# Supplementary material for: MALDI-TOF MS typing enables the classification of brewing yeasts of the genus Saccharomyces to major beer styles
Source: PLoS One. 2017 Aug 9;12(8):e0181694. doi: 10.1371/journal.pone.0181694 (PMC5549903; doi:10.1371/journal.pone.0181694)
Supplement: S3 File — The directory includes 90 raw files and was zipped to “.zip”; the folder has three strains with 30 spectra per strain; S1 Text explains the raw files with an example and Table 1 represents the yeast strains used within the experiment. (ZIP) [file pone.0181694.s006.zip › 7-9/30257-184-OG-Alt-Alt-YPG-18h-E-E_2015-08-06__0_F10_1.dat]

2000.64 3085
2001.06 3355
2001.49 3461
2001.91 3604
2002.33 3548
2002.75 3536
2003.17 3001
2003.60 3023
2004.02 3177
2004.44 3232
2004.86 3132
2005.28 3273
2005.70 3265
2006.13 3201
2006.55 3360
2006.97 3305
2007.39 3391
2007.82 3262
2008.24 3413
2008.66 3543
2009.08 3640
2009.51 3427
2009.93 3639
2010.35 3309
2010.77 3476
2011.20 3331
2011.62 3086
2012.04 3067
2012.46 2991
2012.89 3037
2013.31 3157
2013.73 3312
2014.15 2869
2014.58 3012
2015.00 3142
2015.42 2954
2015.85 2978
2016.27 3128
2016.69 2976
2017.12 3028
2017.54 2929
2017.96 3000
2018.39 3214
2018.81 3156
2019.23 3054
2019.66 3133
2020.08 3379
2020.50 3371
2020.93 3513
2021.35 3651
2021.78 3612
2022.20 3440
2022.62 3301
2023.05 3272
2023.47 3035
2023.89 3198
2024.32 3206
2024.74 3167
2025.17 3122
2025.59 2993
2026.01 2909
2026.44 3092
2026.86 3186
2027.29 3020
2027.71 2978
2028.14 2944
2028.56 3113
2028.99 3068
2029.41 2934
2029.83 2990
2030.26 2792
2030.68 2968
2031.11 3160
2031.53 3302
2031.96 3111
2032.38 3048
2032.81 3114
2033.23 3059
2033.66 2965
2034.08 3023
2034.51 3070
2034.93 3284
2035.36 3139
2035.78 3346
2036.21 3366
2036.63 3464
2037.06 3414
2037.48 3147
2037.91 3197
2038.33 3505
2038.76 3702
2039.19 3702
2039.61 3615
2040.04 3778
2040.46 3846
2040.89 3749
2041.31 3647
2041.74 3881
2042.17 3622
2042.59 3501
2043.02 3388
2043.44 3309
2043.87 3363
2044.30 3366
2044.72 3456
2045.15 3183
2045.57 3167
2046.00 3335
2046.43 3154
2046.85 3276
2047.28 3126
2047.71 3123
2048.13 3179
2048.56 3150
2048.99 3182
2049.41 3034
2049.84 3129
2050.27 3046
2050.69 2869
2051.12 3071
2051.55 2998
2051.97 3063
2052.40 2947
2052.83 2793
2053.25 2971
2053.68 3038
2054.11 2978
2054.54 2906
2054.96 3003
2055.39 2984
2055.82 2998
2056.24 2996
2056.67 2728
2057.10 2933
2057.53 3093
2057.95 2965
2058.38 2976
2058.81 3081
2059.24 2949
2059.66 3020
2060.09 3162
2060.52 3178
2060.95 2854
2061.38 3052
2061.80 3103
2062.23 3024
2062.66 3163
2063.09 3238
2063.52 3121
2063.94 3058
2064.37 3072
2064.80 3388
2065.23 3414
2065.66 3623
2066.09 3452
2066.51 3311
2066.94 3471
2067.37 3500
2067.80 3483
2068.23 3542
2068.66 3694
2069.08 3676
2069.51 3535
2069.94 3511
2070.37 3358
2070.80 3245
2071.23 3570
2071.66 3395
2072.09 3533
2072.52 3298
2072.94 3326
2073.37 3475
2073.80 3476
2074.23 3272
2074.66 3361
2075.09 3543
2075.52 3580
2075.95 3353
2076.38 3268
2076.81 3366
2077.24 3393
2077.67 3334
2078.10 3337
2078.53 3528
2078.96 3535
2079.39 3691
2079.82 4137
2080.25 3795
2080.68 3809
2081.11 3840
2081.54 3695
2081.97 3941
2082.40 3895
2082.83 3941
2083.26 3755
2083.69 3547
2084.12 3574
2084.55 3315
2084.98 3328
2085.41 3186
2085.84 3201
2086.27 3302
2086.70 3242
2087.13 3297
2087.56 3016
2087.99 3250
2088.42 3148
2088.85 3121
2089.28 3314
2089.71 3065
2090.14 3315
2090.57 3079
2091.01 2974
2091.44 2881
2091.87 2982
2092.30 2937
2092.73 2980
2093.16 3030
2093.59 3326
2094.02 3011
2094.45 3003
2094.89 3035
2095.32 3035
2095.75 2846
2096.18 3042
2096.61 2863
2097.04 3083
2097.47 2989
2097.91 3089
2098.34 3173
2098.77 3145
2099.20 3040
2099.63 3149
2100.07 3069
2100.50 2926
2100.93 3148
2101.36 2972
2101.79 2956
2102.23 2878
2102.66 3047
2103.09 2918
2103.52 2795
2103.95 2888
2104.39 2953
2104.82 3082
2105.25 3058
2105.68 3009
2106.12 3017
2106.55 3116
2106.98 3240
2107.41 3215
2107.85 3069
2108.28 3156
2108.71 3324
2109.14 3524
2109.58 3252
2110.01 3089
2110.44 3412
2110.88 3333
2111.31 3124
2111.74 3041
2112.18 3231
2112.61 3068
2113.04 3284
2113.48 3201
2113.91 2997
2114.34 3067
2114.78 2960
2115.21 2994
2115.64 3151
2116.08 3007
2116.51 2943
2116.94 3115
2117.38 3033
2117.81 3079
2118.24 3181
2118.68 2977
2119.11 2989
2119.55 3054
2119.98 3100
2120.41 3237
2120.85 3081
2121.28 2970
2121.72 3037
2122.15 3158
2122.58 3107
2123.02 3047
2123.45 3094
2123.89 3164
2124.32 2896
2124.75 2814
2125.19 2883
2125.62 2920
2126.06 3079
2126.49 3068
2126.93 3245
2127.36 3002
2127.80 2806
2128.23 3001
2128.67 2748
2129.10 2922
2129.54 3029
2129.97 2940
2130.41 3123
2130.84 2934
2131.28 3040
2131.71 3147
2132.15 3362
2132.58 3482
2133.02 3260
2133.45 3536
2133.89 3310
2134.32 3070
2134.76 3240
2135.19 3550
2135.63 3495
2136.06 3457
2136.50 3849
2136.94 3644
2137.37 3635
2137.81 3692
2138.24 3727
2138.68 3638
2139.12 3534
2139.55 3685
2139.99 3576
2140.42 3670
2140.86 3492
2141.30 3203
2141.73 3024
2142.17 3001
2142.60 2880
2143.04 2997
2143.48 2938
2143.91 2982
2144.35 2912
2144.79 2932
2145.22 3040
2145.66 3208
2146.09 2913
2146.53 2950
2146.97 2746
2147.40 2747
2147.84 2886
2148.28 3040
2148.72 3136
2149.15 3317
2149.59 3516
2150.03 3720
2150.46 3935
2150.90 4002
2151.34 4131
2151.77 4058
2152.21 4005
2152.65 4000
2153.09 3882
2153.52 3873
2153.96 3716
2154.40 3376
2154.84 3341
2155.27 3210
2155.71 3246
2156.15 3184
2156.59 2956
2157.02 3064
2157.46 3062
2157.90 2937
2158.34 3131
2158.78 3146
2159.21 3212
2159.65 3286
2160.09 3036
2160.53 3221
2160.97 3459
2161.40 3297
2161.84 3147
2162.28 3070
2162.72 3337
2163.16 3385
2163.59 3292
2164.03 3303
2164.47 3089
2164.91 3219
2165.35 3389
2165.79 3268
2166.23 3216
2166.66 3283
2167.10 3150
2167.54 3350
2167.98 3078
2168.42 3283
2168.86 3312
2169.30 3133
2169.74 3134
2170.18 2916
2170.61 2812
2171.05 3232
2171.49 3417
2171.93 3484
2172.37 3343
2172.81 3332
2173.25 3414
2173.69 3395
2174.13 3430
2174.57 3335
2175.01 3585
2175.45 3768
2175.89 3649
2176.33 3418
2176.77 3687
2177.21 3751
2177.65 3889
2178.09 3647
2178.53 3662
2178.97 3624
2179.41 3637
2179.85 3541
2180.29 3330
2180.73 3321
2181.17 3369
2181.61 3061
2182.05 3387
2182.49 3702
2182.93 3318
2183.37 3328
2183.81 3058
2184.25 3165
2184.69 3262
2185.13 3042
2185.57 3001
2186.01 2934
2186.45 2974
2186.89 3218
2187.33 3386
2187.77 3319
2188.21 3293
2188.65 3555
2189.10 3392
2189.54 3590
2189.98 3596
2190.42 3624
2190.86 3669
2191.30 3796
2191.74 3725
2192.18 3557
2192.62 3448
2193.07 3417
2193.51 3532
2193.95 3206
2194.39 3336
2194.83 3146
2195.27 3072
2195.71 3298
2196.16 3365
2196.60 3409
2197.04 3288
2197.48 3202
2197.92 3395
2198.37 3335
2198.81 3421
2199.25 3516
2199.69 3666
2200.13 3178
2200.58 3355
2201.02 3511
2201.46 3546
2201.90 3551
2202.34 3449
2202.79 3278
2203.23 3362
2203.67 3401
2204.11 3100
2204.56 3104
2205.00 3151
2205.44 3342
2205.88 3314
2206.33 3096
2206.77 3214
2207.21 3197
2207.65 3140
2208.10 3387
2208.54 3548
2208.98 3334
2209.43 3285
2209.87 3123
2210.31 3411
2210.76 3300
2211.20 3143
2211.64 3390
2212.09 3372
2212.53 3450
2212.97 3407
2213.42 3360
2213.86 3332
2214.30 3158
2214.75 3057
2215.19 2986
2215.63 3123
2216.08 3029
2216.52 3143
2216.96 3035
2217.41 3076
2217.85 3172
2218.30 3005
2218.74 2876
2219.18 3026
2219.63 3111
2220.07 3070
2220.52 2889
2220.96 2990
2221.40 3257
2221.85 3149
2222.29 2918
2222.74 3023
2223.18 2897
2223.63 3019
2224.07 3178
2224.51 3468
2224.96 3380
2225.40 3694
2225.85 3804
2226.29 3425
2226.74 3397
2227.18 3487
2227.63 3758
2228.07 3583
2228.52 3535
2228.96 3381
2229.41 3554
2229.85 3406
2230.30 3403
2230.74 3711
2231.19 3662
2231.63 3722
2232.08 3685
2232.52 3495
2232.97 3599
2233.41 3802
2233.86 3666
2234.30 3644
2234.75 3800
2235.20 3779
2235.64 3740
2236.09 3566
2236.53 3954
2236.98 3922
2237.42 3810
2237.87 3879
2238.32 3661
2238.76 3704
2239.21 3773
2239.65 3691
2240.10 3514
2240.55 3615
2240.99 3705
2241.44 3566
2241.88 3511
2242.33 3316
2242.78 3247
2243.22 3324
2243.67 3220
2244.12 3162
2244.56 3140
2245.01 2998
2245.46 3160
2245.90 3085
2246.35 3089
2246.80 3056
2247.24 2892
2247.69 2966
2248.14 3076
2248.58 3061
2249.03 2993
2249.48 3049
2249.92 3035
2250.37 3187
2250.82 3249
2251.27 3391
2251.71 3214
2252.16 3283
2252.61 3203
2253.05 3135
2253.50 3020
2253.95 3185
2254.40 3346
2254.84 3158
2255.29 3170
2255.74 3026
2256.19 3028
2256.64 3135
2257.08 3001
2257.53 3021
2257.98 2831
2258.43 2779
2258.87 2966
2259.32 2915
2259.77 3055
2260.22 2935
2260.67 2948
2261.11 3099
2261.56 3059
2262.01 3063
2262.46 3142
2262.91 3273
2263.36 3446
2263.80 3558
2264.25 3474
2264.70 3430
2265.15 3396
2265.60 3584
2266.05 3593
2266.50 3720
2266.94 3804
2267.39 3698
2267.84 3980
2268.29 3870
2268.74 3737
2269.19 3807
2269.64 3696
2270.09 3670
2270.54 3669
2270.99 3843
2271.43 3827
2271.88 3613
2272.33 3476
2272.78 3836
2273.23 3511
2273.68 3691
2274.13 3572
2274.58 3543
2275.03 3559
2275.48 3375
2275.93 3547
2276.38 3258
2276.83 3291
2277.28 3188
2277.73 3273
2278.18 3477
2278.63 3480
2279.08 3254
2279.53 3385
2279.98 3420
2280.43 3412
2280.88 3584
2281.33 3630
2281.78 3473
2282.23 3506
2282.68 3686
2283.13 3645
2283.58 3855
2284.03 3725
2284.48 3380
2284.93 3533
2285.38 3502
2285.83 3255
2286.28 3119
2286.73 3203
2287.18 3288
2287.63 3390
2288.08 3329
2288.54 3610
2288.99 3686
2289.44 3979
2289.89 4129
2290.34 4220
2290.79 4433
2291.24 4733
2291.69 5138
2292.14 5355
2292.60 5379
2293.05 5184
2293.50 5363
2293.95 5503
2294.40 5461
2294.85 5115
2295.30 5021
2295.76 5097
2296.21 4619
2296.66 4728
2297.11 4830
2297.56 4276
2298.01 4096
2298.47 4105
2298.92 4040
2299.37 3870
2299.82 3901
2300.27 3810
2300.73 3561
2301.18 3352
2301.63 3466
2302.08 3548
2302.53 3325
2302.99 3292
2303.44 3239
2303.89 3077
2304.34 3048
2304.80 3318
2305.25 3270
2305.70 3232
2306.15 3453
2306.61 3250
2307.06 3040
2307.51 3235
2307.96 3551
2308.42 3441
2308.87 3557
2309.32 3744
2309.78 3925
2310.23 4135
2310.68 3921
2311.14 3866
2311.59 3831
2312.04 4161
2312.49 4058
2312.95 3904
2313.40 3931
2313.85 3852
2314.31 3927
2314.76 3798
2315.22 3644
2315.67 3379
2316.12 3328
2316.58 3275
2317.03 3498
2317.48 3448
2317.94 3408
2318.39 3392
2318.84 3549
2319.30 3797
2319.75 3668
2320.21 3386
2320.66 3271
2321.11 3463
2321.57 3454
2322.02 3311
2322.48 3278
2322.93 3425
2323.39 3560
2323.84 3309
2324.29 3343
2324.75 3432
2325.20 3299
2325.66 3701
2326.11 3316
2326.57 3400
2327.02 3620
2327.48 3476
2327.93 3481
2328.39 3612
2328.84 3609
2329.30 3498
2329.75 3465
2330.21 3753
2330.66 3767
2331.12 4031
2331.57 3905
2332.03 3633
2332.48 3840
2332.94 3722
2333.39 3632
2333.85 3843
2334.30 3729
2334.76 3704
2335.21 3498
2335.67 3414
2336.12 3295
2336.58 3293
2337.03 3376
2337.49 3273
2337.95 3194
2338.40 3378
2338.86 3757
2339.31 3699
2339.77 3558
2340.23 3584
2340.68 3907
2341.14 4483
2341.59 4011
2342.05 3909
2342.51 4104
2342.96 3832
2343.42 3873
2343.87 3740
2344.33 3829
2344.79 3625
2345.24 3934
2345.70 3665
2346.16 3601
2346.61 3866
2347.07 3848
2347.53 3565
2347.98 3697
2348.44 3742
2348.90 3526
2349.35 3670
2349.81 3792
2350.27 3761
2350.72 3751
2351.18 3675
2351.64 3816
2352.10 3715
2352.55 3797
2353.01 3601
2353.47 3590
2353.92 3626
2354.38 3530
2354.84 3398
2355.30 3646
2355.75 3637
2356.21 3420
2356.67 3721
2357.13 3231
2357.58 3222
2358.04 3298
2358.50 3415
2358.96 3548
2359.41 3418
2359.87 3364
2360.33 3344
2360.79 3382
2361.25 3347
2361.70 3388
2362.16 3302
2362.62 3380
2363.08 3507
2363.54 3566
2363.99 3526
2364.45 3362
2364.91 3385
2365.37 3456
2365.83 3094
2366.29 3188
2366.75 3297
2367.20 3578
2367.66 3434
2368.12 3598
2368.58 3670
2369.04 3627
2369.50 3789
2369.96 3988
2370.42 3660
2370.87 4033
2371.33 3788
2371.79 3566
2372.25 3446
2372.71 3435
2373.17 3322
2373.63 3159
2374.09 3275
2374.55 3265
2375.01 3279
2375.47 3437
2375.92 3273
2376.38 3407
2376.84 3285
2377.30 3422
2377.76 3380
2378.22 3197
2378.68 3701
2379.14 3691
2379.60 3743
2380.06 3451
2380.52 3570
2380.98 3404
2381.44 3727
2381.90 3749
2382.36 3730
2382.82 3471
2383.28 3634
2383.74 3569
2384.20 3639
2384.66 3503
2385.12 3366
2385.58 3703
2386.04 3707
2386.50 3484
2386.96 3221
2387.42 3274
2387.88 3610
2388.35 3299
2388.81 3101
2389.27 3413
2389.73 3392
2390.19 3298
2390.65 3289
2391.11 3166
2391.57 3455
2392.03 3335
2392.49 3357
2392.95 3204
2393.42 3237
2393.88 3258
2394.34 3260
2394.80 3369
2395.26 3082
2395.72 3241
2396.18 3124
2396.64 2943
2397.11 3009
2397.57 3000
2398.03 3285
2398.49 3222
2398.95 3138
2399.41 3169
2399.88 2981
2400.34 2980
2400.80 3085
2401.26 3091
2401.72 3094
2402.18 2790
2402.65 2831
2403.11 3142
2403.57 3220
2404.03 3130
2404.49 3044
2404.96 3037
2405.42 3194
2405.88 3199
2406.34 3231
2406.81 3248
2407.27 3133
2407.73 3319
2408.19 3246
2408.66 3157
2409.12 3154
2409.58 3176
2410.04 3195
2410.51 3087
2410.97 2756
2411.43 2897
2411.90 3052
2412.36 3039
2412.82 3151
2413.28 2911
2413.75 3006
2414.21 3119
2414.67 2993
2415.14 3030
2415.60 3241
2416.06 3275
2416.53 3255
2416.99 3655
2417.45 3610
2417.92 3591
2418.38 3898
2418.84 3839
2419.31 4153
2419.77 4197
2420.23 4433
2420.70 4241
2421.16 4094
2421.63 4139
2422.09 4173
2422.55 3871
2423.02 3898
2423.48 3683
2423.95 3603
2424.41 3799
2424.87 3583
2425.34 3575
2425.80 3664
2426.27 3800
2426.73 3525
2427.20 3351
2427.66 3451
2428.12 3308
2428.59 3241
2429.05 3288
2429.52 3045
2429.98 3287
2430.45 3402
2430.91 3248
2431.38 3270
2431.84 3117
2432.31 3068
2432.77 3239
2433.24 3254
2433.70 3446
2434.17 3694
2434.63 3626
2435.10 3761
2435.56 3653
2436.03 3631
2436.49 3631
2436.96 3669
2437.42 3556
2437.89 3445
2438.35 3650
2438.82 3733
2439.28 3877
2439.75 4062
2440.21 4218
2440.68 4396
2441.15 4483
2441.61 4554
2442.08 4457
2442.54 4430
2443.01 4300
2443.48 4100
2443.94 3964
2444.41 4155
2444.87 3583
2445.34 3331
2445.81 3488
2446.27 3276
2446.74 3272
2447.20 3205
2447.67 3086
2448.14 3065
2448.60 2959
2449.07 3062
2449.54 3072
2450.00 3222
2450.47 3313
2450.94 3214
2451.40 3087
2451.87 3018
2452.34 2880
2452.80 2950
2453.27 2811
2453.74 3000
2454.20 3166
2454.67 3194
2455.14 3284
2455.60 3400
2456.07 3216
2456.54 3204
2457.01 3272
2457.47 3251
2457.94 3359
2458.41 3490
2458.87 3217
2459.34 3321
2459.81 3458
2460.28 3469
2460.74 3318
2461.21 3410
2461.68 3411
2462.15 3321
2462.62 3134
2463.08 3047
2463.55 3165
2464.02 3112
2464.49 3091
2464.95 3244
2465.42 3291
2465.89 3346
2466.36 3134
2466.83 3241
2467.29 3100
2467.76 3182
2468.23 3156
2468.70 3332
2469.17 3469
2469.64 3254
2470.10 3100
2470.57 3144
2471.04 3300
2471.51 3224
2471.98 3096
2472.45 3276
2472.92 3219
2473.39 2871
2473.85 2814
2474.32 2945
2474.79 2919
2475.26 2844
2475.73 2898
2476.20 2766
2476.67 3160
2477.14 3229
2477.61 3212
2478.08 3256
2478.54 3436
2479.01 3633
2479.48 3686
2479.95 3769
2480.42 4093
2480.89 4014
2481.36 3960
2481.83 4033
2482.30 4304
2482.77 3979
2483.24 3769
2483.71 3987
2484.18 3743
2484.65 3248
2485.12 3149
2485.59 3261
2486.06 3027
2486.53 3324
2487.00 3115
2487.47 3053
2487.94 3111
2488.41 3169
2488.88 3148
2489.35 3035
2489.82 3199
2490.29 3110
2490.76 3063
2491.23 3253
2491.70 3209
2492.17 2967
2492.64 3019
2493.11 3154
2493.58 3203
2494.05 3450
2494.52 3464
2495.00 3564
2495.47 3479
2495.94 3448
2496.41 3360
2496.88 3550
2497.35 3672
2497.82 3533
2498.29 3283
2498.76 3359
2499.23 3131
2499.71 3299
2500.18 3137
2500.65 2826
2501.12 2854
2501.59 2910
2502.06 3019
2502.53 3010
2503.01 2828
2503.48 2868
2503.95 3047
2504.42 2882
2504.89 3131
2505.36 3183
2505.84 3040
2506.31 3152
2506.78 3051
2507.25 3267
2507.72 3489
2508.20 3425
2508.67 3523
2509.14 3736
2509.61 3525
2510.08 3823
2510.56 3960
2511.03 3623
2511.50 3739
2511.97 3602
2512.45 3710
2512.92 3688
2513.39 3618
2513.86 3389
2514.34 3351
2514.81 3372
2515.28 3430
2515.75 3388
2516.23 3235
2516.70 3325
2517.17 3394
2517.65 3220
2518.12 3143
2518.59 3356
2519.07 3429
2519.54 3492
2520.01 3351
2520.48 3180
2520.96 3211
2521.43 3236
2521.90 3165
2522.38 3290
2522.85 3129
2523.32 2888
2523.80 2947
2524.27 2979
2524.75 2951
2525.22 3143
2525.69 3085
2526.17 3152
2526.64 2962
2527.11 2998
2527.59 3201
2528.06 3003
2528.54 3175
2529.01 3125
2529.48 2843
2529.96 2964
2530.43 2942
2530.91 2878
2531.38 3166
2531.85 3150
2532.33 3006
2532.80 3405
2533.28 3162
2533.75 3131
2534.23 3319
2534.70 3227
2535.18 3204
2535.65 3263
2536.12 3481
2536.60 3335
2537.07 3477
2537.55 3119
2538.02 3197
2538.50 2941
2538.97 3088
2539.45 3205
2539.92 3353
2540.40 3147
2540.87 3209
2541.35 3426
2541.82 3211
2542.30 3435
2542.77 3316
2543.25 3175
2543.73 3287
2544.20 3119
2544.68 3140
2545.15 3223
2545.63 3245
2546.10 3350
2546.58 3629
2547.05 3803
2547.53 3741
2548.01 3967
2548.48 4070
2548.96 4156
2549.43 4142
2549.91 4221
2550.39 4220
2550.86 4021
2551.34 4114
2551.81 4109
2552.29 4264
2552.77 3902
2553.24 4005
2553.72 3986
2554.20 4185
2554.67 4362
2555.15 4522
2555.62 4391
2556.10 4460
2556.58 4520
2557.05 4403
2557.53 4393
2558.01 4470
2558.48 4220
2558.96 4170
2559.44 3609
2559.91 3388
2560.39 3141
2560.87 3255
2561.35 3273
2561.82 3054
2562.30 3040
2562.78 3325
2563.25 3298
2563.73 3248
2564.21 3109
2564.69 3126
2565.16 3189
2565.64 3020
2566.12 3090
2566.60 3025
2567.07 2971
2567.55 2916
2568.03 2900
2568.51 2776
2568.98 2983
2569.46 2923
2569.94 2996
2570.42 3053
2570.90 2836
2571.37 2704
2571.85 2849
2572.33 2898
2572.81 3029
2573.29 3080
2573.76 3102
2574.24 3208
2574.72 3172
2575.20 2852
2575.68 2815
2576.16 2985
2576.63 3234
2577.11 3121
2577.59 3018
2578.07 2853
2578.55 2732
2579.03 2872
2579.51 2950
2579.98 2968
2580.46 3095
2580.94 2860
2581.42 2863
2581.90 3132
2582.38 3121
2582.86 3092
2583.34 3165
2583.82 3278
2584.30 3176
2584.77 3114
2585.25 2887
2585.73 2984
2586.21 2864
2586.69 3057
2587.17 2904
2587.65 2873
2588.13 2903
2588.61 3006
2589.09 3211
2589.57 3193
2590.05 3426
2590.53 3424
2591.01 3546
2591.49 3337
2591.97 3497
2592.45 3495
2592.93 3429
2593.41 3370
2593.89 3559
2594.37 3727
2594.85 3592
2595.33 3680
2595.81 3562
2596.29 3569
2596.77 3401
2597.25 3463
2597.73 3508
2598.21 3316
2598.69 3150
2599.17 3090
2599.65 2983
2600.13 2778
2600.61 2742
2601.09 2811
2601.57 2985
2602.06 3092
2602.54 3012
2603.02 2912
2603.50 2847
2603.98 2986
2604.46 2908
2604.94 2915
2605.42 2691
2605.90 2918
2606.38 3256
2606.87 3092
2607.35 3129
2607.83 3270
2608.31 3501
2608.79 3419
2609.27 3446
2609.75 3704
2610.24 3727
2610.72 3687
2611.20 3648
2611.68 3873
2612.16 3876
2612.64 3721
2613.13 3600
2613.61 3319
2614.09 3409
2614.57 3462
2615.05 3007
2615.54 3197
2616.02 3162
2616.50 3006
2616.98 2951
2617.46 3174
2617.95 3018
2618.43 2998
2618.91 3072
2619.39 3123
2619.88 3170
2620.36 3197
2620.84 3206
2621.32 3127
2621.81 3147
2622.29 3198
2622.77 3189
2623.26 3216
2623.74 3435
2624.22 3020
2624.70 3309
2625.19 3453
2625.67 3040
2626.15 3229
2626.64 3151
2627.12 3016
2627.60 3136
2628.09 3200
2628.57 2970
2629.05 3125
2629.54 2974
2630.02 2936
2630.50 2962
2630.99 2981
2631.47 3003
2631.95 3080
2632.44 3330
2632.92 3204
2633.40 3125
2633.89 3088
2634.37 3100
2634.85 3062
2635.34 2905
2635.82 3133
2636.31 3028
2636.79 3051
2637.27 2883
2637.76 3012
2638.24 3034
2638.73 3043
2639.21 3140
2639.70 3253
2640.18 3060
2640.66 3076
2641.15 3205
2641.63 3180
2642.12 3410
2642.60 3282
2643.09 3254
2643.57 3391
2644.06 3388
2644.54 3192
2645.03 3388
2645.51 3424
2646.00 3493
2646.48 3205
2646.97 3094
2647.45 3002
2647.94 3012
2648.42 2878
2648.91 2994
2649.39 3094
2649.88 3120
2650.36 3207
2650.85 2921
2651.33 3129
2651.82 3123
2652.30 3085
2652.79 2988
2653.27 2982
2653.76 3054
2654.24 3249
2654.73 2957
2655.22 2943
2655.70 2934
2656.19 2922
2656.67 2936
2657.16 3085
2657.65 3036
2658.13 3104
2658.62 2959
2659.10 2965
2659.59 3015
2660.08 3064
2660.56 2869
2661.05 2863
2661.53 2995
2662.02 3009
2662.51 3102
2662.99 3052
2663.48 3212
2663.97 3015
2664.45 3205
2664.94 3392
2665.43 3326
2665.91 3258
2666.40 3227
2666.89 3163
2667.37 3256
2667.86 3281
2668.35 2990
2668.83 3182
2669.32 2945
2669.81 3023
2670.29 3209
2670.78 3155
2671.27 2923
2671.76 2965
2672.24 3097
2672.73 3026
2673.22 3263
2673.71 3093
2674.19 3404
2674.68 3495
2675.17 3481
2675.66 3440
2676.14 3333
2676.63 3423
2677.12 3632
2677.61 3567
2678.09 3901
2678.58 3735
2679.07 3869
2679.56 3858
2680.05 3753
2680.53 3802
2681.02 3936
2681.51 3931
2682.00 4066
2682.49 4135
2682.97 3924
2683.46 4355
2683.95 4142
2684.44 4202
2684.93 4177
2685.42 4272
2685.91 4272
2686.39 3947
2686.88 4019
2687.37 4088
2687.86 3734
2688.35 3210
2688.84 3489
2689.33 3725
2689.81 3291
2690.30 3271
2690.79 3122
2691.28 3145
2691.77 3147
2692.26 3162
2692.75 3341
2693.24 3128
2693.73 3225
2694.22 3422
2694.71 3195
2695.20 3180
2695.68 3475
2696.17 3677
2696.66 3490
2697.15 3474
2697.64 3533
2698.13 3468
2698.62 3612
2699.11 3737
2699.60 3722
2700.09 3498
2700.58 3313
2701.07 3503
2701.56 3730
2702.05 3672
2702.54 3732
2703.03 3593
2703.52 3674
2704.01 3670
2704.50 3585
2704.99 3594
2705.48 3616
2705.97 3284
2706.46 3293
2706.95 3348
2707.44 3285
2707.93 3143
2708.42 3308
2708.92 3281
2709.41 3029
2709.90 3092
2710.39 3033
2710.88 3016
2711.37 2967
2711.86 2969
2712.35 3140
2712.84 3000
2713.33 3052
2713.82 3063
2714.31 2927
2714.81 2870
2715.30 3049
2715.79 3138
2716.28 3253
2716.77 3036
2717.26 3400
2717.75 3158
2718.24 2973
2718.74 3270
2719.23 3390
2719.72 3556
2720.21 3359
2720.70 3120
2721.19 3259
2721.69 3287
2722.18 3320
2722.67 3413
2723.16 3517
2723.65 3489
2724.15 3808
2724.64 3745
2725.13 3295
2725.62 3321
2726.11 3210
2726.61 2989
2727.10 3066
2727.59 3031
2728.08 3164
2728.58 3148
2729.07 3396
2729.56 3136
2730.05 3124
2730.55 3332
2731.04 3145
2731.53 3063
2732.02 3092
2732.52 3374
2733.01 3382
2733.50 3125
2733.99 3159
2734.49 3275
2734.98 3212
2735.47 3193
2735.97 3318
2736.46 3404
2736.95 3361
2737.45 3435
2737.94 3340
2738.43 3356
2738.93 3458
2739.42 3328
2739.91 3106
2740.41 3156
2740.90 3198
2741.39 3113
2741.89 3097
2742.38 3130
2742.87 3094
2743.37 2991
2743.86 2878
2744.36 2794
2744.85 2901
2745.34 2850
2745.84 2648
2746.33 2666
2746.82 2653
2747.32 2649
2747.81 2885
2748.31 2910
2748.80 2736
2749.30 2700
2749.79 2731
2750.28 2708
2750.78 2768
2751.27 2705
2751.77 2809
2752.26 2735
2752.76 2962
2753.25 2886
2753.75 3002
2754.24 2884
2754.74 2878
2755.23 2846
2755.72 3054
2756.22 3004
2756.71 3070
2757.21 3043
2757.70 3127
2758.20 3144
2758.69 3187
2759.19 3093
2759.69 3091
2760.18 3130
2760.68 3086
2761.17 3007
2761.67 3214
2762.16 2958
2762.66 3014
2763.15 3339
2763.65 3160
2764.14 2911
2764.64 2832
2765.14 3039
2765.63 2981
2766.13 2839
2766.62 2870
2767.12 2938
2767.61 2901
2768.11 2647
2768.61 2824
2769.10 2901
2769.60 2918
2770.09 2955
2770.59 2902
2771.09 3102
2771.58 3050
2772.08 3158
2772.58 3083
2773.07 3023
2773.57 3060
2774.06 3399
2774.56 3333
2775.06 3281
2775.55 3115
2776.05 3395
2776.55 3549
2777.04 3331
2777.54 3217
2778.04 3214
2778.54 3366
2779.03 3606
2779.53 3332
2780.03 3531
2780.52 3459
2781.02 3485
2781.52 3074
2782.01 3100
2782.51 2970
2783.01 3024
2783.51 3098
2784.00 2922
2784.50 2910
2785.00 2898
2785.50 3143
2785.99 3209
2786.49 3234
2786.99 3043
2787.49 2974
2787.98 2931
2788.48 2960
2788.98 3038
2789.48 3099
2789.98 3059
2790.47 3034
2790.97 2907
2791.47 2994
2791.97 3020
2792.47 3110
2792.96 2982
2793.46 2975
2793.96 3060
2794.46 3042
2794.96 3270
2795.46 3302
2795.95 3184
2796.45 3615
2796.95 3649
2797.45 3684
2797.95 3768
2798.45 4041
2798.95 4086
2799.44 4139
2799.94 4141
2800.44 3842
2800.94 3642
2801.44 3725
2801.94 3658
2802.44 3611
2802.94 3782
2803.44 3627
2803.93 3800
2804.43 3732
2804.93 3811
2805.43 3748
2805.93 4031
2806.43 4310
2806.93 4655
2807.43 4756
2807.93 5178
2808.43 5178
2808.93 5597
2809.43 5667
2809.93 5559
2810.43 5404
2810.93 5383
2811.43 5524
2811.93 5305
2812.43 4827
2812.93 4590
2813.43 4117
2813.93 4019
2814.43 3806
2814.93 3763
2815.43 3654
2815.93 3474
2816.43 3447
2816.93 3566
2817.43 3370
2817.93 3517
2818.43 3602
2818.93 3766
2819.43 3946
2819.93 3948
2820.43 4197
2820.93 4246
2821.43 4176
2821.93 3903
2822.43 3695
2822.94 3889
2823.44 3565
2823.94 3439
2824.44 3332
2824.94 3364
2825.44 3549
2825.94 3671
2826.44 3395
2826.94 3315
2827.44 3399
2827.95 3316
2828.45 3297
2828.95 3320
2829.45 3067
2829.95 3013
2830.45 2933
2830.95 2932
2831.46 3136
2831.96 3131
2832.46 3074
2832.96 2921
2833.46 2799
2833.97 2917
2834.47 3054
2834.97 3132
2835.47 3062
2835.97 3043
2836.47 3260
2836.98 3251
2837.48 3375
2837.98 3320
2838.48 3072
2838.99 3337
2839.49 3422
2839.99 3327
2840.49 3367
2841.00 3342
2841.50 3198
2842.00 3240
2842.50 3149
2843.01 3061
2843.51 3251
2844.01 3340
2844.51 3053
2845.02 3015
2845.52 3095
2846.02 3579
2846.52 3698
2847.03 3579
2847.53 3692
2848.03 3690
2848.54 3677
2849.04 3668
2849.54 3645
2850.05 3846
2850.55 3692
2851.05 3664
2851.56 3635
2852.06 3299
2852.56 3338
2853.07 3470
2853.57 3436
2854.07 3513
2854.58 3120
2855.08 2903
2855.59 3049
2856.09 3057
2856.59 3091
2857.10 2867
2857.60 2839
2858.10 3016
2858.61 3175
2859.11 3048
2859.62 3045
2860.12 2943
2860.63 3098
2861.13 2963
2861.63 3007
2862.14 3121
2862.64 3161
2863.15 3078
2863.65 3088
2864.16 3083
2864.66 2941
2865.16 2954
2865.67 2992
2866.17 3108
2866.68 2993
2867.18 3038
2867.69 2848
2868.19 3009
2868.70 3087
2869.20 2980
2869.71 2905
2870.21 3048
2870.72 3091
2871.22 2954
2871.73 3262
2872.23 3180
2872.74 3106
2873.24 3126
2873.75 3106
2874.25 3137
2874.76 3113
2875.27 3118
2875.77 3097
2876.28 3140
2876.78 3158
2877.29 3322
2877.79 3218
2878.30 3059
2878.81 3095
2879.31 3112
2879.82 3325
2880.32 3484
2880.83 3223
2881.33 3324
2881.84 3494
2882.35 3418
2882.85 3614
2883.36 3914
2883.87 3863
2884.37 3817
2884.88 3893
2885.38 4202
2885.89 4396
2886.40 4476
2886.90 4582
2887.41 4570
2887.92 4740
2888.42 4860
2888.93 5155
2889.44 5104
2889.94 4914
2890.45 4970
2890.96 4803
2891.46 4263
2891.97 4150
2892.48 3703
2892.98 3666
2893.49 3594
2894.00 3543
2894.51 3517
2895.01 3500
2895.52 3727
2896.03 3432
2896.54 3630
2897.04 3584
2897.55 3471
2898.06 3425
2898.57 3468
2899.07 3523
2899.58 3672
2900.09 3673
2900.60 3703
2901.10 3600
2901.61 3781
2902.12 3532
2902.63 3620
2903.13 3678
2903.64 3807
2904.15 3793
2904.66 3587
2905.17 3464
2905.68 3757
2906.18 3882
2906.69 3750
2907.20 3596
2907.71 3658
2908.22 3635
2908.72 3497
2909.23 3582
2909.74 3457
2910.25 3675
2910.76 3446
2911.27 3395
2911.78 3233
2912.28 3137
2912.79 3100
2913.30 3189
2913.81 2970
2914.32 3294
2914.83 3254
2915.34 3458
2915.85 3306
2916.36 3352
2916.87 3289
2917.37 3075
2917.88 3382
2918.39 3176
2918.90 3002
2919.41 3142
2919.92 2937
2920.43 3129
2920.94 3354
2921.45 3113
2921.96 3274
2922.47 3495
2922.98 3332
2923.49 3517
2924.00 3923
2924.51 3839
2925.02 3860
2925.53 4096
2926.04 4342
2926.55 4089
2927.06 4257
2927.57 4200
2928.08 4421
2928.59 4141
2929.10 4046
2929.61 3775
2930.12 3513
2930.63 3420
2931.14 3290
2931.65 3027
2932.16 3159
2932.67 3076
2933.18 3027
2933.69 2925
2934.20 2865
2934.71 2971
2935.22 3249
2935.73 3159
2936.24 3228
2936.76 3206
2937.27 2965
2937.78 3215
2938.29 3446
2938.80 3278
2939.31 3297
2939.82 3286
2940.33 3348
2940.84 3157
2941.36 3111
2941.87 3213
2942.38 3143
2942.89 3172
2943.40 3146
2943.91 3407
2944.42 3338
2944.94 3405
2945.45 3783
2945.96 3725
2946.47 3833
2946.98 3868
2947.49 4060
2948.01 4200
2948.52 4131
2949.03 4119
2949.54 3987
2950.05 3820
2950.57 3862
2951.08 3787
2951.59 3619
2952.10 3235
2952.61 3206
2953.13 3131
2953.64 3044
2954.15 3196
2954.66 3074
2955.18 3011
2955.69 3052
2956.20 2966
2956.71 2979
2957.23 3033
2957.74 2993
2958.25 2923
2958.76 3039
2959.28 3020
2959.79 3159
2960.30 3231
2960.82 3293
2961.33 3421
2961.84 3473
2962.36 3433
2962.87 3546
2963.38 3652
2963.89 3463
2964.41 3652
2964.92 3644
2965.43 3581
2965.95 3348
2966.46 3111
2966.97 3042
2967.49 3055
2968.00 3363
2968.52 3084
2969.03 2820
2969.54 2846
2970.06 3091
2970.57 2982
2971.08 2872
2971.60 3101
2972.11 3062
2972.63 3072
2973.14 2860
2973.65 2912
2974.17 2809
2974.68 3232
2975.20 3281
2975.71 3252
2976.23 3159
2976.74 3071
2977.25 2849
2977.77 2870
2978.28 2971
2978.80 2985
2979.31 2900
2979.83 3079
2980.34 2832
2980.86 2939
2981.37 3072
2981.89 3095
2982.40 3268
2982.91 3215
2983.43 3445
2983.94 3342
2984.46 3409
2984.97 3349
2985.49 3271
2986.00 3486
2986.52 3737
2987.04 3588
2987.55 3457
2988.07 3449
2988.58 3625
2989.10 3543
2989.61 3478
2990.13 3523
2990.64 3678
2991.16 3733
2991.67 3783
2992.19 3637
2992.71 3695
2993.22 3870
2993.74 3953
2994.25 3814
2994.77 3526
2995.28 3929
2995.80 4195
2996.32 4196
2996.83 4447
2997.35 4659
2997.87 4695
2998.38 4995
2998.90 5259
2999.41 5331
2999.93 5181
3000.45 5369
3000.96 5173
3001.48 4629
3002.00 4649
3002.51 4591
3003.03 4826
3003.55 4890
3004.06 4902
3004.58 5005
3005.10 5275
3005.61 5154
3006.13 5050
3006.65 5230
3007.16 5290
3007.68 4811
3008.20 4859
3008.71 4547
3009.23 4299
3009.75 4196
3010.27 3940
3010.78 3688
3011.30 3597
3011.82 3457
3012.34 3527
3012.85 3507
3013.37 3408
3013.89 3488
3014.41 3348
3014.92 3654
3015.44 3535
3015.96 3441
3016.48 3482
3016.99 3656
3017.51 3491
3018.03 3630
3018.55 3981
3019.07 3772
3019.58 3475
3020.10 3698
3020.62 4071
3021.14 4082
3021.66 3863
3022.17 3756
3022.69 3811
3023.21 3735
3023.73 3607
3024.25 3735
3024.77 3683
3025.28 3746
3025.80 3929
3026.32 4160
3026.84 3823
3027.36 3746
3027.88 3763
3028.40 3794
3028.92 4078
3029.43 3510
3029.95 3422
3030.47 3790
3030.99 3781
3031.51 3366
3032.03 3238
3032.55 3249
3033.07 3280
3033.59 3590
3034.11 3362
3034.63 3463
3035.15 3641
3035.66 3556
3036.18 3872
3036.70 3652
3037.22 3701
3037.74 3709
3038.26 3836
3038.78 3667
3039.30 3768
3039.82 3653
3040.34 3560
3040.86 3255
3041.38 3332
3041.90 3574
3042.42 3432
3042.94 3368
3043.46 3053
3043.98 3142
3044.50 3327
3045.02 3318
3045.54 3304
3046.06 3366
3046.58 3388
3047.10 3309
3047.62 3437
3048.14 3241
3048.66 3336
3049.18 3340
3049.71 3339
3050.23 3485
3050.75 3241
3051.27 3309
3051.79 3286
3052.31 3118
3052.83 3119
3053.35 3077
3053.87 2960
3054.39 3013
3054.91 2867
3055.43 3181
3055.96 3180
3056.48 3086
3057.00 3019
3057.52 3076
3058.04 3187
3058.56 3009
3059.08 3047
3059.61 3247
3060.13 2962
3060.65 2915
3061.17 3068
3061.69 3051
3062.21 3093
3062.73 3079
3063.26 3152
3063.78 3157
3064.30 3058
3064.82 3290
3065.34 3279
3065.87 3254
3066.39 3269
3066.91 3261
3067.43 3401
3067.95 3213
3068.48 3213
3069.00 3127
3069.52 3371
3070.04 3148
3070.57 3187
3071.09 3301
3071.61 3389
3072.13 3290
3072.66 3244
3073.18 3464
3073.70 3289
3074.22 3460
3074.75 3638
3075.27 3518
3075.79 3395
3076.32 3427
3076.84 3424
3077.36 3545
3077.88 3478
3078.41 3510
3078.93 3423
3079.45 3684
3079.98 3586
3080.50 3497
3081.02 3693
3081.55 3882
3082.07 3793
3082.59 3629
3083.12 3690
3083.64 3737
3084.16 3683
3084.69 3667
3085.21 3725
3085.73 3424
3086.26 3283
3086.78 3559
3087.31 3316
3087.83 3270
3088.35 3466
3088.88 3517
3089.40 3259
3089.93 3424
3090.45 3501
3090.97 3286
3091.50 3542
3092.02 3589
3092.55 3626
3093.07 3522
3093.60 3318
3094.12 3174
3094.64 3357
3095.17 3643
3095.69 3556
3096.22 3733
3096.74 3669
3097.27 3981
3097.79 4058
3098.32 4193
3098.84 4174
3099.37 4175
3099.89 4110
3100.42 4442
3100.94 4874
3101.47 5134
3101.99 6056
3102.52 6408
3103.04 6852
3103.57 7241
3104.09 7725
3104.62 8343
3105.14 8173
3105.67 8167
3106.19 7846
3106.72 7106
3107.24 6580
3107.77 5580
3108.29 5285
3108.82 4816
3109.35 4358
3109.87 4107
3110.40 4006
3110.92 4051
3111.45 3560
3111.98 3648
3112.50 3864
3113.03 3722
3113.55 3910
3114.08 3971
3114.61 3809
3115.13 3766
3115.66 3628
3116.18 3290
3116.71 3264
3117.24 3243
3117.76 3316
3118.29 3478
3118.82 3390
3119.34 3354
3119.87 3214
3120.40 3362
3120.92 3302
3121.45 3383
3121.98 3528
3122.50 3426
3123.03 3536
3123.56 3651
3124.08 3863
3124.61 3594
3125.14 3559
3125.66 3659
3126.19 3405
3126.72 3498
3127.25 3343
3127.77 3468
3128.30 3419
3128.83 3400
3129.36 3480
3129.88 3253
3130.41 3375
3130.94 3351
3131.46 3325
3131.99 3052
3132.52 3155
3133.05 2986
3133.58 2984
3134.10 3215
3134.63 3097
3135.16 2991
3135.69 3006
3136.21 3309
3136.74 3236
3137.27 3185
3137.80 3046
3138.33 3171
3138.86 2952
3139.38 2948
3139.91 3142
3140.44 3214
3140.97 3035
3141.50 3230
3142.03 3236
3142.55 3324
3143.08 3105
3143.61 3156
3144.14 2996
3144.67 2982
3145.20 3251
3145.73 2972
3146.25 3043
3146.78 3217
3147.31 3249
3147.84 3352
3148.37 3322
3148.90 3597
3149.43 3795
3149.96 3583
3150.49 3502
3151.02 3422
3151.54 3749
3152.07 3451
3152.60 3330
3153.13 3452
3153.66 3157
3154.19 3130
3154.72 3271
3155.25 3310
3155.78 3177
3156.31 3240
3156.84 3241
3157.37 3176
3157.90 3162
3158.43 3290
3158.96 3181
3159.49 3281
3160.02 3545
3160.55 3228
3161.08 3126
3161.61 3114
3162.14 3292
3162.67 3175
3163.20 3190
3163.73 3096
3164.26 3217
3164.79 3014
3165.32 3059
3165.85 3041
3166.38 2961
3166.91 2986
3167.44 3013
3167.97 2979
3168.50 2742
3169.03 2850
3169.57 2947
3170.10 2940
3170.63 2924
3171.16 2864
3171.69 2900
3172.22 2884
3172.75 2839
3173.28 3026
3173.81 3121
3174.34 2994
3174.88 3046
3175.41 2886
3175.94 2856
3176.47 2950
3177.00 3091
3177.53 3202
3178.06 3347
3178.60 3333
3179.13 3326
3179.66 3084
3180.19 3114
3180.72 3193
3181.25 3281
3181.79 3275
3182.32 3204
3182.85 3123
3183.38 3112
3183.91 3153
3184.44 3250
3184.98 2961
3185.51 2724
3186.04 2856
3186.57 2918
3187.11 2801
3187.64 3018
3188.17 2982
3188.70 2937
3189.24 2991
3189.77 2844
3190.30 2946
3190.83 2984
3191.37 3022
3191.90 2852
3192.43 2854
3192.96 2914
3193.50 2969
3194.03 2892
3194.56 2971
3195.09 3041
3195.63 3060
3196.16 3163
3196.69 3144
3197.23 3026
3197.76 3001
3198.29 3054
3198.83 3049
3199.36 2948
3199.89 2895
3200.43 3009
3200.96 3106
3201.49 3225
3202.03 3372
3202.56 3228
3203.09 3148
3203.63 3457
3204.16 3630
3204.69 3468
3205.23 3378
3205.76 3387
3206.30 3410
3206.83 3260
3207.36 3326
3207.90 3463
3208.43 3476
3208.97 3389
3209.50 3568
3210.03 3800
3210.57 3992
3211.10 4170
3211.64 3976
3212.17 3909
3212.70 3873
3213.24 4213
3213.77 4048
3214.31 3935
3214.84 4127
3215.38 3979
3215.91 3876
3216.45 3791
3216.98 3508
3217.52 3617
3218.05 3511
3218.59 3432
3219.12 3287
3219.66 3639
3220.19 3434
3220.73 3674
3221.26 3743
3221.80 3430
3222.33 3635
3222.87 3670
3223.40 3639
3223.94 3640
3224.47 3677
3225.01 3732
3225.54 3543
3226.08 3649
3226.61 3625
3227.15 3799
3227.69 4065
3228.22 3769
3228.76 3564
3229.29 3275
3229.83 3388
3230.36 3320
3230.90 3079
3231.44 3206
3231.97 3232
3232.51 3210
3233.04 3182
3233.58 3098
3234.12 3231
3234.65 3342
3235.19 3367
3235.72 3195
3236.26 3324
3236.80 3490
3237.33 3657
3237.87 3720
3238.41 3831
3238.94 3766
3239.48 3705
3240.02 3848
3240.55 3800
3241.09 3689
3241.63 3801
3242.16 3752
3242.70 3510
3243.24 3474
3243.77 3525
3244.31 3626
3244.85 3688
3245.39 3603
3245.92 3506
3246.46 3236
3247.00 3355
3247.53 3373
3248.07 3452
3248.61 3586
3249.15 3658
3249.68 3865
3250.22 3699
3250.76 3731
3251.30 3829
3251.83 3843
3252.37 3802
3252.91 3536
3253.45 3678
3253.98 3560
3254.52 3593
3255.06 3960
3255.60 3751
3256.14 3651
3256.67 3793
3257.21 3660
3257.75 4051
3258.29 4196
3258.83 4177
3259.37 4150
3259.90 4165
3260.44 4305
3260.98 4615
3261.52 4614
3262.06 4631
3262.60 4915
3263.13 5018
3263.67 5243
3264.21 5384
3264.75 5983
3265.29 6499
3265.83 6826
3266.37 7451
3266.91 7831
3267.44 8432
3267.98 8396
3268.52 8082
3269.06 8137
3269.60 8320
3270.14 7513
3270.68 7220
3271.22 7019
3271.76 6144
3272.30 5612
3272.84 4606
3273.38 4278
3273.91 4302
3274.45 4339
3274.99 4140
3275.53 4252
3276.07 4003
3276.61 4381
3277.15 4248
3277.69 4224
3278.23 4358
3278.77 4081
3279.31 4307
3279.85 4405
3280.39 4252
3280.93 4379
3281.47 4230
3282.01 4364
3282.55 4290
3283.09 4314
3283.63 4399
3284.17 4755
3284.71 4453
3285.25 4223
3285.79 4359
3286.33 4623
3286.87 4723
3287.42 4518
3287.96 4631
3288.50 4997
3289.04 5056
3289.58 5271
3290.12 4865
3290.66 4663
3291.20 4744
3291.74 4677
3292.28 5017
3292.82 4983
3293.36 5329
3293.91 5672
3294.45 5702
3294.99 6327
3295.53 6806
3296.07 6829
3296.61 6919
3297.15 6998
3297.69 6682
3298.24 6944
3298.78 6567
3299.32 6492
3299.86 5887
3300.40 5503
3300.94 5446
3301.49 4924
3302.03 4649
3302.57 4596
3303.11 4630
3303.65 4478
3304.19 4601
3304.74 4481
3305.28 4245
3305.82 4198
3306.36 4490
3306.90 4589
3307.45 4379
3307.99 4275
3308.53 4484
3309.07 4304
3309.62 4300
3310.16 4316
3310.70 4015
3311.24 4223
3311.79 4429
3312.33 4342
3312.87 4217
3313.41 4505
3313.96 4541
3314.50 4073
3315.04 4126
3315.59 4398
3316.13 4748
3316.67 5139
3317.21 4923
3317.76 5020
3318.30 5142
3318.84 5195
3319.39 5425
3319.93 5633
3320.47 6079
3321.02 5920
3321.56 6293
3322.10 6276
3322.65 6501
3323.19 7039
3323.73 6885
3324.28 6802
3324.82 6318
3325.36 6353
3325.91 6313
3326.45 6059
3327.00 5581
3327.54 6033
3328.08 5705
3328.63 5424
3329.17 5452
3329.72 5256
3330.26 5439
3330.80 5858
3331.35 6287
3331.89 7431
3332.44 8710
3332.98 10221
3333.53 12209
3334.07 15184
3334.61 18313
3335.16 21663
3335.70 25321
3336.25 28029
3336.79 29711
3337.34 31018
3337.88 31327
3338.43 31030
3338.97 30306
3339.52 28252
3340.06 25987
3340.61 22606
3341.15 19206
3341.70 16549
3342.24 13433
3342.79 11022
3343.33 9449
3343.88 8033
3344.42 6918
3344.97 6408
3345.51 5966
3346.06 5834
3346.60 5707
3347.15 5495
3347.69 5456
3348.24 5408
3348.78 5531
3349.33 5650
3349.88 5674
3350.42 5916
3350.97 5797
3351.51 6406
3352.06 6442
3352.61 6381
3353.15 6783
3353.70 6002
3354.24 5964
3354.79 6089
3355.34 5939
3355.88 5570
3356.43 5334
3356.97 5260
3357.52 5146
3358.07 4916
3358.61 4487
3359.16 4694
3359.71 4606
3360.25 4543
3360.80 4630
3361.35 4677
3361.89 4500
3362.44 4577
3362.99 4559
3363.53 4788
3364.08 4728
3364.63 4964
3365.17 4833
3365.72 4794
3366.27 5091
3366.81 5023
3367.36 4909
3367.91 4829
3368.46 5058
3369.00 4844
3369.55 4859
3370.10 5175
3370.64 5285
3371.19 5327
3371.74 5715
3372.29 5936
3372.83 6259
3373.38 6491
3373.93 7108
3374.48 7071
3375.03 7503
3375.57 7842
3376.12 7646
3376.67 7730
3377.22 7475
3377.76 7196
3378.31 6499
3378.86 6146
3379.41 5772
3379.96 5123
3380.50 4521
3381.05 4324
3381.60 4197
3382.15 4245
3382.70 4291
3383.25 4208
3383.79 4002
3384.34 3846
3384.89 3815
3385.44 3560
3385.99 3944
3386.54 3892
3387.09 3867
3387.64 3871
3388.18 3839
3388.73 4120
3389.28 3972
3389.83 3748
3390.38 3923
3390.93 4102
3391.48 3917
3392.03 3680
3392.58 3629
3393.13 3535
3393.67 3703
3394.22 3671
3394.77 3627
3395.32 3663
3395.87 3619
3396.42 3722
3396.97 3732
3397.52 3479
3398.07 3455
3398.62 3823
3399.17 3599
3399.72 3475
3400.27 3422
3400.82 3638
3401.37 3646
3401.92 3599
3402.47 3476
3403.02 3414
3403.57 3181
3404.12 3338
3404.67 3522
3405.22 3439
3405.77 3267
3406.32 3303
3406.87 3481
3407.42 3543
3407.97 3497
3408.52 3450
3409.07 3731
3409.62 3646
3410.17 3937
3410.72 4075
3411.27 4318
3411.82 4278
3412.38 4638
3412.93 4396
3413.48 4583
3414.03 4631
3414.58 4955
3415.13 4774
3415.68 4451
3416.23 4148
3416.78 3996
3417.33 3792
3417.89 3564
3418.44 3730
3418.99 3454
3419.54 3296
3420.09 3458
3420.64 3327
3421.19 3099
3421.74 3284
3422.30 3461
3422.85 3454
3423.40 3446
3423.95 3611
3424.50 3496
3425.05 3585
3425.61 3780
3426.16 3542
3426.71 3361
3427.26 3396
3427.81 3421
3428.37 3264
3428.92 3283
3429.47 3237
3430.02 3200
3430.58 3112
3431.13 3109
3431.68 3165
3432.23 3019
3432.78 3071
3433.34 3300
3433.89 3188
3434.44 3199
3434.99 3367
3435.55 3354
3436.10 3311
3436.65 3166
3437.21 3331
3437.76 3162
3438.31 3120
3438.86 3161
3439.42 3296
3439.97 3209
3440.52 3127
3441.08 3223
3441.63 3300
3442.18 3435
3442.74 3423
3443.29 3275
3443.84 3157
3444.40 3128
3444.95 3108
3445.50 3089
3446.06 3182
3446.61 3348
3447.16 2925
3447.72 2940
3448.27 2900
3448.82 2850
3449.38 2618
3449.93 2796
3450.48 2983
3451.04 2763
3451.59 3096
3452.15 3009
3452.70 2813
3453.25 2842
3453.81 2899
3454.36 2843
3454.92 2912
3455.47 3059
3456.03 3184
3456.58 2971
3457.13 2672
3457.69 2803
3458.24 2731
3458.80 2840
3459.35 2910
3459.91 2979
3460.46 2906
3461.02 2923
3461.57 2791
3462.13 2871
3462.68 3043
3463.24 2989
3463.79 2933
3464.34 2969
3464.90 2959
3465.46 3111
3466.01 3011
3466.57 2920
3467.12 2834
3467.68 2871
3468.23 2954
3468.79 3047
3469.34 3144
3469.90 3013
3470.45 3173
3471.01 2940
3471.56 3053
3472.12 3032
3472.67 2900
3473.23 2850
3473.79 3262
3474.34 3087
3474.90 3126
3475.45 3050
3476.01 3315
3476.56 3156
3477.12 3166
3477.68 3217
3478.23 3257
3478.79 3159
3479.35 3339
3479.90 3463
3480.46 3483
3481.01 3647
3481.57 3699
3482.13 3941
3482.68 3753
3483.24 3835
3483.80 3652
3484.35 3896
3484.91 3847
3485.47 3615
3486.02 3616
3486.58 3495
3487.14 3721
3487.69 3779
3488.25 3596
3488.81 3697
3489.36 4036
3489.92 4148
3490.48 4473
3491.03 4878
3491.59 5438
3492.15 5858
3492.71 6060
3493.26 6437
3493.82 6852
3494.38 6693
3494.94 6448
3495.49 6733
3496.05 6287
3496.61 6195
3497.17 6037
3497.72 5837
3498.28 6015
3498.84 6197
3499.40 6445
3499.95 7242
3500.51 7754
3501.07 8019
3501.63 7645
3502.19 7858
3502.74 7306
3503.30 6797
3503.86 6261
3504.42 6117
3504.98 6158
3505.53 5907
3506.09 5591
3506.65 5832
3507.21 5662
3507.77 5298
3508.33 5109
3508.88 5236
3509.44 5097
3510.00 4802
3510.56 4486
3511.12 4574
3511.68 4408
3512.24 4136
3512.80 3901
3513.35 3857
3513.91 3887
3514.47 3734
3515.03 3673
3515.59 3684
3516.15 3469
3516.71 3403
3517.27 3438
3517.83 3495
3518.39 3643
3518.95 3484
3519.50 3754
3520.06 3632
3520.62 3685
3521.18 3778
3521.74 3519
3522.30 3726
3522.86 3655
3523.42 3782
3523.98 3753
3524.54 3660
3525.10 3691
3525.66 3730
3526.22 3856
3526.78 3730
3527.34 3439
3527.90 3489
3528.46 3338
3529.02 3263
3529.58 3161
3530.14 3197
3530.70 2890
3531.26 2978
3531.82 3028
3532.38 3025
3532.94 2964
3533.50 2973
3534.06 3030
3534.62 2912
3535.18 2986
3535.75 2976
3536.31 3125
3536.87 3242
3537.43 3156
3537.99 3252
3538.55 3398
3539.11 3291
3539.67 3448
3540.23 3319
3540.79 3220
3541.35 3231
3541.92 3218
3542.48 3184
3543.04 3284
3543.60 3325
3544.16 3173
3544.72 3245
3545.28 3060
3545.84 2966
3546.41 3021
3546.97 3057
3547.53 2805
3548.09 2984
3548.65 2870
3549.21 2792
3549.78 2984
3550.34 2710
3550.90 2750
3551.46 2837
3552.02 2824
3552.59 2898
3553.15 2766
3553.71 2807
3554.27 2755
3554.83 2588
3555.40 2602
3555.96 2710
3556.52 2481
3557.08 2481
3557.65 2939
3558.21 2859
3558.77 2693
3559.33 2750
3559.90 2727
3560.46 2794
3561.02 2793
3561.58 2908
3562.15 2839
3562.71 2993
3563.27 2918
3563.83 2829
3564.40 2802
3564.96 2931
3565.52 2834
3566.09 2745
3566.65 2776
3567.21 2842
3567.78 2671
3568.34 2508
3568.90 2598
3569.47 2618
3570.03 2513
3570.59 2411
3571.16 2470
3571.72 2722
3572.28 2552
3572.85 2443
3573.41 2559
3573.97 2671
3574.54 2685
3575.10 2731
3575.66 2671
3576.23 2687
3576.79 2806
3577.36 2760
3577.92 2738
3578.48 2549
3579.05 2657
3579.61 2672
3580.18 2595
3580.74 2473
3581.31 2682
3581.87 2713
3582.43 2581
3583.00 2745
3583.56 2605
3584.13 2499
3584.69 2461
3585.26 2486
3585.82 2733
3586.39 2586
3586.95 2680
3587.52 2751
3588.08 2771
3588.64 2725
3589.21 2579
3589.77 2545
3590.34 2667
3590.90 2815
3591.47 2705
3592.03 2618
3592.60 2729
3593.17 2730
3593.73 2492
3594.30 2511
3594.86 2647
3595.43 2626
3595.99 2627
3596.56 2643
3597.12 2675
3597.69 2665
3598.25 2796
3598.82 2743
3599.39 2715
3599.95 2752
3600.52 2767
3601.08 2719
3601.65 2832
3602.21 2770
3602.78 2826
3603.35 2798
3603.91 2856
3604.48 2705
3605.04 2686
3605.61 2404
3606.18 2367
3606.74 2470
3607.31 2329
3607.88 2382
3608.44 2484
3609.01 2335
3609.57 2347
3610.14 2316
3610.71 2267
3611.27 2222
3611.84 2367
3612.41 2430
3612.97 2346
3613.54 2468
3614.11 2705
3614.68 2706
3615.24 2780
3615.81 2842
3616.38 3045
3616.94 3280
3617.51 3427
3618.08 3708
3618.64 4069
3619.21 3994
3619.78 4119
3620.35 4135
3620.91 4105
3621.48 4174
3622.05 4029
3622.62 3695
3623.18 3300
3623.75 3121
3624.32 2905
3624.89 2589
3625.45 2469
3626.02 2452
3626.59 2500
3627.16 2426
3627.73 2517
3628.29 2446
3628.86 2352
3629.43 2358
3630.00 2595
3630.57 2568
3631.13 2459
3631.70 2562
3632.27 2474
3632.84 2362
3633.41 2356
3633.98 2484
3634.54 2464
3635.11 2543
3635.68 2527
3636.25 2424
3636.82 2471
3637.39 2449
3637.96 2507
3638.52 2763
3639.09 2656
3639.66 2705
3640.23 2924
3640.80 3036
3641.37 3105
3641.94 2981
3642.51 3101
3643.08 3234
3643.65 3306
3644.21 3369
3644.78 3306
3645.35 3070
3645.92 3113
3646.49 2929
3647.06 2957
3647.63 3174
3648.20 3019
3648.77 2993
3649.34 2889
3649.91 2923
3650.48 2857
3651.05 2803
3651.62 2823
3652.19 3011
3652.76 2855
3653.33 3072
3653.90 2868
3654.47 3021
3655.04 2963
3655.61 2855
3656.18 3203
3656.75 3211
3657.32 3375
3657.89 3325
3658.46 3446
3659.03 3409
3659.60 3385
3660.17 3275
3660.74 3241
3661.31 3411
3661.88 3689
3662.45 3576
3663.02 3406
3663.59 3256
3664.16 3146
3664.74 3196
3665.31 2994
3665.88 3180
3666.45 3096
3667.02 3056
3667.59 3127
3668.16 3132
3668.73 2926
3669.30 3067
3669.87 2982
3670.45 3090
3671.02 3010
3671.59 2778
3672.16 2752
3672.73 2802
3673.30 2927
3673.87 2989
3674.45 2973
3675.02 3272
3675.59 3189
3676.16 3121
3676.73 3298
3677.30 3124
3677.88 3293
3678.45 3377
3679.02 3215
3679.59 3115
3680.16 3252
3680.74 2924
3681.31 2875
3681.88 2949
3682.45 2753
3683.02 2778
3683.60 2759
3684.17 2801
3684.74 2746
3685.31 2621
3685.89 2605
3686.46 2802
3687.03 3167
3687.60 3190
3688.18 3126
3688.75 3341
3689.32 3520
3689.89 3584
3690.47 3956
3691.04 3836
3691.61 3510
3692.19 3643
3692.76 3677
3693.33 3461
3693.91 3500
3694.48 3440
3695.05 3085
3695.62 2985
3696.20 2743
3696.77 2746
3697.34 2709
3697.92 2565
3698.49 2604
3699.06 2526
3699.64 2478
3700.21 2627
3700.79 2845
3701.36 2905
3701.93 2916
3702.51 2685
3703.08 2685
3703.65 2780
3704.23 2711
3704.80 2851
3705.38 2827
3705.95 2612
3706.52 2720
3707.10 2739
3707.67 2597
3708.25 2779
3708.82 2748
3709.39 2901
3709.97 2747
3710.54 2709
3711.12 3079
3711.69 3032
3712.27 2989
3712.84 2975
3713.42 2847
3713.99 2839
3714.57 2666
3715.14 2760
3715.71 2814
3716.29 2795
3716.86 2742
3717.44 2843
3718.01 2676
3718.59 2618
3719.16 2613
3719.74 2635
3720.31 2668
3720.89 2663
3721.47 2453
3722.04 2230
3722.62 2378
3723.19 2413
3723.77 2340
3724.34 2442
3724.92 2532
3725.49 2441
3726.07 2388
3726.64 2349
3727.22 2470
3727.80 2528
3728.37 2689
3728.95 2769
3729.52 2850
3730.10 2992
3730.67 3010
3731.25 2934
3731.83 3043
3732.40 2983
3732.98 3109
3733.55 3145
3734.13 3198
3734.71 3065
3735.28 3007
3735.86 2914
3736.44 3066
3737.01 2989
3737.59 2838
3738.17 2639
3738.74 2654
3739.32 2676
3739.90 2725
3740.47 2610
3741.05 2624
3741.63 2539
3742.20 2386
3742.78 2507
3743.36 2529
3743.93 2499
3744.51 2586
3745.09 2575
3745.66 2600
3746.24 2753
3746.82 2656
3747.40 2684
3747.97 2629
3748.55 2628
3749.13 2508
3749.70 2422
3750.28 2587
3750.86 2514
3751.44 2443
3752.02 2399
3752.59 2286
3753.17 2267
3753.75 2382
3754.33 2546
3754.90 2543
3755.48 2527
3756.06 2341
3756.64 2321
3757.22 2291
3757.79 2241
3758.37 2287
3758.95 2280
3759.53 2287
3760.11 2242
3760.68 2222
3761.26 2205
3761.84 2493
3762.42 2653
3763.00 2571
3763.58 2781
3764.15 2681
3764.73 2464
3765.31 2617
3765.89 2629
3766.47 2579
3767.05 2374
3767.63 2585
3768.21 2553
3768.78 2374
3769.36 2447
3769.94 2437
3770.52 2469
3771.10 2445
3771.68 2425
3772.26 2402
3772.84 2491
3773.42 2531
3774.00 2433
3774.58 2461
3775.15 2485
3775.73 2551
3776.31 2633
3776.89 2596
3777.47 2444
3778.05 2488
3778.63 2404
3779.21 2324
3779.79 2256
3780.37 2236
3780.95 2316
3781.53 2427
3782.11 2405
3782.69 2352
3783.27 2325
3783.85 2227
3784.43 2160
3785.01 2212
3785.59 2125
3786.17 2378
3786.75 2341
3787.33 2339
3787.91 2540
3788.49 2410
3789.07 2393
3789.65 2554
3790.23 2389
3790.81 2263
3791.39 2363
3791.98 2305
3792.56 2155
3793.14 2202
3793.72 2302
3794.30 2466
3794.88 2407
3795.46 2412
3796.04 2262
3796.62 2257
3797.20 2368
3797.78 2416
3798.37 2268
3798.95 2436
3799.53 2423
3800.11 2197
3800.69 2158
3801.27 2337
3801.85 2324
3802.43 2343
3803.02 2345
3803.60 2294
3804.18 2393
3804.76 2483
3805.34 2488
3805.92 2696
3806.51 2479
3807.09 2188
3807.67 2383
3808.25 2611
3808.83 2451
3809.42 2456
3810.00 2509
3810.58 2693
3811.16 2923
3811.74 2500
3812.33 2453
3812.91 2777
3813.49 2837
3814.07 2453
3814.66 2635
3815.24 2766
3815.82 2827
3816.40 2830
3816.99 2687
3817.57 2626
3818.15 2539
3818.73 2489
3819.32 2358
3819.90 2388
3820.48 2559
3821.06 2268
3821.65 2242
3822.23 2195
3822.81 2280
3823.40 2196
3823.98 2320
3824.56 2245
3825.15 2192
3825.73 2282
3826.31 2528
3826.90 2402
3827.48 2284
3828.06 2342
3828.65 2298
3829.23 2248
3829.81 2150
3830.40 2224
3830.98 2340
3831.56 2243
3832.15 2387
3832.73 2325
3833.32 2292
3833.90 2306
3834.48 2346
3835.07 2413
3835.65 2316
3836.23 2044
3836.82 2197
3837.40 2239
3837.99 2238
3838.57 2106
3839.16 2160
3839.74 2071
3840.32 2276
3840.91 2237
3841.49 2272
3842.08 2214
3842.66 2115
3843.25 2177
3843.83 2140
3844.42 2276
3845.00 2272
3845.59 2263
3846.17 2237
3846.76 2194
3847.34 2161
3847.92 2269
3848.51 2166
3849.09 2225
3849.68 2227
3850.27 2178
3850.85 2205
3851.44 2169
3852.02 2203
3852.61 2354
3853.19 2234
3853.78 2230
3854.36 2235
3854.95 2137
3855.53 2182
3856.12 2263
3856.70 2215
3857.29 2364
3857.88 2615
3858.46 2495
3859.05 2513
3859.63 2579
3860.22 2847
3860.80 2861
3861.39 2813
3861.98 3114
3862.56 3305
3863.15 3452
3863.73 3338
3864.32 3407
3864.91 3379
3865.49 3338
3866.08 3275
3866.67 3308
3867.25 3227
3867.84 3091
3868.43 2760
3869.01 2862
3869.60 2764
3870.19 2682
3870.77 2806
3871.36 2461
3871.95 2499
3872.53 2598
3873.12 2597
3873.71 2540
3874.29 2432
3874.88 2572
3875.47 2520
3876.05 2580
3876.64 2700
3877.23 2601
3877.82 2506
3878.40 2539
3878.99 2577
3879.58 2517
3880.16 2663
3880.75 2602
3881.34 2471
3881.93 2468
3882.51 2397
3883.10 2465
3883.69 2351
3884.28 2325
3884.87 2382
3885.45 2277
3886.04 2328
3886.63 2335
3887.22 2351
3887.80 2345
3888.39 2315
3888.98 2322
3889.57 2488
3890.16 2382
3890.74 2487
3891.33 2626
3891.92 2664
3892.51 2845
3893.10 2915
3893.69 2516
3894.27 2564
3894.86 2540
3895.45 2464
3896.04 2490
3896.63 2623
3897.22 2495
3897.81 2332
3898.40 2493
3898.98 2395
3899.57 2400
3900.16 2435
3900.75 2443
3901.34 2272
3901.93 2514
3902.52 2594
3903.11 2394
3903.70 2465
3904.29 2626
3904.87 2287
3905.46 2463
3906.05 2516
3906.64 2418
3907.23 2278
3907.82 2350
3908.41 2387
3909.00 2458
3909.59 2361
3910.18 2361
3910.77 2264
3911.36 2235
3911.95 2203
3912.54 2221
3913.13 2221
3913.72 2186
3914.31 2214
3914.90 2151
3915.49 2290
3916.08 2206
3916.67 2119
3917.26 2331
3917.85 2619
3918.44 2436
3919.03 2234
3919.62 2392
3920.21 2379
3920.80 2307
3921.39 2398
3921.98 2390
3922.57 2235
3923.16 2172
3923.75 2324
3924.34 2453
3924.94 2282
3925.53 2140
3926.12 2134
3926.71 2105
3927.30 2146
3927.89 2251
3928.48 2363
3929.07 2351
3929.66 2170
3930.25 2308
3930.85 2251
3931.44 2290
3932.03 2298
3932.62 2163
3933.21 2118
3933.80 1996
3934.39 2100
3934.99 2306
3935.58 2372
3936.17 2202
3936.76 2052
3937.35 2138
3937.94 2123
3938.54 2167
3939.13 2235
3939.72 2080
3940.31 2225
3940.90 2326
3941.49 2296
3942.09 2217
3942.68 2280
3943.27 2201
3943.86 2080
3944.46 2186
3945.05 2416
3945.64 2315
3946.23 2279
3946.82 2258
3947.42 2312
3948.01 2401
3948.60 2254
3949.20 2147
3949.79 2059
3950.38 2250
3950.97 2149
3951.57 2200
3952.16 2135
3952.75 2057
3953.34 2292
3953.94 2211
3954.53 2192
3955.12 2253
3955.72 2239
3956.31 2288
3956.90 2459
3957.50 2419
3958.09 2291
3958.68 2317
3959.28 2230
3959.87 2136
3960.46 2267
3961.06 2357
3961.65 2123
3962.24 2215
3962.84 2276
3963.43 2216
3964.02 2165
3964.62 2161
3965.21 2372
3965.81 2395
3966.40 2455
3966.99 2337
3967.59 2406
3968.18 2538
3968.78 2412
3969.37 2316
3969.96 2349
3970.56 2332
3971.15 2165
3971.75 2147
3972.34 2209
3972.94 2220
3973.53 2161
3974.12 2324
3974.72 2348
3975.31 2332
3975.91 2308
3976.50 2180
3977.10 2531
3977.69 2440
3978.29 2430
3978.88 2526
3979.48 2435
3980.07 2323
3980.67 2363
3981.26 2566
3981.86 2222
3982.45 2185
3983.05 2214
3983.64 2326
3984.24 2185
3984.83 2133
3985.43 2194
3986.02 2377
3986.62 2352
3987.21 2469
3987.81 2531
3988.40 2491
3989.00 2422
3989.60 2517
3990.19 2579
3990.79 2390
3991.38 2436
3991.98 2307
3992.57 2505
3993.17 2488
3993.77 2360
3994.36 2317
3994.96 2434
3995.55 2559
3996.15 2435
3996.75 2560
3997.34 2380
3997.94 2444
3998.54 2424
3999.13 2394
3999.73 2449
4000.32 2414
4000.92 2308
4001.52 2344
4002.11 2144
4002.71 2271
4003.31 2341
4003.90 2222
4004.50 2292
4005.10 2325
4005.69 2246
4006.29 2392
4006.89 2449
4007.49 2359
4008.08 2655
4008.68 2639
4009.28 2462
4009.87 2541
4010.47 2493
4011.07 2356
4011.67 2541
4012.26 2413
4012.86 2435
4013.46 2605
4014.05 2735
4014.65 2696
4015.25 2770
4015.85 2766
4016.44 2750
4017.04 2895
4017.64 2947
4018.24 2990
4018.84 3063
4019.43 3080
4020.03 3018
4020.63 2879
4021.23 2916
4021.83 2828
4022.42 2687
4023.02 2793
4023.62 2787
4024.22 2567
4024.82 2453
4025.41 2618
4026.01 2721
4026.61 2987
4027.21 2980
4027.81 2897
4028.41 2851
4029.01 2907
4029.60 3086
4030.20 2999
4030.80 2874
4031.40 3018
4032.00 3010
4032.60 3050
4033.20 2893
4033.80 2780
4034.39 2768
4034.99 2715
4035.59 2548
4036.19 2491
4036.79 2542
4037.39 2494
4037.99 2335
4038.59 2422
4039.19 2240
4039.79 2285
4040.39 2302
4040.99 2316
4041.59 2466
4042.18 2207
4042.78 2081
4043.38 2160
4043.98 2403
4044.58 2367
4045.18 2208
4045.78 2285
4046.38 2217
4046.98 2307
4047.58 2261
4048.18 2353
4048.78 2288
4049.38 2234
4049.98 2368
4050.58 2444
4051.18 2535
4051.78 2369
4052.38 2428
4052.98 2401
4053.58 2476
4054.19 2569
4054.79 2680
4055.39 2561
4055.99 2532
4056.59 2564
4057.19 2525
4057.79 2426
4058.39 2422
4058.99 2227
4059.59 2283
4060.19 2427
4060.79 2310
4061.39 2215
4061.99 2114
4062.60 2182
4063.20 2290
4063.80 2223
4064.40 2205
4065.00 2333
4065.60 2131
4066.20 2034
4066.80 2041
4067.41 2230
4068.01 2278
4068.61 2234
4069.21 2107
4069.81 2146
4070.41 2251
4071.02 2294
4071.62 2273
4072.22 2221
4072.82 2242
4073.42 2161
4074.02 2075
4074.63 2141
4075.23 2189
4075.83 2101
4076.43 2179
4077.03 2135
4077.64 2139
4078.24 2032
4078.84 2136
4079.44 2054
4080.05 2082
4080.65 2016
4081.25 2080
4081.85 1995
4082.46 2059
4083.06 2033
4083.66 2014
4084.26 2018
4084.87 1859
4085.47 1927
4086.07 1962
4086.67 2188
4087.28 2086
4087.88 2070
4088.48 2063
4089.09 2157
4089.69 2141
4090.29 2070
4090.90 2153
4091.50 2025
4092.10 2214
4092.71 2155
4093.31 2055
4093.91 2056
4094.52 2153
4095.12 2103
4095.72 2092
4096.33 2088
4096.93 2231
4097.53 2237
4098.14 2274
4098.74 2071
4099.34 2254
4099.95 2354
4100.55 2163
4101.16 2126
4101.76 1982
4102.36 2085
4102.97 1951
4103.57 2050
4104.18 1979
4104.78 1980
4105.38 1954
4105.99 1925
4106.59 2029
4107.20 2079
4107.80 1998
4108.41 2061
4109.01 1948
4109.62 1991
4110.22 1930
4110.82 1943
4111.43 1947
4112.03 1846
4112.64 2021
4113.24 2137
4113.85 1972
4114.45 2101
4115.06 1963
4115.66 1896
4116.27 2048
4116.87 2090
4117.48 2099
4118.08 2097
4118.69 2149
4119.29 2065
4119.90 2037
4120.50 2068
4121.11 1993
4121.72 2064
4122.32 2098
4122.93 2297
4123.53 2168
4124.14 1846
4124.74 2010
4125.35 1982
4125.95 2106
4126.56 2057
4127.17 2032
4127.77 2019
4128.38 2028
4128.98 2136
4129.59 2252
4130.20 2149
4130.80 2040
4131.41 2046
4132.01 2091
4132.62 1976
4133.23 2035
4133.83 2187
4134.44 2122
4135.05 2100
4135.65 2025
4136.26 2174
4136.87 2370
4137.47 2259
4138.08 2356
4138.69 2366
4139.29 2288
4139.90 2429
4140.51 2524
4141.11 2421
4141.72 2356
4142.33 2476
4142.93 2468
4143.54 2408
4144.15 2519
4144.75 2472
4145.36 2290
4145.97 2242
4146.58 2251
4147.18 2213
4147.79 2209
4148.40 2207
4149.01 2064
4149.61 1964
4150.22 1921
4150.83 1807
4151.44 1980
4152.04 2124
4152.65 1988
4153.26 2130
4153.87 2091
4154.47 2063
4155.08 2103
4155.69 2062
4156.30 2092
4156.91 2139
4157.51 2150
4158.12 2057
4158.73 2016
4159.34 2019
4159.95 1823
4160.56 1927
4161.16 2054
4161.77 2054
4162.38 2030
4162.99 1997
4163.60 2107
4164.21 2120
4164.81 2266
4165.42 2323
4166.03 2291
4166.64 2360
4167.25 2363
4167.86 2127
4168.47 2182
4169.08 2160
4169.69 2332
4170.29 2406
4170.90 2218
4171.51 2005
4172.12 2071
4172.73 2010
4173.34 2100
4173.95 2219
4174.56 2123
4175.17 2031
4175.78 2281
4176.39 2303
4177.00 2267
4177.61 2231
4178.22 2265
4178.82 2134
4179.43 2111
4180.04 2109
4180.65 2072
4181.26 2129
4181.87 2252
4182.48 1953
4183.09 1969
4183.70 2082
4184.31 2137
4184.92 2109
4185.53 1989
4186.14 2143
4186.75 2038
4187.36 2000
4187.97 1932
4188.58 2066
4189.19 2172
4189.81 1996
4190.42 2012
4191.03 2164
4191.64 2106
4192.25 2150
4192.86 2148
4193.47 2307
4194.08 2218
4194.69 2233
4195.30 2338
4195.91 2421
4196.52 2503
4197.13 2377
4197.74 2309
4198.36 2316
4198.97 2174
4199.58 2410
4200.19 2153
4200.80 2013
4201.41 2036
4202.02 2054
4202.63 2065
4203.25 2198
4203.86 2090
4204.47 2179
4205.08 2023
4205.69 1961
4206.30 2144
4206.92 2207
4207.53 2236
4208.14 2209
4208.75 2318
4209.36 2109
4209.97 2080
4210.59 2239
4211.20 1983
4211.81 2066
4212.42 2143
4213.03 2244
4213.65 2086
4214.26 2013
4214.87 2131
4215.48 2149
4216.10 1994
4216.71 2284
4217.32 2308
4217.93 2330
4218.55 2258
4219.16 2310
4219.77 2474
4220.38 2511
4221.00 2670
4221.61 2718
4222.22 2860
4222.83 3180
4223.45 3298
4224.06 3153
4224.67 3404
4225.29 3234
4225.90 3101
4226.51 3410
4227.13 3344
4227.74 3268
4228.35 3398
4228.96 3464
4229.58 3611
4230.19 3451
4230.80 3349
4231.42 3483
4232.03 3585
4232.65 3646
4233.26 3746
4233.87 3551
4234.49 4011
4235.10 3970
4235.71 4046
4236.33 3969
4236.94 4083
4237.56 4074
4238.17 4035
4238.78 3998
4239.40 3511
4240.01 3092
4240.63 2934
4241.24 2843
4241.85 2617
4242.47 2524
4243.08 2561
4243.70 2604
4244.31 2583
4244.93 2447
4245.54 2361
4246.15 2330
4246.77 2526
4247.38 2569
4248.00 2616
4248.61 2670
4249.23 2812
4249.84 2770
4250.46 2490
4251.07 2464
4251.69 2487
4252.30 2420
4252.92 2442
4253.53 2343
4254.15 2655
4254.76 2458
4255.38 2542
4255.99 2397
4256.61 2368
4257.22 2340
4257.84 2337
4258.45 2335
4259.07 2455
4259.69 2320
4260.30 2267
4260.92 2210
4261.53 2264
4262.15 2210
4262.76 2284
4263.38 2320
4263.99 2363
4264.61 2349
4265.23 2444
4265.84 2223
4266.46 2323
4267.07 2337
4267.69 2527
4268.31 2375
4268.92 2411
4269.54 2345
4270.16 2429
4270.77 2385
4271.39 2430
4272.00 2482
4272.62 2193
4273.24 2136
4273.85 2119
4274.47 2075
4275.09 2101
4275.70 2320
4276.32 2309
4276.94 2297
4277.55 2228
4278.17 2155
4278.79 2283
4279.40 2346
4280.02 2255
4280.64 2294
4281.26 2168
4281.87 2098
4282.49 2265
4283.11 2230
4283.72 2091
4284.34 2133
4284.96 2235
4285.58 2199
4286.19 2111
4286.81 2038
4287.43 1939
4288.05 2210
4288.66 2078
4289.28 1993
4289.90 2039
4290.52 1968
4291.13 1957
4291.75 1925
4292.37 2110
4292.99 2076
4293.61 2039
4294.22 2047
4294.84 1904
4295.46 1889
4296.08 1910
4296.70 1942
4297.31 2021
4297.93 1939
4298.55 2107
4299.17 1999
4299.79 2026
4300.41 2230
4301.03 2132
4301.64 1895
4302.26 2079
4302.88 2038
4303.50 2083
4304.12 2150
4304.74 2101
4305.36 1952
4305.97 1992
4306.59 1845
4307.21 1905
4307.83 1838
4308.45 2036
4309.07 2209
4309.69 2247
4310.31 2033
4310.93 1896
4311.55 1975
4312.17 1913
4312.78 1981
4313.40 2070
4314.02 2110
4314.64 2001
4315.26 2042
4315.88 2114
4316.50 2109
4317.12 2071
4317.74 2073
4318.36 2194
4318.98 2178
4319.60 2194
4320.22 1909
4320.84 2248
4321.46 2221
4322.08 2058
4322.70 2236
4323.32 2229
4323.94 2265
4324.56 2246
4325.18 2448
4325.80 2576
4326.42 2603
4327.04 2440
4327.66 2400
4328.28 2564
4328.90 2360
4329.52 2482
4330.14 2336
4330.76 2297
4331.39 2322
4332.01 2243
4332.63 2400
4333.25 2352
4333.87 2329
4334.49 2504
4335.11 2490
4335.73 2718
4336.35 2783
4336.97 3161
4337.59 3473
4338.22 3407
4338.84 3479
4339.46 3399
4340.08 3322
4340.70 3337
4341.32 3030
4341.94 3305
4342.57 3363
4343.19 2920
4343.81 3042
4344.43 3162
4345.05 3191
4345.67 3537
4346.29 4303
4346.92 4556
4347.54 4570
4348.16 4873
4348.78 4606
4349.40 4550
4350.03 4349
4350.65 4200
4351.27 3755
4351.89 3256
4352.51 3077
4353.14 3005
4353.76 3013
4354.38 2927
4355.00 2683
4355.63 2504
4356.25 2481
4356.87 2443
4357.49 2466
4358.12 2531
4358.74 2454
4359.36 2578
4359.98 2507
4360.61 2398
4361.23 2387
4361.85 2498
4362.48 2382
4363.10 2433
4363.72 2390
4364.34 2334
4364.97 2391
4365.59 2457
4366.21 2410
4366.84 2418
4367.46 2417
4368.08 2274
4368.71 2348
4369.33 2246
4369.95 2257
4370.58 2155
4371.20 2066
4371.82 2044
4372.45 2010
4373.07 2159
4373.70 2151
4374.32 2004
4374.94 2046
4375.57 2064
4376.19 1943
4376.81 2156
4377.44 1934
4378.06 2121
4378.69 2119
4379.31 2209
4379.94 2065
4380.56 1891
4381.18 1978
4381.81 1982
4382.43 2132
4383.06 2159
4383.68 2068
4384.31 2000
4384.93 2054
4385.55 1865
4386.18 2095
4386.80 1916
4387.43 2081
4388.05 2095
4388.68 2139
4389.30 1861
4389.93 1903
4390.55 1975
4391.18 1867
4391.80 1923
4392.43 1987
4393.05 1938
4393.68 1923
4394.30 1939
4394.93 1915
4395.55 1835
4396.18 2044
4396.80 1966
4397.43 1916
4398.05 1851
4398.68 1997
4399.31 2088
4399.93 1992
4400.56 2047
4401.18 1995
4401.81 1938
4402.43 1968
4403.06 2164
4403.69 2093
4404.31 1865
4404.94 1940
4405.56 1848
4406.19 1884
4406.82 2010
4407.44 2022
4408.07 1989
4408.69 1827
4409.32 1939
4409.95 1969
4410.57 2014
4411.20 2014
4411.83 2070
4412.45 1906
4413.08 1825
4413.71 1906
4414.33 1808
4414.96 1928
4415.59 1799
4416.21 1796
4416.84 1994
4417.47 1950
4418.09 2078
4418.72 2096
4419.35 2024
4419.97 1858
4420.60 1850
4421.23 2088
4421.85 2148
4422.48 2116
4423.11 1930
4423.74 1843
4424.36 1930
4424.99 1987
4425.62 1947
4426.25 1699
4426.87 1654
4427.50 1736
4428.13 1781
4428.76 1787
4429.38 1770
4430.01 1728
4430.64 1714
4431.27 1792
4431.89 1770
4432.52 1841
4433.15 1814
4433.78 1790
4434.41 1915
4435.03 1862
4435.66 1831
4436.29 1986
4436.92 1949
4437.55 1911
4438.18 1925
4438.80 2028
4439.43 1967
4440.06 1823
4440.69 1943
4441.32 1931
4441.95 1657
4442.57 1795
4443.20 1776
4443.83 1797
4444.46 1676
4445.09 1668
4445.72 1807
4446.35 1890
4446.98 1839
4447.61 1965
4448.23 2022
4448.86 1973
4449.49 1888
4450.12 2040
4450.75 2055
4451.38 1834
4452.01 1860
4452.64 1855
4453.27 1783
4453.90 1857
4454.53 1887
4455.16 1986
4455.79 2018
4456.42 1853
4457.05 1919
4457.67 2056
4458.30 2045
4458.93 2069
4459.56 1974
4460.19 1785
4460.82 1706
4461.45 1833
4462.08 1792
4462.71 1778
4463.34 1806
4463.97 1816
4464.60 1626
4465.23 1910
4465.86 1773
4466.49 1771
4467.13 1680
4467.76 1743
4468.39 1806
4469.02 1675
4469.65 1648
4470.28 1734
4470.91 1810
4471.54 1725
4472.17 1746
4472.80 1822
4473.43 1759
4474.06 1888
4474.69 1858
4475.32 1798
4475.95 1698
4476.59 1790
4477.22 1781
4477.85 1688
4478.48 1732
4479.11 1842
4479.74 1758
4480.37 1758
4481.00 1693
4481.64 1823
4482.27 1776
4482.90 1924
4483.53 1876
4484.16 1947
4484.79 1928
4485.42 1904
4486.06 1877
4486.69 1804
4487.32 1881
4487.95 1861
4488.58 1849
4489.22 1963
4489.85 1855
4490.48 1697
4491.11 1682
4491.74 1799
4492.38 1841
4493.01 1929
4493.64 1926
4494.27 1916
4494.90 1861
4495.54 1934
4496.17 1792
4496.80 1838
4497.43 1742
4498.07 1863
4498.70 1885
4499.33 2005
4499.96 1965
4500.60 2050
4501.23 2088
4501.86 2171
4502.50 2185
4503.13 2094
4503.76 2101
4504.39 2280
4505.03 2384
4505.66 2184
4506.29 2080
4506.93 2038
4507.56 1925
4508.19 2104
4508.83 1988
4509.46 1943
4510.09 1869
4510.73 1957
4511.36 1965
4511.99 1951
4512.63 1920
4513.26 2110
4513.89 2035
4514.53 1844
4515.16 2011
4515.80 1928
4516.43 1952
4517.06 1845
4517.70 1777
4518.33 1749
4518.97 1841
4519.60 2004
4520.23 1770
4520.87 1928
4521.50 1888
4522.14 1894
4522.77 1876
4523.40 1836
4524.04 1748
4524.67 1687
4525.31 1918
4525.94 1861
4526.58 1731
4527.21 1881
4527.85 2048
4528.48 2131
4529.12 2219
4529.75 2348
4530.38 2436
4531.02 2391
4531.65 2606
4532.29 2925
4532.92 2962
4533.56 2905
4534.19 2653
4534.83 2586
4535.46 2738
4536.10 2661
4536.74 2354
4537.37 2402
4538.01 2201
4538.64 2076
4539.28 2020
4539.91 2131
4540.55 1965
4541.18 1897
4541.82 1839
4542.45 1875
4543.09 1880
4543.73 1859
4544.36 1796
4545.00 2021
4545.63 1896
4546.27 2059
4546.91 2033
4547.54 1943
4548.18 2019
4548.81 2096
4549.45 2000
4550.09 1915
4550.72 2102
4551.36 2162
4551.99 2199
4552.63 2229
4553.27 2088
4553.90 1893
4554.54 2090
4555.18 2086
4555.81 1853
4556.45 1807
4557.09 1933
4557.72 1800
4558.36 1889
4559.00 1850
4559.63 1972
4560.27 1871
4560.91 1898
4561.54 1895
4562.18 1783
4562.82 1763
4563.46 1718
4564.09 1905
4564.73 1714
4565.37 1701
4566.00 1844
4566.64 1897
4567.28 1914
4567.92 1783
4568.55 1745
4569.19 1888
4569.83 2089
4570.47 1902
4571.10 1780
4571.74 1787
4572.38 1875
4573.02 1964
4573.66 1848
4574.29 1832
4574.93 1911
4575.57 1819
4576.21 1746
4576.85 1778
4577.48 1830
4578.12 1886
4578.76 1996
4579.40 1959
4580.04 1967
4580.67 1822
4581.31 1932
4581.95 1777
4582.59 1806
4583.23 1881
4583.87 1919
4584.51 1820
4585.14 1942
4585.78 1863
4586.42 1942
4587.06 1891
4587.70 1985
4588.34 1861
4588.98 1861
4589.62 1927
4590.26 1930
4590.89 2087
4591.53 2098
4592.17 2482
4592.81 2452
4593.45 2350
4594.09 2209
4594.73 2159
4595.37 2041
4596.01 1914
4596.65 1887
4597.29 1970
4597.93 1981
4598.57 1857
4599.21 1886
4599.85 1858
4600.49 1893
4601.12 1944
4601.76 1876
4602.40 2069
4603.04 2059
4603.68 2268
4604.32 2073
4604.96 2004
4605.60 2080
4606.24 2134
4606.88 2161
4607.52 2154
4608.17 2104
4608.81 2229
4609.45 2148
4610.09 1985
4610.73 2075
4611.37 2074
4612.01 2081
4612.65 2073
4613.29 2076
4613.93 2112
4614.57 1936
4615.21 1858
4615.85 1949
4616.49 1832
4617.13 1798
4617.77 1902
4618.41 1844
4619.06 1834
4619.70 1872
4620.34 2004
4620.98 2018
4621.62 1769
4622.26 1789
4622.90 1871
4623.54 1813
4624.19 1851
4624.83 1837
4625.47 1881
4626.11 1783
4626.75 1712
4627.39 1834
4628.03 1840
4628.68 1874
4629.32 2001
4629.96 2034
4630.60 1840
4631.24 1730
4631.89 1764
4632.53 1849
4633.17 1875
4633.81 1878
4634.45 1966
4635.10 1934
4635.74 1799
4636.38 1953
4637.02 2093
4637.66 2003
4638.31 2188
4638.95 2282
4639.59 2223
4640.23 2177
4640.88 2210
4641.52 2074
4642.16 2198
4642.80 2183
4643.45 2138
4644.09 2033
4644.73 2016
4645.38 2002
4646.02 1795
4646.66 1878
4647.30 1715
4647.95 1791
4648.59 1959
4649.23 2144
4649.88 2041
4650.52 1805
4651.16 1967
4651.81 1878
4652.45 1997
4653.09 1931
4653.74 2034
4654.38 1946
4655.02 1941
4655.67 2130
4656.31 2039
4656.95 2006
4657.60 1848
4658.24 1826
4658.89 1881
4659.53 1863
4660.17 1804
4660.82 1855
4661.46 1913
4662.10 1989
4662.75 1843
4663.39 1856
4664.04 1661
4664.68 1731
4665.33 1670
4665.97 1695
4666.61 1709
4667.26 1633
4667.90 1693
4668.55 1685
4669.19 1758
4669.84 1895
4670.48 1877
4671.12 1769
4671.77 1727
4672.41 1675
4673.06 1866
4673.70 1929
4674.35 1883
4674.99 2035
4675.64 1852
4676.28 1916
4676.93 1961
4677.57 1786
4678.22 1846
4678.86 1781
4679.51 1733
4680.15 1786
4680.80 1743
4681.44 1681
4682.09 1788
4682.74 1788
4683.38 1754
4684.03 1772
4684.67 1887
4685.32 1957
4685.96 1961
4686.61 1836
4687.25 1869
4687.90 1741
4688.55 1646
4689.19 1703
4689.84 1684
4690.48 1630
4691.13 1744
4691.78 1869
4692.42 1792
4693.07 1657
4693.71 1738
4694.36 1727
4695.01 1670
4695.65 1734
4696.30 1656
4696.95 1745
4697.59 1739
4698.24 1912
4698.89 1971
4699.53 2051
4700.18 2117
4700.83 2026
4701.47 1915
4702.12 1981
4702.77 1889
4703.41 1785
4704.06 1812
4704.71 1763
4705.35 1738
4706.00 1658
4706.65 1688
4707.29 1761
4707.94 1783
4708.59 1830
4709.24 1799
4709.88 1875
4710.53 1849
4711.18 1842
4711.83 1819
4712.47 1909
4713.12 1840
4713.77 1774
4714.42 1742
4715.06 1829
4715.71 1779
4716.36 1747
4717.01 1697
4717.65 1812
4718.30 1760
4718.95 1738
4719.60 1799
4720.25 1722
4720.89 1829
4721.54 1931
4722.19 1831
4722.84 1796
4723.49 1876
4724.13 2035
4724.78 1929
4725.43 1857
4726.08 1935
4726.73 1846
4727.38 1790
4728.03 1686
4728.67 1813
4729.32 1908
4729.97 1825
4730.62 1815
4731.27 1841
4731.92 1978
4732.57 1762
4733.22 1633
4733.86 1767
4734.51 1721
4735.16 1615
4735.81 1708
4736.46 1802
4737.11 1791
4737.76 1725
4738.41 1684
4739.06 1668
4739.71 1558
4740.36 1564
4741.01 1657
4741.65 1743
4742.30 1704
4742.95 1763
4743.60 1934
4744.25 1945
4744.90 1700
4745.55 1839
4746.20 1774
4746.85 1840
4747.50 1934
4748.15 1860
4748.80 2018
4749.45 1986
4750.10 2055
4750.75 2053
4751.40 2246
4752.05 2116
4752.70 1947
4753.35 2114
4754.00 2326
4754.65 2265
4755.30 2291
4755.95 2068
4756.61 2050
4757.26 1906
4757.91 2003
4758.56 2036
4759.21 1944
4759.86 1815
4760.51 1878
4761.16 1829
4761.81 1776
4762.46 1850
4763.11 1846
4763.76 1903
4764.41 1840
4765.07 1926
4765.72 2106
4766.37 2148
4767.02 2212
4767.67 2237
4768.32 2248
4768.97 2049
4769.62 1943
4770.28 1926
4770.93 1975
4771.58 2089
4772.23 2023
4772.88 1967
4773.53 1917
4774.19 1840
4774.84 1795
4775.49 1766
4776.14 1920
4776.79 1797
4777.44 1704
4778.10 1797
4778.75 1819
4779.40 1957
4780.05 1990
4780.70 1785
4781.36 1914
4782.01 1986
4782.66 1827
4783.31 1786
4783.97 1864
4784.62 1763
4785.27 1741
4785.92 1849
4786.58 2015
4787.23 1971
4787.88 2022
4788.53 1808
4789.19 1773
4789.84 1768
4790.49 1819
4791.15 1849
4791.80 1810
4792.45 1816
4793.10 1756
4793.76 1797
4794.41 1791
4795.06 1916
4795.72 1907
4796.37 1725
4797.02 1677
4797.68 1724
4798.33 1772
4798.98 1803
4799.64 1759
4800.29 1817
4800.94 1821
4801.60 1805
4802.25 1850
4802.90 1753
4803.56 1723
4804.21 1743
4804.87 1829
4805.52 1825
4806.17 1806
4806.83 1876
4807.48 1905
4808.14 1720
4808.79 1745
4809.44 1773
4810.10 1656
4810.75 1815
4811.41 1771
4812.06 1741
4812.71 1728
4813.37 1747
4814.02 1689
4814.68 1765
4815.33 1806
4815.99 1898
4816.64 1816
4817.30 1851
4817.95 1813
4818.61 1953
4819.26 1762
4819.92 1810
4820.57 1931
4821.23 1951
4821.88 2037
4822.53 2005
4823.19 1870
4823.85 2089
4824.50 2043
4825.16 2159
4825.81 2168
4826.47 1945
4827.12 2176
4827.78 2106
4828.43 2025
4829.09 2109
4829.74 1996
4830.40 2044
4831.05 1938
4831.71 2044
4832.37 2004
4833.02 1999
4833.68 2187
4834.33 2299
4834.99 2409
4835.64 2279
4836.30 2589
4836.96 2463
4837.61 2535
4838.27 2609
4838.92 2583
4839.58 2717
4840.24 2571
4840.89 2439
4841.55 2623
4842.21 2463
4842.86 2374
4843.52 2378
4844.18 2091
4844.83 2147
4845.49 2320
4846.14 2303
4846.80 2319
4847.46 2535
4848.11 2439
4848.77 2294
4849.43 2402
4850.09 2520
4850.74 2632
4851.40 2453
4852.06 2513
4852.71 2792
4853.37 2778
4854.03 2650
4854.68 2512
4855.34 2709
4856.00 2448
4856.66 2543
4857.31 2664
4857.97 2808
4858.63 2868
4859.29 3023
4859.94 2836
4860.60 2568
4861.26 2708
4861.92 3015
4862.57 2759
4863.23 2677
4863.89 2797
4864.55 2766
4865.21 2687
4865.86 2833
4866.52 2974
4867.18 2735
4867.84 2704
4868.50 2893
4869.15 2806
4869.81 2695
4870.47 2520
4871.13 2385
4871.79 2451
4872.45 2609
4873.10 2648
4873.76 2614
4874.42 2443
4875.08 2511
4875.74 2520
4876.40 2529
4877.06 2565
4877.71 2491
4878.37 2541
4879.03 2579
4879.69 2431
4880.35 2484
4881.01 2486
4881.67 2424
4882.33 2302
4882.99 2390
4883.65 2202
4884.30 2130
4884.96 2283
4885.62 2160
4886.28 2243
4886.94 2045
4887.60 2098
4888.26 2248
4888.92 2276
4889.58 2285
4890.24 2279
4890.90 2265
4891.56 2189
4892.22 2228
4892.88 2313
4893.54 2277
4894.20 2185
4894.86 2273
4895.52 2036
4896.18 2208
4896.84 2128
4897.50 2058
4898.16 2016
4898.82 1994
4899.48 1983
4900.14 1979
4900.80 2124
4901.46 2213
4902.12 2040
4902.78 2029
4903.44 2123
4904.10 2013
4904.76 2022
4905.42 2031
4906.08 1898
4906.74 1818
4907.40 1903
4908.06 1813
4908.73 1802
4909.39 1894
4910.05 1961
4910.71 1947
4911.37 1914
4912.03 1812
4912.69 1816
4913.35 1791
4914.01 1779
4914.68 1799
4915.34 1731
4916.00 1770
4916.66 1773
4917.32 1804
4917.98 1720
4918.64 1662
4919.31 1713
4919.97 1743
4920.63 1657
4921.29 1808
4921.95 1865
4922.61 1767
4923.28 1676
4923.94 1670
4924.60 1643
4925.26 1637
4925.92 1906
4926.59 1911
4927.25 1745
4927.91 1681
4928.57 1723
4929.23 1897
4929.90 1811
4930.56 1776
4931.22 1766
4931.88 1911
4932.55 1785
4933.21 1764
4933.87 1709
4934.53 1661
4935.20 1779
4935.86 1754
4936.52 1820
4937.18 1785
4937.85 1752
4938.51 1863
4939.17 1729
4939.84 1701
4940.50 1750
4941.16 1686
4941.82 1683
4942.49 1821
4943.15 1736
4943.81 1622
4944.48 1622
4945.14 1553
4945.80 1692
4946.47 1757
4947.13 1763
4947.79 1791
4948.46 1869
4949.12 1743
4949.79 1743
4950.45 1675
4951.11 1687
4951.78 1735
4952.44 1571
4953.10 1591
4953.77 1498
4954.43 1524
4955.10 1641
4955.76 1543
4956.42 1633
4957.09 1614
4957.75 1752
4958.42 1502
4959.08 1522
4959.74 1683
4960.41 1640
4961.07 1659
4961.74 1487
4962.40 1577
4963.07 1638
4963.73 1714
4964.40 1639
4965.06 1632
4965.73 1818
4966.39 1813
4967.05 1811
4967.72 1739
4968.38 1741
4969.05 1613
4969.71 1601
4970.38 1602
4971.04 1665
4971.71 1638
4972.37 1629
4973.04 1631
4973.70 1642
4974.37 1709
4975.04 1714
4975.70 1835
4976.37 1685
4977.03 1691
4977.70 1537
4978.36 1552
4979.03 1643
4979.69 1649
4980.36 1602
4981.03 1651
4981.69 1613
4982.36 1672
4983.02 1652
4983.69 1710
4984.35 1633
4985.02 1579
4985.69 1611
4986.35 1593
4987.02 1732
4987.68 1612
4988.35 1570
4989.02 1685
4989.68 1646
4990.35 1615
4991.02 1577
4991.68 1564
4992.35 1626
4993.02 1611
4993.68 1546
4994.35 1530
4995.02 1580
4995.68 1518
4996.35 1636
4997.02 1691
4997.68 1681
4998.35 1589
4999.02 1584
4999.68 1519
5000.35 1492
5001.02 1544
5001.68 1764
5002.35 1710
5003.02 1527
5003.69 1715
5004.35 1682
5005.02 1719
5005.69 1596
5006.35 1559
5007.02 1600
5007.69 1565
5008.36 1692
5009.02 1679
5009.69 1536
5010.36 1633
5011.03 1732
5011.70 1720
5012.36 1630
5013.03 1637
5013.70 1741
5014.37 1597
5015.04 1633
5015.70 1579
5016.37 1596
5017.04 1695
5017.71 1782
5018.38 1648
5019.04 1580
5019.71 1881
5020.38 2084
5021.05 2177
5021.72 2061
5022.39 2398
5023.05 2436
5023.72 2651
5024.39 2599
5025.06 2567
5025.73 2516
5026.40 2467
5027.07 2414
5027.74 2335
5028.40 2100
5029.07 1923
5029.74 1914
5030.41 1905
5031.08 1756
5031.75 1737
5032.42 1675
5033.09 1664
5033.76 1786
5034.43 1522
5035.10 1509
5035.76 1619
5036.43 1583
5037.10 1712
5037.77 1718
5038.44 1578
5039.11 1425
5039.78 1517
5040.45 1584
5041.12 1612
5041.79 1626
5042.46 1598
5043.13 1600
5043.80 1545
5044.47 1561
5045.14 1597
5045.81 1657
5046.48 1710
5047.15 1634
5047.82 1718
5048.49 1856
5049.16 1746
5049.83 1623
5050.50 1717
5051.17 1779
5051.84 1594
5052.51 1618
5053.18 1589
5053.85 1648
5054.52 1642
5055.20 1564
5055.87 1511
5056.54 1472
5057.21 1604
5057.88 1690
5058.55 1721
5059.22 1561
5059.89 1534
5060.56 1490
5061.23 1586
5061.90 1687
5062.58 1709
5063.25 1653
5063.92 1545
5064.59 1720
5065.26 1746
5065.93 1571
5066.60 1621
5067.27 1710
5067.95 1761
5068.62 1577
5069.29 1542
5069.96 1564
5070.63 1748
5071.30 1731
5071.98 1671
5072.65 1526
5073.32 1627
5073.99 1581
5074.66 1570
5075.34 1482
5076.01 1404
5076.68 1461
5077.35 1523
5078.02 1595
5078.70 1652
5079.37 1615
5080.04 1658
5080.71 1580
5081.39 1627
5082.06 1744
5082.73 1803
5083.40 1769
5084.08 1768
5084.75 1619
5085.42 1535
5086.09 1624
5086.77 1721
5087.44 1709
5088.11 1712
5088.79 1749
5089.46 1703
5090.13 1786
5090.80 1854
5091.48 1936
5092.15 1893
5092.82 1915
5093.50 2037
5094.17 1893
5094.84 1904
5095.52 1871
5096.19 1891
5096.86 1769
5097.54 1630
5098.21 1636
5098.88 1837
5099.56 1704
5100.23 1497
5100.90 1633
5101.58 1701
5102.25 1605
5102.93 1652
5103.60 1812
5104.27 1747
5104.95 1612
5105.62 1648
5106.30 1636
5106.97 1603
5107.64 1735
5108.32 1748
5108.99 1675
5109.67 1567
5110.34 1578
5111.02 1824
5111.69 1643
5112.36 1692
5113.04 1564
5113.71 1683
5114.39 1635
5115.06 1685
5115.74 1569
5116.41 1459
5117.09 1711
5117.76 1613
5118.44 1589
5119.11 1722
5119.79 1753
5120.46 1706
5121.14 1700
5121.81 1660
5122.49 1597
5123.16 1720
5123.84 1839
5124.51 1675
5125.19 1756
5125.86 1610
5126.54 1645
5127.21 1724
5127.89 1543
5128.56 1617
5129.24 1756
5129.92 1696
5130.59 1647
5131.27 1561
5131.94 1498
5132.62 1574
5133.29 1613
5133.97 1640
5134.65 1698
5135.32 1708
5136.00 1723
5136.67 1792
5137.35 1606
5138.03 1701
5138.70 1682
5139.38 1639
5140.05 1760
5140.73 1688
5141.41 1621
5142.08 1672
5142.76 1723
5143.44 1672
5144.11 1560
5144.79 1508
5145.47 1555
5146.14 1664
5146.82 1615
5147.50 1501
5148.17 1390
5148.85 1342
5149.53 1504
5150.20 1546
5150.88 1463
5151.56 1468
5152.24 1512
5152.91 1564
5153.59 1667
5154.27 1519
5154.94 1388
5155.62 1474
5156.30 1598
5156.98 1489
5157.65 1393
5158.33 1581
5159.01 1540
5159.69 1585
5160.36 1578
5161.04 1633
5161.72 1574
5162.40 1543
5163.07 1547
5163.75 1513
5164.43 1511
5165.11 1535
5165.79 1604
5166.46 1699
5167.14 1645
5167.82 1665
5168.50 1749
5169.18 1729
5169.86 1805
5170.53 1749
5171.21 1609
5171.89 1429
5172.57 1498
5173.25 1527
5173.93 1453
5174.60 1531
5175.28 1497
5175.96 1491
5176.64 1645
5177.32 1664
5178.00 1468
5178.68 1533
5179.36 1614
5180.03 1583
5180.71 1531
5181.39 1551
5182.07 1555
5182.75 1457
5183.43 1456
5184.11 1486
5184.79 1587
5185.47 1426
5186.15 1481
5186.83 1392
5187.51 1399
5188.18 1419
5188.86 1449
5189.54 1483
5190.22 1407
5190.90 1460
5191.58 1427
5192.26 1506
5192.94 1451
5193.62 1379
5194.30 1402
5194.98 1389
5195.66 1448
5196.34 1612
5197.02 1572
5197.70 1443
5198.38 1435
5199.06 1430
5199.74 1547
5200.42 1564
5201.10 1478
5201.78 1431
5202.46 1527
5203.14 1451
5203.82 1420
5204.50 1496
5205.19 1617
5205.87 1545
5206.55 1644
5207.23 1564
5207.91 1597
5208.59 1671
5209.27 1609
5209.95 1629
5210.63 1665
5211.31 1634
5211.99 1699
5212.67 1665
5213.36 1639
5214.04 1617
5214.72 1839
5215.40 1806
5216.08 1664
5216.76 1601
5217.44 1735
5218.12 1618
5218.81 1621
5219.49 1588
5220.17 1607
5220.85 1665
5221.53 1758
5222.21 1657
5222.90 1670
5223.58 1557
5224.26 1620
5224.94 1567
5225.62 1613
5226.30 1598
5226.99 1645
5227.67 1678
5228.35 1655
5229.03 1356
5229.71 1487
5230.40 1559
5231.08 1564
5231.76 1640
5232.44 1589
5233.13 1594
5233.81 1467
5234.49 1502
5235.17 1546
5235.86 1624
5236.54 1528
5237.22 1573
5237.90 1491
5238.59 1607
5239.27 1642
5239.95 1798
5240.64 1588
5241.32 1773
5242.00 1697
5242.68 1699
5243.37 1799
5244.05 1692
5244.73 1514
5245.42 1423
5246.10 1557
5246.78 1531
5247.47 1628
5248.15 1814
5248.83 1927
5249.52 1862
5250.20 2053
5250.88 1998
5251.57 1953
5252.25 1949
5252.93 2015
5253.62 1826
5254.30 1864
5254.99 1881
5255.67 1691
5256.35 1619
5257.04 1447
5257.72 1467
5258.41 1578
5259.09 1576
5259.77 1644
5260.46 1629
5261.14 1521
5261.83 1644
5262.51 1688
5263.20 1804
5263.88 1813
5264.56 1736
5265.25 1589
5265.93 1525
5266.62 1681
5267.30 1692
5267.99 1603
5268.67 1689
5269.36 1734
5270.04 1709
5270.73 1775
5271.41 1652
5272.10 1693
5272.78 1615
5273.47 1544
5274.15 1628
5274.84 1690
5275.52 1667
5276.21 1654
5276.89 1589
5277.58 1680
5278.26 1587
5278.95 1694
5279.63 1615
5280.32 1723
5281.00 1902
5281.69 1846
5282.38 1962
5283.06 1963
5283.75 1986
5284.43 1917
5285.12 1778
5285.80 1682
5286.49 1796
5287.18 1725
5287.86 1629
5288.55 1691
5289.23 1623
5289.92 1679
5290.61 1739
5291.29 1721
5291.98 1675
5292.66 1607
5293.35 1653
5294.04 1604
5294.72 1534
5295.41 1550
5296.10 1581
5296.78 1549
5297.47 1406
5298.16 1569
5298.84 1685
5299.53 1744
5300.22 1682
5300.90 1650
5301.59 1682
5302.28 1663
5302.96 1742
5303.65 1639
5304.34 1560
5305.03 1727
5305.71 1878
5306.40 1827
5307.09 1677
5307.77 1600
5308.46 1533
5309.15 1577
5309.84 1549
5310.52 1597
5311.21 1766
5311.90 1891
5312.59 1679
5313.27 1637
5313.96 1815
5314.65 1763
5315.34 1598
5316.02 1557
5316.71 1579
5317.40 1531
5318.09 1597
5318.78 1538
5319.46 1621
5320.15 1764
5320.84 1718
5321.53 1862
5322.22 1931
5322.90 1913
5323.59 1804
5324.28 1739
5324.97 1664
5325.66 1814
5326.35 1734
5327.04 1724
5327.72 1693
5328.41 1654
5329.10 1678
5329.79 1590
5330.48 1587
5331.17 1603
5331.86 1632
5332.54 1732
5333.23 1569
5333.92 1672
5334.61 1706
5335.30 1699
5335.99 1536
5336.68 1659
5337.37 1618
5338.06 1676
5338.75 1699
5339.44 1682
5340.12 1633
5340.81 1636
5341.50 1659
5342.19 1710
5342.88 1651
5343.57 1693
5344.26 1833
5344.95 1797
5345.64 1816
5346.33 1765
5347.02 1796
5347.71 1953
5348.40 1876
5349.09 2011
5349.78 2090
5350.47 2283
5351.16 2328
5351.85 2310
5352.54 2398
5353.23 2389
5353.92 2480
5354.61 2539
5355.30 2396
5355.99 2011
5356.68 1755
5357.37 1821
5358.06 1737
5358.75 1607
5359.44 1566
5360.14 1678
5360.83 1760
5361.52 1841
5362.21 1625
5362.90 1611
5363.59 1550
5364.28 1597
5364.97 1480
5365.66 1650
5366.35 1589
5367.04 1573
5367.74 1570
5368.43 1673
5369.12 1546
5369.81 1512
5370.50 1496
5371.19 1444
5371.88 1447
5372.57 1519
5373.27 1421
5373.96 1516
5374.65 1504
5375.34 1437
5376.03 1429
5376.72 1290
5377.42 1481
5378.11 1464
5378.80 1476
5379.49 1504
5380.18 1517
5380.88 1417
5381.57 1452
5382.26 1625
5382.95 1592
5383.64 1505
5384.34 1429
5385.03 1471
5385.72 1373
5386.41 1331
5387.11 1476
5387.80 1581
5388.49 1597
5389.18 1578
5389.88 1556
5390.57 1667
5391.26 1873
5391.95 1680
5392.65 1683
5393.34 1606
5394.03 1558
5394.72 1662
5395.42 1628
5396.11 1543
5396.80 1577
5397.50 1510
5398.19 1477
5398.88 1543
5399.58 1458
5400.27 1485
5400.96 1487
5401.66 1642
5402.35 1572
5403.04 1386
5403.74 1447
5404.43 1475
5405.12 1458
5405.82 1506
5406.51 1534
5407.20 1540
5407.90 1449
5408.59 1418
5409.28 1546
5409.98 1411
5410.67 1381
5411.37 1585
5412.06 1427
5412.75 1419
5413.45 1450
5414.14 1426
5414.84 1366
5415.53 1363
5416.23 1491
5416.92 1345
5417.61 1516
5418.31 1494
5419.00 1495
5419.70 1493
5420.39 1544
5421.09 1702
5421.78 1602
5422.48 1587
5423.17 1605
5423.87 1530
5424.56 1549
5425.25 1561
5425.95 1597
5426.64 1552
5427.34 1512
5428.03 1373
5428.73 1527
5429.42 1529
5430.12 1611
5430.82 1592
5431.51 1629
5432.21 1661
5432.90 1531
5433.60 1584
5434.29 1807
5434.99 1559
5435.68 1556
5436.38 1648
5437.07 1642
5437.77 1518
5438.47 1672
5439.16 1744
5439.86 1732
5440.55 1630
5441.25 1543
5441.94 1638
5442.64 1629
5443.34 1602
5444.03 1679
5444.73 1744
5445.42 1842
5446.12 1828
5446.82 1899
5447.51 1993
5448.21 2101
5448.91 2051
5449.60 2192
5450.30 2127
5450.99 2189
5451.69 2123
5452.39 2079
5453.08 1982
5453.78 1863
5454.48 1787
5455.17 1584
5455.87 1600
5456.57 1765
5457.27 1710
5457.96 1737
5458.66 1820
5459.36 1870
5460.05 1890
5460.75 1756
5461.45 1897
5462.14 1942
5462.84 1909
5463.54 2008
5464.24 2164
5464.93 2238
5465.63 2209
5466.33 2191
5467.03 2314
5467.72 2210
5468.42 2205
5469.12 2028
5469.82 1960
5470.51 2027
5471.21 2032
5471.91 1946
5472.61 2042
5473.31 1816
5474.00 1827
5474.70 1838
5475.40 2019
5476.10 2107
5476.80 1971
5477.49 1956
5478.19 2089
5478.89 2307
5479.59 2460
5480.29 2492
5480.99 2547
5481.68 2633
5482.38 2654
5483.08 2541
5483.78 2565
5484.48 2547
5485.18 2199
5485.88 2255
5486.57 2180
5487.27 2049
5487.97 1980
5488.67 2106
5489.37 2102
5490.07 2215
5490.77 2017
5491.47 2012
5492.17 2057
5492.87 2149
5493.56 2194
5494.26 2277
5494.96 2294
5495.66 2359
5496.36 2470
5497.06 2388
5497.76 2422
5498.46 2692
5499.16 2884
5499.86 3238
5500.56 3347
5501.26 3537
5501.96 3778
5502.66 3674
5503.36 3726
5504.06 3523
5504.76 3202
5505.46 2949
5506.16 2749
5506.86 2580
5507.56 2416
5508.26 2246
5508.96 2115
5509.66 2232
5510.36 2243
5511.06 2335
5511.76 2273
5512.46 2189
5513.16 2217
5513.86 2030
5514.56 2050
5515.26 2297
5515.96 2262
5516.66 2233
5517.36 2105
5518.07 2106
5518.77 2190
5519.47 2188
5520.17 2239
5520.87 2212
5521.57 2226
5522.27 2456
5522.97 2317
5523.67 2278
5524.37 2246
5525.08 2133
5525.78 1895
5526.48 1919
5527.18 1925
5527.88 1866
5528.58 1766
5529.28 1809
5529.99 1841
5530.69 1660
5531.39 1679
5532.09 1748
5532.79 1793
5533.49 1654
5534.20 1693
5534.90 1678
5535.60 1699
5536.30 1776
5537.00 1748
5537.70 1818
5538.41 1756
5539.11 1671
5539.81 1729
5540.51 1682
5541.22 1781
5541.92 1780
5542.62 1737
5543.32 1842
5544.02 1740
5544.73 1684
5545.43 1716
5546.13 1750
5546.84 1783
5547.54 1870
5548.24 1870
5548.94 1842
5549.65 1977
5550.35 1811
5551.05 1628
5551.75 1702
5552.46 1748
5553.16 1573
5553.86 1533
5554.57 1437
5555.27 1510
5555.97 1493
5556.68 1572
5557.38 1662
5558.08 1584
5558.79 1556
5559.49 1575
5560.19 1455
5560.90 1448
5561.60 1611
5562.30 1554
5563.01 1433
5563.71 1519
5564.41 1534
5565.12 1626
5565.82 1574
5566.53 1561
5567.23 1671
5567.93 1619
5568.64 1486
5569.34 1489
5570.05 1362
5570.75 1422
5571.45 1553
5572.16 1629
5572.86 1585
5573.57 1552
5574.27 1550
5574.98 1524
5575.68 1531
5576.38 1560
5577.09 1638
5577.79 1689
5578.50 1625
5579.20 1590
5579.91 1536
5580.61 1452
5581.32 1494
5582.02 1506
5582.73 1483
5583.43 1567
5584.14 1511
5584.84 1511
5585.55 1396
5586.25 1461
5586.96 1626
5587.66 1480
5588.37 1478
5589.07 1516
5589.78 1384
5590.48 1427
5591.19 1595
5591.89 1447
5592.60 1447
5593.31 1501
5594.01 1445
5594.72 1551
5595.42 1412
5596.13 1375
5596.83 1424
5597.54 1412
5598.25 1494
5598.95 1428
5599.66 1430
5600.36 1376
5601.07 1341
5601.78 1333
5602.48 1274
5603.19 1303
5603.89 1297
5604.60 1400
5605.31 1424
5606.01 1362
5606.72 1405
5607.43 1415
5608.13 1328
5608.84 1275
5609.54 1304
5610.25 1319
5610.96 1327
5611.66 1431
5612.37 1356
5613.08 1499
5613.79 1368
5614.49 1352
5615.20 1357
5615.91 1461
5616.61 1463
5617.32 1342
5618.03 1313
5618.73 1506
5619.44 1512
5620.15 1466
5620.86 1409
5621.56 1347
5622.27 1424
5622.98 1467
5623.69 1444
5624.39 1349
5625.10 1283
5625.81 1325
5626.52 1386
5627.22 1338
5627.93 1282
5628.64 1511
5629.35 1569
5630.05 1403
5630.76 1422
5631.47 1425
5632.18 1327
5632.89 1399
5633.59 1558
5634.30 1540
5635.01 1485
5635.72 1427
5636.43 1478
5637.14 1369
5637.84 1373
5638.55 1487
5639.26 1414
5639.97 1612
5640.68 1541
5641.39 1446
5642.10 1577
5642.80 1577
5643.51 1468
5644.22 1404
5644.93 1319
5645.64 1557
5646.35 1548
5647.06 1500
5647.77 1453
5648.47 1362
5649.18 1361
5649.89 1479
5650.60 1424
5651.31 1485
5652.02 1543
5652.73 1522
5653.44 1460
5654.15 1301
5654.86 1411
5655.57 1542
5656.28 1314
5656.99 1291
5657.70 1517
5658.41 1477
5659.12 1474
5659.83 1479
5660.54 1490
5661.24 1509
5661.95 1509
5662.66 1451
5663.37 1475
5664.08 1353
5664.79 1486
5665.50 1453
5666.21 1446
5666.93 1439
5667.64 1491
5668.35 1459
5669.06 1631
5669.77 1673
5670.48 1642
5671.19 1738
5671.90 1704
5672.61 1802
5673.32 1941
5674.03 1672
5674.74 1503
5675.45 1552
5676.16 1616
5676.87 1631
5677.58 1500
5678.29 1473
5679.01 1390
5679.72 1386
5680.43 1418
5681.14 1464
5681.85 1454
5682.56 1344
5683.27 1551
5683.98 1622
5684.69 1593
5685.41 1571
5686.12 1406
5686.83 1372
5687.54 1508
5688.25 1557
5688.96 1403
5689.67 1417
5690.39 1539
5691.10 1419
5691.81 1422
5692.52 1461
5693.23 1448
5693.95 1456
5694.66 1469
5695.37 1463
5696.08 1361
5696.79 1482
5697.51 1361
5698.22 1253
5698.93 1189
5699.64 1250
5700.35 1352
5701.07 1472
5701.78 1545
5702.49 1347
5703.20 1353
5703.92 1304
5704.63 1243
5705.34 1310
5706.05 1366
5706.77 1300
5707.48 1393
5708.19 1448
5708.90 1238
5709.62 1246
5710.33 1384
5711.04 1438
5711.76 1363
5712.47 1410
5713.18 1325
5713.90 1304
5714.61 1521
5715.32 1444
5716.04 1241
5716.75 1306
5717.46 1326
5718.18 1488
5718.89 1406
5719.60 1302
5720.32 1356
5721.03 1389
5721.74 1466
5722.46 1438
5723.17 1350
5723.88 1346
5724.60 1356
5725.31 1341
5726.03 1398
5726.74 1404
5727.45 1355
5728.17 1404
5728.88 1561
5729.60 1601
5730.31 1669
5731.02 1590
5731.74 1673
5732.45 1556
5733.17 1523
5733.88 1506
5734.60 1479
5735.31 1472
5736.02 1511
5736.74 1411
5737.45 1389
5738.17 1468
5738.88 1413
5739.60 1294
5740.31 1418
5741.03 1371
5741.74 1352
5742.46 1282
5743.17 1365
5743.89 1481
5744.60 1442
5745.32 1453
5746.03 1464
5746.75 1466
5747.46 1435
5748.18 1530
5748.89 1481
5749.61 1405
5750.32 1445
5751.04 1430
5751.76 1426
5752.47 1487
5753.19 1511
5753.90 1720
5754.62 1855
5755.33 1770
5756.05 1757
5756.77 1822
5757.48 1788
5758.20 1897
5758.91 1780
5759.63 1671
5760.34 1579
5761.06 1593
5761.78 1474
5762.49 1500
5763.21 1463
5763.93 1443
5764.64 1428
5765.36 1443
5766.07 1368
5766.79 1390
5767.51 1496
5768.22 1534
5768.94 1405
5769.66 1386
5770.37 1566
5771.09 1528
5771.81 1483
5772.52 1520
5773.24 1512
5773.96 1422
5774.67 1534
5775.39 1563
5776.11 1496
5776.83 1440
5777.54 1555
5778.26 1629
5778.98 1496
5779.69 1492
5780.41 1551
5781.13 1476
5781.85 1435
5782.56 1626
5783.28 1586
5784.00 1701
5784.72 1611
5785.43 1696
5786.15 1701
5786.87 1582
5787.59 1635
5788.30 1650
5789.02 1598
5789.74 1808
5790.46 1677
5791.18 1735
5791.89 1808
5792.61 1814
5793.33 1967
5794.05 2028
5794.77 2044
5795.48 1894
5796.20 1981
5796.92 2117
5797.64 2314
5798.36 2566
5799.08 2850
5799.80 3315
5800.51 3637
5801.23 4098
5801.95 4528
5802.67 4894
5803.39 4565
5804.11 3811
5804.83 3464
5805.54 3273
5806.26 2984
5806.98 2625
5807.70 2440
5808.42 2307
5809.14 2011
5809.86 2095
5810.58 2065
5811.30 2092
5812.02 2052
5812.74 2117
5813.45 2195
5814.17 1971
5814.89 2066
5815.61 2116
5816.33 2251
5817.05 2259
5817.77 2312
5818.49 2371
5819.21 2156
5819.93 2133
5820.65 2208
5821.37 2075
5822.09 1978
5822.81 2137
5823.53 2146
5824.25 1967
5824.97 1946
5825.69 1801
5826.41 1897
5827.13 1901
5827.85 1694
5828.57 1759
5829.29 1728
5830.01 1764
5830.73 1647
5831.45 1692
5832.17 1675
5832.89 1630
5833.61 1609
5834.33 1629
5835.06 1558
5835.78 1662
5836.50 1822
5837.22 1726
5837.94 1698
5838.66 1674
5839.38 1836
5840.10 1825
5840.82 1798
5841.54 1716
5842.26 1637
5842.99 1597
5843.71 1660
5844.43 1646
5845.15 1677
5845.87 1605
5846.59 1679
5847.31 1569
5848.04 1623
5848.76 1624
5849.48 1620
5850.20 1699
5850.92 1588
5851.64 1481
5852.36 1506
5853.09 1526
5853.81 1495
5854.53 1534
5855.25 1551
5855.97 1617
5856.70 1589
5857.42 1642
5858.14 1698
5858.86 1676
5859.58 1529
5860.31 1534
5861.03 1567
5861.75 1606
5862.47 1489
5863.20 1551
5863.92 1421
5864.64 1506
5865.36 1363
5866.09 1589
5866.81 1520
5867.53 1520
5868.25 1573
5868.98 1503
5869.70 1542
5870.42 1545
5871.15 1473
5871.87 1595
5872.59 1575
5873.31 1587
5874.04 1682
5874.76 1653
5875.48 1536
5876.21 1595
5876.93 1462
5877.65 1488
5878.38 1586
5879.10 1504
5879.82 1613
5880.55 1591
5881.27 1511
5881.99 1447
5882.72 1476
5883.44 1595
5884.17 1501
5884.89 1471
5885.61 1618
5886.34 1430
5887.06 1458
5887.78 1418
5888.51 1461
5889.23 1460
5889.96 1486
5890.68 1494
5891.41 1541
5892.13 1441
5892.85 1466
5893.58 1470
5894.30 1347
5895.03 1206
5895.75 1455
5896.48 1403
5897.20 1382
5897.92 1545
5898.65 1472
5899.37 1461
5900.10 1479
5900.82 1418
5901.55 1435
5902.27 1410
5903.00 1454
5903.72 1466
5904.45 1473
5905.17 1471
5905.90 1488
5906.62 1442
5907.35 1432
5908.07 1397
5908.80 1558
5909.52 1473
5910.25 1515
5910.97 1566
5911.70 1512
5912.43 1486
5913.15 1515
5913.88 1686
5914.60 1596
5915.33 1550
5916.05 1646
5916.78 1608
5917.50 1548
5918.23 1611
5918.96 1538
5919.68 1473
5920.41 1601
5921.13 1566
5921.86 1606
5922.59 1682
5923.31 1655
5924.04 1589
5924.76 1649
5925.49 1685
5926.22 1676
5926.94 1688
5927.67 1720
5928.40 1591
5929.12 1621
5929.85 1681
5930.58 1722
5931.30 1785
5932.03 1803
5932.76 1776
5933.48 1887
5934.21 1721
5934.94 1747
5935.66 1856
5936.39 1783
5937.12 1778
5937.84 1731
5938.57 1950
5939.30 1969
5940.02 2016
5940.75 1937
5941.48 1995
5942.21 2081
5942.93 2065
5943.66 1994
5944.39 2132
5945.12 2288
5945.84 1973
5946.57 1904
5947.30 2080
5948.03 2238
5948.75 2154
5949.48 2192
5950.21 2262
5950.94 2484
5951.67 2587
5952.39 2525
5953.12 2498
5953.85 2606
5954.58 2677
5955.31 2513
5956.03 2578
5956.76 2509
5957.49 2436
5958.22 2434
5958.95 2431
5959.67 2509
5960.40 2512
5961.13 2532
5961.86 2579
5962.59 2520
5963.32 2598
5964.05 2525
5964.77 2588
5965.50 2830
5966.23 3023
5966.96 3186
5967.69 3600
5968.42 3773
5969.15 3670
5969.88 3774
5970.61 3650
5971.33 3339
5972.06 3056
5972.79 3056
5973.52 2919
5974.25 2827
5974.98 2752
5975.71 2906
5976.44 2873
5977.17 2860
5977.90 2960
5978.63 2823
5979.36 2954
5980.09 3125
5980.82 3143
5981.55 3158
5982.28 3260
5983.01 3392
5983.74 3427
5984.46 3555
5985.19 3437
5985.92 3457
5986.65 3539
5987.38 3522
5988.11 3233
5988.85 3126
5989.58 3204
5990.31 3319
5991.04 3384
5991.77 3466
5992.50 3411
5993.23 3413
5993.96 3442
5994.69 3513
5995.42 3323
5996.15 3333
5996.88 3412
5997.61 3377
5998.34 3518
5999.07 3563
5999.80 3543
6000.53 3229
6001.26 3246
6002.00 3363
6002.73 3405
6003.46 3290
6004.19 3354
6004.92 3387
6005.65 3238
6006.38 3292
6007.11 3399
6007.84 3534
6008.58 3924
6009.31 4004
6010.04 4511
6010.77 4895
6011.50 5708
6012.23 6405
6012.96 6954
6013.70 7075
6014.43 7624
6015.16 7721
6015.89 7636
6016.62 7405
6017.36 6667
6018.09 6330
6018.82 5846
6019.55 5056
6020.28 4634
6021.02 4247
6021.75 3635
6022.48 3453
6023.21 3192
6023.94 3022
6024.68 3071
6025.41 2921
6026.14 2876
6026.87 2917
6027.61 2784
6028.34 2712
6029.07 2716
6029.80 2694
6030.54 2607
6031.27 2506
6032.00 2586
6032.73 2597
6033.47 2579
6034.20 2553
6034.93 2496
6035.67 2503
6036.40 2517
6037.13 2689
6037.87 2724
6038.60 2729
6039.33 2789
6040.07 2910
6040.80 2808
6041.53 2723
6042.27 2847
6043.00 3064
6043.73 2933
6044.47 2856
6045.20 2882
6045.93 2840
6046.67 2914
6047.40 2956
6048.13 3212
6048.87 3273
6049.60 3256
6050.34 3373
6051.07 3531
6051.80 3586
6052.54 3736
6053.27 3828
6054.01 3810
6054.74 3921
6055.47 4015
6056.21 3889
6056.94 3796
6057.68 3505
6058.41 3274
6059.15 3115
6059.88 3041
6060.61 3086
6061.35 2876
6062.08 2857
6062.82 2809
6063.55 2744
6064.29 2824
6065.02 2961
6065.76 2737
6066.49 2848
6067.23 2828
6067.96 2797
6068.70 2714
6069.43 2752
6070.17 2819
6070.90 2722
6071.64 2621
6072.37 2465
6073.11 2490
6073.84 2665
6074.58 2513
6075.31 2481
6076.05 2392
6076.78 2416
6077.52 2517
6078.26 2426
6078.99 2356
6079.73 2394
6080.46 2418
6081.20 2287
6081.93 2218
6082.67 2317
6083.41 2190
6084.14 2331
6084.88 2335
6085.61 2417
6086.35 2219
6087.09 2223
6087.82 2347
6088.56 2250
6089.30 2302
6090.03 2420
6090.77 2510
6091.50 2512
6092.24 2475
6092.98 2490
6093.71 2485
6094.45 2294
6095.19 2381
6095.92 2287
6096.66 2179
6097.40 2245
6098.13 2273
6098.87 2183
6099.61 2176
6100.34 2147
6101.08 2220
6101.82 2040
6102.56 2150
6103.29 2246
6104.03 2124
6104.77 2123
6105.50 2017
6106.24 2008
6106.98 1935
6107.72 1984
6108.45 2039
6109.19 2020
6109.93 2015
6110.67 2188
6111.40 2229
6112.14 2090
6112.88 2149
6113.62 2246
6114.35 2191
6115.09 2059
6115.83 2302
6116.57 2265
6117.31 2156
6118.04 2152
6118.78 2074
6119.52 2143
6120.26 2136
6121.00 2207
6121.73 2126
6122.47 2255
6123.21 2214
6123.95 2047
6124.69 2106
6125.43 2228
6126.16 2286
6126.90 2256
6127.64 2338
6128.38 2301
6129.12 2225
6129.86 2212
6130.60 2277
6131.33 2345
6132.07 2337
6132.81 2370
6133.55 2344
6134.29 2439
6135.03 2370
6135.77 2340
6136.51 2341
6137.25 2363
6137.99 2172
6138.73 2272
6139.46 2329
6140.20 2237
6140.94 2266
6141.68 2414
6142.42 2237
6143.16 2202
6143.90 2209
6144.64 2206
6145.38 2268
6146.12 2300
6146.86 2306
6147.60 2366
6148.34 2366
6149.08 2367
6149.82 2362
6150.56 2355
6151.30 2404
6152.04 2389
6152.78 2302
6153.52 2445
6154.26 2398
6155.00 2468
6155.74 2499
6156.48 2518
6157.22 2622
6157.96 2519
6158.70 2479
6159.44 2504
6160.18 2525
6160.92 2611
6161.66 2597
6162.40 2611
6163.15 2761
6163.89 2616
6164.63 2734
6165.37 2871
6166.11 2964
6166.85 2961
6167.59 3176
6168.33 3331
6169.07 3390
6169.81 3493
6170.55 3531
6171.30 3471
6172.04 3399
6172.78 3244
6173.52 3227
6174.26 3284
6175.00 3034
6175.74 3121
6176.49 2901
6177.23 2863
6177.97 2935
6178.71 3008
6179.45 2981
6180.19 3004
6180.94 2993
6181.68 2948
6182.42 3192
6183.16 3389
6183.90 3182
6184.65 3178
6185.39 3379
6186.13 3367
6186.87 3210
6187.61 3208
6188.36 3446
6189.10 3338
6189.84 3487
6190.58 3654
6191.33 3686
6192.07 3670
6192.81 3701
6193.55 3789
6194.30 3945
6195.04 3927
6195.78 4074
6196.52 3921
6197.27 4169
6198.01 4019
6198.75 3920
6199.49 3921
6200.24 3984
6200.98 4114
6201.72 4096
6202.47 3966
6203.21 4091
6203.95 4396
6204.70 4649
6205.44 5088
6206.18 5845
6206.93 7179
6207.67 8942
6208.41 10442
6209.16 11959
6209.90 14279
6210.64 15848
6211.39 16670
6212.13 16403
6212.87 15414
6213.62 13788
6214.36 12019
6215.11 10343
6215.85 8875
6216.59 7336
6217.34 6464
6218.08 5464
6218.83 4774
6219.57 4301
6220.31 3934
6221.06 3941
6221.80 3794
6222.55 3645
6223.29 3787
6224.04 4020
6224.78 4032
6225.52 4001
6226.27 4149
6227.01 4160
6227.76 3941
6228.50 3830
6229.25 3627
6229.99 3337
6230.74 3100
6231.48 2978
6232.23 2838
6232.97 2791
6233.72 2789
6234.46 2767
6235.21 2779
6235.95 2659
6236.70 2883
6237.44 2773
6238.19 2915
6238.93 3097
6239.68 2877
6240.42 2886
6241.17 2934
6241.91 2951
6242.66 3032
6243.40 3023
6244.15 3264
6244.90 3439
6245.64 3449
6246.39 3646
6247.13 4058
6247.88 4299
6248.62 4570
6249.37 4939
6250.12 4881
6250.86 4885
6251.61 4762
6252.35 4573
6253.10 4204
6253.85 3794
6254.59 3493
6255.34 3630
6256.09 3486
6256.83 3347
6257.58 3157
6258.32 3114
6259.07 3094
6259.82 2988
6260.56 3098
6261.31 3194
6262.06 3162
6262.80 3122
6263.55 3223
6264.30 3352
6265.04 3093
6265.79 3059
6266.54 3133
6267.29 2957
6268.03 2886
6268.78 2973
6269.53 3069
6270.27 2958
6271.02 2869
6271.77 2852
6272.52 2946
6273.26 2958
6274.01 2983
6274.76 3090
6275.50 3013
6276.25 3259
6277.00 3313
6277.75 3547
6278.49 3406
6279.24 3623
6279.99 3683
6280.74 3593
6281.49 3396
6282.23 3350
6282.98 3225
6283.73 3067
6284.48 3061
6285.23 3009
6285.97 2805
6286.72 2911
6287.47 3028
6288.22 3013
6288.97 2991
6289.71 2977
6290.46 2957
6291.21 2847
6291.96 2853
6292.71 2998
6293.46 2790
6294.21 2737
6294.95 2686
6295.70 2506
6296.45 2411
6297.20 2512
6297.95 2538
6298.70 2445
6299.45 2302
6300.20 2397
6300.94 2436
6301.69 2294
6302.44 2404
6303.19 2497
6303.94 2368
6304.69 2599
6305.44 2462
6306.19 2540
6306.94 2365
6307.69 2539
6308.44 2495
6309.19 2438
6309.94 2517
6310.69 2445
6311.43 2361
6312.18 2271
6312.93 2304
6313.68 2418
6314.43 2496
6315.18 2503
6315.93 2480
6316.68 2492
6317.43 2487
6318.18 2328
6318.93 2313
6319.68 2525
6320.43 2322
6321.18 2334
6321.93 2459
6322.68 2350
6323.43 2281
6324.18 2299
6324.94 2273
6325.69 2184
6326.44 2037
6327.19 2138
6327.94 2041
6328.69 2263
6329.44 2202
6330.19 2185
6330.94 2217
6331.69 2212
6332.44 2134
6333.19 2177
6333.94 2160
6334.69 1990
6335.45 1967
6336.20 1990
6336.95 2115
6337.70 1917
6338.45 2042
6339.20 2161
6339.95 2055
6340.70 2118
6341.46 2141
6342.21 1975
6342.96 2034
6343.71 1909
6344.46 1982
6345.21 2026
6345.96 2024
6346.72 1994
6347.47 2047
6348.22 2202
6348.97 2258
6349.72 2233
6350.48 2238
6351.23 2240
6351.98 2132
6352.73 2145
6353.48 2183
6354.24 2280
6354.99 2295
6355.74 2155
6356.49 2259
6357.24 2229
6358.00 2038
6358.75 2027
6359.50 2102
6360.25 2135
6361.01 2047
6361.76 2074
6362.51 1976
6363.26 1976
6364.02 2064
6364.77 1955
6365.52 1854
6366.28 1941
6367.03 1933
6367.78 1795
6368.53 1982
6369.29 2026
6370.04 2020
6370.79 1929
6371.55 1966
6372.30 2037
6373.05 2201
6373.81 2065
6374.56 1944
6375.31 1977
6376.07 1963
6376.82 1909
6377.57 1948
6378.33 2077
6379.08 1996
6379.83 2064
6380.59 1894
6381.34 2003
6382.10 2079
6382.85 1879
6383.60 1996
6384.36 2042
6385.11 1961
6385.87 1893
6386.62 1931
6387.37 1977
6388.13 1920
6388.88 1873
6389.64 1985
6390.39 1929
6391.14 1893
6391.90 1894
6392.65 1861
6393.41 1896
6394.16 1924
6394.92 1933
6395.67 1928
6396.43 1746
6397.18 1743
6397.94 1831
6398.69 1749
6399.45 1738
6400.20 1744
6400.96 1786
6401.71 1945
6402.47 1810
6403.22 1658
6403.98 1684
6404.73 1660
6405.49 1765
6406.24 1762
6407.00 1801
6407.75 1720
6408.51 1854
6409.26 1871
6410.02 1805
6410.77 1921
6411.53 1828
6412.28 1761
6413.04 1795
6413.80 1791
6414.55 1844
6415.31 1785
6416.06 1754
6416.82 1705
6417.57 1752
6418.33 1790
6419.09 1953
6419.84 1738
6420.60 1775
6421.35 1888
6422.11 1854
6422.87 1985
6423.62 2045
6424.38 1900
6425.14 1774
6425.89 1814
6426.65 1872
6427.40 1774
6428.16 1757
6428.92 1808
6429.67 1847
6430.43 1870
6431.19 1859
6431.94 1773
6432.70 1852
6433.46 1878
6434.22 1859
6434.97 1740
6435.73 1701
6436.49 1808
6437.24 1987
6438.00 1842
6438.76 1915
6439.51 1809
6440.27 1859
6441.03 2049
6441.79 1964
6442.54 1817
6443.30 1800
6444.06 1977
6444.82 1951
6445.57 1921
6446.33 1809
6447.09 1716
6447.85 1834
6448.60 1823
6449.36 1755
6450.12 1783
6450.88 1819
6451.64 1917
6452.39 2034
6453.15 1986
6453.91 1910
6454.67 1975
6455.43 2008
6456.18 1921
6456.94 2081
6457.70 1904
6458.46 2046
6459.22 1983
6459.98 1962
6460.73 1937
6461.49 1895
6462.25 1882
6463.01 1921
6463.77 1905
6464.53 1950
6465.29 2012
6466.04 2059
6466.80 2060
6467.56 2124
6468.32 2020
6469.08 2013
6469.84 2158
6470.60 2146
6471.36 2191
6472.12 2177
6472.87 2184
6473.63 2336
6474.39 2217
6475.15 2272
6475.91 2357
6476.67 2151
6477.43 2174
6478.19 2298
6478.95 2344
6479.71 2381
6480.47 2358
6481.23 2298
6481.99 2330
6482.75 2445
6483.51 2429
6484.27 2450
6485.03 2480
6485.79 2558
6486.55 2661
6487.31 2689
6488.07 2661
6488.83 2542
6489.59 2593
6490.35 2734
6491.11 2822
6491.87 2851
6492.63 2924
6493.39 3104
6494.15 2989
6494.91 3126
6495.67 3142
6496.43 3042
6497.19 3275
6497.95 3353
6498.71 3147
6499.47 3037
6500.23 3238
6500.99 3207
6501.76 3271
6502.52 3111
6503.28 3255
6504.04 3499
6504.80 3368
6505.56 3225
6506.32 3418
6507.08 3469
6507.84 3624
6508.61 3669
6509.37 3638
6510.13 3811
6510.89 4041
6511.65 3957
6512.41 4044
6513.17 4047
6513.94 4244
6514.70 4149
6515.46 3982
6516.22 3901
6516.98 3963
6517.74 3991
6518.51 4002
6519.27 4031
6520.03 4060
6520.79 4278
6521.55 4566
6522.32 4466
6523.08 4648
6523.84 4850
6524.60 4966
6525.36 5183
6526.13 5403
6526.89 5535
6527.65 5792
6528.41 5865
6529.18 5935
6529.94 6046
6530.70 6086
6531.46 5970
6532.23 6197
6532.99 6436
6533.75 6914
6534.51 8146
6535.28 9816
6536.04 12165
6536.80 14151
6537.57 16080
6538.33 17580
6539.09 17646
6539.85 16819
6540.62 15824
6541.38 13878
6542.14 11625
6542.91 9888
6543.67 8269
6544.43 6858
6545.20 5585
6545.96 4986
6546.72 4495
6547.49 4189
6548.25 3983
6549.02 3724
6549.78 3658
6550.54 3648
6551.31 3454
6552.07 3609
6552.83 3557
6553.60 3401
6554.36 3432
6555.13 3433
6555.89 3408
6556.65 3453
6557.42 3349
6558.18 3121
6558.95 3167
6559.71 3178
6560.47 3344
6561.24 3135
6562.00 3119
6562.77 3232
6563.53 3579
6564.30 3696
6565.06 3831
6565.83 3846
6566.59 4010
6567.36 3820
6568.12 3756
6568.88 3835
6569.65 3818
6570.41 3830
6571.18 3639
6571.94 3723
6572.71 4123
6573.47 4110
6574.24 4342
6575.00 4470
6575.77 4742
6576.53 5025
6577.30 5115
6578.07 4773
6578.83 4855
6579.60 4808
6580.36 4643
6581.13 4460
6581.89 4433
6582.66 4512
6583.42 4313
6584.19 4248
6584.96 4108
6585.72 4117
6586.49 3957
6587.25 3845
6588.02 3779
6588.78 3879
6589.55 3911
6590.32 4030
6591.08 4039
6591.85 4032
6592.61 4462
6593.38 4564
6594.15 4774
6594.91 5023
6595.68 5231
6596.45 5271
6597.21 5236
6597.98 5262
6598.75 4943
6599.51 4705
6600.28 4399
6601.05 4056
6601.81 3942
6602.58 3858
6603.35 3797
6604.11 3579
6604.88 3438
6605.65 3393
6606.41 3592
6607.18 3301
6607.95 3397
6608.71 3248
6609.48 3293
6610.25 3276
6611.02 3333
6611.78 3419
6612.55 3117
6613.32 3208
6614.09 3238
6614.85 3285
6615.62 3201
6616.39 3237
6617.16 3024
6617.92 3234
6618.69 3025
6619.46 2946
6620.23 2994
6620.99 2880
6621.76 2892
6622.53 2842
6623.30 2805
6624.07 3004
6624.83 2858
6625.60 2857
6626.37 2868
6627.14 2829
6627.91 2753
6628.67 2852
6629.44 2727
6630.21 2764
6630.98 2676
6631.75 2774
6632.52 2947
6633.29 3046
6634.05 3267
6634.82 3299
6635.59 3431
6636.36 3575
6637.13 3583
6637.90 3487
6638.67 3398
6639.43 3209
6640.20 3147
6640.97 2893
6641.74 2889
6642.51 2684
6643.28 2647
6644.05 2627
6644.82 2460
6645.59 2522
6646.36 2425
6647.13 2584
6647.90 2674
6648.66 2551
6649.43 2599
6650.20 2562
6650.97 2568
6651.74 2720
6652.51 2618
6653.28 2704
6654.05 2699
6654.82 2632
6655.59 2692
6656.36 2575
6657.13 2550
6657.90 2541
6658.67 2485
6659.44 2440
6660.21 2397
6660.98 2427
6661.75 2319
6662.52 2341
6663.29 2421
6664.06 2389
6664.83 2401
6665.60 2321
6666.37 2205
6667.14 2339
6667.91 2345
6668.69 2364
6669.46 2299
6670.23 2428
6671.00 2511
6671.77 2493
6672.54 2523
6673.31 2432
6674.08 2594
6674.85 2542
6675.62 2518
6676.39 2345
6677.16 2572
6677.94 2470
6678.71 2503
6679.48 2447
6680.25 2457
6681.02 2579
6681.79 2502
6682.56 2636
6683.33 2794
6684.11 2903
6684.88 3031
6685.65 3017
6686.42 3081
6687.19 3115
6687.96 3138
6688.74 2839
6689.51 2725
6690.28 2627
6691.05 2608
6691.82 2655
6692.60 2428
6693.37 2277
6694.14 2260
6694.91 2362
6695.68 2215
6696.46 2236
6697.23 2156
6698.00 2253
6698.77 2306
6699.55 2203
6700.32 2234
6701.09 2246
6701.86 2281
6702.64 2260
6703.41 2219
6704.18 2261
6704.95 2253
6705.73 2177
6706.50 2227
6707.27 2177
6708.04 2339
6708.82 2267
6709.59 2268
6710.36 2205
6711.14 2262
6711.91 2194
6712.68 2244
6713.46 2125
6714.23 2255
6715.00 2336
6715.78 2115
6716.55 2193
6717.32 2158
6718.10 2027
6718.87 2071
6719.64 2002
6720.42 1972
6721.19 2081
6721.96 2053
6722.74 2002
6723.51 1925
6724.28 2122
6725.06 2148
6725.83 1951
6726.61 2016
6727.38 1944
6728.15 2140
6728.93 2074
6729.70 1987
6730.48 1987
6731.25 2007
6732.02 2011
6732.80 1988
6733.57 2101
6734.35 2086
6735.12 2122
6735.90 2034
6736.67 1906
6737.45 1975
6738.22 2046
6738.99 2087
6739.77 2058
6740.54 2082
6741.32 2056
6742.09 2085
6742.87 2040
6743.64 2026
6744.42 2029
6745.19 2016
6745.97 2094
6746.74 2144
6747.52 2142
6748.29 2269
6749.07 2225
6749.84 2301
6750.62 2579
6751.40 2522
6752.17 2615
6752.95 2551
6753.72 2785
6754.50 2810
6755.27 2708
6756.05 2441
6756.82 2482
6757.60 2386
6758.38 2282
6759.15 2247
6759.93 2153
6760.70 2187
6761.48 2110
6762.25 2011
6763.03 1911
6763.81 2037
6764.58 1925
6765.36 2134
6766.14 2128
6766.91 2121
6767.69 2136
6768.46 2044
6769.24 1853
6770.02 1882
6770.79 2078
6771.57 2136
6772.35 2110
6773.12 2061
6773.90 1912
6774.68 1985
6775.45 1972
6776.23 1911
6777.01 1901
6777.78 1911
6778.56 1971
6779.34 1866
6780.11 2028
6780.89 2007
6781.67 1981
6782.45 1971
6783.22 2127
6784.00 1951
6784.78 1827
6785.56 1873
6786.33 1910
6787.11 1899
6787.89 1807
6788.66 1830
6789.44 1807
6790.22 1934
6791.00 1969
6791.78 1847
6792.55 1831
6793.33 1827
6794.11 1967
6794.89 1877
6795.66 1790
6796.44 1765
6797.22 1864
6798.00 1773
6798.78 1847
6799.55 1855
6800.33 1797
6801.11 1791
6801.89 1748
6802.67 1857
6803.45 1834
6804.22 1853
6805.00 1945
6805.78 1940
6806.56 1922
6807.34 1930
6808.12 2050
6808.90 1971
6809.67 1870
6810.45 1908
6811.23 1971
6812.01 1955
6812.79 1961
6813.57 2052
6814.35 1910
6815.13 1839
6815.91 1900
6816.68 1954
6817.46 1899
6818.24 1857
6819.02 1912
6819.80 1877
6820.58 1863
6821.36 1986
6822.14 1910
6822.92 1847
6823.70 1978
6824.48 1994
6825.26 1967
6826.04 1946
6826.82 1890
6827.60 1913
6828.38 1768
6829.16 1894
6829.94 1865
6830.72 1881
6831.50 1936
6832.28 1942
6833.06 1903
6833.84 1804
6834.62 1802
6835.40 1880
6836.18 1959
6836.96 1778
6837.74 1727
6838.52 1744
6839.30 1819
6840.08 1789
6840.86 1800
6841.64 1734
6842.42 1755
6843.20 1845
6843.98 1846
6844.76 1904
6845.54 1911
6846.32 1952
6847.10 2033
6847.89 2132
6848.67 2253
6849.45 2403
6850.23 2651
6851.01 3002
6851.79 3362
6852.57 3704
6853.35 3869
6854.13 3773
6854.92 3501
6855.70 3262
6856.48 2938
6857.26 2801
6858.04 2427
6858.82 2266
6859.60 2266
6860.39 2107
6861.17 2034
6861.95 2137
6862.73 2009
6863.51 2205
6864.29 2091
6865.08 2071
6865.86 2096
6866.64 2012
6867.42 2178
6868.20 2284
6868.99 2398
6869.77 2382
6870.55 2312
6871.33 2279
6872.12 2218
6872.90 2203
6873.68 1976
6874.46 2191
6875.24 2110
6876.03 2058
6876.81 2131
6877.59 2265
6878.38 2225
6879.16 2158
6879.94 2225
6880.72 2226
6881.51 2247
6882.29 2271
6883.07 2402
6883.85 2423
6884.64 2379
6885.42 2575
6886.20 2887
6886.99 2937
6887.77 3291
6888.55 3635
6889.34 3957
6890.12 4173
6890.90 3905
6891.69 3739
6892.47 3679
6893.25 3234
6894.04 2973
6894.82 2921
6895.60 2843
6896.39 2755
6897.17 2732
6897.96 2396
6898.74 2483
6899.52 2640
6900.31 2601
6901.09 2487
6901.88 2547
6902.66 2739
6903.44 2505
6904.23 2582
6905.01 2680
6905.80 2641
6906.58 2700
6907.36 2885
6908.15 2713
6908.93 2586
6909.72 2557
6910.50 2400
6911.29 2340
6912.07 2274
6912.86 2317
6913.64 2290
6914.42 2307
6915.21 2367
6915.99 2301
6916.78 2456
6917.56 2357
6918.35 2365
6919.13 2388
6919.92 2427
6920.70 2415
6921.49 2413
6922.27 2237
6923.06 2198
6923.84 2239
6924.63 2242
6925.42 2290
6926.20 2519
6926.99 2493
6927.77 2529
6928.56 2491
6929.34 2622
6930.13 2615
6930.91 2528
6931.70 2523
6932.48 2582
6933.27 2818
6934.06 2846
6934.84 2883
6935.63 2948
6936.41 2927
6937.20 2758
6937.99 2852
6938.77 2759
6939.56 2869
6940.34 2766
6941.13 2823
6941.92 2796
6942.70 2997
6943.49 3104
6944.28 3143
6945.06 3210
6945.85 3287
6946.64 3360
6947.42 3184
6948.21 3227
6949.00 3252
6949.78 3293
6950.57 3350
6951.36 3375
6952.14 3201
6952.93 3177
6953.72 3150
6954.50 3071
6955.29 3085
6956.08 3120
6956.86 3338
6957.65 3400
6958.44 3274
6959.23 3322
6960.01 3512
6960.80 3643
6961.59 3563
6962.38 3562
6963.16 3438
6963.95 3371
6964.74 3382
6965.53 3432
6966.31 3432
6967.10 3554
6967.89 3507
6968.68 3563
6969.46 3817
6970.25 3775
6971.04 3816
6971.83 3879
6972.62 3990
6973.40 4005
6974.19 4069
6974.98 4010
6975.77 4170
6976.56 4146
6977.34 4009
6978.13 3981
6978.92 3991
6979.71 4211
6980.50 4381
6981.29 4627
6982.08 4928
6982.86 5469
6983.65 6186
6984.44 7182
6985.23 8525
6986.02 9988
6986.81 11156
6987.60 11523
6988.39 11756
6989.17 11367
6989.96 10958
6990.75 9795
6991.54 8408
6992.33 7470
6993.12 6514
6993.91 5972
6994.70 5382
6995.49 5258
6996.28 5288
6997.07 5407
6997.86 6221
6998.64 7347
6999.43 8467
7000.22 9386
7001.01 10069
7001.80 10837
7002.59 10989
7003.38 10589
7004.17 10074
7004.96 8874
7005.75 7918
7006.54 6706
7007.33 5778
7008.12 4992
7008.91 4547
7009.70 4358
7010.49 3818
7011.28 3953
7012.07 3947
7012.86 3948
7013.65 3793
7014.44 3991
7015.23 4219
7016.02 4040
7016.81 3904
7017.61 3938
7018.40 3802
7019.19 3633
7019.98 3391
7020.77 3343
7021.56 3387
7022.35 3362
7023.14 3519
7023.93 3309
7024.72 3491
7025.51 3659
7026.30 3747
7027.10 3805
7027.89 3786
7028.68 3624
7029.47 3480
7030.26 3452
7031.05 3519
7031.84 3251
7032.63 3086
7033.43 3058
7034.22 3097
7035.01 3114
7035.80 3131
7036.59 3057
7037.38 3219
7038.18 3303
7038.97 3197
7039.76 3387
7040.55 3495
7041.34 3543
7042.13 3455
7042.93 3373
7043.72 3225
7044.51 3400
7045.30 3128
7046.09 3051
7046.89 3136
7047.68 3112
7048.47 2996
7049.26 3108
7050.06 3389
7050.85 3367
7051.64 3538
7052.43 3708
7053.23 3688
7054.02 3471
7054.81 3189
7055.60 2998
7056.40 2898
7057.19 2999
7057.98 2875
7058.77 2895
7059.57 2765
7060.36 2876
7061.15 2988
7061.95 2909
7062.74 2974
7063.53 2929
7064.33 2671
7065.12 2838
7065.91 2931
7066.71 2817
7067.50 2877
7068.29 2753
7069.09 2834
7069.88 2929
7070.67 2875
7071.47 2738
7072.26 2752
7073.05 2651
7073.85 2634
7074.64 2535
7075.44 2613
7076.23 2573
7077.02 2510
7077.82 2545
7078.61 2661
7079.41 2556
7080.20 2564
7080.99 2464
7081.79 2575
7082.58 2540
7083.38 2536
7084.17 2610
7084.96 2629
7085.76 2665
7086.55 2757
7087.35 2754
7088.14 2845
7088.94 2820
7089.73 2934
7090.53 2955
7091.32 3042
7092.12 2807
7092.91 2613
7093.71 2663
7094.50 2612
7095.29 2359
7096.09 2292
7096.88 2220
7097.68 2178
7098.48 2136
7099.27 2161
7100.07 2104
7100.86 2118
7101.66 2223
7102.45 2104
7103.25 2166
7104.04 2178
7104.84 2227
7105.63 2072
7106.43 1971
7107.22 1897
7108.02 1841
7108.82 1830
7109.61 1897
7110.41 1951
7111.20 1866
7112.00 1857
7112.79 1872
7113.59 1865
7114.39 1755
7115.18 1700
7115.98 1875
7116.77 1915
7117.57 2049
7118.37 1958
7119.16 1932
7119.96 1753
7120.76 1814
7121.55 1858
7122.35 1677
7123.15 1762
7123.94 1880
7124.74 1881
7125.53 1782
7126.33 1888
7127.13 1874
7127.93 1869
7128.72 1883
7129.52 1938
7130.32 1890
7131.11 1985
7131.91 1916
7132.71 1825
7133.50 1813
7134.30 1753
7135.10 1706
7135.90 1706
7136.69 1673
7137.49 1663
7138.29 1729
7139.08 1788
7139.88 1778
7140.68 1663
7141.48 1752
7142.27 1820
7143.07 1653
7143.87 1742
7144.67 1714
7145.46 1758
7146.26 1848
7147.06 1796
7147.86 1834
7148.66 1793
7149.45 1676
7150.25 1660
7151.05 1618
7151.85 1569
7152.65 1660
7153.44 1641
7154.24 1609
7155.04 1719
7155.84 1679
7156.64 1704
7157.44 1653
7158.23 1705
7159.03 1668
7159.83 1597
7160.63 1608
7161.43 1612
7162.23 1583
7163.03 1513
7163.83 1644
7164.62 1615
7165.42 1642
7166.22 1630
7167.02 1580
7167.82 1652
7168.62 1651
7169.42 1631
7170.22 1643
7171.02 1642
7171.82 1521
7172.61 1581
7173.41 1582
7174.21 1621
7175.01 1576
7175.81 1549
7176.61 1544
7177.41 1613
7178.21 1611
7179.01 1514
7179.81 1586
7180.61 1663
7181.41 1683
7182.21 1699
7183.01 1732
7183.81 1787
7184.61 1733
7185.41 1815
7186.21 1838
7187.01 1792
7187.81 1692
7188.61 1694
7189.41 1634
7190.21 1648
7191.01 1465
7191.81 1440
7192.61 1476
7193.41 1462
7194.21 1497
7195.01 1415
7195.81 1417
7196.61 1524
7197.41 1476
7198.21 1352
7199.01 1435
7199.82 1417
7200.62 1601
7201.42 1471
7202.22 1526
7203.02 1523
7203.82 1473
7204.62 1493
7205.42 1489
7206.22 1430
7207.02 1391
7207.83 1378
7208.63 1476
7209.43 1408
7210.23 1347
7211.03 1296
7211.83 1367
7212.63 1418
7213.44 1446
7214.24 1447
7215.04 1529
7215.84 1494
7216.64 1387
7217.44 1446
7218.25 1490
7219.05 1562
7219.85 1507
7220.65 1438
7221.45 1586
7222.26 1537
7223.06 1556
7223.86 1461
7224.66 1484
7225.46 1556
7226.27 1431
7227.07 1341
7227.87 1438
7228.67 1500
7229.48 1462
7230.28 1390
7231.08 1365
7231.88 1505
7232.69 1451
7233.49 1483
7234.29 1476
7235.09 1466
7235.90 1554
7236.70 1530
7237.50 1477
7238.30 1609
7239.11 1577
7239.91 1650
7240.71 1719
7241.52 1704
7242.32 1706
7243.12 1709
7243.93 1743
7244.73 1643
7245.53 1626
7246.34 1499
7247.14 1591
7247.94 1537
7248.75 1552
7249.55 1531
7250.35 1634
7251.16 1627
7251.96 1576
7252.76 1584
7253.57 1624
7254.37 1662
7255.18 1638
7255.98 1685
7256.78 1650
7257.59 1575
7258.39 1730
7259.20 1578
7260.00 1687
7260.80 1654
7261.61 1600
7262.41 1550
7263.22 1554
7264.02 1560
7264.83 1666
7265.63 1604
7266.43 1641
7267.24 1623
7268.04 1593
7268.85 1861
7269.65 1903
7270.46 1847
7271.26 1742
7272.07 1682
7272.87 1706
7273.68 1660
7274.48 1621
7275.29 1677
7276.09 1768
7276.90 1684
7277.70 1807
7278.51 1796
7279.31 1911
7280.12 1949
7280.92 1949
7281.73 2103
7282.53 2258
7283.34 2601
7284.14 2981
7284.95 3304
7285.76 3791
7286.56 3980
7287.37 3993
7288.17 3679
7288.98 3583
7289.78 3111
7290.59 2835
7291.40 2485
7292.20 2355
7293.01 2184
7293.81 2066
7294.62 2056
7295.43 1906
7296.23 1948
7297.04 1978
7297.84 2020
7298.65 1922
7299.46 1968
7300.26 1970
7301.07 1973
7301.88 2040
7302.68 1977
7303.49 2128
7304.30 1949
7305.10 1900
7305.91 2160
7306.72 2188
7307.52 2086
7308.33 2161
7309.14 2367
7309.94 2437
7310.75 2525
7311.56 2641
7312.36 2754
7313.17 2787
7313.98 2871
7314.79 2771
7315.59 2747
7316.40 2787
7317.21 2690
7318.01 2828
7318.82 3050
7319.63 3317
7320.44 3455
7321.24 3753
7322.05 3931
7322.86 3917
7323.67 3534
7324.47 3508
7325.28 3293
7326.09 3104
7326.90 2813
7327.71 2748
7328.51 2528
7329.32 2409
7330.13 2326
7330.94 2151
7331.75 2105
7332.55 2041
7333.36 2153
7334.17 2056
7334.98 2073
7335.79 2104
7336.60 2061
7337.40 2128
7338.21 2211
7339.02 2114
7339.83 2137
7340.64 2211
7341.45 2134
7342.26 2040
7343.06 2026
7343.87 2049
7344.68 1953
7345.49 1942
7346.30 2014
7347.11 2023
7347.92 1975
7348.73 1918
7349.54 1986
7350.34 2093
7351.15 2052
7351.96 1999
7352.77 2025
7353.58 1927
7354.39 1938
7355.20 1990
7356.01 1910
7356.82 1994
7357.63 2027
7358.44 2052
7359.25 2034
7360.06 2061
7360.87 2131
7361.68 2149
7362.49 2120
7363.30 2186
7364.11 2171
7364.92 2207
7365.73 2286
7366.54 2126
7367.35 1978
7368.16 2065
7368.97 2029
7369.78 1968
7370.59 1994
7371.40 2118
7372.21 2135
7373.02 1996
7373.83 2145
7374.64 2141
7375.45 2024
7376.26 2210
7377.07 2169
7377.88 2217
7378.69 2202
7379.50 2324
7380.31 2462
7381.12 2748
7381.94 3091
7382.75 3196
7383.56 3217
7384.37 3156
7385.18 3072
7385.99 2998
7386.80 2752
7387.61 2519
7388.42 2356
7389.23 2268
7390.05 2164
7390.86 2021
7391.67 2127
7392.48 2025
7393.29 2037
7394.10 2014
7394.92 2051
7395.73 1935
7396.54 2066
7397.35 2296
7398.16 2144
7398.97 2248
7399.79 2439
7400.60 2635
7401.41 2637
7402.22 2677
7403.03 2625
7403.85 2579
7404.66 2481
7405.47 2486
7406.28 2530
7407.09 2512
7407.91 2403
7408.72 2414
7409.53 2358
7410.34 2250
7411.16 2274
7411.97 2284
7412.78 2274
7413.59 2078
7414.41 2112
7415.22 1916
7416.03 1768
7416.84 1761
7417.66 1772
7418.47 1822
7419.28 1814
7420.10 1846
7420.91 1786
7421.72 1730
7422.54 1674
7423.35 1726
7424.16 1679
7424.97 1737
7425.79 1753
7426.60 1632
7427.41 1643
7428.23 1699
7429.04 1573
7429.86 1610
7430.67 1622
7431.48 1655
7432.30 1577
7433.11 1615
7433.92 1540
7434.74 1470
7435.55 1474
7436.36 1444
7437.18 1456
7437.99 1536
7438.81 1719
7439.62 1770
7440.43 1652
7441.25 1660
7442.06 1645
7442.88 1557
7443.69 1605
7444.51 1559
7445.32 1568
7446.13 1514
7446.95 1528
7447.76 1514
7448.58 1581
7449.39 1553
7450.21 1496
7451.02 1529
7451.84 1565
7452.65 1560
7453.47 1587
7454.28 1477
7455.10 1377
7455.91 1435
7456.73 1611
7457.54 1526
7458.36 1508
7459.17 1585
7459.99 1628
7460.80 1587
7461.62 1496
7462.43 1450
7463.25 1496
7464.06 1432
7464.88 1358
7465.69 1511
7466.51 1578
7467.32 1531
7468.14 1616
7468.96 1686
7469.77 1684
7470.59 1624
7471.40 1591
7472.22 1611
7473.03 1555
7473.85 1534
7474.67 1585
7475.48 1551
7476.30 1450
7477.11 1448
7477.93 1511
7478.75 1531
7479.56 1440
7480.38 1382
7481.20 1353
7482.01 1321
7482.83 1375
7483.65 1378
7484.46 1370
7485.28 1349
7486.09 1476
7486.91 1407
7487.73 1359
7488.54 1331
7489.36 1394
7490.18 1296
7491.00 1326
7491.81 1256
7492.63 1365
7493.45 1350
7494.26 1375
7495.08 1313
7495.90 1287
7496.71 1244
7497.53 1392
7498.35 1404
7499.17 1391
7499.98 1294
7500.80 1277
7501.62 1369
7502.44 1326
7503.25 1298
7504.07 1344
7504.89 1301
7505.71 1165
7506.52 1190
7507.34 1146
7508.16 1168
7508.98 1287
7509.80 1270
7510.61 1235
7511.43 1187
7512.25 1146
7513.07 1270
7513.89 1365
7514.70 1215
7515.52 1134
7516.34 1207
7517.16 1209
7517.98 1261
7518.79 1286
7519.61 1181
7520.43 1243
7521.25 1239
7522.07 1218
7522.89 1194
7523.71 1163
7524.52 1287
7525.34 1259
7526.16 1192
7526.98 1214
7527.80 1217
7528.62 1101
7529.44 1159
7530.26 1143
7531.08 1247
7531.89 1220
7532.71 1204
7533.53 1159
7534.35 1178
7535.17 1242
7535.99 1229
7536.81 1235
7537.63 1258
7538.45 1238
7539.27 1104
7540.09 1183
7540.91 1202
7541.73 1208
7542.55 1161
7543.37 1176
7544.19 1198
7545.01 1138
7545.83 1220
7546.65 1125
7547.47 1181
7548.29 1256
7549.11 1144
7549.93 1225
7550.75 1242
7551.57 1175
7552.39 1239
7553.21 1230
7554.03 1223
7554.85 1246
7555.67 1069
7556.49 1110
7557.31 1154
7558.13 1138
7558.95 1179
7559.77 1219
7560.59 1205
7561.41 1208
7562.23 1299
7563.05 1258
7563.87 1188
7564.69 1164
7565.52 1194
7566.34 1219
7567.16 1214
7567.98 1111
7568.80 1168
7569.62 1215
7570.44 1176
7571.26 1209
7572.08 1224
7572.91 1161
7573.73 1088
7574.55 1091
7575.37 1081
7576.19 1178
7577.01 1130
7577.83 1098
7578.66 1163
7579.48 1166
7580.30 1168
7581.12 1072
7581.94 1129
7582.77 1230
7583.59 1290
7584.41 1270
7585.23 1282
7586.05 1269
7586.88 1186
7587.70 1198
7588.52 1157
7589.34 1215
7590.16 1284
7590.99 1297
7591.81 1296
7592.63 1228
7593.45 1246
7594.28 1236
7595.10 1292
7595.92 1272
7596.74 1267
7597.57 1235
7598.39 1179
7599.21 1272
7600.03 1203
7600.86 1241
7601.68 1248
7602.50 1309
7603.33 1233
7604.15 1314
7604.97 1370
7605.80 1277
7606.62 1380
7607.44 1367
7608.26 1329
7609.09 1322
7609.91 1450
7610.73 1378
7611.56 1229
7612.38 1242
7613.21 1338
7614.03 1377
7614.85 1282
7615.68 1323
7616.50 1394
7617.32 1419
7618.15 1495
7618.97 1444
7619.80 1596
7620.62 1618
7621.44 1613
7622.27 1413
7623.09 1563
7623.92 1465
7624.74 1493
7625.56 1369
7626.39 1266
7627.21 1442
7628.04 1355
7628.86 1321
7629.68 1442
7630.51 1526
7631.33 1524
7632.16 1598
7632.98 1615
7633.81 1620
7634.63 1609
7635.46 1558
7636.28 1512
7637.11 1339
7637.93 1306
7638.76 1305
7639.58 1311
7640.41 1253
7641.23 1104
7642.06 1152
7642.88 1235
7643.71 1140
7644.53 1186
7645.36 1351
7646.18 1283
7647.01 1150
7647.83 1197
7648.66 1194
7649.48 1180
7650.31 1145
7651.14 1145
7651.96 1150
7652.79 1205
7653.61 1144
7654.44 1132
7655.26 1090
7656.09 1236
7656.92 1161
7657.74 1245
7658.57 1177
7659.39 1150
7660.22 1189
7661.05 1150
7661.87 1136
7662.70 1218
7663.52 1252
7664.35 1128
7665.18 1149
7666.00 1052
7666.83 1101
7667.66 1156
7668.48 1153
7669.31 1164
7670.14 1133
7670.96 1130
7671.79 1133
7672.62 1166
7673.44 1131
7674.27 1086
7675.10 1025
7675.92 1051
7676.75 1203
7677.58 1142
7678.40 1127
7679.23 1089
7680.06 1043
7680.89 1131
7681.71 1080
7682.54 1084
7683.37 1024
7684.19 1036
7685.02 1061
7685.85 1086
7686.68 1077
7687.50 1099
7688.33 1079
7689.16 1033
7689.99 1067
7690.81 1147
7691.64 1141
7692.47 1169
7693.30 1148
7694.13 1186
7694.95 1186
7695.78 1062
7696.61 1116
7697.44 1039
7698.27 1176
7699.09 1187
7699.92 1124
7700.75 1218
7701.58 1188
7702.41 1181
7703.24 1172
7704.06 1138
7704.89 1104
7705.72 1137
7706.55 1136
7707.38 1165
7708.21 1067
7709.04 1185
7709.86 1239
7710.69 1105
7711.52 1133
7712.35 1127
7713.18 1128
7714.01 1102
7714.84 1155
7715.67 1173
7716.50 1198
7717.32 1183
7718.15 1167
7718.98 1078
7719.81 1092
7720.64 999
7721.47 1066
7722.30 1106
7723.13 1050
7723.96 1131
7724.79 1103
7725.62 1085
7726.45 1131
7727.28 1054
7728.11 1110
7728.94 1241
7729.77 1179
7730.60 1156
7731.43 1133
7732.26 1141
7733.09 1088
7733.92 1019
7734.75 1138
7735.58 1139
7736.41 1074
7737.24 1200
7738.07 1227
7738.90 1156
7739.73 1232
7740.56 1146
7741.39 1131
7742.22 1004
7743.05 1083
7743.88 1143
7744.71 1147
7745.54 1177
7746.37 1217
7747.20 1332
7748.03 1440
7748.87 1575
7749.70 1570
7750.53 1503
7751.36 1515
7752.19 1432
7753.02 1479
7753.85 1389
7754.68 1247
7755.51 1201
7756.34 1206
7757.18 1084
7758.01 1061
7758.84 1116
7759.67 1203
7760.50 1171
7761.33 1174
7762.16 1125
7763.00 1159
7763.83 1176
7764.66 1159
7765.49 1199
7766.32 1175
7767.16 1104
7767.99 1079
7768.82 1122
7769.65 1040
7770.48 1019
7771.31 1103
7772.15 1074
7772.98 1098
7773.81 1108
7774.64 1052
7775.48 1132
7776.31 1135
7777.14 1094
7777.97 1140
7778.81 1178
7779.64 1235
7780.47 1163
7781.30 1100
7782.14 1076
7782.97 1146
7783.80 1261
7784.63 1225
7785.47 1258
7786.30 1159
7787.13 1168
7787.97 1219
7788.80 1156
7789.63 1143
7790.46 1119
7791.30 1108
7792.13 1153
7792.96 1179
7793.80 1150
7794.63 1148
7795.46 1146
7796.30 1239
7797.13 1166
7797.96 1103
7798.80 1126
7799.63 1085
7800.46 1121
7801.30 1264
7802.13 1332
7802.97 1265
7803.80 1251
7804.63 1252
7805.47 1198
7806.30 1249
7807.13 1302
7807.97 1247
7808.80 1210
7809.64 1276
7810.47 1339
7811.31 1354
7812.14 1345
7812.97 1373
7813.81 1413
7814.64 1445
7815.48 1353
7816.31 1471
7817.15 1430
7817.98 1442
7818.82 1437
7819.65 1423
7820.48 1421
7821.32 1398
7822.15 1463
7822.99 1484
7823.82 1491
7824.66 1393
7825.49 1410
7826.33 1430
7827.16 1485
7828.00 1505
7828.83 1496
7829.67 1766
7830.50 1589
7831.34 1463
7832.17 1487
7833.01 1383
7833.85 1553
7834.68 1584
7835.52 1629
7836.35 1609
7837.19 1605
7838.02 1689
7838.86 1554
7839.69 1504
7840.53 1463
7841.37 1423
7842.20 1520
7843.04 1587
7843.87 1575
7844.71 1545
7845.55 1480
7846.38 1335
7847.22 1383
7848.05 1429
7848.89 1335
7849.73 1345
7850.56 1349
7851.40 1343
7852.24 1274
7853.07 1221
7853.91 1331
7854.74 1280
7855.58 1336
7856.42 1299
7857.25 1277
7858.09 1349
7858.93 1375
7859.76 1365
7860.60 1472
7861.44 1461
7862.28 1490
7863.11 1443
7863.95 1467
7864.79 1352
7865.62 1295
7866.46 1238
7867.30 1249
7868.14 1425
7868.97 1344
7869.81 1325
7870.65 1410
7871.48 1392
7872.32 1359
7873.16 1340
7874.00 1382
7874.83 1406
7875.67 1524
7876.51 1550
7877.35 1617
7878.19 1634
7879.02 1693
7879.86 1674
7880.70 1584
7881.54 1674
7882.37 1621
7883.21 1488
7884.05 1362
7884.89 1482
7885.73 1450
7886.57 1504
7887.40 1457
7888.24 1518
7889.08 1501
7889.92 1506
7890.76 1433
7891.60 1581
7892.43 1529
7893.27 1598
7894.11 1616
7894.95 1593
7895.79 1550
7896.63 1478
7897.47 1561
7898.30 1515
7899.14 1354
7899.98 1507
7900.82 1531
7901.66 1568
7902.50 1649
7903.34 1639
7904.18 1599
7905.02 1500
7905.86 1420
7906.70 1472
7907.54 1400
7908.37 1350
7909.21 1291
7910.05 1277
7910.89 1298
7911.73 1321
7912.57 1326
7913.41 1347
7914.25 1397
7915.09 1437
7915.93 1517
7916.77 1590
7917.61 1562
7918.45 1663
7919.29 1716
7920.13 1742
7920.97 1699
7921.81 1522
7922.65 1482
7923.49 1422
7924.33 1405
7925.17 1226
7926.01 1229
7926.85 1203
7927.69 1216
7928.53 1228
7929.37 1252
7930.21 1233
7931.05 1222
7931.90 1103
7932.74 1256
7933.58 1351
7934.42 1304
7935.26 1359
7936.10 1178
7936.94 1167
7937.78 1081
7938.62 1186
7939.46 1164
7940.30 1236
7941.14 1316
7941.99 1266
7942.83 1345
7943.67 1280
7944.51 1234
7945.35 1213
7946.19 1273
7947.03 1277
7947.88 1356
7948.72 1365
7949.56 1297
7950.40 1316
7951.24 1242
7952.08 1224
7952.93 1268
7953.77 1245
7954.61 1300
7955.45 1376
7956.29 1395
7957.13 1353
7957.98 1321
7958.82 1330
7959.66 1350
7960.50 1359
7961.35 1373
7962.19 1329
7963.03 1338
7963.87 1334
7964.71 1324
7965.56 1364
7966.40 1298
7967.24 1462
7968.08 1526
7968.93 1400
7969.77 1511
7970.61 1440
7971.45 1331
7972.30 1407
7973.14 1296
7973.98 1282
7974.83 1237
7975.67 1257
7976.51 1298
7977.36 1132
7978.20 1191
7979.04 1242
7979.88 1253
7980.73 1088
7981.57 1146
7982.41 1096
7983.26 1231
7984.10 1226
7984.94 1154
7985.79 1226
7986.63 1272
7987.47 1193
7988.32 1255
7989.16 1140
7990.01 1087
7990.85 1168
7991.69 1064
7992.54 1155
7993.38 1133
7994.23 1060
7995.07 1090
7995.91 1125
7996.76 1047
7997.60 1062
7998.45 1085
7999.29 1002
8000.13 1153
8000.98 1147
8001.82 1147
8002.67 1143
8003.51 1084
8004.36 1034
8005.20 1042
8006.04 1139
8006.89 1053
8007.73 1059
8008.58 1036
8009.42 1045
8010.27 1056
8011.11 1084
8011.96 1036
8012.80 1038
8013.65 1000
8014.49 1046
8015.34 1003
8016.18 1038
8017.03 1020
8017.87 1067
8018.72 1102
8019.56 1047
8020.41 1014
8021.25 1052
8022.10 1016
8022.95 1067
8023.79 994
8024.64 949
8025.48 1065
8026.33 1086
8027.17 1026
8028.02 908
8028.86 1001
8029.71 938
8030.56 912
8031.40 1018
8032.25 985
8033.09 1025
8033.94 1090
8034.79 1051
8035.63 982
8036.48 999
8037.32 1083
8038.17 1036
8039.02 920
8039.86 1031
8040.71 1021
8041.56 951
8042.40 1024
8043.25 966
8044.10 957
8044.94 994
8045.79 1008
8046.64 960
8047.48 963
8048.33 951
8049.18 995
8050.02 980
8050.87 997
8051.72 996
8052.56 947
8053.41 997
8054.26 937
8055.11 935
8055.95 993
8056.80 1000
8057.65 1020
8058.49 911
8059.34 877
8060.19 902
8061.04 1066
8061.88 965
8062.73 997
8063.58 997
8064.43 956
8065.27 995
8066.12 983
8066.97 980
8067.82 1031
8068.67 928
8069.51 954
8070.36 945
8071.21 917
8072.06 936
8072.91 953
8073.75 914
8074.60 792
8075.45 892
8076.30 1040
8077.15 994
8078.00 927
8078.84 880
8079.69 957
8080.54 931
8081.39 947
8082.24 928
8083.09 942
8083.94 953
8084.78 930
8085.63 941
8086.48 920
8087.33 896
8088.18 931
8089.03 1018
8089.88 901
8090.73 858
8091.58 923
8092.42 888
8093.27 920
8094.12 976
8094.97 854
8095.82 751
8096.67 899
8097.52 951
8098.37 918
8099.22 925
8100.07 963
8100.92 979
8101.77 911
8102.62 973
8103.47 927
8104.32 939
8105.17 951
8106.02 1021
8106.87 973
8107.72 1054
8108.57 1026
8109.42 855
8110.27 870
8111.12 916
8111.97 983
8112.82 1014
8113.67 1051
8114.52 900
8115.37 924
8116.22 935
8117.07 892
8117.92 968
8118.77 851
8119.62 1001
8120.47 973
8121.32 984
8122.17 876
8123.02 979
8123.87 1026
8124.72 1019
8125.57 964
8126.43 1053
8127.28 1022
8128.13 965
8128.98 1053
8129.83 1088
8130.68 1041
8131.53 1044
8132.38 993
8133.23 983
8134.09 1012
8134.94 980
8135.79 1012
8136.64 990
8137.49 960
8138.34 987
8139.19 1060
8140.05 1033
8140.90 1069
8141.75 999
8142.60 1148
8143.45 1176
8144.30 1152
8145.16 1090
8146.01 1123
8146.86 1153
8147.71 1109
8148.56 1082
8149.42 998
8150.27 1002
8151.12 1008
8151.97 1097
8152.83 1118
8153.68 1058
8154.53 1098
8155.38 1092
8156.24 1143
8157.09 1220
8157.94 1224
8158.79 1149
8159.65 1247
8160.50 1070
8161.35 1057
8162.20 1022
8163.06 1053
8163.91 958
8164.76 1010
8165.62 1051
8166.47 1015
8167.32 988
8168.17 1012
8169.03 1027
8169.88 1085
8170.73 1046
8171.59 1060
8172.44 993
8173.29 1002
8174.15 1045
8175.00 1003
8175.85 994
8176.71 965
8177.56 946
8178.42 982
8179.27 1035
8180.12 985
8180.98 984
8181.83 937
8182.68 1001
8183.54 912
8184.39 1013
8185.25 923
8186.10 854
8186.95 968
8187.81 945
8188.66 944
8189.52 1007
8190.37 957
8191.22 922
8192.08 923
8192.93 942
8193.79 991
8194.64 929
8195.50 964
8196.35 925
8197.21 978
8198.06 963
8198.92 930
8199.77 1002
8200.63 909
8201.48 977
8202.33 919
8203.19 1003
8204.04 909
8204.90 870
8205.75 896
8206.61 1014
8207.47 895
8208.32 893
8209.18 954
8210.03 1013
8210.89 972
8211.74 958
8212.60 1043
8213.45 962
8214.31 865
8215.16 909
8216.02 975
8216.87 995
8217.73 975
8218.59 990
8219.44 1013
8220.30 1000
8221.15 989
8222.01 1043
8222.87 1008
8223.72 1023
8224.58 1176
8225.43 1112
8226.29 1137
8227.15 1109
8228.00 1060
8228.86 1059
8229.71 917
8230.57 928
8231.43 957
8232.28 1021
8233.14 935
8234.00 993
8234.85 937
8235.71 948
8236.57 940
8237.42 996
8238.28 964
8239.14 940
8239.99 955
8240.85 985
8241.71 983
8242.56 1017
8243.42 979
8244.28 950
8245.14 993
8245.99 946
8246.85 986
8247.71 1007
8248.56 978
8249.42 953
8250.28 968
8251.14 1008
8251.99 1016
8252.85 990
8253.71 982
8254.57 1010
8255.42 1028
8256.28 970
8257.14 893
8258.00 1027
8258.86 1057
8259.71 990
8260.57 1001
8261.43 996
8262.29 937
8263.15 940
8264.00 908
8264.86 904
8265.72 880
8266.58 945
8267.44 902
8268.29 954
8269.15 1075
8270.01 946
8270.87 981
8271.73 916
8272.59 923
8273.45 960
8274.30 960
8275.16 919
8276.02 878
8276.88 908
8277.74 958
8278.60 990
8279.46 960
8280.32 947
8281.18 1002
8282.03 913
8282.89 894
8283.75 1035
8284.61 981
8285.47 979
8286.33 997
8287.19 1032
8288.05 1012
8288.91 1102
8289.77 1109
8290.63 1081
8291.49 1050
8292.35 984
8293.21 1024
8294.07 985
8294.93 1020
8295.78 1067
8296.64 1059
8297.50 1020
8298.36 1072
8299.22 1052
8300.08 1047
8300.94 975
8301.80 1074
8302.66 1132
8303.52 1063
8304.38 1108
8305.25 1088
8306.11 1126
8306.97 1072
8307.83 1113
8308.69 1070
8309.55 1049
8310.41 999
8311.27 1091
8312.13 1029
8312.99 1032
8313.85 1103
8314.71 1079
8315.57 1100
8316.43 1178
8317.29 1106
8318.15 1116
8319.02 1021
8319.88 1084
8320.74 1165
8321.60 1072
8322.46 1076
8323.32 1104
8324.18 988
8325.04 975
8325.90 1040
8326.77 1001
8327.63 939
8328.49 999
8329.35 1012
8330.21 954
8331.07 1008
8331.93 1005
8332.80 1036
8333.66 1016
8334.52 1082
8335.38 1105
8336.24 961
8337.11 1059
8337.97 1040
8338.83 979
8339.69 937
8340.55 1034
8341.42 998
8342.28 1080
8343.14 1010
8344.00 1018
8344.86 1064
8345.73 1100
8346.59 1086
8347.45 1077
8348.31 1074
8349.18 1193
8350.04 1125
8350.90 1098
8351.76 1104
8352.63 1040
8353.49 1105
8354.35 1119
8355.22 989
8356.08 1095
8356.94 1086
8357.80 1032
8358.67 1129
8359.53 1096
8360.39 1032
8361.26 1053
8362.12 1021
8362.98 985
8363.85 1116
8364.71 1162
8365.57 1117
8366.44 1110
8367.30 1104
8368.16 1060
8369.03 1050
8369.89 1112
8370.75 1011
8371.62 990
8372.48 1007
8373.35 1054
8374.21 1119
8375.07 1171
8375.94 1121
8376.80 1012
8377.67 1077
8378.53 1184
8379.39 1100
8380.26 1135
8381.12 1114
8381.99 1138
8382.85 1104
8383.71 1119
8384.58 1113
8385.44 1176
8386.31 1202
8387.17 1202
8388.04 1160
8388.90 1160
8389.77 1144
8390.63 1115
8391.50 1136
8392.36 1155
8393.22 1128
8394.09 1055
8394.95 1047
8395.82 1114
8396.68 1190
8397.55 1205
8398.41 1236
8399.28 1194
8400.14 1103
8401.01 1252
8401.88 1205
8402.74 1273
8403.61 1140
8404.47 1244
8405.34 1305
8406.20 1224
8407.07 1211
8407.93 1167
8408.80 1238
8409.66 1272
8410.53 1213
8411.40 1259
8412.26 1323
8413.13 1242
8413.99 1302
8414.86 1311
8415.73 1396
8416.59 1308
8417.46 1253
8418.32 1365
8419.19 1344
8420.06 1326
8420.92 1258
8421.79 1351
8422.65 1417
8423.52 1437
8424.39 1411
8425.25 1414
8426.12 1431
8426.99 1464
8427.85 1443
8428.72 1542
8429.59 1510
8430.45 1495
8431.32 1586
8432.19 1564
8433.05 1559
8433.92 1531
8434.79 1587
8435.65 1630
8436.52 1543
8437.39 1585
8438.26 1607
8439.12 1726
8439.99 1784
8440.86 1783
8441.73 2024
8442.59 2146
8443.46 2172
8444.33 2128
8445.19 2112
8446.06 2162
8446.93 2211
8447.80 2119
8448.67 2258
8449.53 2163
8450.40 2046
8451.27 2064
8452.14 2092
8453.00 2219
8453.87 2260
8454.74 2603
8455.61 2874
8456.48 3219
8457.34 3709
8458.21 3930
8459.08 4118
8459.95 4083
8460.82 3993
8461.69 3793
8462.55 3540
8463.42 3131
8464.29 2909
8465.16 2710
8466.03 2540
8466.90 2562
8467.77 2779
8468.63 3127
8469.50 3643
8470.37 4546
8471.24 5336
8472.11 5792
8472.98 5898
8473.85 5900
8474.72 5230
8475.58 4767
8476.45 4154
8477.32 3454
8478.19 2953
8479.06 2609
8479.93 2280
8480.80 2071
8481.67 1819
8482.54 1851
8483.41 1843
8484.28 1769
8485.15 1866
8486.02 1760
8486.89 1657
8487.76 1674
8488.63 1783
8489.50 1687
8490.37 1741
8491.24 1701
8492.11 1701
8492.98 1704
8493.85 1691
8494.72 1747
8495.59 1781
8496.46 1800
8497.33 1706
8498.20 1837
8499.07 1933
8499.94 1901
8500.81 1852
8501.68 1764
8502.55 1690
8503.42 1649
8504.29 1588
8505.16 1693
8506.03 1724
8506.90 1768
8507.77 1822
8508.64 1816
8509.51 1935
8510.38 2030
8511.25 2224
8512.13 2067
8513.00 2019
8513.87 1911
8514.74 1798
8515.61 1700
8516.48 1624
8517.35 1533
8518.22 1622
8519.09 1550
8519.97 1629
8520.84 1595
8521.71 1556
8522.58 1544
8523.45 1585
8524.32 1561
8525.19 1618
8526.07 1566
8526.94 1621
8527.81 1658
8528.68 1592
8529.55 1681
8530.43 1722
8531.30 1811
8532.17 1784
8533.04 1768
8533.91 1724
8534.79 1730
8535.66 1784
8536.53 1780
8537.40 1837
8538.27 1725
8539.15 1776
8540.02 1699
8540.89 1624
8541.76 1614
8542.64 1633
8543.51 1633
8544.38 1700
8545.25 1609
8546.13 1663
8547.00 1761
8547.87 1716
8548.74 1772
8549.62 1737
8550.49 1672
8551.36 1692
8552.24 1775
8553.11 1719
8553.98 1738
8554.86 1779
8555.73 1838
8556.60 1725
8557.48 1759
8558.35 1820
8559.22 1628
8560.10 1658
8560.97 1592
8561.84 1590
8562.72 1500
8563.59 1531
8564.46 1447
8565.34 1406
8566.21 1365
8567.08 1430
8567.96 1368
8568.83 1402
8569.71 1425
8570.58 1392
8571.45 1449
8572.33 1471
8573.20 1398
8574.08 1331
8574.95 1396
8575.82 1287
8576.70 1392
8577.57 1327
8578.45 1252
8579.32 1272
8580.20 1322
8581.07 1316
8581.94 1245
8582.82 1348
8583.69 1341
8584.57 1312
8585.44 1319
8586.32 1323
8587.19 1315
8588.07 1344
8588.94 1388
8589.82 1431
8590.69 1340
8591.57 1395
8592.44 1360
8593.32 1260
8594.19 1254
8595.07 1239
8595.94 1318
8596.82 1352
8597.69 1298
8598.57 1238
8599.44 1288
8600.32 1310
8601.19 1371
8602.07 1258
8602.95 1256
8603.82 1319
8604.70 1330
8605.57 1288
8606.45 1345
8607.32 1316
8608.20 1301
8609.08 1375
8609.95 1309
8610.83 1268
8611.70 1346
8612.58 1377
8613.46 1278
8614.33 1341
8615.21 1342
8616.08 1386
8616.96 1408
8617.84 1369
8618.71 1385
8619.59 1380
8620.47 1394
8621.34 1419
8622.22 1353
8623.10 1379
8623.97 1357
8624.85 1391
8625.73 1294
8626.60 1317
8627.48 1480
8628.36 1572
8629.23 1465
8630.11 1463
8630.99 1476
8631.87 1502
8632.74 1585
8633.62 1648
8634.50 1512
8635.37 1516
8636.25 1523
8637.13 1586
8638.01 1617
8638.88 1585
8639.76 1539
8640.64 1471
8641.52 1669
8642.39 1635
8643.27 1632
8644.15 1637
8645.03 1706
8645.90 1700
8646.78 1656
8647.66 1664
8648.54 1636
8649.42 1751
8650.29 1785
8651.17 1771
8652.05 1881
8652.93 1842
8653.81 1812
8654.68 1743
8655.56 1673
8656.44 1786
8657.32 1771
8658.20 1895
8659.08 1898
8659.95 1815
8660.83 1892
8661.71 1924
8662.59 1992
8663.47 1933
8664.35 1872
8665.23 1874
8666.10 1948
8666.98 1896
8667.86 1906
8668.74 1944
8669.62 2014
8670.50 2127
8671.38 2299
8672.26 2413
8673.14 2702
8674.02 2983
8674.90 3330
8675.77 3542
8676.65 3605
8677.53 3571
8678.41 3575
8679.29 3386
8680.17 3096
8681.05 2797
8681.93 2488
8682.81 2346
8683.69 2248
8684.57 2291
8685.45 2117
8686.33 2123
8687.21 2130
8688.09 2213
8688.97 2306
8689.85 2428
8690.73 2818
8691.61 3324
8692.49 3740
8693.37 4340
8694.25 4770
8695.13 4983
8696.01 5039
8696.89 4575
8697.77 4191
8698.65 3747
8699.53 3229
8700.41 2831
8701.29 2398
8702.17 2213
8703.05 2078
8703.94 1959
8704.82 1849
8705.70 1775
8706.58 1843
8707.46 1740
8708.34 1707
8709.22 1601
8710.10 1463
8710.98 1536
8711.86 1717
8712.75 1758
8713.63 1753
8714.51 1646
8715.39 1590
8716.27 1564
8717.15 1612
8718.03 1516
8718.91 1594
8719.80 1591
8720.68 1549
8721.56 1543
8722.44 1609
8723.32 1493
8724.20 1548
8725.09 1479
8725.97 1587
8726.85 1491
8727.73 1463
8728.61 1475
8729.50 1568
8730.38 1631
8731.26 1647
8732.14 1740
8733.02 1818
8733.91 1747
8734.79 1739
8735.67 1691
8736.55 1604
8737.44 1570
8738.32 1492
8739.20 1510
8740.08 1415
8740.97 1380
8741.85 1383
8742.73 1376
8743.61 1344
8744.50 1390
8745.38 1392
8746.26 1341
8747.15 1364
8748.03 1352
8748.91 1332
8749.79 1294
8750.68 1344
8751.56 1430
8752.44 1463
8753.33 1449
8754.21 1432
8755.09 1410
8755.98 1428
8756.86 1496
8757.74 1433
8758.63 1412
8759.51 1474
8760.39 1456
8761.28 1528
8762.16 1451
8763.05 1406
8763.93 1427
8764.81 1334
8765.70 1364
8766.58 1480
8767.46 1414
8768.35 1522
8769.23 1335
8770.12 1403
8771.00 1418
8771.89 1477
8772.77 1510
8773.65 1472
8774.54 1456
8775.42 1503
8776.31 1368
8777.19 1350
8778.08 1278
8778.96 1238
8779.84 1216
8780.73 1253
8781.61 1214
8782.50 1303
8783.38 1241
8784.27 1222
8785.15 1247
8786.04 1158
8786.92 1225
8787.81 1209
8788.69 1284
8789.58 1187
8790.46 1213
8791.35 1212
8792.23 1200
8793.12 1233
8794.00 1209
8794.89 1247
8795.77 1229
8796.66 1321
8797.55 1348
8798.43 1333
8799.32 1215
8800.20 1209
8801.09 1174
8801.97 1179
8802.86 1223
8803.74 1197
8804.63 1206
8805.52 1234
8806.40 1277
8807.29 1183
8808.17 1127
8809.06 1165
8809.95 1148
8810.83 1304
8811.72 1150
8812.60 1105
8813.49 1016
8814.38 1076
8815.26 1012
8816.15 1143
8817.04 1179
8817.92 1095
8818.81 1155
8819.70 1124
8820.58 1051
8821.47 1102
8822.36 1117
8823.24 1145
8824.13 1138
8825.02 1044
8825.90 1116
8826.79 1147
8827.68 1135
8828.56 1111
8829.45 1109
8830.34 1045
8831.23 1061
8832.11 1035
8833.00 993
8833.89 1072
8834.77 1115
8835.66 1082
8836.55 926
8837.44 937
8838.32 992
8839.21 959
8840.10 1056
8840.99 1080
8841.88 1005
8842.76 1076
8843.65 1070
8844.54 951
8845.43 1007
8846.31 1076
8847.20 1046
8848.09 966
8848.98 987
8849.87 990
8850.75 1021
8851.64 1064
8852.53 1075
8853.42 1003
8854.31 964
8855.20 941
8856.08 927
8856.97 946
8857.86 1032
8858.75 962
8859.64 880
8860.53 969
8861.42 920
8862.30 875
8863.19 888
8864.08 957
8864.97 1009
8865.86 978
8866.75 949
8867.64 947
8868.53 957
8869.42 938
8870.30 975
8871.19 947
8872.08 949
8872.97 891
8873.86 945
8874.75 911
8875.64 961
8876.53 904
8877.42 958
8878.31 845
8879.20 864
8880.09 864
8880.98 895
8881.87 898
8882.76 848
8883.65 923
8884.54 1015
8885.43 1020
8886.32 914
8887.21 850
8888.10 857
8888.99 864
8889.88 823
8890.77 845
8891.66 901
8892.55 938
8893.44 896
8894.33 840
8895.22 902
8896.11 869
8897.00 857
8897.89 790
8898.78 851
8899.67 821
8900.56 839
8901.45 840
8902.34 913
8903.23 925
8904.12 811
8905.02 856
8905.91 868
8906.80 900
8907.69 820
8908.58 783
8909.47 824
8910.36 824
8911.25 881
8912.14 798
8913.04 844
8913.93 887
8914.82 888
8915.71 867
8916.60 829
8917.49 787
8918.38 770
8919.28 879
8920.17 838
8921.06 829
8921.95 896
8922.84 828
8923.73 850
8924.63 871
8925.52 817
8926.41 773
8927.30 844
8928.19 801
8929.09 806
8929.98 803
8930.87 835
8931.76 837
8932.65 860
8933.55 837
8934.44 840
8935.33 755
8936.22 817
8937.12 770
8938.01 735
8938.90 756
8939.79 843
8940.69 804
8941.58 851
8942.47 795
8943.37 803
8944.26 749
8945.15 709
8946.04 754
8946.94 752
8947.83 776
8948.72 808
8949.62 826
8950.51 789
8951.40 798
8952.30 781
8953.19 703
8954.08 744
8954.98 798
8955.87 830
8956.76 807
8957.66 761
8958.55 752
8959.44 782
8960.34 737
8961.23 776
8962.12 774
8963.02 831
8963.91 780
8964.81 803
8965.70 815
8966.59 840
8967.49 806
8968.38 749
8969.28 751
8970.17 817
8971.06 783
8971.96 743
8972.85 743
8973.75 773
8974.64 791
8975.54 774
8976.43 750
8977.32 778
8978.22 821
8979.11 820
8980.01 703
8980.90 787
8981.80 776
8982.69 850
8983.59 882
8984.48 840
8985.38 838
8986.27 768
8987.17 805
8988.06 787
8988.96 764
8989.85 783
8990.75 712
8991.64 695
8992.54 737
8993.43 735
8994.33 730
8995.22 793
8996.12 769
8997.01 770
8997.91 751
8998.81 715
8999.70 729
9000.60 807
9001.49 733
9002.39 759
9003.28 765
9004.18 697
9005.08 740
9005.97 753
9006.87 746
9007.76 762
9008.66 764
9009.56 779
9010.45 666
9011.35 644
9012.24 730
9013.14 779
9014.04 701
9014.93 679
9015.83 749
9016.73 747
9017.62 671
9018.52 784
9019.42 786
9020.31 817
9021.21 744
9022.11 677
9023.00 690
9023.90 675
9024.80 721
9025.69 717
9026.59 703
9027.49 728
9028.38 757
9029.28 721
9030.18 753
9031.08 786
9031.97 721
9032.87 684
9033.77 693
9034.66 765
9035.56 694
9036.46 723
9037.36 780
9038.25 763
9039.15 704
9040.05 722
9040.95 692
9041.85 720
9042.74 707
9043.64 734
9044.54 706
9045.44 782
9046.33 774
9047.23 703
9048.13 826
9049.03 724
9049.93 716
9050.82 721
9051.72 732
9052.62 721
9053.52 691
9054.42 703
9055.32 696
9056.21 705
9057.11 697
9058.01 735
9058.91 732
9059.81 765
9060.71 798
9061.61 703
9062.50 741
9063.40 740
9064.30 799
9065.20 806
9066.10 781
9067.00 726
9067.90 725
9068.80 726
9069.70 755
9070.60 763
9071.49 775
9072.39 758
9073.29 810
9074.19 806
9075.09 778
9075.99 739
9076.89 747
9077.79 754
9078.69 758
9079.59 741
9080.49 745
9081.39 699
9082.29 679
9083.19 751
9084.09 731
9084.99 756
9085.89 829
9086.79 778
9087.69 781
9088.59 812
9089.49 748
9090.39 754
9091.29 776
9092.19 816
9093.09 725
9093.99 802
9094.89 787
9095.79 788
9096.69 719
9097.59 736
9098.49 765
9099.39 714
9100.29 713
9101.19 787
9102.09 802
9102.99 737
9103.90 688
9104.80 732
9105.70 713
9106.60 719
9107.50 742
9108.40 742
9109.30 743
9110.20 738
9111.10 688
9112.00 768
9112.91 722
9113.81 778
9114.71 689
9115.61 645
9116.51 695
9117.41 743
9118.31 734
9119.22 751
9120.12 784
9121.02 748
9121.92 744
9122.82 783
9123.72 727
9124.63 670
9125.53 690
9126.43 746
9127.33 679
9128.23 685
9129.14 671
9130.04 696
9130.94 776
9131.84 674
9132.74 654
9133.65 677
9134.55 692
9135.45 758
9136.35 703
9137.26 690
9138.16 737
9139.06 706
9139.96 777
9140.87 733
9141.77 651
9142.67 706
9143.57 767
9144.48 773
9145.38 715
9146.28 736
9147.19 690
9148.09 723
9148.99 706
9149.90 676
9150.80 681
9151.70 706
9152.60 727
9153.51 737
9154.41 772
9155.31 788
9156.22 702
9157.12 694
9158.02 702
9158.93 660
9159.83 701
9160.74 733
9161.64 764
9162.54 733
9163.45 766
9164.35 683
9165.25 727
9166.16 697
9167.06 702
9167.97 721
9168.87 706
9169.77 714
9170.68 733
9171.58 716
9172.49 721
9173.39 738
9174.30 712
9175.20 681
9176.10 736
9177.01 725
9177.91 711
9178.82 691
9179.72 679
9180.63 721
9181.53 840
9182.44 759
9183.34 753
9184.25 717
9185.15 700
9186.05 725
9186.96 629
9187.86 724
9188.77 687
9189.67 653
9190.58 687
9191.48 677
9192.39 766
9193.30 661
9194.20 749
9195.11 766
9196.01 748
9196.92 736
9197.82 666
9198.73 688
9199.63 767
9200.54 726
9201.44 648
9202.35 667
9203.26 667
9204.16 736
9205.07 705
9205.97 707
9206.88 717
9207.78 687
9208.69 694
9209.60 663
9210.50 640
9211.41 688
9212.32 659
9213.22 674
9214.13 690
9215.03 732
9215.94 694
9216.85 751
9217.75 812
9218.66 747
9219.57 809
9220.47 741
9221.38 762
9222.29 747
9223.19 720
9224.10 723
9225.01 777
9225.91 776
9226.82 667
9227.73 702
9228.63 669
9229.54 670
9230.45 707
9231.36 704
9232.26 723
9233.17 727
9234.08 687
9234.98 715
9235.89 661
9236.80 694
9237.71 746
9238.61 726
9239.52 665
9240.43 682
9241.34 650
9242.24 672
9243.15 644
9244.06 730
9244.97 713
9245.87 600
9246.78 667
9247.69 691
9248.60 728
9249.51 679
9250.41 669
9251.32 666
9252.23 718
9253.14 646
9254.05 685
9254.96 743
9255.86 706
9256.77 674
9257.68 651
9258.59 694
9259.50 803
9260.41 762
9261.31 717
9262.22 718
9263.13 746
9264.04 642
9264.95 672
9265.86 646
9266.77 674
9267.68 693
9268.58 714
9269.49 673
9270.40 659
9271.31 732
9272.22 749
9273.13 691
9274.04 703
9274.95 711
9275.86 721
9276.77 684
9277.68 688
9278.59 783
9279.50 814
9280.40 667
9281.31 690
9282.22 695
9283.13 700
9284.04 719
9284.95 685
9285.86 739
9286.77 758
9287.68 748
9288.59 719
9289.50 710
9290.41 731
9291.32 684
9292.23 705
9293.14 670
9294.05 725
9294.96 706
9295.87 729
9296.78 738
9297.69 740
9298.60 785
9299.52 787
9300.43 695
9301.34 752
9302.25 780
9303.16 824
9304.07 679
9304.98 720
9305.89 776
9306.80 797
9307.71 749
9308.62 748
9309.53 829
9310.44 882
9311.36 836
9312.27 836
9313.18 862
9314.09 852
9315.00 761
9315.91 758
9316.82 735
9317.73 842
9318.64 783
9319.56 691
9320.47 781
9321.38 757
9322.29 756
9323.20 801
9324.11 766
9325.03 763
9325.94 699
9326.85 737
9327.76 805
9328.67 748
9329.59 692
9330.50 723
9331.41 740
9332.32 715
9333.23 690
9334.15 668
9335.06 657
9335.97 670
9336.88 639
9337.79 633
9338.71 725
9339.62 746
9340.53 785
9341.44 676
9342.36 694
9343.27 697
9344.18 703
9345.09 673
9346.01 630
9346.92 641
9347.83 708
9348.75 771
9349.66 719
9350.57 728
9351.48 681
9352.40 707
9353.31 755
9354.22 676
9355.14 677
9356.05 714
9356.96 691
9357.88 651
9358.79 651
9359.70 693
9360.62 775
9361.53 740
9362.44 702
9363.36 722
9364.27 744
9365.19 643
9366.10 724
9367.01 740
9367.93 736
9368.84 645
9369.75 686
9370.67 700
9371.58 762
9372.50 763
9373.41 756
9374.32 703
9375.24 672
9376.15 664
9377.07 759
9377.98 731
9378.90 649
9379.81 641
9380.72 705
9381.64 734
9382.55 703
9383.47 753
9384.38 766
9385.30 755
9386.21 773
9387.13 718
9388.04 688
9388.96 700
9389.87 745
9390.79 726
9391.70 784
9392.62 790
9393.53 741
9394.45 752
9395.36 792
9396.28 786
9397.19 820
9398.11 835
9399.02 848
9399.94 837
9400.85 769
9401.77 744
9402.68 798
9403.60 813
9404.52 768
9405.43 717
9406.35 735
9407.26 734
9408.18 703
9409.09 699
9410.01 736
9410.93 766
9411.84 763
9412.76 746
9413.67 769
9414.59 760
9415.51 765
9416.42 730
9417.34 812
9418.26 777
9419.17 745
9420.09 683
9421.00 685
9421.92 745
9422.84 792
9423.75 763
9424.67 718
9425.59 735
9426.50 787
9427.42 785
9428.34 798
9429.25 758
9430.17 769
9431.09 774
9432.00 768
9432.92 781
9433.84 734
9434.76 818
9435.67 799
9436.59 801
9437.51 764
9438.42 738
9439.34 751
9440.26 867
9441.18 817
9442.09 758
9443.01 890
9443.93 808
9444.85 743
9445.76 740
9446.68 743
9447.60 785
9448.52 782
9449.43 840
9450.35 810
9451.27 787
9452.19 790
9453.11 860
9454.02 925
9454.94 922
9455.86 827
9456.78 850
9457.70 855
9458.62 870
9459.53 840
9460.45 840
9461.37 828
9462.29 824
9463.21 745
9464.13 744
9465.04 778
9465.96 851
9466.88 754
9467.80 766
9468.72 844
9469.64 851
9470.56 747
9471.48 781
9472.39 813
9473.31 792
9474.23 838
9475.15 811
9476.07 827
9476.99 764
9477.91 782
9478.83 901
9479.75 854
9480.67 828
9481.59 854
9482.51 828
9483.42 748
9484.34 796
9485.26 821
9486.18 848
9487.10 840
9488.02 842
9488.94 874
9489.86 764
9490.78 726
9491.70 763
9492.62 808
9493.54 728
9494.46 852
9495.38 884
9496.30 887
9497.22 820
9498.14 848
9499.06 833
9499.98 784
9500.90 814
9501.82 761
9502.74 810
9503.66 780
9504.58 811
9505.50 822
9506.43 809
9507.35 823
9508.27 778
9509.19 836
9510.11 854
9511.03 822
9511.95 795
9512.87 882
9513.79 909
9514.71 940
9515.63 980
9516.55 810
9517.48 827
9518.40 927
9519.32 871
9520.24 864
9521.16 912
9522.08 938
9523.00 921
9523.92 918
9524.85 956
9525.77 905
9526.69 905
9527.61 920
9528.53 943
9529.45 974
9530.38 999
9531.30 993
9532.22 1097
9533.14 1227
9534.06 1227
9534.98 1261
9535.91 1270
9536.83 1235
9537.75 1240
9538.67 1238
9539.60 1177
9540.52 1101
9541.44 1059
9542.36 908
9543.28 859
9544.21 864
9545.13 907
9546.05 1000
9546.97 894
9547.90 875
9548.82 965
9549.74 933
9550.66 912
9551.59 863
9552.51 837
9553.43 855
9554.36 837
9555.28 961
9556.20 922
9557.13 895
9558.05 974
9558.97 981
9559.89 1022
9560.82 1071
9561.74 1083
9562.66 1037
9563.59 1041
9564.51 971
9565.43 941
9566.36 899
9567.28 917
9568.20 887
9569.13 902
9570.05 923
9570.98 931
9571.90 928
9572.82 947
9573.75 868
9574.67 857
9575.60 945
9576.52 834
9577.44 843
9578.37 833
9579.29 874
9580.22 894
9581.14 873
9582.06 864
9582.99 829
9583.91 904
9584.84 881
9585.76 906
9586.69 871
9587.61 875
9588.53 847
9589.46 851
9590.38 845
9591.31 838
9592.23 874
9593.16 908
9594.08 876
9595.01 828
9595.93 856
9596.86 866
9597.78 942
9598.71 957
9599.63 876
9600.56 851
9601.48 978
9602.41 953
9603.33 929
9604.26 872
9605.18 921
9606.11 973
9607.03 892
9607.96 956
9608.89 966
9609.81 999
9610.74 1057
9611.66 919
9612.59 1025
9613.51 1005
9614.44 1006
9615.37 935
9616.29 995
9617.22 1045
9618.14 998
9619.07 984
9620.00 1004
9620.92 962
9621.85 1048
9622.77 1030
9623.70 1024
9624.63 1014
9625.55 963
9626.48 992
9627.41 1049
9628.33 1038
9629.26 1089
9630.19 1017
9631.11 1104
9632.04 1055
9632.97 1044
9633.89 1008
9634.82 1071
9635.75 1083
9636.67 1016
9637.60 1075
9638.53 1074
9639.45 1105
9640.38 1056
9641.31 1166
9642.23 1160
9643.16 1141
9644.09 1103
9645.02 1183
9645.94 1173
9646.87 1192
9647.80 1211
9648.73 1265
9649.65 1384
9650.58 1405
9651.51 1458
9652.44 1375
9653.36 1451
9654.29 1397
9655.22 1403
9656.15 1401
9657.08 1352
9658.00 1200
9658.93 1304
9659.86 1206
9660.79 1258
9661.72 1336
9662.64 1319
9663.57 1248
9664.50 1221
9665.43 1251
9666.36 1238
9667.28 1234
9668.21 1254
9669.14 1173
9670.07 1304
9671.00 1349
9671.93 1312
9672.86 1318
9673.78 1439
9674.71 1411
9675.64 1375
9676.57 1289
9677.50 1337
9678.43 1374
9679.36 1393
9680.29 1344
9681.21 1384
9682.14 1395
9683.07 1388
9684.00 1380
9684.93 1325
9685.86 1382
9686.79 1387
9687.72 1354
9688.65 1420
9689.58 1436
9690.51 1617
9691.44 1475
9692.37 1381
9693.30 1342
9694.23 1447
9695.16 1594
9696.09 1465
9697.02 1427
9697.94 1523
9698.87 1598
9699.80 1648
9700.73 1664
9701.66 1663
9702.59 1745
9703.52 1591
9704.45 1627
9705.39 1540
9706.32 1475
9707.25 1563
9708.18 1468
9709.11 1321
9710.04 1309
9710.97 1553
9711.90 1520
9712.83 1519
9713.76 1537
9714.69 1642
9715.62 1663
9716.55 1634
9717.48 1568
9718.41 1682
9719.34 1652
9720.27 1659
9721.21 1570
9722.14 1477
9723.07 1389
9724.00 1366
9724.93 1335
9725.86 1278
9726.79 1264
9727.72 1275
9728.65 1290
9729.59 1437
9730.52 1442
9731.45 1393
9732.38 1392
9733.31 1462
9734.24 1491
9735.17 1487
9736.11 1430
9737.04 1416
9737.97 1330
9738.90 1301
9739.83 1288
9740.77 1250
9741.70 1247
9742.63 1134
9743.56 1192
9744.49 1220
9745.43 1191
9746.36 1191
9747.29 1244
9748.22 1208
9749.15 1223
9750.09 1225
9751.02 1224
9751.95 1170
9752.88 1207
9753.82 1198
9754.75 1169
9755.68 1170
9756.61 1072
9757.55 1154
9758.48 992
9759.41 1071
9760.35 1140
9761.28 1101
9762.21 1116
9763.14 1167
9764.08 1152
9765.01 1134
9765.94 1180
9766.88 1147
9767.81 1116
9768.74 1107
9769.68 1175
9770.61 1133
9771.54 1095
9772.48 1108
9773.41 1140
9774.34 1104
9775.28 1127
9776.21 1052
9777.14 1086
9778.08 1132
9779.01 1161
9779.94 1140
9780.88 1109
9781.81 1181
9782.75 1293
9783.68 1259
9784.61 1221
9785.55 1220
9786.48 1158
9787.42 1278
9788.35 1175
9789.28 1127
9790.22 1100
9791.15 1179
9792.09 1111
9793.02 1025
9793.96 1027
9794.89 1083
9795.83 1122
9796.76 1054
9797.69 1010
9798.63 1015
9799.56 1119
9800.50 1073
9801.43 1073
9802.37 1042
9803.30 1016
9804.24 1060
9805.17 1013
9806.11 1002
9807.04 954
9807.98 974
9808.91 959
9809.85 964
9810.78 991
9811.72 940
9812.65 939
9813.59 949
9814.53 903
9815.46 917
9816.40 854
9817.33 965
9818.27 899
9819.20 992
9820.14 938
9821.07 949
9822.01 927
9822.95 922
9823.88 920
9824.82 854
9825.75 881
9826.69 907
9827.63 913
9828.56 931
9829.50 983
9830.43 976
9831.37 916
9832.31 967
9833.24 949
9834.18 894
9835.12 979
9836.05 877
9836.99 855
9837.93 959
9838.86 926
9839.80 899
9840.73 921
9841.67 969
9842.61 911
9843.55 873
9844.48 818
9845.42 849
9846.36 893
9847.29 941
9848.23 877
9849.17 866
9850.10 894
9851.04 860
9851.98 903
9852.92 873
9853.85 915
9854.79 888
9855.73 890
9856.67 833
9857.60 827
9858.54 878
9859.48 862
9860.42 946
9861.35 986
9862.29 919
9863.23 965
9864.17 928
9865.10 892
9866.04 934
9866.98 806
9867.92 806
9868.86 840
9869.79 835
9870.73 810
9871.67 773
9872.61 801
9873.55 847
9874.48 824
9875.42 874
9876.36 879
9877.30 859
9878.24 854
9879.18 838
9880.12 838
9881.05 857
9881.99 814
9882.93 745
9883.87 784
9884.81 798
9885.75 761
9886.69 765
9887.63 884
9888.56 812
9889.50 832
9890.44 713
9891.38 739
9892.32 774
9893.26 781
9894.20 738
9895.14 735
9896.08 764
9897.02 763
9897.96 727
9898.90 747
9899.84 772
9900.77 697
9901.71 812
9902.65 762
9903.59 775
9904.53 856
9905.47 801
9906.41 798
9907.35 743
9908.29 828
9909.23 768
9910.17 778
9911.11 823
9912.05 798
9912.99 792
9913.93 804
9914.87 799
9915.81 855
9916.75 789
9917.69 783
9918.63 741
9919.57 742
9920.52 857
9921.46 819
9922.40 772
9923.34 871
9924.28 850
9925.22 790
9926.16 928
9927.10 977
9928.04 1004
9928.98 989
9929.92 1031
9930.86 967
9931.80 956
9932.75 1054
9933.69 990
9934.63 1031
9935.57 984
9936.51 916
9937.45 800
9938.39 840
9939.33 810
9940.28 782
9941.22 840
9942.16 780
9943.10 776
9944.04 759
9944.98 715
9945.92 721
9946.87 761
9947.81 837
9948.75 860
9949.69 806
9950.63 774
9951.58 841
9952.52 782
9953.46 752
9954.40 764
9955.34 815
9956.29 837
9957.23 799
9958.17 801
9959.11 773
9960.06 805
9961.00 843
9961.94 763
9962.88 746
9963.83 716
9964.77 777
9965.71 781
9966.65 751
9967.60 855
9968.54 876
9969.48 823
9970.42 735
9971.37 742
9972.31 791
9973.25 728
9974.20 827
9975.14 798
9976.08 783
9977.03 772
9977.97 813
9978.91 727
9979.86 714
9980.80 709
9981.74 781
9982.69 689
9983.63 735
9984.57 727
9985.52 691
9986.46 778
9987.40 705
9988.35 707
9989.29 739
9990.23 738
9991.18 753
9992.12 711
9993.07 689
9994.01 705
9994.95 746
9995.90 758
9996.84 732
9997.79 743
9998.73 692
9999.67 684
10000.62 689
10001.56 706
10002.51 698
10003.45 742
10004.40 714
10005.34 697
10006.29 730
10007.23 749
10008.17 741
10009.12 737
10010.06 763
10011.01 771
10011.95 738
10012.90 751
10013.84 721
10014.79 666
10015.73 697
10016.68 714
10017.62 660
10018.57 714
10019.51 725
10020.46 691
10021.40 684
10022.35 699
10023.29 713
10024.24 684
10025.19 687
10026.13 731
10027.08 742
10028.02 730
10028.97 713
10029.91 709
10030.86 672
10031.80 724
10032.75 709
10033.70 711
10034.64 613
10035.59 651
10036.53 658
10037.48 714
10038.43 710
10039.37 650
10040.32 674
10041.26 627
10042.21 665
10043.16 679
10044.10 653
10045.05 673
10046.00 691
10046.94 673
10047.89 620
10048.84 614
10049.78 649
10050.73 642
10051.68 614
10052.62 604
10053.57 702
10054.52 688
10055.46 659
10056.41 668
10057.36 594
10058.30 672
10059.25 709
10060.20 632
10061.15 588
10062.09 588
10063.04 632
10063.99 668
10064.93 686
10065.88 629
10066.83 669
10067.78 596
10068.72 682
10069.67 694
10070.62 664
10071.57 677
10072.51 629
10073.46 662
10074.41 690
10075.36 698
10076.31 645
10077.25 621
10078.20 640
10079.15 652
10080.10 624
10081.05 623
10081.99 630
10082.94 662
10083.89 616
10084.84 676
10085.79 663
10086.74 653
10087.68 686
10088.63 643
10089.58 630
10090.53 600
10091.48 682
10092.43 697
10093.37 597
10094.32 618
10095.27 674
10096.22 659
10097.17 720
10098.12 669
10099.07 601
10100.02 605
10100.97 629
10101.91 682
10102.86 656
10103.81 626
10104.76 628
10105.71 692
10106.66 672
10107.61 598
10108.56 618
10109.51 658
10110.46 624
10111.41 596
10112.36 650
10113.31 671
10114.26 661
10115.21 650
10116.16 617
10117.11 616
10118.06 578
10119.01 640
10119.96 530
10120.91 602
10121.86 559
10122.81 660
10123.76 699
10124.71 637
10125.66 640
10126.61 644
10127.56 671
10128.51 658
10129.46 707
10130.41 676
10131.36 682
10132.31 660
10133.26 620
10134.21 640
10135.16 684
10136.11 671
10137.06 633
10138.01 612
10138.96 578
10139.91 613
10140.86 647
10141.82 693
10142.77 590
10143.72 633
10144.67 635
10145.62 656
10146.57 699
10147.52 706
10148.47 697
10149.42 733
10150.38 671
10151.33 669
10152.28 718
10153.23 692
10154.18 684
10155.13 721
10156.09 690
10157.04 676
10157.99 693
10158.94 653
10159.89 661
10160.84 635
10161.80 689
10162.75 705
10163.70 682
10164.65 653
10165.60 723
10166.56 752
10167.51 717
10168.46 733
10169.41 727
10170.36 699
10171.32 655
10172.27 700
10173.22 691
10174.17 700
10175.13 703
10176.08 713
10177.03 793
10177.98 763
10178.94 775
10179.89 764
10180.84 781
10181.80 782
10182.75 705
10183.70 792
10184.65 793
10185.61 749
10186.56 794
10187.51 834
10188.47 812
10189.42 785
10190.37 739
10191.33 740
10192.28 824
10193.23 770
10194.19 805
10195.14 801
10196.09 821
10197.05 824
10198.00 782
10198.95 818
10199.91 856
10200.86 875
10201.82 891
10202.77 939
10203.72 896
10204.68 905
10205.63 869
10206.58 976
10207.54 1011
10208.49 1026
10209.45 1063
10210.40 1084
10211.36 983
10212.31 998
10213.26 986
10214.22 936
10215.17 790
10216.13 867
10217.08 829
10218.04 810
10218.99 821
10219.94 772
10220.90 872
10221.85 843
10222.81 875
10223.76 835
10224.72 791
10225.67 828
10226.63 814
10227.58 855
10228.54 880
10229.49 778
10230.45 692
10231.40 802
10232.36 759
10233.31 721
10234.27 800
10235.22 792
10236.18 820
10237.14 825
10238.09 838
10239.05 864
10240.00 915
10240.96 876
10241.91 842
10242.87 831
10243.82 765
10244.78 769
10245.74 788
10246.69 725
10247.65 735
10248.60 738
10249.56 674
10250.52 663
10251.47 706
10252.43 755
10253.38 809
10254.34 725
10255.30 710
10256.25 708
10257.21 705
10258.17 767
10259.12 668
10260.08 646
10261.04 678
10261.99 702
10262.95 679
10263.91 653
10264.86 679
10265.82 691
10266.78 715
10267.73 665
10268.69 738
10269.65 715
10270.60 649
10271.56 687
10272.52 677
10273.47 664
10274.43 622
10275.39 645
10276.35 693
10277.30 657
10278.26 668
10279.22 674
10280.18 701
10281.13 680
10282.09 728
10283.05 708
10284.01 639
10284.96 624
10285.92 668
10286.88 732
10287.84 683
10288.79 684
10289.75 670
10290.71 688
10291.67 671
10292.63 724
10293.58 702
10294.54 662
10295.50 650
10296.46 664
10297.42 647
10298.38 717
10299.33 612
10300.29 697
10301.25 613
10302.21 650
10303.17 660
10304.13 711
10305.08 664
10306.04 632
10307.00 720
10307.96 693
10308.92 662
10309.88 629
10310.84 648
10311.80 635
10312.75 669
10313.71 628
10314.67 579
10315.63 617
10316.59 637
10317.55 617
10318.51 658
10319.47 661
10320.43 652
10321.39 716
10322.35 650
10323.31 596
10324.27 581
10325.23 631
10326.18 702
10327.14 673
10328.10 645
10329.06 637
10330.02 686
10330.98 767
10331.94 691
10332.90 707
10333.86 727
10334.82 689
10335.78 735
10336.74 707
10337.70 758
10338.66 688
10339.62 702
10340.58 657
10341.54 676
10342.50 644
10343.46 631
10344.43 628
10345.39 624
10346.35 630
10347.31 600
10348.27 645
10349.23 593
10350.19 607
10351.15 639
10352.11 562
10353.07 650
10354.03 678
10354.99 615
10355.95 638
10356.91 606
10357.88 624
10358.84 598
10359.80 605
10360.76 581
10361.72 586
10362.68 567
10363.64 565
10364.60 603
10365.57 590
10366.53 605
10367.49 620
10368.45 623
10369.41 599
10370.37 611
10371.34 579
10372.30 616
10373.26 579
10374.22 577
10375.18 547
10376.14 612
10377.11 609
10378.07 555
10379.03 609
10379.99 552
10380.95 568
10381.92 604
10382.88 531
10383.84 598
10384.80 684
10385.77 659
10386.73 627
10387.69 610
10388.65 582
10389.62 706
10390.58 708
10391.54 636
10392.50 555
10393.47 553
10394.43 593
10395.39 549
10396.35 603
10397.32 597
10398.28 597
10399.24 624
10400.21 612
10401.17 623
10402.13 619
10403.10 680
10404.06 709
10405.02 660
10405.99 625
10406.95 572
10407.91 598
10408.88 635
10409.84 666
10410.80 633
10411.77 602
10412.73 625
10413.69 613
10414.66 610
10415.62 634
10416.58 702
10417.55 754
10418.51 732
10419.48 772
10420.44 746
10421.40 801
10422.37 835
10423.33 767
10424.30 764
10425.26 797
10426.23 799
10427.19 752
10428.15 716
10429.12 661
10430.08 738
10431.05 673
10432.01 609
10432.98 606
10433.94 582
10434.91 570
10435.87 603
10436.83 618
10437.80 587
10438.76 641
10439.73 651
10440.69 602
10441.66 645
10442.62 627
10443.59 535
10444.55 613
10445.52 624
10446.48 533
10447.45 592
10448.41 587
10449.38 597
10450.35 619
10451.31 598
10452.28 583
10453.24 601
10454.21 616
10455.17 605
10456.14 621
10457.10 630
10458.07 579
10459.04 575
10460.00 648
10460.97 656
10461.93 585
10462.90 572
10463.87 600
10464.83 597
10465.80 558
10466.76 537
10467.73 587
10468.70 538
10469.66 557
10470.63 573
10471.59 549
10472.56 609
10473.53 604
10474.49 520
10475.46 505
10476.43 562
10477.39 552
10478.36 531
10479.33 527
10480.29 542
10481.26 545
10482.23 601
10483.19 576
10484.16 590
10485.13 596
10486.09 556
10487.06 573
10488.03 511
10489.00 566
10489.96 550
10490.93 591
10491.90 671
10492.87 656
10493.83 559
10494.80 629
10495.77 598
10496.73 558
10497.70 576
10498.67 555
10499.64 581
10500.61 593
10501.57 563
10502.54 608
10503.51 569
10504.48 588
10505.44 596
10506.41 542
10507.38 568
10508.35 595
10509.32 619
10510.28 630
10511.25 616
10512.22 633
10513.19 622
10514.16 649
10515.13 637
10516.09 541
10517.06 558
10518.03 620
10519.00 595
10519.97 556
10520.94 567
10521.91 525
10522.87 527
10523.84 538
10524.81 588
10525.78 661
10526.75 642
10527.72 610
10528.69 583
10529.66 585
10530.63 674
10531.59 710
10532.56 649
10533.53 670
10534.50 610
10535.47 614
10536.44 611
10537.41 628
10538.38 637
10539.35 644
10540.32 632
10541.29 611
10542.26 602
10543.23 590
10544.20 618
10545.17 629
10546.14 637
10547.11 637
10548.08 610
10549.05 579
10550.02 632
10550.99 659
10551.96 600
10552.93 631
10553.90 592
10554.87 588
10555.84 661
10556.81 628
10557.78 644
10558.75 663
10559.72 654
10560.69 669
10561.66 708
10562.63 628
10563.60 713
10564.57 759
10565.54 747
10566.51 773
10567.48 729
10568.45 645
10569.42 678
10570.40 661
10571.37 656
10572.34 635
10573.31 632
10574.28 635
10575.25 585
10576.22 589
10577.19 609
10578.16 647
10579.14 604
10580.11 604
10581.08 643
10582.05 600
10583.02 629
10583.99 625
10584.96 558
10585.94 607
10586.91 578
10587.88 640
10588.85 615
10589.82 664
10590.79 626
10591.77 643
10592.74 673
10593.71 662
10594.68 626
10595.65 700
10596.63 666
10597.60 611
10598.57 546
10599.54 610
10600.52 638
10601.49 639
10602.46 653
10603.43 597
10604.41 620
10605.38 557
10606.35 618
10607.32 637
10608.30 656
10609.27 605
10610.24 640
10611.21 609
10612.19 622
10613.16 622
10614.13 599
10615.11 612
10616.08 628
10617.05 593
10618.02 540
10619.00 570
10619.97 550
10620.94 591
10621.92 609
10622.89 537
10623.86 550
10624.84 632
10625.81 627
10626.78 599
10627.76 619
10628.73 652
10629.71 638
10630.68 614
10631.65 578
10632.63 614
10633.60 646
10634.57 648
10635.55 640
10636.52 607
10637.50 635
10638.47 715
10639.44 697
10640.42 711
10641.39 743
10642.37 761
10643.34 802
10644.31 745
10645.29 753
10646.26 714
10647.24 693
10648.21 672
10649.19 678
10650.16 688
10651.14 628
10652.11 571
10653.09 563
10654.06 578
10655.04 606
10656.01 635
10656.98 600
10657.96 590
10658.93 584
10659.91 651
10660.88 634
10661.86 620
10662.84 599
10663.81 609
10664.79 598
10665.76 596
10666.74 566
10667.71 561
10668.69 617
10669.66 594
10670.64 596
10671.61 594
10672.59 643
10673.56 624
10674.54 600
10675.52 544
10676.49 619
10677.47 609
10678.44 569
10679.42 574
10680.40 583
10681.37 607
10682.35 643
10683.32 586
10684.30 576
10685.28 621
10686.25 569
10687.23 552
10688.20 547
10689.18 535
10690.16 535
10691.13 539
10692.11 542
10693.09 580
10694.06 571
10695.04 543
10696.02 587
10696.99 581
10697.97 576
10698.95 591
10699.92 560
10700.90 582
10701.88 584
10702.85 588
10703.83 587
10704.81 559
10705.79 536
10706.76 559
10707.74 551
10708.72 609
10709.70 603
10710.67 651
10711.65 588
10712.63 567
10713.60 592
10714.58 618
10715.56 578
10716.54 554
10717.52 603
10718.49 592
10719.47 546
10720.45 562
10721.43 624
10722.40 546
10723.38 551
10724.36 579
10725.34 520
10726.32 486
10727.29 517
10728.27 558
10729.25 575
10730.23 534
10731.21 565
10732.19 560
10733.16 574
10734.14 564
10735.12 546
10736.10 522
10737.08 539
10738.06 517
10739.03 541
10740.01 531
10740.99 543
10741.97 622
10742.95 595
10743.93 545
10744.91 541
10745.89 523
10746.87 602
10747.84 562
10748.82 524
10749.80 499
10750.78 556
10751.76 569
10752.74 549
10753.72 529
10754.70 527
10755.68 569
10756.66 550
10757.64 554
10758.62 480
10759.60 503
10760.58 547
10761.56 589
10762.54 515
10763.52 559
10764.50 641
10765.48 583
10766.45 505
10767.43 501
10768.41 565
10769.39 611
10770.38 573
10771.36 590
10772.34 558
10773.32 524
10774.30 504
10775.28 526
10776.26 535
10777.24 499
10778.22 511
10779.20 611
10780.18 514
10781.16 557
10782.14 563
10783.12 599
10784.10 576
10785.08 573
10786.06 575
10787.04 593
10788.02 605
10789.00 604
10789.99 581
10790.97 635
10791.95 576
10792.93 539
10793.91 527
10794.89 517
10795.87 516
10796.85 538
10797.84 630
10798.82 583
10799.80 529
10800.78 558
10801.76 584
10802.74 562
10803.72 556
10804.71 610
10805.69 559
10806.67 509
10807.65 548
10808.63 581
10809.61 476
10810.60 523
10811.58 537
10812.56 478
10813.54 549
10814.52 612
10815.51 603
10816.49 535
10817.47 563
10818.45 536
10819.44 592
10820.42 646
10821.40 572
10822.38 576
10823.37 540
10824.35 574
10825.33 574
10826.31 549
10827.30 574
10828.28 572
10829.26 579
10830.24 548
10831.23 614
10832.21 513
10833.19 528
10834.18 552
10835.16 578
10836.14 594
10837.13 548
10838.11 567
10839.09 566
10840.07 575
10841.06 574
10842.04 571
10843.02 588
10844.01 565
10844.99 599
10845.98 591
10846.96 646
10847.94 615
10848.93 560
10849.91 529
10850.89 556
10851.88 602
10852.86 622
10853.84 603
10854.83 548
10855.81 559
10856.80 601
10857.78 574
10858.77 634
10859.75 613
10860.73 632
10861.72 662
10862.70 672
10863.69 683
10864.67 662
10865.66 650
10866.64 676
10867.62 617
10868.61 674
10869.59 628
10870.58 651
10871.56 620
10872.55 670
10873.53 663
10874.52 660
10875.50 659
10876.49 606
10877.47 618
10878.46 658
10879.44 626
10880.43 634
10881.41 669
10882.40 709
10883.38 779
10884.37 653
10885.35 656
10886.34 654
10887.32 673
10888.31 674
10889.29 653
10890.28 722
10891.27 701
10892.25 669
10893.24 676
10894.22 704
10895.21 676
10896.19 712
10897.18 700
10898.17 760
10899.15 689
10900.14 724
10901.12 689
10902.11 690
10903.10 675
10904.08 718
10905.07 720
10906.05 747
10907.04 709
10908.03 756
10909.01 707
10910.00 751
10910.99 756
10911.97 788
10912.96 776
10913.95 668
10914.93 740
10915.92 722
10916.91 796
10917.89 814
10918.88 785
10919.87 836
10920.85 831
10921.84 748
10922.83 779
10923.81 789
10924.80 805
10925.79 825
10926.78 860
10927.76 891
10928.75 842
10929.74 816
10930.73 801
10931.71 880
10932.70 843
10933.69 848
10934.68 858
10935.66 834
10936.65 872
10937.64 872
10938.63 854
10939.61 841
10940.60 838
10941.59 899
10942.58 875
10943.57 928
10944.55 973
10945.54 903
10946.53 914
10947.52 956
10948.51 1010
10949.49 1066
10950.48 968
10951.47 884
10952.46 950
10953.45 881
10954.44 954
10955.42 1013
10956.41 1058
10957.40 1101
10958.39 1139
10959.38 1200
10960.37 1210
10961.36 1259
10962.34 1284
10963.33 1270
10964.32 1335
10965.31 1235
10966.30 1096
10967.29 1069
10968.28 1050
10969.27 1053
10970.26 984
10971.25 945
10972.24 1031
10973.22 995
10974.21 1021
10975.20 974
10976.19 907
10977.18 951
10978.17 909
10979.16 996
10980.15 1075
10981.14 982
10982.13 1037
10983.12 1028
10984.11 1070
10985.10 1118
10986.09 1121
10987.08 1049
10988.07 1057
10989.06 999
10990.05 1055
10991.04 1058
10992.03 1002
10993.02 1049
10994.01 1097
10995.00 1192
10995.99 1142
10996.98 1159
10997.97 1260
10998.96 1380
10999.95 1543
11000.94 1624
11001.93 1567
11002.92 1651
11003.92 1709
11004.91 1741
11005.90 1549
11006.89 1401
11007.88 1387
11008.87 1283
11009.86 1148
11010.85 1107
11011.84 1019
11012.83 989
11013.82 942
11014.82 996
11015.81 951
11016.80 889
11017.79 909
11018.78 922
11019.77 957
11020.76 919
11021.76 919
11022.75 884
11023.74 926
11024.73 914
11025.72 925
11026.71 911
11027.70 838
11028.70 885
11029.69 862
11030.68 867
11031.67 892
11032.66 883
11033.66 897
11034.65 890
11035.64 839
11036.63 862
11037.62 791
11038.62 873
11039.61 873
11040.60 864
11041.59 868
11042.59 824
11043.58 850
11044.57 852
11045.56 855
11046.56 892
11047.55 816
11048.54 787
11049.53 810
11050.53 792
11051.52 704
11052.51 760
11053.51 824
11054.50 795
11055.49 769
11056.49 779
11057.48 781
11058.47 713
11059.46 728
11060.46 731
11061.45 773
11062.44 753
11063.44 755
11064.43 788
11065.42 815
11066.42 795
11067.41 833
11068.41 747
11069.40 776
11070.39 764
11071.39 772
11072.38 748
11073.37 732
11074.37 744
11075.36 792
11076.36 753
11077.35 745
11078.34 776
11079.34 775
11080.33 843
11081.33 756
11082.32 720
11083.31 740
11084.31 700
11085.30 710
11086.30 707
11087.29 757
11088.29 736
11089.28 751
11090.28 692
11091.27 719
11092.27 748
11093.26 679
11094.25 720
11095.25 687
11096.24 659
11097.24 637
11098.23 646
11099.23 710
11100.22 703
11101.22 651
11102.21 630
11103.21 685
11104.20 672
11105.20 641
11106.20 689
11107.19 727
11108.19 701
11109.18 710
11110.18 692
11111.17 695
11112.17 733
11113.16 695
11114.16 692
11115.15 661
11116.15 649
11117.15 715
11118.14 698
11119.14 670
11120.13 639
11121.13 592
11122.13 700
11123.12 675
11124.12 601
11125.11 615
11126.11 707
11127.11 658
11128.10 686
11129.10 684
11130.10 634
11131.09 643
11132.09 642
11133.09 637
11134.08 630
11135.08 666
11136.07 684
11137.07 615
11138.07 614
11139.07 646
11140.06 648
11141.06 614
11142.06 611
11143.05 645
11144.05 619
11145.05 641
11146.04 627
11147.04 639
11148.04 628
11149.04 660
11150.03 668
11151.03 636
11152.03 628
11153.02 636
11154.02 637
11155.02 677
11156.02 674
11157.01 666
11158.01 627
11159.01 581
11160.01 579
11161.01 661
11162.00 631
11163.00 562
11164.00 622
11165.00 648
11165.99 616
11166.99 607
11167.99 583
11168.99 635
11169.99 632
11170.99 640
11171.98 601
11172.98 589
11173.98 670
11174.98 659
11175.98 648
11176.98 662
11177.97 647
11178.97 616
11179.97 568
11180.97 600
11181.97 615
11182.97 586
11183.97 579
11184.96 655
11185.96 668
11186.96 628
11187.96 610
11188.96 613
11189.96 672
11190.96 621
11191.96 601
11192.96 639
11193.96 690
11194.96 675
11195.96 727
11196.95 701
11197.95 721
11198.95 694
11199.95 649
11200.95 663
11201.95 699
11202.95 658
11203.95 634
11204.95 660
11205.95 642
11206.95 629
11207.95 604
11208.95 655
11209.95 624
11210.95 613
11211.95 622
11212.95 684
11213.95 627
11214.95 593
11215.95 681
11216.95 678
11217.95 610
11218.95 648
11219.95 622
11220.95 607
11221.95 586
11222.95 556
11223.95 592
11224.95 620
11225.96 562
11226.96 609
11227.96 597
11228.96 557
11229.96 628
11230.96 584
11231.96 602
11232.96 577
11233.96 632
11234.96 601
11235.96 631
11236.97 618
11237.97 631
11238.97 578
11239.97 603
11240.97 582
11241.97 574
11242.97 603
11243.98 631
11244.98 627
11245.98 599
11246.98 607
11247.98 589
11248.98 611
11249.98 588
11250.99 587
11251.99 587
11252.99 595
11253.99 522
11254.99 531
11256.00 608
11257.00 579
11258.00 556
11259.00 528
11260.00 620
11261.01 630
11262.01 543
11263.01 639
11264.01 653
11265.02 628
11266.02 606
11267.02 582
11268.02 599
11269.03 647
11270.03 605
11271.03 565
11272.03 594
11273.04 568
11274.04 639
11275.04 649
11276.05 658
11277.05 699
11278.05 541
11279.05 618
11280.06 670
11281.06 621
11282.06 686
11283.07 663
11284.07 690
11285.07 692
11286.08 690
11287.08 650
11288.08 602
11289.09 615
11290.09 607
11291.09 568
11292.10 544
11293.10 613
11294.11 602
11295.11 615
11296.11 640
11297.12 566
11298.12 617
11299.13 625
11300.13 642
11301.13 663
11302.14 603
11303.14 621
11304.15 577
11305.15 563
11306.15 595
11307.16 615
11308.16 569
11309.17 550
11310.17 603
11311.18 578
11312.18 591
11313.18 589
11314.19 712
11315.19 668
11316.20 612
11317.20 647
11318.21 731
11319.21 657
11320.22 674
11321.22 691
11322.23 656
11323.23 673
11324.24 700
11325.24 643
11326.25 629
11327.25 624
11328.26 623
11329.26 638
11330.27 628
11331.27 591
11332.28 594
11333.29 578
11334.29 628
11335.30 580
11336.30 636
11337.31 668
11338.31 666
11339.32 645
11340.33 648
11341.33 701
11342.34 706
11343.34 743
11344.35 653
11345.35 641
11346.36 712
11347.37 700
11348.37 654
11349.38 551
11350.39 565
11351.39 615
11352.40 623
11353.40 600
11354.41 619
11355.42 690
11356.42 675
11357.43 601
11358.44 572
11359.44 512
11360.45 617
11361.46 625
11362.46 598
11363.47 584
11364.48 569
11365.48 632
11366.49 610
11367.50 602
11368.50 538
11369.51 555
11370.52 620
11371.53 562
11372.53 551
11373.54 597
11374.55 596
11375.56 603
11376.56 609
11377.57 527
11378.58 562
11379.59 585
11380.59 607
11381.60 587
11382.61 605
11383.62 620
11384.62 518
11385.63 598
11386.64 598
11387.65 528
11388.65 590
11389.66 580
11390.67 568
11391.68 536
11392.69 532
11393.69 556
11394.70 577
11395.71 566
11396.72 544
11397.73 610
11398.74 558
11399.74 517
11400.75 536
11401.76 558
11402.77 536
11403.78 593
11404.79 609
11405.80 559
11406.80 554
11407.81 534
11408.82 569
11409.83 505
11410.84 532
11411.85 585
11412.86 615
11413.87 547
11414.88 601
11415.89 553
11416.89 552
11417.90 612
11418.91 548
11419.92 575
11420.93 546
11421.94 609
11422.95 580
11423.96 549
11424.97 574
11425.98 571
11426.99 569
11428.00 580
11429.01 547
11430.02 576
11431.03 567
11432.04 554
11433.05 574
11434.06 536
11435.07 595
11436.08 640
11437.09 581
11438.10 518
11439.11 554
11440.12 571
11441.13 556
11442.14 538
11443.15 592
11444.16 536
11445.17 571
11446.18 535
11447.19 569
11448.20 624
11449.21 627
11450.22 561
11451.23 595
11452.24 627
11453.25 574
11454.27 557
11455.28 541
11456.29 582
11457.30 606
11458.31 558
11459.32 596
11460.33 641
11461.34 605
11462.35 598
11463.36 561
11464.38 574
11465.39 613
11466.40 587
11467.41 587
11468.42 623
11469.43 634
11470.44 615
11471.46 653
11472.47 588
11473.48 572
11474.49 601
11475.50 559
11476.52 579
11477.53 553
11478.54 627
11479.55 592
11480.56 629
11481.57 626
11482.59 592
11483.60 535
11484.61 584
11485.62 627
11486.64 630
11487.65 644
11488.66 596
11489.67 623
11490.69 661
11491.70 614
11492.71 530
11493.72 562
11494.74 562
11495.75 574
11496.76 589
11497.77 598
11498.79 692
11499.80 638
11500.81 604
11501.83 585
11502.84 636
11503.85 647
11504.86 650
11505.88 619
11506.89 604
11507.90 557
11508.92 577
11509.93 642
11510.94 659
11511.96 608
11512.97 629
11513.98 715
11515.00 616
11516.01 575
11517.02 610
11518.04 626
11519.05 607
11520.07 652
11521.08 593
11522.09 638
11523.11 644
11524.12 687
11525.13 641
11526.15 656
11527.16 622
11528.18 592
11529.19 666
11530.21 675
11531.22 651
11532.23 660
11533.25 674
11534.26 660
11535.28 664
11536.29 690
11537.31 650
11538.32 675
11539.34 651
11540.35 665
11541.36 754
11542.38 689
11543.39 675
11544.41 660
11545.42 682
11546.44 739
11547.45 694
11548.47 721
11549.48 693
11550.50 686
11551.51 712
11552.53 710
11553.54 747
11554.56 787
11555.57 792
11556.59 797
11557.61 781
11558.62 846
11559.64 789
11560.65 791
11561.67 827
11562.68 729
11563.70 763
11564.71 791
11565.73 846
11566.75 833
11567.76 844
11568.78 759
11569.79 826
11570.81 872
11571.83 777
11572.84 730
11573.86 802
11574.87 870
11575.89 871
11576.91 909
11577.92 887
11578.94 941
11579.96 943
11580.97 959
11581.99 1054
11583.00 1002
11584.02 1127
11585.04 1055
11586.05 1100
11587.07 1077
11588.09 1080
11589.10 1106
11590.12 1132
11591.14 1142
11592.16 1125
11593.17 1251
11594.19 1288
11595.21 1307
11596.22 1454
11597.24 1550
11598.26 1754
11599.28 2052
11600.29 2232
11601.31 2394
11602.33 2461
11603.34 2448
11604.36 2375
11605.38 2223
11606.40 2033
11607.41 1818
11608.43 1654
11609.45 1535
11610.47 1379
11611.49 1243
11612.50 1175
11613.52 1027
11614.54 1002
11615.56 1058
11616.58 960
11617.59 1001
11618.61 964
11619.63 967
11620.65 960
11621.67 973
11622.68 901
11623.70 900
11624.72 888
11625.74 908
11626.76 853
11627.78 902
11628.79 882
11629.81 819
11630.83 884
11631.85 889
11632.87 891
11633.89 880
11634.91 920
11635.93 883
11636.94 879
11637.96 850
11638.98 850
11640.00 948
11641.02 941
11642.04 857
11643.06 889
11644.08 890
11645.10 844
11646.12 813
11647.14 779
11648.16 718
11649.17 681
11650.19 692
11651.21 684
11652.23 666
11653.25 745
11654.27 663
11655.29 660
11656.31 678
11657.33 676
11658.35 722
11659.37 735
11660.39 700
11661.41 712
11662.43 710
11663.45 699
11664.47 764
11665.49 758
11666.51 712
11667.53 702
11668.55 705
11669.57 767
11670.59 726
11671.61 722
11672.63 764
11673.65 768
11674.67 769
11675.70 784
11676.72 789
11677.74 820
11678.76 748
11679.78 809
11680.80 836
11681.82 850
11682.84 847
11683.86 735
11684.88 767
11685.90 787
11686.92 750
11687.95 810
11688.97 752
11689.99 780
11691.01 760
11692.03 792
11693.05 772
11694.07 739
11695.10 788
11696.12 793
11697.14 817
11698.16 752
11699.18 716
11700.20 676
11701.22 699
11702.25 727
11703.27 726
11704.29 731
11705.31 685
11706.33 655
11707.36 720
11708.38 690
11709.40 724
11710.42 682
11711.44 730
11712.47 699
11713.49 660
11714.51 688
11715.53 678
11716.56 656
11717.58 675
11718.60 666
11719.62 669
11720.65 666
11721.67 651
11722.69 670
11723.71 727
11724.74 707
11725.76 675
11726.78 676
11727.80 621
11728.83 640
11729.85 633
11730.87 646
11731.90 660
11732.92 618
11733.94 614
11734.97 634
11735.99 624
11737.01 624
11738.04 631
11739.06 629
11740.08 584
11741.11 569
11742.13 578
11743.15 650
11744.18 633
11745.20 642
11746.22 537
11747.25 576
11748.27 654
11749.30 572
11750.32 586
11751.34 604
11752.37 659
11753.39 591
11754.42 638
11755.44 670
11756.46 644
11757.49 613
11758.51 598
11759.54 675
11760.56 642
11761.58 588
11762.61 545
11763.63 618
11764.66 566
11765.68 590
11766.71 623
11767.73 633
11768.76 614
11769.78 618
11770.81 571
11771.83 592
11772.86 565
11773.88 563
11774.91 586
11775.93 594
11776.96 543
11777.98 531
11779.01 572
11780.03 621
11781.06 584
11782.08 532
11783.11 576
11784.13 576
11785.16 626
11786.18 556
11787.21 571
11788.23 565
11789.26 593
11790.28 574
11791.31 557
11792.34 606
11793.36 552
11794.39 616
11795.41 608
11796.44 619
11797.47 590
11798.49 598
11799.52 554
11800.54 576
11801.57 556
11802.60 576
11803.62 596
11804.65 590
11805.67 606
11806.70 631
11807.73 629
11808.75 608
11809.78 616
11810.81 627
11811.83 606
11812.86 605
11813.89 589
11814.91 579
11815.94 576
11816.97 540
11817.99 593
11819.02 565
11820.05 532
11821.07 567
11822.10 591
11823.13 545
11824.16 545
11825.18 572
11826.21 615
11827.24 654
11828.26 578
11829.29 597
11830.32 608
11831.35 658
11832.37 593
11833.40 617
11834.43 657
11835.46 629
11836.48 636
11837.51 650
11838.54 666
11839.57 628
11840.59 596
11841.62 573
11842.65 600
11843.68 648
11844.71 567
11845.73 619
11846.76 645
11847.79 600
11848.82 608
11849.85 613
11850.88 582
11851.90 603
11852.93 566
11853.96 589
11854.99 599
11856.02 561
11857.05 631
11858.07 589
11859.10 595
11860.13 605
11861.16 552
11862.19 532
11863.22 612
11864.25 690
11865.28 576
11866.30 542
11867.33 635
11868.36 629
11869.39 653
11870.42 595
11871.45 645
11872.48 600
11873.51 635
11874.54 627
11875.57 597
11876.60 651
11877.63 629
11878.65 614
11879.68 576
11880.71 623
11881.74 666
11882.77 636
11883.80 666
11884.83 681
11885.86 632
11886.89 710
11887.92 699
11888.95 673
11889.98 685
11891.01 716
11892.04 718
11893.07 734
11894.10 726
11895.13 654
11896.16 666
11897.19 702
11898.22 722
11899.25 734
11900.28 779
11901.31 806
11902.34 838
11903.38 779
11904.41 877
11905.44 862
11906.47 836
11907.50 779
11908.53 817
11909.56 797
11910.59 787
11911.62 752
11912.65 740
11913.68 754
11914.71 738
11915.75 809
11916.78 811
11917.81 826
11918.84 762
11919.87 755
11920.90 708
11921.93 751
11922.96 742
11924.00 784
11925.03 780
11926.06 801
11927.09 839
11928.12 858
11929.15 900
11930.18 929
11931.22 953
11932.25 935
11933.28 1039
11934.31 1086
11935.34 1111
11936.38 1107
11937.41 1056
11938.44 1018
11939.47 977
11940.50 941
11941.54 884
11942.57 826
11943.60 798
11944.63 797
11945.67 776
11946.70 734
11947.73 730
11948.76 720
11949.80 731
11950.83 737
11951.86 716
11952.89 711
11953.93 692
11954.96 728
11955.99 682
11957.02 711
11958.06 702
11959.09 676
11960.12 720
11961.16 716
11962.19 709
11963.22 643
11964.26 619
11965.29 656
11966.32 669
11967.36 669
11968.39 700
11969.42 643
11970.46 667
11971.49 682
11972.52 656
11973.56 749
11974.59 673
11975.62 668
11976.66 618
11977.69 618
11978.73 672
11979.76 668
11980.79 627
11981.83 600
11982.86 625
11983.89 642
11984.93 683
11985.96 638
11987.00 605
11988.03 657
11989.07 705
11990.10 667
11991.13 658
11992.17 659
11993.20 699
11994.24 676
11995.27 618
11996.31 617
11997.34 610
11998.38 653
11999.41 670
12000.45 663
12001.48 615
12002.51 652
12003.55 697
12004.58 685
12005.62 674
12006.65 681
12007.69 712
12008.72 683
12009.76 680
12010.80 642
12011.83 662
12012.87 693
12013.90 671
12014.94 714
12015.97 720
12017.01 718
12018.04 708
12019.08 771
12020.11 823
12021.15 780
12022.19 815
12023.22 740
12024.26 722
12025.29 713
12026.33 670
12027.36 731
12028.40 693
12029.44 684
12030.47 662
12031.51 758
12032.54 695
12033.58 693
12034.62 708
12035.65 749
12036.69 734
12037.73 726
12038.76 728
12039.80 685
12040.84 749
12041.87 769
12042.91 718
12043.94 664
12044.98 699
12046.02 717
12047.06 668
12048.09 711
12049.13 707
12050.17 697
12051.20 731
12052.24 706
12053.28 690
12054.31 701
12055.35 742
12056.39 740
12057.43 706
12058.46 714
12059.50 758
12060.54 750
12061.57 749
12062.61 712
12063.65 774
12064.69 742
12065.72 774
12066.76 712
12067.80 743
12068.84 839
12069.88 764
12070.91 815
12071.95 745
12072.99 771
12074.03 773
12075.06 781
12076.10 716
12077.14 696
12078.18 725
12079.22 745
12080.26 784
12081.29 740
12082.33 748
12083.37 791
12084.41 740
12085.45 777
12086.49 797
12087.52 816
12088.56 807
12089.60 819
12090.64 790
12091.68 768
12092.72 784
12093.76 840
12094.79 835
12095.83 776
12096.87 824
12097.91 885
12098.95 789
12099.99 834
12101.03 915
12102.07 947
12103.11 951
12104.15 909
12105.19 954
12106.22 991
12107.26 946
12108.30 966
12109.34 906
12110.38 886
12111.42 918
12112.46 822
12113.50 825
12114.54 803
12115.58 780
12116.62 754
12117.66 731
12118.70 752
12119.74 685
12120.78 699
12121.82 653
12122.86 671
12123.90 663
12124.94 679
12125.98 726
12127.02 697
12128.06 688
12129.10 643
12130.14 668
12131.18 648
12132.22 688
12133.26 636
12134.30 636
12135.34 618
12136.38 629
12137.42 611
12138.47 614
12139.51 658
12140.55 592
12141.59 588
12142.63 600
12143.67 677
12144.71 693
12145.75 610
12146.79 603
12147.83 681
12148.87 611
12149.92 595
12150.96 603
12152.00 582
12153.04 571
12154.08 612
12155.12 571
12156.16 596
12157.21 560
12158.25 611
12159.29 578
12160.33 566
12161.37 571
12162.41 599
12163.46 582
12164.50 585
12165.54 604
12166.58 607
12167.62 606
12168.67 607
12169.71 618
12170.75 581
12171.79 603
12172.83 618
12173.88 600
12174.92 545
12175.96 608
12177.00 656
12178.05 567
12179.09 578
12180.13 625
12181.17 622
12182.22 600
12183.26 578
12184.30 592
12185.34 555
12186.39 559
12187.43 606
12188.47 601
12189.51 561
12190.56 583
12191.60 590
12192.64 592
12193.69 487
12194.73 539
12195.77 639
12196.82 597
12197.86 516
12198.90 556
12199.95 582
12200.99 560
12202.03 536
12203.08 551
12204.12 557
12205.16 562
12206.21 564
12207.25 570
12208.29 584
12209.34 580
12210.38 611
12211.43 563
12212.47 555
12213.51 593
12214.56 615
12215.60 558
12216.65 635
12217.69 598
12218.73 546
12219.78 564
12220.82 592
12221.87 599
12222.91 615
12223.96 601
12225.00 585
12226.04 614
12227.09 550
12228.13 539
12229.18 555
12230.22 569
12231.27 634
12232.31 555
12233.36 524
12234.40 576
12235.45 608
12236.49 658
12237.54 567
12238.58 584
12239.63 577
12240.67 511
12241.72 534
12242.76 568
12243.81 570
12244.85 574
12245.90 558
12246.94 535
12247.99 461
12249.03 530
12250.08 499
12251.12 531
12252.17 590
12253.22 546
12254.26 600
12255.31 552
12256.35 511
12257.40 545
12258.44 589
12259.49 522
12260.54 487
12261.58 509
12262.63 508
12263.67 471
12264.72 492
12265.77 553
12266.81 523
12267.86 478
12268.91 442
12269.95 520
12271.00 518
12272.04 542
12273.09 521
12274.14 516
12275.18 507
12276.23 551
12277.28 520
12278.32 482
12279.37 525
12280.42 529
12281.46 500
12282.51 522
12283.56 479
12284.61 531
12285.65 517
12286.70 483
12287.75 535
12288.79 586
12289.84 544
12290.89 564
12291.94 521
12292.98 494
12294.03 477
12295.08 473
12296.13 578
12297.17 556
12298.22 497
12299.27 557
12300.32 529
12301.36 503
12302.41 509
12303.46 516
12304.51 519
12305.55 526
12306.60 520
12307.65 544
12308.70 498
12309.75 552
12310.79 558
12311.84 575
12312.89 518
12313.94 550
12314.99 492
12316.04 519
12317.08 504
12318.13 519
12319.18 509
12320.23 493
12321.28 500
12322.33 485
12323.37 507
12324.42 505
12325.47 465
12326.52 460
12327.57 527
12328.62 494
12329.67 460
12330.72 464
12331.77 414
12332.81 506
12333.86 549
12334.91 510
12335.96 475
12337.01 505
12338.06 512
12339.11 543
12340.16 493
12341.21 514
12342.26 477
12343.31 497
12344.36 438
12345.41 464
12346.46 484
12347.51 493
12348.56 489
12349.61 513
12350.65 492
12351.70 476
12352.75 473
12353.80 498
12354.85 477
12355.90 487
12356.95 497
12358.00 508
12359.05 548
12360.11 522
12361.16 565
12362.21 543
12363.26 526
12364.31 495
12365.36 490
12366.41 521
12367.46 470
12368.51 511
12369.56 503
12370.61 497
12371.66 554
12372.71 558
12373.76 538
12374.81 512
12375.86 543
12376.91 549
12377.97 541
12379.02 519
12380.07 557
12381.12 497
12382.17 526
12383.22 536
12384.27 536
12385.32 510
12386.37 492
12387.43 524
12388.48 538
12389.53 482
12390.58 553
12391.63 537
12392.68 528
12393.74 512
12394.79 497
12395.84 517
12396.89 444
12397.94 514
12398.99 529
12400.05 574
12401.10 524
12402.15 516
12403.20 531
12404.25 557
12405.31 510
12406.36 509
12407.41 529
12408.46 549
12409.51 577
12410.57 559
12411.62 530
12412.67 537
12413.72 578
12414.78 569
12415.83 532
12416.88 519
12417.93 520
12418.99 510
12420.04 557
12421.09 538
12422.15 509
12423.20 566
12424.25 557
12425.30 557
12426.36 517
12427.41 510
12428.46 608
12429.52 561
12430.57 562
12431.62 563
12432.68 544
12433.73 542
12434.78 576
12435.84 562
12436.89 572
12437.94 585
12439.00 621
12440.05 565
12441.10 548
12442.16 544
12443.21 527
12444.27 510
12445.32 502
12446.37 591
12447.43 630
12448.48 551
12449.54 544
12450.59 537
12451.64 553
12452.70 531
12453.75 585
12454.81 535
12455.86 524
12456.91 527
12457.97 538
12459.02 521
12460.08 544
12461.13 541
12462.19 555
12463.24 524
12464.30 514
12465.35 547
12466.41 605
12467.46 541
12468.52 569
12469.57 548
12470.63 561
12471.68 570
12472.73 608
12473.79 607
12474.85 635
12475.90 609
12476.96 595
12478.01 559
12479.07 648
12480.12 614
12481.18 650
12482.23 711
12483.29 672
12484.34 717
12485.40 700
12486.45 719
12487.51 726
12488.57 725
12489.62 727
12490.68 786
12491.73 823
12492.79 927
12493.84 1004
12494.90 1041
12495.96 1176
12497.01 1171
12498.07 1192
12499.12 1292
12500.18 1283
12501.24 1162
12502.29 1075
12503.35 967
12504.41 978
12505.46 883
12506.52 843
12507.57 827
12508.63 697
12509.69 689
12510.74 732
12511.80 685
12512.86 656
12513.91 660
12514.97 618
12516.03 595
12517.08 631
12518.14 614
12519.20 601
12520.26 609
12521.31 587
12522.37 630
12523.43 611
12524.48 630
12525.54 627
12526.60 657
12527.66 665
12528.71 681
12529.77 617
12530.83 618
12531.89 647
12532.94 703
12534.00 681
12535.06 677
12536.12 627
12537.17 676
12538.23 635
12539.29 651
12540.35 663
12541.41 641
12542.46 600
12543.52 603
12544.58 630
12545.64 599
12546.70 623
12547.75 618
12548.81 585
12549.87 590
12550.93 584
12551.99 608
12553.05 601
12554.10 529
12555.16 571
12556.22 593
12557.28 661
12558.34 659
12559.40 629
12560.46 601
12561.51 669
12562.57 676
12563.63 696
12564.69 681
12565.75 633
12566.81 666
12567.87 650
12568.93 670
12569.99 666
12571.04 711
12572.10 771
12573.16 830
12574.22 802
12575.28 814
12576.34 823
12577.40 792
12578.46 850
12579.52 912
12580.58 935
12581.64 892
12582.70 835
12583.76 814
12584.82 724
12585.88 729
12586.94 744
12588.00 665
12589.06 721
12590.12 667
12591.18 650
12592.24 674
12593.30 699
12594.36 674
12595.42 653
12596.48 723
12597.54 708
12598.60 681
12599.66 671
12600.72 691
12601.78 691
12602.84 670
12603.90 661
12604.96 666
12606.02 651
12607.08 640
12608.14 628
12609.20 588
12610.27 641
12611.33 677
12612.39 607
12613.45 594
12614.51 587
12615.57 612
12616.63 681
12617.69 734
12618.75 671
12619.81 610
12620.88 633
12621.94 614
12623.00 599
12624.06 590
12625.12 575
12626.18 569
12627.24 570
12628.31 597
12629.37 575
12630.43 546
12631.49 566
12632.55 519
12633.61 563
12634.68 590
12635.74 565
12636.80 580
12637.86 556
12638.92 541
12639.99 512
12641.05 599
12642.11 585
12643.17 608
12644.23 585
12645.30 618
12646.36 612
12647.42 632
12648.48 661
12649.55 582
12650.61 592
12651.67 659
12652.73 678
12653.80 650
12654.86 662
12655.92 712
12656.99 702
12658.05 679
12659.11 696
12660.17 697
12661.24 704
12662.30 624
12663.36 580
12664.43 579
12665.49 647
12666.55 672
12667.62 616
12668.68 626
12669.74 607
12670.81 596
12671.87 593
12672.93 566
12674.00 610
12675.06 618
12676.12 545
12677.19 554
12678.25 601
12679.31 536
12680.38 609
12681.44 614
12682.51 660
12683.57 582
12684.63 564
12685.70 621
12686.76 586
12687.83 566
12688.89 580
12689.95 612
12691.02 583
12692.08 568
12693.15 600
12694.21 570
12695.28 577
12696.34 610
12697.40 646
12698.47 620
12699.53 602
12700.60 559
12701.66 558
12702.73 566
12703.79 575
12704.86 566
12705.92 530
12706.99 575
12708.05 543
12709.12 592
12710.18 552
12711.25 550
12712.31 569
12713.38 587
12714.44 568
12715.51 612
12716.57 572
12717.64 567
12718.70 573
12719.77 535
12720.83 476
12721.90 512
12722.97 574
12724.03 532
12725.10 550
12726.16 563
12727.23 552
12728.29 584
12729.36 587
12730.43 555
12731.49 527
12732.56 542
12733.62 541
12734.69 513
12735.76 530
12736.82 550
12737.89 535
12738.95 581
12740.02 582
12741.09 513
12742.15 483
12743.22 539
12744.29 547
12745.35 547
12746.42 555
12747.49 533
12748.55 590
12749.62 516
12750.69 500
12751.75 540
12752.82 551
12753.89 498
12754.95 509
12756.02 452
12757.09 512
12758.15 519
12759.22 499
12760.29 529
12761.36 499
12762.42 483
12763.49 532
12764.56 492
12765.62 519
12766.69 486
12767.76 506
12768.83 498
12769.89 540
12770.96 551
12772.03 493
12773.10 449
12774.17 506
12775.23 496
12776.30 468
12777.37 462
12778.44 490
12779.50 504
12780.57 506
12781.64 432
12782.71 454
12783.78 475
12784.84 504
12785.91 473
12786.98 462
12788.05 471
12789.12 460
12790.19 430
12791.25 464
12792.32 521
12793.39 505
12794.46 513
12795.53 489
12796.60 485
12797.67 504
12798.73 483
12799.80 510
12800.87 491
12801.94 467
12803.01 440
12804.08 536
12805.15 480
12806.22 521
12807.29 512
12808.36 455
12809.42 478
12810.49 490
12811.56 484
12812.63 479
12813.70 470
12814.77 489
12815.84 476
12816.91 522
12817.98 516
12819.05 488
12820.12 444
12821.19 472
12822.26 490
12823.33 539
12824.40 452
12825.47 536
12826.54 467
12827.61 463
12828.68 509
12829.75 461
12830.82 485
12831.89 458
12832.96 441
12834.03 455
12835.10 518
12836.17 538
12837.24 473
12838.31 437
12839.38 437
12840.45 443
12841.52 485
12842.59 426
12843.66 472
12844.73 477
12845.80 452
12846.87 445
12847.95 475
12849.02 474
12850.09 403
12851.16 444
12852.23 475
12853.30 444
12854.37 441
12855.44 456
12856.51 461
12857.58 449
12858.66 421
12859.73 445
12860.80 457
12861.87 415
12862.94 424
12864.01 422
12865.08 413
12866.16 399
12867.23 451
12868.30 415
12869.37 436
12870.44 418
12871.51 440
12872.59 425
12873.66 423
12874.73 413
12875.80 434
12876.87 424
12877.95 402
12879.02 417
12880.09 448
12881.16 440
12882.23 394
12883.31 424
12884.38 471
12885.45 417
12886.52 355
12887.60 400
12888.67 437
12889.74 407
12890.81 364
12891.89 432
12892.96 409
12894.03 394
12895.11 370
12896.18 370
12897.25 422
12898.32 430
12899.40 468
12900.47 436
12901.54 417
12902.62 425
12903.69 389
12904.76 421
12905.84 463
12906.91 427
12907.98 405
12909.06 412
12910.13 413
12911.20 415
12912.28 420
12913.35 415
12914.42 380
12915.50 380
12916.57 376
12917.64 386
12918.72 374
12919.79 393
12920.87 377
12921.94 400
12923.01 380
12924.09 355
12925.16 373
12926.24 352
12927.31 406
12928.38 423
12929.46 395
12930.53 412
12931.61 374
12932.68 422
12933.76 397
12934.83 387
12935.90 352
12936.98 368
12938.05 404
12939.13 412
12940.20 400
12941.28 425
12942.35 417
12943.43 457
12944.50 417
12945.58 403
12946.65 357
12947.73 379
12948.80 374
12949.88 386
12950.95 409
12952.03 368
12953.10 396
12954.18 445
12955.25 426
12956.33 400
12957.40 407
12958.48 416
12959.55 352
12960.63 398
12961.70 412
12962.78 404
12963.86 379
12964.93 390
12966.01 357
12967.08 359
12968.16 391
12969.24 374
12970.31 343
12971.39 381
12972.46 443
12973.54 432
12974.62 441
12975.69 377
12976.77 403
12977.84 417
12978.92 382
12980.00 398
12981.07 410
12982.15 390
12983.23 426
12984.30 422
12985.38 414
12986.46 398
12987.53 460
12988.61 471
12989.69 395
12990.76 384
12991.84 427
12992.92 429
12993.99 369
12995.07 374
12996.15 410
12997.22 408
12998.30 418
12999.38 424
13000.45 446
13001.53 384
13002.61 411
13003.69 428
13004.76 428
13005.84 438
13006.92 445
13008.00 449
13009.07 452
13010.15 435
13011.23 442
13012.31 430
13013.38 417
13014.46 393
13015.54 411
13016.62 418
13017.70 458
13018.77 445
13019.85 454
13020.93 466
13022.01 413
13023.09 452
13024.16 396
13025.24 384
13026.32 400
13027.40 398
13028.48 412
13029.56 440
13030.63 439
13031.71 408
13032.79 408
13033.87 416
13034.95 428
13036.03 417
13037.11 449
13038.18 447
13039.26 434
13040.34 420
13041.42 415
13042.50 400
13043.58 452
13044.66 430
13045.74 430
13046.82 414
13047.89 396
13048.97 431
13050.05 431
13051.13 470
13052.21 468
13053.29 490
13054.37 454
13055.45 458
13056.53 440
13057.61 477
13058.69 415
13059.77 416
13060.85 457
13061.93 444
13063.01 339
13064.09 419
13065.17 362
13066.25 434
13067.33 445
13068.41 412
13069.49 441
13070.57 437
13071.65 387
13072.73 366
13073.81 398
13074.89 439
13075.97 444
13077.05 435
13078.13 387
13079.21 415
13080.29 451
13081.37 383
13082.45 431
13083.53 444
13084.61 435
13085.69 394
13086.77 442
13087.85 458
13088.94 417
13090.02 434
13091.10 400
13092.18 416
13093.26 440
13094.34 422
13095.42 415
13096.50 389
13097.58 366
13098.66 427
13099.75 400
13100.83 434
13101.91 408
13102.99 442
13104.07 437
13105.15 396
13106.23 436
13107.32 442
13108.40 440
13109.48 430
13110.56 471
13111.64 437
13112.72 437
13113.81 413
13114.89 398
13115.97 404
13117.05 392
13118.13 403
13119.22 405
13120.30 388
13121.38 431
13122.46 379
13123.55 376
13124.63 418
13125.71 362
13126.79 383
13127.88 420
13128.96 450
13130.04 412
13131.12 390
13132.21 436
13133.29 423
13134.37 455
13135.45 430
13136.54 460
13137.62 401
13138.70 391
13139.79 378
13140.87 407
13141.95 390
13143.03 420
13144.12 425
13145.20 383
13146.28 403
13147.37 405
13148.45 360
13149.53 376
13150.62 393
13151.70 391
13152.78 434
13153.87 408
13154.95 407
13156.03 410
13157.12 435
13158.20 448
13159.29 428
13160.37 414
13161.45 446
13162.54 384
13163.62 400
13164.71 372
13165.79 374
13166.87 391
13167.96 395
13169.04 399
13170.13 396
13171.21 401
13172.29 426
13173.38 421
13174.46 402
13175.55 391
13176.63 423
13177.72 376
13178.80 406
13179.89 408
13180.97 420
13182.06 398
13183.14 401
13184.22 391
13185.31 408
13186.39 425
13187.48 439
13188.56 377
13189.65 388
13190.73 395
13191.82 428
13192.90 417
13193.99 412
13195.07 398
13196.16 407
13197.25 407
13198.33 410
13199.42 350
13200.50 402
13201.59 400
13202.67 408
13203.76 385
13204.84 392
13205.93 448
13207.02 418
13208.10 435
13209.19 405
13210.27 380
13211.36 380
13212.44 429
13213.53 406
13214.62 403
13215.70 443
13216.79 422
13217.88 423
13218.96 409
13220.05 421
13221.13 382
13222.22 377
13223.31 464
13224.39 459
13225.48 448
13226.57 421
13227.65 431
13228.74 424
13229.83 363
13230.91 390
13232.00 417
13233.09 392
13234.17 360
13235.26 375
13236.35 430
13237.43 404
13238.52 432
13239.61 435
13240.70 391
13241.78 377
13242.87 377
13243.96 402
13245.04 436
13246.13 422
13247.22 418
13248.31 428
13249.39 449
13250.48 493
13251.57 441
13252.66 443
13253.74 413
13254.83 431
13255.92 382
13257.01 450
13258.10 404
13259.18 451
13260.27 393
13261.36 471
13262.45 408
13263.54 422
13264.62 403
13265.71 435
13266.80 424
13267.89 450
13268.98 435
13270.06 465
13271.15 448
13272.24 417
13273.33 404
13274.42 462
13275.51 488
13276.60 399
13277.68 447
13278.77 439
13279.86 410
13280.95 459
13282.04 465
13283.13 490
13284.22 500
13285.31 482
13286.39 435
13287.48 421
13288.57 455
13289.66 481
13290.75 440
13291.84 441
13292.93 452
13294.02 503
13295.11 469
13296.20 503
13297.29 512
13298.38 465
13299.47 498
13300.56 500
13301.65 509
13302.73 501
13303.82 499
13304.91 505
13306.00 530
13307.09 514
13308.18 486
13309.27 514
13310.36 505
13311.45 550
13312.54 556
13313.63 531
13314.72 523
13315.81 494
13316.90 544
13318.00 532
13319.09 530
13320.18 480
13321.27 466
13322.36 468
13323.45 438
13324.54 462
13325.63 478
13326.72 481
13327.81 487
13328.90 515
13329.99 484
13331.08 474
13332.17 501
13333.26 545
13334.35 503
13335.45 499
13336.54 499
13337.63 482
13338.72 533
13339.81 531
13340.90 540
13341.99 536
13343.08 552
13344.18 527
13345.27 558
13346.36 562
13347.45 536
13348.54 491
13349.63 523
13350.72 493
13351.82 563
13352.91 569
13354.00 544
13355.09 554
13356.18 527
13357.28 572
13358.37 579
13359.46 614
13360.55 568
13361.64 621
13362.74 614
13363.83 536
13364.92 551
13366.01 586
13367.10 638
13368.20 655
13369.29 621
13370.38 590
13371.47 577
13372.57 626
13373.66 622
13374.75 609
13375.84 578
13376.94 579
13378.03 563
13379.12 567
13380.22 588
13381.31 519
13382.40 513
13383.49 478
13384.59 510
13385.68 552
13386.77 564
13387.87 489
13388.96 486
13390.05 489
13391.15 490
13392.24 535
13393.33 553
13394.43 517
13395.52 503
13396.61 536
13397.71 526
13398.80 509
13399.90 529
13400.99 540
13402.08 504
13403.18 477
13404.27 522
13405.36 530
13406.46 510
13407.55 479
13408.65 505
13409.74 536
13410.83 492
13411.93 438
13413.02 495
13414.12 442
13415.21 536
13416.31 514
13417.40 511
13418.49 489
13419.59 484
13420.68 470
13421.78 474
13422.87 469
13423.97 447
13425.06 464
13426.16 443
13427.25 493
13428.35 501
13429.44 498
13430.54 499
13431.63 501
13432.73 500
13433.82 492
13434.92 494
13436.01 517
13437.11 500
13438.20 531
13439.30 522
13440.39 514
13441.49 508
13442.58 485
13443.68 492
13444.77 494
13445.87 522
13446.96 512
13448.06 533
13449.16 495
13450.25 533
13451.35 519
13452.44 575
13453.54 520
13454.64 527
13455.73 502
13456.83 565
13457.92 544
13459.02 545
13460.12 592
13461.21 558
13462.31 567
13463.40 593
13464.50 559
13465.60 493
13466.69 554
13467.79 525
13468.89 572
13469.98 564
13471.08 552
13472.18 549
13473.27 565
13474.37 527
13475.47 514
13476.56 595
13477.66 528
13478.76 577
13479.85 525
13480.95 606
13482.05 538
13483.14 583
13484.24 555
13485.34 513
13486.44 528
13487.53 563
13488.63 545
13489.73 540
13490.83 574
13491.92 567
13493.02 609
13494.12 565
13495.21 577
13496.31 627
13497.41 642
13498.51 666
13499.61 622
13500.70 633
13501.80 631
13502.90 614
13504.00 639
13505.10 627
13506.19 675
13507.29 676
13508.39 644
13509.49 660
13510.59 629
13511.68 615
13512.78 616
13513.88 601
13514.98 567
13516.08 539
13517.18 584
13518.27 604
13519.37 551
13520.47 545
13521.57 546
13522.67 555
13523.77 537
13524.87 482
13525.96 509
13527.06 489
13528.16 521
13529.26 501
13530.36 431
13531.46 462
13532.56 503
13533.66 551
13534.76 530
13535.86 523
13536.96 520
13538.05 530
13539.15 509
13540.25 483
13541.35 503
13542.45 458
13543.55 511
13544.65 526
13545.75 507
13546.85 478
13547.95 502
13549.05 524
13550.15 487
13551.25 480
13552.35 413
13553.45 512
13554.55 493
13555.65 448
13556.75 495
13557.85 488
13558.95 471
13560.05 482
13561.15 511
13562.25 516
13563.35 470
13564.45 472
13565.55 483
13566.65 507
13567.75 460
13568.85 494
13569.95 486
13571.05 512
13572.16 474
13573.26 450
13574.36 462
13575.46 481
13576.56 482
13577.66 481
13578.76 483
13579.86 453
13580.96 502
13582.06 486
13583.16 531
13584.27 460
13585.37 462
13586.47 489
13587.57 496
13588.67 473
13589.77 490
13590.87 478
13591.98 464
13593.08 481
13594.18 435
13595.28 435
13596.38 449
13597.48 464
13598.59 457
13599.69 510
13600.79 483
13601.89 467
13602.99 430
13604.10 477
13605.20 506
13606.30 456
13607.40 479
13608.50 477
13609.61 491
13610.71 497
13611.81 530
13612.91 485
13614.02 519
13615.12 488
13616.22 483
13617.32 443
13618.43 515
13619.53 493
13620.63 487
13621.73 521
13622.84 533
13623.94 509
13625.04 493
13626.14 527
13627.25 488
13628.35 498
13629.45 481
13630.56 511
13631.66 491
13632.76 470
13633.87 515
13634.97 455
13636.07 482
13637.18 490
13638.28 491
13639.38 524
13640.49 489
13641.59 520
13642.69 480
13643.80 481
13644.90 503
13646.00 468
13647.11 484
13648.21 543
13649.32 536
13650.42 436
13651.52 463
13652.63 472
13653.73 451
13654.84 442
13655.94 459
13657.04 507
13658.15 515
13659.25 457
13660.36 455
13661.46 521
13662.57 509
13663.67 459
13664.77 486
13665.88 438
13666.98 484
13668.09 453
13669.19 447
13670.30 450
13671.40 470
13672.51 434
13673.61 441
13674.72 503
13675.82 473
13676.93 465
13678.03 483
13679.14 472
13680.24 501
13681.35 453
13682.45 473
13683.56 488
13684.66 482
13685.77 467
13686.87 520
13687.98 488
13689.08 457
13690.19 486
13691.29 463
13692.40 471
13693.51 482
13694.61 438
13695.72 426
13696.82 472
13697.93 490
13699.03 505
13700.14 511
13701.25 498
13702.35 520
13703.46 504
13704.56 497
13705.67 505
13706.78 490
13707.88 477
13708.99 496
13710.10 540
13711.20 573
13712.31 518
13713.41 481
13714.52 509
13715.63 523
13716.73 514
13717.84 539
13718.95 523
13720.05 529
13721.16 505
13722.27 528
13723.37 481
13724.48 556
13725.59 548
13726.70 583
13727.80 553
13728.91 519
13730.02 556
13731.12 596
13732.23 580
13733.34 591
13734.45 552
13735.55 571
13736.66 617
13737.77 612
13738.87 561
13739.98 577
13741.09 557
13742.20 614
13743.31 577
13744.41 578
13745.52 553
13746.63 585
13747.74 675
13748.84 603
13749.95 593
13751.06 566
13752.17 583
13753.28 653
13754.38 620
13755.49 652
13756.60 635
13757.71 655
13758.82 646
13759.93 679
13761.03 674
13762.14 693
13763.25 730
13764.36 717
13765.47 734
13766.58 754
13767.68 788
13768.79 779
13769.90 800
13771.01 829
13772.12 912
13773.23 926
13774.34 900
13775.45 919
13776.56 906
13777.66 1012
13778.77 924
13779.88 917
13780.99 916
13782.10 889
13783.21 855
13784.32 844
13785.43 780
13786.54 721
13787.65 635
13788.76 634
13789.87 698
13790.98 645
13792.09 624
13793.20 649
13794.31 625
13795.42 607
13796.52 603
13797.63 641
13798.74 586
13799.85 596
13800.96 583
13802.07 538
13803.18 642
13804.29 637
13805.40 612
13806.51 619
13807.63 613
13808.74 555
13809.85 602
13810.96 619
13812.07 616
13813.18 628
13814.29 586
13815.40 612
13816.51 549
13817.62 545
13818.73 616
13819.84 571
13820.95 565
13822.06 562
13823.17 543
13824.28 583
13825.40 579
13826.51 554
13827.62 541
13828.73 561
13829.84 555
13830.95 598
13832.06 562
13833.17 533
13834.28 557
13835.40 568
13836.51 516
13837.62 543
13838.73 596
13839.84 558
13840.95 552
13842.06 585
13843.18 585
13844.29 568
13845.40 572
13846.51 581
13847.62 590
13848.74 651
13849.85 612
13850.96 609
13852.07 572
13853.18 556
13854.30 548
13855.41 573
13856.52 538
13857.63 587
13858.74 610
13859.86 656
13860.97 565
13862.08 579
13863.19 603
13864.31 624
13865.42 656
13866.53 685
13867.64 675
13868.76 602
13869.87 689
13870.98 658
13872.10 669
13873.21 628
13874.32 665
13875.43 628
13876.55 698
13877.66 612
13878.77 593
13879.89 584
13881.00 596
13882.11 649
13883.23 596
13884.34 596
13885.45 601
13886.57 602
13887.68 603
13888.79 611
13889.91 560
13891.02 600
13892.13 582
13893.25 649
13894.36 634
13895.48 594
13896.59 578
13897.70 605
13898.82 588
13899.93 613
13901.05 626
13902.16 630
13903.27 608
13904.39 580
13905.50 549
13906.62 539
13907.73 581
13908.85 599
13909.96 568
13911.07 563
13912.19 604
13913.30 561
13914.42 589
13915.53 595
13916.65 561
13917.76 532
13918.88 559
13919.99 557
13921.11 547
13922.22 534
13923.34 582
13924.45 561
13925.57 594
13926.68 547
13927.80 512
13928.91 517
13930.03 531
13931.14 516
13932.26 502
13933.37 531
13934.49 562
13935.60 530
13936.72 589
13937.83 573
13938.95 544
13940.06 555
13941.18 550
13942.30 571
13943.41 535
13944.53 539
13945.64 539
13946.76 518
13947.87 537
13948.99 496
13950.11 515
13951.22 518
13952.34 516
13953.45 508
13954.57 493
13955.69 509
13956.80 544
13957.92 528
13959.04 533
13960.15 546
13961.27 554
13962.39 546
13963.50 513
13964.62 546
13965.73 502
13966.85 510
13967.97 491
13969.08 547
13970.20 529
13971.32 489
13972.44 527
13973.55 582
13974.67 560
13975.79 506
13976.90 504
13978.02 529
13979.14 507
13980.25 525
13981.37 514
13982.49 474
13983.61 518
13984.72 508
13985.84 498
13986.96 496
13988.08 492
13989.19 486
13990.31 518
13991.43 566
13992.55 518
13993.66 508
13994.78 552
13995.90 519
13997.02 543
13998.14 530
13999.25 556
14000.37 501
14001.49 519
14002.61 570
14003.73 516
14004.84 540
14005.96 507
14007.08 541
14008.20 513
14009.32 546
14010.44 519
14011.55 529
14012.67 539
14013.79 535
14014.91 532
14016.03 558
14017.15 593
14018.27 557
14019.38 550
14020.50 526
14021.62 589
14022.74 600
14023.86 581
14024.98 535
14026.10 503
14027.22 588
14028.34 611
14029.46 575
14030.57 546
14031.69 550
14032.81 565
14033.93 563
14035.05 528
14036.17 573
14037.29 552
14038.41 536
14039.53 511
14040.65 508
14041.77 498
14042.89 453
14044.01 534
14045.13 490
14046.25 467
14047.37 496
14048.49 527
14049.61 520
14050.73 555
14051.85 531
14052.97 511
14054.09 540
14055.21 605
14056.33 583
14057.45 480
14058.57 479
14059.69 503
14060.81 526
14061.93 526
14063.05 526
14064.17 485
14065.29 485
14066.41 566
14067.53 593
14068.65 529
14069.78 564
14070.90 553
14072.02 528
14073.14 573
14074.26 562
14075.38 496
14076.50 541
14077.62 537
14078.74 574
14079.86 536
14080.99 534
14082.11 583
14083.23 521
14084.35 591
14085.47 539
14086.59 598
14087.71 601
14088.84 616
14089.96 605
14091.08 576
14092.20 579
14093.32 614
14094.44 577
14095.57 623
14096.69 632
14097.81 621
14098.93 662
14100.05 655
14101.18 645
14102.30 672
14103.42 654
14104.54 684
14105.66 646
14106.79 577
14107.91 605
14109.03 597
14110.15 543
14111.28 580
14112.40 611
14113.52 607
14114.64 544
14115.77 545
14116.89 610
14118.01 547
14119.13 490
14120.26 536
14121.38 506
14122.50 486
14123.63 526
14124.75 525
14125.87 527
14126.99 561
14128.12 493
14129.24 535
14130.36 505
14131.49 477
14132.61 467
14133.73 474
14134.86 517
14135.98 516
14137.10 518
14138.23 492
14139.35 518
14140.47 500
14141.60 494
14142.72 492
14143.85 462
14144.97 478
14146.09 490
14147.22 487
14148.34 512
14149.47 481
14150.59 532
14151.71 540
14152.84 501
14153.96 459
14155.09 458
14156.21 564
14157.33 533
14158.46 517
14159.58 514
14160.71 507
14161.83 499
14162.96 487
14164.08 481
14165.21 471
14166.33 499
14167.45 493
14168.58 478
14169.70 461
14170.83 490
14171.95 526
14173.08 510
14174.20 471
14175.33 501
14176.45 483
14177.58 510
14178.70 511
14179.83 513
14180.95 466
14182.08 532
14183.20 493
14184.33 475
14185.46 456
14186.58 470
14187.71 446
14188.83 459
14189.96 404
14191.08 435
14192.21 447
14193.33 442
14194.46 414
14195.59 417
14196.71 466
14197.84 474
14198.96 464
14200.09 472
14201.22 440
14202.34 434
14203.47 478
14204.59 524
14205.72 437
14206.85 461
14207.97 455
14209.10 461
14210.23 449
14211.35 423
14212.48 437
14213.61 458
14214.73 428
14215.86 448
14216.99 450
14218.11 474
14219.24 460
14220.37 423
14221.49 447
14222.62 451
14223.75 445
14224.87 437
14226.00 430
14227.13 437
14228.25 467
14229.38 421
14230.51 438
14231.64 413
14232.76 411
14233.89 407
14235.02 399
14236.14 411
14237.27 416
14238.40 431
14239.53 416
14240.66 434
14241.78 422
14242.91 427
14244.04 454
14245.17 413
14246.29 400
14247.42 410
14248.55 424
14249.68 412
14250.81 435
14251.93 431
14253.06 442
14254.19 432
14255.32 405
14256.45 390
14257.57 384
14258.70 380
14259.83 395
14260.96 408
14262.09 368
14263.22 420
14264.34 390
14265.47 390
14266.60 390
14267.73 376
14268.86 422
14269.99 424
14271.12 399
14272.25 402
14273.37 442
14274.50 408
14275.63 373
14276.76 378
14277.89 374
14279.02 417
14280.15 383
14281.28 400
14282.41 355
14283.54 400
14284.67 359
14285.80 384
14286.92 377
14288.05 350
14289.18 390
14290.31 370
14291.44 396
14292.57 423
14293.70 406
14294.83 406
14295.96 368
14297.09 393
14298.22 394
14299.35 370
14300.48 352
14301.61 391
14302.74 342
14303.87 404
14305.00 386
14306.13 377
14307.26 423
14308.39 402
14309.52 393
14310.65 404
14311.78 336
14312.91 374
14314.04 399
14315.18 371
14316.31 354
14317.44 380
14318.57 356
14319.70 370
14320.83 358
14321.96 370
14323.09 377
14324.22 379
14325.35 374
14326.48 428
14327.61 375
14328.75 379
14329.88 379
14331.01 373
14332.14 346
14333.27 389
14334.40 364
14335.53 382
14336.66 367
14337.80 380
14338.93 362
14340.06 391
14341.19 392
14342.32 398
14343.45 401
14344.59 364
14345.72 366
14346.85 399
14347.98 334
14349.11 352
14350.24 376
14351.38 344
14352.51 355
14353.64 347
14354.77 375
14355.91 382
14357.04 351
14358.17 323
14359.30 352
14360.43 337
14361.57 361
14362.70 362
14363.83 347
14364.96 317
14366.10 361
14367.23 335
14368.36 329
14369.49 341
14370.63 388
14371.76 324
14372.89 305
14374.03 326
14375.16 385
14376.29 394
14377.42 364
14378.56 317
14379.69 361
14380.82 402
14381.96 364
14383.09 350
14384.22 323
14385.36 346
14386.49 380
14387.62 354
14388.76 340
14389.89 392
14391.02 384
14392.16 361
14393.29 372
14394.43 372
14395.56 322
14396.69 340
14397.83 325
14398.96 384
14400.09 337
14401.23 368
14402.36 356
14403.50 343
14404.63 323
14405.76 340
14406.90 350
14408.03 349
14409.17 319
14410.30 358
14411.44 379
14412.57 399
14413.70 380
14414.84 356
14415.97 389
14417.11 390
14418.24 365
14419.38 367
14420.51 355
14421.65 378
14422.78 445
14423.92 427
14425.05 358
14426.19 378
14427.32 376
14428.46 382
14429.59 418
14430.73 391
14431.86 378
14433.00 429
14434.13 387
14435.27 340
14436.40 382
14437.54 421
14438.67 429
14439.81 364
14440.95 372
14442.08 386
14443.22 408
14444.35 379
14445.49 418
14446.62 408
14447.76 361
14448.90 363
14450.03 351
14451.17 330
14452.30 406
14453.44 402
14454.58 385
14455.71 405
14456.85 395
14457.98 387
14459.12 392
14460.26 392
14461.39 386
14462.53 384
14463.67 419
14464.80 404
14465.94 423
14467.07 414
14468.21 422
14469.35 384
14470.48 376
14471.62 436
14472.76 456
14473.90 476
14475.03 424
14476.17 394
14477.31 445
14478.44 442
14479.58 464
14480.72 480
14481.85 499
14482.99 470
14484.13 439
14485.27 417
14486.40 455
14487.54 462
14488.68 460
14489.82 433
14490.95 471
14492.09 444
14493.23 417
14494.37 457
14495.50 429
14496.64 397
14497.78 365
14498.92 404
14500.05 397
14501.19 401
14502.33 376
14503.47 395
14504.61 388
14505.74 357
14506.88 365
14508.02 423
14509.16 415
14510.30 403
14511.44 412
14512.57 425
14513.71 413
14514.85 389
14515.99 358
14517.13 364
14518.27 372
14519.41 378
14520.54 373
14521.68 388
14522.82 387
14523.96 363
14525.10 331
14526.24 398
14527.38 401
14528.52 439
14529.65 373
14530.79 390
14531.93 376
14533.07 395
14534.21 366
14535.35 345
14536.49 356
14537.63 362
14538.77 389
14539.91 381
14541.05 396
14542.19 387
14543.33 362
14544.47 374
14545.61 420
14546.75 358
14547.89 395
14549.02 400
14550.16 402
14551.30 416
14552.44 405
14553.58 389
14554.72 384
14555.86 348
14557.00 378
14558.14 371
14559.29 411
14560.43 328
14561.57 363
14562.71 368
14563.85 357
14564.99 367
14566.13 394
14567.27 358
14568.41 358
14569.55 427
14570.69 397
14571.83 386
14572.97 390
14574.11 411
14575.25 369
14576.39 394
14577.53 382
14578.68 390
14579.82 401
14580.96 432
14582.10 371
14583.24 360
14584.38 425
14585.52 467
14586.66 413
14587.80 384
14588.95 381
14590.09 368
14591.23 441
14592.37 441
14593.51 419
14594.65 374
14595.79 418
14596.94 414
14598.08 414
14599.22 448
14600.36 424
14601.50 436
14602.65 387
14603.79 417
14604.93 367
14606.07 394
14607.21 400
14608.36 429
14609.50 397
14610.64 400
14611.78 435
14612.92 436
14614.07 437
14615.21 427
14616.35 433
14617.49 431
14618.64 481
14619.78 496
14620.92 475
14622.06 442
14623.21 486
14624.35 405
14625.49 449
14626.64 422
14627.78 448
14628.92 480
14630.06 457
14631.21 453
14632.35 454
14633.49 503
14634.64 534
14635.78 594
14636.92 534
14638.07 552
14639.21 586
14640.35 575
14641.50 544
14642.64 549
14643.78 546
14644.93 496
14646.07 504
14647.21 454
14648.36 457
14649.50 498
14650.65 485
14651.79 451
14652.93 423
14654.08 448
14655.22 439
14656.37 430
14657.51 434
14658.65 414
14659.80 384
14660.94 378
14662.09 452
14663.23 401
14664.37 384
14665.52 359
14666.66 392
14667.81 428
14668.95 416
14670.10 438
14671.24 452
14672.39 417
14673.53 443
14674.68 419
14675.82 382
14676.97 423
14678.11 399
14679.25 400
14680.40 428
14681.54 385
14682.69 400
14683.83 422
14684.98 375
14686.13 436
14687.27 416
14688.42 389
14689.56 375
14690.71 376
14691.85 406
14693.00 404
14694.14 416
14695.29 381
14696.43 404
14697.58 342
14698.72 390
14699.87 360
14701.02 352
14702.16 346
14703.31 352
14704.45 400
14705.60 381
14706.75 327
14707.89 379
14709.04 366
14710.18 354
14711.33 362
14712.48 384
14713.62 367
14714.77 319
14715.92 368
14717.06 339
14718.21 347
14719.35 358
14720.50 368
14721.65 400
14722.79 348
14723.94 356
14725.09 383
14726.23 402
14727.38 387
14728.53 404
14729.67 362
14730.82 319
14731.97 318
14733.12 315
14734.26 336
14735.41 413
14736.56 421
14737.70 378
14738.85 428
14740.00 382
14741.15 363
14742.29 398
14743.44 374
14744.59 384
14745.74 361
14746.88 374
14748.03 370
14749.18 373
14750.33 413
14751.47 419
14752.62 444
14753.77 374
14754.92 424
14756.07 415
14757.21 391
14758.36 451
14759.51 384
14760.66 384
14761.81 403
14762.95 390
14764.10 420
14765.25 421
14766.40 370
14767.55 393
14768.70 392
14769.84 357
14770.99 385
14772.14 424
14773.29 383
14774.44 419
14775.59 347
14776.74 381
14777.88 412
14779.03 397
14780.18 392
14781.33 448
14782.48 439
14783.63 402
14784.78 409
14785.93 393
14787.08 427
14788.22 363
14789.37 438
14790.52 440
14791.67 472
14792.82 448
14793.97 504
14795.12 437
14796.27 405
14797.42 451
14798.57 462
14799.72 442
14800.87 431
14802.02 434
14803.17 481
14804.32 413
14805.47 440
14806.62 412
14807.77 399
14808.92 443
14810.07 482
14811.22 474
14812.37 455
14813.52 402
14814.67 462
14815.82 424
14816.97 445
14818.12 458
14819.27 452
14820.42 446
14821.57 426
14822.72 424
14823.87 426
14825.02 388
14826.17 435
14827.32 409
14828.47 394
14829.62 366
14830.78 369
14831.93 409
14833.08 384
14834.23 395
14835.38 358
14836.53 365
14837.68 374
14838.83 376
14839.98 344
14841.13 322
14842.29 357
14843.44 372
14844.59 361
14845.74 354
14846.89 311
14848.04 342
14849.19 336
14850.35 332
14851.50 393
14852.65 342
14853.80 332
14854.95 312
14856.10 352
14857.26 349
14858.41 351
14859.56 298
14860.71 348
14861.86 335
14863.02 331
14864.17 318
14865.32 312
14866.47 314
14867.63 341
14868.78 312
14869.93 306
14871.08 370
14872.23 342
14873.39 352
14874.54 314
14875.69 373
14876.84 337
14878.00 294
14879.15 358
14880.30 346
14881.46 276
14882.61 330
14883.76 362
14884.91 306
14886.07 328
14887.22 305
14888.37 338
14889.53 346
14890.68 299
14891.83 391
14892.99 371
14894.14 320
14895.29 345
14896.45 312
14897.60 362
14898.75 289
14899.91 330
14901.06 319
14902.21 334
14903.37 316
14904.52 279
14905.67 346
14906.83 307
14907.98 336
14909.14 319
14910.29 361
14911.44 345
14912.60 365
14913.75 333
14914.91 353
14916.06 313
14917.21 293
14918.37 320
14919.52 308
14920.68 356
14921.83 350
14922.99 321
14924.14 305
14925.30 326
14926.45 329
14927.60 329
14928.76 359
14929.91 371
14931.07 333
14932.22 323
14933.38 373
14934.53 370
14935.69 321
14936.84 298
14938.00 336
14939.15 340
14940.31 322
14941.46 320
14942.62 337
14943.77 308
14944.93 333
14946.08 313
14947.24 340
14948.39 346
14949.55 342
14950.71 359
14951.86 321
14953.02 339
14954.17 340
14955.33 353
14956.48 316
14957.64 335
14958.80 328
14959.95 314
14961.11 369
14962.26 335
14963.42 369
14964.57 326
14965.73 316
14966.89 319
14968.04 295
14969.20 327
14970.36 317
14971.51 345
14972.67 316
14973.82 294
14974.98 314
14976.14 329
14977.29 305
14978.45 304
14979.61 323
14980.76 321
14981.92 302
14983.08 316
14984.23 340
14985.39 326
14986.55 317
14987.70 292
14988.86 294
14990.02 261
14991.18 279
14992.33 249
14993.49 295
14994.65 302
14995.80 317
14996.96 297
14998.12 300
14999.28 280
15000.43 301
15001.59 312
15002.75 317
15003.91 316
15005.06 280
15006.22 285
15007.38 314
15008.54 307
15009.69 297
15010.85 324
15012.01 297
15013.17 253
15014.33 249
15015.48 276
15016.64 241
15017.80 262
15018.96 287
15020.12 269
15021.27 276
15022.43 280
15023.59 283
15024.75 277
15025.91 274
15027.07 254
15028.23 257
15029.38 262
15030.54 273
15031.70 243
15032.86 258
15034.02 293
15035.18 285
15036.34 272
15037.49 259
15038.65 252
15039.81 272
15040.97 288
15042.13 272
15043.29 239
15044.45 247
15045.61 282
15046.77 280
15047.93 320
15049.09 262
15050.24 242
15051.40 281
15052.56 290
15053.72 298
15054.88 283
15056.04 271
15057.20 263
15058.36 284
15059.52 283
15060.68 264
15061.84 310
15063.00 320
15064.16 295
15065.32 295
15066.48 269
15067.64 236
15068.80 264
15069.96 258
15071.12 268
15072.28 261
15073.44 228
15074.60 273
15075.76 262
15076.92 288
15078.08 244
15079.24 243
15080.40 258
15081.56 262
15082.72 265
15083.89 234
15085.05 237
15086.21 266
15087.37 252
15088.53 242
15089.69 245
15090.85 268
15092.01 254
15093.17 273
15094.33 291
15095.49 264
15096.66 260
15097.82 268
15098.98 236
15100.14 245
15101.30 286
15102.46 232
15103.62 228
15104.78 238
15105.95 240
15107.11 252
15108.27 258
15109.43 215
15110.59 270
15111.75 271
15112.92 300
15114.08 313
15115.24 273
15116.40 245
15117.56 254
15118.73 264
15119.89 247
15121.05 256
15122.21 230
15123.37 226
15124.54 241
15125.70 224
15126.86 266
15128.02 243
15129.19 237
15130.35 223
15131.51 224
15132.67 244
15133.84 273
15135.00 269
15136.16 262
15137.32 250
15138.49 240
15139.65 261
15140.81 276
15141.97 263
15143.14 262
15144.30 251
15145.46 271
15146.63 263
15147.79 261
15148.95 249
15150.12 223
15151.28 251
15152.44 234
15153.61 242
15154.77 279
15155.93 245
15157.10 242
15158.26 244
15159.42 267
15160.59 255
15161.75 254
15162.91 256
15164.08 242
15165.24 251
15166.41 300
15167.57 295
15168.73 260
15169.90 246
15171.06 256
15172.23 278
15173.39 274
15174.55 254
15175.72 257
15176.88 254
15178.05 272
15179.21 264
15180.38 294
15181.54 278
15182.70 269
15183.87 305
15185.03 299
15186.20 289
15187.36 275
15188.53 256
15189.69 272
15190.86 255
15192.02 276
15193.19 260
15194.35 249
15195.52 271
15196.68 275
15197.85 279
15199.01 249
15200.18 298
15201.34 290
15202.51 281
15203.67 300
15204.84 291
15206.00 321
15207.17 320
15208.33 316
15209.50 317
15210.66 275
15211.83 317
15213.00 293
15214.16 280
15215.33 287
15216.49 289
15217.66 313
15218.82 266
15219.99 300
15221.16 279
15222.32 281
15223.49 288
15224.65 310
15225.82 274
15226.99 283
15228.15 310
15229.32 315
15230.49 307
15231.65 297
15232.82 320
15233.98 336
15235.15 322
15236.32 332
15237.48 359
15238.65 314
15239.82 326
15240.98 320
15242.15 276
15243.32 298
15244.48 298
15245.65 281
15246.82 271
15247.98 305
15249.15 318
15250.32 302
15251.49 290
15252.65 278
15253.82 319
15254.99 292
15256.16 266
15257.32 309
15258.49 274
15259.66 269
15260.82 249
15261.99 289
15263.16 325
15264.33 287
15265.49 275
15266.66 284
15267.83 312
15269.00 263
15270.17 251
15271.33 275
15272.50 304
15273.67 295
15274.84 284
15276.01 264
15277.17 265
15278.34 275
15279.51 317
15280.68 252
15281.85 244
15283.01 259
15284.18 279
15285.35 252
15286.52 256
15287.69 226
15288.86 234
15290.03 258
15291.19 274
15292.36 270
15293.53 266
15294.70 303
15295.87 237
15297.04 251
15298.21 230
15299.38 246
15300.54 262
15301.71 261
15302.88 273
15304.05 235
15305.22 257
15306.39 299
15307.56 300
15308.73 304
15309.90 279
15311.07 284
15312.24 283
15313.41 267
15314.58 248
15315.75 303
15316.92 246
15318.09 253
15319.25 275
15320.42 239
15321.59 242
15322.76 311
15323.93 276
15325.10 260
15326.27 235
15327.44 266
15328.61 265
15329.78 292
15330.95 286
15332.12 291
15333.29 253
15334.46 232
15335.64 244
15336.81 253
15337.98 277
15339.15 271
15340.32 281
15341.49 314
15342.66 231
15343.83 273
15345.00 260
15346.17 260
15347.34 270
15348.51 264
15349.68 248
15350.85 252
15352.02 286
15353.20 241
15354.37 239
15355.54 252
15356.71 245
15357.88 250
15359.05 275
15360.22 291
15361.39 258
15362.57 252
15363.74 276
15364.91 274
15366.08 268
15367.25 258
15368.42 253
15369.59 238
15370.77 241
15371.94 259
15373.11 255
15374.28 267
15375.45 261
15376.63 239
15377.80 249
15378.97 251
15380.14 283
15381.31 262
15382.49 269
15383.66 280
15384.83 316
15386.00 280
15387.17 239
15388.35 257
15389.52 258
15390.69 239
15391.86 266
15393.04 254
15394.21 287
15395.38 286
15396.55 293
15397.73 313
15398.90 263
15400.07 284
15401.25 285
15402.42 283
15403.59 253
15404.76 254
15405.94 254
15407.11 281
15408.28 269
15409.46 258
15410.63 285
15411.80 260
15412.98 259
15414.15 242
15415.32 252
15416.50 207
15417.67 248
15418.84 256
15420.02 230
15421.19 264
15422.36 268
15423.54 272
15424.71 241
15425.89 208
15427.06 244
15428.23 266
15429.41 247
15430.58 188
15431.76 217
15432.93 243
15434.10 243
15435.28 235
15436.45 231
15437.63 243
15438.80 258
15439.97 261
15441.15 206
15442.32 264
15443.50 207
15444.67 248
15445.85 220
15447.02 249
15448.20 280
15449.37 266
15450.55 275
15451.72 226
15452.89 237
15454.07 277
15455.24 259
15456.42 280
15457.59 222
15458.77 223
15459.94 281
15461.12 265
15462.30 277
15463.47 267
15464.65 265
15465.82 275
15467.00 231
15468.17 239
15469.35 220
15470.52 223
15471.70 267
15472.87 282
15474.05 264
15475.22 250
15476.40 291
15477.58 283
15478.75 233
15479.93 243
15481.10 235
15482.28 244
15483.46 249
15484.63 249
15485.81 220
15486.98 255
15488.16 273
15489.34 275
15490.51 275
15491.69 271
15492.87 279
15494.04 264
15495.22 246
15496.39 236
15497.57 254
15498.75 290
15499.92 252
15501.10 269
15502.28 247
15503.45 230
15504.63 241
15505.81 261
15506.98 231
15508.16 288
15509.34 288
15510.52 252
15511.69 226
15512.87 246
15514.05 240
15515.22 252
15516.40 244
15517.58 249
15518.76 242
15519.93 262
15521.11 271
15522.29 251
15523.47 256
15524.64 301
15525.82 271
15527.00 237
15528.18 269
15529.35 271
15530.53 281
15531.71 254
15532.89 268
15534.07 255
15535.24 265
15536.42 257
15537.60 265
15538.78 268
15539.96 276
15541.13 221
15542.31 295
15543.49 305
15544.67 285
15545.85 301
15547.03 287
15548.20 286
15549.38 238
15550.56 270
15551.74 271
15552.92 259
15554.10 292
15555.28 302
15556.45 300
15557.63 273
15558.81 319
15559.99 305
15561.17 299
15562.35 267
15563.53 288
15564.71 265
15565.89 272
15567.07 259
15568.24 254
15569.42 280
15570.60 276
15571.78 273
15572.96 266
15574.14 293
15575.32 261
15576.50 267
15577.68 271
15578.86 274
15580.04 288
15581.22 321
15582.40 285
15583.58 293
15584.76 297
15585.94 285
15587.12 283
15588.30 285
15589.48 294
15590.66 282
15591.84 301
15593.02 296
15594.20 281
15595.38 284
15596.56 287
15597.74 307
15598.92 282
15600.10 306
15601.28 348
15602.46 332
15603.64 315
15604.82 297
15606.00 291
15607.18 294
15608.36 314
15609.55 323
15610.73 362
15611.91 322
15613.09 303
15614.27 286
15615.45 329
15616.63 343
15617.81 326
15618.99 331
15620.17 357
15621.36 305
15622.54 349
15623.72 328
15624.90 346
15626.08 322
15627.26 323
15628.44 302
15629.63 339
15630.81 342
15631.99 312
15633.17 357
15634.35 384
15635.53 339
15636.72 313
15637.90 311
15639.08 322
15640.26 339
15641.44 360
15642.63 354
15643.81 332
15644.99 364
15646.17 370
15647.35 396
15648.54 388
15649.72 380
15650.90 342
15652.08 365
15653.27 370
15654.45 360
15655.63 339
15656.81 386
15658.00 360
15659.18 366
15660.36 389
15661.54 380
15662.73 387
15663.91 365
15665.09 335
15666.28 351
15667.46 385
15668.64 385
15669.82 376
15671.01 396
15672.19 340
15673.37 342
15674.56 390
15675.74 402
15676.92 357
15678.11 344
15679.29 393
15680.47 395
15681.66 328
15682.84 358
15684.03 361
15685.21 359
15686.39 351
15687.58 379
15688.76 363
15689.94 374
15691.13 381
15692.31 366
15693.50 370
15694.68 387
15695.86 411
15697.05 402
15698.23 343
15699.42 357
15700.60 367
15701.78 380
15702.97 347
15704.15 333
15705.34 387
15706.52 394
15707.71 407
15708.89 405
15710.08 390
15711.26 419
15712.45 346
15713.63 350
15714.81 381
15716.00 400
15717.18 376
15718.37 393
15719.55 350
15720.74 392
15721.92 393
15723.11 400
15724.29 402
15725.48 374
15726.66 378
15727.85 418
15729.04 391
15730.22 401
15731.41 440
15732.59 384
15733.78 405
15734.96 387
15736.15 391
15737.33 378
15738.52 380
15739.71 385
15740.89 399
15742.08 404
15743.26 402
15744.45 415
15745.63 421
15746.82 418
15748.01 419
15749.19 381
15750.38 401
15751.56 468
15752.75 449
15753.94 395
15755.12 395
15756.31 459
15757.50 453
15758.68 444
15759.87 417
15761.06 439
15762.24 442
15763.43 447
15764.62 459
15765.80 404
15766.99 364
15768.18 399
15769.36 372
15770.55 407
15771.74 388
15772.92 392
15774.11 352
15775.30 342
15776.48 440
15777.67 399
15778.86 353
15780.05 372
15781.23 336
15782.42 353
15783.61 382
15784.80 353
15785.98 392
15787.17 359
15788.36 344
15789.55 351
15790.73 413
15791.92 356
15793.11 343
15794.30 340
15795.48 338
15796.67 382
15797.86 387
15799.05 338
15800.24 308
15801.42 309
15802.61 334
15803.80 320
15804.99 326
15806.18 318
15807.37 341
15808.55 320
15809.74 286
15810.93 286
15812.12 332
15813.31 323
15814.50 359
15815.68 319
15816.87 329
15818.06 303
15819.25 304
15820.44 354
15821.63 311
15822.82 312
15824.01 346
15825.19 332
15826.38 336
15827.57 329
15828.76 345
15829.95 322
15831.14 290
15832.33 319
15833.52 311
15834.71 333
15835.90 341
15837.09 326
15838.28 296
15839.47 304
15840.66 328
15841.84 342
15843.03 320
15844.22 324
15845.41 330
15846.60 285
15847.79 288
15848.98 309
15850.17 306
15851.36 298
15852.55 278
15853.74 289
15854.93 316
15856.12 307
15857.31 374
15858.50 343
15859.69 312
15860.88 304
15862.07 326
15863.26 297
15864.46 288
15865.65 311
15866.84 336
15868.03 299
15869.22 281
15870.41 294
15871.60 275
15872.79 301
15873.98 309
15875.17 331
15876.36 322
15877.55 307
15878.74 323
15879.94 323
15881.13 330
15882.32 320
15883.51 280
15884.70 323
15885.89 301
15887.08 294
15888.27 268
15889.46 299
15890.66 316
15891.85 313
15893.04 300
15894.23 324
15895.42 322
15896.61 350
15897.81 328
15899.00 296
15900.19 315
15901.38 315
15902.57 298
15903.76 320
15904.96 330
15906.15 303
15907.34 318
15908.53 321
15909.72 355
15910.92 364
15912.11 299
15913.30 304
15914.49 340
15915.69 320
15916.88 342
15918.07 323
15919.26 328
15920.46 341
15921.65 362
15922.84 326
15924.03 305
15925.23 341
15926.42 341
15927.61 298
15928.81 331
15930.00 314
15931.19 353
15932.38 312
15933.58 322
15934.77 312
15935.96 337
15937.16 344
15938.35 357
15939.54 335
15940.74 297
15941.93 267
15943.12 305
15944.32 308
15945.51 281
15946.70 317
15947.90 330
15949.09 327
15950.28 303
15951.48 306
15952.67 296
15953.87 296
15955.06 299
15956.25 262
15957.45 252
15958.64 249
15959.84 234
15961.03 267
15962.22 271
15963.42 289
15964.61 285
15965.81 264
15967.00 253
15968.19 230
15969.39 252
15970.58 244
15971.78 255
15972.97 269
15974.17 269
15975.36 285
15976.56 280
15977.75 270
15978.95 250
15980.14 284
15981.34 284
15982.53 277
15983.72 251
15984.92 287
15986.11 250
15987.31 263
15988.50 258
15989.70 279
15990.90 258
15992.09 284
15993.29 297
15994.48 282
15995.68 257
15996.87 255
15998.07 230
15999.26 256
16000.46 220
16001.65 252
16002.85 228
16004.05 290
16005.24 268
16006.44 241
16007.63 247
16008.83 268
16010.02 281
16011.22 266
16012.42 253
16013.61 233
16014.81 207
16016.00 243
16017.20 277
16018.40 246
16019.59 247
16020.79 293
16021.99 243
16023.18 263
16024.38 218
16025.58 243
16026.77 259
16027.97 256
16029.16 229
16030.36 220
16031.56 222
16032.76 233
16033.95 221
16035.15 237
16036.35 229
16037.54 227
16038.74 254
16039.94 237
16041.13 257
16042.33 205
16043.53 227
16044.73 253
16045.92 228
16047.12 243
16048.32 233
16049.51 211
16050.71 208
16051.91 209
16053.11 262
16054.30 267
16055.50 239
16056.70 226
16057.90 220
16059.10 218
16060.29 232
16061.49 248
16062.69 251
16063.89 222
16065.08 237
16066.28 225
16067.48 228
16068.68 261
16069.88 214
16071.07 231
16072.27 241
16073.47 214
16074.67 215
16075.87 210
16077.07 207
16078.26 198
16079.46 187
16080.66 208
16081.86 260
16083.06 239
16084.26 218
16085.46 237
16086.66 225
16087.85 242
16089.05 215
16090.25 255
16091.45 188
16092.65 188
16093.85 231
16095.05 226
16096.25 214
16097.45 241
16098.65 250
16099.84 236
16101.04 252
16102.24 247
16103.44 201
16104.64 216
16105.84 208
16107.04 237
16108.24 229
16109.44 223
16110.64 241
16111.84 249
16113.04 206
16114.24 200
16115.44 239
16116.64 223
16117.84 224
16119.04 240
16120.24 190
16121.44 205
16122.64 226
16123.84 246
16125.04 202
16126.24 230
16127.44 215
16128.64 256
16129.84 236
16131.04 197
16132.24 238
16133.44 219
16134.64 229
16135.84 201
16137.04 222
16138.25 233
16139.45 208
16140.65 206
16141.85 186
16143.05 186
16144.25 202
16145.45 202
16146.65 251
16147.85 230
16149.05 195
16150.25 216
16151.46 210
16152.66 222
16153.86 232
16155.06 223
16156.26 239
16157.46 253
16158.66 234
16159.87 290
16161.07 219
16162.27 219
16163.47 233
16164.67 199
16165.87 199
16167.08 215
16168.28 230
16169.48 222
16170.68 235
16171.88 211
16173.09 218
16174.29 172
16175.49 197
16176.69 207
16177.89 198
16179.10 218
16180.30 214
16181.50 204
16182.70 193
16183.91 209
16185.11 218
16186.31 225
16187.51 236
16188.72 250
16189.92 222
16191.12 236
16192.32 254
16193.53 245
16194.73 197
16195.93 233
16197.13 261
16198.34 206
16199.54 184
16200.74 215
16201.95 232
16203.15 215
16204.35 231
16205.56 234
16206.76 248
16207.96 229
16209.17 236
16210.37 233
16211.57 246
16212.78 242
16213.98 238
16215.18 226
16216.39 232
16217.59 235
16218.79 212
16220.00 227
16221.20 209
16222.41 196
16223.61 230
16224.81 261
16226.02 201
16227.22 206
16228.43 196
16229.63 223
16230.83 219
16232.04 250
16233.24 235
16234.45 239
16235.65 236
16236.86 261
16238.06 284
16239.26 242
16240.47 216
16241.67 204
16242.88 203
16244.08 198
16245.29 213
16246.49 226
16247.70 239
16248.90 218
16250.11 271
16251.31 255
16252.52 262
16253.72 202
16254.93 247
16256.13 280
16257.34 239
16258.54 248
16259.75 246
16260.95 213
16262.16 228
16263.36 268
16264.57 271
16265.77 226
16266.98 257
16268.19 229
16269.39 242
16270.60 261
16271.80 277
16273.01 268
16274.21 250
16275.42 256
16276.63 242
16277.83 256
16279.04 267
16280.24 249
16281.45 218
16282.66 286
16283.86 230
16285.07 209
16286.27 242
16287.48 248
16288.69 273
16289.89 269
16291.10 240
16292.31 245
16293.51 250
16294.72 261
16295.93 272
16297.13 239
16298.34 212
16299.55 232
16300.75 241
16301.96 240
16303.17 229
16304.37 250
16305.58 264
16306.79 261
16307.99 252
16309.20 270
16310.41 279
16311.62 240
16312.82 235
16314.03 239
16315.24 253
16316.44 258
16317.65 276
16318.86 238
16320.07 262
16321.27 255
16322.48 271
16323.69 246
16324.90 233
16326.10 244
16327.31 257
16328.52 255
16329.73 233
16330.94 222
16332.14 218
16333.35 225
16334.56 207
16335.77 226
16336.98 245
16338.18 260
16339.39 303
16340.60 257
16341.81 237
16343.02 228
16344.23 227
16345.43 203
16346.64 204
16347.85 260
16349.06 231
16350.27 217
16351.48 201
16352.69 217
16353.89 227
16355.10 231
16356.31 213
16357.52 227
16358.73 209
16359.94 237
16361.15 213
16362.36 206
16363.57 229
16364.77 231
16365.98 234
16367.19 220
16368.40 204
16369.61 217
16370.82 220
16372.03 225
16373.24 247
16374.45 238
16375.66 193
16376.87 237
16378.08 212
16379.29 265
16380.50 215
16381.71 216
16382.92 236
16384.13 226
16385.34 207
16386.55 208
16387.76 218
16388.97 253
16390.18 231
16391.39 215
16392.60 209
16393.81 222
16395.02 191
16396.23 238
16397.44 227
16398.65 240
16399.86 244
16401.07 236
16402.28 226
16403.49 198
16404.70 187
16405.91 214
16407.12 222
16408.33 214
16409.54 220
16410.76 194
16411.97 222
16413.18 198
16414.39 215
16415.60 208
16416.81 221
16418.02 213
16419.23 236
16420.44 219
16421.66 226
16422.87 218
16424.08 256
16425.29 228
16426.50 207
16427.71 218
16428.92 180
16430.14 205
16431.35 219
16432.56 222
16433.77 231
16434.98 255
16436.19 261
16437.41 194
16438.62 189
16439.83 225
16441.04 229
16442.25 223
16443.47 232
16444.68 189
16445.89 182
16447.10 210
16448.31 197
16449.53 195
16450.74 216
16451.95 214
16453.16 188
16454.38 210
16455.59 227
16456.80 220
16458.01 217
16459.23 198
16460.44 163
16461.65 193
16462.86 187
16464.08 204
16465.29 189
16466.50 208
16467.72 226
16468.93 236
16470.14 232
16471.35 250
16472.57 249
16473.78 199
16474.99 212
16476.21 202
16477.42 197
16478.63 204
16479.85 190
16481.06 202
16482.27 218
16483.49 229
16484.70 247
16485.92 191
16487.13 194
16488.34 191
16489.56 202
16490.77 180
16491.98 184
16493.20 242
16494.41 182
16495.63 200
16496.84 189
16498.05 184
16499.27 201
16500.48 224
16501.70 228
16502.91 226
16504.13 220
16505.34 197
16506.55 203
16507.77 206
16508.98 189
16510.20 184
16511.41 218
16512.63 230
16513.84 173
16515.06 153
16516.27 204
16517.49 215
16518.70 195
16519.92 188
16521.13 179
16522.35 186
16523.56 203
16524.78 187
16525.99 207
16527.21 220
16528.42 227
16529.64 229
16530.85 194
16532.07 199
16533.28 191
16534.50 226
16535.71 206
16536.93 198
16538.14 184
16539.36 189
16540.58 199
16541.79 206
16543.01 225
16544.22 224
16545.44 208
16546.65 232
16547.87 215
16549.09 209
16550.30 218
16551.52 220
16552.73 193
16553.95 188
16555.17 197
16556.38 221
16557.60 249
16558.82 236
16560.03 243
16561.25 195
16562.46 211
16563.68 180
16564.90 191
16566.11 202
16567.33 217
16568.55 217
16569.76 186
16570.98 221
16572.20 226
16573.41 211
16574.63 195
16575.85 208
16577.07 225
16578.28 194
16579.50 209
16580.72 227
16581.93 219
16583.15 183
16584.37 190
16585.59 241
16586.80 241
16588.02 233
16589.24 230
16590.46 220
16591.67 220
16592.89 229
16594.11 211
16595.33 237
16596.54 240
16597.76 205
16598.98 210
16600.20 228
16601.41 210
16602.63 209
16603.85 234
16605.07 216
16606.29 223
16607.50 243
16608.72 220
16609.94 219
16611.16 224
16612.38 203
16613.60 200
16614.81 212
16616.03 239
16617.25 230
16618.47 194
16619.69 195
16620.91 211
16622.13 217
16623.34 216
16624.56 176
16625.78 203
16627.00 228
16628.22 226
16629.44 205
16630.66 193
16631.88 193
16633.10 202
16634.31 223
16635.53 233
16636.75 180
16637.97 195
16639.19 183
16640.41 237
16641.63 206
16642.85 192
16644.07 205
16645.29 218
16646.51 197
16647.73 167
16648.95 177
16650.17 184
16651.39 199
16652.61 147
16653.83 176
16655.05 190
16656.27 187
16657.49 203
16658.71 218
16659.93 203
16661.15 188
16662.37 213
16663.59 183
16664.81 169
16666.03 193
16667.25 179
16668.47 187
16669.69 217
16670.91 214
16672.13 166
16673.35 186
16674.57 216
16675.79 200
16677.01 186
16678.23 193
16679.45 218
16680.67 169
16681.89 209
16683.12 201
16684.34 224
16685.56 257
16686.78 195
16688.00 189
16689.22 171
16690.44 186
16691.66 210
16692.88 209
16694.11 233
16695.33 216
16696.55 198
16697.77 215
16698.99 204
16700.21 202
16701.43 213
16702.66 211
16703.88 194
16705.10 182
16706.32 178
16707.54 184
16708.77 199
16709.99 219
16711.21 187
16712.43 198
16713.65 190
16714.87 204
16716.10 194
16717.32 196
16718.54 205
16719.76 247
16720.99 228
16722.21 204
16723.43 165
16724.65 174
16725.88 200
16727.10 236
16728.32 199
16729.54 164
16730.77 196
16731.99 189
16733.21 162
16734.43 172
16735.66 169
16736.88 224
16738.10 176
16739.33 191
16740.55 172
16741.77 208
16742.99 207
16744.22 219
16745.44 180
16746.66 197
16747.89 195
16749.11 208
16750.33 177
16751.56 178
16752.78 159
16754.00 180
16755.23 205
16756.45 196
16757.68 176
16758.90 213
16760.12 197
16761.35 169
16762.57 191
16763.79 201
16765.02 190
16766.24 181
16767.47 212
16768.69 234
16769.91 208
16771.14 196
16772.36 210
16773.59 201
16774.81 195
16776.04 197
16777.26 183
16778.48 211
16779.71 207
16780.93 179
16782.16 190
16783.38 179
16784.61 193
16785.83 190
16787.06 181
16788.28 204
16789.51 224
16790.73 205
16791.96 185
16793.18 200
16794.41 184
16795.63 186
16796.86 181
16798.08 152
16799.31 184
16800.53 185
16801.76 178
16802.98 166
16804.21 171
16805.43 194
16806.66 198
16807.88 212
16809.11 212
16810.33 216
16811.56 226
16812.79 206
16814.01 176
16815.24 201
16816.46 208
16817.69 165
16818.91 174
16820.14 175
16821.37 185
16822.59 208
16823.82 229
16825.04 161
16826.27 176
16827.50 170
16828.72 166
16829.95 208
16831.18 206
16832.40 168
16833.63 176
16834.86 212
16836.08 215
16837.31 197
16838.53 189
16839.76 163
16840.99 169
16842.21 207
16843.44 194
16844.67 176
16845.90 177
16847.12 191
16848.35 195
16849.58 228
16850.80 231
16852.03 222
16853.26 210
16854.48 206
16855.71 193
16856.94 201
16858.17 241
16859.39 247
16860.62 268
16861.85 194
16863.08 238
16864.30 207
16865.53 244
16866.76 232
16867.99 250
16869.21 225
16870.44 236
16871.67 240
16872.90 243
16874.13 232
16875.35 220
16876.58 269
16877.81 259
16879.04 287
16880.27 265
16881.49 233
16882.72 239
16883.95 240
16885.18 243
16886.41 239
16887.64 251
16888.86 267
16890.09 273
16891.32 225
16892.55 244
16893.78 248
16895.01 250
16896.24 272
16897.46 241
16898.69 223
16899.92 215
16901.15 218
16902.38 237
16903.61 236
16904.84 243
16906.07 215
16907.30 241
16908.53 258
16909.75 241
16910.98 215
16912.21 235
16913.44 232
16914.67 216
16915.90 241
16917.13 246
16918.36 256
16919.59 206
16920.82 216
16922.05 222
16923.28 230
16924.51 173
16925.74 238
16926.97 206
16928.20 215
16929.43 237
16930.66 198
16931.89 228
16933.12 225
16934.35 192
16935.58 205
16936.81 210
16938.04 227
16939.27 218
16940.50 197
16941.73 164
16942.96 206
16944.19 208
16945.42 216
16946.65 195
16947.88 208
16949.11 172
16950.34 178
16951.57 211
16952.80 182
16954.04 199
16955.27 191
16956.50 194
16957.73 231
16958.96 220
16960.19 214
16961.42 202
16962.65 228
16963.88 232
16965.11 217
16966.35 180
16967.58 181
16968.81 230
16970.04 209
16971.27 186
16972.50 201
16973.73 213
16974.97 191
16976.20 228
16977.43 189
16978.66 224
16979.89 222
16981.12 198
16982.36 196
16983.59 191
16984.82 178
16986.05 205
16987.28 159
16988.52 197
16989.75 201
16990.98 201
16992.21 211
16993.45 201
16994.68 203
16995.91 177
16997.14 194
16998.37 236
16999.61 191
17000.84 175
17002.07 206
17003.31 176
17004.54 177
17005.77 194
17007.00 192
17008.24 169
17009.47 176
17010.70 191
17011.93 189
17013.17 194
17014.40 195
17015.63 223
17016.87 197
17018.10 185
17019.33 151
17020.57 189
17021.80 172
17023.03 157
17024.27 196
17025.50 207
17026.73 206
17027.97 203
17029.20 219
17030.43 187
17031.67 193
17032.90 210
17034.14 197
17035.37 205
17036.60 185
17037.84 178
17039.07 188
17040.30 217
17041.54 189
17042.77 200
17044.01 218
17045.24 212
17046.47 197
17047.71 173
17048.94 184
17050.18 175
17051.41 175
17052.65 198
17053.88 199
17055.12 180
17056.35 171
17057.58 207
17058.82 198
17060.05 195
17061.29 164
17062.52 196
17063.76 189
17064.99 181
17066.23 209
17067.46 198
17068.70 191
17069.93 183
17071.17 189
17072.40 181
17073.64 201
17074.87 195
17076.11 169
17077.34 178
17078.58 166
17079.81 204
17081.05 225
17082.29 163
17083.52 159
17084.76 139
17085.99 172
17087.23 146
17088.46 160
17089.70 164
17090.94 176
17092.17 165
17093.41 155
17094.64 180
17095.88 200
17097.12 169
17098.35 180
17099.59 170
17100.82 163
17102.06 176
17103.30 184
17104.53 160
17105.77 170
17107.00 186
17108.24 169
17109.48 175
17110.71 188
17111.95 166
17113.19 180
17114.42 190
17115.66 163
17116.90 142
17118.13 171
17119.37 171
17120.61 169
17121.85 172
17123.08 189
17124.32 194
17125.56 193
17126.79 203
17128.03 161
17129.27 169
17130.50 207
17131.74 168
17132.98 173
17134.22 170
17135.45 187
17136.69 163
17137.93 183
17139.17 179
17140.40 134
17141.64 190
17142.88 191
17144.12 210
17145.36 177
17146.59 170
17147.83 183
17149.07 169
17150.31 199
17151.54 163
17152.78 171
17154.02 172
17155.26 172
17156.50 179
17157.74 183
17158.97 159
17160.21 168
17161.45 190
17162.69 183
17163.93 181
17165.17 203
17166.40 176
17167.64 164
17168.88 196
17170.12 164
17171.36 158
17172.60 173
17173.84 201
17175.08 157
17176.31 177
17177.55 180
17178.79 173
17180.03 178
17181.27 154
17182.51 144
17183.75 180
17184.99 184
17186.23 159
17187.47 152
17188.71 161
17189.94 204
17191.18 178
17192.42 172
17193.66 170
17194.90 180
17196.14 188
17197.38 197
17198.62 197
17199.86 173
17201.10 208
17202.34 178
17203.58 200
17204.82 207
17206.06 152
17207.30 140
17208.54 147
17209.78 156
17211.02 165
17212.26 184
17213.50 151
17214.74 157
17215.98 161
17217.22 181
17218.46 181
17219.70 183
17220.94 167
17222.18 174
17223.43 170
17224.67 169
17225.91 169
17227.15 149
17228.39 148
17229.63 198
17230.87 160
17232.11 142
17233.35 148
17234.59 179
17235.83 168
17237.08 139
17238.32 148
17239.56 139
17240.80 176
17242.04 176
17243.28 164
17244.52 153
17245.76 157
17247.01 172
17248.25 201
17249.49 186
17250.73 162
17251.97 167
17253.21 169
17254.46 149
17255.70 140
17256.94 176
17258.18 161
17259.42 155
17260.66 169
17261.91 160
17263.15 146
17264.39 165
17265.63 183
17266.87 182
17268.12 162
17269.36 161
17270.60 184
17271.84 172
17273.09 166
17274.33 194
17275.57 221
17276.81 141
17278.06 148
17279.30 152
17280.54 156
17281.78 185
17283.03 180
17284.27 183
17285.51 167
17286.76 206
17288.00 165
17289.24 173
17290.48 170
17291.73 138
17292.97 143
17294.21 183
17295.46 171
17296.70 146
17297.94 129
17299.19 207
17300.43 162
17301.67 176
17302.92 181
17304.16 186
17305.40 163
17306.65 164
17307.89 147
17309.14 123
17310.38 152
17311.62 158
17312.87 141
17314.11 130
17315.35 160
17316.60 151
17317.84 150
17319.09 158
17320.33 134
17321.58 161
17322.82 171
17324.06 154
17325.31 159
17326.55 171
17327.80 175
17329.04 155
17330.29 175
17331.53 171
17332.77 142
17334.02 153
17335.26 160
17336.51 163
17337.75 194
17339.00 169
17340.24 149
17341.49 174
17342.73 153
17343.98 137
17345.22 150
17346.47 159
17347.71 177
17348.96 169
17350.20 158
17351.45 160
17352.69 147
17353.94 178
17355.18 159
17356.43 164
17357.68 165
17358.92 166
17360.17 144
17361.41 152
17362.66 175
17363.90 177
17365.15 155
17366.39 168
17367.64 160
17368.89 153
17370.13 184
17371.38 178
17372.62 169
17373.87 161
17375.12 152
17376.36 149
17377.61 162
17378.85 166
17380.10 151
17381.35 170
17382.59 199
17383.84 173
17385.09 167
17386.33 164
17387.58 150
17388.83 150
17390.07 158
17391.32 154
17392.57 161
17393.81 161
17395.06 132
17396.31 156
17397.55 140
17398.80 170
17400.05 144
17401.29 149
17402.54 142
17403.79 134
17405.04 184
17406.28 191
17407.53 177
17408.78 158
17410.02 156
17411.27 167
17412.52 138
17413.77 136
17415.01 151
17416.26 184
17417.51 148
17418.76 157
17420.00 170
17421.25 143
17422.50 150
17423.75 171
17425.00 162
17426.24 155
17427.49 191
17428.74 163
17429.99 176
17431.24 153
17432.48 157
17433.73 150
17434.98 143
17436.23 151
17437.48 170
17438.73 166
17439.97 169
17441.22 183
17442.47 138
17443.72 168
17444.97 177
17446.22 155
17447.47 195
17448.71 154
17449.96 187
17451.21 166
17452.46 159
17453.71 160
17454.96 163
17456.21 168
17457.46 150
17458.71 150
17459.95 124
17461.20 168
17462.45 161
17463.70 189
17464.95 171
17466.20 189
17467.45 150
17468.70 144
17469.95 134
17471.20 156
17472.45 176
17473.70 170
17474.95 151
17476.20 163
17477.45 158
17478.70 160
17479.95 163
17481.20 181
17482.45 163
17483.70 146
17484.95 165
17486.20 160
17487.45 152
17488.70 170
17489.95 187
17491.20 173
17492.45 143
17493.70 166
17494.95 179
17496.20 180
17497.45 172
17498.70 164
17499.95 174
17501.20 165
17502.45 156
17503.70 168
17504.95 156
17506.20 154
17507.46 190
17508.71 176
17509.96 178
17511.21 177
17512.46 174
17513.71 170
17514.96 185
17516.21 159
17517.46 159
17518.71 161
17519.97 164
17521.22 166
17522.47 184
17523.72 175
17524.97 158
17526.22 150
17527.47 154
17528.73 175
17529.98 157
17531.23 174
17532.48 190
17533.73 208
17534.99 177
17536.24 192
17537.49 175
17538.74 172
17539.99 155
17541.25 162
17542.50 189
17543.75 200
17545.00 183
17546.25 191
17547.51 196
17548.76 193
17550.01 153
17551.26 163
17552.52 171
17553.77 134
17555.02 136
17556.27 193
17557.53 155
17558.78 151
17560.03 164
17561.28 183
17562.54 173
17563.79 170
17565.04 169
17566.30 174
17567.55 190
17568.80 177
17570.05 167
17571.31 151
17572.56 149
17573.81 174
17575.07 162
17576.32 169
17577.57 176
17578.83 171
17580.08 160
17581.33 168
17582.59 202
17583.84 192
17585.10 160
17586.35 147
17587.60 173
17588.86 142
17590.11 164
17591.36 188
17592.62 183
17593.87 154
17595.13 168
17596.38 188
17597.63 167
17598.89 207
17600.14 196
17601.40 187
17602.65 197
17603.90 133
17605.16 175
17606.41 175
17607.67 175
17608.92 166
17610.18 163
17611.43 159
17612.69 159
17613.94 169
17615.20 158
17616.45 177
17617.71 153
17618.96 162
17620.21 182
17621.47 167
17622.72 175
17623.98 188
17625.23 191
17626.49 179
17627.75 163
17629.00 175
17630.26 149
17631.51 168
17632.77 143
17634.02 185
17635.28 161
17636.53 166
17637.79 198
17639.04 156
17640.30 140
17641.55 155
17642.81 172
17644.07 152
17645.32 147
17646.58 162
17647.83 183
17649.09 169
17650.35 149
17651.60 162
17652.86 182
17654.11 157
17655.37 169
17656.63 157
17657.88 171
17659.14 186
17660.39 187
17661.65 181
17662.91 171
17664.16 152
17665.42 155
17666.68 164
17667.93 156
17669.19 158
17670.45 148
17671.70 151
17672.96 136
17674.22 168
17675.47 181
17676.73 156
17677.99 167
17679.24 148
17680.50 150
17681.76 161
17683.02 164
17684.27 155
17685.53 148
17686.79 183
17688.05 161
17689.30 177
17690.56 175
17691.82 167
17693.07 152
17694.33 170
17695.59 144
17696.85 157
17698.11 155
17699.36 160
17700.62 172
17701.88 179
17703.14 161
17704.39 137
17705.65 140
17706.91 162
17708.17 142
17709.43 156
17710.68 156
17711.94 167
17713.20 156
17714.46 155
17715.72 158
17716.98 153
17718.23 158
17719.49 184
17720.75 140
17722.01 159
17723.27 135
17724.53 153
17725.79 154
17727.04 163
17728.30 155
17729.56 131
17730.82 153
17732.08 153
17733.34 145
17734.60 160
17735.86 157
17737.12 175
17738.37 174
17739.63 153
17740.89 175
17742.15 170
17743.41 187
17744.67 180
17745.93 162
17747.19 151
17748.45 179
17749.71 140
17750.97 131
17752.23 150
17753.49 150
17754.75 158
17756.01 148
17757.27 172
17758.53 158
17759.79 162
17761.05 168
17762.31 179
17763.57 153
17764.83 175
17766.09 175
17767.35 158
17768.61 157
17769.87 163
17771.13 170
17772.39 147
17773.65 121
17774.91 140
17776.17 148
17777.43 141
17778.69 158
17779.95 155
17781.21 133
17782.47 175
17783.73 159
17784.99 147
17786.25 146
17787.51 137
17788.78 136
17790.04 137
17791.30 124
17792.56 153
17793.82 154
17795.08 152
17796.34 132
17797.60 147
17798.86 154
17800.13 171
17801.39 149
17802.65 163
17803.91 149
17805.17 155
17806.43 166
17807.69 143
17808.96 154
17810.22 163
17811.48 166
17812.74 146
17814.00 157
17815.26 137
17816.53 162
17817.79 187
17819.05 176
17820.31 134
17821.57 156
17822.84 134
17824.10 166
17825.36 148
17826.62 165
17827.89 158
17829.15 172
17830.41 155
17831.67 143
17832.93 183
17834.20 126
17835.46 122
17836.72 145
17837.99 176
17839.25 132
17840.51 148
17841.77 156
17843.04 140
17844.30 160
17845.56 160
17846.82 173
17848.09 169
17849.35 160
17850.61 139
17851.88 155
17853.14 124
17854.40 141
17855.67 144
17856.93 162
17858.19 162
17859.46 123
17860.72 165
17861.98 159
17863.25 152
17864.51 161
17865.77 162
17867.04 155
17868.30 173
17869.57 163
17870.83 142
17872.09 129
17873.36 148
17874.62 176
17875.89 149
17877.15 138
17878.41 136
17879.68 166
17880.94 157
17882.21 157
17883.47 161
17884.73 149
17886.00 163
17887.26 150
17888.53 143
17889.79 171
17891.06 147
17892.32 167
17893.59 150
17894.85 141
17896.12 162
17897.38 171
17898.65 173
17899.91 123
17901.17 147
17902.44 145
17903.70 148
17904.97 164
17906.23 140
17907.50 157
17908.77 137
17910.03 155
17911.30 156
17912.56 149
17913.83 150
17915.09 147
17916.36 162
17917.62 144
17918.89 121
17920.15 142
17921.42 158
17922.68 163
17923.95 176
17925.22 159
17926.48 165
17927.75 172
17929.01 156
17930.28 150
17931.55 148
17932.81 153
17934.08 139
17935.34 148
17936.61 137
17937.88 144
17939.14 118
17940.41 113
17941.68 163
17942.94 155
17944.21 162
17945.47 154
17946.74 152
17948.01 150
17949.27 137
17950.54 121
17951.81 130
17953.07 138
17954.34 168
17955.61 143
17956.87 155
17958.14 134
17959.41 129
17960.68 166
17961.94 159
17963.21 158
17964.48 122
17965.74 143
17967.01 141
17968.28 138
17969.55 130
17970.81 135
17972.08 131
17973.35 130
17974.62 169
17975.88 161
17977.15 149
17978.42 168
17979.69 166
17980.95 157
17982.22 146
17983.49 143
17984.76 148
17986.03 129
17987.29 159
17988.56 141
17989.83 146
17991.10 132
17992.37 129
17993.63 122
17994.90 136
17996.17 154
17997.44 140
17998.71 167
17999.98 149
18001.24 137
18002.51 147
18003.78 129
18005.05 129
18006.32 136
18007.59 141
18008.86 139
18010.12 144
18011.39 159
18012.66 155
18013.93 162
18015.20 134
18016.47 112
18017.74 128
18019.01 149
18020.28 165
18021.54 162
18022.81 146
18024.08 150
18025.35 132
18026.62 124
18027.89 117
18029.16 115
18030.43 110
18031.70 127
18032.97 152
18034.24 180
18035.51 133
18036.78 112
18038.05 128
18039.32 149
18040.59 140
18041.86 124
18043.13 140
18044.40 148
18045.67 134
18046.94 113
18048.21 123
18049.48 163
18050.75 172
18052.02 164
18053.29 155
18054.56 172
18055.83 159
18057.10 135
18058.37 147
18059.64 131
18060.91 154
18062.18 155
18063.45 151
18064.72 136
18065.99 137
18067.26 122
18068.54 145
18069.81 136
18071.08 147
18072.35 129
18073.62 155
18074.89 140
18076.16 135
18077.43 148
18078.70 156
18079.97 186
18081.25 165
18082.52 150
18083.79 112
18085.06 136
18086.33 152
18087.60 132
18088.87 133
18090.15 125
18091.42 164
18092.69 165
18093.96 141
18095.23 138
18096.50 154
18097.78 160
18099.05 148
18100.32 147
18101.59 152
18102.86 156
18104.14 161
18105.41 172
18106.68 155
18107.95 132
18109.23 158
18110.50 162
18111.77 148
18113.04 178
18114.31 167
18115.59 157
18116.86 125
18118.13 178
18119.40 157
18120.68 158
18121.95 163
18123.22 147
18124.50 149
18125.77 144
18127.04 156
18128.31 142
18129.59 136
18130.86 125
18132.13 141
18133.41 150
18134.68 146
18135.95 142
18137.23 142
18138.50 135
18139.77 170
18141.05 141
18142.32 128
18143.59 119
18144.87 151
18146.14 129
18147.41 161
18148.69 150
18149.96 145
18151.23 159
18152.51 143
18153.78 154
18155.06 169
18156.33 150
18157.60 152
18158.88 156
18160.15 133
18161.43 128
18162.70 142
18163.97 164
18165.25 153
18166.52 156
18167.80 146
18169.07 139
18170.35 164
18171.62 177
18172.90 131
18174.17 127
18175.44 123
18176.72 138
18177.99 153
18179.27 150
18180.54 145
18181.82 124
18183.09 149
18184.37 148
18185.64 153
18186.92 145
18188.19 132
18189.47 136
18190.74 151
18192.02 138
18193.29 140
18194.57 168
18195.84 140
18197.12 135
18198.39 138
18199.67 143
18200.95 140
18202.22 149
18203.50 137
18204.77 167
18206.05 157
18207.32 154
18208.60 163
18209.88 158
18211.15 159
18212.43 138
18213.70 149
18214.98 157
18216.26 137
18217.53 125
18218.81 148
18220.08 148
18221.36 125
18222.64 114
18223.91 125
18225.19 121
18226.47 142
18227.74 166
18229.02 144
18230.29 141
18231.57 152
18232.85 157
18234.12 132
18235.40 120
18236.68 125
18237.95 118
18239.23 162
18240.51 157
18241.79 130
18243.06 160
18244.34 155
18245.62 138
18246.89 115
18248.17 131
18249.45 151
18250.73 146
18252.00 161
18253.28 147
18254.56 126
18255.83 154
18257.11 131
18258.39 112
18259.67 126
18260.94 126
18262.22 149
18263.50 161
18264.78 131
18266.06 116
18267.33 143
18268.61 153
18269.89 161
18271.17 151
18272.45 131
18273.72 133
18275.00 132
18276.28 141
18277.56 160
18278.84 147
18280.11 155
18281.39 153
18282.67 144
18283.95 130
18285.23 131
18286.51 164
18287.78 134
18289.06 157
18290.34 160
18291.62 139
18292.90 201
18294.18 191
18295.46 139
18296.74 134
18298.01 125
18299.29 165
18300.57 142
18301.85 141
18303.13 139
18304.41 142
18305.69 149
18306.97 152
18308.25 143
18309.53 147
18310.81 132
18312.09 140
18313.37 122
18314.64 124
18315.92 133
18317.20 151
18318.48 133
18319.76 148
18321.04 144
18322.32 155
18323.60 161
18324.88 134
18326.16 142
18327.44 154
18328.72 138
18330.00 166
18331.28 146
18332.56 150
18333.84 163
18335.12 125
18336.40 131
18337.68 127
18338.96 153
18340.24 175
18341.52 152
18342.80 135
18344.09 142
18345.37 153
18346.65 164
18347.93 150
18349.21 135
18350.49 138
18351.77 151
18353.05 152
18354.33 155
18355.61 160
18356.89 144
18358.17 132
18359.46 172
18360.74 120
18362.02 102
18363.30 135
18364.58 125
18365.86 144
18367.14 131
18368.42 140
18369.71 142
18370.99 140
18372.27 154
18373.55 160
18374.83 150
18376.11 153
18377.39 146
18378.68 158
18379.96 145
18381.24 143
18382.52 161
18383.80 132
18385.09 126
18386.37 153
18387.65 144
18388.93 144
18390.21 119
18391.50 128
18392.78 146
18394.06 129
18395.34 152
18396.63 166
18397.91 171
18399.19 159
18400.47 150
18401.76 127
18403.04 175
18404.32 169
18405.60 146
18406.89 170
18408.17 155
18409.45 135
18410.73 139
18412.02 149
18413.30 153
18414.58 125
18415.87 137
18417.15 173
18418.43 161
18419.72 137
18421.00 124
18422.28 170
18423.57 150
18424.85 138
18426.13 138
18427.42 132
18428.70 132
18429.98 135
18431.27 135
18432.55 132
18433.83 151
18435.12 134
18436.40 132
18437.68 147
18438.97 134
18440.25 145
18441.54 156
18442.82 136
18444.10 141
18445.39 142
18446.67 152
18447.96 154
18449.24 151
18450.53 157
18451.81 179
18453.09 136
18454.38 165
18455.66 149
18456.95 147
18458.23 126
18459.52 137
18460.80 136
18462.09 127
18463.37 138
18464.65 145
18465.94 129
18467.22 149
18468.51 119
18469.79 163
18471.08 151
18472.36 167
18473.65 140
18474.93 150
18476.22 141
18477.50 147
18478.79 151
18480.08 132
18481.36 138
18482.65 126
18483.93 154
18485.22 131
18486.50 133
18487.79 138
18489.07 148
18490.36 153
18491.64 163
18492.93 152
18494.22 149
18495.50 129
18496.79 162
18498.07 168
18499.36 171
18500.65 159
18501.93 150
18503.22 126
18504.50 141
18505.79 109
18507.08 118
18508.36 159
18509.65 146
18510.94 150
18512.22 113
18513.51 124
18514.80 139
18516.08 132
18517.37 130
18518.65 143
18519.94 135
18521.23 153
18522.51 173
18523.80 160
18525.09 146
18526.38 119
18527.66 147
18528.95 152
18530.24 152
18531.52 144
18532.81 139
18534.10 164
18535.39 156
18536.67 147
18537.96 132
18539.25 136
18540.53 118
18541.82 137
18543.11 141
18544.40 121
18545.68 147
18546.97 136
18548.26 145
18549.55 148
18550.84 153
18552.12 140
18553.41 125
18554.70 139
18555.99 128
18557.27 142
18558.56 137
18559.85 152
18561.14 138
18562.43 154
18563.72 137
18565.00 125
18566.29 134
18567.58 132
18568.87 153
18570.16 138
18571.45 146
18572.73 152
18574.02 142
18575.31 133
18576.60 143
18577.89 159
18579.18 131
18580.47 149
18581.75 168
18583.04 149
18584.33 143
18585.62 158
18586.91 166
18588.20 136
18589.49 181
18590.78 167
18592.07 146
18593.36 145
18594.65 159
18595.93 144
18597.22 169
18598.51 155
18599.80 162
18601.09 172
18602.38 173
18603.67 144
18604.96 141
18606.25 175
18607.54 164
18608.83 148
18610.12 165
18611.41 178
18612.70 160
18613.99 177
18615.28 189
18616.57 149
18617.86 157
18619.15 155
18620.44 164
18621.73 186
18623.02 186
18624.31 168
18625.60 189
18626.89 187
18628.18 167
18629.47 151
18630.76 191
18632.05 182
18633.34 178
18634.64 149
18635.93 162
18637.22 155
18638.51 159
18639.80 149
18641.09 149
18642.38 173
18643.67 159
18644.96 181
18646.25 187
18647.54 152
18648.84 159
18650.13 167
18651.42 139
18652.71 146
18654.00 120
18655.29 157
18656.58 150
18657.88 130
18659.17 154
18660.46 123
18661.75 127
18663.04 154
18664.33 133
18665.63 134
18666.92 161
18668.21 172
18669.50 153
18670.79 154
18672.08 143
18673.38 125
18674.67 153
18675.96 148
18677.25 133
18678.55 129
18679.84 143
18681.13 159
18682.42 132
18683.71 125
18685.01 146
18686.30 126
18687.59 163
18688.88 153
18690.18 125
18691.47 122
18692.76 136
18694.06 130
18695.35 139
18696.64 153
18697.93 148
18699.23 171
18700.52 161
18701.81 161
18703.11 127
18704.40 135
18705.69 132
18706.99 128
18708.28 110
18709.57 143
18710.86 132
18712.16 147
18713.45 143
18714.75 138
18716.04 140
18717.33 125
18718.63 149
18719.92 152
18721.21 114
18722.51 140
18723.80 135
18725.09 140
18726.39 154
18727.68 135
18728.98 122
18730.27 142
18731.56 176
18732.86 174
18734.15 148
18735.45 114
18736.74 127
18738.04 134
18739.33 122
18740.62 103
18741.92 135
18743.21 137
18744.51 137
18745.80 127
18747.10 147
18748.39 142
18749.69 156
18750.98 142
18752.27 126
18753.57 141
18754.86 163
18756.16 145
18757.45 158
18758.75 144
18760.04 148
18761.34 149
18762.63 154
18763.93 152
18765.23 122
18766.52 166
18767.82 145
18769.11 165
18770.41 126
18771.70 137
18773.00 142
18774.29 125
18775.59 140
18776.88 118
18778.18 114
18779.48 123
18780.77 141
18782.07 142
18783.36 136
18784.66 151
18785.95 133
18787.25 131
18788.55 145
18789.84 147
18791.14 143
18792.43 124
18793.73 128
18795.03 119
18796.32 125
18797.62 114
18798.92 127
18800.21 125
18801.51 128
18802.81 124
18804.10 169
18805.40 166
18806.70 160
18807.99 108
18809.29 113
18810.59 161
18811.88 155
18813.18 138
18814.48 124
18815.77 121
18817.07 146
18818.37 112
18819.66 122
18820.96 137
18822.26 135
18823.56 166
18824.85 155
18826.15 134
18827.45 110
18828.75 135
18830.04 144
18831.34 144
18832.64 113
18833.94 140
18835.23 161
18836.53 130
18837.83 122
18839.13 138
18840.42 120
18841.72 152
18843.02 136
18844.32 137
18845.62 150
18846.91 125
18848.21 148
18849.51 126
18850.81 120
18852.11 146
18853.40 141
18854.70 142
18856.00 142
18857.30 145
18858.60 118
18859.90 149
18861.20 138
18862.49 147
18863.79 146
18865.09 149
18866.39 148
18867.69 148
18868.99 127
18870.29 141
18871.59 133
18872.88 135
18874.18 118
18875.48 127
18876.78 141
18878.08 149
18879.38 126
18880.68 149
18881.98 118
18883.28 122
18884.58 115
18885.88 125
18887.18 123
18888.47 129
18889.77 129
18891.07 115
18892.37 127
18893.67 137
18894.97 142
18896.27 131
18897.57 144
18898.87 151
18900.17 110
18901.47 110
18902.77 127
18904.07 136
18905.37 116
18906.67 124
18907.97 117
18909.27 140
18910.57 132
18911.87 141
18913.17 128
18914.47 125
18915.77 94
18917.07 135
18918.38 117
18919.68 136
18920.98 139
18922.28 134
18923.58 119
18924.88 164
18926.18 170
18927.48 133
18928.78 118
18930.08 128
18931.38 128
18932.68 130
18933.98 134
18935.29 143
18936.59 155
18937.89 130
18939.19 145
18940.49 120
18941.79 133
18943.09 172
18944.39 141
18945.70 138
18947.00 145
18948.30 128
18949.60 144
18950.90 130
18952.20 138
18953.51 144
18954.81 139
18956.11 159
18957.41 136
18958.71 123
18960.02 135
18961.32 151
18962.62 146
18963.92 127
18965.22 166
18966.53 140
18967.83 151
18969.13 147
18970.43 149
18971.73 127
18973.04 147
18974.34 144
18975.64 126
18976.94 125
18978.25 150
18979.55 131
18980.85 131
18982.16 121
18983.46 122
18984.76 117
18986.06 137
18987.37 133
18988.67 135
18989.97 109
18991.28 129
18992.58 145
18993.88 127
18995.18 142
18996.49 127
18997.79 173
18999.09 142
19000.40 133
19001.70 132
19003.00 134
19004.31 130
19005.61 158
19006.92 160
19008.22 145
19009.52 146
19010.83 138
19012.13 123
19013.43 124
19014.74 117
19016.04 124
19017.35 135
19018.65 131
19019.95 128
19021.26 153
19022.56 145
19023.87 121
19025.17 125
19026.47 116
19027.78 136
19029.08 117
19030.39 114
19031.69 146
19033.00 131
19034.30 160
19035.61 150
19036.91 153
19038.21 119
19039.52 122
19040.82 138
19042.13 141
19043.43 142
19044.74 113
19046.04 140
19047.35 157
19048.65 142
19049.96 147
19051.26 120
19052.57 132
19053.87 130
19055.18 129
19056.48 133
19057.79 123
19059.09 140
19060.40 128
19061.71 157
19063.01 109
19064.32 118
19065.62 129
19066.93 152
19068.23 155
19069.54 115
19070.85 135
19072.15 128
19073.46 154
19074.76 133
19076.07 142
19077.37 126
19078.68 146
19079.99 137
19081.29 130
19082.60 139
19083.91 131
19085.21 141
19086.52 145
19087.82 129
19089.13 110
19090.44 141
19091.74 141
19093.05 120
19094.36 124
19095.66 122
19096.97 151
19098.28 174
19099.58 122
19100.89 134
19102.20 142
19103.50 124
19104.81 126
19106.12 132
19107.42 126
19108.73 149
19110.04 119
19111.35 111
19112.65 134
19113.96 134
19115.27 130
19116.58 112
19117.88 138
19119.19 124
19120.50 105
19121.81 122
19123.11 138
19124.42 136
19125.73 120
19127.04 117
19128.34 110
19129.65 121
19130.96 99
19132.27 120
19133.57 111
19134.88 122
19136.19 131
19137.50 120
19138.81 145
19140.12 149
19141.42 135
19142.73 128
19144.04 144
19145.35 128
19146.66 127
19147.97 133
19149.27 149
19150.58 133
19151.89 149
19153.20 113
19154.51 146
19155.82 135
19157.13 137
19158.43 155
19159.74 123
19161.05 125
19162.36 131
19163.67 130
19164.98 131
19166.29 116
19167.60 146
19168.91 128
19170.22 102
19171.52 137
19172.83 144
19174.14 132
19175.45 130
19176.76 113
19178.07 112
19179.38 166
19180.69 149
19182.00 114
19183.31 102
19184.62 113
19185.93 129
19187.24 140
19188.55 144
19189.86 124
19191.17 105
19192.48 100
19193.79 114
19195.10 142
19196.41 129
19197.72 130
19199.03 123
19200.34 146
19201.65 160
19202.96 141
19204.27 128
19205.58 107
19206.89 150
19208.20 144
19209.51 124
19210.82 127
19212.13 101
19213.44 106
19214.75 131
19216.06 134
19217.38 105
19218.69 126
19220.00 139
19221.31 122
19222.62 107
19223.93 116
19225.24 117
19226.55 124
19227.86 134
19229.17 122
19230.49 148
19231.80 144
19233.11 136
19234.42 134
19235.73 128
19237.04 126
19238.35 128
19239.67 120
19240.98 128
19242.29 139
19243.60 109
19244.91 153
19246.22 114
19247.54 117
19248.85 125
19250.16 116
19251.47 113
19252.78 104
19254.10 127
19255.41 136
19256.72 129
19258.03 137
19259.34 111
19260.66 146
19261.97 120
19263.28 128
19264.59 120
19265.91 134
19267.22 129
19268.53 145
19269.84 121
19271.16 144
19272.47 145
19273.78 130
19275.10 159
19276.41 123
19277.72 134
19279.03 126
19280.35 125
19281.66 136
19282.97 116
19284.29 107
19285.60 126
19286.91 114
19288.23 106
19289.54 117
19290.85 131
19292.17 132
19293.48 135
19294.79 133
19296.11 130
19297.42 127
19298.73 120
19300.05 124
19301.36 124
19302.67 105
19303.99 131
19305.30 128
19306.62 118
19307.93 114
19309.24 109
19310.56 137
19311.87 124
19313.19 109
19314.50 94
19315.81 137
19317.13 137
19318.44 120
19319.76 138
19321.07 103
19322.39 120
19323.70 128
19325.01 111
19326.33 126
19327.64 123
19328.96 132
19330.27 114
19331.59 112
19332.90 132
19334.22 142
19335.53 115
19336.85 123
19338.16 117
19339.48 118
19340.79 115
19342.11 120
19343.42 140
19344.74 142
19346.05 134
19347.37 84
19348.68 124
19350.00 135
19351.31 125
19352.63 113
19353.94 121
19355.26 105
19356.58 113
19357.89 152
19359.21 105
19360.52 134
19361.84 147
19363.15 110
19364.47 105
19365.79 107
19367.10 127
19368.42 161
19369.73 132
19371.05 136
19372.37 109
19373.68 118
19375.00 126
19376.31 148
19377.63 108
19378.95 138
19380.26 124
19381.58 136
19382.90 113
19384.21 117
19385.53 142
19386.85 120
19388.16 124
19389.48 120
19390.80 122
19392.11 95
19393.43 108
19394.75 111
19396.06 101
19397.38 136
19398.70 111
19400.01 104
19401.33 115
19402.65 102
19403.97 122
19405.28 124
19406.60 111
19407.92 93
19409.23 119
19410.55 125
19411.87 128
19413.19 121
19414.50 113
19415.82 112
19417.14 113
19418.46 136
19419.77 130
19421.09 115
19422.41 126
19423.73 134
19425.05 127
19426.36 132
19427.68 121
19429.00 136
19430.32 112
19431.64 111
19432.95 119
19434.27 120
19435.59 103
19436.91 115
19438.23 125
19439.55 107
19440.86 115
19442.18 110
19443.50 108
19444.82 103
19446.14 140
19447.46 116
19448.78 97
19450.09 118
19451.41 136
19452.73 107
19454.05 103
19455.37 134
19456.69 129
19458.01 136
19459.33 125
19460.65 119
19461.97 167
19463.28 131
19464.60 127
19465.92 128
19467.24 99
19468.56 106
19469.88 159
19471.20 138
19472.52 98
19473.84 125
19475.16 110
19476.48 120
19477.80 155
19479.12 122
19480.44 126
19481.76 125
19483.08 148
19484.40 116
19485.72 110
19487.04 130
19488.36 127
19489.68 108
19491.00 114
19492.32 162
19493.64 128
19494.96 105
19496.28 105
19497.60 95
19498.92 158
19500.24 137
19501.56 104
19502.88 100
19504.20 125
19505.52 126
19506.84 124
19508.16 124
19509.49 114
19510.81 132
19512.13 132
19513.45 117
19514.77 98
19516.09 119
19517.41 128
19518.73 135
19520.05 119
19521.37 158
19522.70 124
19524.02 128
19525.34 133
19526.66 117
19527.98 136
19529.30 121
19530.62 149
19531.95 155
19533.27 111
19534.59 128
19535.91 148
19537.23 115
19538.55 137
19539.88 120
19541.20 142
19542.52 138
19543.84 114
19545.16 114
19546.49 103
19547.81 122
19549.13 116
19550.45 122
19551.77 127
19553.10 117
19554.42 126
19555.74 127
19557.06 147
19558.39 128
19559.71 119
19561.03 122
19562.35 109
19563.68 96
19565.00 132
19566.32 139
19567.64 131
19568.97 116
19570.29 139
19571.61 129
19572.94 120
19574.26 119
19575.58 104
19576.90 111
19578.23 104
19579.55 123
19580.87 141
19582.20 141
19583.52 150
19584.84 144
19586.17 110
19587.49 107
19588.81 116
19590.14 123
19591.46 137
19592.78 128
19594.11 109
19595.43 115
19596.76 122
19598.08 128
19599.40 131
19600.73 111
19602.05 122
19603.37 134
19604.70 122
19606.02 105
19607.35 106
19608.67 120
19610.00 127
19611.32 124
19612.64 96
19613.97 103
19615.29 127
19616.62 129
19617.94 115
19619.27 129
19620.59 110
19621.92 124
19623.24 116
19624.56 128
19625.89 136
19627.21 116
19628.54 142
19629.86 96
19631.19 95
19632.51 103
19633.84 113
19635.16 105
19636.49 113
19637.81 112
19639.14 124
19640.46 115
19641.79 124
19643.11 109
19644.44 109
19645.77 126
19647.09 122
19648.42 112
19649.74 119
19651.07 131
19652.39 121
19653.72 92
19655.04 95
19656.37 123
19657.70 120
19659.02 136
19660.35 101
19661.67 134
19663.00 124
19664.33 125
19665.65 105
19666.98 98
19668.30 106
19669.63 125
19670.96 119
19672.28 102
19673.61 103
19674.94 119
19676.26 114
19677.59 117
19678.92 101
19680.24 113
19681.57 152
19682.90 143
19684.22 141
19685.55 136
19686.88 126
19688.20 131
19689.53 144
19690.86 107
19692.18 111
19693.51 139
19694.84 106
19696.16 112
19697.49 114
19698.82 129
19700.15 123
19701.47 118
19702.80 103
19704.13 98
19705.46 111
19706.78 142
19708.11 97
19709.44 118
19710.77 115
19712.09 114
19713.42 116
19714.75 105
19716.08 119
19717.40 136
19718.73 121
19720.06 134
19721.39 127
19722.72 112
19724.04 109
19725.37 100
19726.70 118
19728.03 105
19729.36 90
19730.68 120
19732.01 128
19733.34 112
19734.67 95
19736.00 93
19737.33 106
19738.66 113
19739.98 119
19741.31 129
19742.64 122
19743.97 132
19745.30 109
19746.63 115
19747.96 116
19749.29 118
19750.61 115
19751.94 131
19753.27 116
19754.60 118
19755.93 120
19757.26 127
19758.59 115
19759.92 115
19761.25 102
19762.58 132
19763.91 117
19765.24 119
19766.57 115
19767.89 97
19769.22 120
19770.55 140
19771.88 107
19773.21 108
19774.54 137
19775.87 129
19777.20 116
19778.53 125
19779.86 119
19781.19 106
19782.52 95
19783.85 117
19785.18 110
19786.51 125
19787.84 117
19789.17 113
19790.50 123
19791.83 115
19793.16 110
19794.49 111
19795.83 100
19797.16 104
19798.49 114
19799.82 132
19801.15 131
19802.48 125
19803.81 112
19805.14 117
19806.47 116
19807.80 116
19809.13 90
19810.46 100
19811.79 108
19813.13 89
19814.46 130
19815.79 120
19817.12 134
19818.45 122
19819.78 124
19821.11 114
19822.44 105
19823.78 121
19825.11 123
19826.44 117
19827.77 103
19829.10 118
19830.43 111
19831.77 105
19833.10 107
19834.43 118
19835.76 109
19837.09 125
19838.42 134
19839.76 100
19841.09 110
19842.42 130
19843.75 128
19845.08 109
19846.42 124
19847.75 138
19849.08 144
19850.41 140
19851.75 103
19853.08 103
19854.41 118
19855.74 126
19857.08 117
19858.41 118
19859.74 114
19861.07 112
19862.41 81
19863.74 120
19865.07 110
19866.41 102
19867.74 106
19869.07 129
19870.40 138
19871.74 98
19873.07 92
19874.40 112
19875.74 109
19877.07 112
19878.40 121
19879.74 158
19881.07 87
19882.40 101
19883.74 114
19885.07 130
19886.40 118
19887.74 109
19889.07 97
19890.40 112
19891.74 104
19893.07 100
19894.41 110
19895.74 109
19897.07 103
19898.41 88
19899.74 90
19901.08 136
19902.41 124
19903.74 113
19905.08 110
19906.41 107
19907.75 107
19909.08 114
19910.41 127
19911.75 122
19913.08 112
19914.42 109
19915.75 134
19917.09 122
19918.42 108
19919.76 120
19921.09 116
19922.43 102
19923.76 90
19925.10 93
19926.43 122
19927.77 114
19929.10 96
19930.44 102
19931.77 103
19933.11 101
19934.44 140
19935.78 101
19937.11 132
19938.45 109
19939.78 116
19941.12 123
19942.45 103
19943.79 108
19945.12 140
19946.46 97
19947.79 101
19949.13 82
19950.47 103
19951.80 106
19953.14 121
19954.47 118
19955.81 123
19957.15 113
19958.48 130
19959.82 131
19961.15 140
19962.49 118
19963.83 95
19965.16 146
19966.50 103
19967.83 85
19969.17 117
19970.51 136
19971.84 113
19973.18 120
19974.52 96
19975.85 87
19977.19 87
19978.53 118
19979.86 109
19981.20 112
19982.54 116
19983.87 158
19985.21 120
19986.55 125
19987.88 135
19989.22 128
19990.56 133
19991.89 126
19993.23 94
19994.57 69
19995.91 100
19997.24 128
19998.58 125
19999.92 120
20001.26 117
20002.59 108
20003.93 103
20005.27 104
20006.61 128
20007.94 117
20009.28 112
20010.62 125
20011.96 78
20013.29 109
20014.63 106
20015.97 112
20017.31 91
20018.65 102
20019.98 135
20021.32 126
20022.66 117
20024.00 119
20025.34 126
20026.67 131
20028.01 105
20029.35 106
20030.69 96
20032.03 116
20033.37 100
20034.71 106
20036.04 108
20037.38 96
20038.72 122
20040.06 113
20041.40 126
20042.74 128
20044.08 125
20045.42 132
20046.75 143
20048.09 131
20049.43 104
20050.77 133
20052.11 131
20053.45 127
20054.79 115
20056.13 105
20057.47 125
20058.81 130
20060.15 127
20061.49 114
20062.82 117
20064.16 129
20065.50 145
20066.84 108
20068.18 102
20069.52 118
20070.86 136
20072.20 110
20073.54 105
20074.88 116
20076.22 142
20077.56 147
20078.90 132
20080.24 106
20081.58 127
20082.92 132
20084.26 100
20085.60 99
20086.94 124
20088.28 146
20089.62 133
20090.96 145
20092.30 104
20093.64 107
20094.99 104
20096.33 96
20097.67 116
20099.01 125
20100.35 134
20101.69 135
20103.03 117
20104.37 116
20105.71 104
20107.05 138
20108.39 138
20109.73 121
20111.08 113
20112.42 110
20113.76 133
20115.10 103
20116.44 99
20117.78 129
20119.12 127
20120.46 128
20121.81 120
20123.15 93
20124.49 132
20125.83 106
20127.17 129
20128.51 128
20129.86 115
20131.20 111
20132.54 123
20133.88 115
20135.22 118
20136.56 114
20137.91 126
20139.25 131
