# Supplementary material for: MALDI-TOF MS typing enables the classification of brewing yeasts of the genus Saccharomyces to major beer styles
Source: PLoS One. 2017 Aug 9;12(8):e0181694. doi: 10.1371/journal.pone.0181694 (PMC5549903; doi:10.1371/journal.pone.0181694)
Supplement: S3 File — The directory includes 90 raw files and was zipped to “.zip”; the folder has three strains with 30 spectra per strain; S1 Text explains the raw files with an example and Table 1 represents the yeast strains used within the experiment. (ZIP) [file pone.0181694.s006.zip › 7-9/30256-177-OG-Koe-Koe-YPG-18h-E-E_2015-07-20_3_0_B9_1.dat]

2000.14 1905
2000.56 1972
2000.98 2028
2001.40 1925
2001.83 2166
2002.25 2171
2002.67 2003
2003.09 2020
2003.51 1844
2003.93 1919
2004.36 1715
2004.78 1753
2005.20 1822
2005.62 1956
2006.05 2000
2006.47 2190
2006.89 2177
2007.31 2120
2007.73 2044
2008.16 1897
2008.58 2065
2009.00 2130
2009.42 1940
2009.85 2038
2010.27 1961
2010.69 1991
2011.12 1974
2011.54 2069
2011.96 1795
2012.38 1804
2012.81 1934
2013.23 1716
2013.65 1760
2014.08 1787
2014.50 1878
2014.92 1841
2015.35 1920
2015.77 1883
2016.19 1826
2016.62 2145
2017.04 2059
2017.46 1828
2017.89 1772
2018.31 2066
2018.73 2063
2019.16 2019
2019.58 2012
2020.00 2132
2020.43 1993
2020.85 2123
2021.27 2154
2021.70 1950
2022.12 1811
2022.55 1834
2022.97 1836
2023.39 1828
2023.82 1568
2024.24 1668
2024.67 1661
2025.09 1846
2025.52 1921
2025.94 1907
2026.36 1864
2026.79 1760
2027.21 1902
2027.64 1789
2028.06 1784
2028.49 1637
2028.91 1659
2029.34 1776
2029.76 1706
2030.19 1693
2030.61 1758
2031.03 1850
2031.46 1969
2031.88 1886
2032.31 1895
2032.73 1657
2033.16 1590
2033.58 1776
2034.01 1854
2034.44 2138
2034.86 1921
2035.29 1873
2035.71 1900
2036.14 2184
2036.56 2116
2036.99 1892
2037.41 2041
2037.84 1988
2038.26 2036
2038.69 1912
2039.12 1991
2039.54 2256
2039.97 2111
2040.39 2118
2040.82 1936
2041.24 1956
2041.67 2123
2042.10 2097
2042.52 1985
2042.95 1911
2043.37 2016
2043.80 1863
2044.23 2034
2044.65 2089
2045.08 1940
2045.51 1854
2045.93 1797
2046.36 1842
2046.79 1940
2047.21 1808
2047.64 1799
2048.07 1803
2048.49 1911
2048.92 1766
2049.35 1821
2049.77 1805
2050.20 1764
2050.63 1899
2051.05 1758
2051.48 1655
2051.91 1725
2052.33 1705
2052.76 1769
2053.19 1624
2053.62 1584
2054.04 1662
2054.47 1775
2054.90 1884
2055.32 1841
2055.75 1886
2056.18 1693
2056.61 1718
2057.03 1677
2057.46 1646
2057.89 1551
2058.32 1796
2058.75 1792
2059.17 1792
2059.60 1890
2060.03 1794
2060.46 1652
2060.88 1747
2061.31 1682
2061.74 1891
2062.17 1787
2062.60 2063
2063.02 1857
2063.45 1954
2063.88 1967
2064.31 2268
2064.74 2083
2065.17 2173
2065.59 2144
2066.02 2149
2066.45 2281
2066.88 2312
2067.31 2214
2067.74 2183
2068.17 2077
2068.60 2045
2069.02 2039
2069.45 1994
2069.88 2254
2070.31 2172
2070.74 2183
2071.17 1916
2071.60 2015
2072.03 2105
2072.46 1996
2072.89 1898
2073.31 2043
2073.74 2202
2074.17 1931
2074.60 2088
2075.03 2113
2075.46 2110
2075.89 1982
2076.32 2125
2076.75 2215
2077.18 2121
2077.61 2294
2078.04 2392
2078.47 2404
2078.90 2437
2079.33 2386
2079.76 2406
2080.19 2369
2080.62 2504
2081.05 2338
2081.48 2270
2081.91 2193
2082.34 2215
2082.77 2033
2083.20 1905
2083.63 1926
2084.06 1917
2084.49 1852
2084.92 1900
2085.35 2071
2085.78 2158
2086.21 2038
2086.64 2040
2087.07 2074
2087.50 1979
2087.94 1844
2088.37 1895
2088.80 1861
2089.23 1835
2089.66 1755
2090.09 1907
2090.52 1932
2090.95 1785
2091.38 1901
2091.81 1855
2092.25 2002
2092.68 1870
2093.11 1799
2093.54 1837
2093.97 1784
2094.40 1740
2094.83 1753
2095.27 1670
2095.70 1717
2096.13 1860
2096.56 1827
2096.99 1940
2097.42 2015
2097.86 1726
2098.29 1635
2098.72 1877
2099.15 1831
2099.58 1729
2100.01 1697
2100.45 1720
2100.88 1555
2101.31 1731
2101.74 1771
2102.18 1906
2102.61 1819
2103.04 1604
2103.47 1636
2103.90 1713
2104.34 1719
2104.77 1759
2105.20 1753
2105.63 1796
2106.07 1912
2106.50 1958
2106.93 1902
2107.37 2038
2107.80 2061
2108.23 1947
2108.66 2094
2109.10 2159
2109.53 2079
2109.96 1785
2110.40 1941
2110.83 1940
2111.26 1875
2111.70 1898
2112.13 1825
2112.56 1782
2113.00 1982
2113.43 1792
2113.86 1855
2114.30 1923
2114.73 1786
2115.16 1868
2115.60 1866
2116.03 1758
2116.46 1826
2116.90 1861
2117.33 1756
2117.77 1875
2118.20 1938
2118.63 1858
2119.07 1842
2119.50 1887
2119.94 1820
2120.37 1833
2120.80 1793
2121.24 1841
2121.67 1933
2122.11 1759
2122.54 1824
2122.97 1813
2123.41 1724
2123.84 1721
2124.28 1892
2124.71 1750
2125.15 1665
2125.58 1818
2126.02 1738
2126.45 1723
2126.89 1724
2127.32 1791
2127.76 1779
2128.19 2025
2128.63 1931
2129.06 1841
2129.50 1804
2129.93 1919
2130.37 1914
2130.80 1945
2131.24 1830
2131.67 2016
2132.11 2099
2132.54 1986
2132.98 1868
2133.41 2179
2133.85 1957
2134.28 2030
2134.72 2015
2135.16 2264
2135.59 2370
2136.03 2211
2136.46 2203
2136.90 2516
2137.33 2347
2137.77 2109
2138.21 2302
2138.64 2066
2139.08 1959
2139.51 1855
2139.95 1925
2140.39 1992
2140.82 1864
2141.26 1989
2141.69 2086
2142.13 1787
2142.57 1889
2143.00 1878
2143.44 1696
2143.88 1789
2144.31 1561
2144.75 1710
2145.19 1946
2145.62 1998
2146.06 2013
2146.50 1943
2146.93 1979
2147.37 2110
2147.81 2040
2148.24 2140
2148.68 2287
2149.12 2376
2149.56 2492
2149.99 2420
2150.43 2380
2150.87 2531
2151.30 2465
2151.74 2547
2152.18 2305
2152.62 2275
2153.05 2126
2153.49 2221
2153.93 2132
2154.37 2062
2154.80 2026
2155.24 2058
2155.68 2161
2156.12 2089
2156.55 2034
2156.99 2095
2157.43 1921
2157.87 1882
2158.31 2157
2158.74 1983
2159.18 2128
2159.62 2138
2160.06 2153
2160.50 2071
2160.93 1804
2161.37 1958
2161.81 1900
2162.25 1771
2162.69 1927
2163.13 1863
2163.57 1851
2164.00 1918
2164.44 1965
2164.88 1904
2165.32 1892
2165.76 1841
2166.20 1732
2166.64 1794
2167.07 2014
2167.51 1928
2167.95 1761
2168.39 1838
2168.83 1805
2169.27 1921
2169.71 1922
2170.15 2017
2170.59 2131
2171.03 2191
2171.47 2155
2171.91 2132
2172.34 2374
2172.78 2499
2173.22 2253
2173.66 2395
2174.10 2558
2174.54 2350
2174.98 2406
2175.42 2495
2175.86 2746
2176.30 2494
2176.74 2195
2177.18 2427
2177.62 2405
2178.06 2290
2178.50 2575
2178.94 2275
2179.38 2272
2179.82 2191
2180.26 2195
2180.70 2148
2181.14 2136
2181.58 1958
2182.02 1849
2182.46 1719
2182.90 1924
2183.34 1855
2183.78 2053
2184.22 1830
2184.67 1939
2185.11 1759
2185.55 1718
2185.99 1946
2186.43 2023
2186.87 2150
2187.31 2064
2187.75 2121
2188.19 2427
2188.63 2353
2189.07 2268
2189.52 2366
2189.96 2078
2190.40 2004
2190.84 2154
2191.28 2095
2191.72 2208
2192.16 2073
2192.60 2091
2193.05 2327
2193.49 2085
2193.93 1978
2194.37 2133
2194.81 2329
2195.25 2485
2195.70 2320
2196.14 2332
2196.58 2434
2197.02 2333
2197.46 2292
2197.91 2464
2198.35 2352
2198.79 2381
2199.23 2272
2199.67 2233
2200.12 2198
2200.56 2268
2201.00 2169
2201.44 2149
2201.89 2104
2202.33 1979
2202.77 1880
2203.21 2080
2203.66 2195
2204.10 2308
2204.54 2013
2204.98 1959
2205.43 2035
2205.87 2027
2206.31 2111
2206.75 2254
2207.20 2305
2207.64 2059
2208.08 2155
2208.53 2136
2208.97 2138
2209.41 2033
2209.86 2157
2210.30 2176
2210.74 2008
2211.19 1854
2211.63 2096
2212.07 2073
2212.52 2088
2212.96 2016
2213.40 2061
2213.85 1986
2214.29 2049
2214.73 2044
2215.18 2112
2215.62 1789
2216.06 1867
2216.51 1931
2216.95 1835
2217.40 1851
2217.84 1894
2218.28 1973
2218.73 1877
2219.17 1910
2219.62 1851
2220.06 1778
2220.51 1935
2220.95 2166
2221.39 2086
2221.84 2280
2222.28 2071
2222.73 2021
2223.17 2052
2223.62 2232
2224.06 2326
2224.51 2420
2224.95 2367
2225.39 2285
2225.84 2467
2226.28 2150
2226.73 2232
2227.17 2294
2227.62 2403
2228.06 2164
2228.51 2105
2228.95 2092
2229.40 2314
2229.84 2086
2230.29 2191
2230.73 2378
2231.18 2218
2231.63 2244
2232.07 2367
2232.52 2390
2232.96 2458
2233.41 2492
2233.85 2298
2234.30 2406
2234.74 2343
2235.19 2127
2235.64 2325
2236.08 2268
2236.53 2351
2236.97 2409
2237.42 2364
2237.87 2270
2238.31 2418
2238.76 2331
2239.20 2321
2239.65 2145
2240.10 2117
2240.54 2182
2240.99 2076
2241.43 2027
2241.88 1975
2242.33 1873
2242.77 2024
2243.22 1839
2243.67 1799
2244.11 1838
2244.56 1709
2245.01 1762
2245.45 1870
2245.90 1808
2246.35 1723
2246.79 1862
2247.24 1924
2247.69 1978
2248.13 1819
2248.58 1857
2249.03 2050
2249.48 2025
2249.92 1840
2250.37 1802
2250.82 1797
2251.27 1878
2251.71 1904
2252.16 1949
2252.61 1842
2253.05 1878
2253.50 1996
2253.95 1941
2254.40 1857
2254.85 1835
2255.29 1822
2255.74 1865
2256.19 1904
2256.64 1746
2257.08 1777
2257.53 1820
2257.98 1857
2258.43 1692
2258.88 1754
2259.32 1738
2259.77 1848
2260.22 1788
2260.67 1941
2261.12 1993
2261.57 2084
2262.01 2179
2262.46 2276
2262.91 2136
2263.36 2119
2263.81 2266
2264.26 2372
2264.71 2523
2265.15 2414
2265.60 2381
2266.05 2508
2266.50 2366
2266.95 2282
2267.40 2268
2267.85 2497
2268.30 2477
2268.75 2486
2269.19 2583
2269.64 2587
2270.09 2519
2270.54 2419
2270.99 2310
2271.44 2260
2271.89 2451
2272.34 2331
2272.79 2128
2273.24 2155
2273.69 2135
2274.14 2178
2274.59 2179
2275.04 2114
2275.49 2143
2275.94 2038
2276.39 1884
2276.84 2038
2277.29 1996
2277.74 2027
2278.19 1951
2278.64 2139
2279.09 2271
2279.54 2180
2279.99 2352
2280.44 2283
2280.89 2296
2281.34 2331
2281.79 2267
2282.24 2170
2282.69 2366
2283.14 2026
2283.59 2154
2284.04 2119
2284.49 1947
2284.94 2132
2285.39 2240
2285.84 2066
2286.29 2097
2286.74 2452
2287.19 2630
2287.65 2514
2288.10 2546
2288.55 2742
2289.00 2985
2289.45 3134
2289.90 3370
2290.35 3437
2290.80 3802
2291.25 3945
2291.71 3656
2292.16 4009
2292.61 3762
2293.06 3409
2293.51 3668
2293.96 3604
2294.41 3326
2294.87 2938
2295.32 2807
2295.77 2748
2296.22 2764
2296.67 2412
2297.12 2206
2297.58 2151
2298.03 2073
2298.48 2281
2298.93 2183
2299.38 2152
2299.84 2047
2300.29 2069
2300.74 2023
2301.19 2001
2301.65 1934
2302.10 2092
2302.55 2133
2303.00 2021
2303.46 1964
2303.91 2017
2304.36 2060
2304.81 2193
2305.27 2173
2305.72 2059
2306.17 2088
2306.62 1879
2307.08 2046
2307.53 2354
2307.98 2298
2308.44 2427
2308.89 2404
2309.34 2578
2309.79 2542
2310.25 2721
2310.70 2613
2311.15 2409
2311.61 2360
2312.06 2437
2312.51 2283
2312.97 2255
2313.42 2055
2313.87 2161
2314.33 2130
2314.78 2127
2315.24 2004
2315.69 1969
2316.14 2023
2316.60 1974
2317.05 2037
2317.50 2219
2317.96 2113
2318.41 2342
2318.87 2114
2319.32 2127
2319.77 2242
2320.23 2067
2320.68 1965
2321.14 1941
2321.59 2176
2322.05 2334
2322.50 2151
2322.95 2036
2323.41 2102
2323.86 2170
2324.32 2310
2324.77 2167
2325.23 2292
2325.68 2313
2326.14 2377
2326.59 2504
2327.05 2423
2327.50 2433
2327.96 2607
2328.41 2751
2328.86 2674
2329.32 2487
2329.78 2558
2330.23 2468
2330.69 2673
2331.14 2825
2331.60 2477
2332.05 2259
2332.51 2319
2332.96 2358
2333.42 2206
2333.87 2194
2334.33 2302
2334.78 2305
2335.24 2083
2335.69 2146
2336.15 2241
2336.61 2161
2337.06 2273
2337.52 2408
2337.97 2292
2338.43 2235
2338.89 2351
2339.34 2477
2339.80 2469
2340.25 2409
2340.71 2248
2341.17 2394
2341.62 2421
2342.08 2309
2342.53 2325
2342.99 2216
2343.45 2312
2343.90 2314
2344.36 2323
2344.82 2326
2345.27 2383
2345.73 2427
2346.19 2466
2346.64 2504
2347.10 2623
2347.56 2601
2348.01 2371
2348.47 2347
2348.93 2363
2349.38 2206
2349.84 2276
2350.30 2473
2350.76 2445
2351.21 2356
2351.67 2358
2352.13 2365
2352.58 2302
2353.04 2023
2353.50 2091
2353.96 2126
2354.41 1777
2354.87 1894
2355.33 2183
2355.79 2271
2356.24 2117
2356.70 2140
2357.16 2208
2357.62 2109
2358.08 2148
2358.53 2204
2358.99 2229
2359.45 2266
2359.91 2113
2360.37 2114
2360.82 2043
2361.28 2279
2361.74 2181
2362.20 2134
2362.66 2200
2363.11 2255
2363.57 2281
2364.03 2069
2364.49 2245
2364.95 2207
2365.41 2326
2365.86 2251
2366.32 2182
2366.78 2328
2367.24 2224
2367.70 2218
2368.16 2323
2368.62 2428
2369.08 2191
2369.54 2203
2369.99 2055
2370.45 2029
2370.91 2102
2371.37 2061
2371.83 2169
2372.29 2367
2372.75 2334
2373.21 2143
2373.67 2041
2374.13 2169
2374.59 2217
2375.05 2106
2375.51 2171
2375.96 2071
2376.42 2110
2376.88 2243
2377.34 2180
2377.80 2147
2378.26 2244
2378.72 2286
2379.18 2340
2379.64 2266
2380.10 2269
2380.56 2404
2381.02 2190
2381.48 2124
2381.94 2404
2382.40 2231
2382.86 2272
2383.32 2153
2383.78 2134
2384.24 2305
2384.70 2291
2385.17 2110
2385.63 2057
2386.09 2064
2386.55 2326
2387.01 2109
2387.47 2013
2387.93 2077
2388.39 2089
2388.85 1884
2389.31 1982
2389.77 2106
2390.23 2004
2390.69 2234
2391.15 2266
2391.62 2100
2392.08 2047
2392.54 2021
2393.00 2037
2393.46 1965
2393.92 1906
2394.38 2182
2394.84 2234
2395.31 2009
2395.77 1970
2396.23 1910
2396.69 1821
2397.15 2023
2397.61 1942
2398.08 1988
2398.54 2096
2399.00 2001
2399.46 1952
2399.92 1870
2400.38 1893
2400.85 1930
2401.31 1916
2401.77 1819
2402.23 1909
2402.69 1918
2403.16 1922
2403.62 1832
2404.08 2089
2404.54 1938
2405.01 2108
2405.47 2128
2405.93 2014
2406.39 2062
2406.86 1965
2407.32 2027
2407.78 1934
2408.24 2167
2408.71 2171
2409.17 1910
2409.63 1855
2410.09 1915
2410.56 1992
2411.02 1892
2411.48 1753
2411.95 1843
2412.41 1927
2412.87 1839
2413.34 1826
2413.80 2120
2414.26 2129
2414.73 2092
2415.19 2141
2415.65 2207
2416.12 2417
2416.58 2426
2417.04 2483
2417.51 2453
2417.97 2449
2418.43 2769
2418.90 2756
2419.36 2725
2419.82 2877
2420.29 2723
2420.75 2730
2421.22 2558
2421.68 2527
2422.14 2355
2422.61 2300
2423.07 2186
2423.54 2283
2424.00 2172
2424.47 2434
2424.93 2301
2425.39 2228
2425.86 2158
2426.32 2103
2426.79 1989
2427.25 1974
2427.72 2239
2428.18 2414
2428.65 2080
2429.11 2131
2429.57 2072
2430.04 2051
2430.50 1949
2430.97 2118
2431.43 2074
2431.90 2117
2432.36 2317
2432.83 2062
2433.29 2377
2433.76 2476
2434.22 2464
2434.69 2316
2435.15 2095
2435.62 2162
2436.09 2459
2436.55 2483
2437.02 2374
2437.48 2401
2437.95 2604
2438.41 2592
2438.88 2851
2439.34 3056
2439.81 2803
2440.28 3011
2440.74 3182
2441.21 3070
2441.67 2831
2442.14 2941
2442.60 2590
2443.07 2656
2443.54 2576
2444.00 2304
2444.47 2256
2444.94 2194
2445.40 2111
2445.87 2089
2446.33 2329
2446.80 2179
2447.27 2077
2447.73 2074
2448.20 1852
2448.67 1936
2449.13 1885
2449.60 1979
2450.07 1962
2450.53 1952
2451.00 1884
2451.47 2051
2451.93 2019
2452.40 1857
2452.87 2039
2453.33 2078
2453.80 1959
2454.27 1887
2454.74 1964
2455.20 2217
2455.67 2095
2456.14 2047
2456.60 2291
2457.07 2302
2457.54 2267
2458.01 2168
2458.47 2137
2458.94 2141
2459.41 1935
2459.88 1864
2460.34 2086
2460.81 2175
2461.28 2133
2461.75 2168
2462.21 2066
2462.68 2069
2463.15 2009
2463.62 2090
2464.09 2077
2464.55 2126
2465.02 2081
2465.49 2061
2465.96 2143
2466.43 1952
2466.90 2046
2467.36 2050
2467.83 2175
2468.30 2290
2468.77 2084
2469.24 2045
2469.71 1984
2470.17 2204
2470.64 2114
2471.11 2133
2471.58 1951
2472.05 1741
2472.52 1851
2472.99 1779
2473.46 1871
2473.93 2061
2474.39 1863
2474.86 2022
2475.33 1911
2475.80 2030
2476.27 2001
2476.74 2223
2477.21 2117
2477.68 2131
2478.15 2252
2478.62 2466
2479.09 2371
2479.56 2423
2480.03 2540
2480.49 2354
2480.96 2466
2481.43 2791
2481.90 2405
2482.37 2117
2482.84 2042
2483.31 2109
2483.78 2355
2484.25 2242
2484.72 2050
2485.19 1995
2485.66 2087
2486.13 2061
2486.60 2093
2487.07 2006
2487.54 2000
2488.01 2202
2488.48 2297
2488.95 2090
2489.43 1892
2489.90 2106
2490.37 2008
2490.84 1996
2491.31 1973
2491.78 2157
2492.25 2278
2492.72 2135
2493.19 2269
2493.66 2220
2494.13 2134
2494.60 2102
2495.07 2165
2495.54 2219
2496.02 2371
2496.49 2207
2496.96 2058
2497.43 1983
2497.90 1817
2498.37 2056
2498.84 1923
2499.31 1868
2499.79 1970
2500.26 2047
2500.73 1840
2501.20 2040
2501.67 1794
2502.14 1763
2502.61 1904
2503.09 1886
2503.56 1880
2504.03 1868
2504.50 1906
2504.97 2174
2505.45 2319
2505.92 2152
2506.39 2195
2506.86 2297
2507.33 2424
2507.81 2510
2508.28 2443
2508.75 2169
2509.22 2329
2509.69 2410
2510.17 2567
2510.64 2532
2511.11 2480
2511.58 2544
2512.06 2538
2512.53 2693
2513.00 2423
2513.47 2187
2513.95 2197
2514.42 2251
2514.89 2244
2515.37 2139
2515.84 2145
2516.31 2242
2516.78 2155
2517.26 2230
2517.73 2219
2518.20 2129
2518.68 2129
2519.15 2186
2519.62 2240
2520.10 1990
2520.57 2017
2521.04 1998
2521.52 1928
2521.99 2051
2522.46 1957
2522.94 1981
2523.41 1989
2523.89 2060
2524.36 2119
2524.83 2026
2525.31 2120
2525.78 2213
2526.25 1994
2526.73 1828
2527.20 1909
2527.68 1935
2528.15 1937
2528.62 1931
2529.10 2091
2529.57 1874
2530.05 2076
2530.52 1905
2531.00 2038
2531.47 1969
2531.94 1940
2532.42 2187
2532.89 2248
2533.37 2203
2533.84 2244
2534.32 2124
2534.79 2272
2535.27 2333
2535.74 2005
2536.22 1931
2536.69 1923
2537.17 1886
2537.64 2239
2538.12 2166
2538.59 1883
2539.07 2138
2539.54 2043
2540.02 2108
2540.49 2068
2540.97 2213
2541.44 2263
2541.92 2185
2542.39 2007
2542.87 1970
2543.34 1958
2543.82 2058
2544.29 2104
2544.77 2296
2545.25 2433
2545.72 2497
2546.20 2298
2546.67 2235
2547.15 2520
2547.62 2782
2548.10 2691
2548.58 2527
2549.05 2556
2549.53 2597
2550.00 2656
2550.48 2697
2550.96 2553
2551.43 2464
2551.91 2584
2552.39 2586
2552.86 2480
2553.34 2505
2553.82 2763
2554.29 2654
2554.77 2887
2555.24 3088
2555.72 2874
2556.20 2843
2556.67 2577
2557.15 2704
2557.63 2427
2558.11 2463
2558.58 2384
2559.06 2317
2559.54 2214
2560.01 2002
2560.49 2067
2560.97 2135
2561.44 2253
2561.92 2259
2562.40 2056
2562.88 1946
2563.35 2050
2563.83 2091
2564.31 2289
2564.79 2067
2565.26 2153
2565.74 1879
2566.22 1907
2566.70 1918
2567.17 1888
2567.65 1976
2568.13 1969
2568.61 2054
2569.09 2018
2569.56 1791
2570.04 1971
2570.52 1974
2571.00 1811
2571.48 1915
2571.95 1977
2572.43 1892
2572.91 2034
2573.39 1981
2573.87 1836
2574.35 1699
2574.82 1980
2575.30 1946
2575.78 1900
2576.26 2025
2576.74 1856
2577.22 1913
2577.70 1966
2578.17 1870
2578.65 1854
2579.13 1919
2579.61 1763
2580.09 2016
2580.57 2058
2581.05 1962
2581.53 1810
2582.01 1659
2582.48 1797
2582.96 2040
2583.44 2060
2583.92 1987
2584.40 1983
2584.88 2035
2585.36 2171
2585.84 2007
2586.32 2200
2586.80 2167
2587.28 2043
2587.76 2091
2588.24 2047
2588.72 2237
2589.20 2214
2589.68 1941
2590.16 2127
2590.64 2053
2591.12 2204
2591.60 2389
2592.08 2543
2592.56 2311
2593.04 2085
2593.52 2173
2594.00 2294
2594.48 2287
2594.96 2165
2595.44 2264
2595.92 2241
2596.40 2127
2596.88 2087
2597.36 2063
2597.84 2014
2598.32 1996
2598.80 2084
2599.28 1884
2599.76 1863
2600.24 1942
2600.72 1971
2601.21 1953
2601.69 2043
2602.17 1868
2602.65 2013
2603.13 1995
2603.61 1866
2604.09 1640
2604.57 1941
2605.05 2055
2605.54 2054
2606.02 1982
2606.50 2014
2606.98 2007
2607.46 1981
2607.94 2111
2608.42 2221
2608.91 2323
2609.39 2271
2609.87 2211
2610.35 2263
2610.83 2197
2611.31 2101
2611.80 2011
2612.28 2175
2612.76 2086
2613.24 2128
2613.72 2043
2614.21 2042
2614.69 2105
2615.17 1860
2615.65 1978
2616.13 2156
2616.62 2123
2617.10 2016
2617.58 2142
2618.06 2137
2618.55 2196
2619.03 1915
2619.51 1919
2619.99 1908
2620.48 1803
2620.96 1849
2621.44 1994
2621.92 2101
2622.41 2034
2622.89 2091
2623.37 2128
2623.86 2033
2624.34 2050
2624.82 2155
2625.31 1935
2625.79 2082
2626.27 1879
2626.75 1951
2627.24 2121
2627.72 2144
2628.20 1957
2628.69 2059
2629.17 2261
2629.66 2039
2630.14 2090
2630.62 2034
2631.11 2075
2631.59 2004
2632.07 2166
2632.56 1972
2633.04 1969
2633.52 2143
2634.01 2054
2634.49 1935
2634.98 1704
2635.46 1779
2635.94 1938
2636.43 1909
2636.91 2082
2637.40 2024
2637.88 2002
2638.37 2026
2638.85 2125
2639.33 2130
2639.82 2146
2640.30 2049
2640.79 2187
2641.27 2262
2641.76 2354
2642.24 2260
2642.73 2180
2643.21 2166
2643.70 2244
2644.18 2016
2644.67 2082
2645.15 2160
2645.64 1980
2646.12 2029
2646.61 2085
2647.09 2070
2647.58 2094
2648.06 1930
2648.55 1893
2649.03 1985
2649.52 2128
2650.00 2097
2650.49 2024
2650.97 1829
2651.46 1922
2651.94 2003
2652.43 1914
2652.92 1979
2653.40 2210
2653.89 2063
2654.37 2000
2654.86 1829
2655.34 1918
2655.83 1958
2656.32 1884
2656.80 2233
2657.29 1979
2657.77 1993
2658.26 1996
2658.75 1778
2659.23 1864
2659.72 2010
2660.21 1914
2660.69 1896
2661.18 1889
2661.66 1861
2662.15 1981
2662.64 1915
2663.12 2026
2663.61 2031
2664.10 2088
2664.58 2020
2665.07 1847
2665.56 1900
2666.04 1961
2666.53 2071
2667.02 2182
2667.50 2123
2667.99 2051
2668.48 1921
2668.97 2124
2669.45 1971
2669.94 1918
2670.43 1977
2670.91 2051
2671.40 1952
2671.89 2083
2672.38 2234
2672.86 2224
2673.35 2436
2673.84 2381
2674.33 2279
2674.81 2353
2675.30 2313
2675.79 2456
2676.28 2471
2676.77 2376
2677.25 2363
2677.74 2306
2678.23 2570
2678.72 2522
2679.21 2472
2679.69 2535
2680.18 2384
2680.67 2518
2681.16 2691
2681.65 2548
2682.13 2731
2682.62 2590
2683.11 2430
2683.60 2492
2684.09 2441
2684.58 2563
2685.07 2598
2685.55 2402
2686.04 2201
2686.53 2264
2687.02 2233
2687.51 2436
2688.00 2160
2688.49 1957
2688.98 2029
2689.46 1976
2689.95 2012
2690.44 1933
2690.93 2090
2691.42 2239
2691.91 2188
2692.40 2094
2692.89 2007
2693.38 1985
2693.87 2020
2694.36 2093
2694.85 2184
2695.34 2051
2695.83 2087
2696.31 2122
2696.80 2216
2697.29 2203
2697.78 2116
2698.27 2321
2698.76 2286
2699.25 2212
2699.74 2149
2700.23 2299
2700.72 2294
2701.21 2169
2701.70 2161
2702.19 2233
2702.68 2358
2703.17 2437
2703.66 2174
2704.15 2148
2704.64 2190
2705.13 2342
2705.63 2268
2706.12 2057
2706.61 2058
2707.10 2183
2707.59 2231
2708.08 1985
2708.57 2032
2709.06 2034
2709.55 1856
2710.04 1758
2710.53 1869
2711.02 2058
2711.51 1811
2712.01 1844
2712.50 2088
2712.99 1860
2713.48 2025
2713.97 2080
2714.46 2005
2714.95 1893
2715.44 1896
2715.93 1839
2716.43 1985
2716.92 2053
2717.41 2021
2717.90 2112
2718.39 1910
2718.88 1830
2719.38 1935
2719.87 2150
2720.36 2189
2720.85 2130
2721.34 1961
2721.83 2079
2722.33 2172
2722.82 2141
2723.31 2009
2723.80 1897
2724.30 1977
2724.79 1917
2725.28 1903
2725.77 1912
2726.26 1740
2726.76 1861
2727.25 1847
2727.74 1885
2728.23 1981
2728.73 1911
2729.22 1991
2729.71 2178
2730.20 2021
2730.70 1967
2731.19 1900
2731.68 2032
2732.18 2141
2732.67 1967
2733.16 1952
2733.65 2047
2734.15 2225
2734.64 2208
2735.13 1923
2735.63 1914
2736.12 2331
2736.61 2316
2737.11 2025
2737.60 2125
2738.09 2133
2738.59 2166
2739.08 1964
2739.57 2044
2740.07 1960
2740.56 1705
2741.05 1940
2741.55 1829
2742.04 1782
2742.54 1838
2743.03 1903
2743.52 1867
2744.02 1645
2744.51 1709
2745.00 1890
2745.50 1952
2745.99 1878
2746.49 1632
2746.98 1992
2747.48 1940
2747.97 1977
2748.46 1877
2748.96 1646
2749.45 1875
2749.95 2046
2750.44 2041
2750.94 1862
2751.43 1862
2751.93 1970
2752.42 1958
2752.91 1884
2753.41 1785
2753.90 1934
2754.40 2045
2754.89 1898
2755.39 1900
2755.88 2004
2756.38 1956
2756.87 1916
2757.37 2017
2757.86 2059
2758.36 2176
2758.85 2038
2759.35 1921
2759.85 1839
2760.34 1917
2760.84 2076
2761.33 2008
2761.83 2067
2762.32 1890
2762.82 1947
2763.31 1993
2763.81 1810
2764.31 1983
2764.80 1969
2765.30 1966
2765.79 2043
2766.29 1891
2766.78 1874
2767.28 2025
2767.78 1852
2768.27 1903
2768.77 1906
2769.27 2168
2769.76 2123
2770.26 1826
2770.75 1916
2771.25 2041
2771.75 2178
2772.24 2115
2772.74 2174
2773.24 2144
2773.73 2005
2774.23 2113
2774.73 2143
2775.22 2083
2775.72 1954
2776.22 2073
2776.71 2110
2777.21 2242
2777.71 2322
2778.20 2296
2778.70 2109
2779.20 2066
2779.70 2203
2780.19 2202
2780.69 2226
2781.19 2135
2781.68 1987
2782.18 1939
2782.68 1952
2783.18 2004
2783.67 1930
2784.17 1917
2784.67 1980
2785.17 1966
2785.66 2252
2786.16 2057
2786.66 1994
2787.16 2027
2787.66 2183
2788.15 2088
2788.65 2161
2789.15 1848
2789.65 1865
2790.14 2132
2790.64 1936
2791.14 1949
2791.64 1881
2792.14 2108
2792.64 2162
2793.13 2098
2793.63 2203
2794.13 2254
2794.63 2334
2795.13 2419
2795.63 2473
2796.12 2369
2796.62 2610
2797.12 2572
2797.62 2556
2798.12 2812
2798.62 2685
2799.12 2860
2799.62 2562
2800.12 2469
2800.61 2416
2801.11 2379
2801.61 2246
2802.11 2356
2802.61 2655
2803.11 2481
2803.61 2476
2804.11 2618
2804.61 2623
2805.11 3152
2805.61 3080
2806.11 2804
2806.61 3270
2807.11 3379
2807.60 3362
2808.10 3398
2808.60 3607
2809.10 3498
2809.60 3247
2810.10 3227
2810.60 3073
2811.10 2867
2811.60 2680
2812.10 2521
2812.60 2457
2813.10 2296
2813.60 2108
2814.10 2295
2814.60 2405
2815.10 2332
2815.60 2248
2816.10 2226
2816.61 2327
2817.11 2423
2817.61 2307
2818.11 2477
2818.61 2452
2819.11 2690
2819.61 2647
2820.11 2659
2820.61 2715
2821.11 2579
2821.61 2634
2822.11 2450
2822.61 2406
2823.11 2304
2823.62 2355
2824.12 2359
2824.62 2380
2825.12 2189
2825.62 2121
2826.12 2141
2826.62 2021
2827.12 2147
2827.63 2129
2828.13 2188
2828.63 2095
2829.13 2106
2829.63 2053
2830.13 2149
2830.63 2215
2831.14 1988
2831.64 1820
2832.14 1957
2832.64 2028
2833.14 1894
2833.65 2143
2834.15 2269
2834.65 1976
2835.15 2147
2835.65 2312
2836.16 2072
2836.66 2192
2837.16 2035
2837.66 2120
2838.16 2330
2838.67 2137
2839.17 2313
2839.67 2195
2840.17 2267
2840.68 2123
2841.18 1927
2841.68 2083
2842.19 2053
2842.69 2152
2843.19 2060
2843.69 2242
2844.20 2314
2844.70 2221
2845.20 2382
2845.71 2264
2846.21 2452
2846.71 2476
2847.21 2397
2847.72 2452
2848.22 2450
2848.72 2399
2849.23 2362
2849.73 2486
2850.23 2364
2850.74 2210
2851.24 2293
2851.74 2105
2852.25 2268
2852.75 2037
2853.26 1969
2853.76 2011
2854.26 2140
2854.77 2278
2855.27 2221
2855.77 2216
2856.28 2260
2856.78 2084
2857.29 2135
2857.79 2051
2858.29 1970
2858.80 1766
2859.30 1992
2859.81 2144
2860.31 2054
2860.82 2235
2861.32 1888
2861.82 2075
2862.33 1979
2862.83 1863
2863.34 1966
2863.84 2009
2864.35 1727
2864.85 1904
2865.36 1817
2865.86 1954
2866.37 1926
2866.87 1959
2867.38 1924
2867.88 1926
2868.39 1968
2868.89 1970
2869.40 1969
2869.90 2184
2870.41 2125
2870.91 2027
2871.42 1984
2871.92 2120
2872.43 2160
2872.93 2200
2873.44 2023
2873.94 2193
2874.45 2186
2874.95 2141
2875.46 2256
2875.97 2301
2876.47 2303
2876.98 2298
2877.48 2362
2877.99 2282
2878.49 2274
2879.00 2308
2879.51 2334
2880.01 2358
2880.52 2374
2881.03 2427
2881.53 2482
2882.04 2440
2882.54 2676
2883.05 2658
2883.56 2456
2884.06 2595
2884.57 2669
2885.08 2765
2885.58 2772
2886.09 2664
2886.60 2819
2887.10 3111
2887.61 2801
2888.12 3060
2888.62 2825
2889.13 2671
2889.64 2593
2890.14 2644
2890.65 2589
2891.16 2440
2891.66 2248
2892.17 2365
2892.68 2242
2893.18 2136
2893.69 2222
2894.20 2477
2894.71 2682
2895.21 2402
2895.72 2585
2896.23 2872
2896.74 2644
2897.24 2537
2897.75 2357
2898.26 2505
2898.77 2366
2899.27 2284
2899.78 2372
2900.29 2541
2900.80 2576
2901.31 2608
2901.81 2788
2902.32 2819
2902.83 2816
2903.34 2659
2903.85 2631
2904.35 2644
2904.86 2803
2905.37 2644
2905.88 2722
2906.39 2586
2906.90 2583
2907.40 2358
2907.91 2200
2908.42 2325
2908.93 2395
2909.44 2337
2909.95 2065
2910.46 2244
2910.96 2168
2911.47 2074
2911.98 2072
2912.49 2185
2913.00 2169
2913.51 2159
2914.02 2289
2914.53 2209
2915.04 2086
2915.54 2131
2916.05 2206
2916.56 2469
2917.07 2257
2917.58 2082
2918.09 2015
2918.60 2063
2919.11 2262
2919.62 2180
2920.13 2229
2920.64 2191
2921.15 2276
2921.66 2380
2922.17 2473
2922.68 2564
2923.19 2529
2923.70 2324
2924.21 2577
2924.72 2931
2925.23 2797
2925.74 2728
2926.25 2823
2926.76 2709
2927.27 2529
2927.78 2446
2928.29 2368
2928.80 2287
2929.31 2353
2929.82 1973
2930.33 2197
2930.84 2027
2931.35 2083
2931.86 2053
2932.37 1998
2932.88 2161
2933.39 2184
2933.90 2179
2934.41 2139
2934.92 2007
2935.44 2127
2935.95 2121
2936.46 2155
2936.97 2161
2937.48 2350
2937.99 2318
2938.50 2093
2939.01 2304
2939.52 2280
2940.04 2237
2940.55 2246
2941.06 2387
2941.57 2329
2942.08 2389
2942.59 2340
2943.10 2482
2943.62 2697
2944.13 2707
2944.64 2809
2945.15 2992
2945.66 3185
2946.17 3551
2946.69 3481
2947.20 3280
2947.71 3244
2948.22 3209
2948.73 3048
2949.25 3283
2949.76 2696
2950.27 2529
2950.78 2610
2951.29 2435
2951.81 2330
2952.32 2166
2952.83 2184
2953.34 2094
2953.86 1875
2954.37 1858
2954.88 2126
2955.39 1998
2955.91 2131
2956.42 2026
2956.93 2127
2957.45 2005
2957.96 2076
2958.47 2177
2958.98 2095
2959.50 2311
2960.01 2269
2960.52 2272
2961.04 2365
2961.55 2330
2962.06 2434
2962.58 2608
2963.09 2410
2963.60 2441
2964.12 2459
2964.63 2287
2965.14 2241
2965.66 2262
2966.17 2319
2966.68 2425
2967.20 2106
2967.71 2011
2968.22 2037
2968.74 2090
2969.25 2198
2969.77 2291
2970.28 2167
2970.79 2126
2971.31 2102
2971.82 2124
2972.34 2129
2972.85 2185
2973.36 2173
2973.88 2193
2974.39 2166
2974.91 1950
2975.42 2237
2975.94 2273
2976.45 2291
2976.96 2081
2977.48 1981
2977.99 2252
2978.51 2194
2979.02 2048
2979.54 2092
2980.05 2278
2980.57 2261
2981.08 2230
2981.60 2051
2982.11 2070
2982.63 2099
2983.14 2363
2983.66 2268
2984.17 2199
2984.69 2142
2985.20 2294
2985.72 2395
2986.23 2236
2986.75 2448
2987.26 2431
2987.78 2244
2988.29 2397
2988.81 2563
2989.32 2355
2989.84 2389
2990.36 2540
2990.87 2437
2991.39 2584
2991.90 2444
2992.42 2450
2992.94 2698
2993.45 2743
2993.97 2698
2994.48 2888
2995.00 3074
2995.51 3103
2996.03 3086
2996.55 3255
2997.06 3239
2997.58 3262
2998.10 3135
2998.61 3465
2999.13 3294
2999.65 3188
3000.16 2995
3000.68 2979
3001.19 2719
3001.71 2875
3002.23 3086
3002.74 3052
3003.26 3319
3003.78 3205
3004.30 3387
3004.81 3367
3005.33 3072
3005.85 3143
3006.36 2999
3006.88 2895
3007.40 2689
3007.91 2572
3008.43 2487
3008.95 2389
3009.47 2310
3009.98 2398
3010.50 2409
3011.02 2180
3011.54 2135
3012.05 2162
3012.57 2350
3013.09 2464
3013.61 2404
3014.12 2482
3014.64 2347
3015.16 2038
3015.68 2174
3016.19 2332
3016.71 2477
3017.23 2446
3017.75 2438
3018.27 2605
3018.78 2651
3019.30 2573
3019.82 2525
3020.34 2299
3020.86 2225
3021.38 2361
3021.89 2420
3022.41 2373
3022.93 2446
3023.45 2686
3023.97 2487
3024.49 2457
3025.01 2494
3025.52 2487
3026.04 2484
3026.56 2453
3027.08 2492
3027.60 2393
3028.12 2547
3028.64 2519
3029.16 2584
3029.67 2516
3030.19 2469
3030.71 2287
3031.23 2351
3031.75 2453
3032.27 2697
3032.79 2333
3033.31 2486
3033.83 2545
3034.35 2326
3034.87 2351
3035.39 2225
3035.91 2443
3036.43 2520
3036.95 2336
3037.47 2305
3037.99 2260
3038.50 2338
3039.02 2434
3039.54 2350
3040.06 2211
3040.58 2226
3041.10 2160
3041.62 2166
3042.14 2084
3042.66 1978
3043.18 2147
3043.70 2138
3044.23 2060
3044.75 2161
3045.27 1973
3045.79 2102
3046.31 2335
3046.83 2299
3047.35 2272
3047.87 2309
3048.39 2130
3048.91 2317
3049.43 2159
3049.95 2126
3050.47 2207
3050.99 2014
3051.51 2063
3052.03 2172
3052.56 2053
3053.08 2069
3053.60 1975
3054.12 2062
3054.64 2092
3055.16 1961
3055.68 2026
3056.20 2262
3056.72 2163
3057.25 2168
3057.77 2081
3058.29 2034
3058.81 2119
3059.33 1986
3059.85 1979
3060.38 2232
3060.90 2193
3061.42 2201
3061.94 2102
3062.46 2092
3062.98 2187
3063.51 2266
3064.03 2271
3064.55 2245
3065.07 2224
3065.59 2204
3066.12 2237
3066.64 2317
3067.16 2380
3067.68 2205
3068.21 2354
3068.73 2350
3069.25 2199
3069.77 2253
3070.30 2089
3070.82 2121
3071.34 2008
3071.86 2220
3072.39 2374
3072.91 2236
3073.43 2362
3073.95 2514
3074.48 2431
3075.00 2246
3075.52 2471
3076.05 2352
3076.57 2534
3077.09 2471
3077.61 2636
3078.14 2600
3078.66 2525
3079.18 2592
3079.71 2638
3080.23 2792
3080.75 2845
3081.28 2728
3081.80 2603
3082.32 2691
3082.85 2655
3083.37 2659
3083.90 2671
3084.42 2748
3084.94 2609
3085.47 2474
3085.99 2394
3086.51 2604
3087.04 2447
3087.56 2274
3088.09 2280
3088.61 2321
3089.13 2334
3089.66 2370
3090.18 2372
3090.71 2283
3091.23 2500
3091.76 2420
3092.28 2650
3092.80 2377
3093.33 2399
3093.85 2592
3094.38 2561
3094.90 2434
3095.43 2678
3095.95 2638
3096.48 2476
3097.00 2851
3097.53 2905
3098.05 2746
3098.58 3341
3099.10 3056
3099.63 3621
3100.15 4195
3100.68 4380
3101.20 4845
3101.73 5575
3102.25 6120
3102.78 6409
3103.30 6797
3103.83 6667
3104.35 6529
3104.88 6403
3105.40 5746
3105.93 4830
3106.45 4288
3106.98 4280
3107.51 3654
3108.03 3366
3108.56 3181
3109.08 3006
3109.61 2959
3110.13 2913
3110.66 2923
3111.19 3212
3111.71 3032
3112.24 3168
3112.76 3019
3113.29 2750
3113.82 2813
3114.34 2775
3114.87 2709
3115.40 2663
3115.92 2401
3116.45 2250
3116.98 2417
3117.50 2484
3118.03 2349
3118.55 2300
3119.08 2419
3119.61 2325
3120.13 2469
3120.66 2914
3121.19 2663
3121.72 2652
3122.24 2953
3122.77 2772
3123.30 2532
3123.82 2768
3124.35 2647
3124.88 2733
3125.40 2598
3125.93 2398
3126.46 2454
3126.99 2481
3127.51 2591
3128.04 2580
3128.57 2375
3129.10 2323
3129.62 2472
3130.15 2517
3130.68 2462
3131.21 2385
3131.73 2227
3132.26 2259
3132.79 2130
3133.32 2212
3133.85 2182
3134.37 2231
3134.90 2365
3135.43 2370
3135.96 2300
3136.49 2392
3137.01 2477
3137.54 2577
3138.07 2570
3138.60 2390
3139.13 2483
3139.65 2450
3140.18 2270
3140.71 2069
3141.24 2089
3141.77 2299
3142.30 2268
3142.83 2156
3143.35 2033
3143.88 2173
3144.41 2290
3144.94 2226
3145.47 2290
3146.00 2576
3146.53 2510
3147.06 2566
3147.59 2635
3148.11 2767
3148.64 2665
3149.17 2578
3149.70 2784
3150.23 2803
3150.76 2618
3151.29 2733
3151.82 2606
3152.35 2624
3152.88 2452
3153.41 2292
3153.94 2294
3154.47 2300
3155.00 2372
3155.53 2471
3156.06 2441
3156.59 2609
3157.12 2639
3157.65 2425
3158.18 2457
3158.71 2641
3159.24 2645
3159.77 2337
3160.30 2524
3160.83 2379
3161.36 2456
3161.89 2340
3162.42 2425
3162.95 2305
3163.48 2310
3164.01 2024
3164.54 2048
3165.07 1975
3165.60 2031
3166.13 2298
3166.66 2144
3167.19 2078
3167.72 2160
3168.25 2272
3168.78 2067
3169.31 2063
3169.85 1928
3170.38 2088
3170.91 2122
3171.44 2289
3171.97 2232
3172.50 2224
3173.03 2289
3173.56 2135
3174.09 2232
3174.63 2213
3175.16 2387
3175.69 2388
3176.22 2289
3176.75 2420
3177.28 2411
3177.81 2498
3178.35 2312
3178.88 2307
3179.41 2296
3179.94 2371
3180.47 2222
3181.00 2152
3181.54 2131
3182.07 2123
3182.60 2179
3183.13 2215
3183.66 2139
3184.20 2276
3184.73 2210
3185.26 2159
3185.79 2151
3186.33 2146
3186.86 2157
3187.39 2167
3187.92 2171
3188.46 2153
3188.99 2202
3189.52 2355
3190.05 2217
3190.59 2030
3191.12 1951
3191.65 2009
3192.18 2145
3192.72 2073
3193.25 2129
3193.78 2129
3194.32 2238
3194.85 2061
3195.38 2154
3195.91 2208
3196.45 2029
3196.98 2063
3197.51 2373
3198.05 2285
3198.58 2067
3199.11 2296
3199.65 2315
3200.18 2185
3200.71 2235
3201.25 2209
3201.78 2301
3202.32 2444
3202.85 2389
3203.38 2506
3203.92 2662
3204.45 2832
3204.98 2480
3205.52 2554
3206.05 2560
3206.59 2662
3207.12 2610
3207.65 2507
3208.19 2651
3208.72 2742
3209.26 2935
3209.79 2909
3210.32 2999
3210.86 3208
3211.39 3228
3211.93 2919
3212.46 3009
3213.00 2883
3213.53 2815
3214.07 2747
3214.60 2412
3215.14 2386
3215.67 2145
3216.20 2348
3216.74 2441
3217.27 2336
3217.81 2331
3218.34 2444
3218.88 2388
3219.41 2328
3219.95 2461
3220.48 2403
3221.02 2504
3221.56 2720
3222.09 2751
3222.63 2694
3223.16 2763
3223.70 2758
3224.23 2640
3224.77 2790
3225.30 2903
3225.84 2641
3226.37 2812
3226.91 2648
3227.45 2332
3227.98 2401
3228.52 2429
3229.05 2453
3229.59 2294
3230.12 2550
3230.66 2343
3231.20 2483
3231.73 2297
3232.27 2325
3232.81 2158
3233.34 2259
3233.88 2405
3234.41 2400
3234.95 2483
3235.49 2580
3236.02 2513
3236.56 2403
3237.10 2508
3237.63 2921
3238.17 2708
3238.71 2720
3239.24 2917
3239.78 2721
3240.32 2799
3240.85 2809
3241.39 2758
3241.93 2630
3242.46 2669
3243.00 2532
3243.54 2284
3244.07 2381
3244.61 2302
3245.15 2358
3245.69 2293
3246.22 2235
3246.76 2398
3247.30 2498
3247.84 2635
3248.37 2649
3248.91 2671
3249.45 2542
3249.99 2334
3250.52 2294
3251.06 2514
3251.60 2612
3252.14 2756
3252.67 2685
3253.21 2641
3253.75 2791
3254.29 2802
3254.83 2987
3255.36 2707
3255.90 2509
3256.44 2727
3256.98 2876
3257.52 2865
3258.05 3097
3258.59 3152
3259.13 2982
3259.67 3207
3260.21 3453
3260.75 3647
3261.29 3534
3261.82 3579
3262.36 3934
3262.90 4403
3263.44 4622
3263.98 4458
3264.52 4810
3265.06 5167
3265.60 5600
3266.13 5419
3266.67 5880
3267.21 6167
3267.75 5786
3268.29 5874
3268.83 5125
3269.37 4817
3269.91 4748
3270.45 4209
3270.99 3676
3271.53 3245
3272.07 3255
3272.60 3247
3273.14 2875
3273.68 2900
3274.22 2810
3274.76 2989
3275.30 2909
3275.84 2631
3276.38 2846
3276.92 2963
3277.46 2875
3278.00 2795
3278.54 3072
3279.08 3045
3279.62 2955
3280.16 2930
3280.70 3138
3281.24 3116
3281.78 3053
3282.32 3030
3282.86 3012
3283.40 3222
3283.94 3341
3284.48 3064
3285.02 3227
3285.56 3431
3286.11 3215
3286.65 3218
3287.19 3354
3287.73 3466
3288.27 3366
3288.81 3174
3289.35 3460
3289.89 3369
3290.43 3292
3290.97 3501
3291.51 3468
3292.05 3508
3292.60 3891
3293.14 4067
3293.68 4257
3294.22 4515
3294.76 4576
3295.30 4943
3295.84 4868
3296.38 4726
3296.93 4784
3297.47 4729
3298.01 4234
3298.55 3881
3299.09 3891
3299.63 3561
3300.18 3451
3300.72 3164
3301.26 3354
3301.80 3058
3302.34 3048
3302.89 2994
3303.43 3018
3303.97 3030
3304.51 2991
3305.05 3214
3305.60 3077
3306.14 2969
3306.68 2778
3307.22 2846
3307.76 2857
3308.31 2810
3308.85 2963
3309.39 3165
3309.93 3052
3310.48 2694
3311.02 2776
3311.56 2816
3312.11 2929
3312.65 3097
3313.19 3146
3313.73 3140
3314.28 2914
3314.82 3289
3315.36 3317
3315.91 3361
3316.45 3210
3316.99 3507
3317.53 3748
3318.08 3862
3318.62 3754
3319.16 3941
3319.71 4074
3320.25 3969
3320.79 4018
3321.34 4096
3321.88 4127
3322.43 4116
3322.97 4148
3323.51 4067
3324.06 4030
3324.60 4088
3325.14 3949
3325.69 3873
3326.23 3619
3326.78 3189
3327.32 3415
3327.86 3399
3328.41 3319
3328.95 3097
3329.50 3439
3330.04 3886
3330.58 4267
3331.13 5309
3331.67 6161
3332.22 7562
3332.76 8840
3333.31 10462
3333.85 12873
3334.39 14907
3334.94 16549
3335.48 18629
3336.03 19630
3336.57 19650
3337.12 19085
3337.66 18031
3338.21 16324
3338.75 14490
3339.30 12212
3339.84 10273
3340.39 9024
3340.93 7545
3341.48 6341
3342.02 5364
3342.57 4803
3343.11 4423
3343.66 3994
3344.20 3681
3344.75 3509
3345.29 3314
3345.84 3317
3346.39 3504
3346.93 3376
3347.48 3496
3348.02 3448
3348.57 3501
3349.11 3588
3349.66 3715
3350.21 3759
3350.75 4076
3351.30 4075
3351.84 3862
3352.39 4030
3352.94 3952
3353.48 3871
3354.03 3769
3354.57 3582
3355.12 3388
3355.67 3257
3356.21 3012
3356.76 3041
3357.31 2871
3357.85 2687
3358.40 2640
3358.94 2697
3359.49 2698
3360.04 2624
3360.58 2517
3361.13 2636
3361.68 2635
3362.22 2765
3362.77 2991
3363.32 2946
3363.87 2728
3364.41 2938
3364.96 3051
3365.51 2842
3366.05 2945
3366.60 2928
3367.15 3196
3367.70 3082
3368.24 2837
3368.79 2910
3369.34 3066
3369.88 3260
3370.43 3100
3370.98 3346
3371.53 3618
3372.07 3647
3372.62 4079
3373.17 3926
3373.72 4021
3374.27 4073
3374.81 4106
3375.36 4175
3375.91 3957
3376.46 3748
3377.01 3651
3377.55 3240
3378.10 3053
3378.65 2960
3379.20 2786
3379.75 2692
3380.29 2627
3380.84 2616
3381.39 2624
3381.94 2619
3382.49 2678
3383.04 2410
3383.58 2464
3384.13 2491
3384.68 2486
3385.23 2578
3385.78 2545
3386.33 2537
3386.88 2367
3387.43 2704
3387.97 2670
3388.52 2524
3389.07 2626
3389.62 2588
3390.17 2436
3390.72 2473
3391.27 2363
3391.82 2255
3392.37 2357
3392.92 2304
3393.47 2312
3394.02 2500
3394.56 2344
3395.11 2472
3395.66 2349
3396.21 2242
3396.76 2242
3397.31 2380
3397.86 2351
3398.41 2400
3398.96 2274
3399.51 2204
3400.06 2327
3400.61 2253
3401.16 2147
3401.71 2427
3402.26 2314
3402.81 2329
3403.36 2200
3403.91 2170
3404.46 2146
3405.01 2117
3405.56 2229
3406.11 2368
3406.66 2268
3407.21 2491
3407.76 2544
3408.32 2442
3408.87 2390
3409.42 2706
3409.97 2822
3410.52 2731
3411.07 2837
3411.62 2834
3412.17 2916
3412.72 2886
3413.27 2692
3413.82 2902
3414.37 2933
3414.93 2848
3415.48 2679
3416.03 2627
3416.58 2446
3417.13 2372
3417.68 2380
3418.23 2219
3418.78 2266
3419.34 2267
3419.89 2241
3420.44 2071
3420.99 2011
3421.54 2124
3422.09 2232
3422.65 2376
3423.20 2532
3423.75 2483
3424.30 2702
3424.85 2597
3425.40 2383
3425.96 2605
3426.51 2261
3427.06 2096
3427.61 2147
3428.16 2243
3428.72 2254
3429.27 2262
3429.82 2442
3430.37 2351
3430.93 2140
3431.48 2206
3432.03 2126
3432.58 2174
3433.14 2327
3433.69 2268
3434.24 1979
3434.79 2183
3435.35 2382
3435.90 2389
3436.45 2254
3437.00 2279
3437.56 2465
3438.11 2472
3438.66 2624
3439.22 2412
3439.77 2396
3440.32 2421
3440.88 2596
3441.43 2609
3441.98 2671
3442.54 2546
3443.09 2491
3443.64 2571
3444.20 2332
3444.75 2266
3445.30 2017
3445.86 2304
3446.41 2151
3446.96 2156
3447.52 2120
3448.07 2114
3448.63 2150
3449.18 2230
3449.73 2219
3450.29 2161
3450.84 2112
3451.39 2241
3451.95 2224
3452.50 2113
3453.06 2195
3453.61 2057
3454.17 1896
3454.72 2019
3455.27 2023
3455.83 2062
3456.38 2083
3456.94 2199
3457.49 2027
3458.05 1991
3458.60 2283
3459.16 2161
3459.71 2107
3460.27 2155
3460.82 2250
3461.37 2259
3461.93 2243
3462.48 2122
3463.04 2208
3463.59 2097
3464.15 2123
3464.70 2043
3465.26 2182
3465.82 2061
3466.37 2236
3466.93 2223
3467.48 2312
3468.04 2382
3468.59 2272
3469.15 2249
3469.70 2276
3470.26 2316
3470.81 2368
3471.37 2355
3471.92 2322
3472.48 2408
3473.04 2205
3473.59 2149
3474.15 2298
3474.70 2356
3475.26 2413
3475.82 2404
3476.37 2526
3476.93 2442
3477.48 2472
3478.04 2621
3478.60 2685
3479.15 2647
3479.71 3034
3480.27 3030
3480.82 2752
3481.38 2815
3481.93 2877
3482.49 2762
3483.05 2696
3483.60 2649
3484.16 2590
3484.72 2604
3485.27 2741
3485.83 2623
3486.39 2718
3486.94 2771
3487.50 2844
3488.06 3024
3488.62 3184
3489.17 3662
3489.73 3910
3490.29 4158
3490.84 4691
3491.40 5084
3491.96 5402
3492.52 5454
3493.07 5408
3493.63 5198
3494.19 5304
3494.75 4713
3495.30 4304
3495.86 4262
3496.42 4968
3496.98 4773
3497.53 5336
3498.09 5440
3498.65 5480
3499.21 5704
3499.76 6139
3500.32 6196
3500.88 5699
3501.44 5541
3502.00 5592
3502.56 5449
3503.11 5640
3503.67 5293
3504.23 5222
3504.79 5400
3505.35 5131
3505.90 5470
3506.46 5404
3507.02 5264
3507.58 5169
3508.14 4461
3508.70 4157
3509.26 4177
3509.81 3787
3510.37 3369
3510.93 3236
3511.49 3096
3512.05 3003
3512.61 2888
3513.17 2646
3513.73 2646
3514.29 2660
3514.84 2548
3515.40 2564
3515.96 2650
3516.52 2441
3517.08 2534
3517.64 2691
3518.20 2707
3518.76 2711
3519.32 2699
3519.88 2536
3520.44 2807
3521.00 2638
3521.56 2512
3522.12 2500
3522.68 2811
3523.24 2816
3523.80 2752
3524.36 2632
3524.92 2663
3525.48 2592
3526.04 2462
3526.60 2318
3527.16 2278
3527.72 2398
3528.28 2369
3528.84 2244
3529.40 2186
3529.96 2243
3530.52 2204
3531.08 2359
3531.64 2357
3532.20 2306
3532.76 2346
3533.32 2294
3533.88 2409
3534.44 2497
3535.00 2313
3535.56 2426
3536.12 2477
3536.68 2526
3537.25 2421
3537.81 2521
3538.37 2358
3538.93 2472
3539.49 2314
3540.05 2372
3540.61 2629
3541.17 2543
3541.73 2585
3542.30 2575
3542.86 2591
3543.42 2515
3543.98 2739
3544.54 2820
3545.10 2637
3545.66 2585
3546.23 2456
3546.79 2436
3547.35 2234
3547.91 2199
3548.47 2260
3549.03 2168
3549.60 2127
3550.16 2076
3550.72 1943
3551.28 1961
3551.84 2093
3552.41 1908
3552.97 2008
3553.53 1881
3554.09 1929
3554.65 2116
3555.22 2000
3555.78 1996
3556.34 2218
3556.90 2086
3557.47 2213
3558.03 2285
3558.59 2319
3559.15 2295
3559.72 2322
3560.28 2383
3560.84 2062
3561.41 2032
3561.97 2150
3562.53 2176
3563.09 2384
3563.66 2188
3564.22 2195
3564.78 2180
3565.35 2211
3565.91 2247
3566.47 2005
3567.04 2025
3567.60 1961
3568.16 1964
3568.73 1837
3569.29 1841
3569.85 1983
3570.42 1852
3570.98 2074
3571.54 2141
3572.11 2028
3572.67 1950
3573.23 2037
3573.80 2138
3574.36 2014
3574.93 2204
3575.49 2241
3576.05 2160
3576.62 2214
3577.18 2155
3577.75 2041
3578.31 2009
3578.87 1996
3579.44 2031
3580.00 2036
3580.57 2059
3581.13 2151
3581.70 2106
3582.26 2129
3582.82 1889
3583.39 2024
3583.95 2062
3584.52 2004
3585.08 2060
3585.65 1878
3586.21 1866
3586.78 2048
3587.34 1974
3587.91 1869
3588.47 1974
3589.04 1816
3589.60 1880
3590.17 2077
3590.73 1951
3591.30 1973
3591.86 1964
3592.43 2130
3592.99 1967
3593.56 2101
3594.12 2122
3594.69 2107
3595.25 2095
3595.82 1957
3596.39 1992
3596.95 2099
3597.52 2140
3598.08 2052
3598.65 2050
3599.21 2259
3599.78 2237
3600.35 2281
3600.91 2304
3601.48 2303
3602.04 2063
3602.61 2069
3603.18 2030
3603.74 2193
3604.31 2008
3604.87 1991
3605.44 1908
3606.01 1942
3606.57 1836
3607.14 1909
3607.71 1820
3608.27 1777
3608.84 1773
3609.41 1775
3609.97 1851
3610.54 1980
3611.11 1963
3611.67 1867
3612.24 1919
3612.81 1988
3613.37 1884
3613.94 2043
3614.51 2311
3615.07 2470
3615.64 2592
3616.21 2644
3616.77 3293
3617.34 3231
3617.91 3227
3618.48 3403
3619.04 3316
3619.61 3214
3620.18 3085
3620.75 3116
3621.31 2796
3621.88 2467
3622.45 2646
3623.02 2314
3623.58 2108
3624.15 1994
3624.72 2003
3625.29 1951
3625.86 1938
3626.42 2048
3626.99 1865
3627.56 1876
3628.13 1908
3628.70 1839
3629.26 1925
3629.83 1853
3630.40 1866
3630.97 1888
3631.54 1715
3632.10 1807
3632.67 1904
3633.24 1803
3633.81 1913
3634.38 1969
3634.95 2007
3635.52 1878
3636.08 1861
3636.65 1976
3637.22 2079
3637.79 2234
3638.36 2205
3638.93 2271
3639.50 2411
3640.07 2572
3640.64 2678
3641.20 2808
3641.77 2944
3642.34 3108
3642.91 3084
3643.48 2859
3644.05 2854
3644.62 2738
3645.19 2575
3645.76 2424
3646.33 2406
3646.90 2238
3647.47 2495
3648.04 2279
3648.61 2248
3649.18 2415
3649.75 2289
3650.32 2365
3650.89 2451
3651.46 2422
3652.03 2308
3652.60 2426
3653.17 2586
3653.74 2706
3654.31 2630
3654.88 2922
3655.45 3034
3656.02 2661
3656.59 2714
3657.16 2754
3657.73 2653
3658.30 2781
3658.87 2745
3659.44 2988
3660.01 3249
3660.58 3284
3661.15 3108
3661.72 3055
3662.29 2815
3662.86 2861
3663.43 2574
3664.00 2470
3664.58 2687
3665.15 2618
3665.72 2432
3666.29 2701
3666.86 2608
3667.43 2676
3668.00 2547
3668.57 2532
3669.14 2588
3669.72 2413
3670.29 2323
3670.86 2422
3671.43 2425
3672.00 2188
3672.57 2202
3673.14 2232
3673.72 2323
3674.29 2428
3674.86 2601
3675.43 2481
3676.00 2591
3676.57 2613
3677.15 2493
3677.72 2538
3678.29 2294
3678.86 2539
3679.43 2668
3680.01 2456
3680.58 2253
3681.15 2271
3681.72 2400
3682.29 2142
3682.87 2051
3683.44 2131
3684.01 2188
3684.58 2364
3685.16 2458
3685.73 2607
3686.30 2625
3686.87 2554
3687.45 2871
3688.02 3109
3688.59 3245
3689.17 3083
3689.74 3206
3690.31 3300
3690.88 3379
3691.46 3225
3692.03 2872
3692.60 2903
3693.18 2539
3693.75 2545
3694.32 2421
3694.90 2321
3695.47 2257
3696.04 2199
3696.62 2236
3697.19 2276
3697.76 2454
3698.34 2558
3698.91 2544
3699.48 2185
3700.06 2382
3700.63 2274
3701.21 2348
3701.78 2340
3702.35 2212
3702.93 2112
3703.50 2240
3704.07 2290
3704.65 2157
3705.22 2135
3705.80 2144
3706.37 2297
3706.95 2296
3707.52 2223
3708.09 2273
3708.67 2419
3709.24 2300
3709.82 2234
3710.39 2529
3710.97 2388
3711.54 2340
3712.11 2230
3712.69 2369
3713.26 2306
3713.84 2306
3714.41 2150
3714.99 2273
3715.56 2340
3716.14 2176
3716.71 2122
3717.29 2035
3717.86 2128
3718.44 2198
3719.01 2130
3719.59 2080
3720.16 1864
3720.74 1947
3721.31 2055
3721.89 2097
3722.47 1916
3723.04 1841
3723.62 1893
3724.19 1929
3724.77 1811
3725.34 1931
3725.92 1903
3726.49 1942
3727.07 1972
3727.65 2025
3728.22 2093
3728.80 2204
3729.37 2319
3729.95 2244
3730.53 2305
3731.10 2456
3731.68 2398
3732.25 2584
3732.83 2473
3733.41 2480
3733.98 2446
3734.56 2415
3735.14 2422
3735.71 2283
3736.29 2240
3736.86 2356
3737.44 2152
3738.02 2188
3738.59 2017
3739.17 1958
3739.75 1908
3740.32 1948
3740.90 1945
3741.48 1892
3742.06 2045
3742.63 2144
3743.21 2108
3743.79 1870
3744.36 1930
3744.94 2013
3745.52 2175
3746.09 2036
3746.67 2227
3747.25 2415
3747.83 2209
3748.40 2141
3748.98 2131
3749.56 2110
3750.14 2038
3750.71 2069
3751.29 1953
3751.87 2003
3752.45 1972
3753.03 1752
3753.60 1800
3754.18 1971
3754.76 1733
3755.34 1689
3755.91 1917
3756.49 1850
3757.07 1934
3757.65 2005
3758.23 1934
3758.81 1864
3759.38 1972
3759.96 2078
3760.54 2165
3761.12 2096
3761.70 2056
3762.28 1900
3762.85 1904
3763.43 1932
3764.01 2089
3764.59 1982
3765.17 1846
3765.75 1975
3766.33 1928
3766.90 1836
3767.48 1840
3768.06 1823
3768.64 1852
3769.22 1922
3769.80 2032
3770.38 2061
3770.96 1887
3771.54 1803
3772.12 1842
3772.70 1911
3773.27 1831
3773.85 1805
3774.43 1951
3775.01 1942
3775.59 1906
3776.17 1798
3776.75 1757
3777.33 1843
3777.91 1801
3778.49 1683
3779.07 1812
3779.65 2002
3780.23 1852
3780.81 1778
3781.39 1912
3781.97 1785
3782.55 1712
3783.13 1839
3783.71 1957
3784.29 1968
3784.87 2024
3785.45 1780
3786.03 1888
3786.61 1995
3787.19 1741
3787.77 1735
3788.35 1822
3788.93 1869
3789.51 1965
3790.09 1969
3790.67 1919
3791.26 1958
3791.84 1838
3792.42 1910
3793.00 1943
3793.58 1794
3794.16 2019
3794.74 1916
3795.32 2072
3795.90 1790
3796.48 1834
3797.07 1757
3797.65 1885
3798.23 1753
3798.81 1831
3799.39 1667
3799.97 1822
3800.55 1952
3801.13 1949
3801.72 2002
3802.30 2068
3802.88 1933
3803.46 1872
3804.04 2078
3804.62 1899
3805.21 2049
3805.79 2174
3806.37 2129
3806.95 2119
3807.53 2241
3808.12 2204
3808.70 2295
3809.28 2256
3809.86 2445
3810.44 2482
3811.03 2387
3811.61 2303
3812.19 2203
3812.77 2194
3813.36 2210
3813.94 2196
3814.52 2214
3815.10 2346
3815.69 2187
3816.27 2168
3816.85 1919
3817.43 2041
3818.02 1899
3818.60 1781
3819.18 1901
3819.76 1955
3820.35 1956
3820.93 1922
3821.51 1866
3822.10 1847
3822.68 1925
3823.26 1913
3823.85 1822
3824.43 1877
3825.01 1715
3825.60 1768
3826.18 1804
3826.76 1775
3827.35 1835
3827.93 1928
3828.51 1791
3829.10 1906
3829.68 1797
3830.26 1824
3830.85 1823
3831.43 1877
3832.02 1736
3832.60 1793
3833.18 1820
3833.77 1819
3834.35 1879
3834.93 1799
3835.52 1851
3836.10 2157
3836.69 1944
3837.27 1759
3837.86 1703
3838.44 1765
3839.02 1761
3839.61 1661
3840.19 1702
3840.78 1607
3841.36 1868
3841.95 1680
3842.53 1532
3843.12 1846
3843.70 1996
3844.29 1738
3844.87 1652
3845.46 1557
3846.04 1604
3846.63 1627
3847.21 1725
3847.80 1735
3848.38 1563
3848.97 1606
3849.55 1717
3850.14 1867
3850.72 1933
3851.31 1813
3851.89 1836
3852.48 1867
3853.06 1861
3853.65 1935
3854.23 1733
3854.82 1818
3855.40 1893
3855.99 1776
3856.58 1844
3857.16 1867
3857.75 1947
3858.33 2047
3858.92 2089
3859.50 2174
3860.09 2435
3860.68 2375
3861.26 2668
3861.85 2781
3862.43 2864
3863.02 2687
3863.61 2750
3864.19 2697
3864.78 2591
3865.37 2781
3865.95 2338
3866.54 2453
3867.13 2498
3867.71 2261
3868.30 2184
3868.89 2237
3869.47 2071
3870.06 1985
3870.65 1868
3871.23 2042
3871.82 2124
3872.41 1957
3872.99 2078
3873.58 2042
3874.17 1889
3874.75 1878
3875.34 2004
3875.93 2015
3876.52 1886
3877.10 1910
3877.69 1946
3878.28 2055
3878.86 1944
3879.45 1783
3880.04 1802
3880.63 1810
3881.21 1663
3881.80 1664
3882.39 1679
3882.98 1618
3883.57 1742
3884.15 1790
3884.74 1801
3885.33 1678
3885.92 1704
3886.50 1824
3887.09 1843
3887.68 1855
3888.27 2020
3888.86 2050
3889.45 2045
3890.03 2138
3890.62 2042
3891.21 2061
3891.80 2202
3892.39 2095
3892.98 2103
3893.56 2104
3894.15 1929
3894.74 2025
3895.33 1993
3895.92 2003
3896.51 1915
3897.10 1985
3897.68 1946
3898.27 2069
3898.86 2123
3899.45 2101
3900.04 1998
3900.63 2070
3901.22 2151
3901.81 2184
3902.40 2121
3902.99 1974
3903.57 1922
3904.16 1983
3904.75 1913
3905.34 1826
3905.93 1756
3906.52 1990
3907.11 1804
3907.70 1916
3908.29 1871
3908.88 1837
3909.47 1805
3910.06 1887
3910.65 1901
3911.24 1803
3911.83 1732
3912.42 1625
3913.01 1575
3913.60 1670
3914.19 1692
3914.78 1811
3915.37 1804
3915.96 1794
3916.55 1881
3917.14 1650
3917.73 1579
3918.32 1559
3918.91 1723
3919.50 1733
3920.09 1820
3920.68 1803
3921.27 1775
3921.86 1666
3922.45 1721
3923.05 1732
3923.64 1777
3924.23 1664
3924.82 1743
3925.41 1657
3926.00 1739
3926.59 1538
3927.18 1581
3927.77 1627
3928.36 1533
3928.95 1595
3929.55 1681
3930.14 1712
3930.73 1720
3931.32 1642
3931.91 1475
3932.50 1539
3933.09 1531
3933.69 1561
3934.28 1427
3934.87 1564
3935.46 1632
3936.05 1627
3936.64 1764
3937.24 1657
3937.83 1611
3938.42 1740
3939.01 1816
3939.60 1656
3940.20 1732
3940.79 1627
3941.38 1623
3941.97 1644
3942.56 1657
3943.16 1640
3943.75 1773
3944.34 1944
3944.93 1763
3945.53 1618
3946.12 1641
3946.71 1770
3947.30 1634
3947.90 1658
3948.49 1709
3949.08 1870
3949.67 1686
3950.27 1580
3950.86 1602
3951.45 1716
3952.05 1662
3952.64 1673
3953.23 1686
3953.82 1638
3954.42 1726
3955.01 1747
3955.60 1637
3956.20 1646
3956.79 1877
3957.38 1679
3957.98 1677
3958.57 1729
3959.16 1844
3959.76 1623
3960.35 1775
3960.94 1831
3961.54 1666
3962.13 1671
3962.73 1542
3963.32 1492
3963.91 1734
3964.51 1589
3965.10 1555
3965.69 1627
3966.29 1804
3966.88 1802
3967.48 1817
3968.07 1956
3968.66 1782
3969.26 1845
3969.85 1661
3970.45 1581
3971.04 1614
3971.64 1537
3972.23 1517
3972.82 1604
3973.42 1689
3974.01 1760
3974.61 1653
3975.20 1702
3975.80 1752
3976.39 1727
3976.99 1818
3977.58 1948
3978.18 1965
3978.77 1653
3979.37 1571
3979.96 1602
3980.56 1814
3981.15 1782
3981.75 1719
3982.34 1710
3982.94 1907
3983.53 1773
3984.13 1948
3984.72 1821
3985.32 1815
3985.91 1664
3986.51 1749
3987.11 1751
3987.70 1856
3988.30 1777
3988.89 1710
3989.49 1788
3990.08 1891
3990.68 1845
3991.28 1805
3991.87 1844
3992.47 1686
3993.06 1927
3993.66 1998
3994.26 1852
3994.85 1738
3995.45 1781
3996.04 1911
3996.64 1899
3997.24 1998
3997.83 1827
3998.43 1664
3999.03 1776
3999.62 1897
4000.22 1755
4000.81 1799
4001.41 1591
4002.01 1782
4002.60 1860
4003.20 1780
4003.80 1789
4004.40 1778
4004.99 1847
4005.59 1887
4006.19 1816
4006.78 1939
4007.38 1799
4007.98 1938
4008.57 1993
4009.17 1904
4009.77 1887
4010.37 1861
4010.96 1830
4011.56 1867
4012.16 1915
4012.76 1940
4013.35 2060
4013.95 2058
4014.55 2087
4015.15 2069
4015.74 2135
4016.34 2158
4016.94 2244
4017.54 2064
4018.13 1969
4018.73 2121
4019.33 2037
4019.93 1988
4020.53 2067
4021.12 1859
4021.72 2021
4022.32 1803
4022.92 1827
4023.52 2004
4024.12 1876
4024.71 1925
4025.31 1860
4025.91 1833
4026.51 1941
4027.11 2124
4027.71 2242
4028.30 1937
4028.90 1976
4029.50 2137
4030.10 2072
4030.70 2030
4031.30 2031
4031.90 1957
4032.50 1967
4033.10 1957
4033.69 1885
4034.29 1835
4034.89 1801
4035.49 1753
4036.09 1699
4036.69 1760
4037.29 1802
4037.89 1808
4038.49 1695
4039.09 1629
4039.69 1551
4040.29 1622
4040.89 1641
4041.49 1501
4042.08 1637
4042.68 1684
4043.28 1712
4043.88 1741
4044.48 1790
4045.08 1648
4045.68 1713
4046.28 1674
4046.88 1851
4047.48 1902
4048.08 1881
4048.68 1699
4049.28 1707
4049.88 1871
4050.48 1775
4051.08 1828
4051.69 1892
4052.29 1684
4052.89 1778
4053.49 1801
4054.09 1716
4054.69 1636
4055.29 1676
4055.89 1613
4056.49 1725
4057.09 1719
4057.69 1508
4058.29 1620
4058.89 1707
4059.49 1762
4060.09 1620
4060.70 1700
4061.30 1599
4061.90 1523
4062.50 1521
4063.10 1593
4063.70 1647
4064.30 1640
4064.90 1625
4065.51 1629
4066.11 1561
4066.71 1628
4067.31 1629
4067.91 1564
4068.51 1450
4069.11 1494
4069.72 1664
4070.32 1627
4070.92 1612
4071.52 1710
4072.12 1541
4072.73 1495
4073.33 1510
4073.93 1719
4074.53 1648
4075.13 1824
4075.74 1866
4076.34 1706
4076.94 1685
4077.54 1633
4078.14 1762
4078.75 1689
4079.35 1496
4079.95 1638
4080.55 1543
4081.16 1496
4081.76 1695
4082.36 1763
4082.96 1604
4083.57 1707
4084.17 1832
4084.77 1711
4085.38 1545
4085.98 1751
4086.58 1572
4087.18 1602
4087.79 1625
4088.39 1711
4088.99 1630
4089.60 1793
4090.20 1572
4090.80 1558
4091.41 1539
4092.01 1590
4092.61 1620
4093.22 1599
4093.82 1661
4094.42 1592
4095.03 1715
4095.63 1742
4096.23 1756
4096.84 1712
4097.44 1457
4098.05 1656
4098.65 1756
4099.25 1657
4099.86 1600
4100.46 1669
4101.06 1436
4101.67 1429
4102.27 1560
4102.88 1382
4103.48 1516
4104.09 1499
4104.69 1584
4105.29 1564
4105.90 1391
4106.50 1511
4107.11 1538
4107.71 1596
4108.32 1491
4108.92 1440
4109.53 1383
4110.13 1355
4110.74 1362
4111.34 1507
4111.94 1596
4112.55 1568
4113.15 1590
4113.76 1518
4114.36 1626
4114.97 1657
4115.57 1629
4116.18 1567
4116.78 1587
4117.39 1633
4118.00 1613
4118.60 1669
4119.21 1631
4119.81 1627
4120.42 1629
4121.02 1517
4121.63 1628
4122.23 1647
4122.84 1652
4123.44 1809
4124.05 1571
4124.66 1645
4125.26 1474
4125.87 1588
4126.47 1645
4127.08 1635
4127.68 1568
4128.29 1524
4128.90 1547
4129.50 1547
4130.11 1664
4130.72 1670
4131.32 1653
4131.93 1524
4132.53 1536
4133.14 1692
4133.75 1677
4134.35 1803
4134.96 1887
4135.57 1866
4136.17 1656
4136.78 1611
4137.39 1703
4137.99 1898
4138.60 2009
4139.21 1937
4139.81 1899
4140.42 2033
4141.03 1964
4141.63 2059
4142.24 2039
4142.85 1997
4143.46 1769
4144.06 1682
4144.67 1864
4145.28 1720
4145.88 1718
4146.49 1633
4147.10 1583
4147.71 1465
4148.31 1539
4148.92 1551
4149.53 1581
4150.14 1655
4150.74 1621
4151.35 1665
4151.96 1650
4152.57 1672
4153.18 1585
4153.78 1633
4154.39 1566
4155.00 1455
4155.61 1510
4156.22 1529
4156.82 1514
4157.43 1422
4158.04 1538
4158.65 1554
4159.26 1570
4159.86 1574
4160.47 1646
4161.08 1584
4161.69 1626
4162.30 1718
4162.91 1673
4163.52 1800
4164.12 1728
4164.73 1815
4165.34 1827
4165.95 1829
4166.56 1806
4167.17 1768
4167.78 1762
4168.39 1762
4168.99 1776
4169.60 1694
4170.21 1914
4170.82 1897
4171.43 1673
4172.04 1634
4172.65 1800
4173.26 1563
4173.87 1769
4174.48 1755
4175.09 1761
4175.70 1749
4176.31 1833
4176.92 1775
4177.53 1770
4178.13 1708
4178.74 1788
4179.35 1764
4179.96 1674
4180.57 1654
4181.18 1702
4181.79 1576
4182.40 1713
4183.01 1638
4183.62 1668
4184.23 1764
4184.84 1717
4185.45 1740
4186.06 1640
4186.67 1573
4187.29 1566
4187.90 1495
4188.51 1537
4189.12 1645
4189.73 1973
4190.34 1918
4190.95 1886
4191.56 2056
4192.17 2008
4192.78 2144
4193.39 2006
4194.00 2065
4194.61 2158
4195.22 2256
4195.83 2134
4196.45 2003
4197.06 1838
4197.67 2003
4198.28 1970
4198.89 1998
4199.50 1857
4200.11 1752
4200.72 1836
4201.33 1765
4201.95 1780
4202.56 1819
4203.17 1807
4203.78 1839
4204.39 1785
4205.00 1766
4205.62 1664
4206.23 1599
4206.84 1612
4207.45 1675
4208.06 1636
4208.67 1679
4209.29 1843
4209.90 1879
4210.51 1712
4211.12 1636
4211.73 1730
4212.35 1862
4212.96 1920
4213.57 1806
4214.18 1910
4214.80 1942
4215.41 1916
4216.02 1973
4216.63 2052
4217.25 2050
4217.86 2141
4218.47 2295
4219.08 2380
4219.70 2463
4220.31 2550
4220.92 2685
4221.53 2727
4222.15 2773
4222.76 2890
4223.37 2812
4223.99 2768
4224.60 2838
4225.21 3240
4225.83 3135
4226.44 3407
4227.05 3160
4227.66 3070
4228.28 3409
4228.89 3417
4229.51 3394
4230.12 3262
4230.73 3267
4231.35 3174
4231.96 3452
4232.57 3764
4233.19 3636
4233.80 3881
4234.41 4413
4235.03 4385
4235.64 4426
4236.26 4572
4236.87 4346
4237.48 4003
4238.10 3613
4238.71 3360
4239.33 2939
4239.94 2973
4240.55 2670
4241.17 2292
4241.78 2338
4242.40 2141
4243.01 2104
4243.63 2242
4244.24 2378
4244.85 2526
4245.47 2326
4246.08 2268
4246.70 2445
4247.31 2223
4247.93 2167
4248.54 2296
4249.16 2421
4249.77 2245
4250.39 2229
4251.00 2097
4251.62 2191
4252.23 2201
4252.85 2236
4253.46 2206
4254.08 2154
4254.69 2101
4255.31 2050
4255.92 2029
4256.54 2084
4257.15 2178
4257.77 2352
4258.39 2215
4259.00 2065
4259.62 1979
4260.23 1946
4260.85 1889
4261.46 1887
4262.08 1793
4262.69 2028
4263.31 1970
4263.93 1918
4264.54 1965
4265.16 1893
4265.77 1934
4266.39 1829
4267.01 1962
4267.62 1882
4268.24 1814
4268.86 1931
4269.47 1874
4270.09 1922
4270.70 1730
4271.32 1680
4271.94 1773
4272.55 1796
4273.17 1866
4273.79 1841
4274.40 1856
4275.02 1910
4275.64 2000
4276.25 2213
4276.87 2055
4277.49 1857
4278.10 1863
4278.72 1912
4279.34 1868
4279.96 1886
4280.57 1897
4281.19 1634
4281.81 1593
4282.42 1513
4283.04 1517
4283.66 1538
4284.28 1612
4284.89 1702
4285.51 1706
4286.13 1747
4286.75 1691
4287.36 1704
4287.98 1654
4288.60 1784
4289.22 1702
4289.83 1643
4290.45 1790
4291.07 1578
4291.69 1633
4292.31 1560
4292.92 1491
4293.54 1503
4294.16 1534
4294.78 1455
4295.40 1482
4296.01 1621
4296.63 1623
4297.25 1738
4297.87 1648
4298.49 1621
4299.11 1652
4299.72 1638
4300.34 1584
4300.96 1628
4301.58 1495
4302.20 1739
4302.82 1802
4303.44 1668
4304.06 1686
4304.67 1613
4305.29 1623
4305.91 1672
4306.53 1568
4307.15 1420
4307.77 1754
4308.39 1593
4309.01 1608
4309.63 1591
4310.25 1651
4310.86 1698
4311.48 1672
4312.10 1668
4312.72 1654
4313.34 1701
4313.96 1708
4314.58 1742
4315.20 1808
4315.82 1837
4316.44 1843
4317.06 1840
4317.68 1924
4318.30 1721
4318.92 1739
4319.54 1764
4320.16 1775
4320.78 1727
4321.40 1883
4322.02 1796
4322.64 1944
4323.26 1971
4323.88 1981
4324.50 1943
4325.12 2137
4325.74 2233
4326.36 2110
4326.98 2057
4327.60 1747
4328.22 1896
4328.84 1913
4329.46 1829
4330.08 1889
4330.71 1787
4331.33 1798
4331.95 1886
4332.57 1886
4333.19 1674
4333.81 1678
4334.43 1851
4335.05 1745
4335.67 1936
4336.29 2148
4336.91 2302
4337.54 2403
4338.16 1991
4338.78 2172
4339.40 2227
4340.02 2114
4340.64 2016
4341.26 1920
4341.89 2019
4342.51 2247
4343.13 2238
4343.75 2577
4344.37 3199
4344.99 3422
4345.62 3837
4346.24 3977
4346.86 4314
4347.48 4433
4348.10 4622
4348.73 4016
4349.35 3786
4349.97 3605
4350.59 3124
4351.21 2798
4351.84 2438
4352.46 2270
4353.08 2043
4353.70 1984
4354.33 1961
4354.95 1905
4355.57 1790
4356.19 2059
4356.82 1977
4357.44 1900
4358.06 1849
4358.68 1878
4359.31 1940
4359.93 1981
4360.55 2041
4361.17 1998
4361.80 1996
4362.42 2026
4363.04 2028
4363.67 1949
4364.29 1988
4364.91 1893
4365.54 1910
4366.16 1900
4366.78 1872
4367.41 1879
4368.03 1758
4368.65 1795
4369.28 1900
4369.90 1738
4370.52 1710
4371.15 1584
4371.77 1475
4372.39 1619
4373.02 1678
4373.64 1682
4374.27 1681
4374.89 1537
4375.51 1662
4376.14 1729
4376.76 1624
4377.39 1631
4378.01 1641
4378.63 1743
4379.26 1653
4379.88 1661
4380.51 1722
4381.13 1596
4381.75 1644
4382.38 1727
4383.00 1675
4383.63 1583
4384.25 1630
4384.88 1594
4385.50 1673
4386.13 1672
4386.75 1702
4387.38 1453
4388.00 1535
4388.63 1620
4389.25 1541
4389.88 1506
4390.50 1549
4391.13 1566
4391.75 1488
4392.38 1599
4393.00 1621
4393.63 1584
4394.25 1607
4394.88 1674
4395.50 1455
4396.13 1410
4396.75 1694
4397.38 1774
4398.00 1583
4398.63 1613
4399.26 1738
4399.88 1741
4400.51 1795
4401.13 1777
4401.76 1673
4402.38 1656
4403.01 1597
4403.64 1638
4404.26 1734
4404.89 1753
4405.51 1625
4406.14 1650
4406.77 1538
4407.39 1479
4408.02 1616
4408.64 1468
4409.27 1589
4409.90 1569
4410.52 1504
4411.15 1599
4411.78 1542
4412.40 1591
4413.03 1584
4413.66 1685
4414.28 1635
4414.91 1445
4415.54 1565
4416.16 1580
4416.79 1607
4417.42 1539
4418.04 1497
4418.67 1563
4419.30 1686
4419.93 1635
4420.55 1710
4421.18 1757
4421.81 1617
4422.43 1441
4423.06 1589
4423.69 1421
4424.32 1487
4424.94 1496
4425.57 1366
4426.20 1540
4426.83 1533
4427.45 1471
4428.08 1490
4428.71 1489
4429.34 1509
4429.96 1309
4430.59 1321
4431.22 1399
4431.85 1488
4432.48 1500
4433.10 1292
4433.73 1348
4434.36 1385
4434.99 1384
4435.62 1327
4436.24 1421
4436.87 1472
4437.50 1453
4438.13 1510
4438.76 1326
4439.39 1386
4440.02 1330
4440.64 1422
4441.27 1403
4441.90 1359
4442.53 1267
4443.16 1315
4443.79 1360
4444.42 1462
4445.04 1410
4445.67 1355
4446.30 1413
4446.93 1440
4447.56 1478
4448.19 1569
4448.82 1491
4449.45 1387
4450.08 1396
4450.71 1389
4451.34 1520
4451.97 1455
4452.59 1455
4453.22 1557
4453.85 1534
4454.48 1556
4455.11 1544
4455.74 1438
4456.37 1481
4457.00 1449
4457.63 1429
4458.26 1526
4458.89 1417
4459.52 1441
4460.15 1359
4460.78 1524
4461.41 1317
4462.04 1423
4462.67 1414
4463.30 1324
4463.93 1287
4464.56 1283
4465.19 1339
4465.82 1227
4466.45 1356
4467.08 1364
4467.71 1466
4468.34 1395
4468.97 1480
4469.61 1395
4470.24 1272
4470.87 1246
4471.50 1350
4472.13 1401
4472.76 1355
4473.39 1348
4474.02 1273
4474.65 1234
4475.28 1458
4475.91 1435
4476.54 1309
4477.18 1358
4477.81 1325
4478.44 1252
4479.07 1288
4479.70 1360
4480.33 1416
4480.96 1421
4481.59 1312
4482.23 1424
4482.86 1375
4483.49 1320
4484.12 1319
4484.75 1412
4485.38 1581
4486.02 1510
4486.65 1529
4487.28 1342
4487.91 1371
4488.54 1462
4489.18 1447
4489.81 1317
4490.44 1516
4491.07 1541
4491.70 1530
4492.34 1517
4492.97 1607
4493.60 1559
4494.23 1408
4494.87 1335
4495.50 1422
4496.13 1304
4496.76 1415
4497.40 1520
4498.03 1569
4498.66 1452
4499.29 1470
4499.93 1646
4500.56 1705
4501.19 1543
4501.82 1641
4502.46 1871
4503.09 1861
4503.72 1687
4504.36 1606
4504.99 1598
4505.62 1604
4506.26 1625
4506.89 1673
4507.52 1533
4508.16 1367
4508.79 1393
4509.42 1426
4510.06 1488
4510.69 1515
4511.32 1429
4511.96 1461
4512.59 1540
4513.22 1577
4513.86 1550
4514.49 1484
4515.13 1457
4515.76 1363
4516.39 1500
4517.03 1513
4517.66 1424
4518.30 1459
4518.93 1356
4519.56 1296
4520.20 1226
4520.83 1363
4521.47 1389
4522.10 1518
4522.73 1510
4523.37 1394
4524.00 1483
4524.64 1427
4525.27 1268
4525.91 1464
4526.54 1556
4527.18 1695
4527.81 1663
4528.45 1658
4529.08 1823
4529.72 1994
4530.35 2289
4530.99 2315
4531.62 2378
4532.26 2313
4532.89 2317
4533.53 2406
4534.16 2452
4534.80 2203
4535.43 2043
4536.07 1905
4536.70 1779
4537.34 1633
4537.97 1540
4538.61 1470
4539.24 1432
4539.88 1425
4540.51 1577
4541.15 1482
4541.79 1457
4542.42 1544
4543.06 1593
4543.69 1465
4544.33 1397
4544.96 1481
4545.60 1577
4546.24 1494
4546.87 1513
4547.51 1413
4548.14 1493
4548.78 1620
4549.42 1646
4550.05 1730
4550.69 1616
4551.33 1598
4551.96 1634
4552.60 1450
4553.24 1463
4553.87 1544
4554.51 1578
4555.15 1520
4555.78 1578
4556.42 1408
4557.06 1260
4557.69 1341
4558.33 1611
4558.97 1448
4559.60 1397
4560.24 1362
4560.88 1344
4561.51 1357
4562.15 1376
4562.79 1384
4563.43 1357
4564.06 1342
4564.70 1488
4565.34 1465
4565.97 1600
4566.61 1576
4567.25 1516
4567.89 1487
4568.52 1446
4569.16 1419
4569.80 1446
4570.44 1509
4571.07 1613
4571.71 1602
4572.35 1544
4572.99 1436
4573.63 1511
4574.26 1482
4574.90 1437
4575.54 1366
4576.18 1481
4576.82 1340
4577.45 1621
4578.09 1537
4578.73 1348
4579.37 1279
4580.01 1399
4580.65 1550
4581.28 1446
4581.92 1543
4582.56 1490
4583.20 1513
4583.84 1427
4584.48 1512
4585.12 1527
4585.76 1540
4586.39 1433
4587.03 1362
4587.67 1524
4588.31 1583
4588.95 1653
4589.59 1634
4590.23 1686
4590.87 1800
4591.51 1783
4592.15 1859
4592.78 1746
4593.42 1740
4594.06 1683
4594.70 1785
4595.34 1636
4595.98 1386
4596.62 1464
4597.26 1471
4597.90 1469
4598.54 1545
4599.18 1408
4599.82 1544
4600.46 1512
4601.10 1461
4601.74 1485
4602.38 1505
4603.02 1611
4603.66 1585
4604.30 1567
4604.94 1691
4605.58 1643
4606.22 1594
4606.86 1685
4607.50 1633
4608.14 1615
4608.78 1685
4609.42 1547
4610.06 1562
4610.70 1681
4611.34 1550
4611.98 1559
4612.62 1471
4613.26 1424
4613.90 1552
4614.55 1452
4615.19 1428
4615.83 1383
4616.47 1393
4617.11 1465
4617.75 1472
4618.39 1414
4619.03 1479
4619.67 1442
4620.31 1355
4620.96 1412
4621.60 1479
4622.24 1526
4622.88 1501
4623.52 1456
4624.16 1523
4624.80 1365
4625.44 1438
4626.09 1587
4626.73 1313
4627.37 1373
4628.01 1498
4628.65 1479
4629.29 1569
4629.94 1547
4630.58 1499
4631.22 1368
4631.86 1455
4632.50 1485
4633.15 1429
4633.79 1476
4634.43 1573
4635.07 1565
4635.72 1660
4636.36 1468
4637.00 1501
4637.64 1713
4638.28 1643
4638.93 1623
4639.57 1597
4640.21 1644
4640.85 1543
4641.50 1542
4642.14 1516
4642.78 1575
4643.43 1635
4644.07 1513
4644.71 1656
4645.35 1498
4646.00 1514
4646.64 1502
4647.28 1424
4647.93 1502
4648.57 1461
4649.21 1446
4649.86 1578
4650.50 1563
4651.14 1545
4651.79 1634
4652.43 1595
4653.07 1670
4653.72 1653
4654.36 1667
4655.00 1720
4655.65 1583
4656.29 1534
4656.93 1561
4657.58 1545
4658.22 1437
4658.87 1477
4659.51 1492
4660.15 1517
4660.80 1604
4661.44 1335
4662.09 1388
4662.73 1402
4663.37 1332
4664.02 1434
4664.66 1425
4665.31 1394
4665.95 1466
4666.59 1457
4667.24 1339
4667.88 1275
4668.53 1358
4669.17 1210
4669.82 1236
4670.46 1261
4671.11 1252
4671.75 1327
4672.40 1405
4673.04 1437
4673.69 1496
4674.33 1590
4674.98 1538
4675.62 1557
4676.27 1609
4676.91 1632
4677.56 1505
4678.20 1352
4678.85 1367
4679.49 1373
4680.14 1402
4680.78 1339
4681.43 1326
4682.07 1442
4682.72 1512
4683.36 1521
4684.01 1449
4684.66 1323
4685.30 1410
4685.95 1504
4686.59 1494
4687.24 1419
4687.88 1383
4688.53 1281
4689.18 1362
4689.82 1343
4690.47 1527
4691.11 1460
4691.76 1335
4692.41 1340
4693.05 1372
4693.70 1575
4694.34 1404
4694.99 1409
4695.64 1498
4696.28 1519
4696.93 1612
4697.58 1691
4698.22 1598
4698.87 1515
4699.52 1675
4700.16 1758
4700.81 1654
4701.46 1613
4702.10 1684
4702.75 1556
4703.40 1543
4704.04 1605
4704.69 1633
4705.34 1461
4705.99 1492
4706.63 1439
4707.28 1498
4707.93 1394
4708.57 1466
4709.22 1479
4709.87 1448
4710.52 1478
4711.16 1558
4711.81 1437
4712.46 1548
4713.11 1405
4713.75 1375
4714.40 1497
4715.05 1531
4715.70 1442
4716.35 1444
4716.99 1524
4717.64 1572
4718.29 1442
4718.94 1528
4719.58 1672
4720.23 1526
4720.88 1353
4721.53 1428
4722.18 1388
4722.83 1426
4723.47 1553
4724.12 1684
4724.77 1603
4725.42 1652
4726.07 1640
4726.72 1632
4727.36 1614
4728.01 1495
4728.66 1649
4729.31 1643
4729.96 1473
4730.61 1408
4731.26 1501
4731.91 1468
4732.55 1439
4733.20 1333
4733.85 1449
4734.50 1428
4735.15 1492
4735.80 1498
4736.45 1513
4737.10 1509
4737.75 1459
4738.40 1534
4739.05 1628
4739.70 1585
4740.35 1574
4740.99 1603
4741.64 1748
4742.29 1557
4742.94 1621
4743.59 1505
4744.24 1414
4744.89 1423
4745.54 1444
4746.19 1483
4746.84 1603
4747.49 1717
4748.14 1588
4748.79 1674
4749.44 1728
4750.09 1762
4750.74 1878
4751.39 2058
4752.04 1872
4752.69 2006
4753.34 2018
4753.99 1863
4754.64 1839
4755.29 1856
4755.95 1696
4756.60 1712
4757.25 1508
4757.90 1431
4758.55 1423
4759.20 1584
4759.85 1506
4760.50 1465
4761.15 1457
4761.80 1444
4762.45 1562
4763.10 1582
4763.75 1622
4764.41 1737
4765.06 1748
4765.71 1835
4766.36 1821
4767.01 1970
4767.66 1745
4768.31 1720
4768.97 1716
4769.62 1716
4770.27 1742
4770.92 1594
4771.57 1608
4772.22 1574
4772.87 1469
4773.53 1444
4774.18 1427
4774.83 1541
4775.48 1531
4776.13 1502
4776.79 1413
4777.44 1460
4778.09 1541
4778.74 1552
4779.39 1687
4780.05 1527
4780.70 1639
4781.35 1577
4782.00 1507
4782.65 1535
4783.31 1537
4783.96 1487
4784.61 1425
4785.26 1365
4785.92 1463
4786.57 1508
4787.22 1442
4787.88 1427
4788.53 1599
4789.18 1547
4789.83 1488
4790.49 1435
4791.14 1402
4791.79 1501
4792.45 1587
4793.10 1602
4793.75 1470
4794.40 1378
4795.06 1474
4795.71 1511
4796.36 1473
4797.02 1339
4797.67 1315
4798.32 1421
4798.98 1361
4799.63 1433
4800.29 1400
4800.94 1370
4801.59 1304
4802.25 1429
4802.90 1395
4803.55 1254
4804.21 1293
4804.86 1323
4805.52 1433
4806.17 1475
4806.82 1517
4807.48 1293
4808.13 1406
4808.79 1407
4809.44 1400
4810.09 1437
4810.75 1441
4811.40 1451
4812.06 1468
4812.71 1394
4813.37 1284
4814.02 1386
4814.67 1472
4815.33 1611
4815.98 1488
4816.64 1385
4817.29 1504
4817.95 1613
4818.60 1462
4819.26 1512
4819.91 1600
4820.57 1622
4821.22 1517
4821.88 1547
4822.53 1536
4823.19 1643
4823.84 1793
4824.50 1789
4825.15 1733
4825.81 1872
4826.46 1961
4827.12 1814
4827.77 1779
4828.43 1642
4829.09 1748
4829.74 1775
4830.40 1598
4831.05 1709
4831.71 1608
4832.36 1761
4833.02 1769
4833.68 1782
4834.33 1809
4834.99 1906
4835.64 2051
4836.30 2018
4836.96 2100
4837.61 2205
4838.27 2178
4838.92 2017
4839.58 2021
4840.24 1855
4840.89 1862
4841.55 1904
4842.21 1963
4842.86 1929
4843.52 1823
4844.17 1854
4844.83 1768
4845.49 1790
4846.14 1871
4846.80 1833
4847.46 1778
4848.11 1776
4848.77 2163
4849.43 2163
4850.09 2067
4850.74 2125
4851.40 2167
4852.06 1932
4852.71 1826
4853.37 1835
4854.03 2097
4854.69 1879
4855.34 1903
4856.00 1854
4856.66 2096
4857.31 2038
4857.97 2237
4858.63 2161
4859.29 2088
4859.94 1911
4860.60 1986
4861.26 1947
4861.92 2009
4862.58 1973
4863.23 2291
4863.89 2191
4864.55 2063
4865.21 2292
4865.87 2298
4866.52 2161
4867.18 2104
4867.84 2090
4868.50 1946
4869.16 1829
4869.81 1815
4870.47 1849
4871.13 1867
4871.79 1783
4872.45 1869
4873.11 1858
4873.77 1925
4874.42 1947
4875.08 1905
4875.74 1774
4876.40 1891
4877.06 1850
4877.72 1686
4878.38 1753
4879.03 1810
4879.69 1800
4880.35 1777
4881.01 1703
4881.67 1573
4882.33 1602
4882.99 1695
4883.65 1643
4884.31 1687
4884.97 1635
4885.63 1649
4886.29 1738
4886.95 1653
4887.60 1628
4888.26 1543
4888.92 1671
4889.58 1657
4890.24 1807
4890.90 1872
4891.56 1759
4892.22 1911
4892.88 1952
4893.54 1819
4894.20 1596
4894.86 1731
4895.52 1702
4896.18 1588
4896.84 1564
4897.50 1582
4898.16 1542
4898.82 1588
4899.48 1599
4900.14 1665
4900.80 1573
4901.46 1610
4902.12 1579
4902.79 1741
4903.45 1747
4904.11 1639
4904.77 1702
4905.43 1640
4906.09 1677
4906.75 1636
4907.41 1419
4908.07 1403
4908.73 1502
4909.39 1511
4910.05 1465
4910.71 1504
4911.38 1528
4912.04 1481
4912.70 1542
4913.36 1497
4914.02 1457
4914.68 1289
4915.34 1373
4916.00 1448
4916.67 1400
4917.33 1342
4917.99 1383
4918.65 1462
4919.31 1526
4919.97 1507
4920.64 1395
4921.30 1446
4921.96 1458
4922.62 1334
4923.28 1327
4923.94 1423
4924.61 1507
4925.27 1431
4925.93 1358
4926.59 1573
4927.26 1512
4927.92 1290
4928.58 1543
4929.24 1569
4929.90 1628
4930.57 1596
4931.23 1705
4931.89 1642
4932.55 1605
4933.22 1605
4933.88 1416
4934.54 1467
4935.20 1499
4935.87 1434
4936.53 1339
4937.19 1565
4937.86 1467
4938.52 1495
4939.18 1465
4939.84 1507
4940.51 1427
4941.17 1380
4941.83 1337
4942.50 1412
4943.16 1431
4943.82 1514
4944.49 1353
4945.15 1404
4945.81 1304
4946.48 1322
4947.14 1347
4947.80 1405
4948.47 1314
4949.13 1418
4949.79 1391
4950.46 1463
4951.12 1399
4951.79 1238
4952.45 1303
4953.11 1290
4953.78 1289
4954.44 1242
4955.11 1269
4955.77 1231
4956.43 1251
4957.10 1285
4957.76 1251
4958.43 1342
4959.09 1453
4959.76 1365
4960.42 1262
4961.08 1400
4961.75 1492
4962.41 1491
4963.08 1445
4963.74 1592
4964.41 1560
4965.07 1538
4965.74 1704
4966.40 1673
4967.07 1679
4967.73 1532
4968.40 1500
4969.06 1345
4969.73 1389
4970.39 1483
4971.06 1540
4971.72 1312
4972.39 1360
4973.05 1300
4973.72 1388
4974.38 1420
4975.05 1340
4975.71 1327
4976.38 1454
4977.04 1472
4977.71 1355
4978.37 1290
4979.04 1297
4979.71 1290
4980.37 1250
4981.04 1310
4981.70 1330
4982.37 1343
4983.04 1436
4983.70 1402
4984.37 1341
4985.03 1412
4985.70 1310
4986.37 1351
4987.03 1248
4987.70 1353
4988.36 1494
4989.03 1423
4989.70 1391
4990.36 1359
4991.03 1411
4991.70 1282
4992.36 1100
4993.03 1172
4993.70 1331
4994.36 1302
4995.03 1323
4995.70 1425
4996.36 1351
4997.03 1306
4997.70 1311
4998.36 1361
4999.03 1391
4999.70 1394
5000.36 1316
5001.03 1235
5001.70 1248
5002.37 1307
5003.03 1484
5003.70 1340
5004.37 1279
5005.03 1187
5005.70 1311
5006.37 1292
5007.04 1340
5007.70 1301
5008.37 1360
5009.04 1283
5009.71 1306
5010.38 1283
5011.04 1291
5011.71 1270
5012.38 1294
5013.05 1330
5013.71 1143
5014.38 1302
5015.05 1371
5015.72 1418
5016.39 1363
5017.06 1490
5017.72 1543
5018.39 1551
5019.06 1677
5019.73 1828
5020.40 1972
5021.07 2286
5021.73 2342
5022.40 2489
5023.07 2462
5023.74 2254
5024.41 2258
5025.08 2207
5025.75 2158
5026.41 1992
5027.08 1850
5027.75 1784
5028.42 1675
5029.09 1390
5029.76 1421
5030.43 1408
5031.10 1395
5031.77 1402
5032.44 1367
5033.10 1274
5033.77 1300
5034.44 1191
5035.11 1209
5035.78 1405
5036.45 1334
5037.12 1361
5037.79 1351
5038.46 1235
5039.13 1180
5039.80 1372
5040.47 1363
5041.14 1269
5041.81 1319
5042.48 1460
5043.15 1322
5043.82 1264
5044.49 1391
5045.16 1423
5045.83 1316
5046.50 1432
5047.17 1416
5047.84 1422
5048.51 1499
5049.18 1631
5049.85 1380
5050.52 1254
5051.19 1385
5051.86 1430
5052.53 1333
5053.20 1333
5053.87 1331
5054.54 1273
5055.21 1149
5055.89 1262
5056.56 1192
5057.23 1388
5057.90 1378
5058.57 1240
5059.24 1153
5059.91 1374
5060.58 1427
5061.25 1451
5061.92 1482
5062.60 1389
5063.27 1227
5063.94 1309
5064.61 1324
5065.28 1243
5065.95 1248
5066.62 1206
5067.30 1290
5067.97 1271
5068.64 1325
5069.31 1330
5069.98 1340
5070.65 1334
5071.33 1216
5072.00 1216
5072.67 1220
5073.34 1149
5074.01 1177
5074.68 1379
5075.36 1309
5076.03 1226
5076.70 1148
5077.37 1237
5078.05 1343
5078.72 1403
5079.39 1393
5080.06 1433
5080.73 1278
5081.41 1240
5082.08 1329
5082.75 1509
5083.42 1470
5084.10 1446
5084.77 1284
5085.44 1243
5086.12 1321
5086.79 1324
5087.46 1464
5088.13 1431
5088.81 1555
5089.48 1436
5090.15 1630
5090.83 1684
5091.50 1725
5092.17 1661
5092.85 1655
5093.52 1665
5094.19 1436
5094.87 1572
5095.54 1462
5096.21 1411
5096.89 1449
5097.56 1458
5098.23 1247
5098.91 1240
5099.58 1317
5100.25 1287
5100.93 1301
5101.60 1342
5102.28 1289
5102.95 1337
5103.62 1352
5104.30 1515
5104.97 1387
5105.65 1293
5106.32 1387
5106.99 1351
5107.67 1401
5108.34 1446
5109.02 1387
5109.69 1371
5110.36 1255
5111.04 1281
5111.71 1162
5112.39 1258
5113.06 1352
5113.74 1329
5114.41 1216
5115.09 1178
5115.76 1325
5116.44 1397
5117.11 1434
5117.79 1442
5118.46 1564
5119.14 1604
5119.81 1486
5120.49 1379
5121.16 1386
5121.84 1422
5122.51 1398
5123.19 1443
5123.86 1547
5124.54 1382
5125.21 1373
5125.89 1351
5126.56 1521
5127.24 1306
5127.91 1348
5128.59 1347
5129.27 1375
5129.94 1348
5130.62 1408
5131.29 1385
5131.97 1349
5132.64 1479
5133.32 1324
5134.00 1314
5134.67 1391
5135.35 1354
5136.02 1214
5136.70 1356
5137.38 1417
5138.05 1379
5138.73 1352
5139.40 1507
5140.08 1472
5140.76 1429
5141.43 1326
5142.11 1292
5142.79 1311
5143.46 1272
5144.14 1226
5144.82 1103
5145.49 1168
5146.17 1171
5146.85 1281
5147.52 1268
5148.20 1199
5148.88 1181
5149.55 1152
5150.23 1201
5150.91 1258
5151.59 1230
5152.26 1210
5152.94 1185
5153.62 1144
5154.29 1183
5154.97 1204
5155.65 1166
5156.33 1141
5157.00 1238
5157.68 1203
5158.36 1124
5159.04 1199
5159.71 1120
5160.39 1107
5161.07 1151
5161.75 1197
5162.42 1268
5163.10 1238
5163.78 1098
5164.46 1293
5165.14 1291
5165.81 1273
5166.49 1210
5167.17 1184
5167.85 1310
5168.53 1361
5169.21 1184
5169.88 1251
5170.56 1190
5171.24 1062
5171.92 1131
5172.60 1224
5173.28 1257
5173.95 1210
5174.63 1170
5175.31 1168
5175.99 1137
5176.67 1221
5177.35 1238
5178.03 1220
5178.71 1171
5179.38 1227
5180.06 1294
5180.74 1270
5181.42 1284
5182.10 1133
5182.78 1206
5183.46 1172
5184.14 1159
5184.82 1242
5185.50 1260
5186.18 1164
5186.86 1183
5187.53 1038
5188.21 1082
5188.89 1082
5189.57 1149
5190.25 1156
5190.93 1246
5191.61 1182
5192.29 1322
5192.97 1216
5193.65 1252
5194.33 1132
5195.01 1093
5195.69 1179
5196.37 1178
5197.05 1159
5197.73 1068
5198.41 1145
5199.09 1175
5199.77 1097
5200.45 1107
5201.13 1215
5201.81 1186
5202.49 1111
5203.17 1192
5203.86 1321
5204.54 1232
5205.22 1233
5205.90 1251
5206.58 1408
5207.26 1495
5207.94 1502
5208.62 1462
5209.30 1299
5209.98 1415
5210.66 1368
5211.34 1426
5212.02 1421
5212.71 1379
5213.39 1309
5214.07 1427
5214.75 1239
5215.43 1242
5216.11 1167
5216.79 1180
5217.47 1254
5218.16 1286
5218.84 1310
5219.52 1368
5220.20 1428
5220.88 1232
5221.56 1204
5222.25 1298
5222.93 1327
5223.61 1377
5224.29 1181
5224.97 1335
5225.66 1184
5226.34 1298
5227.02 1245
5227.70 1298
5228.38 1309
5229.07 1249
5229.75 1255
5230.43 1200
5231.11 1235
5231.79 1376
5232.48 1223
5233.16 1416
5233.84 1376
5234.52 1429
5235.21 1363
5235.89 1312
5236.57 1327
5237.26 1287
5237.94 1214
5238.62 1284
5239.30 1474
5239.99 1472
5240.67 1299
5241.35 1348
5242.04 1342
5242.72 1329
5243.40 1225
5244.08 1255
5244.77 1293
5245.45 1361
5246.13 1403
5246.82 1342
5247.50 1461
5248.18 1507
5248.87 1418
5249.55 1521
5250.24 1557
5250.92 1630
5251.60 1510
5252.29 1434
5252.97 1387
5253.65 1413
5254.34 1348
5255.02 1371
5255.71 1246
5256.39 1206
5257.07 1115
5257.76 1157
5258.44 1317
5259.13 1333
5259.81 1319
5260.49 1188
5261.18 1223
5261.86 1266
5262.55 1239
5263.23 1218
5263.92 1262
5264.60 1408
5265.28 1393
5265.97 1329
5266.65 1422
5267.34 1431
5268.02 1338
5268.71 1333
5269.39 1266
5270.08 1339
5270.76 1336
5271.45 1398
5272.13 1321
5272.82 1242
5273.50 1360
5274.19 1329
5274.87 1431
5275.56 1288
5276.24 1463
5276.93 1466
5277.61 1400
5278.30 1461
5278.98 1546
5279.67 1756
5280.36 1776
5281.04 1894
5281.73 1815
5282.41 1891
5283.10 1849
5283.78 1922
5284.47 1841
5285.16 1644
5285.84 1530
5286.53 1563
5287.21 1392
5287.90 1401
5288.59 1496
5289.27 1536
5289.96 1419
5290.64 1278
5291.33 1390
5292.02 1501
5292.70 1490
5293.39 1307
5294.08 1355
5294.76 1502
5295.45 1502
5296.13 1455
5296.82 1502
5297.51 1440
5298.19 1368
5298.88 1562
5299.57 1504
5300.25 1455
5300.94 1281
5301.63 1387
5302.32 1476
5303.00 1398
5303.69 1452
5304.38 1540
5305.06 1548
5305.75 1402
5306.44 1333
5307.13 1347
5307.81 1325
5308.50 1348
5309.19 1340
5309.87 1321
5310.56 1284
5311.25 1214
5311.94 1322
5312.62 1379
5313.31 1290
5314.00 1232
5314.69 1363
5315.38 1201
5316.06 1205
5316.75 1347
5317.44 1362
5318.13 1439
5318.82 1507
5319.50 1504
5320.19 1426
5320.88 1463
5321.57 1588
5322.26 1704
5322.94 1574
5323.63 1472
5324.32 1421
5325.01 1392
5325.70 1359
5326.39 1261
5327.07 1217
5327.76 1250
5328.45 1215
5329.14 1270
5329.83 1253
5330.52 1326
5331.21 1294
5331.90 1289
5332.58 1388
5333.27 1288
5333.96 1299
5334.65 1412
5335.34 1321
5336.03 1338
5336.72 1374
5337.41 1370
5338.10 1441
5338.79 1399
5339.48 1264
5340.17 1304
5340.86 1451
5341.54 1442
5342.23 1366
5342.92 1501
5343.61 1525
5344.30 1575
5344.99 1535
5345.68 1561
5346.37 1600
5347.06 1560
5347.75 1731
5348.44 1950
5349.13 1817
5349.82 1823
5350.51 1944
5351.20 1974
5351.89 2025
5352.58 1864
5353.27 1816
5353.96 1880
5354.65 1816
5355.34 1597
5356.03 1623
5356.72 1420
5357.42 1376
5358.11 1449
5358.80 1435
5359.49 1404
5360.18 1402
5360.87 1315
5361.56 1336
5362.25 1342
5362.94 1311
5363.63 1400
5364.32 1376
5365.01 1382
5365.70 1322
5366.40 1183
5367.09 1263
5367.78 1231
5368.47 1326
5369.16 1226
5369.85 1095
5370.54 1138
5371.23 1157
5371.93 1174
5372.62 1082
5373.31 1176
5374.00 1208
5374.69 1149
5375.38 1184
5376.08 1170
5376.77 1168
5377.46 1208
5378.15 1078
5378.84 1132
5379.53 1237
5380.23 1243
5380.92 1183
5381.61 1209
5382.30 1275
5383.00 1257
5383.69 1169
5384.38 1216
5385.07 1198
5385.76 1199
5386.46 1325
5387.15 1424
5387.84 1257
5388.53 1173
5389.23 1265
5389.92 1425
5390.61 1439
5391.30 1329
5392.00 1358
5392.69 1271
5393.38 1318
5394.08 1239
5394.77 1162
5395.46 1143
5396.15 1155
5396.85 1300
5397.54 1263
5398.23 1170
5398.93 1203
5399.62 1235
5400.31 1260
5401.01 1176
5401.70 1155
5402.39 1133
5403.09 1259
5403.78 1209
5404.47 1224
5405.17 1253
5405.86 1226
5406.56 1152
5407.25 1206
5407.94 1163
5408.64 1101
5409.33 1168
5410.02 1175
5410.72 1194
5411.41 1227
5412.11 1296
5412.80 1336
5413.49 1278
5414.19 1153
5414.88 1205
5415.58 1143
5416.27 1172
5416.97 1290
5417.66 1191
5418.35 1129
5419.05 1240
5419.74 1250
5420.44 1200
5421.13 1158
5421.83 1212
5422.52 1236
5423.22 1327
5423.91 1334
5424.61 1372
5425.30 1295
5426.00 1308
5426.69 1231
5427.39 1260
5428.08 1238
5428.78 1282
5429.47 1205
5430.17 1321
5430.86 1358
5431.56 1197
5432.25 1215
5432.95 1319
5433.64 1273
5434.34 1296
5435.03 1345
5435.73 1240
5436.43 1358
5437.12 1452
5437.82 1340
5438.51 1321
5439.21 1329
5439.90 1316
5440.60 1253
5441.30 1251
5441.99 1162
5442.69 1272
5443.38 1337
5444.08 1265
5444.78 1345
5445.47 1430
5446.17 1422
5446.86 1473
5447.56 1508
5448.26 1662
5448.95 1667
5449.65 1625
5450.35 1676
5451.04 1561
5451.74 1558
5452.44 1556
5453.13 1425
5453.83 1433
5454.53 1475
5455.22 1507
5455.92 1273
5456.62 1338
5457.31 1341
5458.01 1321
5458.71 1343
5459.40 1474
5460.10 1551
5460.80 1511
5461.50 1621
5462.19 1665
5462.89 1792
5463.59 1762
5464.29 1860
5464.98 1881
5465.68 1838
5466.38 1829
5467.08 1721
5467.77 1548
5468.47 1507
5469.17 1546
5469.87 1546
5470.56 1591
5471.26 1539
5471.96 1469
5472.66 1509
5473.36 1691
5474.05 1593
5474.75 1567
5475.45 1433
5476.15 1528
5476.85 1611
5477.54 1739
5478.24 1682
5478.94 1869
5479.64 1921
5480.34 2074
5481.04 2103
5481.73 2133
5482.43 2103
5483.13 2011
5483.83 2078
5484.53 1931
5485.23 1608
5485.93 1642
5486.62 1585
5487.32 1654
5488.02 1783
5488.72 1523
5489.42 1608
5490.12 1491
5490.82 1575
5491.52 1574
5492.22 1542
5492.92 1633
5493.62 1831
5494.31 1749
5495.01 1845
5495.71 1933
5496.41 1875
5497.11 2003
5497.81 2154
5498.51 2332
5499.21 2567
5499.91 2733
5500.61 2942
5501.31 3153
5502.01 3254
5502.71 2996
5503.41 2858
5504.11 2696
5504.81 2409
5505.51 2256
5506.21 1978
5506.91 1981
5507.61 1871
5508.31 1842
5509.01 1925
5509.71 1888
5510.41 1657
5511.11 1880
5511.81 1754
5512.51 1733
5513.21 1681
5513.91 1785
5514.61 1742
5515.31 1907
5516.01 1718
5516.72 1692
5517.42 1825
5518.12 1784
5518.82 1724
5519.52 1694
5520.22 1650
5520.92 1577
5521.62 1630
5522.32 1560
5523.02 1593
5523.73 1608
5524.43 1581
5525.13 1599
5525.83 1516
5526.53 1507
5527.23 1377
5527.93 1392
5528.63 1515
5529.34 1433
5530.04 1301
5530.74 1337
5531.44 1464
5532.14 1342
5532.84 1355
5533.55 1318
5534.25 1410
5534.95 1362
5535.65 1382
5536.35 1261
5537.06 1243
5537.76 1268
5538.46 1349
5539.16 1445
5539.86 1365
5540.57 1221
5541.27 1224
5541.97 1219
5542.67 1303
5543.38 1366
5544.08 1444
5544.78 1442
5545.48 1337
5546.19 1285
5546.89 1398
5547.59 1345
5548.29 1422
5549.00 1404
5549.70 1370
5550.40 1398
5551.11 1401
5551.81 1271
5552.51 1359
5553.21 1348
5553.92 1346
5554.62 1252
5555.32 1245
5556.03 1267
5556.73 1152
5557.43 1182
5558.14 1297
5558.84 1311
5559.54 1173
5560.25 1219
5560.95 1291
5561.65 1334
5562.36 1360
5563.06 1162
5563.77 1205
5564.47 1257
5565.17 1284
5565.88 1274
5566.58 1300
5567.28 1284
5567.99 1218
5568.69 1171
5569.40 1169
5570.10 1183
5570.80 1194
5571.51 1163
5572.21 1235
5572.92 1284
5573.62 1229
5574.33 1326
5575.03 1212
5575.73 1142
5576.44 1203
5577.14 1196
5577.85 1345
5578.55 1239
5579.26 1265
5579.96 1299
5580.67 1361
5581.37 1299
5582.08 1227
5582.78 1131
5583.49 1242
5584.19 1212
5584.90 1235
5585.60 1184
5586.31 1155
5587.01 1283
5587.72 1316
5588.42 1139
5589.13 1218
5589.83 1074
5590.54 1082
5591.24 988
5591.95 1133
5592.66 1124
5593.36 1165
5594.07 1161
5594.77 1081
5595.48 1120
5596.18 1229
5596.89 1167
5597.60 1096
5598.30 1040
5599.01 1168
5599.71 1176
5600.42 1188
5601.13 1108
5601.83 1161
5602.54 1156
5603.24 1142
5603.95 1087
5604.66 1154
5605.36 1222
5606.07 1134
5606.78 1170
5607.48 1198
5608.19 1202
5608.89 1129
5609.60 1098
5610.31 1191
5611.01 1264
5611.72 1228
5612.43 1073
5613.14 1249
5613.84 1165
5614.55 1148
5615.26 1167
5615.96 1206
5616.67 1238
5617.38 1155
5618.08 1100
5618.79 1191
5619.50 1052
5620.21 1029
5620.91 1087
5621.62 1091
5622.33 1069
5623.04 1030
5623.74 1026
5624.45 1121
5625.16 1077
5625.87 1234
5626.57 1257
5627.28 1225
5627.99 1263
5628.70 1208
5629.40 1067
5630.11 1170
5630.82 1232
5631.53 1136
5632.24 1274
5632.94 1330
5633.65 1264
5634.36 1234
5635.07 1035
5635.78 1052
5636.49 1149
5637.19 1041
5637.90 1240
5638.61 1382
5639.32 1281
5640.03 1304
5640.74 1272
5641.44 1339
5642.15 1187
5642.86 1301
5643.57 1224
5644.28 1099
5644.99 1162
5645.70 1142
5646.41 1182
5647.12 1164
5647.82 1206
5648.53 1209
5649.24 1267
5649.95 1233
5650.66 1197
5651.37 1199
5652.08 1271
5652.79 1327
5653.50 1241
5654.21 1261
5654.92 1354
5655.63 1452
5656.34 1447
5657.05 1485
5657.76 1653
5658.46 1602
5659.17 1664
5659.88 1528
5660.59 1452
5661.30 1461
5662.01 1450
5662.72 1332
5663.43 1297
5664.14 1341
5664.85 1273
5665.56 1461
5666.27 1304
5666.98 1325
5667.69 1482
5668.40 1303
5669.12 1397
5669.83 1476
5670.54 1404
5671.25 1527
5671.96 1552
5672.67 1534
5673.38 1493
5674.09 1430
5674.80 1375
5675.51 1289
5676.22 1266
5676.93 1415
5677.64 1412
5678.35 1282
5679.06 1316
5679.78 1365
5680.49 1286
5681.20 1190
5681.91 1161
5682.62 1274
5683.33 1263
5684.04 1292
5684.75 1292
5685.47 1297
5686.18 1210
5686.89 1250
5687.60 1197
5688.31 1225
5689.02 1155
5689.73 1240
5690.45 1098
5691.16 1267
5691.87 1212
5692.58 1152
5693.29 1113
5694.01 1101
5694.72 1233
5695.43 1213
5696.14 1078
5696.85 1090
5697.57 1093
5698.28 1139
5698.99 1231
5699.70 1210
5700.41 1214
5701.13 1203
5701.84 1081
5702.55 1037
5703.26 1157
5703.98 1125
5704.69 1144
5705.40 1177
5706.11 1216
5706.83 1136
5707.54 1090
5708.25 1131
5708.97 1139
5709.68 1050
5710.39 1028
5711.10 1062
5711.82 1114
5712.53 1077
5713.24 1260
5713.96 1161
5714.67 1059
5715.38 1103
5716.10 1082
5716.81 1180
5717.52 1045
5718.24 1103
5718.95 1002
5719.66 1100
5720.38 1058
5721.09 1156
5721.80 1204
5722.52 1245
5723.23 1318
5723.95 1314
5724.66 1267
5725.37 1316
5726.09 1415
5726.80 1348
5727.52 1351
5728.23 1495
5728.94 1355
5729.66 1452
5730.37 1498
5731.09 1413
5731.80 1323
5732.51 1371
5733.23 1336
5733.94 1240
5734.66 1268
5735.37 1135
5736.09 1220
5736.80 1084
5737.52 1085
5738.23 1258
5738.95 1248
5739.66 1189
5740.38 1207
5741.09 1195
5741.81 1204
5742.52 1162
5743.24 1022
5743.95 993
5744.67 1098
5745.38 1156
5746.10 1093
5746.81 1251
5747.53 1135
5748.24 1118
5748.96 1218
5749.67 1164
5750.39 1173
5751.10 1299
5751.82 1273
5752.53 1282
5753.25 1311
5753.97 1358
5754.68 1392
5755.40 1496
5756.11 1447
5756.83 1458
5757.54 1485
5758.26 1360
5758.98 1334
5759.69 1302
5760.41 1311
5761.12 1127
5761.84 1117
5762.56 1237
5763.27 1252
5763.99 1128
5764.71 1123
5765.42 1272
5766.14 1315
5766.85 1296
5767.57 1143
5768.29 1177
5769.00 1207
5769.72 1091
5770.44 1148
5771.15 1231
5771.87 1113
5772.59 1103
5773.30 1155
5774.02 1248
5774.74 1319
5775.46 1226
5776.17 1225
5776.89 1326
5777.61 1154
5778.32 1219
5779.04 1274
5779.76 1317
5780.48 1338
5781.19 1309
5781.91 1410
5782.63 1440
5783.35 1370
5784.06 1354
5784.78 1369
5785.50 1374
5786.22 1224
5786.93 1311
5787.65 1284
5788.37 1420
5789.09 1497
5789.80 1362
5790.52 1456
5791.24 1601
5791.96 1472
5792.68 1494
5793.39 1444
5794.11 1542
5794.83 1501
5795.55 1556
5796.27 1683
5796.99 1816
5797.70 2098
5798.42 2442
5799.14 2729
5799.86 3072
5800.58 3490
5801.30 3807
5802.02 3808
5802.73 3573
5803.45 3335
5804.17 3160
5804.89 2518
5805.61 2343
5806.33 2044
5807.05 1830
5807.77 1754
5808.49 1662
5809.20 1674
5809.92 1762
5810.64 1757
5811.36 1685
5812.08 1658
5812.80 1759
5813.52 1692
5814.24 1624
5814.96 1619
5815.68 1619
5816.40 1678
5817.12 1687
5817.84 1651
5818.56 1625
5819.28 1636
5820.00 1617
5820.72 1525
5821.44 1622
5822.16 1580
5822.88 1554
5823.60 1640
5824.32 1596
5825.04 1463
5825.76 1350
5826.48 1397
5827.20 1502
5827.92 1402
5828.64 1375
5829.36 1394
5830.08 1205
5830.80 1272
5831.52 1263
5832.24 1401
5832.96 1370
5833.68 1366
5834.40 1282
5835.12 1303
5835.84 1331
5836.56 1278
5837.28 1237
5838.00 1265
5838.73 1326
5839.45 1409
5840.17 1397
5840.89 1480
5841.61 1433
5842.33 1389
5843.05 1277
5843.77 1324
5844.49 1358
5845.22 1278
5845.94 1248
5846.66 1252
5847.38 1203
5848.10 1123
5848.82 1177
5849.54 1193
5850.27 1193
5850.99 1221
5851.71 1171
5852.43 1203
5853.15 1195
5853.88 1217
5854.60 1219
5855.32 1146
5856.04 1217
5856.76 1134
5857.49 1186
5858.21 1206
5858.93 1184
5859.65 1136
5860.37 1130
5861.10 1105
5861.82 1158
5862.54 1166
5863.26 1121
5863.99 1095
5864.71 1129
5865.43 1180
5866.15 1267
5866.88 1204
5867.60 1243
5868.32 1146
5869.04 1188
5869.77 1224
5870.49 1168
5871.21 1204
5871.94 1178
5872.66 1217
5873.38 1157
5874.11 1133
5874.83 1165
5875.55 1186
5876.27 1298
5877.00 1164
5877.72 1128
5878.44 1194
5879.17 1253
5879.89 1243
5880.62 1188
5881.34 1173
5882.06 1127
5882.79 1075
5883.51 1130
5884.23 1115
5884.96 1166
5885.68 1196
5886.40 1121
5887.13 1165
5887.85 1102
5888.58 1178
5889.30 1157
5890.02 1148
5890.75 1310
5891.47 1212
5892.20 1066
5892.92 1118
5893.65 1114
5894.37 1057
5895.09 1146
5895.82 1069
5896.54 1107
5897.27 1108
5897.99 1079
5898.72 1192
5899.44 1195
5900.17 1156
5900.89 1139
5901.62 1109
5902.34 1231
5903.07 1088
5903.79 1033
5904.52 1042
5905.24 1110
5905.97 1142
5906.69 1225
5907.42 1178
5908.14 1130
5908.87 1182
5909.59 1186
5910.32 1151
5911.04 1130
5911.77 1166
5912.49 1134
5913.22 1245
5913.94 1207
5914.67 1201
5915.40 1188
5916.12 1133
5916.85 1224
5917.57 1174
5918.30 1210
5919.02 1272
5919.75 1252
5920.48 1278
5921.20 1229
5921.93 1200
5922.65 1085
5923.38 1133
5924.11 1249
5924.83 1167
5925.56 1139
5926.29 1159
5927.01 1206
5927.74 1212
5928.47 1246
5929.19 1260
5929.92 1245
5930.64 1209
5931.37 1291
5932.10 1275
5932.82 1216
5933.55 1278
5934.28 1311
5935.01 1175
5935.73 1233
5936.46 1200
5937.19 1310
5937.91 1299
5938.64 1360
5939.37 1404
5940.09 1341
5940.82 1495
5941.55 1326
5942.28 1387
5943.00 1454
5943.73 1333
5944.46 1302
5945.19 1456
5945.91 1449
5946.64 1448
5947.37 1357
5948.10 1540
5948.82 1436
5949.55 1554
5950.28 1646
5951.01 1640
5951.73 1703
5952.46 1787
5953.19 1666
5953.92 1685
5954.65 1598
5955.38 1570
5956.10 1744
5956.83 1841
5957.56 1691
5958.29 1620
5959.02 1627
5959.74 1595
5960.47 1701
5961.20 1739
5961.93 1662
5962.66 1701
5963.39 1703
5964.12 1692
5964.84 1863
5965.57 2001
5966.30 2172
5967.03 2351
5967.76 2457
5968.49 2552
5969.22 2431
5969.95 2411
5970.68 2275
5971.40 2088
5972.13 1988
5972.86 2091
5973.59 2056
5974.32 1868
5975.05 1779
5975.78 1902
5976.51 1994
5977.24 1901
5977.97 1955
5978.70 1966
5979.43 1926
5980.16 1901
5980.89 1951
5981.62 2083
5982.35 2063
5983.08 2092
5983.81 2100
5984.54 2083
5985.27 2011
5986.00 2079
5986.73 2098
5987.46 2044
5988.19 2018
5988.92 2087
5989.65 2236
5990.38 2128
5991.11 1968
5991.84 2078
5992.57 2119
5993.30 2130
5994.03 2081
5994.76 2051
5995.49 2095
5996.22 2165
5996.95 2100
5997.68 2051
5998.41 2152
5999.14 2089
5999.87 1944
6000.60 2048
6001.34 1973
6002.07 2094
6002.80 2056
6003.53 1916
6004.26 1900
6004.99 1900
6005.72 2160
6006.45 2307
6007.18 2406
6007.92 2491
6008.65 2680
6009.38 2842
6010.11 3244
6010.84 3776
6011.57 3805
6012.30 4057
6013.04 4133
6013.77 4240
6014.50 4118
6015.23 3964
6015.96 3821
6016.69 3493
6017.43 3085
6018.16 2900
6018.89 2663
6019.62 2513
6020.35 2316
6021.09 2041
6021.82 1980
6022.55 1959
6023.28 1915
6024.02 1831
6024.75 1831
6025.48 1941
6026.21 1901
6026.94 1850
6027.68 1839
6028.41 1900
6029.14 1800
6029.88 1733
6030.61 1755
6031.34 1730
6032.07 1637
6032.81 1692
6033.54 1657
6034.27 1817
6035.01 1804
6035.74 1779
6036.47 1773
6037.20 1763
6037.94 1601
6038.67 1692
6039.40 1774
6040.14 1849
6040.87 1740
6041.60 1730
6042.34 1851
6043.07 1701
6043.80 1753
6044.54 1794
6045.27 1762
6046.00 1767
6046.74 1730
6047.47 1683
6048.21 1757
6048.94 1822
6049.67 1962
6050.41 2063
6051.14 1914
6051.88 2058
6052.61 1980
6053.34 2194
6054.08 2038
6054.81 1887
6055.55 1893
6056.28 2055
6057.01 1797
6057.75 1713
6058.48 1848
6059.22 1787
6059.95 1757
6060.69 1981
6061.42 1816
6062.16 1791
6062.89 1703
6063.63 1714
6064.36 1760
6065.09 1744
6065.83 1666
6066.56 1649
6067.30 1617
6068.03 1803
6068.77 1739
6069.50 1624
6070.24 1614
6070.97 1542
6071.71 1561
6072.45 1626
6073.18 1631
6073.92 1623
6074.65 1570
6075.39 1517
6076.12 1597
6076.86 1558
6077.59 1497
6078.33 1480
6079.06 1506
6079.80 1580
6080.54 1784
6081.27 1744
6082.01 1669
6082.74 1570
6083.48 1588
6084.21 1591
6084.95 1442
6085.69 1563
6086.42 1476
6087.16 1568
6087.90 1522
6088.63 1558
6089.37 1571
6090.10 1672
6090.84 1674
6091.58 1661
6092.31 1692
6093.05 1695
6093.79 1683
6094.52 1723
6095.26 1686
6096.00 1642
6096.73 1430
6097.47 1509
6098.21 1571
6098.94 1428
6099.68 1460
6100.42 1538
6101.15 1489
6101.89 1558
6102.63 1553
6103.37 1493
6104.10 1487
6104.84 1500
6105.58 1399
6106.31 1418
6107.05 1513
6107.79 1536
6108.53 1488
6109.26 1530
6110.00 1562
6110.74 1530
6111.48 1606
6112.21 1604
6112.95 1539
6113.69 1569
6114.43 1580
6115.17 1581
6115.90 1515
6116.64 1576
6117.38 1574
6118.12 1572
6118.85 1722
6119.59 1788
6120.33 1534
6121.07 1463
6121.81 1460
6122.55 1540
6123.28 1644
6124.02 1547
6124.76 1606
6125.50 1627
6126.24 1634
6126.98 1647
6127.71 1574
6128.45 1605
6129.19 1731
6129.93 1594
6130.67 1712
6131.41 1676
6132.15 1681
6132.89 1741
6133.63 1631
6134.36 1599
6135.10 1673
6135.84 1692
6136.58 1648
6137.32 1655
6138.06 1688
6138.80 1659
6139.54 1620
6140.28 1637
6141.02 1746
6141.76 1696
6142.50 1769
6143.24 1755
6143.97 1797
6144.71 1785
6145.45 1764
6146.19 1772
6146.93 1643
6147.67 1740
6148.41 1766
6149.15 1734
6149.89 1683
6150.63 1801
6151.37 1885
6152.11 1842
6152.85 1713
6153.59 1780
6154.33 1747
6155.07 1760
6155.81 1943
6156.55 1875
6157.29 1798
6158.03 1838
6158.78 1846
6159.52 1816
6160.26 1911
6161.00 1861
6161.74 2056
6162.48 2054
6163.22 2059
6163.96 2061
6164.70 2226
6165.44 2443
6166.18 2606
6166.92 2684
6167.66 2722
6168.41 2721
6169.15 2737
6169.89 2739
6170.63 2691
6171.37 2725
6172.11 2664
6172.85 2551
6173.59 2438
6174.34 2396
6175.08 2378
6175.82 2351
6176.56 2329
6177.30 2470
6178.04 2426
6178.78 2305
6179.53 2302
6180.27 2388
6181.01 2416
6181.75 2539
6182.49 2484
6183.24 2404
6183.98 2525
6184.72 2639
6185.46 2638
6186.20 2646
6186.95 2489
6187.69 2334
6188.43 2399
6189.17 2495
6189.91 2571
6190.66 2619
6191.40 2772
6192.14 3104
6192.88 3135
6193.63 2982
6194.37 3089
6195.11 3007
6195.85 3154
6196.60 3057
6197.34 3234
6198.08 3381
6198.83 3383
6199.57 3125
6200.31 3184
6201.05 3164
6201.80 3293
6202.54 3453
6203.28 3581
6204.03 3901
6204.77 4573
6205.51 5214
6206.26 6213
6207.00 7591
6207.74 9377
6208.49 10861
6209.23 12276
6209.97 12943
6210.72 13584
6211.46 13382
6212.21 12529
6212.95 10951
6213.69 9417
6214.44 7881
6215.18 6970
6215.92 5776
6216.67 4811
6217.41 3943
6218.16 3365
6218.90 3142
6219.64 3092
6220.39 3059
6221.13 2901
6221.88 2993
6222.62 3208
6223.37 3282
6224.11 3445
6224.85 3577
6225.60 3553
6226.34 3608
6227.09 3549
6227.83 3203
6228.58 3033
6229.32 2943
6230.07 2823
6230.81 2450
6231.56 2312
6232.30 2272
6233.05 2168
6233.79 2090
6234.54 2039
6235.28 2089
6236.03 2072
6236.77 2175
6237.52 2193
6238.26 2317
6239.01 2312
6239.75 2271
6240.50 2181
6241.24 2298
6241.99 2279
6242.73 2363
6243.48 2581
6244.22 2603
6244.97 2779
6245.72 3001
6246.46 3090
6247.21 3479
6247.95 3605
6248.70 3952
6249.45 3949
6250.19 3771
6250.94 3649
6251.68 3566
6252.43 3012
6253.18 2959
6253.92 2760
6254.67 2670
6255.41 2485
6256.16 2472
6256.91 2465
6257.65 2518
6258.40 2412
6259.15 2562
6259.89 2487
6260.64 2447
6261.39 2476
6262.13 2432
6262.88 2382
6263.63 2507
6264.37 2359
6265.12 2216
6265.87 2246
6266.61 2305
6267.36 2336
6268.11 2322
6268.85 2184
6269.60 2313
6270.35 2482
6271.10 2322
6271.84 2262
6272.59 2426
6273.34 2544
6274.08 2436
6274.83 2536
6275.58 2579
6276.33 2632
6277.07 2792
6277.82 2680
6278.57 2814
6279.32 2858
6280.07 2792
6280.81 2733
6281.56 2453
6282.31 2391
6283.06 2358
6283.80 2385
6284.55 2347
6285.30 2370
6286.05 2273
6286.80 2436
6287.54 2507
6288.29 2513
6289.04 2528
6289.79 2505
6290.54 2509
6291.29 2403
6292.03 2225
6292.78 2172
6293.53 2099
6294.28 1855
6295.03 1838
6295.78 1920
6296.53 1964
6297.28 1976
6298.02 2009
6298.77 2025
6299.52 2021
6300.27 1934
6301.02 1886
6301.77 1855
6302.52 1922
6303.27 1971
6304.02 1910
6304.77 2030
6305.51 2055
6306.26 2042
6307.01 1973
6307.76 1952
6308.51 1983
6309.26 1976
6310.01 1987
6310.76 1967
6311.51 1896
6312.26 1937
6313.01 1928
6313.76 1993
6314.51 1978
6315.26 2001
6316.01 2119
6316.76 2004
6317.51 2069
6318.26 2055
6319.01 1954
6319.76 1951
6320.51 1994
6321.26 1911
6322.01 1971
6322.76 1843
6323.51 1804
6324.26 1661
6325.01 1669
6325.76 1775
6326.51 1701
6327.26 1799
6328.01 1905
6328.76 1857
6329.51 1799
6330.26 1813
6331.02 1770
6331.77 1800
6332.52 1733
6333.27 1704
6334.02 1698
6334.77 1649
6335.52 1696
6336.27 1620
6337.02 1604
6337.77 1522
6338.53 1622
6339.28 1636
6340.03 1532
6340.78 1760
6341.53 1820
6342.28 1745
6343.03 1654
6343.78 1671
6344.54 1604
6345.29 1641
6346.04 1606
6346.79 1529
6347.54 1576
6348.29 1579
6349.05 1559
6349.80 1688
6350.55 1663
6351.30 1721
6352.05 1879
6352.81 1758
6353.56 1777
6354.31 1749
6355.06 1886
6355.82 1780
6356.57 1687
6357.32 1621
6358.07 1551
6358.82 1539
6359.58 1714
6360.33 1637
6361.08 1575
6361.83 1541
6362.59 1499
6363.34 1493
6364.09 1595
6364.85 1587
6365.60 1516
6366.35 1487
6367.10 1569
6367.86 1555
6368.61 1541
6369.36 1545
6370.12 1488
6370.87 1523
6371.62 1495
6372.38 1550
6373.13 1561
6373.88 1619
6374.64 1562
6375.39 1481
6376.14 1464
6376.90 1479
6377.65 1448
6378.40 1454
6379.16 1524
6379.91 1561
6380.66 1463
6381.42 1668
6382.17 1646
6382.92 1607
6383.68 1609
6384.43 1433
6385.19 1576
6385.94 1532
6386.69 1573
6387.45 1515
6388.20 1421
6388.96 1500
6389.71 1455
6390.47 1375
6391.22 1403
6391.97 1475
6392.73 1464
6393.48 1469
6394.24 1458
6394.99 1456
6395.75 1485
6396.50 1511
6397.26 1460
6398.01 1529
6398.77 1396
6399.52 1361
6400.28 1437
6401.03 1471
6401.79 1397
6402.54 1415
6403.30 1351
6404.05 1385
6404.81 1399
6405.56 1407
6406.32 1502
6407.07 1443
6407.83 1468
6408.58 1513
6409.34 1446
6410.09 1510
6410.85 1572
6411.60 1604
6412.36 1503
6413.11 1517
6413.87 1448
6414.63 1386
6415.38 1512
6416.14 1553
6416.89 1404
6417.65 1326
6418.41 1387
6419.16 1526
6419.92 1521
6420.67 1381
6421.43 1344
6422.19 1488
6422.94 1386
6423.70 1374
6424.45 1391
6425.21 1402
6425.97 1389
6426.72 1451
6427.48 1444
6428.24 1293
6428.99 1320
6429.75 1403
6430.51 1411
6431.26 1355
6432.02 1387
6432.78 1415
6433.53 1462
6434.29 1475
6435.05 1387
6435.80 1420
6436.56 1507
6437.32 1570
6438.08 1576
6438.83 1485
6439.59 1410
6440.35 1606
6441.10 1489
6441.86 1474
6442.62 1485
6443.38 1487
6444.13 1483
6444.89 1470
6445.65 1516
6446.41 1565
6447.16 1475
6447.92 1562
6448.68 1503
6449.44 1473
6450.19 1438
6450.95 1631
6451.71 1487
6452.47 1448
6453.23 1516
6453.98 1514
6454.74 1558
6455.50 1514
6456.26 1561
6457.02 1551
6457.78 1616
6458.53 1653
6459.29 1472
6460.05 1603
6460.81 1597
6461.57 1603
6462.33 1585
6463.08 1574
6463.84 1600
6464.60 1625
6465.36 1613
6466.12 1568
6466.88 1638
6467.64 1721
6468.40 1685
6469.15 1723
6469.91 1674
6470.67 1784
6471.43 1699
6472.19 1817
6472.95 1699
6473.71 1691
6474.47 1683
6475.23 1760
6475.99 1719
6476.75 1773
6477.51 1937
6478.26 1874
6479.02 1892
6479.78 1807
6480.54 1839
6481.30 1915
6482.06 1884
6482.82 1989
6483.58 1994
6484.34 2037
6485.10 1933
6485.86 2065
6486.62 2147
6487.38 2144
6488.14 2117
6488.90 2133
6489.66 2113
6490.42 2145
6491.18 2239
6491.94 2106
6492.70 2131
6493.46 2339
6494.22 2474
6494.98 2467
6495.74 2424
6496.51 2486
6497.27 2533
6498.03 2544
6498.79 2391
6499.55 2487
6500.31 2428
6501.07 2322
6501.83 2501
6502.59 2439
6503.35 2561
6504.11 2386
6504.87 2584
6505.64 2754
6506.40 2670
6507.16 2690
6507.92 2786
6508.68 3165
6509.44 2997
6510.20 2933
6510.96 3171
6511.73 2990
6512.49 3074
6513.25 2873
6514.01 2792
6514.77 2802
6515.53 2844
6516.29 2936
6517.06 2811
6517.82 2822
6518.58 2819
6519.34 2912
6520.10 3116
6520.87 3138
6521.63 3332
6522.39 3437
6523.15 3497
6523.91 3617
6524.68 3751
6525.44 4057
6526.20 4123
6526.96 4188
6527.73 4362
6528.49 4442
6529.25 4465
6530.01 4727
6530.78 4612
6531.54 4633
6532.30 4827
6533.06 5444
6533.83 5916
6534.59 7206
6535.35 8781
6536.11 9700
6536.88 10695
6537.64 11154
6538.40 11309
6539.17 10472
6539.93 9480
6540.69 8363
6541.46 7319
6542.22 6033
6542.98 5115
6543.74 4435
6544.51 3874
6545.27 3198
6546.04 2966
6546.80 2931
6547.56 2719
6548.33 2647
6549.09 2580
6549.85 2515
6550.62 2447
6551.38 2507
6552.14 2521
6552.91 2569
6553.67 2519
6554.44 2689
6555.20 2437
6555.96 2245
6556.73 2308
6557.49 2253
6558.26 2393
6559.02 2292
6559.78 2237
6560.55 2343
6561.31 2446
6562.08 2412
6562.84 2481
6563.61 2644
6564.37 2704
6565.14 2787
6565.90 2754
6566.66 2600
6567.43 2811
6568.19 2849
6568.96 2847
6569.72 2718
6570.49 2760
6571.25 2705
6572.02 2856
6572.78 2914
6573.55 2924
6574.31 3054
6575.08 3352
6575.84 3156
6576.61 3266
6577.37 3492
6578.14 3462
6578.90 3588
6579.67 3733
6580.44 3695
6581.20 3768
6581.97 3611
6582.73 3620
6583.50 3588
6584.26 3355
6585.03 3211
6585.79 3062
6586.56 2987
6587.33 2864
6588.09 2909
6588.86 2894
6589.62 3027
6590.39 2984
6591.16 3314
6591.92 3527
6592.69 3430
6593.45 3750
6594.22 4023
6594.99 3940
6595.75 4039
6596.52 4124
6597.29 4050
6598.05 3936
6598.82 3475
6599.59 3211
6600.35 3110
6601.12 2883
6601.89 2722
6602.65 2600
6603.42 2619
6604.19 2612
6604.95 2713
6605.72 2587
6606.49 2378
6607.25 2518
6608.02 2591
6608.79 2480
6609.55 2551
6610.32 2527
6611.09 2373
6611.86 2494
6612.62 2429
6613.39 2411
6614.16 2328
6614.93 2316
6615.69 2274
6616.46 2322
6617.23 2316
6618.00 2198
6618.76 2187
6619.53 2266
6620.30 2186
6621.07 2216
6621.83 2336
6622.60 2351
6623.37 2302
6624.14 2054
6624.91 2135
6625.67 2289
6626.44 2215
6627.21 2187
6627.98 2177
6628.75 2133
6629.52 2290
6630.28 2349
6631.05 2268
6631.82 2344
6632.59 2486
6633.36 2586
6634.13 2738
6634.90 2877
6635.66 2872
6636.43 2793
6637.20 2816
6637.97 2620
6638.74 2502
6639.51 2352
6640.28 2310
6641.05 2157
6641.81 2094
6642.58 2053
6643.35 2047
6644.12 2007
6644.89 1931
6645.66 2054
6646.43 1947
6647.20 2017
6647.97 2104
6648.74 2145
6649.51 2019
6650.28 2123
6651.05 2067
6651.82 2028
6652.59 2177
6653.35 1988
6654.12 2007
6654.89 1851
6655.66 1940
6656.43 2042
6657.20 2068
6657.97 1901
6658.74 1882
6659.51 1942
6660.28 1954
6661.05 1825
6661.82 1838
6662.59 1968
6663.36 1856
6664.13 1823
6664.91 1678
6665.68 1785
6666.45 1762
6667.22 1756
6667.99 1645
6668.76 1802
6669.53 1866
6670.30 1891
6671.07 1867
6671.84 1989
6672.61 1813
6673.38 1869
6674.15 1889
6674.92 1782
6675.69 1669
6676.47 1771
6677.24 1834
6678.01 1834
6678.78 1779
6679.55 1857
6680.32 1962
6681.09 1909
6681.86 1775
6682.64 1795
6683.41 1946
6684.18 2001
6684.95 2131
6685.72 2233
6686.49 2169
6687.26 2107
6688.04 2124
6688.81 1965
6689.58 1939
6690.35 2039
6691.12 1977
6691.90 1851
6692.67 1903
6693.44 1769
6694.21 1738
6694.98 1644
6695.76 1738
6696.53 1669
6697.30 1744
6698.07 1677
6698.84 1727
6699.62 1749
6700.39 1724
6701.16 1747
6701.93 1769
6702.71 1731
6703.48 1665
6704.25 1629
6705.02 1580
6705.80 1680
6706.57 1688
6707.34 1698
6708.12 1825
6708.89 1724
6709.66 1611
6710.43 1692
6711.21 1684
6711.98 1617
6712.75 1733
6713.53 1645
6714.30 1590
6715.07 1531
6715.85 1507
6716.62 1478
6717.39 1515
6718.17 1519
6718.94 1696
6719.71 1589
6720.49 1536
6721.26 1672
6722.03 1620
6722.81 1584
6723.58 1618
6724.36 1726
6725.13 1639
6725.90 1556
6726.68 1514
6727.45 1549
6728.23 1573
6729.00 1480
6729.77 1606
6730.55 1545
6731.32 1611
6732.10 1739
6732.87 1616
6733.64 1586
6734.42 1597
6735.19 1602
6735.97 1643
6736.74 1574
6737.52 1667
6738.29 1612
6739.07 1620
6739.84 1590
6740.62 1829
6741.39 1756
6742.16 1678
6742.94 1731
6743.71 1669
6744.49 1622
6745.26 1582
6746.04 1659
6746.81 1734
6747.59 1577
6748.36 1659
6749.14 1693
6749.92 1820
6750.69 1901
6751.47 1979
6752.24 2001
6753.02 1987
6753.79 1929
6754.57 1846
6755.34 1853
6756.12 1839
6756.89 1715
6757.67 1665
6758.45 1647
6759.22 1633
6760.00 1607
6760.77 1642
6761.55 1630
6762.33 1590
6763.10 1597
6763.88 1493
6764.65 1598
6765.43 1594
6766.21 1541
6766.98 1562
6767.76 1587
6768.53 1548
6769.31 1482
6770.09 1538
6770.86 1537
6771.64 1464
6772.42 1496
6773.19 1372
6773.97 1300
6774.75 1377
6775.52 1464
6776.30 1546
6777.08 1674
6777.85 1593
6778.63 1712
6779.41 1740
6780.18 1696
6780.96 1620
6781.74 1667
6782.52 1733
6783.29 1629
6784.07 1519
6784.85 1425
6785.62 1561
6786.40 1567
6787.18 1510
6787.96 1518
6788.73 1588
6789.51 1551
6790.29 1327
6791.07 1333
6791.84 1269
6792.62 1377
6793.40 1513
6794.18 1447
6794.96 1379
6795.73 1433
6796.51 1481
6797.29 1368
6798.07 1354
6798.85 1369
6799.62 1450
6800.40 1440
6801.18 1398
6801.96 1478
6802.74 1429
6803.51 1389
6804.29 1678
6805.07 1608
6805.85 1508
6806.63 1525
6807.41 1484
6808.19 1544
6808.96 1493
6809.74 1533
6810.52 1527
6811.30 1313
6812.08 1401
6812.86 1548
6813.64 1497
6814.42 1530
6815.20 1428
6815.97 1429
6816.75 1405
6817.53 1488
6818.31 1544
6819.09 1477
6819.87 1468
6820.65 1341
6821.43 1367
6822.21 1488
6822.99 1451
6823.77 1433
6824.55 1495
6825.33 1525
6826.11 1516
6826.89 1475
6827.67 1513
6828.44 1514
6829.22 1504
6830.00 1399
6830.78 1450
6831.56 1482
6832.34 1344
6833.12 1441
6833.90 1441
6834.68 1497
6835.46 1506
6836.24 1465
6837.03 1429
6837.81 1431
6838.59 1403
6839.37 1368
6840.15 1300
6840.93 1398
6841.71 1373
6842.49 1362
6843.27 1466
6844.05 1420
6844.83 1337
6845.61 1431
6846.39 1577
6847.17 1630
6847.95 1762
6848.73 1833
6849.52 2127
6850.30 2446
6851.08 2628
6851.86 2590
6852.64 2762
6853.42 2758
6854.20 2772
6854.98 2389
6855.76 2294
6856.55 2087
6857.33 1900
6858.11 1724
6858.89 1623
6859.67 1754
6860.45 1568
6861.23 1497
6862.02 1539
6862.80 1524
6863.58 1566
6864.36 1731
6865.14 1667
6865.93 1655
6866.71 1750
6867.49 1823
6868.27 1728
6869.05 1867
6869.84 1623
6870.62 1640
6871.40 1704
6872.18 1570
6872.96 1545
6873.75 1601
6874.53 1640
6875.31 1640
6876.09 1698
6876.88 1601
6877.66 1627
6878.44 1684
6879.22 1705
6880.01 1679
6880.79 1787
6881.57 1865
6882.36 1783
6883.14 1773
6883.92 1847
6884.70 1853
6885.49 1969
6886.27 2145
6887.05 2230
6887.84 2415
6888.62 2551
6889.40 2662
6890.19 2501
6890.97 2468
6891.75 2260
6892.54 2160
6893.32 1995
6894.10 2064
6894.89 1936
6895.67 1808
6896.45 1822
6897.24 1910
6898.02 1801
6898.81 1777
6899.59 1894
6900.37 1771
6901.16 1832
6901.94 1817
6902.73 1744
6903.51 1798
6904.29 1975
6905.08 1807
6905.86 1843
6906.65 1927
6907.43 1886
6908.21 1777
6909.00 1710
6909.78 1807
6910.57 1806
6911.35 1611
6912.14 1858
6912.92 1631
6913.71 1641
6914.49 1762
6915.27 1631
6916.06 1691
6916.84 1729
6917.63 1678
6918.41 1671
6919.20 1692
6919.98 1778
6920.77 1741
6921.55 1744
6922.34 1756
6923.12 1708
6923.91 1775
6924.69 1826
6925.48 1850
6926.27 1858
6927.05 1979
6927.84 1959
6928.62 1863
6929.41 1922
6930.19 1926
6930.98 2004
6931.76 1959
6932.55 1969
6933.34 2092
6934.12 2046
6934.91 2335
6935.69 2200
6936.48 2132
6937.26 2118
6938.05 2069
6938.84 2199
6939.62 1971
6940.41 2007
6941.20 2209
6941.98 2133
6942.77 2093
6943.55 2270
6944.34 2349
6945.13 2418
6945.91 2487
6946.70 2450
6947.49 2471
6948.27 2327
6949.06 2366
6949.85 2620
6950.63 2526
6951.42 2426
6952.21 2462
6952.99 2320
6953.78 2326
6954.57 2475
6955.35 2470
6956.14 2556
6956.93 2543
6957.72 2685
6958.50 2631
6959.29 2572
6960.08 2470
6960.86 2456
6961.65 2525
6962.44 2454
6963.23 2665
6964.01 2551
6964.80 2570
6965.59 2516
6966.38 2576
6967.16 2700
6967.95 2802
6968.74 2730
6969.53 2772
6970.32 2930
6971.10 2776
6971.89 2901
6972.68 2988
6973.47 2938
6974.26 3066
6975.04 3076
6975.83 3020
6976.62 3056
6977.41 3053
6978.20 3280
6978.98 3260
6979.77 3479
6980.56 3802
6981.35 3983
6982.14 4331
6982.93 4849
6983.72 5873
6984.50 6646
6985.29 7572
6986.08 8219
6986.87 8425
6987.66 8686
6988.45 8143
6989.24 7673
6990.03 6957
6990.81 6001
6991.60 5384
6992.39 4781
6993.18 4223
6993.97 3923
6994.76 3805
6995.55 3927
6996.34 3964
6997.13 4537
6997.92 5272
6998.71 6141
6999.50 6882
7000.29 7703
7001.08 8044
7001.87 8324
7002.65 7829
7003.44 7434
7004.23 6661
7005.02 5650
7005.81 5007
7006.60 4412
7007.39 3783
7008.18 3365
7008.97 3173
7009.76 2902
7010.55 2927
7011.34 2969
7012.13 2893
7012.92 2917
7013.71 2968
7014.50 3098
7015.30 2977
7016.09 2897
7016.88 2828
7017.67 2841
7018.46 2794
7019.25 2473
7020.04 2366
7020.83 2463
7021.62 2305
7022.41 2303
7023.20 2403
7023.99 2401
7024.78 2460
7025.57 2421
7026.37 2446
7027.16 2561
7027.95 2669
7028.74 2447
7029.53 2385
7030.32 2399
7031.11 2387
7031.90 2446
7032.69 2255
7033.49 2189
7034.28 2194
7035.07 2054
7035.86 2176
7036.65 2386
7037.44 2277
7038.24 2337
7039.03 2502
7039.82 2461
7040.61 2446
7041.40 2424
7042.19 2410
7042.99 2350
7043.78 2430
7044.57 2425
7045.36 2429
7046.15 2218
7046.95 2354
7047.74 2288
7048.53 2343
7049.32 2472
7050.12 2601
7050.91 2653
7051.70 2723
7052.49 2697
7053.29 2497
7054.08 2421
7054.87 2203
7055.66 2231
7056.46 2107
7057.25 2190
7058.04 2249
7058.83 2066
7059.63 1980
7060.42 2024
7061.21 2072
7062.01 2086
7062.80 2141
7063.59 2078
7064.39 2173
7065.18 2129
7065.97 2150
7066.77 2154
7067.56 2081
7068.35 2077
7069.15 2192
7069.94 2132
7070.73 2087
7071.53 1988
7072.32 2149
7073.11 2033
7073.91 1964
7074.70 1950
7075.49 1933
7076.29 1955
7077.08 2048
7077.88 1912
7078.67 1915
7079.46 1909
7080.26 1970
7081.05 1848
7081.85 1813
7082.64 1948
7083.43 1922
7084.23 1893
7085.02 1904
7085.82 2069
7086.61 2086
7087.41 2193
7088.20 2392
7089.00 2321
7089.79 2259
7090.58 2305
7091.38 2261
7092.17 2207
7092.97 2032
7093.76 1936
7094.56 1822
7095.35 1843
7096.15 1760
7096.94 1780
7097.74 1645
7098.53 1743
7099.33 1644
7100.12 1611
7100.92 1619
7101.71 1493
7102.51 1530
7103.30 1419
7104.10 1501
7104.89 1627
7105.69 1598
7106.49 1567
7107.28 1450
7108.08 1381
7108.87 1427
7109.67 1510
7110.46 1433
7111.26 1303
7112.06 1380
7112.85 1422
7113.65 1357
7114.44 1466
7115.24 1458
7116.04 1462
7116.83 1575
7117.63 1468
7118.42 1420
7119.22 1476
7120.02 1503
7120.81 1457
7121.61 1437
7122.41 1457
7123.20 1437
7124.00 1413
7124.79 1447
7125.59 1474
7126.39 1421
7127.18 1437
7127.98 1476
7128.78 1488
7129.57 1458
7130.37 1414
7131.17 1533
7131.97 1516
7132.76 1459
7133.56 1484
7134.36 1522
7135.15 1425
7135.95 1417
7136.75 1339
7137.55 1357
7138.34 1332
7139.14 1231
7139.94 1362
7140.73 1305
7141.53 1336
7142.33 1279
7143.13 1369
7143.92 1473
7144.72 1444
7145.52 1468
7146.32 1427
7147.12 1437
7147.91 1460
7148.71 1353
7149.51 1343
7150.31 1330
7151.11 1360
7151.90 1359
7152.70 1317
7153.50 1288
7154.30 1304
7155.10 1322
7155.89 1282
7156.69 1307
7157.49 1332
7158.29 1351
7159.09 1399
7159.89 1253
7160.68 1194
7161.48 1210
7162.28 1163
7163.08 1235
7163.88 1312
7164.68 1221
7165.48 1199
7166.28 1175
7167.07 1261
7167.87 1256
7168.67 1267
7169.47 1267
7170.27 1294
7171.07 1271
7171.87 1216
7172.67 1225
7173.47 1234
7174.27 1260
7175.07 1177
7175.87 1170
7176.67 1157
7177.46 1277
7178.26 1269
7179.06 1201
7179.86 1229
7180.66 1233
7181.46 1271
7182.26 1310
7183.06 1378
7183.86 1415
7184.66 1452
7185.46 1323
7186.26 1399
7187.06 1378
7187.86 1307
7188.66 1208
7189.46 1283
7190.26 1295
7191.06 1155
7191.86 1242
7192.66 1136
7193.46 1095
7194.26 1220
7195.06 1203
7195.86 1046
7196.67 1152
7197.47 1137
7198.27 1084
7199.07 1146
7199.87 1157
7200.67 1104
7201.47 1147
7202.27 1073
7203.07 1109
7203.87 1199
7204.67 1138
7205.47 1158
7206.28 1245
7207.08 1129
7207.88 1129
7208.68 1091
7209.48 1038
7210.28 1044
7211.08 1105
7211.88 1205
7212.69 1101
7213.49 1064
7214.29 1104
7215.09 1086
7215.89 1074
7216.69 1080
7217.50 1150
7218.30 1108
7219.10 1073
7219.90 1095
7220.70 1164
7221.50 1071
7222.31 1080
7223.11 1147
7223.91 1109
7224.71 1152
7225.51 1104
7226.32 1139
7227.12 1205
7227.92 1116
7228.72 1124
7229.53 1195
7230.33 1178
7231.13 1169
7231.93 1142
7232.74 1117
7233.54 1076
7234.34 1022
7235.14 1137
7235.95 1180
7236.75 1217
7237.55 1220
7238.36 1273
7239.16 1203
7239.96 1162
7240.76 1185
7241.57 1204
7242.37 1211
7243.17 1265
7243.98 1343
7244.78 1219
7245.58 1102
7246.39 1281
7247.19 1258
7247.99 1222
7248.80 1196
7249.60 1121
7250.40 1260
7251.21 1277
7252.01 1253
7252.81 1248
7253.62 1332
7254.42 1311
7255.23 1254
7256.03 1353
7256.83 1274
7257.64 1328
7258.44 1251
7259.25 1193
7260.05 1303
7260.85 1315
7261.66 1240
7262.46 1348
7263.27 1416
7264.07 1386
7264.87 1455
7265.68 1425
7266.48 1494
7267.29 1487
7268.09 1390
7268.90 1445
7269.70 1582
7270.51 1589
7271.31 1523
7272.12 1579
7272.92 1603
7273.73 1652
7274.53 1630
7275.34 1534
7276.14 1681
7276.95 1633
7277.75 1612
7278.56 1709
7279.36 1728
7280.17 1874
7280.97 2098
7281.78 2301
7282.58 2754
7283.39 3279
7284.19 3582
7285.00 3958
7285.80 4116
7286.61 4516
7287.41 4221
7288.22 3864
7289.03 3554
7289.83 3200
7290.64 2558
7291.44 2254
7292.25 2146
7293.06 1922
7293.86 1785
7294.67 1713
7295.47 1728
7296.28 1675
7297.09 1658
7297.89 1776
7298.70 1745
7299.50 1788
7300.31 1753
7301.12 1762
7301.92 1734
7302.73 1826
7303.54 1904
7304.34 1996
7305.15 1938
7305.96 1910
7306.76 1911
7307.57 1960
7308.38 2162
7309.18 2167
7309.99 2241
7310.80 2412
7311.60 2476
7312.41 2715
7313.22 2656
7314.02 2469
7314.83 2339
7315.64 2374
7316.45 2403
7317.25 2369
7318.06 2531
7318.87 2676
7319.67 2790
7320.48 3148
7321.29 3396
7322.10 3418
7322.90 3662
7323.71 3589
7324.52 3365
7325.33 3123
7326.14 2707
7326.94 2492
7327.75 2246
7328.56 2106
7329.37 1918
7330.17 1923
7330.98 1741
7331.79 1644
7332.60 1623
7333.41 1580
7334.22 1619
7335.02 1766
7335.83 1826
7336.64 1730
7337.45 1717
7338.26 1718
7339.07 1821
7339.87 1719
7340.68 1742
7341.49 1712
7342.30 1828
7343.11 1695
7343.92 1700
7344.73 1621
7345.53 1676
7346.34 1692
7347.15 1702
7347.96 1792
7348.77 1830
7349.58 1748
7350.39 1754
7351.20 1734
7352.01 1688
7352.82 1781
7353.62 1696
7354.43 1666
7355.24 1596
7356.05 1689
7356.86 1657
7357.67 1720
7358.48 1853
7359.29 1848
7360.10 1745
7360.91 1724
7361.72 1827
7362.53 1917
7363.34 1712
7364.15 1788
7364.96 1809
7365.77 1898
7366.58 1807
7367.39 1780
7368.20 1886
7369.01 1913
7369.82 1695
7370.63 1751
7371.44 1781
7372.25 1761
7373.06 1795
7373.87 1889
7374.68 1808
7375.49 1789
7376.30 1866
7377.11 1896
7377.92 2130
7378.73 2263
7379.54 2450
7380.36 2702
7381.17 2875
7381.98 3236
7382.79 3297
7383.60 3121
7384.41 2812
7385.22 2776
7386.03 2708
7386.84 2404
7387.65 2178
7388.46 1993
7389.28 2021
7390.09 1965
7390.90 1703
7391.71 1692
7392.52 1820
7393.33 1817
7394.14 1788
7394.96 1745
7395.77 1778
7396.58 1921
7397.39 2027
7398.20 2117
7399.01 2304
7399.83 2531
7400.64 2638
7401.45 2728
7402.26 2702
7403.07 2470
7403.89 2488
7404.70 2399
7405.51 2407
7406.32 2311
7407.13 2376
7407.95 2272
7408.76 2370
7409.57 2198
7410.38 2259
7411.20 2016
7412.01 2008
7412.82 1896
7413.63 1840
7414.45 1733
7415.26 1699
7416.07 1601
7416.88 1589
7417.70 1508
7418.51 1553
7419.32 1627
7420.14 1667
7420.95 1716
7421.76 1620
7422.57 1691
7423.39 1613
7424.20 1517
7425.01 1487
7425.83 1501
7426.64 1457
7427.45 1472
7428.27 1477
7429.08 1356
7429.89 1408
7430.71 1574
7431.52 1407
7432.33 1294
7433.15 1360
7433.96 1306
7434.78 1370
7435.59 1387
7436.40 1364
7437.22 1447
7438.03 1335
7438.84 1431
7439.66 1392
7440.47 1364
7441.29 1368
7442.10 1388
7442.91 1484
7443.73 1376
7444.54 1255
7445.36 1304
7446.17 1415
7446.99 1309
7447.80 1220
7448.62 1293
7449.43 1180
7450.24 1230
7451.06 1280
7451.87 1260
7452.69 1243
7453.50 1198
7454.32 1227
7455.13 1266
7455.95 1311
7456.76 1286
7457.58 1284
7458.39 1376
7459.21 1286
7460.02 1248
7460.84 1204
7461.65 1166
7462.47 1254
7463.28 1316
7464.10 1218
7464.91 1350
7465.73 1317
7466.54 1307
7467.36 1370
7468.18 1277
7468.99 1217
7469.81 1255
7470.62 1345
7471.44 1347
7472.25 1320
7473.07 1207
7473.89 1146
7474.70 1210
7475.52 1247
7476.33 1267
7477.15 1205
7477.97 1240
7478.78 1178
7479.60 1227
7480.41 1159
7481.23 1123
7482.05 1137
7482.86 1165
7483.68 1122
7484.50 1140
7485.31 1063
7486.13 1100
7486.95 1153
7487.76 1147
7488.58 1062
7489.40 1084
7490.21 1077
7491.03 1103
7491.85 1109
7492.66 1161
7493.48 1122
7494.30 1154
7495.11 1143
7495.93 1100
7496.75 1110
7497.57 1130
7498.38 1196
7499.20 1183
7500.02 1023
7500.83 991
7501.65 1142
7502.47 1135
7503.29 1050
7504.10 999
7504.92 1054
7505.74 978
7506.56 1013
7507.37 1074
7508.19 1010
7509.01 1076
7509.83 1036
7510.65 1005
7511.46 1034
7512.28 1009
7513.10 1142
7513.92 1034
7514.74 1106
7515.55 1078
7516.37 1004
7517.19 1092
7518.01 988
7518.83 992
7519.64 1071
7520.46 997
7521.28 953
7522.10 995
7522.92 987
7523.74 976
7524.56 1004
7525.37 1026
7526.19 1046
7527.01 1006
7527.83 1031
7528.65 972
7529.47 967
7530.29 1044
7531.11 1034
7531.93 988
7532.74 1059
7533.56 987
7534.38 940
7535.20 1006
7536.02 1053
7536.84 953
7537.66 1012
7538.48 1059
7539.30 1107
7540.12 1059
7540.94 900
7541.76 1033
7542.58 1047
7543.40 1055
7544.22 1111
7545.04 1065
7545.86 1089
7546.68 1032
7547.50 1108
7548.32 1046
7549.14 1108
7549.96 1111
7550.78 1040
7551.60 1025
7552.42 975
7553.24 1052
7554.06 987
7554.88 1057
7555.70 1102
7556.52 1093
7557.34 1001
7558.16 1051
7558.98 1063
7559.80 1101
7560.62 1091
7561.44 1026
7562.26 1033
7563.08 1088
7563.90 1051
7564.72 986
7565.54 983
7566.36 1017
7567.19 1001
7568.01 990
7568.83 1033
7569.65 1025
7570.47 1001
7571.29 968
7572.11 1016
7572.93 1004
7573.76 964
7574.58 1085
7575.40 970
7576.22 953
7577.04 984
7577.86 1037
7578.68 1067
7579.51 1010
7580.33 928
7581.15 1045
7581.97 1015
7582.79 934
7583.61 1015
7584.44 1015
7585.26 969
7586.08 984
7586.90 1022
7587.72 1056
7588.55 1095
7589.37 1061
7590.19 1053
7591.01 1004
7591.83 1087
7592.66 1130
7593.48 1024
7594.30 947
7595.12 981
7595.95 1046
7596.77 995
7597.59 1053
7598.41 1021
7599.24 1020
7600.06 1116
7600.88 1112
7601.71 1152
7602.53 1197
7603.35 1195
7604.17 1193
7605.00 1236
7605.82 1255
7606.64 1331
7607.47 1374
7608.29 1285
7609.11 1286
7609.94 1319
7610.76 1221
7611.58 1195
7612.41 1089
7613.23 1119
7614.05 1092
7614.88 1151
7615.70 1223
7616.52 1129
7617.35 1231
7618.17 1199
7619.00 1202
7619.82 1230
7620.64 1235
7621.47 1205
7622.29 1129
7623.11 1091
7623.94 1095
7624.76 1043
7625.59 1088
7626.41 1256
7627.24 1236
7628.06 1166
7628.88 1184
7629.71 1309
7630.53 1368
7631.36 1406
7632.18 1419
7633.01 1395
7633.83 1406
7634.66 1380
7635.48 1373
7636.30 1313
7637.13 1202
7637.95 1265
7638.78 1170
7639.60 1080
7640.43 1112
7641.25 1085
7642.08 1038
7642.90 1014
7643.73 1007
7644.55 1031
7645.38 1007
7646.20 1072
7647.03 1014
7647.85 965
7648.68 1052
7649.51 1035
7650.33 1084
7651.16 1108
7651.98 1005
7652.81 978
7653.63 1022
7654.46 926
7655.28 976
7656.11 934
7656.94 949
7657.76 1031
7658.59 955
7659.41 987
7660.24 1017
7661.07 991
7661.89 998
7662.72 923
7663.54 909
7664.37 918
7665.20 967
7666.02 988
7666.85 938
7667.68 899
7668.50 924
7669.33 938
7670.16 860
7670.98 886
7671.81 931
7672.64 957
7673.46 977
7674.29 958
7675.12 951
7675.94 961
7676.77 868
7677.60 864
7678.42 923
7679.25 912
7680.08 919
7680.90 940
7681.73 922
7682.56 929
7683.39 910
7684.21 988
7685.04 888
7685.87 905
7686.69 943
7687.52 1010
7688.35 965
7689.18 983
7690.01 927
7690.83 1020
7691.66 988
7692.49 911
7693.32 873
7694.14 895
7694.97 990
7695.80 887
7696.63 898
7697.46 944
7698.28 918
7699.11 966
7699.94 878
7700.77 937
7701.60 883
7702.42 884
7703.25 892
7704.08 940
7704.91 904
7705.74 983
7706.57 904
7707.39 960
7708.22 907
7709.05 924
7709.88 1002
7710.71 965
7711.54 901
7712.37 943
7713.20 924
7714.02 901
7714.85 854
7715.68 900
7716.51 841
7717.34 909
7718.17 910
7719.00 908
7719.83 926
7720.66 917
7721.49 889
7722.32 825
7723.15 910
7723.97 895
7724.80 843
7725.63 851
7726.46 854
7727.29 849
7728.12 852
7728.95 865
7729.78 846
7730.61 818
7731.44 841
7732.27 842
7733.10 889
7733.93 846
7734.76 821
7735.59 819
7736.42 879
7737.25 969
7738.08 872
7738.91 764
7739.74 843
7740.57 842
7741.40 835
7742.23 828
7743.06 805
7743.89 856
7744.72 951
7745.56 975
7746.39 1004
7747.22 1060
7748.05 1197
7748.88 1192
7749.71 1143
7750.54 1145
7751.37 1026
7752.20 1048
7753.03 1036
7753.86 940
7754.69 862
7755.53 873
7756.36 939
7757.19 895
7758.02 876
7758.85 909
7759.68 997
7760.51 916
7761.35 867
7762.18 936
7763.01 926
7763.84 922
7764.67 931
7765.50 846
7766.33 912
7767.17 872
7768.00 827
7768.83 928
7769.66 962
7770.49 818
7771.33 840
7772.16 918
7772.99 867
7773.82 862
7774.65 899
7775.49 967
7776.32 975
7777.15 828
7777.98 781
7778.82 788
7779.65 871
7780.48 841
7781.31 867
7782.15 870
7782.98 790
7783.81 848
7784.64 926
7785.48 909
7786.31 988
7787.14 1013
7787.97 993
7788.81 850
7789.64 875
7790.47 982
7791.31 991
7792.14 895
7792.97 880
7793.81 910
7794.64 894
7795.47 904
7796.31 831
7797.14 836
7797.97 907
7798.81 906
7799.64 897
7800.47 900
7801.31 949
7802.14 934
7802.97 909
7803.81 849
7804.64 950
7805.47 900
7806.31 876
7807.14 999
7807.98 877
7808.81 916
7809.64 987
7810.48 960
7811.31 1029
7812.15 942
7812.98 968
7813.82 1003
7814.65 1049
7815.48 1095
7816.32 1168
7817.15 1183
7817.99 1174
7818.82 1124
7819.66 1117
7820.49 1145
7821.33 1112
7822.16 1025
7822.99 1036
7823.83 1051
7824.66 1102
7825.50 1099
7826.33 1047
7827.17 1076
7828.00 1099
7828.84 1102
7829.67 1108
7830.51 987
7831.34 1080
7832.18 1008
7833.02 1072
7833.85 1157
7834.69 1139
7835.52 1119
7836.36 1194
7837.19 1085
7838.03 1025
7838.86 1090
7839.70 1127
7840.53 1042
7841.37 1002
7842.21 1067
7843.04 1053
7843.88 1020
7844.71 1073
7845.55 1059
7846.39 1013
7847.22 1036
7848.06 924
7848.89 1028
7849.73 931
7850.57 952
7851.40 993
7852.24 985
7853.08 958
7853.91 916
7854.75 984
7855.58 1018
7856.42 980
7857.26 956
7858.09 976
7858.93 1049
7859.77 1039
7860.60 1046
7861.44 1045
7862.28 999
7863.11 1016
7863.95 996
7864.79 1045
7865.63 938
7866.46 940
7867.30 948
7868.14 969
7868.97 1074
7869.81 975
7870.65 889
7871.49 848
7872.32 1027
7873.16 988
7874.00 956
7874.84 1082
7875.67 1019
7876.51 1038
7877.35 1069
7878.19 1177
7879.02 1136
7879.86 1063
7880.70 1060
7881.54 1053
7882.38 1073
7883.21 1063
7884.05 1136
7884.89 1166
7885.73 1037
7886.57 1113
7887.40 1074
7888.24 1085
7889.08 1123
7889.92 1188
7890.76 1148
7891.59 1138
7892.43 1225
7893.27 1229
7894.11 1076
7894.95 1081
7895.79 1095
7896.63 1092
7897.47 1117
7898.30 1008
7899.14 1013
7899.98 1121
7900.82 1170
7901.66 1074
7902.50 1191
7903.34 1154
7904.18 1095
7905.02 1126
7905.85 996
7906.69 907
7907.53 954
7908.37 1000
7909.21 1011
7910.05 929
7910.89 879
7911.73 954
7912.57 984
7913.41 991
7914.25 1022
7915.09 969
7915.93 1089
7916.77 1212
7917.61 1083
7918.45 1116
7919.29 1140
7920.13 1051
7920.97 1047
7921.81 996
7922.65 1012
7923.49 1007
7924.33 1074
7925.17 1071
7926.01 899
7926.85 952
7927.69 955
7928.53 909
7929.37 856
7930.21 843
7931.05 877
7931.89 954
7932.73 906
7933.57 914
7934.41 843
7935.25 807
7936.09 822
7936.93 914
7937.78 835
7938.62 874
7939.46 870
7940.30 867
7941.14 839
7941.98 916
7942.82 843
7943.66 833
7944.50 878
7945.35 861
7946.19 827
7947.03 879
7947.87 953
7948.71 990
7949.55 916
7950.39 864
7951.24 953
7952.08 910
7952.92 942
7953.76 959
7954.60 1011
7955.44 943
7956.29 1003
7957.13 1064
7957.97 1055
7958.81 928
7959.65 874
7960.50 915
7961.34 945
7962.18 839
7963.02 861
7963.86 1028
7964.71 940
7965.55 1002
7966.39 963
7967.23 999
7968.08 881
7968.92 973
7969.76 933
7970.60 876
7971.45 1014
7972.29 943
7973.13 879
7973.97 947
7974.82 969
7975.66 935
7976.50 894
7977.35 928
7978.19 926
7979.03 841
7979.87 876
7980.72 809
7981.56 824
7982.40 867
7983.25 878
7984.09 825
7984.93 772
7985.78 784
7986.62 815
7987.46 930
7988.31 826
7989.15 860
7990.00 847
7990.84 849
7991.68 889
7992.53 911
7993.37 921
7994.21 796
7995.06 770
7995.90 801
7996.75 838
7997.59 750
7998.43 770
7999.28 867
8000.12 784
8000.97 795
8001.81 788
8002.65 743
8003.50 754
8004.34 783
8005.19 749
8006.03 823
8006.88 875
8007.72 744
8008.57 845
8009.41 831
8010.26 763
8011.10 782
8011.95 820
8012.79 713
8013.63 764
8014.48 751
8015.32 822
8016.17 830
8017.01 800
8017.86 837
8018.70 816
8019.55 789
8020.40 728
8021.24 785
8022.09 721
8022.93 794
8023.78 766
8024.62 753
8025.47 802
8026.31 772
8027.16 767
8028.00 725
8028.85 800
8029.70 701
8030.54 785
8031.39 797
8032.23 758
8033.08 839
8033.92 813
8034.77 757
8035.62 770
8036.46 744
8037.31 729
8038.16 769
8039.00 800
8039.85 756
8040.69 752
8041.54 852
8042.39 723
8043.23 684
8044.08 696
8044.93 736
8045.77 638
8046.62 728
8047.47 763
8048.31 759
8049.16 815
8050.01 755
8050.85 751
8051.70 774
8052.55 743
8053.39 848
8054.24 787
8055.09 752
8055.94 786
8056.78 777
8057.63 735
8058.48 807
8059.32 881
8060.17 831
8061.02 752
8061.87 739
8062.71 786
8063.56 757
8064.41 706
8065.26 728
8066.10 725
8066.95 751
8067.80 757
8068.65 775
8069.49 781
8070.34 721
8071.19 689
8072.04 742
8072.89 744
8073.73 722
8074.58 697
8075.43 762
8076.28 703
8077.13 712
8077.98 697
8078.82 813
8079.67 781
8080.52 651
8081.37 715
8082.22 726
8083.07 744
8083.91 772
8084.76 774
8085.61 693
8086.46 691
8087.31 726
8088.16 807
8089.01 741
8089.86 723
8090.70 736
8091.55 762
8092.40 798
8093.25 709
8094.10 740
8094.95 731
8095.80 813
8096.65 731
8097.50 695
8098.35 661
8099.20 704
8100.05 700
8100.90 720
8101.74 711
8102.59 723
8103.44 775
8104.29 781
8105.14 682
8105.99 687
8106.84 743
8107.69 767
8108.54 709
8109.39 673
8110.24 740
8111.09 726
8111.94 712
8112.79 668
8113.64 704
8114.49 638
8115.34 676
8116.19 746
8117.04 731
8117.89 737
8118.74 799
8119.59 799
8120.45 808
8121.30 792
8122.15 761
8123.00 808
8123.85 762
8124.70 692
8125.55 704
8126.40 713
8127.25 717
8128.10 745
8128.95 754
8129.80 726
8130.65 694
8131.51 734
8132.36 754
8133.21 774
8134.06 736
8134.91 782
8135.76 808
8136.61 730
8137.46 845
8138.32 859
8139.17 856
8140.02 741
8140.87 855
8141.72 788
8142.57 827
8143.43 849
8144.28 868
8145.13 858
8145.98 966
8146.83 911
8147.68 808
8148.54 852
8149.39 813
8150.24 794
8151.09 774
8151.94 781
8152.80 795
8153.65 917
8154.50 821
8155.35 934
8156.21 979
8157.06 985
8157.91 898
8158.76 924
8159.62 880
8160.47 857
8161.32 881
8162.17 817
8163.03 851
8163.88 774
8164.73 783
8165.59 803
8166.44 795
8167.29 710
8168.14 819
8169.00 808
8169.85 807
8170.70 754
8171.56 856
8172.41 846
8173.26 805
8174.12 823
8174.97 814
8175.82 741
8176.68 761
8177.53 737
8178.38 728
8179.24 802
8180.09 781
8180.94 773
8181.80 683
8182.65 701
8183.51 781
8184.36 747
8185.21 758
8186.07 823
8186.92 737
8187.78 666
8188.63 691
8189.48 705
8190.34 752
8191.19 802
8192.05 815
8192.90 735
8193.75 679
8194.61 703
8195.46 759
8196.32 777
8197.17 737
8198.03 776
8198.88 742
8199.74 716
8200.59 755
8201.45 678
8202.30 786
8203.16 755
8204.01 715
8204.87 734
8205.72 751
8206.57 691
8207.43 673
8208.29 681
8209.14 665
8210.00 763
8210.85 844
8211.71 836
8212.56 821
8213.42 751
8214.27 719
8215.13 807
8215.98 734
8216.84 788
8217.69 769
8218.55 782
8219.41 835
8220.26 930
8221.12 899
8221.97 880
8222.83 917
8223.68 931
8224.54 943
8225.40 1011
8226.25 863
8227.11 876
8227.96 919
8228.82 812
8229.68 817
8230.53 856
8231.39 760
8232.25 727
8233.10 783
8233.96 758
8234.82 710
8235.67 718
8236.53 749
8237.38 726
8238.24 733
8239.10 690
8239.95 748
8240.81 809
8241.67 748
8242.53 795
8243.38 760
8244.24 720
8245.10 728
8245.95 758
8246.81 713
8247.67 709
8248.52 667
8249.38 731
8250.24 770
8251.10 666
8251.95 770
8252.81 766
8253.67 727
8254.53 754
8255.38 772
8256.24 738
8257.10 713
8257.96 703
8258.81 721
8259.67 731
8260.53 717
8261.39 704
8262.25 676
8263.10 718
8263.96 747
8264.82 685
8265.68 766
8266.54 736
8267.39 760
8268.25 686
8269.11 713
8269.97 783
8270.83 727
8271.69 742
8272.54 737
8273.40 768
8274.26 692
8275.12 686
8275.98 734
8276.84 770
8277.70 715
8278.55 689
8279.41 679
8280.27 727
8281.13 738
8281.99 763
8282.85 736
8283.71 720
8284.57 837
8285.43 770
8286.29 810
8287.14 833
8288.00 745
8288.86 774
8289.72 740
8290.58 803
8291.44 810
8292.30 743
8293.16 720
8294.02 794
8294.88 795
8295.74 758
8296.60 792
8297.46 806
8298.32 798
8299.18 814
8300.04 822
8300.90 810
8301.76 805
8302.62 732
8303.48 780
8304.34 796
8305.20 823
8306.06 808
8306.92 775
8307.78 772
8308.64 814
8309.50 845
8310.36 835
8311.22 723
8312.08 770
8312.94 773
8313.80 793
8314.66 766
8315.52 832
8316.38 860
8317.24 847
8318.11 753
8318.97 782
8319.83 767
8320.69 807
8321.55 806
8322.41 778
8323.27 765
8324.13 754
8324.99 776
8325.85 748
8326.72 744
8327.58 763
8328.44 763
8329.30 761
8330.16 765
8331.02 780
8331.88 788
8332.75 820
8333.61 809
8334.47 783
8335.33 796
8336.19 835
8337.05 791
8337.92 854
8338.78 803
8339.64 808
8340.50 827
8341.36 792
8342.23 748
8343.09 788
8343.95 799
8344.81 786
8345.67 841
8346.54 821
8347.40 798
8348.26 802
8349.12 814
8349.99 770
8350.85 809
8351.71 801
8352.57 858
8353.44 767
8354.30 759
8355.16 876
8356.03 847
8356.89 922
8357.75 880
8358.61 824
8359.48 785
8360.34 860
8361.20 815
8362.07 785
8362.93 838
8363.79 805
8364.66 834
8365.52 815
8366.38 783
8367.25 864
8368.11 901
8368.97 912
8369.84 795
8370.70 788
8371.56 784
8372.43 825
8373.29 961
8374.15 933
8375.02 857
8375.88 804
8376.74 817
8377.61 871
8378.47 887
8379.34 849
8380.20 846
8381.06 965
8381.93 818
8382.79 853
8383.66 961
8384.52 915
8385.39 994
8386.25 984
8387.11 882
8387.98 924
8388.84 956
8389.71 960
8390.57 901
8391.44 1034
8392.30 953
8393.17 946
8394.03 985
8394.90 1029
8395.76 1008
8396.63 1026
8397.49 986
8398.36 970
8399.22 951
8400.09 992
8400.95 1042
8401.82 1011
8402.68 994
8403.55 960
8404.41 972
8405.28 1006
8406.14 993
8407.01 1119
8407.87 995
8408.74 985
8409.60 994
8410.47 1064
8411.34 1177
8412.20 1183
8413.07 1160
8413.93 1133
8414.80 1100
8415.66 1090
8416.53 1115
8417.40 1102
8418.26 1190
8419.13 1173
8419.99 1179
8420.86 1243
8421.73 1172
8422.59 1178
8423.46 1341
8424.32 1352
8425.19 1306
8426.06 1322
8426.92 1300
8427.79 1342
8428.66 1471
8429.52 1451
8430.39 1422
8431.26 1366
8432.12 1362
8432.99 1453
8433.86 1432
8434.72 1466
8435.59 1421
8436.46 1536
8437.32 1611
8438.19 1628
8439.06 1633
8439.93 1706
8440.79 1802
8441.66 1709
8442.53 1750
8443.39 1773
8444.26 1831
8445.13 1842
8446.00 1868
8446.86 1943
8447.73 1843
8448.60 1871
8449.47 1960
8450.33 1900
8451.20 1918
8452.07 2037
8452.94 2125
8453.81 2407
8454.67 2654
8455.54 3064
8456.41 3442
8457.28 3740
8458.15 4047
8459.01 4112
8459.88 3811
8460.75 3654
8461.62 3390
8462.49 2939
8463.35 2685
8464.22 2401
8465.09 2280
8465.96 2441
8466.83 2599
8467.70 3045
8468.57 3592
8469.43 4296
8470.30 5244
8471.17 6095
8472.04 6309
8472.91 6015
8473.78 5621
8474.65 5152
8475.52 4201
8476.38 3499
8477.25 2966
8478.12 2470
8478.99 2232
8479.86 1938
8480.73 1782
8481.60 1684
8482.47 1603
8483.34 1615
8484.21 1616
8485.08 1598
8485.95 1592
8486.82 1706
8487.69 1573
8488.55 1537
8489.42 1497
8490.29 1473
8491.16 1484
8492.03 1460
8492.90 1510
8493.77 1590
8494.64 1518
8495.51 1477
8496.38 1528
8497.25 1537
8498.12 1479
8498.99 1508
8499.86 1526
8500.73 1479
8501.60 1439
8502.47 1340
8503.34 1395
8504.22 1381
8505.09 1317
8505.96 1375
8506.83 1578
8507.70 1665
8508.57 1778
8509.44 1726
8510.31 1780
8511.18 1761
8512.05 1720
8512.92 1548
8513.79 1573
8514.66 1492
8515.53 1458
8516.41 1443
8517.28 1380
8518.15 1361
8519.02 1259
8519.89 1192
8520.76 1357
8521.63 1262
8522.50 1293
8523.38 1380
8524.25 1314
8525.12 1329
8525.99 1453
8526.86 1471
8527.73 1413
8528.60 1472
8529.48 1483
8530.35 1527
8531.22 1584
8532.09 1557
8532.96 1477
8533.84 1481
8534.71 1582
8535.58 1537
8536.45 1416
8537.32 1510
8538.20 1620
8539.07 1519
8539.94 1476
8540.81 1363
8541.68 1508
8542.56 1481
8543.43 1393
8544.30 1371
8545.17 1455
8546.05 1448
8546.92 1437
8547.79 1391
8548.67 1479
8549.54 1530
8550.41 1391
8551.28 1416
8552.16 1440
8553.03 1430
8553.90 1514
8554.78 1543
8555.65 1553
8556.52 1589
8557.39 1527
8558.27 1409
8559.14 1394
8560.01 1322
8560.89 1274
8561.76 1247
8562.63 1222
8563.51 1204
8564.38 1159
8565.25 1231
8566.13 1179
8567.00 1061
8567.88 1053
8568.75 1126
8569.62 1135
8570.50 1121
8571.37 1080
8572.24 1129
8573.12 1084
8573.99 1063
8574.87 1115
8575.74 1079
8576.61 1090
8577.49 1069
8578.36 1032
8579.24 1065
8580.11 1037
8580.99 1011
8581.86 1044
8582.73 1043
8583.61 1135
8584.48 1038
8585.36 1050
8586.23 1133
8587.11 1118
8587.98 1078
8588.86 1059
8589.73 1098
8590.61 1000
8591.48 1093
8592.36 1059
8593.23 1047
8594.11 1088
8594.98 1037
8595.86 1089
8596.73 1014
8597.61 1017
8598.48 1011
8599.36 1009
8600.23 1000
8601.11 1003
8601.98 1057
8602.86 1009
8603.73 1057
8604.61 1042
8605.49 1066
8606.36 1025
8607.24 1012
8608.11 1067
8608.99 1071
8609.86 995
8610.74 1111
8611.62 1190
8612.49 1110
8613.37 1037
8614.24 1013
8615.12 1078
8616.00 1059
8616.87 1100
8617.75 1060
8618.62 1043
8619.50 1114
8620.38 1061
8621.25 1128
8622.13 1178
8623.01 1185
8623.88 1211
8624.76 1153
8625.64 1185
8626.51 1226
8627.39 1256
8628.27 1219
8629.14 1249
8630.02 1138
8630.90 1184
8631.77 1076
8632.65 1105
8633.53 1129
8634.40 1089
8635.28 1139
8636.16 1152
8637.04 1065
8637.91 1122
8638.79 1091
8639.67 1151
8640.55 1195
8641.42 1220
8642.30 1232
8643.18 1194
8644.06 1253
8644.93 1269
8645.81 1172
8646.69 1261
8647.57 1187
8648.44 1176
8649.32 1258
8650.20 1278
8651.08 1277
8651.96 1351
8652.83 1318
8653.71 1246
8654.59 1335
8655.47 1304
8656.35 1390
8657.22 1365
8658.10 1354
8658.98 1299
8659.86 1307
8660.74 1342
8661.62 1424
8662.49 1477
8663.37 1446
8664.25 1344
8665.13 1343
8666.01 1370
8666.89 1360
8667.77 1324
8668.64 1283
8669.52 1439
8670.40 1473
8671.28 1580
8672.16 1626
8673.04 1771
8673.92 1931
8674.80 1851
8675.68 1935
8676.56 1869
8677.44 1873
8678.31 1870
8679.19 1783
8680.07 1600
8680.95 1676
8681.83 1626
8682.71 1567
8683.59 1617
8684.47 1425
8685.35 1456
8686.23 1496
8687.11 1618
8687.99 1690
8688.87 1850
8689.75 2153
8690.63 2497
8691.51 3058
8692.39 3479
8693.27 3758
8694.15 4138
8695.03 4173
8695.91 4046
8696.79 3562
8697.67 3109
8698.55 2720
8699.43 2245
8700.31 2012
8701.19 1816
8702.07 1584
8702.95 1444
8703.83 1366
8704.71 1250
8705.59 1207
8706.48 1169
8707.36 1137
8708.24 1186
8709.12 1135
8710.00 1081
8710.88 1038
8711.76 1047
8712.64 1061
8713.52 1082
8714.40 1079
8715.28 1094
8716.17 1116
8717.05 1143
8717.93 1099
8718.81 1067
8719.69 1106
8720.57 1121
8721.45 1189
8722.34 1084
8723.22 1087
8724.10 1133
8724.98 1210
8725.86 1223
8726.74 1182
8727.63 1205
8728.51 1259
8729.39 1214
8730.27 1298
8731.15 1349
8732.04 1299
8732.92 1248
8733.80 1232
8734.68 1248
8735.56 1145
8736.45 1110
8737.33 1025
8738.21 1086
8739.09 1014
8739.98 1013
8740.86 1035
8741.74 969
8742.62 1000
8743.51 958
8744.39 1049
8745.27 1001
8746.15 956
8747.04 1024
8747.92 1014
8748.80 920
8749.69 999
8750.57 1023
8751.45 985
8752.33 997
8753.22 939
8754.10 985
8754.98 1020
8755.87 1105
8756.75 1194
8757.63 1159
8758.52 1120
8759.40 1141
8760.28 1124
8761.17 1155
8762.05 1189
8762.93 1135
8763.82 1155
8764.70 1058
8765.59 1052
8766.47 1074
8767.35 1084
8768.24 1151
8769.12 1135
8770.00 1116
8770.89 1201
8771.77 1170
8772.66 1086
8773.54 1115
8774.42 1079
8775.31 1045
8776.19 1147
8777.08 1005
8777.96 1069
8778.85 1004
8779.73 980
8780.62 1011
8781.50 969
8782.38 923
8783.27 997
8784.15 1012
8785.04 1014
8785.92 918
8786.81 832
8787.69 836
8788.58 899
8789.46 1042
8790.35 988
8791.23 1020
8792.12 1046
8793.00 1074
8793.89 1060
8794.77 1086
8795.66 1000
8796.54 965
8797.43 922
8798.31 1016
8799.20 996
8800.08 924
8800.97 863
8801.86 860
8802.74 832
8803.63 915
8804.51 847
8805.40 850
8806.28 916
8807.17 931
8808.06 889
8808.94 930
8809.83 869
8810.71 893
8811.60 962
8812.49 891
8813.37 925
8814.26 892
8815.14 856
8816.03 805
8816.92 838
8817.80 881
8818.69 902
8819.58 851
8820.46 826
8821.35 869
8822.24 832
8823.12 807
8824.01 858
8824.90 844
8825.78 784
8826.67 854
8827.56 882
8828.44 844
8829.33 840
8830.22 883
8831.10 866
8831.99 861
8832.88 800
8833.77 875
8834.65 813
8835.54 846
8836.43 825
8837.31 839
8838.20 781
8839.09 758
8839.98 845
8840.86 826
8841.75 796
8842.64 818
8843.53 820
8844.41 810
8845.30 840
8846.19 762
8847.08 844
8847.97 819
8848.85 818
8849.74 820
8850.63 760
8851.52 711
8852.41 759
8853.29 773
8854.18 744
8855.07 772
8855.96 747
8856.85 790
8857.74 723
8858.62 713
8859.51 720
8860.40 712
8861.29 659
8862.18 729
8863.07 704
8863.95 666
8864.84 752
8865.73 729
8866.62 692
8867.51 684
8868.40 716
8869.29 757
8870.18 773
8871.07 644
8871.95 733
8872.84 728
8873.73 664
8874.62 654
8875.51 696
8876.40 706
8877.29 670
8878.18 640
8879.07 631
8879.96 632
8880.85 697
8881.74 785
8882.63 715
8883.52 705
8884.41 734
8885.30 729
8886.19 650
8887.08 671
8887.97 692
8888.86 688
8889.75 723
8890.64 682
8891.53 640
8892.42 627
8893.31 630
8894.20 726
8895.09 634
8895.98 637
8896.87 668
8897.76 643
8898.65 621
8899.54 663
8900.43 744
8901.32 619
8902.21 628
8903.10 586
8903.99 588
8904.88 596
8905.77 632
8906.66 625
8907.55 588
8908.45 639
8909.34 671
8910.23 729
8911.12 702
8912.01 615
8912.90 647
8913.79 662
8914.68 640
8915.57 646
8916.47 687
8917.36 645
8918.25 607
8919.14 653
8920.03 677
8920.92 664
8921.81 681
8922.71 684
8923.60 619
8924.49 649
8925.38 730
8926.27 702
8927.16 622
8928.06 649
8928.95 654
8929.84 647
8930.73 678
8931.62 660
8932.52 627
8933.41 608
8934.30 545
8935.19 546
8936.09 598
8936.98 595
8937.87 619
8938.76 563
8939.65 568
8940.55 604
8941.44 542
8942.33 593
8943.23 655
8944.12 653
8945.01 619
8945.90 624
8946.80 619
8947.69 620
8948.58 590
8949.47 630
8950.37 650
8951.26 618
8952.15 640
8953.05 615
8953.94 606
8954.83 627
8955.73 585
8956.62 570
8957.51 599
8958.41 577
8959.30 594
8960.19 595
8961.09 573
8961.98 597
8962.87 636
8963.77 646
8964.66 579
8965.56 644
8966.45 619
8967.34 587
8968.24 559
8969.13 700
8970.03 654
8970.92 682
8971.81 665
8972.71 645
8973.60 615
8974.50 586
8975.39 552
8976.28 614
8977.18 561
8978.07 582
8978.97 554
8979.86 573
8980.76 566
8981.65 652
8982.55 663
8983.44 647
8984.33 582
8985.23 551
8986.12 585
8987.02 610
8987.91 629
8988.81 603
8989.70 651
8990.60 586
8991.49 542
8992.39 549
8993.28 520
8994.18 569
8995.07 604
8995.97 588
8996.87 585
8997.76 576
8998.66 525
8999.55 513
9000.45 545
9001.34 577
9002.24 538
9003.13 563
9004.03 655
9004.93 546
9005.82 545
9006.72 540
9007.61 594
9008.51 575
9009.40 564
9010.30 540
9011.20 590
9012.09 580
9012.99 520
9013.88 557
9014.78 520
9015.68 532
9016.57 583
9017.47 551
9018.37 556
9019.26 556
9020.16 542
9021.06 567
9021.95 560
9022.85 593
9023.75 481
9024.64 501
9025.54 573
9026.44 603
9027.33 534
9028.23 618
9029.13 612
9030.02 559
9030.92 592
9031.82 532
9032.71 574
9033.61 504
9034.51 545
9035.41 551
9036.30 547
9037.20 621
9038.10 595
9039.00 573
9039.89 514
9040.79 507
9041.69 528
9042.59 560
9043.48 589
9044.38 547
9045.28 490
9046.18 508
9047.07 552
9047.97 547
9048.87 549
9049.77 528
9050.67 498
9051.56 537
9052.46 568
9053.36 564
9054.26 494
9055.16 534
9056.06 535
9056.95 551
9057.85 563
9058.75 517
9059.65 513
9060.55 538
9061.45 557
9062.34 628
9063.24 607
9064.14 644
9065.04 621
9065.94 552
9066.84 580
9067.74 546
9068.64 555
9069.53 514
9070.43 578
9071.33 606
9072.23 566
9073.13 551
9074.03 506
9074.93 545
9075.83 547
9076.73 540
9077.63 593
9078.53 598
9079.43 563
9080.33 543
9081.23 568
9082.12 532
9083.02 596
9083.92 606
9084.82 583
9085.72 518
9086.62 507
9087.52 559
9088.42 596
9089.32 553
9090.22 600
9091.12 639
9092.02 552
9092.92 561
9093.82 554
9094.72 505
9095.62 514
9096.52 559
9097.42 615
9098.32 557
9099.22 575
9100.13 550
9101.03 524
9101.93 574
9102.83 547
9103.73 565
9104.63 529
9105.53 520
9106.43 532
9107.33 592
9108.23 568
9109.13 597
9110.03 572
9110.93 578
9111.84 603
9112.74 552
9113.64 554
9114.54 543
9115.44 496
9116.34 520
9117.24 522
9118.14 534
9119.05 546
9119.95 509
9120.85 536
9121.75 545
9122.65 577
9123.55 447
9124.45 490
9125.36 554
9126.26 592
9127.16 570
9128.06 578
9128.96 572
9129.87 587
9130.77 518
9131.67 536
9132.57 555
9133.47 524
9134.38 540
9135.28 535
9136.18 507
9137.08 577
9137.98 566
9138.89 532
9139.79 503
9140.69 630
9141.59 605
9142.50 546
9143.40 623
9144.30 632
9145.21 564
9146.11 546
9147.01 527
9147.91 562
9148.82 586
9149.72 592
9150.62 571
9151.53 545
9152.43 521
9153.33 577
9154.23 513
9155.14 519
9156.04 564
9156.94 547
9157.85 540
9158.75 527
9159.65 599
9160.56 532
9161.46 525
9162.36 518
9163.27 518
9164.17 510
9165.08 570
9165.98 547
9166.88 489
9167.79 469
9168.69 526
9169.59 533
9170.50 576
9171.40 605
9172.31 505
9173.21 549
9174.11 543
9175.02 563
9175.92 513
9176.83 551
9177.73 527
9178.64 527
9179.54 513
9180.44 539
9181.35 537
9182.25 539
9183.16 576
9184.06 559
9184.97 537
9185.87 539
9186.78 494
9187.68 563
9188.59 581
9189.49 526
9190.40 543
9191.30 559
9192.21 525
9193.11 539
9194.02 529
9194.92 520
9195.83 549
9196.73 547
9197.64 546
9198.54 531
9199.45 497
9200.35 548
9201.26 577
9202.16 564
9203.07 562
9203.98 589
9204.88 572
9205.79 581
9206.69 553
9207.60 549
9208.50 620
9209.41 574
9210.32 558
9211.22 547
9212.13 487
9213.03 512
9213.94 521
9214.85 567
9215.75 568
9216.66 630
9217.57 687
9218.47 624
9219.38 607
9220.28 630
9221.19 719
9222.10 670
9223.00 675
9223.91 576
9224.82 583
9225.72 570
9226.63 527
9227.54 536
9228.44 597
9229.35 558
9230.26 569
9231.16 470
9232.07 520
9232.98 536
9233.89 499
9234.79 521
9235.70 540
9236.61 543
9237.51 512
9238.42 578
9239.33 544
9240.24 529
9241.14 505
9242.05 541
9242.96 482
9243.87 496
9244.77 532
9245.68 517
9246.59 510
9247.50 478
9248.40 499
9249.31 526
9250.22 528
9251.13 474
9252.04 515
9252.94 552
9253.85 543
9254.76 483
9255.67 555
9256.58 530
9257.48 525
9258.39 534
9259.30 477
9260.21 515
9261.12 523
9262.03 467
9262.94 526
9263.84 500
9264.75 503
9265.66 513
9266.57 497
9267.48 524
9268.39 485
9269.30 503
9270.20 543
9271.11 548
9272.02 499
9272.93 526
9273.84 561
9274.75 585
9275.66 554
9276.57 583
9277.48 553
9278.39 498
9279.30 541
9280.21 549
9281.11 563
9282.02 540
9282.93 595
9283.84 533
9284.75 490
9285.66 512
9286.57 599
9287.48 568
9288.39 531
9289.30 512
9290.21 461
9291.12 545
9292.03 590
9292.94 589
9293.85 544
9294.76 526
9295.67 584
9296.58 584
9297.49 563
9298.40 512
9299.31 552
9300.22 554
9301.13 537
9302.04 574
9302.95 552
9303.86 535
9304.77 513
9305.69 564
9306.60 579
9307.51 515
9308.42 528
9309.33 585
9310.24 612
9311.15 550
9312.06 550
9312.97 647
9313.88 620
9314.79 564
9315.70 563
9316.62 572
9317.53 553
9318.44 542
9319.35 505
9320.26 511
9321.17 535
9322.08 567
9322.99 581
9323.91 574
9324.82 525
9325.73 560
9326.64 562
9327.55 547
9328.46 489
9329.38 502
9330.29 539
9331.20 517
9332.11 498
9333.02 528
9333.94 515
9334.85 551
9335.76 560
9336.67 542
9337.58 539
9338.50 528
9339.41 533
9340.32 569
9341.23 598
9342.15 528
9343.06 532
9343.97 547
9344.88 593
9345.80 546
9346.71 577
9347.62 490
9348.53 521
9349.45 563
9350.36 554
9351.27 571
9352.18 558
9353.10 535
9354.01 614
9354.92 584
9355.84 586
9356.75 526
9357.66 564
9358.58 547
9359.49 489
9360.40 543
9361.32 540
9362.23 565
9363.14 525
9364.06 547
9364.97 576
9365.88 538
9366.80 513
9367.71 498
9368.62 586
9369.54 593
9370.45 617
9371.37 548
9372.28 558
9373.19 566
9374.11 575
9375.02 586
9375.94 590
9376.85 601
9377.76 573
9378.68 587
9379.59 605
9380.51 586
9381.42 601
9382.33 556
9383.25 501
9384.16 544
9385.08 554
9385.99 527
9386.91 581
9387.82 573
9388.74 593
9389.65 627
9390.57 628
9391.48 643
9392.40 680
9393.31 668
9394.23 643
9395.14 631
9396.06 675
9396.97 744
9397.89 710
9398.80 684
9399.72 611
9400.63 594
9401.55 584
9402.46 573
9403.38 577
9404.29 578
9405.21 624
9406.12 596
9407.04 588
9407.95 572
9408.87 597
9409.79 559
9410.70 565
9411.62 562
9412.53 563
9413.45 545
9414.36 588
9415.28 596
9416.20 625
9417.11 657
9418.03 617
9418.95 585
9419.86 636
9420.78 555
9421.69 575
9422.61 596
9423.53 559
9424.44 616
9425.36 579
9426.28 583
9427.19 626
9428.11 623
9429.03 610
9429.94 623
9430.86 602
9431.78 550
9432.69 615
9433.61 669
9434.53 661
9435.44 614
9436.36 552
9437.28 647
9438.19 604
9439.11 622
9440.03 621
9440.95 646
9441.86 661
9442.78 595
9443.70 579
9444.62 618
9445.53 625
9446.45 630
9447.37 613
9448.29 640
9449.20 615
9450.12 606
9451.04 697
9451.96 676
9452.87 658
9453.79 740
9454.71 758
9455.63 725
9456.55 734
9457.46 705
9458.38 686
9459.30 624
9460.22 636
9461.14 580
9462.05 666
9462.97 636
9463.89 611
9464.81 572
9465.73 529
9466.65 593
9467.56 626
9468.48 611
9469.40 596
9470.32 614
9471.24 659
9472.16 594
9473.08 676
9473.99 651
9474.91 612
9475.83 577
9476.75 567
9477.67 609
9478.59 605
9479.51 671
9480.43 596
9481.35 639
9482.27 619
9483.19 555
9484.10 605
9485.02 614
9485.94 601
9486.86 609
9487.78 640
9488.70 644
9489.62 620
9490.54 635
9491.46 652
9492.38 641
9493.30 628
9494.22 623
9495.14 599
9496.06 594
9496.98 615
9497.90 622
9498.82 637
9499.74 629
9500.66 656
9501.58 621
9502.50 657
9503.42 714
9504.34 675
9505.26 600
9506.18 683
9507.10 609
9508.02 630
9508.94 656
9509.86 676
9510.78 616
9511.70 638
9512.63 663
9513.55 674
9514.47 646
9515.39 665
9516.31 700
9517.23 696
9518.15 767
9519.07 757
9519.99 673
9520.91 690
9521.83 773
9522.76 713
9523.68 702
9524.60 707
9525.52 701
9526.44 719
9527.36 665
9528.28 731
9529.21 711
9530.13 825
9531.05 858
9531.97 914
9532.89 970
9533.81 1082
9534.74 1103
9535.66 1059
9536.58 951
9537.50 1001
9538.42 1021
9539.35 855
9540.27 893
9541.19 813
9542.11 861
9543.03 815
9543.96 807
9544.88 789
9545.80 741
9546.72 674
9547.64 729
9548.57 722
9549.49 711
9550.41 772
9551.33 765
9552.26 774
9553.18 750
9554.10 704
9555.03 733
9555.95 704
9556.87 688
9557.79 688
9558.72 759
9559.64 777
9560.56 873
9561.49 780
9562.41 788
9563.33 820
9564.26 780
9565.18 733
9566.10 711
9567.03 703
9567.95 700
9568.87 656
9569.80 656
9570.72 749
9571.64 647
9572.57 653
9573.49 700
9574.41 719
9575.34 679
9576.26 674
9577.18 642
9578.11 657
9579.03 660
9579.96 614
9580.88 631
9581.80 712
9582.73 681
9583.65 663
9584.58 647
9585.50 637
9586.43 634
9587.35 673
9588.27 654
9589.20 664
9590.12 700
9591.05 640
9591.97 612
9592.90 602
9593.82 680
9594.75 701
9595.67 681
9596.60 655
9597.52 683
9598.45 686
9599.37 660
9600.29 733
9601.22 723
9602.14 652
9603.07 682
9604.00 733
9604.92 698
9605.85 709
9606.77 705
9607.70 743
9608.62 656
9609.55 712
9610.47 684
9611.40 680
9612.32 741
9613.25 764
9614.17 749
9615.10 726
9616.03 767
9616.95 728
9617.88 708
9618.80 763
9619.73 819
9620.65 749
9621.58 717
9622.51 734
9623.43 797
9624.36 786
9625.29 768
9626.21 763
9627.14 832
9628.06 893
9628.99 874
9629.92 808
9630.84 790
9631.77 803
9632.70 841
9633.62 793
9634.55 869
9635.48 893
9636.40 882
9637.33 871
9638.26 881
9639.18 836
9640.11 933
9641.04 945
9641.96 923
9642.89 891
9643.82 896
9644.74 865
9645.67 935
9646.60 951
9647.53 1033
9648.45 1034
9649.38 1049
9650.31 1109
9651.24 1278
9652.16 1196
9653.09 1110
9654.02 1155
9654.95 1054
9655.87 1029
9656.80 967
9657.73 1021
9658.66 989
9659.58 930
9660.51 934
9661.44 893
9662.37 866
9663.30 873
9664.22 924
9665.15 898
9666.08 936
9667.01 914
9667.94 1026
9668.86 948
9669.79 948
9670.72 952
9671.65 883
9672.58 952
9673.51 975
9674.43 880
9675.36 1017
9676.29 954
9677.22 981
9678.15 967
9679.08 986
9680.01 1066
9680.94 1016
9681.86 973
9682.79 1001
9683.72 1062
9684.65 1008
9685.58 967
9686.51 1038
9687.44 1000
9688.37 981
9689.30 1064
9690.23 1052
9691.16 1081
9692.08 1095
9693.01 1018
9693.94 1139
9694.87 1178
9695.80 1200
9696.73 1214
9697.66 1254
9698.59 1271
9699.52 1268
9700.45 1306
9701.38 1275
9702.31 1274
9703.24 1286
9704.17 1215
9705.10 1207
9706.03 1116
9706.96 1111
9707.89 1081
9708.82 1062
9709.75 1025
9710.68 1003
9711.61 1087
9712.54 1060
9713.47 1007
9714.40 1021
9715.33 1030
9716.26 1142
9717.19 1115
9718.12 1097
9719.06 1045
9719.99 1053
9720.92 965
9721.85 932
9722.78 937
9723.71 920
9724.64 874
9725.57 953
9726.50 963
9727.43 959
9728.36 1026
9729.30 1006
9730.23 962
9731.16 943
9732.09 913
9733.02 953
9733.95 950
9734.88 984
9735.81 1026
9736.75 949
9737.68 937
9738.61 973
9739.54 952
9740.47 921
9741.40 901
9742.34 927
9743.27 896
9744.20 855
9745.13 917
9746.06 867
9747.00 907
9747.93 839
9748.86 834
9749.79 829
9750.72 819
9751.66 838
9752.59 839
9753.52 811
9754.45 848
9755.39 828
9756.32 794
9757.25 812
9758.18 847
9759.12 828
9760.05 861
9760.98 798
9761.91 912
9762.85 865
9763.78 923
9764.71 863
9765.64 888
9766.58 851
9767.51 837
9768.44 896
9769.38 849
9770.31 832
9771.24 837
9772.18 806
9773.11 807
9774.04 804
9774.98 791
9775.91 812
9776.84 833
9777.78 868
9778.71 866
9779.64 898
9780.58 919
9781.51 892
9782.44 920
9783.38 1009
9784.31 938
9785.25 1006
9786.18 971
9787.11 931
9788.05 925
9788.98 912
9789.92 904
9790.85 860
9791.78 839
9792.72 878
9793.65 903
9794.59 809
9795.52 809
9796.46 800
9797.39 831
9798.32 842
9799.26 890
9800.19 845
9801.13 847
9802.06 848
9803.00 794
9803.93 747
9804.87 763
9805.80 734
9806.74 715
9807.67 671
9808.61 687
9809.54 829
9810.48 726
9811.41 720
9812.35 777
9813.28 671
9814.22 723
9815.15 701
9816.09 680
9817.02 731
9817.96 783
9818.89 678
9819.83 697
9820.76 649
9821.70 672
9822.64 679
9823.57 670
9824.51 668
9825.44 614
9826.38 730
9827.31 709
9828.25 734
9829.19 730
9830.12 726
9831.06 732
9831.99 660
9832.93 660
9833.87 583
9834.80 618
9835.74 667
9836.68 722
9837.61 672
9838.55 699
9839.48 725
9840.42 648
9841.36 705
9842.29 745
9843.23 735
9844.17 627
9845.10 656
9846.04 744
9846.98 756
9847.91 677
9848.85 672
9849.79 679
9850.72 707
9851.66 695
9852.60 695
9853.54 670
9854.47 701
9855.41 727
9856.35 724
9857.28 681
9858.22 730
9859.16 734
9860.10 715
9861.03 712
9861.97 685
9862.91 656
9863.85 671
9864.78 709
9865.72 685
9866.66 659
9867.60 658
9868.54 637
9869.47 685
9870.41 627
9871.35 618
9872.29 611
9873.22 654
9874.16 649
9875.10 675
9876.04 675
9876.98 689
9877.92 652
9878.85 738
9879.79 707
9880.73 704
9881.67 699
9882.61 633
9883.55 643
9884.48 683
9885.42 663
9886.36 579
9887.30 666
9888.24 707
9889.18 618
9890.12 650
9891.06 575
9891.99 622
9892.93 607
9893.87 674
9894.81 701
9895.75 642
9896.69 620
9897.63 693
9898.57 663
9899.51 681
9900.45 697
9901.39 645
9902.33 622
9903.27 644
9904.20 632
9905.14 624
9906.08 620
9907.02 666
9907.96 679
9908.90 670
9909.84 699
9910.78 647
9911.72 565
9912.66 641
9913.60 662
9914.54 651
9915.48 660
9916.42 670
9917.36 648
9918.30 600
9919.24 672
9920.18 678
9921.12 692
9922.06 651
9923.00 693
9923.94 709
9924.88 770
9925.83 926
9926.77 1021
9927.71 1024
9928.65 1149
9929.59 1106
9930.53 944
9931.47 959
9932.41 976
9933.35 894
9934.29 813
9935.23 816
9936.17 737
9937.12 673
9938.06 719
9939.00 723
9939.94 674
9940.88 631
9941.82 651
9942.76 649
9943.70 704
9944.65 660
9945.59 624
9946.53 596
9947.47 619
9948.41 592
9949.35 659
9950.29 647
9951.24 655
9952.18 605
9953.12 653
9954.06 571
9955.00 615
9955.95 616
9956.89 596
9957.83 619
9958.77 673
9959.71 665
9960.66 617
9961.60 563
9962.54 600
9963.48 624
9964.43 523
9965.37 556
9966.31 649
9967.25 658
9968.20 625
9969.14 654
9970.08 615
9971.02 617
9971.97 569
9972.91 563
9973.85 543
9974.79 506
9975.74 534
9976.68 525
9977.62 586
9978.57 565
9979.51 579
9980.45 559
9981.40 498
9982.34 510
9983.28 561
9984.23 521
9985.17 560
9986.11 619
9987.06 558
9988.00 562
9988.94 536
9989.89 573
9990.83 574
9991.77 539
9992.72 562
9993.66 536
9994.60 516
9995.55 517
9996.49 529
9997.44 503
9998.38 521
9999.32 520
10000.27 527
10001.21 556
10002.16 574
10003.10 557
10004.04 554
10004.99 599
10005.93 611
10006.88 566
10007.82 563
10008.77 571
10009.71 531
10010.66 558
10011.60 541
10012.54 562
10013.49 556
10014.43 503
10015.38 546
10016.32 534
10017.27 478
10018.21 535
10019.16 516
10020.10 545
10021.05 595
10021.99 565
10022.94 597
10023.88 555
10024.83 479
10025.77 539
10026.72 552
10027.67 473
10028.61 547
10029.56 539
10030.50 554
10031.45 569
10032.39 596
10033.34 534
10034.28 513
10035.23 476
10036.18 439
10037.12 473
10038.07 501
10039.01 538
10039.96 561
10040.90 526
10041.85 532
10042.80 567
10043.74 566
10044.69 513
10045.64 518
10046.58 544
10047.53 458
10048.47 477
10049.42 495
10050.37 549
10051.31 551
10052.26 496
10053.21 504
10054.15 505
10055.10 530
10056.05 589
10056.99 561
10057.94 543
10058.89 528
10059.83 553
10060.78 565
10061.73 513
10062.67 537
10063.62 520
10064.57 499
10065.52 460
10066.46 510
10067.41 517
10068.36 483
10069.30 477
10070.25 535
10071.20 489
10072.15 501
10073.09 549
10074.04 550
10074.99 532
10075.94 499
10076.88 467
10077.83 503
10078.78 553
10079.73 538
10080.68 518
10081.62 498
10082.57 523
10083.52 492
10084.47 497
10085.42 498
10086.36 547
10087.31 493
10088.26 466
10089.21 508
10090.16 556
10091.11 531
10092.05 488
10093.00 473
10093.95 513
10094.90 532
10095.85 508
10096.80 510
10097.75 491
10098.69 495
10099.64 531
10100.59 479
10101.54 480
10102.49 516
10103.44 540
10104.39 517
10105.34 504
10106.28 511
10107.23 509
10108.18 530
10109.13 546
10110.08 541
10111.03 501
10111.98 494
10112.93 499
10113.88 491
10114.83 472
10115.78 473
10116.73 488
10117.68 515
10118.63 459
10119.58 499
10120.53 521
10121.48 478
10122.43 483
10123.38 531
10124.33 512
10125.28 545
10126.23 510
10127.18 461
10128.13 496
10129.08 523
10130.03 497
10130.98 481
10131.93 485
10132.88 510
10133.83 456
10134.78 512
10135.73 527
10136.68 456
10137.63 501
10138.58 565
10139.53 434
10140.48 462
10141.43 499
10142.38 507
10143.33 626
10144.28 570
10145.23 510
10146.19 456
10147.14 496
10148.09 539
10149.04 508
10149.99 479
10150.94 485
10151.89 495
10152.84 500
10153.79 512
10154.75 551
10155.70 508
10156.65 516
10157.60 470
10158.55 533
10159.50 451
10160.46 505
10161.41 553
10162.36 516
10163.31 517
10164.26 542
10165.21 571
10166.17 508
10167.12 551
10168.07 508
10169.02 489
10169.97 527
10170.93 604
10171.88 575
10172.83 539
10173.78 538
10174.73 502
10175.69 537
10176.64 515
10177.59 516
10178.54 535
10179.50 523
10180.45 556
10181.40 543
10182.35 509
10183.31 528
10184.26 553
10185.21 610
10186.17 587
10187.12 554
10188.07 575
10189.02 568
10189.98 602
10190.93 606
10191.88 574
10192.84 613
10193.79 625
10194.74 578
10195.70 568
10196.65 549
10197.60 551
10198.56 611
10199.51 594
10200.46 534
10201.42 584
10202.37 602
10203.32 576
10204.28 622
10205.23 678
10206.18 667
10207.14 740
10208.09 740
10209.05 670
10210.00 668
10210.95 692
10211.91 683
10212.86 661
10213.82 620
10214.77 566
10215.72 605
10216.68 597
10217.63 554
10218.59 561
10219.54 550
10220.50 565
10221.45 543
10222.41 585
10223.36 568
10224.31 571
10225.27 496
10226.22 561
10227.18 547
10228.13 540
10229.09 577
10230.04 597
10231.00 615
10231.95 601
10232.91 630
10233.86 612
10234.82 691
10235.77 783
10236.73 723
10237.68 717
10238.64 700
10239.59 682
10240.55 728
10241.50 707
10242.46 601
10243.42 566
10244.37 635
10245.33 598
10246.28 591
10247.24 563
10248.19 563
10249.15 525
10250.11 567
10251.06 567
10252.02 520
10252.97 557
10253.93 585
10254.89 494
10255.84 509
10256.80 611
10257.75 546
10258.71 574
10259.67 520
10260.62 476
10261.58 486
10262.54 516
10263.49 497
10264.45 473
10265.40 471
10266.36 467
10267.32 482
10268.27 485
10269.23 484
10270.19 483
10271.14 504
10272.10 513
10273.06 514
10274.02 531
10274.97 470
10275.93 512
10276.89 484
10277.84 456
10278.80 442
10279.76 514
10280.71 506
10281.67 499
10282.63 475
10283.59 488
10284.54 480
10285.50 480
10286.46 511
10287.42 525
10288.37 508
10289.33 481
10290.29 529
10291.25 475
10292.21 464
10293.16 454
10294.12 469
10295.08 465
10296.04 466
10296.99 502
10297.95 459
10298.91 468
10299.87 466
10300.83 468
10301.79 467
10302.74 443
10303.70 441
10304.66 449
10305.62 437
10306.58 468
10307.54 506
10308.49 495
10309.45 424
10310.41 471
10311.37 515
10312.33 513
10313.29 501
10314.25 506
10315.21 490
10316.16 471
10317.12 488
10318.08 466
10319.04 526
10320.00 517
10320.96 537
10321.92 504
10322.88 520
10323.84 463
10324.80 525
10325.76 490
10326.71 484
10327.67 455
10328.63 509
10329.59 465
10330.55 477
10331.51 509
10332.47 522
10333.43 508
10334.39 458
10335.35 536
10336.31 514
10337.27 441
10338.23 540
10339.19 486
10340.15 425
10341.11 423
10342.07 506
10343.03 510
10343.99 515
10344.95 474
10345.91 479
10346.87 498
10347.83 431
10348.79 433
10349.75 441
10350.71 444
10351.67 478
10352.63 467
10353.60 466
10354.56 471
10355.52 481
10356.48 472
10357.44 503
10358.40 502
10359.36 524
10360.32 491
10361.28 441
10362.24 470
10363.20 461
10364.17 465
10365.13 451
10366.09 451
10367.05 505
10368.01 436
10368.97 421
10369.93 420
10370.89 510
10371.86 511
10372.82 412
10373.78 411
10374.74 455
10375.70 458
10376.66 452
10377.63 438
10378.59 451
10379.55 464
10380.51 480
10381.47 456
10382.44 389
10383.40 418
10384.36 491
10385.32 472
10386.28 463
10387.25 456
10388.21 475
10389.17 462
10390.13 413
10391.10 461
10392.06 468
10393.02 512
10393.98 488
10394.94 437
10395.91 425
10396.87 446
10397.83 464
10398.80 481
10399.76 495
10400.72 468
10401.68 466
10402.65 480
10403.61 463
10404.57 456
10405.54 447
10406.50 448
10407.46 506
10408.43 456
10409.39 440
10410.35 503
10411.32 458
10412.28 482
10413.24 484
10414.21 469
10415.17 523
10416.13 539
10417.10 598
10418.06 599
10419.02 661
10419.99 745
10420.95 697
10421.91 675
10422.88 655
10423.84 628
10424.81 589
10425.77 588
10426.73 527
10427.70 518
10428.66 495
10429.63 498
10430.59 485
10431.56 486
10432.52 447
10433.48 458
10434.45 472
10435.41 455
10436.38 542
10437.34 485
10438.31 432
10439.27 425
10440.24 439
10441.20 452
10442.16 468
10443.13 436
10444.09 406
10445.06 456
10446.02 439
10446.99 425
10447.95 451
10448.92 461
10449.88 464
10450.85 413
10451.81 441
10452.78 415
10453.75 417
10454.71 505
10455.68 505
10456.64 463
10457.61 432
10458.57 482
10459.54 417
10460.50 445
10461.47 445
10462.43 452
10463.40 440
10464.37 402
10465.33 397
10466.30 395
10467.26 408
10468.23 449
10469.20 445
10470.16 420
10471.13 460
10472.09 403
10473.06 389
10474.03 392
10474.99 402
10475.96 412
10476.93 427
10477.89 417
10478.86 433
10479.82 450
10480.79 422
10481.76 448
10482.72 449
10483.69 434
10484.66 425
10485.62 469
10486.59 444
10487.56 458
10488.52 420
10489.49 445
10490.46 416
10491.43 454
10492.39 425
10493.36 410
10494.33 446
10495.29 437
10496.26 469
10497.23 464
10498.20 400
10499.16 416
10500.13 454
10501.10 378
10502.07 478
10503.03 455
10504.00 450
10504.97 445
10505.94 487
10506.90 430
10507.87 465
10508.84 429
10509.81 418
10510.78 433
10511.74 440
10512.71 444
10513.68 456
10514.65 441
10515.62 418
10516.58 445
10517.55 492
10518.52 460
10519.49 502
10520.46 528
10521.43 466
10522.39 466
10523.36 474
10524.33 438
10525.30 449
10526.27 523
10527.24 493
10528.21 467
10529.17 442
10530.14 453
10531.11 471
10532.08 424
10533.05 482
10534.02 457
10534.99 457
10535.96 529
10536.93 473
10537.90 434
10538.86 425
10539.83 415
10540.80 433
10541.77 451
10542.74 482
10543.71 502
10544.68 484
10545.65 456
10546.62 496
10547.59 472
10548.56 518
10549.53 509
10550.50 443
10551.47 435
10552.44 507
10553.41 496
10554.38 488
10555.35 471
10556.32 470
10557.29 502
10558.26 566
10559.23 592
10560.20 656
10561.17 711
10562.14 737
10563.11 670
10564.08 702
10565.05 696
10566.02 677
10566.99 628
10567.96 599
10568.93 590
10569.90 537
10570.87 519
10571.84 531
10572.82 486
10573.79 490
10574.76 468
10575.73 476
10576.70 516
10577.67 495
10578.64 507
10579.61 474
10580.58 514
10581.55 517
10582.53 514
10583.50 468
10584.47 468
10585.44 522
10586.41 467
10587.38 450
10588.35 518
10589.33 567
10590.30 536
10591.27 485
10592.24 500
10593.21 465
10594.18 561
10595.16 485
10596.13 463
10597.10 477
10598.07 527
10599.04 491
10600.01 504
10600.99 537
10601.96 483
10602.93 504
10603.90 525
10604.88 501
10605.85 473
10606.82 481
10607.79 481
10608.77 478
10609.74 448
10610.71 483
10611.68 495
10612.66 491
10613.63 484
10614.60 461
10615.57 423
10616.55 478
10617.52 438
10618.49 449
10619.46 447
10620.44 478
10621.41 470
10622.38 436
10623.36 412
10624.33 469
10625.30 496
10626.28 468
10627.25 476
10628.22 469
10629.20 435
10630.17 417
10631.14 467
10632.12 462
10633.09 474
10634.06 523
10635.04 546
10636.01 471
10636.99 530
10637.96 570
10638.93 509
10639.91 592
10640.88 632
10641.85 596
10642.83 579
10643.80 571
10644.78 540
10645.75 537
10646.72 473
10647.70 481
10648.67 468
10649.65 451
10650.62 472
10651.60 526
10652.57 492
10653.55 466
10654.52 401
10655.49 461
10656.47 497
10657.44 513
10658.42 453
10659.39 487
10660.37 400
10661.34 468
10662.32 492
10663.29 464
10664.27 494
10665.24 511
10666.22 490
10667.19 442
10668.17 473
10669.14 463
10670.12 453
10671.09 425
10672.07 440
10673.04 424
10674.02 438
10675.00 439
10675.97 462
10676.95 449
10677.92 446
10678.90 471
10679.87 420
10680.85 470
10681.82 495
10682.80 502
10683.78 521
10684.75 501
10685.73 509
10686.70 447
10687.68 470
10688.66 491
10689.63 447
10690.61 481
10691.58 414
10692.56 394
10693.54 430
10694.51 466
10695.49 446
10696.47 401
10697.44 381
10698.42 444
10699.40 429
10700.37 403
10701.35 438
10702.33 449
10703.30 427
10704.28 447
10705.26 452
10706.23 429
10707.21 420
10708.19 436
10709.16 384
10710.14 440
10711.12 470
10712.10 409
10713.07 459
10714.05 449
10715.03 407
10716.01 454
10716.98 429
10717.96 438
10718.94 431
10719.91 398
10720.89 410
10721.87 449
10722.85 394
10723.83 407
10724.80 424
10725.78 444
10726.76 450
10727.74 409
10728.71 398
10729.69 430
10730.67 359
10731.65 429
10732.63 401
10733.60 352
10734.58 398
10735.56 432
10736.54 369
10737.52 377
10738.50 440
10739.47 480
10740.45 434
10741.43 419
10742.41 425
10743.39 521
10744.37 457
10745.35 425
10746.32 390
10747.30 423
10748.28 453
10749.26 430
10750.24 408
10751.22 381
10752.20 387
10753.18 424
10754.16 393
10755.14 395
10756.11 409
10757.09 431
10758.07 410
10759.05 429
10760.03 390
10761.01 434
10761.99 439
10762.97 391
10763.95 408
10764.93 404
10765.91 392
10766.89 421
10767.87 378
10768.85 404
10769.83 395
10770.81 434
10771.79 432
10772.77 435
10773.75 374
10774.73 376
10775.71 387
10776.69 428
10777.67 443
10778.65 397
10779.63 490
10780.61 449
10781.59 413
10782.57 407
10783.55 454
10784.53 472
10785.51 428
10786.49 426
10787.47 440
10788.45 391
10789.43 400
10790.41 395
10791.39 363
10792.38 370
10793.36 418
10794.34 398
10795.32 365
10796.30 358
10797.28 434
10798.26 359
10799.24 357
10800.22 452
10801.21 474
10802.19 477
10803.17 403
10804.15 410
10805.13 387
10806.11 389
10807.09 440
10808.07 416
10809.06 435
10810.04 428
10811.02 381
10812.00 381
10812.98 389
10813.97 440
10814.95 418
10815.93 360
10816.91 345
10817.89 385
10818.87 399
10819.86 406
10820.84 468
10821.82 462
10822.80 375
10823.79 385
10824.77 386
10825.75 407
10826.73 409
10827.72 385
10828.70 442
10829.68 417
10830.66 412
10831.65 403
10832.63 369
10833.61 423
10834.59 421
10835.58 433
10836.56 431
10837.54 396
10838.52 400
10839.51 392
10840.49 423
10841.47 419
10842.46 411
10843.44 429
10844.42 469
10845.41 440
10846.39 461
10847.37 473
10848.36 492
10849.34 472
10850.32 441
10851.31 419
10852.29 457
10853.27 435
10854.26 445
10855.24 459
10856.23 430
10857.21 419
10858.19 396
10859.18 455
10860.16 431
10861.14 438
10862.13 478
10863.11 449
10864.10 465
10865.08 513
10866.07 446
10867.05 429
10868.03 454
10869.02 458
10870.00 475
10870.99 457
10871.97 498
10872.96 473
10873.94 450
10874.92 469
10875.91 510
10876.89 472
10877.88 459
10878.86 479
10879.85 484
10880.83 451
10881.82 523
10882.80 378
10883.79 461
10884.77 519
10885.76 527
10886.74 454
10887.73 497
10888.71 511
10889.70 483
10890.68 466
10891.67 557
10892.65 546
10893.64 481
10894.63 513
10895.61 492
10896.60 484
10897.58 515
10898.57 550
10899.55 498
10900.54 458
10901.53 500
10902.51 522
10903.50 551
10904.48 541
10905.47 486
10906.46 489
10907.44 545
10908.43 537
10909.41 508
10910.40 486
10911.39 519
10912.37 606
10913.36 511
10914.34 517
10915.33 517
10916.32 540
10917.30 610
10918.29 575
10919.28 525
10920.26 585
10921.25 514
10922.24 550
10923.22 522
10924.21 571
10925.20 563
10926.18 523
10927.17 545
10928.16 527
10929.15 601
10930.13 663
10931.12 619
10932.11 608
10933.09 573
10934.08 591
10935.07 599
10936.06 635
10937.04 579
10938.03 589
10939.02 647
10940.01 635
10940.99 723
10941.98 677
10942.97 727
10943.96 740
10944.94 716
10945.93 677
10946.92 693
10947.91 742
10948.90 719
10949.88 716
10950.87 692
10951.86 738
10952.85 703
10953.84 761
10954.82 810
10955.81 823
10956.80 881
10957.79 863
10958.78 852
10959.77 894
10960.75 893
10961.74 1005
10962.73 953
10963.72 862
10964.71 883
10965.70 922
10966.69 821
10967.68 746
10968.66 755
10969.65 736
10970.64 762
10971.63 780
10972.62 737
10973.61 699
10974.60 790
10975.59 788
10976.58 706
10977.57 684
10978.55 735
10979.54 718
10980.53 693
10981.52 742
10982.51 726
10983.50 784
10984.49 772
10985.48 747
10986.47 716
10987.46 691
10988.45 772
10989.44 788
10990.43 802
10991.42 836
10992.41 795
10993.40 867
10994.39 867
10995.38 816
10996.37 932
10997.36 993
10998.35 1036
10999.34 1153
11000.33 1302
11001.32 1293
11002.31 1265
11003.30 1211
11004.29 1206
11005.28 1099
11006.27 1093
11007.26 1030
11008.25 990
11009.24 840
11010.24 699
11011.23 680
11012.22 705
11013.21 703
11014.20 690
11015.19 731
11016.18 656
11017.17 604
11018.16 622
11019.15 653
11020.14 669
11021.14 663
11022.13 655
11023.12 639
11024.11 625
11025.10 631
11026.09 686
11027.08 611
11028.08 664
11029.07 644
11030.06 641
11031.05 595
11032.04 665
11033.03 712
11034.03 670
11035.02 645
11036.01 622
11037.00 618
11037.99 643
11038.99 579
11039.98 613
11040.97 650
11041.96 560
11042.95 588
11043.95 589
11044.94 599
11045.93 587
11046.92 594
11047.92 539
11048.91 576
11049.90 550
11050.89 534
11051.89 527
11052.88 570
11053.87 574
11054.86 530
11055.86 572
11056.85 457
11057.84 526
11058.83 508
11059.83 501
11060.82 493
11061.81 569
11062.81 531
11063.80 530
11064.79 516
11065.79 497
11066.78 529
11067.77 503
11068.77 543
11069.76 513
11070.75 487
11071.75 438
11072.74 495
11073.73 492
11074.73 523
11075.72 536
11076.71 502
11077.71 521
11078.70 522
11079.70 493
11080.69 459
11081.68 519
11082.68 542
11083.67 555
11084.67 511
11085.66 540
11086.65 537
11087.65 539
11088.64 519
11089.64 541
11090.63 516
11091.63 494
11092.62 503
11093.61 517
11094.61 490
11095.60 524
11096.60 484
11097.59 536
11098.59 497
11099.58 521
11100.58 478
11101.57 524
11102.57 497
11103.56 455
11104.56 494
11105.55 488
11106.55 509
11107.54 484
11108.54 466
11109.53 486
11110.53 480
11111.52 480
11112.52 515
11113.51 567
11114.51 532
11115.50 535
11116.50 524
11117.49 489
11118.49 481
11119.49 561
11120.48 584
11121.48 520
11122.47 541
11123.47 508
11124.46 502
11125.46 530
11126.46 515
11127.45 519
11128.45 539
11129.44 526
11130.44 517
11131.44 466
11132.43 469
11133.43 480
11134.43 440
11135.42 471
11136.42 501
11137.41 505
11138.41 457
11139.41 484
11140.40 493
11141.40 494
11142.40 568
11143.39 507
11144.39 523
11145.39 500
11146.38 465
11147.38 445
11148.38 465
11149.38 510
11150.37 552
11151.37 454
11152.37 440
11153.36 466
11154.36 465
11155.36 463
11156.36 491
11157.35 524
11158.35 437
11159.35 436
11160.34 491
11161.34 456
11162.34 446
11163.34 417
11164.33 467
11165.33 491
11166.33 477
11167.33 414
11168.33 469
11169.32 460
11170.32 515
11171.32 432
11172.32 464
11173.32 478
11174.31 479
11175.31 455
11176.31 442
11177.31 436
11178.31 525
11179.30 512
11180.30 522
11181.30 494
11182.30 449
11183.30 469
11184.30 470
11185.30 450
11186.29 450
11187.29 485
11188.29 455
11189.29 401
11190.29 404
11191.29 445
11192.29 482
11193.29 472
11194.28 465
11195.28 443
11196.28 401
11197.28 452
11198.28 401
11199.28 472
11200.28 440
11201.28 469
11202.28 493
11203.28 415
11204.28 410
11205.28 490
11206.28 476
11207.28 442
11208.28 390
11209.27 460
11210.27 416
11211.27 382
11212.27 430
11213.27 422
11214.27 435
11215.27 420
11216.27 477
11217.27 469
11218.27 428
11219.27 417
11220.27 459
11221.27 448
11222.27 411
11223.27 396
11224.27 396
11225.28 415
11226.28 407
11227.28 445
11228.28 424
11229.28 400
11230.28 421
11231.28 403
11232.28 449
11233.28 461
11234.28 428
11235.28 478
11236.28 492
11237.28 411
11238.28 425
11239.28 497
11240.29 457
11241.29 418
11242.29 443
11243.29 449
11244.29 454
11245.29 458
11246.29 420
11247.29 455
11248.30 494
11249.30 517
11250.30 486
11251.30 412
11252.30 486
11253.30 468
11254.31 465
11255.31 469
11256.31 424
11257.31 472
11258.31 430
11259.31 394
11260.32 416
11261.32 419
11262.32 424
11263.32 484
11264.32 480
11265.33 440
11266.33 433
11267.33 493
11268.33 549
11269.34 499
11270.34 540
11271.34 501
11272.34 509
11273.35 505
11274.35 551
11275.35 550
11276.35 521
11277.36 541
11278.36 586
11279.36 519
11280.36 545
11281.37 535
11282.37 571
11283.37 554
11284.38 541
11285.38 545
11286.38 567
11287.38 530
11288.39 497
11289.39 484
11290.39 524
11291.40 514
11292.40 546
11293.40 507
11294.41 472
11295.41 490
11296.41 500
11297.42 511
11298.42 495
11299.43 541
11300.43 548
11301.43 482
11302.44 520
11303.44 508
11304.44 489
11305.45 466
11306.45 513
11307.46 502
11308.46 509
11309.47 494
11310.47 519
11311.47 594
11312.48 591
11313.48 591
11314.49 588
11315.49 580
11316.50 652
11317.50 615
11318.50 597
11319.51 654
11320.51 597
11321.52 526
11322.52 475
11323.53 542
11324.53 602
11325.54 526
11326.54 506
11327.55 490
11328.55 500
11329.56 464
11330.56 461
11331.57 523
11332.57 481
11333.58 461
11334.58 459
11335.59 531
11336.59 478
11337.60 418
11338.60 466
11339.61 487
11340.61 501
11341.62 466
11342.63 507
11343.63 499
11344.64 563
11345.64 507
11346.65 513
11347.65 469
11348.66 529
11349.67 521
11350.67 481
11351.68 499
11352.68 436
11353.69 426
11354.70 455
11355.70 479
11356.71 471
11357.72 458
11358.72 469
11359.73 412
11360.73 435
11361.74 420
11362.75 463
11363.75 466
11364.76 464
11365.77 437
11366.77 465
11367.78 463
11368.79 484
11369.79 457
11370.80 423
11371.81 463
11372.81 428
11373.82 421
11374.83 466
11375.84 470
11376.84 442
11377.85 443
11378.86 409
11379.86 407
11380.87 433
11381.88 459
11382.89 442
11383.89 405
11384.90 435
11385.91 446
11386.92 434
11387.92 421
11388.93 477
11389.94 480
11390.95 497
11391.95 453
11392.96 442
11393.97 418
11394.98 429
11395.99 464
11396.99 439
11398.00 424
11399.01 444
11400.02 446
11401.03 464
11402.03 426
11403.04 444
11404.05 421
11405.06 412
11406.07 401
11407.08 407
11408.09 435
11409.09 419
11410.10 400
11411.11 422
11412.12 463
11413.13 448
11414.14 424
11415.15 405
11416.15 390
11417.16 391
11418.17 423
11419.18 400
11420.19 454
11421.20 430
11422.21 410
11423.22 372
11424.23 396
11425.24 454
11426.25 404
11427.26 430
11428.26 434
11429.27 461
11430.28 445
11431.29 421
11432.30 384
11433.31 365
11434.32 400
11435.33 383
11436.34 402
11437.35 419
11438.36 399
11439.37 398
11440.38 427
11441.39 418
11442.40 405
11443.41 412
11444.42 404
11445.43 383
11446.44 383
11447.45 409
11448.46 442
11449.47 428
11450.48 429
11451.49 413
11452.50 391
11453.51 389
11454.52 381
11455.53 437
11456.55 425
11457.56 437
11458.57 454
11459.58 442
11460.59 437
11461.60 440
11462.61 405
11463.62 424
11464.63 430
11465.64 427
11466.65 451
11467.67 430
11468.68 403
11469.69 418
11470.70 385
11471.71 386
11472.72 415
11473.73 460
11474.74 429
11475.76 427
11476.77 477
11477.78 498
11478.79 403
11479.80 389
11480.81 436
11481.83 430
11482.84 428
11483.85 380
11484.86 410
11485.87 446
11486.89 399
11487.90 371
11488.91 433
11489.92 408
11490.93 472
11491.95 453
11492.96 457
11493.97 483
11494.98 484
11496.00 471
11497.01 456
11498.02 463
11499.03 469
11500.05 464
11501.06 417
11502.07 422
11503.08 460
11504.10 403
11505.11 391
11506.12 438
11507.13 413
11508.15 439
11509.16 457
11510.17 447
11511.19 444
11512.20 442
11513.21 491
11514.23 447
11515.24 486
11516.25 443
11517.27 431
11518.28 431
11519.29 468
11520.31 435
11521.32 475
11522.33 454
11523.35 452
11524.36 470
11525.37 410
11526.39 438
11527.40 405
11528.42 419
11529.43 412
11530.44 411
11531.46 413
11532.47 448
11533.48 485
11534.50 469
11535.51 471
11536.53 463
11537.54 475
11538.56 529
11539.57 486
11540.58 459
11541.60 472
11542.61 538
11543.63 498
11544.64 442
11545.66 480
11546.67 549
11547.69 515
11548.70 504
11549.72 520
11550.73 525
11551.75 500
11552.76 533
11553.78 582
11554.79 607
11555.81 584
11556.82 556
11557.84 553
11558.85 558
11559.87 526
11560.88 555
11561.90 616
11562.91 534
11563.93 495
11564.94 509
11565.96 555
11566.97 595
11567.99 571
11569.00 607
11570.02 592
11571.04 568
11572.05 581
11573.07 578
11574.08 577
11575.10 599
11576.11 617
11577.13 653
11578.15 600
11579.16 635
11580.18 705
11581.20 664
11582.21 727
11583.23 779
11584.24 783
11585.26 751
11586.28 740
11587.29 763
11588.31 857
11589.33 789
11590.34 797
11591.36 844
11592.38 876
11593.39 920
11594.41 908
11595.43 1123
11596.44 1248
11597.46 1382
11598.48 1569
11599.49 1707
11600.51 1713
11601.53 1826
11602.54 1699
11603.56 1778
11604.58 1680
11605.60 1399
11606.61 1294
11607.63 1137
11608.65 1052
11609.67 946
11610.68 841
11611.70 792
11612.72 772
11613.74 749
11614.75 724
11615.77 694
11616.79 691
11617.81 698
11618.82 710
11619.84 666
11620.86 633
11621.88 665
11622.90 672
11623.91 681
11624.93 599
11625.95 601
11626.97 568
11627.99 570
11629.00 596
11630.02 599
11631.04 597
11632.06 647
11633.08 684
11634.10 606
11635.11 565
11636.13 546
11637.15 563
11638.17 596
11639.19 637
11640.21 626
11641.23 623
11642.25 564
11643.26 598
11644.28 578
11645.30 510
11646.32 500
11647.34 548
11648.36 461
11649.38 509
11650.40 503
11651.42 436
11652.44 474
11653.46 472
11654.47 524
11655.49 489
11656.51 453
11657.53 461
11658.55 516
11659.57 509
11660.59 536
11661.61 510
11662.63 508
11663.65 520
11664.67 553
11665.69 495
11666.71 533
11667.73 518
11668.75 581
11669.77 484
11670.79 474
11671.81 526
11672.83 527
11673.85 518
11674.87 540
11675.89 575
11676.91 570
11677.93 612
11678.95 623
11679.97 567
11680.99 546
11682.01 579
11683.03 546
11684.06 576
11685.08 567
11686.10 569
11687.12 537
11688.14 526
11689.16 564
11690.18 467
11691.20 518
11692.22 517
11693.24 500
11694.26 529
11695.29 530
11696.31 534
11697.33 527
11698.35 528
11699.37 488
11700.39 552
11701.41 578
11702.43 507
11703.46 472
11704.48 501
11705.50 490
11706.52 443
11707.54 442
11708.56 483
11709.59 506
11710.61 489
11711.63 430
11712.65 467
11713.67 489
11714.70 522
11715.72 511
11716.74 510
11717.76 421
11718.78 464
11719.81 449
11720.83 488
11721.85 461
11722.87 418
11723.90 508
11724.92 475
11725.94 410
11726.96 447
11727.99 467
11729.01 468
11730.03 427
11731.05 453
11732.08 426
11733.10 416
11734.12 495
11735.15 471
11736.17 428
11737.19 430
11738.21 424
11739.24 442
11740.26 418
11741.28 456
11742.31 437
11743.33 431
11744.35 481
11745.38 460
11746.40 451
11747.42 448
11748.45 434
11749.47 418
11750.49 398
11751.52 428
11752.54 446
11753.56 449
11754.59 462
11755.61 445
11756.64 440
11757.66 433
11758.68 441
11759.71 446
11760.73 414
11761.76 428
11762.78 431
11763.80 404
11764.83 388
11765.85 380
11766.88 403
11767.90 413
11768.93 429
11769.95 468
11770.97 444
11772.00 439
11773.02 465
11774.05 463
11775.07 431
11776.10 428
11777.12 447
11778.15 462
11779.17 423
11780.20 404
11781.22 425
11782.25 401
11783.27 367
11784.30 369
11785.32 407
11786.35 399
11787.37 429
11788.40 428
11789.42 422
11790.45 444
11791.47 365
11792.50 404
11793.52 408
11794.55 416
11795.57 435
11796.60 382
11797.63 383
11798.65 368
11799.68 399
11800.70 370
11801.73 342
11802.75 414
11803.78 447
11804.81 398
11805.83 408
11806.86 420
11807.88 437
11808.91 473
11809.94 432
11810.96 396
11811.99 414
11813.02 397
11814.04 363
11815.07 374
11816.09 389
11817.12 434
11818.15 373
11819.17 407
11820.20 393
11821.23 374
11822.25 475
11823.28 407
11824.31 413
11825.33 450
11826.36 429
11827.39 411
11828.42 434
11829.44 460
11830.47 438
11831.50 407
11832.52 417
11833.55 395
11834.58 446
11835.61 416
11836.63 440
11837.66 394
11838.69 397
11839.71 404
11840.74 363
11841.77 383
11842.80 393
11843.83 399
11844.85 458
11845.88 354
11846.91 344
11847.94 393
11848.96 366
11849.99 391
11851.02 397
11852.05 353
11853.08 354
11854.10 426
11855.13 376
11856.16 435
11857.19 392
11858.22 405
11859.24 416
11860.27 407
11861.30 404
11862.33 432
11863.36 390
11864.39 382
11865.42 420
11866.44 408
11867.47 420
11868.50 422
11869.53 457
11870.56 457
11871.59 452
11872.62 439
11873.65 421
11874.67 402
11875.70 423
11876.73 383
11877.76 414
11878.79 433
11879.82 490
11880.85 452
11881.88 491
11882.91 473
11883.94 447
11884.97 442
11886.00 485
11887.03 489
11888.06 472
11889.09 436
11890.11 479
11891.14 406
11892.17 436
11893.20 419
11894.23 425
11895.26 505
11896.29 448
11897.32 444
11898.35 463
11899.38 486
11900.41 459
11901.44 458
11902.47 486
11903.50 510
11904.53 545
11905.56 551
11906.59 548
11907.63 530
11908.66 487
11909.69 467
11910.72 475
11911.75 484
11912.78 511
11913.81 493
11914.84 512
11915.87 528
11916.90 528
11917.93 482
11918.96 487
11919.99 480
11921.02 467
11922.06 487
11923.09 524
11924.12 472
11925.15 474
11926.18 537
11927.21 535
11928.24 523
11929.27 589
11930.31 662
11931.34 688
11932.37 658
11933.40 710
11934.43 684
11935.46 636
11936.49 664
11937.53 667
11938.56 604
11939.59 537
11940.62 564
11941.65 532
11942.69 529
11943.72 504
11944.75 521
11945.78 497
11946.81 504
11947.85 490
11948.88 446
11949.91 429
11950.94 462
11951.97 440
11953.01 423
11954.04 455
11955.07 450
11956.10 414
11957.14 412
11958.17 443
11959.20 427
11960.24 448
11961.27 379
11962.30 394
11963.33 407
11964.37 456
11965.40 410
11966.43 430
11967.47 422
11968.50 426
11969.53 468
11970.56 391
11971.60 412
11972.63 424
11973.66 443
11974.70 424
11975.73 423
11976.76 407
11977.80 395
11978.83 383
11979.86 378
11980.90 396
11981.93 437
11982.97 417
11984.00 432
11985.03 420
11986.07 406
11987.10 400
11988.13 440
11989.17 440
11990.20 439
11991.24 415
11992.27 397
11993.30 456
11994.34 417
11995.37 391
11996.41 417
11997.44 439
11998.48 449
11999.51 471
12000.54 495
12001.58 475
12002.61 424
12003.65 421
12004.68 430
12005.72 440
12006.75 419
12007.79 471
12008.82 431
12009.86 458
12010.89 495
12011.93 478
12012.96 446
12014.00 501
12015.03 510
12016.07 453
12017.10 470
12018.14 477
12019.17 471
12020.21 459
12021.24 447
12022.28 434
12023.31 465
12024.35 477
12025.38 488
12026.42 466
12027.46 470
12028.49 436
12029.53 427
12030.56 448
12031.60 438
12032.63 430
12033.67 421
12034.71 415
12035.74 489
12036.78 426
12037.81 402
12038.85 438
12039.89 449
12040.92 438
12041.96 426
12042.99 418
12044.03 440
12045.07 419
12046.10 443
12047.14 473
12048.18 462
12049.21 483
12050.25 446
12051.29 467
12052.32 439
12053.36 408
12054.40 427
12055.43 388
12056.47 388
12057.51 426
12058.54 488
12059.58 412
12060.62 391
12061.65 432
12062.69 422
12063.73 452
12064.77 437
12065.80 447
12066.84 398
12067.88 411
12068.92 449
12069.95 425
12070.99 424
12072.03 408
12073.07 384
12074.10 450
12075.14 430
12076.18 403
12077.22 466
12078.25 402
12079.29 446
12080.33 435
12081.37 448
12082.41 477
12083.44 435
12084.48 416
12085.52 425
12086.56 406
12087.60 445
12088.63 477
12089.67 422
12090.71 407
12091.75 525
12092.79 469
12093.83 451
12094.86 454
12095.90 424
12096.94 431
12097.98 403
12099.02 440
12100.06 442
12101.10 483
12102.13 464
12103.17 478
12104.21 484
12105.25 453
12106.29 458
12107.33 453
12108.37 446
12109.41 421
12110.45 399
12111.49 408
12112.53 405
12113.56 373
12114.60 393
12115.64 374
12116.68 415
12117.72 402
12118.76 388
12119.80 393
12120.84 381
12121.88 353
12122.92 356
12123.96 420
12125.00 416
12126.04 370
12127.08 400
12128.12 388
12129.16 337
12130.20 385
12131.24 422
12132.28 384
12133.32 396
12134.36 414
12135.40 370
12136.44 371
12137.48 434
12138.52 399
12139.56 401
12140.60 382
12141.64 351
12142.68 355
12143.72 367
12144.76 366
12145.81 376
12146.85 381
12147.89 372
12148.93 397
12149.97 349
12151.01 332
12152.05 368
12153.09 327
12154.13 362
12155.17 416
12156.21 362
12157.26 338
12158.30 387
12159.34 403
12160.38 400
12161.42 381
12162.46 339
12163.50 380
12164.55 349
12165.59 348
12166.63 363
12167.67 354
12168.71 405
12169.75 349
12170.80 370
12171.84 343
12172.88 366
12173.92 397
12174.96 333
12176.00 354
12177.05 356
12178.09 371
12179.13 395
12180.17 347
12181.22 304
12182.26 358
12183.30 370
12184.34 362
12185.38 361
12186.43 358
12187.47 383
12188.51 331
12189.55 329
12190.60 354
12191.64 357
12192.68 396
12193.72 409
12194.77 374
12195.81 407
12196.85 404
12197.90 340
12198.94 329
12199.98 372
12201.03 344
12202.07 389
12203.11 395
12204.15 399
12205.20 445
12206.24 384
12207.28 355
12208.33 366
12209.37 339
12210.41 323
12211.46 353
12212.50 367
12213.55 399
12214.59 370
12215.63 388
12216.68 351
12217.72 368
12218.76 367
12219.81 344
12220.85 380
12221.90 405
12222.94 403
12223.98 417
12225.03 413
12226.07 394
12227.12 370
12228.16 425
12229.20 434
12230.25 402
12231.29 397
12232.34 401
12233.38 432
12234.43 385
12235.47 361
12236.52 405
12237.56 379
12238.61 348
12239.65 386
12240.69 400
12241.74 376
12242.78 365
12243.83 375
12244.87 413
12245.92 412
12246.96 443
12248.01 396
12249.05 386
12250.10 353
12251.14 365
12252.19 302
12253.24 316
12254.28 336
12255.33 317
12256.37 337
12257.42 391
12258.46 410
12259.51 361
12260.55 378
12261.60 390
12262.64 332
12263.69 325
12264.74 323
12265.78 343
12266.83 332
12267.87 341
12268.92 325
12269.97 343
12271.01 362
12272.06 361
12273.10 388
12274.15 370
12275.20 332
12276.24 339
12277.29 353
12278.34 339
12279.38 343
12280.43 363
12281.47 371
12282.52 361
12283.57 379
12284.61 304
12285.66 319
12286.71 304
12287.75 353
12288.80 323
12289.85 335
12290.90 355
12291.94 331
12292.99 364
12294.04 360
12295.08 327
12296.13 325
12297.18 350
12298.22 355
12299.27 358
12300.32 325
12301.37 381
12302.41 297
12303.46 315
12304.51 335
12305.56 388
12306.60 362
12307.65 373
12308.70 368
12309.75 370
12310.79 361
12311.84 349
12312.89 346
12313.94 326
12314.99 308
12316.03 333
12317.08 366
12318.13 357
12319.18 339
12320.23 336
12321.27 359
12322.32 324
12323.37 323
12324.42 340
12325.47 351
12326.52 311
12327.56 323
12328.61 357
12329.66 337
12330.71 318
12331.76 326
12332.81 304
12333.86 334
12334.91 356
12335.95 328
12337.00 303
12338.05 297
12339.10 341
12340.15 317
12341.20 307
12342.25 307
12343.30 355
12344.35 323
12345.40 350
12346.44 336
12347.49 303
12348.54 312
12349.59 331
12350.64 339
12351.69 333
12352.74 288
12353.79 346
12354.84 356
12355.89 296
12356.94 364
12357.99 353
12359.04 366
12360.09 362
12361.14 322
12362.19 292
12363.24 349
12364.29 382
12365.34 317
12366.39 308
12367.44 330
12368.49 315
12369.54 340
12370.59 330
12371.64 316
12372.69 337
12373.74 346
12374.79 361
12375.84 317
12376.89 353
12377.94 339
12378.99 338
12380.05 359
12381.10 346
12382.15 348
12383.20 354
12384.25 346
12385.30 353
12386.35 373
12387.40 360
12388.45 411
12389.50 347
12390.55 340
12391.61 368
12392.66 410
12393.71 387
12394.76 392
12395.81 390
12396.86 398
12397.91 401
12398.97 381
12400.02 398
12401.07 385
12402.12 380
12403.17 386
12404.22 405
12405.28 404
12406.33 366
12407.38 394
12408.43 392
12409.48 375
12410.53 404
12411.59 402
12412.64 370
12413.69 391
12414.74 426
12415.80 422
12416.85 406
12417.90 372
12418.95 370
12420.00 429
12421.06 391
12422.11 382
12423.16 384
12424.21 376
12425.27 361
12426.32 319
12427.37 337
12428.43 379
12429.48 405
12430.53 392
12431.58 360
12432.64 334
12433.69 396
12434.74 440
12435.80 434
12436.85 359
12437.90 373
12438.96 415
12440.01 384
12441.06 370
12442.12 382
12443.17 364
12444.22 402
12445.28 400
12446.33 334
12447.38 378
12448.44 372
12449.49 387
12450.54 380
12451.60 357
12452.65 444
12453.71 408
12454.76 386
12455.81 409
12456.87 354
12457.92 338
12458.98 349
12460.03 366
12461.08 370
12462.14 399
12463.19 403
12464.25 391
12465.30 372
12466.35 425
12467.41 417
12468.46 440
12469.52 435
12470.57 422
12471.63 390
12472.68 444
12473.74 450
12474.79 423
12475.85 484
12476.90 458
12477.96 514
12479.01 491
12480.07 508
12481.12 485
12482.18 494
12483.23 504
12484.29 504
12485.34 511
12486.40 508
12487.45 502
12488.51 566
12489.56 609
12490.62 661
12491.67 717
12492.73 756
12493.78 839
12494.84 852
12495.90 988
12496.95 1016
12498.01 1017
12499.06 906
12500.12 886
12501.17 851
12502.23 754
12503.29 670
12504.34 642
12505.40 647
12506.45 587
12507.51 556
12508.57 493
12509.62 479
12510.68 480
12511.73 507
12512.79 503
12513.85 484
12514.90 523
12515.96 472
12517.02 453
12518.07 449
12519.13 429
12520.19 488
12521.24 434
12522.30 404
12523.36 473
12524.41 445
12525.47 447
12526.53 457
12527.58 439
12528.64 422
12529.70 417
12530.76 406
12531.81 445
12532.87 443
12533.93 462
12534.98 470
12536.04 449
12537.10 409
12538.16 452
12539.21 478
12540.27 477
12541.33 446
12542.39 420
12543.44 436
12544.50 390
12545.56 431
12546.62 398
12547.68 406
12548.73 382
12549.79 407
12550.85 413
12551.91 422
12552.96 444
12554.02 444
12555.08 425
12556.14 427
12557.20 521
12558.26 501
12559.31 489
12560.37 475
12561.43 446
12562.49 478
12563.55 525
12564.61 495
12565.66 491
12566.72 507
12567.78 499
12568.84 537
12569.90 519
12570.96 551
12572.02 643
12573.08 609
12574.13 599
12575.19 589
12576.25 627
12577.31 693
12578.37 663
12579.43 621
12580.49 621
12581.55 588
12582.61 554
12583.67 574
12584.73 551
12585.79 555
12586.85 534
12587.91 550
12588.96 510
12590.02 508
12591.08 501
12592.14 536
12593.20 553
12594.26 569
12595.32 548
12596.38 483
12597.44 512
12598.50 465
12599.56 469
12600.62 496
12601.68 487
12602.74 448
12603.80 546
12604.86 496
12605.92 433
12606.98 427
12608.04 459
12609.10 458
12610.17 442
12611.23 420
12612.29 429
12613.35 435
12614.41 471
12615.47 448
12616.53 394
12617.59 430
12618.65 385
12619.71 408
12620.77 417
12621.83 403
12622.89 400
12623.95 433
12625.02 407
12626.08 438
12627.14 413
12628.20 400
12629.26 410
12630.32 422
12631.38 402
12632.44 381
12633.51 412
12634.57 440
12635.63 439
12636.69 435
12637.75 425
12638.81 446
12639.88 379
12640.94 377
12642.00 387
12643.06 383
12644.12 467
12645.18 522
12646.25 475
12647.31 430
12648.37 472
12649.43 493
12650.50 460
12651.56 449
12652.62 465
12653.68 487
12654.74 485
12655.81 460
12656.87 499
12657.93 490
12658.99 510
12660.06 518
12661.12 488
12662.18 485
12663.24 515
12664.31 502
12665.37 470
12666.43 484
12667.50 441
12668.56 455
12669.62 493
12670.68 464
12671.75 439
12672.81 460
12673.87 445
12674.94 480
12676.00 482
12677.06 432
12678.13 441
12679.19 451
12680.25 432
12681.32 400
12682.38 402
12683.44 428
12684.51 480
12685.57 432
12686.63 398
12687.70 446
12688.76 410
12689.83 394
12690.89 453
12691.95 412
12693.02 441
12694.08 410
12695.15 454
12696.21 396
12697.27 409
12698.34 404
12699.40 417
12700.47 436
12701.53 412
12702.60 413
12703.66 387
12704.72 374
12705.79 390
12706.85 385
12707.92 371
12708.98 399
12710.05 399
12711.11 371
12712.18 344
12713.24 343
12714.31 330
12715.37 348
12716.44 327
12717.50 367
12718.57 376
12719.63 371
12720.70 356
12721.76 366
12722.83 379
12723.89 386
12724.96 372
12726.02 361
12727.09 387
12728.15 367
12729.22 322
12730.28 355
12731.35 385
12732.41 345
12733.48 339
12734.55 358
12735.61 392
12736.68 324
12737.74 340
12738.81 378
12739.88 359
12740.94 345
12742.01 349
12743.07 352
12744.14 366
12745.21 344
12746.27 328
12747.34 342
12748.40 341
12749.47 335
12750.54 356
12751.60 400
12752.67 378
12753.74 359
12754.80 332
12755.87 385
12756.94 354
12758.00 375
12759.07 350
12760.14 337
12761.20 283
12762.27 307
12763.34 354
12764.40 333
12765.47 345
12766.54 357
12767.60 358
12768.67 382
12769.74 348
12770.81 345
12771.87 357
12772.94 358
12774.01 344
12775.08 339
12776.14 363
12777.21 321
12778.28 333
12779.35 306
12780.41 335
12781.48 330
12782.55 300
12783.62 294
12784.68 327
12785.75 348
12786.82 357
12787.89 318
12788.96 320
12790.02 300
12791.09 335
12792.16 350
12793.23 339
12794.30 334
12795.36 353
12796.43 338
12797.50 356
12798.57 345
12799.64 344
12800.71 350
12801.77 347
12802.84 370
12803.91 310
12804.98 320
12806.05 359
12807.12 343
12808.19 325
12809.25 342
12810.32 340
12811.39 345
12812.46 324
12813.53 323
12814.60 329
12815.67 325
12816.74 305
12817.81 300
12818.88 310
12819.95 320
12821.01 307
12822.08 351
12823.15 351
12824.22 323
12825.29 331
12826.36 348
12827.43 341
12828.50 382
12829.57 363
12830.64 332
12831.71 337
12832.78 315
12833.85 350
12834.92 316
12835.99 323
12837.06 339
12838.13 292
12839.20 341
12840.27 305
12841.34 301
12842.41 313
12843.48 310
12844.55 305
12845.62 340
12846.69 322
12847.76 334
12848.83 296
12849.90 266
12850.97 305
12852.04 318
12853.11 293
12854.19 276
12855.26 303
12856.33 296
12857.40 327
12858.47 300
12859.54 299
12860.61 320
12861.68 284
12862.75 306
12863.82 314
12864.89 307
12865.97 303
12867.04 300
12868.11 333
12869.18 313
12870.25 304
12871.32 293
12872.39 341
12873.47 322
12874.54 314
12875.61 272
12876.68 275
12877.75 342
12878.82 349
12879.90 303
12880.97 322
12882.04 312
12883.11 337
12884.18 340
12885.25 305
12886.33 315
12887.40 312
12888.47 285
12889.54 257
12890.62 262
12891.69 288
12892.76 299
12893.83 254
12894.90 271
12895.98 287
12897.05 350
12898.12 309
12899.19 324
12900.27 329
12901.34 283
12902.41 283
12903.49 278
12904.56 256
12905.63 291
12906.70 293
12907.78 252
12908.85 300
12909.92 348
12911.00 289
12912.07 279
12913.14 291
12914.22 285
12915.29 319
12916.36 323
12917.44 297
12918.51 298
12919.58 289
12920.66 303
12921.73 315
12922.80 297
12923.88 305
12924.95 302
12926.02 294
12927.10 276
12928.17 306
12929.24 312
12930.32 278
12931.39 267
12932.47 266
12933.54 317
12934.61 340
12935.69 346
12936.76 307
12937.84 299
12938.91 275
12939.99 266
12941.06 312
12942.13 292
12943.21 312
12944.28 295
12945.36 284
12946.43 277
12947.51 340
12948.58 330
12949.66 300
12950.73 301
12951.81 284
12952.88 300
12953.95 292
12955.03 285
12956.10 289
12957.18 316
12958.25 329
12959.33 326
12960.40 296
12961.48 294
12962.56 294
12963.63 346
12964.71 320
12965.78 284
12966.86 319
12967.93 294
12969.01 316
12970.08 298
12971.16 288
12972.23 291
12973.31 316
12974.39 286
12975.46 324
12976.54 290
12977.61 288
12978.69 301
12979.76 323
12980.84 329
12981.92 299
12982.99 303
12984.07 312
12985.14 294
12986.22 298
12987.30 319
12988.37 317
12989.45 327
12990.53 320
12991.60 307
12992.68 315
12993.76 357
12994.83 309
12995.91 321
12996.99 295
12998.06 323
12999.14 340
13000.22 313
13001.29 346
13002.37 295
13003.45 323
13004.52 340
13005.60 328
13006.68 318
13007.75 380
13008.83 366
13009.91 308
13010.99 336
13012.06 351
13013.14 314
13014.22 304
13015.30 297
13016.37 347
13017.45 321
13018.53 294
13019.61 347
13020.68 318
13021.76 313
13022.84 283
13023.92 319
13024.99 345
13026.07 353
13027.15 305
13028.23 328
13029.31 328
13030.38 306
13031.46 312
13032.54 336
13033.62 334
13034.70 290
13035.77 333
13036.85 343
13037.93 324
13039.01 310
13040.09 341
13041.17 313
13042.24 310
13043.32 348
13044.40 304
13045.48 305
13046.56 324
13047.64 322
13048.72 325
13049.80 296
13050.87 343
13051.95 338
13053.03 321
13054.11 351
13055.19 323
13056.27 348
13057.35 304
13058.43 327
13059.51 344
13060.59 333
13061.67 287
13062.74 312
13063.82 297
13064.90 278
13065.98 320
13067.06 339
13068.14 317
13069.22 334
13070.30 296
13071.38 296
13072.46 312
13073.54 320
13074.62 258
13075.70 254
13076.78 337
13077.86 304
13078.94 312
13080.02 332
13081.10 296
13082.18 288
13083.26 292
13084.34 273
13085.42 305
13086.50 303
13087.58 309
13088.66 290
13089.74 264
13090.82 273
13091.90 279
13092.99 328
13094.07 300
13095.15 335
13096.23 336
13097.31 314
13098.39 333
13099.47 316
13100.55 266
13101.63 316
13102.71 288
13103.79 303
13104.88 324
13105.96 297
13107.04 279
13108.12 292
13109.20 325
13110.28 297
13111.36 319
13112.44 309
13113.53 304
13114.61 287
13115.69 291
13116.77 279
13117.85 276
13118.93 267
13120.02 280
13121.10 307
13122.18 295
13123.26 258
13124.34 272
13125.42 262
13126.51 242
13127.59 314
13128.67 302
13129.75 301
13130.84 274
13131.92 286
13133.00 303
13134.08 301
13135.16 302
13136.25 270
13137.33 255
13138.41 323
13139.49 284
13140.58 258
13141.66 250
13142.74 272
13143.82 271
13144.91 272
13145.99 267
13147.07 271
13148.16 317
13149.24 285
13150.32 296
13151.41 284
13152.49 339
13153.57 335
13154.65 270
13155.74 294
13156.82 280
13157.90 306
13158.99 273
13160.07 252
13161.15 253
13162.24 275
13163.32 328
13164.40 280
13165.49 283
13166.57 305
13167.66 278
13168.74 261
13169.82 270
13170.91 291
13171.99 320
13173.08 267
13174.16 282
13175.24 280
13176.33 267
13177.41 266
13178.50 271
13179.58 264
13180.66 281
13181.75 287
13182.83 274
13183.92 294
13185.00 275
13186.09 265
13187.17 251
13188.25 272
13189.34 286
13190.42 294
13191.51 261
13192.59 281
13193.68 271
13194.76 299
13195.85 297
13196.93 295
13198.02 259
13199.10 282
13200.19 287
13201.27 273
13202.36 282
13203.44 294
13204.53 282
13205.61 289
13206.70 270
13207.78 254
13208.87 250
13209.96 281
13211.04 289
13212.13 267
13213.21 257
13214.30 270
13215.38 279
13216.47 271
13217.55 278
13218.64 251
13219.73 257
13220.81 239
13221.90 252
13222.98 248
13224.07 245
13225.16 304
13226.24 269
13227.33 316
13228.41 282
13229.50 259
13230.59 266
13231.67 294
13232.76 303
13233.85 277
13234.93 308
13236.02 288
13237.11 263
13238.19 256
13239.28 253
13240.37 262
13241.45 298
13242.54 264
13243.63 275
13244.71 277
13245.80 259
13246.89 281
13247.97 276
13249.06 296
13250.15 291
13251.24 288
13252.32 305
13253.41 260
13254.50 294
13255.58 277
13256.67 303
13257.76 236
13258.85 259
13259.93 286
13261.02 292
13262.11 296
13263.20 281
13264.28 325
13265.37 251
13266.46 250
13267.55 290
13268.64 284
13269.72 305
13270.81 298
13271.90 298
13272.99 297
13274.08 295
13275.16 333
13276.25 285
13277.34 308
13278.43 291
13279.52 287
13280.61 308
13281.69 314
13282.78 292
13283.87 270
13284.96 305
13286.05 297
13287.14 291
13288.23 255
13289.31 260
13290.40 304
13291.49 326
13292.58 304
13293.67 315
13294.76 288
13295.85 317
13296.94 290
13298.03 262
13299.11 292
13300.20 296
13301.29 271
13302.38 324
13303.47 317
13304.56 332
13305.65 332
13306.74 356
13307.83 335
13308.92 320
13310.01 323
13311.10 326
13312.19 337
13313.28 353
13314.37 339
13315.46 321
13316.55 279
13317.64 327
13318.73 324
13319.82 281
13320.91 284
13322.00 291
13323.09 280
13324.18 286
13325.27 324
13326.36 298
13327.45 311
13328.54 337
13329.63 336
13330.72 335
13331.81 297
13332.90 298
13333.99 285
13335.08 348
13336.17 327
13337.26 308
13338.35 337
13339.44 342
13340.53 361
13341.62 311
13342.72 318
13343.81 315
13344.90 301
13345.99 350
13347.08 303
13348.17 300
13349.26 278
13350.35 313
13351.44 302
13352.54 284
13353.63 335
13354.72 322
13355.81 301
13356.90 312
13357.99 333
13359.08 330
13360.18 308
13361.27 377
13362.36 315
13363.45 336
13364.54 328
13365.63 326
13366.73 301
13367.82 338
13368.91 334
13370.00 337
13371.09 310
13372.19 298
13373.28 311
13374.37 303
13375.46 318
13376.56 332
13377.65 344
13378.74 351
13379.83 305
13380.93 316
13382.02 312
13383.11 315
13384.20 336
13385.30 310
13386.39 254
13387.48 349
13388.57 328
13389.67 298
13390.76 293
13391.85 268
13392.95 273
13394.04 296
13395.13 311
13396.22 287
13397.32 301
13398.41 303
13399.50 315
13400.60 332
13401.69 285
13402.78 269
13403.88 280
13404.97 297
13406.06 298
13407.16 289
13408.25 365
13409.35 350
13410.44 300
13411.53 286
13412.63 278
13413.72 319
13414.81 285
13415.91 334
13417.00 253
13418.10 303
13419.19 305
13420.28 305
13421.38 300
13422.47 258
13423.57 313
13424.66 326
13425.76 319
13426.85 289
13427.94 326
13429.04 314
13430.13 315
13431.23 287
13432.32 303
13433.42 297
13434.51 300
13435.61 297
13436.70 312
13437.80 301
13438.89 326
13439.99 262
13441.08 317
13442.18 308
13443.27 273
13444.37 310
13445.46 334
13446.56 337
13447.65 314
13448.75 307
13449.84 321
13450.94 311
13452.03 303
13453.13 340
13454.22 304
13455.32 321
13456.41 328
13457.51 324
13458.61 323
13459.70 335
13460.80 365
13461.89 349
13462.99 333
13464.08 349
13465.18 333
13466.28 334
13467.37 369
13468.47 327
13469.56 302
13470.66 344
13471.76 322
13472.85 350
13473.95 326
13475.05 346
13476.14 364
13477.24 318
13478.33 336
13479.43 327
13480.53 274
13481.62 301
13482.72 311
13483.82 338
13484.91 356
13486.01 331
13487.11 366
13488.20 364
13489.30 367
13490.40 346
13491.50 340
13492.59 357
13493.69 377
13494.79 407
13495.88 367
13496.98 349
13498.08 346
13499.18 378
13500.27 377
13501.37 388
13502.47 446
13503.57 382
13504.66 389
13505.76 396
13506.86 338
13507.96 379
13509.05 370
13510.15 385
13511.25 325
13512.35 319
13513.44 341
13514.54 349
13515.64 324
13516.74 301
13517.84 328
13518.93 318
13520.03 307
13521.13 286
13522.23 327
13523.33 344
13524.43 323
13525.52 339
13526.62 319
13527.72 293
13528.82 316
13529.92 303
13531.02 294
13532.12 281
13533.21 280
13534.31 306
13535.41 334
13536.51 327
13537.61 275
13538.71 261
13539.81 340
13540.91 318
13542.01 300
13543.10 326
13544.20 306
13545.30 323
13546.40 323
13547.50 333
13548.60 322
13549.70 309
13550.80 317
13551.90 317
13553.00 332
13554.10 330
13555.20 266
13556.30 295
13557.40 295
13558.50 306
13559.60 318
13560.70 268
13561.80 299
13562.90 296
13564.00 282
13565.10 281
13566.20 296
13567.30 302
13568.40 307
13569.50 334
13570.60 283
13571.70 292
13572.80 296
13573.90 316
13575.00 285
13576.10 308
13577.20 306
13578.30 346
13579.40 301
13580.50 276
13581.60 292
13582.70 261
13583.80 279
13584.90 280
13586.00 264
13587.10 262
13588.21 268
13589.31 287
13590.41 287
13591.51 283
13592.61 286
13593.71 277
13594.81 303
13595.91 329
13597.01 301
13598.12 303
13599.22 265
13600.32 298
13601.42 317
13602.52 272
13603.62 274
13604.72 300
13605.83 320
13606.93 326
13608.03 322
13609.13 313
13610.23 323
13611.34 311
13612.44 288
13613.54 315
13614.64 276
13615.74 314
13616.85 307
13617.95 270
13619.05 269
13620.15 291
13621.25 310
13622.36 282
13623.46 277
13624.56 261
13625.66 274
13626.77 306
13627.87 295
13628.97 296
13630.07 289
13631.18 325
13632.28 324
13633.38 307
13634.48 286
13635.59 315
13636.69 324
13637.79 300
13638.90 264
13640.00 273
13641.10 294
13642.21 305
13643.31 304
13644.41 297
13645.52 273
13646.62 260
13647.72 259
13648.83 273
13649.93 270
13651.03 333
13652.14 325
13653.24 311
13654.34 297
13655.45 271
13656.55 291
13657.65 293
13658.76 319
13659.86 288
13660.97 269
13662.07 280
13663.17 305
13664.28 281
13665.38 287
13666.49 282
13667.59 272
13668.69 318
13669.80 306
13670.90 287
13672.01 271
13673.11 292
13674.22 254
13675.32 289
13676.42 291
13677.53 306
13678.63 293
13679.74 269
13680.84 309
13681.95 269
13683.05 281
13684.16 290
13685.26 308
13686.37 325
13687.47 290
13688.58 268
13689.68 292
13690.79 346
13691.89 315
13693.00 311
13694.10 310
13695.21 319
13696.31 291
13697.42 323
13698.52 329
13699.63 302
13700.73 290
13701.84 316
13702.95 318
13704.05 338
13705.16 310
13706.26 258
13707.37 280
13708.47 299
13709.58 356
13710.69 303
13711.79 322
13712.90 354
13714.00 311
13715.11 295
13716.22 325
13717.32 338
13718.43 350
13719.53 329
13720.64 349
13721.75 332
13722.85 313
13723.96 302
13725.07 371
13726.17 319
13727.28 320
13728.39 339
13729.49 328
13730.60 313
13731.71 299
13732.81 331
13733.92 362
13735.03 367
13736.13 318
13737.24 369
13738.35 351
13739.46 332
13740.56 349
13741.67 338
13742.78 330
13743.88 362
13744.99 381
13746.10 346
13747.21 324
13748.31 331
13749.42 381
13750.53 418
13751.64 376
13752.74 381
13753.85 387
13754.96 373
13756.07 360
13757.17 391
13758.28 412
13759.39 421
13760.50 414
13761.61 404
13762.71 431
13763.82 444
13764.93 434
13766.04 453
13767.15 486
13768.25 486
13769.36 428
13770.47 479
13771.58 492
13772.69 512
13773.80 575
13774.90 582
13776.01 578
13777.12 551
13778.23 557
13779.34 521
13780.45 490
13781.56 499
13782.67 462
13783.77 431
13784.88 441
13785.99 384
13787.10 408
13788.21 371
13789.32 349
13790.43 374
13791.54 375
13792.65 390
13793.76 390
13794.86 372
13795.97 329
13797.08 365
13798.19 376
13799.30 312
13800.41 338
13801.52 337
13802.63 373
13803.74 319
13804.85 375
13805.96 365
13807.07 368
13808.18 345
13809.29 350
13810.40 371
13811.51 373
13812.62 414
13813.73 366
13814.84 349
13815.95 337
13817.06 359
13818.17 331
13819.28 319
13820.39 343
13821.50 346
13822.61 346
13823.72 338
13824.83 355
13825.94 340
13827.05 337
13828.16 375
13829.27 371
13830.39 396
13831.50 400
13832.61 399
13833.72 332
13834.83 337
13835.94 350
13837.05 330
13838.16 299
13839.27 341
13840.38 326
13841.50 370
13842.61 353
13843.72 376
13844.83 351
13845.94 386
13847.05 357
13848.16 355
13849.27 359
13850.39 380
13851.50 373
13852.61 393
13853.72 394
13854.83 390
13855.94 416
13857.06 376
13858.17 401
13859.28 465
13860.39 375
13861.50 433
13862.62 397
13863.73 448
13864.84 453
13865.95 440
13867.06 452
13868.18 423
13869.29 445
13870.40 399
13871.51 413
13872.63 399
13873.74 403
13874.85 378
13875.96 392
13877.08 399
13878.19 396
13879.30 394
13880.41 381
13881.53 368
13882.64 363
13883.75 358
13884.87 394
13885.98 378
13887.09 397
13888.20 407
13889.32 413
13890.43 405
13891.54 414
13892.66 418
13893.77 391
13894.88 399
13896.00 408
13897.11 403
13898.22 434
13899.34 407
13900.45 397
13901.56 380
13902.68 396
13903.79 404
13904.91 418
13906.02 382
13907.13 363
13908.25 435
13909.36 379
13910.48 329
13911.59 336
13912.70 389
13913.82 371
13914.93 346
13916.05 353
13917.16 346
13918.27 335
13919.39 359
13920.50 327
13921.62 348
13922.73 341
13923.85 388
13924.96 387
13926.08 386
13927.19 333
13928.30 353
13929.42 370
13930.53 364
13931.65 338
13932.76 362
13933.88 364
13934.99 364
13936.11 335
13937.22 347
13938.34 341
13939.45 335
13940.57 381
13941.68 356
13942.80 349
13943.91 354
13945.03 305
13946.15 350
13947.26 302
13948.38 325
13949.49 361
13950.61 324
13951.72 336
13952.84 321
13953.95 313
13955.07 354
13956.19 377
13957.30 348
13958.42 328
13959.53 312
13960.65 336
13961.77 347
13962.88 383
13964.00 392
13965.11 298
13966.23 335
13967.35 319
13968.46 335
13969.58 328
13970.69 354
13971.81 371
13972.93 316
13974.04 282
13975.16 320
13976.28 348
13977.39 321
13978.51 330
13979.63 345
13980.74 348
13981.86 355
13982.98 337
13984.09 338
13985.21 348
13986.33 331
13987.45 350
13988.56 340
13989.68 334
13990.80 360
13991.91 318
13993.03 310
13994.15 338
13995.27 319
13996.38 355
13997.50 333
13998.62 342
13999.74 351
14000.85 331
14001.97 364
14003.09 412
14004.21 362
14005.32 335
14006.44 365
14007.56 380
14008.68 333
14009.80 368
14010.91 378
14012.03 382
14013.15 357
14014.27 347
14015.39 373
14016.50 378
14017.62 364
14018.74 372
14019.86 399
14020.98 369
14022.10 446
14023.21 381
14024.33 393
14025.45 385
14026.57 406
14027.69 358
14028.81 377
14029.93 374
14031.04 354
14032.16 354
14033.28 339
14034.40 381
14035.52 352
14036.64 380
14037.76 355
14038.88 333
14040.00 334
14041.12 350
14042.23 349
14043.35 339
14044.47 334
14045.59 296
14046.71 347
14047.83 390
14048.95 360
14050.07 367
14051.19 337
14052.31 361
14053.43 339
14054.55 331
14055.67 323
14056.79 335
14057.91 374
14059.03 363
14060.15 371
14061.27 327
14062.39 356
14063.51 368
14064.63 315
14065.75 356
14066.87 333
14067.99 378
14069.11 379
14070.23 355
14071.35 353
14072.47 330
14073.59 344
14074.71 381
14075.83 394
14076.95 349
14078.07 348
14079.19 392
14080.31 387
14081.44 402
14082.56 387
14083.68 397
14084.80 385
14085.92 379
14087.04 377
14088.16 378
14089.28 382
14090.40 400
14091.52 385
14092.65 394
14093.77 429
14094.89 454
14096.01 405
14097.13 413
14098.25 444
14099.37 498
14100.50 488
14101.62 441
14102.74 456
14103.86 443
14104.98 439
14106.10 391
14107.23 421
14108.35 399
14109.47 408
14110.59 377
14111.71 366
14112.84 345
14113.96 348
14115.08 354
14116.20 342
14117.32 325
14118.45 350
14119.57 312
14120.69 297
14121.81 336
14122.94 359
14124.06 328
14125.18 348
14126.30 329
14127.43 321
14128.55 298
14129.67 309
14130.79 323
14131.92 321
14133.04 328
14134.16 346
14135.29 299
14136.41 290
14137.53 317
14138.66 295
14139.78 342
14140.90 295
14142.02 326
14143.15 327
14144.27 300
14145.39 356
14146.52 348
14147.64 318
14148.76 318
14149.89 283
14151.01 319
14152.14 323
14153.26 294
14154.38 282
14155.51 314
14156.63 314
14157.75 344
14158.88 318
14160.00 286
14161.13 308
14162.25 325
14163.37 291
14164.50 327
14165.62 322
14166.75 323
14167.87 331
14168.99 308
14170.12 258
14171.24 285
14172.37 296
14173.49 331
14174.62 297
14175.74 315
14176.87 322
14177.99 291
14179.12 319
14180.24 299
14181.36 320
14182.49 280
14183.61 286
14184.74 285
14185.86 299
14186.99 304
14188.11 341
14189.24 294
14190.36 239
14191.49 256
14192.62 305
14193.74 282
14194.87 278
14195.99 324
14197.12 330
14198.24 290
14199.37 302
14200.49 243
14201.62 288
14202.74 296
14203.87 303
14205.00 311
14206.12 290
14207.25 264
14208.37 241
14209.50 280
14210.62 297
14211.75 257
14212.88 291
14214.00 268
14215.13 275
14216.26 244
14217.38 276
14218.51 308
14219.63 286
14220.76 281
14221.89 260
14223.01 286
14224.14 273
14225.27 253
14226.39 248
14227.52 244
14228.65 242
14229.77 243
14230.90 260
14232.03 262
14233.15 261
14234.28 271
14235.41 286
14236.53 277
14237.66 281
14238.79 314
14239.91 288
14241.04 268
14242.17 239
14243.30 242
14244.42 221
14245.55 268
14246.68 270
14247.81 265
14248.93 235
14250.06 277
14251.19 240
14252.32 263
14253.44 266
14254.57 245
14255.70 256
14256.83 289
14257.95 307
14259.08 253
14260.21 274
14261.34 290
14262.47 238
14263.59 235
14264.72 261
14265.85 253
14266.98 271
14268.11 246
14269.23 262
14270.36 236
14271.49 278
14272.62 271
14273.75 245
14274.88 255
14276.01 247
14277.13 228
14278.26 249
14279.39 258
14280.52 247
14281.65 255
14282.78 218
14283.91 270
14285.04 216
14286.16 273
14287.29 234
14288.42 254
14289.55 265
14290.68 261
14291.81 237
14292.94 221
14294.07 267
14295.20 260
14296.33 263
14297.46 236
14298.59 212
14299.71 263
14300.84 246
14301.97 216
14303.10 206
14304.23 274
14305.36 268
14306.49 221
14307.62 233
14308.75 241
14309.88 242
14311.01 243
14312.14 223
14313.27 227
14314.40 273
14315.53 225
14316.66 236
14317.79 236
14318.92 253
14320.05 237
14321.18 221
14322.31 213
14323.44 246
14324.57 212
14325.70 225
14326.84 216
14327.97 248
14329.10 200
14330.23 174
14331.36 229
14332.49 206
14333.62 234
14334.75 218
14335.88 212
14337.01 195
14338.14 239
14339.27 256
14340.41 252
14341.54 182
14342.67 221
14343.80 226
14344.93 213
14346.06 206
14347.19 180
14348.32 216
14349.46 248
14350.59 261
14351.72 230
14352.85 210
14353.98 198
14355.11 178
14356.25 191
14357.38 222
14358.51 240
14359.64 221
14360.77 242
14361.90 246
14363.04 229
14364.17 242
14365.30 252
14366.43 228
14367.56 222
14368.70 212
14369.83 225
14370.96 241
14372.09 237
14373.23 196
14374.36 195
14375.49 231
14376.62 273
14377.76 261
14378.89 250
14380.02 222
14381.15 205
14382.29 211
14383.42 241
14384.55 247
14385.69 201
14386.82 205
14387.95 185
14389.08 229
14390.22 221
14391.35 207
14392.48 198
14393.62 169
14394.75 174
14395.88 200
14397.02 209
14398.15 184
14399.28 185
14400.42 206
14401.55 195
14402.68 214
14403.82 226
14404.95 209
14406.08 200
14407.22 191
14408.35 217
14409.49 232
14410.62 222
14411.75 244
14412.89 235
14414.02 246
14415.16 213
14416.29 204
14417.42 213
14418.56 220
14419.69 205
14420.83 175
14421.96 194
14423.10 208
14424.23 218
14425.36 209
14426.50 258
14427.63 208
14428.77 217
14429.90 238
14431.04 232
14432.17 213
14433.31 229
14434.44 226
14435.58 199
14436.71 202
14437.85 240
14438.98 211
14440.12 240
14441.25 200
14442.39 190
14443.52 217
14444.66 208
14445.79 187
14446.93 221
14448.06 205
14449.20 211
14450.33 210
14451.47 200
14452.60 212
14453.74 214
14454.87 181
14456.01 206
14457.15 208
14458.28 198
14459.42 224
14460.55 201
14461.69 202
14462.83 186
14463.96 228
14465.10 180
14466.23 187
14467.37 213
14468.51 216
14469.64 196
14470.78 191
14471.91 193
14473.05 209
14474.19 228
14475.32 206
14476.46 193
14477.60 201
14478.73 218
14479.87 202
14481.01 186
14482.14 176
14483.28 181
14484.42 167
14485.55 197
14486.69 198
14487.83 215
14488.96 206
14490.10 178
14491.24 194
14492.37 218
14493.51 221
14494.65 203
14495.79 210
14496.92 235
14498.06 214
14499.20 245
14500.34 213
14501.47 177
14502.61 184
14503.75 200
14504.89 214
14506.02 175
14507.16 221
14508.30 194
14509.44 215
14510.57 218
14511.71 232
14512.85 191
14513.99 181
14515.13 181
14516.26 181
14517.40 198
14518.54 212
14519.68 195
14520.82 184
14521.95 202
14523.09 212
14524.23 217
14525.37 221
14526.51 214
14527.65 206
14528.78 176
14529.92 197
14531.06 197
14532.20 181
14533.34 203
14534.48 228
14535.62 210
14536.76 217
14537.89 210
14539.03 187
14540.17 235
14541.31 235
14542.45 223
14543.59 223
14544.73 199
14545.87 205
14547.01 215
14548.15 199
14549.29 181
14550.42 207
14551.56 208
14552.70 202
14553.84 217
14554.98 231
14556.12 214
14557.26 180
14558.40 201
14559.54 194
14560.68 210
14561.82 210
14562.96 184
14564.10 221
14565.24 236
14566.38 239
14567.52 236
14568.66 225
14569.80 206
14570.94 203
14572.08 214
14573.22 217
14574.36 214
14575.50 223
14576.64 222
14577.78 209
14578.92 223
14580.06 212
14581.20 207
14582.35 210
14583.49 224
14584.63 207
14585.77 202
14586.91 225
14588.05 234
14589.19 234
14590.33 241
14591.47 217
14592.61 249
14593.75 224
14594.89 207
14596.04 213
14597.18 236
14598.32 246
14599.46 224
14600.60 266
14601.74 242
14602.88 269
14604.03 266
14605.17 237
14606.31 233
14607.45 210
14608.59 212
14609.73 252
14610.87 239
14612.02 238
14613.16 216
14614.30 236
14615.44 221
14616.58 242
14617.73 239
14618.87 244
14620.01 260
14621.15 208
14622.29 253
14623.44 286
14624.58 234
14625.72 231
14626.86 242
14628.01 244
14629.15 270
14630.29 253
14631.43 259
14632.58 279
14633.72 255
14634.86 256
14636.00 255
14637.15 278
14638.29 288
14639.43 275
14640.58 254
14641.72 242
14642.86 273
14644.00 237
14645.15 234
14646.29 236
14647.43 253
14648.58 269
14649.72 223
14650.86 228
14652.01 250
14653.15 272
14654.29 206
14655.44 221
14656.58 248
14657.72 231
14658.87 241
14660.01 206
14661.16 234
14662.30 229
14663.44 169
14664.59 216
14665.73 187
14666.87 195
14668.02 209
14669.16 228
14670.31 219
14671.45 248
14672.59 221
14673.74 233
14674.88 230
14676.03 200
14677.17 203
14678.32 227
14679.46 243
14680.60 209
14681.75 211
14682.89 226
14684.04 216
14685.18 226
14686.33 239
14687.47 193
14688.62 207
14689.76 233
14690.91 214
14692.05 197
14693.20 205
14694.34 230
14695.49 255
14696.63 206
14697.78 186
14698.92 215
14700.07 215
14701.21 230
14702.36 225
14703.50 218
14704.65 244
14705.79 258
14706.94 242
14708.09 206
14709.23 223
14710.38 233
14711.52 223
14712.67 265
14713.81 234
14714.96 251
14716.11 238
14717.25 245
14718.40 216
14719.54 229
14720.69 263
14721.84 237
14722.98 268
14724.13 236
14725.27 232
14726.42 197
14727.57 216
14728.71 255
14729.86 238
14731.01 253
14732.15 233
14733.30 231
14734.45 227
14735.59 251
14736.74 234
14737.88 236
14739.03 254
14740.18 228
14741.33 229
14742.47 253
14743.62 261
14744.77 260
14745.91 236
14747.06 277
14748.21 209
14749.35 212
14750.50 217
14751.65 265
14752.80 253
14753.94 273
14755.09 287
14756.24 293
14757.39 262
14758.53 281
14759.68 277
14760.83 259
14761.98 265
14763.12 275
14764.27 312
14765.42 279
14766.57 288
14767.71 254
14768.86 258
14770.01 279
14771.16 257
14772.31 312
14773.45 342
14774.60 282
14775.75 278
14776.90 302
14778.05 328
14779.20 336
14780.34 364
14781.49 344
14782.64 333
14783.79 323
14784.94 363
14786.09 342
14787.24 339
14788.38 315
14789.53 366
14790.68 407
14791.83 365
14792.98 352
14794.13 356
14795.28 379
14796.43 413
14797.57 411
14798.72 393
14799.87 425
14801.02 405
14802.17 384
14803.32 362
14804.47 365
14805.62 409
14806.77 386
14807.92 386
14809.07 387
14810.22 354
14811.37 379
14812.52 340
14813.67 430
14814.82 411
14815.97 416
14817.12 397
14818.26 432
14819.41 431
14820.56 377
14821.71 388
14822.86 364
14824.01 353
14825.16 350
14826.31 348
14827.47 314
14828.62 324
14829.77 336
14830.92 311
14832.07 301
14833.22 296
14834.37 283
14835.52 264
14836.67 303
14837.82 302
14838.97 299
14840.12 274
14841.27 265
14842.42 284
14843.57 244
14844.72 259
14845.87 259
14847.03 264
14848.18 275
14849.33 257
14850.48 263
14851.63 242
14852.78 259
14853.93 244
14855.08 217
14856.23 236
14857.39 233
14858.54 249
14859.69 220
14860.84 222
14861.99 233
14863.14 252
14864.29 231
14865.45 221
14866.60 194
14867.75 245
14868.90 221
14870.05 250
14871.21 249
14872.36 237
14873.51 231
14874.66 236
14875.81 238
14876.97 218
14878.12 211
14879.27 211
14880.42 243
14881.57 224
14882.73 230
14883.88 228
14885.03 232
14886.18 197
14887.34 282
14888.49 215
14889.64 247
14890.79 214
14891.95 224
14893.10 238
14894.25 199
14895.41 234
14896.56 250
14897.71 250
14898.86 214
14900.02 238
14901.17 186
14902.32 201
14903.48 202
14904.63 250
14905.78 219
14906.94 242
14908.09 241
14909.24 208
14910.40 192
14911.55 210
14912.70 233
14913.86 214
14915.01 208
14916.16 223
14917.32 245
14918.47 230
14919.63 222
14920.78 208
14921.93 182
14923.09 215
14924.24 200
14925.39 209
14926.55 211
14927.70 224
14928.86 252
14930.01 235
14931.17 210
14932.32 201
14933.47 219
14934.63 221
14935.78 206
14936.94 229
14938.09 253
14939.25 230
14940.40 225
14941.56 215
14942.71 216
14943.86 242
14945.02 217
14946.17 210
14947.33 208
14948.48 201
14949.64 189
14950.79 231
14951.95 224
14953.10 198
14954.26 208
14955.41 206
14956.57 207
14957.72 197
14958.88 195
14960.04 190
14961.19 180
14962.35 203
14963.50 184
14964.66 219
14965.81 213
14966.97 190
14968.12 162
14969.28 183
14970.44 182
14971.59 175
14972.75 182
14973.90 217
14975.06 214
14976.21 190
14977.37 204
14978.53 193
14979.68 175
14980.84 180
14981.99 240
14983.15 213
14984.31 144
14985.46 157
14986.62 173
14987.78 179
14988.93 182
14990.09 184
14991.25 177
14992.40 198
14993.56 203
14994.72 169
14995.87 201
14997.03 171
14998.19 174
14999.34 191
15000.50 182
15001.66 190
15002.81 181
15003.97 201
15005.13 186
15006.29 171
15007.44 199
15008.60 205
15009.76 179
15010.91 187
15012.07 187
15013.23 175
15014.39 176
15015.54 190
15016.70 153
15017.86 184
15019.02 163
15020.17 153
15021.33 174
15022.49 176
15023.65 152
15024.81 152
15025.96 158
15027.12 142
15028.28 164
15029.44 174
15030.59 188
15031.75 162
15032.91 178
15034.07 156
15035.23 197
15036.39 175
15037.54 162
15038.70 186
15039.86 193
15041.02 171
15042.18 171
15043.34 206
15044.50 195
15045.65 205
15046.81 196
15047.97 160
15049.13 172
15050.29 149
15051.45 141
15052.61 158
15053.77 150
15054.92 160
15056.08 193
15057.24 195
15058.40 205
15059.56 175
15060.72 175
15061.88 197
15063.04 183
15064.20 171
15065.36 174
15066.52 180
15067.68 198
15068.84 182
15070.00 159
15071.16 181
15072.32 184
15073.47 186
15074.63 176
15075.79 161
15076.95 138
15078.11 167
15079.27 177
15080.43 182
15081.59 180
15082.75 182
15083.91 174
15085.07 175
15086.23 164
15087.39 172
15088.56 183
15089.72 159
15090.88 185
15092.04 175
15093.20 165
15094.36 172
15095.52 162
15096.68 160
15097.84 152
15099.00 176
15100.16 205
15101.32 180
15102.48 183
15103.64 189
15104.80 177
15105.97 184
15107.13 162
15108.29 166
15109.45 163
15110.61 185
15111.77 168
15112.93 181
15114.09 177
15115.25 170
15116.42 186
15117.58 162
15118.74 166
15119.90 162
15121.06 170
15122.22 189
15123.39 200
15124.55 183
15125.71 173
15126.87 204
15128.03 181
15129.19 161
15130.36 150
15131.52 167
15132.68 198
15133.84 184
15135.00 164
15136.17 160
15137.33 170
15138.49 152
15139.65 149
15140.82 155
15141.98 177
15143.14 144
15144.30 153
15145.46 175
15146.63 187
15147.79 170
15148.95 171
15150.12 193
15151.28 200
15152.44 171
15153.60 178
15154.77 210
15155.93 195
15157.09 178
15158.26 180
15159.42 165
15160.58 168
15161.74 154
15162.91 157
15164.07 174
15165.23 149
15166.40 159
15167.56 158
15168.72 182
15169.89 186
15171.05 188
15172.21 167
15173.38 137
15174.54 169
15175.71 186
15176.87 183
15178.03 177
15179.20 184
15180.36 147
15181.52 175
15182.69 176
15183.85 161
15185.02 165
15186.18 155
15187.34 174
15188.51 179
15189.67 158
15190.84 166
15192.00 166
15193.17 154
15194.33 159
15195.49 168
15196.66 171
15197.82 183
15198.99 145
15200.15 158
15201.32 196
15202.48 180
15203.65 184
15204.81 171
15205.98 149
15207.14 147
15208.31 160
15209.47 200
15210.64 167
15211.80 180
15212.97 163
15214.13 189
15215.30 178
15216.46 177
15217.63 176
15218.79 173
15219.96 182
15221.12 190
15222.29 177
15223.45 173
15224.62 158
15225.78 174
15226.95 186
15228.12 183
15229.28 202
15230.45 200
15231.61 197
15232.78 196
15233.95 189
15235.11 182
15236.28 170
15237.44 192
15238.61 156
15239.78 181
15240.94 179
15242.11 192
15243.27 198
15244.44 172
15245.61 182
15246.77 200
15247.94 208
15249.11 205
15250.27 174
15251.44 172
15252.61 199
15253.77 186
15254.94 180
15256.11 180
15257.27 166
15258.44 195
15259.61 198
15260.77 182
15261.94 170
15263.11 163
15264.27 171
15265.44 155
15266.61 182
15267.78 172
15268.94 162
15270.11 181
15271.28 138
15272.44 174
15273.61 149
15274.78 181
15275.95 211
15277.11 176
15278.28 139
15279.45 143
15280.62 175
15281.79 207
15282.95 172
15284.12 153
15285.29 157
15286.46 175
15287.62 184
15288.79 188
15289.96 179
15291.13 173
15292.30 184
15293.47 183
15294.63 178
15295.80 159
15296.97 203
15298.14 184
15299.31 198
15300.48 200
15301.64 173
15302.81 187
15303.98 192
15305.15 192
15306.32 164
15307.49 191
15308.66 200
15309.82 178
15310.99 154
15312.16 179
15313.33 191
15314.50 173
15315.67 191
15316.84 182
15318.01 143
15319.18 170
15320.35 180
15321.51 205
15322.68 194
15323.85 196
15325.02 202
15326.19 172
15327.36 178
15328.53 189
15329.70 154
15330.87 196
15332.04 180
15333.21 175
15334.38 184
15335.55 177
15336.72 173
15337.89 186
15339.06 172
15340.23 158
15341.40 184
15342.57 171
15343.74 196
15344.91 194
15346.08 181
15347.25 193
15348.42 211
15349.59 216
15350.76 205
15351.93 190
15353.10 171
15354.27 194
15355.44 171
15356.61 168
15357.78 169
15358.95 170
15360.13 168
15361.30 177
15362.47 164
15363.64 171
15364.81 176
15365.98 198
15367.15 159
15368.32 190
15369.49 189
15370.66 179
15371.84 173
15373.01 156
15374.18 150
15375.35 158
15376.52 171
15377.69 154
15378.86 152
15380.03 152
15381.21 163
15382.38 166
15383.55 166
15384.72 168
15385.89 185
15387.06 186
15388.24 170
15389.41 192
15390.58 152
15391.75 147
15392.92 196
15394.10 218
15395.27 201
15396.44 186
15397.61 179
15398.78 188
15399.96 191
15401.13 142
15402.30 177
15403.47 168
15404.65 157
15405.82 155
15406.99 205
15408.16 187
15409.34 179
15410.51 176
15411.68 199
15412.85 159
15414.03 157
15415.20 166
15416.37 148
15417.55 153
15418.72 164
15419.89 142
15421.06 143
15422.24 167
15423.41 161
15424.58 153
15425.76 170
15426.93 184
15428.10 191
15429.28 194
15430.45 134
15431.62 164
15432.80 162
15433.97 187
15435.15 177
15436.32 132
15437.49 173
15438.67 227
15439.84 175
15441.01 184
15442.19 170
15443.36 182
15444.54 173
15445.71 134
15446.88 153
15448.06 141
15449.23 187
15450.41 149
15451.58 152
15452.75 174
15453.93 183
15455.10 197
15456.28 139
15457.45 159
15458.63 163
15459.80 182
15460.98 172
15462.15 152
15463.32 145
15464.50 166
15465.67 171
15466.85 175
15468.02 176
15469.20 168
15470.37 155
15471.55 174
15472.72 121
15473.90 140
15475.07 141
15476.25 154
15477.42 201
15478.60 177
15479.77 141
15480.95 175
15482.13 179
15483.30 186
15484.48 152
15485.65 175
15486.83 163
15488.00 181
15489.18 165
15490.35 133
15491.53 157
15492.71 154
15493.88 157
15495.06 151
15496.23 152
15497.41 175
15498.59 175
15499.76 144
15500.94 184
15502.11 172
15503.29 183
15504.47 170
15505.64 148
15506.82 146
15508.00 144
15509.17 164
15510.35 154
15511.52 149
15512.70 182
15513.88 133
15515.05 134
15516.23 126
15517.41 155
15518.58 165
15519.76 165
15520.94 156
15522.12 147
15523.29 165
15524.47 164
15525.65 143
15526.82 157
15528.00 187
15529.18 177
15530.35 153
15531.53 150
15532.71 181
15533.89 162
15535.06 180
15536.24 176
15537.42 174
15538.60 166
15539.77 165
15540.95 152
15542.13 151
15543.31 137
15544.48 155
15545.66 153
15546.84 178
15548.02 157
15549.20 180
15550.37 142
15551.55 132
15552.73 175
15553.91 170
15555.09 164
15556.26 158
15557.44 135
15558.62 170
15559.80 160
15560.98 167
15562.16 137
15563.34 160
15564.51 163
15565.69 157
15566.87 175
15568.05 192
15569.23 156
15570.41 158
15571.59 174
15572.76 174
15573.94 154
15575.12 150
15576.30 177
15577.48 179
15578.66 175
15579.84 189
15581.02 178
15582.20 151
15583.38 181
15584.56 176
15585.73 139
15586.91 157
15588.09 169
15589.27 192
15590.45 173
15591.63 156
15592.81 168
15593.99 151
15595.17 161
15596.35 161
15597.53 154
15598.71 150
15599.89 169
15601.07 165
15602.25 170
15603.43 205
15604.61 168
15605.79 185
15606.97 198
15608.15 186
15609.33 196
15610.51 170
15611.69 168
15612.87 173
15614.05 175
15615.23 205
15616.41 188
15617.59 187
15618.77 184
15619.95 172
15621.14 207
15622.32 201
15623.50 203
15624.68 177
15625.86 217
15627.04 204
15628.22 206
15629.40 184
15630.58 204
15631.76 212
15632.94 172
15634.13 198
15635.31 190
15636.49 191
15637.67 215
15638.85 166
15640.03 191
15641.21 197
15642.39 225
15643.58 222
15644.76 204
15645.94 235
15647.12 218
15648.30 196
15649.48 217
15650.67 284
15651.85 257
15653.03 208
15654.21 236
15655.39 246
15656.58 186
15657.76 214
15658.94 227
15660.12 204
15661.30 216
15662.49 208
15663.67 242
15664.85 226
15666.03 208
15667.22 234
15668.40 207
15669.58 166
15670.76 214
15671.95 205
15673.13 208
15674.31 217
15675.49 186
15676.68 191
15677.86 210
15679.04 246
15680.23 211
15681.41 198
15682.59 188
15683.77 221
15684.96 206
15686.14 162
15687.32 195
15688.51 200
15689.69 190
15690.87 186
15692.06 171
15693.24 199
15694.42 196
15695.61 231
15696.79 187
15697.97 206
15699.16 183
15700.34 211
15701.53 218
15702.71 222
15703.89 192
15705.08 190
15706.26 233
15707.44 184
15708.63 198
15709.81 214
15711.00 211
15712.18 200
15713.36 216
15714.55 230
15715.73 215
15716.92 190
15718.10 212
15719.29 196
15720.47 207
15721.66 194
15722.84 237
15724.02 232
15725.21 211
15726.39 204
15727.58 219
15728.76 226
15729.95 218
15731.13 231
15732.32 222
15733.50 194
15734.69 213
15735.87 200
15737.06 218
15738.24 237
15739.43 243
15740.61 210
15741.80 231
15742.98 241
15744.17 225
15745.35 250
15746.54 199
15747.72 234
15748.91 215
15750.10 210
15751.28 237
15752.47 222
15753.65 214
15754.84 229
15756.02 217
15757.21 219
15758.40 220
15759.58 249
15760.77 244
15761.95 236
15763.14 204
15764.33 191
15765.51 238
15766.70 232
15767.88 214
15769.07 205
15770.26 212
15771.44 233
15772.63 203
15773.82 193
15775.00 212
15776.19 224
15777.38 241
15778.56 206
15779.75 208
15780.94 232
15782.12 201
15783.31 208
15784.50 197
15785.68 217
15786.87 214
15788.06 193
15789.24 214
15790.43 216
15791.62 236
15792.81 242
15793.99 182
15795.18 174
15796.37 206
15797.55 218
15798.74 204
15799.93 211
15801.12 216
15802.30 210
15803.49 221
15804.68 234
15805.87 186
15807.05 207
15808.24 199
15809.43 191
15810.62 197
15811.81 182
15812.99 237
15814.18 176
15815.37 169
15816.56 143
15817.75 163
15818.93 194
15820.12 193
15821.31 177
15822.50 176
15823.69 165
15824.88 198
15826.06 191
15827.25 195
15828.44 171
15829.63 197
15830.82 167
15832.01 161
15833.20 177
15834.38 183
15835.57 177
15836.76 194
15837.95 184
15839.14 205
15840.33 168
15841.52 176
15842.71 184
15843.90 172
15845.08 198
15846.27 213
15847.46 182
15848.65 150
15849.84 160
15851.03 154
15852.22 172
15853.41 180
15854.60 177
15855.79 195
15856.98 212
15858.17 165
15859.36 172
15860.55 175
15861.74 208
15862.93 200
15864.12 183
15865.31 174
15866.50 186
15867.69 197
15868.88 159
15870.07 173
15871.26 184
15872.45 176
15873.64 175
15874.83 215
15876.02 194
15877.21 192
15878.40 174
15879.59 174
15880.78 208
15881.97 201
15883.16 190
15884.35 193
15885.54 186
15886.73 161
15887.92 157
15889.11 172
15890.30 164
15891.50 177
15892.69 157
15893.88 167
15895.07 200
15896.26 214
15897.45 194
15898.64 196
15899.83 198
15901.02 181
15902.22 200
15903.41 245
15904.60 185
15905.79 191
15906.98 178
15908.17 197
15909.36 182
15910.56 188
15911.75 167
15912.94 189
15914.13 192
15915.32 181
15916.51 212
15917.71 207
15918.90 167
15920.09 189
15921.28 212
15922.47 203
15923.67 199
15924.86 199
15926.05 178
15927.24 178
15928.43 189
15929.63 216
15930.82 225
15932.01 149
15933.20 191
15934.40 190
15935.59 181
15936.78 186
15937.97 177
15939.17 181
15940.36 189
15941.55 150
15942.75 163
15943.94 158
15945.13 189
15946.32 172
15947.52 182
15948.71 167
15949.90 149
15951.10 162
15952.29 177
15953.48 160
15954.68 137
15955.87 156
15957.06 196
15958.26 169
15959.45 170
15960.64 158
15961.84 204
15963.03 177
15964.22 158
15965.42 153
15966.61 172
15967.80 161
15969.00 171
15970.19 136
15971.39 147
15972.58 162
15973.77 184
15974.97 167
15976.16 167
15977.36 181
15978.55 165
15979.74 181
15980.94 160
15982.13 145
15983.33 173
15984.52 184
15985.72 171
15986.91 146
15988.10 128
15989.30 140
15990.49 153
15991.69 154
15992.88 154
15994.08 166
15995.27 174
15996.47 182
15997.66 168
15998.86 167
16000.05 186
16001.25 201
16002.44 161
16003.64 160
16004.83 150
16006.03 163
16007.22 170
16008.42 161
16009.61 161
16010.81 167
16012.00 162
16013.20 165
16014.40 130
16015.59 134
16016.79 129
16017.98 137
16019.18 136
16020.37 158
16021.57 135
16022.76 149
16023.96 166
16025.16 149
16026.35 137
16027.55 148
16028.74 143
16029.94 143
16031.14 139
16032.33 135
16033.53 154
16034.73 146
16035.92 132
16037.12 145
16038.31 155
16039.51 151
16040.71 178
16041.90 137
16043.10 142
16044.30 155
16045.49 174
16046.69 138
16047.89 127
16049.08 132
16050.28 120
16051.48 152
16052.67 172
16053.87 170
16055.07 153
16056.27 152
16057.46 159
16058.66 160
16059.86 185
16061.05 153
16062.25 141
16063.45 135
16064.65 152
16065.84 141
16067.04 169
16068.24 129
16069.44 143
16070.63 156
16071.83 163
16073.03 130
16074.23 167
16075.42 161
16076.62 181
16077.82 163
16079.02 149
16080.22 129
16081.41 145
16082.61 128
16083.81 131
16085.01 121
16086.21 130
16087.40 171
16088.60 165
16089.80 123
16091.00 108
16092.20 104
16093.40 136
16094.59 121
16095.79 131
16096.99 138
16098.19 126
16099.39 135
16100.59 170
16101.79 169
16102.99 129
16104.18 147
16105.38 152
16106.58 133
16107.78 144
16108.98 131
16110.18 138
16111.38 131
16112.58 112
16113.78 125
16114.98 162
16116.17 122
16117.37 132
16118.57 120
16119.77 142
16120.97 125
16122.17 159
16123.37 154
16124.57 153
16125.77 133
16126.97 138
16128.17 168
16129.37 159
16130.57 145
16131.77 133
16132.97 116
16134.17 122
16135.37 107
16136.57 144
16137.77 135
16138.97 138
16140.17 124
16141.37 131
16142.57 130
16143.77 125
16144.97 131
16146.17 143
16147.37 154
16148.57 122
16149.77 132
16150.97 124
16152.17 144
16153.37 126
16154.58 131
16155.78 171
16156.98 130
16158.18 167
16159.38 135
16160.58 133
16161.78 130
16162.98 149
16164.18 144
16165.38 142
16166.59 132
16167.79 150
16168.99 139
16170.19 130
16171.39 126
16172.59 139
16173.79 133
16174.99 133
16176.20 127
16177.40 133
16178.60 159
16179.80 124
16181.00 129
16182.20 126
16183.41 120
16184.61 143
16185.81 145
16187.01 194
16188.21 143
16189.42 169
16190.62 175
16191.82 177
16193.02 157
16194.22 123
16195.43 150
16196.63 145
16197.83 162
16199.03 134
16200.24 155
16201.44 160
16202.64 148
16203.84 135
16205.05 116
16206.25 146
16207.45 122
16208.65 143
16209.86 150
16211.06 159
16212.26 162
16213.47 143
16214.67 105
16215.87 105
16217.07 150
16218.28 127
16219.48 141
16220.68 139
16221.89 132
16223.09 146
16224.29 137
16225.50 133
16226.70 186
16227.90 129
16229.11 143
16230.31 162
16231.51 138
16232.72 139
16233.92 160
16235.13 133
16236.33 138
16237.53 152
16238.74 127
16239.94 134
16241.15 153
16242.35 149
16243.55 141
16244.76 163
16245.96 157
16247.17 144
16248.37 159
16249.57 150
16250.78 159
16251.98 135
16253.19 130
16254.39 144
16255.60 128
16256.80 134
16258.01 163
16259.21 155
16260.41 147
16261.62 135
16262.82 156
16264.03 135
16265.23 181
16266.44 164
16267.64 149
16268.85 163
16270.05 145
16271.26 144
16272.46 146
16273.67 149
16274.87 140
16276.08 140
16277.28 151
16278.49 169
16279.70 161
16280.90 176
16282.11 142
16283.31 154
16284.52 136
16285.72 126
16286.93 133
16288.13 178
16289.34 180
16290.55 166
16291.75 179
16292.96 178
16294.16 134
16295.37 165
16296.58 194
16297.78 145
16298.99 148
16300.19 165
16301.40 155
16302.61 149
16303.81 159
16305.02 177
16306.22 173
16307.43 147
16308.64 160
16309.84 178
16311.05 173
16312.26 173
16313.46 138
16314.67 186
16315.88 172
16317.08 167
16318.29 180
16319.50 208
16320.70 221
16321.91 173
16323.12 193
16324.33 157
16325.53 156
16326.74 132
16327.95 177
16329.15 155
16330.36 153
16331.57 164
16332.78 175
16333.98 128
16335.19 150
16336.40 153
16337.61 143
16338.81 110
16340.02 135
16341.23 133
16342.44 105
16343.64 158
16344.85 136
16346.06 147
16347.27 146
16348.48 133
16349.68 168
16350.89 154
16352.10 158
16353.31 137
16354.52 137
16355.72 151
16356.93 159
16358.14 148
16359.35 148
16360.56 173
16361.77 197
16362.97 149
16364.18 138
16365.39 125
16366.60 153
16367.81 138
16369.02 130
16370.23 150
16371.43 146
16372.64 138
16373.85 134
16375.06 134
16376.27 139
16377.48 149
16378.69 145
16379.90 128
16381.11 135
16382.32 158
16383.52 122
16384.73 135
16385.94 150
16387.15 154
16388.36 137
16389.57 156
16390.78 136
16391.99 126
16393.20 122
16394.41 145
16395.62 162
16396.83 130
16398.04 104
16399.25 123
16400.46 145
16401.67 125
16402.88 125
16404.09 150
16405.30 138
16406.51 142
16407.72 132
16408.93 142
16410.14 108
16411.35 115
16412.56 123
16413.77 122
16414.98 128
16416.19 124
16417.40 127
16418.61 112
16419.82 105
16421.03 131
16422.24 138
16423.45 153
16424.67 125
16425.88 138
16427.09 152
16428.30 124
16429.51 119
16430.72 133
16431.93 139
16433.14 128
16434.35 124
16435.56 115
16436.78 134
16437.99 123
16439.20 121
16440.41 133
16441.62 134
16442.83 153
16444.04 145
16445.25 142
16446.47 154
16447.68 138
16448.89 110
16450.10 130
16451.31 133
16452.52 127
16453.74 122
16454.95 135
16456.16 138
16457.37 121
16458.58 140
16459.80 129
16461.01 121
16462.22 148
16463.43 129
16464.65 129
16465.86 151
16467.07 114
16468.28 113
16469.49 135
16470.71 146
16471.92 114
16473.13 138
16474.34 134
16475.56 150
16476.77 141
16477.98 130
16479.20 123
16480.41 142
16481.62 144
16482.83 125
16484.05 127
16485.26 125
16486.47 135
16487.69 101
16488.90 148
16490.11 148
16491.33 118
16492.54 121
16493.75 127
16494.97 124
16496.18 136
16497.39 144
16498.61 139
16499.82 127
16501.03 118
16502.25 112
16503.46 117
16504.67 124
16505.89 129
16507.10 110
16508.32 142
16509.53 143
16510.74 125
16511.96 140
16513.17 139
16514.39 127
16515.60 120
16516.81 106
16518.03 116
16519.24 122
16520.46 136
16521.67 150
16522.88 125
16524.10 120
16525.31 144
16526.53 146
16527.74 112
16528.96 117
16530.17 147
16531.39 155
16532.60 117
16533.82 103
16535.03 121
16536.25 124
16537.46 115
16538.68 136
16539.89 179
16541.11 140
16542.32 145
16543.54 142
16544.75 115
16545.97 129
16547.18 123
16548.40 141
16549.61 143
16550.83 135
16552.04 120
16553.26 111
16554.47 120
16555.69 132
16556.91 105
16558.12 131
16559.34 123
16560.55 106
16561.77 144
16562.98 140
16564.20 122
16565.42 139
16566.63 155
16567.85 139
16569.06 166
16570.28 133
16571.50 141
16572.71 118
16573.93 129
16575.15 149
16576.36 138
16577.58 133
16578.79 109
16580.01 110
16581.23 118
16582.44 121
16583.66 152
16584.88 112
16586.09 142
16587.31 134
16588.53 110
16589.74 136
16590.96 122
16592.18 123
16593.40 110
16594.61 103
16595.83 115
16597.05 126
16598.26 126
16599.48 116
16600.70 117
16601.92 113
16603.13 144
16604.35 131
16605.57 108
16606.78 107
16608.00 106
16609.22 119
16610.44 101
16611.66 142
16612.87 106
16614.09 115
16615.31 115
16616.53 105
16617.74 131
16618.96 120
16620.18 122
16621.40 140
16622.62 156
16623.83 111
16625.05 119
16626.27 119
16627.49 111
16628.71 115
16629.93 111
16631.14 112
16632.36 109
16633.58 116
16634.80 122
16636.02 116
16637.24 111
16638.45 123
16639.67 138
16640.89 141
16642.11 122
16643.33 105
16644.55 120
16645.77 147
16646.99 109
16648.21 118
16649.42 138
16650.64 145
16651.86 135
16653.08 112
16654.30 108
16655.52 125
16656.74 158
16657.96 128
16659.18 138
16660.40 120
16661.62 117
16662.84 112
16664.06 119
16665.28 105
16666.50 142
16667.72 113
16668.93 115
16670.15 90
16671.37 83
16672.59 106
16673.81 119
16675.03 133
16676.25 122
16677.47 123
16678.69 112
16679.91 104
16681.13 112
16682.36 121
16683.58 114
16684.80 112
16686.02 107
16687.24 153
16688.46 108
16689.68 134
16690.90 126
16692.12 120
16693.34 128
16694.56 132
16695.78 112
16697.00 108
16698.22 108
16699.44 136
16700.66 121
16701.89 137
16703.11 156
16704.33 120
16705.55 126
16706.77 102
16707.99 120
16709.21 128
16710.43 124
16711.65 113
16712.88 124
16714.10 153
16715.32 95
16716.54 148
16717.76 111
16718.98 104
16720.20 123
16721.43 114
16722.65 117
16723.87 124
16725.09 177
16726.31 172
16727.54 131
16728.76 148
16729.98 140
16731.20 114
16732.42 105
16733.65 112
16734.87 116
16736.09 137
16737.31 118
16738.53 113
16739.76 107
16740.98 117
16742.20 115
16743.42 116
16744.65 108
16745.87 116
16747.09 118
16748.31 122
16749.54 126
16750.76 145
16751.98 124
16753.21 121
16754.43 128
16755.65 126
16756.87 115
16758.10 118
16759.32 108
16760.54 115
16761.77 104
16762.99 112
16764.21 105
16765.44 110
16766.66 108
16767.88 109
16769.11 116
16770.33 141
16771.55 165
16772.78 145
16774.00 101
16775.22 93
16776.45 128
16777.67 119
16778.90 120
16780.12 102
16781.34 112
16782.57 99
16783.79 110
16785.02 119
16786.24 116
16787.46 128
16788.69 141
16789.91 145
16791.14 119
16792.36 141
16793.58 145
16794.81 123
16796.03 116
16797.26 112
16798.48 103
16799.71 122
16800.93 112
16802.16 91
16803.38 132
16804.61 140
16805.83 147
16807.06 155
16808.28 128
16809.50 109
16810.73 132
16811.95 129
16813.18 115
16814.40 128
16815.63 95
16816.86 133
16818.08 125
16819.31 118
16820.53 113
16821.76 126
16822.98 123
16824.21 125
16825.43 143
16826.66 131
16827.88 139
16829.11 137
16830.33 128
16831.56 106
16832.79 118
16834.01 124
16835.24 132
16836.46 109
16837.69 113
16838.92 94
16840.14 143
16841.37 149
16842.59 129
16843.82 135
16845.05 127
16846.27 148
16847.50 102
16848.73 110
16849.95 117
16851.18 128
16852.40 145
16853.63 123
16854.86 110
16856.08 119
16857.31 134
16858.54 129
16859.76 120
16860.99 105
16862.22 104
16863.44 118
16864.67 124
16865.90 126
16867.13 124
16868.35 123
16869.58 135
16870.81 159
16872.03 160
16873.26 128
16874.49 131
16875.72 142
16876.94 126
16878.17 111
16879.40 131
16880.63 167
16881.85 111
16883.08 127
16884.31 133
16885.54 148
16886.76 143
16887.99 138
16889.22 164
16890.45 143
16891.68 153
16892.90 137
16894.13 146
16895.36 132
16896.59 121
16897.82 133
16899.04 129
16900.27 156
16901.50 138
16902.73 128
16903.96 114
16905.18 110
16906.41 133
16907.64 142
16908.87 124
16910.10 136
16911.33 135
16912.56 148
16913.78 111
16915.01 115
16916.24 123
16917.47 135
16918.70 121
16919.93 135
16921.16 100
16922.39 114
16923.62 129
16924.85 117
16926.07 122
16927.30 122
16928.53 129
16929.76 126
16930.99 120
16932.22 136
16933.45 134
16934.68 117
16935.91 126
16937.14 117
16938.37 109
16939.60 133
16940.83 110
16942.06 99
16943.29 119
16944.52 130
16945.75 117
16946.98 131
16948.21 126
16949.44 150
16950.67 113
16951.90 119
16953.13 137
16954.36 131
16955.59 125
16956.82 147
16958.05 153
16959.28 112
16960.51 136
16961.74 146
16962.97 118
16964.20 126
16965.43 124
16966.66 111
16967.89 106
16969.12 112
16970.35 97
16971.58 104
16972.82 120
16974.05 117
16975.28 118
16976.51 96
16977.74 123
16978.97 114
16980.20 120
16981.43 144
16982.66 108
16983.90 131
16985.13 99
16986.36 105
16987.59 123
16988.82 119
16990.05 120
16991.28 151
16992.52 193
16993.75 110
16994.98 138
16996.21 115
16997.44 140
16998.67 108
16999.91 115
17001.14 102
17002.37 118
17003.60 127
17004.83 102
17006.07 118
17007.30 116
17008.53 106
17009.76 152
17010.99 92
17012.23 97
17013.46 87
17014.69 89
17015.92 126
17017.16 145
17018.39 127
17019.62 143
17020.85 120
17022.09 126
17023.32 135
17024.55 98
17025.78 105
17027.02 118
17028.25 127
17029.48 108
17030.72 117
17031.95 94
17033.18 91
17034.42 105
17035.65 123
17036.88 120
17038.11 119
17039.35 109
17040.58 120
17041.81 94
17043.05 88
17044.28 145
17045.52 100
17046.75 123
17047.98 124
17049.22 108
17050.45 100
17051.68 105
17052.92 109
17054.15 101
17055.38 128
17056.62 114
17057.85 119
17059.09 107
17060.32 111
17061.55 87
17062.79 98
17064.02 118
17065.26 137
17066.49 92
17067.73 94
17068.96 121
17070.19 109
17071.43 106
17072.66 102
17073.90 107
17075.13 128
17076.37 104
17077.60 92
17078.84 94
17080.07 111
17081.31 128
17082.54 107
17083.78 124
17085.01 77
17086.25 103
17087.48 105
17088.72 90
17089.95 124
17091.19 134
17092.42 130
17093.66 103
17094.89 114
17096.13 122
17097.36 120
17098.60 100
17099.83 120
17101.07 111
17102.30 123
17103.54 112
17104.78 104
17106.01 115
17107.25 94
17108.48 105
17109.72 87
17110.95 110
17112.19 146
17113.43 109
17114.66 97
17115.90 94
17117.13 111
17118.37 118
17119.61 85
17120.84 121
17122.08 112
17123.32 117
17124.55 110
17125.79 103
17127.02 95
17128.26 96
17129.50 116
17130.73 104
17131.97 98
17133.21 99
17134.44 109
17135.68 113
17136.92 104
17138.15 113
17139.39 113
17140.63 114
17141.87 117
17143.10 110
17144.34 82
17145.58 83
17146.81 61
17148.05 81
17149.29 82
17150.53 117
17151.76 109
17153.00 109
17154.24 96
17155.48 131
17156.71 116
17157.95 114
17159.19 118
17160.43 109
17161.66 103
17162.90 96
17164.14 105
17165.38 110
17166.62 96
17167.85 110
17169.09 122
17170.33 125
17171.57 128
17172.81 126
17174.04 99
17175.28 110
17176.52 92
17177.76 98
17179.00 101
17180.23 92
17181.47 99
17182.71 97
17183.95 84
17185.19 103
17186.43 96
17187.67 107
17188.90 103
17190.14 117
17191.38 94
17192.62 138
17193.86 107
17195.10 128
17196.34 150
17197.58 99
17198.82 97
17200.05 110
17201.29 108
17202.53 102
17203.77 115
17205.01 103
17206.25 118
17207.49 95
17208.73 100
17209.97 111
17211.21 112
17212.45 108
17213.69 116
17214.93 109
17216.17 88
17217.41 95
17218.65 125
17219.89 112
17221.13 100
17222.37 114
17223.61 79
17224.85 94
17226.09 97
17227.33 128
17228.57 90
17229.81 100
17231.05 116
17232.29 112
17233.53 79
17234.77 103
17236.01 130
17237.25 108
17238.49 99
17239.73 104
17240.97 88
17242.21 102
17243.45 92
17244.69 96
17245.93 102
17247.17 118
17248.41 118
17249.66 115
17250.90 113
17252.14 99
17253.38 117
17254.62 94
17255.86 93
17257.10 93
17258.34 76
17259.58 129
17260.83 110
17262.07 125
17263.31 105
17264.55 103
17265.79 122
17267.03 130
17268.27 120
17269.52 100
17270.76 97
17272.00 99
17273.24 89
17274.48 110
17275.72 107
17276.97 114
17278.21 126
17279.45 102
17280.69 102
17281.93 92
17283.18 101
17284.42 94
17285.66 101
17286.90 99
17288.15 100
17289.39 104
17290.63 106
17291.87 103
17293.11 108
17294.36 114
17295.60 91
17296.84 97
17298.08 125
17299.33 117
17300.57 92
17301.81 103
17303.06 103
17304.30 124
17305.54 95
17306.78 106
17308.03 86
17309.27 130
17310.51 113
17311.76 98
17313.00 97
17314.24 109
17315.49 119
17316.73 127
17317.97 101
17319.22 114
17320.46 75
17321.70 88
17322.95 103
17324.19 101
17325.43 87
17326.68 103
17327.92 83
17329.17 97
17330.41 100
17331.65 90
17332.90 97
17334.14 121
17335.38 95
17336.63 111
17337.87 95
17339.12 104
17340.36 100
17341.61 135
17342.85 98
17344.09 118
17345.34 83
17346.58 103
17347.83 132
17349.07 101
17350.32 121
17351.56 133
17352.80 119
17354.05 113
17355.29 95
17356.54 99
17357.78 104
17359.03 98
17360.27 101
17361.52 122
17362.76 120
17364.01 93
17365.25 124
17366.50 97
17367.74 102
17368.99 112
17370.23 108
17371.48 105
17372.72 91
17373.97 87
17375.22 96
17376.46 136
17377.71 133
17378.95 91
17380.20 96
17381.44 106
17382.69 86
17383.93 117
17385.18 122
17386.43 109
17387.67 91
17388.92 102
17390.16 103
17391.41 88
17392.66 104
17393.90 103
17395.15 111
17396.39 127
17397.64 98
17398.89 87
17400.13 97
17401.38 104
17402.63 111
17403.87 124
17405.12 101
17406.37 106
17407.61 85
17408.86 93
17410.11 117
17411.35 100
17412.60 91
17413.85 101
17415.09 97
17416.34 82
17417.59 104
17418.83 120
17420.08 98
17421.33 139
17422.57 102
17423.82 114
17425.07 115
17426.32 96
17427.56 106
17428.81 117
17430.06 94
17431.31 103
17432.55 112
17433.80 111
17435.05 103
17436.30 121
17437.54 109
17438.79 75
17440.04 93
17441.29 85
17442.53 99
17443.78 111
17445.03 107
17446.28 92
17447.53 102
17448.77 103
17450.02 81
17451.27 92
17452.52 83
17453.77 93
17455.01 114
17456.26 100
17457.51 84
17458.76 115
17460.01 111
17461.26 99
17462.51 80
17463.75 99
17465.00 117
17466.25 104
17467.50 95
17468.75 105
17470.00 88
17471.25 98
17472.50 90
17473.74 87
17474.99 96
17476.24 91
17477.49 106
17478.74 114
17479.99 90
17481.24 92
17482.49 93
17483.74 100
17484.99 94
17486.24 102
17487.49 89
17488.74 102
17489.98 91
17491.23 105
17492.48 106
17493.73 99
17494.98 110
17496.23 95
17497.48 93
17498.73 91
17499.98 68
17501.23 96
17502.48 102
17503.73 85
17504.98 107
17506.23 119
17507.48 101
17508.73 111
17509.98 105
17511.23 97
17512.48 98
17513.73 117
17514.98 107
17516.24 112
17517.49 106
17518.74 108
17519.99 95
17521.24 117
17522.49 89
17523.74 91
17524.99 102
17526.24 88
17527.49 117
17528.74 94
17529.99 85
17531.24 102
17532.50 121
17533.75 135
17535.00 105
17536.25 125
17537.50 95
17538.75 142
17540.00 121
17541.25 98
17542.51 76
17543.76 74
17545.01 109
17546.26 99
17547.51 103
17548.76 105
17550.01 100
17551.27 107
17552.52 114
17553.77 120
17555.02 102
17556.27 113
17557.53 97
17558.78 90
17560.03 98
17561.28 97
17562.53 127
17563.79 124
17565.04 113
17566.29 105
17567.54 82
17568.80 111
17570.05 125
17571.30 90
17572.55 99
17573.81 99
17575.06 123
17576.31 108
17577.56 102
17578.82 99
17580.07 103
17581.32 106
17582.57 96
17583.83 85
17585.08 95
17586.33 95
17587.59 102
17588.84 107
17590.09 103
17591.35 117
17592.60 99
17593.85 94
17595.11 80
17596.36 94
17597.61 107
17598.87 117
17600.12 93
17601.37 92
17602.63 109
17603.88 128
17605.13 108
17606.39 125
17607.64 114
17608.89 111
17610.15 122
17611.40 121
17612.66 105
17613.91 125
17615.16 120
17616.42 111
17617.67 101
17618.93 112
17620.18 100
17621.43 106
17622.69 108
17623.94 114
17625.20 78
17626.45 107
17627.71 114
17628.96 109
17630.22 100
17631.47 93
17632.72 118
17633.98 96
17635.23 105
17636.49 97
17637.74 114
17639.00 111
17640.25 105
17641.51 130
17642.76 96
17644.02 82
17645.27 96
17646.53 120
17647.78 114
17649.04 87
17650.29 106
17651.55 114
17652.80 98
17654.06 110
17655.32 114
17656.57 78
17657.83 85
17659.08 103
17660.34 107
17661.59 118
17662.85 118
17664.11 116
17665.36 110
17666.62 86
17667.87 88
17669.13 113
17670.38 94
17671.64 108
17672.90 116
17674.15 91
17675.41 104
17676.67 84
17677.92 116
17679.18 109
17680.43 78
17681.69 103
17682.95 93
17684.20 103
17685.46 113
17686.72 96
17687.97 87
17689.23 101
17690.49 106
17691.74 142
17693.00 112
17694.26 98
17695.51 83
17696.77 93
17698.03 99
17699.28 108
17700.54 96
17701.80 105
17703.06 78
17704.31 81
17705.57 82
17706.83 109
17708.08 107
17709.34 109
17710.60 96
17711.86 80
17713.11 97
17714.37 99
17715.63 114
17716.89 90
17718.14 105
17719.40 92
17720.66 114
17721.92 81
17723.18 77
17724.43 76
17725.69 110
17726.95 125
17728.21 96
17729.47 108
17730.72 102
17731.98 104
17733.24 91
17734.50 90
17735.76 103
17737.02 85
17738.27 97
17739.53 104
17740.79 94
17742.05 75
17743.31 92
17744.57 97
17745.83 98
17747.08 113
17748.34 98
17749.60 91
17750.86 91
17752.12 118
17753.38 90
17754.64 90
17755.90 128
17757.16 108
17758.41 84
17759.67 80
17760.93 104
17762.19 86
17763.45 88
17764.71 111
17765.97 107
17767.23 85
17768.49 93
17769.75 97
17771.01 96
17772.27 108
17773.53 106
17774.79 115
17776.05 112
17777.31 96
17778.57 93
17779.83 135
17781.09 90
17782.35 98
17783.61 77
17784.87 86
17786.13 78
17787.39 75
17788.65 89
17789.91 78
17791.17 81
17792.43 96
17793.69 89
17794.95 92
17796.21 82
17797.47 93
17798.73 110
17799.99 98
17801.25 104
17802.51 66
17803.77 75
17805.03 94
17806.29 99
17807.55 84
17808.82 81
17810.08 99
17811.34 84
17812.60 94
17813.86 88
17815.12 86
17816.38 86
17817.64 95
17818.90 119
17820.17 84
17821.43 92
17822.69 112
17823.95 90
17825.21 116
17826.47 93
17827.73 77
17829.00 89
17830.26 86
17831.52 96
17832.78 86
17834.04 85
17835.31 88
17836.57 96
17837.83 106
17839.09 109
17840.35 97
17841.61 105
17842.88 94
17844.14 110
17845.40 101
17846.66 86
17847.93 98
17849.19 98
17850.45 97
17851.71 94
17852.98 77
17854.24 94
17855.50 110
17856.76 110
17858.03 101
17859.29 82
17860.55 85
17861.81 94
17863.08 97
17864.34 92
17865.60 73
17866.87 102
17868.13 86
17869.39 104
17870.65 114
17871.92 101
17873.18 93
17874.44 91
17875.71 102
17876.97 87
17878.23 104
17879.50 106
17880.76 110
17882.02 108
17883.29 97
17884.55 79
17885.82 117
17887.08 116
17888.34 106
17889.61 87
17890.87 83
17892.13 90
17893.40 97
17894.66 106
17895.93 103
17897.19 101
17898.45 101
17899.72 107
17900.98 99
17902.25 92
17903.51 79
17904.78 99
17906.04 112
17907.30 107
17908.57 83
17909.83 79
17911.10 93
17912.36 106
17913.63 96
17914.89 93
17916.16 116
17917.42 99
17918.69 88
17919.95 119
17921.22 85
17922.48 90
17923.75 81
17925.01 92
17926.28 83
17927.54 89
17928.81 75
17930.07 93
17931.34 97
17932.60 88
17933.87 98
17935.13 80
17936.40 96
17937.66 97
17938.93 110
17940.19 92
17941.46 71
17942.73 86
17943.99 78
17945.26 79
17946.52 86
17947.79 85
17949.05 114
17950.32 100
17951.59 88
17952.85 90
17954.12 94
17955.38 93
17956.65 104
17957.92 108
17959.18 106
17960.45 91
17961.72 99
17962.98 102
17964.25 93
17965.52 98
17966.78 99
17968.05 90
17969.31 82
17970.58 101
17971.85 114
17973.11 83
17974.38 102
17975.65 118
17976.92 126
17978.18 87
17979.45 114
17980.72 118
17981.98 93
17983.25 95
17984.52 98
17985.78 65
17987.05 85
17988.32 90
17989.59 108
17990.85 106
17992.12 93
17993.39 105
17994.66 88
17995.92 89
17997.19 101
17998.46 121
17999.73 93
18000.99 100
18002.26 102
18003.53 112
18004.80 106
18006.07 107
18007.33 92
18008.60 83
18009.87 87
18011.14 86
18012.41 106
18013.67 93
18014.94 102
18016.21 95
18017.48 108
18018.75 101
18020.02 111
18021.28 91
18022.55 112
18023.82 99
18025.09 90
18026.36 86
18027.63 106
18028.90 105
18030.16 97
18031.43 104
18032.70 84
18033.97 102
18035.24 79
18036.51 87
18037.78 80
18039.05 90
18040.32 108
18041.58 100
18042.85 95
18044.12 110
18045.39 119
18046.66 111
18047.93 123
18049.20 90
18050.47 95
18051.74 101
18053.01 103
18054.28 101
18055.55 105
18056.82 91
18058.09 111
18059.36 97
18060.63 85
18061.90 84
18063.17 94
18064.44 112
18065.71 116
18066.98 98
18068.25 105
18069.52 100
18070.79 110
18072.06 85
18073.33 95
18074.60 85
18075.87 84
18077.14 78
18078.41 120
18079.68 96
18080.95 102
18082.22 90
18083.49 117
18084.76 110
18086.03 81
18087.30 97
18088.57 111
18089.85 85
18091.12 97
18092.39 105
18093.66 102
18094.93 91
18096.20 91
18097.47 100
18098.74 105
18100.01 98
18101.29 120
18102.56 100
18103.83 100
18105.10 102
18106.37 97
18107.64 108
18108.91 108
18110.19 88
18111.46 101
18112.73 109
18114.00 103
18115.27 98
18116.54 101
18117.82 93
18119.09 85
18120.36 96
18121.63 123
18122.90 112
18124.18 86
18125.45 107
18126.72 116
18127.99 86
18129.26 85
18130.54 79
18131.81 98
18133.08 101
18134.35 89
18135.63 113
18136.90 110
18138.17 99
18139.44 103
18140.72 91
18141.99 89
18143.26 88
18144.53 86
18145.81 88
18147.08 103
18148.35 91
18149.63 85
18150.90 78
18152.17 89
18153.45 90
18154.72 87
18155.99 93
18157.26 106
18158.54 103
18159.81 86
18161.08 85
18162.36 99
18163.63 87
18164.91 106
18166.18 85
18167.45 81
18168.73 63
18170.00 83
18171.27 97
18172.55 71
18173.82 102
18175.09 94
18176.37 84
18177.64 94
18178.92 98
18180.19 91
18181.46 94
18182.74 116
18184.01 95
18185.29 89
18186.56 97
18187.84 83
18189.11 96
18190.38 121
18191.66 105
18192.93 84
18194.21 105
18195.48 89
18196.76 86
18198.03 100
18199.31 126
18200.58 100
18201.86 101
18203.13 68
18204.41 99
18205.68 98
18206.96 81
18208.23 90
18209.51 95
18210.78 84
18212.06 102
18213.33 90
18214.61 80
18215.88 80
18217.16 83
18218.43 111
18219.71 120
18220.98 97
18222.26 91
18223.53 100
18224.81 90
18226.09 101
18227.36 97
18228.64 108
18229.91 94
18231.19 95
18232.46 98
18233.74 81
18235.02 108
18236.29 94
18237.57 84
18238.84 80
18240.12 91
18241.40 80
18242.67 106
18243.95 101
18245.23 98
18246.50 77
18247.78 79
18249.05 96
18250.33 108
18251.61 87
18252.88 72
18254.16 91
18255.44 86
18256.71 115
18257.99 87
18259.27 91
18260.54 86
18261.82 118
18263.10 95
18264.38 95
18265.65 92
18266.93 85
18268.21 83
18269.48 95
18270.76 100
18272.04 104
18273.32 95
18274.59 80
18275.87 97
18277.15 94
18278.43 72
18279.70 94
18280.98 84
18282.26 99
18283.54 99
18284.81 103
18286.09 84
18287.37 103
18288.65 97
18289.92 87
18291.20 69
18292.48 99
18293.76 105
18295.04 98
18296.31 97
18297.59 94
18298.87 86
18300.15 91
18301.43 87
18302.71 80
18303.98 89
18305.26 118
18306.54 93
18307.82 106
18309.10 76
18310.38 88
18311.66 99
18312.93 84
18314.21 89
18315.49 65
18316.77 90
18318.05 92
18319.33 89
18320.61 68
18321.89 98
18323.17 93
18324.44 86
18325.72 96
18327.00 67
18328.28 82
18329.56 91
18330.84 89
18332.12 76
18333.40 88
18334.68 107
18335.96 105
18337.24 85
18338.52 78
18339.80 101
18341.08 83
18342.36 74
18343.64 84
18344.92 105
18346.20 97
18347.48 104
18348.76 90
18350.04 99
18351.32 85
18352.60 83
18353.88 106
18355.16 125
18356.44 106
18357.72 85
18359.00 88
18360.28 116
18361.56 91
18362.84 94
18364.12 113
18365.40 96
18366.68 89
18367.96 94
18369.24 97
18370.52 95
18371.80 116
18373.08 103
18374.36 86
18375.64 85
18376.93 88
18378.21 92
18379.49 81
18380.77 90
18382.05 115
18383.33 80
18384.61 97
18385.89 86
18387.17 76
18388.46 88
18389.74 96
18391.02 104
18392.30 101
18393.58 93
18394.86 94
18396.15 103
18397.43 87
18398.71 98
18399.99 100
18401.27 108
18402.55 98
18403.84 79
18405.12 93
18406.40 76
18407.68 93
18408.96 97
18410.25 80
18411.53 94
18412.81 99
18414.09 86
18415.37 99
18416.66 91
18417.94 81
18419.22 98
18420.50 107
18421.79 99
18423.07 84
18424.35 95
18425.63 99
18426.92 74
18428.20 89
18429.48 85
18430.77 77
18432.05 74
18433.33 84
18434.61 92
18435.90 77
18437.18 84
18438.46 88
18439.75 106
18441.03 78
18442.31 84
18443.60 87
18444.88 118
18446.16 89
18447.45 78
18448.73 62
18450.01 93
18451.30 90
18452.58 96
18453.86 84
18455.15 109
18456.43 103
18457.71 98
18459.00 88
18460.28 82
18461.57 100
18462.85 86
18464.13 70
18465.42 89
18466.70 99
18467.99 91
18469.27 88
18470.55 109
18471.84 85
18473.12 91
18474.41 85
18475.69 97
18476.98 99
18478.26 101
18479.55 103
18480.83 78
18482.11 88
18483.40 91
18484.68 96
18485.97 92
18487.25 134
18488.54 102
18489.82 80
18491.11 79
18492.39 91
18493.68 98
18494.96 103
18496.25 117
18497.53 79
18498.82 79
18500.10 67
18501.39 83
18502.67 81
18503.96 80
18505.24 101
18506.53 111
18507.82 119
18509.10 105
18510.39 90
18511.67 103
18512.96 89
18514.24 80
18515.53 103
18516.82 104
18518.10 84
18519.39 77
18520.67 85
18521.96 80
18523.25 98
18524.53 96
18525.82 106
18527.10 101
18528.39 76
18529.68 86
18530.96 98
18532.25 92
18533.54 95
18534.82 91
18536.11 89
18537.39 100
18538.68 101
18539.97 87
18541.25 101
18542.54 77
18543.83 89
18545.11 85
18546.40 94
18547.69 73
18548.98 101
18550.26 92
18551.55 119
18552.84 110
18554.12 85
18555.41 71
18556.70 89
18557.99 98
18559.27 118
18560.56 99
18561.85 107
18563.13 110
18564.42 113
18565.71 113
18567.00 74
18568.28 104
18569.57 91
18570.86 87
18572.15 82
18573.44 111
18574.72 127
18576.01 116
18577.30 109
18578.59 120
18579.88 91
18581.16 98
18582.45 131
18583.74 115
18585.03 126
18586.32 87
18587.60 109
18588.89 121
18590.18 82
18591.47 109
18592.76 87
18594.05 117
18595.33 126
18596.62 121
18597.91 114
18599.20 81
18600.49 92
18601.78 91
18603.07 85
18604.36 97
18605.64 110
18606.93 99
18608.22 97
18609.51 98
18610.80 111
18612.09 92
18613.38 99
18614.67 119
18615.96 110
18617.25 122
18618.54 133
18619.83 93
18621.12 108
18622.40 127
18623.69 116
18624.98 106
18626.27 100
18627.56 93
18628.85 113
18630.14 85
18631.43 96
18632.72 97
18634.01 122
18635.30 102
18636.59 97
18637.88 131
18639.17 108
18640.46 85
18641.75 78
18643.04 101
18644.33 94
18645.62 83
18646.91 118
18648.20 100
18649.49 80
18650.78 72
18652.08 88
18653.37 96
18654.66 91
18655.95 83
18657.24 79
18658.53 98
18659.82 82
18661.11 79
18662.40 83
18663.69 81
18664.98 112
18666.27 102
18667.56 106
18668.86 108
18670.15 100
18671.44 103
18672.73 68
18674.02 99
18675.31 102
18676.60 90
18677.90 103
18679.19 88
18680.48 75
18681.77 70
18683.06 81
18684.35 92
18685.64 97
18686.94 121
18688.23 93
18689.52 96
18690.81 67
18692.10 79
18693.40 110
18694.69 114
18695.98 88
18697.27 114
18698.56 104
18699.86 97
18701.15 98
18702.44 100
18703.73 95
18705.03 121
18706.32 110
18707.61 106
18708.90 110
18710.19 92
18711.49 83
18712.78 79
18714.07 86
18715.37 87
18716.66 77
18717.95 135
18719.24 127
18720.54 88
18721.83 74
18723.12 94
18724.42 107
18725.71 107
18727.00 90
18728.30 100
18729.59 87
18730.88 89
18732.17 69
18733.47 91
18734.76 78
18736.05 90
18737.35 114
18738.64 109
18739.94 89
18741.23 90
18742.52 97
18743.82 93
18745.11 73
18746.40 89
18747.70 119
18748.99 82
18750.29 102
18751.58 76
18752.87 84
18754.17 86
18755.46 82
18756.76 64
18758.05 94
18759.34 90
18760.64 88
18761.93 101
18763.23 95
18764.52 98
18765.82 100
18767.11 104
18768.41 81
18769.70 73
18770.99 64
18772.29 74
18773.58 87
18774.88 79
18776.17 71
18777.47 83
18778.76 92
18780.06 109
18781.35 94
18782.65 87
18783.94 80
18785.24 81
18786.53 94
18787.83 86
18789.12 91
18790.42 74
18791.71 82
18793.01 78
18794.31 100
18795.60 96
18796.90 109
18798.19 103
18799.49 85
18800.78 99
18802.08 83
18803.37 90
18804.67 93
18805.97 75
18807.26 114
18808.56 99
18809.85 88
18811.15 97
18812.45 97
18813.74 88
18815.04 110
18816.34 83
18817.63 73
18818.93 93
18820.22 91
18821.52 97
18822.82 89
18824.11 99
18825.41 82
18826.71 90
18828.00 98
18829.30 106
18830.60 85
18831.89 93
18833.19 89
18834.49 95
18835.78 109
18837.08 91
18838.38 87
18839.67 97
18840.97 106
18842.27 80
18843.57 99
18844.86 95
18846.16 88
18847.46 87
18848.75 93
18850.05 85
18851.35 80
18852.65 99
18853.94 86
18855.24 89
18856.54 94
18857.84 108
18859.13 103
18860.43 85
18861.73 79
18863.03 96
18864.33 85
18865.62 72
18866.92 88
18868.22 87
18869.52 80
18870.82 71
18872.11 116
18873.41 90
18874.71 85
18876.01 89
18877.31 89
18878.61 106
18879.90 98
18881.20 87
18882.50 91
18883.80 84
18885.10 81
18886.40 83
18887.70 107
18888.99 86
18890.29 92
18891.59 112
18892.89 98
18894.19 93
18895.49 82
18896.79 91
18898.09 75
18899.39 98
18900.68 81
18901.98 66
18903.28 77
18904.58 86
18905.88 94
18907.18 104
18908.48 79
18909.78 84
18911.08 95
18912.38 86
18913.68 70
18914.98 98
18916.28 88
18917.58 96
18918.88 94
18920.18 110
18921.48 109
18922.78 72
18924.08 74
18925.38 92
18926.68 75
18927.98 78
18929.28 102
18930.58 58
18931.88 71
18933.18 78
18934.48 83
18935.78 111
18937.08 91
18938.38 88
18939.68 87
18940.98 85
18942.28 89
18943.58 87
18944.88 78
18946.18 113
18947.48 75
18948.78 65
18950.08 91
18951.39 109
18952.69 89
18953.99 84
18955.29 82
18956.59 73
18957.89 76
18959.19 73
18960.49 76
18961.79 72
18963.09 74
18964.40 86
18965.70 90
18967.00 92
18968.30 81
18969.60 82
18970.90 81
18972.21 83
18973.51 89
18974.81 109
18976.11 73
18977.41 93
18978.71 78
18980.02 77
18981.32 85
18982.62 84
18983.92 101
18985.22 115
18986.53 74
18987.83 74
18989.13 91
18990.43 105
18991.73 81
18993.04 92
18994.34 85
18995.64 99
18996.94 88
18998.25 88
18999.55 54
19000.85 77
19002.15 94
19003.46 98
19004.76 76
19006.06 97
19007.36 73
19008.67 96
19009.97 98
19011.27 65
19012.58 89
19013.88 96
19015.18 79
19016.49 80
19017.79 92
19019.09 76
19020.40 79
19021.70 80
19023.00 66
19024.31 82
19025.61 83
19026.91 81
19028.22 86
19029.52 85
19030.82 88
19032.13 62
19033.43 80
19034.73 85
19036.04 101
19037.34 82
19038.65 87
19039.95 109
19041.25 94
19042.56 101
19043.86 101
19045.17 87
19046.47 115
19047.77 96
19049.08 88
19050.38 114
19051.69 78
19052.99 86
19054.30 82
19055.60 84
19056.90 106
19058.21 107
19059.51 75
19060.82 76
19062.12 91
19063.43 98
19064.73 92
19066.04 125
19067.34 74
19068.65 83
19069.95 79
19071.26 76
19072.56 88
19073.87 73
19075.17 82
19076.48 87
19077.78 91
19079.09 81
19080.39 80
19081.70 80
19083.00 96
19084.31 95
19085.61 78
19086.92 80
19088.23 97
19089.53 117
19090.84 96
19092.14 87
19093.45 87
19094.75 83
19096.06 98
19097.37 94
19098.67 74
19099.98 105
19101.28 98
19102.59 92
19103.90 76
19105.20 65
19106.51 82
19107.81 93
19109.12 96
19110.43 80
19111.73 79
19113.04 80
19114.35 70
19115.65 66
19116.96 70
19118.27 67
19119.57 78
19120.88 90
19122.19 74
19123.49 71
19124.80 82
19126.11 67
19127.41 72
19128.72 84
19130.03 61
19131.33 86
19132.64 107
19133.95 103
19135.26 78
19136.56 86
19137.87 76
19139.18 83
19140.49 87
19141.79 104
19143.10 86
19144.41 82
19145.71 94
19147.02 89
19148.33 77
19149.64 98
19150.95 88
19152.25 76
19153.56 81
19154.87 80
19156.18 75
19157.48 81
19158.79 76
19160.10 79
19161.41 92
19162.72 95
19164.03 82
19165.33 72
19166.64 78
19167.95 73
19169.26 80
19170.57 69
19171.88 69
19173.18 76
19174.49 81
19175.80 70
19177.11 70
19178.42 75
19179.73 72
19181.04 76
19182.34 85
19183.65 78
19184.96 80
19186.27 91
19187.58 108
19188.89 99
19190.20 65
19191.51 74
19192.82 81
19194.13 75
19195.43 76
19196.74 103
19198.05 67
19199.36 84
19200.67 97
19201.98 78
19203.29 97
19204.60 93
19205.91 81
19207.22 75
19208.53 79
19209.84 80
19211.15 99
19212.46 79
19213.77 75
19215.08 98
19216.39 79
19217.70 81
19219.01 77
19220.32 90
19221.63 94
19222.94 103
19224.25 84
19225.56 75
19226.87 72
19228.18 91
19229.49 79
19230.80 76
19232.11 73
19233.42 97
19234.73 87
19236.04 89
19237.35 59
19238.67 76
19239.98 94
19241.29 84
19242.60 122
19243.91 89
19245.22 99
19246.53 74
19247.84 95
19249.15 82
19250.46 88
19251.77 90
19253.09 84
19254.40 82
19255.71 70
19257.02 70
19258.33 70
19259.64 71
19260.95 69
19262.27 76
19263.58 78
19264.89 89
19266.20 95
19267.51 100
19268.82 98
19270.14 86
19271.45 98
19272.76 88
19274.07 82
19275.38 86
19276.70 92
19278.01 76
19279.32 62
19280.63 107
19281.94 78
19283.26 62
19284.57 62
19285.88 83
19287.19 77
19288.51 93
19289.82 93
19291.13 94
19292.44 78
19293.76 78
19295.07 90
19296.38 86
19297.69 89
19299.01 74
19300.32 88
19301.63 78
19302.95 72
19304.26 75
19305.57 79
19306.88 98
19308.20 68
19309.51 86
19310.82 81
19312.14 75
19313.45 72
19314.76 73
19316.08 63
19317.39 76
19318.70 97
19320.02 101
19321.33 75
19322.64 66
19323.96 76
19325.27 82
19326.59 77
19327.90 101
19329.21 101
19330.53 88
19331.84 77
19333.15 77
19334.47 86
19335.78 96
19337.10 88
19338.41 108
19339.73 85
19341.04 84
19342.35 99
19343.67 91
19344.98 84
19346.30 76
19347.61 80
19348.93 82
19350.24 102
19351.55 76
19352.87 97
19354.18 89
19355.50 86
19356.81 76
19358.13 67
19359.44 98
19360.76 89
19362.07 75
19363.39 98
19364.70 88
19366.02 64
19367.33 89
19368.65 78
19369.96 72
19371.28 84
19372.59 64
19373.91 71
19375.22 79
19376.54 87
19377.86 82
19379.17 80
19380.49 84
19381.80 94
19383.12 84
19384.43 67
19385.75 78
19387.07 73
19388.38 79
19389.70 73
19391.01 88
19392.33 60
19393.65 86
19394.96 100
19396.28 109
19397.59 87
19398.91 101
19400.23 95
19401.54 87
19402.86 78
19404.17 92
19405.49 64
19406.81 74
19408.12 102
19409.44 106
19410.76 97
19412.07 73
19413.39 83
19414.71 72
19416.02 87
19417.34 105
19418.66 79
19419.97 97
19421.29 92
19422.61 78
19423.93 104
19425.24 77
19426.56 80
19427.88 81
19429.19 96
19430.51 97
19431.83 108
19433.15 88
19434.46 87
19435.78 80
19437.10 77
19438.42 80
19439.73 106
19441.05 77
19442.37 85
19443.69 85
19445.00 92
19446.32 95
19447.64 71
19448.96 69
19450.28 71
19451.59 85
19452.91 71
19454.23 79
19455.55 77
19456.87 85
19458.18 76
19459.50 74
19460.82 85
19462.14 81
19463.46 91
19464.78 96
19466.09 87
19467.41 78
19468.73 93
19470.05 112
19471.37 99
19472.69 86
19474.01 88
19475.33 92
19476.64 76
19477.96 84
19479.28 83
19480.60 77
19481.92 105
19483.24 92
19484.56 84
19485.88 91
19487.20 87
19488.52 72
19489.83 108
19491.15 99
19492.47 85
19493.79 78
19495.11 81
19496.43 79
19497.75 97
19499.07 101
19500.39 97
19501.71 78
19503.03 90
19504.35 95
19505.67 97
19506.99 87
19508.31 67
19509.63 65
19510.95 80
19512.27 72
19513.59 73
19514.91 81
19516.23 81
19517.55 91
19518.87 94
19520.19 76
19521.51 75
19522.83 74
19524.15 72
19525.47 96
19526.79 80
19528.11 74
19529.43 79
19530.75 68
19532.08 72
19533.40 78
19534.72 68
19536.04 97
19537.36 99
19538.68 80
19540.00 86
19541.32 87
19542.64 88
19543.96 100
19545.29 88
19546.61 82
19547.93 82
19549.25 87
19550.57 80
19551.89 92
19553.21 71
19554.53 82
19555.86 83
19557.18 80
19558.50 80
19559.82 80
19561.14 104
19562.46 99
19563.79 82
19565.11 86
19566.43 93
19567.75 80
19569.07 75
19570.40 78
19571.72 102
19573.04 83
19574.36 77
19575.68 92
19577.01 71
19578.33 73
19579.65 87
19580.97 80
19582.30 84
19583.62 90
19584.94 95
19586.26 62
19587.59 74
19588.91 72
19590.23 84
19591.55 74
19592.88 64
19594.20 65
19595.52 63
19596.85 59
19598.17 60
19599.49 78
19600.81 70
19602.14 64
19603.46 70
19604.78 73
19606.11 82
19607.43 74
19608.75 97
19610.08 87
19611.40 80
19612.72 55
19614.05 62
19615.37 77
19616.69 74
19618.02 81
19619.34 77
19620.67 80
19621.99 92
19623.31 109
19624.64 108
19625.96 98
19627.29 71
19628.61 75
19629.93 60
19631.26 79
19632.58 88
19633.91 89
19635.23 87
19636.55 93
19637.88 77
19639.20 90
19640.53 91
19641.85 77
19643.18 82
19644.50 82
19645.82 98
19647.15 83
19648.47 99
19649.80 73
19651.12 65
19652.45 77
19653.77 66
19655.10 81
19656.42 85
19657.75 90
19659.07 78
19660.40 65
19661.72 70
19663.05 61
19664.37 66
19665.70 93
19667.02 94
19668.35 86
19669.67 94
19671.00 72
19672.33 94
19673.65 88
19674.98 82
19676.30 79
19677.63 85
19678.95 85
19680.28 90
19681.61 78
19682.93 85
19684.26 79
19685.58 69
19686.91 70
19688.23 87
19689.56 79
19690.89 79
19692.21 110
19693.54 82
19694.87 78
19696.19 99
19697.52 81
19698.84 78
19700.17 86
19701.50 88
19702.82 98
19704.15 82
19705.48 97
19706.80 61
19708.13 84
19709.46 68
19710.78 66
19712.11 70
19713.44 65
19714.76 74
19716.09 78
19717.42 98
19718.75 88
19720.07 85
19721.40 101
19722.73 79
19724.05 83
19725.38 73
19726.71 96
19728.04 84
19729.36 96
19730.69 80
19732.02 68
19733.35 79
19734.67 90
19736.00 103
19737.33 57
19738.66 82
19739.98 79
19741.31 74
19742.64 91
19743.97 54
19745.30 66
19746.62 89
19747.95 90
19749.28 68
19750.61 81
19751.94 90
19753.26 81
19754.59 77
19755.92 77
19757.25 61
19758.58 75
19759.91 70
19761.23 95
19762.56 93
19763.89 82
19765.22 74
19766.55 86
19767.88 74
19769.21 53
19770.53 72
19771.86 89
19773.19 71
19774.52 75
19775.85 86
19777.18 90
19778.51 80
19779.84 83
19781.17 84
19782.50 73
19783.83 80
19785.15 78
19786.48 89
19787.81 73
19789.14 71
19790.47 72
19791.80 64
19793.13 64
19794.46 72
19795.79 79
19797.12 67
19798.45 73
19799.78 86
19801.11 96
19802.44 71
19803.77 82
19805.10 64
19806.43 77
19807.76 83
19809.09 101
19810.42 81
19811.75 62
19813.08 59
19814.41 101
19815.74 95
19817.07 70
19818.40 80
19819.73 62
19821.06 93
19822.39 96
19823.72 93
19825.05 75
19826.38 83
19827.71 84
19829.05 90
19830.38 63
19831.71 81
19833.04 65
19834.37 76
19835.70 88
19837.03 83
19838.36 68
19839.69 69
19841.02 79
19842.36 68
19843.69 70
19845.02 75
19846.35 84
19847.68 111
19849.01 95
19850.34 86
19851.68 93
19853.01 81
19854.34 94
19855.67 82
19857.00 72
19858.33 76
19859.67 72
19861.00 79
19862.33 67
19863.66 87
19864.99 79
19866.32 73
19867.66 67
19868.99 58
19870.32 83
19871.65 77
19872.99 68
19874.32 64
19875.65 83
19876.98 67
19878.32 72
19879.65 72
19880.98 86
19882.31 80
19883.65 79
19884.98 68
19886.31 74
19887.64 66
19888.98 64
19890.31 48
19891.64 69
19892.97 70
19894.31 71
19895.64 77
19896.97 65
19898.31 72
19899.64 83
19900.97 93
19902.31 76
19903.64 72
19904.97 69
19906.31 93
19907.64 78
19908.97 78
19910.31 97
19911.64 80
19912.97 101
19914.31 82
19915.64 80
19916.97 78
19918.31 76
19919.64 57
19920.98 68
19922.31 72
19923.64 101
19924.98 81
19926.31 86
19927.65 101
19928.98 82
19930.31 85
19931.65 86
19932.98 63
19934.32 73
19935.65 90
19936.99 78
19938.32 84
19939.65 92
19940.99 78
19942.32 72
19943.66 73
19944.99 88
19946.33 102
19947.66 88
19949.00 76
19950.33 88
19951.67 75
19953.00 70
19954.34 80
19955.67 70
19957.01 77
19958.34 77
19959.68 66
19961.01 77
19962.35 96
19963.68 89
19965.02 93
19966.35 80
19967.69 79
19969.02 72
19970.36 87
19971.70 78
19973.03 75
19974.37 84
19975.70 105
19977.04 95
19978.37 90
19979.71 78
19981.05 69
19982.38 76
19983.72 84
19985.05 93
19986.39 72
19987.73 68
19989.06 77
19990.40 64
19991.73 75
19993.07 82
19994.41 69
19995.74 68
19997.08 99
19998.42 89
19999.75 68
20001.09 68
20002.43 85
20003.76 72
20005.10 54
20006.44 67
20007.77 71
20009.11 81
20010.45 61
20011.78 74
20013.12 87
20014.46 72
20015.79 112
20017.13 86
20018.47 77
20019.81 74
20021.14 84
20022.48 78
20023.82 79
20025.15 87
20026.49 84
20027.83 68
20029.17 75
20030.50 80
20031.84 87
20033.18 78
20034.52 97
20035.85 87
20037.19 95
20038.53 88
20039.87 92
20041.21 74
20042.54 68
20043.88 64
20045.22 73
20046.56 82
20047.90 72
20049.23 75
20050.57 87
20051.91 78
20053.25 70
20054.59 71
20055.93 84
20057.26 104
20058.60 84
20059.94 71
20061.28 81
20062.62 92
20063.96 99
20065.30 90
20066.63 87
20067.97 89
20069.31 88
20070.65 66
20071.99 49
20073.33 64
20074.67 75
20076.01 78
20077.35 73
20078.68 76
20080.02 86
20081.36 88
20082.70 82
20084.04 79
20085.38 76
20086.72 87
20088.06 51
20089.40 83
20090.74 87
20092.08 101
20093.42 87
20094.76 88
20096.10 71
20097.44 77
20098.78 79
20100.12 62
20101.46 77
20102.80 75
20104.14 69
20105.48 83
20106.82 94
20108.16 95
20109.50 92
20110.84 72
20112.18 70
20113.52 77
20114.86 81
20116.20 51
20117.54 82
20118.88 86
20120.22 70
20121.56 72
20122.90 90
20124.24 83
20125.58 89
20126.92 77
20128.26 75
20129.61 70
20130.95 79
20132.29 61
20133.63 69
20134.97 75
20136.31 71
20137.65 71
20138.99 84
20140.33 75
20141.67 59
20143.02 87
