# Supplementary material for: MALDI-TOF MS typing enables the classification of brewing yeasts of the genus Saccharomyces to major beer styles
Source: PLoS One. 2017 Aug 9;12(8):e0181694. doi: 10.1371/journal.pone.0181694 (PMC5549903; doi:10.1371/journal.pone.0181694)
Supplement: S3 File — The directory includes 90 raw files and was zipped to “.zip”; the folder has three strains with 30 spectra per strain; S1 Text explains the raw files with an example and Table 1 represents the yeast strains used within the experiment. (ZIP) [file pone.0181694.s006.zip › 7-9/30257-184-OG-Alt-Alt-YPG-18h-E-E_2015-08-20__0_B11_1.dat]

1998.76 1413
1999.18 1491
1999.60 1390
2000.02 1548
2000.44 1602
2000.87 1624
2001.29 1649
2001.71 1646
2002.13 1761
2002.55 1640
2002.97 1872
2003.40 1560
2003.82 1495
2004.24 1741
2004.66 1644
2005.08 1520
2005.50 1485
2005.93 1442
2006.35 1474
2006.77 1518
2007.19 1527
2007.62 1403
2008.04 1464
2008.46 1716
2008.88 1526
2009.30 1478
2009.73 1588
2010.15 1567
2010.57 1377
2010.99 1476
2011.42 1531
2011.84 1551
2012.26 1522
2012.68 1359
2013.11 1359
2013.53 1351
2013.95 1367
2014.38 1369
2014.80 1469
2015.22 1484
2015.64 1296
2016.07 1406
2016.49 1507
2016.91 1598
2017.34 1510
2017.76 1525
2018.18 1608
2018.61 1679
2019.03 1653
2019.45 1512
2019.88 1487
2020.30 1513
2020.72 1477
2021.15 1537
2021.57 1382
2021.99 1393
2022.42 1295
2022.84 1499
2023.27 1472
2023.69 1306
2024.11 1389
2024.54 1670
2024.96 1336
2025.39 1347
2025.81 1429
2026.23 1263
2026.66 1318
2027.08 1534
2027.51 1461
2027.93 1469
2028.36 1459
2028.78 1463
2029.20 1344
2029.63 1234
2030.05 1295
2030.48 1325
2030.90 1351
2031.33 1460
2031.75 1299
2032.18 1390
2032.60 1391
2033.03 1494
2033.45 1564
2033.88 1317
2034.30 1423
2034.73 1578
2035.15 1620
2035.58 1632
2036.00 1477
2036.43 1521
2036.85 1562
2037.28 1612
2037.70 1496
2038.13 1517
2038.55 1491
2038.98 1515
2039.40 1619
2039.83 1620
2040.25 1708
2040.68 1779
2041.11 1482
2041.53 1499
2041.96 1621
2042.38 1553
2042.81 1571
2043.23 1480
2043.66 1435
2044.09 1486
2044.51 1523
2044.94 1492
2045.37 1516
2045.79 1470
2046.22 1417
2046.64 1565
2047.07 1589
2047.50 1490
2047.92 1520
2048.35 1523
2048.78 1379
2049.20 1427
2049.63 1509
2050.06 1432
2050.48 1447
2050.91 1491
2051.34 1477
2051.76 1370
2052.19 1407
2052.62 1500
2053.04 1563
2053.47 1478
2053.90 1370
2054.32 1375
2054.75 1238
2055.18 1334
2055.61 1233
2056.03 1287
2056.46 1309
2056.89 1344
2057.31 1414
2057.74 1304
2058.17 1510
2058.60 1512
2059.02 1525
2059.45 1406
2059.88 1313
2060.31 1394
2060.73 1653
2061.16 1612
2061.59 1411
2062.02 1437
2062.45 1608
2062.87 1624
2063.30 1571
2063.73 1443
2064.16 1566
2064.59 1666
2065.01 1592
2065.44 1640
2065.87 1829
2066.30 1716
2066.73 1632
2067.16 1666
2067.58 1848
2068.01 1665
2068.44 1554
2068.87 1516
2069.30 1648
2069.73 1644
2070.16 1719
2070.58 1640
2071.01 1597
2071.44 1578
2071.87 1462
2072.30 1509
2072.73 1566
2073.16 1607
2073.59 1582
2074.02 1486
2074.45 1365
2074.87 1422
2075.30 1497
2075.73 1603
2076.16 1642
2076.59 1746
2077.02 1506
2077.45 1638
2077.88 1715
2078.31 1702
2078.74 1736
2079.17 2059
2079.60 2073
2080.03 1783
2080.46 1915
2080.89 1938
2081.32 2084
2081.75 1880
2082.18 1847
2082.61 1855
2083.04 1560
2083.47 1715
2083.90 1613
2084.33 1517
2084.76 1566
2085.19 1499
2085.62 1479
2086.05 1470
2086.48 1571
2086.91 1445
2087.34 1340
2087.77 1280
2088.20 1317
2088.63 1488
2089.06 1476
2089.49 1417
2089.92 1365
2090.35 1362
2090.79 1441
2091.22 1486
2091.65 1469
2092.08 1375
2092.51 1318
2092.94 1435
2093.37 1456
2093.80 1498
2094.23 1627
2094.66 1471
2095.10 1504
2095.53 1537
2095.96 1558
2096.39 1518
2096.82 1458
2097.25 1457
2097.68 1312
2098.12 1279
2098.55 1532
2098.98 1538
2099.41 1486
2099.84 1405
2100.27 1293
2100.71 1436
2101.14 1378
2101.57 1279
2102.00 1407
2102.43 1375
2102.87 1371
2103.30 1247
2103.73 1195
2104.16 1325
2104.60 1299
2105.03 1422
2105.46 1439
2105.89 1321
2106.32 1379
2106.76 1489
2107.19 1503
2107.62 1478
2108.05 1626
2108.49 1493
2108.92 1524
2109.35 1476
2109.79 1376
2110.22 1356
2110.65 1572
2111.08 1422
2111.52 1530
2111.95 1475
2112.38 1419
2112.82 1409
2113.25 1415
2113.68 1371
2114.12 1362
2114.55 1357
2114.98 1393
2115.42 1290
2115.85 1359
2116.28 1407
2116.72 1288
2117.15 1312
2117.58 1444
2118.02 1486
2118.45 1378
2118.88 1352
2119.32 1491
2119.75 1554
2120.19 1476
2120.62 1360
2121.05 1527
2121.49 1513
2121.92 1512
2122.36 1652
2122.79 1512
2123.22 1388
2123.66 1430
2124.09 1338
2124.53 1346
2124.96 1364
2125.40 1356
2125.83 1406
2126.26 1377
2126.70 1363
2127.13 1382
2127.57 1382
2128.00 1351
2128.44 1315
2128.87 1362
2129.31 1459
2129.74 1324
2130.18 1493
2130.61 1410
2131.05 1214
2131.48 1271
2131.92 1333
2132.35 1448
2132.79 1402
2133.22 1403
2133.66 1423
2134.09 1399
2134.53 1418
2134.96 1490
2135.40 1549
2135.83 1662
2136.27 1662
2136.70 1513
2137.14 1648
2137.58 1710
2138.01 1582
2138.45 1599
2138.88 1582
2139.32 1562
2139.75 1584
2140.19 1348
2140.63 1493
2141.06 1542
2141.50 1485
2141.93 1434
2142.37 1355
2142.81 1571
2143.24 1466
2143.68 1324
2144.12 1236
2144.55 1376
2144.99 1366
2145.43 1346
2145.86 1338
2146.30 1437
2146.73 1448
2147.17 1480
2147.61 1527
2148.04 1484
2148.48 1549
2148.92 1490
2149.35 1637
2149.79 1542
2150.23 1468
2150.67 1631
2151.10 1708
2151.54 1703
2151.98 1750
2152.41 1611
2152.85 1713
2153.29 1712
2153.73 1620
2154.16 1607
2154.60 1607
2155.04 1576
2155.48 1515
2155.91 1600
2156.35 1513
2156.79 1496
2157.23 1417
2157.66 1479
2158.10 1416
2158.54 1539
2158.98 1490
2159.41 1425
2159.85 1487
2160.29 1525
2160.73 1469
2161.17 1456
2161.60 1551
2162.04 1535
2162.48 1497
2162.92 1590
2163.36 1542
2163.80 1468
2164.23 1437
2164.67 1425
2165.11 1491
2165.55 1560
2165.99 1450
2166.43 1388
2166.86 1503
2167.30 1538
2167.74 1590
2168.18 1660
2168.62 1633
2169.06 1676
2169.50 1658
2169.94 1548
2170.38 1409
2170.81 1569
2171.25 1632
2171.69 1534
2172.13 1559
2172.57 1569
2173.01 1794
2173.45 1634
2173.89 1748
2174.33 1824
2174.77 1593
2175.21 1695
2175.65 1877
2176.09 1814
2176.53 1635
2176.96 1598
2177.40 1770
2177.84 1662
2178.28 1769
2178.72 1622
2179.16 1606
2179.60 1539
2180.04 1728
2180.48 1756
2180.92 1649
2181.36 1435
2181.80 1399
2182.24 1583
2182.68 1661
2183.12 1590
2183.56 1435
2184.01 1453
2184.45 1413
2184.89 1550
2185.33 1466
2185.77 1428
2186.21 1413
2186.65 1280
2187.09 1501
2187.53 1654
2187.97 1485
2188.41 1526
2188.85 1601
2189.29 1516
2189.73 1667
2190.17 1646
2190.62 1516
2191.06 1596
2191.50 1770
2191.94 1650
2192.38 1459
2192.82 1505
2193.26 1572
2193.70 1574
2194.15 1546
2194.59 1477
2195.03 1489
2195.47 1606
2195.91 1572
2196.35 1820
2196.79 1661
2197.24 1652
2197.68 1593
2198.12 1518
2198.56 1779
2199.00 1648
2199.45 1668
2199.89 1550
2200.33 1527
2200.77 1556
2201.21 1634
2201.66 1625
2202.10 1494
2202.54 1460
2202.98 1523
2203.42 1518
2203.87 1428
2204.31 1440
2204.75 1482
2205.19 1347
2205.64 1423
2206.08 1431
2206.52 1586
2206.96 1561
2207.41 1576
2207.85 1528
2208.29 1644
2208.74 1682
2209.18 1623
2209.62 1606
2210.06 1604
2210.51 1656
2210.95 1584
2211.39 1562
2211.84 1662
2212.28 1658
2212.72 1618
2213.17 1536
2213.61 1570
2214.05 1760
2214.50 1696
2214.94 1605
2215.38 1588
2215.83 1359
2216.27 1418
2216.71 1479
2217.16 1555
2217.60 1501
2218.05 1482
2218.49 1394
2218.93 1416
2219.38 1510
2219.82 1508
2220.26 1413
2220.71 1417
2221.15 1512
2221.60 1434
2222.04 1388
2222.49 1374
2222.93 1539
2223.37 1541
2223.82 1594
2224.26 1576
2224.71 1538
2225.15 1632
2225.60 1498
2226.04 1470
2226.49 1558
2226.93 1652
2227.37 1671
2227.82 1583
2228.26 1662
2228.71 1781
2229.15 1646
2229.60 1675
2230.04 1541
2230.49 1579
2230.93 1455
2231.38 1735
2231.82 1606
2232.27 1755
2232.71 1805
2233.16 1653
2233.61 1641
2234.05 1749
2234.50 1670
2234.94 1545
2235.39 1554
2235.83 1577
2236.28 1640
2236.72 1657
2237.17 1634
2237.61 1653
2238.06 1623
2238.51 1619
2238.95 1597
2239.40 1694
2239.84 1421
2240.29 1411
2240.74 1508
2241.18 1475
2241.63 1394
2242.07 1518
2242.52 1504
2242.97 1555
2243.41 1590
2243.86 1458
2244.31 1436
2244.75 1547
2245.20 1544
2245.65 1385
2246.09 1458
2246.54 1436
2246.99 1368
2247.43 1344
2247.88 1483
2248.33 1491
2248.77 1553
2249.22 1484
2249.67 1467
2250.11 1485
2250.56 1632
2251.01 1463
2251.45 1433
2251.90 1484
2252.35 1471
2252.80 1557
2253.24 1457
2253.69 1300
2254.14 1423
2254.59 1367
2255.03 1381
2255.48 1563
2255.93 1469
2256.38 1421
2256.82 1380
2257.27 1465
2257.72 1410
2258.17 1336
2258.61 1312
2259.06 1455
2259.51 1512
2259.96 1289
2260.41 1392
2260.85 1532
2261.30 1662
2261.75 1506
2262.20 1666
2262.65 1699
2263.09 1552
2263.54 1631
2263.99 1809
2264.44 1976
2264.89 1825
2265.34 1825
2265.79 1818
2266.23 1858
2266.68 1824
2267.13 1780
2267.58 1977
2268.03 1978
2268.48 1746
2268.93 1842
2269.38 1837
2269.82 1871
2270.27 1822
2270.72 1763
2271.17 1695
2271.62 1686
2272.07 1649
2272.52 1721
2272.97 1705
2273.42 1602
2273.87 1555
2274.32 1609
2274.77 1583
2275.21 1681
2275.66 1504
2276.11 1570
2276.56 1541
2277.01 1561
2277.46 1624
2277.91 1475
2278.36 1651
2278.81 1680
2279.26 1529
2279.71 1630
2280.16 1625
2280.61 1678
2281.06 1663
2281.51 1789
2281.96 1805
2282.41 1675
2282.86 1655
2283.31 1791
2283.76 1674
2284.21 1744
2284.66 1506
2285.11 1603
2285.56 1573
2286.02 1542
2286.47 1636
2286.92 1704
2287.37 1633
2287.82 1804
2288.27 1734
2288.72 1743
2289.17 1958
2289.62 2131
2290.07 2234
2290.52 2192
2290.97 2320
2291.42 2267
2291.88 2427
2292.33 2391
2292.78 2480
2293.23 2382
2293.68 2380
2294.13 2416
2294.58 2272
2295.04 2190
2295.49 2344
2295.94 2375
2296.39 2066
2296.84 1992
2297.29 2185
2297.74 2065
2298.20 1897
2298.65 1748
2299.10 1665
2299.55 1732
2300.00 1524
2300.46 1644
2300.91 1605
2301.36 1590
2301.81 1533
2302.26 1512
2302.72 1487
2303.17 1614
2303.62 1531
2304.07 1514
2304.53 1469
2304.98 1559
2305.43 1660
2305.88 1529
2306.33 1509
2306.79 1610
2307.24 1708
2307.69 1592
2308.15 1707
2308.60 1669
2309.05 1707
2309.50 1611
2309.96 1799
2310.41 1852
2310.86 1829
2311.32 1946
2311.77 1948
2312.22 1761
2312.68 1804
2313.13 1697
2313.58 1647
2314.03 1625
2314.49 1590
2314.94 1702
2315.39 1712
2315.85 1545
2316.30 1564
2316.76 1631
2317.21 1629
2317.66 1615
2318.12 1543
2318.57 1582
2319.02 1682
2319.48 1560
2319.93 1750
2320.39 1728
2320.84 1519
2321.29 1583
2321.75 1812
2322.20 1801
2322.66 1692
2323.11 1641
2323.56 1730
2324.02 1603
2324.47 1614
2324.93 1500
2325.38 1605
2325.84 1715
2326.29 1635
2326.74 1665
2327.20 1704
2327.65 1562
2328.11 1630
2328.56 1774
2329.02 1881
2329.47 1939
2329.93 1955
2330.38 1804
2330.84 1601
2331.29 1905
2331.75 1937
2332.20 1846
2332.66 1841
2333.11 1719
2333.57 1601
2334.02 1461
2334.48 1605
2334.93 1573
2335.39 1597
2335.84 1645
2336.30 1638
2336.76 1679
2337.21 1544
2337.67 1556
2338.12 1770
2338.58 1699
2339.03 1764
2339.49 1830
2339.95 1946
2340.40 1943
2340.86 2110
2341.31 2039
2341.77 2024
2342.23 2137
2342.68 2143
2343.14 2211
2343.59 1949
2344.05 1863
2344.51 1937
2344.96 1784
2345.42 1876
2345.88 1803
2346.33 1923
2346.79 1891
2347.24 1885
2347.70 1997
2348.16 1881
2348.61 1950
2349.07 1749
2349.53 1672
2349.99 1698
2350.44 1567
2350.90 1757
2351.36 1754
2351.81 1661
2352.27 1648
2352.73 1662
2353.18 1691
2353.64 1712
2354.10 1769
2354.56 1686
2355.01 1492
2355.47 1696
2355.93 1667
2356.38 1548
2356.84 1623
2357.30 1476
2357.76 1570
2358.22 1626
2358.67 1678
2359.13 1707
2359.59 1776
2360.05 1669
2360.50 1608
2360.96 1608
2361.42 1551
2361.88 1524
2362.34 1588
2362.79 1554
2363.25 1616
2363.71 1651
2364.17 1628
2364.63 1589
2365.08 1503
2365.54 1621
2366.00 1673
2366.46 1713
2366.92 1801
2367.38 1735
2367.84 1677
2368.29 1777
2368.75 1806
2369.21 1725
2369.67 1888
2370.13 1904
2370.59 1795
2371.05 1716
2371.50 1676
2371.96 1671
2372.42 1604
2372.88 1589
2373.34 1531
2373.80 1643
2374.26 1702
2374.72 1476
2375.18 1476
2375.64 1589
2376.10 1593
2376.56 1603
2377.02 1563
2377.47 1567
2377.93 1612
2378.39 1640
2378.85 1554
2379.31 1622
2379.77 1663
2380.23 1577
2380.69 1563
2381.15 1541
2381.61 1471
2382.07 1643
2382.53 1875
2382.99 1901
2383.45 1679
2383.91 1606
2384.37 1709
2384.83 1551
2385.29 1498
2385.75 1621
2386.21 1650
2386.67 1603
2387.13 1702
2387.59 1746
2388.05 1675
2388.52 1430
2388.98 1341
2389.44 1534
2389.90 1539
2390.36 1596
2390.82 1543
2391.28 1453
2391.74 1452
2392.20 1502
2392.66 1405
2393.12 1499
2393.58 1553
2394.05 1462
2394.51 1411
2394.97 1690
2395.43 1605
2395.89 1539
2396.35 1621
2396.81 1433
2397.27 1525
2397.74 1518
2398.20 1448
2398.66 1440
2399.12 1467
2399.58 1533
2400.04 1372
2400.50 1383
2400.97 1408
2401.43 1400
2401.89 1460
2402.35 1444
2402.81 1343
2403.28 1402
2403.74 1385
2404.20 1436
2404.66 1350
2405.12 1480
2405.59 1431
2406.05 1509
2406.51 1537
2406.97 1392
2407.44 1385
2407.90 1423
2408.36 1407
2408.82 1476
2409.29 1549
2409.75 1552
2410.21 1622
2410.67 1345
2411.14 1466
2411.60 1315
2412.06 1275
2412.52 1444
2412.99 1498
2413.45 1498
2413.91 1448
2414.38 1505
2414.84 1715
2415.30 1668
2415.77 1795
2416.23 1798
2416.69 1870
2417.16 1899
2417.62 1916
2418.08 1961
2418.55 2006
2419.01 1963
2419.47 2060
2419.94 2106
2420.40 2041
2420.86 2102
2421.33 2113
2421.79 1894
2422.25 1906
2422.72 1945
2423.18 1822
2423.65 1613
2424.11 1602
2424.57 1699
2425.04 1748
2425.50 1664
2425.97 1637
2426.43 1541
2426.90 1638
2427.36 1596
2427.82 1568
2428.29 1525
2428.75 1485
2429.22 1604
2429.68 1575
2430.15 1605
2430.61 1520
2431.08 1700
2431.54 1614
2432.00 1496
2432.47 1541
2432.93 1632
2433.40 1619
2433.86 1579
2434.33 1585
2434.79 1721
2435.26 1773
2435.72 1841
2436.19 1799
2436.65 1806
2437.12 1706
2437.58 1848
2438.05 2063
2438.52 1995
2438.98 2016
2439.45 2074
2439.91 2287
2440.38 2490
2440.84 2508
2441.31 2492
2441.77 2407
2442.24 2261
2442.71 2137
2443.17 1982
2443.64 1935
2444.10 1840
2444.57 1718
2445.03 1815
2445.50 1633
2445.97 1668
2446.43 1677
2446.90 1713
2447.37 1418
2447.83 1395
2448.30 1466
2448.76 1399
2449.23 1358
2449.70 1474
2450.16 1376
2450.63 1515
2451.10 1486
2451.56 1603
2452.03 1574
2452.50 1638
2452.96 1524
2453.43 1384
2453.90 1547
2454.36 1705
2454.83 1553
2455.30 1597
2455.76 1703
2456.23 1649
2456.70 1605
2457.17 1575
2457.63 1727
2458.10 1743
2458.57 1696
2459.03 1656
2459.50 1605
2459.97 1615
2460.44 1502
2460.90 1461
2461.37 1468
2461.84 1576
2462.31 1553
2462.77 1481
2463.24 1522
2463.71 1456
2464.18 1703
2464.65 1655
2465.11 1671
2465.58 1702
2466.05 1668
2466.52 1610
2466.99 1604
2467.45 1592
2467.92 1695
2468.39 1605
2468.86 1591
2469.33 1637
2469.79 1690
2470.26 1513
2470.73 1440
2471.20 1440
2471.67 1450
2472.14 1512
2472.61 1472
2473.07 1581
2473.54 1362
2474.01 1402
2474.48 1444
2474.95 1480
2475.42 1454
2475.89 1457
2476.36 1574
2476.82 1525
2477.29 1575
2477.76 1574
2478.23 1679
2478.70 1753
2479.17 1673
2479.64 1771
2480.11 2025
2480.58 1917
2481.05 2016
2481.52 2139
2481.99 1966
2482.46 1837
2482.93 1700
2483.40 1679
2483.87 1606
2484.33 1517
2484.80 1560
2485.27 1456
2485.74 1499
2486.21 1582
2486.68 1498
2487.15 1408
2487.62 1430
2488.09 1522
2488.56 1545
2489.03 1501
2489.50 1532
2489.97 1591
2490.44 1597
2490.92 1442
2491.39 1529
2491.86 1582
2492.33 1609
2492.80 1567
2493.27 1607
2493.74 1673
2494.21 1671
2494.68 1781
2495.15 1930
2495.62 1716
2496.09 1675
2496.56 1743
2497.03 1695
2497.50 1527
2497.98 1524
2498.45 1602
2498.92 1538
2499.39 1523
2499.86 1501
2500.33 1529
2500.80 1564
2501.27 1531
2501.75 1480
2502.22 1337
2502.69 1363
2503.16 1495
2503.63 1549
2504.10 1493
2504.57 1416
2505.05 1480
2505.52 1630
2505.99 1501
2506.46 1555
2506.93 1575
2507.40 1731
2507.88 1845
2508.35 1734
2508.82 1668
2509.29 1806
2509.76 1754
2510.24 1845
2510.71 1809
2511.18 1663
2511.65 1695
2512.13 1681
2512.60 1715
2513.07 1713
2513.54 1642
2514.02 1639
2514.49 1812
2514.96 1567
2515.43 1548
2515.91 1453
2516.38 1512
2516.85 1450
2517.32 1534
2517.80 1591
2518.27 1582
2518.74 1610
2519.22 1583
2519.69 1558
2520.16 1528
2520.64 1633
2521.11 1474
2521.58 1410
2522.06 1478
2522.53 1409
2523.00 1467
2523.48 1496
2523.95 1487
2524.42 1568
2524.90 1466
2525.37 1466
2525.84 1431
2526.32 1302
2526.79 1460
2527.26 1467
2527.74 1385
2528.21 1499
2528.69 1500
2529.16 1587
2529.63 1742
2530.11 1581
2530.58 1593
2531.06 1504
2531.53 1480
2532.00 1533
2532.48 1623
2532.95 1597
2533.43 1680
2533.90 1626
2534.38 1641
2534.85 1669
2535.32 1703
2535.80 1641
2536.27 1843
2536.75 1545
2537.22 1618
2537.70 1748
2538.17 1684
2538.65 1613
2539.12 1603
2539.60 1623
2540.07 1635
2540.55 1645
2541.02 1606
2541.50 1608
2541.97 1509
2542.45 1565
2542.92 1817
2543.40 1494
2543.87 1827
2544.35 1734
2544.82 1680
2545.30 1712
2545.78 1819
2546.25 1815
2546.73 1960
2547.20 1801
2547.68 1911
2548.15 1954
2548.63 2092
2549.10 1999
2549.58 1961
2550.06 2122
2550.53 1930
2551.01 1809
2551.48 1788
2551.96 1799
2552.44 1940
2552.91 1995
2553.39 1901
2553.87 1975
2554.34 2018
2554.82 2014
2555.29 2121
2555.77 2041
2556.25 2123
2556.72 2137
2557.20 1978
2557.68 1971
2558.15 2037
2558.63 1892
2559.11 1936
2559.58 1999
2560.06 1829
2560.54 1676
2561.01 1527
2561.49 1577
2561.97 1462
2562.45 1332
2562.92 1387
2563.40 1504
2563.88 1524
2564.35 1585
2564.83 1559
2565.31 1438
2565.79 1441
2566.26 1430
2566.74 1424
2567.22 1460
2567.70 1376
2568.17 1402
2568.65 1520
2569.13 1341
2569.61 1469
2570.08 1492
2570.56 1473
2571.04 1269
2571.52 1278
2572.00 1508
2572.47 1576
2572.95 1494
2573.43 1592
2573.91 1622
2574.39 1452
2574.86 1468
2575.34 1433
2575.82 1393
2576.30 1257
2576.78 1406
2577.26 1561
2577.73 1419
2578.21 1525
2578.69 1384
2579.17 1508
2579.65 1551
2580.13 1561
2580.61 1327
2581.08 1441
2581.56 1475
2582.04 1482
2582.52 1540
2583.00 1420
2583.48 1509
2583.96 1533
2584.44 1552
2584.92 1530
2585.40 1450
2585.87 1507
2586.35 1463
2586.83 1467
2587.31 1515
2587.79 1601
2588.27 1421
2588.75 1638
2589.23 1580
2589.71 1583
2590.19 1556
2590.67 1486
2591.15 1505
2591.63 1559
2592.11 1658
2592.59 1682
2593.07 1796
2593.55 1818
2594.03 1764
2594.51 1770
2594.99 1801
2595.47 1839
2595.95 1711
2596.43 1775
2596.91 1731
2597.39 1667
2597.87 1740
2598.35 1717
2598.83 1488
2599.31 1432
2599.79 1621
2600.27 1545
2600.75 1450
2601.23 1498
2601.71 1483
2602.20 1478
2602.68 1359
2603.16 1418
2603.64 1389
2604.12 1451
2604.60 1403
2605.08 1412
2605.56 1508
2606.04 1395
2606.52 1578
2607.00 1604
2607.49 1550
2607.97 1710
2608.45 1647
2608.93 1711
2609.41 1760
2609.89 1932
2610.37 1773
2610.86 1788
2611.34 1977
2611.82 1796
2612.30 1891
2612.78 1851
2613.26 1537
2613.75 1563
2614.23 1558
2614.71 1450
2615.19 1489
2615.67 1468
2616.16 1567
2616.64 1569
2617.12 1402
2617.60 1650
2618.08 1598
2618.57 1408
2619.05 1340
2619.53 1371
2620.01 1532
2620.50 1436
2620.98 1535
2621.46 1463
2621.94 1569
2622.43 1640
2622.91 1474
2623.39 1463
2623.87 1517
2624.36 1387
2624.84 1224
2625.32 1435
2625.81 1523
2626.29 1576
2626.77 1595
2627.25 1461
2627.74 1527
2628.22 1435
2628.70 1402
2629.19 1415
2629.67 1400
2630.15 1464
2630.64 1401
2631.12 1520
2631.60 1433
2632.09 1450
2632.57 1435
2633.05 1391
2633.54 1497
2634.02 1515
2634.51 1467
2634.99 1455
2635.47 1473
2635.96 1435
2636.44 1354
2636.93 1289
2637.41 1415
2637.89 1455
2638.38 1419
2638.86 1467
2639.35 1504
2639.83 1554
2640.31 1510
2640.80 1534
2641.28 1493
2641.77 1489
2642.25 1594
2642.74 1588
2643.22 1520
2643.71 1609
2644.19 1556
2644.67 1462
2645.16 1556
2645.64 1579
2646.13 1520
2646.61 1531
2647.10 1450
2647.58 1538
2648.07 1593
2648.55 1434
2649.04 1452
2649.52 1674
2650.01 1579
2650.49 1429
2650.98 1366
2651.46 1478
2651.95 1514
2652.43 1471
2652.92 1402
2653.41 1496
2653.89 1466
2654.38 1513
2654.86 1699
2655.35 1447
2655.83 1522
2656.32 1494
2656.81 1443
2657.29 1541
2657.78 1430
2658.26 1477
2658.75 1521
2659.23 1547
2659.72 1384
2660.21 1424
2660.69 1591
2661.18 1528
2661.67 1516
2662.15 1526
2662.64 1365
2663.12 1378
2663.61 1525
2664.10 1427
2664.58 1434
2665.07 1550
2665.56 1525
2666.04 1429
2666.53 1398
2667.02 1483
2667.50 1490
2667.99 1515
2668.48 1428
2668.96 1350
2669.45 1525
2669.94 1594
2670.42 1578
2670.91 1785
2671.40 1740
2671.89 1724
2672.37 1527
2672.86 1662
2673.35 1731
2673.83 1883
2674.32 1925
2674.81 1690
2675.30 1828
2675.78 1848
2676.27 2031
2676.76 1930
2677.25 1887
2677.74 2014
2678.22 1850
2678.71 1945
2679.20 1985
2679.69 2113
2680.17 2012
2680.66 2012
2681.15 2054
2681.64 2047
2682.13 2197
2682.61 2228
2683.10 2087
2683.59 2134
2684.08 2078
2684.57 2106
2685.06 1994
2685.54 2005
2686.03 1819
2686.52 1743
2687.01 1764
2687.50 1642
2687.99 1669
2688.48 1695
2688.96 1525
2689.45 1602
2689.94 1640
2690.43 1469
2690.92 1497
2691.41 1468
2691.90 1574
2692.39 1634
2692.88 1745
2693.36 1519
2693.85 1536
2694.34 1651
2694.83 1606
2695.32 1615
2695.81 1745
2696.30 1767
2696.79 1779
2697.28 1779
2697.77 1816
2698.26 1662
2698.75 1775
2699.24 1797
2699.73 1788
2700.22 1956
2700.71 1901
2701.20 1807
2701.69 1676
2702.18 1734
2702.67 1735
2703.16 1781
2703.65 1726
2704.14 1716
2704.63 1750
2705.12 1721
2705.61 1517
2706.10 1644
2706.59 1716
2707.08 1585
2707.57 1529
2708.06 1559
2708.55 1449
2709.04 1488
2709.53 1575
2710.02 1497
2710.51 1435
2711.00 1324
2711.49 1426
2711.98 1510
2712.47 1497
2712.97 1524
2713.46 1260
2713.95 1397
2714.44 1554
2714.93 1613
2715.42 1597
2715.91 1511
2716.40 1465
2716.89 1463
2717.39 1420
2717.88 1413
2718.37 1473
2718.86 1448
2719.35 1484
2719.84 1754
2720.33 1528
2720.83 1513
2721.32 1642
2721.81 1552
2722.30 1401
2722.79 1427
2723.28 1563
2723.78 1558
2724.27 1525
2724.76 1528
2725.25 1582
2725.74 1473
2726.24 1578
2726.73 1595
2727.22 1415
2727.71 1371
2728.20 1393
2728.70 1340
2729.19 1367
2729.68 1451
2730.17 1477
2730.67 1395
2731.16 1485
2731.65 1471
2732.14 1527
2732.64 1524
2733.13 1534
2733.62 1589
2734.12 1491
2734.61 1297
2735.10 1423
2735.59 1541
2736.09 1575
2736.58 1526
2737.07 1549
2737.57 1473
2738.06 1468
2738.55 1526
2739.05 1498
2739.54 1698
2740.03 1721
2740.53 1570
2741.02 1582
2741.51 1423
2742.01 1527
2742.50 1486
2742.99 1458
2743.49 1446
2743.98 1578
2744.47 1498
2744.97 1313
2745.46 1370
2745.96 1377
2746.45 1274
2746.94 1425
2747.44 1461
2747.93 1399
2748.43 1363
2748.92 1428
2749.41 1436
2749.91 1436
2750.40 1381
2750.90 1449
2751.39 1307
2751.89 1421
2752.38 1412
2752.87 1382
2753.37 1363
2753.86 1445
2754.36 1472
2754.85 1466
2755.35 1377
2755.84 1404
2756.34 1455
2756.83 1591
2757.33 1384
2757.82 1340
2758.32 1355
2758.81 1479
2759.31 1647
2759.80 1488
2760.30 1472
2760.79 1281
2761.29 1345
2761.78 1452
2762.28 1354
2762.77 1166
2763.27 1322
2763.76 1453
2764.26 1305
2764.76 1337
2765.25 1252
2765.75 1320
2766.24 1457
2766.74 1330
2767.23 1402
2767.73 1360
2768.23 1404
2768.72 1357
2769.22 1398
2769.71 1448
2770.21 1594
2770.71 1482
2771.20 1488
2771.70 1462
2772.19 1356
2772.69 1506
2773.19 1596
2773.68 1445
2774.18 1601
2774.68 1550
2775.17 1701
2775.67 1748
2776.17 1661
2776.66 1627
2777.16 1636
2777.66 1679
2778.15 1618
2778.65 1673
2779.15 1616
2779.64 1561
2780.14 1442
2780.64 1465
2781.13 1539
2781.63 1602
2782.13 1530
2782.63 1435
2783.12 1547
2783.62 1407
2784.12 1454
2784.61 1510
2785.11 1612
2785.61 1558
2786.11 1531
2786.60 1621
2787.10 1569
2787.60 1586
2788.10 1546
2788.59 1523
2789.09 1552
2789.59 1467
2790.09 1535
2790.59 1496
2791.08 1460
2791.58 1488
2792.08 1496
2792.58 1603
2793.08 1492
2793.57 1595
2794.07 1563
2794.57 1671
2795.07 1860
2795.57 1932
2796.07 1914
2796.56 2017
2797.06 2225
2797.56 2341
2798.06 2317
2798.56 2465
2799.06 2311
2799.56 2329
2800.05 2279
2800.55 2012
2801.05 1952
2801.55 2120
2802.05 1994
2802.55 1996
2803.05 1892
2803.55 1821
2804.05 1834
2804.54 1972
2805.04 2199
2805.54 2216
2806.04 2187
2806.54 2249
2807.04 2475
2807.54 2777
2808.04 2990
2808.54 3043
2809.04 3056
2809.54 3091
2810.04 3089
2810.54 2852
2811.04 2631
2811.54 2306
2812.04 2394
2812.54 2237
2813.04 2132
2813.54 2037
2814.04 1818
2814.54 1846
2815.04 1730
2815.54 1792
2816.04 1789
2816.54 1708
2817.04 1767
2817.54 1807
2818.04 1857
2818.54 1925
2819.04 1732
2819.54 1862
2820.04 1864
2820.54 1815
2821.04 1871
2821.54 1763
2822.04 1878
2822.54 1785
2823.04 1686
2823.54 1692
2824.04 1657
2824.55 1687
2825.05 1599
2825.55 1484
2826.05 1737
2826.55 1632
2827.05 1631
2827.55 1636
2828.05 1607
2828.55 1615
2829.06 1591
2829.56 1633
2830.06 1688
2830.56 1666
2831.06 1763
2831.56 1635
2832.06 1698
2832.57 1657
2833.07 1614
2833.57 1470
2834.07 1598
2834.57 1745
2835.07 1614
2835.58 1679
2836.08 1704
2836.58 1676
2837.08 1584
2837.58 1725
2838.09 1680
2838.59 1642
2839.09 1651
2839.59 1655
2840.10 1543
2840.60 1637
2841.10 1439
2841.60 1434
2842.11 1531
2842.61 1563
2843.11 1431
2843.61 1444
2844.12 1544
2844.62 1758
2845.12 1690
2845.62 1727
2846.13 1843
2846.63 1974
2847.13 1839
2847.64 1919
2848.14 1790
2848.64 1844
2849.14 2034
2849.65 1751
2850.15 1750
2850.65 1710
2851.16 1701
2851.66 1836
2852.16 1670
2852.67 1498
2853.17 1483
2853.67 1365
2854.18 1439
2854.68 1529
2855.18 1584
2855.69 1462
2856.19 1379
2856.70 1514
2857.20 1581
2857.70 1543
2858.21 1396
2858.71 1441
2859.22 1703
2859.72 1678
2860.22 1502
2860.73 1471
2861.23 1357
2861.74 1434
2862.24 1537
2862.74 1521
2863.25 1628
2863.75 1535
2864.26 1393
2864.76 1443
2865.27 1498
2865.77 1355
2866.28 1316
2866.78 1411
2867.28 1463
2867.79 1465
2868.29 1449
2868.80 1528
2869.30 1615
2869.81 1474
2870.31 1442
2870.82 1466
2871.32 1544
2871.83 1669
2872.33 1548
2872.84 1537
2873.34 1603
2873.85 1545
2874.36 1618
2874.86 1634
2875.37 1603
2875.87 1564
2876.38 1572
2876.88 1505
2877.39 1628
2877.89 1559
2878.40 1670
2878.90 1577
2879.41 1636
2879.92 1758
2880.42 1746
2880.93 1818
2881.43 2022
2881.94 1989
2882.45 1938
2882.95 1987
2883.46 2169
2883.96 2249
2884.47 2459
2884.98 2251
2885.48 2298
2885.99 2503
2886.50 2623
2887.00 2608
2887.51 2864
2888.02 2828
2888.52 2762
2889.03 2670
2889.53 2752
2890.04 2356
2890.55 2068
2891.06 2117
2891.56 1941
2892.07 1866
2892.58 1759
2893.08 1732
2893.59 1728
2894.10 1667
2894.60 1782
2895.11 1818
2895.62 1884
2896.13 1767
2896.63 1772
2897.14 1781
2897.65 1731
2898.15 1747
2898.66 1903
2899.17 1993
2899.68 1852
2900.18 1934
2900.69 1691
2901.20 1694
2901.71 1846
2902.22 1918
2902.72 1840
2903.23 1824
2903.74 2004
2904.25 1884
2904.75 1863
2905.26 1874
2905.77 1841
2906.28 1710
2906.79 1680
2907.30 1686
2907.80 1628
2908.31 1744
2908.82 1712
2909.33 1695
2909.84 1687
2910.35 1819
2910.85 1916
2911.36 1828
2911.87 1670
2912.38 1518
2912.89 1582
2913.40 1715
2913.91 1657
2914.41 1554
2914.92 1614
2915.43 1697
2915.94 1648
2916.45 1587
2916.96 1626
2917.47 1670
2917.98 1664
2918.49 1522
2919.00 1632
2919.51 1710
2920.01 1668
2920.52 1677
2921.03 1742
2921.54 1819
2922.05 1688
2922.56 1829
2923.07 2117
2923.58 2244
2924.09 2289
2924.60 2485
2925.11 2484
2925.62 2418
2926.13 2617
2926.64 2707
2927.15 2401
2927.66 2313
2928.17 2409
2928.68 2288
2929.19 2068
2929.70 2041
2930.21 1819
2930.72 1630
2931.23 1584
2931.74 1598
2932.25 1610
2932.76 1773
2933.27 1728
2933.78 1520
2934.29 1524
2934.80 1575
2935.31 1560
2935.83 1579
2936.34 1529
2936.85 1501
2937.36 1619
2937.87 1688
2938.38 1695
2938.89 1768
2939.40 1752
2939.91 1684
2940.42 1587
2940.94 1619
2941.45 1650
2941.96 1509
2942.47 1604
2942.98 1782
2943.49 1792
2944.00 1953
2944.51 2030
2945.03 1976
2945.54 2178
2946.05 2224
2946.56 2201
2947.07 2385
2947.58 2464
2948.10 2399
2948.61 2276
2949.12 2291
2949.63 2113
2950.14 2047
2950.66 1851
2951.17 1760
2951.68 1795
2952.19 1674
2952.70 1682
2953.22 1489
2953.73 1568
2954.24 1553
2954.75 1448
2955.26 1434
2955.78 1602
2956.29 1659
2956.80 1702
2957.31 1507
2957.83 1537
2958.34 1662
2958.85 1772
2959.37 1629
2959.88 1870
2960.39 1866
2960.90 1860
2961.42 1886
2961.93 1852
2962.44 1799
2962.96 1801
2963.47 1863
2963.98 1834
2964.50 1787
2965.01 1709
2965.52 1765
2966.04 1816
2966.55 1742
2967.06 1652
2967.58 1586
2968.09 1682
2968.60 1617
2969.12 1512
2969.63 1597
2970.14 1661
2970.66 1617
2971.17 1611
2971.68 1404
2972.20 1518
2972.71 1500
2973.23 1626
2973.74 1557
2974.25 1463
2974.77 1600
2975.28 1479
2975.80 1477
2976.31 1448
2976.83 1437
2977.34 1497
2977.85 1552
2978.37 1514
2978.88 1509
2979.40 1496
2979.91 1530
2980.43 1591
2980.94 1606
2981.46 1564
2981.97 1554
2982.48 1684
2983.00 1783
2983.51 1689
2984.03 1777
2984.54 1740
2985.06 1785
2985.57 1766
2986.09 1726
2986.60 1653
2987.12 1734
2987.63 1783
2988.15 1816
2988.67 1753
2989.18 1871
2989.70 1774
2990.21 1635
2990.73 1922
2991.24 1978
2991.76 1980
2992.27 1949
2992.79 1997
2993.30 2090
2993.82 2087
2994.34 1930
2994.85 2087
2995.37 2139
2995.88 2150
2996.40 2245
2996.92 2463
2997.43 2465
2997.95 2423
2998.46 2422
2998.98 2478
2999.50 2318
3000.01 2597
3000.53 2646
3001.05 2436
3001.56 2444
3002.08 2491
3002.59 2822
3003.11 2611
3003.63 2600
3004.14 2773
3004.66 2867
3005.18 3216
3005.69 3372
3006.21 3220
3006.73 3272
3007.24 3177
3007.76 3049
3008.28 2642
3008.80 2597
3009.31 2503
3009.83 2158
3010.35 2015
3010.86 2028
3011.38 1896
3011.90 1809
3012.42 1863
3012.93 1798
3013.45 1675
3013.97 1810
3014.49 1815
3015.00 1775
3015.52 1786
3016.04 1733
3016.56 1728
3017.07 1804
3017.59 1857
3018.11 1874
3018.63 1880
3019.15 1851
3019.66 1779
3020.18 1777
3020.70 1864
3021.22 1980
3021.74 2008
3022.25 1914
3022.77 1959
3023.29 1766
3023.81 2091
3024.33 2168
3024.85 2147
3025.36 2264
3025.88 2227
3026.40 2009
3026.92 1961
3027.44 1964
3027.96 1934
3028.48 1851
3028.99 1719
3029.51 1684
3030.03 1805
3030.55 1768
3031.07 1678
3031.59 1591
3032.11 1739
3032.63 1855
3033.15 1694
3033.66 1675
3034.18 1708
3034.70 1706
3035.22 1751
3035.74 1855
3036.26 1795
3036.78 1790
3037.30 1635
3037.82 1801
3038.34 1569
3038.86 1503
3039.38 1713
3039.90 1767
3040.42 1747
3040.94 1703
3041.46 1577
3041.98 1594
3042.50 1593
3043.02 1590
3043.54 1652
3044.06 1560
3044.58 1663
3045.10 1799
3045.62 1683
3046.14 1669
3046.66 1560
3047.18 1675
3047.70 1607
3048.22 1541
3048.74 1480
3049.26 1546
3049.78 1576
3050.30 1544
3050.82 1448
3051.34 1630
3051.86 1591
3052.38 1483
3052.90 1608
3053.43 1500
3053.95 1542
3054.47 1415
3054.99 1473
3055.51 1526
3056.03 1505
3056.55 1526
3057.07 1467
3057.59 1415
3058.12 1559
3058.64 1499
3059.16 1600
3059.68 1523
3060.20 1517
3060.72 1556
3061.24 1665
3061.77 1601
3062.29 1512
3062.81 1570
3063.33 1604
3063.85 1533
3064.37 1737
3064.90 1707
3065.42 1751
3065.94 1654
3066.46 1541
3066.98 1625
3067.51 1659
3068.03 1642
3068.55 1659
3069.07 1729
3069.59 1526
3070.12 1564
3070.64 1650
3071.16 1618
3071.68 1570
3072.21 1623
3072.73 1670
3073.25 1723
3073.77 1657
3074.30 1659
3074.82 1674
3075.34 1650
3075.86 1657
3076.39 1663
3076.91 1711
3077.43 1775
3077.96 1665
3078.48 1822
3079.00 1853
3079.52 1867
3080.05 1883
3080.57 1937
3081.09 1926
3081.62 1824
3082.14 1850
3082.66 1728
3083.19 1836
3083.71 1779
3084.23 1638
3084.76 1833
3085.28 1876
3085.80 1854
3086.33 1784
3086.85 1731
3087.38 1738
3087.90 1985
3088.42 1798
3088.95 1755
3089.47 1770
3090.00 1614
3090.52 1538
3091.04 1606
3091.57 1719
3092.09 1772
3092.62 1750
3093.14 1665
3093.66 1852
3094.19 1847
3094.71 1673
3095.24 1701
3095.76 1869
3096.29 1919
3096.81 2100
3097.34 2202
3097.86 2201
3098.38 2181
3098.91 2371
3099.43 2604
3099.96 2846
3100.48 3117
3101.01 3630
3101.53 3913
3102.06 4433
3102.58 4996
3103.11 5009
3103.63 5254
3104.16 5434
3104.68 5379
3105.21 4930
3105.73 4458
3106.26 4371
3106.79 3609
3107.31 2952
3107.84 2651
3108.36 2524
3108.89 2321
3109.41 2124
3109.94 2108
3110.46 2233
3110.99 2234
3111.52 2192
3112.04 2200
3112.57 2163
3113.09 1990
3113.62 2019
3114.15 1768
3114.67 1818
3115.20 1759
3115.72 1747
3116.25 1720
3116.78 1664
3117.30 1634
3117.83 1763
3118.35 1829
3118.88 1767
3119.41 1933
3119.93 1862
3120.46 1702
3120.99 1907
3121.51 1991
3122.04 1781
3122.57 1818
3123.09 2084
3123.62 2013
3124.15 1880
3124.67 1670
3125.20 1686
3125.73 1796
3126.26 1939
3126.78 1783
3127.31 1738
3127.84 1693
3128.36 1680
3128.89 1599
3129.42 1578
3129.95 1566
3130.47 1638
3131.00 1638
3131.53 1564
3132.06 1492
3132.58 1574
3133.11 1498
3133.64 1477
3134.17 1551
3134.69 1562
3135.22 1434
3135.75 1430
3136.28 1621
3136.81 1745
3137.33 1693
3137.86 1835
3138.39 1653
3138.92 1599
3139.45 1616
3139.97 1567
3140.50 1465
3141.03 1557
3141.56 1615
3142.09 1707
3142.62 1687
3143.14 1753
3143.67 1684
3144.20 1776
3144.73 1642
3145.26 1723
3145.79 1696
3146.32 1740
3146.84 1744
3147.37 1737
3147.90 1896
3148.43 1849
3148.96 2063
3149.49 1897
3150.02 1785
3150.55 1886
3151.08 1791
3151.61 1707
3152.13 1674
3152.66 1657
3153.19 1769
3153.72 1688
3154.25 1585
3154.78 1415
3155.31 1595
3155.84 1624
3156.37 1567
3156.90 1836
3157.43 1813
3157.96 1630
3158.49 1641
3159.02 1684
3159.55 1769
3160.08 1737
3160.61 1587
3161.14 1660
3161.67 1494
3162.20 1611
3162.73 1736
3163.26 1636
3163.79 1535
3164.32 1547
3164.85 1483
3165.38 1386
3165.91 1359
3166.44 1407
3166.97 1525
3167.50 1590
3168.03 1640
3168.56 1514
3169.09 1454
3169.62 1515
3170.15 1480
3170.69 1343
3171.22 1352
3171.75 1601
3172.28 1467
3172.81 1446
3173.34 1613
3173.87 1539
3174.40 1534
3174.93 1674
3175.46 1720
3176.00 1797
3176.53 1682
3177.06 1667
3177.59 1703
3178.12 1779
3178.65 1570
3179.18 1633
3179.72 1610
3180.25 1699
3180.78 1576
3181.31 1499
3181.84 1481
3182.37 1558
3182.91 1508
3183.44 1336
3183.97 1512
3184.50 1695
3185.03 1549
3185.56 1515
3186.10 1479
3186.63 1427
3187.16 1502
3187.69 1516
3188.23 1533
3188.76 1507
3189.29 1554
3189.82 1525
3190.36 1369
3190.89 1502
3191.42 1424
3191.95 1523
3192.49 1501
3193.02 1571
3193.55 1547
3194.08 1438
3194.62 1551
3195.15 1472
3195.68 1678
3196.21 1568
3196.75 1428
3197.28 1524
3197.81 1469
3198.35 1500
3198.88 1523
3199.41 1505
3199.95 1480
3200.48 1629
3201.01 1635
3201.55 1648
3202.08 1582
3202.61 1552
3203.15 1733
3203.68 1838
3204.21 1680
3204.75 1712
3205.28 1688
3205.81 1812
3206.35 1746
3206.88 1678
3207.42 1691
3207.95 1729
3208.48 1757
3209.02 1808
3209.55 1700
3210.09 1713
3210.62 1755
3211.15 1921
3211.69 1795
3212.22 1901
3212.76 1815
3213.29 1889
3213.83 1792
3214.36 1756
3214.89 1771
3215.43 1750
3215.96 1751
3216.50 1809
3217.03 1818
3217.57 1928
3218.10 1846
3218.64 1881
3219.17 1743
3219.71 1625
3220.24 1678
3220.78 1756
3221.31 1953
3221.85 1799
3222.38 1750
3222.92 1798
3223.45 1897
3223.99 1733
3224.52 1777
3225.06 1873
3225.59 1934
3226.13 1860
3226.66 1743
3227.20 1804
3227.73 1625
3228.27 1796
3228.81 1715
3229.34 1610
3229.88 1639
3230.41 1768
3230.95 1548
3231.48 1758
3232.02 1783
3232.56 1760
3233.09 1609
3233.63 1670
3234.16 1872
3234.70 1878
3235.24 1742
3235.77 1684
3236.31 1741
3236.85 1972
3237.38 1794
3237.92 1785
3238.45 1852
3238.99 1784
3239.53 1957
3240.06 1959
3240.60 1746
3241.14 1757
3241.67 1706
3242.21 1735
3242.75 1786
3243.28 1862
3243.82 1889
3244.36 1692
3244.90 1648
3245.43 1686
3245.97 1740
3246.51 1647
3247.04 1713
3247.58 1855
3248.12 1840
3248.66 1769
3249.19 1793
3249.73 1982
3250.27 1858
3250.81 1805
3251.34 1805
3251.88 2018
3252.42 1931
3252.96 2000
3253.49 1942
3254.03 1966
3254.57 1991
3255.11 1838
3255.64 1917
3256.18 1988
3256.72 2066
3257.26 2008
3257.80 2124
3258.33 2441
3258.87 2220
3259.41 2306
3259.95 2398
3260.49 2587
3261.03 2624
3261.56 2848
3262.10 2796
3262.64 3099
3263.18 3348
3263.72 3462
3264.26 3368
3264.79 3838
3265.33 4179
3265.87 4087
3266.41 4088
3266.95 3960
3267.49 4350
3268.03 4512
3268.57 4086
3269.10 3779
3269.64 3557
3270.18 3200
3270.72 2625
3271.26 2585
3271.80 2601
3272.34 2363
3272.88 2201
3273.42 2113
3273.96 2118
3274.50 2075
3275.04 1931
3275.58 1976
3276.12 1938
3276.66 1942
3277.19 2092
3277.73 2051
3278.27 2086
3278.81 2090
3279.35 2325
3279.89 2255
3280.43 2124
3280.97 2102
3281.51 1962
3282.05 2117
3282.59 2218
3283.13 2191
3283.67 2280
3284.21 2124
3284.75 2276
3285.29 2400
3285.83 2438
3286.38 2385
3286.92 2428
3287.46 2352
3288.00 2466
3288.54 2487
3289.08 2295
3289.62 2369
3290.16 2531
3290.70 2590
3291.24 2617
3291.78 2488
3292.32 2597
3292.86 2961
3293.40 2987
3293.95 3239
3294.49 3495
3295.03 3453
3295.57 3487
3296.11 3809
3296.65 3784
3297.19 3614
3297.73 3287
3298.28 3287
3298.82 3217
3299.36 3054
3299.90 2704
3300.44 2764
3300.98 2544
3301.52 2428
3302.07 2359
3302.61 2432
3303.15 2290
3303.69 2128
3304.23 2084
3304.77 2288
3305.32 2330
3305.86 2239
3306.40 2151
3306.94 2221
3307.49 2224
3308.03 2122
3308.57 2048
3309.11 2038
3309.65 1996
3310.20 2039
3310.74 2011
3311.28 1992
3311.82 2210
3312.37 2339
3312.91 2083
3313.45 2137
3313.99 2283
3314.54 2271
3315.08 2523
3315.62 2618
3316.17 2683
3316.71 2734
3317.25 2719
3317.79 2834
3318.34 2705
3318.88 2816
3319.42 2937
3319.97 3092
3320.51 3179
3321.05 3195
3321.60 3140
3322.14 3263
3322.68 3158
3323.23 3191
3323.77 3377
3324.31 3232
3324.86 3118
3325.40 3116
3325.94 3048
3326.49 2906
3327.03 2861
3327.58 2773
3328.12 2612
3328.66 2804
3329.21 2892
3329.75 3031
3330.29 3381
3330.84 3900
3331.38 4723
3331.93 5942
3332.47 7066
3333.02 8412
3333.56 10409
3334.10 12375
3334.65 14208
3335.19 15601
3335.74 16977
3336.28 18242
3336.83 18888
3337.37 18503
3337.92 16844
3338.46 15553
3339.00 13913
3339.55 11767
3340.09 10232
3340.64 8171
3341.18 6712
3341.73 5396
3342.27 4484
3342.82 3981
3343.36 3201
3343.91 3023
3344.45 2836
3345.00 2740
3345.54 2793
3346.09 2923
3346.64 2609
3347.18 2582
3347.73 2629
3348.27 2264
3348.82 2453
3349.36 2517
3349.91 2595
3350.45 2589
3351.00 2418
3351.55 2263
3352.09 2380
3352.64 2560
3353.18 2459
3353.73 2471
3354.27 2441
3354.82 2440
3355.37 2398
3355.91 2438
3356.46 2325
3357.00 2390
3357.55 2382
3358.10 2417
3358.64 2576
3359.19 2279
3359.74 2216
3360.28 2344
3360.83 2226
3361.38 2085
3361.92 2097
3362.47 2277
3363.02 2133
3363.56 1960
3364.11 2128
3364.66 2142
3365.20 2177
3365.75 2345
3366.30 2253
3366.84 2107
3367.39 2186
3367.94 2146
3368.48 2298
3369.03 2391
3369.58 2310
3370.13 2553
3370.67 2586
3371.22 2774
3371.77 3060
3372.32 3321
3372.86 3351
3373.41 3466
3373.96 3784
3374.51 3919
3375.05 3872
3375.60 3755
3376.15 3565
3376.70 3505
3377.24 3094
3377.79 2857
3378.34 2777
3378.89 2614
3379.44 2493
3379.98 2241
3380.53 2189
3381.08 2187
3381.63 2051
3382.18 1869
3382.73 1775
3383.27 1792
3383.82 1765
3384.37 1694
3384.92 1709
3385.47 1777
3386.02 1711
3386.56 1789
3387.11 1978
3387.66 1893
3388.21 1741
3388.76 1677
3389.31 1773
3389.86 1837
3390.41 1621
3390.95 1824
3391.50 1827
3392.05 1801
3392.60 1686
3393.15 1669
3393.70 1605
3394.25 1734
3394.80 1593
3395.35 1623
3395.90 1716
3396.45 1640
3397.00 1783
3397.55 1718
3398.10 1750
3398.64 1734
3399.19 1616
3399.74 1542
3400.29 1505
3400.84 1688
3401.39 1659
3401.94 1750
3402.49 1666
3403.04 1586
3403.59 1639
3404.14 1680
3404.69 1644
3405.24 1742
3405.79 1656
3406.34 1634
3406.89 1824
3407.44 1757
3407.99 1748
3408.54 1773
3409.09 1794
3409.65 2044
3410.20 1883
3410.75 2009
3411.30 2078
3411.85 2227
3412.40 2103
3412.95 2286
3413.50 2358
3414.05 2188
3414.60 2301
3415.15 2067
3415.70 2091
3416.25 2007
3416.81 2054
3417.36 1887
3417.91 1818
3418.46 1741
3419.01 1642
3419.56 1705
3420.11 1690
3420.66 1649
3421.22 1589
3421.77 1699
3422.32 1714
3422.87 1726
3423.42 1707
3423.97 1693
3424.52 1727
3425.08 1981
3425.63 1951
3426.18 1860
3426.73 1661
3427.28 1666
3427.84 1767
3428.39 1609
3428.94 1479
3429.49 1473
3430.04 1536
3430.60 1511
3431.15 1636
3431.70 1591
3432.25 1618
3432.80 1397
3433.36 1496
3433.91 1533
3434.46 1562
3435.01 1559
3435.57 1353
3436.12 1460
3436.67 1616
3437.22 1736
3437.78 1701
3438.33 1548
3438.88 1671
3439.44 1740
3439.99 1709
3440.54 1850
3441.09 1652
3441.65 1734
3442.20 1781
3442.75 1703
3443.31 1676
3443.86 1754
3444.41 1615
3444.97 1440
3445.52 1623
3446.07 1632
3446.63 1545
3447.18 1411
3447.73 1423
3448.29 1492
3448.84 1540
3449.40 1386
3449.95 1497
3450.50 1526
3451.06 1387
3451.61 1168
3452.16 1288
3452.72 1385
3453.27 1424
3453.83 1434
3454.38 1565
3454.93 1588
3455.49 1449
3456.04 1334
3456.60 1423
3457.15 1502
3457.71 1407
3458.26 1401
3458.81 1442
3459.37 1392
3459.92 1408
3460.48 1617
3461.03 1585
3461.59 1420
3462.14 1498
3462.70 1489
3463.25 1543
3463.81 1502
3464.36 1560
3464.92 1622
3465.47 1655
3466.03 1612
3466.58 1494
3467.14 1367
3467.69 1393
3468.25 1551
3468.80 1522
3469.36 1491
3469.91 1451
3470.47 1529
3471.02 1590
3471.58 1630
3472.13 1685
3472.69 1612
3473.24 1584
3473.80 1517
3474.36 1565
3474.91 1773
3475.47 1765
3476.02 1704
3476.58 1734
3477.13 1778
3477.69 1787
3478.25 1886
3478.80 1887
3479.36 1965
3479.91 1885
3480.47 1963
3481.03 2009
3481.58 2015
3482.14 2006
3482.70 1874
3483.25 1955
3483.81 1876
3484.37 1751
3484.92 1885
3485.48 2097
3486.04 2052
3486.59 1977
3487.15 2047
3487.71 2207
3488.26 2462
3488.82 2591
3489.38 2669
3489.93 2882
3490.49 3290
3491.05 3126
3491.60 3510
3492.16 3758
3492.72 3803
3493.27 3425
3493.83 3601
3494.39 3495
3494.95 3548
3495.50 3584
3496.06 3466
3496.62 3379
3497.18 3599
3497.73 3523
3498.29 3778
3498.85 3915
3499.41 4244
3499.96 4284
3500.52 4527
3501.08 4495
3501.64 4224
3502.20 4198
3502.75 4205
3503.31 3926
3503.87 3973
3504.43 3703
3504.99 3922
3505.54 3791
3506.10 3767
3506.66 3663
3507.22 3518
3507.78 3568
3508.34 3090
3508.89 3015
3509.45 2807
3510.01 2644
3510.57 2602
3511.13 2406
3511.69 2379
3512.25 2100
3512.80 1970
3513.36 2046
3513.92 2227
3514.48 1920
3515.04 1932
3515.60 1881
3516.16 1838
3516.72 1732
3517.28 1737
3517.83 1813
3518.39 1897
3518.95 1969
3519.51 2093
3520.07 2160
3520.63 2036
3521.19 2168
3521.75 2043
3522.31 2121
3522.87 2182
3523.43 2325
3523.99 2445
3524.55 2400
3525.11 2231
3525.67 2059
3526.23 2121
3526.79 2098
3527.35 1842
3527.91 1992
3528.47 1808
3529.03 1668
3529.59 1644
3530.15 1700
3530.71 1831
3531.27 1709
3531.83 1668
3532.39 1544
3532.95 1593
3533.51 1614
3534.07 1628
3534.63 1726
3535.19 1876
3535.75 1731
3536.31 1753
3536.87 1706
3537.43 1739
3537.99 1855
3538.55 1872
3539.12 1810
3539.68 1958
3540.24 1888
3540.80 1836
3541.36 1740
3541.92 1882
3542.48 1865
3543.04 1894
3543.60 1808
3544.16 1881
3544.73 2101
3545.29 1823
3545.85 1932
3546.41 1713
3546.97 1729
3547.53 1681
3548.09 1664
3548.66 1525
3549.22 1416
3549.78 1711
3550.34 1723
3550.90 1525
3551.46 1534
3552.03 1470
3552.59 1411
3553.15 1396
3553.71 1405
3554.27 1588
3554.84 1436
3555.40 1400
3555.96 1426
3556.52 1487
3557.09 1393
3557.65 1491
3558.21 1670
3558.77 1687
3559.33 1561
3559.90 1493
3560.46 1522
3561.02 1719
3561.58 1702
3562.15 1563
3562.71 1563
3563.27 1648
3563.84 1686
3564.40 1644
3564.96 1428
3565.52 1382
3566.09 1476
3566.65 1472
3567.21 1350
3567.78 1385
3568.34 1380
3568.90 1395
3569.47 1415
3570.03 1489
3570.59 1444
3571.16 1235
3571.72 1363
3572.28 1549
3572.85 1458
3573.41 1493
3573.97 1508
3574.54 1522
3575.10 1526
3575.66 1403
3576.23 1475
3576.79 1542
3577.36 1552
3577.92 1602
3578.48 1635
3579.05 1464
3579.61 1556
3580.18 1531
3580.74 1507
3581.30 1526
3581.87 1370
3582.43 1527
3583.00 1486
3583.56 1334
3584.13 1475
3584.69 1447
3585.25 1487
3585.82 1433
3586.38 1464
3586.95 1474
3587.51 1348
3588.08 1252
3588.64 1370
3589.21 1423
3589.77 1459
3590.34 1409
3590.90 1419
3591.47 1513
3592.03 1576
3592.60 1432
3593.16 1344
3593.73 1377
3594.29 1465
3594.86 1462
3595.42 1386
3595.99 1407
3596.55 1471
3597.12 1473
3597.68 1542
3598.25 1417
3598.82 1465
3599.38 1521
3599.95 1577
3600.51 1522
3601.08 1496
3601.64 1575
3602.21 1453
3602.78 1514
3603.34 1394
3603.91 1592
3604.47 1480
3605.04 1389
3605.61 1410
3606.17 1317
3606.74 1395
3607.30 1304
3607.87 1213
3608.44 1325
3609.00 1311
3609.57 1298
3610.14 1208
3610.70 1361
3611.27 1310
3611.84 1308
3612.40 1295
3612.97 1470
3613.54 1590
3614.10 1556
3614.67 1657
3615.24 1808
3615.80 2070
3616.37 2328
3616.94 2618
3617.50 2628
3618.07 2899
3618.64 2939
3619.21 3029
3619.77 3101
3620.34 2945
3620.91 2614
3621.47 2338
3622.04 2214
3622.61 2002
3623.18 1841
3623.74 1703
3624.31 1573
3624.88 1516
3625.45 1417
3626.01 1495
3626.58 1475
3627.15 1397
3627.72 1266
3628.29 1391
3628.85 1328
3629.42 1380
3629.99 1406
3630.56 1446
3631.13 1412
3631.69 1427
3632.26 1445
3632.83 1497
3633.40 1438
3633.97 1473
3634.54 1413
3635.10 1496
3635.67 1390
3636.24 1427
3636.81 1443
3637.38 1521
3637.95 1593
3638.52 1696
3639.08 1783
3639.65 1727
3640.22 1914
3640.79 1864
3641.36 2025
3641.93 2082
3642.50 2048
3643.07 2071
3643.64 2252
3644.20 2100
3644.77 1977
3645.34 1812
3645.91 1718
3646.48 1742
3647.05 1703
3647.62 1697
3648.19 1877
3648.76 1777
3649.33 1629
3649.90 1683
3650.47 1701
3651.04 1887
3651.61 1826
3652.18 1854
3652.75 1766
3653.32 1922
3653.89 1947
3654.46 2006
3655.03 1917
3655.60 1939
3656.17 2080
3656.74 2113
3657.31 2183
3657.88 2226
3658.45 2287
3659.02 2143
3659.59 2130
3660.16 2157
3660.73 2235
3661.30 2161
3661.87 2172
3662.44 2082
3663.01 1967
3663.58 1954
3664.15 1829
3664.72 1781
3665.29 1802
3665.86 1804
3666.43 1884
3667.01 1732
3667.58 1646
3668.15 1671
3668.72 1707
3669.29 1864
3669.86 1705
3670.43 1604
3671.00 1686
3671.57 1644
3672.15 1716
3672.72 1631
3673.29 1479
3673.86 1651
3674.43 1692
3675.00 1676
3675.57 1828
3676.15 1941
3676.72 1804
3677.29 1633
3677.86 1734
3678.43 1724
3679.00 1708
3679.58 1538
3680.15 1649
3680.72 1570
3681.29 1443
3681.86 1431
3682.44 1492
3683.01 1531
3683.58 1432
3684.15 1659
3684.73 1685
3685.30 1755
3685.87 1739
3686.44 1992
3687.02 2110
3687.59 2103
3688.16 2302
3688.73 2291
3689.31 2252
3689.88 2299
3690.45 2326
3691.02 2308
3691.60 2333
3692.17 2141
3692.74 2006
3693.32 1834
3693.89 1877
3694.46 1836
3695.03 1605
3695.61 1586
3696.18 1542
3696.75 1566
3697.33 1600
3697.90 1550
3698.47 1662
3699.05 1618
3699.62 1563
3700.19 1555
3700.77 1723
3701.34 1668
3701.91 1670
3702.49 1725
3703.06 1693
3703.64 1601
3704.21 1466
3704.78 1477
3705.36 1624
3705.93 1543
3706.51 1417
3707.08 1441
3707.65 1537
3708.23 1510
3708.80 1515
3709.38 1663
3709.95 1770
3710.52 1561
3711.10 1482
3711.67 1515
3712.25 1675
3712.82 1792
3713.40 1431
3713.97 1410
3714.55 1483
3715.12 1505
3715.69 1452
3716.27 1446
3716.84 1547
3717.42 1494
3717.99 1509
3718.57 1471
3719.14 1390
3719.72 1357
3720.29 1378
3720.87 1370
3721.44 1384
3722.02 1470
3722.59 1332
3723.17 1380
3723.75 1340
3724.32 1258
3724.90 1421
3725.47 1496
3726.05 1445
3726.62 1280
3727.20 1411
3727.77 1467
3728.35 1645
3728.92 1653
3729.50 1690
3730.08 1644
3730.65 1765
3731.23 1778
3731.80 1775
3732.38 1726
3732.96 1733
3733.53 1855
3734.11 1737
3734.68 1721
3735.26 1945
3735.84 1655
3736.41 1738
3736.99 1774
3737.57 1634
3738.14 1475
3738.72 1398
3739.30 1519
3739.87 1419
3740.45 1487
3741.03 1366
3741.60 1503
3742.18 1491
3742.76 1326
3743.33 1278
3743.91 1372
3744.49 1364
3745.06 1386
3745.64 1363
3746.22 1446
3746.79 1360
3747.37 1488
3747.95 1373
3748.53 1445
3749.10 1434
3749.68 1499
3750.26 1540
3750.83 1407
3751.41 1276
3751.99 1280
3752.57 1241
3753.14 1296
3753.72 1221
3754.30 1310
3754.88 1240
3755.46 1269
3756.03 1186
3756.61 1203
3757.19 1307
3757.77 1287
3758.35 1177
3758.92 1224
3759.50 1350
3760.08 1221
3760.66 1451
3761.24 1422
3761.81 1273
3762.39 1335
3762.97 1474
3763.55 1354
3764.13 1316
3764.71 1421
3765.28 1396
3765.86 1253
3766.44 1343
3767.02 1263
3767.60 1237
3768.18 1316
3768.76 1419
3769.34 1353
3769.91 1277
3770.49 1405
3771.07 1342
3771.65 1352
3772.23 1338
3772.81 1249
3773.39 1249
3773.97 1501
3774.55 1429
3775.13 1352
3775.71 1175
3776.28 1324
3776.86 1352
3777.44 1256
3778.02 1125
3778.60 1238
3779.18 1383
3779.76 1442
3780.34 1339
3780.92 1340
3781.50 1225
3782.08 1055
3782.66 1240
3783.24 1173
3783.82 1140
3784.40 1226
3784.98 1308
3785.56 1405
3786.14 1319
3786.72 1344
3787.30 1315
3787.88 1402
3788.46 1247
3789.04 1260
3789.62 1234
3790.20 1178
3790.78 1209
3791.36 1185
3791.94 1284
3792.53 1175
3793.11 1237
3793.69 1399
3794.27 1385
3794.85 1292
3795.43 1354
3796.01 1225
3796.59 1275
3797.17 1269
3797.75 1335
3798.33 1377
3798.91 1417
3799.50 1395
3800.08 1383
3800.66 1482
3801.24 1346
3801.82 1335
3802.40 1422
3802.98 1613
3803.57 1458
3804.15 1507
3804.73 1633
3805.31 1458
3805.89 1433
3806.47 1553
3807.05 1525
3807.64 1554
3808.22 1552
3808.80 1540
3809.38 1560
3809.96 1645
3810.55 1584
3811.13 1528
3811.71 1544
3812.29 1676
3812.87 1693
3813.46 1725
3814.04 1672
3814.62 1768
3815.20 1749
3815.79 1763
3816.37 1664
3816.95 1648
3817.53 1670
3818.12 1671
3818.70 1531
3819.28 1490
3819.86 1380
3820.45 1441
3821.03 1425
3821.61 1399
3822.20 1395
3822.78 1236
3823.36 1292
3823.94 1267
3824.53 1228
3825.11 1321
3825.69 1332
3826.28 1341
3826.86 1330
3827.44 1282
3828.03 1346
3828.61 1527
3829.19 1496
3829.78 1489
3830.36 1345
3830.94 1374
3831.53 1546
3832.11 1544
3832.69 1350
3833.28 1337
3833.86 1477
3834.45 1478
3835.03 1267
3835.61 1154
3836.20 1196
3836.78 1259
3837.37 1236
3837.95 1354
3838.53 1180
3839.12 1324
3839.70 1356
3840.29 1407
3840.87 1392
3841.46 1238
3842.04 1159
3842.62 1290
3843.21 1358
3843.79 1191
3844.38 1223
3844.96 1132
3845.55 1211
3846.13 1204
3846.72 1135
3847.30 1184
3847.89 1212
3848.47 1180
3849.06 1283
3849.64 1182
3850.23 1275
3850.81 1266
3851.40 1236
3851.98 1331
3852.57 1315
3853.15 1316
3853.74 1267
3854.32 1277
3854.91 1308
3855.49 1308
3856.08 1372
3856.66 1570
3857.25 1417
3857.84 1424
3858.42 1561
3859.01 1742
3859.59 1774
3860.18 1913
3860.76 1981
3861.35 1923
3861.94 2067
3862.52 2229
3863.11 2319
3863.69 2414
3864.28 2260
3864.87 2069
3865.45 2155
3866.04 1883
3866.62 1755
3867.21 1732
3867.80 1607
3868.38 1699
3868.97 1466
3869.56 1562
3870.14 1394
3870.73 1347
3871.32 1489
3871.90 1450
3872.49 1591
3873.08 1469
3873.66 1485
3874.25 1539
3874.84 1551
3875.42 1598
3876.01 1508
3876.60 1545
3877.19 1365
3877.77 1499
3878.36 1395
3878.95 1444
3879.53 1339
3880.12 1364
3880.71 1475
3881.30 1414
3881.88 1252
3882.47 1238
3883.06 1213
3883.65 1134
3884.23 1226
3884.82 1183
3885.41 1143
3886.00 1155
3886.58 1261
3887.17 1294
3887.76 1347
3888.35 1287
3888.94 1518
3889.52 1501
3890.11 1348
3890.70 1330
3891.29 1312
3891.88 1549
3892.46 1522
3893.05 1602
3893.64 1585
3894.23 1482
3894.82 1519
3895.41 1392
3895.99 1377
3896.58 1399
3897.17 1510
3897.76 1572
3898.35 1495
3898.94 1484
3899.53 1503
3900.12 1548
3900.70 1510
3901.29 1439
3901.88 1388
3902.47 1456
3903.06 1421
3903.65 1336
3904.24 1341
3904.83 1445
3905.42 1516
3906.01 1403
3906.60 1258
3907.18 1304
3907.77 1271
3908.36 1389
3908.95 1418
3909.54 1273
3910.13 1359
3910.72 1245
3911.31 1157
3911.90 1235
3912.49 1259
3913.08 1222
3913.67 1174
3914.26 1259
3914.85 1329
3915.44 1356
3916.03 1149
3916.62 1279
3917.21 1259
3917.80 1236
3918.39 1215
3918.98 1106
3919.57 1196
3920.16 1373
3920.75 1271
3921.34 1328
3921.93 1238
3922.52 1201
3923.11 1103
3923.70 1097
3924.30 1097
3924.89 1221
3925.48 1245
3926.07 1103
3926.66 1187
3927.25 1245
3927.84 1248
3928.43 1379
3929.02 1366
3929.61 1287
3930.20 1290
3930.80 1390
3931.39 1247
3931.98 1230
3932.57 1305
3933.16 1298
3933.75 1254
3934.34 1235
3934.93 1128
3935.53 1151
3936.12 1147
3936.71 1122
3937.30 1197
3937.89 1166
3938.48 1085
3939.08 1202
3939.67 1291
3940.26 1259
3940.85 1143
3941.44 1163
3942.04 1214
3942.63 1209
3943.22 1141
3943.81 1256
3944.40 1219
3945.00 1217
3945.59 1139
3946.18 1141
3946.77 1159
3947.36 1222
3947.96 1135
3948.55 1182
3949.14 1119
3949.73 1167
3950.33 1166
3950.92 1090
3951.51 1133
3952.11 1127
3952.70 1233
3953.29 1202
3953.88 1167
3954.48 1264
3955.07 1304
3955.66 1330
3956.26 1369
3956.85 1462
3957.44 1370
3958.04 1272
3958.63 1282
3959.22 1208
3959.81 1138
3960.41 1217
3961.00 1191
3961.60 1106
3962.19 1308
3962.78 1321
3963.38 1245
3963.97 1378
3964.56 1312
3965.16 1344
3965.75 1416
3966.34 1312
3966.94 1218
3967.53 1265
3968.13 1226
3968.72 1117
3969.31 1328
3969.91 1324
3970.50 1207
3971.10 1201
3971.69 1322
3972.28 1365
3972.88 1247
3973.47 1193
3974.07 1266
3974.66 1303
3975.26 1333
3975.85 1416
3976.45 1429
3977.04 1263
3977.63 1202
3978.23 1391
3978.82 1366
3979.42 1199
3980.01 1259
3980.61 1349
3981.20 1396
3981.80 1318
3982.39 1302
3982.99 1279
3983.58 1344
3984.18 1233
3984.77 1266
3985.37 1261
3985.96 1312
3986.56 1369
3987.16 1291
3987.75 1259
3988.35 1098
3988.94 1221
3989.54 1220
3990.13 1337
3990.73 1344
3991.32 1302
3991.92 1323
3992.52 1278
3993.11 1379
3993.71 1443
3994.30 1207
3994.90 1332
3995.50 1227
3996.09 1326
3996.69 1273
3997.28 1246
3997.88 1277
3998.48 1245
3999.07 1218
3999.67 1245
4000.26 1350
4000.86 1306
4001.46 1276
4002.05 1323
4002.65 1297
4003.25 1345
4003.84 1221
4004.44 1250
4005.04 1288
4005.63 1281
4006.23 1214
4006.83 1369
4007.42 1457
4008.02 1451
4008.62 1462
4009.21 1444
4009.81 1380
4010.41 1438
4011.01 1396
4011.60 1397
4012.20 1378
4012.80 1424
4013.40 1523
4013.99 1595
4014.59 1602
4015.19 1840
4015.78 1835
4016.38 1886
4016.98 1867
4017.58 1910
4018.18 1738
4018.77 1701
4019.37 1826
4019.97 1803
4020.57 1740
4021.16 1748
4021.76 1592
4022.36 1358
4022.96 1412
4023.56 1528
4024.15 1316
4024.75 1486
4025.35 1449
4025.95 1422
4026.55 1439
4027.15 1420
4027.74 1414
4028.34 1511
4028.94 1528
4029.54 1592
4030.14 1526
4030.74 1574
4031.34 1469
4031.93 1472
4032.53 1498
4033.13 1507
4033.73 1410
4034.33 1442
4034.93 1507
4035.53 1410
4036.13 1296
4036.73 1328
4037.32 1457
4037.92 1241
4038.52 1219
4039.12 1188
4039.72 1229
4040.32 1192
4040.92 1276
4041.52 1050
4042.12 1185
4042.72 1178
4043.32 1239
4043.92 1140
4044.52 1199
4045.12 1309
4045.72 1275
4046.32 1274
4046.92 1249
4047.52 1252
4048.12 1212
4048.72 1295
4049.32 1347
4049.92 1452
4050.52 1348
4051.12 1418
4051.72 1322
4052.32 1356
4052.92 1440
4053.52 1472
4054.12 1345
4054.72 1487
4055.32 1314
4055.92 1461
4056.52 1325
4057.12 1293
4057.72 1266
4058.32 1179
4058.92 1148
4059.52 1208
4060.12 1154
4060.72 1088
4061.33 1155
4061.93 1127
4062.53 1138
4063.13 1071
4063.73 1080
4064.33 1054
4064.93 1175
4065.53 1136
4066.13 1108
4066.74 1113
4067.34 1138
4067.94 1101
4068.54 1175
4069.14 1048
4069.74 1137
4070.34 1197
4070.95 1225
4071.55 1145
4072.15 1221
4072.75 1151
4073.35 1134
4073.95 1198
4074.56 1048
4075.16 1148
4075.76 1279
4076.36 1257
4076.96 1171
4077.57 1176
4078.17 1229
4078.77 1146
4079.37 1221
4079.97 1188
4080.58 1027
4081.18 1138
4081.78 1182
4082.38 1205
4082.99 1108
4083.59 1082
4084.19 1160
4084.79 1125
4085.40 1120
4086.00 1155
4086.60 1161
4087.21 1148
4087.81 1129
4088.41 1029
4089.01 1025
4089.62 1267
4090.22 1143
4090.82 1022
4091.43 1115
4092.03 1133
4092.63 1114
4093.24 1184
4093.84 1211
4094.44 1222
4095.05 1164
4095.65 1156
4096.25 1193
4096.86 1221
4097.46 1200
4098.06 1181
4098.67 1174
4099.27 1155
4099.87 965
4100.48 1084
4101.08 1145
4101.69 1041
4102.29 1029
4102.89 1009
4103.50 1071
4104.10 1058
4104.71 1000
4105.31 1059
4105.91 1096
4106.52 1204
4107.12 1155
4107.73 1127
4108.33 957
4108.94 1021
4109.54 970
4110.14 1079
4110.75 1065
4111.35 1190
4111.96 1203
4112.56 1136
4113.17 1147
4113.77 1132
4114.38 1220
4114.98 1192
4115.59 1131
4116.19 1024
4116.80 1004
4117.40 1037
4118.01 1145
4118.61 1124
4119.22 1036
4119.82 1129
4120.43 1240
4121.03 1309
4121.64 1163
4122.24 1214
4122.85 1155
4123.46 1141
4124.06 1127
4124.67 1145
4125.27 1190
4125.88 1176
4126.48 1051
4127.09 1095
4127.69 1041
4128.30 1060
4128.91 1109
4129.51 1144
4130.12 1146
4130.72 1161
4131.33 1222
4131.94 1343
4132.54 1297
4133.15 1219
4133.76 1255
4134.36 1239
4134.97 1220
4135.57 1232
4136.18 1247
4136.79 1238
4137.39 1267
4138.00 1271
4138.61 1419
4139.21 1359
4139.82 1296
4140.43 1353
4141.03 1360
4141.64 1353
4142.25 1328
4142.85 1381
4143.46 1346
4144.07 1351
4144.67 1336
4145.28 1239
4145.89 1212
4146.50 1213
4147.10 1173
4147.71 1026
4148.32 1019
4148.93 1096
4149.53 1109
4150.14 1166
4150.75 1069
4151.36 1094
4151.96 1053
4152.57 1073
4153.18 1050
4153.79 1095
4154.39 1091
4155.00 1245
4155.61 1205
4156.22 983
4156.82 1034
4157.43 1128
4158.04 1111
4158.65 1064
4159.26 1119
4159.87 1063
4160.47 1110
4161.08 1049
4161.69 1099
4162.30 1274
4162.91 1377
4163.52 1332
4164.12 1419
4164.73 1394
4165.34 1271
4165.95 1274
4166.56 1283
4167.17 1239
4167.78 1281
4168.38 1210
4168.99 1239
4169.60 1144
4170.21 1171
4170.82 1140
4171.43 1131
4172.04 1230
4172.65 1165
4173.26 1044
4173.86 1174
4174.47 1229
4175.08 1136
4175.69 1114
4176.30 1115
4176.91 1206
4177.52 1174
4178.13 1248
4178.74 1263
4179.35 1205
4179.96 1249
4180.57 1176
4181.18 1106
4181.79 1115
4182.40 1057
4183.01 1075
4183.62 1170
4184.23 1189
4184.84 1078
4185.45 1145
4186.06 1108
4186.67 1176
4187.28 1168
4187.89 1114
4188.50 1155
4189.11 1108
4189.72 1432
4190.33 1334
4190.94 1238
4191.55 1290
4192.16 1182
4192.77 1245
4193.38 1365
4193.99 1488
4194.60 1453
4195.21 1421
4195.82 1388
4196.44 1407
4197.05 1451
4197.66 1329
4198.27 1326
4198.88 1273
4199.49 1260
4200.10 1337
4200.71 1202
4201.32 1134
4201.94 1258
4202.55 1250
4203.16 1151
4203.77 1251
4204.38 1266
4204.99 1229
4205.60 1165
4206.21 1230
4206.83 1073
4207.44 1136
4208.05 1235
4208.66 1211
4209.27 1294
4209.89 1171
4210.50 1211
4211.11 1160
4211.72 1281
4212.33 1367
4212.94 1427
4213.56 1333
4214.17 1358
4214.78 1405
4215.39 1406
4216.01 1387
4216.62 1455
4217.23 1539
4217.84 1478
4218.46 1749
4219.07 1851
4219.68 1718
4220.29 1962
4220.91 2129
4221.52 1984
4222.13 1989
4222.74 2089
4223.36 2474
4223.97 2463
4224.58 2665
4225.19 2626
4225.81 2645
4226.42 2545
4227.03 2388
4227.65 2453
4228.26 2448
4228.87 2459
4229.49 2493
4230.10 2427
4230.71 2401
4231.33 2454
4231.94 2544
4232.55 2582
4233.17 2586
4233.78 2765
4234.39 2783
4235.01 2708
4235.62 2753
4236.23 2589
4236.85 2457
4237.46 2294
4238.08 2493
4238.69 2197
4239.30 1762
4239.92 1608
4240.53 1627
4241.15 1730
4241.76 1762
4242.37 1679
4242.99 1555
4243.60 1468
4244.22 1561
4244.83 1598
4245.45 1529
4246.06 1671
4246.67 1643
4247.29 1708
4247.90 1601
4248.52 1692
4249.13 1519
4249.75 1564
4250.36 1441
4250.98 1445
4251.59 1341
4252.21 1471
4252.82 1478
4253.44 1409
4254.05 1432
4254.67 1524
4255.28 1508
4255.90 1490
4256.51 1475
4257.13 1469
4257.74 1378
4258.36 1453
4258.97 1301
4259.59 1452
4260.20 1411
4260.82 1329
4261.44 1354
4262.05 1359
4262.67 1365
4263.28 1420
4263.90 1389
4264.51 1347
4265.13 1409
4265.75 1419
4266.36 1401
4266.98 1394
4267.59 1367
4268.21 1454
4268.83 1418
4269.44 1423
4270.06 1521
4270.67 1441
4271.29 1294
4271.91 1314
4272.52 1383
4273.14 1427
4273.76 1450
4274.37 1412
4274.99 1336
4275.61 1373
4276.22 1485
4276.84 1418
4277.46 1414
4278.07 1470
4278.69 1409
4279.31 1390
4279.92 1222
4280.54 1199
4281.16 1255
4281.77 1188
4282.39 1297
4283.01 1329
4283.63 1257
4284.24 1182
4284.86 1221
4285.48 1280
4286.09 1301
4286.71 1228
4287.33 1243
4287.95 1225
4288.56 1178
4289.18 1044
4289.80 1124
4290.42 1173
4291.03 1212
4291.65 1182
4292.27 1077
4292.89 1217
4293.51 1052
4294.12 1209
4294.74 1214
4295.36 1120
4295.98 1190
4296.60 1242
4297.21 1166
4297.83 1104
4298.45 1151
4299.07 1168
4299.69 1148
4300.31 1022
4300.92 1087
4301.54 1148
4302.16 1194
4302.78 1180
4303.40 1136
4304.02 1109
4304.63 1103
4305.25 1201
4305.87 1247
4306.49 1185
4307.11 1240
4307.73 1166
4308.35 1145
4308.97 1183
4309.59 1114
4310.20 1146
4310.82 1196
4311.44 1259
4312.06 1221
4312.68 1195
4313.30 1136
4313.92 1128
4314.54 1199
4315.16 1205
4315.78 1168
4316.40 1233
4317.02 1211
4317.64 1276
4318.26 1178
4318.88 1283
4319.50 1290
4320.12 1277
4320.74 1375
4321.36 1265
4321.98 1316
4322.60 1334
4323.22 1279
4323.84 1360
4324.46 1434
4325.08 1461
4325.70 1418
4326.32 1465
4326.94 1456
4327.56 1533
4328.18 1332
4328.80 1306
4329.42 1343
4330.04 1296
4330.66 1356
4331.28 1365
4331.90 1239
4332.52 1341
4333.14 1421
4333.76 1406
4334.38 1528
4335.00 1666
4335.63 1618
4336.25 1718
4336.87 1803
4337.49 1997
4338.11 2019
4338.73 1976
4339.35 1931
4339.97 1854
4340.59 1834
4341.22 1734
4341.84 1767
4342.46 1762
4343.08 1938
4343.70 2090
4344.32 2238
4344.94 2882
4345.57 2772
4346.19 2760
4346.81 2886
4347.43 3102
4348.05 2951
4348.67 2812
4349.30 2640
4349.92 2624
4350.54 2183
4351.16 1957
4351.78 1761
4352.41 1675
4353.03 1418
4353.65 1430
4354.27 1457
4354.90 1533
4355.52 1526
4356.14 1386
4356.76 1419
4357.38 1404
4358.01 1371
4358.63 1410
4359.25 1469
4359.87 1465
4360.50 1397
4361.12 1450
4361.74 1499
4362.37 1450
4362.99 1424
4363.61 1485
4364.23 1370
4364.86 1454
4365.48 1419
4366.10 1318
4366.73 1325
4367.35 1343
4367.97 1412
4368.60 1370
4369.22 1183
4369.84 1224
4370.47 1167
4371.09 1171
4371.71 1241
4372.34 1158
4372.96 1082
4373.58 1085
4374.21 1142
4374.83 1073
4375.46 1096
4376.08 1141
4376.70 1116
4377.33 1225
4377.95 1220
4378.57 1097
4379.20 1129
4379.82 1340
4380.45 1278
4381.07 1151
4381.70 1202
4382.32 1264
4382.94 1235
4383.57 1179
4384.19 1105
4384.82 1254
4385.44 1220
4386.07 1268
4386.69 1201
4387.32 1183
4387.94 1145
4388.56 1080
4389.19 1214
4389.81 1179
4390.44 1188
4391.06 1133
4391.69 1156
4392.31 1144
4392.94 1106
4393.56 1185
4394.19 1183
4394.81 1091
4395.44 1218
4396.06 1254
4396.69 1177
4397.31 1181
4397.94 1141
4398.57 1110
4399.19 1202
4399.82 1157
4400.44 1060
4401.07 1167
4401.69 1142
4402.32 1259
4402.94 1186
4403.57 1185
4404.20 1223
4404.82 1258
4405.45 1155
4406.07 1252
4406.70 1117
4407.33 1085
4407.95 1228
4408.58 1245
4409.20 1197
4409.83 1221
4410.46 1153
4411.08 1132
4411.71 1036
4412.34 1058
4412.96 1094
4413.59 1062
4414.21 1053
4414.84 1051
4415.47 975
4416.09 1155
4416.72 1196
4417.35 1177
4417.97 1047
4418.60 1069
4419.23 1145
4419.86 1159
4420.48 1095
4421.11 1114
4421.74 1031
4422.36 986
4422.99 961
4423.62 1075
4424.25 1143
4424.87 1119
4425.50 1059
4426.13 1102
4426.75 1100
4427.38 1051
4428.01 1107
4428.64 986
4429.26 928
4429.89 1018
4430.52 1019
4431.15 994
4431.78 1098
4432.40 1026
4433.03 1004
4433.66 1087
4434.29 995
4434.91 1100
4435.54 1051
4436.17 1021
4436.80 997
4437.43 1041
4438.06 1042
4438.68 971
4439.31 1038
4439.94 1161
4440.57 981
4441.20 1001
4441.83 1007
4442.45 1008
4443.08 989
4443.71 1091
4444.34 1085
4444.97 1019
4445.60 1119
4446.23 1155
4446.86 1096
4447.48 1137
4448.11 1113
4448.74 1067
4449.37 1188
4450.00 1183
4450.63 1142
4451.26 1151
4451.89 1146
4452.52 1193
4453.15 1150
4453.78 1156
4454.40 1197
4455.03 1214
4455.66 1258
4456.29 1284
4456.92 1144
4457.55 1176
4458.18 1135
4458.81 1073
4459.44 1076
4460.07 1006
4460.70 1132
4461.33 1096
4461.96 986
4462.59 952
4463.22 994
4463.85 1032
4464.48 915
4465.11 915
4465.74 1000
4466.37 1019
4467.00 962
4467.63 890
4468.26 989
4468.89 898
4469.52 1020
4470.15 1046
4470.78 1060
4471.41 970
4472.04 955
4472.68 922
4473.31 1011
4473.94 872
4474.57 1013
4475.20 951
4475.83 1041
4476.46 1084
4477.09 1035
4477.72 1077
4478.35 1073
4478.98 904
4479.62 1047
4480.25 1073
4480.88 913
4481.51 1049
4482.14 1096
4482.77 1116
4483.40 1131
4484.04 1087
4484.67 1147
4485.30 1110
4485.93 1108
4486.56 995
4487.19 1028
4487.82 1209
4488.46 1090
4489.09 1069
4489.72 1183
4490.35 1095
4490.98 958
4491.62 1093
4492.25 1156
4492.88 1111
4493.51 1220
4494.14 1197
4494.78 1143
4495.41 1074
4496.04 1030
4496.67 1066
4497.31 1190
4497.94 1166
4498.57 1132
4499.20 1190
4499.84 1338
4500.47 1269
4501.10 1287
4501.73 1309
4502.37 1363
4503.00 1262
4503.63 1165
4504.27 1199
4504.90 1186
4505.53 1097
4506.16 1061
4506.80 1124
4507.43 1169
4508.06 1141
4508.70 1089
4509.33 1110
4509.96 1056
4510.60 1015
4511.23 1118
4511.86 1095
4512.50 1078
4513.13 1241
4513.76 1264
4514.40 1005
4515.03 1065
4515.66 1076
4516.30 1152
4516.93 1135
4517.57 996
4518.20 1031
4518.83 1097
4519.47 1045
4520.10 982
4520.74 935
4521.37 996
4522.00 1124
4522.64 1085
4523.27 1042
4523.91 1082
4524.54 1178
4525.18 1166
4525.81 1178
4526.44 1264
4527.08 1266
4527.71 1442
4528.35 1634
4528.98 1816
4529.62 1866
4530.25 1843
4530.89 2010
4531.52 2009
4532.16 2208
4532.79 2147
4533.43 2168
4534.06 1970
4534.70 1702
4535.33 1550
4535.97 1392
4536.60 1354
4537.24 1258
4537.87 1105
4538.51 1068
4539.14 1142
4539.78 1089
4540.41 1011
4541.05 1067
4541.68 1022
4542.32 1021
4542.96 1051
4543.59 1077
4544.23 1110
4544.86 1102
4545.50 1134
4546.13 1116
4546.77 1117
4547.41 1126
4548.04 1289
4548.68 1135
4549.31 1185
4549.95 1137
4550.59 1178
4551.22 1227
4551.86 1223
4552.50 1128
4553.13 1137
4553.77 1064
4554.40 999
4555.04 1080
4555.68 1133
4556.31 1044
4556.95 1043
4557.59 1082
4558.22 1102
4558.86 1152
4559.50 1157
4560.13 1133
4560.77 1096
4561.41 1057
4562.04 1127
4562.68 1128
4563.32 989
4563.96 972
4564.59 1042
4565.23 983
4565.87 1060
4566.50 996
4567.14 1120
4567.78 1147
4568.42 1154
4569.05 1153
4569.69 1145
4570.33 1302
4570.97 1184
4571.60 1091
4572.24 1160
4572.88 1098
4573.52 1059
4574.16 1015
4574.79 993
4575.43 931
4576.07 1101
4576.71 1162
4577.34 1076
4577.98 1013
4578.62 1054
4579.26 1071
4579.90 1123
4580.54 1073
4581.17 1083
4581.81 1031
4582.45 1142
4583.09 1171
4583.73 1058
4584.37 1087
4585.00 1173
4585.64 1139
4586.28 991
4586.92 1101
4587.56 1222
4588.20 1216
4588.84 1327
4589.48 1364
4590.11 1493
4590.75 1535
4591.39 1577
4592.03 1507
4592.67 1407
4593.31 1416
4593.95 1273
4594.59 1263
4595.23 1178
4595.87 1065
4596.51 1035
4597.15 1129
4597.79 1108
4598.42 1128
4599.06 1060
4599.70 1118
4600.34 1095
4600.98 1063
4601.62 1118
4602.26 1229
4602.90 1204
4603.54 1061
4604.18 1144
4604.82 1235
4605.46 1235
4606.10 1243
4606.74 1171
4607.38 1209
4608.02 1234
4608.66 1311
4609.30 1254
4609.94 1225
4610.58 1132
4611.22 1128
4611.86 1190
4612.50 1272
4613.15 1217
4613.79 1134
4614.43 1163
4615.07 1216
4615.71 1151
4616.35 1016
4616.99 1115
4617.63 1048
4618.27 1096
4618.91 1221
4619.55 1132
4620.19 1107
4620.83 1209
4621.48 1157
4622.12 1159
4622.76 1165
4623.40 1159
4624.04 1123
4624.68 1108
4625.32 1002
4625.96 1031
4626.61 1018
4627.25 1056
4627.89 962
4628.53 1064
4629.17 1143
4629.81 1091
4630.46 1110
4631.10 1097
4631.74 1118
4632.38 1165
4633.02 1130
4633.66 1151
4634.31 1160
4634.95 1255
4635.59 1359
4636.23 1356
4636.88 1412
4637.52 1382
4638.16 1249
4638.80 1416
4639.44 1411
4640.09 1369
4640.73 1332
4641.37 1380
4642.01 1290
4642.66 1296
4643.30 1202
4643.94 1139
4644.58 1106
4645.23 1130
4645.87 1090
4646.51 1110
4647.16 1120
4647.80 1164
4648.44 1129
4649.08 1314
4649.73 1275
4650.37 1261
4651.01 1365
4651.66 1251
4652.30 1325
4652.94 1261
4653.59 1337
4654.23 1254
4654.87 1243
4655.52 1299
4656.16 1173
4656.80 1203
4657.45 1208
4658.09 1031
4658.74 1040
4659.38 1115
4660.02 1180
4660.67 1116
4661.31 1018
4661.95 1035
4662.60 1068
4663.24 1076
4663.89 1086
4664.53 1015
4665.17 1004
4665.82 995
4666.46 955
4667.11 1076
4667.75 1012
4668.40 993
4669.04 1058
4669.68 1127
4670.33 989
4670.97 1033
4671.62 1122
4672.26 1145
4672.91 1105
4673.55 1056
4674.20 1027
4674.84 1143
4675.49 1144
4676.13 1124
4676.78 1101
4677.42 1113
4678.07 1107
4678.71 1051
4679.36 1039
4680.00 1054
4680.65 1162
4681.29 1130
4681.94 1073
4682.58 1036
4683.23 919
4683.87 1030
4684.52 1015
4685.16 1019
4685.81 1085
4686.46 1118
4687.10 1084
4687.75 1101
4688.39 1019
4689.04 1048
4689.68 1040
4690.33 1090
4690.98 987
4691.62 985
4692.27 1089
4692.91 1002
4693.56 1056
4694.21 1097
4694.85 1133
4695.50 1152
4696.15 1146
4696.79 1318
4697.44 1388
4698.08 1241
4698.73 1349
4699.38 1272
4700.02 1168
4700.67 1203
4701.32 1200
4701.96 1183
4702.61 1102
4703.26 1166
4703.90 1131
4704.55 1185
4705.20 1041
4705.84 1177
4706.49 1007
4707.14 998
4707.79 1047
4708.43 1042
4709.08 1231
4709.73 1044
4710.37 1020
4711.02 1176
4711.67 1206
4712.32 1116
4712.96 1058
4713.61 1025
4714.26 1137
4714.91 1149
4715.55 1187
4716.20 1118
4716.85 1138
4717.50 1080
4718.14 1040
4718.79 1011
4719.44 1064
4720.09 1041
4720.74 1025
4721.38 1100
4722.03 1125
4722.68 1224
4723.33 1105
4723.98 1114
4724.62 1199
4725.27 1076
4725.92 1061
4726.57 1197
4727.22 1081
4727.87 1083
4728.52 1023
4729.16 1027
4729.81 984
4730.46 995
4731.11 951
4731.76 930
4732.41 1005
4733.06 1009
4733.70 955
4734.35 1022
4735.00 1067
4735.65 1083
4736.30 1080
4736.95 1054
4737.60 1125
4738.25 1080
4738.90 1119
4739.55 1122
4740.20 1062
4740.84 973
4741.49 1031
4742.14 1225
4742.79 1122
4743.44 1062
4744.09 1010
4744.74 932
4745.39 998
4746.04 1022
4746.69 1104
4747.34 1146
4747.99 1070
4748.64 1078
4749.29 1222
4749.94 1196
4750.59 1245
4751.24 1269
4751.89 1226
4752.54 1313
4753.19 1203
4753.84 1259
4754.49 1183
4755.14 1077
4755.79 1098
4756.44 1107
4757.09 1038
4757.74 1016
4758.39 1172
4759.04 1210
4759.70 1114
4760.35 1172
4761.00 1227
4761.65 1193
4762.30 1127
4762.95 1118
4763.60 1174
4764.25 1317
4764.90 1341
4765.55 1350
4766.20 1341
4766.86 1310
4767.51 1330
4768.16 1348
4768.81 1242
4769.46 1164
4770.11 1279
4770.76 1115
4771.41 1130
4772.07 1129
4772.72 1080
4773.37 1057
4774.02 1205
4774.67 1073
4775.32 1075
4775.98 1200
4776.63 1052
4777.28 1157
4777.93 1107
4778.58 1113
4779.24 1218
4779.89 1189
4780.54 1123
4781.19 1134
4781.84 1168
4782.50 1106
4783.15 1139
4783.80 1094
4784.45 1086
4785.10 1085
4785.76 1001
4786.41 1148
4787.06 1167
4787.71 1076
4788.37 1073
4789.02 1105
4789.67 993
4790.33 1062
4790.98 1035
4791.63 1026
4792.28 1068
4792.94 1028
4793.59 1082
4794.24 960
4794.90 1035
4795.55 993
4796.20 945
4796.86 1011
4797.51 976
4798.16 998
4798.81 1085
4799.47 1136
4800.12 1059
4800.78 1018
4801.43 1052
4802.08 1010
4802.74 980
4803.39 1034
4804.04 1057
4804.70 1136
4805.35 1109
4806.00 1014
4806.66 1025
4807.31 1036
4807.97 1011
4808.62 1146
4809.27 1190
4809.93 1110
4810.58 1085
4811.24 1059
4811.89 1056
4812.54 1019
4813.20 989
4813.85 1027
4814.51 1098
4815.16 1054
4815.82 1059
4816.47 1163
4817.13 1087
4817.78 1153
4818.44 1151
4819.09 1268
4819.74 1170
4820.40 1181
4821.05 1178
4821.71 1281
4822.36 1379
4823.02 1388
4823.67 1322
4824.33 1426
4824.98 1401
4825.64 1439
4826.29 1490
4826.95 1343
4827.60 1287
4828.26 1294
4828.92 1246
4829.57 1281
4830.23 1264
4830.88 1229
4831.54 1163
4832.19 1351
4832.85 1384
4833.50 1462
4834.16 1536
4834.82 1502
4835.47 1556
4836.13 1601
4836.78 1691
4837.44 1653
4838.10 1669
4838.75 1799
4839.41 1714
4840.06 1720
4840.72 1813
4841.38 1759
4842.03 1682
4842.69 1552
4843.34 1508
4844.00 1558
4844.66 1532
4845.31 1521
4845.97 1505
4846.63 1532
4847.28 1668
4847.94 1760
4848.60 1760
4849.25 1744
4849.91 1773
4850.57 1863
4851.22 1917
4851.88 1969
4852.54 1727
4853.20 1884
4853.85 1677
4854.51 1729
4855.17 1714
4855.82 1713
4856.48 1754
4857.14 1834
4857.80 1884
4858.45 1977
4859.11 2009
4859.77 1896
4860.43 1962
4861.08 1973
4861.74 1745
4862.40 1773
4863.06 1862
4863.71 1841
4864.37 1807
4865.03 1691
4865.69 1920
4866.34 1841
4867.00 1737
4867.66 1800
4868.32 1872
4868.98 1781
4869.63 1660
4870.29 1654
4870.95 1546
4871.61 1796
4872.27 1505
4872.93 1626
4873.58 1720
4874.24 1691
4874.90 1651
4875.56 1778
4876.22 1771
4876.88 1725
4877.54 1461
4878.19 1648
4878.85 1753
4879.51 1684
4880.17 1457
4880.83 1453
4881.49 1474
4882.15 1499
4882.81 1465
4883.47 1432
4884.13 1351
4884.78 1254
4885.44 1310
4886.10 1430
4886.76 1404
4887.42 1391
4888.08 1438
4888.74 1410
4889.40 1405
4890.06 1576
4890.72 1515
4891.38 1470
4892.04 1491
4892.70 1482
4893.36 1423
4894.02 1384
4894.68 1323
4895.34 1247
4896.00 1282
4896.66 1371
4897.32 1327
4897.98 1348
4898.64 1470
4899.30 1429
4899.96 1375
4900.62 1304
4901.28 1253
4901.94 1216
4902.60 1237
4903.26 1238
4903.92 1181
4904.58 1181
4905.24 1178
4905.90 1214
4906.56 1240
4907.22 1238
4907.88 1154
4908.54 1169
4909.20 1214
4909.87 1193
4910.53 1119
4911.19 1145
4911.85 1068
4912.51 1095
4913.17 1152
4913.83 1192
4914.49 1176
4915.15 1137
4915.81 1104
4916.48 1061
4917.14 1093
4917.80 1139
4918.46 1052
4919.12 1110
4919.78 1126
4920.44 1134
4921.11 1142
4921.77 1103
4922.43 1169
4923.09 1001
4923.75 1045
4924.41 1020
4925.08 981
4925.74 1073
4926.40 1043
4927.06 1219
4927.72 1238
4928.39 1222
4929.05 1191
4929.71 1170
4930.37 1211
4931.04 1120
4931.70 1125
4932.36 1159
4933.02 1104
4933.69 1142
4934.35 1190
4935.01 1051
4935.67 1081
4936.34 1176
4937.00 1021
4937.66 1016
4938.32 1053
4938.99 1053
4939.65 1018
4940.31 1006
4940.98 979
4941.64 1011
4942.30 955
4942.96 1060
4943.63 1087
4944.29 1138
4944.95 983
4945.62 1033
4946.28 1105
4946.94 1022
4947.61 901
4948.27 930
4948.93 983
4949.60 921
4950.26 1007
4950.92 1116
4951.59 969
4952.25 1027
4952.92 1036
4953.58 983
4954.24 960
4954.91 978
4955.57 937
4956.24 880
4956.90 855
4957.56 844
4958.23 941
4958.89 929
4959.56 1003
4960.22 972
4960.88 1003
4961.55 1025
4962.21 1082
4962.88 1156
4963.54 1098
4964.21 986
4964.87 1084
4965.54 1208
4966.20 1157
4966.86 1073
4967.53 992
4968.19 1014
4968.86 978
4969.52 926
4970.19 955
4970.85 912
4971.52 1048
4972.18 1052
4972.85 1004
4973.51 939
4974.18 944
4974.84 945
4975.51 1001
4976.17 892
4976.84 1046
4977.51 1085
4978.17 954
4978.84 902
4979.50 985
4980.17 974
4980.83 970
4981.50 1009
4982.16 1018
4982.83 1034
4983.50 918
4984.16 1026
4984.83 1038
4985.49 875
4986.16 866
4986.83 993
4987.49 1034
4988.16 998
4988.82 979
4989.49 1014
4990.16 890
4990.82 916
4991.49 882
4992.16 897
4992.82 972
4993.49 874
4994.16 926
4994.82 982
4995.49 893
4996.15 932
4996.82 926
4997.49 942
4998.16 970
4998.82 979
4999.49 962
5000.16 906
5000.82 902
5001.49 865
5002.16 891
5002.82 955
5003.49 993
5004.16 1001
5004.83 1017
5005.49 1003
5006.16 992
5006.83 972
5007.49 989
5008.16 971
5008.83 972
5009.50 1103
5010.16 1062
5010.83 939
5011.50 895
5012.17 876
5012.84 1018
5013.50 995
5014.17 980
5014.84 962
5015.51 1128
5016.17 1116
5016.84 1071
5017.51 1033
5018.18 986
5018.85 1230
5019.52 1417
5020.18 1375
5020.85 1421
5021.52 1630
5022.19 1563
5022.86 1602
5023.53 1661
5024.19 1639
5024.86 1497
5025.53 1483
5026.20 1279
5026.87 1119
5027.54 1053
5028.21 1195
5028.88 1162
5029.54 1043
5030.21 989
5030.88 929
5031.55 941
5032.22 943
5032.89 892
5033.56 919
5034.23 877
5034.90 987
5035.57 916
5036.24 900
5036.90 910
5037.57 958
5038.24 895
5038.91 912
5039.58 911
5040.25 954
5040.92 1011
5041.59 899
5042.26 902
5042.93 897
5043.60 864
5044.27 1006
5044.94 975
5045.61 994
5046.28 960
5046.95 884
5047.62 980
5048.29 986
5048.96 955
5049.63 917
5050.30 917
5050.97 1008
5051.64 871
5052.31 920
5052.98 887
5053.65 924
5054.32 938
5054.99 794
5055.66 874
5056.34 874
5057.01 890
5057.68 880
5058.35 939
5059.02 1058
5059.69 1097
5060.36 968
5061.03 963
5061.70 1003
5062.37 950
5063.04 1002
5063.72 975
5064.39 902
5065.06 929
5065.73 942
5066.40 930
5067.07 850
5067.74 800
5068.42 852
5069.09 854
5069.76 920
5070.43 922
5071.10 935
5071.77 1010
5072.44 984
5073.12 1005
5073.79 929
5074.46 900
5075.13 978
5075.80 1043
5076.48 1015
5077.15 1010
5077.82 1061
5078.49 1022
5079.16 1026
5079.84 1016
5080.51 1047
5081.18 916
5081.85 960
5082.53 951
5083.20 997
5083.87 955
5084.54 1055
5085.22 939
5085.89 967
5086.56 1081
5087.23 1176
5087.91 1085
5088.58 1082
5089.25 1110
5089.93 1167
5090.60 989
5091.27 1072
5091.94 1106
5092.62 1148
5093.29 1095
5093.96 1041
5094.64 1093
5095.31 1001
5095.98 1036
5096.66 1052
5097.33 987
5098.00 1021
5098.68 1034
5099.35 1090
5100.02 965
5100.70 1065
5101.37 970
5102.04 1004
5102.72 997
5103.39 1082
5104.07 1028
5104.74 985
5105.41 1060
5106.09 1082
5106.76 1062
5107.44 977
5108.11 980
5108.78 924
5109.46 971
5110.13 1085
5110.81 996
5111.48 944
5112.16 991
5112.83 957
5113.50 1009
5114.18 1036
5114.85 1038
5115.53 1090
5116.20 995
5116.88 1006
5117.55 1163
5118.23 1169
5118.90 1083
5119.58 1014
5120.25 1027
5120.93 916
5121.60 981
5122.28 1056
5122.95 960
5123.63 950
5124.30 1083
5124.98 903
5125.65 846
5126.33 908
5127.00 863
5127.68 922
5128.35 939
5129.03 1044
5129.70 1041
5130.38 978
5131.06 1094
5131.73 1014
5132.41 905
5133.08 969
5133.76 935
5134.43 986
5135.11 1002
5135.79 977
5136.46 965
5137.14 1040
5137.81 1042
5138.49 1051
5139.17 975
5139.84 1009
5140.52 962
5141.20 1043
5141.87 973
5142.55 921
5143.22 1004
5143.90 971
5144.58 911
5145.25 860
5145.93 858
5146.61 959
5147.28 835
5147.96 792
5148.64 840
5149.31 827
5149.99 829
5150.67 927
5151.34 916
5152.02 874
5152.70 945
5153.38 941
5154.05 961
5154.73 908
5155.41 1001
5156.08 895
5156.76 819
5157.44 913
5158.12 844
5158.79 880
5159.47 842
5160.15 871
5160.83 923
5161.50 904
5162.18 924
5162.86 881
5163.54 972
5164.22 1026
5164.89 980
5165.57 1010
5166.25 989
5166.93 953
5167.61 937
5168.28 953
5168.96 833
5169.64 968
5170.32 971
5171.00 885
5171.67 883
5172.35 852
5173.03 823
5173.71 916
5174.39 907
5175.07 963
5175.74 992
5176.42 956
5177.10 827
5177.78 960
5178.46 872
5179.14 860
5179.82 887
5180.50 847
5181.17 832
5181.85 862
5182.53 876
5183.21 797
5183.89 843
5184.57 858
5185.25 804
5185.93 825
5186.61 882
5187.29 800
5187.97 838
5188.65 915
5189.33 954
5190.00 884
5190.68 781
5191.36 907
5192.04 861
5192.72 854
5193.40 850
5194.08 876
5194.76 872
5195.44 850
5196.12 810
5196.80 842
5197.48 989
5198.16 934
5198.84 898
5199.52 857
5200.20 848
5200.88 830
5201.56 875
5202.24 914
5202.92 936
5203.60 928
5204.28 945
5204.96 1025
5205.65 985
5206.33 1042
5207.01 1044
5207.69 1018
5208.37 1021
5209.05 1026
5209.73 1121
5210.41 1059
5211.09 1052
5211.77 1064
5212.45 982
5213.13 1011
5213.82 963
5214.50 1024
5215.18 1089
5215.86 1132
5216.54 1030
5217.22 1053
5217.90 1004
5218.58 1010
5219.27 1049
5219.95 995
5220.63 967
5221.31 980
5221.99 1013
5222.67 1175
5223.35 1022
5224.04 1040
5224.72 930
5225.40 841
5226.08 807
5226.76 821
5227.45 907
5228.13 889
5228.81 951
5229.49 981
5230.17 983
5230.86 948
5231.54 1055
5232.22 1036
5232.90 1034
5233.58 899
5234.27 971
5234.95 975
5235.63 934
5236.31 937
5237.00 908
5237.68 981
5238.36 996
5239.05 914
5239.73 941
5240.41 962
5241.09 1025
5241.78 930
5242.46 861
5243.14 858
5243.83 900
5244.51 958
5245.19 920
5245.87 916
5246.56 989
5247.24 987
5247.92 1048
5248.61 1072
5249.29 1052
5249.97 1105
5250.66 1094
5251.34 1118
5252.03 992
5252.71 1004
5253.39 1071
5254.08 1011
5254.76 989
5255.44 973
5256.13 893
5256.81 963
5257.50 859
5258.18 922
5258.86 955
5259.55 970
5260.23 1154
5260.92 1119
5261.60 1075
5262.28 1057
5262.97 1075
5263.65 1115
5264.34 1045
5265.02 1140
5265.71 1096
5266.39 1075
5267.07 1117
5267.76 1073
5268.44 1099
5269.13 1000
5269.81 975
5270.50 924
5271.18 979
5271.87 1007
5272.55 1045
5273.24 939
5273.92 1064
5274.61 974
5275.29 1073
5275.98 1084
5276.66 1009
5277.35 1008
5278.03 1032
5278.72 1157
5279.40 1223
5280.09 1247
5280.77 1136
5281.46 1184
5282.15 1163
5282.83 1105
5283.52 1096
5284.20 971
5284.89 1055
5285.57 993
5286.26 905
5286.95 858
5287.63 912
5288.32 942
5289.00 1022
5289.69 1066
5290.38 1096
5291.06 1001
5291.75 1048
5292.43 1062
5293.12 995
5293.81 981
5294.49 974
5295.18 1089
5295.87 1015
5296.55 1113
5297.24 1078
5297.92 1054
5298.61 1070
5299.30 1107
5299.98 1100
5300.67 1036
5301.36 1086
5302.04 1027
5302.73 965
5303.42 1048
5304.11 1077
5304.79 1090
5305.48 1065
5306.17 1069
5306.85 1031
5307.54 1022
5308.23 1089
5308.92 976
5309.60 1015
5310.29 1103
5310.98 1024
5311.66 1162
5312.35 1218
5313.04 1161
5313.73 1134
5314.41 1139
5315.10 1064
5315.79 999
5316.48 1056
5317.17 1069
5317.85 1011
5318.54 1044
5319.23 1154
5319.92 1203
5320.61 1129
5321.29 1140
5321.98 1085
5322.67 1145
5323.36 1150
5324.05 1111
5324.73 966
5325.42 968
5326.11 981
5326.80 999
5327.49 940
5328.18 989
5328.87 1005
5329.55 1140
5330.24 1073
5330.93 1087
5331.62 1090
5332.31 1051
5333.00 989
5333.69 1021
5334.38 1080
5335.06 1092
5335.75 1092
5336.44 986
5337.13 979
5337.82 982
5338.51 1153
5339.20 1213
5339.89 1144
5340.58 1058
5341.27 988
5341.96 1127
5342.65 1159
5343.33 1135
5344.02 1059
5344.71 1137
5345.40 1212
5346.09 1293
5346.78 1374
5347.47 1540
5348.16 1550
5348.85 1699
5349.54 1799
5350.23 1781
5350.92 2014
5351.61 1994
5352.30 1772
5352.99 1765
5353.68 1685
5354.37 1567
5355.06 1378
5355.75 1238
5356.44 1199
5357.13 1139
5357.82 1073
5358.51 1006
5359.21 965
5359.90 909
5360.59 1060
5361.28 1007
5361.97 985
5362.66 917
5363.35 972
5364.04 954
5364.73 1022
5365.42 910
5366.11 992
5366.80 969
5367.49 873
5368.19 906
5368.88 888
5369.57 827
5370.26 893
5370.95 966
5371.64 941
5372.33 881
5373.02 891
5373.72 897
5374.41 888
5375.10 884
5375.79 861
5376.48 844
5377.17 878
5377.87 885
5378.56 932
5379.25 999
5379.94 911
5380.63 910
5381.33 860
5382.02 933
5382.71 970
5383.40 977
5384.09 842
5384.79 903
5385.48 918
5386.17 959
5386.86 966
5387.55 1114
5388.25 1036
5388.94 1078
5389.63 1003
5390.32 1076
5391.02 1097
5391.71 941
5392.40 1013
5393.09 1015
5393.79 913
5394.48 887
5395.17 989
5395.87 946
5396.56 953
5397.25 921
5397.95 919
5398.64 1024
5399.33 999
5400.02 943
5400.72 975
5401.41 963
5402.10 940
5402.80 904
5403.49 880
5404.18 1035
5404.88 989
5405.57 941
5406.26 1000
5406.96 943
5407.65 918
5408.35 899
5409.04 843
5409.73 927
5410.43 905
5411.12 926
5411.81 932
5412.51 961
5413.20 945
5413.90 994
5414.59 908
5415.28 859
5415.98 947
5416.67 1075
5417.37 1035
5418.06 917
5418.76 925
5419.45 969
5420.14 984
5420.84 1024
5421.53 972
5422.23 908
5422.92 975
5423.62 1017
5424.31 1001
5425.01 947
5425.70 983
5426.40 919
5427.09 940
5427.79 997
5428.48 957
5429.18 911
5429.87 1036
5430.57 956
5431.26 911
5431.96 917
5432.65 963
5433.35 964
5434.04 917
5434.74 1097
5435.43 1016
5436.13 1000
5436.82 1053
5437.52 1155
5438.22 1059
5438.91 1103
5439.61 1010
5440.30 992
5441.00 1044
5441.69 1127
5442.39 1072
5443.09 1098
5443.78 1156
5444.48 1312
5445.17 1348
5445.87 1329
5446.57 1275
5447.26 1340
5447.96 1499
5448.66 1310
5449.35 1294
5450.05 1353
5450.74 1296
5451.44 1193
5452.14 1176
5452.83 1238
5453.53 1104
5454.23 1174
5454.92 1160
5455.62 1131
5456.32 1067
5457.01 1037
5457.71 1151
5458.41 1217
5459.10 1167
5459.80 1110
5460.50 1253
5461.20 1355
5461.89 1347
5462.59 1448
5463.29 1515
5463.98 1432
5464.68 1422
5465.38 1311
5466.08 1224
5466.77 1258
5467.47 1272
5468.17 1178
5468.87 1168
5469.56 1177
5470.26 1198
5470.96 1236
5471.66 1180
5472.35 1276
5473.05 1344
5473.75 1300
5474.45 1291
5475.15 1317
5475.84 1269
5476.54 1358
5477.24 1407
5477.94 1529
5478.64 1686
5479.34 1745
5480.03 1898
5480.73 1848
5481.43 1752
5482.13 1715
5482.83 1552
5483.53 1502
5484.22 1468
5484.92 1551
5485.62 1450
5486.32 1503
5487.02 1435
5487.72 1359
5488.42 1244
5489.11 1417
5489.81 1399
5490.51 1416
5491.21 1478
5491.91 1413
5492.61 1432
5493.31 1551
5494.01 1474
5494.71 1525
5495.41 1579
5496.11 1661
5496.81 1719
5497.50 1844
5498.20 2297
5498.90 2596
5499.60 2710
5500.30 2747
5501.00 2633
5501.70 2555
5502.40 2444
5503.10 2325
5503.80 2099
5504.50 1865
5505.20 1708
5505.90 1492
5506.60 1493
5507.30 1439
5508.00 1356
5508.70 1331
5509.40 1414
5510.10 1300
5510.80 1223
5511.50 1293
5512.20 1493
5512.90 1520
5513.60 1427
5514.30 1332
5515.00 1271
5515.70 1260
5516.40 1187
5517.11 1187
5517.81 1305
5518.51 1283
5519.21 1354
5519.91 1291
5520.61 1294
5521.31 1438
5522.01 1341
5522.71 1201
5523.41 1220
5524.11 1112
5524.82 1111
5525.52 1194
5526.22 1105
5526.92 1080
5527.62 947
5528.32 1083
5529.02 1098
5529.72 1009
5530.43 1088
5531.13 1028
5531.83 970
5532.53 1024
5533.23 1077
5533.93 1054
5534.64 1001
5535.34 1147
5536.04 1091
5536.74 1086
5537.44 1063
5538.15 1093
5538.85 1088
5539.55 1054
5540.25 1058
5540.95 1093
5541.66 1150
5542.36 968
5543.06 1027
5543.76 1077
5544.47 1068
5545.17 1101
5545.87 1056
5546.57 1077
5547.28 1036
5547.98 1013
5548.68 1059
5549.38 1100
5550.09 1032
5550.79 901
5551.49 945
5552.19 978
5552.90 981
5553.60 986
5554.30 999
5555.01 977
5555.71 935
5556.41 859
5557.12 895
5557.82 954
5558.52 968
5559.23 880
5559.93 951
5560.63 878
5561.34 962
5562.04 916
5562.74 1041
5563.45 989
5564.15 986
5564.85 991
5565.56 970
5566.26 932
5566.96 901
5567.67 944
5568.37 1068
5569.08 984
5569.78 917
5570.48 949
5571.19 1019
5571.89 943
5572.60 988
5573.30 967
5574.01 991
5574.71 1005
5575.41 1100
5576.12 1069
5576.82 1024
5577.53 984
5578.23 1021
5578.94 996
5579.64 926
5580.35 831
5581.05 952
5581.76 1018
5582.46 968
5583.16 841
5583.87 957
5584.57 917
5585.28 934
5585.98 972
5586.69 904
5587.39 880
5588.10 958
5588.81 877
5589.51 816
5590.22 861
5590.92 823
5591.63 821
5592.33 913
5593.04 939
5593.74 912
5594.45 888
5595.15 882
5595.86 925
5596.57 826
5597.27 774
5597.98 953
5598.68 959
5599.39 935
5600.09 900
5600.80 881
5601.51 887
5602.21 845
5602.92 853
5603.62 788
5604.33 882
5605.04 877
5605.74 881
5606.45 918
5607.16 853
5607.86 981
5608.57 882
5609.27 836
5609.98 871
5610.69 805
5611.39 821
5612.10 880
5612.81 813
5613.51 774
5614.22 854
5614.93 923
5615.64 940
5616.34 847
5617.05 864
5617.76 855
5618.46 898
5619.17 953
5619.88 893
5620.58 857
5621.29 855
5622.00 833
5622.71 931
5623.41 869
5624.12 828
5624.83 816
5625.54 814
5626.24 816
5626.95 895
5627.66 997
5628.37 960
5629.07 850
5629.78 898
5630.49 886
5631.20 869
5631.91 889
5632.61 968
5633.32 885
5634.03 828
5634.74 964
5635.45 1026
5636.15 960
5636.86 960
5637.57 1004
5638.28 1104
5638.99 1122
5639.70 1004
5640.40 1007
5641.11 985
5641.82 1058
5642.53 1007
5643.24 1001
5643.95 937
5644.66 905
5645.36 948
5646.07 1060
5646.78 867
5647.49 896
5648.20 998
5648.91 958
5649.62 842
5650.33 918
5651.04 948
5651.75 860
5652.45 967
5653.16 1011
5653.87 986
5654.58 1058
5655.29 1093
5656.00 1057
5656.71 1060
5657.42 1122
5658.13 981
5658.84 1028
5659.55 1142
5660.26 1020
5660.97 975
5661.68 934
5662.39 995
5663.10 917
5663.81 956
5664.52 988
5665.23 1030
5665.94 1039
5666.65 982
5667.36 1064
5668.07 1189
5668.78 1167
5669.49 1041
5670.20 1050
5670.91 1110
5671.62 1149
5672.33 1159
5673.04 1157
5673.75 997
5674.46 1079
5675.17 963
5675.88 957
5676.59 950
5677.31 996
5678.02 910
5678.73 996
5679.44 914
5680.15 874
5680.86 929
5681.57 940
5682.28 930
5682.99 998
5683.70 1003
5684.42 962
5685.13 886
5685.84 890
5686.55 859
5687.26 839
5687.97 879
5688.68 975
5689.39 984
5690.11 936
5690.82 949
5691.53 953
5692.24 818
5692.95 756
5693.67 882
5694.38 943
5695.09 836
5695.80 766
5696.51 832
5697.22 825
5697.94 884
5698.65 835
5699.36 796
5700.07 795
5700.79 859
5701.50 812
5702.21 740
5702.92 824
5703.63 861
5704.35 759
5705.06 752
5705.77 794
5706.48 802
5707.20 754
5707.91 902
5708.62 875
5709.34 866
5710.05 858
5710.76 840
5711.47 834
5712.19 851
5712.90 825
5713.61 792
5714.33 862
5715.04 906
5715.75 821
5716.47 864
5717.18 884
5717.89 765
5718.61 811
5719.32 776
5720.03 799
5720.75 788
5721.46 943
5722.17 922
5722.89 850
5723.60 915
5724.31 981
5725.03 1075
5725.74 1163
5726.46 1089
5727.17 1092
5727.88 1211
5728.60 1242
5729.31 1142
5730.03 1112
5730.74 1084
5731.45 1112
5732.17 1099
5732.88 1116
5733.60 1106
5734.31 1051
5735.03 944
5735.74 939
5736.45 1047
5737.17 949
5737.88 827
5738.60 821
5739.31 850
5740.03 876
5740.74 867
5741.46 886
5742.17 940
5742.89 849
5743.60 905
5744.32 864
5745.03 958
5745.75 930
5746.46 898
5747.18 870
5747.89 929
5748.61 990
5749.32 967
5750.04 938
5750.75 1013
5751.47 1053
5752.18 1109
5752.90 1082
5753.62 1222
5754.33 1223
5755.05 1214
5755.76 1223
5756.48 1244
5757.19 1246
5757.91 1164
5758.63 1060
5759.34 1065
5760.06 1103
5760.77 1097
5761.49 1071
5762.21 1008
5762.92 937
5763.64 933
5764.35 971
5765.07 1157
5765.79 989
5766.50 982
5767.22 1048
5767.94 1039
5768.65 1006
5769.37 1041
5770.08 1029
5770.80 968
5771.52 916
5772.23 928
5772.95 915
5773.67 938
5774.39 1061
5775.10 1073
5775.82 1103
5776.54 1071
5777.25 1018
5777.97 1070
5778.69 979
5779.40 1060
5780.12 1044
5780.84 1116
5781.56 1093
5782.27 1062
5782.99 1190
5783.71 1145
5784.43 1102
5785.14 1097
5785.86 1098
5786.58 1164
5787.30 1106
5788.01 1113
5788.73 1276
5789.45 1221
5790.17 1165
5790.88 1301
5791.60 1332
5792.32 1345
5793.04 1312
5793.76 1493
5794.47 1602
5795.19 1643
5795.91 1869
5796.63 2185
5797.35 2599
5798.07 2928
5798.78 3236
5799.50 3485
5800.22 3632
5800.94 3464
5801.66 3353
5802.38 3007
5803.10 2529
5803.81 2278
5804.53 2050
5805.25 1833
5805.97 1655
5806.69 1533
5807.41 1421
5808.13 1379
5808.85 1380
5809.56 1395
5810.28 1375
5811.00 1489
5811.72 1429
5812.44 1476
5813.16 1416
5813.88 1466
5814.60 1520
5815.32 1351
5816.04 1414
5816.76 1546
5817.48 1468
5818.20 1499
5818.92 1517
5819.64 1537
5820.36 1465
5821.08 1460
5821.80 1293
5822.51 1228
5823.23 1238
5823.95 1266
5824.67 1237
5825.39 1195
5826.11 1212
5826.83 1149
5827.55 1150
5828.28 1096
5829.00 1127
5829.72 1070
5830.44 1063
5831.16 1161
5831.88 1141
5832.60 1141
5833.32 1129
5834.04 1185
5834.76 1104
5835.48 1222
5836.20 1191
5836.92 1099
5837.64 1090
5838.36 1146
5839.08 1029
5839.80 1174
5840.53 1147
5841.25 1046
5841.97 981
5842.69 1000
5843.41 1057
5844.13 956
5844.85 992
5845.57 1019
5846.29 1121
5847.02 1012
5847.74 1007
5848.46 949
5849.18 885
5849.90 983
5850.62 974
5851.34 1023
5852.07 1012
5852.79 1044
5853.51 1056
5854.23 1119
5854.95 968
5855.68 832
5856.40 1067
5857.12 990
5857.84 1027
5858.56 966
5859.29 1019
5860.01 977
5860.73 943
5861.45 893
5862.17 1009
5862.90 1027
5863.62 957
5864.34 980
5865.06 1019
5865.79 951
5866.51 1016
5867.23 956
5867.95 928
5868.68 898
5869.40 906
5870.12 1063
5870.84 952
5871.57 990
5872.29 950
5873.01 1042
5873.74 993
5874.46 1036
5875.18 1043
5875.91 1060
5876.63 979
5877.35 1035
5878.08 1116
5878.80 964
5879.52 959
5880.25 947
5880.97 951
5881.69 952
5882.42 932
5883.14 1050
5883.86 973
5884.59 958
5885.31 979
5886.03 1017
5886.76 1039
5887.48 1002
5888.21 995
5888.93 941
5889.65 981
5890.38 949
5891.10 1015
5891.83 920
5892.55 962
5893.27 1013
5894.00 976
5894.72 1069
5895.45 975
5896.17 961
5896.90 1005
5897.62 973
5898.35 1002
5899.07 992
5899.79 901
5900.52 939
5901.24 972
5901.97 935
5902.69 896
5903.42 949
5904.14 1057
5904.87 1089
5905.59 1052
5906.32 964
5907.04 1008
5907.77 930
5908.49 922
5909.22 913
5909.94 867
5910.67 930
5911.39 1020
5912.12 998
5912.84 1067
5913.57 1045
5914.30 1060
5915.02 1050
5915.75 955
5916.47 1024
5917.20 1095
5917.92 1028
5918.65 1064
5919.38 1091
5920.10 1066
5920.83 1030
5921.55 1026
5922.28 1098
5923.01 1033
5923.73 1082
5924.46 1062
5925.18 1052
5925.91 1040
5926.64 1106
5927.36 1021
5928.09 1027
5928.81 1131
5929.54 1162
5930.27 1110
5930.99 1067
5931.72 1154
5932.45 1124
5933.17 1164
5933.90 1214
5934.63 1203
5935.35 1159
5936.08 1201
5936.81 1182
5937.53 1240
5938.26 1321
5938.99 1392
5939.72 1377
5940.44 1314
5941.17 1345
5941.90 1392
5942.62 1397
5943.35 1342
5944.08 1340
5944.81 1379
5945.53 1316
5946.26 1350
5946.99 1519
5947.72 1568
5948.44 1556
5949.17 1573
5949.90 1774
5950.63 1750
5951.35 1755
5952.08 1746
5952.81 1809
5953.54 1882
5954.27 1829
5954.99 1828
5955.72 1642
5956.45 1694
5957.18 1749
5957.91 1622
5958.64 1674
5959.36 1798
5960.09 1773
5960.82 1748
5961.55 1790
5962.28 1767
5963.01 1931
5963.73 2078
5964.46 2261
5965.19 2406
5965.92 2498
5966.65 2622
5967.38 2804
5968.11 2526
5968.83 2551
5969.56 2434
5970.29 2295
5971.02 2300
5971.75 2140
5972.48 1948
5973.21 2054
5973.94 2110
5974.67 2215
5975.40 2106
5976.13 2055
5976.86 2016
5977.58 1968
5978.31 2204
5979.04 2240
5979.77 2271
5980.50 2372
5981.23 2216
5981.96 2235
5982.69 2335
5983.42 2235
5984.15 2190
5984.88 2298
5985.61 2310
5986.34 2208
5987.07 2220
5987.80 2306
5988.53 2307
5989.26 2387
5989.99 2260
5990.72 2247
5991.45 2325
5992.18 2327
5992.91 2294
5993.64 2391
5994.37 2389
5995.10 2469
5995.83 2505
5996.56 2724
5997.29 2581
5998.03 2560
5998.76 2499
5999.49 2631
6000.22 2566
6000.95 2529
6001.68 2319
6002.41 2295
6003.14 2472
6003.87 2425
6004.60 2485
6005.33 2530
6006.07 2619
6006.80 2877
6007.53 3051
6008.26 3238
6008.99 3837
6009.72 4486
6010.45 4868
6011.18 5416
6011.92 6179
6012.65 6522
6013.38 6832
6014.11 6875
6014.84 6576
6015.57 6299
6016.31 5467
6017.04 5031
6017.77 4424
6018.50 3884
6019.23 3385
6019.96 3082
6020.70 2925
6021.43 2590
6022.16 2262
6022.89 2161
6023.63 2020
6024.36 2004
6025.09 2002
6025.82 2000
6026.55 1946
6027.29 1900
6028.02 1807
6028.75 1948
6029.48 1924
6030.22 1867
6030.95 1808
6031.68 1747
6032.42 1687
6033.15 1776
6033.88 1643
6034.61 1805
6035.35 1838
6036.08 1910
6036.81 1867
6037.55 1863
6038.28 1842
6039.01 1941
6039.74 1875
6040.48 1861
6041.21 1942
6041.94 1930
6042.68 1990
6043.41 1990
6044.14 2017
6044.88 2012
6045.61 1931
6046.35 1991
6047.08 2146
6047.81 2319
6048.55 2364
6049.28 2532
6050.01 2697
6050.75 2704
6051.48 2650
6052.22 2891
6052.95 2998
6053.68 2923
6054.42 2747
6055.15 2552
6055.89 2403
6056.62 2352
6057.35 2137
6058.09 2000
6058.82 2093
6059.56 2104
6060.29 1964
6061.03 2021
6061.76 1889
6062.50 1966
6063.23 1906
6063.96 1872
6064.70 1838
6065.43 1811
6066.17 1765
6066.90 1886
6067.64 1812
6068.37 1748
6069.11 1762
6069.84 1792
6070.58 1738
6071.31 1693
6072.05 1682
6072.78 1758
6073.52 1691
6074.25 1576
6074.99 1574
6075.72 1688
6076.46 1602
6077.20 1609
6077.93 1524
6078.67 1475
6079.40 1640
6080.14 1526
6080.87 1551
6081.61 1509
6082.35 1398
6083.08 1456
6083.82 1420
6084.55 1549
6085.29 1698
6086.02 1556
6086.76 1522
6087.50 1438
6088.23 1413
6088.97 1565
6089.71 1666
6090.44 1583
6091.18 1582
6091.91 1592
6092.65 1560
6093.39 1588
6094.12 1534
6094.86 1376
6095.60 1488
6096.33 1344
6097.07 1356
6097.81 1459
6098.54 1400
6099.28 1431
6100.02 1463
6100.75 1409
6101.49 1331
6102.23 1349
6102.96 1341
6103.70 1431
6104.44 1420
6105.18 1404
6105.91 1372
6106.65 1427
6107.39 1464
6108.12 1466
6108.86 1529
6109.60 1556
6110.34 1536
6111.07 1445
6111.81 1382
6112.55 1416
6113.29 1551
6114.03 1437
6114.76 1396
6115.50 1470
6116.24 1488
6116.98 1371
6117.71 1456
6118.45 1438
6119.19 1389
6119.93 1435
6120.67 1468
6121.40 1476
6122.14 1519
6122.88 1564
6123.62 1448
6124.36 1499
6125.10 1347
6125.83 1548
6126.57 1575
6127.31 1539
6128.05 1531
6128.79 1515
6129.53 1615
6130.27 1602
6131.00 1502
6131.74 1440
6132.48 1570
6133.22 1566
6133.96 1536
6134.70 1649
6135.44 1639
6136.18 1533
6136.92 1575
6137.65 1659
6138.39 1649
6139.13 1675
6139.87 1575
6140.61 1590
6141.35 1597
6142.09 1602
6142.83 1611
6143.57 1598
6144.31 1585
6145.05 1711
6145.79 1583
6146.53 1573
6147.27 1587
6148.01 1654
6148.75 1681
6149.49 1828
6150.23 1646
6150.97 1676
6151.71 1691
6152.45 1716
6153.19 1613
6153.93 1649
6154.67 1667
6155.41 1800
6156.15 1796
6156.89 1731
6157.63 1680
6158.37 1750
6159.11 1702
6159.85 1754
6160.59 1754
6161.33 1966
6162.07 1939
6162.81 2006
6163.55 2098
6164.29 2189
6165.03 2241
6165.77 2419
6166.51 2450
6167.26 2625
6168.00 2560
6168.74 2459
6169.48 2596
6170.22 2431
6170.96 2255
6171.70 2243
6172.44 2228
6173.18 2252
6173.93 2333
6174.67 2222
6175.41 2266
6176.15 2130
6176.89 2265
6177.63 2158
6178.37 2248
6179.12 2138
6179.86 2205
6180.60 2216
6181.34 2347
6182.08 2261
6182.82 2326
6183.57 2293
6184.31 2297
6185.05 2373
6185.79 2375
6186.53 2310
6187.28 2476
6188.02 2537
6188.76 2410
6189.50 2596
6190.25 2771
6190.99 2715
6191.73 2859
6192.47 2836
6193.21 2921
6193.96 2975
6194.70 2967
6195.44 2906
6196.19 2868
6196.93 2968
6197.67 3039
6198.41 2885
6199.16 2783
6199.90 2892
6200.64 3009
6201.38 3086
6202.13 3280
6202.87 3828
6203.61 4361
6204.36 5048
6205.10 6183
6205.84 7533
6206.59 9216
6207.33 10518
6208.07 11738
6208.82 12564
6209.56 12883
6210.30 12695
6211.05 12035
6211.79 10221
6212.53 9026
6213.28 7441
6214.02 6208
6214.77 5309
6215.51 4422
6216.25 3695
6217.00 3203
6217.74 2956
6218.48 2657
6219.23 2480
6219.97 2444
6220.72 2403
6221.46 2329
6222.21 2466
6222.95 2390
6223.69 2366
6224.44 2411
6225.18 2119
6225.93 2089
6226.67 2096
6227.42 1950
6228.16 1920
6228.91 1914
6229.65 1712
6230.39 1770
6231.14 1750
6231.88 1751
6232.63 1604
6233.37 1685
6234.12 1684
6234.86 1694
6235.61 1661
6236.35 1882
6237.10 1801
6237.84 1867
6238.59 1853
6239.33 1998
6240.08 1955
6240.82 1955
6241.57 1868
6242.32 2066
6243.06 2283
6243.81 2380
6244.55 2686
6245.30 2917
6246.04 3038
6246.79 3214
6247.53 3506
6248.28 3479
6249.03 3379
6249.77 3302
6250.52 2984
6251.26 2768
6252.01 2503
6252.76 2364
6253.50 2379
6254.25 2186
6254.99 1985
6255.74 1935
6256.49 1990
6257.23 1991
6257.98 2061
6258.73 2010
6259.47 1952
6260.22 1958
6260.97 1996
6261.71 2050
6262.46 1937
6263.21 2062
6263.95 2110
6264.70 1955
6265.45 2123
6266.19 2014
6266.94 2001
6267.69 2020
6268.43 2011
6269.18 1965
6269.93 2044
6270.67 2070
6271.42 2073
6272.17 1974
6272.92 1865
6273.66 1949
6274.41 2181
6275.16 2156
6275.91 2196
6276.65 2248
6277.40 2194
6278.15 2074
6278.90 2098
6279.64 1984
6280.39 1887
6281.14 1897
6281.89 1774
6282.63 1914
6283.38 1837
6284.13 1686
6284.88 1843
6285.63 1964
6286.37 1981
6287.12 2032
6287.87 2070
6288.62 1981
6289.37 1876
6290.11 1923
6290.86 1874
6291.61 1769
6292.36 1669
6293.11 1730
6293.86 1630
6294.60 1682
6295.35 1661
6296.10 1480
6296.85 1560
6297.60 1624
6298.35 1530
6299.10 1622
6299.85 1663
6300.59 1721
6301.34 1633
6302.09 1575
6302.84 1656
6303.59 1600
6304.34 1586
6305.09 1613
6305.84 1494
6306.59 1509
6307.34 1599
6308.09 1597
6308.84 1592
6309.58 1600
6310.33 1561
6311.08 1544
6311.83 1665
6312.58 1599
6313.33 1540
6314.08 1665
6314.83 1565
6315.58 1491
6316.33 1576
6317.08 1510
6317.83 1631
6318.58 1603
6319.33 1452
6320.08 1454
6320.83 1479
6321.58 1413
6322.33 1410
6323.08 1518
6323.83 1407
6324.58 1453
6325.33 1531
6326.08 1423
6326.83 1511
6327.58 1482
6328.33 1502
6329.09 1382
6329.84 1377
6330.59 1364
6331.34 1311
6332.09 1354
6332.84 1270
6333.59 1336
6334.34 1362
6335.09 1276
6335.84 1411
6336.59 1388
6337.34 1298
6338.10 1249
6338.85 1378
6339.60 1427
6340.35 1310
6341.10 1381
6341.85 1391
6342.60 1399
6343.36 1433
6344.11 1358
6344.86 1415
6345.61 1470
6346.36 1571
6347.11 1509
6347.86 1396
6348.62 1508
6349.37 1464
6350.12 1482
6350.87 1796
6351.62 1713
6352.38 1734
6353.13 1581
6353.88 1598
6354.63 1642
6355.38 1538
6356.14 1538
6356.89 1505
6357.64 1542
6358.39 1539
6359.15 1450
6359.90 1568
6360.65 1489
6361.40 1479
6362.16 1426
6362.91 1430
6363.66 1456
6364.41 1513
6365.17 1461
6365.92 1404
6366.67 1433
6367.42 1510
6368.18 1391
6368.93 1498
6369.68 1464
6370.44 1367
6371.19 1351
6371.94 1352
6372.70 1400
6373.45 1454
6374.20 1413
6374.96 1260
6375.71 1331
6376.46 1331
6377.22 1321
6377.97 1280
6378.72 1287
6379.48 1286
6380.23 1402
6380.98 1321
6381.74 1257
6382.49 1330
6383.24 1358
6384.00 1288
6384.75 1321
6385.51 1298
6386.26 1300
6387.01 1235
6387.77 1207
6388.52 1288
6389.28 1312
6390.03 1373
6390.79 1367
6391.54 1324
6392.29 1317
6393.05 1237
6393.80 1258
6394.56 1287
6395.31 1258
6396.07 1280
6396.82 1287
6397.58 1280
6398.33 1108
6399.08 1207
6399.84 1137
6400.59 1114
6401.35 1084
6402.10 1176
6402.86 1096
6403.61 1188
6404.37 1235
6405.12 1163
6405.88 1243
6406.63 1288
6407.39 1254
6408.15 1292
6408.90 1258
6409.66 1324
6410.41 1273
6411.17 1342
6411.92 1239
6412.68 1199
6413.43 1170
6414.19 1272
6414.94 1176
6415.70 1088
6416.46 1145
6417.21 1226
6417.97 1184
6418.72 1111
6419.48 1113
6420.24 1117
6420.99 1184
6421.75 1171
6422.50 1179
6423.26 1122
6424.02 1140
6424.77 1171
6425.53 1187
6426.28 1221
6427.04 1168
6427.80 1144
6428.55 1224
6429.31 1170
6430.07 1195
6430.82 1122
6431.58 1135
6432.34 1130
6433.09 1128
6433.85 1170
6434.61 1225
6435.36 1252
6436.12 1192
6436.88 1189
6437.64 1143
6438.39 1204
6439.15 1193
6439.91 1246
6440.66 1154
6441.42 1220
6442.18 1239
6442.94 1241
6443.69 1241
6444.45 1237
6445.21 1261
6445.97 1231
6446.72 1151
6447.48 1167
6448.24 1189
6449.00 1272
6449.75 1160
6450.51 1149
6451.27 1177
6452.03 1284
6452.79 1256
6453.54 1291
6454.30 1333
6455.06 1184
6455.82 1231
6456.58 1291
6457.33 1294
6458.09 1217
6458.85 1266
6459.61 1372
6460.37 1328
6461.12 1315
6461.88 1313
6462.64 1371
6463.40 1341
6464.16 1353
6464.92 1429
6465.68 1419
6466.44 1348
6467.19 1373
6467.95 1355
6468.71 1425
6469.47 1432
6470.23 1527
6470.99 1562
6471.75 1480
6472.51 1393
6473.27 1399
6474.02 1509
6474.78 1468
6475.54 1583
6476.30 1517
6477.06 1541
6477.82 1685
6478.58 1628
6479.34 1614
6480.10 1538
6480.86 1580
6481.62 1594
6482.38 1707
6483.14 1616
6483.90 1679
6484.66 1615
6485.42 1621
6486.18 1770
6486.94 1689
6487.70 1790
6488.46 1763
6489.22 1890
6489.98 1875
6490.74 1818
6491.50 1903
6492.26 1960
6493.02 2118
6493.78 2053
6494.54 2042
6495.30 2159
6496.06 2121
6496.82 2063
6497.58 2154
6498.34 2113
6499.10 2106
6499.86 2257
6500.62 2228
6501.38 2205
6502.14 2091
6502.91 2259
6503.67 2277
6504.43 2190
6505.19 2383
6505.95 2505
6506.71 2598
6507.47 2460
6508.23 2445
6508.99 2637
6509.76 2505
6510.52 2479
6511.28 2615
6512.04 2790
6512.80 2634
6513.56 2671
6514.32 2657
6515.09 2628
6515.85 2625
6516.61 2561
6517.37 2734
6518.13 2588
6518.89 2685
6519.66 2791
6520.42 2902
6521.18 2903
6521.94 3206
6522.70 3301
6523.47 3727
6524.23 3905
6524.99 4067
6525.75 4430
6526.51 4585
6527.28 4552
6528.04 4675
6528.80 4507
6529.56 4569
6530.33 4639
6531.09 4949
6531.85 5265
6532.61 5799
6533.38 6462
6534.14 7772
6534.90 8821
6535.66 9447
6536.43 9676
6537.19 9533
6537.95 8983
6538.72 8315
6539.48 7389
6540.24 6374
6541.01 5244
6541.77 4461
6542.53 4009
6543.29 3414
6544.06 2897
6544.82 2594
6545.58 2462
6546.35 2428
6547.11 2422
6547.87 2345
6548.64 2100
6549.40 2214
6550.17 2222
6550.93 2098
6551.69 2124
6552.46 2179
6553.22 2108
6553.98 2111
6554.75 2129
6555.51 2108
6556.28 2067
6557.04 1980
6557.80 2017
6558.57 2003
6559.33 2110
6560.10 2149
6560.86 2217
6561.63 2309
6562.39 2286
6563.15 2396
6563.92 2502
6564.68 2589
6565.45 2452
6566.21 2439
6566.98 2430
6567.74 2572
6568.51 2575
6569.27 2522
6570.04 2498
6570.80 2469
6571.57 2584
6572.33 2817
6573.09 2824
6573.86 3022
6574.63 3002
6575.39 2983
6576.16 3067
6576.92 3144
6577.69 3148
6578.45 3134
6579.22 3084
6579.98 3051
6580.75 3031
6581.51 2836
6582.28 2906
6583.04 2781
6583.81 2699
6584.57 2584
6585.34 2570
6586.11 2580
6586.87 2659
6587.64 2532
6588.40 2763
6589.17 2676
6589.94 2881
6590.70 3161
6591.47 3399
6592.23 3581
6593.00 3954
6593.77 4147
6594.53 4135
6595.30 4247
6596.06 3922
6596.83 3875
6597.60 3647
6598.36 3442
6599.13 3156
6599.90 2937
6600.66 2598
6601.43 2522
6602.20 2381
6602.96 2338
6603.73 2149
6604.50 2128
6605.26 2122
6606.03 2136
6606.80 2121
6607.56 2197
6608.33 2083
6609.10 2144
6609.87 2217
6610.63 2158
6611.40 2077
6612.17 1984
6612.93 2014
6613.70 2029
6614.47 2019
6615.24 1939
6616.00 1918
6616.77 1888
6617.54 1907
6618.31 1899
6619.07 1979
6619.84 1950
6620.61 1901
6621.38 2033
6622.15 2035
6622.91 1906
6623.68 2004
6624.45 1932
6625.22 1816
6625.99 1758
6626.75 1729
6627.52 1770
6628.29 1904
6629.06 1914
6629.83 1854
6630.59 2153
6631.36 2315
6632.13 2332
6632.90 2421
6633.67 2356
6634.44 2556
6635.21 2606
6635.97 2543
6636.74 2409
6637.51 2363
6638.28 2163
6639.05 2094
6639.82 1859
6640.59 1871
6641.36 1783
6642.12 1844
6642.89 1844
6643.66 1832
6644.43 1770
6645.20 1806
6645.97 1798
6646.74 1776
6647.51 1765
6648.28 1723
6649.05 1794
6649.82 1917
6650.59 1882
6651.36 1903
6652.13 1873
6652.89 1896
6653.66 1872
6654.43 1946
6655.20 1910
6655.97 1813
6656.74 1794
6657.51 1931
6658.28 1772
6659.05 1756
6659.82 1767
6660.59 1778
6661.36 1732
6662.13 1698
6662.90 1782
6663.67 1519
6664.44 1579
6665.21 1579
6665.98 1635
6666.76 1595
6667.53 1602
6668.30 1672
6669.07 1748
6669.84 1724
6670.61 1722
6671.38 1813
6672.15 1780
6672.92 1780
6673.69 1835
6674.46 1756
6675.23 1827
6676.00 1867
6676.77 1787
6677.55 1830
6678.32 1642
6679.09 1655
6679.86 1744
6680.63 1744
6681.40 1827
6682.17 1954
6682.94 2106
6683.72 2169
6684.49 2302
6685.26 2352
6686.03 2288
6686.80 2227
6687.57 2066
6688.34 2031
6689.12 1911
6689.89 1877
6690.66 1881
6691.43 1661
6692.20 1643
6692.98 1591
6693.75 1590
6694.52 1568
6695.29 1671
6696.06 1653
6696.84 1670
6697.61 1591
6698.38 1615
6699.15 1646
6699.92 1606
6700.70 1515
6701.47 1542
6702.24 1596
6703.01 1658
6703.79 1485
6704.56 1425
6705.33 1498
6706.11 1509
6706.88 1529
6707.65 1543
6708.42 1456
6709.20 1495
6709.97 1465
6710.74 1543
6711.52 1480
6712.29 1488
6713.06 1509
6713.83 1512
6714.61 1420
6715.38 1437
6716.15 1368
6716.93 1326
6717.70 1427
6718.47 1452
6719.25 1321
6720.02 1439
6720.79 1526
6721.57 1590
6722.34 1491
6723.12 1435
6723.89 1449
6724.66 1462
6725.44 1544
6726.21 1388
6726.98 1401
6727.76 1376
6728.53 1418
6729.31 1455
6730.08 1475
6730.85 1467
6731.63 1447
6732.40 1411
6733.18 1491
6733.95 1527
6734.73 1403
6735.50 1364
6736.27 1449
6737.05 1479
6737.82 1459
6738.60 1568
6739.37 1499
6740.15 1445
6740.92 1464
6741.70 1398
6742.47 1484
6743.25 1513
6744.02 1570
6744.80 1636
6745.57 1652
6746.35 1655
6747.12 1764
6747.90 1761
6748.67 1859
6749.45 1882
6750.22 2023
6751.00 1993
6751.77 2085
6752.55 2126
6753.32 2128
6754.10 2007
6754.87 1888
6755.65 1857
6756.43 1660
6757.20 1622
6757.98 1588
6758.75 1539
6759.53 1541
6760.30 1539
6761.08 1561
6761.86 1454
6762.63 1398
6763.41 1336
6764.18 1391
6764.96 1474
6765.74 1456
6766.51 1437
6767.29 1387
6768.06 1337
6768.84 1335
6769.62 1399
6770.39 1427
6771.17 1414
6771.95 1399
6772.72 1412
6773.50 1352
6774.28 1352
6775.05 1331
6775.83 1325
6776.61 1413
6777.38 1386
6778.16 1509
6778.94 1371
6779.71 1457
6780.49 1420
6781.27 1353
6782.05 1339
6782.82 1316
6783.60 1325
6784.38 1339
6785.15 1214
6785.93 1306
6786.71 1261
6787.49 1309
6788.26 1218
6789.04 1266
6789.82 1277
6790.60 1299
6791.37 1397
6792.15 1339
6792.93 1231
6793.71 1305
6794.48 1303
6795.26 1320
6796.04 1219
6796.82 1210
6797.60 1288
6798.37 1296
6799.15 1320
6799.93 1380
6800.71 1312
6801.49 1387
6802.26 1501
6803.04 1469
6803.82 1499
6804.60 1504
6805.38 1523
6806.16 1411
6806.93 1283
6807.71 1293
6808.49 1324
6809.27 1402
6810.05 1269
6810.83 1330
6811.61 1320
6812.39 1300
6813.16 1407
6813.94 1382
6814.72 1351
6815.50 1301
6816.28 1376
6817.06 1348
6817.84 1253
6818.62 1298
6819.40 1339
6820.18 1324
6820.96 1502
6821.73 1438
6822.51 1250
6823.29 1278
6824.07 1309
6824.85 1395
6825.63 1408
6826.41 1357
6827.19 1280
6827.97 1321
6828.75 1290
6829.53 1227
6830.31 1298
6831.09 1276
6831.87 1252
6832.65 1273
6833.43 1236
6834.21 1210
6834.99 1315
6835.77 1201
6836.55 1250
6837.33 1319
6838.11 1203
6838.89 1200
6839.67 1214
6840.45 1277
6841.23 1233
6842.01 1194
6842.79 1191
6843.57 1322
6844.35 1293
6845.14 1389
6845.92 1459
6846.70 1593
6847.48 1820
6848.26 2037
6849.04 2136
6849.82 2391
6850.60 2464
6851.38 2391
6852.16 2380
6852.94 2431
6853.73 2332
6854.51 1993
6855.29 1800
6856.07 1528
6856.85 1545
6857.63 1559
6858.41 1471
6859.20 1368
6859.98 1383
6860.76 1406
6861.54 1291
6862.32 1316
6863.10 1380
6863.89 1292
6864.67 1418
6865.45 1432
6866.23 1498
6867.01 1436
6867.79 1384
6868.58 1452
6869.36 1436
6870.14 1464
6870.92 1432
6871.71 1303
6872.49 1440
6873.27 1466
6874.05 1397
6874.83 1333
6875.62 1494
6876.40 1515
6877.18 1526
6877.96 1529
6878.75 1642
6879.53 1643
6880.31 1643
6881.10 1642
6881.88 1694
6882.66 1824
6883.44 1955
6884.23 2242
6885.01 2520
6885.79 2816
6886.58 2796
6887.36 3161
6888.14 3133
6888.92 2851
6889.71 2729
6890.49 2438
6891.27 2247
6892.06 2128
6892.84 1934
6893.62 1869
6894.41 1831
6895.19 1835
6895.98 1849
6896.76 1707
6897.54 1681
6898.33 1750
6899.11 1762
6899.89 1754
6900.68 1734
6901.46 1825
6902.25 1847
6903.03 1677
6903.81 1669
6904.60 1811
6905.38 1779
6906.17 1760
6906.95 1759
6907.73 1663
6908.52 1688
6909.30 1656
6910.09 1657
6910.87 1702
6911.66 1619
6912.44 1515
6913.23 1521
6914.01 1566
6914.79 1680
6915.58 1662
6916.36 1581
6917.15 1633
6917.93 1627
6918.72 1522
6919.50 1501
6920.29 1522
6921.07 1618
6921.86 1628
6922.64 1708
6923.43 1771
6924.21 1695
6925.00 1685
6925.78 1753
6926.57 1731
6927.36 1672
6928.14 1771
6928.93 1847
6929.71 1745
6930.50 1816
6931.28 2081
6932.07 2142
6932.85 2074
6933.64 2178
6934.43 2214
6935.21 2068
6936.00 1989
6936.78 1939
6937.57 1968
6938.36 1873
6939.14 1892
6939.93 1959
6940.71 1993
6941.50 2079
6942.29 1907
6943.07 2129
6943.86 2200
6944.64 2185
6945.43 2097
6946.22 2278
6947.00 2275
6947.79 2238
6948.58 2243
6949.36 2288
6950.15 2336
6950.94 2289
6951.72 2133
6952.51 2156
6953.30 2175
6954.08 2139
6954.87 2164
6955.66 2292
6956.45 2363
6957.23 2256
6958.02 2379
6958.81 2394
6959.59 2362
6960.38 2389
6961.17 2344
6961.96 2277
6962.74 2322
6963.53 2413
6964.32 2427
6965.11 2368
6965.89 2406
6966.68 2475
6967.47 2448
6968.26 2598
6969.04 2412
6969.83 2596
6970.62 2546
6971.41 2651
6972.20 2759
6972.98 2743
6973.77 2757
6974.56 2828
6975.35 2843
6976.14 2895
6976.92 2873
6977.71 3026
6978.50 3208
6979.29 3267
6980.08 3576
6980.87 4042
6981.65 4662
6982.44 5174
6983.23 5847
6984.02 6559
6984.81 7037
6985.60 7410
6986.39 7509
6987.17 7238
6987.96 6333
6988.75 5713
6989.54 4947
6990.33 4393
6991.12 3895
6991.91 3483
6992.70 3424
6993.49 3420
6994.28 3484
6995.06 3905
6995.85 4277
6996.64 4761
6997.43 5325
6998.22 6244
6999.01 6709
6999.80 6958
7000.59 6784
7001.38 6608
7002.17 5769
7002.96 5240
7003.75 4521
7004.54 3899
7005.33 3374
7006.12 2843
7006.91 2685
7007.70 2457
7008.49 2465
7009.28 2422
7010.07 2464
7010.86 2455
7011.65 2564
7012.44 2560
7013.23 2430
7014.02 2407
7014.81 2422
7015.60 2249
7016.39 2162
7017.18 2224
7017.97 2124
7018.76 2016
7019.55 1941
7020.34 2093
7021.13 2136
7021.92 2178
7022.71 2218
7023.51 2261
7024.30 2272
7025.09 2300
7025.88 2213
7026.67 2331
7027.46 2284
7028.25 2135
7029.04 2093
7029.83 2115
7030.63 1967
7031.42 1863
7032.21 1969
7033.00 1898
7033.79 1947
7034.58 2040
7035.37 2121
7036.16 2268
7036.96 2295
7037.75 2335
7038.54 2416
7039.33 2334
7040.12 2230
7040.92 2203
7041.71 2147
7042.50 2143
7043.29 2001
7044.08 2104
7044.87 2136
7045.67 2185
7046.46 2155
7047.25 2191
7048.04 2241
7048.84 2437
7049.63 2631
7050.42 2565
7051.21 2416
7052.00 2413
7052.80 2307
7053.59 2033
7054.38 1917
7055.18 1896
7055.97 1956
7056.76 1889
7057.55 1944
7058.35 1989
7059.14 1919
7059.93 1946
7060.72 1921
7061.52 1896
7062.31 1900
7063.10 1864
7063.90 1812
7064.69 1845
7065.48 1937
7066.28 1884
7067.07 1740
7067.86 1924
7068.66 1926
7069.45 1818
7070.24 1756
7071.04 1744
7071.83 1758
7072.62 1747
7073.42 1722
7074.21 1679
7075.00 1776
7075.80 1753
7076.59 1886
7077.39 1755
7078.18 1721
7078.97 1673
7079.77 1687
7080.56 1598
7081.36 1639
7082.15 1728
7082.94 1697
7083.74 1882
7084.53 1957
7085.33 2012
7086.12 2293
7086.92 2288
7087.71 2215
7088.50 2156
7089.30 2044
7090.09 1999
7090.89 1880
7091.68 1777
7092.48 1667
7093.27 1622
7094.07 1583
7094.86 1446
7095.66 1404
7096.45 1425
7097.25 1303
7098.04 1315
7098.84 1284
7099.63 1270
7100.43 1214
7101.22 1198
7102.02 1279
7102.81 1325
7103.61 1308
7104.40 1286
7105.20 1183
7105.99 1221
7106.79 1197
7107.59 1129
7108.38 1169
7109.18 1132
7109.97 1165
7110.77 1269
7111.56 1212
7112.36 1171
7113.16 1178
7113.95 1163
7114.75 1324
7115.54 1354
7116.34 1325
7117.14 1338
7117.93 1265
7118.73 1223
7119.52 1191
7120.32 1145
7121.12 1221
7121.91 1244
7122.71 1192
7123.51 1199
7124.30 1214
7125.10 1229
7125.90 1205
7126.69 1288
7127.49 1238
7128.29 1295
7129.08 1278
7129.88 1195
7130.68 1216
7131.47 1260
7132.27 1254
7133.07 1194
7133.86 1209
7134.66 1188
7135.46 1107
7136.26 1188
7137.05 1184
7137.85 1127
7138.65 1140
7139.44 1128
7140.24 1140
7141.04 1159
7141.84 1159
7142.63 1205
7143.43 1176
7144.23 1150
7145.03 1114
7145.83 1146
7146.62 1163
7147.42 1110
7148.22 1118
7149.02 1122
7149.81 1172
7150.61 1167
7151.41 1060
7152.21 1129
7153.01 1111
7153.80 1120
7154.60 1062
7155.40 1061
7156.20 1092
7157.00 1114
7157.80 1083
7158.59 1103
7159.39 1076
7160.19 1106
7160.99 1086
7161.79 1081
7162.59 1008
7163.39 1066
7164.18 1095
7164.98 1064
7165.78 1044
7166.58 1076
7167.38 1020
7168.18 1058
7168.98 1113
7169.78 1112
7170.58 1043
7171.38 1022
7172.17 1014
7172.97 1067
7173.77 952
7174.57 1070
7175.37 1070
7176.17 1041
7176.97 1034
7177.77 1135
7178.57 1087
7179.37 1153
7180.17 1110
7180.97 1218
7181.77 1272
7182.57 1304
7183.37 1195
7184.17 1192
7184.97 1158
7185.77 1110
7186.57 1101
7187.37 1104
7188.17 1072
7188.97 972
7189.77 938
7190.57 1029
7191.37 1064
7192.17 1080
7192.97 934
7193.77 954
7194.57 981
7195.37 967
7196.17 962
7196.97 991
7197.77 977
7198.57 944
7199.37 929
7200.17 958
7200.97 992
7201.77 999
7202.58 939
7203.38 977
7204.18 912
7204.98 939
7205.78 970
7206.58 871
7207.38 999
7208.18 951
7208.98 1037
7209.79 1000
7210.59 983
7211.39 1063
7212.19 1064
7212.99 979
7213.79 969
7214.59 1040
7215.40 1016
7216.20 993
7217.00 996
7217.80 929
7218.60 981
7219.40 1010
7220.21 1038
7221.01 958
7221.81 962
7222.61 993
7223.41 1004
7224.22 1015
7225.02 983
7225.82 1011
7226.62 1046
7227.43 900
7228.23 930
7229.03 1020
7229.83 1040
7230.63 1122
7231.44 1064
7232.24 1047
7233.04 1029
7233.84 975
7234.65 995
7235.45 998
7236.25 1058
7237.06 1086
7237.86 1198
7238.66 1204
7239.46 1241
7240.27 1193
7241.07 1275
7241.87 1177
7242.68 1171
7243.48 1129
7244.28 1073
7245.09 1084
7245.89 1116
7246.69 1097
7247.50 1191
7248.30 1128
7249.10 1202
7249.91 1180
7250.71 1218
7251.51 1180
7252.32 1211
7253.12 1199
7253.92 1156
7254.73 1147
7255.53 1230
7256.34 1182
7257.14 1222
7257.94 1166
7258.75 1232
7259.55 1192
7260.36 1156
7261.16 1178
7261.96 1293
7262.77 1252
7263.57 1311
7264.38 1263
7265.18 1412
7265.99 1329
7266.79 1483
7267.59 1437
7268.40 1346
7269.20 1432
7270.01 1420
7270.81 1412
7271.62 1390
7272.42 1345
7273.23 1422
7274.03 1496
7274.84 1470
7275.64 1452
7276.45 1458
7277.25 1540
7278.06 1647
7278.86 1737
7279.67 1851
7280.47 2166
7281.28 2473
7282.08 2781
7282.89 3348
7283.69 3607
7284.50 3733
7285.30 3589
7286.11 3502
7286.92 3138
7287.72 2653
7288.53 2424
7289.33 2038
7290.14 1851
7290.94 1871
7291.75 1682
7292.56 1665
7293.36 1590
7294.17 1522
7294.97 1505
7295.78 1578
7296.59 1533
7297.39 1624
7298.20 1612
7299.00 1526
7299.81 1696
7300.62 1663
7301.42 1624
7302.23 1570
7303.04 1687
7303.84 1680
7304.65 1788
7305.46 1814
7306.26 1937
7307.07 1918
7307.88 2093
7308.68 2167
7309.49 2202
7310.30 2536
7311.10 2620
7311.91 2434
7312.72 2287
7313.52 2213
7314.33 2187
7315.14 2295
7315.95 2578
7316.75 2677
7317.56 2875
7318.37 3130
7319.18 3410
7319.98 3387
7320.79 3259
7321.60 3209
7322.40 3097
7323.21 2871
7324.02 2605
7324.83 2475
7325.64 2232
7326.44 1948
7327.25 1774
7328.06 1581
7328.87 1586
7329.67 1593
7330.48 1585
7331.29 1507
7332.10 1527
7332.91 1446
7333.71 1462
7334.52 1553
7335.33 1551
7336.14 1632
7336.95 1659
7337.76 1634
7338.56 1618
7339.37 1639
7340.18 1680
7340.99 1548
7341.80 1453
7342.61 1457
7343.42 1444
7344.22 1507
7345.03 1503
7345.84 1547
7346.65 1511
7347.46 1502
7348.27 1618
7349.08 1523
7349.89 1516
7350.70 1488
7351.51 1412
7352.31 1481
7353.12 1404
7353.93 1461
7354.74 1447
7355.55 1526
7356.36 1477
7357.17 1454
7357.98 1540
7358.79 1486
7359.60 1558
7360.41 1631
7361.22 1617
7362.03 1629
7362.84 1580
7363.65 1647
7364.46 1630
7365.27 1595
7366.08 1599
7366.89 1657
7367.70 1602
7368.51 1624
7369.32 1615
7370.13 1598
7370.94 1524
7371.75 1649
7372.56 1723
7373.37 1565
7374.18 1581
7374.99 1579
7375.80 1654
7376.61 1817
7377.42 2013
7378.23 2096
7379.04 2295
7379.85 2463
7380.66 2557
7381.48 2410
7382.29 2459
7383.10 2410
7383.91 2310
7384.72 2182
7385.53 1917
7386.34 1795
7387.15 1597
7387.96 1550
7388.77 1600
7389.59 1547
7390.40 1439
7391.21 1402
7392.02 1397
7392.83 1518
7393.64 1503
7394.45 1627
7395.27 1669
7396.08 1735
7396.89 1745
7397.70 1816
7398.51 1914
7399.32 2045
7400.14 2132
7400.95 2116
7401.76 2135
7402.57 1981
7403.38 1987
7404.20 1870
7405.01 1843
7405.82 1885
7406.63 1866
7407.44 1734
7408.26 1682
7409.07 1692
7409.88 1617
7410.69 1507
7411.51 1434
7412.32 1335
7413.13 1290
7413.94 1318
7414.76 1252
7415.57 1233
7416.38 1228
7417.19 1240
7418.01 1335
7418.82 1286
7419.63 1220
7420.45 1223
7421.26 1281
7422.07 1228
7422.88 1268
7423.70 1211
7424.51 1099
7425.32 1173
7426.14 1140
7426.95 1163
7427.76 1046
7428.58 1049
7429.39 1039
7430.20 1090
7431.02 1087
7431.83 1057
7432.64 1134
7433.46 1065
7434.27 1078
7435.09 1144
7435.90 1186
7436.71 1209
7437.53 1214
7438.34 1193
7439.16 1187
7439.97 1291
7440.78 1144
7441.60 1153
7442.41 1166
7443.23 1181
7444.04 1087
7444.85 1048
7445.67 1063
7446.48 1124
7447.30 1067
7448.11 965
7448.93 1049
7449.74 1137
7450.56 1022
7451.37 1082
7452.18 996
7453.00 998
7453.81 1016
7454.63 1001
7455.44 1052
7456.26 1089
7457.07 1072
7457.89 1130
7458.70 1072
7459.52 1121
7460.33 1094
7461.15 1102
7461.96 1133
7462.78 1129
7463.59 1168
7464.41 1071
7465.23 1071
7466.04 1127
7466.86 1087
7467.67 1148
7468.49 1139
7469.30 1204
7470.12 1151
7470.93 1130
7471.75 1174
7472.57 1197
7473.38 1068
7474.20 1054
7475.01 1001
7475.83 992
7476.65 1130
7477.46 1008
7478.28 1010
7479.09 1050
7479.91 1029
7480.73 974
7481.54 970
7482.36 1021
7483.18 1053
7483.99 960
7484.81 941
7485.62 849
7486.44 890
7487.26 919
7488.07 919
7488.89 953
7489.71 891
7490.52 886
7491.34 868
7492.16 870
7492.98 913
7493.79 866
7494.61 837
7495.43 885
7496.24 928
7497.06 895
7497.88 899
7498.70 955
7499.51 939
7500.33 893
7501.15 900
7501.96 820
7502.78 839
7503.60 871
7504.42 795
7505.23 816
7506.05 836
7506.87 819
7507.69 864
7508.51 861
7509.32 914
7510.14 881
7510.96 851
7511.78 929
7512.59 859
7513.41 840
7514.23 820
7515.05 855
7515.87 878
7516.69 867
7517.50 865
7518.32 882
7519.14 851
7519.96 790
7520.78 790
7521.60 880
7522.41 847
7523.23 803
7524.05 842
7524.87 783
7525.69 865
7526.51 860
7527.33 844
7528.14 791
7528.96 898
7529.78 797
7530.60 797
7531.42 826
7532.24 872
7533.06 898
7533.88 857
7534.70 811
7535.52 791
7536.34 803
7537.16 858
7537.97 810
7538.79 832
7539.61 778
7540.43 818
7541.25 866
7542.07 836
7542.89 897
7543.71 870
7544.53 881
7545.35 897
7546.17 836
7546.99 844
7547.81 874
7548.63 814
7549.45 701
7550.27 806
7551.09 816
7551.91 835
7552.73 778
7553.55 811
7554.37 884
7555.19 861
7556.01 861
7556.83 843
7557.65 899
7558.47 890
7559.29 827
7560.11 879
7560.93 907
7561.76 873
7562.58 909
7563.40 923
7564.22 862
7565.04 856
7565.86 857
7566.68 853
7567.50 921
7568.32 886
7569.14 865
7569.96 893
7570.79 820
7571.61 843
7572.43 961
7573.25 923
7574.07 901
7574.89 843
7575.71 887
7576.54 915
7577.36 882
7578.18 903
7579.00 821
7579.82 912
7580.64 946
7581.46 930
7582.29 909
7583.11 864
7583.93 886
7584.75 842
7585.57 923
7586.40 950
7587.22 933
7588.04 1026
7588.86 987
7589.68 971
7590.51 997
7591.33 970
7592.15 956
7592.97 1007
7593.80 1000
7594.62 1021
7595.44 988
7596.26 991
7597.09 1093
7597.91 1053
7598.73 1035
7599.55 1058
7600.38 1059
7601.20 1055
7602.02 1089
7602.85 1171
7603.67 1201
7604.49 1270
7605.31 1292
7606.14 1246
7606.96 1240
7607.78 1216
7608.61 1227
7609.43 1145
7610.25 1136
7611.08 1067
7611.90 1108
7612.72 1064
7613.55 1164
7614.37 1149
7615.19 1122
7616.02 1349
7616.84 1452
7617.67 1432
7618.49 1266
7619.31 1203
7620.14 1327
7620.96 1188
7621.78 1020
7622.61 1172
7623.43 1109
7624.26 1183
7625.08 1198
7625.91 1130
7626.73 1169
7627.55 1342
7628.38 1401
7629.20 1371
7630.03 1442
7630.85 1511
7631.68 1543
7632.50 1506
7633.32 1431
7634.15 1345
7634.97 1254
7635.80 1172
7636.62 1228
7637.45 1112
7638.27 995
7639.10 1005
7639.92 983
7640.75 914
7641.57 917
7642.40 947
7643.22 916
7644.05 951
7644.87 966
7645.70 953
7646.52 838
7647.35 914
7648.17 890
7649.00 857
7649.82 806
7650.65 804
7651.48 800
7652.30 910
7653.13 914
7653.95 826
7654.78 857
7655.60 792
7656.43 841
7657.26 858
7658.08 818
7658.91 835
7659.73 905
7660.56 903
7661.39 882
7662.21 851
7663.04 861
7663.86 856
7664.69 910
7665.52 907
7666.34 855
7667.17 826
7668.00 821
7668.82 839
7669.65 867
7670.48 876
7671.30 854
7672.13 836
7672.96 858
7673.78 860
7674.61 854
7675.44 814
7676.26 769
7677.09 783
7677.92 692
7678.74 806
7679.57 826
7680.40 799
7681.22 815
7682.05 855
7682.88 881
7683.71 825
7684.53 857
7685.36 904
7686.19 858
7687.02 884
7687.84 859
7688.67 819
7689.50 852
7690.33 876
7691.15 826
7691.98 739
7692.81 738
7693.64 786
7694.47 842
7695.29 940
7696.12 838
7696.95 855
7697.78 897
7698.61 922
7699.43 833
7700.26 844
7701.09 881
7701.92 871
7702.75 871
7703.57 823
7704.40 803
7705.23 775
7706.06 848
7706.89 839
7707.72 798
7708.55 873
7709.37 837
7710.20 843
7711.03 822
7711.86 825
7712.69 830
7713.52 846
7714.35 880
7715.18 858
7716.01 793
7716.83 707
7717.66 854
7718.49 820
7719.32 786
7720.15 719
7720.98 761
7721.81 764
7722.64 803
7723.47 791
7724.30 768
7725.13 754
7725.96 798
7726.79 741
7727.62 751
7728.45 890
7729.28 832
7730.11 741
7730.94 807
7731.77 769
7732.60 776
7733.42 716
7734.25 715
7735.09 744
7735.92 814
7736.75 797
7737.58 883
7738.41 729
7739.24 774
7740.07 835
7740.90 866
7741.73 829
7742.56 843
7743.39 832
7744.22 1005
7745.05 1001
7745.88 1110
7746.71 1112
7747.54 1081
7748.37 1136
7749.20 1103
7750.03 1066
7750.86 927
7751.70 940
7752.53 973
7753.36 881
7754.19 839
7755.02 824
7755.85 831
7756.68 923
7757.51 796
7758.34 809
7759.18 810
7760.01 828
7760.84 767
7761.67 721
7762.50 775
7763.33 799
7764.16 803
7765.00 784
7765.83 739
7766.66 745
7767.49 761
7768.32 777
7769.16 735
7769.99 733
7770.82 710
7771.65 749
7772.48 763
7773.32 751
7774.15 826
7774.98 762
7775.81 769
7776.64 701
7777.48 732
7778.31 738
7779.14 713
7779.97 717
7780.81 788
7781.64 774
7782.47 851
7783.30 846
7784.14 850
7784.97 768
7785.80 827
7786.64 900
7787.47 937
7788.30 836
7789.13 786
7789.97 820
7790.80 811
7791.63 858
7792.47 800
7793.30 811
7794.13 853
7794.97 801
7795.80 829
7796.63 850
7797.47 808
7798.30 862
7799.13 818
7799.97 880
7800.80 773
7801.63 809
7802.47 961
7803.30 929
7804.13 944
7804.97 954
7805.80 931
7806.64 904
7807.47 980
7808.30 946
7809.14 1014
7809.97 1032
7810.81 1044
7811.64 983
7812.47 1043
7813.31 1130
7814.14 1042
7814.98 1021
7815.81 1099
7816.65 1029
7817.48 1019
7818.32 1042
7819.15 1145
7819.98 1088
7820.82 997
7821.65 1069
7822.49 1094
7823.32 1109
7824.16 1061
7824.99 1161
7825.83 1286
7826.66 1250
7827.50 1243
7828.33 1209
7829.17 1016
7830.00 1075
7830.84 1066
7831.67 1173
7832.51 1300
7833.34 1165
7834.18 1200
7835.02 1130
7835.85 1120
7836.69 1126
7837.52 1088
7838.36 1112
7839.19 1120
7840.03 1072
7840.86 1113
7841.70 1114
7842.54 1079
7843.37 986
7844.21 962
7845.04 973
7845.88 957
7846.72 941
7847.55 946
7848.39 986
7849.22 1004
7850.06 936
7850.90 866
7851.73 882
7852.57 892
7853.41 913
7854.24 991
7855.08 973
7855.92 1004
7856.75 1040
7857.59 1031
7858.43 945
7859.26 936
7860.10 870
7860.94 1031
7861.77 936
7862.61 925
7863.45 874
7864.28 896
7865.12 990
7865.96 859
7866.79 862
7867.63 959
7868.47 1009
7869.31 968
7870.14 1010
7870.98 970
7871.82 956
7872.66 973
7873.49 1007
7874.33 1059
7875.17 1144
7876.01 1181
7876.84 1194
7877.68 1196
7878.52 1198
7879.36 1043
7880.19 1061
7881.03 1081
7881.87 993
7882.71 981
7883.55 920
7884.38 964
7885.22 1032
7886.06 941
7886.90 931
7887.74 1031
7888.57 1067
7889.41 1039
7890.25 1161
7891.09 1220
7891.93 1106
7892.77 1076
7893.61 982
7894.44 1022
7895.28 1052
7896.12 1045
7896.96 979
7897.80 1096
7898.64 1149
7899.48 1081
7900.32 1154
7901.15 1088
7901.99 1029
7902.83 1086
7903.67 1059
7904.51 980
7905.35 950
7906.19 957
7907.03 915
7907.87 1010
7908.71 1044
7909.55 1000
7910.39 976
7911.22 974
7912.06 1082
7912.90 1039
7913.74 1085
7914.58 1122
7915.42 1127
7916.26 1202
7917.10 1266
7917.94 1191
7918.78 1156
7919.62 1168
7920.46 1071
7921.30 986
7922.14 972
7922.98 955
7923.82 902
7924.66 915
7925.50 861
7926.34 849
7927.18 921
7928.02 859
7928.86 851
7929.70 960
7930.55 896
7931.39 827
7932.23 789
7933.07 803
7933.91 788
7934.75 880
7935.59 842
7936.43 886
7937.27 861
7938.11 865
7938.95 870
7939.79 910
7940.63 903
7941.48 901
7942.32 966
7943.16 868
7944.00 948
7944.84 957
7945.68 905
7946.52 915
7947.36 895
7948.21 852
7949.05 960
7949.89 949
7950.73 896
7951.57 942
7952.41 941
7953.26 944
7954.10 1006
7954.94 1043
7955.78 1012
7956.62 909
7957.47 903
7958.31 997
7959.15 1004
7959.99 1063
7960.83 1076
7961.68 1011
7962.52 977
7963.36 1010
7964.20 1047
7965.04 1117
7965.89 1156
7966.73 1148
7967.57 1063
7968.41 980
7969.26 971
7970.10 992
7970.94 941
7971.78 911
7972.63 811
7973.47 886
7974.31 899
7975.16 944
7976.00 937
7976.84 882
7977.68 860
7978.53 960
7979.37 949
7980.21 865
7981.06 828
7981.90 792
7982.74 835
7983.59 828
7984.43 794
7985.27 857
7986.12 845
7986.96 791
7987.80 714
7988.65 743
7989.49 721
7990.34 734
7991.18 787
7992.02 739
7992.87 708
7993.71 774
7994.55 660
7995.40 728
7996.24 747
7997.09 720
7997.93 774
7998.77 716
7999.62 717
8000.46 753
8001.31 750
8002.15 775
8003.00 681
8003.84 722
8004.68 737
8005.53 710
8006.37 722
8007.22 673
8008.06 695
8008.91 624
8009.75 649
8010.60 654
8011.44 640
8012.29 623
8013.13 668
8013.98 714
8014.82 680
8015.67 705
8016.51 733
8017.36 735
8018.20 700
8019.05 679
8019.89 678
8020.74 712
8021.58 672
8022.43 677
8023.27 675
8024.12 659
8024.96 684
8025.81 750
8026.66 718
8027.50 697
8028.35 677
8029.19 663
8030.04 678
8030.88 712
8031.73 673
8032.58 692
8033.42 646
8034.27 687
8035.11 643
8035.96 707
8036.81 680
8037.65 678
8038.50 729
8039.35 658
8040.19 650
8041.04 620
8041.88 636
8042.73 668
8043.58 617
8044.42 581
8045.27 682
8046.12 635
8046.96 659
8047.81 680
8048.66 671
8049.50 645
8050.35 636
8051.20 632
8052.04 662
8052.89 559
8053.74 597
8054.59 614
8055.43 657
8056.28 629
8057.13 622
8057.97 647
8058.82 714
8059.67 681
8060.52 669
8061.36 669
8062.21 656
8063.06 661
8063.91 760
8064.75 628
8065.60 681
8066.45 685
8067.30 677
8068.15 685
8068.99 613
8069.84 577
8070.69 665
8071.54 644
8072.38 674
8073.23 578
8074.08 658
8074.93 621
8075.78 579
8076.63 660
8077.47 595
8078.32 599
8079.17 632
8080.02 625
8080.87 637
8081.72 676
8082.56 630
8083.41 619
8084.26 623
8085.11 569
8085.96 633
8086.81 611
8087.66 668
8088.51 639
8089.35 586
8090.20 625
8091.05 647
8091.90 635
8092.75 613
8093.60 597
8094.45 661
8095.30 642
8096.15 642
8097.00 647
8097.85 656
8098.70 621
8099.55 614
8100.39 614
8101.24 639
8102.09 646
8102.94 619
8103.79 662
8104.64 667
8105.49 652
8106.34 576
8107.19 614
8108.04 664
8108.89 608
8109.74 622
8110.59 494
8111.44 591
8112.29 657
8113.14 647
8113.99 588
8114.84 607
8115.69 664
8116.54 706
8117.39 664
8118.24 648
8119.09 708
8119.95 667
8120.80 676
8121.65 675
8122.50 658
8123.35 717
8124.20 691
8125.05 709
8125.90 742
8126.75 655
8127.60 649
8128.45 663
8129.30 716
8130.15 596
8131.01 641
8131.86 647
8132.71 627
8133.56 685
8134.41 623
8135.26 706
8136.11 668
8136.96 749
8137.82 617
8138.67 645
8139.52 726
8140.37 667
8141.22 759
8142.07 726
8142.93 695
8143.78 688
8144.63 724
8145.48 727
8146.33 768
8147.19 695
8148.04 683
8148.89 737
8149.74 759
8150.59 738
8151.45 746
8152.30 799
8153.15 832
8154.00 778
8154.85 795
8155.71 817
8156.56 862
8157.41 763
8158.26 674
8159.12 742
8159.97 648
8160.82 675
8161.68 671
8162.53 650
8163.38 750
8164.23 715
8165.09 629
8165.94 649
8166.79 716
8167.65 677
8168.50 704
8169.35 701
8170.20 704
8171.06 710
8171.91 768
8172.76 680
8173.62 610
8174.47 648
8175.32 688
8176.18 568
8177.03 532
8177.89 549
8178.74 625
8179.59 598
8180.45 627
8181.30 663
8182.15 595
8183.01 626
8183.86 620
8184.72 622
8185.57 621
8186.42 565
8187.28 621
8188.13 602
8188.99 606
8189.84 635
8190.69 593
8191.55 563
8192.40 612
8193.26 600
8194.11 579
8194.97 618
8195.82 654
8196.68 581
8197.53 557
8198.38 593
8199.24 618
8200.09 595
8200.95 534
8201.80 528
8202.66 559
8203.51 583
8204.37 577
8205.22 647
8206.08 587
8206.93 583
8207.79 594
8208.64 571
8209.50 601
8210.35 582
8211.21 644
8212.06 623
8212.92 657
8213.78 649
8214.63 687
8215.49 646
8216.34 651
8217.20 651
8218.05 696
8218.91 689
8219.76 739
8220.62 715
8221.48 696
8222.33 695
8223.19 665
8224.04 699
8224.90 725
8225.76 695
8226.61 689
8227.47 649
8228.32 616
8229.18 653
8230.04 598
8230.89 587
8231.75 642
8232.61 607
8233.46 593
8234.32 624
8235.18 647
8236.03 573
8236.89 632
8237.75 608
8238.60 642
8239.46 573
8240.32 602
8241.17 584
8242.03 601
8242.89 651
8243.74 627
8244.60 635
8245.46 608
8246.31 628
8247.17 625
8248.03 612
8248.89 562
8249.74 642
8250.60 646
8251.46 661
8252.32 683
8253.17 656
8254.03 635
8254.89 648
8255.75 630
8256.60 591
8257.46 580
8258.32 598
8259.18 618
8260.04 594
8260.89 603
8261.75 608
8262.61 572
8263.47 612
8264.33 605
8265.18 632
8266.04 619
8266.90 591
8267.76 564
8268.62 527
8269.47 585
8270.33 677
8271.19 633
8272.05 615
8272.91 586
8273.77 623
8274.63 633
8275.48 590
8276.34 620
8277.20 624
8278.06 619
8278.92 675
8279.78 636
8280.64 580
8281.50 665
8282.36 686
8283.21 643
8284.07 659
8284.93 691
8285.79 694
8286.65 729
8287.51 697
8288.37 614
8289.23 646
8290.09 684
8290.95 746
8291.81 751
8292.67 806
8293.53 746
8294.39 692
8295.25 653
8296.11 617
8296.97 621
8297.82 626
8298.68 677
8299.54 641
8300.40 733
8301.26 712
8302.12 677
8302.98 663
8303.84 681
8304.71 693
8305.57 684
8306.43 724
8307.29 647
8308.15 622
8309.01 665
8309.87 644
8310.73 609
8311.59 685
8312.45 710
8313.31 723
8314.17 749
8315.03 749
8315.89 697
8316.75 653
8317.61 679
8318.47 649
8319.33 670
8320.20 737
8321.06 667
8321.92 625
8322.78 652
8323.64 676
8324.50 694
8325.36 705
8326.22 702
8327.09 655
8327.95 653
8328.81 619
8329.67 658
8330.53 633
8331.39 719
8332.25 673
8333.12 701
8333.98 640
8334.84 615
8335.70 640
8336.56 636
8337.42 686
8338.29 654
8339.15 609
8340.01 605
8340.87 671
8341.73 717
8342.60 669
8343.46 660
8344.32 739
8345.18 745
8346.05 739
8346.91 661
8347.77 687
8348.63 710
8349.50 648
8350.36 700
8351.22 705
8352.08 685
8352.95 710
8353.81 721
8354.67 695
8355.53 662
8356.40 650
8357.26 622
8358.12 658
8358.99 643
8359.85 654
8360.71 677
8361.58 695
8362.44 679
8363.30 662
8364.17 651
8365.03 651
8365.89 704
8366.76 649
8367.62 689
8368.48 739
8369.35 741
8370.21 764
8371.07 714
8371.94 744
8372.80 769
8373.66 752
8374.53 729
8375.39 696
8376.26 737
8377.12 702
8377.98 741
8378.85 716
8379.71 826
8380.58 763
8381.44 787
8382.30 819
8383.17 823
8384.03 812
8384.90 764
8385.76 747
8386.63 767
8387.49 725
8388.35 746
8389.22 814
8390.08 832
8390.95 829
8391.81 727
8392.68 741
8393.54 759
8394.41 787
8395.27 830
8396.14 771
8397.00 810
8397.87 802
8398.73 840
8399.60 824
8400.46 865
8401.33 839
8402.19 808
8403.06 811
8403.92 858
8404.79 801
8405.65 835
8406.52 937
8407.39 925
8408.25 914
8409.12 878
8409.98 892
8410.85 949
8411.71 933
8412.58 945
8413.44 941
8414.31 974
8415.18 925
8416.04 1003
8416.91 944
8417.77 964
8418.64 1049
8419.51 984
8420.37 988
8421.24 1008
8422.11 1085
8422.97 986
8423.84 1081
8424.70 1116
8425.57 1151
8426.44 1158
8427.30 1165
8428.17 1218
8429.04 1111
8429.90 1146
8430.77 1249
8431.64 1198
8432.50 1186
8433.37 1234
8434.24 1299
8435.10 1308
8435.97 1280
8436.84 1285
8437.71 1465
8438.57 1575
8439.44 1444
8440.31 1625
8441.17 1668
8442.04 1704
8442.91 1774
8443.78 1590
8444.64 1637
8445.51 1675
8446.38 1684
8447.25 1679
8448.11 1671
8448.98 1656
8449.85 1757
8450.72 1743
8451.58 1869
8452.45 2195
8453.32 2409
8454.19 2797
8455.06 3056
8455.92 3278
8456.79 3374
8457.66 3305
8458.53 3088
8459.40 2896
8460.27 2495
8461.13 2319
8462.00 2197
8462.87 1981
8463.74 1893
8464.61 2100
8465.48 2383
8466.34 2893
8467.21 3345
8468.08 3943
8468.95 4417
8469.82 4795
8470.69 4790
8471.56 4309
8472.42 3806
8473.29 3447
8474.16 2926
8475.03 2448
8475.90 2061
8476.77 1791
8477.64 1622
8478.51 1464
8479.38 1336
8480.25 1354
8481.12 1383
8481.99 1230
8482.85 1301
8483.72 1301
8484.59 1248
8485.46 1241
8486.33 1246
8487.20 1221
8488.07 1237
8488.94 1219
8489.81 1306
8490.68 1197
8491.55 1171
8492.42 1241
8493.29 1311
8494.16 1186
8495.03 1267
8495.90 1235
8496.77 1298
8497.64 1256
8498.51 1156
8499.38 1200
8500.25 1134
8501.12 1123
8501.99 1166
8502.86 1192
8503.73 1204
8504.60 1237
8505.47 1318
8506.34 1362
8507.22 1454
8508.09 1537
8508.96 1488
8509.83 1413
8510.70 1356
8511.57 1364
8512.44 1278
8513.31 1252
8514.18 1199
8515.05 1171
8515.92 1176
8516.80 1117
8517.67 1157
8518.54 1139
8519.41 1066
8520.28 1068
8521.15 1192
8522.02 1129
8522.89 1136
8523.77 1149
8524.64 1151
8525.51 1156
8526.38 1133
8527.25 1168
8528.12 1195
8529.00 1253
8529.87 1230
8530.74 1196
8531.61 1211
8532.48 1257
8533.36 1178
8534.23 1297
8535.10 1175
8535.97 1283
8536.84 1256
8537.72 1185
8538.59 1153
8539.46 1198
8540.33 1204
8541.21 1196
8542.08 1215
8542.95 1065
8543.82 1093
8544.70 1212
8545.57 1249
8546.44 1232
8547.31 1260
8548.19 1275
8549.06 1198
8549.93 1202
8550.80 1287
8551.68 1315
8552.55 1326
8553.42 1282
8554.30 1231
8555.17 1193
8556.04 1194
8556.92 1159
8557.79 1049
8558.66 1041
8559.54 1053
8560.41 973
8561.28 970
8562.16 1070
8563.03 948
8563.90 932
8564.78 941
8565.65 867
8566.52 924
8567.40 995
8568.27 966
8569.15 958
8570.02 944
8570.89 911
8571.77 950
8572.64 956
8573.51 960
8574.39 917
8575.26 929
8576.14 852
8577.01 863
8577.89 939
8578.76 803
8579.63 872
8580.51 853
8581.38 867
8582.26 827
8583.13 880
8584.01 943
8584.88 897
8585.76 854
8586.63 895
8587.51 850
8588.38 860
8589.26 821
8590.13 891
8591.00 895
8591.88 838
8592.75 804
8593.63 831
8594.51 851
8595.38 852
8596.26 926
8597.13 863
8598.01 846
8598.88 803
8599.76 867
8600.63 835
8601.51 829
8602.38 843
8603.26 866
8604.13 864
8605.01 912
8605.89 858
8606.76 911
8607.64 892
8608.51 813
8609.39 845
8610.26 908
8611.14 971
8612.02 891
8612.89 1022
8613.77 932
8614.65 890
8615.52 977
8616.40 900
8617.27 971
8618.15 979
8619.03 971
8619.90 920
8620.78 989
8621.66 922
8622.53 993
8623.41 1022
8624.29 968
8625.16 1022
8626.04 972
8626.92 963
8627.79 1052
8628.67 996
8629.55 1030
8630.42 1027
8631.30 1018
8632.18 1055
8633.05 1036
8633.93 1020
8634.81 1047
8635.69 1037
8636.56 1062
8637.44 998
8638.32 1001
8639.20 1093
8640.07 1027
8640.95 1101
8641.83 1080
8642.71 1110
8643.58 1096
8644.46 1100
8645.34 1163
8646.22 1171
8647.09 1135
8647.97 1156
8648.85 1239
8649.73 1229
8650.61 1150
8651.48 1168
8652.36 1131
8653.24 1088
8654.12 1155
8655.00 1236
8655.87 1223
8656.75 1285
8657.63 1344
8658.51 1373
8659.39 1297
8660.27 1328
8661.14 1234
8662.02 1241
8662.90 1233
8663.78 1220
8664.66 1231
8665.54 1329
8666.42 1240
8667.30 1310
8668.17 1340
8669.05 1483
8669.93 1672
8670.81 1829
8671.69 2041
8672.57 2180
8673.45 2244
8674.33 2359
8675.21 2312
8676.09 2227
8676.97 1981
8677.84 1893
8678.72 1816
8679.60 1666
8680.48 1488
8681.36 1517
8682.24 1391
8683.12 1489
8684.00 1503
8684.88 1419
8685.76 1390
8686.64 1553
8687.52 1762
8688.40 2080
8689.28 2334
8690.16 2829
8691.04 3131
8691.92 3295
8692.80 3344
8693.68 3052
8694.56 2875
8695.44 2555
8696.32 2161
8697.20 1963
8698.08 1660
8698.96 1510
8699.84 1322
8700.72 1198
8701.60 1104
8702.48 1096
8703.37 1096
8704.25 1100
8705.13 1052
8706.01 973
8706.89 1039
8707.77 1135
8708.65 1087
8709.53 1062
8710.41 976
8711.29 973
8712.17 1016
8713.06 983
8713.94 931
8714.82 878
8715.70 847
8716.58 994
8717.46 995
8718.34 933
8719.22 923
8720.11 937
8720.99 986
8721.87 878
8722.75 912
8723.63 910
8724.51 960
8725.40 946
8726.28 1016
8727.16 1063
8728.04 1075
8728.92 1121
8729.81 1105
8730.69 1050
8731.57 1086
8732.45 1021
8733.33 1095
8734.22 1021
8735.10 964
8735.98 1000
8736.86 941
8737.75 961
8738.63 932
8739.51 905
8740.39 920
8741.28 929
8742.16 865
8743.04 879
8743.92 860
8744.81 926
8745.69 901
8746.57 964
8747.46 965
8748.34 851
8749.22 888
8750.10 906
8750.99 919
8751.87 972
8752.75 978
8753.64 989
8754.52 905
8755.40 917
8756.29 891
8757.17 946
8758.05 1006
8758.94 996
8759.82 1055
8760.70 1030
8761.59 984
8762.47 975
8763.35 918
8764.24 965
8765.12 982
8766.01 1061
8766.89 1034
8767.77 971
8768.66 1009
8769.54 1044
8770.43 1020
8771.31 1036
8772.19 957
8773.08 991
8773.96 951
8774.85 941
8775.73 868
8776.62 846
8777.50 809
8778.38 886
8779.27 859
8780.15 841
8781.04 851
8781.92 872
8782.81 921
8783.69 835
8784.58 851
8785.46 864
8786.35 832
8787.23 828
8788.12 781
8789.00 867
8789.89 957
8790.77 953
8791.66 947
8792.54 950
8793.43 932
8794.31 954
8795.20 931
8796.08 914
8796.97 915
8797.85 914
8798.74 802
8799.62 798
8800.51 824
8801.40 868
8802.28 847
8803.17 825
8804.05 772
8804.94 858
8805.82 918
8806.71 873
8807.60 848
8808.48 783
8809.37 723
8810.25 704
8811.14 778
8812.03 707
8812.91 677
8813.80 673
8814.69 740
8815.57 733
8816.46 665
8817.34 769
8818.23 697
8819.12 737
8820.00 786
8820.89 740
8821.78 679
8822.66 831
8823.55 793
8824.44 698
8825.32 766
8826.21 791
8827.10 777
8827.99 772
8828.87 735
8829.76 723
8830.65 724
8831.53 703
8832.42 631
8833.31 605
8834.20 671
8835.08 689
8835.97 691
8836.86 655
8837.74 657
8838.63 616
8839.52 631
8840.41 628
8841.30 636
8842.18 671
8843.07 702
8843.96 662
8844.85 653
8845.73 700
8846.62 642
8847.51 633
8848.40 660
8849.29 606
8850.17 617
8851.06 661
8851.95 617
8852.84 581
8853.73 556
8854.61 604
8855.50 605
8856.39 659
8857.28 699
8858.17 617
8859.06 611
8859.95 642
8860.83 639
8861.72 681
8862.61 668
8863.50 642
8864.39 674
8865.28 663
8866.17 649
8867.06 630
8867.94 629
8868.83 611
8869.72 615
8870.61 597
8871.50 648
8872.39 594
8873.28 605
8874.17 622
8875.06 606
8875.95 582
8876.84 600
8877.73 621
8878.62 623
8879.51 534
8880.40 539
8881.28 583
8882.17 631
8883.06 609
8883.95 624
8884.84 599
8885.73 559
8886.62 589
8887.51 572
8888.40 562
8889.29 534
8890.18 546
8891.07 575
8891.96 563
8892.85 570
8893.74 504
8894.63 592
8895.53 573
8896.42 575
8897.31 514
8898.20 526
8899.09 596
8899.98 569
8900.87 545
8901.76 547
8902.65 586
8903.54 594
8904.43 518
8905.32 534
8906.21 548
8907.10 494
8907.99 572
8908.89 543
8909.78 515
8910.67 516
8911.56 547
8912.45 545
8913.34 573
8914.23 526
8915.12 517
8916.02 557
8916.91 545
8917.80 600
8918.69 551
8919.58 542
8920.47 511
8921.36 479
8922.26 549
8923.15 537
8924.04 545
8924.93 567
8925.82 538
8926.72 523
8927.61 559
8928.50 572
8929.39 540
8930.28 502
8931.18 544
8932.07 489
8932.96 497
8933.85 562
8934.75 487
8935.64 522
8936.53 538
8937.42 585
8938.31 513
8939.21 499
8940.10 490
8940.99 517
8941.89 510
8942.78 465
8943.67 520
8944.56 552
8945.46 543
8946.35 522
8947.24 528
8948.14 499
8949.03 477
8949.92 477
8950.81 505
8951.71 506
8952.60 521
8953.49 472
8954.39 531
8955.28 494
8956.17 458
8957.07 472
8957.96 498
8958.85 502
8959.75 495
8960.64 500
8961.54 490
8962.43 484
8963.32 512
8964.22 560
8965.11 489
8966.00 494
8966.90 498
8967.79 504
8968.69 514
8969.58 492
8970.47 434
8971.37 503
8972.26 498
8973.16 508
8974.05 563
8974.95 495
8975.84 501
8976.73 487
8977.63 531
8978.52 526
8979.42 461
8980.31 478
8981.21 479
8982.10 554
8983.00 512
8983.89 465
8984.79 461
8985.68 459
8986.58 511
8987.47 493
8988.37 434
8989.26 464
8990.16 484
8991.05 436
8991.95 460
8992.84 475
8993.74 495
8994.63 485
8995.53 466
8996.42 476
8997.32 474
8998.21 477
8999.11 461
9000.01 455
9000.90 478
9001.80 481
9002.69 483
9003.59 447
9004.48 452
9005.38 465
9006.28 456
9007.17 469
9008.07 487
9008.96 452
9009.86 447
9010.76 476
9011.65 490
9012.55 459
9013.45 485
9014.34 415
9015.24 420
9016.13 396
9017.03 483
9017.93 510
9018.82 503
9019.72 417
9020.62 467
9021.51 443
9022.41 402
9023.31 416
9024.20 422
9025.10 432
9026.00 513
9026.89 521
9027.79 471
9028.69 481
9029.59 459
9030.48 466
9031.38 468
9032.28 496
9033.17 482
9034.07 465
9034.97 548
9035.87 449
9036.76 394
9037.66 406
9038.56 449
9039.46 447
9040.35 477
9041.25 502
9042.15 473
9043.05 452
9043.94 421
9044.84 473
9045.74 482
9046.64 462
9047.54 431
9048.43 489
9049.33 514
9050.23 441
9051.13 484
9052.03 475
9052.92 490
9053.82 454
9054.72 456
9055.62 468
9056.52 466
9057.42 517
9058.32 500
9059.21 458
9060.11 454
9061.01 480
9061.91 512
9062.81 502
9063.71 489
9064.61 428
9065.50 446
9066.40 467
9067.30 484
9068.20 471
9069.10 482
9070.00 466
9070.90 446
9071.80 473
9072.70 469
9073.60 480
9074.50 495
9075.40 518
9076.29 521
9077.19 526
9078.09 503
9078.99 433
9079.89 491
9080.79 530
9081.69 558
9082.59 481
9083.49 496
9084.39 516
9085.29 535
9086.19 489
9087.09 506
9087.99 515
9088.89 482
9089.79 530
9090.69 551
9091.59 540
9092.49 543
9093.39 497
9094.29 471
9095.19 442
9096.09 543
9096.99 511
9097.89 488
9098.79 515
9099.69 485
9100.60 420
9101.50 476
9102.40 482
9103.30 473
9104.20 452
9105.10 441
9106.00 506
9106.90 482
9107.80 434
9108.70 454
9109.60 477
9110.50 479
9111.41 422
9112.31 446
9113.21 467
9114.11 496
9115.01 421
9115.91 489
9116.81 478
9117.72 462
9118.62 441
9119.52 455
9120.42 453
9121.32 473
9122.22 496
9123.12 485
9124.03 464
9124.93 409
9125.83 459
9126.73 507
9127.63 473
9128.54 395
9129.44 445
9130.34 461
9131.24 409
9132.14 464
9133.05 473
9133.95 483
9134.85 455
9135.75 453
9136.66 416
9137.56 480
9138.46 435
9139.36 450
9140.27 457
9141.17 477
9142.07 503
9142.97 443
9143.88 459
9144.78 417
9145.68 414
9146.59 416
9147.49 436
9148.39 429
9149.29 431
9150.20 420
9151.10 413
9152.00 449
9152.91 450
9153.81 473
9154.71 461
9155.62 455
9156.52 462
9157.42 433
9158.33 482
9159.23 472
9160.13 447
9161.04 405
9161.94 375
9162.84 431
9163.75 487
9164.65 482
9165.56 435
9166.46 442
9167.36 438
9168.27 468
9169.17 467
9170.08 395
9170.98 478
9171.88 466
9172.79 426
9173.69 403
9174.60 449
9175.50 410
9176.41 452
9177.31 465
9178.21 441
9179.12 460
9180.02 455
9180.93 456
9181.83 457
9182.74 429
9183.64 430
9184.55 491
9185.45 400
9186.36 429
9187.26 470
9188.17 416
9189.07 447
9189.98 439
9190.88 441
9191.79 485
9192.69 493
9193.60 484
9194.50 408
9195.41 417
9196.31 497
9197.22 496
9198.12 444
9199.03 461
9199.93 461
9200.84 557
9201.75 444
9202.65 448
9203.56 467
9204.46 474
9205.37 555
9206.27 508
9207.18 465
9208.09 409
9208.99 473
9209.90 496
9210.80 470
9211.71 493
9212.62 504
9213.52 535
9214.43 480
9215.34 507
9216.24 542
9217.15 564
9218.05 554
9218.96 530
9219.87 507
9220.77 534
9221.68 526
9222.59 509
9223.49 463
9224.40 490
9225.31 439
9226.21 444
9227.12 470
9228.03 444
9228.93 433
9229.84 428
9230.75 430
9231.66 419
9232.56 495
9233.47 455
9234.38 457
9235.28 465
9236.19 492
9237.10 435
9238.01 462
9238.91 460
9239.82 497
9240.73 481
9241.64 427
9242.54 444
9243.45 402
9244.36 407
9245.27 437
9246.18 452
9247.08 436
9247.99 389
9248.90 375
9249.81 451
9250.71 434
9251.62 453
9252.53 424
9253.44 430
9254.35 452
9255.26 456
9256.16 411
9257.07 440
9257.98 420
9258.89 392
9259.80 433
9260.71 469
9261.61 447
9262.52 475
9263.43 454
9264.34 427
9265.25 478
9266.16 457
9267.07 467
9267.98 446
9268.88 465
9269.79 459
9270.70 451
9271.61 487
9272.52 437
9273.43 456
9274.34 426
9275.25 515
9276.16 506
9277.07 443
9277.98 463
9278.89 423
9279.80 459
9280.70 459
9281.61 507
9282.52 485
9283.43 413
9284.34 485
9285.25 444
9286.16 448
9287.07 449
9287.98 458
9288.89 470
9289.80 437
9290.71 448
9291.62 473
9292.53 463
9293.44 487
9294.35 496
9295.26 494
9296.17 466
9297.08 452
9297.99 480
9298.90 487
9299.81 494
9300.73 506
9301.64 516
9302.55 527
9303.46 552
9304.37 570
9305.28 591
9306.19 536
9307.10 582
9308.01 545
9308.92 574
9309.83 620
9310.74 520
9311.65 562
9312.57 529
9313.48 488
9314.39 510
9315.30 440
9316.21 479
9317.12 453
9318.03 481
9318.94 499
9319.86 482
9320.77 508
9321.68 425
9322.59 484
9323.50 504
9324.41 523
9325.33 469
9326.24 520
9327.15 514
9328.06 470
9328.97 518
9329.88 475
9330.80 438
9331.71 459
9332.62 484
9333.53 470
9334.44 403
9335.36 492
9336.27 500
9337.18 469
9338.09 540
9339.01 520
9339.92 507
9340.83 495
9341.74 459
9342.66 403
9343.57 457
9344.48 482
9345.39 450
9346.31 517
9347.22 517
9348.13 494
9349.05 488
9349.96 444
9350.87 500
9351.78 530
9352.70 549
9353.61 509
9354.52 497
9355.44 516
9356.35 500
9357.26 495
9358.18 484
9359.09 467
9360.00 461
9360.92 462
9361.83 507
9362.74 481
9363.66 478
9364.57 484
9365.48 480
9366.40 436
9367.31 489
9368.23 474
9369.14 484
9370.05 500
9370.97 489
9371.88 443
9372.80 465
9373.71 428
9374.62 461
9375.54 471
9376.45 501
9377.37 480
9378.28 496
9379.19 484
9380.11 522
9381.02 444
9381.94 428
9382.85 482
9383.77 484
9384.68 525
9385.60 521
9386.51 539
9387.43 538
9388.34 569
9389.26 580
9390.17 549
9391.09 587
9392.00 568
9392.91 514
9393.83 559
9394.75 535
9395.66 536
9396.58 583
9397.49 571
9398.41 542
9399.32 506
9400.24 524
9401.15 517
9402.07 541
9402.98 499
9403.90 489
9404.81 464
9405.73 523
9406.65 485
9407.56 471
9408.48 487
9409.39 556
9410.31 514
9411.22 466
9412.14 437
9413.06 553
9413.97 472
9414.89 504
9415.80 467
9416.72 473
9417.64 492
9418.55 440
9419.47 484
9420.39 509
9421.30 543
9422.22 538
9423.14 561
9424.05 527
9424.97 502
9425.88 446
9426.80 498
9427.72 486
9428.64 528
9429.55 523
9430.47 547
9431.39 585
9432.30 521
9433.22 442
9434.14 515
9435.05 514
9435.97 507
9436.89 481
9437.81 492
9438.72 547
9439.64 542
9440.56 529
9441.47 555
9442.39 521
9443.31 545
9444.23 513
9445.14 441
9446.06 490
9446.98 516
9447.90 531
9448.81 535
9449.73 597
9450.65 586
9451.57 608
9452.49 623
9453.40 609
9454.32 546
9455.24 527
9456.16 534
9457.08 556
9457.99 571
9458.91 497
9459.83 530
9460.75 449
9461.67 518
9462.59 532
9463.50 548
9464.42 557
9465.34 515
9466.26 558
9467.18 504
9468.10 570
9469.02 532
9469.94 550
9470.85 592
9471.77 521
9472.69 507
9473.61 523
9474.53 555
9475.45 476
9476.37 527
9477.29 567
9478.21 569
9479.13 528
9480.04 525
9480.96 548
9481.88 541
9482.80 581
9483.72 554
9484.64 513
9485.56 534
9486.48 553
9487.40 608
9488.32 561
9489.24 551
9490.16 567
9491.08 538
9492.00 546
9492.92 543
9493.84 582
9494.76 494
9495.68 534
9496.60 541
9497.52 557
9498.44 565
9499.36 542
9500.28 561
9501.20 597
9502.12 522
9503.04 571
9503.96 598
9504.88 586
9505.80 626
9506.72 605
9507.64 571
9508.56 593
9509.48 591
9510.41 627
9511.33 644
9512.25 606
9513.17 600
9514.09 599
9515.01 643
9515.93 593
9516.85 605
9517.77 586
9518.69 585
9519.61 585
9520.54 624
9521.46 657
9522.38 649
9523.30 700
9524.22 620
9525.14 657
9526.06 654
9526.99 705
9527.91 734
9528.83 767
9529.75 873
9530.67 955
9531.59 996
9532.52 988
9533.44 1019
9534.36 944
9535.28 888
9536.20 797
9537.13 740
9538.05 760
9538.97 737
9539.89 701
9540.81 704
9541.74 680
9542.66 690
9543.58 687
9544.50 645
9545.43 682
9546.35 590
9547.27 629
9548.19 568
9549.12 576
9550.04 557
9550.96 602
9551.88 561
9552.81 626
9553.73 603
9554.65 686
9555.58 688
9556.50 697
9557.42 643
9558.34 732
9559.27 749
9560.19 660
9561.11 680
9562.04 663
9562.96 712
9563.88 638
9564.81 612
9565.73 631
9566.65 642
9567.58 656
9568.50 662
9569.43 608
9570.35 638
9571.27 655
9572.20 652
9573.12 653
9574.04 611
9574.97 650
9575.89 640
9576.82 607
9577.74 603
9578.66 548
9579.59 559
9580.51 603
9581.44 588
9582.36 616
9583.28 630
9584.21 671
9585.13 636
9586.06 621
9586.98 579
9587.91 624
9588.83 598
9589.76 609
9590.68 639
9591.60 631
9592.53 600
9593.45 622
9594.38 589
9595.30 601
9596.23 667
9597.15 629
9598.08 709
9599.00 685
9599.93 676
9600.85 716
9601.78 717
9602.70 693
9603.63 731
9604.55 694
9605.48 668
9606.41 747
9607.33 770
9608.26 699
9609.18 636
9610.11 609
9611.03 678
9611.96 712
9612.88 780
9613.81 766
9614.74 742
9615.66 732
9616.59 741
9617.51 747
9618.44 769
9619.37 773
9620.29 800
9621.22 843
9622.14 822
9623.07 793
9624.00 837
9624.92 812
9625.85 774
9626.78 824
9627.70 861
9628.63 798
9629.55 874
9630.48 864
9631.41 849
9632.33 842
9633.26 893
9634.19 965
9635.11 970
9636.04 897
9636.97 890
9637.90 920
9638.82 903
9639.75 928
9640.68 829
9641.60 881
9642.53 937
9643.46 963
9644.38 971
9645.31 1093
9646.24 1109
9647.17 1121
9648.09 1203
9649.02 1235
9649.95 1288
9650.88 1150
9651.80 1150
9652.73 1096
9653.66 1036
9654.59 965
9655.51 1051
9656.44 1006
9657.37 943
9658.30 931
9659.23 895
9660.15 906
9661.08 873
9662.01 873
9662.94 916
9663.87 916
9664.80 940
9665.72 976
9666.65 952
9667.58 1031
9668.51 997
9669.44 1125
9670.37 1041
9671.29 1055
9672.22 1034
9673.15 1098
9674.08 1175
9675.01 1057
9675.94 1124
9676.87 1074
9677.79 991
9678.72 993
9679.65 1001
9680.58 1139
9681.51 1133
9682.44 1069
9683.37 1074
9684.30 1062
9685.23 1080
9686.16 1042
9687.09 1097
9688.01 1114
9688.94 1141
9689.87 1154
9690.80 1097
9691.73 1205
9692.66 1164
9693.59 1266
9694.52 1285
9695.45 1305
9696.38 1438
9697.31 1503
9698.24 1434
9699.17 1384
9700.10 1390
9701.03 1374
9701.96 1318
9702.89 1247
9703.82 1128
9704.75 1094
9705.68 1145
9706.61 1109
9707.54 1134
9708.47 1074
9709.40 1206
9710.33 1232
9711.26 1259
9712.19 1265
9713.12 1270
9714.05 1373
9714.98 1387
9715.92 1337
9716.85 1275
9717.78 1193
9718.71 1174
9719.64 1180
9720.57 1103
9721.50 1000
9722.43 978
9723.36 1058
9724.29 1046
9725.22 1007
9726.16 963
9727.09 1036
9728.02 1159
9728.95 1068
9729.88 1122
9730.81 1143
9731.74 1172
9732.67 1123
9733.61 1030
9734.54 1017
9735.47 1099
9736.40 1058
9737.33 1048
9738.26 947
9739.20 946
9740.13 935
9741.06 905
9741.99 940
9742.92 948
9743.86 914
9744.79 922
9745.72 963
9746.65 987
9747.58 967
9748.52 905
9749.45 895
9750.38 874
9751.31 931
9752.25 953
9753.18 887
9754.11 846
9755.04 834
9755.98 799
9756.91 796
9757.84 820
9758.77 818
9759.71 820
9760.64 869
9761.57 892
9762.51 859
9763.44 852
9764.37 881
9765.30 891
9766.24 868
9767.17 798
9768.10 872
9769.04 839
9769.97 863
9770.90 824
9771.84 802
9772.77 900
9773.70 900
9774.64 923
9775.57 951
9776.50 947
9777.44 955
9778.37 957
9779.31 1056
9780.24 968
9781.17 932
9782.11 978
9783.04 997
9783.97 1009
9784.91 941
9785.84 935
9786.78 872
9787.71 855
9788.64 814
9789.58 860
9790.51 771
9791.45 786
9792.38 844
9793.32 818
9794.25 824
9795.19 868
9796.12 840
9797.05 923
9797.99 910
9798.92 834
9799.86 857
9800.79 851
9801.73 794
9802.66 753
9803.60 739
9804.53 736
9805.47 645
9806.40 722
9807.34 726
9808.27 650
9809.21 708
9810.14 693
9811.08 761
9812.01 673
9812.95 656
9813.88 646
9814.82 700
9815.75 663
9816.69 690
9817.63 641
9818.56 692
9819.50 708
9820.43 716
9821.37 729
9822.30 695
9823.24 606
9824.18 612
9825.11 637
9826.05 667
9826.98 697
9827.92 705
9828.86 660
9829.79 661
9830.73 661
9831.66 700
9832.60 685
9833.54 612
9834.47 644
9835.41 630
9836.35 671
9837.28 691
9838.22 683
9839.16 667
9840.09 690
9841.03 709
9841.97 713
9842.90 726
9843.84 753
9844.78 726
9845.71 705
9846.65 679
9847.59 667
9848.52 589
9849.46 647
9850.40 666
9851.34 652
9852.27 634
9853.21 712
9854.15 711
9855.08 743
9856.02 776
9856.96 735
9857.90 702
9858.83 676
9859.77 682
9860.71 772
9861.65 742
9862.58 698
9863.52 621
9864.46 608
9865.40 596
9866.34 642
9867.27 666
9868.21 635
9869.15 689
9870.09 643
9871.03 589
9871.96 628
9872.90 601
9873.84 627
9874.78 589
9875.72 621
9876.66 645
9877.59 659
9878.53 620
9879.47 600
9880.41 611
9881.35 665
9882.29 611
9883.23 605
9884.16 597
9885.10 584
9886.04 594
9886.98 607
9887.92 607
9888.86 607
9889.80 703
9890.74 632
9891.68 569
9892.61 570
9893.55 614
9894.49 545
9895.43 592
9896.37 559
9897.31 577
9898.25 601
9899.19 614
9900.13 579
9901.07 562
9902.01 597
9902.95 551
9903.89 581
9904.83 557
9905.77 620
9906.71 555
9907.65 561
9908.59 560
9909.53 569
9910.47 619
9911.41 691
9912.35 644
9913.29 615
9914.23 636
9915.17 540
9916.11 615
9917.05 600
9917.99 560
9918.93 603
9919.87 611
9920.81 672
9921.75 633
9922.69 681
9923.63 770
9924.57 794
9925.51 875
9926.45 828
9927.39 854
9928.33 906
9929.28 960
9930.22 914
9931.16 771
9932.10 739
9933.04 657
9933.98 674
9934.92 585
9935.86 582
9936.80 586
9937.74 583
9938.69 555
9939.63 600
9940.57 582
9941.51 520
9942.45 616
9943.39 561
9944.34 534
9945.28 568
9946.22 550
9947.16 540
9948.10 566
9949.04 514
9949.99 549
9950.93 512
9951.87 579
9952.81 537
9953.75 544
9954.70 617
9955.64 596
9956.58 558
9957.52 569
9958.46 556
9959.41 551
9960.35 584
9961.29 571
9962.23 546
9963.18 511
9964.12 596
9965.06 564
9966.00 560
9966.95 599
9967.89 602
9968.83 548
9969.77 562
9970.72 525
9971.66 487
9972.60 490
9973.55 491
9974.49 498
9975.43 517
9976.38 507
9977.32 538
9978.26 568
9979.21 512
9980.15 489
9981.09 470
9982.04 468
9982.98 481
9983.92 428
9984.87 534
9985.81 508
9986.75 463
9987.70 473
9988.64 497
9989.58 470
9990.53 488
9991.47 478
9992.42 502
9993.36 479
9994.30 553
9995.25 516
9996.19 510
9997.14 497
9998.08 473
9999.02 445
9999.97 493
10000.91 469
10001.86 497
10002.80 552
10003.75 517
10004.69 491
10005.63 508
10006.58 512
10007.52 510
10008.47 508
10009.41 499
10010.36 499
10011.30 552
10012.25 460
10013.19 523
10014.14 540
10015.08 471
10016.03 443
10016.97 470
10017.92 433
10018.86 550
10019.81 508
10020.75 491
10021.70 427
10022.64 530
10023.59 449
10024.53 497
10025.48 496
10026.42 444
10027.37 496
10028.32 469
10029.26 526
10030.21 506
10031.15 474
10032.10 463
10033.04 474
10033.99 490
10034.94 464
10035.88 463
10036.83 484
10037.77 432
10038.72 504
10039.67 437
10040.61 440
10041.56 515
10042.50 519
10043.45 462
10044.40 450
10045.34 500
10046.29 439
10047.24 415
10048.18 483
10049.13 482
10050.08 485
10051.02 467
10051.97 484
10052.92 451
10053.86 488
10054.81 453
10055.76 485
10056.70 467
10057.65 496
10058.60 467
10059.54 478
10060.49 478
10061.44 484
10062.39 449
10063.33 482
10064.28 422
10065.23 461
10066.17 408
10067.12 445
10068.07 384
10069.02 421
10069.96 451
10070.91 475
10071.86 426
10072.81 472
10073.76 449
10074.70 415
10075.65 464
10076.60 412
10077.55 452
10078.49 433
10079.44 475
10080.39 427
10081.34 463
10082.29 415
10083.23 442
10084.18 529
10085.13 450
10086.08 428
10087.03 441
10087.98 455
10088.92 495
10089.87 459
10090.82 399
10091.77 440
10092.72 435
10093.67 442
10094.62 430
10095.56 470
10096.51 484
10097.46 499
10098.41 451
10099.36 401
10100.31 469
10101.26 424
10102.21 488
10103.16 499
10104.11 445
10105.05 487
10106.00 422
10106.95 427
10107.90 417
10108.85 404
10109.80 426
10110.75 440
10111.70 381
10112.65 463
10113.60 454
10114.55 460
10115.50 438
10116.45 423
10117.40 448
10118.35 461
10119.30 454
10120.25 426
10121.20 400
10122.15 441
10123.10 466
10124.05 421
10125.00 453
10125.95 459
10126.90 422
10127.85 411
10128.80 444
10129.75 424
10130.70 484
10131.65 482
10132.60 501
10133.55 460
10134.50 477
10135.45 419
10136.40 506
10137.35 503
10138.30 497
10139.26 520
10140.21 493
10141.16 445
10142.11 491
10143.06 460
10144.01 513
10144.96 460
10145.91 515
10146.86 481
10147.81 478
10148.77 480
10149.72 473
10150.67 481
10151.62 451
10152.57 486
10153.52 445
10154.47 484
10155.43 467
10156.38 470
10157.33 482
10158.28 498
10159.23 511
10160.18 481
10161.14 427
10162.09 505
10163.04 510
10163.99 526
10164.94 512
10165.90 550
10166.85 569
10167.80 501
10168.75 492
10169.70 506
10170.66 555
10171.61 560
10172.56 530
10173.51 533
10174.47 570
10175.42 584
10176.37 562
10177.32 566
10178.28 553
10179.23 560
10180.18 591
10181.14 587
10182.09 629
10183.04 654
10183.99 595
10184.95 599
10185.90 631
10186.85 636
10187.81 619
10188.76 657
10189.71 613
10190.67 571
10191.62 655
10192.57 666
10193.53 663
10194.48 667
10195.43 708
10196.39 665
10197.34 681
10198.29 681
10199.25 730
10200.20 714
10201.15 731
10202.11 751
10203.06 851
10204.02 950
10204.97 922
10205.92 913
10206.88 876
10207.83 848
10208.79 821
10209.74 849
10210.69 764
10211.65 814
10212.60 711
10213.56 656
10214.51 687
10215.46 638
10216.42 627
10217.37 628
10218.33 683
10219.28 629
10220.24 640
10221.19 631
10222.15 625
10223.10 577
10224.06 587
10225.01 679
10225.97 610
10226.92 573
10227.88 605
10228.83 618
10229.79 682
10230.74 638
10231.70 681
10232.65 713
10233.61 723
10234.56 855
10235.52 830
10236.47 669
10237.43 687
10238.38 644
10239.34 658
10240.29 622
10241.25 544
10242.21 574
10243.16 580
10244.12 515
10245.07 519
10246.03 531
10246.98 555
10247.94 539
10248.90 472
10249.85 473
10250.81 478
10251.76 525
10252.72 545
10253.68 502
10254.63 468
10255.59 451
10256.55 483
10257.50 479
10258.46 483
10259.41 466
10260.37 495
10261.33 462
10262.28 518
10263.24 493
10264.20 434
10265.15 513
10266.11 500
10267.07 534
10268.02 502
10268.98 495
10269.94 520
10270.90 495
10271.85 479
10272.81 527
10273.77 538
10274.72 471
10275.68 469
10276.64 519
10277.60 511
10278.55 525
10279.51 472
10280.47 497
10281.43 516
10282.38 465
10283.34 466
10284.30 466
10285.26 482
10286.21 485
10287.17 460
10288.13 500
10289.09 506
10290.04 479
10291.00 480
10291.96 492
10292.92 461
10293.88 488
10294.83 476
10295.79 469
10296.75 405
10297.71 442
10298.67 444
10299.63 483
10300.58 409
10301.54 448
10302.50 473
10303.46 496
10304.42 466
10305.38 406
10306.34 427
10307.29 417
10308.25 435
10309.21 408
10310.17 470
10311.13 491
10312.09 420
10313.05 408
10314.01 450
10314.97 408
10315.92 400
10316.88 495
10317.84 510
10318.80 442
10319.76 420
10320.72 422
10321.68 474
10322.64 447
10323.60 402
10324.56 445
10325.52 451
10326.48 444
10327.44 465
10328.40 495
10329.36 484
10330.32 483
10331.28 471
10332.24 448
10333.20 459
10334.16 473
10335.12 409
10336.08 420
10337.04 370
10338.00 440
10338.96 432
10339.92 448
10340.88 412
10341.84 426
10342.80 461
10343.76 462
10344.72 464
10345.68 406
10346.64 469
10347.60 439
10348.56 434
10349.52 398
10350.48 425
10351.44 429
10352.40 438
10353.36 409
10354.32 421
10355.29 401
10356.25 417
10357.21 401
10358.17 423
10359.13 351
10360.09 355
10361.05 377
10362.01 344
10362.97 384
10363.94 373
10364.90 402
10365.86 391
10366.82 365
10367.78 442
10368.74 459
10369.70 422
10370.67 373
10371.63 371
10372.59 358
10373.55 346
10374.51 361
10375.47 366
10376.44 330
10377.40 406
10378.36 396
10379.32 414
10380.28 431
10381.25 402
10382.21 419
10383.17 423
10384.13 394
10385.10 398
10386.06 403
10387.02 358
10387.98 387
10388.95 380
10389.91 375
10390.87 354
10391.83 382
10392.80 377
10393.76 388
10394.72 374
10395.68 448
10396.65 448
10397.61 416
10398.57 454
10399.54 439
10400.50 410
10401.46 427
10402.43 401
10403.39 427
10404.35 426
10405.31 446
10406.28 431
10407.24 395
10408.20 414
10409.17 408
10410.13 453
10411.10 453
10412.06 400
10413.02 428
10413.99 515
10414.95 568
10415.91 591
10416.88 609
10417.84 598
10418.80 636
10419.77 608
10420.73 548
10421.70 503
10422.66 558
10423.63 509
10424.59 454
10425.55 463
10426.52 453
10427.48 498
10428.45 488
10429.41 359
10430.37 418
10431.34 485
10432.30 421
10433.27 379
10434.23 383
10435.20 439
10436.16 449
10437.13 435
10438.09 397
10439.06 384
10440.02 437
10440.99 448
10441.95 394
10442.92 366
10443.88 406
10444.85 380
10445.81 379
10446.78 379
10447.74 419
10448.71 420
10449.67 402
10450.64 359
10451.60 374
10452.57 408
10453.53 391
10454.50 421
10455.47 427
10456.43 396
10457.40 357
10458.36 433
10459.33 413
10460.29 392
10461.26 352
10462.23 389
10463.19 396
10464.16 414
10465.12 386
10466.09 369
10467.06 401
10468.02 429
10468.99 413
10469.95 379
10470.92 390
10471.89 387
10472.85 398
10473.82 372
10474.79 392
10475.75 377
10476.72 383
10477.69 348
10478.65 395
10479.62 397
10480.59 417
10481.55 374
10482.52 356
10483.49 363
10484.45 374
10485.42 398
10486.39 423
10487.35 363
10488.32 411
10489.29 434
10490.26 392
10491.22 402
10492.19 382
10493.16 403
10494.13 388
10495.09 408
10496.06 400
10497.03 387
10497.99 409
10498.96 396
10499.93 420
10500.90 421
10501.87 399
10502.83 443
10503.80 442
10504.77 429
10505.74 436
10506.70 390
10507.67 402
10508.64 446
10509.61 391
10510.58 380
10511.55 442
10512.51 419
10513.48 417
10514.45 390
10515.42 365
10516.39 407
10517.36 427
10518.32 387
10519.29 381
10520.26 414
10521.23 433
10522.20 389
10523.17 414
10524.14 422
10525.10 464
10526.07 410
10527.04 426
10528.01 404
10528.98 445
10529.95 508
10530.92 455
10531.89 465
10532.86 449
10533.83 421
10534.79 476
10535.76 486
10536.73 434
10537.70 402
10538.67 386
10539.64 414
10540.61 448
10541.58 421
10542.55 454
10543.52 442
10544.49 406
10545.46 437
10546.43 421
10547.40 343
10548.37 402
10549.34 414
10550.31 419
10551.28 457
10552.25 477
10553.22 433
10554.19 420
10555.16 459
10556.13 455
10557.10 548
10558.07 556
10559.04 587
10560.01 548
10560.98 566
10561.95 596
10562.92 644
10563.89 503
10564.86 474
10565.83 466
10566.81 488
10567.78 453
10568.75 452
10569.72 453
10570.69 445
10571.66 447
10572.63 372
10573.60 402
10574.57 391
10575.54 417
10576.51 420
10577.49 431
10578.46 440
10579.43 424
10580.40 444
10581.37 417
10582.34 452
10583.31 436
10584.29 438
10585.26 422
10586.23 451
10587.20 445
10588.17 476
10589.14 478
10590.12 500
10591.09 473
10592.06 432
10593.03 436
10594.00 424
10594.98 482
10595.95 433
10596.92 493
10597.89 429
10598.86 462
10599.84 437
10600.81 378
10601.78 413
10602.75 350
10603.73 361
10604.70 410
10605.67 400
10606.64 356
10607.62 366
10608.59 384
10609.56 388
10610.53 378
10611.51 363
10612.48 331
10613.45 387
10614.43 382
10615.40 397
10616.37 389
10617.34 416
10618.32 403
10619.29 460
10620.26 464
10621.24 452
10622.21 415
10623.18 418
10624.16 443
10625.13 419
10626.10 401
10627.08 361
10628.05 422
10629.02 439
10630.00 402
10630.97 392
10631.95 442
10632.92 422
10633.89 437
10634.87 440
10635.84 479
10636.81 535
10637.79 544
10638.76 532
10639.74 528
10640.71 533
10641.69 498
10642.66 486
10643.63 479
10644.61 480
10645.58 420
10646.56 367
10647.53 431
10648.51 463
10649.48 432
10650.45 414
10651.43 428
10652.40 407
10653.38 422
10654.35 422
10655.33 400
10656.30 379
10657.28 388
10658.25 419
10659.23 404
10660.20 410
10661.18 433
10662.15 418
10663.13 427
10664.10 416
10665.08 395
10666.05 400
10667.03 398
10668.00 395
10668.98 373
10669.96 397
10670.93 388
10671.91 403
10672.88 407
10673.86 426
10674.83 418
10675.81 454
10676.79 378
10677.76 397
10678.74 439
10679.71 459
10680.69 420
10681.66 415
10682.64 422
10683.62 435
10684.59 427
10685.57 378
10686.55 377
10687.52 384
10688.50 437
10689.47 398
10690.45 358
10691.43 362
10692.40 394
10693.38 382
10694.36 414
10695.33 383
10696.31 393
10697.29 375
10698.26 352
10699.24 354
10700.22 374
10701.19 379
10702.17 357
10703.15 346
10704.13 358
10705.10 408
10706.08 364
10707.06 377
10708.03 388
10709.01 372
10709.99 401
10710.97 359
10711.94 376
10712.92 388
10713.90 386
10714.88 379
10715.85 353
10716.83 419
10717.81 421
10718.79 387
10719.76 398
10720.74 386
10721.72 431
10722.70 366
10723.68 383
10724.65 368
10725.63 439
10726.61 384
10727.59 373
10728.57 375
10729.54 332
10730.52 340
10731.50 353
10732.48 370
10733.46 374
10734.44 395
10735.41 442
10736.39 412
10737.37 352
10738.35 373
10739.33 382
10740.31 381
10741.29 371
10742.26 357
10743.24 401
10744.22 388
10745.20 381
10746.18 365
10747.16 385
10748.14 346
10749.12 354
10750.10 382
10751.08 354
10752.05 354
10753.03 362
10754.01 380
10754.99 380
10755.97 347
10756.95 406
10757.93 427
10758.91 395
10759.89 375
10760.87 424
10761.85 391
10762.83 400
10763.81 411
10764.79 436
10765.77 390
10766.75 384
10767.73 399
10768.71 384
10769.69 371
10770.67 359
10771.65 358
10772.63 380
10773.61 391
10774.59 377
10775.57 386
10776.55 421
10777.53 393
10778.51 422
10779.49 413
10780.47 422
10781.45 431
10782.43 439
10783.41 383
10784.39 347
10785.38 372
10786.36 411
10787.34 372
10788.32 418
10789.30 380
10790.28 399
10791.26 416
10792.24 388
10793.22 405
10794.20 413
10795.19 429
10796.17 411
10797.15 341
10798.13 342
10799.11 355
10800.09 364
10801.07 387
10802.05 384
10803.04 363
10804.02 355
10805.00 418
10805.98 392
10806.96 430
10807.94 384
10808.93 404
10809.91 427
10810.89 383
10811.87 425
10812.85 412
10813.84 451
10814.82 415
10815.80 427
10816.78 375
10817.77 408
10818.75 380
10819.73 409
10820.71 389
10821.69 397
10822.68 341
10823.66 389
10824.64 369
10825.62 409
10826.61 392
10827.59 431
10828.57 408
10829.56 426
10830.54 396
10831.52 362
10832.50 410
10833.49 425
10834.47 422
10835.45 400
10836.44 334
10837.42 386
10838.40 364
10839.39 418
10840.37 390
10841.35 379
10842.34 408
10843.32 379
10844.30 368
10845.29 388
10846.27 395
10847.25 415
10848.24 455
10849.22 463
10850.20 366
10851.19 386
10852.17 423
10853.16 431
10854.14 420
10855.12 388
10856.11 405
10857.09 430
10858.08 413
10859.06 413
10860.04 422
10861.03 480
10862.01 468
10863.00 424
10863.98 425
10864.96 416
10865.95 447
10866.93 400
10867.92 397
10868.90 355
10869.89 453
10870.87 475
10871.86 490
10872.84 469
10873.83 430
10874.81 428
10875.80 447
10876.78 453
10877.77 457
10878.75 454
10879.74 495
10880.72 494
10881.71 461
10882.69 455
10883.68 489
10884.66 519
10885.65 490
10886.63 476
10887.62 495
10888.60 524
10889.59 567
10890.57 537
10891.56 516
10892.55 478
10893.53 575
10894.52 505
10895.50 462
10896.49 477
10897.47 499
10898.46 527
10899.45 571
10900.43 531
10901.42 542
10902.40 510
10903.39 566
10904.38 544
10905.36 570
10906.35 527
10907.34 511
10908.32 555
10909.31 565
10910.29 564
10911.28 596
10912.27 597
10913.25 573
10914.24 572
10915.23 549
10916.21 517
10917.20 555
10918.19 530
10919.17 586
10920.16 615
10921.15 649
10922.14 653
10923.12 623
10924.11 617
10925.10 654
10926.08 617
10927.07 609
10928.06 550
10929.05 594
10930.03 668
10931.02 601
10932.01 641
10933.00 605
10933.98 619
10934.97 597
10935.96 633
10936.95 612
10937.93 645
10938.92 658
10939.91 692
10940.90 764
10941.88 693
10942.87 745
10943.86 775
10944.85 705
10945.84 681
10946.82 747
10947.81 698
10948.80 752
10949.79 721
10950.78 757
10951.77 779
10952.75 861
10953.74 827
10954.73 909
10955.72 874
10956.71 911
10957.70 999
10958.69 969
10959.67 979
10960.66 937
10961.65 877
10962.64 824
10963.63 820
10964.62 818
10965.61 762
10966.60 686
10967.58 688
10968.57 760
10969.56 742
10970.55 741
10971.54 660
10972.53 693
10973.52 733
10974.51 753
10975.50 713
10976.49 656
10977.48 743
10978.47 787
10979.46 718
10980.45 725
10981.44 763
10982.43 789
10983.42 758
10984.41 759
10985.40 802
10986.38 787
10987.37 801
10988.36 787
10989.35 772
10990.34 727
10991.34 867
10992.33 898
10993.32 1000
10994.31 984
10995.30 1115
10996.29 1236
10997.28 1350
10998.27 1446
10999.26 1452
11000.25 1362
11001.24 1339
11002.23 1250
11003.22 1157
11004.21 1060
11005.20 918
11006.19 911
11007.18 786
11008.17 753
11009.16 706
11010.16 720
11011.15 720
11012.14 687
11013.13 629
11014.12 608
11015.11 649
11016.10 650
11017.09 661
11018.08 662
11019.08 633
11020.07 618
11021.06 647
11022.05 648
11023.04 661
11024.03 612
11025.03 611
11026.02 652
11027.01 642
11028.00 594
11028.99 632
11029.98 647
11030.98 631
11031.97 629
11032.96 606
11033.95 633
11034.94 652
11035.94 683
11036.93 623
11037.92 656
11038.91 571
11039.91 654
11040.90 639
11041.89 608
11042.88 535
11043.87 563
11044.87 582
11045.86 533
11046.85 542
11047.85 513
11048.84 529
11049.83 554
11050.82 577
11051.82 570
11052.81 545
11053.80 524
11054.80 487
11055.79 510
11056.78 543
11057.77 507
11058.77 558
11059.76 602
11060.75 529
11061.75 545
11062.74 545
11063.73 540
11064.73 518
11065.72 546
11066.71 520
11067.71 538
11068.70 629
11069.70 601
11070.69 523
11071.68 536
11072.68 565
11073.67 546
11074.66 585
11075.66 564
11076.65 545
11077.65 558
11078.64 515
11079.63 516
11080.63 508
11081.62 499
11082.62 541
11083.61 535
11084.61 497
11085.60 467
11086.59 498
11087.59 514
11088.58 483
11089.58 522
11090.57 521
11091.57 473
11092.56 492
11093.56 525
11094.55 547
11095.55 522
11096.54 512
11097.54 518
11098.53 491
11099.53 446
11100.52 411
11101.52 467
11102.51 497
11103.51 455
11104.50 431
11105.50 442
11106.49 483
11107.49 497
11108.48 464
11109.48 514
11110.47 450
11111.47 474
11112.46 491
11113.46 486
11114.46 426
11115.45 459
11116.45 473
11117.44 500
11118.44 486
11119.43 455
11120.43 475
11121.43 479
11122.42 460
11123.42 489
11124.41 505
11125.41 447
11126.41 458
11127.40 469
11128.40 491
11129.40 508
11130.39 520
11131.39 478
11132.39 408
11133.38 491
11134.38 467
11135.37 399
11136.37 437
11137.37 475
11138.37 513
11139.36 497
11140.36 479
11141.36 484
11142.35 454
11143.35 525
11144.35 524
11145.34 500
11146.34 465
11147.34 493
11148.33 492
11149.33 542
11150.33 474
11151.33 463
11152.32 493
11153.32 438
11154.32 448
11155.32 434
11156.31 525
11157.31 490
11158.31 451
11159.31 470
11160.30 462
11161.30 483
11162.30 377
11163.30 418
11164.30 484
11165.29 480
11166.29 484
11167.29 466
11168.29 497
11169.29 519
11170.28 489
11171.28 434
11172.28 502
11173.28 449
11174.28 479
11175.28 438
11176.27 455
11177.27 451
11178.27 484
11179.27 483
11180.27 473
11181.27 406
11182.27 431
11183.26 464
11184.26 479
11185.26 470
11186.26 518
11187.26 471
11188.26 500
11189.26 497
11190.26 493
11191.26 511
11192.26 496
11193.25 513
11194.25 522
11195.25 434
11196.25 475
11197.25 503
11198.25 502
11199.25 453
11200.25 465
11201.25 449
11202.25 430
11203.25 409
11204.25 436
11205.25 454
11206.25 473
11207.25 514
11208.25 449
11209.25 461
11210.25 470
11211.25 428
11212.25 441
11213.25 449
11214.25 456
11215.25 462
11216.25 435
11217.25 485
11218.25 415
11219.25 385
11220.25 444
11221.25 474
11222.25 447
11223.25 418
11224.25 419
11225.25 406
11226.25 442
11227.25 455
11228.25 417
11229.26 447
11230.26 468
11231.26 447
11232.26 475
11233.26 459
11234.26 483
11235.26 445
11236.26 461
11237.26 443
11238.27 471
11239.27 439
11240.27 426
11241.27 431
11242.27 413
11243.27 405
11244.27 412
11245.27 430
11246.28 382
11247.28 355
11248.28 407
11249.28 395
11250.28 442
11251.28 466
11252.29 392
11253.29 366
11254.29 417
11255.29 436
11256.29 401
11257.30 381
11258.30 420
11259.30 419
11260.30 473
11261.31 427
11262.31 398
11263.31 449
11264.31 435
11265.31 422
11266.32 452
11267.32 429
11268.32 449
11269.32 478
11270.33 473
11271.33 470
11272.33 509
11273.34 496
11274.34 530
11275.34 509
11276.34 507
11277.35 505
11278.35 510
11279.35 522
11280.36 547
11281.36 534
11282.36 494
11283.37 567
11284.37 530
11285.37 466
11286.38 429
11287.38 439
11288.38 467
11289.39 444
11290.39 473
11291.39 432
11292.40 447
11293.40 492
11294.40 454
11295.41 463
11296.41 429
11297.42 458
11298.42 390
11299.42 432
11300.43 467
11301.43 445
11302.44 413
11303.44 380
11304.44 409
11305.45 450
11306.45 452
11307.46 445
11308.46 438
11309.47 475
11310.47 476
11311.47 421
11312.48 499
11313.48 481
11314.49 506
11315.49 488
11316.50 529
11317.50 508
11318.51 496
11319.51 501
11320.52 435
11321.52 426
11322.53 485
11323.53 476
11324.54 461
11325.54 457
11326.55 443
11327.55 427
11328.56 450
11329.56 414
11330.57 420
11331.57 431
11332.58 450
11333.58 441
11334.59 495
11335.60 476
11336.60 485
11337.61 505
11338.61 587
11339.62 585
11340.62 553
11341.63 513
11342.64 510
11343.64 504
11344.65 462
11345.65 474
11346.66 495
11347.67 432
11348.67 417
11349.68 406
11350.68 396
11351.69 420
11352.70 431
11353.70 442
11354.71 451
11355.72 442
11356.72 464
11357.73 414
11358.74 399
11359.74 412
11360.75 429
11361.76 404
11362.76 393
11363.77 386
11364.78 383
11365.78 425
11366.79 431
11367.80 375
11368.80 416
11369.81 433
11370.82 408
11371.83 391
11372.83 398
11373.84 424
11374.85 400
11375.85 468
11376.86 396
11377.87 431
11378.88 405
11379.88 428
11380.89 422
11381.90 402
11382.91 409
11383.92 421
11384.92 391
11385.93 404
11386.94 385
11387.95 384
11388.95 424
11389.96 404
11390.97 443
11391.98 442
11392.99 405
11393.99 436
11395.00 392
11396.01 394
11397.02 400
11398.03 429
11399.04 461
11400.04 428
11401.05 426
11402.06 426
11403.07 392
11404.08 403
11405.09 393
11406.10 402
11407.11 367
11408.11 397
11409.12 408
11410.13 384
11411.14 412
11412.15 396
11413.16 466
11414.17 399
11415.18 391
11416.19 381
11417.19 403
11418.20 396
11419.21 373
11420.22 350
11421.23 458
11422.24 434
11423.25 382
11424.26 378
11425.27 425
11426.28 410
11427.29 426
11428.30 418
11429.31 389
11430.32 375
11431.33 407
11432.34 463
11433.35 411
11434.36 428
11435.37 429
11436.38 389
11437.39 419
11438.40 416
11439.41 424
11440.42 438
11441.43 424
11442.44 371
11443.45 396
11444.46 410
11445.47 450
11446.48 385
11447.49 442
11448.50 399
11449.51 409
11450.52 436
11451.53 433
11452.54 456
11453.56 418
11454.57 424
11455.58 442
11456.59 448
11457.60 441
11458.61 471
11459.62 421
11460.63 438
11461.64 433
11462.65 415
11463.67 383
11464.68 402
11465.69 470
11466.70 475
11467.71 440
11468.72 432
11469.73 398
11470.75 432
11471.76 459
11472.77 402
11473.78 409
11474.79 440
11475.80 441
11476.82 480
11477.83 437
11478.84 461
11479.85 433
11480.86 394
11481.88 411
11482.89 435
11483.90 449
11484.91 459
11485.92 484
11486.94 502
11487.95 439
11488.96 404
11489.97 424
11490.99 456
11492.00 423
11493.01 467
11494.02 419
11495.04 442
11496.05 461
11497.06 431
11498.08 417
11499.09 427
11500.10 467
11501.11 419
11502.13 393
11503.14 454
11504.15 483
11505.17 445
11506.18 441
11507.19 460
11508.21 443
11509.22 489
11510.23 433
11511.25 457
11512.26 455
11513.27 455
11514.29 441
11515.30 490
11516.31 465
11517.33 466
11518.34 474
11519.35 459
11520.37 471
11521.38 419
11522.40 495
11523.41 529
11524.42 506
11525.44 440
11526.45 455
11527.47 476
11528.48 449
11529.49 492
11530.51 470
11531.52 477
11532.54 563
11533.55 537
11534.56 538
11535.58 516
11536.59 457
11537.61 468
11538.62 539
11539.64 528
11540.65 493
11541.67 484
11542.68 512
11543.70 509
11544.71 496
11545.73 521
11546.74 598
11547.76 544
11548.77 575
11549.79 585
11550.80 546
11551.82 594
11552.83 580
11553.85 608
11554.86 605
11555.88 574
11556.89 576
11557.91 597
11558.92 577
11559.94 605
11560.95 596
11561.97 601
11562.99 637
11564.00 652
11565.02 630
11566.03 630
11567.05 633
11568.06 693
11569.08 645
11570.10 623
11571.11 674
11572.13 697
11573.14 671
11574.16 678
11575.18 722
11576.19 720
11577.21 760
11578.23 783
11579.24 766
11580.26 825
11581.27 894
11582.29 903
11583.31 865
11584.32 872
11585.34 943
11586.36 885
11587.37 922
11588.39 933
11589.41 1003
11590.42 1084
11591.44 1228
11592.46 1240
11593.48 1408
11594.49 1690
11595.51 1948
11596.53 1985
11597.54 2353
11598.56 2507
11599.58 2410
11600.60 2231
11601.61 1974
11602.63 1818
11603.65 1609
11604.67 1387
11605.68 1220
11606.70 1115
11607.72 961
11608.74 839
11609.75 803
11610.77 817
11611.79 767
11612.81 725
11613.82 701
11614.84 671
11615.86 647
11616.88 679
11617.90 719
11618.91 696
11619.93 629
11620.95 661
11621.97 630
11622.99 620
11624.01 652
11625.02 645
11626.04 625
11627.06 620
11628.08 601
11629.10 603
11630.12 652
11631.14 644
11632.15 641
11633.17 670
11634.19 689
11635.21 688
11636.23 657
11637.25 727
11638.27 624
11639.29 647
11640.31 652
11641.32 645
11642.34 598
11643.36 566
11644.38 518
11645.40 580
11646.42 571
11647.44 509
11648.46 550
11649.48 582
11650.50 508
11651.52 486
11652.54 498
11653.56 515
11654.58 507
11655.60 495
11656.62 551
11657.64 555
11658.66 542
11659.68 594
11660.70 568
11661.72 530
11662.74 530
11663.76 564
11664.78 567
11665.80 544
11666.82 531
11667.84 547
11668.86 626
11669.88 544
11670.90 612
11671.92 631
11672.94 584
11673.96 614
11674.98 613
11676.00 616
11677.02 635
11678.04 651
11679.06 649
11680.08 645
11681.10 617
11682.12 611
11683.15 568
11684.17 610
11685.19 596
11686.21 581
11687.23 564
11688.25 582
11689.27 527
11690.29 548
11691.31 546
11692.34 570
11693.36 564
11694.38 520
11695.40 550
11696.42 556
11697.44 579
11698.46 554
11699.49 558
11700.51 525
11701.53 527
11702.55 511
11703.57 492
11704.60 496
11705.62 527
11706.64 540
11707.66 521
11708.68 490
11709.71 474
11710.73 533
11711.75 524
11712.77 559
11713.79 504
11714.82 488
11715.84 516
11716.86 451
11717.88 444
11718.91 436
11719.93 496
11720.95 487
11721.97 451
11723.00 441
11724.02 475
11725.04 461
11726.06 492
11727.09 486
11728.11 455
11729.13 491
11730.16 529
11731.18 490
11732.20 494
11733.23 432
11734.25 477
11735.27 458
11736.30 497
11737.32 511
11738.34 434
11739.37 469
11740.39 405
11741.41 431
11742.44 483
11743.46 450
11744.48 422
11745.51 461
11746.53 473
11747.55 500
11748.58 477
11749.60 493
11750.63 473
11751.65 443
11752.67 410
11753.70 453
11754.72 386
11755.75 379
11756.77 413
11757.79 431
11758.82 443
11759.84 429
11760.87 431
11761.89 416
11762.92 418
11763.94 420
11764.96 446
11765.99 396
11767.01 440
11768.04 460
11769.06 408
11770.09 407
11771.11 432
11772.14 426
11773.16 398
11774.19 433
11775.21 375
11776.24 408
11777.26 393
11778.29 404
11779.31 410
11780.34 402
11781.36 413
11782.39 395
11783.41 398
11784.44 445
11785.46 439
11786.49 447
11787.52 396
11788.54 411
11789.57 436
11790.59 376
11791.62 372
11792.64 406
11793.67 440
11794.69 436
11795.72 381
11796.75 389
11797.77 426
11798.80 408
11799.82 380
11800.85 393
11801.88 428
11802.90 428
11803.93 375
11804.96 354
11805.98 355
11807.01 416
11808.03 439
11809.06 438
11810.09 416
11811.11 361
11812.14 390
11813.17 398
11814.19 432
11815.22 403
11816.25 413
11817.27 411
11818.30 417
11819.33 397
11820.35 427
11821.38 387
11822.41 445
11823.44 451
11824.46 462
11825.49 460
11826.52 420
11827.54 430
11828.57 457
11829.60 451
11830.63 380
11831.65 433
11832.68 403
11833.71 389
11834.74 413
11835.76 416
11836.79 408
11837.82 415
11838.85 436
11839.87 447
11840.90 442
11841.93 421
11842.96 413
11843.99 432
11845.01 461
11846.04 437
11847.07 428
11848.10 400
11849.13 376
11850.15 360
11851.18 443
11852.21 423
11853.24 394
11854.27 397
11855.30 464
11856.33 440
11857.35 466
11858.38 428
11859.41 449
11860.44 466
11861.47 505
11862.50 479
11863.53 427
11864.55 432
11865.58 427
11866.61 434
11867.64 446
11868.67 416
11869.70 474
11870.73 473
11871.76 454
11872.79 458
11873.82 460
11874.85 444
11875.88 416
11876.90 444
11877.93 483
11878.96 468
11879.99 459
11881.02 476
11882.05 496
11883.08 451
11884.11 484
11885.14 458
11886.17 549
11887.20 512
11888.23 465
11889.26 489
11890.29 513
11891.32 459
11892.35 510
11893.38 531
11894.41 591
11895.44 563
11896.47 585
11897.50 549
11898.53 580
11899.56 634
11900.59 612
11901.62 588
11902.65 592
11903.68 627
11904.71 589
11905.75 566
11906.78 541
11907.81 549
11908.84 603
11909.87 599
11910.90 587
11911.93 564
11912.96 574
11913.99 544
11915.02 536
11916.05 511
11917.09 484
11918.12 538
11919.15 582
11920.18 555
11921.21 539
11922.24 553
11923.27 600
11924.30 586
11925.34 636
11926.37 692
11927.40 683
11928.43 777
11929.46 802
11930.49 799
11931.53 813
11932.56 810
11933.59 777
11934.62 702
11935.65 656
11936.69 660
11937.72 625
11938.75 622
11939.78 513
11940.81 510
11941.85 512
11942.88 499
11943.91 522
11944.94 501
11945.98 505
11947.01 499
11948.04 502
11949.07 490
11950.11 473
11951.14 476
11952.17 464
11953.20 463
11954.24 486
11955.27 527
11956.30 488
11957.34 459
11958.37 521
11959.40 502
11960.43 466
11961.47 537
11962.50 478
11963.53 497
11964.57 514
11965.60 443
11966.63 497
11967.67 540
11968.70 505
11969.73 506
11970.77 525
11971.80 542
11972.83 533
11973.87 485
11974.90 452
11975.93 502
11976.97 537
11978.00 502
11979.04 509
11980.07 470
11981.10 497
11982.14 489
11983.17 517
11984.21 471
11985.24 497
11986.27 526
11987.31 515
11988.34 485
11989.38 474
11990.41 493
11991.45 503
11992.48 498
11993.51 503
11994.55 516
11995.58 498
11996.62 501
11997.65 526
11998.69 498
11999.72 516
12000.76 512
12001.79 519
12002.83 539
12003.86 533
12004.90 482
12005.93 470
12006.97 539
12008.00 528
12009.04 488
12010.07 503
12011.11 585
12012.14 545
12013.18 516
12014.21 533
12015.25 579
12016.28 583
12017.32 585
12018.35 587
12019.39 569
12020.43 570
12021.46 600
12022.50 565
12023.53 547
12024.57 548
12025.60 518
12026.64 538
12027.68 540
12028.71 541
12029.75 511
12030.78 518
12031.82 553
12032.86 516
12033.89 548
12034.93 536
12035.97 561
12037.00 551
12038.04 481
12039.07 515
12040.11 558
12041.15 540
12042.18 534
12043.22 455
12044.26 493
12045.29 507
12046.33 567
12047.37 577
12048.40 565
12049.44 580
12050.48 580
12051.52 580
12052.55 581
12053.59 552
12054.63 553
12055.66 490
12056.70 507
12057.74 530
12058.78 534
12059.81 519
12060.85 555
12061.89 566
12062.92 583
12063.96 463
12065.00 552
12066.04 523
12067.07 519
12068.11 526
12069.15 513
12070.19 573
12071.23 583
12072.26 532
12073.30 540
12074.34 565
12075.38 555
12076.42 517
12077.45 562
12078.49 591
12079.53 564
12080.57 541
12081.61 551
12082.64 571
12083.68 572
12084.72 588
12085.76 592
12086.80 608
12087.84 639
12088.88 593
12089.91 624
12090.95 613
12091.99 583
12093.03 631
12094.07 718
12095.11 668
12096.15 689
12097.19 704
12098.22 726
12099.26 747
12100.30 706
12101.34 739
12102.38 782
12103.42 778
12104.46 732
12105.50 783
12106.54 742
12107.58 669
12108.62 663
12109.66 607
12110.70 532
12111.74 590
12112.78 505
12113.81 521
12114.85 508
12115.89 471
12116.93 481
12117.97 492
12119.01 504
12120.05 505
12121.09 493
12122.13 473
12123.17 474
12124.21 495
12125.25 503
12126.29 478
12127.33 511
12128.37 492
12129.42 463
12130.46 450
12131.50 409
12132.54 454
12133.58 457
12134.62 489
12135.66 476
12136.70 505
12137.74 486
12138.78 403
12139.82 400
12140.86 447
12141.90 444
12142.94 428
12143.98 434
12145.03 433
12146.07 428
12147.11 436
12148.15 456
12149.19 433
12150.23 387
12151.27 383
12152.31 396
12153.35 376
12154.40 402
12155.44 430
12156.48 399
12157.52 394
12158.56 435
12159.60 443
12160.65 434
12161.69 445
12162.73 407
12163.77 443
12164.81 417
12165.85 414
12166.90 405
12167.94 384
12168.98 398
12170.02 422
12171.06 425
12172.11 444
12173.15 434
12174.19 476
12175.23 414
12176.28 412
12177.32 404
12178.36 426
12179.40 395
12180.45 470
12181.49 424
12182.53 405
12183.57 359
12184.62 456
12185.66 460
12186.70 451
12187.74 452
12188.79 434
12189.83 411
12190.87 420
12191.92 421
12192.96 392
12194.00 441
12195.05 440
12196.09 436
12197.13 420
12198.18 448
12199.22 438
12200.26 474
12201.31 428
12202.35 375
12203.39 378
12204.44 405
12205.48 412
12206.52 423
12207.57 410
12208.61 428
12209.65 438
12210.70 416
12211.74 391
12212.79 409
12213.83 411
12214.87 423
12215.92 421
12216.96 401
12218.01 399
12219.05 428
12220.09 451
12221.14 393
12222.18 379
12223.23 424
12224.27 432
12225.32 417
12226.36 426
12227.41 420
12228.45 433
12229.49 482
12230.54 479
12231.58 432
12232.63 430
12233.67 418
12234.72 430
12235.76 400
12236.81 373
12237.85 385
12238.90 393
12239.94 412
12240.99 378
12242.03 417
12243.08 370
12244.12 394
12245.17 405
12246.21 386
12247.26 376
12248.31 403
12249.35 394
12250.40 415
12251.44 425
12252.49 368
12253.53 354
12254.58 373
12255.62 391
12256.67 385
12257.72 366
12258.76 379
12259.81 367
12260.85 367
12261.90 390
12262.95 372
12263.99 415
12265.04 375
12266.08 371
12267.13 351
12268.18 371
12269.22 376
12270.27 342
12271.32 367
12272.36 345
12273.41 372
12274.46 348
12275.50 350
12276.55 347
12277.60 357
12278.64 357
12279.69 356
12280.74 402
12281.78 353
12282.83 375
12283.88 379
12284.92 341
12285.97 364
12287.02 352
12288.07 346
12289.11 368
12290.16 373
12291.21 340
12292.25 376
12293.30 409
12294.35 357
12295.40 355
12296.44 356
12297.49 403
12298.54 317
12299.59 355
12300.63 381
12301.68 365
12302.73 410
12303.78 408
12304.83 379
12305.87 349
12306.92 383
12307.97 324
12309.02 394
12310.07 350
12311.11 376
12312.16 404
12313.21 345
12314.26 326
12315.31 349
12316.35 347
12317.40 353
12318.45 368
12319.50 341
12320.55 363
12321.60 378
12322.65 382
12323.69 357
12324.74 364
12325.79 345
12326.84 341
12327.89 340
12328.94 317
12329.99 313
12331.04 330
12332.09 342
12333.13 344
12334.18 352
12335.23 347
12336.28 314
12337.33 337
12338.38 361
12339.43 352
12340.48 354
12341.53 347
12342.58 383
12343.63 386
12344.68 339
12345.73 351
12346.78 393
12347.83 393
12348.88 358
12349.93 351
12350.98 356
12352.03 361
12353.07 386
12354.12 377
12355.17 404
12356.22 369
12357.28 346
12358.33 350
12359.38 362
12360.43 348
12361.48 380
12362.53 357
12363.58 363
12364.63 332
12365.68 356
12366.73 372
12367.78 318
12368.83 367
12369.88 380
12370.93 358
12371.98 361
12373.03 388
12374.08 362
12375.13 325
12376.18 366
12377.24 376
12378.29 342
12379.34 381
12380.39 397
12381.44 396
12382.49 356
12383.54 365
12384.59 336
12385.64 391
12386.70 368
12387.75 371
12388.80 366
12389.85 348
12390.90 384
12391.95 336
12393.00 352
12394.06 353
12395.11 393
12396.16 398
12397.21 398
12398.26 386
12399.32 335
12400.37 378
12401.42 363
12402.47 404
12403.52 394
12404.58 364
12405.63 414
12406.68 387
12407.73 355
12408.78 375
12409.84 406
12410.89 377
12411.94 405
12412.99 407
12414.05 371
12415.10 390
12416.15 367
12417.20 365
12418.26 358
12419.31 345
12420.36 359
12421.42 379
12422.47 376
12423.52 378
12424.57 390
12425.63 387
12426.68 336
12427.73 391
12428.79 386
12429.84 382
12430.89 416
12431.95 418
12433.00 433
12434.05 386
12435.11 366
12436.16 419
12437.21 385
12438.27 400
12439.32 444
12440.37 341
12441.43 366
12442.48 399
12443.54 391
12444.59 413
12445.64 405
12446.70 425
12447.75 409
12448.80 401
12449.86 398
12450.91 414
12451.97 394
12453.02 387
12454.08 417
12455.13 434
12456.18 397
12457.24 394
12458.29 389
12459.35 405
12460.40 438
12461.46 408
12462.51 414
12463.57 405
12464.62 411
12465.67 440
12466.73 402
12467.78 429
12468.84 397
12469.89 399
12470.95 441
12472.00 445
12473.06 449
12474.11 469
12475.17 501
12476.22 461
12477.28 498
12478.33 507
12479.39 478
12480.45 513
12481.50 507
12482.56 568
12483.61 552
12484.67 531
12485.72 572
12486.78 597
12487.83 653
12488.89 715
12489.95 822
12491.00 928
12492.06 944
12493.11 985
12494.17 1034
12495.22 1030
12496.28 963
12497.34 932
12498.39 904
12499.45 834
12500.50 748
12501.56 721
12502.62 640
12503.67 572
12504.73 596
12505.79 502
12506.84 523
12507.90 524
12508.96 509
12510.01 494
12511.07 506
12512.13 546
12513.18 497
12514.24 459
12515.30 401
12516.35 424
12517.41 444
12518.47 420
12519.52 438
12520.58 473
12521.64 446
12522.70 465
12523.75 491
12524.81 507
12525.87 470
12526.92 446
12527.98 506
12529.04 486
12530.10 487
12531.15 462
12532.21 492
12533.27 532
12534.33 478
12535.38 447
12536.44 471
12537.50 507
12538.56 460
12539.62 447
12540.67 475
12541.73 434
12542.79 507
12543.85 477
12544.91 447
12545.96 459
12547.02 462
12548.08 498
12549.14 509
12550.20 476
12551.25 556
12552.31 488
12553.37 474
12554.43 489
12555.49 495
12556.55 495
12557.61 530
12558.66 479
12559.72 480
12560.78 527
12561.84 525
12562.90 475
12563.96 533
12565.02 514
12566.08 593
12567.14 584
12568.19 597
12569.25 640
12570.31 589
12571.37 631
12572.43 680
12573.49 659
12574.55 711
12575.61 692
12576.67 710
12577.73 689
12578.79 697
12579.85 674
12580.91 621
12581.97 595
12583.03 505
12584.09 535
12585.15 579
12586.20 564
12587.26 539
12588.32 507
12589.38 546
12590.44 545
12591.50 539
12592.56 590
12593.62 504
12594.69 487
12595.75 509
12596.81 515
12597.87 511
12598.93 542
12599.99 495
12601.05 487
12602.11 477
12603.17 504
12604.23 501
12605.29 507
12606.35 468
12607.41 506
12608.47 499
12609.53 459
12610.59 496
12611.65 518
12612.71 494
12613.78 536
12614.84 520
12615.90 489
12616.96 465
12618.02 494
12619.08 515
12620.14 510
12621.20 500
12622.27 476
12623.33 501
12624.39 472
12625.45 420
12626.51 433
12627.57 470
12628.63 507
12629.70 478
12630.76 482
12631.82 419
12632.88 445
12633.94 450
12635.00 448
12636.07 445
12637.13 455
12638.19 426
12639.25 420
12640.31 436
12641.38 464
12642.44 481
12643.50 452
12644.56 479
12645.63 478
12646.69 486
12647.75 529
12648.81 490
12649.88 534
12650.94 530
12652.00 521
12653.06 589
12654.13 561
12655.19 534
12656.25 566
12657.31 534
12658.38 545
12659.44 542
12660.50 504
12661.57 529
12662.63 475
12663.69 484
12664.76 462
12665.82 435
12666.88 466
12667.95 515
12669.01 528
12670.07 510
12671.14 465
12672.20 478
12673.26 480
12674.33 503
12675.39 447
12676.45 452
12677.52 486
12678.58 513
12679.64 440
12680.71 500
12681.77 469
12682.84 487
12683.90 501
12684.96 524
12686.03 561
12687.09 514
12688.16 472
12689.22 530
12690.28 503
12691.35 511
12692.41 503
12693.48 509
12694.54 489
12695.61 533
12696.67 511
12697.74 515
12698.80 508
12699.86 522
12700.93 544
12701.99 558
12703.06 543
12704.12 504
12705.19 521
12706.25 547
12707.32 537
12708.38 529
12709.45 499
12710.51 500
12711.58 488
12712.64 458
12713.71 490
12714.77 504
12715.84 484
12716.90 484
12717.97 449
12719.03 488
12720.10 463
12721.17 454
12722.23 455
12723.30 439
12724.36 459
12725.43 450
12726.49 473
12727.56 505
12728.63 490
12729.69 463
12730.76 453
12731.82 434
12732.89 417
12733.96 464
12735.02 496
12736.09 518
12737.15 465
12738.22 460
12739.29 463
12740.35 466
12741.42 458
12742.49 454
12743.55 466
12744.62 429
12745.68 427
12746.75 418
12747.82 430
12748.88 430
12749.95 374
12751.02 420
12752.09 466
12753.15 453
12754.22 400
12755.29 417
12756.35 400
12757.42 403
12758.49 444
12759.55 385
12760.62 394
12761.69 374
12762.76 400
12763.82 433
12764.89 405
12765.96 392
12767.03 379
12768.09 409
12769.16 405
12770.23 385
12771.30 372
12772.36 386
12773.43 374
12774.50 378
12775.57 354
12776.63 387
12777.70 351
12778.77 383
12779.84 403
12780.91 404
12781.97 405
12783.04 390
12784.11 382
12785.18 386
12786.25 411
12787.31 415
12788.38 358
12789.45 378
12790.52 364
12791.59 361
12792.66 397
12793.73 361
12794.79 369
12795.86 332
12796.93 382
12798.00 384
12799.07 350
12800.14 357
12801.21 357
12802.28 410
12803.34 392
12804.41 372
12805.48 362
12806.55 376
12807.62 391
12808.69 384
12809.76 377
12810.83 381
12811.90 401
12812.97 387
12814.04 404
12815.11 394
12816.18 425
12817.25 421
12818.31 395
12819.38 365
12820.45 375
12821.52 378
12822.59 379
12823.66 381
12824.73 376
12825.80 356
12826.87 356
12827.94 351
12829.01 347
12830.08 351
12831.15 334
12832.22 355
12833.29 348
12834.36 399
12835.43 376
12836.50 355
12837.57 333
12838.65 335
12839.72 384
12840.79 405
12841.86 347
12842.93 336
12844.00 313
12845.07 386
12846.14 342
12847.21 359
12848.28 340
12849.35 369
12850.42 359
12851.49 361
12852.57 342
12853.64 313
12854.71 349
12855.78 327
12856.85 299
12857.92 352
12858.99 363
12860.06 314
12861.13 359
12862.21 322
12863.28 327
12864.35 328
12865.42 322
12866.49 315
12867.56 348
12868.64 318
12869.71 348
12870.78 333
12871.85 344
12872.92 318
12874.00 340
12875.07 341
12876.14 315
12877.21 334
12878.28 328
12879.36 346
12880.43 309
12881.50 307
12882.57 315
12883.64 301
12884.72 315
12885.79 338
12886.86 350
12887.93 328
12889.01 293
12890.08 310
12891.15 324
12892.22 309
12893.30 308
12894.37 323
12895.44 322
12896.52 355
12897.59 356
12898.66 305
12899.73 317
12900.81 287
12901.88 295
12902.95 304
12904.03 277
12905.10 293
12906.17 300
12907.25 332
12908.32 292
12909.39 316
12910.47 303
12911.54 317
12912.61 321
12913.69 301
12914.76 277
12915.83 329
12916.91 312
12917.98 304
12919.06 320
12920.13 319
12921.20 302
12922.28 255
12923.35 271
12924.43 298
12925.50 319
12926.57 326
12927.65 313
12928.72 305
12929.80 311
12930.87 303
12931.95 336
12933.02 291
12934.09 263
12935.17 327
12936.24 301
12937.32 338
12938.39 293
12939.47 315
12940.54 279
12941.62 281
12942.69 307
12943.77 295
12944.84 283
12945.92 297
12946.99 317
12948.07 295
12949.14 290
12950.22 323
12951.29 308
12952.37 312
12953.44 283
12954.52 306
12955.59 307
12956.67 308
12957.74 323
12958.82 277
12959.89 298
12960.97 285
12962.04 329
12963.12 324
12964.20 286
12965.27 294
12966.35 287
12967.42 287
12968.50 311
12969.58 302
12970.65 320
12971.73 314
12972.80 302
12973.88 294
12974.96 316
12976.03 325
12977.11 328
12978.18 290
12979.26 303
12980.34 314
12981.41 290
12982.49 320
12983.57 319
12984.64 308
12985.72 310
12986.80 283
12987.87 341
12988.95 355
12990.03 303
12991.10 329
12992.18 296
12993.26 344
12994.33 327
12995.41 329
12996.49 344
12997.56 339
12998.64 353
12999.72 353
13000.80 333
13001.87 368
13002.95 335
13004.03 291
13005.11 337
13006.18 292
13007.26 321
13008.34 299
13009.42 309
13010.49 316
13011.57 326
13012.65 358
13013.73 328
13014.80 336
13015.88 349
13016.96 348
13018.04 344
13019.12 352
13020.19 383
13021.27 382
13022.35 372
13023.43 349
13024.51 362
13025.58 366
13026.66 304
13027.74 315
13028.82 337
13029.90 312
13030.98 349
13032.05 331
13033.13 330
13034.21 357
13035.29 325
13036.37 305
13037.45 319
13038.53 337
13039.61 350
13040.68 342
13041.76 311
13042.84 304
13043.92 324
13045.00 348
13046.08 320
13047.16 318
13048.24 333
13049.32 350
13050.40 352
13051.48 313
13052.55 361
13053.63 344
13054.71 391
13055.79 376
13056.87 362
13057.95 392
13059.03 343
13060.11 368
13061.19 347
13062.27 358
13063.35 352
13064.43 347
13065.51 357
13066.59 360
13067.67 320
13068.75 320
13069.83 353
13070.91 304
13071.99 304
13073.07 333
13074.15 296
13075.23 312
13076.31 331
13077.39 324
13078.47 356
13079.55 345
13080.63 321
13081.71 321
13082.79 355
13083.88 322
13084.96 354
13086.04 370
13087.12 285
13088.20 338
13089.28 324
13090.36 274
13091.44 295
13092.52 296
13093.60 331
13094.68 344
13095.77 316
13096.85 282
13097.93 320
13099.01 315
13100.09 277
13101.17 294
13102.25 318
13103.34 314
13104.42 332
13105.50 347
13106.58 315
13107.66 284
13108.74 304
13109.82 311
13110.91 309
13111.99 297
13113.07 268
13114.15 287
13115.23 316
13116.32 308
13117.40 301
13118.48 308
13119.56 306
13120.64 317
13121.73 264
13122.81 291
13123.89 295
13124.97 299
13126.06 260
13127.14 246
13128.22 276
13129.30 307
13130.39 325
13131.47 323
13132.55 300
13133.63 322
13134.72 316
13135.80 261
13136.88 338
13137.97 335
13139.05 291
13140.13 306
13141.21 305
13142.30 303
13143.38 342
13144.46 332
13145.55 303
13146.63 293
13147.71 324
13148.80 304
13149.88 313
13150.96 300
13152.05 288
13153.13 323
13154.21 298
13155.30 333
13156.38 308
13157.47 339
13158.55 335
13159.63 323
13160.72 289
13161.80 324
13162.88 336
13163.97 310
13165.05 324
13166.14 323
13167.22 353
13168.31 274
13169.39 318
13170.47 303
13171.56 317
13172.64 314
13173.73 287
13174.81 283
13175.90 276
13176.98 337
13178.06 315
13179.15 307
13180.23 281
13181.32 310
13182.40 322
13183.49 280
13184.57 284
13185.66 332
13186.74 325
13187.83 293
13188.91 299
13190.00 308
13191.08 286
13192.17 302
13193.25 339
13194.34 310
13195.42 326
13196.51 327
13197.59 336
13198.68 300
13199.77 282
13200.85 284
13201.94 326
13203.02 346
13204.11 326
13205.19 333
13206.28 335
13207.36 356
13208.45 333
13209.54 309
13210.62 307
13211.71 348
13212.79 323
13213.88 305
13214.97 316
13216.05 328
13217.14 307
13218.22 335
13219.31 315
13220.40 300
13221.48 304
13222.57 312
13223.66 250
13224.74 309
13225.83 270
13226.92 312
13228.00 291
13229.09 280
13230.18 292
13231.26 322
13232.35 284
13233.44 324
13234.52 350
13235.61 341
13236.70 356
13237.78 312
13238.87 354
13239.96 343
13241.05 317
13242.13 304
13243.22 319
13244.31 358
13245.39 331
13246.48 352
13247.57 327
13248.66 321
13249.74 309
13250.83 368
13251.92 356
13253.01 307
13254.10 325
13255.18 347
13256.27 335
13257.36 325
13258.45 331
13259.53 353
13260.62 337
13261.71 312
13262.80 308
13263.89 347
13264.97 364
13266.06 304
13267.15 350
13268.24 344
13269.33 317
13270.42 308
13271.50 347
13272.59 326
13273.68 347
13274.77 370
13275.86 356
13276.95 332
13278.04 341
13279.12 338
13280.21 328
13281.30 321
13282.39 344
13283.48 361
13284.57 343
13285.66 367
13286.75 381
13287.84 393
13288.93 376
13290.01 357
13291.10 362
13292.19 380
13293.28 344
13294.37 418
13295.46 387
13296.55 364
13297.64 407
13298.73 387
13299.82 383
13300.91 372
13302.00 410
13303.09 371
13304.18 407
13305.27 377
13306.36 404
13307.45 398
13308.54 443
13309.63 416
13310.72 427
13311.81 410
13312.90 423
13313.99 419
13315.08 396
13316.17 436
13317.26 417
13318.35 381
13319.44 390
13320.53 407
13321.62 399
13322.71 390
13323.80 388
13324.89 380
13325.98 396
13327.07 397
13328.16 364
13329.25 375
13330.35 389
13331.44 402
13332.53 422
13333.62 407
13334.71 403
13335.80 403
13336.89 390
13337.98 422
13339.07 418
13340.16 432
13341.26 389
13342.35 407
13343.44 427
13344.53 402
13345.62 472
13346.71 499
13347.80 431
13348.90 448
13349.99 407
13351.08 440
13352.17 413
13353.26 416
13354.36 434
13355.45 468
13356.54 457
13357.63 433
13358.72 438
13359.81 468
13360.91 516
13362.00 507
13363.09 499
13364.18 486
13365.28 481
13366.37 482
13367.46 494
13368.55 495
13369.65 513
13370.74 465
13371.83 469
13372.92 458
13374.02 462
13375.11 478
13376.20 438
13377.29 388
13378.39 375
13379.48 415
13380.57 396
13381.67 426
13382.76 457
13383.85 442
13384.94 408
13386.04 421
13387.13 398
13388.22 420
13389.32 374
13390.41 370
13391.50 356
13392.60 424
13393.69 437
13394.78 376
13395.88 367
13396.97 381
13398.06 407
13399.16 410
13400.25 390
13401.35 385
13402.44 367
13403.53 357
13404.63 417
13405.72 417
13406.82 386
13407.91 372
13409.00 385
13410.10 411
13411.19 400
13412.29 385
13413.38 392
13414.47 373
13415.57 347
13416.66 350
13417.76 370
13418.85 400
13419.95 379
13421.04 387
13422.14 399
13423.23 379
13424.33 396
13425.42 383
13426.51 394
13427.61 379
13428.70 376
13429.80 411
13430.89 394
13431.99 362
13433.08 396
13434.18 378
13435.27 449
13436.37 349
13437.46 380
13438.56 407
13439.66 428
13440.75 408
13441.85 396
13442.94 413
13444.04 435
13445.13 426
13446.23 425
13447.32 394
13448.42 360
13449.52 432
13450.61 376
13451.71 412
13452.80 411
13453.90 400
13454.99 390
13456.09 468
13457.19 427
13458.28 455
13459.38 467
13460.48 417
13461.57 466
13462.67 428
13463.76 451
13464.86 476
13465.96 449
13467.05 413
13468.15 472
13469.25 448
13470.34 463
13471.44 505
13472.54 465
13473.63 466
13474.73 445
13475.83 447
13476.92 420
13478.02 442
13479.12 426
13480.21 420
13481.31 461
13482.41 469
13483.50 458
13484.60 454
13485.70 486
13486.80 477
13487.89 428
13488.99 489
13490.09 487
13491.19 505
13492.28 483
13493.38 507
13494.48 503
13495.58 528
13496.67 515
13497.77 561
13498.87 530
13499.97 593
13501.06 582
13502.16 560
13503.26 579
13504.36 596
13505.46 579
13506.55 607
13507.65 579
13508.75 548
13509.85 561
13510.95 504
13512.05 521
13513.14 496
13514.24 446
13515.34 447
13516.44 455
13517.54 441
13518.64 396
13519.73 392
13520.83 411
13521.93 430
13523.03 414
13524.13 422
13525.23 357
13526.33 362
13527.43 334
13528.53 367
13529.62 369
13530.72 390
13531.82 366
13532.92 372
13534.02 373
13535.12 386
13536.22 418
13537.32 405
13538.42 401
13539.52 374
13540.62 381
13541.72 370
13542.82 376
13543.92 373
13545.01 397
13546.11 398
13547.21 365
13548.31 409
13549.41 424
13550.51 368
13551.61 378
13552.71 386
13553.81 383
13554.91 368
13556.01 401
13557.11 402
13558.21 376
13559.31 347
13560.41 355
13561.51 381
13562.61 342
13563.72 366
13564.82 355
13565.92 376
13567.02 406
13568.12 345
13569.22 429
13570.32 449
13571.42 361
13572.52 358
13573.62 387
13574.72 392
13575.82 384
13576.92 388
13578.02 382
13579.13 380
13580.23 370
13581.33 398
13582.43 394
13583.53 334
13584.63 360
13585.73 367
13586.83 374
13587.94 394
13589.04 365
13590.14 416
13591.24 389
13592.34 382
13593.44 364
13594.54 394
13595.65 398
13596.75 371
13597.85 382
13598.95 383
13600.05 397
13601.16 443
13602.26 343
13603.36 339
13604.46 389
13605.56 383
13606.67 417
13607.77 384
13608.87 418
13609.97 386
13611.07 418
13612.18 394
13613.28 371
13614.38 409
13615.48 375
13616.59 384
13617.69 399
13618.79 413
13619.89 360
13621.00 382
13622.10 395
13623.20 393
13624.31 362
13625.41 374
13626.51 409
13627.61 396
13628.72 403
13629.82 424
13630.92 393
13632.03 374
13633.13 384
13634.23 403
13635.34 405
13636.44 393
13637.54 365
13638.65 347
13639.75 384
13640.85 354
13641.96 373
13643.06 379
13644.16 375
13645.27 381
13646.37 401
13647.48 375
13648.58 371
13649.68 408
13650.79 372
13651.89 367
13653.00 382
13654.10 383
13655.20 391
13656.31 317
13657.41 353
13658.52 361
13659.62 361
13660.72 374
13661.83 364
13662.93 367
13664.04 335
13665.14 397
13666.25 386
13667.35 372
13668.46 395
13669.56 363
13670.67 363
13671.77 354
13672.88 345
13673.98 399
13675.09 351
13676.19 386
13677.30 385
13678.40 412
13679.51 377
13680.61 383
13681.72 385
13682.82 383
13683.93 357
13685.03 359
13686.14 351
13687.24 409
13688.35 421
13689.45 354
13690.56 353
13691.66 350
13692.77 398
13693.88 408
13694.98 400
13696.09 407
13697.19 384
13698.30 409
13699.40 394
13700.51 390
13701.62 388
13702.72 397
13703.83 408
13704.93 391
13706.04 368
13707.15 363
13708.25 353
13709.36 381
13710.47 381
13711.57 418
13712.68 445
13713.79 410
13714.89 420
13716.00 407
13717.11 440
13718.21 429
13719.32 407
13720.43 437
13721.53 444
13722.64 402
13723.75 435
13724.85 418
13725.96 470
13727.07 441
13728.17 459
13729.28 466
13730.39 482
13731.50 526
13732.60 492
13733.71 479
13734.82 458
13735.92 500
13737.03 492
13738.14 467
13739.25 445
13740.35 481
13741.46 485
13742.57 449
13743.68 517
13744.79 488
13745.89 461
13747.00 495
13748.11 544
13749.22 557
13750.32 539
13751.43 550
13752.54 584
13753.65 552
13754.76 534
13755.87 546
13756.97 582
13758.08 588
13759.19 564
13760.30 579
13761.41 629
13762.52 622
13763.62 637
13764.73 721
13765.84 673
13766.95 743
13768.06 746
13769.17 766
13770.28 819
13771.38 888
13772.49 869
13773.60 898
13774.71 839
13775.82 834
13776.93 722
13778.04 747
13779.15 684
13780.26 661
13781.37 582
13782.48 559
13783.58 579
13784.69 523
13785.80 554
13786.91 523
13788.02 543
13789.13 532
13790.24 481
13791.35 490
13792.46 555
13793.57 501
13794.68 487
13795.79 514
13796.90 470
13798.01 536
13799.12 507
13800.23 499
13801.34 487
13802.45 423
13803.56 430
13804.67 460
13805.78 503
13806.89 466
13808.00 476
13809.11 449
13810.22 459
13811.33 446
13812.44 469
13813.55 514
13814.66 500
13815.77 486
13816.88 487
13818.00 451
13819.11 459
13820.22 442
13821.33 484
13822.44 472
13823.55 486
13824.66 463
13825.77 438
13826.88 408
13827.99 415
13829.10 445
13830.22 414
13831.33 428
13832.44 442
13833.55 388
13834.66 402
13835.77 430
13836.88 433
13838.00 463
13839.11 481
13840.22 481
13841.33 477
13842.44 464
13843.55 500
13844.67 492
13845.78 498
13846.89 502
13848.00 489
13849.11 475
13850.23 516
13851.34 521
13852.45 550
13853.56 514
13854.67 499
13855.79 566
13856.90 542
13858.01 490
13859.12 521
13860.24 581
13861.35 565
13862.46 582
13863.57 576
13864.69 585
13865.80 555
13866.91 542
13868.02 556
13869.14 501
13870.25 504
13871.36 588
13872.47 548
13873.59 545
13874.70 524
13875.81 490
13876.93 507
13878.04 505
13879.15 468
13880.27 476
13881.38 464
13882.49 501
13883.61 512
13884.72 439
13885.83 423
13886.95 478
13888.06 470
13889.17 479
13890.29 437
13891.40 458
13892.51 494
13893.63 523
13894.74 504
13895.86 497
13896.97 491
13898.08 487
13899.20 501
13900.31 500
13901.43 458
13902.54 505
13903.65 522
13904.77 475
13905.88 497
13907.00 481
13908.11 408
13909.23 446
13910.34 488
13911.45 492
13912.57 446
13913.68 443
13914.80 476
13915.91 448
13917.03 426
13918.14 421
13919.26 428
13920.37 397
13921.49 420
13922.60 415
13923.72 448
13924.83 459
13925.95 417
13927.06 459
13928.18 406
13929.29 451
13930.41 437
13931.52 455
13932.64 399
13933.75 427
13934.87 434
13935.98 465
13937.10 472
13938.21 457
13939.33 408
13940.45 407
13941.56 424
13942.68 398
13943.79 436
13944.91 396
13946.03 400
13947.14 408
13948.26 418
13949.37 422
13950.49 444
13951.60 444
13952.72 401
13953.84 385
13954.95 402
13956.07 398
13957.19 420
13958.30 425
13959.42 386
13960.54 460
13961.65 417
13962.77 445
13963.88 462
13965.00 426
13966.12 390
13967.23 397
13968.35 398
13969.47 427
13970.59 419
13971.70 414
13972.82 454
13973.94 443
13975.05 413
13976.17 351
13977.29 404
13978.40 424
13979.52 416
13980.64 438
13981.76 415
13982.87 399
13983.99 404
13985.11 442
13986.23 435
13987.34 442
13988.46 426
13989.58 410
13990.70 415
13991.81 451
13992.93 471
13994.05 423
13995.17 452
13996.29 460
13997.40 433
13998.52 403
13999.64 382
14000.76 414
14001.88 417
14002.99 446
14004.11 410
14005.23 420
14006.35 427
14007.47 459
14008.58 422
14009.70 431
14010.82 443
14011.94 460
14013.06 428
14014.18 443
14015.30 403
14016.41 444
14017.53 501
14018.65 418
14019.77 444
14020.89 458
14022.01 424
14023.13 447
14024.25 437
14025.37 461
14026.48 436
14027.60 411
14028.72 433
14029.84 424
14030.96 417
14032.08 428
14033.20 429
14034.32 418
14035.44 393
14036.56 391
14037.68 402
14038.80 427
14039.92 396
14041.04 435
14042.16 401
14043.28 424
14044.40 417
14045.52 386
14046.64 387
14047.76 384
14048.88 380
14050.00 397
14051.12 441
14052.24 450
14053.36 454
14054.48 412
14055.60 423
14056.72 441
14057.84 418
14058.96 425
14060.08 421
14061.20 407
14062.32 388
14063.44 426
14064.56 434
14065.68 410
14066.80 415
14067.92 453
14069.04 450
14070.16 457
14071.28 439
14072.41 436
14073.53 407
14074.65 468
14075.77 421
14076.89 436
14078.01 467
14079.13 412
14080.25 383
14081.37 440
14082.50 453
14083.62 442
14084.74 434
14085.86 434
14086.98 454
14088.10 452
14089.23 484
14090.35 468
14091.47 499
14092.59 476
14093.71 465
14094.83 506
14095.96 480
14097.08 506
14098.20 537
14099.32 529
14100.44 509
14101.57 531
14102.69 481
14103.81 466
14104.93 459
14106.05 470
14107.18 446
14108.30 424
14109.42 420
14110.54 450
14111.67 407
14112.79 393
14113.91 376
14115.03 378
14116.16 384
14117.28 406
14118.40 400
14119.53 375
14120.65 376
14121.77 395
14122.89 368
14124.02 371
14125.14 364
14126.26 383
14127.39 412
14128.51 361
14129.63 349
14130.76 346
14131.88 399
14133.00 384
14134.13 376
14135.25 368
14136.37 363
14137.50 380
14138.62 344
14139.74 373
14140.87 390
14141.99 366
14143.11 363
14144.24 365
14145.36 359
14146.49 395
14147.61 400
14148.73 360
14149.86 340
14150.98 364
14152.11 356
14153.23 372
14154.35 392
14155.48 367
14156.60 379
14157.73 373
14158.85 405
14159.98 389
14161.10 384
14162.23 360
14163.35 318
14164.47 322
14165.60 372
14166.72 359
14167.85 345
14168.97 360
14170.10 367
14171.22 361
14172.35 342
14173.47 400
14174.60 368
14175.72 362
14176.85 302
14177.97 355
14179.10 353
14180.22 320
14181.35 320
14182.47 325
14183.60 337
14184.72 308
14185.85 328
14186.98 308
14188.10 292
14189.23 338
14190.35 352
14191.48 369
14192.60 345
14193.73 335
14194.86 314
14195.98 307
14197.11 310
14198.23 304
14199.36 310
14200.49 338
14201.61 339
14202.74 283
14203.86 285
14204.99 296
14206.12 317
14207.24 314
14208.37 318
14209.50 339
14210.62 322
14211.75 326
14212.87 316
14214.00 338
14215.13 290
14216.25 353
14217.38 370
14218.51 318
14219.63 304
14220.76 339
14221.89 289
14223.02 301
14224.14 287
14225.27 315
14226.40 322
14227.52 315
14228.65 282
14229.78 304
14230.91 272
14232.03 337
14233.16 346
14234.29 320
14235.41 355
14236.54 326
14237.67 308
14238.80 336
14239.92 287
14241.05 263
14242.18 304
14243.31 307
14244.44 262
14245.56 310
14246.69 278
14247.82 302
14248.95 328
14250.08 284
14251.20 318
14252.33 263
14253.46 260
14254.59 294
14255.72 312
14256.84 329
14257.97 295
14259.10 285
14260.23 310
14261.36 322
14262.49 318
14263.62 314
14264.74 290
14265.87 295
14267.00 320
14268.13 321
14269.26 297
14270.39 277
14271.52 293
14272.65 285
14273.77 274
14274.90 272
14276.03 286
14277.16 289
14278.29 275
14279.42 282
14280.55 276
14281.68 264
14282.81 239
14283.94 300
14285.07 302
14286.20 263
14287.33 262
14288.45 316
14289.58 274
14290.71 272
14291.84 264
14292.97 267
14294.10 269
14295.23 298
14296.36 327
14297.49 255
14298.62 243
14299.75 221
14300.88 267
14302.01 299
14303.14 259
14304.27 261
14305.40 233
14306.53 262
14307.66 285
14308.79 298
14309.92 268
14311.05 269
14312.19 257
14313.32 277
14314.45 286
14315.58 220
14316.71 255
14317.84 271
14318.97 256
14320.10 249
14321.23 284
14322.36 265
14323.49 245
14324.62 262
14325.75 247
14326.89 269
14328.02 272
14329.15 277
14330.28 232
14331.41 241
14332.54 264
14333.67 245
14334.80 273
14335.94 265
14337.07 245
14338.20 279
14339.33 276
14340.46 242
14341.59 265
14342.73 239
14343.86 291
14344.99 269
14346.12 254
14347.25 263
14348.38 277
14349.52 265
14350.65 242
14351.78 250
14352.91 261
14354.04 266
14355.18 235
14356.31 262
14357.44 253
14358.57 251
14359.71 259
14360.84 252
14361.97 237
14363.10 284
14364.24 283
14365.37 228
14366.50 208
14367.63 268
14368.77 288
14369.90 245
14371.03 236
14372.16 259
14373.30 265
14374.43 279
14375.56 225
14376.70 229
14377.83 252
14378.96 285
14380.10 254
14381.23 270
14382.36 263
14383.50 274
14384.63 271
14385.76 296
14386.90 301
14388.03 266
14389.16 283
14390.30 293
14391.43 235
14392.56 236
14393.70 264
14394.83 250
14395.97 250
14397.10 243
14398.23 268
14399.37 247
14400.50 244
14401.63 269
14402.77 295
14403.90 280
14405.04 251
14406.17 243
14407.31 250
14408.44 275
14409.57 270
14410.71 258
14411.84 273
14412.98 261
14414.11 273
14415.25 288
14416.38 292
14417.52 222
14418.65 260
14419.79 279
14420.92 287
14422.05 263
14423.19 269
14424.32 274
14425.46 263
14426.59 272
14427.73 296
14428.86 291
14430.00 275
14431.14 304
14432.27 287
14433.41 271
14434.54 279
14435.68 273
14436.81 301
14437.95 303
14439.08 266
14440.22 283
14441.35 259
14442.49 265
14443.63 284
14444.76 274
14445.90 263
14447.03 276
14448.17 283
14449.30 263
14450.44 247
14451.58 247
14452.71 266
14453.85 289
14454.98 257
14456.12 300
14457.26 308
14458.39 286
14459.53 288
14460.67 263
14461.80 302
14462.94 291
14464.08 278
14465.21 287
14466.35 300
14467.48 287
14468.62 279
14469.76 313
14470.90 294
14472.03 297
14473.17 287
14474.31 286
14475.44 311
14476.58 316
14477.72 278
14478.85 322
14479.99 340
14481.13 297
14482.27 346
14483.40 280
14484.54 289
14485.68 255
14486.81 285
14487.95 281
14489.09 271
14490.23 268
14491.36 288
14492.50 274
14493.64 273
14494.78 272
14495.92 316
14497.05 287
14498.19 264
14499.33 280
14500.47 303
14501.60 259
14502.74 304
14503.88 290
14505.02 267
14506.16 262
14507.30 284
14508.43 258
14509.57 254
14510.71 256
14511.85 261
14512.99 287
14514.13 284
14515.26 250
14516.40 308
14517.54 285
14518.68 263
14519.82 265
14520.96 272
14522.10 263
14523.23 255
14524.37 269
14525.51 296
14526.65 275
14527.79 274
14528.93 283
14530.07 272
14531.21 274
14532.35 284
14533.49 294
14534.63 241
14535.76 265
14536.90 278
14538.04 281
14539.18 220
14540.32 264
14541.46 267
14542.60 274
14543.74 292
14544.88 272
14546.02 262
14547.16 293
14548.30 280
14549.44 248
14550.58 289
14551.72 278
14552.86 272
14554.00 268
14555.14 276
14556.28 261
14557.42 275
14558.56 282
14559.70 291
14560.84 302
14561.98 274
14563.12 272
14564.26 317
14565.40 289
14566.54 277
14567.68 306
14568.82 287
14569.96 324
14571.11 317
14572.25 301
14573.39 264
14574.53 303
14575.67 316
14576.81 295
14577.95 290
14579.09 294
14580.23 299
14581.37 326
14582.52 277
14583.66 324
14584.80 283
14585.94 312
14587.08 324
14588.22 284
14589.36 313
14590.50 318
14591.65 303
14592.79 327
14593.93 302
14595.07 332
14596.21 333
14597.35 317
14598.50 278
14599.64 289
14600.78 325
14601.92 304
14603.06 258
14604.21 307
14605.35 347
14606.49 315
14607.63 311
14608.77 366
14609.92 348
14611.06 353
14612.20 353
14613.34 311
14614.49 311
14615.63 346
14616.77 349
14617.91 338
14619.06 336
14620.20 361
14621.34 354
14622.48 375
14623.63 386
14624.77 375
14625.91 324
14627.06 387
14628.20 403
14629.34 376
14630.48 346
14631.63 382
14632.77 408
14633.91 405
14635.06 397
14636.20 383
14637.34 407
14638.49 424
14639.63 387
14640.77 357
14641.92 372
14643.06 344
14644.20 357
14645.35 310
14646.49 317
14647.64 322
14648.78 337
14649.92 333
14651.07 319
14652.21 291
14653.35 311
14654.50 334
14655.64 285
14656.79 300
14657.93 338
14659.07 307
14660.22 286
14661.36 276
14662.51 289
14663.65 308
14664.80 274
14665.94 297
14667.09 280
14668.23 272
14669.37 284
14670.52 286
14671.66 262
14672.81 272
14673.95 302
14675.10 313
14676.24 287
14677.39 275
14678.53 252
14679.68 254
14680.82 274
14681.97 285
14683.11 253
14684.26 304
14685.40 258
14686.55 264
14687.69 255
14688.84 232
14689.98 250
14691.13 254
14692.27 250
14693.42 274
14694.57 286
14695.71 257
14696.86 287
14698.00 252
14699.15 269
14700.29 245
14701.44 309
14702.59 266
14703.73 266
14704.88 261
14706.02 253
14707.17 276
14708.32 280
14709.46 267
14710.61 275
14711.75 259
14712.90 266
14714.05 241
14715.19 218
14716.34 255
14717.49 208
14718.63 241
14719.78 247
14720.93 240
14722.07 232
14723.22 253
14724.37 282
14725.51 257
14726.66 237
14727.81 227
14728.95 246
14730.10 260
14731.25 269
14732.39 268
14733.54 253
14734.69 232
14735.84 278
14736.98 267
14738.13 296
14739.28 285
14740.42 239
14741.57 247
14742.72 233
14743.87 265
14745.01 274
14746.16 295
14747.31 272
14748.46 219
14749.61 257
14750.75 300
14751.90 259
14753.05 277
14754.20 270
14755.34 268
14756.49 285
14757.64 287
14758.79 226
14759.94 233
14761.08 252
14762.23 284
14763.38 295
14764.53 262
14765.68 261
14766.83 258
14767.97 290
14769.12 283
14770.27 278
14771.42 265
14772.57 272
14773.72 293
14774.87 339
14776.01 278
14777.16 296
14778.31 265
14779.46 282
14780.61 301
14781.76 279
14782.91 268
14784.06 270
14785.21 291
14786.36 312
14787.50 296
14788.65 303
14789.80 323
14790.95 315
14792.10 309
14793.25 275
14794.40 308
14795.55 305
14796.70 307
14797.85 306
14799.00 318
14800.15 331
14801.30 344
14802.45 355
14803.60 303
14804.75 285
14805.90 289
14807.05 298
14808.20 319
14809.35 301
14810.50 294
14811.65 272
14812.80 282
14813.95 281
14815.10 292
14816.25 281
14817.40 248
14818.55 296
14819.70 297
14820.85 237
14822.00 259
14823.15 245
14824.30 267
14825.45 240
14826.60 245
14827.75 253
14828.91 270
14830.06 277
14831.21 227
14832.36 236
14833.51 238
14834.66 216
14835.81 234
14836.96 224
14838.11 226
14839.26 238
14840.42 216
14841.57 242
14842.72 223
14843.87 250
14845.02 245
14846.17 246
14847.32 215
14848.48 222
14849.63 231
14850.78 232
14851.93 233
14853.08 221
14854.23 273
14855.39 242
14856.54 245
14857.69 201
14858.84 218
14859.99 227
14861.15 230
14862.30 220
14863.45 219
14864.60 213
14865.75 241
14866.91 220
14868.06 234
14869.21 222
14870.36 240
14871.52 275
14872.67 209
14873.82 220
14874.97 224
14876.13 207
14877.28 242
14878.43 224
14879.59 194
14880.74 198
14881.89 213
14883.04 175
14884.20 214
14885.35 222
14886.50 204
14887.66 237
14888.81 247
14889.96 195
14891.12 204
14892.27 239
14893.42 201
14894.58 216
14895.73 206
14896.88 198
14898.04 206
14899.19 182
14900.34 201
14901.50 232
14902.65 223
14903.80 219
14904.96 224
14906.11 209
14907.27 228
14908.42 223
14909.57 211
14910.73 224
14911.88 207
14913.04 246
14914.19 222
14915.34 248
14916.50 261
14917.65 228
14918.81 215
14919.96 230
14921.11 213
14922.27 223
14923.42 204
14924.58 235
14925.73 244
14926.89 218
14928.04 206
14929.20 210
14930.35 223
14931.51 215
14932.66 252
14933.82 267
14934.97 234
14936.13 236
14937.28 250
14938.44 259
14939.59 212
14940.75 207
14941.90 211
14943.06 218
14944.21 194
14945.37 241
14946.52 207
14947.68 234
14948.83 228
14949.99 219
14951.14 208
14952.30 207
14953.46 183
14954.61 213
14955.77 195
14956.92 239
14958.08 199
14959.24 208
14960.39 217
14961.55 185
14962.70 192
14963.86 216
14965.02 233
14966.17 195
14967.33 192
14968.48 183
14969.64 215
14970.80 227
14971.95 200
14973.11 201
14974.27 188
14975.42 212
14976.58 210
14977.74 213
14978.89 198
14980.05 205
14981.21 181
14982.36 166
14983.52 183
14984.68 209
14985.83 190
14986.99 191
14988.15 200
14989.30 187
14990.46 188
14991.62 216
14992.77 186
14993.93 183
14995.09 200
14996.25 246
14997.40 214
14998.56 196
14999.72 209
15000.88 171
15002.03 191
15003.19 193
15004.35 162
15005.51 188
15006.66 205
15007.82 193
15008.98 203
15010.14 169
15011.30 199
15012.45 181
15013.61 154
15014.77 210
15015.93 154
15017.09 168
15018.24 196
15019.40 188
15020.56 191
15021.72 150
15022.88 164
15024.04 197
15025.19 184
15026.35 172
15027.51 181
15028.67 190
15029.83 197
15030.99 171
15032.15 191
15033.30 170
15034.46 181
15035.62 201
15036.78 199
15037.94 183
15039.10 164
15040.26 211
15041.42 172
15042.58 167
15043.73 164
15044.89 157
15046.05 178
15047.21 179
15048.37 174
15049.53 206
15050.69 187
15051.85 173
15053.01 187
15054.17 188
15055.33 164
15056.49 179
15057.65 181
15058.81 177
15059.97 168
15061.13 158
15062.29 183
15063.45 213
15064.61 183
15065.77 174
15066.93 182
15068.09 154
15069.25 181
15070.41 201
15071.57 182
15072.73 168
15073.89 169
15075.05 173
15076.21 158
15077.37 167
15078.53 192
15079.69 166
15080.85 199
15082.01 169
15083.17 188
15084.33 181
15085.49 172
15086.65 185
15087.82 182
15088.98 197
15090.14 182
15091.30 208
15092.46 139
15093.62 157
15094.78 174
15095.94 184
15097.10 173
15098.27 174
15099.43 182
15100.59 205
15101.75 226
15102.91 192
15104.07 171
15105.23 218
15106.40 181
15107.56 178
15108.72 211
15109.88 207
15111.04 215
15112.20 161
15113.37 200
15114.53 175
15115.69 187
15116.85 191
15118.01 175
15119.18 178
15120.34 165
15121.50 181
15122.66 193
15123.82 163
15124.99 182
15126.15 197
15127.31 177
15128.47 170
15129.64 164
15130.80 172
15131.96 194
15133.12 197
15134.29 191
15135.45 196
15136.61 163
15137.77 183
15138.94 180
15140.10 189
15141.26 158
15142.43 162
15143.59 199
15144.75 185
15145.92 205
15147.08 205
15148.24 208
15149.41 161
15150.57 206
15151.73 181
15152.90 196
15154.06 167
15155.22 182
15156.39 183
15157.55 176
15158.71 197
15159.88 213
15161.04 196
15162.20 200
15163.37 179
15164.53 185
15165.70 172
15166.86 166
15168.02 162
15169.19 203
15170.35 155
15171.52 168
15172.68 185
15173.84 215
15175.01 194
15176.17 188
15177.34 195
15178.50 194
15179.66 186
15180.83 199
15181.99 213
15183.16 191
15184.32 195
15185.49 212
15186.65 163
15187.82 181
15188.98 188
15190.15 226
15191.31 216
15192.48 184
15193.64 167
15194.81 204
15195.97 218
15197.14 198
15198.30 154
15199.47 182
15200.63 212
15201.80 218
15202.96 170
15204.13 191
15205.29 215
15206.46 212
15207.62 225
15208.79 197
15209.96 199
15211.12 230
15212.29 209
15213.45 213
15214.62 194
15215.78 214
15216.95 244
15218.12 252
15219.28 204
15220.45 176
15221.61 198
15222.78 231
15223.95 217
15225.11 205
15226.28 218
15227.44 230
15228.61 230
15229.78 244
15230.94 265
15232.11 240
15233.28 242
15234.44 267
15235.61 238
15236.78 243
15237.94 237
15239.11 254
15240.28 238
15241.44 203
15242.61 220
15243.78 224
15244.94 218
15246.11 195
15247.28 214
15248.44 210
15249.61 206
15250.78 213
15251.95 213
15253.11 221
15254.28 228
15255.45 170
15256.61 185
15257.78 188
15258.95 207
15260.12 194
15261.28 187
15262.45 185
15263.62 178
15264.79 190
15265.95 189
15267.12 205
15268.29 185
15269.46 207
15270.63 197
15271.79 211
15272.96 204
15274.13 185
15275.30 203
15276.47 221
15277.63 196
15278.80 183
15279.97 195
15281.14 202
15282.31 183
15283.48 187
15284.64 180
15285.81 216
15286.98 175
15288.15 194
15289.32 178
15290.49 236
15291.66 194
15292.82 178
15293.99 184
15295.16 187
15296.33 207
15297.50 168
15298.67 164
15299.84 198
15301.01 188
15302.18 202
15303.35 194
15304.51 186
15305.68 190
15306.85 169
15308.02 202
15309.19 184
15310.36 188
15311.53 183
15312.70 172
15313.87 194
15315.04 182
15316.21 171
15317.38 195
15318.55 207
15319.72 210
15320.89 234
15322.06 198
15323.23 192
15324.40 193
15325.57 201
15326.74 206
15327.91 171
15329.08 199
15330.25 191
15331.42 188
15332.59 197
15333.76 183
15334.93 176
15336.10 192
15337.27 175
15338.44 199
15339.61 221
15340.78 185
15341.95 193
15343.12 158
15344.29 202
15345.47 221
15346.64 230
15347.81 224
15348.98 184
15350.15 184
15351.32 187
15352.49 213
15353.66 204
15354.83 200
15356.00 175
15357.18 202
15358.35 179
15359.52 187
15360.69 186
15361.86 196
15363.03 211
15364.20 193
15365.38 202
15366.55 200
15367.72 174
15368.89 210
15370.06 215
15371.23 202
15372.41 200
15373.58 197
15374.75 211
15375.92 210
15377.09 225
15378.26 195
15379.44 192
15380.61 210
15381.78 203
15382.95 186
15384.13 180
15385.30 190
15386.47 187
15387.64 203
15388.82 186
15389.99 207
15391.16 230
15392.33 235
15393.51 226
15394.68 191
15395.85 213
15397.02 213
15398.20 222
15399.37 187
15400.54 220
15401.71 204
15402.89 206
15404.06 218
15405.23 198
15406.41 206
15407.58 225
15408.75 196
15409.93 179
15411.10 185
15412.27 185
15413.45 201
15414.62 207
15415.79 180
15416.97 191
15418.14 190
15419.31 188
15420.49 192
15421.66 175
15422.84 179
15424.01 196
15425.18 182
15426.36 181
15427.53 167
15428.70 191
15429.88 185
15431.05 180
15432.23 186
15433.40 176
15434.57 159
15435.75 180
15436.92 174
15438.10 175
15439.27 188
15440.45 188
15441.62 168
15442.80 208
15443.97 201
15445.14 172
15446.32 174
15447.49 178
15448.67 184
15449.84 171
15451.02 168
15452.19 171
15453.37 168
15454.54 169
15455.72 180
15456.89 195
15458.07 226
15459.24 184
15460.42 189
15461.59 180
15462.77 202
15463.94 190
15465.12 195
15466.29 169
15467.47 171
15468.65 161
15469.82 194
15471.00 215
15472.17 189
15473.35 187
15474.52 177
15475.70 165
15476.88 170
15478.05 159
15479.23 166
15480.40 190
15481.58 198
15482.76 210
15483.93 194
15485.11 175
15486.28 186
15487.46 186
15488.64 179
15489.81 207
15490.99 184
15492.16 213
15493.34 196
15494.52 198
15495.69 213
15496.87 189
15498.05 191
15499.22 169
15500.40 188
15501.58 197
15502.75 190
15503.93 187
15505.11 183
15506.28 201
15507.46 195
15508.64 195
15509.82 192
15510.99 176
15512.17 205
15513.35 189
15514.52 182
15515.70 159
15516.88 192
15518.06 182
15519.23 200
15520.41 200
15521.59 191
15522.77 184
15523.94 190
15525.12 194
15526.30 203
15527.48 177
15528.65 175
15529.83 181
15531.01 176
15532.19 226
15533.37 205
15534.54 194
15535.72 188
15536.90 209
15538.08 188
15539.26 192
15540.44 207
15541.61 180
15542.79 169
15543.97 270
15545.15 198
15546.33 194
15547.51 222
15548.68 212
15549.86 216
15551.04 203
15552.22 199
15553.40 189
15554.58 184
15555.76 210
15556.93 211
15558.11 200
15559.29 200
15560.47 233
15561.65 237
15562.83 191
15564.01 239
15565.19 227
15566.37 211
15567.55 207
15568.73 195
15569.91 208
15571.08 204
15572.26 233
15573.44 210
15574.62 202
15575.80 210
15576.98 236
15578.16 221
15579.34 212
15580.52 209
15581.70 212
15582.88 230
15584.06 176
15585.24 194
15586.42 199
15587.60 200
15588.78 204
15589.96 210
15591.14 215
15592.32 202
15593.50 221
15594.68 207
15595.86 240
15597.04 214
15598.22 227
15599.40 247
15600.58 237
15601.76 219
15602.95 225
15604.13 219
15605.31 239
15606.49 246
15607.67 213
15608.85 247
15610.03 260
15611.21 270
15612.39 217
15613.57 223
15614.75 259
15615.93 272
15617.12 241
15618.30 244
15619.48 292
15620.66 273
15621.84 240
15623.02 252
15624.20 245
15625.38 263
15626.57 259
15627.75 256
15628.93 272
15630.11 269
15631.29 273
15632.47 251
15633.66 256
15634.84 251
15636.02 263
15637.20 262
15638.38 291
15639.57 274
15640.75 297
15641.93 315
15643.11 300
15644.29 275
15645.48 304
15646.66 290
15647.84 333
15649.02 305
15650.21 301
15651.39 316
15652.57 343
15653.75 314
15654.94 315
15656.12 310
15657.30 369
15658.48 345
15659.67 342
15660.85 312
15662.03 297
15663.22 326
15664.40 316
15665.58 290
15666.76 287
15667.95 312
15669.13 300
15670.31 298
15671.50 287
15672.68 309
15673.86 309
15675.05 276
15676.23 319
15677.41 290
15678.60 265
15679.78 252
15680.96 255
15682.15 249
15683.33 247
15684.51 246
15685.70 267
15686.88 246
15688.07 248
15689.25 277
15690.43 274
15691.62 257
15692.80 271
15693.99 263
15695.17 270
15696.35 256
15697.54 271
15698.72 284
15699.91 266
15701.09 248
15702.28 257
15703.46 296
15704.64 237
15705.83 347
15707.01 298
15708.20 293
15709.38 260
15710.57 298
15711.75 252
15712.94 272
15714.12 290
15715.31 293
15716.49 284
15717.68 311
15718.86 260
15720.05 296
15721.23 298
15722.42 294
15723.60 275
15724.79 257
15725.97 283
15727.16 309
15728.34 276
15729.53 290
15730.71 253
15731.90 269
15733.08 275
15734.27 276
15735.46 285
15736.64 291
15737.83 300
15739.01 304
15740.20 288
15741.39 314
15742.57 326
15743.76 300
15744.94 333
15746.13 334
15747.31 351
15748.50 296
15749.69 307
15750.87 352
15752.06 345
15753.25 353
15754.43 335
15755.62 307
15756.81 318
15757.99 307
15759.18 305
15760.36 307
15761.55 326
15762.74 319
15763.92 326
15765.11 312
15766.30 314
15767.49 313
15768.67 292
15769.86 324
15771.05 346
15772.23 304
15773.42 293
15774.61 283
15775.79 316
15776.98 311
15778.17 313
15779.36 317
15780.54 256
15781.73 273
15782.92 300
15784.11 280
15785.29 284
15786.48 302
15787.67 333
15788.86 272
15790.04 273
15791.23 281
15792.42 271
15793.61 287
15794.79 299
15795.98 290
15797.17 258
15798.36 255
15799.55 252
15800.73 255
15801.92 274
15803.11 283
15804.30 276
15805.49 245
15806.68 264
15807.86 224
15809.05 254
15810.24 256
15811.43 293
15812.62 266
15813.81 234
15815.00 245
15816.18 252
15817.37 265
15818.56 250
15819.75 224
15820.94 241
15822.13 243
15823.32 280
15824.51 228
15825.70 234
15826.88 240
15828.07 246
15829.26 269
15830.45 261
15831.64 262
15832.83 246
15834.02 241
15835.21 199
15836.40 222
15837.59 237
15838.78 214
15839.97 249
15841.16 218
15842.35 231
15843.54 229
15844.73 267
15845.92 222
15847.11 265
15848.30 244
15849.49 252
15850.68 228
15851.87 217
15853.06 233
15854.25 249
15855.44 258
15856.63 221
15857.82 251
15859.01 267
15860.20 256
15861.39 263
15862.58 251
15863.77 235
15864.96 256
15866.15 220
15867.34 253
15868.53 237
15869.72 239
15870.91 239
15872.10 216
15873.29 211
15874.48 215
15875.68 241
15876.87 237
15878.06 249
15879.25 244
15880.44 264
15881.63 284
15882.82 271
15884.01 240
15885.20 266
15886.40 208
15887.59 235
15888.78 263
15889.97 262
15891.16 230
15892.35 249
15893.54 247
15894.74 239
15895.93 233
15897.12 256
15898.31 264
15899.50 242
15900.70 244
15901.89 267
15903.08 256
15904.27 276
15905.46 263
15906.66 298
15907.85 267
15909.04 285
15910.23 297
15911.42 324
15912.62 265
15913.81 280
15915.00 293
15916.19 237
15917.39 251
15918.58 253
15919.77 289
15920.96 287
15922.16 299
15923.35 269
15924.54 279
15925.73 291
15926.93 282
15928.12 322
15929.31 265
15930.51 260
15931.70 272
15932.89 248
15934.09 261
15935.28 253
15936.47 265
15937.67 257
15938.86 229
15940.05 249
15941.25 258
15942.44 243
15943.63 244
15944.83 218
15946.02 227
15947.21 235
15948.41 274
15949.60 227
15950.79 225
15951.99 246
15953.18 229
15954.38 216
15955.57 224
15956.76 222
15957.96 195
15959.15 205
15960.35 188
15961.54 181
15962.73 214
15963.93 202
15965.12 209
15966.32 218
15967.51 231
15968.71 182
15969.90 209
15971.09 211
15972.29 200
15973.48 205
15974.68 209
15975.87 208
15977.07 217
15978.26 221
15979.46 186
15980.65 222
15981.85 217
15983.04 218
15984.24 178
15985.43 181
15986.63 181
15987.82 194
15989.02 188
15990.21 186
15991.41 188
15992.60 199
15993.80 200
15994.99 204
15996.19 171
15997.39 230
15998.58 199
15999.78 185
16000.97 204
16002.17 164
16003.36 191
16004.56 170
16005.76 201
16006.95 179
16008.15 179
16009.34 218
16010.54 199
16011.73 191
16012.93 182
16014.13 187
16015.32 210
16016.52 208
16017.72 205
16018.91 201
16020.11 200
16021.30 202
16022.50 197
16023.70 207
16024.89 193
16026.09 188
16027.29 203
16028.48 198
16029.68 147
16030.88 144
16032.07 165
16033.27 197
16034.47 170
16035.67 159
16036.86 193
16038.06 180
16039.26 191
16040.45 170
16041.65 171
16042.85 174
16044.04 198
16045.24 177
16046.44 178
16047.64 174
16048.83 185
16050.03 182
16051.23 178
16052.43 179
16053.62 190
16054.82 172
16056.02 158
16057.22 178
16058.42 151
16059.61 181
16060.81 170
16062.01 198
16063.21 149
16064.41 169
16065.60 151
16066.80 175
16068.00 169
16069.20 186
16070.40 165
16071.59 175
16072.79 146
16073.99 179
16075.19 180
16076.39 168
16077.59 169
16078.78 146
16079.98 184
16081.18 157
16082.38 177
16083.58 157
16084.78 158
16085.98 158
16087.18 138
16088.37 168
16089.57 177
16090.77 170
16091.97 195
16093.17 186
16094.37 144
16095.57 149
16096.77 161
16097.97 190
16099.17 166
16100.37 169
16101.57 150
16102.77 157
16103.96 181
16105.16 171
16106.36 138
16107.56 151
16108.76 161
16109.96 139
16111.16 138
16112.36 132
16113.56 168
16114.76 162
16115.96 145
16117.16 161
16118.36 140
16119.56 169
16120.76 192
16121.96 159
16123.16 172
16124.36 164
16125.56 157
16126.76 146
16127.96 167
16129.16 179
16130.37 169
16131.57 171
16132.77 157
16133.97 165
16135.17 145
16136.37 172
16137.57 125
16138.77 143
16139.97 157
16141.17 164
16142.37 182
16143.57 177
16144.77 176
16145.98 163
16147.18 186
16148.38 188
16149.58 153
16150.78 162
16151.98 138
16153.18 124
16154.38 120
16155.59 130
16156.79 156
16157.99 154
16159.19 146
16160.39 174
16161.59 162
16162.80 157
16164.00 165
16165.20 173
16166.40 164
16167.60 155
16168.80 142
16170.01 150
16171.21 164
16172.41 162
16173.61 139
16174.81 166
16176.02 167
16177.22 193
16178.42 176
16179.62 165
16180.83 158
16182.03 141
16183.23 153
16184.43 140
16185.64 184
16186.84 179
16188.04 181
16189.24 154
16190.45 168
16191.65 170
16192.85 159
16194.06 141
16195.26 160
16196.46 160
16197.66 180
16198.87 177
16200.07 179
16201.27 139
16202.48 148
16203.68 158
16204.88 156
16206.09 139
16207.29 143
16208.49 138
16209.70 191
16210.90 177
16212.10 154
16213.31 178
16214.51 188
16215.71 152
16216.92 142
16218.12 144
16219.33 163
16220.53 180
16221.73 159
16222.94 178
16224.14 176
16225.35 133
16226.55 174
16227.75 154
16228.96 160
16230.16 194
16231.37 170
16232.57 162
16233.77 157
16234.98 179
16236.18 170
16237.39 145
16238.59 151
16239.80 176
16241.00 170
16242.21 164
16243.41 197
16244.62 184
16245.82 187
16247.03 166
16248.23 164
16249.44 196
16250.64 170
16251.85 208
16253.05 160
16254.26 146
16255.46 185
16256.67 201
16257.87 159
16259.08 153
16260.28 195
16261.49 201
16262.69 170
16263.90 170
16265.10 183
16266.31 202
16267.51 162
16268.72 157
16269.93 169
16271.13 162
16272.34 185
16273.54 189
16274.75 174
16275.96 181
16277.16 193
16278.37 168
16279.57 168
16280.78 156
16281.99 145
16283.19 148
16284.40 162
16285.60 190
16286.81 174
16288.02 181
16289.22 184
16290.43 195
16291.64 197
16292.84 231
16294.05 186
16295.26 174
16296.46 187
16297.67 203
16298.88 220
16300.08 197
16301.29 188
16302.50 187
16303.70 188
16304.91 192
16306.12 191
16307.32 213
16308.53 175
16309.74 188
16310.95 194
16312.15 180
16313.36 165
16314.57 172
16315.78 163
16316.98 171
16318.19 173
16319.40 165
16320.61 177
16321.81 170
16323.02 175
16324.23 185
16325.44 176
16326.64 163
16327.85 150
16329.06 149
16330.27 169
16331.48 178
16332.68 177
16333.89 162
16335.10 161
16336.31 191
16337.52 157
16338.72 174
16339.93 132
16341.14 142
16342.35 152
16343.56 169
16344.77 153
16345.98 167
16347.18 166
16348.39 139
16349.60 157
16350.81 150
16352.02 145
16353.23 147
16354.44 166
16355.65 153
16356.85 141
16358.06 152
16359.27 149
16360.48 174
16361.69 150
16362.90 141
16364.11 153
16365.32 188
16366.53 159
16367.74 143
16368.95 145
16370.16 151
16371.36 155
16372.57 167
16373.78 190
16374.99 136
16376.20 128
16377.41 141
16378.62 144
16379.83 114
16381.04 182
16382.25 148
16383.46 169
16384.67 162
16385.88 138
16387.09 155
16388.30 146
16389.51 165
16390.72 152
16391.93 175
16393.14 159
16394.35 168
16395.56 136
16396.77 136
16397.98 152
16399.19 123
16400.41 128
16401.62 143
16402.83 146
16404.04 146
16405.25 124
16406.46 147
16407.67 149
16408.88 118
16410.09 155
16411.30 161
16412.51 168
16413.72 150
16414.94 154
16416.15 133
16417.36 120
16418.57 142
16419.78 162
16420.99 173
16422.20 140
16423.41 183
16424.63 154
16425.84 144
16427.05 156
16428.26 165
16429.47 143
16430.68 168
16431.90 147
16433.11 127
16434.32 159
16435.53 147
16436.74 160
16437.95 148
16439.17 153
16440.38 177
16441.59 134
16442.80 141
16444.01 135
16445.23 161
16446.44 140
16447.65 146
16448.86 134
16450.08 122
16451.29 147
16452.50 174
16453.71 154
16454.93 140
16456.14 156
16457.35 172
16458.56 137
16459.78 149
16460.99 130
16462.20 168
16463.42 147
16464.63 127
16465.84 126
16467.05 155
16468.27 125
16469.48 124
16470.69 140
16471.91 160
16473.12 152
16474.33 165
16475.55 165
16476.76 135
16477.97 129
16479.19 146
16480.40 160
16481.61 148
16482.83 153
16484.04 126
16485.25 139
16486.47 134
16487.68 133
16488.90 142
16490.11 142
16491.32 144
16492.54 119
16493.75 120
16494.97 132
16496.18 146
16497.39 147
16498.61 139
16499.82 116
16501.04 130
16502.25 135
16503.47 142
16504.68 119
16505.89 130
16507.11 164
16508.32 140
16509.54 127
16510.75 159
16511.97 150
16513.18 141
16514.40 115
16515.61 114
16516.83 144
16518.04 141
16519.26 159
16520.47 158
16521.69 136
16522.90 123
16524.12 152
16525.33 134
16526.55 162
16527.76 146
16528.98 164
16530.19 157
16531.41 151
16532.62 141
16533.84 118
16535.05 145
16536.27 166
16537.49 158
16538.70 125
16539.92 125
16541.13 132
16542.35 161
16543.56 160
16544.78 155
16546.00 150
16547.21 126
16548.43 146
16549.64 127
16550.86 120
16552.08 134
16553.29 141
16554.51 145
16555.73 160
16556.94 148
16558.16 152
16559.37 131
16560.59 149
16561.81 151
16563.02 152
16564.24 140
16565.46 161
16566.67 152
16567.89 157
16569.11 149
16570.32 130
16571.54 137
16572.76 129
16573.98 146
16575.19 144
16576.41 145
16577.63 149
16578.84 163
16580.06 166
16581.28 161
16582.50 134
16583.71 204
16584.93 146
16586.15 136
16587.36 135
16588.58 151
16589.80 165
16591.02 140
16592.24 120
16593.45 119
16594.67 141
16595.89 139
16597.11 125
16598.32 128
16599.54 140
16600.76 151
16601.98 154
16603.20 138
16604.41 162
16605.63 142
16606.85 142
16608.07 180
16609.29 143
16610.51 143
16611.72 152
16612.94 148
16614.16 104
16615.38 132
16616.60 127
16617.82 148
16619.03 143
16620.25 149
16621.47 159
16622.69 163
16623.91 142
16625.13 121
16626.35 128
16627.57 113
16628.79 125
16630.00 137
16631.22 126
16632.44 112
16633.66 130
16634.88 135
16636.10 144
16637.32 116
16638.54 129
16639.76 144
16640.98 152
16642.20 145
16643.42 142
16644.64 145
16645.86 158
16647.08 134
16648.30 136
16649.51 108
16650.73 121
16651.95 151
16653.17 144
16654.39 133
16655.61 115
16656.83 124
16658.05 118
16659.27 106
16660.49 129
16661.71 133
16662.93 135
16664.16 115
16665.38 114
16666.60 107
16667.82 128
16669.04 146
16670.26 156
16671.48 144
16672.70 107
16673.92 131
16675.14 147
16676.36 138
16677.58 127
16678.80 134
16680.02 125
16681.24 111
16682.46 104
16683.69 133
16684.91 124
16686.13 119
16687.35 141
16688.57 123
16689.79 116
16691.01 136
16692.23 131
16693.46 128
16694.68 140
16695.90 132
16697.12 109
16698.34 119
16699.56 117
16700.78 122
16702.01 121
16703.23 125
16704.45 147
16705.67 133
16706.89 136
16708.12 144
16709.34 121
16710.56 103
16711.78 131
16713.00 128
16714.23 138
16715.45 162
16716.67 178
16717.89 119
16719.11 125
16720.34 140
16721.56 123
16722.78 139
16724.00 128
16725.23 130
16726.45 133
16727.67 158
16728.89 178
16730.12 129
16731.34 111
16732.56 151
16733.79 158
16735.01 146
16736.23 146
16737.45 142
16738.68 132
16739.90 133
16741.12 134
16742.35 131
16743.57 158
16744.79 144
16746.02 149
16747.24 154
16748.46 119
16749.69 128
16750.91 137
16752.13 123
16753.36 111
16754.58 139
16755.80 125
16757.03 121
16758.25 136
16759.48 129
16760.70 148
16761.92 149
16763.15 118
16764.37 137
16765.60 138
16766.82 120
16768.04 119
16769.27 134
16770.49 140
16771.72 149
16772.94 123
16774.16 135
16775.39 134
16776.61 114
16777.84 109
16779.06 121
16780.29 118
16781.51 122
16782.74 129
16783.96 133
16785.19 103
16786.41 115
16787.64 151
16788.86 131
16790.09 164
16791.31 120
16792.54 125
16793.76 140
16794.99 139
16796.21 134
16797.44 139
16798.66 144
16799.89 127
16801.11 158
16802.34 159
16803.56 128
16804.79 133
16806.01 147
16807.24 130
16808.46 122
16809.69 135
16810.92 147
16812.14 132
16813.37 139
16814.59 123
16815.82 126
16817.04 137
16818.27 134
16819.50 119
16820.72 101
16821.95 124
16823.17 122
16824.40 164
16825.63 139
16826.85 136
16828.08 142
16829.31 139
16830.53 129
16831.76 156
16832.99 150
16834.21 152
16835.44 141
16836.67 166
16837.89 139
16839.12 129
16840.35 119
16841.57 128
16842.80 133
16844.03 141
16845.25 161
16846.48 180
16847.71 151
16848.93 149
16850.16 180
16851.39 138
16852.62 123
16853.84 129
16855.07 156
16856.30 159
16857.52 159
16858.75 155
16859.98 158
16861.21 139
16862.43 170
16863.66 148
16864.89 131
16866.12 142
16867.35 146
16868.57 158
16869.80 145
16871.03 178
16872.26 162
16873.48 164
16874.71 188
16875.94 162
16877.17 179
16878.40 169
16879.63 172
16880.85 162
16882.08 166
16883.31 211
16884.54 225
16885.77 190
16887.00 192
16888.22 184
16889.45 197
16890.68 181
16891.91 162
16893.14 174
16894.37 152
16895.60 175
16896.82 176
16898.05 169
16899.28 160
16900.51 159
16901.74 185
16902.97 180
16904.20 160
16905.43 163
16906.66 167
16907.89 171
16909.12 143
16910.34 161
16911.57 156
16912.80 157
16914.03 170
16915.26 148
16916.49 132
16917.72 135
16918.95 143
16920.18 154
16921.41 148
16922.64 149
16923.87 148
16925.10 146
16926.33 147
16927.56 172
16928.79 147
16930.02 157
16931.25 137
16932.48 169
16933.71 170
16934.94 124
16936.17 147
16937.40 135
16938.63 142
16939.86 146
16941.09 149
16942.32 144
16943.55 137
16944.78 140
16946.01 133
16947.24 151
16948.48 156
16949.71 159
16950.94 151
16952.17 137
16953.40 141
16954.63 146
16955.86 138
16957.09 131
16958.32 162
16959.55 156
16960.79 137
16962.02 125
16963.25 106
16964.48 130
16965.71 143
16966.94 141
16968.17 139
16969.40 118
16970.64 137
16971.87 129
16973.10 140
16974.33 131
16975.56 146
16976.79 130
16978.03 127
16979.26 142
16980.49 131
16981.72 117
16982.95 123
16984.19 154
16985.42 136
16986.65 123
16987.88 137
16989.11 139
16990.35 115
16991.58 127
16992.81 155
16994.04 131
16995.28 143
16996.51 157
16997.74 156
16998.97 127
17000.21 155
17001.44 143
17002.67 119
17003.90 151
17005.14 162
17006.37 118
17007.60 137
17008.84 117
17010.07 139
17011.30 123
17012.53 140
17013.77 113
17015.00 116
17016.23 130
17017.47 117
17018.70 126
17019.93 121
17021.17 142
17022.40 121
17023.63 117
17024.87 122
17026.10 133
17027.33 144
17028.57 126
17029.80 155
17031.04 127
17032.27 109
17033.50 108
17034.74 134
17035.97 113
17037.20 134
17038.44 134
17039.67 135
17040.91 146
17042.14 154
17043.37 146
17044.61 129
17045.84 142
17047.08 114
17048.31 149
17049.55 149
17050.78 114
17052.02 110
17053.25 100
17054.48 124
17055.72 124
17056.95 139
17058.19 116
17059.42 117
17060.66 138
17061.89 123
17063.13 131
17064.36 99
17065.60 144
17066.83 141
17068.07 120
17069.30 138
17070.54 105
17071.77 102
17073.01 120
17074.24 130
17075.48 132
17076.71 115
17077.95 146
17079.19 140
17080.42 143
17081.66 117
17082.89 139
17084.13 148
17085.36 111
17086.60 84
17087.83 99
17089.07 140
17090.31 126
17091.54 115
17092.78 110
17094.01 114
17095.25 137
17096.49 104
17097.72 113
17098.96 130
17100.19 111
17101.43 92
17102.67 100
17103.90 120
17105.14 115
17106.38 110
17107.61 117
17108.85 129
17110.09 109
17111.32 93
17112.56 129
17113.80 114
17115.03 113
17116.27 127
17117.51 112
17118.74 120
17119.98 118
17121.22 118
17122.45 116
17123.69 124
17124.93 153
17126.17 146
17127.40 103
17128.64 101
17129.88 125
17131.12 129
17132.35 86
17133.59 108
17134.83 122
17136.07 132
17137.30 143
17138.54 111
17139.78 118
17141.02 128
17142.25 121
17143.49 135
17144.73 104
17145.97 99
17147.20 104
17148.44 109
17149.68 108
17150.92 110
17152.16 133
17153.40 125
17154.63 144
17155.87 106
17157.11 120
17158.35 126
17159.59 107
17160.83 124
17162.06 111
17163.30 129
17164.54 134
17165.78 108
17167.02 95
17168.26 114
17169.50 116
17170.73 103
17171.97 126
17173.21 116
17174.45 123
17175.69 106
17176.93 91
17178.17 104
17179.41 108
17180.65 88
17181.89 97
17183.12 97
17184.36 113
17185.60 100
17186.84 128
17188.08 128
17189.32 126
17190.56 130
17191.80 100
17193.04 93
17194.28 90
17195.52 114
17196.76 131
17198.00 127
17199.24 128
17200.48 126
17201.72 124
17202.96 108
17204.20 104
17205.44 108
17206.68 100
17207.92 107
17209.16 110
17210.40 106
17211.64 102
17212.88 97
17214.12 122
17215.36 93
17216.60 111
17217.84 111
17219.08 146
17220.32 111
17221.56 92
17222.80 98
17224.04 111
17225.29 111
17226.53 117
17227.77 131
17229.01 116
17230.25 118
17231.49 108
17232.73 109
17233.97 130
17235.21 127
17236.45 109
17237.70 122
17238.94 136
17240.18 114
17241.42 102
17242.66 112
17243.90 85
17245.14 123
17246.39 106
17247.63 89
17248.87 101
17250.11 102
17251.35 110
17252.59 84
17253.84 99
17255.08 101
17256.32 107
17257.56 101
17258.80 108
17260.05 107
17261.29 95
17262.53 107
17263.77 123
17265.01 101
17266.26 113
17267.50 126
17268.74 102
17269.98 105
17271.23 78
17272.47 112
17273.71 113
17274.95 118
17276.20 105
17277.44 123
17278.68 111
17279.92 100
17281.17 102
17282.41 113
17283.65 117
17284.90 132
17286.14 118
17287.38 117
17288.62 97
17289.87 109
17291.11 140
17292.35 109
17293.60 107
17294.84 95
17296.08 118
17297.33 138
17298.57 99
17299.81 92
17301.06 92
17302.30 124
17303.54 139
17304.79 122
17306.03 103
17307.28 102
17308.52 99
17309.76 104
17311.01 101
17312.25 89
17313.49 103
17314.74 137
17315.98 89
17317.23 98
17318.47 101
17319.72 90
17320.96 97
17322.20 106
17323.45 91
17324.69 97
17325.94 97
17327.18 101
17328.43 104
17329.67 84
17330.91 101
17332.16 108
17333.40 88
17334.65 118
17335.89 106
17337.14 110
17338.38 118
17339.63 101
17340.87 105
17342.12 91
17343.36 113
17344.61 121
17345.85 90
17347.10 91
17348.34 100
17349.59 101
17350.83 120
17352.08 118
17353.33 85
17354.57 113
17355.82 125
17357.06 99
17358.31 96
17359.55 98
17360.80 90
17362.04 92
17363.29 112
17364.54 96
17365.78 94
17367.03 94
17368.27 85
17369.52 112
17370.77 107
17372.01 103
17373.26 103
17374.50 99
17375.75 95
17377.00 110
17378.24 120
17379.49 97
17380.74 111
17381.98 119
17383.23 118
17384.47 77
17385.72 97
17386.97 97
17388.21 110
17389.46 111
17390.71 107
17391.95 121
17393.20 114
17394.45 112
17395.70 114
17396.94 127
17398.19 107
17399.44 127
17400.68 94
17401.93 114
17403.18 117
17404.42 110
17405.67 125
17406.92 90
17408.17 112
17409.41 133
17410.66 99
17411.91 98
17413.16 112
17414.40 108
17415.65 114
17416.90 102
17418.15 108
17419.40 85
17420.64 92
17421.89 100
17423.14 103
17424.39 122
17425.63 95
17426.88 113
17428.13 115
17429.38 102
17430.63 84
17431.88 120
17433.12 107
17434.37 100
17435.62 91
17436.87 107
17438.12 111
17439.37 118
17440.61 136
17441.86 128
17443.11 102
17444.36 114
17445.61 119
17446.86 119
17448.11 111
17449.36 125
17450.60 124
17451.85 107
17453.10 112
17454.35 118
17455.60 142
17456.85 122
17458.10 106
17459.35 111
17460.60 100
17461.85 84
17463.10 115
17464.34 101
17465.59 98
17466.84 102
17468.09 90
17469.34 108
17470.59 102
17471.84 104
17473.09 90
17474.34 109
17475.59 102
17476.84 99
17478.09 105
17479.34 104
17480.59 105
17481.84 118
17483.09 149
17484.34 115
17485.59 94
17486.84 110
17488.09 97
17489.34 120
17490.59 105
17491.84 115
17493.09 120
17494.34 132
17495.59 105
17496.84 105
17498.10 118
17499.35 128
17500.60 117
17501.85 109
17503.10 84
17504.35 103
17505.60 104
17506.85 122
17508.10 129
17509.35 135
17510.60 103
17511.86 138
17513.11 127
17514.36 138
17515.61 117
17516.86 101
17518.11 95
17519.36 107
17520.61 115
17521.87 127
17523.12 135
17524.37 99
17525.62 107
17526.87 114
17528.12 127
17529.38 119
17530.63 116
17531.88 109
17533.13 116
17534.38 110
17535.63 111
17536.89 119
17538.14 126
17539.39 126
17540.64 155
17541.89 113
17543.15 99
17544.40 115
17545.65 103
17546.90 87
17548.16 115
17549.41 97
17550.66 110
17551.91 124
17553.17 120
17554.42 130
17555.67 124
17556.92 153
17558.18 128
17559.43 116
17560.68 102
17561.94 110
17563.19 101
17564.44 106
17565.69 118
17566.95 115
17568.20 118
17569.45 136
17570.71 122
17571.96 132
17573.21 121
17574.47 122
17575.72 124
17576.97 135
17578.23 109
17579.48 155
17580.73 142
17581.99 131
17583.24 91
17584.50 101
17585.75 104
17587.00 121
17588.26 111
17589.51 127
17590.76 128
17592.02 111
17593.27 103
17594.53 94
17595.78 116
17597.04 118
17598.29 116
17599.54 131
17600.80 143
17602.05 125
17603.31 130
17604.56 153
17605.82 109
17607.07 129
17608.32 113
17609.58 111
17610.83 105
17612.09 114
17613.34 118
17614.60 92
17615.85 113
17617.11 128
17618.36 98
17619.62 107
17620.87 101
17622.13 104
17623.38 127
17624.64 133
17625.89 127
17627.15 112
17628.40 118
17629.66 109
17630.91 155
17632.17 135
17633.43 116
17634.68 121
17635.94 105
17637.19 109
17638.45 114
17639.70 86
17640.96 95
17642.21 104
17643.47 113
17644.73 109
17645.98 109
17647.24 129
17648.49 128
17649.75 122
17651.01 106
17652.26 90
17653.52 113
17654.77 117
17656.03 102
17657.29 107
17658.54 110
17659.80 111
17661.06 122
17662.31 111
17663.57 101
17664.83 101
17666.08 112
17667.34 110
17668.60 121
17669.85 117
17671.11 114
17672.37 124
17673.62 108
17674.88 95
17676.14 119
17677.39 98
17678.65 119
17679.91 111
17681.17 105
17682.42 100
17683.68 101
17684.94 95
17686.19 113
17687.45 91
17688.71 90
17689.97 108
17691.22 103
17692.48 116
17693.74 125
17695.00 122
17696.26 108
17697.51 110
17698.77 114
17700.03 124
17701.29 103
17702.54 107
17703.80 97
17705.06 93
17706.32 93
17707.58 102
17708.83 101
17710.09 104
17711.35 93
17712.61 129
17713.87 111
17715.13 109
17716.38 99
17717.64 100
17718.90 93
17720.16 104
17721.42 100
17722.68 119
17723.94 101
17725.19 78
17726.45 102
17727.71 91
17728.97 88
17730.23 102
17731.49 90
17732.75 111
17734.01 104
17735.27 102
17736.53 105
17737.78 113
17739.04 136
17740.30 108
17741.56 98
17742.82 97
17744.08 97
17745.34 106
17746.60 97
17747.86 106
17749.12 104
17750.38 119
17751.64 119
17752.90 111
17754.16 114
17755.42 110
17756.68 110
17757.94 97
17759.20 101
17760.46 100
17761.72 108
17762.98 103
17764.24 135
17765.50 104
17766.76 97
17768.02 86
17769.28 110
17770.54 147
17771.80 98
17773.06 122
17774.32 99
17775.58 87
17776.84 97
17778.10 89
17779.36 104
17780.62 97
17781.88 93
17783.15 88
17784.41 125
17785.67 81
17786.93 79
17788.19 108
17789.45 94
17790.71 91
17791.97 121
17793.23 95
17794.49 101
17795.76 91
17797.02 108
17798.28 113
17799.54 81
17800.80 119
17802.06 103
17803.32 112
17804.59 101
17805.85 94
17807.11 106
17808.37 123
17809.63 122
17810.89 124
17812.16 106
17813.42 101
17814.68 118
17815.94 117
17817.20 115
17818.47 103
17819.73 110
17820.99 88
17822.25 88
17823.51 80
17824.78 108
17826.04 103
17827.30 106
17828.56 89
17829.83 104
17831.09 106
17832.35 104
17833.61 107
17834.88 90
17836.14 102
17837.40 93
17838.67 98
17839.93 101
17841.19 90
17842.45 87
17843.72 96
17844.98 90
17846.24 97
17847.51 102
17848.77 93
17850.03 86
17851.30 94
17852.56 101
17853.82 111
17855.09 119
17856.35 97
17857.61 104
17858.88 105
17860.14 100
17861.40 94
17862.67 90
17863.93 115
17865.19 98
17866.46 122
17867.72 111
17868.99 120
17870.25 99
17871.51 97
17872.78 97
17874.04 101
17875.31 87
17876.57 97
17877.83 91
17879.10 86
17880.36 101
17881.63 86
17882.89 109
17884.15 71
17885.42 82
17886.68 79
17887.95 91
17889.21 96
17890.48 111
17891.74 98
17893.01 89
17894.27 90
17895.54 100
17896.80 89
17898.07 89
17899.33 82
17900.60 88
17901.86 104
17903.13 101
17904.39 103
17905.66 97
17906.92 88
17908.19 102
17909.45 93
17910.72 87
17911.98 96
17913.25 103
17914.51 107
17915.78 99
17917.05 103
17918.31 95
17919.58 97
17920.84 95
17922.11 78
17923.37 75
17924.64 120
17925.91 103
17927.17 95
17928.44 76
17929.70 102
17930.97 106
17932.24 116
17933.50 83
17934.77 99
17936.03 90
17937.30 98
17938.57 101
17939.83 88
17941.10 74
17942.37 81
17943.63 89
17944.90 92
17946.17 109
17947.43 102
17948.70 92
17949.97 102
17951.23 73
17952.50 97
17953.77 111
17955.03 113
17956.30 83
17957.57 107
17958.83 102
17960.10 80
17961.37 107
17962.64 95
17963.90 76
17965.17 98
17966.44 116
17967.70 93
17968.97 85
17970.24 83
17971.51 103
17972.77 113
17974.04 111
17975.31 97
17976.58 83
17977.85 99
17979.11 76
17980.38 92
17981.65 100
17982.92 105
17984.18 111
17985.45 86
17986.72 106
17987.99 97
17989.26 94
17990.52 99
17991.79 93
17993.06 81
17994.33 81
17995.60 101
17996.87 88
17998.13 68
17999.40 90
18000.67 134
18001.94 111
18003.21 85
18004.48 98
18005.75 98
18007.02 97
18008.28 102
18009.55 103
18010.82 80
18012.09 92
18013.36 121
18014.63 113
18015.90 92
18017.17 84
18018.44 104
18019.71 106
18020.97 90
18022.24 103
18023.51 85
18024.78 107
18026.05 86
18027.32 86
18028.59 66
18029.86 119
18031.13 105
18032.40 86
18033.67 104
18034.94 84
18036.21 109
18037.48 100
18038.75 95
18040.02 83
18041.29 80
18042.56 110
18043.83 110
18045.10 118
18046.37 95
18047.64 97
18048.91 103
18050.18 90
18051.45 95
18052.72 103
18053.99 94
18055.26 80
18056.53 85
18057.80 100
18059.07 97
18060.34 94
18061.61 106
18062.88 94
18064.16 97
18065.43 106
18066.70 103
18067.97 92
18069.24 85
18070.51 83
18071.78 131
18073.05 96
18074.32 86
18075.59 79
18076.87 83
18078.14 76
18079.41 82
18080.68 82
18081.95 78
18083.22 80
18084.49 96
18085.77 129
18087.04 106
18088.31 81
18089.58 103
18090.85 121
18092.12 86
18093.40 92
18094.67 84
18095.94 120
18097.21 116
18098.48 90
18099.76 88
18101.03 93
18102.30 91
18103.57 96
18104.84 76
18106.12 92
18107.39 88
18108.66 102
18109.93 99
18111.21 92
18112.48 90
18113.75 109
18115.02 112
18116.30 91
18117.57 84
18118.84 82
18120.11 87
18121.39 95
18122.66 90
18123.93 90
18125.21 85
18126.48 113
18127.75 88
18129.02 95
18130.30 89
18131.57 126
18132.84 112
18134.12 83
18135.39 91
18136.66 80
18137.94 88
18139.21 107
18140.48 106
18141.76 93
18143.03 98
18144.31 114
18145.58 101
18146.85 97
18148.13 95
18149.40 93
18150.67 113
18151.95 95
18153.22 103
18154.50 85
18155.77 95
18157.04 124
18158.32 117
18159.59 92
18160.87 88
18162.14 109
18163.41 107
18164.69 104
18165.96 74
18167.24 92
18168.51 96
18169.79 85
18171.06 100
18172.34 89
18173.61 92
18174.89 98
18176.16 85
18177.43 90
18178.71 92
18179.98 86
18181.26 76
18182.53 97
18183.81 88
18185.08 89
18186.36 101
18187.63 107
18188.91 96
18190.18 96
18191.46 96
18192.74 103
18194.01 96
18195.29 94
18196.56 119
18197.84 98
18199.11 91
18200.39 77
18201.66 97
18202.94 107
18204.22 92
18205.49 108
18206.77 72
18208.04 97
18209.32 84
18210.59 92
18211.87 82
18213.15 79
18214.42 98
18215.70 108
18216.97 114
18218.25 100
18219.53 90
18220.80 117
18222.08 99
18223.36 93
18224.63 84
18225.91 87
18227.19 101
18228.46 127
18229.74 103
18231.02 81
18232.29 83
18233.57 105
18234.85 97
18236.12 89
18237.40 103
18238.68 91
18239.95 92
18241.23 98
18242.51 101
18243.78 95
18245.06 95
18246.34 92
18247.62 93
18248.89 98
18250.17 84
18251.45 99
18252.73 77
18254.00 102
18255.28 97
18256.56 106
18257.84 96
18259.11 95
18260.39 100
18261.67 76
18262.95 114
18264.22 107
18265.50 113
18266.78 91
18268.06 79
18269.34 93
18270.61 72
18271.89 111
18273.17 94
18274.45 94
18275.73 88
18277.01 86
18278.28 122
18279.56 118
18280.84 114
18282.12 108
18283.40 97
18284.68 96
18285.95 114
18287.23 101
18288.51 77
18289.79 94
18291.07 104
18292.35 80
18293.63 86
18294.91 84
18296.19 92
18297.46 73
18298.74 76
18300.02 91
18301.30 79
18302.58 90
18303.86 93
18305.14 88
18306.42 105
18307.70 94
18308.98 92
18310.26 85
18311.54 112
18312.82 94
18314.10 105
18315.37 97
18316.65 85
18317.93 90
18319.21 102
18320.49 121
18321.77 104
18323.05 97
18324.33 83
18325.61 91
18326.89 87
18328.17 91
18329.45 75
18330.73 111
18332.01 103
18333.29 97
18334.57 69
18335.86 112
18337.14 106
18338.42 87
18339.70 102
18340.98 129
18342.26 105
18343.54 110
18344.82 91
18346.10 87
18347.38 85
18348.66 97
18349.94 99
18351.22 116
18352.50 113
18353.78 92
18355.07 106
18356.35 95
18357.63 87
18358.91 81
18360.19 75
18361.47 78
18362.75 90
18364.03 93
18365.32 105
18366.60 98
18367.88 101
18369.16 87
18370.44 92
18371.72 96
18373.00 88
18374.29 79
18375.57 77
18376.85 91
18378.13 99
18379.41 109
18380.70 88
18381.98 103
18383.26 102
18384.54 115
18385.82 93
18387.11 83
18388.39 100
18389.67 119
18390.95 83
18392.23 77
18393.52 86
18394.80 79
18396.08 99
18397.36 96
18398.65 100
18399.93 98
18401.21 94
18402.50 93
18403.78 87
18405.06 94
18406.34 93
18407.63 95
18408.91 85
18410.19 67
18411.48 86
18412.76 86
18414.04 74
18415.32 68
18416.61 108
18417.89 70
18419.17 69
18420.46 75
18421.74 81
18423.02 86
18424.31 67
18425.59 69
18426.87 69
18428.16 103
18429.44 91
18430.73 86
18432.01 93
18433.29 85
18434.58 113
18435.86 110
18437.14 107
18438.43 83
18439.71 90
18441.00 109
18442.28 108
18443.56 99
18444.85 102
18446.13 124
18447.42 133
18448.70 118
18449.99 92
18451.27 93
18452.56 76
18453.84 103
18455.12 112
18456.41 99
18457.69 85
18458.98 111
18460.26 101
18461.55 78
18462.83 73
18464.12 87
18465.40 93
18466.69 103
18467.97 97
18469.26 85
18470.54 91
18471.83 86
18473.11 86
18474.40 96
18475.68 79
18476.97 94
18478.25 91
18479.54 89
18480.82 81
18482.11 90
18483.40 97
18484.68 90
18485.97 98
18487.25 89
18488.54 99
18489.82 111
18491.11 82
18492.39 94
18493.68 101
18494.97 94
18496.25 101
18497.54 109
18498.82 112
18500.11 75
18501.40 80
18502.68 89
18503.97 96
18505.26 85
18506.54 115
18507.83 91
18509.11 100
18510.40 86
18511.69 90
18512.97 67
18514.26 85
18515.55 84
18516.83 97
18518.12 71
18519.41 93
18520.69 99
18521.98 117
18523.27 109
18524.56 82
18525.84 109
18527.13 84
18528.42 84
18529.70 100
18530.99 98
18532.28 88
18533.57 123
18534.85 71
18536.14 85
18537.43 89
18538.71 119
18540.00 126
18541.29 113
18542.58 76
18543.86 86
18545.15 104
18546.44 101
18547.73 111
18549.02 96
18550.30 139
18551.59 117
18552.88 119
18554.17 88
18555.46 86
18556.74 78
18558.03 110
18559.32 103
18560.61 93
18561.90 87
18563.18 113
18564.47 121
18565.76 99
18567.05 62
18568.34 76
18569.63 102
18570.92 116
18572.20 93
18573.49 84
18574.78 110
18576.07 121
18577.36 106
18578.65 69
18579.94 88
18581.23 105
18582.51 104
18583.80 99
18585.09 102
18586.38 102
18587.67 122
18588.96 116
18590.25 80
18591.54 116
18592.83 120
18594.12 146
18595.41 114
18596.70 108
18597.99 118
18599.28 126
18600.57 130
18601.85 110
18603.14 106
18604.43 99
18605.72 122
18607.01 130
18608.30 96
18609.59 121
18610.88 115
18612.17 132
18613.46 134
18614.75 115
18616.04 114
18617.33 114
18618.62 140
18619.91 129
18621.20 111
18622.50 107
18623.79 118
18625.08 102
18626.37 119
18627.66 120
18628.95 102
18630.24 110
18631.53 106
18632.82 123
18634.11 105
18635.40 103
18636.69 118
18637.98 111
18639.27 104
18640.57 110
18641.86 96
18643.15 136
18644.44 123
18645.73 123
18647.02 125
18648.31 98
18649.60 118
18650.89 103
18652.19 97
18653.48 91
18654.77 104
18656.06 80
18657.35 101
18658.64 88
18659.94 99
18661.23 116
18662.52 66
18663.81 113
18665.10 97
18666.39 101
18667.69 110
18668.98 108
18670.27 108
18671.56 106
18672.85 119
18674.15 93
18675.44 108
18676.73 130
18678.02 89
18679.32 113
18680.61 121
18681.90 113
18683.19 123
18684.49 106
18685.78 108
18687.07 108
18688.36 85
18689.66 82
18690.95 99
18692.24 79
18693.53 106
18694.83 108
18696.12 98
18697.41 102
18698.71 72
18700.00 86
18701.29 100
18702.59 102
18703.88 110
18705.17 95
18706.47 112
18707.76 104
18709.05 88
18710.35 99
18711.64 105
18712.93 113
18714.23 98
18715.52 87
18716.81 110
18718.11 100
18719.40 84
18720.70 79
18721.99 91
18723.28 108
18724.58 109
18725.87 103
18727.16 108
18728.46 97
18729.75 70
18731.05 86
18732.34 78
18733.64 97
18734.93 101
18736.22 95
18737.52 98
18738.81 72
18740.11 88
18741.40 85
18742.70 93
18743.99 106
18745.29 71
18746.58 96
18747.87 109
18749.17 102
18750.46 80
18751.76 93
18753.05 78
18754.35 78
18755.64 95
18756.94 85
18758.23 76
18759.53 103
18760.82 116
18762.12 91
18763.42 108
18764.71 94
18766.01 98
18767.30 84
18768.60 87
18769.89 77
18771.19 87
18772.48 92
18773.78 100
18775.07 71
18776.37 87
18777.67 78
18778.96 82
18780.26 114
18781.55 106
18782.85 104
18784.15 86
18785.44 114
18786.74 106
18788.03 91
18789.33 90
18790.63 102
18791.92 72
18793.22 94
18794.52 114
18795.81 95
18797.11 92
18798.40 98
18799.70 103
18801.00 77
18802.29 88
18803.59 99
18804.89 91
18806.18 83
18807.48 88
18808.78 89
18810.07 99
18811.37 89
18812.67 94
18813.97 99
18815.26 110
18816.56 77
18817.86 107
18819.15 96
18820.45 89
18821.75 82
18823.05 89
18824.34 99
18825.64 82
18826.94 96
18828.24 75
18829.53 82
18830.83 105
18832.13 103
18833.43 104
18834.72 97
18836.02 81
18837.32 97
18838.62 93
18839.92 77
18841.21 97
18842.51 87
18843.81 78
18845.11 95
18846.41 95
18847.70 73
18849.00 79
18850.30 98
18851.60 92
18852.90 83
18854.20 64
18855.49 112
18856.79 109
18858.09 88
18859.39 96
18860.69 95
18861.99 94
18863.29 102
18864.58 81
18865.88 91
18867.18 108
18868.48 95
18869.78 108
18871.08 102
18872.38 98
18873.68 85
18874.98 66
18876.28 112
18877.57 103
18878.87 94
18880.17 86
18881.47 119
18882.77 90
18884.07 68
18885.37 93
18886.67 75
18887.97 101
18889.27 81
18890.57 97
18891.87 99
18893.17 95
18894.47 92
18895.77 100
18897.07 89
18898.37 82
18899.67 90
18900.97 111
18902.27 103
18903.57 105
18904.87 88
18906.17 90
18907.47 95
18908.77 114
18910.07 104
18911.37 85
18912.67 101
18913.97 95
18915.27 100
18916.57 110
18917.87 75
18919.17 67
18920.47 79
18921.78 96
18923.08 88
18924.38 109
18925.68 102
18926.98 84
18928.28 82
18929.58 96
18930.88 107
18932.18 95
18933.48 86
18934.79 102
18936.09 94
18937.39 79
18938.69 76
18939.99 106
18941.29 96
18942.59 99
18943.90 82
18945.20 89
18946.50 78
18947.80 84
18949.10 85
18950.40 85
18951.71 80
18953.01 81
18954.31 92
18955.61 77
18956.91 87
18958.21 85
18959.52 88
18960.82 85
18962.12 95
18963.42 76
18964.73 107
18966.03 102
18967.33 101
18968.63 94
18969.93 78
18971.24 74
18972.54 98
18973.84 99
18975.14 94
18976.45 91
18977.75 84
18979.05 80
18980.36 94
18981.66 90
18982.96 85
18984.26 88
18985.57 94
18986.87 86
18988.17 105
18989.48 84
18990.78 72
18992.08 85
18993.39 71
18994.69 82
18995.99 108
18997.30 102
18998.60 77
18999.90 66
19001.21 64
19002.51 89
19003.81 104
19005.12 102
19006.42 62
19007.72 99
19009.03 88
19010.33 95
19011.64 99
19012.94 108
19014.24 80
19015.55 115
19016.85 104
19018.16 83
19019.46 77
19020.76 80
19022.07 98
19023.37 79
19024.68 93
19025.98 97
19027.29 93
19028.59 81
19029.89 79
19031.20 69
19032.50 69
19033.81 82
19035.11 101
19036.42 89
19037.72 77
19039.03 101
19040.33 89
19041.64 87
19042.94 65
19044.25 68
19045.55 99
19046.86 80
19048.16 80
19049.47 74
19050.77 72
19052.08 64
19053.38 89
19054.69 82
19055.99 96
19057.30 91
19058.60 78
19059.91 87
19061.22 76
19062.52 91
19063.83 94
19065.13 68
19066.44 95
19067.74 76
19069.05 89
19070.36 83
19071.66 80
19072.97 83
19074.27 80
19075.58 95
19076.89 95
19078.19 65
19079.50 78
19080.80 70
19082.11 86
19083.42 95
19084.72 99
19086.03 75
19087.34 99
19088.64 85
19089.95 103
19091.26 72
19092.56 88
19093.87 99
19095.18 92
19096.48 73
19097.79 77
19099.10 85
19100.40 88
19101.71 82
19103.02 90
19104.32 88
19105.63 93
19106.94 77
19108.25 85
19109.55 94
19110.86 85
19112.17 87
19113.48 106
19114.78 79
19116.09 84
19117.40 82
19118.71 85
19120.01 104
19121.32 101
19122.63 64
19123.94 103
19125.24 93
19126.55 86
19127.86 66
19129.17 82
19130.47 82
19131.78 84
19133.09 79
19134.40 98
19135.71 85
19137.02 88
19138.32 80
19139.63 84
19140.94 81
19142.25 99
19143.56 82
19144.87 80
19146.17 81
19147.48 84
19148.79 101
19150.10 78
19151.41 69
19152.72 90
19154.03 74
19155.33 84
19156.64 54
19157.95 87
19159.26 106
19160.57 75
19161.88 88
19163.19 70
19164.50 83
19165.81 58
19167.12 93
19168.42 78
19169.73 100
19171.04 85
19172.35 111
19173.66 96
19174.97 86
19176.28 82
19177.59 79
19178.90 83
19180.21 81
19181.52 72
19182.83 101
19184.14 80
19185.45 93
19186.76 71
19188.07 102
19189.38 103
19190.69 90
19192.00 66
19193.31 69
19194.62 88
19195.93 83
19197.24 80
19198.55 94
19199.86 79
19201.17 95
19202.48 93
19203.79 103
19205.10 78
19206.41 71
19207.72 93
19209.03 94
19210.34 80
19211.66 72
19212.97 92
19214.28 91
19215.59 65
19216.90 66
19218.21 92
19219.52 104
19220.83 102
19222.14 69
19223.45 79
19224.77 76
19226.08 90
19227.39 97
19228.70 86
19230.01 65
19231.32 85
19232.63 109
19233.94 89
19235.26 92
19236.57 99
19237.88 90
19239.19 99
19240.50 66
19241.81 87
19243.13 99
19244.44 83
19245.75 73
19247.06 84
19248.37 75
19249.69 70
19251.00 87
19252.31 84
19253.62 93
19254.93 91
19256.25 106
19257.56 69
19258.87 74
19260.18 96
19261.50 90
19262.81 86
19264.12 104
19265.43 88
19266.75 80
19268.06 83
19269.37 106
19270.68 87
19272.00 92
19273.31 100
19274.62 88
19275.94 93
19277.25 87
19278.56 95
19279.88 86
19281.19 90
19282.50 61
19283.81 67
19285.13 75
19286.44 78
19287.75 87
19289.07 70
19290.38 92
19291.70 97
19293.01 76
19294.32 78
19295.64 82
19296.95 95
19298.26 89
19299.58 72
19300.89 83
19302.20 94
19303.52 96
19304.83 76
19306.15 97
19307.46 80
19308.77 102
19310.09 71
19311.40 93
19312.72 93
19314.03 91
19315.35 76
19316.66 100
19317.97 106
19319.29 96
19320.60 83
19321.92 81
19323.23 93
19324.55 78
19325.86 94
19327.18 88
19328.49 105
19329.81 86
19331.12 85
19332.44 80
19333.75 82
19335.07 80
19336.38 71
19337.70 74
19339.01 63
19340.33 85
19341.64 76
19342.96 85
19344.27 56
19345.59 66
19346.90 83
19348.22 93
19349.53 90
19350.85 78
19352.16 96
19353.48 93
19354.79 69
19356.11 87
19357.43 79
19358.74 62
19360.06 106
19361.37 107
19362.69 81
19364.01 72
19365.32 80
19366.64 96
19367.95 79
19369.27 79
19370.59 73
19371.90 70
19373.22 85
19374.53 75
19375.85 66
19377.17 63
19378.48 66
19379.80 88
19381.12 95
19382.43 86
19383.75 60
19385.07 89
19386.38 79
19387.70 95
19389.02 73
19390.33 89
19391.65 78
19392.97 79
19394.28 76
19395.60 76
19396.92 83
19398.24 101
19399.55 88
19400.87 68
19402.19 76
19403.50 67
19404.82 86
19406.14 87
19407.46 83
19408.77 75
19410.09 93
19411.41 93
19412.73 92
19414.04 85
19415.36 84
19416.68 91
19418.00 97
19419.32 72
19420.63 72
19421.95 79
19423.27 108
19424.59 85
19425.91 80
19427.22 96
19428.54 93
19429.86 83
19431.18 79
19432.50 85
19433.82 80
19435.13 97
19436.45 76
19437.77 63
19439.09 67
19440.41 82
19441.73 89
19443.04 81
19444.36 90
19445.68 72
19447.00 66
19448.32 74
19449.64 92
19450.96 95
19452.28 91
19453.60 92
19454.91 80
19456.23 76
19457.55 76
19458.87 59
19460.19 93
19461.51 75
19462.83 65
19464.15 69
19465.47 75
19466.79 85
19468.11 75
19469.43 77
19470.75 87
19472.07 100
19473.39 68
19474.71 93
19476.03 79
19477.35 59
19478.67 61
19479.99 66
19481.30 93
19482.62 79
19483.94 64
19485.27 73
19486.59 82
19487.91 89
19489.23 80
19490.55 73
19491.87 79
19493.19 75
19494.51 90
19495.83 80
19497.15 108
19498.47 85
19499.79 114
19501.11 96
19502.43 81
19503.75 73
19505.07 82
19506.39 99
19507.71 71
19509.03 71
19510.36 75
19511.68 83
19513.00 69
19514.32 89
19515.64 84
19516.96 71
19518.28 92
19519.60 72
19520.92 74
19522.25 62
19523.57 82
19524.89 95
19526.21 108
19527.53 75
19528.85 81
19530.17 94
19531.50 100
19532.82 69
19534.14 67
19535.46 69
19536.78 87
19538.11 108
19539.43 99
19540.75 78
19542.07 63
19543.39 74
19544.72 85
19546.04 68
19547.36 85
19548.68 77
19550.00 72
19551.33 57
19552.65 76
19553.97 55
19555.29 74
19556.62 104
19557.94 92
19559.26 98
19560.58 71
19561.91 103
19563.23 84
19564.55 59
19565.88 71
19567.20 84
19568.52 104
19569.84 80
19571.17 77
19572.49 70
19573.81 79
19575.14 94
19576.46 74
19577.78 66
19579.11 92
19580.43 80
19581.75 80
19583.08 89
19584.40 62
19585.72 71
19587.05 98
19588.37 91
19589.69 78
19591.02 59
19592.34 102
19593.67 92
19594.99 70
19596.31 73
19597.64 67
19598.96 87
19600.28 95
19601.61 88
19602.93 81
19604.26 90
19605.58 93
19606.91 101
19608.23 98
19609.55 83
19610.88 80
19612.20 80
19613.53 89
19614.85 78
19616.18 79
19617.50 91
19618.83 118
19620.15 80
19621.47 55
19622.80 69
19624.12 72
19625.45 98
19626.77 79
19628.10 65
19629.42 67
19630.75 71
19632.07 79
19633.40 91
19634.72 72
19636.05 61
19637.37 74
19638.70 90
19640.03 103
19641.35 98
19642.68 72
19644.00 112
19645.33 82
19646.65 76
19647.98 69
19649.30 77
19650.63 75
19651.96 71
19653.28 79
19654.61 72
19655.93 85
19657.26 75
19658.58 72
19659.91 69
19661.24 90
19662.56 89
19663.89 70
19665.22 54
19666.54 73
19667.87 73
19669.19 89
19670.52 86
19671.85 85
19673.17 73
19674.50 86
19675.83 83
19677.15 61
19678.48 71
19679.81 75
19681.13 88
19682.46 113
19683.79 73
19685.11 71
19686.44 76
19687.77 86
19689.09 70
19690.42 65
19691.75 91
19693.08 79
19694.40 69
19695.73 74
19697.06 91
19698.39 91
19699.71 93
19701.04 96
19702.37 66
19703.69 88
19705.02 87
19706.35 88
19707.68 81
19709.01 77
19710.33 83
19711.66 78
19712.99 64
19714.32 88
19715.64 62
19716.97 90
19718.30 84
19719.63 82
19720.96 76
19722.28 107
19723.61 64
19724.94 70
19726.27 77
19727.60 73
19728.93 81
19730.25 91
19731.58 67
19732.91 71
19734.24 99
19735.57 97
19736.90 130
19738.23 72
19739.55 74
19740.88 97
19742.21 77
19743.54 87
19744.87 85
19746.20 99
19747.53 102
19748.86 101
19750.19 88
19751.51 104
19752.84 105
19754.17 79
19755.50 70
19756.83 96
19758.16 86
19759.49 78
19760.82 64
19762.15 66
19763.48 64
19764.81 91
19766.14 85
19767.47 77
19768.80 68
19770.13 83
19771.46 84
19772.79 94
19774.12 64
19775.45 83
19776.78 81
19778.11 87
19779.44 71
19780.77 74
19782.10 92
19783.43 82
19784.76 68
19786.09 64
19787.42 91
19788.75 66
19790.08 84
19791.41 78
19792.74 83
19794.07 89
19795.40 91
19796.73 77
19798.06 86
19799.39 103
19800.72 81
19802.05 78
19803.39 119
19804.72 116
19806.05 73
19807.38 77
19808.71 105
19810.04 65
19811.37 67
19812.70 68
19814.03 74
19815.37 53
19816.70 85
19818.03 86
19819.36 95
19820.69 76
19822.02 72
19823.35 90
19824.69 82
19826.02 100
19827.35 114
19828.68 86
19830.01 86
19831.34 75
19832.68 87
19834.01 91
19835.34 89
19836.67 85
19838.00 70
19839.34 85
19840.67 71
19842.00 74
19843.33 82
19844.67 78
19846.00 67
19847.33 83
19848.66 87
19849.99 91
19851.33 79
19852.66 77
19853.99 77
19855.32 109
19856.66 69
19857.99 77
19859.32 80
19860.66 92
19861.99 92
19863.32 73
19864.65 70
19865.99 72
19867.32 85
19868.65 81
19869.99 53
19871.32 71
19872.65 77
19873.99 91
19875.32 90
19876.65 70
19877.99 64
19879.32 78
19880.65 74
19881.99 73
19883.32 72
19884.65 73
19885.99 72
19887.32 84
19888.66 86
19889.99 82
19891.32 63
19892.66 79
19893.99 65
19895.32 87
19896.66 81
19897.99 80
19899.33 90
19900.66 95
19902.00 66
19903.33 75
19904.66 67
19906.00 82
19907.33 86
19908.67 71
19910.00 76
19911.34 57
19912.67 82
19914.01 88
19915.34 88
19916.67 68
19918.01 70
19919.34 75
19920.68 77
19922.01 74
19923.35 80
19924.68 95
19926.02 75
19927.35 87
19928.69 77
19930.02 81
19931.36 62
19932.69 75
19934.03 73
19935.37 78
19936.70 65
19938.04 67
19939.37 92
19940.71 70
19942.04 84
19943.38 82
19944.71 81
19946.05 72
19947.39 69
19948.72 85
19950.06 75
19951.39 90
19952.73 74
19954.06 78
19955.40 65
19956.74 73
19958.07 74
19959.41 85
19960.74 57
19962.08 79
19963.42 78
19964.75 59
19966.09 77
19967.43 82
19968.76 62
19970.10 82
19971.44 67
19972.77 70
19974.11 59
19975.45 80
19976.78 69
19978.12 80
19979.46 83
19980.79 80
19982.13 77
19983.47 78
19984.80 88
19986.14 77
19987.48 93
19988.82 71
19990.15 80
19991.49 74
19992.83 87
19994.16 72
19995.50 93
19996.84 68
19998.18 79
19999.51 82
20000.85 96
20002.19 90
20003.53 74
20004.86 76
20006.20 98
20007.54 83
20008.88 77
20010.22 95
20011.55 64
20012.89 91
20014.23 71
20015.57 87
20016.91 85
20018.24 95
20019.58 91
20020.92 82
20022.26 64
20023.60 82
20024.93 87
20026.27 84
20027.61 84
20028.95 86
20030.29 112
20031.63 79
20032.97 95
20034.30 79
20035.64 87
20036.98 83
20038.32 91
20039.66 78
20041.00 69
20042.34 79
20043.68 96
20045.01 91
20046.35 73
20047.69 74
20049.03 90
20050.37 104
20051.71 85
20053.05 76
20054.39 76
20055.73 89
20057.07 83
20058.41 89
20059.75 68
20061.09 75
20062.43 85
20063.77 108
20065.11 88
20066.45 82
20067.79 68
20069.12 74
20070.46 90
20071.80 72
20073.14 85
20074.48 101
20075.82 72
20077.16 77
20078.50 69
20079.85 66
20081.19 76
20082.53 95
20083.87 83
20085.21 60
20086.55 90
20087.89 89
20089.23 93
20090.57 92
20091.91 77
20093.25 94
20094.59 97
20095.93 110
20097.27 83
20098.61 75
20099.95 85
20101.29 97
20102.64 73
20103.98 81
20105.32 81
20106.66 86
20108.00 66
20109.34 83
20110.68 90
20112.02 85
20113.36 101
20114.71 81
20116.05 65
20117.39 50
20118.73 88
20120.07 92
20121.41 75
20122.75 65
20124.10 84
20125.44 86
20126.78 97
20128.12 94
20129.46 76
