# Supplementary material for: MALDI-TOF MS typing enables the classification of brewing yeasts of the genus Saccharomyces to major beer styles
Source: PLoS One. 2017 Aug 9;12(8):e0181694. doi: 10.1371/journal.pone.0181694 (PMC5549903; doi:10.1371/journal.pone.0181694)
Supplement: S3 File — The directory includes 90 raw files and was zipped to “.zip”; the folder has three strains with 30 spectra per strain; S1 Text explains the raw files with an example and Table 1 represents the yeast strains used within the experiment. (ZIP) [file pone.0181694.s006.zip › 7-9/30257-184-OG-Alt-Alt-YPG-18h-E-E_2015-08-11__0_C11_1.dat]

2000.98 3597
2001.40 3508
2001.82 3310
2002.25 3523
2002.67 3657
2003.09 3582
2003.51 3557
2003.93 3824
2004.35 3558
2004.78 3425
2005.20 3435
2005.62 3490
2006.04 3573
2006.47 3676
2006.89 3527
2007.31 3462
2007.73 3411
2008.16 3367
2008.58 3492
2009.00 3748
2009.42 3745
2009.85 3569
2010.27 3786
2010.69 3903
2011.11 3753
2011.54 3787
2011.96 3616
2012.38 3748
2012.80 3781
2013.23 3825
2013.65 3627
2014.07 3483
2014.50 3242
2014.92 3314
2015.34 3452
2015.77 3517
2016.19 3207
2016.61 3330
2017.04 3359
2017.46 3445
2017.88 3420
2018.31 3114
2018.73 3212
2019.15 3318
2019.58 3412
2020.00 3325
2020.42 3551
2020.85 3539
2021.27 3287
2021.70 3289
2022.12 3618
2022.54 3562
2022.97 3734
2023.39 3805
2023.82 3534
2024.24 3472
2024.66 3529
2025.09 3264
2025.51 3341
2025.94 3579
2026.36 3350
2026.79 3314
2027.21 3266
2027.63 3174
2028.06 3248
2028.48 3364
2028.91 3131
2029.33 3110
2029.76 3103
2030.18 3282
2030.61 3226
2031.03 3282
2031.46 3498
2031.88 3343
2032.31 3233
2032.73 3129
2033.16 3230
2033.58 3379
2034.01 3270
2034.43 3277
2034.86 3398
2035.28 3561
2035.71 3716
2036.13 3483
2036.56 3415
2036.98 3408
2037.41 3491
2037.84 3404
2038.26 3487
2038.69 3470
2039.11 3534
2039.54 3550
2039.96 3689
2040.39 3608
2040.82 3720
2041.24 3768
2041.67 3948
2042.09 3826
2042.52 3756
2042.95 3886
2043.37 4022
2043.80 4031
2044.22 3881
2044.65 3511
2045.08 3502
2045.50 3786
2045.93 3560
2046.36 3504
2046.78 3293
2047.21 3199
2047.64 3292
2048.06 3495
2048.49 3358
2048.92 3303
2049.34 3517
2049.77 3400
2050.20 3361
2050.62 3350
2051.05 3387
2051.48 3463
2051.90 3413
2052.33 3307
2052.76 3324
2053.18 3285
2053.61 3364
2054.04 3175
2054.47 3362
2054.89 3421
2055.32 3445
2055.75 3206
2056.18 2997
2056.60 3457
2057.03 3392
2057.46 3075
2057.89 3246
2058.31 3281
2058.74 3136
2059.17 3290
2059.60 3260
2060.03 3273
2060.45 3326
2060.88 3454
2061.31 3676
2061.74 3623
2062.17 3240
2062.59 3520
2063.02 3504
2063.45 3431
2063.88 3469
2064.31 3514
2064.73 3643
2065.16 3444
2065.59 3687
2066.02 3799
2066.45 3789
2066.88 3658
2067.31 3761
2067.73 3742
2068.16 3598
2068.59 3779
2069.02 3737
2069.45 3585
2069.88 3515
2070.31 3488
2070.74 3512
2071.17 3591
2071.59 3452
2072.02 3466
2072.45 3610
2072.88 3485
2073.31 3525
2073.74 3571
2074.17 3662
2074.60 3709
2075.03 3541
2075.46 3610
2075.89 3528
2076.32 3531
2076.75 3358
2077.18 3482
2077.61 3742
2078.04 3595
2078.47 3561
2078.89 4017
2079.32 3762
2079.75 3662
2080.18 3945
2080.61 3780
2081.04 3898
2081.47 4125
2081.90 4026
2082.34 4009
2082.77 4147
2083.20 4071
2083.63 4245
2084.06 4344
2084.49 4120
2084.92 4009
2085.35 3872
2085.78 3748
2086.21 3792
2086.64 3717
2087.07 3801
2087.50 3586
2087.93 3627
2088.36 3746
2088.79 3644
2089.22 3559
2089.65 3505
2090.09 3538
2090.52 3536
2090.95 3630
2091.38 3668
2091.81 3670
2092.24 3629
2092.67 3517
2093.10 3424
2093.54 3318
2093.97 3392
2094.40 3499
2094.83 3355
2095.26 3386
2095.69 3236
2096.12 3339
2096.56 3575
2096.99 3645
2097.42 3547
2097.85 3501
2098.28 3478
2098.71 3537
2099.15 3431
2099.58 3432
2100.01 3511
2100.44 3454
2100.87 3233
2101.31 3360
2101.74 3152
2102.17 3500
2102.60 3323
2103.04 3337
2103.47 3251
2103.90 3241
2104.33 3214
2104.77 3239
2105.20 3161
2105.63 3203
2106.06 3373
2106.50 3168
2106.93 3122
2107.36 3425
2107.79 3610
2108.23 3637
2108.66 3706
2109.09 3541
2109.53 3654
2109.96 3521
2110.39 3529
2110.82 3510
2111.26 3527
2111.69 3538
2112.12 3389
2112.56 3537
2112.99 3700
2113.42 3294
2113.86 3391
2114.29 3634
2114.72 3536
2115.16 3532
2115.59 3517
2116.03 3252
2116.46 3312
2116.89 3350
2117.33 3341
2117.76 3198
2118.19 3248
2118.63 3347
2119.06 3354
2119.50 3401
2119.93 3413
2120.36 3333
2120.80 3213
2121.23 3172
2121.67 3157
2122.10 3280
2122.54 3332
2122.97 3261
2123.40 3277
2123.84 3293
2124.27 3286
2124.71 3339
2125.14 3249
2125.58 3303
2126.01 3330
2126.45 3455
2126.88 3391
2127.32 3189
2127.75 3193
2128.19 3195
2128.62 3027
2129.06 3189
2129.49 3408
2129.93 3269
2130.36 3454
2130.80 3406
2131.23 3230
2131.67 3490
2132.10 3659
2132.54 3535
2132.97 3501
2133.41 3376
2133.84 3652
2134.28 3328
2134.71 3655
2135.15 3626
2135.59 3643
2136.02 3593
2136.46 3756
2136.89 3896
2137.33 4025
2137.76 4100
2138.20 3982
2138.64 4051
2139.07 4114
2139.51 4162
2139.94 4179
2140.38 4055
2140.82 4095
2141.25 4104
2141.69 3858
2142.13 3841
2142.56 4013
2143.00 3649
2143.43 3722
2143.87 3648
2144.31 3592
2144.74 3567
2145.18 3607
2145.62 3514
2146.05 3440
2146.49 3300
2146.93 3397
2147.36 3465
2147.80 3415
2148.24 3292
2148.68 3384
2149.11 3616
2149.55 3607
2149.99 3689
2150.42 3708
2150.86 3905
2151.30 4115
2151.74 4230
2152.17 4264
2152.61 4610
2153.05 4583
2153.49 4534
2153.92 4362
2154.36 4430
2154.80 4397
2155.24 4230
2155.67 4249
2156.11 4061
2156.55 4372
2156.99 4063
2157.42 3878
2157.86 4011
2158.30 3801
2158.74 3560
2159.18 3580
2159.61 3742
2160.05 3550
2160.49 3349
2160.93 3504
2161.37 3415
2161.81 3610
2162.24 3576
2162.68 3633
2163.12 3609
2163.56 3361
2164.00 3559
2164.44 3656
2164.87 3720
2165.31 3800
2165.75 3775
2166.19 3575
2166.63 3577
2167.07 3488
2167.51 3757
2167.95 3797
2168.39 3747
2168.82 3582
2169.26 3729
2169.70 3608
2170.14 3480
2170.58 3657
2171.02 3765
2171.46 3713
2171.90 3734
2172.34 3797
2172.78 3812
2173.22 3721
2173.66 3722
2174.10 3841
2174.54 3565
2174.98 3749
2175.42 3798
2175.85 3803
2176.29 3776
2176.73 3726
2177.17 3525
2177.61 3685
2178.05 3821
2178.49 4228
2178.93 4191
2179.37 3954
2179.81 4029
2180.25 4003
2180.69 4153
2181.14 3931
2181.58 3783
2182.02 3967
2182.46 3913
2182.90 3752
2183.34 3768
2183.78 3870
2184.22 3564
2184.66 3444
2185.10 3709
2185.54 3409
2185.98 3523
2186.42 3451
2186.86 3689
2187.30 3590
2187.74 3555
2188.19 3492
2188.63 3484
2189.07 3605
2189.51 3691
2189.95 3739
2190.39 4106
2190.83 4059
2191.27 4088
2191.72 3997
2192.16 4046
2192.60 3939
2193.04 3811
2193.48 3594
2193.92 3770
2194.36 3820
2194.81 3737
2195.25 3814
2195.69 3651
2196.13 3559
2196.57 3734
2197.01 3902
2197.46 3820
2197.90 3784
2198.34 3527
2198.78 3516
2199.22 3693
2199.67 3894
2200.11 3974
2200.55 3787
2200.99 3837
2201.44 3641
2201.88 3718
2202.32 3682
2202.76 3800
2203.21 3701
2203.65 3781
2204.09 3709
2204.53 3519
2204.98 3833
2205.42 3852
2205.86 3708
2206.30 3606
2206.75 3647
2207.19 3603
2207.63 3615
2208.08 3709
2208.52 3891
2208.96 3789
2209.41 3555
2209.85 3809
2210.29 3894
2210.73 3958
2211.18 3956
2211.62 3913
2212.06 3924
2212.51 3886
2212.95 3789
2213.40 3572
2213.84 3852
2214.28 3982
2214.73 3797
2215.17 3730
2215.61 3772
2216.06 3435
2216.50 3320
2216.95 3603
2217.39 3520
2217.83 3478
2218.28 3700
2218.72 3598
2219.17 3466
2219.61 3318
2220.05 3409
2220.50 3490
2220.94 3667
2221.39 3540
2221.83 3551
2222.28 3479
2222.72 3577
2223.16 3563
2223.61 3456
2224.05 3394
2224.50 3519
2224.94 3643
2225.39 3778
2225.83 3872
2226.28 3785
2226.72 3787
2227.17 3900
2227.61 4142
2228.06 3883
2228.50 4059
2228.95 4015
2229.39 4040
2229.84 3991
2230.28 3861
2230.73 4288
2231.17 4179
2231.62 4052
2232.06 3865
2232.51 4023
2232.95 3889
2233.40 3922
2233.85 4002
2234.29 4097
2234.74 4275
2235.18 4102
2235.63 4285
2236.07 4495
2236.52 4237
2236.97 4278
2237.41 4325
2237.86 4272
2238.30 4111
2238.75 4173
2239.20 3864
2239.64 3928
2240.09 4000
2240.53 4023
2240.98 4175
2241.43 4021
2241.87 4104
2242.32 3834
2242.77 3738
2243.21 3775
2243.66 3756
2244.11 3669
2244.55 3734
2245.00 3644
2245.45 3555
2245.89 3666
2246.34 3641
2246.79 3532
2247.23 3450
2247.68 3360
2248.13 3624
2248.57 3372
2249.02 3204
2249.47 3560
2249.92 3465
2250.36 3432
2250.81 3364
2251.26 3389
2251.70 3496
2252.15 3404
2252.60 3467
2253.05 3483
2253.49 3511
2253.94 3433
2254.39 3561
2254.84 3741
2255.28 3360
2255.73 3563
2256.18 3626
2256.63 3280
2257.08 3193
2257.52 3341
2257.97 3485
2258.42 3378
2258.87 3227
2259.32 3391
2259.76 3439
2260.21 3462
2260.66 3336
2261.11 3310
2261.56 3299
2262.01 3515
2262.45 3493
2262.90 3592
2263.35 3770
2263.80 3673
2264.25 3722
2264.70 3945
2265.15 3827
2265.59 3606
2266.04 3913
2266.49 4194
2266.94 4049
2267.39 4049
2267.84 4178
2268.29 4430
2268.74 4400
2269.19 4106
2269.63 4228
2270.08 4438
2270.53 4365
2270.98 4501
2271.43 4531
2271.88 4608
2272.33 4522
2272.78 4492
2273.23 4372
2273.68 4104
2274.13 4379
2274.58 4255
2275.03 4243
2275.48 4127
2275.93 3942
2276.38 4045
2276.83 3965
2277.28 3797
2277.73 3555
2278.18 3514
2278.63 3701
2279.08 3726
2279.53 3731
2279.98 3912
2280.43 3774
2280.88 3735
2281.33 3718
2281.78 3824
2282.23 3835
2282.68 3998
2283.13 3901
2283.58 3875
2284.03 4001
2284.48 3963
2284.93 4098
2285.38 3968
2285.83 4037
2286.28 4021
2286.73 3716
2287.19 3760
2287.64 3813
2288.09 3747
2288.54 3588
2288.99 3603
2289.44 3878
2289.89 3919
2290.34 4108
2290.79 4221
2291.25 4263
2291.70 4467
2292.15 5108
2292.60 5009
2293.05 5268
2293.50 5424
2293.95 5742
2294.41 5707
2294.86 5652
2295.31 5966
2295.76 5913
2296.21 5728
2296.66 5586
2297.12 5504
2297.57 5443
2298.02 5499
2298.47 5476
2298.92 5153
2299.38 4663
2299.83 4433
2300.28 4585
2300.73 4339
2301.18 4109
2301.64 4310
2302.09 4375
2302.54 4262
2302.99 3901
2303.45 3756
2303.90 3594
2304.35 3552
2304.80 3454
2305.26 3620
2305.71 3572
2306.16 3662
2306.61 3819
2307.07 3781
2307.52 3584
2307.97 3578
2308.43 3741
2308.88 4072
2309.33 3996
2309.79 3750
2310.24 3820
2310.69 3840
2311.15 4064
2311.60 4345
2312.05 4231
2312.51 4375
2312.96 4468
2313.41 4523
2313.87 4423
2314.32 4572
2314.77 4306
2315.23 4276
2315.68 4136
2316.13 4021
2316.59 3772
2317.04 3775
2317.49 3629
2317.95 3674
2318.40 3585
2318.86 3803
2319.31 3952
2319.76 3767
2320.22 3688
2320.67 3656
2321.13 3788
2321.58 3905
2322.04 4084
2322.49 3812
2322.94 3841
2323.40 3922
2323.85 4041
2324.31 3871
2324.76 3880
2325.22 3996
2325.67 3951
2326.13 4016
2326.58 3798
2327.04 3817
2327.49 4078
2327.95 4052
2328.40 3968
2328.86 3847
2329.31 3835
2329.77 4075
2330.22 4428
2330.68 4360
2331.13 4271
2331.59 4257
2332.04 4300
2332.50 4194
2332.95 4177
2333.41 4153
2333.86 4522
2334.32 4308
2334.77 4452
2335.23 4094
2335.69 4413
2336.14 3924
2336.60 3986
2337.05 3791
2337.51 3903
2337.96 3853
2338.42 4006
2338.88 3907
2339.33 3724
2339.79 3773
2340.24 4122
2340.70 4267
2341.16 4186
2341.61 4285
2342.07 4323
2342.52 4607
2342.98 4719
2343.44 4727
2343.89 4882
2344.35 4923
2344.81 5065
2345.26 4877
2345.72 4859
2346.18 4689
2346.63 4549
2347.09 4810
2347.55 4892
2348.00 4811
2348.46 4778
2348.92 4765
2349.37 4710
2349.83 4739
2350.29 4827
2350.75 4749
2351.20 4550
2351.66 4330
2352.12 4114
2352.57 4188
2353.03 4369
2353.49 4011
2353.95 3939
2354.40 3971
2354.86 3937
2355.32 4104
2355.78 4169
2356.23 3922
2356.69 3885
2357.15 4055
2357.61 3910
2358.07 3737
2358.52 3664
2358.98 3812
2359.44 3899
2359.90 3695
2360.36 3566
2360.81 3909
2361.27 3840
2361.73 3727
2362.19 3692
2362.65 3905
2363.10 3918
2363.56 3948
2364.02 3936
2364.48 3761
2364.94 4031
2365.40 4040
2365.86 3970
2366.31 4042
2366.77 3942
2367.23 4140
2367.69 4219
2368.15 4144
2368.61 4016
2369.07 4165
2369.53 3986
2369.98 4287
2370.44 4350
2370.90 4139
2371.36 4233
2371.82 4594
2372.28 4633
2372.74 3994
2373.20 3889
2373.66 4087
2374.12 4067
2374.58 3823
2375.04 3766
2375.50 3950
2375.95 3844
2376.41 3658
2376.87 3822
2377.33 3965
2377.79 3766
2378.25 3833
2378.71 3727
2379.17 3715
2379.63 3893
2380.09 4028
2380.55 3720
2381.01 3852
2381.47 3922
2381.93 3809
2382.39 3984
2382.85 4005
2383.31 3959
2383.77 3993
2384.23 4159
2384.69 4267
2385.15 4058
2385.62 3884
2386.08 3794
2386.54 3842
2387.00 4225
2387.46 4157
2387.92 3909
2388.38 3897
2388.84 3839
2389.30 3953
2389.76 3678
2390.22 3528
2390.68 3572
2391.14 3877
2391.61 3814
2392.07 3748
2392.53 3760
2392.99 3696
2393.45 3573
2393.91 3542
2394.37 3668
2394.83 3709
2395.30 3573
2395.76 3700
2396.22 3616
2396.68 3774
2397.14 3640
2397.60 3510
2398.07 3584
2398.53 3540
2398.99 3661
2399.45 3585
2399.91 3537
2400.37 3567
2400.84 3601
2401.30 3414
2401.76 3324
2402.22 3521
2402.68 3472
2403.15 3299
2403.61 3486
2404.07 3393
2404.53 3453
2405.00 3548
2405.46 3544
2405.92 3489
2406.38 3700
2406.85 3746
2407.31 3583
2407.77 3717
2408.23 3647
2408.70 3890
2409.16 3772
2409.62 3713
2410.08 3718
2410.55 3687
2411.01 3890
2411.47 3721
2411.94 3435
2412.40 3650
2412.86 3587
2413.33 3613
2413.79 3616
2414.25 3565
2414.72 3638
2415.18 3640
2415.64 3562
2416.11 3593
2416.57 3498
2417.03 3515
2417.50 3540
2417.96 3685
2418.42 3927
2418.89 3995
2419.35 4190
2419.81 4244
2420.28 4507
2420.74 4680
2421.21 4792
2421.67 4749
2422.13 4757
2422.60 4543
2423.06 4668
2423.53 4445
2423.99 4475
2424.45 4498
2424.92 4320
2425.38 4113
2425.85 4248
2426.31 4222
2426.78 4191
2427.24 4203
2427.71 3972
2428.17 3697
2428.63 3716
2429.10 3885
2429.56 3926
2430.03 3784
2430.49 3681
2430.96 3621
2431.42 3801
2431.89 3917
2432.35 3779
2432.82 3732
2433.28 3921
2433.75 3756
2434.21 3929
2434.68 3748
2435.14 3703
2435.61 3925
2436.07 4109
2436.54 3931
2437.01 3834
2437.47 3809
2437.94 3843
2438.40 3984
2438.87 4360
2439.33 4442
2439.80 4261
2440.26 4451
2440.73 4459
2441.20 4727
2441.66 5070
2442.13 5433
2442.59 5561
2443.06 5595
2443.53 5576
2443.99 5401
2444.46 5254
2444.92 5028
2445.39 5190
2445.86 5023
2446.32 4779
2446.79 4547
2447.26 4335
2447.72 4106
2448.19 3901
2448.66 3939
2449.12 3816
2449.59 3703
2450.05 3774
2450.52 3606
2450.99 3472
2451.46 3380
2451.92 3506
2452.39 3489
2452.86 3476
2453.32 3654
2453.79 3459
2454.26 3589
2454.72 3531
2455.19 3646
2455.66 3603
2456.13 3779
2456.59 3658
2457.06 3628
2457.53 3763
2458.00 3902
2458.46 3910
2458.93 3745
2459.40 3940
2459.87 3825
2460.33 3734
2460.80 3534
2461.27 3642
2461.74 3880
2462.20 3712
2462.67 3654
2463.14 3828
2463.61 3649
2464.08 3557
2464.54 3370
2465.01 3560
2465.48 3578
2465.95 3717
2466.42 3725
2466.88 3656
2467.35 3429
2467.82 3637
2468.29 3774
2468.76 3708
2469.23 3658
2469.70 3966
2470.16 3886
2470.63 3982
2471.10 4135
2471.57 3947
2472.04 3773
2472.51 3752
2472.98 3754
2473.44 3732
2473.91 3797
2474.38 3817
2474.85 3578
2475.32 3585
2475.79 3535
2476.26 3623
2476.73 3316
2477.20 3329
2477.67 3434
2478.14 3647
2478.61 3658
2479.08 3606
2479.54 3627
2480.01 3758
2480.48 3962
2480.95 4089
2481.42 4134
2481.89 4265
2482.36 4464
2482.83 4348
2483.30 4547
2483.77 4523
2484.24 4573
2484.71 4038
2485.18 4346
2485.65 4226
2486.12 4018
2486.59 3746
2487.06 3759
2487.53 3787
2488.00 3682
2488.47 3922
2488.94 3713
2489.41 3682
2489.88 3673
2490.35 3559
2490.83 3789
2491.30 3699
2491.77 3686
2492.24 3880
2492.71 3942
2493.18 3741
2493.65 3639
2494.12 3671
2494.59 3789
2495.06 3806
2495.53 3980
2496.00 3932
2496.48 3841
2496.95 4206
2497.42 4239
2497.89 4209
2498.36 4194
2498.83 4537
2499.30 4402
2499.77 4456
2500.25 4152
2500.72 3850
2501.19 3711
2501.66 3778
2502.13 3827
2502.60 3713
2503.07 3629
2503.55 3771
2504.02 3689
2504.49 3509
2504.96 3326
2505.43 3504
2505.91 3461
2506.38 3409
2506.85 3558
2507.32 3463
2507.79 3666
2508.27 3526
2508.74 3724
2509.21 3889
2509.68 3927
2510.16 3762
2510.63 4028
2511.10 3998
2511.57 4325
2512.05 4278
2512.52 4181
2512.99 4261
2513.46 4419
2513.94 4365
2514.41 4053
2514.88 4025
2515.35 4095
2515.83 4024
2516.30 4220
2516.77 4384
2517.25 3941
2517.72 3934
2518.19 4002
2518.67 3978
2519.14 3973
2519.61 3919
2520.09 3749
2520.56 3923
2521.03 4137
2521.51 3785
2521.98 3870
2522.45 3762
2522.93 3674
2523.40 3928
2523.87 3976
2524.35 3582
2524.82 3405
2525.29 3370
2525.77 3585
2526.24 3513
2526.72 3584
2527.19 3696
2527.66 3661
2528.14 3559
2528.61 3598
2529.09 3577
2529.56 3564
2530.03 3461
2530.51 3614
2530.98 3717
2531.46 4009
2531.93 3574
2532.41 3488
2532.88 3695
2533.36 3765
2533.83 3720
2534.31 3689
2534.78 3894
2535.25 3858
2535.73 3853
2536.20 4012
2536.68 4011
2537.15 3781
2537.63 3866
2538.10 3780
2538.58 3760
2539.05 3676
2539.53 3870
2540.00 3728
2540.48 3884
2540.95 3717
2541.43 3593
2541.91 3624
2542.38 3819
2542.86 3823
2543.33 3965
2543.81 3785
2544.28 3869
2544.76 3905
2545.23 3873
2545.71 3739
2546.19 3699
2546.66 3799
2547.14 3768
2547.61 3832
2548.09 3909
2548.56 4094
2549.04 4192
2549.52 4406
2549.99 4569
2550.47 4345
2550.95 4737
2551.42 4884
2551.90 4826
2552.37 4457
2552.85 4671
2553.33 4652
2553.80 4805
2554.28 5011
2554.76 5027
2555.23 4890
2555.71 4947
2556.19 5068
2556.66 5058
2557.14 5162
2557.62 5277
2558.09 5339
2558.57 5401
2559.05 5340
2559.52 5236
2560.00 5185
2560.48 5087
2560.96 4851
2561.43 4517
2561.91 4407
2562.39 4592
2562.86 4340
2563.34 4087
2563.82 4137
2564.30 4051
2564.77 4018
2565.25 3860
2565.73 3724
2566.21 3758
2566.68 3780
2567.16 3627
2567.64 3884
2568.12 3569
2568.60 3267
2569.07 3514
2569.55 3527
2570.03 3525
2570.51 3465
2570.99 3522
2571.46 3615
2571.94 3449
2572.42 3532
2572.90 3492
2573.38 3470
2573.85 3548
2574.33 3476
2574.81 3484
2575.29 3534
2575.77 3654
2576.25 3620
2576.73 3691
2577.20 3817
2577.68 3783
2578.16 3950
2578.64 3588
2579.12 3482
2579.60 3754
2580.08 3762
2580.56 3740
2581.04 3538
2581.51 3523
2581.99 3550
2582.47 3570
2582.95 3598
2583.43 3747
2583.91 3686
2584.39 3576
2584.87 3593
2585.35 3664
2585.83 3684
2586.31 3750
2586.79 3519
2587.27 3569
2587.75 3384
2588.23 3461
2588.71 3515
2589.18 3683
2589.66 3726
2590.14 3571
2590.62 3583
2591.10 3631
2591.58 3623
2592.06 3847
2592.54 3810
2593.02 3827
2593.50 3709
2593.98 3606
2594.47 3804
2594.95 3919
2595.43 3885
2595.91 4181
2596.39 4145
2596.87 4119
2597.35 4043
2597.83 3822
2598.31 3856
2598.79 3787
2599.27 3859
2599.75 4155
2600.23 3902
2600.71 3502
2601.19 3657
2601.67 3684
2602.16 3694
2602.64 3569
2603.12 3628
2603.60 3638
2604.08 3801
2604.56 3382
2605.04 3373
2605.52 3194
2606.00 3327
2606.49 3692
2606.97 3330
2607.45 3571
2607.93 3583
2608.41 3533
2608.89 3641
2609.37 3656
2609.86 3633
2610.34 3931
2610.82 4173
2611.30 3982
2611.78 4340
2612.27 4492
2612.75 4489
2613.23 4322
2613.71 4626
2614.19 4388
2614.68 4130
2615.16 4276
2615.64 4214
2616.12 3796
2616.60 3855
2617.09 3782
2617.57 3560
2618.05 3518
2618.53 3728
2619.02 3476
2619.50 3644
2619.98 3685
2620.46 3760
2620.95 3468
2621.43 3647
2621.91 3644
2622.40 3598
2622.88 3437
2623.36 3510
2623.84 3496
2624.33 3559
2624.81 3621
2625.29 3532
2625.78 3782
2626.26 3548
2626.74 3492
2627.23 3570
2627.71 3469
2628.19 3599
2628.68 3398
2629.16 3443
2629.64 3592
2630.13 3589
2630.61 3495
2631.09 3701
2631.58 3467
2632.06 3775
2632.54 3601
2633.03 3455
2633.51 3511
2634.00 3709
2634.48 3743
2634.96 3609
2635.45 3759
2635.93 3660
2636.42 3809
2636.90 3497
2637.38 3478
2637.87 3616
2638.35 3513
2638.84 3583
2639.32 3472
2639.81 3512
2640.29 3637
2640.78 3704
2641.26 3758
2641.74 3562
2642.23 3762
2642.71 3783
2643.20 3679
2643.68 3916
2644.17 3910
2644.65 4001
2645.14 3922
2645.62 3940
2646.11 3963
2646.59 3840
2647.08 3883
2647.56 3725
2648.05 3698
2648.53 3718
2649.02 3605
2649.50 3632
2649.99 3578
2650.48 3596
2650.96 3697
2651.45 3635
2651.93 3533
2652.42 3760
2652.90 3491
2653.39 3550
2653.87 3601
2654.36 3809
2654.85 3457
2655.33 3509
2655.82 3557
2656.30 3540
2656.79 3486
2657.28 3740
2657.76 3579
2658.25 3720
2658.73 3649
2659.22 3427
2659.71 3404
2660.19 3520
2660.68 3605
2661.17 3283
2661.65 3431
2662.14 3506
2662.62 3365
2663.11 3394
2663.60 3410
2664.08 3349
2664.57 3461
2665.06 3391
2665.55 3511
2666.03 3485
2666.52 3337
2667.01 3512
2667.49 3598
2667.98 3542
2668.47 3654
2668.95 3516
2669.44 3445
2669.93 3699
2670.42 3551
2670.90 3445
2671.39 3697
2671.88 3601
2672.36 3548
2672.85 3566
2673.34 3688
2673.83 3860
2674.31 3510
2674.80 3945
2675.29 3878
2675.78 4086
2676.27 4364
2676.75 4304
2677.24 4381
2677.73 4279
2678.22 4347
2678.71 4497
2679.19 4431
2679.68 4560
2680.17 4702
2680.66 4634
2681.15 4505
2681.63 4802
2682.12 4718
2682.61 4962
2683.10 4911
2683.59 4860
2684.08 4717
2684.56 4901
2685.05 5147
2685.54 5363
2686.03 5248
2686.52 5243
2687.01 5237
2687.50 5058
2687.99 5058
2688.47 4882
2688.96 4887
2689.45 4876
2689.94 4427
2690.43 4301
2690.92 4168
2691.41 4092
2691.90 4031
2692.39 3867
2692.88 3667
2693.37 3689
2693.85 3690
2694.34 3752
2694.83 3757
2695.32 3987
2695.81 3961
2696.30 3888
2696.79 3719
2697.28 3788
2697.77 4029
2698.26 4108
2698.75 3934
2699.24 4232
2699.73 4332
2700.22 4064
2700.71 4124
2701.20 4142
2701.69 4154
2702.18 4171
2702.67 4010
2703.16 3859
2703.65 4164
2704.14 4024
2704.63 4092
2705.12 4059
2705.61 4014
2706.10 3983
2706.59 4056
2707.08 4088
2707.58 4197
2708.07 4280
2708.56 3946
2709.05 4071
2709.54 4037
2710.03 4073
2710.52 3675
2711.01 3759
2711.50 3682
2711.99 3589
2712.48 3643
2712.98 3542
2713.47 3743
2713.96 3858
2714.45 3714
2714.94 3587
2715.43 3613
2715.92 3544
2716.41 3556
2716.91 3472
2717.40 3509
2717.89 3556
2718.38 3556
2718.87 3684
2719.36 3588
2719.86 3629
2720.35 3597
2720.84 3704
2721.33 3575
2721.82 3697
2722.31 3533
2722.81 3689
2723.30 3803
2723.79 3795
2724.28 3631
2724.77 3833
2725.27 3795
2725.76 4021
2726.25 4223
2726.74 3908
2727.24 3781
2727.73 3989
2728.22 3986
2728.71 3495
2729.21 3559
2729.70 3553
2730.19 3747
2730.68 3729
2731.18 3478
2731.67 3541
2732.16 3598
2732.66 3379
2733.15 3574
2733.64 3633
2734.13 3634
2734.63 3592
2735.12 3594
2735.61 3670
2736.11 3671
2736.60 3616
2737.09 3694
2737.59 3824
2738.08 3905
2738.57 3842
2739.07 3678
2739.56 3828
2740.05 3867
2740.55 3735
2741.04 3764
2741.54 3843
2742.03 3836
2742.52 3679
2743.02 3509
2743.51 3690
2744.00 3532
2744.50 3472
2744.99 3374
2745.49 3439
2745.98 3366
2746.47 3400
2746.97 3425
2747.46 3259
2747.96 3358
2748.45 3373
2748.95 3442
2749.44 3346
2749.93 3272
2750.43 3424
2750.92 3434
2751.42 3410
2751.91 3334
2752.41 3421
2752.90 3455
2753.40 3645
2753.89 3655
2754.39 3577
2754.88 3463
2755.38 3547
2755.87 3636
2756.37 3317
2756.86 3454
2757.36 3717
2757.85 3677
2758.35 3611
2758.84 3586
2759.34 3730
2759.83 3730
2760.33 3624
2760.82 3435
2761.32 3529
2761.81 3575
2762.31 3694
2762.81 3572
2763.30 3358
2763.80 3581
2764.29 3454
2764.79 3523
2765.28 3553
2765.78 3552
2766.28 3585
2766.77 3401
2767.27 3317
2767.76 3412
2768.26 3219
2768.76 3250
2769.25 3295
2769.75 3303
2770.25 3343
2770.74 3166
2771.24 3236
2771.73 3511
2772.23 3290
2772.73 3455
2773.22 3582
2773.72 3610
2774.22 3784
2774.71 3631
2775.21 3521
2775.71 3605
2776.20 3935
2776.70 4078
2777.20 4274
2777.69 4150
2778.19 3970
2778.69 4100
2779.19 4126
2779.68 4107
2780.18 4008
2780.68 4161
2781.17 3972
2781.67 4108
2782.17 3764
2782.67 3755
2783.16 3847
2783.66 4053
2784.16 3832
2784.66 3791
2785.15 3941
2785.65 3867
2786.15 3891
2786.65 3788
2787.15 3753
2787.64 3708
2788.14 3651
2788.64 3916
2789.14 3621
2789.63 3656
2790.13 3760
2790.63 3509
2791.13 3656
2791.63 3630
2792.13 3572
2792.62 3653
2793.12 3948
2793.62 3808
2794.12 3693
2794.62 3606
2795.12 3576
2795.61 4007
2796.11 3957
2796.61 4065
2797.11 4140
2797.61 4254
2798.11 4462
2798.61 4633
2799.11 4920
2799.60 5395
2800.10 5202
2800.60 5345
2801.10 5397
2801.60 5251
2802.10 5344
2802.60 5264
2803.10 5133
2803.60 4955
2804.10 4749
2804.60 4699
2805.10 4871
2805.59 4630
2806.09 4902
2806.59 4719
2807.09 4786
2807.59 5015
2808.09 5181
2808.59 5376
2809.09 5787
2809.59 6229
2810.09 6650
2810.59 7017
2811.09 7187
2811.59 7537
2812.09 7497
2812.59 7170
2813.09 7419
2813.59 7125
2814.09 6696
2814.59 6406
2815.09 5936
2815.59 5328
2816.09 4972
2816.59 4963
2817.09 4619
2817.59 4362
2818.09 4323
2818.60 4463
2819.10 4180
2819.60 4327
2820.10 4254
2820.60 4236
2821.10 4511
2821.60 4684
2822.10 4660
2822.60 4766
2823.10 5110
2823.60 4836
2824.10 4628
2824.61 4771
2825.11 4575
2825.61 4474
2826.11 4382
2826.61 4417
2827.11 4418
2827.61 4320
2828.12 4293
2828.62 4349
2829.12 4370
2829.62 4238
2830.12 4279
2830.62 4466
2831.12 4103
2831.63 4006
2832.13 3938
2832.63 4045
2833.13 3809
2833.63 3869
2834.14 3885
2834.64 4063
2835.14 3750
2835.64 3733
2836.14 3926
2836.65 4013
2837.15 3987
2837.65 3854
2838.15 3797
2838.66 3861
2839.16 3853
2839.66 3953
2840.16 3957
2840.67 3851
2841.17 3743
2841.67 4025
2842.17 3868
2842.68 3850
2843.18 3891
2843.68 3715
2844.18 3648
2844.69 3834
2845.19 3877
2845.69 3686
2846.20 3793
2846.70 3663
2847.20 3784
2847.71 3954
2848.21 4013
2848.71 3860
2849.22 4114
2849.72 4169
2850.22 4073
2850.73 4464
2851.23 4187
2851.73 4153
2852.24 4126
2852.74 4064
2853.24 4104
2853.75 3960
2854.25 3861
2854.75 3764
2855.26 3811
2855.76 3929
2856.27 3891
2856.77 3708
2857.27 3510
2857.78 3629
2858.28 3546
2858.79 3716
2859.29 3551
2859.80 3621
2860.30 3751
2860.80 3735
2861.31 3894
2861.81 3578
2862.32 3762
2862.82 3676
2863.33 3486
2863.83 3607
2864.34 3647
2864.84 3583
2865.34 3518
2865.85 3424
2866.35 3712
2866.86 3497
2867.36 3502
2867.87 3643
2868.37 3700
2868.88 3432
2869.38 3473
2869.89 3444
2870.39 3754
2870.90 3710
2871.41 3563
2871.91 3717
2872.42 3782
2872.92 3668
2873.43 3658
2873.93 3635
2874.44 3678
2874.94 3626
2875.45 3845
2875.95 3728
2876.46 3932
2876.97 3980
2877.47 3946
2877.98 3909
2878.48 3926
2878.99 3836
2879.50 3851
2880.00 3748
2880.51 3800
2881.01 3703
2881.52 3779
2882.03 4102
2882.53 4300
2883.04 4371
2883.54 4170
2884.05 4359
2884.56 4652
2885.06 4716
2885.57 5000
2886.08 4989
2886.58 4926
2887.09 4849
2887.60 5009
2888.10 5423
2888.61 5570
2889.12 5337
2889.62 5423
2890.13 5351
2890.64 5381
2891.15 5344
2891.65 5577
2892.16 5303
2892.67 5212
2893.17 5201
2893.68 4779
2894.19 4397
2894.70 4280
2895.20 4383
2895.71 4356
2896.22 4223
2896.73 4244
2897.23 4322
2897.74 4365
2898.25 4092
2898.76 4068
2899.26 4268
2899.77 4088
2900.28 4052
2900.79 4182
2901.29 4160
2901.80 4252
2902.31 4346
2902.82 4445
2903.33 4347
2903.83 4336
2904.34 4547
2904.85 4772
2905.36 4438
2905.87 4436
2906.38 4577
2906.88 4736
2907.39 4775
2907.90 4747
2908.41 4572
2908.92 4772
2909.43 4700
2909.94 4659
2910.44 4629
2910.95 4423
2911.46 4300
2911.97 4259
2912.48 4280
2912.99 4169
2913.50 3978
2914.01 3990
2914.52 3981
2915.02 4114
2915.53 4095
2916.04 4183
2916.55 3996
2917.06 4282
2917.57 4182
2918.08 4255
2918.59 4199
2919.10 4244
2919.61 4375
2920.12 3878
2920.63 3875
2921.14 3900
2921.65 3941
2922.16 3946
2922.67 4069
2923.18 4044
2923.69 4394
2924.20 4204
2924.71 4619
2925.22 4439
2925.73 4615
2926.24 4819
2926.75 5076
2927.26 5422
2927.77 5444
2928.28 5429
2928.79 5758
2929.30 5782
2929.81 5781
2930.32 5645
2930.83 5331
2931.34 4963
2931.85 4917
2932.36 4818
2932.87 4474
2933.38 4300
2933.89 3958
2934.40 3872
2934.91 3781
2935.42 3650
2935.94 3800
2936.45 3767
2936.96 3644
2937.47 3597
2937.98 3885
2938.49 3913
2939.00 3953
2939.51 4073
2940.02 3897
2940.54 3811
2941.05 3859
2941.56 3933
2942.07 4091
2942.58 3882
2943.09 3856
2943.61 3987
2944.12 3833
2944.63 3756
2945.14 3957
2945.65 4121
2946.16 4215
2946.68 4464
2947.19 4413
2947.70 4601
2948.21 5052
2948.72 5309
2949.24 5322
2949.75 5144
2950.26 5296
2950.77 5383
2951.28 5392
2951.80 4958
2952.31 5039
2952.82 4774
2953.33 4725
2953.85 4351
2954.36 4311
2954.87 4160
2955.38 4064
2955.90 4003
2956.41 4005
2956.92 3836
2957.43 3766
2957.95 3614
2958.46 3871
2958.97 3518
2959.49 3766
2960.00 3840
2960.51 3637
2961.03 3814
2961.54 3832
2962.05 3988
2962.57 3998
2963.08 4156
2963.59 4136
2964.11 4133
2964.62 4078
2965.13 4203
2965.65 4134
2966.16 4510
2966.67 4259
2967.19 4087
2967.70 4180
2968.21 3978
2968.73 4031
2969.24 3842
2969.76 3871
2970.27 3992
2970.78 3930
2971.30 3747
2971.81 3881
2972.33 4037
2972.84 3857
2973.35 3713
2973.87 3701
2974.38 3834
2974.90 3912
2975.41 3841
2975.92 3668
2976.44 3788
2976.95 3660
2977.47 3759
2977.98 3842
2978.50 3957
2979.01 3882
2979.53 3506
2980.04 3785
2980.56 3567
2981.07 3734
2981.59 3900
2982.10 3952
2982.62 3819
2983.13 3658
2983.65 3703
2984.16 3723
2984.68 3690
2985.19 3869
2985.71 4054
2986.22 4000
2986.74 3850
2987.25 3715
2987.77 3855
2988.28 3981
2988.80 3904
2989.31 3996
2989.83 4119
2990.35 4202
2990.86 4037
2991.38 4011
2991.89 4127
2992.41 4169
2992.92 4255
2993.44 4229
2993.96 4359
2994.47 4304
2994.99 4249
2995.50 4340
2996.02 4570
2996.54 4783
2997.05 4769
2997.57 4722
2998.09 4861
2998.60 4982
2999.12 5228
2999.64 5488
3000.15 5388
3000.67 5580
3001.18 5582
3001.70 5709
3002.22 5645
3002.73 5525
3003.25 5553
3003.77 5180
3004.29 4948
3004.80 4907
3005.32 5245
3005.84 5311
3006.35 5095
3006.87 5020
3007.39 5023
3007.90 4898
3008.42 4802
3008.94 4963
3009.46 4732
3009.97 4676
3010.49 4400
3011.01 4285
3011.53 4254
3012.04 4201
3012.56 4097
3013.08 3863
3013.60 3809
3014.11 3827
3014.63 4098
3015.15 3860
3015.67 4027
3016.18 4367
3016.70 4212
3017.22 4041
3017.74 4193
3018.26 4196
3018.77 4255
3019.29 4445
3019.81 4349
3020.33 4268
3020.85 4414
3021.37 4530
3021.88 4666
3022.40 4644
3022.92 4496
3023.44 4527
3023.96 4362
3024.48 4412
3025.00 4778
3025.51 4683
3026.03 4616
3026.55 4759
3027.07 4499
3027.59 4355
3028.11 4699
3028.63 4631
3029.15 4438
3029.67 4503
3030.18 4505
3030.70 4507
3031.22 4446
3031.74 4428
3032.26 4416
3032.78 4300
3033.30 4308
3033.82 4172
3034.34 4096
3034.86 4014
3035.38 4232
3035.90 4422
3036.42 4265
3036.94 4326
3037.46 4369
3037.98 4247
3038.50 4346
3039.02 4026
3039.54 3979
3040.06 4023
3040.58 4057
3041.10 4170
3041.62 4066
3042.14 3926
3042.66 3693
3043.18 3519
3043.70 3607
3044.22 3845
3044.74 3849
3045.26 3941
3045.78 3868
3046.30 3786
3046.82 3858
3047.34 3796
3047.86 3710
3048.38 3715
3048.90 3725
3049.42 4020
3049.94 3852
3050.46 3866
3050.98 4019
3051.50 3850
3052.03 3891
3052.55 3729
3053.07 3808
3053.59 3723
3054.11 3609
3054.63 3651
3055.15 3529
3055.67 3777
3056.19 3646
3056.72 3676
3057.24 3642
3057.76 3572
3058.28 3577
3058.80 3580
3059.32 3594
3059.84 3594
3060.37 3563
3060.89 3522
3061.41 3614
3061.93 3676
3062.45 3794
3062.98 3651
3063.50 3734
3064.02 3436
3064.54 3587
3065.06 3605
3065.59 3873
3066.11 3857
3066.63 3678
3067.15 3767
3067.67 3711
3068.20 3719
3068.72 3881
3069.24 4083
3069.76 4128
3070.29 3902
3070.81 4084
3071.33 4286
3071.85 4101
3072.38 3922
3072.90 3911
3073.42 4155
3073.95 3975
3074.47 3937
3074.99 3895
3075.51 3881
3076.04 3806
3076.56 3810
3077.08 3919
3077.61 3933
3078.13 3865
3078.65 3690
3079.18 3745
3079.70 4191
3080.22 4191
3080.75 4312
3081.27 4296
3081.79 4460
3082.32 4465
3082.84 4653
3083.36 4680
3083.89 4787
3084.41 4456
3084.93 4445
3085.46 4510
3085.98 4528
3086.51 4362
3087.03 4361
3087.55 4428
3088.08 4463
3088.60 4358
3089.13 4249
3089.65 4271
3090.17 4002
3090.70 4169
3091.22 4320
3091.75 4333
3092.27 4298
3092.80 4154
3093.32 4072
3093.85 4109
3094.37 4025
3094.89 4248
3095.42 4129
3095.94 4252
3096.47 4442
3096.99 4208
3097.52 4205
3098.04 4369
3098.57 4473
3099.09 4878
3099.62 4685
3100.14 4702
3100.67 5054
3101.19 5051
3101.72 5233
3102.24 5363
3102.77 5401
3103.29 5855
3103.82 6165
3104.34 6910
3104.87 7413
3105.40 7975
3105.92 8483
3106.45 8640
3106.97 8795
3107.50 8871
3108.02 8438
3108.55 7935
3109.08 7636
3109.60 7258
3110.13 6801
3110.65 6130
3111.18 5712
3111.70 5412
3112.23 5045
3112.76 5094
3113.28 4994
3113.81 5133
3114.34 5117
3114.86 5068
3115.39 4994
3115.91 4836
3116.44 5065
3116.97 4851
3117.49 4585
3118.02 4571
3118.55 4367
3119.07 4321
3119.60 4337
3120.13 4080
3120.65 4250
3121.18 4094
3121.71 3989
3122.23 4241
3122.76 4198
3123.29 4045
3123.82 4077
3124.34 4400
3124.87 4144
3125.40 4061
3125.92 4140
3126.45 4078
3126.98 4014
3127.51 3962
3128.03 3899
3128.56 4095
3129.09 4185
3129.62 3942
3130.14 3913
3130.67 4112
3131.20 4116
3131.73 4044
3132.25 3969
3132.78 3796
3133.31 3766
3133.84 3841
3134.37 3891
3134.89 3635
3135.42 3555
3135.95 3602
3136.48 3559
3137.01 3433
3137.53 3457
3138.06 3599
3138.59 3598
3139.12 3631
3139.65 3720
3140.18 3693
3140.70 3912
3141.23 3743
3141.76 3745
3142.29 3607
3142.82 3594
3143.35 3641
3143.88 3641
3144.40 3736
3144.93 3716
3145.46 3642
3145.99 3544
3146.52 3672
3147.05 3771
3147.58 3761
3148.11 3812
3148.64 3912
3149.17 3989
3149.70 4221
3150.22 4344
3150.75 4252
3151.28 4323
3151.81 4280
3152.34 4103
3152.87 4212
3153.40 4309
3153.93 4322
3154.46 4070
3154.99 4259
3155.52 4208
3156.05 3942
3156.58 3929
3157.11 3934
3157.64 3886
3158.17 3799
3158.70 3586
3159.23 3750
3159.76 4092
3160.29 4078
3160.82 3978
3161.35 3887
3161.88 3839
3162.41 4110
3162.94 4127
3163.47 3907
3164.00 3778
3164.53 3999
3165.06 3840
3165.59 3792
3166.12 3700
3166.65 3717
3167.18 3829
3167.72 3702
3168.25 3659
3168.78 3691
3169.31 3857
3169.84 3781
3170.37 3623
3170.90 3685
3171.43 3553
3171.96 3571
3172.49 3488
3173.03 3593
3173.56 3727
3174.09 3715
3174.62 3841
3175.15 3642
3175.68 3645
3176.21 3610
3176.74 3624
3177.28 3518
3177.81 3925
3178.34 3840
3178.87 3797
3179.40 3838
3179.93 4019
3180.47 3925
3181.00 3973
3181.53 3847
3182.06 4013
3182.59 3940
3183.13 3809
3183.66 3857
3184.19 3826
3184.72 3691
3185.25 3668
3185.79 3632
3186.32 3794
3186.85 3924
3187.38 3704
3187.92 3456
3188.45 3530
3188.98 3685
3189.51 3688
3190.05 3557
3190.58 3642
3191.11 3657
3191.64 3365
3192.18 3579
3192.71 3978
3193.24 3810
3193.78 3615
3194.31 3487
3194.84 3665
3195.38 3437
3195.91 3514
3196.44 3626
3196.97 3663
3197.51 3860
3198.04 3748
3198.57 3792
3199.11 3706
3199.64 3847
3200.17 3787
3200.71 3645
3201.24 4018
3201.78 3998
3202.31 3933
3202.84 3960
3203.38 3995
3203.91 4125
3204.44 4281
3204.98 4367
3205.51 4245
3206.05 4490
3206.58 4285
3207.11 4320
3207.65 4475
3208.18 4474
3208.72 4430
3209.25 4486
3209.78 4407
3210.32 4656
3210.85 4637
3211.39 4701
3211.92 4617
3212.46 4803
3212.99 5163
3213.53 5270
3214.06 5259
3214.59 5474
3215.13 5396
3215.66 5248
3216.20 5085
3216.73 5281
3217.27 5015
3217.80 4954
3218.34 4933
3218.87 4484
3219.41 4219
3219.94 4494
3220.48 4434
3221.01 4386
3221.55 4390
3222.08 4312
3222.62 4226
3223.16 4271
3223.69 4356
3224.23 4484
3224.76 4481
3225.30 4637
3225.83 4337
3226.37 4567
3226.90 4619
3227.44 4466
3227.98 4163
3228.51 4567
3229.05 4576
3229.58 4673
3230.12 4724
3230.66 4471
3231.19 4346
3231.73 4180
3232.26 3847
3232.80 4009
3233.34 4158
3233.87 3957
3234.41 3989
3234.95 4002
3235.48 4154
3236.02 3982
3236.55 4108
3237.09 4179
3237.63 4034
3238.16 4148
3238.70 4430
3239.24 4363
3239.77 4302
3240.31 4459
3240.85 4747
3241.38 4662
3241.92 4724
3242.46 4826
3243.00 4827
3243.53 4917
3244.07 4547
3244.61 4448
3245.14 4520
3245.68 4401
3246.22 4447
3246.76 4246
3247.29 4015
3247.83 4236
3248.37 4356
3248.91 4092
3249.44 4141
3249.98 4357
3250.52 4420
3251.06 4300
3251.59 4366
3252.13 4369
3252.67 4387
3253.21 4275
3253.75 4216
3254.28 4386
3254.82 4660
3255.36 4677
3255.90 4649
3256.44 4411
3256.97 4541
3257.51 4554
3258.05 4599
3258.59 4705
3259.13 4731
3259.67 4888
3260.20 4773
3260.74 4994
3261.28 5001
3261.82 5134
3262.36 5223
3262.90 5545
3263.44 5681
3263.97 5434
3264.51 5773
3265.05 5869
3265.59 6182
3266.13 6173
3266.67 6426
3267.21 6839
3267.75 6912
3268.29 7618
3268.83 8168
3269.36 8431
3269.90 8816
3270.44 8897
3270.98 9103
3271.52 9109
3272.06 9588
3272.60 8467
3273.14 7753
3273.68 7212
3274.22 6887
3274.76 6481
3275.30 5881
3275.84 5650
3276.38 5340
3276.92 5385
3277.46 5222
3278.00 4961
3278.54 5013
3279.08 5125
3279.62 5336
3280.16 5353
3280.70 5453
3281.24 5658
3281.78 5617
3282.32 5341
3282.86 5474
3283.40 5408
3283.94 5339
3284.48 5198
3285.02 5086
3285.56 5326
3286.10 5316
3286.64 5364
3287.18 5432
3287.72 5618
3288.26 5765
3288.81 5957
3289.35 5829
3289.89 5564
3290.43 5721
3290.97 5892
3291.51 5747
3292.05 6023
3292.59 6081
3293.13 6122
3293.67 6066
3294.22 5979
3294.76 6283
3295.30 6576
3295.84 6804
3296.38 7111
3296.92 7309
3297.46 7843
3298.01 8205
3298.55 8365
3299.09 8511
3299.63 8750
3300.17 8779
3300.71 8321
3301.26 8038
3301.80 8015
3302.34 7740
3302.88 7155
3303.42 6976
3303.97 6538
3304.51 6583
3305.05 6146
3305.59 5863
3306.13 5932
3306.68 5680
3307.22 5607
3307.76 5557
3308.30 5600
3308.85 5556
3309.39 5398
3309.93 5527
3310.47 5335
3311.02 5411
3311.56 5292
3312.10 5493
3312.64 5405
3313.19 5427
3313.73 5327
3314.27 5385
3314.82 5500
3315.36 5413
3315.90 5428
3316.45 5855
3316.99 5692
3317.53 5737
3318.07 6106
3318.62 5945
3319.16 6071
3319.70 6180
3320.25 6638
3320.79 6974
3321.34 7126
3321.88 6874
3322.42 7185
3322.97 7639
3323.51 7914
3324.05 8233
3324.60 8294
3325.14 8342
3325.68 8482
3326.23 8362
3326.77 8236
3327.32 8049
3327.86 7970
3328.40 7991
3328.95 7700
3329.49 7321
3330.04 7061
3330.58 7301
3331.13 7014
3331.67 6916
3332.21 7131
3332.76 7278
3333.30 7722
3333.85 8227
3334.39 9365
3334.94 10846
3335.48 12866
3336.03 15518
3336.57 18865
3337.12 22349
3337.66 25643
3338.21 27472
3338.75 29570
3339.30 30662
3339.84 31277
3340.39 31070
3340.93 31066
3341.48 30240
3342.02 27952
3342.57 25874
3343.11 23178
3343.66 20849
3344.20 17836
3344.75 15166
3345.29 12918
3345.84 11091
3346.38 9959
3346.93 8441
3347.47 8043
3348.02 7215
3348.57 6860
3349.11 6512
3349.66 6533
3350.20 6483
3350.75 6634
3351.30 6789
3351.84 6811
3352.39 6993
3352.93 7403
3353.48 7676
3354.03 7857
3354.57 7982
3355.12 8100
3355.66 8089
3356.21 8043
3356.76 7719
3357.30 7603
3357.85 7245
3358.40 7277
3358.94 6916
3359.49 6477
3360.04 6141
3360.58 6004
3361.13 5636
3361.68 5367
3362.22 5217
3362.77 5353
3363.32 5441
3363.86 5197
3364.41 5120
3364.96 5229
3365.50 5177
3366.05 5280
3366.60 5312
3367.15 5315
3367.69 5377
3368.24 5305
3368.79 5286
3369.34 5361
3369.88 5240
3370.43 5252
3370.98 5426
3371.53 5478
3372.07 5412
3372.62 5495
3373.17 5637
3373.72 5397
3374.26 5619
3374.81 5428
3375.36 5728
3375.91 5599
3376.46 5712
3377.00 6020
3377.55 6216
3378.10 5985
3378.65 5976
3379.20 5968
3379.74 5679
3380.29 5578
3380.84 5468
3381.39 5289
3381.94 5217
3382.49 5054
3383.04 4989
3383.58 5271
3384.13 4791
3384.68 4877
3385.23 4888
3385.78 4743
3386.33 4912
3386.88 4745
3387.43 4536
3387.97 4806
3388.52 4713
3389.07 4737
3389.62 4793
3390.17 4566
3390.72 4693
3391.27 4579
3391.82 4399
3392.37 4241
3392.92 4349
3393.47 4000
3394.01 4008
3394.56 4224
3395.11 4267
3395.66 4249
3396.21 3957
3396.76 4099
3397.31 4253
3397.86 3912
3398.41 3832
3398.96 3977
3399.51 4100
3400.06 3902
3400.61 3748
3401.16 3790
3401.71 3874
3402.26 3613
3402.81 3776
3403.36 3831
3403.91 3686
3404.46 3636
3405.01 3490
3405.56 3701
3406.11 3785
3406.66 3945
3407.21 3926
3407.76 3871
3408.32 3727
3408.87 3686
3409.42 3667
3409.97 3772
3410.52 3747
3411.07 3820
3411.62 3495
3412.17 3616
3412.72 3671
3413.27 3942
3413.82 4074
3414.37 4077
3414.93 4085
3415.48 4182
3416.03 4198
3416.58 4043
3417.13 4269
3417.68 4132
3418.23 4157
3418.78 3907
3419.34 4013
3419.89 4098
3420.44 3801
3420.99 3733
3421.54 3830
3422.09 3659
3422.65 3453
3423.20 3626
3423.75 3552
3424.30 3714
3424.85 3530
3425.40 3515
3425.96 3666
3426.51 3832
3427.06 3843
3427.61 3692
3428.17 3978
3428.72 3961
3429.27 3893
3429.82 3732
3430.37 3802
3430.93 3758
3431.48 3714
3432.03 3668
3432.58 3585
3433.14 3659
3433.69 3770
3434.24 3671
3434.79 3511
3435.35 3608
3435.90 3678
3436.45 3592
3437.01 3581
3437.56 3481
3438.11 3870
3438.66 3750
3439.22 3722
3439.77 3846
3440.32 3770
3440.88 3976
3441.43 3719
3441.98 3814
3442.54 3834
3443.09 3891
3443.64 3844
3444.20 4040
3444.75 3992
3445.30 3844
3445.86 3957
3446.41 3907
3446.97 3807
3447.52 3922
3448.07 3883
3448.63 3838
3449.18 3745
3449.73 3766
3450.29 3635
3450.84 3536
3451.40 3669
3451.95 3512
3452.50 3695
3453.06 3517
3453.61 3395
3454.17 3539
3454.72 3452
3455.28 3538
3455.83 3534
3456.38 3265
3456.94 3147
3457.49 3415
3458.05 3609
3458.60 3261
3459.16 3423
3459.71 3529
3460.27 3497
3460.82 3601
3461.38 3517
3461.93 3541
3462.49 3649
3463.04 3500
3463.60 3589
3464.15 3617
3464.71 3563
3465.26 3538
3465.82 3687
3466.37 3794
3466.93 3670
3467.48 3658
3468.04 3709
3468.59 3711
3469.15 3681
3469.70 3782
3470.26 3832
3470.82 4239
3471.37 3953
3471.93 3894
3472.48 3821
3473.04 3850
3473.59 3580
3474.15 3662
3474.71 4040
3475.26 3989
3475.82 4037
3476.37 4017
3476.93 3850
3477.49 3919
3478.04 3717
3478.60 3876
3479.16 4018
3479.71 4192
3480.27 4015
3480.82 4058
3481.38 4147
3481.94 4018
3482.49 4354
3483.05 4629
3483.61 4687
3484.16 4517
3484.72 4348
3485.28 4359
3485.83 4457
3486.39 4601
3486.95 4349
3487.50 4275
3488.06 4438
3488.62 4284
3489.18 4571
3489.73 4351
3490.29 4430
3490.85 4523
3491.40 4860
3491.96 5013
3492.52 5361
3493.08 5732
3493.63 6164
3494.19 6606
3494.75 6836
3495.31 7368
3495.86 7151
3496.42 7464
3496.98 7838
3497.54 7412
3498.09 7444
3498.65 7031
3499.21 7262
3499.77 7404
3500.33 6895
3500.88 7379
3501.44 7805
3502.00 8107
3502.56 8291
3503.12 8467
3503.67 8556
3504.23 8829
3504.79 9108
3505.35 9108
3505.91 9331
3506.47 8742
3507.03 8597
3507.58 8783
3508.14 9069
3508.70 8993
3509.26 8517
3509.82 8427
3510.38 8201
3510.94 7976
3511.49 7398
3512.05 7469
3512.61 6707
3513.17 6566
3513.73 6205
3514.29 5723
3514.85 5210
3515.41 4899
3515.97 4639
3516.53 4401
3517.09 4413
3517.64 4360
3518.20 4208
3518.76 4017
3519.32 4029
3519.88 4057
3520.44 4199
3521.00 4158
3521.56 3938
3522.12 4006
3522.68 4011
3523.24 4145
3523.80 4168
3524.36 4141
3524.92 4057
3525.48 4297
3526.04 4218
3526.60 4351
3527.16 4276
3527.72 4257
3528.28 4370
3528.84 4235
3529.40 4131
3529.96 4131
3530.52 4162
3531.08 4247
3531.64 4144
3532.20 4069
3532.76 3853
3533.32 3812
3533.89 3741
3534.45 3830
3535.01 3582
3535.57 3664
3536.13 3836
3536.69 3935
3537.25 3925
3537.81 3970
3538.37 4043
3538.93 4029
3539.49 4081
3540.06 4102
3540.62 4133
3541.18 4183
3541.74 3958
3542.30 3873
3542.86 4019
3543.42 4100
3543.98 4071
3544.55 3856
3545.11 4024
3545.67 4040
3546.23 4116
3546.79 4280
3547.35 4031
3547.92 3901
3548.48 3922
3549.04 3879
3549.60 3810
3550.16 3631
3550.72 3703
3551.29 3703
3551.85 3560
3552.41 3568
3552.97 3394
3553.54 3500
3554.10 3360
3554.66 3207
3555.22 3345
3555.78 3289
3556.35 3257
3556.91 3229
3557.47 3372
3558.03 3191
3558.60 3148
3559.16 3265
3559.72 3249
3560.29 3348
3560.85 3299
3561.41 3415
3561.97 3549
3562.54 3493
3563.10 3541
3563.66 3436
3564.23 3416
3564.79 3361
3565.35 3387
3565.91 3396
3566.48 3537
3567.04 3546
3567.60 3486
3568.17 3432
3568.73 3381
3569.29 3319
3569.86 3222
3570.42 3267
3570.99 3293
3571.55 3318
3572.11 3389
3572.68 3424
3573.24 3105
3573.80 3144
3574.37 3014
3574.93 3202
3575.50 3247
3576.06 3238
3576.62 3188
3577.19 3312
3577.75 3555
3578.32 3334
3578.88 3269
3579.44 3415
3580.01 3477
3580.57 3575
3581.14 3781
3581.70 3632
3582.27 3405
3582.83 3514
3583.40 3466
3583.96 3366
3584.52 3217
3585.09 3253
3585.65 3296
3586.22 3405
3586.78 3477
3587.35 3364
3587.91 3390
3588.48 3235
3589.04 3244
3589.61 3473
3590.17 3483
3590.74 3206
3591.30 3429
3591.87 3331
3592.43 3291
3593.00 3277
3593.56 3399
3594.13 3274
3594.70 3594
3595.26 3611
3595.83 3370
3596.39 3621
3596.96 3445
3597.52 3471
3598.09 3301
3598.65 3195
3599.22 3515
3599.79 3452
3600.35 3342
3600.92 3179
3601.48 3423
3602.05 3381
3602.62 3283
3603.18 3371
3603.75 3576
3604.32 3601
3604.88 3623
3605.45 3397
3606.01 3457
3606.58 3391
3607.15 3252
3607.71 3297
3608.28 3267
3608.85 3179
3609.41 3097
3609.98 3208
3610.55 3284
3611.11 3135
3611.68 2979
3612.25 2889
3612.81 3110
3613.38 3153
3613.95 3105
3614.51 2994
3615.08 3122
3615.65 3144
3616.22 3225
3616.78 3081
3617.35 3414
3617.92 3680
3618.48 3967
3619.05 4037
3619.62 4364
3620.19 4776
3620.75 5423
3621.32 5477
3621.89 5724
3622.46 5836
3623.02 5990
3623.59 6014
3624.16 5710
3624.73 5285
3625.30 5014
3625.86 4635
3626.43 4500
3627.00 4029
3627.57 3769
3628.14 3693
3628.70 3497
3629.27 3296
3629.84 3160
3630.41 3218
3630.98 3188
3631.55 3205
3632.11 3127
3632.68 3126
3633.25 3131
3633.82 3064
3634.39 3097
3634.96 3081
3635.52 3132
3636.09 3183
3636.66 3109
3637.23 2957
3637.80 3154
3638.37 3096
3638.94 3087
3639.51 3104
3640.08 3197
3640.64 3420
3641.21 3509
3641.78 3376
3642.35 3589
3642.92 3827
3643.49 4096
3644.06 4300
3644.63 4400
3645.20 4449
3645.77 4454
3646.34 4449
3646.91 4384
3647.48 4640
3648.05 4688
3648.62 4066
3649.19 3977
3649.76 3873
3650.33 3867
3650.90 3940
3651.47 3806
3652.03 3744
3652.60 3540
3653.17 3768
3653.75 3812
3654.32 3752
3654.89 3663
3655.46 3623
3656.03 3595
3656.60 3756
3657.17 4031
3657.74 3936
3658.31 3711
3658.88 3668
3659.45 3736
3660.02 3798
3660.59 3863
3661.16 3935
3661.73 3941
3662.30 3991
3662.87 4093
3663.44 4081
3664.01 3756
3664.59 3805
3665.16 4052
3665.73 3945
3666.30 3679
3666.87 3614
3667.44 3808
3668.01 3753
3668.58 3880
3669.15 3919
3669.73 3624
3670.30 3684
3670.87 3692
3671.44 3728
3672.01 3613
3672.58 3479
3673.15 3498
3673.73 3531
3674.30 3429
3674.87 3384
3675.44 3452
3676.01 3528
3676.58 3546
3677.16 3717
3677.73 3704
3678.30 3928
3678.87 4058
3679.44 3971
3680.02 3857
3680.59 3937
3681.16 3744
3681.73 3754
3682.31 3706
3682.88 3750
3683.45 3549
3684.02 3457
3684.60 3530
3685.17 3469
3685.74 3450
3686.31 3469
3686.89 3608
3687.46 3525
3688.03 3383
3688.60 3508
3689.18 3724
3689.75 3851
3690.32 4053
3690.90 4009
3691.47 4205
3692.04 4421
3692.61 4342
3693.19 4485
3693.76 4666
3694.33 4667
3694.91 4440
3695.48 4603
3696.05 4435
3696.63 4173
3697.20 3980
3697.77 3770
3698.35 3718
3698.92 3871
3699.50 3668
3700.07 3524
3700.64 3707
3701.22 3602
3701.79 3430
3702.36 3565
3702.94 3637
3703.51 3494
3704.09 3252
3704.66 3577
3705.23 3424
3705.81 3608
3706.38 3535
3706.96 3538
3707.53 3717
3708.11 3352
3708.68 3416
3709.25 3502
3709.83 3648
3710.40 3472
3710.98 3554
3711.55 3628
3712.13 3816
3712.70 3428
3713.28 3249
3713.85 3362
3714.43 3227
3715.00 3304
3715.58 3204
3716.15 3386
3716.73 3368
3717.30 3380
3717.88 3295
3718.45 3267
3719.03 3457
3719.60 3367
3720.18 3351
3720.75 3400
3721.33 3206
3721.90 3445
3722.48 3311
3723.05 3228
3723.63 3233
3724.20 3255
3724.78 3234
3725.36 3126
3725.93 2996
3726.51 3000
3727.08 2952
3727.66 3136
3728.23 2961
3728.81 3011
3729.39 3301
3729.96 3192
3730.54 3286
3731.11 3204
3731.69 3101
3732.27 3432
3732.84 3536
3733.42 3509
3734.00 3674
3734.57 3750
3735.15 3932
3735.72 3827
3736.30 3943
3736.88 3991
3737.45 3967
3738.03 4144
3738.61 3855
3739.18 3852
3739.76 3646
3740.34 3744
3740.92 3743
3741.49 3629
3742.07 3743
3742.65 3526
3743.22 3400
3743.80 3319
3744.38 3304
3744.95 3383
3745.53 3391
3746.11 3292
3746.69 3289
3747.26 3364
3747.84 3390
3748.42 3293
3749.00 3384
3749.57 3492
3750.15 3255
3750.73 3292
3751.31 3315
3751.88 3392
3752.46 3429
3753.04 3280
3753.62 3428
3754.19 3357
3754.77 3227
3755.35 3281
3755.93 3112
3756.51 2983
3757.08 2991
3757.66 3085
3758.24 3153
3758.82 3136
3759.40 2863
3759.98 2903
3760.55 2927
3761.13 2925
3761.71 2950
3762.29 2911
3762.87 3042
3763.45 3034
3764.03 3057
3764.60 3060
3765.18 3200
3765.76 3209
3766.34 3273
3766.92 3128
3767.50 3191
3768.08 3389
3768.66 3149
3769.24 3140
3769.81 3425
3770.39 3209
3770.97 3182
3771.55 2976
3772.13 3005
3772.71 3125
3773.29 3242
3773.87 3121
3774.45 3002
3775.03 3010
3775.61 3111
3776.19 3066
3776.77 3060
3777.35 2961
3777.93 3014
3778.51 3125
3779.09 2971
3779.67 2996
3780.25 3049
3780.83 3001
3781.41 3018
3781.99 2855
3782.57 2843
3783.15 3009
3783.73 3028
3784.31 2933
3784.89 2967
3785.47 2982
3786.05 2921
3786.63 3032
3787.21 2827
3787.79 2856
3788.37 2967
3788.95 2910
3789.53 2875
3790.11 2953
3790.69 3022
3791.27 3172
3791.85 3225
3792.43 3027
3793.01 3070
3793.59 2914
3794.18 2775
3794.76 2873
3795.34 2985
3795.92 2891
3796.50 2757
3797.08 2992
3797.66 2756
3798.24 2835
3798.83 2924
3799.41 2982
3799.99 2973
3800.57 2810
3801.15 2745
3801.73 2607
3802.31 2882
3802.90 2821
3803.48 2972
3804.06 3080
3804.64 2957
3805.22 3020
3805.80 2915
3806.39 3045
3806.97 3242
3807.55 3148
3808.13 2984
3808.71 3044
3809.30 3114
3809.88 3098
3810.46 3130
3811.04 3322
3811.63 3279
3812.21 3293
3812.79 3273
3813.37 3392
3813.95 3345
3814.54 3352
3815.12 3337
3815.70 3445
3816.29 3386
3816.87 3299
3817.45 3488
3818.03 3241
3818.62 3312
3819.20 3232
3819.78 3348
3820.36 3172
3820.95 3215
3821.53 3297
3822.11 3029
3822.70 3093
3823.28 2926
3823.86 3093
3824.45 2975
3825.03 2976
3825.61 2951
3826.20 3082
3826.78 3002
3827.36 2897
3827.95 2729
3828.53 2839
3829.11 3000
3829.70 3125
3830.28 3134
3830.87 2885
3831.45 2907
3832.03 2834
3832.62 2841
3833.20 3034
3833.79 2869
3834.37 3123
3834.95 3091
3835.54 3045
3836.12 3000
3836.71 3144
3837.29 3260
3837.87 3062
3838.46 2914
3839.04 2910
3839.63 2851
3840.21 2779
3840.80 2816
3841.38 2737
3841.97 2854
3842.55 2822
3843.13 2732
3843.72 2996
3844.30 2998
3844.89 2969
3845.47 2876
3846.06 2815
3846.64 2848
3847.23 2986
3847.81 2887
3848.40 2966
3848.98 2854
3849.57 2821
3850.15 2905
3850.74 2854
3851.33 2876
3851.91 2704
3852.50 2743
3853.08 2771
3853.67 2749
3854.25 2796
3854.84 2812
3855.42 2932
3856.01 2975
3856.60 2884
3857.18 2981
3857.77 3143
3858.35 3000
3858.94 2947
3859.52 2873
3860.11 3110
3860.70 3040
3861.28 3103
3861.87 3201
3862.45 3304
3863.04 3827
3863.63 4213
3864.21 4183
3864.80 4102
3865.39 4352
3865.97 4658
3866.56 4843
3867.15 4577
3867.73 4607
3868.32 4374
3868.91 4090
3869.49 4219
3870.08 3892
3870.67 3857
3871.25 3806
3871.84 3634
3872.43 3487
3873.01 3446
3873.60 3402
3874.19 3278
3874.77 3184
3875.36 3051
3875.95 2908
3876.54 2948
3877.12 3091
3877.71 3190
3878.30 3338
3878.89 3120
3879.47 3218
3880.06 3163
3880.65 3089
3881.24 3132
3881.82 3248
3882.41 2936
3883.00 2932
3883.59 2994
3884.17 3170
3884.76 2988
3885.35 2859
3885.94 2882
3886.53 2776
3887.11 2931
3887.70 2989
3888.29 2885
3888.88 2876
3889.47 2873
3890.05 2995
3890.64 2929
3891.23 3064
3891.82 3032
3892.41 3039
3893.00 2984
3893.59 3119
3894.17 3188
3894.76 3372
3895.35 3393
3895.94 3406
3896.53 3363
3897.12 3198
3897.71 3260
3898.30 3302
3898.88 3022
3899.47 3082
3900.06 3147
3900.65 3286
3901.24 3220
3901.83 3065
3902.42 3180
3903.01 3149
3903.60 3088
3904.19 3114
3904.78 3237
3905.37 3091
3905.95 2998
3906.54 2974
3907.13 3168
3907.72 3032
3908.31 2960
3908.90 3031
3909.49 3230
3910.08 3020
3910.67 3047
3911.26 3057
3911.85 2916
3912.44 2714
3913.03 2853
3913.62 2751
3914.21 2754
3914.80 2718
3915.39 2687
3915.98 2683
3916.57 2674
3917.16 2551
3917.75 2735
3918.34 2771
3918.93 2822
3919.52 2821
3920.12 2780
3920.71 2791
3921.30 2825
3921.89 2972
3922.48 2988
3923.07 2935
3923.66 2833
3924.25 2931
3924.84 2995
3925.43 2806
3926.02 2811
3926.61 2893
3927.20 2756
3927.80 2774
3928.39 2805
3928.98 2905
3929.57 2797
3930.16 2755
3930.75 2763
3931.34 2749
3931.94 2699
3932.53 2733
3933.12 2720
3933.71 2847
3934.30 2665
3934.89 2561
3935.48 2524
3936.08 2596
3936.67 2566
3937.26 2662
3937.85 2760
3938.44 2775
3939.04 2730
3939.63 2715
3940.22 2774
3940.81 2741
3941.40 2677
3942.00 2635
3942.59 2726
3943.18 2774
3943.77 2789
3944.37 2846
3944.96 2641
3945.55 2765
3946.14 2796
3946.74 2847
3947.33 2825
3947.92 3013
3948.51 2775
3949.11 2770
3949.70 2626
3950.29 2704
3950.88 2771
3951.48 2977
3952.07 2771
3952.66 2828
3953.26 2827
3953.85 2879
3954.44 2738
3955.04 2720
3955.63 2766
3956.22 2738
3956.82 2764
3957.41 2735
3958.00 2708
3958.60 2756
3959.19 2811
3959.78 2695
3960.38 2754
3960.97 2914
3961.56 2818
3962.16 2800
3962.75 2821
3963.34 2783
3963.94 2784
3964.53 2866
3965.13 2984
3965.72 2848
3966.31 2902
3966.91 2881
3967.50 2769
3968.10 2817
3968.69 3119
3969.28 2912
3969.88 2945
3970.47 2853
3971.07 2814
3971.66 2880
3972.26 2784
3972.85 2795
3973.45 2857
3974.04 2945
3974.63 3006
3975.23 2948
3975.82 2859
3976.42 2742
3977.01 2841
3977.61 2908
3978.20 2863
3978.80 2807
3979.39 2980
3979.99 3110
3980.58 2989
3981.18 2957
3981.77 2926
3982.37 3025
3982.96 3086
3983.56 3154
3984.15 3130
3984.75 3003
3985.35 3107
3985.94 3018
3986.54 3117
3987.13 3053
3987.73 3188
3988.32 3020
3988.92 2918
3989.51 3161
3990.11 3177
3990.71 3047
3991.30 3224
3991.90 3289
3992.49 3249
3993.09 3186
3993.69 3276
3994.28 3321
3994.88 3146
3995.47 3008
3996.07 3252
3996.67 3180
3997.26 3088
3997.86 3052
3998.46 3123
3999.05 2991
3999.65 3206
4000.25 3094
4000.84 3277
4001.44 3129
4002.04 3144
4002.63 3132
4003.23 3182
4003.83 3054
4004.42 3041
4005.02 3037
4005.62 3045
4006.21 3048
4006.81 2903
4007.41 2904
4008.01 3103
4008.60 3190
4009.20 3264
4009.80 3101
4010.39 2882
4010.99 3034
4011.59 3287
4012.19 3256
4012.78 3428
4013.38 3107
4013.98 3118
4014.58 3168
4015.17 3286
4015.77 3202
4016.37 3309
4016.97 3374
4017.57 3118
4018.16 3460
4018.76 3657
4019.36 3872
4019.96 3856
4020.56 3759
4021.15 3942
4021.75 3962
4022.35 3864
4022.95 3939
4023.55 3789
4024.14 3551
4024.74 3529
4025.34 3516
4025.94 3286
4026.54 3248
4027.14 3135
4027.74 3153
4028.33 3241
4028.93 3410
4029.53 3317
4030.13 3275
4030.73 3449
4031.33 3421
4031.93 3541
4032.53 3555
4033.12 3561
4033.72 3445
4034.32 3375
4034.92 3330
4035.52 3463
4036.12 3371
4036.72 3110
4037.32 3165
4037.92 3299
4038.52 3258
4039.12 3188
4039.72 2907
4040.32 3101
4040.92 3047
4041.52 2983
4042.12 2895
4042.71 2895
4043.31 2840
4043.91 2755
4044.51 2744
4045.11 2833
4045.71 2725
4046.31 2682
4046.91 2810
4047.51 2855
4048.11 2901
4048.71 2801
4049.31 2628
4049.91 2773
4050.52 2779
4051.12 2820
4051.72 2839
4052.32 2783
4052.92 3174
4053.52 3102
4054.12 3121
4054.72 3004
4055.32 3070
4055.92 3176
4056.52 3188
4057.12 3160
4057.72 3194
4058.32 3200
4058.92 3118
4059.52 2939
4060.13 3028
4060.73 3000
4061.33 3056
4061.93 2894
4062.53 2760
4063.13 2831
4063.73 2881
4064.33 2727
4064.94 2697
4065.54 2756
4066.14 2610
4066.74 2590
4067.34 2640
4067.94 2756
4068.54 2633
4069.15 2581
4069.75 2590
4070.35 2721
4070.95 2615
4071.55 2620
4072.16 2740
4072.76 2655
4073.36 2676
4073.96 2702
4074.56 2669
4075.17 2824
4075.77 2741
4076.37 2723
4076.97 2738
4077.57 2583
4078.18 2557
4078.78 2561
4079.38 2741
4079.98 2598
4080.59 2670
4081.19 2687
4081.79 2566
4082.39 2641
4083.00 2450
4083.60 2635
4084.20 2624
4084.81 2591
4085.41 2622
4086.01 2391
4086.61 2355
4087.22 2487
4087.82 2523
4088.42 2688
4089.03 2599
4089.63 2546
4090.23 2719
4090.84 2726
4091.44 2678
4092.04 2615
4092.65 2578
4093.25 2634
4093.85 2636
4094.46 2505
4095.06 2603
4095.66 2763
4096.27 2594
4096.87 2677
4097.48 2641
4098.08 2683
4098.68 2747
4099.29 2569
4099.89 2796
4100.49 2921
4101.10 2786
4101.70 2650
4102.31 2717
4102.91 2815
4103.52 2715
4104.12 2697
4104.72 2533
4105.33 2741
4105.93 2704
4106.54 2515
4107.14 2498
4107.75 2532
4108.35 2556
4108.96 2422
4109.56 2548
4110.16 2488
4110.77 2400
4111.37 2351
4111.98 2425
4112.58 2461
4113.19 2730
4113.79 2645
4114.40 2604
4115.00 2573
4115.61 2540
4116.21 2594
4116.82 2419
4117.42 2598
4118.03 2760
4118.64 2620
4119.24 2739
4119.85 2731
4120.45 2726
4121.06 2452
4121.66 2359
4122.27 2506
4122.87 2752
4123.48 2523
4124.09 2447
4124.69 2687
4125.30 2461
4125.90 2597
4126.51 2708
4127.11 2570
4127.72 2507
4128.33 2543
4128.93 2545
4129.54 2654
4130.14 2729
4130.75 2668
4131.36 2716
4131.96 2724
4132.57 2799
4133.18 2772
4133.78 2652
4134.39 2688
4135.00 2674
4135.60 2667
4136.21 2727
4136.82 2800
4137.42 2908
4138.03 2900
4138.64 2876
4139.24 2924
4139.85 2872
4140.46 3037
4141.06 3201
4141.67 3061
4142.28 3018
4142.88 3236
4143.49 3271
4144.10 3210
4144.71 2997
4145.31 3158
4145.92 3058
4146.53 3033
4147.14 2999
4147.74 2845
4148.35 2978
4148.96 3068
4149.57 2979
4150.17 2791
4150.78 2798
4151.39 2792
4152.00 2725
4152.60 2707
4153.21 2677
4153.82 2652
4154.43 2598
4155.04 2638
4155.64 2586
4156.25 2600
4156.86 2684
4157.47 2715
4158.08 2655
4158.69 2512
4159.29 2517
4159.90 2431
4160.51 2492
4161.12 2588
4161.73 2467
4162.34 2643
4162.94 2626
4163.55 2487
4164.16 2475
4164.77 2611
4165.38 2829
4165.99 2886
4166.60 2872
4167.21 2834
4167.81 2949
4168.42 3045
4169.03 3048
4169.64 3175
4170.25 2938
4170.86 3156
4171.47 3208
4172.08 3136
4172.69 2997
4173.30 2943
4173.91 2938
4174.52 2922
4175.13 2907
4175.74 2799
4176.34 2710
4176.95 2763
4177.56 2766
4178.17 2730
4178.78 2758
4179.39 2726
4180.00 2698
4180.61 2714
4181.22 2779
4181.83 2955
4182.44 2631
4183.05 2932
4183.66 2880
4184.27 2835
4184.88 2835
4185.49 2622
4186.10 2700
4186.71 2694
4187.32 2557
4187.93 2705
4188.55 2568
4189.16 2529
4189.77 2604
4190.38 2666
4190.99 2762
4191.60 2740
4192.21 2670
4192.82 2579
4193.43 2726
4194.04 2653
4194.65 2725
4195.26 2717
4195.87 2779
4196.49 2786
4197.10 2736
4197.71 2900
4198.32 3031
4198.93 2946
4199.54 3111
4200.15 3118
4200.76 2962
4201.38 3030
4201.99 2985
4202.60 3011
4203.21 3055
4203.82 2958
4204.43 2970
4205.04 2668
4205.66 2752
4206.27 2713
4206.88 2712
4207.49 2735
4208.10 2880
4208.72 2906
4209.33 2533
4209.94 2752
4210.55 2649
4211.16 2613
4211.78 2697
4212.39 2730
4213.00 2789
4213.61 2983
4214.22 2675
4214.84 2774
4215.45 2915
4216.06 2893
4216.67 2764
4217.29 2945
4217.90 2954
4218.51 2921
4219.13 2996
4219.74 3047
4220.35 3075
4220.96 3132
4221.58 3184
4222.19 3376
4222.80 3427
4223.42 3655
4224.03 3802
4224.64 4060
4225.25 3890
4225.87 4026
4226.48 4235
4227.09 4271
4227.71 4312
4228.32 4376
4228.93 4479
4229.55 4709
4230.16 4682
4230.77 4644
4231.39 4835
4232.00 4734
4232.62 4505
4233.23 4525
4233.84 4619
4234.46 4761
4235.07 4525
4235.68 4573
4236.30 4713
4236.91 5008
4237.53 5300
4238.14 5234
4238.75 5193
4239.37 5729
4239.98 5729
4240.60 5537
4241.21 5613
4241.83 5210
4242.44 4826
4243.05 4540
4243.67 4249
4244.28 4014
4244.90 3803
4245.51 3514
4246.13 3491
4246.74 3355
4247.36 3399
4247.97 3296
4248.59 3434
4249.20 3379
4249.82 3377
4250.43 3339
4251.05 3461
4251.66 3479
4252.28 3390
4252.89 3348
4253.51 3324
4254.12 3451
4254.74 3348
4255.35 3260
4255.97 3136
4256.58 3046
4257.20 3167
4257.81 3127
4258.43 3142
4259.05 3150
4259.66 3109
4260.28 3066
4260.89 2945
4261.51 3012
4262.12 2955
4262.74 2960
4263.36 2825
4263.97 3031
4264.59 2862
4265.20 2884
4265.82 2858
4266.44 2734
4267.05 2894
4267.67 2917
4268.28 3014
4268.90 3063
4269.52 2934
4270.13 2936
4270.75 2905
4271.37 3221
4271.98 3108
4272.60 2993
4273.22 2824
4273.83 2782
4274.45 2856
4275.07 2826
4275.68 2826
4276.30 2937
4276.92 2899
4277.53 2875
4278.15 2893
4278.77 2947
4279.38 2955
4280.00 2995
4280.62 3034
4281.24 2986
4281.85 2862
4282.47 2790
4283.09 2900
4283.70 2676
4284.32 2777
4284.94 2739
4285.56 2647
4286.17 2660
4286.79 2550
4287.41 2456
4288.03 2526
4288.65 2559
4289.26 2683
4289.88 2799
4290.50 2692
4291.12 2698
4291.73 2652
4292.35 2476
4292.97 2567
4293.59 2594
4294.21 2801
4294.83 2682
4295.44 2649
4296.06 2637
4296.68 2475
4297.30 2657
4297.92 2557
4298.54 2474
4299.15 2572
4299.77 2549
4300.39 2551
4301.01 2572
4301.63 2580
4302.25 2694
4302.87 2568
4303.48 2654
4304.10 2588
4304.72 2522
4305.34 2635
4305.96 2589
4306.58 2710
4307.20 2730
4307.82 2765
4308.44 2697
4309.06 2712
4309.67 2614
4310.29 2638
4310.91 2741
4311.53 2558
4312.15 2772
4312.77 2808
4313.39 2649
4314.01 2699
4314.63 2654
4315.25 2619
4315.87 2669
4316.49 2672
4317.11 2636
4317.73 2948
4318.35 2829
4318.97 2701
4319.59 2791
4320.21 2674
4320.83 2709
4321.45 2854
4322.07 2863
4322.69 2827
4323.31 2839
4323.93 2980
4324.55 2864
4325.17 2763
4325.79 2756
4326.41 2834
4327.03 2928
4327.65 3217
4328.27 3097
4328.89 3131
4329.51 3019
4330.13 3048
4330.76 2975
4331.38 2914
4332.00 3015
4332.62 2996
4333.24 2935
4333.86 2887
4334.48 3003
4335.10 2939
4335.72 2904
4336.34 2918
4336.97 2915
4337.59 3203
4338.21 3194
4338.83 3152
4339.45 3345
4340.07 3231
4340.69 3421
4341.31 3588
4341.94 3853
4342.56 3766
4343.18 3591
4343.80 3527
4344.42 3380
4345.04 3483
4345.67 3568
4346.29 3672
4346.91 3807
4347.53 3899
4348.15 4180
4348.78 4390
4349.40 4918
4350.02 5306
4350.64 5336
4351.26 5579
4351.89 5577
4352.51 5515
4353.13 5574
4353.75 5132
4354.38 4459
4355.00 4328
4355.62 3987
4356.24 3684
4356.87 3406
4357.49 3328
4358.11 3172
4358.74 3057
4359.36 3010
4359.98 3067
4360.60 2940
4361.23 2837
4361.85 2995
4362.47 3079
4363.10 2887
4363.72 3065
4364.34 3102
4364.97 2993
4365.59 3068
4366.21 2977
4366.83 2914
4367.46 2847
4368.08 2820
4368.71 2790
4369.33 2795
4369.95 2841
4370.58 2962
4371.20 2768
4371.82 2693
4372.45 2745
4373.07 2835
4373.69 2756
4374.32 2572
4374.94 2686
4375.57 2735
4376.19 2470
4376.81 2590
4377.44 2623
4378.06 2527
4378.69 2618
4379.31 2476
4379.94 2485
4380.56 2680
4381.18 2669
4381.81 2672
4382.43 2624
4383.06 2549
4383.68 2559
4384.31 2716
4384.93 2683
4385.56 2702
4386.18 2677
4386.81 2514
4387.43 2572
4388.05 2502
4388.68 2568
4389.30 2529
4389.93 2516
4390.55 2554
4391.18 2440
4391.81 2376
4392.43 2509
4393.06 2477
4393.68 2484
4394.31 2301
4394.93 2368
4395.56 2506
4396.18 2583
4396.81 2433
4397.43 2344
4398.06 2262
4398.68 2420
4399.31 2427
4399.94 2334
4400.56 2384
4401.19 2506
4401.81 2475
4402.44 2501
4403.06 2620
4403.69 2537
4404.32 2577
4404.94 2691
4405.57 2670
4406.20 2462
4406.82 2450
4407.45 2478
4408.07 2664
4408.70 2689
4409.33 2561
4409.95 2631
4410.58 2747
4411.21 2781
4411.83 2624
4412.46 2481
4413.09 2512
4413.71 2551
4414.34 2642
4414.97 2664
4415.59 2492
4416.22 2557
4416.85 2623
4417.47 2522
4418.10 2554
4418.73 2626
4419.35 2605
4419.98 2567
4420.61 2335
4421.24 2476
4421.86 2664
4422.49 2612
4423.12 2579
4423.75 2411
4424.37 2592
4425.00 2479
4425.63 2516
4426.26 2575
4426.88 2658
4427.51 2533
4428.14 2407
4428.77 2323
4429.39 2345
4430.02 2239
4430.65 2182
4431.28 2396
4431.91 2346
4432.53 2242
4433.16 2394
4433.79 2374
4434.42 2334
4435.05 2342
4435.67 2300
4436.30 2410
4436.93 2546
4437.56 2607
4438.19 2398
4438.82 2439
4439.44 2558
4440.07 2600
4440.70 2358
4441.33 2462
4441.96 2645
4442.59 2504
4443.22 2285
4443.85 2236
4444.47 2490
4445.10 2424
4445.73 2545
4446.36 2314
4446.99 2343
4447.62 2334
4448.25 2391
4448.88 2525
4449.51 2463
4450.14 2575
4450.77 2565
4451.39 2557
4452.02 2697
4452.65 2453
4453.28 2465
4453.91 2508
4454.54 2526
4455.17 2502
4455.80 2703
4456.43 2660
4457.06 2604
4457.69 2451
4458.32 2581
4458.95 2601
4459.58 2762
4460.21 2712
4460.84 2559
4461.47 2593
4462.10 2466
4462.73 2499
4463.36 2482
4463.99 2477
4464.62 2425
4465.25 2365
4465.88 2447
4466.51 2272
4467.14 2312
4467.77 2554
4468.40 2276
4469.03 2253
4469.67 2283
4470.30 2394
4470.93 2315
4471.56 2286
4472.19 2208
4472.82 2130
4473.45 2352
4474.08 2364
4474.71 2288
4475.34 2240
4475.97 2314
4476.61 2137
4477.24 2302
4477.87 2305
4478.50 2228
4479.13 2289
4479.76 2331
4480.39 2282
4481.02 2332
4481.66 2434
4482.29 2403
4482.92 2311
4483.55 2282
4484.18 2352
4484.81 2493
4485.45 2459
4486.08 2540
4486.71 2656
4487.34 2626
4487.97 2618
4488.61 2689
4489.24 2641
4489.87 2589
4490.50 2607
4491.13 2584
4491.77 2416
4492.40 2588
4493.03 2487
4493.66 2449
4494.30 2537
4494.93 2444
4495.56 2544
4496.19 2547
4496.83 2494
4497.46 2430
4498.09 2434
4498.72 2508
4499.36 2420
4499.99 2381
4500.62 2420
4501.25 2534
4501.89 2603
4502.52 2441
4503.15 2570
4503.79 2692
4504.42 2984
4505.05 2915
4505.69 3055
4506.32 3105
4506.95 3132
4507.59 3105
4508.22 3025
4508.85 3008
4509.49 2867
4510.12 2853
4510.75 2849
4511.39 2770
4512.02 2755
4512.65 2731
4513.29 2567
4513.92 2511
4514.56 2548
4515.19 2610
4515.82 2526
4516.46 2427
4517.09 2378
4517.73 2497
4518.36 2490
4518.99 2663
4519.63 2730
4520.26 2465
4520.90 2459
4521.53 2393
4522.16 2401
4522.80 2415
4523.43 2400
4524.07 2372
4524.70 2364
4525.34 2441
4525.97 2589
4526.61 2542
4527.24 2537
4527.88 2486
4528.51 2556
4529.15 2590
4529.78 2706
4530.42 2679
4531.05 3019
4531.69 2949
4532.32 3057
4532.96 3289
4533.59 3623
4534.23 3652
4534.86 3887
4535.50 3977
4536.13 4268
4536.77 4043
4537.40 3993
4538.04 4048
4538.67 3865
4539.31 3788
4539.94 3537
4540.58 3345
4541.22 3147
4541.85 3034
4542.49 2729
4543.12 2620
4543.76 2622
4544.40 2577
4545.03 2591
4545.67 2636
4546.30 2455
4546.94 2638
4547.58 2581
4548.21 2504
4548.85 2673
4549.48 2705
4550.12 2622
4550.76 2750
4551.39 2851
4552.03 2793
4552.67 2796
4553.30 2828
4553.94 2974
4554.58 2883
4555.21 2916
4555.85 2903
4556.49 3031
4557.12 3000
4557.76 2799
4558.40 2740
4559.03 2598
4559.67 2755
4560.31 2545
4560.94 2558
4561.58 2610
4562.22 2708
4562.86 2569
4563.49 2522
4564.13 2643
4564.77 2576
4565.41 2466
4566.04 2466
4566.68 2648
4567.32 2432
4567.96 2379
4568.59 2598
4569.23 2455
4569.87 2516
4570.51 2530
4571.14 2476
4571.78 2416
4572.42 2497
4573.06 2643
4573.70 2570
4574.33 2451
4574.97 2628
4575.61 2538
4576.25 2485
4576.89 2465
4577.52 2440
4578.16 2374
4578.80 2277
4579.44 2454
4580.08 2502
4580.72 2389
4581.35 2461
4581.99 2443
4582.63 2529
4583.27 2301
4583.91 2332
4584.55 2438
4585.19 2461
4585.83 2647
4586.46 2539
4587.10 2504
4587.74 2454
4588.38 2545
4589.02 2512
4589.66 2470
4590.30 2668
4590.94 2506
4591.58 2555
4592.22 2611
4592.85 2847
4593.49 2854
4594.13 2698
4594.77 2783
4595.41 2945
4596.05 2982
4596.69 3182
4597.33 2862
4597.97 2882
4598.61 2717
4599.25 2783
4599.89 2733
4600.53 2630
4601.17 2562
4601.81 2649
4602.45 2565
4603.09 2452
4603.73 2380
4604.37 2384
4605.01 2495
4605.65 2451
4606.29 2588
4606.93 2537
4607.57 2538
4608.21 2531
4608.85 2539
4609.49 2588
4610.13 2660
4610.77 2462
4611.41 2486
4612.05 2605
4612.70 2479
4613.34 2433
4613.98 2467
4614.62 2504
4615.26 2651
4615.90 2414
4616.54 2523
4617.18 2528
4617.82 2545
4618.46 2527
4619.10 2504
4619.75 2633
4620.39 2554
4621.03 2396
4621.67 2419
4622.31 2459
4622.95 2369
4623.59 2423
4624.24 2666
4624.88 2465
4625.52 2370
4626.16 2559
4626.80 2502
4627.44 2508
4628.09 2338
4628.73 2185
4629.37 2425
4630.01 2449
4630.65 2480
4631.29 2266
4631.94 2408
4632.58 2487
4633.22 2516
4633.86 2443
4634.51 2540
4635.15 2427
4635.79 2410
4636.43 2717
4637.07 2579
4637.72 2491
4638.36 2663
4639.00 2644
4639.64 2768
4640.29 2697
4640.93 2735
4641.57 2661
4642.21 2731
4642.86 2870
4643.50 2759
4644.14 2843
4644.79 3024
4645.43 2867
4646.07 2717
4646.72 2681
4647.36 2764
4648.00 2444
4648.64 2525
4649.29 2489
4649.93 2400
4650.57 2252
4651.22 2370
4651.86 2441
4652.50 2529
4653.15 2337
4653.79 2436
4654.44 2486
4655.08 2509
4655.72 2444
4656.37 2641
4657.01 2601
4657.65 2542
4658.30 2682
4658.94 2541
4659.59 2525
4660.23 2492
4660.87 2534
4661.52 2488
4662.16 2385
4662.81 2436
4663.45 2395
4664.09 2497
4664.74 2322
4665.38 2258
4666.03 2373
4666.67 2400
4667.32 2261
4667.96 2295
4668.61 2423
4669.25 2298
4669.89 2233
4670.54 2321
4671.18 2298
4671.83 2261
4672.47 2301
4673.12 2203
4673.76 2240
4674.41 2283
4675.05 2278
4675.70 2363
4676.34 2502
4676.99 2358
4677.63 2446
4678.28 2405
4678.92 2177
4679.57 2285
4680.22 2555
4680.86 2519
4681.51 2527
4682.15 2393
4682.80 2391
4683.44 2432
4684.09 2399
4684.73 2444
4685.38 2510
4686.03 2372
4686.67 2414
4687.32 2446
4687.96 2269
4688.61 2343
4689.25 2493
4689.90 2453
4690.55 2359
4691.19 2424
4691.84 2401
4692.49 2456
4693.13 2422
4693.78 2336
4694.42 2270
4695.07 2354
4695.72 2351
4696.36 2385
4697.01 2346
4697.66 2478
4698.30 2465
4698.95 2577
4699.60 2506
4700.24 2557
4700.89 2680
4701.54 2568
4702.18 2705
4702.83 2568
4703.48 2747
4704.12 3021
4704.77 2765
4705.42 2719
4706.07 2508
4706.71 2607
4707.36 2499
4708.01 2597
4708.66 2597
4709.30 2530
4709.95 2268
4710.60 2340
4711.24 2427
4711.89 2432
4712.54 2500
4713.19 2458
4713.84 2567
4714.48 2524
4715.13 2452
4715.78 2434
4716.43 2444
4717.07 2353
4717.72 2376
4718.37 2301
4719.02 2314
4719.67 2373
4720.31 2332
4720.96 2476
4721.61 2425
4722.26 2328
4722.91 2403
4723.56 2578
4724.20 2603
4724.85 2680
4725.50 2661
4726.15 2611
4726.80 2539
4727.45 2502
4728.10 2431
4728.74 2534
4729.39 2635
4730.04 2553
4730.69 2571
4731.34 2394
4731.99 2339
4732.64 2417
4733.29 2431
4733.94 2404
4734.58 2393
4735.23 2384
4735.88 2256
4736.53 2327
4737.18 2373
4737.83 2425
4738.48 2235
4739.13 2373
4739.78 2327
4740.43 2484
4741.08 2352
4741.73 2425
4742.38 2411
4743.03 2396
4743.68 2538
4744.33 2471
4744.98 2508
4745.63 2598
4746.28 2534
4746.93 2410
4747.58 2410
4748.23 2466
4748.88 2428
4749.53 2472
4750.18 2406
4750.83 2442
4751.48 2449
4752.13 2520
4752.78 2659
4753.43 2733
4754.08 2486
4754.73 2632
4755.38 2818
4756.03 2925
4756.68 2897
4757.33 3011
4757.98 2949
4758.63 3153
4759.28 2904
4759.93 2869
4760.59 2846
4761.24 2663
4761.89 2429
4762.54 2439
4763.19 2463
4763.84 2470
4764.49 2418
4765.14 2461
4765.79 2521
4766.45 2473
4767.10 2555
4767.75 2442
4768.40 2472
4769.05 2541
4769.70 2624
4770.35 2529
4771.01 2612
4771.66 2634
4772.31 2696
4772.96 2586
4773.61 2544
4774.26 2487
4774.92 2389
4775.57 2484
4776.22 2495
4776.87 2379
4777.52 2219
4778.18 2252
4778.83 2276
4779.48 2306
4780.13 2333
4780.79 2373
4781.44 2445
4782.09 2467
4782.74 2395
4783.40 2330
4784.05 2352
4784.70 2494
4785.35 2425
4786.01 2590
4786.66 2498
4787.31 2528
4787.96 2231
4788.62 2419
4789.27 2478
4789.92 2421
4790.58 2360
4791.23 2431
4791.88 2501
4792.53 2421
4793.19 2400
4793.84 2346
4794.49 2357
4795.15 2304
4795.80 2377
4796.45 2495
4797.11 2343
4797.76 2319
4798.41 2380
4799.07 2330
4799.72 2344
4800.37 2280
4801.03 2381
4801.68 2426
4802.34 2320
4802.99 2400
4803.64 2321
4804.30 2350
4804.95 2420
4805.61 2276
4806.26 2296
4806.91 2409
4807.57 2282
4808.22 2257
4808.88 2402
4809.53 2410
4810.18 2382
4810.84 2264
4811.49 2310
4812.15 2219
4812.80 2419
4813.46 2328
4814.11 2134
4814.77 2440
4815.42 2458
4816.07 2286
4816.73 2300
4817.38 2381
4818.04 2357
4818.69 2342
4819.35 2477
4820.00 2354
4820.66 2323
4821.31 2421
4821.97 2586
4822.62 2501
4823.28 2475
4823.93 2535
4824.59 2490
4825.24 2481
4825.90 2657
4826.56 2631
4827.21 2691
4827.87 2738
4828.52 2540
4829.18 2698
4829.83 2615
4830.49 2806
4831.14 2828
4831.80 2565
4832.46 2563
4833.11 2723
4833.77 2750
4834.42 2630
4835.08 2636
4835.74 2637
4836.39 2608
4837.05 2853
4837.70 2753
4838.36 2684
4839.02 2833
4839.67 2977
4840.33 2944
4840.99 3038
4841.64 3032
4842.30 3231
4842.96 3351
4843.61 3400
4844.27 3371
4844.92 3031
4845.58 2965
4846.24 3092
4846.90 3133
4847.55 2973
4848.21 3046
4848.87 3155
4849.52 3118
4850.18 3049
4850.84 3036
4851.49 3091
4852.15 3349
4852.81 3363
4853.47 3367
4854.12 3294
4854.78 3282
4855.44 3431
4856.09 3406
4856.75 3439
4857.41 3499
4858.07 3283
4858.72 3378
4859.38 3219
4860.04 3291
4860.70 3575
4861.36 3519
4862.01 3325
4862.67 3303
4863.33 3604
4863.99 3455
4864.64 3384
4865.30 3289
4865.96 3284
4866.62 3243
4867.28 3482
4867.94 3494
4868.59 3317
4869.25 3440
4869.91 3470
4870.57 3475
4871.23 3519
4871.89 3206
4872.54 3195
4873.20 3251
4873.86 3220
4874.52 3345
4875.18 3329
4875.84 3181
4876.50 3197
4877.16 3077
4877.81 3057
4878.47 3121
4879.13 3299
4879.79 3065
4880.45 3088
4881.11 3397
4881.77 3244
4882.43 3086
4883.09 3171
4883.75 3209
4884.41 3087
4885.06 3240
4885.72 3171
4886.38 3162
4887.04 2962
4887.70 2954
4888.36 2796
4889.02 2607
4889.68 2729
4890.34 2718
4891.00 2657
4891.66 2792
4892.32 2673
4892.98 2918
4893.64 3042
4894.30 2960
4894.96 2886
4895.62 2864
4896.28 2838
4896.94 3014
4897.60 2841
4898.26 2843
4898.92 2808
4899.58 2887
4900.24 2739
4900.90 2602
4901.56 2598
4902.22 2579
4902.88 2597
4903.54 2464
4904.21 2566
4904.87 2607
4905.53 2486
4906.19 2465
4906.85 2471
4907.51 2429
4908.17 2393
4908.83 2385
4909.49 2434
4910.15 2536
4910.81 2439
4911.48 2449
4912.14 2543
4912.80 2434
4913.46 2324
4914.12 2293
4914.78 2222
4915.44 2461
4916.11 2522
4916.77 2425
4917.43 2280
4918.09 2336
4918.75 2415
4919.41 2308
4920.07 2449
4920.74 2278
4921.40 2197
4922.06 2310
4922.72 2338
4923.38 2227
4924.05 2313
4924.71 2280
4925.37 2266
4926.03 2228
4926.69 2389
4927.36 2219
4928.02 2209
4928.68 2219
4929.34 2232
4930.01 2224
4930.67 2292
4931.33 2351
4931.99 2273
4932.66 2404
4933.32 2513
4933.98 2420
4934.64 2308
4935.31 2402
4935.97 2389
4936.63 2425
4937.30 2492
4937.96 2431
4938.62 2377
4939.28 2414
4939.95 2553
4940.61 2404
4941.27 2408
4941.94 2420
4942.60 2410
4943.26 2385
4943.93 2250
4944.59 2159
4945.25 2401
4945.92 2392
4946.58 2423
4947.24 2220
4947.91 2173
4948.57 2180
4949.23 2320
4949.90 2210
4950.56 2237
4951.23 2228
4951.89 2244
4952.55 2192
4953.22 2109
4953.88 2122
4954.55 2031
4955.21 2032
4955.87 2193
4956.54 2110
4957.20 2056
4957.87 2066
4958.53 2220
4959.20 2208
4959.86 2067
4960.52 2137
4961.19 2057
4961.85 2227
4962.52 2248
4963.18 2121
4963.85 2130
4964.51 2099
4965.18 2200
4965.84 2086
4966.51 2134
4967.17 2127
4967.84 2125
4968.50 2267
4969.17 2266
4969.83 2280
4970.50 2309
4971.16 2218
4971.83 2203
4972.49 2191
4973.16 2181
4973.82 2125
4974.49 2125
4975.15 2156
4975.82 2173
4976.48 2184
4977.15 2135
4977.82 2166
4978.48 2053
4979.15 2149
4979.81 2149
4980.48 2135
4981.14 2165
4981.81 2171
4982.48 2207
4983.14 2185
4983.81 2304
4984.47 2305
4985.14 2200
4985.81 2225
4986.47 2128
4987.14 2086
4987.81 2113
4988.47 2122
4989.14 2062
4989.80 2256
4990.47 2134
4991.14 2250
4991.80 2185
4992.47 2128
4993.14 2013
4993.80 2204
4994.47 2144
4995.14 2089
4995.80 2118
4996.47 2272
4997.14 2162
4997.80 2041
4998.47 2123
4999.14 2091
4999.81 2185
5000.47 2046
5001.14 1929
5001.81 1977
5002.47 1972
5003.14 2033
5003.81 2197
5004.48 2093
5005.14 1962
5005.81 2055
5006.48 2062
5007.15 2076
5007.81 2108
5008.48 2175
5009.15 2194
5009.82 2107
5010.49 2211
5011.15 2178
5011.82 2099
5012.49 2170
5013.16 2132
5013.83 2104
5014.49 2203
5015.16 2236
5015.83 2213
5016.50 2241
5017.17 2246
5017.83 2152
5018.50 2113
5019.17 2321
5019.84 2219
5020.51 2277
5021.18 2086
5021.84 2280
5022.51 2386
5023.18 2387
5023.85 2586
5024.52 2880
5025.19 2889
5025.86 3199
5026.53 3188
5027.19 3247
5027.86 3042
5028.53 3043
5029.20 3258
5029.87 2993
5030.54 2929
5031.21 2841
5031.88 2861
5032.55 2523
5033.22 2361
5033.89 2353
5034.56 2197
5035.23 2230
5035.89 2272
5036.56 2218
5037.23 2260
5037.90 2244
5038.57 2306
5039.24 2189
5039.91 2199
5040.58 2330
5041.25 2151
5041.92 2071
5042.59 2076
5043.26 2203
5043.93 2128
5044.60 2024
5045.27 2145
5045.94 2127
5046.61 2094
5047.28 2138
5047.95 2274
5048.62 2175
5049.29 2424
5049.96 2388
5050.63 2357
5051.31 2329
5051.98 2363
5052.65 2231
5053.32 2369
5053.99 2271
5054.66 2166
5055.33 2165
5056.00 2248
5056.67 2086
5057.34 2044
5058.01 2076
5058.68 2063
5059.35 2195
5060.03 2280
5060.70 2186
5061.37 2115
5062.04 2095
5062.71 2117
5063.38 2082
5064.05 2137
5064.72 1896
5065.40 2105
5066.07 2071
5066.74 2091
5067.41 2234
5068.08 2188
5068.75 2182
5069.43 1990
5070.10 2055
5070.77 2097
5071.44 2102
5072.11 2150
5072.79 2101
5073.46 2089
5074.13 1988
5074.80 2039
5075.47 2147
5076.15 1964
5076.82 1973
5077.49 1998
5078.16 2075
5078.83 1947
5079.51 2071
5080.18 1974
5080.85 2084
5081.52 2271
5082.20 2431
5082.87 2334
5083.54 2247
5084.22 2204
5084.89 2186
5085.56 2287
5086.23 2259
5086.91 2242
5087.58 2168
5088.25 2163
5088.93 2041
5089.60 2037
5090.27 2204
5090.94 2100
5091.62 2131
5092.29 2248
5092.96 2223
5093.64 2340
5094.31 2406
5094.98 2527
5095.66 2573
5096.33 2644
5097.00 2643
5097.68 2773
5098.35 2513
5099.03 2535
5099.70 2460
5100.37 2307
5101.05 2219
5101.72 2209
5102.39 2220
5103.07 2205
5103.74 2114
5104.42 2018
5105.09 2068
5105.77 2169
5106.44 2057
5107.11 2059
5107.79 2085
5108.46 2215
5109.14 2255
5109.81 2171
5110.49 2102
5111.16 2081
5111.83 2162
5112.51 2129
5113.18 2146
5113.86 1986
5114.53 1943
5115.21 1942
5115.88 1919
5116.56 1991
5117.23 2065
5117.91 2062
5118.58 2040
5119.26 2111
5119.93 2144
5120.61 2063
5121.28 2336
5121.96 2313
5122.63 2214
5123.31 2194
5123.98 2243
5124.66 2185
5125.33 2156
5126.01 2189
5126.69 2209
5127.36 2285
5128.04 2085
5128.71 2082
5129.39 2203
5130.06 2143
5130.74 2032
5131.42 2133
5132.09 2193
5132.77 2132
5133.44 2199
5134.12 2187
5134.79 2088
5135.47 2116
5136.15 2107
5136.82 2108
5137.50 2052
5138.18 2139
5138.85 2076
5139.53 2114
5140.20 2187
5140.88 2141
5141.56 2247
5142.23 2210
5142.91 2189
5143.59 2135
5144.26 2235
5144.94 2177
5145.62 2051
5146.29 2071
5146.97 2120
5147.65 2073
5148.33 2114
5149.00 2122
5149.68 1955
5150.36 1946
5151.03 2012
5151.71 1957
5152.39 1949
5153.06 1801
5153.74 1945
5154.42 1949
5155.10 2152
5155.77 1998
5156.45 2052
5157.13 1875
5157.81 2046
5158.48 2042
5159.16 1838
5159.84 1979
5160.52 1908
5161.20 1889
5161.87 1942
5162.55 2006
5163.23 1938
5163.91 1936
5164.58 1948
5165.26 1886
5165.94 1845
5166.62 1901
5167.30 2034
5167.98 1998
5168.65 2013
5169.33 2040
5170.01 2202
5170.69 2177
5171.37 2181
5172.05 2175
5172.72 2148
5173.40 2060
5174.08 2133
5174.76 2300
5175.44 2164
5176.12 2133
5176.80 1973
5177.48 1884
5178.15 1935
5178.83 2047
5179.51 2049
5180.19 2052
5180.87 1981
5181.55 1983
5182.23 2037
5182.91 1990
5183.59 2027
5184.27 1994
5184.95 1964
5185.63 1992
5186.30 2027
5186.98 2017
5187.66 1900
5188.34 1899
5189.02 1993
5189.70 1948
5190.38 1966
5191.06 1953
5191.74 1842
5192.42 1852
5193.10 1888
5193.78 2042
5194.46 1930
5195.14 1873
5195.82 2059
5196.50 1925
5197.18 1941
5197.86 1957
5198.54 1913
5199.22 1902
5199.90 1921
5200.58 1967
5201.26 1997
5201.94 2086
5202.62 1856
5203.31 1851
5203.99 1838
5204.67 1958
5205.35 1990
5206.03 2094
5206.71 1922
5207.39 1907
5208.07 2032
5208.75 2122
5209.43 2161
5210.11 2036
5210.79 2131
5211.48 2167
5212.16 2297
5212.84 2220
5213.52 2090
5214.20 2122
5214.88 2249
5215.56 2298
5216.24 2242
5216.93 2224
5217.61 2132
5218.29 2103
5218.97 2059
5219.65 2062
5220.33 2081
5221.02 2009
5221.70 2121
5222.38 2225
5223.06 2028
5223.74 2094
5224.42 2112
5225.11 2144
5225.79 2201
5226.47 2070
5227.15 2080
5227.83 2093
5228.52 2008
5229.20 2057
5229.88 2083
5230.56 2164
5231.25 1982
5231.93 2114
5232.61 2032
5233.29 2095
5233.98 2091
5234.66 2132
5235.34 2055
5236.02 2080
5236.71 2095
5237.39 2225
5238.07 2180
5238.76 1998
5239.44 2052
5240.12 1984
5240.80 2126
5241.49 2127
5242.17 2167
5242.85 2275
5243.54 2357
5244.22 2235
5244.90 2281
5245.59 2164
5246.27 2250
5246.95 2305
5247.64 2289
5248.32 2195
5249.00 2214
5249.69 2138
5250.37 2104
5251.05 2146
5251.74 2226
5252.42 2257
5253.11 2339
5253.79 2225
5254.47 2325
5255.16 2494
5255.84 2519
5256.53 2486
5257.21 2467
5257.89 2311
5258.58 2163
5259.26 2110
5259.95 2111
5260.63 2271
5261.32 2054
5262.00 2115
5262.68 2092
5263.37 2026
5264.05 2046
5264.74 2090
5265.42 2087
5266.11 2147
5266.79 2162
5267.48 2140
5268.16 2109
5268.85 2287
5269.53 2200
5270.22 2233
5270.90 2289
5271.59 2270
5272.27 2238
5272.96 2157
5273.64 2209
5274.33 2360
5275.01 2154
5275.70 2268
5276.38 2130
5277.07 2226
5277.75 2292
5278.44 2298
5279.12 2239
5279.81 2133
5280.49 2156
5281.18 2181
5281.87 2078
5282.55 2268
5283.24 2216
5283.92 2339
5284.61 2311
5285.30 2477
5285.98 2506
5286.67 2506
5287.35 2514
5288.04 2590
5288.73 2569
5289.41 2628
5290.10 2365
5290.78 2380
5291.47 2189
5292.16 2238
5292.84 2301
5293.53 2227
5294.22 2213
5294.90 2209
5295.59 2158
5296.28 2067
5296.96 2200
5297.65 2282
5298.34 2268
5299.02 2116
5299.71 2100
5300.40 2115
5301.08 2153
5301.77 2233
5302.46 2176
5303.14 2161
5303.83 2170
5304.52 2066
5305.21 2096
5305.89 2132
5306.58 2198
5307.27 2227
5307.96 2223
5308.64 2259
5309.33 2172
5310.02 2077
5310.71 2158
5311.39 2188
5312.08 2195
5312.77 2281
5313.46 2273
5314.14 2303
5314.83 2116
5315.52 2155
5316.21 2266
5316.89 2360
5317.58 2179
5318.27 2228
5318.96 2295
5319.65 2169
5320.34 2177
5321.02 2065
5321.71 2178
5322.40 2150
5323.09 2261
5323.78 2250
5324.47 2537
5325.15 2513
5325.84 2318
5326.53 2366
5327.22 2581
5327.91 2388
5328.60 2333
5329.29 2226
5329.97 2072
5330.66 2152
5331.35 2125
5332.04 2126
5332.73 2029
5333.42 2067
5334.11 2106
5334.80 2119
5335.49 2157
5336.18 2082
5336.87 2217
5337.55 2259
5338.24 2274
5338.93 2223
5339.62 2277
5340.31 2362
5341.00 2208
5341.69 2267
5342.38 2242
5343.07 2289
5343.76 2305
5344.45 2307
5345.14 2333
5345.83 2300
5346.52 2386
5347.21 2439
5347.90 2261
5348.59 2353
5349.28 2359
5349.97 2336
5350.66 2501
5351.35 2701
5352.04 2840
5352.73 2892
5353.42 2881
5354.11 3031
5354.80 3065
5355.49 3227
5356.18 3381
5356.87 3460
5357.56 3294
5358.25 3183
5358.94 3155
5359.64 3063
5360.33 2709
5361.02 2586
5361.71 2594
5362.40 2532
5363.09 2357
5363.78 2258
5364.47 2194
5365.16 2226
5365.85 2323
5366.55 2316
5367.24 2260
5367.93 2315
5368.62 2324
5369.31 2407
5370.00 2279
5370.69 2131
5371.38 2284
5372.08 2153
5372.77 2046
5373.46 2174
5374.15 2031
5374.84 2028
5375.53 2140
5376.23 2034
5376.92 2059
5377.61 1960
5378.30 1958
5378.99 2100
5379.69 2006
5380.38 2020
5381.07 2022
5381.76 1951
5382.45 2033
5383.15 1990
5383.84 1998
5384.53 2017
5385.22 1971
5385.92 1937
5386.61 1946
5387.30 1897
5387.99 1954
5388.69 2046
5389.38 1889
5390.07 2065
5390.76 2113
5391.46 2072
5392.15 1994
5392.84 1925
5393.54 1997
5394.23 2182
5394.92 2132
5395.61 2062
5396.31 2110
5397.00 2084
5397.69 2131
5398.39 2135
5399.08 2163
5399.77 2091
5400.47 2054
5401.16 2136
5401.85 2183
5402.55 2019
5403.24 2048
5403.93 1907
5404.63 1963
5405.32 2103
5406.02 2019
5406.71 2066
5407.40 2038
5408.10 2002
5408.79 1981
5409.48 2104
5410.18 2126
5410.87 2131
5411.57 2125
5412.26 2116
5412.95 2111
5413.65 2178
5414.34 2156
5415.04 2135
5415.73 2034
5416.43 2125
5417.12 2116
5417.82 2129
5418.51 2119
5419.20 2247
5419.90 2040
5420.59 2088
5421.29 2103
5421.98 2247
5422.68 2042
5423.37 2072
5424.07 2017
5424.76 2104
5425.46 2000
5426.15 1986
5426.85 2137
5427.54 2123
5428.24 2188
5428.93 2229
5429.63 2082
5430.32 2280
5431.02 2112
5431.71 2009
5432.41 2118
5433.10 2159
5433.80 2187
5434.50 2169
5435.19 2137
5435.89 2170
5436.58 2251
5437.28 2205
5437.97 2159
5438.67 2185
5439.37 2139
5440.06 2283
5440.76 2247
5441.45 2271
5442.15 2397
5442.85 2411
5443.54 2278
5444.24 2263
5444.93 2378
5445.63 2288
5446.33 2188
5447.02 2328
5447.72 2350
5448.42 2396
5449.11 2467
5449.81 2657
5450.51 2605
5451.20 2803
5451.90 2988
5452.60 3070
5453.29 3141
5453.99 3044
5454.69 3091
5455.38 3051
5456.08 2976
5456.78 2915
5457.47 2876
5458.17 2914
5458.87 2761
5459.57 2719
5460.26 2684
5460.96 2397
5461.66 2302
5462.35 2323
5463.05 2259
5463.75 2492
5464.45 2587
5465.14 2730
5465.84 2763
5466.54 2855
5467.24 2835
5467.93 3093
5468.63 3302
5469.33 3157
5470.03 2923
5470.73 3104
5471.42 3097
5472.12 3006
5472.82 2956
5473.52 2826
5474.22 2834
5474.91 2663
5475.61 2611
5476.31 2551
5477.01 2622
5477.71 2795
5478.40 2930
5479.10 2739
5479.80 2801
5480.50 2793
5481.20 2828
5481.90 3071
5482.60 3237
5483.29 3237
5483.99 3201
5484.69 3553
5485.39 3500
5486.09 3490
5486.79 3436
5487.49 3419
5488.19 3351
5488.89 3293
5489.58 3335
5490.28 3114
5490.98 2950
5491.68 3078
5492.38 2981
5493.08 2786
5493.78 2954
5494.48 2973
5495.18 3117
5495.88 3125
5496.58 3058
5497.28 3085
5497.98 3261
5498.68 3217
5499.38 3168
5500.08 3279
5500.78 3266
5501.48 3239
5502.18 3544
5502.88 3694
5503.58 4118
5504.28 4381
5504.98 4656
5505.68 4704
5506.38 5006
5507.08 4990
5507.78 4806
5508.48 4644
5509.18 4300
5509.88 3936
5510.58 3753
5511.28 3556
5511.98 3200
5512.68 3148
5513.38 3105
5514.08 3096
5514.78 2979
5515.48 2899
5516.18 2898
5516.88 2920
5517.58 2813
5518.28 2846
5518.99 2785
5519.69 2762
5520.39 2727
5521.09 2781
5521.79 2782
5522.49 2874
5523.19 3014
5523.89 2923
5524.59 2932
5525.30 2683
5526.00 2888
5526.70 2742
5527.40 2777
5528.10 2647
5528.80 2548
5529.50 2561
5530.21 2613
5530.91 2603
5531.61 2475
5532.31 2333
5533.01 2310
5533.72 2300
5534.42 2183
5535.12 2112
5535.82 2212
5536.52 2234
5537.23 2277
5537.93 2351
5538.63 2201
5539.33 2225
5540.03 2272
5540.74 2257
5541.44 2217
5542.14 2177
5542.84 2228
5543.55 2200
5544.25 2244
5544.95 2293
5545.65 2019
5546.36 2149
5547.06 2135
5547.76 2142
5548.47 2303
5549.17 2214
5549.87 2160
5550.57 2157
5551.28 2343
5551.98 2266
5552.68 2208
5553.39 2255
5554.09 2208
5554.79 2286
5555.50 2283
5556.20 2345
5556.90 2305
5557.61 2252
5558.31 2066
5559.01 2095
5559.72 2209
5560.42 2206
5561.12 1988
5561.83 2070
5562.53 1982
5563.23 1928
5563.94 2048
5564.64 2054
5565.35 2158
5566.05 2247
5566.75 2243
5567.46 2254
5568.16 2185
5568.87 2179
5569.57 2104
5570.27 2099
5570.98 2042
5571.68 2012
5572.39 1976
5573.09 2157
5573.80 2215
5574.50 2046
5575.21 2088
5575.91 2061
5576.61 2036
5577.32 2033
5578.02 1896
5578.73 2102
5579.43 2147
5580.14 2072
5580.84 2172
5581.55 2135
5582.25 2145
5582.96 2134
5583.66 2010
5584.37 2030
5585.07 2148
5585.78 2092
5586.48 1994
5587.19 2054
5587.89 2073
5588.60 2043
5589.30 2011
5590.01 1947
5590.72 2045
5591.42 2000
5592.13 1932
5592.83 2029
5593.54 1989
5594.24 2006
5594.95 1884
5595.66 1914
5596.36 2042
5597.07 2060
5597.77 2024
5598.48 1953
5599.18 1982
5599.89 1954
5600.60 1938
5601.30 2016
5602.01 2045
5602.72 2078
5603.42 1988
5604.13 2011
5604.83 1993
5605.54 1905
5606.25 2080
5606.95 1995
5607.66 1960
5608.37 1850
5609.07 1869
5609.78 1936
5610.49 1877
5611.19 1932
5611.90 1911
5612.61 1865
5613.31 1873
5614.02 1877
5614.73 1809
5615.44 1875
5616.14 1916
5616.85 1801
5617.56 1915
5618.26 1988
5618.97 1861
5619.68 1823
5620.39 1934
5621.09 1925
5621.80 1859
5622.51 1826
5623.22 1928
5623.92 1900
5624.63 1923
5625.34 1956
5626.05 1951
5626.75 1907
5627.46 1917
5628.17 2011
5628.88 1917
5629.59 1811
5630.29 1842
5631.00 1871
5631.71 1938
5632.42 1904
5633.13 1840
5633.83 1707
5634.54 1785
5635.25 1830
5635.96 1910
5636.67 1921
5637.38 1905
5638.08 1920
5638.79 1929
5639.50 1905
5640.21 2005
5640.92 2062
5641.63 1966
5642.34 1961
5643.05 1988
5643.75 1895
5644.46 1899
5645.17 1827
5645.88 1918
5646.59 1921
5647.30 1977
5648.01 2066
5648.72 2014
5649.43 2016
5650.14 1885
5650.85 1973
5651.55 1922
5652.26 2047
5652.97 2002
5653.68 1966
5654.39 1928
5655.10 1883
5655.81 1845
5656.52 1994
5657.23 1977
5657.94 1828
5658.65 2023
5659.36 1942
5660.07 1986
5660.78 2018
5661.49 2001
5662.20 2193
5662.91 2141
5663.62 2184
5664.33 2000
5665.04 2026
5665.75 2050
5666.46 2176
5667.17 2028
5667.88 2065
5668.59 2001
5669.30 2039
5670.01 2141
5670.72 2166
5671.43 2119
5672.14 2155
5672.85 2057
5673.57 1975
5674.28 2034
5674.99 2255
5675.70 2347
5676.41 2387
5677.12 2309
5677.83 2234
5678.54 2206
5679.25 2225
5679.96 2113
5680.68 2124
5681.39 2061
5682.10 2091
5682.81 2092
5683.52 2140
5684.23 2009
5684.94 1890
5685.65 1927
5686.37 1960
5687.08 2006
5687.79 1966
5688.50 1999
5689.21 1998
5689.92 1912
5690.64 2002
5691.35 2046
5692.06 2042
5692.77 1978
5693.48 1960
5694.20 1969
5694.91 2040
5695.62 1975
5696.33 1959
5697.04 1904
5697.76 1979
5698.47 1770
5699.18 1832
5699.89 1854
5700.61 1905
5701.32 1894
5702.03 1945
5702.74 1940
5703.46 1812
5704.17 1837
5704.88 1966
5705.59 1911
5706.31 1873
5707.02 1911
5707.73 1947
5708.45 1785
5709.16 1866
5709.87 1922
5710.58 1964
5711.30 1920
5712.01 1971
5712.72 1847
5713.44 1959
5714.15 1970
5714.86 1930
5715.58 1975
5716.29 1830
5717.00 1974
5717.72 1917
5718.43 1822
5719.14 1706
5719.86 1812
5720.57 1872
5721.28 1838
5722.00 1764
5722.71 1852
5723.43 1945
5724.14 1908
5724.85 1831
5725.57 1775
5726.28 1874
5727.00 2008
5727.71 1967
5728.42 1892
5729.14 1885
5729.85 1855
5730.57 1968
5731.28 2008
5732.00 2096
5732.71 2133
5733.42 2220
5734.14 2232
5734.85 2196
5735.57 2166
5736.28 2201
5737.00 2237
5737.71 2167
5738.43 2012
5739.14 2092
5739.86 2020
5740.57 2121
5741.29 1901
5742.00 1930
5742.72 1920
5743.43 1892
5744.15 1887
5744.86 1975
5745.58 1926
5746.29 1970
5747.01 2042
5747.72 2002
5748.44 2011
5749.15 2040
5749.87 1978
5750.58 2071
5751.30 1956
5752.02 1939
5752.73 2078
5753.45 2085
5754.16 1949
5754.88 2136
5755.59 2214
5756.31 2197
5757.03 2144
5757.74 2223
5758.46 2426
5759.17 2363
5759.89 2423
5760.61 2336
5761.32 2543
5762.04 2347
5762.76 2335
5763.47 2271
5764.19 2270
5764.90 2278
5765.62 2022
5766.34 2067
5767.05 2089
5767.77 1939
5768.49 1937
5769.20 1837
5769.92 1926
5770.64 2037
5771.35 1940
5772.07 1909
5772.79 1889
5773.51 1991
5774.22 2018
5774.94 2022
5775.66 1945
5776.37 2099
5777.09 1935
5777.81 1941
5778.53 2037
5779.24 2087
5779.96 1911
5780.68 1919
5781.39 2007
5782.11 2111
5782.83 2187
5783.55 2010
5784.26 2047
5784.98 2119
5785.70 2143
5786.42 2048
5787.14 2321
5787.85 2237
5788.57 2178
5789.29 2185
5790.01 2196
5790.73 2187
5791.44 2200
5792.16 2275
5792.88 2313
5793.60 2165
5794.32 2334
5795.03 2312
5795.75 2235
5796.47 2314
5797.19 2309
5797.91 2378
5798.63 2438
5799.35 2470
5800.06 2440
5800.78 2595
5801.50 2671
5802.22 2754
5802.94 2940
5803.66 3263
5804.38 3523
5805.10 3774
5805.81 4177
5806.53 4162
5807.25 4197
5807.97 4287
5808.69 3844
5809.41 3523
5810.13 3400
5810.85 3105
5811.57 2757
5812.29 2772
5813.01 2609
5813.73 2425
5814.45 2473
5815.17 2498
5815.88 2359
5816.60 2426
5817.32 2487
5818.04 2485
5818.76 2604
5819.48 2625
5820.20 2443
5820.92 2429
5821.64 2495
5822.36 2568
5823.08 2472
5823.80 2588
5824.52 2465
5825.24 2536
5825.96 2248
5826.68 2253
5827.40 2298
5828.12 2291
5828.84 2350
5829.57 2219
5830.29 2111
5831.01 2191
5831.73 2330
5832.45 2217
5833.17 2202
5833.89 2194
5834.61 2061
5835.33 2162
5836.05 2072
5836.77 2113
5837.49 2184
5838.21 2197
5838.94 2208
5839.66 2144
5840.38 2266
5841.10 2283
5841.82 2172
5842.54 2048
5843.26 2090
5843.98 2123
5844.70 2149
5845.43 2116
5846.15 2188
5846.87 2155
5847.59 1993
5848.31 2101
5849.03 2100
5849.76 2056
5850.48 2070
5851.20 2098
5851.92 2008
5852.64 1909
5853.36 2019
5854.09 1985
5854.81 1953
5855.53 1993
5856.25 2087
5856.97 2167
5857.70 1996
5858.42 2102
5859.14 2020
5859.86 1972
5860.59 1962
5861.31 1975
5862.03 1979
5862.75 2041
5863.48 1995
5864.20 1994
5864.92 1912
5865.64 1966
5866.37 2103
5867.09 2107
5867.81 1964
5868.54 2005
5869.26 1919
5869.98 2057
5870.70 2046
5871.43 1996
5872.15 2034
5872.87 2045
5873.60 1959
5874.32 2024
5875.04 1876
5875.77 2039
5876.49 1987
5877.21 1989
5877.94 2098
5878.66 2074
5879.38 2059
5880.11 2062
5880.83 2067
5881.55 2104
5882.28 1978
5883.00 2153
5883.73 2095
5884.45 2077
5885.17 2086
5885.90 2066
5886.62 2079
5887.34 2045
5888.07 2005
5888.79 1944
5889.52 2063
5890.24 2057
5890.97 1976
5891.69 2106
5892.41 2140
5893.14 2137
5893.86 2090
5894.59 2025
5895.31 2073
5896.04 2131
5896.76 2057
5897.49 1999
5898.21 2008
5898.93 1865
5899.66 2005
5900.38 2019
5901.11 2075
5901.83 2031
5902.56 1933
5903.28 2045
5904.01 2090
5904.73 2161
5905.46 2008
5906.18 2062
5906.91 2173
5907.64 2305
5908.36 2164
5909.09 2102
5909.81 2236
5910.54 2132
5911.26 2108
5911.99 2196
5912.71 2137
5913.44 2125
5914.16 2095
5914.89 2120
5915.62 2141
5916.34 2092
5917.07 2229
5917.79 2120
5918.52 2058
5919.25 2057
5919.97 2170
5920.70 2178
5921.42 2235
5922.15 2247
5922.88 2252
5923.60 2348
5924.33 2265
5925.05 2247
5925.78 2206
5926.51 2162
5927.23 2193
5927.96 2392
5928.69 2268
5929.41 2285
5930.14 2192
5930.87 2332
5931.59 2263
5932.32 2272
5933.05 2316
5933.77 2263
5934.50 2354
5935.23 2323
5935.95 2352
5936.68 2404
5937.41 2464
5938.14 2568
5938.86 2627
5939.59 2741
5940.32 2783
5941.04 2709
5941.77 2609
5942.50 2458
5943.23 2682
5943.95 2787
5944.68 2684
5945.41 2745
5946.14 2819
5946.87 2878
5947.59 2891
5948.32 3071
5949.05 2931
5949.78 2915
5950.50 2827
5951.23 2868
5951.96 3010
5952.69 3053
5953.42 3151
5954.14 3207
5954.87 3145
5955.60 3322
5956.33 3263
5957.06 3508
5957.79 3390
5958.51 3527
5959.24 3648
5959.97 3634
5960.70 3780
5961.43 3533
5962.16 3422
5962.88 3541
5963.61 3457
5964.34 3483
5965.07 3522
5965.80 3703
5966.53 3707
5967.26 3622
5967.99 3600
5968.72 3555
5969.44 3888
5970.17 4108
5970.90 4336
5971.63 4600
5972.36 4857
5973.09 4983
5973.82 5300
5974.55 5123
5975.28 4941
5976.01 4738
5976.74 4210
5977.47 4063
5978.20 4054
5978.93 4024
5979.66 3852
5980.39 3726
5981.12 3623
5981.85 3631
5982.58 3788
5983.31 3982
5984.04 4038
5984.77 3991
5985.50 4113
5986.23 3987
5986.96 4054
5987.69 4090
5988.42 4243
5989.15 4019
5989.88 3973
5990.61 4108
5991.34 4201
5992.07 4229
5992.80 4222
5993.53 4359
5994.26 4047
5994.99 4067
5995.72 4160
5996.45 4142
5997.18 4149
5997.91 4186
5998.64 3968
5999.37 4145
6000.11 4065
6000.84 4155
6001.57 4156
6002.30 4376
6003.03 4257
6003.76 4155
6004.49 4145
6005.22 3990
6005.95 4061
6006.69 4003
6007.42 3938
6008.15 3882
6008.88 3871
6009.61 3931
6010.34 4123
6011.07 4215
6011.81 4160
6012.54 4348
6013.27 4695
6014.00 4879
6014.73 5160
6015.46 5634
6016.20 6229
6016.93 6357
6017.66 6775
6018.39 7045
6019.12 6745
6019.86 6953
6020.59 6725
6021.32 6198
6022.05 5945
6022.79 5348
6023.52 5114
6024.25 4701
6024.98 4170
6025.72 4023
6026.45 4052
6027.18 3898
6027.91 3581
6028.65 3481
6029.38 3404
6030.11 3462
6030.84 3424
6031.58 3226
6032.31 3362
6033.04 3323
6033.78 3296
6034.51 3196
6035.24 3286
6035.98 3408
6036.71 3327
6037.44 3251
6038.17 3158
6038.91 3292
6039.64 3040
6040.37 3201
6041.11 3151
6041.84 3186
6042.58 3213
6043.31 3273
6044.04 3562
6044.78 3492
6045.51 3296
6046.24 3360
6046.98 3379
6047.71 3494
6048.44 3524
6049.18 3557
6049.91 3543
6050.65 3630
6051.38 3553
6052.11 3581
6052.85 3594
6053.58 3600
6054.32 3661
6055.05 3726
6055.79 3789
6056.52 3978
6057.25 4188
6057.99 3969
6058.72 4089
6059.46 4112
6060.19 4065
6060.93 3886
6061.66 3816
6062.40 3908
6063.13 3696
6063.87 3831
6064.60 3829
6065.34 3596
6066.07 3511
6066.81 3467
6067.54 3568
6068.28 3415
6069.01 3493
6069.75 3468
6070.48 3429
6071.22 3300
6071.95 3445
6072.69 3334
6073.42 3361
6074.16 3264
6074.89 3312
6075.63 3208
6076.36 3046
6077.10 3084
6077.84 3179
6078.57 3189
6079.31 3158
6080.04 3079
6080.78 3100
6081.51 2971
6082.25 3027
6082.99 2922
6083.72 2915
6084.46 3048
6085.20 3090
6085.93 3095
6086.67 3121
6087.40 3022
6088.14 3067
6088.88 3049
6089.61 3166
6090.35 3069
6091.09 3105
6091.82 2973
6092.56 3097
6093.30 3127
6094.03 3163
6094.77 3102
6095.51 3162
6096.24 3245
6096.98 3139
6097.72 3094
6098.45 3152
6099.19 3116
6099.93 3163
6100.66 3193
6101.40 3060
6102.14 2949
6102.87 3042
6103.61 2906
6104.35 2890
6105.09 2830
6105.82 2801
6106.56 2886
6107.30 2898
6108.04 2846
6108.77 2875
6109.51 2769
6110.25 2839
6110.99 2828
6111.72 2911
6112.46 2927
6113.20 3003
6113.94 2760
6114.68 2877
6115.41 3045
6116.15 3071
6116.89 2906
6117.63 2926
6118.37 2927
6119.10 2913
6119.84 2985
6120.58 3056
6121.32 2991
6122.06 3022
6122.80 3098
6123.53 3086
6124.27 3173
6125.01 3114
6125.75 2972
6126.49 3045
6127.23 3137
6127.97 3230
6128.70 3023
6129.44 3083
6130.18 3362
6130.92 3166
6131.66 3287
6132.40 3305
6133.14 3429
6133.88 3245
6134.62 3412
6135.35 3426
6136.09 3290
6136.83 3027
6137.57 3135
6138.31 3239
6139.05 3216
6139.79 3154
6140.53 3353
6141.27 3469
6142.01 3459
6142.75 3385
6143.49 3493
6144.23 3445
6144.97 3334
6145.71 3435
6146.45 3510
6147.19 3518
6147.93 3517
6148.67 3423
6149.41 3325
6150.15 3270
6150.89 3404
6151.63 3416
6152.37 3501
6153.11 3482
6153.85 3638
6154.59 3702
6155.33 3539
6156.07 3658
6156.81 3593
6157.55 3744
6158.29 3809
6159.03 3734
6159.77 3827
6160.51 3795
6161.25 3909
6161.99 3944
6162.73 3956
6163.47 3945
6164.22 3893
6164.96 3836
6165.70 3958
6166.44 3977
6167.18 4005
6167.92 4296
6168.66 4365
6169.40 4737
6170.14 4793
6170.89 4873
6171.63 5352
6172.37 5513
6173.11 5373
6173.85 5468
6174.59 5562
6175.33 5462
6176.08 5734
6176.82 5514
6177.56 5076
6178.30 5200
6179.04 5325
6179.78 5216
6180.53 4893
6181.27 4788
6182.01 4922
6182.75 4825
6183.49 5093
6184.24 5061
6184.98 4936
6185.72 4986
6186.46 5150
6187.20 5253
6187.95 5355
6188.69 5528
6189.43 5422
6190.17 5378
6190.92 5364
6191.66 5370
6192.40 5538
6193.14 5619
6193.89 5621
6194.63 5555
6195.37 5478
6196.12 5715
6196.86 6072
6197.60 6073
6198.34 6295
6199.09 6318
6199.83 6322
6200.57 6581
6201.32 6614
6202.06 6562
6202.80 6607
6203.55 6602
6204.29 6416
6205.03 6515
6205.78 6506
6206.52 6581
6207.26 6313
6208.01 6576
6208.75 6936
6209.49 7752
6210.24 8859
6210.98 10200
6211.72 11670
6212.47 13802
6213.21 16230
6213.96 18303
6214.70 19696
6215.44 20531
6216.19 21182
6216.93 20345
6217.68 19298
6218.42 17467
6219.16 15317
6219.91 13176
6220.65 11380
6221.40 9745
6222.14 8454
6222.89 7501
6223.63 6786
6224.37 6276
6225.12 5909
6225.86 5717
6226.61 5943
6227.35 5999
6228.10 6010
6228.84 6161
6229.59 6481
6230.33 6524
6231.08 6571
6231.82 6426
6232.57 6392
6233.31 6154
6234.06 5751
6234.80 5505
6235.55 5097
6236.29 4701
6237.04 4602
6237.78 4408
6238.53 4003
6239.27 4127
6240.02 4176
6240.76 4137
6241.51 4237
6242.26 4314
6243.00 4348
6243.75 4428
6244.49 4366
6245.24 4380
6245.98 4299
6246.73 4400
6247.48 4493
6248.22 4681
6248.97 4577
6249.71 4573
6250.46 4856
6251.21 5016
6251.95 5269
6252.70 5441
6253.44 5601
6254.19 5997
6254.94 6398
6255.68 6209
6256.43 6067
6257.18 5871
6257.92 5584
6258.67 5438
6259.42 5113
6260.16 4850
6260.91 4825
6261.66 4978
6262.40 4940
6263.15 4678
6263.90 4775
6264.64 4653
6265.39 4610
6266.14 4645
6266.88 4659
6267.63 4572
6268.38 4419
6269.13 4442
6269.87 4427
6270.62 4402
6271.37 4453
6272.11 4414
6272.86 4269
6273.61 4415
6274.36 4429
6275.10 4425
6275.85 4336
6276.60 4046
6277.35 3989
6278.10 4242
6278.84 4208
6279.59 4202
6280.34 4297
6281.09 4199
6281.83 4506
6282.58 4762
6283.33 4814
6284.08 4817
6284.83 4768
6285.57 4472
6286.32 4270
6287.07 4293
6287.82 4118
6288.57 3956
6289.32 3991
6290.06 3842
6290.81 3772
6291.56 3840
6292.31 3819
6293.06 3918
6293.81 3900
6294.56 3842
6295.30 3953
6296.05 3902
6296.80 3901
6297.55 3751
6298.30 3645
6299.05 3530
6299.80 3505
6300.55 3442
6301.30 3353
6302.05 3352
6302.79 3365
6303.54 3302
6304.29 3333
6305.04 3269
6305.79 3349
6306.54 3194
6307.29 3227
6308.04 3244
6308.79 3351
6309.54 3308
6310.29 3355
6311.04 3141
6311.79 3155
6312.54 3099
6313.29 3203
6314.04 3152
6314.79 3346
6315.54 3265
6316.29 3242
6317.04 3174
6317.79 3090
6318.54 3193
6319.29 3314
6320.04 3423
6320.79 3326
6321.54 3488
6322.29 3204
6323.04 3254
6323.79 3307
6324.54 3168
6325.29 3162
6326.04 3103
6326.79 3126
6327.54 2928
6328.29 2985
6329.04 2941
6329.79 3071
6330.55 3094
6331.30 3063
6332.05 3041
6332.80 2951
6333.55 3071
6334.30 2941
6335.05 2908
6335.80 2903
6336.55 2799
6337.30 2887
6338.06 2997
6338.81 2809
6339.56 2890
6340.31 2791
6341.06 2797
6341.81 2720
6342.56 2789
6343.32 2682
6344.07 2681
6344.82 2693
6345.57 2778
6346.32 2807
6347.07 2709
6347.83 2690
6348.58 2725
6349.33 2586
6350.08 2755
6350.83 2716
6351.59 2690
6352.34 2706
6353.09 2831
6353.84 2882
6354.60 2772
6355.35 2797
6356.10 2891
6356.85 2806
6357.61 3009
6358.36 2938
6359.11 2975
6359.86 3007
6360.62 2955
6361.37 2791
6362.12 2982
6362.87 2889
6363.63 2816
6364.38 2685
6365.13 2716
6365.88 2802
6366.64 2817
6367.39 2759
6368.14 2734
6368.90 2727
6369.65 2699
6370.40 2770
6371.16 2749
6371.91 2721
6372.66 2674
6373.42 2654
6374.17 2635
6374.92 2558
6375.68 2626
6376.43 2745
6377.18 2755
6377.94 2726
6378.69 2647
6379.45 2612
6380.20 2694
6380.95 2614
6381.71 2668
6382.46 2649
6383.21 2686
6383.97 2656
6384.72 2661
6385.48 2601
6386.23 2682
6386.98 2712
6387.74 2723
6388.49 2829
6389.25 2677
6390.00 2643
6390.76 2634
6391.51 2679
6392.27 2856
6393.02 2833
6393.77 2651
6394.53 2638
6395.28 2476
6396.04 2597
6396.79 2616
6397.55 2607
6398.30 2675
6399.06 2631
6399.81 2619
6400.57 2624
6401.32 2633
6402.08 2604
6402.83 2613
6403.59 2680
6404.34 2629
6405.10 2576
6405.85 2731
6406.61 2703
6407.36 2591
6408.12 2463
6408.88 2594
6409.63 2524
6410.39 2571
6411.14 2557
6411.90 2628
6412.65 2662
6413.41 2633
6414.16 2483
6414.92 2618
6415.68 2764
6416.43 2855
6417.19 2833
6417.94 2682
6418.70 2759
6419.46 2624
6420.21 2703
6420.97 2605
6421.73 2594
6422.48 2560
6423.24 2599
6423.99 2461
6424.75 2552
6425.51 2645
6426.26 2554
6427.02 2620
6427.78 2663
6428.53 2684
6429.29 2663
6430.05 2695
6430.80 2653
6431.56 2666
6432.32 2562
6433.07 2443
6433.83 2674
6434.59 2569
6435.34 2691
6436.10 2606
6436.86 2650
6437.62 2667
6438.37 2729
6439.13 2693
6439.89 2744
6440.65 2650
6441.40 2754
6442.16 2794
6442.92 2707
6443.68 2584
6444.43 2689
6445.19 2722
6445.95 2698
6446.71 2760
6447.46 2875
6448.22 2813
6448.98 2887
6449.74 2865
6450.49 2841
6451.25 2912
6452.01 2878
6452.77 2790
6453.53 2826
6454.29 2877
6455.04 2859
6455.80 2866
6456.56 2806
6457.32 2780
6458.08 2801
6458.84 2983
6459.59 2953
6460.35 2906
6461.11 2940
6461.87 3031
6462.63 3066
6463.39 2992
6464.15 3109
6464.90 3144
6465.66 3179
6466.42 3055
6467.18 3131
6467.94 3083
6468.70 3123
6469.46 3247
6470.22 3184
6470.98 3310
6471.73 3390
6472.49 3331
6473.25 3308
6474.01 3307
6474.77 3346
6475.53 3534
6476.29 3509
6477.05 3525
6477.81 3312
6478.57 3555
6479.33 3590
6480.09 3660
6480.85 3740
6481.61 3728
6482.37 3625
6483.13 3493
6483.89 3664
6484.65 3747
6485.41 3802
6486.17 3661
6486.93 3838
6487.69 3931
6488.45 3880
6489.21 4151
6489.97 4230
6490.73 4140
6491.49 4010
6492.25 4223
6493.01 4251
6493.77 4158
6494.53 4287
6495.29 4414
6496.05 4384
6496.81 4423
6497.57 4584
6498.33 4714
6499.10 4737
6499.86 4894
6500.62 5269
6501.38 5208
6502.14 5185
6502.90 5187
6503.66 5130
6504.42 5244
6505.18 5214
6505.94 5053
6506.71 5069
6507.47 5164
6508.23 5159
6508.99 5090
6509.75 5171
6510.51 5154
6511.27 5447
6512.04 5170
6512.80 5534
6513.56 5830
6514.32 5809
6515.08 5758
6515.84 5904
6516.61 6199
6517.37 6146
6518.13 5951
6518.89 5956
6519.65 6042
6520.42 6125
6521.18 6135
6521.94 5887
6522.70 5980
6523.46 6096
6524.23 6262
6524.99 6357
6525.75 6478
6526.51 6719
6527.28 6874
6528.04 7309
6528.80 7500
6529.56 7527
6530.33 7746
6531.09 7694
6531.85 8153
6532.61 8205
6533.38 8220
6534.14 8308
6534.90 8342
6535.67 8411
6536.43 8480
6537.19 8616
6537.95 9289
6538.72 10405
6539.48 12219
6540.24 14395
6541.01 16755
6541.77 18760
6542.53 20091
6543.30 20707
6544.06 20702
6544.82 19936
6545.59 18499
6546.35 15954
6547.11 14094
6547.88 12450
6548.64 10196
6549.41 8564
6550.17 7607
6550.93 6735
6551.70 6166
6552.46 5714
6553.22 5437
6553.99 5159
6554.75 4962
6555.52 5072
6556.28 4910
6557.05 4812
6557.81 4917
6558.57 4973
6559.34 4933
6560.10 4945
6560.87 4774
6561.63 4682
6562.40 4546
6563.16 4440
6563.92 4513
6564.69 4440
6565.45 4596
6566.22 4571
6566.98 4829
6567.75 4755
6568.51 4832
6569.28 5054
6570.04 5169
6570.81 5297
6571.57 5199
6572.34 5164
6573.10 5349
6573.87 5255
6574.63 5199
6575.40 5077
6576.16 4934
6576.93 5367
6577.69 5268
6578.46 5458
6579.23 5532
6579.99 5750
6580.76 5871
6581.52 5886
6582.29 6010
6583.05 5977
6583.82 6101
6584.59 6110
6585.35 6260
6586.12 6474
6586.88 6486
6587.65 6157
6588.41 6100
6589.18 6005
6589.95 5970
6590.71 5851
6591.48 5875
6592.25 5874
6593.01 5792
6593.78 5704
6594.54 5731
6595.31 5950
6596.08 5934
6596.84 6230
6597.61 6531
6598.38 6678
6599.14 7192
6599.91 7049
6600.68 7234
6601.44 7220
6602.21 7232
6602.98 7026
6603.74 6615
6604.51 6177
6605.28 5985
6606.05 5682
6606.81 5321
6607.58 5263
6608.35 4845
6609.11 4786
6609.88 4662
6610.65 4675
6611.42 4511
6612.18 4522
6612.95 4366
6613.72 4434
6614.49 4551
6615.25 4576
6616.02 4306
6616.79 4288
6617.56 4249
6618.32 4269
6619.09 4196
6619.86 4411
6620.63 4132
6621.40 3991
6622.16 3742
6622.93 3895
6623.70 3944
6624.47 3935
6625.24 4029
6626.00 3998
6626.77 3972
6627.54 4112
6628.31 4237
6629.08 4092
6629.85 3939
6630.61 4090
6631.38 3929
6632.15 3844
6632.92 3725
6633.69 3838
6634.46 3884
6635.23 3933
6635.99 3915
6636.76 3990
6637.53 4130
6638.30 4228
6639.07 4393
6639.84 4506
6640.61 4793
6641.38 4793
6642.15 4738
6642.92 4581
6643.68 4507
6644.45 4503
6645.22 4174
6645.99 4119
6646.76 4000
6647.53 3866
6648.30 3850
6649.07 3651
6649.84 3803
6650.61 3806
6651.38 3641
6652.15 3546
6652.92 3519
6653.69 3577
6654.46 3527
6655.23 3546
6656.00 3770
6656.77 3653
6657.54 3813
6658.31 3583
6659.08 3524
6659.85 3500
6660.62 3569
6661.39 3563
6662.16 3583
6662.93 3534
6663.70 3389
6664.47 3457
6665.24 3514
6666.01 3342
6666.78 3320
6667.55 3219
6668.32 3474
6669.09 3499
6669.86 3376
6670.64 3476
6671.41 3398
6672.18 3387
6672.95 3418
6673.72 3555
6674.49 3418
6675.26 3424
6676.03 3366
6676.80 3421
6677.57 3493
6678.35 3378
6679.12 3558
6679.89 3472
6680.66 3383
6681.43 3557
6682.20 3334
6682.97 3454
6683.75 3429
6684.52 3425
6685.29 3587
6686.06 3574
6686.83 3704
6687.60 3627
6688.38 3802
6689.15 3841
6689.92 3861
6690.69 4094
6691.46 4134
6692.24 4059
6693.01 3913
6693.78 3820
6694.55 3856
6695.32 3764
6696.10 3657
6696.87 3546
6697.64 3504
6698.41 3373
6699.19 3191
6699.96 3156
6700.73 3165
6701.50 3247
6702.28 3243
6703.05 3141
6703.82 3166
6704.59 3178
6705.37 3283
6706.14 3116
6706.91 3193
6707.69 3032
6708.46 3109
6709.23 3283
6710.00 3262
6710.78 3140
6711.55 3239
6712.32 3181
6713.10 3235
6713.87 3069
6714.64 3147
6715.42 3171
6716.19 3169
6716.96 3123
6717.74 3045
6718.51 2915
6719.28 2883
6720.06 2911
6720.83 2967
6721.61 2940
6722.38 2789
6723.15 2943
6723.93 2959
6724.70 2893
6725.47 2925
6726.25 2952
6727.02 2856
6727.80 2850
6728.57 2884
6729.35 2857
6730.12 2931
6730.89 3011
6731.67 3039
6732.44 2892
6733.22 2971
6733.99 2902
6734.77 2919
6735.54 2872
6736.31 2754
6737.09 2815
6737.86 2942
6738.64 2792
6739.41 2821
6740.19 2869
6740.96 2917
6741.74 2975
6742.51 2875
6743.29 2880
6744.06 2903
6744.84 2930
6745.61 2972
6746.39 3034
6747.16 2922
6747.94 2974
6748.71 3006
6749.49 3058
6750.26 3110
6751.04 2916
6751.82 3045
6752.59 3186
6753.37 3228
6754.14 3230
6754.92 3384
6755.69 3581
6756.47 3603
6757.25 3603
6758.02 3750
6758.80 3751
6759.57 3727
6760.35 3732
6761.12 3725
6761.90 3586
6762.68 3226
6763.45 3175
6764.23 3011
6765.01 3097
6765.78 3043
6766.56 3028
6767.33 2933
6768.11 2941
6768.89 2894
6769.66 2915
6770.44 3040
6771.22 2973
6771.99 2819
6772.77 2836
6773.55 2955
6774.32 2931
6775.10 2920
6775.88 2779
6776.65 2643
6777.43 2812
6778.21 2959
6778.99 2942
6779.76 2644
6780.54 2668
6781.32 2618
6782.09 2630
6782.87 2853
6783.65 2834
6784.43 2807
6785.20 2816
6785.98 2807
6786.76 2858
6787.54 2737
6788.31 2765
6789.09 2736
6789.87 2712
6790.65 2603
6791.42 2673
6792.20 2612
6792.98 2569
6793.76 2573
6794.54 2663
6795.31 2708
6796.09 2593
6796.87 2642
6797.65 2602
6798.43 2585
6799.20 2522
6799.98 2569
6800.76 2564
6801.54 2465
6802.32 2608
6803.10 2631
6803.87 2476
6804.65 2570
6805.43 2593
6806.21 2514
6806.99 2573
6807.77 2656
6808.55 2811
6809.32 2824
6810.10 2676
6810.88 2762
6811.66 2617
6812.44 2657
6813.22 2660
6814.00 2688
6814.78 2645
6815.56 2522
6816.34 2576
6817.11 2600
6817.89 2614
6818.67 2589
6819.45 2534
6820.23 2623
6821.01 2678
6821.79 2671
6822.57 2616
6823.35 2672
6824.13 2684
6824.91 2605
6825.69 2706
6826.47 2738
6827.25 2757
6828.03 2780
6828.81 2695
6829.59 2637
6830.37 2717
6831.15 2627
6831.93 2596
6832.71 2623
6833.49 2680
6834.27 2669
6835.05 2786
6835.83 2630
6836.61 2602
6837.39 2705
6838.17 2652
6838.95 2653
6839.73 2699
6840.51 2869
6841.29 2769
6842.07 2714
6842.85 2666
6843.63 2530
6844.42 2616
6845.20 2732
6845.98 2723
6846.76 2604
6847.54 2790
6848.32 2832
6849.10 2796
6849.88 2825
6850.66 2910
6851.44 2851
6852.23 2809
6853.01 3024
6853.79 3241
6854.57 3434
6855.35 3647
6856.13 4000
6856.91 4129
6857.70 4337
6858.48 4366
6859.26 4383
6860.04 4237
6860.82 3922
6861.60 3653
6862.39 3539
6863.17 3295
6863.95 3221
6864.73 3166
6865.51 3056
6866.30 2966
6867.08 2934
6867.86 3030
6868.64 3059
6869.42 3135
6870.21 3076
6870.99 3065
6871.77 3045
6872.55 3379
6873.34 3474
6874.12 3311
6874.90 3472
6875.68 3456
6876.47 3364
6877.25 3461
6878.03 3312
6878.81 3113
6879.60 3031
6880.38 3130
6881.16 3042
6881.95 3226
6882.73 3166
6883.51 3144
6884.29 3206
6885.08 3226
6885.86 3309
6886.64 3498
6887.43 3491
6888.21 3485
6888.99 3543
6889.78 3686
6890.56 3856
6891.34 4101
6892.13 4451
6892.91 4661
6893.69 5106
6894.48 5370
6895.26 5301
6896.05 5331
6896.83 4956
6897.61 4671
6898.40 4557
6899.18 4201
6899.97 4000
6900.75 3828
6901.53 3733
6902.32 3640
6903.10 3605
6903.89 3726
6904.67 3802
6905.45 3830
6906.24 3714
6907.02 3800
6907.81 3840
6908.59 3751
6909.38 3567
6910.16 3690
6910.95 3862
6911.73 3662
6912.51 3766
6913.30 3717
6914.08 3661
6914.87 3690
6915.65 3462
6916.44 3530
6917.22 3550
6918.01 3546
6918.79 3481
6919.58 3483
6920.36 3387
6921.15 3455
6921.93 3550
6922.72 3594
6923.50 3523
6924.29 3334
6925.08 3521
6925.86 3610
6926.65 3629
6927.43 3604
6928.22 3624
6929.00 3524
6929.79 3723
6930.57 3749
6931.36 3661
6932.15 3690
6932.93 3760
6933.72 3752
6934.50 3771
6935.29 3831
6936.08 3985
6936.86 3923
6937.65 4155
6938.43 4232
6939.22 4293
6940.01 4271
6940.79 4281
6941.58 4224
6942.37 4208
6943.15 4156
6943.94 4418
6944.72 4289
6945.51 4351
6946.30 4399
6947.08 4585
6947.87 4695
6948.66 4641
6949.44 4653
6950.23 4893
6951.02 4863
6951.80 5034
6952.59 5169
6953.38 5194
6954.17 5026
6954.95 4960
6955.74 5052
6956.53 4978
6957.31 4822
6958.10 5155
6958.89 5100
6959.68 5172
6960.46 5207
6961.25 5168
6962.04 5467
6962.83 5443
6963.61 5502
6964.40 5590
6965.19 5488
6965.98 5666
6966.76 5681
6967.55 5610
6968.34 5584
6969.13 5478
6969.92 5307
6970.70 5525
6971.49 5573
6972.28 5547
6973.07 5620
6973.86 5665
6974.64 5828
6975.43 5834
6976.22 6045
6977.01 6401
6977.80 6359
6978.59 6332
6979.37 6336
6980.16 6360
6980.95 6225
6981.74 6364
6982.53 6379
6983.32 6300
6984.11 6645
6984.90 6742
6985.68 6987
6986.47 7450
6987.26 8067
6988.05 8782
6988.84 9910
6989.63 11281
6990.42 12691
6991.21 13791
6992.00 15034
6992.79 15700
6993.57 15814
6994.36 15088
6995.15 13891
6995.94 12667
6996.73 11575
6997.52 10399
6998.31 9144
6999.10 8371
6999.89 7994
7000.68 7593
7001.47 8085
7002.26 8841
7003.05 9858
7003.84 10989
7004.63 12219
7005.42 13431
7006.21 14580
7007.00 15041
7007.79 15083
7008.58 14488
7009.37 13416
7010.16 12124
7010.95 10647
7011.74 9327
7012.53 8121
7013.32 7094
7014.11 6535
7014.90 5928
7015.69 5737
7016.48 5495
7017.27 5490
7018.06 5503
7018.85 5618
7019.65 5745
7020.44 5720
7021.23 5777
7022.02 5784
7022.81 5594
7023.60 5308
7024.39 5280
7025.18 4912
7025.97 4776
7026.76 4620
7027.56 4536
7028.35 4306
7029.14 4182
7029.93 4350
7030.72 4389
7031.51 4281
7032.30 4472
7033.09 4378
7033.89 4468
7034.68 4418
7035.47 4435
7036.26 4298
7037.05 4156
7037.84 4309
7038.64 4213
7039.43 4108
7040.22 4083
7041.01 4185
7041.80 4142
7042.60 4058
7043.39 4323
7044.18 4404
7044.97 4384
7045.76 4294
7046.56 4344
7047.35 4379
7048.14 4223
7048.93 4301
7049.73 4302
7050.52 4225
7051.31 4288
7052.10 4199
7052.90 4080
7053.69 4180
7054.48 4274
7055.27 4451
7056.07 4741
7056.86 4723
7057.65 4658
7058.45 4636
7059.24 4746
7060.03 4496
7060.83 4333
7061.62 4316
7062.41 4039
7063.20 4127
7064.00 4094
7064.79 3848
7065.58 4000
7066.38 3720
7067.17 3778
7067.96 3883
7068.76 3863
7069.55 3729
7070.35 3760
7071.14 3787
7071.93 3793
7072.73 3773
7073.52 3630
7074.31 3803
7075.11 3761
7075.90 3735
7076.70 3783
7077.49 3690
7078.28 3626
7079.08 3508
7079.87 3598
7080.67 3428
7081.46 3413
7082.25 3345
7083.05 3406
7083.84 3356
7084.64 3251
7085.43 3366
7086.23 3310
7087.02 3371
7087.82 3313
7088.61 3216
7089.41 3365
7090.20 3374
7090.99 3452
7091.79 3561
7092.58 3581
7093.38 3811
7094.17 3665
7094.97 3741
7095.76 3840
7096.56 3687
7097.35 3563
7098.15 3499
7098.94 3451
7099.74 3378
7100.54 3184
7101.33 2889
7102.13 2914
7102.92 2774
7103.72 2862
7104.51 2688
7105.31 2671
7106.10 2629
7106.90 2751
7107.70 2802
7108.49 2751
7109.29 2822
7110.08 2741
7110.88 2621
7111.67 2640
7112.47 2545
7113.27 2702
7114.06 2691
7114.86 2497
7115.65 2444
7116.45 2426
7117.25 2411
7118.04 2426
7118.84 2425
7119.64 2285
7120.43 2309
7121.23 2512
7122.03 2493
7122.82 2467
7123.62 2458
7124.41 2497
7125.21 2534
7126.01 2433
7126.81 2438
7127.60 2367
7128.40 2284
7129.20 2404
7129.99 2458
7130.79 2452
7131.59 2350
7132.38 2409
7133.18 2447
7133.98 2507
7134.78 2476
7135.57 2360
7136.37 2595
7137.17 2478
7137.96 2495
7138.76 2556
7139.56 2492
7140.36 2537
7141.15 2505
7141.95 2460
7142.75 2393
7143.55 2370
7144.35 2480
7145.14 2514
7145.94 2463
7146.74 2467
7147.54 2653
7148.33 2503
7149.13 2451
7149.93 2518
7150.73 2497
7151.53 2562
7152.33 2626
7153.12 2423
7153.92 2350
7154.72 2360
7155.52 2341
7156.32 2394
7157.12 2337
7157.91 2412
7158.71 2265
7159.51 2287
7160.31 2320
7161.11 2311
7161.91 2396
7162.71 2345
7163.50 2340
7164.30 2353
7165.10 2382
7165.90 2322
7166.70 2265
7167.50 2224
7168.30 2302
7169.10 2279
7169.90 2166
7170.70 2120
7171.50 2182
7172.29 2142
7173.09 2202
7173.89 2241
7174.69 2099
7175.49 2153
7176.29 2345
7177.09 2307
7177.89 2260
7178.69 2236
7179.49 2297
7180.29 2314
7181.09 2267
7181.89 2258
7182.69 2119
7183.49 2203
7184.29 2305
7185.09 2148
7185.89 2269
7186.69 2309
7187.49 2436
7188.29 2477
7189.09 2562
7189.89 2475
7190.69 2442
7191.49 2424
7192.29 2497
7193.09 2566
7193.89 2427
7194.69 2248
7195.49 2164
7196.29 2095
7197.10 2022
7197.90 2235
7198.70 2153
7199.50 2165
7200.30 2030
7201.10 2005
7201.90 1971
7202.70 2014
7203.50 1994
7204.30 2084
7205.11 2116
7205.91 2167
7206.71 2017
7207.51 2082
7208.31 2048
7209.11 2143
7209.91 2199
7210.71 2137
7211.52 2101
7212.32 2040
7213.12 2129
7213.92 2186
7214.72 1998
7215.52 1955
7216.33 2005
7217.13 2039
7217.93 2062
7218.73 2042
7219.53 2109
7220.34 2017
7221.14 1980
7221.94 1953
7222.74 1937
7223.54 2120
7224.35 2095
7225.15 2090
7225.95 2138
7226.75 2179
7227.56 2132
7228.36 2058
7229.16 2090
7229.96 2066
7230.77 2156
7231.57 2179
7232.37 2110
7233.17 2119
7233.98 2173
7234.78 2205
7235.58 2061
7236.38 2060
7237.19 2185
7237.99 2163
7238.79 2226
7239.60 2257
7240.40 2159
7241.20 2198
7242.01 2218
7242.81 2204
7243.61 2260
7244.42 2308
7245.22 2357
7246.02 2371
7246.83 2517
7247.63 2539
7248.43 2542
7249.24 2543
7250.04 2514
7250.84 2393
7251.65 2298
7252.45 2343
7253.26 2338
7254.06 2277
7254.86 2336
7255.67 2490
7256.47 2387
7257.28 2419
7258.08 2400
7258.88 2402
7259.69 2401
7260.49 2397
7261.30 2545
7262.10 2545
7262.90 2523
7263.71 2539
7264.51 2612
7265.32 2491
7266.12 2514
7266.93 2561
7267.73 2653
7268.54 2805
7269.34 2629
7270.15 2693
7270.95 2756
7271.76 2601
7272.56 2758
7273.37 2801
7274.17 2937
7274.98 3090
7275.78 2930
7276.59 2955
7277.39 3015
7278.20 3122
7279.00 3064
7279.81 2894
7280.61 3055
7281.42 3091
7282.22 3047
7283.03 3094
7283.83 3222
7284.64 3206
7285.45 3290
7286.25 3585
7287.06 3924
7287.86 4314
7288.67 4948
7289.47 5741
7290.28 6197
7291.09 6820
7291.89 7258
7292.70 7288
7293.50 6923
7294.31 6357
7295.12 5674
7295.92 5234
7296.73 4648
7297.53 4053
7298.34 3782
7299.15 3478
7299.95 3189
7300.76 3252
7301.57 3027
7302.37 3013
7303.18 3087
7303.99 2945
7304.79 2997
7305.60 2902
7306.41 3078
7307.21 3080
7308.02 3075
7308.83 2995
7309.63 3093
7310.44 3139
7311.25 3049
7312.06 3090
7312.86 3145
7313.67 3154
7314.48 3401
7315.28 3441
7316.09 3654
7316.90 3781
7317.71 3889
7318.51 3762
7319.32 3917
7320.13 3776
7320.94 3604
7321.74 3724
7322.55 3820
7323.36 3913
7324.17 4020
7324.97 4070
7325.78 4519
7326.59 4587
7327.40 4451
7328.21 4421
7329.01 4445
7329.82 4252
7330.63 4070
7331.44 3951
7332.25 3591
7333.06 3521
7333.86 3405
7334.67 3288
7335.48 3160
7336.29 3012
7337.10 3116
7337.91 3051
7338.71 2989
7339.52 2923
7340.33 3008
7341.14 2987
7341.95 2983
7342.76 3145
7343.57 3253
7344.38 3304
7345.18 3256
7345.99 3123
7346.80 3197
7347.61 3161
7348.42 3182
7349.23 3072
7350.04 3092
7350.85 2886
7351.66 2901
7352.47 3075
7353.28 2916
7354.09 2926
7354.89 2908
7355.70 2880
7356.51 2890
7357.32 2821
7358.13 2960
7358.94 2862
7359.75 2823
7360.56 2884
7361.37 2959
7362.18 2893
7362.99 2948
7363.80 2892
7364.61 2841
7365.42 2873
7366.23 2897
7367.04 2863
7367.85 2932
7368.66 3075
7369.47 3024
7370.28 2892
7371.09 3088
7371.90 3230
7372.71 3188
7373.52 3158
7374.33 3229
7375.15 3097
7375.96 3176
7376.77 3106
7377.58 3060
7378.39 3124
7379.20 3024
7380.01 3001
7380.82 3122
7381.63 3214
7382.44 3328
7383.25 3372
7384.06 3311
7384.88 3595
7385.69 3891
7386.50 3933
7387.31 4290
7388.12 4510
7388.93 4549
7389.74 4490
7390.55 4370
7391.37 4155
7392.18 3942
7392.99 3503
7393.80 3347
7394.61 3215
7395.42 3243
7396.24 2882
7397.05 2895
7397.86 2861
7398.67 2833
7399.48 2816
7400.30 2884
7401.11 2897
7401.92 2943
7402.73 2998
7403.54 2939
7404.36 3114
7405.17 3334
7405.98 3571
7406.79 3790
7407.60 3693
7408.42 3755
7409.23 3771
7410.04 3806
7410.85 3637
7411.67 3424
7412.48 3217
7413.29 3101
7414.11 3090
7414.92 3034
7415.73 3043
7416.54 2843
7417.36 2751
7418.17 2715
7418.98 2561
7419.80 2439
7420.61 2444
7421.42 2446
7422.23 2389
7423.05 2454
7423.86 2294
7424.67 2304
7425.49 2427
7426.30 2429
7427.11 2286
7427.93 2282
7428.74 2309
7429.56 2235
7430.37 2163
7431.18 2206
7432.00 2224
7432.81 2211
7433.62 2192
7434.44 2138
7435.25 2164
7436.07 2046
7436.88 2102
7437.69 2179
7438.51 2203
7439.32 2135
7440.14 2094
7440.95 2085
7441.76 2091
7442.58 2084
7443.39 2065
7444.21 1957
7445.02 2126
7445.84 2086
7446.65 2127
7447.46 2089
7448.28 2103
7449.09 2058
7449.91 2164
7450.72 2091
7451.54 2061
7452.35 2109
7453.17 2079
7453.98 2051
7454.80 2048
7455.61 2051
7456.43 2021
7457.24 2117
7458.06 2058
7458.87 2100
7459.69 2080
7460.50 2017
7461.32 2048
7462.13 2143
7462.95 2207
7463.77 2144
7464.58 2018
7465.40 2077
7466.21 2173
7467.03 2106
7467.84 2135
7468.66 2113
7469.47 2154
7470.29 2266
7471.11 2237
7471.92 2153
7472.74 2107
7473.55 2056
7474.37 2089
7475.19 2118
7476.00 2036
7476.82 2055
7477.63 2116
7478.45 2148
7479.27 2179
7480.08 2019
7480.90 2038
7481.72 2036
7482.53 1949
7483.35 2033
7484.17 1967
7484.98 1968
7485.80 1959
7486.62 1920
7487.43 1978
7488.25 1844
7489.07 1773
7489.88 1799
7490.70 1877
7491.52 1834
7492.33 1820
7493.15 1903
7493.97 1776
7494.78 1854
7495.60 1949
7496.42 1857
7497.24 1745
7498.05 1710
7498.87 1678
7499.69 1674
7500.51 1736
7501.32 1789
7502.14 1820
7502.96 1781
7503.78 1779
7504.59 1790
7505.41 1819
7506.23 1808
7507.05 1890
7507.86 1801
7508.68 1863
7509.50 1755
7510.32 1718
7511.14 1761
7511.95 1756
7512.77 1638
7513.59 1595
7514.41 1656
7515.23 1681
7516.05 1547
7516.86 1639
7517.68 1692
7518.50 1664
7519.32 1696
7520.14 1578
7520.96 1602
7521.78 1599
7522.59 1738
7523.41 1620
7524.23 1640
7525.05 1696
7525.87 1652
7526.69 1611
7527.51 1686
7528.33 1730
7529.14 1622
7529.96 1551
7530.78 1645
7531.60 1734
7532.42 1584
7533.24 1635
7534.06 1610
7534.88 1555
7535.70 1635
7536.52 1724
7537.34 1597
7538.16 1602
7538.98 1633
7539.80 1612
7540.62 1658
7541.44 1618
7542.25 1601
7543.07 1489
7543.89 1629
7544.71 1671
7545.53 1593
7546.35 1621
7547.17 1614
7547.99 1652
7548.81 1743
7549.63 1609
7550.45 1709
7551.27 1712
7552.09 1679
7552.92 1659
7553.74 1632
7554.56 1766
7555.38 1746
7556.20 1711
7557.02 1720
7557.84 1671
7558.66 1580
7559.48 1601
7560.30 1655
7561.12 1748
7561.94 1680
7562.76 1762
7563.58 1778
7564.40 1782
7565.23 1712
7566.05 1753
7566.87 1762
7567.69 1735
7568.51 1633
7569.33 1653
7570.15 1673
7570.97 1615
7571.79 1644
7572.62 1563
7573.44 1564
7574.26 1605
7575.08 1488
7575.90 1522
7576.72 1601
7577.55 1588
7578.37 1630
7579.19 1640
7580.01 1607
7580.83 1601
7581.65 1716
7582.48 1642
7583.30 1641
7584.12 1585
7584.94 1571
7585.76 1615
7586.59 1543
7587.41 1486
7588.23 1518
7589.05 1599
7589.88 1606
7590.70 1698
7591.52 1731
7592.34 1698
7593.16 1661
7593.99 1751
7594.81 1807
7595.63 1796
7596.46 1740
7597.28 1760
7598.10 1785
7598.92 1684
7599.75 1651
7600.57 1718
7601.39 1651
7602.22 1676
7603.04 1617
7603.86 1626
7604.68 1650
7605.51 1740
7606.33 1711
7607.15 1696
7607.98 1801
7608.80 1892
7609.62 1925
7610.45 1849
7611.27 1905
7612.09 1929
7612.92 1965
7613.74 1893
7614.57 1955
7615.39 1860
7616.21 1767
7617.04 1796
7617.86 1851
7618.68 1745
7619.51 1715
7620.33 1771
7621.16 1787
7621.98 1927
7622.80 1907
7623.63 2011
7624.45 2053
7625.28 1996
7626.10 1953
7626.93 1830
7627.75 1885
7628.57 1892
7629.40 1913
7630.22 1939
7631.05 1908
7631.87 1789
7632.70 1919
7633.52 1942
7634.35 1989
7635.17 1988
7636.00 2008
7636.82 1991
7637.65 2027
7638.47 2163
7639.30 2150
7640.12 2047
7640.95 2026
7641.77 1915
7642.60 1930
7643.42 1908
7644.25 1781
7645.07 1620
7645.90 1685
7646.72 1778
7647.55 1647
7648.37 1576
7649.20 1652
7650.02 1680
7650.85 1606
7651.68 1556
7652.50 1578
7653.33 1628
7654.15 1682
7654.98 1583
7655.81 1640
7656.63 1586
7657.46 1527
7658.28 1651
7659.11 1624
7659.94 1541
7660.76 1552
7661.59 1565
7662.41 1552
7663.24 1554
7664.07 1500
7664.89 1587
7665.72 1486
7666.55 1442
7667.37 1470
7668.20 1566
7669.03 1600
7669.85 1493
7670.68 1446
7671.51 1405
7672.33 1418
7673.16 1565
7673.99 1483
7674.81 1491
7675.64 1524
7676.47 1437
7677.29 1552
7678.12 1425
7678.95 1545
7679.78 1472
7680.60 1511
7681.43 1495
7682.26 1525
7683.08 1534
7683.91 1418
7684.74 1427
7685.57 1444
7686.39 1419
7687.22 1449
7688.05 1490
7688.88 1535
7689.70 1583
7690.53 1436
7691.36 1469
7692.19 1443
7693.02 1472
7693.84 1484
7694.67 1490
7695.50 1530
7696.33 1561
7697.16 1503
7697.98 1413
7698.81 1418
7699.64 1386
7700.47 1454
7701.30 1518
7702.13 1382
7702.95 1416
7703.78 1434
7704.61 1445
7705.44 1462
7706.27 1450
7707.10 1470
7707.93 1493
7708.75 1473
7709.58 1490
7710.41 1582
7711.24 1643
7712.07 1528
7712.90 1474
7713.73 1401
7714.56 1433
7715.39 1384
7716.22 1346
7717.04 1544
7717.87 1510
7718.70 1432
7719.53 1424
7720.36 1442
7721.19 1479
7722.02 1394
7722.85 1438
7723.68 1445
7724.51 1462
7725.34 1443
7726.17 1454
7727.00 1495
7727.83 1476
7728.66 1424
7729.49 1549
7730.32 1503
7731.15 1460
7731.98 1474
7732.81 1488
7733.64 1405
7734.47 1455
7735.30 1481
7736.13 1429
7736.96 1573
7737.79 1501
7738.62 1482
7739.45 1544
7740.28 1487
7741.11 1390
7741.94 1454
7742.77 1442
7743.60 1343
7744.43 1459
7745.26 1439
7746.09 1436
7746.93 1498
7747.76 1523
7748.59 1492
7749.42 1485
7750.25 1467
7751.08 1418
7751.91 1471
7752.74 1601
7753.57 1781
7754.40 1807
7755.24 1776
7756.07 1725
7756.90 1743
7757.73 1754
7758.56 1681
7759.39 1711
7760.22 1733
7761.06 1650
7761.89 1457
7762.72 1477
7763.55 1493
7764.38 1507
7765.21 1568
7766.05 1575
7766.88 1483
7767.71 1648
7768.54 1613
7769.37 1543
7770.21 1612
7771.04 1614
7771.87 1512
7772.70 1600
7773.53 1515
7774.37 1401
7775.20 1426
7776.03 1511
7776.86 1459
7777.70 1447
7778.53 1381
7779.36 1486
7780.19 1482
7781.03 1416
7781.86 1470
7782.69 1487
7783.52 1552
7784.36 1576
7785.19 1434
7786.02 1481
7786.86 1466
7787.69 1533
7788.52 1555
7789.36 1492
7790.19 1484
7791.02 1471
7791.85 1513
7792.69 1538
7793.52 1602
7794.35 1526
7795.19 1541
7796.02 1559
7796.86 1501
7797.69 1482
7798.52 1506
7799.36 1580
7800.19 1546
7801.02 1470
7801.86 1530
7802.69 1545
7803.52 1526
7804.36 1545
7805.19 1533
7806.03 1573
7806.86 1527
7807.69 1572
7808.53 1565
7809.36 1613
7810.20 1636
7811.03 1570
7811.87 1601
7812.70 1617
7813.53 1621
7814.37 1614
7815.20 1655
7816.04 1663
7816.87 1589
7817.71 1534
7818.54 1680
7819.38 1703
7820.21 1779
7821.05 1884
7821.88 1846
7822.72 1921
7823.55 1924
7824.39 1988
7825.22 1810
7826.06 1874
7826.89 1914
7827.73 1856
7828.56 1777
7829.40 1853
7830.23 1824
7831.07 1886
7831.90 1837
7832.74 1919
7833.57 1900
7834.41 1900
7835.24 1900
7836.08 1919
7836.91 1880
7837.75 1886
7838.59 2006
7839.42 2000
7840.26 1967
7841.09 1989
7841.93 1992
7842.77 1886
7843.60 1838
7844.44 1907
7845.27 1897
7846.11 1922
7846.95 1992
7847.78 1878
7848.62 1907
7849.45 1898
7850.29 1880
7851.13 1848
7851.96 1752
7852.80 1748
7853.64 1756
7854.47 1762
7855.31 1758
7856.15 1537
7856.98 1539
7857.82 1647
7858.66 1654
7859.49 1650
7860.33 1614
7861.17 1669
7862.00 1728
7862.84 1731
7863.68 1655
7864.52 1637
7865.35 1694
7866.19 1697
7867.03 1582
7867.86 1701
7868.70 1581
7869.54 1640
7870.38 1642
7871.21 1640
7872.05 1601
7872.89 1635
7873.73 1669
7874.56 1685
7875.40 1551
7876.24 1656
7877.08 1672
7877.92 1568
7878.75 1670
7879.59 1715
7880.43 1709
7881.27 1800
7882.10 1680
7882.94 1745
7883.78 1767
7884.62 1880
7885.46 1865
7886.30 1844
7887.13 1811
7887.97 1705
7888.81 1756
7889.65 1762
7890.49 1737
7891.33 1730
7892.16 1766
7893.00 1628
7893.84 1708
7894.68 1769
7895.52 1841
7896.36 1802
7897.20 1870
7898.04 1932
7898.88 1889
7899.71 1826
7900.55 1817
7901.39 1795
7902.23 1861
7903.07 1740
7903.91 1831
7904.75 2038
7905.59 2146
7906.43 2055
7907.27 2114
7908.11 2052
7908.95 2083
7909.79 2143
7910.62 1921
7911.46 1872
7912.30 1732
7913.14 1804
7913.98 1816
7914.82 1679
7915.66 1680
7916.50 1794
7917.34 1696
7918.18 1683
7919.02 1653
7919.86 1731
7920.70 1811
7921.54 1828
7922.38 1896
7923.22 1844
7924.06 1827
7924.90 1769
7925.74 1728
7926.58 1703
7927.43 1631
7928.27 1769
7929.11 1719
7929.95 1695
7930.79 1625
7931.63 1478
7932.47 1475
7933.31 1540
7934.15 1501
7934.99 1535
7935.83 1613
7936.67 1491
7937.51 1527
7938.36 1528
7939.20 1471
7940.04 1446
7940.88 1425
7941.72 1538
7942.56 1525
7943.40 1413
7944.24 1385
7945.09 1485
7945.93 1463
7946.77 1485
7947.61 1491
7948.45 1466
7949.29 1538
7950.13 1558
7950.98 1513
7951.82 1500
7952.66 1545
7953.50 1592
7954.34 1500
7955.19 1495
7956.03 1561
7956.87 1562
7957.71 1530
7958.55 1590
7959.40 1574
7960.24 1619
7961.08 1619
7961.92 1688
7962.76 1617
7963.61 1572
7964.45 1607
7965.29 1566
7966.13 1638
7966.98 1647
7967.82 1602
7968.66 1600
7969.50 1598
7970.35 1634
7971.19 1629
7972.03 1632
7972.88 1635
7973.72 1614
7974.56 1597
7975.40 1637
7976.25 1655
7977.09 1608
7977.93 1612
7978.78 1547
7979.62 1561
7980.46 1581
7981.31 1606
7982.15 1619
7982.99 1563
7983.84 1642
7984.68 1573
7985.52 1546
7986.37 1589
7987.21 1545
7988.06 1479
7988.90 1624
7989.74 1574
7990.59 1490
7991.43 1517
7992.27 1476
7993.12 1425
7993.96 1490
7994.81 1533
7995.65 1424
7996.49 1483
7997.34 1476
7998.18 1377
7999.03 1434
7999.87 1317
8000.72 1361
8001.56 1440
8002.40 1343
8003.25 1370
8004.09 1405
8004.94 1303
8005.78 1299
8006.63 1308
8007.47 1365
8008.32 1313
8009.16 1382
8010.01 1327
8010.85 1328
8011.70 1379
8012.54 1309
8013.39 1293
8014.23 1380
8015.08 1331
8015.92 1433
8016.77 1342
8017.61 1353
8018.46 1313
8019.30 1336
8020.15 1398
8020.99 1365
8021.84 1334
8022.68 1350
8023.53 1360
8024.38 1294
8025.22 1309
8026.07 1311
8026.91 1399
8027.76 1351
8028.60 1267
8029.45 1371
8030.30 1269
8031.14 1317
8031.99 1326
8032.83 1325
8033.68 1293
8034.53 1317
8035.37 1314
8036.22 1317
8037.06 1306
8037.91 1337
8038.76 1338
8039.60 1338
8040.45 1367
8041.30 1356
8042.14 1315
8042.99 1285
8043.84 1314
8044.68 1367
8045.53 1305
8046.38 1322
8047.22 1347
8048.07 1350
8048.92 1339
8049.76 1316
8050.61 1264
8051.46 1266
8052.30 1355
8053.15 1334
8054.00 1294
8054.85 1297
8055.69 1359
8056.54 1343
8057.39 1314
8058.24 1333
8059.08 1338
8059.93 1386
8060.78 1351
8061.63 1285
8062.47 1323
8063.32 1269
8064.17 1218
8065.02 1268
8065.86 1263
8066.71 1286
8067.56 1356
8068.41 1296
8069.26 1236
8070.10 1238
8070.95 1271
8071.80 1284
8072.65 1254
8073.50 1226
8074.34 1269
8075.19 1281
8076.04 1238
8076.89 1244
8077.74 1190
8078.59 1172
8079.43 1322
8080.28 1297
8081.13 1387
8081.98 1255
8082.83 1204
8083.68 1213
8084.53 1300
8085.37 1268
8086.22 1270
8087.07 1279
8087.92 1232
8088.77 1253
8089.62 1326
8090.47 1191
8091.32 1267
8092.17 1282
8093.02 1224
8093.87 1358
8094.71 1264
8095.56 1194
8096.41 1192
8097.26 1188
8098.11 1198
8098.96 1170
8099.81 1216
8100.66 1298
8101.51 1196
8102.36 1296
8103.21 1178
8104.06 1210
8104.91 1229
8105.76 1287
8106.61 1342
8107.46 1238
8108.31 1216
8109.16 1196
8110.01 1229
8110.86 1284
8111.71 1313
8112.56 1268
8113.41 1275
8114.26 1237
8115.11 1232
8115.96 1216
8116.81 1301
8117.66 1232
8118.51 1265
8119.36 1282
8120.21 1262
8121.06 1213
8121.92 1200
8122.77 1293
8123.62 1232
8124.47 1282
8125.32 1356
8126.17 1247
8127.02 1379
8127.87 1319
8128.72 1310
8129.57 1309
8130.43 1293
8131.28 1349
8132.13 1336
8132.98 1368
8133.83 1323
8134.68 1273
8135.53 1298
8136.38 1390
8137.24 1294
8138.09 1350
8138.94 1370
8139.79 1391
8140.64 1302
8141.49 1240
8142.35 1261
8143.20 1363
8144.05 1360
8144.90 1341
8145.75 1355
8146.61 1357
8147.46 1342
8148.31 1337
8149.16 1299
8150.01 1394
8150.87 1357
8151.72 1376
8152.57 1418
8153.42 1420
8154.28 1411
8155.13 1443
8155.98 1491
8156.83 1471
8157.69 1428
8158.54 1511
8159.39 1393
8160.24 1525
8161.10 1516
8161.95 1495
8162.80 1645
8163.66 1616
8164.51 1579
8165.36 1502
8166.21 1559
8167.07 1411
8167.92 1381
8168.77 1490
8169.63 1409
8170.48 1368
8171.33 1349
8172.19 1351
8173.04 1328
8173.89 1324
8174.75 1337
8175.60 1289
8176.46 1319
8177.31 1398
8178.16 1417
8179.02 1370
8179.87 1380
8180.72 1395
8181.58 1340
8182.43 1367
8183.29 1261
8184.14 1277
8184.99 1317
8185.85 1241
8186.70 1278
8187.56 1236
8188.41 1267
8189.26 1283
8190.12 1305
8190.97 1337
8191.83 1275
8192.68 1215
8193.54 1268
8194.39 1269
8195.25 1230
8196.10 1247
8196.95 1241
8197.81 1242
8198.66 1284
8199.52 1103
8200.37 1142
8201.23 1235
8202.08 1372
8202.94 1315
8203.79 1245
8204.65 1236
8205.50 1269
8206.36 1281
8207.21 1223
8208.07 1294
8208.92 1216
8209.78 1269
8210.64 1340
8211.49 1222
8212.35 1188
8213.20 1201
8214.06 1320
8214.91 1238
8215.77 1242
8216.62 1316
8217.48 1269
8218.34 1265
8219.19 1239
8220.05 1258
8220.90 1351
8221.76 1316
8222.61 1309
8223.47 1387
8224.33 1294
8225.18 1322
8226.04 1445
8226.90 1380
8227.75 1347
8228.61 1515
8229.46 1589
8230.32 1493
8231.18 1589
8232.03 1536
8232.89 1625
8233.75 1540
8234.60 1497
8235.46 1428
8236.32 1377
8237.17 1373
8238.03 1320
8238.89 1378
8239.74 1359
8240.60 1293
8241.46 1264
8242.32 1271
8243.17 1239
8244.03 1222
8244.89 1311
8245.74 1335
8246.60 1357
8247.46 1319
8248.32 1343
8249.17 1265
8250.03 1309
8250.89 1265
8251.75 1283
8252.60 1243
8253.46 1295
8254.32 1378
8255.18 1256
8256.03 1263
8256.89 1284
8257.75 1272
8258.61 1356
8259.47 1321
8260.32 1318
8261.18 1264
8262.04 1338
8262.90 1310
8263.76 1319
8264.61 1280
8265.47 1289
8266.33 1314
8267.19 1349
8268.05 1264
8268.91 1262
8269.76 1339
8270.62 1280
8271.48 1391
8272.34 1317
8273.20 1242
8274.06 1332
8274.92 1288
8275.77 1262
8276.63 1210
8277.49 1320
8278.35 1331
8279.21 1244
8280.07 1274
8280.93 1299
8281.79 1307
8282.65 1286
8283.51 1427
8284.36 1316
8285.22 1313
8286.08 1292
8286.94 1344
8287.80 1326
8288.66 1307
8289.52 1277
8290.38 1298
8291.24 1246
8292.10 1336
8292.96 1437
8293.82 1503
8294.68 1463
8295.54 1497
8296.40 1359
8297.26 1407
8298.12 1427
8298.98 1486
8299.84 1410
8300.70 1379
8301.56 1378
8302.42 1407
8303.28 1403
8304.14 1386
8305.00 1444
8305.86 1434
8306.72 1442
8307.58 1311
8308.44 1278
8309.30 1522
8310.16 1495
8311.02 1386
8311.88 1341
8312.74 1312
8313.60 1374
8314.46 1482
8315.33 1448
8316.19 1389
8317.05 1423
8317.91 1442
8318.77 1381
8319.63 1363
8320.49 1372
8321.35 1498
8322.21 1404
8323.08 1380
8323.94 1357
8324.80 1400
8325.66 1545
8326.52 1591
8327.38 1441
8328.24 1469
8329.10 1469
8329.97 1392
8330.83 1334
8331.69 1397
8332.55 1383
8333.41 1359
8334.28 1317
8335.14 1319
8336.00 1313
8336.86 1366
8337.72 1398
8338.58 1356
8339.45 1413
8340.31 1392
8341.17 1430
8342.03 1391
8342.90 1423
8343.76 1380
8344.62 1284
8345.48 1428
8346.35 1414
8347.21 1286
8348.07 1403
8348.93 1491
8349.80 1562
8350.66 1506
8351.52 1401
8352.38 1480
8353.25 1486
8354.11 1464
8354.97 1419
8355.83 1341
8356.70 1414
8357.56 1412
8358.42 1531
8359.29 1436
8360.15 1405
8361.01 1444
8361.88 1455
8362.74 1588
8363.60 1494
8364.47 1480
8365.33 1492
8366.19 1474
8367.06 1556
8367.92 1492
8368.78 1467
8369.65 1479
8370.51 1537
8371.38 1568
8372.24 1587
8373.10 1566
8373.97 1589
8374.83 1505
8375.69 1540
8376.56 1532
8377.42 1573
8378.29 1584
8379.15 1571
8380.01 1683
8380.88 1641
8381.74 1620
8382.61 1618
8383.47 1578
8384.34 1579
8385.20 1607
8386.07 1721
8386.93 1671
8387.79 1724
8388.66 1696
8389.52 1718
8390.39 1697
8391.25 1739
8392.12 1769
8392.98 1770
8393.85 1763
8394.71 1719
8395.58 1661
8396.44 1708
8397.31 1680
8398.17 1744
8399.04 1778
8399.90 1856
8400.77 1836
8401.63 1820
8402.50 1888
8403.36 1792
8404.23 1846
8405.10 1972
8405.96 1876
8406.83 1875
8407.69 1869
8408.56 1854
8409.42 1933
8410.29 1939
8411.15 1922
8412.02 1912
8412.89 1961
8413.75 1955
8414.62 2091
8415.48 2003
8416.35 2072
8417.22 2068
8418.08 2063
8418.95 2188
8419.82 2147
8420.68 2145
8421.55 2165
8422.41 2191
8423.28 2070
8424.15 2134
8425.01 2173
8425.88 2185
8426.75 2215
8427.61 2284
8428.48 2233
8429.35 2299
8430.21 2374
8431.08 2508
8431.95 2395
8432.81 2374
8433.68 2558
8434.55 2460
8435.41 2666
8436.28 2595
8437.15 2595
8438.02 2623
8438.88 2701
8439.75 2827
8440.62 2779
8441.49 2747
8442.35 2736
8443.22 2777
8444.09 2911
8444.96 2841
8445.82 3047
8446.69 3160
8447.56 3227
8448.43 3157
8449.29 3403
8450.16 3453
8451.03 3495
8451.90 3633
8452.77 3568
8453.63 3613
8454.50 3536
8455.37 3438
8456.24 3558
8457.11 3585
8457.97 3644
8458.84 3757
8459.71 3834
8460.58 4217
8461.45 4665
8462.32 5257
8463.18 5804
8464.05 6145
8464.92 6313
8465.79 6186
8466.66 6098
8467.53 5805
8468.40 5506
8469.26 5072
8470.13 4625
8471.00 4409
8471.87 4249
8472.74 4362
8473.61 4517
8474.48 5237
8475.35 5826
8476.22 6682
8477.09 7687
8477.95 8355
8478.82 8989
8479.69 8972
8480.56 8436
8481.43 7713
8482.30 6698
8483.17 5713
8484.04 4954
8484.91 4227
8485.78 3613
8486.65 3489
8487.52 3131
8488.39 2863
8489.26 2888
8490.13 2786
8491.00 2739
8491.87 2738
8492.74 2677
8493.61 2669
8494.48 2686
8495.35 2681
8496.22 2696
8497.09 2669
8497.96 2557
8498.83 2423
8499.70 2384
8500.57 2410
8501.44 2438
8502.31 2447
8503.18 2333
8504.05 2384
8504.92 2507
8505.79 2564
8506.66 2611
8507.53 2535
8508.41 2452
8509.28 2348
8510.15 2360
8511.02 2307
8511.89 2301
8512.76 2396
8513.63 2468
8514.50 2596
8515.37 2647
8516.24 2757
8517.12 2763
8517.99 2766
8518.86 2502
8519.73 2529
8520.60 2625
8521.47 2487
8522.34 2516
8523.22 2480
8524.09 2410
8524.96 2395
8525.83 2418
8526.70 2401
8527.57 2489
8528.45 2506
8529.32 2436
8530.19 2428
8531.06 2434
8531.93 2506
8532.81 2532
8533.68 2651
8534.55 2621
8535.42 2681
8536.29 2686
8537.17 2740
8538.04 2675
8538.91 2692
8539.78 2715
8540.66 2783
8541.53 2746
8542.40 2742
8543.27 2778
8544.15 2721
8545.02 2743
8545.89 2691
8546.76 2721
8547.64 2792
8548.51 2708
8549.38 2677
8550.26 2604
8551.13 2539
8552.00 2485
8552.87 2582
8553.75 2548
8554.62 2544
8555.49 2495
8556.37 2549
8557.24 2557
8558.11 2559
8558.99 2540
8559.86 2635
8560.73 2610
8561.61 2725
8562.48 2881
8563.36 2732
8564.23 2629
8565.10 2531
8565.98 2406
8566.85 2394
8567.72 2306
8568.60 2245
8569.47 2267
8570.35 2185
8571.22 2095
8572.09 2032
8572.97 2023
8573.84 2013
8574.72 2064
8575.59 2102
8576.46 2086
8577.34 1999
8578.21 2033
8579.09 1949
8579.96 1932
8580.84 1926
8581.71 1929
8582.59 1981
8583.46 1937
8584.34 1908
8585.21 1951
8586.08 1938
8586.96 1898
8587.83 1937
8588.71 1951
8589.58 1955
8590.46 1912
8591.33 1833
8592.21 1910
8593.08 2017
8593.96 1882
8594.83 1923
8595.71 1843
8596.59 1915
8597.46 1908
8598.34 1916
8599.21 1830
8600.09 1928
8600.96 1911
8601.84 1926
8602.71 1906
8603.59 1942
8604.46 1925
8605.34 1938
8606.22 1983
8607.09 2138
8607.97 2117
8608.84 1976
8609.72 1990
8610.60 2021
8611.47 2006
8612.35 1951
8613.22 2028
8614.10 2035
8614.98 2033
8615.85 2008
8616.73 2104
8617.61 2072
8618.48 2064
8619.36 2005
8620.24 2070
8621.11 1977
8621.99 2014
8622.87 2078
8623.74 2084
8624.62 2172
8625.50 2064
8626.37 2233
8627.25 2123
8628.13 2149
8629.00 2148
8629.88 2224
8630.76 2277
8631.63 2318
8632.51 2276
8633.39 2239
8634.27 2425
8635.14 2439
8636.02 2270
8636.90 2304
8637.77 2358
8638.65 2285
8639.53 2144
8640.41 2113
8641.28 2264
8642.16 2239
8643.04 2257
8643.92 2323
8644.80 2384
8645.67 2368
8646.55 2412
8647.43 2421
8648.31 2409
8649.19 2375
8650.06 2421
8650.94 2474
8651.82 2466
8652.70 2505
8653.58 2580
8654.45 2461
8655.33 2567
8656.21 2597
8657.09 2593
8657.97 2537
8658.85 2539
8659.72 2633
8660.60 2737
8661.48 2655
8662.36 2636
8663.24 2727
8664.12 2736
8665.00 2774
8665.88 2677
8666.75 2751
8667.63 2776
8668.51 2660
8669.39 2888
8670.27 2898
8671.15 2757
8672.03 2671
8672.91 2731
8673.79 2818
8674.67 2904
8675.55 2939
8676.42 3027
8677.30 3140
8678.18 3277
8679.06 3733
8679.94 3827
8680.82 3825
8681.70 4051
8682.58 4135
8683.46 4158
8684.34 3958
8685.22 3872
8686.10 3961
8686.98 3579
8687.86 3424
8688.74 3274
8689.62 3021
8690.50 3012
8691.38 3006
8692.26 2888
8693.14 2797
8694.02 2921
8694.90 3262
8695.78 3558
8696.66 3892
8697.54 4281
8698.42 5077
8699.30 5588
8700.18 6092
8701.07 6404
8701.95 6340
8702.83 5940
8703.71 5519
8704.59 4977
8705.47 4449
8706.35 3868
8707.23 3343
8708.11 3047
8708.99 2786
8709.87 2555
8710.75 2497
8711.64 2330
8712.52 2308
8713.40 2185
8714.28 2222
8715.16 2221
8716.04 2210
8716.92 2177
8717.81 2063
8718.69 1958
8719.57 1976
8720.45 1961
8721.33 1949
8722.21 1965
8723.10 1872
8723.98 1889
8724.86 1888
8725.74 1894
8726.62 1846
8727.50 1907
8728.39 2021
8729.27 1865
8730.15 1840
8731.03 1988
8731.91 1963
8732.80 1912
8733.68 1938
8734.56 1967
8735.44 1995
8736.33 1990
8737.21 2081
8738.09 2146
8738.97 2171
8739.86 2148
8740.74 2016
8741.62 2000
8742.50 1992
8743.39 1941
8744.27 1961
8745.15 1939
8746.04 1847
8746.92 1788
8747.80 1982
8748.68 1924
8749.57 1819
8750.45 1825
8751.33 1767
8752.22 1814
8753.10 1875
8753.98 1840
8754.87 1894
8755.75 1831
8756.63 1862
8757.52 1873
8758.40 1850
8759.28 1852
8760.17 1853
8761.05 1937
8761.94 1906
8762.82 1864
8763.70 1939
8764.59 2007
8765.47 2070
8766.36 1895
8767.24 1942
8768.12 1920
8769.01 1957
8769.89 1975
8770.78 1892
8771.66 1914
8772.54 1946
8773.43 1903
8774.31 1860
8775.20 1945
8776.08 1904
8776.97 1945
8777.85 1946
8778.73 1957
8779.62 1913
8780.50 1893
8781.39 1829
8782.27 1889
8783.16 1908
8784.04 1899
8784.93 1879
8785.81 1713
8786.70 1646
8787.58 1748
8788.47 1719
8789.35 1657
8790.24 1762
8791.12 1683
8792.01 1651
8792.89 1710
8793.78 1563
8794.66 1606
8795.55 1599
8796.44 1660
8797.32 1652
8798.21 1721
8799.09 1648
8799.98 1672
8800.86 1664
8801.75 1716
8802.63 1719
8803.52 1638
8804.41 1533
8805.29 1576
8806.18 1572
8807.06 1552
8807.95 1578
8808.84 1519
8809.72 1509
8810.61 1512
8811.49 1637
8812.38 1655
8813.27 1613
8814.15 1582
8815.04 1538
8815.93 1555
8816.81 1609
8817.70 1572
8818.59 1566
8819.47 1457
8820.36 1520
8821.25 1479
8822.13 1484
8823.02 1520
8823.91 1609
8824.79 1489
8825.68 1526
8826.57 1392
8827.45 1480
8828.34 1572
8829.23 1554
8830.12 1551
8831.00 1543
8831.89 1472
8832.78 1478
8833.66 1474
8834.55 1466
8835.44 1422
8836.33 1381
8837.21 1361
8838.10 1427
8838.99 1387
8839.88 1352
8840.76 1310
8841.65 1384
8842.54 1433
8843.43 1320
8844.32 1319
8845.20 1326
8846.09 1326
8846.98 1411
8847.87 1371
8848.76 1286
8849.64 1341
8850.53 1304
8851.42 1283
8852.31 1359
8853.20 1454
8854.09 1369
8854.97 1391
8855.86 1359
8856.75 1299
8857.64 1301
8858.53 1282
8859.42 1319
8860.30 1349
8861.19 1324
8862.08 1281
8862.97 1283
8863.86 1289
8864.75 1266
8865.64 1334
8866.53 1286
8867.42 1240
8868.30 1273
8869.19 1238
8870.08 1273
8870.97 1263
8871.86 1256
8872.75 1187
8873.64 1302
8874.53 1243
8875.42 1227
8876.31 1275
8877.20 1234
8878.09 1154
8878.98 1203
8879.87 1264
8880.76 1218
8881.65 1179
8882.54 1214
8883.43 1226
8884.32 1225
8885.21 1240
8886.10 1227
8886.99 1215
8887.88 1271
8888.77 1317
8889.66 1208
8890.55 1233
8891.44 1199
8892.33 1119
8893.22 1096
8894.11 1155
8895.00 1191
8895.89 1205
8896.78 1201
8897.67 1202
8898.56 1156
8899.45 1147
8900.34 1138
8901.23 1166
8902.12 1206
8903.01 1181
8903.90 1184
8904.79 1109
8905.69 1118
8906.58 1139
8907.47 1068
8908.36 1140
8909.25 1240
8910.14 1112
8911.03 1078
8911.92 1108
8912.82 1190
8913.71 1103
8914.60 1092
8915.49 1206
8916.38 1091
8917.27 1130
8918.16 1121
8919.06 1133
8919.95 1064
8920.84 1179
8921.73 1210
8922.62 1168
8923.51 1133
8924.41 1108
8925.30 1118
8926.19 1091
8927.08 1157
8927.97 1095
8928.87 1036
8929.76 1066
8930.65 1023
8931.54 1028
8932.43 1061
8933.33 1055
8934.22 1152
8935.11 1026
8936.00 1048
8936.90 1105
8937.79 1052
8938.68 983
8939.57 1049
8940.47 1132
8941.36 1053
8942.25 1011
8943.15 1045
8944.04 1066
8944.93 1054
8945.82 1121
8946.72 1107
8947.61 1067
8948.50 1052
8949.40 997
8950.29 994
8951.18 1034
8952.08 1073
8952.97 1082
8953.86 1072
8954.76 1107
8955.65 1082
8956.54 1053
8957.44 982
8958.33 951
8959.22 991
8960.12 1058
8961.01 1081
8961.91 1079
8962.80 1010
8963.69 1015
8964.59 1088
8965.48 1001
8966.37 994
8967.27 971
8968.16 1061
8969.06 1082
8969.95 968
8970.85 994
8971.74 1065
8972.63 1118
8973.53 1084
8974.42 1082
8975.32 1101
8976.21 1096
8977.11 1048
8978.00 1133
8978.90 1061
8979.79 1084
8980.68 1078
8981.58 1072
8982.47 1059
8983.37 1103
8984.26 1134
8985.16 1049
8986.05 1022
8986.95 1033
8987.84 1014
8988.74 1049
8989.63 990
8990.53 1033
8991.42 1025
8992.32 1098
8993.22 1097
8994.11 1032
8995.01 1065
8995.90 1041
8996.80 1037
8997.69 1007
8998.59 1032
8999.48 1029
9000.38 1086
9001.28 1000
9002.17 1005
9003.07 1002
9003.96 1005
9004.86 983
9005.75 1028
9006.65 1043
9007.55 1063
9008.44 1043
9009.34 1010
9010.23 990
9011.13 1057
9012.03 1073
9012.92 1051
9013.82 990
9014.72 997
9015.61 956
9016.51 1011
9017.41 1016
9018.30 985
9019.20 947
9020.10 975
9020.99 973
9021.89 1003
9022.79 962
9023.68 949
9024.58 1019
9025.48 958
9026.37 963
9027.27 1018
9028.17 993
9029.06 945
9029.96 974
9030.86 973
9031.76 971
9032.65 1006
9033.55 970
9034.45 914
9035.35 971
9036.24 950
9037.14 952
9038.04 1027
9038.94 955
9039.83 929
9040.73 1013
9041.63 1033
9042.53 1023
9043.42 971
9044.32 953
9045.22 932
9046.12 969
9047.02 1014
9047.91 954
9048.81 1005
9049.71 952
9050.61 1004
9051.51 1015
9052.41 948
9053.30 965
9054.20 949
9055.10 1006
9056.00 991
9056.90 1001
9057.80 896
9058.69 941
9059.59 959
9060.49 953
9061.39 964
9062.29 967
9063.19 909
9064.09 932
9064.99 989
9065.88 962
9066.78 981
9067.68 1002
9068.58 940
9069.48 924
9070.38 931
9071.28 948
9072.18 987
9073.08 974
9073.98 924
9074.88 1005
9075.78 1048
9076.68 985
9077.58 1036
9078.47 993
9079.37 992
9080.27 959
9081.17 974
9082.07 992
9082.97 1038
9083.87 996
9084.77 964
9085.67 1012
9086.57 954
9087.47 956
9088.37 964
9089.27 982
9090.17 961
9091.07 990
9091.97 928
9092.87 935
9093.77 992
9094.67 994
9095.58 1029
9096.48 987
9097.38 953
9098.28 940
9099.18 1026
9100.08 1008
9100.98 1053
9101.88 995
9102.78 1014
9103.68 1007
9104.58 958
9105.48 974
9106.38 979
9107.28 961
9108.19 1011
9109.09 1001
9109.99 1064
9110.89 1004
9111.79 1011
9112.69 949
9113.59 890
9114.49 975
9115.40 1007
9116.30 949
9117.20 963
9118.10 956
9119.00 995
9119.90 977
9120.81 964
9121.71 1007
9122.61 989
9123.51 952
9124.41 979
9125.31 932
9126.22 968
9127.12 1019
9128.02 980
9128.92 992
9129.82 981
9130.73 976
9131.63 981
9132.53 1027
9133.43 962
9134.34 973
9135.24 971
9136.14 990
9137.04 963
9137.95 992
9138.85 999
9139.75 989
9140.65 986
9141.56 957
9142.46 940
9143.36 965
9144.26 959
9145.17 1016
9146.07 1031
9146.97 956
9147.88 987
9148.78 980
9149.68 992
9150.59 952
9151.49 947
9152.39 928
9153.29 943
9154.20 1003
9155.10 974
9156.01 964
9156.91 916
9157.81 939
9158.72 971
9159.62 933
9160.52 1033
9161.43 1052
9162.33 971
9163.23 957
9164.14 926
9165.04 902
9165.95 942
9166.85 915
9167.75 940
9168.66 886
9169.56 943
9170.47 992
9171.37 1010
9172.27 956
9173.18 955
9174.08 968
9174.99 928
9175.89 997
9176.80 937
9177.70 1020
9178.60 940
9179.51 918
9180.41 939
9181.32 860
9182.22 920
9183.13 935
9184.03 1000
9184.94 996
9185.84 939
9186.75 976
9187.65 971
9188.56 966
9189.46 956
9190.37 974
9191.27 965
9192.18 918
9193.08 929
9193.99 983
9194.89 982
9195.80 975
9196.71 1002
9197.61 956
9198.52 939
9199.42 1031
9200.33 1028
9201.23 1045
9202.14 1018
9203.04 944
9203.95 1019
9204.86 1072
9205.76 1073
9206.67 1027
9207.57 948
9208.48 974
9209.39 1043
9210.29 1018
9211.20 999
9212.10 966
9213.01 977
9213.92 938
9214.82 957
9215.73 1056
9216.64 1057
9217.54 951
9218.45 1000
9219.36 994
9220.26 979
9221.17 1017
9222.08 1019
9222.98 1018
9223.89 1080
9224.80 1164
9225.70 1087
9226.61 1098
9227.52 1126
9228.42 1075
9229.33 1064
9230.24 1063
9231.14 1040
9232.05 1065
9232.96 974
9233.87 1015
9234.77 1014
9235.68 927
9236.59 920
9237.50 1048
9238.40 969
9239.31 935
9240.22 1025
9241.13 1002
9242.03 997
9242.94 965
9243.85 964
9244.76 903
9245.66 927
9246.57 932
9247.48 954
9248.39 1000
9249.30 955
9250.20 894
9251.11 1007
9252.02 920
9252.93 889
9253.84 883
9254.75 911
9255.65 927
9256.56 973
9257.47 855
9258.38 913
9259.29 899
9260.20 976
9261.10 993
9262.01 937
9262.92 971
9263.83 910
9264.74 899
9265.65 954
9266.56 929
9267.47 931
9268.37 910
9269.28 893
9270.19 915
9271.10 963
9272.01 923
9272.92 923
9273.83 976
9274.74 922
9275.65 945
9276.56 967
9277.47 939
9278.38 919
9279.29 955
9280.20 932
9281.11 890
9282.01 936
9282.92 935
9283.83 991
9284.74 912
9285.65 1008
9286.56 987
9287.47 932
9288.38 882
9289.29 952
9290.20 987
9291.11 925
9292.02 952
9292.93 953
9293.84 953
9294.75 895
9295.66 932
9296.57 959
9297.49 944
9298.40 919
9299.31 955
9300.22 979
9301.13 981
9302.04 933
9302.95 978
9303.86 993
9304.77 895
9305.68 960
9306.59 952
9307.50 1054
9308.41 1075
9309.32 1030
9310.24 984
9311.15 1048
9312.06 992
9312.97 1007
9313.88 989
9314.79 1016
9315.70 1041
9316.61 1030
9317.53 1074
9318.44 1122
9319.35 1147
9320.26 1063
9321.17 1001
9322.08 1009
9322.99 1029
9323.91 1008
9324.82 1048
9325.73 933
9326.64 956
9327.55 986
9328.46 914
9329.38 922
9330.29 977
9331.20 958
9332.11 1007
9333.03 957
9333.94 945
9334.85 929
9335.76 951
9336.67 981
9337.59 987
9338.50 934
9339.41 920
9340.32 915
9341.24 958
9342.15 948
9343.06 922
9343.97 993
9344.89 957
9345.80 985
9346.71 1028
9347.63 1026
9348.54 1059
9349.45 1003
9350.36 973
9351.28 917
9352.19 965
9353.10 986
9354.02 1047
9354.93 1041
9355.84 966
9356.76 967
9357.67 1018
9358.58 979
9359.50 934
9360.41 955
9361.32 984
9362.24 998
9363.15 942
9364.06 973
9364.98 965
9365.89 1010
9366.81 931
9367.72 964
9368.63 1059
9369.55 1009
9370.46 993
9371.38 1043
9372.29 1002
9373.20 974
9374.12 1021
9375.03 1027
9375.95 1027
9376.86 974
9377.77 1081
9378.69 1077
9379.60 998
9380.52 1016
9381.43 1043
9382.35 1059
9383.26 984
9384.18 1050
9385.09 1070
9386.01 974
9386.92 902
9387.83 923
9388.75 1013
9389.66 1075
9390.58 953
9391.49 1056
9392.41 1057
9393.32 1052
9394.24 1056
9395.16 1039
9396.07 1104
9396.99 1139
9397.90 1193
9398.82 1155
9399.73 1148
9400.65 1213
9401.56 1181
9402.48 1221
9403.39 1121
9404.31 1121
9405.22 1144
9406.14 1145
9407.06 1178
9407.97 1201
9408.89 1160
9409.80 1089
9410.72 1054
9411.64 1107
9412.55 1048
9413.47 1032
9414.38 1064
9415.30 1060
9416.22 1044
9417.13 1085
9418.05 1054
9418.97 1008
9419.88 989
9420.80 1006
9421.71 1045
9422.63 1062
9423.55 1057
9424.46 984
9425.38 1017
9426.30 1052
9427.21 1079
9428.13 1079
9429.05 1026
9429.96 997
9430.88 1068
9431.80 1109
9432.72 1070
9433.63 1059
9434.55 977
9435.47 973
9436.38 981
9437.30 1030
9438.22 1064
9439.14 1058
9440.05 992
9440.97 1070
9441.89 1071
9442.81 995
9443.72 1048
9444.64 1136
9445.56 1107
9446.48 1085
9447.39 1042
9448.31 1021
9449.23 1078
9450.15 1046
9451.07 1016
9451.98 1055
9452.90 1092
9453.82 1016
9454.74 1030
9455.66 1022
9456.57 1057
9457.49 1121
9458.41 1206
9459.33 1122
9460.25 1103
9461.16 1170
9462.08 1188
9463.00 1214
9463.92 1152
9464.84 1217
9465.76 1131
9466.68 1103
9467.59 1098
9468.51 1149
9469.43 1103
9470.35 1064
9471.27 1106
9472.19 1165
9473.11 1093
9474.03 988
9474.95 1004
9475.87 1053
9476.78 1139
9477.70 1091
9478.62 1094
9479.54 1107
9480.46 1132
9481.38 1091
9482.30 1063
9483.22 1067
9484.14 1110
9485.06 1124
9485.98 1072
9486.90 1027
9487.82 1070
9488.74 1167
9489.66 1145
9490.58 1187
9491.50 1129
9492.42 1163
9493.34 1184
9494.26 1147
9495.18 1084
9496.10 1087
9497.02 1115
9497.94 1147
9498.86 1085
9499.78 1127
9500.70 1138
9501.62 1132
9502.54 1045
9503.46 1049
9504.38 1100
9505.30 1075
9506.22 1064
9507.14 1152
9508.06 1067
9508.98 1050
9509.90 1114
9510.82 1144
9511.75 1145
9512.67 1144
9513.59 1134
9514.51 1196
9515.43 1136
9516.35 1154
9517.27 1127
9518.19 1153
9519.11 1121
9520.03 1130
9520.96 1120
9521.88 1085
9522.80 1192
9523.72 1291
9524.64 1196
9525.56 1205
9526.48 1246
9527.41 1273
9528.33 1289
9529.25 1283
9530.17 1246
9531.09 1182
9532.02 1177
9532.94 1232
9533.86 1189
9534.78 1167
9535.70 1227
9536.63 1356
9537.55 1390
9538.47 1384
9539.39 1467
9540.31 1516
9541.24 1564
9542.16 1624
9543.08 1714
9544.00 1705
9544.93 1462
9545.85 1528
9546.77 1564
9547.69 1396
9548.62 1363
9549.54 1448
9550.46 1399
9551.38 1243
9552.31 1308
9553.23 1303
9554.15 1295
9555.08 1281
9556.00 1234
9556.92 1261
9557.84 1241
9558.77 1330
9559.69 1253
9560.61 1220
9561.54 1195
9562.46 1215
9563.38 1215
9564.31 1180
9565.23 1213
9566.15 1220
9567.08 1264
9568.00 1207
9568.93 1234
9569.85 1275
9570.77 1305
9571.70 1255
9572.62 1311
9573.54 1234
9574.47 1280
9575.39 1345
9576.32 1248
9577.24 1189
9578.16 1248
9579.09 1311
9580.01 1296
9580.94 1296
9581.86 1199
9582.78 1171
9583.71 1265
9584.63 1254
9585.56 1308
9586.48 1320
9587.41 1311
9588.33 1241
9589.26 1242
9590.18 1242
9591.11 1243
9592.03 1289
9592.96 1256
9593.88 1208
9594.80 1205
9595.73 1277
9596.65 1293
9597.58 1284
9598.50 1312
9599.43 1379
9600.35 1308
9601.28 1327
9602.21 1305
9603.13 1374
9604.06 1343
9604.98 1314
9605.91 1346
9606.83 1375
9607.76 1400
9608.68 1356
9609.61 1372
9610.53 1372
9611.46 1412
9612.39 1387
9613.31 1387
9614.24 1436
9615.16 1427
9616.09 1463
9617.02 1496
9617.94 1431
9618.87 1483
9619.79 1375
9620.72 1384
9621.65 1548
9622.57 1525
9623.50 1491
9624.42 1564
9625.35 1550
9626.28 1629
9627.20 1479
9628.13 1399
9629.06 1500
9629.98 1560
9630.91 1490
9631.84 1514
9632.76 1552
9633.69 1531
9634.62 1566
9635.54 1623
9636.47 1615
9637.40 1647
9638.32 1591
9639.25 1711
9640.18 1646
9641.11 1544
9642.03 1606
9642.96 1765
9643.89 1748
9644.81 1717
9645.74 1753
9646.67 1784
9647.60 1765
9648.52 1793
9649.45 1894
9650.38 1700
9651.31 1749
9652.23 1850
9653.16 1795
9654.09 1797
9655.02 1824
9655.95 1889
9656.87 2036
9657.80 2006
9658.73 1990
9659.66 2009
9660.58 2029
9661.51 1938
9662.44 1889
9663.37 1898
9664.30 1980
9665.23 1921
9666.15 1896
9667.08 1804
9668.01 1810
9668.94 1861
9669.87 1881
9670.80 1823
9671.73 1850
9672.65 1794
9673.58 1879
9674.51 2014
9675.44 1866
9676.37 1915
9677.30 2000
9678.23 1870
9679.16 1918
9680.08 2065
9681.01 1886
9681.94 1933
9682.87 1944
9683.80 2006
9684.73 1996
9685.66 1960
9686.59 1923
9687.52 1977
9688.45 1978
9689.38 2068
9690.31 1998
9691.24 2062
9692.17 2043
9693.09 2078
9694.02 2054
9694.95 1990
9695.88 2035
9696.81 2054
9697.74 2017
9698.67 2148
9699.60 2178
9700.53 2163
9701.46 2204
9702.39 2235
9703.32 2269
9704.25 2271
9705.18 2312
9706.11 2562
9707.04 2481
9707.97 2602
9708.91 2683
9709.84 2669
9710.77 2515
9711.70 2530
9712.63 2355
9713.56 2387
9714.49 2235
9715.42 2175
9716.35 2073
9717.28 2043
9718.21 2042
9719.14 2111
9720.07 2233
9721.00 2176
9721.93 2188
9722.87 2248
9723.80 2222
9724.73 2277
9725.66 2221
9726.59 2184
9727.52 2092
9728.45 1991
9729.38 2058
9730.32 2022
9731.25 1930
9732.18 1802
9733.11 1907
9734.04 1983
9734.97 1952
9735.91 1883
9736.84 1804
9737.77 1973
9738.70 1944
9739.63 1996
9740.56 1985
9741.50 1953
9742.43 1865
9743.36 1883
9744.29 1864
9745.22 1848
9746.16 1814
9747.09 1803
9748.02 1768
9748.95 1789
9749.89 1751
9750.82 1701
9751.75 1705
9752.68 1711
9753.62 1669
9754.55 1661
9755.48 1657
9756.41 1636
9757.35 1672
9758.28 1629
9759.21 1673
9760.14 1711
9761.08 1728
9762.01 1735
9762.94 1556
9763.88 1561
9764.81 1651
9765.74 1714
9766.68 1730
9767.61 1697
9768.54 1633
9769.48 1731
9770.41 1694
9771.34 1729
9772.28 1690
9773.21 1695
9774.14 1800
9775.08 1714
9776.01 1690
9776.94 1756
9777.88 1761
9778.81 1700
9779.74 1657
9780.68 1637
9781.61 1624
9782.55 1660
9783.48 1623
9784.41 1743
9785.35 1640
9786.28 1629
9787.22 1815
9788.15 1751
9789.08 1822
9790.02 1818
9790.95 1840
9791.89 1741
9792.82 1703
9793.76 1685
9794.69 1805
9795.63 1700
9796.56 1661
9797.49 1640
9798.43 1564
9799.36 1542
9800.30 1555
9801.23 1527
9802.17 1472
9803.10 1483
9804.04 1534
9804.97 1594
9805.91 1534
9806.84 1503
9807.78 1450
9808.71 1517
9809.65 1526
9810.58 1509
9811.52 1559
9812.45 1500
9813.39 1486
9814.33 1437
9815.26 1457
9816.20 1514
9817.13 1440
9818.07 1451
9819.00 1394
9819.94 1435
9820.87 1428
9821.81 1424
9822.75 1443
9823.68 1445
9824.62 1381
9825.55 1383
9826.49 1431
9827.43 1375
9828.36 1320
9829.30 1363
9830.23 1345
9831.17 1308
9832.11 1303
9833.04 1309
9833.98 1390
9834.92 1310
9835.85 1317
9836.79 1367
9837.73 1344
9838.66 1452
9839.60 1284
9840.54 1251
9841.47 1290
9842.41 1304
9843.35 1298
9844.28 1379
9845.22 1308
9846.16 1306
9847.09 1298
9848.03 1307
9848.97 1350
9849.90 1333
9850.84 1330
9851.78 1337
9852.72 1356
9853.65 1368
9854.59 1380
9855.53 1399
9856.47 1385
9857.40 1291
9858.34 1345
9859.28 1365
9860.22 1275
9861.15 1317
9862.09 1393
9863.03 1367
9863.97 1400
9864.90 1345
9865.84 1421
9866.78 1456
9867.72 1408
9868.66 1329
9869.59 1346
9870.53 1315
9871.47 1297
9872.41 1266
9873.35 1293
9874.29 1281
9875.22 1289
9876.16 1271
9877.10 1301
9878.04 1240
9878.98 1332
9879.92 1303
9880.85 1280
9881.79 1240
9882.73 1263
9883.67 1262
9884.61 1245
9885.55 1298
9886.49 1236
9887.43 1259
9888.37 1314
9889.30 1250
9890.24 1238
9891.18 1277
9892.12 1262
9893.06 1244
9894.00 1208
9894.94 1202
9895.88 1204
9896.82 1259
9897.76 1274
9898.70 1235
9899.64 1216
9900.58 1217
9901.52 1194
9902.45 1150
9903.39 1171
9904.33 1093
9905.27 1194
9906.21 1108
9907.15 1156
9908.09 1255
9909.03 1203
9909.97 1171
9910.91 1171
9911.85 1223
9912.79 1223
9913.73 1208
9914.67 1243
9915.61 1211
9916.55 1131
9917.49 1163
9918.44 1230
9919.38 1215
9920.32 1220
9921.26 1187
9922.20 1163
9923.14 1196
9924.08 1190
9925.02 1226
9925.96 1179
9926.90 1163
9927.84 1178
9928.78 1154
9929.72 1241
9930.66 1234
9931.61 1196
9932.55 1249
9933.49 1345
9934.43 1468
9935.37 1614
9936.31 1602
9937.25 1672
9938.19 1621
9939.14 1626
9940.08 1525
9941.02 1541
9941.96 1446
9942.90 1417
9943.84 1333
9944.78 1381
9945.73 1328
9946.67 1233
9947.61 1238
9948.55 1165
9949.49 1171
9950.44 1170
9951.38 1263
9952.32 1174
9953.26 1152
9954.20 1143
9955.15 1166
9956.09 1178
9957.03 1168
9957.97 1169
9958.91 1179
9959.86 1132
9960.80 1153
9961.74 1117
9962.68 1116
9963.63 1057
9964.57 1133
9965.51 1123
9966.45 1104
9967.40 1114
9968.34 1102
9969.28 1170
9970.23 1214
9971.17 1183
9972.11 1181
9973.05 1192
9974.00 1168
9974.94 1165
9975.88 1129
9976.83 1113
9977.77 1191
9978.71 1134
9979.66 1072
9980.60 1109
9981.54 1148
9982.49 1085
9983.43 1117
9984.37 1126
9985.32 1146
9986.26 1151
9987.20 1119
9988.15 1103
9989.09 1068
9990.04 1086
9990.98 1061
9991.92 1065
9992.87 993
9993.81 1047
9994.76 1083
9995.70 1036
9996.64 1030
9997.59 1038
9998.53 999
9999.48 1055
10000.42 1056
10001.36 1105
10002.31 1070
10003.25 1086
10004.20 1118
10005.14 1022
10006.09 1031
10007.03 1032
10007.98 1045
10008.92 1041
10009.87 1051
10010.81 1075
10011.76 1053
10012.70 1039
10013.64 1053
10014.59 1057
10015.53 1133
10016.48 1096
10017.43 1090
10018.37 1042
10019.32 1033
10020.26 1034
10021.21 969
10022.15 1013
10023.10 1072
10024.04 1081
10024.99 1075
10025.93 1016
10026.88 956
10027.82 1007
10028.77 994
10029.72 1024
10030.66 1022
10031.61 1066
10032.55 1031
10033.50 1063
10034.44 971
10035.39 1127
10036.34 1015
10037.28 977
10038.23 972
10039.17 977
10040.12 981
10041.07 1014
10042.01 1091
10042.96 1034
10043.91 949
10044.85 1002
10045.80 1017
10046.74 1016
10047.69 982
10048.64 973
10049.58 939
10050.53 970
10051.48 979
10052.42 960
10053.37 980
10054.32 1008
10055.27 1049
10056.21 1020
10057.16 981
10058.11 1022
10059.05 988
10060.00 969
10060.95 974
10061.89 975
10062.84 1014
10063.79 967
10064.74 1026
10065.68 933
10066.63 908
10067.58 946
10068.53 918
10069.47 967
10070.42 1017
10071.37 958
10072.32 957
10073.26 1003
10074.21 945
10075.16 958
10076.11 945
10077.06 950
10078.00 930
10078.95 941
10079.90 925
10080.85 986
10081.80 963
10082.74 1027
10083.69 965
10084.64 1022
10085.59 1029
10086.54 1018
10087.49 970
10088.43 997
10089.38 912
10090.33 894
10091.28 899
10092.23 893
10093.18 914
10094.13 959
10095.07 1002
10096.02 984
10096.97 944
10097.92 894
10098.87 882
10099.82 897
10100.77 879
10101.72 970
10102.67 949
10103.61 919
10104.56 903
10105.51 966
10106.46 974
10107.41 956
10108.36 959
10109.31 912
10110.26 978
10111.21 1000
10112.16 979
10113.11 933
10114.06 939
10115.01 937
10115.96 978
10116.91 958
10117.86 920
10118.81 892
10119.76 897
10120.71 886
10121.66 903
10122.61 906
10123.56 914
10124.51 921
10125.46 874
10126.41 877
10127.36 911
10128.31 954
10129.26 876
10130.21 903
10131.16 898
10132.11 896
10133.06 931
10134.01 952
10134.96 936
10135.91 921
10136.86 903
10137.81 922
10138.76 913
10139.72 891
10140.67 982
10141.62 928
10142.57 916
10143.52 928
10144.47 902
10145.42 933
10146.37 902
10147.32 939
10148.28 955
10149.23 973
10150.18 916
10151.13 935
10152.08 982
10153.03 964
10153.98 1021
10154.94 1008
10155.89 952
10156.84 962
10157.79 965
10158.74 951
10159.69 932
10160.65 999
10161.60 1019
10162.55 970
10163.50 1042
10164.45 962
10165.41 990
10166.36 953
10167.31 1018
10168.26 1063
10169.21 979
10170.17 986
10171.12 920
10172.07 1010
10173.02 1034
10173.98 993
10174.93 1023
10175.88 1044
10176.83 991
10177.79 1021
10178.74 1070
10179.69 1062
10180.64 1015
10181.60 1038
10182.55 1031
10183.50 1027
10184.46 1053
10185.41 1026
10186.36 1093
10187.32 1048
10188.27 1009
10189.22 1025
10190.18 1031
10191.13 1104
10192.08 1062
10193.03 1086
10193.99 1075
10194.94 1145
10195.90 1111
10196.85 1074
10197.80 1091
10198.76 1126
10199.71 1120
10200.66 1171
10201.62 1123
10202.57 1128
10203.52 1106
10204.48 1075
10205.43 1054
10206.39 1087
10207.34 1183
10208.29 1225
10209.25 1104
10210.20 1150
10211.16 1178
10212.11 1143
10213.07 1191
10214.02 1224
10214.97 1172
10215.93 1279
10216.88 1305
10217.84 1309
10218.79 1242
10219.75 1210
10220.70 1274
10221.66 1131
10222.61 1135
10223.57 1149
10224.52 1117
10225.48 1111
10226.43 1122
10227.39 1072
10228.34 1048
10229.30 1036
10230.25 1057
10231.21 1105
10232.16 1085
10233.12 1069
10234.07 1141
10235.03 1125
10235.98 1109
10236.94 1036
10237.89 988
10238.85 1088
10239.80 1036
10240.76 1151
10241.72 1129
10242.67 1176
10243.63 1175
10244.58 1198
10245.54 1262
10246.49 1157
10247.45 1212
10248.41 1190
10249.36 1162
10250.32 1141
10251.27 1116
10252.23 1137
10253.19 1107
10254.14 1074
10255.10 1055
10256.06 1093
10257.01 1011
10257.97 969
10258.92 962
10259.88 969
10260.84 1047
10261.79 1027
10262.75 1047
10263.71 978
10264.66 980
10265.62 977
10266.58 909
10267.53 977
10268.49 992
10269.45 976
10270.41 925
10271.36 883
10272.32 925
10273.28 944
10274.23 1022
10275.19 959
10276.15 910
10277.11 949
10278.06 978
10279.02 1016
10279.98 993
10280.94 1024
10281.89 954
10282.85 915
10283.81 906
10284.77 890
10285.72 900
10286.68 887
10287.64 913
10288.60 949
10289.55 834
10290.51 909
10291.47 893
10292.43 866
10293.39 913
10294.34 903
10295.30 921
10296.26 955
10297.22 903
10298.18 899
10299.14 924
10300.09 928
10301.05 975
10302.01 997
10302.97 892
10303.93 869
10304.89 937
10305.85 897
10306.80 882
10307.76 924
10308.72 950
10309.68 853
10310.64 955
10311.60 884
10312.56 919
10313.52 918
10314.47 934
10315.43 928
10316.39 874
10317.35 927
10318.31 912
10319.27 883
10320.23 953
10321.19 932
10322.15 1022
10323.11 940
10324.07 910
10325.03 932
10325.99 912
10326.95 971
10327.91 955
10328.87 927
10329.83 940
10330.79 859
10331.75 919
10332.71 924
10333.67 925
10334.63 1000
10335.59 973
10336.55 917
10337.51 948
10338.47 1017
10339.43 1008
10340.39 1026
10341.35 1073
10342.31 1035
10343.27 973
10344.23 931
10345.19 894
10346.15 909
10347.11 921
10348.07 896
10349.03 919
10349.99 938
10350.95 874
10351.91 916
10352.87 924
10353.83 922
10354.79 920
10355.76 967
10356.72 904
10357.68 896
10358.64 955
10359.60 909
10360.56 864
10361.52 930
10362.48 940
10363.45 917
10364.41 887
10365.37 837
10366.33 877
10367.29 912
10368.25 837
10369.21 894
10370.18 899
10371.14 894
10372.10 896
10373.06 851
10374.02 840
10374.98 849
10375.95 832
10376.91 807
10377.87 811
10378.83 839
10379.79 828
10380.76 842
10381.72 846
10382.68 845
10383.64 930
10384.61 913
10385.57 890
10386.53 864
10387.49 851
10388.46 901
10389.42 880
10390.38 840
10391.34 878
10392.31 901
10393.27 852
10394.23 832
10395.19 873
10396.16 826
10397.12 801
10398.08 836
10399.05 866
10400.01 853
10400.97 892
10401.93 853
10402.90 912
10403.86 901
10404.82 844
10405.79 876
10406.75 867
10407.71 847
10408.68 840
10409.64 852
10410.60 848
10411.57 881
10412.53 859
10413.50 865
10414.46 860
10415.42 848
10416.39 857
10417.35 899
10418.31 842
10419.28 856
10420.24 920
10421.21 937
10422.17 959
10423.13 952
10424.10 970
10425.06 965
10426.03 996
10426.99 1054
10427.96 1110
10428.92 1085
10429.88 1100
10430.85 1100
10431.81 1124
10432.78 1029
10433.74 972
10434.71 986
10435.67 945
10436.64 917
10437.60 911
10438.57 852
10439.53 865
10440.50 866
10441.46 823
10442.43 854
10443.39 936
10444.36 939
10445.32 873
10446.29 819
10447.25 831
10448.22 838
10449.18 829
10450.15 828
10451.11 790
10452.08 815
10453.04 896
10454.01 889
10454.97 870
10455.94 798
10456.91 797
10457.87 805
10458.84 851
10459.80 835
10460.77 802
10461.73 840
10462.70 842
10463.67 804
10464.63 780
10465.60 830
10466.56 809
10467.53 836
10468.50 892
10469.46 892
10470.43 817
10471.40 812
10472.36 759
10473.33 822
10474.30 757
10475.26 761
10476.23 796
10477.19 866
10478.16 798
10479.13 757
10480.09 763
10481.06 797
10482.03 800
10483.00 768
10483.96 781
10484.93 892
10485.90 808
10486.86 868
10487.83 854
10488.80 853
10489.76 818
10490.73 794
10491.70 866
10492.67 805
10493.63 852
10494.60 878
10495.57 826
10496.54 812
10497.50 738
10498.47 766
10499.44 750
10500.41 790
10501.37 826
10502.34 782
10503.31 879
10504.28 840
10505.25 837
10506.21 872
10507.18 843
10508.15 863
10509.12 867
10510.09 903
10511.05 844
10512.02 825
10512.99 879
10513.96 868
10514.93 881
10515.90 880
10516.86 931
10517.83 881
10518.80 803
10519.77 843
10520.74 902
10521.71 863
10522.68 935
10523.64 925
10524.61 887
10525.58 869
10526.55 884
10527.52 884
10528.49 851
10529.46 860
10530.43 881
10531.40 891
10532.36 869
10533.33 853
10534.30 861
10535.27 877
10536.24 870
10537.21 867
10538.18 976
10539.15 937
10540.12 947
10541.09 901
10542.06 842
10543.03 919
10544.00 921
10544.97 867
10545.94 863
10546.91 846
10547.88 889
10548.85 890
10549.82 900
10550.79 848
10551.76 881
10552.73 850
10553.70 834
10554.67 984
10555.64 914
10556.61 903
10557.58 884
10558.55 900
10559.52 940
10560.49 886
10561.46 928
10562.43 856
10563.40 903
10564.37 956
10565.34 925
10566.31 926
10567.28 1009
10568.25 1017
10569.23 1096
10570.20 995
10571.17 1106
10572.14 1115
10573.11 1074
10574.08 1095
10575.05 1044
10576.02 960
10576.99 943
10577.96 919
10578.94 994
10579.91 884
10580.88 875
10581.85 906
10582.82 901
10583.79 904
10584.76 941
10585.74 877
10586.71 871
10587.68 848
10588.65 878
10589.62 882
10590.60 863
10591.57 941
10592.54 894
10593.51 887
10594.48 891
10595.45 917
10596.43 867
10597.40 879
10598.37 886
10599.34 917
10600.32 904
10601.29 889
10602.26 920
10603.23 925
10604.21 931
10605.18 890
10606.15 921
10607.12 917
10608.10 906
10609.07 947
10610.04 885
10611.01 868
10611.99 974
10612.96 912
10613.93 857
10614.91 943
10615.88 1003
10616.85 887
10617.82 832
10618.80 853
10619.77 875
10620.74 889
10621.72 878
10622.69 907
10623.66 869
10624.64 882
10625.61 922
10626.58 879
10627.56 890
10628.53 908
10629.51 877
10630.48 887
10631.45 895
10632.43 957
10633.40 967
10634.37 866
10635.35 915
10636.32 911
10637.30 919
10638.27 932
10639.24 910
10640.22 875
10641.19 890
10642.17 946
10643.14 972
10644.11 1003
10645.09 950
10646.06 1007
10647.04 1038
10648.01 1098
10648.99 1096
10649.96 1092
10650.94 1179
10651.91 1178
10652.89 1046
10653.86 1114
10654.83 981
10655.81 905
10656.78 936
10657.76 924
10658.73 884
10659.71 901
10660.68 887
10661.66 859
10662.63 855
10663.61 884
10664.59 862
10665.56 867
10666.54 886
10667.51 843
10668.49 850
10669.46 858
10670.44 824
10671.41 839
10672.39 856
10673.36 893
10674.34 849
10675.32 821
10676.29 841
10677.27 869
10678.24 877
10679.22 916
10680.19 932
10681.17 895
10682.15 856
10683.12 819
10684.10 792
10685.08 882
10686.05 867
10687.03 889
10688.00 898
10688.98 925
10689.96 887
10690.93 942
10691.91 915
10692.89 930
10693.86 865
10694.84 836
10695.82 901
10696.79 925
10697.77 892
10698.75 951
10699.72 876
10700.70 864
10701.68 863
10702.65 805
10703.63 814
10704.61 848
10705.59 855
10706.56 837
10707.54 785
10708.52 880
10709.49 832
10710.47 770
10711.45 807
10712.43 841
10713.40 786
10714.38 820
10715.36 850
10716.34 807
10717.31 799
10718.29 763
10719.27 825
10720.25 834
10721.22 780
10722.20 788
10723.18 821
10724.16 802
10725.14 818
10726.11 834
10727.09 934
10728.07 881
10729.05 889
10730.03 819
10731.01 813
10731.98 900
10732.96 859
10733.94 807
10734.92 787
10735.90 823
10736.88 806
10737.85 820
10738.83 787
10739.81 805
10740.79 849
10741.77 873
10742.75 813
10743.73 852
10744.71 834
10745.69 816
10746.66 769
10747.64 798
10748.62 781
10749.60 805
10750.58 843
10751.56 791
10752.54 852
10753.52 813
10754.50 800
10755.48 842
10756.46 850
10757.44 809
10758.42 784
10759.39 825
10760.37 814
10761.35 839
10762.33 740
10763.31 792
10764.29 840
10765.27 771
10766.25 823
10767.23 853
10768.21 861
10769.19 884
10770.17 854
10771.15 886
10772.13 850
10773.11 842
10774.09 877
10775.07 908
10776.05 833
10777.03 848
10778.02 879
10779.00 824
10779.98 800
10780.96 863
10781.94 806
10782.92 809
10783.90 833
10784.88 878
10785.86 818
10786.84 811
10787.82 775
10788.80 808
10789.78 790
10790.76 796
10791.75 815
10792.73 835
10793.71 759
10794.69 820
10795.67 757
10796.65 801
10797.63 838
10798.61 828
10799.60 829
10800.58 771
10801.56 765
10802.54 846
10803.52 825
10804.50 825
10805.49 905
10806.47 887
10807.45 826
10808.43 845
10809.41 820
10810.39 879
10811.38 890
10812.36 894
10813.34 839
10814.32 912
10815.30 860
10816.29 838
10817.27 817
10818.25 836
10819.23 809
10820.22 813
10821.20 804
10822.18 867
10823.16 862
10824.15 881
10825.13 883
10826.11 872
10827.09 866
10828.08 872
10829.06 901
10830.04 873
10831.02 891
10832.01 876
10832.99 858
10833.97 883
10834.96 922
10835.94 909
10836.92 912
10837.91 906
10838.89 903
10839.87 886
10840.85 922
10841.84 952
10842.82 929
10843.81 916
10844.79 911
10845.77 907
10846.76 866
10847.74 835
10848.72 856
10849.71 919
10850.69 969
10851.67 939
10852.66 915
10853.64 917
10854.63 971
10855.61 1032
10856.59 1076
10857.58 983
10858.56 936
10859.55 928
10860.53 981
10861.51 1001
10862.50 993
10863.48 959
10864.47 980
10865.45 1057
10866.44 1025
10867.42 1015
10868.41 1014
10869.39 1022
10870.37 1056
10871.36 1085
10872.34 992
10873.33 1039
10874.31 971
10875.30 1015
10876.28 1029
10877.27 1029
10878.25 1010
10879.24 1093
10880.22 1068
10881.21 1018
10882.19 1035
10883.18 1116
10884.16 1080
10885.15 1111
10886.13 1061
10887.12 1088
10888.11 1114
10889.09 1111
10890.08 1081
10891.06 1131
10892.05 1077
10893.03 1077
10894.02 1171
10895.00 1105
10895.99 1104
10896.98 1105
10897.96 1124
10898.95 1149
10899.93 1140
10900.92 1193
10901.91 1201
10902.89 1178
10903.88 1244
10904.86 1182
10905.85 1129
10906.84 1164
10907.82 1218
10908.81 1228
10909.80 1235
10910.78 1194
10911.77 1212
10912.76 1236
10913.74 1175
10914.73 1178
10915.72 1261
10916.70 1211
10917.69 1241
10918.68 1255
10919.66 1199
10920.65 1113
10921.64 1243
10922.62 1287
10923.61 1438
10924.60 1311
10925.58 1328
10926.57 1342
10927.56 1333
10928.55 1317
10929.53 1381
10930.52 1422
10931.51 1354
10932.50 1355
10933.48 1408
10934.47 1360
10935.46 1426
10936.45 1362
10937.43 1436
10938.42 1472
10939.41 1422
10940.40 1432
10941.38 1430
10942.37 1431
10943.36 1388
10944.35 1481
10945.34 1523
10946.32 1502
10947.31 1498
10948.30 1504
10949.29 1490
10950.28 1582
10951.27 1592
10952.25 1642
10953.24 1595
10954.23 1616
10955.22 1710
10956.21 1640
10957.20 1605
10958.18 1534
10959.17 1547
10960.16 1643
10961.15 1636
10962.14 1739
10963.13 1768
10964.12 1881
10965.11 1948
10966.10 1933
10967.08 1959
10968.07 2168
10969.06 2208
10970.05 2160
10971.04 2085
10972.03 2039
10973.02 2022
10974.01 1904
10975.00 1772
10975.99 1679
10976.98 1747
10977.97 1799
10978.96 1754
10979.95 1719
10980.94 1631
10981.92 1567
10982.91 1668
10983.90 1701
10984.89 1672
10985.88 1633
10986.87 1624
10987.86 1752
10988.85 1630
10989.84 1718
10990.83 1681
10991.82 1750
10992.81 1767
10993.80 1704
10994.79 1713
10995.78 1710
10996.78 1754
10997.77 1633
10998.76 1647
10999.75 1707
11000.74 1761
11001.73 1744
11002.72 1786
11003.71 1975
11004.70 2031
11005.69 2150
11006.68 2218
11007.67 2486
11008.66 2669
11009.65 2765
11010.64 2765
11011.64 2659
11012.63 2633
11013.62 2404
11014.61 2277
11015.60 2258
11016.59 1980
11017.58 1866
11018.57 1755
11019.57 1665
11020.56 1608
11021.55 1573
11022.54 1635
11023.53 1529
11024.52 1544
11025.51 1589
11026.51 1554
11027.50 1504
11028.49 1516
11029.48 1385
11030.47 1433
11031.47 1383
11032.46 1342
11033.45 1395
11034.44 1369
11035.43 1393
11036.43 1384
11037.42 1302
11038.41 1260
11039.40 1252
11040.39 1293
11041.39 1281
11042.38 1320
11043.37 1275
11044.36 1262
11045.36 1277
11046.35 1253
11047.34 1155
11048.34 1230
11049.33 1281
11050.32 1252
11051.31 1238
11052.31 1265
11053.30 1205
11054.29 1232
11055.29 1162
11056.28 1188
11057.27 1197
11058.26 1193
11059.26 1170
11060.25 1204
11061.24 1154
11062.24 1148
11063.23 1133
11064.22 1163
11065.22 1144
11066.21 1126
11067.20 1144
11068.20 1165
11069.19 1114
11070.19 1173
11071.18 1137
11072.17 1111
11073.17 1136
11074.16 1177
11075.15 1195
11076.15 1144
11077.14 1151
11078.14 1179
11079.13 1121
11080.12 1131
11081.12 1204
11082.11 1112
11083.11 1091
11084.10 1084
11085.10 1142
11086.09 1189
11087.08 1123
11088.08 1148
11089.07 1133
11090.07 1112
11091.06 1148
11092.06 1130
11093.05 1140
11094.05 1157
11095.04 1148
11096.04 1096
11097.03 1076
11098.03 1043
11099.02 1119
11100.02 1062
11101.01 1093
11102.01 1091
11103.00 1076
11104.00 1015
11104.99 1012
11105.99 1012
11106.98 1072
11107.98 998
11108.97 993
11109.97 1012
11110.96 1050
11111.96 1024
11112.95 986
11113.95 986
11114.95 1020
11115.94 989
11116.94 999
11117.93 1006
11118.93 1013
11119.93 1017
11120.92 1029
11121.92 1045
11122.91 1036
11123.91 984
11124.91 1026
11125.90 1054
11126.90 984
11127.89 1039
11128.89 1067
11129.89 956
11130.88 986
11131.88 919
11132.88 942
11133.87 926
11134.87 935
11135.87 982
11136.86 994
11137.86 972
11138.86 954
11139.85 987
11140.85 950
11141.85 939
11142.84 936
11143.84 893
11144.84 932
11145.83 941
11146.83 956
11147.83 941
11148.83 966
11149.82 954
11150.82 851
11151.82 966
11152.82 962
11153.81 930
11154.81 939
11155.81 871
11156.80 896
11157.80 973
11158.80 914
11159.80 941
11160.80 972
11161.79 937
11162.79 988
11163.79 901
11164.79 896
11165.78 906
11166.78 945
11167.78 886
11168.78 875
11169.78 923
11170.78 941
11171.77 919
11172.77 862
11173.77 879
11174.77 925
11175.77 935
11176.77 896
11177.76 912
11178.76 928
11179.76 938
11180.76 981
11181.76 945
11182.76 982
11183.76 995
11184.75 1005
11185.75 932
11186.75 927
11187.75 896
11188.75 992
11189.75 928
11190.75 895
11191.75 877
11192.75 921
11193.75 918
11194.75 843
11195.74 891
11196.74 936
11197.74 935
11198.74 995
11199.74 946
11200.74 950
11201.74 913
11202.74 897
11203.74 921
11204.74 954
11205.74 1015
11206.74 983
11207.74 963
11208.74 938
11209.74 899
11210.74 927
11211.74 973
11212.74 957
11213.74 945
11214.74 919
11215.74 864
11216.74 905
11217.74 909
11218.74 858
11219.74 946
11220.74 886
11221.74 904
11222.74 915
11223.74 902
11224.74 941
11225.74 897
11226.74 931
11227.75 972
11228.75 892
11229.75 875
11230.75 916
11231.75 883
11232.75 868
11233.75 861
11234.75 869
11235.75 895
11236.75 930
11237.76 890
11238.76 895
11239.76 931
11240.76 857
11241.76 941
11242.76 937
11243.76 904
11244.76 864
11245.77 918
11246.77 865
11247.77 854
11248.77 858
11249.77 901
11250.77 797
11251.78 874
11252.78 888
11253.78 858
11254.78 902
11255.78 873
11256.79 895
11257.79 904
11258.79 892
11259.79 866
11260.79 897
11261.80 884
11262.80 890
11263.80 855
11264.80 835
11265.81 868
11266.81 880
11267.81 857
11268.81 901
11269.82 911
11270.82 908
11271.82 889
11272.82 862
11273.83 865
11274.83 917
11275.83 885
11276.84 860
11277.84 880
11278.84 895
11279.85 860
11280.85 842
11281.85 902
11282.85 956
11283.86 965
11284.86 931
11285.86 934
11286.87 921
11287.87 933
11288.87 948
11289.88 952
11290.88 1005
11291.89 974
11292.89 966
11293.89 971
11294.90 872
11295.90 936
11296.90 942
11297.91 948
11298.91 951
11299.92 932
11300.92 904
11301.92 896
11302.93 904
11303.93 848
11304.94 885
11305.94 860
11306.94 897
11307.95 975
11308.95 931
11309.96 892
11310.96 883
11311.97 925
11312.97 895
11313.98 977
11314.98 930
11315.98 898
11316.99 847
11317.99 916
11319.00 932
11320.00 1010
11321.01 933
11322.01 985
11323.02 942
11324.02 997
11325.03 991
11326.03 1004
11327.04 1045
11328.04 1045
11329.05 988
11330.05 939
11331.06 930
11332.07 949
11333.07 938
11334.08 942
11335.08 945
11336.09 897
11337.09 959
11338.10 975
11339.10 938
11340.11 926
11341.12 910
11342.12 962
11343.13 903
11344.13 927
11345.14 917
11346.15 1019
11347.15 978
11348.16 1017
11349.16 1045
11350.17 1105
11351.18 1160
11352.18 1116
11353.19 1029
11354.20 1020
11355.20 964
11356.21 1068
11357.21 1013
11358.22 944
11359.23 939
11360.23 951
11361.24 910
11362.25 898
11363.25 889
11364.26 804
11365.27 888
11366.28 897
11367.28 931
11368.29 831
11369.30 841
11370.30 882
11371.31 830
11372.32 826
11373.32 875
11374.33 851
11375.34 865
11376.35 872
11377.35 864
11378.36 847
11379.37 866
11380.38 856
11381.38 891
11382.39 854
11383.40 859
11384.41 827
11385.41 802
11386.42 818
11387.43 812
11388.44 831
11389.45 868
11390.45 901
11391.46 824
11392.47 838
11393.48 908
11394.49 842
11395.49 846
11396.50 860
11397.51 854
11398.52 877
11399.53 863
11400.54 893
11401.55 842
11402.55 783
11403.56 867
11404.57 886
11405.58 832
11406.59 817
11407.60 806
11408.61 844
11409.61 805
11410.62 815
11411.63 819
11412.64 841
11413.65 857
11414.66 917
11415.67 867
11416.68 818
11417.69 830
11418.70 840
11419.71 812
11420.71 821
11421.72 800
11422.73 811
11423.74 836
11424.75 803
11425.76 813
11426.77 876
11427.78 836
11428.79 822
11429.80 845
11430.81 831
11431.82 818
11432.83 891
11433.84 911
11434.85 901
11435.86 840
11436.87 849
11437.88 855
11438.89 823
11439.90 856
11440.91 926
11441.92 871
11442.93 846
11443.94 884
11444.95 895
11445.96 890
11446.97 868
11447.98 885
11448.99 847
11450.00 827
11451.01 863
11452.03 849
11453.04 794
11454.05 832
11455.06 870
11456.07 868
11457.08 881
11458.09 831
11459.10 812
11460.11 833
11461.12 789
11462.14 844
11463.15 834
11464.16 848
11465.17 843
11466.18 853
11467.19 920
11468.20 871
11469.21 855
11470.23 824
11471.24 873
11472.25 884
11473.26 860
11474.27 875
11475.28 892
11476.30 873
11477.31 850
11478.32 867
11479.33 881
11480.34 862
11481.36 852
11482.37 842
11483.38 897
11484.39 856
11485.40 893
11486.42 886
11487.43 831
11488.44 790
11489.45 874
11490.47 884
11491.48 840
11492.49 839
11493.50 850
11494.52 838
11495.53 894
11496.54 873
11497.55 816
11498.57 872
11499.58 870
11500.59 842
11501.61 857
11502.62 838
11503.63 821
11504.64 861
11505.66 943
11506.67 894
11507.68 846
11508.70 818
11509.71 840
11510.72 804
11511.74 815
11512.75 855
11513.76 837
11514.78 824
11515.79 890
11516.80 882
11517.82 831
11518.83 857
11519.84 928
11520.86 867
11521.87 896
11522.89 898
11523.90 910
11524.91 901
11525.93 896
11526.94 876
11527.96 912
11528.97 847
11529.98 912
11531.00 967
11532.01 915
11533.03 950
11534.04 914
11535.06 892
11536.07 917
11537.08 902
11538.10 912
11539.11 907
11540.13 941
11541.14 934
11542.16 930
11543.17 891
11544.19 900
11545.20 943
11546.22 888
11547.23 936
11548.25 926
11549.26 913
11550.28 944
11551.29 993
11552.31 967
11553.32 1000
11554.34 940
11555.35 991
11556.37 956
11557.38 962
11558.40 1001
11559.41 999
11560.43 1025
11561.45 995
11562.46 972
11563.48 1000
11564.49 1048
11565.51 1103
11566.52 1055
11567.54 1037
11568.56 1081
11569.57 1095
11570.59 1139
11571.60 1076
11572.62 1072
11573.64 1015
11574.65 1056
11575.67 1065
11576.68 1019
11577.70 1159
11578.72 1118
11579.73 1073
11580.75 1159
11581.77 1121
11582.78 1160
11583.80 1147
11584.82 1176
11585.83 1169
11586.85 1166
11587.87 1212
11588.88 1267
11589.90 1312
11590.92 1259
11591.93 1308
11592.95 1335
11593.97 1431
11594.98 1403
11596.00 1466
11597.02 1414
11598.03 1395
11599.05 1462
11600.07 1580
11601.09 1518
11602.10 1565
11603.12 1561
11604.14 1690
11605.16 1860
11606.17 1985
11607.19 2150
11608.21 2406
11609.23 2469
11610.24 2525
11611.26 2465
11612.28 2426
11613.30 2367
11614.32 2125
11615.33 1930
11616.35 1851
11617.37 1666
11618.39 1541
11619.41 1516
11620.42 1427
11621.44 1355
11622.46 1304
11623.48 1315
11624.50 1247
11625.51 1192
11626.53 1189
11627.55 1232
11628.57 1206
11629.59 1132
11630.61 1095
11631.63 1103
11632.64 1098
11633.66 1055
11634.68 1089
11635.70 1053
11636.72 991
11637.74 957
11638.76 993
11639.78 979
11640.80 1029
11641.81 1054
11642.83 1026
11643.85 953
11644.87 983
11645.89 1016
11646.91 986
11647.93 1033
11648.95 1034
11649.97 994
11650.99 962
11652.01 1066
11653.03 1006
11654.05 936
11655.07 942
11656.09 929
11657.11 914
11658.13 999
11659.15 964
11660.17 975
11661.19 1031
11662.21 931
11663.23 923
11664.25 989
11665.27 911
11666.29 887
11667.31 866
11668.33 927
11669.35 916
11670.37 909
11671.39 926
11672.41 885
11673.43 1005
11674.45 1026
11675.47 930
11676.49 983
11677.51 1008
11678.53 928
11679.55 971
11680.57 998
11681.59 1030
11682.61 939
11683.64 961
11684.66 938
11685.68 963
11686.70 1078
11687.72 1062
11688.74 1034
11689.76 1024
11690.78 978
11691.80 1081
11692.83 1038
11693.85 1057
11694.87 1023
11695.89 1025
11696.91 1005
11697.93 981
11698.95 1009
11699.98 977
11701.00 946
11702.02 992
11703.04 1020
11704.06 1059
11705.08 980
11706.11 987
11707.13 1031
11708.15 991
11709.17 894
11710.19 935
11711.22 1010
11712.24 934
11713.26 929
11714.28 948
11715.31 958
11716.33 948
11717.35 905
11718.37 911
11719.40 990
11720.42 928
11721.44 969
11722.46 935
11723.49 936
11724.51 1029
11725.53 997
11726.55 958
11727.58 981
11728.60 959
11729.62 934
11730.65 904
11731.67 858
11732.69 899
11733.71 911
11734.74 916
11735.76 895
11736.78 808
11737.81 816
11738.83 868
11739.85 877
11740.88 935
11741.90 858
11742.92 884
11743.95 920
11744.97 878
11746.00 882
11747.02 899
11748.04 866
11749.07 864
11750.09 846
11751.11 873
11752.14 895
11753.16 904
11754.19 903
11755.21 908
11756.23 910
11757.26 887
11758.28 891
11759.31 946
11760.33 955
11761.36 883
11762.38 880
11763.40 912
11764.43 898
11765.45 936
11766.48 877
11767.50 903
11768.53 872
11769.55 904
11770.58 917
11771.60 886
11772.63 869
11773.65 885
11774.68 941
11775.70 871
11776.73 867
11777.75 924
11778.78 931
11779.80 932
11780.83 858
11781.85 856
11782.88 902
11783.90 861
11784.93 802
11785.95 845
11786.98 876
11788.00 874
11789.03 871
11790.05 871
11791.08 805
11792.11 887
11793.13 866
11794.16 884
11795.18 898
11796.21 878
11797.23 858
11798.26 897
11799.29 915
11800.31 910
11801.34 909
11802.36 887
11803.39 875
11804.42 822
11805.44 828
11806.47 866
11807.50 861
11808.52 895
11809.55 896
11810.57 909
11811.60 859
11812.63 903
11813.65 907
11814.68 834
11815.71 873
11816.73 863
11817.76 964
11818.79 901
11819.81 848
11820.84 898
11821.87 889
11822.90 935
11823.92 985
11824.95 963
11825.98 927
11827.00 904
11828.03 919
11829.06 881
11830.09 908
11831.11 985
11832.14 940
11833.17 928
11834.20 949
11835.22 980
11836.25 969
11837.28 995
11838.31 989
11839.33 997
11840.36 936
11841.39 919
11842.42 914
11843.45 948
11844.47 989
11845.50 1017
11846.53 963
11847.56 937
11848.59 980
11849.61 968
11850.64 1007
11851.67 973
11852.70 1006
11853.73 994
11854.75 955
11855.78 1015
11856.81 1035
11857.84 958
11858.87 974
11859.90 1034
11860.93 1054
11861.95 997
11862.98 1027
11864.01 1023
11865.04 1045
11866.07 1025
11867.10 1076
11868.13 1062
11869.16 1010
11870.19 1040
11871.21 1060
11872.24 1019
11873.27 1017
11874.30 1027
11875.33 1037
11876.36 1052
11877.39 1045
11878.42 1040
11879.45 1077
11880.48 1095
11881.51 1105
11882.54 1110
11883.57 1062
11884.60 1094
11885.63 1106
11886.66 1133
11887.69 1146
11888.72 1160
11889.75 1108
11890.78 1128
11891.81 1117
11892.84 1149
11893.87 1151
11894.90 1166
11895.93 1150
11896.96 1122
11897.99 1248
11899.02 1176
11900.05 1218
11901.08 1250
11902.11 1322
11903.14 1274
11904.17 1277
11905.20 1315
11906.23 1315
11907.26 1347
11908.29 1352
11909.32 1395
11910.35 1395
11911.38 1427
11912.42 1439
11913.45 1395
11914.48 1399
11915.51 1427
11916.54 1443
11917.57 1353
11918.60 1323
11919.63 1395
11920.66 1353
11921.70 1331
11922.73 1284
11923.76 1267
11924.79 1376
11925.82 1351
11926.85 1355
11927.88 1431
11928.92 1440
11929.95 1347
11930.98 1347
11932.01 1333
11933.04 1337
11934.07 1329
11935.11 1444
11936.14 1434
11937.17 1448
11938.20 1506
11939.23 1596
11940.27 1669
11941.30 1771
11942.33 1872
11943.36 1870
11944.40 1780
11945.43 1809
11946.46 1801
11947.49 1723
11948.53 1642
11949.56 1545
11950.59 1493
11951.62 1395
11952.66 1281
11953.69 1238
11954.72 1322
11955.75 1253
11956.79 1250
11957.82 1207
11958.85 1229
11959.88 1310
11960.92 1232
11961.95 1186
11962.98 1194
11964.02 1116
11965.05 1087
11966.08 1112
11967.12 1141
11968.15 1140
11969.18 1176
11970.22 1152
11971.25 1057
11972.28 1082
11973.32 1140
11974.35 1120
11975.38 1030
11976.42 1029
11977.45 1026
11978.49 1099
11979.52 1099
11980.55 1111
11981.59 1122
11982.62 1117
11983.66 1074
11984.69 989
11985.72 1068
11986.76 1068
11987.79 1150
11988.83 1025
11989.86 1018
11990.89 1155
11991.93 1081
11992.96 1083
11994.00 1090
11995.03 1136
11996.07 1083
11997.10 1112
11998.14 1169
11999.17 1153
12000.20 1034
12001.24 1004
12002.27 1033
12003.31 1047
12004.34 1058
12005.38 1065
12006.41 1149
12007.45 1152
12008.48 1133
12009.52 1187
12010.55 1093
12011.59 1116
12012.62 1152
12013.66 1105
12014.70 1184
12015.73 1212
12016.77 1141
12017.80 1106
12018.84 1157
12019.87 1168
12020.91 1153
12021.94 1214
12022.98 1130
12024.02 1103
12025.05 1172
12026.09 1121
12027.12 1163
12028.16 1150
12029.19 1143
12030.23 1176
12031.27 1190
12032.30 1213
12033.34 1165
12034.37 1172
12035.41 1132
12036.45 1178
12037.48 1189
12038.52 1178
12039.56 1173
12040.59 1134
12041.63 1122
12042.67 1144
12043.70 1144
12044.74 1070
12045.78 1129
12046.81 1138
12047.85 1140
12048.89 1171
12049.92 1160
12050.96 1127
12052.00 1095
12053.03 1142
12054.07 1169
12055.11 1124
12056.14 1123
12057.18 1043
12058.22 1141
12059.26 1097
12060.29 1140
12061.33 1152
12062.37 1103
12063.41 1099
12064.44 1100
12065.48 1166
12066.52 1186
12067.56 1156
12068.59 1164
12069.63 1148
12070.67 1081
12071.71 1096
12072.74 1046
12073.78 1090
12074.82 1086
12075.86 1039
12076.90 1133
12077.93 1172
12078.97 1099
12080.01 1136
12081.05 1105
12082.09 1083
12083.13 1175
12084.16 1165
12085.20 1123
12086.24 1130
12087.28 1196
12088.32 1233
12089.36 1140
12090.39 1123
12091.43 1156
12092.47 1179
12093.51 1202
12094.55 1242
12095.59 1160
12096.63 1213
12097.67 1217
12098.70 1167
12099.74 1222
12100.78 1193
12101.82 1202
12102.86 1241
12103.90 1185
12104.94 1165
12105.98 1210
12107.02 1268
12108.06 1262
12109.10 1307
12110.14 1328
12111.18 1334
12112.22 1319
12113.25 1345
12114.29 1309
12115.33 1388
12116.37 1433
12117.41 1319
12118.45 1261
12119.49 1175
12120.53 1191
12121.57 1198
12122.61 1141
12123.65 1108
12124.69 1100
12125.73 1115
12126.77 1059
12127.81 1015
12128.85 1026
12129.89 1019
12130.93 1046
12131.97 1053
12133.02 1031
12134.06 1015
12135.10 1010
12136.14 993
12137.18 962
12138.22 967
12139.26 932
12140.30 1020
12141.34 1017
12142.38 941
12143.42 888
12144.46 940
12145.50 969
12146.54 916
12147.59 922
12148.63 948
12149.67 919
12150.71 901
12151.75 981
12152.79 929
12153.83 952
12154.87 918
12155.92 946
12156.96 939
12158.00 967
12159.04 934
12160.08 937
12161.12 884
12162.17 906
12163.21 946
12164.25 956
12165.29 929
12166.33 905
12167.37 865
12168.42 874
12169.46 945
12170.50 974
12171.54 908
12172.58 913
12173.63 898
12174.67 950
12175.71 912
12176.75 919
12177.80 889
12178.84 959
12179.88 956
12180.92 874
12181.97 918
12183.01 946
12184.05 878
12185.09 897
12186.14 854
12187.18 947
12188.22 914
12189.26 934
12190.31 902
12191.35 934
12192.39 966
12193.44 994
12194.48 905
12195.52 967
12196.57 958
12197.61 1007
12198.65 946
12199.70 917
12200.74 927
12201.78 922
12202.83 918
12203.87 949
12204.91 942
12205.96 921
12207.00 936
12208.04 995
12209.09 899
12210.13 895
12211.17 900
12212.22 913
12213.26 905
12214.31 887
12215.35 875
12216.39 908
12217.44 872
12218.48 940
12219.53 946
12220.57 910
12221.61 921
12222.66 896
12223.70 948
12224.75 904
12225.79 943
12226.84 921
12227.88 884
12228.93 878
12229.97 869
12231.01 943
12232.06 852
12233.10 943
12234.15 911
12235.19 954
12236.24 906
12237.28 901
12238.33 905
12239.37 892
12240.42 847
12241.46 968
12242.51 912
12243.55 856
12244.60 886
12245.64 935
12246.69 908
12247.74 886
12248.78 883
12249.83 893
12250.87 872
12251.92 926
12252.96 939
12254.01 893
12255.05 914
12256.10 968
12257.15 953
12258.19 964
12259.24 880
12260.28 937
12261.33 933
12262.37 932
12263.42 920
12264.47 919
12265.51 903
12266.56 891
12267.61 868
12268.65 876
12269.70 893
12270.74 876
12271.79 903
12272.84 861
12273.88 826
12274.93 842
12275.98 884
12277.02 901
12278.07 896
12279.12 768
12280.16 877
12281.21 902
12282.26 838
12283.30 847
12284.35 825
12285.40 880
12286.44 905
12287.49 884
12288.54 866
12289.59 842
12290.63 861
12291.68 848
12292.73 845
12293.77 867
12294.82 921
12295.87 907
12296.92 869
12297.96 829
12299.01 815
12300.06 822
12301.11 901
12302.15 815
12303.20 835
12304.25 824
12305.30 847
12306.35 852
12307.39 900
12308.44 829
12309.49 827
12310.54 849
12311.59 878
12312.63 884
12313.68 899
12314.73 893
12315.78 824
12316.83 945
12317.88 894
12318.92 846
12319.97 861
12321.02 883
12322.07 845
12323.12 855
12324.17 891
12325.21 855
12326.26 872
12327.31 836
12328.36 752
12329.41 808
12330.46 843
12331.51 836
12332.56 870
12333.61 850
12334.65 841
12335.70 789
12336.75 858
12337.80 838
12338.85 821
12339.90 826
12340.95 857
12342.00 875
12343.05 893
12344.10 856
12345.15 900
12346.20 875
12347.25 879
12348.30 856
12349.35 925
12350.40 856
12351.45 819
12352.50 870
12353.55 895
12354.60 901
12355.65 848
12356.70 873
12357.75 863
12358.80 900
12359.85 864
12360.90 815
12361.95 861
12363.00 849
12364.05 876
12365.10 892
12366.15 904
12367.20 855
12368.25 875
12369.30 890
12370.35 854
12371.40 856
12372.45 901
12373.50 937
12374.55 903
12375.60 888
12376.65 858
12377.70 966
12378.76 899
12379.81 932
12380.86 915
12381.91 885
12382.96 867
12384.01 925
12385.06 871
12386.11 824
12387.17 828
12388.22 904
12389.27 926
12390.32 979
12391.37 947
12392.42 871
12393.47 887
12394.53 946
12395.58 928
12396.63 956
12397.68 943
12398.73 904
12399.78 953
12400.84 933
12401.89 903
12402.94 941
12403.99 948
12405.04 886
12406.10 860
12407.15 979
12408.20 952
12409.25 941
12410.31 1004
12411.36 1034
12412.41 1044
12413.46 969
12414.51 1021
12415.57 982
12416.62 989
12417.67 1003
12418.72 998
12419.78 1010
12420.83 972
12421.88 983
12422.94 971
12423.99 966
12425.04 957
12426.09 987
12427.15 991
12428.20 987
12429.25 1000
12430.31 982
12431.36 927
12432.41 1009
12433.47 990
12434.52 1061
12435.57 958
12436.63 1056
12437.68 1008
12438.73 1065
12439.79 1070
12440.84 1003
12441.89 1042
12442.95 1029
12444.00 1073
12445.06 1030
12446.11 1055
12447.16 1008
12448.22 1018
12449.27 965
12450.33 1044
12451.38 1021
12452.43 1039
12453.49 1013
12454.54 1046
12455.60 1009
12456.65 1020
12457.70 1002
12458.76 1057
12459.81 962
12460.87 1032
12461.92 1162
12462.98 1066
12464.03 997
12465.09 1068
12466.14 1087
12467.19 1049
12468.25 1023
12469.30 1095
12470.36 1131
12471.41 1125
12472.47 1058
12473.52 1082
12474.58 1056
12475.63 1076
12476.69 1065
12477.74 1080
12478.80 1164
12479.85 1078
12480.91 1103
12481.97 1168
12483.02 1147
12484.08 1172
12485.13 1153
12486.19 1163
12487.24 1251
12488.30 1228
12489.35 1241
12490.41 1249
12491.47 1266
12492.52 1286
12493.58 1328
12494.63 1427
12495.69 1411
12496.74 1354
12497.80 1395
12498.86 1483
12499.91 1537
12500.97 1723
12502.03 1927
12503.08 2056
12504.14 2170
12505.19 2275
12506.25 2288
12507.31 2291
12508.36 2365
12509.42 2369
12510.48 2279
12511.53 2109
12512.59 1981
12513.65 1899
12514.70 1675
12515.76 1581
12516.82 1486
12517.87 1418
12518.93 1382
12519.99 1324
12521.04 1295
12522.10 1226
12523.16 1226
12524.22 1194
12525.27 1172
12526.33 1114
12527.39 1141
12528.44 1203
12529.50 1190
12530.56 1182
12531.62 1134
12532.67 1133
12533.73 1066
12534.79 1140
12535.85 1142
12536.90 1149
12537.96 1084
12539.02 1100
12540.08 1094
12541.14 1086
12542.19 1037
12543.25 1098
12544.31 1108
12545.37 1122
12546.43 1127
12547.48 1097
12548.54 1063
12549.60 1080
12550.66 1108
12551.72 1100
12552.77 1068
12553.83 1023
12554.89 1075
12555.95 1091
12557.01 1042
12558.07 998
12559.13 1055
12560.18 1031
12561.24 1035
12562.30 1083
12563.36 1067
12564.42 1058
12565.48 1038
12566.54 1058
12567.60 1101
12568.65 1151
12569.71 1128
12570.77 1198
12571.83 1193
12572.89 1118
12573.95 1103
12575.01 1082
12576.07 1185
12577.13 1154
12578.19 1208
12579.25 1197
12580.31 1270
12581.37 1292
12582.43 1258
12583.49 1437
12584.55 1454
12585.60 1457
12586.66 1432
12587.72 1507
12588.78 1531
12589.84 1503
12590.90 1472
12591.96 1452
12593.02 1409
12594.08 1392
12595.14 1280
12596.20 1310
12597.26 1226
12598.32 1214
12599.39 1206
12600.45 1189
12601.51 1230
12602.57 1176
12603.63 1215
12604.69 1201
12605.75 1193
12606.81 1172
12607.87 1172
12608.93 1153
12609.99 1246
12611.05 1185
12612.11 1148
12613.17 1015
12614.23 1114
12615.30 1116
12616.36 1074
12617.42 1104
12618.48 1051
12619.54 1047
12620.60 989
12621.66 1004
12622.72 1023
12623.78 1001
12624.85 1059
12625.91 1061
12626.97 1054
12628.03 1034
12629.09 1051
12630.15 1014
12631.22 945
12632.28 990
12633.34 1051
12634.40 1091
12635.46 1063
12636.52 1053
12637.59 968
12638.65 957
12639.71 950
12640.77 990
12641.83 950
12642.90 975
12643.96 964
12645.02 972
12646.08 976
12647.14 1023
12648.21 971
12649.27 996
12650.33 1023
12651.39 968
12652.46 940
12653.52 998
12654.58 979
12655.65 991
12656.71 943
12657.77 965
12658.83 947
12659.90 982
12660.96 994
12662.02 1022
12663.09 1060
12664.15 1044
12665.21 1018
12666.27 1032
12667.34 1083
12668.40 1058
12669.46 1035
12670.53 1010
12671.59 1010
12672.65 1033
12673.72 986
12674.78 1016
12675.84 997
12676.91 954
12677.97 918
12679.04 973
12680.10 976
12681.16 897
12682.23 899
12683.29 909
12684.35 964
12685.42 933
12686.48 869
12687.55 829
12688.61 835
12689.67 905
12690.74 930
12691.80 874
12692.87 916
12693.93 917
12695.00 889
12696.06 875
12697.12 843
12698.19 922
12699.25 881
12700.32 880
12701.38 877
12702.45 910
12703.51 862
12704.58 889
12705.64 846
12706.71 941
12707.77 898
12708.84 877
12709.90 874
12710.97 866
12712.03 845
12713.10 857
12714.16 868
12715.23 888
12716.29 843
12717.36 868
12718.42 864
12719.49 841
12720.55 868
12721.62 805
12722.68 821
12723.75 873
12724.81 906
12725.88 890
12726.95 871
12728.01 841
12729.08 890
12730.14 860
12731.21 876
12732.28 823
12733.34 853
12734.41 795
12735.47 832
12736.54 839
12737.61 825
12738.67 825
12739.74 848
12740.80 805
12741.87 833
12742.94 828
12744.00 841
12745.07 823
12746.14 809
12747.20 834
12748.27 850
12749.34 850
12750.40 781
12751.47 819
12752.54 883
12753.60 836
12754.67 802
12755.74 822
12756.80 821
12757.87 808
12758.94 815
12760.00 790
12761.07 746
12762.14 775
12763.21 773
12764.27 814
12765.34 774
12766.41 722
12767.47 793
12768.54 788
12769.61 799
12770.68 725
12771.74 798
12772.81 797
12773.88 762
12774.95 774
12776.02 734
12777.08 743
12778.15 767
12779.22 741
12780.29 809
12781.35 781
12782.42 792
12783.49 803
12784.56 763
12785.63 738
12786.70 810
12787.76 829
12788.83 795
12789.90 781
12790.97 783
12792.04 803
12793.11 748
12794.17 750
12795.24 738
12796.31 749
12797.38 795
12798.45 720
12799.52 710
12800.59 695
12801.65 771
12802.72 787
12803.79 833
12804.86 727
12805.93 696
12807.00 721
12808.07 730
12809.14 775
12810.21 757
12811.28 755
12812.34 775
12813.41 745
12814.48 758
12815.55 761
12816.62 716
12817.69 716
12818.76 738
12819.83 724
12820.90 748
12821.97 742
12823.04 781
12824.11 780
12825.18 791
12826.25 763
12827.32 814
12828.39 797
12829.46 729
12830.53 758
12831.60 778
12832.67 761
12833.74 796
12834.81 755
12835.88 754
12836.95 764
12838.02 761
12839.09 769
12840.16 698
12841.23 740
12842.30 726
12843.37 735
12844.44 727
12845.51 745
12846.58 753
12847.66 755
12848.73 745
12849.80 737
12850.87 704
12851.94 733
12853.01 739
12854.08 701
12855.15 680
12856.22 710
12857.29 718
12858.36 628
12859.44 682
12860.51 715
12861.58 691
12862.65 702
12863.72 704
12864.79 705
12865.86 693
12866.94 706
12868.01 716
12869.08 747
12870.15 774
12871.22 666
12872.29 713
12873.37 689
12874.44 698
12875.51 648
12876.58 712
12877.65 668
12878.73 666
12879.80 681
12880.87 669
12881.94 720
12883.01 712
12884.09 677
12885.16 670
12886.23 696
12887.30 673
12888.38 673
12889.45 684
12890.52 656
12891.59 665
12892.67 747
12893.74 742
12894.81 721
12895.88 741
12896.96 670
12898.03 676
12899.10 638
12900.18 660
12901.25 777
12902.32 709
12903.39 626
12904.47 684
12905.54 687
12906.61 709
12907.69 720
12908.76 682
12909.83 662
12910.91 675
12911.98 655
12913.05 709
12914.13 702
12915.20 687
12916.28 672
12917.35 691
12918.42 685
12919.50 698
12920.57 670
12921.64 703
12922.72 656
12923.79 654
12924.87 695
12925.94 684
12927.01 649
12928.09 645
12929.16 657
12930.24 700
12931.31 710
12932.38 708
12933.46 693
12934.53 674
12935.61 649
12936.68 704
12937.76 716
12938.83 633
12939.91 730
12940.98 761
12942.05 691
12943.13 677
12944.20 675
12945.28 693
12946.35 714
12947.43 670
12948.50 692
12949.58 630
12950.65 681
12951.73 708
12952.80 625
12953.88 612
12954.95 670
12956.03 672
12957.10 774
12958.18 668
12959.26 629
12960.33 642
12961.41 681
12962.48 735
12963.56 704
12964.63 686
12965.71 703
12966.78 756
12967.86 670
12968.94 628
12970.01 630
12971.09 682
12972.16 713
12973.24 674
12974.32 694
12975.39 667
12976.47 720
12977.54 698
12978.62 765
12979.70 679
12980.77 672
12981.85 687
12982.93 683
12984.00 673
12985.08 692
12986.15 688
12987.23 708
12988.31 688
12989.38 700
12990.46 695
12991.54 667
12992.61 716
12993.69 704
12994.77 701
12995.85 700
12996.92 683
12998.00 701
12999.08 671
13000.15 690
13001.23 697
13002.31 707
13003.38 753
13004.46 708
13005.54 685
13006.62 694
13007.69 699
13008.77 683
13009.85 691
13010.93 759
13012.00 731
13013.08 699
13014.16 712
13015.24 711
13016.32 761
13017.39 731
13018.47 699
13019.55 716
13020.63 697
13021.70 723
13022.78 698
13023.86 615
13024.94 700
13026.02 747
13027.10 725
13028.17 713
13029.25 722
13030.33 721
13031.41 708
13032.49 752
13033.57 721
13034.64 701
13035.72 693
13036.80 736
13037.88 749
13038.96 687
13040.04 707
13041.12 737
13042.19 698
13043.27 711
13044.35 712
13045.43 713
13046.51 698
13047.59 691
13048.67 667
13049.75 695
13050.83 713
13051.91 680
13052.99 701
13054.06 683
13055.14 712
13056.22 688
13057.30 754
13058.38 667
13059.46 694
13060.54 722
13061.62 699
13062.70 720
13063.78 716
13064.86 741
13065.94 701
13067.02 687
13068.10 670
13069.18 697
13070.26 723
13071.34 726
13072.42 741
13073.50 717
13074.58 727
13075.66 680
13076.74 742
13077.82 731
13078.90 706
13079.98 707
13081.06 704
13082.14 687
13083.22 759
13084.30 704
13085.38 718
13086.47 698
13087.55 667
13088.63 702
13089.71 681
13090.79 727
13091.87 711
13092.95 720
13094.03 726
13095.11 678
13096.19 716
13097.27 734
13098.36 735
13099.44 699
13100.52 642
13101.60 662
13102.68 699
13103.76 731
13104.84 776
13105.93 727
13107.01 723
13108.09 644
13109.17 672
13110.25 693
13111.33 653
13112.42 692
13113.50 693
13114.58 704
13115.66 649
13116.74 670
13117.82 662
13118.91 653
13119.99 701
13121.07 667
13122.15 650
13123.23 682
13124.32 697
13125.40 671
13126.48 661
13127.56 711
13128.65 737
13129.73 655
13130.81 650
13131.89 674
13132.98 677
13134.06 703
13135.14 699
13136.22 714
13137.31 667
13138.39 759
13139.47 688
13140.56 635
13141.64 697
13142.72 672
13143.81 707
13144.89 673
13145.97 646
13147.05 691
13148.14 676
13149.22 721
13150.30 660
13151.39 673
13152.47 734
13153.55 695
13154.64 691
13155.72 656
13156.81 723
13157.89 715
13158.97 694
13160.06 711
13161.14 692
13162.22 685
13163.31 727
13164.39 711
13165.48 677
13166.56 635
13167.64 684
13168.73 726
13169.81 707
13170.90 710
13171.98 659
13173.06 719
13174.15 731
13175.23 720
13176.32 693
13177.40 700
13178.49 686
13179.57 672
13180.66 693
13181.74 667
13182.82 707
13183.91 677
13184.99 678
13186.08 705
13187.16 694
13188.25 696
13189.33 692
13190.42 716
13191.50 749
13192.59 720
13193.67 735
13194.76 720
13195.84 745
13196.93 717
13198.01 768
13199.10 751
13200.19 724
13201.27 674
13202.36 663
13203.44 761
13204.53 750
13205.61 738
13206.70 703
13207.78 719
13208.87 685
13209.96 680
13211.04 723
13212.13 701
13213.21 753
13214.30 754
13215.38 726
13216.47 684
13217.56 695
13218.64 703
13219.73 761
13220.82 728
13221.90 697
13222.99 697
13224.07 729
13225.16 719
13226.25 761
13227.33 721
13228.42 748
13229.51 729
13230.59 758
13231.68 710
13232.77 694
13233.85 763
13234.94 737
13236.03 770
13237.11 723
13238.20 694
13239.29 742
13240.38 738
13241.46 785
13242.55 737
13243.64 721
13244.72 781
13245.81 746
13246.90 810
13247.99 753
13249.07 740
13250.16 729
13251.25 755
13252.34 763
13253.42 776
13254.51 770
13255.60 749
13256.69 726
13257.77 790
13258.86 743
13259.95 750
13261.04 885
13262.13 878
13263.21 808
13264.30 791
13265.39 842
13266.48 823
13267.57 782
13268.65 743
13269.74 770
13270.83 811
13271.92 795
13273.01 819
13274.10 846
13275.18 790
13276.27 762
13277.36 793
13278.45 808
13279.54 801
13280.63 825
13281.72 794
13282.80 782
13283.89 823
13284.98 776
13286.07 793
13287.16 856
13288.25 848
13289.34 880
13290.43 842
13291.52 860
13292.61 864
13293.69 878
13294.78 911
13295.87 861
13296.96 784
13298.05 853
13299.14 840
13300.23 906
13301.32 868
13302.41 878
13303.50 881
13304.59 863
13305.68 885
13306.77 871
13307.86 947
13308.95 889
13310.04 862
13311.13 867
13312.22 901
13313.31 865
13314.40 875
13315.49 889
13316.58 950
13317.67 887
13318.76 920
13319.85 973
13320.94 959
13322.03 939
13323.12 1012
13324.21 940
13325.30 926
13326.39 959
13327.48 938
13328.57 951
13329.66 953
13330.75 968
13331.85 984
13332.94 965
13334.03 970
13335.12 963
13336.21 916
13337.30 946
13338.39 926
13339.48 951
13340.57 935
13341.66 962
13342.76 936
13343.85 918
13344.94 919
13346.03 980
13347.12 986
13348.21 908
13349.30 1006
13350.40 990
13351.49 919
13352.58 939
13353.67 924
13354.76 900
13355.85 937
13356.95 940
13358.04 981
13359.13 980
13360.22 918
13361.31 933
13362.41 992
13363.50 1010
13364.59 960
13365.68 1006
13366.77 956
13367.87 993
13368.96 977
13370.05 1047
13371.14 1033
13372.24 1038
13373.33 999
13374.42 1064
13375.51 1072
13376.61 1032
13377.70 1057
13378.79 1025
13379.88 1020
13380.98 1090
13382.07 1041
13383.16 1032
13384.26 1010
13385.35 1042
13386.44 1003
13387.54 978
13388.63 987
13389.72 981
13390.81 978
13391.91 951
13393.00 998
13394.09 966
13395.19 921
13396.28 951
13397.37 942
13398.47 958
13399.56 872
13400.66 903
13401.75 947
13402.84 997
13403.94 935
13405.03 867
13406.12 846
13407.22 873
13408.31 939
13409.41 878
13410.50 890
13411.59 848
13412.69 898
13413.78 888
13414.88 939
13415.97 932
13417.07 941
13418.16 949
13419.25 923
13420.35 899
13421.44 900
13422.54 885
13423.63 950
13424.73 920
13425.82 919
13426.92 886
13428.01 885
13429.11 905
13430.20 901
13431.29 892
13432.39 902
13433.48 984
13434.58 894
13435.67 958
13436.77 886
13437.86 852
13438.96 919
13440.06 954
13441.15 931
13442.25 912
13443.34 926
13444.44 953
13445.53 903
13446.63 894
13447.72 955
13448.82 902
13449.91 904
13451.01 897
13452.11 878
13453.20 872
13454.30 903
13455.39 962
13456.49 965
13457.59 972
13458.68 991
13459.78 1044
13460.87 956
13461.97 980
13463.07 956
13464.16 934
13465.26 1012
13466.35 968
13467.45 962
13468.55 996
13469.64 1039
13470.74 980
13471.84 966
13472.93 973
13474.03 1016
13475.13 1004
13476.22 952
13477.32 960
13478.42 1066
13479.51 1019
13480.61 1045
13481.71 1006
13482.80 1030
13483.90 1043
13485.00 998
13486.10 1005
13487.19 1015
13488.29 980
13489.39 997
13490.48 1020
13491.58 1017
13492.68 1015
13493.78 930
13494.87 973
13495.97 990
13497.07 1009
13498.17 1057
13499.26 986
13500.36 1017
13501.46 1009
13502.56 1100
13503.65 1083
13504.75 1056
13505.85 1057
13506.95 1104
13508.05 1088
13509.14 1118
13510.24 1087
13511.34 1121
13512.44 1074
13513.54 1105
13514.64 1126
13515.73 1172
13516.83 1128
13517.93 1091
13519.03 1176
13520.13 1145
13521.23 1130
13522.32 1055
13523.42 1066
13524.52 1060
13525.62 1016
13526.72 975
13527.82 963
13528.92 907
13530.02 993
13531.12 920
13532.21 915
13533.31 909
13534.41 952
13535.51 929
13536.61 886
13537.71 856
13538.81 895
13539.91 919
13541.01 894
13542.11 912
13543.21 873
13544.31 911
13545.41 878
13546.50 815
13547.60 872
13548.70 858
13549.80 865
13550.90 866
13552.00 920
13553.10 862
13554.20 885
13555.30 902
13556.40 893
13557.50 933
13558.60 893
13559.70 875
13560.80 875
13561.90 858
13563.00 862
13564.10 849
13565.20 918
13566.30 876
13567.41 844
13568.51 819
13569.61 869
13570.71 884
13571.81 880
13572.91 796
13574.01 804
13575.11 836
13576.21 856
13577.31 826
13578.41 852
13579.51 877
13580.61 868
13581.71 881
13582.82 829
13583.92 846
13585.02 827
13586.12 841
13587.22 849
13588.32 850
13589.42 885
13590.52 835
13591.63 822
13592.73 833
13593.83 809
13594.93 813
13596.03 857
13597.13 876
13598.24 923
13599.34 883
13600.44 845
13601.54 910
13602.64 888
13603.74 844
13604.85 844
13605.95 865
13607.05 845
13608.15 876
13609.25 869
13610.36 837
13611.46 890
13612.56 817
13613.66 855
13614.77 860
13615.87 918
13616.97 826
13618.07 837
13619.18 815
13620.28 821
13621.38 851
13622.48 818
13623.59 898
13624.69 840
13625.79 830
13626.89 923
13628.00 883
13629.10 911
13630.20 886
13631.31 854
13632.41 852
13633.51 875
13634.62 821
13635.72 878
13636.82 862
13637.93 844
13639.03 914
13640.13 875
13641.24 891
13642.34 834
13643.44 877
13644.55 924
13645.65 896
13646.75 926
13647.86 877
13648.96 795
13650.06 834
13651.17 863
13652.27 900
13653.38 862
13654.48 856
13655.58 828
13656.69 830
13657.79 838
13658.90 863
13660.00 860
13661.10 887
13662.21 845
13663.31 787
13664.42 841
13665.52 858
13666.63 838
13667.73 857
13668.84 865
13669.94 870
13671.04 849
13672.15 897
13673.25 838
13674.36 852
13675.46 847
13676.57 867
13677.67 889
13678.78 915
13679.88 844
13680.99 868
13682.09 872
13683.20 870
13684.30 858
13685.41 871
13686.51 836
13687.62 889
13688.72 854
13689.83 853
13690.94 909
13692.04 923
13693.15 859
13694.25 874
13695.36 825
13696.46 869
13697.57 932
13698.67 897
13699.78 913
13700.89 916
13701.99 914
13703.10 881
13704.20 953
13705.31 905
13706.42 880
13707.52 894
13708.63 945
13709.73 945
13710.84 928
13711.95 923
13713.05 902
13714.16 946
13715.27 939
13716.37 951
13717.48 917
13718.59 897
13719.69 970
13720.80 962
13721.91 979
13723.01 987
13724.12 980
13725.23 980
13726.33 1034
13727.44 1027
13728.55 1022
13729.65 937
13730.76 1036
13731.87 1046
13732.98 1017
13734.08 970
13735.19 956
13736.30 1036
13737.40 1034
13738.51 1032
13739.62 1065
13740.73 1044
13741.83 1055
13742.94 1047
13744.05 1125
13745.16 1161
13746.26 1116
13747.37 1136
13748.48 1042
13749.59 1072
13750.70 1091
13751.80 1075
13752.91 1101
13754.02 1137
13755.13 1070
13756.24 1101
13757.34 1204
13758.45 1134
13759.56 1132
13760.67 1156
13761.78 1137
13762.88 1143
13763.99 1238
13765.10 1259
13766.21 1243
13767.32 1223
13768.43 1250
13769.54 1313
13770.64 1253
13771.75 1318
13772.86 1347
13773.97 1398
13775.08 1363
13776.19 1399
13777.30 1383
13778.41 1418
13779.52 1537
13780.62 1526
13781.73 1556
13782.84 1551
13783.95 1610
13785.06 1666
13786.17 1671
13787.28 1745
13788.39 1681
13789.50 1601
13790.61 1618
13791.72 1512
13792.83 1459
13793.94 1383
13795.05 1422
13796.16 1349
13797.27 1276
13798.38 1243
13799.49 1252
13800.60 1191
13801.71 1189
13802.82 1194
13803.93 1148
13805.04 1097
13806.15 1105
13807.26 1105
13808.37 1113
13809.48 1106
13810.59 1076
13811.70 1121
13812.81 1093
13813.92 1102
13815.03 1066
13816.14 1071
13817.25 1120
13818.36 1089
13819.47 1111
13820.58 1006
13821.69 1032
13822.80 1043
13823.91 1020
13825.02 1043
13826.13 1055
13827.25 1015
13828.36 1012
13829.47 1007
13830.58 978
13831.69 960
13832.80 990
13833.91 1012
13835.02 930
13836.13 943
13837.25 959
13838.36 991
13839.47 1016
13840.58 996
13841.69 1013
13842.80 1020
13843.91 1013
13845.03 982
13846.14 1001
13847.25 953
13848.36 988
13849.47 1052
13850.59 936
13851.70 977
13852.81 988
13853.92 947
13855.03 971
13856.15 984
13857.26 1023
13858.37 1018
13859.48 1061
13860.59 1051
13861.71 1045
13862.82 1029
13863.93 1098
13865.04 1038
13866.16 1021
13867.27 1053
13868.38 1096
13869.49 1111
13870.61 1105
13871.72 1079
13872.83 1087
13873.95 1122
13875.06 1125
13876.17 1200
13877.28 1148
13878.40 1151
13879.51 1098
13880.62 1133
13881.74 1106
13882.85 1091
13883.96 1131
13885.08 1117
13886.19 1099
13887.30 1105
13888.42 1044
13889.53 1070
13890.64 1087
13891.76 1075
13892.87 1098
13893.98 1074
13895.10 1097
13896.21 1071
13897.33 1014
13898.44 948
13899.55 1031
13900.67 1033
13901.78 999
13902.89 960
13904.01 969
13905.12 1015
13906.24 1033
13907.35 1040
13908.47 1033
13909.58 1000
13910.69 1063
13911.81 1051
13912.92 1073
13914.04 1078
13915.15 1007
13916.27 960
13917.38 999
13918.50 1001
13919.61 966
13920.72 1006
13921.84 1012
13922.95 1035
13924.07 938
13925.18 954
13926.30 961
13927.41 1011
13928.53 986
13929.64 1010
13930.76 971
13931.87 931
13932.99 971
13934.10 1000
13935.22 917
13936.34 930
13937.45 943
13938.57 971
13939.68 954
13940.80 917
13941.91 952
13943.03 996
13944.14 946
13945.26 952
13946.38 867
13947.49 927
13948.61 950
13949.72 912
13950.84 921
13951.95 971
13953.07 945
13954.19 895
13955.30 927
13956.42 928
13957.53 928
13958.65 964
13959.77 932
13960.88 859
13962.00 936
13963.12 949
13964.23 907
13965.35 927
13966.47 918
13967.58 972
13968.70 910
13969.82 939
13970.93 979
13972.05 877
13973.17 908
13974.28 948
13975.40 903
13976.52 923
13977.63 904
13978.75 937
13979.87 936
13980.99 969
13982.10 924
13983.22 941
13984.34 912
13985.45 885
13986.57 902
13987.69 877
13988.81 914
13989.92 889
13991.04 874
13992.16 982
13993.28 924
13994.39 877
13995.51 949
13996.63 992
13997.75 953
13998.87 931
13999.98 983
14001.10 967
14002.22 919
14003.34 870
14004.46 922
14005.57 981
14006.69 972
14007.81 1071
14008.93 993
14010.05 928
14011.16 935
14012.28 1023
14013.40 1040
14014.52 936
14015.64 1017
14016.76 971
14017.88 996
14018.99 984
14020.11 957
14021.23 936
14022.35 944
14023.47 1029
14024.59 990
14025.71 968
14026.83 937
14027.94 1032
14029.06 1027
14030.18 997
14031.30 978
14032.42 1052
14033.54 1017
14034.66 988
14035.78 994
14036.90 974
14038.02 977
14039.14 1111
14040.26 1061
14041.38 956
14042.50 907
14043.62 933
14044.74 959
14045.86 947
14046.97 974
14048.09 964
14049.21 959
14050.33 981
14051.45 942
14052.57 826
14053.69 924
14054.81 963
14055.93 947
14057.05 941
14058.17 956
14059.30 957
14060.42 965
14061.54 871
14062.66 858
14063.78 921
14064.90 972
14066.02 1008
14067.14 963
14068.26 892
14069.38 871
14070.50 905
14071.62 882
14072.74 877
14073.86 928
14074.98 920
14076.10 975
14077.23 915
14078.35 902
14079.47 914
14080.59 944
14081.71 963
14082.83 933
14083.95 878
14085.07 937
14086.19 930
14087.32 940
14088.44 927
14089.56 917
14090.68 983
14091.80 1002
14092.92 948
14094.05 905
14095.17 952
14096.29 987
14097.41 1065
14098.53 1060
14099.65 1015
14100.78 1042
14101.90 1022
14103.02 1068
14104.14 1085
14105.26 1074
14106.39 1066
14107.51 1114
14108.63 1125
14109.75 1085
14110.88 1094
14112.00 1113
14113.12 1164
14114.24 1123
14115.37 1023
14116.49 1065
14117.61 1095
14118.73 1047
14119.86 955
14120.98 954
14122.10 925
14123.22 969
14124.35 968
14125.47 903
14126.59 899
14127.72 898
14128.84 894
14129.96 911
14131.09 985
14132.21 899
14133.33 881
14134.45 877
14135.58 917
14136.70 846
14137.82 846
14138.95 906
14140.07 894
14141.20 885
14142.32 835
14143.44 836
14144.57 858
14145.69 840
14146.81 807
14147.94 905
14149.06 866
14150.19 788
14151.31 824
14152.43 796
14153.56 819
14154.68 822
14155.81 829
14156.93 859
14158.05 858
14159.18 785
14160.30 774
14161.43 839
14162.55 814
14163.68 790
14164.80 936
14165.92 856
14167.05 861
14168.17 806
14169.30 855
14170.42 870
14171.55 834
14172.67 867
14173.80 823
14174.92 802
14176.05 823
14177.17 842
14178.30 805
14179.42 800
14180.55 817
14181.67 795
14182.80 821
14183.92 777
14185.05 775
14186.17 850
14187.30 806
14188.42 751
14189.55 842
14190.67 861
14191.80 813
14192.93 759
14194.05 790
14195.18 764
14196.30 759
14197.43 806
14198.55 782
14199.68 772
14200.81 826
14201.93 806
14203.06 746
14204.18 736
14205.31 760
14206.44 767
14207.56 718
14208.69 715
14209.82 743
14210.94 786
14212.07 719
14213.19 731
14214.32 759
14215.45 738
14216.57 757
14217.70 697
14218.83 692
14219.95 735
14221.08 733
14222.21 664
14223.33 745
14224.46 752
14225.59 711
14226.71 743
14227.84 744
14228.97 684
14230.10 698
14231.22 722
14232.35 727
14233.48 709
14234.60 681
14235.73 738
14236.86 722
14237.99 732
14239.11 684
14240.24 704
14241.37 682
14242.50 678
14243.62 691
14244.75 683
14245.88 702
14247.01 717
14248.13 755
14249.26 754
14250.39 711
14251.52 666
14252.65 676
14253.77 698
14254.90 681
14256.03 687
14257.16 709
14258.29 709
14259.42 681
14260.54 704
14261.67 691
14262.80 670
14263.93 684
14265.06 641
14266.19 667
14267.31 689
14268.44 685
14269.57 676
14270.70 699
14271.83 679
14272.96 688
14274.09 686
14275.22 649
14276.34 673
14277.47 673
14278.60 632
14279.73 647
14280.86 655
14281.99 690
14283.12 673
14284.25 663
14285.38 639
14286.51 645
14287.64 659
14288.76 608
14289.89 631
14291.02 649
14292.15 648
14293.28 677
14294.41 664
14295.54 660
14296.67 604
14297.80 615
14298.93 652
14300.06 647
14301.19 620
14302.32 648
14303.45 674
14304.58 631
14305.71 601
14306.84 622
14307.97 652
14309.10 672
14310.23 630
14311.36 691
14312.49 658
14313.62 608
14314.75 595
14315.88 598
14317.01 555
14318.15 581
14319.28 602
14320.41 629
14321.54 629
14322.67 592
14323.80 596
14324.93 600
14326.06 660
14327.19 621
14328.32 626
14329.45 603
14330.58 585
14331.72 628
14332.85 591
14333.98 615
14335.11 614
14336.24 579
14337.37 609
14338.50 583
14339.63 580
14340.77 633
14341.90 636
14343.03 616
14344.16 608
14345.29 630
14346.42 610
14347.56 581
14348.69 598
14349.82 629
14350.95 622
14352.08 601
14353.21 593
14354.35 623
14355.48 660
14356.61 605
14357.74 585
14358.88 588
14360.01 601
14361.14 590
14362.27 596
14363.40 616
14364.54 578
14365.67 578
14366.80 564
14367.93 540
14369.07 660
14370.20 586
14371.33 575
14372.46 552
14373.60 583
14374.73 593
14375.86 596
14377.00 575
14378.13 573
14379.26 564
14380.39 578
14381.53 595
14382.66 580
14383.79 585
14384.93 618
14386.06 613
14387.19 586
14388.33 576
14389.46 569
14390.59 591
14391.73 576
14392.86 569
14393.99 554
14395.13 603
14396.26 594
14397.40 602
14398.53 576
14399.66 596
14400.80 562
14401.93 606
14403.06 594
14404.20 547
14405.33 587
14406.47 588
14407.60 544
14408.74 526
14409.87 533
14411.00 541
14412.14 574
14413.27 631
14414.41 606
14415.54 600
14416.68 607
14417.81 630
14418.94 612
14420.08 633
14421.21 613
14422.35 575
14423.48 571
14424.62 581
14425.75 567
14426.89 569
14428.02 575
14429.16 598
14430.29 574
14431.43 607
14432.56 587
14433.70 590
14434.83 589
14435.97 577
14437.10 583
14438.24 659
14439.37 636
14440.51 612
14441.64 638
14442.78 637
14443.92 675
14445.05 602
14446.19 624
14447.32 640
14448.46 627
14449.59 586
14450.73 607
14451.87 597
14453.00 625
14454.14 655
14455.27 616
14456.41 594
14457.55 621
14458.68 611
14459.82 703
14460.95 615
14462.09 634
14463.23 627
14464.36 722
14465.50 682
14466.64 646
14467.77 647
14468.91 657
14470.05 670
14471.18 658
14472.32 668
14473.46 654
14474.59 671
14475.73 677
14476.87 670
14478.00 705
14479.14 688
14480.28 679
14481.41 669
14482.55 694
14483.69 704
14484.83 709
14485.96 674
14487.10 698
14488.24 756
14489.37 776
14490.51 732
14491.65 734
14492.79 719
14493.92 734
14495.06 663
14496.20 674
14497.34 768
14498.47 755
14499.61 676
14500.75 661
14501.89 707
14503.03 686
14504.16 676
14505.30 657
14506.44 673
14507.58 706
14508.72 629
14509.85 665
14510.99 684
14512.13 654
14513.27 624
14514.41 665
14515.55 663
14516.68 624
14517.82 627
14518.96 659
14520.10 605
14521.24 626
14522.38 650
14523.51 637
14524.65 609
14525.79 610
14526.93 668
14528.07 599
14529.21 611
14530.35 651
14531.49 651
14532.63 600
14533.76 639
14534.90 627
14536.04 649
14537.18 664
14538.32 613
14539.46 596
14540.60 599
14541.74 630
14542.88 631
14544.02 655
14545.16 650
14546.30 649
14547.44 640
14548.58 647
14549.72 644
14550.86 637
14552.00 594
14553.14 660
14554.28 655
14555.42 617
14556.56 665
14557.70 656
14558.84 656
14559.98 643
14561.12 662
14562.26 677
14563.40 684
14564.54 635
14565.68 682
14566.82 671
14567.96 671
14569.10 664
14570.24 700
14571.38 693
14572.52 673
14573.66 709
14574.80 689
14575.94 695
14577.08 731
14578.22 684
14579.36 703
14580.51 665
14581.65 666
14582.79 646
14583.93 648
14585.07 679
14586.21 691
14587.35 698
14588.49 661
14589.63 682
14590.78 702
14591.92 720
14593.06 724
14594.20 737
14595.34 742
14596.48 741
14597.62 704
14598.77 727
14599.91 727
14601.05 729
14602.19 697
14603.33 719
14604.48 673
14605.62 746
14606.76 759
14607.90 729
14609.04 740
14610.19 729
14611.33 732
14612.47 749
14613.61 784
14614.75 749
14615.90 750
14617.04 765
14618.18 773
14619.32 774
14620.47 731
14621.61 759
14622.75 801
14623.89 736
14625.04 770
14626.18 824
14627.32 801
14628.46 780
14629.61 842
14630.75 790
14631.89 763
14633.04 826
14634.18 862
14635.32 856
14636.47 776
14637.61 808
14638.75 822
14639.89 852
14641.04 828
14642.18 818
14643.32 905
14644.47 932
14645.61 912
14646.76 937
14647.90 942
14649.04 950
14650.19 962
14651.33 975
14652.47 926
14653.62 903
14654.76 940
14655.90 880
14657.05 844
14658.19 788
14659.34 863
14660.48 837
14661.62 796
14662.77 847
14663.91 785
14665.06 735
14666.20 689
14667.35 710
14668.49 755
14669.63 755
14670.78 733
14671.92 694
14673.07 709
14674.21 718
14675.36 696
14676.50 717
14677.65 689
14678.79 682
14679.94 660
14681.08 654
14682.23 674
14683.37 646
14684.52 700
14685.66 706
14686.81 691
14687.95 684
14689.10 706
14690.24 641
14691.39 654
14692.53 629
14693.68 646
14694.82 668
14695.97 610
14697.11 614
14698.26 661
14699.41 648
14700.55 665
14701.70 645
14702.84 610
14703.99 610
14705.13 615
14706.28 648
14707.43 635
14708.57 623
14709.72 617
14710.86 686
14712.01 652
14713.16 599
14714.30 637
14715.45 623
14716.59 607
14717.74 565
14718.89 620
14720.03 584
14721.18 594
14722.33 581
14723.47 590
14724.62 580
14725.77 596
14726.91 612
14728.06 683
14729.21 625
14730.35 677
14731.50 685
14732.65 657
14733.79 615
14734.94 608
14736.09 630
14737.23 640
14738.38 675
14739.53 633
14740.68 626
14741.82 626
14742.97 628
14744.12 617
14745.26 595
14746.41 593
14747.56 618
14748.71 654
14749.85 680
14751.00 641
14752.15 683
14753.30 666
14754.45 642
14755.59 639
14756.74 678
14757.89 634
14759.04 625
14760.18 688
14761.33 643
14762.48 615
14763.63 656
14764.78 645
14765.92 707
14767.07 715
14768.22 662
14769.37 588
14770.52 611
14771.67 677
14772.81 618
14773.96 618
14775.11 617
14776.26 655
14777.41 658
14778.56 588
14779.71 625
14780.86 665
14782.00 655
14783.15 613
14784.30 649
14785.45 647
14786.60 603
14787.75 668
14788.90 728
14790.05 652
14791.20 605
14792.35 668
14793.49 624
14794.64 654
14795.79 675
14796.94 714
14798.09 671
14799.24 687
14800.39 646
14801.54 641
14802.69 672
14803.84 741
14804.99 673
14806.14 671
14807.29 718
14808.44 708
14809.59 745
14810.74 724
14811.89 697
14813.04 663
14814.19 708
14815.34 702
14816.49 644
14817.64 652
14818.79 659
14819.94 622
14821.09 671
14822.24 630
14823.39 651
14824.54 656
14825.69 685
14826.84 679
14827.99 624
14829.14 626
14830.29 595
14831.44 581
14832.60 573
14833.75 555
14834.90 617
14836.05 596
14837.20 586
14838.35 626
14839.50 606
14840.65 570
14841.80 579
14842.95 520
14844.11 583
14845.26 560
14846.41 548
14847.56 531
14848.71 536
14849.86 566
14851.01 533
14852.17 525
14853.32 553
14854.47 553
14855.62 514
14856.77 488
14857.92 514
14859.08 525
14860.23 520
14861.38 538
14862.53 525
14863.68 538
14864.84 510
14865.99 474
14867.14 493
14868.29 513
14869.44 497
14870.60 491
14871.75 506
14872.90 533
14874.05 529
14875.21 539
14876.36 531
14877.51 519
14878.66 533
14879.82 500
14880.97 489
14882.12 516
14883.27 553
14884.43 508
14885.58 481
14886.73 517
14887.89 512
14889.04 520
14890.19 542
14891.34 565
14892.50 499
14893.65 522
14894.80 538
14895.96 485
14897.11 529
14898.26 478
14899.42 517
14900.57 533
14901.72 485
14902.88 499
14904.03 489
14905.18 475
14906.34 447
14907.49 534
14908.65 515
14909.80 546
14910.95 556
14912.11 508
14913.26 516
14914.41 530
14915.57 501
14916.72 490
14917.88 499
14919.03 510
14920.18 481
14921.34 493
14922.49 481
14923.65 516
14924.80 541
14925.96 518
14927.11 504
14928.27 516
14929.42 508
14930.57 518
14931.73 559
14932.88 558
14934.04 528
14935.19 515
14936.35 539
14937.50 473
14938.66 500
14939.81 524
14940.97 521
14942.12 495
14943.28 467
14944.43 497
14945.59 533
14946.74 480
14947.90 501
14949.05 492
14950.21 510
14951.36 502
14952.52 518
14953.68 494
14954.83 502
14955.99 514
14957.14 475
14958.30 488
14959.45 472
14960.61 499
14961.77 503
14962.92 499
14964.08 520
14965.23 545
14966.39 558
14967.54 481
14968.70 502
14969.86 515
14971.01 528
14972.17 482
14973.33 480
14974.48 500
14975.64 495
14976.79 515
14977.95 499
14979.11 463
14980.26 474
14981.42 466
14982.58 445
14983.73 465
14984.89 467
14986.05 457
14987.20 482
14988.36 510
14989.52 474
14990.67 475
14991.83 491
14992.99 448
14994.15 447
14995.30 558
14996.46 511
14997.62 459
14998.77 470
14999.93 477
15001.09 456
15002.25 426
15003.40 445
15004.56 447
15005.72 486
15006.88 494
15008.03 445
15009.19 444
15010.35 431
15011.51 435
15012.66 486
15013.82 434
15014.98 391
15016.14 414
15017.30 442
15018.45 476
15019.61 445
15020.77 474
15021.93 455
15023.09 499
15024.24 446
15025.40 445
15026.56 430
15027.72 432
15028.88 417
15030.04 404
15031.19 398
15032.35 457
15033.51 456
15034.67 439
15035.83 447
15036.99 408
15038.15 444
15039.30 450
15040.46 445
15041.62 442
15042.78 488
15043.94 475
15045.10 455
15046.26 423
15047.42 420
15048.58 477
15049.74 457
15050.90 421
15052.05 427
15053.21 465
15054.37 440
15055.53 412
15056.69 454
15057.85 399
15059.01 457
15060.17 415
15061.33 458
15062.49 420
15063.65 409
15064.81 478
15065.97 474
15067.13 476
15068.29 424
15069.45 431
15070.61 443
15071.77 449
15072.93 447
15074.09 413
15075.25 450
15076.41 438
15077.57 442
15078.73 427
15079.89 420
15081.05 458
15082.21 436
15083.37 435
15084.53 419
15085.69 386
15086.85 374
15088.01 413
15089.18 394
15090.34 378
15091.50 420
15092.66 383
15093.82 446
15094.98 419
15096.14 417
15097.30 442
15098.46 438
15099.62 426
15100.78 408
15101.95 408
15103.11 420
15104.27 412
15105.43 440
15106.59 426
15107.75 455
15108.91 392
15110.08 412
15111.24 436
15112.40 431
15113.56 469
15114.72 437
15115.88 393
15117.05 432
15118.21 425
15119.37 412
15120.53 417
15121.69 437
15122.86 452
15124.02 394
15125.18 435
15126.34 424
15127.50 394
15128.67 444
15129.83 446
15130.99 454
15132.15 411
15133.32 377
15134.48 469
15135.64 438
15136.80 437
15137.97 431
15139.13 481
15140.29 479
15141.45 430
15142.62 421
15143.78 460
15144.94 430
15146.11 446
15147.27 425
15148.43 446
15149.59 425
15150.76 401
15151.92 422
15153.08 413
15154.25 408
15155.41 376
15156.57 404
15157.74 436
15158.90 457
15160.06 409
15161.23 376
15162.39 413
15163.55 440
15164.72 414
15165.88 387
15167.05 405
15168.21 416
15169.37 433
15170.54 458
15171.70 435
15172.86 442
15174.03 444
15175.19 470
15176.36 466
15177.52 430
15178.69 423
15179.85 433
15181.01 398
15182.18 381
15183.34 439
15184.51 455
15185.67 432
15186.84 398
15188.00 398
15189.16 408
15190.33 419
15191.49 435
15192.66 420
15193.82 419
15194.99 451
15196.15 449
15197.32 431
15198.48 448
15199.65 437
15200.81 427
15201.98 419
15203.14 396
15204.31 417
15205.47 400
15206.64 404
15207.80 486
15208.97 447
15210.13 433
15211.30 438
15212.47 458
15213.63 428
15214.80 465
15215.96 442
15217.13 447
15218.29 443
15219.46 409
15220.62 427
15221.79 429
15222.96 422
15224.12 428
15225.29 449
15226.45 452
15227.62 457
15228.79 472
15229.95 455
15231.12 430
15232.29 443
15233.45 429
15234.62 448
15235.78 453
15236.95 432
15238.12 462
15239.28 477
15240.45 458
15241.62 458
15242.78 472
15243.95 473
15245.12 497
15246.28 496
15247.45 494
15248.62 483
15249.78 480
15250.95 496
15252.12 446
15253.28 484
15254.45 467
15255.62 443
15256.79 409
15257.95 439
15259.12 499
15260.29 474
15261.46 448
15262.62 445
15263.79 441
15264.96 464
15266.13 442
15267.29 415
15268.46 431
15269.63 414
15270.80 407
15271.96 421
15273.13 441
15274.30 477
15275.47 415
15276.64 446
15277.80 419
15278.97 434
15280.14 429
15281.31 436
15282.48 444
15283.64 433
15284.81 402
15285.98 421
15287.15 481
15288.32 409
15289.49 424
15290.65 426
15291.82 410
15292.99 438
15294.16 408
15295.33 445
15296.50 439
15297.67 419
15298.83 423
15300.00 443
15301.17 429
15302.34 410
15303.51 402
15304.68 387
15305.85 433
15307.02 378
15308.19 417
15309.36 401
15310.52 429
15311.69 430
15312.86 425
15314.03 410
15315.20 420
15316.37 444
15317.54 435
15318.71 418
15319.88 414
15321.05 454
15322.22 441
15323.39 446
15324.56 393
15325.73 416
15326.90 440
15328.07 422
15329.24 406
15330.41 403
15331.58 428
15332.75 470
15333.92 433
15335.09 442
15336.26 393
15337.43 395
15338.60 388
15339.77 357
15340.94 400
15342.11 424
15343.28 411
15344.45 407
15345.62 409
15346.79 421
15347.96 415
15349.13 442
15350.31 409
15351.48 393
15352.65 380
15353.82 407
15354.99 430
15356.16 434
15357.33 385
15358.50 394
15359.67 404
15360.84 372
15362.02 380
15363.19 382
15364.36 391
15365.53 383
15366.70 401
15367.87 376
15369.04 380
15370.21 425
15371.39 388
15372.56 384
15373.73 461
15374.90 448
15376.07 427
15377.24 396
15378.42 381
15379.59 425
15380.76 400
15381.93 433
15383.10 425
15384.28 405
15385.45 435
15386.62 443
15387.79 390
15388.97 384
15390.14 416
15391.31 384
15392.48 401
15393.65 424
15394.83 396
15396.00 390
15397.17 406
15398.34 444
15399.52 404
15400.69 398
15401.86 422
15403.04 444
15404.21 400
15405.38 425
15406.55 419
15407.73 390
15408.90 416
15410.07 408
15411.25 440
15412.42 446
15413.59 432
15414.77 412
15415.94 408
15417.11 407
15418.29 394
15419.46 351
15420.63 413
15421.81 420
15422.98 404
15424.15 399
15425.33 400
15426.50 388
15427.67 409
15428.85 382
15430.02 385
15431.20 392
15432.37 402
15433.54 391
15434.72 389
15435.89 388
15437.07 398
15438.24 406
15439.41 364
15440.59 427
15441.76 378
15442.94 391
15444.11 407
15445.29 388
15446.46 394
15447.63 389
15448.81 400
15449.98 399
15451.16 372
15452.33 398
15453.51 419
15454.68 426
15455.86 404
15457.03 403
15458.21 372
15459.38 411
15460.56 386
15461.73 372
15462.91 386
15464.08 412
15465.26 385
15466.43 425
15467.61 405
15468.78 410
15469.96 403
15471.13 420
15472.31 424
15473.48 401
15474.66 406
15475.83 397
15477.01 395
15478.19 421
15479.36 420
15480.54 416
15481.71 429
15482.89 409
15484.06 397
15485.24 391
15486.42 419
15487.59 414
15488.77 385
15489.94 373
15491.12 431
15492.30 419
15493.47 404
15494.65 366
15495.83 414
15497.00 383
15498.18 412
15499.36 417
15500.53 378
15501.71 422
15502.88 450
15504.06 441
15505.24 421
15506.41 438
15507.59 415
15508.77 414
15509.95 391
15511.12 413
15512.30 446
15513.48 411
15514.65 435
15515.83 439
15517.01 361
15518.18 403
15519.36 422
15520.54 409
15521.72 396
15522.89 411
15524.07 409
15525.25 418
15526.43 410
15527.60 369
15528.78 388
15529.96 407
15531.14 460
15532.31 412
15533.49 411
15534.67 440
15535.85 455
15537.03 397
15538.20 429
15539.38 403
15540.56 430
15541.74 452
15542.92 390
15544.09 419
15545.27 414
15546.45 411
15547.63 422
15548.81 455
15549.98 420
15551.16 419
15552.34 415
15553.52 436
15554.70 416
15555.88 437
15557.06 435
15558.23 431
15559.41 472
15560.59 394
15561.77 398
15562.95 393
15564.13 508
15565.31 444
15566.49 437
15567.67 430
15568.84 436
15570.02 508
15571.20 447
15572.38 441
15573.56 419
15574.74 420
15575.92 455
15577.10 438
15578.28 442
15579.46 412
15580.64 431
15581.82 463
15583.00 418
15584.18 409
15585.36 410
15586.54 421
15587.72 430
15588.90 472
15590.08 462
15591.26 444
15592.44 413
15593.62 452
15594.80 452
15595.98 455
15597.16 461
15598.34 487
15599.52 449
15600.70 427
15601.88 448
15603.06 476
15604.24 459
15605.42 428
15606.60 438
15607.78 488
15608.96 467
15610.14 440
15611.32 480
15612.50 517
15613.68 480
15614.86 465
15616.05 447
15617.23 465
15618.41 513
15619.59 508
15620.77 476
15621.95 437
15623.13 466
15624.31 472
15625.49 502
15626.68 501
15627.86 476
15629.04 477
15630.22 478
15631.40 495
15632.58 450
15633.76 474
15634.95 519
15636.13 520
15637.31 527
15638.49 464
15639.67 532
15640.85 520
15642.04 492
15643.22 499
15644.40 502
15645.58 491
15646.76 496
15647.95 553
15649.13 529
15650.31 508
15651.49 518
15652.67 537
15653.86 526
15655.04 522
15656.22 506
15657.40 523
15658.59 481
15659.77 490
15660.95 501
15662.13 546
15663.32 539
15664.50 515
15665.68 562
15666.87 548
15668.05 546
15669.23 600
15670.41 617
15671.60 551
15672.78 578
15673.96 591
15675.15 535
15676.33 519
15677.51 561
15678.70 580
15679.88 546
15681.06 516
15682.25 516
15683.43 527
15684.61 556
15685.80 522
15686.98 492
15688.16 556
15689.35 501
15690.53 487
15691.72 493
15692.90 505
15694.08 576
15695.27 589
15696.45 543
15697.63 474
15698.82 507
15700.00 547
15701.19 568
15702.37 535
15703.56 515
15704.74 522
15705.92 508
15707.11 497
15708.29 501
15709.48 509
15710.66 530
15711.85 518
15713.03 449
15714.21 453
15715.40 475
15716.58 491
15717.77 497
15718.95 512
15720.14 503
15721.32 490
15722.51 471
15723.69 518
15724.88 537
15726.06 530
15727.25 499
15728.43 516
15729.62 514
15730.80 523
15731.99 534
15733.17 572
15734.36 504
15735.55 490
15736.73 517
15737.92 542
15739.10 511
15740.29 528
15741.47 521
15742.66 521
15743.84 502
15745.03 560
15746.22 539
15747.40 538
15748.59 495
15749.77 530
15750.96 531
15752.15 557
15753.33 530
15754.52 528
15755.70 545
15756.89 574
15758.08 548
15759.26 533
15760.45 541
15761.64 520
15762.82 544
15764.01 506
15765.20 516
15766.38 568
15767.57 567
15768.76 557
15769.94 551
15771.13 579
15772.32 570
15773.50 586
15774.69 560
15775.88 586
15777.06 561
15778.25 565
15779.44 506
15780.62 569
15781.81 597
15783.00 559
15784.19 522
15785.37 530
15786.56 508
15787.75 504
15788.94 529
15790.12 516
15791.31 504
15792.50 538
15793.69 525
15794.87 543
15796.06 522
15797.25 516
15798.44 532
15799.62 496
15800.81 549
15802.00 536
15803.19 497
15804.38 529
15805.56 538
15806.75 513
15807.94 521
15809.13 501
15810.32 477
15811.50 461
15812.69 466
15813.88 474
15815.07 487
15816.26 486
15817.45 498
15818.64 466
15819.82 516
15821.01 474
15822.20 486
15823.39 483
15824.58 467
15825.77 498
15826.96 434
15828.15 491
15829.33 510
15830.52 494
15831.71 450
15832.90 437
15834.09 465
15835.28 426
15836.47 486
15837.66 503
15838.85 500
15840.04 464
15841.23 447
15842.42 430
15843.61 471
15844.79 489
15845.98 438
15847.17 422
15848.36 454
15849.55 414
15850.74 444
15851.93 462
15853.12 476
15854.31 451
15855.50 460
15856.69 503
15857.88 443
15859.07 426
15860.26 448
15861.45 498
15862.64 469
15863.83 425
15865.02 442
15866.21 419
15867.40 462
15868.60 406
15869.79 459
15870.98 463
15872.17 482
15873.36 472
15874.55 443
15875.74 405
15876.93 442
15878.12 447
15879.31 420
15880.50 445
15881.69 408
15882.88 436
15884.07 446
15885.27 490
15886.46 413
15887.65 403
15888.84 444
15890.03 447
15891.22 409
15892.41 418
15893.60 464
15894.80 455
15895.99 451
15897.18 445
15898.37 508
15899.56 477
15900.75 466
15901.95 475
15903.14 448
15904.33 446
15905.52 479
15906.71 496
15907.90 445
15909.10 471
15910.29 458
15911.48 476
15912.67 530
15913.86 477
15915.06 444
15916.25 489
15917.44 475
15918.63 461
15919.83 462
15921.02 490
15922.21 462
15923.40 445
15924.60 467
15925.79 484
15926.98 501
15928.17 453
15929.37 481
15930.56 442
15931.75 458
15932.94 433
15934.14 456
15935.33 490
15936.52 461
15937.72 434
15938.91 461
15940.10 466
15941.30 446
15942.49 465
15943.68 511
15944.88 456
15946.07 477
15947.26 496
15948.46 480
15949.65 488
15950.84 462
15952.04 448
15953.23 461
15954.42 428
15955.62 474
15956.81 442
15958.01 470
15959.20 445
15960.39 422
15961.59 451
15962.78 437
15963.97 419
15965.17 413
15966.36 408
15967.56 439
15968.75 363
15969.95 412
15971.14 385
15972.33 402
15973.53 406
15974.72 444
15975.92 422
15977.11 377
15978.31 401
15979.50 402
15980.70 370
15981.89 406
15983.09 404
15984.28 407
15985.47 373
15986.67 385
15987.86 416
15989.06 387
15990.25 384
15991.45 357
15992.64 391
15993.84 381
15995.03 396
15996.23 399
15997.43 408
15998.62 396
15999.82 390
16001.01 434
16002.21 434
16003.40 378
16004.60 393
16005.79 402
16006.99 397
16008.18 377
16009.38 416
16010.58 399
16011.77 412
16012.97 359
16014.16 402
16015.36 378
16016.56 343
16017.75 384
16018.95 388
16020.14 410
16021.34 407
16022.54 394
16023.73 386
16024.93 428
16026.13 344
16027.32 354
16028.52 396
16029.71 419
16030.91 434
16032.11 429
16033.30 382
16034.50 385
16035.70 379
16036.89 367
16038.09 377
16039.29 325
16040.49 348
16041.68 411
16042.88 388
16044.08 401
16045.27 349
16046.47 397
16047.67 433
16048.86 400
16050.06 430
16051.26 387
16052.46 344
16053.65 340
16054.85 354
16056.05 382
16057.25 363
16058.44 347
16059.64 344
16060.84 381
16062.04 379
16063.23 372
16064.43 357
16065.63 399
16066.83 362
16068.03 336
16069.22 346
16070.42 406
16071.62 396
16072.82 384
16074.02 398
16075.21 377
16076.41 354
16077.61 353
16078.81 361
16080.01 358
16081.21 361
16082.40 390
16083.60 374
16084.80 358
16086.00 358
16087.20 349
16088.40 374
16089.60 362
16090.79 369
16091.99 392
16093.19 340
16094.39 353
16095.59 346
16096.79 372
16097.99 378
16099.19 345
16100.39 356
16101.59 383
16102.78 389
16103.98 364
16105.18 348
16106.38 330
16107.58 353
16108.78 351
16109.98 373
16111.18 390
16112.38 380
16113.58 404
16114.78 368
16115.98 356
16117.18 356
16118.38 380
16119.58 411
16120.78 322
16121.98 320
16123.18 400
16124.38 362
16125.58 365
16126.78 354
16127.98 349
16129.18 320
16130.38 332
16131.58 375
16132.78 338
16133.98 324
16135.18 332
16136.38 381
16137.58 381
16138.78 379
16139.98 343
16141.18 393
16142.38 358
16143.58 344
16144.79 341
16145.99 382
16147.19 356
16148.39 373
16149.59 375
16150.79 358
16151.99 355
16153.19 372
16154.39 362
16155.59 392
16156.80 399
16158.00 364
16159.20 373
16160.40 347
16161.60 369
16162.80 350
16164.00 357
16165.21 374
16166.41 350
16167.61 358
16168.81 372
16170.01 354
16171.21 369
16172.42 354
16173.62 344
16174.82 341
16176.02 402
16177.22 350
16178.43 367
16179.63 406
16180.83 376
16182.03 412
16183.23 384
16184.44 368
16185.64 378
16186.84 365
16188.04 413
16189.25 379
16190.45 403
16191.65 354
16192.85 358
16194.06 378
16195.26 361
16196.46 362
16197.66 342
16198.87 347
16200.07 363
16201.27 349
16202.48 379
16203.68 369
16204.88 393
16206.09 398
16207.29 392
16208.49 385
16209.69 354
16210.90 394
16212.10 391
16213.30 393
16214.51 368
16215.71 373
16216.91 373
16218.12 358
16219.32 383
16220.53 349
16221.73 368
16222.93 385
16224.14 385
16225.34 348
16226.54 359
16227.75 371
16228.95 365
16230.16 368
16231.36 370
16232.56 367
16233.77 375
16234.97 394
16236.18 411
16237.38 343
16238.59 378
16239.79 394
16240.99 393
16242.20 361
16243.40 383
16244.61 393
16245.81 374
16247.02 386
16248.22 365
16249.43 361
16250.63 391
16251.84 388
16253.04 398
16254.24 390
16255.45 396
16256.65 374
16257.86 389
16259.06 398
16260.27 421
16261.48 423
16262.68 388
16263.89 407
16265.09 385
16266.30 377
16267.50 400
16268.71 397
16269.91 432
16271.12 412
16272.32 394
16273.53 422
16274.73 411
16275.94 440
16277.15 385
16278.35 413
16279.56 428
16280.76 408
16281.97 394
16283.18 426
16284.38 400
16285.59 412
16286.79 422
16288.00 396
16289.21 414
16290.41 383
16291.62 405
16292.82 394
16294.03 430
16295.24 387
16296.44 401
16297.65 379
16298.86 369
16300.06 392
16301.27 466
16302.48 365
16303.68 389
16304.89 406
16306.10 425
16307.30 392
16308.51 403
16309.72 426
16310.92 403
16312.13 420
16313.34 421
16314.55 416
16315.75 400
16316.96 474
16318.17 438
16319.37 449
16320.58 450
16321.79 432
16323.00 413
16324.20 437
16325.41 382
16326.62 413
16327.83 458
16329.03 463
16330.24 435
16331.45 418
16332.66 422
16333.87 453
16335.07 438
16336.28 421
16337.49 403
16338.70 380
16339.90 413
16341.11 411
16342.32 387
16343.53 393
16344.74 386
16345.95 370
16347.15 360
16348.36 382
16349.57 386
16350.78 335
16351.99 372
16353.20 374
16354.40 380
16355.61 359
16356.82 357
16358.03 401
16359.24 385
16360.45 365
16361.66 344
16362.87 377
16364.08 381
16365.28 365
16366.49 358
16367.70 360
16368.91 366
16370.12 338
16371.33 318
16372.54 321
16373.75 379
16374.96 405
16376.17 404
16377.38 357
16378.59 340
16379.80 322
16381.01 345
16382.21 347
16383.42 338
16384.63 344
16385.84 334
16387.05 370
16388.26 386
16389.47 352
16390.68 392
16391.89 349
16393.10 362
16394.31 388
16395.52 362
16396.73 330
16397.94 340
16399.15 380
16400.36 338
16401.57 339
16402.79 412
16404.00 373
16405.21 351
16406.42 297
16407.63 334
16408.84 347
16410.05 357
16411.26 341
16412.47 335
16413.68 342
16414.89 360
16416.10 363
16417.31 328
16418.52 347
16419.74 353
16420.95 378
16422.16 389
16423.37 339
16424.58 290
16425.79 335
16427.00 343
16428.21 322
16429.42 295
16430.64 356
16431.85 388
16433.06 364
16434.27 344
16435.48 349
16436.69 307
16437.91 309
16439.12 312
16440.33 294
16441.54 323
16442.75 339
16443.96 328
16445.18 325
16446.39 359
16447.60 342
16448.81 335
16450.02 322
16451.24 325
16452.45 370
16453.66 359
16454.87 316
16456.09 351
16457.30 370
16458.51 341
16459.72 332
16460.94 374
16462.15 318
16463.36 313
16464.57 314
16465.79 355
16467.00 358
16468.21 328
16469.43 292
16470.64 345
16471.85 294
16473.06 327
16474.28 328
16475.49 323
16476.70 320
16477.92 333
16479.13 337
16480.34 315
16481.56 326
16482.77 303
16483.98 319
16485.20 334
16486.41 347
16487.62 341
16488.84 362
16490.05 339
16491.26 330
16492.48 322
16493.69 354
16494.91 328
16496.12 323
16497.33 339
16498.55 299
16499.76 296
16500.97 341
16502.19 315
16503.40 338
16504.62 303
16505.83 315
16507.05 321
16508.26 308
16509.47 282
16510.69 340
16511.90 336
16513.12 355
16514.33 336
16515.55 343
16516.76 377
16517.98 332
16519.19 306
16520.41 335
16521.62 316
16522.83 329
16524.05 310
16525.26 323
16526.48 326
16527.69 327
16528.91 322
16530.12 340
16531.34 331
16532.55 305
16533.77 297
16534.99 330
16536.20 316
16537.42 308
16538.63 322
16539.85 326
16541.06 323
16542.28 327
16543.49 340
16544.71 348
16545.92 313
16547.14 322
16548.36 339
16549.57 345
16550.79 320
16552.00 305
16553.22 328
16554.44 349
16555.65 332
16556.87 345
16558.08 340
16559.30 363
16560.52 312
16561.73 322
16562.95 367
16564.17 346
16565.38 329
16566.60 341
16567.81 307
16569.03 310
16570.25 350
16571.46 343
16572.68 315
16573.90 324
16575.11 365
16576.33 347
16577.55 339
16578.76 347
16579.98 353
16581.20 359
16582.42 306
16583.63 332
16584.85 325
16586.07 346
16587.28 347
16588.50 329
16589.72 350
16590.94 334
16592.15 293
16593.37 347
16594.59 376
16595.81 390
16597.02 381
16598.24 333
16599.46 349
16600.68 359
16601.89 356
16603.11 314
16604.33 346
16605.55 351
16606.77 337
16607.98 315
16609.20 345
16610.42 343
16611.64 328
16612.86 355
16614.07 351
16615.29 346
16616.51 304
16617.73 330
16618.95 357
16620.17 311
16621.38 346
16622.60 378
16623.82 319
16625.04 284
16626.26 321
16627.48 346
16628.70 351
16629.91 314
16631.13 330
16632.35 349
16633.57 323
16634.79 333
16636.01 346
16637.23 332
16638.45 355
16639.67 325
16640.89 332
16642.10 338
16643.32 366
16644.54 307
16645.76 301
16646.98 296
16648.20 336
16649.42 336
16650.64 351
16651.86 369
16653.08 287
16654.30 303
16655.52 328
16656.74 329
16657.96 314
16659.18 309
16660.40 299
16661.62 324
16662.84 336
16664.06 307
16665.28 294
16666.50 290
16667.72 306
16668.94 333
16670.16 322
16671.38 311
16672.60 308
16673.82 319
16675.04 318
16676.26 302
16677.48 318
16678.70 302
16679.92 337
16681.14 342
16682.36 294
16683.58 288
16684.80 296
16686.03 319
16687.25 300
16688.47 302
16689.69 299
16690.91 325
16692.13 363
16693.35 297
16694.57 301
16695.79 300
16697.02 364
16698.24 309
16699.46 321
16700.68 291
16701.90 328
16703.12 329
16704.34 279
16705.57 339
16706.79 308
16708.01 316
16709.23 303
16710.45 302
16711.67 295
16712.90 340
16714.12 322
16715.34 311
16716.56 304
16717.78 329
16719.01 312
16720.23 315
16721.45 330
16722.67 349
16723.89 302
16725.12 294
16726.34 307
16727.56 316
16728.78 301
16730.01 344
16731.23 330
16732.45 324
16733.67 345
16734.90 325
16736.12 311
16737.34 291
16738.56 293
16739.79 320
16741.01 341
16742.23 306
16743.46 327
16744.68 345
16745.90 356
16747.12 329
16748.35 304
16749.57 302
16750.79 319
16752.02 274
16753.24 313
16754.46 307
16755.69 350
16756.91 320
16758.13 342
16759.36 319
16760.58 333
16761.80 359
16763.03 307
16764.25 298
16765.48 307
16766.70 348
16767.92 298
16769.15 343
16770.37 314
16771.60 338
16772.82 332
16774.04 339
16775.27 323
16776.49 316
16777.72 336
16778.94 347
16780.16 293
16781.39 282
16782.61 315
16783.84 303
16785.06 305
16786.29 302
16787.51 267
16788.74 306
16789.96 314
16791.18 298
16792.41 301
16793.63 314
16794.86 311
16796.08 286
16797.31 280
16798.53 309
16799.76 338
16800.98 359
16802.21 279
16803.43 299
16804.66 354
16805.88 347
16807.11 318
16808.33 317
16809.56 364
16810.79 337
16812.01 310
16813.24 359
16814.46 328
16815.69 314
16816.91 332
16818.14 306
16819.36 316
16820.59 305
16821.82 354
16823.04 363
16824.27 311
16825.49 293
16826.72 316
16827.95 334
16829.17 330
16830.40 304
16831.62 313
16832.85 321
16834.08 352
16835.30 323
16836.53 315
16837.76 316
16838.98 342
16840.21 316
16841.44 335
16842.66 324
16843.89 320
16845.11 337
16846.34 350
16847.57 309
16848.80 323
16850.02 332
16851.25 337
16852.48 320
16853.70 340
16854.93 353
16856.16 350
16857.38 331
16858.61 307
16859.84 305
16861.07 308
16862.29 326
16863.52 359
16864.75 336
16865.97 294
16867.20 318
16868.43 323
16869.66 345
16870.89 328
16872.11 344
16873.34 361
16874.57 347
16875.80 361
16877.02 352
16878.25 387
16879.48 336
16880.71 386
16881.94 401
16883.16 389
16884.39 410
16885.62 376
16886.85 361
16888.08 396
16889.30 344
16890.53 362
16891.76 351
16892.99 383
16894.22 375
16895.45 386
16896.67 395
16897.90 392
16899.13 396
16900.36 361
16901.59 378
16902.82 397
16904.05 400
16905.28 368
16906.50 345
16907.73 367
16908.96 371
16910.19 384
16911.42 350
16912.65 347
16913.88 361
16915.11 364
16916.34 361
16917.57 350
16918.80 342
16920.03 370
16921.26 363
16922.48 328
16923.71 370
16924.94 356
16926.17 375
16927.40 344
16928.63 318
16929.86 319
16931.09 328
16932.32 354
16933.55 344
16934.78 357
16936.01 378
16937.24 354
16938.47 357
16939.70 316
16940.93 311
16942.16 303
16943.39 298
16944.62 309
16945.85 350
16947.08 291
16948.31 325
16949.54 299
16950.78 354
16952.01 306
16953.24 303
16954.47 335
16955.70 317
16956.93 294
16958.16 290
16959.39 321
16960.62 298
16961.85 287
16963.08 307
16964.31 315
16965.54 320
16966.78 300
16968.01 311
16969.24 309
16970.47 328
16971.70 311
16972.93 354
16974.16 326
16975.39 320
16976.63 327
16977.86 320
16979.09 290
16980.32 279
16981.55 308
16982.78 342
16984.02 336
16985.25 287
16986.48 298
16987.71 326
16988.94 350
16990.18 335
16991.41 324
16992.64 353
16993.87 321
16995.10 310
16996.34 313
16997.57 307
16998.80 294
17000.03 329
17001.26 333
17002.50 309
17003.73 308
17004.96 318
17006.19 308
17007.43 293
17008.66 292
17009.89 326
17011.12 369
17012.36 309
17013.59 273
17014.82 291
17016.06 287
17017.29 319
17018.52 342
17019.76 361
17020.99 342
17022.22 292
17023.45 304
17024.69 313
17025.92 276
17027.15 326
17028.39 280
17029.62 305
17030.85 338
17032.09 299
17033.32 297
17034.55 311
17035.79 312
17037.02 317
17038.26 318
17039.49 291
17040.72 307
17041.96 310
17043.19 290
17044.43 330
17045.66 315
17046.89 321
17048.13 305
17049.36 302
17050.60 264
17051.83 311
17053.06 304
17054.30 301
17055.53 303
17056.77 299
17058.00 300
17059.24 298
17060.47 295
17061.70 299
17062.94 300
17064.17 311
17065.41 315
17066.64 304
17067.88 299
17069.11 264
17070.35 287
17071.58 292
17072.82 262
17074.05 282
17075.29 248
17076.52 276
17077.76 267
17078.99 270
17080.23 265
17081.46 289
17082.70 299
17083.93 252
17085.17 279
17086.41 274
17087.64 291
17088.88 275
17090.11 302
17091.35 312
17092.58 328
17093.82 326
17095.05 306
17096.29 299
17097.53 266
17098.76 297
17100.00 300
17101.23 276
17102.47 276
17103.71 284
17104.94 260
17106.18 314
17107.41 300
17108.65 263
17109.89 260
17111.12 275
17112.36 320
17113.60 298
17114.83 245
17116.07 295
17117.31 345
17118.54 335
17119.78 310
17121.02 281
17122.25 309
17123.49 288
17124.73 265
17125.96 294
17127.20 300
17128.44 321
17129.67 292
17130.91 285
17132.15 281
17133.39 281
17134.62 286
17135.86 251
17137.10 279
17138.33 294
17139.57 301
17140.81 304
17142.05 264
17143.28 294
17144.52 270
17145.76 276
17147.00 283
17148.23 280
17149.47 289
17150.71 275
17151.95 275
17153.19 288
17154.42 276
17155.66 283
17156.90 265
17158.14 303
17159.38 278
17160.61 266
17161.85 294
17163.09 302
17164.33 301
17165.57 290
17166.81 291
17168.04 239
17169.28 276
17170.52 278
17171.76 288
17173.00 270
17174.24 275
17175.47 270
17176.71 271
17177.95 278
17179.19 308
17180.43 295
17181.67 340
17182.91 257
17184.15 253
17185.39 272
17186.62 287
17187.86 263
17189.10 296
17190.34 296
17191.58 310
17192.82 305
17194.06 297
17195.30 323
17196.54 292
17197.78 287
17199.02 282
17200.26 295
17201.50 300
17202.74 298
17203.98 309
17205.22 320
17206.46 310
17207.70 311
17208.94 242
17210.18 272
17211.42 283
17212.66 271
17213.90 255
17215.14 295
17216.38 257
17217.62 266
17218.86 291
17220.10 264
17221.34 253
17222.58 284
17223.82 287
17225.06 262
17226.30 274
17227.54 246
17228.78 274
17230.02 295
17231.26 301
17232.50 286
17233.74 352
17234.98 302
17236.22 286
17237.47 250
17238.71 284
17239.95 263
17241.19 275
17242.43 285
17243.67 264
17244.91 275
17246.15 268
17247.39 242
17248.64 255
17249.88 264
17251.12 317
17252.36 305
17253.60 277
17254.84 274
17256.08 272
17257.33 273
17258.57 279
17259.81 306
17261.05 296
17262.29 279
17263.54 269
17264.78 239
17266.02 253
17267.26 287
17268.50 291
17269.75 278
17270.99 287
17272.23 268
17273.47 270
17274.71 257
17275.96 290
17277.20 255
17278.44 224
17279.68 276
17280.93 297
17282.17 318
17283.41 267
17284.65 248
17285.90 275
17287.14 283
17288.38 278
17289.62 283
17290.87 256
17292.11 252
17293.35 242
17294.60 231
17295.84 258
17297.08 282
17298.33 291
17299.57 273
17300.81 253
17302.05 243
17303.30 242
17304.54 295
17305.78 311
17307.03 264
17308.27 284
17309.52 275
17310.76 261
17312.00 261
17313.25 262
17314.49 240
17315.73 274
17316.98 249
17318.22 289
17319.47 314
17320.71 274
17321.95 242
17323.20 272
17324.44 282
17325.69 277
17326.93 279
17328.17 284
17329.42 274
17330.66 285
17331.91 260
17333.15 262
17334.40 252
17335.64 266
17336.88 247
17338.13 306
17339.37 271
17340.62 260
17341.86 254
17343.11 268
17344.35 274
17345.60 254
17346.84 284
17348.09 288
17349.33 239
17350.58 226
17351.82 262
17353.07 302
17354.31 299
17355.56 321
17356.80 294
17358.05 282
17359.29 291
17360.54 277
17361.78 277
17363.03 286
17364.27 270
17365.52 262
17366.77 234
17368.01 233
17369.26 281
17370.50 280
17371.75 278
17372.99 275
17374.24 291
17375.49 280
17376.73 301
17377.98 272
17379.22 268
17380.47 246
17381.72 294
17382.96 309
17384.21 316
17385.45 277
17386.70 275
17387.95 273
17389.19 264
17390.44 257
17391.69 254
17392.93 292
17394.18 273
17395.43 263
17396.67 258
17397.92 264
17399.17 255
17400.41 281
17401.66 253
17402.91 264
17404.15 253
17405.40 296
17406.65 272
17407.89 254
17409.14 268
17410.39 263
17411.64 286
17412.88 282
17414.13 301
17415.38 247
17416.63 278
17417.87 273
17419.12 269
17420.37 250
17421.62 308
17422.86 259
17424.11 262
17425.36 267
17426.61 275
17427.85 279
17429.10 276
17430.35 286
17431.60 319
17432.85 292
17434.09 308
17435.34 293
17436.59 280
17437.84 269
17439.09 281
17440.33 289
17441.58 274
17442.83 256
17444.08 284
17445.33 271
17446.58 222
17447.82 228
17449.07 277
17450.32 285
17451.57 316
17452.82 302
17454.07 305
17455.32 301
17456.57 279
17457.81 304
17459.06 291
17460.31 268
17461.56 251
17462.81 302
17464.06 297
17465.31 273
17466.56 309
17467.81 341
17469.06 310
17470.30 290
17471.55 314
17472.80 292
17474.05 303
17475.30 308
17476.55 264
17477.80 295
17479.05 316
17480.30 272
17481.55 282
17482.80 287
17484.05 280
17485.30 304
17486.55 307
17487.80 296
17489.05 294
17490.30 264
17491.55 275
17492.80 301
17494.05 295
17495.30 270
17496.55 277
17497.80 282
17499.05 256
17500.30 279
17501.55 271
17502.80 257
17504.05 302
17505.30 284
17506.55 275
17507.80 269
17509.06 274
17510.31 257
17511.56 269
17512.81 306
17514.06 310
17515.31 305
17516.56 269
17517.81 265
17519.06 272
17520.31 283
17521.56 271
17522.82 281
17524.07 308
17525.32 281
17526.57 306
17527.82 289
17529.07 259
17530.32 274
17531.58 267
17532.83 310
17534.08 319
17535.33 325
17536.58 299
17537.83 284
17539.09 286
17540.34 308
17541.59 302
17542.84 265
17544.09 276
17545.35 309
17546.60 324
17547.85 293
17549.10 299
17550.35 303
17551.61 288
17552.86 297
17554.11 305
17555.36 333
17556.62 315
17557.87 284
17559.12 312
17560.37 304
17561.63 302
17562.88 326
17564.13 303
17565.38 329
17566.64 336
17567.89 340
17569.14 319
17570.39 325
17571.65 305
17572.90 309
17574.15 289
17575.41 296
17576.66 276
17577.91 299
17579.17 314
17580.42 312
17581.67 314
17582.93 286
17584.18 323
17585.43 318
17586.69 288
17587.94 318
17589.19 309
17590.45 273
17591.70 298
17592.95 324
17594.21 338
17595.46 259
17596.72 274
17597.97 313
17599.22 306
17600.48 286
17601.73 294
17602.99 267
17604.24 296
17605.49 319
17606.75 307
17608.00 303
17609.26 289
17610.51 281
17611.76 299
17613.02 317
17614.27 298
17615.53 287
17616.78 291
17618.04 289
17619.29 302
17620.55 303
17621.80 283
17623.06 285
17624.31 298
17625.57 298
17626.82 334
17628.08 287
17629.33 308
17630.59 305
17631.84 297
17633.10 309
17634.35 317
17635.61 299
17636.86 286
17638.12 306
17639.37 300
17640.63 299
17641.88 304
17643.14 315
17644.39 306
17645.65 286
17646.91 265
17648.16 281
17649.42 305
17650.67 291
17651.93 258
17653.18 271
17654.44 250
17655.70 295
17656.95 273
17658.21 282
17659.46 272
17660.72 276
17661.98 287
17663.23 303
17664.49 295
17665.75 267
17667.00 253
17668.26 294
17669.51 296
17670.77 260
17672.03 267
17673.28 293
17674.54 306
17675.80 261
17677.05 270
17678.31 265
17679.57 251
17680.82 261
17682.08 253
17683.34 269
17684.60 262
17685.85 282
17687.11 274
17688.37 270
17689.62 268
17690.88 257
17692.14 307
17693.40 271
17694.65 272
17695.91 279
17697.17 274
17698.42 269
17699.68 295
17700.94 288
17702.20 250
17703.46 263
17704.71 303
17705.97 279
17707.23 272
17708.49 273
17709.74 242
17711.00 254
17712.26 280
17713.52 268
17714.78 275
17716.03 232
17717.29 272
17718.55 262
17719.81 274
17721.07 261
17722.33 234
17723.58 235
17724.84 274
17726.10 265
17727.36 248
17728.62 264
17729.88 272
17731.13 283
17732.39 264
17733.65 244
17734.91 257
17736.17 263
17737.43 278
17738.69 259
17739.95 237
17741.21 262
17742.46 253
17743.72 259
17744.98 252
17746.24 251
17747.50 278
17748.76 287
17750.02 279
17751.28 260
17752.54 275
17753.80 260
17755.06 279
17756.32 278
17757.58 273
17758.84 278
17760.10 282
17761.36 273
17762.61 293
17763.87 249
17765.13 244
17766.39 235
17767.65 248
17768.91 259
17770.17 246
17771.43 290
17772.69 293
17773.95 277
17775.21 256
17776.48 255
17777.74 262
17779.00 231
17780.26 229
17781.52 237
17782.78 253
17784.04 288
17785.30 271
17786.56 282
17787.82 270
17789.08 240
17790.34 266
17791.60 245
17792.86 256
17794.12 255
17795.38 243
17796.65 270
17797.91 279
17799.17 263
17800.43 265
17801.69 274
17802.95 237
17804.21 244
17805.47 243
17806.73 287
17808.00 290
17809.26 280
17810.52 254
17811.78 277
17813.04 271
17814.30 259
17815.56 262
17816.83 250
17818.09 252
17819.35 275
17820.61 249
17821.87 217
17823.14 243
17824.40 274
17825.66 267
17826.92 259
17828.18 225
17829.45 282
17830.71 281
17831.97 296
17833.23 255
17834.49 272
17835.76 247
17837.02 251
17838.28 240
17839.54 254
17840.81 263
17842.07 273
17843.33 291
17844.59 265
17845.86 218
17847.12 248
17848.38 250
17849.65 212
17850.91 271
17852.17 255
17853.43 257
17854.70 279
17855.96 246
17857.22 266
17858.49 243
17859.75 256
17861.01 254
17862.28 259
17863.54 252
17864.80 246
17866.07 263
17867.33 271
17868.59 243
17869.86 252
17871.12 258
17872.38 261
17873.65 245
17874.91 264
17876.18 279
17877.44 307
17878.70 281
17879.97 245
17881.23 268
17882.50 272
17883.76 240
17885.02 253
17886.29 256
17887.55 290
17888.82 248
17890.08 224
17891.35 244
17892.61 284
17893.87 267
17895.14 258
17896.40 231
17897.67 233
17898.93 256
17900.20 233
17901.46 232
17902.73 244
17903.99 277
17905.26 280
17906.52 267
17907.79 249
17909.05 244
17910.32 265
17911.58 271
17912.85 264
17914.11 268
17915.38 240
17916.64 256
17917.91 270
17919.17 275
17920.44 247
17921.70 246
17922.97 268
17924.23 252
17925.50 250
17926.76 248
17928.03 233
17929.30 259
17930.56 249
17931.83 277
17933.09 276
17934.36 231
17935.62 237
17936.89 255
17938.16 286
17939.42 245
17940.69 241
17941.96 261
17943.22 264
17944.49 297
17945.75 264
17947.02 232
17948.29 260
17949.55 239
17950.82 234
17952.09 293
17953.35 282
17954.62 270
17955.89 251
17957.15 257
17958.42 240
17959.69 227
17960.95 248
17962.22 253
17963.49 240
17964.75 229
17966.02 222
17967.29 222
17968.55 272
17969.82 240
17971.09 248
17972.36 252
17973.62 257
17974.89 262
17976.16 237
17977.42 288
17978.69 267
17979.96 269
17981.23 249
17982.49 270
17983.76 232
17985.03 253
17986.30 249
17987.57 229
17988.83 242
17990.10 228
17991.37 227
17992.64 248
17993.90 241
17995.17 251
17996.44 246
17997.71 228
17998.98 252
18000.25 251
18001.51 255
18002.78 275
18004.05 251
18005.32 266
18006.59 278
18007.86 264
18009.12 280
18010.39 256
18011.66 269
18012.93 246
18014.20 293
18015.47 257
18016.74 229
18018.00 251
18019.27 258
18020.54 236
18021.81 246
18023.08 249
18024.35 273
18025.62 266
18026.89 253
18028.16 242
18029.43 260
18030.69 252
18031.96 264
18033.23 236
18034.50 254
18035.77 220
18037.04 265
18038.31 259
18039.58 236
18040.85 218
18042.12 246
18043.39 245
18044.66 271
18045.93 221
18047.20 253
18048.47 233
18049.74 260
18051.01 216
18052.28 234
18053.55 258
18054.82 268
18056.09 255
18057.36 252
18058.63 251
18059.90 317
18061.17 291
18062.44 232
18063.71 218
18064.98 249
18066.25 267
18067.52 249
18068.79 249
18070.06 240
18071.33 225
18072.61 269
18073.88 276
18075.15 268
18076.42 258
18077.69 247
18078.96 250
18080.23 245
18081.50 215
18082.77 243
18084.04 210
18085.32 274
18086.59 247
18087.86 220
18089.13 253
18090.40 251
18091.67 275
18092.94 263
18094.22 261
18095.49 260
18096.76 260
18098.03 249
18099.30 276
18100.57 259
18101.85 252
18103.12 226
18104.39 267
18105.66 232
18106.93 251
18108.20 244
18109.48 258
18110.75 263
18112.02 244
18113.29 264
18114.57 261
18115.84 261
18117.11 250
18118.38 276
18119.65 243
18120.93 248
18122.20 259
18123.47 287
18124.74 263
18126.02 265
18127.29 291
18128.56 258
18129.84 221
18131.11 241
18132.38 233
18133.65 227
18134.93 236
18136.20 249
18137.47 228
18138.75 244
18140.02 281
18141.29 232
18142.57 236
18143.84 245
18145.11 265
18146.39 245
18147.66 220
18148.93 234
18150.21 262
18151.48 268
18152.75 260
18154.03 261
18155.30 275
18156.57 275
18157.85 221
18159.12 258
18160.40 272
18161.67 313
18162.94 231
18164.22 243
18165.49 273
18166.77 257
18168.04 255
18169.31 282
18170.59 222
18171.86 231
18173.14 258
18174.41 255
18175.68 273
18176.96 252
18178.23 298
18179.51 243
18180.78 255
18182.06 250
18183.33 241
18184.61 273
18185.88 279
18187.16 252
18188.43 269
18189.71 284
18190.98 257
18192.26 252
18193.53 290
18194.81 274
18196.08 220
18197.36 239
18198.63 251
18199.91 286
18201.18 273
18202.46 257
18203.73 238
18205.01 270
18206.28 283
18207.56 277
18208.83 245
18210.11 229
18211.39 307
18212.66 279
18213.94 265
18215.21 307
18216.49 263
18217.76 269
18219.04 263
18220.32 246
18221.59 282
18222.87 259
18224.14 237
18225.42 245
18226.70 294
18227.97 241
18229.25 265
18230.53 301
18231.80 255
18233.08 237
18234.35 241
18235.63 266
18236.91 276
18238.18 248
18239.46 252
18240.74 254
18242.01 294
18243.29 240
18244.57 264
18245.84 276
18247.12 266
18248.40 252
18249.68 240
18250.95 306
18252.23 268
18253.51 243
18254.78 258
18256.06 273
18257.34 273
18258.62 270
18259.89 293
18261.17 262
18262.45 244
18263.72 218
18265.00 229
18266.28 217
18267.56 243
18268.84 244
18270.11 224
18271.39 256
18272.67 218
18273.95 247
18275.22 259
18276.50 291
18277.78 230
18279.06 281
18280.34 267
18281.61 288
18282.89 269
18284.17 257
18285.45 235
18286.73 246
18288.01 242
18289.28 255
18290.56 263
18291.84 250
18293.12 253
18294.40 271
18295.68 241
18296.95 249
18298.23 253
18299.51 260
18300.79 262
18302.07 219
18303.35 249
18304.63 232
18305.91 288
18307.19 293
18308.46 231
18309.74 273
18311.02 272
18312.30 232
18313.58 260
18314.86 226
18316.14 242
18317.42 261
18318.70 249
18319.98 244
18321.26 243
18322.54 240
18323.82 259
18325.10 263
18326.38 257
18327.66 278
18328.94 250
18330.22 273
18331.50 265
18332.77 240
18334.05 275
18335.33 252
18336.61 262
18337.90 213
18339.18 229
18340.46 229
18341.74 265
18343.02 246
18344.30 241
18345.58 262
18346.86 276
18348.14 264
18349.42 250
18350.70 249
18351.98 279
18353.26 287
18354.54 242
18355.82 253
18357.10 244
18358.38 286
18359.66 273
18360.94 219
18362.22 220
18363.51 276
18364.79 260
18366.07 258
18367.35 258
18368.63 235
18369.91 231
18371.19 236
18372.47 247
18373.76 229
18375.04 246
18376.32 231
18377.60 286
18378.88 244
18380.16 237
18381.44 246
18382.73 270
18384.01 252
18385.29 232
18386.57 234
18387.85 262
18389.13 283
18390.42 284
18391.70 266
18392.98 300
18394.26 285
18395.54 254
18396.83 257
18398.11 252
18399.39 269
18400.67 263
18401.96 244
18403.24 259
18404.52 259
18405.80 263
18407.09 305
18408.37 280
18409.65 252
18410.93 287
18412.22 268
18413.50 284
18414.78 253
18416.06 251
18417.35 254
18418.63 247
18419.91 249
18421.20 254
18422.48 251
18423.76 247
18425.05 256
18426.33 260
18427.61 238
18428.89 269
18430.18 242
18431.46 289
18432.74 268
18434.03 231
18435.31 232
18436.60 237
18437.88 273
18439.16 247
18440.45 247
18441.73 259
18443.01 282
18444.30 247
18445.58 273
18446.87 248
18448.15 269
18449.43 239
18450.72 224
18452.00 270
18453.29 285
18454.57 217
18455.85 239
18457.14 282
18458.42 232
18459.71 263
18460.99 257
18462.28 268
18463.56 234
18464.84 244
18466.13 242
18467.41 265
18468.70 260
18469.98 259
18471.27 233
18472.55 239
18473.84 249
18475.12 248
18476.41 213
18477.69 235
18478.98 239
18480.26 262
18481.55 225
18482.83 232
18484.12 258
18485.40 245
18486.69 237
18487.97 249
18489.26 256
18490.54 255
18491.83 252
18493.11 244
18494.40 222
18495.69 254
18496.97 263
18498.26 293
18499.54 255
18500.83 274
18502.11 243
18503.40 256
18504.69 229
18505.97 255
18507.26 242
18508.54 222
18509.83 269
18511.12 243
18512.40 260
18513.69 250
18514.98 283
18516.26 277
18517.55 258
18518.83 285
18520.12 291
18521.41 264
18522.69 224
18523.98 219
18525.27 271
18526.55 271
18527.84 269
18529.13 224
18530.41 214
18531.70 263
18532.99 271
18534.27 265
18535.56 250
18536.85 276
18538.14 261
18539.42 274
18540.71 260
18542.00 254
18543.28 249
18544.57 268
18545.86 276
18547.15 258
18548.43 257
18549.72 237
18551.01 236
18552.30 246
18553.58 240
18554.87 250
18556.16 267
18557.45 279
18558.73 261
18560.02 243
18561.31 253
18562.60 256
18563.89 263
18565.17 271
18566.46 252
18567.75 288
18569.04 244
18570.33 266
18571.62 284
18572.90 262
18574.19 256
18575.48 238
18576.77 237
18578.06 266
18579.35 268
18580.63 270
18581.92 279
18583.21 255
18584.50 261
18585.79 245
18587.08 248
18588.37 253
18589.66 276
18590.94 271
18592.23 277
18593.52 270
18594.81 265
18596.10 285
18597.39 305
18598.68 271
18599.97 288
18601.26 275
18602.55 276
18603.84 265
18605.13 257
18606.41 278
18607.70 290
18608.99 274
18610.28 286
18611.57 284
18612.86 293
18614.15 242
18615.44 250
18616.73 272
18618.02 286
18619.31 304
18620.60 296
18621.89 304
18623.18 285
18624.47 311
18625.76 263
18627.05 265
18628.34 280
18629.63 281
18630.92 287
18632.21 279
18633.50 276
18634.79 300
18636.08 313
18637.37 268
18638.67 312
18639.96 287
18641.25 251
18642.54 294
18643.83 279
18645.12 279
18646.41 260
18647.70 254
18648.99 285
18650.28 326
18651.57 311
18652.86 282
18654.16 277
18655.45 304
18656.74 277
18658.03 259
18659.32 280
18660.61 262
18661.90 260
18663.19 254
18664.49 275
18665.78 291
18667.07 262
18668.36 286
18669.65 259
18670.94 254
18672.24 254
18673.53 265
18674.82 269
18676.11 292
18677.40 258
18678.70 258
18679.99 296
18681.28 275
18682.57 251
18683.86 266
18685.16 240
18686.45 249
18687.74 258
18689.03 266
18690.33 251
18691.62 285
18692.91 284
18694.20 262
18695.50 270
18696.79 257
18698.08 243
18699.37 247
18700.67 268
18701.96 279
18703.25 273
18704.54 254
18705.84 242
18707.13 269
18708.42 265
18709.72 237
18711.01 249
18712.30 230
18713.60 279
18714.89 255
18716.18 263
18717.48 272
18718.77 238
18720.06 256
18721.36 276
18722.65 213
18723.94 240
18725.24 248
18726.53 264
18727.82 267
18729.12 277
18730.41 258
18731.70 265
18733.00 264
18734.29 240
18735.59 261
18736.88 263
18738.17 290
18739.47 273
18740.76 244
18742.06 248
18743.35 219
18744.64 260
18745.94 218
18747.23 249
18748.53 217
18749.82 232
18751.12 265
18752.41 279
18753.71 229
18755.00 265
18756.30 271
18757.59 255
18758.88 256
18760.18 254
18761.47 240
18762.77 256
18764.06 230
18765.36 222
18766.65 254
18767.95 237
18769.24 256
18770.54 243
18771.83 220
18773.13 251
18774.43 263
18775.72 265
18777.02 223
18778.31 233
18779.61 236
18780.90 279
18782.20 262
18783.49 224
18784.79 248
18786.08 306
18787.38 249
18788.68 250
18789.97 261
18791.27 260
18792.56 240
18793.86 264
18795.16 232
18796.45 189
18797.75 216
18799.04 231
18800.34 229
18801.64 210
18802.93 229
18804.23 253
18805.53 252
18806.82 254
18808.12 223
18809.41 229
18810.71 255
18812.01 243
18813.30 241
18814.60 257
18815.90 250
18817.19 238
18818.49 244
18819.79 243
18821.09 232
18822.38 246
18823.68 270
18824.98 245
18826.27 228
18827.57 248
18828.87 284
18830.16 267
18831.46 267
18832.76 229
18834.06 230
18835.35 253
18836.65 263
18837.95 233
18839.25 217
18840.54 229
18841.84 233
18843.14 243
18844.44 281
18845.73 236
18847.03 258
18848.33 226
18849.63 256
18850.93 253
18852.22 277
18853.52 279
18854.82 264
18856.12 245
18857.42 243
18858.71 256
18860.01 223
18861.31 259
18862.61 245
18863.91 246
18865.21 224
18866.50 247
18867.80 249
18869.10 274
18870.40 248
18871.70 234
18873.00 242
18874.30 248
18875.60 246
18876.89 250
18878.19 249
18879.49 233
18880.79 225
18882.09 235
18883.39 267
18884.69 247
18885.99 260
18887.29 225
18888.59 221
18889.88 247
18891.18 234
18892.48 230
18893.78 261
18895.08 247
18896.38 257
18897.68 289
18898.98 244
18900.28 244
18901.58 219
18902.88 241
18904.18 215
18905.48 256
18906.78 252
18908.08 259
18909.38 201
18910.68 231
18911.98 234
18913.28 244
18914.58 254
18915.88 255
18917.18 244
18918.48 243
18919.78 242
18921.08 241
18922.38 267
18923.68 242
18924.98 249
18926.28 243
18927.58 261
18928.88 282
18930.18 234
18931.49 209
18932.79 205
18934.09 230
18935.39 229
18936.69 242
18937.99 249
18939.29 230
18940.59 240
18941.89 239
18943.19 229
18944.49 231
18945.80 219
18947.10 230
18948.40 228
18949.70 273
18951.00 264
18952.30 223
18953.60 245
18954.91 257
18956.21 206
18957.51 242
18958.81 244
18960.11 245
18961.41 221
18962.72 207
18964.02 265
18965.32 251
18966.62 252
18967.92 232
18969.23 240
18970.53 244
18971.83 219
18973.13 236
18974.43 235
18975.74 228
18977.04 224
18978.34 243
18979.64 249
18980.95 242
18982.25 252
18983.55 258
18984.85 229
18986.16 232
18987.46 230
18988.76 236
18990.06 262
18991.37 266
18992.67 256
18993.97 235
18995.28 238
18996.58 288
18997.88 251
18999.18 216
19000.49 232
19001.79 234
19003.09 240
19004.40 244
19005.70 215
19007.00 212
19008.31 265
19009.61 218
19010.91 214
19012.22 249
19013.52 252
19014.82 212
19016.13 241
19017.43 224
19018.74 225
19020.04 221
19021.34 230
19022.65 237
19023.95 240
19025.25 235
19026.56 230
19027.86 245
19029.17 231
19030.47 246
19031.77 269
19033.08 230
19034.38 208
19035.69 225
19036.99 228
19038.30 253
19039.60 234
19040.91 239
19042.21 222
19043.51 217
19044.82 258
19046.12 238
19047.43 271
19048.73 242
19050.04 200
19051.34 221
19052.65 218
19053.95 210
19055.26 245
19056.56 227
19057.87 224
19059.17 224
19060.48 224
19061.78 245
19063.09 262
19064.39 242
19065.70 240
19067.00 241
19068.31 210
19069.62 236
19070.92 240
19072.23 235
19073.53 212
19074.84 270
19076.14 242
19077.45 242
19078.75 244
19080.06 272
19081.37 245
19082.67 217
19083.98 229
19085.28 209
19086.59 219
19087.90 229
19089.20 250
19090.51 260
19091.82 237
19093.12 218
19094.43 253
19095.73 249
19097.04 216
19098.35 245
19099.65 231
19100.96 204
19102.27 214
19103.57 236
19104.88 247
19106.19 241
19107.49 218
19108.80 245
19110.11 216
19111.41 251
19112.72 258
19114.03 241
19115.33 250
19116.64 236
19117.95 231
19119.26 263
19120.56 228
19121.87 211
19123.18 270
19124.49 239
19125.79 222
19127.10 214
19128.41 244
19129.72 225
19131.02 251
19132.33 235
19133.64 253
19134.95 227
19136.25 217
19137.56 210
19138.87 216
19140.18 235
19141.49 240
19142.79 221
19144.10 242
19145.41 225
19146.72 221
19148.03 218
19149.33 237
19150.64 248
19151.95 226
19153.26 238
19154.57 242
19155.88 253
19157.18 224
19158.49 243
19159.80 247
19161.11 247
19162.42 251
19163.73 226
19165.04 238
19166.34 244
19167.65 221
19168.96 247
19170.27 250
19171.58 262
19172.89 241
19174.20 240
19175.51 236
19176.82 230
19178.13 225
19179.43 253
19180.74 263
19182.05 214
19183.36 230
19184.67 237
19185.98 241
19187.29 243
19188.60 230
19189.91 240
19191.22 240
19192.53 250
19193.84 278
19195.15 275
19196.46 218
19197.77 259
19199.08 254
19200.39 251
19201.70 244
19203.01 234
19204.32 223
19205.63 209
19206.94 215
19208.25 221
19209.56 231
19210.87 231
19212.18 243
19213.49 238
19214.80 243
19216.11 239
19217.42 216
19218.73 237
19220.04 235
19221.35 244
19222.66 243
19223.98 219
19225.29 238
19226.60 254
19227.91 244
19229.22 239
19230.53 233
19231.84 209
19233.15 244
19234.46 209
19235.77 268
19237.09 265
19238.40 234
19239.71 207
19241.02 230
19242.33 204
19243.64 228
19244.95 236
19246.27 237
19247.58 225
19248.89 230
19250.20 272
19251.51 262
19252.82 247
19254.14 240
19255.45 247
19256.76 217
19258.07 215
19259.38 225
19260.70 222
19262.01 222
19263.32 228
19264.63 245
19265.94 245
19267.26 222
19268.57 207
19269.88 225
19271.19 230
19272.51 190
19273.82 211
19275.13 222
19276.44 220
19277.76 213
19279.07 226
19280.38 218
19281.69 226
19283.01 258
19284.32 248
19285.63 258
19286.94 227
19288.26 267
19289.57 240
19290.88 230
19292.20 228
19293.51 225
19294.82 239
19296.14 221
19297.45 247
19298.76 228
19300.08 252
19301.39 252
19302.70 225
19304.02 228
19305.33 229
19306.64 227
19307.96 242
19309.27 246
19310.59 204
19311.90 243
19313.21 230
19314.53 217
19315.84 263
19317.15 252
19318.47 271
19319.78 207
19321.10 226
19322.41 206
19323.72 207
19325.04 239
19326.35 224
19327.67 224
19328.98 221
19330.30 235
19331.61 235
19332.93 225
19334.24 217
19335.55 229
19336.87 242
19338.18 256
19339.50 206
19340.81 229
19342.13 210
19343.44 226
19344.76 233
19346.07 198
19347.39 214
19348.70 247
19350.02 221
19351.33 229
19352.65 201
19353.96 216
19355.28 248
19356.59 243
19357.91 242
19359.22 233
19360.54 258
19361.86 247
19363.17 193
19364.49 217
19365.80 242
19367.12 221
19368.43 221
19369.75 252
19371.06 241
19372.38 237
19373.70 233
19375.01 248
19376.33 245
19377.64 264
19378.96 259
19380.28 234
19381.59 242
19382.91 226
19384.23 239
19385.54 241
19386.86 220
19388.17 234
19389.49 238
19390.81 246
19392.12 248
19393.44 240
19394.76 241
19396.07 241
19397.39 259
19398.71 253
19400.02 231
19401.34 228
19402.66 243
19403.97 249
19405.29 194
19406.61 253
19407.93 268
19409.24 214
19410.56 251
19411.88 215
19413.19 200
19414.51 230
19415.83 251
19417.15 240
19418.46 244
19419.78 225
19421.10 198
19422.42 222
19423.73 234
19425.05 209
19426.37 215
19427.69 242
19429.00 209
19430.32 228
19431.64 229
19432.96 228
19434.28 247
19435.59 229
19436.91 231
19438.23 255
19439.55 249
19440.87 197
19442.18 212
19443.50 240
19444.82 231
19446.14 220
19447.46 215
19448.78 229
19450.09 258
19451.41 225
19452.73 239
19454.05 258
19455.37 257
19456.69 259
19458.01 244
19459.33 220
19460.64 226
19461.96 204
19463.28 187
19464.60 204
19465.92 199
19467.24 230
19468.56 249
19469.88 231
19471.20 233
19472.52 209
19473.83 230
19475.15 223
19476.47 217
19477.79 239
19479.11 230
19480.43 249
19481.75 230
19483.07 269
19484.39 230
19485.71 225
19487.03 220
19488.35 263
19489.67 260
19490.99 215
19492.31 216
19493.63 214
19494.95 228
19496.27 246
19497.59 269
19498.91 202
19500.23 217
19501.55 222
19502.87 243
19504.19 233
19505.51 256
19506.83 264
19508.15 231
19509.47 202
19510.79 239
19512.11 238
19513.43 254
19514.75 231
19516.08 204
19517.40 237
19518.72 242
19520.04 197
19521.36 227
19522.68 230
19524.00 255
19525.32 241
19526.64 235
19527.96 219
19529.29 205
19530.61 221
19531.93 213
19533.25 203
19534.57 206
19535.89 220
19537.21 225
19538.53 231
19539.86 224
19541.18 210
19542.50 244
19543.82 254
19545.14 225
19546.46 216
19547.79 248
19549.11 217
19550.43 241
19551.75 219
19553.07 260
19554.40 231
19555.72 259
19557.04 245
19558.36 230
19559.68 240
19561.01 213
19562.33 235
19563.65 210
19564.97 214
19566.30 224
19567.62 243
19568.94 222
19570.26 212
19571.59 231
19572.91 217
19574.23 205
19575.55 219
19576.88 227
19578.20 224
19579.52 206
19580.85 221
19582.17 235
19583.49 233
19584.82 221
19586.14 252
19587.46 272
19588.78 214
19590.11 240
19591.43 220
19592.75 231
19594.08 248
19595.40 237
19596.72 247
19598.05 213
19599.37 234
19600.70 220
19602.02 250
19603.34 220
19604.67 226
19605.99 269
19607.31 218
19608.64 210
19609.96 206
19611.29 213
19612.61 217
19613.93 207
19615.26 221
19616.58 229
19617.91 241
19619.23 232
19620.55 229
19621.88 228
19623.20 248
19624.53 270
19625.85 231
19627.18 224
19628.50 223
19629.83 234
19631.15 218
19632.48 222
19633.80 223
19635.12 238
19636.45 235
19637.77 220
19639.10 217
19640.42 219
19641.75 204
19643.07 205
19644.40 208
19645.72 199
19647.05 215
19648.37 196
19649.70 211
19651.03 208
19652.35 225
19653.68 249
19655.00 230
19656.33 227
19657.65 232
19658.98 220
19660.30 257
19661.63 239
19662.96 222
19664.28 196
19665.61 199
19666.93 236
19668.26 224
19669.58 207
19670.91 227
19672.24 255
19673.56 201
19674.89 206
19676.21 214
19677.54 231
19678.87 222
19680.19 229
19681.52 216
19682.85 213
19684.17 228
19685.50 217
19686.83 226
19688.15 216
19689.48 236
19690.81 241
19692.13 233
19693.46 195
19694.79 232
19696.11 218
19697.44 215
19698.77 235
19700.09 230
19701.42 215
19702.75 198
19704.07 223
19705.40 230
19706.73 234
19708.06 216
19709.38 236
19710.71 209
19712.04 215
19713.37 211
19714.69 235
19716.02 238
19717.35 212
19718.68 197
19720.00 220
19721.33 234
19722.66 227
19723.99 198
19725.31 216
19726.64 253
19727.97 239
19729.30 226
19730.63 233
19731.95 243
19733.28 215
19734.61 228
19735.94 228
19737.27 212
19738.59 215
19739.92 227
19741.25 236
19742.58 188
19743.91 199
19745.24 208
19746.57 217
19747.89 203
19749.22 211
19750.55 207
19751.88 211
19753.21 207
19754.54 226
19755.87 226
19757.20 172
19758.52 201
19759.85 221
19761.18 231
19762.51 207
19763.84 225
19765.17 213
19766.50 222
19767.83 218
19769.16 221
19770.49 239
19771.82 227
19773.15 247
19774.47 240
19775.80 239
19777.13 227
19778.46 238
19779.79 232
19781.12 238
19782.45 218
19783.78 226
19785.11 224
19786.44 238
19787.77 222
19789.10 232
19790.43 205
19791.76 216
19793.09 219
19794.42 267
19795.75 192
19797.08 211
19798.41 223
19799.74 226
19801.07 191
19802.40 193
19803.73 240
19805.07 216
19806.40 253
19807.73 234
19809.06 238
19810.39 245
19811.72 241
19813.05 238
19814.38 236
19815.71 237
19817.04 240
19818.37 258
19819.70 234
19821.03 218
19822.37 200
19823.70 248
19825.03 197
19826.36 208
19827.69 195
19829.02 216
19830.35 213
19831.68 241
19833.02 198
19834.35 228
19835.68 251
19837.01 189
19838.34 207
19839.67 227
19841.01 196
19842.34 210
19843.67 218
19845.00 204
19846.33 213
19847.67 226
19849.00 210
19850.33 225
19851.66 242
19852.99 241
19854.33 189
19855.66 190
19856.99 211
19858.32 211
19859.65 199
19860.99 194
19862.32 225
19863.65 220
19864.98 217
19866.32 209
19867.65 192
19868.98 187
19870.32 217
19871.65 222
19872.98 198
19874.31 220
19875.65 230
19876.98 233
19878.31 241
19879.65 226
19880.98 210
19882.31 198
19883.64 202
19884.98 231
19886.31 215
19887.64 212
19888.98 207
19890.31 210
19891.64 195
19892.98 238
19894.31 254
19895.65 222
19896.98 221
19898.31 245
19899.65 200
19900.98 227
19902.31 225
19903.65 210
19904.98 225
19906.32 215
19907.65 208
19908.98 215
19910.32 218
19911.65 209
19912.99 206
19914.32 227
19915.65 198
19916.99 213
19918.32 227
19919.66 223
19920.99 203
19922.33 237
19923.66 210
19924.99 250
19926.33 223
19927.66 215
19929.00 239
19930.33 223
19931.67 213
19933.00 242
19934.34 204
19935.67 211
19937.01 187
19938.34 201
19939.68 202
19941.01 233
19942.35 228
19943.68 219
19945.02 228
19946.35 198
19947.69 210
19949.02 225
19950.36 255
19951.70 263
19953.03 211
19954.37 237
19955.70 245
19957.04 243
19958.37 234
19959.71 217
19961.04 220
19962.38 219
19963.72 217
19965.05 207
19966.39 225
19967.72 212
19969.06 209
19970.40 245
19971.73 248
19973.07 240
19974.40 216
19975.74 238
19977.08 216
19978.41 235
19979.75 188
19981.09 206
19982.42 213
19983.76 206
19985.10 244
19986.43 231
19987.77 216
19989.11 261
19990.44 231
19991.78 226
19993.12 212
19994.45 205
19995.79 216
19997.13 223
19998.46 225
19999.80 243
20001.14 214
20002.48 220
20003.81 204
20005.15 254
20006.49 262
20007.82 230
20009.16 215
20010.50 211
20011.84 239
20013.17 252
20014.51 242
20015.85 222
20017.19 212
20018.52 223
20019.86 213
20021.20 216
20022.54 229
20023.88 225
20025.21 232
20026.55 210
20027.89 237
20029.23 203
20030.57 214
20031.90 233
20033.24 188
20034.58 214
20035.92 240
20037.26 264
20038.60 233
20039.93 214
20041.27 223
20042.61 227
20043.95 229
20045.29 223
20046.63 212
20047.97 230
20049.30 228
20050.64 222
20051.98 229
20053.32 223
20054.66 199
20056.00 233
20057.34 221
20058.68 218
20060.02 246
20061.35 231
20062.69 216
20064.03 218
20065.37 235
20066.71 227
20068.05 217
20069.39 238
20070.73 260
20072.07 261
20073.41 238
20074.75 251
20076.09 233
20077.43 233
20078.77 223
20080.11 250
20081.45 225
20082.79 219
20084.13 222
20085.47 236
20086.81 224
20088.15 262
20089.49 243
20090.83 227
20092.17 208
20093.51 235
20094.85 217
20096.19 206
20097.53 201
20098.87 221
20100.21 247
20101.55 226
20102.89 210
20104.23 201
20105.57 228
20106.91 222
20108.25 213
20109.59 220
20110.93 203
20112.27 243
20113.62 241
20114.96 212
20116.30 209
20117.64 213
20118.98 263
20120.32 235
20121.66 248
20123.00 204
20124.34 224
20125.69 242
20127.03 228
20128.37 214
20129.71 234
20131.05 236
20132.39 238
20133.73 203
20135.08 224
20136.42 238
20137.76 234
20139.10 205
20140.44 221
