# Supplementary material for: MALDI-TOF MS typing enables the classification of brewing yeasts of the genus Saccharomyces to major beer styles
Source: PLoS One. 2017 Aug 9;12(8):e0181694. doi: 10.1371/journal.pone.0181694 (PMC5549903; doi:10.1371/journal.pone.0181694)
Supplement: S3 File — The directory includes 90 raw files and was zipped to “.zip”; the folder has three strains with 30 spectra per strain; S1 Text explains the raw files with an example and Table 1 represents the yeast strains used within the experiment. (ZIP) [file pone.0181694.s006.zip › 7-9/30258-205-OG-WB-WB-YPG-18h-E-E_2015-08-20__0_C1_1.dat]

1998.76 937
1999.18 912
1999.60 861
2000.02 838
2000.44 856
2000.87 1075
2001.29 1028
2001.71 950
2002.13 1062
2002.55 1089
2002.97 1000
2003.40 967
2003.82 1119
2004.24 944
2004.66 879
2005.08 861
2005.50 840
2005.93 859
2006.35 833
2006.77 951
2007.19 1039
2007.62 933
2008.04 837
2008.46 835
2008.88 823
2009.30 895
2009.73 890
2010.15 883
2010.57 924
2010.99 969
2011.42 911
2011.84 895
2012.26 866
2012.68 886
2013.11 796
2013.53 743
2013.95 833
2014.38 858
2014.80 921
2015.22 897
2015.64 953
2016.07 957
2016.49 846
2016.91 875
2017.34 887
2017.76 807
2018.18 881
2018.61 963
2019.03 981
2019.45 912
2019.88 951
2020.30 990
2020.72 993
2021.15 990
2021.57 1032
2021.99 1029
2022.42 967
2022.84 1032
2023.27 996
2023.69 936
2024.11 963
2024.54 894
2024.96 821
2025.39 923
2025.81 835
2026.23 867
2026.66 889
2027.08 854
2027.51 850
2027.93 719
2028.36 916
2028.78 971
2029.20 873
2029.63 811
2030.05 755
2030.48 817
2030.90 812
2031.33 908
2031.75 982
2032.18 1006
2032.60 902
2033.03 980
2033.45 935
2033.88 974
2034.30 914
2034.73 975
2035.15 822
2035.58 972
2036.00 1100
2036.43 961
2036.85 1136
2037.28 950
2037.70 866
2038.13 815
2038.55 813
2038.98 874
2039.40 844
2039.83 925
2040.25 941
2040.68 959
2041.11 787
2041.53 855
2041.96 904
2042.38 790
2042.81 868
2043.23 912
2043.66 853
2044.09 960
2044.51 842
2044.94 835
2045.37 896
2045.79 783
2046.22 759
2046.64 860
2047.07 886
2047.50 875
2047.92 844
2048.35 837
2048.78 888
2049.20 841
2049.63 899
2050.06 954
2050.48 891
2050.91 847
2051.34 789
2051.76 905
2052.19 915
2052.62 999
2053.04 994
2053.47 903
2053.90 914
2054.32 797
2054.75 833
2055.18 901
2055.61 905
2056.03 931
2056.46 1016
2056.89 1021
2057.31 999
2057.74 927
2058.17 921
2058.60 826
2059.02 726
2059.45 855
2059.88 785
2060.31 957
2060.73 881
2061.16 916
2061.59 943
2062.02 864
2062.45 980
2062.87 934
2063.30 876
2063.73 867
2064.16 950
2064.59 1006
2065.01 984
2065.44 998
2065.87 987
2066.30 1072
2066.73 1241
2067.16 1202
2067.58 1181
2068.01 1235
2068.44 1409
2068.87 1166
2069.30 948
2069.73 1053
2070.16 1019
2070.58 1033
2071.01 787
2071.44 783
2071.87 881
2072.30 818
2072.73 884
2073.16 921
2073.59 892
2074.02 807
2074.45 819
2074.87 978
2075.30 928
2075.73 981
2076.16 888
2076.59 956
2077.02 938
2077.45 949
2077.88 1018
2078.31 1013
2078.74 1017
2079.17 878
2079.60 860
2080.03 1036
2080.46 1024
2080.89 904
2081.32 997
2081.75 912
2082.18 908
2082.61 944
2083.04 961
2083.47 966
2083.90 874
2084.33 878
2084.76 836
2085.19 855
2085.62 831
2086.05 845
2086.48 969
2086.91 753
2087.34 816
2087.77 893
2088.20 885
2088.63 942
2089.06 818
2089.49 909
2089.92 807
2090.35 905
2090.79 817
2091.22 976
2091.65 941
2092.08 899
2092.51 927
2092.94 1007
2093.37 829
2093.80 960
2094.23 949
2094.66 777
2095.10 796
2095.53 848
2095.96 850
2096.39 843
2096.82 990
2097.25 909
2097.68 960
2098.12 858
2098.55 975
2098.98 826
2099.41 800
2099.84 814
2100.27 906
2100.71 854
2101.14 899
2101.57 805
2102.00 734
2102.43 843
2102.87 785
2103.30 800
2103.73 781
2104.16 912
2104.60 804
2105.03 767
2105.46 784
2105.89 852
2106.32 903
2106.76 992
2107.19 1019
2107.62 860
2108.05 917
2108.49 871
2108.92 894
2109.35 869
2109.79 878
2110.22 874
2110.65 935
2111.08 901
2111.52 882
2111.95 833
2112.38 902
2112.82 1041
2113.25 1048
2113.68 816
2114.12 815
2114.55 831
2114.98 842
2115.42 811
2115.85 861
2116.28 792
2116.72 789
2117.15 943
2117.58 896
2118.02 803
2118.45 682
2118.88 720
2119.32 861
2119.75 847
2120.19 907
2120.62 918
2121.05 1013
2121.49 909
2121.92 906
2122.36 878
2122.79 913
2123.22 959
2123.66 830
2124.09 891
2124.53 929
2124.96 852
2125.40 822
2125.83 830
2126.26 833
2126.70 833
2127.13 813
2127.57 886
2128.00 802
2128.44 755
2128.87 909
2129.31 936
2129.74 879
2130.18 877
2130.61 870
2131.05 898
2131.48 845
2131.92 948
2132.35 862
2132.79 894
2133.22 877
2133.66 712
2134.09 890
2134.53 800
2134.96 878
2135.40 948
2135.83 905
2136.27 943
2136.70 818
2137.14 808
2137.58 848
2138.01 766
2138.45 757
2138.88 843
2139.32 851
2139.75 872
2140.19 783
2140.63 804
2141.06 776
2141.50 781
2141.93 769
2142.37 777
2142.81 850
2143.24 833
2143.68 824
2144.12 879
2144.55 846
2144.99 913
2145.43 897
2145.86 897
2146.30 825
2146.73 828
2147.17 876
2147.61 868
2148.04 855
2148.48 839
2148.92 790
2149.35 913
2149.79 879
2150.23 906
2150.67 1053
2151.10 948
2151.54 1063
2151.98 1074
2152.41 882
2152.85 756
2153.29 1028
2153.73 947
2154.16 939
2154.60 929
2155.04 864
2155.48 784
2155.91 826
2156.35 832
2156.79 883
2157.23 818
2157.66 852
2158.10 895
2158.54 841
2158.98 887
2159.41 793
2159.85 807
2160.29 755
2160.73 846
2161.17 870
2161.60 833
2162.04 841
2162.48 926
2162.92 900
2163.36 954
2163.80 980
2164.23 871
2164.67 840
2165.11 1000
2165.55 1042
2165.99 883
2166.43 817
2166.86 806
2167.30 874
2167.74 885
2168.18 817
2168.62 904
2169.06 825
2169.50 961
2169.94 985
2170.38 1032
2170.81 995
2171.25 1030
2171.69 940
2172.13 1019
2172.57 1057
2173.01 1046
2173.45 999
2173.89 993
2174.33 1122
2174.77 1087
2175.21 1147
2175.65 1167
2176.09 1092
2176.53 1039
2176.96 1220
2177.40 994
2177.84 1037
2178.28 1084
2178.72 1144
2179.16 1050
2179.60 967
2180.04 944
2180.48 983
2180.92 952
2181.36 939
2181.80 874
2182.24 959
2182.68 975
2183.12 901
2183.56 879
2184.01 894
2184.45 842
2184.89 844
2185.33 855
2185.77 738
2186.21 736
2186.65 828
2187.09 857
2187.53 859
2187.97 833
2188.41 809
2188.85 924
2189.29 836
2189.73 981
2190.17 906
2190.62 909
2191.06 898
2191.50 836
2191.94 897
2192.38 917
2192.82 998
2193.26 993
2193.70 950
2194.15 939
2194.59 960
2195.03 1086
2195.47 1009
2195.91 1126
2196.35 1104
2196.79 1058
2197.24 995
2197.68 1103
2198.12 1082
2198.56 987
2199.00 942
2199.45 913
2199.89 891
2200.33 884
2200.77 878
2201.21 889
2201.66 868
2202.10 845
2202.54 965
2202.98 893
2203.42 901
2203.87 866
2204.31 850
2204.75 877
2205.19 927
2205.64 1020
2206.08 869
2206.52 842
2206.96 935
2207.41 949
2207.85 982
2208.29 1001
2208.74 977
2209.18 1023
2209.62 1004
2210.06 953
2210.51 969
2210.95 1050
2211.39 1028
2211.84 942
2212.28 913
2212.72 879
2213.17 957
2213.61 867
2214.05 909
2214.50 895
2214.94 963
2215.38 895
2215.83 892
2216.27 894
2216.71 944
2217.16 901
2217.60 956
2218.05 1014
2218.49 934
2218.93 881
2219.38 836
2219.82 963
2220.26 889
2220.71 958
2221.15 1011
2221.60 920
2222.04 982
2222.49 1163
2222.93 1063
2223.37 1034
2223.82 1040
2224.26 929
2224.71 928
2225.15 1023
2225.60 1059
2226.04 1055
2226.49 996
2226.93 960
2227.37 1004
2227.82 1071
2228.26 1042
2228.71 1045
2229.15 1036
2229.60 1058
2230.04 1126
2230.49 1099
2230.93 1061
2231.38 1100
2231.82 885
2232.27 903
2232.71 1069
2233.16 1050
2233.61 1054
2234.05 1140
2234.50 1013
2234.94 981
2235.39 995
2235.83 939
2236.28 1011
2236.72 958
2237.17 929
2237.61 917
2238.06 1120
2238.51 1015
2238.95 940
2239.40 927
2239.84 883
2240.29 803
2240.74 789
2241.18 747
2241.63 749
2242.07 766
2242.52 766
2242.97 779
2243.41 764
2243.86 878
2244.31 958
2244.75 946
2245.20 976
2245.65 908
2246.09 923
2246.54 789
2246.99 758
2247.43 742
2247.88 804
2248.33 784
2248.77 778
2249.22 762
2249.67 842
2250.11 884
2250.56 758
2251.01 749
2251.45 789
2251.90 851
2252.35 898
2252.80 843
2253.24 910
2253.69 928
2254.14 894
2254.59 863
2255.03 894
2255.48 910
2255.93 863
2256.38 806
2256.82 785
2257.27 719
2257.72 840
2258.17 944
2258.61 863
2259.06 893
2259.51 967
2259.96 832
2260.41 792
2260.85 767
2261.30 887
2261.75 794
2262.20 880
2262.65 894
2263.09 975
2263.54 853
2263.99 750
2264.44 889
2264.89 868
2265.34 905
2265.79 978
2266.23 974
2266.68 916
2267.13 892
2267.58 931
2268.03 917
2268.48 904
2268.93 1050
2269.38 961
2269.82 986
2270.27 912
2270.72 1005
2271.17 1038
2271.62 995
2272.07 986
2272.52 1009
2272.97 1026
2273.42 971
2273.87 1012
2274.32 996
2274.77 894
2275.21 920
2275.66 956
2276.11 876
2276.56 894
2277.01 830
2277.46 893
2277.91 900
2278.36 1009
2278.81 890
2279.26 878
2279.71 822
2280.16 826
2280.61 949
2281.06 904
2281.51 808
2281.96 867
2282.41 911
2282.86 866
2283.31 956
2283.76 848
2284.21 802
2284.66 867
2285.11 861
2285.56 830
2286.02 771
2286.47 791
2286.92 753
2287.37 866
2287.82 898
2288.27 916
2288.72 930
2289.17 1021
2289.62 1021
2290.07 1282
2290.52 1285
2290.97 1394
2291.42 1500
2291.88 1565
2292.33 1510
2292.78 1610
2293.23 1581
2293.68 1614
2294.13 1477
2294.58 1367
2295.04 1451
2295.49 1448
2295.94 1326
2296.39 1246
2296.84 1158
2297.29 1167
2297.74 1104
2298.20 1000
2298.65 876
2299.10 908
2299.55 813
2300.00 788
2300.46 904
2300.91 882
2301.36 933
2301.81 867
2302.26 825
2302.72 799
2303.17 814
2303.62 851
2304.07 787
2304.53 696
2304.98 790
2305.43 921
2305.88 859
2306.33 865
2306.79 929
2307.24 979
2307.69 927
2308.15 753
2308.60 845
2309.05 877
2309.50 928
2309.96 958
2310.41 1088
2310.86 1213
2311.32 1035
2311.77 937
2312.22 1021
2312.68 980
2313.13 991
2313.58 997
2314.03 1030
2314.49 1111
2314.94 984
2315.39 1023
2315.85 952
2316.30 983
2316.76 915
2317.21 781
2317.66 820
2318.12 850
2318.57 898
2319.02 888
2319.48 880
2319.93 894
2320.39 993
2320.84 996
2321.29 968
2321.75 1012
2322.20 975
2322.66 1060
2323.11 1064
2323.56 965
2324.02 1030
2324.47 1100
2324.93 1022
2325.38 1085
2325.84 1124
2326.29 1028
2326.74 980
2327.20 1042
2327.65 1124
2328.11 1149
2328.56 1194
2329.02 1191
2329.47 1075
2329.93 1005
2330.38 962
2330.84 935
2331.29 803
2331.75 786
2332.20 856
2332.66 1003
2333.11 904
2333.57 848
2334.02 853
2334.48 882
2334.93 928
2335.39 922
2335.84 972
2336.30 923
2336.76 844
2337.21 980
2337.67 897
2338.12 993
2338.58 978
2339.03 866
2339.49 1002
2339.95 847
2340.40 733
2340.86 896
2341.31 914
2341.77 795
2342.23 910
2342.68 989
2343.14 939
2343.59 940
2344.05 956
2344.51 809
2344.96 803
2345.42 822
2345.88 952
2346.33 869
2346.79 993
2347.24 937
2347.70 1015
2348.16 990
2348.61 929
2349.07 938
2349.53 911
2349.99 791
2350.44 841
2350.90 821
2351.36 910
2351.81 996
2352.27 766
2352.73 952
2353.18 868
2353.64 912
2354.10 923
2354.56 801
2355.01 703
2355.47 821
2355.93 983
2356.38 940
2356.84 978
2357.30 912
2357.76 944
2358.22 731
2358.67 729
2359.13 916
2359.59 968
2360.05 854
2360.50 783
2360.96 905
2361.42 935
2361.88 904
2362.34 945
2362.79 871
2363.25 931
2363.71 889
2364.17 825
2364.63 881
2365.08 822
2365.54 1045
2366.00 932
2366.46 900
2366.92 875
2367.38 946
2367.84 900
2368.29 988
2368.75 876
2369.21 929
2369.67 865
2370.13 728
2370.59 807
2371.05 849
2371.50 863
2371.96 880
2372.42 839
2372.88 795
2373.34 886
2373.80 882
2374.26 924
2374.72 909
2375.18 937
2375.64 995
2376.10 1018
2376.56 1035
2377.02 998
2377.47 1028
2377.93 1007
2378.39 1039
2378.85 1005
2379.31 1026
2379.77 859
2380.23 889
2380.69 843
2381.15 851
2381.61 762
2382.07 883
2382.53 912
2382.99 837
2383.45 783
2383.91 798
2384.37 834
2384.83 743
2385.29 812
2385.75 782
2386.21 724
2386.67 780
2387.13 787
2387.59 765
2388.05 856
2388.52 775
2388.98 914
2389.44 955
2389.90 857
2390.36 802
2390.82 784
2391.28 819
2391.74 926
2392.20 948
2392.66 826
2393.12 819
2393.58 851
2394.05 926
2394.51 867
2394.97 838
2395.43 815
2395.89 843
2396.35 926
2396.81 932
2397.27 919
2397.74 947
2398.20 874
2398.66 890
2399.12 725
2399.58 891
2400.04 930
2400.50 959
2400.97 777
2401.43 769
2401.89 801
2402.35 853
2402.81 852
2403.28 855
2403.74 907
2404.20 862
2404.66 830
2405.12 793
2405.59 829
2406.05 842
2406.51 891
2406.97 870
2407.44 790
2407.90 945
2408.36 989
2408.82 965
2409.29 855
2409.75 851
2410.21 757
2410.67 810
2411.14 755
2411.60 855
2412.06 883
2412.52 820
2412.99 720
2413.45 743
2413.91 722
2414.38 724
2414.84 985
2415.30 880
2415.77 785
2416.23 854
2416.69 1108
2417.16 1068
2417.62 852
2418.08 961
2418.55 961
2419.01 952
2419.47 961
2419.94 872
2420.40 834
2420.86 772
2421.33 802
2421.79 857
2422.25 735
2422.72 822
2423.18 830
2423.65 797
2424.11 879
2424.57 839
2425.04 726
2425.50 670
2425.97 784
2426.43 1001
2426.90 965
2427.36 928
2427.82 897
2428.29 890
2428.75 914
2429.22 880
2429.68 917
2430.15 913
2430.61 794
2431.08 878
2431.54 806
2432.00 853
2432.47 901
2432.93 835
2433.40 904
2433.86 752
2434.33 811
2434.79 938
2435.26 877
2435.72 781
2436.19 807
2436.65 900
2437.12 846
2437.58 854
2438.05 848
2438.52 887
2438.98 837
2439.45 1030
2439.91 953
2440.38 810
2440.84 884
2441.31 808
2441.77 836
2442.24 902
2442.71 923
2443.17 1038
2443.64 965
2444.10 936
2444.57 1019
2445.03 1013
2445.50 948
2445.97 863
2446.43 822
2446.90 976
2447.37 1004
2447.83 830
2448.30 919
2448.76 928
2449.23 942
2449.70 857
2450.16 726
2450.63 808
2451.10 730
2451.56 847
2452.03 775
2452.50 720
2452.96 785
2453.43 793
2453.90 687
2454.36 820
2454.83 801
2455.30 832
2455.76 731
2456.23 755
2456.70 804
2457.17 949
2457.63 875
2458.10 914
2458.57 843
2459.03 817
2459.50 877
2459.97 917
2460.44 832
2460.90 753
2461.37 792
2461.84 761
2462.31 824
2462.77 825
2463.24 788
2463.71 791
2464.18 762
2464.65 809
2465.11 707
2465.58 717
2466.05 773
2466.52 872
2466.99 928
2467.45 835
2467.92 771
2468.39 840
2468.86 938
2469.33 804
2469.79 891
2470.26 762
2470.73 762
2471.20 769
2471.67 629
2472.14 808
2472.61 920
2473.07 818
2473.54 796
2474.01 783
2474.48 910
2474.95 862
2475.42 801
2475.89 904
2476.36 905
2476.82 907
2477.29 811
2477.76 766
2478.23 819
2478.70 856
2479.17 785
2479.64 824
2480.11 889
2480.58 833
2481.05 818
2481.52 785
2481.99 876
2482.46 887
2482.93 786
2483.40 703
2483.87 634
2484.33 692
2484.80 808
2485.27 789
2485.74 800
2486.21 814
2486.68 782
2487.15 767
2487.62 787
2488.09 901
2488.56 893
2489.03 927
2489.50 948
2489.97 934
2490.44 869
2490.92 855
2491.39 1022
2491.86 955
2492.33 797
2492.80 889
2493.27 1006
2493.74 956
2494.21 797
2494.68 834
2495.15 838
2495.62 760
2496.09 861
2496.56 1046
2497.03 968
2497.50 881
2497.98 830
2498.45 865
2498.92 938
2499.39 961
2499.86 891
2500.33 842
2500.80 809
2501.27 774
2501.75 878
2502.22 930
2502.69 905
2503.16 866
2503.63 831
2504.10 814
2504.57 835
2505.05 873
2505.52 792
2505.99 831
2506.46 881
2506.93 836
2507.40 819
2507.88 823
2508.35 850
2508.82 832
2509.29 829
2509.76 854
2510.24 893
2510.71 933
2511.18 1009
2511.65 1002
2512.13 1012
2512.60 954
2513.07 1064
2513.54 1078
2514.02 1081
2514.49 1029
2514.96 1056
2515.43 1099
2515.91 977
2516.38 876
2516.85 907
2517.32 886
2517.80 902
2518.27 888
2518.74 793
2519.22 875
2519.69 912
2520.16 878
2520.64 936
2521.11 808
2521.58 877
2522.06 899
2522.53 885
2523.00 851
2523.48 779
2523.95 885
2524.42 804
2524.90 938
2525.37 879
2525.84 853
2526.32 827
2526.79 864
2527.26 862
2527.74 938
2528.21 827
2528.69 840
2529.16 904
2529.63 937
2530.11 1021
2530.58 1022
2531.06 838
2531.53 910
2532.00 844
2532.48 944
2532.95 934
2533.43 900
2533.90 988
2534.38 988
2534.85 820
2535.32 859
2535.80 925
2536.27 830
2536.75 813
2537.22 776
2537.70 709
2538.17 799
2538.65 811
2539.12 881
2539.60 819
2540.07 827
2540.55 877
2541.02 995
2541.50 1049
2541.97 1043
2542.45 927
2542.92 846
2543.40 858
2543.87 937
2544.35 845
2544.82 911
2545.30 1001
2545.78 895
2546.25 949
2546.73 886
2547.20 884
2547.68 904
2548.15 832
2548.63 889
2549.10 1048
2549.58 1083
2550.06 1086
2550.53 1111
2551.01 1179
2551.48 1023
2551.96 1061
2552.44 1223
2552.91 1051
2553.39 908
2553.87 939
2554.34 869
2554.82 943
2555.29 1030
2555.77 1003
2556.25 989
2556.72 955
2557.20 975
2557.68 984
2558.15 949
2558.63 894
2559.11 835
2559.58 802
2560.06 880
2560.54 812
2561.01 969
2561.49 846
2561.97 920
2562.45 877
2562.92 862
2563.40 785
2563.88 832
2564.35 751
2564.83 904
2565.31 830
2565.79 751
2566.26 861
2566.74 911
2567.22 901
2567.70 749
2568.17 855
2568.65 760
2569.13 884
2569.61 842
2570.08 758
2570.56 758
2571.04 898
2571.52 921
2572.00 817
2572.47 859
2572.95 804
2573.43 825
2573.91 806
2574.39 679
2574.86 750
2575.34 721
2575.82 777
2576.30 788
2576.78 783
2577.26 808
2577.73 822
2578.21 871
2578.69 713
2579.17 697
2579.65 936
2580.13 849
2580.61 725
2581.08 800
2581.56 882
2582.04 845
2582.52 876
2583.00 822
2583.48 728
2583.96 765
2584.44 871
2584.92 826
2585.40 843
2585.87 882
2586.35 838
2586.83 739
2587.31 844
2587.79 847
2588.27 846
2588.75 841
2589.23 813
2589.71 738
2590.19 834
2590.67 855
2591.15 865
2591.63 827
2592.11 754
2592.59 849
2593.07 890
2593.55 856
2594.03 820
2594.51 806
2594.99 814
2595.47 863
2595.95 897
2596.43 780
2596.91 743
2597.39 819
2597.87 714
2598.35 787
2598.83 863
2599.31 727
2599.79 701
2600.27 797
2600.75 787
2601.23 831
2601.71 754
2602.20 723
2602.68 797
2603.16 860
2603.64 770
2604.12 782
2604.60 736
2605.08 867
2605.56 784
2606.04 821
2606.52 802
2607.00 804
2607.49 892
2607.97 759
2608.45 790
2608.93 747
2609.41 843
2609.89 947
2610.37 789
2610.86 873
2611.34 807
2611.82 856
2612.30 778
2612.78 867
2613.26 929
2613.75 858
2614.23 813
2614.71 902
2615.19 891
2615.67 884
2616.16 799
2616.64 858
2617.12 822
2617.60 780
2618.08 834
2618.57 821
2619.05 941
2619.53 860
2620.01 802
2620.50 717
2620.98 816
2621.46 932
2621.94 887
2622.43 829
2622.91 792
2623.39 810
2623.87 932
2624.36 899
2624.84 798
2625.32 867
2625.81 832
2626.29 849
2626.77 861
2627.25 859
2627.74 915
2628.22 991
2628.70 762
2629.19 779
2629.67 840
2630.15 1011
2630.64 951
2631.12 870
2631.60 928
2632.09 901
2632.57 915
2633.05 937
2633.54 928
2634.02 1008
2634.51 1007
2634.99 1114
2635.47 902
2635.96 745
2636.44 825
2636.93 847
2637.41 891
2637.89 883
2638.38 863
2638.86 941
2639.35 786
2639.83 728
2640.31 840
2640.80 830
2641.28 890
2641.77 730
2642.25 774
2642.74 807
2643.22 844
2643.71 827
2644.19 780
2644.67 783
2645.16 829
2645.64 755
2646.13 743
2646.61 818
2647.10 853
2647.58 812
2648.07 789
2648.55 735
2649.04 821
2649.52 749
2650.01 857
2650.49 930
2650.98 884
2651.46 819
2651.95 902
2652.43 831
2652.92 831
2653.41 773
2653.89 808
2654.38 784
2654.86 743
2655.35 864
2655.83 838
2656.32 764
2656.81 816
2657.29 821
2657.78 963
2658.26 806
2658.75 729
2659.23 801
2659.72 863
2660.21 902
2660.69 790
2661.18 828
2661.67 747
2662.15 786
2662.64 762
2663.12 746
2663.61 707
2664.10 810
2664.58 765
2665.07 760
2665.56 839
2666.04 811
2666.53 788
2667.02 897
2667.50 887
2667.99 767
2668.48 822
2668.96 840
2669.45 839
2669.94 895
2670.42 823
2670.91 773
2671.40 812
2671.89 902
2672.37 862
2672.86 874
2673.35 969
2673.83 1016
2674.32 989
2674.81 1093
2675.30 1113
2675.78 1196
2676.27 1180
2676.76 1242
2677.25 1206
2677.74 1165
2678.22 1220
2678.71 1103
2679.20 1065
2679.69 1070
2680.17 1070
2680.66 999
2681.15 898
2681.64 863
2682.13 790
2682.61 851
2683.10 827
2683.59 892
2684.08 856
2684.57 838
2685.06 791
2685.54 985
2686.03 862
2686.52 821
2687.01 844
2687.50 901
2687.99 783
2688.48 824
2688.96 836
2689.45 870
2689.94 792
2690.43 837
2690.92 818
2691.41 747
2691.90 842
2692.39 739
2692.88 755
2693.36 820
2693.85 930
2694.34 909
2694.83 890
2695.32 866
2695.81 790
2696.30 747
2696.79 811
2697.28 797
2697.77 814
2698.26 858
2698.75 833
2699.24 733
2699.73 766
2700.22 784
2700.71 843
2701.20 815
2701.69 784
2702.18 862
2702.67 772
2703.16 837
2703.65 805
2704.14 795
2704.63 851
2705.12 887
2705.61 827
2706.10 825
2706.59 849
2707.08 858
2707.57 827
2708.06 837
2708.55 904
2709.04 837
2709.53 772
2710.02 891
2710.51 834
2711.00 764
2711.49 846
2711.98 770
2712.47 758
2712.97 733
2713.46 814
2713.95 723
2714.44 710
2714.93 757
2715.42 749
2715.91 841
2716.40 888
2716.89 830
2717.39 913
2717.88 903
2718.37 729
2718.86 703
2719.35 766
2719.84 790
2720.33 873
2720.83 754
2721.32 850
2721.81 909
2722.30 936
2722.79 1001
2723.28 950
2723.78 854
2724.27 924
2724.76 956
2725.25 907
2725.74 845
2726.24 904
2726.73 784
2727.22 949
2727.71 874
2728.20 769
2728.70 863
2729.19 794
2729.68 776
2730.17 740
2730.67 870
2731.16 772
2731.65 807
2732.14 884
2732.64 736
2733.13 872
2733.62 901
2734.12 920
2734.61 870
2735.10 838
2735.59 863
2736.09 830
2736.58 956
2737.07 917
2737.57 945
2738.06 939
2738.55 833
2739.05 978
2739.54 893
2740.03 828
2740.53 969
2741.02 961
2741.51 914
2742.01 907
2742.50 773
2742.99 876
2743.49 835
2743.98 763
2744.47 838
2744.97 787
2745.46 787
2745.96 779
2746.45 727
2746.94 782
2747.44 797
2747.93 861
2748.43 807
2748.92 845
2749.41 777
2749.91 831
2750.40 909
2750.90 775
2751.39 770
2751.89 853
2752.38 952
2752.87 901
2753.37 888
2753.86 867
2754.36 869
2754.85 830
2755.35 847
2755.84 766
2756.34 814
2756.83 778
2757.33 730
2757.82 800
2758.32 886
2758.81 884
2759.31 897
2759.80 812
2760.30 912
2760.79 826
2761.29 688
2761.78 701
2762.28 838
2762.77 829
2763.27 832
2763.76 853
2764.26 905
2764.76 853
2765.25 809
2765.75 820
2766.24 748
2766.74 931
2767.23 845
2767.73 745
2768.23 683
2768.72 800
2769.22 830
2769.71 727
2770.21 758
2770.71 743
2771.20 715
2771.70 892
2772.19 844
2772.69 861
2773.19 876
2773.68 963
2774.18 1068
2774.68 856
2775.17 900
2775.67 1008
2776.17 997
2776.66 925
2777.16 944
2777.66 1080
2778.15 1018
2778.65 1108
2779.15 1026
2779.64 969
2780.14 997
2780.64 953
2781.13 936
2781.63 1054
2782.13 997
2782.63 906
2783.12 943
2783.62 822
2784.12 805
2784.61 792
2785.11 890
2785.61 783
2786.11 787
2786.60 846
2787.10 909
2787.60 900
2788.10 873
2788.59 882
2789.09 817
2789.59 764
2790.09 762
2790.59 766
2791.08 761
2791.58 839
2792.08 795
2792.58 731
2793.08 906
2793.57 805
2794.07 762
2794.57 749
2795.07 823
2795.57 854
2796.07 804
2796.56 858
2797.06 891
2797.56 905
2798.06 952
2798.56 968
2799.06 990
2799.56 924
2800.05 1004
2800.55 1025
2801.05 1063
2801.55 1023
2802.05 847
2802.55 819
2803.05 795
2803.55 819
2804.05 918
2804.54 993
2805.04 850
2805.54 793
2806.04 804
2806.54 898
2807.04 822
2807.54 1060
2808.04 1038
2808.54 909
2809.04 936
2809.54 842
2810.04 945
2810.54 985
2811.04 1008
2811.54 877
2812.04 889
2812.54 953
2813.04 877
2813.54 880
2814.04 778
2814.54 904
2815.04 896
2815.54 919
2816.04 896
2816.54 794
2817.04 714
2817.54 814
2818.04 860
2818.54 869
2819.04 766
2819.54 802
2820.04 811
2820.54 893
2821.04 844
2821.54 847
2822.04 868
2822.54 887
2823.04 860
2823.54 896
2824.04 869
2824.55 812
2825.05 906
2825.55 737
2826.05 755
2826.55 806
2827.05 752
2827.55 704
2828.05 825
2828.55 797
2829.06 777
2829.56 816
2830.06 651
2830.56 791
2831.06 734
2831.56 591
2832.06 743
2832.57 855
2833.07 887
2833.57 753
2834.07 748
2834.57 799
2835.07 796
2835.58 842
2836.08 844
2836.58 709
2837.08 701
2837.58 813
2838.09 835
2838.59 759
2839.09 881
2839.59 826
2840.10 848
2840.60 775
2841.10 788
2841.60 710
2842.11 768
2842.61 726
2843.11 842
2843.61 800
2844.12 757
2844.62 738
2845.12 829
2845.62 825
2846.13 743
2846.63 672
2847.13 847
2847.64 891
2848.14 875
2848.64 864
2849.14 958
2849.65 948
2850.15 849
2850.65 897
2851.16 960
2851.66 863
2852.16 778
2852.67 869
2853.17 831
2853.67 921
2854.18 958
2854.68 924
2855.18 828
2855.69 763
2856.19 818
2856.70 839
2857.20 871
2857.70 887
2858.21 791
2858.71 819
2859.22 865
2859.72 883
2860.22 913
2860.73 681
2861.23 783
2861.74 826
2862.24 824
2862.74 770
2863.25 743
2863.75 768
2864.26 627
2864.76 694
2865.27 767
2865.77 777
2866.28 845
2866.78 762
2867.28 652
2867.79 715
2868.29 599
2868.80 782
2869.30 724
2869.81 796
2870.31 769
2870.82 750
2871.32 822
2871.83 880
2872.33 941
2872.84 858
2873.34 876
2873.85 852
2874.36 863
2874.86 759
2875.37 914
2875.87 955
2876.38 937
2876.88 910
2877.39 948
2877.89 777
2878.40 861
2878.90 936
2879.41 995
2879.92 844
2880.42 792
2880.93 729
2881.43 935
2881.94 883
2882.45 860
2882.95 848
2883.46 789
2883.96 886
2884.47 871
2884.98 803
2885.48 814
2885.99 850
2886.50 976
2887.00 817
2887.51 871
2888.02 892
2888.52 962
2889.03 1036
2889.53 994
2890.04 920
2890.55 866
2891.06 876
2891.56 895
2892.07 920
2892.58 915
2893.08 979
2893.59 1032
2894.10 1093
2894.60 1028
2895.11 1094
2895.62 1135
2896.13 1108
2896.63 1175
2897.14 1223
2897.65 1076
2898.15 1105
2898.66 1107
2899.17 1083
2899.68 1040
2900.18 1008
2900.69 1023
2901.20 994
2901.71 835
2902.22 818
2902.72 789
2903.23 876
2903.74 919
2904.25 895
2904.75 942
2905.26 1006
2905.77 882
2906.28 1027
2906.79 1012
2907.30 861
2907.80 867
2908.31 895
2908.82 908
2909.33 950
2909.84 876
2910.35 947
2910.85 1048
2911.36 983
2911.87 902
2912.38 882
2912.89 825
2913.40 956
2913.91 976
2914.41 1002
2914.92 829
2915.43 842
2915.94 817
2916.45 865
2916.96 907
2917.47 904
2917.98 875
2918.49 867
2919.00 796
2919.51 809
2920.01 870
2920.52 833
2921.03 896
2921.54 967
2922.05 844
2922.56 835
2923.07 822
2923.58 866
2924.09 955
2924.60 984
2925.11 988
2925.62 923
2926.13 1060
2926.64 994
2927.15 894
2927.66 901
2928.17 903
2928.68 965
2929.19 968
2929.70 875
2930.21 899
2930.72 830
2931.23 774
2931.74 802
2932.25 839
2932.76 743
2933.27 796
2933.78 874
2934.29 890
2934.80 857
2935.31 874
2935.83 830
2936.34 876
2936.85 876
2937.36 936
2937.87 846
2938.38 727
2938.89 854
2939.40 955
2939.91 939
2940.42 902
2940.94 830
2941.45 877
2941.96 803
2942.47 875
2942.98 887
2943.49 828
2944.00 876
2944.51 944
2945.03 864
2945.54 811
2946.05 972
2946.56 885
2947.07 865
2947.58 775
2948.10 867
2948.61 882
2949.12 760
2949.63 747
2950.14 771
2950.66 890
2951.17 850
2951.68 844
2952.19 833
2952.70 783
2953.22 837
2953.73 794
2954.24 814
2954.75 812
2955.26 807
2955.78 878
2956.29 794
2956.80 767
2957.31 785
2957.83 805
2958.34 834
2958.85 759
2959.37 770
2959.88 815
2960.39 807
2960.90 799
2961.42 768
2961.93 827
2962.44 841
2962.96 879
2963.47 911
2963.98 916
2964.50 1011
2965.01 1026
2965.52 959
2966.04 830
2966.55 997
2967.06 869
2967.58 851
2968.09 807
2968.60 699
2969.12 813
2969.63 798
2970.14 839
2970.66 802
2971.17 945
2971.68 936
2972.20 744
2972.71 787
2973.23 841
2973.74 737
2974.25 744
2974.77 810
2975.28 821
2975.80 756
2976.31 778
2976.83 917
2977.34 760
2977.85 906
2978.37 828
2978.88 847
2979.40 801
2979.91 828
2980.43 831
2980.94 831
2981.46 977
2981.97 993
2982.48 914
2983.00 941
2983.51 913
2984.03 897
2984.54 926
2985.06 1122
2985.57 1019
2986.09 1128
2986.60 1016
2987.12 1032
2987.63 1073
2988.15 1024
2988.67 1092
2989.18 1082
2989.70 951
2990.21 1067
2990.73 1102
2991.24 1083
2991.76 989
2992.27 1138
2992.79 1061
2993.30 1083
2993.82 1082
2994.34 1187
2994.85 1176
2995.37 1210
2995.88 1114
2996.40 1159
2996.92 1105
2997.43 993
2997.95 1097
2998.46 1160
2998.98 1187
2999.50 1160
3000.01 1138
3000.53 1156
3001.05 1266
3001.56 1456
3002.08 1524
3002.59 1661
3003.11 1882
3003.63 1830
3004.14 2014
3004.66 2287
3005.18 2428
3005.69 2499
3006.21 2914
3006.73 2949
3007.24 2862
3007.76 3168
3008.28 2836
3008.80 2589
3009.31 2576
3009.83 2367
3010.35 2152
3010.86 1937
3011.38 1660
3011.90 1538
3012.42 1375
3012.93 1296
3013.45 1300
3013.97 1264
3014.49 1205
3015.00 1065
3015.52 1025
3016.04 1164
3016.56 1101
3017.07 999
3017.59 1015
3018.11 1016
3018.63 992
3019.15 1010
3019.66 979
3020.18 914
3020.70 962
3021.22 951
3021.74 1044
3022.25 1063
3022.77 910
3023.29 1149
3023.81 1255
3024.33 1200
3024.85 1172
3025.36 1204
3025.88 1127
3026.40 1078
3026.92 1124
3027.44 1123
3027.96 1106
3028.48 1115
3028.99 1084
3029.51 929
3030.03 992
3030.55 981
3031.07 1049
3031.59 914
3032.11 815
3032.63 902
3033.15 806
3033.66 947
3034.18 1018
3034.70 1006
3035.22 953
3035.74 975
3036.26 956
3036.78 998
3037.30 908
3037.82 970
3038.34 996
3038.86 953
3039.38 960
3039.90 1001
3040.42 964
3040.94 867
3041.46 885
3041.98 865
3042.50 866
3043.02 915
3043.54 878
3044.06 894
3044.58 914
3045.10 915
3045.62 917
3046.14 827
3046.66 919
3047.18 879
3047.70 904
3048.22 920
3048.74 755
3049.26 803
3049.78 846
3050.30 897
3050.82 993
3051.34 999
3051.86 914
3052.38 824
3052.90 803
3053.43 919
3053.95 959
3054.47 905
3054.99 924
3055.51 954
3056.03 848
3056.55 818
3057.07 848
3057.59 869
3058.12 881
3058.64 838
3059.16 922
3059.68 962
3060.20 845
3060.72 915
3061.24 910
3061.77 955
3062.29 878
3062.81 797
3063.33 918
3063.85 1001
3064.37 932
3064.90 964
3065.42 988
3065.94 907
3066.46 986
3066.98 989
3067.51 1056
3068.03 1061
3068.55 1105
3069.07 1075
3069.59 940
3070.12 950
3070.64 1022
3071.16 980
3071.68 1023
3072.21 1009
3072.73 1032
3073.25 1066
3073.77 1048
3074.30 1002
3074.82 848
3075.34 920
3075.86 971
3076.39 1048
3076.91 1051
3077.43 890
3077.96 1014
3078.48 1070
3079.00 1127
3079.52 1094
3080.05 1136
3080.57 1257
3081.09 1415
3081.62 1423
3082.14 1294
3082.66 1257
3083.19 1338
3083.71 1398
3084.23 1430
3084.76 1334
3085.28 1441
3085.80 1440
3086.33 1259
3086.85 1249
3087.38 1204
3087.90 1152
3088.42 1092
3088.95 1103
3089.47 1153
3090.00 1155
3090.52 1294
3091.04 1167
3091.57 1134
3092.09 1053
3092.62 1194
3093.14 1140
3093.66 1088
3094.19 931
3094.71 1092
3095.24 1104
3095.76 1173
3096.29 1287
3096.81 1282
3097.34 1382
3097.86 1581
3098.38 1503
3098.91 1426
3099.43 1591
3099.96 1656
3100.48 1800
3101.01 2070
3101.53 2547
3102.06 2847
3102.58 3184
3103.11 3802
3103.63 4435
3104.16 5071
3104.68 5713
3105.21 5847
3105.73 5683
3106.26 5825
3106.79 5644
3107.31 4702
3107.84 4014
3108.36 3518
3108.89 3093
3109.41 2547
3109.94 2040
3110.46 2031
3110.99 1644
3111.52 1469
3112.04 1475
3112.57 1455
3113.09 1528
3113.62 1477
3114.15 1490
3114.67 1606
3115.20 1462
3115.72 1386
3116.25 1384
3116.78 1482
3117.30 1292
3117.83 1217
3118.35 1233
3118.88 1135
3119.41 1103
3119.93 1120
3120.46 1110
3120.99 1091
3121.51 1246
3122.04 1154
3122.57 1322
3123.09 1323
3123.62 1328
3124.15 1272
3124.67 1254
3125.20 1110
3125.73 1152
3126.26 1262
3126.78 1078
3127.31 1107
3127.84 1090
3128.36 1054
3128.89 1103
3129.42 1118
3129.95 1086
3130.47 977
3131.00 864
3131.53 834
3132.06 874
3132.58 1017
3133.11 1075
3133.64 971
3134.17 814
3134.69 872
3135.22 891
3135.75 946
3136.28 956
3136.81 970
3137.33 952
3137.86 1003
3138.39 1079
3138.92 1007
3139.45 849
3139.97 970
3140.50 925
3141.03 964
3141.56 991
3142.09 934
3142.62 1034
3143.14 1031
3143.67 979
3144.20 882
3144.73 849
3145.26 761
3145.79 865
3146.32 1024
3146.84 1011
3147.37 1005
3147.90 896
3148.43 1031
3148.96 982
3149.49 1158
3150.02 1088
3150.55 1149
3151.08 1043
3151.61 1050
3152.13 1249
3152.66 1179
3153.19 1265
3153.72 1235
3154.25 1177
3154.78 1200
3155.31 1250
3155.84 1066
3156.37 1095
3156.90 1046
3157.43 1101
3157.96 1183
3158.49 1222
3159.02 1323
3159.55 1314
3160.08 1172
3160.61 1142
3161.14 1180
3161.67 1120
3162.20 1125
3162.73 1088
3163.26 1020
3163.79 1091
3164.32 1020
3164.85 1008
3165.38 995
3165.91 1048
3166.44 922
3166.97 905
3167.50 958
3168.03 936
3168.56 961
3169.09 973
3169.62 958
3170.15 850
3170.69 859
3171.22 917
3171.75 873
3172.28 992
3172.81 1106
3173.34 1062
3173.87 1061
3174.40 1083
3174.93 1210
3175.46 1176
3176.00 1102
3176.53 1063
3177.06 1182
3177.59 1178
3178.12 1170
3178.65 1237
3179.18 1220
3179.72 1137
3180.25 1113
3180.78 1018
3181.31 941
3181.84 980
3182.37 1013
3182.91 987
3183.44 1050
3183.97 921
3184.50 874
3185.03 975
3185.56 961
3186.10 900
3186.63 853
3187.16 974
3187.69 1137
3188.23 1084
3188.76 875
3189.29 973
3189.82 908
3190.36 935
3190.89 939
3191.42 972
3191.95 925
3192.49 1047
3193.02 878
3193.55 884
3194.08 1013
3194.62 1000
3195.15 930
3195.68 759
3196.21 877
3196.75 862
3197.28 903
3197.81 960
3198.35 1004
3198.88 994
3199.41 980
3199.95 1008
3200.48 988
3201.01 975
3201.55 1017
3202.08 1036
3202.61 1002
3203.15 1017
3203.68 1096
3204.21 1122
3204.75 1124
3205.28 1108
3205.81 1132
3206.35 1045
3206.88 1018
3207.42 1050
3207.95 1047
3208.48 1036
3209.02 1132
3209.55 1105
3210.09 1160
3210.62 1202
3211.15 1222
3211.69 1086
3212.22 1051
3212.76 1126
3213.29 1073
3213.83 1072
3214.36 1075
3214.89 1115
3215.43 1208
3215.96 1015
3216.50 1012
3217.03 1076
3217.57 1097
3218.10 1058
3218.64 826
3219.17 913
3219.71 1024
3220.24 1059
3220.78 958
3221.31 984
3221.85 1004
3222.38 1128
3222.92 1102
3223.45 1084
3223.99 1062
3224.52 1155
3225.06 1224
3225.59 1279
3226.13 1405
3226.66 1313
3227.20 1154
3227.73 1116
3228.27 1275
3228.81 1028
3229.34 1145
3229.88 1310
3230.41 1272
3230.95 1193
3231.48 1172
3232.02 1261
3232.56 1218
3233.09 1319
3233.63 1278
3234.16 1233
3234.70 1348
3235.24 1246
3235.77 1331
3236.31 1325
3236.85 1183
3237.38 1247
3237.92 1330
3238.45 1495
3238.99 1335
3239.53 1314
3240.06 1375
3240.60 1301
3241.14 1292
3241.67 1232
3242.21 1306
3242.75 1277
3243.28 1405
3243.82 1394
3244.36 1199
3244.90 1318
3245.43 1214
3245.97 1408
3246.51 1470
3247.04 1524
3247.58 1395
3248.12 1330
3248.66 1354
3249.19 1502
3249.73 1385
3250.27 1378
3250.81 1515
3251.34 1438
3251.88 1260
3252.42 1374
3252.96 1451
3253.49 1284
3254.03 1359
3254.57 1484
3255.11 1537
3255.64 1564
3256.18 1550
3256.72 1381
3257.26 1440
3257.80 1516
3258.33 1609
3258.87 1417
3259.41 1772
3259.95 1811
3260.49 1966
3261.03 2116
3261.56 2087
3262.10 2399
3262.64 2577
3263.18 2751
3263.72 3080
3264.26 3428
3264.79 3521
3265.33 3748
3265.87 4013
3266.41 4080
3266.95 4355
3267.49 4509
3268.03 4743
3268.57 4537
3269.10 4759
3269.64 4524
3270.18 4746
3270.72 4446
3271.26 3924
3271.80 3503
3272.34 3122
3272.88 2741
3273.42 2473
3273.96 2164
3274.50 2040
3275.04 1856
3275.58 1926
3276.12 1881
3276.66 1879
3277.19 1738
3277.73 1732
3278.27 1721
3278.81 1745
3279.35 1798
3279.89 1678
3280.43 1735
3280.97 1674
3281.51 1818
3282.05 1882
3282.59 1788
3283.13 1629
3283.67 1688
3284.21 1644
3284.75 1697
3285.29 1654
3285.83 1560
3286.38 1663
3286.92 1736
3287.46 1555
3288.00 1642
3288.54 1738
3289.08 1749
3289.62 1730
3290.16 1870
3290.70 1936
3291.24 2105
3291.78 2087
3292.32 2033
3292.86 1904
3293.40 2006
3293.95 2234
3294.49 2297
3295.03 2321
3295.57 2430
3296.11 2595
3296.65 2814
3297.19 2838
3297.73 2973
3298.28 3194
3298.82 3052
3299.36 2759
3299.90 2690
3300.44 2550
3300.98 2735
3301.52 2588
3302.07 2278
3302.61 2215
3303.15 2034
3303.69 2126
3304.23 2067
3304.77 2098
3305.32 1911
3305.86 1901
3306.40 2075
3306.94 1912
3307.49 1832
3308.03 1963
3308.57 1852
3309.11 1747
3309.65 1646
3310.20 1692
3310.74 1704
3311.28 1707
3311.82 1715
3312.37 1677
3312.91 1675
3313.45 1790
3313.99 1814
3314.54 1771
3315.08 1682
3315.62 1907
3316.17 1955
3316.71 1894
3317.25 2108
3317.79 2322
3318.34 2194
3318.88 2491
3319.42 2591
3319.97 2528
3320.51 2635
3321.05 2794
3321.60 2858
3322.14 2760
3322.68 2976
3323.23 2892
3323.77 2811
3324.31 2724
3324.86 2688
3325.40 2657
3325.94 2447
3326.49 2523
3327.03 2558
3327.58 2394
3328.12 2420
3328.66 2350
3329.21 2341
3329.75 2557
3330.29 2680
3330.84 2780
3331.38 3217
3331.93 3611
3332.47 4479
3333.02 5727
3333.56 7136
3334.10 8892
3334.65 10759
3335.19 12545
3335.74 14865
3336.28 17491
3336.83 18912
3337.37 20026
3337.92 21027
3338.46 21700
3339.00 21118
3339.55 19395
3340.09 17751
3340.64 15485
3341.18 13021
3341.73 11125
3342.27 8928
3342.82 7190
3343.36 5879
3343.91 4702
3344.45 4045
3345.00 3395
3345.54 2934
3346.09 2753
3346.64 2606
3347.18 2423
3347.73 2418
3348.27 2343
3348.82 2185
3349.36 2214
3349.91 2076
3350.45 2062
3351.00 2111
3351.55 2134
3352.09 1955
3352.64 2018
3353.18 2125
3353.73 2064
3354.27 1962
3354.82 1984
3355.37 2024
3355.91 2033
3356.46 1872
3357.00 1804
3357.55 1942
3358.10 1918
3358.64 1798
3359.19 1844
3359.74 1775
3360.28 1877
3360.83 1703
3361.38 1719
3361.92 1723
3362.47 1702
3363.02 1596
3363.56 1576
3364.11 1695
3364.66 1894
3365.20 1829
3365.75 1660
3366.30 1759
3366.84 1698
3367.39 1713
3367.94 1668
3368.48 1600
3369.03 1710
3369.58 1741
3370.13 1763
3370.67 1949
3371.22 1999
3371.77 2062
3372.32 2185
3372.86 2279
3373.41 2271
3373.96 2366
3374.51 2515
3375.05 2580
3375.60 2498
3376.15 2521
3376.70 2656
3377.24 2570
3377.79 2398
3378.34 2230
3378.89 2127
3379.44 2029
3379.98 1801
3380.53 1654
3381.08 1595
3381.63 1477
3382.18 1522
3382.73 1510
3383.27 1410
3383.82 1334
3384.37 1415
3384.92 1396
3385.47 1272
3386.02 1375
3386.56 1341
3387.11 1347
3387.66 1314
3388.21 1260
3388.76 1303
3389.31 1314
3389.86 1344
3390.41 1234
3390.95 1424
3391.50 1316
3392.05 1349
3392.60 1212
3393.15 1119
3393.70 1208
3394.25 1373
3394.80 1324
3395.35 1200
3395.90 1279
3396.45 1175
3397.00 1293
3397.55 1273
3398.10 1193
3398.64 1348
3399.19 1284
3399.74 1309
3400.29 1436
3400.84 1411
3401.39 1400
3401.94 1336
3402.49 1326
3403.04 1309
3403.59 1187
3404.14 1228
3404.69 1271
3405.24 1088
3405.79 1173
3406.34 1249
3406.89 1126
3407.44 1120
3407.99 1287
3408.54 1218
3409.09 1076
3409.65 1280
3410.20 1449
3410.75 1366
3411.30 1306
3411.85 1309
3412.40 1418
3412.95 1528
3413.50 1402
3414.05 1462
3414.60 1437
3415.15 1505
3415.70 1471
3416.25 1461
3416.81 1431
3417.36 1444
3417.91 1465
3418.46 1311
3419.01 1143
3419.56 1065
3420.11 1096
3420.66 1153
3421.22 1085
3421.77 1121
3422.32 1051
3422.87 1153
3423.42 1278
3423.97 1197
3424.52 1236
3425.08 1255
3425.63 1326
3426.18 1245
3426.73 1380
3427.28 1278
3427.84 1211
3428.39 1336
3428.94 1239
3429.49 1026
3430.04 1042
3430.60 1106
3431.15 1046
3431.70 1068
3432.25 1208
3432.80 1139
3433.36 1114
3433.91 1011
3434.46 1035
3435.01 988
3435.57 1164
3436.12 1098
3436.67 1054
3437.22 1120
3437.78 1121
3438.33 1144
3438.88 1093
3439.44 1109
3439.99 1145
3440.54 1168
3441.09 1273
3441.65 1262
3442.20 1132
3442.75 1084
3443.31 1168
3443.86 1110
3444.41 1163
3444.97 1042
3445.52 1017
3446.07 1108
3446.63 1036
3447.18 1206
3447.73 1070
3448.29 1044
3448.84 1060
3449.40 1151
3449.95 1107
3450.50 1001
3451.06 925
3451.61 999
3452.16 1011
3452.72 986
3453.27 986
3453.83 1046
3454.38 999
3454.93 1097
3455.49 1086
3456.04 1041
3456.60 1008
3457.15 1058
3457.71 1000
3458.26 941
3458.81 971
3459.37 1004
3459.92 989
3460.48 1152
3461.03 1141
3461.59 997
3462.14 1010
3462.70 1039
3463.25 936
3463.81 1027
3464.36 1086
3464.92 1146
3465.47 1145
3466.03 1109
3466.58 1014
3467.14 1126
3467.69 1108
3468.25 1060
3468.80 1169
3469.36 1105
3469.91 1104
3470.47 1148
3471.02 1250
3471.58 1211
3472.13 1331
3472.69 1315
3473.24 1329
3473.80 1303
3474.36 1261
3474.91 1411
3475.47 1427
3476.02 1233
3476.58 1289
3477.13 1324
3477.69 1382
3478.25 1389
3478.80 1251
3479.36 1368
3479.91 1302
3480.47 1315
3481.03 1435
3481.58 1554
3482.14 1503
3482.70 1462
3483.25 1428
3483.81 1520
3484.37 1609
3484.92 1545
3485.48 1698
3486.04 1650
3486.59 1650
3487.15 1738
3487.71 1714
3488.26 1613
3488.82 2111
3489.38 2341
3489.93 2540
3490.49 2724
3491.05 3182
3491.60 3730
3492.16 4483
3492.72 5031
3493.27 5189
3493.83 5351
3494.39 5268
3494.95 5619
3495.50 5617
3496.06 5277
3496.62 4695
3497.18 4211
3497.73 3685
3498.29 2959
3498.85 2769
3499.41 2368
3499.96 2308
3500.52 2305
3501.08 2150
3501.64 2255
3502.20 2198
3502.75 2132
3503.31 2473
3503.87 2571
3504.43 2628
3504.99 2843
3505.54 2891
3506.10 3044
3506.66 2975
3507.22 3103
3507.78 3036
3508.34 3078
3508.89 2779
3509.45 2538
3510.01 2690
3510.57 2529
3511.13 2369
3511.69 2088
3512.25 1853
3512.80 1757
3513.36 1720
3513.92 1642
3514.48 1472
3515.04 1352
3515.60 1301
3516.16 1246
3516.72 1233
3517.28 1112
3517.83 1162
3518.39 1173
3518.95 1139
3519.51 1125
3520.07 1150
3520.63 1145
3521.19 1117
3521.75 1192
3522.31 1253
3522.87 1270
3523.43 1278
3523.99 1198
3524.55 1232
3525.11 1158
3525.67 1252
3526.23 1198
3526.79 1157
3527.35 977
3527.91 1059
3528.47 1056
3529.03 1045
3529.59 1101
3530.15 1215
3530.71 1134
3531.27 1090
3531.83 1087
3532.39 1044
3532.95 1128
3533.51 1169
3534.07 1242
3534.63 1090
3535.19 1161
3535.75 1211
3536.31 1197
3536.87 1215
3537.43 1267
3537.99 1301
3538.55 1258
3539.12 1216
3539.68 1220
3540.24 1202
3540.80 1286
3541.36 1278
3541.92 1249
3542.48 1205
3543.04 1166
3543.60 1146
3544.16 1227
3544.73 1115
3545.29 1159
3545.85 1191
3546.41 1176
3546.97 1199
3547.53 1165
3548.09 1151
3548.66 1047
3549.22 1122
3549.78 1133
3550.34 1144
3550.90 1159
3551.46 1129
3552.03 1117
3552.59 940
3553.15 1064
3553.71 952
3554.27 859
3554.84 861
3555.40 935
3555.96 892
3556.52 955
3557.09 909
3557.65 878
3558.21 885
3558.77 1065
3559.33 907
3559.90 943
3560.46 988
3561.02 1110
3561.58 994
3562.15 959
3562.71 1086
3563.27 1046
3563.84 977
3564.40 1005
3564.96 1081
3565.52 1003
3566.09 1067
3566.65 1042
3567.21 958
3567.78 985
3568.34 1027
3568.90 1012
3569.47 853
3570.03 931
3570.59 889
3571.16 852
3571.72 868
3572.28 913
3572.85 903
3573.41 887
3573.97 810
3574.54 895
3575.10 1028
3575.66 1055
3576.23 1050
3576.79 1078
3577.36 1158
3577.92 1094
3578.48 1117
3579.05 1307
3579.61 1242
3580.18 1167
3580.74 1315
3581.30 1301
3581.87 1143
3582.43 1117
3583.00 1112
3583.56 974
3584.13 954
3584.69 1044
3585.25 1061
3585.82 968
3586.38 1059
3586.95 1103
3587.51 1048
3588.08 1038
3588.64 880
3589.21 1003
3589.77 908
3590.34 876
3590.90 923
3591.47 950
3592.03 1000
3592.60 1045
3593.16 876
3593.73 987
3594.29 997
3594.86 871
3595.42 907
3595.99 838
3596.55 817
3597.12 907
3597.68 891
3598.25 950
3598.82 968
3599.38 1008
3599.95 957
3600.51 988
3601.08 974
3601.64 912
3602.21 970
3602.78 1000
3603.34 993
3603.91 928
3604.47 891
3605.04 848
3605.61 921
3606.17 897
3606.74 789
3607.30 839
3607.87 839
3608.44 881
3609.00 883
3609.57 742
3610.14 693
3610.70 785
3611.27 817
3611.84 831
3612.40 837
3612.97 784
3613.54 860
3614.10 891
3614.67 977
3615.24 954
3615.80 962
3616.37 917
3616.94 1093
3617.50 1054
3618.07 1231
3618.64 1218
3619.21 1195
3619.77 1324
3620.34 1446
3620.91 1315
3621.47 1269
3622.04 1315
3622.61 1420
3623.18 1261
3623.74 1137
3624.31 1053
3624.88 1007
3625.45 1036
3626.01 1139
3626.58 1005
3627.15 878
3627.72 1007
3628.29 921
3628.85 887
3629.42 869
3629.99 954
3630.56 1060
3631.13 1045
3631.69 927
3632.26 869
3632.83 874
3633.40 1000
3633.97 960
3634.54 917
3635.10 896
3635.67 815
3636.24 898
3636.81 967
3637.38 935
3637.95 891
3638.52 1044
3639.08 1043
3639.65 1053
3640.22 1005
3640.79 1167
3641.36 1128
3641.93 1072
3642.50 988
3643.07 1129
3643.64 1325
3644.20 1401
3644.77 1402
3645.34 1267
3645.91 1163
3646.48 1038
3647.05 1201
3647.62 1105
3648.19 1005
3648.76 984
3649.33 956
3649.90 864
3650.47 1025
3651.04 1106
3651.61 1106
3652.18 1153
3652.75 1289
3653.32 1182
3653.89 1071
3654.46 1196
3655.03 1243
3655.60 1207
3656.17 1166
3656.74 1099
3657.31 1167
3657.88 1154
3658.45 1173
3659.02 1077
3659.59 1082
3660.16 1047
3660.73 1037
3661.30 897
3661.87 1079
3662.44 1140
3663.01 1023
3663.58 1132
3664.15 1159
3664.72 1152
3665.29 1177
3665.86 1147
3666.43 1125
3667.01 1157
3667.58 1288
3668.15 1186
3668.72 1189
3669.29 1111
3669.86 1130
3670.43 1163
3671.00 1048
3671.57 1012
3672.15 925
3672.72 881
3673.29 886
3673.86 1094
3674.43 976
3675.00 949
3675.57 966
3676.15 911
3676.72 844
3677.29 940
3677.86 930
3678.43 906
3679.00 930
3679.58 858
3680.15 976
3680.72 895
3681.29 958
3681.86 904
3682.44 941
3683.01 840
3683.58 783
3684.15 775
3684.73 841
3685.30 849
3685.87 823
3686.44 880
3687.02 828
3687.59 756
3688.16 849
3688.73 877
3689.31 807
3689.88 786
3690.45 955
3691.02 928
3691.60 964
3692.17 1028
3692.74 866
3693.32 900
3693.89 959
3694.46 850
3695.03 780
3695.61 839
3696.18 913
3696.75 916
3697.33 868
3697.90 901
3698.47 922
3699.05 936
3699.62 924
3700.19 858
3700.77 865
3701.34 887
3701.91 815
3702.49 877
3703.06 857
3703.64 835
3704.21 838
3704.78 840
3705.36 825
3705.93 905
3706.51 915
3707.08 959
3707.65 1116
3708.23 1008
3708.80 875
3709.38 881
3709.95 923
3710.52 898
3711.10 929
3711.67 866
3712.25 908
3712.82 850
3713.40 916
3713.97 879
3714.55 937
3715.12 837
3715.69 762
3716.27 899
3716.84 958
3717.42 897
3717.99 885
3718.57 948
3719.14 925
3719.72 906
3720.29 906
3720.87 841
3721.44 872
3722.02 849
3722.59 871
3723.17 805
3723.75 851
3724.32 781
3724.90 820
3725.47 792
3726.05 721
3726.62 759
3727.20 732
3727.77 682
3728.35 803
3728.92 746
3729.50 737
3730.08 797
3730.65 822
3731.23 923
3731.80 870
3732.38 850
3732.96 976
3733.53 1076
3734.11 907
3734.68 888
3735.26 953
3735.84 926
3736.41 1123
3736.99 1081
3737.57 994
3738.14 1034
3738.72 923
3739.30 870
3739.87 850
3740.45 790
3741.03 814
3741.60 804
3742.18 831
3742.76 809
3743.33 816
3743.91 884
3744.49 841
3745.06 851
3745.64 798
3746.22 789
3746.79 788
3747.37 857
3747.95 869
3748.53 745
3749.10 856
3749.68 928
3750.26 900
3750.83 850
3751.41 794
3751.99 762
3752.57 821
3753.14 809
3753.72 859
3754.30 818
3754.88 933
3755.46 829
3756.03 825
3756.61 849
3757.19 814
3757.77 773
3758.35 753
3758.92 845
3759.50 869
3760.08 843
3760.66 935
3761.24 789
3761.81 780
3762.39 860
3762.97 827
3763.55 788
3764.13 723
3764.71 745
3765.28 877
3765.86 906
3766.44 852
3767.02 801
3767.60 884
3768.18 843
3768.76 802
3769.34 787
3769.91 788
3770.49 887
3771.07 946
3771.65 838
3772.23 802
3772.81 838
3773.39 926
3773.97 959
3774.55 894
3775.13 857
3775.71 874
3776.28 807
3776.86 841
3777.44 878
3778.02 805
3778.60 776
3779.18 813
3779.76 818
3780.34 743
3780.92 762
3781.50 849
3782.08 844
3782.66 810
3783.24 733
3783.82 729
3784.40 780
3784.98 804
3785.56 773
3786.14 839
3786.72 800
3787.30 914
3787.88 947
3788.46 924
3789.04 889
3789.62 878
3790.20 926
3790.78 817
3791.36 884
3791.94 994
3792.53 1004
3793.11 929
3793.69 877
3794.27 840
3794.85 856
3795.43 938
3796.01 931
3796.59 971
3797.17 1033
3797.75 951
3798.33 934
3798.91 925
3799.50 988
3800.08 1034
3800.66 1056
3801.24 1133
3801.82 1015
3802.40 1045
3802.98 1168
3803.57 1210
3804.15 1211
3804.73 1126
3805.31 1126
3805.89 1162
3806.47 1018
3807.05 1028
3807.64 1180
3808.22 1134
3808.80 1129
3809.38 1118
3809.96 1166
3810.55 1178
3811.13 1200
3811.71 1206
3812.29 1170
3812.87 1233
3813.46 1217
3814.04 1228
3814.62 1181
3815.20 1283
3815.79 1353
3816.37 1364
3816.95 1231
3817.53 1306
3818.12 1406
3818.70 1423
3819.28 1166
3819.86 1137
3820.45 1058
3821.03 1037
3821.61 1064
3822.20 1027
3822.78 1053
3823.36 1038
3823.94 920
3824.53 1000
3825.11 1002
3825.69 959
3826.28 937
3826.86 937
3827.44 916
3828.03 878
3828.61 1002
3829.19 974
3829.78 902
3830.36 798
3830.94 855
3831.53 914
3832.11 994
3832.69 949
3833.28 989
3833.86 923
3834.45 811
3835.03 870
3835.61 816
3836.20 844
3836.78 718
3837.37 730
3837.95 879
3838.53 802
3839.12 818
3839.70 909
3840.29 839
3840.87 836
3841.46 822
3842.04 881
3842.62 853
3843.21 815
3843.79 857
3844.38 850
3844.96 785
3845.55 912
3846.13 856
3846.72 858
3847.30 753
3847.89 833
3848.47 780
3849.06 851
3849.64 823
3850.23 901
3850.81 908
3851.40 783
3851.98 876
3852.57 986
3853.15 879
3853.74 831
3854.32 823
3854.91 801
3855.49 771
3856.08 875
3856.66 800
3857.25 864
3857.84 934
3858.42 908
3859.01 990
3859.59 1046
3860.18 1031
3860.76 1075
3861.35 1150
3861.94 1199
3862.52 1209
3863.11 1161
3863.69 1250
3864.28 1192
3864.87 1243
3865.45 1158
3866.04 1068
3866.62 1012
3867.21 1189
3867.80 1214
3868.38 1065
3868.97 1009
3869.56 1048
3870.14 1029
3870.73 938
3871.32 882
3871.90 1016
3872.49 910
3873.08 998
3873.66 1021
3874.25 994
3874.84 969
3875.42 956
3876.01 1046
3876.60 982
3877.19 985
3877.77 901
3878.36 910
3878.95 977
3879.53 906
3880.12 816
3880.71 860
3881.30 850
3881.88 855
3882.47 783
3883.06 765
3883.65 780
3884.23 760
3884.82 718
3885.41 845
3886.00 806
3886.58 839
3887.17 775
3887.76 808
3888.35 817
3888.94 835
3889.52 998
3890.11 936
3890.70 968
3891.29 1004
3891.88 944
3892.46 968
3893.05 997
3893.64 966
3894.23 972
3894.82 928
3895.41 884
3895.99 852
3896.58 834
3897.17 957
3897.76 949
3898.35 887
3898.94 861
3899.53 864
3900.12 897
3900.70 962
3901.29 834
3901.88 774
3902.47 881
3903.06 870
3903.65 877
3904.24 924
3904.83 931
3905.42 960
3906.01 914
3906.60 855
3907.18 832
3907.77 718
3908.36 844
3908.95 915
3909.54 839
3910.13 771
3910.72 799
3911.31 918
3911.90 837
3912.49 860
3913.08 845
3913.67 741
3914.26 793
3914.85 680
3915.44 739
3916.03 695
3916.62 876
3917.21 830
3917.80 801
3918.39 792
3918.98 778
3919.57 695
3920.16 697
3920.75 755
3921.34 818
3921.93 737
3922.52 759
3923.11 798
3923.70 773
3924.30 729
3924.89 722
3925.48 722
3926.07 682
3926.66 812
3927.25 710
3927.84 816
3928.43 766
3929.02 717
3929.61 772
3930.20 815
3930.80 692
3931.39 671
3931.98 713
3932.57 683
3933.16 696
3933.75 652
3934.34 717
3934.93 808
3935.53 762
3936.12 716
3936.71 778
3937.30 744
3937.89 749
3938.48 875
3939.08 711
3939.67 760
3940.26 795
3940.85 744
3941.44 726
3942.04 778
3942.63 832
3943.22 867
3943.81 851
3944.40 829
3945.00 792
3945.59 903
3946.18 869
3946.77 854
3947.36 866
3947.96 764
3948.55 758
3949.14 687
3949.73 762
3950.33 745
3950.92 747
3951.51 827
3952.11 829
3952.70 697
3953.29 748
3953.88 783
3954.48 761
3955.07 804
3955.66 746
3956.26 817
3956.85 828
3957.44 912
3958.04 866
3958.63 814
3959.22 877
3959.81 868
3960.41 767
3961.00 751
3961.60 960
3962.19 907
3962.78 866
3963.38 814
3963.97 762
3964.56 812
3965.16 867
3965.75 920
3966.34 834
3966.94 883
3967.53 1008
3968.13 1069
3968.72 996
3969.31 886
3969.91 953
3970.50 1027
3971.10 947
3971.69 868
3972.28 836
3972.88 901
3973.47 877
3974.07 858
3974.66 883
3975.26 1063
3975.85 956
3976.45 967
3977.04 1052
3977.63 1159
3978.23 1155
3978.82 1202
3979.42 1136
3980.01 1157
3980.61 1222
3981.20 1206
3981.80 1112
3982.39 1084
3982.99 1037
3983.58 963
3984.18 908
3984.77 827
3985.37 871
3985.96 870
3986.56 997
3987.16 856
3987.75 883
3988.35 911
3988.94 905
3989.54 843
3990.13 881
3990.73 995
3991.32 911
3991.92 1000
3992.52 909
3993.11 912
3993.71 841
3994.30 938
3994.90 985
3995.50 1019
3996.09 934
3996.69 938
3997.28 880
3997.88 938
3998.48 957
3999.07 896
3999.67 901
4000.26 849
4000.86 968
4001.46 1015
4002.05 891
4002.65 785
4003.25 920
4003.84 885
4004.44 909
4005.04 979
4005.63 926
4006.23 989
4006.83 898
4007.42 851
4008.02 882
4008.62 868
4009.21 896
4009.81 843
4010.41 822
4011.01 937
4011.60 871
4012.20 811
4012.80 891
4013.40 854
4013.99 815
4014.59 855
4015.19 903
4015.78 939
4016.38 877
4016.98 920
4017.58 854
4018.18 969
4018.77 918
4019.37 1002
4019.97 875
4020.57 863
4021.16 843
4021.76 838
4022.36 811
4022.96 860
4023.56 906
4024.15 850
4024.75 906
4025.35 890
4025.95 955
4026.55 977
4027.15 885
4027.74 899
4028.34 974
4028.94 1070
4029.54 973
4030.14 1063
4030.74 1135
4031.34 1076
4031.93 1134
4032.53 1099
4033.13 1069
4033.73 1107
4034.33 1088
4034.93 1035
4035.53 1098
4036.13 1102
4036.73 998
4037.32 1002
4037.92 1061
4038.52 1090
4039.12 864
4039.72 900
4040.32 901
4040.92 847
4041.52 810
4042.12 786
4042.72 711
4043.32 731
4043.92 790
4044.52 765
4045.12 728
4045.72 782
4046.32 646
4046.92 703
4047.52 758
4048.12 725
4048.72 738
4049.32 684
4049.92 730
4050.52 743
4051.12 642
4051.72 801
4052.32 838
4052.92 832
4053.52 809
4054.12 897
4054.72 757
4055.32 787
4055.92 815
4056.52 868
4057.12 776
4057.72 703
4058.32 783
4058.92 796
4059.52 795
4060.12 833
4060.72 740
4061.33 844
4061.93 658
4062.53 788
4063.13 704
4063.73 748
4064.33 835
4064.93 770
4065.53 832
4066.13 730
4066.74 749
4067.34 808
4067.94 794
4068.54 735
4069.14 797
4069.74 670
4070.34 721
4070.95 709
4071.55 719
4072.15 785
4072.75 698
4073.35 689
4073.95 739
4074.56 762
4075.16 754
4075.76 672
4076.36 660
4076.96 713
4077.57 731
4078.17 781
4078.77 801
4079.37 752
4079.97 712
4080.58 635
4081.18 619
4081.78 690
4082.38 762
4082.99 735
4083.59 710
4084.19 832
4084.79 816
4085.40 696
4086.00 634
4086.60 743
4087.21 695
4087.81 753
4088.41 705
4089.01 712
4089.62 839
4090.22 776
4090.82 784
4091.43 746
4092.03 742
4092.63 795
4093.24 788
4093.84 717
4094.44 764
4095.05 737
4095.65 777
4096.25 671
4096.86 712
4097.46 794
4098.06 793
4098.67 879
4099.27 865
4099.87 735
4100.48 670
4101.08 664
4101.69 775
4102.29 726
4102.89 693
4103.50 700
4104.10 723
4104.71 649
4105.31 641
4105.91 729
4106.52 691
4107.12 724
4107.73 740
4108.33 733
4108.94 755
4109.54 722
4110.14 654
4110.75 727
4111.35 713
4111.96 705
4112.56 766
4113.17 747
4113.77 694
4114.38 721
4114.98 730
4115.59 719
4116.19 723
4116.80 726
4117.40 673
4118.01 678
4118.61 689
4119.22 671
4119.82 688
4120.43 714
4121.03 645
4121.64 719
4122.24 824
4122.85 747
4123.46 726
4124.06 670
4124.67 669
4125.27 715
4125.88 685
4126.48 660
4127.09 726
4127.69 718
4128.30 707
4128.91 654
4129.51 720
4130.12 686
4130.72 657
4131.33 642
4131.94 713
4132.54 717
4133.15 645
4133.76 722
4134.36 743
4134.97 637
4135.57 770
4136.18 701
4136.79 798
4137.39 799
4138.00 747
4138.61 718
4139.21 750
4139.82 759
4140.43 854
4141.03 874
4141.64 813
4142.25 887
4142.85 901
4143.46 812
4144.07 830
4144.67 805
4145.28 771
4145.89 822
4146.50 801
4147.10 816
4147.71 754
4148.32 734
4148.93 764
4149.53 754
4150.14 752
4150.75 749
4151.36 692
4151.96 621
4152.57 699
4153.18 806
4153.79 749
4154.39 715
4155.00 704
4155.61 766
4156.22 798
4156.82 770
4157.43 697
4158.04 773
4158.65 819
4159.26 734
4159.87 786
4160.47 791
4161.08 742
4161.69 727
4162.30 748
4162.91 772
4163.52 745
4164.12 754
4164.73 788
4165.34 799
4165.95 772
4166.56 805
4167.17 749
4167.78 754
4168.38 828
4168.99 794
4169.60 769
4170.21 770
4170.82 754
4171.43 833
4172.04 723
4172.65 709
4173.26 799
4173.86 854
4174.47 771
4175.08 665
4175.69 751
4176.30 753
4176.91 709
4177.52 708
4178.13 784
4178.74 709
4179.35 706
4179.96 746
4180.57 792
4181.18 852
4181.79 798
4182.40 796
4183.01 795
4183.62 799
4184.23 796
4184.84 759
4185.45 717
4186.06 628
4186.67 659
4187.28 841
4187.89 872
4188.50 728
4189.11 733
4189.72 696
4190.33 635
4190.94 702
4191.55 799
4192.16 816
4192.77 765
4193.38 827
4193.99 850
4194.60 788
4195.21 872
4195.82 858
4196.44 904
4197.05 835
4197.66 903
4198.27 821
4198.88 870
4199.49 842
4200.10 794
4200.71 811
4201.32 771
4201.94 659
4202.55 794
4203.16 736
4203.77 780
4204.38 754
4204.99 720
4205.60 755
4206.21 746
4206.83 781
4207.44 795
4208.05 792
4208.66 678
4209.27 695
4209.89 725
4210.50 795
4211.11 780
4211.72 725
4212.33 773
4212.94 768
4213.56 737
4214.17 737
4214.78 758
4215.39 745
4216.01 721
4216.62 745
4217.23 705
4217.84 877
4218.46 793
4219.07 882
4219.68 922
4220.29 916
4220.91 982
4221.52 955
4222.13 942
4222.74 993
4223.36 961
4223.97 936
4224.58 902
4225.19 934
4225.81 1042
4226.42 1102
4227.03 1040
4227.65 936
4228.26 988
4228.87 916
4229.49 1033
4230.10 987
4230.71 1018
4231.33 1004
4231.94 1100
4232.55 1200
4233.17 1238
4233.78 1366
4234.39 1619
4235.01 1518
4235.62 1571
4236.23 1515
4236.85 1722
4237.46 1867
4238.08 1661
4238.69 1747
4239.30 1660
4239.92 1425
4240.53 1359
4241.15 1155
4241.76 1029
4242.37 995
4242.99 1010
4243.60 906
4244.22 982
4244.83 874
4245.45 899
4246.06 858
4246.67 834
4247.29 948
4247.90 959
4248.52 985
4249.13 928
4249.75 866
4250.36 882
4250.98 862
4251.59 941
4252.21 878
4252.82 814
4253.44 933
4254.05 805
4254.67 743
4255.28 807
4255.90 828
4256.51 706
4257.13 776
4257.74 744
4258.36 776
4258.97 813
4259.59 783
4260.20 808
4260.82 859
4261.44 831
4262.05 869
4262.67 922
4263.28 806
4263.90 694
4264.51 714
4265.13 824
4265.75 869
4266.36 874
4266.98 887
4267.59 867
4268.21 829
4268.83 912
4269.44 829
4270.06 930
4270.67 996
4271.29 943
4271.91 920
4272.52 858
4273.14 850
4273.76 933
4274.37 829
4274.99 947
4275.61 956
4276.22 978
4276.84 975
4277.46 948
4278.07 1057
4278.69 1080
4279.31 1042
4279.92 1112
4280.54 1048
4281.16 1047
4281.77 1011
4282.39 907
4283.01 845
4283.63 886
4284.24 915
4284.86 844
4285.48 921
4286.09 908
4286.71 818
4287.33 809
4287.95 804
4288.56 762
4289.18 823
4289.80 873
4290.42 835
4291.03 912
4291.65 871
4292.27 898
4292.89 834
4293.51 762
4294.12 770
4294.74 749
4295.36 821
4295.98 846
4296.60 805
4297.21 730
4297.83 742
4298.45 790
4299.07 808
4299.69 762
4300.31 790
4300.92 694
4301.54 740
4302.16 776
4302.78 751
4303.40 772
4304.02 765
4304.63 763
4305.25 717
4305.87 825
4306.49 838
4307.11 780
4307.73 781
4308.35 826
4308.97 859
4309.59 874
4310.20 760
4310.82 817
4311.44 810
4312.06 829
4312.68 889
4313.30 901
4313.92 919
4314.54 913
4315.16 890
4315.78 993
4316.40 861
4317.02 893
4317.64 855
4318.26 768
4318.88 777
4319.50 795
4320.12 916
4320.74 901
4321.36 882
4321.98 972
4322.60 942
4323.22 949
4323.84 876
4324.46 970
4325.08 983
4325.70 878
4326.32 879
4326.94 1097
4327.56 1174
4328.18 1153
4328.80 1016
4329.42 1124
4330.04 1113
4330.66 1007
4331.28 1065
4331.90 1134
4332.52 1120
4333.14 1213
4333.76 1201
4334.38 1265
4335.00 1328
4335.63 1319
4336.25 1693
4336.87 1869
4337.49 2054
4338.11 1995
4338.73 2056
4339.35 2185
4339.97 2356
4340.59 2381
4341.22 2367
4341.84 2263
4342.46 2203
4343.08 2293
4343.70 2070
4344.32 2356
4344.94 2691
4345.57 2626
4346.19 2945
4346.81 3471
4347.43 3633
4348.05 4068
4348.67 3963
4349.30 3881
4349.92 3963
4350.54 3576
4351.16 3452
4351.78 2826
4352.41 2309
4353.03 2122
4353.65 1914
4354.27 1749
4354.90 1540
4355.52 1451
4356.14 1434
4356.76 1236
4357.38 1181
4358.01 1316
4358.63 1308
4359.25 1263
4359.87 1323
4360.50 1380
4361.12 1233
4361.74 1241
4362.37 1273
4362.99 1330
4363.61 1199
4364.23 1187
4364.86 1325
4365.48 1193
4366.10 1116
4366.73 1102
4367.35 1072
4367.97 1106
4368.60 1019
4369.22 1021
4369.84 965
4370.47 946
4371.09 960
4371.71 951
4372.34 961
4372.96 969
4373.58 836
4374.21 793
4374.83 934
4375.46 929
4376.08 829
4376.70 938
4377.33 878
4377.95 944
4378.57 929
4379.20 943
4379.82 923
4380.45 954
4381.07 976
4381.70 966
4382.32 1084
4382.94 991
4383.57 936
4384.19 1007
4384.82 963
4385.44 1098
4386.07 973
4386.69 988
4387.32 994
4387.94 905
4388.56 908
4389.19 972
4389.81 970
4390.44 849
4391.06 931
4391.69 1006
4392.31 1044
4392.94 1020
4393.56 1048
4394.19 1047
4394.81 1015
4395.44 872
4396.06 1019
4396.69 862
4397.31 814
4397.94 877
4398.57 895
4399.19 792
4399.82 787
4400.44 859
4401.07 885
4401.69 876
4402.32 938
4402.94 1022
4403.57 985
4404.20 851
4404.82 907
4405.45 940
4406.07 875
4406.70 765
4407.33 756
4407.95 871
4408.58 862
4409.20 915
4409.83 856
4410.46 814
4411.08 856
4411.71 805
4412.34 874
4412.96 763
4413.59 867
4414.21 827
4414.84 934
4415.47 952
4416.09 885
4416.72 937
4417.35 856
4417.97 867
4418.60 907
4419.23 906
4419.86 859
4420.48 777
4421.11 799
4421.74 770
4422.36 864
4422.99 886
4423.62 811
4424.25 815
4424.87 888
4425.50 828
4426.13 868
4426.75 823
4427.38 733
4428.01 735
4428.64 720
4429.26 791
4429.89 781
4430.52 812
4431.15 697
4431.78 780
4432.40 905
4433.03 873
4433.66 865
4434.29 739
4434.91 727
4435.54 890
4436.17 949
4436.80 887
4437.43 803
4438.06 934
4438.68 909
4439.31 946
4439.94 831
4440.57 838
4441.20 822
4441.83 753
4442.45 816
4443.08 884
4443.71 843
4444.34 856
4444.97 869
4445.60 773
4446.23 858
4446.86 1022
4447.48 908
4448.11 957
4448.74 909
4449.37 1012
4450.00 1025
4450.63 929
4451.26 932
4451.89 903
4452.52 913
4453.15 956
4453.78 909
4454.40 845
4455.03 855
4455.66 951
4456.29 961
4456.92 1074
4457.55 949
4458.18 943
4458.81 1100
4459.44 1112
4460.07 1021
4460.70 1048
4461.33 1065
4461.96 999
4462.59 845
4463.22 891
4463.85 858
4464.48 790
4465.11 720
4465.74 767
4466.37 801
4467.00 817
4467.63 647
4468.26 671
4468.89 710
4469.52 754
4470.15 784
4470.78 785
4471.41 818
4472.04 800
4472.68 774
4473.31 786
4473.94 754
4474.57 728
4475.20 735
4475.83 699
4476.46 753
4477.09 751
4477.72 713
4478.35 676
4478.98 776
4479.62 814
4480.25 741
4480.88 768
4481.51 879
4482.14 804
4482.77 807
4483.40 877
4484.04 793
4484.67 774
4485.30 863
4485.93 945
4486.56 925
4487.19 925
4487.82 813
4488.46 796
4489.09 916
4489.72 879
4490.35 957
4490.98 993
4491.62 963
4492.25 924
4492.88 951
4493.51 983
4494.14 913
4494.78 869
4495.41 935
4496.04 915
4496.67 814
4497.31 784
4497.94 824
4498.57 883
4499.20 942
4499.84 1031
4500.47 1025
4501.10 1062
4501.73 1210
4502.37 1299
4503.00 1268
4503.63 1418
4504.27 1267
4504.90 1262
4505.53 1384
4506.16 1162
4506.80 1017
4507.43 1053
4508.06 1115
4508.70 966
4509.33 812
4509.96 850
4510.60 872
4511.23 989
4511.86 988
4512.50 893
4513.13 903
4513.76 851
4514.40 878
4515.03 898
4515.66 792
4516.30 824
4516.93 833
4517.57 865
4518.20 891
4518.83 836
4519.47 787
4520.10 862
4520.74 868
4521.37 746
4522.00 764
4522.64 742
4523.27 757
4523.91 749
4524.54 779
4525.18 855
4525.81 781
4526.44 815
4527.08 809
4527.71 765
4528.35 911
4528.98 1015
4529.62 1088
4530.25 1034
4530.89 1204
4531.52 1195
4532.16 1349
4532.79 1389
4533.43 1504
4534.06 1584
4534.70 1432
4535.33 1382
4535.97 1286
4536.60 1325
4537.24 1213
4537.87 1224
4538.51 1032
4539.14 1027
4539.78 901
4540.41 923
4541.05 783
4541.68 858
4542.32 921
4542.96 819
4543.59 825
4544.23 744
4544.86 810
4545.50 799
4546.13 779
4546.77 788
4547.41 759
4548.04 704
4548.68 700
4549.31 748
4549.95 791
4550.59 717
4551.22 714
4551.86 750
4552.50 823
4553.13 829
4553.77 766
4554.40 722
4555.04 748
4555.68 817
4556.31 733
4556.95 808
4557.59 882
4558.22 845
4558.86 802
4559.50 786
4560.13 702
4560.77 785
4561.41 783
4562.04 827
4562.68 836
4563.32 727
4563.96 721
4564.59 744
4565.23 753
4565.87 845
4566.50 842
4567.14 768
4567.78 808
4568.42 827
4569.05 771
4569.69 769
4570.33 834
4570.97 788
4571.60 859
4572.24 778
4572.88 761
4573.52 892
4574.16 833
4574.79 829
4575.43 824
4576.07 815
4576.71 713
4577.34 717
4577.98 696
4578.62 849
4579.26 864
4579.90 802
4580.54 832
4581.17 910
4581.81 878
4582.45 907
4583.09 822
4583.73 827
4584.37 885
4585.00 875
4585.64 862
4586.28 790
4586.92 811
4587.56 860
4588.20 944
4588.84 896
4589.48 980
4590.11 1032
4590.75 1141
4591.39 1216
4592.03 1316
4592.67 1360
4593.31 1540
4593.95 1419
4594.59 1395
4595.23 1299
4595.87 1290
4596.51 1309
4597.15 1162
4597.79 961
4598.42 980
4599.06 1030
4599.70 952
4600.34 870
4600.98 907
4601.62 895
4602.26 974
4602.90 954
4603.54 942
4604.18 866
4604.82 929
4605.46 841
4606.10 845
4606.74 913
4607.38 886
4608.02 885
4608.66 855
4609.30 899
4609.94 813
4610.58 758
4611.22 880
4611.86 905
4612.50 780
4613.15 821
4613.79 784
4614.43 816
4615.07 812
4615.71 849
4616.35 789
4616.99 809
4617.63 810
4618.27 736
4618.91 812
4619.55 798
4620.19 811
4620.83 768
4621.48 709
4622.12 787
4622.76 854
4623.40 788
4624.04 737
4624.68 706
4625.32 729
4625.96 788
4626.61 677
4627.25 696
4627.89 786
4628.53 779
4629.17 785
4629.81 789
4630.46 744
4631.10 794
4631.74 725
4632.38 828
4633.02 819
4633.66 785
4634.31 809
4634.95 789
4635.59 855
4636.23 956
4636.88 870
4637.52 860
4638.16 936
4638.80 898
4639.44 858
4640.09 850
4640.73 936
4641.37 905
4642.01 944
4642.66 968
4643.30 915
4643.94 845
4644.58 922
4645.23 826
4645.87 756
4646.51 756
4647.16 790
4647.80 858
4648.44 780
4649.08 698
4649.73 756
4650.37 783
4651.01 747
4651.66 675
4652.30 680
4652.94 850
4653.59 794
4654.23 812
4654.87 815
4655.52 774
4656.16 753
4656.80 796
4657.45 790
4658.09 793
4658.74 724
4659.38 728
4660.02 662
4660.67 769
4661.31 733
4661.95 784
4662.60 757
4663.24 690
4663.89 648
4664.53 655
4665.17 685
4665.82 637
4666.46 627
4667.11 670
4667.75 717
4668.40 723
4669.04 747
4669.68 717
4670.33 781
4670.97 746
4671.62 700
4672.26 722
4672.91 690
4673.55 659
4674.20 760
4674.84 815
4675.49 754
4676.13 774
4676.78 762
4677.42 741
4678.07 656
4678.71 691
4679.36 682
4680.00 690
4680.65 826
4681.29 803
4681.94 776
4682.58 735
4683.23 775
4683.87 725
4684.52 680
4685.16 822
4685.81 767
4686.46 749
4687.10 804
4687.75 799
4688.39 912
4689.04 808
4689.68 847
4690.33 770
4690.98 789
4691.62 797
4692.27 805
4692.91 784
4693.56 781
4694.21 853
4694.85 897
4695.50 916
4696.15 862
4696.79 901
4697.44 933
4698.08 1050
4698.73 1236
4699.38 1239
4700.02 1268
4700.67 1417
4701.32 1652
4701.96 1552
4702.61 1307
4703.26 1333
4703.90 1152
4704.55 986
4705.20 933
4705.84 916
4706.49 971
4707.14 938
4707.79 993
4708.43 1028
4709.08 863
4709.73 794
4710.37 813
4711.02 862
4711.67 1000
4712.32 739
4712.96 765
4713.61 956
4714.26 955
4714.91 975
4715.55 782
4716.20 804
4716.85 769
4717.50 808
4718.14 899
4718.79 855
4719.44 881
4720.09 874
4720.74 821
4721.38 843
4722.03 820
4722.68 871
4723.33 892
4723.98 840
4724.62 892
4725.27 748
4725.92 772
4726.57 825
4727.22 843
4727.87 763
4728.52 860
4729.16 920
4729.81 920
4730.46 853
4731.11 980
4731.76 869
4732.41 786
4733.06 797
4733.70 765
4734.35 758
4735.00 725
4735.65 740
4736.30 652
4736.95 711
4737.60 701
4738.25 739
4738.90 847
4739.55 765
4740.20 787
4740.84 773
4741.49 707
4742.14 722
4742.79 773
4743.44 772
4744.09 814
4744.74 859
4745.39 804
4746.04 817
4746.69 825
4747.34 785
4747.99 796
4748.64 798
4749.29 857
4749.94 742
4750.59 811
4751.24 846
4751.89 944
4752.54 964
4753.19 887
4753.84 1002
4754.49 1012
4755.14 1027
4755.79 950
4756.44 1042
4757.09 942
4757.74 933
4758.39 758
4759.04 732
4759.70 818
4760.35 735
4761.00 761
4761.65 794
4762.30 674
4762.95 815
4763.60 808
4764.25 702
4764.90 772
4765.55 755
4766.20 763
4766.86 872
4767.51 852
4768.16 824
4768.81 898
4769.46 904
4770.11 826
4770.76 871
4771.41 768
4772.07 858
4772.72 806
4773.37 757
4774.02 711
4774.67 738
4775.32 748
4775.98 831
4776.63 765
4777.28 719
4777.93 749
4778.58 768
4779.24 792
4779.89 832
4780.54 747
4781.19 774
4781.84 800
4782.50 869
4783.15 761
4783.80 863
4784.45 914
4785.10 829
4785.76 917
4786.41 825
4787.06 782
4787.71 753
4788.37 863
4789.02 803
4789.67 762
4790.33 747
4790.98 701
4791.63 775
4792.28 801
4792.94 660
4793.59 698
4794.24 768
4794.90 769
4795.55 785
4796.20 781
4796.86 726
4797.51 813
4798.16 739
4798.81 684
4799.47 744
4800.12 735
4800.78 826
4801.43 765
4802.08 766
4802.74 748
4803.39 765
4804.04 860
4804.70 791
4805.35 830
4806.00 857
4806.66 863
4807.31 777
4807.97 869
4808.62 781
4809.27 734
4809.93 742
4810.58 767
4811.24 788
4811.89 851
4812.54 894
4813.20 873
4813.85 845
4814.51 859
4815.16 853
4815.82 897
4816.47 845
4817.13 813
4817.78 893
4818.44 857
4819.09 845
4819.74 916
4820.40 944
4821.05 871
4821.71 934
4822.36 999
4823.02 890
4823.67 886
4824.33 1006
4824.98 1086
4825.64 1102
4826.29 1113
4826.95 1149
4827.60 1135
4828.26 1089
4828.92 1050
4829.57 1044
4830.23 1048
4830.88 1084
4831.54 1090
4832.19 1076
4832.85 1035
4833.50 1043
4834.16 1177
4834.82 1238
4835.47 1213
4836.13 1142
4836.78 1186
4837.44 1236
4838.10 1225
4838.75 1412
4839.41 1398
4840.06 1311
4840.72 1338
4841.38 1579
4842.03 1428
4842.69 1264
4843.34 1338
4844.00 1324
4844.66 1446
4845.31 1343
4845.97 1597
4846.63 1579
4847.28 1513
4847.94 1614
4848.60 1745
4849.25 2164
4849.91 2233
4850.57 2288
4851.22 2414
4851.88 2303
4852.54 2422
4853.20 2325
4853.85 2356
4854.51 2330
4855.17 2223
4855.82 2208
4856.48 2206
4857.14 2029
4857.80 2106
4858.45 2218
4859.11 2652
4859.77 2437
4860.43 2403
4861.08 2406
4861.74 2310
4862.40 2166
4863.06 2031
4863.71 1979
4864.37 1878
4865.03 1873
4865.69 1902
4866.34 1919
4867.00 1874
4867.66 1885
4868.32 1986
4868.98 1852
4869.63 1815
4870.29 1979
4870.95 2009
4871.61 1870
4872.27 1778
4872.93 1722
4873.58 1719
4874.24 1590
4874.90 1538
4875.56 1544
4876.22 1455
4876.88 1517
4877.54 1541
4878.19 1525
4878.85 1623
4879.51 1772
4880.17 1698
4880.83 1583
4881.49 1566
4882.15 1556
4882.81 1659
4883.47 1538
4884.13 1478
4884.78 1398
4885.44 1348
4886.10 1346
4886.76 1312
4887.42 1263
4888.08 1195
4888.74 1264
4889.40 1380
4890.06 1358
4890.72 1264
4891.38 1327
4892.04 1429
4892.70 1393
4893.36 1515
4894.02 1491
4894.68 1347
4895.34 1329
4896.00 1323
4896.66 1230
4897.32 1268
4897.98 1234
4898.64 1265
4899.30 1193
4899.96 1164
4900.62 1145
4901.28 1210
4901.94 1196
4902.60 1146
4903.26 1078
4903.92 1063
4904.58 1059
4905.24 1051
4905.90 1069
4906.56 1117
4907.22 1109
4907.88 1067
4908.54 982
4909.20 1040
4909.87 933
4910.53 1016
4911.19 1071
4911.85 1055
4912.51 990
4913.17 1049
4913.83 894
4914.49 985
4915.15 1038
4915.81 891
4916.48 920
4917.14 878
4917.80 906
4918.46 931
4919.12 929
4919.78 844
4920.44 854
4921.11 822
4921.77 840
4922.43 883
4923.09 859
4923.75 905
4924.41 902
4925.08 890
4925.74 891
4926.40 1000
4927.06 933
4927.72 803
4928.39 886
4929.05 788
4929.71 843
4930.37 854
4931.04 887
4931.70 813
4932.36 850
4933.02 938
4933.69 814
4934.35 847
4935.01 839
4935.67 854
4936.34 869
4937.00 879
4937.66 811
4938.32 752
4938.99 864
4939.65 869
4940.31 872
4940.98 887
4941.64 855
4942.30 838
4942.96 832
4943.63 753
4944.29 784
4944.95 809
4945.62 875
4946.28 774
4946.94 815
4947.61 801
4948.27 728
4948.93 674
4949.60 625
4950.26 746
4950.92 814
4951.59 804
4952.25 757
4952.92 856
4953.58 854
4954.24 730
4954.91 751
4955.57 815
4956.24 825
4956.90 853
4957.56 731
4958.23 686
4958.89 629
4959.56 832
4960.22 819
4960.88 795
4961.55 752
4962.21 874
4962.88 902
4963.54 940
4964.21 971
4964.87 1026
4965.54 962
4966.20 980
4966.86 1013
4967.53 1079
4968.19 1018
4968.86 809
4969.52 856
4970.19 834
4970.85 866
4971.52 737
4972.18 698
4972.85 887
4973.51 824
4974.18 815
4974.84 889
4975.51 839
4976.17 767
4976.84 779
4977.51 816
4978.17 889
4978.84 881
4979.50 818
4980.17 807
4980.83 869
4981.50 812
4982.16 810
4982.83 915
4983.50 913
4984.16 850
4984.83 846
4985.49 892
4986.16 832
4986.83 861
4987.49 956
4988.16 996
4988.82 1107
4989.49 1205
4990.16 1107
4990.82 1118
4991.49 1133
4992.16 1182
4992.82 1344
4993.49 1184
4994.16 1090
4994.82 1126
4995.49 991
4996.15 950
4996.82 861
4997.49 852
4998.16 761
4998.82 808
4999.49 816
5000.16 800
5000.82 769
5001.49 727
5002.16 760
5002.82 754
5003.49 668
5004.16 737
5004.83 698
5005.49 747
5006.16 704
5006.83 676
5007.49 593
5008.16 706
5008.83 755
5009.50 866
5010.16 745
5010.83 765
5011.50 870
5012.17 846
5012.84 832
5013.50 758
5014.17 901
5014.84 782
5015.51 669
5016.17 678
5016.84 694
5017.51 794
5018.18 787
5018.85 769
5019.52 796
5020.18 743
5020.85 686
5021.52 707
5022.19 838
5022.86 862
5023.53 855
5024.19 951
5024.86 823
5025.53 792
5026.20 772
5026.87 858
5027.54 814
5028.21 799
5028.88 794
5029.54 816
5030.21 761
5030.88 754
5031.55 785
5032.22 815
5032.89 812
5033.56 836
5034.23 843
5034.90 768
5035.57 699
5036.24 760
5036.90 745
5037.57 747
5038.24 700
5038.91 759
5039.58 788
5040.25 757
5040.92 667
5041.59 748
5042.26 816
5042.93 785
5043.60 693
5044.27 662
5044.94 760
5045.61 713
5046.28 733
5046.95 588
5047.62 731
5048.29 730
5048.96 686
5049.63 669
5050.30 730
5050.97 817
5051.64 811
5052.31 777
5052.98 711
5053.65 639
5054.32 655
5054.99 639
5055.66 752
5056.34 672
5057.01 739
5057.68 746
5058.35 652
5059.02 689
5059.69 700
5060.36 714
5061.03 654
5061.70 680
5062.37 738
5063.04 655
5063.72 689
5064.39 662
5065.06 677
5065.73 678
5066.40 674
5067.07 789
5067.74 792
5068.42 776
5069.09 705
5069.76 688
5070.43 740
5071.10 631
5071.77 704
5072.44 673
5073.12 626
5073.79 609
5074.46 597
5075.13 669
5075.80 679
5076.48 777
5077.15 791
5077.82 826
5078.49 839
5079.16 940
5079.84 843
5080.51 777
5081.18 785
5081.85 894
5082.53 904
5083.20 832
5083.87 915
5084.54 868
5085.22 908
5085.89 881
5086.56 826
5087.23 836
5087.91 800
5088.58 774
5089.25 812
5089.93 698
5090.60 831
5091.27 875
5091.94 870
5092.62 878
5093.29 836
5093.96 848
5094.64 879
5095.31 903
5095.98 883
5096.66 792
5097.33 786
5098.00 760
5098.68 732
5099.35 784
5100.02 792
5100.70 697
5101.37 736
5102.04 757
5102.72 785
5103.39 848
5104.07 748
5104.74 885
5105.41 828
5106.09 802
5106.76 945
5107.44 843
5108.11 724
5108.78 786
5109.46 740
5110.13 873
5110.81 850
5111.48 795
5112.16 778
5112.83 883
5113.50 830
5114.18 840
5114.85 765
5115.53 728
5116.20 788
5116.88 820
5117.55 769
5118.23 813
5118.90 775
5119.58 866
5120.25 825
5120.93 902
5121.60 886
5122.28 922
5122.95 901
5123.63 867
5124.30 881
5124.98 779
5125.65 805
5126.33 777
5127.00 817
5127.68 815
5128.35 775
5129.03 710
5129.70 811
5130.38 790
5131.06 738
5131.73 805
5132.41 814
5133.08 793
5133.76 861
5134.43 903
5135.11 833
5135.79 842
5136.46 672
5137.14 726
5137.81 822
5138.49 749
5139.17 756
5139.84 796
5140.52 702
5141.20 717
5141.87 765
5142.55 762
5143.22 719
5143.90 636
5144.58 722
5145.25 768
5145.93 617
5146.61 569
5147.28 585
5147.96 669
5148.64 732
5149.31 666
5149.99 645
5150.67 672
5151.34 569
5152.02 593
5152.70 646
5153.38 668
5154.05 666
5154.73 687
5155.41 688
5156.08 595
5156.76 585
5157.44 679
5158.12 627
5158.79 646
5159.47 669
5160.15 729
5160.83 644
5161.50 697
5162.18 640
5162.86 682
5163.54 641
5164.22 696
5164.89 647
5165.57 664
5166.25 603
5166.93 651
5167.61 785
5168.28 746
5168.96 728
5169.64 736
5170.32 697
5171.00 666
5171.67 723
5172.35 713
5173.03 612
5173.71 726
5174.39 701
5175.07 645
5175.74 648
5176.42 701
5177.10 667
5177.78 709
5178.46 670
5179.14 680
5179.82 688
5180.50 682
5181.17 771
5181.85 754
5182.53 724
5183.21 608
5183.89 676
5184.57 731
5185.25 693
5185.93 624
5186.61 634
5187.29 639
5187.97 612
5188.65 571
5189.33 561
5190.00 589
5190.68 572
5191.36 596
5192.04 568
5192.72 605
5193.40 638
5194.08 619
5194.76 704
5195.44 655
5196.12 654
5196.80 677
5197.48 697
5198.16 657
5198.84 686
5199.52 597
5200.20 613
5200.88 673
5201.56 701
5202.24 640
5202.92 731
5203.60 697
5204.28 627
5204.96 625
5205.65 643
5206.33 619
5207.01 575
5207.69 603
5208.37 672
5209.05 600
5209.73 630
5210.41 767
5211.09 832
5211.77 716
5212.45 706
5213.13 651
5213.82 743
5214.50 737
5215.18 674
5215.86 866
5216.54 839
5217.22 773
5217.90 784
5218.58 738
5219.27 795
5219.95 751
5220.63 768
5221.31 673
5221.99 704
5222.67 697
5223.35 667
5224.04 781
5224.72 836
5225.40 812
5226.08 801
5226.76 761
5227.45 731
5228.13 661
5228.81 730
5229.49 760
5230.17 784
5230.86 735
5231.54 791
5232.22 692
5232.90 751
5233.58 790
5234.27 677
5234.95 681
5235.63 641
5236.31 645
5237.00 690
5237.68 694
5238.36 802
5239.05 750
5239.73 812
5240.41 743
5241.09 778
5241.78 797
5242.46 738
5243.14 724
5243.83 721
5244.51 701
5245.19 762
5245.87 748
5246.56 735
5247.24 690
5247.92 650
5248.61 689
5249.29 691
5249.97 588
5250.66 703
5251.34 756
5252.03 769
5252.71 785
5253.39 758
5254.08 675
5254.76 755
5255.44 638
5256.13 614
5256.81 758
5257.50 733
5258.18 737
5258.86 727
5259.55 600
5260.23 695
5260.92 641
5261.60 582
5262.28 679
5262.97 748
5263.65 774
5264.34 648
5265.02 746
5265.71 712
5266.39 752
5267.07 766
5267.76 740
5268.44 740
5269.13 740
5269.81 712
5270.50 655
5271.18 639
5271.87 682
5272.55 629
5273.24 671
5273.92 626
5274.61 623
5275.29 660
5275.98 732
5276.66 690
5277.35 686
5278.03 668
5278.72 754
5279.40 704
5280.09 739
5280.77 636
5281.46 647
5282.15 682
5282.83 725
5283.52 736
5284.20 700
5284.89 686
5285.57 765
5286.26 765
5286.95 721
5287.63 698
5288.32 708
5289.00 665
5289.69 622
5290.38 599
5291.06 644
5291.75 673
5292.43 690
5293.12 683
5293.81 695
5294.49 700
5295.18 733
5295.87 731
5296.55 699
5297.24 671
5297.92 686
5298.61 680
5299.30 696
5299.98 813
5300.67 852
5301.36 852
5302.04 812
5302.73 893
5303.42 902
5304.11 886
5304.79 880
5305.48 961
5306.17 921
5306.85 858
5307.54 868
5308.23 942
5308.92 823
5309.60 761
5310.29 811
5310.98 850
5311.66 885
5312.35 968
5313.04 1030
5313.73 984
5314.41 945
5315.10 899
5315.79 900
5316.48 912
5317.17 801
5317.85 778
5318.54 729
5319.23 833
5319.92 863
5320.61 855
5321.29 960
5321.98 907
5322.67 919
5323.36 1026
5324.05 939
5324.73 877
5325.42 920
5326.11 947
5326.80 833
5327.49 755
5328.18 792
5328.87 851
5329.55 766
5330.24 714
5330.93 698
5331.62 691
5332.31 735
5333.00 752
5333.69 744
5334.38 713
5335.06 826
5335.75 805
5336.44 732
5337.13 676
5337.82 728
5338.51 669
5339.20 707
5339.89 739
5340.58 704
5341.27 777
5341.96 721
5342.65 697
5343.33 779
5344.02 744
5344.71 678
5345.40 749
5346.09 756
5346.78 705
5347.47 830
5348.16 849
5348.85 901
5349.54 857
5350.23 906
5350.92 937
5351.61 909
5352.30 945
5352.99 971
5353.68 973
5354.37 1079
5355.06 996
5355.75 924
5356.44 867
5357.13 860
5357.82 873
5358.51 826
5359.21 782
5359.90 750
5360.59 674
5361.28 756
5361.97 720
5362.66 709
5363.35 727
5364.04 716
5364.73 742
5365.42 672
5366.11 724
5366.80 671
5367.49 669
5368.19 696
5368.88 825
5369.57 776
5370.26 770
5370.95 789
5371.64 726
5372.33 644
5373.02 704
5373.72 688
5374.41 665
5375.10 744
5375.79 646
5376.48 722
5377.17 719
5377.87 730
5378.56 706
5379.25 637
5379.94 538
5380.63 554
5381.33 689
5382.02 661
5382.71 608
5383.40 624
5384.09 706
5384.79 728
5385.48 657
5386.17 587
5386.86 613
5387.55 649
5388.25 596
5388.94 722
5389.63 761
5390.32 691
5391.02 690
5391.71 678
5392.40 730
5393.09 674
5393.79 711
5394.48 764
5395.17 713
5395.87 708
5396.56 817
5397.25 743
5397.95 625
5398.64 647
5399.33 631
5400.02 669
5400.72 731
5401.41 609
5402.10 607
5402.80 648
5403.49 681
5404.18 667
5404.88 715
5405.57 751
5406.26 681
5406.96 725
5407.65 710
5408.35 705
5409.04 723
5409.73 686
5410.43 781
5411.12 701
5411.81 672
5412.51 648
5413.20 802
5413.90 756
5414.59 751
5415.28 730
5415.98 680
5416.67 685
5417.37 705
5418.06 653
5418.76 662
5419.45 653
5420.14 688
5420.84 688
5421.53 731
5422.23 825
5422.92 728
5423.62 757
5424.31 824
5425.01 805
5425.70 805
5426.40 739
5427.09 699
5427.79 685
5428.48 749
5429.18 780
5429.87 655
5430.57 690
5431.26 797
5431.96 884
5432.65 862
5433.35 786
5434.04 682
5434.74 783
5435.43 875
5436.13 805
5436.82 746
5437.52 835
5438.22 892
5438.91 905
5439.61 845
5440.30 842
5441.00 812
5441.69 851
5442.39 896
5443.09 840
5443.78 833
5444.48 924
5445.17 891
5445.87 899
5446.57 992
5447.26 1098
5447.96 1048
5448.66 1073
5449.35 1209
5450.05 1215
5450.74 1101
5451.44 1086
5452.14 1006
5452.83 1064
5453.53 905
5454.23 900
5454.92 929
5455.62 931
5456.32 859
5457.01 870
5457.71 904
5458.41 949
5459.10 871
5459.80 903
5460.50 920
5461.20 1061
5461.89 979
5462.59 926
5463.29 902
5463.98 995
5464.68 1090
5465.38 1103
5466.08 1091
5466.77 967
5467.47 1094
5468.17 1069
5468.87 1084
5469.56 971
5470.26 1078
5470.96 1262
5471.66 1144
5472.35 1067
5473.05 1198
5473.75 1153
5474.45 1083
5475.15 1173
5475.84 1334
5476.54 1308
5477.24 1379
5477.94 1475
5478.64 1379
5479.34 1509
5480.03 1677
5480.73 1839
5481.43 2076
5482.13 2309
5482.83 2304
5483.53 2323
5484.22 2080
5484.92 1956
5485.62 1909
5486.32 1588
5487.02 1540
5487.72 1608
5488.42 1565
5489.11 1561
5489.81 1619
5490.51 1590
5491.21 1465
5491.91 1373
5492.61 1386
5493.31 1513
5494.01 1498
5494.71 1607
5495.41 1666
5496.11 1600
5496.81 1684
5497.50 1864
5498.20 1912
5498.90 2115
5499.60 2333
5500.30 2692
5501.00 3229
5501.70 3392
5502.40 3407
5503.10 3464
5503.80 3617
5504.50 3455
5505.20 3110
5505.90 2908
5506.60 2536
5507.30 2235
5508.00 2054
5508.70 1859
5509.40 1625
5510.10 1499
5510.80 1473
5511.50 1426
5512.20 1307
5512.90 1297
5513.60 1366
5514.30 1367
5515.00 1302
5515.70 1333
5516.40 1163
5517.11 1312
5517.81 1220
5518.51 1285
5519.21 1213
5519.91 1122
5520.61 1217
5521.31 1183
5522.01 993
5522.71 984
5523.41 900
5524.11 987
5524.82 1117
5525.52 987
5526.22 1019
5526.92 1029
5527.62 950
5528.32 973
5529.02 942
5529.72 1004
5530.43 969
5531.13 972
5531.83 985
5532.53 924
5533.23 983
5533.93 954
5534.64 953
5535.34 864
5536.04 822
5536.74 889
5537.44 882
5538.15 881
5538.85 848
5539.55 809
5540.25 821
5540.95 893
5541.66 940
5542.36 830
5543.06 861
5543.76 871
5544.47 900
5545.17 871
5545.87 801
5546.57 765
5547.28 751
5547.98 762
5548.68 738
5549.38 771
5550.09 793
5550.79 809
5551.49 809
5552.19 832
5552.90 827
5553.60 794
5554.30 784
5555.01 856
5555.71 793
5556.41 858
5557.12 801
5557.82 786
5558.52 813
5559.23 812
5559.93 826
5560.63 746
5561.34 743
5562.04 730
5562.74 728
5563.45 846
5564.15 888
5564.85 816
5565.56 857
5566.26 873
5566.96 761
5567.67 719
5568.37 829
5569.08 825
5569.78 741
5570.48 707
5571.19 740
5571.89 831
5572.60 787
5573.30 730
5574.01 743
5574.71 778
5575.41 874
5576.12 797
5576.82 935
5577.53 911
5578.23 830
5578.94 742
5579.64 745
5580.35 713
5581.05 733
5581.76 765
5582.46 752
5583.16 781
5583.87 677
5584.57 704
5585.28 730
5585.98 644
5586.69 720
5587.39 775
5588.10 680
5588.81 783
5589.51 775
5590.22 732
5590.92 673
5591.63 730
5592.33 664
5593.04 664
5593.74 712
5594.45 669
5595.15 663
5595.86 602
5596.57 631
5597.27 678
5597.98 700
5598.68 717
5599.39 733
5600.09 755
5600.80 662
5601.51 634
5602.21 637
5602.92 685
5603.62 679
5604.33 668
5605.04 659
5605.74 740
5606.45 744
5607.16 699
5607.86 683
5608.57 696
5609.27 641
5609.98 656
5610.69 663
5611.39 623
5612.10 669
5612.81 671
5613.51 631
5614.22 692
5614.93 695
5615.64 660
5616.34 622
5617.05 597
5617.76 629
5618.46 616
5619.17 652
5619.88 712
5620.58 633
5621.29 593
5622.00 669
5622.71 678
5623.41 727
5624.12 667
5624.83 791
5625.54 668
5626.24 640
5626.95 691
5627.66 706
5628.37 700
5629.07 674
5629.78 731
5630.49 787
5631.20 754
5631.91 724
5632.61 720
5633.32 728
5634.03 703
5634.74 617
5635.45 710
5636.15 710
5636.86 675
5637.57 740
5638.28 766
5638.99 831
5639.70 821
5640.40 771
5641.11 814
5641.82 750
5642.53 796
5643.24 824
5643.95 881
5644.66 793
5645.36 750
5646.07 791
5646.78 738
5647.49 793
5648.20 739
5648.91 799
5649.62 882
5650.33 774
5651.04 700
5651.75 765
5652.45 781
5653.16 697
5653.87 819
5654.58 883
5655.29 874
5656.00 862
5656.71 847
5657.42 974
5658.13 1053
5658.84 1200
5659.55 1148
5660.26 1105
5660.97 1006
5661.68 990
5662.39 913
5663.10 772
5663.81 787
5664.52 926
5665.23 813
5665.94 756
5666.65 769
5667.36 830
5668.07 754
5668.78 722
5669.49 679
5670.20 717
5670.91 791
5671.62 755
5672.33 777
5673.04 750
5673.75 771
5674.46 732
5675.17 728
5675.88 750
5676.59 737
5677.31 722
5678.02 742
5678.73 711
5679.44 716
5680.15 655
5680.86 721
5681.57 748
5682.28 706
5682.99 649
5683.70 742
5684.42 712
5685.13 664
5685.84 689
5686.55 709
5687.26 636
5687.97 717
5688.68 701
5689.39 667
5690.11 758
5690.82 741
5691.53 693
5692.24 673
5692.95 643
5693.67 667
5694.38 695
5695.09 617
5695.80 624
5696.51 652
5697.22 665
5697.94 690
5698.65 692
5699.36 629
5700.07 658
5700.79 691
5701.50 641
5702.21 643
5702.92 651
5703.63 663
5704.35 649
5705.06 699
5705.77 656
5706.48 645
5707.20 676
5707.91 627
5708.62 515
5709.34 603
5710.05 582
5710.76 577
5711.47 575
5712.19 621
5712.90 679
5713.61 648
5714.33 667
5715.04 669
5715.75 619
5716.47 614
5717.18 632
5717.89 729
5718.61 685
5719.32 695
5720.03 750
5720.75 616
5721.46 651
5722.17 688
5722.89 655
5723.60 712
5724.31 760
5725.03 774
5725.74 754
5726.46 758
5727.17 809
5727.88 756
5728.60 763
5729.31 901
5730.03 862
5730.74 847
5731.45 895
5732.17 864
5732.88 769
5733.60 782
5734.31 747
5735.03 705
5735.74 704
5736.45 715
5737.17 725
5737.88 722
5738.60 768
5739.31 719
5740.03 717
5740.74 757
5741.46 755
5742.17 729
5742.89 634
5743.60 641
5744.32 660
5745.03 660
5745.75 708
5746.46 695
5747.18 619
5747.89 682
5748.61 666
5749.32 595
5750.04 655
5750.75 794
5751.47 785
5752.18 700
5752.90 628
5753.62 655
5754.33 661
5755.05 706
5755.76 697
5756.48 687
5757.19 667
5757.91 717
5758.63 705
5759.34 680
5760.06 601
5760.77 619
5761.49 639
5762.21 717
5762.92 652
5763.64 684
5764.35 632
5765.07 741
5765.79 757
5766.50 685
5767.22 616
5767.94 691
5768.65 694
5769.37 734
5770.08 737
5770.80 676
5771.52 733
5772.23 708
5772.95 728
5773.67 726
5774.39 664
5775.10 673
5775.82 696
5776.54 656
5777.25 704
5777.97 652
5778.69 809
5779.40 762
5780.12 626
5780.84 671
5781.56 706
5782.27 644
5782.99 724
5783.71 722
5784.43 658
5785.14 767
5785.86 798
5786.58 695
5787.30 707
5788.01 751
5788.73 746
5789.45 676
5790.17 738
5790.88 767
5791.60 808
5792.32 784
5793.04 742
5793.76 832
5794.47 798
5795.19 728
5795.91 881
5796.63 799
5797.35 821
5798.07 875
5798.78 905
5799.50 1041
5800.22 1046
5800.94 1205
5801.66 1332
5802.38 1527
5803.10 1734
5803.81 1910
5804.53 1994
5805.25 1916
5805.97 1897
5806.69 1653
5807.41 1548
5808.13 1404
5808.85 1129
5809.56 1034
5810.28 1064
5811.00 1186
5811.72 1002
5812.44 886
5813.16 850
5813.88 941
5814.60 888
5815.32 881
5816.04 844
5816.76 859
5817.48 928
5818.20 913
5818.92 852
5819.64 963
5820.36 945
5821.08 914
5821.80 925
5822.51 968
5823.23 877
5823.95 879
5824.67 884
5825.39 845
5826.11 787
5826.83 836
5827.55 776
5828.28 832
5829.00 877
5829.72 875
5830.44 811
5831.16 864
5831.88 892
5832.60 791
5833.32 844
5834.04 755
5834.76 788
5835.48 816
5836.20 777
5836.92 877
5837.64 791
5838.36 827
5839.08 741
5839.80 709
5840.53 755
5841.25 722
5841.97 792
5842.69 790
5843.41 790
5844.13 812
5844.85 858
5845.57 801
5846.29 756
5847.02 803
5847.74 886
5848.46 840
5849.18 811
5849.90 861
5850.62 817
5851.34 808
5852.07 876
5852.79 819
5853.51 799
5854.23 743
5854.95 790
5855.68 821
5856.40 818
5857.12 748
5857.84 822
5858.56 819
5859.29 903
5860.01 839
5860.73 729
5861.45 764
5862.17 751
5862.90 713
5863.62 715
5864.34 799
5865.06 812
5865.79 721
5866.51 749
5867.23 812
5867.95 793
5868.68 809
5869.40 858
5870.12 859
5870.84 975
5871.57 945
5872.29 964
5873.01 1016
5873.74 877
5874.46 817
5875.18 838
5875.91 848
5876.63 853
5877.35 765
5878.08 845
5878.80 900
5879.52 797
5880.25 715
5880.97 919
5881.69 874
5882.42 892
5883.14 881
5883.86 875
5884.59 835
5885.31 830
5886.03 858
5886.76 886
5887.48 847
5888.21 847
5888.93 866
5889.65 820
5890.38 815
5891.10 791
5891.83 813
5892.55 831
5893.27 805
5894.00 872
5894.72 841
5895.45 848
5896.17 912
5896.90 852
5897.62 766
5898.35 795
5899.07 783
5899.79 793
5900.52 788
5901.24 870
5901.97 785
5902.69 826
5903.42 862
5904.14 835
5904.87 866
5905.59 907
5906.32 795
5907.04 808
5907.77 892
5908.49 927
5909.22 893
5909.94 883
5910.67 852
5911.39 900
5912.12 894
5912.84 892
5913.57 918
5914.30 889
5915.02 879
5915.75 1022
5916.47 942
5917.20 974
5917.92 988
5918.65 959
5919.38 904
5920.10 947
5920.83 1068
5921.55 1109
5922.28 960
5923.01 914
5923.73 1005
5924.46 1054
5925.18 1129
5925.91 1036
5926.64 971
5927.36 945
5928.09 1049
5928.81 1074
5929.54 1054
5930.27 1076
5930.99 1044
5931.72 1049
5932.45 1082
5933.17 1107
5933.90 1154
5934.63 1136
5935.35 1256
5936.08 1292
5936.81 1363
5937.53 1324
5938.26 1269
5938.99 1352
5939.72 1396
5940.44 1356
5941.17 1403
5941.90 1457
5942.62 1507
5943.35 1507
5944.08 1515
5944.81 1460
5945.53 1459
5946.26 1547
5946.99 1488
5947.72 1613
5948.44 1638
5949.17 1661
5949.90 1787
5950.63 1831
5951.35 1940
5952.08 2137
5952.81 2232
5953.54 2352
5954.27 2455
5954.99 2469
5955.72 2439
5956.45 2398
5957.18 2276
5957.91 2144
5958.64 2192
5959.36 2275
5960.09 2345
5960.82 2281
5961.55 2160
5962.28 2218
5963.01 2441
5963.73 2334
5964.46 2343
5965.19 2477
5965.92 2750
5966.65 3183
5967.38 3491
5968.11 3801
5968.83 3907
5969.56 4228
5970.29 4085
5971.02 3980
5971.75 3551
5972.48 3298
5973.21 3096
5973.94 2910
5974.67 2823
5975.40 2776
5976.13 2645
5976.86 2663
5977.58 2690
5978.31 2533
5979.04 2641
5979.77 2680
5980.50 2849
5981.23 2734
5981.96 2993
5982.69 2940
5983.42 3094
5984.15 3042
5984.88 3046
5985.61 3103
5986.34 3109
5987.07 3302
5987.80 3027
5988.53 2967
5989.26 2906
5989.99 2984
5990.72 2885
5991.45 2968
5992.18 3050
5992.91 3168
5993.64 3109
5994.37 3025
5995.10 3000
5995.83 3087
5996.56 3163
5997.29 3287
5998.03 3280
5998.76 3217
5999.49 3122
6000.22 3206
6000.95 3256
6001.68 3344
6002.41 3443
6003.14 3267
6003.87 3326
6004.60 3164
6005.33 3128
6006.07 3220
6006.80 3097
6007.53 3296
6008.26 3330
6008.99 3586
6009.72 4035
6010.45 4543
6011.18 4900
6011.92 5948
6012.65 7025
6013.38 7785
6014.11 8814
6014.84 9638
6015.57 9909
6016.31 10557
6017.04 10442
6017.77 9744
6018.50 9037
6019.23 7986
6019.96 6960
6020.70 5953
6021.43 5163
6022.16 4424
6022.89 3761
6023.63 3221
6024.36 2884
6025.09 2645
6025.82 2513
6026.55 2526
6027.29 2510
6028.02 2404
6028.75 2256
6029.48 2449
6030.22 2383
6030.95 2390
6031.68 2254
6032.42 2201
6033.15 2217
6033.88 2083
6034.61 2075
6035.35 2018
6036.08 1969
6036.81 2134
6037.55 1997
6038.28 1980
6039.01 2000
6039.74 2062
6040.48 1946
6041.21 2103
6041.94 2196
6042.68 2325
6043.41 2263
6044.14 2341
6044.88 2378
6045.61 2373
6046.35 2411
6047.08 2533
6047.81 2567
6048.55 2467
6049.28 2588
6050.01 2693
6050.75 2713
6051.48 2945
6052.22 3126
6052.95 3385
6053.68 3576
6054.42 3779
6055.15 3795
6055.89 3828
6056.62 3539
6057.35 3509
6058.09 3199
6058.82 2935
6059.56 2723
6060.29 2599
6061.03 2544
6061.76 2527
6062.50 2420
6063.23 2234
6063.96 2388
6064.70 2351
6065.43 2256
6066.17 2207
6066.90 2250
6067.64 2133
6068.37 2133
6069.11 2111
6069.84 2025
6070.58 1974
6071.31 1931
6072.05 2066
6072.78 2019
6073.52 1871
6074.25 1963
6074.99 1930
6075.72 1918
6076.46 1772
6077.20 1797
6077.93 1775
6078.67 1769
6079.40 1686
6080.14 1726
6080.87 1640
6081.61 1667
6082.35 1852
6083.08 1605
6083.82 1628
6084.55 1684
6085.29 1615
6086.02 1511
6086.76 1593
6087.50 1602
6088.23 1603
6088.97 1618
6089.71 1697
6090.44 1675
6091.18 1609
6091.91 1650
6092.65 1476
6093.39 1492
6094.12 1525
6094.86 1614
6095.60 1618
6096.33 1596
6097.07 1586
6097.81 1508
6098.54 1433
6099.28 1475
6100.02 1425
6100.75 1423
6101.49 1363
6102.23 1385
6102.96 1374
6103.70 1398
6104.44 1399
6105.18 1376
6105.91 1354
6106.65 1343
6107.39 1413
6108.12 1321
6108.86 1303
6109.60 1379
6110.34 1365
6111.07 1373
6111.81 1284
6112.55 1445
6113.29 1428
6114.03 1370
6114.76 1397
6115.50 1400
6116.24 1509
6116.98 1427
6117.71 1485
6118.45 1492
6119.19 1491
6119.93 1455
6120.67 1465
6121.40 1473
6122.14 1502
6122.88 1430
6123.62 1365
6124.36 1434
6125.10 1468
6125.83 1524
6126.57 1662
6127.31 1536
6128.05 1577
6128.79 1657
6129.53 1548
6130.27 1519
6131.00 1537
6131.74 1593
6132.48 1569
6133.22 1579
6133.96 1729
6134.70 1599
6135.44 1647
6136.18 1606
6136.92 1675
6137.65 1670
6138.39 1673
6139.13 1688
6139.87 1708
6140.61 1754
6141.35 1862
6142.09 1746
6142.83 1752
6143.57 1762
6144.31 1714
6145.05 1666
6145.79 1703
6146.53 1672
6147.27 1738
6148.01 1837
6148.75 1689
6149.49 1745
6150.23 1781
6150.97 1569
6151.71 1675
6152.45 1837
6153.19 1822
6153.93 1764
6154.67 1844
6155.41 1777
6156.15 1823
6156.89 1857
6157.63 1936
6158.37 2006
6159.11 1988
6159.85 1998
6160.59 2022
6161.33 2029
6162.07 1967
6162.81 2142
6163.55 2120
6164.29 2277
6165.03 2411
6165.77 2553
6166.51 2692
6167.26 2747
6168.00 2896
6168.74 3088
6169.48 3228
6170.22 3274
6170.96 3312
6171.70 3162
6172.44 3061
6173.18 3033
6173.93 3079
6174.67 2808
6175.41 2670
6176.15 2647
6176.89 2693
6177.63 2744
6178.37 2711
6179.12 2634
6179.86 2676
6180.60 2579
6181.34 2572
6182.08 2669
6182.82 2752
6183.57 2834
6184.31 2919
6185.05 2770
6185.79 2823
6186.53 2879
6187.28 2851
6188.02 2887
6188.76 2968
6189.50 3150
6190.25 3255
6190.99 3304
6191.73 3312
6192.47 3452
6193.21 3587
6193.96 3908
6194.70 3929
6195.44 3929
6196.19 4032
6196.93 3993
6197.67 3885
6198.41 3896
6199.16 3856
6199.90 3795
6200.64 3678
6201.38 3809
6202.13 3839
6202.87 4013
6203.61 4055
6204.36 4465
6205.10 5278
6205.84 6148
6206.59 7373
6207.33 8862
6208.07 11037
6208.82 13387
6209.56 15718
6210.30 18197
6211.05 20070
6211.79 20798
6212.53 20239
6213.28 19226
6214.02 17507
6214.77 14895
6215.51 13044
6216.25 10475
6217.00 8486
6217.74 6981
6218.48 5645
6219.23 4858
6219.97 4105
6220.72 3622
6221.46 3271
6222.21 3078
6222.95 2988
6223.69 3001
6224.44 3018
6225.18 2890
6225.93 3055
6226.67 3077
6227.42 2889
6228.16 2633
6228.91 2481
6229.65 2385
6230.39 2265
6231.14 2260
6231.88 2007
6232.63 2007
6233.37 1876
6234.12 2018
6234.86 1938
6235.61 1839
6236.35 1879
6237.10 2164
6237.84 2113
6238.59 2214
6239.33 2360
6240.08 2631
6240.82 2825
6241.57 2776
6242.32 2908
6243.06 2910
6243.81 2983
6244.55 2878
6245.30 2528
6246.04 2454
6246.79 2552
6247.53 2529
6248.28 2651
6249.03 2587
6249.77 2651
6250.52 2497
6251.26 2487
6252.01 2515
6252.76 2427
6253.50 2303
6254.25 2269
6254.99 2256
6255.74 2209
6256.49 2240
6257.23 2157
6257.98 2259
6258.73 2206
6259.47 2184
6260.22 2148
6260.97 2121
6261.71 2191
6262.46 2079
6263.21 1968
6263.95 2091
6264.70 2105
6265.45 1878
6266.19 1871
6266.94 1950
6267.69 1965
6268.43 1918
6269.18 1980
6269.93 1970
6270.67 2071
6271.42 2006
6272.17 2043
6272.92 1967
6273.66 2060
6274.41 2084
6275.16 2096
6275.91 1927
6276.65 1924
6277.40 1965
6278.15 2020
6278.90 2018
6279.64 2052
6280.39 2047
6281.14 2031
6281.89 1994
6282.63 1943
6283.38 1980
6284.13 1926
6284.88 1907
6285.63 1806
6286.37 1704
6287.12 1694
6287.87 1707
6288.62 1657
6289.37 1544
6290.11 1561
6290.86 1464
6291.61 1501
6292.36 1470
6293.11 1463
6293.86 1499
6294.60 1599
6295.35 1533
6296.10 1496
6296.85 1437
6297.60 1453
6298.35 1405
6299.10 1277
6299.85 1304
6300.59 1313
6301.34 1335
6302.09 1274
6302.84 1428
6303.59 1416
6304.34 1355
6305.09 1391
6305.84 1268
6306.59 1211
6307.34 1253
6308.09 1315
6308.84 1405
6309.58 1453
6310.33 1398
6311.08 1497
6311.83 1506
6312.58 1628
6313.33 1512
6314.08 1467
6314.83 1593
6315.58 1588
6316.33 1484
6317.08 1613
6317.83 1637
6318.58 1701
6319.33 1688
6320.08 1595
6320.83 1447
6321.58 1485
6322.33 1516
6323.08 1381
6323.83 1491
6324.58 1422
6325.33 1354
6326.08 1364
6326.83 1240
6327.58 1290
6328.33 1205
6329.09 1184
6329.84 1114
6330.59 1242
6331.34 1203
6332.09 1042
6332.84 1067
6333.59 1244
6334.34 1300
6335.09 1186
6335.84 1118
6336.59 1062
6337.34 1153
6338.10 1133
6338.85 1157
6339.60 1223
6340.35 1176
6341.10 1226
6341.85 1201
6342.60 1132
6343.36 1146
6344.11 1113
6344.86 1191
6345.61 1197
6346.36 1177
6347.11 1148
6347.86 1241
6348.62 1251
6349.37 1356
6350.12 1266
6350.87 1339
6351.62 1437
6352.38 1468
6353.13 1442
6353.88 1499
6354.63 1509
6355.38 1517
6356.14 1548
6356.89 1664
6357.64 1504
6358.39 1432
6359.15 1513
6359.90 1318
6360.65 1400
6361.40 1388
6362.16 1280
6362.91 1202
6363.66 1180
6364.41 1169
6365.17 1244
6365.92 1243
6366.67 1186
6367.42 1172
6368.18 1178
6368.93 1274
6369.68 1328
6370.44 1185
6371.19 1105
6371.94 1261
6372.70 1191
6373.45 1133
6374.20 1112
6374.96 1039
6375.71 1079
6376.46 1070
6377.22 1140
6377.97 1146
6378.72 1193
6379.48 1222
6380.23 1199
6380.98 1179
6381.74 1213
6382.49 1187
6383.24 1201
6384.00 1146
6384.75 1102
6385.51 1209
6386.26 1206
6387.01 1081
6387.77 1024
6388.52 1153
6389.28 1179
6390.03 1204
6390.79 995
6391.54 1036
6392.29 1055
6393.05 1062
6393.80 1063
6394.56 1021
6395.31 1099
6396.07 1088
6396.82 1067
6397.58 1118
6398.33 1129
6399.08 1067
6399.84 1039
6400.59 1072
6401.35 1075
6402.10 1093
6402.86 974
6403.61 1047
6404.37 1071
6405.12 1021
6405.88 994
6406.63 1082
6407.39 1140
6408.15 1160
6408.90 1166
6409.66 1185
6410.41 1296
6411.17 1276
6411.92 1222
6412.68 1223
6413.43 1287
6414.19 1184
6414.94 1195
6415.70 1130
6416.46 1181
6417.21 1211
6417.97 1129
6418.72 1103
6419.48 1100
6420.24 1132
6420.99 1150
6421.75 1159
6422.50 1112
6423.26 1062
6424.02 1045
6424.77 1004
6425.53 1041
6426.28 1046
6427.04 1102
6427.80 1199
6428.55 1085
6429.31 981
6430.07 971
6430.82 1131
6431.58 1116
6432.34 1021
6433.09 1082
6433.85 1029
6434.61 1046
6435.36 1134
6436.12 1088
6436.88 1158
6437.64 1124
6438.39 1048
6439.15 1022
6439.91 1061
6440.66 1179
6441.42 1128
6442.18 1045
6442.94 1100
6443.69 1154
6444.45 1246
6445.21 1116
6445.97 1167
6446.72 1272
6447.48 1300
6448.24 1174
6449.00 1077
6449.75 1035
6450.51 1093
6451.27 1155
6452.03 1205
6452.79 1179
6453.54 1205
6454.30 1255
6455.06 1316
6455.82 1323
6456.58 1194
6457.33 1241
6458.09 1301
6458.85 1324
6459.61 1297
6460.37 1323
6461.12 1322
6461.88 1340
6462.64 1408
6463.40 1278
6464.16 1400
6464.92 1374
6465.68 1407
6466.44 1351
6467.19 1441
6467.95 1466
6468.71 1449
6469.47 1440
6470.23 1356
6470.99 1515
6471.75 1539
6472.51 1684
6473.27 1633
6474.02 1550
6474.78 1611
6475.54 1650
6476.30 1642
6477.06 1643
6477.82 1724
6478.58 1780
6479.34 1704
6480.10 1692
6480.86 1702
6481.62 1652
6482.38 1672
6483.14 1672
6483.90 1720
6484.66 1740
6485.42 1924
6486.18 1935
6486.94 1832
6487.70 1852
6488.46 1832
6489.22 1976
6489.98 2015
6490.74 2083
6491.50 2051
6492.26 2155
6493.02 2244
6493.78 2373
6494.54 2423
6495.30 2601
6496.06 2647
6496.82 2627
6497.58 2774
6498.34 2662
6499.10 2656
6499.86 2655
6500.62 2712
6501.38 2700
6502.14 2497
6502.91 2604
6503.67 2729
6504.43 2676
6505.19 2672
6505.95 2781
6506.71 2708
6507.47 2872
6508.23 2897
6508.99 3193
6509.76 3141
6510.52 3309
6511.28 3372
6512.04 3387
6512.80 3370
6513.56 3383
6514.32 3193
6515.09 3382
6515.85 3279
6516.61 3309
6517.37 3357
6518.13 3280
6518.89 3438
6519.66 3501
6520.42 3546
6521.18 3759
6521.94 3885
6522.70 4012
6523.47 4102
6524.23 4249
6524.99 4732
6525.75 4957
6526.51 5433
6527.28 5533
6528.04 6037
6528.80 6644
6529.56 7131
6530.33 7030
6531.09 7405
6531.85 7170
6532.61 7406
6533.38 7833
6534.14 8253
6534.90 8894
6535.66 10123
6536.43 11910
6537.19 13797
6537.95 15316
6538.72 16415
6539.48 16490
6540.24 15680
6541.01 14469
6541.77 12573
6542.53 10632
6543.29 8936
6544.06 7269
6544.82 5821
6545.58 4845
6546.35 4097
6547.11 3703
6547.87 3282
6548.64 2970
6549.40 2771
6550.17 2748
6550.93 2617
6551.69 2613
6552.46 2657
6553.22 2535
6553.98 2595
6554.75 2642
6555.51 2522
6556.28 2420
6557.04 2300
6557.80 2294
6558.57 2261
6559.33 2321
6560.10 2157
6560.86 2152
6561.63 2305
6562.39 2249
6563.15 2290
6563.92 2428
6564.68 2513
6565.45 2674
6566.21 2813
6566.98 2883
6567.74 2868
6568.51 2762
6569.27 2738
6570.04 2780
6570.80 2709
6571.57 2753
6572.33 2813
6573.09 3117
6573.86 3036
6574.63 2998
6575.39 3126
6576.16 3237
6576.92 3150
6577.69 3262
6578.45 3210
6579.22 3157
6579.98 3281
6580.75 3411
6581.51 3270
6582.28 3133
6583.04 3027
6583.81 2983
6584.57 2944
6585.34 3035
6586.11 2937
6586.87 2759
6587.64 2974
6588.40 3075
6589.17 3243
6589.94 3168
6590.70 3288
6591.47 3190
6592.23 3394
6593.00 3806
6593.77 4056
6594.53 4304
6595.30 4689
6596.06 5034
6596.83 5383
6597.60 5197
6598.36 5202
6599.13 5129
6599.90 4619
6600.66 4242
6601.43 3797
6602.20 3568
6602.96 3480
6603.73 3065
6604.50 2853
6605.26 2762
6606.03 2915
6606.80 2979
6607.56 2877
6608.33 2889
6609.10 3037
6609.87 3330
6610.63 3339
6611.40 3374
6612.17 3353
6612.93 3370
6613.70 3283
6614.47 3080
6615.24 2939
6616.00 2766
6616.77 2578
6617.54 2490
6618.31 2509
6619.07 2404
6619.84 2374
6620.61 2143
6621.38 2133
6622.15 2210
6622.91 2216
6623.68 2075
6624.45 2096
6625.22 2007
6625.99 2034
6626.75 2098
6627.52 2028
6628.29 2135
6629.06 2110
6629.83 2127
6630.59 2080
6631.36 2119
6632.13 2233
6632.90 2414
6633.67 2515
6634.44 2773
6635.21 2950
6635.97 3195
6636.74 3419
6637.51 3454
6638.28 3465
6639.05 3270
6639.82 3029
6640.59 2811
6641.36 2560
6642.12 2393
6642.89 2198
6643.66 2174
6644.43 1999
6645.20 2071
6645.97 2033
6646.74 1980
6647.51 1994
6648.28 1953
6649.05 2017
6649.82 1973
6650.59 2005
6651.36 2024
6652.13 2025
6652.89 2036
6653.66 2173
6654.43 2009
6655.20 2059
6655.97 2134
6656.74 2275
6657.51 2143
6658.28 2156
6659.05 2183
6659.82 1973
6660.59 2060
6661.36 2128
6662.13 1938
6662.90 1884
6663.67 1909
6664.44 1951
6665.21 2028
6665.98 1995
6666.76 1984
6667.53 1983
6668.30 1890
6669.07 1926
6669.84 1824
6670.61 1781
6671.38 1861
6672.15 1981
6672.92 1899
6673.69 1822
6674.46 1953
6675.23 1871
6676.00 1920
6676.77 2045
6677.55 2106
6678.32 2051
6679.09 1943
6679.86 2035
6680.63 2195
6681.40 2171
6682.17 2107
6682.94 2273
6683.72 2310
6684.49 2535
6685.26 2707
6686.03 2920
6686.80 2975
6687.57 3052
6688.34 2876
6689.12 2783
6689.89 2629
6690.66 2448
6691.43 2462
6692.20 2162
6692.98 2065
6693.75 2018
6694.52 1783
6695.29 1899
6696.06 1817
6696.84 1812
6697.61 1702
6698.38 1805
6699.15 1711
6699.92 1754
6700.70 1740
6701.47 1798
6702.24 1725
6703.01 1867
6703.79 1736
6704.56 1798
6705.33 1836
6706.11 1691
6706.88 1724
6707.65 1719
6708.42 1708
6709.20 1674
6709.97 1660
6710.74 1666
6711.52 1768
6712.29 1725
6713.06 1673
6713.83 1658
6714.61 1564
6715.38 1685
6716.15 1608
6716.93 1492
6717.70 1547
6718.47 1498
6719.25 1554
6720.02 1488
6720.79 1437
6721.57 1513
6722.34 1568
6723.12 1603
6723.89 1536
6724.66 1690
6725.44 1676
6726.21 1607
6726.98 1592
6727.76 1681
6728.53 1602
6729.31 1628
6730.08 1629
6730.85 1624
6731.63 1583
6732.40 1604
6733.18 1566
6733.95 1661
6734.73 1817
6735.50 1804
6736.27 1710
6737.05 1821
6737.82 1880
6738.60 1917
6739.37 1904
6740.15 1823
6740.92 1727
6741.70 1852
6742.47 1875
6743.25 1789
6744.02 1567
6744.80 1719
6745.57 1828
6746.35 1813
6747.12 1741
6747.90 1892
6748.67 1857
6749.45 2159
6750.22 2131
6751.00 2204
6751.77 2505
6752.55 2689
6753.32 3074
6754.10 2980
6754.87 3221
6755.65 3296
6756.43 2985
6757.20 2886
6757.98 2460
6758.75 2118
6759.53 2110
6760.30 1968
6761.08 1756
6761.86 1735
6762.63 1708
6763.41 1676
6764.18 1718
6764.96 1695
6765.74 1712
6766.51 1585
6767.29 1624
6768.06 1646
6768.84 1541
6769.62 1540
6770.39 1617
6771.17 1590
6771.95 1590
6772.72 1628
6773.50 1482
6774.28 1573
6775.05 1595
6775.83 1534
6776.61 1583
6777.38 1514
6778.16 1477
6778.94 1432
6779.71 1622
6780.49 1512
6781.27 1490
6782.05 1455
6782.82 1530
6783.60 1538
6784.38 1527
6785.15 1594
6785.93 1466
6786.71 1348
6787.49 1409
6788.26 1352
6789.04 1263
6789.82 1345
6790.60 1289
6791.37 1355
6792.15 1386
6792.93 1300
6793.71 1185
6794.48 1331
6795.26 1297
6796.04 1184
6796.82 1295
6797.60 1355
6798.37 1277
6799.15 1358
6799.93 1387
6800.71 1276
6801.49 1304
6802.26 1359
6803.04 1417
6803.82 1406
6804.60 1347
6805.38 1444
6806.16 1494
6806.93 1449
6807.71 1462
6808.49 1532
6809.27 1484
6810.05 1423
6810.83 1354
6811.61 1351
6812.39 1472
6813.16 1417
6813.94 1487
6814.72 1320
6815.50 1410
6816.28 1422
6817.06 1310
6817.84 1511
6818.62 1428
6819.40 1458
6820.18 1276
6820.96 1296
6821.73 1326
6822.51 1340
6823.29 1442
6824.07 1324
6824.85 1403
6825.63 1414
6826.41 1382
6827.19 1351
6827.97 1370
6828.75 1390
6829.53 1363
6830.31 1347
6831.09 1323
6831.87 1345
6832.65 1379
6833.43 1314
6834.21 1282
6834.99 1329
6835.77 1379
6836.55 1353
6837.33 1397
6838.11 1351
6838.89 1314
6839.67 1368
6840.45 1335
6841.23 1268
6842.01 1340
6842.79 1264
6843.57 1235
6844.35 1265
6845.14 1277
6845.92 1318
6846.70 1275
6847.48 1374
6848.26 1439
6849.04 1559
6849.82 1731
6850.60 1874
6851.38 2135
6852.16 2454
6852.94 2562
6853.73 2728
6854.51 2765
6855.29 2518
6856.07 2319
6856.85 2166
6857.63 2219
6858.41 1824
6859.20 1668
6859.98 1688
6860.76 1473
6861.54 1510
6862.32 1434
6863.10 1383
6863.89 1462
6864.67 1557
6865.45 1660
6866.23 1676
6867.01 1623
6867.79 1611
6868.58 1712
6869.36 1706
6870.14 1716
6870.92 1819
6871.71 1772
6872.49 1768
6873.27 1833
6874.05 1653
6874.83 1639
6875.62 1652
6876.40 1665
6877.18 1787
6877.96 1823
6878.75 1923
6879.53 1891
6880.31 1802
6881.10 1938
6881.88 2056
6882.66 2058
6883.44 2126
6884.23 2122
6885.01 2236
6885.79 2389
6886.58 2757
6887.36 3036
6888.14 3572
6888.92 4016
6889.71 4314
6890.49 4518
6891.27 4722
6892.06 4721
6892.84 4363
6893.62 3650
6894.41 3209
6895.19 2914
6895.98 2780
6896.76 2483
6897.54 2240
6898.33 2094
6899.11 2091
6899.89 2072
6900.68 2254
6901.46 2190
6902.25 2141
6903.03 2062
6903.81 2045
6904.60 2112
6905.38 2192
6906.17 2147
6906.95 2051
6907.73 2033
6908.52 2074
6909.30 2090
6910.09 1910
6910.87 1957
6911.66 1930
6912.44 1752
6913.23 1712
6914.01 1736
6914.79 1710
6915.58 1652
6916.36 1673
6917.15 1767
6917.93 1791
6918.72 1763
6919.50 1855
6920.29 1838
6921.07 1618
6921.86 1728
6922.64 1689
6923.43 1724
6924.21 1669
6925.00 1691
6925.78 1857
6926.57 1764
6927.36 1762
6928.14 1876
6928.93 1919
6929.71 1949
6930.50 1863
6931.28 1902
6932.07 1972
6932.85 1861
6933.64 1870
6934.43 1901
6935.21 1966
6936.00 1868
6936.78 1947
6937.57 1949
6938.36 1987
6939.14 2041
6939.93 2077
6940.71 2162
6941.50 2147
6942.29 2354
6943.07 2468
6943.86 2735
6944.64 2837
6945.43 2946
6946.22 3024
6947.00 3009
6947.79 3004
6948.58 3077
6949.36 3151
6950.15 3238
6950.94 3168
6951.72 2915
6952.51 2921
6953.30 2820
6954.08 2738
6954.87 2620
6955.66 2590
6956.45 2540
6957.23 2477
6958.02 2466
6958.81 2584
6959.59 2493
6960.38 2447
6961.17 2551
6961.96 2522
6962.74 2559
6963.53 2701
6964.32 2639
6965.11 2683
6965.89 2789
6966.68 2880
6967.47 2926
6968.26 2878
6969.04 3074
6969.83 3437
6970.62 3579
6971.41 3691
6972.20 3759
6972.98 3677
6973.77 3945
6974.56 3831
6975.35 3804
6976.14 3793
6976.92 3712
6977.71 3675
6978.50 3831
6979.29 3833
6980.08 4140
6980.87 4376
6981.65 4752
6982.44 5282
6983.23 6366
6984.02 7915
6984.81 9768
6985.60 12013
6986.39 13925
6987.17 16062
6987.96 17197
6988.75 17539
6989.54 16946
6990.33 15531
6991.12 13483
6991.91 11492
6992.70 9288
6993.49 7523
6994.28 6134
6995.06 5027
6995.85 4193
6996.64 3511
6997.43 3185
6998.22 2870
6999.01 2733
6999.80 2766
7000.59 2620
7001.38 2604
7002.17 2566
7002.96 2520
7003.75 2494
7004.54 2371
7005.33 2356
7006.12 2332
7006.91 2013
7007.70 1789
7008.49 1781
7009.28 1743
7010.07 1729
7010.86 1739
7011.65 1789
7012.44 1767
7013.23 1781
7014.02 1900
7014.81 1990
7015.60 2152
7016.39 2134
7017.18 2165
7017.97 2027
7018.76 1996
7019.55 2047
7020.34 1859
7021.13 2014
7021.92 1970
7022.71 1998
7023.51 2033
7024.30 2215
7025.09 2200
7025.88 2419
7026.67 2360
7027.46 2286
7028.25 2205
7029.04 2218
7029.83 2078
7030.63 2046
7031.42 1958
7032.21 1982
7033.00 2059
7033.79 1949
7034.58 2027
7035.37 2026
7036.16 2027
7036.96 2073
7037.75 2004
7038.54 1994
7039.33 2091
7040.12 2166
7040.92 2379
7041.71 2289
7042.50 2352
7043.29 2285
7044.08 2457
7044.87 2689
7045.67 2715
7046.46 2684
7047.25 2721
7048.04 2814
7048.84 2975
7049.63 3306
7050.42 3499
7051.21 3836
7052.00 4315
7052.80 4365
7053.59 4290
7054.38 4062
7055.18 3709
7055.97 3297
7056.76 2827
7057.55 2541
7058.35 2487
7059.14 2323
7059.93 2294
7060.72 2232
7061.52 2148
7062.31 2175
7063.10 2179
7063.90 2082
7064.69 2164
7065.48 1996
7066.28 1873
7067.07 1988
7067.86 1971
7068.66 1951
7069.45 1843
7070.24 1846
7071.04 1810
7071.83 1794
7072.62 1720
7073.42 1813
7074.21 1742
7075.00 1605
7075.80 1637
7076.59 1608
7077.39 1651
7078.18 1470
7078.97 1467
7079.77 1503
7080.56 1563
7081.36 1731
7082.15 1526
7082.94 1442
7083.74 1566
7084.53 1538
7085.33 1563
7086.12 1485
7086.92 1460
7087.71 1501
7088.50 1383
7089.30 1366
7090.09 1377
7090.89 1352
7091.68 1374
7092.48 1451
7093.27 1394
7094.07 1384
7094.86 1274
7095.66 1371
7096.45 1444
7097.25 1417
7098.04 1229
7098.84 1278
7099.63 1264
7100.43 1274
7101.22 1193
7102.02 1242
7102.81 1252
7103.61 1272
7104.40 1192
7105.20 1205
7105.99 1254
7106.79 1213
7107.59 1151
7108.38 1180
7109.18 1122
7109.97 1151
7110.77 1120
7111.56 1125
7112.36 1182
7113.16 1208
7113.95 1171
7114.75 1125
7115.54 1151
7116.34 1205
7117.14 1234
7117.93 1199
7118.73 1241
7119.52 1258
7120.32 1164
7121.12 1144
7121.91 1208
7122.71 1194
7123.51 1105
7124.30 1097
7125.10 1108
7125.90 1102
7126.69 1128
7127.49 1187
7128.29 1179
7129.08 1231
7129.88 1220
7130.68 1153
7131.47 1171
7132.27 1168
7133.07 1158
7133.86 1126
7134.66 1293
7135.46 1248
7136.26 1157
7137.05 1125
7137.85 1072
7138.65 1069
7139.44 1061
7140.24 1042
7141.04 1103
7141.84 1004
7142.63 1011
7143.43 1020
7144.23 939
7145.03 1033
7145.83 981
7146.62 962
7147.42 995
7148.22 989
7149.02 1013
7149.81 1013
7150.61 939
7151.41 918
7152.21 928
7153.01 989
7153.80 967
7154.60 982
7155.40 980
7156.20 922
7157.00 983
7157.80 1026
7158.59 1036
7159.39 959
7160.19 967
7160.99 981
7161.79 894
7162.59 900
7163.39 914
7164.18 919
7164.98 887
7165.78 811
7166.58 857
7167.38 901
7168.18 848
7168.98 852
7169.78 876
7170.58 803
7171.38 903
7172.17 913
7172.97 946
7173.77 906
7174.57 822
7175.37 792
7176.17 883
7176.97 827
7177.77 764
7178.57 856
7179.37 819
7180.17 799
7180.97 827
7181.77 829
7182.57 851
7183.37 803
7184.17 820
7184.97 786
7185.77 887
7186.57 982
7187.37 888
7188.17 930
7188.97 848
7189.77 850
7190.57 796
7191.37 879
7192.17 808
7192.97 777
7193.77 814
7194.57 822
7195.37 775
7196.17 795
7196.97 821
7197.77 824
7198.57 812
7199.37 873
7200.17 786
7200.97 715
7201.77 815
7202.58 887
7203.38 847
7204.18 782
7204.98 792
7205.78 844
7206.58 901
7207.38 813
7208.18 763
7208.98 774
7209.79 773
7210.59 732
7211.39 778
7212.19 819
7212.99 822
7213.79 803
7214.59 804
7215.40 768
7216.20 804
7217.00 759
7217.80 809
7218.60 834
7219.40 809
7220.21 878
7221.01 909
7221.81 883
7222.61 830
7223.41 844
7224.22 898
7225.02 893
7225.82 823
7226.62 828
7227.43 806
7228.23 827
7229.03 800
7229.83 918
7230.63 811
7231.44 847
7232.24 854
7233.04 812
7233.84 734
7234.65 792
7235.45 782
7236.25 799
7237.06 803
7237.86 771
7238.66 821
7239.46 843
7240.27 886
7241.07 773
7241.87 784
7242.68 856
7243.48 832
7244.28 823
7245.09 903
7245.89 855
7246.69 845
7247.50 876
7248.30 934
7249.10 823
7249.91 861
7250.71 875
7251.51 830
7252.32 877
7253.12 844
7253.92 888
7254.73 899
7255.53 919
7256.34 934
7257.14 877
7257.94 950
7258.75 877
7259.55 873
7260.36 1018
7261.16 1000
7261.96 1030
7262.77 1125
7263.57 1071
7264.38 1056
7265.18 1005
7265.99 1097
7266.79 1106
7267.59 973
7268.40 944
7269.20 996
7270.01 1064
7270.81 1041
7271.62 1025
7272.42 1062
7273.23 960
7274.03 925
7274.84 1006
7275.64 1023
7276.45 1002
7277.25 1087
7278.06 1022
7278.86 1046
7279.67 1109
7280.47 1158
7281.28 1265
7282.08 1289
7282.89 1471
7283.69 1660
7284.50 1892
7285.30 2102
7286.11 2149
7286.92 2318
7287.72 2339
7288.53 2366
7289.33 2067
7290.14 1799
7290.94 1667
7291.75 1594
7292.56 1407
7293.36 1301
7294.17 1333
7294.97 1267
7295.78 1188
7296.59 1093
7297.39 1109
7298.20 1124
7299.00 1148
7299.81 1173
7300.62 1192
7301.42 1085
7302.23 1120
7303.04 1190
7303.84 1205
7304.65 1110
7305.46 1074
7306.26 1154
7307.07 1173
7307.88 1150
7308.68 1152
7309.49 1193
7310.30 1200
7311.10 1338
7311.91 1377
7312.72 1345
7313.52 1481
7314.33 1629
7315.14 1535
7315.95 1513
7316.75 1743
7317.56 1898
7318.37 2115
7319.18 2474
7319.98 2689
7320.79 2912
7321.60 3261
7322.40 3045
7323.21 2763
7324.02 2296
7324.83 2158
7325.64 2041
7326.44 1750
7327.25 1619
7328.06 1552
7328.87 1399
7329.67 1448
7330.48 1370
7331.29 1270
7332.10 1306
7332.91 1281
7333.71 1266
7334.52 1223
7335.33 1192
7336.14 1219
7336.95 1221
7337.76 1251
7338.56 1241
7339.37 1216
7340.18 1119
7340.99 1208
7341.80 1220
7342.61 1143
7343.42 1098
7344.22 1070
7345.03 1136
7345.84 1096
7346.65 1048
7347.46 1159
7348.27 1158
7349.08 1064
7349.89 1046
7350.70 1011
7351.51 994
7352.31 915
7353.12 960
7353.93 940
7354.74 1001
7355.55 887
7356.36 936
7357.17 948
7357.98 968
7358.79 938
7359.60 884
7360.41 998
7361.22 963
7362.03 880
7362.84 903
7363.65 916
7364.46 911
7365.27 954
7366.08 880
7366.89 866
7367.70 992
7368.51 914
7369.32 931
7370.13 873
7370.94 964
7371.75 910
7372.56 885
7373.37 846
7374.18 800
7374.99 862
7375.80 866
7376.61 881
7377.42 936
7378.23 970
7379.04 1019
7379.85 1029
7380.66 1012
7381.48 1053
7382.29 1041
7383.10 1132
7383.91 1063
7384.72 1104
7385.53 1074
7386.34 1074
7387.15 955
7387.96 953
7388.77 995
7389.59 910
7390.40 857
7391.21 916
7392.02 935
7392.83 823
7393.64 893
7394.45 908
7395.27 830
7396.08 862
7396.89 765
7397.70 777
7398.51 850
7399.32 814
7400.14 808
7400.95 935
7401.76 909
7402.57 900
7403.38 952
7404.20 885
7405.01 922
7405.82 901
7406.63 884
7407.44 869
7408.26 822
7409.07 852
7409.88 825
7410.69 810
7411.51 820
7412.32 828
7413.13 799
7413.94 755
7414.76 728
7415.57 769
7416.38 818
7417.19 775
7418.01 753
7418.82 820
7419.63 822
7420.45 720
7421.26 719
7422.07 733
7422.88 787
7423.70 715
7424.51 771
7425.32 695
7426.14 708
7426.95 761
7427.76 750
7428.58 847
7429.39 861
7430.20 878
7431.02 960
7431.83 960
7432.64 1020
7433.46 1032
7434.27 990
7435.09 988
7435.90 916
7436.71 928
7437.53 891
7438.34 921
7439.16 933
7439.97 940
7440.78 848
7441.60 829
7442.41 804
7443.23 777
7444.04 789
7444.85 815
7445.67 822
7446.48 853
7447.30 835
7448.11 799
7448.93 781
7449.74 848
7450.56 778
7451.37 767
7452.18 796
7453.00 794
7453.81 773
7454.63 706
7455.44 813
7456.26 862
7457.07 778
7457.89 795
7458.70 686
7459.52 766
7460.33 780
7461.15 788
7461.96 766
7462.78 741
7463.59 781
7464.41 810
7465.23 799
7466.04 856
7466.86 864
7467.67 781
7468.49 796
7469.30 785
7470.12 733
7470.93 812
7471.75 835
7472.57 765
7473.38 797
7474.20 800
7475.01 789
7475.83 797
7476.65 780
7477.46 753
7478.28 804
7479.09 802
7479.91 749
7480.73 740
7481.54 749
7482.36 772
7483.18 799
7483.99 806
7484.81 807
7485.62 767
7486.44 714
7487.26 710
7488.07 721
7488.89 695
7489.71 737
7490.52 748
7491.34 747
7492.16 684
7492.98 711
7493.79 673
7494.61 656
7495.43 679
7496.24 714
7497.06 726
7497.88 675
7498.70 715
7499.51 669
7500.33 618
7501.15 686
7501.96 735
7502.78 744
7503.60 627
7504.42 603
7505.23 727
7506.05 662
7506.87 728
7507.69 708
7508.51 670
7509.32 643
7510.14 724
7510.96 697
7511.78 650
7512.59 714
7513.41 716
7514.23 708
7515.05 716
7515.87 703
7516.69 649
7517.50 685
7518.32 693
7519.14 639
7519.96 646
7520.78 710
7521.60 622
7522.41 737
7523.23 685
7524.05 682
7524.87 720
7525.69 690
7526.51 687
7527.33 741
7528.14 690
7528.96 685
7529.78 757
7530.60 713
7531.42 669
7532.24 683
7533.06 723
7533.88 736
7534.70 675
7535.52 672
7536.34 687
7537.16 725
7537.97 697
7538.79 658
7539.61 728
7540.43 698
7541.25 725
7542.07 696
7542.89 731
7543.71 750
7544.53 686
7545.35 788
7546.17 768
7546.99 855
7547.81 808
7548.63 785
7549.45 830
7550.27 826
7551.09 777
7551.91 820
7552.73 761
7553.55 790
7554.37 734
7555.19 814
7556.01 742
7556.83 740
7557.65 752
7558.47 735
7559.29 742
7560.11 747
7560.93 823
7561.76 868
7562.58 847
7563.40 819
7564.22 848
7565.04 842
7565.86 877
7566.68 889
7567.50 861
7568.32 817
7569.14 788
7569.96 711
7570.79 805
7571.61 777
7572.43 810
7573.25 774
7574.07 809
7574.89 860
7575.71 903
7576.54 876
7577.36 792
7578.18 865
7579.00 878
7579.82 874
7580.64 816
7581.46 858
7582.29 908
7583.11 868
7583.93 894
7584.75 910
7585.57 918
7586.40 882
7587.22 969
7588.04 1015
7588.86 997
7589.68 942
7590.51 956
7591.33 947
7592.15 1031
7592.97 997
7593.80 989
7594.62 1012
7595.44 1031
7596.26 998
7597.09 996
7597.91 1034
7598.73 1040
7599.55 1091
7600.38 1128
7601.20 1125
7602.02 1166
7602.85 1197
7603.67 1274
7604.49 1479
7605.31 1503
7606.14 1615
7606.96 1659
7607.78 1583
7608.61 1596
7609.43 1487
7610.25 1423
7611.08 1425
7611.90 1215
7612.72 1264
7613.55 1235
7614.37 1277
7615.19 1230
7616.02 1237
7616.84 1317
7617.67 1409
7618.49 1531
7619.31 1667
7620.14 1561
7620.96 1592
7621.78 1568
7622.61 1397
7623.43 1443
7624.26 1309
7625.08 1186
7625.91 1183
7626.73 1114
7627.55 1198
7628.38 1176
7629.20 1300
7630.03 1374
7630.85 1528
7631.68 1586
7632.50 1754
7633.32 1744
7634.15 1875
7634.97 1859
7635.80 1724
7636.62 1637
7637.45 1473
7638.27 1395
7639.10 1379
7639.92 1295
7640.75 1102
7641.57 1088
7642.40 1018
7643.22 942
7644.05 908
7644.87 932
7645.70 944
7646.52 909
7647.35 868
7648.17 796
7649.00 897
7649.82 977
7650.65 885
7651.48 744
7652.30 751
7653.13 828
7653.95 857
7654.78 846
7655.60 809
7656.43 812
7657.26 791
7658.08 715
7658.91 736
7659.73 749
7660.56 835
7661.39 788
7662.21 797
7663.04 779
7663.86 697
7664.69 849
7665.52 823
7666.34 793
7667.17 759
7668.00 678
7668.82 762
7669.65 782
7670.48 804
7671.30 855
7672.13 788
7672.96 760
7673.78 804
7674.61 836
7675.44 757
7676.26 753
7677.09 842
7677.92 780
7678.74 769
7679.57 756
7680.40 763
7681.22 745
7682.05 818
7682.88 785
7683.71 848
7684.53 787
7685.36 781
7686.19 865
7687.02 992
7687.84 866
7688.67 827
7689.50 862
7690.33 838
7691.15 861
7691.98 820
7692.81 791
7693.64 809
7694.47 851
7695.29 899
7696.12 869
7696.95 845
7697.78 838
7698.61 910
7699.43 952
7700.26 1074
7701.09 1148
7701.92 1139
7702.75 1138
7703.57 988
7704.40 984
7705.23 961
7706.06 832
7706.89 808
7707.72 830
7708.55 795
7709.37 787
7710.20 776
7711.03 811
7711.86 818
7712.69 769
7713.52 732
7714.35 704
7715.18 664
7716.01 731
7716.83 750
7717.66 748
7718.49 704
7719.32 706
7720.15 710
7720.98 695
7721.81 730
7722.64 693
7723.47 661
7724.30 626
7725.13 665
7725.96 699
7726.79 708
7727.62 660
7728.45 733
7729.28 698
7730.11 660
7730.94 695
7731.77 654
7732.60 644
7733.42 621
7734.25 578
7735.09 561
7735.92 675
7736.75 597
7737.58 616
7738.41 655
7739.24 655
7740.07 674
7740.90 626
7741.73 612
7742.56 618
7743.39 608
7744.22 688
7745.05 670
7745.88 648
7746.71 737
7747.54 837
7748.37 944
7749.20 927
7750.03 996
7750.86 956
7751.70 1058
7752.53 976
7753.36 874
7754.19 864
7755.02 785
7755.85 745
7756.68 653
7757.51 621
7758.34 742
7759.18 669
7760.01 610
7760.84 629
7761.67 677
7762.50 697
7763.33 598
7764.16 641
7765.00 709
7765.83 720
7766.66 669
7767.49 676
7768.32 725
7769.16 639
7769.99 682
7770.82 650
7771.65 663
7772.48 651
7773.32 645
7774.15 659
7774.98 690
7775.81 737
7776.64 643
7777.48 627
7778.31 636
7779.14 619
7779.97 673
7780.81 640
7781.64 608
7782.47 567
7783.30 651
7784.14 726
7784.97 722
7785.80 664
7786.64 650
7787.47 706
7788.30 689
7789.13 654
7789.97 642
7790.80 676
7791.63 704
7792.47 629
7793.30 605
7794.13 691
7794.97 749
7795.80 714
7796.63 647
7797.47 703
7798.30 692
7799.13 684
7799.97 705
7800.80 767
7801.63 789
7802.47 794
7803.30 744
7804.13 710
7804.97 733
7805.80 757
7806.64 814
7807.47 804
7808.30 756
7809.14 770
7809.97 708
7810.81 785
7811.64 795
7812.47 815
7813.31 856
7814.14 854
7814.98 906
7815.81 948
7816.65 972
7817.48 994
7818.32 1033
7819.15 1062
7819.98 970
7820.82 1020
7821.65 976
7822.49 960
7823.32 882
7824.16 859
7824.99 937
7825.83 967
7826.66 1007
7827.50 1044
7828.33 1087
7829.17 1204
7830.00 1178
7830.84 1108
7831.67 1092
7832.51 1047
7833.34 1028
7834.18 1019
7835.02 1049
7835.85 1019
7836.69 995
7837.52 1040
7838.36 1020
7839.19 987
7840.03 990
7840.86 924
7841.70 892
7842.54 912
7843.37 863
7844.21 848
7845.04 884
7845.88 896
7846.72 772
7847.55 804
7848.39 810
7849.22 798
7850.06 900
7850.90 847
7851.73 776
7852.57 811
7853.41 810
7854.24 852
7855.08 810
7855.92 878
7856.75 875
7857.59 817
7858.43 813
7859.26 948
7860.10 975
7860.94 1003
7861.77 963
7862.61 994
7863.45 1064
7864.28 945
7865.12 882
7865.96 923
7866.79 821
7867.63 811
7868.47 835
7869.31 797
7870.14 812
7870.98 843
7871.82 930
7872.66 856
7873.49 838
7874.33 864
7875.17 766
7876.01 885
7876.84 964
7877.68 949
7878.52 1052
7879.36 1125
7880.19 1167
7881.03 1194
7881.87 1142
7882.71 1161
7883.55 1185
7884.38 1109
7885.22 999
7886.06 947
7886.90 945
7887.74 972
7888.57 926
7889.41 912
7890.25 963
7891.09 922
7891.93 903
7892.77 852
7893.61 854
7894.44 877
7895.28 952
7896.12 913
7896.96 795
7897.80 822
7898.64 847
7899.48 827
7900.32 795
7901.15 812
7901.99 794
7902.83 748
7903.67 665
7904.51 704
7905.35 699
7906.19 660
7907.03 752
7907.87 714
7908.71 718
7909.55 662
7910.39 741
7911.22 791
7912.06 773
7912.90 760
7913.74 763
7914.58 751
7915.42 913
7916.26 814
7917.10 904
7917.94 945
7918.78 909
7919.62 937
7920.46 1042
7921.30 1039
7922.14 1018
7922.98 937
7923.82 912
7924.66 873
7925.50 848
7926.34 864
7927.18 817
7928.02 814
7928.86 745
7929.70 737
7930.55 703
7931.39 693
7932.23 730
7933.07 777
7933.91 727
7934.75 710
7935.59 706
7936.43 698
7937.27 652
7938.11 736
7938.95 764
7939.79 785
7940.63 734
7941.48 745
7942.32 680
7943.16 701
7944.00 670
7944.84 718
7945.68 708
7946.52 674
7947.36 730
7948.21 772
7949.05 758
7949.89 807
7950.73 753
7951.57 884
7952.41 909
7953.26 857
7954.10 806
7954.94 956
7955.78 907
7956.62 958
7957.47 982
7958.31 1055
7959.15 934
7959.99 977
7960.83 969
7961.68 912
7962.52 844
7963.36 971
7964.20 871
7965.04 943
7965.89 1071
7966.73 1105
7967.57 1129
7968.41 1157
7969.26 1339
7970.10 1459
7970.94 1507
7971.78 1389
7972.63 1293
7973.47 1144
7974.31 1060
7975.16 954
7976.00 911
7976.84 920
7977.68 794
7978.53 793
7979.37 792
7980.21 819
7981.06 820
7981.90 836
7982.74 800
7983.59 736
7984.43 782
7985.27 752
7986.12 787
7986.96 751
7987.80 753
7988.65 778
7989.49 755
7990.34 747
7991.18 761
7992.02 760
7992.87 758
7993.71 669
7994.55 682
7995.40 700
7996.24 626
7997.09 641
7997.93 659
7998.77 634
7999.62 636
8000.46 665
8001.31 632
8002.15 644
8003.00 549
8003.84 598
8004.68 575
8005.53 544
8006.37 586
8007.22 614
8008.06 621
8008.91 656
8009.75 560
8010.60 624
8011.44 610
8012.29 621
8013.13 630
8013.98 677
8014.82 631
8015.67 552
8016.51 585
8017.36 584
8018.20 583
8019.05 522
8019.89 573
8020.74 554
8021.58 497
8022.43 529
8023.27 549
8024.12 573
8024.96 579
8025.81 557
8026.66 578
8027.50 550
8028.35 561
8029.19 505
8030.04 547
8030.88 584
8031.73 584
8032.58 601
8033.42 588
8034.27 569
8035.11 578
8035.96 625
8036.81 628
8037.65 614
8038.50 633
8039.35 660
8040.19 650
8041.04 590
8041.88 652
8042.73 658
8043.58 597
8044.42 519
8045.27 574
8046.12 615
8046.96 545
8047.81 578
8048.66 572
8049.50 548
8050.35 621
8051.20 610
8052.04 564
8052.89 576
8053.74 555
8054.59 538
8055.43 608
8056.28 590
8057.13 546
8057.97 502
8058.82 552
8059.67 540
8060.52 494
8061.36 494
8062.21 534
8063.06 561
8063.91 534
8064.75 542
8065.60 476
8066.45 520
8067.30 528
8068.15 528
8068.99 570
8069.84 552
8070.69 504
8071.54 538
8072.38 598
8073.23 518
8074.08 538
8074.93 551
8075.78 505
8076.63 514
8077.47 527
8078.32 572
8079.17 584
8080.02 556
8080.87 542
8081.72 509
8082.56 533
8083.41 594
8084.26 564
8085.11 546
8085.96 509
8086.81 506
8087.66 505
8088.51 559
8089.35 565
8090.20 508
8091.05 512
8091.90 464
8092.75 488
8093.60 488
8094.45 502
8095.30 522
8096.15 548
8097.00 469
8097.85 532
8098.70 484
8099.55 548
8100.39 498
8101.24 571
8102.09 585
8102.94 461
8103.79 508
8104.64 586
8105.49 565
8106.34 560
8107.19 546
8108.04 521
8108.89 485
8109.74 560
8110.59 473
8111.44 514
8112.29 516
8113.14 513
8113.99 571
8114.84 536
8115.69 582
8116.54 530
8117.39 530
8118.24 605
8119.09 584
8119.95 548
8120.80 625
8121.65 673
8122.50 596
8123.35 588
8124.20 574
8125.05 628
8125.90 575
8126.75 554
8127.60 588
8128.45 591
8129.30 557
8130.15 512
8131.01 534
8131.86 586
8132.71 541
8133.56 535
8134.41 593
8135.26 620
8136.11 573
8136.96 532
8137.82 561
8138.67 579
8139.52 558
8140.37 601
8141.22 620
8142.07 600
8142.93 621
8143.78 658
8144.63 627
8145.48 593
8146.33 623
8147.19 608
8148.04 645
8148.89 610
8149.74 669
8150.59 727
8151.45 692
8152.30 672
8153.15 678
8154.00 695
8154.85 738
8155.71 785
8156.56 878
8157.41 947
8158.26 950
8159.12 898
8159.97 966
8160.82 797
8161.68 870
8162.53 709
8163.38 648
8164.23 575
8165.09 583
8165.94 615
8166.79 558
8167.65 483
8168.50 525
8169.35 644
8170.20 662
8171.06 546
8171.91 511
8172.76 553
8173.62 531
8174.47 535
8175.32 552
8176.18 597
8177.03 512
8177.89 553
8178.74 631
8179.59 580
8180.45 471
8181.30 525
8182.15 514
8183.01 516
8183.86 523
8184.72 562
8185.57 539
8186.42 545
8187.28 500
8188.13 535
8188.99 499
8189.84 519
8190.69 550
8191.55 480
8192.40 493
8193.26 498
8194.11 528
8194.97 522
8195.82 514
8196.68 491
8197.53 528
8198.38 500
8199.24 450
8200.09 527
8200.95 514
8201.80 492
8202.66 488
8203.51 457
8204.37 482
8205.22 525
8206.08 486
8206.93 527
8207.79 565
8208.64 483
8209.50 505
8210.35 519
8211.21 498
8212.06 520
8212.92 543
8213.78 549
8214.63 562
8215.49 482
8216.34 539
8217.20 506
8218.05 533
8218.91 567
8219.76 534
8220.62 514
8221.48 544
8222.33 551
8223.19 520
8224.04 540
8224.90 581
8225.76 599
8226.61 541
8227.47 574
8228.32 582
8229.18 610
8230.04 610
8230.89 510
8231.75 460
8232.61 476
8233.46 490
8234.32 504
8235.18 565
8236.03 550
8236.89 477
8237.75 465
8238.60 482
8239.46 546
8240.32 469
8241.17 431
8242.03 460
8242.89 527
8243.74 514
8244.60 505
8245.46 514
8246.31 491
8247.17 494
8248.03 527
8248.89 477
8249.74 469
8250.60 472
8251.46 450
8252.32 408
8253.17 446
8254.03 440
8254.89 462
8255.75 507
8256.60 443
8257.46 488
8258.32 461
8259.18 541
8260.04 511
8260.89 463
8261.75 459
8262.61 543
8263.47 476
8264.33 504
8265.18 467
8266.04 447
8266.90 513
8267.76 497
8268.62 489
8269.47 538
8270.33 532
8271.19 572
8272.05 543
8272.91 510
8273.77 544
8274.63 570
8275.48 571
8276.34 468
8277.20 544
8278.06 530
8278.92 511
8279.78 516
8280.64 561
8281.50 530
8282.36 543
8283.21 550
8284.07 561
8284.93 524
8285.79 577
8286.65 633
8287.51 564
8288.37 518
8289.23 546
8290.09 590
8290.95 598
8291.81 592
8292.67 705
8293.53 709
8294.39 755
8295.25 869
8296.11 910
8296.97 840
8297.82 814
8298.68 773
8299.54 726
8300.40 641
8301.26 590
8302.12 618
8302.98 583
8303.84 624
8304.71 587
8305.57 588
8306.43 609
8307.29 576
8308.15 565
8309.01 551
8309.87 547
8310.73 580
8311.59 628
8312.45 552
8313.31 516
8314.17 530
8315.03 629
8315.89 604
8316.75 535
8317.61 587
8318.47 656
8319.33 607
8320.20 566
8321.06 607
8321.92 538
8322.78 563
8323.64 517
8324.50 538
8325.36 527
8326.22 452
8327.09 491
8327.95 596
8328.81 586
8329.67 526
8330.53 538
8331.39 495
8332.25 499
8333.12 573
8333.98 521
8334.84 474
8335.70 486
8336.56 501
8337.42 535
8338.29 483
8339.15 508
8340.01 503
8340.87 482
8341.73 517
8342.60 483
8343.46 471
8344.32 572
8345.18 589
8346.05 608
8346.91 530
8347.77 561
8348.63 563
8349.50 597
8350.36 601
8351.22 567
8352.08 562
8352.95 498
8353.81 603
8354.67 625
8355.53 532
8356.40 571
8357.26 609
8358.12 613
8358.99 517
8359.85 485
8360.71 549
8361.58 563
8362.44 502
8363.30 512
8364.17 534
8365.03 536
8365.89 598
8366.76 604
8367.62 540
8368.48 587
8369.35 570
8370.21 568
8371.07 534
8371.94 539
8372.80 550
8373.66 535
8374.53 588
8375.39 543
8376.26 548
8377.12 522
8377.98 505
8378.85 568
8379.71 511
8380.58 535
8381.44 541
8382.30 594
8383.17 614
8384.03 567
8384.90 598
8385.76 634
8386.63 606
8387.49 640
8388.35 603
8389.22 592
8390.08 597
8390.95 561
8391.81 550
8392.68 560
8393.54 522
8394.41 592
8395.27 599
8396.14 513
8397.00 590
8397.87 628
8398.73 595
8399.60 542
8400.46 565
8401.33 614
8402.19 642
8403.06 602
8403.92 577
8404.79 618
8405.65 609
8406.52 571
8407.39 589
8408.25 570
8409.12 600
8409.98 602
8410.85 624
8411.71 629
8412.58 632
8413.44 596
8414.31 656
8415.18 608
8416.04 648
8416.91 616
8417.77 634
8418.64 684
8419.51 705
8420.37 730
8421.24 731
8422.11 694
8422.97 667
8423.84 702
8424.70 726
8425.57 688
8426.44 745
8427.30 814
8428.17 802
8429.04 769
8429.90 787
8430.77 743
8431.64 743
8432.50 791
8433.37 879
8434.24 923
8435.10 885
8435.97 833
8436.84 827
8437.71 886
8438.57 900
8439.44 1026
8440.31 995
8441.17 978
8442.04 934
8442.91 1076
8443.78 1092
8444.64 1090
8445.51 1162
8446.38 1238
8447.25 1288
8448.11 1210
8448.98 1136
8449.85 1115
8450.72 1103
8451.58 1166
8452.45 1142
8453.32 1102
8454.19 1223
8455.06 1235
8455.92 1144
8456.79 1290
8457.66 1349
8458.53 1375
8459.40 1398
8460.27 1331
8461.13 1386
8462.00 1342
8462.87 1278
8463.74 1292
8464.61 1317
8465.48 1338
8466.34 1263
8467.21 1339
8468.08 1503
8468.95 1851
8469.82 2209
8470.69 2926
8471.56 3193
8472.42 3567
8473.29 3706
8474.16 3526
8475.03 3135
8475.90 2826
8476.77 2297
8477.64 1985
8478.51 1659
8479.38 1430
8480.25 1177
8481.12 1035
8481.99 1111
8482.85 1035
8483.72 968
8484.59 901
8485.46 892
8486.33 890
8487.20 853
8488.07 887
8488.94 914
8489.81 797
8490.68 813
8491.55 863
8492.42 825
8493.29 836
8494.16 851
8495.03 827
8495.90 775
8496.77 814
8497.64 846
8498.51 755
8499.38 750
8500.25 715
8501.12 776
8501.99 777
8502.86 741
8503.73 674
8504.60 748
8505.47 823
8506.34 825
8507.22 786
8508.09 823
8508.96 939
8509.83 970
8510.70 832
8511.57 877
8512.44 877
8513.31 932
8514.18 944
8515.05 881
8515.92 814
8516.80 798
8517.67 867
8518.54 963
8519.41 858
8520.28 831
8521.15 855
8522.02 875
8522.89 845
8523.77 851
8524.64 878
8525.51 816
8526.38 889
8527.25 873
8528.12 877
8529.00 883
8529.87 954
8530.74 966
8531.61 925
8532.48 945
8533.36 989
8534.23 917
8535.10 934
8535.97 908
8536.84 940
8537.72 971
8538.59 903
8539.46 1028
8540.33 958
8541.21 966
8542.08 972
8542.95 945
8543.82 950
8544.70 942
8545.57 895
8546.44 996
8547.31 1024
8548.19 1012
8549.06 1104
8549.93 1042
8550.80 1052
8551.68 1172
8552.55 1211
8553.42 1261
8554.30 1218
8555.17 1313
8556.04 1296
8556.92 1443
8557.79 1369
8558.66 1241
8559.54 1268
8560.41 1210
8561.28 1061
8562.16 1035
8563.03 950
8563.90 854
8564.78 808
8565.65 851
8566.52 834
8567.40 875
8568.27 802
8569.15 833
8570.02 789
8570.89 737
8571.77 795
8572.64 841
8573.51 796
8574.39 754
8575.26 740
8576.14 768
8577.01 786
8577.89 832
8578.76 721
8579.63 720
8580.51 701
8581.38 696
8582.26 757
8583.13 813
8584.01 755
8584.88 747
8585.76 766
8586.63 789
8587.51 832
8588.38 746
8589.26 795
8590.13 851
8591.00 815
8591.88 700
8592.75 767
8593.63 822
8594.51 842
8595.38 814
8596.26 852
8597.13 808
8598.01 780
8598.88 870
8599.76 897
8600.63 826
8601.51 813
8602.38 848
8603.26 807
8604.13 849
8605.01 836
8605.89 946
8606.76 879
8607.64 832
8608.51 828
8609.39 891
8610.26 918
8611.14 968
8612.02 929
8612.89 853
8613.77 938
8614.65 974
8615.52 950
8616.40 971
8617.27 1003
8618.15 982
8619.03 934
8619.90 982
8620.78 948
8621.66 991
8622.53 1068
8623.41 1033
8624.29 1004
8625.16 1015
8626.04 1049
8626.92 1008
8627.79 1097
8628.67 1122
8629.55 1048
8630.42 1078
8631.30 1196
8632.18 1238
8633.05 1237
8633.93 1121
8634.81 1221
8635.69 1309
8636.56 1293
8637.44 1281
8638.32 1234
8639.20 1263
8640.07 1272
8640.95 1264
8641.83 1343
8642.71 1437
8643.58 1483
8644.46 1448
8645.34 1433
8646.22 1422
8647.09 1479
8647.97 1455
8648.85 1589
8649.73 1533
8650.61 1588
8651.48 1605
8652.36 1618
8653.24 1620
8654.12 1608
8655.00 1614
8655.87 1637
8656.75 1631
8657.63 1592
8658.51 1667
8659.39 1716
8660.27 1758
8661.14 1724
8662.02 1740
8662.90 1736
8663.78 1746
8664.66 1849
8665.54 1887
8666.42 1949
8667.30 1737
8668.17 1819
8669.05 1827
8669.93 1905
8670.81 2014
8671.69 2189
8672.57 2486
8673.45 2785
8674.33 3377
8675.21 3690
8676.09 4115
8676.97 4201
8677.84 4306
8678.72 4199
8679.60 4051
8680.48 3567
8681.36 3352
8682.24 2908
8683.12 2627
8684.00 2477
8684.88 2319
8685.76 2211
8686.64 2096
8687.52 2101
8688.40 2260
8689.28 2512
8690.16 2813
8691.04 3371
8691.92 4071
8692.80 4909
8693.68 5683
8694.56 6156
8695.44 6332
8696.32 6397
8697.20 5979
8698.08 5367
8698.96 4457
8699.84 3661
8700.72 3082
8701.60 2526
8702.48 2153
8703.37 1986
8704.25 1802
8705.13 1591
8706.01 1535
8706.89 1438
8707.77 1352
8708.65 1324
8709.53 1334
8710.41 1244
8711.29 1322
8712.17 1310
8713.06 1306
8713.94 1379
8714.82 1288
8715.70 1239
8716.58 1191
8717.46 1146
8718.34 1144
8719.22 1068
8720.11 1049
8720.99 1092
8721.87 1110
8722.75 1091
8723.63 1145
8724.51 1097
8725.40 1161
8726.28 1162
8727.16 1150
8728.04 1175
8728.92 1152
8729.81 1147
8730.69 1170
8731.57 1144
8732.45 1268
8733.33 1233
8734.22 1204
8735.10 1237
8735.98 1235
8736.86 1169
8737.75 1108
8738.63 1147
8739.51 1130
8740.39 1096
8741.28 1091
8742.16 1120
8743.04 1086
8743.92 1070
8744.81 1160
8745.69 1167
8746.57 1094
8747.46 1150
8748.34 1160
8749.22 1174
8750.10 1175
8750.99 1249
8751.87 1236
8752.75 1241
8753.64 1271
8754.52 1278
8755.40 1304
8756.29 1212
8757.17 1295
8758.05 1222
8758.94 1298
8759.82 1405
8760.70 1416
8761.59 1379
8762.47 1294
8763.35 1369
8764.24 1346
8765.12 1394
8766.01 1414
8766.89 1333
8767.77 1258
8768.66 1326
8769.54 1386
8770.43 1366
8771.31 1353
8772.19 1359
8773.08 1358
8773.96 1422
8774.85 1422
8775.73 1362
8776.62 1291
8777.50 1312
8778.38 1258
8779.27 1230
8780.15 1273
8781.04 1336
8781.92 1393
8782.81 1401
8783.69 1409
8784.58 1457
8785.46 1498
8786.35 1408
8787.23 1448
8788.12 1440
8789.00 1293
8789.89 1217
8790.77 1170
8791.66 1215
8792.54 1154
8793.43 1029
8794.31 1070
8795.20 1087
8796.08 1000
8796.97 978
8797.85 978
8798.74 930
8799.62 1033
8800.51 1060
8801.40 1032
8802.28 1029
8803.17 1075
8804.05 1121
8804.94 1064
8805.82 1069
8806.71 1158
8807.60 1099
8808.48 1123
8809.37 965
8810.25 988
8811.14 974
8812.03 963
8812.91 935
8813.80 996
8814.69 916
8815.57 827
8816.46 883
8817.34 900
8818.23 858
8819.12 864
8820.00 886
8820.89 871
8821.78 906
8822.66 915
8823.55 923
8824.44 895
8825.32 962
8826.21 928
8827.10 870
8827.99 918
8828.87 908
8829.76 787
8830.65 831
8831.53 878
8832.42 911
8833.31 816
8834.20 805
8835.08 777
8835.97 822
8836.86 753
8837.74 774
8838.63 807
8839.52 783
8840.41 793
8841.30 777
8842.18 726
8843.07 834
8843.96 758
8844.85 734
8845.73 760
8846.62 726
8847.51 750
8848.40 760
8849.29 747
8850.17 732
8851.06 658
8851.95 698
8852.84 708
8853.73 702
8854.61 698
8855.50 704
8856.39 714
8857.28 676
8858.17 650
8859.06 756
8859.95 752
8860.83 666
8861.72 700
8862.61 669
8863.50 671
8864.39 667
8865.28 665
8866.17 726
8867.06 723
8867.94 727
8868.83 697
8869.72 699
8870.61 646
8871.50 606
8872.39 601
8873.28 626
8874.17 658
8875.06 655
8875.95 567
8876.84 631
8877.73 589
8878.62 582
8879.51 575
8880.40 598
8881.28 615
8882.17 548
8883.06 634
8883.95 649
8884.84 565
8885.73 593
8886.62 611
8887.51 596
8888.40 626
8889.29 629
8890.18 582
8891.07 589
8891.96 601
8892.85 533
8893.74 558
8894.63 528
8895.53 560
8896.42 564
8897.31 527
8898.20 581
8899.09 585
8899.98 479
8900.87 548
8901.76 569
8902.65 595
8903.54 535
8904.43 580
8905.32 550
8906.21 537
8907.10 550
8907.99 545
8908.89 547
8909.78 498
8910.67 536
8911.56 547
8912.45 553
8913.34 584
8914.23 561
8915.12 505
8916.02 559
8916.91 524
8917.80 522
8918.69 546
8919.58 555
8920.47 546
8921.36 516
8922.26 547
8923.15 515
8924.04 578
8924.93 501
8925.82 524
8926.72 537
8927.61 494
8928.50 469
8929.39 434
8930.28 545
8931.18 596
8932.07 568
8932.96 499
8933.85 488
8934.75 497
8935.64 474
8936.53 542
8937.42 466
8938.31 414
8939.21 484
8940.10 474
8940.99 463
8941.89 450
8942.78 484
8943.67 484
8944.56 467
8945.46 479
8946.35 453
8947.24 444
8948.14 492
8949.03 544
8949.92 476
8950.81 470
8951.71 431
8952.60 518
8953.49 450
8954.39 497
8955.28 493
8956.17 454
8957.07 448
8957.96 480
8958.85 511
8959.75 490
8960.64 494
8961.54 469
8962.43 527
8963.32 477
8964.22 491
8965.11 451
8966.00 533
8966.90 509
8967.79 478
8968.69 447
8969.58 483
8970.47 493
8971.37 488
8972.26 513
8973.16 525
8974.05 490
8974.95 543
8975.84 489
8976.73 484
8977.63 509
8978.52 537
8979.42 494
8980.31 502
8981.21 544
8982.10 530
8983.00 591
8983.89 567
8984.79 524
8985.68 500
8986.58 509
8987.47 518
8988.37 537
8989.26 488
8990.16 461
8991.05 475
8991.95 524
8992.84 460
8993.74 434
8994.63 431
8995.53 472
8996.42 500
8997.32 515
8998.21 559
8999.11 461
9000.01 417
9000.90 452
9001.80 409
9002.69 458
9003.59 479
9004.48 472
9005.38 465
9006.28 473
9007.17 434
9008.07 407
9008.96 444
9009.86 431
9010.76 464
9011.65 385
9012.55 403
9013.45 454
9014.34 435
9015.24 454
9016.13 482
9017.03 461
9017.93 451
9018.82 414
9019.72 457
9020.62 397
9021.51 430
9022.41 422
9023.31 408
9024.20 391
9025.10 418
9026.00 460
9026.89 459
9027.79 417
9028.69 432
9029.59 478
9030.48 441
9031.38 454
9032.28 468
9033.17 512
9034.07 478
9034.97 487
9035.87 425
9036.76 438
9037.66 448
9038.56 496
9039.46 471
9040.35 398
9041.25 448
9042.15 447
9043.05 535
9043.94 507
9044.84 479
9045.74 417
9046.64 466
9047.54 499
9048.43 479
9049.33 350
9050.23 426
9051.13 451
9052.03 445
9052.92 457
9053.82 496
9054.72 465
9055.62 504
9056.52 476
9057.42 489
9058.32 528
9059.21 435
9060.11 453
9061.01 492
9061.91 504
9062.81 466
9063.71 466
9064.61 508
9065.50 540
9066.40 467
9067.30 455
9068.20 476
9069.10 513
9070.00 522
9070.90 488
9071.80 493
9072.70 470
9073.60 447
9074.50 475
9075.40 512
9076.29 466
9077.19 492
9078.09 540
9078.99 507
9079.89 418
9080.79 461
9081.69 461
9082.59 493
9083.49 523
9084.39 486
9085.29 530
9086.19 522
9087.09 501
9087.99 478
9088.89 495
9089.79 471
9090.69 429
9091.59 499
9092.49 497
9093.39 469
9094.29 481
9095.19 558
9096.09 539
9096.99 509
9097.89 564
9098.79 474
9099.69 497
9100.60 514
9101.50 471
9102.40 518
9103.30 492
9104.20 441
9105.10 432
9106.00 396
9106.90 433
9107.80 481
9108.70 452
9109.60 408
9110.50 406
9111.41 434
9112.31 429
9113.21 414
9114.11 472
9115.01 430
9115.91 392
9116.81 404
9117.72 506
9118.62 446
9119.52 408
9120.42 429
9121.32 433
9122.22 429
9123.12 440
9124.03 452
9124.93 419
9125.83 475
9126.73 441
9127.63 501
9128.54 471
9129.44 421
9130.34 467
9131.24 453
9132.14 395
9133.05 433
9133.95 453
9134.85 463
9135.75 461
9136.66 459
9137.56 391
9138.46 457
9139.36 432
9140.27 446
9141.17 374
9142.07 418
9142.97 422
9143.88 435
9144.78 417
9145.68 390
9146.59 427
9147.49 443
9148.39 431
9149.29 403
9150.20 397
9151.10 407
9152.00 452
9152.91 411
9153.81 377
9154.71 430
9155.62 408
9156.52 411
9157.42 475
9158.33 513
9159.23 480
9160.13 440
9161.04 440
9161.94 437
9162.84 483
9163.75 442
9164.65 433
9165.56 445
9166.46 394
9167.36 438
9168.27 490
9169.17 414
9170.08 441
9170.98 511
9171.88 441
9172.79 443
9173.69 476
9174.60 439
9175.50 449
9176.41 390
9177.31 414
9178.21 431
9179.12 411
9180.02 408
9180.93 410
9181.83 423
9182.74 439
9183.64 389
9184.55 437
9185.45 471
9186.36 445
9187.26 485
9188.17 434
9189.07 488
9189.98 427
9190.88 404
9191.79 413
9192.69 421
9193.60 423
9194.50 429
9195.41 459
9196.31 500
9197.22 485
9198.12 439
9199.03 445
9199.93 494
9200.84 469
9201.75 532
9202.65 497
9203.56 413
9204.46 501
9205.37 456
9206.27 462
9207.18 483
9208.09 446
9208.99 399
9209.90 391
9210.80 449
9211.71 462
9212.62 441
9213.52 436
9214.43 462
9215.34 432
9216.24 381
9217.15 429
9218.05 399
9218.96 419
9219.87 426
9220.77 437
9221.68 411
9222.59 444
9223.49 451
9224.40 479
9225.31 470
9226.21 471
9227.12 394
9228.03 377
9228.93 463
9229.84 418
9230.75 452
9231.66 438
9232.56 425
9233.47 397
9234.38 402
9235.28 394
9236.19 364
9237.10 420
9238.01 424
9238.91 400
9239.82 420
9240.73 423
9241.64 455
9242.54 404
9243.45 439
9244.36 404
9245.27 424
9246.18 418
9247.08 424
9247.99 440
9248.90 428
9249.81 406
9250.71 395
9251.62 393
9252.53 408
9253.44 363
9254.35 372
9255.26 378
9256.16 401
9257.07 416
9257.98 403
9258.89 412
9259.80 416
9260.71 425
9261.61 419
9262.52 379
9263.43 425
9264.34 387
9265.25 417
9266.16 358
9267.07 388
9267.98 399
9268.88 416
9269.79 436
9270.70 365
9271.61 385
9272.52 404
9273.43 434
9274.34 383
9275.25 383
9276.16 439
9277.07 372
9277.98 379
9278.89 416
9279.80 451
9280.70 457
9281.61 410
9282.52 462
9283.43 437
9284.34 429
9285.25 392
9286.16 412
9287.07 419
9287.98 414
9288.89 388
9289.80 426
9290.71 461
9291.62 405
9292.53 388
9293.44 459
9294.35 384
9295.26 468
9296.17 503
9297.08 435
9297.99 460
9298.90 471
9299.81 461
9300.73 460
9301.64 464
9302.55 456
9303.46 464
9304.37 453
9305.28 452
9306.19 450
9307.10 455
9308.01 462
9308.92 445
9309.83 463
9310.74 556
9311.65 561
9312.57 540
9313.48 567
9314.39 499
9315.30 494
9316.21 472
9317.12 498
9318.03 474
9318.94 511
9319.86 488
9320.77 438
9321.68 497
9322.59 545
9323.50 528
9324.41 420
9325.33 453
9326.24 470
9327.15 446
9328.06 449
9328.97 390
9329.88 448
9330.80 417
9331.71 406
9332.62 405
9333.53 433
9334.44 409
9335.36 392
9336.27 430
9337.18 407
9338.09 363
9339.01 429
9339.92 490
9340.83 430
9341.74 395
9342.66 393
9343.57 443
9344.48 430
9345.39 446
9346.31 454
9347.22 482
9348.13 438
9349.05 496
9349.96 436
9350.87 436
9351.78 428
9352.70 385
9353.61 399
9354.52 431
9355.44 336
9356.35 399
9357.26 423
9358.18 460
9359.09 397
9360.00 391
9360.92 373
9361.83 415
9362.74 423
9363.66 448
9364.57 421
9365.48 400
9366.40 439
9367.31 387
9368.23 406
9369.14 385
9370.05 450
9370.97 435
9371.88 406
9372.80 368
9373.71 351
9374.62 438
9375.54 419
9376.45 416
9377.37 406
9378.28 427
9379.19 471
9380.11 396
9381.02 465
9381.94 442
9382.85 365
9383.77 427
9384.68 477
9385.60 460
9386.51 426
9387.43 420
9388.34 433
9389.26 422
9390.17 419
9391.09 476
9392.00 501
9392.91 494
9393.83 513
9394.75 503
9395.66 493
9396.58 503
9397.49 532
9398.41 518
9399.32 476
9400.24 540
9401.15 489
9402.07 441
9402.98 497
9403.90 507
9404.81 486
9405.73 471
9406.65 478
9407.56 469
9408.48 514
9409.39 479
9410.31 449
9411.22 463
9412.14 495
9413.06 454
9413.97 455
9414.89 445
9415.80 499
9416.72 449
9417.64 450
9418.55 436
9419.47 464
9420.39 471
9421.30 483
9422.22 462
9423.14 459
9424.05 459
9424.97 422
9425.88 440
9426.80 388
9427.72 475
9428.64 468
9429.55 461
9430.47 435
9431.39 484
9432.30 485
9433.22 434
9434.14 449
9435.05 514
9435.97 483
9436.89 499
9437.81 485
9438.72 501
9439.64 515
9440.56 475
9441.47 500
9442.39 453
9443.31 483
9444.23 461
9445.14 500
9446.06 487
9446.98 501
9447.90 474
9448.81 463
9449.73 461
9450.65 464
9451.57 511
9452.49 561
9453.40 632
9454.32 662
9455.24 613
9456.16 641
9457.08 658
9457.99 598
9458.91 618
9459.83 599
9460.75 545
9461.67 505
9462.59 559
9463.50 528
9464.42 486
9465.34 458
9466.26 461
9467.18 556
9468.10 476
9469.02 529
9469.94 480
9470.85 459
9471.77 439
9472.69 483
9473.61 500
9474.53 490
9475.45 526
9476.37 506
9477.29 543
9478.21 507
9479.13 467
9480.04 548
9480.96 542
9481.88 557
9482.80 569
9483.72 557
9484.64 595
9485.56 562
9486.48 547
9487.40 516
9488.32 594
9489.24 523
9490.16 501
9491.08 471
9492.00 431
9492.92 458
9493.84 488
9494.76 510
9495.68 510
9496.60 486
9497.52 488
9498.44 501
9499.36 503
9500.28 509
9501.20 490
9502.12 484
9503.04 520
9503.96 496
9504.88 500
9505.80 494
9506.72 517
9507.64 508
9508.56 545
9509.48 501
9510.41 526
9511.33 526
9512.25 492
9513.17 478
9514.09 513
9515.01 578
9515.93 525
9516.85 505
9517.77 517
9518.69 540
9519.61 563
9520.54 573
9521.46 583
9522.38 547
9523.30 585
9524.22 523
9525.14 554
9526.06 560
9526.99 533
9527.91 550
9528.83 541
9529.75 547
9530.67 614
9531.59 678
9532.52 635
9533.44 640
9534.36 747
9535.28 698
9536.20 789
9537.13 736
9538.05 770
9538.97 745
9539.89 746
9540.81 666
9541.74 650
9542.66 651
9543.58 596
9544.50 571
9545.43 588
9546.35 605
9547.27 588
9548.19 617
9549.12 614
9550.04 604
9550.96 639
9551.88 608
9552.81 594
9553.73 552
9554.65 612
9555.58 565
9556.50 605
9557.42 542
9558.34 548
9559.27 586
9560.19 597
9561.11 636
9562.04 632
9562.96 608
9563.88 690
9564.81 716
9565.73 621
9566.65 639
9567.58 598
9568.50 596
9569.43 614
9570.35 573
9571.27 611
9572.20 575
9573.12 571
9574.04 607
9574.97 570
9575.89 585
9576.82 612
9577.74 596
9578.66 581
9579.59 560
9580.51 599
9581.44 608
9582.36 656
9583.28 650
9584.21 616
9585.13 625
9586.06 648
9586.98 633
9587.91 614
9588.83 631
9589.76 632
9590.68 612
9591.60 671
9592.53 675
9593.45 664
9594.38 652
9595.30 701
9596.23 656
9597.15 686
9598.08 649
9599.00 658
9599.93 650
9600.85 678
9601.78 665
9602.70 668
9603.63 728
9604.55 723
9605.48 726
9606.41 758
9607.33 778
9608.26 773
9609.18 805
9610.11 812
9611.03 757
9611.96 719
9612.88 779
9613.81 780
9614.74 755
9615.66 770
9616.59 849
9617.51 775
9618.44 779
9619.37 825
9620.29 813
9621.22 810
9622.14 834
9623.07 889
9624.00 829
9624.92 841
9625.85 826
9626.78 845
9627.70 859
9628.63 892
9629.55 868
9630.48 868
9631.41 885
9632.33 933
9633.26 878
9634.19 983
9635.11 1019
9636.04 1007
9636.97 997
9637.90 959
9638.82 981
9639.75 1000
9640.68 1019
9641.60 1044
9642.53 1079
9643.46 1112
9644.38 1093
9645.31 1112
9646.24 1097
9647.17 1094
9648.09 1244
9649.02 1325
9649.95 1362
9650.88 1318
9651.80 1332
9652.73 1380
9653.66 1385
9654.59 1362
9655.51 1376
9656.44 1357
9657.37 1373
9658.30 1337
9659.23 1265
9660.15 1329
9661.08 1292
9662.01 1280
9662.94 1284
9663.87 1271
9664.80 1318
9665.72 1245
9666.65 1312
9667.58 1344
9668.51 1346
9669.44 1309
9670.37 1405
9671.29 1442
9672.22 1474
9673.15 1552
9674.08 1495
9675.01 1482
9675.94 1513
9676.87 1533
9677.79 1495
9678.72 1473
9679.65 1451
9680.58 1584
9681.51 1572
9682.44 1675
9683.37 1737
9684.30 1719
9685.23 1656
9686.16 1684
9687.09 1722
9688.01 1763
9688.94 1717
9689.87 1774
9690.80 1743
9691.73 1783
9692.66 1781
9693.59 1880
9694.52 1842
9695.45 1929
9696.38 2130
9697.31 2241
9698.24 2216
9699.17 2509
9700.10 2802
9701.03 2938
9701.96 3121
9702.89 3101
9703.82 2950
9704.75 2815
9705.68 2581
9706.61 2307
9707.54 2159
9708.47 2014
9709.40 1870
9710.33 1817
9711.26 1722
9712.19 1773
9713.12 1868
9714.05 1910
9714.98 2058
9715.92 2119
9716.85 2143
9717.78 2279
9718.71 2084
9719.64 2103
9720.57 2070
9721.50 2055
9722.43 1874
9723.36 1678
9724.29 1595
9725.22 1573
9726.16 1509
9727.09 1440
9728.02 1418
9728.95 1296
9729.88 1407
9730.81 1487
9731.74 1526
9732.67 1471
9733.61 1524
9734.54 1520
9735.47 1599
9736.40 1550
9737.33 1468
9738.26 1505
9739.20 1531
9740.13 1459
9741.06 1340
9741.99 1313
9742.92 1180
9743.86 1217
9744.79 1167
9745.72 1254
9746.65 1154
9747.58 1145
9748.52 1084
9749.45 1126
9750.38 1110
9751.31 1105
9752.25 1107
9753.18 1152
9754.11 1082
9755.04 1162
9755.98 1127
9756.91 1068
9757.84 1130
9758.77 1084
9759.71 1114
9760.64 1124
9761.57 1043
9762.51 1066
9763.44 1056
9764.37 1076
9765.30 1064
9766.24 1104
9767.17 1123
9768.10 1034
9769.04 1057
9769.97 1147
9770.90 1079
9771.84 1056
9772.77 1119
9773.70 1109
9774.64 1141
9775.57 1183
9776.50 1119
9777.44 1121
9778.37 1188
9779.31 1204
9780.24 1236
9781.17 1263
9782.11 1259
9783.04 1351
9783.97 1401
9784.91 1344
9785.84 1455
9786.78 1372
9787.71 1261
9788.64 1202
9789.58 1226
9790.51 1213
9791.45 1143
9792.38 1135
9793.32 997
9794.25 1029
9795.19 1037
9796.12 990
9797.05 965
9797.99 1069
9798.92 1118
9799.86 1098
9800.79 1077
9801.73 1069
9802.66 1050
9803.60 987
9804.53 946
9805.47 991
9806.40 1004
9807.34 937
9808.27 888
9809.21 898
9810.14 874
9811.08 814
9812.01 851
9812.95 789
9813.88 905
9814.82 840
9815.75 864
9816.69 901
9817.63 816
9818.56 855
9819.50 793
9820.43 761
9821.37 794
9822.30 785
9823.24 802
9824.18 826
9825.11 774
9826.05 735
9826.98 792
9827.92 816
9828.86 751
9829.79 809
9830.73 763
9831.66 681
9832.60 762
9833.54 790
9834.47 754
9835.41 676
9836.35 712
9837.28 728
9838.22 780
9839.16 790
9840.09 738
9841.03 753
9841.97 758
9842.90 656
9843.84 718
9844.78 778
9845.71 848
9846.65 840
9847.59 761
9848.52 734
9849.46 738
9850.40 703
9851.34 731
9852.27 753
9853.21 700
9854.15 709
9855.08 744
9856.02 747
9856.96 758
9857.90 800
9858.83 763
9859.77 790
9860.71 762
9861.65 781
9862.58 720
9863.52 748
9864.46 731
9865.40 750
9866.34 752
9867.27 674
9868.21 705
9869.15 716
9870.09 784
9871.03 693
9871.96 724
9872.90 747
9873.84 676
9874.78 663
9875.72 679
9876.66 680
9877.59 650
9878.53 724
9879.47 731
9880.41 705
9881.35 672
9882.29 676
9883.23 686
9884.16 669
9885.10 650
9886.04 689
9886.98 717
9887.92 731
9888.86 746
9889.80 675
9890.74 650
9891.68 675
9892.61 683
9893.55 700
9894.49 628
9895.43 667
9896.37 654
9897.31 660
9898.25 657
9899.19 601
9900.13 693
9901.07 651
9902.01 676
9902.95 685
9903.89 703
9904.83 698
9905.77 763
9906.71 697
9907.65 706
9908.59 690
9909.53 703
9910.47 645
9911.41 668
9912.35 711
9913.29 720
9914.23 629
9915.17 699
9916.11 744
9917.05 690
9917.99 728
9918.93 681
9919.87 687
9920.81 662
9921.75 726
9922.69 803
9923.63 814
9924.57 808
9925.51 928
9926.45 1079
9927.39 1286
9928.33 1331
9929.28 1398
9930.22 1455
9931.16 1432
9932.10 1290
9933.04 1188
9933.98 1129
9934.92 940
9935.86 903
9936.80 874
9937.74 801
9938.69 740
9939.63 746
9940.57 693
9941.51 625
9942.45 615
9943.39 617
9944.34 651
9945.28 657
9946.22 671
9947.16 701
9948.10 640
9949.04 607
9949.99 650
9950.93 659
9951.87 634
9952.81 623
9953.75 663
9954.70 675
9955.64 674
9956.58 632
9957.52 660
9958.46 658
9959.41 620
9960.35 690
9961.29 668
9962.23 651
9963.18 571
9964.12 616
9965.06 639
9966.00 683
9966.95 667
9967.89 613
9968.83 629
9969.77 630
9970.72 648
9971.66 588
9972.60 629
9973.55 624
9974.49 621
9975.43 612
9976.38 649
9977.32 588
9978.26 658
9979.21 642
9980.15 625
9981.09 620
9982.04 556
9982.98 582
9983.92 601
9984.87 607
9985.81 637
9986.75 592
9987.70 582
9988.64 623
9989.58 615
9990.53 639
9991.47 583
9992.42 616
9993.36 597
9994.30 661
9995.25 624
9996.19 639
9997.14 629
9998.08 528
9999.02 563
9999.97 580
10000.91 636
10001.86 625
10002.80 601
10003.75 561
10004.69 584
10005.63 606
10006.58 582
10007.52 613
10008.47 587
10009.41 562
10010.36 572
10011.30 600
10012.25 572
10013.19 552
10014.14 571
10015.08 564
10016.03 530
10016.97 573
10017.92 592
10018.86 622
10019.81 547
10020.75 561
10021.70 544
10022.64 600
10023.59 573
10024.53 546
10025.48 536
10026.42 515
10027.37 537
10028.32 534
10029.26 591
10030.21 583
10031.15 584
10032.10 543
10033.04 494
10033.99 505
10034.94 561
10035.88 586
10036.83 549
10037.77 480
10038.72 524
10039.67 508
10040.61 481
10041.56 497
10042.50 476
10043.45 445
10044.40 455
10045.34 496
10046.29 490
10047.24 475
10048.18 490
10049.13 488
10050.08 458
10051.02 474
10051.97 466
10052.92 496
10053.86 505
10054.81 511
10055.76 495
10056.70 537
10057.65 588
10058.60 570
10059.54 500
10060.49 502
10061.44 486
10062.39 552
10063.33 575
10064.28 577
10065.23 511
10066.17 529
10067.12 465
10068.07 443
10069.02 466
10069.96 436
10070.91 485
10071.86 490
10072.81 472
10073.76 495
10074.70 487
10075.65 509
10076.60 510
10077.55 462
10078.49 430
10079.44 492
10080.39 487
10081.34 485
10082.29 495
10083.23 493
10084.18 461
10085.13 463
10086.08 491
10087.03 479
10087.98 503
10088.92 449
10089.87 453
10090.82 436
10091.77 505
10092.72 489
10093.67 499
10094.62 534
10095.56 499
10096.51 451
10097.46 468
10098.41 496
10099.36 536
10100.31 513
10101.26 497
10102.21 469
10103.16 479
10104.11 470
10105.05 474
10106.00 448
10106.95 440
10107.90 490
10108.85 526
10109.80 494
10110.75 499
10111.70 501
10112.65 464
10113.60 482
10114.55 483
10115.50 440
10116.45 530
10117.40 495
10118.35 508
10119.30 432
10120.25 503
10121.20 467
10122.15 491
10123.10 458
10124.05 423
10125.00 426
10125.95 505
10126.90 463
10127.85 453
10128.80 494
10129.75 471
10130.70 451
10131.65 487
10132.60 492
10133.55 449
10134.50 464
10135.45 472
10136.40 434
10137.35 482
10138.30 475
10139.26 514
10140.21 525
10141.16 518
10142.11 477
10143.06 520
10144.01 589
10144.96 521
10145.91 481
10146.86 447
10147.81 490
10148.77 531
10149.72 528
10150.67 515
10151.62 510
10152.57 499
10153.52 487
10154.47 502
10155.43 513
10156.38 538
10157.33 509
10158.28 542
10159.23 494
10160.18 488
10161.14 531
10162.09 551
10163.04 481
10163.99 533
10164.94 557
10165.90 506
10166.85 539
10167.80 564
10168.75 505
10169.70 566
10170.66 488
10171.61 496
10172.56 489
10173.51 583
10174.47 562
10175.42 542
10176.37 541
10177.32 582
10178.28 558
10179.23 592
10180.18 580
10181.14 566
10182.09 628
10183.04 570
10183.99 574
10184.95 640
10185.90 640
10186.85 682
10187.81 613
10188.76 672
10189.71 675
10190.67 654
10191.62 720
10192.57 659
10193.53 667
10194.48 684
10195.43 631
10196.39 643
10197.34 665
10198.29 681
10199.25 703
10200.20 674
10201.15 699
10202.11 721
10203.06 774
10204.02 775
10204.97 733
10205.92 790
10206.88 872
10207.83 833
10208.79 916
10209.74 888
10210.69 805
10211.65 860
10212.60 936
10213.56 826
10214.51 750
10215.46 687
10216.42 730
10217.37 699
10218.33 626
10219.28 668
10220.24 632
10221.19 637
10222.15 677
10223.10 606
10224.06 616
10225.01 622
10225.97 657
10226.92 630
10227.88 618
10228.83 575
10229.79 559
10230.74 588
10231.70 571
10232.65 519
10233.61 570
10234.56 639
10235.52 619
10236.47 628
10237.43 671
10238.38 659
10239.34 718
10240.29 641
10241.25 708
10242.21 685
10243.16 702
10244.12 626
10245.07 582
10246.03 566
10246.98 593
10247.94 593
10248.90 535
10249.85 542
10250.81 504
10251.76 509
10252.72 470
10253.68 445
10254.63 440
10255.59 503
10256.55 483
10257.50 471
10258.46 496
10259.41 506
10260.37 488
10261.33 466
10262.28 476
10263.24 458
10264.20 432
10265.15 428
10266.11 439
10267.07 443
10268.02 425
10268.98 483
10269.94 448
10270.90 456
10271.85 447
10272.81 476
10273.77 441
10274.72 423
10275.68 383
10276.64 462
10277.60 449
10278.55 463
10279.51 429
10280.47 494
10281.43 466
10282.38 508
10283.34 483
10284.30 441
10285.26 437
10286.21 454
10287.17 524
10288.13 449
10289.09 459
10290.04 393
10291.00 462
10291.96 459
10292.92 456
10293.88 413
10294.83 454
10295.79 458
10296.75 441
10297.71 416
10298.67 431
10299.63 442
10300.58 433
10301.54 425
10302.50 434
10303.46 416
10304.42 416
10305.38 408
10306.34 424
10307.29 453
10308.25 432
10309.21 470
10310.17 409
10311.13 383
10312.09 451
10313.05 433
10314.01 438
10314.97 434
10315.92 401
10316.88 416
10317.84 463
10318.80 393
10319.76 423
10320.72 418
10321.68 460
10322.64 452
10323.60 412
10324.56 441
10325.52 464
10326.48 407
10327.44 455
10328.40 453
10329.36 449
10330.32 446
10331.28 416
10332.24 473
10333.20 422
10334.16 455
10335.12 518
10336.08 459
10337.04 429
10338.00 438
10338.96 440
10339.92 430
10340.88 418
10341.84 409
10342.80 424
10343.76 398
10344.72 409
10345.68 366
10346.64 429
10347.60 399
10348.56 455
10349.52 393
10350.48 385
10351.44 372
10352.40 401
10353.36 450
10354.32 411
10355.29 378
10356.25 390
10357.21 419
10358.17 371
10359.13 355
10360.09 394
10361.05 419
10362.01 397
10362.97 453
10363.94 405
10364.90 423
10365.86 429
10366.82 446
10367.78 395
10368.74 421
10369.70 410
10370.67 373
10371.63 368
10372.59 385
10373.55 395
10374.51 351
10375.47 358
10376.44 368
10377.40 378
10378.36 381
10379.32 399
10380.28 398
10381.25 380
10382.21 383
10383.17 396
10384.13 420
10385.10 399
10386.06 421
10387.02 427
10387.98 393
10388.95 386
10389.91 355
10390.87 363
10391.83 357
10392.80 366
10393.76 398
10394.72 401
10395.68 366
10396.65 361
10397.61 407
10398.57 401
10399.54 401
10400.50 389
10401.46 392
10402.43 404
10403.39 430
10404.35 346
10405.31 346
10406.28 392
10407.24 409
10408.20 381
10409.17 380
10410.13 375
10411.10 396
10412.06 386
10413.02 361
10413.99 333
10414.95 354
10415.91 355
10416.88 367
10417.84 443
10418.80 368
10419.77 347
10420.73 398
10421.70 444
10422.66 412
10423.63 411
10424.59 387
10425.55 452
10426.52 446
10427.48 413
10428.45 386
10429.41 360
10430.37 401
10431.34 371
10432.30 385
10433.27 366
10434.23 379
10435.20 406
10436.16 393
10437.13 378
10438.09 355
10439.06 346
10440.02 332
10440.99 319
10441.95 356
10442.92 342
10443.88 340
10444.85 355
10445.81 353
10446.78 328
10447.74 337
10448.71 302
10449.67 351
10450.64 350
10451.60 361
10452.57 337
10453.53 383
10454.50 351
10455.47 394
10456.43 310
10457.40 343
10458.36 348
10459.33 314
10460.29 341
10461.26 337
10462.23 321
10463.19 380
10464.16 356
10465.12 302
10466.09 370
10467.06 379
10468.02 373
10468.99 343
10469.95 349
10470.92 371
10471.89 332
10472.85 294
10473.82 314
10474.79 310
10475.75 341
10476.72 346
10477.69 331
10478.65 308
10479.62 313
10480.59 363
10481.55 349
10482.52 352
10483.49 354
10484.45 382
10485.42 305
10486.39 317
10487.35 310
10488.32 303
10489.29 325
10490.26 309
10491.22 297
10492.19 329
10493.16 330
10494.13 325
10495.09 404
10496.06 369
10497.03 348
10497.99 361
10498.96 335
10499.93 399
10500.90 336
10501.87 321
10502.83 332
10503.80 351
10504.77 352
10505.74 353
10506.70 331
10507.67 289
10508.64 300
10509.61 298
10510.58 292
10511.55 301
10512.51 302
10513.48 354
10514.45 320
10515.42 315
10516.39 282
10517.36 316
10518.32 309
10519.29 328
10520.26 317
10521.23 294
10522.20 312
10523.17 323
10524.14 409
10525.10 339
10526.07 335
10527.04 335
10528.01 330
10528.98 295
10529.95 314
10530.92 348
10531.89 378
10532.86 306
10533.83 326
10534.79 351
10535.76 333
10536.73 381
10537.70 340
10538.67 359
10539.64 369
10540.61 342
10541.58 342
10542.55 331
10543.52 315
10544.49 341
10545.46 298
10546.43 296
10547.40 306
10548.37 353
10549.34 363
10550.31 355
10551.28 320
10552.25 320
10553.22 311
10554.19 328
10555.16 281
10556.13 299
10557.10 362
10558.07 362
10559.04 364
10560.01 346
10560.98 400
10561.95 406
10562.92 394
10563.89 401
10564.86 386
10565.83 385
10566.81 402
10567.78 362
10568.75 381
10569.72 366
10570.69 395
10571.66 352
10572.63 293
10573.60 294
10574.57 339
10575.54 370
10576.51 328
10577.49 327
10578.46 299
10579.43 345
10580.40 329
10581.37 296
10582.34 338
10583.31 351
10584.29 367
10585.26 374
10586.23 366
10587.20 366
10588.17 393
10589.14 351
10590.12 349
10591.09 334
10592.06 335
10593.03 336
10594.00 366
10594.98 390
10595.95 349
10596.92 383
10597.89 349
10598.86 357
10599.84 388
10600.81 332
10601.78 340
10602.75 358
10603.73 342
10604.70 368
10605.67 374
10606.64 346
10607.62 364
10608.59 378
10609.56 356
10610.53 329
10611.51 377
10612.48 367
10613.45 354
10614.43 366
10615.40 378
10616.37 352
10617.34 394
10618.32 391
10619.29 385
10620.26 389
10621.24 407
10622.21 370
10623.18 361
10624.16 363
10625.13 376
10626.10 370
10627.08 377
10628.05 362
10629.02 396
10630.00 436
10630.97 394
10631.95 365
10632.92 399
10633.89 402
10634.87 400
10635.84 371
10636.81 484
10637.79 503
10638.76 490
10639.74 467
10640.71 510
10641.69 571
10642.66 579
10643.63 575
10644.61 500
10645.58 470
10646.56 492
10647.53 483
10648.51 438
10649.48 376
10650.45 381
10651.43 367
10652.40 396
10653.38 368
10654.35 344
10655.33 369
10656.30 375
10657.28 334
10658.25 355
10659.23 364
10660.20 301
10661.18 343
10662.15 372
10663.13 370
10664.10 347
10665.08 340
10666.05 407
10667.03 382
10668.00 362
10668.98 351
10669.96 333
10670.93 329
10671.91 358
10672.88 366
10673.86 376
10674.83 371
10675.81 373
10676.79 335
10677.76 370
10678.74 356
10679.71 392
10680.69 363
10681.66 315
10682.64 347
10683.62 382
10684.59 383
10685.57 376
10686.55 362
10687.52 363
10688.50 427
10689.47 385
10690.45 340
10691.43 330
10692.40 364
10693.38 351
10694.36 357
10695.33 381
10696.31 313
10697.29 301
10698.26 347
10699.24 367
10700.22 317
10701.19 348
10702.17 340
10703.15 375
10704.13 387
10705.10 367
10706.08 365
10707.06 355
10708.03 330
10709.01 350
10709.99 346
10710.97 321
10711.94 310
10712.92 341
10713.90 359
10714.88 382
10715.85 331
10716.83 282
10717.81 296
10718.79 279
10719.76 347
10720.74 370
10721.72 379
10722.70 341
10723.68 326
10724.65 340
10725.63 324
10726.61 342
10727.59 310
10728.57 368
10729.54 378
10730.52 345
10731.50 374
10732.48 369
10733.46 353
10734.44 387
10735.41 326
10736.39 334
10737.37 326
10738.35 307
10739.33 366
10740.31 405
10741.29 326
10742.26 346
10743.24 334
10744.22 343
10745.20 369
10746.18 374
10747.16 334
10748.14 378
10749.12 404
10750.10 328
10751.08 382
10752.05 379
10753.03 341
10754.01 343
10754.99 328
10755.97 327
10756.95 349
10757.93 339
10758.91 384
10759.89 384
10760.87 366
10761.85 351
10762.83 325
10763.81 342
10764.79 361
10765.77 388
10766.75 360
10767.73 345
10768.71 374
10769.69 373
10770.67 391
10771.65 397
10772.63 379
10773.61 390
10774.59 420
10775.57 404
10776.55 416
10777.53 404
10778.51 388
10779.49 406
10780.47 417
10781.45 406
10782.43 469
10783.41 455
10784.39 422
10785.38 413
10786.36 455
10787.34 492
10788.32 485
10789.30 452
10790.28 437
10791.26 401
10792.24 414
10793.22 402
10794.20 364
10795.19 371
10796.17 420
10797.15 415
10798.13 388
10799.11 405
10800.09 432
10801.07 402
10802.05 403
10803.04 392
10804.02 405
10805.00 419
10805.98 405
10806.96 440
10807.94 445
10808.93 379
10809.91 369
10810.89 395
10811.87 471
10812.85 412
10813.84 397
10814.82 393
10815.80 377
10816.78 370
10817.77 439
10818.75 419
10819.73 448
10820.71 369
10821.69 381
10822.68 421
10823.66 443
10824.64 434
10825.62 419
10826.61 411
10827.59 442
10828.57 419
10829.56 393
10830.54 410
10831.52 444
10832.50 386
10833.49 403
10834.47 419
10835.45 450
10836.44 424
10837.42 443
10838.40 440
10839.39 388
10840.37 448
10841.35 489
10842.34 479
10843.32 461
10844.30 422
10845.29 437
10846.27 416
10847.25 420
10848.24 423
10849.22 390
10850.20 460
10851.19 436
10852.17 453
10853.16 438
10854.14 466
10855.12 454
10856.11 460
10857.09 479
10858.08 433
10859.06 475
10860.04 470
10861.03 500
10862.01 449
10863.00 526
10863.98 476
10864.96 479
10865.95 486
10866.93 494
10867.92 516
10868.90 517
10869.89 480
10870.87 519
10871.86 507
10872.84 495
10873.83 481
10874.81 536
10875.80 508
10876.78 462
10877.77 489
10878.75 582
10879.74 592
10880.72 470
10881.71 531
10882.69 544
10883.68 533
10884.66 591
10885.65 574
10886.63 515
10887.62 547
10888.60 612
10889.59 614
10890.57 573
10891.56 562
10892.55 578
10893.53 623
10894.52 586
10895.50 543
10896.49 591
10897.47 578
10898.46 575
10899.45 578
10900.43 637
10901.42 600
10902.40 660
10903.39 640
10904.38 641
10905.36 637
10906.35 629
10907.34 633
10908.32 603
10909.31 683
10910.29 735
10911.28 705
10912.27 673
10913.25 697
10914.24 735
10915.23 705
10916.21 786
10917.20 750
10918.19 766
10919.17 719
10920.16 723
10921.15 788
10922.14 777
10923.12 794
10924.11 739
10925.10 755
10926.08 861
10927.07 768
10928.06 718
10929.05 789
10930.03 779
10931.02 796
10932.01 836
10933.00 837
10933.98 825
10934.97 849
10935.96 859
10936.95 872
10937.93 898
10938.92 952
10939.91 896
10940.90 926
10941.88 887
10942.87 891
10943.86 914
10944.85 972
10945.84 937
10946.82 958
10947.81 964
10948.80 915
10949.79 950
10950.78 994
10951.77 989
10952.75 1154
10953.74 1162
10954.73 1249
10955.72 1277
10956.71 1334
10957.70 1398
10958.69 1489
10959.67 1657
10960.66 1743
10961.65 1794
10962.64 1744
10963.63 1610
10964.62 1551
10965.61 1543
10966.60 1424
10967.58 1423
10968.57 1381
10969.56 1269
10970.55 1209
10971.54 1229
10972.53 1124
10973.52 1098
10974.51 1133
10975.50 1136
10976.49 1072
10977.48 1127
10978.47 1089
10979.46 1046
10980.45 1050
10981.44 1072
10982.43 1060
10983.42 1048
10984.41 1173
10985.40 1213
10986.38 1241
10987.37 1208
10988.36 1230
10989.35 1203
10990.34 1178
10991.34 1276
10992.33 1261
10993.32 1361
10994.31 1391
10995.30 1460
10996.29 1579
10997.28 1846
10998.27 1940
10999.26 2183
11000.25 2413
11001.24 2539
11002.23 2692
11003.22 2643
11004.21 2514
11005.20 2391
11006.19 2298
11007.18 2083
11008.17 1896
11009.16 1615
11010.16 1484
11011.15 1329
11012.14 1182
11013.13 1135
11014.12 1162
11015.11 1005
11016.10 959
11017.09 961
11018.08 1017
11019.08 937
11020.07 853
11021.06 927
11022.05 929
11023.04 935
11024.03 824
11025.03 773
11026.02 792
11027.01 741
11028.00 719
11028.99 763
11029.98 792
11030.98 673
11031.97 733
11032.96 719
11033.95 748
11034.94 760
11035.94 732
11036.93 717
11037.92 748
11038.91 792
11039.91 794
11040.90 755
11041.89 692
11042.88 674
11043.87 733
11044.87 719
11045.86 702
11046.85 659
11047.85 730
11048.84 697
11049.83 672
11050.82 638
11051.82 667
11052.81 650
11053.80 683
11054.80 675
11055.79 637
11056.78 628
11057.77 701
11058.77 675
11059.76 604
11060.75 628
11061.75 628
11062.74 649
11063.73 629
11064.73 610
11065.72 610
11066.71 693
11067.71 682
11068.70 732
11069.70 654
11070.69 604
11071.68 612
11072.68 616
11073.67 645
11074.66 646
11075.66 631
11076.65 649
11077.65 684
11078.64 658
11079.63 682
11080.63 672
11081.62 685
11082.62 715
11083.61 678
11084.61 645
11085.60 662
11086.59 641
11087.59 650
11088.58 647
11089.58 641
11090.57 648
11091.57 610
11092.56 594
11093.56 638
11094.55 581
11095.55 556
11096.54 630
11097.54 596
11098.53 563
11099.53 588
11100.52 610
11101.52 590
11102.51 594
11103.51 580
11104.50 539
11105.50 580
11106.49 538
11107.49 590
11108.48 562
11109.48 565
11110.47 561
11111.47 536
11112.46 549
11113.46 594
11114.46 501
11115.45 492
11116.45 513
11117.44 493
11118.44 518
11119.43 521
11120.43 562
11121.43 541
11122.42 526
11123.42 511
11124.41 526
11125.41 557
11126.41 556
11127.40 598
11128.40 634
11129.40 544
11130.39 548
11131.39 574
11132.39 533
11133.38 601
11134.38 550
11135.37 545
11136.37 523
11137.37 474
11138.37 489
11139.36 464
11140.36 466
11141.36 483
11142.35 541
11143.35 528
11144.35 541
11145.34 494
11146.34 548
11147.34 532
11148.33 534
11149.33 473
11150.33 509
11151.33 495
11152.32 489
11153.32 481
11154.32 475
11155.32 437
11156.31 447
11157.31 512
11158.31 473
11159.31 450
11160.30 423
11161.30 455
11162.30 435
11163.30 437
11164.30 458
11165.29 536
11166.29 502
11167.29 409
11168.29 501
11169.29 466
11170.28 488
11171.28 443
11172.28 474
11173.28 449
11174.28 454
11175.28 522
11176.27 497
11177.27 416
11178.27 497
11179.27 484
11180.27 502
11181.27 493
11182.27 466
11183.26 501
11184.26 507
11185.26 471
11186.26 441
11187.26 435
11188.26 505
11189.26 467
11190.26 444
11191.26 524
11192.26 489
11193.25 512
11194.25 477
11195.25 509
11196.25 501
11197.25 527
11198.25 529
11199.25 502
11200.25 472
11201.25 498
11202.25 563
11203.25 535
11204.25 484
11205.25 475
11206.25 488
11207.25 501
11208.25 486
11209.25 478
11210.25 465
11211.25 513
11212.25 482
11213.25 471
11214.25 447
11215.25 432
11216.25 436
11217.25 435
11218.25 450
11219.25 452
11220.25 413
11221.25 426
11222.25 402
11223.25 457
11224.25 415
11225.25 445
11226.25 408
11227.25 435
11228.25 417
11229.26 417
11230.26 427
11231.26 447
11232.26 408
11233.26 416
11234.26 377
11235.26 445
11236.26 426
11237.26 415
11238.27 423
11239.27 398
11240.27 394
11241.27 426
11242.27 441
11243.27 454
11244.27 449
11245.27 440
11246.28 433
11247.28 442
11248.28 417
11249.28 386
11250.28 396
11251.28 445
11252.29 387
11253.29 412
11254.29 382
11255.29 403
11256.29 407
11257.30 390
11258.30 424
11259.30 427
11260.30 422
11261.31 386
11262.31 359
11263.31 412
11264.31 454
11265.31 448
11266.32 475
11267.32 419
11268.32 430
11269.32 373
11270.33 422
11271.33 460
11272.33 454
11273.34 483
11274.34 465
11275.34 452
11276.34 460
11277.35 469
11278.35 482
11279.35 480
11280.36 503
11281.36 548
11282.36 512
11283.37 544
11284.37 503
11285.37 437
11286.38 457
11287.38 484
11288.38 470
11289.39 467
11290.39 457
11291.39 447
11292.40 466
11293.40 459
11294.40 471
11295.41 481
11296.41 421
11297.42 450
11298.42 427
11299.42 495
11300.43 504
11301.43 453
11302.44 464
11303.44 510
11304.44 445
11305.45 441
11306.45 502
11307.46 518
11308.46 495
11309.47 504
11310.47 541
11311.47 559
11312.48 548
11313.48 608
11314.49 573
11315.49 614
11316.50 637
11317.50 669
11318.51 673
11319.51 535
11320.52 546
11321.52 518
11322.53 524
11323.53 532
11324.54 500
11325.54 453
11326.55 466
11327.55 404
11328.56 370
11329.56 417
11330.57 443
11331.57 405
11332.58 335
11333.58 345
11334.59 365
11335.60 344
11336.60 388
11337.61 396
11338.61 387
11339.62 331
11340.62 378
11341.63 421
11342.64 346
11343.64 380
11344.65 351
11345.65 405
11346.66 378
11347.67 391
11348.67 409
11349.68 376
11350.68 392
11351.69 416
11352.70 386
11353.70 376
11354.71 406
11355.72 420
11356.72 358
11357.73 389
11358.74 382
11359.74 389
11360.75 380
11361.76 399
11362.76 371
11363.77 413
11364.78 371
11365.78 369
11366.79 381
11367.80 391
11368.80 383
11369.81 347
11370.82 385
11371.83 389
11372.83 375
11373.84 375
11374.85 374
11375.85 382
11376.86 321
11377.87 334
11378.88 338
11379.88 377
11380.89 401
11381.90 372
11382.91 349
11383.92 354
11384.92 379
11385.93 434
11386.94 352
11387.95 393
11388.95 401
11389.96 392
11390.97 383
11391.98 335
11392.99 382
11393.99 380
11395.00 371
11396.01 385
11397.02 387
11398.03 382
11399.04 373
11400.04 341
11401.05 399
11402.06 386
11403.07 399
11404.08 442
11405.09 405
11406.10 370
11407.11 353
11408.11 379
11409.12 403
11410.13 369
11411.14 356
11412.15 356
11413.16 337
11414.17 392
11415.18 369
11416.19 386
11417.19 375
11418.20 382
11419.21 362
11420.22 358
11421.23 358
11422.24 331
11423.25 377
11424.26 391
11425.27 398
11426.28 377
11427.29 375
11428.30 371
11429.31 386
11430.32 359
11431.33 400
11432.34 387
11433.35 355
11434.36 380
11435.37 370
11436.38 323
11437.39 374
11438.40 369
11439.41 366
11440.42 341
11441.43 375
11442.44 389
11443.45 405
11444.46 418
11445.47 405
11446.48 386
11447.49 362
11448.50 379
11449.51 372
11450.52 401
11451.53 384
11452.54 359
11453.56 355
11454.57 403
11455.58 371
11456.59 387
11457.60 377
11458.61 386
11459.62 337
11460.63 402
11461.64 403
11462.65 434
11463.67 411
11464.68 386
11465.69 384
11466.70 323
11467.71 381
11468.72 381
11469.73 352
11470.75 427
11471.76 387
11472.77 380
11473.78 398
11474.79 393
11475.80 407
11476.82 356
11477.83 398
11478.84 423
11479.85 366
11480.86 420
11481.88 376
11482.89 396
11483.90 402
11484.91 421
11485.92 403
11486.94 371
11487.95 394
11488.96 382
11489.97 331
11490.99 330
11492.00 330
11493.01 340
11494.02 385
11495.04 378
11496.05 406
11497.06 326
11498.08 357
11499.09 396
11500.10 363
11501.11 389
11502.13 390
11503.14 354
11504.15 383
11505.17 397
11506.18 360
11507.19 374
11508.21 353
11509.22 413
11510.23 368
11511.25 397
11512.26 376
11513.27 376
11514.29 385
11515.30 366
11516.31 402
11517.33 350
11518.34 343
11519.35 384
11520.37 408
11521.38 389
11522.40 399
11523.41 380
11524.42 386
11525.44 350
11526.45 382
11527.47 364
11528.48 363
11529.49 409
11530.51 404
11531.52 386
11532.54 405
11533.55 413
11534.56 410
11535.58 383
11536.59 400
11537.61 385
11538.62 371
11539.64 369
11540.65 440
11541.67 422
11542.68 393
11543.70 402
11544.71 389
11545.73 393
11546.74 414
11547.76 379
11548.77 417
11549.79 414
11550.80 438
11551.82 444
11552.83 425
11553.85 423
11554.86 463
11555.88 461
11556.89 420
11557.91 470
11558.92 425
11559.94 425
11560.95 415
11561.97 422
11562.99 508
11564.00 423
11565.02 439
11566.03 455
11567.05 469
11568.06 476
11569.08 414
11570.10 457
11571.11 512
11572.13 517
11573.14 484
11574.16 489
11575.18 521
11576.19 517
11577.21 501
11578.23 497
11579.24 511
11580.26 566
11581.27 584
11582.29 530
11583.31 588
11584.32 589
11585.34 591
11586.36 614
11587.37 652
11588.39 643
11589.41 678
11590.42 720
11591.44 688
11592.46 731
11593.48 704
11594.49 724
11595.51 748
11596.53 782
11597.54 783
11598.56 881
11599.58 977
11600.60 1036
11601.61 1087
11602.63 1240
11603.65 1410
11604.67 1485
11605.68 1505
11606.70 1610
11607.72 1516
11608.74 1458
11609.75 1205
11610.77 1170
11611.79 1129
11612.81 1027
11613.82 900
11614.84 787
11615.86 721
11616.88 652
11617.90 662
11618.91 632
11619.93 586
11620.95 586
11621.97 561
11622.99 512
11624.01 506
11625.02 486
11626.04 534
11627.06 528
11628.08 525
11629.10 506
11630.12 500
11631.14 475
11632.15 468
11633.17 472
11634.19 470
11635.21 513
11636.23 526
11637.25 441
11638.27 397
11639.29 464
11640.31 467
11641.32 458
11642.34 434
11643.36 454
11644.38 442
11645.40 452
11646.42 386
11647.44 410
11648.46 425
11649.48 429
11650.50 414
11651.52 446
11652.54 470
11653.56 406
11654.58 373
11655.60 407
11656.62 438
11657.64 359
11658.66 410
11659.68 394
11660.70 425
11661.72 405
11662.74 439
11663.76 439
11664.78 444
11665.80 422
11666.82 462
11667.84 475
11668.86 435
11669.88 443
11670.90 419
11671.92 434
11672.94 379
11673.96 429
11674.98 456
11676.00 435
11677.02 482
11678.04 413
11679.06 439
11680.08 444
11681.10 468
11682.12 406
11683.15 415
11684.17 438
11685.19 431
11686.21 455
11687.23 463
11688.25 429
11689.27 453
11690.29 482
11691.31 466
11692.34 454
11693.36 414
11694.38 409
11695.40 433
11696.42 437
11697.44 419
11698.46 422
11699.49 437
11700.51 455
11701.53 413
11702.55 424
11703.57 424
11704.60 433
11705.62 414
11706.64 447
11707.66 422
11708.68 427
11709.71 419
11710.73 432
11711.75 455
11712.77 401
11713.79 414
11714.82 373
11715.84 392
11716.86 400
11717.88 450
11718.91 444
11719.93 411
11720.95 426
11721.97 393
11723.00 362
11724.02 390
11725.04 449
11726.06 433
11727.09 375
11728.11 377
11729.13 390
11730.16 400
11731.18 386
11732.20 383
11733.23 431
11734.25 365
11735.27 408
11736.30 430
11737.32 423
11738.34 412
11739.37 384
11740.39 383
11741.41 395
11742.44 428
11743.46 368
11744.48 416
11745.51 388
11746.53 427
11747.55 397
11748.58 419
11749.60 404
11750.63 357
11751.65 448
11752.67 415
11753.70 421
11754.72 417
11755.75 432
11756.77 377
11757.79 357
11758.82 405
11759.84 385
11760.87 366
11761.89 400
11762.92 355
11763.94 379
11764.96 359
11765.99 370
11767.01 391
11768.04 431
11769.06 384
11770.09 394
11771.11 398
11772.14 397
11773.16 386
11774.19 408
11775.21 447
11776.24 426
11777.26 420
11778.29 386
11779.31 422
11780.34 442
11781.36 429
11782.39 385
11783.41 426
11784.44 436
11785.46 417
11786.49 428
11787.52 412
11788.54 414
11789.57 396
11790.59 389
11791.62 410
11792.64 418
11793.67 402
11794.69 420
11795.72 458
11796.75 416
11797.77 425
11798.80 452
11799.82 434
11800.85 453
11801.88 427
11802.90 434
11803.93 413
11804.96 413
11805.98 431
11807.01 432
11808.03 423
11809.06 404
11810.09 458
11811.11 445
11812.14 412
11813.17 436
11814.19 441
11815.22 465
11816.25 432
11817.27 414
11818.30 398
11819.33 412
11820.35 467
11821.38 452
11822.41 417
11823.44 449
11824.46 434
11825.49 437
11826.52 434
11827.54 438
11828.57 461
11829.60 437
11830.63 475
11831.65 400
11832.68 450
11833.71 401
11834.74 420
11835.76 418
11836.79 424
11837.82 476
11838.85 479
11839.87 453
11840.90 462
11841.93 405
11842.96 491
11843.99 500
11845.01 472
11846.04 428
11847.07 491
11848.10 457
11849.13 471
11850.15 550
11851.18 506
11852.21 503
11853.24 522
11854.27 526
11855.30 499
11856.33 517
11857.35 525
11858.38 552
11859.41 524
11860.44 527
11861.47 553
11862.50 624
11863.53 575
11864.55 591
11865.58 579
11866.61 583
11867.64 681
11868.67 632
11869.70 583
11870.73 575
11871.76 627
11872.79 650
11873.82 602
11874.85 621
11875.88 638
11876.90 593
11877.93 649
11878.96 633
11879.99 611
11881.02 627
11882.05 681
11883.08 624
11884.11 661
11885.14 656
11886.17 734
11887.20 713
11888.23 720
11889.26 829
11890.29 843
11891.32 776
11892.35 741
11893.38 787
11894.41 861
11895.44 842
11896.47 812
11897.50 885
11898.53 932
11899.56 922
11900.59 984
11901.62 1054
11902.65 1063
11903.68 1115
11904.71 1164
11905.75 1142
11906.78 1058
11907.81 1037
11908.84 1106
11909.87 1027
11910.90 985
11911.93 955
11912.96 954
11913.99 954
11915.02 929
11916.05 946
11917.09 898
11918.12 883
11919.15 919
11920.18 877
11921.21 909
11922.24 898
11923.27 946
11924.30 902
11925.34 941
11926.37 1093
11927.40 1178
11928.43 1220
11929.46 1257
11930.49 1430
11931.53 1442
11932.56 1566
11933.59 1620
11934.62 1603
11935.65 1687
11936.69 1588
11937.72 1535
11938.75 1482
11939.78 1292
11940.81 1221
11941.85 1185
11942.88 1055
11943.91 989
11944.94 902
11945.98 894
11947.01 871
11948.04 774
11949.07 784
11950.11 764
11951.14 753
11952.17 698
11953.20 709
11954.24 691
11955.27 670
11956.30 668
11957.34 695
11958.37 679
11959.40 673
11960.43 627
11961.47 653
11962.50 614
11963.53 662
11964.57 650
11965.60 629
11966.63 573
11967.67 628
11968.70 635
11969.73 668
11970.77 652
11971.80 668
11972.83 651
11973.87 612
11974.90 666
11975.93 652
11976.97 644
11978.00 649
11979.04 660
11980.07 604
11981.10 620
11982.14 677
11983.17 643
11984.21 615
11985.24 695
11986.27 677
11987.31 671
11988.34 682
11989.38 650
11990.41 622
11991.45 647
11992.48 651
11993.51 686
11994.55 674
11995.58 665
11996.62 710
11997.65 685
11998.69 697
11999.72 656
12000.76 645
12001.79 712
12002.83 719
12003.86 691
12004.90 687
12005.93 733
12006.97 782
12008.00 729
12009.04 729
12010.07 730
12011.11 751
12012.14 713
12013.18 724
12014.21 771
12015.25 781
12016.28 761
12017.32 789
12018.35 834
12019.39 911
12020.43 835
12021.46 828
12022.50 828
12023.53 817
12024.57 845
12025.60 858
12026.64 866
12027.68 838
12028.71 808
12029.75 836
12030.78 822
12031.82 780
12032.86 786
12033.89 742
12034.93 775
12035.97 795
12037.00 777
12038.04 740
12039.07 726
12040.11 820
12041.15 844
12042.18 824
12043.22 735
12044.26 685
12045.29 775
12046.33 748
12047.37 741
12048.40 784
12049.44 746
12050.48 730
12051.52 807
12052.55 751
12053.59 773
12054.63 753
12055.66 779
12056.70 803
12057.74 799
12058.78 777
12059.81 775
12060.85 797
12061.89 810
12062.92 819
12063.96 832
12065.00 832
12066.04 773
12067.07 826
12068.11 883
12069.15 806
12070.19 869
12071.23 833
12072.26 821
12073.30 847
12074.34 831
12075.38 859
12076.42 847
12077.45 855
12078.49 889
12079.53 833
12080.57 813
12081.61 920
12082.64 827
12083.68 877
12084.72 869
12085.76 916
12086.80 922
12087.84 883
12088.88 861
12089.91 902
12090.95 945
12091.99 1001
12093.03 976
12094.07 971
12095.11 917
12096.15 911
12097.19 987
12098.22 997
12099.26 1051
12100.30 1134
12101.34 1142
12102.38 1249
12103.42 1356
12104.46 1385
12105.50 1429
12106.54 1481
12107.58 1398
12108.62 1366
12109.66 1282
12110.70 1259
12111.74 1190
12112.78 1084
12113.81 1001
12114.85 908
12115.89 892
12116.93 909
12117.97 830
12119.01 783
12120.05 710
12121.09 727
12122.13 700
12123.17 657
12124.21 672
12125.25 659
12126.29 641
12127.33 658
12128.37 682
12129.42 636
12130.46 680
12131.50 643
12132.54 542
12133.58 558
12134.62 559
12135.66 586
12136.70 602
12137.74 585
12138.78 545
12139.82 560
12140.86 579
12141.90 595
12142.94 579
12143.98 560
12145.03 533
12146.07 558
12147.11 554
12148.15 532
12149.19 502
12150.23 555
12151.27 515
12152.31 558
12153.35 516
12154.40 549
12155.44 537
12156.48 577
12157.52 523
12158.56 483
12159.60 533
12160.65 520
12161.69 535
12162.73 525
12163.77 550
12164.81 522
12165.85 515
12166.90 496
12167.94 502
12168.98 519
12170.02 504
12171.06 521
12172.11 464
12173.15 496
12174.19 516
12175.23 507
12176.28 565
12177.32 524
12178.36 533
12179.40 515
12180.45 541
12181.49 505
12182.53 533
12183.57 539
12184.62 505
12185.66 562
12186.70 522
12187.74 499
12188.79 501
12189.83 498
12190.87 531
12191.92 562
12192.96 541
12194.00 542
12195.05 554
12196.09 519
12197.13 524
12198.18 495
12199.22 498
12200.26 485
12201.31 514
12202.35 508
12203.39 497
12204.44 541
12205.48 546
12206.52 508
12207.57 503
12208.61 480
12209.65 462
12210.70 497
12211.74 481
12212.79 441
12213.83 444
12214.87 507
12215.92 495
12216.96 509
12218.01 549
12219.05 541
12220.09 518
12221.14 475
12222.18 509
12223.23 501
12224.27 454
12225.32 484
12226.36 503
12227.41 538
12228.45 559
12229.49 477
12230.54 469
12231.58 494
12232.63 471
12233.67 440
12234.72 456
12235.76 474
12236.81 459
12237.85 437
12238.90 459
12239.94 461
12240.99 486
12242.03 482
12243.08 452
12244.12 479
12245.17 456
12246.21 467
12247.26 497
12248.31 430
12249.35 443
12250.40 472
12251.44 511
12252.49 495
12253.53 435
12254.58 425
12255.62 428
12256.67 441
12257.72 447
12258.76 422
12259.81 405
12260.85 415
12261.90 407
12262.95 431
12263.99 412
12265.04 419
12266.08 433
12267.13 447
12268.18 427
12269.22 375
12270.27 417
12271.32 423
12272.36 419
12273.41 412
12274.46 441
12275.50 413
12276.55 455
12277.60 419
12278.64 438
12279.69 410
12280.74 458
12281.78 415
12282.83 430
12283.88 404
12284.92 426
12285.97 433
12287.02 451
12288.07 423
12289.11 428
12290.16 455
12291.21 416
12292.25 410
12293.30 429
12294.35 425
12295.40 399
12296.44 391
12297.49 424
12298.54 432
12299.59 436
12300.63 434
12301.68 478
12302.73 407
12303.78 419
12304.83 419
12305.87 447
12306.92 446
12307.97 410
12309.02 387
12310.07 461
12311.11 422
12312.16 424
12313.21 450
12314.26 385
12315.31 410
12316.35 410
12317.40 390
12318.45 397
12319.50 430
12320.55 469
12321.60 442
12322.65 416
12323.69 405
12324.74 380
12325.79 392
12326.84 445
12327.89 444
12328.94 368
12329.99 367
12331.04 372
12332.09 407
12333.13 426
12334.18 367
12335.23 402
12336.28 437
12337.33 425
12338.38 415
12339.43 430
12340.48 403
12341.53 381
12342.58 396
12343.63 403
12344.68 387
12345.73 453
12346.78 464
12347.83 393
12348.88 389
12349.93 372
12350.98 398
12352.03 403
12353.07 433
12354.12 392
12355.17 411
12356.22 438
12357.28 390
12358.33 396
12359.38 396
12360.43 381
12361.48 409
12362.53 400
12363.58 414
12364.63 389
12365.68 390
12366.73 438
12367.78 424
12368.83 409
12369.88 427
12370.93 468
12371.98 447
12373.03 448
12374.08 425
12375.13 442
12376.18 410
12377.24 423
12378.29 473
12379.34 476
12380.39 446
12381.44 457
12382.49 454
12383.54 464
12384.59 469
12385.64 422
12386.70 479
12387.75 424
12388.80 412
12389.85 387
12390.90 419
12391.95 455
12393.00 434
12394.06 419
12395.11 485
12396.16 519
12397.21 456
12398.26 413
12399.32 436
12400.37 455
12401.42 476
12402.47 438
12403.52 465
12404.58 429
12405.63 450
12406.68 484
12407.73 456
12408.78 453
12409.84 428
12410.89 436
12411.94 442
12412.99 479
12414.05 412
12415.10 457
12416.15 460
12417.20 483
12418.26 439
12419.31 426
12420.36 455
12421.42 443
12422.47 484
12423.52 449
12424.57 490
12425.63 480
12426.68 460
12427.73 485
12428.79 445
12429.84 454
12430.89 485
12431.95 505
12433.00 489
12434.05 478
12435.11 462
12436.16 451
12437.21 494
12438.27 570
12439.32 495
12440.37 535
12441.43 507
12442.48 520
12443.54 489
12444.59 461
12445.64 494
12446.70 538
12447.75 497
12448.80 457
12449.86 494
12450.91 524
12451.97 525
12453.02 518
12454.08 494
12455.13 489
12456.18 514
12457.24 531
12458.29 620
12459.35 557
12460.40 613
12461.46 605
12462.51 630
12463.57 608
12464.62 605
12465.67 609
12466.73 642
12467.78 620
12468.84 667
12469.89 716
12470.95 736
12472.00 896
12473.06 891
12474.11 991
12475.17 1006
12476.22 1141
12477.28 1284
12478.33 1366
12479.39 1324
12480.45 1322
12481.50 1329
12482.56 1282
12483.61 1264
12484.67 1206
12485.72 1035
12486.78 987
12487.83 896
12488.89 846
12489.95 762
12491.00 693
12492.06 725
12493.11 680
12494.17 628
12495.22 594
12496.28 579
12497.34 594
12498.39 550
12499.45 538
12500.50 550
12501.56 564
12502.62 531
12503.67 505
12504.73 507
12505.79 495
12506.84 505
12507.90 554
12508.96 507
12510.01 489
12511.07 492
12512.13 497
12513.18 502
12514.24 494
12515.30 500
12516.35 532
12517.41 537
12518.47 515
12519.52 556
12520.58 525
12521.64 557
12522.70 506
12523.75 484
12524.81 477
12525.87 508
12526.92 500
12527.98 473
12529.04 448
12530.10 456
12531.15 435
12532.21 431
12533.27 493
12534.33 479
12535.38 470
12536.44 474
12537.50 499
12538.56 485
12539.62 509
12540.67 488
12541.73 443
12542.79 478
12543.85 541
12544.91 498
12545.96 489
12547.02 547
12548.08 517
12549.14 549
12550.20 512
12551.25 580
12552.31 629
12553.37 652
12554.43 603
12555.49 676
12556.55 722
12557.61 723
12558.66 751
12559.72 725
12560.78 730
12561.84 794
12562.90 719
12563.96 662
12565.02 689
12566.08 669
12567.14 671
12568.19 651
12569.25 537
12570.31 584
12571.37 607
12572.43 592
12573.49 569
12574.55 524
12575.61 487
12576.67 540
12577.73 509
12578.79 492
12579.85 489
12580.91 501
12581.97 480
12583.03 472
12584.09 478
12585.15 474
12586.20 491
12587.26 532
12588.32 526
12589.38 468
12590.44 495
12591.50 467
12592.56 456
12593.62 432
12594.69 433
12595.75 545
12596.81 466
12597.87 440
12598.93 440
12599.99 441
12601.05 480
12602.11 473
12603.17 472
12604.23 476
12605.29 468
12606.35 485
12607.41 482
12608.47 505
12609.53 521
12610.59 509
12611.65 460
12612.71 441
12613.78 495
12614.84 510
12615.90 488
12616.96 468
12618.02 500
12619.08 502
12620.14 546
12621.20 573
12622.27 496
12623.33 493
12624.39 495
12625.45 534
12626.51 500
12627.57 501
12628.63 448
12629.70 432
12630.76 488
12631.82 511
12632.88 420
12633.94 444
12635.00 475
12636.07 442
12637.13 441
12638.19 414
12639.25 397
12640.31 428
12641.38 509
12642.44 458
12643.50 435
12644.56 393
12645.63 410
12646.69 447
12647.75 449
12648.81 453
12649.88 426
12650.94 380
12652.00 417
12653.06 422
12654.13 382
12655.19 438
12656.25 450
12657.31 430
12658.38 438
12659.44 416
12660.50 387
12661.57 424
12662.63 405
12663.69 393
12664.76 406
12665.82 411
12666.88 428
12667.95 422
12669.01 384
12670.07 389
12671.14 410
12672.20 359
12673.26 442
12674.33 429
12675.39 413
12676.45 395
12677.52 422
12678.58 463
12679.64 446
12680.71 429
12681.77 406
12682.84 409
12683.90 387
12684.96 380
12686.03 460
12687.09 463
12688.16 458
12689.22 440
12690.28 410
12691.35 408
12692.41 439
12693.48 460
12694.54 487
12695.61 484
12696.67 441
12697.74 478
12698.80 497
12699.86 473
12700.93 485
12701.99 522
12703.06 528
12704.12 528
12705.19 547
12706.25 528
12707.32 548
12708.38 572
12709.45 532
12710.51 469
12711.58 426
12712.64 420
12713.71 442
12714.77 422
12715.84 452
12716.90 476
12717.97 496
12719.03 497
12720.10 426
12721.17 418
12722.23 417
12723.30 445
12724.36 506
12725.43 513
12726.49 432
12727.56 448
12728.63 463
12729.69 470
12730.76 492
12731.82 479
12732.89 445
12733.96 446
12735.02 481
12736.09 443
12737.15 436
12738.22 432
12739.29 439
12740.35 481
12741.42 496
12742.49 516
12743.55 468
12744.62 434
12745.68 372
12746.75 390
12747.82 401
12748.88 394
12749.95 356
12751.02 408
12752.09 407
12753.15 422
12754.22 408
12755.29 358
12756.35 387
12757.42 392
12758.49 405
12759.55 394
12760.62 386
12761.69 402
12762.76 388
12763.82 428
12764.89 380
12765.96 340
12767.03 415
12768.09 377
12769.16 391
12770.23 351
12771.30 360
12772.36 379
12773.43 335
12774.50 407
12775.57 370
12776.63 415
12777.70 407
12778.77 352
12779.84 345
12780.91 388
12781.97 341
12783.04 380
12784.11 340
12785.18 372
12786.25 419
12787.31 384
12788.38 368
12789.45 381
12790.52 366
12791.59 381
12792.66 386
12793.73 360
12794.79 383
12795.86 365
12796.93 403
12798.00 381
12799.07 386
12800.14 410
12801.21 369
12802.28 385
12803.34 371
12804.41 404
12805.48 341
12806.55 423
12807.62 410
12808.69 347
12809.76 422
12810.83 381
12811.90 383
12812.97 344
12814.04 379
12815.11 360
12816.18 396
12817.25 388
12818.31 386
12819.38 387
12820.45 419
12821.52 413
12822.59 389
12823.66 404
12824.73 439
12825.80 412
12826.87 383
12827.94 378
12829.01 382
12830.08 409
12831.15 406
12832.22 401
12833.29 387
12834.36 369
12835.43 412
12836.50 455
12837.57 417
12838.65 404
12839.72 354
12840.79 328
12841.86 329
12842.93 377
12844.00 402
12845.07 380
12846.14 369
12847.21 359
12848.28 352
12849.35 326
12850.42 370
12851.49 337
12852.57 334
12853.64 340
12854.71 337
12855.78 351
12856.85 339
12857.92 354
12858.99 327
12860.06 368
12861.13 332
12862.21 363
12863.28 362
12864.35 325
12865.42 320
12866.49 350
12867.56 334
12868.64 285
12869.71 321
12870.78 345
12871.85 345
12872.92 308
12874.00 309
12875.07 321
12876.14 309
12877.21 350
12878.28 317
12879.36 359
12880.43 326
12881.50 346
12882.57 349
12883.64 322
12884.72 348
12885.79 309
12886.86 310
12887.93 314
12889.01 318
12890.08 313
12891.15 362
12892.22 342
12893.30 319
12894.37 311
12895.44 318
12896.52 260
12897.59 277
12898.66 284
12899.73 325
12900.81 303
12901.88 313
12902.95 297
12904.03 311
12905.10 311
12906.17 329
12907.25 343
12908.32 346
12909.39 299
12910.47 301
12911.54 303
12912.61 332
12913.69 295
12914.76 295
12915.83 307
12916.91 300
12917.98 302
12919.06 281
12920.13 307
12921.20 361
12922.28 353
12923.35 391
12924.43 386
12925.50 327
12926.57 328
12927.65 351
12928.72 318
12929.80 307
12930.87 279
12931.95 308
12933.02 251
12934.09 289
12935.17 303
12936.24 350
12937.32 281
12938.39 297
12939.47 306
12940.54 319
12941.62 311
12942.69 334
12943.77 313
12944.84 308
12945.92 329
12946.99 346
12948.07 320
12949.14 304
12950.22 282
12951.29 324
12952.37 292
12953.44 291
12954.52 302
12955.59 328
12956.67 305
12957.74 337
12958.82 326
12959.89 324
12960.97 348
12962.04 298
12963.12 334
12964.20 324
12965.27 283
12966.35 306
12967.42 280
12968.50 327
12969.58 317
12970.65 312
12971.73 296
12972.80 277
12973.88 328
12974.96 297
12976.03 323
12977.11 318
12978.18 292
12979.26 337
12980.34 339
12981.41 319
12982.49 311
12983.57 318
12984.64 334
12985.72 367
12986.80 334
12987.87 313
12988.95 281
12990.03 313
12991.10 319
12992.18 303
12993.26 327
12994.33 295
12995.41 303
12996.49 353
12997.56 319
12998.64 301
12999.72 307
13000.80 291
13001.87 316
13002.95 303
13004.03 318
13005.11 362
13006.18 320
13007.26 341
13008.34 328
13009.42 314
13010.49 329
13011.57 316
13012.65 367
13013.73 371
13014.80 295
13015.88 354
13016.96 361
13018.04 327
13019.12 342
13020.19 353
13021.27 370
13022.35 346
13023.43 331
13024.51 309
13025.58 299
13026.66 311
13027.74 338
13028.82 334
13029.90 320
13030.98 298
13032.05 336
13033.13 356
13034.21 330
13035.29 310
13036.37 334
13037.45 345
13038.53 348
13039.61 309
13040.68 303
13041.76 364
13042.84 323
13043.92 366
13045.00 340
13046.08 326
13047.16 345
13048.24 319
13049.32 339
13050.40 347
13051.48 347
13052.55 336
13053.63 378
13054.71 352
13055.79 333
13056.87 314
13057.95 318
13059.03 378
13060.11 327
13061.19 352
13062.27 343
13063.35 354
13064.43 364
13065.51 341
13066.59 320
13067.67 333
13068.75 331
13069.83 342
13070.91 298
13071.99 364
13073.07 347
13074.15 311
13075.23 365
13076.31 320
13077.39 292
13078.47 294
13079.55 316
13080.63 331
13081.71 316
13082.79 313
13083.88 337
13084.96 302
13086.04 324
13087.12 356
13088.20 312
13089.28 322
13090.36 310
13091.44 335
13092.52 328
13093.60 342
13094.68 325
13095.77 346
13096.85 322
13097.93 340
13099.01 337
13100.09 314
13101.17 365
13102.25 342
13103.34 358
13104.42 340
13105.50 315
13106.58 351
13107.66 350
13108.74 377
13109.82 317
13110.91 335
13111.99 372
13113.07 316
13114.15 333
13115.23 362
13116.32 352
13117.40 350
13118.48 344
13119.56 296
13120.64 372
13121.73 334
13122.81 347
13123.89 315
13124.97 295
13126.06 313
13127.14 364
13128.22 352
13129.30 293
13130.39 307
13131.47 321
13132.55 361
13133.63 325
13134.72 315
13135.80 319
13136.88 330
13137.97 362
13139.05 346
13140.13 321
13141.21 334
13142.30 347
13143.38 370
13144.46 366
13145.55 329
13146.63 336
13147.71 312
13148.80 332
13149.88 307
13150.96 310
13152.05 326
13153.13 314
13154.21 326
13155.30 313
13156.38 352
13157.47 355
13158.55 328
13159.63 307
13160.72 320
13161.80 320
13162.88 361
13163.97 333
13165.05 347
13166.14 281
13167.22 310
13168.31 326
13169.39 333
13170.47 325
13171.56 342
13172.64 362
13173.73 349
13174.81 350
13175.90 353
13176.98 321
13178.06 352
13179.15 362
13180.23 352
13181.32 364
13182.40 355
13183.49 348
13184.57 364
13185.66 365
13186.74 323
13187.83 355
13188.91 362
13190.00 369
13191.08 339
13192.17 382
13193.25 385
13194.34 400
13195.42 406
13196.51 379
13197.59 357
13198.68 367
13199.77 381
13200.85 360
13201.94 403
13203.02 335
13204.11 380
13205.19 338
13206.28 399
13207.36 321
13208.45 339
13209.54 379
13210.62 387
13211.71 382
13212.79 383
13213.88 366
13214.97 364
13216.05 331
13217.14 424
13218.22 401
13219.31 379
13220.40 384
13221.48 381
13222.57 368
13223.66 367
13224.74 423
13225.83 401
13226.92 401
13228.00 354
13229.09 377
13230.18 396
13231.26 392
13232.35 448
13233.44 393
13234.52 424
13235.61 380
13236.70 382
13237.78 414
13238.87 422
13239.96 439
13241.05 411
13242.13 396
13243.22 377
13244.31 420
13245.39 426
13246.48 392
13247.57 395
13248.66 384
13249.74 421
13250.83 437
13251.92 426
13253.01 482
13254.10 460
13255.18 465
13256.27 455
13257.36 455
13258.45 479
13259.53 473
13260.62 444
13261.71 454
13262.80 465
13263.89 454
13264.97 466
13266.06 447
13267.15 498
13268.24 426
13269.33 482
13270.42 483
13271.50 496
13272.59 487
13273.68 507
13274.77 488
13275.86 528
13276.95 501
13278.04 523
13279.12 525
13280.21 490
13281.30 553
13282.39 541
13283.48 520
13284.57 530
13285.66 545
13286.75 503
13287.84 541
13288.93 571
13290.01 554
13291.10 602
13292.19 574
13293.28 548
13294.37 591
13295.46 609
13296.55 558
13297.64 586
13298.73 575
13299.82 625
13300.91 639
13302.00 603
13303.09 593
13304.18 563
13305.27 643
13306.36 701
13307.45 666
13308.54 687
13309.63 672
13310.72 755
13311.81 735
13312.90 642
13313.99 627
13315.08 677
13316.17 671
13317.26 673
13318.35 676
13319.44 707
13320.53 679
13321.62 652
13322.71 642
13323.80 637
13324.89 650
13325.98 651
13327.07 677
13328.16 684
13329.25 649
13330.35 630
13331.44 630
13332.53 625
13333.62 694
13334.71 666
13335.80 627
13336.89 632
13337.98 660
13339.07 621
13340.16 622
13341.26 656
13342.35 683
13343.44 659
13344.53 695
13345.62 695
13346.71 731
13347.80 674
13348.90 675
13349.99 706
13351.08 708
13352.17 727
13353.26 723
13354.36 701
13355.45 731
13356.54 785
13357.63 744
13358.72 748
13359.81 836
13360.91 787
13362.00 783
13363.09 749
13364.18 839
13365.28 853
13366.37 899
13367.46 931
13368.55 893
13369.65 923
13370.74 913
13371.83 972
13372.92 934
13374.02 883
13375.11 902
13376.20 880
13377.29 868
13378.39 840
13379.48 820
13380.57 787
13381.67 730
13382.76 755
13383.85 666
13384.94 626
13386.04 696
13387.13 694
13388.22 670
13389.32 632
13390.41 620
13391.50 633
13392.60 594
13393.69 604
13394.78 598
13395.88 605
13396.97 670
13398.06 641
13399.16 615
13400.25 571
13401.35 591
13402.44 648
13403.53 597
13404.63 541
13405.72 577
13406.82 560
13407.91 574
13409.00 617
13410.10 565
13411.19 633
13412.29 594
13413.38 600
13414.47 559
13415.57 560
13416.66 571
13417.76 602
13418.85 617
13419.95 617
13421.04 611
13422.14 598
13423.23 620
13424.33 550
13425.42 602
13426.51 616
13427.61 601
13428.70 655
13429.80 571
13430.89 606
13431.99 610
13433.08 653
13434.18 637
13435.27 629
13436.37 619
13437.46 624
13438.56 659
13439.66 694
13440.75 644
13441.85 646
13442.94 659
13444.04 620
13445.13 648
13446.23 696
13447.32 685
13448.42 727
13449.52 715
13450.61 738
13451.71 752
13452.80 753
13453.90 705
13454.99 661
13456.09 710
13457.19 756
13458.28 789
13459.38 748
13460.48 763
13461.57 819
13462.67 817
13463.76 812
13464.86 826
13465.96 746
13467.05 849
13468.15 847
13469.25 796
13470.34 821
13471.44 804
13472.54 837
13473.63 807
13474.73 767
13475.83 790
13476.92 849
13478.02 811
13479.12 773
13480.21 781
13481.31 789
13482.41 847
13483.50 904
13484.60 855
13485.70 856
13486.80 809
13487.89 837
13488.99 817
13490.09 861
13491.19 891
13492.28 890
13493.38 974
13494.48 957
13495.58 991
13496.67 922
13497.77 950
13498.87 1017
13499.97 1058
13501.06 1068
13502.16 1059
13503.26 1126
13504.36 1159
13505.46 1125
13506.55 1134
13507.65 1136
13508.75 1107
13509.85 1141
13510.95 1106
13512.05 1028
13513.14 977
13514.24 990
13515.34 912
13516.44 914
13517.54 872
13518.64 850
13519.73 822
13520.83 830
13521.93 734
13523.03 749
13524.13 731
13525.23 710
13526.33 667
13527.43 683
13528.53 694
13529.62 660
13530.72 659
13531.82 586
13532.92 711
13534.02 651
13535.12 603
13536.22 600
13537.32 580
13538.42 587
13539.52 622
13540.62 585
13541.72 591
13542.82 597
13543.92 569
13545.01 581
13546.11 630
13547.21 641
13548.31 552
13549.41 582
13550.51 647
13551.61 594
13552.71 557
13553.81 552
13554.91 608
13556.01 619
13557.11 539
13558.21 533
13559.31 566
13560.41 567
13561.51 581
13562.61 542
13563.72 581
13564.82 574
13565.92 570
13567.02 590
13568.12 528
13569.22 512
13570.32 520
13571.42 500
13572.52 534
13573.62 556
13574.72 528
13575.82 512
13576.92 560
13578.02 570
13579.13 499
13580.23 566
13581.33 589
13582.43 578
13583.53 544
13584.63 557
13585.73 573
13586.83 586
13587.94 604
13589.04 533
13590.14 526
13591.24 581
13592.34 533
13593.44 516
13594.54 574
13595.65 521
13596.75 582
13597.85 588
13598.95 632
13600.05 614
13601.16 560
13602.26 550
13603.36 574
13604.46 592
13605.56 568
13606.67 541
13607.77 603
13608.87 575
13609.97 549
13611.07 562
13612.18 586
13613.28 597
13614.38 551
13615.48 575
13616.59 653
13617.69 599
13618.79 563
13619.89 608
13621.00 546
13622.10 552
13623.20 572
13624.31 542
13625.41 536
13626.51 573
13627.61 601
13628.72 586
13629.82 565
13630.92 592
13632.03 586
13633.13 618
13634.23 603
13635.34 553
13636.44 606
13637.54 580
13638.65 534
13639.75 599
13640.85 593
13641.96 550
13643.06 559
13644.16 595
13645.27 572
13646.37 593
13647.48 555
13648.58 635
13649.68 640
13650.79 622
13651.89 574
13653.00 604
13654.10 566
13655.20 514
13656.31 521
13657.41 581
13658.52 581
13659.62 587
13660.72 559
13661.83 564
13662.93 555
13664.04 559
13665.14 561
13666.25 554
13667.35 543
13668.46 524
13669.56 519
13670.67 512
13671.77 491
13672.88 536
13673.98 586
13675.09 561
13676.19 505
13677.30 502
13678.40 568
13679.51 522
13680.61 556
13681.72 538
13682.82 553
13683.93 580
13685.03 582
13686.14 568
13687.24 579
13688.35 563
13689.45 595
13690.56 569
13691.66 580
13692.77 582
13693.88 561
13694.98 564
13696.09 561
13697.19 602
13698.30 574
13699.40 583
13700.51 547
13701.62 585
13702.72 614
13703.83 566
13704.93 522
13706.04 553
13707.15 594
13708.25 663
13709.36 670
13710.47 640
13711.57 641
13712.68 615
13713.79 616
13714.89 681
13716.00 697
13717.11 671
13718.21 620
13719.32 683
13720.43 615
13721.53 627
13722.64 717
13723.75 764
13724.85 721
13725.96 700
13727.07 742
13728.17 768
13729.28 785
13730.39 846
13731.50 806
13732.60 771
13733.71 798
13734.82 828
13735.92 818
13737.03 728
13738.14 794
13739.25 822
13740.35 862
13741.46 878
13742.57 845
13743.68 823
13744.79 816
13745.89 863
13747.00 859
13748.11 899
13749.22 874
13750.32 878
13751.43 893
13752.54 932
13753.65 913
13754.76 948
13755.87 986
13756.97 1035
13758.08 986
13759.19 1044
13760.30 992
13761.41 1004
13762.52 1047
13763.62 1121
13764.73 1106
13765.84 1199
13766.95 1293
13768.06 1347
13769.17 1352
13770.28 1400
13771.38 1494
13772.49 1549
13773.60 1666
13774.71 1574
13775.82 1682
13776.93 1791
13778.04 1827
13779.15 1721
13780.26 1639
13781.37 1683
13782.48 1593
13783.58 1461
13784.69 1380
13785.80 1236
13786.91 1248
13788.02 1204
13789.13 1099
13790.24 1037
13791.35 1027
13792.46 1010
13793.57 971
13794.68 896
13795.79 836
13796.90 857
13798.01 805
13799.12 866
13800.23 853
13801.34 842
13802.45 809
13803.56 773
13804.67 796
13805.78 794
13806.89 758
13808.00 721
13809.11 668
13810.22 743
13811.33 755
13812.44 691
13813.55 665
13814.66 702
13815.77 764
13816.88 709
13818.00 662
13819.11 677
13820.22 666
13821.33 695
13822.44 654
13823.55 659
13824.66 619
13825.77 618
13826.88 647
13827.99 668
13829.10 623
13830.22 676
13831.33 649
13832.44 678
13833.55 608
13834.66 637
13835.77 671
13836.88 628
13838.00 630
13839.11 620
13840.22 614
13841.33 631
13842.44 630
13843.55 616
13844.67 637
13845.78 628
13846.89 646
13848.00 630
13849.11 707
13850.23 659
13851.34 715
13852.45 665
13853.56 656
13854.67 671
13855.79 729
13856.90 661
13858.01 649
13859.12 723
13860.24 686
13861.35 635
13862.46 684
13863.57 724
13864.69 684
13865.80 700
13866.91 727
13868.02 688
13869.14 650
13870.25 685
13871.36 730
13872.47 718
13873.59 702
13874.70 750
13875.81 743
13876.93 687
13878.04 680
13879.15 708
13880.27 675
13881.38 707
13882.49 672
13883.61 677
13884.72 684
13885.83 669
13886.95 632
13888.06 719
13889.17 723
13890.29 766
13891.40 768
13892.51 759
13893.63 735
13894.74 743
13895.86 824
13896.97 818
13898.08 727
13899.20 804
13900.31 769
13901.43 772
13902.54 775
13903.65 772
13904.77 683
13905.88 663
13907.00 645
13908.11 673
13909.23 684
13910.34 658
13911.45 658
13912.57 656
13913.68 634
13914.80 565
13915.91 652
13917.03 635
13918.14 635
13919.26 577
13920.37 613
13921.49 609
13922.60 621
13923.72 609
13924.83 582
13925.95 614
13927.06 628
13928.18 608
13929.29 550
13930.41 586
13931.52 590
13932.64 612
13933.75 614
13934.87 594
13935.98 558
13937.10 588
13938.21 637
13939.33 583
13940.45 553
13941.56 577
13942.68 583
13943.79 579
13944.91 608
13946.03 588
13947.14 560
13948.26 610
13949.37 606
13950.49 508
13951.60 511
13952.72 584
13953.84 586
13954.95 545
13956.07 540
13957.19 588
13958.30 595
13959.42 554
13960.54 578
13961.65 554
13962.77 523
13963.88 556
13965.00 568
13966.12 576
13967.23 510
13968.35 562
13969.47 598
13970.59 576
13971.70 592
13972.82 562
13973.94 589
13975.05 604
13976.17 595
13977.29 561
13978.40 519
13979.52 532
13980.64 576
13981.76 573
13982.87 549
13983.99 520
13985.11 530
13986.23 533
13987.34 539
13988.46 527
13989.58 552
13990.70 595
13991.81 610
13992.93 573
13994.05 500
13995.17 547
13996.29 539
13997.40 541
13998.52 576
13999.64 543
14000.76 549
14001.88 584
14002.99 551
14004.11 544
14005.23 557
14006.35 596
14007.47 510
14008.58 532
14009.70 534
14010.82 520
14011.94 531
14013.06 550
14014.18 537
14015.30 518
14016.41 514
14017.53 476
14018.65 477
14019.77 540
14020.89 523
14022.01 564
14023.13 517
14024.25 538
14025.37 537
14026.48 561
14027.60 558
14028.72 566
14029.84 585
14030.96 558
14032.08 590
14033.20 609
14034.32 565
14035.44 595
14036.56 563
14037.68 623
14038.80 626
14039.92 556
14041.04 578
14042.16 589
14043.28 617
14044.40 610
14045.52 627
14046.64 575
14047.76 634
14048.88 685
14050.00 654
14051.12 631
14052.24 653
14053.36 653
14054.48 640
14055.60 633
14056.72 627
14057.84 673
14058.96 631
14060.08 731
14061.20 710
14062.32 716
14063.44 728
14064.56 758
14065.68 750
14066.80 741
14067.92 776
14069.04 785
14070.16 762
14071.28 775
14072.41 773
14073.53 778
14074.65 809
14075.77 765
14076.89 827
14078.01 833
14079.13 842
14080.25 824
14081.37 895
14082.50 935
14083.62 913
14084.74 899
14085.86 922
14086.98 933
14088.10 968
14089.23 961
14090.35 974
14091.47 1037
14092.59 1067
14093.71 1108
14094.83 1093
14095.96 1114
14097.08 1223
14098.20 1213
14099.32 1209
14100.44 1186
14101.57 1230
14102.69 1288
14103.81 1214
14104.93 1248
14106.05 1238
14107.18 1172
14108.30 1119
14109.42 1046
14110.54 959
14111.67 976
14112.79 909
14113.91 910
14115.03 922
14116.16 790
14117.28 731
14118.40 773
14119.53 773
14120.65 678
14121.77 689
14122.89 741
14124.02 706
14125.14 729
14126.26 666
14127.39 667
14128.51 584
14129.63 585
14130.76 648
14131.88 643
14133.00 603
14134.13 643
14135.25 635
14136.37 595
14137.50 603
14138.62 615
14139.74 629
14140.87 609
14141.99 601
14143.11 598
14144.24 583
14145.36 610
14146.49 599
14147.61 604
14148.73 603
14149.86 563
14150.98 563
14152.11 530
14153.23 556
14154.35 552
14155.48 591
14156.60 585
14157.73 540
14158.85 559
14159.98 600
14161.10 603
14162.23 559
14163.35 565
14164.47 546
14165.60 546
14166.72 586
14167.85 603
14168.97 564
14170.10 600
14171.22 584
14172.35 553
14173.47 530
14174.60 523
14175.72 563
14176.85 555
14177.97 573
14179.10 571
14180.22 546
14181.35 558
14182.47 551
14183.60 536
14184.72 535
14185.85 552
14186.98 564
14188.10 582
14189.23 537
14190.35 542
14191.48 552
14192.60 504
14193.73 515
14194.86 519
14195.98 532
14197.11 535
14198.23 516
14199.36 507
14200.49 499
14201.61 525
14202.74 489
14203.86 509
14204.99 511
14206.12 490
14207.24 526
14208.37 545
14209.50 542
14210.62 556
14211.75 522
14212.87 507
14214.00 476
14215.13 492
14216.25 517
14217.38 508
14218.51 464
14219.63 502
14220.76 447
14221.89 432
14223.02 430
14224.14 481
14225.27 470
14226.40 471
14227.52 470
14228.65 471
14229.78 483
14230.91 486
14232.03 494
14233.16 455
14234.29 448
14235.41 501
14236.54 507
14237.67 412
14238.80 424
14239.92 495
14241.05 481
14242.18 493
14243.31 441
14244.44 429
14245.56 434
14246.69 441
14247.82 450
14248.95 445
14250.08 452
14251.20 465
14252.33 457
14253.46 479
14254.59 438
14255.72 409
14256.84 432
14257.97 440
14259.10 443
14260.23 463
14261.36 393
14262.49 440
14263.62 404
14264.74 384
14265.87 402
14267.00 438
14268.13 439
14269.26 407
14270.39 383
14271.52 415
14272.65 421
14273.77 389
14274.90 380
14276.03 420
14277.16 467
14278.29 422
14279.42 394
14280.55 372
14281.68 424
14282.81 387
14283.94 401
14285.07 406
14286.20 372
14287.33 375
14288.45 396
14289.58 377
14290.71 382
14291.84 382
14292.97 392
14294.10 360
14295.23 382
14296.36 362
14297.49 386
14298.62 355
14299.75 344
14300.88 370
14302.01 358
14303.14 371
14304.27 327
14305.40 348
14306.53 352
14307.66 347
14308.79 354
14309.92 367
14311.05 344
14312.19 344
14313.32 370
14314.45 368
14315.58 389
14316.71 390
14317.84 346
14318.97 359
14320.10 375
14321.23 342
14322.36 360
14323.49 343
14324.62 335
14325.75 325
14326.89 302
14328.02 362
14329.15 336
14330.28 326
14331.41 314
14332.54 322
14333.67 305
14334.80 326
14335.94 331
14337.07 314
14338.20 327
14339.33 342
14340.46 318
14341.59 318
14342.73 289
14343.86 327
14344.99 322
14346.12 328
14347.25 337
14348.38 341
14349.52 274
14350.65 311
14351.78 302
14352.91 315
14354.04 313
14355.18 331
14356.31 344
14357.44 314
14358.57 301
14359.71 311
14360.84 299
14361.97 281
14363.10 319
14364.24 348
14365.37 336
14366.50 341
14367.63 330
14368.77 345
14369.90 319
14371.03 337
14372.16 314
14373.30 369
14374.43 341
14375.56 318
14376.70 335
14377.83 366
14378.96 350
14380.10 323
14381.23 323
14382.36 308
14383.50 325
14384.63 369
14385.76 312
14386.90 325
14388.03 320
14389.16 330
14390.30 333
14391.43 287
14392.56 324
14393.70 363
14394.83 348
14395.97 369
14397.10 304
14398.23 319
14399.37 346
14400.50 350
14401.63 308
14402.77 339
14403.90 329
14405.04 332
14406.17 319
14407.31 298
14408.44 291
14409.57 305
14410.71 299
14411.84 290
14412.98 303
14414.11 291
14415.25 328
14416.38 341
14417.52 279
14418.65 329
14419.79 360
14420.92 310
14422.05 310
14423.19 297
14424.32 314
14425.46 340
14426.59 356
14427.73 320
14428.86 322
14430.00 329
14431.14 363
14432.27 369
14433.41 342
14434.54 341
14435.68 380
14436.81 340
14437.95 342
14439.08 330
14440.22 333
14441.35 369
14442.49 347
14443.63 343
14444.76 341
14445.90 305
14447.03 328
14448.17 335
14449.30 378
14450.44 345
14451.58 338
14452.71 307
14453.85 330
14454.98 322
14456.12 321
14457.26 316
14458.39 295
14459.53 295
14460.67 334
14461.80 300
14462.94 299
14464.08 293
14465.21 297
14466.35 350
14467.48 337
14468.62 334
14469.76 342
14470.90 350
14472.03 377
14473.17 350
14474.31 332
14475.44 316
14476.58 345
14477.72 367
14478.85 386
14479.99 345
14481.13 338
14482.27 353
14483.40 368
14484.54 352
14485.68 384
14486.81 332
14487.95 370
14489.09 368
14490.23 333
14491.36 361
14492.50 374
14493.64 368
14494.78 337
14495.92 322
14497.05 326
14498.19 357
14499.33 406
14500.47 375
14501.60 341
14502.74 381
14503.88 387
14505.02 349
14506.16 363
14507.30 341
14508.43 382
14509.57 370
14510.71 380
14511.85 394
14512.99 437
14514.13 427
14515.26 443
14516.40 482
14517.54 478
14518.68 460
14519.82 449
14520.96 405
14522.10 399
14523.23 465
14524.37 441
14525.51 467
14526.65 440
14527.79 453
14528.93 470
14530.07 418
14531.21 439
14532.35 409
14533.49 394
14534.63 446
14535.76 401
14536.90 409
14538.04 443
14539.18 409
14540.32 467
14541.46 426
14542.60 435
14543.74 432
14544.88 410
14546.02 406
14547.16 367
14548.30 413
14549.44 397
14550.58 390
14551.72 409
14552.86 400
14554.00 423
14555.14 449
14556.28 426
14557.42 421
14558.56 374
14559.70 454
14560.84 476
14561.98 450
14563.12 429
14564.26 454
14565.40 480
14566.54 464
14567.68 429
14568.82 467
14569.96 515
14571.11 464
14572.25 471
14573.39 439
14574.53 450
14575.67 472
14576.81 455
14577.95 472
14579.09 495
14580.23 480
14581.37 488
14582.52 458
14583.66 488
14584.80 508
14585.94 532
14587.08 501
14588.22 494
14589.36 487
14590.50 517
14591.65 492
14592.79 554
14593.93 531
14595.07 473
14596.21 500
14597.35 548
14598.50 607
14599.64 512
14600.78 532
14601.92 538
14603.06 553
14604.21 535
14605.35 553
14606.49 583
14607.63 561
14608.77 621
14609.92 610
14611.06 590
14612.20 588
14613.34 612
14614.49 627
14615.63 634
14616.77 613
14617.91 648
14619.06 609
14620.20 669
14621.34 636
14622.48 619
14623.63 686
14624.77 677
14625.91 724
14627.06 706
14628.20 749
14629.34 798
14630.48 836
14631.63 770
14632.77 760
14633.91 799
14635.06 841
14636.20 884
14637.34 913
14638.49 895
14639.63 881
14640.77 853
14641.92 884
14643.06 901
14644.20 832
14645.35 822
14646.49 787
14647.64 717
14648.78 713
14649.92 712
14651.07 618
14652.21 604
14653.35 617
14654.50 604
14655.64 551
14656.79 555
14657.93 563
14659.07 498
14660.22 507
14661.36 463
14662.51 495
14663.65 508
14664.80 516
14665.94 497
14667.09 462
14668.23 459
14669.37 447
14670.52 438
14671.66 454
14672.81 465
14673.95 461
14675.10 422
14676.24 439
14677.39 459
14678.53 424
14679.68 426
14680.82 409
14681.97 394
14683.11 388
14684.26 422
14685.40 391
14686.55 398
14687.69 397
14688.84 380
14689.98 330
14691.13 365
14692.27 392
14693.42 405
14694.57 390
14695.71 373
14696.86 358
14698.00 333
14699.15 379
14700.29 361
14701.44 397
14702.59 362
14703.73 344
14704.88 386
14706.02 339
14707.17 354
14708.32 356
14709.46 352
14710.61 374
14711.75 380
14712.90 374
14714.05 350
14715.19 378
14716.34 353
14717.49 332
14718.63 366
14719.78 378
14720.93 386
14722.07 346
14723.22 374
14724.37 357
14725.51 339
14726.66 348
14727.81 336
14728.95 363
14730.10 363
14731.25 392
14732.39 368
14733.54 413
14734.69 380
14735.84 380
14736.98 350
14738.13 397
14739.28 368
14740.42 369
14741.57 345
14742.72 381
14743.87 345
14745.01 403
14746.16 341
14747.31 346
14748.46 367
14749.61 366
14750.75 321
14751.90 310
14753.05 367
14754.20 323
14755.34 340
14756.49 320
14757.64 341
14758.79 356
14759.94 320
14761.08 299
14762.23 342
14763.38 344
14764.53 315
14765.68 330
14766.83 334
14767.97 352
14769.12 350
14770.27 331
14771.42 320
14772.57 362
14773.72 322
14774.87 349
14776.01 329
14777.16 291
14778.31 274
14779.46 313
14780.61 306
14781.76 317
14782.91 307
14784.06 302
14785.21 294
14786.36 309
14787.50 296
14788.65 299
14789.80 328
14790.95 298
14792.10 282
14793.25 298
14794.40 310
14795.55 293
14796.70 320
14797.85 304
14799.00 267
14800.15 286
14801.30 290
14802.45 255
14803.60 280
14804.75 235
14805.90 264
14807.05 276
14808.20 261
14809.35 286
14810.50 266
14811.65 302
14812.80 271
14813.95 280
14815.10 239
14816.25 238
14817.40 274
14818.55 258
14819.70 262
14820.85 266
14822.00 255
14823.15 244
14824.30 239
14825.45 251
14826.60 259
14827.75 238
14828.91 226
14830.06 229
14831.21 241
14832.36 274
14833.51 230
14834.66 273
14835.81 264
14836.96 264
14838.11 235
14839.26 256
14840.42 219
14841.57 258
14842.72 242
14843.87 222
14845.02 234
14846.17 214
14847.32 241
14848.48 249
14849.63 235
14850.78 224
14851.93 250
14853.08 249
14854.23 252
14855.39 246
14856.54 262
14857.69 276
14858.84 267
14859.99 248
14861.15 285
14862.30 250
14863.45 244
14864.60 266
14865.75 251
14866.91 221
14868.06 244
14869.21 250
14870.36 261
14871.52 261
14872.67 276
14873.82 253
14874.97 230
14876.13 242
14877.28 222
14878.43 247
14879.59 253
14880.74 226
14881.89 214
14883.04 242
14884.20 249
14885.35 230
14886.50 236
14887.66 234
14888.81 239
14889.96 257
14891.12 241
14892.27 228
14893.42 247
14894.58 200
14895.73 261
14896.88 255
14898.04 253
14899.19 251
14900.34 243
14901.50 209
14902.65 243
14903.80 269
14904.96 248
14906.11 255
14907.27 265
14908.42 257
14909.57 221
14910.73 227
14911.88 276
14913.04 220
14914.19 237
14915.34 239
14916.50 268
14917.65 285
14918.81 266
14919.96 232
14921.11 255
14922.27 272
14923.42 294
14924.58 281
14925.73 238
14926.89 253
14928.04 239
14929.20 265
14930.35 297
14931.51 278
14932.66 296
14933.82 310
14934.97 250
14936.13 289
14937.28 262
14938.44 274
14939.59 284
14940.75 284
14941.90 300
14943.06 248
14944.21 309
14945.37 289
14946.52 284
14947.68 251
14948.83 258
14949.99 268
14951.14 275
14952.30 301
14953.46 292
14954.61 307
14955.77 300
14956.92 307
14958.08 314
14959.24 305
14960.39 295
14961.55 278
14962.70 283
14963.86 303
14965.02 352
14966.17 325
14967.33 325
14968.48 307
14969.64 297
14970.80 305
14971.95 304
14973.11 310
14974.27 279
14975.42 280
14976.58 274
14977.74 287
14978.89 260
14980.05 278
14981.21 326
14982.36 322
14983.52 295
14984.68 300
14985.83 288
14986.99 270
14988.15 274
14989.30 262
14990.46 264
14991.62 290
14992.77 260
14993.93 251
14995.09 203
14996.25 293
14997.40 306
14998.56 279
14999.72 275
15000.88 252
15002.03 258
15003.19 198
15004.35 235
15005.51 272
15006.66 249
15007.82 219
15008.98 229
15010.14 227
15011.30 249
15012.45 247
15013.61 245
15014.77 237
15015.93 265
15017.09 239
15018.24 210
15019.40 245
15020.56 222
15021.72 213
15022.88 227
15024.04 249
15025.19 221
15026.35 215
15027.51 222
15028.67 241
15029.83 249
15030.99 263
15032.15 242
15033.30 210
15034.46 219
15035.62 206
15036.78 261
15037.94 234
15039.10 214
15040.26 230
15041.42 251
15042.58 248
15043.73 254
15044.89 236
15046.05 232
15047.21 228
15048.37 244
15049.53 229
15050.69 249
15051.85 233
15053.01 227
15054.17 229
15055.33 214
15056.49 179
15057.65 190
15058.81 223
15059.97 231
15061.13 235
15062.29 227
15063.45 239
15064.61 237
15065.77 265
15066.93 206
15068.09 210
15069.25 221
15070.41 221
15071.57 225
15072.73 250
15073.89 232
15075.05 219
15076.21 226
15077.37 250
15078.53 216
15079.69 261
15080.85 218
15082.01 227
15083.17 204
15084.33 226
15085.49 205
15086.65 239
15087.82 229
15088.98 207
15090.14 189
15091.30 240
15092.46 226
15093.62 239
15094.78 241
15095.94 223
15097.10 207
15098.27 215
15099.43 243
15100.59 201
15101.75 200
15102.91 221
15104.07 262
15105.23 249
15106.40 217
15107.56 226
15108.72 242
15109.88 239
15111.04 239
15112.20 212
15113.37 264
15114.53 227
15115.69 248
15116.85 214
15118.01 211
15119.18 252
15120.34 222
15121.50 205
15122.66 243
15123.82 246
15124.99 247
15126.15 279
15127.31 220
15128.47 239
15129.64 239
15130.80 251
15131.96 241
15133.12 234
15134.29 220
15135.45 234
15136.61 234
15137.77 223
15138.94 202
15140.10 215
15141.26 242
15142.43 245
15143.59 221
15144.75 222
15145.92 245
15147.08 264
15148.24 278
15149.41 242
15150.57 214
15151.73 227
15152.90 252
15154.06 294
15155.22 247
15156.39 258
15157.55 249
15158.71 255
15159.88 213
15161.04 247
15162.20 249
15163.37 238
15164.53 273
15165.70 224
15166.86 229
15168.02 258
15169.19 270
15170.35 273
15171.52 241
15172.68 256
15173.84 283
15175.01 260
15176.17 225
15177.34 251
15178.50 270
15179.66 318
15180.83 281
15181.99 267
15183.16 284
15184.32 260
15185.49 229
15186.65 228
15187.82 277
15188.98 295
15190.15 302
15191.31 255
15192.48 237
15193.64 251
15194.81 268
15195.97 287
15197.14 327
15198.30 273
15199.47 274
15200.63 293
15201.80 274
15202.96 292
15204.13 279
15205.29 300
15206.46 332
15207.62 289
15208.79 295
15209.96 288
15211.12 302
15212.29 318
15213.45 324
15214.62 309
15215.78 306
15216.95 318
15218.12 308
15219.28 285
15220.45 308
15221.61 335
15222.78 304
15223.95 341
15225.11 321
15226.28 352
15227.44 316
15228.61 345
15229.78 327
15230.94 342
15232.11 352
15233.28 370
15234.44 367
15235.61 367
15236.78 353
15237.94 337
15239.11 342
15240.28 357
15241.44 359
15242.61 343
15243.78 322
15244.94 367
15246.11 347
15247.28 320
15248.44 362
15249.61 311
15250.78 292
15251.95 274
15253.11 267
15254.28 299
15255.45 290
15256.61 271
15257.78 250
15258.95 273
15260.12 272
15261.28 283
15262.45 251
15263.62 274
15264.79 252
15265.95 278
15267.12 259
15268.29 254
15269.46 257
15270.63 281
15271.79 255
15272.96 273
15274.13 306
15275.30 244
15276.47 214
15277.63 214
15278.80 247
15279.97 285
15281.14 270
15282.31 227
15283.48 263
15284.64 295
15285.81 275
15286.98 255
15288.15 273
15289.32 286
15290.49 280
15291.66 238
15292.82 259
15293.99 257
15295.16 254
15296.33 273
15297.50 227
15298.67 258
15299.84 249
15301.01 262
15302.18 293
15303.35 250
15304.51 223
15305.68 250
15306.85 293
15308.02 247
15309.19 275
15310.36 261
15311.53 250
15312.70 301
15313.87 290
15315.04 255
15316.21 256
15317.38 296
15318.55 290
15319.72 217
15320.89 266
15322.06 241
15323.23 279
15324.40 233
15325.57 235
15326.74 259
15327.91 253
15329.08 284
15330.25 281
15331.42 269
15332.59 280
15333.76 307
15334.93 261
15336.10 265
15337.27 232
15338.44 318
15339.61 288
15340.78 303
15341.95 297
15343.12 273
15344.29 276
15345.47 293
15346.64 280
15347.81 264
15348.98 266
15350.15 263
15351.32 290
15352.49 257
15353.66 293
15354.83 285
15356.00 295
15357.18 289
15358.35 293
15359.52 286
15360.69 308
15361.86 285
15363.03 301
15364.20 305
15365.38 295
15366.55 272
15367.72 323
15368.89 310
15370.06 284
15371.23 272
15372.41 271
15373.58 293
15374.75 317
15375.92 315
15377.09 284
15378.26 276
15379.44 349
15380.61 307
15381.78 273
15382.95 263
15384.13 277
15385.30 293
15386.47 340
15387.64 320
15388.82 306
15389.99 281
15391.16 314
15392.33 329
15393.51 327
15394.68 345
15395.85 341
15397.02 288
15398.20 307
15399.37 337
15400.54 281
15401.71 309
15402.89 329
15404.06 308
15405.23 273
15406.41 307
15407.58 245
15408.75 310
15409.93 252
15411.10 260
15412.27 292
15413.45 281
15414.62 292
15415.79 268
15416.97 276
15418.14 254
15419.31 307
15420.49 241
15421.66 242
15422.84 238
15424.01 301
15425.18 261
15426.36 229
15427.53 235
15428.70 229
15429.88 216
15431.05 244
15432.23 269
15433.40 252
15434.57 239
15435.75 242
15436.92 247
15438.10 250
15439.27 244
15440.45 232
15441.62 257
15442.80 252
15443.97 210
15445.14 233
15446.32 235
15447.49 238
15448.67 239
15449.84 196
15451.02 212
15452.19 209
15453.37 245
15454.54 264
15455.72 191
15456.89 226
15458.07 245
15459.24 256
15460.42 231
15461.59 232
15462.77 221
15463.94 234
15465.12 248
15466.29 262
15467.47 215
15468.65 241
15469.82 209
15471.00 206
15472.17 229
15473.35 212
15474.52 228
15475.70 235
15476.88 244
15478.05 209
15479.23 239
15480.40 248
15481.58 264
15482.76 246
15483.93 214
15485.11 230
15486.28 251
15487.46 253
15488.64 189
15489.81 211
15490.99 217
15492.16 221
15493.34 229
15494.52 241
15495.69 235
15496.87 231
15498.05 229
15499.22 207
15500.40 194
15501.58 232
15502.75 226
15503.93 216
15505.11 240
15506.28 218
15507.46 249
15508.64 228
15509.82 229
15510.99 222
15512.17 254
15513.35 238
15514.52 223
15515.70 228
15516.88 205
15518.06 206
15519.23 237
15520.41 238
15521.59 228
15522.77 234
15523.94 245
15525.12 224
15526.30 207
15527.48 248
15528.65 239
15529.83 258
15531.01 226
15532.19 233
15533.37 270
15534.54 252
15535.72 234
15536.90 209
15538.08 244
15539.26 235
15540.44 232
15541.61 231
15542.79 247
15543.97 256
15545.15 218
15546.33 236
15547.51 261
15548.68 235
15549.86 257
15551.04 263
15552.22 237
15553.40 237
15554.58 225
15555.76 237
15556.93 243
15558.11 245
15559.29 225
15560.47 214
15561.65 251
15562.83 223
15564.01 242
15565.19 242
15566.37 254
15567.55 279
15568.73 234
15569.91 226
15571.08 241
15572.26 252
15573.44 227
15574.62 256
15575.80 252
15576.98 268
15578.16 257
15579.34 271
15580.52 253
15581.70 224
15582.88 255
15584.06 247
15585.24 301
15586.42 255
15587.60 253
15588.78 243
15589.96 259
15591.14 285
15592.32 253
15593.50 254
15594.68 312
15595.86 263
15597.04 247
15598.22 301
15599.40 302
15600.58 282
15601.76 320
15602.95 318
15604.13 258
15605.31 283
15606.49 302
15607.67 284
15608.85 282
15610.03 301
15611.21 317
15612.39 318
15613.57 318
15614.75 325
15615.93 300
15617.12 292
15618.30 310
15619.48 293
15620.66 270
15621.84 337
15623.02 336
15624.20 331
15625.38 324
15626.57 316
15627.75 358
15628.93 330
15630.11 353
15631.29 356
15632.47 333
15633.66 302
15634.84 338
15636.02 358
15637.20 357
15638.38 323
15639.57 357
15640.75 354
15641.93 343
15643.11 353
15644.29 339
15645.48 399
15646.66 385
15647.84 368
15649.02 394
15650.21 388
15651.39 380
15652.57 412
15653.75 443
15654.94 422
15656.12 427
15657.30 426
15658.48 383
15659.67 433
15660.85 400
15662.03 403
15663.22 427
15664.40 390
15665.58 421
15666.76 461
15667.95 439
15669.13 404
15670.31 380
15671.50 410
15672.68 413
15673.86 436
15675.05 365
15676.23 391
15677.41 394
15678.60 398
15679.78 365
15680.96 344
15682.15 376
15683.33 354
15684.51 403
15685.70 387
15686.88 365
15688.07 358
15689.25 360
15690.43 381
15691.62 349
15692.80 346
15693.99 382
15695.17 406
15696.35 363
15697.54 332
15698.72 356
15699.91 360
15701.09 387
15702.28 375
15703.46 360
15704.64 366
15705.83 377
15707.01 387
15708.20 368
15709.38 361
15710.57 374
15711.75 360
15712.94 388
15714.12 370
15715.31 408
15716.49 388
15717.68 391
15718.86 468
15720.05 426
15721.23 378
15722.42 434
15723.60 436
15724.79 455
15725.97 436
15727.16 407
15728.34 364
15729.53 416
15730.71 380
15731.90 355
15733.08 365
15734.27 407
15735.46 418
15736.64 427
15737.83 368
15739.01 421
15740.20 395
15741.39 386
15742.57 380
15743.76 371
15744.94 416
15746.13 419
15747.31 404
15748.50 396
15749.69 399
15750.87 369
15752.06 439
15753.25 417
15754.43 397
15755.62 429
15756.81 394
15757.99 457
15759.18 431
15760.36 397
15761.55 420
15762.74 422
15763.92 458
15765.11 429
15766.30 370
15767.49 389
15768.67 408
15769.86 383
15771.05 367
15772.23 383
15773.42 376
15774.61 391
15775.79 344
15776.98 344
15778.17 352
15779.36 399
15780.54 386
15781.73 335
15782.92 337
15784.11 340
15785.29 350
15786.48 345
15787.67 365
15788.86 317
15790.04 334
15791.23 390
15792.42 355
15793.61 346
15794.79 321
15795.98 320
15797.17 363
15798.36 297
15799.55 299
15800.73 353
15801.92 309
15803.11 302
15804.30 293
15805.49 297
15806.68 322
15807.86 324
15809.05 326
15810.24 294
15811.43 327
15812.62 302
15813.81 337
15815.00 300
15816.18 283
15817.37 287
15818.56 292
15819.75 298
15820.94 310
15822.13 307
15823.32 285
15824.51 302
15825.70 298
15826.88 307
15828.07 268
15829.26 262
15830.45 313
15831.64 282
15832.83 305
15834.02 285
15835.21 307
15836.40 287
15837.59 264
15838.78 265
15839.97 288
15841.16 271
15842.35 327
15843.54 276
15844.73 286
15845.92 260
15847.11 260
15848.30 292
15849.49 276
15850.68 308
15851.87 292
15853.06 277
15854.25 319
15855.44 345
15856.63 295
15857.82 288
15859.01 246
15860.20 333
15861.39 315
15862.58 294
15863.77 285
15864.96 287
15866.15 296
15867.34 309
15868.53 283
15869.72 315
15870.91 327
15872.10 301
15873.29 274
15874.48 334
15875.68 335
15876.87 305
15878.06 346
15879.25 296
15880.44 314
15881.63 291
15882.82 300
15884.01 306
15885.20 320
15886.40 294
15887.59 295
15888.78 335
15889.97 360
15891.16 361
15892.35 360
15893.54 308
15894.74 301
15895.93 341
15897.12 344
15898.31 314
15899.50 337
15900.70 348
15901.89 315
15903.08 360
15904.27 373
15905.46 373
15906.66 356
15907.85 377
15909.04 362
15910.23 382
15911.42 395
15912.62 402
15913.81 402
15915.00 404
15916.19 402
15917.39 396
15918.58 411
15919.77 425
15920.96 420
15922.16 377
15923.35 375
15924.54 463
15925.73 476
15926.93 453
15928.12 442
15929.31 404
15930.51 428
15931.70 417
15932.89 415
15934.09 437
15935.28 470
15936.47 435
15937.67 448
15938.86 449
15940.05 486
15941.25 441
15942.44 417
15943.63 393
15944.83 397
15946.02 371
15947.21 392
15948.41 328
15949.60 333
15950.79 343
15951.99 317
15953.18 353
15954.38 320
15955.57 341
15956.76 349
15957.96 322
15959.15 284
15960.35 296
15961.54 281
15962.73 283
15963.93 288
15965.12 327
15966.32 291
15967.51 264
15968.71 250
15969.90 279
15971.09 287
15972.29 262
15973.48 271
15974.68 256
15975.87 282
15977.07 287
15978.26 288
15979.46 276
15980.65 293
15981.85 248
15983.04 244
15984.24 244
15985.43 253
15986.63 248
15987.82 237
15989.02 264
15990.21 265
15991.41 227
15992.60 271
15993.80 242
15994.99 258
15996.19 249
15997.39 252
15998.58 264
15999.78 244
16000.97 275
16002.17 251
16003.36 267
16004.56 220
16005.76 212
16006.95 214
16008.15 248
16009.34 249
16010.54 247
16011.73 232
16012.93 208
16014.13 228
16015.32 213
16016.52 243
16017.72 259
16018.91 261
16020.11 249
16021.30 227
16022.50 243
16023.70 229
16024.89 216
16026.09 258
16027.29 231
16028.48 213
16029.68 220
16030.88 225
16032.07 217
16033.27 253
16034.47 233
16035.67 223
16036.86 224
16038.06 221
16039.26 248
16040.45 245
16041.65 233
16042.85 223
16044.04 248
16045.24 211
16046.44 236
16047.64 216
16048.83 219
16050.03 220
16051.23 226
16052.43 219
16053.62 225
16054.82 234
16056.02 206
16057.22 202
16058.42 228
16059.61 200
16060.81 221
16062.01 230
16063.21 238
16064.41 221
16065.60 213
16066.80 219
16068.00 195
16069.20 215
16070.40 249
16071.59 246
16072.79 219
16073.99 216
16075.19 242
16076.39 227
16077.59 239
16078.78 221
16079.98 218
16081.18 182
16082.38 200
16083.58 215
16084.78 215
16085.98 207
16087.18 190
16088.37 208
16089.57 217
16090.77 226
16091.97 218
16093.17 212
16094.37 170
16095.57 200
16096.77 202
16097.97 201
16099.17 201
16100.37 203
16101.57 218
16102.77 189
16103.96 189
16105.16 186
16106.36 187
16107.56 224
16108.76 214
16109.96 193
16111.16 171
16112.36 178
16113.56 207
16114.76 199
16115.96 212
16117.16 178
16118.36 214
16119.56 210
16120.76 195
16121.96 192
16123.16 225
16124.36 189
16125.56 209
16126.76 186
16127.96 179
16129.16 213
16130.37 189
16131.57 195
16132.77 190
16133.97 199
16135.17 216
16136.37 214
16137.57 175
16138.77 197
16139.97 162
16141.17 189
16142.37 217
16143.57 194
16144.77 185
16145.98 206
16147.18 214
16148.38 201
16149.58 199
16150.78 181
16151.98 188
16153.18 180
16154.38 204
16155.59 194
16156.79 194
16157.99 179
16159.19 186
16160.39 181
16161.59 184
16162.80 219
16164.00 212
16165.20 183
16166.40 219
16167.60 195
16168.80 200
16170.01 212
16171.21 199
16172.41 251
16173.61 205
16174.81 213
16176.02 208
16177.22 233
16178.42 222
16179.62 201
16180.83 213
16182.03 200
16183.23 200
16184.43 179
16185.64 243
16186.84 218
16188.04 227
16189.24 236
16190.45 215
16191.65 236
16192.85 195
16194.06 185
16195.26 198
16196.46 188
16197.66 198
16198.87 206
16200.07 197
16201.27 212
16202.48 207
16203.68 205
16204.88 207
16206.09 202
16207.29 201
16208.49 188
16209.70 244
16210.90 233
16212.10 211
16213.31 242
16214.51 211
16215.71 233
16216.92 224
16218.12 187
16219.33 229
16220.53 212
16221.73 206
16222.94 213
16224.14 193
16225.35 214
16226.55 205
16227.75 223
16228.96 234
16230.16 191
16231.37 203
16232.57 219
16233.77 229
16234.98 189
16236.18 190
16237.39 203
16238.59 212
16239.80 218
16241.00 208
16242.21 207
16243.41 215
16244.62 208
16245.82 212
16247.03 200
16248.23 237
16249.44 244
16250.64 223
16251.85 237
16253.05 233
16254.26 242
16255.46 242
16256.67 225
16257.87 188
16259.08 220
16260.28 260
16261.49 257
16262.69 228
16263.90 214
16265.10 230
16266.31 211
16267.51 245
16268.72 229
16269.93 242
16271.13 232
16272.34 232
16273.54 200
16274.75 269
16275.96 211
16277.16 254
16278.37 265
16279.57 215
16280.78 252
16281.99 252
16283.19 253
16284.40 222
16285.60 236
16286.81 240
16288.02 263
16289.22 262
16290.43 266
16291.64 227
16292.84 224
16294.05 255
16295.26 256
16296.46 227
16297.67 236
16298.88 256
16300.08 234
16301.29 256
16302.50 247
16303.70 267
16304.91 275
16306.12 236
16307.32 254
16308.53 288
16309.74 283
16310.95 289
16312.15 269
16313.36 241
16314.57 264
16315.78 261
16316.98 269
16318.19 247
16319.40 245
16320.61 243
16321.81 250
16323.02 236
16324.23 263
16325.44 228
16326.64 256
16327.85 210
16329.06 229
16330.27 207
16331.48 247
16332.68 244
16333.89 201
16335.10 214
16336.31 203
16337.52 230
16338.72 246
16339.93 247
16341.14 213
16342.35 228
16343.56 217
16344.77 221
16345.98 216
16347.18 228
16348.39 262
16349.60 218
16350.81 215
16352.02 207
16353.23 207
16354.44 182
16355.65 179
16356.85 231
16358.06 216
16359.27 216
16360.48 199
16361.69 206
16362.90 208
16364.11 214
16365.32 204
16366.53 213
16367.74 205
16368.95 214
16370.16 211
16371.36 218
16372.57 203
16373.78 169
16374.99 192
16376.20 201
16377.41 190
16378.62 178
16379.83 180
16381.04 192
16382.25 191
16383.46 196
16384.67 172
16385.88 164
16387.09 183
16388.30 184
16389.51 194
16390.72 182
16391.93 188
16393.14 184
16394.35 184
16395.56 173
16396.77 194
16397.98 190
16399.19 206
16400.41 176
16401.62 169
16402.83 179
16404.04 158
16405.25 148
16406.46 160
16407.67 173
16408.88 190
16410.09 174
16411.30 173
16412.51 175
16413.72 203
16414.94 203
16416.15 167
16417.36 174
16418.57 162
16419.78 189
16420.99 184
16422.20 178
16423.41 184
16424.63 206
16425.84 194
16427.05 176
16428.26 211
16429.47 192
16430.68 180
16431.90 162
16433.11 188
16434.32 194
16435.53 185
16436.74 193
16437.95 186
16439.17 190
16440.38 186
16441.59 184
16442.80 139
16444.01 145
16445.23 139
16446.44 151
16447.65 214
16448.86 174
16450.08 193
16451.29 208
16452.50 190
16453.71 182
16454.93 210
16456.14 183
16457.35 195
16458.56 188
16459.78 169
16460.99 148
16462.20 174
16463.42 194
16464.63 207
16465.84 173
16467.05 177
16468.27 184
16469.48 182
16470.69 174
16471.91 153
16473.12 152
16474.33 171
16475.55 148
16476.76 183
16477.97 158
16479.19 189
16480.40 173
16481.61 157
16482.83 156
16484.04 196
16485.25 195
16486.47 196
16487.68 206
16488.90 175
16490.11 180
16491.32 175
16492.54 194
16493.75 192
16494.97 178
16496.18 163
16497.39 191
16498.61 201
16499.82 170
16501.04 168
16502.25 151
16503.47 170
16504.68 175
16505.89 193
16507.11 180
16508.32 171
16509.54 180
16510.75 157
16511.97 165
16513.18 185
16514.40 170
16515.61 156
16516.83 151
16518.04 170
16519.26 161
16520.47 184
16521.69 171
16522.90 166
16524.12 164
16525.33 185
16526.55 168
16527.76 159
16528.98 179
16530.19 157
16531.41 167
16532.62 163
16533.84 193
16535.05 174
16536.27 196
16537.49 190
16538.70 164
16539.92 193
16541.13 175
16542.35 201
16543.56 178
16544.78 182
16546.00 210
16547.21 187
16548.43 180
16549.64 186
16550.86 232
16552.08 191
16553.29 189
16554.51 179
16555.73 201
16556.94 217
16558.16 185
16559.37 201
16560.59 177
16561.81 196
16563.02 190
16564.24 199
16565.46 193
16566.67 224
16567.89 242
16569.11 207
16570.32 190
16571.54 211
16572.76 222
16573.98 194
16575.19 201
16576.41 215
16577.63 215
16578.84 220
16580.06 205
16581.28 201
16582.50 230
16583.71 251
16584.93 218
16586.15 219
16587.36 216
16588.58 225
16589.80 209
16591.02 219
16592.24 249
16593.45 228
16594.67 228
16595.89 250
16597.11 226
16598.32 237
16599.54 232
16600.76 189
16601.98 186
16603.20 200
16604.41 207
16605.63 201
16606.85 193
16608.07 178
16609.29 218
16610.51 184
16611.72 210
16612.94 177
16614.16 182
16615.38 183
16616.60 180
16617.82 182
16619.03 163
16620.25 194
16621.47 219
16622.69 211
16623.91 181
16625.13 162
16626.35 177
16627.57 161
16628.79 177
16630.00 167
16631.22 169
16632.44 202
16633.66 191
16634.88 199
16636.10 169
16637.32 157
16638.54 156
16639.76 167
16640.98 166
16642.20 172
16643.42 165
16644.64 169
16645.86 178
16647.08 153
16648.30 174
16649.51 150
16650.73 156
16651.95 164
16653.17 183
16654.39 179
16655.61 153
16656.83 159
16658.05 157
16659.27 178
16660.49 219
16661.71 174
16662.93 152
16664.16 125
16665.38 150
16666.60 156
16667.82 156
16669.04 134
16670.26 149
16671.48 170
16672.70 171
16673.92 170
16675.14 146
16676.36 149
16677.58 177
16678.80 174
16680.02 172
16681.24 163
16682.46 185
16683.69 183
16684.91 189
16686.13 174
16687.35 120
16688.57 156
16689.79 188
16691.01 144
16692.23 126
16693.46 136
16694.68 168
16695.90 166
16697.12 163
16698.34 188
16699.56 171
16700.78 164
16702.01 153
16703.23 146
16704.45 166
16705.67 165
16706.89 147
16708.12 143
16709.34 158
16710.56 141
16711.78 159
16713.00 172
16714.23 141
16715.45 135
16716.67 155
16717.89 163
16719.11 156
16720.34 142
16721.56 160
16722.78 169
16724.00 169
16725.23 149
16726.45 165
16727.67 166
16728.89 163
16730.12 164
16731.34 157
16732.56 163
16733.79 181
16735.01 154
16736.23 172
16737.45 135
16738.68 147
16739.90 141
16741.12 160
16742.35 152
16743.57 143
16744.79 134
16746.02 132
16747.24 120
16748.46 140
16749.69 147
16750.91 157
16752.13 177
16753.36 145
16754.58 148
16755.80 155
16757.03 183
16758.25 170
16759.48 130
16760.70 128
16761.92 131
16763.15 158
16764.37 138
16765.60 153
16766.82 185
16768.04 173
16769.27 159
16770.49 150
16771.72 144
16772.94 155
16774.16 148
16775.39 147
16776.61 149
16777.84 170
16779.06 141
16780.29 130
16781.51 155
16782.74 146
16783.96 128
16785.19 155
16786.41 167
16787.64 149
16788.86 140
16790.09 133
16791.31 173
16792.54 176
16793.76 159
16794.99 168
16796.21 151
16797.44 161
16798.66 142
16799.89 144
16801.11 169
16802.34 161
16803.56 147
16804.79 142
16806.01 159
16807.24 132
16808.46 182
16809.69 160
16810.92 176
16812.14 131
16813.37 156
16814.59 148
16815.82 146
16817.04 166
16818.27 156
16819.50 163
16820.72 131
16821.95 156
16823.17 155
16824.40 153
16825.63 145
16826.85 153
16828.08 158
16829.31 152
16830.53 163
16831.76 170
16832.99 186
16834.21 173
16835.44 168
16836.67 168
16837.89 195
16839.12 151
16840.35 209
16841.57 178
16842.80 183
16844.03 180
16845.25 156
16846.48 162
16847.71 155
16848.93 200
16850.16 187
16851.39 187
16852.62 153
16853.84 176
16855.07 144
16856.30 184
16857.52 172
16858.75 161
16859.98 204
16861.21 217
16862.43 191
16863.66 193
16864.89 192
16866.12 203
16867.35 204
16868.57 235
16869.80 233
16871.03 226
16872.26 222
16873.48 212
16874.71 207
16875.94 204
16877.17 212
16878.40 236
16879.63 234
16880.85 218
16882.08 253
16883.31 248
16884.54 290
16885.77 226
16887.00 264
16888.22 286
16889.45 295
16890.68 266
16891.91 243
16893.14 263
16894.37 216
16895.60 239
16896.82 255
16898.05 239
16899.28 232
16900.51 217
16901.74 227
16902.97 232
16904.20 245
16905.43 228
16906.66 205
16907.89 205
16909.12 234
16910.34 197
16911.57 197
16912.80 178
16914.03 202
16915.26 175
16916.49 192
16917.72 179
16918.95 183
16920.18 193
16921.41 180
16922.64 199
16923.87 197
16925.10 180
16926.33 187
16927.56 185
16928.79 155
16930.02 160
16931.25 164
16932.48 180
16933.71 175
16934.94 180
16936.17 182
16937.40 191
16938.63 175
16939.86 186
16941.09 172
16942.32 192
16943.55 160
16944.78 140
16946.01 174
16947.24 178
16948.48 171
16949.71 186
16950.94 169
16952.17 158
16953.40 191
16954.63 190
16955.86 161
16957.09 187
16958.32 146
16959.55 170
16960.79 155
16962.02 183
16963.25 197
16964.48 153
16965.71 150
16966.94 186
16968.17 155
16969.40 145
16970.64 189
16971.87 159
16973.10 172
16974.33 165
16975.56 151
16976.79 171
16978.03 160
16979.26 175
16980.49 189
16981.72 178
16982.95 185
16984.19 183
16985.42 186
16986.65 150
16987.88 162
16989.11 173
16990.35 172
16991.58 152
16992.81 157
16994.04 146
16995.28 155
16996.51 166
16997.74 174
16998.97 186
17000.21 178
17001.44 174
17002.67 192
17003.90 177
17005.14 158
17006.37 163
17007.60 167
17008.84 174
17010.07 198
17011.30 201
17012.53 171
17013.77 163
17015.00 180
17016.23 167
17017.47 174
17018.70 142
17019.93 161
17021.17 184
17022.40 185
17023.63 142
17024.87 144
17026.10 132
17027.33 160
17028.57 153
17029.80 179
17031.04 157
17032.27 171
17033.50 162
17034.74 157
17035.97 174
17037.20 137
17038.44 154
17039.67 146
17040.91 157
17042.14 153
17043.37 167
17044.61 146
17045.84 144
17047.08 133
17048.31 130
17049.55 163
17050.78 181
17052.02 148
17053.25 145
17054.48 155
17055.72 137
17056.95 144
17058.19 133
17059.42 135
17060.66 123
17061.89 140
17063.13 153
17064.36 164
17065.60 165
17066.83 132
17068.07 124
17069.30 147
17070.54 153
17071.77 135
17073.01 179
17074.24 144
17075.48 144
17076.71 160
17077.95 180
17079.19 149
17080.42 150
17081.66 153
17082.89 143
17084.13 124
17085.36 139
17086.60 115
17087.83 138
17089.07 140
17090.31 149
17091.54 153
17092.78 130
17094.01 165
17095.25 109
17096.49 140
17097.72 148
17098.96 160
17100.19 147
17101.43 134
17102.67 144
17103.90 148
17105.14 130
17106.38 142
17107.61 155
17108.85 113
17110.09 126
17111.32 167
17112.56 155
17113.80 139
17115.03 160
17116.27 120
17117.51 160
17118.74 131
17119.98 129
17121.22 127
17122.45 150
17123.69 151
17124.93 150
17126.17 155
17127.40 138
17128.64 134
17129.88 139
17131.12 143
17132.35 132
17133.59 136
17134.83 149
17136.07 143
17137.30 152
17138.54 130
17139.78 133
17141.02 137
17142.25 146
17143.49 137
17144.73 138
17145.97 179
17147.20 127
17148.44 126
17149.68 141
17150.92 168
17152.16 178
17153.40 126
17154.63 151
17155.87 133
17157.11 117
17158.35 116
17159.59 136
17160.83 157
17162.06 174
17163.30 153
17164.54 126
17165.78 140
17167.02 174
17168.26 138
17169.50 150
17170.73 155
17171.97 145
17173.21 156
17174.45 133
17175.69 164
17176.93 156
17178.17 141
17179.41 121
17180.65 137
17181.89 143
17183.12 150
17184.36 140
17185.60 118
17186.84 136
17188.08 147
17189.32 150
17190.56 149
17191.80 152
17193.04 131
17194.28 147
17195.52 142
17196.76 154
17198.00 128
17199.24 153
17200.48 125
17201.72 167
17202.96 144
17204.20 122
17205.44 125
17206.68 120
17207.92 128
17209.16 128
17210.40 148
17211.64 141
17212.88 121
17214.12 112
17215.36 133
17216.60 130
17217.84 146
17219.08 120
17220.32 130
17221.56 122
17222.80 129
17224.04 119
17225.29 144
17226.53 151
17227.77 135
17229.01 137
17230.25 102
17231.49 100
17232.73 128
17233.97 157
17235.21 130
17236.45 130
17237.70 125
17238.94 121
17240.18 103
17241.42 151
17242.66 138
17243.90 133
17245.14 131
17246.39 156
17247.63 131
17248.87 142
17250.11 164
17251.35 143
17252.59 146
17253.84 130
17255.08 142
17256.32 128
17257.56 121
17258.80 132
17260.05 119
17261.29 123
17262.53 151
17263.77 112
17265.01 115
17266.26 128
17267.50 123
17268.74 111
17269.98 87
17271.23 112
17272.47 131
17273.71 132
17274.95 140
17276.20 154
17277.44 115
17278.68 129
17279.92 141
17281.17 127
17282.41 119
17283.65 124
17284.90 131
17286.14 140
17287.38 109
17288.62 103
17289.87 137
17291.11 150
17292.35 135
17293.60 138
17294.84 124
17296.08 121
17297.33 154
17298.57 114
17299.81 115
17301.06 114
17302.30 147
17303.54 128
17304.79 136
17306.03 119
17307.28 126
17308.52 156
17309.76 128
17311.01 131
17312.25 133
17313.49 151
17314.74 128
17315.98 130
17317.23 140
17318.47 114
17319.72 145
17320.96 154
17322.20 133
17323.45 117
17324.69 139
17325.94 159
17327.18 141
17328.43 131
17329.67 136
17330.91 128
17332.16 137
17333.40 116
17334.65 141
17335.89 118
17337.14 137
17338.38 126
17339.63 122
17340.87 117
17342.12 112
17343.36 138
17344.61 109
17345.85 113
17347.10 157
17348.34 131
17349.59 147
17350.83 126
17352.08 117
17353.33 121
17354.57 126
17355.82 120
17357.06 140
17358.31 149
17359.55 125
17360.80 144
17362.04 131
17363.29 132
17364.54 112
17365.78 110
17367.03 140
17368.27 123
17369.52 127
17370.77 138
17372.01 148
17373.26 126
17374.50 145
17375.75 162
17377.00 157
17378.24 127
17379.49 136
17380.74 139
17381.98 140
17383.23 133
17384.47 154
17385.72 153
17386.97 124
17388.21 132
17389.46 129
17390.71 134
17391.95 119
17393.20 139
17394.45 132
17395.70 132
17396.94 122
17398.19 126
17399.44 137
17400.68 136
17401.93 139
17403.18 143
17404.42 122
17405.67 115
17406.92 131
17408.17 155
17409.41 139
17410.66 135
17411.91 160
17413.16 131
17414.40 161
17415.65 152
17416.90 161
17418.15 124
17419.40 128
17420.64 122
17421.89 119
17423.14 115
17424.39 123
17425.63 152
17426.88 170
17428.13 138
17429.38 159
17430.63 167
17431.88 137
17433.12 133
17434.37 123
17435.62 147
17436.87 148
17438.12 159
17439.37 138
17440.61 142
17441.86 167
17443.11 171
17444.36 142
17445.61 151
17446.86 127
17448.11 142
17449.36 163
17450.60 138
17451.85 137
17453.10 142
17454.35 149
17455.60 150
17456.85 188
17458.10 141
17459.35 142
17460.60 121
17461.85 148
17463.10 137
17464.34 135
17465.59 139
17466.84 153
17468.09 180
17469.34 163
17470.59 151
17471.84 133
17473.09 172
17474.34 199
17475.59 165
17476.84 137
17478.09 154
17479.34 177
17480.59 210
17481.84 164
17483.09 152
17484.34 167
17485.59 153
17486.84 171
17488.09 185
17489.34 119
17490.59 150
17491.84 189
17493.09 170
17494.34 143
17495.59 178
17496.84 181
17498.10 174
17499.35 186
17500.60 168
17501.85 132
17503.10 162
17504.35 173
17505.60 186
17506.85 177
17508.10 171
17509.35 182
17510.60 224
17511.86 186
17513.11 155
17514.36 179
17515.61 183
17516.86 178
17518.11 168
17519.36 191
17520.61 164
17521.87 196
17523.12 186
17524.37 193
17525.62 174
17526.87 200
17528.12 180
17529.38 188
17530.63 194
17531.88 171
17533.13 203
17534.38 212
17535.63 167
17536.89 173
17538.14 203
17539.39 215
17540.64 223
17541.89 190
17543.15 208
17544.40 198
17545.65 196
17546.90 233
17548.16 201
17549.41 187
17550.66 190
17551.91 219
17553.17 234
17554.42 193
17555.67 205
17556.92 224
17558.18 244
17559.43 179
17560.68 187
17561.94 208
17563.19 189
17564.44 198
17565.69 214
17566.95 200
17568.20 197
17569.45 196
17570.71 177
17571.96 206
17573.21 189
17574.47 207
17575.72 230
17576.97 210
17578.23 178
17579.48 188
17580.73 184
17581.99 187
17583.24 192
17584.50 200
17585.75 195
17587.00 185
17588.26 204
17589.51 214
17590.76 213
17592.02 206
17593.27 215
17594.53 200
17595.78 214
17597.04 193
17598.29 193
17599.54 181
17600.80 205
17602.05 211
17603.31 218
17604.56 218
17605.82 215
17607.07 226
17608.32 196
17609.58 207
17610.83 217
17612.09 236
17613.34 230
17614.60 204
17615.85 196
17617.11 224
17618.36 233
17619.62 219
17620.87 224
17622.13 206
17623.38 225
17624.64 226
17625.89 208
17627.15 181
17628.40 200
17629.66 202
17630.91 168
17632.17 161
17633.43 196
17634.68 175
17635.94 171
17637.19 212
17638.45 197
17639.70 180
17640.96 185
17642.21 201
17643.47 212
17644.73 204
17645.98 176
17647.24 176
17648.49 160
17649.75 135
17651.01 153
17652.26 186
17653.52 177
17654.77 157
17656.03 160
17657.29 184
17658.54 173
17659.80 167
17661.06 136
17662.31 149
17663.57 157
17664.83 156
17666.08 154
17667.34 152
17668.60 166
17669.85 159
17671.11 174
17672.37 164
17673.62 166
17674.88 150
17676.14 164
17677.39 168
17678.65 147
17679.91 159
17681.17 160
17682.42 147
17683.68 167
17684.94 146
17686.19 145
17687.45 129
17688.71 149
17689.97 132
17691.22 135
17692.48 143
17693.74 149
17695.00 124
17696.26 127
17697.51 156
17698.77 159
17700.03 151
17701.29 154
17702.54 147
17703.80 173
17705.06 142
17706.32 134
17707.58 143
17708.83 165
17710.09 109
17711.35 146
17712.61 128
17713.87 131
17715.13 153
17716.38 165
17717.64 135
17718.90 145
17720.16 138
17721.42 149
17722.68 148
17723.94 153
17725.19 148
17726.45 145
17727.71 166
17728.97 145
17730.23 142
17731.49 158
17732.75 127
17734.01 126
17735.27 140
17736.53 123
17737.78 144
17739.04 160
17740.30 156
17741.56 156
17742.82 137
17744.08 149
17745.34 159
17746.60 119
17747.86 110
17749.12 115
17750.38 118
17751.64 125
17752.90 134
17754.16 162
17755.42 178
17756.68 134
17757.94 155
17759.20 158
17760.46 156
17761.72 175
17762.98 140
17764.24 138
17765.50 139
17766.76 172
17768.02 150
17769.28 128
17770.54 105
17771.80 139
17773.06 154
17774.32 130
17775.58 115
17776.84 90
17778.10 124
17779.36 134
17780.62 165
17781.88 113
17783.15 129
17784.41 152
17785.67 144
17786.93 138
17788.19 126
17789.45 116
17790.71 151
17791.97 129
17793.23 131
17794.49 134
17795.76 148
17797.02 166
17798.28 123
17799.54 129
17800.80 125
17802.06 141
17803.32 145
17804.59 117
17805.85 97
17807.11 113
17808.37 133
17809.63 124
17810.89 161
17812.16 125
17813.42 134
17814.68 111
17815.94 136
17817.20 114
17818.47 128
17819.73 121
17820.99 142
17822.25 130
17823.51 141
17824.78 118
17826.04 117
17827.30 138
17828.56 130
17829.83 152
17831.09 146
17832.35 151
17833.61 114
17834.88 109
17836.14 113
17837.40 121
17838.67 127
17839.93 136
17841.19 125
17842.45 115
17843.72 132
17844.98 135
17846.24 127
17847.51 114
17848.77 120
17850.03 137
17851.30 123
17852.56 113
17853.82 121
17855.09 146
17856.35 138
17857.61 118
17858.88 150
17860.14 106
17861.40 102
17862.67 129
17863.93 116
17865.19 112
17866.46 109
17867.72 146
17868.99 128
17870.25 113
17871.51 116
17872.78 110
17874.04 115
17875.31 132
17876.57 137
17877.83 93
17879.10 135
17880.36 109
17881.63 105
17882.89 108
17884.15 140
17885.42 128
17886.68 123
17887.95 128
17889.21 98
17890.48 92
17891.74 124
17893.01 139
17894.27 148
17895.54 112
17896.80 135
17898.07 125
17899.33 110
17900.60 141
17901.86 117
17903.13 113
17904.39 110
17905.66 118
17906.92 123
17908.19 137
17909.45 88
17910.72 125
17911.98 86
17913.25 104
17914.51 111
17915.78 114
17917.05 131
17918.31 124
17919.58 137
17920.84 131
17922.11 116
17923.37 113
17924.64 129
17925.91 116
17927.17 117
17928.44 151
17929.70 147
17930.97 116
17932.24 115
17933.50 124
17934.77 120
17936.03 136
17937.30 108
17938.57 136
17939.83 107
17941.10 118
17942.37 123
17943.63 107
17944.90 110
17946.17 100
17947.43 99
17948.70 90
17949.97 97
17951.23 110
17952.50 146
17953.77 120
17955.03 107
17956.30 118
17957.57 103
17958.83 108
17960.10 91
17961.37 84
17962.64 100
17963.90 126
17965.17 109
17966.44 100
17967.70 105
17968.97 120
17970.24 120
17971.51 141
17972.77 135
17974.04 118
17975.31 130
17976.58 123
17977.85 111
17979.11 115
17980.38 104
17981.65 191
17982.92 136
17984.18 106
17985.45 105
17986.72 110
17987.99 136
17989.26 150
17990.52 126
17991.79 111
17993.06 93
17994.33 106
17995.60 130
17996.87 118
17998.13 114
17999.40 123
18000.67 122
18001.94 105
18003.21 114
18004.48 111
18005.75 115
18007.02 119
18008.28 120
18009.55 119
18010.82 118
18012.09 103
18013.36 118
18014.63 131
18015.90 112
18017.17 131
18018.44 111
18019.71 121
18020.97 100
18022.24 117
18023.51 102
18024.78 115
18026.05 107
18027.32 100
18028.59 109
18029.86 114
18031.13 129
18032.40 124
18033.67 133
18034.94 126
18036.21 118
18037.48 140
18038.75 113
18040.02 116
18041.29 102
18042.56 103
18043.83 112
18045.10 109
18046.37 99
18047.64 120
18048.91 149
18050.18 127
18051.45 124
18052.72 140
18053.99 125
18055.26 141
18056.53 106
18057.80 122
18059.07 118
18060.34 133
18061.61 122
18062.88 103
18064.16 124
18065.43 126
18066.70 133
18067.97 137
18069.24 118
18070.51 121
18071.78 129
18073.05 124
18074.32 134
18075.59 116
18076.87 159
18078.14 165
18079.41 102
18080.68 110
18081.95 132
18083.22 137
18084.49 136
18085.77 129
18087.04 121
18088.31 101
18089.58 123
18090.85 133
18092.12 109
18093.40 121
18094.67 141
18095.94 124
18097.21 106
18098.48 128
18099.76 108
18101.03 138
18102.30 148
18103.57 108
18104.84 133
18106.12 119
18107.39 138
18108.66 120
18109.93 144
18111.21 144
18112.48 117
18113.75 138
18115.02 141
18116.30 142
18117.57 123
18118.84 120
18120.11 125
18121.39 116
18122.66 147
18123.93 158
18125.21 139
18126.48 135
18127.75 160
18129.02 150
18130.30 122
18131.57 114
18132.84 124
18134.12 127
18135.39 103
18136.66 131
18137.94 136
18139.21 144
18140.48 106
18141.76 127
18143.03 125
18144.31 142
18145.58 130
18146.85 135
18148.13 126
18149.40 120
18150.67 125
18151.95 115
18153.22 116
18154.50 106
18155.77 125
18157.04 130
18158.32 118
18159.59 109
18160.87 122
18162.14 131
18163.41 121
18164.69 135
18165.96 113
18167.24 116
18168.51 114
18169.79 122
18171.06 123
18172.34 113
18173.61 116
18174.89 131
18176.16 117
18177.43 141
18178.71 139
18179.98 131
18181.26 139
18182.53 136
18183.81 138
18185.08 110
18186.36 119
18187.63 124
18188.91 124
18190.18 115
18191.46 107
18192.74 107
18194.01 108
18195.29 128
18196.56 98
18197.84 94
18199.11 122
18200.39 108
18201.66 116
18202.94 115
18204.22 126
18205.49 113
18206.77 140
18208.04 119
18209.32 108
18210.59 119
18211.87 97
18213.15 136
18214.42 118
18215.70 110
18216.97 113
18218.25 148
18219.53 137
18220.80 120
18222.08 90
18223.36 86
18224.63 113
18225.91 124
18227.19 118
18228.46 119
18229.74 133
18231.02 111
18232.29 132
18233.57 116
18234.85 146
18236.12 133
18237.40 115
18238.68 95
18239.95 121
18241.23 141
18242.51 127
18243.78 119
18245.06 153
18246.34 160
18247.62 133
18248.89 126
18250.17 109
18251.45 113
18252.73 110
18254.00 152
18255.28 120
18256.56 145
18257.84 113
18259.11 116
18260.39 96
18261.67 115
18262.95 124
18264.22 126
18265.50 110
18266.78 116
18268.06 119
18269.34 123
18270.61 112
18271.89 132
18273.17 121
18274.45 132
18275.73 126
18277.01 123
18278.28 128
18279.56 105
18280.84 124
18282.12 146
18283.40 146
18284.68 138
18285.95 144
18287.23 150
18288.51 143
18289.79 134
18291.07 135
18292.35 152
18293.63 105
18294.91 128
18296.19 157
18297.46 115
18298.74 121
18300.02 104
18301.30 108
18302.58 134
18303.86 117
18305.14 139
18306.42 127
18307.70 117
18308.98 119
18310.26 117
18311.54 122
18312.82 115
18314.10 112
18315.37 104
18316.65 135
18317.93 135
18319.21 120
18320.49 119
18321.77 147
18323.05 99
18324.33 109
18325.61 122
18326.89 119
18328.17 132
18329.45 132
18330.73 109
18332.01 98
18333.29 101
18334.57 123
18335.86 117
18337.14 114
18338.42 112
18339.70 127
18340.98 124
18342.26 124
18343.54 109
18344.82 105
18346.10 114
18347.38 116
18348.66 115
18349.94 101
18351.22 112
18352.50 128
18353.78 118
18355.07 118
18356.35 114
18357.63 121
18358.91 116
18360.19 152
18361.47 105
18362.75 120
18364.03 117
18365.32 113
18366.60 115
18367.88 111
18369.16 105
18370.44 119
18371.72 121
18373.00 113
18374.29 122
18375.57 110
18376.85 115
18378.13 100
18379.41 121
18380.70 102
18381.98 133
18383.26 87
18384.54 117
18385.82 115
18387.11 150
18388.39 119
18389.67 113
18390.95 130
18392.23 137
18393.52 163
18394.80 94
18396.08 131
18397.36 112
18398.65 173
18399.93 125
18401.21 97
18402.50 122
18403.78 129
18405.06 133
18406.34 132
18407.63 116
18408.91 132
18410.19 139
18411.48 128
18412.76 125
18414.04 119
18415.32 122
18416.61 149
18417.89 158
18419.17 131
18420.46 107
18421.74 109
18423.02 111
18424.31 122
18425.59 94
18426.87 104
18428.16 114
18429.44 120
18430.73 108
18432.01 109
18433.29 109
18434.58 121
18435.86 111
18437.14 104
18438.43 108
18439.71 117
18441.00 121
18442.28 110
18443.56 84
18444.85 117
18446.13 117
18447.42 133
18448.70 105
18449.99 115
18451.27 144
18452.56 100
18453.84 130
18455.12 147
18456.41 117
18457.69 104
18458.98 119
18460.26 107
18461.55 90
18462.83 96
18464.12 121
18465.40 132
18466.69 113
18467.97 107
18469.26 125
18470.54 129
18471.83 106
18473.11 125
18474.40 136
18475.68 125
18476.97 123
18478.25 130
18479.54 128
18480.82 110
18482.11 115
18483.40 125
18484.68 109
18485.97 106
18487.25 107
18488.54 120
18489.82 116
18491.11 122
18492.39 137
18493.68 107
18494.97 122
18496.25 109
18497.54 133
18498.82 86
18500.11 123
18501.40 122
18502.68 123
18503.97 91
18505.26 111
18506.54 114
18507.83 125
18509.11 95
18510.40 99
18511.69 121
18512.97 123
18514.26 127
18515.55 107
18516.83 125
18518.12 107
18519.41 132
18520.69 122
18521.98 117
18523.27 108
18524.56 112
18525.84 119
18527.13 142
18528.42 91
18529.70 122
18530.99 119
18532.28 111
18533.57 132
18534.85 108
18536.14 107
18537.43 104
18538.71 127
18540.00 99
18541.29 111
18542.58 141
18543.86 125
18545.15 116
18546.44 99
18547.73 89
18549.02 133
18550.30 142
18551.59 125
18552.88 108
18554.17 109
18555.46 122
18556.74 113
18558.03 122
18559.32 110
18560.61 129
18561.90 128
18563.18 148
18564.47 135
18565.76 125
18567.05 106
18568.34 84
18569.63 130
18570.92 117
18572.20 140
18573.49 114
18574.78 116
18576.07 107
18577.36 105
18578.65 113
18579.94 106
18581.23 120
18582.51 135
18583.80 138
18585.09 153
18586.38 109
18587.67 129
18588.96 143
18590.25 127
18591.54 150
18592.83 106
18594.12 114
18595.41 111
18596.70 125
18597.99 132
18599.28 138
18600.57 128
18601.85 135
18603.14 134
18604.43 126
18605.72 131
18607.01 139
18608.30 130
18609.59 146
18610.88 128
18612.17 148
18613.46 155
18614.75 140
18616.04 130
18617.33 133
18618.62 159
18619.91 140
18621.20 135
18622.50 155
18623.79 135
18625.08 175
18626.37 129
18627.66 110
18628.95 108
18630.24 116
18631.53 154
18632.82 111
18634.11 109
18635.40 139
18636.69 145
18637.98 141
18639.27 130
18640.57 118
18641.86 126
18643.15 115
18644.44 98
18645.73 133
18647.02 141
18648.31 127
18649.60 148
18650.89 106
18652.19 119
18653.48 127
18654.77 127
18656.06 129
18657.35 118
18658.64 93
18659.94 120
18661.23 144
18662.52 130
18663.81 145
18665.10 136
18666.39 144
18667.69 132
18668.98 116
18670.27 95
18671.56 115
18672.85 129
18674.15 126
18675.44 133
18676.73 103
18678.02 116
18679.32 108
18680.61 82
18681.90 121
18683.19 121
18684.49 115
18685.78 116
18687.07 113
18688.36 130
18689.66 103
18690.95 116
18692.24 118
18693.53 140
18694.83 139
18696.12 140
18697.41 140
18698.71 118
18700.00 109
18701.29 138
18702.59 116
18703.88 102
18705.17 93
18706.47 111
18707.76 139
18709.05 161
18710.35 117
18711.64 132
18712.93 109
18714.23 118
18715.52 114
18716.81 105
18718.11 115
18719.40 119
18720.70 106
18721.99 106
18723.28 117
18724.58 123
18725.87 118
18727.16 114
18728.46 104
18729.75 134
18731.05 133
18732.34 139
18733.64 125
18734.93 112
18736.22 101
18737.52 110
18738.81 109
18740.11 128
18741.40 102
18742.70 104
18743.99 117
18745.29 96
18746.58 78
18747.87 119
18749.17 133
18750.46 125
18751.76 124
18753.05 93
18754.35 112
18755.64 127
18756.94 120
18758.23 102
18759.53 109
18760.82 109
18762.12 114
18763.42 111
18764.71 124
18766.01 100
18767.30 119
18768.60 130
18769.89 110
18771.19 122
18772.48 110
18773.78 140
18775.07 116
18776.37 100
18777.67 104
18778.96 99
18780.26 113
18781.55 115
18782.85 98
18784.15 105
18785.44 128
18786.74 117
18788.03 124
18789.33 110
18790.63 107
18791.92 118
18793.22 117
18794.52 98
18795.81 87
18797.11 124
18798.40 133
18799.70 105
18801.00 102
18802.29 103
18803.59 116
18804.89 81
18806.18 91
18807.48 107
18808.78 132
18810.07 110
18811.37 122
18812.67 111
18813.97 100
18815.26 94
18816.56 100
18817.86 125
18819.15 101
18820.45 109
18821.75 116
18823.05 128
18824.34 99
18825.64 122
18826.94 113
18828.24 104
18829.53 111
18830.83 98
18832.13 95
18833.43 113
18834.72 96
18836.02 111
18837.32 91
18838.62 105
18839.92 134
18841.21 105
18842.51 113
18843.81 96
18845.11 114
18846.41 118
18847.70 97
18849.00 93
18850.30 110
18851.60 108
18852.90 102
18854.20 83
18855.49 116
18856.79 112
18858.09 115
18859.39 94
18860.69 96
18861.99 107
18863.29 99
18864.58 101
18865.88 85
18867.18 133
18868.48 100
18869.78 111
18871.08 112
18872.38 104
18873.68 98
18874.98 128
18876.28 150
18877.57 123
18878.87 101
18880.17 103
18881.47 92
18882.77 93
18884.07 102
18885.37 91
18886.67 107
18887.97 89
18889.27 130
18890.57 111
18891.87 106
18893.17 83
18894.47 98
18895.77 112
18897.07 131
18898.37 119
18899.67 82
18900.97 100
18902.27 106
18903.57 101
18904.87 112
18906.17 95
18907.47 72
18908.77 91
18910.07 111
18911.37 113
18912.67 69
18913.97 80
18915.27 94
18916.57 105
18917.87 90
18919.17 100
18920.47 76
18921.78 100
18923.08 122
18924.38 120
18925.68 112
18926.98 116
18928.28 113
18929.58 95
18930.88 97
18932.18 82
18933.48 122
18934.79 119
18936.09 106
18937.39 96
18938.69 96
18939.99 114
18941.29 110
18942.59 116
18943.90 122
18945.20 122
18946.50 102
18947.80 114
18949.10 98
18950.40 107
18951.71 103
18953.01 107
18954.31 121
18955.61 111
18956.91 89
18958.21 119
18959.52 103
18960.82 94
18962.12 91
18963.42 96
18964.73 84
18966.03 90
18967.33 84
18968.63 136
18969.93 105
18971.24 90
18972.54 100
18973.84 106
18975.14 117
18976.45 88
18977.75 76
18979.05 100
18980.36 98
18981.66 131
18982.96 106
18984.26 86
18985.57 97
18986.87 93
18988.17 107
18989.48 119
18990.78 98
18992.08 97
18993.39 94
18994.69 104
18995.99 115
18997.30 100
18998.60 98
18999.90 88
19001.21 121
19002.51 123
19003.81 103
19005.12 83
19006.42 113
19007.72 87
19009.03 90
19010.33 101
19011.64 101
19012.94 106
19014.24 103
19015.55 122
19016.85 115
19018.16 107
19019.46 127
19020.76 118
19022.07 106
19023.37 114
19024.68 96
19025.98 92
19027.29 89
19028.59 86
19029.89 87
19031.20 95
19032.50 103
19033.81 129
19035.11 114
19036.42 115
19037.72 94
19039.03 85
19040.33 111
19041.64 114
19042.94 125
19044.25 119
19045.55 100
19046.86 88
19048.16 126
19049.47 95
19050.77 103
19052.08 119
19053.38 95
19054.69 99
19055.99 84
19057.30 92
19058.60 103
19059.91 124
19061.22 119
19062.52 97
19063.83 83
19065.13 121
19066.44 115
19067.74 120
19069.05 74
19070.36 99
19071.66 107
19072.97 90
19074.27 96
19075.58 88
19076.89 92
19078.19 106
19079.50 95
19080.80 83
19082.11 92
19083.42 120
19084.72 109
19086.03 105
19087.34 101
19088.64 83
19089.95 93
19091.26 106
19092.56 85
19093.87 93
19095.18 84
19096.48 99
19097.79 116
19099.10 68
19100.40 98
19101.71 106
19103.02 90
19104.32 88
19105.63 82
19106.94 94
19108.25 86
19109.55 109
19110.86 96
19112.17 118
19113.48 99
19114.78 111
19116.09 107
19117.40 96
19118.71 94
19120.01 107
19121.32 116
19122.63 107
19123.94 105
19125.24 103
19126.55 105
19127.86 91
19129.17 110
19130.47 117
19131.78 85
19133.09 86
19134.40 100
19135.71 98
19137.02 97
19138.32 106
19139.63 109
19140.94 126
19142.25 104
19143.56 88
19144.87 107
19146.17 104
19147.48 111
19148.79 124
19150.10 119
19151.41 105
19152.72 81
19154.03 108
19155.33 92
19156.64 128
19157.95 88
19159.26 115
19160.57 114
19161.88 111
19163.19 92
19164.50 97
19165.81 87
19167.12 83
19168.42 110
19169.73 91
19171.04 129
19172.35 104
19173.66 90
19174.97 99
19176.28 94
19177.59 85
19178.90 128
19180.21 129
19181.52 89
19182.83 95
19184.14 86
19185.45 92
19186.76 103
19188.07 101
19189.38 128
19190.69 113
19192.00 102
19193.31 93
19194.62 79
19195.93 88
19197.24 94
19198.55 99
19199.86 86
19201.17 105
19202.48 101
19203.79 100
19205.10 84
19206.41 94
19207.72 96
19209.03 107
19210.34 113
19211.66 96
19212.97 102
19214.28 104
19215.59 98
19216.90 99
19218.21 84
19219.52 89
19220.83 86
19222.14 114
19223.45 110
19224.77 110
19226.08 79
19227.39 79
19228.70 87
19230.01 85
19231.32 87
19232.63 109
19233.94 77
19235.26 106
19236.57 104
19237.88 100
19239.19 103
19240.50 104
19241.81 120
19243.13 115
19244.44 93
19245.75 85
19247.06 122
19248.37 104
19249.69 100
19251.00 102
19252.31 102
19253.62 84
19254.93 76
19256.25 106
19257.56 110
19258.87 100
19260.18 90
19261.50 99
19262.81 98
19264.12 107
19265.43 104
19266.75 87
19268.06 101
19269.37 101
19270.68 125
19272.00 141
19273.31 103
19274.62 98
19275.94 87
19277.25 122
19278.56 95
19279.88 107
19281.19 117
19282.50 103
19283.81 92
19285.13 97
19286.44 122
19287.75 106
19289.07 90
19290.38 86
19291.70 83
19293.01 104
19294.32 82
19295.64 87
19296.95 92
19298.26 121
19299.58 119
19300.89 115
19302.20 116
19303.52 113
19304.83 137
19306.15 130
19307.46 101
19308.77 96
19310.09 84
19311.40 86
19312.72 118
19314.03 101
19315.35 88
19316.66 93
19317.97 104
19319.29 105
19320.60 117
19321.92 103
19323.23 104
19324.55 98
19325.86 104
19327.18 89
19328.49 103
19329.81 98
19331.12 85
19332.44 71
19333.75 100
19335.07 117
19336.38 115
19337.70 99
19339.01 85
19340.33 92
19341.64 99
19342.96 119
19344.27 102
19345.59 108
19346.90 98
19348.22 105
19349.53 122
19350.85 107
19352.16 119
19353.48 128
19354.79 103
19356.11 96
19357.43 97
19358.74 107
19360.06 105
19361.37 115
19362.69 91
19364.01 101
19365.32 105
19366.64 121
19367.95 87
19369.27 120
19370.59 99
19371.90 110
19373.22 93
19374.53 68
19375.85 80
19377.17 108
19378.48 96
19379.80 95
19381.12 107
19382.43 71
19383.75 82
19385.07 84
19386.38 102
19387.70 89
19389.02 103
19390.33 102
19391.65 100
19392.97 89
19394.28 125
19395.60 83
19396.92 84
19398.24 117
19399.55 118
19400.87 88
19402.19 94
19403.50 85
19404.82 92
19406.14 105
19407.46 106
19408.77 101
19410.09 93
19411.41 124
19412.73 90
19414.04 104
19415.36 94
19416.68 113
19418.00 104
19419.32 99
19420.63 110
19421.95 106
19423.27 122
19424.59 123
19425.91 90
19427.22 97
19428.54 108
19429.86 86
19431.18 82
19432.50 89
19433.82 113
19435.13 92
19436.45 76
19437.77 72
19439.09 97
19440.41 108
19441.73 102
19443.04 78
19444.36 81
19445.68 95
19447.00 93
19448.32 101
19449.64 96
19450.96 84
19452.28 106
19453.60 118
19454.91 93
19456.23 100
19457.55 108
19458.87 92
19460.19 94
19461.51 88
19462.83 74
19464.15 91
19465.47 105
19466.79 93
19468.11 127
19469.43 99
19470.75 102
19472.07 101
19473.39 96
19474.71 118
19476.03 97
19477.35 94
19478.67 101
19479.99 86
19481.30 110
19482.62 101
19483.94 89
19485.27 97
19486.59 98
19487.91 93
19489.23 98
19490.55 127
19491.87 100
19493.19 103
19494.51 92
19495.83 121
19497.15 104
19498.47 96
19499.79 96
19501.11 96
19502.43 99
19503.75 110
19505.07 131
19506.39 116
19507.71 103
19509.03 94
19510.36 89
19511.68 115
19513.00 91
19514.32 103
19515.64 134
19516.96 87
19518.28 85
19519.60 98
19520.92 102
19522.25 114
19523.57 102
19524.89 120
19526.21 90
19527.53 85
19528.85 79
19530.17 108
19531.50 107
19532.82 108
19534.14 95
19535.46 94
19536.78 90
19538.11 90
19539.43 89
19540.75 99
19542.07 75
19543.39 96
19544.72 95
19546.04 110
19547.36 106
19548.68 104
19550.00 99
19551.33 82
19552.65 93
19553.97 109
19555.29 99
19556.62 121
19557.94 121
19559.26 114
19560.58 110
19561.91 98
19563.23 123
19564.55 77
19565.88 100
19567.20 80
19568.52 91
19569.84 109
19571.17 93
19572.49 88
19573.81 74
19575.14 121
19576.46 94
19577.78 92
19579.11 71
19580.43 96
19581.75 83
19583.08 91
19584.40 103
19585.72 101
19587.05 91
19588.37 109
19589.69 87
19591.02 80
19592.34 110
19593.67 103
19594.99 94
19596.31 102
19597.64 96
19598.96 94
19600.28 123
19601.61 95
19602.93 110
19604.26 89
19605.58 90
19606.91 91
19608.23 120
19609.55 100
19610.88 96
19612.20 99
19613.53 94
19614.85 99
19616.18 107
19617.50 86
19618.83 121
19620.15 95
19621.47 112
19622.80 110
19624.12 102
19625.45 113
19626.77 96
19628.10 87
19629.42 80
19630.75 108
19632.07 102
19633.40 91
19634.72 103
19636.05 94
19637.37 134
19638.70 115
19640.03 103
19641.35 101
19642.68 98
19644.00 84
19645.33 118
19646.65 92
19647.98 101
19649.30 110
19650.63 82
19651.96 116
19653.28 120
19654.61 88
19655.93 86
19657.26 105
19658.58 119
19659.91 99
19661.24 71
19662.56 103
19663.89 123
19665.22 108
19666.54 76
19667.87 112
19669.19 116
19670.52 130
19671.85 95
19673.17 101
19674.50 106
19675.83 120
19677.15 119
19678.48 106
19679.81 105
19681.13 120
19682.46 99
19683.79 108
19685.11 105
19686.44 87
19687.77 101
19689.09 125
19690.42 116
19691.75 101
19693.08 86
19694.40 99
19695.73 102
19697.06 103
19698.39 96
19699.71 80
19701.04 105
19702.37 131
19703.69 108
19705.02 121
19706.35 89
19707.68 115
19709.01 123
19710.33 116
19711.66 91
19712.99 104
19714.32 123
19715.64 95
19716.97 90
19718.30 118
19719.63 116
19720.96 125
19722.28 87
19723.61 78
19724.94 94
19726.27 102
19727.60 104
19728.93 93
19730.25 91
19731.58 93
19732.91 119
19734.24 97
19735.57 103
19736.90 102
19738.23 108
19739.55 110
19740.88 109
19742.21 80
19743.54 77
19744.87 104
19746.20 74
19747.53 99
19748.86 117
19750.19 105
19751.51 107
19752.84 102
19754.17 105
19755.50 140
19756.83 105
19758.16 97
19759.49 90
19760.82 87
19762.15 90
19763.48 95
19764.81 96
19766.14 75
19767.47 107
19768.80 101
19770.13 122
19771.46 99
19772.79 91
19774.12 96
19775.45 117
19776.78 129
19778.11 116
19779.44 86
19780.77 99
19782.10 110
19783.43 103
19784.76 122
19786.09 85
19787.42 115
19788.75 97
19790.08 109
19791.41 108
19792.74 111
19794.07 103
19795.40 103
19796.73 119
19798.06 95
19799.39 108
19800.72 104
19802.05 91
19803.39 96
19804.72 100
19806.05 94
19807.38 111
19808.71 95
19810.04 97
19811.37 106
19812.70 79
19814.03 118
19815.37 93
19816.70 104
19818.03 100
19819.36 90
19820.69 90
19822.02 106
19823.35 104
19824.69 99
19826.02 103
19827.35 103
19828.68 99
19830.01 111
19831.34 119
19832.68 112
19834.01 96
19835.34 98
19836.67 99
19838.00 85
19839.34 121
19840.67 117
19842.00 102
19843.33 105
19844.67 108
19846.00 115
19847.33 110
19848.66 124
19849.99 114
19851.33 108
19852.66 107
19853.99 115
19855.32 88
19856.66 105
19857.99 111
19859.32 103
19860.66 84
19861.99 112
19863.32 95
19864.65 79
19865.99 70
19867.32 92
19868.65 92
19869.99 103
19871.32 82
19872.65 99
19873.99 92
19875.32 102
19876.65 86
19877.99 115
19879.32 98
19880.65 91
19881.99 97
19883.32 113
19884.65 110
19885.99 96
19887.32 107
19888.66 142
19889.99 100
19891.32 96
19892.66 102
19893.99 87
19895.32 114
19896.66 102
19897.99 96
19899.33 97
19900.66 101
19902.00 107
19903.33 109
19904.66 94
19906.00 78
19907.33 110
19908.67 121
19910.00 107
19911.34 98
19912.67 108
19914.01 112
19915.34 108
19916.67 117
19918.01 96
19919.34 100
19920.68 121
19922.01 115
19923.35 113
19924.68 122
19926.02 112
19927.35 108
19928.69 114
19930.02 112
19931.36 98
19932.69 117
19934.03 104
19935.37 91
19936.70 81
19938.04 98
19939.37 117
19940.71 99
19942.04 87
19943.38 99
19944.71 97
19946.05 101
19947.39 106
19948.72 112
19950.06 110
19951.39 102
19952.73 111
19954.06 85
19955.40 86
19956.74 91
19958.07 95
19959.41 86
19960.74 101
19962.08 122
19963.42 108
19964.75 105
19966.09 125
19967.43 97
19968.76 97
19970.10 126
19971.44 103
19972.77 97
19974.11 108
19975.45 124
19976.78 103
19978.12 119
19979.46 94
19980.79 89
19982.13 94
19983.47 94
19984.80 97
19986.14 89
19987.48 104
19988.82 97
19990.15 105
19991.49 85
19992.83 103
19994.16 108
19995.50 119
19996.84 125
19998.18 99
19999.51 98
20000.85 106
20002.19 102
20003.53 96
20004.86 96
20006.20 110
20007.54 110
20008.88 110
20010.22 106
20011.55 92
20012.89 100
20014.23 115
20015.57 104
20016.91 94
20018.24 104
20019.58 91
20020.92 120
20022.26 88
20023.60 93
20024.93 106
20026.27 131
20027.61 122
20028.95 103
20030.29 90
20031.63 93
20032.97 107
20034.30 137
20035.64 115
20036.98 98
20038.32 113
20039.66 145
20041.00 132
20042.34 104
20043.68 92
20045.01 98
20046.35 98
20047.69 93
20049.03 96
20050.37 113
20051.71 97
20053.05 97
20054.39 116
20055.73 123
20057.07 132
20058.41 117
20059.75 105
20061.09 90
20062.43 93
20063.77 96
20065.11 108
20066.45 109
20067.79 95
20069.12 86
20070.46 106
20071.80 113
20073.14 95
20074.48 96
20075.82 111
20077.16 110
20078.50 124
20079.85 111
20081.19 123
20082.53 125
20083.87 128
20085.21 136
20086.55 119
20087.89 106
20089.23 106
20090.57 90
20091.91 94
20093.25 91
20094.59 100
20095.93 94
20097.27 88
20098.61 103
20099.95 90
20101.29 92
20102.64 116
20103.98 114
20105.32 91
20106.66 132
20108.00 102
20109.34 93
20110.68 102
20112.02 101
20113.36 95
20114.71 110
20116.05 121
20117.39 121
20118.73 117
20120.07 114
20121.41 108
20122.75 100
20124.10 87
20125.44 107
20126.78 93
20128.12 103
20129.46 102
