# Supplementary material for: MALDI-TOF MS typing enables the classification of brewing yeasts of the genus Saccharomyces to major beer styles
Source: PLoS One. 2017 Aug 9;12(8):e0181694. doi: 10.1371/journal.pone.0181694 (PMC5549903; doi:10.1371/journal.pone.0181694)
Supplement: S3 File — The directory includes 90 raw files and was zipped to “.zip”; the folder has three strains with 30 spectra per strain; S1 Text explains the raw files with an example and Table 1 represents the yeast strains used within the experiment. (ZIP) [file pone.0181694.s006.zip › 7-9/30257-184-OG-Alt-Alt-YPG-18h-E-E_2015-08-20__0_B10_1.dat]

1998.76 1630
1999.18 1689
1999.60 1485
2000.02 1663
2000.44 1836
2000.87 2015
2001.29 1854
2001.71 1858
2002.13 1676
2002.55 1738
2002.97 1741
2003.40 1689
2003.82 1620
2004.24 1763
2004.66 1781
2005.08 1877
2005.50 1757
2005.93 1691
2006.35 1731
2006.77 1602
2007.19 1769
2007.62 1775
2008.04 1671
2008.46 1721
2008.88 1769
2009.30 1822
2009.73 1758
2010.15 1665
2010.57 1625
2010.99 1615
2011.42 1465
2011.84 1437
2012.26 1513
2012.68 1661
2013.11 1661
2013.53 1542
2013.95 1545
2014.38 1392
2014.80 1425
2015.22 1547
2015.64 1698
2016.07 1510
2016.49 1538
2016.91 1615
2017.34 1607
2017.76 1590
2018.18 1567
2018.61 1588
2019.03 1769
2019.45 1667
2019.88 1616
2020.30 1613
2020.72 1636
2021.15 1647
2021.57 1606
2021.99 1560
2022.42 1702
2022.84 1693
2023.27 1626
2023.69 1689
2024.11 1590
2024.54 1461
2024.96 1462
2025.39 1438
2025.81 1498
2026.23 1573
2026.66 1545
2027.08 1425
2027.51 1301
2027.93 1493
2028.36 1403
2028.78 1297
2029.20 1487
2029.63 1498
2030.05 1286
2030.48 1460
2030.90 1724
2031.33 1661
2031.75 1560
2032.18 1473
2032.60 1460
2033.03 1592
2033.45 1636
2033.88 1642
2034.30 1541
2034.73 1541
2035.15 1566
2035.58 1476
2036.00 1525
2036.43 1509
2036.85 1526
2037.28 1588
2037.70 1706
2038.13 1502
2038.55 1433
2038.98 1688
2039.40 1716
2039.83 1597
2040.25 1519
2040.68 1599
2041.11 1793
2041.53 1671
2041.96 1556
2042.38 1562
2042.81 1594
2043.23 1603
2043.66 1545
2044.09 1604
2044.51 1620
2044.94 1600
2045.37 1633
2045.79 1633
2046.22 1662
2046.64 1560
2047.07 1500
2047.50 1565
2047.92 1443
2048.35 1471
2048.78 1645
2049.20 1564
2049.63 1566
2050.06 1595
2050.48 1510
2050.91 1502
2051.34 1613
2051.76 1504
2052.19 1446
2052.62 1552
2053.04 1413
2053.47 1369
2053.90 1397
2054.32 1478
2054.75 1319
2055.18 1236
2055.61 1305
2056.03 1354
2056.46 1468
2056.89 1601
2057.31 1558
2057.74 1403
2058.17 1451
2058.60 1493
2059.02 1539
2059.45 1487
2059.88 1507
2060.31 1470
2060.73 1417
2061.16 1513
2061.59 1471
2062.02 1516
2062.45 1330
2062.87 1570
2063.30 1551
2063.73 1517
2064.16 1566
2064.59 1783
2065.01 1656
2065.44 1833
2065.87 1792
2066.30 1599
2066.73 1600
2067.16 1692
2067.58 1709
2068.01 1656
2068.44 1633
2068.87 1668
2069.30 1606
2069.73 1737
2070.16 1752
2070.58 1591
2071.01 1570
2071.44 1641
2071.87 1798
2072.30 1858
2072.73 1682
2073.16 1667
2073.59 1585
2074.02 1514
2074.45 1501
2074.87 1582
2075.30 1621
2075.73 1571
2076.16 1596
2076.59 1537
2077.02 1548
2077.45 1796
2077.88 1870
2078.31 1742
2078.74 1723
2079.17 1875
2079.60 1853
2080.03 1718
2080.46 1737
2080.89 1957
2081.32 2096
2081.75 2037
2082.18 1893
2082.61 1870
2083.04 1752
2083.47 1688
2083.90 1757
2084.33 1636
2084.76 1542
2085.19 1595
2085.62 1584
2086.05 1655
2086.48 1525
2086.91 1527
2087.34 1506
2087.77 1557
2088.20 1647
2088.63 1644
2089.06 1537
2089.49 1574
2089.92 1467
2090.35 1492
2090.79 1487
2091.22 1342
2091.65 1486
2092.08 1538
2092.51 1525
2092.94 1669
2093.37 1827
2093.80 1677
2094.23 1648
2094.66 1733
2095.10 1546
2095.53 1546
2095.96 1510
2096.39 1435
2096.82 1391
2097.25 1452
2097.68 1467
2098.12 1478
2098.55 1557
2098.98 1441
2099.41 1371
2099.84 1482
2100.27 1580
2100.71 1409
2101.14 1358
2101.57 1390
2102.00 1412
2102.43 1266
2102.87 1355
2103.30 1425
2103.73 1359
2104.16 1348
2104.60 1459
2105.03 1551
2105.46 1432
2105.89 1552
2106.32 1436
2106.76 1552
2107.19 1760
2107.62 1702
2108.05 1551
2108.49 1564
2108.92 1607
2109.35 1551
2109.79 1594
2110.22 1644
2110.65 1397
2111.08 1452
2111.52 1478
2111.95 1627
2112.38 1508
2112.82 1441
2113.25 1334
2113.68 1381
2114.12 1553
2114.55 1389
2114.98 1549
2115.42 1546
2115.85 1528
2116.28 1465
2116.72 1448
2117.15 1390
2117.58 1498
2118.02 1890
2118.45 1635
2118.88 1437
2119.32 1438
2119.75 1613
2120.19 1502
2120.62 1509
2121.05 1425
2121.49 1468
2121.92 1488
2122.36 1545
2122.79 1458
2123.22 1351
2123.66 1376
2124.09 1430
2124.53 1474
2124.96 1514
2125.40 1481
2125.83 1407
2126.26 1435
2126.70 1410
2127.13 1424
2127.57 1472
2128.00 1489
2128.44 1351
2128.87 1378
2129.31 1462
2129.74 1464
2130.18 1522
2130.61 1439
2131.05 1369
2131.48 1460
2131.92 1432
2132.35 1533
2132.79 1527
2133.22 1489
2133.66 1593
2134.09 1709
2134.53 1630
2134.96 1518
2135.40 1665
2135.83 1886
2136.27 1702
2136.70 1863
2137.14 1830
2137.58 1773
2138.01 1706
2138.45 1884
2138.88 1650
2139.32 1657
2139.75 1716
2140.19 1648
2140.63 1667
2141.06 1401
2141.50 1447
2141.93 1509
2142.37 1548
2142.81 1536
2143.24 1556
2143.68 1376
2144.12 1412
2144.55 1431
2144.99 1409
2145.43 1554
2145.86 1352
2146.30 1382
2146.73 1431
2147.17 1538
2147.61 1503
2148.04 1662
2148.48 1548
2148.92 1639
2149.35 1650
2149.79 1682
2150.23 1688
2150.67 1588
2151.10 1613
2151.54 1660
2151.98 1688
2152.41 1756
2152.85 1779
2153.29 1646
2153.73 1649
2154.16 1685
2154.60 1681
2155.04 1650
2155.48 1708
2155.91 1767
2156.35 1510
2156.79 1525
2157.23 1666
2157.66 1570
2158.10 1473
2158.54 1443
2158.98 1466
2159.41 1632
2159.85 1672
2160.29 1635
2160.73 1444
2161.17 1531
2161.60 1532
2162.04 1522
2162.48 1535
2162.92 1713
2163.36 1717
2163.80 1516
2164.23 1604
2164.67 1597
2165.11 1479
2165.55 1645
2165.99 1801
2166.43 1630
2166.86 1593
2167.30 1756
2167.74 1613
2168.18 1642
2168.62 1521
2169.06 1638
2169.50 1565
2169.94 1628
2170.38 1783
2170.81 1684
2171.25 1575
2171.69 1689
2172.13 1787
2172.57 1854
2173.01 1738
2173.45 1658
2173.89 1823
2174.33 1742
2174.77 1804
2175.21 1814
2175.65 1824
2176.09 1797
2176.53 1818
2176.96 1695
2177.40 1714
2177.84 1670
2178.28 1676
2178.72 1750
2179.16 1764
2179.60 1697
2180.04 1680
2180.48 1581
2180.92 1653
2181.36 1620
2181.80 1636
2182.24 1618
2182.68 1584
2183.12 1568
2183.56 1512
2184.01 1546
2184.45 1550
2184.89 1480
2185.33 1472
2185.77 1574
2186.21 1566
2186.65 1623
2187.09 1565
2187.53 1627
2187.97 1698
2188.41 1637
2188.85 1700
2189.29 1764
2189.73 1717
2190.17 1659
2190.62 1735
2191.06 1707
2191.50 1708
2191.94 1615
2192.38 1598
2192.82 1645
2193.26 1804
2193.70 1746
2194.15 1571
2194.59 1591
2195.03 1614
2195.47 1659
2195.91 1582
2196.35 1772
2196.79 1725
2197.24 1816
2197.68 1626
2198.12 1679
2198.56 1718
2199.00 1722
2199.45 1833
2199.89 1781
2200.33 1522
2200.77 1615
2201.21 1829
2201.66 1724
2202.10 1549
2202.54 1602
2202.98 1493
2203.42 1567
2203.87 1633
2204.31 1545
2204.75 1611
2205.19 1542
2205.64 1619
2206.08 1605
2206.52 1554
2206.96 1641
2207.41 1558
2207.85 1543
2208.29 1729
2208.74 1601
2209.18 1582
2209.62 1631
2210.06 1730
2210.51 1811
2210.95 1772
2211.39 1741
2211.84 1621
2212.28 1681
2212.72 1620
2213.17 1701
2213.61 1682
2214.05 1714
2214.50 1526
2214.94 1649
2215.38 1545
2215.83 1508
2216.27 1400
2216.71 1419
2217.16 1360
2217.60 1473
2218.05 1413
2218.49 1377
2218.93 1451
2219.38 1606
2219.82 1599
2220.26 1454
2220.71 1561
2221.15 1570
2221.60 1502
2222.04 1525
2222.49 1581
2222.93 1619
2223.37 1761
2223.82 1747
2224.26 1682
2224.71 1748
2225.15 1694
2225.60 1712
2226.04 1698
2226.49 1667
2226.93 1758
2227.37 1857
2227.82 1870
2228.26 1819
2228.71 1737
2229.15 1799
2229.60 1649
2230.04 1728
2230.49 1889
2230.93 1716
2231.38 1743
2231.82 1733
2232.27 1662
2232.71 1793
2233.16 1672
2233.61 1707
2234.05 1716
2234.50 1810
2234.94 1794
2235.39 1824
2235.83 1842
2236.28 1747
2236.72 1773
2237.17 1851
2237.61 1684
2238.06 1726
2238.51 1562
2238.95 1730
2239.40 1787
2239.84 1695
2240.29 1906
2240.74 1727
2241.18 1595
2241.63 1619
2242.07 1414
2242.52 1482
2242.97 1525
2243.41 1496
2243.86 1735
2244.31 1656
2244.75 1539
2245.20 1419
2245.65 1377
2246.09 1380
2246.54 1461
2246.99 1669
2247.43 1719
2247.88 1566
2248.33 1603
2248.77 1644
2249.22 1693
2249.67 1563
2250.11 1640
2250.56 1716
2251.01 1653
2251.45 1660
2251.90 1657
2252.35 1510
2252.80 1459
2253.24 1555
2253.69 1584
2254.14 1410
2254.59 1472
2255.03 1488
2255.48 1624
2255.93 1612
2256.38 1631
2256.82 1517
2257.27 1354
2257.72 1489
2258.17 1604
2258.61 1394
2259.06 1453
2259.51 1492
2259.96 1495
2260.41 1704
2260.85 1571
2261.30 1610
2261.75 1590
2262.20 1597
2262.65 1737
2263.09 2030
2263.54 1943
2263.99 1923
2264.44 1913
2264.89 1994
2265.34 1928
2265.79 1912
2266.23 2084
2266.68 2055
2267.13 2285
2267.58 2012
2268.03 1994
2268.48 1953
2268.93 1907
2269.38 1756
2269.82 1751
2270.27 1860
2270.72 1929
2271.17 1773
2271.62 1883
2272.07 2012
2272.52 1939
2272.97 1788
2273.42 1766
2273.87 1783
2274.32 1513
2274.77 1491
2275.21 1563
2275.66 1651
2276.11 1540
2276.56 1450
2277.01 1678
2277.46 1686
2277.91 1837
2278.36 1690
2278.81 1708
2279.26 1736
2279.71 1906
2280.16 1841
2280.61 2038
2281.06 1888
2281.51 1845
2281.96 1834
2282.41 1958
2282.86 1846
2283.31 1630
2283.76 1867
2284.21 1840
2284.66 1791
2285.11 1656
2285.56 1583
2286.02 1734
2286.47 1780
2286.92 1809
2287.37 1786
2287.82 1854
2288.27 1923
2288.72 1813
2289.17 1993
2289.62 2186
2290.07 2346
2290.52 2235
2290.97 2349
2291.42 2575
2291.88 2489
2292.33 2463
2292.78 2536
2293.23 2466
2293.68 2589
2294.13 2317
2294.58 2335
2295.04 2566
2295.49 2374
2295.94 2218
2296.39 2146
2296.84 2048
2297.29 1998
2297.74 2019
2298.20 1984
2298.65 1926
2299.10 1862
2299.55 1654
2300.00 1764
2300.46 1632
2300.91 1820
2301.36 1852
2301.81 1691
2302.26 1674
2302.72 1596
2303.17 1649
2303.62 1525
2304.07 1507
2304.53 1507
2304.98 1716
2305.43 1706
2305.88 1501
2306.33 1648
2306.79 1772
2307.24 1817
2307.69 1663
2308.15 1748
2308.60 1735
2309.05 1815
2309.50 1844
2309.96 1766
2310.41 1911
2310.86 1944
2311.32 1947
2311.77 1933
2312.22 1846
2312.68 1906
2313.13 1840
2313.58 1825
2314.03 1736
2314.49 1805
2314.94 1810
2315.39 1861
2315.85 1633
2316.30 1658
2316.76 1818
2317.21 1791
2317.66 1805
2318.12 1693
2318.57 1624
2319.02 1787
2319.48 1778
2319.93 1725
2320.39 1643
2320.84 1697
2321.29 1688
2321.75 1747
2322.20 1828
2322.66 1959
2323.11 1831
2323.56 1674
2324.02 1755
2324.47 1650
2324.93 1774
2325.38 1957
2325.84 1774
2326.29 1760
2326.74 1805
2327.20 1857
2327.65 1753
2328.11 1696
2328.56 1728
2329.02 1930
2329.47 1983
2329.93 1950
2330.38 2028
2330.84 2152
2331.29 1980
2331.75 1839
2332.20 2006
2332.66 1833
2333.11 1807
2333.57 1751
2334.02 1782
2334.48 1828
2334.93 1696
2335.39 1713
2335.84 1756
2336.30 1739
2336.76 1659
2337.21 1764
2337.67 1998
2338.12 2057
2338.58 1897
2339.03 1932
2339.49 1904
2339.95 2060
2340.40 2125
2340.86 2097
2341.31 2204
2341.77 2177
2342.23 2165
2342.68 2211
2343.14 2188
2343.59 2129
2344.05 2005
2344.51 1997
2344.96 2087
2345.42 1996
2345.88 1987
2346.33 1972
2346.79 1980
2347.24 1925
2347.70 1854
2348.16 1785
2348.61 1875
2349.07 1739
2349.53 1795
2349.99 1929
2350.44 1878
2350.90 1908
2351.36 1957
2351.81 1806
2352.27 1704
2352.73 1519
2353.18 1785
2353.64 1804
2354.10 1754
2354.56 1634
2355.01 1536
2355.47 1606
2355.93 1537
2356.38 1629
2356.84 1544
2357.30 1586
2357.76 1690
2358.22 1665
2358.67 1585
2359.13 1782
2359.59 1836
2360.05 1964
2360.50 1943
2360.96 1712
2361.42 1687
2361.88 1665
2362.34 1584
2362.79 1639
2363.25 1653
2363.71 1657
2364.17 1620
2364.63 1715
2365.08 1646
2365.54 1698
2366.00 1657
2366.46 1815
2366.92 1817
2367.38 1813
2367.84 1862
2368.29 1883
2368.75 1716
2369.21 1753
2369.67 1768
2370.13 1821
2370.59 1844
2371.05 1813
2371.50 1785
2371.96 1641
2372.42 1751
2372.88 1649
2373.34 1449
2373.80 1570
2374.26 1627
2374.72 1676
2375.18 1589
2375.64 1511
2376.10 1614
2376.56 1508
2377.02 1569
2377.47 1575
2377.93 1647
2378.39 1735
2378.85 1645
2379.31 1605
2379.77 1670
2380.23 1770
2380.69 2000
2381.15 1842
2381.61 1655
2382.07 1750
2382.53 1973
2382.99 1815
2383.45 1708
2383.91 1649
2384.37 1697
2384.83 1933
2385.29 1858
2385.75 1709
2386.21 1686
2386.67 1605
2387.13 1578
2387.59 1748
2388.05 1654
2388.52 1678
2388.98 1594
2389.44 1542
2389.90 1631
2390.36 1612
2390.82 1673
2391.28 1693
2391.74 1647
2392.20 1656
2392.66 1679
2393.12 1451
2393.58 1487
2394.05 1636
2394.51 1509
2394.97 1640
2395.43 1617
2395.89 1675
2396.35 1569
2396.81 1541
2397.27 1506
2397.74 1536
2398.20 1655
2398.66 1603
2399.12 1488
2399.58 1479
2400.04 1458
2400.50 1568
2400.97 1551
2401.43 1407
2401.89 1399
2402.35 1498
2402.81 1442
2403.28 1277
2403.74 1392
2404.20 1626
2404.66 1691
2405.12 1426
2405.59 1736
2406.05 1738
2406.51 1661
2406.97 1574
2407.44 1685
2407.90 1567
2408.36 1690
2408.82 1614
2409.29 1639
2409.75 1591
2410.21 1523
2410.67 1496
2411.14 1468
2411.60 1409
2412.06 1366
2412.52 1417
2412.99 1503
2413.45 1657
2413.91 1613
2414.38 1714
2414.84 1717
2415.30 1607
2415.77 1721
2416.23 1769
2416.69 1798
2417.16 2056
2417.62 1982
2418.08 2002
2418.55 2291
2419.01 2176
2419.47 2261
2419.94 2166
2420.40 2082
2420.86 2162
2421.33 1959
2421.79 2021
2422.25 2220
2422.72 1990
2423.18 1818
2423.65 1755
2424.11 1845
2424.57 1877
2425.04 1749
2425.50 1766
2425.97 1833
2426.43 1693
2426.90 1698
2427.36 1766
2427.82 1649
2428.29 1618
2428.75 1700
2429.22 1591
2429.68 1728
2430.15 1623
2430.61 1606
2431.08 1667
2431.54 1558
2432.00 1672
2432.47 1616
2432.93 1705
2433.40 1866
2433.86 1786
2434.33 1670
2434.79 1742
2435.26 1797
2435.72 1696
2436.19 1881
2436.65 2057
2437.12 1929
2437.58 1982
2438.05 2131
2438.52 2094
2438.98 2262
2439.45 2344
2439.91 2357
2440.38 2430
2440.84 2372
2441.31 2489
2441.77 2497
2442.24 2543
2442.71 2460
2443.17 2268
2443.64 2153
2444.10 1993
2444.57 1912
2445.03 1879
2445.50 1765
2445.97 1733
2446.43 1574
2446.90 1476
2447.37 1568
2447.83 1375
2448.30 1555
2448.76 1665
2449.23 1686
2449.70 1662
2450.16 1557
2450.63 1492
2451.10 1453
2451.56 1534
2452.03 1531
2452.50 1583
2452.96 1644
2453.43 1655
2453.90 1391
2454.36 1504
2454.83 1463
2455.30 1542
2455.76 1647
2456.23 1650
2456.70 1671
2457.17 1518
2457.63 1593
2458.10 1596
2458.57 1857
2459.03 1706
2459.50 1594
2459.97 1673
2460.44 1696
2460.90 1609
2461.37 1421
2461.84 1410
2462.31 1544
2462.77 1650
2463.24 1630
2463.71 1531
2464.18 1569
2464.65 1610
2465.11 1571
2465.58 1633
2466.05 1680
2466.52 1697
2466.99 1656
2467.45 1499
2467.92 1544
2468.39 1501
2468.86 1600
2469.33 1613
2469.79 1648
2470.26 1710
2470.73 1557
2471.20 1479
2471.67 1559
2472.14 1508
2472.61 1483
2473.07 1431
2473.54 1419
2474.01 1426
2474.48 1468
2474.95 1366
2475.42 1430
2475.89 1504
2476.36 1576
2476.82 1717
2477.29 1887
2477.76 1840
2478.23 1864
2478.70 1862
2479.17 1961
2479.64 2006
2480.11 2017
2480.58 2161
2481.05 2127
2481.52 2135
2481.99 2204
2482.46 2238
2482.93 2100
2483.40 1926
2483.87 1962
2484.33 1791
2484.80 1788
2485.27 1736
2485.74 1548
2486.21 1479
2486.68 1539
2487.15 1514
2487.62 1664
2488.09 1574
2488.56 1598
2489.03 1662
2489.50 1620
2489.97 1534
2490.44 1491
2490.92 1606
2491.39 1581
2491.86 1631
2492.33 1677
2492.80 1733
2493.27 1684
2493.74 1610
2494.21 1698
2494.68 1681
2495.15 1765
2495.62 1861
2496.09 1923
2496.56 1796
2497.03 1779
2497.50 1703
2497.98 1729
2498.45 1565
2498.92 1590
2499.39 1574
2499.86 1393
2500.33 1519
2500.80 1483
2501.27 1668
2501.75 1518
2502.22 1404
2502.69 1473
2503.16 1551
2503.63 1452
2504.10 1529
2504.57 1610
2505.05 1487
2505.52 1475
2505.99 1634
2506.46 1738
2506.93 1676
2507.40 1667
2507.88 1716
2508.35 1897
2508.82 1885
2509.29 1990
2509.76 2031
2510.24 1957
2510.71 1939
2511.18 1862
2511.65 1724
2512.13 1767
2512.60 1755
2513.07 1675
2513.54 1651
2514.02 1572
2514.49 1595
2514.96 1583
2515.43 1571
2515.91 1705
2516.38 1631
2516.85 1794
2517.32 1610
2517.80 1627
2518.27 1595
2518.74 1623
2519.22 1660
2519.69 1650
2520.16 1579
2520.64 1533
2521.11 1510
2521.58 1532
2522.06 1537
2522.53 1499
2523.00 1509
2523.48 1579
2523.95 1562
2524.42 1486
2524.90 1577
2525.37 1547
2525.84 1400
2526.32 1461
2526.79 1502
2527.26 1555
2527.74 1578
2528.21 1580
2528.69 1580
2529.16 1381
2529.63 1458
2530.11 1464
2530.58 1537
2531.06 1607
2531.53 1594
2532.00 1630
2532.48 1672
2532.95 1794
2533.43 1775
2533.90 1735
2534.38 1679
2534.85 1692
2535.32 1534
2535.80 1705
2536.27 1709
2536.75 1617
2537.22 1612
2537.70 1660
2538.17 1499
2538.65 1609
2539.12 1641
2539.60 1671
2540.07 1679
2540.55 1564
2541.02 1610
2541.50 1424
2541.97 1451
2542.45 1576
2542.92 1486
2543.40 1630
2543.87 1627
2544.35 1780
2544.82 1644
2545.30 1725
2545.78 1859
2546.25 1811
2546.73 1792
2547.20 1867
2547.68 1876
2548.15 1960
2548.63 2111
2549.10 1949
2549.58 2002
2550.06 1882
2550.53 1997
2551.01 1932
2551.48 2024
2551.96 1911
2552.44 2104
2552.91 2140
2553.39 2270
2553.87 2186
2554.34 2115
2554.82 2262
2555.29 2404
2555.77 2425
2556.25 2494
2556.72 2258
2557.20 2306
2557.68 2183
2558.15 1937
2558.63 1791
2559.11 1897
2559.58 1860
2560.06 1809
2560.54 1756
2561.01 1583
2561.49 1656
2561.97 1572
2562.45 1435
2562.92 1541
2563.40 1556
2563.88 1778
2564.35 1580
2564.83 1516
2565.31 1580
2565.79 1590
2566.26 1488
2566.74 1454
2567.22 1525
2567.70 1369
2568.17 1484
2568.65 1467
2569.13 1511
2569.61 1470
2570.08 1608
2570.56 1642
2571.04 1568
2571.52 1559
2572.00 1533
2572.47 1510
2572.95 1491
2573.43 1634
2573.91 1803
2574.39 1654
2574.86 1657
2575.34 1460
2575.82 1597
2576.30 1531
2576.78 1559
2577.26 1665
2577.73 1714
2578.21 1451
2578.69 1535
2579.17 1548
2579.65 1570
2580.13 1609
2580.61 1613
2581.08 1539
2581.56 1668
2582.04 1602
2582.52 1632
2583.00 1528
2583.48 1631
2583.96 1678
2584.44 1523
2584.92 1470
2585.40 1497
2585.87 1534
2586.35 1576
2586.83 1409
2587.31 1375
2587.79 1624
2588.27 1471
2588.75 1543
2589.23 1619
2589.71 1633
2590.19 1642
2590.67 1585
2591.15 1531
2591.63 1691
2592.11 1676
2592.59 1634
2593.07 1692
2593.55 1728
2594.03 1797
2594.51 1747
2594.99 1736
2595.47 1846
2595.95 1676
2596.43 1617
2596.91 1665
2597.39 1824
2597.87 1870
2598.35 1705
2598.83 1683
2599.31 1575
2599.79 1562
2600.27 1626
2600.75 1502
2601.23 1505
2601.71 1436
2602.20 1374
2602.68 1403
2603.16 1445
2603.64 1578
2604.12 1451
2604.60 1506
2605.08 1442
2605.56 1627
2606.04 1618
2606.52 1592
2607.00 1710
2607.49 1829
2607.97 1829
2608.45 1810
2608.93 1789
2609.41 1938
2609.89 1884
2610.37 1826
2610.86 1930
2611.34 1921
2611.82 1933
2612.30 1928
2612.78 1903
2613.26 1720
2613.75 1618
2614.23 1664
2614.71 1626
2615.19 1427
2615.67 1609
2616.16 1693
2616.64 1632
2617.12 1416
2617.60 1544
2618.08 1631
2618.57 1476
2619.05 1513
2619.53 1493
2620.01 1432
2620.50 1353
2620.98 1515
2621.46 1584
2621.94 1503
2622.43 1594
2622.91 1571
2623.39 1641
2623.87 1527
2624.36 1403
2624.84 1438
2625.32 1429
2625.81 1423
2626.29 1501
2626.77 1301
2627.25 1493
2627.74 1530
2628.22 1489
2628.70 1486
2629.19 1475
2629.67 1499
2630.15 1454
2630.64 1471
2631.12 1531
2631.60 1517
2632.09 1630
2632.57 1611
2633.05 1565
2633.54 1625
2634.02 1714
2634.51 1672
2634.99 1490
2635.47 1510
2635.96 1400
2636.44 1571
2636.93 1667
2637.41 1461
2637.89 1503
2638.38 1606
2638.86 1734
2639.35 1562
2639.83 1497
2640.31 1670
2640.80 1488
2641.28 1565
2641.77 1655
2642.25 1731
2642.74 1477
2643.22 1574
2643.71 1683
2644.19 1579
2644.67 1575
2645.16 1614
2645.64 1538
2646.13 1477
2646.61 1632
2647.10 1699
2647.58 1485
2648.07 1493
2648.55 1496
2649.04 1483
2649.52 1560
2650.01 1579
2650.49 1518
2650.98 1658
2651.46 1618
2651.95 1541
2652.43 1472
2652.92 1533
2653.41 1631
2653.89 1607
2654.38 1581
2654.86 1550
2655.35 1597
2655.83 1625
2656.32 1520
2656.81 1562
2657.29 1461
2657.78 1534
2658.26 1592
2658.75 1555
2659.23 1581
2659.72 1602
2660.21 1486
2660.69 1542
2661.18 1516
2661.67 1601
2662.15 1468
2662.64 1471
2663.12 1418
2663.61 1492
2664.10 1703
2664.58 1446
2665.07 1651
2665.56 1570
2666.04 1589
2666.53 1441
2667.02 1483
2667.50 1692
2667.99 1501
2668.48 1463
2668.96 1489
2669.45 1421
2669.94 1505
2670.42 1624
2670.91 1807
2671.40 1707
2671.89 1679
2672.37 1729
2672.86 1807
2673.35 1934
2673.83 1817
2674.32 1875
2674.81 1718
2675.30 1730
2675.78 1812
2676.27 2030
2676.76 2066
2677.25 1982
2677.74 2040
2678.22 1896
2678.71 1961
2679.20 2102
2679.69 2010
2680.17 2232
2680.66 2270
2681.15 2109
2681.64 2210
2682.13 2151
2682.61 2147
2683.10 2365
2683.59 2310
2684.08 2374
2684.57 2404
2685.06 2235
2685.54 2245
2686.03 2012
2686.52 2130
2687.01 2123
2687.50 1677
2687.99 1682
2688.48 1551
2688.96 1545
2689.45 1614
2689.94 1547
2690.43 1598
2690.92 1731
2691.41 1649
2691.90 1771
2692.39 1691
2692.88 1652
2693.36 1717
2693.85 1777
2694.34 1793
2694.83 1660
2695.32 1636
2695.81 1730
2696.30 1535
2696.79 1751
2697.28 1910
2697.77 1967
2698.26 1885
2698.75 1911
2699.24 1832
2699.73 1811
2700.22 1850
2700.71 1866
2701.20 1948
2701.69 1921
2702.18 1757
2702.67 1807
2703.16 1843
2703.65 1672
2704.14 1766
2704.63 1708
2705.12 1599
2705.61 1634
2706.10 1774
2706.59 1589
2707.08 1579
2707.57 1714
2708.06 1613
2708.55 1476
2709.04 1497
2709.53 1543
2710.02 1455
2710.51 1308
2711.00 1439
2711.49 1500
2711.98 1513
2712.47 1622
2712.97 1515
2713.46 1474
2713.95 1548
2714.44 1495
2714.93 1466
2715.42 1488
2715.91 1606
2716.40 1465
2716.89 1580
2717.39 1599
2717.88 1441
2718.37 1623
2718.86 1507
2719.35 1569
2719.84 1569
2720.33 1515
2720.83 1525
2721.32 1619
2721.81 1835
2722.30 1556
2722.79 1637
2723.28 1600
2723.78 1524
2724.27 1615
2724.76 1636
2725.25 1627
2725.74 1398
2726.24 1564
2726.73 1649
2727.22 1432
2727.71 1519
2728.20 1507
2728.70 1517
2729.19 1494
2729.68 1535
2730.17 1534
2730.67 1541
2731.16 1470
2731.65 1459
2732.14 1516
2732.64 1580
2733.13 1640
2733.62 1568
2734.12 1411
2734.61 1498
2735.10 1596
2735.59 1622
2736.09 1685
2736.58 1668
2737.07 1680
2737.57 1611
2738.06 1700
2738.55 1617
2739.05 1560
2739.54 1660
2740.03 1510
2740.53 1528
2741.02 1480
2741.51 1454
2742.01 1374
2742.50 1560
2742.99 1683
2743.49 1577
2743.98 1451
2744.47 1444
2744.97 1349
2745.46 1366
2745.96 1391
2746.45 1347
2746.94 1349
2747.44 1552
2747.93 1561
2748.43 1428
2748.92 1558
2749.41 1489
2749.91 1416
2750.40 1378
2750.90 1578
2751.39 1392
2751.89 1417
2752.38 1419
2752.87 1442
2753.37 1421
2753.86 1434
2754.36 1392
2754.85 1429
2755.35 1566
2755.84 1464
2756.34 1410
2756.83 1503
2757.33 1480
2757.82 1568
2758.32 1580
2758.81 1567
2759.31 1469
2759.80 1374
2760.30 1437
2760.79 1445
2761.29 1489
2761.78 1568
2762.28 1520
2762.77 1564
2763.27 1487
2763.76 1367
2764.26 1444
2764.76 1523
2765.25 1609
2765.75 1577
2766.24 1561
2766.74 1680
2767.23 1428
2767.73 1389
2768.23 1391
2768.72 1461
2769.22 1461
2769.71 1504
2770.21 1476
2770.71 1576
2771.20 1520
2771.70 1568
2772.19 1870
2772.69 1685
2773.19 1721
2773.68 1735
2774.18 1773
2774.68 1695
2775.17 1589
2775.67 1697
2776.17 1804
2776.66 1817
2777.16 1722
2777.66 1852
2778.15 1636
2778.65 1689
2779.15 1662
2779.64 1791
2780.14 1706
2780.64 1682
2781.13 1685
2781.63 1809
2782.13 1672
2782.63 1684
2783.12 1681
2783.62 1504
2784.12 1606
2784.61 1564
2785.11 1590
2785.61 1612
2786.11 1550
2786.60 1584
2787.10 1654
2787.60 1541
2788.10 1430
2788.59 1445
2789.09 1685
2789.59 1592
2790.09 1587
2790.59 1604
2791.08 1453
2791.58 1441
2792.08 1537
2792.58 1606
2793.08 1768
2793.57 1722
2794.07 1911
2794.57 2039
2795.07 2144
2795.57 2225
2796.07 2246
2796.56 2428
2797.06 2386
2797.56 2335
2798.06 2353
2798.56 2519
2799.06 2328
2799.56 2338
2800.05 2323
2800.55 2341
2801.05 2266
2801.55 2213
2802.05 2107
2802.55 2158
2803.05 2048
2803.55 2109
2804.05 2069
2804.54 2218
2805.04 2207
2805.54 2303
2806.04 2672
2806.54 2745
2807.04 2766
2807.54 3070
2808.04 3256
2808.54 3199
2809.04 3314
2809.54 3153
2810.04 2887
2810.54 2875
2811.04 2927
2811.54 2801
2812.04 2381
2812.54 2286
2813.04 2258
2813.54 2210
2814.04 1825
2814.54 1862
2815.04 1807
2815.54 1797
2816.04 1664
2816.54 1942
2817.04 1802
2817.54 1828
2818.04 1818
2818.54 1870
2819.04 1833
2819.54 1831
2820.04 1736
2820.54 1927
2821.04 1902
2821.54 1819
2822.04 1811
2822.54 1766
2823.04 1777
2823.54 1696
2824.04 1627
2824.55 1744
2825.05 1721
2825.55 1636
2826.05 1689
2826.55 1673
2827.05 1592
2827.55 1786
2828.05 1719
2828.55 1764
2829.06 1688
2829.56 1675
2830.06 1639
2830.56 1583
2831.06 1581
2831.56 1590
2832.06 1675
2832.57 1591
2833.07 1640
2833.57 1760
2834.07 1714
2834.57 1739
2835.07 1682
2835.58 1667
2836.08 1701
2836.58 1714
2837.08 1863
2837.58 1855
2838.09 1708
2838.59 1735
2839.09 1626
2839.59 1568
2840.10 1727
2840.60 1812
2841.10 1772
2841.60 1700
2842.11 1516
2842.61 1680
2843.11 1605
2843.61 1592
2844.12 1856
2844.62 1805
2845.12 1748
2845.62 1904
2846.13 1861
2846.63 1812
2847.13 1927
2847.64 1929
2848.14 2032
2848.64 1968
2849.14 2046
2849.65 1901
2850.15 1919
2850.65 1763
2851.16 1797
2851.66 1822
2852.16 1818
2852.67 1746
2853.17 1661
2853.67 1486
2854.18 1638
2854.68 1635
2855.18 1456
2855.69 1511
2856.19 1547
2856.70 1541
2857.20 1647
2857.70 1657
2858.21 1559
2858.71 1499
2859.22 1555
2859.72 1613
2860.22 1582
2860.73 1528
2861.23 1549
2861.74 1493
2862.24 1494
2862.74 1514
2863.25 1451
2863.75 1394
2864.26 1458
2864.76 1513
2865.27 1476
2865.77 1424
2866.28 1531
2866.78 1568
2867.28 1577
2867.79 1441
2868.29 1578
2868.80 1546
2869.30 1493
2869.81 1578
2870.31 1606
2870.82 1621
2871.32 1514
2871.83 1599
2872.33 1539
2872.84 1669
2873.34 1482
2873.85 1616
2874.36 1547
2874.86 1615
2875.37 1534
2875.87 1640
2876.38 1647
2876.88 1673
2877.39 1743
2877.89 1723
2878.40 1647
2878.90 1777
2879.41 1825
2879.92 1847
2880.42 1908
2880.93 2066
2881.43 2045
2881.94 2086
2882.45 2141
2882.95 2103
2883.46 2220
2883.96 2407
2884.47 2520
2884.98 2659
2885.48 2550
2885.99 2695
2886.50 2873
2887.00 2850
2887.51 2713
2888.02 2783
2888.52 2819
2889.03 2926
2889.53 2669
2890.04 2603
2890.55 2410
2891.06 2122
2891.56 2059
2892.07 1964
2892.58 1854
2893.08 1736
2893.59 1768
2894.10 1680
2894.60 1878
2895.11 1775
2895.62 1987
2896.13 1903
2896.63 1790
2897.14 1828
2897.65 1819
2898.15 1962
2898.66 2035
2899.17 1914
2899.68 1887
2900.18 1891
2900.69 1788
2901.20 1860
2901.71 1987
2902.22 1980
2902.72 1941
2903.23 2014
2903.74 2014
2904.25 1988
2904.75 1994
2905.26 1875
2905.77 1906
2906.28 1920
2906.79 1929
2907.30 1892
2907.80 1925
2908.31 1768
2908.82 1774
2909.33 1719
2909.84 1787
2910.35 1704
2910.85 1749
2911.36 1702
2911.87 1653
2912.38 1632
2912.89 1834
2913.40 1608
2913.91 1737
2914.41 1754
2914.92 1734
2915.43 1796
2915.94 1681
2916.45 1615
2916.96 1712
2917.47 1788
2917.98 1724
2918.49 1516
2919.00 1493
2919.51 1788
2920.01 1800
2920.52 1840
2921.03 1861
2921.54 1832
2922.05 1855
2922.56 2060
2923.07 2187
2923.58 2211
2924.09 2429
2924.60 2650
2925.11 2663
2925.62 2705
2926.13 2830
2926.64 2733
2927.15 2762
2927.66 2599
2928.17 2413
2928.68 2285
2929.19 2108
2929.70 2029
2930.21 1883
2930.72 1736
2931.23 1704
2931.74 1662
2932.25 1656
2932.76 1639
2933.27 1698
2933.78 1661
2934.29 1672
2934.80 1635
2935.31 1592
2935.83 1788
2936.34 1684
2936.85 1460
2937.36 1659
2937.87 1614
2938.38 1671
2938.89 1689
2939.40 1598
2939.91 1640
2940.42 1691
2940.94 1522
2941.45 1709
2941.96 1600
2942.47 1720
2942.98 1801
2943.49 2072
2944.00 2085
2944.51 1950
2945.03 2095
2945.54 2182
2946.05 2251
2946.56 2340
2947.07 2475
2947.58 2236
2948.10 2129
2948.61 2314
2949.12 2200
2949.63 2062
2950.14 2062
2950.66 1988
2951.17 1828
2951.68 1783
2952.19 1763
2952.70 1720
2953.22 1766
2953.73 1770
2954.24 1689
2954.75 1674
2955.26 1693
2955.78 1699
2956.29 1623
2956.80 1513
2957.31 1541
2957.83 1656
2958.34 1830
2958.85 1747
2959.37 1747
2959.88 1868
2960.39 1853
2960.90 2003
2961.42 1968
2961.93 2076
2962.44 1981
2962.96 1855
2963.47 1961
2963.98 1856
2964.50 1920
2965.01 1833
2965.52 1864
2966.04 1831
2966.55 1706
2967.06 1632
2967.58 1623
2968.09 1693
2968.60 1695
2969.12 1636
2969.63 1662
2970.14 1713
2970.66 1804
2971.17 1696
2971.68 1616
2972.20 1586
2972.71 1653
2973.23 1783
2973.74 1877
2974.25 1762
2974.77 1674
2975.28 1678
2975.80 1807
2976.31 1656
2976.83 1533
2977.34 1637
2977.85 1618
2978.37 1739
2978.88 1492
2979.40 1587
2979.91 1551
2980.43 1750
2980.94 1687
2981.46 1741
2981.97 1864
2982.48 1593
2983.00 1711
2983.51 1741
2984.03 1702
2984.54 1895
2985.06 1922
2985.57 1824
2986.09 1904
2986.60 1838
2987.12 1854
2987.63 1948
2988.15 2009
2988.67 1903
2989.18 1831
2989.70 1921
2990.21 1797
2990.73 1945
2991.24 2021
2991.76 2013
2992.27 1972
2992.79 2102
2993.30 1917
2993.82 1941
2994.34 2216
2994.85 2430
2995.37 2259
2995.88 2336
2996.40 2487
2996.92 2698
2997.43 2490
2997.95 2373
2998.46 2378
2998.98 2334
2999.50 2407
3000.01 2387
3000.53 2332
3001.05 2464
3001.56 2623
3002.08 2611
3002.59 2939
3003.11 2820
3003.63 3118
3004.14 3016
3004.66 3060
3005.18 3206
3005.69 3484
3006.21 3319
3006.73 3346
3007.24 3310
3007.76 2918
3008.28 2701
3008.80 2421
3009.31 2542
3009.83 2212
3010.35 1939
3010.86 1769
3011.38 2018
3011.90 2001
3012.42 1896
3012.93 1696
3013.45 1900
3013.97 1763
3014.49 1855
3015.00 1865
3015.52 1842
3016.04 1853
3016.56 1920
3017.07 1861
3017.59 1948
3018.11 1901
3018.63 1859
3019.15 1988
3019.66 1971
3020.18 1968
3020.70 2012
3021.22 2015
3021.74 1981
3022.25 2190
3022.77 2256
3023.29 2137
3023.81 2138
3024.33 2223
3024.85 2267
3025.36 2063
3025.88 2130
3026.40 2092
3026.92 2157
3027.44 1987
3027.96 1873
3028.48 1901
3028.99 1902
3029.51 1765
3030.03 1776
3030.55 1882
3031.07 1958
3031.59 1853
3032.11 1894
3032.63 1805
3033.15 1760
3033.66 1625
3034.18 1750
3034.70 1759
3035.22 1864
3035.74 1845
3036.26 1853
3036.78 1836
3037.30 1854
3037.82 1731
3038.34 1789
3038.86 1966
3039.38 1842
3039.90 1596
3040.42 1655
3040.94 1714
3041.46 1583
3041.98 1652
3042.50 1633
3043.02 1640
3043.54 1659
3044.06 1495
3044.58 1457
3045.10 1471
3045.62 1754
3046.14 1684
3046.66 1845
3047.18 1745
3047.70 1700
3048.22 1641
3048.74 1547
3049.26 1506
3049.78 1681
3050.30 1620
3050.82 1502
3051.34 1586
3051.86 1522
3052.38 1684
3052.90 1671
3053.43 1633
3053.95 1601
3054.47 1546
3054.99 1500
3055.51 1604
3056.03 1644
3056.55 1520
3057.07 1564
3057.59 1478
3058.12 1444
3058.64 1523
3059.16 1571
3059.68 1640
3060.20 1664
3060.72 1588
3061.24 1706
3061.77 1715
3062.29 1503
3062.81 1541
3063.33 1543
3063.85 1650
3064.37 1659
3064.90 1584
3065.42 1611
3065.94 1615
3066.46 1653
3066.98 1573
3067.51 1641
3068.03 1689
3068.55 1771
3069.07 1769
3069.59 1767
3070.12 1617
3070.64 1693
3071.16 1823
3071.68 1835
3072.21 1681
3072.73 1787
3073.25 1805
3073.77 1786
3074.30 1874
3074.82 1870
3075.34 1894
3075.86 1813
3076.39 1775
3076.91 1841
3077.43 1749
3077.96 1863
3078.48 1870
3079.00 1895
3079.52 1936
3080.05 1867
3080.57 1973
3081.09 1926
3081.62 1848
3082.14 2039
3082.66 2030
3083.19 1849
3083.71 1922
3084.23 1893
3084.76 1973
3085.28 2038
3085.80 2063
3086.33 1868
3086.85 1722
3087.38 1755
3087.90 1761
3088.42 1796
3088.95 1951
3089.47 1965
3090.00 1917
3090.52 1927
3091.04 1872
3091.57 1863
3092.09 1907
3092.62 1901
3093.14 1934
3093.66 1798
3094.19 1801
3094.71 1744
3095.24 1893
3095.76 1977
3096.29 1936
3096.81 1962
3097.34 2163
3097.86 2027
3098.38 2245
3098.91 2550
3099.43 2722
3099.96 2837
3100.48 3281
3101.01 3544
3101.53 4104
3102.06 4406
3102.58 5054
3103.11 5168
3103.63 5545
3104.16 5699
3104.68 5067
3105.21 4643
3105.73 4056
3106.26 3858
3106.79 3639
3107.31 3095
3107.84 2739
3108.36 2623
3108.89 2365
3109.41 2339
3109.94 2170
3110.46 2175
3110.99 2189
3111.52 2001
3112.04 2099
3112.57 2122
3113.09 1945
3113.62 2023
3114.15 2054
3114.67 1917
3115.20 2073
3115.72 1961
3116.25 1788
3116.78 1749
3117.30 1679
3117.83 1705
3118.35 1666
3118.88 1642
3119.41 1751
3119.93 1699
3120.46 1863
3120.99 1926
3121.51 1994
3122.04 2113
3122.57 1961
3123.09 1966
3123.62 2094
3124.15 2188
3124.67 1881
3125.20 1966
3125.73 1905
3126.26 1904
3126.78 1772
3127.31 1671
3127.84 1766
3128.36 1611
3128.89 1726
3129.42 1581
3129.95 1551
3130.47 1721
3131.00 1626
3131.53 1561
3132.06 1443
3132.58 1632
3133.11 1764
3133.64 1638
3134.17 1686
3134.69 1689
3135.22 1570
3135.75 1595
3136.28 1745
3136.81 1793
3137.33 1626
3137.86 1626
3138.39 1704
3138.92 1565
3139.45 1658
3139.97 1600
3140.50 1485
3141.03 1564
3141.56 1772
3142.09 1678
3142.62 1662
3143.14 1669
3143.67 1633
3144.20 1686
3144.73 1825
3145.26 1916
3145.79 1633
3146.32 1688
3146.84 1865
3147.37 1914
3147.90 1844
3148.43 1783
3148.96 1815
3149.49 1803
3150.02 1843
3150.55 1822
3151.08 1860
3151.61 1855
3152.13 1696
3152.66 1713
3153.19 1727
3153.72 1721
3154.25 1787
3154.78 1636
3155.31 1671
3155.84 1629
3156.37 1709
3156.90 1630
3157.43 1649
3157.96 1669
3158.49 1793
3159.02 1829
3159.55 1673
3160.08 1673
3160.61 1550
3161.14 1578
3161.67 1675
3162.20 1589
3162.73 1652
3163.26 1643
3163.79 1551
3164.32 1564
3164.85 1501
3165.38 1651
3165.91 1538
3166.44 1562
3166.97 1526
3167.50 1596
3168.03 1486
3168.56 1509
3169.09 1589
3169.62 1552
3170.15 1479
3170.69 1635
3171.22 1606
3171.75 1704
3172.28 1645
3172.81 1770
3173.34 1721
3173.87 1843
3174.40 1603
3174.93 1724
3175.46 1695
3176.00 1657
3176.53 1604
3177.06 1755
3177.59 1733
3178.12 1842
3178.65 1683
3179.18 1689
3179.72 1779
3180.25 1710
3180.78 1522
3181.31 1547
3181.84 1629
3182.37 1641
3182.91 1480
3183.44 1531
3183.97 1642
3184.50 1571
3185.03 1569
3185.56 1520
3186.10 1416
3186.63 1604
3187.16 1610
3187.69 1511
3188.23 1606
3188.76 1638
3189.29 1515
3189.82 1486
3190.36 1406
3190.89 1520
3191.42 1639
3191.95 1574
3192.49 1611
3193.02 1691
3193.55 1467
3194.08 1377
3194.62 1549
3195.15 1565
3195.68 1464
3196.21 1558
3196.75 1500
3197.28 1656
3197.81 1762
3198.35 1725
3198.88 1692
3199.41 1818
3199.95 1755
3200.48 1739
3201.01 1623
3201.55 1760
3202.08 1714
3202.61 1739
3203.15 1896
3203.68 1865
3204.21 1830
3204.75 1839
3205.28 1786
3205.81 1731
3206.35 1655
3206.88 1668
3207.42 1778
3207.95 1851
3208.48 1737
3209.02 1746
3209.55 1886
3210.09 1840
3210.62 1849
3211.15 2003
3211.69 1912
3212.22 1881
3212.76 1823
3213.29 1737
3213.83 1867
3214.36 1842
3214.89 1766
3215.43 1815
3215.96 1859
3216.50 1815
3217.03 1906
3217.57 1778
3218.10 1952
3218.64 1839
3219.17 1688
3219.71 1684
3220.24 1885
3220.78 1925
3221.31 1883
3221.85 2139
3222.38 2007
3222.92 1979
3223.45 2013
3223.99 1935
3224.52 1914
3225.06 1923
3225.59 1937
3226.13 2024
3226.66 1895
3227.20 1770
3227.73 1713
3228.27 1691
3228.81 1807
3229.34 1871
3229.88 1739
3230.41 1598
3230.95 1728
3231.48 1757
3232.02 1723
3232.56 1713
3233.09 1735
3233.63 1729
3234.16 1745
3234.70 1792
3235.24 2007
3235.77 1852
3236.31 1832
3236.85 1864
3237.38 1909
3237.92 2003
3238.45 2047
3238.99 2159
3239.53 2058
3240.06 1914
3240.60 1799
3241.14 1871
3241.67 2002
3242.21 1927
3242.75 1989
3243.28 1850
3243.82 1717
3244.36 1845
3244.90 1845
3245.43 1737
3245.97 1894
3246.51 1828
3247.04 1874
3247.58 1891
3248.12 1916
3248.66 1838
3249.19 1947
3249.73 1988
3250.27 1839
3250.81 2057
3251.34 1987
3251.88 1960
3252.42 1805
3252.96 1839
3253.49 2012
3254.03 2081
3254.57 1988
3255.11 2038
3255.64 2194
3256.18 2073
3256.72 2071
3257.26 2183
3257.80 2381
3258.33 2123
3258.87 2173
3259.41 2628
3259.95 2594
3260.49 2517
3261.03 2724
3261.56 2860
3262.10 2955
3262.64 3170
3263.18 3285
3263.72 3476
3264.26 3751
3264.79 3839
3265.33 4007
3265.87 3994
3266.41 4077
3266.95 4306
3267.49 4403
3268.03 4331
3268.57 4030
3269.10 3569
3269.64 3506
3270.18 3260
3270.72 2975
3271.26 2724
3271.80 2456
3272.34 2421
3272.88 2527
3273.42 2265
3273.96 2235
3274.50 2146
3275.04 2268
3275.58 2201
3276.12 2123
3276.66 2163
3277.19 2337
3277.73 2425
3278.27 2377
3278.81 2275
3279.35 2284
3279.89 2390
3280.43 2305
3280.97 2303
3281.51 2498
3282.05 2514
3282.59 2576
3283.13 2382
3283.67 2409
3284.21 2711
3284.75 2512
3285.29 2438
3285.83 2408
3286.38 2500
3286.92 2572
3287.46 2584
3288.00 2571
3288.54 2635
3289.08 2527
3289.62 2730
3290.16 2687
3290.70 2606
3291.24 3049
3291.78 2899
3292.32 3214
3292.86 3251
3293.40 3286
3293.95 3442
3294.49 3727
3295.03 4166
3295.57 3969
3296.11 3930
3296.65 4036
3297.19 4065
3297.73 3927
3298.28 3466
3298.82 3532
3299.36 3248
3299.90 2926
3300.44 2783
3300.98 2933
3301.52 2732
3302.07 2534
3302.61 2510
3303.15 2433
3303.69 2520
3304.23 2593
3304.77 2328
3305.32 2328
3305.86 2390
3306.40 2275
3306.94 2301
3307.49 2467
3308.03 2288
3308.57 2410
3309.11 2312
3309.65 2286
3310.20 2247
3310.74 2383
3311.28 2322
3311.82 2337
3312.37 2513
3312.91 2497
3313.45 2406
3313.99 2407
3314.54 2641
3315.08 2943
3315.62 2928
3316.17 2988
3316.71 2973
3317.25 3272
3317.79 3313
3318.34 3179
3318.88 3312
3319.42 3398
3319.97 3796
3320.51 3755
3321.05 3723
3321.60 3698
3322.14 3409
3322.68 3439
3323.23 3617
3323.77 3714
3324.31 3526
3324.86 3557
3325.40 3518
3325.94 3362
3326.49 3288
3327.03 3075
3327.58 3104
3328.12 3167
3328.66 3057
3329.21 3024
3329.75 3532
3330.29 3875
3330.84 4734
3331.38 6262
3331.93 7684
3332.47 9077
3333.02 11116
3333.56 12620
3334.10 14448
3334.65 16736
3335.19 17928
3335.74 18900
3336.28 19609
3336.83 19623
3337.37 19076
3337.92 17771
3338.46 15751
3339.00 13612
3339.55 12407
3340.09 10936
3340.64 9077
3341.18 7598
3341.73 6333
3342.27 5288
3342.82 4583
3343.36 3863
3343.91 3531
3344.45 2977
3345.00 2784
3345.54 2860
3346.09 2936
3346.64 2881
3347.18 2819
3347.73 2706
3348.27 2664
3348.82 2579
3349.36 2514
3349.91 2543
3350.45 2491
3351.00 2554
3351.55 2442
3352.09 2670
3352.64 2597
3353.18 2659
3353.73 2536
3354.27 2490
3354.82 2523
3355.37 2540
3355.91 2593
3356.46 2581
3357.00 2389
3357.55 2326
3358.10 2314
3358.64 2278
3359.19 2213
3359.74 2304
3360.28 2357
3360.83 2348
3361.38 2351
3361.92 2188
3362.47 2274
3363.02 2366
3363.56 2292
3364.11 2367
3364.66 2325
3365.20 2309
3365.75 2198
3366.30 2308
3366.84 2149
3367.39 2237
3367.94 2287
3368.48 2384
3369.03 2545
3369.58 2308
3370.13 2478
3370.67 2686
3371.22 2810
3371.77 2998
3372.32 3132
3372.86 3134
3373.41 3322
3373.96 3344
3374.51 3324
3375.05 3373
3375.60 3646
3376.15 3489
3376.70 2958
3377.24 3038
3377.79 2913
3378.34 2734
3378.89 2444
3379.44 2389
3379.98 2376
3380.53 2158
3381.08 2238
3381.63 2080
3382.18 1928
3382.73 1873
3383.27 1915
3383.82 1846
3384.37 1730
3384.92 2041
3385.47 1892
3386.02 1840
3386.56 1740
3387.11 1748
3387.66 1786
3388.21 1777
3388.76 1783
3389.31 1818
3389.86 1769
3390.41 1783
3390.95 1713
3391.50 1816
3392.05 1812
3392.60 1660
3393.15 1755
3393.70 1918
3394.25 1829
3394.80 1726
3395.35 1701
3395.90 1763
3396.45 1866
3397.00 1850
3397.55 1755
3398.10 1746
3398.64 1731
3399.19 1643
3399.74 1635
3400.29 1654
3400.84 1681
3401.39 1739
3401.94 1699
3402.49 1735
3403.04 1681
3403.59 1736
3404.14 1665
3404.69 1630
3405.24 1606
3405.79 1643
3406.34 1624
3406.89 1747
3407.44 1841
3407.99 1791
3408.54 1916
3409.09 2050
3409.65 2129
3410.20 2035
3410.75 2063
3411.30 2152
3411.85 2237
3412.40 2229
3412.95 2221
3413.50 2044
3414.05 2139
3414.60 2303
3415.15 2048
3415.70 1935
3416.25 1861
3416.81 1830
3417.36 1831
3417.91 1668
3418.46 1697
3419.01 1869
3419.56 1791
3420.11 1811
3420.66 1627
3421.22 1789
3421.77 1682
3422.32 1637
3422.87 1732
3423.42 1772
3423.97 1793
3424.52 1859
3425.08 1865
3425.63 1726
3426.18 1816
3426.73 1902
3427.28 1768
3427.84 1701
3428.39 1685
3428.94 1730
3429.49 1602
3430.04 1622
3430.60 1637
3431.15 1560
3431.70 1542
3432.25 1589
3432.80 1670
3433.36 1466
3433.91 1598
3434.46 1677
3435.01 1643
3435.57 1782
3436.12 1683
3436.67 1495
3437.22 1642
3437.78 1748
3438.33 1695
3438.88 1712
3439.44 1747
3439.99 1904
3440.54 1674
3441.09 1653
3441.65 1693
3442.20 1702
3442.75 1798
3443.31 1582
3443.86 1704
3444.41 1826
3444.97 1640
3445.52 1710
3446.07 1676
3446.63 1642
3447.18 1752
3447.73 1476
3448.29 1704
3448.84 1523
3449.40 1453
3449.95 1550
3450.50 1553
3451.06 1467
3451.61 1488
3452.16 1645
3452.72 1392
3453.27 1492
3453.83 1577
3454.38 1666
3454.93 1714
3455.49 1569
3456.04 1545
3456.60 1503
3457.15 1567
3457.71 1670
3458.26 1640
3458.81 1661
3459.37 1488
3459.92 1644
3460.48 1609
3461.03 1440
3461.59 1594
3462.14 1656
3462.70 1539
3463.25 1553
3463.81 1652
3464.36 1664
3464.92 1544
3465.47 1522
3466.03 1556
3466.58 1559
3467.14 1515
3467.69 1628
3468.25 1644
3468.80 1586
3469.36 1660
3469.91 1632
3470.47 1640
3471.02 1739
3471.58 1611
3472.13 1808
3472.69 1674
3473.24 1494
3473.80 1640
3474.36 1677
3474.91 1619
3475.47 1621
3476.02 1812
3476.58 1832
3477.13 1869
3477.69 1787
3478.25 1774
3478.80 1878
3479.36 2027
3479.91 2017
3480.47 2066
3481.03 2127
3481.58 2142
3482.14 2068
3482.70 1943
3483.25 1890
3483.81 1979
3484.37 2156
3484.92 2097
3485.48 1976
3486.04 2008
3486.59 2097
3487.15 2140
3487.71 2124
3488.26 2408
3488.82 2441
3489.38 2793
3489.93 3098
3490.49 3221
3491.05 3510
3491.60 3718
3492.16 3925
3492.72 3771
3493.27 3820
3493.83 3729
3494.39 3391
3494.95 3469
3495.50 3252
3496.06 3443
3496.62 3662
3497.18 3767
3497.73 3748
3498.29 3840
3498.85 4191
3499.41 4307
3499.96 4159
3500.52 4357
3501.08 4428
3501.64 4278
3502.20 4311
3502.75 3987
3503.31 3996
3503.87 4003
3504.43 4088
3504.99 4111
3505.54 4088
3506.10 3909
3506.66 3552
3507.22 3538
3507.78 3466
3508.34 3177
3508.89 3161
3509.45 2742
3510.01 2833
3510.57 2497
3511.13 2307
3511.69 2081
3512.25 2098
3512.80 2052
3513.36 2134
3513.92 2080
3514.48 1938
3515.04 1837
3515.60 1743
3516.16 1916
3516.72 1926
3517.28 1939
3517.83 1998
3518.39 1932
3518.95 2151
3519.51 2230
3520.07 2137
3520.63 2092
3521.19 2181
3521.75 2303
3522.31 2121
3522.87 2370
3523.43 2506
3523.99 2429
3524.55 2241
3525.11 2254
3525.67 2273
3526.23 2233
3526.79 1981
3527.35 1951
3527.91 1982
3528.47 2032
3529.03 1889
3529.59 1844
3530.15 1807
3530.71 1787
3531.27 1782
3531.83 1557
3532.39 1630
3532.95 1794
3533.51 1697
3534.07 1766
3534.63 1750
3535.19 1687
3535.75 1758
3536.31 1729
3536.87 1868
3537.43 1999
3537.99 1824
3538.55 1782
3539.12 1821
3539.68 1758
3540.24 1876
3540.80 1891
3541.36 1890
3541.92 1955
3542.48 2023
3543.04 1820
3543.60 1876
3544.16 1841
3544.73 1819
3545.29 1800
3545.85 1862
3546.41 1797
3546.97 1771
3547.53 1608
3548.09 1598
3548.66 1666
3549.22 1709
3549.78 1587
3550.34 1476
3550.90 1518
3551.46 1593
3552.03 1518
3552.59 1498
3553.15 1686
3553.71 1593
3554.27 1450
3554.84 1558
3555.40 1467
3555.96 1375
3556.52 1514
3557.09 1591
3557.65 1470
3558.21 1556
3558.77 1561
3559.33 1613
3559.90 1468
3560.46 1414
3561.02 1602
3561.58 1737
3562.15 1536
3562.71 1544
3563.27 1509
3563.84 1523
3564.40 1571
3564.96 1426
3565.52 1398
3566.09 1412
3566.65 1432
3567.21 1396
3567.78 1376
3568.34 1231
3568.90 1412
3569.47 1585
3570.03 1489
3570.59 1452
3571.16 1449
3571.72 1477
3572.28 1489
3572.85 1470
3573.41 1453
3573.97 1501
3574.54 1591
3575.10 1402
3575.66 1493
3576.23 1544
3576.79 1557
3577.36 1521
3577.92 1422
3578.48 1582
3579.05 1596
3579.61 1520
3580.18 1526
3580.74 1631
3581.30 1589
3581.87 1534
3582.43 1628
3583.00 1515
3583.56 1395
3584.13 1425
3584.69 1356
3585.25 1457
3585.82 1437
3586.38 1335
3586.95 1434
3587.51 1438
3588.08 1455
3588.64 1487
3589.21 1498
3589.77 1503
3590.34 1524
3590.90 1537
3591.47 1551
3592.03 1413
3592.60 1570
3593.16 1485
3593.73 1421
3594.29 1548
3594.86 1480
3595.42 1465
3595.99 1382
3596.55 1470
3597.12 1437
3597.68 1391
3598.25 1403
3598.82 1569
3599.38 1644
3599.95 1544
3600.51 1582
3601.08 1533
3601.64 1411
3602.21 1340
3602.78 1407
3603.34 1519
3603.91 1364
3604.47 1455
3605.04 1357
3605.61 1486
3606.17 1292
3606.74 1240
3607.30 1333
3607.87 1274
3608.44 1436
3609.00 1370
3609.57 1245
3610.14 1270
3610.70 1297
3611.27 1345
3611.84 1309
3612.40 1450
3612.97 1636
3613.54 1560
3614.10 1707
3614.67 1956
3615.24 2208
3615.80 2593
3616.37 2659
3616.94 2839
3617.50 2784
3618.07 2896
3618.64 2951
3619.21 2968
3619.77 2682
3620.34 2907
3620.91 2691
3621.47 2394
3622.04 2341
3622.61 2130
3623.18 1911
3623.74 1749
3624.31 1665
3624.88 1725
3625.45 1695
3626.01 1434
3626.58 1454
3627.15 1469
3627.72 1380
3628.29 1523
3628.85 1449
3629.42 1543
3629.99 1520
3630.56 1347
3631.13 1496
3631.69 1500
3632.26 1551
3632.83 1538
3633.40 1449
3633.97 1509
3634.54 1450
3635.10 1410
3635.67 1484
3636.24 1452
3636.81 1415
3637.38 1445
3637.95 1573
3638.52 1536
3639.08 1810
3639.65 1970
3640.22 1895
3640.79 1936
3641.36 2042
3641.93 2050
3642.50 2202
3643.07 2097
3643.64 2200
3644.20 2130
3644.77 2087
3645.34 1882
3645.91 1896
3646.48 1773
3647.05 1776
3647.62 1711
3648.19 1849
3648.76 1939
3649.33 1961
3649.90 1803
3650.47 1764
3651.04 1831
3651.61 1827
3652.18 2009
3652.75 2026
3653.32 2044
3653.89 1961
3654.46 1913
3655.03 1928
3655.60 1948
3656.17 2175
3656.74 2311
3657.31 2393
3657.88 2330
3658.45 2069
3659.02 2205
3659.59 2323
3660.16 2277
3660.73 2145
3661.30 2227
3661.87 2196
3662.44 2133
3663.01 1992
3663.58 2023
3664.15 2107
3664.72 2037
3665.29 1976
3665.86 1872
3666.43 1869
3667.01 1698
3667.58 1715
3668.15 1916
3668.72 1750
3669.29 1762
3669.86 1714
3670.43 1696
3671.00 1711
3671.57 1702
3672.15 1670
3672.72 1595
3673.29 1694
3673.86 1695
3674.43 1742
3675.00 1919
3675.57 1729
3676.15 1560
3676.72 1573
3677.29 1745
3677.86 1731
3678.43 1723
3679.00 1597
3679.58 1732
3680.15 1581
3680.72 1565
3681.29 1691
3681.86 1595
3682.44 1649
3683.01 1517
3683.58 1542
3684.15 1674
3684.73 1620
3685.30 1776
3685.87 1775
3686.44 1830
3687.02 2004
3687.59 2065
3688.16 2258
3688.73 2472
3689.31 2394
3689.88 2307
3690.45 2393
3691.02 2189
3691.60 2184
3692.17 2222
3692.74 1907
3693.32 1887
3693.89 1784
3694.46 1808
3695.03 1629
3695.61 1527
3696.18 1587
3696.75 1668
3697.33 1713
3697.90 1591
3698.47 1642
3699.05 1560
3699.62 1735
3700.19 1733
3700.77 1768
3701.34 1708
3701.91 1776
3702.49 1677
3703.06 1778
3703.64 1808
3704.21 1881
3704.78 1692
3705.36 1465
3705.93 1516
3706.51 1514
3707.08 1607
3707.65 1600
3708.23 1590
3708.80 1628
3709.38 1527
3709.95 1543
3710.52 1697
3711.10 1594
3711.67 1636
3712.25 1659
3712.82 1603
3713.40 1585
3713.97 1567
3714.55 1530
3715.12 1459
3715.69 1501
3716.27 1701
3716.84 1609
3717.42 1636
3717.99 1528
3718.57 1543
3719.14 1351
3719.72 1352
3720.29 1474
3720.87 1475
3721.44 1509
3722.02 1422
3722.59 1388
3723.17 1412
3723.75 1419
3724.32 1403
3724.90 1433
3725.47 1426
3726.05 1352
3726.62 1346
3727.20 1315
3727.77 1462
3728.35 1564
3728.92 1691
3729.50 1627
3730.08 1701
3730.65 1673
3731.23 1702
3731.80 1621
3732.38 1765
3732.96 1924
3733.53 2024
3734.11 1951
3734.68 1830
3735.26 1653
3735.84 1724
3736.41 1839
3736.99 1747
3737.57 1611
3738.14 1631
3738.72 1538
3739.30 1478
3739.87 1440
3740.45 1327
3741.03 1390
3741.60 1421
3742.18 1526
3742.76 1538
3743.33 1450
3743.91 1484
3744.49 1427
3745.06 1481
3745.64 1401
3746.22 1407
3746.79 1405
3747.37 1470
3747.95 1525
3748.53 1475
3749.10 1471
3749.68 1378
3750.26 1490
3750.83 1353
3751.41 1374
3751.99 1398
3752.57 1289
3753.14 1218
3753.72 1302
3754.30 1279
3754.88 1313
3755.46 1391
3756.03 1408
3756.61 1397
3757.19 1411
3757.77 1437
3758.35 1374
3758.92 1382
3759.50 1406
3760.08 1407
3760.66 1338
3761.24 1447
3761.81 1359
3762.39 1195
3762.97 1445
3763.55 1490
3764.13 1527
3764.71 1425
3765.28 1442
3765.86 1495
3766.44 1418
3767.02 1322
3767.60 1369
3768.18 1416
3768.76 1309
3769.34 1287
3769.91 1308
3770.49 1176
3771.07 1323
3771.65 1406
3772.23 1364
3772.81 1463
3773.39 1273
3773.97 1432
3774.55 1447
3775.13 1466
3775.71 1368
3776.28 1333
3776.86 1430
3777.44 1386
3778.02 1299
3778.60 1350
3779.18 1262
3779.76 1415
3780.34 1346
3780.92 1395
3781.50 1405
3782.08 1333
3782.66 1298
3783.24 1477
3783.82 1484
3784.40 1468
3784.98 1462
3785.56 1452
3786.14 1360
3786.72 1325
3787.30 1441
3787.88 1447
3788.46 1334
3789.04 1265
3789.62 1368
3790.20 1344
3790.78 1329
3791.36 1257
3791.94 1255
3792.53 1325
3793.11 1228
3793.69 1375
3794.27 1273
3794.85 1285
3795.43 1425
3796.01 1307
3796.59 1149
3797.17 1257
3797.75 1305
3798.33 1270
3798.91 1383
3799.50 1349
3800.08 1574
3800.66 1630
3801.24 1630
3801.82 1429
3802.40 1373
3802.98 1453
3803.57 1523
3804.15 1545
3804.73 1359
3805.31 1476
3805.89 1731
3806.47 1707
3807.05 1602
3807.64 1659
3808.22 1704
3808.80 1456
3809.38 1409
3809.96 1595
3810.55 1572
3811.13 1680
3811.71 1685
3812.29 1679
3812.87 1702
3813.46 1636
3814.04 1640
3814.62 1670
3815.20 1774
3815.79 1854
3816.37 1935
3816.95 1715
3817.53 1672
3818.12 1478
3818.70 1505
3819.28 1424
3819.86 1383
3820.45 1449
3821.03 1360
3821.61 1328
3822.20 1258
3822.78 1244
3823.36 1289
3823.94 1294
3824.53 1258
3825.11 1202
3825.69 1221
3826.28 1237
3826.86 1356
3827.44 1274
3828.03 1306
3828.61 1438
3829.19 1477
3829.78 1430
3830.36 1468
3830.94 1492
3831.53 1283
3832.11 1544
3832.69 1557
3833.28 1396
3833.86 1462
3834.45 1483
3835.03 1360
3835.61 1308
3836.20 1353
3836.78 1397
3837.37 1379
3837.95 1193
3838.53 1209
3839.12 1376
3839.70 1259
3840.29 1302
3840.87 1302
3841.46 1398
3842.04 1313
3842.62 1148
3843.21 1216
3843.79 1265
3844.38 1225
3844.96 1294
3845.55 1287
3846.13 1321
3846.72 1248
3847.30 1336
3847.89 1280
3848.47 1307
3849.06 1387
3849.64 1339
3850.23 1313
3850.81 1323
3851.40 1343
3851.98 1264
3852.57 1219
3853.15 1253
3853.74 1271
3854.32 1270
3854.91 1389
3855.49 1462
3856.08 1551
3856.66 1571
3857.25 1636
3857.84 1585
3858.42 1773
3859.01 1830
3859.59 1833
3860.18 2003
3860.76 2098
3861.35 2207
3861.94 2330
3862.52 2240
3863.11 2263
3863.69 2245
3864.28 2266
3864.87 2382
3865.45 2252
3866.04 2072
3866.62 1829
3867.21 2000
3867.80 1755
3868.38 1768
3868.97 1622
3869.56 1683
3870.14 1612
3870.73 1647
3871.32 1544
3871.90 1612
3872.49 1681
3873.08 1520
3873.66 1504
3874.25 1622
3874.84 1487
3875.42 1617
3876.01 1690
3876.60 1664
3877.19 1479
3877.77 1352
3878.36 1484
3878.95 1310
3879.53 1584
3880.12 1453
3880.71 1426
3881.30 1439
3881.88 1299
3882.47 1220
3883.06 1273
3883.65 1256
3884.23 1241
3884.82 1327
3885.41 1253
3886.00 1345
3886.58 1502
3887.17 1458
3887.76 1460
3888.35 1505
3888.94 1524
3889.52 1650
3890.11 1524
3890.70 1465
3891.29 1568
3891.88 1572
3892.46 1483
3893.05 1446
3893.64 1517
3894.23 1505
3894.82 1348
3895.41 1430
3895.99 1439
3896.58 1406
3897.17 1410
3897.76 1402
3898.35 1499
3898.94 1434
3899.53 1399
3900.12 1437
3900.70 1409
3901.29 1395
3901.88 1374
3902.47 1282
3903.06 1375
3903.65 1354
3904.24 1376
3904.83 1388
3905.42 1497
3906.01 1384
3906.60 1335
3907.18 1306
3907.77 1323
3908.36 1368
3908.95 1214
3909.54 1310
3910.13 1233
3910.72 1252
3911.31 1375
3911.90 1312
3912.49 1327
3913.08 1302
3913.67 1244
3914.26 1201
3914.85 1262
3915.44 1217
3916.03 1351
3916.62 1202
3917.21 1300
3917.80 1383
3918.39 1301
3918.98 1270
3919.57 1218
3920.16 1392
3920.75 1340
3921.34 1280
3921.93 1229
3922.52 1291
3923.11 1284
3923.70 1202
3924.30 1303
3924.89 1327
3925.48 1270
3926.07 1433
3926.66 1394
3927.25 1292
3927.84 1156
3928.43 1149
3929.02 1210
3929.61 1311
3930.20 1358
3930.80 1389
3931.39 1276
3931.98 1275
3932.57 1205
3933.16 1291
3933.75 1309
3934.34 1190
3934.93 1118
3935.53 1252
3936.12 1230
3936.71 1263
3937.30 1134
3937.89 1206
3938.48 1210
3939.08 1249
3939.67 1160
3940.26 1271
3940.85 1350
3941.44 1346
3942.04 1278
3942.63 1221
3943.22 1174
3943.81 1305
3944.40 1275
3945.00 1246
3945.59 1263
3946.18 1164
3946.77 1309
3947.36 1277
3947.96 1301
3948.55 1192
3949.14 1134
3949.73 1231
3950.33 1319
3950.92 1169
3951.51 1188
3952.11 1334
3952.70 1306
3953.29 1346
3953.88 1287
3954.48 1363
3955.07 1198
3955.66 1215
3956.26 1236
3956.85 1288
3957.44 1279
3958.04 1286
3958.63 1298
3959.22 1220
3959.81 1162
3960.41 1284
3961.00 1333
3961.60 1286
3962.19 1284
3962.78 1247
3963.38 1153
3963.97 1121
3964.56 1280
3965.16 1185
3965.75 1321
3966.34 1366
3966.94 1341
3967.53 1227
3968.13 1253
3968.72 1278
3969.31 1274
3969.91 1253
3970.50 1277
3971.10 1341
3971.69 1255
3972.28 1168
3972.88 1152
3973.47 1369
3974.07 1378
3974.66 1273
3975.26 1256
3975.85 1387
3976.45 1302
3977.04 1407
3977.63 1342
3978.23 1280
3978.82 1302
3979.42 1326
3980.01 1317
3980.61 1322
3981.20 1348
3981.80 1290
3982.39 1243
3982.99 1276
3983.58 1280
3984.18 1201
3984.77 1342
3985.37 1211
3985.96 1294
3986.56 1319
3987.16 1363
3987.75 1405
3988.35 1309
3988.94 1331
3989.54 1364
3990.13 1295
3990.73 1237
3991.32 1262
3991.92 1211
3992.52 1308
3993.11 1304
3993.71 1339
3994.30 1307
3994.90 1230
3995.50 1256
3996.09 1375
3996.69 1357
3997.28 1292
3997.88 1385
3998.48 1400
3999.07 1413
3999.67 1245
4000.26 1284
4000.86 1295
4001.46 1394
4002.05 1320
4002.65 1389
4003.25 1425
4003.84 1481
4004.44 1487
4005.04 1368
4005.63 1451
4006.23 1356
4006.83 1281
4007.42 1308
4008.02 1337
4008.62 1383
4009.21 1401
4009.81 1399
4010.41 1443
4011.01 1425
4011.60 1445
4012.20 1464
4012.80 1524
4013.40 1519
4013.99 1736
4014.59 1866
4015.19 1797
4015.78 1793
4016.38 1942
4016.98 1932
4017.58 1854
4018.18 1738
4018.77 1862
4019.37 1907
4019.97 1762
4020.57 1691
4021.16 1466
4021.76 1528
4022.36 1505
4022.96 1603
4023.56 1471
4024.15 1463
4024.75 1493
4025.35 1434
4025.95 1642
4026.55 1485
4027.15 1568
4027.74 1618
4028.34 1637
4028.94 1505
4029.54 1574
4030.14 1662
4030.74 1587
4031.34 1458
4031.93 1568
4032.53 1535
4033.13 1488
4033.73 1642
4034.33 1566
4034.93 1536
4035.53 1425
4036.13 1389
4036.73 1322
4037.32 1483
4037.92 1430
4038.52 1301
4039.12 1230
4039.72 1255
4040.32 1240
4040.92 1218
4041.52 1159
4042.12 1239
4042.72 1259
4043.32 1255
4043.92 1242
4044.52 1298
4045.12 1316
4045.72 1257
4046.32 1315
4046.92 1268
4047.52 1427
4048.12 1364
4048.72 1432
4049.32 1394
4049.92 1408
4050.52 1423
4051.12 1399
4051.72 1324
4052.32 1320
4052.92 1438
4053.52 1428
4054.12 1369
4054.72 1388
4055.32 1314
4055.92 1332
4056.52 1340
4057.12 1328
4057.72 1253
4058.32 1236
4058.92 1286
4059.52 1271
4060.12 1255
4060.72 1142
4061.33 1215
4061.93 1193
4062.53 1154
4063.13 1195
4063.73 1166
4064.33 1189
4064.93 1242
4065.53 1191
4066.13 1134
4066.74 1170
4067.34 1184
4067.94 1134
4068.54 1121
4069.14 1165
4069.74 1081
4070.34 1046
4070.95 1160
4071.55 1116
4072.15 1134
4072.75 1059
4073.35 1119
4073.95 1154
4074.56 1159
4075.16 1175
4075.76 1142
4076.36 1144
4076.96 1139
4077.57 1110
4078.17 1225
4078.77 1222
4079.37 1297
4079.97 1242
4080.58 1292
4081.18 1157
4081.78 1140
4082.38 1169
4082.99 1113
4083.59 1224
4084.19 1095
4084.79 1030
4085.40 1155
4086.00 1319
4086.60 1229
4087.21 1113
4087.81 1145
4088.41 1081
4089.01 1123
4089.62 1100
4090.22 1228
4090.82 1121
4091.43 1158
4092.03 1136
4092.63 1215
4093.24 1335
4093.84 1188
4094.44 1129
4095.05 1200
4095.65 1281
4096.25 1209
4096.86 1209
4097.46 1106
4098.06 1130
4098.67 1095
4099.27 1079
4099.87 1167
4100.48 1128
4101.08 997
4101.69 1101
4102.29 1072
4102.89 1195
4103.50 1108
4104.10 1122
4104.71 1163
4105.31 1112
4105.91 1137
4106.52 1159
4107.12 1176
4107.73 1207
4108.33 1165
4108.94 1076
4109.54 1083
4110.14 1069
4110.75 998
4111.35 1032
4111.96 970
4112.56 1069
4113.17 1097
4113.77 1152
4114.38 1223
4114.98 1107
4115.59 1081
4116.19 1139
4116.80 1121
4117.40 1155
4118.01 1175
4118.61 1106
4119.22 1228
4119.82 1156
4120.43 1152
4121.03 1154
4121.64 1107
4122.24 1196
4122.85 1160
4123.46 1220
4124.06 1282
4124.67 1223
4125.27 1137
4125.88 1170
4126.48 1126
4127.09 1237
4127.69 1252
4128.30 1247
4128.91 1200
4129.51 1317
4130.12 1311
4130.72 1168
4131.33 1248
4131.94 1181
4132.54 1177
4133.15 1236
4133.76 1242
4134.36 1277
4134.97 1288
4135.57 1383
4136.18 1296
4136.79 1329
4137.39 1545
4138.00 1451
4138.61 1340
4139.21 1480
4139.82 1331
4140.43 1401
4141.03 1283
4141.64 1317
4142.25 1379
4142.85 1299
4143.46 1287
4144.07 1316
4144.67 1350
4145.28 1240
4145.89 1175
4146.50 1185
4147.10 1111
4147.71 1140
4148.32 1102
4148.93 1011
4149.53 1164
4150.14 1078
4150.75 1092
4151.36 1089
4151.96 1172
4152.57 1073
4153.18 1062
4153.79 1112
4154.39 1094
4155.00 1201
4155.61 1102
4156.22 1065
4156.82 1046
4157.43 1048
4158.04 1145
4158.65 1075
4159.26 1160
4159.87 1164
4160.47 1302
4161.08 1242
4161.69 1289
4162.30 1379
4162.91 1356
4163.52 1297
4164.12 1286
4164.73 1271
4165.34 1315
4165.95 1283
4166.56 1344
4167.17 1295
4167.78 1257
4168.38 1360
4168.99 1300
4169.60 1276
4170.21 1210
4170.82 1176
4171.43 1182
4172.04 1228
4172.65 1286
4173.26 1255
4173.86 1335
4174.47 1387
4175.08 1373
4175.69 1246
4176.30 1196
4176.91 1351
4177.52 1273
4178.13 1294
4178.74 1224
4179.35 1157
4179.96 1211
4180.57 1241
4181.18 1131
4181.79 1111
4182.40 1080
4183.01 1209
4183.62 1104
4184.23 1223
4184.84 1226
4185.45 1061
4186.06 1091
4186.67 1221
4187.28 1212
4187.89 1090
4188.50 1099
4189.11 1166
4189.72 1138
4190.33 1189
4190.94 1329
4191.55 1392
4192.16 1275
4192.77 1390
4193.38 1351
4193.99 1304
4194.60 1286
4195.21 1352
4195.82 1391
4196.44 1320
4197.05 1376
4197.66 1386
4198.27 1228
4198.88 1255
4199.49 1234
4200.10 1125
4200.71 1267
4201.32 1201
4201.94 1202
4202.55 1199
4203.16 1140
4203.77 1298
4204.38 1332
4204.99 1301
4205.60 1235
4206.21 1269
4206.83 1264
4207.44 1240
4208.05 1302
4208.66 1307
4209.27 1325
4209.89 1374
4210.50 1258
4211.11 1325
4211.72 1331
4212.33 1362
4212.94 1400
4213.56 1360
4214.17 1395
4214.78 1367
4215.39 1429
4216.01 1337
4216.62 1539
4217.23 1613
4217.84 1644
4218.46 1803
4219.07 1820
4219.68 1826
4220.29 1863
4220.91 1964
4221.52 2246
4222.13 2370
4222.74 2337
4223.36 2529
4223.97 2468
4224.58 2521
4225.19 2632
4225.81 2573
4226.42 2589
4227.03 2545
4227.65 2425
4228.26 2425
4228.87 2321
4229.49 2365
4230.10 2617
4230.71 2655
4231.33 2640
4231.94 2717
4232.55 2671
4233.17 2827
4233.78 2974
4234.39 2896
4235.01 2732
4235.62 2838
4236.23 2741
4236.85 2427
4237.46 2507
4238.08 2199
4238.69 1846
4239.30 1740
4239.92 1683
4240.53 1522
4241.15 1446
4241.76 1583
4242.37 1535
4242.99 1552
4243.60 1609
4244.22 1562
4244.83 1667
4245.45 1714
4246.06 1755
4246.67 1708
4247.29 1563
4247.90 1509
4248.52 1614
4249.13 1768
4249.75 1644
4250.36 1578
4250.98 1433
4251.59 1428
4252.21 1475
4252.82 1493
4253.44 1472
4254.05 1438
4254.67 1425
4255.28 1634
4255.90 1616
4256.51 1544
4257.13 1458
4257.74 1526
4258.36 1511
4258.97 1480
4259.59 1468
4260.20 1389
4260.82 1526
4261.44 1496
4262.05 1494
4262.67 1351
4263.28 1412
4263.90 1393
4264.51 1336
4265.13 1282
4265.75 1301
4266.36 1421
4266.98 1405
4267.59 1408
4268.21 1427
4268.83 1423
4269.44 1488
4270.06 1264
4270.67 1363
4271.29 1454
4271.91 1451
4272.52 1451
4273.14 1436
4273.76 1393
4274.37 1418
4274.99 1322
4275.61 1388
4276.22 1490
4276.84 1381
4277.46 1307
4278.07 1403
4278.69 1288
4279.31 1235
4279.92 1281
4280.54 1235
4281.16 1228
4281.77 1111
4282.39 1184
4283.01 1203
4283.63 1181
4284.24 1124
4284.86 1190
4285.48 1199
4286.09 1216
4286.71 1297
4287.33 1271
4287.95 1236
4288.56 1175
4289.18 1209
4289.80 1362
4290.42 1202
4291.03 1109
4291.65 1154
4292.27 1147
4292.89 1147
4293.51 1161
4294.12 1136
4294.74 1198
4295.36 1116
4295.98 1075
4296.60 1122
4297.21 1234
4297.83 1332
4298.45 1189
4299.07 1241
4299.69 1270
4300.31 1080
4300.92 1162
4301.54 1162
4302.16 1222
4302.78 1238
4303.40 1063
4304.02 1169
4304.63 1274
4305.25 1163
4305.87 1117
4306.49 1168
4307.11 1256
4307.73 1173
4308.35 1173
4308.97 1211
4309.59 1098
4310.20 1140
4310.82 1115
4311.44 1157
4312.06 1220
4312.68 1188
4313.30 1280
4313.92 1441
4314.54 1202
4315.16 1110
4315.78 1224
4316.40 1276
4317.02 1226
4317.64 1352
4318.26 1364
4318.88 1334
4319.50 1254
4320.12 1382
4320.74 1363
4321.36 1319
4321.98 1465
4322.60 1348
4323.22 1338
4323.84 1436
4324.46 1583
4325.08 1430
4325.70 1294
4326.32 1424
4326.94 1603
4327.56 1486
4328.18 1358
4328.80 1421
4329.42 1323
4330.04 1372
4330.66 1465
4331.28 1337
4331.90 1312
4332.52 1320
4333.14 1246
4333.76 1312
4334.38 1594
4335.00 1722
4335.63 1739
4336.25 1771
4336.87 2024
4337.49 2041
4338.11 1936
4338.73 2169
4339.35 2005
4339.97 1959
4340.59 1964
4341.22 1845
4341.84 1926
4342.46 2047
4343.08 2191
4343.70 2314
4344.32 2539
4344.94 2725
4345.57 2656
4346.19 2899
4346.81 2977
4347.43 2992
4348.05 2883
4348.67 2596
4349.30 2301
4349.92 2129
4350.54 2001
4351.16 1852
4351.78 1742
4352.41 1767
4353.03 1630
4353.65 1489
4354.27 1578
4354.90 1581
4355.52 1574
4356.14 1431
4356.76 1603
4357.38 1600
4358.01 1478
4358.63 1371
4359.25 1409
4359.87 1438
4360.50 1460
4361.12 1418
4361.74 1468
4362.37 1371
4362.99 1378
4363.61 1369
4364.23 1406
4364.86 1439
4365.48 1378
4366.10 1351
4366.73 1345
4367.35 1224
4367.97 1292
4368.60 1216
4369.22 1180
4369.84 1280
4370.47 1243
4371.09 1105
4371.71 1075
4372.34 1211
4372.96 1274
4373.58 1246
4374.21 1195
4374.83 1198
4375.46 1145
4376.08 1142
4376.70 1302
4377.33 1274
4377.95 1218
4378.57 1235
4379.20 1211
4379.82 1123
4380.45 1143
4381.07 1164
4381.70 1139
4382.32 1238
4382.94 1173
4383.57 1212
4384.19 1182
4384.82 1265
4385.44 1221
4386.07 1141
4386.69 1077
4387.32 1133
4387.94 1078
4388.56 1197
4389.19 1073
4389.81 1021
4390.44 1061
4391.06 1104
4391.69 1136
4392.31 1136
4392.94 1221
4393.56 1255
4394.19 1343
4394.81 1351
4395.44 1275
4396.06 1313
4396.69 1299
4397.31 1263
4397.94 1214
4398.57 1231
4399.19 1157
4399.82 1117
4400.44 1188
4401.07 1293
4401.69 1227
4402.32 1140
4402.94 1232
4403.57 1270
4404.20 1346
4404.82 1333
4405.45 1181
4406.07 1191
4406.70 1193
4407.33 1181
4407.95 1215
4408.58 1273
4409.20 1282
4409.83 1192
4410.46 1134
4411.08 1047
4411.71 1151
4412.34 1222
4412.96 1115
4413.59 1048
4414.21 1089
4414.84 1197
4415.47 1091
4416.09 1106
4416.72 1087
4417.35 1172
4417.97 1218
4418.60 1205
4419.23 1101
4419.86 1090
4420.48 1060
4421.11 1193
4421.74 1095
4422.36 1122
4422.99 1168
4423.62 1138
4424.25 1056
4424.87 1083
4425.50 1004
4426.13 1076
4426.75 1036
4427.38 1072
4428.01 1092
4428.64 1067
4429.26 1121
4429.89 1204
4430.52 1039
4431.15 1113
4431.78 1006
4432.40 928
4433.03 1065
4433.66 1152
4434.29 1077
4434.91 1071
4435.54 1034
4436.17 1017
4436.80 1040
4437.43 1151
4438.06 1125
4438.68 1103
4439.31 1078
4439.94 1104
4440.57 1094
4441.20 1077
4441.83 871
4442.45 1048
4443.08 1144
4443.71 1056
4444.34 1246
4444.97 1128
4445.60 1128
4446.23 1125
4446.86 1204
4447.48 1162
4448.11 1132
4448.74 1204
4449.37 1233
4450.00 1158
4450.63 1232
4451.26 1161
4451.89 1298
4452.52 1192
4453.15 1170
4453.78 1138
4454.40 1225
4455.03 1312
4455.66 1293
4456.29 1237
4456.92 1253
4457.55 1201
4458.18 1177
4458.81 1090
4459.44 1149
4460.07 1007
4460.70 986
4461.33 984
4461.96 1027
4462.59 997
4463.22 880
4463.85 924
4464.48 939
4465.11 1021
4465.74 928
4466.37 1045
4467.00 1102
4467.63 1091
4468.26 1110
4468.89 1005
4469.52 1065
4470.15 1027
4470.78 1116
4471.41 1033
4472.04 896
4472.68 913
4473.31 975
4473.94 1090
4474.57 1078
4475.20 1092
4475.83 1122
4476.46 1016
4477.09 1184
4477.72 1112
4478.35 1053
4478.98 1009
4479.62 1012
4480.25 1063
4480.88 1000
4481.51 1085
4482.14 1141
4482.77 1039
4483.40 1074
4484.04 1141
4484.67 1270
4485.30 1115
4485.93 1209
4486.56 1190
4487.19 1052
4487.82 988
4488.46 1223
4489.09 1277
4489.72 1075
4490.35 1175
4490.98 1062
4491.62 1125
4492.25 986
4492.88 986
4493.51 1068
4494.14 1027
4494.78 1058
4495.41 1082
4496.04 1033
4496.67 1049
4497.31 1106
4497.94 1167
4498.57 1307
4499.20 1303
4499.84 1376
4500.47 1339
4501.10 1316
4501.73 1397
4502.37 1417
4503.00 1373
4503.63 1383
4504.27 1269
4504.90 1262
4505.53 1198
4506.16 1094
4506.80 1189
4507.43 1174
4508.06 1144
4508.70 1200
4509.33 1161
4509.96 1169
4510.60 1105
4511.23 1202
4511.86 1274
4512.50 1187
4513.13 1205
4513.76 1048
4514.40 1042
4515.03 1123
4515.66 1099
4516.30 1215
4516.93 1184
4517.57 1091
4518.20 1000
4518.83 1035
4519.47 1066
4520.10 1131
4520.74 1113
4521.37 1130
4522.00 1109
4522.64 1018
4523.27 1079
4523.91 1252
4524.54 1246
4525.18 1322
4525.81 1347
4526.44 1224
4527.08 1394
4527.71 1591
4528.35 1644
4528.98 1878
4529.62 1794
4530.25 2076
4530.89 2230
4531.52 2152
4532.16 2093
4532.79 2013
4533.43 1968
4534.06 1887
4534.70 1768
4535.33 1732
4535.97 1625
4536.60 1365
4537.24 1234
4537.87 1287
4538.51 1277
4539.14 1214
4539.78 1103
4540.41 1172
4541.05 1255
4541.68 1166
4542.32 1107
4542.96 1199
4543.59 1205
4544.23 1095
4544.86 1150
4545.50 1182
4546.13 1175
4546.77 1200
4547.41 1279
4548.04 1384
4548.68 1309
4549.31 1293
4549.95 1278
4550.59 1226
4551.22 1179
4551.86 1300
4552.50 1307
4553.13 1094
4553.77 1200
4554.40 1253
4555.04 1100
4555.68 1127
4556.31 1127
4556.95 1066
4557.59 982
4558.22 998
4558.86 1023
4559.50 1084
4560.13 1132
4560.77 1076
4561.41 1055
4562.04 1161
4562.68 1099
4563.32 1095
4563.96 1102
4564.59 1131
4565.23 1130
4565.87 1158
4566.50 1233
4567.14 1245
4567.78 1212
4568.42 1172
4569.05 1123
4569.69 1297
4570.33 1204
4570.97 1116
4571.60 1052
4572.24 1212
4572.88 1165
4573.52 1092
4574.16 1130
4574.79 1099
4575.43 1092
4576.07 970
4576.71 1012
4577.34 1090
4577.98 1060
4578.62 1084
4579.26 1040
4579.90 1151
4580.54 1096
4581.17 966
4581.81 1085
4582.45 1120
4583.09 1035
4583.73 1068
4584.37 1087
4585.00 1114
4585.64 1102
4586.28 1212
4586.92 1263
4587.56 1189
4588.20 1210
4588.84 1310
4589.48 1482
4590.11 1569
4590.75 1449
4591.39 1304
4592.03 1387
4592.67 1324
4593.31 1256
4593.95 1299
4594.59 1102
4595.23 1242
4595.87 1069
4596.51 1052
4597.15 1116
4597.79 1152
4598.42 1230
4599.06 1108
4599.70 1146
4600.34 1206
4600.98 1146
4601.62 1270
4602.26 1201
4602.90 1158
4603.54 1241
4604.18 1279
4604.82 1279
4605.46 1265
4606.10 1266
4606.74 1245
4607.38 1192
4608.02 1195
4608.66 1188
4609.30 1270
4609.94 1215
4610.58 1245
4611.22 1270
4611.86 1133
4612.50 1165
4613.15 1152
4613.79 1136
4614.43 1135
4615.07 1118
4615.71 1098
4616.35 1072
4616.99 1132
4617.63 1204
4618.27 998
4618.91 1116
4619.55 1141
4620.19 1085
4620.83 1167
4621.48 1237
4622.12 1144
4622.76 1016
4623.40 1188
4624.04 1163
4624.68 1193
4625.32 1145
4625.96 1207
4626.61 1130
4627.25 1075
4627.89 1070
4628.53 1154
4629.17 1105
4629.81 1120
4630.46 1210
4631.10 1227
4631.74 1102
4632.38 1106
4633.02 1251
4633.66 1212
4634.31 1183
4634.95 1269
4635.59 1344
4636.23 1231
4636.88 1303
4637.52 1380
4638.16 1340
4638.80 1485
4639.44 1414
4640.09 1329
4640.73 1309
4641.37 1234
4642.01 1189
4642.66 1182
4643.30 1151
4643.94 1181
4644.58 1109
4645.23 1213
4645.87 1176
4646.51 1176
4647.16 1164
4647.80 1207
4648.44 1194
4649.08 1231
4649.73 1198
4650.37 1245
4651.01 1366
4651.66 1375
4652.30 1390
4652.94 1357
4653.59 1324
4654.23 1265
4654.87 1253
4655.52 1285
4656.16 1219
4656.80 1218
4657.45 1108
4658.09 1122
4658.74 1082
4659.38 1116
4660.02 1093
4660.67 1006
4661.31 1145
4661.95 1121
4662.60 1097
4663.24 1084
4663.89 1075
4664.53 1023
4665.17 970
4665.82 983
4666.46 986
4667.11 990
4667.75 957
4668.40 1061
4669.04 1081
4669.68 976
4670.33 958
4670.97 1023
4671.62 1012
4672.26 1003
4672.91 1114
4673.55 1180
4674.20 1159
4674.84 1158
4675.49 1164
4676.13 1179
4676.78 1123
4677.42 1097
4678.07 1117
4678.71 1052
4679.36 1161
4680.00 1164
4680.65 1188
4681.29 1153
4681.94 1166
4682.58 1112
4683.23 945
4683.87 1004
4684.52 1069
4685.16 1064
4685.81 1123
4686.46 1070
4687.10 1058
4687.75 1124
4688.39 991
4689.04 1083
4689.68 1129
4690.33 1047
4690.98 1050
4691.62 1112
4692.27 1007
4692.91 1014
4693.56 1137
4694.21 1164
4694.85 1128
4695.50 1167
4696.15 1258
4696.79 1263
4697.44 1344
4698.08 1265
4698.73 1346
4699.38 1264
4700.02 1295
4700.67 1176
4701.32 1140
4701.96 1179
4702.61 1278
4703.26 1169
4703.90 1099
4704.55 1127
4705.20 1174
4705.84 1077
4706.49 1084
4707.14 1041
4707.79 1094
4708.43 1091
4709.08 1113
4709.73 1114
4710.37 1077
4711.02 1113
4711.67 1069
4712.32 1134
4712.96 1134
4713.61 1170
4714.26 1011
4714.91 1041
4715.55 1063
4716.20 1111
4716.85 1136
4717.50 1100
4718.14 1011
4718.79 1193
4719.44 1183
4720.09 1270
4720.74 1146
4721.38 1126
4722.03 1122
4722.68 1237
4723.33 1202
4723.98 1258
4724.62 1116
4725.27 1235
4725.92 1122
4726.57 1195
4727.22 1063
4727.87 969
4728.52 1008
4729.16 1074
4729.81 1058
4730.46 1074
4731.11 1006
4731.76 1023
4732.41 955
4733.06 1046
4733.70 1025
4734.35 1006
4735.00 1006
4735.65 1009
4736.30 1062
4736.95 1024
4737.60 1190
4738.25 1088
4738.90 1298
4739.55 1102
4740.20 1074
4740.84 1128
4741.49 1089
4742.14 1193
4742.79 1119
4743.44 1157
4744.09 1087
4744.74 1085
4745.39 1158
4746.04 1110
4746.69 1117
4747.34 1233
4747.99 1225
4748.64 1229
4749.29 1145
4749.94 1165
4750.59 1212
4751.24 1172
4751.89 1176
4752.54 1178
4753.19 1201
4753.84 1130
4754.49 1308
4755.14 1238
4755.79 1140
4756.44 1146
4757.09 1102
4757.74 1107
4758.39 1016
4759.04 1065
4759.70 1073
4760.35 1098
4761.00 1274
4761.65 1115
4762.30 1283
4762.95 1298
4763.60 1309
4764.25 1198
4764.90 1122
4765.55 1356
4766.20 1321
4766.86 1346
4767.51 1239
4768.16 1292
4768.81 1249
4769.46 1119
4770.11 1185
4770.76 1090
4771.41 1085
4772.07 1124
4772.72 1151
4773.37 1101
4774.02 1094
4774.67 1079
4775.32 1168
4775.98 1012
4776.63 1040
4777.28 1066
4777.93 1125
4778.58 1212
4779.24 1112
4779.89 1163
4780.54 1160
4781.19 1189
4781.84 1140
4782.50 1187
4783.15 1146
4783.80 1057
4784.45 1155
4785.10 1159
4785.76 1154
4786.41 1129
4787.06 1045
4787.71 1040
4788.37 1172
4789.02 1183
4789.67 1033
4790.33 1083
4790.98 1035
4791.63 1023
4792.28 1040
4792.94 963
4793.59 1019
4794.24 1103
4794.90 1096
4795.55 1159
4796.20 1021
4796.86 1001
4797.51 1077
4798.16 1086
4798.81 1144
4799.47 1093
4800.12 1119
4800.78 1120
4801.43 1171
4802.08 1172
4802.74 1097
4803.39 1008
4804.04 1075
4804.70 1091
4805.35 1131
4806.00 1064
4806.66 1033
4807.31 1009
4807.97 1058
4808.62 1107
4809.27 1032
4809.93 1013
4810.58 995
4811.24 1038
4811.89 1080
4812.54 1081
4813.20 1139
4813.85 1088
4814.51 1138
4815.16 1118
4815.82 1219
4816.47 1186
4817.13 1099
4817.78 1191
4818.44 1243
4819.09 1296
4819.74 1214
4820.40 1208
4821.05 1294
4821.71 1280
4822.36 1293
4823.02 1408
4823.67 1392
4824.33 1462
4824.98 1560
4825.64 1391
4826.29 1407
4826.95 1318
4827.60 1357
4828.26 1386
4828.92 1283
4829.57 1254
4830.23 1452
4830.88 1392
4831.54 1359
4832.19 1322
4832.85 1433
4833.50 1504
4834.16 1568
4834.82 1586
4835.47 1583
4836.13 1655
4836.78 1829
4837.44 1756
4838.10 1696
4838.75 1827
4839.41 1763
4840.06 1716
4840.72 1664
4841.38 1617
4842.03 1639
4842.69 1599
4843.34 1533
4844.00 1405
4844.66 1500
4845.31 1460
4845.97 1511
4846.63 1567
4847.28 1624
4847.94 1602
4848.60 1660
4849.25 1692
4849.91 1786
4850.57 1948
4851.22 1930
4851.88 1787
4852.54 1716
4853.20 1637
4853.85 1539
4854.51 1733
4855.17 1660
4855.82 1742
4856.48 1783
4857.14 1832
4857.80 1779
4858.45 1858
4859.11 1861
4859.77 1704
4860.43 1767
4861.08 1800
4861.74 1813
4862.40 1788
4863.06 1777
4863.71 1826
4864.37 1864
4865.03 1740
4865.69 1781
4866.34 1906
4867.00 1822
4867.66 1880
4868.32 1878
4868.98 1723
4869.63 1686
4870.29 1487
4870.95 1559
4871.61 1627
4872.27 1774
4872.93 1638
4873.58 1522
4874.24 1553
4874.90 1593
4875.56 1486
4876.22 1533
4876.88 1599
4877.54 1599
4878.19 1791
4878.85 1685
4879.51 1591
4880.17 1481
4880.83 1444
4881.49 1451
4882.15 1430
4882.81 1338
4883.47 1360
4884.13 1314
4884.78 1283
4885.44 1287
4886.10 1255
4886.76 1342
4887.42 1393
4888.08 1374
4888.74 1358
4889.40 1372
4890.06 1496
4890.72 1492
4891.38 1399
4892.04 1308
4892.70 1532
4893.36 1419
4894.02 1382
4894.68 1352
4895.34 1300
4896.00 1324
4896.66 1325
4897.32 1296
4897.98 1373
4898.64 1286
4899.30 1364
4899.96 1361
4900.62 1314
4901.28 1210
4901.94 1246
4902.60 1278
4903.26 1318
4903.92 1270
4904.58 1224
4905.24 1155
4905.90 1213
4906.56 1173
4907.22 1073
4907.88 1143
4908.54 1122
4909.20 1159
4909.87 1165
4910.53 1183
4911.19 1092
4911.85 1108
4912.51 1149
4913.17 1088
4913.83 975
4914.49 1084
4915.15 1076
4915.81 1143
4916.48 1173
4917.14 1032
4917.80 968
4918.46 1006
4919.12 1073
4919.78 1045
4920.44 1097
4921.11 1047
4921.77 1078
4922.43 962
4923.09 1051
4923.75 1154
4924.41 1035
4925.08 993
4925.74 1027
4926.40 1170
4927.06 1113
4927.72 1171
4928.39 1196
4929.05 1262
4929.71 1288
4930.37 1162
4931.04 1126
4931.70 1085
4932.36 1087
4933.02 1089
4933.69 1240
4934.35 1129
4935.01 1066
4935.67 1030
4936.34 942
4937.00 1038
4937.66 1021
4938.32 1086
4938.99 973
4939.65 1077
4940.31 1223
4940.98 1181
4941.64 1153
4942.30 1159
4942.96 1117
4943.63 992
4944.29 1054
4944.95 1075
4945.62 1001
4946.28 978
4946.94 1033
4947.61 1026
4948.27 1037
4948.93 929
4949.60 945
4950.26 951
4950.92 1077
4951.59 1045
4952.25 927
4952.92 1022
4953.58 1099
4954.24 1038
4954.91 948
4955.57 976
4956.24 1037
4956.90 1093
4957.56 1020
4958.23 1033
4958.89 1047
4959.56 988
4960.22 1019
4960.88 1047
4961.55 1079
4962.21 1099
4962.88 1149
4963.54 1106
4964.21 1097
4964.87 1147
4965.54 1140
4966.20 1006
4966.86 1124
4967.53 1063
4968.19 1075
4968.86 1014
4969.52 1059
4970.19 1068
4970.85 936
4971.52 913
4972.18 932
4972.85 997
4973.51 1056
4974.18 935
4974.84 991
4975.51 1057
4976.17 1111
4976.84 1094
4977.51 996
4978.17 1029
4978.84 1046
4979.50 1035
4980.17 1043
4980.83 936
4981.50 985
4982.16 975
4982.83 888
4983.50 942
4984.16 1020
4984.83 967
4985.49 922
4986.16 1016
4986.83 1069
4987.49 1080
4988.16 1012
4988.82 1027
4989.49 1069
4990.16 1054
4990.82 990
4991.49 980
4992.16 1021
4992.82 941
4993.49 1009
4994.16 992
4994.82 990
4995.49 970
4996.15 1005
4996.82 975
4997.49 964
4998.16 987
4998.82 948
4999.49 1009
5000.16 867
5000.82 893
5001.49 1014
5002.16 925
5002.82 948
5003.49 950
5004.16 1038
5004.83 970
5005.49 1043
5006.16 1011
5006.83 998
5007.49 1036
5008.16 1002
5008.83 962
5009.50 963
5010.16 998
5010.83 1007
5011.50 1050
5012.17 1035
5012.84 1018
5013.50 998
5014.17 1105
5014.84 1193
5015.51 1150
5016.17 1082
5016.84 1126
5017.51 1080
5018.18 1303
5018.85 1449
5019.52 1420
5020.18 1405
5020.85 1477
5021.52 1607
5022.19 1657
5022.86 1627
5023.53 1471
5024.19 1564
5024.86 1501
5025.53 1400
5026.20 1410
5026.87 1329
5027.54 1234
5028.21 1110
5028.88 1100
5029.54 1042
5030.21 958
5030.88 1070
5031.55 1066
5032.22 997
5032.89 917
5033.56 913
5034.23 843
5034.90 920
5035.57 894
5036.24 919
5036.90 984
5037.57 890
5038.24 944
5038.91 975
5039.58 969
5040.25 907
5040.92 863
5041.59 1004
5042.26 1041
5042.93 1032
5043.60 1049
5044.27 944
5044.94 970
5045.61 936
5046.28 926
5046.95 918
5047.62 975
5048.29 999
5048.96 960
5049.63 947
5050.30 937
5050.97 1076
5051.64 921
5052.31 979
5052.98 918
5053.65 905
5054.32 928
5054.99 930
5055.66 925
5056.34 903
5057.01 921
5057.68 1012
5058.35 887
5059.02 991
5059.69 1073
5060.36 955
5061.03 929
5061.70 891
5062.37 953
5063.04 925
5063.72 910
5064.39 931
5065.06 935
5065.73 1053
5066.40 965
5067.07 913
5067.74 1009
5068.42 927
5069.09 943
5069.76 952
5070.43 1007
5071.10 952
5071.77 875
5072.44 884
5073.12 887
5073.79 912
5074.46 1027
5075.13 939
5075.80 1039
5076.48 1025
5077.15 998
5077.82 990
5078.49 992
5079.16 1050
5079.84 1031
5080.51 1043
5081.18 911
5081.85 1025
5082.53 1056
5083.20 871
5083.87 914
5084.54 952
5085.22 907
5085.89 955
5086.56 1030
5087.23 979
5087.91 1105
5088.58 1131
5089.25 1067
5089.93 1125
5090.60 1238
5091.27 1148
5091.94 1073
5092.62 1027
5093.29 1093
5093.96 1016
5094.64 928
5095.31 1079
5095.98 1041
5096.66 1000
5097.33 936
5098.00 1047
5098.68 998
5099.35 1003
5100.02 1010
5100.70 1078
5101.37 984
5102.04 1008
5102.72 1080
5103.39 974
5104.07 1068
5104.74 1064
5105.41 1055
5106.09 1025
5106.76 947
5107.44 983
5108.11 1001
5108.78 960
5109.46 968
5110.13 905
5110.81 1041
5111.48 996
5112.16 992
5112.83 953
5113.50 929
5114.18 1022
5114.85 1058
5115.53 1095
5116.20 1009
5116.88 996
5117.55 1101
5118.23 1075
5118.90 1053
5119.58 1143
5120.25 1057
5120.93 1083
5121.60 1002
5122.28 1008
5122.95 992
5123.63 990
5124.30 979
5124.98 986
5125.65 1000
5126.33 1012
5127.00 999
5127.68 977
5128.35 1037
5129.03 1036
5129.70 1006
5130.38 986
5131.06 1082
5131.73 1011
5132.41 973
5133.08 928
5133.76 917
5134.43 954
5135.11 920
5135.79 1006
5136.46 978
5137.14 1071
5137.81 1062
5138.49 983
5139.17 1099
5139.84 1011
5140.52 959
5141.20 971
5141.87 954
5142.55 905
5143.22 1003
5143.90 992
5144.58 867
5145.25 926
5145.93 976
5146.61 838
5147.28 786
5147.96 908
5148.64 915
5149.31 1009
5149.99 983
5150.67 918
5151.34 925
5152.02 837
5152.70 884
5153.38 926
5154.05 904
5154.73 861
5155.41 944
5156.08 842
5156.76 881
5157.44 847
5158.12 919
5158.79 893
5159.47 1005
5160.15 991
5160.83 845
5161.50 822
5162.18 791
5162.86 862
5163.54 871
5164.22 982
5164.89 1076
5165.57 1008
5166.25 1043
5166.93 1109
5167.61 1000
5168.28 1004
5168.96 901
5169.64 860
5170.32 922
5171.00 885
5171.67 826
5172.35 879
5173.03 816
5173.71 806
5174.39 859
5175.07 963
5175.74 941
5176.42 920
5177.10 914
5177.78 840
5178.46 920
5179.14 1009
5179.82 944
5180.50 843
5181.17 826
5181.85 846
5182.53 907
5183.21 808
5183.89 795
5184.57 865
5185.25 780
5185.93 839
5186.61 900
5187.29 888
5187.97 920
5188.65 833
5189.33 837
5190.00 863
5190.68 844
5191.36 838
5192.04 824
5192.72 842
5193.40 860
5194.08 924
5194.76 847
5195.44 823
5196.12 905
5196.80 953
5197.48 875
5198.16 853
5198.84 887
5199.52 848
5200.20 897
5200.88 945
5201.56 893
5202.24 895
5202.92 922
5203.60 941
5204.28 862
5204.96 923
5205.65 909
5206.33 1010
5207.01 1005
5207.69 1049
5208.37 1094
5209.05 914
5209.73 994
5210.41 1048
5211.09 1084
5211.77 988
5212.45 1032
5213.13 995
5213.82 906
5214.50 1002
5215.18 996
5215.86 1068
5216.54 1044
5217.22 952
5217.90 985
5218.58 1052
5219.27 975
5219.95 904
5220.63 953
5221.31 1124
5221.99 1194
5222.67 1043
5223.35 1139
5224.04 1072
5224.72 972
5225.40 907
5226.08 901
5226.76 953
5227.45 968
5228.13 905
5228.81 959
5229.49 1046
5230.17 975
5230.86 885
5231.54 957
5232.22 915
5232.90 887
5233.58 930
5234.27 923
5234.95 896
5235.63 955
5236.31 996
5237.00 1021
5237.68 996
5238.36 954
5239.05 1080
5239.73 1044
5240.41 995
5241.09 895
5241.78 997
5242.46 882
5243.14 906
5243.83 905
5244.51 1044
5245.19 1005
5245.87 1016
5246.56 918
5247.24 999
5247.92 1161
5248.61 1088
5249.29 1175
5249.97 1114
5250.66 1115
5251.34 1072
5252.03 1041
5252.71 997
5253.39 1042
5254.08 983
5254.76 993
5255.44 1009
5256.13 1000
5256.81 932
5257.50 961
5258.18 1056
5258.86 1097
5259.55 975
5260.23 937
5260.92 1064
5261.60 1051
5262.28 924
5262.97 885
5263.65 947
5264.34 961
5265.02 939
5265.71 1055
5266.39 1001
5267.07 1120
5267.76 1115
5268.44 1043
5269.13 1044
5269.81 963
5270.50 1094
5271.18 1149
5271.87 1041
5272.55 917
5273.24 905
5273.92 1001
5274.61 1087
5275.29 1010
5275.98 998
5276.66 938
5277.35 966
5278.03 1082
5278.72 1034
5279.40 1077
5280.09 1158
5280.77 1174
5281.46 1211
5282.15 1180
5282.83 1121
5283.52 1064
5284.20 1175
5284.89 1067
5285.57 1056
5286.26 947
5286.95 1022
5287.63 939
5288.32 963
5289.00 933
5289.69 949
5290.38 1068
5291.06 1046
5291.75 978
5292.43 1074
5293.12 1050
5293.81 946
5294.49 1032
5295.18 1045
5295.87 1069
5296.55 1001
5297.24 984
5297.92 1028
5298.61 1046
5299.30 1108
5299.98 1030
5300.67 1120
5301.36 1138
5302.04 1088
5302.73 1167
5303.42 1048
5304.11 1140
5304.79 1144
5305.48 1089
5306.17 1130
5306.85 1019
5307.54 1072
5308.23 954
5308.92 987
5309.60 1092
5310.29 1079
5310.98 1138
5311.66 1166
5312.35 1171
5313.04 1057
5313.73 1127
5314.41 976
5315.10 942
5315.79 953
5316.48 1000
5317.17 1135
5317.85 1186
5318.54 1145
5319.23 1097
5319.92 1182
5320.61 1219
5321.29 1113
5321.98 1069
5322.67 1077
5323.36 1017
5324.05 927
5324.73 964
5325.42 1073
5326.11 1045
5326.80 1059
5327.49 916
5328.18 882
5328.87 1039
5329.55 980
5330.24 1037
5330.93 1011
5331.62 912
5332.31 966
5333.00 963
5333.69 1060
5334.38 1107
5335.06 1111
5335.75 1081
5336.44 1192
5337.13 1144
5337.82 1116
5338.51 1132
5339.20 1114
5339.89 1088
5340.58 1072
5341.27 1084
5341.96 1180
5342.65 1214
5343.33 1252
5344.02 1215
5344.71 1134
5345.40 1306
5346.09 1407
5346.78 1452
5347.47 1629
5348.16 1623
5348.85 1630
5349.54 1717
5350.23 1937
5350.92 1971
5351.61 1901
5352.30 1793
5352.99 1650
5353.68 1627
5354.37 1509
5355.06 1434
5355.75 1343
5356.44 1178
5357.13 1139
5357.82 1157
5358.51 1060
5359.21 978
5359.90 966
5360.59 1061
5361.28 1036
5361.97 947
5362.66 939
5363.35 969
5364.04 939
5364.73 915
5365.42 893
5366.11 894
5366.80 971
5367.49 977
5368.19 946
5368.88 964
5369.57 919
5370.26 990
5370.95 951
5371.64 935
5372.33 835
5373.02 893
5373.72 868
5374.41 856
5375.10 859
5375.79 907
5376.48 950
5377.17 938
5377.87 958
5378.56 974
5379.25 879
5379.94 916
5380.63 901
5381.33 897
5382.02 913
5382.71 1014
5383.40 980
5384.09 789
5384.79 849
5385.48 961
5386.17 929
5386.86 1031
5387.55 1025
5388.25 945
5388.94 995
5389.63 1054
5390.32 1016
5391.02 1108
5391.71 1096
5392.40 1097
5393.09 1069
5393.79 1028
5394.48 966
5395.17 1010
5395.87 985
5396.56 920
5397.25 921
5397.95 892
5398.64 909
5399.33 940
5400.02 1006
5400.72 932
5401.41 932
5402.10 990
5402.80 925
5403.49 955
5404.18 1027
5404.88 1016
5405.57 1027
5406.26 998
5406.96 988
5407.65 902
5408.35 914
5409.04 890
5409.73 872
5410.43 912
5411.12 927
5411.81 952
5412.51 888
5413.20 883
5413.90 947
5414.59 975
5415.28 950
5415.98 919
5416.67 841
5417.37 926
5418.06 922
5418.76 880
5419.45 889
5420.14 934
5420.84 923
5421.53 897
5422.23 1019
5422.92 974
5423.62 1003
5424.31 987
5425.01 932
5425.70 924
5426.40 963
5427.09 1007
5427.79 943
5428.48 902
5429.18 946
5429.87 853
5430.57 904
5431.26 996
5431.96 932
5432.65 1013
5433.35 1011
5434.04 1058
5434.74 1032
5435.43 1030
5436.13 1059
5436.82 970
5437.52 1038
5438.22 1015
5438.91 1123
5439.61 1200
5440.30 1009
5441.00 1076
5441.69 1105
5442.39 1144
5443.09 1200
5443.78 1220
5444.48 1309
5445.17 1289
5445.87 1265
5446.57 1372
5447.26 1450
5447.96 1257
5448.66 1296
5449.35 1234
5450.05 1220
5450.74 1273
5451.44 1249
5452.14 1233
5452.83 1118
5453.53 1051
5454.23 1067
5454.92 1261
5455.62 1211
5456.32 1136
5457.01 1027
5457.71 1119
5458.41 1115
5459.10 1139
5459.80 1183
5460.50 1236
5461.20 1252
5461.89 1329
5462.59 1281
5463.29 1348
5463.98 1265
5464.68 1294
5465.38 1323
5466.08 1209
5466.77 1215
5467.47 1266
5468.17 1328
5468.87 1259
5469.56 1219
5470.26 1210
5470.96 1275
5471.66 1285
5472.35 1268
5473.05 1276
5473.75 1293
5474.45 1254
5475.15 1246
5475.84 1439
5476.54 1517
5477.24 1418
5477.94 1522
5478.64 1567
5479.34 1620
5480.03 1725
5480.73 1812
5481.43 1626
5482.13 1525
5482.83 1556
5483.53 1538
5484.22 1477
5484.92 1392
5485.62 1372
5486.32 1308
5487.02 1334
5487.72 1292
5488.42 1353
5489.11 1397
5489.81 1468
5490.51 1486
5491.21 1420
5491.91 1446
5492.61 1397
5493.31 1444
5494.01 1445
5494.71 1506
5495.41 1648
5496.11 1789
5496.81 1868
5497.50 1911
5498.20 2139
5498.90 2246
5499.60 2315
5500.30 2436
5501.00 2517
5501.70 2472
5502.40 2297
5503.10 2123
5503.80 1887
5504.50 1838
5505.20 1734
5505.90 1604
5506.60 1612
5507.30 1424
5508.00 1298
5508.70 1352
5509.40 1319
5510.10 1391
5510.80 1285
5511.50 1329
5512.20 1345
5512.90 1264
5513.60 1308
5514.30 1380
5515.00 1326
5515.70 1357
5516.40 1439
5517.11 1307
5517.81 1233
5518.51 1223
5519.21 1268
5519.91 1306
5520.61 1238
5521.31 1300
5522.01 1291
5522.71 1286
5523.41 1260
5524.11 1246
5524.82 1166
5525.52 1205
5526.22 1075
5526.92 1029
5527.62 1147
5528.32 1079
5529.02 1031
5529.72 1121
5530.43 1028
5531.13 1152
5531.83 1152
5532.53 1006
5533.23 1019
5533.93 1004
5534.64 1002
5535.34 1053
5536.04 1015
5536.74 980
5537.44 939
5538.15 973
5538.85 998
5539.55 942
5540.25 980
5540.95 1063
5541.66 1060
5542.36 975
5543.06 1035
5543.76 940
5544.47 984
5545.17 1070
5545.87 1072
5546.57 1012
5547.28 1096
5547.98 1075
5548.68 1024
5549.38 1034
5550.09 1065
5550.79 939
5551.49 1020
5552.19 1043
5552.90 1005
5553.60 949
5554.30 975
5555.01 981
5555.71 977
5556.41 1029
5557.12 1040
5557.82 933
5558.52 893
5559.23 1011
5559.93 1028
5560.63 990
5561.34 1002
5562.04 987
5562.74 908
5563.45 925
5564.15 1008
5564.85 933
5565.56 942
5566.26 868
5566.96 1022
5567.67 954
5568.37 956
5569.08 961
5569.78 891
5570.48 878
5571.19 983
5571.89 1050
5572.60 1031
5573.30 1089
5574.01 1114
5574.71 947
5575.41 899
5576.12 898
5576.82 927
5577.53 854
5578.23 914
5578.94 908
5579.64 861
5580.35 867
5581.05 836
5581.76 991
5582.46 908
5583.16 943
5583.87 907
5584.57 989
5585.28 882
5585.98 950
5586.69 944
5587.39 831
5588.10 928
5588.81 939
5589.51 880
5590.22 965
5590.92 913
5591.63 903
5592.33 929
5593.04 946
5593.74 931
5594.45 1001
5595.15 924
5595.86 913
5596.57 899
5597.27 945
5597.98 919
5598.68 895
5599.39 894
5600.09 824
5600.80 851
5601.51 865
5602.21 845
5602.92 870
5603.62 844
5604.33 916
5605.04 926
5605.74 857
5606.45 838
5607.16 843
5607.86 877
5608.57 890
5609.27 896
5609.98 908
5610.69 832
5611.39 863
5612.10 795
5612.81 896
5613.51 899
5614.22 959
5614.93 941
5615.64 943
5616.34 918
5617.05 927
5617.76 798
5618.46 891
5619.17 866
5619.88 870
5620.58 894
5621.29 864
5622.00 843
5622.71 789
5623.41 771
5624.12 763
5624.83 849
5625.54 915
5626.24 847
5626.95 781
5627.66 929
5628.37 935
5629.07 892
5629.78 816
5630.49 933
5631.20 875
5631.91 947
5632.61 935
5633.32 850
5634.03 901
5634.74 1007
5635.45 934
5636.15 946
5636.86 972
5637.57 920
5638.28 968
5638.99 948
5639.70 1005
5640.40 1099
5641.11 1067
5641.82 991
5642.53 1075
5643.24 1050
5643.95 1044
5644.66 917
5645.36 842
5646.07 927
5646.78 989
5647.49 905
5648.20 893
5648.91 1024
5649.62 943
5650.33 880
5651.04 923
5651.75 938
5652.45 912
5653.16 919
5653.87 956
5654.58 932
5655.29 979
5656.00 964
5656.71 1003
5657.42 1023
5658.13 1062
5658.84 1078
5659.55 965
5660.26 944
5660.97 926
5661.68 951
5662.39 1063
5663.10 1001
5663.81 932
5664.52 1008
5665.23 1004
5665.94 945
5666.65 945
5667.36 994
5668.07 1004
5668.78 993
5669.49 1060
5670.20 1223
5670.91 1124
5671.62 1083
5672.33 1042
5673.04 1041
5673.75 997
5674.46 955
5675.17 982
5675.88 957
5676.59 880
5677.31 901
5678.02 923
5678.73 951
5679.44 858
5680.15 882
5680.86 889
5681.57 929
5682.28 914
5682.99 855
5683.70 924
5684.42 860
5685.13 886
5685.84 954
5686.55 933
5687.26 862
5687.97 964
5688.68 892
5689.39 1003
5690.11 920
5690.82 902
5691.53 856
5692.24 889
5692.95 867
5693.67 832
5694.38 814
5695.09 807
5695.80 882
5696.51 818
5697.22 905
5697.94 941
5698.65 777
5699.36 872
5700.07 877
5700.79 862
5701.50 863
5702.21 872
5702.92 919
5703.63 887
5704.35 856
5705.06 829
5705.77 860
5706.48 892
5707.20 802
5707.91 876
5708.62 834
5709.34 908
5710.05 956
5710.76 892
5711.47 826
5712.19 824
5712.90 798
5713.61 929
5714.33 997
5715.04 840
5715.75 857
5716.47 888
5717.18 885
5717.89 844
5718.61 860
5719.32 846
5720.03 975
5720.75 884
5721.46 836
5722.17 869
5722.89 953
5723.60 1034
5724.31 986
5725.03 992
5725.74 1016
5726.46 1142
5727.17 1078
5727.88 1104
5728.60 1164
5729.31 1186
5730.03 1141
5730.74 1099
5731.45 1061
5732.17 1010
5732.88 990
5733.60 995
5734.31 953
5735.03 900
5735.74 959
5736.45 907
5737.17 946
5737.88 1071
5738.60 931
5739.31 892
5740.03 983
5740.74 930
5741.46 934
5742.17 900
5742.89 870
5743.60 861
5744.32 882
5745.03 934
5745.75 841
5746.46 936
5747.18 928
5747.89 925
5748.61 1010
5749.32 1021
5750.04 1014
5750.75 1100
5751.47 1134
5752.18 1181
5752.90 1179
5753.62 1229
5754.33 1303
5755.05 1190
5755.76 1155
5756.48 1083
5757.19 1165
5757.91 1104
5758.63 1102
5759.34 1094
5760.06 1049
5760.77 1070
5761.49 1011
5762.21 1019
5762.92 959
5763.64 1008
5764.35 998
5765.07 1016
5765.79 994
5766.50 906
5767.22 944
5767.94 1083
5768.65 1000
5769.37 1006
5770.08 1021
5770.80 970
5771.52 936
5772.23 971
5772.95 983
5773.67 1036
5774.39 1014
5775.10 1088
5775.82 1116
5776.54 1086
5777.25 1107
5777.97 1120
5778.69 1046
5779.40 1092
5780.12 1066
5780.84 1008
5781.56 1027
5782.27 1029
5782.99 982
5783.71 1034
5784.43 1193
5785.14 1154
5785.86 1017
5786.58 1113
5787.30 1113
5788.01 1214
5788.73 1189
5789.45 1307
5790.17 1267
5790.88 1340
5791.60 1480
5792.32 1460
5793.04 1354
5793.76 1532
5794.47 1591
5795.19 1570
5795.91 1746
5796.63 2096
5797.35 2528
5798.07 2737
5798.78 2877
5799.50 3151
5800.22 3131
5800.94 3196
5801.66 3162
5802.38 2715
5803.10 2413
5803.81 2193
5804.53 1889
5805.25 1695
5805.97 1644
5806.69 1516
5807.41 1547
5808.13 1485
5808.85 1525
5809.56 1537
5810.28 1435
5811.00 1519
5811.72 1507
5812.44 1442
5813.16 1424
5813.88 1455
5814.60 1532
5815.32 1441
5816.04 1413
5816.76 1506
5817.48 1389
5818.20 1390
5818.92 1442
5819.64 1446
5820.36 1353
5821.08 1341
5821.80 1266
5822.51 1290
5823.23 1304
5823.95 1272
5824.67 1214
5825.39 1198
5826.11 1209
5826.83 1161
5827.55 1225
5828.28 1110
5829.00 1116
5829.72 1156
5830.44 1163
5831.16 1175
5831.88 1144
5832.60 1120
5833.32 1092
5834.04 1064
5834.76 1043
5835.48 1150
5836.20 1206
5836.92 1223
5837.64 1132
5838.36 1153
5839.08 1221
5839.80 1167
5840.53 1080
5841.25 961
5841.97 1015
5842.69 1018
5843.41 1089
5844.13 1025
5844.85 1046
5845.57 1039
5846.29 1041
5847.02 992
5847.74 990
5848.46 988
5849.18 1020
5849.90 957
5850.62 1024
5851.34 1086
5852.07 965
5852.79 997
5853.51 942
5854.23 863
5854.95 895
5855.68 1091
5856.40 1125
5857.12 1004
5857.84 961
5858.56 1096
5859.29 956
5860.01 994
5860.73 1056
5861.45 977
5862.17 944
5862.90 959
5863.62 909
5864.34 910
5865.06 954
5865.79 1062
5866.51 1033
5867.23 1011
5867.95 926
5868.68 989
5869.40 1105
5870.12 1079
5870.84 1007
5871.57 1037
5872.29 1063
5873.01 1015
5873.74 1009
5874.46 996
5875.18 993
5875.91 1049
5876.63 1082
5877.35 1055
5878.08 933
5878.80 924
5879.52 1075
5880.25 953
5880.97 941
5881.69 946
5882.42 977
5883.14 997
5883.86 1092
5884.59 1112
5885.31 1148
5886.03 943
5886.76 991
5887.48 1011
5888.21 1004
5888.93 987
5889.65 869
5890.38 936
5891.10 924
5891.83 954
5892.55 1016
5893.27 1004
5894.00 929
5894.72 1004
5895.45 920
5896.17 945
5896.90 907
5897.62 867
5898.35 987
5899.07 1009
5899.79 997
5900.52 989
5901.24 1046
5901.97 962
5902.69 970
5903.42 943
5904.14 936
5904.87 1017
5905.59 1027
5906.32 1106
5907.04 1095
5907.77 1032
5908.49 1076
5909.22 1050
5909.94 900
5910.67 1008
5911.39 1031
5912.12 1022
5912.84 1072
5913.57 998
5914.30 1005
5915.02 993
5915.75 1030
5916.47 1017
5917.20 1092
5917.92 1109
5918.65 1108
5919.38 1069
5920.10 1109
5920.83 1031
5921.55 1059
5922.28 993
5923.01 983
5923.73 1184
5924.46 1146
5925.18 1157
5925.91 1116
5926.64 1127
5927.36 1087
5928.09 1138
5928.81 1125
5929.54 1057
5930.27 1121
5930.99 1213
5931.72 1282
5932.45 1199
5933.17 1178
5933.90 1270
5934.63 1379
5935.35 1368
5936.08 1231
5936.81 1364
5937.53 1462
5938.26 1570
5938.99 1393
5939.72 1301
5940.44 1337
5941.17 1474
5941.90 1454
5942.62 1404
5943.35 1398
5944.08 1406
5944.81 1526
5945.53 1577
5946.26 1518
5946.99 1527
5947.72 1452
5948.44 1652
5949.17 1536
5949.90 1734
5950.63 1697
5951.35 1805
5952.08 1803
5952.81 1789
5953.54 1770
5954.27 1754
5954.99 1672
5955.72 1687
5956.45 1764
5957.18 1680
5957.91 1749
5958.64 1868
5959.36 1876
5960.09 1753
5960.82 1877
5961.55 1887
5962.28 2007
5963.01 2029
5963.73 2085
5964.46 2182
5965.19 2420
5965.92 2564
5966.65 2741
5967.38 2603
5968.11 2492
5968.83 2505
5969.56 2365
5970.29 2299
5971.02 2188
5971.75 2203
5972.48 2319
5973.21 2190
5973.94 2141
5974.67 2053
5975.40 2131
5976.13 2115
5976.86 2100
5977.58 2138
5978.31 2195
5979.04 2168
5979.77 2268
5980.50 2486
5981.23 2494
5981.96 2399
5982.69 2512
5983.42 2469
5984.15 2353
5984.88 2393
5985.61 2491
5986.34 2267
5987.07 2380
5987.80 2467
5988.53 2486
5989.26 2419
5989.99 2318
5990.72 2475
5991.45 2442
5992.18 2456
5992.91 2587
5993.64 2639
5994.37 2521
5995.10 2627
5995.83 2733
5996.56 2676
5997.29 2701
5998.03 2626
5998.76 2672
5999.49 2575
6000.22 2544
6000.95 2631
6001.68 2600
6002.41 2661
6003.14 2572
6003.87 2559
6004.60 2482
6005.33 2679
6006.07 2878
6006.80 2901
6007.53 3178
6008.26 3452
6008.99 3857
6009.72 4583
6010.45 5207
6011.18 5575
6011.92 6017
6012.65 6641
6013.38 6656
6014.11 6398
6014.84 6325
6015.57 6180
6016.31 5648
6017.04 4951
6017.77 4340
6018.50 3759
6019.23 3345
6019.96 2883
6020.70 2684
6021.43 2559
6022.16 2339
6022.89 2209
6023.63 2196
6024.36 2131
6025.09 1950
6025.82 1960
6026.55 1985
6027.29 1993
6028.02 2026
6028.75 2028
6029.48 1810
6030.22 1837
6030.95 1854
6031.68 1807
6032.42 1698
6033.15 1897
6033.88 1838
6034.61 1829
6035.35 1822
6036.08 1928
6036.81 1847
6037.55 1972
6038.28 1939
6039.01 1953
6039.74 1974
6040.48 1903
6041.21 1934
6041.94 1993
6042.68 1934
6043.41 1985
6044.14 2041
6044.88 2007
6045.61 1997
6046.35 2043
6047.08 2158
6047.81 2108
6048.55 2331
6049.28 2534
6050.01 2557
6050.75 2667
6051.48 2907
6052.22 2868
6052.95 3015
6053.68 2785
6054.42 2614
6055.15 2596
6055.89 2530
6056.62 2275
6057.35 2179
6058.09 2114
6058.82 2078
6059.56 2094
6060.29 2064
6061.03 1938
6061.76 1847
6062.50 1877
6063.23 1963
6063.96 1934
6064.70 1983
6065.43 2032
6066.17 1944
6066.90 2002
6067.64 1901
6068.37 1790
6069.11 1728
6069.84 1731
6070.58 1799
6071.31 1737
6072.05 1714
6072.78 1891
6073.52 1735
6074.25 1630
6074.99 1576
6075.72 1655
6076.46 1623
6077.20 1517
6077.93 1627
6078.67 1503
6079.40 1482
6080.14 1610
6080.87 1570
6081.61 1605
6082.35 1561
6083.08 1552
6083.82 1574
6084.55 1575
6085.29 1523
6086.02 1493
6086.76 1448
6087.50 1515
6088.23 1604
6088.97 1538
6089.71 1567
6090.44 1643
6091.18 1637
6091.91 1584
6092.65 1527
6093.39 1538
6094.12 1506
6094.86 1546
6095.60 1476
6096.33 1551
6097.07 1522
6097.81 1512
6098.54 1466
6099.28 1454
6100.02 1419
6100.75 1442
6101.49 1340
6102.23 1381
6102.96 1346
6103.70 1368
6104.44 1362
6105.18 1324
6105.91 1344
6106.65 1465
6107.39 1360
6108.12 1422
6108.86 1433
6109.60 1446
6110.34 1547
6111.07 1504
6111.81 1443
6112.55 1418
6113.29 1456
6114.03 1436
6114.76 1559
6115.50 1618
6116.24 1435
6116.98 1476
6117.71 1419
6118.45 1489
6119.19 1485
6119.93 1511
6120.67 1444
6121.40 1550
6122.14 1540
6122.88 1471
6123.62 1449
6124.36 1586
6125.10 1562
6125.83 1547
6126.57 1478
6127.31 1544
6128.05 1553
6128.79 1601
6129.53 1562
6130.27 1489
6131.00 1661
6131.74 1666
6132.48 1567
6133.22 1519
6133.96 1543
6134.70 1610
6135.44 1623
6136.18 1507
6136.92 1660
6137.65 1680
6138.39 1719
6139.13 1651
6139.87 1695
6140.61 1609
6141.35 1589
6142.09 1706
6142.83 1799
6143.57 1781
6144.31 1663
6145.05 1675
6145.79 1772
6146.53 1657
6147.27 1553
6148.01 1571
6148.75 1713
6149.49 1704
6150.23 1691
6150.97 1674
6151.71 1705
6152.45 1829
6153.19 1694
6153.93 1686
6154.67 1759
6155.41 1766
6156.15 1711
6156.89 1819
6157.63 1815
6158.37 1814
6159.11 1893
6159.85 1805
6160.59 1952
6161.33 2026
6162.07 2215
6162.81 2312
6163.55 2351
6164.29 2347
6165.03 2377
6165.77 2479
6166.51 2581
6167.26 2714
6168.00 2564
6168.74 2519
6169.48 2629
6170.22 2521
6170.96 2509
6171.70 2442
6172.44 2263
6173.18 2369
6173.93 2428
6174.67 2426
6175.41 2302
6176.15 2203
6176.89 2347
6177.63 2357
6178.37 2261
6179.12 2269
6179.86 2157
6180.60 2241
6181.34 2327
6182.08 2302
6182.82 2383
6183.57 2556
6184.31 2398
6185.05 2452
6185.79 2288
6186.53 2472
6187.28 2485
6188.02 2744
6188.76 2795
6189.50 2772
6190.25 2862
6190.99 2996
6191.73 3033
6192.47 2928
6193.21 2938
6193.96 3098
6194.70 3099
6195.44 3222
6196.19 3035
6196.93 2910
6197.67 2965
6198.41 3127
6199.16 3135
6199.90 3327
6200.64 3321
6201.38 3518
6202.13 3768
6202.87 4146
6203.61 4800
6204.36 5707
6205.10 6629
6205.84 7860
6206.59 9312
6207.33 10274
6208.07 11325
6208.82 12071
6209.56 12443
6210.30 12019
6211.05 11154
6211.79 10156
6212.53 9087
6213.28 7646
6214.02 6351
6214.77 5407
6215.51 4508
6216.25 3774
6217.00 3316
6217.74 2996
6218.48 2808
6219.23 2637
6219.97 2554
6220.72 2438
6221.46 2336
6222.21 2404
6222.95 2422
6223.69 2432
6224.44 2425
6225.18 2179
6225.93 2034
6226.67 2109
6227.42 1986
6228.16 1922
6228.91 1935
6229.65 1855
6230.39 1798
6231.14 1729
6231.88 1744
6232.63 1989
6233.37 1834
6234.12 1824
6234.86 1873
6235.61 1772
6236.35 1872
6237.10 1982
6237.84 1853
6238.59 1955
6239.33 1879
6240.08 2117
6240.82 2046
6241.57 1911
6242.32 2030
6243.06 2175
6243.81 2472
6244.55 2630
6245.30 2800
6246.04 2869
6246.79 2992
6247.53 3119
6248.28 3028
6249.03 2965
6249.77 3055
6250.52 2929
6251.26 2729
6252.01 2508
6252.76 2392
6253.50 2294
6254.25 2275
6254.99 2059
6255.74 2074
6256.49 2034
6257.23 1929
6257.98 2022
6258.73 1988
6259.47 1985
6260.22 2027
6260.97 2071
6261.71 1965
6262.46 1998
6263.21 2093
6263.95 2084
6264.70 2128
6265.45 2133
6266.19 2024
6266.94 2013
6267.69 2081
6268.43 2049
6269.18 1969
6269.93 1986
6270.67 2047
6271.42 2108
6272.17 1989
6272.92 2023
6273.66 2110
6274.41 2121
6275.16 2306
6275.91 2258
6276.65 2139
6277.40 2106
6278.15 2119
6278.90 2037
6279.64 2049
6280.39 2008
6281.14 1939
6281.89 1922
6282.63 1774
6283.38 1838
6284.13 1751
6284.88 1744
6285.63 1876
6286.37 1834
6287.12 1960
6287.87 2017
6288.62 1883
6289.37 1955
6290.11 1824
6290.86 1668
6291.61 1659
6292.36 1587
6293.11 1605
6293.86 1577
6294.60 1635
6295.35 1526
6296.10 1481
6296.85 1582
6297.60 1678
6298.35 1527
6299.10 1533
6299.85 1589
6300.59 1572
6301.34 1670
6302.09 1631
6302.84 1685
6303.59 1684
6304.34 1558
6305.09 1599
6305.84 1630
6306.59 1616
6307.34 1616
6308.09 1578
6308.84 1504
6309.58 1376
6310.33 1563
6311.08 1433
6311.83 1473
6312.58 1494
6313.33 1438
6314.08 1505
6314.83 1598
6315.58 1590
6316.33 1622
6317.08 1486
6317.83 1490
6318.58 1568
6319.33 1509
6320.08 1504
6320.83 1471
6321.58 1487
6322.33 1389
6323.08 1271
6323.83 1314
6324.58 1538
6325.33 1524
6326.08 1464
6326.83 1447
6327.58 1520
6328.33 1492
6329.09 1349
6329.84 1387
6330.59 1408
6331.34 1341
6332.09 1498
6332.84 1402
6333.59 1292
6334.34 1360
6335.09 1440
6335.84 1472
6336.59 1376
6337.34 1477
6338.10 1500
6338.85 1363
6339.60 1208
6340.35 1208
6341.10 1306
6341.85 1295
6342.60 1336
6343.36 1349
6344.11 1323
6344.86 1324
6345.61 1344
6346.36 1402
6347.11 1463
6347.86 1450
6348.62 1567
6349.37 1559
6350.12 1552
6350.87 1631
6351.62 1676
6352.38 1679
6353.13 1656
6353.88 1557
6354.63 1512
6355.38 1530
6356.14 1536
6356.89 1556
6357.64 1483
6358.39 1434
6359.15 1416
6359.90 1442
6360.65 1440
6361.40 1405
6362.16 1366
6362.91 1423
6363.66 1399
6364.41 1414
6365.17 1428
6365.92 1372
6366.67 1376
6367.42 1404
6368.18 1426
6368.93 1395
6369.68 1452
6370.44 1391
6371.19 1353
6371.94 1453
6372.70 1470
6373.45 1538
6374.20 1401
6374.96 1316
6375.71 1293
6376.46 1356
6377.22 1414
6377.97 1249
6378.72 1264
6379.48 1223
6380.23 1202
6380.98 1297
6381.74 1300
6382.49 1378
6383.24 1317
6384.00 1353
6384.75 1335
6385.51 1238
6386.26 1355
6387.01 1366
6387.77 1277
6388.52 1328
6389.28 1355
6390.03 1265
6390.79 1208
6391.54 1174
6392.29 1217
6393.05 1357
6393.80 1337
6394.56 1261
6395.31 1208
6396.07 1150
6396.82 1162
6397.58 1290
6398.33 1182
6399.08 1167
6399.84 1262
6400.59 1168
6401.35 1166
6402.10 1155
6402.86 1113
6403.61 1130
6404.37 1168
6405.12 1188
6405.88 1149
6406.63 1245
6407.39 1272
6408.15 1249
6408.90 1215
6409.66 1282
6410.41 1236
6411.17 1178
6411.92 1176
6412.68 1204
6413.43 1203
6414.19 1119
6414.94 1166
6415.70 1224
6416.46 1142
6417.21 1064
6417.97 1113
6418.72 1150
6419.48 1088
6420.24 1111
6420.99 1181
6421.75 1223
6422.50 1253
6423.26 1130
6424.02 1179
6424.77 1162
6425.53 1216
6426.28 1206
6427.04 1176
6427.80 1188
6428.55 1138
6429.31 1141
6430.07 1130
6430.82 1197
6431.58 1192
6432.34 1116
6433.09 1223
6433.85 1185
6434.61 1185
6435.36 1205
6436.12 1133
6436.88 1124
6437.64 1199
6438.39 1204
6439.15 1262
6439.91 1228
6440.66 1280
6441.42 1189
6442.18 1204
6442.94 1214
6443.69 1227
6444.45 1255
6445.21 1370
6445.97 1291
6446.72 1222
6447.48 1202
6448.24 1198
6449.00 1261
6449.75 1260
6450.51 1241
6451.27 1250
6452.03 1257
6452.79 1314
6453.54 1248
6454.30 1290
6455.06 1172
6455.82 1277
6456.58 1441
6457.33 1385
6458.09 1463
6458.85 1475
6459.61 1469
6460.37 1414
6461.12 1435
6461.88 1320
6462.64 1357
6463.40 1328
6464.16 1480
6464.92 1407
6465.68 1422
6466.44 1432
6467.19 1444
6467.95 1351
6468.71 1471
6469.47 1530
6470.23 1528
6470.99 1461
6471.75 1409
6472.51 1409
6473.27 1542
6474.02 1525
6474.78 1717
6475.54 1626
6476.30 1585
6477.06 1616
6477.82 1569
6478.58 1629
6479.34 1559
6480.10 1627
6480.86 1628
6481.62 1628
6482.38 1695
6483.14 1711
6483.90 1798
6484.66 1816
6485.42 1803
6486.18 1854
6486.94 1897
6487.70 1885
6488.46 1906
6489.22 2081
6489.98 2001
6490.74 2051
6491.50 2069
6492.26 2169
6493.02 2124
6493.78 2331
6494.54 2256
6495.30 2191
6496.06 2223
6496.82 2196
6497.58 2296
6498.34 2245
6499.10 2308
6499.86 2252
6500.62 2285
6501.38 2281
6502.14 2461
6502.91 2453
6503.67 2291
6504.43 2377
6505.19 2369
6505.95 2545
6506.71 2666
6507.47 2809
6508.23 2752
6508.99 2719
6509.76 2750
6510.52 2683
6511.28 2669
6512.04 2749
6512.80 2869
6513.56 2900
6514.32 2710
6515.09 2769
6515.85 2649
6516.61 2763
6517.37 2713
6518.13 2646
6518.89 2847
6519.66 2848
6520.42 3056
6521.18 3152
6521.94 3336
6522.70 3560
6523.47 3756
6524.23 3935
6524.99 4256
6525.75 4469
6526.51 4822
6527.28 4749
6528.04 4854
6528.80 4946
6529.56 4814
6530.33 5194
6531.09 5352
6531.85 5469
6532.61 6055
6533.38 6634
6534.14 7458
6534.90 8293
6535.66 8914
6536.43 9171
6537.19 8952
6537.95 8561
6538.72 8036
6539.48 7159
6540.24 6155
6541.01 5380
6541.77 4554
6542.53 3935
6543.29 3620
6544.06 3111
6544.82 2871
6545.58 2840
6546.35 2529
6547.11 2344
6547.87 2256
6548.64 2239
6549.40 2255
6550.17 2347
6550.93 2380
6551.69 2161
6552.46 2147
6553.22 2235
6553.98 2227
6554.75 2300
6555.51 2101
6556.28 2074
6557.04 2234
6557.80 2202
6558.57 2106
6559.33 2183
6560.10 2264
6560.86 2289
6561.63 2148
6562.39 2379
6563.15 2467
6563.92 2455
6564.68 2514
6565.45 2466
6566.21 2558
6566.98 2513
6567.74 2584
6568.51 2649
6569.27 2552
6570.04 2516
6570.80 2670
6571.57 2743
6572.33 2797
6573.09 2870
6573.86 2983
6574.63 3025
6575.39 3024
6576.16 3115
6576.92 3084
6577.69 3081
6578.45 3107
6579.22 3242
6579.98 3075
6580.75 3051
6581.51 3019
6582.28 2971
6583.04 2876
6583.81 2977
6584.57 2901
6585.34 2734
6586.11 2657
6586.87 2643
6587.64 2799
6588.40 2666
6589.17 2860
6589.94 3017
6590.70 3107
6591.47 3434
6592.23 3744
6593.00 3861
6593.77 4022
6594.53 4121
6595.30 4197
6596.06 3884
6596.83 3852
6597.60 3706
6598.36 3336
6599.13 2992
6599.90 2847
6600.66 2700
6601.43 2412
6602.20 2288
6602.96 2285
6603.73 2226
6604.50 2286
6605.26 2193
6606.03 2125
6606.80 2280
6607.56 2237
6608.33 2174
6609.10 2072
6609.87 2084
6610.63 2052
6611.40 2094
6612.17 2172
6612.93 2068
6613.70 1960
6614.47 2007
6615.24 1975
6616.00 1964
6616.77 1989
6617.54 1930
6618.31 1927
6619.07 1907
6619.84 1928
6620.61 1941
6621.38 1837
6622.15 1807
6622.91 1954
6623.68 1955
6624.45 1922
6625.22 1878
6625.99 1894
6626.75 1897
6627.52 1914
6628.29 1885
6629.06 1865
6629.83 1983
6630.59 2273
6631.36 2320
6632.13 2403
6632.90 2448
6633.67 2506
6634.44 2583
6635.21 2491
6635.97 2357
6636.74 2380
6637.51 2246
6638.28 2113
6639.05 2158
6639.82 2076
6640.59 1939
6641.36 1844
6642.12 1838
6642.89 1743
6643.66 1746
6644.43 1670
6645.20 1575
6645.97 1672
6646.74 1747
6647.51 1818
6648.28 1855
6649.05 1813
6649.82 1813
6650.59 1870
6651.36 1830
6652.13 1799
6652.89 1773
6653.66 1762
6654.43 1642
6655.20 1749
6655.97 1713
6656.74 1632
6657.51 1644
6658.28 1744
6659.05 1643
6659.82 1596
6660.59 1640
6661.36 1534
6662.13 1613
6662.90 1616
6663.67 1598
6664.44 1598
6665.21 1638
6665.98 1694
6666.76 1643
6667.53 1650
6668.30 1700
6669.07 1737
6669.84 1766
6670.61 1720
6671.38 1739
6672.15 1736
6672.92 1623
6673.69 1664
6674.46 1745
6675.23 1694
6676.00 1667
6676.77 1811
6677.55 1799
6678.32 1742
6679.09 1733
6679.86 1768
6680.63 1856
6681.40 1846
6682.17 1978
6682.94 2082
6683.72 2113
6684.49 2185
6685.26 2198
6686.03 2113
6686.80 2006
6687.57 2077
6688.34 1823
6689.12 1757
6689.89 1696
6690.66 1707
6691.43 1617
6692.20 1608
6692.98 1600
6693.75 1674
6694.52 1558
6695.29 1486
6696.06 1633
6696.84 1657
6697.61 1541
6698.38 1533
6699.15 1583
6699.92 1558
6700.70 1611
6701.47 1514
6702.24 1563
6703.01 1672
6703.79 1524
6704.56 1461
6705.33 1580
6706.11 1558
6706.88 1481
6707.65 1556
6708.42 1521
6709.20 1457
6709.97 1404
6710.74 1379
6711.52 1372
6712.29 1425
6713.06 1493
6713.83 1457
6714.61 1307
6715.38 1233
6716.15 1358
6716.93 1383
6717.70 1422
6718.47 1479
6719.25 1271
6720.02 1362
6720.79 1363
6721.57 1442
6722.34 1331
6723.12 1386
6723.89 1462
6724.66 1383
6725.44 1361
6726.21 1387
6726.98 1396
6727.76 1418
6728.53 1426
6729.31 1508
6730.08 1470
6730.85 1416
6731.63 1396
6732.40 1440
6733.18 1420
6733.95 1496
6734.73 1555
6735.50 1585
6736.27 1536
6737.05 1393
6737.82 1454
6738.60 1464
6739.37 1458
6740.15 1454
6740.92 1389
6741.70 1491
6742.47 1503
6743.25 1358
6744.02 1411
6744.80 1472
6745.57 1496
6746.35 1560
6747.12 1665
6747.90 1755
6748.67 1727
6749.45 1698
6750.22 1784
6751.00 1997
6751.77 1995
6752.55 2002
6753.32 2085
6754.10 2039
6754.87 1876
6755.65 1699
6756.43 1623
6757.20 1637
6757.98 1598
6758.75 1408
6759.53 1345
6760.30 1352
6761.08 1400
6761.86 1391
6762.63 1396
6763.41 1458
6764.18 1401
6764.96 1355
6765.74 1528
6766.51 1418
6767.29 1356
6768.06 1470
6768.84 1412
6769.62 1422
6770.39 1332
6771.17 1457
6771.95 1353
6772.72 1253
6773.50 1286
6774.28 1336
6775.05 1427
6775.83 1325
6776.61 1315
6777.38 1293
6778.16 1344
6778.94 1298
6779.71 1336
6780.49 1330
6781.27 1286
6782.05 1302
6782.82 1330
6783.60 1261
6784.38 1325
6785.15 1259
6785.93 1217
6786.71 1195
6787.49 1165
6788.26 1230
6789.04 1205
6789.82 1239
6790.60 1210
6791.37 1285
6792.15 1247
6792.93 1248
6793.71 1303
6794.48 1306
6795.26 1310
6796.04 1271
6796.82 1207
6797.60 1332
6798.37 1255
6799.15 1231
6799.93 1300
6800.71 1369
6801.49 1319
6802.26 1319
6803.04 1360
6803.82 1407
6804.60 1420
6805.38 1435
6806.16 1456
6806.93 1360
6807.71 1355
6808.49 1327
6809.27 1268
6810.05 1272
6810.83 1273
6811.61 1330
6812.39 1471
6813.16 1343
6813.94 1253
6814.72 1251
6815.50 1254
6816.28 1327
6817.06 1285
6817.84 1279
6818.62 1290
6819.40 1235
6820.18 1359
6820.96 1249
6821.73 1227
6822.51 1336
6823.29 1304
6824.07 1228
6824.85 1246
6825.63 1192
6826.41 1149
6827.19 1192
6827.97 1276
6828.75 1222
6829.53 1144
6830.31 1243
6831.09 1168
6831.87 1179
6832.65 1186
6833.43 1227
6834.21 1263
6834.99 1258
6835.77 1250
6836.55 1279
6837.33 1277
6838.11 1244
6838.89 1196
6839.67 1198
6840.45 1248
6841.23 1301
6842.01 1255
6842.79 1304
6843.57 1294
6844.35 1324
6845.14 1334
6845.92 1466
6846.70 1600
6847.48 1830
6848.26 2092
6849.04 2080
6849.82 2406
6850.60 2358
6851.38 2453
6852.16 2330
6852.94 2221
6853.73 2042
6854.51 1844
6855.29 1775
6856.07 1628
6856.85 1530
6857.63 1478
6858.41 1467
6859.20 1442
6859.98 1294
6860.76 1286
6861.54 1351
6862.32 1323
6863.10 1379
6863.89 1314
6864.67 1379
6865.45 1356
6866.23 1364
6867.01 1440
6867.79 1467
6868.58 1455
6869.36 1407
6870.14 1333
6870.92 1319
6871.71 1215
6872.49 1397
6873.27 1356
6874.05 1297
6874.83 1411
6875.62 1421
6876.40 1572
6877.18 1538
6877.96 1473
6878.75 1506
6879.53 1540
6880.31 1655
6881.10 1737
6881.88 1716
6882.66 1884
6883.44 1858
6884.23 2131
6885.01 2383
6885.79 2480
6886.58 2662
6887.36 2640
6888.14 2663
6888.92 2755
6889.71 2418
6890.49 2343
6891.27 2209
6892.06 1987
6892.84 1783
6893.62 1726
6894.41 1756
6895.19 1698
6895.98 1768
6896.76 1667
6897.54 1691
6898.33 1783
6899.11 1831
6899.89 1711
6900.68 1648
6901.46 1720
6902.25 1723
6903.03 1638
6903.81 1689
6904.60 1746
6905.38 1840
6906.17 1819
6906.95 1860
6907.73 1713
6908.52 1661
6909.30 1639
6910.09 1563
6910.87 1602
6911.66 1576
6912.44 1537
6913.23 1520
6914.01 1652
6914.79 1571
6915.58 1495
6916.36 1542
6917.15 1527
6917.93 1584
6918.72 1589
6919.50 1670
6920.29 1626
6921.07 1549
6921.86 1540
6922.64 1532
6923.43 1605
6924.21 1635
6925.00 1604
6925.78 1655
6926.57 1671
6927.36 1593
6928.14 1745
6928.93 1752
6929.71 1739
6930.50 1826
6931.28 1967
6932.07 1894
6932.85 1906
6933.64 1842
6934.43 1884
6935.21 1899
6936.00 1821
6936.78 1877
6937.57 1889
6938.36 1923
6939.14 1888
6939.93 1845
6940.71 1866
6941.50 1974
6942.29 1998
6943.07 2220
6943.86 2180
6944.64 2066
6945.43 2103
6946.22 2148
6947.00 2080
6947.79 2176
6948.58 2305
6949.36 2284
6950.15 2320
6950.94 2134
6951.72 2177
6952.51 2044
6953.30 2177
6954.08 2223
6954.87 2253
6955.66 2244
6956.45 2376
6957.23 2388
6958.02 2417
6958.81 2337
6959.59 2402
6960.38 2227
6961.17 2274
6961.96 2389
6962.74 2361
6963.53 2202
6964.32 2321
6965.11 2413
6965.89 2454
6966.68 2341
6967.47 2416
6968.26 2524
6969.04 2664
6969.83 2563
6970.62 2724
6971.41 2759
6972.20 2644
6972.98 2652
6973.77 2758
6974.56 2801
6975.35 2742
6976.14 2941
6976.92 2906
6977.71 2958
6978.50 3168
6979.29 3378
6980.08 3746
6980.87 4168
6981.65 4592
6982.44 5232
6983.23 5697
6984.02 6054
6984.81 6854
6985.60 7047
6986.39 7001
6987.17 6552
6987.96 6130
6988.75 5625
6989.54 5221
6990.33 4469
6991.12 3948
6991.91 3558
6992.70 3498
6993.49 3602
6994.28 3581
6995.06 3816
6995.85 4182
6996.64 4766
6997.43 5383
6998.22 5933
6999.01 6281
6999.80 6362
7000.59 6530
7001.38 6300
7002.17 5731
7002.96 4977
7003.75 4440
7004.54 3769
7005.33 3181
7006.12 2882
7006.91 2485
7007.70 2466
7008.49 2451
7009.28 2321
7010.07 2403
7010.86 2483
7011.65 2439
7012.44 2354
7013.23 2490
7014.02 2445
7014.81 2341
7015.60 2386
7016.39 2241
7017.18 2226
7017.97 2027
7018.76 1978
7019.55 2027
7020.34 2083
7021.13 1901
7021.92 2074
7022.71 1998
7023.51 2089
7024.30 2160
7025.09 2225
7025.88 2233
7026.67 2167
7027.46 2103
7028.25 2068
7029.04 1959
7029.83 1935
7030.63 1905
7031.42 1913
7032.21 1870
7033.00 1847
7033.79 1822
7034.58 1926
7035.37 1881
7036.16 2014
7036.96 1991
7037.75 2064
7038.54 2175
7039.33 1997
7040.12 2003
7040.92 2072
7041.71 2064
7042.50 2036
7043.29 1999
7044.08 1996
7044.87 1967
7045.67 1983
7046.46 2021
7047.25 2172
7048.04 2308
7048.84 2344
7049.63 2485
7050.42 2341
7051.21 2235
7052.00 2189
7052.80 2154
7053.59 1969
7054.38 1811
7055.18 1725
7055.97 1793
7056.76 1827
7057.55 1790
7058.35 1791
7059.14 1792
7059.93 1831
7060.72 1820
7061.52 1913
7062.31 1906
7063.10 1932
7063.90 1829
7064.69 1706
7065.48 1725
7066.28 1745
7067.07 1749
7067.86 1901
7068.66 1870
7069.45 1867
7070.24 1927
7071.04 1784
7071.83 1755
7072.62 1722
7073.42 1763
7074.21 1601
7075.00 1632
7075.80 1634
7076.59 1578
7077.39 1661
7078.18 1678
7078.97 1708
7079.77 1778
7080.56 1740
7081.36 1627
7082.15 1607
7082.94 1734
7083.74 1888
7084.53 1862
7085.33 1897
7086.12 1983
7086.92 2040
7087.71 2202
7088.50 2126
7089.30 1896
7090.09 1909
7090.89 1835
7091.68 1790
7092.48 1630
7093.27 1474
7094.07 1509
7094.86 1457
7095.66 1340
7096.45 1312
7097.25 1263
7098.04 1276
7098.84 1286
7099.63 1231
7100.43 1273
7101.22 1253
7102.02 1215
7102.81 1227
7103.61 1185
7104.40 1248
7105.20 1202
7105.99 1172
7106.79 1152
7107.59 1193
7108.38 1205
7109.18 1117
7109.97 1173
7110.77 1159
7111.56 1207
7112.36 1243
7113.16 1185
7113.95 1205
7114.75 1209
7115.54 1161
7116.34 1123
7117.14 1189
7117.93 1233
7118.73 1197
7119.52 1112
7120.32 1171
7121.12 1192
7121.91 1124
7122.71 1150
7123.51 1191
7124.30 1201
7125.10 1116
7125.90 1211
7126.69 1185
7127.49 1279
7128.29 1183
7129.08 1247
7129.88 1250
7130.68 1150
7131.47 1244
7132.27 1108
7133.07 1209
7133.86 1143
7134.66 1143
7135.46 1075
7136.26 1121
7137.05 1166
7137.85 1121
7138.65 1095
7139.44 1155
7140.24 1121
7141.04 1227
7141.84 1147
7142.63 1178
7143.43 1168
7144.23 1164
7145.03 1204
7145.83 1232
7146.62 1203
7147.42 1207
7148.22 1156
7149.02 1106
7149.81 1109
7150.61 1225
7151.41 1058
7152.21 1071
7153.01 1089
7153.80 1151
7154.60 1183
7155.40 1065
7156.20 1104
7157.00 1159
7157.80 1103
7158.59 1064
7159.39 1093
7160.19 1064
7160.99 1030
7161.79 1032
7162.59 1127
7163.39 1096
7164.18 1039
7164.98 1029
7165.78 1015
7166.58 982
7167.38 931
7168.18 1024
7168.98 975
7169.78 1100
7170.58 1018
7171.38 1070
7172.17 1048
7172.97 1024
7173.77 1012
7174.57 980
7175.37 972
7176.17 949
7176.97 934
7177.77 960
7178.57 1023
7179.37 1117
7180.17 1104
7180.97 1099
7181.77 1140
7182.57 1237
7183.37 1160
7184.17 1182
7184.97 1178
7185.77 1166
7186.57 1069
7187.37 1120
7188.17 1100
7188.97 1005
7189.77 904
7190.57 876
7191.37 905
7192.17 892
7192.97 942
7193.77 940
7194.57 955
7195.37 999
7196.17 995
7196.97 944
7197.77 948
7198.57 883
7199.37 976
7200.17 894
7200.97 931
7201.77 974
7202.58 949
7203.38 879
7204.18 903
7204.98 949
7205.78 962
7206.58 957
7207.38 979
7208.18 1030
7208.98 988
7209.79 955
7210.59 930
7211.39 937
7212.19 1019
7212.99 986
7213.79 997
7214.59 982
7215.40 946
7216.20 1056
7217.00 992
7217.80 944
7218.60 970
7219.40 892
7220.21 1014
7221.01 985
7221.81 1016
7222.61 1052
7223.41 959
7224.22 988
7225.02 978
7225.82 995
7226.62 1043
7227.43 1009
7228.23 957
7229.03 944
7229.83 1016
7230.63 1056
7231.44 1174
7232.24 1041
7233.04 971
7233.84 1114
7234.65 1087
7235.45 1116
7236.25 1116
7237.06 1218
7237.86 1297
7238.66 1285
7239.46 1329
7240.27 1231
7241.07 1175
7241.87 1198
7242.68 1171
7243.48 1123
7244.28 1114
7245.09 1112
7245.89 1167
7246.69 1139
7247.50 1119
7248.30 1135
7249.10 1158
7249.91 1159
7250.71 1192
7251.51 1226
7252.32 1146
7253.12 1114
7253.92 1159
7254.73 1187
7255.53 1226
7256.34 1282
7257.14 1178
7257.94 1268
7258.75 1251
7259.55 1265
7260.36 1263
7261.16 1306
7261.96 1272
7262.77 1303
7263.57 1208
7264.38 1256
7265.18 1367
7265.99 1406
7266.79 1538
7267.59 1428
7268.40 1462
7269.20 1530
7270.01 1464
7270.81 1450
7271.62 1366
7272.42 1386
7273.23 1461
7274.03 1546
7274.84 1604
7275.64 1500
7276.45 1516
7277.25 1560
7278.06 1726
7278.86 1944
7279.67 2042
7280.47 2359
7281.28 2696
7282.08 2972
7282.89 3283
7283.69 3368
7284.50 3538
7285.30 3528
7286.11 3388
7286.92 3033
7287.72 2750
7288.53 2520
7289.33 2185
7290.14 1919
7290.94 1819
7291.75 1753
7292.56 1627
7293.36 1618
7294.17 1547
7294.97 1493
7295.78 1513
7296.59 1480
7297.39 1525
7298.20 1532
7299.00 1444
7299.81 1578
7300.62 1598
7301.42 1575
7302.23 1608
7303.04 1643
7303.84 1750
7304.65 1809
7305.46 1754
7306.26 1938
7307.07 1988
7307.88 2042
7308.68 2213
7309.49 2321
7310.30 2323
7311.10 2324
7311.91 2337
7312.72 2317
7313.52 2171
7314.33 2288
7315.14 2316
7315.95 2521
7316.75 2588
7317.56 2736
7318.37 2796
7319.18 2910
7319.98 3123
7320.79 3043
7321.60 3024
7322.40 2900
7323.21 2617
7324.02 2488
7324.83 2378
7325.64 2114
7326.44 1994
7327.25 1811
7328.06 1710
7328.87 1571
7329.67 1484
7330.48 1572
7331.29 1559
7332.10 1549
7332.91 1524
7333.71 1583
7334.52 1527
7335.33 1522
7336.14 1520
7336.95 1496
7337.76 1495
7338.56 1533
7339.37 1551
7340.18 1563
7340.99 1590
7341.80 1394
7342.61 1459
7343.42 1594
7344.22 1726
7345.03 1672
7345.84 1492
7346.65 1463
7347.46 1513
7348.27 1528
7349.08 1498
7349.89 1587
7350.70 1609
7351.51 1543
7352.31 1512
7353.12 1548
7353.93 1507
7354.74 1562
7355.55 1553
7356.36 1529
7357.17 1545
7357.98 1604
7358.79 1534
7359.60 1556
7360.41 1648
7361.22 1527
7362.03 1561
7362.84 1595
7363.65 1635
7364.46 1624
7365.27 1524
7366.08 1562
7366.89 1683
7367.70 1588
7368.51 1519
7369.32 1630
7370.13 1601
7370.94 1605
7371.75 1590
7372.56 1542
7373.37 1594
7374.18 1646
7374.99 1701
7375.80 1808
7376.61 1877
7377.42 2075
7378.23 2095
7379.04 2217
7379.85 2314
7380.66 2445
7381.48 2466
7382.29 2384
7383.10 2221
7383.91 2209
7384.72 2050
7385.53 1896
7386.34 1801
7387.15 1786
7387.96 1626
7388.77 1592
7389.59 1493
7390.40 1382
7391.21 1406
7392.02 1501
7392.83 1452
7393.64 1524
7394.45 1575
7395.27 1623
7396.08 1669
7396.89 1817
7397.70 1938
7398.51 1972
7399.32 2040
7400.14 2039
7400.95 2098
7401.76 2041
7402.57 2010
7403.38 1868
7404.20 1808
7405.01 1750
7405.82 1728
7406.63 1625
7407.44 1673
7408.26 1707
7409.07 1624
7409.88 1528
7410.69 1441
7411.51 1422
7412.32 1322
7413.13 1193
7413.94 1166
7414.76 1224
7415.57 1246
7416.38 1246
7417.19 1251
7418.01 1170
7418.82 1121
7419.63 1209
7420.45 1182
7421.26 1177
7422.07 1174
7422.88 1177
7423.70 1149
7424.51 1157
7425.32 1141
7426.14 1095
7426.95 1057
7427.76 1166
7428.58 1088
7429.39 1031
7430.20 1045
7431.02 1175
7431.83 1132
7432.64 1110
7433.46 1171
7434.27 1038
7435.09 1142
7435.90 1127
7436.71 1121
7437.53 1197
7438.34 1126
7439.16 1090
7439.97 1153
7440.78 1178
7441.60 1187
7442.41 1148
7443.23 1140
7444.04 1101
7444.85 1072
7445.67 1035
7446.48 1003
7447.30 1042
7448.11 1054
7448.93 986
7449.74 1047
7450.56 1039
7451.37 1041
7452.18 965
7453.00 919
7453.81 994
7454.63 1053
7455.44 1101
7456.26 1078
7457.07 1026
7457.89 1056
7458.70 1057
7459.52 1016
7460.33 1117
7461.15 1074
7461.96 1058
7462.78 1074
7463.59 1057
7464.41 1084
7465.23 1004
7466.04 1122
7466.86 1058
7467.67 1035
7468.49 1126
7469.30 1162
7470.12 1117
7470.93 1050
7471.75 1046
7472.57 1087
7473.38 1023
7474.20 928
7475.01 960
7475.83 931
7476.65 952
7477.46 969
7478.28 920
7479.09 980
7479.91 986
7480.73 928
7481.54 918
7482.36 934
7483.18 840
7483.99 935
7484.81 956
7485.62 833
7486.44 864
7487.26 864
7488.07 870
7488.89 892
7489.71 946
7490.52 883
7491.34 825
7492.16 859
7492.98 908
7493.79 846
7494.61 910
7495.43 863
7496.24 816
7497.06 908
7497.88 891
7498.70 888
7499.51 956
7500.33 905
7501.15 840
7501.96 808
7502.78 746
7503.60 816
7504.42 847
7505.23 848
7506.05 800
7506.87 876
7507.69 884
7508.51 873
7509.32 793
7510.14 883
7510.96 836
7511.78 836
7512.59 918
7513.41 887
7514.23 749
7515.05 745
7515.87 771
7516.69 728
7517.50 822
7518.32 839
7519.14 853
7519.96 794
7520.78 733
7521.60 816
7522.41 817
7523.23 786
7524.05 860
7524.87 822
7525.69 839
7526.51 792
7527.33 796
7528.14 804
7528.96 825
7529.78 776
7530.60 742
7531.42 786
7532.24 777
7533.06 863
7533.88 800
7534.70 786
7535.52 853
7536.34 832
7537.16 833
7537.97 824
7538.79 766
7539.61 783
7540.43 853
7541.25 841
7542.07 851
7542.89 859
7543.71 779
7544.53 836
7545.35 902
7546.17 900
7546.99 958
7547.81 780
7548.63 796
7549.45 852
7550.27 924
7551.09 863
7551.91 797
7552.73 801
7553.55 836
7554.37 907
7555.19 884
7556.01 901
7556.83 907
7557.65 872
7558.47 838
7559.29 861
7560.11 955
7560.93 856
7561.76 866
7562.58 820
7563.40 892
7564.22 866
7565.04 774
7565.86 858
7566.68 844
7567.50 859
7568.32 857
7569.14 828
7569.96 955
7570.79 899
7571.61 865
7572.43 851
7573.25 834
7574.07 818
7574.89 812
7575.71 830
7576.54 869
7577.36 807
7578.18 825
7579.00 804
7579.82 804
7580.64 837
7581.46 935
7582.29 906
7583.11 903
7583.93 928
7584.75 928
7585.57 1002
7586.40 970
7587.22 1007
7588.04 1026
7588.86 1021
7589.68 968
7590.51 952
7591.33 941
7592.15 1042
7592.97 1037
7593.80 1052
7594.62 905
7595.44 889
7596.26 893
7597.09 871
7597.91 960
7598.73 927
7599.55 917
7600.38 959
7601.20 1110
7602.02 1121
7602.85 1171
7603.67 1117
7604.49 1158
7605.31 1087
7606.14 1070
7606.96 1054
7607.78 1111
7608.61 1083
7609.43 989
7610.25 1012
7611.08 949
7611.90 983
7612.72 1058
7613.55 1045
7614.37 983
7615.19 1050
7616.02 1115
7616.84 1188
7617.67 1178
7618.49 1143
7619.31 1071
7620.14 1115
7620.96 1142
7621.78 1011
7622.61 1045
7623.43 1063
7624.26 1169
7625.08 1062
7625.91 1078
7626.73 1089
7627.55 1145
7628.38 1231
7629.20 1245
7630.03 1274
7630.85 1291
7631.68 1341
7632.50 1426
7633.32 1350
7634.15 1247
7634.97 1194
7635.80 1173
7636.62 1102
7637.45 1015
7638.27 1001
7639.10 960
7639.92 890
7640.75 821
7641.57 836
7642.40 833
7643.22 952
7644.05 952
7644.87 850
7645.70 814
7646.52 787
7647.35 839
7648.17 835
7649.00 760
7649.82 846
7650.65 833
7651.48 895
7652.30 785
7653.13 700
7653.95 762
7654.78 753
7655.60 726
7656.43 793
7657.26 835
7658.08 838
7658.91 740
7659.73 791
7660.56 829
7661.39 839
7662.21 811
7663.04 819
7663.86 752
7664.69 854
7665.52 830
7666.34 798
7667.17 787
7668.00 748
7668.82 848
7669.65 888
7670.48 852
7671.30 806
7672.13 770
7672.96 805
7673.78 779
7674.61 806
7675.44 768
7676.26 768
7677.09 846
7677.92 802
7678.74 735
7679.57 746
7680.40 800
7681.22 838
7682.05 797
7682.88 815
7683.71 759
7684.53 828
7685.36 839
7686.19 769
7687.02 806
7687.84 823
7688.67 823
7689.50 772
7690.33 776
7691.15 756
7691.98 844
7692.81 830
7693.64 739
7694.47 772
7695.29 834
7696.12 910
7696.95 861
7697.78 800
7698.61 846
7699.43 842
7700.26 809
7701.09 699
7701.92 762
7702.75 799
7703.57 749
7704.40 795
7705.23 831
7706.06 800
7706.89 821
7707.72 767
7708.55 710
7709.37 749
7710.20 720
7711.03 812
7711.86 746
7712.69 776
7713.52 810
7714.35 838
7715.18 744
7716.01 759
7716.83 768
7717.66 760
7718.49 771
7719.32 688
7720.15 730
7720.98 719
7721.81 703
7722.64 718
7723.47 698
7724.30 789
7725.13 723
7725.96 801
7726.79 757
7727.62 786
7728.45 731
7729.28 755
7730.11 784
7730.94 719
7731.77 743
7732.60 752
7733.42 744
7734.25 721
7735.09 750
7735.92 692
7736.75 788
7737.58 732
7738.41 764
7739.24 789
7740.07 805
7740.90 781
7741.73 808
7742.56 841
7743.39 862
7744.22 893
7745.05 929
7745.88 1026
7746.71 1034
7747.54 1053
7748.37 991
7749.20 998
7750.03 1014
7750.86 957
7751.70 859
7752.53 888
7753.36 771
7754.19 750
7755.02 838
7755.85 799
7756.68 848
7757.51 805
7758.34 796
7759.18 773
7760.01 799
7760.84 802
7761.67 792
7762.50 803
7763.33 773
7764.16 803
7765.00 836
7765.83 796
7766.66 764
7767.49 698
7768.32 713
7769.16 815
7769.99 744
7770.82 742
7771.65 817
7772.48 755
7773.32 778
7774.15 739
7774.98 715
7775.81 725
7776.64 745
7777.48 735
7778.31 701
7779.14 739
7779.97 773
7780.81 744
7781.64 772
7782.47 838
7783.30 825
7784.14 765
7784.97 752
7785.80 788
7786.64 833
7787.47 771
7788.30 675
7789.13 748
7789.97 811
7790.80 757
7791.63 733
7792.47 754
7793.30 728
7794.13 762
7794.97 751
7795.80 752
7796.63 767
7797.47 804
7798.30 847
7799.13 836
7799.97 838
7800.80 925
7801.63 837
7802.47 837
7803.30 851
7804.13 803
7804.97 782
7805.80 777
7806.64 824
7807.47 826
7808.30 818
7809.14 813
7809.97 863
7810.81 897
7811.64 981
7812.47 923
7813.31 924
7814.14 961
7814.98 1013
7815.81 1038
7816.65 1002
7817.48 963
7818.32 1040
7819.15 1019
7819.98 911
7820.82 929
7821.65 899
7822.49 908
7823.32 1037
7824.16 1008
7824.99 1072
7825.83 1087
7826.66 1047
7827.50 1123
7828.33 1108
7829.17 1015
7830.00 1005
7830.84 952
7831.67 987
7832.51 1095
7833.34 1058
7834.18 992
7835.02 1029
7835.85 955
7836.69 1036
7837.52 1047
7838.36 1012
7839.19 1030
7840.03 989
7840.86 913
7841.70 969
7842.54 998
7843.37 1015
7844.21 934
7845.04 942
7845.88 989
7846.72 877
7847.55 851
7848.39 871
7849.22 1001
7850.06 885
7850.90 827
7851.73 839
7852.57 892
7853.41 825
7854.24 848
7855.08 898
7855.92 932
7856.75 955
7857.59 914
7858.43 933
7859.26 1049
7860.10 977
7860.94 918
7861.77 863
7862.61 923
7863.45 839
7864.28 868
7865.12 887
7865.96 872
7866.79 832
7867.63 862
7868.47 834
7869.31 822
7870.14 898
7870.98 856
7871.82 900
7872.66 900
7873.49 898
7874.33 893
7875.17 964
7876.01 1079
7876.84 1096
7877.68 1149
7878.52 1081
7879.36 1061
7880.19 994
7881.03 1036
7881.87 1022
7882.71 976
7883.55 951
7884.38 895
7885.22 968
7886.06 921
7886.90 932
7887.74 986
7888.57 1028
7889.41 1003
7890.25 1022
7891.09 970
7891.93 986
7892.77 920
7893.61 970
7894.44 976
7895.28 1054
7896.12 1003
7896.96 977
7897.80 1014
7898.64 978
7899.48 1024
7900.32 1076
7901.15 967
7901.99 940
7902.83 1093
7903.67 990
7904.51 911
7905.35 913
7906.19 906
7907.03 858
7907.87 853
7908.71 866
7909.55 848
7910.39 877
7911.22 957
7912.06 937
7912.90 983
7913.74 1183
7914.58 1166
7915.42 1109
7916.26 1122
7917.10 1098
7917.94 1063
7918.78 1126
7919.62 1143
7920.46 1114
7921.30 998
7922.14 925
7922.98 859
7923.82 886
7924.66 826
7925.50 809
7926.34 837
7927.18 791
7928.02 855
7928.86 769
7929.70 780
7930.55 821
7931.39 794
7932.23 794
7933.07 799
7933.91 827
7934.75 847
7935.59 725
7936.43 782
7937.27 856
7938.11 812
7938.95 719
7939.79 751
7940.63 835
7941.48 842
7942.32 819
7943.16 877
7944.00 881
7944.84 817
7945.68 809
7946.52 915
7947.36 868
7948.21 847
7949.05 824
7949.89 931
7950.73 883
7951.57 970
7952.41 903
7953.26 859
7954.10 829
7954.94 939
7955.78 1000
7956.62 904
7957.47 930
7958.31 949
7959.15 970
7959.99 976
7960.83 905
7961.68 920
7962.52 922
7963.36 951
7964.20 1013
7965.04 995
7965.89 997
7966.73 1024
7967.57 987
7968.41 1040
7969.26 890
7970.10 894
7970.94 912
7971.78 893
7972.63 875
7973.47 825
7974.31 782
7975.16 821
7976.00 785
7976.84 794
7977.68 800
7978.53 762
7979.37 783
7980.21 895
7981.06 798
7981.90 801
7982.74 797
7983.59 804
7984.43 815
7985.27 769
7986.12 786
7986.96 769
7987.80 775
7988.65 681
7989.49 682
7990.34 693
7991.18 690
7992.02 680
7992.87 752
7993.71 780
7994.55 707
7995.40 751
7996.24 706
7997.09 647
7997.93 646
7998.77 619
7999.62 718
8000.46 687
8001.31 744
8002.15 726
8003.00 651
8003.84 693
8004.68 676
8005.53 700
8006.37 669
8007.22 762
8008.06 699
8008.91 731
8009.75 657
8010.60 684
8011.44 614
8012.29 653
8013.13 656
8013.98 672
8014.82 614
8015.67 659
8016.51 658
8017.36 606
8018.20 671
8019.05 643
8019.89 612
8020.74 725
8021.58 667
8022.43 643
8023.27 646
8024.12 663
8024.96 653
8025.81 721
8026.66 654
8027.50 708
8028.35 663
8029.19 619
8030.04 599
8030.88 547
8031.73 619
8032.58 653
8033.42 588
8034.27 646
8035.11 652
8035.96 650
8036.81 655
8037.65 636
8038.50 656
8039.35 623
8040.19 626
8041.04 626
8041.88 565
8042.73 562
8043.58 651
8044.42 671
8045.27 651
8046.12 659
8046.96 640
8047.81 641
8048.66 597
8049.50 599
8050.35 628
8051.20 528
8052.04 611
8052.89 721
8053.74 588
8054.59 609
8055.43 655
8056.28 640
8057.13 733
8057.97 723
8058.82 634
8059.67 641
8060.52 618
8061.36 599
8062.21 639
8063.06 597
8063.91 624
8064.75 603
8065.60 634
8066.45 605
8067.30 649
8068.15 582
8068.99 568
8069.84 582
8070.69 577
8071.54 601
8072.38 608
8073.23 598
8074.08 611
8074.93 627
8075.78 591
8076.63 605
8077.47 704
8078.32 645
8079.17 610
8080.02 588
8080.87 604
8081.72 651
8082.56 673
8083.41 614
8084.26 573
8085.11 561
8085.96 612
8086.81 604
8087.66 579
8088.51 577
8089.35 633
8090.20 623
8091.05 628
8091.90 612
8092.75 607
8093.60 646
8094.45 602
8095.30 578
8096.15 586
8097.00 578
8097.85 589
8098.70 604
8099.55 631
8100.39 634
8101.24 675
8102.09 634
8102.94 623
8103.79 630
8104.64 648
8105.49 628
8106.34 646
8107.19 617
8108.04 610
8108.89 624
8109.74 577
8110.59 628
8111.44 579
8112.29 598
8113.14 618
8113.99 570
8114.84 574
8115.69 628
8116.54 647
8117.39 600
8118.24 645
8119.09 656
8119.95 678
8120.80 682
8121.65 651
8122.50 641
8123.35 634
8124.20 697
8125.05 651
8125.90 593
8126.75 651
8127.60 622
8128.45 681
8129.30 662
8130.15 631
8131.01 707
8131.86 638
8132.71 650
8133.56 620
8134.41 668
8135.26 696
8136.11 711
8136.96 668
8137.82 657
8138.67 629
8139.52 664
8140.37 687
8141.22 734
8142.07 766
8142.93 719
8143.78 739
8144.63 721
8145.48 659
8146.33 694
8147.19 653
8148.04 608
8148.89 664
8149.74 663
8150.59 731
8151.45 726
8152.30 736
8153.15 815
8154.00 758
8154.85 766
8155.71 744
8156.56 762
8157.41 695
8158.26 692
8159.12 667
8159.97 663
8160.82 677
8161.68 656
8162.53 710
8163.38 583
8164.23 613
8165.09 675
8165.94 650
8166.79 621
8167.65 638
8168.50 604
8169.35 589
8170.20 677
8171.06 612
8171.91 678
8172.76 609
8173.62 589
8174.47 617
8175.32 610
8176.18 590
8177.03 567
8177.89 597
8178.74 601
8179.59 637
8180.45 648
8181.30 606
8182.15 622
8183.01 631
8183.86 616
8184.72 582
8185.57 621
8186.42 614
8187.28 630
8188.13 654
8188.99 623
8189.84 579
8190.69 606
8191.55 624
8192.40 582
8193.26 622
8194.11 580
8194.97 643
8195.82 552
8196.68 579
8197.53 613
8198.38 614
8199.24 596
8200.09 593
8200.95 557
8201.80 564
8202.66 653
8203.51 591
8204.37 673
8205.22 618
8206.08 568
8206.93 535
8207.79 581
8208.64 577
8209.50 545
8210.35 629
8211.21 656
8212.06 612
8212.92 619
8213.78 583
8214.63 589
8215.49 568
8216.34 588
8217.20 630
8218.05 598
8218.91 596
8219.76 632
8220.62 696
8221.48 704
8222.33 681
8223.19 712
8224.04 671
8224.90 653
8225.76 664
8226.61 636
8227.47 599
8228.32 653
8229.18 590
8230.04 602
8230.89 592
8231.75 534
8232.61 591
8233.46 578
8234.32 537
8235.18 627
8236.03 578
8236.89 619
8237.75 595
8238.60 611
8239.46 526
8240.32 569
8241.17 550
8242.03 563
8242.89 560
8243.74 560
8244.60 652
8245.46 678
8246.31 678
8247.17 606
8248.03 657
8248.89 677
8249.74 629
8250.60 538
8251.46 611
8252.32 657
8253.17 613
8254.03 574
8254.89 564
8255.75 558
8256.60 554
8257.46 554
8258.32 602
8259.18 591
8260.04 532
8260.89 590
8261.75 606
8262.61 539
8263.47 551
8264.33 615
8265.18 614
8266.04 595
8266.90 611
8267.76 647
8268.62 638
8269.47 644
8270.33 589
8271.19 609
8272.05 659
8272.91 627
8273.77 593
8274.63 614
8275.48 646
8276.34 631
8277.20 613
8278.06 666
8278.92 645
8279.78 584
8280.64 611
8281.50 630
8282.36 628
8283.21 590
8284.07 593
8284.93 710
8285.79 726
8286.65 633
8287.51 682
8288.37 632
8289.23 624
8290.09 665
8290.95 716
8291.81 661
8292.67 714
8293.53 788
8294.39 684
8295.25 692
8296.11 716
8296.97 635
8297.82 597
8298.68 708
8299.54 673
8300.40 639
8301.26 624
8302.12 617
8302.98 663
8303.84 665
8304.71 660
8305.57 589
8306.43 692
8307.29 630
8308.15 678
8309.01 662
8309.87 667
8310.73 674
8311.59 649
8312.45 666
8313.31 731
8314.17 768
8315.03 724
8315.89 645
8316.75 658
8317.61 696
8318.47 717
8319.33 667
8320.20 715
8321.06 649
8321.92 664
8322.78 674
8323.64 692
8324.50 653
8325.36 683
8326.22 634
8327.09 580
8327.95 620
8328.81 661
8329.67 644
8330.53 648
8331.39 643
8332.25 641
8333.12 648
8333.98 612
8334.84 609
8335.70 586
8336.56 622
8337.42 576
8338.29 636
8339.15 634
8340.01 654
8340.87 642
8341.73 634
8342.60 638
8343.46 616
8344.32 687
8345.18 675
8346.05 736
8346.91 755
8347.77 688
8348.63 626
8349.50 707
8350.36 673
8351.22 657
8352.08 612
8352.95 628
8353.81 653
8354.67 681
8355.53 651
8356.40 666
8357.26 695
8358.12 688
8358.99 706
8359.85 750
8360.71 658
8361.58 613
8362.44 651
8363.30 638
8364.17 689
8365.03 671
8365.89 628
8366.76 699
8367.62 694
8368.48 645
8369.35 672
8370.21 723
8371.07 722
8371.94 657
8372.80 711
8373.66 726
8374.53 694
8375.39 714
8376.26 739
8377.12 790
8377.98 852
8378.85 756
8379.71 764
8380.58 789
8381.44 819
8382.30 787
8383.17 783
8384.03 797
8384.90 718
8385.76 830
8386.63 738
8387.49 767
8388.35 834
8389.22 795
8390.08 810
8390.95 825
8391.81 777
8392.68 821
8393.54 759
8394.41 757
8395.27 773
8396.14 828
8397.00 863
8397.87 795
8398.73 841
8399.60 818
8400.46 773
8401.33 831
8402.19 883
8403.06 879
8403.92 872
8404.79 906
8405.65 852
8406.52 868
8407.39 859
8408.25 902
8409.12 838
8409.98 916
8410.85 842
8411.71 889
8412.58 946
8413.44 937
8414.31 877
8415.18 926
8416.04 991
8416.91 924
8417.77 934
8418.64 984
8419.51 1027
8420.37 1049
8421.24 1087
8422.11 1058
8422.97 1100
8423.84 1133
8424.70 1195
8425.57 1068
8426.44 1102
8427.30 1099
8428.17 1175
8429.04 1172
8429.90 1162
8430.77 1180
8431.64 1269
8432.50 1172
8433.37 1194
8434.24 1291
8435.10 1334
8435.97 1386
8436.84 1364
8437.71 1422
8438.57 1410
8439.44 1533
8440.31 1580
8441.17 1523
8442.04 1624
8442.91 1686
8443.78 1656
8444.64 1637
8445.51 1577
8446.38 1615
8447.25 1597
8448.11 1577
8448.98 1680
8449.85 1729
8450.72 1861
8451.58 1956
8452.45 2176
8453.32 2409
8454.19 2698
8455.06 2967
8455.92 2990
8456.79 3028
8457.66 3132
8458.53 2975
8459.40 2838
8460.27 2600
8461.13 2281
8462.00 2191
8462.87 2012
8463.74 2095
8464.61 2203
8465.48 2441
8466.34 2638
8467.21 3062
8468.08 3725
8468.95 4057
8469.82 4417
8470.69 4324
8471.56 4099
8472.42 3804
8473.29 3312
8474.16 2880
8475.03 2516
8475.90 1949
8476.77 1737
8477.64 1469
8478.51 1352
8479.38 1270
8480.25 1267
8481.12 1184
8481.99 1214
8482.85 1184
8483.72 1158
8484.59 1200
8485.46 1249
8486.33 1247
8487.20 1188
8488.07 1219
8488.94 1251
8489.81 1236
8490.68 1196
8491.55 1155
8492.42 1137
8493.29 1306
8494.16 1199
8495.03 1153
8495.90 1259
8496.77 1335
8497.64 1191
8498.51 1234
8499.38 1243
8500.25 1165
8501.12 1102
8501.99 1162
8502.86 1158
8503.73 1178
8504.60 1241
8505.47 1235
8506.34 1330
8507.22 1292
8508.09 1395
8508.96 1392
8509.83 1365
8510.70 1338
8511.57 1309
8512.44 1224
8513.31 1225
8514.18 1168
8515.05 1086
8515.92 1121
8516.80 1093
8517.67 1100
8518.54 1179
8519.41 1147
8520.28 1110
8521.15 1172
8522.02 1110
8522.89 1205
8523.77 1094
8524.64 1148
8525.51 1212
8526.38 1166
8527.25 1154
8528.12 1158
8529.00 1182
8529.87 1247
8530.74 1211
8531.61 1181
8532.48 1195
8533.36 1199
8534.23 1268
8535.10 1265
8535.97 1182
8536.84 1233
8537.72 1168
8538.59 1170
8539.46 1124
8540.33 1127
8541.21 1121
8542.08 1116
8542.95 1137
8543.82 1157
8544.70 1160
8545.57 1185
8546.44 1182
8547.31 1196
8548.19 1190
8549.06 1208
8549.93 1172
8550.80 1117
8551.68 1160
8552.55 1229
8553.42 1311
8554.30 1219
8555.17 1143
8556.04 1110
8556.92 1110
8557.79 998
8558.66 990
8559.54 1026
8560.41 1048
8561.28 1014
8562.16 930
8563.03 902
8563.90 933
8564.78 929
8565.65 907
8566.52 957
8567.40 981
8568.27 943
8569.15 944
8570.02 946
8570.89 1037
8571.77 909
8572.64 856
8573.51 896
8574.39 913
8575.26 880
8576.14 834
8577.01 860
8577.89 879
8578.76 1002
8579.63 881
8580.51 817
8581.38 803
8582.26 892
8583.13 905
8584.01 838
8584.88 833
8585.76 891
8586.63 860
8587.51 909
8588.38 889
8589.26 838
8590.13 957
8591.00 948
8591.88 887
8592.75 825
8593.63 818
8594.51 922
8595.38 833
8596.26 880
8597.13 917
8598.01 864
8598.88 840
8599.76 853
8600.63 912
8601.51 934
8602.38 797
8603.26 849
8604.13 870
8605.01 880
8605.89 903
8606.76 906
8607.64 894
8608.51 917
8609.39 879
8610.26 929
8611.14 942
8612.02 952
8612.89 937
8613.77 932
8614.65 912
8615.52 871
8616.40 909
8617.27 905
8618.15 849
8619.03 934
8619.90 913
8620.78 976
8621.66 969
8622.53 987
8623.41 970
8624.29 975
8625.16 1016
8626.04 1072
8626.92 1031
8627.79 1066
8628.67 1039
8629.55 995
8630.42 1012
8631.30 996
8632.18 978
8633.05 997
8633.93 909
8634.81 1006
8635.69 1066
8636.56 1011
8637.44 1046
8638.32 1110
8639.20 1164
8640.07 1105
8640.95 1155
8641.83 1018
8642.71 1082
8643.58 1079
8644.46 1133
8645.34 1139
8646.22 1218
8647.09 1167
8647.97 1169
8648.85 1112
8649.73 1160
8650.61 1122
8651.48 1281
8652.36 1327
8653.24 1178
8654.12 1131
8655.00 1198
8655.87 1309
8656.75 1190
8657.63 1203
8658.51 1184
8659.39 1119
8660.27 1128
8661.14 1256
8662.02 1240
8662.90 1219
8663.78 1260
8664.66 1274
8665.54 1284
8666.42 1253
8667.30 1383
8668.17 1422
8669.05 1515
8669.93 1561
8670.81 1796
8671.69 1936
8672.57 2063
8673.45 2220
8674.33 2261
8675.21 2234
8676.09 2220
8676.97 2073
8677.84 1851
8678.72 1771
8679.60 1748
8680.48 1552
8681.36 1587
8682.24 1420
8683.12 1429
8684.00 1377
8684.88 1438
8685.76 1500
8686.64 1683
8687.52 1898
8688.40 1980
8689.28 2353
8690.16 2597
8691.04 2873
8691.92 3162
8692.80 3152
8693.68 3048
8694.56 2810
8695.44 2519
8696.32 2270
8697.20 1875
8698.08 1679
8698.96 1576
8699.84 1309
8700.72 1229
8701.60 1101
8702.48 1080
8703.37 1013
8704.25 1013
8705.13 1041
8706.01 1010
8706.89 987
8707.77 1016
8708.65 969
8709.53 951
8710.41 1009
8711.29 1038
8712.17 970
8713.06 914
8713.94 950
8714.82 919
8715.70 931
8716.58 939
8717.46 929
8718.34 936
8719.22 920
8720.11 962
8720.99 901
8721.87 896
8722.75 933
8723.63 960
8724.51 999
8725.40 982
8726.28 979
8727.16 1048
8728.04 1062
8728.92 1010
8729.81 1049
8730.69 1027
8731.57 1098
8732.45 1086
8733.33 1001
8734.22 1003
8735.10 955
8735.98 942
8736.86 944
8737.75 902
8738.63 914
8739.51 921
8740.39 859
8741.28 858
8742.16 888
8743.04 949
8743.92 885
8744.81 894
8745.69 868
8746.57 884
8747.46 943
8748.34 826
8749.22 780
8750.10 845
8750.99 960
8751.87 962
8752.75 923
8753.64 919
8754.52 922
8755.40 941
8756.29 929
8757.17 987
8758.05 1022
8758.94 996
8759.82 983
8760.70 979
8761.59 922
8762.47 919
8763.35 1002
8764.24 943
8765.12 891
8766.01 971
8766.89 1108
8767.77 996
8768.66 965
8769.54 959
8770.43 976
8771.31 938
8772.19 1012
8773.08 937
8773.96 932
8774.85 897
8775.73 863
8776.62 858
8777.50 865
8778.38 869
8779.27 854
8780.15 888
8781.04 871
8781.92 883
8782.81 856
8783.69 838
8784.58 844
8785.46 891
8786.35 824
8787.23 861
8788.12 803
8789.00 862
8789.89 872
8790.77 848
8791.66 888
8792.54 865
8793.43 915
8794.31 921
8795.20 880
8796.08 889
8796.97 786
8797.85 796
8798.74 772
8799.62 793
8800.51 802
8801.40 796
8802.28 775
8803.17 761
8804.05 800
8804.94 781
8805.82 779
8806.71 686
8807.60 772
8808.48 791
8809.37 723
8810.25 741
8811.14 706
8812.03 675
8812.91 779
8813.80 729
8814.69 731
8815.57 711
8816.46 688
8817.34 803
8818.23 734
8819.12 678
8820.00 731
8820.89 703
8821.78 697
8822.66 697
8823.55 684
8824.44 701
8825.32 662
8826.21 700
8827.10 785
8827.99 732
8828.87 685
8829.76 651
8830.65 758
8831.53 675
8832.42 663
8833.31 609
8834.20 644
8835.08 702
8835.97 724
8836.86 661
8837.74 616
8838.63 636
8839.52 648
8840.41 682
8841.30 606
8842.18 618
8843.07 653
8843.96 662
8844.85 651
8845.73 636
8846.62 702
8847.51 693
8848.40 614
8849.29 603
8850.17 615
8851.06 565
8851.95 578
8852.84 619
8853.73 642
8854.61 623
8855.50 604
8856.39 605
8857.28 561
8858.17 576
8859.06 571
8859.95 591
8860.83 537
8861.72 551
8862.61 617
8863.50 619
8864.39 648
8865.28 581
8866.17 601
8867.06 644
8867.94 624
8868.83 532
8869.72 552
8870.61 550
8871.50 573
8872.39 585
8873.28 562
8874.17 509
8875.06 552
8875.95 553
8876.84 538
8877.73 531
8878.62 564
8879.51 572
8880.40 580
8881.28 535
8882.17 611
8883.06 610
8883.95 536
8884.84 603
8885.73 579
8886.62 605
8887.51 534
8888.40 535
8889.29 557
8890.18 534
8891.07 474
8891.96 529
8892.85 487
8893.74 503
8894.63 578
8895.53 535
8896.42 502
8897.31 487
8898.20 539
8899.09 524
8899.98 535
8900.87 522
8901.76 488
8902.65 520
8903.54 506
8904.43 466
8905.32 516
8906.21 517
8907.10 509
8907.99 490
8908.89 471
8909.78 493
8910.67 525
8911.56 480
8912.45 526
8913.34 450
8914.23 486
8915.12 503
8916.02 513
8916.91 513
8917.80 487
8918.69 468
8919.58 480
8920.47 522
8921.36 529
8922.26 503
8923.15 519
8924.04 482
8924.93 485
8925.82 443
8926.72 507
8927.61 486
8928.50 486
8929.39 471
8930.28 409
8931.18 472
8932.07 473
8932.96 488
8933.85 480
8934.75 411
8935.64 473
8936.53 520
8937.42 471
8938.31 458
8939.21 461
8940.10 451
8940.99 453
8941.89 497
8942.78 482
8943.67 453
8944.56 446
8945.46 493
8946.35 535
8947.24 508
8948.14 537
8949.03 482
8949.92 485
8950.81 460
8951.71 467
8952.60 389
8953.49 424
8954.39 466
8955.28 468
8956.17 507
8957.07 526
8957.96 529
8958.85 460
8959.75 452
8960.64 490
8961.54 459
8962.43 511
8963.32 452
8964.22 439
8965.11 426
8966.00 445
8966.90 497
8967.79 458
8968.69 534
8969.58 472
8970.47 461
8971.37 483
8972.26 445
8973.16 441
8974.05 485
8974.95 464
8975.84 436
8976.73 476
8977.63 468
8978.52 463
8979.42 448
8980.31 470
8981.21 473
8982.10 476
8983.00 427
8983.89 446
8984.79 462
8985.68 412
8986.58 422
8987.47 437
8988.37 441
8989.26 471
8990.16 458
8991.05 444
8991.95 406
8992.84 466
8993.74 435
8994.63 465
8995.53 423
8996.42 446
8997.32 461
8998.21 487
8999.11 511
9000.01 436
9000.90 441
9001.80 502
9002.69 493
9003.59 416
9004.48 398
9005.38 491
9006.28 450
9007.17 425
9008.07 401
9008.96 405
9009.86 427
9010.76 438
9011.65 420
9012.55 430
9013.45 457
9014.34 418
9015.24 434
9016.13 443
9017.03 424
9017.93 468
9018.82 430
9019.72 470
9020.62 496
9021.51 484
9022.41 463
9023.31 475
9024.20 480
9025.10 434
9026.00 427
9026.89 431
9027.79 509
9028.69 389
9029.59 374
9030.48 382
9031.38 438
9032.28 386
9033.17 430
9034.07 424
9034.97 435
9035.87 449
9036.76 515
9037.66 454
9038.56 432
9039.46 455
9040.35 480
9041.25 419
9042.15 406
9043.05 396
9043.94 418
9044.84 437
9045.74 431
9046.64 348
9047.54 428
9048.43 432
9049.33 502
9050.23 497
9051.13 509
9052.03 476
9052.92 459
9053.82 455
9054.72 439
9055.62 469
9056.52 427
9057.42 457
9058.32 506
9059.21 432
9060.11 439
9061.01 429
9061.91 445
9062.81 415
9063.71 498
9064.61 480
9065.50 474
9066.40 499
9067.30 429
9068.20 434
9069.10 471
9070.00 463
9070.90 462
9071.80 464
9072.70 439
9073.60 447
9074.50 475
9075.40 447
9076.29 413
9077.19 460
9078.09 493
9078.99 412
9079.89 465
9080.79 459
9081.69 490
9082.59 436
9083.49 465
9084.39 471
9085.29 545
9086.19 464
9087.09 460
9087.99 478
9088.89 541
9089.79 584
9090.69 488
9091.59 511
9092.49 468
9093.39 480
9094.29 465
9095.19 518
9096.09 486
9096.99 465
9097.89 477
9098.79 508
9099.69 501
9100.60 479
9101.50 441
9102.40 459
9103.30 490
9104.20 432
9105.10 445
9106.00 458
9106.90 479
9107.80 391
9108.70 403
9109.60 465
9110.50 471
9111.41 476
9112.31 421
9113.21 419
9114.11 449
9115.01 462
9115.91 431
9116.81 421
9117.72 442
9118.62 486
9119.52 419
9120.42 439
9121.32 422
9122.22 491
9123.12 443
9124.03 442
9124.93 490
9125.83 472
9126.73 489
9127.63 482
9128.54 429
9129.44 411
9130.34 464
9131.24 478
9132.14 409
9133.05 429
9133.95 421
9134.85 458
9135.75 412
9136.66 410
9137.56 420
9138.46 433
9139.36 437
9140.27 440
9141.17 456
9142.07 383
9142.97 444
9143.88 407
9144.78 421
9145.68 487
9146.59 464
9147.49 453
9148.39 498
9149.29 460
9150.20 401
9151.10 458
9152.00 432
9152.91 432
9153.81 411
9154.71 416
9155.62 471
9156.52 506
9157.42 398
9158.33 417
9159.23 437
9160.13 463
9161.04 390
9161.94 420
9162.84 386
9163.75 451
9164.65 446
9165.56 404
9166.46 403
9167.36 369
9168.27 463
9169.17 445
9170.08 407
9170.98 412
9171.88 429
9172.79 453
9173.69 405
9174.60 389
9175.50 384
9176.41 435
9177.31 410
9178.21 413
9179.12 417
9180.02 403
9180.93 401
9181.83 470
9182.74 477
9183.64 420
9184.55 385
9185.45 397
9186.36 416
9187.26 456
9188.17 407
9189.07 465
9189.98 438
9190.88 430
9191.79 454
9192.69 430
9193.60 441
9194.50 431
9195.41 442
9196.31 412
9197.22 438
9198.12 467
9199.03 502
9199.93 502
9200.84 461
9201.75 515
9202.65 462
9203.56 474
9204.46 478
9205.37 479
9206.27 467
9207.18 474
9208.09 435
9208.99 463
9209.90 448
9210.80 451
9211.71 417
9212.62 435
9213.52 462
9214.43 509
9215.34 521
9216.24 477
9217.15 430
9218.05 472
9218.96 478
9219.87 522
9220.77 490
9221.68 422
9222.59 430
9223.49 473
9224.40 466
9225.31 441
9226.21 427
9227.12 424
9228.03 425
9228.93 379
9229.84 410
9230.75 430
9231.66 390
9232.56 418
9233.47 461
9234.38 412
9235.28 373
9236.19 439
9237.10 423
9238.01 481
9238.91 446
9239.82 402
9240.73 430
9241.64 503
9242.54 376
9243.45 408
9244.36 389
9245.27 404
9246.18 402
9247.08 455
9247.99 373
9248.90 414
9249.81 447
9250.71 414
9251.62 378
9252.53 482
9253.44 444
9254.35 439
9255.26 444
9256.16 450
9257.07 480
9257.98 457
9258.89 414
9259.80 414
9260.71 397
9261.61 409
9262.52 413
9263.43 362
9264.34 399
9265.25 427
9266.16 398
9267.07 388
9267.98 451
9268.88 421
9269.79 422
9270.70 449
9271.61 469
9272.52 472
9273.43 477
9274.34 445
9275.25 403
9276.16 402
9277.07 439
9277.98 442
9278.89 467
9279.80 431
9280.70 460
9281.61 455
9282.52 491
9283.43 468
9284.34 428
9285.25 433
9286.16 480
9287.07 505
9287.98 413
9288.89 397
9289.80 400
9290.71 431
9291.62 455
9292.53 409
9293.44 437
9294.35 458
9295.26 478
9296.17 413
9297.08 449
9297.99 457
9298.90 417
9299.81 470
9300.73 483
9301.64 429
9302.55 476
9303.46 498
9304.37 449
9305.28 528
9306.19 565
9307.10 489
9308.01 540
9308.92 537
9309.83 501
9310.74 483
9311.65 587
9312.57 493
9313.48 456
9314.39 468
9315.30 509
9316.21 419
9317.12 490
9318.03 453
9318.94 484
9319.86 495
9320.77 482
9321.68 442
9322.59 416
9323.50 459
9324.41 420
9325.33 448
9326.24 458
9327.15 418
9328.06 399
9328.97 454
9329.88 480
9330.80 479
9331.71 453
9332.62 476
9333.53 459
9334.44 469
9335.36 462
9336.27 480
9337.18 403
9338.09 412
9339.01 498
9339.92 454
9340.83 460
9341.74 413
9342.66 447
9343.57 462
9344.48 455
9345.39 474
9346.31 437
9347.22 447
9348.13 419
9349.05 443
9349.96 469
9350.87 436
9351.78 420
9352.70 432
9353.61 456
9354.52 426
9355.44 401
9356.35 422
9357.26 412
9358.18 477
9359.09 488
9360.00 453
9360.92 462
9361.83 431
9362.74 424
9363.66 447
9364.57 456
9365.48 478
9366.40 445
9367.31 449
9368.23 439
9369.14 412
9370.05 465
9370.97 444
9371.88 486
9372.80 470
9373.71 502
9374.62 437
9375.54 459
9376.45 547
9377.37 511
9378.28 488
9379.19 438
9380.11 431
9381.02 446
9381.94 507
9382.85 543
9383.77 455
9384.68 460
9385.60 537
9386.51 532
9387.43 539
9388.34 514
9389.26 517
9390.17 542
9391.09 541
9392.00 561
9392.91 552
9393.83 529
9394.75 488
9395.66 552
9396.58 550
9397.49 504
9398.41 548
9399.32 528
9400.24 486
9401.15 506
9402.07 507
9402.98 483
9403.90 506
9404.81 495
9405.73 481
9406.65 475
9407.56 471
9408.48 476
9409.39 436
9410.31 481
9411.22 464
9412.14 459
9413.06 459
9413.97 469
9414.89 469
9415.80 458
9416.72 461
9417.64 505
9418.55 453
9419.47 411
9420.39 479
9421.30 508
9422.22 481
9423.14 542
9424.05 541
9424.97 503
9425.88 482
9426.80 518
9427.72 494
9428.64 438
9429.55 517
9430.47 562
9431.39 484
9432.30 499
9433.22 500
9434.14 490
9435.05 540
9435.97 580
9436.89 492
9437.81 519
9438.72 537
9439.64 519
9440.56 493
9441.47 481
9442.39 481
9443.31 574
9444.23 512
9445.14 525
9446.06 539
9446.98 513
9447.90 518
9448.81 510
9449.73 531
9450.65 544
9451.57 583
9452.49 501
9453.40 534
9454.32 525
9455.24 565
9456.16 594
9457.08 583
9457.99 552
9458.91 525
9459.83 529
9460.75 561
9461.67 459
9462.59 508
9463.50 466
9464.42 526
9465.34 529
9466.26 537
9467.18 498
9468.10 461
9469.02 488
9469.94 467
9470.85 494
9471.77 557
9472.69 548
9473.61 515
9474.53 531
9475.45 504
9476.37 525
9477.29 504
9478.21 508
9479.13 567
9480.04 570
9480.96 513
9481.88 549
9482.80 594
9483.72 545
9484.64 528
9485.56 592
9486.48 592
9487.40 631
9488.32 512
9489.24 515
9490.16 602
9491.08 529
9492.00 506
9492.92 565
9493.84 587
9494.76 555
9495.68 524
9496.60 527
9497.52 553
9498.44 556
9499.36 573
9500.28 535
9501.20 539
9502.12 531
9503.04 522
9503.96 592
9504.88 544
9505.80 534
9506.72 594
9507.64 531
9508.56 575
9509.48 576
9510.41 539
9511.33 548
9512.25 578
9513.17 571
9514.09 640
9515.01 613
9515.93 670
9516.85 699
9517.77 607
9518.69 601
9519.61 632
9520.54 677
9521.46 614
9522.38 669
9523.30 606
9524.22 668
9525.14 614
9526.06 707
9526.99 720
9527.91 717
9528.83 779
9529.75 839
9530.67 871
9531.59 943
9532.52 982
9533.44 943
9534.36 910
9535.28 876
9536.20 826
9537.13 834
9538.05 712
9538.97 638
9539.89 626
9540.81 668
9541.74 668
9542.66 683
9543.58 672
9544.50 651
9545.43 675
9546.35 656
9547.27 583
9548.19 631
9549.12 641
9550.04 627
9550.96 593
9551.88 601
9552.81 613
9553.73 660
9554.65 606
9555.58 666
9556.50 693
9557.42 718
9558.34 735
9559.27 663
9560.19 663
9561.11 666
9562.04 697
9562.96 715
9563.88 598
9564.81 552
9565.73 624
9566.65 619
9567.58 643
9568.50 690
9569.43 650
9570.35 606
9571.27 618
9572.20 652
9573.12 599
9574.04 634
9574.97 625
9575.89 624
9576.82 609
9577.74 661
9578.66 626
9579.59 570
9580.51 617
9581.44 589
9582.36 575
9583.28 591
9584.21 642
9585.13 640
9586.06 604
9586.98 631
9587.91 609
9588.83 665
9589.76 640
9590.68 620
9591.60 608
9592.53 658
9593.45 629
9594.38 659
9595.30 679
9596.23 634
9597.15 675
9598.08 670
9599.00 701
9599.93 664
9600.85 739
9601.78 696
9602.70 636
9603.63 581
9604.55 625
9605.48 698
9606.41 685
9607.33 650
9608.26 687
9609.18 731
9610.11 734
9611.03 730
9611.96 725
9612.88 740
9613.81 740
9614.74 709
9615.66 780
9616.59 780
9617.51 756
9618.44 741
9619.37 785
9620.29 728
9621.22 737
9622.14 793
9623.07 831
9624.00 799
9624.92 795
9625.85 794
9626.78 829
9627.70 800
9628.63 831
9629.55 803
9630.48 851
9631.41 826
9632.33 878
9633.26 898
9634.19 920
9635.11 854
9636.04 924
9636.97 867
9637.90 900
9638.82 1024
9639.75 941
9640.68 920
9641.60 921
9642.53 955
9643.46 990
9644.38 1018
9645.31 1041
9646.24 1107
9647.17 1076
9648.09 1229
9649.02 1242
9649.95 1132
9650.88 1182
9651.80 1183
9652.73 1173
9653.66 1113
9654.59 1037
9655.51 971
9656.44 983
9657.37 941
9658.30 914
9659.23 890
9660.15 956
9661.08 886
9662.01 940
9662.94 1011
9663.87 963
9664.80 952
9665.72 942
9666.65 970
9667.58 923
9668.51 1015
9669.44 997
9670.37 985
9671.29 987
9672.22 1078
9673.15 1090
9674.08 1095
9675.01 1050
9675.94 1108
9676.87 1020
9677.79 1022
9678.72 1045
9679.65 1001
9680.58 1009
9681.51 1036
9682.44 1049
9683.37 1070
9684.30 1095
9685.23 1052
9686.16 1085
9687.09 1101
9688.01 1099
9688.94 1191
9689.87 1192
9690.80 1127
9691.73 1149
9692.66 1112
9693.59 1171
9694.52 1191
9695.45 1227
9696.38 1289
9697.31 1327
9698.24 1326
9699.17 1381
9700.10 1368
9701.03 1351
9701.96 1260
9702.89 1169
9703.82 1093
9704.75 1082
9705.68 1074
9706.61 1106
9707.54 1052
9708.47 1070
9709.40 1205
9710.33 1174
9711.26 1204
9712.19 1245
9713.12 1237
9714.05 1234
9714.98 1230
9715.92 1218
9716.85 1230
9717.78 1237
9718.71 1178
9719.64 1138
9720.57 1046
9721.50 1020
9722.43 970
9723.36 955
9724.29 966
9725.22 968
9726.16 954
9727.09 994
9728.02 992
9728.95 1020
9729.88 1097
9730.81 1005
9731.74 1060
9732.67 1052
9733.61 1054
9734.54 1050
9735.47 969
9736.40 980
9737.33 939
9738.26 945
9739.20 984
9740.13 874
9741.06 913
9741.99 879
9742.92 901
9743.86 933
9744.79 910
9745.72 903
9746.65 834
9747.58 929
9748.52 924
9749.45 877
9750.38 803
9751.31 782
9752.25 798
9753.18 860
9754.11 821
9755.04 799
9755.98 792
9756.91 845
9757.84 807
9758.77 794
9759.71 825
9760.64 864
9761.57 829
9762.51 833
9763.44 816
9764.37 832
9765.30 827
9766.24 846
9767.17 748
9768.10 785
9769.04 850
9769.97 889
9770.90 836
9771.84 790
9772.77 803
9773.70 796
9774.64 856
9775.57 946
9776.50 930
9777.44 920
9778.37 982
9779.31 945
9780.24 969
9781.17 929
9782.11 907
9783.04 947
9783.97 897
9784.91 865
9785.84 777
9786.78 784
9787.71 785
9788.64 803
9789.58 750
9790.51 777
9791.45 771
9792.38 783
9793.32 791
9794.25 842
9795.19 798
9796.12 763
9797.05 748
9797.99 860
9798.92 780
9799.86 784
9800.79 799
9801.73 769
9802.66 737
9803.60 710
9804.53 704
9805.47 650
9806.40 666
9807.34 651
9808.27 658
9809.21 636
9810.14 693
9811.08 700
9812.01 711
9812.95 594
9813.88 633
9814.82 640
9815.75 625
9816.69 638
9817.63 642
9818.56 700
9819.50 705
9820.43 672
9821.37 668
9822.30 632
9823.24 711
9824.18 625
9825.11 617
9826.05 615
9826.98 645
9827.92 642
9828.86 618
9829.79 699
9830.73 666
9831.66 599
9832.60 628
9833.54 671
9834.47 669
9835.41 662
9836.35 656
9837.28 644
9838.22 633
9839.16 624
9840.09 624
9841.03 628
9841.97 667
9842.90 593
9843.84 661
9844.78 663
9845.71 612
9846.65 649
9847.59 625
9848.52 614
9849.46 570
9850.40 635
9851.34 646
9852.27 644
9853.21 643
9854.15 705
9855.08 754
9856.02 677
9856.96 658
9857.90 688
9858.83 715
9859.77 711
9860.71 688
9861.65 631
9862.58 707
9863.52 640
9864.46 611
9865.40 651
9866.34 606
9867.27 617
9868.21 610
9869.15 621
9870.09 543
9871.03 565
9871.96 596
9872.90 638
9873.84 611
9874.78 647
9875.72 569
9876.66 569
9877.59 570
9878.53 550
9879.47 572
9880.41 612
9881.35 642
9882.29 612
9883.23 647
9884.16 616
9885.10 611
9886.04 561
9886.98 572
9887.92 592
9888.86 623
9889.80 555
9890.74 532
9891.68 490
9892.61 574
9893.55 596
9894.49 499
9895.43 551
9896.37 572
9897.31 546
9898.25 540
9899.19 553
9900.13 546
9901.07 514
9902.01 573
9902.95 557
9903.89 532
9904.83 564
9905.77 553
9906.71 522
9907.65 550
9908.59 509
9909.53 591
9910.47 587
9911.41 575
9912.35 655
9913.29 599
9914.23 559
9915.17 548
9916.11 538
9917.05 535
9917.99 542
9918.93 480
9919.87 551
9920.81 619
9921.75 611
9922.69 632
9923.63 644
9924.57 740
9925.51 773
9926.45 820
9927.39 794
9928.33 844
9929.28 743
9930.22 691
9931.16 690
9932.10 688
9933.04 626
9933.98 616
9934.92 528
9935.86 539
9936.80 566
9937.74 551
9938.69 560
9939.63 502
9940.57 521
9941.51 549
9942.45 568
9943.39 554
9944.34 491
9945.28 504
9946.22 513
9947.16 532
9948.10 556
9949.04 510
9949.99 485
9950.93 519
9951.87 598
9952.81 549
9953.75 484
9954.70 499
9955.64 575
9956.58 510
9957.52 573
9958.46 535
9959.41 555
9960.35 563
9961.29 485
9962.23 479
9963.18 542
9964.12 555
9965.06 516
9966.00 492
9966.95 529
9967.89 545
9968.83 595
9969.77 536
9970.72 519
9971.66 518
9972.60 508
9973.55 497
9974.49 470
9975.43 500
9976.38 492
9977.32 445
9978.26 500
9979.21 510
9980.15 487
9981.09 469
9982.04 478
9982.98 450
9983.92 459
9984.87 461
9985.81 467
9986.75 445
9987.70 493
9988.64 430
9989.58 445
9990.53 455
9991.47 475
9992.42 453
9993.36 410
9994.30 477
9995.25 522
9996.19 484
9997.14 466
9998.08 493
9999.02 527
9999.97 512
10000.91 506
10001.86 475
10002.80 505
10003.75 459
10004.69 439
10005.63 471
10006.58 431
10007.52 467
10008.47 523
10009.41 490
10010.36 503
10011.30 522
10012.25 546
10013.19 448
10014.14 475
10015.08 502
10016.03 526
10016.97 436
10017.92 513
10018.86 470
10019.81 494
10020.75 410
10021.70 422
10022.64 457
10023.59 460
10024.53 505
10025.48 445
10026.42 458
10027.37 447
10028.32 423
10029.26 440
10030.21 443
10031.15 444
10032.10 469
10033.04 500
10033.99 498
10034.94 428
10035.88 478
10036.83 487
10037.77 464
10038.72 451
10039.67 422
10040.61 385
10041.56 478
10042.50 440
10043.45 417
10044.40 440
10045.34 404
10046.29 414
10047.24 446
10048.18 426
10049.13 408
10050.08 389
10051.02 444
10051.97 392
10052.92 424
10053.86 443
10054.81 418
10055.76 422
10056.70 423
10057.65 432
10058.60 403
10059.54 431
10060.49 469
10061.44 416
10062.39 380
10063.33 437
10064.28 388
10065.23 413
10066.17 417
10067.12 427
10068.07 460
10069.02 425
10069.96 364
10070.91 408
10071.86 402
10072.81 403
10073.76 387
10074.70 408
10075.65 429
10076.60 439
10077.55 442
10078.49 404
10079.44 421
10080.39 431
10081.34 404
10082.29 433
10083.23 469
10084.18 387
10085.13 451
10086.08 464
10087.03 450
10087.98 455
10088.92 467
10089.87 421
10090.82 477
10091.77 471
10092.72 454
10093.67 407
10094.62 440
10095.56 480
10096.51 469
10097.46 470
10098.41 412
10099.36 416
10100.31 385
10101.26 437
10102.21 412
10103.16 409
10104.11 407
10105.05 423
10106.00 429
10106.95 449
10107.90 418
10108.85 408
10109.80 457
10110.75 428
10111.70 369
10112.65 463
10113.60 421
10114.55 428
10115.50 417
10116.45 448
10117.40 472
10118.35 424
10119.30 422
10120.25 394
10121.20 406
10122.15 386
10123.10 413
10124.05 434
10125.00 443
10125.95 415
10126.90 412
10127.85 423
10128.80 416
10129.75 371
10130.70 415
10131.65 432
10132.60 405
10133.55 378
10134.50 463
10135.45 463
10136.40 427
10137.35 462
10138.30 469
10139.26 455
10140.21 447
10141.16 434
10142.11 451
10143.06 470
10144.01 482
10144.96 473
10145.91 448
10146.86 427
10147.81 457
10148.77 459
10149.72 506
10150.67 446
10151.62 418
10152.57 473
10153.52 474
10154.47 461
10155.43 541
10156.38 472
10157.33 457
10158.28 443
10159.23 460
10160.18 484
10161.14 451
10162.09 466
10163.04 467
10163.99 457
10164.94 533
10165.90 461
10166.85 460
10167.80 433
10168.75 519
10169.70 517
10170.66 516
10171.61 424
10172.56 518
10173.51 455
10174.47 515
10175.42 519
10176.37 526
10177.32 476
10178.28 485
10179.23 492
10180.18 483
10181.14 491
10182.09 498
10183.04 535
10183.99 547
10184.95 557
10185.90 526
10186.85 563
10187.81 598
10188.76 553
10189.71 614
10190.67 599
10191.62 605
10192.57 541
10193.53 579
10194.48 635
10195.43 628
10196.39 627
10197.34 579
10198.29 572
10199.25 591
10200.20 550
10201.15 596
10202.11 665
10203.06 626
10204.02 634
10204.97 686
10205.92 752
10206.88 726
10207.83 716
10208.79 760
10209.74 684
10210.69 654
10211.65 599
10212.60 589
10213.56 576
10214.51 585
10215.46 592
10216.42 570
10217.37 648
10218.33 542
10219.28 542
10220.24 613
10221.19 519
10222.15 533
10223.10 558
10224.06 564
10225.01 523
10225.97 489
10226.92 543
10227.88 532
10228.83 594
10229.79 609
10230.74 627
10231.70 638
10232.65 582
10233.61 637
10234.56 666
10235.52 612
10236.47 622
10237.43 594
10238.38 558
10239.34 571
10240.29 513
10241.25 520
10242.21 518
10243.16 526
10244.12 530
10245.07 472
10246.03 486
10246.98 461
10247.94 485
10248.90 459
10249.85 506
10250.81 473
10251.76 479
10252.72 450
10253.68 401
10254.63 449
10255.59 449
10256.55 476
10257.50 482
10258.46 455
10259.41 438
10260.37 427
10261.33 470
10262.28 468
10263.24 432
10264.20 404
10265.15 482
10266.11 472
10267.07 419
10268.02 411
10268.98 439
10269.94 468
10270.90 420
10271.85 433
10272.81 441
10273.77 484
10274.72 456
10275.68 448
10276.64 472
10277.60 445
10278.55 424
10279.51 431
10280.47 490
10281.43 452
10282.38 424
10283.34 426
10284.30 464
10285.26 499
10286.21 428
10287.17 376
10288.13 420
10289.09 433
10290.04 448
10291.00 471
10291.96 412
10292.92 466
10293.88 432
10294.83 433
10295.79 479
10296.75 417
10297.71 391
10298.67 464
10299.63 414
10300.58 423
10301.54 401
10302.50 428
10303.46 439
10304.42 443
10305.38 466
10306.34 421
10307.29 456
10308.25 408
10309.21 440
10310.17 397
10311.13 438
10312.09 387
10313.05 446
10314.01 432
10314.97 418
10315.92 414
10316.88 425
10317.84 421
10318.80 419
10319.76 400
10320.72 389
10321.68 425
10322.64 423
10323.60 417
10324.56 409
10325.52 470
10326.48 447
10327.44 446
10328.40 401
10329.36 394
10330.32 469
10331.28 470
10332.24 437
10333.20 421
10334.16 374
10335.12 404
10336.08 430
10337.04 467
10338.00 475
10338.96 394
10339.92 407
10340.88 365
10341.84 323
10342.80 363
10343.76 369
10344.72 408
10345.68 377
10346.64 393
10347.60 374
10348.56 396
10349.52 374
10350.48 389
10351.44 353
10352.40 420
10353.36 376
10354.32 412
10355.29 366
10356.25 334
10357.21 379
10358.17 370
10359.13 367
10360.09 380
10361.05 422
10362.01 382
10362.97 367
10363.94 349
10364.90 409
10365.86 416
10366.82 382
10367.78 424
10368.74 430
10369.70 393
10370.67 433
10371.63 397
10372.59 362
10373.55 377
10374.51 396
10375.47 446
10376.44 419
10377.40 393
10378.36 366
10379.32 422
10380.28 425
10381.25 420
10382.21 357
10383.17 368
10384.13 348
10385.10 384
10386.06 367
10387.02 394
10387.98 386
10388.95 370
10389.91 395
10390.87 380
10391.83 348
10392.80 334
10393.76 382
10394.72 414
10395.68 419
10396.65 390
10397.61 410
10398.57 398
10399.54 424
10400.50 359
10401.46 417
10402.43 422
10403.39 412
10404.35 393
10405.31 376
10406.28 390
10407.24 378
10408.20 384
10409.17 374
10410.13 404
10411.10 392
10412.06 417
10413.02 412
10413.99 453
10414.95 456
10415.91 444
10416.88 518
10417.84 536
10418.80 580
10419.77 558
10420.73 556
10421.70 530
10422.66 476
10423.63 458
10424.59 467
10425.55 446
10426.52 424
10427.48 439
10428.45 425
10429.41 418
10430.37 422
10431.34 443
10432.30 407
10433.27 358
10434.23 362
10435.20 307
10436.16 328
10437.13 358
10438.09 353
10439.06 345
10440.02 306
10440.99 326
10441.95 337
10442.92 372
10443.88 394
10444.85 383
10445.81 348
10446.78 393
10447.74 364
10448.71 346
10449.67 354
10450.64 331
10451.60 386
10452.57 349
10453.53 392
10454.50 364
10455.47 382
10456.43 378
10457.40 392
10458.36 375
10459.33 351
10460.29 360
10461.26 381
10462.23 365
10463.19 354
10464.16 369
10465.12 365
10466.09 339
10467.06 308
10468.02 330
10468.99 337
10469.95 365
10470.92 416
10471.89 407
10472.85 373
10473.82 403
10474.79 394
10475.75 405
10476.72 365
10477.69 418
10478.65 404
10479.62 373
10480.59 418
10481.55 405
10482.52 422
10483.49 412
10484.45 384
10485.42 383
10486.39 369
10487.35 412
10488.32 427
10489.29 367
10490.26 392
10491.22 407
10492.19 399
10493.16 388
10494.13 383
10495.09 380
10496.06 351
10497.03 387
10497.99 352
10498.96 372
10499.93 381
10500.90 361
10501.87 342
10502.83 364
10503.80 411
10504.77 357
10505.74 396
10506.70 397
10507.67 445
10508.64 396
10509.61 433
10510.58 396
10511.55 383
10512.51 375
10513.48 372
10514.45 371
10515.42 384
10516.39 338
10517.36 387
10518.32 356
10519.29 358
10520.26 315
10521.23 352
10522.20 389
10523.17 381
10524.14 363
10525.10 369
10526.07 324
10527.04 361
10528.01 392
10528.98 450
10529.95 412
10530.92 434
10531.89 436
10532.86 393
10533.83 368
10534.79 426
10535.76 416
10536.73 365
10537.70 362
10538.67 352
10539.64 432
10540.61 429
10541.58 406
10542.55 438
10543.52 392
10544.49 409
10545.46 366
10546.43 378
10547.40 426
10548.37 406
10549.34 431
10550.31 456
10551.28 445
10552.25 430
10553.22 450
10554.19 431
10555.16 431
10556.13 405
10557.10 460
10558.07 466
10559.04 479
10560.01 512
10560.98 621
10561.95 551
10562.92 524
10563.89 503
10564.86 462
10565.83 449
10566.81 473
10567.78 437
10568.75 418
10569.72 423
10570.69 365
10571.66 402
10572.63 397
10573.60 441
10574.57 410
10575.54 416
10576.51 388
10577.49 412
10578.46 378
10579.43 350
10580.40 399
10581.37 462
10582.34 406
10583.31 375
10584.29 377
10585.26 404
10586.23 456
10587.20 405
10588.17 419
10589.14 447
10590.12 496
10591.09 458
10592.06 410
10593.03 430
10594.00 422
10594.98 452
10595.95 442
10596.92 417
10597.89 404
10598.86 401
10599.84 415
10600.81 391
10601.78 399
10602.75 372
10603.73 378
10604.70 383
10605.67 366
10606.64 300
10607.62 366
10608.59 390
10609.56 401
10610.53 391
10611.51 366
10612.48 432
10613.45 408
10614.43 404
10615.40 396
10616.37 394
10617.34 408
10618.32 434
10619.29 403
10620.26 430
10621.24 381
10622.21 381
10623.18 398
10624.16 401
10625.13 411
10626.10 406
10627.08 415
10628.05 435
10629.02 348
10630.00 378
10630.97 412
10631.95 482
10632.92 431
10633.89 383
10634.87 411
10635.84 468
10636.81 504
10637.79 538
10638.76 523
10639.74 488
10640.71 513
10641.69 493
10642.66 474
10643.63 443
10644.61 431
10645.58 453
10646.56 403
10647.53 407
10648.51 424
10649.48 379
10650.45 368
10651.43 399
10652.40 344
10653.38 369
10654.35 368
10655.33 399
10656.30 364
10657.28 387
10658.25 386
10659.23 404
10660.20 407
10661.18 345
10662.15 412
10663.13 421
10664.10 417
10665.08 383
10666.05 363
10667.03 406
10668.00 393
10668.98 400
10669.96 428
10670.93 413
10671.91 373
10672.88 404
10673.86 373
10674.83 381
10675.81 409
10676.79 452
10677.76 426
10678.74 422
10679.71 404
10680.69 408
10681.66 417
10682.64 405
10683.62 409
10684.59 430
10685.57 369
10686.55 372
10687.52 407
10688.50 405
10689.47 402
10690.45 374
10691.43 373
10692.40 417
10693.38 401
10694.36 360
10695.33 335
10696.31 340
10697.29 306
10698.26 370
10699.24 337
10700.22 357
10701.19 326
10702.17 361
10703.15 375
10704.13 344
10705.10 357
10706.08 358
10707.06 383
10708.03 350
10709.01 327
10709.99 329
10710.97 346
10711.94 356
10712.92 380
10713.90 345
10714.88 388
10715.85 436
10716.83 376
10717.81 326
10718.79 341
10719.76 386
10720.74 348
10721.72 376
10722.70 339
10723.68 364
10724.65 348
10725.63 350
10726.61 340
10727.59 379
10728.57 394
10729.54 370
10730.52 354
10731.50 399
10732.48 383
10733.46 386
10734.44 349
10735.41 354
10736.39 332
10737.37 370
10738.35 361
10739.33 389
10740.31 340
10741.29 353
10742.26 334
10743.24 383
10744.22 359
10745.20 386
10746.18 357
10747.16 380
10748.14 330
10749.12 336
10750.10 323
10751.08 331
10752.05 318
10753.03 358
10754.01 330
10754.99 337
10755.97 326
10756.95 387
10757.93 376
10758.91 317
10759.89 337
10760.87 352
10761.85 335
10762.83 331
10763.81 343
10764.79 374
10765.77 344
10766.75 329
10767.73 343
10768.71 325
10769.69 343
10770.67 354
10771.65 358
10772.63 358
10773.61 364
10774.59 395
10775.57 373
10776.55 354
10777.53 350
10778.51 421
10779.49 428
10780.47 374
10781.45 375
10782.43 383
10783.41 355
10784.39 340
10785.38 364
10786.36 369
10787.34 395
10788.32 372
10789.30 371
10790.28 372
10791.26 343
10792.24 376
10793.22 370
10794.20 391
10795.19 347
10796.17 376
10797.15 366
10798.13 373
10799.11 356
10800.09 372
10801.07 356
10802.05 372
10803.04 356
10804.02 373
10805.00 371
10805.98 381
10806.96 343
10807.94 393
10808.93 399
10809.91 414
10810.89 377
10811.87 347
10812.85 360
10813.84 331
10814.82 364
10815.80 377
10816.78 389
10817.77 384
10818.75 338
10819.73 388
10820.71 391
10821.69 366
10822.68 364
10823.66 327
10824.64 367
10825.62 387
10826.61 366
10827.59 347
10828.57 382
10829.56 383
10830.54 383
10831.52 363
10832.50 345
10833.49 397
10834.47 410
10835.45 381
10836.44 383
10837.42 372
10838.40 375
10839.39 407
10840.37 382
10841.35 359
10842.34 393
10843.32 390
10844.30 415
10845.29 421
10846.27 443
10847.25 392
10848.24 427
10849.22 394
10850.20 393
10851.19 412
10852.17 417
10853.16 423
10854.14 397
10855.12 404
10856.11 445
10857.09 387
10858.08 420
10859.06 399
10860.04 418
10861.03 416
10862.01 388
10863.00 392
10863.98 411
10864.96 425
10865.95 437
10866.93 477
10867.92 404
10868.90 424
10869.89 405
10870.87 412
10871.86 442
10872.84 459
10873.83 419
10874.81 459
10875.80 498
10876.78 439
10877.77 458
10878.75 415
10879.74 452
10880.72 447
10881.71 479
10882.69 397
10883.68 451
10884.66 509
10885.65 505
10886.63 481
10887.62 471
10888.60 461
10889.59 529
10890.57 496
10891.56 489
10892.55 447
10893.53 509
10894.52 539
10895.50 522
10896.49 524
10897.47 505
10898.46 520
10899.45 481
10900.43 480
10901.42 527
10902.40 526
10903.39 533
10904.38 528
10905.36 514
10906.35 529
10907.34 485
10908.32 566
10909.31 492
10910.29 505
10911.28 537
10912.27 503
10913.25 542
10914.24 548
10915.23 489
10916.21 563
10917.20 578
10918.19 570
10919.17 639
10920.16 525
10921.15 451
10922.14 516
10923.12 569
10924.11 637
10925.10 589
10926.08 602
10927.07 633
10928.06 623
10929.05 593
10930.03 590
10931.02 589
10932.01 618
10933.00 570
10933.98 579
10934.97 615
10935.96 609
10936.95 582
10937.93 595
10938.92 611
10939.91 618
10940.90 609
10941.88 643
10942.87 668
10943.86 629
10944.85 722
10945.84 710
10946.82 646
10947.81 689
10948.80 683
10949.79 672
10950.78 670
10951.77 758
10952.75 707
10953.74 750
10954.73 830
10955.72 942
10956.71 936
10957.70 897
10958.69 914
10959.67 910
10960.66 863
10961.65 851
10962.64 854
10963.63 823
10964.62 795
10965.61 768
10966.60 701
10967.58 711
10968.57 619
10969.56 726
10970.55 709
10971.54 683
10972.53 667
10973.52 636
10974.51 634
10975.50 658
10976.49 674
10977.48 649
10978.47 720
10979.46 675
10980.45 664
10981.44 733
10982.43 672
10983.42 785
10984.41 789
10985.40 764
10986.38 728
10987.37 738
10988.36 718
10989.35 708
10990.34 777
10991.34 805
10992.33 824
10993.32 829
10994.31 994
10995.30 1005
10996.29 1012
10997.28 1143
10998.27 1191
10999.26 1269
11000.25 1271
11001.24 1146
11002.23 1088
11003.22 1041
11004.21 972
11005.20 906
11006.19 832
11007.18 728
11008.17 719
11009.16 685
11010.16 686
11011.15 652
11012.14 611
11013.13 594
11014.12 617
11015.11 631
11016.10 558
11017.09 581
11018.08 580
11019.08 566
11020.07 547
11021.06 576
11022.05 540
11023.04 564
11024.03 584
11025.03 600
11026.02 594
11027.01 601
11028.00 582
11028.99 579
11029.98 565
11030.98 539
11031.97 553
11032.96 574
11033.95 521
11034.94 549
11035.94 609
11036.93 638
11037.92 630
11038.91 585
11039.91 547
11040.90 555
11041.89 538
11042.88 498
11043.87 476
11044.87 531
11045.86 542
11046.85 566
11047.85 486
11048.84 517
11049.83 532
11050.82 550
11051.82 528
11052.81 506
11053.80 466
11054.80 497
11055.79 483
11056.78 483
11057.77 504
11058.77 495
11059.76 490
11060.75 496
11061.75 523
11062.74 513
11063.73 504
11064.73 473
11065.72 500
11066.71 470
11067.71 498
11068.70 512
11069.70 481
11070.69 491
11071.68 498
11072.68 521
11073.67 524
11074.66 466
11075.66 505
11076.65 529
11077.65 498
11078.64 491
11079.63 493
11080.63 520
11081.62 492
11082.62 495
11083.61 436
11084.61 476
11085.60 447
11086.59 490
11087.59 485
11088.58 447
11089.58 477
11090.57 471
11091.57 458
11092.56 476
11093.56 444
11094.55 475
11095.55 452
11096.54 498
11097.54 477
11098.53 477
11099.53 467
11100.52 445
11101.52 449
11102.51 450
11103.51 471
11104.50 441
11105.50 432
11106.49 427
11107.49 413
11108.48 410
11109.48 385
11110.47 430
11111.47 428
11112.46 406
11113.46 403
11114.46 386
11115.45 452
11116.45 479
11117.44 470
11118.44 465
11119.43 422
11120.43 480
11121.43 467
11122.42 437
11123.42 458
11124.41 396
11125.41 437
11126.41 415
11127.40 439
11128.40 447
11129.40 425
11130.39 402
11131.39 412
11132.39 419
11133.38 432
11134.38 424
11135.37 398
11136.37 445
11137.37 477
11138.37 462
11139.36 417
11140.36 403
11141.36 440
11142.35 491
11143.35 498
11144.35 457
11145.34 411
11146.34 424
11147.34 439
11148.33 411
11149.33 442
11150.33 435
11151.33 392
11152.32 407
11153.32 400
11154.32 411
11155.32 417
11156.31 471
11157.31 436
11158.31 483
11159.31 428
11160.30 417
11161.30 444
11162.30 400
11163.30 402
11164.30 450
11165.29 419
11166.29 466
11167.29 481
11168.29 475
11169.29 418
11170.28 466
11171.28 432
11172.28 435
11173.28 457
11174.28 436
11175.28 462
11176.27 448
11177.27 402
11178.27 385
11179.27 422
11180.27 382
11181.27 433
11182.27 455
11183.26 454
11184.26 501
11185.26 481
11186.26 437
11187.26 456
11188.26 457
11189.26 477
11190.26 442
11191.26 375
11192.26 424
11193.25 457
11194.25 444
11195.25 402
11196.25 437
11197.25 422
11198.25 420
11199.25 463
11200.25 470
11201.25 443
11202.25 469
11203.25 472
11204.25 442
11205.25 476
11206.25 438
11207.25 441
11208.25 438
11209.25 457
11210.25 445
11211.25 409
11212.25 405
11213.25 447
11214.25 423
11215.25 391
11216.25 389
11217.25 427
11218.25 425
11219.25 454
11220.25 422
11221.25 369
11222.25 360
11223.25 395
11224.25 434
11225.25 422
11226.25 420
11227.25 412
11228.25 449
11229.26 408
11230.26 434
11231.26 424
11232.26 407
11233.26 409
11234.26 459
11235.26 389
11236.26 370
11237.26 345
11238.27 401
11239.27 399
11240.27 349
11241.27 389
11242.27 352
11243.27 376
11244.27 356
11245.27 391
11246.28 405
11247.28 397
11248.28 394
11249.28 424
11250.28 420
11251.28 409
11252.29 392
11253.29 384
11254.29 432
11255.29 475
11256.29 423
11257.30 424
11258.30 383
11259.30 410
11260.30 406
11261.31 428
11262.31 381
11263.31 409
11264.31 431
11265.31 406
11266.32 432
11267.32 377
11268.32 375
11269.32 393
11270.33 429
11271.33 433
11272.33 441
11273.34 444
11274.34 476
11275.34 462
11276.34 506
11277.35 519
11278.35 484
11279.35 461
11280.36 473
11281.36 435
11282.36 454
11283.37 433
11284.37 430
11285.37 400
11286.38 403
11287.38 404
11288.38 384
11289.39 367
11290.39 408
11291.39 426
11292.40 414
11293.40 397
11294.40 424
11295.41 373
11296.41 388
11297.42 406
11298.42 416
11299.42 428
11300.43 396
11301.43 442
11302.44 397
11303.44 383
11304.44 431
11305.45 434
11306.45 447
11307.46 418
11308.46 432
11309.47 431
11310.47 425
11311.47 416
11312.48 442
11313.48 437
11314.49 451
11315.49 484
11316.50 466
11317.50 434
11318.51 463
11319.51 448
11320.52 417
11321.52 409
11322.53 428
11323.53 421
11324.54 428
11325.54 507
11326.55 442
11327.55 448
11328.56 399
11329.56 432
11330.57 446
11331.57 418
11332.58 424
11333.58 405
11334.59 417
11335.60 417
11336.60 453
11337.61 496
11338.61 517
11339.62 517
11340.62 479
11341.63 493
11342.64 450
11343.64 461
11344.65 482
11345.65 435
11346.66 421
11347.67 417
11348.67 430
11349.68 371
11350.68 412
11351.69 387
11352.70 381
11353.70 374
11354.71 391
11355.72 395
11356.72 379
11357.73 374
11358.74 365
11359.74 435
11360.75 395
11361.76 372
11362.76 367
11363.77 436
11364.78 361
11365.78 363
11366.79 357
11367.80 430
11368.80 396
11369.81 374
11370.82 391
11371.83 363
11372.83 357
11373.84 394
11374.85 367
11375.85 410
11376.86 402
11377.87 339
11378.88 388
11379.88 365
11380.89 363
11381.90 418
11382.91 418
11383.92 385
11384.92 402
11385.93 397
11386.94 367
11387.95 351
11388.95 380
11389.96 384
11390.97 341
11391.98 333
11392.99 352
11393.99 393
11395.00 388
11396.01 395
11397.02 416
11398.03 446
11399.04 396
11400.04 389
11401.05 361
11402.06 357
11403.07 369
11404.08 390
11405.09 371
11406.10 388
11407.11 391
11408.11 406
11409.12 397
11410.13 376
11411.14 384
11412.15 355
11413.16 407
11414.17 413
11415.18 416
11416.19 440
11417.19 412
11418.20 366
11419.21 380
11420.22 386
11421.23 374
11422.24 353
11423.25 355
11424.26 423
11425.27 393
11426.28 367
11427.29 407
11428.30 391
11429.31 357
11430.32 390
11431.33 353
11432.34 372
11433.35 370
11434.36 374
11435.37 364
11436.38 401
11437.39 417
11438.40 383
11439.41 384
11440.42 376
11441.43 410
11442.44 364
11443.45 405
11444.46 457
11445.47 408
11446.48 404
11447.49 405
11448.50 387
11449.51 417
11450.52 368
11451.53 384
11452.54 405
11453.56 401
11454.57 384
11455.58 368
11456.59 450
11457.60 419
11458.61 383
11459.62 371
11460.63 411
11461.64 413
11462.65 427
11463.67 391
11464.68 414
11465.69 363
11466.70 369
11467.71 408
11468.72 417
11469.73 397
11470.75 406
11471.76 401
11472.77 393
11473.78 433
11474.79 416
11475.80 421
11476.82 417
11477.83 406
11478.84 401
11479.85 433
11480.86 398
11481.88 374
11482.89 424
11483.90 382
11484.91 418
11485.92 410
11486.94 459
11487.95 429
11488.96 432
11489.97 396
11490.99 433
11492.00 435
11493.01 467
11494.02 399
11495.04 422
11496.05 439
11497.06 440
11498.08 391
11499.09 423
11500.10 430
11501.11 424
11502.13 463
11503.14 465
11504.15 436
11505.17 417
11506.18 443
11507.19 441
11508.21 451
11509.22 458
11510.23 439
11511.25 404
11512.26 448
11513.27 459
11514.29 469
11515.30 430
11516.31 445
11517.33 419
11518.34 442
11519.35 450
11520.37 461
11521.38 440
11522.40 447
11523.41 393
11524.42 443
11525.44 496
11526.45 494
11527.47 467
11528.48 477
11529.49 489
11530.51 483
11531.52 445
11532.54 528
11533.55 490
11534.56 514
11535.58 500
11536.59 491
11537.61 494
11538.62 467
11539.64 484
11540.65 516
11541.67 533
11542.68 525
11543.70 547
11544.71 557
11545.73 499
11546.74 525
11547.76 498
11548.77 521
11549.79 510
11550.80 543
11551.82 527
11552.83 509
11553.85 556
11554.86 565
11555.88 574
11556.89 521
11557.91 597
11558.92 633
11559.94 564
11560.95 540
11561.97 582
11562.99 576
11564.00 619
11565.02 574
11566.03 603
11567.05 653
11568.06 637
11569.08 666
11570.10 638
11571.11 671
11572.13 683
11573.14 692
11574.16 712
11575.18 716
11576.19 723
11577.21 766
11578.23 788
11579.24 798
11580.26 853
11581.27 888
11582.29 917
11583.31 902
11584.32 874
11585.34 898
11586.36 925
11587.37 915
11588.39 958
11589.41 976
11590.42 1013
11591.44 1095
11592.46 1171
11593.48 1284
11594.49 1543
11595.51 1690
11596.53 1979
11597.54 2084
11598.56 2215
11599.58 2250
11600.60 2113
11601.61 2116
11602.63 1807
11603.65 1687
11604.67 1476
11605.68 1197
11606.70 1123
11607.72 1014
11608.74 878
11609.75 770
11610.77 746
11611.79 752
11612.81 736
11613.82 675
11614.84 648
11615.86 662
11616.88 663
11617.90 642
11618.91 628
11619.93 605
11620.95 600
11621.97 571
11622.99 555
11624.01 591
11625.02 534
11626.04 586
11627.06 584
11628.08 513
11629.10 586
11630.12 535
11631.14 571
11632.15 647
11633.17 610
11634.19 634
11635.21 652
11636.23 663
11637.25 663
11638.27 614
11639.29 621
11640.31 575
11641.32 575
11642.34 547
11643.36 584
11644.38 535
11645.40 488
11646.42 522
11647.44 508
11648.46 467
11649.48 500
11650.50 461
11651.52 507
11652.54 501
11653.56 521
11654.58 535
11655.60 549
11656.62 489
11657.64 577
11658.66 573
11659.68 531
11660.70 513
11661.72 540
11662.74 566
11663.76 549
11664.78 579
11665.80 540
11666.82 503
11667.84 514
11668.86 558
11669.88 560
11670.90 487
11671.92 556
11672.94 609
11673.96 629
11674.98 604
11676.00 617
11677.02 651
11678.04 672
11679.06 576
11680.08 616
11681.10 606
11682.12 604
11683.15 612
11684.17 589
11685.19 569
11686.21 550
11687.23 589
11688.25 570
11689.27 579
11690.29 583
11691.31 596
11692.34 590
11693.36 548
11694.38 536
11695.40 508
11696.42 544
11697.44 580
11698.46 573
11699.49 570
11700.51 477
11701.53 516
11702.55 532
11703.57 507
11704.60 470
11705.62 496
11706.64 510
11707.66 466
11708.68 472
11709.71 485
11710.73 490
11711.75 491
11712.77 459
11713.79 485
11714.82 479
11715.84 500
11716.86 532
11717.88 454
11718.91 422
11719.93 412
11720.95 425
11721.97 485
11723.00 477
11724.02 458
11725.04 397
11726.06 458
11727.09 445
11728.11 435
11729.13 437
11730.16 408
11731.18 424
11732.20 418
11733.23 390
11734.25 411
11735.27 486
11736.30 476
11737.32 425
11738.34 406
11739.37 449
11740.39 446
11741.41 488
11742.44 441
11743.46 430
11744.48 441
11745.51 456
11746.53 449
11747.55 400
11748.58 424
11749.60 476
11750.63 460
11751.65 446
11752.67 423
11753.70 409
11754.72 407
11755.75 461
11756.77 458
11757.79 436
11758.82 421
11759.84 413
11760.87 401
11761.89 389
11762.92 406
11763.94 388
11764.96 445
11765.99 468
11767.01 408
11768.04 346
11769.06 378
11770.09 399
11771.11 416
11772.14 384
11773.16 381
11774.19 382
11775.21 414
11776.24 397
11777.26 370
11778.29 382
11779.31 391
11780.34 404
11781.36 387
11782.39 380
11783.41 431
11784.44 433
11785.46 426
11786.49 431
11787.52 430
11788.54 391
11789.57 400
11790.59 419
11791.62 412
11792.64 378
11793.67 398
11794.69 389
11795.72 405
11796.75 371
11797.77 398
11798.80 396
11799.82 374
11800.85 354
11801.88 381
11802.90 425
11803.93 381
11804.96 383
11805.98 342
11807.01 378
11808.03 450
11809.06 411
11810.09 412
11811.11 406
11812.14 432
11813.17 435
11814.19 440
11815.22 405
11816.25 389
11817.27 347
11818.30 373
11819.33 369
11820.35 382
11821.38 398
11822.41 429
11823.44 422
11824.46 451
11825.49 440
11826.52 460
11827.54 452
11828.57 454
11829.60 401
11830.63 377
11831.65 357
11832.68 413
11833.71 409
11834.74 398
11835.76 410
11836.79 418
11837.82 409
11838.85 379
11839.87 407
11840.90 407
11841.93 409
11842.96 432
11843.99 395
11845.01 380
11846.04 407
11847.07 425
11848.10 421
11849.13 457
11850.15 423
11851.18 435
11852.21 510
11853.24 416
11854.27 413
11855.30 398
11856.33 426
11857.35 418
11858.38 445
11859.41 450
11860.44 421
11861.47 469
11862.50 453
11863.53 435
11864.55 420
11865.58 467
11866.61 380
11867.64 430
11868.67 392
11869.70 421
11870.73 452
11871.76 412
11872.79 400
11873.82 438
11874.85 444
11875.88 394
11876.90 444
11877.93 400
11878.96 394
11879.99 460
11881.02 461
11882.05 444
11883.08 457
11884.11 427
11885.14 448
11886.17 449
11887.20 495
11888.23 499
11889.26 484
11890.29 478
11891.32 498
11892.35 522
11893.38 518
11894.41 500
11895.44 545
11896.47 515
11897.50 504
11898.53 526
11899.56 533
11900.59 556
11901.62 579
11902.65 576
11903.68 562
11904.71 591
11905.75 616
11906.78 524
11907.81 509
11908.84 534
11909.87 535
11910.90 553
11911.93 599
11912.96 530
11913.99 535
11915.02 538
11916.05 527
11917.09 516
11918.12 562
11919.15 540
11920.18 507
11921.21 498
11922.24 527
11923.27 597
11924.30 638
11925.34 603
11926.37 633
11927.40 658
11928.43 705
11929.46 786
11930.49 745
11931.53 751
11932.56 762
11933.59 791
11934.62 747
11935.65 739
11936.69 687
11937.72 604
11938.75 552
11939.78 520
11940.81 500
11941.85 564
11942.88 538
11943.91 510
11944.94 477
11945.98 478
11947.01 496
11948.04 451
11949.07 426
11950.11 448
11951.14 458
11952.17 398
11953.20 427
11954.24 455
11955.27 434
11956.30 425
11957.34 499
11958.37 463
11959.40 472
11960.43 448
11961.47 458
11962.50 465
11963.53 456
11964.57 445
11965.60 442
11966.63 499
11967.67 476
11968.70 456
11969.73 432
11970.77 460
11971.80 473
11972.83 472
11973.87 463
11974.90 449
11975.93 440
11976.97 455
11978.00 454
11979.04 493
11980.07 463
11981.10 497
11982.14 482
11983.17 492
11984.21 494
11985.24 478
11986.27 430
11987.31 463
11988.34 448
11989.38 429
11990.41 440
11991.45 469
11992.48 482
11993.51 477
11994.55 464
11995.58 486
11996.62 470
11997.65 474
11998.69 504
11999.72 517
12000.76 527
12001.79 532
12002.83 521
12003.86 493
12004.90 471
12005.93 465
12006.97 484
12008.00 498
12009.04 478
12010.07 502
12011.11 509
12012.14 509
12013.18 560
12014.21 519
12015.25 523
12016.28 489
12017.32 523
12018.35 561
12019.39 509
12020.43 519
12021.46 548
12022.50 552
12023.53 535
12024.57 489
12025.60 479
12026.64 519
12027.68 482
12028.71 492
12029.75 501
12030.78 516
12031.82 473
12032.86 515
12033.89 509
12034.93 494
12035.97 495
12037.00 514
12038.04 528
12039.07 519
12040.11 494
12041.15 493
12042.18 522
12043.22 473
12044.26 499
12045.29 552
12046.33 524
12047.37 494
12048.40 500
12049.44 521
12050.48 515
12051.52 470
12052.55 503
12053.59 550
12054.63 558
12055.66 517
12056.70 534
12057.74 530
12058.78 500
12059.81 533
12060.85 550
12061.89 526
12062.92 493
12063.96 540
12065.00 516
12066.04 565
12067.07 522
12068.11 532
12069.15 532
12070.19 548
12071.23 513
12072.26 500
12073.30 534
12074.34 544
12075.38 516
12076.42 480
12077.45 523
12078.49 544
12079.53 500
12080.57 525
12081.61 569
12082.64 566
12083.68 602
12084.72 559
12085.76 523
12086.80 540
12087.84 549
12088.88 548
12089.91 538
12090.95 551
12091.99 494
12093.03 539
12094.07 534
12095.11 571
12096.15 613
12097.19 639
12098.22 621
12099.26 669
12100.30 649
12101.34 661
12102.38 666
12103.42 649
12104.46 701
12105.50 630
12106.54 617
12107.58 612
12108.62 609
12109.66 547
12110.70 522
12111.74 497
12112.78 490
12113.81 457
12114.85 500
12115.89 459
12116.93 445
12117.97 444
12119.01 466
12120.05 417
12121.09 395
12122.13 455
12123.17 432
12124.21 430
12125.25 441
12126.29 440
12127.33 416
12128.37 418
12129.42 448
12130.46 445
12131.50 431
12132.54 420
12133.58 427
12134.62 453
12135.66 447
12136.70 428
12137.74 409
12138.78 442
12139.82 436
12140.86 393
12141.90 496
12142.94 477
12143.98 435
12145.03 409
12146.07 448
12147.11 423
12148.15 403
12149.19 406
12150.23 414
12151.27 400
12152.31 404
12153.35 406
12154.40 403
12155.44 407
12156.48 359
12157.52 393
12158.56 430
12159.60 424
12160.65 342
12161.69 405
12162.73 400
12163.77 416
12164.81 412
12165.85 435
12166.90 377
12167.94 393
12168.98 414
12170.02 398
12171.06 380
12172.11 361
12173.15 409
12174.19 413
12175.23 422
12176.28 399
12177.32 426
12178.36 411
12179.40 425
12180.45 414
12181.49 393
12182.53 418
12183.57 401
12184.62 394
12185.66 412
12186.70 374
12187.74 408
12188.79 408
12189.83 363
12190.87 366
12191.92 389
12192.96 417
12194.00 399
12195.05 387
12196.09 395
12197.13 437
12198.18 421
12199.22 395
12200.26 395
12201.31 414
12202.35 443
12203.39 411
12204.44 432
12205.48 363
12206.52 390
12207.57 394
12208.61 421
12209.65 395
12210.70 363
12211.74 391
12212.79 398
12213.83 366
12214.87 378
12215.92 394
12216.96 414
12218.01 436
12219.05 370
12220.09 401
12221.14 352
12222.18 424
12223.23 418
12224.27 463
12225.32 400
12226.36 385
12227.41 352
12228.45 385
12229.49 381
12230.54 403
12231.58 420
12232.63 409
12233.67 432
12234.72 371
12235.76 380
12236.81 357
12237.85 372
12238.90 354
12239.94 343
12240.99 380
12242.03 407
12243.08 341
12244.12 394
12245.17 370
12246.21 344
12247.26 379
12248.31 398
12249.35 367
12250.40 323
12251.44 339
12252.49 358
12253.53 356
12254.58 324
12255.62 372
12256.67 347
12257.72 366
12258.76 353
12259.81 337
12260.85 352
12261.90 336
12262.95 346
12263.99 356
12265.04 337
12266.08 328
12267.13 335
12268.18 342
12269.22 334
12270.27 299
12271.32 359
12272.36 365
12273.41 325
12274.46 355
12275.50 336
12276.55 332
12277.60 360
12278.64 389
12279.69 338
12280.74 358
12281.78 333
12282.83 328
12283.88 355
12284.92 347
12285.97 322
12287.02 363
12288.07 367
12289.11 363
12290.16 368
12291.21 338
12292.25 323
12293.30 312
12294.35 308
12295.40 349
12296.44 336
12297.49 375
12298.54 342
12299.59 333
12300.63 284
12301.68 335
12302.73 324
12303.78 337
12304.83 352
12305.87 358
12306.92 359
12307.97 354
12309.02 352
12310.07 353
12311.11 362
12312.16 341
12313.21 335
12314.26 337
12315.31 335
12316.35 329
12317.40 328
12318.45 317
12319.50 320
12320.55 342
12321.60 328
12322.65 341
12323.69 299
12324.74 349
12325.79 325
12326.84 344
12327.89 340
12328.94 301
12329.99 312
12331.04 319
12332.09 294
12333.13 319
12334.18 314
12335.23 328
12336.28 355
12337.33 362
12338.38 303
12339.43 307
12340.48 357
12341.53 334
12342.58 320
12343.63 347
12344.68 320
12345.73 347
12346.78 342
12347.83 379
12348.88 349
12349.93 356
12350.98 361
12352.03 322
12353.07 360
12354.12 362
12355.17 342
12356.22 337
12357.28 327
12358.33 332
12359.38 353
12360.43 389
12361.48 387
12362.53 335
12363.58 336
12364.63 305
12365.68 316
12366.73 354
12367.78 355
12368.83 347
12369.88 353
12370.93 345
12371.98 325
12373.03 363
12374.08 364
12375.13 344
12376.18 335
12377.24 341
12378.29 297
12379.34 374
12380.39 376
12381.44 365
12382.49 355
12383.54 359
12384.59 304
12385.64 367
12386.70 389
12387.75 416
12388.80 381
12389.85 355
12390.90 333
12391.95 324
12393.00 335
12394.06 292
12395.11 352
12396.16 333
12397.21 334
12398.26 346
12399.32 320
12400.37 364
12401.42 382
12402.47 378
12403.52 362
12404.58 372
12405.63 383
12406.68 419
12407.73 391
12408.78 375
12409.84 388
12410.89 379
12411.94 392
12412.99 385
12414.05 348
12415.10 367
12416.15 388
12417.20 412
12418.26 375
12419.31 376
12420.36 373
12421.42 358
12422.47 373
12423.52 368
12424.57 360
12425.63 340
12426.68 377
12427.73 377
12428.79 338
12429.84 354
12430.89 350
12431.95 368
12433.00 402
12434.05 387
12435.11 435
12436.16 390
12437.21 400
12438.27 379
12439.32 347
12440.37 338
12441.43 395
12442.48 443
12443.54 399
12444.59 398
12445.64 400
12446.70 416
12447.75 367
12448.80 386
12449.86 398
12450.91 427
12451.97 386
12453.02 401
12454.08 386
12455.13 379
12456.18 404
12457.24 414
12458.29 383
12459.35 367
12460.40 411
12461.46 387
12462.51 399
12463.57 365
12464.62 401
12465.67 418
12466.73 396
12467.78 368
12468.84 365
12469.89 441
12470.95 465
12472.00 414
12473.06 453
12474.11 493
12475.17 488
12476.22 483
12477.28 512
12478.33 475
12479.39 516
12480.45 516
12481.50 489
12482.56 559
12483.61 506
12484.67 486
12485.72 469
12486.78 574
12487.83 598
12488.89 639
12489.95 745
12491.00 813
12492.06 902
12493.11 906
12494.17 953
12495.22 1027
12496.28 1017
12497.34 981
12498.39 924
12499.45 817
12500.50 765
12501.56 665
12502.62 659
12503.67 635
12504.73 577
12505.79 514
12506.84 490
12507.90 478
12508.96 408
12510.01 505
12511.07 456
12512.13 523
12513.18 494
12514.24 465
12515.30 443
12516.35 485
12517.41 427
12518.47 435
12519.52 425
12520.58 407
12521.64 435
12522.70 458
12523.75 418
12524.81 442
12525.87 482
12526.92 458
12527.98 435
12529.04 428
12530.10 449
12531.15 453
12532.21 495
12533.27 444
12534.33 481
12535.38 472
12536.44 430
12537.50 438
12538.56 431
12539.62 442
12540.67 402
12541.73 390
12542.79 405
12543.85 431
12544.91 437
12545.96 444
12547.02 436
12548.08 424
12549.14 403
12550.20 440
12551.25 411
12552.31 465
12553.37 454
12554.43 485
12555.49 449
12556.55 428
12557.61 481
12558.66 438
12559.72 467
12560.78 448
12561.84 515
12562.90 507
12563.96 481
12565.02 463
12566.08 497
12567.14 540
12568.19 568
12569.25 565
12570.31 570
12571.37 623
12572.43 646
12573.49 700
12574.55 649
12575.61 726
12576.67 661
12577.73 672
12578.79 674
12579.85 603
12580.91 533
12581.97 561
12583.03 547
12584.09 548
12585.15 532
12586.20 548
12587.26 548
12588.32 518
12589.38 470
12590.44 492
12591.50 522
12592.56 498
12593.62 467
12594.69 489
12595.75 493
12596.81 462
12597.87 460
12598.93 428
12599.99 472
12601.05 474
12602.11 442
12603.17 487
12604.23 491
12605.29 472
12606.35 422
12607.41 411
12608.47 395
12609.53 409
12610.59 412
12611.65 432
12612.71 424
12613.78 392
12614.84 449
12615.90 479
12616.96 396
12618.02 430
12619.08 460
12620.14 488
12621.20 458
12622.27 424
12623.33 434
12624.39 399
12625.45 452
12626.51 468
12627.57 461
12628.63 395
12629.70 439
12630.76 469
12631.82 390
12632.88 376
12633.94 414
12635.00 437
12636.07 432
12637.13 404
12638.19 459
12639.25 436
12640.31 445
12641.38 469
12642.44 387
12643.50 440
12644.56 402
12645.63 382
12646.69 406
12647.75 436
12648.81 415
12649.88 462
12650.94 449
12652.00 562
12653.06 517
12654.13 492
12655.19 479
12656.25 518
12657.31 501
12658.38 486
12659.44 544
12660.50 531
12661.57 482
12662.63 442
12663.69 497
12664.76 464
12665.82 430
12666.88 432
12667.95 454
12669.01 421
12670.07 425
12671.14 414
12672.20 418
12673.26 443
12674.33 430
12675.39 448
12676.45 451
12677.52 417
12678.58 397
12679.64 388
12680.71 444
12681.77 437
12682.84 446
12683.90 433
12684.96 430
12686.03 431
12687.09 429
12688.16 448
12689.22 501
12690.28 543
12691.35 432
12692.41 453
12693.48 460
12694.54 468
12695.61 465
12696.67 484
12697.74 523
12698.80 472
12699.86 525
12700.93 517
12701.99 523
12703.06 541
12704.12 558
12705.19 500
12706.25 507
12707.32 473
12708.38 457
12709.45 471
12710.51 437
12711.58 520
12712.64 452
12713.71 444
12714.77 427
12715.84 435
12716.90 449
12717.97 427
12719.03 431
12720.10 410
12721.17 387
12722.23 426
12723.30 487
12724.36 409
12725.43 405
12726.49 382
12727.56 449
12728.63 470
12729.69 480
12730.76 437
12731.82 483
12732.89 417
12733.96 423
12735.02 426
12736.09 443
12737.15 425
12738.22 462
12739.29 438
12740.35 425
12741.42 395
12742.49 405
12743.55 381
12744.62 397
12745.68 383
12746.75 400
12747.82 455
12748.88 455
12749.95 403
12751.02 403
12752.09 420
12753.15 376
12754.22 380
12755.29 433
12756.35 356
12757.42 375
12758.49 379
12759.55 399
12760.62 374
12761.69 381
12762.76 374
12763.82 353
12764.89 369
12765.96 353
12767.03 365
12768.09 358
12769.16 392
12770.23 378
12771.30 383
12772.36 351
12773.43 363
12774.50 406
12775.57 398
12776.63 400
12777.70 389
12778.77 368
12779.84 349
12780.91 391
12781.97 349
12783.04 359
12784.11 344
12785.18 334
12786.25 372
12787.31 380
12788.38 360
12789.45 338
12790.52 358
12791.59 362
12792.66 346
12793.73 400
12794.79 384
12795.86 383
12796.93 346
12798.00 348
12799.07 371
12800.14 366
12801.21 325
12802.28 379
12803.34 349
12804.41 359
12805.48 327
12806.55 341
12807.62 370
12808.69 333
12809.76 375
12810.83 356
12811.90 348
12812.97 314
12814.04 331
12815.11 361
12816.18 349
12817.25 369
12818.31 354
12819.38 377
12820.45 346
12821.52 378
12822.59 388
12823.66 340
12824.73 337
12825.80 328
12826.87 310
12827.94 296
12829.01 343
12830.08 324
12831.15 331
12832.22 311
12833.29 368
12834.36 340
12835.43 297
12836.50 292
12837.57 316
12838.65 337
12839.72 315
12840.79 314
12841.86 334
12842.93 338
12844.00 360
12845.07 338
12846.14 326
12847.21 313
12848.28 306
12849.35 333
12850.42 313
12851.49 291
12852.57 353
12853.64 360
12854.71 333
12855.78 290
12856.85 280
12857.92 285
12858.99 290
12860.06 331
12861.13 279
12862.21 302
12863.28 283
12864.35 311
12865.42 267
12866.49 305
12867.56 264
12868.64 257
12869.71 281
12870.78 297
12871.85 298
12872.92 312
12874.00 309
12875.07 269
12876.14 280
12877.21 282
12878.28 285
12879.36 324
12880.43 289
12881.50 282
12882.57 293
12883.64 300
12884.72 319
12885.79 291
12886.86 287
12887.93 289
12889.01 300
12890.08 294
12891.15 290
12892.22 282
12893.30 269
12894.37 264
12895.44 294
12896.52 267
12897.59 279
12898.66 316
12899.73 258
12900.81 254
12901.88 294
12902.95 248
12904.03 276
12905.10 271
12906.17 255
12907.25 284
12908.32 261
12909.39 281
12910.47 263
12911.54 279
12912.61 249
12913.69 281
12914.76 277
12915.83 275
12916.91 272
12917.98 272
12919.06 262
12920.13 259
12921.20 260
12922.28 277
12923.35 305
12924.43 313
12925.50 287
12926.57 306
12927.65 267
12928.72 299
12929.80 277
12930.87 295
12931.95 296
12933.02 294
12934.09 262
12935.17 266
12936.24 279
12937.32 287
12938.39 281
12939.47 246
12940.54 291
12941.62 276
12942.69 264
12943.77 259
12944.84 276
12945.92 302
12946.99 278
12948.07 292
12949.14 275
12950.22 278
12951.29 270
12952.37 291
12953.44 304
12954.52 277
12955.59 293
12956.67 319
12957.74 255
12958.82 246
12959.89 238
12960.97 278
12962.04 313
12963.12 283
12964.20 277
12965.27 282
12966.35 302
12967.42 277
12968.50 255
12969.58 263
12970.65 259
12971.73 285
12972.80 267
12973.88 284
12974.96 283
12976.03 295
12977.11 267
12978.18 269
12979.26 288
12980.34 248
12981.41 278
12982.49 268
12983.57 254
12984.64 281
12985.72 274
12986.80 275
12987.87 301
12988.95 279
12990.03 267
12991.10 251
12992.18 306
12993.26 329
12994.33 307
12995.41 244
12996.49 234
12997.56 275
12998.64 260
12999.72 285
13000.80 301
13001.87 322
13002.95 331
13004.03 332
13005.11 282
13006.18 286
13007.26 252
13008.34 327
13009.42 325
13010.49 336
13011.57 315
13012.65 300
13013.73 295
13014.80 313
13015.88 287
13016.96 284
13018.04 282
13019.12 298
13020.19 302
13021.27 288
13022.35 313
13023.43 359
13024.51 326
13025.58 307
13026.66 323
13027.74 328
13028.82 320
13029.90 321
13030.98 330
13032.05 292
13033.13 305
13034.21 309
13035.29 338
13036.37 307
13037.45 346
13038.53 301
13039.61 304
13040.68 339
13041.76 342
13042.84 347
13043.92 320
13045.00 334
13046.08 331
13047.16 300
13048.24 364
13049.32 327
13050.40 330
13051.48 331
13052.55 328
13053.63 342
13054.71 331
13055.79 324
13056.87 364
13057.95 325
13059.03 358
13060.11 370
13061.19 291
13062.27 294
13063.35 354
13064.43 332
13065.51 267
13066.59 279
13067.67 331
13068.75 370
13069.83 327
13070.91 342
13071.99 289
13073.07 290
13074.15 274
13075.23 305
13076.31 306
13077.39 324
13078.47 333
13079.55 323
13080.63 363
13081.71 331
13082.79 306
13083.88 322
13084.96 313
13086.04 274
13087.12 301
13088.20 267
13089.28 305
13090.36 280
13091.44 276
13092.52 296
13093.60 329
13094.68 335
13095.77 315
13096.85 296
13097.93 251
13099.01 336
13100.09 308
13101.17 287
13102.25 307
13103.34 295
13104.42 299
13105.50 293
13106.58 245
13107.66 282
13108.74 283
13109.82 323
13110.91 296
13111.99 249
13113.07 256
13114.15 303
13115.23 288
13116.32 279
13117.40 304
13118.48 281
13119.56 280
13120.64 266
13121.73 260
13122.81 275
13123.89 281
13124.97 283
13126.06 283
13127.14 253
13128.22 295
13129.30 278
13130.39 297
13131.47 320
13132.55 312
13133.63 295
13134.72 315
13135.80 295
13136.88 293
13137.97 283
13139.05 290
13140.13 319
13141.21 293
13142.30 284
13143.38 264
13144.46 315
13145.55 303
13146.63 280
13147.71 298
13148.80 276
13149.88 280
13150.96 285
13152.05 259
13153.13 262
13154.21 307
13155.30 275
13156.38 284
13157.47 268
13158.55 265
13159.63 257
13160.72 293
13161.80 338
13162.88 302
13163.97 276
13165.05 280
13166.14 315
13167.22 308
13168.31 303
13169.39 296
13170.47 299
13171.56 329
13172.64 295
13173.73 294
13174.81 289
13175.90 277
13176.98 248
13178.06 247
13179.15 283
13180.23 316
13181.32 272
13182.40 282
13183.49 308
13184.57 302
13185.66 300
13186.74 277
13187.83 306
13188.91 309
13190.00 330
13191.08 284
13192.17 288
13193.25 305
13194.34 303
13195.42 306
13196.51 289
13197.59 262
13198.68 282
13199.77 305
13200.85 301
13201.94 296
13203.02 290
13204.11 306
13205.19 279
13206.28 306
13207.36 296
13208.45 249
13209.54 269
13210.62 287
13211.71 292
13212.79 275
13213.88 274
13214.97 319
13216.05 298
13217.14 262
13218.22 267
13219.31 292
13220.40 305
13221.48 291
13222.57 267
13223.66 255
13224.74 345
13225.83 339
13226.92 294
13228.00 269
13229.09 265
13230.18 292
13231.26 343
13232.35 352
13233.44 315
13234.52 328
13235.61 337
13236.70 321
13237.78 306
13238.87 313
13239.96 344
13241.05 345
13242.13 354
13243.22 298
13244.31 302
13245.39 288
13246.48 295
13247.57 337
13248.66 308
13249.74 298
13250.83 284
13251.92 302
13253.01 299
13254.10 310
13255.18 333
13256.27 305
13257.36 290
13258.45 295
13259.53 347
13260.62 301
13261.71 310
13262.80 325
13263.89 303
13264.97 331
13266.06 329
13267.15 331
13268.24 363
13269.33 321
13270.42 324
13271.50 332
13272.59 300
13273.68 331
13274.77 332
13275.86 367
13276.95 345
13278.04 303
13279.12 354
13280.21 334
13281.30 356
13282.39 319
13283.48 345
13284.57 390
13285.66 371
13286.75 345
13287.84 366
13288.93 351
13290.01 354
13291.10 388
13292.19 361
13293.28 347
13294.37 340
13295.46 370
13296.55 372
13297.64 371
13298.73 397
13299.82 376
13300.91 350
13302.00 373
13303.09 383
13304.18 376
13305.27 397
13306.36 372
13307.45 367
13308.54 367
13309.63 376
13310.72 395
13311.81 406
13312.90 411
13313.99 370
13315.08 360
13316.17 351
13317.26 380
13318.35 341
13319.44 350
13320.53 337
13321.62 344
13322.71 344
13323.80 317
13324.89 339
13325.98 350
13327.07 355
13328.16 396
13329.25 402
13330.35 390
13331.44 371
13332.53 371
13333.62 376
13334.71 348
13335.80 370
13336.89 400
13337.98 378
13339.07 374
13340.16 407
13341.26 403
13342.35 394
13343.44 372
13344.53 389
13345.62 392
13346.71 375
13347.80 416
13348.90 432
13349.99 417
13351.08 388
13352.17 396
13353.26 421
13354.36 395
13355.45 394
13356.54 380
13357.63 413
13358.72 403
13359.81 430
13360.91 399
13362.00 454
13363.09 474
13364.18 456
13365.28 439
13366.37 471
13367.46 496
13368.55 492
13369.65 467
13370.74 466
13371.83 440
13372.92 446
13374.02 450
13375.11 408
13376.20 391
13377.29 391
13378.39 398
13379.48 375
13380.57 375
13381.67 386
13382.76 396
13383.85 423
13384.94 410
13386.04 371
13387.13 379
13388.22 396
13389.32 386
13390.41 379
13391.50 307
13392.60 333
13393.69 417
13394.78 374
13395.88 348
13396.97 345
13398.06 382
13399.16 372
13400.25 348
13401.35 374
13402.44 395
13403.53 384
13404.63 353
13405.72 400
13406.82 324
13407.91 376
13409.00 398
13410.10 364
13411.19 357
13412.29 378
13413.38 391
13414.47 411
13415.57 376
13416.66 369
13417.76 372
13418.85 355
13419.95 356
13421.04 385
13422.14 380
13423.23 422
13424.33 394
13425.42 333
13426.51 382
13427.61 361
13428.70 373
13429.80 358
13430.89 417
13431.99 419
13433.08 318
13434.18 357
13435.27 367
13436.37 368
13437.46 378
13438.56 413
13439.66 396
13440.75 387
13441.85 406
13442.94 423
13444.04 433
13445.13 405
13446.23 385
13447.32 350
13448.42 385
13449.52 427
13450.61 401
13451.71 381
13452.80 443
13453.90 426
13454.99 406
13456.09 453
13457.19 458
13458.28 442
13459.38 465
13460.48 427
13461.57 446
13462.67 422
13463.76 425
13464.86 429
13465.96 411
13467.05 416
13468.15 440
13469.25 458
13470.34 442
13471.44 410
13472.54 417
13473.63 419
13474.73 438
13475.83 436
13476.92 439
13478.02 467
13479.12 449
13480.21 443
13481.31 395
13482.41 423
13483.50 436
13484.60 450
13485.70 424
13486.80 469
13487.89 438
13488.99 405
13490.09 447
13491.19 426
13492.28 430
13493.38 437
13494.48 491
13495.58 501
13496.67 500
13497.77 473
13498.87 535
13499.97 527
13501.06 508
13502.16 495
13503.26 583
13504.36 556
13505.46 524
13506.55 537
13507.65 515
13508.75 500
13509.85 476
13510.95 476
13512.05 435
13513.14 484
13514.24 401
13515.34 402
13516.44 430
13517.54 405
13518.64 423
13519.73 411
13520.83 385
13521.93 384
13523.03 368
13524.13 352
13525.23 425
13526.33 391
13527.43 391
13528.53 371
13529.62 356
13530.72 365
13531.82 361
13532.92 397
13534.02 334
13535.12 365
13536.22 358
13537.32 376
13538.42 366
13539.52 384
13540.62 400
13541.72 391
13542.82 375
13543.92 395
13545.01 351
13546.11 364
13547.21 370
13548.31 364
13549.41 367
13550.51 404
13551.61 385
13552.71 370
13553.81 328
13554.91 358
13556.01 358
13557.11 336
13558.21 362
13559.31 358
13560.41 353
13561.51 357
13562.61 399
13563.72 356
13564.82 388
13565.92 379
13567.02 335
13568.12 350
13569.22 317
13570.32 367
13571.42 332
13572.52 346
13573.62 333
13574.72 365
13575.82 356
13576.92 382
13578.02 330
13579.13 321
13580.23 356
13581.33 381
13582.43 417
13583.53 369
13584.63 391
13585.73 388
13586.83 390
13587.94 372
13589.04 347
13590.14 336
13591.24 352
13592.34 402
13593.44 419
13594.54 355
13595.65 344
13596.75 406
13597.85 379
13598.95 388
13600.05 360
13601.16 369
13602.26 387
13603.36 364
13604.46 367
13605.56 362
13606.67 357
13607.77 367
13608.87 358
13609.97 364
13611.07 347
13612.18 410
13613.28 358
13614.38 357
13615.48 396
13616.59 389
13617.69 347
13618.79 380
13619.89 357
13621.00 376
13622.10 397
13623.20 363
13624.31 413
13625.41 379
13626.51 395
13627.61 354
13628.72 341
13629.82 387
13630.92 400
13632.03 349
13633.13 336
13634.23 373
13635.34 420
13636.44 393
13637.54 379
13638.65 370
13639.75 386
13640.85 366
13641.96 370
13643.06 363
13644.16 391
13645.27 372
13646.37 344
13647.48 373
13648.58 308
13649.68 343
13650.79 366
13651.89 353
13653.00 312
13654.10 323
13655.20 351
13656.31 349
13657.41 365
13658.52 323
13659.62 369
13660.72 330
13661.83 324
13662.93 374
13664.04 358
13665.14 325
13666.25 349
13667.35 332
13668.46 338
13669.56 330
13670.67 367
13671.77 343
13672.88 365
13673.98 348
13675.09 358
13676.19 357
13677.30 374
13678.40 346
13679.51 310
13680.61 296
13681.72 318
13682.82 399
13683.93 377
13685.03 358
13686.14 370
13687.24 352
13688.35 325
13689.45 343
13690.56 324
13691.66 373
13692.77 370
13693.88 339
13694.98 337
13696.09 342
13697.19 370
13698.30 355
13699.40 394
13700.51 370
13701.62 335
13702.72 368
13703.83 400
13704.93 408
13706.04 414
13707.15 325
13708.25 385
13709.36 378
13710.47 345
13711.57 354
13712.68 375
13713.79 406
13714.89 395
13716.00 372
13717.11 398
13718.21 419
13719.32 406
13720.43 355
13721.53 379
13722.64 384
13723.75 412
13724.85 457
13725.96 418
13727.07 418
13728.17 427
13729.28 401
13730.39 416
13731.50 408
13732.60 469
13733.71 441
13734.82 438
13735.92 431
13737.03 424
13738.14 436
13739.25 407
13740.35 446
13741.46 456
13742.57 395
13743.68 450
13744.79 450
13745.89 455
13747.00 474
13748.11 477
13749.22 477
13750.32 432
13751.43 519
13752.54 478
13753.65 463
13754.76 479
13755.87 503
13756.97 511
13758.08 541
13759.19 519
13760.30 510
13761.41 522
13762.52 536
13763.62 596
13764.73 561
13765.84 568
13766.95 617
13768.06 672
13769.17 689
13770.28 721
13771.38 729
13772.49 769
13773.60 723
13774.71 703
13775.82 681
13776.93 710
13778.04 724
13779.15 647
13780.26 581
13781.37 554
13782.48 545
13783.58 549
13784.69 543
13785.80 476
13786.91 463
13788.02 462
13789.13 448
13790.24 421
13791.35 450
13792.46 402
13793.57 400
13794.68 401
13795.79 424
13796.90 425
13798.01 407
13799.12 423
13800.23 430
13801.34 439
13802.45 428
13803.56 422
13804.67 418
13805.78 443
13806.89 446
13808.00 489
13809.11 457
13810.22 416
13811.33 401
13812.44 401
13813.55 378
13814.66 423
13815.77 442
13816.88 428
13818.00 426
13819.11 410
13820.22 432
13821.33 373
13822.44 378
13823.55 378
13824.66 431
13825.77 426
13826.88 399
13827.99 444
13829.10 411
13830.22 399
13831.33 415
13832.44 411
13833.55 405
13834.66 418
13835.77 428
13836.88 414
13838.00 396
13839.11 438
13840.22 433
13841.33 428
13842.44 418
13843.55 394
13844.67 403
13845.78 405
13846.89 395
13848.00 449
13849.11 441
13850.23 435
13851.34 446
13852.45 440
13853.56 468
13854.67 449
13855.79 424
13856.90 447
13858.01 480
13859.12 459
13860.24 474
13861.35 466
13862.46 498
13863.57 462
13864.69 499
13865.80 452
13866.91 485
13868.02 462
13869.14 467
13870.25 516
13871.36 483
13872.47 456
13873.59 438
13874.70 467
13875.81 436
13876.93 385
13878.04 424
13879.15 392
13880.27 402
13881.38 388
13882.49 356
13883.61 376
13884.72 430
13885.83 432
13886.95 408
13888.06 410
13889.17 432
13890.29 411
13891.40 427
13892.51 511
13893.63 441
13894.74 429
13895.86 443
13896.97 451
13898.08 439
13899.20 427
13900.31 430
13901.43 419
13902.54 387
13903.65 423
13904.77 426
13905.88 431
13907.00 409
13908.11 428
13909.23 390
13910.34 378
13911.45 415
13912.57 402
13913.68 354
13914.80 390
13915.91 379
13917.03 381
13918.14 389
13919.26 352
13920.37 365
13921.49 367
13922.60 388
13923.72 386
13924.83 347
13925.95 366
13927.06 402
13928.18 351
13929.29 357
13930.41 357
13931.52 382
13932.64 366
13933.75 366
13934.87 378
13935.98 374
13937.10 388
13938.21 385
13939.33 340
13940.45 368
13941.56 334
13942.68 386
13943.79 379
13944.91 379
13946.03 389
13947.14 360
13948.26 376
13949.37 390
13950.49 356
13951.60 349
13952.72 348
13953.84 348
13954.95 328
13956.07 386
13957.19 358
13958.30 393
13959.42 376
13960.54 391
13961.65 334
13962.77 394
13963.88 366
13965.00 323
13966.12 340
13967.23 345
13968.35 368
13969.47 337
13970.59 368
13971.70 357
13972.82 365
13973.94 391
13975.05 422
13976.17 337
13977.29 348
13978.40 356
13979.52 341
13980.64 384
13981.76 369
13982.87 356
13983.99 365
13985.11 383
13986.23 366
13987.34 400
13988.46 369
13989.58 369
13990.70 355
13991.81 371
13992.93 375
13994.05 355
13995.17 360
13996.29 400
13997.40 393
13998.52 323
13999.64 393
14000.76 381
14001.88 388
14002.99 396
14004.11 380
14005.23 362
14006.35 360
14007.47 421
14008.58 393
14009.70 424
14010.82 401
14011.94 367
14013.06 408
14014.18 392
14015.30 398
14016.41 443
14017.53 442
14018.65 373
14019.77 363
14020.89 392
14022.01 442
14023.13 438
14024.25 430
14025.37 426
14026.48 377
14027.60 409
14028.72 370
14029.84 397
14030.96 401
14032.08 375
14033.20 337
14034.32 361
14035.44 353
14036.56 363
14037.68 375
14038.80 363
14039.92 334
14041.04 328
14042.16 359
14043.28 350
14044.40 375
14045.52 323
14046.64 287
14047.76 335
14048.88 367
14050.00 365
14051.12 364
14052.24 393
14053.36 361
14054.48 390
14055.60 356
14056.72 395
14057.84 404
14058.96 395
14060.08 375
14061.20 360
14062.32 336
14063.44 366
14064.56 409
14065.68 398
14066.80 367
14067.92 389
14069.04 380
14070.16 370
14071.28 376
14072.41 398
14073.53 333
14074.65 370
14075.77 365
14076.89 406
14078.01 382
14079.13 445
14080.25 388
14081.37 381
14082.50 350
14083.62 387
14084.74 430
14085.86 373
14086.98 366
14088.10 394
14089.23 439
14090.35 412
14091.47 437
14092.59 448
14093.71 481
14094.83 447
14095.96 435
14097.08 421
14098.20 441
14099.32 456
14100.44 463
14101.57 472
14102.69 458
14103.81 424
14104.93 422
14106.05 425
14107.18 415
14108.30 413
14109.42 397
14110.54 389
14111.67 387
14112.79 392
14113.91 349
14115.03 351
14116.16 339
14117.28 352
14118.40 320
14119.53 331
14120.65 332
14121.77 322
14122.89 321
14124.02 340
14125.14 348
14126.26 315
14127.39 371
14128.51 312
14129.63 354
14130.76 338
14131.88 313
14133.00 346
14134.13 375
14135.25 326
14136.37 317
14137.50 364
14138.62 364
14139.74 333
14140.87 333
14141.99 343
14143.11 301
14144.24 358
14145.36 350
14146.49 358
14147.61 323
14148.73 350
14149.86 338
14150.98 343
14152.11 364
14153.23 318
14154.35 349
14155.48 342
14156.60 356
14157.73 352
14158.85 371
14159.98 309
14161.10 323
14162.23 319
14163.35 318
14164.47 301
14165.60 342
14166.72 349
14167.85 378
14168.97 337
14170.10 338
14171.22 320
14172.35 335
14173.47 307
14174.60 353
14175.72 352
14176.85 334
14177.97 307
14179.10 301
14180.22 317
14181.35 302
14182.47 295
14183.60 305
14184.72 301
14185.85 280
14186.98 310
14188.10 264
14189.23 292
14190.35 294
14191.48 306
14192.60 321
14193.73 309
14194.86 324
14195.98 315
14197.11 305
14198.23 285
14199.36 296
14200.49 295
14201.61 340
14202.74 295
14203.86 314
14204.99 286
14206.12 282
14207.24 317
14208.37 263
14209.50 272
14210.62 278
14211.75 279
14212.87 285
14214.00 277
14215.13 267
14216.25 293
14217.38 268
14218.51 277
14219.63 237
14220.76 235
14221.89 287
14223.02 273
14224.14 241
14225.27 249
14226.40 269
14227.52 271
14228.65 280
14229.78 277
14230.91 265
14232.03 240
14233.16 273
14234.29 241
14235.41 278
14236.54 295
14237.67 281
14238.80 270
14239.92 248
14241.05 255
14242.18 260
14243.31 265
14244.44 300
14245.56 288
14246.69 259
14247.82 255
14248.95 304
14250.08 278
14251.20 265
14252.33 287
14253.46 270
14254.59 269
14255.72 266
14256.84 277
14257.97 251
14259.10 254
14260.23 260
14261.36 242
14262.49 241
14263.62 253
14264.74 242
14265.87 269
14267.00 284
14268.13 275
14269.26 296
14270.39 319
14271.52 308
14272.65 283
14273.77 263
14274.90 262
14276.03 269
14277.16 274
14278.29 274
14279.42 274
14280.55 280
14281.68 239
14282.81 253
14283.94 257
14285.07 253
14286.20 254
14287.33 234
14288.45 221
14289.58 236
14290.71 226
14291.84 220
14292.97 253
14294.10 248
14295.23 282
14296.36 263
14297.49 269
14298.62 241
14299.75 208
14300.88 226
14302.01 245
14303.14 229
14304.27 248
14305.40 252
14306.53 233
14307.66 252
14308.79 228
14309.92 258
14311.05 262
14312.19 254
14313.32 247
14314.45 233
14315.58 247
14316.71 232
14317.84 217
14318.97 244
14320.10 255
14321.23 256
14322.36 217
14323.49 219
14324.62 259
14325.75 237
14326.89 224
14328.02 237
14329.15 248
14330.28 234
14331.41 257
14332.54 219
14333.67 250
14334.80 223
14335.94 226
14337.07 279
14338.20 292
14339.33 218
14340.46 266
14341.59 218
14342.73 234
14343.86 233
14344.99 219
14346.12 220
14347.25 213
14348.38 250
14349.52 260
14350.65 257
14351.78 251
14352.91 237
14354.04 211
14355.18 235
14356.31 252
14357.44 212
14358.57 227
14359.71 217
14360.84 238
14361.97 220
14363.10 243
14364.24 194
14365.37 228
14366.50 210
14367.63 217
14368.77 225
14369.90 257
14371.03 224
14372.16 225
14373.30 228
14374.43 253
14375.56 238
14376.70 214
14377.83 231
14378.96 222
14380.10 229
14381.23 251
14382.36 228
14383.50 225
14384.63 231
14385.76 239
14386.90 254
14388.03 219
14389.16 253
14390.30 225
14391.43 250
14392.56 232
14393.70 258
14394.83 252
14395.97 237
14397.10 236
14398.23 245
14399.37 255
14400.50 229
14401.63 217
14402.77 240
14403.90 220
14405.04 232
14406.17 232
14407.31 233
14408.44 224
14409.57 224
14410.71 228
14411.84 261
14412.98 248
14414.11 265
14415.25 225
14416.38 199
14417.52 229
14418.65 269
14419.79 233
14420.92 246
14422.05 219
14423.19 205
14424.32 213
14425.46 215
14426.59 231
14427.73 235
14428.86 223
14430.00 253
14431.14 236
14432.27 245
14433.41 246
14434.54 263
14435.68 233
14436.81 218
14437.95 230
14439.08 222
14440.22 256
14441.35 230
14442.49 248
14443.63 269
14444.76 268
14445.90 246
14447.03 235
14448.17 254
14449.30 234
14450.44 251
14451.58 230
14452.71 260
14453.85 233
14454.98 273
14456.12 275
14457.26 252
14458.39 216
14459.53 243
14460.67 266
14461.80 247
14462.94 243
14464.08 258
14465.21 268
14466.35 293
14467.48 271
14468.62 262
14469.76 257
14470.90 251
14472.03 292
14473.17 268
14474.31 289
14475.44 243
14476.58 259
14477.72 260
14478.85 246
14479.99 277
14481.13 307
14482.27 262
14483.40 272
14484.54 276
14485.68 251
14486.81 274
14487.95 248
14489.09 233
14490.23 246
14491.36 277
14492.50 261
14493.64 248
14494.78 242
14495.92 265
14497.05 218
14498.19 268
14499.33 302
14500.47 263
14501.60 262
14502.74 269
14503.88 266
14505.02 259
14506.16 272
14507.30 233
14508.43 273
14509.57 241
14510.71 229
14511.85 271
14512.99 238
14514.13 243
14515.26 238
14516.40 235
14517.54 261
14518.68 266
14519.82 286
14520.96 265
14522.10 207
14523.23 202
14524.37 233
14525.51 284
14526.65 255
14527.79 214
14528.93 210
14530.07 209
14531.21 238
14532.35 251
14533.49 214
14534.63 250
14535.76 245
14536.90 235
14538.04 254
14539.18 267
14540.32 264
14541.46 286
14542.60 267
14543.74 270
14544.88 274
14546.02 228
14547.16 259
14548.30 273
14549.44 252
14550.58 240
14551.72 217
14552.86 235
14554.00 237
14555.14 217
14556.28 218
14557.42 273
14558.56 266
14559.70 245
14560.84 211
14561.98 232
14563.12 251
14564.26 279
14565.40 235
14566.54 290
14567.68 269
14568.82 255
14569.96 296
14571.11 248
14572.25 298
14573.39 240
14574.53 221
14575.67 265
14576.81 297
14577.95 257
14579.09 289
14580.23 262
14581.37 250
14582.52 217
14583.66 241
14584.80 246
14585.94 257
14587.08 297
14588.22 258
14589.36 289
14590.50 320
14591.65 250
14592.79 292
14593.93 302
14595.07 281
14596.21 281
14597.35 262
14598.50 268
14599.64 300
14600.78 312
14601.92 282
14603.06 288
14604.21 273
14605.35 265
14606.49 266
14607.63 256
14608.77 262
14609.92 308
14611.06 281
14612.20 289
14613.34 330
14614.49 342
14615.63 312
14616.77 310
14617.91 319
14619.06 348
14620.20 330
14621.34 333
14622.48 311
14623.63 334
14624.77 316
14625.91 347
14627.06 341
14628.20 306
14629.34 325
14630.48 339
14631.63 341
14632.77 312
14633.91 334
14635.06 349
14636.20 333
14637.34 363
14638.49 334
14639.63 317
14640.77 343
14641.92 325
14643.06 306
14644.20 309
14645.35 325
14646.49 280
14647.64 307
14648.78 275
14649.92 295
14651.07 246
14652.21 268
14653.35 309
14654.50 310
14655.64 236
14656.79 274
14657.93 257
14659.07 263
14660.22 242
14661.36 288
14662.51 268
14663.65 260
14664.80 276
14665.94 256
14667.09 264
14668.23 267
14669.37 246
14670.52 243
14671.66 248
14672.81 281
14673.95 263
14675.10 259
14676.24 253
14677.39 228
14678.53 264
14679.68 255
14680.82 238
14681.97 261
14683.11 279
14684.26 248
14685.40 259
14686.55 275
14687.69 247
14688.84 241
14689.98 288
14691.13 213
14692.27 204
14693.42 260
14694.57 263
14695.71 255
14696.86 267
14698.00 214
14699.15 196
14700.29 203
14701.44 239
14702.59 237
14703.73 232
14704.88 245
14706.02 236
14707.17 236
14708.32 213
14709.46 293
14710.61 241
14711.75 240
14712.90 203
14714.05 200
14715.19 241
14716.34 248
14717.49 236
14718.63 224
14719.78 228
14720.93 218
14722.07 233
14723.22 204
14724.37 214
14725.51 247
14726.66 220
14727.81 223
14728.95 208
14730.10 243
14731.25 231
14732.39 216
14733.54 211
14734.69 200
14735.84 251
14736.98 288
14738.13 304
14739.28 244
14740.42 253
14741.57 287
14742.72 272
14743.87 254
14745.01 203
14746.16 213
14747.31 244
14748.46 261
14749.61 241
14750.75 237
14751.90 246
14753.05 233
14754.20 225
14755.34 245
14756.49 235
14757.64 227
14758.79 251
14759.94 256
14761.08 249
14762.23 256
14763.38 280
14764.53 259
14765.68 245
14766.83 210
14767.97 235
14769.12 218
14770.27 265
14771.42 253
14772.57 251
14773.72 262
14774.87 300
14776.01 272
14777.16 281
14778.31 282
14779.46 267
14780.61 255
14781.76 255
14782.91 267
14784.06 234
14785.21 268
14786.36 261
14787.50 267
14788.65 265
14789.80 231
14790.95 240
14792.10 239
14793.25 257
14794.40 289
14795.55 281
14796.70 280
14797.85 280
14799.00 326
14800.15 257
14801.30 262
14802.45 283
14803.60 268
14804.75 274
14805.90 274
14807.05 245
14808.20 256
14809.35 225
14810.50 228
14811.65 237
14812.80 267
14813.95 266
14815.10 247
14816.25 243
14817.40 235
14818.55 270
14819.70 232
14820.85 249
14822.00 206
14823.15 216
14824.30 254
14825.45 226
14826.60 209
14827.75 255
14828.91 248
14830.06 234
14831.21 222
14832.36 209
14833.51 207
14834.66 205
14835.81 220
14836.96 235
14838.11 194
14839.26 188
14840.42 212
14841.57 217
14842.72 217
14843.87 180
14845.02 197
14846.17 220
14847.32 161
14848.48 192
14849.63 203
14850.78 232
14851.93 204
14853.08 165
14854.23 215
14855.39 202
14856.54 194
14857.69 214
14858.84 191
14859.99 182
14861.15 202
14862.30 185
14863.45 200
14864.60 195
14865.75 216
14866.91 201
14868.06 196
14869.21 206
14870.36 201
14871.52 181
14872.67 215
14873.82 183
14874.97 186
14876.13 212
14877.28 196
14878.43 173
14879.59 162
14880.74 192
14881.89 194
14883.04 218
14884.20 188
14885.35 198
14886.50 199
14887.66 196
14888.81 189
14889.96 203
14891.12 204
14892.27 220
14893.42 185
14894.58 173
14895.73 217
14896.88 215
14898.04 226
14899.19 196
14900.34 161
14901.50 184
14902.65 207
14903.80 193
14904.96 186
14906.11 197
14907.27 207
14908.42 205
14909.57 208
14910.73 162
14911.88 157
14913.04 179
14914.19 196
14915.34 194
14916.50 215
14917.65 195
14918.81 223
14919.96 194
14921.11 181
14922.27 173
14923.42 197
14924.58 176
14925.73 184
14926.89 182
14928.04 188
14929.20 211
14930.35 163
14931.51 196
14932.66 214
14933.82 199
14934.97 191
14936.13 210
14937.28 223
14938.44 218
14939.59 212
14940.75 218
14941.90 205
14943.06 222
14944.21 225
14945.37 215
14946.52 189
14947.68 222
14948.83 250
14949.99 218
14951.14 199
14952.30 191
14953.46 210
14954.61 212
14955.77 222
14956.92 211
14958.08 214
14959.24 217
14960.39 216
14961.55 203
14962.70 257
14963.86 212
14965.02 157
14966.17 179
14967.33 168
14968.48 160
14969.64 173
14970.80 188
14971.95 198
14973.11 198
14974.27 162
14975.42 189
14976.58 207
14977.74 238
14978.89 175
14980.05 170
14981.21 195
14982.36 194
14983.52 216
14984.68 180
14985.83 195
14986.99 196
14988.15 177
14989.30 174
14990.46 198
14991.62 170
14992.77 184
14993.93 182
14995.09 190
14996.25 183
14997.40 169
14998.56 174
14999.72 170
15000.88 183
15002.03 192
15003.19 174
15004.35 177
15005.51 180
15006.66 159
15007.82 158
15008.98 184
15010.14 187
15011.30 179
15012.45 178
15013.61 166
15014.77 145
15015.93 164
15017.09 166
15018.24 161
15019.40 182
15020.56 158
15021.72 182
15022.88 177
15024.04 155
15025.19 189
15026.35 187
15027.51 176
15028.67 163
15029.83 178
15030.99 156
15032.15 145
15033.30 204
15034.46 170
15035.62 164
15036.78 193
15037.94 191
15039.10 158
15040.26 173
15041.42 165
15042.58 206
15043.73 196
15044.89 183
15046.05 163
15047.21 168
15048.37 163
15049.53 168
15050.69 162
15051.85 156
15053.01 178
15054.17 179
15055.33 161
15056.49 150
15057.65 176
15058.81 156
15059.97 186
15061.13 169
15062.29 167
15063.45 133
15064.61 162
15065.77 172
15066.93 149
15068.09 126
15069.25 150
15070.41 156
15071.57 188
15072.73 164
15073.89 174
15075.05 185
15076.21 188
15077.37 155
15078.53 148
15079.69 157
15080.85 205
15082.01 165
15083.17 184
15084.33 138
15085.49 161
15086.65 142
15087.82 147
15088.98 167
15090.14 150
15091.30 169
15092.46 177
15093.62 171
15094.78 164
15095.94 186
15097.10 174
15098.27 165
15099.43 188
15100.59 175
15101.75 165
15102.91 162
15104.07 180
15105.23 157
15106.40 203
15107.56 181
15108.72 166
15109.88 188
15111.04 148
15112.20 132
15113.37 145
15114.53 165
15115.69 142
15116.85 169
15118.01 163
15119.18 177
15120.34 163
15121.50 184
15122.66 153
15123.82 198
15124.99 179
15126.15 168
15127.31 175
15128.47 152
15129.64 153
15130.80 180
15131.96 185
15133.12 174
15134.29 173
15135.45 174
15136.61 162
15137.77 147
15138.94 163
15140.10 137
15141.26 183
15142.43 180
15143.59 184
15144.75 171
15145.92 167
15147.08 187
15148.24 183
15149.41 146
15150.57 182
15151.73 167
15152.90 171
15154.06 156
15155.22 160
15156.39 166
15157.55 171
15158.71 176
15159.88 172
15161.04 148
15162.20 172
15163.37 190
15164.53 174
15165.70 190
15166.86 154
15168.02 172
15169.19 158
15170.35 190
15171.52 162
15172.68 160
15173.84 168
15175.01 171
15176.17 186
15177.34 156
15178.50 161
15179.66 200
15180.83 179
15181.99 165
15183.16 151
15184.32 154
15185.49 188
15186.65 185
15187.82 187
15188.98 175
15190.15 210
15191.31 201
15192.48 182
15193.64 192
15194.81 183
15195.97 181
15197.14 183
15198.30 183
15199.47 177
15200.63 206
15201.80 182
15202.96 206
15204.13 172
15205.29 191
15206.46 173
15207.62 192
15208.79 196
15209.96 169
15211.12 197
15212.29 183
15213.45 197
15214.62 190
15215.78 174
15216.95 172
15218.12 169
15219.28 184
15220.45 203
15221.61 208
15222.78 203
15223.95 203
15225.11 194
15226.28 177
15227.44 216
15228.61 220
15229.78 228
15230.94 209
15232.11 218
15233.28 229
15234.44 198
15235.61 233
15236.78 217
15237.94 195
15239.11 171
15240.28 198
15241.44 209
15242.61 184
15243.78 203
15244.94 178
15246.11 160
15247.28 220
15248.44 181
15249.61 183
15250.78 191
15251.95 157
15253.11 179
15254.28 186
15255.45 175
15256.61 153
15257.78 159
15258.95 165
15260.12 163
15261.28 179
15262.45 151
15263.62 157
15264.79 167
15265.95 169
15267.12 147
15268.29 158
15269.46 186
15270.63 185
15271.79 163
15272.96 196
15274.13 200
15275.30 197
15276.47 183
15277.63 170
15278.80 161
15279.97 167
15281.14 162
15282.31 184
15283.48 159
15284.64 191
15285.81 216
15286.98 164
15288.15 148
15289.32 142
15290.49 163
15291.66 135
15292.82 157
15293.99 161
15295.16 199
15296.33 194
15297.50 186
15298.67 192
15299.84 173
15301.01 138
15302.18 136
15303.35 179
15304.51 155
15305.68 173
15306.85 182
15308.02 201
15309.19 225
15310.36 178
15311.53 159
15312.70 162
15313.87 166
15315.04 189
15316.21 165
15317.38 169
15318.55 167
15319.72 196
15320.89 173
15322.06 186
15323.23 189
15324.40 189
15325.57 195
15326.74 183
15327.91 185
15329.08 152
15330.25 180
15331.42 170
15332.59 157
15333.76 172
15334.93 156
15336.10 177
15337.27 168
15338.44 166
15339.61 168
15340.78 156
15341.95 134
15343.12 160
15344.29 189
15345.47 181
15346.64 190
15347.81 180
15348.98 169
15350.15 168
15351.32 187
15352.49 156
15353.66 157
15354.83 168
15356.00 191
15357.18 147
15358.35 157
15359.52 154
15360.69 182
15361.86 202
15363.03 168
15364.20 178
15365.38 160
15366.55 151
15367.72 164
15368.89 219
15370.06 205
15371.23 198
15372.41 179
15373.58 176
15374.75 188
15375.92 164
15377.09 163
15378.26 174
15379.44 183
15380.61 184
15381.78 162
15382.95 159
15384.13 160
15385.30 148
15386.47 196
15387.64 185
15388.82 175
15389.99 183
15391.16 175
15392.33 156
15393.51 165
15394.68 183
15395.85 165
15397.02 158
15398.20 144
15399.37 152
15400.54 188
15401.71 171
15402.89 185
15404.06 161
15405.23 168
15406.41 179
15407.58 180
15408.75 183
15409.93 146
15411.10 164
15412.27 168
15413.45 143
15414.62 180
15415.79 202
15416.97 167
15418.14 166
15419.31 170
15420.49 176
15421.66 163
15422.84 174
15424.01 163
15425.18 168
15426.36 138
15427.53 148
15428.70 153
15429.88 152
15431.05 150
15432.23 176
15433.40 180
15434.57 157
15435.75 199
15436.92 173
15438.10 167
15439.27 163
15440.45 181
15441.62 183
15442.80 164
15443.97 154
15445.14 146
15446.32 154
15447.49 147
15448.67 164
15449.84 183
15451.02 160
15452.19 170
15453.37 157
15454.54 137
15455.72 157
15456.89 150
15458.07 164
15459.24 175
15460.42 174
15461.59 174
15462.77 163
15463.94 168
15465.12 189
15466.29 174
15467.47 158
15468.65 162
15469.82 154
15471.00 163
15472.17 136
15473.35 128
15474.52 155
15475.70 158
15476.88 148
15478.05 187
15479.23 171
15480.40 155
15481.58 170
15482.76 162
15483.93 179
15485.11 156
15486.28 155
15487.46 164
15488.64 166
15489.81 149
15490.99 159
15492.16 164
15493.34 172
15494.52 147
15495.69 144
15496.87 142
15498.05 169
15499.22 193
15500.40 184
15501.58 178
15502.75 160
15503.93 168
15505.11 138
15506.28 178
15507.46 148
15508.64 205
15509.82 172
15510.99 176
15512.17 146
15513.35 149
15514.52 161
15515.70 203
15516.88 211
15518.06 205
15519.23 180
15520.41 176
15521.59 187
15522.77 161
15523.94 165
15525.12 153
15526.30 195
15527.48 186
15528.65 143
15529.83 142
15531.01 196
15532.19 167
15533.37 170
15534.54 185
15535.72 159
15536.90 191
15538.08 156
15539.26 172
15540.44 184
15541.61 150
15542.79 182
15543.97 165
15545.15 180
15546.33 142
15547.51 152
15548.68 163
15549.86 194
15551.04 196
15552.22 161
15553.40 165
15554.58 171
15555.76 194
15556.93 202
15558.11 171
15559.29 177
15560.47 193
15561.65 210
15562.83 198
15564.01 183
15565.19 170
15566.37 192
15567.55 167
15568.73 163
15569.91 220
15571.08 208
15572.26 200
15573.44 177
15574.62 162
15575.80 189
15576.98 178
15578.16 201
15579.34 183
15580.52 155
15581.70 171
15582.88 206
15584.06 192
15585.24 172
15586.42 184
15587.60 192
15588.78 175
15589.96 224
15591.14 203
15592.32 190
15593.50 177
15594.68 208
15595.86 167
15597.04 209
15598.22 187
15599.40 190
15600.58 185
15601.76 158
15602.95 221
15604.13 189
15605.31 226
15606.49 224
15607.67 189
15608.85 206
15610.03 203
15611.21 208
15612.39 214
15613.57 195
15614.75 211
15615.93 238
15617.12 216
15618.30 206
15619.48 237
15620.66 241
15621.84 220
15623.02 232
15624.20 179
15625.38 218
15626.57 238
15627.75 207
15628.93 191
15630.11 220
15631.29 226
15632.47 268
15633.66 229
15634.84 240
15636.02 217
15637.20 253
15638.38 247
15639.57 224
15640.75 200
15641.93 228
15643.11 267
15644.29 274
15645.48 293
15646.66 228
15647.84 252
15649.02 241
15650.21 260
15651.39 292
15652.57 247
15653.75 260
15654.94 258
15656.12 243
15657.30 246
15658.48 249
15659.67 229
15660.85 222
15662.03 227
15663.22 253
15664.40 292
15665.58 264
15666.76 243
15667.95 243
15669.13 214
15670.31 253
15671.50 256
15672.68 250
15673.86 239
15675.05 239
15676.23 230
15677.41 247
15678.60 219
15679.78 228
15680.96 190
15682.15 208
15683.33 229
15684.51 209
15685.70 218
15686.88 208
15688.07 218
15689.25 226
15690.43 258
15691.62 244
15692.80 266
15693.99 218
15695.17 235
15696.35 272
15697.54 217
15698.72 232
15699.91 224
15701.09 237
15702.28 253
15703.46 250
15704.64 257
15705.83 278
15707.01 250
15708.20 228
15709.38 230
15710.57 250
15711.75 237
15712.94 228
15714.12 169
15715.31 211
15716.49 262
15717.68 252
15718.86 251
15720.05 260
15721.23 275
15722.42 249
15723.60 245
15724.79 212
15725.97 221
15727.16 244
15728.34 233
15729.53 247
15730.71 284
15731.90 269
15733.08 273
15734.27 256
15735.46 298
15736.64 273
15737.83 260
15739.01 232
15740.20 255
15741.39 252
15742.57 246
15743.76 271
15744.94 224
15746.13 258
15747.31 255
15748.50 269
15749.69 265
15750.87 233
15752.06 233
15753.25 280
15754.43 300
15755.62 295
15756.81 269
15757.99 275
15759.18 260
15760.36 273
15761.55 246
15762.74 248
15763.92 250
15765.11 232
15766.30 255
15767.49 267
15768.67 257
15769.86 246
15771.05 246
15772.23 204
15773.42 239
15774.61 236
15775.79 258
15776.98 240
15778.17 237
15779.36 225
15780.54 239
15781.73 280
15782.92 265
15784.11 230
15785.29 243
15786.48 228
15787.67 243
15788.86 247
15790.04 259
15791.23 258
15792.42 242
15793.61 237
15794.79 225
15795.98 243
15797.17 224
15798.36 214
15799.55 205
15800.73 234
15801.92 241
15803.11 204
15804.30 190
15805.49 193
15806.68 207
15807.86 205
15809.05 265
15810.24 218
15811.43 225
15812.62 241
15813.81 193
15815.00 227
15816.18 183
15817.37 210
15818.56 238
15819.75 210
15820.94 185
15822.13 183
15823.32 200
15824.51 230
15825.70 225
15826.88 211
15828.07 220
15829.26 203
15830.45 198
15831.64 211
15832.83 240
15834.02 189
15835.21 190
15836.40 185
15837.59 214
15838.78 229
15839.97 205
15841.16 194
15842.35 229
15843.54 195
15844.73 208
15845.92 197
15847.11 205
15848.30 210
15849.49 195
15850.68 212
15851.87 200
15853.06 181
15854.25 201
15855.44 223
15856.63 224
15857.82 242
15859.01 217
15860.20 239
15861.39 190
15862.58 193
15863.77 203
15864.96 212
15866.15 202
15867.34 213
15868.53 211
15869.72 204
15870.91 201
15872.10 221
15873.29 214
15874.48 189
15875.68 213
15876.87 218
15878.06 216
15879.25 179
15880.44 206
15881.63 200
15882.82 218
15884.01 186
15885.20 204
15886.40 183
15887.59 184
15888.78 188
15889.97 198
15891.16 245
15892.35 226
15893.54 244
15894.74 216
15895.93 251
15897.12 201
15898.31 219
15899.50 219
15900.70 261
15901.89 244
15903.08 241
15904.27 248
15905.46 220
15906.66 200
15907.85 230
15909.04 261
15910.23 259
15911.42 253
15912.62 213
15913.81 221
15915.00 201
15916.19 210
15917.39 192
15918.58 198
15919.77 199
15920.96 201
15922.16 257
15923.35 211
15924.54 244
15925.73 238
15926.93 237
15928.12 247
15929.31 244
15930.51 230
15931.70 228
15932.89 203
15934.09 237
15935.28 184
15936.47 229
15937.67 256
15938.86 227
15940.05 214
15941.25 219
15942.44 204
15943.63 227
15944.83 203
15946.02 240
15947.21 227
15948.41 222
15949.60 208
15950.79 193
15951.99 207
15953.18 184
15954.38 172
15955.57 203
15956.76 185
15957.96 192
15959.15 176
15960.35 176
15961.54 201
15962.73 168
15963.93 164
15965.12 154
15966.32 157
15967.51 169
15968.71 194
15969.90 163
15971.09 168
15972.29 179
15973.48 157
15974.68 163
15975.87 188
15977.07 162
15978.26 178
15979.46 175
15980.65 172
15981.85 173
15983.04 190
15984.24 171
15985.43 213
15986.63 161
15987.82 138
15989.02 120
15990.21 154
15991.41 150
15992.60 160
15993.80 163
15994.99 176
15996.19 199
15997.39 156
15998.58 161
15999.78 144
16000.97 171
16002.17 149
16003.36 150
16004.56 148
16005.76 138
16006.95 172
16008.15 175
16009.34 165
16010.54 157
16011.73 176
16012.93 166
16014.13 142
16015.32 159
16016.52 136
16017.72 150
16018.91 157
16020.11 152
16021.30 163
16022.50 148
16023.70 173
16024.89 172
16026.09 147
16027.29 151
16028.48 156
16029.68 150
16030.88 161
16032.07 164
16033.27 175
16034.47 190
16035.67 152
16036.86 157
16038.06 138
16039.26 164
16040.45 154
16041.65 189
16042.85 163
16044.04 143
16045.24 168
16046.44 199
16047.64 154
16048.83 153
16050.03 178
16051.23 138
16052.43 144
16053.62 135
16054.82 136
16056.02 155
16057.22 158
16058.42 131
16059.61 133
16060.81 138
16062.01 147
16063.21 151
16064.41 172
16065.60 159
16066.80 126
16068.00 158
16069.20 163
16070.40 161
16071.59 152
16072.79 140
16073.99 170
16075.19 132
16076.39 142
16077.59 149
16078.78 165
16079.98 136
16081.18 145
16082.38 173
16083.58 160
16084.78 119
16085.98 163
16087.18 125
16088.37 151
16089.57 140
16090.77 146
16091.97 145
16093.17 146
16094.37 150
16095.57 142
16096.77 166
16097.97 147
16099.17 134
16100.37 144
16101.57 137
16102.77 150
16103.96 170
16105.16 129
16106.36 134
16107.56 116
16108.76 158
16109.96 158
16111.16 132
16112.36 144
16113.56 143
16114.76 163
16115.96 161
16117.16 158
16118.36 149
16119.56 159
16120.76 140
16121.96 148
16123.16 146
16124.36 137
16125.56 119
16126.76 143
16127.96 126
16129.16 112
16130.37 144
16131.57 118
16132.77 137
16133.97 123
16135.17 139
16136.37 123
16137.57 127
16138.77 99
16139.97 145
16141.17 142
16142.37 152
16143.57 127
16144.77 136
16145.98 131
16147.18 160
16148.38 169
16149.58 130
16150.78 148
16151.98 119
16153.18 137
16154.38 158
16155.59 130
16156.79 137
16157.99 125
16159.19 140
16160.39 122
16161.59 135
16162.80 124
16164.00 166
16165.20 151
16166.40 159
16167.60 137
16168.80 169
16170.01 158
16171.21 155
16172.41 158
16173.61 146
16174.81 149
16176.02 128
16177.22 145
16178.42 146
16179.62 149
16180.83 153
16182.03 153
16183.23 139
16184.43 140
16185.64 163
16186.84 144
16188.04 120
16189.24 127
16190.45 125
16191.65 147
16192.85 151
16194.06 146
16195.26 137
16196.46 159
16197.66 151
16198.87 159
16200.07 132
16201.27 131
16202.48 143
16203.68 128
16204.88 146
16206.09 148
16207.29 156
16208.49 147
16209.70 124
16210.90 132
16212.10 136
16213.31 142
16214.51 155
16215.71 135
16216.92 138
16218.12 152
16219.33 133
16220.53 144
16221.73 154
16222.94 157
16224.14 145
16225.35 146
16226.55 125
16227.75 126
16228.96 137
16230.16 120
16231.37 180
16232.57 161
16233.77 154
16234.98 153
16236.18 180
16237.39 154
16238.59 173
16239.80 148
16241.00 170
16242.21 128
16243.41 159
16244.62 141
16245.82 179
16247.03 151
16248.23 150
16249.44 153
16250.64 164
16251.85 127
16253.05 136
16254.26 141
16255.46 158
16256.67 163
16257.87 166
16259.08 184
16260.28 139
16261.49 170
16262.69 158
16263.90 169
16265.10 135
16266.31 135
16267.51 157
16268.72 177
16269.93 177
16271.13 145
16272.34 143
16273.54 158
16274.75 164
16275.96 178
16277.16 140
16278.37 153
16279.57 160
16280.78 151
16281.99 183
16283.19 156
16284.40 151
16285.60 183
16286.81 177
16288.02 156
16289.22 137
16290.43 132
16291.64 129
16292.84 151
16294.05 152
16295.26 160
16296.46 143
16297.67 167
16298.88 176
16300.08 161
16301.29 142
16302.50 183
16303.70 179
16304.91 172
16306.12 136
16307.32 158
16308.53 162
16309.74 186
16310.95 189
16312.15 180
16313.36 188
16314.57 156
16315.78 164
16316.98 154
16318.19 156
16319.40 136
16320.61 159
16321.81 172
16323.02 174
16324.23 167
16325.44 176
16326.64 183
16327.85 137
16329.06 154
16330.27 136
16331.48 149
16332.68 156
16333.89 148
16335.10 114
16336.31 151
16337.52 146
16338.72 154
16339.93 157
16341.14 158
16342.35 143
16343.56 141
16344.77 146
16345.98 142
16347.18 145
16348.39 144
16349.60 135
16350.81 172
16352.02 156
16353.23 155
16354.44 174
16355.65 111
16356.85 136
16358.06 116
16359.27 175
16360.48 147
16361.69 151
16362.90 126
16364.11 145
16365.32 163
16366.53 139
16367.74 143
16368.95 123
16370.16 144
16371.36 154
16372.57 138
16373.78 116
16374.99 158
16376.20 134
16377.41 132
16378.62 111
16379.83 111
16381.04 146
16382.25 150
16383.46 162
16384.67 142
16385.88 152
16387.09 131
16388.30 148
16389.51 140
16390.72 132
16391.93 133
16393.14 143
16394.35 147
16395.56 137
16396.77 123
16397.98 110
16399.19 130
16400.41 110
16401.62 120
16402.83 109
16404.04 133
16405.25 147
16406.46 129
16407.67 150
16408.88 111
16410.09 112
16411.30 145
16412.51 140
16413.72 142
16414.94 132
16416.15 139
16417.36 113
16418.57 131
16419.78 145
16420.99 128
16422.20 137
16423.41 123
16424.63 153
16425.84 152
16427.05 112
16428.26 106
16429.47 137
16430.68 131
16431.90 118
16433.11 118
16434.32 105
16435.53 139
16436.74 159
16437.95 123
16439.17 123
16440.38 148
16441.59 127
16442.80 137
16444.01 140
16445.23 102
16446.44 117
16447.65 127
16448.86 137
16450.08 135
16451.29 90
16452.50 122
16453.71 126
16454.93 116
16456.14 116
16457.35 135
16458.56 143
16459.78 133
16460.99 143
16462.20 117
16463.42 127
16464.63 101
16465.84 127
16467.05 144
16468.27 149
16469.48 134
16470.69 132
16471.91 112
16473.12 127
16474.33 105
16475.55 134
16476.76 126
16477.97 112
16479.19 129
16480.40 129
16481.61 115
16482.83 116
16484.04 108
16485.25 115
16486.47 139
16487.68 104
16488.90 93
16490.11 124
16491.32 133
16492.54 122
16493.75 145
16494.97 152
16496.18 117
16497.39 142
16498.61 121
16499.82 110
16501.04 121
16502.25 151
16503.47 124
16504.68 118
16505.89 117
16507.11 122
16508.32 118
16509.54 122
16510.75 118
16511.97 123
16513.18 131
16514.40 128
16515.61 122
16516.83 133
16518.04 115
16519.26 124
16520.47 137
16521.69 119
16522.90 146
16524.12 129
16525.33 135
16526.55 133
16527.76 150
16528.98 138
16530.19 130
16531.41 121
16532.62 127
16533.84 136
16535.05 116
16536.27 131
16537.49 143
16538.70 157
16539.92 152
16541.13 117
16542.35 135
16543.56 109
16544.78 119
16546.00 123
16547.21 125
16548.43 121
16549.64 151
16550.86 111
16552.08 123
16553.29 131
16554.51 140
16555.73 144
16556.94 145
16558.16 137
16559.37 162
16560.59 127
16561.81 122
16563.02 108
16564.24 132
16565.46 105
16566.67 150
16567.89 140
16569.11 122
16570.32 146
16571.54 163
16572.76 105
16573.98 128
16575.19 149
16576.41 144
16577.63 134
16578.84 129
16580.06 135
16581.28 114
16582.50 114
16583.71 149
16584.93 136
16586.15 145
16587.36 132
16588.58 141
16589.80 127
16591.02 146
16592.24 144
16593.45 140
16594.67 143
16595.89 166
16597.11 163
16598.32 133
16599.54 150
16600.76 104
16601.98 92
16603.20 123
16604.41 118
16605.63 128
16606.85 128
16608.07 145
16609.29 134
16610.51 122
16611.72 156
16612.94 139
16614.16 145
16615.38 133
16616.60 130
16617.82 141
16619.03 133
16620.25 137
16621.47 139
16622.69 155
16623.91 128
16625.13 111
16626.35 139
16627.57 113
16628.79 111
16630.00 109
16631.22 126
16632.44 120
16633.66 106
16634.88 135
16636.10 128
16637.32 121
16638.54 102
16639.76 111
16640.98 97
16642.20 135
16643.42 148
16644.64 125
16645.86 124
16647.08 118
16648.30 130
16649.51 120
16650.73 133
16651.95 124
16653.17 125
16654.39 139
16655.61 125
16656.83 124
16658.05 133
16659.27 116
16660.49 112
16661.71 101
16662.93 86
16664.16 103
16665.38 113
16666.60 98
16667.82 113
16669.04 121
16670.26 141
16671.48 141
16672.70 123
16673.92 109
16675.14 103
16676.36 113
16677.58 107
16678.80 130
16680.02 138
16681.24 120
16682.46 141
16683.69 109
16684.91 119
16686.13 136
16687.35 120
16688.57 105
16689.79 115
16691.01 124
16692.23 138
16693.46 122
16694.68 117
16695.90 132
16697.12 113
16698.34 127
16699.56 106
16700.78 111
16702.01 105
16703.23 104
16704.45 101
16705.67 130
16706.89 118
16708.12 116
16709.34 131
16710.56 107
16711.78 125
16713.00 135
16714.23 140
16715.45 132
16716.67 112
16717.89 115
16719.11 118
16720.34 123
16721.56 109
16722.78 121
16724.00 119
16725.23 106
16726.45 113
16727.67 126
16728.89 122
16730.12 117
16731.34 130
16732.56 110
16733.79 122
16735.01 120
16736.23 120
16737.45 130
16738.68 121
16739.90 116
16741.12 126
16742.35 123
16743.57 106
16744.79 104
16746.02 123
16747.24 152
16748.46 116
16749.69 122
16750.91 101
16752.13 111
16753.36 116
16754.58 133
16755.80 128
16757.03 137
16758.25 144
16759.48 138
16760.70 129
16761.92 120
16763.15 123
16764.37 118
16765.60 96
16766.82 107
16768.04 126
16769.27 108
16770.49 111
16771.72 100
16772.94 116
16774.16 113
16775.39 114
16776.61 121
16777.84 111
16779.06 126
16780.29 125
16781.51 120
16782.74 123
16783.96 140
16785.19 142
16786.41 126
16787.64 110
16788.86 121
16790.09 113
16791.31 116
16792.54 118
16793.76 111
16794.99 119
16796.21 135
16797.44 138
16798.66 125
16799.89 146
16801.11 118
16802.34 118
16803.56 120
16804.79 123
16806.01 129
16807.24 116
16808.46 115
16809.69 128
16810.92 133
16812.14 128
16813.37 121
16814.59 144
16815.82 115
16817.04 111
16818.27 130
16819.50 98
16820.72 101
16821.95 100
16823.17 102
16824.40 112
16825.63 124
16826.85 121
16828.08 124
16829.31 108
16830.53 112
16831.76 123
16832.99 139
16834.21 120
16835.44 125
16836.67 151
16837.89 137
16839.12 130
16840.35 131
16841.57 118
16842.80 120
16844.03 127
16845.25 113
16846.48 124
16847.71 117
16848.93 115
16850.16 103
16851.39 132
16852.62 129
16853.84 123
16855.07 156
16856.30 154
16857.52 144
16858.75 128
16859.98 148
16861.21 168
16862.43 148
16863.66 161
16864.89 154
16866.12 175
16867.35 146
16868.57 120
16869.80 134
16871.03 160
16872.26 152
16873.48 145
16874.71 118
16875.94 132
16877.17 184
16878.40 158
16879.63 156
16880.85 161
16882.08 158
16883.31 149
16884.54 166
16885.77 154
16887.00 160
16888.22 149
16889.45 145
16890.68 144
16891.91 138
16893.14 132
16894.37 138
16895.60 140
16896.82 127
16898.05 158
16899.28 145
16900.51 153
16901.74 158
16902.97 131
16904.20 140
16905.43 161
16906.66 173
16907.89 147
16909.12 123
16910.34 142
16911.57 127
16912.80 121
16914.03 126
16915.26 128
16916.49 136
16917.72 138
16918.95 153
16920.18 124
16921.41 156
16922.64 136
16923.87 129
16925.10 137
16926.33 136
16927.56 142
16928.79 159
16930.02 121
16931.25 115
16932.48 130
16933.71 138
16934.94 129
16936.17 119
16937.40 119
16938.63 123
16939.86 134
16941.09 112
16942.32 152
16943.55 107
16944.78 114
16946.01 136
16947.24 133
16948.48 107
16949.71 105
16950.94 100
16952.17 108
16953.40 109
16954.63 109
16955.86 128
16957.09 136
16958.32 112
16959.55 119
16960.79 106
16962.02 118
16963.25 132
16964.48 124
16965.71 119
16966.94 107
16968.17 122
16969.40 108
16970.64 135
16971.87 122
16973.10 118
16974.33 125
16975.56 120
16976.79 102
16978.03 147
16979.26 132
16980.49 123
16981.72 125
16982.95 137
16984.19 131
16985.42 120
16986.65 121
16987.88 130
16989.11 108
16990.35 110
16991.58 135
16992.81 139
16994.04 107
16995.28 125
16996.51 116
16997.74 108
16998.97 131
17000.21 137
17001.44 126
17002.67 122
17003.90 131
17005.14 123
17006.37 120
17007.60 141
17008.84 148
17010.07 156
17011.30 122
17012.53 119
17013.77 99
17015.00 112
17016.23 91
17017.47 107
17018.70 92
17019.93 96
17021.17 108
17022.40 98
17023.63 121
17024.87 102
17026.10 104
17027.33 121
17028.57 111
17029.80 98
17031.04 110
17032.27 107
17033.50 119
17034.74 121
17035.97 114
17037.20 122
17038.44 107
17039.67 123
17040.91 113
17042.14 114
17043.37 118
17044.61 87
17045.84 121
17047.08 94
17048.31 94
17049.55 118
17050.78 117
17052.02 106
17053.25 91
17054.48 78
17055.72 114
17056.95 99
17058.19 110
17059.42 101
17060.66 108
17061.89 103
17063.13 136
17064.36 113
17065.60 126
17066.83 101
17068.07 112
17069.30 119
17070.54 105
17071.77 83
17073.01 106
17074.24 118
17075.48 111
17076.71 114
17077.95 102
17079.19 118
17080.42 118
17081.66 89
17082.89 89
17084.13 101
17085.36 83
17086.60 105
17087.83 119
17089.07 102
17090.31 124
17091.54 105
17092.78 106
17094.01 99
17095.25 113
17096.49 106
17097.72 105
17098.96 112
17100.19 113
17101.43 97
17102.67 130
17103.90 119
17105.14 118
17106.38 102
17107.61 104
17108.85 111
17110.09 91
17111.32 86
17112.56 99
17113.80 108
17115.03 86
17116.27 112
17117.51 120
17118.74 123
17119.98 107
17121.22 104
17122.45 104
17123.69 92
17124.93 107
17126.17 118
17127.40 77
17128.64 117
17129.88 96
17131.12 120
17132.35 115
17133.59 94
17134.83 105
17136.07 112
17137.30 110
17138.54 97
17139.78 106
17141.02 122
17142.25 85
17143.49 79
17144.73 102
17145.97 114
17147.20 85
17148.44 88
17149.68 103
17150.92 86
17152.16 93
17153.40 91
17154.63 97
17155.87 113
17157.11 81
17158.35 114
17159.59 99
17160.83 87
17162.06 70
17163.30 95
17164.54 105
17165.78 108
17167.02 107
17168.26 88
17169.50 105
17170.73 85
17171.97 108
17173.21 111
17174.45 108
17175.69 90
17176.93 102
17178.17 111
17179.41 98
17180.65 140
17181.89 115
17183.12 119
17184.36 107
17185.60 91
17186.84 97
17188.08 94
17189.32 95
17190.56 103
17191.80 113
17193.04 117
17194.28 91
17195.52 138
17196.76 94
17198.00 79
17199.24 92
17200.48 96
17201.72 94
17202.96 85
17204.20 91
17205.44 128
17206.68 109
17207.92 105
17209.16 90
17210.40 104
17211.64 131
17212.88 104
17214.12 102
17215.36 93
17216.60 110
17217.84 89
17219.08 108
17220.32 104
17221.56 94
17222.80 99
17224.04 89
17225.29 122
17226.53 92
17227.77 115
17229.01 121
17230.25 106
17231.49 81
17232.73 97
17233.97 96
17235.21 104
17236.45 103
17237.70 120
17238.94 104
17240.18 93
17241.42 95
17242.66 108
17243.90 83
17245.14 103
17246.39 97
17247.63 90
17248.87 96
17250.11 109
17251.35 95
17252.59 113
17253.84 139
17255.08 82
17256.32 100
17257.56 90
17258.80 118
17260.05 115
17261.29 100
17262.53 107
17263.77 74
17265.01 93
17266.26 90
17267.50 81
17268.74 93
17269.98 97
17271.23 96
17272.47 74
17273.71 72
17274.95 112
17276.20 116
17277.44 93
17278.68 105
17279.92 94
17281.17 86
17282.41 64
17283.65 102
17284.90 87
17286.14 110
17287.38 92
17288.62 99
17289.87 79
17291.11 113
17292.35 89
17293.60 92
17294.84 78
17296.08 82
17297.33 101
17298.57 122
17299.81 110
17301.06 104
17302.30 105
17303.54 111
17304.79 80
17306.03 92
17307.28 112
17308.52 118
17309.76 122
17311.01 90
17312.25 90
17313.49 85
17314.74 95
17315.98 95
17317.23 88
17318.47 84
17319.72 88
17320.96 89
17322.20 103
17323.45 118
17324.69 103
17325.94 99
17327.18 84
17328.43 98
17329.67 91
17330.91 129
17332.16 120
17333.40 74
17334.65 72
17335.89 110
17337.14 110
17338.38 84
17339.63 77
17340.87 96
17342.12 92
17343.36 106
17344.61 101
17345.85 97
17347.10 94
17348.34 100
17349.59 106
17350.83 93
17352.08 98
17353.33 103
17354.57 108
17355.82 110
17357.06 122
17358.31 85
17359.55 77
17360.80 97
17362.04 84
17363.29 91
17364.54 86
17365.78 82
17367.03 81
17368.27 80
17369.52 80
17370.77 80
17372.01 105
17373.26 87
17374.50 90
17375.75 84
17377.00 89
17378.24 78
17379.49 118
17380.74 102
17381.98 95
17383.23 94
17384.47 110
17385.72 101
17386.97 102
17388.21 114
17389.46 100
17390.71 87
17391.95 94
17393.20 84
17394.45 110
17395.70 97
17396.94 91
17398.19 110
17399.44 84
17400.68 84
17401.93 81
17403.18 102
17404.42 101
17405.67 95
17406.92 87
17408.17 112
17409.41 90
17410.66 86
17411.91 108
17413.16 91
17414.40 94
17415.65 110
17416.90 107
17418.15 106
17419.40 96
17420.64 102
17421.89 93
17423.14 114
17424.39 98
17425.63 97
17426.88 134
17428.13 104
17429.38 109
17430.63 106
17431.88 102
17433.12 108
17434.37 89
17435.62 86
17436.87 82
17438.12 101
17439.37 106
17440.61 82
17441.86 89
17443.11 107
17444.36 103
17445.61 96
17446.86 90
17448.11 109
17449.36 114
17450.60 114
17451.85 114
17453.10 113
17454.35 104
17455.60 110
17456.85 129
17458.10 119
17459.35 100
17460.60 85
17461.85 107
17463.10 108
17464.34 83
17465.59 99
17466.84 103
17468.09 115
17469.34 79
17470.59 113
17471.84 102
17473.09 108
17474.34 113
17475.59 91
17476.84 100
17478.09 90
17479.34 111
17480.59 125
17481.84 110
17483.09 128
17484.34 110
17485.59 129
17486.84 109
17488.09 97
17489.34 86
17490.59 94
17491.84 88
17493.09 90
17494.34 114
17495.59 91
17496.84 103
17498.10 139
17499.35 129
17500.60 109
17501.85 78
17503.10 108
17504.35 108
17505.60 96
17506.85 109
17508.10 108
17509.35 111
17510.60 110
17511.86 126
17513.11 101
17514.36 99
17515.61 114
17516.86 97
17518.11 102
17519.36 106
17520.61 106
17521.87 92
17523.12 122
17524.37 113
17525.62 84
17526.87 99
17528.12 121
17529.38 103
17530.63 98
17531.88 94
17533.13 109
17534.38 124
17535.63 134
17536.89 117
17538.14 103
17539.39 104
17540.64 117
17541.89 117
17543.15 107
17544.40 89
17545.65 123
17546.90 134
17548.16 110
17549.41 104
17550.66 92
17551.91 116
17553.17 103
17554.42 100
17555.67 114
17556.92 121
17558.18 112
17559.43 119
17560.68 108
17561.94 107
17563.19 102
17564.44 87
17565.69 113
17566.95 98
17568.20 102
17569.45 97
17570.71 130
17571.96 114
17573.21 102
17574.47 98
17575.72 110
17576.97 117
17578.23 112
17579.48 103
17580.73 91
17581.99 101
17583.24 119
17584.50 125
17585.75 115
17587.00 90
17588.26 123
17589.51 105
17590.76 88
17592.02 100
17593.27 99
17594.53 103
17595.78 127
17597.04 122
17598.29 119
17599.54 109
17600.80 120
17602.05 105
17603.31 126
17604.56 97
17605.82 116
17607.07 103
17608.32 86
17609.58 99
17610.83 82
17612.09 103
17613.34 119
17614.60 98
17615.85 91
17617.11 115
17618.36 109
17619.62 121
17620.87 92
17622.13 106
17623.38 125
17624.64 107
17625.89 91
17627.15 97
17628.40 101
17629.66 90
17630.91 107
17632.17 111
17633.43 85
17634.68 94
17635.94 99
17637.19 112
17638.45 98
17639.70 82
17640.96 94
17642.21 116
17643.47 96
17644.73 97
17645.98 86
17647.24 119
17648.49 128
17649.75 119
17651.01 97
17652.26 96
17653.52 119
17654.77 108
17656.03 111
17657.29 69
17658.54 109
17659.80 79
17661.06 92
17662.31 89
17663.57 96
17664.83 86
17666.08 93
17667.34 110
17668.60 87
17669.85 109
17671.11 100
17672.37 97
17673.62 71
17674.88 91
17676.14 98
17677.39 115
17678.65 118
17679.91 81
17681.17 88
17682.42 97
17683.68 104
17684.94 82
17686.19 87
17687.45 102
17688.71 90
17689.97 103
17691.22 106
17692.48 87
17693.74 65
17695.00 84
17696.26 83
17697.51 109
17698.77 102
17700.03 132
17701.29 109
17702.54 117
17703.80 108
17705.06 92
17706.32 102
17707.58 90
17708.83 92
17710.09 96
17711.35 87
17712.61 80
17713.87 108
17715.13 110
17716.38 86
17717.64 84
17718.90 78
17720.16 92
17721.42 88
17722.68 95
17723.94 106
17725.19 85
17726.45 92
17727.71 97
17728.97 92
17730.23 86
17731.49 80
17732.75 98
17734.01 91
17735.27 80
17736.53 73
17737.78 102
17739.04 121
17740.30 80
17741.56 104
17742.82 122
17744.08 88
17745.34 77
17746.60 83
17747.86 83
17749.12 85
17750.38 95
17751.64 92
17752.90 73
17754.16 94
17755.42 89
17756.68 88
17757.94 102
17759.20 100
17760.46 106
17761.72 103
17762.98 101
17764.24 110
17765.50 103
17766.76 111
17768.02 109
17769.28 95
17770.54 96
17771.80 91
17773.06 94
17774.32 85
17775.58 70
17776.84 91
17778.10 97
17779.36 93
17780.62 87
17781.88 81
17783.15 102
17784.41 76
17785.67 82
17786.93 89
17788.19 84
17789.45 86
17790.71 98
17791.97 92
17793.23 90
17794.49 83
17795.76 100
17797.02 91
17798.28 107
17799.54 105
17800.80 89
17802.06 93
17803.32 90
17804.59 86
17805.85 99
17807.11 105
17808.37 82
17809.63 76
17810.89 82
17812.16 88
17813.42 94
17814.68 99
17815.94 82
17817.20 100
17818.47 84
17819.73 90
17820.99 107
17822.25 100
17823.51 99
17824.78 111
17826.04 97
17827.30 107
17828.56 89
17829.83 78
17831.09 105
17832.35 93
17833.61 98
17834.88 84
17836.14 80
17837.40 76
17838.67 112
17839.93 93
17841.19 88
17842.45 78
17843.72 76
17844.98 108
17846.24 100
17847.51 76
17848.77 83
17850.03 98
17851.30 100
17852.56 92
17853.82 95
17855.09 76
17856.35 80
17857.61 82
17858.88 90
17860.14 77
17861.40 92
17862.67 88
17863.93 93
17865.19 93
17866.46 81
17867.72 104
17868.99 93
17870.25 75
17871.51 70
17872.78 85
17874.04 103
17875.31 92
17876.57 78
17877.83 69
17879.10 94
17880.36 81
17881.63 69
17882.89 61
17884.15 73
17885.42 85
17886.68 62
17887.95 86
17889.21 104
17890.48 91
17891.74 94
17893.01 88
17894.27 88
17895.54 83
17896.80 94
17898.07 93
17899.33 86
17900.60 90
17901.86 71
17903.13 99
17904.39 105
17905.66 77
17906.92 70
17908.19 79
17909.45 97
17910.72 81
17911.98 104
17913.25 88
17914.51 102
17915.78 104
17917.05 97
17918.31 96
17919.58 75
17920.84 95
17922.11 108
17923.37 75
17924.64 78
17925.91 79
17927.17 92
17928.44 69
17929.70 90
17930.97 103
17932.24 76
17933.50 86
17934.77 80
17936.03 71
17937.30 71
17938.57 95
17939.83 101
17941.10 83
17942.37 75
17943.63 81
17944.90 101
17946.17 87
17947.43 65
17948.70 83
17949.97 106
17951.23 84
17952.50 93
17953.77 88
17955.03 92
17956.30 85
17957.57 93
17958.83 82
17960.10 66
17961.37 91
17962.64 89
17963.90 95
17965.17 81
17966.44 78
17967.70 74
17968.97 76
17970.24 93
17971.51 80
17972.77 73
17974.04 92
17975.31 89
17976.58 93
17977.85 91
17979.11 93
17980.38 93
17981.65 91
17982.92 78
17984.18 76
17985.45 64
17986.72 94
17987.99 115
17989.26 86
17990.52 99
17991.79 77
17993.06 77
17994.33 86
17995.60 107
17996.87 86
17998.13 85
17999.40 83
18000.67 92
18001.94 85
18003.21 93
18004.48 67
18005.75 92
18007.02 97
18008.28 83
18009.55 75
18010.82 90
18012.09 111
18013.36 90
18014.63 86
18015.90 88
18017.17 92
18018.44 91
18019.71 111
18020.97 75
18022.24 103
18023.51 74
18024.78 97
18026.05 92
18027.32 88
18028.59 105
18029.86 77
18031.13 87
18032.40 94
18033.67 78
18034.94 94
18036.21 109
18037.48 107
18038.75 81
18040.02 65
18041.29 73
18042.56 102
18043.83 101
18045.10 89
18046.37 71
18047.64 83
18048.91 81
18050.18 92
18051.45 81
18052.72 108
18053.99 82
18055.26 81
18056.53 77
18057.80 94
18059.07 67
18060.34 80
18061.61 99
18062.88 96
18064.16 85
18065.43 104
18066.70 106
18067.97 96
18069.24 90
18070.51 96
18071.78 93
18073.05 98
18074.32 96
18075.59 93
18076.87 92
18078.14 94
18079.41 105
18080.68 84
18081.95 65
18083.22 96
18084.49 88
18085.77 87
18087.04 98
18088.31 93
18089.58 84
18090.85 90
18092.12 124
18093.40 111
18094.67 82
18095.94 70
18097.21 77
18098.48 108
18099.76 81
18101.03 77
18102.30 80
18103.57 92
18104.84 98
18106.12 116
18107.39 83
18108.66 84
18109.93 95
18111.21 96
18112.48 90
18113.75 70
18115.02 97
18116.30 99
18117.57 94
18118.84 71
18120.11 82
18121.39 84
18122.66 103
18123.93 77
18125.21 82
18126.48 86
18127.75 97
18129.02 92
18130.30 84
18131.57 99
18132.84 80
18134.12 103
18135.39 91
18136.66 75
18137.94 94
18139.21 92
18140.48 95
18141.76 76
18143.03 80
18144.31 92
18145.58 68
18146.85 94
18148.13 90
18149.40 81
18150.67 108
18151.95 111
18153.22 119
18154.50 90
18155.77 73
18157.04 87
18158.32 112
18159.59 84
18160.87 67
18162.14 82
18163.41 80
18164.69 74
18165.96 89
18167.24 94
18168.51 74
18169.79 83
18171.06 113
18172.34 98
18173.61 79
18174.89 93
18176.16 91
18177.43 94
18178.71 86
18179.98 89
18181.26 88
18182.53 83
18183.81 88
18185.08 107
18186.36 85
18187.63 81
18188.91 73
18190.18 78
18191.46 96
18192.74 94
18194.01 92
18195.29 88
18196.56 76
18197.84 91
18199.11 84
18200.39 87
18201.66 90
18202.94 80
18204.22 81
18205.49 81
18206.77 79
18208.04 89
18209.32 96
18210.59 93
18211.87 85
18213.15 81
18214.42 94
18215.70 105
18216.97 88
18218.25 77
18219.53 87
18220.80 96
18222.08 94
18223.36 95
18224.63 99
18225.91 94
18227.19 80
18228.46 95
18229.74 87
18231.02 76
18232.29 88
18233.57 83
18234.85 88
18236.12 85
18237.40 93
18238.68 89
18239.95 80
18241.23 77
18242.51 64
18243.78 94
18245.06 85
18246.34 99
18247.62 96
18248.89 99
18250.17 92
18251.45 80
18252.73 95
18254.00 95
18255.28 118
18256.56 119
18257.84 94
18259.11 59
18260.39 75
18261.67 94
18262.95 76
18264.22 85
18265.50 92
18266.78 88
18268.06 93
18269.34 104
18270.61 74
18271.89 74
18273.17 82
18274.45 78
18275.73 96
18277.01 85
18278.28 94
18279.56 103
18280.84 99
18282.12 85
18283.40 73
18284.68 62
18285.95 120
18287.23 114
18288.51 84
18289.79 79
18291.07 78
18292.35 92
18293.63 90
18294.91 92
18296.19 77
18297.46 83
18298.74 80
18300.02 88
18301.30 90
18302.58 80
18303.86 91
18305.14 70
18306.42 64
18307.70 82
18308.98 87
18310.26 89
18311.54 89
18312.82 107
18314.10 103
18315.37 75
18316.65 68
18317.93 93
18319.21 89
18320.49 76
18321.77 79
18323.05 97
18324.33 79
18325.61 93
18326.89 90
18328.17 72
18329.45 76
18330.73 101
18332.01 94
18333.29 89
18334.57 89
18335.86 86
18337.14 75
18338.42 84
18339.70 65
18340.98 75
18342.26 78
18343.54 104
18344.82 116
18346.10 111
18347.38 79
18348.66 80
18349.94 98
18351.22 79
18352.50 71
18353.78 85
18355.07 109
18356.35 76
18357.63 87
18358.91 81
18360.19 71
18361.47 64
18362.75 63
18364.03 71
18365.32 87
18366.60 87
18367.88 77
18369.16 97
18370.44 113
18371.72 69
18373.00 80
18374.29 77
18375.57 91
18376.85 97
18378.13 96
18379.41 88
18380.70 77
18381.98 79
18383.26 96
18384.54 91
18385.82 92
18387.11 85
18388.39 97
18389.67 99
18390.95 75
18392.23 70
18393.52 109
18394.80 84
18396.08 87
18397.36 84
18398.65 82
18399.93 73
18401.21 96
18402.50 87
18403.78 81
18405.06 76
18406.34 95
18407.63 87
18408.91 73
18410.19 75
18411.48 90
18412.76 78
18414.04 73
18415.32 99
18416.61 84
18417.89 81
18419.17 77
18420.46 76
18421.74 86
18423.02 106
18424.31 84
18425.59 80
18426.87 105
18428.16 78
18429.44 112
18430.73 94
18432.01 67
18433.29 75
18434.58 97
18435.86 96
18437.14 111
18438.43 89
18439.71 89
18441.00 114
18442.28 87
18443.56 89
18444.85 86
18446.13 116
18447.42 96
18448.70 92
18449.99 84
18451.27 73
18452.56 73
18453.84 94
18455.12 111
18456.41 77
18457.69 72
18458.98 86
18460.26 80
18461.55 91
18462.83 81
18464.12 70
18465.40 89
18466.69 96
18467.97 87
18469.26 114
18470.54 85
18471.83 74
18473.11 79
18474.40 88
18475.68 73
18476.97 95
18478.25 74
18479.54 89
18480.82 65
18482.11 86
18483.40 78
18484.68 83
18485.97 73
18487.25 75
18488.54 78
18489.82 66
18491.11 105
18492.39 87
18493.68 95
18494.97 80
18496.25 97
18497.54 105
18498.82 84
18500.11 71
18501.40 72
18502.68 78
18503.97 83
18505.26 78
18506.54 72
18507.83 76
18509.11 93
18510.40 79
18511.69 90
18512.97 83
18514.26 74
18515.55 85
18516.83 103
18518.12 97
18519.41 76
18520.69 86
18521.98 94
18523.27 85
18524.56 81
18525.84 72
18527.13 80
18528.42 89
18529.70 87
18530.99 81
18532.28 96
18533.57 85
18534.85 107
18536.14 93
18537.43 83
18538.71 75
18540.00 96
18541.29 84
18542.58 88
18543.86 84
18545.15 82
18546.44 94
18547.73 73
18549.02 86
18550.30 69
18551.59 89
18552.88 79
18554.17 97
18555.46 106
18556.74 96
18558.03 81
18559.32 111
18560.61 74
18561.90 80
18563.18 101
18564.47 101
18565.76 80
18567.05 94
18568.34 91
18569.63 86
18570.92 89
18572.20 99
18573.49 67
18574.78 79
18576.07 93
18577.36 94
18578.65 143
18579.94 128
18581.23 107
18582.51 108
18583.80 102
18585.09 98
18586.38 85
18587.67 67
18588.96 86
18590.25 93
18591.54 102
18592.83 98
18594.12 91
18595.41 91
18596.70 100
18597.99 81
18599.28 94
18600.57 82
18601.85 104
18603.14 84
18604.43 102
18605.72 80
18607.01 85
18608.30 109
18609.59 83
18610.88 116
18612.17 101
18613.46 127
18614.75 112
18616.04 92
18617.33 96
18618.62 129
18619.91 107
18621.20 128
18622.50 115
18623.79 79
18625.08 91
18626.37 91
18627.66 114
18628.95 98
18630.24 91
18631.53 93
18632.82 90
18634.11 79
18635.40 84
18636.69 96
18637.98 100
18639.27 106
18640.57 102
18641.86 87
18643.15 90
18644.44 106
18645.73 76
18647.02 77
18648.31 69
18649.60 78
18650.89 92
18652.19 96
18653.48 89
18654.77 98
18656.06 120
18657.35 99
18658.64 80
18659.94 90
18661.23 81
18662.52 83
18663.81 67
18665.10 90
18666.39 81
18667.69 92
18668.98 80
18670.27 83
18671.56 102
18672.85 89
18674.15 102
18675.44 78
18676.73 66
18678.02 86
18679.32 87
18680.61 82
18681.90 89
18683.19 78
18684.49 69
18685.78 86
18687.07 64
18688.36 70
18689.66 90
18690.95 82
18692.24 73
18693.53 94
18694.83 71
18696.12 85
18697.41 86
18698.71 75
18700.00 90
18701.29 90
18702.59 102
18703.88 81
18705.17 78
18706.47 91
18707.76 70
18709.05 60
18710.35 77
18711.64 74
18712.93 89
18714.23 86
18715.52 88
18716.81 94
18718.11 90
18719.40 89
18720.70 78
18721.99 92
18723.28 87
18724.58 80
18725.87 111
18727.16 101
18728.46 89
18729.75 94
18731.05 93
18732.34 91
18733.64 85
18734.93 94
18736.22 92
18737.52 87
18738.81 86
18740.11 101
18741.40 93
18742.70 109
18743.99 78
18745.29 99
18746.58 85
18747.87 80
18749.17 91
18750.46 65
18751.76 87
18753.05 82
18754.35 62
18755.64 81
18756.94 109
18758.23 83
18759.53 72
18760.82 87
18762.12 85
18763.42 87
18764.71 83
18766.01 64
18767.30 87
18768.60 71
18769.89 104
18771.19 87
18772.48 87
18773.78 89
18775.07 91
18776.37 85
18777.67 97
18778.96 75
18780.26 76
18781.55 96
18782.85 106
18784.15 89
18785.44 112
18786.74 93
18788.03 89
18789.33 86
18790.63 87
18791.92 91
18793.22 91
18794.52 91
18795.81 102
18797.11 84
18798.40 83
18799.70 64
18801.00 68
18802.29 75
18803.59 83
18804.89 81
18806.18 77
18807.48 82
18808.78 85
18810.07 75
18811.37 78
18812.67 72
18813.97 103
18815.26 99
18816.56 78
18817.86 71
18819.15 85
18820.45 93
18821.75 98
18823.05 77
18824.34 60
18825.64 81
18826.94 98
18828.24 68
18829.53 60
18830.83 68
18832.13 78
18833.43 84
18834.72 81
18836.02 71
18837.32 81
18838.62 89
18839.92 54
18841.21 63
18842.51 96
18843.81 103
18845.11 71
18846.41 87
18847.70 83
18849.00 75
18850.30 69
18851.60 92
18852.90 70
18854.20 85
18855.49 97
18856.79 87
18858.09 84
18859.39 74
18860.69 85
18861.99 96
18863.29 82
18864.58 82
18865.88 72
18867.18 76
18868.48 92
18869.78 84
18871.08 79
18872.38 73
18873.68 86
18874.98 79
18876.28 85
18877.57 73
18878.87 89
18880.17 85
18881.47 74
18882.77 67
18884.07 93
18885.37 73
18886.67 83
18887.97 69
18889.27 80
18890.57 73
18891.87 99
18893.17 102
18894.47 87
18895.77 111
18897.07 96
18898.37 85
18899.67 88
18900.97 111
18902.27 74
18903.57 73
18904.87 85
18906.17 60
18907.47 70
18908.77 97
18910.07 90
18911.37 64
18912.67 62
18913.97 70
18915.27 78
18916.57 81
18917.87 84
18919.17 100
18920.47 85
18921.78 69
18923.08 84
18924.38 82
18925.68 67
18926.98 76
18928.28 85
18929.58 70
18930.88 80
18932.18 90
18933.48 71
18934.79 92
18936.09 71
18937.39 80
18938.69 90
18939.99 97
18941.29 83
18942.59 71
18943.90 82
18945.20 80
18946.50 87
18947.80 67
18949.10 77
18950.40 71
18951.71 83
18953.01 63
18954.31 56
18955.61 64
18956.91 62
18958.21 87
18959.52 74
18960.82 79
18962.12 84
18963.42 83
18964.73 69
18966.03 68
18967.33 103
18968.63 78
18969.93 70
18971.24 79
18972.54 69
18973.84 57
18975.14 75
18976.45 85
18977.75 92
18979.05 93
18980.36 85
18981.66 78
18982.96 95
18984.26 73
18985.57 72
18986.87 90
18988.17 84
18989.48 84
18990.78 77
18992.08 91
18993.39 94
18994.69 79
18995.99 107
18997.30 86
18998.60 80
18999.90 73
19001.21 60
19002.51 82
19003.81 85
19005.12 83
19006.42 82
19007.72 64
19009.03 74
19010.33 57
19011.64 80
19012.94 89
19014.24 78
19015.55 92
19016.85 104
19018.16 89
19019.46 56
19020.76 63
19022.07 81
19023.37 78
19024.68 86
19025.98 72
19027.29 60
19028.59 64
19029.89 70
19031.20 59
19032.50 52
19033.81 92
19035.11 91
19036.42 96
19037.72 98
19039.03 92
19040.33 93
19041.64 89
19042.94 87
19044.25 74
19045.55 81
19046.86 90
19048.16 52
19049.47 69
19050.77 77
19052.08 92
19053.38 68
19054.69 67
19055.99 76
19057.30 68
19058.60 59
19059.91 85
19061.22 69
19062.52 74
19063.83 46
19065.13 61
19066.44 62
19067.74 69
19069.05 66
19070.36 87
19071.66 91
19072.97 74
19074.27 88
19075.58 70
19076.89 84
19078.19 75
19079.50 78
19080.80 60
19082.11 76
19083.42 107
19084.72 82
19086.03 64
19087.34 62
19088.64 58
19089.95 74
19091.26 66
19092.56 69
19093.87 71
19095.18 80
19096.48 72
19097.79 76
19099.10 56
19100.40 70
19101.71 72
19103.02 75
19104.32 81
19105.63 76
19106.94 68
19108.25 70
19109.55 87
19110.86 67
19112.17 69
19113.48 63
19114.78 69
19116.09 81
19117.40 72
19118.71 62
19120.01 83
19121.32 84
19122.63 76
19123.94 80
19125.24 68
19126.55 72
19127.86 86
19129.17 75
19130.47 63
19131.78 60
19133.09 64
19134.40 82
19135.71 79
19137.02 59
19138.32 74
19139.63 91
19140.94 80
19142.25 68
19143.56 76
19144.87 79
19146.17 88
19147.48 79
19148.79 65
19150.10 69
19151.41 85
19152.72 91
19154.03 71
19155.33 63
19156.64 57
19157.95 85
19159.26 67
19160.57 56
19161.88 65
19163.19 72
19164.50 87
19165.81 86
19167.12 79
19168.42 68
19169.73 67
19171.04 64
19172.35 87
19173.66 82
19174.97 64
19176.28 61
19177.59 74
19178.90 90
19180.21 70
19181.52 70
19182.83 69
19184.14 78
19185.45 77
19186.76 80
19188.07 67
19189.38 77
19190.69 62
19192.00 80
19193.31 70
19194.62 75
19195.93 87
19197.24 94
19198.55 63
19199.86 81
19201.17 83
19202.48 90
19203.79 78
19205.10 57
19206.41 75
19207.72 81
19209.03 106
19210.34 85
19211.66 93
19212.97 85
19214.28 94
19215.59 76
19216.90 58
19218.21 73
19219.52 81
19220.83 78
19222.14 64
19223.45 69
19224.77 70
19226.08 102
19227.39 57
19228.70 93
19230.01 74
19231.32 118
19232.63 80
19233.94 73
19235.26 76
19236.57 76
19237.88 91
19239.19 79
19240.50 74
19241.81 58
19243.13 69
19244.44 74
19245.75 95
19247.06 68
19248.37 78
19249.69 65
19251.00 88
19252.31 81
19253.62 86
19254.93 80
19256.25 87
19257.56 96
19258.87 73
19260.18 75
19261.50 67
19262.81 86
19264.12 81
19265.43 79
19266.75 64
19268.06 75
19269.37 79
19270.68 78
19272.00 85
19273.31 75
19274.62 76
19275.94 88
19277.25 70
19278.56 68
19279.88 115
19281.19 100
19282.50 81
19283.81 74
19285.13 86
19286.44 115
19287.75 114
19289.07 64
19290.38 95
19291.70 94
19293.01 80
19294.32 68
19295.64 79
19296.95 55
19298.26 73
19299.58 81
19300.89 62
19302.20 60
19303.52 69
19304.83 78
19306.15 74
19307.46 81
19308.77 70
19310.09 71
19311.40 80
19312.72 72
19314.03 49
19315.35 64
19316.66 78
19317.97 72
19319.29 76
19320.60 57
19321.92 66
19323.23 74
19324.55 71
19325.86 69
19327.18 80
19328.49 72
19329.81 87
19331.12 84
19332.44 55
19333.75 75
19335.07 90
19336.38 74
19337.70 85
19339.01 84
19340.33 86
19341.64 73
19342.96 101
19344.27 75
19345.59 66
19346.90 56
19348.22 54
19349.53 68
19350.85 76
19352.16 75
19353.48 81
19354.79 82
19356.11 86
19357.43 73
19358.74 73
19360.06 58
19361.37 68
19362.69 85
19364.01 68
19365.32 83
19366.64 61
19367.95 74
19369.27 82
19370.59 63
19371.90 64
19373.22 73
19374.53 63
19375.85 66
19377.17 62
19378.48 59
19379.80 67
19381.12 68
19382.43 62
19383.75 81
19385.07 71
19386.38 72
19387.70 73
19389.02 91
19390.33 68
19391.65 64
19392.97 72
19394.28 72
19395.60 72
19396.92 80
19398.24 69
19399.55 67
19400.87 69
19402.19 70
19403.50 90
19404.82 95
19406.14 73
19407.46 66
19408.77 74
19410.09 67
19411.41 65
19412.73 70
19414.04 79
19415.36 85
19416.68 84
19418.00 95
19419.32 62
19420.63 59
19421.95 66
19423.27 76
19424.59 81
19425.91 71
19427.22 66
19428.54 57
19429.86 69
19431.18 80
19432.50 55
19433.82 53
19435.13 67
19436.45 85
19437.77 88
19439.09 62
19440.41 69
19441.73 74
19443.04 73
19444.36 74
19445.68 94
19447.00 68
19448.32 69
19449.64 78
19450.96 83
19452.28 61
19453.60 75
19454.91 61
19456.23 73
19457.55 76
19458.87 73
19460.19 72
19461.51 83
19462.83 91
19464.15 78
19465.47 86
19466.79 67
19468.11 77
19469.43 67
19470.75 73
19472.07 74
19473.39 76
19474.71 80
19476.03 85
19477.35 63
19478.67 73
19479.99 77
19481.30 76
19482.62 79
19483.94 100
19485.27 88
19486.59 81
19487.91 74
19489.23 57
19490.55 59
19491.87 69
19493.19 72
19494.51 83
19495.83 76
19497.15 72
19498.47 51
19499.79 44
19501.11 72
19502.43 57
19503.75 60
19505.07 77
19506.39 77
19507.71 79
19509.03 70
19510.36 83
19511.68 106
19513.00 73
19514.32 67
19515.64 65
19516.96 60
19518.28 72
19519.60 61
19520.92 70
19522.25 72
19523.57 92
19524.89 74
19526.21 70
19527.53 83
19528.85 88
19530.17 74
19531.50 75
19532.82 60
19534.14 61
19535.46 58
19536.78 77
19538.11 63
19539.43 56
19540.75 61
19542.07 90
19543.39 83
19544.72 73
19546.04 58
19547.36 61
19548.68 67
19550.00 62
19551.33 61
19552.65 75
19553.97 83
19555.29 59
19556.62 70
19557.94 76
19559.26 80
19560.58 59
19561.91 67
19563.23 55
19564.55 83
19565.88 74
19567.20 66
19568.52 75
19569.84 80
19571.17 59
19572.49 70
19573.81 79
19575.14 78
19576.46 69
19577.78 66
19579.11 74
19580.43 92
19581.75 76
19583.08 80
19584.40 73
19585.72 92
19587.05 78
19588.37 74
19589.69 88
19591.02 74
19592.34 91
19593.67 68
19594.99 64
19596.31 72
19597.64 91
19598.96 93
19600.28 62
19601.61 90
19602.93 58
19604.26 69
19605.58 78
19606.91 75
19608.23 70
19609.55 71
19610.88 54
19612.20 75
19613.53 71
19614.85 75
19616.18 64
19617.50 74
19618.83 82
19620.15 99
19621.47 100
19622.80 69
19624.12 71
19625.45 83
19626.77 74
19628.10 72
19629.42 88
19630.75 67
19632.07 56
19633.40 68
19634.72 79
19636.05 64
19637.37 69
19638.70 71
19640.03 67
19641.35 76
19642.68 69
19644.00 81
19645.33 64
19646.65 72
19647.98 64
19649.30 77
19650.63 81
19651.96 71
19653.28 97
19654.61 67
19655.93 81
19657.26 70
19658.58 74
19659.91 86
19661.24 73
19662.56 71
19663.89 68
19665.22 59
19666.54 78
19667.87 84
19669.19 84
19670.52 78
19671.85 68
19673.17 70
19674.50 60
19675.83 70
19677.15 58
19678.48 66
19679.81 59
19681.13 66
19682.46 66
19683.79 83
19685.11 96
19686.44 62
19687.77 77
19689.09 89
19690.42 65
19691.75 84
19693.08 59
19694.40 61
19695.73 69
19697.06 96
19698.39 72
19699.71 72
19701.04 91
19702.37 71
19703.69 62
19705.02 57
19706.35 76
19707.68 87
19709.01 68
19710.33 65
19711.66 71
19712.99 66
19714.32 74
19715.64 84
19716.97 75
19718.30 68
19719.63 77
19720.96 77
19722.28 66
19723.61 79
19724.94 80
19726.27 64
19727.60 74
19728.93 60
19730.25 59
19731.58 68
19732.91 67
19734.24 83
19735.57 77
19736.90 76
19738.23 75
19739.55 64
19740.88 67
19742.21 65
19743.54 85
19744.87 74
19746.20 67
19747.53 79
19748.86 73
19750.19 60
19751.51 65
19752.84 81
19754.17 75
19755.50 69
19756.83 75
19758.16 91
19759.49 80
19760.82 88
19762.15 83
19763.48 72
19764.81 76
19766.14 62
19767.47 51
19768.80 72
19770.13 78
19771.46 60
19772.79 72
19774.12 56
19775.45 74
19776.78 54
19778.11 85
19779.44 73
19780.77 88
19782.10 85
19783.43 58
19784.76 61
19786.09 93
19787.42 76
19788.75 72
19790.08 75
19791.41 85
19792.74 97
19794.07 64
19795.40 75
19796.73 62
19798.06 65
19799.39 94
19800.72 81
19802.05 66
19803.39 64
19804.72 71
19806.05 66
19807.38 59
19808.71 66
19810.04 78
19811.37 77
19812.70 80
19814.03 72
19815.37 93
19816.70 80
19818.03 86
19819.36 88
19820.69 89
19822.02 68
19823.35 72
19824.69 71
19826.02 82
19827.35 96
19828.68 70
19830.01 94
19831.34 68
19832.68 80
19834.01 96
19835.34 86
19836.67 59
19838.00 56
19839.34 60
19840.67 95
19842.00 75
19843.33 74
19844.67 65
19846.00 80
19847.33 64
19848.66 71
19849.99 69
19851.33 57
19852.66 76
19853.99 75
19855.32 83
19856.66 48
19857.99 88
19859.32 90
19860.66 97
19861.99 68
19863.32 96
19864.65 82
19865.99 84
19867.32 84
19868.65 80
19869.99 67
19871.32 87
19872.65 81
19873.99 59
19875.32 75
19876.65 70
19877.99 81
19879.32 83
19880.65 67
19881.99 56
19883.32 70
19884.65 84
19885.99 85
19887.32 74
19888.66 61
19889.99 76
19891.32 77
19892.66 89
19893.99 75
19895.32 64
19896.66 68
19897.99 63
19899.33 62
19900.66 70
19902.00 81
19903.33 71
19904.66 64
19906.00 77
19907.33 61
19908.67 79
19910.00 89
19911.34 82
19912.67 60
19914.01 62
19915.34 62
19916.67 87
19918.01 80
19919.34 52
19920.68 76
19922.01 83
19923.35 83
19924.68 92
19926.02 76
19927.35 67
19928.69 81
19930.02 82
19931.36 62
19932.69 74
19934.03 75
19935.37 68
19936.70 57
19938.04 54
19939.37 55
19940.71 48
19942.04 53
19943.38 68
19944.71 68
19946.05 79
19947.39 72
19948.72 60
19950.06 54
19951.39 47
19952.73 61
19954.06 68
19955.40 69
19956.74 68
19958.07 62
19959.41 73
19960.74 48
19962.08 89
19963.42 71
19964.75 71
19966.09 76
19967.43 86
19968.76 77
19970.10 53
19971.44 57
19972.77 61
19974.11 103
19975.45 98
19976.78 98
19978.12 90
19979.46 72
19980.79 63
19982.13 79
19983.47 63
19984.80 85
19986.14 87
19987.48 69
19988.82 74
19990.15 89
19991.49 81
19992.83 86
19994.16 83
19995.50 81
19996.84 72
19998.18 83
19999.51 81
20000.85 84
20002.19 80
20003.53 72
20004.86 78
20006.20 76
20007.54 81
20008.88 74
20010.22 82
20011.55 67
20012.89 74
20014.23 79
20015.57 88
20016.91 77
20018.24 84
20019.58 91
20020.92 90
20022.26 74
20023.60 66
20024.93 73
20026.27 79
20027.61 116
20028.95 83
20030.29 81
20031.63 57
20032.97 72
20034.30 105
20035.64 74
20036.98 96
20038.32 69
20039.66 78
20041.00 86
20042.34 88
20043.68 85
20045.01 63
20046.35 74
20047.69 92
20049.03 90
20050.37 76
20051.71 85
20053.05 70
20054.39 87
20055.73 73
20057.07 79
20058.41 72
20059.75 96
20061.09 84
20062.43 78
20063.77 79
20065.11 78
20066.45 66
20067.79 94
20069.12 107
20070.46 83
20071.80 79
20073.14 79
20074.48 97
20075.82 92
20077.16 75
20078.50 84
20079.85 105
20081.19 87
20082.53 85
20083.87 79
20085.21 86
20086.55 66
20087.89 92
20089.23 76
20090.57 81
20091.91 85
20093.25 84
20094.59 89
20095.93 90
20097.27 96
20098.61 74
20099.95 96
20101.29 67
20102.64 76
20103.98 86
20105.32 64
20106.66 78
20108.00 90
20109.34 90
20110.68 86
20112.02 89
20113.36 67
20114.71 53
20116.05 78
20117.39 73
20118.73 89
20120.07 77
20121.41 68
20122.75 84
20124.10 81
20125.44 73
20126.78 64
20128.12 55
20129.46 68
