# Supplementary material for: MALDI-TOF MS typing enables the classification of brewing yeasts of the genus Saccharomyces to major beer styles
Source: PLoS One. 2017 Aug 9;12(8):e0181694. doi: 10.1371/journal.pone.0181694 (PMC5549903; doi:10.1371/journal.pone.0181694)
Supplement: S3 File — The directory includes 90 raw files and was zipped to “.zip”; the folder has three strains with 30 spectra per strain; S1 Text explains the raw files with an example and Table 1 represents the yeast strains used within the experiment. (ZIP) [file pone.0181694.s006.zip › 7-9/30256-177-OG-Koe-Koe-YPG-18h-E-E_2015-07-07__0_A7_1.dat]

2000.10 1630
2000.52 1536
2000.94 1661
2001.36 1555
2001.78 1640
2002.21 1531
2002.63 1606
2003.05 1543
2003.47 1532
2003.89 1493
2004.32 1562
2004.74 1377
2005.16 1570
2005.58 1534
2006.00 1546
2006.43 1398
2006.85 1598
2007.27 1538
2007.69 1646
2008.12 1531
2008.54 1474
2008.96 1618
2009.38 1761
2009.81 1758
2010.23 1626
2010.65 1643
2011.08 1690
2011.50 1612
2011.92 1484
2012.34 1562
2012.77 1623
2013.19 1345
2013.61 1423
2014.04 1443
2014.46 1302
2014.88 1452
2015.31 1371
2015.73 1292
2016.15 1331
2016.58 1574
2017.00 1560
2017.42 1466
2017.85 1454
2018.27 1522
2018.69 1408
2019.12 1571
2019.54 1735
2019.96 1519
2020.39 1583
2020.81 1496
2021.23 1514
2021.66 1607
2022.08 1592
2022.51 1389
2022.93 1292
2023.35 1380
2023.78 1452
2024.20 1466
2024.63 1453
2025.05 1319
2025.48 1294
2025.90 1306
2026.32 1436
2026.75 1533
2027.17 1426
2027.60 1424
2028.02 1283
2028.45 1267
2028.87 1353
2029.30 1189
2029.72 1210
2030.15 1456
2030.57 1439
2031.00 1442
2031.42 1554
2031.85 1475
2032.27 1538
2032.70 1533
2033.12 1381
2033.55 1696
2033.97 1711
2034.40 1443
2034.82 1337
2035.25 1614
2035.67 1483
2036.10 1486
2036.52 1572
2036.95 1593
2037.37 1466
2037.80 1655
2038.22 1753
2038.65 1664
2039.08 1709
2039.50 1651
2039.93 1683
2040.35 1550
2040.78 1603
2041.21 1557
2041.63 1695
2042.06 1720
2042.48 1592
2042.91 1490
2043.34 1484
2043.76 1372
2044.19 1469
2044.61 1587
2045.04 1599
2045.47 1562
2045.89 1550
2046.32 1384
2046.75 1409
2047.17 1400
2047.60 1256
2048.03 1391
2048.45 1519
2048.88 1439
2049.31 1295
2049.73 1529
2050.16 1486
2050.59 1393
2051.01 1378
2051.44 1297
2051.87 1309
2052.29 1407
2052.72 1397
2053.15 1433
2053.58 1275
2054.00 1283
2054.43 1479
2054.86 1440
2055.29 1471
2055.71 1368
2056.14 1421
2056.57 1356
2057.00 1237
2057.42 1400
2057.85 1470
2058.28 1409
2058.71 1428
2059.13 1447
2059.56 1341
2059.99 1463
2060.42 1444
2060.85 1466
2061.27 1570
2061.70 1395
2062.13 1526
2062.56 1661
2062.99 1715
2063.41 1579
2063.84 1583
2064.27 1652
2064.70 1774
2065.13 1835
2065.56 1972
2065.98 1917
2066.41 1893
2066.84 1967
2067.27 1822
2067.70 1581
2068.13 1663
2068.56 1550
2068.99 1522
2069.41 1579
2069.84 1697
2070.27 1503
2070.70 1329
2071.13 1416
2071.56 1362
2071.99 1442
2072.42 1572
2072.85 1512
2073.28 1555
2073.71 1659
2074.13 1726
2074.56 1717
2074.99 1660
2075.42 1613
2075.85 1603
2076.28 1603
2076.71 1574
2077.14 1898
2077.57 1719
2078.00 1559
2078.43 1650
2078.86 1718
2079.29 1600
2079.72 1744
2080.15 1754
2080.58 1728
2081.01 1728
2081.44 1695
2081.87 1769
2082.30 1557
2082.73 1522
2083.16 1594
2083.59 1629
2084.02 1601
2084.45 1550
2084.88 1503
2085.31 1497
2085.74 1392
2086.17 1549
2086.61 1505
2087.04 1489
2087.47 1206
2087.90 1248
2088.33 1484
2088.76 1535
2089.19 1575
2089.62 1497
2090.05 1375
2090.48 1613
2090.91 1762
2091.35 1675
2091.78 1548
2092.21 1546
2092.64 1522
2093.07 1610
2093.50 1435
2093.93 1515
2094.36 1650
2094.80 1313
2095.23 1503
2095.66 1627
2096.09 1484
2096.52 1568
2096.95 1348
2097.39 1340
2097.82 1505
2098.25 1390
2098.68 1423
2099.11 1440
2099.55 1444
2099.98 1393
2100.41 1400
2100.84 1364
2101.27 1379
2101.71 1406
2102.14 1251
2102.57 1133
2103.00 1306
2103.43 1409
2103.87 1354
2104.30 1361
2104.73 1452
2105.16 1457
2105.60 1614
2106.03 1459
2106.46 1354
2106.90 1329
2107.33 1498
2107.76 1594
2108.19 1343
2108.63 1390
2109.06 1482
2109.49 1453
2109.93 1499
2110.36 1465
2110.79 1359
2111.23 1381
2111.66 1258
2112.09 1289
2112.52 1445
2112.96 1400
2113.39 1369
2113.83 1480
2114.26 1419
2114.69 1485
2115.13 1389
2115.56 1491
2115.99 1409
2116.43 1322
2116.86 1319
2117.29 1317
2117.73 1468
2118.16 1595
2118.60 1451
2119.03 1560
2119.46 1651
2119.90 1546
2120.33 1496
2120.77 1433
2121.20 1496
2121.63 1399
2122.07 1603
2122.50 1611
2122.94 1456
2123.37 1420
2123.81 1423
2124.24 1317
2124.68 1436
2125.11 1374
2125.54 1392
2125.98 1404
2126.41 1339
2126.85 1327
2127.28 1476
2127.72 1399
2128.15 1477
2128.59 1474
2129.02 1455
2129.46 1479
2129.89 1534
2130.33 1417
2130.76 1703
2131.20 1590
2131.63 1552
2132.07 1712
2132.51 1698
2132.94 1666
2133.38 1693
2133.81 1782
2134.25 1739
2134.68 1753
2135.12 1744
2135.55 1947
2135.99 1954
2136.43 2069
2136.86 2132
2137.30 1768
2137.73 1791
2138.17 1901
2138.60 1603
2139.04 1508
2139.48 1673
2139.91 1736
2140.35 1680
2140.79 1596
2141.22 1507
2141.66 1181
2142.09 1376
2142.53 1307
2142.97 1462
2143.40 1664
2143.84 1561
2144.28 1439
2144.71 1535
2145.15 1501
2145.59 1517
2146.02 1545
2146.46 1605
2146.90 1616
2147.33 1608
2147.77 1697
2148.21 1793
2148.64 1983
2149.08 2093
2149.52 2300
2149.96 2264
2150.39 2020
2150.83 1985
2151.27 2133
2151.70 2055
2152.14 1916
2152.58 1871
2153.02 1733
2153.45 1759
2153.89 1643
2154.33 1678
2154.77 1824
2155.20 1915
2155.64 1976
2156.08 1882
2156.52 1567
2156.96 1619
2157.39 1716
2157.83 1585
2158.27 1504
2158.71 1561
2159.15 1431
2159.58 1467
2160.02 1534
2160.46 1526
2160.90 1662
2161.34 1636
2161.78 1618
2162.21 1469
2162.65 1505
2163.09 1528
2163.53 1532
2163.97 1602
2164.41 1546
2164.84 1479
2165.28 1600
2165.72 1651
2166.16 1619
2166.60 1788
2167.04 1611
2167.48 1471
2167.92 1520
2168.36 1553
2168.79 1539
2169.23 1349
2169.67 1468
2170.11 1661
2170.55 1595
2170.99 1537
2171.43 1592
2171.87 1615
2172.31 1785
2172.75 1942
2173.19 1641
2173.63 1794
2174.07 1730
2174.51 1740
2174.95 1807
2175.39 1787
2175.83 1840
2176.27 1797
2176.70 1764
2177.14 1658
2177.58 1694
2178.02 1744
2178.46 1832
2178.90 1819
2179.34 1734
2179.79 1739
2180.23 1565
2180.67 1556
2181.11 1601
2181.55 1667
2181.99 1569
2182.43 1518
2182.87 1572
2183.31 1517
2183.75 1487
2184.19 1425
2184.63 1500
2185.07 1469
2185.51 1429
2185.95 1478
2186.39 1455
2186.83 1540
2187.27 1584
2187.72 1576
2188.16 1694
2188.60 1767
2189.04 1890
2189.48 2001
2189.92 1740
2190.36 1800
2190.80 1785
2191.24 1859
2191.69 1687
2192.13 1789
2192.57 1769
2193.01 1720
2193.45 1670
2193.89 1616
2194.34 1755
2194.78 1795
2195.22 1887
2195.66 1666
2196.10 1759
2196.54 1915
2196.99 1765
2197.43 1721
2197.87 1872
2198.31 1657
2198.75 1641
2199.20 1596
2199.64 1478
2200.08 1587
2200.52 1660
2200.96 1608
2201.41 1445
2201.85 1486
2202.29 1447
2202.73 1604
2203.18 1510
2203.62 1820
2204.06 1711
2204.50 1648
2204.95 1843
2205.39 1803
2205.83 1618
2206.28 1666
2206.72 1603
2207.16 1755
2207.60 1753
2208.05 1676
2208.49 1687
2208.93 1825
2209.38 1792
2209.82 1796
2210.26 1741
2210.71 1670
2211.15 1723
2211.59 1666
2212.04 1632
2212.48 1534
2212.92 1574
2213.37 1555
2213.81 1576
2214.25 1805
2214.70 1736
2215.14 1621
2215.59 1555
2216.03 1645
2216.47 1740
2216.92 1580
2217.36 1478
2217.80 1702
2218.25 1565
2218.69 1525
2219.14 1531
2219.58 1633
2220.03 1604
2220.47 1461
2220.91 1656
2221.36 1555
2221.80 1586
2222.25 1862
2222.69 1763
2223.14 1804
2223.58 1844
2224.03 1909
2224.47 1879
2224.91 1817
2225.36 1845
2225.80 1829
2226.25 1836
2226.69 1684
2227.14 1659
2227.58 1682
2228.03 1910
2228.47 1761
2228.92 1704
2229.36 1668
2229.81 1757
2230.25 1831
2230.70 1842
2231.15 1963
2231.59 1690
2232.04 1844
2232.48 1775
2232.93 1955
2233.37 1785
2233.82 1962
2234.26 1948
2234.71 2031
2235.15 1954
2235.60 1926
2236.05 1841
2236.49 1704
2236.94 1667
2237.38 1706
2237.83 1743
2238.28 1751
2238.72 1780
2239.17 1657
2239.61 1581
2240.06 1716
2240.51 1575
2240.95 1536
2241.40 1427
2241.85 1441
2242.29 1402
2242.74 1387
2243.19 1480
2243.63 1325
2244.08 1293
2244.53 1362
2244.97 1384
2245.42 1478
2245.87 1433
2246.31 1327
2246.76 1334
2247.21 1409
2247.65 1394
2248.10 1628
2248.55 1713
2248.99 1445
2249.44 1491
2249.89 1423
2250.34 1462
2250.78 1658
2251.23 1621
2251.68 1553
2252.13 1458
2252.57 1401
2253.02 1479
2253.47 1459
2253.92 1487
2254.36 1439
2254.81 1575
2255.26 1462
2255.71 1274
2256.15 1524
2256.60 1470
2257.05 1485
2257.50 1373
2257.95 1518
2258.39 1510
2258.84 1503
2259.29 1503
2259.74 1353
2260.19 1338
2260.63 1513
2261.08 1665
2261.53 1611
2261.98 1696
2262.43 1681
2262.88 1896
2263.32 1805
2263.77 1788
2264.22 1871
2264.67 1981
2265.12 1722
2265.57 1923
2266.02 1984
2266.47 1921
2266.91 1906
2267.36 2016
2267.81 2025
2268.26 2010
2268.71 2037
2269.16 1879
2269.61 1796
2270.06 1929
2270.51 1886
2270.96 1844
2271.41 1785
2271.86 1746
2272.30 1641
2272.75 1680
2273.20 1851
2273.65 1817
2274.10 1634
2274.55 1660
2275.00 1808
2275.45 1747
2275.90 1459
2276.35 1512
2276.80 1618
2277.25 1612
2277.70 1723
2278.15 1669
2278.60 1536
2279.05 1594
2279.50 1609
2279.95 1735
2280.40 1725
2280.85 1773
2281.30 1773
2281.75 1739
2282.20 1787
2282.65 1720
2283.10 1500
2283.55 1651
2284.00 1441
2284.46 1794
2284.91 1695
2285.36 1566
2285.81 1688
2286.26 1588
2286.71 1603
2287.16 1802
2287.61 1945
2288.06 2104
2288.51 2340
2288.96 2277
2289.42 2474
2289.87 2643
2290.32 2728
2290.77 3209
2291.22 3183
2291.67 3159
2292.12 3169
2292.57 2964
2293.03 3041
2293.48 3083
2293.93 2860
2294.38 3031
2294.83 2823
2295.28 2736
2295.74 2577
2296.19 2511
2296.64 2364
2297.09 2171
2297.54 1988
2297.99 1813
2298.45 1717
2298.90 1922
2299.35 1780
2299.80 1687
2300.25 1711
2300.71 1585
2301.16 1709
2301.61 1710
2302.06 1607
2302.52 1741
2302.97 1594
2303.42 1697
2303.87 1681
2304.33 1663
2304.78 1641
2305.23 1643
2305.68 1738
2306.14 1552
2306.59 1597
2307.04 1625
2307.50 1756
2307.95 1800
2308.40 1917
2308.85 1859
2309.31 1891
2309.76 1740
2310.21 1882
2310.67 1814
2311.12 1973
2311.57 2059
2312.03 1948
2312.48 1765
2312.93 1761
2313.39 1833
2313.84 1652
2314.29 1613
2314.75 1710
2315.20 1766
2315.66 1617
2316.11 1663
2316.56 1499
2317.02 1612
2317.47 1651
2317.92 1805
2318.38 1979
2318.83 1738
2319.29 1685
2319.74 1852
2320.19 1735
2320.65 1600
2321.10 1670
2321.56 1773
2322.01 1706
2322.47 1781
2322.92 1631
2323.37 1773
2323.83 1705
2324.28 1790
2324.74 1620
2325.19 1887
2325.65 1904
2326.10 1742
2326.56 1788
2327.01 1819
2327.47 2113
2327.92 1978
2328.38 2048
2328.83 1964
2329.29 2118
2329.74 2080
2330.20 2033
2330.65 2048
2331.11 2002
2331.56 2109
2332.02 2116
2332.47 1881
2332.93 2035
2333.38 2058
2333.84 1900
2334.29 1756
2334.75 1615
2335.21 1647
2335.66 1614
2336.12 1758
2336.57 1658
2337.03 1752
2337.48 1806
2337.94 2028
2338.40 2025
2338.85 1943
2339.31 1775
2339.76 1940
2340.22 1959
2340.68 1806
2341.13 1810
2341.59 1862
2342.04 1896
2342.50 1908
2342.96 1700
2343.41 1736
2343.87 1787
2344.33 1899
2344.78 2004
2345.24 1855
2345.70 1824
2346.15 2211
2346.61 2230
2347.07 1996
2347.52 1881
2347.98 1766
2348.44 1997
2348.89 2100
2349.35 1850
2349.81 1817
2350.26 1745
2350.72 1791
2351.18 1685
2351.64 1868
2352.09 1733
2352.55 1624
2353.01 1662
2353.47 1597
2353.92 1624
2354.38 1575
2354.84 1672
2355.30 1683
2355.75 1712
2356.21 1529
2356.67 1574
2357.13 1626
2357.58 1669
2358.04 1716
2358.50 1730
2358.96 1839
2359.42 1561
2359.87 1809
2360.33 1915
2360.79 1842
2361.25 1798
2361.71 1862
2362.16 1841
2362.62 1686
2363.08 2042
2363.54 1831
2364.00 1772
2364.46 1545
2364.91 1817
2365.37 1797
2365.83 1779
2366.29 1768
2366.75 1589
2367.21 1900
2367.67 1952
2368.13 1806
2368.58 1663
2369.04 1726
2369.50 1721
2369.96 1740
2370.42 1732
2370.88 1577
2371.34 1568
2371.80 1628
2372.26 1610
2372.72 1715
2373.17 1666
2373.63 1633
2374.09 1730
2374.55 1806
2375.01 1747
2375.47 1807
2375.93 1737
2376.39 1776
2376.85 1892
2377.31 1543
2377.77 1660
2378.23 1701
2378.69 1789
2379.15 1954
2379.61 1763
2380.07 1795
2380.53 1735
2380.99 1873
2381.45 1769
2381.91 1701
2382.37 1629
2382.83 1786
2383.29 1749
2383.75 1653
2384.21 1455
2384.67 1703
2385.13 1959
2385.59 1931
2386.05 1596
2386.51 1510
2386.97 1706
2387.43 1711
2387.90 1754
2388.36 1686
2388.82 1727
2389.28 1649
2389.74 1496
2390.20 1596
2390.66 1667
2391.12 1699
2391.58 1540
2392.04 1525
2392.51 1585
2392.97 1709
2393.43 1642
2393.89 1596
2394.35 1546
2394.81 1426
2395.27 1480
2395.73 1642
2396.20 1519
2396.66 1625
2397.12 1649
2397.58 1547
2398.04 1568
2398.50 1583
2398.97 1459
2399.43 1602
2399.89 1580
2400.35 1619
2400.81 1688
2401.28 1558
2401.74 1429
2402.20 1510
2402.66 1432
2403.12 1632
2403.59 1674
2404.05 1473
2404.51 1527
2404.97 1579
2405.44 1525
2405.90 1603
2406.36 1811
2406.82 1743
2407.29 1606
2407.75 1710
2408.21 1530
2408.67 1484
2409.14 1517
2409.60 1677
2410.06 1489
2410.52 1523
2410.99 1596
2411.45 1448
2411.91 1566
2412.38 1671
2412.84 1683
2413.30 1575
2413.77 1617
2414.23 1678
2414.69 1647
2415.16 1687
2415.62 1694
2416.08 1738
2416.55 1905
2417.01 1890
2417.47 1939
2417.94 1816
2418.40 1985
2418.86 2028
2419.33 1860
2419.79 1816
2420.26 2036
2420.72 1926
2421.18 1992
2421.65 1799
2422.11 1685
2422.58 1668
2423.04 1955
2423.50 1730
2423.97 1718
2424.43 1846
2424.90 1729
2425.36 1733
2425.83 1663
2426.29 1596
2426.75 1617
2427.22 1631
2427.68 1525
2428.15 1585
2428.61 1669
2429.08 1629
2429.54 1593
2430.01 1824
2430.47 1573
2430.94 1688
2431.40 1582
2431.87 1648
2432.33 1697
2432.80 1579
2433.26 1615
2433.73 1593
2434.19 1669
2434.66 1799
2435.12 1647
2435.59 1714
2436.05 1919
2436.52 2042
2436.98 1879
2437.45 1667
2437.91 1891
2438.38 1963
2438.85 2112
2439.31 2257
2439.78 2171
2440.24 2354
2440.71 2298
2441.17 2376
2441.64 2159
2442.11 2189
2442.57 2028
2443.04 2133
2443.50 2063
2443.97 1917
2444.44 2029
2444.90 1935
2445.37 1727
2445.83 1658
2446.30 1643
2446.77 1634
2447.23 1516
2447.70 1532
2448.17 1470
2448.63 1490
2449.10 1491
2449.57 1633
2450.03 1520
2450.50 1370
2450.97 1447
2451.43 1363
2451.90 1502
2452.37 1623
2452.83 1580
2453.30 1578
2453.77 1737
2454.24 1771
2454.70 1803
2455.17 1424
2455.64 1565
2456.10 1604
2456.57 1543
2457.04 1630
2457.51 1646
2457.97 1572
2458.44 1730
2458.91 1528
2459.38 1434
2459.84 1503
2460.31 1529
2460.78 1619
2461.25 1619
2461.71 1577
2462.18 1521
2462.65 1468
2463.12 1548
2463.59 1526
2464.05 1648
2464.52 1533
2464.99 1673
2465.46 1641
2465.93 1944
2466.39 1766
2466.86 1568
2467.33 1717
2467.80 1539
2468.27 1622
2468.74 1687
2469.20 1647
2469.67 1560
2470.14 1567
2470.61 1623
2471.08 1488
2471.55 1542
2472.02 1318
2472.49 1553
2472.95 1523
2473.42 1534
2473.89 1424
2474.36 1292
2474.83 1411
2475.30 1486
2475.77 1641
2476.24 1553
2476.71 1606
2477.18 1592
2477.65 1740
2478.11 1647
2478.58 1725
2479.05 1693
2479.52 1698
2479.99 1738
2480.46 1867
2480.93 1852
2481.40 1638
2481.87 1519
2482.34 1554
2482.81 1717
2483.28 1741
2483.75 1737
2484.22 1648
2484.69 1721
2485.16 1687
2485.63 1717
2486.10 1668
2486.57 1672
2487.04 1571
2487.51 1696
2487.98 1689
2488.45 1693
2488.92 1691
2489.39 1668
2489.86 1503
2490.33 1604
2490.80 1647
2491.27 1694
2491.74 1536
2492.22 1660
2492.69 1625
2493.16 1642
2493.63 1766
2494.10 1759
2494.57 1971
2495.04 1933
2495.51 1732
2495.98 1693
2496.45 1649
2496.92 1760
2497.40 1691
2497.87 1541
2498.34 1374
2498.81 1631
2499.28 1432
2499.75 1559
2500.22 1555
2500.70 1652
2501.17 1635
2501.64 1549
2502.11 1479
2502.58 1488
2503.05 1606
2503.53 1488
2504.00 1612
2504.47 1580
2504.94 1507
2505.41 1723
2505.88 1800
2506.36 1583
2506.83 1739
2507.30 1672
2507.77 1729
2508.25 1850
2508.72 2054
2509.19 2040
2509.66 1902
2510.13 1915
2510.61 1951
2511.08 2236
2511.55 2071
2512.02 1829
2512.50 1889
2512.97 2032
2513.44 2021
2513.91 1904
2514.39 1980
2514.86 1909
2515.33 2013
2515.81 1967
2516.28 1891
2516.75 1745
2517.23 1802
2517.70 1794
2518.17 1633
2518.64 1670
2519.12 1742
2519.59 1712
2520.06 1807
2520.54 1730
2521.01 1563
2521.48 1665
2521.96 1583
2522.43 1462
2522.91 1690
2523.38 1771
2523.85 1622
2524.33 1470
2524.80 1519
2525.27 1589
2525.75 1580
2526.22 1767
2526.70 1618
2527.17 1695
2527.64 1590
2528.12 1560
2528.59 1717
2529.07 1558
2529.54 1554
2530.01 1480
2530.49 1678
2530.96 1809
2531.44 1784
2531.91 1851
2532.39 1757
2532.86 1660
2533.33 1642
2533.81 1808
2534.28 1673
2534.76 1575
2535.23 1787
2535.71 1654
2536.18 1567
2536.66 1652
2537.13 1675
2537.61 1736
2538.08 1738
2538.56 1689
2539.03 1775
2539.51 1848
2539.98 1873
2540.46 1722
2540.93 1779
2541.41 1717
2541.88 1781
2542.36 1769
2542.84 1649
2543.31 1664
2543.79 1905
2544.26 1787
2544.74 1762
2545.21 1811
2545.69 1981
2546.16 2095
2546.64 1887
2547.12 2001
2547.59 1992
2548.07 2145
2548.54 2073
2549.02 2144
2549.50 1888
2549.97 2029
2550.45 2240
2550.92 2241
2551.40 2089
2551.88 2097
2552.35 2257
2552.83 2438
2553.31 2353
2553.78 2560
2554.26 2282
2554.74 2193
2555.21 2254
2555.69 2278
2556.17 2313
2556.64 2388
2557.12 2206
2557.60 2187
2558.07 1998
2558.55 1818
2559.03 2032
2559.50 1828
2559.98 1849
2560.46 1771
2560.93 1415
2561.41 1434
2561.89 1608
2562.37 1624
2562.84 1655
2563.32 1629
2563.80 1599
2564.28 1597
2564.75 1644
2565.23 1576
2565.71 1427
2566.19 1367
2566.66 1453
2567.14 1559
2567.62 1618
2568.10 1656
2568.57 1539
2569.05 1448
2569.53 1458
2570.01 1494
2570.49 1481
2570.96 1468
2571.44 1532
2571.92 1451
2572.40 1460
2572.88 1505
2573.36 1511
2573.83 1491
2574.31 1700
2574.79 1520
2575.27 1488
2575.75 1531
2576.23 1422
2576.70 1394
2577.18 1452
2577.66 1544
2578.14 1478
2578.62 1389
2579.10 1487
2579.58 1396
2580.06 1551
2580.54 1516
2581.01 1494
2581.49 1562
2581.97 1611
2582.45 1711
2582.93 1618
2583.41 1645
2583.89 1594
2584.37 1620
2584.85 1585
2585.33 1588
2585.81 1524
2586.29 1473
2586.77 1453
2587.25 1599
2587.72 1709
2588.20 1712
2588.68 1643
2589.16 1603
2589.64 1689
2590.12 1712
2590.60 1792
2591.08 1640
2591.56 1726
2592.04 1791
2592.52 1669
2593.00 1701
2593.48 1799
2593.96 1714
2594.44 1696
2594.92 1630
2595.40 1668
2595.89 1700
2596.37 1768
2596.85 1752
2597.33 1558
2597.81 1586
2598.29 1639
2598.77 1560
2599.25 1723
2599.73 1741
2600.21 1589
2600.69 1629
2601.17 1469
2601.65 1565
2602.13 1458
2602.62 1437
2603.10 1430
2603.58 1442
2604.06 1589
2604.54 1592
2605.02 1563
2605.50 1548
2605.98 1645
2606.46 1805
2606.95 1878
2607.43 1609
2607.91 1635
2608.39 1650
2608.87 1756
2609.35 1995
2609.84 1874
2610.32 1995
2610.80 1920
2611.28 1785
2611.76 1792
2612.24 1640
2612.73 1464
2613.21 1543
2613.69 1639
2614.17 1603
2614.65 1585
2615.14 1666
2615.62 1652
2616.10 1721
2616.58 1716
2617.07 1689
2617.55 1649
2618.03 1670
2618.51 1729
2619.00 1652
2619.48 1674
2619.96 1594
2620.44 1460
2620.93 1537
2621.41 1744
2621.89 1444
2622.37 1357
2622.86 1494
2623.34 1737
2623.82 1661
2624.31 1550
2624.79 1454
2625.27 1577
2625.76 1524
2626.24 1545
2626.72 1743
2627.20 1711
2627.69 1592
2628.17 1506
2628.66 1671
2629.14 1560
2629.62 1433
2630.11 1516
2630.59 1537
2631.07 1592
2631.56 1703
2632.04 1715
2632.52 1622
2633.01 1636
2633.49 1655
2633.98 1602
2634.46 1571
2634.94 1370
2635.43 1545
2635.91 1702
2636.40 1610
2636.88 1601
2637.36 1557
2637.85 1611
2638.33 1615
2638.82 1841
2639.30 1827
2639.79 1820
2640.27 1809
2640.75 1741
2641.24 1704
2641.72 1606
2642.21 1580
2642.69 1620
2643.18 1544
2643.66 1619
2644.15 1557
2644.63 1490
2645.12 1590
2645.60 1718
2646.09 1586
2646.57 1657
2647.06 1463
2647.54 1535
2648.03 1441
2648.51 1484
2649.00 1685
2649.48 1659
2649.97 1703
2650.45 1637
2650.94 1664
2651.43 1561
2651.91 1616
2652.40 1663
2652.88 1556
2653.37 1614
2653.85 1593
2654.34 1608
2654.82 1416
2655.31 1450
2655.80 1534
2656.28 1552
2656.77 1663
2657.25 1829
2657.74 1666
2658.23 1502
2658.71 1482
2659.20 1516
2659.69 1538
2660.17 1546
2660.66 1666
2661.14 1474
2661.63 1430
2662.12 1418
2662.60 1531
2663.09 1637
2663.58 1642
2664.06 1519
2664.55 1672
2665.04 1551
2665.52 1508
2666.01 1537
2666.50 1467
2666.98 1431
2667.47 1592
2667.96 1471
2668.45 1592
2668.93 1625
2669.42 1521
2669.91 1423
2670.39 1519
2670.88 1533
2671.37 1608
2671.86 1603
2672.34 1760
2672.83 2079
2673.32 2004
2673.81 1946
2674.29 2207
2674.78 2074
2675.27 1988
2675.76 2009
2676.24 1997
2676.73 2075
2677.22 2147
2677.71 2282
2678.20 2122
2678.68 2178
2679.17 2448
2679.66 2413
2680.15 2323
2680.64 2133
2681.12 2171
2681.61 2011
2682.10 2162
2682.59 2237
2683.08 2254
2683.57 2340
2684.05 2327
2684.54 2231
2685.03 2178
2685.52 1904
2686.01 1922
2686.50 1971
2686.99 1908
2687.47 1984
2687.96 2016
2688.45 1767
2688.94 1615
2689.43 1746
2689.92 1746
2690.41 1718
2690.90 1833
2691.39 1481
2691.88 1513
2692.37 1513
2692.85 1843
2693.34 1604
2693.83 1643
2694.32 1675
2694.81 1717
2695.30 1770
2695.79 1734
2696.28 1611
2696.77 1594
2697.26 1515
2697.75 1640
2698.24 1697
2698.73 1862
2699.22 1622
2699.71 1673
2700.20 1709
2700.69 1724
2701.18 1782
2701.67 1774
2702.16 1895
2702.65 1918
2703.14 1819
2703.63 1830
2704.12 1777
2704.61 1799
2705.10 1684
2705.59 1609
2706.08 1762
2706.57 1834
2707.06 1666
2707.55 1723
2708.04 1597
2708.53 1633
2709.03 1602
2709.52 1640
2710.01 1628
2710.50 1635
2710.99 1460
2711.48 1532
2711.97 1484
2712.46 1636
2712.95 1521
2713.44 1522
2713.94 1560
2714.43 1505
2714.92 1463
2715.41 1467
2715.90 1420
2716.39 1718
2716.88 1648
2717.38 1505
2717.87 1492
2718.36 1576
2718.85 1577
2719.34 1655
2719.83 1670
2720.32 1682
2720.82 1718
2721.31 1700
2721.80 1683
2722.29 1583
2722.78 1500
2723.28 1555
2723.77 1607
2724.26 1596
2724.75 1515
2725.25 1637
2725.74 1561
2726.23 1543
2726.72 1547
2727.21 1561
2727.71 1582
2728.20 1771
2728.69 1745
2729.18 1556
2729.68 1545
2730.17 1704
2730.66 1615
2731.16 1687
2731.65 1669
2732.14 1691
2732.63 1645
2733.13 1588
2733.62 1640
2734.11 1551
2734.61 1595
2735.10 1661
2735.59 1664
2736.08 1712
2736.58 1578
2737.07 1814
2737.56 1829
2738.06 1685
2738.55 1674
2739.05 1700
2739.54 1741
2740.03 1729
2740.53 1610
2741.02 1592
2741.51 1670
2742.01 1557
2742.50 1330
2742.99 1536
2743.49 1560
2743.98 1487
2744.48 1576
2744.97 1437
2745.46 1419
2745.96 1404
2746.45 1573
2746.95 1611
2747.44 1558
2747.93 1586
2748.43 1526
2748.92 1541
2749.42 1567
2749.91 1630
2750.41 1503
2750.90 1585
2751.40 1540
2751.89 1387
2752.39 1494
2752.88 1597
2753.37 1718
2753.87 1665
2754.36 1676
2754.86 1558
2755.35 1814
2755.85 1915
2756.34 1815
2756.84 1803
2757.33 1690
2757.83 1676
2758.32 1588
2758.82 1724
2759.32 1729
2759.81 1645
2760.31 1626
2760.80 1575
2761.30 1512
2761.79 1522
2762.29 1531
2762.78 1642
2763.28 1518
2763.77 1518
2764.27 1652
2764.77 1543
2765.26 1635
2765.76 1670
2766.25 1685
2766.75 1504
2767.25 1581
2767.74 1566
2768.24 1531
2768.73 1747
2769.23 1726
2769.73 1674
2770.22 1569
2770.72 1515
2771.22 1667
2771.71 1760
2772.21 1670
2772.70 1694
2773.20 1706
2773.70 1833
2774.19 1931
2774.69 1950
2775.19 1903
2775.68 1850
2776.18 2035
2776.68 1951
2777.17 1888
2777.67 2058
2778.17 1988
2778.67 1820
2779.16 1875
2779.66 1858
2780.16 1909
2780.65 1870
2781.15 1934
2781.65 1851
2782.15 1745
2782.64 1680
2783.14 1649
2783.64 1631
2784.14 1655
2784.63 1587
2785.13 1637
2785.63 1642
2786.13 1671
2786.62 1686
2787.12 1803
2787.62 1833
2788.12 1838
2788.62 1625
2789.11 1594
2789.61 1895
2790.11 1850
2790.61 1772
2791.11 1767
2791.60 1680
2792.10 1733
2792.60 1791
2793.10 1899
2793.60 1950
2794.10 1783
2794.59 2033
2795.09 1978
2795.59 2003
2796.09 2123
2796.59 2169
2797.09 2333
2797.59 2223
2798.08 2364
2798.58 2353
2799.08 2306
2799.58 2188
2800.08 2192
2800.58 2111
2801.08 2027
2801.58 1938
2802.08 1820
2802.58 1852
2803.07 1833
2803.57 1924
2804.07 2051
2804.57 2224
2805.07 2168
2805.57 2094
2806.07 2437
2806.57 2575
2807.07 2655
2807.57 2595
2808.07 2823
2808.57 2817
2809.07 2796
2809.57 2818
2810.07 2748
2810.57 2882
2811.07 2661
2811.57 2428
2812.07 2467
2812.57 2280
2813.07 2212
2813.57 2068
2814.07 2135
2814.57 2043
2815.07 1941
2815.57 1912
2816.07 1908
2816.57 1967
2817.07 1915
2817.57 1877
2818.07 1882
2818.57 2088
2819.07 2307
2819.57 2126
2820.07 1990
2820.57 2096
2821.07 2265
2821.58 2273
2822.08 2090
2822.58 1879
2823.08 1970
2823.58 1855
2824.08 1788
2824.58 1787
2825.08 1796
2825.58 1823
2826.09 2055
2826.59 1698
2827.09 1860
2827.59 1754
2828.09 1576
2828.59 1648
2829.09 1607
2829.60 1787
2830.10 1817
2830.60 1699
2831.10 1644
2831.60 1544
2832.10 1564
2832.61 1625
2833.11 1596
2833.61 1584
2834.11 1645
2834.61 1622
2835.12 1667
2835.62 1686
2836.12 1854
2836.62 1879
2837.12 1852
2837.63 1781
2838.13 1855
2838.63 2021
2839.13 1838
2839.64 1714
2840.14 1820
2840.64 1980
2841.14 1810
2841.65 1685
2842.15 1823
2842.65 1812
2843.15 1561
2843.66 1764
2844.16 1843
2844.66 1929
2845.17 1888
2845.67 1774
2846.17 1772
2846.67 1868
2847.18 1839
2847.68 1804
2848.18 1869
2848.69 1923
2849.19 2031
2849.69 2094
2850.20 1980
2850.70 1898
2851.20 1912
2851.71 1886
2852.21 1891
2852.72 1816
2853.22 1638
2853.72 1597
2854.23 1825
2854.73 1740
2855.23 1608
2855.74 1476
2856.24 1536
2856.75 1697
2857.25 1760
2857.75 1852
2858.26 1707
2858.76 1698
2859.27 1634
2859.77 1666
2860.27 1631
2860.78 1663
2861.28 1714
2861.79 1688
2862.29 1724
2862.80 1647
2863.30 1811
2863.81 1738
2864.31 1759
2864.81 1592
2865.32 1541
2865.82 1560
2866.33 1620
2866.83 1649
2867.34 1568
2867.84 1577
2868.35 1521
2868.85 1593
2869.36 1637
2869.86 1479
2870.37 1718
2870.87 1719
2871.38 1612
2871.89 1755
2872.39 1717
2872.90 1725
2873.40 1822
2873.91 1658
2874.41 1476
2874.92 1607
2875.42 1815
2875.93 1811
2876.43 1788
2876.94 1801
2877.45 1736
2877.95 1848
2878.46 1769
2878.96 1729
2879.47 2001
2879.98 1938
2880.48 2038
2880.99 2138
2881.49 1941
2882.00 1925
2882.51 2127
2883.01 2124
2883.52 2345
2884.03 2090
2884.53 2075
2885.04 2394
2885.54 2371
2886.05 2280
2886.56 2363
2887.06 2278
2887.57 2321
2888.08 2232
2888.58 2471
2889.09 2535
2889.60 2470
2890.11 2221
2890.61 2129
2891.12 2073
2891.63 1953
2892.13 2059
2892.64 2005
2893.15 1747
2893.65 1925
2894.16 2015
2894.67 2016
2895.18 2193
2895.68 2094
2896.19 2016
2896.70 1822
2897.21 2013
2897.71 2296
2898.22 2358
2898.73 2147
2899.24 2208
2899.74 2050
2900.25 1993
2900.76 2079
2901.27 2093
2901.78 2150
2902.28 2217
2902.79 2459
2903.30 2234
2903.81 2133
2904.32 2191
2904.82 2428
2905.33 2443
2905.84 2392
2906.35 2317
2906.86 2146
2907.37 2016
2907.87 1993
2908.38 2002
2908.89 2020
2909.40 2074
2909.91 1850
2910.42 1788
2910.93 1688
2911.44 1759
2911.94 1675
2912.45 1665
2912.96 1725
2913.47 1754
2913.98 1717
2914.49 1788
2915.00 2079
2915.51 1885
2916.02 1668
2916.53 1567
2917.03 1601
2917.54 1740
2918.05 1767
2918.56 1753
2919.07 1757
2919.58 1904
2920.09 1749
2920.60 1753
2921.11 1911
2921.62 1882
2922.13 1847
2922.64 1914
2923.15 1928
2923.66 2071
2924.17 2123
2924.68 2249
2925.19 2219
2925.70 2485
2926.21 2504
2926.72 2397
2927.23 2379
2927.74 2399
2928.25 2256
2928.76 2108
2929.27 1935
2929.78 1909
2930.29 1734
2930.80 1658
2931.31 1723
2931.82 1651
2932.33 1638
2932.84 1763
2933.35 1871
2933.86 1831
2934.38 1955
2934.89 1955
2935.40 1987
2935.91 1852
2936.42 1654
2936.93 1852
2937.44 1925
2937.95 1936
2938.46 1779
2938.97 1821
2939.49 2035
2940.00 1965
2940.51 1839
2941.02 1998
2941.53 1995
2942.04 1974
2942.55 2194
2943.07 2097
2943.58 2254
2944.09 2331
2944.60 2427
2945.11 2497
2945.62 2828
2946.14 2800
2946.65 3037
2947.16 3225
2947.67 3109
2948.18 3029
2948.70 2821
2949.21 2868
2949.72 2715
2950.23 2716
2950.74 2478
2951.26 2303
2951.77 2241
2952.28 2046
2952.79 1799
2953.31 1800
2953.82 2051
2954.33 2059
2954.84 1831
2955.36 1642
2955.87 1895
2956.38 2015
2956.89 1792
2957.41 1673
2957.92 1717
2958.43 1882
2958.94 1854
2959.46 1949
2959.97 1844
2960.48 1903
2961.00 2021
2961.51 1941
2962.02 1974
2962.54 2047
2963.05 1922
2963.56 1962
2964.08 1868
2964.59 1954
2965.10 2013
2965.62 1909
2966.13 1719
2966.64 1871
2967.16 1889
2967.67 1701
2968.18 1817
2968.70 1793
2969.21 1732
2969.73 1732
2970.24 1763
2970.75 1710
2971.27 1885
2971.78 1889
2972.30 1754
2972.81 1846
2973.32 1972
2973.84 1791
2974.35 1726
2974.87 1833
2975.38 2002
2975.90 1937
2976.41 1820
2976.92 1815
2977.44 1680
2977.95 1731
2978.47 1895
2978.98 1752
2979.50 1657
2980.01 1753
2980.53 1803
2981.04 1739
2981.56 1686
2982.07 1691
2982.59 1921
2983.10 1775
2983.62 1822
2984.13 1882
2984.65 2089
2985.16 2106
2985.68 1977
2986.19 2112
2986.71 2033
2987.22 2142
2987.74 2105
2988.25 2114
2988.77 2090
2989.29 2082
2989.80 1975
2990.32 2080
2990.83 2157
2991.35 2338
2991.86 2133
2992.38 1887
2992.89 1987
2993.41 2356
2993.93 2338
2994.44 2254
2994.96 2538
2995.47 2434
2995.99 2482
2996.51 2691
2997.02 2679
2997.54 2688
2998.06 2702
2998.57 2693
2999.09 2719
2999.60 2896
3000.12 2726
3000.64 2762
3001.15 2740
3001.67 2688
3002.19 2799
3002.70 2928
3003.22 3063
3003.74 3103
3004.25 3108
3004.77 3505
3005.29 3567
3005.81 3328
3006.32 3221
3006.84 3332
3007.36 3419
3007.87 2822
3008.39 2775
3008.91 2687
3009.43 2429
3009.94 2250
3010.46 2132
3010.98 1995
3011.49 1942
3012.01 2001
3012.53 2048
3013.05 1786
3013.57 1902
3014.08 2116
3014.60 2101
3015.12 2100
3015.64 2065
3016.15 2016
3016.67 2120
3017.19 2170
3017.71 2090
3018.23 2053
3018.74 2260
3019.26 2303
3019.78 2373
3020.30 2447
3020.82 2437
3021.33 2274
3021.85 2106
3022.37 2129
3022.89 2207
3023.41 2290
3023.93 2095
3024.45 1944
3024.96 2147
3025.48 1940
3026.00 2001
3026.52 1926
3027.04 1997
3027.56 1930
3028.08 1811
3028.60 1815
3029.11 1936
3029.63 1987
3030.15 1820
3030.67 1773
3031.19 1842
3031.71 1917
3032.23 1885
3032.75 1846
3033.27 1831
3033.79 1855
3034.31 1845
3034.83 1864
3035.35 1889
3035.86 1983
3036.38 2141
3036.90 2096
3037.42 2060
3037.94 2088
3038.46 1916
3038.98 1917
3039.50 1808
3040.02 1881
3040.54 1919
3041.06 1905
3041.58 1812
3042.10 2033
3042.62 1771
3043.14 1730
3043.66 1792
3044.18 1765
3044.70 1611
3045.22 1756
3045.74 1721
3046.27 1753
3046.79 1925
3047.31 2114
3047.83 2022
3048.35 1891
3048.87 1846
3049.39 1823
3049.91 1711
3050.43 1762
3050.95 1917
3051.47 1836
3051.99 1850
3052.51 1643
3053.03 1735
3053.56 1772
3054.08 1825
3054.60 1748
3055.12 1657
3055.64 1674
3056.16 1776
3056.68 1799
3057.20 1576
3057.73 1760
3058.25 1690
3058.77 1835
3059.29 1720
3059.81 1840
3060.33 1818
3060.86 1746
3061.38 1732
3061.90 1892
3062.42 1685
3062.94 1696
3063.46 1898
3063.99 1797
3064.51 1795
3065.03 1740
3065.55 1832
3066.07 1936
3066.60 2190
3067.12 2032
3067.64 1941
3068.16 2016
3068.69 1925
3069.21 1946
3069.73 1765
3070.25 1833
3070.78 1940
3071.30 1688
3071.82 1740
3072.34 1856
3072.87 1917
3073.39 1739
3073.91 1875
3074.43 1729
3074.96 1846
3075.48 2040
3076.00 1995
3076.53 1957
3077.05 2110
3077.57 2388
3078.10 2208
3078.62 2361
3079.14 2512
3079.66 2599
3080.19 2546
3080.71 2540
3081.23 2638
3081.76 2454
3082.28 2501
3082.81 2509
3083.33 2430
3083.85 2293
3084.38 2304
3084.90 2326
3085.42 2276
3085.95 2202
3086.47 1990
3087.00 2203
3087.52 2187
3088.04 2216
3088.57 2026
3089.09 2269
3089.62 2166
3090.14 2107
3090.66 2144
3091.19 2174
3091.71 2266
3092.24 2074
3092.76 2262
3093.29 2255
3093.81 2261
3094.33 2277
3094.86 2372
3095.38 2378
3095.91 2280
3096.43 2410
3096.96 2445
3097.48 2664
3098.01 2565
3098.53 2680
3099.06 2770
3099.58 3285
3100.11 3778
3100.63 4188
3101.16 4473
3101.68 5126
3102.21 5487
3102.73 5934
3103.26 6753
3103.78 6688
3104.31 6593
3104.83 6593
3105.36 6512
3105.89 5993
3106.41 5358
3106.94 4647
3107.46 3666
3107.99 3470
3108.51 3226
3109.04 2977
3109.57 2986
3110.09 2836
3110.62 2669
3111.14 2636
3111.67 2863
3112.19 2754
3112.72 2576
3113.25 2723
3113.77 2615
3114.30 2313
3114.83 2377
3115.35 2421
3115.88 2292
3116.40 2308
3116.93 2052
3117.46 2061
3117.98 2066
3118.51 1967
3119.04 2034
3119.56 1992
3120.09 2095
3120.62 2286
3121.14 2173
3121.67 2315
3122.20 2266
3122.72 2298
3123.25 2177
3123.78 2304
3124.31 1958
3124.83 2004
3125.36 2214
3125.89 2073
3126.41 2113
3126.94 1976
3127.47 2035
3128.00 2040
3128.52 2106
3129.05 1909
3129.58 2009
3130.11 1928
3130.63 2110
3131.16 2034
3131.69 1868
3132.22 1980
3132.74 1930
3133.27 1931
3133.80 1884
3134.33 1855
3134.86 1882
3135.38 1868
3135.91 1777
3136.44 1828
3136.97 1926
3137.50 1903
3138.03 1887
3138.55 2041
3139.08 1933
3139.61 1766
3140.14 1838
3140.67 1700
3141.20 1871
3141.72 1972
3142.25 1865
3142.78 1867
3143.31 2014
3143.84 1822
3144.37 1898
3144.90 1832
3145.42 2044
3145.95 2071
3146.48 2070
3147.01 2165
3147.54 2413
3148.07 2349
3148.60 2550
3149.13 2753
3149.66 2351
3150.19 2157
3150.72 2351
3151.24 2352
3151.77 2208
3152.30 2239
3152.83 2099
3153.36 2099
3153.89 2043
3154.42 2156
3154.95 2063
3155.48 2057
3156.01 2100
3156.54 1920
3157.07 2038
3157.60 2227
3158.13 2058
3158.66 2220
3159.19 2241
3159.72 2041
3160.25 2078
3160.78 1977
3161.31 2002
3161.84 1993
3162.37 1844
3162.90 1909
3163.43 1754
3163.96 1778
3164.49 1729
3165.02 1854
3165.55 1754
3166.08 1755
3166.61 1921
3167.15 1860
3167.68 1793
3168.21 1800
3168.74 2000
3169.27 1832
3169.80 1709
3170.33 1684
3170.86 1843
3171.39 1834
3171.92 1823
3172.45 1873
3172.99 1851
3173.52 1725
3174.05 1615
3174.58 1800
3175.11 1753
3175.64 1904
3176.17 1799
3176.70 1837
3177.24 1996
3177.77 2126
3178.30 1890
3178.83 1776
3179.36 1997
3179.89 2052
3180.43 2065
3180.96 1847
3181.49 1939
3182.02 1797
3182.55 1797
3183.09 1861
3183.62 1745
3184.15 1835
3184.68 1876
3185.21 1667
3185.75 1776
3186.28 1813
3186.81 1817
3187.34 1760
3187.88 1862
3188.41 1796
3188.94 1672
3189.47 1756
3190.01 1665
3190.54 1781
3191.07 1788
3191.60 1902
3192.14 1891
3192.67 1775
3193.20 1839
3193.74 1922
3194.27 1867
3194.80 1793
3195.33 1786
3195.87 1727
3196.40 1864
3196.93 2140
3197.47 1970
3198.00 1772
3198.53 1886
3199.07 1732
3199.60 1956
3200.13 2040
3200.67 2163
3201.20 2125
3201.73 2234
3202.27 2277
3202.80 2146
3203.33 2236
3203.87 2043
3204.40 2253
3204.94 2151
3205.47 2093
3206.00 2310
3206.54 2207
3207.07 2189
3207.61 2200
3208.14 2152
3208.67 2454
3209.21 2318
3209.74 2644
3210.28 2646
3210.81 2904
3211.35 2939
3211.88 2975
3212.41 3079
3212.95 2892
3213.48 2789
3214.02 2664
3214.55 2432
3215.09 2433
3215.62 2425
3216.16 2456
3216.69 2319
3217.23 2175
3217.76 2300
3218.30 2371
3218.83 2273
3219.37 2238
3219.90 2265
3220.44 2394
3220.97 2447
3221.51 2240
3222.04 2228
3222.58 2228
3223.11 2275
3223.65 2322
3224.18 2426
3224.72 2354
3225.25 2317
3225.79 2508
3226.33 2417
3226.86 2309
3227.40 2277
3227.93 2214
3228.47 2222
3229.00 2089
3229.54 1996
3230.08 2181
3230.61 2114
3231.15 2061
3231.68 1985
3232.22 1950
3232.76 2017
3233.29 2090
3233.83 2048
3234.36 2155
3234.90 2167
3235.44 2277
3235.97 2332
3236.51 2314
3237.05 2322
3237.58 2523
3238.12 2594
3238.66 2728
3239.19 2649
3239.73 2519
3240.27 2441
3240.80 2675
3241.34 2541
3241.88 2368
3242.41 2327
3242.95 2370
3243.49 2292
3244.03 2150
3244.56 2216
3245.10 2289
3245.64 2144
3246.17 2123
3246.71 2036
3247.25 2081
3247.79 2252
3248.32 2142
3248.86 2378
3249.40 2499
3249.94 2269
3250.47 2122
3251.01 2182
3251.55 2198
3252.09 2302
3252.62 2264
3253.16 2537
3253.70 2484
3254.24 2368
3254.78 2287
3255.31 2385
3255.85 2394
3256.39 2264
3256.93 2509
3257.47 2562
3258.00 2609
3258.54 2794
3259.08 2787
3259.62 3012
3260.16 3165
3260.70 3399
3261.24 3442
3261.77 3700
3262.31 3817
3262.85 4049
3263.39 4453
3263.93 4682
3264.47 4647
3265.01 4883
3265.54 4960
3266.08 5192
3266.62 5363
3267.16 5155
3267.70 5135
3268.24 5539
3268.78 5572
3269.32 4910
3269.86 4277
3270.40 4209
3270.94 3760
3271.48 3282
3272.01 3346
3272.55 3067
3273.09 2786
3273.63 2560
3274.17 2550
3274.71 2584
3275.25 2434
3275.79 2498
3276.33 2527
3276.87 2705
3277.41 2695
3277.95 2604
3278.49 2508
3279.03 2654
3279.57 2535
3280.11 2607
3280.65 2530
3281.19 2719
3281.73 2709
3282.27 2570
3282.81 2647
3283.35 2591
3283.89 2489
3284.43 2606
3284.97 2654
3285.51 2563
3286.05 2546
3286.59 2537
3287.14 2543
3287.68 2547
3288.22 2708
3288.76 2764
3289.30 2765
3289.84 2751
3290.38 2629
3290.92 2718
3291.46 3001
3292.00 3147
3292.54 3023
3293.09 3195
3293.63 3582
3294.17 4105
3294.71 3919
3295.25 3880
3295.79 4257
3296.33 4161
3296.87 4253
3297.42 4120
3297.96 3887
3298.50 3909
3299.04 3607
3299.58 3336
3300.12 3207
3300.67 3371
3301.21 3302
3301.75 3117
3302.29 2835
3302.83 2685
3303.38 2729
3303.92 2789
3304.46 2600
3305.00 2563
3305.54 2696
3306.09 2769
3306.63 2771
3307.17 2565
3307.71 2717
3308.25 2488
3308.80 2283
3309.34 2644
3309.88 2689
3310.42 2469
3310.97 2403
3311.51 2540
3312.05 2424
3312.60 2419
3313.14 2329
3313.68 2355
3314.22 2728
3314.77 2729
3315.31 2738
3315.85 2819
3316.40 2934
3316.94 2976
3317.48 3026
3318.03 3157
3318.57 3115
3319.11 3413
3319.65 3297
3320.20 3189
3320.74 3366
3321.29 3496
3321.83 3272
3322.37 3326
3322.92 3160
3323.46 3253
3324.00 3305
3324.55 3325
3325.09 3193
3325.63 3119
3326.18 2955
3326.72 3083
3327.27 2906
3327.81 2911
3328.35 2947
3328.90 2983
3329.44 3145
3329.99 3357
3330.53 3623
3331.07 4097
3331.62 4699
3332.16 5843
3332.71 6737
3333.25 8084
3333.80 9160
3334.34 10434
3334.89 12229
3335.43 13253
3335.97 14741
3336.52 15172
3337.06 15332
3337.61 14235
3338.15 13894
3338.70 12414
3339.24 11402
3339.79 10249
3340.33 8334
3340.88 7120
3341.42 6185
3341.97 5362
3342.51 4745
3343.06 4263
3343.60 3657
3344.15 3350
3344.69 2927
3345.24 3108
3345.79 2932
3346.33 2881
3346.88 2965
3347.42 2915
3347.97 2934
3348.51 2983
3349.06 3011
3349.61 3249
3350.15 3052
3350.70 2955
3351.24 3172
3351.79 3220
3352.33 3021
3352.88 3014
3353.43 3039
3353.97 3076
3354.52 2787
3355.07 2706
3355.61 2804
3356.16 2853
3356.70 2859
3357.25 2694
3357.80 2669
3358.34 2488
3358.89 2320
3359.44 2398
3359.98 2456
3360.53 2363
3361.08 2420
3361.62 2392
3362.17 2483
3362.72 2378
3363.26 2417
3363.81 2307
3364.36 2246
3364.90 2182
3365.45 2293
3366.00 2477
3366.55 2328
3367.09 2287
3367.64 2185
3368.19 2290
3368.73 2375
3369.28 2378
3369.83 2711
3370.38 2576
3370.92 2608
3371.47 2613
3372.02 2896
3372.57 2787
3373.11 2996
3373.66 3009
3374.21 3005
3374.76 2850
3375.31 3082
3375.85 2854
3376.40 2835
3376.95 2573
3377.50 2723
3378.05 2603
3378.59 2391
3379.14 2253
3379.69 2157
3380.24 2247
3380.79 2235
3381.33 2046
3381.88 2025
3382.43 2154
3382.98 2208
3383.53 2156
3384.08 2049
3384.63 1942
3385.17 2071
3385.72 2214
3386.27 2145
3386.82 2092
3387.37 2093
3387.92 2108
3388.47 2189
3389.02 2155
3389.57 1948
3390.11 2001
3390.66 1909
3391.21 1975
3391.76 2216
3392.31 1965
3392.86 1916
3393.41 1765
3393.96 1922
3394.51 1946
3395.06 1939
3395.61 1898
3396.16 1887
3396.71 1956
3397.26 1973
3397.81 2102
3398.36 1929
3398.91 1878
3399.45 1977
3400.00 1774
3400.55 1739
3401.10 1708
3401.65 1843
3402.20 1796
3402.75 1798
3403.30 1800
3403.85 1762
3404.41 1877
3404.96 1905
3405.51 1804
3406.06 1851
3406.61 1947
3407.16 1868
3407.71 1886
3408.26 2001
3408.81 1874
3409.36 1789
3409.91 1811
3410.46 1964
3411.01 2051
3411.56 2146
3412.11 1950
3412.66 2015
3413.21 2071
3413.77 2128
3414.32 2029
3414.87 1881
3415.42 1942
3415.97 2073
3416.52 2091
3417.07 2058
3417.62 1912
3418.17 1908
3418.73 1970
3419.28 1826
3419.83 1787
3420.38 1685
3420.93 1775
3421.48 1942
3422.04 1980
3422.59 2088
3423.14 1945
3423.69 2089
3424.24 2261
3424.79 2347
3425.35 2217
3425.90 2125
3426.45 2132
3427.00 2216
3427.55 2300
3428.11 1978
3428.66 2052
3429.21 2050
3429.76 1865
3430.31 1779
3430.87 1880
3431.42 1767
3431.97 1857
3432.52 1886
3433.08 1982
3433.63 1867
3434.18 1814
3434.73 2007
3435.29 2012
3435.84 1970
3436.39 2101
3436.95 2120
3437.50 1924
3438.05 2049
3438.60 2044
3439.16 2018
3439.71 1999
3440.26 2088
3440.82 2077
3441.37 1773
3441.92 1922
3442.48 1921
3443.03 1998
3443.58 1971
3444.14 1941
3444.69 1910
3445.24 1892
3445.80 2013
3446.35 1935
3446.90 1835
3447.46 1932
3448.01 1774
3448.57 1761
3449.12 1752
3449.67 1840
3450.23 1814
3450.78 1746
3451.34 1787
3451.89 1769
3452.44 1631
3453.00 1573
3453.55 1688
3454.11 1723
3454.66 1546
3455.21 1614
3455.77 1564
3456.32 1591
3456.88 1502
3457.43 1712
3457.99 1776
3458.54 1843
3459.10 1745
3459.65 1746
3460.20 1730
3460.76 1780
3461.31 1817
3461.87 1954
3462.42 2026
3462.98 2005
3463.53 1833
3464.09 1917
3464.64 1928
3465.20 2058
3465.75 2132
3466.31 2039
3466.86 2031
3467.42 2110
3467.98 2175
3468.53 2266
3469.09 2101
3469.64 2199
3470.20 2105
3470.75 2063
3471.31 2128
3471.86 2138
3472.42 2174
3472.98 2157
3473.53 2172
3474.09 2178
3474.64 2145
3475.20 2153
3475.75 2248
3476.31 2524
3476.87 2290
3477.42 2174
3477.98 2163
3478.53 2319
3479.09 2499
3479.65 2431
3480.20 2137
3480.76 2357
3481.32 2284
3481.87 2417
3482.43 2373
3482.99 2378
3483.54 2485
3484.10 2650
3484.66 2710
3485.21 2669
3485.77 2703
3486.33 2703
3486.88 2560
3487.44 2754
3488.00 2746
3488.55 3237
3489.11 3421
3489.67 3686
3490.22 4110
3490.78 4770
3491.34 5301
3491.90 5440
3492.45 5540
3493.01 5514
3493.57 5320
3494.13 5401
3494.68 5447
3495.24 5331
3495.80 4798
3496.36 4952
3496.91 4741
3497.47 4802
3498.03 5037
3498.59 5038
3499.14 5649
3499.70 6050
3500.26 5946
3500.82 6527
3501.38 7218
3501.93 6972
3502.49 7337
3503.05 7680
3503.61 7986
3504.17 8134
3504.73 8417
3505.28 9128
3505.84 9311
3506.40 9405
3506.96 8874
3507.52 8563
3508.08 8266
3508.63 7429
3509.19 6433
3509.75 5851
3510.31 5480
3510.87 4739
3511.43 4303
3511.99 3815
3512.55 3383
3513.10 3066
3513.66 2839
3514.22 2828
3514.78 2687
3515.34 2638
3515.90 2476
3516.46 2144
3517.02 2193
3517.58 2390
3518.14 2381
3518.70 2365
3519.26 2571
3519.81 2416
3520.37 2231
3520.93 2524
3521.49 2559
3522.05 2412
3522.61 2401
3523.17 2214
3523.73 2305
3524.29 2397
3524.85 2314
3525.41 2327
3525.97 2308
3526.53 2249
3527.09 2255
3527.65 2165
3528.21 1954
3528.77 1948
3529.33 2066
3529.89 2057
3530.45 2203
3531.01 2239
3531.57 2279
3532.13 2330
3532.69 2435
3533.26 2470
3533.82 2675
3534.38 2764
3534.94 2485
3535.50 2581
3536.06 2588
3536.62 2457
3537.18 2419
3537.74 2329
3538.30 2371
3538.86 2346
3539.42 2433
3539.99 2361
3540.55 2187
3541.11 2368
3541.67 2452
3542.23 2389
3542.79 2559
3543.35 2474
3543.91 2370
3544.48 2275
3545.04 2128
3545.60 2173
3546.16 2301
3546.72 2301
3547.28 2129
3547.84 2000
3548.41 1933
3548.97 1717
3549.53 1708
3550.09 1912
3550.65 2001
3551.22 1826
3551.78 1679
3552.34 1696
3552.90 1801
3553.46 1908
3554.03 1744
3554.59 1685
3555.15 1746
3555.71 1792
3556.28 1690
3556.84 1665
3557.40 1736
3557.96 1917
3558.53 1874
3559.09 1861
3559.65 1823
3560.21 1772
3560.78 1869
3561.34 2079
3561.90 1921
3562.46 1887
3563.03 2155
3563.59 1972
3564.15 2027
3564.72 1798
3565.28 1900
3565.84 1931
3566.41 1802
3566.97 1766
3567.53 1804
3568.10 1833
3568.66 1655
3569.22 1670
3569.79 1685
3570.35 1713
3570.91 1750
3571.48 1766
3572.04 1968
3572.60 1879
3573.17 1906
3573.73 1828
3574.29 1895
3574.86 1897
3575.42 1975
3575.99 2103
3576.55 2228
3577.11 2187
3577.68 2418
3578.24 2450
3578.81 2252
3579.37 2283
3579.93 2272
3580.50 2266
3581.06 1958
3581.63 1794
3582.19 1890
3582.76 1928
3583.32 1791
3583.89 1593
3584.45 1728
3585.01 1815
3585.58 1782
3586.14 1638
3586.71 1584
3587.27 1651
3587.84 1807
3588.40 1691
3588.97 1574
3589.53 1535
3590.10 1615
3590.66 1698
3591.23 1744
3591.79 1711
3592.36 1858
3592.92 1751
3593.49 1791
3594.05 1764
3594.62 1751
3595.19 1771
3595.75 1638
3596.32 1793
3596.88 1824
3597.45 1844
3598.01 1800
3598.58 1961
3599.14 2021
3599.71 1789
3600.28 1663
3600.84 1905
3601.41 1867
3601.97 1831
3602.54 1760
3603.11 1826
3603.67 1910
3604.24 1799
3604.80 1745
3605.37 1781
3605.94 1899
3606.50 1742
3607.07 1832
3607.64 1683
3608.20 1555
3608.77 1502
3609.34 1501
3609.90 1685
3610.47 1568
3611.04 1678
3611.60 1636
3612.17 1660
3612.74 1634
3613.30 1695
3613.87 1785
3614.44 1795
3615.00 1914
3615.57 2060
3616.14 2286
3616.70 2421
3617.27 2409
3617.84 2575
3618.41 2795
3618.97 2760
3619.54 2991
3620.11 3086
3620.68 2843
3621.24 2688
3621.81 2504
3622.38 2272
3622.95 2154
3623.51 1986
3624.08 2081
3624.65 1768
3625.22 1736
3625.78 1780
3626.35 1677
3626.92 1685
3627.49 1625
3628.06 1532
3628.62 1566
3629.19 1500
3629.76 1522
3630.33 1679
3630.90 1571
3631.47 1584
3632.03 1816
3632.60 1767
3633.17 1812
3633.74 1732
3634.31 1724
3634.88 1793
3635.44 1931
3636.01 1698
3636.58 1828
3637.15 1835
3637.72 2068
3638.29 1973
3638.86 2138
3639.43 2255
3639.99 2452
3640.56 2421
3641.13 2506
3641.70 2589
3642.27 2558
3642.84 2715
3643.41 2663
3643.98 2493
3644.55 2529
3645.12 2519
3645.69 2199
3646.26 2204
3646.83 2033
3647.40 2004
3647.96 2011
3648.53 1924
3649.10 1928
3649.67 1973
3650.24 1963
3650.81 2255
3651.38 2147
3651.95 2122
3652.52 2145
3653.09 2046
3653.66 2148
3654.23 2258
3654.80 2261
3655.37 2256
3655.94 2165
3656.51 2259
3657.08 2254
3657.65 2171
3658.22 2278
3658.80 2345
3659.37 2348
3659.94 2252
3660.51 2434
3661.08 2566
3661.65 2378
3662.22 2325
3662.79 2143
3663.36 2369
3663.93 2384
3664.50 2444
3665.07 2182
3665.64 2017
3666.21 2116
3666.79 2127
3667.36 2052
3667.93 2173
3668.50 1952
3669.07 2026
3669.64 2210
3670.21 2075
3670.78 1997
3671.36 1919
3671.93 1853
3672.50 1964
3673.07 1958
3673.64 1911
3674.21 2000
3674.78 2178
3675.36 1911
3675.93 1865
3676.50 2061
3677.07 2044
3677.64 2171
3678.22 2187
3678.79 2018
3679.36 1984
3679.93 1905
3680.50 1947
3681.08 1768
3681.65 1728
3682.22 1831
3682.79 1849
3683.37 1807
3683.94 2019
3684.51 2065
3685.08 1935
3685.65 1934
3686.23 2010
3686.80 2130
3687.37 2040
3687.95 2279
3688.52 2412
3689.09 2341
3689.66 2453
3690.24 2566
3690.81 2691
3691.38 2618
3691.96 2580
3692.53 2516
3693.10 2387
3693.67 2190
3694.25 2236
3694.82 2101
3695.39 1905
3695.97 1812
3696.54 2095
3697.11 1941
3697.69 1875
3698.26 1917
3698.83 1919
3699.41 1883
3699.98 1930
3700.56 2036
3701.13 1909
3701.70 1962
3702.28 1950
3702.85 1910
3703.42 2048
3704.00 1859
3704.57 1904
3705.15 1958
3705.72 2066
3706.29 2008
3706.87 1887
3707.44 2020
3708.02 2018
3708.59 1940
3709.17 1702
3709.74 2032
3710.31 1931
3710.89 1841
3711.46 1815
3712.04 1837
3712.61 1802
3713.19 1556
3713.76 1749
3714.34 1825
3714.91 1827
3715.49 1661
3716.06 1814
3716.64 1898
3717.21 1913
3717.79 1894
3718.36 1806
3718.94 1850
3719.51 1804
3720.09 1816
3720.66 1886
3721.24 1875
3721.81 1933
3722.39 1873
3722.96 1811
3723.54 1710
3724.11 1788
3724.69 1717
3725.27 1614
3725.84 1694
3726.42 1584
3726.99 1644
3727.57 1842
3728.14 1931
3728.72 1938
3729.30 1890
3729.87 1939
3730.45 1966
3731.02 2137
3731.60 2263
3732.18 2044
3732.75 2113
3733.33 2145
3733.90 2180
3734.48 2148
3735.06 2232
3735.63 2186
3736.21 2186
3736.79 1909
3737.36 1887
3737.94 1858
3738.52 1904
3739.09 1824
3739.67 1746
3740.25 1673
3740.82 1618
3741.40 1608
3741.98 1787
3742.55 1875
3743.13 1745
3743.71 1859
3744.28 1800
3744.86 1786
3745.44 1811
3746.02 1890
3746.59 2010
3747.17 2051
3747.75 2051
3748.32 1868
3748.90 2063
3749.48 2137
3750.06 2061
3750.63 1915
3751.21 1697
3751.79 1715
3752.37 1686
3752.95 1591
3753.52 1508
3754.10 1710
3754.68 1680
3755.26 1490
3755.83 1517
3756.41 1540
3756.99 1603
3757.57 1498
3758.15 1599
3758.72 1559
3759.30 1708
3759.88 1666
3760.46 1623
3761.04 1768
3761.62 1724
3762.19 1776
3762.77 1697
3763.35 1543
3763.93 1642
3764.51 1613
3765.09 1456
3765.67 1617
3766.25 1671
3766.82 1670
3767.40 1721
3767.98 1645
3768.56 1719
3769.14 1626
3769.72 1712
3770.30 1631
3770.88 1632
3771.46 1724
3772.03 1681
3772.61 1623
3773.19 1785
3773.77 1699
3774.35 1598
3774.93 1531
3775.51 1607
3776.09 1590
3776.67 1608
3777.25 1736
3777.83 1569
3778.41 1647
3778.99 1603
3779.57 1689
3780.15 1658
3780.73 1665
3781.31 1687
3781.89 1769
3782.47 1567
3783.05 1731
3783.63 1622
3784.21 1741
3784.79 1603
3785.37 1731
3785.95 1708
3786.53 1534
3787.11 1444
3787.69 1639
3788.27 1675
3788.85 1629
3789.43 1615
3790.01 1620
3790.59 1582
3791.17 1570
3791.75 1570
3792.33 1486
3792.92 1676
3793.50 1701
3794.08 1741
3794.66 1644
3795.24 1639
3795.82 1559
3796.40 1580
3796.98 1604
3797.56 1741
3798.14 1655
3798.73 1568
3799.31 1832
3799.89 1755
3800.47 1935
3801.05 2023
3801.63 1930
3802.21 2001
3802.80 1987
3803.38 1994
3803.96 2131
3804.54 2126
3805.12 2297
3805.70 1983
3806.29 2098
3806.87 2124
3807.45 2058
3808.03 2156
3808.61 2210
3809.20 2164
3809.78 2176
3810.36 2348
3810.94 2322
3811.52 2200
3812.11 2209
3812.69 2209
3813.27 2364
3813.85 2344
3814.44 2033
3815.02 2322
3815.60 2368
3816.18 2472
3816.77 2352
3817.35 2395
3817.93 2442
3818.51 2313
3819.10 2301
3819.68 2083
3820.26 1989
3820.85 1834
3821.43 1916
3822.01 1951
3822.59 1845
3823.18 1650
3823.76 1619
3824.34 1691
3824.93 1595
3825.51 1709
3826.09 1708
3826.68 1651
3827.26 1563
3827.84 1581
3828.43 1567
3829.01 1584
3829.59 1589
3830.18 1654
3830.76 1678
3831.35 1546
3831.93 1735
3832.51 1664
3833.10 1543
3833.68 1535
3834.26 1621
3834.85 1635
3835.43 1646
3836.02 1436
3836.60 1548
3837.19 1629
3837.77 1619
3838.35 1635
3838.94 1640
3839.52 1636
3840.11 1484
3840.69 1461
3841.28 1510
3841.86 1526
3842.44 1367
3843.03 1566
3843.61 1460
3844.20 1512
3844.78 1623
3845.37 1371
3845.95 1440
3846.54 1535
3847.12 1326
3847.71 1463
3848.29 1516
3848.88 1556
3849.46 1487
3850.05 1539
3850.63 1507
3851.22 1562
3851.80 1571
3852.39 1421
3852.97 1509
3853.56 1479
3854.15 1308
3854.73 1561
3855.32 1406
3855.90 1314
3856.49 1556
3857.07 1647
3857.66 1540
3858.25 1706
3858.83 1710
3859.42 1886
3860.00 2006
3860.59 2062
3861.17 2134
3861.76 2330
3862.35 2343
3862.93 2519
3863.52 2493
3864.11 2099
3864.69 2025
3865.28 2057
3865.86 2217
3866.45 2137
3867.04 1886
3867.62 1931
3868.21 2018
3868.80 1756
3869.38 1617
3869.97 1599
3870.56 1583
3871.14 1482
3871.73 1645
3872.32 1734
3872.90 1712
3873.49 1578
3874.08 1510
3874.66 1478
3875.25 1622
3875.84 1690
3876.43 1692
3877.01 1571
3877.60 1653
3878.19 1580
3878.78 1448
3879.36 1653
3879.95 1617
3880.54 1592
3881.13 1485
3881.71 1446
3882.30 1453
3882.89 1398
3883.48 1461
3884.06 1417
3884.65 1417
3885.24 1569
3885.83 1578
3886.41 1497
3887.00 1408
3887.59 1498
3888.18 1696
3888.77 1598
3889.35 1587
3889.94 1791
3890.53 1783
3891.12 1733
3891.71 1683
3892.30 1747
3892.88 1882
3893.47 1778
3894.06 1751
3894.65 1893
3895.24 1844
3895.83 1694
3896.42 1650
3897.00 1794
3897.59 1777
3898.18 1572
3898.77 1642
3899.36 1728
3899.95 1727
3900.54 1704
3901.13 1755
3901.72 1831
3902.31 1727
3902.89 1685
3903.48 1552
3904.07 1653
3904.66 1679
3905.25 1626
3905.84 1498
3906.43 1746
3907.02 1689
3907.61 1614
3908.20 1613
3908.79 1511
3909.38 1618
3909.97 1650
3910.56 1602
3911.15 1464
3911.74 1522
3912.33 1426
3912.92 1366
3913.51 1362
3914.10 1280
3914.69 1267
3915.28 1452
3915.87 1572
3916.46 1557
3917.05 1603
3917.64 1634
3918.23 1454
3918.82 1522
3919.41 1484
3920.00 1577
3920.59 1551
3921.18 1443
3921.77 1456
3922.36 1496
3922.95 1522
3923.54 1501
3924.13 1336
3924.72 1317
3925.32 1322
3925.91 1398
3926.50 1290
3927.09 1414
3927.68 1552
3928.27 1456
3928.86 1292
3929.45 1399
3930.04 1390
3930.63 1418
3931.23 1273
3931.82 1372
3932.41 1341
3933.00 1407
3933.59 1329
3934.18 1310
3934.77 1347
3935.37 1401
3935.96 1349
3936.55 1359
3937.14 1379
3937.73 1376
3938.33 1414
3938.92 1410
3939.51 1466
3940.10 1539
3940.69 1448
3941.28 1395
3941.88 1403
3942.47 1442
3943.06 1438
3943.65 1411
3944.25 1433
3944.84 1394
3945.43 1464
3946.02 1473
3946.62 1526
3947.21 1493
3947.80 1512
3948.39 1407
3948.99 1479
3949.58 1501
3950.17 1403
3950.76 1432
3951.36 1441
3951.95 1432
3952.54 1403
3953.14 1397
3953.73 1303
3954.32 1441
3954.91 1445
3955.51 1428
3956.10 1547
3956.69 1486
3957.29 1529
3957.88 1494
3958.47 1474
3959.07 1447
3959.66 1499
3960.25 1407
3960.85 1569
3961.44 1578
3962.03 1493
3962.63 1444
3963.22 1612
3963.82 1578
3964.41 1368
3965.00 1448
3965.60 1458
3966.19 1466
3966.79 1469
3967.38 1609
3967.97 1700
3968.57 1586
3969.16 1481
3969.76 1566
3970.35 1506
3970.94 1493
3971.54 1456
3972.13 1317
3972.73 1289
3973.32 1250
3973.92 1329
3974.51 1333
3975.11 1440
3975.70 1336
3976.29 1522
3976.89 1629
3977.48 1584
3978.08 1633
3978.67 1614
3979.27 1586
3979.86 1402
3980.46 1433
3981.05 1550
3981.65 1506
3982.24 1492
3982.84 1538
3983.43 1600
3984.03 1447
3984.62 1542
3985.22 1562
3985.82 1559
3986.41 1558
3987.01 1556
3987.60 1553
3988.20 1536
3988.79 1455
3989.39 1375
3989.98 1521
3990.58 1529
3991.18 1455
3991.77 1507
3992.37 1421
3992.96 1491
3993.56 1493
3994.16 1645
3994.75 1701
3995.35 1751
3995.94 1891
3996.54 1761
3997.14 1593
3997.73 1646
3998.33 1637
3998.93 1397
3999.52 1542
4000.12 1664
4000.71 1661
4001.31 1696
4001.91 1704
4002.50 1576
4003.10 1511
4003.70 1547
4004.29 1579
4004.89 1526
4005.49 1641
4006.09 1597
4006.68 1621
4007.28 1571
4007.88 1626
4008.47 1661
4009.07 1701
4009.67 1656
4010.27 1716
4010.86 1774
4011.46 1807
4012.06 1552
4012.65 1642
4013.25 1760
4013.85 1712
4014.45 1748
4015.04 1739
4015.64 1699
4016.24 1647
4016.84 1716
4017.44 1968
4018.03 1854
4018.63 1930
4019.23 1816
4019.83 1792
4020.42 1774
4021.02 1552
4021.62 1589
4022.22 1623
4022.82 1639
4023.42 1622
4024.01 1598
4024.61 1572
4025.21 1584
4025.81 1516
4026.41 1585
4027.01 1489
4027.60 1573
4028.20 1600
4028.80 1635
4029.40 1695
4030.00 1637
4030.60 1667
4031.20 1712
4031.79 1686
4032.39 1547
4032.99 1687
4033.59 1795
4034.19 1672
4034.79 1683
4035.39 1524
4035.99 1586
4036.59 1579
4037.19 1555
4037.79 1588
4038.38 1411
4038.98 1339
4039.58 1388
4040.18 1457
4040.78 1443
4041.38 1519
4041.98 1514
4042.58 1327
4043.18 1321
4043.78 1302
4044.38 1341
4044.98 1362
4045.58 1275
4046.18 1438
4046.78 1358
4047.38 1486
4047.98 1544
4048.58 1414
4049.18 1476
4049.78 1457
4050.38 1513
4050.98 1563
4051.58 1482
4052.18 1615
4052.78 1735
4053.38 1721
4053.98 1687
4054.58 1650
4055.18 1501
4055.78 1465
4056.38 1412
4056.99 1305
4057.59 1320
4058.19 1389
4058.79 1313
4059.39 1274
4059.99 1324
4060.59 1414
4061.19 1374
4061.79 1182
4062.39 1259
4062.99 1257
4063.60 1237
4064.20 1314
4064.80 1225
4065.40 1233
4066.00 1350
4066.60 1267
4067.20 1334
4067.81 1354
4068.41 1314
4069.01 1420
4069.61 1253
4070.21 1437
4070.81 1191
4071.42 1249
4072.02 1355
4072.62 1375
4073.22 1306
4073.82 1260
4074.42 1539
4075.03 1484
4075.63 1384
4076.23 1170
4076.83 1330
4077.44 1403
4078.04 1380
4078.64 1291
4079.24 1269
4079.84 1352
4080.45 1277
4081.05 1342
4081.65 1228
4082.25 1347
4082.86 1295
4083.46 1310
4084.06 1216
4084.67 1167
4085.27 1236
4085.87 1251
4086.47 1364
4087.08 1407
4087.68 1274
4088.28 1300
4088.89 1244
4089.49 1350
4090.09 1378
4090.69 1331
4091.30 1365
4091.90 1296
4092.50 1362
4093.11 1260
4093.71 1189
4094.31 1410
4094.92 1403
4095.52 1246
4096.13 1344
4096.73 1399
4097.33 1460
4097.94 1433
4098.54 1411
4099.14 1333
4099.75 1379
4100.35 1352
4100.96 1265
4101.56 1337
4102.16 1254
4102.77 1326
4103.37 1336
4103.98 1157
4104.58 1311
4105.18 1263
4105.79 1181
4106.39 1244
4107.00 1269
4107.60 1168
4108.21 1219
4108.81 1215
4109.42 1157
4110.02 1246
4110.62 1279
4111.23 1334
4111.83 1207
4112.44 1293
4113.04 1281
4113.65 1395
4114.25 1424
4114.86 1408
4115.46 1380
4116.07 1288
4116.67 1433
4117.28 1368
4117.88 1445
4118.49 1362
4119.09 1348
4119.70 1343
4120.31 1411
4120.91 1257
4121.52 1371
4122.12 1486
4122.73 1365
4123.33 1412
4123.94 1296
4124.54 1368
4125.15 1267
4125.76 1374
4126.36 1283
4126.97 1327
4127.57 1311
4128.18 1299
4128.79 1267
4129.39 1367
4130.00 1390
4130.60 1379
4131.21 1391
4131.82 1347
4132.42 1475
4133.03 1507
4133.63 1470
4134.24 1538
4134.85 1575
4135.45 1499
4136.06 1504
4136.67 1520
4137.27 1578
4137.88 1671
4138.49 1602
4139.09 1776
4139.70 1906
4140.31 1870
4140.91 1828
4141.52 1881
4142.13 1718
4142.74 2055
4143.34 1984
4143.95 1789
4144.56 1692
4145.16 1841
4145.77 1820
4146.38 1749
4146.99 1602
4147.59 1509
4148.20 1368
4148.81 1445
4149.42 1502
4150.02 1363
4150.63 1292
4151.24 1303
4151.85 1286
4152.45 1282
4153.06 1455
4153.67 1286
4154.28 1396
4154.88 1347
4155.49 1426
4156.10 1419
4156.71 1264
4157.32 1334
4157.93 1451
4158.53 1262
4159.14 1141
4159.75 1199
4160.36 1190
4160.97 1232
4161.57 1300
4162.18 1446
4162.79 1540
4163.40 1494
4164.01 1560
4164.62 1536
4165.23 1699
4165.83 1644
4166.44 1702
4167.05 1663
4167.66 1710
4168.27 1584
4168.88 1533
4169.49 1563
4170.10 1606
4170.71 1549
4171.32 1538
4171.92 1587
4172.53 1488
4173.14 1454
4173.75 1432
4174.36 1523
4174.97 1479
4175.58 1410
4176.19 1465
4176.80 1596
4177.41 1459
4178.02 1381
4178.63 1406
4179.24 1427
4179.85 1488
4180.46 1448
4181.07 1381
4181.68 1413
4182.29 1473
4182.90 1293
4183.51 1297
4184.12 1318
4184.73 1328
4185.34 1177
4185.95 1177
4186.56 1298
4187.17 1315
4187.78 1368
4188.39 1256
4189.00 1358
4189.61 1444
4190.22 1490
4190.83 1497
4191.44 1577
4192.05 1639
4192.66 1458
4193.27 1531
4193.88 1574
4194.49 1625
4195.10 1616
4195.72 1751
4196.33 1768
4196.94 1766
4197.55 1773
4198.16 1869
4198.77 1815
4199.38 1668
4199.99 1638
4200.60 1573
4201.22 1592
4201.83 1582
4202.44 1491
4203.05 1423
4203.66 1541
4204.27 1500
4204.88 1425
4205.50 1389
4206.11 1382
4206.72 1352
4207.33 1389
4207.94 1396
4208.55 1563
4209.17 1491
4209.78 1386
4210.39 1441
4211.00 1413
4211.61 1468
4212.23 1468
4212.84 1465
4213.45 1598
4214.06 1744
4214.68 1715
4215.29 1740
4215.90 1608
4216.51 1609
4217.12 1860
4217.74 2005
4218.35 2070
4218.96 2104
4219.58 2196
4220.19 2268
4220.80 2245
4221.41 2096
4222.03 2267
4222.64 2360
4223.25 2450
4223.86 2427
4224.48 2498
4225.09 2564
4225.70 2560
4226.32 2709
4226.93 2676
4227.54 2734
4228.16 2696
4228.77 2881
4229.38 3095
4230.00 2845
4230.61 2893
4231.22 3131
4231.84 3082
4232.45 3157
4233.06 3485
4233.68 3775
4234.29 3943
4234.91 3798
4235.52 3768
4236.13 3748
4236.75 3846
4237.36 3837
4237.97 3572
4238.59 3256
4239.20 2860
4239.82 2556
4240.43 2482
4241.05 2316
4241.66 2142
4242.27 2037
4242.89 1894
4243.50 2039
4244.12 2016
4244.73 1989
4245.35 1927
4245.96 1797
4246.57 1854
4247.19 2032
4247.80 1968
4248.42 1947
4249.03 1780
4249.65 2033
4250.26 1992
4250.88 1978
4251.49 1752
4252.11 1755
4252.72 1880
4253.34 1549
4253.95 1631
4254.57 1529
4255.18 1660
4255.80 1722
4256.41 1833
4257.03 1633
4257.64 1599
4258.26 1596
4258.88 1497
4259.49 1510
4260.11 1638
4260.72 1548
4261.34 1536
4261.95 1598
4262.57 1444
4263.19 1466
4263.80 1410
4264.42 1483
4265.03 1457
4265.65 1327
4266.26 1473
4266.88 1481
4267.50 1667
4268.11 1511
4268.73 1523
4269.35 1540
4269.96 1521
4270.58 1550
4271.19 1556
4271.81 1501
4272.43 1433
4273.04 1592
4273.66 1614
4274.28 1535
4274.89 1659
4275.51 1713
4276.13 1755
4276.74 1877
4277.36 1832
4277.98 1735
4278.59 1739
4279.21 1831
4279.83 1667
4280.45 1677
4281.06 1578
4281.68 1461
4282.30 1337
4282.91 1424
4283.53 1471
4284.15 1375
4284.77 1390
4285.38 1516
4286.00 1486
4286.62 1500
4287.24 1405
4287.85 1473
4288.47 1381
4289.09 1446
4289.71 1456
4290.32 1554
4290.94 1364
4291.56 1340
4292.18 1306
4292.80 1387
4293.41 1381
4294.03 1470
4294.65 1438
4295.27 1336
4295.89 1286
4296.50 1291
4297.12 1381
4297.74 1394
4298.36 1478
4298.98 1247
4299.60 1396
4300.21 1353
4300.83 1330
4301.45 1275
4302.07 1491
4302.69 1450
4303.31 1321
4303.93 1508
4304.54 1421
4305.16 1367
4305.78 1432
4306.40 1418
4307.02 1381
4307.64 1407
4308.26 1475
4308.88 1579
4309.50 1360
4310.12 1327
4310.73 1414
4311.35 1408
4311.97 1523
4312.59 1471
4313.21 1569
4313.83 1553
4314.45 1287
4315.07 1360
4315.69 1330
4316.31 1241
4316.93 1420
4317.55 1271
4318.17 1409
4318.79 1464
4319.41 1545
4320.03 1430
4320.65 1404
4321.27 1366
4321.89 1319
4322.51 1462
4323.13 1431
4323.75 1463
4324.37 1428
4324.99 1438
4325.61 1556
4326.23 1651
4326.85 1633
4327.47 1551
4328.09 1539
4328.71 1438
4329.33 1455
4329.95 1474
4330.57 1507
4331.19 1324
4331.81 1548
4332.44 1514
4333.06 1538
4333.68 1507
4334.30 1477
4334.92 1569
4335.54 1591
4336.16 1613
4336.78 1736
4337.40 1620
4338.02 1759
4338.65 1908
4339.27 1891
4339.89 1958
4340.51 1794
4341.13 1783
4341.75 1727
4342.37 1935
4342.99 1850
4343.62 2187
4344.24 2717
4344.86 2875
4345.48 2879
4346.10 3059
4346.73 3430
4347.35 3430
4347.97 3688
4348.59 3606
4349.21 3469
4349.83 3348
4350.46 3012
4351.08 2644
4351.70 2439
4352.32 2171
4352.95 1915
4353.57 1795
4354.19 1856
4354.81 1679
4355.43 1555
4356.06 1443
4356.68 1472
4357.30 1490
4357.93 1611
4358.55 1630
4359.17 1574
4359.79 1547
4360.42 1666
4361.04 1612
4361.66 1660
4362.28 1677
4362.91 1459
4363.53 1539
4364.15 1541
4364.78 1604
4365.40 1623
4366.02 1565
4366.65 1606
4367.27 1367
4367.89 1439
4368.52 1529
4369.14 1340
4369.76 1328
4370.39 1298
4371.01 1260
4371.63 1226
4372.26 1293
4372.88 1313
4373.50 1404
4374.13 1269
4374.75 1333
4375.38 1265
4376.00 1297
4376.62 1561
4377.25 1383
4377.87 1373
4378.50 1310
4379.12 1495
4379.74 1545
4380.37 1520
4380.99 1407
4381.62 1522
4382.24 1610
4382.87 1470
4383.49 1496
4384.11 1354
4384.74 1324
4385.36 1347
4385.99 1237
4386.61 1235
4387.24 1271
4387.86 1219
4388.49 1177
4389.11 1233
4389.74 1330
4390.36 1311
4390.99 1311
4391.61 1270
4392.24 1269
4392.86 1123
4393.49 1168
4394.11 1231
4394.74 1260
4395.36 1220
4395.99 1319
4396.61 1357
4397.24 1257
4397.86 1321
4398.49 1281
4399.12 1316
4399.74 1278
4400.37 1267
4400.99 1336
4401.62 1239
4402.24 1201
4402.87 1133
4403.50 1268
4404.12 1298
4404.75 1231
4405.37 1159
4406.00 1172
4406.62 1288
4407.25 1185
4407.88 1167
4408.50 1300
4409.13 1248
4409.76 1389
4410.38 1273
4411.01 1278
4411.64 1327
4412.26 1260
4412.89 1284
4413.51 1251
4414.14 1260
4414.77 1332
4415.39 1233
4416.02 1277
4416.65 1169
4417.28 1331
4417.90 1294
4418.53 1323
4419.16 1398
4419.78 1381
4420.41 1441
4421.04 1366
4421.66 1353
4422.29 1268
4422.92 1241
4423.55 1374
4424.17 1148
4424.80 1274
4425.43 1306
4426.06 1388
4426.68 1256
4427.31 1197
4427.94 1240
4428.57 1135
4429.19 1063
4429.82 1121
4430.45 1163
4431.08 1275
4431.70 1282
4432.33 1086
4432.96 1188
4433.59 1226
4434.22 1310
4434.84 1239
4435.47 1118
4436.10 1195
4436.73 1279
4437.36 1301
4437.99 1383
4438.61 1211
4439.24 1163
4439.87 1251
4440.50 1271
4441.13 1181
4441.76 1159
4442.38 1158
4443.01 1153
4443.64 1161
4444.27 1078
4444.90 1171
4445.53 1072
4446.16 1234
4446.79 1216
4447.42 1211
4448.04 1163
4448.67 1289
4449.30 1315
4449.93 1444
4450.56 1415
4451.19 1190
4451.82 1366
4452.45 1425
4453.08 1163
4453.71 1252
4454.34 1356
4454.97 1198
4455.60 1275
4456.23 1363
4456.86 1438
4457.48 1283
4458.11 1183
4458.74 1246
4459.37 1272
4460.00 1130
4460.63 1165
4461.26 1262
4461.89 1119
4462.52 1186
4463.15 1080
4463.78 1076
4464.41 1164
4465.04 1180
4465.67 1166
4466.30 1065
4466.94 1033
4467.57 1141
4468.20 1146
4468.83 1168
4469.46 967
4470.09 945
4470.72 1068
4471.35 1024
4471.98 1120
4472.61 1126
4473.24 1120
4473.87 1133
4474.50 988
4475.13 1116
4475.76 1114
4476.40 1091
4477.03 1185
4477.66 1257
4478.29 1163
4478.92 1105
4479.55 1139
4480.18 1209
4480.81 1167
4481.45 1203
4482.08 1200
4482.71 1121
4483.34 1227
4483.97 1216
4484.60 1273
4485.23 1180
4485.87 1275
4486.50 1248
4487.13 1295
4487.76 1404
4488.39 1221
4489.03 1242
4489.66 1246
4490.29 1138
4490.92 1172
4491.55 1086
4492.19 1192
4492.82 1161
4493.45 1132
4494.08 1112
4494.71 1277
4495.35 1127
4495.98 1219
4496.61 1185
4497.24 1243
4497.88 1463
4498.51 1587
4499.14 1366
4499.77 1500
4500.41 1384
4501.04 1383
4501.67 1286
4502.31 1381
4502.94 1463
4503.57 1528
4504.20 1619
4504.84 1460
4505.47 1431
4506.10 1393
4506.74 1357
4507.37 1272
4508.00 1383
4508.64 1434
4509.27 1343
4509.90 1395
4510.54 1308
4511.17 1172
4511.80 1237
4512.44 1162
4513.07 1198
4513.70 1255
4514.34 1279
4514.97 1249
4515.61 1216
4516.24 1318
4516.87 1314
4517.51 1241
4518.14 1204
4518.78 1194
4519.41 1163
4520.04 1163
4520.68 1228
4521.31 1190
4521.95 1275
4522.58 1152
4523.21 1239
4523.85 1198
4524.48 1164
4525.12 1204
4525.75 1240
4526.39 1284
4527.02 1229
4527.66 1268
4528.29 1494
4528.93 1701
4529.56 1682
4530.20 1823
4530.83 1752
4531.46 1794
4532.10 2029
4532.73 2127
4533.37 2005
4534.00 2055
4534.64 1993
4535.28 1868
4535.91 1704
4536.55 1664
4537.18 1601
4537.82 1570
4538.45 1508
4539.09 1440
4539.72 1339
4540.36 1268
4540.99 1300
4541.63 1263
4542.26 1251
4542.90 1356
4543.54 1292
4544.17 1242
4544.81 1273
4545.44 1364
4546.08 1240
4546.72 1297
4547.35 1240
4547.99 1415
4548.62 1455
4549.26 1512
4549.90 1460
4550.53 1511
4551.17 1488
4551.80 1500
4552.44 1374
4553.08 1367
4553.71 1378
4554.35 1289
4554.99 1299
4555.62 1375
4556.26 1392
4556.90 1323
4557.53 1333
4558.17 1293
4558.81 1282
4559.44 1182
4560.08 1258
4560.72 1194
4561.35 1025
4561.99 1150
4562.63 1297
4563.27 1194
4563.90 1143
4564.54 1172
4565.18 1180
4565.81 1218
4566.45 1295
4567.09 1176
4567.73 1192
4568.36 1333
4569.00 1350
4569.64 1305
4570.28 1413
4570.91 1378
4571.55 1107
4572.19 1182
4572.83 1278
4573.47 1189
4574.10 1225
4574.74 1245
4575.38 1258
4576.02 1132
4576.66 1148
4577.29 1165
4577.93 1220
4578.57 1205
4579.21 1088
4579.85 1140
4580.49 1380
4581.12 1286
4581.76 1270
4582.40 1205
4583.04 1251
4583.68 1255
4584.32 1283
4584.95 1328
4585.59 1324
4586.23 1242
4586.87 1121
4587.51 1288
4588.15 1367
4588.79 1310
4589.43 1396
4590.07 1606
4590.70 1577
4591.34 1533
4591.98 1500
4592.62 1751
4593.26 1732
4593.90 1563
4594.54 1522
4595.18 1439
4595.82 1340
4596.46 1214
4597.10 1239
4597.74 1313
4598.38 1329
4599.02 1374
4599.66 1374
4600.30 1299
4600.93 1389
4601.57 1331
4602.21 1361
4602.85 1222
4603.49 1424
4604.13 1525
4604.77 1414
4605.41 1359
4606.05 1387
4606.69 1406
4607.33 1293
4607.97 1319
4608.62 1433
4609.26 1468
4609.90 1428
4610.54 1466
4611.18 1432
4611.82 1278
4612.46 1420
4613.10 1395
4613.74 1419
4614.38 1262
4615.02 1166
4615.66 1259
4616.30 1172
4616.94 1209
4617.58 1217
4618.22 1248
4618.87 1169
4619.51 1226
4620.15 1245
4620.79 1157
4621.43 1194
4622.07 1260
4622.71 1178
4623.35 1251
4624.00 1250
4624.64 1250
4625.28 1240
4625.92 1243
4626.56 1235
4627.20 1079
4627.84 1261
4628.49 1227
4629.13 1185
4629.77 1257
4630.41 1137
4631.05 1248
4631.69 1311
4632.34 1349
4632.98 1309
4633.62 1341
4634.26 1342
4634.91 1163
4635.55 1196
4636.19 1320
4636.83 1322
4637.47 1487
4638.12 1392
4638.76 1465
4639.40 1505
4640.04 1326
4640.69 1497
4641.33 1389
4641.97 1245
4642.61 1257
4643.26 1400
4643.90 1390
4644.54 1377
4645.18 1344
4645.83 1331
4646.47 1256
4647.11 1209
4647.76 1275
4648.40 1295
4649.04 1386
4649.69 1340
4650.33 1400
4650.97 1306
4651.62 1294
4652.26 1223
4652.90 1322
4653.55 1320
4654.19 1313
4654.83 1268
4655.48 1272
4656.12 1312
4656.76 1299
4657.41 1226
4658.05 1134
4658.69 1085
4659.34 1226
4659.98 1291
4660.63 1275
4661.27 1062
4661.91 1151
4662.56 1183
4663.20 1255
4663.85 1184
4664.49 1268
4665.13 1182
4665.78 1333
4666.42 1166
4667.07 1042
4667.71 1048
4668.36 1134
4669.00 1096
4669.64 1173
4670.29 1187
4670.93 1139
4671.58 1142
4672.22 1148
4672.87 1118
4673.51 1199
4674.16 1127
4674.80 1288
4675.45 1232
4676.09 1253
4676.74 1222
4677.38 1214
4678.03 1201
4678.67 1169
4679.32 1146
4679.96 1127
4680.61 1151
4681.25 1132
4681.90 1105
4682.54 1227
4683.19 1296
4683.84 1158
4684.48 1125
4685.13 1212
4685.77 1170
4686.42 1238
4687.06 1204
4687.71 1156
4688.36 1185
4689.00 1159
4689.65 1297
4690.29 1242
4690.94 1268
4691.58 1148
4692.23 1225
4692.88 1323
4693.52 1155
4694.17 1143
4694.82 1291
4695.46 1410
4696.11 1257
4696.75 1407
4697.40 1552
4698.05 1626
4698.69 1717
4699.34 1730
4699.99 1606
4700.63 1564
4701.28 1505
4701.93 1556
4702.57 1389
4703.22 1375
4703.87 1328
4704.51 1340
4705.16 1222
4705.81 1227
4706.46 1234
4707.10 1282
4707.75 1323
4708.40 1323
4709.04 1223
4709.69 1263
4710.34 1331
4710.99 1376
4711.63 1459
4712.28 1234
4712.93 1268
4713.58 1310
4714.22 1227
4714.87 1315
4715.52 1273
4716.17 1204
4716.81 1103
4717.46 1057
4718.11 1307
4718.76 1302
4719.41 1214
4720.05 1263
4720.70 1262
4721.35 1229
4722.00 1239
4722.65 1146
4723.29 1317
4723.94 1310
4724.59 1339
4725.24 1195
4725.89 1348
4726.54 1360
4727.18 1306
4727.83 1351
4728.48 1318
4729.13 1397
4729.78 1333
4730.43 1272
4731.08 1345
4731.73 1286
4732.37 1276
4733.02 1287
4733.67 1137
4734.32 1245
4734.97 1272
4735.62 1178
4736.27 1156
4736.92 1293
4737.57 1326
4738.22 1272
4738.86 1307
4739.51 1359
4740.16 1393
4740.81 1294
4741.46 1378
4742.11 1359
4742.76 1317
4743.41 1262
4744.06 1246
4744.71 1245
4745.36 1207
4746.01 1202
4746.66 1268
4747.31 1425
4747.96 1499
4748.61 1496
4749.26 1432
4749.91 1519
4750.56 1607
4751.21 1595
4751.86 1508
4752.51 1659
4753.16 1601
4753.81 1590
4754.46 1620
4755.11 1536
4755.76 1523
4756.41 1567
4757.06 1618
4757.71 1491
4758.36 1435
4759.01 1404
4759.67 1314
4760.32 1230
4760.97 1311
4761.62 1300
4762.27 1282
4762.92 1270
4763.57 1398
4764.22 1341
4764.87 1457
4765.52 1528
4766.17 1502
4766.83 1588
4767.48 1572
4768.13 1660
4768.78 1723
4769.43 1463
4770.08 1420
4770.73 1452
4771.39 1381
4772.04 1483
4772.69 1166
4773.34 1207
4773.99 1224
4774.64 1283
4775.30 1240
4775.95 1330
4776.60 1382
4777.25 1264
4777.90 1194
4778.56 1269
4779.21 1295
4779.86 1404
4780.51 1503
4781.16 1461
4781.82 1285
4782.47 1311
4783.12 1215
4783.77 1212
4784.43 1357
4785.08 1278
4785.73 1232
4786.38 1236
4787.04 1295
4787.69 1163
4788.34 1187
4788.99 1099
4789.65 1144
4790.30 1224
4790.95 1217
4791.60 1378
4792.26 1366
4792.91 1333
4793.56 1314
4794.22 1228
4794.87 1276
4795.52 1179
4796.18 1244
4796.83 1225
4797.48 1208
4798.14 1174
4798.79 1288
4799.44 1281
4800.10 1169
4800.75 1166
4801.40 1235
4802.06 1163
4802.71 1209
4803.36 1227
4804.02 1247
4804.67 1253
4805.33 1187
4805.98 1293
4806.63 1274
4807.29 1250
4807.94 1258
4808.59 1378
4809.25 1151
4809.90 1141
4810.56 1172
4811.21 1245
4811.87 1177
4812.52 1140
4813.17 1152
4813.83 1186
4814.48 1202
4815.14 1316
4815.79 1336
4816.45 1426
4817.10 1459
4817.76 1284
4818.41 1412
4819.07 1448
4819.72 1380
4820.38 1330
4821.03 1272
4821.69 1437
4822.34 1551
4823.00 1490
4823.65 1457
4824.31 1433
4824.96 1608
4825.62 1705
4826.27 1621
4826.93 1498
4827.58 1560
4828.24 1450
4828.89 1467
4829.55 1545
4830.20 1478
4830.86 1428
4831.51 1513
4832.17 1496
4832.83 1480
4833.48 1567
4834.14 1564
4834.79 1651
4835.45 1654
4836.10 1748
4836.76 1652
4837.42 1658
4838.07 1729
4838.73 1745
4839.39 1729
4840.04 1637
4840.70 1689
4841.35 1713
4842.01 1686
4842.67 1543
4843.32 1643
4843.98 1519
4844.64 1578
4845.29 1656
4845.95 1553
4846.61 1724
4847.26 1733
4847.92 1907
4848.58 1845
4849.23 1819
4849.89 1966
4850.55 1995
4851.20 2103
4851.86 2129
4852.52 2038
4853.17 1828
4853.83 2028
4854.49 1975
4855.15 1743
4855.80 1924
4856.46 1866
4857.12 1872
4857.78 1946
4858.43 2030
4859.09 2284
4859.75 2244
4860.41 2000
4861.06 1944
4861.72 1970
4862.38 2013
4863.04 2063
4863.69 1891
4864.35 1828
4865.01 2012
4865.67 2065
4866.33 1937
4866.98 1828
4867.64 1859
4868.30 1958
4868.96 1809
4869.62 1850
4870.27 1702
4870.93 1718
4871.59 1669
4872.25 1617
4872.91 1612
4873.57 1668
4874.22 1586
4874.88 1630
4875.54 1663
4876.20 1631
4876.86 1562
4877.52 1714
4878.18 1557
4878.83 1682
4879.49 1675
4880.15 1540
4880.81 1513
4881.47 1447
4882.13 1523
4882.79 1471
4883.45 1521
4884.11 1528
4884.77 1435
4885.43 1407
4886.08 1495
4886.74 1457
4887.40 1550
4888.06 1637
4888.72 1803
4889.38 1639
4890.04 1713
4890.70 1754
4891.36 1733
4892.02 1720
4892.68 1850
4893.34 1783
4894.00 1790
4894.66 1724
4895.32 1672
4895.98 1494
4896.64 1549
4897.30 1710
4897.96 1574
4898.62 1643
4899.28 1635
4899.94 1558
4900.60 1596
4901.26 1608
4901.92 1556
4902.58 1573
4903.24 1532
4903.90 1586
4904.56 1635
4905.22 1526
4905.88 1263
4906.55 1253
4907.21 1413
4907.87 1383
4908.53 1318
4909.19 1477
4909.85 1427
4910.51 1476
4911.17 1437
4911.83 1379
4912.49 1331
4913.15 1495
4913.82 1281
4914.48 1333
4915.14 1384
4915.80 1273
4916.46 1329
4917.12 1222
4917.78 1193
4918.44 1252
4919.11 1311
4919.77 1272
4920.43 1158
4921.09 1097
4921.75 1289
4922.41 1175
4923.08 1309
4923.74 1238
4924.40 1184
4925.06 1226
4925.72 1222
4926.39 1195
4927.05 1309
4927.71 1364
4928.37 1449
4929.03 1323
4929.70 1336
4930.36 1274
4931.02 1353
4931.68 1369
4932.35 1367
4933.01 1337
4933.67 1191
4934.33 1252
4935.00 1366
4935.66 1236
4936.32 1380
4936.98 1275
4937.65 1252
4938.31 1198
4938.97 1156
4939.64 1123
4940.30 1277
4940.96 1281
4941.62 1200
4942.29 1250
4942.95 1108
4943.61 1128
4944.28 1240
4944.94 1187
4945.60 1084
4946.27 1069
4946.93 1086
4947.59 1087
4948.26 1067
4948.92 1219
4949.58 1131
4950.25 1059
4950.91 1105
4951.58 1205
4952.24 1130
4952.90 1153
4953.57 1112
4954.23 1084
4954.90 1119
4955.56 1058
4956.22 1227
4956.89 1128
4957.55 1187
4958.22 1279
4958.88 1226
4959.54 1378
4960.21 1158
4960.87 1270
4961.54 1390
4962.20 1239
4962.87 1372
4963.53 1434
4964.19 1476
4964.86 1341
4965.52 1282
4966.19 1508
4966.85 1383
4967.52 1468
4968.18 1263
4968.85 1308
4969.51 1182
4970.18 1131
4970.84 1197
4971.51 1252
4972.17 1285
4972.84 1193
4973.50 1186
4974.17 1109
4974.83 1295
4975.50 1287
4976.16 1238
4976.83 1110
4977.50 1208
4978.16 1257
4978.83 1132
4979.49 1204
4980.16 1176
4980.82 1129
4981.49 1085
4982.15 1015
4982.82 1096
4983.49 1122
4984.15 1124
4984.82 1126
4985.48 1108
4986.15 1159
4986.82 1155
4987.48 1045
4988.15 1109
4988.81 1155
4989.48 1139
4990.15 1139
4990.81 1100
4991.48 1112
4992.15 1022
4992.81 1094
4993.48 1136
4994.15 976
4994.81 1113
4995.48 958
4996.15 1040
4996.81 1089
4997.48 1143
4998.15 1016
4998.81 947
4999.48 985
5000.15 1001
5000.81 1040
5001.48 1055
5002.15 962
5002.82 1009
5003.48 1093
5004.15 1004
5004.82 1054
5005.48 1100
5006.15 1127
5006.82 1098
5007.49 1035
5008.15 1051
5008.82 1075
5009.49 1094
5010.16 1102
5010.82 1088
5011.49 1099
5012.16 1075
5012.83 1025
5013.50 1129
5014.16 1209
5014.83 1060
5015.50 1056
5016.17 1175
5016.84 1071
5017.50 1076
5018.17 1218
5018.84 1284
5019.51 1339
5020.18 1302
5020.84 1235
5021.51 1393
5022.18 1481
5022.85 1478
5023.52 1460
5024.19 1551
5024.86 1774
5025.52 1563
5026.19 1603
5026.86 1435
5027.53 1561
5028.20 1592
5028.87 1517
5029.54 1324
5030.21 1269
5030.88 1189
5031.54 1119
5032.21 1192
5032.88 1059
5033.55 1012
5034.22 1187
5034.89 1120
5035.56 1077
5036.23 1171
5036.90 1048
5037.57 1071
5038.24 978
5038.91 867
5039.58 1098
5040.25 1083
5040.92 1018
5041.59 1082
5042.26 1129
5042.92 1121
5043.59 1176
5044.26 1238
5044.93 1304
5045.60 1196
5046.27 1295
5046.94 1166
5047.61 1285
5048.29 1249
5048.96 1210
5049.63 1126
5050.30 1203
5050.97 1137
5051.64 1083
5052.31 1068
5052.98 1061
5053.65 1042
5054.32 1028
5054.99 1035
5055.66 973
5056.33 1004
5057.00 1020
5057.67 1065
5058.34 1090
5059.01 947
5059.68 956
5060.36 1012
5061.03 1074
5061.70 1064
5062.37 1052
5063.04 1121
5063.71 1128
5064.38 1043
5065.05 1092
5065.73 1061
5066.40 1023
5067.07 1060
5067.74 1012
5068.41 1004
5069.08 1030
5069.75 1061
5070.43 1096
5071.10 1155
5071.77 1175
5072.44 1082
5073.11 1153
5073.78 995
5074.46 1037
5075.13 1066
5075.80 1047
5076.47 1142
5077.14 1094
5077.82 1019
5078.49 1090
5079.16 1126
5079.83 1120
5080.51 1123
5081.18 1161
5081.85 1088
5082.52 1227
5083.20 1125
5083.87 1187
5084.54 1075
5085.21 1225
5085.89 1158
5086.56 1072
5087.23 1214
5087.90 1212
5088.58 1232
5089.25 1284
5089.92 1359
5090.60 1329
5091.27 1266
5091.94 1382
5092.61 1505
5093.29 1388
5093.96 1278
5094.63 1171
5095.31 1193
5095.98 1182
5096.65 1239
5097.33 1214
5098.00 1098
5098.67 1083
5099.35 1115
5100.02 1106
5100.70 1134
5101.37 1060
5102.04 1286
5102.72 1255
5103.39 1175
5104.06 1212
5104.74 1081
5105.41 1125
5106.09 1279
5106.76 1164
5107.43 1123
5108.11 1103
5108.78 1103
5109.46 1282
5110.13 1222
5110.81 1112
5111.48 1049
5112.15 1153
5112.83 1127
5113.50 1153
5114.18 1209
5114.85 1156
5115.53 1210
5116.20 1223
5116.88 1094
5117.55 1274
5118.23 1302
5118.90 1320
5119.58 1396
5120.25 1359
5120.93 1303
5121.60 1291
5122.28 1276
5122.95 1359
5123.63 1228
5124.30 1261
5124.98 1291
5125.65 1237
5126.33 1162
5127.00 1160
5127.68 1193
5128.35 1137
5129.03 1285
5129.70 1211
5130.38 1145
5131.06 1219
5131.73 1117
5132.41 1041
5133.08 1112
5133.76 1186
5134.43 1188
5135.11 1178
5135.79 1085
5136.46 1158
5137.14 1164
5137.81 1214
5138.49 1225
5139.17 1208
5139.84 1216
5140.52 1151
5141.20 1238
5141.87 1427
5142.55 1289
5143.22 1157
5143.90 1127
5144.58 1070
5145.25 1086
5145.93 1174
5146.61 1094
5147.28 981
5147.96 1096
5148.64 1074
5149.31 934
5149.99 1007
5150.67 1040
5151.35 979
5152.02 909
5152.70 1058
5153.38 1075
5154.05 1124
5154.73 1089
5155.41 1070
5156.09 1090
5156.76 1033
5157.44 1118
5158.12 1005
5158.80 983
5159.47 983
5160.15 1005
5160.83 997
5161.51 961
5162.18 1151
5162.86 1102
5163.54 1031
5164.22 1059
5164.89 1191
5165.57 1123
5166.25 1147
5166.93 1060
5167.61 1070
5168.28 1035
5168.96 1051
5169.64 1083
5170.32 1057
5171.00 1067
5171.68 1087
5172.35 1036
5173.03 996
5173.71 1037
5174.39 989
5175.07 1015
5175.75 1078
5176.43 1101
5177.10 1012
5177.78 1126
5178.46 1031
5179.14 1025
5179.82 1154
5180.50 1128
5181.18 953
5181.86 946
5182.53 1065
5183.21 1043
5183.89 905
5184.57 990
5185.25 999
5185.93 968
5186.61 982
5187.29 921
5187.97 977
5188.65 975
5189.33 870
5190.01 921
5190.69 1007
5191.37 928
5192.05 1025
5192.73 1026
5193.41 1025
5194.09 1099
5194.77 941
5195.45 920
5196.12 1011
5196.80 1023
5197.48 970
5198.17 974
5198.85 933
5199.53 952
5200.21 909
5200.89 1022
5201.57 976
5202.25 1097
5202.93 1068
5203.61 1094
5204.29 1113
5204.97 1110
5205.65 1061
5206.33 1127
5207.01 1150
5207.69 1048
5208.37 1116
5209.05 1209
5209.73 1212
5210.41 1201
5211.09 1260
5211.78 1216
5212.46 1141
5213.14 1094
5213.82 1129
5214.50 1222
5215.18 1144
5215.86 1083
5216.54 1164
5217.22 1249
5217.91 1215
5218.59 1103
5219.27 1163
5219.95 1246
5220.63 1134
5221.31 1154
5222.00 1107
5222.68 1123
5223.36 1161
5224.04 1221
5224.72 1240
5225.40 1261
5226.09 1049
5226.77 1174
5227.45 1210
5228.13 1064
5228.81 1056
5229.50 1107
5230.18 1082
5230.86 1077
5231.54 1104
5232.22 1151
5232.91 1165
5233.59 1145
5234.27 1168
5234.95 1120
5235.64 1057
5236.32 1037
5237.00 1094
5237.68 1090
5238.37 1185
5239.05 1071
5239.73 1002
5240.42 991
5241.10 1058
5241.78 1122
5242.46 1187
5243.15 1101
5243.83 1173
5244.51 963
5245.20 1062
5245.88 1179
5246.56 1079
5247.25 1085
5247.93 1127
5248.61 1150
5249.30 1223
5249.98 1185
5250.66 1145
5251.35 1268
5252.03 1297
5252.71 1360
5253.40 1129
5254.08 1068
5254.77 1157
5255.45 1148
5256.13 1005
5256.82 1025
5257.50 1099
5258.18 1103
5258.87 1119
5259.55 1040
5260.24 1026
5260.92 1058
5261.61 1113
5262.29 1051
5262.97 1171
5263.66 1101
5264.34 1168
5265.03 1093
5265.71 1198
5266.40 1248
5267.08 1264
5267.76 1211
5268.45 1107
5269.13 1147
5269.82 1148
5270.50 1160
5271.19 1053
5271.87 1050
5272.56 1136
5273.24 1169
5273.93 1138
5274.61 1000
5275.30 1030
5275.98 1102
5276.67 1281
5277.35 1319
5278.04 1275
5278.72 1370
5279.41 1357
5280.10 1442
5280.78 1654
5281.47 1625
5282.15 1675
5282.84 1690
5283.52 1740
5284.21 1661
5284.89 1471
5285.58 1520
5286.27 1334
5286.95 1322
5287.64 1128
5288.32 1177
5289.01 1185
5289.70 1282
5290.38 1228
5291.07 1200
5291.75 1225
5292.44 1197
5293.13 1113
5293.81 1082
5294.50 1108
5295.19 1207
5295.87 1168
5296.56 1282
5297.24 1331
5297.93 1285
5298.62 1196
5299.30 1199
5299.99 1101
5300.68 1194
5301.36 1260
5302.05 1314
5302.74 1243
5303.43 1164
5304.11 1293
5304.80 1148
5305.49 1141
5306.17 1319
5306.86 1166
5307.55 1153
5308.24 1048
5308.92 1153
5309.61 1079
5310.30 1247
5310.98 1122
5311.67 1138
5312.36 1144
5313.05 1056
5313.73 1127
5314.42 1195
5315.11 1073
5315.80 1168
5316.49 1190
5317.17 1246
5317.86 1186
5318.55 1078
5319.24 1083
5319.92 1165
5320.61 1248
5321.30 1239
5321.99 1329
5322.68 1241
5323.37 1159
5324.05 1104
5324.74 1117
5325.43 1174
5326.12 1119
5326.81 1119
5327.50 1138
5328.18 1086
5328.87 1127
5329.56 1083
5330.25 975
5330.94 1071
5331.63 1031
5332.32 1098
5333.01 1198
5333.69 1168
5334.38 1112
5335.07 1124
5335.76 1106
5336.45 1069
5337.14 1223
5337.83 1308
5338.52 1154
5339.21 1090
5339.90 1200
5340.59 1182
5341.27 1163
5341.96 1252
5342.65 1279
5343.34 1158
5344.03 1269
5344.72 1232
5345.41 1420
5346.10 1350
5346.79 1389
5347.48 1408
5348.17 1548
5348.86 1575
5349.55 1666
5350.24 1602
5350.93 1603
5351.62 1586
5352.31 1618
5353.00 1751
5353.69 1589
5354.38 1547
5355.07 1491
5355.76 1507
5356.45 1416
5357.14 1245
5357.83 1179
5358.52 1241
5359.21 1225
5359.90 1173
5360.60 1109
5361.29 1208
5361.98 1188
5362.67 1171
5363.36 1159
5364.05 1236
5364.74 1184
5365.43 1100
5366.12 1133
5366.81 1054
5367.50 1161
5368.19 1109
5368.89 1035
5369.58 1033
5370.27 1062
5370.96 1019
5371.65 1060
5372.34 991
5373.03 1075
5373.73 1036
5374.42 1020
5375.11 1000
5375.80 1015
5376.49 921
5377.18 975
5377.87 1059
5378.57 1015
5379.26 1023
5379.95 1007
5380.64 1027
5381.33 933
5382.03 1007
5382.72 996
5383.41 1003
5384.10 919
5384.79 972
5385.49 1067
5386.18 1068
5386.87 990
5387.56 1003
5388.26 1180
5388.95 1141
5389.64 1089
5390.33 1219
5391.03 1185
5391.72 1076
5392.41 1075
5393.10 1072
5393.80 1091
5394.49 1062
5395.18 1151
5395.88 1087
5396.57 1086
5397.26 1067
5397.95 955
5398.65 931
5399.34 998
5400.03 1083
5400.73 1005
5401.42 1012
5402.11 915
5402.81 1033
5403.50 968
5404.19 967
5404.89 995
5405.58 1023
5406.27 1032
5406.97 1024
5407.66 1216
5408.36 1177
5409.05 1153
5409.74 1100
5410.44 1070
5411.13 995
5411.82 1010
5412.52 1097
5413.21 1039
5413.91 908
5414.60 924
5415.29 1039
5415.99 1080
5416.68 1051
5417.38 1024
5418.07 1042
5418.77 1057
5419.46 996
5420.15 1035
5420.85 1024
5421.54 1086
5422.24 1096
5422.93 1093
5423.63 1073
5424.32 1098
5425.02 1004
5425.71 999
5426.41 1063
5427.10 1059
5427.80 1050
5428.49 1032
5429.19 1023
5429.88 1056
5430.58 1082
5431.27 1034
5431.97 1021
5432.66 1098
5433.36 1092
5434.05 1070
5434.75 1062
5435.44 1149
5436.14 1170
5436.83 1195
5437.53 1108
5438.23 1115
5438.92 1225
5439.62 1277
5440.31 1081
5441.01 1048
5441.70 1187
5442.40 1206
5443.10 1190
5443.79 1257
5444.49 1272
5445.18 1179
5445.88 1347
5446.58 1386
5447.27 1394
5447.97 1285
5448.67 1358
5449.36 1464
5450.06 1514
5450.75 1567
5451.45 1448
5452.15 1464
5452.84 1478
5453.54 1277
5454.24 1204
5454.93 1182
5455.63 1193
5456.33 1156
5457.02 1256
5457.72 1221
5458.42 1171
5459.11 1240
5459.81 1213
5460.51 1234
5461.21 1358
5461.90 1381
5462.60 1350
5463.30 1364
5463.99 1444
5464.69 1344
5465.39 1439
5466.09 1642
5466.78 1556
5467.48 1505
5468.18 1571
5468.88 1411
5469.57 1489
5470.27 1436
5470.97 1390
5471.67 1313
5472.37 1255
5473.06 1387
5473.76 1376
5474.46 1399
5475.16 1451
5475.85 1588
5476.55 1618
5477.25 1621
5477.95 1782
5478.65 1869
5479.35 2030
5480.04 2151
5480.74 2170
5481.44 2076
5482.14 2104
5482.84 2004
5483.54 2052
5484.23 1912
5484.93 1898
5485.63 1813
5486.33 1842
5487.03 1796
5487.73 1603
5488.43 1564
5489.13 1517
5489.82 1667
5490.52 1619
5491.22 1712
5491.92 1770
5492.62 1695
5493.32 1695
5494.02 1748
5494.72 1924
5495.42 1958
5496.12 2140
5496.82 2210
5497.52 2255
5498.21 2433
5498.91 2572
5499.61 2898
5500.31 3235
5501.01 3445
5501.71 3619
5502.41 3766
5503.11 3777
5503.81 3490
5504.51 3055
5505.21 2705
5505.91 2471
5506.61 2363
5507.31 2042
5508.01 1969
5508.71 1835
5509.41 1927
5510.11 1889
5510.81 1802
5511.51 1742
5512.21 1925
5512.91 1631
5513.61 1620
5514.31 1613
5515.01 1566
5515.72 1676
5516.42 1722
5517.12 1519
5517.82 1513
5518.52 1425
5519.22 1468
5519.92 1414
5520.62 1416
5521.32 1389
5522.02 1524
5522.72 1550
5523.42 1548
5524.13 1508
5524.83 1431
5525.53 1350
5526.23 1372
5526.93 1379
5527.63 1340
5528.33 1259
5529.03 1203
5529.74 1200
5530.44 1269
5531.14 1192
5531.84 1113
5532.54 1185
5533.24 1245
5533.95 1240
5534.65 1207
5535.35 1079
5536.05 1174
5536.75 1194
5537.45 1160
5538.16 1180
5538.86 1220
5539.56 1055
5540.26 1102
5540.96 1038
5541.67 1111
5542.37 1212
5543.07 1245
5543.77 1161
5544.48 1022
5545.18 1073
5545.88 1044
5546.58 1237
5547.29 1345
5547.99 1402
5548.69 1412
5549.39 1453
5550.10 1360
5550.80 1182
5551.50 1116
5552.21 1290
5552.91 1153
5553.61 1154
5554.31 1062
5555.02 996
5555.72 1108
5556.42 1050
5557.13 1197
5557.83 1241
5558.53 1140
5559.24 1042
5559.94 1100
5560.64 1138
5561.35 1122
5562.05 1163
5562.75 1142
5563.46 1255
5564.16 1265
5564.86 1184
5565.57 1165
5566.27 1219
5566.98 1130
5567.68 1006
5568.38 1154
5569.09 1082
5569.79 1125
5570.50 1124
5571.20 1231
5571.90 1193
5572.61 1170
5573.31 1210
5574.02 1235
5574.72 1230
5575.42 1154
5576.13 1278
5576.83 1245
5577.54 1154
5578.24 1126
5578.95 1148
5579.65 1136
5580.36 1184
5581.06 1038
5581.77 1172
5582.47 1100
5583.18 1139
5583.88 1112
5584.59 1097
5585.29 1073
5586.00 1112
5586.70 1106
5587.41 1104
5588.11 1064
5588.82 1066
5589.52 1008
5590.23 1049
5590.93 1078
5591.64 1141
5592.34 1072
5593.05 1042
5593.75 1097
5594.46 935
5595.16 1022
5595.87 1066
5596.58 956
5597.28 1017
5597.99 1045
5598.69 1011
5599.40 960
5600.10 990
5600.81 1156
5601.52 1040
5602.22 991
5602.93 1108
5603.64 1116
5604.34 1087
5605.05 937
5605.75 926
5606.46 1016
5607.17 927
5607.87 947
5608.58 952
5609.29 946
5609.99 959
5610.70 915
5611.41 985
5612.11 995
5612.82 970
5613.53 956
5614.23 912
5614.94 965
5615.65 993
5616.35 968
5617.06 895
5617.77 879
5618.47 977
5619.18 975
5619.89 1001
5620.60 1066
5621.30 970
5622.01 1006
5622.72 977
5623.42 1006
5624.13 920
5624.84 925
5625.55 1006
5626.25 1013
5626.96 985
5627.67 1009
5628.38 1041
5629.09 1007
5629.79 966
5630.50 964
5631.21 996
5631.92 1053
5632.62 1037
5633.33 1019
5634.04 1062
5634.75 1122
5635.46 1095
5636.16 1080
5636.87 970
5637.58 1021
5638.29 959
5639.00 1003
5639.71 1077
5640.41 1164
5641.12 1200
5641.83 1291
5642.54 1144
5643.25 1151
5643.96 1090
5644.67 1201
5645.38 1158
5646.08 1178
5646.79 1213
5647.50 1145
5648.21 1085
5648.92 1059
5649.63 934
5650.34 1085
5651.05 1165
5651.76 1100
5652.47 1173
5653.17 1190
5653.88 1249
5654.59 1322
5655.30 1253
5656.01 1245
5656.72 1229
5657.43 1343
5658.14 1366
5658.85 1308
5659.56 1237
5660.27 1289
5660.98 1266
5661.69 1287
5662.40 1241
5663.11 1146
5663.82 1125
5664.53 1158
5665.24 1295
5665.95 1030
5666.66 1050
5667.37 1254
5668.08 1173
5668.79 1189
5669.50 1235
5670.21 1103
5670.92 1234
5671.63 1273
5672.34 1285
5673.05 1240
5673.76 1155
5674.47 1148
5675.18 1186
5675.89 1014
5676.60 1082
5677.31 1002
5678.03 1182
5678.74 1106
5679.45 986
5680.16 1079
5680.87 1139
5681.58 1244
5682.29 1193
5683.00 1035
5683.71 1096
5684.42 1183
5685.14 1041
5685.85 954
5686.56 1017
5687.27 1102
5687.98 1056
5688.69 957
5689.40 982
5690.12 1151
5690.83 1125
5691.54 1005
5692.25 1013
5692.96 1052
5693.67 966
5694.39 907
5695.10 1037
5695.81 1038
5696.52 914
5697.23 978
5697.95 981
5698.66 948
5699.37 1028
5700.08 998
5700.79 1001
5701.51 980
5702.22 957
5702.93 1039
5703.64 1001
5704.36 950
5705.07 883
5705.78 942
5706.49 938
5707.21 1013
5707.92 980
5708.63 1008
5709.35 970
5710.06 955
5710.77 1010
5711.48 975
5712.20 993
5712.91 998
5713.62 968
5714.34 1008
5715.05 1033
5715.76 965
5716.48 895
5717.19 899
5717.90 924
5718.61 799
5719.33 939
5720.04 948
5720.76 873
5721.47 1001
5722.18 1037
5722.90 1155
5723.61 1051
5724.32 1056
5725.04 1319
5725.75 1309
5726.46 1326
5727.18 1512
5727.89 1593
5728.61 1712
5729.32 1739
5730.03 1764
5730.75 1674
5731.46 1644
5732.18 1608
5732.89 1447
5733.61 1348
5734.32 1328
5735.03 1194
5735.75 1048
5736.46 1106
5737.18 1032
5737.89 1077
5738.61 1189
5739.32 1086
5740.04 989
5740.75 993
5741.47 1069
5742.18 1087
5742.89 1080
5743.61 1053
5744.32 980
5745.04 1067
5745.75 1010
5746.47 1006
5747.19 929
5747.90 1035
5748.62 1200
5749.33 1113
5750.05 1068
5750.76 1185
5751.48 1158
5752.19 1216
5752.91 1109
5753.62 1240
5754.34 1257
5755.05 1207
5755.77 1357
5756.49 1433
5757.20 1399
5757.92 1202
5758.63 1194
5759.35 1248
5760.06 1190
5760.78 1124
5761.50 1026
5762.21 1160
5762.93 1059
5763.65 1047
5764.36 1091
5765.08 1032
5765.79 1107
5766.51 1119
5767.23 1045
5767.94 1019
5768.66 1038
5769.38 1028
5770.09 990
5770.81 944
5771.53 1085
5772.24 987
5772.96 988
5773.68 1076
5774.39 1065
5775.11 1004
5775.83 1056
5776.54 987
5777.26 1054
5777.98 1135
5778.69 1082
5779.41 1174
5780.13 1194
5780.85 1180
5781.56 1093
5782.28 1158
5783.00 1071
5783.72 1123
5784.43 1200
5785.15 1106
5785.87 1236
5786.59 1158
5787.30 1035
5788.02 1105
5788.74 1071
5789.46 1128
5790.17 1205
5790.89 1237
5791.61 1199
5792.33 1067
5793.05 1274
5793.76 1276
5794.48 1244
5795.20 1345
5795.92 1477
5796.64 1437
5797.35 1511
5798.07 1622
5798.79 1973
5799.51 2175
5800.23 2433
5800.95 2602
5801.66 2683
5802.38 2654
5803.10 2552
5803.82 2345
5804.54 2130
5805.26 1934
5805.98 1650
5806.70 1510
5807.41 1374
5808.13 1408
5808.85 1278
5809.57 1210
5810.29 1338
5811.01 1301
5811.73 1264
5812.45 1251
5813.17 1274
5813.89 1261
5814.61 1221
5815.32 1234
5816.04 1231
5816.76 1334
5817.48 1370
5818.20 1203
5818.92 1166
5819.64 1194
5820.36 1264
5821.08 1252
5821.80 1234
5822.52 1262
5823.24 1164
5823.96 1119
5824.68 1063
5825.40 1076
5826.12 1085
5826.84 1161
5827.56 1193
5828.28 1080
5829.00 1128
5829.72 1173
5830.44 1171
5831.16 1127
5831.88 1028
5832.60 1048
5833.32 1018
5834.04 964
5834.76 1017
5835.48 956
5836.21 1062
5836.93 1069
5837.65 998
5838.37 1063
5839.09 1062
5839.81 1108
5840.53 1097
5841.25 1055
5841.97 1069
5842.69 1067
5843.41 1025
5844.14 1035
5844.86 1056
5845.58 1076
5846.30 967
5847.02 986
5847.74 1032
5848.46 1002
5849.18 991
5849.91 953
5850.63 988
5851.35 975
5852.07 1024
5852.79 951
5853.51 959
5854.24 891
5854.96 966
5855.68 999
5856.40 964
5857.12 930
5857.85 996
5858.57 1049
5859.29 1005
5860.01 1043
5860.73 1033
5861.46 1023
5862.18 905
5862.90 873
5863.62 981
5864.35 986
5865.07 994
5865.79 922
5866.51 937
5867.24 988
5867.96 1005
5868.68 1021
5869.40 919
5870.13 949
5870.85 991
5871.57 904
5872.29 1021
5873.02 1045
5873.74 968
5874.46 1006
5875.19 939
5875.91 1070
5876.63 1108
5877.36 1118
5878.08 1155
5878.80 1051
5879.53 1011
5880.25 1152
5880.97 1137
5881.70 1037
5882.42 1136
5883.14 1192
5883.87 1110
5884.59 1031
5885.31 1064
5886.04 993
5886.76 1051
5887.49 1040
5888.21 1084
5888.93 1028
5889.66 1003
5890.38 979
5891.11 867
5891.83 931
5892.55 954
5893.28 913
5894.00 984
5894.73 941
5895.45 923
5896.17 1025
5896.90 1073
5897.62 1068
5898.35 1011
5899.07 998
5899.80 986
5900.52 921
5901.25 1038
5901.97 1052
5902.70 1028
5903.42 972
5904.15 962
5904.87 1070
5905.60 1059
5906.32 1032
5907.05 1021
5907.77 1050
5908.50 1039
5909.22 1090
5909.95 1073
5910.67 1082
5911.40 1081
5912.12 1016
5912.85 1064
5913.57 1034
5914.30 1183
5915.02 1074
5915.75 1032
5916.47 1071
5917.20 1050
5917.93 1052
5918.65 1120
5919.38 1098
5920.10 1025
5920.83 1088
5921.55 1035
5922.28 1113
5923.01 1185
5923.73 1172
5924.46 1243
5925.18 1199
5925.91 1210
5926.64 1199
5927.36 1202
5928.09 1064
5928.82 1083
5929.54 1119
5930.27 1302
5931.00 1272
5931.72 1231
5932.45 1197
5933.18 1188
5933.90 1166
5934.63 1236
5935.36 1291
5936.08 1331
5936.81 1342
5937.54 1203
5938.26 1153
5938.99 1309
5939.72 1316
5940.44 1345
5941.17 1432
5941.90 1381
5942.63 1428
5943.35 1528
5944.08 1445
5944.81 1566
5945.53 1489
5946.26 1504
5946.99 1526
5947.72 1497
5948.44 1327
5949.17 1488
5949.90 1541
5950.63 1601
5951.36 1748
5952.08 1785
5952.81 1887
5953.54 2062
5954.27 1940
5954.99 1796
5955.72 1811
5956.45 1847
5957.18 1921
5957.91 1890
5958.63 1867
5959.36 1862
5960.09 1825
5960.82 1901
5961.55 1911
5962.28 1970
5963.00 1905
5963.73 2030
5964.46 2140
5965.19 2366
5965.92 2492
5966.65 2553
5967.38 2874
5968.11 2797
5968.83 2737
5969.56 2825
5970.29 2815
5971.02 2500
5971.75 2552
5972.48 2386
5973.21 2349
5973.94 2237
5974.67 2267
5975.40 2214
5976.12 2119
5976.85 2156
5977.58 2198
5978.31 2179
5979.04 2172
5979.77 2306
5980.50 2466
5981.23 2399
5981.96 2400
5982.69 2330
5983.42 2342
5984.15 2619
5984.88 2505
5985.61 2526
5986.34 2624
5987.07 2690
5987.80 2523
5988.53 2498
5989.26 2509
5989.99 2612
5990.72 2512
5991.45 2606
5992.18 2409
5992.91 2587
5993.64 2533
5994.37 2633
5995.10 2641
5995.83 2644
5996.56 2705
5997.29 2766
5998.02 2599
5998.75 2649
5999.48 2671
6000.21 2678
6000.95 2740
6001.68 2575
6002.41 2467
6003.14 2541
6003.87 2547
6004.60 2602
6005.33 2520
6006.06 2591
6006.79 2544
6007.52 2887
6008.26 3061
6008.99 3345
6009.72 4020
6010.45 4351
6011.18 4876
6011.91 5474
6012.64 6003
6013.38 6600
6014.11 6911
6014.84 6726
6015.57 6709
6016.30 6842
6017.03 6244
6017.77 5697
6018.50 4888
6019.23 4274
6019.96 3909
6020.69 3406
6021.42 3006
6022.16 2742
6022.89 2706
6023.62 2405
6024.35 2388
6025.09 2241
6025.82 2216
6026.55 2097
6027.28 2184
6028.02 1982
6028.75 1977
6029.48 1846
6030.21 1849
6030.95 1981
6031.68 1869
6032.41 1822
6033.14 1741
6033.88 1660
6034.61 1762
6035.34 1824
6036.07 1822
6036.81 1667
6037.54 1788
6038.27 1752
6039.01 1771
6039.74 1671
6040.47 1930
6041.21 1823
6041.94 1841
6042.67 1927
6043.41 1942
6044.14 1987
6044.87 2030
6045.61 1892
6046.34 2135
6047.07 2067
6047.81 1957
6048.54 1945
6049.27 1963
6050.01 2024
6050.74 2021
6051.48 2128
6052.21 2174
6052.94 2188
6053.68 2253
6054.41 2318
6055.15 2320
6055.88 2269
6056.61 2192
6057.35 2192
6058.08 2126
6058.82 1892
6059.55 1954
6060.29 2015
6061.02 1933
6061.75 1835
6062.49 2008
6063.22 1971
6063.96 1861
6064.69 2022
6065.43 1882
6066.16 1844
6066.90 1669
6067.63 1801
6068.37 1870
6069.10 1909
6069.84 1721
6070.57 1655
6071.31 1657
6072.04 1578
6072.78 1682
6073.51 1609
6074.25 1585
6074.98 1679
6075.72 1668
6076.45 1696
6077.19 1535
6077.92 1580
6078.66 1579
6079.39 1582
6080.13 1636
6080.87 1702
6081.60 1705
6082.34 1702
6083.07 1676
6083.81 1537
6084.54 1609
6085.28 1543
6086.02 1520
6086.75 1590
6087.49 1496
6088.22 1576
6088.96 1572
6089.70 1511
6090.43 1472
6091.17 1504
6091.91 1590
6092.64 1492
6093.38 1471
6094.11 1517
6094.85 1496
6095.59 1425
6096.32 1434
6097.06 1453
6097.80 1402
6098.53 1442
6099.27 1438
6100.01 1357
6100.74 1327
6101.48 1442
6102.22 1389
6102.96 1454
6103.69 1467
6104.43 1439
6105.17 1339
6105.90 1401
6106.64 1511
6107.38 1416
6108.12 1446
6108.85 1416
6109.59 1447
6110.33 1543
6111.06 1568
6111.80 1492
6112.54 1360
6113.28 1523
6114.01 1421
6114.75 1370
6115.49 1476
6116.23 1524
6116.97 1715
6117.70 1544
6118.44 1578
6119.18 1583
6119.92 1631
6120.66 1538
6121.39 1481
6122.13 1549
6122.87 1609
6123.61 1514
6124.35 1579
6125.08 1537
6125.82 1703
6126.56 1622
6127.30 1730
6128.04 1547
6128.78 1617
6129.52 1528
6130.25 1611
6130.99 1693
6131.73 1661
6132.47 1619
6133.21 1579
6133.95 1621
6134.69 1637
6135.43 1631
6136.16 1491
6136.90 1645
6137.64 1696
6138.38 1736
6139.12 1640
6139.86 1696
6140.60 1575
6141.34 1583
6142.08 1610
6142.82 1698
6143.56 1689
6144.30 1709
6145.04 1790
6145.77 1695
6146.51 1694
6147.25 1633
6147.99 1648
6148.73 1715
6149.47 1760
6150.21 1657
6150.95 1731
6151.69 1723
6152.43 1792
6153.17 1952
6153.91 1888
6154.65 1987
6155.39 1946
6156.13 1975
6156.87 1945
6157.61 1994
6158.35 1915
6159.09 2087
6159.83 1893
6160.58 1911
6161.32 1998
6162.06 2104
6162.80 2300
6163.54 2341
6164.28 2372
6165.02 2448
6165.76 2695
6166.50 2936
6167.24 2917
6167.98 2941
6168.72 3051
6169.46 2873
6170.20 2899
6170.95 2904
6171.69 2719
6172.43 2719
6173.17 2762
6173.91 2730
6174.65 2668
6175.39 2530
6176.13 2449
6176.88 2508
6177.62 2602
6178.36 2629
6179.10 2592
6179.84 2535
6180.58 2653
6181.33 2673
6182.07 2733
6182.81 2875
6183.55 2677
6184.29 2764
6185.03 2838
6185.78 2705
6186.52 2727
6187.26 2657
6188.00 2918
6188.74 2986
6189.49 2907
6190.23 3043
6190.97 2990
6191.71 3106
6192.46 3240
6193.20 3452
6193.94 3483
6194.68 3597
6195.43 3611
6196.17 3689
6196.91 3604
6197.65 3674
6198.40 3632
6199.14 3654
6199.88 3724
6200.62 3727
6201.37 3690
6202.11 3669
6202.85 3766
6203.60 4185
6204.34 4957
6205.08 5683
6205.83 6818
6206.57 8295
6207.31 10065
6208.06 11821
6208.80 13630
6209.54 15375
6210.29 16652
6211.03 17072
6211.77 17000
6212.52 16073
6213.26 14366
6214.00 12084
6214.75 10264
6215.49 8834
6216.23 7211
6216.98 6018
6217.72 5105
6218.47 4541
6219.21 4177
6219.95 3687
6220.70 3488
6221.44 3397
6222.19 3429
6222.93 3380
6223.67 3433
6224.42 3222
6225.16 3431
6225.91 3478
6226.65 3462
6227.40 3286
6228.14 3394
6228.89 3005
6229.63 2830
6230.37 2754
6231.12 2541
6231.86 2346
6232.61 2128
6233.35 2207
6234.10 2119
6234.84 2120
6235.59 2156
6236.33 2182
6237.08 2064
6237.82 2175
6238.57 2291
6239.31 2236
6240.06 2338
6240.80 2482
6241.55 2386
6242.29 2320
6243.04 2388
6243.79 2431
6244.53 2463
6245.28 2710
6246.02 2699
6246.77 3044
6247.51 3082
6248.26 3228
6249.00 3237
6249.75 3336
6250.50 3163
6251.24 3365
6251.99 3142
6252.73 3037
6253.48 2869
6254.23 2769
6254.97 2640
6255.72 2632
6256.46 2537
6257.21 2515
6257.96 2469
6258.70 2470
6259.45 2311
6260.20 2229
6260.94 2377
6261.69 2441
6262.44 2417
6263.18 2563
6263.93 2482
6264.68 2398
6265.42 2390
6266.17 2383
6266.92 2365
6267.66 2320
6268.41 2346
6269.16 2332
6269.90 2292
6270.65 2228
6271.40 2362
6272.14 2358
6272.89 2451
6273.64 2304
6274.39 2124
6275.13 2355
6275.88 2462
6276.63 2362
6277.38 2567
6278.12 2558
6278.87 2372
6279.62 2467
6280.37 2571
6281.11 2301
6281.86 2264
6282.61 2063
6283.36 2122
6284.10 2103
6284.85 2076
6285.60 2123
6286.35 2159
6287.10 2206
6287.84 2042
6288.59 2148
6289.34 2151
6290.09 1999
6290.84 1920
6291.59 2003
6292.33 2010
6293.08 1894
6293.83 1909
6294.58 1738
6295.33 1803
6296.08 1842
6296.82 1928
6297.57 1938
6298.32 1818
6299.07 1743
6299.82 1778
6300.57 1793
6301.32 1754
6302.07 1797
6302.81 1812
6303.56 1849
6304.31 1826
6305.06 1987
6305.81 1867
6306.56 1794
6307.31 1706
6308.06 1760
6308.81 1882
6309.56 1870
6310.31 1799
6311.06 1902
6311.81 1908
6312.56 1819
6313.30 1775
6314.05 1824
6314.80 1849
6315.55 1916
6316.30 1727
6317.05 1822
6317.80 1898
6318.55 1937
6319.30 1750
6320.05 1799
6320.80 1863
6321.55 1884
6322.30 1705
6323.05 1710
6323.80 1672
6324.55 1618
6325.30 1663
6326.05 1597
6326.80 1521
6327.56 1588
6328.31 1682
6329.06 1569
6329.81 1717
6330.56 1597
6331.31 1550
6332.06 1558
6332.81 1398
6333.56 1489
6334.31 1531
6335.06 1505
6335.81 1577
6336.56 1646
6337.31 1530
6338.07 1428
6338.82 1529
6339.57 1406
6340.32 1402
6341.07 1533
6341.82 1638
6342.57 1591
6343.32 1548
6344.08 1593
6344.83 1416
6345.58 1485
6346.33 1615
6347.08 1620
6347.83 1528
6348.58 1657
6349.34 1617
6350.09 1710
6350.84 1609
6351.59 1645
6352.34 1750
6353.10 1608
6353.85 1670
6354.60 1773
6355.35 1765
6356.10 1768
6356.86 1716
6357.61 1664
6358.36 1679
6359.11 1608
6359.87 1671
6360.62 1604
6361.37 1435
6362.12 1478
6362.87 1562
6363.63 1475
6364.38 1550
6365.13 1546
6365.89 1572
6366.64 1469
6367.39 1467
6368.14 1668
6368.90 1467
6369.65 1407
6370.40 1362
6371.16 1393
6371.91 1479
6372.66 1519
6373.41 1512
6374.17 1500
6374.92 1478
6375.67 1437
6376.43 1417
6377.18 1418
6377.93 1562
6378.69 1432
6379.44 1431
6380.19 1493
6380.95 1508
6381.70 1543
6382.46 1581
6383.21 1589
6383.96 1494
6384.72 1425
6385.47 1492
6386.22 1422
6386.98 1565
6387.73 1449
6388.49 1439
6389.24 1421
6389.99 1403
6390.75 1468
6391.50 1498
6392.26 1384
6393.01 1464
6393.77 1438
6394.52 1461
6395.28 1454
6396.03 1392
6396.78 1483
6397.54 1420
6398.29 1377
6399.05 1498
6399.80 1361
6400.56 1457
6401.31 1319
6402.07 1372
6402.82 1512
6403.58 1381
6404.33 1169
6405.09 1301
6405.84 1515
6406.60 1499
6407.35 1443
6408.11 1348
6408.86 1537
6409.62 1535
6410.37 1502
6411.13 1650
6411.88 1615
6412.64 1548
6413.39 1440
6414.15 1458
6414.91 1484
6415.66 1446
6416.42 1464
6417.17 1393
6417.93 1391
6418.68 1296
6419.44 1302
6420.20 1303
6420.95 1373
6421.71 1428
6422.46 1329
6423.22 1332
6423.98 1369
6424.73 1330
6425.49 1372
6426.24 1385
6427.00 1377
6427.76 1277
6428.51 1212
6429.27 1226
6430.03 1329
6430.78 1398
6431.54 1353
6432.30 1346
6433.05 1376
6433.81 1366
6434.57 1373
6435.32 1331
6436.08 1327
6436.84 1416
6437.59 1457
6438.35 1456
6439.11 1328
6439.87 1379
6440.62 1486
6441.38 1489
6442.14 1469
6442.89 1505
6443.65 1380
6444.41 1446
6445.17 1495
6445.92 1580
6446.68 1476
6447.44 1478
6448.20 1522
6448.95 1374
6449.71 1426
6450.47 1497
6451.23 1497
6451.98 1469
6452.74 1283
6453.50 1306
6454.26 1444
6455.02 1493
6455.77 1443
6456.53 1418
6457.29 1479
6458.05 1530
6458.81 1420
6459.56 1414
6460.32 1580
6461.08 1472
6461.84 1575
6462.60 1520
6463.36 1545
6464.11 1592
6464.87 1412
6465.63 1483
6466.39 1493
6467.15 1538
6467.91 1635
6468.67 1641
6469.43 1723
6470.18 1681
6470.94 1691
6471.70 1669
6472.46 1756
6473.22 1738
6473.98 1723
6474.74 1797
6475.50 1905
6476.26 1837
6477.02 1840
6477.77 1732
6478.53 1924
6479.29 1978
6480.05 1800
6480.81 1822
6481.57 1784
6482.33 1794
6483.09 1784
6483.85 1902
6484.61 1927
6485.37 2142
6486.13 2233
6486.89 2212
6487.65 2261
6488.41 2257
6489.17 2260
6489.93 2159
6490.69 2264
6491.45 2345
6492.21 2370
6492.97 2541
6493.73 2539
6494.49 2464
6495.25 2466
6496.01 2591
6496.77 2529
6497.53 2609
6498.29 2585
6499.05 2549
6499.81 2564
6500.57 2499
6501.33 2563
6502.10 2444
6502.86 2491
6503.62 2649
6504.38 2738
6505.14 2660
6505.90 2752
6506.66 2782
6507.42 3001
6508.18 2962
6508.94 3108
6509.71 3182
6510.47 3106
6511.23 3173
6511.99 3329
6512.75 3232
6513.51 3130
6514.27 3176
6515.03 3069
6515.80 3099
6516.56 3219
6517.32 3136
6518.08 3168
6518.84 3507
6519.60 3463
6520.37 3398
6521.13 3593
6521.89 3720
6522.65 3924
6523.41 4068
6524.18 4174
6524.94 4448
6525.70 4843
6526.46 5146
6527.22 5512
6527.99 5481
6528.75 5921
6529.51 5756
6530.27 5878
6531.04 6080
6531.80 6211
6532.56 6163
6533.32 6469
6534.09 7219
6534.85 8418
6535.61 9559
6536.37 10706
6537.14 12092
6537.90 12089
6538.66 11905
6539.42 11346
6540.19 10618
6540.95 9314
6541.71 7859
6542.48 6562
6543.24 5500
6544.00 4791
6544.77 4141
6545.53 3632
6546.29 3238
6547.06 3111
6547.82 2934
6548.58 2853
6549.35 2775
6550.11 2825
6550.87 2689
6551.64 2559
6552.40 2683
6553.16 2630
6553.93 2474
6554.69 2557
6555.46 2640
6556.22 2602
6556.98 2398
6557.75 2546
6558.51 2530
6559.28 2348
6560.04 2485
6560.80 2580
6561.57 2570
6562.33 2738
6563.10 2745
6563.86 2683
6564.63 2835
6565.39 2774
6566.15 2814
6566.92 2926
6567.68 2934
6568.45 2756
6569.21 2784
6569.98 2759
6570.74 2734
6571.51 2792
6572.27 2875
6573.04 3018
6573.80 3226
6574.57 3133
6575.33 3279
6576.10 3344
6576.86 3387
6577.63 3558
6578.39 3483
6579.16 3744
6579.92 3789
6580.69 3899
6581.45 3859
6582.22 3958
6582.98 3709
6583.75 3698
6584.51 3724
6585.28 3473
6586.05 3317
6586.81 3223
6587.58 3156
6588.34 3282
6589.11 3420
6589.87 3439
6590.64 3627
6591.41 3890
6592.17 4061
6592.94 4277
6593.70 4553
6594.47 4750
6595.24 5054
6596.00 5231
6596.77 5125
6597.54 5023
6598.30 4996
6599.07 4502
6599.83 4197
6600.60 3838
6601.37 3480
6602.13 3263
6602.90 3206
6603.67 2957
6604.43 2735
6605.20 2692
6605.97 2709
6606.73 2749
6607.50 2716
6608.27 2606
6609.04 2559
6609.80 2485
6610.57 2603
6611.34 2523
6612.10 2531
6612.87 2325
6613.64 2227
6614.40 2359
6615.17 2360
6615.94 2274
6616.71 2262
6617.47 2234
6618.24 2164
6619.01 2190
6619.78 2254
6620.54 2445
6621.31 2265
6622.08 2309
6622.85 2290
6623.62 2383
6624.38 2242
6625.15 2142
6625.92 2202
6626.69 2236
6627.46 2070
6628.22 2012
6628.99 2182
6629.76 2250
6630.53 2163
6631.30 2198
6632.06 2408
6632.83 2393
6633.60 2509
6634.37 2806
6635.14 2952
6635.91 2783
6636.67 2699
6637.44 2718
6638.21 2799
6638.98 2688
6639.75 2546
6640.52 2437
6641.29 2281
6642.06 2246
6642.83 2223
6643.59 2095
6644.36 1908
6645.13 2101
6645.90 2055
6646.67 2119
6647.44 2086
6648.21 2009
6648.98 1858
6649.75 1863
6650.52 1898
6651.29 2041
6652.06 1937
6652.82 1986
6653.59 1882
6654.36 1950
6655.13 1987
6655.90 1874
6656.67 2089
6657.44 1967
6658.21 1875
6658.98 1907
6659.75 1820
6660.52 1857
6661.29 1963
6662.06 1785
6662.83 1759
6663.60 1632
6664.37 1743
6665.14 1822
6665.91 1901
6666.68 1784
6667.45 1831
6668.22 1794
6668.99 1780
6669.77 1774
6670.54 1797
6671.31 1824
6672.08 1814
6672.85 1960
6673.62 1912
6674.39 1811
6675.16 1807
6675.93 1812
6676.70 1821
6677.47 1867
6678.24 1908
6679.01 1901
6679.79 2000
6680.56 2003
6681.33 1949
6682.10 2001
6682.87 2062
6683.64 2202
6684.41 2114
6685.18 2301
6685.96 2381
6686.73 2494
6687.50 2432
6688.27 2366
6689.04 2386
6689.81 2170
6690.58 2066
6691.36 2110
6692.13 1957
6692.90 1754
6693.67 1823
6694.44 1859
6695.22 1686
6695.99 1707
6696.76 1673
6697.53 1747
6698.30 1657
6699.08 1641
6699.85 1551
6700.62 1732
6701.39 1823
6702.17 1757
6702.94 1758
6703.71 1787
6704.48 1761
6705.26 1671
6706.03 1842
6706.80 1724
6707.57 1730
6708.35 1729
6709.12 1614
6709.89 1716
6710.66 1620
6711.44 1579
6712.21 1648
6712.98 1567
6713.76 1601
6714.53 1597
6715.30 1590
6716.08 1511
6716.85 1572
6717.62 1599
6718.39 1497
6719.17 1508
6719.94 1428
6720.71 1462
6721.49 1434
6722.26 1459
6723.04 1408
6723.81 1510
6724.58 1447
6725.36 1521
6726.13 1532
6726.90 1518
6727.68 1570
6728.45 1593
6729.23 1447
6730.00 1468
6730.77 1607
6731.55 1626
6732.32 1620
6733.10 1592
6733.87 1494
6734.64 1571
6735.42 1602
6736.19 1472
6736.97 1590
6737.74 1577
6738.52 1587
6739.29 1547
6740.06 1578
6740.84 1724
6741.61 1659
6742.39 1587
6743.16 1606
6743.94 1577
6744.71 1648
6745.49 1578
6746.26 1547
6747.04 1680
6747.81 1758
6748.59 1775
6749.36 1783
6750.14 1864
6750.91 1967
6751.69 1975
6752.46 2083
6753.24 2159
6754.01 2030
6754.79 2152
6755.56 1989
6756.34 1889
6757.12 1831
6757.89 1776
6758.67 1758
6759.44 1714
6760.22 1751
6760.99 1683
6761.77 1571
6762.55 1660
6763.32 1667
6764.10 1591
6764.87 1537
6765.65 1498
6766.43 1623
6767.20 1624
6767.98 1523
6768.75 1428
6769.53 1518
6770.31 1492
6771.08 1402
6771.86 1377
6772.64 1476
6773.41 1524
6774.19 1492
6774.96 1599
6775.74 1660
6776.52 1487
6777.29 1682
6778.07 1566
6778.85 1523
6779.62 1614
6780.40 1602
6781.18 1571
6781.96 1549
6782.73 1503
6783.51 1596
6784.29 1570
6785.06 1495
6785.84 1411
6786.62 1457
6787.40 1566
6788.17 1354
6788.95 1348
6789.73 1277
6790.50 1378
6791.28 1369
6792.06 1411
6792.84 1451
6793.61 1404
6794.39 1391
6795.17 1383
6795.95 1315
6796.73 1337
6797.50 1408
6798.28 1372
6799.06 1354
6799.84 1433
6800.62 1460
6801.39 1502
6802.17 1415
6802.95 1484
6803.73 1544
6804.51 1535
6805.28 1528
6806.06 1495
6806.84 1452
6807.62 1457
6808.40 1601
6809.18 1502
6809.95 1430
6810.73 1365
6811.51 1394
6812.29 1363
6813.07 1520
6813.85 1515
6814.63 1482
6815.41 1467
6816.18 1384
6816.96 1372
6817.74 1363
6818.52 1364
6819.30 1392
6820.08 1416
6820.86 1396
6821.64 1464
6822.42 1419
6823.20 1401
6823.98 1510
6824.76 1520
6825.54 1394
6826.31 1343
6827.09 1449
6827.87 1330
6828.65 1392
6829.43 1445
6830.21 1497
6830.99 1438
6831.77 1412
6832.55 1514
6833.33 1442
6834.11 1358
6834.89 1449
6835.67 1511
6836.45 1489
6837.23 1403
6838.01 1448
6838.79 1469
6839.57 1414
6840.35 1413
6841.13 1385
6841.91 1436
6842.69 1446
6843.47 1391
6844.25 1456
6845.04 1477
6845.82 1445
6846.60 1377
6847.38 1578
6848.16 1885
6848.94 2080
6849.72 2223
6850.50 2384
6851.28 2668
6852.06 2890
6852.84 2819
6853.62 2608
6854.41 2598
6855.19 2500
6855.97 2150
6856.75 2081
6857.53 1917
6858.31 1705
6859.09 1678
6859.87 1651
6860.66 1545
6861.44 1633
6862.22 1561
6863.00 1445
6863.78 1514
6864.56 1489
6865.35 1602
6866.13 1643
6866.91 1578
6867.69 1555
6868.47 1694
6869.25 1745
6870.04 1673
6870.82 1548
6871.60 1531
6872.38 1621
6873.16 1602
6873.95 1525
6874.73 1610
6875.51 1569
6876.29 1572
6877.08 1519
6877.86 1626
6878.64 1736
6879.42 1591
6880.21 1718
6880.99 1760
6881.77 1814
6882.55 1916
6883.34 1915
6884.12 1782
6884.90 1979
6885.69 2174
6886.47 2442
6887.25 2549
6888.03 2672
6888.82 2837
6889.60 2794
6890.38 2751
6891.17 2530
6891.95 2502
6892.73 2313
6893.52 2201
6894.30 2095
6895.08 2040
6895.87 1925
6896.65 1736
6897.43 1851
6898.22 1760
6899.00 1762
6899.78 1835
6900.57 1921
6901.35 1902
6902.14 1851
6902.92 1788
6903.70 1824
6904.49 2020
6905.27 1988
6906.06 1975
6906.84 1960
6907.62 1929
6908.41 1776
6909.19 1691
6909.98 1779
6910.76 1854
6911.54 1813
6912.33 1859
6913.11 1761
6913.90 1792
6914.68 1605
6915.47 1670
6916.25 1678
6917.04 1730
6917.82 1683
6918.61 1781
6919.39 1684
6920.18 1714
6920.96 1700
6921.75 1747
6922.53 1849
6923.32 1906
6924.10 1759
6924.89 1753
6925.67 1824
6926.46 1845
6927.24 1949
6928.03 1919
6928.81 1825
6929.60 1878
6930.38 1910
6931.17 1979
6931.95 2014
6932.74 2128
6933.52 2121
6934.31 2087
6935.10 2177
6935.88 2024
6936.67 2074
6937.45 2096
6938.24 2177
6939.02 2200
6939.81 2073
6940.60 2054
6941.38 2342
6942.17 2285
6942.95 2364
6943.74 2596
6944.53 2451
6945.31 2391
6946.10 2419
6946.89 2531
6947.67 2661
6948.46 2632
6949.25 2755
6950.03 2675
6950.82 2635
6951.61 2610
6952.39 2684
6953.18 2599
6953.97 2448
6954.75 2515
6955.54 2607
6956.33 2742
6957.11 2607
6957.90 2761
6958.69 2783
6959.47 2643
6960.26 2714
6961.05 2684
6961.84 2750
6962.62 2802
6963.41 2781
6964.20 2806
6964.98 2854
6965.77 2765
6966.56 2839
6967.35 2990
6968.13 2987
6968.92 3039
6969.71 3139
6970.50 3171
6971.28 3082
6972.07 3106
6972.86 3189
6973.65 3349
6974.44 3316
6975.22 3365
6976.01 3255
6976.80 3252
6977.59 3296
6978.38 3559
6979.16 3749
6979.95 4004
6980.74 4272
6981.53 4455
6982.32 5294
6983.11 6101
6983.89 6859
6984.68 7757
6985.47 8630
6986.26 9810
6987.05 10676
6987.84 10488
6988.63 10010
6989.41 9320
6990.20 8176
6990.99 7384
6991.78 6571
6992.57 5717
6993.36 4968
6994.15 4466
6994.94 4509
6995.73 4648
6996.52 4998
6997.30 5409
6998.09 6078
6998.88 7100
6999.67 8243
7000.46 8683
7001.25 9110
7002.04 9388
7002.83 8768
7003.62 7864
7004.41 7017
7005.20 5891
7005.99 5006
7006.78 4566
7007.57 4107
7008.36 3516
7009.15 3136
7009.94 2993
7010.73 2932
7011.52 2843
7012.31 3057
7013.10 3214
7013.89 3081
7014.68 3191
7015.47 3039
7016.26 3016
7017.05 2918
7017.84 2661
7018.63 2736
7019.42 2595
7020.21 2400
7021.00 2463
7021.79 2417
7022.58 2392
7023.37 2360
7024.16 2476
7024.95 2404
7025.75 2413
7026.54 2323
7027.33 2299
7028.12 2482
7028.91 2414
7029.70 2268
7030.49 2349
7031.28 2326
7032.07 2259
7032.86 2130
7033.66 2238
7034.45 2268
7035.24 2179
7036.03 2152
7036.82 2302
7037.61 2274
7038.40 2313
7039.20 2455
7039.99 2326
7040.78 2443
7041.57 2407
7042.36 2285
7043.15 2518
7043.95 2505
7044.74 2407
7045.53 2313
7046.32 2362
7047.11 2485
7047.91 2486
7048.70 2716
7049.49 2762
7050.28 2804
7051.07 3041
7051.87 3013
7052.66 3057
7053.45 2778
7054.24 2560
7055.04 2504
7055.83 2350
7056.62 2390
7057.41 2228
7058.21 2189
7059.00 2106
7059.79 2198
7060.58 2067
7061.38 2112
7062.17 2102
7062.96 2203
7063.76 2156
7064.55 2099
7065.34 2053
7066.14 1978
7066.93 2018
7067.72 2069
7068.51 2102
7069.31 2057
7070.10 2040
7070.89 2098
7071.69 2074
7072.48 2006
7073.28 2028
7074.07 1936
7074.86 1982
7075.66 1899
7076.45 1843
7077.24 1862
7078.04 2031
7078.83 1918
7079.62 1848
7080.42 1814
7081.21 1846
7082.01 1856
7082.80 1805
7083.59 1752
7084.39 1801
7085.18 1890
7085.98 2007
7086.77 2137
7087.57 2184
7088.36 2098
7089.15 2207
7089.95 2239
7090.74 1995
7091.54 2042
7092.33 2034
7093.13 1860
7093.92 1832
7094.72 1832
7095.51 1715
7096.31 1647
7097.10 1539
7097.89 1560
7098.69 1546
7099.48 1506
7100.28 1440
7101.07 1432
7101.87 1490
7102.66 1501
7103.46 1490
7104.26 1408
7105.05 1349
7105.85 1405
7106.64 1456
7107.44 1274
7108.23 1349
7109.03 1361
7109.82 1441
7110.62 1322
7111.41 1220
7112.21 1181
7113.01 1310
7113.80 1351
7114.60 1287
7115.39 1357
7116.19 1288
7116.98 1412
7117.78 1386
7118.58 1420
7119.37 1306
7120.17 1282
7120.97 1252
7121.76 1333
7122.56 1287
7123.35 1339
7124.15 1373
7124.95 1216
7125.74 1364
7126.54 1370
7127.34 1408
7128.13 1441
7128.93 1396
7129.73 1342
7130.52 1315
7131.32 1386
7132.12 1460
7132.91 1443
7133.71 1404
7134.51 1278
7135.30 1311
7136.10 1373
7136.90 1257
7137.69 1363
7138.49 1218
7139.29 1352
7140.09 1249
7140.88 1288
7141.68 1322
7142.48 1411
7143.28 1380
7144.07 1374
7144.87 1332
7145.67 1388
7146.47 1281
7147.26 1375
7148.06 1257
7148.86 1283
7149.66 1282
7150.45 1224
7151.25 1341
7152.05 1247
7152.85 1202
7153.65 1233
7154.44 1270
7155.24 1122
7156.04 1235
7156.84 1201
7157.64 1218
7158.43 1278
7159.23 1363
7160.03 1366
7160.83 1315
7161.63 1201
7162.43 1239
7163.22 1185
7164.02 1153
7164.82 1210
7165.62 1191
7166.42 1264
7167.22 1277
7168.02 1236
7168.82 1205
7169.61 1224
7170.41 1234
7171.21 1244
7172.01 1188
7172.81 1174
7173.61 1130
7174.41 1161
7175.21 1151
7176.01 1139
7176.81 1221
7177.61 1173
7178.41 1257
7179.20 1142
7180.00 1138
7180.80 1193
7181.60 1226
7182.40 1209
7183.20 1308
7184.00 1355
7184.80 1336
7185.60 1172
7186.40 1274
7187.20 1311
7188.00 1253
7188.80 1291
7189.60 1227
7190.40 1132
7191.20 1220
7192.00 1250
7192.80 1083
7193.60 980
7194.40 1071
7195.20 1169
7196.00 1049
7196.80 1020
7197.60 957
7198.40 1033
7199.20 1194
7200.00 1058
7200.81 1044
7201.61 1089
7202.41 1028
7203.21 1140
7204.01 1080
7204.81 1124
7205.61 1086
7206.41 1041
7207.21 1139
7208.01 1167
7208.81 1064
7209.61 1009
7210.42 1038
7211.22 945
7212.02 1106
7212.82 1161
7213.62 1040
7214.42 1045
7215.22 1102
7216.03 1125
7216.83 1012
7217.63 1016
7218.43 1088
7219.23 1121
7220.03 1105
7220.83 1135
7221.64 1089
7222.44 1119
7223.24 1089
7224.04 1067
7224.84 1020
7225.65 1102
7226.45 1097
7227.25 1044
7228.05 1099
7228.85 1078
7229.66 1120
7230.46 1137
7231.26 1107
7232.06 1049
7232.87 1067
7233.67 989
7234.47 1052
7235.27 1122
7236.08 1099
7236.88 1173
7237.68 1163
7238.48 1238
7239.29 1110
7240.09 1165
7240.89 1250
7241.70 1192
7242.50 1126
7243.30 1143
7244.10 1155
7244.91 1127
7245.71 1244
7246.51 1174
7247.32 1282
7248.12 1218
7248.92 1174
7249.73 1213
7250.53 1128
7251.33 1164
7252.14 1324
7252.94 1314
7253.74 1324
7254.55 1216
7255.35 1273
7256.15 1244
7256.96 1290
7257.76 1316
7258.57 1307
7259.37 1294
7260.17 1354
7260.98 1283
7261.78 1424
7262.59 1471
7263.39 1412
7264.19 1411
7265.00 1308
7265.80 1394
7266.61 1409
7267.41 1524
7268.22 1483
7269.02 1598
7269.82 1573
7270.63 1677
7271.43 1606
7272.24 1718
7273.04 1596
7273.85 1600
7274.65 1636
7275.46 1649
7276.26 1759
7277.07 1637
7277.87 1653
7278.68 1701
7279.48 1894
7280.29 2036
7281.09 2267
7281.90 2723
7282.70 3213
7283.51 3684
7284.31 4019
7285.12 4447
7285.92 5045
7286.73 4805
7287.53 4728
7288.34 4313
7289.14 3700
7289.95 3354
7290.76 2883
7291.56 2444
7292.37 2080
7293.17 1982
7293.98 1842
7294.78 1839
7295.59 1772
7296.40 1708
7297.20 1719
7298.01 1781
7298.81 1806
7299.62 1732
7300.43 1735
7301.23 1684
7302.04 1685
7302.84 1686
7303.65 1750
7304.46 1728
7305.26 1897
7306.07 1721
7306.88 1757
7307.68 1769
7308.49 1955
7309.30 2213
7310.10 2202
7310.91 2354
7311.72 2305
7312.52 2320
7313.33 2355
7314.14 2266
7314.94 2190
7315.75 2131
7316.56 2121
7317.37 2138
7318.17 2360
7318.98 2488
7319.79 2497
7320.59 2703
7321.40 2825
7322.21 2922
7323.02 2948
7323.82 2846
7324.63 2639
7325.44 2451
7326.25 2431
7327.05 2192
7327.86 2070
7328.67 1921
7329.48 1756
7330.28 1625
7331.09 1534
7331.90 1524
7332.71 1449
7333.52 1500
7334.32 1567
7335.13 1626
7335.94 1706
7336.75 1535
7337.56 1615
7338.36 1610
7339.17 1624
7339.98 1639
7340.79 1689
7341.60 1650
7342.41 1548
7343.22 1610
7344.02 1570
7344.83 1678
7345.64 1677
7346.45 1650
7347.26 1699
7348.07 1615
7348.88 1592
7349.68 1567
7350.49 1493
7351.30 1543
7352.11 1548
7352.92 1562
7353.73 1571
7354.54 1608
7355.35 1547
7356.16 1562
7356.97 1657
7357.78 1670
7358.59 1576
7359.39 1661
7360.20 1539
7361.01 1592
7361.82 1633
7362.63 1713
7363.44 1698
7364.25 1726
7365.06 1791
7365.87 1772
7366.68 1660
7367.49 1650
7368.30 1684
7369.11 1729
7369.92 1830
7370.73 1754
7371.54 1647
7372.35 1683
7373.16 1685
7373.97 1661
7374.78 1737
7375.59 1837
7376.40 1840
7377.21 1950
7378.02 2247
7378.83 2299
7379.64 2403
7380.45 2549
7381.26 2835
7382.08 3024
7382.89 3115
7383.70 2950
7384.51 2770
7385.32 2634
7386.13 2583
7386.94 2322
7387.75 2099
7388.56 1884
7389.37 1738
7390.18 1685
7391.00 1588
7391.81 1556
7392.62 1637
7393.43 1605
7394.24 1512
7395.05 1588
7395.86 1555
7396.67 1637
7397.49 1674
7398.30 1994
7399.11 2159
7399.92 2127
7400.73 2297
7401.54 2261
7402.36 2374
7403.17 2473
7403.98 2296
7404.79 2309
7405.60 2121
7406.42 1967
7407.23 2003
7408.04 1937
7408.85 1885
7409.66 1959
7410.48 1779
7411.29 1712
7412.10 1611
7412.91 1647
7413.73 1458
7414.54 1349
7415.35 1353
7416.16 1314
7416.98 1379
7417.79 1412
7418.60 1424
7419.41 1347
7420.23 1326
7421.04 1303
7421.85 1290
7422.66 1337
7423.48 1217
7424.29 1256
7425.10 1250
7425.92 1267
7426.73 1308
7427.54 1349
7428.36 1298
7429.17 1231
7429.98 1277
7430.80 1258
7431.61 1237
7432.42 1198
7433.24 1206
7434.05 1196
7434.86 1161
7435.68 1173
7436.49 1300
7437.30 1247
7438.12 1190
7438.93 1161
7439.74 1219
7440.56 1320
7441.37 1188
7442.19 1302
7443.00 1271
7443.81 1202
7444.63 1186
7445.44 1303
7446.26 1210
7447.07 1209
7447.89 1182
7448.70 1136
7449.51 1175
7450.33 1246
7451.14 1223
7451.96 1098
7452.77 1122
7453.59 1256
7454.40 1121
7455.22 1178
7456.03 1145
7456.85 1186
7457.66 1150
7458.47 1177
7459.29 1217
7460.10 1126
7460.92 1140
7461.73 1173
7462.55 1104
7463.36 1206
7464.18 1119
7464.99 1167
7465.81 1149
7466.63 1266
7467.44 1338
7468.26 1307
7469.07 1230
7469.89 1214
7470.70 1228
7471.52 1261
7472.33 1337
7473.15 1237
7473.96 1211
7474.78 1168
7475.60 1107
7476.41 1113
7477.23 1170
7478.04 1109
7478.86 1084
7479.68 1154
7480.49 1065
7481.31 1071
7482.12 1066
7482.94 1081
7483.76 1133
7484.57 1103
7485.39 1112
7486.21 1076
7487.02 1005
7487.84 1081
7488.65 1017
7489.47 1048
7490.29 1064
7491.10 951
7491.92 1008
7492.74 1072
7493.55 1051
7494.37 1028
7495.19 1093
7496.01 1122
7496.82 1039
7497.64 1051
7498.46 1089
7499.27 1009
7500.09 1030
7500.91 1052
7501.72 1056
7502.54 1028
7503.36 1036
7504.18 1090
7504.99 1004
7505.81 981
7506.63 998
7507.45 1119
7508.26 1029
7509.08 947
7509.90 1022
7510.72 1111
7511.53 1017
7512.35 999
7513.17 1039
7513.99 1038
7514.81 1006
7515.62 967
7516.44 1020
7517.26 996
7518.08 966
7518.90 1028
7519.71 1098
7520.53 1088
7521.35 1011
7522.17 911
7522.99 904
7523.81 929
7524.62 937
7525.44 997
7526.26 1026
7527.08 916
7527.90 905
7528.72 1010
7529.54 999
7530.35 1001
7531.17 1003
7531.99 1058
7532.81 922
7533.63 961
7534.45 1017
7535.27 1012
7536.09 1044
7536.91 1140
7537.73 1066
7538.54 999
7539.36 1020
7540.18 1011
7541.00 1104
7541.82 1089
7542.64 984
7543.46 1076
7544.28 1229
7545.10 1195
7545.92 1181
7546.74 1241
7547.56 1167
7548.38 1099
7549.20 1176
7550.02 1215
7550.84 1163
7551.66 1058
7552.48 1087
7553.30 1094
7554.12 1036
7554.94 910
7555.76 1050
7556.58 1189
7557.40 1074
7558.22 1130
7559.04 1126
7559.86 1122
7560.68 1160
7561.50 1163
7562.32 1202
7563.14 1198
7563.96 1213
7564.78 1065
7565.60 1074
7566.42 1099
7567.24 1096
7568.07 1198
7568.89 1240
7569.71 1169
7570.53 1068
7571.35 1124
7572.17 1031
7572.99 1063
7573.81 1080
7574.63 1086
7575.45 1072
7576.28 1065
7577.10 1114
7577.92 1055
7578.74 1144
7579.56 1104
7580.38 1129
7581.20 1101
7582.03 1063
7582.85 1106
7583.67 1163
7584.49 1170
7585.31 1158
7586.13 1233
7586.96 1263
7587.78 1378
7588.60 1396
7589.42 1426
7590.24 1393
7591.07 1302
7591.89 1266
7592.71 1343
7593.53 1240
7594.35 1281
7595.18 1376
7596.00 1247
7596.82 1368
7597.64 1353
7598.47 1312
7599.29 1248
7600.11 1310
7600.93 1317
7601.76 1421
7602.58 1558
7603.40 1717
7604.22 1745
7605.05 1905
7605.87 1937
7606.69 1946
7607.52 1963
7608.34 1769
7609.16 1633
7609.99 1476
7610.81 1518
7611.63 1458
7612.45 1419
7613.28 1353
7614.10 1361
7614.92 1388
7615.75 1419
7616.57 1451
7617.40 1573
7618.22 1499
7619.04 1455
7619.87 1529
7620.69 1531
7621.51 1495
7622.34 1330
7623.16 1449
7623.98 1376
7624.81 1400
7625.63 1463
7626.46 1524
7627.28 1524
7628.10 1625
7628.93 1683
7629.75 1806
7630.58 1980
7631.40 2234
7632.23 2304
7633.05 2427
7633.87 2278
7634.70 2128
7635.52 2044
7636.35 1864
7637.17 1671
7638.00 1498
7638.82 1407
7639.65 1279
7640.47 1205
7641.30 1224
7642.12 1251
7642.95 1242
7643.77 1185
7644.59 1114
7645.42 1177
7646.24 1143
7647.07 1156
7647.90 1148
7648.72 1145
7649.55 1097
7650.37 1059
7651.20 1105
7652.02 1021
7652.85 1042
7653.67 1017
7654.50 959
7655.32 943
7656.15 982
7656.97 972
7657.80 921
7658.63 932
7659.45 898
7660.28 966
7661.10 1026
7661.93 1030
7662.76 1056
7663.58 898
7664.41 954
7665.23 975
7666.06 911
7666.89 989
7667.71 964
7668.54 1027
7669.36 938
7670.19 977
7671.02 1014
7671.84 1019
7672.67 948
7673.50 972
7674.32 951
7675.15 984
7675.98 1002
7676.80 950
7677.63 937
7678.46 949
7679.28 926
7680.11 990
7680.94 929
7681.76 902
7682.59 956
7683.42 889
7684.25 875
7685.07 926
7685.90 875
7686.73 977
7687.55 984
7688.38 888
7689.21 892
7690.04 952
7690.86 911
7691.69 851
7692.52 844
7693.35 947
7694.17 884
7695.00 979
7695.83 1043
7696.66 1024
7697.48 1000
7698.31 989
7699.14 1029
7699.97 1027
7700.80 956
7701.62 980
7702.45 1003
7703.28 1003
7704.11 987
7704.94 918
7705.77 886
7706.59 923
7707.42 852
7708.25 875
7709.08 924
7709.91 894
7710.74 907
7711.56 903
7712.39 870
7713.22 890
7714.05 931
7714.88 912
7715.71 881
7716.54 868
7717.37 856
7718.19 904
7719.02 991
7719.85 1090
7720.68 929
7721.51 896
7722.34 828
7723.17 843
7724.00 814
7724.83 925
7725.66 904
7726.49 798
7727.32 856
7728.14 853
7728.97 852
7729.80 819
7730.63 874
7731.46 841
7732.29 823
7733.12 871
7733.95 862
7734.78 832
7735.61 918
7736.44 826
7737.27 854
7738.10 898
7738.93 862
7739.76 842
7740.59 833
7741.42 898
7742.25 870
7743.08 871
7743.91 866
7744.74 869
7745.57 839
7746.40 919
7747.23 880
7748.06 985
7748.90 980
7749.73 1132
7750.56 1066
7751.39 962
7752.22 963
7753.05 952
7753.88 892
7754.71 864
7755.54 860
7756.37 821
7757.20 790
7758.03 826
7758.87 800
7759.70 761
7760.53 747
7761.36 843
7762.19 791
7763.02 838
7763.85 833
7764.68 826
7765.52 877
7766.35 845
7767.18 770
7768.01 777
7768.84 777
7769.67 756
7770.51 803
7771.34 755
7772.17 726
7773.00 794
7773.83 778
7774.67 802
7775.50 844
7776.33 795
7777.16 811
7777.99 844
7778.83 787
7779.66 858
7780.49 900
7781.32 776
7782.15 814
7782.99 808
7783.82 856
7784.65 888
7785.48 907
7786.32 822
7787.15 841
7787.98 854
7788.82 862
7789.65 884
7790.48 868
7791.31 905
7792.15 922
7792.98 884
7793.81 841
7794.65 821
7795.48 879
7796.31 860
7797.14 878
7797.98 928
7798.81 908
7799.64 918
7800.48 875
7801.31 942
7802.14 899
7802.98 921
7803.81 997
7804.65 951
7805.48 930
7806.31 960
7807.15 959
7807.98 946
7808.81 881
7809.65 890
7810.48 979
7811.32 960
7812.15 1028
7812.98 1057
7813.82 1083
7814.65 1064
7815.49 1111
7816.32 1155
7817.15 1167
7817.99 1183
7818.82 1148
7819.66 1091
7820.49 1078
7821.33 1136
7822.16 1065
7822.99 1061
7823.83 1058
7824.66 1092
7825.50 1177
7826.33 1123
7827.17 1185
7828.00 1179
7828.84 1202
7829.67 1165
7830.51 1157
7831.34 1145
7832.18 1211
7833.01 1177
7833.85 1148
7834.68 1249
7835.52 1212
7836.35 1280
7837.19 1180
7838.02 1183
7838.86 1190
7839.69 1140
7840.53 1164
7841.37 1091
7842.20 1017
7843.04 966
7843.87 1037
7844.71 1057
7845.54 1097
7846.38 995
7847.22 947
7848.05 953
7848.89 980
7849.72 1024
7850.56 900
7851.40 923
7852.23 906
7853.07 887
7853.90 906
7854.74 926
7855.58 905
7856.41 1004
7857.25 1019
7858.09 966
7858.92 849
7859.76 913
7860.60 969
7861.43 923
7862.27 976
7863.11 907
7863.94 863
7864.78 846
7865.62 868
7866.45 868
7867.29 851
7868.13 937
7868.96 945
7869.80 952
7870.64 997
7871.47 1022
7872.31 974
7873.15 953
7873.99 932
7874.82 1011
7875.66 975
7876.50 1006
7877.34 1156
7878.17 1231
7879.01 1190
7879.85 1139
7880.69 1204
7881.52 1124
7882.36 993
7883.20 966
7884.04 964
7884.87 988
7885.71 964
7886.55 998
7887.39 1058
7888.23 1079
7889.06 988
7889.90 935
7890.74 1045
7891.58 1036
7892.42 1012
7893.26 1030
7894.09 1063
7894.93 1061
7895.77 1042
7896.61 1014
7897.45 1086
7898.29 1139
7899.12 1058
7899.96 1118
7900.80 1075
7901.64 1016
7902.48 1010
7903.32 1008
7904.16 1005
7905.00 926
7905.83 926
7906.67 934
7907.51 953
7908.35 952
7909.19 874
7910.03 881
7910.87 947
7911.71 953
7912.55 984
7913.39 1110
7914.23 1010
7915.07 1101
7915.91 1182
7916.75 1198
7917.58 1190
7918.42 1215
7919.26 1253
7920.10 1176
7920.94 1138
7921.78 1104
7922.62 1071
7923.46 1046
7924.30 963
7925.14 891
7925.98 1000
7926.82 925
7927.66 903
7928.50 852
7929.34 870
7930.18 825
7931.02 836
7931.86 807
7932.70 888
7933.55 859
7934.39 806
7935.23 809
7936.07 800
7936.91 861
7937.75 892
7938.59 835
7939.43 822
7940.27 768
7941.11 802
7941.95 837
7942.79 888
7943.63 862
7944.47 847
7945.32 776
7946.16 904
7947.00 977
7947.84 944
7948.68 921
7949.52 941
7950.36 924
7951.20 856
7952.05 933
7952.89 920
7953.73 937
7954.57 963
7955.41 972
7956.25 941
7957.10 900
7957.94 921
7958.78 899
7959.62 910
7960.46 925
7961.30 985
7962.15 938
7962.99 892
7963.83 848
7964.67 873
7965.51 950
7966.36 937
7967.20 1025
7968.04 1087
7968.88 1018
7969.73 978
7970.57 899
7971.41 930
7972.25 912
7973.10 938
7973.94 862
7974.78 962
7975.62 867
7976.47 869
7977.31 822
7978.15 857
7978.99 841
7979.84 854
7980.68 788
7981.52 854
7982.37 826
7983.21 769
7984.05 857
7984.90 871
7985.74 916
7986.58 787
7987.43 779
7988.27 836
7989.11 810
7989.96 757
7990.80 746
7991.64 831
7992.49 830
7993.33 800
7994.17 783
7995.02 762
7995.86 813
7996.70 740
7997.55 713
7998.39 780
7999.24 735
8000.08 827
8000.92 811
8001.77 725
8002.61 771
8003.46 743
8004.30 738
8005.14 771
8005.99 815
8006.83 719
8007.68 685
8008.52 738
8009.37 712
8010.21 696
8011.06 778
8011.90 753
8012.74 773
8013.59 774
8014.43 708
8015.28 701
8016.12 647
8016.97 776
8017.81 696
8018.66 671
8019.50 718
8020.35 694
8021.19 734
8022.04 658
8022.88 696
8023.73 724
8024.57 730
8025.42 695
8026.26 668
8027.11 653
8027.96 643
8028.80 729
8029.65 718
8030.49 670
8031.34 713
8032.18 757
8033.03 742
8033.87 742
8034.72 819
8035.57 719
8036.41 784
8037.26 748
8038.10 749
8038.95 668
8039.80 747
8040.64 690
8041.49 730
8042.33 806
8043.18 796
8044.03 752
8044.87 708
8045.72 746
8046.57 664
8047.41 656
8048.26 685
8049.11 722
8049.95 686
8050.80 738
8051.64 668
8052.49 693
8053.34 805
8054.19 745
8055.03 682
8055.88 668
8056.73 705
8057.57 715
8058.42 681
8059.27 709
8060.11 769
8060.96 661
8061.81 711
8062.66 719
8063.50 755
8064.35 712
8065.20 664
8066.05 693
8066.89 743
8067.74 766
8068.59 719
8069.44 732
8070.28 690
8071.13 657
8071.98 637
8072.83 716
8073.67 683
8074.52 676
8075.37 688
8076.22 726
8077.07 756
8077.91 701
8078.76 738
8079.61 721
8080.46 703
8081.31 684
8082.15 652
8083.00 693
8083.85 718
8084.70 615
8085.55 661
8086.40 621
8087.25 644
8088.09 699
8088.94 708
8089.79 659
8090.64 688
8091.49 649
8092.34 695
8093.19 665
8094.04 705
8094.88 669
8095.73 700
8096.58 649
8097.43 734
8098.28 756
8099.13 776
8099.98 765
8100.83 762
8101.68 658
8102.53 669
8103.38 647
8104.23 705
8105.07 727
8105.92 620
8106.77 631
8107.62 659
8108.47 708
8109.32 652
8110.17 705
8111.02 677
8111.87 685
8112.72 668
8113.57 643
8114.42 683
8115.27 702
8116.12 703
8116.97 669
8117.82 749
8118.67 745
8119.52 693
8120.37 656
8121.22 649
8122.07 675
8122.92 736
8123.77 723
8124.63 736
8125.48 732
8126.33 671
8127.18 732
8128.03 649
8128.88 711
8129.73 696
8130.58 703
8131.43 695
8132.28 793
8133.13 767
8133.98 770
8134.83 730
8135.69 711
8136.54 746
8137.39 811
8138.24 769
8139.09 863
8139.94 773
8140.79 764
8141.64 764
8142.50 731
8143.35 768
8144.20 862
8145.05 838
8145.90 758
8146.75 790
8147.61 777
8148.46 674
8149.31 724
8150.16 783
8151.01 817
8151.86 739
8152.72 804
8153.57 818
8154.42 855
8155.27 906
8156.13 958
8156.98 842
8157.83 985
8158.68 826
8159.53 846
8160.39 833
8161.24 758
8162.09 712
8162.94 766
8163.80 802
8164.65 765
8165.50 688
8166.35 680
8167.21 776
8168.06 738
8168.91 699
8169.77 795
8170.62 799
8171.47 668
8172.32 694
8173.18 662
8174.03 705
8174.88 709
8175.74 683
8176.59 757
8177.44 687
8178.30 724
8179.15 687
8180.00 699
8180.86 635
8181.71 631
8182.56 646
8183.42 699
8184.27 630
8185.12 681
8185.98 689
8186.83 635
8187.69 629
8188.54 680
8189.39 642
8190.25 600
8191.10 648
8191.96 698
8192.81 656
8193.66 647
8194.52 656
8195.37 640
8196.23 679
8197.08 650
8197.94 701
8198.79 721
8199.64 688
8200.50 640
8201.35 664
8202.21 704
8203.06 660
8203.92 666
8204.77 617
8205.63 685
8206.48 644
8207.34 690
8208.19 719
8209.05 669
8209.90 651
8210.76 706
8211.61 707
8212.47 704
8213.32 704
8214.18 720
8215.03 650
8215.89 738
8216.74 721
8217.60 816
8218.45 724
8219.31 695
8220.16 735
8221.02 739
8221.87 768
8222.73 834
8223.59 881
8224.44 894
8225.30 859
8226.15 831
8227.01 850
8227.87 776
8228.72 786
8229.58 714
8230.43 771
8231.29 813
8232.15 709
8233.00 656
8233.86 714
8234.71 700
8235.57 704
8236.43 678
8237.28 675
8238.14 694
8239.00 691
8239.85 731
8240.71 656
8241.57 671
8242.42 717
8243.28 673
8244.14 638
8244.99 694
8245.85 659
8246.71 653
8247.56 674
8248.42 716
8249.28 690
8250.13 699
8250.99 735
8251.85 706
8252.71 693
8253.56 593
8254.42 650
8255.28 687
8256.13 671
8256.99 663
8257.85 735
8258.71 673
8259.56 677
8260.42 654
8261.28 653
8262.14 728
8263.00 695
8263.85 658
8264.71 662
8265.57 669
8266.43 650
8267.28 711
8268.14 660
8269.00 668
8269.86 663
8270.72 640
8271.58 642
8272.43 662
8273.29 614
8274.15 624
8275.01 627
8275.87 653
8276.73 665
8277.58 663
8278.44 677
8279.30 640
8280.16 660
8281.02 664
8281.88 639
8282.74 660
8283.59 704
8284.45 687
8285.31 697
8286.17 669
8287.03 668
8287.89 701
8288.75 674
8289.61 710
8290.47 717
8291.33 713
8292.18 687
8293.04 722
8293.90 706
8294.76 687
8295.62 659
8296.48 687
8297.34 677
8298.20 647
8299.06 644
8299.92 710
8300.78 730
8301.64 635
8302.50 706
8303.36 721
8304.22 725
8305.08 682
8305.94 668
8306.80 719
8307.66 724
8308.52 713
8309.38 753
8310.24 716
8311.10 706
8311.96 634
8312.82 627
8313.68 660
8314.54 694
8315.40 671
8316.26 742
8317.12 773
8317.98 690
8318.84 651
8319.70 663
8320.56 647
8321.43 647
8322.29 754
8323.15 642
8324.01 680
8324.87 684
8325.73 716
8326.59 674
8327.45 637
8328.31 714
8329.17 714
8330.04 661
8330.90 698
8331.76 731
8332.62 720
8333.48 690
8334.34 786
8335.20 686
8336.07 723
8336.93 760
8337.79 717
8338.65 685
8339.51 715
8340.37 699
8341.24 698
8342.10 732
8342.96 726
8343.82 678
8344.68 727
8345.54 753
8346.41 714
8347.27 705
8348.13 822
8348.99 741
8349.86 739
8350.72 685
8351.58 825
8352.44 731
8353.31 768
8354.17 816
8355.03 778
8355.89 769
8356.76 683
8357.62 739
8358.48 730
8359.34 795
8360.21 763
8361.07 760
8361.93 725
8362.79 753
8363.66 708
8364.52 783
8365.38 764
8366.25 806
8367.11 738
8367.97 722
8368.84 764
8369.70 848
8370.56 823
8371.43 813
8372.29 776
8373.15 738
8374.02 816
8374.88 831
8375.74 810
8376.61 815
8377.47 863
8378.33 785
8379.20 884
8380.06 874
8380.93 912
8381.79 864
8382.65 924
8383.52 972
8384.38 933
8385.25 897
8386.11 876
8386.97 1018
8387.84 997
8388.70 1004
8389.57 919
8390.43 874
8391.30 901
8392.16 868
8393.02 855
8393.89 851
8394.75 893
8395.62 859
8396.48 950
8397.35 944
8398.21 922
8399.08 917
8399.94 994
8400.81 989
8401.67 965
8402.54 960
8403.40 1001
8404.27 964
8405.13 963
8406.00 979
8406.86 938
8407.73 975
8408.59 1070
8409.46 1116
8410.32 1068
8411.19 1057
8412.05 1040
8412.92 1083
8413.78 1109
8414.65 1077
8415.52 1133
8416.38 1111
8417.25 1122
8418.11 1129
8418.98 1200
8419.84 1138
8420.71 1199
8421.58 1259
8422.44 1280
8423.31 1259
8424.17 1234
8425.04 1342
8425.91 1448
8426.77 1369
8427.64 1425
8428.51 1352
8429.37 1427
8430.24 1452
8431.10 1469
8431.97 1493
8432.84 1458
8433.70 1459
8434.57 1369
8435.44 1511
8436.30 1523
8437.17 1639
8438.04 1762
8438.90 1812
8439.77 1798
8440.64 1942
8441.51 1825
8442.37 1905
8443.24 2054
8444.11 1988
8444.97 2052
8445.84 2068
8446.71 2112
8447.58 2019
8448.44 2062
8449.31 2170
8450.18 2099
8451.04 1957
8451.91 2213
8452.78 2447
8453.65 2897
8454.51 3115
8455.38 3457
8456.25 3930
8457.12 4185
8457.99 4411
8458.85 4421
8459.72 4067
8460.59 3797
8461.46 3784
8462.33 3568
8463.19 3154
8464.06 2881
8464.93 2872
8465.80 2798
8466.67 2992
8467.53 3683
8468.40 4351
8469.27 5313
8470.14 6322
8471.01 6594
8471.88 6748
8472.75 6691
8473.61 5874
8474.48 5116
8475.35 4297
8476.22 3754
8477.09 3107
8477.96 2572
8478.83 2335
8479.70 2144
8480.56 2003
8481.43 1766
8482.30 1736
8483.17 1656
8484.04 1605
8484.91 1610
8485.78 1530
8486.65 1473
8487.52 1438
8488.39 1587
8489.26 1573
8490.13 1452
8491.00 1452
8491.87 1350
8492.73 1389
8493.60 1382
8494.47 1377
8495.34 1439
8496.21 1430
8497.08 1315
8497.95 1323
8498.82 1386
8499.69 1364
8500.56 1360
8501.43 1450
8502.30 1368
8503.17 1388
8504.04 1284
8504.91 1329
8505.78 1269
8506.65 1321
8507.52 1368
8508.39 1467
8509.27 1462
8510.14 1530
8511.01 1456
8511.88 1469
8512.75 1441
8513.62 1328
8514.49 1304
8515.36 1354
8516.23 1274
8517.10 1314
8517.97 1493
8518.84 1420
8519.71 1361
8520.59 1328
8521.46 1374
8522.33 1485
8523.20 1378
8524.07 1420
8524.94 1463
8525.81 1396
8526.68 1392
8527.55 1408
8528.43 1407
8529.30 1463
8530.17 1568
8531.04 1524
8531.91 1481
8532.78 1599
8533.66 1522
8534.53 1493
8535.40 1466
8536.27 1536
8537.14 1573
8538.01 1584
8538.89 1545
8539.76 1562
8540.63 1525
8541.50 1482
8542.38 1597
8543.25 1528
8544.12 1469
8544.99 1394
8545.86 1492
8546.74 1534
8547.61 1453
8548.48 1532
8549.35 1563
8550.23 1428
8551.10 1586
8551.97 1666
8552.84 1719
8553.72 1766
8554.59 1801
8555.46 1884
8556.34 1807
8557.21 1771
8558.08 1597
8558.95 1439
8559.83 1522
8560.70 1448
8561.57 1270
8562.45 1252
8563.32 1245
8564.19 1199
8565.07 1163
8565.94 1131
8566.81 1104
8567.69 1144
8568.56 1079
8569.43 1111
8570.31 1045
8571.18 1036
8572.05 1067
8572.93 1012
8573.80 1083
8574.68 1121
8575.55 1163
8576.42 1053
8577.30 1036
8578.17 1005
8579.05 1018
8579.92 980
8580.79 1036
8581.67 1029
8582.54 1040
8583.42 1012
8584.29 963
8585.16 972
8586.04 993
8586.91 1042
8587.79 1054
8588.66 956
8589.54 990
8590.41 956
8591.29 941
8592.16 939
8593.04 917
8593.91 979
8594.78 1114
8595.66 1045
8596.53 995
8597.41 1082
8598.28 964
8599.16 964
8600.03 1055
8600.91 1150
8601.78 1074
8602.66 1046
8603.54 1038
8604.41 1029
8605.29 1018
8606.16 1073
8607.04 1116
8607.91 1095
8608.79 1100
8609.66 1073
8610.54 1068
8611.41 999
8612.29 1116
8613.17 1095
8614.04 1146
8614.92 1215
8615.79 1184
8616.67 1106
8617.55 1006
8618.42 1055
8619.30 1030
8620.17 1023
8621.05 1069
8621.93 1065
8622.80 1165
8623.68 1218
8624.55 1175
8625.43 1194
8626.31 1210
8627.18 1163
8628.06 1244
8628.94 1268
8629.81 1190
8630.69 1177
8631.57 1121
8632.44 1219
8633.32 1149
8634.20 1072
8635.07 1096
8635.95 1118
8636.83 1074
8637.71 1077
8638.58 1086
8639.46 1095
8640.34 1122
8641.21 1094
8642.09 1197
8642.97 1213
8643.85 1222
8644.72 1190
8645.60 1167
8646.48 1216
8647.35 1158
8648.23 1206
8649.11 1246
8649.99 1196
8650.87 1141
8651.74 1219
8652.62 1278
8653.50 1269
8654.38 1301
8655.25 1294
8656.13 1177
8657.01 1207
8657.89 1232
8658.77 1282
8659.64 1304
8660.52 1284
8661.40 1176
8662.28 1229
8663.16 1266
8664.04 1178
8664.91 1324
8665.79 1307
8666.67 1144
8667.55 1302
8668.43 1287
8669.31 1354
8670.19 1427
8671.06 1441
8671.94 1542
8672.82 1541
8673.70 1684
8674.58 1845
8675.46 1976
8676.34 1753
8677.22 1702
8678.10 1790
8678.97 1683
8679.85 1692
8680.73 1561
8681.61 1494
8682.49 1406
8683.37 1458
8684.25 1549
8685.13 1463
8686.01 1528
8686.89 1537
8687.77 1678
8688.65 1863
8689.53 2105
8690.41 2637
8691.29 3120
8692.17 3522
8693.05 3778
8693.93 4069
8694.81 3880
8695.69 3519
8696.57 3226
8697.45 2818
8698.33 2550
8699.21 2105
8700.09 1815
8700.97 1559
8701.85 1508
8702.73 1295
8703.61 1256
8704.49 1288
8705.37 1175
8706.25 1117
8707.13 1068
8708.01 1014
8708.89 1043
8709.77 1082
8710.65 1108
8711.53 1061
8712.41 986
8713.29 968
8714.17 949
8715.06 985
8715.94 962
8716.82 862
8717.70 876
8718.58 955
8719.46 1018
8720.34 987
8721.22 1028
8722.10 901
8722.99 907
8723.87 951
8724.75 936
8725.63 927
8726.51 1014
8727.39 937
8728.27 1008
8729.16 951
8730.04 1063
8730.92 1226
8731.80 1158
8732.68 1101
8733.56 1120
8734.45 964
8735.33 968
8736.21 944
8737.09 835
8737.97 907
8738.86 971
8739.74 918
8740.62 847
8741.50 922
8742.39 959
8743.27 902
8744.15 917
8745.03 918
8745.92 860
8746.80 979
8747.68 954
8748.56 856
8749.45 997
8750.33 1039
8751.21 1041
8752.09 929
8752.98 905
8753.86 868
8754.74 955
8755.63 990
8756.51 1065
8757.39 1061
8758.27 1111
8759.16 1127
8760.04 1086
8760.92 1136
8761.81 1092
8762.69 1019
8763.57 1048
8764.46 1115
8765.34 988
8766.22 999
8767.11 1023
8767.99 991
8768.88 973
8769.76 1049
8770.64 1020
8771.53 1012
8772.41 1072
8773.29 978
8774.18 1002
8775.06 926
8775.95 954
8776.83 976
8777.71 955
8778.60 881
8779.48 846
8780.37 839
8781.25 875
8782.14 810
8783.02 811
8783.90 851
8784.79 782
8785.67 786
8786.56 796
8787.44 789
8788.33 801
8789.21 853
8790.10 815
8790.98 856
8791.87 847
8792.75 905
8793.64 938
8794.52 942
8795.41 949
8796.29 842
8797.18 851
8798.06 857
8798.95 816
8799.83 806
8800.72 794
8801.60 774
8802.49 716
8803.37 746
8804.26 800
8805.14 768
8806.03 792
8806.91 812
8807.80 728
8808.69 737
8809.57 781
8810.46 721
8811.34 754
8812.23 748
8813.11 748
8814.00 731
8814.89 748
8815.77 810
8816.66 805
8817.54 720
8818.43 725
8819.32 743
8820.20 738
8821.09 808
8821.98 733
8822.86 752
8823.75 700
8824.64 745
8825.52 757
8826.41 747
8827.29 715
8828.18 762
8829.07 758
8829.95 759
8830.84 773
8831.73 792
8832.62 749
8833.50 743
8834.39 730
8835.28 736
8836.16 688
8837.05 720
8837.94 730
8838.82 720
8839.71 711
8840.60 746
8841.49 774
8842.37 717
8843.26 781
8844.15 741
8845.04 729
8845.92 682
8846.81 707
8847.70 751
8848.59 702
8849.47 739
8850.36 713
8851.25 694
8852.14 661
8853.03 681
8853.91 622
8854.80 638
8855.69 705
8856.58 697
8857.47 668
8858.35 673
8859.24 633
8860.13 707
8861.02 663
8861.91 663
8862.79 686
8863.68 682
8864.57 681
8865.46 684
8866.35 654
8867.24 660
8868.13 655
8869.01 597
8869.90 625
8870.79 610
8871.68 588
8872.57 591
8873.46 666
8874.35 658
8875.24 611
8876.13 670
8877.01 634
8877.90 591
8878.79 588
8879.68 619
8880.57 663
8881.46 620
8882.35 612
8883.24 638
8884.13 649
8885.02 669
8885.91 648
8886.80 581
8887.69 625
8888.58 617
8889.47 561
8890.36 640
8891.25 601
8892.14 610
8893.03 571
8893.92 575
8894.81 604
8895.70 574
8896.59 628
8897.48 597
8898.37 618
8899.26 612
8900.15 560
8901.04 589
8901.93 625
8902.82 577
8903.71 586
8904.60 579
8905.49 560
8906.38 587
8907.27 602
8908.16 589
8909.05 535
8909.94 591
8910.83 583
8911.72 635
8912.61 641
8913.51 600
8914.40 596
8915.29 688
8916.18 639
8917.07 620
8917.96 624
8918.85 721
8919.74 643
8920.63 616
8921.53 536
8922.42 536
8923.31 547
8924.20 557
8925.09 488
8925.98 555
8926.87 552
8927.77 595
8928.66 492
8929.55 521
8930.44 552
8931.33 519
8932.22 555
8933.12 597
8934.01 551
8934.90 585
8935.79 552
8936.68 613
8937.58 543
8938.47 556
8939.36 535
8940.25 560
8941.15 549
8942.04 504
8942.93 526
8943.82 528
8944.72 554
8945.61 487
8946.50 549
8947.39 595
8948.29 548
8949.18 555
8950.07 557
8950.96 548
8951.86 627
8952.75 563
8953.64 582
8954.54 562
8955.43 601
8956.32 601
8957.21 593
8958.11 553
8959.00 556
8959.89 492
8960.79 558
8961.68 614
8962.57 560
8963.47 574
8964.36 596
8965.25 627
8966.15 582
8967.04 596
8967.94 665
8968.83 650
8969.72 637
8970.62 595
8971.51 630
8972.40 573
8973.30 558
8974.19 673
8975.09 570
8975.98 516
8976.87 584
8977.77 502
8978.66 533
8979.56 557
8980.45 500
8981.35 514
8982.24 575
8983.13 498
8984.03 511
8984.92 527
8985.82 567
8986.71 522
8987.61 516
8988.50 488
8989.40 585
8990.29 572
8991.19 559
8992.08 553
8992.98 543
8993.87 526
8994.77 536
8995.66 595
8996.56 541
8997.45 571
8998.35 546
8999.24 505
9000.14 544
9001.03 518
9001.93 565
9002.82 549
9003.72 532
9004.61 505
9005.51 438
9006.40 524
9007.30 566
9008.19 473
9009.09 535
9009.99 547
9010.88 476
9011.78 459
9012.67 526
9013.57 518
9014.47 463
9015.36 469
9016.26 537
9017.15 472
9018.05 486
9018.95 544
9019.84 463
9020.74 521
9021.63 484
9022.53 497
9023.43 523
9024.32 543
9025.22 552
9026.12 508
9027.01 472
9027.91 488
9028.81 538
9029.70 527
9030.60 510
9031.50 494
9032.39 568
9033.29 553
9034.19 521
9035.08 512
9035.98 520
9036.88 542
9037.78 536
9038.67 471
9039.57 528
9040.47 533
9041.37 566
9042.26 560
9043.16 524
9044.06 524
9044.95 504
9045.85 487
9046.75 528
9047.65 457
9048.54 419
9049.44 508
9050.34 574
9051.24 560
9052.14 494
9053.03 569
9053.93 562
9054.83 517
9055.73 546
9056.63 595
9057.52 594
9058.42 601
9059.32 519
9060.22 565
9061.12 487
9062.02 533
9062.91 563
9063.81 552
9064.71 506
9065.61 487
9066.51 544
9067.41 537
9068.30 486
9069.20 512
9070.10 501
9071.00 494
9071.90 537
9072.80 533
9073.70 535
9074.60 495
9075.50 493
9076.39 564
9077.29 528
9078.19 483
9079.09 517
9079.99 565
9080.89 504
9081.79 466
9082.69 484
9083.59 525
9084.49 524
9085.39 532
9086.29 545
9087.19 554
9088.09 562
9088.99 600
9089.88 547
9090.78 509
9091.68 488
9092.58 530
9093.48 531
9094.38 463
9095.28 513
9096.18 514
9097.08 559
9097.98 530
9098.88 507
9099.78 497
9100.68 587
9101.59 534
9102.49 504
9103.39 510
9104.29 481
9105.19 546
9106.09 501
9106.99 439
9107.89 453
9108.79 518
9109.69 481
9110.59 472
9111.49 508
9112.39 516
9113.29 544
9114.19 505
9115.09 486
9116.00 500
9116.90 484
9117.80 558
9118.70 518
9119.60 532
9120.50 480
9121.40 500
9122.30 494
9123.21 482
9124.11 472
9125.01 458
9125.91 468
9126.81 524
9127.71 522
9128.61 469
9129.52 496
9130.42 532
9131.32 471
9132.22 510
9133.12 473
9134.02 469
9134.93 465
9135.83 504
9136.73 509
9137.63 471
9138.53 471
9139.44 529
9140.34 508
9141.24 501
9142.14 473
9143.05 510
9143.95 489
9144.85 481
9145.75 534
9146.66 517
9147.56 541
9148.46 522
9149.36 482
9150.27 476
9151.17 493
9152.07 474
9152.97 460
9153.88 512
9154.78 552
9155.68 457
9156.59 484
9157.49 495
9158.39 535
9159.30 503
9160.20 482
9161.10 493
9162.01 505
9162.91 492
9163.81 500
9164.72 496
9165.62 462
9166.52 503
9167.43 456
9168.33 462
9169.23 478
9170.14 537
9171.04 488
9171.94 543
9172.85 528
9173.75 516
9174.66 561
9175.56 532
9176.46 544
9177.37 540
9178.27 534
9179.18 522
9180.08 589
9180.98 551
9181.89 512
9182.79 490
9183.70 553
9184.60 539
9185.51 567
9186.41 531
9187.32 478
9188.22 534
9189.12 544
9190.03 568
9190.93 601
9191.84 529
9192.74 606
9193.65 517
9194.55 532
9195.46 532
9196.36 548
9197.27 569
9198.17 528
9199.08 500
9199.98 552
9200.89 524
9201.79 550
9202.70 525
9203.60 578
9204.51 597
9205.41 575
9206.32 550
9207.23 529
9208.13 490
9209.04 504
9209.94 501
9210.85 492
9211.75 514
9212.66 520
9213.57 596
9214.47 537
9215.38 560
9216.28 573
9217.19 587
9218.10 629
9219.00 657
9219.91 646
9220.81 654
9221.72 612
9222.63 611
9223.53 496
9224.44 522
9225.35 507
9226.25 516
9227.16 527
9228.06 550
9228.97 475
9229.88 477
9230.78 497
9231.69 486
9232.60 521
9233.50 470
9234.41 467
9235.32 495
9236.23 525
9237.13 486
9238.04 439
9238.95 460
9239.85 562
9240.76 539
9241.67 488
9242.57 464
9243.48 453
9244.39 442
9245.30 450
9246.20 463
9247.11 469
9248.02 466
9248.93 462
9249.83 454
9250.74 472
9251.65 504
9252.56 433
9253.47 473
9254.37 428
9255.28 471
9256.19 523
9257.10 488
9258.00 529
9258.91 445
9259.82 482
9260.73 503
9261.64 490
9262.55 409
9263.45 447
9264.36 422
9265.27 488
9266.18 482
9267.09 439
9268.00 474
9268.90 496
9269.81 562
9270.72 464
9271.63 446
9272.54 443
9273.45 512
9274.36 502
9275.27 471
9276.17 421
9277.08 473
9277.99 443
9278.90 466
9279.81 473
9280.72 540
9281.63 483
9282.54 528
9283.45 491
9284.36 468
9285.27 486
9286.17 503
9287.08 518
9287.99 507
9288.90 559
9289.81 498
9290.72 496
9291.63 542
9292.54 602
9293.45 495
9294.36 531
9295.27 569
9296.18 540
9297.09 504
9298.00 485
9298.91 646
9299.82 577
9300.73 561
9301.64 584
9302.55 653
9303.46 613
9304.37 535
9305.28 462
9306.19 575
9307.10 632
9308.01 595
9308.92 591
9309.83 645
9310.74 593
9311.66 525
9312.57 636
9313.48 603
9314.39 536
9315.30 531
9316.21 559
9317.12 543
9318.03 545
9318.94 531
9319.85 485
9320.76 545
9321.68 534
9322.59 502
9323.50 524
9324.41 484
9325.32 510
9326.23 594
9327.14 540
9328.05 484
9328.97 496
9329.88 482
9330.79 478
9331.70 514
9332.61 534
9333.52 475
9334.44 516
9335.35 494
9336.26 544
9337.17 540
9338.08 565
9339.00 546
9339.91 537
9340.82 524
9341.73 514
9342.64 509
9343.56 533
9344.47 510
9345.38 518
9346.29 564
9347.20 556
9348.12 511
9349.03 550
9349.94 590
9350.85 535
9351.77 522
9352.68 499
9353.59 513
9354.51 555
9355.42 508
9356.33 524
9357.24 560
9358.16 534
9359.07 512
9359.98 496
9360.90 539
9361.81 525
9362.72 511
9363.64 557
9364.55 542
9365.46 554
9366.37 614
9367.29 530
9368.20 501
9369.12 544
9370.03 562
9370.94 589
9371.86 627
9372.77 547
9373.68 576
9374.60 557
9375.51 553
9376.42 587
9377.34 586
9378.25 608
9379.17 573
9380.08 607
9380.99 615
9381.91 556
9382.82 571
9383.74 574
9384.65 582
9385.56 602
9386.48 594
9387.39 532
9388.31 584
9389.22 616
9390.14 658
9391.05 741
9391.97 743
9392.88 748
9393.79 718
9394.71 671
9395.62 724
9396.54 733
9397.45 626
9398.37 637
9399.28 621
9400.20 645
9401.11 653
9402.03 639
9402.94 574
9403.86 520
9404.77 551
9405.69 543
9406.60 524
9407.52 614
9408.44 572
9409.35 567
9410.27 575
9411.18 609
9412.10 598
9413.01 624
9413.93 597
9414.84 550
9415.76 578
9416.68 542
9417.59 558
9418.51 598
9419.42 553
9420.34 560
9421.25 516
9422.17 545
9423.09 599
9424.00 562
9424.92 567
9425.84 581
9426.75 621
9427.67 601
9428.58 597
9429.50 604
9430.42 621
9431.33 527
9432.25 560
9433.17 646
9434.08 564
9435.00 603
9435.92 604
9436.83 618
9437.75 628
9438.67 630
9439.58 620
9440.50 585
9441.42 639
9442.33 639
9443.25 651
9444.17 649
9445.09 660
9446.00 578
9446.92 557
9447.84 587
9448.76 675
9449.67 640
9450.59 635
9451.51 703
9452.42 673
9453.34 826
9454.26 852
9455.18 759
9456.10 767
9457.01 743
9457.93 769
9458.85 687
9459.77 576
9460.68 622
9461.60 607
9462.52 630
9463.44 575
9464.36 621
9465.27 596
9466.19 681
9467.11 666
9468.03 583
9468.95 610
9469.87 589
9470.78 631
9471.70 599
9472.62 692
9473.54 617
9474.46 571
9475.38 569
9476.30 586
9477.21 592
9478.13 622
9479.05 621
9479.97 604
9480.89 629
9481.81 569
9482.73 651
9483.65 722
9484.57 645
9485.48 637
9486.40 663
9487.32 613
9488.24 628
9489.16 542
9490.08 663
9491.00 671
9491.92 633
9492.84 634
9493.76 680
9494.68 669
9495.60 653
9496.52 616
9497.44 623
9498.36 648
9499.28 649
9500.20 637
9501.12 636
9502.04 616
9502.96 673
9503.88 635
9504.80 624
9505.72 643
9506.64 654
9507.56 743
9508.48 717
9509.40 597
9510.32 565
9511.24 686
9512.16 689
9513.08 740
9514.00 672
9514.92 679
9515.84 705
9516.76 693
9517.68 679
9518.60 758
9519.52 715
9520.44 709
9521.36 746
9522.29 724
9523.21 718
9524.13 664
9525.05 730
9525.97 719
9526.89 720
9527.81 787
9528.73 811
9529.65 882
9530.58 971
9531.50 1022
9532.42 1072
9533.34 1130
9534.26 1107
9535.18 1152
9536.10 1049
9537.03 959
9537.95 935
9538.87 845
9539.79 902
9540.71 823
9541.63 840
9542.56 792
9543.48 735
9544.40 768
9545.32 713
9546.24 770
9547.17 756
9548.09 738
9549.01 734
9549.93 681
9550.86 690
9551.78 731
9552.70 741
9553.62 761
9554.54 709
9555.47 707
9556.39 731
9557.31 756
9558.23 714
9559.16 767
9560.08 771
9561.00 748
9561.93 731
9562.85 800
9563.77 804
9564.69 642
9565.62 701
9566.54 701
9567.46 731
9568.39 648
9569.31 594
9570.23 619
9571.16 651
9572.08 658
9573.00 705
9573.93 659
9574.85 642
9575.77 647
9576.70 669
9577.62 667
9578.54 621
9579.47 681
9580.39 599
9581.32 605
9582.24 629
9583.16 641
9584.09 625
9585.01 672
9585.93 695
9586.86 668
9587.78 683
9588.71 639
9589.63 641
9590.56 656
9591.48 618
9592.40 608
9593.33 617
9594.25 633
9595.18 670
9596.10 646
9597.03 750
9597.95 701
9598.87 691
9599.80 680
9600.72 652
9601.65 715
9602.57 750
9603.50 707
9604.42 752
9605.35 769
9606.27 722
9607.20 756
9608.12 726
9609.05 769
9609.97 806
9610.90 742
9611.82 749
9612.75 815
9613.67 749
9614.60 742
9615.53 752
9616.45 746
9617.38 797
9618.30 775
9619.23 837
9620.15 806
9621.08 744
9622.00 824
9622.93 828
9623.86 748
9624.78 807
9625.71 779
9626.63 765
9627.56 841
9628.49 877
9629.41 818
9630.34 832
9631.26 828
9632.19 825
9633.12 939
9634.04 980
9634.97 879
9635.90 972
9636.82 974
9637.75 973
9638.67 959
9639.60 915
9640.53 1015
9641.45 956
9642.38 950
9643.31 920
9644.23 1086
9645.16 1085
9646.09 1097
9647.02 1131
9647.94 1222
9648.87 1199
9649.80 1303
9650.72 1258
9651.65 1266
9652.58 1285
9653.50 1197
9654.43 1161
9655.36 1090
9656.29 1060
9657.21 1073
9658.14 1053
9659.07 980
9660.00 994
9660.92 1001
9661.85 952
9662.78 893
9663.71 999
9664.63 1005
9665.56 1041
9666.49 1072
9667.42 958
9668.35 942
9669.27 1006
9670.20 1046
9671.13 1071
9672.06 1030
9672.99 1016
9673.92 1128
9674.84 1052
9675.77 1046
9676.70 1067
9677.63 1107
9678.56 1042
9679.49 1099
9680.41 1136
9681.34 1129
9682.27 1166
9683.20 1189
9684.13 1267
9685.06 1231
9685.99 1172
9686.91 1241
9687.84 1175
9688.77 1226
9689.70 1287
9690.63 1148
9691.56 1244
9692.49 1332
9693.42 1291
9694.35 1292
9695.28 1326
9696.21 1451
9697.13 1605
9698.06 1628
9698.99 1641
9699.92 1759
9700.85 1846
9701.78 1747
9702.71 1655
9703.64 1640
9704.57 1629
9705.50 1469
9706.43 1340
9707.36 1267
9708.29 1146
9709.22 1158
9710.15 1260
9711.08 1178
9712.01 1187
9712.94 1230
9713.87 1266
9714.80 1295
9715.73 1350
9716.66 1289
9717.59 1269
9718.52 1127
9719.45 1227
9720.38 1235
9721.31 1079
9722.24 1101
9723.17 1051
9724.10 1152
9725.04 1074
9725.97 1037
9726.90 1110
9727.83 1015
9728.76 1044
9729.69 1146
9730.62 1111
9731.55 1108
9732.48 1110
9733.41 1080
9734.34 1138
9735.28 1082
9736.21 1045
9737.14 1058
9738.07 1038
9739.00 1075
9739.93 1038
9740.86 963
9741.79 1006
9742.73 1027
9743.66 1021
9744.59 988
9745.52 1020
9746.45 974
9747.38 976
9748.32 963
9749.25 1056
9750.18 983
9751.11 1058
9752.04 1088
9752.98 928
9753.91 915
9754.84 856
9755.77 899
9756.70 935
9757.64 976
9758.57 938
9759.50 981
9760.43 979
9761.37 948
9762.30 915
9763.23 982
9764.16 1077
9765.10 1024
9766.03 1010
9766.96 959
9767.89 1056
9768.83 975
9769.76 1011
9770.69 1028
9771.63 982
9772.56 928
9773.49 966
9774.42 1073
9775.36 1050
9776.29 1082
9777.22 1074
9778.16 1099
9779.09 1072
9780.02 1147
9780.96 1131
9781.89 1117
9782.82 1257
9783.76 1231
9784.69 1233
9785.62 1188
9786.56 1105
9787.49 1088
9788.42 1079
9789.36 1026
9790.29 961
9791.23 1005
9792.16 945
9793.09 998
9794.03 939
9794.96 991
9795.90 1033
9796.83 1101
9797.76 1082
9798.70 1058
9799.63 1093
9800.57 1112
9801.50 1089
9802.44 1008
9803.37 1017
9804.30 856
9805.24 870
9806.17 826
9807.11 803
9808.04 829
9808.98 779
9809.91 821
9810.85 787
9811.78 778
9812.72 775
9813.65 892
9814.59 873
9815.52 760
9816.46 782
9817.39 772
9818.33 800
9819.26 819
9820.20 808
9821.13 816
9822.07 768
9823.00 760
9823.94 830
9824.87 757
9825.81 711
9826.74 810
9827.68 763
9828.62 757
9829.55 806
9830.49 775
9831.42 743
9832.36 754
9833.29 723
9834.23 710
9835.17 790
9836.10 683
9837.04 712
9837.97 680
9838.91 705
9839.85 735
9840.78 759
9841.72 760
9842.66 756
9843.59 747
9844.53 825
9845.46 835
9846.40 787
9847.34 809
9848.27 819
9849.21 758
9850.15 733
9851.08 800
9852.02 848
9852.96 777
9853.89 797
9854.83 770
9855.77 754
9856.71 859
9857.64 823
9858.58 756
9859.52 798
9860.45 797
9861.39 833
9862.33 784
9863.26 797
9864.20 780
9865.14 777
9866.08 762
9867.01 715
9867.95 704
9868.89 733
9869.83 729
9870.76 734
9871.70 760
9872.64 758
9873.58 740
9874.52 690
9875.45 723
9876.39 718
9877.33 742
9878.27 802
9879.21 768
9880.14 754
9881.08 704
9882.02 730
9882.96 735
9883.90 768
9884.83 742
9885.77 725
9886.71 729
9887.65 674
9888.59 698
9889.53 679
9890.46 675
9891.40 691
9892.34 685
9893.28 721
9894.22 643
9895.16 641
9896.10 653
9897.04 669
9897.98 673
9898.91 682
9899.85 634
9900.79 684
9901.73 704
9902.67 631
9903.61 605
9904.55 616
9905.49 677
9906.43 725
9907.37 789
9908.31 764
9909.25 738
9910.19 645
9911.12 743
9912.06 745
9913.00 679
9913.94 685
9914.88 665
9915.82 681
9916.76 665
9917.70 693
9918.64 749
9919.58 721
9920.52 739
9921.46 738
9922.40 767
9923.34 833
9924.28 1015
9925.22 1077
9926.16 1143
9927.10 1249
9928.04 1298
9928.98 1262
9929.92 1196
9930.87 1126
9931.81 1080
9932.75 946
9933.69 828
9934.63 868
9935.57 816
9936.51 739
9937.45 757
9938.39 732
9939.33 714
9940.27 651
9941.21 726
9942.15 706
9943.10 715
9944.04 677
9944.98 679
9945.92 710
9946.86 658
9947.80 689
9948.74 598
9949.68 569
9950.63 594
9951.57 654
9952.51 590
9953.45 653
9954.39 604
9955.33 568
9956.27 593
9957.22 596
9958.16 630
9959.10 585
9960.04 557
9960.98 624
9961.93 593
9962.87 557
9963.81 593
9964.75 564
9965.69 629
9966.64 599
9967.58 546
9968.52 605
9969.46 677
9970.41 576
9971.35 537
9972.29 529
9973.23 536
9974.18 564
9975.12 547
9976.06 502
9977.00 521
9977.95 602
9978.89 594
9979.83 547
9980.77 488
9981.72 565
9982.66 562
9983.60 588
9984.55 578
9985.49 581
9986.43 566
9987.38 591
9988.32 641
9989.26 616
9990.21 606
9991.15 599
9992.09 575
9993.04 532
9993.98 575
9994.92 616
9995.87 595
9996.81 585
9997.75 580
9998.70 516
9999.64 590
10000.58 581
10001.53 548
10002.47 621
10003.42 593
10004.36 539
10005.30 561
10006.25 550
10007.19 551
10008.14 568
10009.08 549
10010.02 552
10010.97 578
10011.91 591
10012.86 541
10013.80 563
10014.75 599
10015.69 532
10016.64 537
10017.58 574
10018.52 661
10019.47 551
10020.41 521
10021.36 517
10022.30 547
10023.25 511
10024.19 532
10025.14 521
10026.08 582
10027.03 590
10027.97 541
10028.92 554
10029.86 555
10030.81 550
10031.75 542
10032.70 531
10033.64 523
10034.59 508
10035.54 542
10036.48 543
10037.43 569
10038.37 520
10039.32 537
10040.26 522
10041.21 515
10042.15 512
10043.10 510
10044.05 569
10044.99 542
10045.94 532
10046.88 525
10047.83 554
10048.78 469
10049.72 511
10050.67 548
10051.61 517
10052.56 529
10053.51 466
10054.45 531
10055.40 491
10056.35 572
10057.29 526
10058.24 579
10059.19 578
10060.13 589
10061.08 508
10062.03 582
10062.97 565
10063.92 564
10064.87 497
10065.81 468
10066.76 509
10067.71 529
10068.65 467
10069.60 471
10070.55 520
10071.49 472
10072.44 519
10073.39 487
10074.34 498
10075.28 482
10076.23 446
10077.18 510
10078.13 554
10079.07 497
10080.02 527
10080.97 516
10081.92 530
10082.86 510
10083.81 455
10084.76 537
10085.71 507
10086.66 500
10087.60 483
10088.55 460
10089.50 507
10090.45 543
10091.39 480
10092.34 506
10093.29 493
10094.24 449
10095.19 490
10096.14 518
10097.08 581
10098.03 548
10098.98 508
10099.93 460
10100.88 469
10101.83 499
10102.78 545
10103.72 564
10104.67 589
10105.62 531
10106.57 543
10107.52 510
10108.47 446
10109.42 489
10110.37 495
10111.31 485
10112.26 507
10113.21 493
10114.16 470
10115.11 552
10116.06 500
10117.01 481
10117.96 502
10118.91 512
10119.86 480
10120.81 514
10121.76 498
10122.71 496
10123.66 448
10124.61 488
10125.55 476
10126.50 467
10127.45 449
10128.40 456
10129.35 477
10130.30 488
10131.25 480
10132.20 515
10133.15 519
10134.10 487
10135.05 491
10136.00 553
10136.95 562
10137.90 514
10138.85 482
10139.81 445
10140.76 503
10141.71 528
10142.66 543
10143.61 471
10144.56 504
10145.51 519
10146.46 496
10147.41 527
10148.36 507
10149.31 564
10150.26 510
10151.21 508
10152.16 493
10153.11 493
10154.07 517
10155.02 519
10155.97 492
10156.92 464
10157.87 489
10158.82 492
10159.77 504
10160.72 522
10161.68 572
10162.63 566
10163.58 526
10164.53 569
10165.48 574
10166.43 486
10167.38 573
10168.34 609
10169.29 576
10170.24 512
10171.19 537
10172.14 603
10173.10 538
10174.05 555
10175.00 646
10175.95 581
10176.90 567
10177.86 611
10178.81 600
10179.76 551
10180.71 556
10181.66 524
10182.62 573
10183.57 623
10184.52 532
10185.47 572
10186.43 611
10187.38 602
10188.33 594
10189.28 622
10190.24 641
10191.19 670
10192.14 646
10193.10 642
10194.05 625
10195.00 680
10195.95 650
10196.91 608
10197.86 625
10198.81 671
10199.77 690
10200.72 682
10201.67 711
10202.63 702
10203.58 703
10204.53 718
10205.49 766
10206.44 787
10207.39 800
10208.35 796
10209.30 786
10210.25 737
10211.21 717
10212.16 726
10213.12 687
10214.07 613
10215.02 546
10215.98 605
10216.93 656
10217.88 625
10218.84 605
10219.79 628
10220.75 663
10221.70 649
10222.66 645
10223.61 581
10224.56 585
10225.52 599
10226.47 615
10227.43 610
10228.38 590
10229.34 588
10230.29 623
10231.25 678
10232.20 734
10233.15 716
10234.11 814
10235.06 865
10236.02 824
10236.97 906
10237.93 807
10238.88 772
10239.84 815
10240.79 757
10241.75 660
10242.70 657
10243.66 687
10244.61 641
10245.57 599
10246.53 584
10247.48 575
10248.44 602
10249.39 624
10250.35 613
10251.30 603
10252.26 551
10253.21 542
10254.17 485
10255.13 563
10256.08 556
10257.04 540
10257.99 570
10258.95 513
10259.90 466
10260.86 471
10261.82 518
10262.77 529
10263.73 542
10264.69 548
10265.64 559
10266.60 482
10267.55 514
10268.51 490
10269.47 457
10270.42 516
10271.38 510
10272.34 526
10273.29 468
10274.25 479
10275.21 511
10276.16 498
10277.12 531
10278.08 520
10279.03 527
10279.99 516
10280.95 536
10281.90 528
10282.86 443
10283.82 471
10284.78 539
10285.73 548
10286.69 490
10287.65 477
10288.60 501
10289.56 489
10290.52 514
10291.48 516
10292.43 501
10293.39 507
10294.35 483
10295.31 475
10296.26 421
10297.22 458
10298.18 493
10299.14 469
10300.10 459
10301.05 436
10302.01 525
10302.97 542
10303.93 464
10304.89 450
10305.84 510
10306.80 450
10307.76 474
10308.72 461
10309.68 457
10310.63 445
10311.59 437
10312.55 498
10313.51 453
10314.47 491
10315.43 509
10316.39 530
10317.34 518
10318.30 483
10319.26 450
10320.22 478
10321.18 484
10322.14 451
10323.10 451
10324.06 458
10325.02 482
10325.97 471
10326.93 536
10327.89 509
10328.85 454
10329.81 493
10330.77 510
10331.73 517
10332.69 470
10333.65 489
10334.61 515
10335.57 465
10336.53 459
10337.49 477
10338.45 454
10339.41 503
10340.37 476
10341.32 495
10342.28 449
10343.24 489
10344.20 493
10345.16 510
10346.12 502
10347.08 490
10348.04 506
10349.00 523
10349.96 453
10350.92 494
10351.89 438
10352.85 484
10353.81 472
10354.77 473
10355.73 432
10356.69 455
10357.65 432
10358.61 407
10359.57 415
10360.53 435
10361.49 425
10362.45 375
10363.41 414
10364.37 446
10365.33 387
10366.29 465
10367.25 416
10368.22 432
10369.18 444
10370.14 447
10371.10 460
10372.06 431
10373.02 399
10373.98 421
10374.94 455
10375.91 447
10376.87 419
10377.83 445
10378.79 478
10379.75 441
10380.71 416
10381.67 430
10382.64 427
10383.60 455
10384.56 423
10385.52 420
10386.48 439
10387.45 489
10388.41 418
10389.37 440
10390.33 442
10391.29 434
10392.26 478
10393.22 449
10394.18 421
10395.14 446
10396.10 473
10397.07 453
10398.03 460
10398.99 434
10399.95 489
10400.92 450
10401.88 525
10402.84 458
10403.80 450
10404.77 486
10405.73 500
10406.69 517
10407.66 567
10408.62 505
10409.58 487
10410.54 518
10411.51 522
10412.47 513
10413.43 561
10414.40 594
10415.36 640
10416.32 601
10417.29 611
10418.25 714
10419.21 701
10420.18 691
10421.14 704
10422.10 691
10423.07 649
10424.03 621
10424.99 552
10425.96 528
10426.92 490
10427.89 464
10428.85 510
10429.81 502
10430.78 422
10431.74 436
10432.70 471
10433.67 423
10434.63 420
10435.60 406
10436.56 448
10437.53 544
10438.49 441
10439.45 405
10440.42 409
10441.38 421
10442.35 444
10443.31 464
10444.28 443
10445.24 438
10446.21 408
10447.17 474
10448.13 424
10449.10 442
10450.06 450
10451.03 427
10451.99 436
10452.96 446
10453.92 452
10454.89 450
10455.85 432
10456.82 428
10457.78 426
10458.75 469
10459.71 487
10460.68 390
10461.65 411
10462.61 404
10463.58 438
10464.54 426
10465.51 416
10466.47 438
10467.44 415
10468.40 373
10469.37 398
10470.34 432
10471.30 390
10472.27 447
10473.23 420
10474.20 428
10475.16 393
10476.13 420
10477.10 429
10478.06 424
10479.03 433
10480.00 438
10480.96 403
10481.93 411
10482.89 420
10483.86 468
10484.83 471
10485.79 450
10486.76 411
10487.73 417
10488.69 436
10489.66 459
10490.63 424
10491.59 411
10492.56 451
10493.53 466
10494.49 494
10495.46 492
10496.43 502
10497.39 418
10498.36 418
10499.33 414
10500.30 426
10501.26 409
10502.23 470
10503.20 469
10504.16 430
10505.13 499
10506.10 470
10507.07 478
10508.03 514
10509.00 474
10509.97 484
10510.94 445
10511.90 489
10512.87 507
10513.84 506
10514.81 386
10515.78 453
10516.74 459
10517.71 458
10518.68 432
10519.65 427
10520.62 456
10521.58 450
10522.55 456
10523.52 487
10524.49 471
10525.46 470
10526.42 457
10527.39 503
10528.36 463
10529.33 467
10530.30 461
10531.27 411
10532.24 434
10533.20 439
10534.17 419
10535.14 433
10536.11 458
10537.08 466
10538.05 473
10539.02 407
10539.99 470
10540.95 410
10541.92 414
10542.89 391
10543.86 472
10544.83 455
10545.80 478
10546.77 446
10547.74 408
10548.71 447
10549.68 527
10550.65 536
10551.62 524
10552.59 506
10553.56 479
10554.53 482
10555.49 572
10556.46 555
10557.43 563
10558.40 655
10559.37 698
10560.34 711
10561.31 766
10562.28 759
10563.25 730
10564.22 747
10565.19 747
10566.16 644
10567.13 593
10568.10 577
10569.07 555
10570.05 456
10571.02 506
10571.99 529
10572.96 499
10573.93 478
10574.90 466
10575.87 465
10576.84 492
10577.81 500
10578.78 485
10579.75 539
10580.72 514
10581.69 512
10582.66 478
10583.63 453
10584.61 480
10585.58 480
10586.55 474
10587.52 483
10588.49 504
10589.46 487
10590.43 470
10591.40 506
10592.38 528
10593.35 467
10594.32 530
10595.29 580
10596.26 512
10597.23 476
10598.20 521
10599.18 541
10600.15 532
10601.12 470
10602.09 467
10603.06 477
10604.03 477
10605.01 449
10605.98 423
10606.95 435
10607.92 431
10608.89 458
10609.87 439
10610.84 492
10611.81 467
10612.78 441
10613.76 471
10614.73 452
10615.70 461
10616.67 444
10617.65 415
10618.62 405
10619.59 424
10620.56 482
10621.54 495
10622.51 542
10623.48 501
10624.45 460
10625.43 437
10626.40 477
10627.37 476
10628.35 497
10629.32 476
10630.29 499
10631.27 498
10632.24 529
10633.21 438
10634.19 485
10635.16 521
10636.13 519
10637.11 534
10638.08 609
10639.05 632
10640.03 632
10641.00 586
10641.97 601
10642.95 590
10643.92 552
10644.89 498
10645.87 536
10646.84 448
10647.82 474
10648.79 473
10649.76 440
10650.74 433
10651.71 483
10652.69 475
10653.66 448
10654.63 503
10655.61 419
10656.58 378
10657.56 411
10658.53 469
10659.51 457
10660.48 417
10661.46 460
10662.43 477
10663.40 433
10664.38 466
10665.35 449
10666.33 441
10667.30 467
10668.28 455
10669.25 422
10670.23 423
10671.20 420
10672.18 441
10673.15 423
10674.13 388
10675.10 440
10676.08 466
10677.05 464
10678.03 446
10679.00 483
10679.98 395
10680.96 465
10681.93 502
10682.91 481
10683.88 477
10684.86 436
10685.83 419
10686.81 420
10687.78 469
10688.76 432
10689.74 387
10690.71 414
10691.69 445
10692.66 400
10693.64 413
10694.62 417
10695.59 394
10696.57 445
10697.54 392
10698.52 384
10699.50 378
10700.47 395
10701.45 429
10702.43 407
10703.40 383
10704.38 389
10705.36 408
10706.33 457
10707.31 436
10708.29 448
10709.26 435
10710.24 474
10711.22 396
10712.19 428
10713.17 439
10714.15 406
10715.12 418
10716.10 381
10717.08 455
10718.05 407
10719.03 357
10720.01 371
10720.99 437
10721.96 415
10722.94 393
10723.92 406
10724.90 401
10725.87 428
10726.85 400
10727.83 380
10728.81 422
10729.78 378
10730.76 385
10731.74 392
10732.72 391
10733.69 412
10734.67 415
10735.65 407
10736.63 399
10737.61 449
10738.58 421
10739.56 415
10740.54 430
10741.52 413
10742.50 414
10743.47 396
10744.45 404
10745.43 366
10746.41 414
10747.39 479
10748.37 393
10749.35 401
10750.32 405
10751.30 416
10752.28 394
10753.26 374
10754.24 380
10755.22 350
10756.20 392
10757.18 436
10758.15 414
10759.13 447
10760.11 417
10761.09 408
10762.07 404
10763.05 406
10764.03 354
10765.01 394
10765.99 429
10766.97 401
10767.95 500
10768.93 374
10769.91 383
10770.88 414
10771.86 449
10772.84 442
10773.82 409
10774.80 424
10775.78 392
10776.76 464
10777.74 493
10778.72 502
10779.70 498
10780.68 474
10781.66 454
10782.64 415
10783.62 446
10784.60 498
10785.58 430
10786.56 365
10787.54 436
10788.52 442
10789.50 411
10790.48 389
10791.47 425
10792.45 371
10793.43 400
10794.41 411
10795.39 390
10796.37 343
10797.35 375
10798.33 416
10799.31 413
10800.29 387
10801.27 421
10802.25 418
10803.23 418
10804.22 367
10805.20 407
10806.18 366
10807.16 386
10808.14 371
10809.12 423
10810.10 429
10811.08 390
10812.07 401
10813.05 387
10814.03 407
10815.01 395
10815.99 379
10816.97 404
10817.95 377
10818.94 422
10819.92 373
10820.90 392
10821.88 419
10822.86 398
10823.85 406
10824.83 386
10825.81 388
10826.79 441
10827.77 435
10828.76 458
10829.74 408
10830.72 448
10831.70 450
10832.68 376
10833.67 382
10834.65 410
10835.63 427
10836.61 449
10837.60 424
10838.58 423
10839.56 446
10840.55 460
10841.53 435
10842.51 442
10843.49 458
10844.48 454
10845.46 479
10846.44 481
10847.43 415
10848.41 431
10849.39 470
10850.37 469
10851.36 433
10852.34 427
10853.32 456
10854.31 489
10855.29 435
10856.27 466
10857.26 463
10858.24 498
10859.22 469
10860.21 496
10861.19 451
10862.18 440
10863.16 437
10864.14 443
10865.13 481
10866.11 428
10867.09 454
10868.08 472
10869.06 392
10870.05 422
10871.03 488
10872.01 495
10873.00 500
10873.98 488
10874.97 480
10875.95 503
10876.94 574
10877.92 471
10878.90 486
10879.89 493
10880.87 516
10881.86 504
10882.84 505
10883.83 555
10884.81 502
10885.80 583
10886.78 521
10887.77 541
10888.75 595
10889.74 604
10890.72 559
10891.71 522
10892.69 557
10893.68 628
10894.66 532
10895.65 527
10896.63 510
10897.62 511
10898.60 600
10899.59 546
10900.57 606
10901.56 594
10902.54 539
10903.53 554
10904.52 602
10905.50 585
10906.49 641
10907.47 581
10908.46 614
10909.44 660
10910.43 607
10911.42 644
10912.40 634
10913.39 652
10914.37 632
10915.36 661
10916.35 641
10917.33 643
10918.32 673
10919.31 677
10920.29 645
10921.28 627
10922.26 623
10923.25 708
10924.24 674
10925.22 659
10926.21 656
10927.20 657
10928.18 686
10929.17 670
10930.16 654
10931.14 635
10932.13 633
10933.12 685
10934.10 736
10935.09 695
10936.08 723
10937.07 711
10938.05 734
10939.04 703
10940.03 809
10941.01 777
10942.00 814
10942.99 786
10943.98 740
10944.96 787
10945.95 723
10946.94 767
10947.93 798
10948.91 867
10949.90 795
10950.89 863
10951.88 902
10952.86 978
10953.85 1022
10954.84 1035
10955.83 1069
10956.82 1224
10957.80 1280
10958.79 1263
10959.78 1276
10960.77 1210
10961.76 1218
10962.75 1141
10963.73 1079
10964.72 1023
10965.71 1023
10966.70 960
10967.69 1024
10968.68 872
10969.66 868
10970.65 889
10971.64 903
10972.63 942
10973.62 846
10974.61 881
10975.60 900
10976.58 935
10977.57 886
10978.56 846
10979.55 805
10980.54 960
10981.53 917
10982.52 960
10983.51 919
10984.50 873
10985.49 923
10986.48 996
10987.47 988
10988.45 1005
10989.44 999
10990.43 1023
10991.42 1060
10992.41 1023
10993.40 1078
10994.39 1277
10995.38 1339
10996.37 1526
10997.36 1694
10998.35 1696
10999.34 1818
11000.33 1806
11001.32 1833
11002.31 1708
11003.30 1630
11004.29 1535
11005.28 1363
11006.27 1261
11007.26 1108
11008.25 1083
11009.24 976
11010.23 965
11011.22 943
11012.21 827
11013.20 810
11014.19 845
11015.18 822
11016.18 834
11017.17 794
11018.16 755
11019.15 759
11020.14 729
11021.13 739
11022.12 735
11023.11 776
11024.10 779
11025.09 807
11026.08 707
11027.08 683
11028.07 657
11029.06 739
11030.05 680
11031.04 689
11032.03 733
11033.02 690
11034.01 671
11035.01 699
11036.00 683
11036.99 611
11037.98 664
11038.97 667
11039.96 645
11040.96 622
11041.95 641
11042.94 679
11043.93 685
11044.92 673
11045.92 625
11046.91 607
11047.90 645
11048.89 592
11049.88 634
11050.88 582
11051.87 585
11052.86 630
11053.85 602
11054.85 628
11055.84 622
11056.83 543
11057.82 590
11058.82 591
11059.81 584
11060.80 565
11061.79 625
11062.79 618
11063.78 568
11064.77 591
11065.76 566
11066.76 527
11067.75 612
11068.74 616
11069.74 569
11070.73 571
11071.72 591
11072.72 567
11073.71 629
11074.70 629
11075.70 595
11076.69 602
11077.68 595
11078.68 666
11079.67 639
11080.66 573
11081.66 611
11082.65 639
11083.64 620
11084.64 596
11085.63 576
11086.62 569
11087.62 537
11088.61 576
11089.61 524
11090.60 542
11091.59 589
11092.59 543
11093.58 536
11094.58 616
11095.57 598
11096.57 545
11097.56 561
11098.55 534
11099.55 553
11100.54 560
11101.54 624
11102.53 570
11103.53 501
11104.52 508
11105.52 547
11106.51 486
11107.51 519
11108.50 502
11109.49 509
11110.49 528
11111.48 521
11112.48 529
11113.47 554
11114.47 565
11115.46 526
11116.46 569
11117.46 569
11118.45 582
11119.45 558
11120.44 541
11121.44 486
11122.43 588
11123.43 593
11124.42 547
11125.42 442
11126.41 483
11127.41 594
11128.41 628
11129.40 568
11130.40 530
11131.39 568
11132.39 593
11133.38 567
11134.38 526
11135.38 537
11136.37 493
11137.37 534
11138.36 539
11139.36 532
11140.36 532
11141.35 564
11142.35 577
11143.35 568
11144.34 548
11145.34 507
11146.34 501
11147.33 510
11148.33 508
11149.32 504
11150.32 537
11151.32 550
11152.31 496
11153.31 485
11154.31 508
11155.31 501
11156.30 478
11157.30 464
11158.30 498
11159.29 452
11160.29 470
11161.29 451
11162.28 457
11163.28 475
11164.28 485
11165.28 513
11166.27 513
11167.27 500
11168.27 484
11169.27 506
11170.26 476
11171.26 490
11172.26 452
11173.26 490
11174.25 454
11175.25 468
11176.25 435
11177.25 409
11178.25 455
11179.24 489
11180.24 504
11181.24 436
11182.24 463
11183.24 439
11184.23 482
11185.23 467
11186.23 444
11187.23 454
11188.23 449
11189.23 410
11190.22 433
11191.22 484
11192.22 449
11193.22 507
11194.22 470
11195.22 515
11196.22 486
11197.21 482
11198.21 410
11199.21 454
11200.21 486
11201.21 454
11202.21 439
11203.21 457
11204.21 512
11205.21 489
11206.21 487
11207.21 495
11208.20 459
11209.20 467
11210.20 464
11211.20 487
11212.20 515
11213.20 418
11214.20 433
11215.20 417
11216.20 490
11217.20 462
11218.20 457
11219.20 439
11220.20 447
11221.20 450
11222.20 444
11223.20 463
11224.20 464
11225.20 450
11226.20 448
11227.20 411
11228.20 421
11229.20 408
11230.20 396
11231.20 428
11232.20 419
11233.20 462
11234.20 475
11235.20 442
11236.20 429
11237.20 437
11238.20 402
11239.20 436
11240.20 496
11241.20 479
11242.21 440
11243.21 457
11244.21 494
11245.21 460
11246.21 429
11247.21 499
11248.21 445
11249.21 462
11250.21 417
11251.21 483
11252.22 443
11253.22 456
11254.22 489
11255.22 447
11256.22 440
11257.22 441
11258.22 476
11259.23 545
11260.23 466
11261.23 459
11262.23 471
11263.23 449
11264.23 493
11265.24 466
11266.24 459
11267.24 454
11268.24 511
11269.24 482
11270.25 455
11271.25 455
11272.25 487
11273.25 505
11274.25 490
11275.26 538
11276.26 483
11277.26 512
11278.26 600
11279.27 595
11280.27 627
11281.27 593
11282.27 569
11283.28 591
11284.28 492
11285.28 520
11286.28 498
11287.29 468
11288.29 463
11289.29 494
11290.29 485
11291.30 461
11292.30 467
11293.30 465
11294.31 503
11295.31 413
11296.31 420
11297.32 448
11298.32 477
11299.32 512
11300.33 521
11301.33 474
11302.33 506
11303.34 478
11304.34 483
11305.34 485
11306.35 509
11307.35 518
11308.35 579
11309.36 559
11310.36 568
11311.37 607
11312.37 636
11313.37 663
11314.38 659
11315.38 603
11316.39 581
11317.39 608
11318.39 536
11319.40 530
11320.40 545
11321.41 511
11322.41 454
11323.42 448
11324.42 453
11325.42 457
11326.43 463
11327.43 460
11328.44 485
11329.44 468
11330.45 440
11331.45 468
11332.46 477
11333.46 464
11334.47 489
11335.47 488
11336.48 479
11337.48 513
11338.49 460
11339.49 499
11340.50 517
11341.50 499
11342.51 481
11343.51 471
11344.52 469
11345.52 491
11346.53 495
11347.53 498
11348.54 489
11349.55 456
11350.55 409
11351.56 434
11352.56 475
11353.57 473
11354.57 451
11355.58 432
11356.59 503
11357.59 488
11358.60 428
11359.60 448
11360.61 483
11361.62 461
11362.62 440
11363.63 459
11364.63 450
11365.64 402
11366.65 426
11367.65 433
11368.66 407
11369.67 408
11370.67 408
11371.68 465
11372.69 442
11373.69 433
11374.70 441
11375.71 439
11376.71 425
11377.72 445
11378.73 449
11379.73 442
11380.74 384
11381.75 403
11382.75 433
11383.76 440
11384.77 412
11385.78 410
11386.78 436
11387.79 463
11388.80 405
11389.80 400
11390.81 410
11391.82 423
11392.83 398
11393.83 433
11394.84 443
11395.85 433
11396.86 448
11397.86 426
11398.87 454
11399.88 460
11400.89 392
11401.90 437
11402.90 447
11403.91 438
11404.92 394
11405.93 430
11406.94 386
11407.94 391
11408.95 397
11409.96 401
11410.97 459
11411.98 450
11412.99 455
11413.99 389
11415.00 421
11416.01 422
11417.02 448
11418.03 396
11419.04 411
11420.04 374
11421.05 421
11422.06 390
11423.07 407
11424.08 395
11425.09 432
11426.10 382
11427.11 432
11428.12 373
11429.13 349
11430.13 364
11431.14 397
11432.15 387
11433.16 375
11434.17 375
11435.18 385
11436.19 401
11437.20 397
11438.21 373
11439.22 340
11440.23 419
11441.24 434
11442.25 423
11443.26 392
11444.27 410
11445.28 396
11446.29 414
11447.30 397
11448.31 350
11449.32 451
11450.33 431
11451.34 377
11452.35 352
11453.36 373
11454.37 417
11455.38 434
11456.39 427
11457.40 434
11458.41 410
11459.42 398
11460.43 412
11461.44 381
11462.45 402
11463.46 416
11464.47 405
11465.48 432
11466.49 398
11467.50 414
11468.51 491
11469.52 417
11470.54 411
11471.55 365
11472.56 427
11473.57 414
11474.58 389
11475.59 413
11476.60 353
11477.61 397
11478.62 415
11479.64 392
11480.65 366
11481.66 389
11482.67 411
11483.68 421
11484.69 408
11485.70 342
11486.72 381
11487.73 423
11488.74 348
11489.75 352
11490.76 394
11491.77 403
11492.79 448
11493.80 400
11494.81 403
11495.82 431
11496.83 428
11497.85 411
11498.86 388
11499.87 353
11500.88 370
11501.90 354
11502.91 348
11503.92 372
11504.93 417
11505.95 391
11506.96 414
11507.97 403
11508.98 366
11510.00 381
11511.01 378
11512.02 381
11513.03 373
11514.05 369
11515.06 397
11516.07 444
11517.09 431
11518.10 421
11519.11 390
11520.12 417
11521.14 426
11522.15 392
11523.16 411
11524.18 380
11525.19 421
11526.20 349
11527.22 383
11528.23 407
11529.24 448
11530.26 382
11531.27 388
11532.28 397
11533.30 412
11534.31 416
11535.33 462
11536.34 490
11537.35 416
11538.37 387
11539.38 412
11540.40 403
11541.41 408
11542.42 374
11543.44 426
11544.45 405
11545.47 424
11546.48 425
11547.49 413
11548.51 473
11549.52 423
11550.54 415
11551.55 434
11552.57 444
11553.58 444
11554.60 407
11555.61 454
11556.63 435
11557.64 448
11558.65 445
11559.67 436
11560.68 464
11561.70 492
11562.71 513
11563.73 493
11564.74 508
11565.76 528
11566.77 504
11567.79 467
11568.81 495
11569.82 492
11570.84 495
11571.85 530
11572.87 504
11573.88 526
11574.90 550
11575.91 486
11576.93 544
11577.94 543
11578.96 593
11579.98 535
11580.99 583
11582.01 568
11583.02 607
11584.04 635
11585.05 609
11586.07 643
11587.09 617
11588.10 661
11589.12 643
11590.14 664
11591.15 667
11592.17 752
11593.18 841
11594.20 903
11595.22 992
11596.23 1171
11597.25 1279
11598.27 1327
11599.28 1334
11600.30 1393
11601.32 1320
11602.33 1341
11603.35 1129
11604.37 962
11605.38 834
11606.40 785
11607.42 746
11608.43 684
11609.45 585
11610.47 595
11611.49 611
11612.50 581
11613.52 573
11614.54 582
11615.55 518
11616.57 544
11617.59 530
11618.61 491
11619.62 505
11620.64 497
11621.66 449
11622.68 492
11623.69 486
11624.71 504
11625.73 486
11626.75 483
11627.77 451
11628.78 451
11629.80 436
11630.82 421
11631.84 500
11632.85 482
11633.87 453
11634.89 450
11635.91 432
11636.93 424
11637.95 438
11638.96 453
11639.98 407
11641.00 427
11642.02 432
11643.04 414
11644.06 452
11645.07 399
11646.09 390
11647.11 429
11648.13 410
11649.15 384
11650.17 346
11651.19 343
11652.21 390
11653.23 408
11654.24 424
11655.26 407
11656.28 438
11657.30 466
11658.32 417
11659.34 374
11660.36 390
11661.38 398
11662.40 384
11663.42 421
11664.44 432
11665.46 441
11666.48 400
11667.49 389
11668.51 387
11669.53 386
11670.55 419
11671.57 446
11672.59 396
11673.61 440
11674.63 430
11675.65 457
11676.67 436
11677.69 492
11678.71 487
11679.73 456
11680.75 476
11681.77 469
11682.79 406
11683.81 440
11684.83 402
11685.85 446
11686.88 453
11687.90 458
11688.92 422
11689.94 434
11690.96 439
11691.98 438
11693.00 438
11694.02 435
11695.04 406
11696.06 399
11697.08 454
11698.10 417
11699.12 415
11700.14 411
11701.17 414
11702.19 449
11703.21 440
11704.23 400
11705.25 400
11706.27 377
11707.29 387
11708.31 387
11709.34 410
11710.36 421
11711.38 442
11712.40 414
11713.42 381
11714.44 408
11715.46 393
11716.49 396
11717.51 348
11718.53 368
11719.55 386
11720.57 435
11721.60 371
11722.62 395
11723.64 388
11724.66 384
11725.68 380
11726.71 394
11727.73 402
11728.75 412
11729.77 405
11730.80 367
11731.82 362
11732.84 328
11733.86 365
11734.88 387
11735.91 370
11736.93 408
11737.95 392
11738.98 399
11740.00 415
11741.02 334
11742.04 353
11743.07 406
11744.09 371
11745.11 358
11746.14 397
11747.16 390
11748.18 411
11749.20 411
11750.23 406
11751.25 371
11752.27 398
11753.30 411
11754.32 431
11755.34 363
11756.37 434
11757.39 380
11758.41 392
11759.44 357
11760.46 359
11761.49 342
11762.51 376
11763.53 378
11764.56 388
11765.58 362
11766.60 366
11767.63 384
11768.65 385
11769.68 371
11770.70 415
11771.72 377
11772.75 346
11773.77 351
11774.80 347
11775.82 424
11776.85 402
11777.87 365
11778.90 339
11779.92 401
11780.94 355
11781.97 326
11782.99 423
11784.02 362
11785.04 384
11786.07 379
11787.09 385
11788.12 371
11789.14 358
11790.17 380
11791.19 381
11792.22 387
11793.24 367
11794.27 376
11795.29 403
11796.32 417
11797.34 416
11798.37 380
11799.39 341
11800.42 375
11801.44 412
11802.47 410
11803.49 339
11804.52 378
11805.55 399
11806.57 430
11807.60 432
11808.62 410
11809.65 382
11810.67 370
11811.70 429
11812.73 377
11813.75 399
11814.78 372
11815.80 421
11816.83 406
11817.86 314
11818.88 322
11819.91 337
11820.94 393
11821.96 371
11822.99 402
11824.01 398
11825.04 418
11826.07 421
11827.09 447
11828.12 446
11829.15 406
11830.17 372
11831.20 413
11832.23 391
11833.25 389
11834.28 384
11835.31 380
11836.33 354
11837.36 413
11838.39 382
11839.42 440
11840.44 444
11841.47 392
11842.50 366
11843.52 409
11844.55 440
11845.58 459
11846.61 380
11847.63 376
11848.66 394
11849.69 426
11850.72 422
11851.74 439
11852.77 405
11853.80 435
11854.83 407
11855.85 428
11856.88 409
11857.91 429
11858.94 442
11859.97 448
11860.99 415
11862.02 417
11863.05 442
11864.08 455
11865.11 410
11866.13 443
11867.16 439
11868.19 433
11869.22 459
11870.25 443
11871.28 415
11872.30 423
11873.33 465
11874.36 449
11875.39 436
11876.42 466
11877.45 522
11878.48 453
11879.51 478
11880.53 474
11881.56 496
11882.59 450
11883.62 471
11884.65 441
11885.68 498
11886.71 507
11887.74 457
11888.77 478
11889.80 506
11890.83 483
11891.85 466
11892.88 488
11893.91 524
11894.94 485
11895.97 480
11897.00 566
11898.03 566
11899.06 575
11900.09 580
11901.12 578
11902.15 637
11903.18 600
11904.21 585
11905.24 600
11906.27 569
11907.30 558
11908.33 508
11909.36 501
11910.39 542
11911.42 599
11912.45 586
11913.48 542
11914.51 529
11915.54 578
11916.57 567
11917.60 552
11918.63 574
11919.66 577
11920.69 539
11921.73 537
11922.76 538
11923.79 600
11924.82 638
11925.85 649
11926.88 678
11927.91 772
11928.94 806
11929.97 824
11931.00 860
11932.03 797
11933.07 806
11934.10 802
11935.13 818
11936.16 728
11937.19 621
11938.22 591
11939.25 603
11940.28 614
11941.32 566
11942.35 535
11943.38 537
11944.41 530
11945.44 516
11946.47 479
11947.51 460
11948.54 446
11949.57 482
11950.60 469
11951.63 486
11952.66 474
11953.70 456
11954.73 437
11955.76 399
11956.79 414
11957.83 482
11958.86 461
11959.89 417
11960.92 401
11961.95 422
11962.99 454
11964.02 475
11965.05 439
11966.08 459
11967.12 446
11968.15 457
11969.18 480
11970.22 500
11971.25 456
11972.28 449
11973.31 493
11974.35 519
11975.38 504
11976.41 462
11977.45 443
11978.48 481
11979.51 484
11980.55 471
11981.58 447
11982.61 453
11983.64 434
11984.68 441
11985.71 474
11986.75 480
11987.78 412
11988.81 417
11989.85 478
11990.88 464
11991.91 448
11992.95 410
11993.98 435
11995.01 477
11996.05 519
11997.08 447
11998.12 499
11999.15 466
12000.18 477
12001.22 442
12002.25 465
12003.29 474
12004.32 465
12005.35 502
12006.39 488
12007.42 493
12008.46 506
12009.49 464
12010.53 459
12011.56 550
12012.60 558
12013.63 496
12014.67 504
12015.70 500
12016.73 567
12017.77 570
12018.80 574
12019.84 548
12020.87 541
12021.91 569
12022.94 558
12023.98 549
12025.01 545
12026.05 472
12027.08 513
12028.12 505
12029.15 509
12030.19 498
12031.23 476
12032.26 519
12033.30 451
12034.33 447
12035.37 438
12036.40 501
12037.44 452
12038.47 446
12039.51 436
12040.55 457
12041.58 436
12042.62 481
12043.65 479
12044.69 470
12045.73 427
12046.76 448
12047.80 441
12048.83 453
12049.87 474
12050.91 490
12051.94 469
12052.98 437
12054.01 405
12055.05 438
12056.09 460
12057.12 413
12058.16 442
12059.20 440
12060.23 460
12061.27 478
12062.31 465
12063.34 484
12064.38 465
12065.42 423
12066.45 445
12067.49 466
12068.53 457
12069.57 465
12070.60 440
12071.64 495
12072.68 471
12073.71 485
12074.75 473
12075.79 518
12076.83 426
12077.86 469
12078.90 475
12079.94 471
12080.98 412
12082.01 418
12083.05 467
12084.09 454
12085.13 477
12086.16 425
12087.20 459
12088.24 478
12089.28 435
12090.32 437
12091.35 425
12092.39 424
12093.43 473
12094.47 454
12095.51 436
12096.54 430
12097.58 501
12098.62 552
12099.66 524
12100.70 481
12101.74 476
12102.77 508
12103.81 513
12104.85 470
12105.89 457
12106.93 514
12107.97 475
12109.01 464
12110.04 467
12111.08 445
12112.12 394
12113.16 410
12114.20 467
12115.24 374
12116.28 402
12117.32 387
12118.36 425
12119.39 408
12120.43 421
12121.47 399
12122.51 395
12123.55 407
12124.59 379
12125.63 363
12126.67 443
12127.71 412
12128.75 368
12129.79 358
12130.83 395
12131.87 358
12132.91 390
12133.95 368
12134.99 377
12136.03 373
12137.07 383
12138.11 389
12139.15 371
12140.19 368
12141.23 403
12142.27 334
12143.31 375
12144.35 339
12145.39 327
12146.43 332
12147.47 362
12148.51 355
12149.55 366
12150.59 342
12151.63 327
12152.67 343
12153.71 405
12154.75 363
12155.79 396
12156.83 364
12157.88 338
12158.92 337
12159.96 327
12161.00 359
12162.04 358
12163.08 360
12164.12 375
12165.16 392
12166.20 328
12167.24 358
12168.29 380
12169.33 354
12170.37 400
12171.41 380
12172.45 367
12173.49 379
12174.53 337
12175.58 345
12176.62 341
12177.66 346
12178.70 337
12179.74 340
12180.78 355
12181.83 349
12182.87 399
12183.91 342
12184.95 346
12185.99 340
12187.04 337
12188.08 337
12189.12 384
12190.16 350
12191.20 370
12192.25 407
12193.29 341
12194.33 361
12195.37 347
12196.42 373
12197.46 364
12198.50 341
12199.54 380
12200.59 363
12201.63 372
12202.67 371
12203.72 341
12204.76 352
12205.80 390
12206.84 336
12207.89 360
12208.93 321
12209.97 360
12211.02 389
12212.06 406
12213.10 333
12214.15 359
12215.19 369
12216.23 314
12217.28 325
12218.32 385
12219.36 385
12220.41 375
12221.45 378
12222.49 414
12223.54 386
12224.58 410
12225.62 394
12226.67 371
12227.71 351
12228.76 354
12229.80 377
12230.84 408
12231.89 353
12232.93 383
12233.98 399
12235.02 384
12236.06 382
12237.11 366
12238.15 377
12239.20 398
12240.24 395
12241.29 380
12242.33 374
12243.37 393
12244.42 369
12245.46 368
12246.51 358
12247.55 378
12248.60 380
12249.64 366
12250.69 337
12251.73 343
12252.78 352
12253.82 359
12254.87 377
12255.91 331
12256.96 352
12258.00 354
12259.05 358
12260.09 363
12261.14 316
12262.18 345
12263.23 345
12264.27 338
12265.32 338
12266.36 334
12267.41 305
12268.45 333
12269.50 335
12270.55 335
12271.59 306
12272.64 341
12273.68 325
12274.73 367
12275.77 291
12276.82 296
12277.87 369
12278.91 377
12279.96 350
12281.00 306
12282.05 356
12283.10 312
12284.14 310
12285.19 331
12286.24 310
12287.28 326
12288.33 304
12289.38 361
12290.42 348
12291.47 306
12292.51 350
12293.56 356
12294.61 358
12295.65 314
12296.70 317
12297.75 348
12298.80 309
12299.84 317
12300.89 303
12301.94 346
12302.98 346
12304.03 316
12305.08 295
12306.12 323
12307.17 334
12308.22 377
12309.27 348
12310.31 380
12311.36 400
12312.41 338
12313.46 359
12314.50 355
12315.55 369
12316.60 387
12317.65 365
12318.69 346
12319.74 321
12320.79 335
12321.84 343
12322.88 332
12323.93 351
12324.98 363
12326.03 290
12327.08 315
12328.12 306
12329.17 286
12330.22 319
12331.27 335
12332.32 352
12333.37 319
12334.41 302
12335.46 321
12336.51 344
12337.56 306
12338.61 308
12339.66 355
12340.71 349
12341.75 348
12342.80 312
12343.85 315
12344.90 345
12345.95 346
12347.00 356
12348.05 370
12349.10 353
12350.15 354
12351.19 342
12352.24 335
12353.29 352
12354.34 336
12355.39 318
12356.44 328
12357.49 314
12358.54 315
12359.59 306
12360.64 352
12361.69 328
12362.74 376
12363.79 360
12364.84 345
12365.89 320
12366.94 310
12367.99 348
12369.04 398
12370.09 361
12371.14 351
12372.18 356
12373.24 372
12374.29 330
12375.34 323
12376.39 356
12377.44 369
12378.49 331
12379.54 384
12380.59 332
12381.64 345
12382.69 385
12383.74 342
12384.79 359
12385.84 334
12386.89 406
12387.94 388
12388.99 378
12390.04 341
12391.09 398
12392.14 380
12393.19 385
12394.24 372
12395.30 406
12396.35 364
12397.40 331
12398.45 341
12399.50 366
12400.55 361
12401.60 358
12402.65 384
12403.70 393
12404.76 418
12405.81 387
12406.86 380
12407.91 390
12408.96 363
12410.01 401
12411.07 402
12412.12 335
12413.17 350
12414.22 356
12415.27 361
12416.32 409
12417.38 360
12418.43 406
12419.48 398
12420.53 452
12421.58 393
12422.64 383
12423.69 362
12424.74 405
12425.79 381
12426.84 403
12427.90 372
12428.95 411
12430.00 433
12431.05 405
12432.11 359
12433.16 374
12434.21 430
12435.26 407
12436.32 408
12437.37 412
12438.42 430
12439.48 335
12440.53 393
12441.58 403
12442.63 375
12443.69 371
12444.74 389
12445.79 373
12446.85 404
12447.90 404
12448.95 435
12450.01 368
12451.06 413
12452.11 388
12453.17 408
12454.22 419
12455.27 420
12456.33 423
12457.38 428
12458.43 432
12459.49 384
12460.54 429
12461.60 399
12462.65 436
12463.70 422
12464.76 413
12465.81 365
12466.86 395
12467.92 424
12468.97 402
12470.03 470
12471.08 440
12472.14 504
12473.19 475
12474.24 497
12475.30 474
12476.35 496
12477.41 534
12478.46 527
12479.52 512
12480.57 522
12481.63 476
12482.68 585
12483.73 619
12484.79 552
12485.84 540
12486.90 601
12487.95 692
12489.01 710
12490.06 841
12491.12 936
12492.17 941
12493.23 983
12494.28 1061
12495.34 1044
12496.39 977
12497.45 978
12498.51 981
12499.56 857
12500.62 760
12501.67 679
12502.73 681
12503.78 671
12504.84 575
12505.89 545
12506.95 548
12508.01 531
12509.06 461
12510.12 462
12511.17 498
12512.23 511
12513.28 537
12514.34 507
12515.40 456
12516.45 421
12517.51 431
12518.56 462
12519.62 461
12520.68 446
12521.73 406
12522.79 473
12523.85 453
12524.90 407
12525.96 426
12527.02 413
12528.07 400
12529.13 417
12530.19 472
12531.24 456
12532.30 471
12533.36 372
12534.41 422
12535.47 448
12536.53 378
12537.58 422
12538.64 417
12539.70 441
12540.75 398
12541.81 400
12542.87 389
12543.93 440
12544.98 434
12546.04 390
12547.10 425
12548.16 358
12549.21 397
12550.27 399
12551.33 498
12552.39 445
12553.44 467
12554.50 453
12555.56 461
12556.62 464
12557.67 451
12558.73 455
12559.79 471
12560.85 520
12561.91 484
12562.96 483
12564.02 497
12565.08 441
12566.14 460
12567.20 501
12568.26 518
12569.31 580
12570.37 562
12571.43 571
12572.49 576
12573.55 615
12574.61 560
12575.66 551
12576.72 539
12577.78 610
12578.84 569
12579.90 504
12580.96 492
12582.02 514
12583.08 499
12584.13 495
12585.19 532
12586.25 548
12587.31 564
12588.37 533
12589.43 549
12590.49 539
12591.55 583
12592.61 579
12593.67 552
12594.73 568
12595.79 492
12596.85 456
12597.91 506
12598.96 494
12600.02 502
12601.08 508
12602.14 482
12603.20 461
12604.26 461
12605.32 442
12606.38 452
12607.44 449
12608.50 461
12609.56 431
12610.62 434
12611.68 466
12612.74 459
12613.80 452
12614.86 447
12615.92 475
12616.98 490
12618.04 439
12619.10 423
12620.17 452
12621.23 439
12622.29 450
12623.35 455
12624.41 426
12625.47 426
12626.53 406
12627.59 397
12628.65 407
12629.71 396
12630.77 404
12631.83 419
12632.89 419
12633.96 439
12635.02 401
12636.08 378
12637.14 419
12638.20 410
12639.26 420
12640.32 428
12641.38 481
12642.45 424
12643.51 431
12644.57 454
12645.63 451
12646.69 401
12647.75 452
12648.81 393
12649.88 407
12650.94 426
12652.00 461
12653.06 436
12654.12 493
12655.19 498
12656.25 467
12657.31 454
12658.37 496
12659.43 459
12660.50 438
12661.56 471
12662.62 471
12663.68 487
12664.75 455
12665.81 407
12666.87 442
12667.93 426
12668.99 437
12670.06 465
12671.12 440
12672.18 455
12673.25 454
12674.31 450
12675.37 468
12676.43 421
12677.50 454
12678.56 425
12679.62 409
12680.69 413
12681.75 450
12682.81 430
12683.87 423
12684.94 450
12686.00 435
12687.06 495
12688.13 445
12689.19 433
12690.25 420
12691.32 466
12692.38 434
12693.45 407
12694.51 405
12695.57 438
12696.64 414
12697.70 469
12698.76 451
12699.83 414
12700.89 397
12701.95 451
12703.02 409
12704.08 390
12705.15 477
12706.21 435
12707.28 410
12708.34 407
12709.40 465
12710.47 434
12711.53 443
12712.60 433
12713.66 413
12714.73 415
12715.79 425
12716.85 460
12717.92 422
12718.98 406
12720.05 423
12721.11 431
12722.18 412
12723.24 386
12724.31 422
12725.37 428
12726.44 417
12727.50 448
12728.57 412
12729.63 424
12730.70 421
12731.76 426
12732.83 362
12733.89 367
12734.96 402
12736.02 398
12737.09 420
12738.15 358
12739.22 402
12740.29 393
12741.35 363
12742.42 345
12743.48 364
12744.55 408
12745.61 386
12746.68 409
12747.74 378
12748.81 331
12749.88 361
12750.94 385
12752.01 382
12753.07 360
12754.14 372
12755.21 334
12756.27 339
12757.34 381
12758.41 360
12759.47 397
12760.54 388
12761.60 390
12762.67 364
12763.74 350
12764.80 322
12765.87 374
12766.94 358
12768.00 384
12769.07 397
12770.14 390
12771.20 363
12772.27 311
12773.34 373
12774.40 364
12775.47 382
12776.54 377
12777.61 352
12778.67 340
12779.74 385
12780.81 367
12781.87 370
12782.94 387
12784.01 397
12785.08 350
12786.14 333
12787.21 381
12788.28 348
12789.35 337
12790.41 335
12791.48 407
12792.55 380
12793.62 416
12794.69 373
12795.75 359
12796.82 365
12797.89 373
12798.96 379
12800.02 365
12801.09 331
12802.16 353
12803.23 369
12804.30 333
12805.37 395
12806.43 379
12807.50 384
12808.57 392
12809.64 358
12810.71 342
12811.78 378
12812.84 369
12813.91 402
12814.98 407
12816.05 432
12817.12 398
12818.19 371
12819.26 407
12820.33 432
12821.39 374
12822.46 352
12823.53 352
12824.60 337
12825.67 327
12826.74 346
12827.81 366
12828.88 387
12829.95 347
12831.02 326
12832.09 389
12833.16 411
12834.22 373
12835.29 341
12836.36 350
12837.43 371
12838.50 270
12839.57 347
12840.64 340
12841.71 351
12842.78 315
12843.85 378
12844.92 368
12845.99 338
12847.06 312
12848.13 322
12849.20 311
12850.27 339
12851.34 346
12852.41 352
12853.48 334
12854.55 314
12855.62 279
12856.69 334
12857.76 332
12858.83 297
12859.90 349
12860.97 305
12862.05 335
12863.12 322
12864.19 349
12865.26 296
12866.33 311
12867.40 352
12868.47 312
12869.54 314
12870.61 324
12871.68 310
12872.75 330
12873.82 311
12874.90 328
12875.97 315
12877.04 309
12878.11 304
12879.18 308
12880.25 331
12881.32 284
12882.40 341
12883.47 316
12884.54 319
12885.61 293
12886.68 304
12887.75 327
12888.82 288
12889.90 322
12890.97 300
12892.04 349
12893.11 300
12894.18 338
12895.26 304
12896.33 310
12897.40 288
12898.47 320
12899.54 306
12900.62 282
12901.69 291
12902.76 295
12903.83 293
12904.91 274
12905.98 297
12907.05 316
12908.12 365
12909.20 335
12910.27 314
12911.34 335
12912.41 329
12913.49 266
12914.56 283
12915.63 277
12916.71 288
12917.78 275
12918.85 302
12919.92 314
12921.00 313
12922.07 364
12923.14 299
12924.22 312
12925.29 318
12926.36 314
12927.44 313
12928.51 323
12929.58 301
12930.66 326
12931.73 286
12932.80 326
12933.88 332
12934.95 299
12936.02 299
12937.10 348
12938.17 350
12939.25 319
12940.32 288
12941.39 337
12942.47 368
12943.54 291
12944.62 356
12945.69 295
12946.76 314
12947.84 319
12948.91 311
12949.99 298
12951.06 336
12952.14 283
12953.21 320
12954.28 313
12955.36 278
12956.43 273
12957.51 301
12958.58 306
12959.66 345
12960.73 365
12961.81 321
12962.88 285
12963.96 298
12965.03 366
12966.11 346
12967.18 357
12968.26 293
12969.33 311
12970.41 324
12971.48 339
12972.56 324
12973.63 357
12974.71 339
12975.78 293
12976.86 324
12977.93 335
12979.01 343
12980.08 318
12981.16 334
12982.23 328
12983.31 361
12984.39 342
12985.46 385
12986.54 306
12987.61 360
12988.69 333
12989.77 321
12990.84 344
12991.92 298
12992.99 294
12994.07 360
12995.15 349
12996.22 351
12997.30 348
12998.37 362
12999.45 364
13000.53 335
13001.60 325
13002.68 326
13003.76 361
13004.83 342
13005.91 372
13006.99 361
13008.06 314
13009.14 339
13010.22 300
13011.29 368
13012.37 303
13013.45 311
13014.52 309
13015.60 344
13016.68 349
13017.75 381
13018.83 387
13019.91 401
13020.99 356
13022.06 334
13023.14 328
13024.22 291
13025.30 351
13026.37 355
13027.45 379
13028.53 343
13029.61 375
13030.68 382
13031.76 389
13032.84 376
13033.92 336
13034.99 336
13036.07 389
13037.15 332
13038.23 317
13039.31 323
13040.38 321
13041.46 346
13042.54 307
13043.62 325
13044.70 326
13045.77 395
13046.85 351
13047.93 375
13049.01 327
13050.09 322
13051.17 339
13052.24 376
13053.32 393
13054.40 354
13055.48 329
13056.56 328
13057.64 342
13058.72 310
13059.80 329
13060.87 286
13061.95 289
13063.03 319
13064.11 361
13065.19 276
13066.27 303
13067.35 318
13068.43 344
13069.51 336
13070.59 339
13071.67 305
13072.74 320
13073.82 329
13074.90 347
13075.98 349
13077.06 284
13078.14 335
13079.22 301
13080.30 323
13081.38 290
13082.46 320
13083.54 338
13084.62 296
13085.70 264
13086.78 307
13087.86 298
13088.94 335
13090.02 324
13091.10 268
13092.18 308
13093.26 331
13094.34 351
13095.42 316
13096.50 314
13097.58 284
13098.66 349
13099.74 306
13100.82 312
13101.90 336
13102.98 318
13104.07 316
13105.15 281
13106.23 320
13107.31 312
13108.39 348
13109.47 294
13110.55 293
13111.63 270
13112.71 293
13113.79 307
13114.87 298
13115.96 283
13117.04 274
13118.12 274
13119.20 266
13120.28 278
13121.36 351
13122.44 320
13123.52 311
13124.61 275
13125.69 301
13126.77 307
13127.85 301
13128.93 329
13130.01 277
13131.10 300
13132.18 338
13133.26 348
13134.34 301
13135.42 280
13136.51 272
13137.59 299
13138.67 332
13139.75 286
13140.83 282
13141.92 266
13143.00 292
13144.08 284
13145.16 285
13146.25 285
13147.33 293
13148.41 295
13149.49 325
13150.58 315
13151.66 323
13152.74 293
13153.82 325
13154.91 264
13155.99 264
13157.07 302
13158.15 303
13159.24 288
13160.32 291
13161.40 308
13162.49 308
13163.57 286
13164.65 276
13165.74 261
13166.82 265
13167.90 289
13168.99 284
13170.07 277
13171.15 299
13172.24 277
13173.32 296
13174.40 322
13175.49 334
13176.57 271
13177.65 308
13178.74 326
13179.82 325
13180.91 323
13181.99 330
13183.07 299
13184.16 302
13185.24 270
13186.32 282
13187.41 291
13188.49 281
13189.58 289
13190.66 334
13191.75 307
13192.83 331
13193.91 373
13195.00 290
13196.08 311
13197.17 325
13198.25 335
13199.34 348
13200.42 333
13201.51 321
13202.59 328
13203.68 336
13204.76 304
13205.85 316
13206.93 312
13208.01 302
13209.10 306
13210.18 332
13211.27 340
13212.36 325
13213.44 273
13214.53 293
13215.61 305
13216.70 327
13217.78 287
13218.87 307
13219.95 310
13221.04 303
13222.12 298
13223.21 310
13224.29 282
13225.38 334
13226.47 313
13227.55 265
13228.64 301
13229.72 308
13230.81 303
13231.89 297
13232.98 322
13234.07 252
13235.15 318
13236.24 293
13237.33 361
13238.41 328
13239.50 322
13240.58 304
13241.67 331
13242.76 302
13243.84 304
13244.93 310
13246.02 310
13247.10 300
13248.19 306
13249.28 352
13250.36 326
13251.45 318
13252.54 282
13253.62 280
13254.71 333
13255.80 316
13256.88 313
13257.97 301
13259.06 308
13260.14 356
13261.23 354
13262.32 302
13263.41 310
13264.49 317
13265.58 342
13266.67 319
13267.76 332
13268.84 353
13269.93 371
13271.02 354
13272.11 305
13273.19 315
13274.28 334
13275.37 322
13276.46 310
13277.54 347
13278.63 327
13279.72 335
13280.81 335
13281.90 352
13282.98 311
13284.07 355
13285.16 339
13286.25 368
13287.34 330
13288.42 304
13289.51 326
13290.60 344
13291.69 283
13292.78 363
13293.87 368
13294.95 371
13296.04 323
13297.13 364
13298.22 357
13299.31 328
13300.40 384
13301.49 369
13302.58 360
13303.66 365
13304.75 334
13305.84 368
13306.93 348
13308.02 346
13309.11 363
13310.20 380
13311.29 395
13312.38 382
13313.47 330
13314.55 378
13315.64 357
13316.73 373
13317.82 313
13318.91 307
13320.00 306
13321.09 385
13322.18 361
13323.27 329
13324.36 365
13325.45 355
13326.54 329
13327.63 338
13328.72 323
13329.81 364
13330.90 377
13331.99 352
13333.08 357
13334.17 335
13335.26 386
13336.35 357
13337.44 367
13338.53 341
13339.62 337
13340.71 370
13341.80 373
13342.89 327
13343.98 363
13345.07 398
13346.16 427
13347.25 410
13348.35 387
13349.44 388
13350.53 381
13351.62 386
13352.71 361
13353.80 414
13354.89 365
13355.98 355
13357.07 372
13358.16 399
13359.26 415
13360.35 367
13361.44 397
13362.53 490
13363.62 438
13364.71 422
13365.80 453
13366.89 424
13367.99 457
13369.08 394
13370.17 433
13371.26 372
13372.35 393
13373.44 414
13374.54 415
13375.63 407
13376.72 359
13377.81 394
13378.90 396
13380.00 387
13381.09 354
13382.18 379
13383.27 348
13384.36 357
13385.46 336
13386.55 333
13387.64 394
13388.73 358
13389.83 335
13390.92 363
13392.01 355
13393.10 346
13394.20 349
13395.29 357
13396.38 328
13397.47 314
13398.57 350
13399.66 330
13400.75 324
13401.84 333
13402.94 363
13404.03 324
13405.12 344
13406.22 324
13407.31 349
13408.40 371
13409.50 373
13410.59 371
13411.68 380
13412.78 323
13413.87 346
13414.96 367
13416.06 374
13417.15 396
13418.24 348
13419.34 346
13420.43 320
13421.52 334
13422.62 325
13423.71 350
13424.81 350
13425.90 359
13426.99 377
13428.09 407
13429.18 339
13430.27 340
13431.37 361
13432.46 351
13433.56 348
13434.65 343
13435.75 373
13436.84 363
13437.93 383
13439.03 363
13440.12 363
13441.22 363
13442.31 365
13443.41 338
13444.50 355
13445.60 367
13446.69 396
13447.79 405
13448.88 377
13449.98 378
13451.07 348
13452.17 349
13453.26 361
13454.36 378
13455.45 366
13456.55 351
13457.64 406
13458.74 385
13459.83 385
13460.93 339
13462.02 363
13463.12 394
13464.21 401
13465.31 335
13466.40 391
13467.50 416
13468.59 374
13469.69 414
13470.79 410
13471.88 385
13472.98 430
13474.07 406
13475.17 374
13476.27 365
13477.36 384
13478.46 377
13479.55 396
13480.65 408
13481.75 420
13482.84 407
13483.94 404
13485.03 428
13486.13 385
13487.23 395
13488.32 449
13489.42 430
13490.52 405
13491.61 420
13492.71 488
13493.81 519
13494.90 487
13496.00 449
13497.10 497
13498.19 477
13499.29 486
13500.39 521
13501.48 500
13502.58 486
13503.68 460
13504.77 464
13505.87 457
13506.97 445
13508.07 472
13509.16 418
13510.26 409
13511.36 421
13512.46 465
13513.55 441
13514.65 412
13515.75 392
13516.85 426
13517.94 425
13519.04 377
13520.14 366
13521.24 369
13522.33 361
13523.43 326
13524.53 346
13525.63 329
13526.73 343
13527.82 328
13528.92 388
13530.02 366
13531.12 360
13532.22 354
13533.31 372
13534.41 427
13535.51 314
13536.61 335
13537.71 341
13538.81 392
13539.90 363
13541.00 363
13542.10 350
13543.20 306
13544.30 321
13545.40 329
13546.50 391
13547.60 345
13548.69 318
13549.79 392
13550.89 374
13551.99 374
13553.09 329
13554.19 323
13555.29 330
13556.39 314
13557.49 292
13558.59 324
13559.69 339
13560.78 295
13561.88 364
13562.98 338
13564.08 339
13565.18 310
13566.28 287
13567.38 321
13568.48 336
13569.58 309
13570.68 331
13571.78 327
13572.88 317
13573.98 310
13575.08 314
13576.18 314
13577.28 308
13578.38 307
13579.48 346
13580.58 316
13581.68 340
13582.78 352
13583.88 328
13584.98 302
13586.08 334
13587.18 321
13588.28 334
13589.38 318
13590.48 355
13591.59 375
13592.69 368
13593.79 340
13594.89 362
13595.99 366
13597.09 381
13598.19 318
13599.29 294
13600.39 355
13601.49 367
13602.59 349
13603.69 370
13604.80 307
13605.90 295
13607.00 288
13608.10 333
13609.20 383
13610.30 345
13611.40 361
13612.51 325
13613.61 323
13614.71 331
13615.81 360
13616.91 352
13618.01 358
13619.11 323
13620.22 325
13621.32 351
13622.42 361
13623.52 331
13624.62 329
13625.73 304
13626.83 356
13627.93 320
13629.03 308
13630.13 320
13631.24 325
13632.34 346
13633.44 318
13634.54 340
13635.65 348
13636.75 320
13637.85 352
13638.95 326
13640.06 342
13641.16 335
13642.26 359
13643.36 287
13644.47 355
13645.57 321
13646.67 338
13647.78 322
13648.88 305
13649.98 330
13651.08 330
13652.19 333
13653.29 313
13654.39 329
13655.50 307
13656.60 319
13657.70 311
13658.81 299
13659.91 301
13661.01 341
13662.12 301
13663.22 295
13664.32 337
13665.43 365
13666.53 325
13667.63 356
13668.74 333
13669.84 329
13670.95 315
13672.05 329
13673.15 326
13674.26 343
13675.36 380
13676.47 344
13677.57 367
13678.67 313
13679.78 338
13680.88 359
13681.99 354
13683.09 339
13684.20 325
13685.30 328
13686.40 306
13687.51 319
13688.61 304
13689.72 347
13690.82 340
13691.93 322
13693.03 347
13694.14 345
13695.24 351
13696.35 357
13697.45 338
13698.56 369
13699.66 339
13700.77 347
13701.87 341
13702.98 354
13704.08 319
13705.19 298
13706.29 332
13707.40 342
13708.50 393
13709.61 396
13710.71 408
13711.82 333
13712.92 349
13714.03 373
13715.14 405
13716.24 389
13717.35 368
13718.45 373
13719.56 371
13720.66 364
13721.77 349
13722.88 366
13723.98 429
13725.09 403
13726.19 443
13727.30 442
13728.41 429
13729.51 425
13730.62 407
13731.73 420
13732.83 388
13733.94 368
13735.04 429
13736.15 447
13737.26 395
13738.36 422
13739.47 425
13740.58 423
13741.68 422
13742.79 451
13743.90 436
13745.00 415
13746.11 459
13747.22 446
13748.32 438
13749.43 442
13750.54 440
13751.65 467
13752.75 477
13753.86 468
13754.97 461
13756.07 509
13757.18 569
13758.29 527
13759.40 548
13760.50 555
13761.61 565
13762.72 614
13763.83 614
13764.93 633
13766.04 626
13767.15 688
13768.26 712
13769.37 729
13770.47 727
13771.58 718
13772.69 746
13773.80 733
13774.91 730
13776.01 716
13777.12 708
13778.23 678
13779.34 646
13780.45 606
13781.55 563
13782.66 558
13783.77 545
13784.88 487
13785.99 532
13787.10 523
13788.20 497
13789.31 482
13790.42 483
13791.53 520
13792.64 452
13793.75 438
13794.86 468
13795.97 454
13797.07 485
13798.18 488
13799.29 436
13800.40 485
13801.51 430
13802.62 425
13803.73 426
13804.84 433
13805.95 466
13807.06 448
13808.17 406
13809.28 388
13810.39 419
13811.49 408
13812.60 433
13813.71 430
13814.82 435
13815.93 451
13817.04 420
13818.15 433
13819.26 445
13820.37 392
13821.48 437
13822.59 390
13823.70 364
13824.81 404
13825.92 425
13827.03 410
13828.14 413
13829.25 442
13830.36 432
13831.47 386
13832.58 381
13833.69 412
13834.80 412
13835.92 411
13837.03 421
13838.14 414
13839.25 411
13840.36 418
13841.47 429
13842.58 425
13843.69 422
13844.80 402
13845.91 424
13847.02 447
13848.13 416
13849.24 452
13850.36 450
13851.47 424
13852.58 422
13853.69 471
13854.80 454
13855.91 455
13857.02 464
13858.13 514
13859.25 528
13860.36 500
13861.47 486
13862.58 501
13863.69 514
13864.80 512
13865.91 487
13867.03 491
13868.14 461
13869.25 453
13870.36 480
13871.47 477
13872.59 454
13873.70 474
13874.81 474
13875.92 468
13877.03 489
13878.15 477
13879.26 421
13880.37 440
13881.48 481
13882.60 466
13883.71 470
13884.82 456
13885.93 458
13887.05 482
13888.16 501
13889.27 504
13890.38 490
13891.50 472
13892.61 490
13893.72 466
13894.83 501
13895.95 477
13897.06 460
13898.17 467
13899.29 503
13900.40 476
13901.51 466
13902.63 479
13903.74 472
13904.85 454
13905.97 437
13907.08 461
13908.19 438
13909.31 405
13910.42 414
13911.53 448
13912.65 422
13913.76 377
13914.87 412
13915.99 461
13917.10 438
13918.21 420
13919.33 382
13920.44 414
13921.56 418
13922.67 416
13923.78 425
13924.90 377
13926.01 335
13927.13 362
13928.24 423
13929.35 354
13930.47 328
13931.58 341
13932.70 404
13933.81 409
13934.93 406
13936.04 396
13937.16 450
13938.27 410
13939.38 408
13940.50 402
13941.61 383
13942.73 379
13943.84 381
13944.96 381
13946.07 332
13947.19 385
13948.30 373
13949.42 391
13950.53 363
13951.65 377
13952.76 363
13953.88 359
13954.99 371
13956.11 324
13957.23 418
13958.34 367
13959.46 349
13960.57 346
13961.69 367
13962.80 374
13963.92 355
13965.03 379
13966.15 356
13967.27 390
13968.38 380
13969.50 389
13970.61 379
13971.73 317
13972.84 330
13973.96 365
13975.08 409
13976.19 412
13977.31 390
13978.43 361
13979.54 388
13980.66 388
13981.77 432
13982.89 421
13984.01 382
13985.12 396
13986.24 423
13987.36 441
13988.47 420
13989.59 431
13990.71 406
13991.82 370
13992.94 379
13994.06 399
13995.17 364
13996.29 389
13997.41 398
13998.52 417
13999.64 404
14000.76 409
14001.88 436
14002.99 398
14004.11 429
14005.23 368
14006.34 418
14007.46 416
14008.58 421
14009.70 421
14010.81 398
14011.93 405
14013.05 414
14014.17 439
14015.28 430
14016.40 452
14017.52 472
14018.64 439
14019.76 461
14020.87 419
14021.99 442
14023.11 508
14024.23 445
14025.35 409
14026.46 414
14027.58 401
14028.70 435
14029.82 431
14030.94 423
14032.06 404
14033.17 417
14034.29 386
14035.41 350
14036.53 384
14037.65 438
14038.77 407
14039.88 431
14041.00 398
14042.12 380
14043.24 382
14044.36 403
14045.48 393
14046.60 364
14047.72 366
14048.84 432
14049.95 420
14051.07 406
14052.19 416
14053.31 402
14054.43 389
14055.55 373
14056.67 416
14057.79 410
14058.91 415
14060.03 414
14061.15 393
14062.27 404
14063.39 406
14064.51 393
14065.63 384
14066.75 432
14067.87 424
14068.99 351
14070.11 412
14071.23 450
14072.35 430
14073.47 488
14074.59 443
14075.71 454
14076.83 460
14077.95 484
14079.07 474
14080.19 412
14081.31 427
14082.43 498
14083.55 489
14084.67 452
14085.79 466
14086.91 460
14088.03 493
14089.15 495
14090.27 527
14091.39 520
14092.51 559
14093.63 516
14094.75 567
14095.87 516
14097.00 553
14098.12 594
14099.24 582
14100.36 556
14101.48 529
14102.60 526
14103.72 518
14104.84 516
14105.96 429
14107.09 425
14108.21 450
14109.33 454
14110.45 400
14111.57 432
14112.69 421
14113.81 405
14114.94 430
14116.06 360
14117.18 369
14118.30 413
14119.42 314
14120.55 388
14121.67 424
14122.79 375
14123.91 355
14125.03 380
14126.16 373
14127.28 353
14128.40 389
14129.52 392
14130.64 403
14131.77 335
14132.89 355
14134.01 334
14135.13 357
14136.26 336
14137.38 365
14138.50 383
14139.62 345
14140.75 348
14141.87 381
14142.99 355
14144.11 323
14145.24 339
14146.36 345
14147.48 326
14148.61 301
14149.73 346
14150.85 361
14151.98 347
14153.10 351
14154.22 331
14155.35 355
14156.47 341
14157.59 390
14158.72 355
14159.84 315
14160.96 305
14162.09 333
14163.21 361
14164.33 334
14165.46 314
14166.58 311
14167.70 315
14168.83 366
14169.95 356
14171.08 403
14172.20 346
14173.32 359
14174.45 334
14175.57 318
14176.70 328
14177.82 349
14178.94 365
14180.07 354
14181.19 322
14182.32 338
14183.44 340
14184.57 319
14185.69 313
14186.81 334
14187.94 367
14189.06 357
14190.19 339
14191.31 329
14192.44 349
14193.56 328
14194.69 334
14195.81 327
14196.94 308
14198.06 322
14199.19 314
14200.31 324
14201.44 300
14202.56 297
14203.69 286
14204.81 318
14205.94 342
14207.06 338
14208.19 311
14209.31 300
14210.44 313
14211.57 341
14212.69 300
14213.82 312
14214.94 294
14216.07 280
14217.19 306
14218.32 295
14219.44 298
14220.57 270
14221.70 338
14222.82 309
14223.95 262
14225.07 279
14226.20 304
14227.33 303
14228.45 292
14229.58 286
14230.71 274
14231.83 252
14232.96 258
14234.08 313
14235.21 305
14236.34 308
14237.46 304
14238.59 300
14239.72 309
14240.84 296
14241.97 245
14243.10 286
14244.22 273
14245.35 283
14246.48 319
14247.60 286
14248.73 297
14249.86 276
14250.99 279
14252.11 294
14253.24 264
14254.37 269
14255.49 302
14256.62 292
14257.75 275
14258.88 263
14260.00 278
14261.13 270
14262.26 298
14263.39 258
14264.51 268
14265.64 254
14266.77 327
14267.90 321
14269.02 296
14270.15 284
14271.28 302
14272.41 278
14273.54 276
14274.66 296
14275.79 297
14276.92 306
14278.05 270
14279.18 273
14280.30 256
14281.43 304
14282.56 276
14283.69 284
14284.82 272
14285.95 254
14287.07 257
14288.20 264
14289.33 281
14290.46 282
14291.59 277
14292.72 268
14293.85 241
14294.98 265
14296.10 315
14297.23 276
14298.36 272
14299.49 246
14300.62 265
14301.75 276
14302.88 292
14304.01 263
14305.14 263
14306.27 255
14307.39 239
14308.52 279
14309.65 266
14310.78 217
14311.91 225
14313.04 263
14314.17 288
14315.30 263
14316.43 247
14317.56 251
14318.69 271
14319.82 299
14320.95 253
14322.08 241
14323.21 225
14324.34 232
14325.47 225
14326.60 234
14327.73 248
14328.86 243
14329.99 288
14331.12 240
14332.25 254
14333.38 226
14334.51 247
14335.64 232
14336.77 224
14337.90 274
14339.03 260
14340.16 273
14341.29 238
14342.42 293
14343.56 275
14344.69 256
14345.82 272
14346.95 261
14348.08 247
14349.21 276
14350.34 234
14351.47 225
14352.60 246
14353.73 226
14354.87 246
14356.00 267
14357.13 272
14358.26 252
14359.39 252
14360.52 263
14361.65 249
14362.78 222
14363.92 254
14365.05 272
14366.18 250
14367.31 251
14368.44 256
14369.57 269
14370.71 276
14371.84 238
14372.97 247
14374.10 271
14375.23 245
14376.37 263
14377.50 232
14378.63 261
14379.76 249
14380.89 241
14382.03 252
14383.16 268
14384.29 246
14385.42 244
14386.56 231
14387.69 251
14388.82 242
14389.95 239
14391.09 212
14392.22 212
14393.35 242
14394.48 245
14395.62 240
14396.75 250
14397.88 256
14399.02 214
14400.15 243
14401.28 261
14402.41 260
14403.55 267
14404.68 236
14405.81 248
14406.95 242
14408.08 214
14409.21 244
14410.35 281
14411.48 246
14412.61 237
14413.75 258
14414.88 260
14416.01 239
14417.15 270
14418.28 235
14419.42 251
14420.55 229
14421.68 225
14422.82 239
14423.95 225
14425.08 260
14426.22 267
14427.35 248
14428.49 241
14429.62 249
14430.75 264
14431.89 246
14433.02 264
14434.16 284
14435.29 251
14436.43 268
14437.56 281
14438.69 238
14439.83 259
14440.96 245
14442.10 257
14443.23 217
14444.37 227
14445.50 233
14446.64 212
14447.77 270
14448.91 252
14450.04 214
14451.18 273
14452.31 225
14453.45 219
14454.58 242
14455.72 246
14456.85 265
14457.99 263
14459.12 250
14460.26 219
14461.39 212
14462.53 270
14463.66 266
14464.80 232
14465.94 237
14467.07 265
14468.21 231
14469.34 231
14470.48 230
14471.61 246
14472.75 249
14473.89 237
14475.02 246
14476.16 244
14477.29 231
14478.43 217
14479.57 246
14480.70 247
14481.84 213
14482.97 225
14484.11 224
14485.25 261
14486.38 203
14487.52 226
14488.66 229
14489.79 251
14490.93 214
14492.07 243
14493.20 216
14494.34 243
14495.48 227
14496.61 236
14497.75 232
14498.89 251
14500.02 221
14501.16 219
14502.30 243
14503.43 226
14504.57 228
14505.71 254
14506.84 219
14507.98 237
14509.12 239
14510.26 209
14511.39 234
14512.53 255
14513.67 227
14514.81 246
14515.94 243
14517.08 239
14518.22 217
14519.36 235
14520.49 251
14521.63 228
14522.77 231
14523.91 262
14525.05 275
14526.18 256
14527.32 225
14528.46 234
14529.60 207
14530.74 246
14531.87 257
14533.01 241
14534.15 264
14535.29 241
14536.43 243
14537.56 239
14538.70 235
14539.84 251
14540.98 258
14542.12 224
14543.26 242
14544.40 253
14545.53 246
14546.67 261
14547.81 245
14548.95 211
14550.09 249
14551.23 264
14552.37 246
14553.51 250
14554.65 218
14555.78 234
14556.92 253
14558.06 263
14559.20 279
14560.34 265
14561.48 259
14562.62 235
14563.76 222
14564.90 269
14566.04 256
14567.18 218
14568.32 245
14569.46 243
14570.60 282
14571.74 252
14572.88 247
14574.02 242
14575.16 260
14576.30 240
14577.44 255
14578.58 267
14579.72 249
14580.86 266
14582.00 284
14583.14 249
14584.28 266
14585.42 219
14586.56 243
14587.70 274
14588.84 232
14589.98 267
14591.12 269
14592.26 259
14593.40 255
14594.54 247
14595.68 244
14596.82 240
14597.96 262
14599.10 277
14600.24 260
14601.38 250
14602.52 254
14603.67 283
14604.81 274
14605.95 261
14607.09 292
14608.23 256
14609.37 271
14610.51 262
14611.65 276
14612.79 288
14613.94 306
14615.08 271
14616.22 250
14617.36 282
14618.50 289
14619.64 290
14620.79 284
14621.93 279
14623.07 257
14624.21 281
14625.35 299
14626.49 298
14627.64 294
14628.78 295
14629.92 276
14631.06 269
14632.20 323
14633.35 322
14634.49 310
14635.63 322
14636.77 292
14637.91 274
14639.06 272
14640.20 257
14641.34 263
14642.48 253
14643.63 258
14644.77 279
14645.91 289
14647.05 288
14648.20 300
14649.34 263
14650.48 309
14651.63 282
14652.77 245
14653.91 241
14655.05 236
14656.20 288
14657.34 291
14658.48 267
14659.63 227
14660.77 242
14661.91 253
14663.06 249
14664.20 204
14665.34 242
14666.49 262
14667.63 250
14668.77 247
14669.92 269
14671.06 243
14672.20 223
14673.35 243
14674.49 253
14675.64 286
14676.78 249
14677.92 231
14679.07 242
14680.21 240
14681.35 232
14682.50 275
14683.64 258
14684.79 247
14685.93 220
14687.08 235
14688.22 240
14689.36 254
14690.51 257
14691.65 223
14692.80 252
14693.94 236
14695.09 231
14696.23 241
14697.38 199
14698.52 237
14699.66 229
14700.81 240
14701.95 242
14703.10 254
14704.24 238
14705.39 233
14706.53 199
14707.68 226
14708.82 236
14709.97 256
14711.11 246
14712.26 212
14713.40 213
14714.55 242
14715.69 206
14716.84 236
14717.99 247
14719.13 245
14720.28 225
14721.42 238
14722.57 240
14723.71 257
14724.86 226
14726.00 240
14727.15 230
14728.30 237
14729.44 239
14730.59 241
14731.73 245
14732.88 229
14734.03 219
14735.17 230
14736.32 239
14737.46 234
14738.61 241
14739.76 252
14740.90 253
14742.05 266
14743.20 294
14744.34 268
14745.49 229
14746.64 227
14747.78 249
14748.93 266
14750.08 225
14751.22 254
14752.37 269
14753.52 241
14754.66 242
14755.81 272
14756.96 292
14758.10 309
14759.25 254
14760.40 248
14761.54 293
14762.69 262
14763.84 274
14764.99 256
14766.13 264
14767.28 233
14768.43 273
14769.58 242
14770.72 266
14771.87 251
14773.02 261
14774.17 253
14775.31 279
14776.46 275
14777.61 264
14778.76 319
14779.90 301
14781.05 299
14782.20 302
14783.35 311
14784.50 319
14785.64 316
14786.79 306
14787.94 349
14789.09 356
14790.24 328
14791.38 355
14792.53 313
14793.68 309
14794.83 303
14795.98 317
14797.13 328
14798.28 329
14799.42 325
14800.57 331
14801.72 325
14802.87 389
14804.02 331
14805.17 322
14806.32 327
14807.47 313
14808.61 326
14809.76 293
14810.91 313
14812.06 273
14813.21 320
14814.36 302
14815.51 305
14816.66 294
14817.81 290
14818.96 291
14820.11 298
14821.26 272
14822.41 258
14823.55 301
14824.70 291
14825.85 261
14827.00 282
14828.15 279
14829.30 293
14830.45 268
14831.60 245
14832.75 262
14833.90 263
14835.05 242
14836.20 229
14837.35 237
14838.50 232
14839.65 254
14840.80 277
14841.95 272
14843.10 230
14844.25 218
14845.40 211
14846.55 231
14847.70 263
14848.86 217
14850.01 224
14851.16 223
14852.31 219
14853.46 216
14854.61 220
14855.76 177
14856.91 211
14858.06 207
14859.21 218
14860.36 227
14861.51 187
14862.66 195
14863.82 199
14864.97 209
14866.12 230
14867.27 237
14868.42 203
14869.57 194
14870.72 203
14871.87 236
14873.03 200
14874.18 219
14875.33 232
14876.48 192
14877.63 211
14878.78 185
14879.94 175
14881.09 201
14882.24 177
14883.39 204
14884.54 233
14885.70 251
14886.85 240
14888.00 243
14889.15 226
14890.30 228
14891.46 229
14892.61 206
14893.76 185
14894.91 194
14896.06 218
14897.22 251
14898.37 230
14899.52 216
14900.67 209
14901.83 249
14902.98 241
14904.13 232
14905.28 237
14906.44 267
14907.59 229
14908.74 219
14909.90 210
14911.05 227
14912.20 207
14913.36 190
14914.51 202
14915.66 233
14916.81 223
14917.97 217
14919.12 194
14920.27 212
14921.43 200
14922.58 194
14923.73 237
14924.89 187
14926.04 199
14927.19 211
14928.35 217
14929.50 212
14930.66 206
14931.81 186
14932.96 227
14934.12 210
14935.27 180
14936.42 198
14937.58 224
14938.73 217
14939.89 169
14941.04 182
14942.19 194
14943.35 200
14944.50 194
14945.66 207
14946.81 185
14947.97 228
14949.12 210
14950.27 203
14951.43 197
14952.58 173
14953.74 199
14954.89 190
14956.05 192
14957.20 211
14958.36 233
14959.51 165
14960.67 193
14961.82 232
14962.98 212
14964.13 194
14965.29 188
14966.44 197
14967.60 204
14968.75 197
14969.91 185
14971.06 230
14972.22 192
14973.37 191
14974.53 205
14975.68 209
14976.84 184
14977.99 188
14979.15 231
14980.31 189
14981.46 226
14982.62 180
14983.77 200
14984.93 194
14986.08 216
14987.24 199
14988.40 195
14989.55 199
14990.71 193
14991.86 224
14993.02 201
14994.18 193
14995.33 225
14996.49 185
14997.65 172
14998.80 180
14999.96 179
15001.11 194
15002.27 190
15003.43 184
15004.58 185
15005.74 212
15006.90 172
15008.05 259
15009.21 228
15010.37 212
15011.52 204
15012.68 210
15013.84 221
15014.99 191
15016.15 177
15017.31 176
15018.47 208
15019.62 177
15020.78 214
15021.94 189
15023.09 188
15024.25 207
15025.41 192
15026.57 179
15027.72 209
15028.88 178
15030.04 213
15031.20 207
15032.35 173
15033.51 171
15034.67 167
15035.83 169
15036.98 179
15038.14 208
15039.30 208
15040.46 172
15041.62 186
15042.77 194
15043.93 219
15045.09 161
15046.25 167
15047.41 168
15048.57 171
15049.72 164
15050.88 195
15052.04 178
15053.20 180
15054.36 178
15055.52 170
15056.67 187
15057.83 176
15058.99 168
15060.15 197
15061.31 195
15062.47 198
15063.63 220
15064.79 200
15065.94 184
15067.10 157
15068.26 193
15069.42 168
15070.58 162
15071.74 182
15072.90 183
15074.06 196
15075.22 165
15076.38 167
15077.54 191
15078.70 153
15079.85 180
15081.01 165
15082.17 200
15083.33 190
15084.49 184
15085.65 175
15086.81 172
15087.97 175
15089.13 190
15090.29 183
15091.45 200
15092.61 179
15093.77 154
15094.93 187
15096.09 182
15097.25 158
15098.41 160
15099.57 207
15100.73 207
15101.89 180
15103.05 169
15104.21 160
15105.37 176
15106.53 194
15107.69 200
15108.86 153
15110.02 190
15111.18 173
15112.34 206
15113.50 207
15114.66 186
15115.82 171
15116.98 183
15118.14 155
15119.30 164
15120.46 173
15121.62 193
15122.79 186
15123.95 186
15125.11 163
15126.27 191
15127.43 202
15128.59 185
15129.75 217
15130.91 219
15132.08 205
15133.24 184
15134.40 193
15135.56 186
15136.72 177
15137.88 158
15139.05 199
15140.21 196
15141.37 177
15142.53 164
15143.69 165
15144.85 191
15146.02 195
15147.18 189
15148.34 173
15149.50 178
15150.66 189
15151.83 175
15152.99 228
15154.15 198
15155.31 163
15156.48 177
15157.64 191
15158.80 189
15159.96 165
15161.13 207
15162.29 187
15163.45 175
15164.61 192
15165.78 182
15166.94 196
15168.10 202
15169.27 189
15170.43 195
15171.59 194
15172.75 190
15173.92 193
15175.08 206
15176.24 173
15177.41 175
15178.57 190
15179.73 201
15180.90 196
15182.06 217
15183.22 177
15184.39 183
15185.55 193
15186.71 211
15187.88 202
15189.04 208
15190.21 191
15191.37 228
15192.53 202
15193.70 195
15194.86 204
15196.02 169
15197.19 212
15198.35 177
15199.52 179
15200.68 190
15201.84 182
15203.01 166
15204.17 204
15205.34 188
15206.50 196
15207.67 215
15208.83 229
15209.99 221
15211.16 190
15212.32 197
15213.49 215
15214.65 217
15215.82 225
15216.98 230
15218.15 197
15219.31 215
15220.48 236
15221.64 197
15222.81 209
15223.97 207
15225.14 223
15226.30 233
15227.47 223
15228.63 233
15229.80 194
15230.96 231
15232.13 217
15233.29 236
15234.46 283
15235.62 238
15236.79 229
15237.95 261
15239.12 217
15240.29 237
15241.45 208
15242.62 201
15243.78 191
15244.95 198
15246.11 218
15247.28 211
15248.45 226
15249.61 233
15250.78 219
15251.94 210
15253.11 229
15254.28 196
15255.44 176
15256.61 213
15257.78 189
15258.94 190
15260.11 184
15261.27 209
15262.44 199
15263.61 195
15264.77 182
15265.94 184
15267.11 175
15268.27 177
15269.44 179
15270.61 179
15271.77 190
15272.94 174
15274.11 167
15275.27 194
15276.44 207
15277.61 193
15278.78 196
15279.94 172
15281.11 177
15282.28 213
15283.44 212
15284.61 184
15285.78 181
15286.95 161
15288.11 173
15289.28 183
15290.45 220
15291.62 179
15292.78 194
15293.95 193
15295.12 203
15296.29 204
15297.46 167
15298.62 198
15299.79 218
15300.96 230
15302.13 202
15303.30 217
15304.46 198
15305.63 196
15306.80 202
15307.97 212
15309.14 196
15310.30 185
15311.47 203
15312.64 202
15313.81 188
15314.98 171
15316.15 206
15317.31 184
15318.48 202
15319.65 190
15320.82 155
15321.99 197
15323.16 211
15324.33 191
15325.50 176
15326.66 204
15327.83 184
15329.00 184
15330.17 187
15331.34 199
15332.51 229
15333.68 194
15334.85 193
15336.02 206
15337.19 188
15338.36 208
15339.53 190
15340.70 199
15341.86 187
15343.03 207
15344.20 205
15345.37 191
15346.54 183
15347.71 201
15348.88 181
15350.05 185
15351.22 157
15352.39 172
15353.56 193
15354.73 203
15355.90 194
15357.07 206
15358.24 196
15359.41 176
15360.58 200
15361.75 209
15362.92 193
15364.09 186
15365.26 208
15366.43 214
15367.60 200
15368.78 198
15369.95 196
15371.12 197
15372.29 187
15373.46 178
15374.63 213
15375.80 191
15376.97 176
15378.14 202
15379.31 199
15380.48 220
15381.65 228
15382.83 235
15384.00 199
15385.17 216
15386.34 235
15387.51 212
15388.68 212
15389.85 198
15391.02 230
15392.20 206
15393.37 208
15394.54 239
15395.71 201
15396.88 212
15398.05 202
15399.22 205
15400.40 217
15401.57 205
15402.74 206
15403.91 177
15405.08 218
15406.26 166
15407.43 176
15408.60 211
15409.77 184
15410.94 192
15412.12 196
15413.29 183
15414.46 177
15415.63 179
15416.81 186
15417.98 187
15419.15 179
15420.32 191
15421.50 191
15422.67 181
15423.84 169
15425.01 176
15426.19 190
15427.36 223
15428.53 193
15429.70 194
15430.88 184
15432.05 205
15433.22 201
15434.40 206
15435.57 196
15436.74 161
15437.92 151
15439.09 190
15440.26 178
15441.44 205
15442.61 162
15443.78 182
15444.96 215
15446.13 188
15447.30 202
15448.48 201
15449.65 213
15450.82 177
15452.00 175
15453.17 204
15454.34 179
15455.52 200
15456.69 213
15457.87 197
15459.04 196
15460.21 193
15461.39 193
15462.56 202
15463.74 203
15464.91 185
15466.08 203
15467.26 204
15468.43 193
15469.61 190
15470.78 174
15471.96 192
15473.13 201
15474.31 170
15475.48 191
15476.65 172
15477.83 206
15479.00 216
15480.18 203
15481.35 154
15482.53 164
15483.70 187
15484.88 205
15486.05 186
15487.23 185
15488.40 177
15489.58 196
15490.75 198
15491.93 202
15493.10 205
15494.28 188
15495.45 186
15496.63 213
15497.81 209
15498.98 178
15500.16 186
15501.33 186
15502.51 188
15503.68 182
15504.86 189
15506.03 204
15507.21 186
15508.39 159
15509.56 188
15510.74 175
15511.91 187
15513.09 179
15514.27 170
15515.44 202
15516.62 181
15517.79 222
15518.97 197
15520.15 187
15521.32 190
15522.50 195
15523.68 183
15524.85 183
15526.03 168
15527.21 200
15528.38 184
15529.56 164
15530.74 179
15531.91 183
15533.09 188
15534.27 173
15535.44 205
15536.62 189
15537.80 200
15538.97 199
15540.15 202
15541.33 201
15542.51 172
15543.68 187
15544.86 191
15546.04 192
15547.21 192
15548.39 208
15549.57 191
15550.75 172
15551.92 194
15553.10 200
15554.28 206
15555.46 229
15556.63 217
15557.81 219
15558.99 188
15560.17 195
15561.35 166
15562.52 198
15563.70 185
15564.88 173
15566.06 197
15567.24 194
15568.41 200
15569.59 174
15570.77 198
15571.95 218
15573.13 238
15574.30 224
15575.48 184
15576.66 182
15577.84 191
15579.02 176
15580.20 231
15581.38 211
15582.55 225
15583.73 216
15584.91 187
15586.09 216
15587.27 223
15588.45 200
15589.63 234
15590.81 236
15591.99 218
15593.16 208
15594.34 212
15595.52 216
15596.70 257
15597.88 250
15599.06 219
15600.24 210
15601.42 247
15602.60 237
15603.78 245
15604.96 228
15606.14 242
15607.32 223
15608.50 236
15609.68 225
15610.86 221
15612.04 235
15613.22 280
15614.40 238
15615.58 238
15616.76 212
15617.94 237
15619.12 232
15620.30 227
15621.48 223
15622.66 280
15623.84 227
15625.02 212
15626.20 247
15627.38 259
15628.56 249
15629.74 259
15630.92 284
15632.10 269
15633.28 256
15634.46 274
15635.64 254
15636.82 292
15638.00 255
15639.18 223
15640.36 257
15641.54 263
15642.73 293
15643.91 263
15645.09 258
15646.27 247
15647.45 278
15648.63 287
15649.81 296
15650.99 267
15652.17 253
15653.36 302
15654.54 314
15655.72 289
15656.90 293
15658.08 298
15659.26 282
15660.44 265
15661.63 278
15662.81 278
15663.99 258
15665.17 260
15666.35 319
15667.54 318
15668.72 299
15669.90 252
15671.08 293
15672.26 250
15673.45 257
15674.63 267
15675.81 279
15676.99 252
15678.17 234
15679.36 241
15680.54 218
15681.72 245
15682.90 240
15684.09 258
15685.27 301
15686.45 254
15687.63 267
15688.82 265
15690.00 236
15691.18 218
15692.36 272
15693.55 261
15694.73 262
15695.91 245
15697.10 228
15698.28 274
15699.46 233
15700.65 249
15701.83 280
15703.01 253
15704.20 225
15705.38 233
15706.56 246
15707.75 273
15708.93 294
15710.11 228
15711.30 227
15712.48 248
15713.66 265
15714.85 282
15716.03 267
15717.21 269
15718.40 276
15719.58 304
15720.77 248
15721.95 226
15723.13 243
15724.32 279
15725.50 269
15726.69 292
15727.87 313
15729.05 264
15730.24 276
15731.42 266
15732.61 282
15733.79 281
15734.98 270
15736.16 292
15737.34 295
15738.53 323
15739.71 286
15740.90 293
15742.08 299
15743.27 292
15744.45 267
15745.64 274
15746.82 352
15748.01 323
15749.19 314
15750.38 299
15751.56 270
15752.75 297
15753.93 278
15755.12 303
15756.30 306
15757.49 297
15758.67 310
15759.86 284
15761.04 274
15762.23 260
15763.42 267
15764.60 274
15765.79 257
15766.97 259
15768.16 263
15769.34 259
15770.53 243
15771.71 269
15772.90 271
15774.09 240
15775.27 258
15776.46 250
15777.64 259
15778.83 257
15780.02 250
15781.20 282
15782.39 254
15783.58 244
15784.76 272
15785.95 271
15787.13 245
15788.32 261
15789.51 233
15790.69 248
15791.88 252
15793.07 249
15794.25 198
15795.44 213
15796.63 216
15797.81 228
15799.00 274
15800.19 226
15801.37 232
15802.56 264
15803.75 236
15804.94 254
15806.12 255
15807.31 236
15808.50 260
15809.68 255
15810.87 236
15812.06 238
15813.25 211
15814.43 216
15815.62 214
15816.81 226
15818.00 212
15819.18 213
15820.37 241
15821.56 255
15822.75 267
15823.93 205
15825.12 203
15826.31 227
15827.50 227
15828.69 236
15829.87 196
15831.06 244
15832.25 228
15833.44 212
15834.63 218
15835.81 229
15837.00 216
15838.19 200
15839.38 227
15840.57 243
15841.76 218
15842.94 190
15844.13 222
15845.32 250
15846.51 224
15847.70 226
15848.89 209
15850.08 208
15851.27 211
15852.45 222
15853.64 207
15854.83 230
15856.02 236
15857.21 251
15858.40 200
15859.59 229
15860.78 233
15861.97 217
15863.16 248
15864.35 211
15865.53 226
15866.72 217
15867.91 246
15869.10 227
15870.29 250
15871.48 234
15872.67 207
15873.86 229
15875.05 247
15876.24 198
15877.43 223
15878.62 231
15879.81 266
15881.00 237
15882.19 208
15883.38 232
15884.57 239
15885.76 222
15886.95 217
15888.14 267
15889.33 230
15890.52 262
15891.71 269
15892.90 261
15894.09 252
15895.28 256
15896.47 269
15897.66 264
15898.85 238
15900.04 230
15901.24 257
15902.43 278
15903.62 246
15904.81 213
15906.00 238
15907.19 190
15908.38 248
15909.57 282
15910.76 252
15911.95 257
15913.14 250
15914.34 256
15915.53 222
15916.72 217
15917.91 235
15919.10 265
15920.29 255
15921.48 227
15922.68 232
15923.87 226
15925.06 241
15926.25 245
15927.44 225
15928.63 221
15929.83 217
15931.02 260
15932.21 225
15933.40 231
15934.59 237
15935.78 241
15936.98 239
15938.17 226
15939.36 244
15940.55 244
15941.74 280
15942.94 212
15944.13 220
15945.32 228
15946.51 217
15947.71 206
15948.90 200
15950.09 228
15951.28 190
15952.48 205
15953.67 183
15954.86 193
15956.05 227
15957.25 236
15958.44 184
15959.63 199
15960.83 199
15962.02 189
15963.21 218
15964.41 201
15965.60 187
15966.79 211
15967.98 199
15969.18 218
15970.37 189
15971.56 168
15972.76 190
15973.95 202
15975.14 194
15976.34 176
15977.53 215
15978.73 173
15979.92 194
15981.11 206
15982.31 189
15983.50 188
15984.69 202
15985.89 204
15987.08 187
15988.28 188
15989.47 193
15990.66 202
15991.86 197
15993.05 211
15994.25 176
15995.44 186
15996.63 142
15997.83 149
15999.02 159
16000.22 189
16001.41 155
16002.61 156
16003.80 190
16005.00 161
16006.19 200
16007.38 177
16008.58 198
16009.77 220
16010.97 197
16012.16 184
16013.36 210
16014.55 159
16015.75 168
16016.94 196
16018.14 182
16019.33 179
16020.53 162
16021.72 203
16022.92 193
16024.11 190
16025.31 177
16026.51 215
16027.70 162
16028.90 144
16030.09 157
16031.29 202
16032.48 185
16033.68 168
16034.87 172
16036.07 146
16037.27 171
16038.46 167
16039.66 158
16040.85 151
16042.05 170
16043.24 180
16044.44 198
16045.64 166
16046.83 157
16048.03 186
16049.23 190
16050.42 178
16051.62 184
16052.81 185
16054.01 205
16055.21 172
16056.40 149
16057.60 164
16058.80 172
16059.99 173
16061.19 164
16062.39 175
16063.58 171
16064.78 147
16065.98 155
16067.17 160
16068.37 166
16069.57 159
16070.77 181
16071.96 164
16073.16 143
16074.36 186
16075.55 172
16076.75 178
16077.95 166
16079.15 156
16080.34 161
16081.54 156
16082.74 165
16083.94 158
16085.13 161
16086.33 154
16087.53 192
16088.73 188
16089.92 211
16091.12 163
16092.32 187
16093.52 152
16094.71 162
16095.91 153
16097.11 164
16098.31 184
16099.51 143
16100.71 171
16101.90 178
16103.10 181
16104.30 163
16105.50 205
16106.70 168
16107.89 175
16109.09 174
16110.29 186
16111.49 161
16112.69 178
16113.89 148
16115.09 178
16116.28 174
16117.48 146
16118.68 167
16119.88 191
16121.08 179
16122.28 130
16123.48 172
16124.68 158
16125.88 149
16127.08 203
16128.27 185
16129.47 189
16130.67 149
16131.87 173
16133.07 158
16134.27 176
16135.47 162
16136.67 146
16137.87 163
16139.07 202
16140.27 210
16141.47 162
16142.67 166
16143.87 197
16145.07 131
16146.27 179
16147.47 188
16148.67 174
16149.87 164
16151.07 182
16152.27 191
16153.47 154
16154.67 137
16155.87 152
16157.07 171
16158.27 136
16159.47 146
16160.67 181
16161.87 192
16163.07 185
16164.27 188
16165.47 181
16166.67 181
16167.87 148
16169.07 143
16170.27 151
16171.47 163
16172.68 177
16173.88 198
16175.08 168
16176.28 151
16177.48 175
16178.68 175
16179.88 144
16181.08 101
16182.28 166
16183.48 182
16184.69 183
16185.89 162
16187.09 164
16188.29 177
16189.49 177
16190.69 174
16191.89 171
16193.10 181
16194.30 169
16195.50 190
16196.70 157
16197.90 190
16199.10 167
16200.31 158
16201.51 181
16202.71 177
16203.91 176
16205.11 225
16206.32 188
16207.52 171
16208.72 187
16209.92 196
16211.13 197
16212.33 158
16213.53 174
16214.73 142
16215.93 169
16217.14 178
16218.34 176
16219.54 195
16220.74 179
16221.95 192
16223.15 177
16224.35 146
16225.56 163
16226.76 191
16227.96 168
16229.16 173
16230.37 183
16231.57 183
16232.77 199
16233.98 185
16235.18 152
16236.38 182
16237.59 183
16238.79 181
16239.99 177
16241.20 178
16242.40 218
16243.60 180
16244.81 176
16246.01 176
16247.21 169
16248.42 176
16249.62 175
16250.82 175
16252.03 175
16253.23 176
16254.44 188
16255.64 176
16256.84 192
16258.05 194
16259.25 197
16260.46 168
16261.66 189
16262.86 173
16264.07 168
16265.27 154
16266.48 194
16267.68 210
16268.89 187
16270.09 200
16271.29 218
16272.50 200
16273.70 194
16274.91 193
16276.11 190
16277.32 199
16278.52 171
16279.73 204
16280.93 189
16282.14 167
16283.34 172
16284.55 178
16285.75 216
16286.96 188
16288.16 175
16289.37 170
16290.57 198
16291.78 214
16292.98 205
16294.19 182
16295.39 225
16296.60 212
16297.80 221
16299.01 214
16300.22 214
16301.42 216
16302.63 168
16303.83 207
16305.04 218
16306.24 187
16307.45 234
16308.66 162
16309.86 217
16311.07 197
16312.27 201
16313.48 207
16314.69 200
16315.89 177
16317.10 205
16318.30 219
16319.51 174
16320.72 164
16321.92 200
16323.13 194
16324.34 182
16325.54 182
16326.75 199
16327.96 185
16329.16 192
16330.37 175
16331.58 163
16332.78 173
16333.99 183
16335.20 188
16336.40 193
16337.61 182
16338.82 175
16340.02 187
16341.23 174
16342.44 153
16343.65 172
16344.85 142
16346.06 158
16347.27 159
16348.47 165
16349.68 183
16350.89 188
16352.10 154
16353.30 155
16354.51 184
16355.72 149
16356.93 170
16358.13 155
16359.34 136
16360.55 154
16361.76 170
16362.97 175
16364.17 151
16365.38 150
16366.59 149
16367.80 180
16369.01 157
16370.21 187
16371.42 162
16372.63 174
16373.84 162
16375.05 173
16376.26 170
16377.46 160
16378.67 161
16379.88 166
16381.09 137
16382.30 109
16383.51 151
16384.72 146
16385.92 124
16387.13 140
16388.34 179
16389.55 170
16390.76 168
16391.97 161
16393.18 142
16394.39 154
16395.60 148
16396.80 186
16398.01 132
16399.22 164
16400.43 176
16401.64 171
16402.85 156
16404.06 142
16405.27 165
16406.48 158
16407.69 151
16408.90 150
16410.11 141
16411.32 167
16412.53 164
16413.74 147
16414.95 136
16416.16 183
16417.37 145
16418.58 156
16419.79 169
16421.00 154
16422.21 171
16423.42 185
16424.63 169
16425.84 164
16427.05 179
16428.26 164
16429.47 143
16430.68 147
16431.89 172
16433.10 156
16434.31 151
16435.52 160
16436.73 170
16437.94 177
16439.15 154
16440.36 164
16441.57 175
16442.79 159
16444.00 157
16445.21 156
16446.42 162
16447.63 143
16448.84 163
16450.05 149
16451.26 169
16452.47 136
16453.68 158
16454.90 120
16456.11 142
16457.32 154
16458.53 152
16459.74 151
16460.95 151
16462.16 149
16463.38 188
16464.59 145
16465.80 132
16467.01 157
16468.22 164
16469.43 181
16470.65 117
16471.86 146
16473.07 179
16474.28 157
16475.49 144
16476.71 170
16477.92 155
16479.13 131
16480.34 165
16481.56 143
16482.77 155
16483.98 149
16485.19 149
16486.40 139
16487.62 155
16488.83 162
16490.04 177
16491.25 180
16492.47 125
16493.68 132
16494.89 104
16496.11 171
16497.32 163
16498.53 157
16499.74 170
16500.96 143
16502.17 148
16503.38 136
16504.60 127
16505.81 166
16507.02 156
16508.24 150
16509.45 136
16510.66 163
16511.88 185
16513.09 156
16514.30 171
16515.52 174
16516.73 159
16517.94 148
16519.16 156
16520.37 132
16521.58 154
16522.80 144
16524.01 123
16525.23 144
16526.44 144
16527.65 145
16528.87 161
16530.08 151
16531.30 146
16532.51 142
16533.72 145
16534.94 154
16536.15 163
16537.37 147
16538.58 155
16539.80 160
16541.01 150
16542.23 142
16543.44 137
16544.65 134
16545.87 139
16547.08 113
16548.30 152
16549.51 162
16550.73 131
16551.94 172
16553.16 160
16554.37 157
16555.59 133
16556.80 122
16558.02 164
16559.23 147
16560.45 137
16561.66 151
16562.88 164
16564.09 143
16565.31 127
16566.52 128
16567.74 140
16568.96 155
16570.17 150
16571.39 162
16572.60 158
16573.82 145
16575.03 122
16576.25 150
16577.47 157
16578.68 168
16579.90 156
16581.11 164
16582.33 141
16583.54 158
16584.76 134
16585.98 144
16587.19 162
16588.41 147
16589.63 139
16590.84 156
16592.06 163
16593.27 147
16594.49 181
16595.71 146
16596.92 148
16598.14 158
16599.36 135
16600.57 163
16601.79 146
16603.01 141
16604.22 130
16605.44 131
16606.66 164
16607.87 152
16609.09 144
16610.31 127
16611.53 155
16612.74 148
16613.96 129
16615.18 177
16616.39 168
16617.61 146
16618.83 123
16620.05 159
16621.26 171
16622.48 129
16623.70 141
16624.92 127
16626.13 137
16627.35 142
16628.57 140
16629.79 137
16631.00 147
16632.22 144
16633.44 144
16634.66 145
16635.88 147
16637.09 138
16638.31 146
16639.53 156
16640.75 137
16641.97 153
16643.18 147
16644.40 135
16645.62 130
16646.84 136
16648.06 153
16649.28 125
16650.49 126
16651.71 145
16652.93 147
16654.15 143
16655.37 179
16656.59 164
16657.81 143
16659.03 160
16660.24 126
16661.46 133
16662.68 128
16663.90 151
16665.12 145
16666.34 133
16667.56 124
16668.78 127
16670.00 131
16671.22 144
16672.43 135
16673.65 138
16674.87 155
16676.09 150
16677.31 137
16678.53 151
16679.75 178
16680.97 159
16682.19 165
16683.41 177
16684.63 148
16685.85 136
16687.07 148
16688.29 124
16689.51 139
16690.73 125
16691.95 133
16693.17 164
16694.39 142
16695.61 149
16696.83 149
16698.05 141
16699.27 131
16700.49 161
16701.71 147
16702.93 156
16704.15 150
16705.37 115
16706.59 112
16707.81 142
16709.03 121
16710.25 127
16711.48 143
16712.70 130
16713.92 129
16715.14 135
16716.36 130
16717.58 140
16718.80 153
16720.02 140
16721.24 126
16722.46 131
16723.68 140
16724.91 137
16726.13 132
16727.35 153
16728.57 144
16729.79 119
16731.01 139
16732.23 133
16733.46 124
16734.68 148
16735.90 120
16737.12 160
16738.34 162
16739.56 153
16740.79 132
16742.01 142
16743.23 129
16744.45 149
16745.67 150
16746.90 138
16748.12 160
16749.34 137
16750.56 133
16751.78 133
16753.01 142
16754.23 141
16755.45 126
16756.67 141
16757.90 149
16759.12 138
16760.34 144
16761.56 167
16762.79 138
16764.01 131
16765.23 112
16766.45 152
16767.68 165
16768.90 138
16770.12 125
16771.34 156
16772.57 133
16773.79 128
16775.01 148
16776.24 129
16777.46 127
16778.68 147
16779.91 142
16781.13 134
16782.35 130
16783.58 139
16784.80 151
16786.02 142
16787.25 156
16788.47 140
16789.69 147
16790.92 131
16792.14 162
16793.36 141
16794.59 150
16795.81 128
16797.04 154
16798.26 116
16799.48 118
16800.71 160
16801.93 138
16803.16 141
16804.38 154
16805.60 151
16806.83 142
16808.05 135
16809.28 139
16810.50 141
16811.73 147
16812.95 142
16814.17 128
16815.40 149
16816.62 132
16817.85 136
16819.07 144
16820.30 152
16821.52 127
16822.75 158
16823.97 149
16825.20 134
16826.42 134
16827.65 136
16828.87 156
16830.10 134
16831.32 177
16832.55 148
16833.77 136
16835.00 158
16836.22 144
16837.45 159
16838.67 129
16839.90 136
16841.12 145
16842.35 162
16843.57 147
16844.80 156
16846.03 137
16847.25 155
16848.48 147
16849.70 142
16850.93 161
16852.15 144
16853.38 134
16854.61 164
16855.83 136
16857.06 129
16858.28 157
16859.51 138
16860.74 171
16861.96 145
16863.19 159
16864.42 145
16865.64 150
16866.87 145
16868.09 144
16869.32 163
16870.55 171
16871.77 193
16873.00 174
16874.23 189
16875.45 163
16876.68 183
16877.91 178
16879.13 171
16880.36 172
16881.59 177
16882.82 186
16884.04 179
16885.27 166
16886.50 174
16887.72 188
16888.95 185
16890.18 203
16891.41 220
16892.63 188
16893.86 187
16895.09 176
16896.32 190
16897.54 177
16898.77 160
16900.00 157
16901.23 158
16902.45 157
16903.68 155
16904.91 182
16906.14 179
16907.36 180
16908.59 178
16909.82 152
16911.05 144
16912.28 152
16913.50 134
16914.73 151
16915.96 185
16917.19 130
16918.42 150
16919.65 138
16920.87 167
16922.10 139
16923.33 135
16924.56 142
16925.79 145
16927.02 162
16928.24 152
16929.47 155
16930.70 173
16931.93 148
16933.16 128
16934.39 153
16935.62 152
16936.85 150
16938.08 138
16939.30 149
16940.53 162
16941.76 158
16942.99 133
16944.22 144
16945.45 139
16946.68 148
16947.91 144
16949.14 137
16950.37 121
16951.60 153
16952.83 151
16954.06 139
16955.29 131
16956.52 128
16957.74 135
16958.97 135
16960.20 148
16961.43 119
16962.66 136
16963.89 119
16965.12 131
16966.35 136
16967.58 157
16968.81 167
16970.04 139
16971.27 150
16972.50 149
16973.74 148
16974.97 156
16976.20 163
16977.43 137
16978.66 157
16979.89 153
16981.12 180
16982.35 172
16983.58 149
16984.81 156
16986.04 132
16987.27 138
16988.50 150
16989.73 126
16990.96 137
16992.19 168
16993.43 137
16994.66 159
16995.89 114
16997.12 136
16998.35 111
16999.58 143
17000.81 141
17002.04 130
17003.28 138
17004.51 146
17005.74 111
17006.97 143
17008.20 134
17009.43 125
17010.66 111
17011.90 134
17013.13 132
17014.36 140
17015.59 137
17016.82 174
17018.05 161
17019.29 157
17020.52 152
17021.75 155
17022.98 169
17024.21 166
17025.45 149
17026.68 119
17027.91 145
17029.14 140
17030.38 155
17031.61 144
17032.84 144
17034.07 158
17035.31 114
17036.54 124
17037.77 124
17039.00 131
17040.24 144
17041.47 125
17042.70 120
17043.93 161
17045.17 154
17046.40 146
17047.63 137
17048.87 125
17050.10 126
17051.33 156
17052.57 167
17053.80 151
17055.03 129
17056.27 140
17057.50 137
17058.73 121
17059.97 151
17061.20 138
17062.43 133
17063.67 141
17064.90 132
17066.13 134
17067.37 120
17068.60 133
17069.83 142
17071.07 125
17072.30 122
17073.54 141
17074.77 151
17076.00 130
17077.24 133
17078.47 103
17079.71 115
17080.94 137
17082.17 133
17083.41 140
17084.64 124
17085.88 120
17087.11 144
17088.35 137
17089.58 139
17090.81 106
17092.05 156
17093.28 116
17094.52 134
17095.75 147
17096.99 123
17098.22 136
17099.46 111
17100.69 122
17101.93 128
17103.16 150
17104.40 143
17105.63 181
17106.87 135
17108.10 117
17109.34 141
17110.57 138
17111.81 123
17113.04 119
17114.28 115
17115.51 149
17116.75 116
17117.99 130
17119.22 142
17120.46 158
17121.69 140
17122.93 154
17124.16 158
17125.40 128
17126.64 170
17127.87 138
17129.11 112
17130.34 129
17131.58 154
17132.82 149
17134.05 128
17135.29 110
17136.52 124
17137.76 139
17139.00 147
17140.23 124
17141.47 158
17142.71 128
17143.94 145
17145.18 146
17146.41 139
17147.65 138
17148.89 152
17150.12 136
17151.36 126
17152.60 127
17153.83 142
17155.07 119
17156.31 147
17157.55 154
17158.78 135
17160.02 143
17161.26 141
17162.49 133
17163.73 113
17164.97 93
17166.21 118
17167.44 142
17168.68 146
17169.92 142
17171.15 119
17172.39 141
17173.63 133
17174.87 148
17176.10 134
17177.34 121
17178.58 125
17179.82 174
17181.06 157
17182.29 140
17183.53 128
17184.77 136
17186.01 133
17187.25 123
17188.48 136
17189.72 137
17190.96 144
17192.20 155
17193.44 118
17194.67 128
17195.91 129
17197.15 110
17198.39 164
17199.63 127
17200.87 89
17202.10 117
17203.34 126
17204.58 142
17205.82 144
17207.06 118
17208.30 139
17209.54 120
17210.78 139
17212.01 132
17213.25 118
17214.49 127
17215.73 156
17216.97 148
17218.21 129
17219.45 104
17220.69 116
17221.93 150
17223.17 119
17224.41 133
17225.65 132
17226.89 113
17228.12 149
17229.36 104
17230.60 101
17231.84 111
17233.08 122
17234.32 116
17235.56 106
17236.80 130
17238.04 118
17239.28 129
17240.52 127
17241.76 134
17243.00 143
17244.24 100
17245.48 101
17246.72 129
17247.96 115
17249.20 152
17250.44 134
17251.68 133
17252.92 122
17254.16 122
17255.40 125
17256.64 112
17257.89 98
17259.13 107
17260.37 143
17261.61 102
17262.85 139
17264.09 148
17265.33 178
17266.57 146
17267.81 124
17269.05 114
17270.29 136
17271.53 132
17272.78 148
17274.02 127
17275.26 107
17276.50 119
17277.74 116
17278.98 144
17280.22 155
17281.46 142
17282.71 123
17283.95 126
17285.19 130
17286.43 132
17287.67 139
17288.91 112
17290.16 128
17291.40 129
17292.64 119
17293.88 119
17295.12 133
17296.36 107
17297.61 118
17298.85 123
17300.09 107
17301.33 131
17302.58 126
17303.82 123
17305.06 116
17306.30 121
17307.54 125
17308.79 143
17310.03 130
17311.27 138
17312.51 136
17313.76 140
17315.00 114
17316.24 117
17317.48 126
17318.73 102
17319.97 124
17321.21 140
17322.46 134
17323.70 136
17324.94 105
17326.18 121
17327.43 108
17328.67 132
17329.91 139
17331.16 108
17332.40 123
17333.64 138
17334.89 126
17336.13 114
17337.37 151
17338.62 130
17339.86 122
17341.10 101
17342.35 109
17343.59 104
17344.84 115
17346.08 115
17347.32 113
17348.57 117
17349.81 99
17351.05 131
17352.30 138
17353.54 127
17354.79 92
17356.03 128
17357.27 131
17358.52 130
17359.76 107
17361.01 109
17362.25 115
17363.50 112
17364.74 107
17365.98 113
17367.23 117
17368.47 121
17369.72 96
17370.96 132
17372.21 104
17373.45 111
17374.70 120
17375.94 127
17377.19 124
17378.43 120
17379.68 123
17380.92 133
17382.17 128
17383.41 121
17384.66 101
17385.90 130
17387.15 143
17388.39 111
17389.64 104
17390.88 136
17392.13 128
17393.37 109
17394.62 124
17395.86 90
17397.11 111
17398.36 123
17399.60 133
17400.85 133
17402.09 136
17403.34 119
17404.58 132
17405.83 130
17407.08 90
17408.32 118
17409.57 109
17410.81 103
17412.06 118
17413.31 101
17414.55 90
17415.80 100
17417.05 123
17418.29 138
17419.54 125
17420.78 96
17422.03 117
17423.28 135
17424.52 145
17425.77 128
17427.02 105
17428.26 129
17429.51 120
17430.76 112
17432.00 109
17433.25 120
17434.50 139
17435.75 142
17436.99 110
17438.24 121
17439.49 121
17440.73 110
17441.98 123
17443.23 120
17444.48 100
17445.72 111
17446.97 135
17448.22 113
17449.46 107
17450.71 124
17451.96 142
17453.21 144
17454.45 106
17455.70 110
17456.95 141
17458.20 134
17459.45 114
17460.69 130
17461.94 125
17463.19 108
17464.44 112
17465.69 108
17466.93 140
17468.18 144
17469.43 124
17470.68 155
17471.93 121
17473.17 111
17474.42 116
17475.67 133
17476.92 112
17478.17 151
17479.42 134
17480.67 113
17481.91 133
17483.16 147
17484.41 162
17485.66 114
17486.91 132
17488.16 120
17489.41 137
17490.66 116
17491.90 145
17493.15 130
17494.40 138
17495.65 144
17496.90 134
17498.15 142
17499.40 121
17500.65 129
17501.90 130
17503.15 102
17504.40 115
17505.65 135
17506.90 127
17508.14 142
17509.39 130
17510.64 132
17511.89 121
17513.14 142
17514.39 127
17515.64 141
17516.89 132
17518.14 141
17519.39 133
17520.64 127
17521.89 129
17523.14 111
17524.39 138
17525.64 141
17526.89 114
17528.14 130
17529.39 131
17530.64 113
17531.89 129
17533.14 113
17534.40 105
17535.65 122
17536.90 137
17538.15 118
17539.40 117
17540.65 121
17541.90 117
17543.15 136
17544.40 118
17545.65 114
17546.90 119
17548.15 137
17549.40 102
17550.66 118
17551.91 101
17553.16 134
17554.41 140
17555.66 114
17556.91 133
17558.16 124
17559.41 134
17560.67 152
17561.92 135
17563.17 142
17564.42 131
17565.67 122
17566.92 114
17568.18 80
17569.43 118
17570.68 110
17571.93 130
17573.18 122
17574.43 104
17575.69 125
17576.94 119
17578.19 123
17579.44 121
17580.69 117
17581.95 85
17583.20 118
17584.45 106
17585.70 130
17586.96 114
17588.21 167
17589.46 97
17590.71 111
17591.97 129
17593.22 118
17594.47 125
17595.72 124
17596.98 104
17598.23 116
17599.48 103
17600.73 117
17601.99 109
17603.24 127
17604.49 102
17605.75 108
17607.00 137
17608.25 136
17609.51 130
17610.76 99
17612.01 128
17613.27 106
17614.52 131
17615.77 128
17617.03 117
17618.28 125
17619.53 128
17620.79 144
17622.04 146
17623.29 136
17624.55 142
17625.80 153
17627.05 134
17628.31 125
17629.56 109
17630.82 123
17632.07 104
17633.32 115
17634.58 126
17635.83 142
17637.09 118
17638.34 113
17639.60 137
17640.85 97
17642.10 127
17643.36 119
17644.61 136
17645.87 124
17647.12 120
17648.38 146
17649.63 118
17650.89 107
17652.14 116
17653.39 111
17654.65 128
17655.90 130
17657.16 96
17658.41 107
17659.67 132
17660.92 134
17662.18 129
17663.43 113
17664.69 105
17665.94 116
17667.20 117
17668.45 138
17669.71 104
17670.97 101
17672.22 122
17673.48 119
17674.73 97
17675.99 113
17677.24 117
17678.50 130
17679.75 103
17681.01 110
17682.27 118
17683.52 88
17684.78 99
17686.03 108
17687.29 129
17688.55 119
17689.80 142
17691.06 114
17692.31 127
17693.57 130
17694.83 118
17696.08 134
17697.34 110
17698.59 124
17699.85 110
17701.11 109
17702.36 102
17703.62 109
17704.88 106
17706.13 118
17707.39 118
17708.65 113
17709.90 107
17711.16 104
17712.42 107
17713.67 127
17714.93 145
17716.19 121
17717.44 101
17718.70 112
17719.96 106
17721.22 108
17722.47 134
17723.73 116
17724.99 127
17726.25 99
17727.50 118
17728.76 121
17730.02 107
17731.27 109
17732.53 106
17733.79 132
17735.05 119
17736.31 119
17737.56 129
17738.82 140
17740.08 133
17741.34 151
17742.59 116
17743.85 134
17745.11 148
17746.37 150
17747.63 109
17748.88 117
17750.14 96
17751.40 107
17752.66 131
17753.92 102
17755.18 110
17756.43 113
17757.69 131
17758.95 100
17760.21 94
17761.47 102
17762.73 140
17763.99 97
17765.24 132
17766.50 113
17767.76 131
17769.02 125
17770.28 143
17771.54 148
17772.80 93
17774.06 156
17775.32 127
17776.57 116
17777.83 130
17779.09 106
17780.35 137
17781.61 133
17782.87 100
17784.13 116
17785.39 100
17786.65 126
17787.91 107
17789.17 110
17790.43 135
17791.69 105
17792.95 132
17794.21 115
17795.47 108
17796.73 99
17797.99 110
17799.25 111
17800.51 138
17801.77 110
17803.03 117
17804.29 120
17805.55 111
17806.81 110
17808.07 113
17809.33 131
17810.59 126
17811.85 122
17813.11 103
17814.37 118
17815.63 127
17816.89 145
17818.15 88
17819.41 108
17820.67 118
17821.93 129
17823.19 112
17824.45 142
17825.71 141
17826.98 118
17828.24 111
17829.50 113
17830.76 137
17832.02 129
17833.28 118
17834.54 116
17835.80 139
17837.06 125
17838.33 135
17839.59 82
17840.85 103
17842.11 95
17843.37 118
17844.63 114
17845.89 122
17847.16 104
17848.42 120
17849.68 117
17850.94 109
17852.20 98
17853.46 107
17854.73 134
17855.99 136
17857.25 118
17858.51 103
17859.77 128
17861.04 96
17862.30 106
17863.56 112
17864.82 114
17866.09 114
17867.35 128
17868.61 91
17869.87 99
17871.14 107
17872.40 102
17873.66 112
17874.92 113
17876.19 129
17877.45 108
17878.71 107
17879.97 101
17881.24 136
17882.50 119
17883.76 133
17885.03 120
17886.29 117
17887.55 112
17888.81 124
17890.08 105
17891.34 115
17892.60 123
17893.87 102
17895.13 114
17896.39 113
17897.66 103
17898.92 101
17900.18 138
17901.45 103
17902.71 121
17903.97 90
17905.24 99
17906.50 108
17907.77 117
17909.03 104
17910.29 145
17911.56 123
17912.82 83
17914.09 109
17915.35 109
17916.61 129
17917.88 117
17919.14 122
17920.41 92
17921.67 98
17922.93 108
17924.20 99
17925.46 113
17926.73 117
17927.99 114
17929.26 128
17930.52 113
17931.79 93
17933.05 83
17934.32 113
17935.58 106
17936.84 124
17938.11 118
17939.37 109
17940.64 107
17941.90 100
17943.17 123
17944.43 100
17945.70 122
17946.96 110
17948.23 120
17949.50 105
17950.76 118
17952.03 116
17953.29 113
17954.56 116
17955.82 83
17957.09 112
17958.35 97
17959.62 116
17960.88 124
17962.15 122
17963.42 109
17964.68 127
17965.95 99
17967.21 142
17968.48 127
17969.74 89
17971.01 120
17972.28 108
17973.54 92
17974.81 96
17976.08 135
17977.34 102
17978.61 142
17979.87 125
17981.14 109
17982.41 103
17983.67 115
17984.94 97
17986.21 117
17987.47 105
17988.74 124
17990.01 107
17991.27 99
17992.54 90
17993.81 83
17995.07 118
17996.34 100
17997.61 123
17998.87 107
18000.14 105
18001.41 111
18002.68 123
18003.94 132
18005.21 118
18006.48 117
18007.74 116
18009.01 128
18010.28 110
18011.55 94
18012.81 82
18014.08 104
18015.35 99
18016.62 121
18017.88 108
18019.15 97
18020.42 111
18021.69 120
18022.96 90
18024.22 102
18025.49 92
18026.76 129
18028.03 113
18029.29 129
18030.56 138
18031.83 105
18033.10 103
18034.37 105
18035.64 102
18036.90 103
18038.17 117
18039.44 106
18040.71 118
18041.98 113
18043.25 96
18044.51 115
18045.78 113
18047.05 104
18048.32 111
18049.59 137
18050.86 116
18052.13 122
18053.40 121
18054.67 106
18055.93 129
18057.20 120
18058.47 103
18059.74 103
18061.01 110
18062.28 123
18063.55 112
18064.82 111
18066.09 115
18067.36 97
18068.63 98
18069.90 127
18071.17 96
18072.44 102
18073.70 100
18074.97 93
18076.24 105
18077.51 112
18078.78 119
18080.05 125
18081.32 112
18082.59 116
18083.86 109
18085.13 114
18086.40 96
18087.67 110
18088.94 121
18090.21 108
18091.48 102
18092.75 122
18094.02 97
18095.29 107
18096.57 103
18097.84 126
18099.11 127
18100.38 121
18101.65 109
18102.92 122
18104.19 128
18105.46 120
18106.73 122
18108.00 131
18109.27 132
18110.54 125
18111.81 110
18113.08 99
18114.36 108
18115.63 95
18116.90 132
18118.17 118
18119.44 107
18120.71 89
18121.98 117
18123.25 124
18124.53 120
18125.80 146
18127.07 90
18128.34 123
18129.61 137
18130.88 138
18132.16 103
18133.43 124
18134.70 156
18135.97 122
18137.24 110
18138.51 135
18139.79 113
18141.06 119
18142.33 105
18143.60 107
18144.87 111
18146.15 130
18147.42 122
18148.69 112
18149.96 161
18151.24 131
18152.51 141
18153.78 153
18155.05 114
18156.33 130
18157.60 120
18158.87 122
18160.14 115
18161.42 124
18162.69 110
18163.96 114
18165.23 112
18166.51 99
18167.78 118
18169.05 115
18170.33 125
18171.60 118
18172.87 119
18174.15 102
18175.42 101
18176.69 103
18177.97 97
18179.24 109
18180.51 118
18181.79 112
18183.06 113
18184.33 110
18185.61 122
18186.88 140
18188.15 119
18189.43 138
18190.70 127
18191.97 136
18193.25 128
18194.52 145
18195.80 119
18197.07 122
18198.34 117
18199.62 90
18200.89 124
18202.17 86
18203.44 121
18204.71 90
18205.99 115
18207.26 116
18208.54 127
18209.81 116
18211.09 122
18212.36 119
18213.64 113
18214.91 106
18216.18 105
18217.46 107
18218.73 103
18220.01 123
18221.28 137
18222.56 108
18223.83 99
18225.11 114
18226.38 116
18227.66 151
18228.93 130
18230.21 118
18231.48 103
18232.76 113
18234.03 133
18235.31 142
18236.58 113
18237.86 118
18239.14 147
18240.41 126
18241.69 122
18242.96 100
18244.24 114
18245.51 99
18246.79 116
18248.06 102
18249.34 104
18250.62 115
18251.89 102
18253.17 102
18254.44 105
18255.72 114
18257.00 124
18258.27 124
18259.55 125
18260.82 114
18262.10 99
18263.38 103
18264.65 109
18265.93 107
18267.21 116
18268.48 131
18269.76 118
18271.04 119
18272.31 147
18273.59 123
18274.87 87
18276.14 135
18277.42 109
18278.70 110
18279.97 113
18281.25 121
18282.53 144
18283.80 121
18285.08 107
18286.36 137
18287.63 151
18288.91 99
18290.19 133
18291.47 111
18292.74 114
18294.02 140
18295.30 146
18296.58 143
18297.85 101
18299.13 95
18300.41 141
18301.69 121
18302.96 103
18304.24 103
18305.52 102
18306.80 120
18308.07 91
18309.35 119
18310.63 94
18311.91 124
18313.19 115
18314.46 116
18315.74 104
18317.02 123
18318.30 112
18319.58 84
18320.86 114
18322.13 106
18323.41 125
18324.69 119
18325.97 116
18327.25 120
18328.53 124
18329.80 107
18331.08 127
18332.36 110
18333.64 131
18334.92 105
18336.20 104
18337.48 119
18338.76 102
18340.04 148
18341.31 96
18342.59 133
18343.87 132
18345.15 120
18346.43 88
18347.71 115
18348.99 107
18350.27 119
18351.55 123
18352.83 123
18354.11 112
18355.39 125
18356.67 126
18357.95 107
18359.22 116
18360.50 114
18361.78 113
18363.06 95
18364.34 103
18365.62 71
18366.90 121
18368.18 112
18369.46 118
18370.74 101
18372.02 142
18373.30 107
18374.58 123
18375.86 122
18377.14 110
18378.42 114
18379.71 111
18380.99 99
18382.27 118
18383.55 122
18384.83 104
18386.11 118
18387.39 102
18388.67 134
18389.95 121
18391.23 102
18392.51 93
18393.79 114
18395.07 123
18396.35 127
18397.63 113
18398.92 110
18400.20 133
18401.48 106
18402.76 114
18404.04 97
18405.32 109
18406.60 116
18407.88 112
18409.17 110
18410.45 139
18411.73 117
18413.01 123
18414.29 117
18415.57 110
18416.85 115
18418.14 115
18419.42 131
18420.70 108
18421.98 119
18423.26 126
18424.55 104
18425.83 109
18427.11 139
18428.39 100
18429.67 108
18430.96 123
18432.24 113
18433.52 121
18434.80 92
18436.08 104
18437.37 109
18438.65 106
18439.93 92
18441.21 108
18442.50 106
18443.78 119
18445.06 104
18446.34 102
18447.63 123
18448.91 139
18450.19 121
18451.48 95
18452.76 94
18454.04 101
18455.32 112
18456.61 100
18457.89 118
18459.17 107
18460.46 124
18461.74 107
18463.02 112
18464.31 93
18465.59 102
18466.87 103
18468.16 126
18469.44 139
18470.72 111
18472.01 134
18473.29 138
18474.57 109
18475.86 112
18477.14 104
18478.43 122
18479.71 106
18480.99 79
18482.28 112
18483.56 123
18484.85 145
18486.13 97
18487.41 110
18488.70 101
18489.98 115
18491.27 135
18492.55 139
18493.83 103
18495.12 122
18496.40 120
18497.69 131
18498.97 126
18500.26 116
18501.54 97
18502.83 109
18504.11 121
18505.40 112
18506.68 120
18507.97 96
18509.25 118
18510.54 103
18511.82 96
18513.11 99
18514.39 95
18515.68 101
18516.96 122
18518.25 103
18519.53 85
18520.82 96
18522.10 98
18523.39 109
18524.67 109
18525.96 135
18527.24 124
18528.53 109
18529.81 103
18531.10 95
18532.39 96
18533.67 116
18534.96 112
18536.24 110
18537.53 111
18538.81 119
18540.10 140
18541.39 117
18542.67 109
18543.96 125
18545.24 124
18546.53 100
18547.82 110
18549.10 114
18550.39 141
18551.68 122
18552.96 110
18554.25 107
18555.53 102
18556.82 101
18558.11 94
18559.39 110
18560.68 111
18561.97 101
18563.25 120
18564.54 113
18565.83 96
18567.12 126
18568.40 110
18569.69 113
18570.98 117
18572.26 116
18573.55 111
18574.84 116
18576.12 118
18577.41 140
18578.70 133
18579.99 114
18581.27 131
18582.56 127
18583.85 123
18585.14 125
18586.42 139
18587.71 129
18589.00 146
18590.29 123
18591.57 141
18592.86 105
18594.15 127
18595.44 137
18596.73 121
18598.01 136
18599.30 122
18600.59 150
18601.88 144
18603.17 129
18604.45 117
18605.74 129
18607.03 104
18608.32 116
18609.61 126
18610.90 142
18612.18 118
18613.47 108
18614.76 135
18616.05 131
18617.34 140
18618.63 140
18619.92 114
18621.20 107
18622.49 115
18623.78 104
18625.07 131
18626.36 118
18627.65 121
18628.94 114
18630.23 129
18631.52 120
18632.81 131
18634.09 106
18635.38 105
18636.67 111
18637.96 131
18639.25 108
18640.54 101
18641.83 127
18643.12 101
18644.41 109
18645.70 103
18646.99 118
18648.28 125
18649.57 139
18650.86 111
18652.15 139
18653.44 148
18654.73 128
18656.02 107
18657.31 140
18658.60 143
18659.89 120
18661.18 133
18662.47 120
18663.76 131
18665.05 123
18666.34 153
18667.63 124
18668.92 105
18670.21 124
18671.50 112
18672.79 125
18674.08 103
18675.37 100
18676.66 128
18677.95 139
18679.24 107
18680.54 119
18681.83 126
18683.12 116
18684.41 123
18685.70 114
18686.99 107
18688.28 85
18689.57 121
18690.86 128
18692.15 102
18693.45 91
18694.74 117
18696.03 112
18697.32 127
18698.61 124
18699.90 118
18701.19 114
18702.49 116
18703.78 103
18705.07 122
18706.36 87
18707.65 107
18708.94 99
18710.24 105
18711.53 118
18712.82 119
18714.11 128
18715.40 113
18716.70 117
18717.99 102
18719.28 121
18720.57 110
18721.86 121
18723.16 93
18724.45 133
18725.74 125
18727.03 136
18728.33 119
18729.62 139
18730.91 117
18732.20 122
18733.50 111
18734.79 114
18736.08 96
18737.37 119
18738.67 115
18739.96 106
18741.25 112
18742.55 101
18743.84 103
18745.13 96
18746.43 104
18747.72 111
18749.01 111
18750.31 122
18751.60 117
18752.89 108
18754.19 113
18755.48 124
18756.77 99
18758.07 107
18759.36 103
18760.65 122
18761.95 82
18763.24 128
18764.53 117
18765.83 121
18767.12 107
18768.42 117
18769.71 117
18771.00 108
18772.30 115
18773.59 116
18774.88 108
18776.18 111
18777.47 108
18778.77 99
18780.06 114
18781.36 111
18782.65 122
18783.94 94
18785.24 118
18786.53 137
18787.83 124
18789.12 128
18790.42 117
18791.71 105
18793.01 98
18794.30 94
18795.60 103
18796.89 111
18798.19 102
18799.48 119
18800.78 90
18802.07 91
18803.37 101
18804.66 115
18805.96 125
18807.25 150
18808.55 122
18809.84 117
18811.14 101
18812.43 133
18813.73 102
18815.02 100
18816.32 117
18817.61 110
18818.91 119
18820.21 118
18821.50 96
18822.80 106
18824.09 110
18825.39 103
18826.68 75
18827.98 114
18829.28 105
18830.57 112
18831.87 120
18833.16 104
18834.46 116
18835.76 111
18837.05 120
18838.35 117
18839.65 145
18840.94 95
18842.24 131
18843.53 114
18844.83 111
18846.13 99
18847.42 102
18848.72 88
18850.02 96
18851.31 101
18852.61 97
18853.91 129
18855.20 107
18856.50 111
18857.80 94
18859.10 91
18860.39 100
18861.69 91
18862.99 115
18864.28 132
18865.58 134
18866.88 95
18868.18 90
18869.47 106
18870.77 139
18872.07 116
18873.37 107
18874.66 130
18875.96 105
18877.26 92
18878.56 90
18879.85 97
18881.15 127
18882.45 104
18883.75 121
18885.04 114
18886.34 117
18887.64 97
18888.94 123
18890.24 131
18891.53 99
18892.83 95
18894.13 120
18895.43 113
18896.73 120
18898.03 103
18899.32 99
18900.62 109
18901.92 114
18903.22 119
18904.52 115
18905.82 110
18907.12 104
18908.41 99
18909.71 102
18911.01 111
18912.31 116
18913.61 118
18914.91 111
18916.21 91
18917.51 99
18918.80 122
18920.10 86
18921.40 108
18922.70 101
18924.00 134
18925.30 130
18926.60 112
18927.90 94
18929.20 117
18930.50 114
18931.80 102
18933.10 109
18934.40 108
18935.70 106
18937.00 104
18938.30 106
18939.60 120
18940.90 106
18942.20 105
18943.50 94
18944.79 86
18946.09 108
18947.39 102
18948.70 131
18950.00 109
18951.30 93
18952.60 111
18953.90 88
18955.20 140
18956.50 93
18957.80 90
18959.10 95
18960.40 105
18961.70 121
18963.00 100
18964.30 98
18965.60 98
18966.90 74
18968.20 110
18969.50 104
18970.80 97
18972.10 104
18973.40 105
18974.71 112
18976.01 94
18977.31 124
18978.61 104
18979.91 99
18981.21 113
18982.51 101
18983.81 80
18985.12 110
18986.42 99
18987.72 113
18989.02 116
18990.32 92
18991.62 89
18992.92 96
18994.23 133
18995.53 102
18996.83 80
18998.13 110
18999.43 108
19000.73 114
19002.04 122
19003.34 133
19004.64 124
19005.94 120
19007.24 111
19008.55 102
19009.85 98
19011.15 118
19012.45 108
19013.76 89
19015.06 114
19016.36 148
19017.66 120
19018.96 93
19020.27 92
19021.57 77
19022.87 114
19024.18 145
19025.48 110
19026.78 100
19028.08 107
19029.39 78
19030.69 142
19031.99 104
19033.30 114
19034.60 98
19035.90 100
19037.20 111
19038.51 91
19039.81 90
19041.11 119
19042.42 102
19043.72 102
19045.02 94
19046.33 94
19047.63 96
19048.93 112
19050.24 122
19051.54 117
19052.85 99
19054.15 103
19055.45 113
19056.76 87
19058.06 79
19059.36 94
19060.67 112
19061.97 99
19063.28 94
19064.58 92
19065.88 118
19067.19 103
19068.49 115
19069.80 108
19071.10 108
19072.41 104
19073.71 89
19075.01 114
19076.32 100
19077.62 109
19078.93 97
19080.23 97
19081.54 111
19082.84 107
19084.15 126
19085.45 123
19086.76 114
19088.06 100
19089.37 106
19090.67 94
19091.98 129
19093.28 107
19094.59 112
19095.89 102
19097.20 100
19098.50 116
19099.81 114
19101.11 103
19102.42 101
19103.72 108
19105.03 93
19106.33 96
19107.64 102
19108.94 119
19110.25 86
19111.56 97
19112.86 100
19114.17 103
19115.47 107
19116.78 83
19118.08 114
19119.39 115
19120.70 112
19122.00 99
19123.31 112
19124.61 101
19125.92 101
19127.23 103
19128.53 125
19129.84 89
19131.15 108
19132.45 80
19133.76 122
19135.06 121
19136.37 83
19137.68 96
19138.98 104
19140.29 107
19141.60 97
19142.90 108
19144.21 116
19145.52 126
19146.82 108
19148.13 126
19149.44 105
19150.75 118
19152.05 108
19153.36 124
19154.67 141
19155.97 87
19157.28 95
19158.59 117
19159.90 101
19161.20 99
19162.51 85
19163.82 95
19165.13 90
19166.43 86
19167.74 102
19169.05 100
19170.36 88
19171.66 95
19172.97 125
19174.28 105
19175.59 87
19176.89 104
19178.20 115
19179.51 121
19180.82 97
19182.13 83
19183.44 98
19184.74 122
19186.05 97
19187.36 103
19188.67 109
19189.98 101
19191.28 114
19192.59 108
19193.90 107
19195.21 92
19196.52 124
19197.83 98
19199.14 91
19200.44 106
19201.75 92
19203.06 109
19204.37 103
19205.68 117
19206.99 104
19208.30 116
19209.61 117
19210.92 82
19212.22 98
19213.53 109
19214.84 114
19216.15 117
19217.46 114
19218.77 78
19220.08 109
19221.39 119
19222.70 132
19224.01 106
19225.32 102
19226.63 124
19227.94 111
19229.25 113
19230.56 84
19231.87 93
19233.18 95
19234.49 88
19235.80 113
19237.11 139
19238.42 117
19239.73 106
19241.04 82
19242.35 106
19243.66 99
19244.97 125
19246.28 118
19247.59 101
19248.90 111
19250.21 84
19251.52 107
19252.83 100
19254.14 126
19255.45 99
19256.76 96
19258.07 128
19259.38 107
19260.69 98
19262.00 115
19263.31 99
19264.63 130
19265.94 88
19267.25 119
19268.56 102
19269.87 103
19271.18 93
19272.49 94
19273.80 94
19275.11 113
19276.43 111
19277.74 108
19279.05 100
19280.36 114
19281.67 98
19282.98 122
19284.29 102
19285.61 98
19286.92 114
19288.23 111
19289.54 90
19290.85 86
19292.16 97
19293.48 84
19294.79 82
19296.10 102
19297.41 100
19298.72 87
19300.04 94
19301.35 108
19302.66 95
19303.97 112
19305.29 105
19306.60 92
19307.91 115
19309.22 89
19310.53 93
19311.85 104
19313.16 82
19314.47 89
19315.78 98
19317.10 107
19318.41 96
19319.72 109
19321.04 73
19322.35 79
19323.66 106
19324.97 115
19326.29 92
19327.60 81
19328.91 90
19330.23 120
19331.54 114
19332.85 109
19334.17 94
19335.48 105
19336.79 102
19338.11 100
19339.42 102
19340.73 124
19342.05 103
19343.36 122
19344.67 102
19345.99 96
19347.30 99
19348.62 107
19349.93 109
19351.24 113
19352.56 88
19353.87 123
19355.18 99
19356.50 101
19357.81 92
19359.13 92
19360.44 112
19361.76 118
19363.07 116
19364.38 110
19365.70 95
19367.01 92
19368.33 90
19369.64 87
19370.96 98
19372.27 86
19373.58 93
19374.90 106
19376.21 99
19377.53 111
19378.84 126
19380.16 120
19381.47 97
19382.79 119
19384.10 109
19385.42 119
19386.73 97
19388.05 99
19389.36 115
19390.68 140
19391.99 108
19393.31 83
19394.62 90
19395.94 89
19397.26 100
19398.57 105
19399.89 102
19401.20 96
19402.52 102
19403.83 115
19405.15 113
19406.46 96
19407.78 107
19409.10 111
19410.41 122
19411.73 140
19413.04 103
19414.36 95
19415.68 91
19416.99 119
19418.31 115
19419.62 78
19420.94 114
19422.26 132
19423.57 111
19424.89 111
19426.21 102
19427.52 94
19428.84 113
19430.15 92
19431.47 101
19432.79 88
19434.10 107
19435.42 86
19436.74 109
19438.06 121
19439.37 106
19440.69 99
19442.01 91
19443.32 93
19444.64 106
19445.96 109
19447.27 75
19448.59 97
19449.91 108
19451.23 101
19452.54 114
19453.86 110
19455.18 104
19456.49 112
19457.81 111
19459.13 94
19460.45 105
19461.76 102
19463.08 91
19464.40 98
19465.72 90
19467.04 98
19468.35 125
19469.67 111
19470.99 113
19472.31 114
19473.63 110
19474.94 104
19476.26 103
19477.58 123
19478.90 85
19480.22 95
19481.53 115
19482.85 114
19484.17 98
19485.49 142
19486.81 89
19488.13 104
19489.44 123
19490.76 107
19492.08 98
19493.40 107
19494.72 99
19496.04 105
19497.36 87
19498.68 100
19499.99 101
19501.31 73
19502.63 97
19503.95 116
19505.27 125
19506.59 99
19507.91 102
19509.23 116
19510.55 90
19511.87 108
19513.19 127
19514.51 137
19515.82 117
19517.14 98
19518.46 98
19519.78 118
19521.10 75
19522.42 96
19523.74 118
19525.06 123
19526.38 133
19527.70 110
19529.02 84
19530.34 101
19531.66 112
19532.98 106
19534.30 104
19535.62 102
19536.94 133
19538.26 101
19539.58 108
19540.90 99
19542.22 100
19543.54 105
19544.86 97
19546.18 87
19547.50 101
19548.83 106
19550.15 104
19551.47 92
19552.79 104
19554.11 99
19555.43 72
19556.75 106
19558.07 109
19559.39 101
19560.71 94
19562.03 83
19563.35 103
19564.68 102
19566.00 112
19567.32 118
19568.64 108
19569.96 117
19571.28 130
19572.60 106
19573.92 93
19575.25 103
19576.57 115
19577.89 119
19579.21 91
19580.53 100
19581.85 118
19583.17 126
19584.50 98
19585.82 102
19587.14 90
19588.46 88
19589.78 111
19591.11 102
19592.43 103
19593.75 109
19595.07 123
19596.39 97
19597.72 99
19599.04 83
19600.36 88
19601.68 109
19603.01 108
19604.33 90
19605.65 100
19606.97 108
19608.30 135
19609.62 96
19610.94 91
19612.26 105
19613.59 98
19614.91 102
19616.23 107
19617.56 115
19618.88 95
19620.20 98
19621.52 125
19622.85 122
19624.17 97
19625.49 98
19626.82 115
19628.14 92
19629.46 100
19630.79 85
19632.11 114
19633.43 122
19634.76 93
19636.08 99
19637.40 111
19638.73 98
19640.05 98
19641.37 124
19642.70 103
19644.02 109
19645.35 100
19646.67 106
19647.99 110
19649.32 107
19650.64 101
19651.97 97
19653.29 93
19654.61 86
19655.94 104
19657.26 87
19658.59 86
19659.91 97
19661.23 107
19662.56 95
19663.88 93
19665.21 86
19666.53 94
19667.86 98
19669.18 106
19670.51 106
19671.83 138
19673.16 100
19674.48 104
19675.81 95
19677.13 98
19678.46 115
19679.78 99
19681.11 121
19682.43 109
19683.76 105
19685.08 94
19686.41 109
19687.73 109
19689.06 105
19690.38 125
19691.71 109
19693.03 98
19694.36 93
19695.68 104
19697.01 97
19698.33 110
19699.66 103
19700.99 105
19702.31 95
19703.64 99
19704.96 118
19706.29 89
19707.62 89
19708.94 94
19710.27 83
19711.59 97
19712.92 102
19714.25 115
19715.57 121
19716.90 100
19718.22 105
19719.55 92
19720.88 125
19722.20 107
19723.53 99
19724.86 109
19726.18 107
19727.51 83
19728.84 99
19730.16 106
19731.49 106
19732.82 89
19734.14 95
19735.47 87
19736.80 97
19738.12 96
19739.45 99
19740.78 111
19742.10 95
19743.43 100
19744.76 87
19746.09 123
19747.41 96
19748.74 85
19750.07 111
19751.40 99
19752.72 75
19754.05 90
19755.38 94
19756.71 122
19758.03 99
19759.36 97
19760.69 111
19762.02 107
19763.34 98
19764.67 111
19766.00 87
19767.33 93
19768.66 102
19769.98 111
19771.31 85
19772.64 80
19773.97 110
19775.30 100
19776.62 101
19777.95 104
19779.28 102
19780.61 81
19781.94 97
19783.27 94
19784.59 93
19785.92 102
19787.25 108
19788.58 113
19789.91 105
19791.24 104
19792.57 84
19793.90 101
19795.22 89
19796.55 109
19797.88 118
19799.21 118
19800.54 121
19801.87 111
19803.20 111
19804.53 110
19805.86 81
19807.19 85
19808.52 97
19809.84 108
19811.17 106
19812.50 93
19813.83 100
19815.16 97
19816.49 103
19817.82 96
19819.15 113
19820.48 113
19821.81 118
19823.14 91
19824.47 106
19825.80 88
19827.13 96
19828.46 102
19829.79 113
19831.12 102
19832.45 91
19833.78 116
19835.11 117
19836.44 106
19837.77 119
19839.10 133
19840.43 88
19841.76 88
19843.09 114
19844.42 76
19845.75 102
19847.09 84
19848.42 84
19849.75 100
19851.08 93
19852.41 112
19853.74 100
19855.07 134
19856.40 93
19857.73 97
19859.06 121
19860.39 110
19861.72 90
19863.06 118
19864.39 104
19865.72 94
19867.05 118
19868.38 103
19869.71 103
19871.04 121
19872.38 89
19873.71 95
19875.04 110
19876.37 99
19877.70 94
19879.03 73
19880.36 84
19881.70 109
19883.03 114
19884.36 91
19885.69 93
19887.02 90
19888.36 97
19889.69 102
19891.02 71
19892.35 76
19893.68 89
19895.02 101
19896.35 95
19897.68 91
19899.01 109
19900.35 112
19901.68 124
19903.01 80
19904.34 76
19905.68 88
19907.01 105
19908.34 89
19909.67 99
19911.01 91
19912.34 119
19913.67 134
19915.01 111
19916.34 91
19917.67 123
19919.00 109
19920.34 84
19921.67 123
19923.00 94
19924.34 97
19925.67 120
19927.00 88
19928.34 80
19929.67 84
19931.00 100
19932.34 93
19933.67 79
19935.00 94
19936.34 83
19937.67 89
19939.01 96
19940.34 81
19941.67 102
19943.01 93
19944.34 95
19945.67 92
19947.01 100
19948.34 83
19949.68 107
19951.01 108
19952.34 116
19953.68 100
19955.01 97
19956.35 90
19957.68 102
19959.02 88
19960.35 96
19961.68 111
19963.02 98
19964.35 82
19965.69 90
19967.02 102
19968.36 102
19969.69 113
19971.03 114
19972.36 103
19973.70 109
19975.03 112
19976.37 76
19977.70 92
19979.04 101
19980.37 103
19981.71 99
19983.04 90
19984.38 96
19985.71 105
19987.05 96
19988.38 82
19989.72 81
19991.05 89
19992.39 84
19993.73 76
19995.06 91
19996.40 101
19997.73 109
19999.07 97
20000.40 94
20001.74 95
20003.08 113
20004.41 103
20005.75 96
20007.08 94
20008.42 92
20009.76 78
20011.09 117
20012.43 89
20013.76 79
20015.10 86
20016.44 100
20017.77 115
20019.11 102
20020.45 91
20021.78 115
20023.12 93
20024.45 89
20025.79 90
20027.13 100
20028.46 110
20029.80 78
20031.14 85
20032.48 100
20033.81 96
20035.15 115
20036.49 93
20037.82 108
20039.16 86
20040.50 80
20041.83 95
20043.17 97
20044.51 97
20045.85 118
20047.18 123
20048.52 92
20049.86 90
20051.20 97
20052.53 116
20053.87 101
20055.21 92
20056.55 100
20057.88 111
20059.22 115
20060.56 91
20061.90 104
20063.23 90
20064.57 83
20065.91 91
20067.25 104
20068.59 110
20069.92 84
20071.26 103
20072.60 91
20073.94 109
20075.28 118
20076.62 113
20077.95 101
20079.29 111
20080.63 109
20081.97 122
20083.31 90
20084.65 102
20085.98 126
20087.32 113
20088.66 91
20090.00 102
20091.34 84
20092.68 94
20094.02 86
20095.36 97
20096.70 96
20098.03 74
20099.37 107
20100.71 122
20102.05 138
20103.39 110
20104.73 102
20106.07 95
20107.41 102
20108.75 108
20110.09 103
20111.43 115
20112.77 113
20114.11 93
20115.45 107
20116.79 93
20118.13 90
20119.46 93
20120.80 105
20122.14 106
20123.48 102
20124.82 111
20126.16 95
20127.50 80
20128.84 81
20130.18 96
20131.52 118
20132.86 92
20134.20 118
20135.55 103
