# Supplementary material for: MALDI-TOF MS typing enables the classification of brewing yeasts of the genus Saccharomyces to major beer styles
Source: PLoS One. 2017 Aug 9;12(8):e0181694. doi: 10.1371/journal.pone.0181694 (PMC5549903; doi:10.1371/journal.pone.0181694)
Supplement: S3 File — The directory includes 90 raw files and was zipped to “.zip”; the folder has three strains with 30 spectra per strain; S1 Text explains the raw files with an example and Table 1 represents the yeast strains used within the experiment. (ZIP) [file pone.0181694.s006.zip › 7-9/30258-205-OG-WB-WB-YPG-18h-E-E_2015-08-10__0_G1_1.dat]

2000.98 3839
2001.40 3787
2001.82 3872
2002.25 3769
2002.67 3671
2003.09 3924
2003.51 3905
2003.93 3838
2004.35 3721
2004.78 3637
2005.20 3497
2005.62 3614
2006.04 3573
2006.47 3876
2006.89 3787
2007.31 3692
2007.73 3862
2008.16 3965
2008.58 3839
2009.00 3726
2009.42 3833
2009.85 3985
2010.27 4071
2010.69 4198
2011.11 3895
2011.54 3714
2011.96 3813
2012.38 3700
2012.80 3843
2013.23 4044
2013.65 3885
2014.07 3573
2014.50 3773
2014.92 3838
2015.34 3669
2015.77 3628
2016.19 3711
2016.61 3612
2017.04 3522
2017.46 3698
2017.88 3777
2018.31 3742
2018.73 3866
2019.15 3919
2019.58 3785
2020.00 4064
2020.42 3851
2020.85 3871
2021.27 3755
2021.70 3703
2022.12 3739
2022.54 3836
2022.97 3883
2023.39 3630
2023.82 3488
2024.24 3677
2024.66 3867
2025.09 3784
2025.51 3852
2025.94 3583
2026.36 3552
2026.79 3730
2027.21 3719
2027.63 3822
2028.06 3648
2028.48 3370
2028.91 3437
2029.33 3430
2029.76 3576
2030.18 3371
2030.61 3539
2031.03 3435
2031.46 3514
2031.88 3458
2032.31 3685
2032.73 3609
2033.16 3684
2033.58 3705
2034.01 3770
2034.43 3609
2034.86 3528
2035.28 3690
2035.71 3572
2036.13 3489
2036.56 3448
2036.98 3651
2037.41 3495
2037.84 3502
2038.26 3621
2038.69 3610
2039.11 3803
2039.54 3489
2039.96 3679
2040.39 3665
2040.82 3498
2041.24 3392
2041.67 3664
2042.09 3708
2042.52 3528
2042.95 3362
2043.37 3656
2043.80 3416
2044.22 3669
2044.65 3577
2045.08 3530
2045.50 3594
2045.93 3477
2046.36 3514
2046.78 3472
2047.21 3630
2047.64 3630
2048.06 3650
2048.49 3780
2048.92 3539
2049.34 3532
2049.77 3678
2050.20 3687
2050.62 3651
2051.05 3581
2051.48 3489
2051.90 3575
2052.33 3665
2052.76 3591
2053.18 3499
2053.61 3520
2054.04 3731
2054.47 3708
2054.89 3566
2055.32 3545
2055.75 3716
2056.18 3497
2056.60 3493
2057.03 3637
2057.46 3498
2057.89 3632
2058.31 3635
2058.74 3737
2059.17 3715
2059.60 3746
2060.03 3871
2060.45 3701
2060.88 3562
2061.31 3579
2061.74 3715
2062.17 3576
2062.59 3750
2063.02 3775
2063.45 3758
2063.88 3765
2064.31 3812
2064.73 3576
2065.16 3760
2065.59 3723
2066.02 3603
2066.45 3528
2066.88 3685
2067.31 3762
2067.73 3778
2068.16 3744
2068.59 3816
2069.02 3482
2069.45 3567
2069.88 3653
2070.31 3564
2070.74 3459
2071.17 3537
2071.59 3484
2072.02 3586
2072.45 3591
2072.88 3880
2073.31 3777
2073.74 3492
2074.17 3749
2074.60 3606
2075.03 3584
2075.46 3768
2075.89 3732
2076.32 3665
2076.75 3764
2077.18 3819
2077.61 3967
2078.04 3817
2078.47 3868
2078.89 3920
2079.32 3679
2079.75 3690
2080.18 3544
2080.61 3706
2081.04 3623
2081.47 3512
2081.90 3468
2082.34 3586
2082.77 3686
2083.20 3560
2083.63 3547
2084.06 3443
2084.49 3444
2084.92 3463
2085.35 3429
2085.78 3351
2086.21 3383
2086.64 3673
2087.07 3687
2087.50 3635
2087.93 3606
2088.36 3640
2088.79 3580
2089.22 3498
2089.65 3652
2090.09 3713
2090.52 3469
2090.95 3593
2091.38 3750
2091.81 3474
2092.24 3622
2092.67 3622
2093.10 3841
2093.54 3735
2093.97 3684
2094.40 3503
2094.83 3381
2095.26 3663
2095.69 3397
2096.12 3718
2096.56 3609
2096.99 3539
2097.42 3464
2097.85 3531
2098.28 3708
2098.71 3697
2099.15 3819
2099.58 3773
2100.01 3716
2100.44 3304
2100.87 3263
2101.31 3467
2101.74 3386
2102.17 3520
2102.60 3300
2103.04 3362
2103.47 3688
2103.90 3417
2104.33 3390
2104.77 3361
2105.20 3621
2105.63 3527
2106.06 3397
2106.50 3409
2106.93 3631
2107.36 3716
2107.79 3692
2108.23 3680
2108.66 3611
2109.09 3645
2109.53 3866
2109.96 3956
2110.39 3661
2110.82 3367
2111.26 3480
2111.69 3504
2112.12 3537
2112.56 3513
2112.99 3415
2113.42 3529
2113.86 3754
2114.29 3647
2114.72 3659
2115.16 3555
2115.59 3627
2116.03 3756
2116.46 3919
2116.89 3709
2117.33 3620
2117.76 3694
2118.19 3575
2118.63 3598
2119.06 3485
2119.50 3612
2119.93 3350
2120.36 3499
2120.80 3399
2121.23 3517
2121.67 3583
2122.10 3599
2122.54 3615
2122.97 3479
2123.40 3609
2123.84 3686
2124.27 3600
2124.71 3621
2125.14 3695
2125.58 3782
2126.01 3463
2126.45 3445
2126.88 3769
2127.32 3534
2127.75 3405
2128.19 3613
2128.62 3490
2129.06 3585
2129.49 3542
2129.93 3654
2130.36 3716
2130.80 3472
2131.23 3577
2131.67 3559
2132.10 3808
2132.54 3757
2132.97 3725
2133.41 3773
2133.84 3822
2134.28 3415
2134.71 3593
2135.15 3757
2135.59 3635
2136.02 3758
2136.46 3728
2136.89 3785
2137.33 3477
2137.76 3563
2138.20 3630
2138.64 3488
2139.07 3447
2139.51 3476
2139.94 3562
2140.38 3384
2140.82 3524
2141.25 3424
2141.69 3507
2142.13 3560
2142.56 3450
2143.00 3718
2143.43 3520
2143.87 3632
2144.31 3467
2144.74 3509
2145.18 3591
2145.62 3534
2146.05 3413
2146.49 3637
2146.93 3790
2147.36 3588
2147.80 4037
2148.24 3706
2148.68 3561
2149.11 3578
2149.55 3671
2149.99 3840
2150.42 3869
2150.86 3870
2151.30 4097
2151.74 3783
2152.17 3486
2152.61 3565
2153.05 3685
2153.49 3703
2153.92 3686
2154.36 3753
2154.80 3818
2155.24 3812
2155.67 3737
2156.11 3929
2156.55 4159
2156.99 3847
2157.42 3680
2157.86 3796
2158.30 3896
2158.74 3892
2159.18 4079
2159.61 4038
2160.05 3981
2160.49 3898
2160.93 3698
2161.37 4059
2161.81 3939
2162.24 4049
2162.68 3947
2163.12 3838
2163.56 3711
2164.00 3806
2164.44 3629
2164.87 3824
2165.31 3956
2165.75 3571
2166.19 3644
2166.63 3572
2167.07 3724
2167.51 3878
2167.95 3657
2168.39 3380
2168.82 3744
2169.26 3611
2169.70 3730
2170.14 3672
2170.58 3571
2171.02 3477
2171.46 3803
2171.90 3824
2172.34 3704
2172.78 3569
2173.22 3597
2173.66 3704
2174.10 3694
2174.54 3655
2174.98 3569
2175.42 3645
2175.85 3459
2176.29 3591
2176.73 3554
2177.17 3603
2177.61 3649
2178.05 3741
2178.49 3616
2178.93 3881
2179.37 3943
2179.81 3623
2180.25 3613
2180.69 3584
2181.14 3634
2181.58 3521
2182.02 3644
2182.46 3646
2182.90 3457
2183.34 3750
2183.78 3803
2184.22 3777
2184.66 3807
2185.10 3762
2185.54 3723
2185.98 3631
2186.42 3735
2186.86 3679
2187.30 3656
2187.74 3469
2188.19 3601
2188.63 3877
2189.07 3938
2189.51 3994
2189.95 3954
2190.39 3939
2190.83 3714
2191.27 3612
2191.72 3678
2192.16 3847
2192.60 3829
2193.04 3755
2193.48 3713
2193.92 3914
2194.36 3819
2194.81 3895
2195.25 3747
2195.69 3915
2196.13 4059
2196.57 4237
2197.01 3864
2197.46 4098
2197.90 3852
2198.34 4076
2198.78 3952
2199.22 3921
2199.67 4022
2200.11 4023
2200.55 4012
2200.99 3974
2201.44 3857
2201.88 3763
2202.32 3842
2202.76 3981
2203.21 3862
2203.65 4001
2204.09 3926
2204.53 3929
2204.98 4170
2205.42 4073
2205.86 3793
2206.30 3695
2206.75 3670
2207.19 3855
2207.63 4123
2208.08 4079
2208.52 4001
2208.96 3905
2209.41 4019
2209.85 3935
2210.29 4039
2210.73 3927
2211.18 3872
2211.62 3887
2212.06 4058
2212.51 4027
2212.95 4142
2213.40 3996
2213.84 4104
2214.28 3946
2214.73 3994
2215.17 4083
2215.61 3812
2216.06 3826
2216.50 4064
2216.95 4036
2217.39 3872
2217.83 3770
2218.28 3789
2218.72 3682
2219.17 3795
2219.61 3871
2220.05 3754
2220.50 3601
2220.94 3741
2221.39 3849
2221.83 4133
2222.28 4477
2222.72 3950
2223.16 4043
2223.61 4233
2224.05 3992
2224.50 4037
2224.94 4134
2225.39 4204
2225.83 4209
2226.28 4195
2226.72 4199
2227.17 4253
2227.61 4446
2228.06 4366
2228.50 4214
2228.95 4273
2229.39 4205
2229.84 4392
2230.28 4194
2230.73 4345
2231.17 4215
2231.62 4063
2232.06 4208
2232.51 4085
2232.95 4290
2233.40 4175
2233.85 4324
2234.29 4565
2234.74 4253
2235.18 4301
2235.63 4258
2236.07 4340
2236.52 4465
2236.97 4337
2237.41 4458
2237.86 4461
2238.30 4186
2238.75 3853
2239.20 4128
2239.64 4139
2240.09 4156
2240.53 4025
2240.98 4218
2241.43 3964
2241.87 3731
2242.32 3848
2242.77 3848
2243.21 3789
2243.66 3989
2244.11 4061
2244.55 3997
2245.00 3766
2245.45 3772
2245.89 3876
2246.34 3964
2246.79 3849
2247.23 3889
2247.68 3970
2248.13 3948
2248.57 4055
2249.02 4118
2249.47 4123
2249.92 4104
2250.36 4246
2250.81 4117
2251.26 4131
2251.70 4216
2252.15 4182
2252.60 4161
2253.05 4133
2253.49 4069
2253.94 3980
2254.39 3933
2254.84 4115
2255.28 4221
2255.73 4041
2256.18 3987
2256.63 4001
2257.08 4020
2257.52 4024
2257.97 4087
2258.42 3841
2258.87 3999
2259.32 3975
2259.76 3982
2260.21 3919
2260.66 3891
2261.11 4220
2261.56 3916
2262.01 4060
2262.45 4534
2262.90 4423
2263.35 4394
2263.80 4360
2264.25 4572
2264.70 4327
2265.15 4466
2265.59 4201
2266.04 4325
2266.49 4341
2266.94 4325
2267.39 4446
2267.84 4255
2268.29 4245
2268.74 4094
2269.19 4144
2269.63 4207
2270.08 4042
2270.53 4101
2270.98 4210
2271.43 4363
2271.88 4219
2272.33 4262
2272.78 4202
2273.23 4344
2273.68 4370
2274.13 4096
2274.58 4287
2275.03 4075
2275.48 3827
2275.93 3887
2276.38 4144
2276.83 4283
2277.28 4185
2277.73 4244
2278.18 4207
2278.63 4281
2279.08 4080
2279.53 4212
2279.98 4067
2280.43 4130
2280.88 4191
2281.33 4107
2281.78 4062
2282.23 4175
2282.68 3862
2283.13 3892
2283.58 4167
2284.03 4087
2284.48 3900
2284.93 3827
2285.38 4083
2285.83 3993
2286.28 4095
2286.73 4093
2287.19 3968
2287.64 3899
2288.09 4190
2288.54 4461
2288.99 4305
2289.44 4568
2289.89 4396
2290.34 4639
2290.79 4581
2291.25 4572
2291.70 4724
2292.15 4792
2292.60 5060
2293.05 4884
2293.50 4954
2293.95 5182
2294.41 4815
2294.86 5050
2295.31 4861
2295.76 4974
2296.21 4643
2296.66 4558
2297.12 4136
2297.57 4190
2298.02 4306
2298.47 4104
2298.92 3961
2299.38 4013
2299.83 4132
2300.28 4025
2300.73 3871
2301.18 4016
2301.64 3995
2302.09 3786
2302.54 3944
2302.99 3958
2303.45 3773
2303.90 3980
2304.35 4163
2304.80 3989
2305.26 3963
2305.71 4243
2306.16 3887
2306.61 3970
2307.07 3912
2307.52 4017
2307.97 3921
2308.43 4282
2308.88 4472
2309.33 4211
2309.79 4219
2310.24 4089
2310.69 4438
2311.15 4317
2311.60 4145
2312.05 4209
2312.51 4536
2312.96 4322
2313.41 3959
2313.87 4027
2314.32 4214
2314.77 4232
2315.23 4338
2315.68 4215
2316.13 4120
2316.59 3813
2317.04 3840
2317.49 3917
2317.95 4058
2318.40 3734
2318.86 3884
2319.31 3952
2319.76 4033
2320.22 3960
2320.67 4076
2321.13 4124
2321.58 4133
2322.04 3789
2322.49 4064
2322.94 4175
2323.40 4048
2323.85 3996
2324.31 3968
2324.76 3960
2325.22 4035
2325.67 4154
2326.13 4073
2326.58 4114
2327.04 3783
2327.49 3941
2327.95 4075
2328.40 4009
2328.86 4056
2329.31 4317
2329.77 4234
2330.22 3985
2330.68 3962
2331.13 4075
2331.59 3999
2332.04 4205
2332.50 4210
2332.95 4108
2333.41 4050
2333.86 4113
2334.32 4172
2334.77 4004
2335.23 4031
2335.69 3798
2336.14 4015
2336.60 3941
2337.05 3995
2337.51 3809
2337.96 3795
2338.42 3985
2338.88 4118
2339.33 4014
2339.79 3920
2340.24 3873
2340.70 3826
2341.16 3779
2341.61 3888
2342.07 3876
2342.52 4075
2342.98 4097
2343.44 4028
2343.89 3895
2344.35 4058
2344.81 3771
2345.26 3762
2345.72 3852
2346.18 3881
2346.63 3870
2347.09 3640
2347.55 3847
2348.00 3931
2348.46 3901
2348.92 3672
2349.37 3736
2349.83 4028
2350.29 4126
2350.75 4080
2351.20 3946
2351.66 3834
2352.12 4029
2352.57 3871
2353.03 3872
2353.49 4109
2353.95 3851
2354.40 3818
2354.86 3953
2355.32 4081
2355.78 3981
2356.23 3796
2356.69 3852
2357.15 3763
2357.61 3917
2358.07 4076
2358.52 3928
2358.98 3940
2359.44 3774
2359.90 3887
2360.36 3834
2360.81 4028
2361.27 3954
2361.73 3775
2362.19 3444
2362.65 3691
2363.10 3920
2363.56 3771
2364.02 3876
2364.48 3857
2364.94 3929
2365.40 3895
2365.86 3876
2366.31 3606
2366.77 3756
2367.23 3908
2367.69 3858
2368.15 3866
2368.61 3923
2369.07 3830
2369.53 3678
2369.98 3737
2370.44 3924
2370.90 3706
2371.36 4056
2371.82 4074
2372.28 4083
2372.74 3644
2373.20 3930
2373.66 3992
2374.12 4002
2374.58 3818
2375.04 3985
2375.50 3774
2375.95 3940
2376.41 3727
2376.87 3792
2377.33 4135
2377.79 3960
2378.25 4064
2378.71 4146
2379.17 4030
2379.63 4130
2380.09 3904
2380.55 4174
2381.01 4123
2381.47 3897
2381.93 3856
2382.39 3868
2382.85 3674
2383.31 3722
2383.77 3784
2384.23 3859
2384.69 3889
2385.15 3810
2385.62 3733
2386.08 3938
2386.54 3990
2387.00 3764
2387.46 3847
2387.92 3608
2388.38 3898
2388.84 3762
2389.30 3696
2389.76 3860
2390.22 3517
2390.68 3604
2391.14 3906
2391.61 3876
2392.07 3877
2392.53 3914
2392.99 3836
2393.45 3730
2393.91 3921
2394.37 3824
2394.83 3803
2395.30 3768
2395.76 3842
2396.22 3960
2396.68 4045
2397.14 3885
2397.60 3765
2398.07 4040
2398.53 4047
2398.99 3989
2399.45 4003
2399.91 4030
2400.37 3949
2400.84 3999
2401.30 3991
2401.76 3878
2402.22 3760
2402.68 3953
2403.15 4022
2403.61 4127
2404.07 3797
2404.53 3768
2405.00 3861
2405.46 3866
2405.92 3730
2406.38 3714
2406.85 4010
2407.31 3855
2407.77 3952
2408.23 3825
2408.70 3870
2409.16 3630
2409.62 3762
2410.08 3683
2410.55 3688
2411.01 3985
2411.47 3836
2411.94 3754
2412.40 3860
2412.86 3696
2413.33 3718
2413.79 3802
2414.25 3654
2414.72 3722
2415.18 3971
2415.64 3851
2416.11 3838
2416.57 3932
2417.03 3668
2417.50 3841
2417.96 3771
2418.42 4069
2418.89 4034
2419.35 3960
2419.81 3786
2420.28 3829
2420.74 4229
2421.21 4085
2421.67 3980
2422.13 3864
2422.60 3861
2423.06 4068
2423.53 4261
2423.99 4082
2424.45 4004
2424.92 3809
2425.38 3974
2425.85 4212
2426.31 4194
2426.78 4114
2427.24 3987
2427.71 3967
2428.17 4156
2428.63 4095
2429.10 4271
2429.56 4140
2430.03 4158
2430.49 4017
2430.96 4011
2431.42 3824
2431.89 3800
2432.35 4102
2432.82 3906
2433.28 4162
2433.75 4156
2434.21 3669
2434.68 3840
2435.14 3771
2435.61 3892
2436.07 3887
2436.54 4144
2437.01 4010
2437.47 3705
2437.94 3737
2438.40 3900
2438.87 4039
2439.33 3869
2439.80 3951
2440.26 3858
2440.73 3587
2441.20 3865
2441.66 4065
2442.13 3805
2442.59 3973
2443.06 4018
2443.53 4128
2443.99 4005
2444.46 3917
2444.92 3871
2445.39 3960
2445.86 3992
2446.32 4011
2446.79 3893
2447.26 3938
2447.72 3993
2448.19 4122
2448.66 3992
2449.12 4133
2449.59 4123
2450.05 3930
2450.52 3945
2450.99 4011
2451.46 4002
2451.92 3936
2452.39 4006
2452.86 3984
2453.32 3854
2453.79 4167
2454.26 4024
2454.72 4028
2455.19 4070
2455.66 4134
2456.13 4060
2456.59 4092
2457.06 4119
2457.53 4249
2458.00 4206
2458.46 4129
2458.93 4178
2459.40 4149
2459.87 3981
2460.33 4014
2460.80 4194
2461.27 4350
2461.74 4121
2462.20 3826
2462.67 3952
2463.14 3813
2463.61 4015
2464.08 3990
2464.54 3878
2465.01 4183
2465.48 4115
2465.95 3771
2466.42 4134
2466.88 4062
2467.35 3695
2467.82 4066
2468.29 3892
2468.76 3973
2469.23 3934
2469.70 3938
2470.16 3812
2470.63 3733
2471.10 3992
2471.57 3821
2472.04 3975
2472.51 3878
2472.98 3866
2473.44 4074
2473.91 3967
2474.38 3842
2474.85 3945
2475.32 3866
2475.79 3850
2476.26 3927
2476.73 3923
2477.20 3759
2477.67 4034
2478.14 3961
2478.61 3850
2479.08 3963
2479.54 3991
2480.01 3904
2480.48 3914
2480.95 3959
2481.42 3833
2481.89 4054
2482.36 3892
2482.83 3877
2483.30 4021
2483.77 3935
2484.24 3874
2484.71 3518
2485.18 3831
2485.65 4052
2486.12 3877
2486.59 3975
2487.06 4179
2487.53 4173
2488.00 4101
2488.47 4010
2488.94 4147
2489.41 4159
2489.88 4216
2490.35 4374
2490.83 4264
2491.30 4137
2491.77 4393
2492.24 3924
2492.71 4078
2493.18 4006
2493.65 3981
2494.12 4000
2494.59 4075
2495.06 3845
2495.53 3907
2496.00 3794
2496.48 3690
2496.95 3762
2497.42 3688
2497.89 3724
2498.36 3849
2498.83 3831
2499.30 4122
2499.77 3918
2500.25 3697
2500.72 3906
2501.19 4144
2501.66 3767
2502.13 3734
2502.60 3858
2503.07 3876
2503.55 3751
2504.02 3817
2504.49 3807
2504.96 4072
2505.43 4167
2505.91 4288
2506.38 4273
2506.85 3831
2507.32 4067
2507.79 4179
2508.27 3969
2508.74 4264
2509.21 4094
2509.68 4100
2510.16 4034
2510.63 3909
2511.10 3878
2511.57 3990
2512.05 4002
2512.52 4068
2512.99 4028
2513.46 4231
2513.94 4147
2514.41 3966
2514.88 4041
2515.35 4261
2515.83 4350
2516.30 4153
2516.77 4161
2517.25 4177
2517.72 4175
2518.19 3702
2518.67 3950
2519.14 4075
2519.61 3978
2520.09 3914
2520.56 3776
2521.03 3849
2521.51 3898
2521.98 4244
2522.45 4000
2522.93 4005
2523.40 3856
2523.87 3907
2524.35 3806
2524.82 4042
2525.29 3837
2525.77 3896
2526.24 4040
2526.72 3956
2527.19 4047
2527.66 3977
2528.14 4177
2528.61 4222
2529.09 4213
2529.56 4193
2530.03 4107
2530.51 4282
2530.98 4362
2531.46 4403
2531.93 4421
2532.41 4305
2532.88 4100
2533.36 4023
2533.83 4106
2534.31 4084
2534.78 3993
2535.25 4115
2535.73 4112
2536.20 4256
2536.68 4053
2537.15 4120
2537.63 4014
2538.10 4047
2538.58 3827
2539.05 3825
2539.53 3930
2540.00 3841
2540.48 3739
2540.95 3669
2541.43 3733
2541.91 3867
2542.38 4020
2542.86 3957
2543.33 3803
2543.81 3901
2544.28 3883
2544.76 4049
2545.23 4018
2545.71 4182
2546.19 3894
2546.66 4108
2547.14 4156
2547.61 4220
2548.09 4083
2548.56 4054
2549.04 4266
2549.52 4208
2549.99 4147
2550.47 4207
2550.95 3927
2551.42 4124
2551.90 4066
2552.37 4314
2552.85 4373
2553.33 4365
2553.80 4442
2554.28 4284
2554.76 4076
2555.23 4055
2555.71 4106
2556.19 4279
2556.66 4273
2557.14 3937
2557.62 3932
2558.09 4070
2558.57 3773
2559.05 3793
2559.52 4096
2560.00 4050
2560.48 4037
2560.96 3988
2561.43 3924
2561.91 3938
2562.39 3939
2562.86 3917
2563.34 3848
2563.82 3823
2564.30 3801
2564.77 3752
2565.25 3815
2565.73 3666
2566.21 3817
2566.68 3648
2567.16 3550
2567.64 3709
2568.12 3681
2568.60 3665
2569.07 3735
2569.55 3685
2570.03 3551
2570.51 3717
2570.99 3631
2571.46 3527
2571.94 3662
2572.42 3626
2572.90 3602
2573.38 3542
2573.85 3546
2574.33 3764
2574.81 3800
2575.29 3804
2575.77 3823
2576.25 3631
2576.73 3660
2577.20 3858
2577.68 3663
2578.16 3756
2578.64 3771
2579.12 3810
2579.60 3540
2580.08 3449
2580.56 3636
2581.04 3758
2581.51 3669
2581.99 3557
2582.47 3593
2582.95 3629
2583.43 3540
2583.91 3914
2584.39 3816
2584.87 3657
2585.35 3671
2585.83 3687
2586.31 3638
2586.79 3706
2587.27 3722
2587.75 3510
2588.23 3707
2588.71 3889
2589.18 3695
2589.66 3617
2590.14 3812
2590.62 3774
2591.10 3550
2591.58 3711
2592.06 3669
2592.54 3575
2593.02 3709
2593.50 3610
2593.98 3705
2594.47 3658
2594.95 3376
2595.43 3448
2595.91 3480
2596.39 3464
2596.87 3626
2597.35 3390
2597.83 3446
2598.31 3451
2598.79 3526
2599.27 3361
2599.75 3385
2600.23 3428
2600.71 3341
2601.19 3343
2601.67 3337
2602.16 3406
2602.64 3342
2603.12 3350
2603.60 3540
2604.08 3390
2604.56 3470
2605.04 3387
2605.52 3396
2606.00 3413
2606.49 3392
2606.97 3248
2607.45 3300
2607.93 3489
2608.41 3651
2608.89 3403
2609.37 3575
2609.86 3559
2610.34 3656
2610.82 3453
2611.30 3400
2611.78 3651
2612.27 3204
2612.75 3269
2613.23 3397
2613.71 3399
2614.19 3512
2614.68 3526
2615.16 3440
2615.64 3440
2616.12 3437
2616.60 3347
2617.09 3381
2617.57 3195
2618.05 3599
2618.53 3426
2619.02 3597
2619.50 3476
2619.98 3608
2620.46 3575
2620.95 3474
2621.43 3543
2621.91 3460
2622.40 3296
2622.88 3385
2623.36 3278
2623.84 3385
2624.33 3390
2624.81 3136
2625.29 3005
2625.78 3278
2626.26 3281
2626.74 3373
2627.23 3209
2627.71 3253
2628.19 3147
2628.68 3444
2629.16 3245
2629.64 3353
2630.13 3386
2630.61 3360
2631.09 3494
2631.58 3519
2632.06 3578
2632.54 3331
2633.03 3365
2633.51 3348
2634.00 3531
2634.48 3414
2634.96 3577
2635.45 3518
2635.93 3323
2636.42 3420
2636.90 3061
2637.38 3078
2637.87 3360
2638.35 3444
2638.84 3287
2639.32 3410
2639.81 3275
2640.29 3331
2640.78 3283
2641.26 3219
2641.74 3405
2642.23 3130
2642.71 3349
2643.20 3449
2643.68 3415
2644.17 3284
2644.65 3125
2645.14 2954
2645.62 2892
2646.11 3155
2646.59 3253
2647.08 3251
2647.56 3233
2648.05 3285
2648.53 3239
2649.02 3340
2649.50 3290
2649.99 3184
2650.48 3026
2650.96 3054
2651.45 3084
2651.93 3144
2652.42 3115
2652.90 3340
2653.39 3036
2653.87 3074
2654.36 3212
2654.85 3227
2655.33 3111
2655.82 3251
2656.30 3261
2656.79 3131
2657.28 2980
2657.76 3243
2658.25 3204
2658.73 3151
2659.22 3175
2659.71 3168
2660.19 3121
2660.68 3217
2661.17 2980
2661.65 2936
2662.14 2938
2662.62 3080
2663.11 3139
2663.60 3079
2664.08 3133
2664.57 3204
2665.06 3172
2665.55 3183
2666.03 3401
2666.52 3329
2667.01 3183
2667.49 3247
2667.98 3263
2668.47 3197
2668.95 3179
2669.44 3281
2669.93 3040
2670.42 3058
2670.90 3138
2671.39 3101
2671.88 3007
2672.36 3018
2672.85 3094
2673.34 3011
2673.83 3191
2674.31 3077
2674.80 3287
2675.29 3191
2675.78 3320
2676.27 3138
2676.75 3125
2677.24 3203
2677.73 3397
2678.22 3230
2678.71 3445
2679.19 3355
2679.68 3162
2680.17 3070
2680.66 3077
2681.15 3092
2681.63 3226
2682.12 3129
2682.61 2797
2683.10 2870
2683.59 2961
2684.08 3158
2684.56 2962
2685.05 2989
2685.54 3136
2686.03 3168
2686.52 3026
2687.01 2889
2687.50 2894
2687.99 3199
2688.47 3163
2688.96 3261
2689.45 3277
2689.94 2955
2690.43 3063
2690.92 3077
2691.41 3097
2691.90 3166
2692.39 3043
2692.88 3073
2693.37 2997
2693.85 3133
2694.34 3150
2694.83 3104
2695.32 3002
2695.81 2966
2696.30 3002
2696.79 3071
2697.28 3206
2697.77 3257
2698.26 2980
2698.75 3021
2699.24 3026
2699.73 2964
2700.22 2982
2700.71 2957
2701.20 2970
2701.69 2900
2702.18 3027
2702.67 2913
2703.16 2936
2703.65 3040
2704.14 3108
2704.63 3212
2705.12 3065
2705.61 3147
2706.10 3179
2706.59 2974
2707.08 3079
2707.58 2887
2708.07 2996
2708.56 3059
2709.05 2971
2709.54 3151
2710.03 3036
2710.52 3027
2711.01 3275
2711.50 3009
2711.99 3043
2712.48 2893
2712.98 2812
2713.47 2760
2713.96 2795
2714.45 2761
2714.94 2831
2715.43 3062
2715.92 3110
2716.41 3138
2716.91 2965
2717.40 3053
2717.89 3179
2718.38 2985
2718.87 3075
2719.36 2977
2719.86 3062
2720.35 3121
2720.84 2984
2721.33 3000
2721.82 3095
2722.31 3090
2722.81 3081
2723.30 2893
2723.79 2989
2724.28 3036
2724.77 3069
2725.27 3153
2725.76 3037
2726.25 2994
2726.74 3043
2727.24 3039
2727.73 3018
2728.22 3147
2728.71 3302
2729.21 3016
2729.70 3070
2730.19 3195
2730.68 3062
2731.18 3088
2731.67 3139
2732.16 3018
2732.66 2953
2733.15 2980
2733.64 3102
2734.13 2950
2734.63 3059
2735.12 2931
2735.61 2869
2736.11 2979
2736.60 3102
2737.09 3015
2737.59 3068
2738.08 2954
2738.57 3056
2739.07 3020
2739.56 2975
2740.05 2978
2740.55 2886
2741.04 3165
2741.54 3223
2742.03 3206
2742.52 3090
2743.02 3033
2743.51 3027
2744.00 3052
2744.50 2954
2744.99 2925
2745.49 2920
2745.98 2885
2746.47 2771
2746.97 2854
2747.46 3024
2747.96 3090
2748.45 2858
2748.95 3017
2749.44 2957
2749.93 2923
2750.43 2860
2750.92 2942
2751.42 2958
2751.91 3000
2752.41 2930
2752.90 2790
2753.40 2906
2753.89 2781
2754.39 2953
2754.88 2899
2755.38 2923
2755.87 2969
2756.37 2729
2756.86 2704
2757.36 2923
2757.85 3082
2758.35 3072
2758.84 2747
2759.34 3022
2759.83 3106
2760.33 3037
2760.82 3182
2761.32 2921
2761.81 2876
2762.31 2800
2762.81 2932
2763.30 2947
2763.80 3208
2764.29 2996
2764.79 2851
2765.28 2901
2765.78 2931
2766.28 3115
2766.77 3062
2767.27 2860
2767.76 2762
2768.26 2846
2768.76 2884
2769.25 2938
2769.75 2824
2770.25 2874
2770.74 2868
2771.24 2985
2771.73 3091
2772.23 2790
2772.73 2694
2773.22 3002
2773.72 3046
2774.22 2831
2774.71 2881
2775.21 2932
2775.71 2880
2776.20 2934
2776.70 2888
2777.20 2916
2777.69 2911
2778.19 2985
2778.69 3088
2779.19 3048
2779.68 3134
2780.18 3284
2780.68 3286
2781.17 2985
2781.67 2894
2782.17 3086
2782.67 3125
2783.16 2871
2783.66 2838
2784.16 2852
2784.66 2920
2785.15 2954
2785.65 2855
2786.15 2779
2786.65 2922
2787.15 3041
2787.64 2869
2788.14 2759
2788.64 2818
2789.14 2922
2789.63 2860
2790.13 2850
2790.63 2885
2791.13 2897
2791.63 2806
2792.13 2762
2792.62 2752
2793.12 3008
2793.62 2972
2794.12 2853
2794.62 2811
2795.12 2891
2795.61 2700
2796.11 2879
2796.61 2831
2797.11 2968
2797.61 2704
2798.11 2869
2798.61 2741
2799.11 2904
2799.60 2963
2800.10 3013
2800.60 2970
2801.10 3046
2801.60 2980
2802.10 2944
2802.60 2954
2803.10 2888
2803.60 2975
2804.10 2895
2804.60 2967
2805.10 2928
2805.59 2909
2806.09 2899
2806.59 2935
2807.09 2911
2807.59 2822
2808.09 2986
2808.59 3211
2809.09 3113
2809.59 3033
2810.09 2995
2810.59 2816
2811.09 2780
2811.59 2893
2812.09 2740
2812.59 2832
2813.09 2701
2813.59 2591
2814.09 2734
2814.59 2906
2815.09 2796
2815.59 2758
2816.09 2912
2816.59 2888
2817.09 2727
2817.59 2820
2818.09 2773
2818.60 2692
2819.10 2701
2819.60 2857
2820.10 2884
2820.60 2931
2821.10 2844
2821.60 2699
2822.10 2749
2822.60 2942
2823.10 2792
2823.60 2680
2824.10 2765
2824.61 2943
2825.11 2767
2825.61 2773
2826.11 2737
2826.61 3042
2827.11 2700
2827.61 2817
2828.12 2748
2828.62 2634
2829.12 2879
2829.62 2880
2830.12 2928
2830.62 2928
2831.12 2744
2831.63 2767
2832.13 2859
2832.63 2840
2833.13 2754
2833.63 2800
2834.14 2746
2834.64 2860
2835.14 2828
2835.64 2732
2836.14 2703
2836.65 2656
2837.15 2833
2837.65 2952
2838.15 2995
2838.66 2916
2839.16 3015
2839.66 3040
2840.16 3026
2840.67 2917
2841.17 2798
2841.67 2836
2842.17 2910
2842.68 2677
2843.18 2867
2843.68 2951
2844.18 2849
2844.69 2797
2845.19 2711
2845.69 2679
2846.20 2741
2846.70 2706
2847.20 2767
2847.71 2870
2848.21 2762
2848.71 2863
2849.22 2863
2849.72 2806
2850.22 2825
2850.73 2974
2851.23 2911
2851.73 2879
2852.24 2886
2852.74 2786
2853.24 2875
2853.75 2926
2854.25 2717
2854.75 2963
2855.26 2973
2855.76 2748
2856.27 2783
2856.77 2832
2857.27 2903
2857.78 2866
2858.28 2962
2858.79 3199
2859.29 3195
2859.80 2984
2860.30 2766
2860.80 2848
2861.31 2950
2861.81 2745
2862.32 2915
2862.82 2843
2863.33 2728
2863.83 2652
2864.34 2592
2864.84 2570
2865.34 2781
2865.85 2724
2866.35 2648
2866.86 2932
2867.36 3019
2867.87 2882
2868.37 2919
2868.88 2859
2869.38 2540
2869.89 2541
2870.39 2767
2870.90 2800
2871.41 2655
2871.91 2677
2872.42 2708
2872.92 3085
2873.43 3024
2873.93 2834
2874.44 2701
2874.94 2724
2875.45 2912
2875.95 2805
2876.46 2797
2876.97 2743
2877.47 2787
2877.98 2920
2878.48 2937
2878.99 3007
2879.50 2914
2880.00 2934
2880.51 2781
2881.01 3002
2881.52 2831
2882.03 2818
2882.53 2910
2883.04 2742
2883.54 2772
2884.05 2756
2884.56 2845
2885.06 2831
2885.57 2706
2886.08 2936
2886.58 2812
2887.09 2735
2887.60 2695
2888.10 2739
2888.61 2747
2889.12 2841
2889.62 2895
2890.13 2811
2890.64 2794
2891.15 2758
2891.65 2745
2892.16 2784
2892.67 2785
2893.17 2638
2893.68 2899
2894.19 2891
2894.70 2947
2895.20 2920
2895.71 2882
2896.22 2942
2896.73 2975
2897.23 3027
2897.74 3039
2898.25 2915
2898.76 2958
2899.26 2851
2899.77 2803
2900.28 2885
2900.79 2769
2901.29 2823
2901.80 2778
2902.31 2764
2902.82 2789
2903.33 2891
2903.83 2784
2904.34 2908
2904.85 3020
2905.36 2824
2905.87 2710
2906.38 2841
2906.88 2925
2907.39 2956
2907.90 3072
2908.41 2920
2908.92 2828
2909.43 2793
2909.94 2834
2910.44 2892
2910.95 3182
2911.46 2938
2911.97 2876
2912.48 2852
2912.99 2797
2913.50 3135
2914.01 3011
2914.52 2949
2915.02 2888
2915.53 3024
2916.04 2850
2916.55 2882
2917.06 3035
2917.57 2904
2918.08 2925
2918.59 2716
2919.10 2809
2919.61 2752
2920.12 2798
2920.63 2799
2921.14 2736
2921.65 2626
2922.16 2969
2922.67 2982
2923.18 2787
2923.69 2800
2924.20 2673
2924.71 2656
2925.22 2839
2925.73 2841
2926.24 2794
2926.75 2685
2927.26 2936
2927.77 2793
2928.28 2678
2928.79 2729
2929.30 2820
2929.81 2799
2930.32 2736
2930.83 2687
2931.34 2616
2931.85 2518
2932.36 2722
2932.87 2791
2933.38 2662
2933.89 2954
2934.40 2629
2934.91 2610
2935.42 2717
2935.94 2939
2936.45 2824
2936.96 2868
2937.47 2743
2937.98 2628
2938.49 2703
2939.00 2788
2939.51 2709
2940.02 2801
2940.54 2869
2941.05 2928
2941.56 3011
2942.07 2952
2942.58 2908
2943.09 2894
2943.61 2814
2944.12 2862
2944.63 2979
2945.14 2764
2945.65 2660
2946.16 2791
2946.68 2835
2947.19 2617
2947.70 2879
2948.21 2861
2948.72 2690
2949.24 2730
2949.75 2651
2950.26 2532
2950.77 2722
2951.28 2923
2951.80 2862
2952.31 2670
2952.82 2879
2953.33 2751
2953.85 2693
2954.36 2708
2954.87 2743
2955.38 2830
2955.90 2660
2956.41 2809
2956.92 2843
2957.43 2644
2957.95 2853
2958.46 2816
2958.97 2576
2959.49 2779
2960.00 2782
2960.51 2784
2961.03 2758
2961.54 2913
2962.05 2972
2962.57 2884
2963.08 2850
2963.59 2694
2964.11 2756
2964.62 2787
2965.13 2895
2965.65 2831
2966.16 2786
2966.67 2775
2967.19 2702
2967.70 2668
2968.21 2884
2968.73 2795
2969.24 2685
2969.76 2854
2970.27 2718
2970.78 2733
2971.30 2831
2971.81 2652
2972.33 2741
2972.84 2846
2973.35 2525
2973.87 2702
2974.38 2657
2974.90 2770
2975.41 2836
2975.92 2993
2976.44 2815
2976.95 2733
2977.47 2831
2977.98 2854
2978.50 2883
2979.01 2864
2979.53 2719
2980.04 2723
2980.56 2754
2981.07 2860
2981.59 2630
2982.10 2837
2982.62 2867
2983.13 2750
2983.65 2785
2984.16 2905
2984.68 2769
2985.19 2854
2985.71 2869
2986.22 2979
2986.74 2885
2987.25 2900
2987.77 2949
2988.28 2865
2988.80 2771
2989.31 2781
2989.83 2745
2990.35 2844
2990.86 2850
2991.38 2723
2991.89 2857
2992.41 2904
2992.92 2808
2993.44 2758
2993.96 2833
2994.47 2797
2994.99 2948
2995.50 3038
2996.02 2861
2996.54 2722
2997.05 2786
2997.57 2959
2998.09 3021
2998.60 2900
2999.12 2979
2999.64 2932
3000.15 3062
3000.67 3019
3001.18 2822
3001.70 3077
3002.22 3029
3002.73 3029
3003.25 2988
3003.77 3178
3004.29 2995
3004.80 3184
3005.32 3411
3005.84 3365
3006.35 3444
3006.87 3321
3007.39 3063
3007.90 3202
3008.42 3232
3008.94 3402
3009.46 3226
3009.97 3263
3010.49 3225
3011.01 3041
3011.53 2935
3012.04 2745
3012.56 2889
3013.08 2808
3013.60 2860
3014.11 2879
3014.63 2856
3015.15 2946
3015.67 2802
3016.18 2777
3016.70 2873
3017.22 2939
3017.74 2968
3018.26 2767
3018.77 2740
3019.29 2928
3019.81 3125
3020.33 2994
3020.85 2897
3021.37 3094
3021.88 2945
3022.40 3088
3022.92 2940
3023.44 2980
3023.96 2923
3024.48 3060
3025.00 3159
3025.51 2912
3026.03 2802
3026.55 2797
3027.07 2777
3027.59 2873
3028.11 2993
3028.63 2861
3029.15 2759
3029.67 2716
3030.18 2816
3030.70 2751
3031.22 3000
3031.74 2961
3032.26 2767
3032.78 2846
3033.30 2694
3033.82 2860
3034.34 2873
3034.86 2886
3035.38 2668
3035.90 2689
3036.42 2739
3036.94 2761
3037.46 2891
3037.98 2849
3038.50 2778
3039.02 2919
3039.54 2850
3040.06 2860
3040.58 2961
3041.10 2994
3041.62 2916
3042.14 2822
3042.66 2821
3043.18 3011
3043.70 3003
3044.22 2863
3044.74 2933
3045.26 2845
3045.78 2783
3046.30 2973
3046.82 2776
3047.34 2796
3047.86 2895
3048.38 2794
3048.90 2619
3049.42 2827
3049.94 2643
3050.46 2712
3050.98 2715
3051.50 2872
3052.03 2814
3052.55 2726
3053.07 2887
3053.59 2713
3054.11 2740
3054.63 2721
3055.15 2767
3055.67 2737
3056.19 2707
3056.72 2678
3057.24 2565
3057.76 2651
3058.28 2749
3058.80 2779
3059.32 2780
3059.84 2661
3060.37 2765
3060.89 2655
3061.41 2706
3061.93 2629
3062.45 2701
3062.98 2793
3063.50 2997
3064.02 2912
3064.54 2745
3065.06 2710
3065.59 2864
3066.11 2845
3066.63 2812
3067.15 2780
3067.67 2818
3068.20 2841
3068.72 2624
3069.24 2728
3069.76 2736
3070.29 2626
3070.81 2568
3071.33 2939
3071.85 3001
3072.38 3009
3072.90 2883
3073.42 3040
3073.95 2888
3074.47 2799
3074.99 2814
3075.51 2868
3076.04 2916
3076.56 2792
3077.08 2847
3077.61 3060
3078.13 2874
3078.65 2720
3079.18 2830
3079.70 2891
3080.22 2896
3080.75 2925
3081.27 2975
3081.79 3080
3082.32 2947
3082.84 3106
3083.36 3048
3083.89 2924
3084.41 3205
3084.93 3127
3085.46 3231
3085.98 3131
3086.51 3040
3087.03 3029
3087.55 3103
3088.08 2927
3088.60 2867
3089.13 2905
3089.65 2964
3090.17 2875
3090.70 2794
3091.22 2796
3091.75 2882
3092.27 2811
3092.80 2941
3093.32 2914
3093.85 2776
3094.37 3093
3094.89 2828
3095.42 2786
3095.94 2905
3096.47 3160
3096.99 3194
3097.52 2973
3098.04 3195
3098.57 3212
3099.09 3024
3099.62 3080
3100.14 3275
3100.67 3342
3101.19 3200
3101.72 3447
3102.24 3492
3102.77 3874
3103.29 3921
3103.82 4164
3104.34 4216
3104.87 4817
3105.40 4813
3105.92 4679
3106.45 5045
3106.97 5167
3107.50 5124
3108.02 4802
3108.55 4631
3109.08 4146
3109.60 4009
3110.13 3740
3110.65 3631
3111.18 3547
3111.70 3331
3112.23 3346
3112.76 3355
3113.28 3437
3113.81 3341
3114.34 3094
3114.86 3280
3115.39 3284
3115.91 3248
3116.44 3187
3116.97 3138
3117.49 3019
3118.02 3044
3118.55 3042
3119.07 2892
3119.60 3110
3120.13 3243
3120.65 3065
3121.18 2994
3121.71 3139
3122.23 3368
3122.76 3250
3123.29 3291
3123.82 3272
3124.34 3304
3124.87 3320
3125.40 3322
3125.92 3341
3126.45 3297
3126.98 3335
3127.51 3274
3128.03 3029
3128.56 2953
3129.09 2881
3129.62 2908
3130.14 2916
3130.67 2976
3131.20 3223
3131.73 3135
3132.25 3049
3132.78 3061
3133.31 2960
3133.84 2832
3134.37 2821
3134.89 2873
3135.42 2948
3135.95 2762
3136.48 2885
3137.01 2932
3137.53 2883
3138.06 2891
3138.59 2954
3139.12 2891
3139.65 2944
3140.18 2937
3140.70 2885
3141.23 2793
3141.76 2791
3142.29 2814
3142.82 2953
3143.35 2997
3143.88 2899
3144.40 2860
3144.93 2945
3145.46 2812
3145.99 2631
3146.52 2888
3147.05 2964
3147.58 3045
3148.11 2895
3148.64 2756
3149.17 2954
3149.70 2944
3150.22 2967
3150.75 2985
3151.28 2963
3151.81 2824
3152.34 2855
3152.87 2887
3153.40 2851
3153.93 3018
3154.46 3062
3154.99 2990
3155.52 2853
3156.05 2823
3156.58 2896
3157.11 2929
3157.64 2702
3158.17 2769
3158.70 2925
3159.23 2891
3159.76 2868
3160.29 2995
3160.82 3015
3161.35 3056
3161.88 3233
3162.41 3089
3162.94 3017
3163.47 2923
3164.00 3026
3164.53 3109
3165.06 2733
3165.59 2866
3166.12 2789
3166.65 2856
3167.18 2829
3167.72 2794
3168.25 2901
3168.78 2793
3169.31 2764
3169.84 2597
3170.37 2724
3170.90 3050
3171.43 2834
3171.96 2697
3172.49 2731
3173.03 2788
3173.56 2867
3174.09 2791
3174.62 2651
3175.15 2743
3175.68 2532
3176.21 2738
3176.74 2981
3177.28 2895
3177.81 2963
3178.34 2933
3178.87 2754
3179.40 2948
3179.93 2917
3180.47 2903
3181.00 2774
3181.53 2751
3182.06 2943
3182.59 2901
3183.13 2788
3183.66 2778
3184.19 2594
3184.72 2641
3185.25 2751
3185.79 2933
3186.32 2860
3186.85 2763
3187.38 2920
3187.92 2563
3188.45 2788
3188.98 2710
3189.51 2780
3190.05 2941
3190.58 2917
3191.11 2770
3191.64 2930
3192.18 2912
3192.71 2752
3193.24 2984
3193.78 3054
3194.31 2970
3194.84 2879
3195.38 2858
3195.91 3047
3196.44 2896
3196.97 2825
3197.51 2967
3198.04 2992
3198.57 2819
3199.11 2837
3199.64 2853
3200.17 2967
3200.71 2955
3201.24 2856
3201.78 2959
3202.31 3031
3202.84 3033
3203.38 3089
3203.91 3017
3204.44 2989
3204.98 2966
3205.51 3174
3206.05 3237
3206.58 2958
3207.11 3153
3207.65 3143
3208.18 3086
3208.72 3117
3209.25 3186
3209.78 3225
3210.32 3162
3210.85 3208
3211.39 3232
3211.92 3184
3212.46 3160
3212.99 3353
3213.53 3055
3214.06 3132
3214.59 3345
3215.13 3193
3215.66 3345
3216.20 3331
3216.73 3307
3217.27 3165
3217.80 2990
3218.34 3195
3218.87 2859
3219.41 2910
3219.94 3166
3220.48 3127
3221.01 2967
3221.55 2805
3222.08 3002
3222.62 2956
3223.16 2910
3223.69 3063
3224.23 2983
3224.76 3175
3225.30 3389
3225.83 3264
3226.37 3412
3226.90 3234
3227.44 3358
3227.98 3472
3228.51 3465
3229.05 3464
3229.58 3504
3230.12 3363
3230.66 3385
3231.19 3241
3231.73 3381
3232.26 3191
3232.80 3224
3233.34 3568
3233.87 3217
3234.41 3355
3234.95 3455
3235.48 3469
3236.02 3177
3236.55 3375
3237.09 3273
3237.63 3192
3238.16 3078
3238.70 3183
3239.24 3151
3239.77 3258
3240.31 3257
3240.85 3399
3241.38 3173
3241.92 3200
3242.46 3400
3243.00 3277
3243.53 3344
3244.07 3549
3244.61 3555
3245.14 3338
3245.68 3232
3246.22 3496
3246.76 3507
3247.29 3208
3247.83 3399
3248.37 3636
3248.91 3696
3249.44 3414
3249.98 3329
3250.52 3539
3251.06 3497
3251.59 3607
3252.13 3472
3252.67 3607
3253.21 3723
3253.75 3691
3254.28 3528
3254.82 3640
3255.36 3917
3255.90 3589
3256.44 3333
3256.97 3251
3257.51 3535
3258.05 3938
3258.59 3703
3259.13 3576
3259.67 3689
3260.20 3638
3260.74 3606
3261.28 3824
3261.82 3864
3262.36 3785
3262.90 3944
3263.44 3982
3263.97 4033
3264.51 4349
3265.05 4406
3265.59 4759
3266.13 4793
3266.67 5200
3267.21 5121
3267.75 4941
3268.29 5325
3268.83 5484
3269.36 5571
3269.90 5505
3270.44 5865
3270.98 6035
3271.52 5583
3272.06 5425
3272.60 5102
3273.14 4716
3273.68 4365
3274.22 4185
3274.76 4445
3275.30 4259
3275.84 3997
3276.38 4004
3276.92 4158
3277.46 4177
3278.00 4193
3278.54 3957
3279.08 4075
3279.62 4210
3280.16 4372
3280.70 4203
3281.24 4313
3281.78 3979
3282.32 3903
3282.86 4103
3283.40 4177
3283.94 4445
3284.48 4510
3285.02 4256
3285.56 4144
3286.10 4139
3286.64 4083
3287.18 4139
3287.72 4226
3288.26 4204
3288.81 4371
3289.35 4462
3289.89 4412
3290.43 4414
3290.97 4446
3291.51 4252
3292.05 4401
3292.59 4447
3293.13 4471
3293.67 4810
3294.22 4696
3294.76 5010
3295.30 5034
3295.84 5100
3296.38 5053
3296.92 5371
3297.46 5487
3298.01 5385
3298.55 5293
3299.09 5411
3299.63 5419
3300.17 5337
3300.71 5213
3301.26 5076
3301.80 4928
3302.34 4992
3302.88 4708
3303.42 4656
3303.97 4610
3304.51 4726
3305.05 4775
3305.59 4543
3306.13 4416
3306.68 4575
3307.22 4518
3307.76 4670
3308.30 4477
3308.85 4572
3309.39 4584
3309.93 4615
3310.47 4467
3311.02 4370
3311.56 4457
3312.10 4540
3312.64 4669
3313.19 4634
3313.73 4553
3314.27 4320
3314.82 4243
3315.36 4390
3315.90 4333
3316.45 4351
3316.99 4512
3317.53 4775
3318.07 4776
3318.62 4960
3319.16 5097
3319.70 5309
3320.25 5610
3320.79 5483
3321.34 5734
3321.88 5952
3322.42 5849
3322.97 6129
3323.51 6136
3324.05 6170
3324.60 6153
3325.14 6223
3325.68 5975
3326.23 5994
3326.77 5864
3327.32 5723
3327.86 5663
3328.40 5558
3328.95 5573
3329.49 5412
3330.04 5416
3330.58 5476
3331.13 5744
3331.67 5776
3332.21 6128
3332.76 6366
3333.30 7088
3333.85 8068
3334.39 9043
3334.94 10358
3335.48 12013
3336.03 14005
3336.57 15915
3337.12 17986
3337.66 19753
3338.21 20939
3338.75 22355
3339.30 22815
3339.84 22798
3340.39 21736
3340.93 20330
3341.48 18588
3342.02 16682
3342.57 14789
3343.11 12902
3343.66 10873
3344.20 9186
3344.75 7924
3345.29 7084
3345.84 6333
3346.38 6032
3346.93 5924
3347.47 5346
3348.02 5148
3348.57 5154
3349.11 4904
3349.66 5169
3350.20 5120
3350.75 5244
3351.30 5328
3351.84 5291
3352.39 5379
3352.93 5554
3353.48 5500
3354.03 5710
3354.57 6079
3355.12 6096
3355.66 6070
3356.21 5818
3356.76 5797
3357.30 5590
3357.85 5446
3358.40 5473
3358.94 5213
3359.49 4830
3360.04 4770
3360.58 4829
3361.13 4722
3361.68 4938
3362.22 4920
3362.77 4684
3363.32 4687
3363.86 4988
3364.41 5194
3364.96 4958
3365.50 4882
3366.05 5031
3366.60 5043
3367.15 4910
3367.69 4892
3368.24 4842
3368.79 4992
3369.34 4781
3369.88 4751
3370.43 4700
3370.98 5020
3371.53 5218
3372.07 5128
3372.62 5089
3373.17 5112
3373.72 5325
3374.26 5575
3374.81 5932
3375.36 6386
3375.91 6997
3376.46 6851
3377.00 6916
3377.55 7276
3378.10 7142
3378.65 6803
3379.20 6340
3379.74 5989
3380.29 5819
3380.84 5701
3381.39 5192
3381.94 4787
3382.49 4469
3383.04 4565
3383.58 4284
3384.13 4247
3384.68 4138
3385.23 4120
3385.78 3978
3386.33 3796
3386.88 3893
3387.43 3967
3387.97 4017
3388.52 3946
3389.07 3902
3389.62 3722
3390.17 3771
3390.72 3774
3391.27 3904
3391.82 3849
3392.37 3874
3392.92 3698
3393.47 3785
3394.01 3744
3394.56 3961
3395.11 3852
3395.66 3858
3396.21 3564
3396.76 3812
3397.31 4081
3397.86 3738
3398.41 3678
3398.96 3458
3399.51 3670
3400.06 3639
3400.61 3528
3401.16 3684
3401.71 3398
3402.26 3791
3402.81 3717
3403.36 3415
3403.91 3365
3404.46 3571
3405.01 3448
3405.56 3383
3406.11 3382
3406.66 3308
3407.21 3385
3407.76 3397
3408.32 3316
3408.87 3328
3409.42 3494
3409.97 3554
3410.52 3478
3411.07 3318
3411.62 3467
3412.17 3601
3412.72 3615
3413.27 3786
3413.82 3917
3414.37 3898
3414.93 4150
3415.48 3995
3416.03 4065
3416.58 4069
3417.13 3916
3417.68 4001
3418.23 3755
3418.78 3449
3419.34 3504
3419.89 3303
3420.44 3378
3420.99 3449
3421.54 3464
3422.09 3360
3422.65 3143
3423.20 3006
3423.75 3207
3424.30 3044
3424.85 3087
3425.40 3240
3425.96 3140
3426.51 3053
3427.06 2939
3427.61 3097
3428.17 3235
3428.72 3189
3429.27 3085
3429.82 3031
3430.37 3115
3430.93 3188
3431.48 2894
3432.03 2934
3432.58 2844
3433.14 3134
3433.69 3124
3434.24 2911
3434.79 2824
3435.35 3036
3435.90 3209
3436.45 2903
3437.01 2803
3437.56 2916
3438.11 3054
3438.66 2965
3439.22 2973
3439.77 3020
3440.32 2791
3440.88 2926
3441.43 2946
3441.98 2877
3442.54 2967
3443.09 2860
3443.64 2956
3444.20 2885
3444.75 3066
3445.30 2804
3445.86 2746
3446.41 2806
3446.97 2882
3447.52 2940
3448.07 2821
3448.63 2886
3449.18 2973
3449.73 2865
3450.29 2743
3450.84 2686
3451.40 2835
3451.95 2743
3452.50 2737
3453.06 2732
3453.61 2815
3454.17 2835
3454.72 2917
3455.28 2998
3455.83 2801
3456.38 2722
3456.94 2724
3457.49 2752
3458.05 2763
3458.60 2833
3459.16 2829
3459.71 2904
3460.27 2895
3460.82 2803
3461.38 2895
3461.93 2912
3462.49 2877
3463.04 2926
3463.60 2939
3464.15 2885
3464.71 2780
3465.26 2864
3465.82 2918
3466.37 3037
3466.93 2820
3467.48 2898
3468.04 2934
3468.59 3001
3469.15 2912
3469.70 2790
3470.26 3136
3470.82 3211
3471.37 3063
3471.93 2968
3472.48 2902
3473.04 2963
3473.59 2953
3474.15 2930
3474.71 3038
3475.26 3103
3475.82 2908
3476.37 3148
3476.93 3206
3477.49 2928
3478.04 3061
3478.60 3128
3479.16 2789
3479.71 3080
3480.27 3032
3480.82 3123
3481.38 3152
3481.94 3085
3482.49 3266
3483.05 3185
3483.61 3358
3484.16 3302
3484.72 3097
3485.28 3193
3485.83 3179
3486.39 3215
3486.95 3380
3487.50 3154
3488.06 3127
3488.62 3059
3489.18 3149
3489.73 3315
3490.29 3477
3490.85 3728
3491.40 3971
3491.96 4075
3492.52 4475
3493.08 4783
3493.63 4892
3494.19 5402
3494.75 5575
3495.31 5784
3495.86 5299
3496.42 5487
3496.98 5054
3497.54 5126
3498.09 4736
3498.65 4391
3499.21 4081
3499.77 3820
3500.33 3452
3500.88 3691
3501.44 3668
3502.00 3739
3502.56 3895
3503.12 3845
3503.67 3773
3504.23 3938
3504.79 3853
3505.35 3671
3505.91 3802
3506.47 3837
3507.03 3641
3507.58 3660
3508.14 3759
3508.70 4017
3509.26 3812
3509.82 3957
3510.38 3819
3510.94 3738
3511.49 3772
3512.05 3591
3512.61 3472
3513.17 3447
3513.73 3435
3514.29 3301
3514.85 3130
3515.41 3155
3515.97 3126
3516.53 3102
3517.09 3093
3517.64 2889
3518.20 2966
3518.76 2897
3519.32 3046
3519.88 2951
3520.44 2906
3521.00 2868
3521.56 2754
3522.12 2721
3522.68 2829
3523.24 2829
3523.80 2997
3524.36 2923
3524.92 3076
3525.48 2913
3526.04 2976
3526.60 2887
3527.16 2786
3527.72 2701
3528.28 2927
3528.84 2903
3529.40 2956
3529.96 3045
3530.52 2763
3531.08 2781
3531.64 2617
3532.20 2726
3532.76 2875
3533.32 2775
3533.89 2747
3534.45 2807
3535.01 2702
3535.57 2749
3536.13 2670
3536.69 2613
3537.25 2778
3537.81 2795
3538.37 2845
3538.93 2690
3539.49 2750
3540.06 2803
3540.62 2959
3541.18 2942
3541.74 2865
3542.30 2730
3542.86 2730
3543.42 2748
3543.98 2880
3544.55 2845
3545.11 3031
3545.67 2714
3546.23 2656
3546.79 2758
3547.35 2665
3547.92 2758
3548.48 2791
3549.04 2726
3549.60 2715
3550.16 2668
3550.72 2684
3551.29 2722
3551.85 2768
3552.41 2530
3552.97 2575
3553.54 2365
3554.10 2299
3554.66 2457
3555.22 2445
3555.78 2407
3556.35 2623
3556.91 2547
3557.47 2541
3558.03 2568
3558.60 2548
3559.16 2340
3559.72 2521
3560.29 2492
3560.85 2499
3561.41 2599
3561.97 2583
3562.54 2590
3563.10 2503
3563.66 2482
3564.23 2596
3564.79 2546
3565.35 2485
3565.91 2702
3566.48 2689
3567.04 2571
3567.60 2643
3568.17 2516
3568.73 2477
3569.29 2497
3569.86 2589
3570.42 2493
3570.99 2604
3571.55 2679
3572.11 2547
3572.68 2529
3573.24 2540
3573.80 2518
3574.37 2556
3574.93 2699
3575.50 2502
3576.06 2386
3576.62 2485
3577.19 2546
3577.75 2642
3578.32 2500
3578.88 2560
3579.44 2679
3580.01 2603
3580.57 2512
3581.14 2477
3581.70 2449
3582.27 2471
3582.83 2599
3583.40 2492
3583.96 2516
3584.52 2609
3585.09 2448
3585.65 2539
3586.22 2513
3586.78 2500
3587.35 2502
3587.91 2390
3588.48 2364
3589.04 2435
3589.61 2437
3590.17 2393
3590.74 2431
3591.30 2556
3591.87 2421
3592.43 2258
3593.00 2423
3593.56 2359
3594.13 2478
3594.70 2368
3595.26 2536
3595.83 2561
3596.39 2248
3596.96 2262
3597.52 2401
3598.09 2502
3598.65 2390
3599.22 2623
3599.79 2565
3600.35 2482
3600.92 2535
3601.48 2417
3602.05 2424
3602.62 2388
3603.18 2389
3603.75 2297
3604.32 2279
3604.88 2221
3605.45 2236
3606.01 2426
3606.58 2379
3607.15 2326
3607.71 2346
3608.28 2386
3608.85 2553
3609.41 2359
3609.98 2386
3610.55 2500
3611.11 2465
3611.68 2415
3612.25 2412
3612.81 2233
3613.38 2254
3613.95 2288
3614.51 2348
3615.08 2408
3615.65 2556
3616.22 2643
3616.78 2477
3617.35 2351
3617.92 2235
3618.48 2322
3619.05 2449
3619.62 2328
3620.19 2446
3620.75 2392
3621.32 2462
3621.89 2640
3622.46 2644
3623.02 2483
3623.59 2428
3624.16 2410
3624.73 2539
3625.30 2379
3625.86 2472
3626.43 2544
3627.00 2485
3627.57 2406
3628.14 2516
3628.70 2397
3629.27 2449
3629.84 2503
3630.41 2329
3630.98 2451
3631.55 2498
3632.11 2370
3632.68 2340
3633.25 2354
3633.82 2292
3634.39 2242
3634.96 2411
3635.52 2300
3636.09 2324
3636.66 2390
3637.23 2215
3637.80 2260
3638.37 2258
3638.94 2359
3639.51 2391
3640.08 2325
3640.64 2393
3641.21 2336
3641.78 2338
3642.35 2311
3642.92 2444
3643.49 2469
3644.06 2375
3644.63 2288
3645.20 2221
3645.77 2321
3646.34 2316
3646.91 2485
3647.48 2487
3648.05 2375
3648.62 2345
3649.19 2348
3649.76 2372
3650.33 2283
3650.90 2169
3651.47 2252
3652.03 2419
3652.60 2336
3653.17 2408
3653.75 2330
3654.32 2432
3654.89 2438
3655.46 2420
3656.03 2524
3656.60 2337
3657.17 2413
3657.74 2346
3658.31 2510
3658.88 2473
3659.45 2318
3660.02 2388
3660.59 2276
3661.16 2405
3661.73 2547
3662.30 2555
3662.87 2312
3663.44 2365
3664.01 2287
3664.59 2342
3665.16 2218
3665.73 2268
3666.30 2523
3666.87 2507
3667.44 2437
3668.01 2444
3668.58 2623
3669.15 2472
3669.73 2263
3670.30 2257
3670.87 2251
3671.44 2273
3672.01 2309
3672.58 2427
3673.15 2475
3673.73 2441
3674.30 2575
3674.87 2484
3675.44 2309
3676.01 2400
3676.58 2430
3677.16 2436
3677.73 2406
3678.30 2223
3678.87 2446
3679.44 2382
3680.02 2350
3680.59 2403
3681.16 2320
3681.73 2407
3682.31 2438
3682.88 2421
3683.45 2267
3684.02 2309
3684.60 2361
3685.17 2458
3685.74 2502
3686.31 2353
3686.89 2341
3687.46 2495
3688.03 2436
3688.60 2192
3689.18 2411
3689.75 2353
3690.32 2318
3690.90 2410
3691.47 2357
3692.04 2223
3692.61 2336
3693.19 2428
3693.76 2500
3694.33 2360
3694.91 2348
3695.48 2467
3696.05 2365
3696.63 2304
3697.20 2346
3697.77 2264
3698.35 2233
3698.92 2227
3699.50 2218
3700.07 2244
3700.64 2259
3701.22 2309
3701.79 2174
3702.36 2215
3702.94 2281
3703.51 2348
3704.09 2258
3704.66 2299
3705.23 2480
3705.81 2385
3706.38 2195
3706.96 2372
3707.53 2428
3708.11 2411
3708.68 2307
3709.25 2321
3709.83 2434
3710.40 2325
3710.98 2349
3711.55 2455
3712.13 2275
3712.70 2100
3713.28 2100
3713.85 2310
3714.43 2541
3715.00 2375
3715.58 2311
3716.15 2394
3716.73 2418
3717.30 2249
3717.88 2400
3718.45 2576
3719.03 2441
3719.60 2316
3720.18 2257
3720.75 2432
3721.33 2352
3721.90 2350
3722.48 2249
3723.05 2253
3723.63 2228
3724.20 2157
3724.78 2219
3725.36 2295
3725.93 2348
3726.51 2142
3727.08 2358
3727.66 2297
3728.23 2359
3728.81 2393
3729.39 2451
3729.96 2237
3730.54 2171
3731.11 2337
3731.69 2287
3732.27 2300
3732.84 2208
3733.42 2272
3734.00 2466
3734.57 2404
3735.15 2431
3735.72 2525
3736.30 2521
3736.88 2404
3737.45 2388
3738.03 2485
3738.61 2341
3739.18 2304
3739.76 2356
3740.34 2460
3740.92 2504
3741.49 2335
3742.07 2234
3742.65 2166
3743.22 2194
3743.80 2164
3744.38 2234
3744.95 2361
3745.53 2510
3746.11 2378
3746.69 2288
3747.26 2398
3747.84 2375
3748.42 2457
3749.00 2441
3749.57 2453
3750.15 2411
3750.73 2503
3751.31 2406
3751.88 2311
3752.46 2383
3753.04 2537
3753.62 2346
3754.19 2206
3754.77 2346
3755.35 2441
3755.93 2339
3756.51 2313
3757.08 2279
3757.66 2449
3758.24 2361
3758.82 2228
3759.40 2214
3759.98 2209
3760.55 2247
3761.13 2320
3761.71 2377
3762.29 2160
3762.87 2293
3763.45 2447
3764.03 2233
3764.60 2199
3765.18 2336
3765.76 2382
3766.34 2368
3766.92 2234
3767.50 2358
3768.08 2413
3768.66 2405
3769.24 2233
3769.81 2204
3770.39 2223
3770.97 2111
3771.55 2165
3772.13 2162
3772.71 2215
3773.29 2415
3773.87 2221
3774.45 2192
3775.03 2209
3775.61 2175
3776.19 2155
3776.77 2252
3777.35 2432
3777.93 2300
3778.51 2212
3779.09 2234
3779.67 2374
3780.25 2165
3780.83 2193
3781.41 2268
3781.99 2244
3782.57 2165
3783.15 2184
3783.73 2163
3784.31 2124
3784.89 2105
3785.47 2141
3786.05 2354
3786.63 2247
3787.21 2270
3787.79 2354
3788.37 2165
3788.95 2274
3789.53 2230
3790.11 2038
3790.69 2125
3791.27 2229
3791.85 2294
3792.43 2400
3793.01 2330
3793.59 2205
3794.18 2235
3794.76 2216
3795.34 2135
3795.92 2252
3796.50 2416
3797.08 2382
3797.66 2270
3798.24 2132
3798.83 2521
3799.41 2303
3799.99 2082
3800.57 2248
3801.15 2123
3801.73 2141
3802.31 2242
3802.90 2120
3803.48 2329
3804.06 2316
3804.64 2120
3805.22 2183
3805.80 2257
3806.39 2234
3806.97 2211
3807.55 2248
3808.13 2251
3808.71 2318
3809.30 2249
3809.88 2318
3810.46 2257
3811.04 2238
3811.63 2131
3812.21 2065
3812.79 2300
3813.37 2258
3813.95 2357
3814.54 2306
3815.12 2371
3815.70 2246
3816.29 2259
3816.87 2210
3817.45 2170
3818.03 2380
3818.62 2301
3819.20 2202
3819.78 2155
3820.36 2010
3820.95 2038
3821.53 2043
3822.11 1893
3822.70 2106
3823.28 2141
3823.86 2164
3824.45 2213
3825.03 2051
3825.61 2107
3826.20 2233
3826.78 2336
3827.36 2180
3827.95 2263
3828.53 2197
3829.11 2130
3829.70 2106
3830.28 2019
3830.87 2215
3831.45 2049
3832.03 2144
3832.62 2152
3833.20 2198
3833.79 2201
3834.37 2217
3834.95 2137
3835.54 2121
3836.12 2133
3836.71 2195
3837.29 2144
3837.87 2141
3838.46 2225
3839.04 2216
3839.63 2159
3840.21 2138
3840.80 2127
3841.38 2132
3841.97 2093
3842.55 2131
3843.13 2175
3843.72 2008
3844.30 2131
3844.89 2147
3845.47 2124
3846.06 2142
3846.64 2131
3847.23 2104
3847.81 2066
3848.40 2088
3848.98 2167
3849.57 2116
3850.15 2062
3850.74 2187
3851.33 2182
3851.91 2187
3852.50 2172
3853.08 2146
3853.67 2002
3854.25 2166
3854.84 2244
3855.42 2267
3856.01 2123
3856.60 2020
3857.18 2093
3857.77 2161
3858.35 2056
3858.94 2079
3859.52 2078
3860.11 2273
3860.70 2130
3861.28 2205
3861.87 2222
3862.45 2221
3863.04 2185
3863.63 2262
3864.21 2057
3864.80 2202
3865.39 2239
3865.97 2091
3866.56 2207
3867.15 2289
3867.73 2463
3868.32 2170
3868.91 2058
3869.49 2060
3870.08 2211
3870.67 2142
3871.25 2056
3871.84 2109
3872.43 2132
3873.01 2103
3873.60 2040
3874.19 2208
3874.77 2211
3875.36 2269
3875.95 2251
3876.54 2058
3877.12 2213
3877.71 2120
3878.30 2023
3878.89 1995
3879.47 2146
3880.06 2167
3880.65 2266
3881.24 2234
3881.82 2162
3882.41 2143
3883.00 2159
3883.59 2144
3884.17 2224
3884.76 2230
3885.35 2228
3885.94 2021
3886.53 2091
3887.11 2085
3887.70 2067
3888.29 2287
3888.88 2076
3889.47 2103
3890.05 2175
3890.64 2350
3891.23 2283
3891.82 2239
3892.41 2279
3893.00 2331
3893.59 2400
3894.17 2427
3894.76 2329
3895.35 2197
3895.94 2229
3896.53 2369
3897.12 2152
3897.71 2172
3898.30 2160
3898.88 2162
3899.47 2086
3900.06 2106
3900.65 2217
3901.24 2132
3901.83 2013
3902.42 2363
3903.01 2299
3903.60 2167
3904.19 2309
3904.78 2171
3905.37 2227
3905.95 2226
3906.54 2223
3907.13 2234
3907.72 2227
3908.31 2250
3908.90 2197
3909.49 2234
3910.08 2190
3910.67 2159
3911.26 2263
3911.85 2344
3912.44 2192
3913.03 2010
3913.62 2117
3914.21 2213
3914.80 2090
3915.39 2181
3915.98 2132
3916.57 2017
3917.16 2189
3917.75 2151
3918.34 2284
3918.93 2156
3919.52 2109
3920.12 2165
3920.71 2007
3921.30 1998
3921.89 2160
3922.48 2219
3923.07 2129
3923.66 2146
3924.25 2305
3924.84 2177
3925.43 2134
3926.02 2053
3926.61 2189
3927.20 1984
3927.80 2053
3928.39 2272
3928.98 2180
3929.57 2290
3930.16 2171
3930.75 2051
3931.34 2035
3931.94 2106
3932.53 2013
3933.12 1977
3933.71 2084
3934.30 2141
3934.89 2187
3935.48 2230
3936.08 2079
3936.67 2163
3937.26 2186
3937.85 2155
3938.44 2085
3939.04 2147
3939.63 2070
3940.22 2121
3940.81 2093
3941.40 2177
3942.00 2332
3942.59 2261
3943.18 2106
3943.77 2141
3944.37 2129
3944.96 1968
3945.55 2129
3946.14 2271
3946.74 1979
3947.33 2135
3947.92 2232
3948.51 2192
3949.11 2196
3949.70 2008
3950.29 2022
3950.88 2092
3951.48 2032
3952.07 2063
3952.66 2082
3953.26 2154
3953.85 2203
3954.44 2104
3955.04 2116
3955.63 2215
3956.22 2265
3956.82 2231
3957.41 2059
3958.00 2112
3958.60 2151
3959.19 2154
3959.78 2122
3960.38 2075
3960.97 2192
3961.56 2221
3962.16 2167
3962.75 2118
3963.34 2086
3963.94 2075
3964.53 2118
3965.13 1996
3965.72 1966
3966.31 2164
3966.91 2213
3967.50 2370
3968.10 2263
3968.69 2191
3969.28 2215
3969.88 2432
3970.47 2087
3971.07 2132
3971.66 2159
3972.26 2084
3972.85 2006
3973.45 1952
3974.04 2170
3974.63 2209
3975.23 2136
3975.82 2021
3976.42 2058
3977.01 2166
3977.61 2148
3978.20 2039
3978.80 2120
3979.39 2185
3979.99 2158
3980.58 2230
3981.18 2251
3981.77 2056
3982.37 2096
3982.96 2029
3983.56 2188
3984.15 2275
3984.75 2184
3985.35 2279
3985.94 2295
3986.54 2172
3987.13 2126
3987.73 2376
3988.32 2419
3988.92 2352
3989.51 2183
3990.11 2102
3990.71 2254
3991.30 2355
3991.90 2338
3992.49 2328
3993.09 2199
3993.69 2190
3994.28 2224
3994.88 2380
3995.47 2339
3996.07 2355
3996.67 2370
3997.26 2227
3997.86 2271
3998.46 2280
3999.05 2319
3999.65 2348
4000.25 2300
4000.84 2493
4001.44 2501
4002.04 2319
4002.63 2468
4003.23 2360
4003.83 2490
4004.42 2247
4005.02 2243
4005.62 2351
4006.21 2387
4006.81 2367
4007.41 2145
4008.01 2270
4008.60 2263
4009.20 2206
4009.80 2307
4010.39 2144
4010.99 2218
4011.59 2026
4012.19 2178
4012.78 2102
4013.38 2090
4013.98 2050
4014.58 2184
4015.17 2112
4015.77 2129
4016.37 2076
4016.97 2129
4017.57 2225
4018.16 2143
4018.76 2146
4019.36 2190
4019.96 2195
4020.56 2243
4021.15 2037
4021.75 2137
4022.35 2148
4022.95 2009
4023.55 2122
4024.14 2134
4024.74 2171
4025.34 2110
4025.94 2264
4026.54 2278
4027.14 2122
4027.74 2143
4028.33 2166
4028.93 2338
4029.53 2317
4030.13 2470
4030.73 2498
4031.33 2164
4031.93 2288
4032.53 2289
4033.12 2280
4033.72 2294
4034.32 2233
4034.92 2274
4035.52 2200
4036.12 2211
4036.72 2152
4037.32 2109
4037.92 2057
4038.52 2151
4039.12 2147
4039.72 2182
4040.32 2152
4040.92 2139
4041.52 2038
4042.12 2153
4042.71 1979
4043.31 2053
4043.91 2053
4044.51 1912
4045.11 1970
4045.71 2038
4046.31 2040
4046.91 2038
4047.51 2054
4048.11 2050
4048.71 2126
4049.31 2048
4049.91 2061
4050.52 1960
4051.12 2141
4051.72 2061
4052.32 2161
4052.92 2163
4053.52 2109
4054.12 2168
4054.72 2093
4055.32 1968
4055.92 1978
4056.52 2129
4057.12 2163
4057.72 2123
4058.32 2081
4058.92 2032
4059.52 2110
4060.13 2055
4060.73 1960
4061.33 2010
4061.93 2090
4062.53 2065
4063.13 2100
4063.73 2159
4064.33 2128
4064.94 2124
4065.54 2137
4066.14 2226
4066.74 2301
4067.34 2088
4067.94 1984
4068.54 2134
4069.15 2214
4069.75 2184
4070.35 2174
4070.95 2051
4071.55 2076
4072.16 2177
4072.76 2078
4073.36 2098
4073.96 2231
4074.56 2176
4075.17 2071
4075.77 1917
4076.37 2150
4076.97 2077
4077.57 1970
4078.18 1902
4078.78 1913
4079.38 2035
4079.98 1970
4080.59 1987
4081.19 1943
4081.79 1996
4082.39 2053
4083.00 2076
4083.60 1995
4084.20 1966
4084.81 1937
4085.41 1936
4086.01 2077
4086.61 1976
4087.22 1899
4087.82 2008
4088.42 1969
4089.03 1976
4089.63 1933
4090.23 1985
4090.84 2111
4091.44 2046
4092.04 2065
4092.65 1984
4093.25 2014
4093.85 1984
4094.46 1890
4095.06 2020
4095.66 1994
4096.27 2104
4096.87 2137
4097.48 2224
4098.08 2012
4098.68 1946
4099.29 2023
4099.89 1973
4100.49 2016
4101.10 2166
4101.70 2132
4102.31 2176
4102.91 1921
4103.52 2006
4104.12 2124
4104.72 1993
4105.33 1968
4105.93 2067
4106.54 2054
4107.14 1946
4107.75 1931
4108.35 2017
4108.96 2115
4109.56 2071
4110.16 2100
4110.77 1971
4111.37 2022
4111.98 2027
4112.58 1964
4113.19 2030
4113.79 1890
4114.40 2005
4115.00 1990
4115.61 1940
4116.21 1911
4116.82 2077
4117.42 2040
4118.03 2048
4118.64 1980
4119.24 1944
4119.85 2000
4120.45 2117
4121.06 1953
4121.66 1985
4122.27 2060
4122.87 2073
4123.48 1960
4124.09 1958
4124.69 1836
4125.30 2009
4125.90 2057
4126.51 2133
4127.11 2076
4127.72 1995
4128.33 1966
4128.93 2177
4129.54 2114
4130.14 2089
4130.75 2033
4131.36 2046
4131.96 2122
4132.57 2068
4133.18 2141
4133.78 1943
4134.39 1817
4135.00 2055
4135.60 2180
4136.21 2061
4136.82 1904
4137.42 2032
4138.03 2101
4138.64 2239
4139.24 2103
4139.85 2096
4140.46 2074
4141.06 2257
4141.67 2123
4142.28 2087
4142.88 2281
4143.49 2327
4144.10 2072
4144.71 2191
4145.31 2192
4145.92 2115
4146.53 2291
4147.14 2165
4147.74 2103
4148.35 2167
4148.96 2107
4149.57 2009
4150.17 2096
4150.78 2088
4151.39 1978
4152.00 1933
4152.60 2129
4153.21 2047
4153.82 1973
4154.43 1964
4155.04 2008
4155.64 2085
4156.25 2024
4156.86 1926
4157.47 1946
4158.08 1914
4158.69 1990
4159.29 2084
4159.90 2119
4160.51 1987
4161.12 2017
4161.73 1882
4162.34 1889
4162.94 2023
4163.55 2096
4164.16 2093
4164.77 2098
4165.38 1931
4165.99 1933
4166.60 1972
4167.21 2085
4167.81 2043
4168.42 1943
4169.03 1938
4169.64 2076
4170.25 2228
4170.86 2113
4171.47 2103
4172.08 1992
4172.69 2056
4173.30 2027
4173.91 1890
4174.52 2016
4175.13 1840
4175.74 1774
4176.34 1880
4176.95 1899
4177.56 2033
4178.17 2012
4178.78 1987
4179.39 1846
4180.00 2023
4180.61 2050
4181.22 1853
4181.83 1899
4182.44 1973
4183.05 1893
4183.66 1998
4184.27 2077
4184.88 1871
4185.49 1862
4186.10 1810
4186.71 1868
4187.32 1983
4187.93 1963
4188.55 1927
4189.16 2101
4189.77 2015
4190.38 1912
4190.99 1932
4191.60 2020
4192.21 2163
4192.82 2139
4193.43 2007
4194.04 1938
4194.65 1910
4195.26 1883
4195.87 1977
4196.49 1907
4197.10 1910
4197.71 2028
4198.32 2002
4198.93 1977
4199.54 1915
4200.15 1918
4200.76 1956
4201.38 2043
4201.99 2018
4202.60 1990
4203.21 2176
4203.82 1942
4204.43 1952
4205.04 1895
4205.66 1868
4206.27 1794
4206.88 1971
4207.49 1877
4208.10 1942
4208.72 1980
4209.33 1852
4209.94 1897
4210.55 1975
4211.16 1884
4211.78 1808
4212.39 1863
4213.00 1874
4213.61 1940
4214.22 1955
4214.84 1927
4215.45 2026
4216.06 1962
4216.67 1997
4217.29 2107
4217.90 2094
4218.51 2140
4219.13 2039
4219.74 1836
4220.35 2040
4220.96 2114
4221.58 1978
4222.19 2018
4222.80 1930
4223.42 2087
4224.03 2010
4224.64 1851
4225.25 2045
4225.87 1970
4226.48 1958
4227.09 2082
4227.71 1882
4228.32 1910
4228.93 1888
4229.55 1881
4230.16 1956
4230.77 2086
4231.39 2243
4232.00 2083
4232.62 1857
4233.23 2062
4233.84 1973
4234.46 1735
4235.07 1987
4235.68 2120
4236.30 2077
4236.91 2065
4237.53 2016
4238.14 1971
4238.75 2032
4239.37 2080
4239.98 2117
4240.60 2005
4241.21 2061
4241.83 1983
4242.44 1833
4243.05 1844
4243.67 1962
4244.28 1958
4244.90 1944
4245.51 1932
4246.13 1919
4246.74 1905
4247.36 1976
4247.97 1968
4248.59 1988
4249.20 1981
4249.82 1978
4250.43 2047
4251.05 1930
4251.66 1913
4252.28 1921
4252.89 1963
4253.51 1898
4254.12 1984
4254.74 1913
4255.35 1920
4255.97 2062
4256.58 2093
4257.20 2089
4257.81 2136
4258.43 1965
4259.05 1903
4259.66 1907
4260.28 1889
4260.89 1938
4261.51 2129
4262.12 2202
4262.74 1950
4263.36 2035
4263.97 2121
4264.59 2189
4265.20 1908
4265.82 2030
4266.44 1968
4267.05 1863
4267.67 2002
4268.28 2136
4268.90 2102
4269.52 1995
4270.13 2134
4270.75 2122
4271.37 2220
4271.98 2194
4272.60 2241
4273.22 2158
4273.83 2056
4274.45 2067
4275.07 2067
4275.68 2095
4276.30 2086
4276.92 1979
4277.53 2118
4278.15 2079
4278.77 2111
4279.38 2165
4280.00 2163
4280.62 2022
4281.24 1919
4281.85 2037
4282.47 2133
4283.09 2018
4283.70 2018
4284.32 1929
4284.94 2015
4285.56 1946
4286.17 2001
4286.79 2190
4287.41 2192
4288.03 2256
4288.65 2191
4289.26 2153
4289.88 2108
4290.50 1981
4291.12 2105
4291.73 2038
4292.35 2018
4292.97 2015
4293.59 1993
4294.21 1976
4294.83 2111
4295.44 2036
4296.06 2002
4296.68 2008
4297.30 2005
4297.92 1902
4298.54 1902
4299.15 1975
4299.77 1989
4300.39 1974
4301.01 2154
4301.63 2069
4302.25 2011
4302.87 1998
4303.48 1960
4304.10 2052
4304.72 2070
4305.34 1975
4305.96 2119
4306.58 2071
4307.20 2040
4307.82 2014
4308.44 1975
4309.06 2165
4309.67 2064
4310.29 2195
4310.91 2025
4311.53 1985
4312.15 2190
4312.77 1978
4313.39 2004
4314.01 1966
4314.63 2137
4315.25 2166
4315.87 2134
4316.49 1989
4317.11 1962
4317.73 1889
4318.35 1913
4318.97 2136
4319.59 2034
4320.21 1897
4320.83 1884
4321.45 1970
4322.07 1990
4322.69 2064
4323.31 2083
4323.93 2067
4324.55 1953
4325.17 2080
4325.79 2136
4326.41 2163
4327.03 2222
4327.65 2090
4328.27 2062
4328.89 2288
4329.51 2261
4330.13 2231
4330.76 2229
4331.38 1989
4332.00 1978
4332.62 2093
4333.24 2165
4333.86 1964
4334.48 2195
4335.10 2187
4335.72 2324
4336.34 2313
4336.97 2187
4337.59 2020
4338.21 2267
4338.83 2331
4339.45 2221
4340.07 2530
4340.69 2349
4341.31 2312
4341.94 2170
4342.56 2127
4343.18 2287
4343.80 2306
4344.42 2315
4345.04 2199
4345.67 2262
4346.29 2459
4346.91 2454
4347.53 2499
4348.15 2733
4348.78 2702
4349.40 2787
4350.02 2842
4350.64 2868
4351.26 2832
4351.89 2930
4352.51 2620
4353.13 2538
4353.75 2396
4354.38 2299
4355.00 2315
4355.62 2151
4356.24 2192
4356.87 2152
4357.49 2193
4358.11 2247
4358.74 2143
4359.36 2159
4359.98 2084
4360.60 2116
4361.23 2180
4361.85 2072
4362.47 1979
4363.10 2230
4363.72 2058
4364.34 2069
4364.97 2163
4365.59 2099
4366.21 2177
4366.83 2144
4367.46 2311
4368.08 2286
4368.71 2208
4369.33 2157
4369.95 2043
4370.58 2156
4371.20 2078
4371.82 2058
4372.45 2036
4373.07 2082
4373.69 2040
4374.32 2113
4374.94 1981
4375.57 2080
4376.19 2041
4376.81 2061
4377.44 2044
4378.06 2044
4378.69 2123
4379.31 2074
4379.94 1998
4380.56 1961
4381.18 2132
4381.81 2053
4382.43 2156
4383.06 2074
4383.68 2102
4384.31 2049
4384.93 2205
4385.56 2126
4386.18 2168
4386.81 2063
4387.43 2043
4388.05 2044
4388.68 2180
4389.30 1992
4389.93 1947
4390.55 2027
4391.18 2099
4391.81 2081
4392.43 1965
4393.06 1976
4393.68 2089
4394.31 2052
4394.93 1926
4395.56 1877
4396.18 2007
4396.81 2013
4397.43 1891
4398.06 1809
4398.68 1785
4399.31 1909
4399.94 1990
4400.56 1984
4401.19 2028
4401.81 1975
4402.44 2045
4403.06 2032
4403.69 1930
4404.32 1956
4404.94 2015
4405.57 1965
4406.20 1963
4406.82 2008
4407.45 1897
4408.07 1865
4408.70 2001
4409.33 1960
4409.95 1869
4410.58 1808
4411.21 2093
4411.83 2051
4412.46 1847
4413.09 1888
4413.71 1852
4414.34 1811
4414.97 1950
4415.59 2068
4416.22 2010
4416.85 2042
4417.47 2056
4418.10 1954
4418.73 1855
4419.35 2024
4419.98 2045
4420.61 1977
4421.24 1927
4421.86 1981
4422.49 1937
4423.12 2005
4423.75 1944
4424.37 2036
4425.00 2023
4425.63 1965
4426.26 1989
4426.88 1929
4427.51 1954
4428.14 1917
4428.77 1855
4429.39 1699
4430.02 1737
4430.65 1738
4431.28 1767
4431.91 1859
4432.53 1726
4433.16 1844
4433.79 1865
4434.42 1879
4435.05 2017
4435.67 1971
4436.30 1935
4436.93 1958
4437.56 1999
4438.19 1891
4438.82 1825
4439.44 1863
4440.07 1836
4440.70 1971
4441.33 2003
4441.96 2067
4442.59 2095
4443.22 1804
4443.85 1801
4444.47 1829
4445.10 1974
4445.73 1758
4446.36 1842
4446.99 1940
4447.62 1847
4448.25 1879
4448.88 1936
4449.51 1933
4450.14 1799
4450.77 1916
4451.39 1972
4452.02 1992
4452.65 1986
4453.28 1976
4453.91 1993
4454.54 2006
4455.17 2094
4455.80 1955
4456.43 1857
4457.06 1891
4457.69 1997
4458.32 1937
4458.95 2000
4459.58 1940
4460.21 1841
4460.84 1801
4461.47 1876
4462.10 1891
4462.73 1887
4463.36 2009
4463.99 1839
4464.62 1837
4465.25 1879
4465.88 1828
4466.51 1870
4467.14 1794
4467.77 1681
4468.40 1716
4469.03 1704
4469.67 1804
4470.30 1786
4470.93 1791
4471.56 1829
4472.19 1742
4472.82 1783
4473.45 1867
4474.08 1925
4474.71 1847
4475.34 1902
4475.97 1862
4476.61 1881
4477.24 1805
4477.87 1769
4478.50 1726
4479.13 1821
4479.76 1876
4480.39 1818
4481.02 1854
4481.66 1913
4482.29 1963
4482.92 1825
4483.55 1805
4484.18 1899
4484.81 1868
4485.45 1891
4486.08 1761
4486.71 1884
4487.34 1870
4487.97 1891
4488.61 1975
4489.24 1954
4489.87 1849
4490.50 1852
4491.13 1858
4491.77 1916
4492.40 2033
4493.03 1911
4493.66 1829
4494.30 1817
4494.93 1781
4495.56 1909
4496.19 1830
4496.83 1763
4497.46 1894
4498.09 1831
4498.72 1933
4499.36 2058
4499.99 1894
4500.62 1782
4501.25 1784
4501.89 1837
4502.52 1909
4503.15 1911
4503.79 1966
4504.42 2087
4505.05 2099
4505.69 2117
4506.32 2001
4506.95 1967
4507.59 1871
4508.22 1822
4508.85 2024
4509.49 2034
4510.12 1865
4510.75 1928
4511.39 1864
4512.02 1757
4512.65 1898
4513.29 1955
4513.92 2033
4514.56 1946
4515.19 1996
4515.82 1965
4516.46 1840
4517.09 1767
4517.73 1939
4518.36 1899
4518.99 1842
4519.63 1804
4520.26 1805
4520.90 1770
4521.53 1885
4522.16 1803
4522.80 1765
4523.43 1781
4524.07 1839
4524.70 1865
4525.34 1849
4525.97 1892
4526.61 1828
4527.24 1914
4527.88 1857
4528.51 1921
4529.15 1882
4529.78 1756
4530.42 1810
4531.05 1845
4531.69 2004
4532.32 1939
4532.96 1861
4533.59 1852
4534.23 1842
4534.86 1864
4535.50 1938
4536.13 1800
4536.77 1876
4537.40 1891
4538.04 1894
4538.67 2005
4539.31 1935
4539.94 1911
4540.58 1921
4541.22 1865
4541.85 1792
4542.49 1776
4543.12 1819
4543.76 1927
4544.40 1746
4545.03 1746
4545.67 1817
4546.30 1925
4546.94 1801
4547.58 2034
4548.21 1920
4548.85 1851
4549.48 1764
4550.12 1871
4550.76 1871
4551.39 2043
4552.03 2003
4552.67 1918
4553.30 1851
4553.94 1786
4554.58 1771
4555.21 1716
4555.85 1820
4556.49 1830
4557.12 1852
4557.76 1774
4558.40 1820
4559.03 1877
4559.67 1655
4560.31 1621
4560.94 1705
4561.58 1873
4562.22 1960
4562.86 1905
4563.49 2014
4564.13 1918
4564.77 1798
4565.41 1886
4566.04 1905
4566.68 1816
4567.32 1761
4567.96 1647
4568.59 1689
4569.23 1808
4569.87 1744
4570.51 1858
4571.14 1824
4571.78 1826
4572.42 1884
4573.06 1876
4573.70 1907
4574.33 1813
4574.97 1859
4575.61 1834
4576.25 1936
4576.89 1936
4577.52 1874
4578.16 1785
4578.80 1998
4579.44 1890
4580.08 1805
4580.72 1901
4581.35 1808
4581.99 1782
4582.63 1824
4583.27 1752
4583.91 1824
4584.55 1871
4585.19 1849
4585.83 1808
4586.46 1709
4587.10 1729
4587.74 1768
4588.38 1773
4589.02 1762
4589.66 1826
4590.30 1909
4590.94 1784
4591.58 1779
4592.22 1821
4592.85 1912
4593.49 1961
4594.13 1996
4594.77 1980
4595.41 1861
4596.05 1777
4596.69 1828
4597.33 1887
4597.97 1915
4598.61 1916
4599.25 1864
4599.89 1763
4600.53 1722
4601.17 1895
4601.81 1904
4602.45 1836
4603.09 1793
4603.73 1706
4604.37 1723
4605.01 1750
4605.65 1737
4606.29 1733
4606.93 1811
4607.57 1811
4608.21 1719
4608.85 1739
4609.49 1795
4610.13 1921
4610.77 1969
4611.41 1817
4612.05 1758
4612.70 2022
4613.34 1886
4613.98 1962
4614.62 1936
4615.26 1867
4615.90 1820
4616.54 1801
4617.18 1860
4617.82 1823
4618.46 1836
4619.10 1807
4619.75 1865
4620.39 1883
4621.03 1783
4621.67 1832
4622.31 1724
4622.95 1745
4623.59 1786
4624.24 1871
4624.88 1817
4625.52 1791
4626.16 1687
4626.80 1706
4627.44 1797
4628.09 1845
4628.73 1868
4629.37 1855
4630.01 1900
4630.65 1821
4631.29 1841
4631.94 1795
4632.58 1862
4633.22 1783
4633.86 1870
4634.51 1819
4635.15 1676
4635.79 1770
4636.43 1789
4637.07 1836
4637.72 1807
4638.36 1754
4639.00 1842
4639.64 1951
4640.29 2004
4640.93 2093
4641.57 1912
4642.21 1874
4642.86 1847
4643.50 1926
4644.14 1927
4644.79 1747
4645.43 1772
4646.07 1843
4646.72 1834
4647.36 1804
4648.00 1804
4648.64 1776
4649.29 1867
4649.93 1747
4650.57 1777
4651.22 1737
4651.86 1734
4652.50 1743
4653.15 1783
4653.79 1802
4654.44 1923
4655.08 1897
4655.72 1889
4656.37 1725
4657.01 1732
4657.65 1925
4658.30 1826
4658.94 1713
4659.59 1694
4660.23 1879
4660.87 1676
4661.52 1634
4662.16 1812
4662.81 1684
4663.45 1690
4664.09 1742
4664.74 1889
4665.38 1732
4666.03 1747
4666.67 1781
4667.32 1787
4667.96 1717
4668.61 1722
4669.25 1746
4669.89 1739
4670.54 1868
4671.18 1755
4671.83 1712
4672.47 1778
4673.12 1870
4673.76 1794
4674.41 1806
4675.05 1803
4675.70 1759
4676.34 1760
4676.99 1738
4677.63 1887
4678.28 1876
4678.92 1794
4679.57 1805
4680.22 1770
4680.86 1725
4681.51 1865
4682.15 1875
4682.80 2001
4683.44 1910
4684.09 1741
4684.73 1786
4685.38 1812
4686.03 1764
4686.67 1876
4687.32 1965
4687.96 1877
4688.61 1843
4689.25 1784
4689.90 1793
4690.55 1674
4691.19 1722
4691.84 1687
4692.49 1775
4693.13 1779
4693.78 1761
4694.42 1927
4695.07 1825
4695.72 1836
4696.36 1842
4697.01 1827
4697.66 1698
4698.30 1714
4698.95 1887
4699.60 1674
4700.24 1706
4700.89 1812
4701.54 1917
4702.18 1830
4702.83 1711
4703.48 1803
4704.12 1874
4704.77 1743
4705.42 1939
4706.07 1791
4706.71 1858
4707.36 1762
4708.01 1881
4708.66 1930
4709.30 1819
4709.95 1887
4710.60 1849
4711.24 1855
4711.89 1728
4712.54 1896
4713.19 1827
4713.84 1771
4714.48 1849
4715.13 1734
4715.78 1756
4716.43 1762
4717.07 1864
4717.72 1770
4718.37 1735
4719.02 1754
4719.67 1876
4720.31 1783
4720.96 1842
4721.61 1836
4722.26 1816
4722.91 1779
4723.56 1767
4724.20 1780
4724.85 1833
4725.50 1758
4726.15 1832
4726.80 1771
4727.45 1828
4728.10 1830
4728.74 1984
4729.39 1910
4730.04 1813
4730.69 1898
4731.34 1885
4731.99 1760
4732.64 1680
4733.29 1816
4733.94 1767
4734.58 1777
4735.23 1764
4735.88 1741
4736.53 1729
4737.18 1716
4737.83 1768
4738.48 1796
4739.13 1819
4739.78 1874
4740.43 1884
4741.08 1765
4741.73 1800
4742.38 1941
4743.03 1830
4743.68 1727
4744.33 1841
4744.98 1736
4745.63 1728
4746.28 1812
4746.93 1697
4747.58 1742
4748.23 1788
4748.88 1889
4749.53 1722
4750.18 1890
4750.83 1881
4751.48 1844
4752.13 1866
4752.78 1848
4753.43 2005
4754.08 1930
4754.73 2068
4755.38 1953
4756.03 1912
4756.68 2069
4757.33 2011
4757.98 2034
4758.63 2003
4759.28 1950
4759.93 2025
4760.59 1979
4761.24 1860
4761.89 1768
4762.54 1890
4763.19 1738
4763.84 1687
4764.49 1704
4765.14 1761
4765.79 1685
4766.45 1691
4767.10 1801
4767.75 1763
4768.40 1791
4769.05 1869
4769.70 1677
4770.35 1726
4771.01 1821
4771.66 1850
4772.31 1772
4772.96 1834
4773.61 1780
4774.26 1757
4774.92 1762
4775.57 1832
4776.22 1912
4776.87 1837
4777.52 1830
4778.18 1769
4778.83 1741
4779.48 1788
4780.13 1830
4780.79 1860
4781.44 1925
4782.09 1933
4782.74 1835
4783.40 1827
4784.05 1837
4784.70 1820
4785.35 1677
4786.01 1811
4786.66 1842
4787.31 1880
4787.96 1812
4788.62 1891
4789.27 1877
4789.92 1980
4790.58 2023
4791.23 2040
4791.88 1950
4792.53 1943
4793.19 1905
4793.84 1816
4794.49 1807
4795.15 1902
4795.80 1833
4796.45 1980
4797.11 1940
4797.76 2040
4798.41 1859
4799.07 1669
4799.72 1833
4800.37 1780
4801.03 1874
4801.68 1841
4802.34 1660
4802.99 1845
4803.64 1843
4804.30 1729
4804.95 1739
4805.61 1798
4806.26 1793
4806.91 1822
4807.57 1897
4808.22 1751
4808.88 1823
4809.53 1763
4810.18 1852
4810.84 1807
4811.49 1691
4812.15 1688
4812.80 1730
4813.46 1863
4814.11 1785
4814.77 1707
4815.42 1729
4816.07 1876
4816.73 1786
4817.38 1852
4818.04 1749
4818.69 1822
4819.35 1871
4820.00 1811
4820.66 1870
4821.31 1807
4821.97 1795
4822.62 1918
4823.28 1828
4823.93 1751
4824.59 1790
4825.24 1814
4825.90 1751
4826.56 1892
4827.21 1880
4827.87 1871
4828.52 1854
4829.18 1967
4829.83 1939
4830.49 1910
4831.14 1892
4831.80 1892
4832.46 1909
4833.11 1745
4833.77 1816
4834.42 1844
4835.08 1790
4835.74 1770
4836.39 1788
4837.05 1884
4837.70 1915
4838.36 1934
4839.02 1976
4839.67 2007
4840.33 1813
4840.99 1922
4841.64 1985
4842.30 1915
4842.96 1943
4843.61 2042
4844.27 1993
4844.92 1896
4845.58 2020
4846.24 1987
4846.90 2011
4847.55 1883
4848.21 2011
4848.87 2192
4849.52 2194
4850.18 2176
4850.84 1986
4851.49 2208
4852.15 2349
4852.81 2330
4853.47 2159
4854.12 2201
4854.78 2296
4855.44 2296
4856.09 2271
4856.75 2386
4857.41 2220
4858.07 2267
4858.72 2235
4859.38 2191
4860.04 2179
4860.70 2204
4861.36 2173
4862.01 2257
4862.67 2133
4863.33 2278
4863.99 2247
4864.64 2102
4865.30 1988
4865.96 2002
4866.62 2153
4867.28 2078
4867.94 1931
4868.59 1968
4869.25 2160
4869.91 2158
4870.57 2186
4871.23 2182
4871.89 2027
4872.54 2004
4873.20 2166
4873.86 2116
4874.52 2003
4875.18 2056
4875.84 1852
4876.50 1848
4877.16 1952
4877.81 1873
4878.47 1971
4879.13 2071
4879.79 2053
4880.45 1913
4881.11 1899
4881.77 2032
4882.43 2072
4883.09 2046
4883.75 1974
4884.41 1985
4885.06 1940
4885.72 1923
4886.38 1916
4887.04 1947
4887.70 1987
4888.36 2077
4889.02 2019
4889.68 1961
4890.34 1920
4891.00 1838
4891.66 2120
4892.32 1940
4892.98 1832
4893.64 1982
4894.30 2057
4894.96 1979
4895.62 1936
4896.28 1991
4896.94 1907
4897.60 1851
4898.26 1842
4898.92 2001
4899.58 1914
4900.24 1992
4900.90 1936
4901.56 1817
4902.22 1781
4902.88 1713
4903.54 1850
4904.21 1803
4904.87 1776
4905.53 1896
4906.19 1898
4906.85 1789
4907.51 1848
4908.17 1742
4908.83 1742
4909.49 1811
4910.15 1842
4910.81 1873
4911.48 1733
4912.14 1805
4912.80 1784
4913.46 1772
4914.12 1803
4914.78 1836
4915.44 1833
4916.11 1774
4916.77 1670
4917.43 1583
4918.09 1634
4918.75 1729
4919.41 1693
4920.07 1543
4920.74 1693
4921.40 1748
4922.06 1655
4922.72 1669
4923.38 1698
4924.05 1747
4924.71 1816
4925.37 1741
4926.03 1669
4926.69 1718
4927.36 1768
4928.02 1865
4928.68 1706
4929.34 1669
4930.01 1766
4930.67 1706
4931.33 1821
4931.99 1806
4932.66 1653
4933.32 1642
4933.98 1584
4934.64 1714
4935.31 1762
4935.97 1608
4936.63 1584
4937.30 1671
4937.96 1787
4938.62 1780
4939.28 1694
4939.95 1830
4940.61 1797
4941.27 1614
4941.94 1592
4942.60 1689
4943.26 1693
4943.93 1844
4944.59 1718
4945.25 1704
4945.92 1643
4946.58 1603
4947.24 1585
4947.91 1729
4948.57 1654
4949.23 1679
4949.90 1772
4950.56 1757
4951.23 1644
4951.89 1598
4952.55 1636
4953.22 1601
4953.88 1694
4954.55 1673
4955.21 1605
4955.87 1643
4956.54 1631
4957.20 1645
4957.87 1684
4958.53 1774
4959.20 1793
4959.86 1684
4960.52 1648
4961.19 1678
4961.85 1600
4962.52 1595
4963.18 1748
4963.85 1700
4964.51 1785
4965.18 1624
4965.84 1624
4966.51 1624
4967.17 1693
4967.84 1611
4968.50 1584
4969.17 1671
4969.83 1712
4970.50 1735
4971.16 1646
4971.83 1714
4972.49 1680
4973.16 1626
4973.82 1844
4974.49 1716
4975.15 1724
4975.82 1695
4976.48 1751
4977.15 1674
4977.82 1627
4978.48 1570
4979.15 1657
4979.81 1683
4980.48 1697
4981.14 1703
4981.81 1771
4982.48 1629
4983.14 1648
4983.81 1777
4984.47 1735
4985.14 1763
4985.81 1747
4986.47 1633
4987.14 1651
4987.81 1589
4988.47 1591
4989.14 1629
4989.80 1642
4990.47 1743
4991.14 1652
4991.80 1690
4992.47 1729
4993.14 1769
4993.80 1619
4994.47 1610
4995.14 1669
4995.80 1732
4996.47 1733
4997.14 1820
4997.80 1618
4998.47 1764
4999.14 1796
4999.81 1709
5000.47 1712
5001.14 1867
5001.81 1740
5002.47 1714
5003.14 1661
5003.81 1713
5004.48 1596
5005.14 1631
5005.81 1644
5006.48 1647
5007.15 1631
5007.81 1661
5008.48 1671
5009.15 1583
5009.82 1580
5010.49 1679
5011.15 1687
5011.82 1676
5012.49 1721
5013.16 1722
5013.83 1724
5014.49 1686
5015.16 1658
5015.83 1670
5016.50 1755
5017.17 1733
5017.83 1696
5018.50 1650
5019.17 1570
5019.84 1595
5020.51 1698
5021.18 1868
5021.84 1847
5022.51 1720
5023.18 1669
5023.85 1706
5024.52 1698
5025.19 1770
5025.86 1774
5026.53 1766
5027.19 1695
5027.86 1739
5028.53 1704
5029.20 1692
5029.87 1655
5030.54 1676
5031.21 1651
5031.88 1615
5032.55 1608
5033.22 1720
5033.89 1674
5034.56 1680
5035.23 1633
5035.89 1692
5036.56 1747
5037.23 1706
5037.90 1641
5038.57 1680
5039.24 1626
5039.91 1664
5040.58 1633
5041.25 1597
5041.92 1692
5042.59 1772
5043.26 1717
5043.93 1750
5044.60 1867
5045.27 1768
5045.94 1716
5046.61 1653
5047.28 1758
5047.95 1745
5048.62 1707
5049.29 1766
5049.96 1582
5050.63 1614
5051.31 1658
5051.98 1701
5052.65 1587
5053.32 1669
5053.99 1594
5054.66 1566
5055.33 1577
5056.00 1692
5056.67 1718
5057.34 1712
5058.01 1619
5058.68 1637
5059.35 1687
5060.03 1707
5060.70 1714
5061.37 1678
5062.04 1529
5062.71 1569
5063.38 1570
5064.05 1640
5064.72 1693
5065.40 1708
5066.07 1607
5066.74 1573
5067.41 1695
5068.08 1567
5068.75 1691
5069.43 1748
5070.10 1613
5070.77 1657
5071.44 1556
5072.11 1545
5072.79 1559
5073.46 1634
5074.13 1631
5074.80 1620
5075.47 1713
5076.15 1708
5076.82 1669
5077.49 1688
5078.16 1683
5078.83 1652
5079.51 1658
5080.18 1738
5080.85 1745
5081.52 1666
5082.20 1735
5082.87 1693
5083.54 1652
5084.22 1641
5084.89 1632
5085.56 1672
5086.23 1629
5086.91 1658
5087.58 1689
5088.25 1653
5088.93 1836
5089.60 1703
5090.27 1754
5090.94 1773
5091.62 1753
5092.29 1766
5092.96 1660
5093.64 1713
5094.31 1848
5094.98 1802
5095.66 1771
5096.33 1830
5097.00 1855
5097.68 1846
5098.35 1802
5099.03 1771
5099.70 1788
5100.37 1855
5101.05 1748
5101.72 1592
5102.39 1594
5103.07 1637
5103.74 1743
5104.42 1698
5105.09 1621
5105.77 1670
5106.44 1589
5107.11 1662
5107.79 1611
5108.46 1693
5109.14 1778
5109.81 1660
5110.49 1676
5111.16 1628
5111.83 1697
5112.51 1672
5113.18 1693
5113.86 1658
5114.53 1570
5115.21 1652
5115.88 1624
5116.56 1657
5117.23 1597
5117.91 1670
5118.58 1633
5119.26 1582
5119.93 1620
5120.61 1569
5121.28 1646
5121.96 1594
5122.63 1700
5123.31 1716
5123.98 1806
5124.66 1757
5125.33 1711
5126.01 1735
5126.69 1727
5127.36 1668
5128.04 1571
5128.71 1663
5129.39 1779
5130.06 1653
5130.74 1775
5131.42 1673
5132.09 1715
5132.77 1697
5133.44 1683
5134.12 1707
5134.79 1622
5135.47 1669
5136.15 1730
5136.82 1627
5137.50 1641
5138.18 1664
5138.85 1759
5139.53 1769
5140.20 1524
5140.88 1572
5141.56 1621
5142.23 1553
5142.91 1685
5143.59 1665
5144.26 1652
5144.94 1637
5145.62 1620
5146.29 1611
5146.97 1660
5147.65 1558
5148.33 1589
5149.00 1688
5149.68 1711
5150.36 1589
5151.03 1674
5151.71 1576
5152.39 1560
5153.06 1613
5153.74 1681
5154.42 1686
5155.10 1545
5155.77 1542
5156.45 1596
5157.13 1516
5157.81 1475
5158.48 1546
5159.16 1710
5159.84 1741
5160.52 1676
5161.20 1647
5161.87 1700
5162.55 1546
5163.23 1699
5163.91 1714
5164.58 1614
5165.26 1760
5165.94 1787
5166.62 1701
5167.30 1707
5167.98 1674
5168.65 1787
5169.33 1679
5170.01 1613
5170.69 1624
5171.37 1709
5172.05 1529
5172.72 1635
5173.40 1546
5174.08 1594
5174.76 1724
5175.44 1626
5176.12 1574
5176.80 1501
5177.48 1568
5178.15 1666
5178.83 1571
5179.51 1538
5180.19 1599
5180.87 1635
5181.55 1699
5182.23 1742
5182.91 1588
5183.59 1537
5184.27 1607
5184.95 1585
5185.63 1628
5186.30 1630
5186.98 1610
5187.66 1524
5188.34 1597
5189.02 1635
5189.70 1624
5190.38 1622
5191.06 1672
5191.74 1654
5192.42 1610
5193.10 1632
5193.78 1576
5194.46 1670
5195.14 1649
5195.82 1572
5196.50 1472
5197.18 1726
5197.86 1568
5198.54 1617
5199.22 1613
5199.90 1556
5200.58 1616
5201.26 1710
5201.94 1595
5202.62 1523
5203.31 1541
5203.99 1612
5204.67 1682
5205.35 1679
5206.03 1619
5206.71 1521
5207.39 1488
5208.07 1521
5208.75 1571
5209.43 1578
5210.11 1592
5210.79 1603
5211.48 1649
5212.16 1656
5212.84 1569
5213.52 1578
5214.20 1636
5214.88 1544
5215.56 1607
5216.24 1449
5216.93 1496
5217.61 1546
5218.29 1602
5218.97 1579
5219.65 1602
5220.33 1515
5221.02 1559
5221.70 1577
5222.38 1490
5223.06 1527
5223.74 1516
5224.42 1575
5225.11 1619
5225.79 1646
5226.47 1704
5227.15 1637
5227.83 1622
5228.52 1568
5229.20 1599
5229.88 1771
5230.56 1533
5231.25 1615
5231.93 1598
5232.61 1614
5233.29 1593
5233.98 1601
5234.66 1638
5235.34 1624
5236.02 1617
5236.71 1652
5237.39 1568
5238.07 1587
5238.76 1617
5239.44 1710
5240.12 1652
5240.80 1639
5241.49 1600
5242.17 1571
5242.85 1571
5243.54 1566
5244.22 1515
5244.90 1603
5245.59 1551
5246.27 1562
5246.95 1594
5247.64 1560
5248.32 1515
5249.00 1543
5249.69 1519
5250.37 1473
5251.05 1549
5251.74 1562
5252.42 1499
5253.11 1627
5253.79 1616
5254.47 1659
5255.16 1519
5255.84 1493
5256.53 1494
5257.21 1486
5257.89 1675
5258.58 1623
5259.26 1666
5259.95 1551
5260.63 1575
5261.32 1513
5262.00 1607
5262.68 1565
5263.37 1510
5264.05 1627
5264.74 1549
5265.42 1630
5266.11 1543
5266.79 1519
5267.48 1567
5268.16 1727
5268.85 1720
5269.53 1747
5270.22 1663
5270.90 1533
5271.59 1688
5272.27 1588
5272.96 1680
5273.64 1620
5274.33 1650
5275.01 1519
5275.70 1589
5276.38 1620
5277.07 1588
5277.75 1562
5278.44 1513
5279.12 1475
5279.81 1629
5280.49 1578
5281.18 1464
5281.87 1479
5282.55 1612
5283.24 1535
5283.92 1446
5284.61 1399
5285.30 1378
5285.98 1509
5286.67 1612
5287.35 1642
5288.04 1595
5288.73 1624
5289.41 1638
5290.10 1571
5290.78 1611
5291.47 1527
5292.16 1507
5292.84 1539
5293.53 1601
5294.22 1653
5294.90 1595
5295.59 1548
5296.28 1568
5296.96 1480
5297.65 1556
5298.34 1481
5299.02 1463
5299.71 1532
5300.40 1358
5301.08 1518
5301.77 1568
5302.46 1554
5303.14 1478
5303.83 1492
5304.52 1489
5305.21 1607
5305.89 1577
5306.58 1554
5307.27 1592
5307.96 1545
5308.64 1486
5309.33 1607
5310.02 1609
5310.71 1730
5311.39 1576
5312.08 1534
5312.77 1554
5313.46 1554
5314.14 1617
5314.83 1606
5315.52 1585
5316.21 1543
5316.89 1510
5317.58 1577
5318.27 1543
5318.96 1607
5319.65 1692
5320.34 1536
5321.02 1614
5321.71 1684
5322.40 1659
5323.09 1538
5323.78 1690
5324.47 1581
5325.15 1604
5325.84 1558
5326.53 1540
5327.22 1616
5327.91 1429
5328.60 1468
5329.29 1563
5329.97 1596
5330.66 1565
5331.35 1575
5332.04 1587
5332.73 1525
5333.42 1525
5334.11 1459
5334.80 1621
5335.49 1475
5336.18 1436
5336.87 1635
5337.55 1653
5338.24 1533
5338.93 1567
5339.62 1558
5340.31 1522
5341.00 1680
5341.69 1571
5342.38 1413
5343.07 1531
5343.76 1575
5344.45 1473
5345.14 1478
5345.83 1472
5346.52 1544
5347.21 1575
5347.90 1574
5348.59 1480
5349.28 1523
5349.97 1593
5350.66 1644
5351.35 1571
5352.04 1587
5352.73 1511
5353.42 1562
5354.11 1537
5354.80 1594
5355.49 1486
5356.18 1498
5356.87 1444
5357.56 1535
5358.25 1417
5358.94 1472
5359.64 1481
5360.33 1527
5361.02 1545
5361.71 1596
5362.40 1505
5363.09 1479
5363.78 1476
5364.47 1425
5365.16 1440
5365.85 1406
5366.55 1564
5367.24 1616
5367.93 1487
5368.62 1488
5369.31 1562
5370.00 1589
5370.69 1525
5371.38 1537
5372.08 1572
5372.77 1651
5373.46 1517
5374.15 1517
5374.84 1423
5375.53 1480
5376.23 1527
5376.92 1375
5377.61 1579
5378.30 1457
5378.99 1562
5379.69 1385
5380.38 1470
5381.07 1425
5381.76 1420
5382.45 1491
5383.15 1639
5383.84 1647
5384.53 1557
5385.22 1583
5385.92 1581
5386.61 1466
5387.30 1439
5387.99 1414
5388.69 1427
5389.38 1515
5390.07 1528
5390.76 1594
5391.46 1520
5392.15 1547
5392.84 1497
5393.54 1529
5394.23 1579
5394.92 1580
5395.61 1530
5396.31 1422
5397.00 1517
5397.69 1441
5398.39 1675
5399.08 1589
5399.77 1585
5400.47 1547
5401.16 1633
5401.85 1675
5402.55 1616
5403.24 1544
5403.93 1424
5404.63 1461
5405.32 1440
5406.02 1494
5406.71 1500
5407.40 1461
5408.10 1539
5408.79 1382
5409.48 1527
5410.18 1574
5410.87 1582
5411.57 1599
5412.26 1493
5412.95 1544
5413.65 1479
5414.34 1394
5415.04 1506
5415.73 1610
5416.43 1526
5417.12 1552
5417.82 1604
5418.51 1635
5419.20 1523
5419.90 1594
5420.59 1602
5421.29 1657
5421.98 1466
5422.68 1514
5423.37 1610
5424.07 1597
5424.76 1680
5425.46 1614
5426.15 1575
5426.85 1584
5427.54 1484
5428.24 1433
5428.93 1473
5429.63 1526
5430.32 1541
5431.02 1538
5431.71 1534
5432.41 1528
5433.10 1522
5433.80 1680
5434.50 1666
5435.19 1688
5435.89 1466
5436.58 1588
5437.28 1630
5437.97 1551
5438.67 1655
5439.37 1607
5440.06 1541
5440.76 1551
5441.45 1524
5442.15 1531
5442.85 1491
5443.54 1556
5444.24 1620
5444.93 1648
5445.63 1571
5446.33 1454
5447.02 1565
5447.72 1622
5448.42 1623
5449.11 1800
5449.81 1745
5450.51 1751
5451.20 1729
5451.90 1808
5452.60 1736
5453.29 1782
5453.99 1770
5454.69 1836
5455.38 1723
5456.08 1669
5456.78 1627
5457.47 1807
5458.17 1649
5458.87 1674
5459.57 1624
5460.26 1612
5460.96 1691
5461.66 1723
5462.35 1811
5463.05 1771
5463.75 1740
5464.45 1711
5465.14 1767
5465.84 1727
5466.54 1712
5467.24 1797
5467.93 1847
5468.63 1736
5469.33 1675
5470.03 1671
5470.73 1711
5471.42 1797
5472.12 1913
5472.82 1771
5473.52 1758
5474.22 1675
5474.91 1755
5475.61 1766
5476.31 1754
5477.01 1824
5477.71 1851
5478.40 1796
5479.10 1834
5479.80 1752
5480.50 1871
5481.20 1998
5481.90 2106
5482.60 2091
5483.29 2148
5483.99 2112
5484.69 2077
5485.39 1969
5486.09 2024
5486.79 2003
5487.49 1892
5488.19 1856
5488.89 1886
5489.58 1871
5490.28 1929
5490.98 1863
5491.68 1838
5492.38 1873
5493.08 1784
5493.78 1891
5494.48 1842
5495.18 1852
5495.88 1911
5496.58 1927
5497.28 1966
5497.98 1952
5498.68 2025
5499.38 2033
5500.08 2012
5500.78 2074
5501.48 2171
5502.18 2289
5502.88 2286
5503.58 2440
5504.28 2539
5504.98 2504
5505.68 2407
5506.38 2321
5507.08 2288
5507.78 2409
5508.48 1992
5509.18 2034
5509.88 1998
5510.58 1894
5511.28 1874
5511.98 1863
5512.68 1933
5513.38 1868
5514.08 1805
5514.78 1728
5515.48 1701
5516.18 1880
5516.88 1876
5517.58 1861
5518.28 1838
5518.99 1767
5519.69 1751
5520.39 1888
5521.09 1978
5521.79 1874
5522.49 1723
5523.19 1660
5523.89 1936
5524.59 1861
5525.30 1794
5526.00 1818
5526.70 1821
5527.40 1857
5528.10 1808
5528.80 1767
5529.50 1748
5530.21 1695
5530.91 1721
5531.61 1741
5532.31 1590
5533.01 1669
5533.72 1599
5534.42 1663
5535.12 1827
5535.82 1735
5536.52 1726
5537.23 1798
5537.93 1700
5538.63 1756
5539.33 1650
5540.03 1596
5540.74 1570
5541.44 1735
5542.14 1631
5542.84 1686
5543.55 1722
5544.25 1690
5544.95 1580
5545.65 1562
5546.36 1642
5547.06 1646
5547.76 1605
5548.47 1583
5549.17 1697
5549.87 1538
5550.57 1665
5551.28 1590
5551.98 1575
5552.68 1600
5553.39 1568
5554.09 1593
5554.79 1504
5555.50 1620
5556.20 1596
5556.90 1510
5557.61 1608
5558.31 1708
5559.01 1588
5559.72 1563
5560.42 1536
5561.12 1488
5561.83 1514
5562.53 1535
5563.23 1525
5563.94 1557
5564.64 1610
5565.35 1573
5566.05 1597
5566.75 1597
5567.46 1702
5568.16 1547
5568.87 1569
5569.57 1575
5570.27 1572
5570.98 1594
5571.68 1596
5572.39 1578
5573.09 1677
5573.80 1655
5574.50 1651
5575.21 1583
5575.91 1459
5576.61 1517
5577.32 1580
5578.02 1583
5578.73 1559
5579.43 1523
5580.14 1585
5580.84 1661
5581.55 1448
5582.25 1485
5582.96 1646
5583.66 1638
5584.37 1666
5585.07 1590
5585.78 1576
5586.48 1452
5587.19 1419
5587.89 1640
5588.60 1591
5589.30 1559
5590.01 1508
5590.72 1602
5591.42 1517
5592.13 1525
5592.83 1574
5593.54 1531
5594.24 1473
5594.95 1595
5595.66 1628
5596.36 1489
5597.07 1482
5597.77 1552
5598.48 1529
5599.18 1430
5599.89 1362
5600.60 1471
5601.30 1521
5602.01 1423
5602.72 1410
5603.42 1419
5604.13 1590
5604.83 1505
5605.54 1446
5606.25 1434
5606.95 1402
5607.66 1483
5608.37 1499
5609.07 1507
5609.78 1422
5610.49 1539
5611.19 1524
5611.90 1458
5612.61 1381
5613.31 1502
5614.02 1441
5614.73 1540
5615.44 1587
5616.14 1479
5616.85 1426
5617.56 1468
5618.26 1514
5618.97 1474
5619.68 1385
5620.39 1467
5621.09 1436
5621.80 1547
5622.51 1449
5623.22 1567
5623.92 1475
5624.63 1485
5625.34 1518
5626.05 1500
5626.75 1568
5627.46 1413
5628.17 1455
5628.88 1528
5629.59 1550
5630.29 1564
5631.00 1529
5631.71 1562
5632.42 1477
5633.13 1454
5633.83 1587
5634.54 1524
5635.25 1498
5635.96 1460
5636.67 1491
5637.38 1534
5638.08 1537
5638.79 1434
5639.50 1386
5640.21 1405
5640.92 1499
5641.63 1493
5642.34 1463
5643.05 1542
5643.75 1503
5644.46 1468
5645.17 1483
5645.88 1467
5646.59 1601
5647.30 1548
5648.01 1471
5648.72 1416
5649.43 1573
5650.14 1519
5650.85 1485
5651.55 1583
5652.26 1557
5652.97 1488
5653.68 1423
5654.39 1359
5655.10 1409
5655.81 1465
5656.52 1409
5657.23 1608
5657.94 1627
5658.65 1568
5659.36 1459
5660.07 1545
5660.78 1515
5661.49 1475
5662.20 1476
5662.91 1522
5663.62 1516
5664.33 1542
5665.04 1547
5665.75 1462
5666.46 1437
5667.17 1448
5667.88 1498
5668.59 1601
5669.30 1394
5670.01 1501
5670.72 1487
5671.43 1449
5672.14 1381
5672.85 1342
5673.57 1554
5674.28 1528
5674.99 1548
5675.70 1590
5676.41 1483
5677.12 1422
5677.83 1437
5678.54 1480
5679.25 1454
5679.96 1360
5680.68 1536
5681.39 1514
5682.10 1481
5682.81 1508
5683.52 1529
5684.23 1499
5684.94 1495
5685.65 1510
5686.37 1486
5687.08 1475
5687.79 1468
5688.50 1543
5689.21 1465
5689.92 1538
5690.64 1481
5691.35 1520
5692.06 1482
5692.77 1470
5693.48 1505
5694.20 1478
5694.91 1448
5695.62 1426
5696.33 1431
5697.04 1396
5697.76 1439
5698.47 1441
5699.18 1406
5699.89 1523
5700.61 1521
5701.32 1414
5702.03 1394
5702.74 1375
5703.46 1475
5704.17 1484
5704.88 1460
5705.59 1401
5706.31 1464
5707.02 1511
5707.73 1384
5708.45 1394
5709.16 1417
5709.87 1408
5710.58 1467
5711.30 1385
5712.01 1441
5712.72 1507
5713.44 1419
5714.15 1412
5714.86 1585
5715.58 1470
5716.29 1419
5717.00 1489
5717.72 1411
5718.43 1336
5719.14 1409
5719.86 1483
5720.57 1396
5721.28 1431
5722.00 1509
5722.71 1566
5723.43 1430
5724.14 1448
5724.85 1529
5725.57 1429
5726.28 1394
5727.00 1438
5727.71 1469
5728.42 1504
5729.14 1488
5729.85 1442
5730.57 1492
5731.28 1517
5732.00 1379
5732.71 1437
5733.42 1467
5734.14 1529
5734.85 1457
5735.57 1496
5736.28 1600
5737.00 1421
5737.71 1409
5738.43 1400
5739.14 1463
5739.86 1449
5740.57 1526
5741.29 1381
5742.00 1367
5742.72 1337
5743.43 1478
5744.15 1334
5744.86 1326
5745.58 1398
5746.29 1390
5747.01 1341
5747.72 1320
5748.44 1350
5749.15 1362
5749.87 1456
5750.58 1455
5751.30 1304
5752.02 1461
5752.73 1395
5753.45 1423
5754.16 1365
5754.88 1387
5755.59 1541
5756.31 1362
5757.03 1476
5757.74 1476
5758.46 1384
5759.17 1336
5759.89 1478
5760.61 1396
5761.32 1444
5762.04 1437
5762.76 1399
5763.47 1363
5764.19 1404
5764.90 1386
5765.62 1297
5766.34 1357
5767.05 1340
5767.77 1417
5768.49 1467
5769.20 1406
5769.92 1459
5770.64 1445
5771.35 1385
5772.07 1362
5772.79 1425
5773.51 1398
5774.22 1440
5774.94 1514
5775.66 1462
5776.37 1350
5777.09 1476
5777.81 1428
5778.53 1362
5779.24 1401
5779.96 1434
5780.68 1433
5781.39 1490
5782.11 1371
5782.83 1443
5783.55 1372
5784.26 1389
5784.98 1521
5785.70 1496
5786.42 1394
5787.14 1352
5787.85 1400
5788.57 1342
5789.29 1377
5790.01 1472
5790.73 1383
5791.44 1402
5792.16 1363
5792.88 1366
5793.60 1469
5794.32 1477
5795.03 1306
5795.75 1404
5796.47 1411
5797.19 1519
5797.91 1482
5798.63 1502
5799.35 1464
5800.06 1388
5800.78 1420
5801.50 1420
5802.22 1369
5802.94 1387
5803.66 1375
5804.38 1559
5805.10 1517
5805.81 1384
5806.53 1511
5807.25 1443
5807.97 1529
5808.69 1486
5809.41 1494
5810.13 1405
5810.85 1399
5811.57 1503
5812.29 1475
5813.01 1493
5813.73 1567
5814.45 1502
5815.17 1440
5815.88 1426
5816.60 1539
5817.32 1528
5818.04 1447
5818.76 1461
5819.48 1462
5820.20 1449
5820.92 1484
5821.64 1504
5822.36 1509
5823.08 1393
5823.80 1368
5824.52 1520
5825.24 1506
5825.96 1523
5826.68 1555
5827.40 1476
5828.12 1541
5828.84 1504
5829.57 1476
5830.29 1424
5831.01 1526
5831.73 1455
5832.45 1559
5833.17 1615
5833.89 1461
5834.61 1435
5835.33 1451
5836.05 1562
5836.77 1550
5837.49 1514
5838.21 1483
5838.94 1461
5839.66 1480
5840.38 1462
5841.10 1457
5841.82 1492
5842.54 1508
5843.26 1527
5843.98 1416
5844.70 1572
5845.43 1502
5846.15 1443
5846.87 1527
5847.59 1439
5848.31 1480
5849.03 1453
5849.76 1528
5850.48 1439
5851.20 1473
5851.92 1505
5852.64 1565
5853.36 1576
5854.09 1388
5854.81 1431
5855.53 1558
5856.25 1623
5856.97 1666
5857.70 1566
5858.42 1511
5859.14 1500
5859.86 1466
5860.59 1427
5861.31 1494
5862.03 1504
5862.75 1541
5863.48 1516
5864.20 1567
5864.92 1516
5865.64 1535
5866.37 1567
5867.09 1597
5867.81 1603
5868.54 1552
5869.26 1579
5869.98 1545
5870.70 1454
5871.43 1469
5872.15 1583
5872.87 1466
5873.60 1508
5874.32 1576
5875.04 1512
5875.77 1546
5876.49 1653
5877.21 1538
5877.94 1424
5878.66 1436
5879.38 1521
5880.11 1546
5880.83 1597
5881.55 1485
5882.28 1564
5883.00 1546
5883.73 1579
5884.45 1594
5885.17 1588
5885.90 1664
5886.62 1662
5887.34 1706
5888.07 1677
5888.79 1792
5889.52 1682
5890.24 1640
5890.97 1717
5891.69 1646
5892.41 1554
5893.14 1606
5893.86 1622
5894.59 1682
5895.31 1597
5896.04 1757
5896.76 1791
5897.49 1655
5898.21 1651
5898.93 1546
5899.66 1585
5900.38 1613
5901.11 1654
5901.83 1678
5902.56 1713
5903.28 1752
5904.01 1712
5904.73 1685
5905.46 1623
5906.18 1705
5906.91 1668
5907.64 1634
5908.36 1809
5909.09 1647
5909.81 1739
5910.54 1739
5911.26 1736
5911.99 1773
5912.71 1750
5913.44 1721
5914.16 1632
5914.89 1609
5915.62 1660
5916.34 1702
5917.07 1707
5917.79 1782
5918.52 1738
5919.25 1739
5919.97 1728
5920.70 1809
5921.42 1940
5922.15 1813
5922.88 1903
5923.60 1922
5924.33 1855
5925.05 1898
5925.78 1831
5926.51 1785
5927.23 1916
5927.96 1972
5928.69 1822
5929.41 1906
5930.14 1980
5930.87 1929
5931.59 1855
5932.32 1800
5933.05 1784
5933.77 1924
5934.50 1950
5935.23 1873
5935.95 1964
5936.68 2002
5937.41 1963
5938.14 2109
5938.86 2012
5939.59 1995
5940.32 2050
5941.04 2013
5941.77 1950
5942.50 2089
5943.23 2091
5943.95 2156
5944.68 2039
5945.41 2125
5946.14 2250
5946.87 2207
5947.59 2261
5948.32 2171
5949.05 2087
5949.78 2295
5950.50 2303
5951.23 2402
5951.96 2297
5952.69 2325
5953.42 2443
5954.14 2557
5954.87 2513
5955.60 2572
5956.33 2660
5957.06 2571
5957.79 2452
5958.51 2523
5959.24 2370
5959.97 2464
5960.70 2446
5961.43 2488
5962.16 2382
5962.88 2474
5963.61 2565
5964.34 2475
5965.07 2511
5965.80 2449
5966.53 2573
5967.26 2574
5967.99 2548
5968.72 2745
5969.44 2859
5970.17 2957
5970.90 2941
5971.63 2875
5972.36 2955
5973.09 2955
5973.82 2747
5974.55 2805
5975.28 2797
5976.01 2742
5976.74 2627
5977.47 2764
5978.20 2811
5978.93 2655
5979.66 2642
5980.39 2788
5981.12 2885
5981.85 2876
5982.58 2751
5983.31 2958
5984.04 3045
5984.77 3001
5985.50 3006
5986.23 3106
5986.96 3057
5987.69 3006
5988.42 3030
5989.15 3064
5989.88 2960
5990.61 3156
5991.34 3222
5992.07 3214
5992.80 3139
5993.53 3168
5994.26 3302
5994.99 3331
5995.72 3186
5996.45 3108
5997.18 3195
5997.91 3183
5998.64 3284
5999.37 3237
6000.11 3176
6000.84 3310
6001.57 3205
6002.30 3319
6003.03 3191
6003.76 2999
6004.49 3110
6005.22 3393
6005.95 3122
6006.69 3168
6007.42 3089
6008.15 3189
6008.88 3193
6009.61 3216
6010.34 3328
6011.07 3560
6011.81 3703
6012.54 3986
6013.27 4123
6014.00 4374
6014.73 4621
6015.46 4933
6016.20 4880
6016.93 4927
6017.66 4982
6018.39 4788
6019.12 4877
6019.86 4624
6020.59 4126
6021.32 4062
6022.05 3750
6022.79 3554
6023.52 3212
6024.25 3144
6024.98 3027
6025.72 2913
6026.45 2698
6027.18 2941
6027.91 2845
6028.65 2760
6029.38 2756
6030.11 2648
6030.84 2780
6031.58 2800
6032.31 2749
6033.04 2791
6033.78 2742
6034.51 2576
6035.24 2608
6035.98 2587
6036.71 2590
6037.44 2576
6038.17 2537
6038.91 2611
6039.64 2666
6040.37 2771
6041.11 2699
6041.84 2686
6042.58 2651
6043.31 2760
6044.04 2915
6044.78 2799
6045.51 2695
6046.24 2724
6046.98 2701
6047.71 2759
6048.44 2858
6049.18 2772
6049.91 2809
6050.65 3035
6051.38 2922
6052.11 3060
6052.85 3130
6053.58 3191
6054.32 3216
6055.05 3217
6055.79 3206
6056.52 3091
6057.25 3170
6057.99 3050
6058.72 2937
6059.46 2878
6060.19 2828
6060.93 2861
6061.66 2907
6062.40 2955
6063.13 2930
6063.87 2798
6064.60 2772
6065.34 2851
6066.07 2826
6066.81 2857
6067.54 2888
6068.28 2866
6069.01 2886
6069.75 2785
6070.48 2737
6071.22 2870
6071.95 2900
6072.69 2783
6073.42 2676
6074.16 2664
6074.89 2777
6075.63 2814
6076.36 2656
6077.10 2681
6077.84 2746
6078.57 2555
6079.31 2465
6080.04 2513
6080.78 2534
6081.51 2476
6082.25 2583
6082.99 2572
6083.72 2589
6084.46 2578
6085.20 2618
6085.93 2552
6086.67 2662
6087.40 2617
6088.14 2644
6088.88 2683
6089.61 2595
6090.35 2565
6091.09 2498
6091.82 2654
6092.56 2630
6093.30 2616
6094.03 2479
6094.77 2740
6095.51 2743
6096.24 2705
6096.98 2693
6097.72 2694
6098.45 2718
6099.19 2621
6099.93 2617
6100.66 2546
6101.40 2585
6102.14 2635
6102.87 2516
6103.61 2630
6104.35 2619
6105.09 2529
6105.82 2494
6106.56 2580
6107.30 2499
6108.04 2379
6108.77 2594
6109.51 2652
6110.25 2591
6110.99 2553
6111.72 2538
6112.46 2533
6113.20 2621
6113.94 2516
6114.68 2679
6115.41 2653
6116.15 2558
6116.89 2477
6117.63 2529
6118.37 2507
6119.10 2492
6119.84 2480
6120.58 2641
6121.32 2591
6122.06 2553
6122.80 2672
6123.53 2756
6124.27 2649
6125.01 2692
6125.75 2611
6126.49 2702
6127.23 2721
6127.97 2811
6128.70 2660
6129.44 2748
6130.18 2764
6130.92 2794
6131.66 2833
6132.40 2700
6133.14 2735
6133.88 2873
6134.62 2875
6135.35 2722
6136.09 2726
6136.83 2796
6137.57 2850
6138.31 2728
6139.05 2915
6139.79 2866
6140.53 2997
6141.27 2940
6142.01 2971
6142.75 2845
6143.49 2980
6144.23 2958
6144.97 2970
6145.71 2978
6146.45 3077
6147.19 3026
6147.93 2996
6148.67 2999
6149.41 3061
6150.15 2956
6150.89 3065
6151.63 3071
6152.37 3170
6153.11 3154
6153.85 3178
6154.59 3291
6155.33 3272
6156.07 3276
6156.81 3358
6157.55 3405
6158.29 3365
6159.03 3268
6159.77 3341
6160.51 3342
6161.25 3444
6161.99 3297
6162.73 3496
6163.47 3555
6164.22 3413
6164.96 3486
6165.70 3675
6166.44 3819
6167.18 3947
6167.92 4061
6168.66 4083
6169.40 4178
6170.14 4246
6170.89 4290
6171.63 4397
6172.37 4401
6173.11 4574
6173.85 4430
6174.59 4357
6175.33 4538
6176.08 4561
6176.82 4382
6177.56 4134
6178.30 3980
6179.04 4045
6179.78 4281
6180.53 4274
6181.27 4163
6182.01 4166
6182.75 4148
6183.49 4140
6184.24 4180
6184.98 4344
6185.72 4339
6186.46 4378
6187.20 4346
6187.95 4418
6188.69 4578
6189.43 4586
6190.17 4371
6190.92 4384
6191.66 4355
6192.40 4510
6193.14 4714
6193.89 4752
6194.63 4847
6195.37 4938
6196.12 5119
6196.86 5219
6197.60 5170
6198.34 5226
6199.09 5415
6199.83 5199
6200.57 5362
6201.32 5025
6202.06 5312
6202.80 5212
6203.55 5064
6204.29 5388
6205.03 5475
6205.78 5519
6206.52 5717
6207.26 5983
6208.01 6417
6208.75 7185
6209.49 8351
6210.24 9727
6210.98 11297
6211.72 12417
6212.47 14050
6213.21 14949
6213.96 16017
6214.70 15854
6215.44 14982
6216.19 13809
6216.93 12138
6217.68 11077
6218.42 9788
6219.16 8299
6219.91 7234
6220.65 6348
6221.40 5706
6222.14 5209
6222.89 4791
6223.63 4649
6224.37 4681
6225.12 4546
6225.86 4701
6226.61 4898
6227.35 4849
6228.10 4917
6228.84 5050
6229.59 5145
6230.33 5023
6231.08 4816
6231.82 4485
6232.57 4424
6233.31 4090
6234.06 4103
6234.80 3971
6235.55 3814
6236.29 3877
6237.04 3710
6237.78 3559
6238.53 3423
6239.27 3388
6240.02 3547
6240.76 3585
6241.51 3666
6242.26 3642
6243.00 3763
6243.75 3842
6244.49 3944
6245.24 3951
6245.98 3823
6246.73 3873
6247.48 3839
6248.22 4076
6248.97 4102
6249.71 4065
6250.46 4284
6251.21 4386
6251.95 4403
6252.70 4392
6253.44 4179
6254.19 4139
6254.94 4065
6255.68 4188
6256.43 3902
6257.18 3717
6257.92 3816
6258.67 3700
6259.42 3551
6260.16 3442
6260.91 3608
6261.66 3621
6262.40 3531
6263.15 3403
6263.90 3459
6264.64 3597
6265.39 3353
6266.14 3479
6266.88 3444
6267.63 3386
6268.38 3497
6269.13 3405
6269.87 3230
6270.62 3229
6271.37 3339
6272.11 3189
6272.86 3201
6273.61 3132
6274.36 3154
6275.10 3041
6275.85 3153
6276.60 3065
6277.35 3004
6278.10 3065
6278.84 3005
6279.59 3069
6280.34 2937
6281.09 2950
6281.83 2876
6282.58 2939
6283.33 2935
6284.08 2907
6284.83 2900
6285.57 2938
6286.32 2776
6287.07 2992
6287.82 2951
6288.57 2759
6289.32 2820
6290.06 2845
6290.81 2910
6291.56 2822
6292.31 2697
6293.06 2689
6293.81 2803
6294.56 2626
6295.30 2676
6296.05 2556
6296.80 2643
6297.55 2637
6298.30 2625
6299.05 2516
6299.80 2644
6300.55 2716
6301.30 2596
6302.05 2581
6302.79 2424
6303.54 2486
6304.29 2482
6305.04 2458
6305.79 2407
6306.54 2294
6307.29 2406
6308.04 2504
6308.79 2376
6309.54 2381
6310.29 2330
6311.04 2443
6311.79 2447
6312.54 2473
6313.29 2543
6314.04 2461
6314.79 2367
6315.54 2391
6316.29 2477
6317.04 2436
6317.79 2463
6318.54 2445
6319.29 2485
6320.04 2543
6320.79 2552
6321.54 2422
6322.29 2497
6323.04 2390
6323.79 2358
6324.54 2480
6325.29 2391
6326.04 2380
6326.79 2277
6327.54 2335
6328.29 2193
6329.04 2189
6329.79 2184
6330.55 2038
6331.30 2035
6332.05 2013
6332.80 2098
6333.55 1952
6334.30 2021
6335.05 2179
6335.80 2240
6336.55 2151
6337.30 2119
6338.06 2205
6338.81 2107
6339.56 2067
6340.31 2090
6341.06 2027
6341.81 2159
6342.56 2200
6343.32 2097
6344.07 2225
6344.82 2142
6345.57 2165
6346.32 2117
6347.07 2072
6347.83 1947
6348.58 2178
6349.33 2045
6350.08 2131
6350.83 2171
6351.59 2097
6352.34 2136
6353.09 2204
6353.84 2170
6354.60 2115
6355.35 2112
6356.10 2221
6356.85 2367
6357.61 2198
6358.36 2240
6359.11 2240
6359.86 2273
6360.62 2321
6361.37 2224
6362.12 2240
6362.87 2180
6363.63 2111
6364.38 1974
6365.13 2022
6365.88 1987
6366.64 2051
6367.39 1970
6368.14 2114
6368.90 2093
6369.65 2023
6370.40 2024
6371.16 2036
6371.91 2036
6372.66 1949
6373.42 2059
6374.17 2015
6374.92 2083
6375.68 1959
6376.43 2071
6377.18 2036
6377.94 2180
6378.69 1982
6379.45 1928
6380.20 2063
6380.95 2022
6381.71 2060
6382.46 1986
6383.21 1925
6383.97 2050
6384.72 1966
6385.48 1986
6386.23 2133
6386.98 2044
6387.74 2071
6388.49 1998
6389.25 1947
6390.00 1980
6390.76 1982
6391.51 1995
6392.27 2049
6393.02 2000
6393.77 1942
6394.53 2022
6395.28 1938
6396.04 2029
6396.79 2011
6397.55 1878
6398.30 1887
6399.06 1969
6399.81 2019
6400.57 1923
6401.32 2023
6402.08 2071
6402.83 1982
6403.59 1988
6404.34 2011
6405.10 1959
6405.85 1919
6406.61 2101
6407.36 2084
6408.12 2061
6408.88 2067
6409.63 2161
6410.39 2080
6411.14 2077
6411.90 2061
6412.65 2002
6413.41 2002
6414.16 2119
6414.92 2112
6415.68 2151
6416.43 2090
6417.19 2096
6417.94 2138
6418.70 2184
6419.46 2106
6420.21 1956
6420.97 2046
6421.73 2117
6422.48 2165
6423.24 2119
6423.99 2034
6424.75 2026
6425.51 2129
6426.26 2074
6427.02 1946
6427.78 2074
6428.53 2065
6429.29 2159
6430.05 2073
6430.80 2020
6431.56 2059
6432.32 1932
6433.07 1965
6433.83 2064
6434.59 2297
6435.34 2124
6436.10 2038
6436.86 2047
6437.62 2210
6438.37 2208
6439.13 2186
6439.89 2227
6440.65 2256
6441.40 2215
6442.16 2170
6442.92 2103
6443.68 2241
6444.43 2270
6445.19 2086
6445.95 2150
6446.71 2228
6447.46 2205
6448.22 2183
6448.98 2149
6449.74 2257
6450.49 2368
6451.25 2281
6452.01 2355
6452.77 2303
6453.53 2354
6454.29 2245
6455.04 2376
6455.80 2373
6456.56 2446
6457.32 2345
6458.08 2348
6458.84 2390
6459.59 2406
6460.35 2519
6461.11 2457
6461.87 2466
6462.63 2656
6463.39 2544
6464.15 2519
6464.90 2562
6465.66 2485
6466.42 2571
6467.18 2669
6467.94 2522
6468.70 2598
6469.46 2680
6470.22 2666
6470.98 2691
6471.73 2736
6472.49 2753
6473.25 2819
6474.01 2833
6474.77 2816
6475.53 2933
6476.29 3030
6477.05 2755
6477.81 2786
6478.57 2836
6479.33 2764
6480.09 2795
6480.85 2941
6481.61 2918
6482.37 2943
6483.13 3042
6483.89 2965
6484.65 3063
6485.41 3060
6486.17 3145
6486.93 3165
6487.69 3088
6488.45 3120
6489.21 3093
6489.97 3122
6490.73 3044
6491.49 3068
6492.25 3274
6493.01 3407
6493.77 3568
6494.53 3452
6495.29 3577
6496.05 3538
6496.81 3525
6497.57 3666
6498.33 3837
6499.10 4120
6499.86 3961
6500.62 4047
6501.38 4168
6502.14 4050
6502.90 3882
6503.66 3842
6504.42 3880
6505.18 4101
6505.94 4029
6506.71 4036
6507.47 4037
6508.23 3977
6508.99 4092
6509.75 4253
6510.51 4145
6511.27 4339
6512.04 4422
6512.80 4329
6513.56 4461
6514.32 4527
6515.08 4622
6515.84 4648
6516.61 4649
6517.37 4612
6518.13 4748
6518.89 4749
6519.65 4703
6520.42 4755
6521.18 4952
6521.94 5037
6522.70 4774
6523.46 5067
6524.23 5331
6524.99 5357
6525.75 5481
6526.51 5478
6527.28 5523
6528.04 5584
6528.80 5716
6529.56 5771
6530.33 5730
6531.09 5806
6531.85 6149
6532.61 5937
6533.38 5877
6534.14 6187
6534.90 6351
6535.67 6903
6536.43 7492
6537.19 8754
6537.95 10246
6538.72 12378
6539.48 13605
6540.24 14883
6541.01 15899
6541.77 16426
6542.53 16094
6543.30 15025
6544.06 13639
6544.82 12082
6545.59 10310
6546.35 8787
6547.11 7280
6547.88 6423
6548.64 5411
6549.41 5092
6550.17 4743
6550.93 4448
6551.70 4510
6552.46 4345
6553.22 4200
6553.99 4014
6554.75 4056
6555.52 4180
6556.28 4181
6557.05 4126
6557.81 4024
6558.57 3861
6559.34 3981
6560.10 3929
6560.87 3864
6561.63 3789
6562.40 3760
6563.16 3845
6563.92 3793
6564.69 3959
6565.45 4080
6566.22 4109
6566.98 4128
6567.75 4476
6568.51 4464
6569.28 4430
6570.04 4324
6570.81 4265
6571.57 4201
6572.34 4313
6573.10 4387
6573.87 4619
6574.63 4538
6575.40 4660
6576.16 4799
6576.93 5145
6577.69 5267
6578.46 5650
6579.23 5491
6579.99 5644
6580.76 5867
6581.52 5680
6582.29 5492
6583.05 5243
6583.82 4975
6584.59 4609
6585.35 4518
6586.12 4405
6586.88 4460
6587.65 4344
6588.41 4278
6589.18 4342
6589.95 4348
6590.71 4323
6591.48 4313
6592.25 4303
6593.01 4387
6593.78 4605
6594.54 4596
6595.31 4553
6596.08 4713
6596.84 4667
6597.61 4780
6598.38 4777
6599.14 4627
6599.91 4529
6600.68 4676
6601.44 4513
6602.21 4421
6602.98 4323
6603.74 3960
6604.51 3926
6605.28 3956
6606.05 3961
6606.81 3915
6607.58 3915
6608.35 4005
6609.11 3985
6609.88 3872
6610.65 3768
6611.42 3776
6612.18 3863
6612.95 4009
6613.72 3948
6614.49 4030
6615.25 3941
6616.02 3813
6616.79 3779
6617.56 3700
6618.32 3694
6619.09 3619
6619.86 3443
6620.63 3444
6621.40 3403
6622.16 3341
6622.93 3160
6623.70 3150
6624.47 3159
6625.24 3198
6626.00 3105
6626.77 3054
6627.54 3055
6628.31 3111
6629.08 3010
6629.85 2962
6630.61 3127
6631.38 2937
6632.15 2917
6632.92 2953
6633.69 2999
6634.46 3037
6635.23 3045
6635.99 3128
6636.76 3188
6637.53 3171
6638.30 3291
6639.07 3299
6639.84 3238
6640.61 3266
6641.38 3075
6642.15 3061
6642.92 2995
6643.68 2919
6644.45 2817
6645.22 2727
6645.99 2729
6646.76 2880
6647.53 2806
6648.30 2560
6649.07 2803
6649.84 2679
6650.61 2683
6651.38 2761
6652.15 2619
6652.92 2752
6653.69 2645
6654.46 2612
6655.23 2725
6656.00 2684
6656.77 2723
6657.54 2598
6658.31 2540
6659.08 2476
6659.85 2485
6660.62 2476
6661.39 2487
6662.16 2529
6662.93 2479
6663.70 2446
6664.47 2441
6665.24 2553
6666.01 2548
6666.78 2358
6667.55 2318
6668.32 2457
6669.09 2355
6669.86 2408
6670.64 2357
6671.41 2406
6672.18 2481
6672.95 2371
6673.72 2415
6674.49 2282
6675.26 2370
6676.03 2607
6676.80 2476
6677.57 2455
6678.35 2407
6679.12 2334
6679.89 2294
6680.66 2398
6681.43 2266
6682.20 2288
6682.97 2407
6683.75 2488
6684.52 2457
6685.29 2547
6686.06 2401
6686.83 2321
6687.60 2531
6688.38 2514
6689.15 2553
6689.92 2487
6690.69 2377
6691.46 2375
6692.24 2507
6693.01 2392
6693.78 2299
6694.55 2223
6695.32 2096
6696.10 2206
6696.87 2274
6697.64 2111
6698.41 2016
6699.19 2020
6699.96 2029
6700.73 2101
6701.50 2174
6702.28 2162
6703.05 2034
6703.82 2077
6704.59 2052
6705.37 2045
6706.14 2055
6706.91 2090
6707.69 2140
6708.46 2080
6709.23 2125
6710.00 2130
6710.78 2013
6711.55 2116
6712.32 2125
6713.10 2127
6713.87 2022
6714.64 1996
6715.42 2013
6716.19 1944
6716.96 1986
6717.74 2003
6718.51 2001
6719.28 1926
6720.06 1936
6720.83 1964
6721.61 1950
6722.38 1889
6723.15 1960
6723.93 1922
6724.70 1857
6725.47 1956
6726.25 1972
6727.02 1965
6727.80 1954
6728.57 1939
6729.35 1970
6730.12 2019
6730.89 1949
6731.67 1881
6732.44 1917
6733.22 1833
6733.99 1804
6734.77 1873
6735.54 1993
6736.31 1887
6737.09 1774
6737.86 1931
6738.64 1761
6739.41 1912
6740.19 1969
6740.96 1806
6741.74 1909
6742.51 1989
6743.29 1873
6744.06 1808
6744.84 1809
6745.61 1913
6746.39 1944
6747.16 1820
6747.94 1975
6748.71 1843
6749.49 1829
6750.26 1849
6751.04 1943
6751.82 1981
6752.59 1995
6753.37 1943
6754.14 2008
6754.92 2027
6755.69 2092
6756.47 1992
6757.25 2046
6758.02 2042
6758.80 2099
6759.57 2018
6760.35 2015
6761.12 2064
6761.90 1953
6762.68 1928
6763.45 2024
6764.23 1967
6765.01 1848
6765.78 1770
6766.56 1785
6767.33 1921
6768.11 1891
6768.89 1793
6769.66 1732
6770.44 1822
6771.22 1745
6771.99 1829
6772.77 1859
6773.55 1905
6774.32 1726
6775.10 1771
6775.88 1742
6776.65 1741
6777.43 1876
6778.21 1908
6778.99 1908
6779.76 1810
6780.54 1883
6781.32 1771
6782.09 1829
6782.87 2009
6783.65 1859
6784.43 1791
6785.20 1810
6785.98 1794
6786.76 1791
6787.54 1736
6788.31 1725
6789.09 1676
6789.87 1801
6790.65 1847
6791.42 1879
6792.20 1792
6792.98 1773
6793.76 1896
6794.54 1811
6795.31 1677
6796.09 1771
6796.87 1827
6797.65 1838
6798.43 1709
6799.20 1814
6799.98 1867
6800.76 1663
6801.54 1714
6802.32 1807
6803.10 1794
6803.87 1858
6804.65 1839
6805.43 1848
6806.21 1781
6806.99 1765
6807.77 1815
6808.55 1853
6809.32 1729
6810.10 1861
6810.88 1791
6811.66 1789
6812.44 1750
6813.22 1840
6814.00 1743
6814.78 1755
6815.56 1845
6816.34 1754
6817.11 1819
6817.89 1758
6818.67 1702
6819.45 1793
6820.23 1828
6821.01 1818
6821.79 1835
6822.57 1799
6823.35 1957
6824.13 1868
6824.91 1826
6825.69 1817
6826.47 1822
6827.25 1882
6828.03 1873
6828.81 1803
6829.59 1930
6830.37 1939
6831.15 1812
6831.93 1751
6832.71 1848
6833.49 1815
6834.27 1915
6835.05 1911
6835.83 1860
6836.61 1898
6837.39 1894
6838.17 1821
6838.95 1857
6839.73 1860
6840.51 1883
6841.29 2012
6842.07 1887
6842.85 1934
6843.63 1807
6844.42 1713
6845.20 1853
6845.98 1872
6846.76 1825
6847.54 1972
6848.32 1938
6849.10 1942
6849.88 2018
6850.66 2014
6851.44 2139
6852.23 2220
6853.01 2346
6853.79 2419
6854.57 2520
6855.35 2667
6856.13 2765
6856.91 2811
6857.70 2718
6858.48 2482
6859.26 2511
6860.04 2436
6860.82 2332
6861.60 2291
6862.39 2263
6863.17 2148
6863.95 2102
6864.73 2055
6865.51 2040
6866.30 2102
6867.08 2103
6867.86 2057
6868.64 2123
6869.42 2104
6870.21 2287
6870.99 2294
6871.77 2213
6872.55 2312
6873.34 2248
6874.12 2310
6874.90 2144
6875.68 2028
6876.47 2150
6877.25 2050
6878.03 2082
6878.81 2101
6879.60 2152
6880.38 2263
6881.16 2248
6881.95 2270
6882.73 2224
6883.51 2223
6884.29 2269
6885.08 2330
6885.86 2367
6886.64 2367
6887.43 2502
6888.21 2544
6888.99 2524
6889.78 2580
6890.56 2710
6891.34 2782
6892.13 3031
6892.91 2921
6893.69 2891
6894.48 3007
6895.26 2963
6896.05 2835
6896.83 2577
6897.61 2610
6898.40 2613
6899.18 2442
6899.97 2428
6900.75 2527
6901.53 2466
6902.32 2518
6903.10 2484
6903.89 2582
6904.67 2507
6905.45 2605
6906.24 2580
6907.02 2714
6907.81 2579
6908.59 2651
6909.38 2616
6910.16 2621
6910.95 2734
6911.73 2741
6912.51 2680
6913.30 2739
6914.08 2725
6914.87 2503
6915.65 2578
6916.44 2685
6917.22 2708
6918.01 2723
6918.79 2599
6919.58 2729
6920.36 2753
6921.15 2907
6921.93 2756
6922.72 2678
6923.50 2673
6924.29 2618
6925.08 2739
6925.86 2737
6926.65 2762
6927.43 2713
6928.22 2799
6929.00 2830
6929.79 2882
6930.57 2894
6931.36 2988
6932.15 2966
6932.93 3128
6933.72 2997
6934.50 2993
6935.29 3052
6936.08 3013
6936.86 2931
6937.65 3111
6938.43 2935
6939.22 3040
6940.01 3140
6940.79 3505
6941.58 3326
6942.37 3218
6943.15 3322
6943.94 3307
6944.72 3618
6945.51 3634
6946.30 3761
6947.08 3936
6947.87 3884
6948.66 4006
6949.44 4097
6950.23 4043
6951.02 4208
6951.80 4066
6952.59 3812
6953.38 3849
6954.17 3949
6954.95 3787
6955.74 3741
6956.53 3664
6957.31 3798
6958.10 3701
6958.89 3727
6959.68 3687
6960.46 3716
6961.25 3866
6962.04 3750
6962.83 3765
6963.61 3772
6964.40 3805
6965.19 3960
6965.98 3896
6966.76 3852
6967.55 3884
6968.34 3964
6969.13 4061
6969.92 4265
6970.70 4306
6971.49 4413
6972.28 4615
6973.07 4834
6973.86 4670
6974.64 4793
6975.43 4986
6976.22 5212
6977.01 5067
6977.80 5115
6978.59 5176
6979.37 5098
6980.16 5042
6980.95 5102
6981.74 5290
6982.53 5231
6983.32 5514
6984.11 5877
6984.90 6531
6985.68 7452
6986.47 8636
6987.26 9818
6988.05 11278
6988.84 12858
6989.63 14706
6990.42 15695
6991.21 15400
6992.00 15436
6992.79 14249
6993.57 12921
6994.36 11332
6995.15 9794
6995.94 8369
6996.73 7181
6997.52 6310
6998.31 5674
6999.10 4939
6999.89 4590
7000.68 4327
7001.47 4320
7002.26 4194
7003.05 4113
7003.84 4146
7004.63 4217
7005.42 4090
7006.21 4198
7007.00 4232
7007.79 4205
7008.58 4103
7009.37 3782
7010.16 3576
7010.95 3533
7011.74 3455
7012.53 3406
7013.32 3262
7014.11 3249
7014.90 3313
7015.69 3428
7016.48 3600
7017.27 3499
7018.06 3498
7018.85 3599
7019.65 3619
7020.44 3567
7021.23 3503
7022.02 3483
7022.81 3447
7023.60 3393
7024.39 3530
7025.18 3602
7025.97 3716
7026.76 3900
7027.56 4004
7028.35 4225
7029.14 4149
7029.93 4219
7030.72 4005
7031.51 3813
7032.30 3710
7033.09 3534
7033.89 3253
7034.68 3160
7035.47 2998
7036.26 2977
7037.05 2953
7037.84 2936
7038.64 2920
7039.43 2948
7040.22 2799
7041.01 2841
7041.80 2967
7042.60 2881
7043.39 3089
7044.18 3194
7044.97 3049
7045.76 3052
7046.56 3235
7047.35 3138
7048.14 3087
7048.93 3085
7049.73 2952
7050.52 2975
7051.31 2874
7052.10 3045
7052.90 3015
7053.69 3046
7054.48 3028
7055.27 3010
7056.07 3144
7056.86 3038
7057.65 3007
7058.45 2961
7059.24 2837
7060.03 2942
7060.83 2780
7061.62 2555
7062.41 2795
7063.20 2764
7064.00 2617
7064.79 2716
7065.58 2773
7066.38 2704
7067.17 2803
7067.96 2880
7068.76 2696
7069.55 2583
7070.35 2446
7071.14 2495
7071.93 2487
7072.73 2482
7073.52 2399
7074.31 2330
7075.11 2312
7075.90 2239
7076.70 2271
7077.49 2250
7078.28 2194
7079.08 2073
7079.87 2259
7080.67 2081
7081.46 2147
7082.25 2172
7083.05 1980
7083.84 2003
7084.64 2040
7085.43 2120
7086.23 2059
7087.02 2009
7087.82 2010
7088.61 2110
7089.41 2046
7090.20 1931
7090.99 1925
7091.79 1963
7092.58 1947
7093.38 2073
7094.17 1949
7094.97 1834
7095.76 1999
7096.56 1918
7097.35 1944
7098.15 1917
7098.94 1923
7099.74 1837
7100.54 1726
7101.33 1721
7102.13 1794
7102.92 1831
7103.72 1919
7104.51 2021
7105.31 1749
7106.10 1796
7106.90 1741
7107.70 1855
7108.49 1867
7109.29 1776
7110.08 1709
7110.88 1701
7111.67 1740
7112.47 1680
7113.27 1678
7114.06 1639
7114.86 1669
7115.65 1691
7116.45 1773
7117.25 1722
7118.04 1694
7118.84 1635
7119.64 1668
7120.43 1733
7121.23 1691
7122.03 1716
7122.82 1536
7123.62 1592
7124.41 1672
7125.21 1675
7126.01 1693
7126.81 1719
7127.60 1728
7128.40 1656
7129.20 1600
7129.99 1664
7130.79 1609
7131.59 1540
7132.38 1627
7133.18 1673
7133.98 1669
7134.78 1699
7135.57 1547
7136.37 1629
7137.17 1668
7137.96 1626
7138.76 1590
7139.56 1539
7140.36 1457
7141.15 1524
7141.95 1544
7142.75 1648
7143.55 1655
7144.35 1608
7145.14 1590
7145.94 1572
7146.74 1451
7147.54 1481
7148.33 1460
7149.13 1528
7149.93 1455
7150.73 1450
7151.53 1462
7152.33 1467
7153.12 1466
7153.92 1286
7154.72 1343
7155.52 1345
7156.32 1467
7157.12 1401
7157.91 1424
7158.71 1445
7159.51 1470
7160.31 1350
7161.11 1434
7161.91 1377
7162.71 1415
7163.50 1463
7164.30 1497
7165.10 1543
7165.90 1491
7166.70 1407
7167.50 1437
7168.30 1312
7169.10 1362
7169.90 1449
7170.70 1444
7171.50 1380
7172.29 1349
7173.09 1385
7173.89 1396
7174.69 1297
7175.49 1257
7176.29 1335
7177.09 1273
7177.89 1238
7178.69 1267
7179.49 1387
7180.29 1339
7181.09 1385
7181.89 1256
7182.69 1282
7183.49 1290
7184.29 1284
7185.09 1295
7185.89 1350
7186.69 1450
7187.49 1230
7188.29 1266
7189.09 1303
7189.89 1357
7190.69 1273
7191.49 1228
7192.29 1342
7193.09 1347
7193.89 1245
7194.69 1238
7195.49 1318
7196.29 1256
7197.10 1215
7197.90 1268
7198.70 1300
7199.50 1261
7200.30 1248
7201.10 1318
7201.90 1292
7202.70 1253
7203.50 1295
7204.30 1287
7205.11 1190
7205.91 1285
7206.71 1191
7207.51 1296
7208.31 1204
7209.11 1208
7209.91 1202
7210.71 1193
7211.52 1201
7212.32 1248
7213.12 1200
7213.92 1292
7214.72 1240
7215.52 1116
7216.33 1201
7217.13 1197
7217.93 1206
7218.73 1195
7219.53 1222
7220.34 1266
7221.14 1237
7221.94 1160
7222.74 1226
7223.54 1179
7224.35 1248
7225.15 1269
7225.95 1220
7226.75 1274
7227.56 1305
7228.36 1219
7229.16 1241
7229.96 1250
7230.77 1154
7231.57 1239
7232.37 1207
7233.17 1187
7233.98 1234
7234.78 1262
7235.58 1200
7236.38 1154
7237.19 1149
7237.99 1308
7238.79 1246
7239.60 1257
7240.40 1246
7241.20 1235
7242.01 1259
7242.81 1216
7243.61 1159
7244.42 1142
7245.22 1285
7246.02 1219
7246.83 1176
7247.63 1241
7248.43 1222
7249.24 1198
7250.04 1281
7250.84 1282
7251.65 1216
7252.45 1229
7253.26 1294
7254.06 1286
7254.86 1314
7255.67 1263
7256.47 1263
7257.28 1305
7258.08 1225
7258.88 1182
7259.69 1209
7260.49 1228
7261.30 1262
7262.10 1289
7262.90 1286
7263.71 1235
7264.51 1224
7265.32 1266
7266.12 1224
7266.93 1288
7267.73 1255
7268.54 1249
7269.34 1385
7270.15 1324
7270.95 1267
7271.76 1258
7272.56 1218
7273.37 1205
7274.17 1190
7274.98 1244
7275.78 1314
7276.59 1201
7277.39 1197
7278.20 1191
7279.00 1290
7279.81 1339
7280.61 1384
7281.42 1361
7282.22 1350
7283.03 1334
7283.83 1299
7284.64 1350
7285.45 1444
7286.25 1459
7287.06 1463
7287.86 1565
7288.67 1663
7289.47 1587
7290.28 1635
7291.09 1733
7291.89 1664
7292.70 1596
7293.50 1466
7294.31 1384
7295.12 1448
7295.92 1379
7296.73 1314
7297.53 1353
7298.34 1284
7299.15 1303
7299.95 1293
7300.76 1318
7301.57 1262
7302.37 1237
7303.18 1194
7303.99 1184
7304.79 1225
7305.60 1300
7306.41 1278
7307.21 1219
7308.02 1194
7308.83 1242
7309.63 1279
7310.44 1274
7311.25 1256
7312.06 1289
7312.86 1293
7313.67 1210
7314.48 1291
7315.28 1361
7316.09 1324
7316.90 1380
7317.71 1277
7318.51 1287
7319.32 1274
7320.13 1313
7320.94 1360
7321.74 1433
7322.55 1517
7323.36 1503
7324.17 1517
7324.97 1494
7325.78 1465
7326.59 1361
7327.40 1331
7328.21 1284
7329.01 1341
7329.82 1401
7330.63 1430
7331.44 1333
7332.25 1239
7333.06 1321
7333.86 1350
7334.67 1341
7335.48 1303
7336.29 1248
7337.10 1242
7337.91 1280
7338.71 1385
7339.52 1295
7340.33 1249
7341.14 1301
7341.95 1242
7342.76 1347
7343.57 1284
7344.38 1196
7345.18 1219
7345.99 1198
7346.80 1276
7347.61 1222
7348.42 1282
7349.23 1213
7350.04 1260
7350.85 1218
7351.66 1227
7352.47 1234
7353.28 1190
7354.09 1232
7354.89 1270
7355.70 1301
7356.51 1261
7357.32 1295
7358.13 1249
7358.94 1187
7359.75 1320
7360.56 1245
7361.37 1341
7362.18 1331
7362.99 1185
7363.80 1159
7364.61 1229
7365.42 1306
7366.23 1304
7367.04 1230
7367.85 1275
7368.66 1212
7369.47 1144
7370.28 1184
7371.09 1186
7371.90 1166
7372.71 1231
7373.52 1218
7374.33 1200
7375.15 1090
7375.96 1138
7376.77 1145
7377.58 1121
7378.39 1158
7379.20 1157
7380.01 1227
7380.82 1219
7381.63 1168
7382.44 1150
7383.25 1150
7384.06 1178
7384.88 1055
7385.69 1140
7386.50 1209
7387.31 1115
7388.12 1067
7388.93 1111
7389.74 1227
7390.55 1149
7391.37 1145
7392.18 1076
7392.99 1129
7393.80 1125
7394.61 1195
7395.42 1189
7396.24 1090
7397.05 1110
7397.86 1062
7398.67 1145
7399.48 1175
7400.30 1180
7401.11 1104
7401.92 1097
7402.73 1055
7403.54 1157
7404.36 1092
7405.17 1135
7405.98 1105
7406.79 1119
7407.60 1108
7408.42 1153
7409.23 1077
7410.04 1043
7410.85 1094
7411.67 1082
7412.48 1016
7413.29 1060
7414.11 1086
7414.92 1069
7415.73 1136
7416.54 1139
7417.36 1087
7418.17 993
7418.98 1053
7419.80 1135
7420.61 1101
7421.42 1084
7422.23 1103
7423.05 1167
7423.86 1076
7424.67 1096
7425.49 1105
7426.30 1097
7427.11 1091
7427.93 1012
7428.74 1033
7429.56 1030
7430.37 1027
7431.18 1138
7432.00 1035
7432.81 1054
7433.62 1137
7434.44 1130
7435.25 1154
7436.07 1167
7436.88 1187
7437.69 1090
7438.51 1123
7439.32 1132
7440.14 1093
7440.95 1084
7441.76 1051
7442.58 1062
7443.39 1105
7444.21 1119
7445.02 1132
7445.84 1076
7446.65 1038
7447.46 1051
7448.28 990
7449.09 1107
7449.91 1149
7450.72 1140
7451.54 1151
7452.35 1132
7453.17 1038
7453.98 1034
7454.80 1052
7455.61 1041
7456.43 1077
7457.24 1085
7458.06 1043
7458.87 1149
7459.69 1215
7460.50 1119
7461.32 1146
7462.13 1144
7462.95 1115
7463.77 1086
7464.58 1122
7465.40 1052
7466.21 1078
7467.03 1113
7467.84 1150
7468.66 1137
7469.47 1013
7470.29 1060
7471.11 1093
7471.92 1085
7472.74 1082
7473.55 1039
7474.37 1054
7475.19 1052
7476.00 1044
7476.82 1131
7477.63 1116
7478.45 1007
7479.27 984
7480.08 988
7480.90 1025
7481.72 971
7482.53 998
7483.35 1097
7484.17 1024
7484.98 1077
7485.80 1071
7486.62 1046
7487.43 1038
7488.25 991
7489.07 1069
7489.88 1020
7490.70 964
7491.52 1062
7492.33 1110
7493.15 1065
7493.97 986
7494.78 972
7495.60 1030
7496.42 1055
7497.24 996
7498.05 950
7498.87 1035
7499.69 1048
7500.51 1071
7501.32 1054
7502.14 1018
7502.96 1021
7503.78 988
7504.59 1039
7505.41 1043
7506.23 1086
7507.05 1016
7507.86 1041
7508.68 1033
7509.50 1024
7510.32 1079
7511.14 1058
7511.95 978
7512.77 1038
7513.59 1025
7514.41 1061
7515.23 1047
7516.05 1018
7516.86 990
7517.68 998
7518.50 949
7519.32 1014
7520.14 1085
7520.96 1123
7521.78 1011
7522.59 945
7523.41 974
7524.23 972
7525.05 972
7525.87 1014
7526.69 977
7527.51 1072
7528.33 1088
7529.14 1034
7529.96 1000
7530.78 1000
7531.60 1047
7532.42 1058
7533.24 1017
7534.06 1010
7534.88 967
7535.70 976
7536.52 923
7537.34 939
7538.16 1007
7538.98 1068
7539.80 1013
7540.62 1008
7541.44 995
7542.25 1022
7543.07 1009
7543.89 980
7544.71 1089
7545.53 1047
7546.35 1007
7547.17 1048
7547.99 1143
7548.81 1051
7549.63 1029
7550.45 1037
7551.27 960
7552.09 1060
7552.92 1029
7553.74 996
7554.56 1013
7555.38 1031
7556.20 1136
7557.02 1109
7557.84 990
7558.66 970
7559.48 1004
7560.30 1035
7561.12 1073
7561.94 1025
7562.76 938
7563.58 1047
7564.40 1094
7565.23 1030
7566.05 901
7566.87 901
7567.69 953
7568.51 947
7569.33 988
7570.15 1050
7570.97 984
7571.79 994
7572.62 949
7573.44 928
7574.26 991
7575.08 952
7575.90 935
7576.72 963
7577.55 940
7578.37 1027
7579.19 1085
7580.01 1030
7580.83 1011
7581.65 1035
7582.48 987
7583.30 931
7584.12 1010
7584.94 1085
7585.76 1008
7586.59 914
7587.41 986
7588.23 1043
7589.05 1011
7589.88 1070
7590.70 958
7591.52 939
7592.34 944
7593.16 922
7593.99 1019
7594.81 1059
7595.63 1043
7596.46 942
7597.28 965
7598.10 937
7598.92 938
7599.75 1037
7600.57 1076
7601.39 1055
7602.22 969
7603.04 986
7603.86 1034
7604.68 1004
7605.51 983
7606.33 1026
7607.15 1032
7607.98 1040
7608.80 998
7609.62 1053
7610.45 1043
7611.27 1001
7612.09 981
7612.92 955
7613.74 997
7614.57 963
7615.39 993
7616.21 1032
7617.04 935
7617.86 1038
7618.68 1086
7619.51 1106
7620.33 997
7621.16 975
7621.98 1075
7622.80 1061
7623.63 982
7624.45 1063
7625.28 1017
7626.10 1018
7626.93 1049
7627.75 992
7628.57 990
7629.40 978
7630.22 1008
7631.05 1003
7631.87 1056
7632.70 1031
7633.52 933
7634.35 995
7635.17 997
7636.00 1049
7636.82 1054
7637.65 977
7638.47 1014
7639.30 1098
7640.12 995
7640.95 1070
7641.77 1045
7642.60 1013
7643.42 975
7644.25 926
7645.07 849
7645.90 880
7646.72 932
7647.55 967
7648.37 917
7649.20 982
7650.02 942
7650.85 940
7651.68 982
7652.50 927
7653.33 1008
7654.15 978
7654.98 966
7655.81 990
7656.63 911
7657.46 932
7658.28 1037
7659.11 1019
7659.94 1035
7660.76 1059
7661.59 961
7662.41 888
7663.24 961
7664.07 1001
7664.89 914
7665.72 958
7666.55 928
7667.37 955
7668.20 1033
7669.03 1070
7669.85 1023
7670.68 911
7671.51 933
7672.33 913
7673.16 912
7673.99 905
7674.81 928
7675.64 951
7676.47 945
7677.29 987
7678.12 965
7678.95 896
7679.78 867
7680.60 914
7681.43 948
7682.26 975
7683.08 978
7683.91 1037
7684.74 913
7685.57 959
7686.39 975
7687.22 919
7688.05 853
7688.88 974
7689.70 992
7690.53 1029
7691.36 1026
7692.19 961
7693.02 963
7693.84 887
7694.67 900
7695.50 929
7696.33 991
7697.16 950
7697.98 860
7698.81 926
7699.64 906
7700.47 902
7701.30 927
7702.13 960
7702.95 1000
7703.78 986
7704.61 985
7705.44 978
7706.27 977
7707.10 997
7707.93 930
7708.75 935
7709.58 950
7710.41 1019
7711.24 895
7712.07 1008
7712.90 899
7713.73 989
7714.56 996
7715.39 906
7716.22 846
7717.04 918
7717.87 946
7718.70 950
7719.53 955
7720.36 908
7721.19 948
7722.02 911
7722.85 1011
7723.68 911
7724.51 959
7725.34 904
7726.17 904
7727.00 893
7727.83 909
7728.66 895
7729.49 848
7730.32 894
7731.15 951
7731.98 883
7732.81 912
7733.64 982
7734.47 925
7735.30 932
7736.13 943
7736.96 876
7737.79 937
7738.62 879
7739.45 847
7740.28 963
7741.11 907
7741.94 894
7742.77 909
7743.60 889
7744.43 914
7745.26 918
7746.09 937
7746.93 998
7747.76 977
7748.59 902
7749.42 1004
7750.25 914
7751.08 950
7751.91 1005
7752.74 945
7753.57 952
7754.40 873
7755.24 953
7756.07 1006
7756.90 998
7757.73 964
7758.56 933
7759.39 896
7760.22 991
7761.06 984
7761.89 957
7762.72 927
7763.55 922
7764.38 865
7765.21 895
7766.05 894
7766.88 902
7767.71 1037
7768.54 944
7769.37 1005
7770.21 940
7771.04 952
7771.87 971
7772.70 981
7773.53 932
7774.37 899
7775.20 889
7776.03 894
7776.86 955
7777.70 918
7778.53 980
7779.36 962
7780.19 893
7781.03 950
7781.86 940
7782.69 892
7783.52 951
7784.36 915
7785.19 992
7786.02 922
7786.86 974
7787.69 979
7788.52 937
7789.36 989
7790.19 928
7791.02 940
7791.85 915
7792.69 923
7793.52 931
7794.35 982
7795.19 933
7796.02 935
7796.86 946
7797.69 987
7798.52 884
7799.36 888
7800.19 895
7801.02 972
7801.86 940
7802.69 890
7803.52 929
7804.36 998
7805.19 950
7806.03 967
7806.86 930
7807.69 980
7808.53 888
7809.36 972
7810.20 900
7811.03 939
7811.87 920
7812.70 960
7813.53 943
7814.37 972
7815.20 934
7816.04 935
7816.87 928
7817.71 956
7818.54 968
7819.38 1033
7820.21 1038
7821.05 999
7821.88 1014
7822.72 1084
7823.55 1065
7824.39 1073
7825.22 1037
7826.06 1082
7826.89 990
7827.73 1055
7828.56 1020
7829.40 1026
7830.23 1087
7831.07 1011
7831.90 973
7832.74 1022
7833.57 1089
7834.41 1072
7835.24 1092
7836.08 932
7836.91 947
7837.75 954
7838.59 989
7839.42 1052
7840.26 956
7841.09 970
7841.93 906
7842.77 958
7843.60 1066
7844.44 1028
7845.27 1052
7846.11 1027
7846.95 953
7847.78 955
7848.62 984
7849.45 990
7850.29 943
7851.13 970
7851.96 975
7852.80 912
7853.64 948
7854.47 921
7855.31 970
7856.15 872
7856.98 893
7857.82 932
7858.66 1004
7859.49 937
7860.33 908
7861.17 970
7862.00 1019
7862.84 999
7863.68 988
7864.52 1004
7865.35 1059
7866.19 987
7867.03 964
7867.86 893
7868.70 921
7869.54 950
7870.38 910
7871.21 932
7872.05 927
7872.89 944
7873.73 925
7874.56 916
7875.40 997
7876.24 1023
7877.08 969
7877.92 911
7878.75 944
7879.59 1033
7880.43 1051
7881.27 1064
7882.10 976
7882.94 929
7883.78 1042
7884.62 1012
7885.46 1057
7886.30 1093
7887.13 1121
7887.97 1043
7888.81 1081
7889.65 1043
7890.49 973
7891.33 977
7892.16 950
7893.00 967
7893.84 982
7894.68 1003
7895.52 1039
7896.36 1026
7897.20 984
7898.04 982
7898.88 893
7899.71 915
7900.55 939
7901.39 903
7902.23 992
7903.07 969
7903.91 967
7904.75 930
7905.59 966
7906.43 1041
7907.27 1002
7908.11 970
7908.95 994
7909.79 851
7910.62 928
7911.46 1000
7912.30 923
7913.14 836
7913.98 966
7914.82 950
7915.66 939
7916.50 917
7917.34 983
7918.18 939
7919.02 953
7919.86 1003
7920.70 1017
7921.54 1047
7922.38 993
7923.22 948
7924.06 934
7924.90 901
7925.74 960
7926.58 986
7927.43 936
7928.27 914
7929.11 948
7929.95 906
7930.79 925
7931.63 901
7932.47 844
7933.31 878
7934.15 873
7934.99 952
7935.83 943
7936.67 921
7937.51 919
7938.36 882
7939.20 891
7940.04 890
7940.88 874
7941.72 838
7942.56 863
7943.40 934
7944.24 856
7945.09 850
7945.93 881
7946.77 889
7947.61 931
7948.45 928
7949.29 907
7950.13 977
7950.98 871
7951.82 884
7952.66 906
7953.50 952
7954.34 967
7955.19 975
7956.03 878
7956.87 847
7957.71 830
7958.55 863
7959.40 915
7960.24 872
7961.08 886
7961.92 865
7962.76 940
7963.61 919
7964.45 968
7965.29 891
7966.13 966
7966.98 983
7967.82 870
7968.66 893
7969.50 914
7970.35 989
7971.19 879
7972.03 914
7972.88 935
7973.72 942
7974.56 913
7975.40 939
7976.25 847
7977.09 848
7977.93 909
7978.78 900
7979.62 873
7980.46 892
7981.31 910
7982.15 841
7982.99 873
7983.84 912
7984.68 926
7985.52 878
7986.37 942
7987.21 890
7988.06 923
7988.90 875
7989.74 860
7990.59 923
7991.43 871
7992.27 902
7993.12 971
7993.96 844
7994.81 876
7995.65 821
7996.49 888
7997.34 843
7998.18 856
7999.03 871
7999.87 821
8000.72 822
8001.56 830
8002.40 866
8003.25 875
8004.09 825
8004.94 785
8005.78 916
8006.63 895
8007.47 925
8008.32 821
8009.16 875
8010.01 854
8010.85 912
8011.70 871
8012.54 847
8013.39 874
8014.23 850
8015.08 827
8015.92 791
8016.77 795
8017.61 845
8018.46 882
8019.30 856
8020.15 865
8020.99 819
8021.84 868
8022.68 859
8023.53 831
8024.38 846
8025.22 802
8026.07 824
8026.91 887
8027.76 830
8028.60 832
8029.45 842
8030.30 795
8031.14 905
8031.99 844
8032.83 895
8033.68 952
8034.53 907
8035.37 822
8036.22 830
8037.06 802
8037.91 875
8038.76 860
8039.60 877
8040.45 912
8041.30 870
8042.14 794
8042.99 806
8043.84 857
8044.68 851
8045.53 860
8046.38 854
8047.22 786
8048.07 804
8048.92 846
8049.76 911
8050.61 855
8051.46 805
8052.30 822
8053.15 814
8054.00 830
8054.85 809
8055.69 896
8056.54 771
8057.39 765
8058.24 752
8059.08 845
8059.93 901
8060.78 792
8061.63 856
8062.47 814
8063.32 835
8064.17 800
8065.02 755
8065.86 808
8066.71 851
8067.56 864
8068.41 796
8069.26 823
8070.10 802
8070.95 793
8071.80 856
8072.65 790
8073.50 776
8074.34 821
8075.19 806
8076.04 822
8076.89 814
8077.74 840
8078.59 784
8079.43 808
8080.28 871
8081.13 777
8081.98 772
8082.83 804
8083.68 831
8084.53 793
8085.37 772
8086.22 823
8087.07 770
8087.92 896
8088.77 838
8089.62 856
8090.47 818
8091.32 864
8092.17 785
8093.02 789
8093.87 818
8094.71 827
8095.56 865
8096.41 789
8097.26 849
8098.11 789
8098.96 806
8099.81 804
8100.66 803
8101.51 892
8102.36 830
8103.21 820
8104.06 840
8104.91 843
8105.76 802
8106.61 917
8107.46 868
8108.31 795
8109.16 776
8110.01 867
8110.86 911
8111.71 857
8112.56 847
8113.41 879
8114.26 894
8115.11 858
8115.96 817
8116.81 825
8117.66 760
8118.51 883
8119.36 916
8120.21 906
8121.06 961
8121.92 823
8122.77 774
8123.62 832
8124.47 846
8125.32 825
8126.17 813
8127.02 824
8127.87 840
8128.72 875
8129.57 879
8130.43 911
8131.28 866
8132.13 892
8132.98 806
8133.83 803
8134.68 775
8135.53 790
8136.38 892
8137.24 908
8138.09 857
8138.94 850
8139.79 862
8140.64 806
8141.49 762
8142.35 806
8143.20 794
8144.05 827
8144.90 882
8145.75 850
8146.61 861
8147.46 914
8148.31 929
8149.16 888
8150.01 861
8150.87 847
8151.72 845
8152.57 831
8153.42 853
8154.28 835
8155.13 829
8155.98 803
8156.83 873
8157.69 843
8158.54 900
8159.39 899
8160.24 880
8161.10 840
8161.95 913
8162.80 994
8163.66 885
8164.51 826
8165.36 849
8166.21 836
8167.07 857
8167.92 883
8168.77 858
8169.63 847
8170.48 853
8171.33 819
8172.19 817
8173.04 797
8173.89 805
8174.75 818
8175.60 840
8176.46 811
8177.31 877
8178.16 852
8179.02 845
8179.87 835
8180.72 777
8181.58 788
8182.43 803
8183.29 826
8184.14 882
8184.99 804
8185.85 862
8186.70 882
8187.56 834
8188.41 803
8189.26 844
8190.12 806
8190.97 830
8191.83 878
8192.68 835
8193.54 807
8194.39 837
8195.25 870
8196.10 825
8196.95 814
8197.81 811
8198.66 752
8199.52 803
8200.37 760
8201.23 834
8202.08 809
8202.94 840
8203.79 848
8204.65 792
8205.50 806
8206.36 785
8207.21 819
8208.07 816
8208.92 849
8209.78 875
8210.64 820
8211.49 789
8212.35 793
8213.20 762
8214.06 793
8214.91 770
8215.77 833
8216.62 854
8217.48 846
8218.34 941
8219.19 932
8220.05 851
8220.90 902
8221.76 805
8222.61 747
8223.47 875
8224.33 876
8225.18 872
8226.04 800
8226.90 846
8227.75 872
8228.61 809
8229.46 879
8230.32 849
8231.18 885
8232.03 849
8232.89 836
8233.75 835
8234.60 838
8235.46 798
8236.32 860
8237.17 941
8238.03 912
8238.89 797
8239.74 806
8240.60 734
8241.46 773
8242.32 786
8243.17 816
8244.03 866
8244.89 847
8245.74 801
8246.60 796
8247.46 749
8248.32 769
8249.17 740
8250.03 751
8250.89 737
8251.75 786
8252.60 828
8253.46 830
8254.32 821
8255.18 822
8256.03 810
8256.89 808
8257.75 753
8258.61 807
8259.47 822
8260.32 864
8261.18 796
8262.04 851
8262.90 819
8263.76 777
8264.61 811
8265.47 842
8266.33 760
8267.19 788
8268.05 809
8268.91 772
8269.76 763
8270.62 760
8271.48 805
8272.34 751
8273.20 789
8274.06 736
8274.92 745
8275.77 818
8276.63 831
8277.49 798
8278.35 843
8279.21 800
8280.07 816
8280.93 825
8281.79 875
8282.65 782
8283.51 825
8284.36 797
8285.22 740
8286.08 805
8286.94 749
8287.80 845
8288.66 879
8289.52 889
8290.38 798
8291.24 724
8292.10 840
8292.96 803
8293.82 817
8294.68 866
8295.54 823
8296.40 797
8297.26 909
8298.12 879
8298.98 861
8299.84 886
8300.70 829
8301.56 878
8302.42 801
8303.28 832
8304.14 797
8305.00 825
8305.86 827
8306.72 803
8307.58 829
8308.44 729
8309.30 780
8310.16 827
8311.02 804
8311.88 763
8312.74 715
8313.60 743
8314.46 768
8315.33 851
8316.19 832
8317.05 918
8317.91 877
8318.77 819
8319.63 814
8320.49 833
8321.35 815
8322.21 912
8323.08 857
8323.94 853
8324.80 819
8325.66 829
8326.52 749
8327.38 769
8328.24 807
8329.10 790
8329.97 791
8330.83 794
8331.69 809
8332.55 873
8333.41 821
8334.28 822
8335.14 751
8336.00 759
8336.86 818
8337.72 838
8338.58 802
8339.45 764
8340.31 792
8341.17 799
8342.03 815
8342.90 780
8343.76 778
8344.62 752
8345.48 862
8346.35 898
8347.21 802
8348.07 775
8348.93 842
8349.80 799
8350.66 761
8351.52 791
8352.38 855
8353.25 858
8354.11 821
8354.97 757
8355.83 768
8356.70 824
8357.56 867
8358.42 859
8359.29 865
8360.15 843
8361.01 807
8361.88 841
8362.74 848
8363.60 809
8364.47 821
8365.33 798
8366.19 834
8367.06 880
8367.92 858
8368.78 865
8369.65 859
8370.51 907
8371.38 765
8372.24 805
8373.10 787
8373.97 791
8374.83 795
8375.69 786
8376.56 789
8377.42 847
8378.29 911
8379.15 859
8380.01 803
8380.88 826
8381.74 821
8382.61 840
8383.47 812
8384.34 800
8385.20 853
8386.07 791
8386.93 846
8387.79 766
8388.66 782
8389.52 844
8390.39 853
8391.25 861
8392.12 839
8392.98 878
8393.85 874
8394.71 886
8395.58 813
8396.44 827
8397.31 890
8398.17 837
8399.04 765
8399.90 779
8400.77 801
8401.63 763
8402.50 798
8403.36 835
8404.23 860
8405.10 875
8405.96 851
8406.83 860
8407.69 798
8408.56 867
8409.42 886
8410.29 839
8411.15 851
8412.02 874
8412.89 901
8413.75 839
8414.62 848
8415.48 806
8416.35 866
8417.22 851
8418.08 807
8418.95 860
8419.82 886
8420.68 799
8421.55 840
8422.41 825
8423.28 923
8424.15 854
8425.01 867
8425.88 905
8426.75 917
8427.61 933
8428.48 909
8429.35 1026
8430.21 970
8431.08 919
8431.95 942
8432.81 951
8433.68 842
8434.55 866
8435.41 934
8436.28 925
8437.15 936
8438.02 935
8438.88 903
8439.75 994
8440.62 946
8441.49 943
8442.35 949
8443.22 947
8444.09 976
8444.96 1007
8445.82 1015
8446.69 986
8447.56 922
8448.43 965
8449.29 972
8450.16 933
8451.03 1036
8451.90 992
8452.77 965
8453.63 986
8454.50 1023
8455.37 1043
8456.24 1092
8457.11 1091
8457.97 1050
8458.84 1001
8459.71 965
8460.58 990
8461.45 1042
8462.32 1068
8463.18 1018
8464.05 1052
8464.92 1058
8465.79 1000
8466.66 1047
8467.53 999
8468.40 1111
8469.26 1122
8470.13 1057
8471.00 1162
8471.87 1270
8472.74 1379
8473.61 1514
8474.48 1579
8475.35 1655
8476.22 1748
8477.09 1697
8477.95 1592
8478.82 1503
8479.69 1392
8480.56 1329
8481.43 1221
8482.30 1087
8483.17 1029
8484.04 956
8484.91 1035
8485.78 992
8486.65 890
8487.52 892
8488.39 923
8489.26 902
8490.13 945
8491.00 959
8491.87 968
8492.74 1067
8493.61 1008
8494.48 922
8495.35 857
8496.22 925
8497.09 899
8497.96 906
8498.83 870
8499.70 992
8500.57 925
8501.44 966
8502.31 988
8503.18 954
8504.05 941
8504.92 929
8505.79 889
8506.66 951
8507.53 1000
8508.41 865
8509.28 945
8510.15 1052
8511.02 1094
8511.89 1058
8512.76 1112
8513.63 1154
8514.50 1221
8515.37 1041
8516.24 967
8517.12 1012
8517.99 1086
8518.86 1119
8519.73 1100
8520.60 1002
8521.47 1033
8522.34 1037
8523.22 1044
8524.09 998
8524.96 968
8525.83 1010
8526.70 961
8527.57 1086
8528.45 984
8529.32 1063
8530.19 1026
8531.06 1088
8531.93 993
8532.81 1020
8533.68 1033
8534.55 1075
8535.42 1074
8536.29 1025
8537.17 1039
8538.04 1070
8538.91 1153
8539.78 1025
8540.66 1114
8541.53 1106
8542.40 1037
8543.27 1132
8544.15 1066
8545.02 1092
8545.89 1141
8546.76 1112
8547.64 1104
8548.51 1099
8549.38 1055
8550.26 1109
8551.13 1137
8552.00 1148
8552.87 1079
8553.75 1103
8554.62 1159
8555.49 1169
8556.37 1213
8557.24 1203
8558.11 1206
8558.99 1278
8559.86 1154
8560.73 1253
8561.61 1272
8562.48 1230
8563.36 1189
8564.23 1169
8565.10 1096
8565.98 1082
8566.85 1125
8567.72 1069
8568.60 1037
8569.47 1026
8570.35 1084
8571.22 986
8572.09 991
8572.97 1093
8573.84 1045
8574.72 979
8575.59 1011
8576.46 1018
8577.34 1075
8578.21 1088
8579.09 1028
8579.96 1005
8580.84 1048
8581.71 1074
8582.59 1045
8583.46 1040
8584.34 1022
8585.21 1117
8586.08 1064
8586.96 1057
8587.83 1024
8588.71 1052
8589.58 996
8590.46 1009
8591.33 1023
8592.21 1030
8593.08 1078
8593.96 1122
8594.83 1156
8595.71 1103
8596.59 1142
8597.46 1123
8598.34 1121
8599.21 1066
8600.09 1054
8600.96 1140
8601.84 1032
8602.71 1124
8603.59 1011
8604.46 1020
8605.34 1066
8606.22 1121
8607.09 1101
8607.97 1055
8608.84 1101
8609.72 1115
8610.60 1156
8611.47 1098
8612.35 1139
8613.22 1067
8614.10 1056
8614.98 1091
8615.85 1133
8616.73 1162
8617.61 1115
8618.48 1113
8619.36 1098
8620.24 1120
8621.11 1137
8621.99 1109
8622.87 1122
8623.74 1188
8624.62 1165
8625.50 1174
8626.37 1243
8627.25 1200
8628.13 1225
8629.00 1129
8629.88 1144
8630.76 1280
8631.63 1261
8632.51 1270
8633.39 1243
8634.27 1311
8635.14 1382
8636.02 1284
8636.90 1299
8637.77 1265
8638.65 1258
8639.53 1322
8640.41 1331
8641.28 1291
8642.16 1279
8643.04 1335
8643.92 1288
8644.80 1291
8645.67 1353
8646.55 1303
8647.43 1337
8648.31 1426
8649.19 1452
8650.06 1400
8650.94 1367
8651.82 1411
8652.70 1465
8653.58 1436
8654.45 1467
8655.33 1456
8656.21 1494
8657.09 1428
8657.97 1486
8658.85 1484
8659.72 1500
8660.60 1409
8661.48 1455
8662.36 1418
8663.24 1451
8664.12 1484
8665.00 1496
8665.88 1555
8666.75 1428
8667.63 1421
8668.51 1526
8669.39 1493
8670.27 1551
8671.15 1613
8672.03 1730
8672.91 1670
8673.79 1613
8674.67 1797
8675.55 1832
8676.42 1937
8677.30 2028
8678.18 2099
8679.06 2133
8679.94 2135
8680.82 2033
8681.70 2037
8682.58 1994
8683.46 1910
8684.34 1919
8685.22 1857
8686.10 1778
8686.98 1644
8687.86 1595
8688.74 1791
8689.62 1763
8690.50 1746
8691.38 1800
8692.26 1897
8693.14 2031
8694.02 2206
8694.90 2459
8695.78 2804
8696.66 3038
8697.54 3203
8698.42 3190
8699.30 3087
8700.18 2877
8701.07 2700
8701.95 2404
8702.83 2349
8703.71 1987
8704.59 1743
8705.47 1635
8706.35 1547
8707.23 1525
8708.11 1430
8708.99 1419
8709.87 1389
8710.75 1304
8711.64 1306
8712.52 1379
8713.40 1342
8714.28 1365
8715.16 1433
8716.04 1365
8716.92 1355
8717.81 1334
8718.69 1340
8719.57 1284
8720.45 1342
8721.33 1271
8722.21 1307
8723.10 1245
8723.98 1320
8724.86 1299
8725.74 1261
8726.62 1283
8727.50 1327
8728.39 1352
8729.27 1324
8730.15 1240
8731.03 1273
8731.91 1242
8732.80 1287
8733.68 1265
8734.56 1317
8735.44 1502
8736.33 1358
8737.21 1413
8738.09 1442
8738.97 1299
8739.86 1238
8740.74 1315
8741.62 1302
8742.50 1197
8743.39 1291
8744.27 1246
8745.15 1239
8746.04 1246
8746.92 1157
8747.80 1175
8748.68 1135
8749.57 1235
8750.45 1166
8751.33 1162
8752.22 1104
8753.10 1190
8753.98 1244
8754.87 1209
8755.75 1212
8756.63 1155
8757.52 1211
8758.40 1159
8759.28 1297
8760.17 1217
8761.05 1186
8761.94 1251
8762.82 1219
8763.70 1218
8764.59 1216
8765.47 1169
8766.36 1277
8767.24 1202
8768.12 1232
8769.01 1206
8769.89 1176
8770.78 1255
8771.66 1237
8772.54 1163
8773.43 1228
8774.31 1193
8775.20 1260
8776.08 1248
8776.97 1214
8777.85 1189
8778.73 1143
8779.62 1207
8780.50 1184
8781.39 1092
8782.27 1089
8783.16 1106
8784.04 1103
8784.93 1073
8785.81 1032
8786.70 1109
8787.58 1104
8788.47 1010
8789.35 1005
8790.24 986
8791.12 1074
8792.01 1087
8792.89 1056
8793.78 1005
8794.66 1052
8795.55 1115
8796.44 1116
8797.32 1032
8798.21 1067
8799.09 1022
8799.98 1047
8800.86 1019
8801.75 979
8802.63 943
8803.52 989
8804.41 1022
8805.29 983
8806.18 921
8807.06 984
8807.95 1066
8808.84 1060
8809.72 989
8810.61 972
8811.49 970
8812.38 965
8813.27 953
8814.15 915
8815.04 937
8815.93 954
8816.81 968
8817.70 959
8818.59 920
8819.47 963
8820.36 915
8821.25 941
8822.13 861
8823.02 914
8823.91 939
8824.79 942
8825.68 831
8826.57 901
8827.45 972
8828.34 931
8829.23 996
8830.12 911
8831.00 852
8831.89 880
8832.78 877
8833.66 956
8834.55 955
8835.44 934
8836.33 925
8837.21 951
8838.10 911
8838.99 903
8839.88 888
8840.76 893
8841.65 898
8842.54 940
8843.43 946
8844.32 897
8845.20 899
8846.09 957
8846.98 936
8847.87 834
8848.76 901
8849.64 916
8850.53 894
8851.42 908
8852.31 836
8853.20 891
8854.09 907
8854.97 961
8855.86 872
8856.75 915
8857.64 866
8858.53 831
8859.42 911
8860.30 784
8861.19 841
8862.08 847
8862.97 866
8863.86 862
8864.75 833
8865.64 885
8866.53 950
8867.42 820
8868.30 835
8869.19 784
8870.08 850
8870.97 798
8871.86 801
8872.75 857
8873.64 837
8874.53 738
8875.42 742
8876.31 847
8877.20 878
8878.09 791
8878.98 816
8879.87 859
8880.76 926
8881.65 905
8882.54 834
8883.43 819
8884.32 797
8885.21 785
8886.10 862
8886.99 815
8887.88 851
8888.77 835
8889.66 818
8890.55 830
8891.44 842
8892.33 780
8893.22 812
8894.11 824
8895.00 758
8895.89 785
8896.78 808
8897.67 771
8898.56 789
8899.45 810
8900.34 808
8901.23 790
8902.12 797
8903.01 857
8903.90 802
8904.79 788
8905.69 756
8906.58 811
8907.47 796
8908.36 770
8909.25 736
8910.14 825
8911.03 760
8911.92 724
8912.82 783
8913.71 765
8914.60 756
8915.49 791
8916.38 828
8917.27 836
8918.16 817
8919.06 708
8919.95 751
8920.84 833
8921.73 795
8922.62 795
8923.51 838
8924.41 791
8925.30 816
8926.19 732
8927.08 784
8927.97 725
8928.87 757
8929.76 808
8930.65 743
8931.54 745
8932.43 726
8933.33 753
8934.22 783
8935.11 782
8936.00 787
8936.90 721
8937.79 777
8938.68 750
8939.57 691
8940.47 735
8941.36 835
8942.25 811
8943.15 768
8944.04 763
8944.93 705
8945.82 764
8946.72 743
8947.61 740
8948.50 692
8949.40 714
8950.29 754
8951.18 740
8952.08 724
8952.97 738
8953.86 767
8954.76 736
8955.65 802
8956.54 756
8957.44 807
8958.33 775
8959.22 844
8960.12 756
8961.01 695
8961.91 698
8962.80 773
8963.69 796
8964.59 763
8965.48 770
8966.37 719
8967.27 677
8968.16 700
8969.06 713
8969.95 733
8970.85 752
8971.74 751
8972.63 760
8973.53 818
8974.42 751
8975.32 769
8976.21 755
8977.11 699
8978.00 744
8978.90 751
8979.79 739
8980.68 772
8981.58 784
8982.47 751
8983.37 746
8984.26 695
8985.16 754
8986.05 799
8986.95 795
8987.84 817
8988.74 750
8989.63 773
8990.53 775
8991.42 806
8992.32 810
8993.22 757
8994.11 787
8995.01 760
8995.90 749
8996.80 731
8997.69 725
8998.59 766
8999.48 768
9000.38 768
9001.28 748
9002.17 735
9003.07 749
9003.96 772
9004.86 786
9005.75 750
9006.65 681
9007.55 725
9008.44 754
9009.34 698
9010.23 674
9011.13 702
9012.03 703
9012.92 726
9013.82 764
9014.72 706
9015.61 675
9016.51 704
9017.41 693
9018.30 684
9019.20 730
9020.10 736
9020.99 674
9021.89 662
9022.79 739
9023.68 731
9024.58 671
9025.48 700
9026.37 672
9027.27 665
9028.17 671
9029.06 681
9029.96 725
9030.86 679
9031.76 703
9032.65 708
9033.55 704
9034.45 796
9035.35 720
9036.24 692
9037.14 746
9038.04 767
9038.94 705
9039.83 710
9040.73 737
9041.63 698
9042.53 733
9043.42 712
9044.32 691
9045.22 731
9046.12 761
9047.02 741
9047.91 753
9048.81 705
9049.71 654
9050.61 696
9051.51 739
9052.41 715
9053.30 740
9054.20 690
9055.10 718
9056.00 657
9056.90 716
9057.80 677
9058.69 674
9059.59 716
9060.49 763
9061.39 759
9062.29 720
9063.19 756
9064.09 663
9064.99 695
9065.88 745
9066.78 748
9067.68 770
9068.58 730
9069.48 724
9070.38 707
9071.28 719
9072.18 708
9073.08 683
9073.98 651
9074.88 702
9075.78 678
9076.68 692
9077.58 709
9078.47 686
9079.37 700
9080.27 671
9081.17 636
9082.07 699
9082.97 649
9083.87 662
9084.77 742
9085.67 707
9086.57 646
9087.47 647
9088.37 662
9089.27 614
9090.17 707
9091.07 720
9091.97 682
9092.87 706
9093.77 726
9094.67 644
9095.58 714
9096.48 710
9097.38 697
9098.28 677
9099.18 754
9100.08 763
9100.98 726
9101.88 730
9102.78 702
9103.68 689
9104.58 686
9105.48 691
9106.38 710
9107.28 725
9108.19 732
9109.09 729
9109.99 710
9110.89 703
9111.79 709
9112.69 732
9113.59 711
9114.49 728
9115.40 600
9116.30 615
9117.20 721
9118.10 757
9119.00 663
9119.90 684
9120.81 673
9121.71 667
9122.61 720
9123.51 696
9124.41 714
9125.31 692
9126.22 751
9127.12 734
9128.02 686
9128.92 689
9129.82 707
9130.73 696
9131.63 714
9132.53 678
9133.43 649
9134.34 669
9135.24 692
9136.14 682
9137.04 637
9137.95 705
9138.85 710
9139.75 677
9140.65 651
9141.56 661
9142.46 674
9143.36 658
9144.26 639
9145.17 645
9146.07 675
9146.97 706
9147.88 650
9148.78 656
9149.68 663
9150.59 676
9151.49 766
9152.39 714
9153.29 721
9154.20 724
9155.10 710
9156.01 677
9156.91 734
9157.81 713
9158.72 728
9159.62 691
9160.52 741
9161.43 718
9162.33 640
9163.23 631
9164.14 710
9165.04 693
9165.95 641
9166.85 650
9167.75 679
9168.66 667
9169.56 677
9170.47 666
9171.37 624
9172.27 682
9173.18 671
9174.08 670
9174.99 632
9175.89 673
9176.80 707
9177.70 686
9178.60 694
9179.51 680
9180.41 648
9181.32 652
9182.22 608
9183.13 605
9184.03 616
9184.94 653
9185.84 645
9186.75 687
9187.65 704
9188.56 705
9189.46 701
9190.37 708
9191.27 669
9192.18 693
9193.08 676
9193.99 691
9194.89 666
9195.80 679
9196.71 670
9197.61 622
9198.52 607
9199.42 710
9200.33 683
9201.23 678
9202.14 681
9203.04 710
9203.95 669
9204.86 705
9205.76 789
9206.67 718
9207.57 660
9208.48 624
9209.39 667
9210.29 653
9211.20 647
9212.10 658
9213.01 666
9213.92 681
9214.82 685
9215.73 615
9216.64 652
9217.54 673
9218.45 589
9219.36 579
9220.26 667
9221.17 681
9222.08 638
9222.98 663
9223.89 613
9224.80 614
9225.70 582
9226.61 652
9227.52 622
9228.42 649
9229.33 687
9230.24 686
9231.14 679
9232.05 698
9232.96 667
9233.87 649
9234.77 658
9235.68 611
9236.59 624
9237.50 687
9238.40 674
9239.31 725
9240.22 706
9241.13 671
9242.03 764
9242.94 705
9243.85 669
9244.76 716
9245.66 725
9246.57 706
9247.48 600
9248.39 681
9249.30 654
9250.20 643
9251.11 645
9252.02 640
9252.93 677
9253.84 719
9254.75 710
9255.65 686
9256.56 640
9257.47 620
9258.38 675
9259.29 648
9260.20 617
9261.10 686
9262.01 661
9262.92 714
9263.83 752
9264.74 613
9265.65 648
9266.56 729
9267.47 683
9268.37 689
9269.28 693
9270.19 653
9271.10 643
9272.01 695
9272.92 673
9273.83 679
9274.74 646
9275.65 665
9276.56 671
9277.47 673
9278.38 683
9279.29 682
9280.20 695
9281.11 641
9282.01 607
9282.92 642
9283.83 679
9284.74 695
9285.65 671
9286.56 658
9287.47 614
9288.38 635
9289.29 724
9290.20 758
9291.11 654
9292.02 680
9292.93 599
9293.84 662
9294.75 650
9295.66 625
9296.57 711
9297.49 711
9298.40 706
9299.31 660
9300.22 701
9301.13 736
9302.04 696
9302.95 632
9303.86 609
9304.77 641
9305.68 625
9306.59 674
9307.50 666
9308.41 673
9309.32 657
9310.24 655
9311.15 630
9312.06 673
9312.97 642
9313.88 617
9314.79 639
9315.70 650
9316.61 666
9317.53 708
9318.44 678
9319.35 675
9320.26 686
9321.17 716
9322.08 637
9322.99 662
9323.91 648
9324.82 686
9325.73 744
9326.64 695
9327.55 754
9328.46 740
9329.38 656
9330.29 660
9331.20 680
9332.11 671
9333.03 698
9333.94 595
9334.85 658
9335.76 689
9336.67 588
9337.59 677
9338.50 714
9339.41 700
9340.32 653
9341.24 618
9342.15 608
9343.06 687
9343.97 771
9344.89 715
9345.80 657
9346.71 680
9347.63 712
9348.54 696
9349.45 630
9350.36 645
9351.28 710
9352.19 676
9353.10 644
9354.02 643
9354.93 649
9355.84 673
9356.76 660
9357.67 715
9358.58 701
9359.50 686
9360.41 694
9361.32 713
9362.24 752
9363.15 703
9364.06 688
9364.98 666
9365.89 685
9366.81 647
9367.72 666
9368.63 653
9369.55 688
9370.46 655
9371.38 638
9372.29 640
9373.20 669
9374.12 708
9375.03 646
9375.95 682
9376.86 631
9377.77 625
9378.69 613
9379.60 637
9380.52 663
9381.43 664
9382.35 651
9383.26 691
9384.18 741
9385.09 704
9386.01 733
9386.92 727
9387.83 732
9388.75 732
9389.66 685
9390.58 643
9391.49 696
9392.41 656
9393.32 641
9394.24 689
9395.16 666
9396.07 639
9396.99 684
9397.90 718
9398.82 734
9399.73 738
9400.65 708
9401.56 726
9402.48 736
9403.39 734
9404.31 756
9405.22 715
9406.14 735
9407.06 738
9407.97 735
9408.89 620
9409.80 679
9410.72 702
9411.64 633
9412.55 637
9413.47 722
9414.38 746
9415.30 757
9416.22 748
9417.13 736
9418.05 726
9418.97 690
9419.88 677
9420.80 670
9421.71 721
9422.63 740
9423.55 736
9424.46 748
9425.38 714
9426.30 718
9427.21 689
9428.13 718
9429.05 708
9429.96 714
9430.88 650
9431.80 700
9432.72 666
9433.63 669
9434.55 679
9435.47 713
9436.38 755
9437.30 719
9438.22 733
9439.14 673
9440.05 694
9440.97 717
9441.89 682
9442.81 711
9443.72 707
9444.64 688
9445.56 681
9446.48 748
9447.39 719
9448.31 684
9449.23 692
9450.15 717
9451.07 758
9451.98 719
9452.90 716
9453.82 742
9454.74 780
9455.66 793
9456.57 774
9457.49 788
9458.41 805
9459.33 863
9460.25 803
9461.16 817
9462.08 769
9463.00 759
9463.92 785
9464.84 790
9465.76 770
9466.68 672
9467.59 809
9468.51 765
9469.43 755
9470.35 727
9471.27 734
9472.19 784
9473.11 735
9474.03 717
9474.95 667
9475.87 671
9476.78 812
9477.70 785
9478.62 687
9479.54 785
9480.46 735
9481.38 752
9482.30 738
9483.22 704
9484.14 747
9485.06 725
9485.98 765
9486.90 773
9487.82 688
9488.74 741
9489.66 778
9490.58 807
9491.50 764
9492.42 765
9493.34 758
9494.26 718
9495.18 813
9496.10 728
9497.02 756
9497.94 762
9498.86 751
9499.78 745
9500.70 767
9501.62 768
9502.54 795
9503.46 779
9504.38 702
9505.30 713
9506.22 810
9507.14 766
9508.06 796
9508.98 757
9509.90 764
9510.82 790
9511.75 793
9512.67 792
9513.59 767
9514.51 697
9515.43 741
9516.35 784
9517.27 789
9518.19 802
9519.11 795
9520.03 798
9520.96 781
9521.88 784
9522.80 757
9523.72 736
9524.64 746
9525.56 733
9526.48 771
9527.41 809
9528.33 769
9529.25 815
9530.17 790
9531.09 819
9532.02 810
9532.94 716
9533.86 732
9534.78 811
9535.70 796
9536.63 886
9537.55 868
9538.47 860
9539.39 840
9540.31 807
9541.24 881
9542.16 832
9543.08 809
9544.00 792
9544.93 825
9545.85 834
9546.77 764
9547.69 878
9548.62 910
9549.54 857
9550.46 860
9551.38 859
9552.31 854
9553.23 819
9554.15 837
9555.08 878
9556.00 848
9556.92 803
9557.84 825
9558.77 804
9559.69 772
9560.61 832
9561.54 791
9562.46 831
9563.38 900
9564.31 920
9565.23 906
9566.15 814
9567.08 821
9568.00 836
9568.93 879
9569.85 922
9570.77 895
9571.70 888
9572.62 866
9573.54 873
9574.47 891
9575.39 864
9576.32 931
9577.24 873
9578.16 848
9579.09 887
9580.01 826
9580.94 868
9581.86 897
9582.78 841
9583.71 890
9584.63 887
9585.56 884
9586.48 850
9587.41 799
9588.33 879
9589.26 883
9590.18 854
9591.11 883
9592.03 844
9592.96 832
9593.88 869
9594.80 926
9595.73 899
9596.65 858
9597.58 884
9598.50 855
9599.43 845
9600.35 902
9601.28 839
9602.21 925
9603.13 921
9604.06 874
9604.98 904
9605.91 970
9606.83 965
9607.76 969
9608.68 901
9609.61 903
9610.53 934
9611.46 957
9612.39 896
9613.31 966
9614.24 999
9615.16 978
9616.09 869
9617.02 960
9617.94 973
9618.87 983
9619.79 1028
9620.72 967
9621.65 891
9622.57 924
9623.50 951
9624.42 949
9625.35 964
9626.28 943
9627.20 1003
9628.13 993
9629.06 999
9629.98 1025
9630.91 1069
9631.84 996
9632.76 1003
9633.69 981
9634.62 1014
9635.54 1017
9636.47 1027
9637.40 988
9638.32 1024
9639.25 1008
9640.18 989
9641.11 1015
9642.03 1006
9642.96 1019
9643.89 1020
9644.81 1007
9645.74 1045
9646.67 1079
9647.60 971
9648.52 1059
9649.45 1076
9650.38 1093
9651.31 1110
9652.23 1078
9653.16 1055
9654.09 1099
9655.02 1194
9655.95 1236
9656.87 1221
9657.80 1124
9658.73 1186
9659.66 1232
9660.58 1196
9661.51 1065
9662.44 1116
9663.37 1190
9664.30 1230
9665.23 1166
9666.15 1075
9667.08 1109
9668.01 1099
9668.94 1176
9669.87 1121
9670.80 1172
9671.73 1199
9672.65 1163
9673.58 1210
9674.51 1223
9675.44 1229
9676.37 1229
9677.30 1167
9678.23 1238
9679.16 1197
9680.08 1245
9681.01 1263
9681.94 1246
9682.87 1256
9683.80 1214
9684.73 1213
9685.66 1292
9686.59 1310
9687.52 1238
9688.45 1275
9689.38 1323
9690.31 1374
9691.24 1348
9692.17 1312
9693.09 1320
9694.02 1298
9694.95 1295
9695.88 1342
9696.81 1324
9697.74 1246
9698.67 1447
9699.60 1445
9700.53 1471
9701.46 1573
9702.39 1700
9703.32 1852
9704.25 1835
9705.18 1779
9706.11 1876
9707.04 1813
9707.97 1730
9708.91 1582
9709.84 1553
9710.77 1458
9711.70 1354
9712.63 1410
9713.56 1310
9714.49 1241
9715.42 1364
9716.35 1366
9717.28 1428
9718.21 1385
9719.14 1290
9720.07 1344
9721.00 1361
9721.93 1270
9722.87 1276
9723.80 1293
9724.73 1295
9725.66 1256
9726.59 1152
9727.52 1139
9728.45 1177
9729.38 1142
9730.32 1217
9731.25 1160
9732.18 1133
9733.11 1203
9734.04 1236
9734.97 1215
9735.91 1256
9736.84 1176
9737.77 1214
9738.70 1229
9739.63 1172
9740.56 1186
9741.50 1161
9742.43 1241
9743.36 1205
9744.29 1137
9745.22 1169
9746.16 1126
9747.09 1108
9748.02 1102
9748.95 1115
9749.89 1087
9750.82 1128
9751.75 1103
9752.68 1077
9753.62 1067
9754.55 1059
9755.48 1040
9756.41 1053
9757.35 1113
9758.28 1084
9759.21 1019
9760.14 1046
9761.08 1057
9762.01 1067
9762.94 1152
9763.88 1067
9764.81 1132
9765.74 1145
9766.68 1070
9767.61 1119
9768.54 1025
9769.48 1082
9770.41 993
9771.34 981
9772.28 1062
9773.21 996
9774.14 1096
9775.08 1084
9776.01 1115
9776.94 1125
9777.88 1110
9778.81 1050
9779.74 1084
9780.68 1069
9781.61 1069
9782.55 1076
9783.48 1125
9784.41 1109
9785.35 1137
9786.28 1101
9787.22 1124
9788.15 1153
9789.08 1018
9790.02 1013
9790.95 987
9791.89 1056
9792.82 1080
9793.76 936
9794.69 982
9795.63 1019
9796.56 1080
9797.49 976
9798.43 963
9799.36 1023
9800.30 972
9801.23 940
9802.17 949
9803.10 984
9804.04 974
9804.97 972
9805.91 981
9806.84 1047
9807.78 962
9808.71 988
9809.65 908
9810.58 860
9811.52 987
9812.45 1005
9813.39 942
9814.33 889
9815.26 911
9816.20 945
9817.13 893
9818.07 924
9819.00 943
9819.94 857
9820.87 926
9821.81 850
9822.75 843
9823.68 952
9824.62 944
9825.55 929
9826.49 839
9827.43 846
9828.36 901
9829.30 835
9830.23 897
9831.17 906
9832.11 901
9833.04 860
9833.98 921
9834.92 893
9835.85 922
9836.79 855
9837.73 907
9838.66 850
9839.60 816
9840.54 900
9841.47 882
9842.41 851
9843.35 835
9844.28 812
9845.22 861
9846.16 890
9847.09 922
9848.03 868
9848.97 904
9849.90 850
9850.84 800
9851.78 801
9852.72 898
9853.65 783
9854.59 856
9855.53 860
9856.47 826
9857.40 888
9858.34 885
9859.28 897
9860.22 905
9861.15 857
9862.09 878
9863.03 882
9863.97 883
9864.90 864
9865.84 910
9866.78 820
9867.72 826
9868.66 798
9869.59 800
9870.53 782
9871.47 807
9872.41 796
9873.35 774
9874.29 798
9875.22 811
9876.16 756
9877.10 835
9878.04 826
9878.98 840
9879.92 871
9880.85 865
9881.79 908
9882.73 899
9883.67 865
9884.61 785
9885.55 805
9886.49 739
9887.43 773
9888.37 852
9889.30 793
9890.24 750
9891.18 789
9892.12 806
9893.06 785
9894.00 849
9894.94 799
9895.88 794
9896.82 759
9897.76 752
9898.70 830
9899.64 783
9900.58 794
9901.52 767
9902.45 858
9903.39 837
9904.33 767
9905.27 817
9906.21 817
9907.15 766
9908.09 780
9909.03 799
9909.97 754
9910.91 772
9911.85 772
9912.79 765
9913.73 834
9914.67 791
9915.61 827
9916.55 770
9917.49 827
9918.44 815
9919.38 769
9920.32 812
9921.26 816
9922.20 792
9923.14 735
9924.08 852
9925.02 819
9925.96 789
9926.90 883
9927.84 836
9928.78 810
9929.72 881
9930.66 995
9931.61 1014
9932.55 1007
9933.49 1109
9934.43 978
9935.37 969
9936.31 961
9937.25 957
9938.19 964
9939.14 892
9940.08 822
9941.02 821
9941.96 810
9942.90 813
9943.84 809
9944.78 797
9945.73 856
9946.67 832
9947.61 785
9948.55 826
9949.49 743
9950.44 761
9951.38 747
9952.32 764
9953.26 784
9954.20 739
9955.15 767
9956.09 767
9957.03 758
9957.97 778
9958.91 843
9959.86 784
9960.80 799
9961.74 836
9962.68 823
9963.63 761
9964.57 772
9965.51 803
9966.45 744
9967.40 726
9968.34 743
9969.28 815
9970.23 752
9971.17 708
9972.11 736
9973.05 767
9974.00 746
9974.94 786
9975.88 789
9976.83 752
9977.77 726
9978.71 723
9979.66 736
9980.60 746
9981.54 739
9982.49 717
9983.43 786
9984.37 797
9985.32 780
9986.26 737
9987.20 739
9988.15 719
9989.09 720
9990.04 722
9990.98 762
9991.92 808
9992.87 789
9993.81 712
9994.76 723
9995.70 761
9996.64 734
9997.59 723
9998.53 710
9999.48 735
10000.42 773
10001.36 761
10002.31 764
10003.25 746
10004.20 755
10005.14 683
10006.09 776
10007.03 767
10007.98 744
10008.92 747
10009.87 803
10010.81 787
10011.76 728
10012.70 714
10013.64 767
10014.59 721
10015.53 725
10016.48 755
10017.43 781
10018.37 752
10019.32 680
10020.26 732
10021.21 761
10022.15 705
10023.10 670
10024.04 758
10024.99 685
10025.93 732
10026.88 679
10027.82 682
10028.77 723
10029.72 768
10030.66 757
10031.61 699
10032.55 723
10033.50 717
10034.44 713
10035.39 714
10036.34 727
10037.28 697
10038.23 679
10039.17 715
10040.12 705
10041.07 720
10042.01 774
10042.96 689
10043.91 640
10044.85 666
10045.80 694
10046.74 664
10047.69 713
10048.64 626
10049.58 690
10050.53 682
10051.48 628
10052.42 694
10053.37 717
10054.32 718
10055.27 674
10056.21 619
10057.16 652
10058.11 706
10059.05 670
10060.00 696
10060.95 739
10061.89 705
10062.84 671
10063.79 746
10064.74 798
10065.68 726
10066.63 712
10067.58 683
10068.53 649
10069.47 681
10070.42 619
10071.37 648
10072.32 648
10073.26 729
10074.21 655
10075.16 664
10076.11 649
10077.06 653
10078.00 586
10078.95 648
10079.90 589
10080.85 669
10081.80 753
10082.74 716
10083.69 616
10084.64 635
10085.59 638
10086.54 614
10087.49 611
10088.43 647
10089.38 655
10090.33 653
10091.28 645
10092.23 653
10093.18 587
10094.13 578
10095.07 636
10096.02 639
10096.97 640
10097.92 626
10098.87 654
10099.82 687
10100.77 690
10101.72 649
10102.67 670
10103.61 662
10104.56 678
10105.51 673
10106.46 654
10107.41 693
10108.36 650
10109.31 664
10110.26 631
10111.21 682
10112.16 682
10113.11 660
10114.06 668
10115.01 629
10115.96 640
10116.91 632
10117.86 647
10118.81 683
10119.76 721
10120.71 697
10121.66 645
10122.61 638
10123.56 651
10124.51 645
10125.46 654
10126.41 648
10127.36 652
10128.31 680
10129.26 677
10130.21 655
10131.16 668
10132.11 636
10133.06 623
10134.01 614
10134.96 700
10135.91 670
10136.86 685
10137.81 660
10138.76 634
10139.72 621
10140.67 635
10141.62 639
10142.57 611
10143.52 674
10144.47 597
10145.42 651
10146.37 601
10147.32 616
10148.28 644
10149.23 627
10150.18 626
10151.13 676
10152.08 641
10153.03 693
10153.98 697
10154.94 675
10155.89 626
10156.84 696
10157.79 653
10158.74 649
10159.69 663
10160.65 683
10161.60 662
10162.55 590
10163.50 647
10164.45 620
10165.41 589
10166.36 629
10167.31 643
10168.26 590
10169.21 634
10170.17 624
10171.12 657
10172.07 678
10173.02 614
10173.98 647
10174.93 703
10175.88 631
10176.83 606
10177.79 612
10178.74 612
10179.69 658
10180.64 638
10181.60 645
10182.55 636
10183.50 658
10184.46 659
10185.41 655
10186.36 628
10187.32 604
10188.27 635
10189.22 714
10190.18 655
10191.13 656
10192.08 658
10193.03 641
10193.99 624
10194.94 695
10195.90 651
10196.85 608
10197.80 618
10198.76 621
10199.71 623
10200.66 579
10201.62 593
10202.57 644
10203.52 621
10204.48 644
10205.43 638
10206.39 635
10207.34 644
10208.29 667
10209.25 657
10210.20 629
10211.16 658
10212.11 661
10213.07 599
10214.02 613
10214.97 605
10215.93 597
10216.88 676
10217.84 680
10218.79 656
10219.75 660
10220.70 591
10221.66 622
10222.61 589
10223.57 655
10224.52 694
10225.48 626
10226.43 627
10227.39 648
10228.34 585
10229.30 610
10230.25 651
10231.21 619
10232.16 551
10233.12 567
10234.07 601
10235.03 566
10235.98 585
10236.94 635
10237.89 638
10238.85 586
10239.80 642
10240.76 700
10241.72 653
10242.67 631
10243.63 647
10244.58 639
10245.54 581
10246.49 578
10247.45 594
10248.41 664
10249.36 637
10250.32 653
10251.27 628
10252.23 610
10253.19 592
10254.14 618
10255.10 589
10256.06 629
10257.01 660
10257.97 649
10258.92 626
10259.88 576
10260.84 600
10261.79 621
10262.75 619
10263.71 591
10264.66 580
10265.62 594
10266.58 608
10267.53 616
10268.49 620
10269.45 571
10270.41 629
10271.36 603
10272.32 579
10273.28 606
10274.23 555
10275.19 528
10276.15 576
10277.11 642
10278.06 588
10279.02 615
10279.98 621
10280.94 581
10281.89 684
10282.85 633
10283.81 556
10284.77 570
10285.72 642
10286.68 562
10287.64 611
10288.60 640
10289.55 604
10290.51 604
10291.47 592
10292.43 579
10293.39 604
10294.34 637
10295.30 551
10296.26 580
10297.22 614
10298.18 572
10299.14 598
10300.09 587
10301.05 595
10302.01 536
10302.97 619
10303.93 592
10304.89 561
10305.85 631
10306.80 565
10307.76 597
10308.72 597
10309.68 574
10310.64 644
10311.60 613
10312.56 545
10313.52 550
10314.47 571
10315.43 577
10316.39 548
10317.35 630
10318.31 636
10319.27 609
10320.23 599
10321.19 587
10322.15 595
10323.11 582
10324.07 529
10325.03 583
10325.99 574
10326.95 549
10327.91 571
10328.87 578
10329.83 568
10330.79 552
10331.75 529
10332.71 560
10333.67 664
10334.63 669
10335.59 682
10336.55 583
10337.51 580
10338.47 542
10339.43 577
10340.39 657
10341.35 580
10342.31 642
10343.27 579
10344.23 563
10345.19 622
10346.15 635
10347.11 592
10348.07 618
10349.03 601
10349.99 660
10350.95 610
10351.91 647
10352.87 569
10353.83 571
10354.79 535
10355.76 581
10356.72 593
10357.68 594
10358.64 584
10359.60 570
10360.56 559
10361.52 644
10362.48 622
10363.45 630
10364.41 593
10365.37 605
10366.33 642
10367.29 616
10368.25 616
10369.21 639
10370.18 609
10371.14 584
10372.10 624
10373.06 600
10374.02 560
10374.98 599
10375.95 585
10376.91 597
10377.87 579
10378.83 596
10379.79 566
10380.76 565
10381.72 590
10382.68 573
10383.64 585
10384.61 621
10385.57 597
10386.53 560
10387.49 597
10388.46 572
10389.42 613
10390.38 594
10391.34 623
10392.31 548
10393.27 536
10394.23 519
10395.19 538
10396.16 599
10397.12 567
10398.08 552
10399.05 525
10400.01 547
10400.97 544
10401.93 540
10402.90 574
10403.86 567
10404.82 550
10405.79 540
10406.75 531
10407.71 556
10408.68 517
10409.64 563
10410.60 512
10411.57 505
10412.53 600
10413.50 629
10414.46 543
10415.42 533
10416.39 544
10417.35 620
10418.31 592
10419.28 533
10420.24 541
10421.21 526
10422.17 568
10423.13 527
10424.10 483
10425.06 523
10426.03 555
10426.99 562
10427.96 563
10428.92 618
10429.88 591
10430.85 533
10431.81 531
10432.78 488
10433.74 581
10434.71 571
10435.67 556
10436.64 535
10437.60 512
10438.57 535
10439.53 577
10440.50 535
10441.46 531
10442.43 528
10443.39 505
10444.36 517
10445.32 597
10446.29 549
10447.25 540
10448.22 546
10449.18 586
10450.15 554
10451.11 515
10452.08 514
10453.04 544
10454.01 566
10454.97 519
10455.94 533
10456.91 560
10457.87 537
10458.84 598
10459.80 562
10460.77 553
10461.73 536
10462.70 563
10463.67 542
10464.63 469
10465.60 528
10466.56 555
10467.53 529
10468.50 530
10469.46 510
10470.43 559
10471.40 576
10472.36 515
10473.33 524
10474.30 467
10475.26 531
10476.23 536
10477.19 561
10478.16 565
10479.13 547
10480.09 573
10481.06 572
10482.03 556
10483.00 562
10483.96 558
10484.93 507
10485.90 555
10486.86 579
10487.83 595
10488.80 544
10489.76 506
10490.73 563
10491.70 514
10492.67 560
10493.63 585
10494.60 588
10495.57 505
10496.54 532
10497.50 525
10498.47 471
10499.44 470
10500.41 571
10501.37 616
10502.34 558
10503.31 528
10504.28 523
10505.25 500
10506.21 483
10507.18 563
10508.15 578
10509.12 535
10510.09 559
10511.05 594
10512.02 574
10512.99 537
10513.96 531
10514.93 462
10515.90 527
10516.86 560
10517.83 560
10518.80 495
10519.77 505
10520.74 559
10521.71 574
10522.68 540
10523.64 523
10524.61 505
10525.58 549
10526.55 511
10527.52 523
10528.49 503
10529.46 471
10530.43 499
10531.40 520
10532.36 536
10533.33 525
10534.30 523
10535.27 516
10536.24 524
10537.21 514
10538.18 563
10539.15 549
10540.12 577
10541.09 534
10542.06 552
10543.03 537
10544.00 543
10544.97 549
10545.94 528
10546.91 546
10547.88 494
10548.85 538
10549.82 502
10550.79 515
10551.76 507
10552.73 488
10553.70 475
10554.67 512
10555.64 537
10556.61 539
10557.58 507
10558.55 516
10559.52 516
10560.49 549
10561.46 562
10562.43 557
10563.40 562
10564.37 528
10565.34 511
10566.31 481
10567.28 555
10568.25 525
10569.23 532
10570.20 591
10571.17 575
10572.14 556
10573.11 577
10574.08 483
10575.05 495
10576.02 564
10576.99 544
10577.96 478
10578.94 530
10579.91 499
10580.88 514
10581.85 520
10582.82 539
10583.79 518
10584.76 600
10585.74 610
10586.71 534
10587.68 556
10588.65 611
10589.62 604
10590.60 548
10591.57 529
10592.54 553
10593.51 550
10594.48 578
10595.45 585
10596.43 543
10597.40 612
10598.37 574
10599.34 592
10600.32 670
10601.29 658
10602.26 589
10603.23 560
10604.21 581
10605.18 587
10606.15 557
10607.12 557
10608.10 561
10609.07 591
10610.04 546
10611.01 587
10611.99 638
10612.96 560
10613.93 539
10614.91 566
10615.88 578
10616.85 631
10617.82 574
10618.80 523
10619.77 517
10620.74 514
10621.72 540
10622.69 581
10623.66 565
10624.64 566
10625.61 578
10626.58 519
10627.56 537
10628.53 543
10629.51 596
10630.48 565
10631.45 555
10632.43 583
10633.40 551
10634.37 478
10635.35 570
10636.32 626
10637.30 536
10638.27 537
10639.24 532
10640.22 551
10641.19 606
10642.17 621
10643.14 592
10644.11 617
10645.09 662
10646.06 679
10647.04 621
10648.01 592
10648.99 615
10649.96 586
10650.94 602
10651.91 626
10652.89 605
10653.86 613
10654.83 582
10655.81 582
10656.78 576
10657.76 536
10658.73 560
10659.71 535
10660.68 557
10661.66 517
10662.63 563
10663.61 608
10664.59 557
10665.56 549
10666.54 530
10667.51 582
10668.49 610
10669.46 587
10670.44 595
10671.41 585
10672.39 528
10673.36 544
10674.34 591
10675.32 529
10676.29 542
10677.27 554
10678.24 506
10679.22 584
10680.19 595
10681.17 596
10682.15 584
10683.12 553
10684.10 540
10685.08 593
10686.05 581
10687.03 600
10688.00 591
10688.98 603
10689.96 600
10690.93 553
10691.91 536
10692.89 566
10693.86 619
10694.84 575
10695.82 587
10696.79 613
10697.77 584
10698.75 561
10699.72 583
10700.70 547
10701.68 518
10702.65 515
10703.63 511
10704.61 585
10705.59 581
10706.56 573
10707.54 600
10708.52 538
10709.49 559
10710.47 564
10711.45 559
10712.43 542
10713.40 593
10714.38 558
10715.36 528
10716.34 584
10717.31 546
10718.29 541
10719.27 530
10720.25 621
10721.22 606
10722.20 523
10723.18 553
10724.16 544
10725.14 510
10726.11 600
10727.09 647
10728.07 584
10729.05 611
10730.03 562
10731.01 540
10731.98 558
10732.96 552
10733.94 621
10734.92 576
10735.90 590
10736.88 601
10737.85 571
10738.83 550
10739.81 594
10740.79 605
10741.77 574
10742.75 599
10743.73 554
10744.71 578
10745.69 585
10746.66 566
10747.64 590
10748.62 579
10749.60 531
10750.58 546
10751.56 603
10752.54 558
10753.52 547
10754.50 532
10755.48 558
10756.46 551
10757.44 573
10758.42 576
10759.39 627
10760.37 548
10761.35 542
10762.33 545
10763.31 557
10764.29 592
10765.27 545
10766.25 567
10767.23 562
10768.21 508
10769.19 534
10770.17 562
10771.15 595
10772.13 597
10773.11 568
10774.09 607
10775.07 575
10776.05 530
10777.03 569
10778.02 619
10779.00 601
10779.98 555
10780.96 518
10781.94 551
10782.92 595
10783.90 628
10784.88 553
10785.86 583
10786.84 567
10787.82 648
10788.80 623
10789.78 580
10790.76 572
10791.75 618
10792.73 582
10793.71 604
10794.69 598
10795.67 591
10796.65 609
10797.63 591
10798.61 643
10799.60 594
10800.58 598
10801.56 615
10802.54 657
10803.52 607
10804.50 527
10805.49 582
10806.47 537
10807.45 627
10808.43 636
10809.41 572
10810.39 663
10811.38 614
10812.36 556
10813.34 630
10814.32 621
10815.30 585
10816.29 609
10817.27 585
10818.25 636
10819.23 648
10820.22 683
10821.20 630
10822.18 635
10823.16 601
10824.15 623
10825.13 652
10826.11 631
10827.09 658
10828.08 654
10829.06 600
10830.04 641
10831.02 618
10832.01 644
10832.99 646
10833.97 638
10834.96 644
10835.94 640
10836.92 593
10837.91 632
10838.89 633
10839.87 658
10840.85 624
10841.84 632
10842.82 683
10843.81 716
10844.79 676
10845.77 658
10846.76 645
10847.74 649
10848.72 671
10849.71 692
10850.69 650
10851.67 689
10852.66 654
10853.64 703
10854.63 665
10855.61 649
10856.59 679
10857.58 666
10858.56 648
10859.55 600
10860.53 686
10861.51 655
10862.50 694
10863.48 663
10864.47 714
10865.45 678
10866.44 647
10867.42 666
10868.41 603
10869.39 645
10870.37 698
10871.36 667
10872.34 681
10873.33 671
10874.31 645
10875.30 650
10876.28 718
10877.27 718
10878.25 713
10879.24 703
10880.22 725
10881.21 728
10882.19 760
10883.18 739
10884.16 725
10885.15 755
10886.13 763
10887.12 776
10888.11 797
10889.09 780
10890.08 772
10891.06 792
10892.05 799
10893.03 770
10894.02 801
10895.00 836
10895.99 819
10896.98 808
10897.96 780
10898.95 818
10899.93 836
10900.92 790
10901.91 793
10902.89 794
10903.88 768
10904.86 817
10905.85 815
10906.84 850
10907.82 826
10908.81 785
10909.80 873
10910.78 862
10911.77 848
10912.76 861
10913.74 823
10914.73 824
10915.72 859
10916.70 857
10917.69 886
10918.68 823
10919.66 866
10920.65 878
10921.64 834
10922.62 885
10923.61 872
10924.60 872
10925.58 917
10926.57 868
10927.56 832
10928.55 867
10929.53 899
10930.52 817
10931.51 862
10932.50 914
10933.48 878
10934.47 876
10935.46 807
10936.45 884
10937.43 913
10938.42 938
10939.41 940
10940.40 888
10941.38 921
10942.37 948
10943.36 928
10944.35 907
10945.34 940
10946.32 913
10947.31 988
10948.30 947
10949.29 987
10950.28 937
10951.27 939
10952.25 926
10953.24 909
10954.23 935
10955.22 987
10956.21 976
10957.20 1052
10958.18 1056
10959.17 1057
10960.16 1095
10961.15 1206
10962.14 1192
10963.13 1165
10964.12 1257
10965.11 1175
10966.10 1293
10967.08 1320
10968.07 1160
10969.06 1152
10970.05 1139
10971.04 1081
10972.03 1033
10973.02 1076
10974.01 1028
10975.00 1059
10975.99 1039
10976.98 1147
10977.97 961
10978.96 952
10979.95 997
10980.94 1042
10981.92 1028
10982.91 1040
10983.90 994
10984.89 1051
10985.88 1038
10986.87 1069
10987.86 1048
10988.85 1036
10989.84 1121
10990.83 1055
10991.82 1001
10992.81 1044
10993.80 1063
10994.79 1088
10995.78 1032
10996.78 1054
10997.77 1094
10998.76 1122
10999.75 1219
11000.74 1212
11001.73 1301
11002.72 1385
11003.71 1437
11004.70 1658
11005.69 1643
11006.68 1507
11007.67 1449
11008.66 1401
11009.65 1393
11010.64 1249
11011.64 1134
11012.63 1119
11013.62 1094
11014.61 1052
11015.60 1008
11016.59 927
11017.58 972
11018.57 932
11019.57 957
11020.56 1030
11021.55 982
11022.54 970
11023.53 1029
11024.52 986
11025.51 937
11026.51 938
11027.50 878
11028.49 863
11029.48 887
11030.47 846
11031.47 906
11032.46 882
11033.45 903
11034.44 905
11035.43 877
11036.43 951
11037.42 874
11038.41 841
11039.40 910
11040.39 925
11041.39 879
11042.38 887
11043.37 900
11044.36 862
11045.36 820
11046.35 879
11047.34 828
11048.34 798
11049.33 833
11050.32 790
11051.31 757
11052.31 824
11053.30 790
11054.29 810
11055.29 778
11056.28 747
11057.27 707
11058.26 804
11059.26 767
11060.25 709
11061.24 777
11062.24 791
11063.23 812
11064.22 796
11065.22 769
11066.21 750
11067.20 759
11068.20 786
11069.19 773
11070.19 802
11071.18 799
11072.17 839
11073.17 759
11074.16 776
11075.15 786
11076.15 810
11077.14 783
11078.14 818
11079.13 805
11080.12 787
11081.12 790
11082.11 851
11083.11 778
11084.10 793
11085.10 784
11086.09 746
11087.08 826
11088.08 753
11089.07 709
11090.07 698
11091.06 792
11092.06 740
11093.05 723
11094.05 761
11095.04 713
11096.04 767
11097.03 755
11098.03 671
11099.02 734
11100.02 790
11101.01 743
11102.01 738
11103.00 679
11104.00 744
11104.99 727
11105.99 720
11106.98 703
11107.98 674
11108.97 796
11109.97 770
11110.96 673
11111.96 690
11112.95 691
11113.95 750
11114.95 755
11115.94 695
11116.94 644
11117.93 701
11118.93 706
11119.93 687
11120.92 674
11121.92 621
11122.91 727
11123.91 671
11124.91 628
11125.90 647
11126.90 615
11127.89 586
11128.89 682
11129.89 637
11130.88 637
11131.88 608
11132.88 626
11133.87 647
11134.87 649
11135.87 713
11136.86 660
11137.86 622
11138.86 631
11139.85 663
11140.85 552
11141.85 634
11142.84 607
11143.84 572
11144.84 605
11145.83 585
11146.83 616
11147.83 645
11148.83 631
11149.82 626
11150.82 664
11151.82 620
11152.82 605
11153.81 620
11154.81 590
11155.81 597
11156.80 610
11157.80 555
11158.80 581
11159.80 537
11160.80 593
11161.79 605
11162.79 596
11163.79 585
11164.79 587
11165.78 577
11166.78 553
11167.78 581
11168.78 616
11169.78 564
11170.78 547
11171.77 592
11172.77 588
11173.77 597
11174.77 571
11175.77 545
11176.77 638
11177.76 610
11178.76 597
11179.76 568
11180.76 578
11181.76 558
11182.76 652
11183.76 560
11184.75 601
11185.75 653
11186.75 549
11187.75 525
11188.75 610
11189.75 585
11190.75 503
11191.75 581
11192.75 574
11193.75 519
11194.75 513
11195.74 572
11196.74 594
11197.74 588
11198.74 568
11199.74 573
11200.74 545
11201.74 555
11202.74 539
11203.74 559
11204.74 532
11205.74 582
11206.74 557
11207.74 544
11208.74 544
11209.74 501
11210.74 527
11211.74 516
11212.74 572
11213.74 574
11214.74 510
11215.74 532
11216.74 531
11217.74 548
11218.74 597
11219.74 538
11220.74 526
11221.74 567
11222.74 543
11223.74 521
11224.74 518
11225.74 610
11226.74 604
11227.75 497
11228.75 515
11229.75 508
11230.75 514
11231.75 549
11232.75 506
11233.75 556
11234.75 541
11235.75 511
11236.75 518
11237.76 483
11238.76 559
11239.76 543
11240.76 519
11241.76 520
11242.76 588
11243.76 553
11244.76 538
11245.77 530
11246.77 570
11247.77 628
11248.77 523
11249.77 548
11250.77 573
11251.78 546
11252.78 477
11253.78 531
11254.78 511
11255.78 537
11256.79 513
11257.79 512
11258.79 493
11259.79 545
11260.79 529
11261.80 503
11262.80 538
11263.80 537
11264.80 554
11265.81 555
11266.81 487
11267.81 502
11268.81 513
11269.82 486
11270.82 476
11271.82 533
11272.82 597
11273.83 522
11274.83 490
11275.83 490
11276.84 586
11277.84 528
11278.84 585
11279.85 558
11280.85 545
11281.85 589
11282.85 575
11283.86 512
11284.86 534
11285.86 505
11286.87 515
11287.87 541
11288.87 536
11289.88 525
11290.88 454
11291.89 538
11292.89 548
11293.89 508
11294.90 501
11295.90 561
11296.90 559
11297.91 503
11298.91 557
11299.92 536
11300.92 572
11301.92 517
11302.93 523
11303.93 504
11304.94 581
11305.94 571
11306.94 556
11307.95 526
11308.95 530
11309.96 554
11310.96 537
11311.97 592
11312.97 553
11313.98 557
11314.98 545
11315.98 573
11316.99 621
11317.99 634
11319.00 693
11320.00 695
11321.01 641
11322.01 594
11323.02 560
11324.02 584
11325.03 573
11326.03 571
11327.04 578
11328.04 518
11329.05 550
11330.05 550
11331.06 517
11332.07 590
11333.07 559
11334.08 501
11335.08 510
11336.09 514
11337.09 543
11338.10 548
11339.10 483
11340.11 509
11341.12 513
11342.12 477
11343.13 505
11344.13 477
11345.14 501
11346.15 543
11347.15 507
11348.16 510
11349.16 486
11350.17 501
11351.18 495
11352.18 535
11353.19 533
11354.20 496
11355.20 483
11356.21 493
11357.21 516
11358.22 486
11359.23 518
11360.23 519
11361.24 536
11362.25 522
11363.25 506
11364.26 458
11365.27 551
11366.28 530
11367.28 488
11368.29 544
11369.30 545
11370.30 539
11371.31 517
11372.32 522
11373.32 498
11374.33 513
11375.34 477
11376.35 449
11377.35 447
11378.36 490
11379.37 520
11380.38 507
11381.38 537
11382.39 502
11383.40 496
11384.41 487
11385.41 517
11386.42 482
11387.43 466
11388.44 488
11389.45 489
11390.45 491
11391.46 481
11392.47 475
11393.48 524
11394.49 500
11395.49 538
11396.50 500
11397.51 525
11398.52 480
11399.53 452
11400.54 481
11401.55 532
11402.55 537
11403.56 561
11404.57 528
11405.58 522
11406.59 493
11407.60 487
11408.61 482
11409.61 504
11410.62 516
11411.63 506
11412.64 495
11413.65 522
11414.66 519
11415.67 489
11416.68 484
11417.69 490
11418.70 469
11419.71 533
11420.71 501
11421.72 514
11422.73 484
11423.74 554
11424.75 517
11425.76 498
11426.77 466
11427.78 525
11428.79 515
11429.80 497
11430.81 511
11431.82 518
11432.83 454
11433.84 514
11434.85 477
11435.86 506
11436.87 498
11437.88 502
11438.89 516
11439.90 514
11440.91 475
11441.92 471
11442.93 452
11443.94 500
11444.95 536
11445.96 469
11446.97 463
11447.98 499
11448.99 473
11450.00 502
11451.01 498
11452.03 512
11453.04 468
11454.05 476
11455.06 473
11456.07 495
11457.08 513
11458.09 493
11459.10 485
11460.11 481
11461.12 453
11462.14 482
11463.15 461
11464.16 463
11465.17 479
11466.18 485
11467.19 429
11468.20 461
11469.21 505
11470.23 473
11471.24 487
11472.25 507
11473.26 454
11474.27 475
11475.28 472
11476.30 471
11477.31 502
11478.32 560
11479.33 490
11480.34 509
11481.36 511
11482.37 519
11483.38 499
11484.39 487
11485.40 470
11486.42 431
11487.43 446
11488.44 445
11489.45 476
11490.47 471
11491.48 461
11492.49 513
11493.50 498
11494.52 490
11495.53 476
11496.54 508
11497.55 442
11498.57 427
11499.58 492
11500.59 580
11501.61 461
11502.62 471
11503.63 478
11504.64 494
11505.66 417
11506.67 477
11507.68 504
11508.70 474
11509.71 491
11510.72 472
11511.74 483
11512.75 502
11513.76 482
11514.78 464
11515.79 472
11516.80 470
11517.82 455
11518.83 459
11519.84 466
11520.86 464
11521.87 453
11522.89 460
11523.90 481
11524.91 427
11525.93 441
11526.94 447
11527.96 473
11528.97 462
11529.98 454
11531.00 470
11532.01 486
11533.03 460
11534.04 429
11535.06 440
11536.07 442
11537.08 451
11538.10 433
11539.11 459
11540.13 502
11541.14 469
11542.16 472
11543.17 448
11544.19 479
11545.20 473
11546.22 446
11547.23 481
11548.25 486
11549.26 478
11550.28 478
11551.29 463
11552.31 543
11553.32 463
11554.34 466
11555.35 477
11556.37 518
11557.38 441
11558.40 481
11559.41 439
11560.43 385
11561.45 417
11562.46 474
11563.48 497
11564.49 473
11565.51 487
11566.52 444
11567.54 433
11568.56 467
11569.57 511
11570.59 482
11571.60 505
11572.62 508
11573.64 466
11574.65 488
11575.67 470
11576.68 469
11577.70 451
11578.72 458
11579.73 454
11580.75 451
11581.77 496
11582.78 456
11583.80 433
11584.82 446
11585.83 495
11586.85 506
11587.87 477
11588.88 485
11589.90 481
11590.92 535
11591.93 493
11592.95 443
11593.97 431
11594.98 488
11596.00 464
11597.02 434
11598.03 438
11599.05 464
11600.07 499
11601.09 450
11602.10 413
11603.12 458
11604.14 474
11605.16 453
11606.17 466
11607.19 470
11608.21 459
11609.23 519
11610.24 489
11611.26 492
11612.28 510
11613.30 465
11614.32 502
11615.33 483
11616.35 465
11617.37 447
11618.39 494
11619.41 476
11620.42 498
11621.44 471
11622.46 476
11623.48 472
11624.50 481
11625.51 433
11626.53 474
11627.55 458
11628.57 460
11629.59 440
11630.61 441
11631.63 424
11632.64 433
11633.66 482
11634.68 493
11635.70 464
11636.72 437
11637.74 464
11638.76 456
11639.78 422
11640.80 469
11641.81 505
11642.83 521
11643.85 477
11644.87 465
11645.89 501
11646.91 390
11647.93 414
11648.95 464
11649.97 449
11650.99 423
11652.01 442
11653.03 450
11654.05 452
11655.07 469
11656.09 483
11657.11 426
11658.13 439
11659.15 465
11660.17 478
11661.19 461
11662.21 443
11663.23 492
11664.25 482
11665.27 441
11666.29 455
11667.31 464
11668.33 433
11669.35 439
11670.37 467
11671.39 517
11672.41 478
11673.43 507
11674.45 477
11675.47 447
11676.49 452
11677.51 464
11678.53 455
11679.55 400
11680.57 450
11681.59 489
11682.61 503
11683.64 441
11684.66 445
11685.68 442
11686.70 521
11687.72 471
11688.74 458
11689.76 411
11690.78 402
11691.80 498
11692.83 563
11693.85 482
11694.87 435
11695.89 476
11696.91 510
11697.93 501
11698.95 509
11699.98 508
11701.00 449
11702.02 458
11703.04 475
11704.06 460
11705.08 457
11706.11 499
11707.13 492
11708.15 453
11709.17 466
11710.19 520
11711.22 544
11712.24 485
11713.26 496
11714.28 498
11715.31 484
11716.33 479
11717.35 465
11718.37 444
11719.40 491
11720.42 524
11721.44 477
11722.46 430
11723.49 439
11724.51 440
11725.53 514
11726.55 481
11727.58 457
11728.60 502
11729.62 506
11730.65 458
11731.67 433
11732.69 494
11733.71 480
11734.74 474
11735.76 494
11736.78 515
11737.81 459
11738.83 487
11739.85 494
11740.88 489
11741.90 457
11742.92 450
11743.95 470
11744.97 497
11746.00 452
11747.02 404
11748.04 427
11749.07 503
11750.09 493
11751.11 470
11752.14 450
11753.16 457
11754.19 441
11755.21 462
11756.23 477
11757.26 494
11758.28 512
11759.31 498
11760.33 493
11761.36 489
11762.38 436
11763.40 470
11764.43 495
11765.45 491
11766.48 533
11767.50 499
11768.53 489
11769.55 497
11770.58 498
11771.60 485
11772.63 530
11773.65 507
11774.68 475
11775.70 511
11776.73 523
11777.75 513
11778.78 490
11779.80 548
11780.83 556
11781.85 517
11782.88 525
11783.90 527
11784.93 506
11785.95 475
11786.98 473
11788.00 492
11789.03 473
11790.05 479
11791.08 542
11792.11 517
11793.13 482
11794.16 491
11795.18 456
11796.21 501
11797.23 483
11798.26 542
11799.29 543
11800.31 513
11801.34 535
11802.36 509
11803.39 528
11804.42 518
11805.44 536
11806.47 518
11807.50 511
11808.52 545
11809.55 546
11810.57 567
11811.60 577
11812.63 545
11813.65 579
11814.68 601
11815.71 571
11816.73 545
11817.76 539
11818.79 574
11819.81 567
11820.84 520
11821.87 497
11822.90 572
11823.92 505
11824.95 572
11825.98 607
11827.00 619
11828.03 537
11829.06 530
11830.09 533
11831.11 581
11832.14 569
11833.17 496
11834.20 548
11835.22 576
11836.25 560
11837.28 546
11838.31 515
11839.33 551
11840.36 589
11841.39 566
11842.42 575
11843.45 547
11844.47 597
11845.50 589
11846.53 604
11847.56 492
11848.59 536
11849.61 533
11850.64 558
11851.67 548
11852.70 531
11853.73 604
11854.75 587
11855.78 574
11856.81 614
11857.84 632
11858.87 583
11859.90 606
11860.93 615
11861.95 562
11862.98 573
11864.01 655
11865.04 620
11866.07 612
11867.10 616
11868.13 632
11869.16 663
11870.19 650
11871.21 665
11872.24 617
11873.27 621
11874.30 609
11875.33 609
11876.36 645
11877.39 597
11878.42 634
11879.45 610
11880.48 591
11881.51 641
11882.54 607
11883.57 615
11884.60 599
11885.63 558
11886.66 583
11887.69 654
11888.72 713
11889.75 625
11890.78 633
11891.81 643
11892.84 676
11893.87 682
11894.90 672
11895.93 718
11896.96 716
11897.99 689
11899.02 696
11900.05 668
11901.08 710
11902.11 734
11903.14 708
11904.17 736
11905.20 695
11906.23 742
11907.26 762
11908.29 774
11909.32 799
11910.35 783
11911.38 735
11912.42 717
11913.45 702
11914.48 727
11915.51 716
11916.54 684
11917.57 672
11918.60 701
11919.63 717
11920.66 734
11921.70 704
11922.73 685
11923.76 727
11924.79 723
11925.82 695
11926.85 692
11927.88 704
11928.92 730
11929.95 707
11930.98 748
11932.01 774
11933.04 827
11934.07 843
11935.11 899
11936.14 940
11937.17 918
11938.20 972
11939.23 960
11940.27 943
11941.30 834
11942.33 835
11943.36 808
11944.40 807
11945.43 769
11946.46 763
11947.49 713
11948.53 699
11949.56 740
11950.59 744
11951.62 704
11952.66 718
11953.69 648
11954.72 703
11955.75 666
11956.79 681
11957.82 734
11958.85 719
11959.88 686
11960.92 679
11961.95 662
11962.98 663
11964.02 671
11965.05 661
11966.08 671
11967.12 698
11968.15 629
11969.18 585
11970.22 697
11971.25 675
11972.28 602
11973.32 645
11974.35 679
11975.38 639
11976.42 645
11977.45 653
11978.49 644
11979.52 609
11980.55 686
11981.59 680
11982.62 635
11983.66 625
11984.69 633
11985.72 608
11986.76 682
11987.79 631
11988.83 658
11989.86 671
11990.89 641
11991.93 628
11992.96 582
11994.00 632
11995.03 645
11996.07 626
11997.10 680
11998.14 628
11999.17 680
12000.20 639
12001.24 624
12002.27 613
12003.31 563
12004.34 576
12005.38 612
12006.41 635
12007.45 536
12008.48 601
12009.52 617
12010.55 604
12011.59 685
12012.62 648
12013.66 662
12014.70 644
12015.73 599
12016.77 614
12017.80 653
12018.84 643
12019.87 647
12020.91 661
12021.94 648
12022.98 669
12024.02 631
12025.05 656
12026.09 659
12027.12 703
12028.16 660
12029.19 650
12030.23 627
12031.27 617
12032.30 644
12033.34 673
12034.37 659
12035.41 696
12036.45 637
12037.48 611
12038.52 652
12039.56 632
12040.59 633
12041.63 664
12042.67 692
12043.70 605
12044.74 688
12045.78 623
12046.81 623
12047.85 629
12048.89 628
12049.92 615
12050.96 651
12052.00 705
12053.03 678
12054.07 625
12055.11 617
12056.14 649
12057.18 639
12058.22 682
12059.26 657
12060.29 592
12061.33 666
12062.37 631
12063.41 624
12064.44 566
12065.48 559
12066.52 626
12067.56 656
12068.59 602
12069.63 654
12070.67 628
12071.71 639
12072.74 577
12073.78 560
12074.82 556
12075.86 606
12076.90 639
12077.93 642
12078.97 646
12080.01 649
12081.05 642
12082.09 610
12083.13 574
12084.16 607
12085.20 605
12086.24 615
12087.28 654
12088.32 632
12089.36 630
12090.39 635
12091.43 611
12092.47 626
12093.51 641
12094.55 659
12095.59 615
12096.63 535
12097.67 607
12098.70 670
12099.74 677
12100.78 659
12101.82 662
12102.86 605
12103.90 694
12104.94 646
12105.98 734
12107.02 717
12108.06 672
12109.10 633
12110.14 638
12111.18 639
12112.22 648
12113.25 692
12114.29 613
12115.33 581
12116.37 597
12117.41 611
12118.45 611
12119.49 574
12120.53 614
12121.57 546
12122.61 606
12123.65 602
12124.69 555
12125.73 529
12126.77 541
12127.81 578
12128.85 574
12129.89 554
12130.93 541
12131.97 521
12133.02 531
12134.06 563
12135.10 597
12136.14 527
12137.18 547
12138.22 573
12139.26 533
12140.30 500
12141.34 550
12142.38 527
12143.42 529
12144.46 559
12145.50 563
12146.54 579
12147.59 532
12148.63 524
12149.67 569
12150.71 500
12151.75 579
12152.79 590
12153.83 519
12154.87 542
12155.92 501
12156.96 532
12158.00 573
12159.04 580
12160.08 563
12161.12 548
12162.17 551
12163.21 544
12164.25 537
12165.29 505
12166.33 506
12167.37 497
12168.42 550
12169.46 515
12170.50 577
12171.54 556
12172.58 535
12173.63 518
12174.67 558
12175.71 575
12176.75 539
12177.80 586
12178.84 563
12179.88 504
12180.92 463
12181.97 525
12183.01 530
12184.05 499
12185.09 519
12186.14 534
12187.18 532
12188.22 533
12189.26 559
12190.31 542
12191.35 478
12192.39 521
12193.44 551
12194.48 535
12195.52 602
12196.57 538
12197.61 512
12198.65 511
12199.70 506
12200.74 537
12201.78 574
12202.83 516
12203.87 509
12204.91 493
12205.96 487
12207.00 560
12208.04 580
12209.09 574
12210.13 532
12211.17 559
12212.22 547
12213.26 557
12214.31 523
12215.35 545
12216.39 516
12217.44 480
12218.48 533
12219.53 543
12220.57 522
12221.61 508
12222.66 506
12223.70 467
12224.75 494
12225.79 548
12226.84 569
12227.88 538
12228.93 493
12229.97 516
12231.01 549
12232.06 503
12233.10 506
12234.15 550
12235.19 552
12236.24 518
12237.28 524
12238.33 530
12239.37 510
12240.42 530
12241.46 500
12242.51 488
12243.55 503
12244.60 542
12245.64 494
12246.69 505
12247.74 498
12248.78 508
12249.83 520
12250.87 551
12251.92 493
12252.96 462
12254.01 489
12255.05 480
12256.10 515
12257.15 475
12258.19 478
12259.24 473
12260.28 472
12261.33 498
12262.37 505
12263.42 511
12264.47 474
12265.51 444
12266.56 542
12267.61 539
12268.65 504
12269.70 525
12270.74 457
12271.79 466
12272.84 501
12273.88 462
12274.93 431
12275.98 455
12277.02 449
12278.07 498
12279.12 457
12280.16 433
12281.21 472
12282.26 542
12283.30 541
12284.35 459
12285.40 428
12286.44 510
12287.49 484
12288.54 508
12289.59 473
12290.63 503
12291.68 523
12292.73 531
12293.77 542
12294.82 498
12295.87 434
12296.92 489
12297.96 503
12299.01 490
12300.06 470
12301.11 492
12302.15 453
12303.20 475
12304.25 520
12305.30 485
12306.35 511
12307.39 520
12308.44 479
12309.49 502
12310.54 497
12311.59 501
12312.63 509
12313.68 520
12314.73 485
12315.78 459
12316.83 506
12317.88 519
12318.92 457
12319.97 466
12321.02 546
12322.07 488
12323.12 489
12324.17 461
12325.21 476
12326.26 477
12327.31 452
12328.36 469
12329.41 494
12330.46 498
12331.51 510
12332.56 493
12333.61 496
12334.65 499
12335.70 472
12336.75 486
12337.80 476
12338.85 464
12339.90 446
12340.95 447
12342.00 435
12343.05 470
12344.10 464
12345.15 512
12346.20 482
12347.25 475
12348.30 473
12349.35 458
12350.40 474
12351.45 489
12352.50 471
12353.55 511
12354.60 505
12355.65 476
12356.70 560
12357.75 513
12358.80 434
12359.85 477
12360.90 489
12361.95 490
12363.00 462
12364.05 479
12365.10 478
12366.15 468
12367.20 507
12368.25 504
12369.30 493
12370.35 444
12371.40 421
12372.45 471
12373.50 500
12374.55 444
12375.60 503
12376.65 482
12377.70 502
12378.76 529
12379.81 454
12380.86 453
12381.91 433
12382.96 524
12384.01 484
12385.06 494
12386.11 501
12387.17 459
12388.22 485
12389.27 459
12390.32 521
12391.37 520
12392.42 498
12393.47 525
12394.53 485
12395.58 468
12396.63 481
12397.68 536
12398.73 489
12399.78 507
12400.84 507
12401.89 494
12402.94 520
12403.99 502
12405.04 502
12406.10 502
12407.15 523
12408.20 480
12409.25 481
12410.31 476
12411.36 478
12412.41 476
12413.46 500
12414.51 497
12415.57 513
12416.62 518
12417.67 470
12418.72 444
12419.78 527
12420.83 488
12421.88 495
12422.94 483
12423.99 530
12425.04 512
12426.09 495
12427.15 463
12428.20 528
12429.25 499
12430.31 460
12431.36 476
12432.41 524
12433.47 518
12434.52 557
12435.57 535
12436.63 551
12437.68 467
12438.73 515
12439.79 509
12440.84 473
12441.89 490
12442.95 496
12444.00 466
12445.06 497
12446.11 530
12447.16 543
12448.22 521
12449.27 483
12450.33 518
12451.38 507
12452.43 492
12453.49 502
12454.54 493
12455.60 451
12456.65 492
12457.70 522
12458.76 508
12459.81 581
12460.87 530
12461.92 476
12462.98 526
12464.03 498
12465.09 518
12466.14 534
12467.19 576
12468.25 566
12469.30 557
12470.36 509
12471.41 515
12472.47 579
12473.52 529
12474.58 624
12475.63 577
12476.69 609
12477.74 622
12478.80 679
12479.85 681
12480.91 739
12481.97 747
12483.02 794
12484.08 820
12485.13 765
12486.19 715
12487.24 760
12488.30 701
12489.35 700
12490.41 631
12491.47 618
12492.52 616
12493.58 573
12494.63 518
12495.69 501
12496.74 551
12497.80 532
12498.86 601
12499.91 550
12500.97 501
12502.03 537
12503.08 536
12504.14 514
12505.19 502
12506.25 527
12507.31 567
12508.36 513
12509.42 541
12510.48 583
12511.53 587
12512.59 543
12513.65 573
12514.70 590
12515.76 603
12516.82 525
12517.87 576
12518.93 553
12519.99 518
12521.04 550
12522.10 537
12523.16 537
12524.22 519
12525.27 511
12526.33 466
12527.39 485
12528.44 518
12529.50 495
12530.56 551
12531.62 535
12532.67 532
12533.73 507
12534.79 490
12535.85 541
12536.90 502
12537.96 504
12539.02 521
12540.08 513
12541.14 502
12542.19 490
12543.25 510
12544.31 511
12545.37 471
12546.43 512
12547.48 538
12548.54 548
12549.60 532
12550.66 561
12551.72 501
12552.77 468
12553.83 518
12554.89 584
12555.95 583
12557.01 566
12558.07 568
12559.13 561
12560.18 569
12561.24 603
12562.30 642
12563.36 592
12564.42 561
12565.48 566
12566.54 601
12567.60 539
12568.65 585
12569.71 603
12570.77 533
12571.83 518
12572.89 523
12573.95 515
12575.01 508
12576.07 542
12577.13 501
12578.19 534
12579.25 565
12580.31 540
12581.37 532
12582.43 513
12583.49 498
12584.55 520
12585.60 514
12586.66 525
12587.72 514
12588.78 487
12589.84 502
12590.90 494
12591.96 500
12593.02 491
12594.08 506
12595.14 521
12596.20 550
12597.26 555
12598.32 498
12599.39 467
12600.45 480
12601.51 539
12602.57 480
12603.63 458
12604.69 481
12605.75 483
12606.81 471
12607.87 456
12608.93 466
12609.99 476
12611.05 485
12612.11 488
12613.17 495
12614.23 480
12615.30 453
12616.36 467
12617.42 471
12618.48 473
12619.54 500
12620.60 533
12621.66 512
12622.72 511
12623.78 524
12624.85 496
12625.91 531
12626.97 542
12628.03 506
12629.09 498
12630.15 463
12631.22 493
12632.28 557
12633.34 459
12634.40 429
12635.46 458
12636.52 428
12637.59 487
12638.65 489
12639.71 524
12640.77 487
12641.83 506
12642.90 443
12643.96 467
12645.02 470
12646.08 466
12647.14 490
12648.21 470
12649.27 455
12650.33 483
12651.39 520
12652.46 447
12653.52 474
12654.58 486
12655.65 483
12656.71 502
12657.77 457
12658.83 484
12659.90 459
12660.96 471
12662.02 491
12663.09 470
12664.15 521
12665.21 508
12666.27 509
12667.34 406
12668.40 418
12669.46 458
12670.53 471
12671.59 500
12672.65 507
12673.72 464
12674.78 479
12675.84 439
12676.91 476
12677.97 468
12679.04 473
12680.10 500
12681.16 462
12682.23 427
12683.29 429
12684.35 415
12685.42 461
12686.48 477
12687.55 421
12688.61 468
12689.67 476
12690.74 446
12691.80 439
12692.87 431
12693.93 422
12695.00 447
12696.06 439
12697.12 467
12698.19 464
12699.25 457
12700.32 472
12701.38 430
12702.45 482
12703.51 477
12704.58 441
12705.64 460
12706.71 456
12707.77 456
12708.84 465
12709.90 477
12710.97 427
12712.03 447
12713.10 425
12714.16 446
12715.23 444
12716.29 442
12717.36 448
12718.42 481
12719.49 480
12720.55 465
12721.62 500
12722.68 454
12723.75 499
12724.81 478
12725.88 532
12726.95 475
12728.01 440
12729.08 471
12730.14 485
12731.21 486
12732.28 444
12733.34 448
12734.41 447
12735.47 480
12736.54 429
12737.61 446
12738.67 412
12739.74 478
12740.80 488
12741.87 448
12742.94 440
12744.00 420
12745.07 409
12746.14 460
12747.20 457
12748.27 454
12749.34 468
12750.40 452
12751.47 460
12752.54 453
12753.60 532
12754.67 493
12755.74 423
12756.80 445
12757.87 473
12758.94 471
12760.00 516
12761.07 466
12762.14 455
12763.21 428
12764.27 436
12765.34 476
12766.41 470
12767.47 395
12768.54 426
12769.61 441
12770.68 419
12771.74 401
12772.81 426
12773.88 409
12774.95 444
12776.02 440
12777.08 439
12778.15 485
12779.22 463
12780.29 475
12781.35 452
12782.42 413
12783.49 450
12784.56 426
12785.63 450
12786.70 448
12787.76 396
12788.83 428
12789.90 439
12790.97 448
12792.04 415
12793.11 424
12794.17 474
12795.24 460
12796.31 434
12797.38 419
12798.45 490
12799.52 485
12800.59 412
12801.65 460
12802.72 434
12803.79 408
12804.86 382
12805.93 431
12807.00 437
12808.07 420
12809.14 419
12810.21 469
12811.28 409
12812.34 351
12813.41 418
12814.48 411
12815.55 471
12816.62 456
12817.69 413
12818.76 434
12819.83 506
12820.90 448
12821.97 447
12823.04 423
12824.11 418
12825.18 483
12826.25 439
12827.32 460
12828.39 419
12829.46 450
12830.53 449
12831.60 433
12832.67 410
12833.74 392
12834.81 405
12835.88 394
12836.95 394
12838.02 445
12839.09 437
12840.16 410
12841.23 376
12842.30 427
12843.37 406
12844.44 436
12845.51 432
12846.58 416
12847.66 417
12848.73 439
12849.80 385
12850.87 408
12851.94 377
12853.01 399
12854.08 415
12855.15 458
12856.22 443
12857.29 356
12858.36 403
12859.44 397
12860.51 431
12861.58 452
12862.65 424
12863.72 438
12864.79 424
12865.86 398
12866.94 417
12868.01 455
12869.08 454
12870.15 440
12871.22 404
12872.29 414
12873.37 411
12874.44 387
12875.51 446
12876.58 405
12877.65 405
12878.73 417
12879.80 439
12880.87 416
12881.94 404
12883.01 397
12884.09 406
12885.16 390
12886.23 415
12887.30 418
12888.38 425
12889.45 427
12890.52 429
12891.59 435
12892.67 405
12893.74 412
12894.81 401
12895.88 399
12896.96 414
12898.03 432
12899.10 410
12900.18 453
12901.25 385
12902.32 439
12903.39 434
12904.47 483
12905.54 396
12906.61 403
12907.69 388
12908.76 392
12909.83 399
12910.91 381
12911.98 432
12913.05 420
12914.13 441
12915.20 436
12916.28 394
12917.35 406
12918.42 355
12919.50 398
12920.57 431
12921.64 402
12922.72 404
12923.79 402
12924.87 362
12925.94 411
12927.01 453
12928.09 385
12929.16 443
12930.24 415
12931.31 390
12932.38 440
12933.46 389
12934.53 367
12935.61 432
12936.68 430
12937.76 467
12938.83 394
12939.91 404
12940.98 350
12942.05 472
12943.13 499
12944.20 432
12945.28 415
12946.35 409
12947.43 470
12948.50 471
12949.58 417
12950.65 436
12951.73 436
12952.80 413
12953.88 441
12954.95 470
12956.03 417
12957.10 425
12958.18 410
12959.26 438
12960.33 427
12961.41 428
12962.48 444
12963.56 418
12964.63 425
12965.71 412
12966.78 392
12967.86 405
12968.94 412
12970.01 438
12971.09 400
12972.16 439
12973.24 468
12974.32 422
12975.39 438
12976.47 437
12977.54 404
12978.62 433
12979.70 382
12980.77 422
12981.85 399
12982.93 410
12984.00 408
12985.08 391
12986.15 424
12987.23 403
12988.31 415
12989.38 426
12990.46 457
12991.54 440
12992.61 377
12993.69 425
12994.77 434
12995.85 438
12996.92 419
12998.00 399
12999.08 444
13000.15 411
13001.23 445
13002.31 452
13003.38 436
13004.46 459
13005.54 427
13006.62 397
13007.69 441
13008.77 449
13009.85 392
13010.93 424
13012.00 406
13013.08 431
13014.16 413
13015.24 443
13016.32 456
13017.39 419
13018.47 389
13019.55 466
13020.63 461
13021.70 425
13022.78 429
13023.86 461
13024.94 449
13026.02 424
13027.10 411
13028.17 359
13029.25 432
13030.33 456
13031.41 480
13032.49 404
13033.57 423
13034.64 410
13035.72 377
13036.80 400
13037.88 484
13038.96 442
13040.04 429
13041.12 428
13042.19 406
13043.27 395
13044.35 400
13045.43 412
13046.51 429
13047.59 458
13048.67 414
13049.75 409
13050.83 431
13051.91 427
13052.99 409
13054.06 433
13055.14 396
13056.22 406
13057.30 412
13058.38 397
13059.46 475
13060.54 434
13061.62 452
13062.70 397
13063.78 461
13064.86 428
13065.94 420
13067.02 429
13068.10 462
13069.18 476
13070.26 429
13071.34 426
13072.42 467
13073.50 458
13074.58 431
13075.66 459
13076.74 457
13077.82 447
13078.90 385
13079.98 445
13081.06 425
13082.14 417
13083.22 457
13084.30 485
13085.38 466
13086.47 409
13087.55 407
13088.63 412
13089.71 419
13090.79 435
13091.87 400
13092.95 418
13094.03 464
13095.11 456
13096.19 492
13097.27 436
13098.36 442
13099.44 459
13100.52 470
13101.60 474
13102.68 452
13103.76 463
13104.84 456
13105.93 455
13107.01 396
13108.09 420
13109.17 418
13110.25 508
13111.33 436
13112.42 426
13113.50 392
13114.58 388
13115.66 449
13116.74 415
13117.82 413
13118.91 458
13119.99 409
13121.07 395
13122.15 419
13123.23 440
13124.32 489
13125.40 446
13126.48 420
13127.56 399
13128.65 442
13129.73 396
13130.81 391
13131.89 416
13132.98 372
13134.06 416
13135.14 435
13136.22 472
13137.31 400
13138.39 411
13139.47 462
13140.56 475
13141.64 448
13142.72 480
13143.81 464
13144.89 475
13145.97 474
13147.05 471
13148.14 435
13149.22 442
13150.30 473
13151.39 472
13152.47 413
13153.55 382
13154.64 436
13155.72 456
13156.81 441
13157.89 476
13158.97 460
13160.06 431
13161.14 445
13162.22 432
13163.31 410
13164.39 495
13165.48 450
13166.56 455
13167.64 530
13168.73 470
13169.81 448
13170.90 487
13171.98 458
13173.06 458
13174.15 427
13175.23 465
13176.32 459
13177.40 483
13178.49 497
13179.57 489
13180.66 515
13181.74 449
13182.82 434
13183.91 498
13184.99 459
13186.08 420
13187.16 424
13188.25 401
13189.33 486
13190.42 449
13191.50 461
13192.59 377
13193.67 446
13194.76 442
13195.84 439
13196.93 453
13198.01 444
13199.10 487
13200.19 455
13201.27 463
13202.36 444
13203.44 453
13204.53 525
13205.61 512
13206.70 477
13207.78 439
13208.87 473
13209.96 439
13211.04 433
13212.13 449
13213.21 422
13214.30 451
13215.38 417
13216.47 451
13217.56 461
13218.64 422
13219.73 438
13220.82 437
13221.90 485
13222.99 495
13224.07 468
13225.16 447
13226.25 441
13227.33 459
13228.42 461
13229.51 431
13230.59 497
13231.68 462
13232.77 500
13233.85 470
13234.94 450
13236.03 478
13237.11 488
13238.20 465
13239.29 427
13240.38 419
13241.46 436
13242.55 466
13243.64 432
13244.72 444
13245.81 448
13246.90 472
13247.99 469
13249.07 446
13250.16 484
13251.25 438
13252.34 473
13253.42 479
13254.51 474
13255.60 457
13256.69 473
13257.77 487
13258.86 500
13259.95 491
13261.04 454
13262.13 434
13263.21 484
13264.30 484
13265.39 503
13266.48 491
13267.57 457
13268.65 483
13269.74 456
13270.83 469
13271.92 507
13273.01 425
13274.10 433
13275.18 459
13276.27 456
13277.36 471
13278.45 500
13279.54 541
13280.63 469
13281.72 416
13282.80 479
13283.89 449
13284.98 504
13286.07 559
13287.16 487
13288.25 476
13289.34 491
13290.43 493
13291.52 531
13292.61 457
13293.69 484
13294.78 454
13295.87 527
13296.96 501
13298.05 483
13299.14 536
13300.23 520
13301.32 474
13302.41 472
13303.50 494
13304.59 448
13305.68 552
13306.77 521
13307.86 499
13308.95 486
13310.04 483
13311.13 462
13312.22 552
13313.31 493
13314.40 509
13315.49 515
13316.58 514
13317.67 590
13318.76 504
13319.85 510
13320.94 529
13322.03 487
13323.12 481
13324.21 501
13325.30 496
13326.39 546
13327.48 519
13328.57 539
13329.66 498
13330.75 499
13331.85 475
13332.94 475
13334.03 490
13335.12 544
13336.21 550
13337.30 533
13338.39 501
13339.48 484
13340.57 483
13341.66 541
13342.76 531
13343.85 501
13344.94 468
13346.03 501
13347.12 514
13348.21 537
13349.30 550
13350.40 511
13351.49 573
13352.58 537
13353.67 545
13354.76 549
13355.85 503
13356.95 559
13358.04 475
13359.13 528
13360.22 524
13361.31 519
13362.41 517
13363.50 587
13364.59 512
13365.68 514
13366.77 537
13367.87 571
13368.96 564
13370.05 557
13371.14 599
13372.24 557
13373.33 531
13374.42 543
13375.51 560
13376.61 541
13377.70 544
13378.79 519
13379.88 485
13380.98 501
13382.07 487
13383.16 494
13384.26 536
13385.35 491
13386.44 522
13387.54 524
13388.63 531
13389.72 528
13390.81 574
13391.91 511
13393.00 521
13394.09 514
13395.19 501
13396.28 497
13397.37 490
13398.47 491
13399.56 471
13400.66 504
13401.75 531
13402.84 501
13403.94 486
13405.03 506
13406.12 548
13407.22 539
13408.31 532
13409.41 512
13410.50 526
13411.59 468
13412.69 464
13413.78 477
13414.88 444
13415.97 509
13417.07 501
13418.16 504
13419.25 507
13420.35 453
13421.44 443
13422.54 495
13423.63 509
13424.73 469
13425.82 469
13426.92 528
13428.01 482
13429.11 503
13430.20 497
13431.29 579
13432.39 551
13433.48 481
13434.58 509
13435.67 531
13436.77 487
13437.86 531
13438.96 505
13440.06 513
13441.15 575
13442.25 511
13443.34 561
13444.44 518
13445.53 509
13446.63 482
13447.72 501
13448.82 500
13449.91 496
13451.01 498
13452.11 519
13453.20 530
13454.30 514
13455.39 526
13456.49 520
13457.59 575
13458.68 515
13459.78 530
13460.87 547
13461.97 504
13463.07 506
13464.16 528
13465.26 527
13466.35 570
13467.45 576
13468.55 542
13469.64 481
13470.74 515
13471.84 503
13472.93 528
13474.03 577
13475.13 558
13476.22 515
13477.32 516
13478.42 599
13479.51 531
13480.61 532
13481.71 503
13482.80 550
13483.90 546
13485.00 522
13486.10 543
13487.19 583
13488.29 535
13489.39 547
13490.48 519
13491.58 557
13492.68 582
13493.78 614
13494.87 537
13495.97 535
13497.07 543
13498.17 560
13499.26 571
13500.36 558
13501.46 562
13502.56 565
13503.65 638
13504.75 561
13505.85 561
13506.95 593
13508.05 669
13509.14 629
13510.24 566
13511.34 563
13512.44 626
13513.54 628
13514.64 586
13515.73 603
13516.83 605
13517.93 543
13519.03 568
13520.13 546
13521.23 558
13522.32 534
13523.42 519
13524.52 559
13525.62 522
13526.72 484
13527.82 538
13528.92 535
13530.02 595
13531.12 604
13532.21 526
13533.31 482
13534.41 551
13535.51 541
13536.61 568
13537.71 488
13538.81 516
13539.91 542
13541.01 548
13542.11 546
13543.21 529
13544.31 519
13545.41 478
13546.50 553
13547.60 520
13548.70 478
13549.80 510
13550.90 524
13552.00 540
13553.10 510
13554.20 545
13555.30 502
13556.40 476
13557.50 535
13558.60 529
13559.70 519
13560.80 490
13561.90 506
13563.00 483
13564.10 512
13565.20 534
13566.30 502
13567.41 480
13568.51 485
13569.61 470
13570.71 521
13571.81 471
13572.91 467
13574.01 488
13575.11 491
13576.21 470
13577.31 536
13578.41 539
13579.51 520
13580.61 502
13581.71 541
13582.82 502
13583.92 482
13585.02 489
13586.12 502
13587.22 504
13588.32 444
13589.42 516
13590.52 489
13591.63 478
13592.73 480
13593.83 457
13594.93 471
13596.03 482
13597.13 539
13598.24 521
13599.34 500
13600.44 505
13601.54 482
13602.64 486
13603.74 471
13604.85 506
13605.95 489
13607.05 539
13608.15 518
13609.25 520
13610.36 507
13611.46 517
13612.56 505
13613.66 470
13614.77 477
13615.87 451
13616.97 465
13618.07 491
13619.18 507
13620.28 494
13621.38 550
13622.48 480
13623.59 453
13624.69 509
13625.79 571
13626.89 509
13628.00 499
13629.10 483
13630.20 470
13631.31 530
13632.41 514
13633.51 565
13634.62 536
13635.72 543
13636.82 555
13637.93 515
13639.03 470
13640.13 525
13641.24 525
13642.34 506
13643.44 551
13644.55 495
13645.65 493
13646.75 476
13647.86 489
13648.96 478
13650.06 493
13651.17 514
13652.27 459
13653.38 450
13654.48 472
13655.58 516
13656.69 512
13657.79 522
13658.90 499
13660.00 515
13661.10 528
13662.21 491
13663.31 456
13664.42 483
13665.52 502
13666.63 509
13667.73 518
13668.84 552
13669.94 512
13671.04 506
13672.15 494
13673.25 487
13674.36 493
13675.46 549
13676.57 521
13677.67 541
13678.78 509
13679.88 483
13680.99 534
13682.09 554
13683.20 560
13684.30 550
13685.41 518
13686.51 514
13687.62 564
13688.72 524
13689.83 509
13690.94 494
13692.04 538
13693.15 521
13694.25 516
13695.36 492
13696.46 531
13697.57 562
13698.67 531
13699.78 552
13700.89 542
13701.99 535
13703.10 542
13704.20 529
13705.31 527
13706.42 502
13707.52 524
13708.63 489
13709.73 538
13710.84 536
13711.95 512
13713.05 533
13714.16 484
13715.27 494
13716.37 537
13717.48 611
13718.59 537
13719.69 560
13720.80 501
13721.91 544
13723.01 462
13724.12 540
13725.23 564
13726.33 531
13727.44 551
13728.55 574
13729.65 547
13730.76 547
13731.87 559
13732.98 573
13734.08 629
13735.19 627
13736.30 605
13737.40 567
13738.51 572
13739.62 609
13740.73 613
13741.83 614
13742.94 591
13744.05 575
13745.16 585
13746.26 559
13747.37 512
13748.48 583
13749.59 585
13750.70 614
13751.80 613
13752.91 614
13754.02 580
13755.13 616
13756.24 619
13757.34 617
13758.45 627
13759.56 620
13760.67 619
13761.78 689
13762.88 612
13763.99 641
13765.10 675
13766.21 689
13767.32 644
13768.43 727
13769.54 661
13770.64 679
13771.75 673
13772.86 721
13773.97 729
13775.08 789
13776.19 766
13777.30 824
13778.41 949
13779.52 883
13780.62 890
13781.73 862
13782.84 883
13783.95 850
13785.06 847
13786.17 827
13787.28 724
13788.39 670
13789.50 660
13790.61 645
13791.72 675
13792.83 609
13793.94 618
13795.05 682
13796.16 659
13797.27 621
13798.38 599
13799.49 579
13800.60 579
13801.71 616
13802.82 642
13803.93 614
13805.04 579
13806.15 611
13807.26 636
13808.37 594
13809.48 560
13810.59 601
13811.70 627
13812.81 656
13813.92 595
13815.03 616
13816.14 621
13817.25 556
13818.36 565
13819.47 548
13820.58 594
13821.69 613
13822.80 537
13823.91 553
13825.02 549
13826.13 556
13827.25 594
13828.36 559
13829.47 533
13830.58 536
13831.69 513
13832.80 594
13833.91 625
13835.02 525
13836.13 576
13837.25 550
13838.36 558
13839.47 529
13840.58 513
13841.69 538
13842.80 527
13843.91 490
13845.03 510
13846.14 505
13847.25 490
13848.36 526
13849.47 512
13850.59 477
13851.70 502
13852.81 537
13853.92 498
13855.03 523
13856.15 541
13857.26 532
13858.37 547
13859.48 549
13860.59 552
13861.71 494
13862.82 479
13863.93 517
13865.04 548
13866.16 550
13867.27 558
13868.38 545
13869.49 503
13870.61 528
13871.72 533
13872.83 543
13873.95 481
13875.06 499
13876.17 553
13877.28 570
13878.40 547
13879.51 490
13880.62 495
13881.74 543
13882.85 510
13883.96 548
13885.08 557
13886.19 534
13887.30 554
13888.42 536
13889.53 500
13890.64 523
13891.76 529
13892.87 482
13893.98 546
13895.10 565
13896.21 517
13897.33 584
13898.44 554
13899.55 518
13900.67 487
13901.78 522
13902.89 564
13904.01 558
13905.12 561
13906.24 498
13907.35 480
13908.47 510
13909.58 508
13910.69 489
13911.81 506
13912.92 523
13914.04 493
13915.15 467
13916.27 486
13917.38 519
13918.50 492
13919.61 512
13920.72 534
13921.84 523
13922.95 504
13924.07 486
13925.18 507
13926.30 497
13927.41 493
13928.53 487
13929.64 518
13930.76 487
13931.87 480
13932.99 475
13934.10 499
13935.22 517
13936.34 459
13937.45 500
13938.57 496
13939.68 479
13940.80 487
13941.91 515
13943.03 473
13944.14 480
13945.26 526
13946.38 512
13947.49 490
13948.61 481
13949.72 461
13950.84 509
13951.95 448
13953.07 469
13954.19 493
13955.30 529
13956.42 448
13957.53 444
13958.65 455
13959.77 477
13960.88 458
13962.00 497
13963.12 452
13964.23 491
13965.35 504
13966.47 516
13967.58 490
13968.70 472
13969.82 485
13970.93 486
13972.05 463
13973.17 495
13974.28 474
13975.40 501
13976.52 508
13977.63 466
13978.75 484
13979.87 489
13980.99 487
13982.10 522
13983.22 510
13984.34 499
13985.45 433
13986.57 479
13987.69 470
13988.81 446
13989.92 465
13991.04 474
13992.16 505
13993.28 467
13994.39 415
13995.51 452
13996.63 437
13997.75 474
13998.87 486
13999.98 495
14001.10 469
14002.22 491
14003.34 502
14004.46 488
14005.57 453
14006.69 499
14007.81 443
14008.93 446
14010.05 471
14011.16 446
14012.28 452
14013.40 453
14014.52 458
14015.64 434
14016.76 426
14017.88 450
14018.99 444
14020.11 453
14021.23 401
14022.35 440
14023.47 494
14024.59 467
14025.71 445
14026.83 406
14027.94 464
14029.06 477
14030.18 442
14031.30 473
14032.42 467
14033.54 472
14034.66 494
14035.78 470
14036.90 454
14038.02 417
14039.14 440
14040.26 462
14041.38 466
14042.50 424
14043.62 387
14044.74 461
14045.86 482
14046.97 438
14048.09 446
14049.21 501
14050.33 437
14051.45 476
14052.57 441
14053.69 481
14054.81 465
14055.93 488
14057.05 457
14058.17 507
14059.30 460
14060.42 498
14061.54 512
14062.66 471
14063.78 482
14064.90 480
14066.02 486
14067.14 490
14068.26 486
14069.38 444
14070.50 444
14071.62 476
14072.74 467
14073.86 495
14074.98 490
14076.10 517
14077.23 533
14078.35 473
14079.47 471
14080.59 500
14081.71 507
14082.83 527
14083.95 453
14085.07 496
14086.19 537
14087.32 550
14088.44 534
14089.56 506
14090.68 489
14091.80 533
14092.92 516
14094.05 504
14095.17 537
14096.29 496
14097.41 526
14098.53 569
14099.65 541
14100.78 529
14101.90 552
14103.02 571
14104.14 550
14105.26 543
14106.39 576
14107.51 538
14108.63 519
14109.75 550
14110.88 544
14112.00 553
14113.12 501
14114.24 509
14115.37 508
14116.49 507
14117.61 535
14118.73 515
14119.86 473
14120.98 489
14122.10 474
14123.22 510
14124.35 495
14125.47 520
14126.59 532
14127.72 493
14128.84 489
14129.96 476
14131.09 423
14132.21 453
14133.33 496
14134.45 475
14135.58 446
14136.70 428
14137.82 448
14138.95 490
14140.07 468
14141.20 476
14142.32 485
14143.44 461
14144.57 459
14145.69 476
14146.81 463
14147.94 492
14149.06 456
14150.19 464
14151.31 408
14152.43 471
14153.56 476
14154.68 497
14155.81 418
14156.93 440
14158.05 416
14159.18 456
14160.30 418
14161.43 430
14162.55 464
14163.68 428
14164.80 439
14165.92 427
14167.05 416
14168.17 411
14169.30 397
14170.42 417
14171.55 475
14172.67 487
14173.80 394
14174.92 408
14176.05 398
14177.17 424
14178.30 435
14179.42 424
14180.55 446
14181.67 416
14182.80 400
14183.92 462
14185.05 412
14186.17 419
14187.30 438
14188.42 448
14189.55 430
14190.67 448
14191.80 435
14192.93 417
14194.05 447
14195.18 442
14196.30 446
14197.43 432
14198.55 404
14199.68 446
14200.81 445
14201.93 442
14203.06 482
14204.18 439
14205.31 441
14206.44 416
14207.56 431
14208.69 370
14209.82 403
14210.94 399
14212.07 423
14213.19 392
14214.32 373
14215.45 412
14216.57 422
14217.70 410
14218.83 375
14219.95 410
14221.08 400
14222.21 424
14223.33 449
14224.46 426
14225.59 398
14226.71 425
14227.84 392
14228.97 407
14230.10 392
14231.22 394
14232.35 408
14233.48 373
14234.60 406
14235.73 407
14236.86 359
14237.99 390
14239.11 442
14240.24 401
14241.37 456
14242.50 402
14243.62 404
14244.75 402
14245.88 409
14247.01 393
14248.13 406
14249.26 359
14250.39 408
14251.52 385
14252.65 403
14253.77 399
14254.90 359
14256.03 380
14257.16 389
14258.29 461
14259.42 388
14260.54 360
14261.67 338
14262.80 421
14263.93 395
14265.06 399
14266.19 350
14267.31 399
14268.44 417
14269.57 384
14270.70 409
14271.83 391
14272.96 422
14274.09 391
14275.22 421
14276.34 378
14277.47 404
14278.60 442
14279.73 398
14280.86 344
14281.99 376
14283.12 399
14284.25 380
14285.38 383
14286.51 347
14287.64 364
14288.76 405
14289.89 395
14291.02 370
14292.15 373
14293.28 357
14294.41 398
14295.54 354
14296.67 381
14297.80 376
14298.93 399
14300.06 395
14301.19 407
14302.32 370
14303.45 377
14304.58 382
14305.71 378
14306.84 386
14307.97 370
14309.10 395
14310.23 411
14311.36 401
14312.49 447
14313.62 347
14314.75 387
14315.88 382
14317.01 416
14318.15 400
14319.28 398
14320.41 373
14321.54 351
14322.67 355
14323.80 368
14324.93 365
14326.06 336
14327.19 335
14328.32 358
14329.45 394
14330.58 377
14331.72 366
14332.85 362
14333.98 360
14335.11 329
14336.24 347
14337.37 302
14338.50 351
14339.63 323
14340.77 340
14341.90 383
14343.03 375
14344.16 374
14345.29 389
14346.42 370
14347.56 348
14348.69 319
14349.82 339
14350.95 341
14352.08 352
14353.21 366
14354.35 406
14355.48 391
14356.61 384
14357.74 381
14358.88 356
14360.01 364
14361.14 342
14362.27 364
14363.40 353
14364.54 364
14365.67 346
14366.80 379
14367.93 413
14369.07 343
14370.20 335
14371.33 388
14372.46 337
14373.60 325
14374.73 324
14375.86 329
14377.00 353
14378.13 356
14379.26 353
14380.39 332
14381.53 304
14382.66 342
14383.79 333
14384.93 289
14386.06 332
14387.19 322
14388.33 353
14389.46 372
14390.59 402
14391.73 342
14392.86 338
14393.99 306
14395.13 340
14396.26 371
14397.40 345
14398.53 332
14399.66 305
14400.80 329
14401.93 290
14403.06 343
14404.20 361
14405.33 355
14406.47 327
14407.60 337
14408.74 348
14409.87 345
14411.00 330
14412.14 340
14413.27 314
14414.41 337
14415.54 367
14416.68 302
14417.81 353
14418.94 303
14420.08 375
14421.21 355
14422.35 343
14423.48 346
14424.62 379
14425.75 316
14426.89 342
14428.02 365
14429.16 332
14430.29 344
14431.43 339
14432.56 362
14433.70 331
14434.83 356
14435.97 385
14437.10 373
14438.24 343
14439.37 348
14440.51 352
14441.64 318
14442.78 305
14443.92 332
14445.05 338
14446.19 314
14447.32 354
14448.46 355
14449.59 294
14450.73 336
14451.87 356
14453.00 378
14454.14 362
14455.27 330
14456.41 353
14457.55 375
14458.68 362
14459.82 325
14460.95 364
14462.09 379
14463.23 350
14464.36 308
14465.50 371
14466.64 374
14467.77 325
14468.91 323
14470.05 318
14471.18 377
14472.32 338
14473.46 356
14474.59 344
14475.73 360
14476.87 349
14478.00 347
14479.14 308
14480.28 335
14481.41 335
14482.55 325
14483.69 343
14484.83 344
14485.96 308
14487.10 364
14488.24 373
14489.37 414
14490.51 340
14491.65 370
14492.79 368
14493.92 354
14495.06 364
14496.20 371
14497.34 348
14498.47 326
14499.61 364
14500.75 344
14501.89 412
14503.03 343
14504.16 331
14505.30 334
14506.44 324
14507.58 369
14508.72 394
14509.85 356
14510.99 366
14512.13 356
14513.27 374
14514.41 346
14515.55 351
14516.68 389
14517.82 393
14518.96 380
14520.10 349
14521.24 382
14522.38 385
14523.51 430
14524.65 410
14525.79 423
14526.93 413
14528.07 366
14529.21 372
14530.35 371
14531.49 386
14532.63 436
14533.76 403
14534.90 381
14536.04 358
14537.18 371
14538.32 427
14539.46 407
14540.60 362
14541.74 367
14542.88 365
14544.02 345
14545.16 360
14546.30 408
14547.44 385
14548.58 347
14549.72 390
14550.86 379
14552.00 355
14553.14 348
14554.28 343
14555.42 321
14556.56 343
14557.70 337
14558.84 350
14559.98 335
14561.12 374
14562.26 381
14563.40 360
14564.54 353
14565.68 318
14566.82 337
14567.96 331
14569.10 331
14570.24 349
14571.38 369
14572.52 353
14573.66 367
14574.80 363
14575.94 348
14577.08 353
14578.22 334
14579.36 341
14580.51 366
14581.65 346
14582.79 371
14583.93 373
14585.07 355
14586.21 373
14587.35 397
14588.49 370
14589.63 347
14590.78 383
14591.92 374
14593.06 367
14594.20 390
14595.34 420
14596.48 395
14597.62 380
14598.77 356
14599.91 367
14601.05 396
14602.19 381
14603.33 399
14604.48 382
14605.62 354
14606.76 389
14607.90 376
14609.04 423
14610.19 404
14611.33 428
14612.47 388
14613.61 383
14614.75 375
14615.90 364
14617.04 385
14618.18 378
14619.32 401
14620.47 396
14621.61 411
14622.75 420
14623.89 452
14625.04 429
14626.18 439
14627.32 379
14628.46 395
14629.61 424
14630.75 438
14631.89 424
14633.04 405
14634.18 446
14635.32 455
14636.47 423
14637.61 451
14638.75 441
14639.89 459
14641.04 410
14642.18 412
14643.32 429
14644.47 420
14645.61 455
14646.76 408
14647.90 434
14649.04 431
14650.19 400
14651.33 399
14652.47 416
14653.62 368
14654.76 381
14655.90 418
14657.05 405
14658.19 372
14659.34 389
14660.48 349
14661.62 376
14662.77 353
14663.91 367
14665.06 350
14666.20 353
14667.35 360
14668.49 357
14669.63 355
14670.78 375
14671.92 354
14673.07 338
14674.21 374
14675.36 407
14676.50 374
14677.65 372
14678.79 341
14679.94 312
14681.08 373
14682.23 389
14683.37 404
14684.52 381
14685.66 334
14686.81 345
14687.95 358
14689.10 385
14690.24 375
14691.39 334
14692.53 385
14693.68 324
14694.82 386
14695.97 341
14697.11 323
14698.26 323
14699.41 346
14700.55 362
14701.70 304
14702.84 285
14703.99 351
14705.13 339
14706.28 323
14707.43 353
14708.57 382
14709.72 368
14710.86 366
14712.01 338
14713.16 338
14714.30 302
14715.45 325
14716.59 346
14717.74 285
14718.89 358
14720.03 342
14721.18 384
14722.33 383
14723.47 378
14724.62 337
14725.77 324
14726.91 346
14728.06 366
14729.21 344
14730.35 318
14731.50 308
14732.65 325
14733.79 328
14734.94 311
14736.09 308
14737.23 303
14738.38 319
14739.53 324
14740.68 293
14741.82 323
14742.97 305
14744.12 315
14745.26 335
14746.41 311
14747.56 371
14748.71 313
14749.85 348
14751.00 346
14752.15 356
14753.30 339
14754.45 319
14755.59 308
14756.74 326
14757.89 332
14759.04 296
14760.18 352
14761.33 323
14762.48 322
14763.63 362
14764.78 343
14765.92 347
14767.07 392
14768.22 332
14769.37 357
14770.52 316
14771.67 297
14772.81 283
14773.96 329
14775.11 336
14776.26 306
14777.41 316
14778.56 301
14779.71 321
14780.86 312
14782.00 355
14783.15 314
14784.30 332
14785.45 322
14786.60 323
14787.75 298
14788.90 286
14790.05 325
14791.20 306
14792.35 302
14793.49 298
14794.64 285
14795.79 331
14796.94 311
14798.09 308
14799.24 346
14800.39 311
14801.54 315
14802.69 310
14803.84 288
14804.99 301
14806.14 310
14807.29 279
14808.44 311
14809.59 305
14810.74 316
14811.89 353
14813.04 305
14814.19 316
14815.34 286
14816.49 262
14817.64 287
14818.79 300
14819.94 300
14821.09 276
14822.24 300
14823.39 314
14824.54 284
14825.69 295
14826.84 314
14827.99 312
14829.14 295
14830.29 310
14831.44 284
14832.60 288
14833.75 322
14834.90 268
14836.05 253
14837.20 263
14838.35 308
14839.50 294
14840.65 285
14841.80 306
14842.95 282
14844.11 311
14845.26 316
14846.41 285
14847.56 306
14848.71 275
14849.86 307
14851.01 284
14852.17 310
14853.32 340
14854.47 306
14855.62 291
14856.77 303
14857.92 309
14859.08 301
14860.23 271
14861.38 301
14862.53 323
14863.68 303
14864.84 283
14865.99 322
14867.14 311
14868.29 303
14869.44 292
14870.60 304
14871.75 286
14872.90 270
14874.05 298
14875.21 267
14876.36 260
14877.51 292
14878.66 316
14879.82 322
14880.97 290
14882.12 284
14883.27 290
14884.43 295
14885.58 315
14886.73 351
14887.89 316
14889.04 284
14890.19 285
14891.34 302
14892.50 275
14893.65 282
14894.80 309
14895.96 291
14897.11 311
14898.26 307
14899.42 291
14900.57 308
14901.72 275
14902.88 306
14904.03 276
14905.18 291
14906.34 269
14907.49 304
14908.65 308
14909.80 257
14910.95 277
14912.11 292
14913.26 294
14914.41 286
14915.57 329
14916.72 316
14917.88 318
14919.03 308
14920.18 291
14921.34 285
14922.49 284
14923.65 301
14924.80 297
14925.96 276
14927.11 260
14928.27 266
14929.42 275
14930.57 265
14931.73 282
14932.88 282
14934.04 288
14935.19 273
14936.35 253
14937.50 303
14938.66 258
14939.81 275
14940.97 300
14942.12 317
14943.28 300
14944.43 340
14945.59 291
14946.74 288
14947.90 286
14949.05 284
14950.21 273
14951.36 302
14952.52 258
14953.68 297
14954.83 311
14955.99 262
14957.14 264
14958.30 334
14959.45 325
14960.61 306
14961.77 314
14962.92 281
14964.08 256
14965.23 278
14966.39 297
14967.54 275
14968.70 288
14969.86 319
14971.01 286
14972.17 299
14973.33 298
14974.48 318
14975.64 301
14976.79 317
14977.95 285
14979.11 271
14980.26 289
14981.42 318
14982.58 295
14983.73 304
14984.89 252
14986.05 287
14987.20 277
14988.36 278
14989.52 277
14990.67 311
14991.83 338
14992.99 283
14994.15 266
14995.30 281
14996.46 265
14997.62 324
14998.77 315
14999.93 265
15001.09 270
15002.25 276
15003.40 295
15004.56 272
15005.72 250
15006.88 277
15008.03 304
15009.19 283
15010.35 271
15011.51 289
15012.66 301
15013.82 332
15014.98 287
15016.14 284
15017.30 304
15018.45 301
15019.61 306
15020.77 286
15021.93 267
15023.09 236
15024.24 238
15025.40 264
15026.56 339
15027.72 309
15028.88 286
15030.04 289
15031.19 270
15032.35 278
15033.51 276
15034.67 269
15035.83 278
15036.99 266
15038.15 270
15039.30 259
15040.46 245
15041.62 289
15042.78 293
15043.94 363
15045.10 303
15046.26 254
15047.42 278
15048.58 243
15049.74 279
15050.90 287
15052.05 232
15053.21 281
15054.37 266
15055.53 265
15056.69 232
15057.85 219
15059.01 281
15060.17 271
15061.33 321
15062.49 282
15063.65 273
15064.81 274
15065.97 271
15067.13 278
15068.29 293
15069.45 280
15070.61 305
15071.77 282
15072.93 266
15074.09 276
15075.25 296
15076.41 299
15077.57 304
15078.73 307
15079.89 289
15081.05 291
15082.21 296
15083.37 285
15084.53 298
15085.69 276
15086.85 246
15088.01 258
15089.18 296
15090.34 298
15091.50 269
15092.66 254
15093.82 244
15094.98 289
15096.14 254
15097.30 239
15098.46 264
15099.62 267
15100.78 279
15101.95 273
15103.11 276
15104.27 316
15105.43 295
15106.59 289
15107.75 274
15108.91 292
15110.08 282
15111.24 269
15112.40 259
15113.56 295
15114.72 267
15115.88 280
15117.05 273
15118.21 275
15119.37 274
15120.53 256
15121.69 257
15122.86 280
15124.02 255
15125.18 245
15126.34 257
15127.50 256
15128.67 273
15129.83 301
15130.99 283
15132.15 274
15133.32 286
15134.48 265
15135.64 267
15136.80 260
15137.97 315
15139.13 285
15140.29 261
15141.45 288
15142.62 312
15143.78 325
15144.94 294
15146.11 274
15147.27 265
15148.43 287
15149.59 285
15150.76 259
15151.92 233
15153.08 304
15154.25 282
15155.41 309
15156.57 283
15157.74 307
15158.90 327
15160.06 274
15161.23 271
15162.39 307
15163.55 317
15164.72 296
15165.88 293
15167.05 258
15168.21 252
15169.37 290
15170.54 275
15171.70 235
15172.86 266
15174.03 281
15175.19 296
15176.36 270
15177.52 287
15178.69 294
15179.85 289
15181.01 244
15182.18 308
15183.34 292
15184.51 293
15185.67 284
15186.84 278
15188.00 262
15189.16 279
15190.33 290
15191.49 274
15192.66 270
15193.82 251
15194.99 262
15196.15 286
15197.32 299
15198.48 277
15199.65 286
15200.81 326
15201.98 289
15203.14 280
15204.31 303
15205.47 287
15206.64 311
15207.80 327
15208.97 278
15210.13 284
15211.30 292
15212.47 299
15213.63 270
15214.80 252
15215.96 271
15217.13 284
15218.29 271
15219.46 316
15220.62 257
15221.79 296
15222.96 313
15224.12 293
15225.29 247
15226.45 271
15227.62 318
15228.79 282
15229.95 300
15231.12 272
15232.29 279
15233.45 295
15234.62 301
15235.78 275
15236.95 341
15238.12 311
15239.28 258
15240.45 328
15241.62 295
15242.78 252
15243.95 274
15245.12 296
15246.28 297
15247.45 273
15248.62 249
15249.78 287
15250.95 304
15252.12 306
15253.28 278
15254.45 256
15255.62 287
15256.79 286
15257.95 278
15259.12 257
15260.29 254
15261.46 272
15262.62 286
15263.79 335
15264.96 304
15266.13 241
15267.29 281
15268.46 288
15269.63 262
15270.80 281
15271.96 276
15273.13 297
15274.30 311
15275.47 306
15276.64 335
15277.80 281
15278.97 309
15280.14 319
15281.31 290
15282.48 253
15283.64 270
15284.81 258
15285.98 264
15287.15 268
15288.32 263
15289.49 254
15290.65 290
15291.82 298
15292.99 268
15294.16 264
15295.33 242
15296.50 306
15297.67 318
15298.83 294
15300.00 304
15301.17 296
15302.34 267
15303.51 261
15304.68 284
15305.85 276
15307.02 305
15308.19 294
15309.36 289
15310.52 267
15311.69 282
15312.86 295
15314.03 278
15315.20 261
15316.37 289
15317.54 291
15318.71 293
15319.88 278
15321.05 251
15322.22 273
15323.39 285
15324.56 275
15325.73 282
15326.90 281
15328.07 293
15329.24 269
15330.41 261
15331.58 264
15332.75 272
15333.92 280
15335.09 283
15336.26 252
15337.43 306
15338.60 288
15339.77 266
15340.94 264
15342.11 259
15343.28 265
15344.45 276
15345.62 271
15346.79 282
15347.96 256
15349.13 263
15350.31 274
15351.48 278
15352.65 320
15353.82 324
15354.99 286
15356.16 256
15357.33 262
15358.50 295
15359.67 292
15360.84 271
15362.02 291
15363.19 274
15364.36 244
15365.53 255
15366.70 260
15367.87 234
15369.04 248
15370.21 262
15371.39 256
15372.56 272
15373.73 257
15374.90 286
15376.07 278
15377.24 283
15378.42 259
15379.59 235
15380.76 269
15381.93 281
15383.10 267
15384.28 257
15385.45 252
15386.62 304
15387.79 251
15388.97 240
15390.14 241
15391.31 256
15392.48 239
15393.65 261
15394.83 253
15396.00 255
15397.17 240
15398.34 263
15399.52 257
15400.69 261
15401.86 258
15403.04 258
15404.21 250
15405.38 232
15406.55 230
15407.73 231
15408.90 257
15410.07 258
15411.25 263
15412.42 275
15413.59 264
15414.77 264
15415.94 260
15417.11 279
15418.29 264
15419.46 274
15420.63 246
15421.81 288
15422.98 248
15424.15 259
15425.33 240
15426.50 232
15427.67 280
15428.85 280
15430.02 251
15431.20 262
15432.37 287
15433.54 277
15434.72 253
15435.89 253
15437.07 248
15438.24 234
15439.41 260
15440.59 254
15441.76 229
15442.94 244
15444.11 265
15445.29 273
15446.46 262
15447.63 224
15448.81 253
15449.98 269
15451.16 249
15452.33 250
15453.51 242
15454.68 260
15455.86 329
15457.03 277
15458.21 272
15459.38 295
15460.56 273
15461.73 263
15462.91 321
15464.08 268
15465.26 256
15466.43 271
15467.61 288
15468.78 273
15469.96 263
15471.13 248
15472.31 278
15473.48 252
15474.66 290
15475.83 265
15477.01 271
15478.19 287
15479.36 257
15480.54 282
15481.71 278
15482.89 288
15484.06 265
15485.24 241
15486.42 277
15487.59 273
15488.77 253
15489.94 243
15491.12 288
15492.30 267
15493.47 232
15494.65 243
15495.83 235
15497.00 239
15498.18 245
15499.36 276
15500.53 279
15501.71 281
15502.88 254
15504.06 251
15505.24 263
15506.41 241
15507.59 283
15508.77 270
15509.95 266
15511.12 258
15512.30 253
15513.48 276
15514.65 243
15515.83 275
15517.01 285
15518.18 276
15519.36 285
15520.54 248
15521.72 255
15522.89 267
15524.07 254
15525.25 240
15526.43 266
15527.60 260
15528.78 276
15529.96 309
15531.14 288
15532.31 230
15533.49 243
15534.67 250
15535.85 331
15537.03 271
15538.20 296
15539.38 299
15540.56 281
15541.74 264
15542.92 287
15544.09 269
15545.27 251
15546.45 256
15547.63 255
15548.81 263
15549.98 259
15551.16 260
15552.34 272
15553.52 279
15554.70 270
15555.88 288
15557.06 321
15558.23 314
15559.41 278
15560.59 264
15561.77 277
15562.95 289
15564.13 303
15565.31 295
15566.49 284
15567.67 262
15568.84 288
15570.02 306
15571.20 319
15572.38 284
15573.56 294
15574.74 247
15575.92 288
15577.10 288
15578.28 265
15579.46 266
15580.64 283
15581.82 256
15583.00 247
15584.18 309
15585.36 240
15586.54 231
15587.72 276
15588.90 268
15590.08 274
15591.26 263
15592.44 244
15593.62 280
15594.80 272
15595.98 268
15597.16 311
15598.34 264
15599.52 286
15600.70 315
15601.88 323
15603.06 263
15604.24 263
15605.42 274
15606.60 308
15607.78 276
15608.96 265
15610.14 290
15611.32 345
15612.50 317
15613.68 237
15614.86 290
15616.05 320
15617.23 274
15618.41 294
15619.59 278
15620.77 242
15621.95 268
15623.13 281
15624.31 313
15625.49 297
15626.68 276
15627.86 311
15629.04 298
15630.22 288
15631.40 282
15632.58 336
15633.76 317
15634.95 300
15636.13 281
15637.31 316
15638.49 310
15639.67 301
15640.85 294
15642.04 292
15643.22 302
15644.40 324
15645.58 269
15646.76 291
15647.95 312
15649.13 292
15650.31 317
15651.49 279
15652.67 316
15653.86 288
15655.04 324
15656.22 277
15657.40 279
15658.59 315
15659.77 312
15660.95 312
15662.13 334
15663.32 345
15664.50 322
15665.68 328
15666.87 316
15668.05 306
15669.23 283
15670.41 297
15671.60 334
15672.78 361
15673.96 285
15675.15 317
15676.33 294
15677.51 317
15678.70 326
15679.88 320
15681.06 357
15682.25 334
15683.43 360
15684.61 303
15685.80 306
15686.98 321
15688.16 324
15689.35 302
15690.53 301
15691.72 282
15692.90 275
15694.08 305
15695.27 284
15696.45 263
15697.63 265
15698.82 307
15700.00 297
15701.19 310
15702.37 305
15703.56 319
15704.74 323
15705.92 314
15707.11 295
15708.29 315
15709.48 313
15710.66 326
15711.85 310
15713.03 325
15714.21 342
15715.40 328
15716.58 377
15717.77 344
15718.95 294
15720.14 320
15721.32 329
15722.51 308
15723.69 298
15724.88 328
15726.06 337
15727.25 353
15728.43 341
15729.62 291
15730.80 309
15731.99 318
15733.17 326
15734.36 315
15735.55 285
15736.73 312
15737.92 314
15739.10 359
15740.29 314
15741.47 323
15742.66 349
15743.84 296
15745.03 333
15746.22 335
15747.40 292
15748.59 316
15749.77 307
15750.96 332
15752.15 360
15753.33 322
15754.52 323
15755.70 283
15756.89 303
15758.08 312
15759.26 314
15760.45 291
15761.64 321
15762.82 318
15764.01 322
15765.20 295
15766.38 310
15767.57 292
15768.76 340
15769.94 294
15771.13 306
15772.32 306
15773.50 320
15774.69 294
15775.88 277
15777.06 308
15778.25 303
15779.44 313
15780.62 297
15781.81 336
15783.00 284
15784.19 302
15785.37 302
15786.56 307
15787.75 317
15788.94 282
15790.12 280
15791.31 315
15792.50 345
15793.69 308
15794.87 298
15796.06 350
15797.25 371
15798.44 304
15799.62 309
15800.81 289
15802.00 315
15803.19 312
15804.38 301
15805.56 276
15806.75 318
15807.94 296
15809.13 294
15810.32 295
15811.50 251
15812.69 272
15813.88 299
15815.07 297
15816.26 254
15817.45 282
15818.64 276
15819.82 308
15821.01 287
15822.20 287
15823.39 317
15824.58 286
15825.77 306
15826.96 289
15828.15 304
15829.33 297
15830.52 282
15831.71 321
15832.90 326
15834.09 306
15835.28 303
15836.47 266
15837.66 279
15838.85 259
15840.04 276
15841.23 264
15842.42 279
15843.61 300
15844.79 306
15845.98 317
15847.17 277
15848.36 256
15849.55 283
15850.74 326
15851.93 283
15853.12 305
15854.31 285
15855.50 315
15856.69 305
15857.88 287
15859.07 323
15860.26 290
15861.45 256
15862.64 279
15863.83 284
15865.02 276
15866.21 283
15867.40 306
15868.60 292
15869.79 292
15870.98 287
15872.17 261
15873.36 261
15874.55 281
15875.74 308
15876.93 330
15878.12 300
15879.31 263
15880.50 292
15881.69 319
15882.88 327
15884.07 318
15885.27 283
15886.46 272
15887.65 276
15888.84 268
15890.03 320
15891.22 315
15892.41 307
15893.60 283
15894.80 297
15895.99 265
15897.18 293
15898.37 309
15899.56 256
15900.75 293
15901.95 271
15903.14 281
15904.33 332
15905.52 346
15906.71 301
15907.90 324
15909.10 270
15910.29 296
15911.48 305
15912.67 263
15913.86 315
15915.06 286
15916.25 278
15917.44 261
15918.63 284
15919.83 276
15921.02 279
15922.21 304
15923.40 285
15924.60 284
15925.79 301
15926.98 319
15928.17 300
15929.37 300
15930.56 285
15931.75 266
15932.94 277
15934.14 300
15935.33 286
15936.52 294
15937.72 277
15938.91 289
15940.10 310
15941.30 279
15942.49 293
15943.68 267
15944.88 270
15946.07 279
15947.26 256
15948.46 289
15949.65 258
15950.84 252
15952.04 275
15953.23 273
15954.42 304
15955.62 305
15956.81 274
15958.01 260
15959.20 287
15960.39 257
15961.59 275
15962.78 279
15963.97 264
15965.17 259
15966.36 243
15967.56 269
15968.75 254
15969.95 250
15971.14 230
15972.33 248
15973.53 246
15974.72 282
15975.92 266
15977.11 279
15978.31 315
15979.50 280
15980.70 259
15981.89 283
15983.09 270
15984.28 245
15985.47 272
15986.67 274
15987.86 255
15989.06 245
15990.25 296
15991.45 255
15992.64 290
15993.84 262
15995.03 281
15996.23 248
15997.43 256
15998.62 249
15999.82 259
16001.01 259
16002.21 277
16003.40 266
16004.60 254
16005.79 261
16006.99 275
16008.18 275
16009.38 253
16010.58 247
16011.77 262
16012.97 293
16014.16 251
16015.36 251
16016.56 252
16017.75 282
16018.95 256
16020.14 251
16021.34 269
16022.54 288
16023.73 290
16024.93 238
16026.13 257
16027.32 255
16028.52 298
16029.71 303
16030.91 318
16032.11 268
16033.30 254
16034.50 249
16035.70 260
16036.89 218
16038.09 229
16039.29 247
16040.49 268
16041.68 247
16042.88 257
16044.08 256
16045.27 259
16046.47 297
16047.67 263
16048.86 226
16050.06 265
16051.26 289
16052.46 276
16053.65 264
16054.85 242
16056.05 254
16057.25 271
16058.44 273
16059.64 260
16060.84 263
16062.04 267
16063.23 264
16064.43 242
16065.63 229
16066.83 258
16068.03 256
16069.22 316
16070.42 247
16071.62 245
16072.82 272
16074.02 257
16075.21 245
16076.41 265
16077.61 284
16078.81 320
16080.01 265
16081.21 223
16082.40 263
16083.60 256
16084.80 247
16086.00 259
16087.20 246
16088.40 268
16089.60 263
16090.79 269
16091.99 271
16093.19 289
16094.39 228
16095.59 260
16096.79 265
16097.99 246
16099.19 277
16100.39 253
16101.59 249
16102.78 244
16103.98 240
16105.18 281
16106.38 238
16107.58 224
16108.78 235
16109.98 224
16111.18 258
16112.38 227
16113.58 231
16114.78 251
16115.98 257
16117.18 280
16118.38 245
16119.58 247
16120.78 240
16121.98 267
16123.18 263
16124.38 241
16125.58 211
16126.78 214
16127.98 267
16129.18 234
16130.38 231
16131.58 206
16132.78 277
16133.98 259
16135.18 273
16136.38 256
16137.58 271
16138.78 256
16139.98 242
16141.18 237
16142.38 251
16143.58 289
16144.79 249
16145.99 224
16147.19 277
16148.39 280
16149.59 271
16150.79 269
16151.99 275
16153.19 252
16154.39 210
16155.59 225
16156.80 259
16158.00 244
16159.20 246
16160.40 245
16161.60 280
16162.80 259
16164.00 230
16165.21 255
16166.41 236
16167.61 256
16168.81 241
16170.01 265
16171.21 228
16172.42 244
16173.62 266
16174.82 220
16176.02 275
16177.22 269
16178.43 263
16179.63 286
16180.83 241
16182.03 250
16183.23 244
16184.44 250
16185.64 250
16186.84 260
16188.04 212
16189.25 273
16190.45 266
16191.65 269
16192.85 293
16194.06 294
16195.26 268
16196.46 254
16197.66 278
16198.87 252
16200.07 227
16201.27 255
16202.48 244
16203.68 260
16204.88 244
16206.09 237
16207.29 242
16208.49 259
16209.69 260
16210.90 238
16212.10 284
16213.30 241
16214.51 274
16215.71 256
16216.91 243
16218.12 244
16219.32 275
16220.53 279
16221.73 277
16222.93 223
16224.14 215
16225.34 243
16226.54 246
16227.75 243
16228.95 236
16230.16 265
16231.36 288
16232.56 285
16233.77 294
16234.97 299
16236.18 318
16237.38 214
16238.59 225
16239.79 256
16240.99 261
16242.20 265
16243.40 264
16244.61 272
16245.81 241
16247.02 264
16248.22 285
16249.43 273
16250.63 252
16251.84 238
16253.04 264
16254.24 231
16255.45 266
16256.65 254
16257.86 294
16259.06 287
16260.27 241
16261.48 251
16262.68 283
16263.89 253
16265.09 266
16266.30 269
16267.50 239
16268.71 246
16269.91 232
16271.12 216
16272.32 262
16273.53 284
16274.73 308
16275.94 302
16277.15 323
16278.35 299
16279.56 252
16280.76 224
16281.97 248
16283.18 269
16284.38 256
16285.59 248
16286.79 229
16288.00 301
16289.21 303
16290.41 251
16291.62 232
16292.82 237
16294.03 242
16295.24 280
16296.44 241
16297.65 274
16298.86 268
16300.06 260
16301.27 249
16302.48 228
16303.68 222
16304.89 239
16306.10 292
16307.30 286
16308.51 280
16309.72 262
16310.92 238
16312.13 289
16313.34 299
16314.55 271
16315.75 283
16316.96 285
16318.17 270
16319.37 310
16320.58 283
16321.79 248
16323.00 227
16324.20 261
16325.41 273
16326.62 235
16327.83 272
16329.03 270
16330.24 272
16331.45 275
16332.66 256
16333.87 228
16335.07 255
16336.28 240
16337.49 236
16338.70 253
16339.90 248
16341.11 243
16342.32 254
16343.53 279
16344.74 286
16345.95 259
16347.15 253
16348.36 252
16349.57 240
16350.78 224
16351.99 221
16353.20 246
16354.40 286
16355.61 270
16356.82 260
16358.03 250
16359.24 258
16360.45 252
16361.66 250
16362.87 292
16364.08 263
16365.28 234
16366.49 271
16367.70 294
16368.91 271
16370.12 247
16371.33 269
16372.54 289
16373.75 226
16374.96 251
16376.17 255
16377.38 264
16378.59 226
16379.80 253
16381.01 213
16382.21 256
16383.42 272
16384.63 235
16385.84 236
16387.05 274
16388.26 260
16389.47 246
16390.68 247
16391.89 242
16393.10 215
16394.31 264
16395.52 215
16396.73 196
16397.94 230
16399.15 244
16400.36 269
16401.57 223
16402.79 217
16404.00 247
16405.21 264
16406.42 269
16407.63 205
16408.84 216
16410.05 259
16411.26 249
16412.47 222
16413.68 223
16414.89 234
16416.10 248
16417.31 238
16418.52 240
16419.74 242
16420.95 253
16422.16 247
16423.37 269
16424.58 221
16425.79 213
16427.00 231
16428.21 247
16429.42 251
16430.64 255
16431.85 235
16433.06 235
16434.27 248
16435.48 242
16436.69 210
16437.91 227
16439.12 231
16440.33 221
16441.54 231
16442.75 232
16443.96 229
16445.18 243
16446.39 246
16447.60 237
16448.81 269
16450.02 273
16451.24 249
16452.45 253
16453.66 245
16454.87 229
16456.09 221
16457.30 226
16458.51 282
16459.72 253
16460.94 209
16462.15 240
16463.36 217
16464.57 260
16465.79 253
16467.00 267
16468.21 264
16469.43 266
16470.64 248
16471.85 248
16473.06 250
16474.28 195
16475.49 214
16476.70 229
16477.92 240
16479.13 203
16480.34 216
16481.56 195
16482.77 249
16483.98 259
16485.20 260
16486.41 252
16487.62 254
16488.84 282
16490.05 252
16491.26 266
16492.48 260
16493.69 249
16494.91 271
16496.12 236
16497.33 266
16498.55 234
16499.76 260
16500.97 235
16502.19 247
16503.40 247
16504.62 226
16505.83 273
16507.05 273
16508.26 259
16509.47 235
16510.69 230
16511.90 245
16513.12 278
16514.33 246
16515.55 238
16516.76 229
16517.98 212
16519.19 231
16520.41 281
16521.62 248
16522.83 244
16524.05 245
16525.26 282
16526.48 268
16527.69 246
16528.91 189
16530.12 186
16531.34 226
16532.55 247
16533.77 241
16534.99 219
16536.20 241
16537.42 225
16538.63 225
16539.85 226
16541.06 254
16542.28 194
16543.49 240
16544.71 223
16545.92 221
16547.14 221
16548.36 219
16549.57 225
16550.79 220
16552.00 193
16553.22 220
16554.44 244
16555.65 198
16556.87 218
16558.08 219
16559.30 260
16560.52 248
16561.73 279
16562.95 257
16564.17 229
16565.38 242
16566.60 223
16567.81 247
16569.03 237
16570.25 261
16571.46 215
16572.68 234
16573.90 211
16575.11 241
16576.33 211
16577.55 238
16578.76 283
16579.98 248
16581.20 203
16582.42 211
16583.63 225
16584.85 240
16586.07 243
16587.28 223
16588.50 227
16589.72 237
16590.94 240
16592.15 196
16593.37 216
16594.59 247
16595.81 217
16597.02 234
16598.24 235
16599.46 243
16600.68 234
16601.89 228
16603.11 239
16604.33 223
16605.55 194
16606.77 222
16607.98 223
16609.20 229
16610.42 228
16611.64 202
16612.86 236
16614.07 260
16615.29 215
16616.51 215
16617.73 234
16618.95 222
16620.17 219
16621.38 225
16622.60 225
16623.82 225
16625.04 246
16626.26 228
16627.48 262
16628.70 233
16629.91 223
16631.13 225
16632.35 223
16633.57 193
16634.79 201
16636.01 207
16637.23 226
16638.45 202
16639.67 233
16640.89 232
16642.10 216
16643.32 214
16644.54 244
16645.76 213
16646.98 227
16648.20 243
16649.42 222
16650.64 242
16651.86 227
16653.08 283
16654.30 235
16655.52 225
16656.74 222
16657.96 232
16659.18 237
16660.40 214
16661.62 222
16662.84 235
16664.06 233
16665.28 220
16666.50 223
16667.72 215
16668.94 220
16670.16 273
16671.38 222
16672.60 225
16673.82 205
16675.04 223
16676.26 244
16677.48 212
16678.70 235
16679.92 227
16681.14 258
16682.36 241
16683.58 253
16684.80 230
16686.03 234
16687.25 214
16688.47 237
16689.69 245
16690.91 203
16692.13 217
16693.35 236
16694.57 279
16695.79 268
16697.02 285
16698.24 248
16699.46 239
16700.68 225
16701.90 224
16703.12 190
16704.34 213
16705.57 246
16706.79 242
16708.01 258
16709.23 233
16710.45 243
16711.67 269
16712.90 233
16714.12 229
16715.34 205
16716.56 227
16717.78 220
16719.01 236
16720.23 251
16721.45 211
16722.67 233
16723.89 227
16725.12 202
16726.34 192
16727.56 229
16728.78 239
16730.01 194
16731.23 213
16732.45 263
16733.67 224
16734.90 218
16736.12 245
16737.34 213
16738.56 238
16739.79 212
16741.01 184
16742.23 203
16743.46 223
16744.68 228
16745.90 225
16747.12 237
16748.35 226
16749.57 269
16750.79 249
16752.02 247
16753.24 227
16754.46 240
16755.69 225
16756.91 223
16758.13 222
16759.36 198
16760.58 203
16761.80 217
16763.03 216
16764.25 230
16765.48 234
16766.70 229
16767.92 202
16769.15 242
16770.37 207
16771.60 236
16772.82 220
16774.04 260
16775.27 248
16776.49 246
16777.72 195
16778.94 210
16780.16 191
16781.39 199
16782.61 219
16783.84 236
16785.06 228
16786.29 241
16787.51 215
16788.74 251
16789.96 201
16791.18 204
16792.41 236
16793.63 214
16794.86 222
16796.08 213
16797.31 230
16798.53 190
16799.76 201
16800.98 192
16802.21 250
16803.43 239
16804.66 231
16805.88 221
16807.11 220
16808.33 212
16809.56 248
16810.79 224
16812.01 255
16813.24 223
16814.46 229
16815.69 223
16816.91 189
16818.14 203
16819.36 208
16820.59 227
16821.82 218
16823.04 246
16824.27 253
16825.49 214
16826.72 222
16827.95 195
16829.17 203
16830.40 252
16831.62 237
16832.85 204
16834.08 227
16835.30 232
16836.53 278
16837.76 222
16838.98 226
16840.21 232
16841.44 278
16842.66 244
16843.89 272
16845.11 233
16846.34 223
16847.57 206
16848.80 171
16850.02 223
16851.25 213
16852.48 239
16853.70 230
16854.93 203
16856.16 208
16857.38 214
16858.61 229
16859.84 248
16861.07 204
16862.29 228
16863.52 223
16864.75 209
16865.97 219
16867.20 248
16868.43 223
16869.66 246
16870.89 214
16872.11 219
16873.34 273
16874.57 267
16875.80 232
16877.02 199
16878.25 210
16879.48 240
16880.71 241
16881.94 205
16883.16 210
16884.39 217
16885.62 257
16886.85 234
16888.08 254
16889.30 228
16890.53 217
16891.76 254
16892.99 253
16894.22 244
16895.45 227
16896.67 235
16897.90 285
16899.13 239
16900.36 200
16901.59 219
16902.82 248
16904.05 240
16905.28 227
16906.50 232
16907.73 246
16908.96 225
16910.19 274
16911.42 248
16912.65 221
16913.88 237
16915.11 223
16916.34 245
16917.57 244
16918.80 255
16920.03 242
16921.26 218
16922.48 194
16923.71 224
16924.94 230
16926.17 227
16927.40 216
16928.63 190
16929.86 214
16931.09 222
16932.32 225
16933.55 219
16934.78 228
16936.01 215
16937.24 220
16938.47 198
16939.70 214
16940.93 202
16942.16 204
16943.39 245
16944.62 205
16945.85 198
16947.08 210
16948.31 218
16949.54 203
16950.78 210
16952.01 196
16953.24 217
16954.47 241
16955.70 224
16956.93 219
16958.16 240
16959.39 244
16960.62 230
16961.85 217
16963.08 229
16964.31 218
16965.54 232
16966.78 244
16968.01 241
16969.24 235
16970.47 210
16971.70 195
16972.93 214
16974.16 237
16975.39 221
16976.63 232
16977.86 222
16979.09 225
16980.32 255
16981.55 225
16982.78 223
16984.02 229
16985.25 208
16986.48 206
16987.71 206
16988.94 195
16990.18 213
16991.41 194
16992.64 214
16993.87 212
16995.10 219
16996.34 227
16997.57 227
16998.80 198
17000.03 239
17001.26 187
17002.50 231
17003.73 261
17004.96 223
17006.19 251
17007.43 235
17008.66 251
17009.89 266
17011.12 225
17012.36 230
17013.59 220
17014.82 245
17016.06 247
17017.29 235
17018.52 221
17019.76 257
17020.99 241
17022.22 262
17023.45 226
17024.69 215
17025.92 198
17027.15 242
17028.39 212
17029.62 221
17030.85 223
17032.09 201
17033.32 203
17034.55 213
17035.79 241
17037.02 247
17038.26 247
17039.49 243
17040.72 250
17041.96 281
17043.19 263
17044.43 213
17045.66 240
17046.89 219
17048.13 246
17049.36 224
17050.60 228
17051.83 218
17053.06 230
17054.30 179
17055.53 197
17056.77 255
17058.00 223
17059.24 205
17060.47 192
17061.70 209
17062.94 262
17064.17 241
17065.41 218
17066.64 231
17067.88 211
17069.11 232
17070.35 214
17071.58 239
17072.82 243
17074.05 237
17075.29 215
17076.52 212
17077.76 208
17078.99 214
17080.23 243
17081.46 231
17082.70 215
17083.93 223
17085.17 210
17086.41 213
17087.64 210
17088.88 228
17090.11 227
17091.35 220
17092.58 222
17093.82 193
17095.05 233
17096.29 234
17097.53 232
17098.76 242
17100.00 195
17101.23 217
17102.47 229
17103.71 203
17104.94 235
17106.18 221
17107.41 227
17108.65 198
17109.89 214
17111.12 217
17112.36 205
17113.60 229
17114.83 205
17116.07 230
17117.31 223
17118.54 215
17119.78 227
17121.02 199
17122.25 203
17123.49 201
17124.73 241
17125.96 234
17127.20 205
17128.44 210
17129.67 223
17130.91 230
17132.15 235
17133.39 192
17134.62 192
17135.86 223
17137.10 222
17138.33 194
17139.57 205
17140.81 204
17142.05 222
17143.28 215
17144.52 202
17145.76 218
17147.00 209
17148.23 233
17149.47 224
17150.71 224
17151.95 210
17153.19 238
17154.42 217
17155.66 228
17156.90 220
17158.14 224
17159.38 235
17160.61 192
17161.85 211
17163.09 236
17164.33 244
17165.57 226
17166.81 229
17168.04 232
17169.28 226
17170.52 239
17171.76 229
17173.00 195
17174.24 221
17175.47 270
17176.71 217
17177.95 225
17179.19 211
17180.43 238
17181.67 243
17182.91 249
17184.15 235
17185.39 226
17186.62 216
17187.86 226
17189.10 235
17190.34 234
17191.58 221
17192.82 232
17194.06 215
17195.30 212
17196.54 212
17197.78 206
17199.02 227
17200.26 206
17201.50 189
17202.74 203
17203.98 220
17205.22 257
17206.46 215
17207.70 201
17208.94 226
17210.18 215
17211.42 208
17212.66 234
17213.90 258
17215.14 228
17216.38 211
17217.62 207
17218.86 211
17220.10 223
17221.34 220
17222.58 222
17223.82 199
17225.06 198
17226.30 215
17227.54 208
17228.78 201
17230.02 204
17231.26 229
17232.50 222
17233.74 213
17234.98 197
17236.22 233
17237.47 210
17238.71 240
17239.95 216
17241.19 216
17242.43 191
17243.67 195
17244.91 206
17246.15 180
17247.39 191
17248.64 201
17249.88 213
17251.12 193
17252.36 202
17253.60 210
17254.84 206
17256.08 216
17257.33 200
17258.57 189
17259.81 236
17261.05 223
17262.29 239
17263.54 205
17264.78 222
17266.02 196
17267.26 209
17268.50 237
17269.75 227
17270.99 215
17272.23 212
17273.47 218
17274.71 205
17275.96 217
17277.20 211
17278.44 230
17279.68 226
17280.93 201
17282.17 190
17283.41 219
17284.65 182
17285.90 183
17287.14 216
17288.38 226
17289.62 180
17290.87 218
17292.11 228
17293.35 247
17294.60 218
17295.84 193
17297.08 214
17298.33 220
17299.57 207
17300.81 250
17302.05 229
17303.30 209
17304.54 242
17305.78 238
17307.03 213
17308.27 206
17309.52 245
17310.76 239
17312.00 214
17313.25 212
17314.49 231
17315.73 220
17316.98 218
17318.22 217
17319.47 214
17320.71 225
17321.95 201
17323.20 226
17324.44 196
17325.69 216
17326.93 212
17328.17 236
17329.42 220
17330.66 204
17331.91 219
17333.15 214
17334.40 240
17335.64 204
17336.88 216
17338.13 201
17339.37 222
17340.62 218
17341.86 254
17343.11 213
17344.35 185
17345.60 211
17346.84 218
17348.09 216
17349.33 189
17350.58 190
17351.82 246
17353.07 243
17354.31 200
17355.56 241
17356.80 191
17358.05 197
17359.29 188
17360.54 214
17361.78 198
17363.03 205
17364.27 195
17365.52 199
17366.77 197
17368.01 229
17369.26 229
17370.50 220
17371.75 252
17372.99 238
17374.24 187
17375.49 206
17376.73 209
17377.98 196
17379.22 198
17380.47 181
17381.72 183
17382.96 213
17384.21 258
17385.45 196
17386.70 205
17387.95 190
17389.19 202
17390.44 228
17391.69 197
17392.93 197
17394.18 181
17395.43 214
17396.67 219
17397.92 234
17399.17 221
17400.41 180
17401.66 205
17402.91 226
17404.15 208
17405.40 226
17406.65 219
17407.89 222
17409.14 204
17410.39 188
17411.64 210
17412.88 205
17414.13 210
17415.38 189
17416.63 176
17417.87 217
17419.12 226
17420.37 221
17421.62 227
17422.86 163
17424.11 173
17425.36 201
17426.61 228
17427.85 227
17429.10 222
17430.35 233
17431.60 231
17432.85 234
17434.09 183
17435.34 218
17436.59 202
17437.84 220
17439.09 197
17440.33 203
17441.58 210
17442.83 202
17444.08 222
17445.33 231
17446.58 205
17447.82 213
17449.07 233
17450.32 222
17451.57 234
17452.82 195
17454.07 230
17455.32 229
17456.57 231
17457.81 223
17459.06 197
17460.31 191
17461.56 229
17462.81 217
17464.06 192
17465.31 205
17466.56 201
17467.81 231
17469.06 191
17470.30 206
17471.55 206
17472.80 238
17474.05 227
17475.30 180
17476.55 203
17477.80 218
17479.05 209
17480.30 230
17481.55 206
17482.80 197
17484.05 188
17485.30 224
17486.55 243
17487.80 206
17489.05 204
17490.30 210
17491.55 253
17492.80 215
17494.05 199
17495.30 204
17496.55 213
17497.80 201
17499.05 245
17500.30 248
17501.55 232
17502.80 219
17504.05 223
17505.30 252
17506.55 235
17507.80 225
17509.06 255
17510.31 253
17511.56 240
17512.81 229
17514.06 225
17515.31 259
17516.56 234
17517.81 219
17519.06 215
17520.31 217
17521.56 198
17522.82 225
17524.07 227
17525.32 187
17526.57 198
17527.82 221
17529.07 230
17530.32 211
17531.58 221
17532.83 226
17534.08 200
17535.33 206
17536.58 178
17537.83 190
17539.09 211
17540.34 214
17541.59 184
17542.84 209
17544.09 207
17545.35 246
17546.60 230
17547.85 276
17549.10 221
17550.35 195
17551.61 236
17552.86 188
17554.11 197
17555.36 188
17556.62 210
17557.87 243
17559.12 207
17560.37 224
17561.63 224
17562.88 205
17564.13 200
17565.38 199
17566.64 207
17567.89 199
17569.14 211
17570.39 198
17571.65 218
17572.90 205
17574.15 187
17575.41 195
17576.66 235
17577.91 248
17579.17 231
17580.42 222
17581.67 201
17582.93 220
17584.18 211
17585.43 257
17586.69 226
17587.94 212
17589.19 209
17590.45 215
17591.70 185
17592.95 211
17594.21 221
17595.46 239
17596.72 231
17597.97 232
17599.22 255
17600.48 230
17601.73 221
17602.99 229
17604.24 219
17605.49 215
17606.75 219
17608.00 214
17609.26 210
17610.51 209
17611.76 224
17613.02 231
17614.27 215
17615.53 221
17616.78 263
17618.04 201
17619.29 192
17620.55 189
17621.80 216
17623.06 251
17624.31 262
17625.57 214
17626.82 216
17628.08 193
17629.33 226
17630.59 241
17631.84 182
17633.10 233
17634.35 214
17635.61 227
17636.86 214
17638.12 199
17639.37 200
17640.63 220
17641.88 211
17643.14 238
17644.39 226
17645.65 220
17646.91 187
17648.16 198
17649.42 200
17650.67 200
17651.93 218
17653.18 209
17654.44 178
17655.70 192
17656.95 201
17658.21 196
17659.46 205
17660.72 200
17661.98 243
17663.23 208
17664.49 210
17665.75 207
17667.00 190
17668.26 213
17669.51 183
17670.77 189
17672.03 207
17673.28 221
17674.54 215
17675.80 193
17677.05 197
17678.31 188
17679.57 216
17680.82 206
17682.08 229
17683.34 205
17684.60 174
17685.85 197
17687.11 198
17688.37 193
17689.62 209
17690.88 208
17692.14 213
17693.40 183
17694.65 200
17695.91 230
17697.17 185
17698.42 201
17699.68 189
17700.94 192
17702.20 195
17703.46 199
17704.71 204
17705.97 206
17707.23 193
17708.49 236
17709.74 220
17711.00 184
17712.26 198
17713.52 194
17714.78 218
17716.03 190
17717.29 192
17718.55 178
17719.81 174
17721.07 189
17722.33 166
17723.58 190
17724.84 200
17726.10 187
17727.36 208
17728.62 180
17729.88 173
17731.13 198
17732.39 214
17733.65 200
17734.91 169
17736.17 183
17737.43 217
17738.69 204
17739.95 205
17741.21 161
17742.46 188
17743.72 207
17744.98 180
17746.24 191
17747.50 228
17748.76 184
17750.02 212
17751.28 209
17752.54 191
17753.80 199
17755.06 195
17756.32 220
17757.58 180
17758.84 160
17760.10 207
17761.36 198
17762.61 210
17763.87 170
17765.13 167
17766.39 218
17767.65 200
17768.91 200
17770.17 185
17771.43 182
17772.69 189
17773.95 170
17775.21 194
17776.48 204
17777.74 205
17779.00 215
17780.26 214
17781.52 171
17782.78 195
17784.04 224
17785.30 204
17786.56 208
17787.82 210
17789.08 200
17790.34 193
17791.60 202
17792.86 199
17794.12 225
17795.38 236
17796.65 204
17797.91 218
17799.17 185
17800.43 231
17801.69 201
17802.95 189
17804.21 229
17805.47 244
17806.73 230
17808.00 193
17809.26 211
17810.52 175
17811.78 207
17813.04 184
17814.30 200
17815.56 201
17816.83 212
17818.09 186
17819.35 200
17820.61 212
17821.87 221
17823.14 198
17824.40 189
17825.66 197
17826.92 187
17828.18 205
17829.45 199
17830.71 191
17831.97 168
17833.23 210
17834.49 221
17835.76 191
17837.02 167
17838.28 188
17839.54 183
17840.81 195
17842.07 194
17843.33 203
17844.59 203
17845.86 200
17847.12 202
17848.38 171
17849.65 211
17850.91 204
17852.17 198
17853.43 181
17854.70 191
17855.96 184
17857.22 189
17858.49 214
17859.75 238
17861.01 221
17862.28 198
17863.54 229
17864.80 214
17866.07 185
17867.33 203
17868.59 211
17869.86 201
17871.12 203
17872.38 188
17873.65 224
17874.91 172
17876.18 193
17877.44 194
17878.70 203
17879.97 248
17881.23 192
17882.50 175
17883.76 201
17885.02 209
17886.29 214
17887.55 189
17888.82 179
17890.08 197
17891.35 227
17892.61 211
17893.87 195
17895.14 178
17896.40 174
17897.67 216
17898.93 213
17900.20 217
17901.46 169
17902.73 176
17903.99 194
17905.26 198
17906.52 203
17907.79 189
17909.05 194
17910.32 189
17911.58 195
17912.85 173
17914.11 219
17915.38 182
17916.64 205
17917.91 192
17919.17 191
17920.44 236
17921.70 234
17922.97 180
17924.23 190
17925.50 209
17926.76 228
17928.03 191
17929.30 175
17930.56 179
17931.83 203
17933.09 211
17934.36 186
17935.62 171
17936.89 168
17938.16 240
17939.42 212
17940.69 173
17941.96 202
17943.22 219
17944.49 218
17945.75 188
17947.02 192
17948.29 194
17949.55 196
17950.82 225
17952.09 162
17953.35 177
17954.62 224
17955.89 244
17957.15 226
17958.42 202
17959.69 184
17960.95 195
17962.22 207
17963.49 181
17964.75 169
17966.02 189
17967.29 202
17968.55 212
17969.82 221
17971.09 204
17972.36 183
17973.62 205
17974.89 205
17976.16 196
17977.42 188
17978.69 194
17979.96 213
17981.23 212
17982.49 190
17983.76 209
17985.03 209
17986.30 208
17987.57 251
17988.83 196
17990.10 226
17991.37 179
17992.64 206
17993.90 199
17995.17 185
17996.44 172
17997.71 160
17998.98 183
18000.25 165
18001.51 169
18002.78 194
18004.05 204
18005.32 198
18006.59 179
18007.86 156
18009.12 212
18010.39 180
18011.66 195
18012.93 174
18014.20 233
18015.47 192
18016.74 197
18018.00 190
18019.27 173
18020.54 176
18021.81 202
18023.08 217
18024.35 222
18025.62 212
18026.89 218
18028.16 198
18029.43 192
18030.69 192
18031.96 202
18033.23 237
18034.50 198
18035.77 218
18037.04 203
18038.31 208
18039.58 211
18040.85 204
18042.12 190
18043.39 203
18044.66 203
18045.93 188
18047.20 228
18048.47 172
18049.74 221
18051.01 197
18052.28 200
18053.55 188
18054.82 217
18056.09 228
18057.36 216
18058.63 193
18059.90 195
18061.17 177
18062.44 183
18063.71 170
18064.98 181
18066.25 178
18067.52 191
18068.79 193
18070.06 180
18071.33 194
18072.61 206
18073.88 209
18075.15 220
18076.42 194
18077.69 197
18078.96 201
18080.23 209
18081.50 201
18082.77 221
18084.04 193
18085.32 243
18086.59 222
18087.86 212
18089.13 198
18090.40 208
18091.67 211
18092.94 226
18094.22 210
18095.49 187
18096.76 176
18098.03 214
18099.30 206
18100.57 186
18101.85 212
18103.12 190
18104.39 196
18105.66 175
18106.93 200
18108.20 201
18109.48 203
18110.75 188
18112.02 178
18113.29 160
18114.57 191
18115.84 199
18117.11 227
18118.38 223
18119.65 193
18120.93 177
18122.20 204
18123.47 172
18124.74 184
18126.02 171
18127.29 214
18128.56 232
18129.84 210
18131.11 205
18132.38 187
18133.65 191
18134.93 201
18136.20 183
18137.47 177
18138.75 183
18140.02 189
18141.29 190
18142.57 195
18143.84 197
18145.11 179
18146.39 182
18147.66 172
18148.93 204
18150.21 220
18151.48 176
18152.75 190
18154.03 199
18155.30 202
18156.57 208
18157.85 209
18159.12 225
18160.40 185
18161.67 187
18162.94 201
18164.22 184
18165.49 203
18166.77 180
18168.04 187
18169.31 203
18170.59 188
18171.86 176
18173.14 201
18174.41 229
18175.68 225
18176.96 176
18178.23 215
18179.51 198
18180.78 184
18182.06 207
18183.33 193
18184.61 198
18185.88 209
18187.16 190
18188.43 179
18189.71 200
18190.98 226
18192.26 194
18193.53 182
18194.81 190
18196.08 209
18197.36 225
18198.63 186
18199.91 180
18201.18 222
18202.46 228
18203.73 175
18205.01 187
18206.28 205
18207.56 193
18208.83 198
18210.11 198
18211.39 183
18212.66 219
18213.94 186
18215.21 174
18216.49 192
18217.76 207
18219.04 217
18220.32 217
18221.59 209
18222.87 204
18224.14 216
18225.42 224
18226.70 195
18227.97 207
18229.25 194
18230.53 157
18231.80 195
18233.08 196
18234.35 194
18235.63 216
18236.91 189
18238.18 192
18239.46 163
18240.74 189
18242.01 156
18243.29 214
18244.57 193
18245.84 179
18247.12 206
18248.40 200
18249.68 178
18250.95 173
18252.23 175
18253.51 191
18254.78 167
18256.06 163
18257.34 191
18258.62 190
18259.89 200
18261.17 188
18262.45 184
18263.72 183
18265.00 171
18266.28 195
18267.56 186
18268.84 169
18270.11 208
18271.39 184
18272.67 208
18273.95 218
18275.22 184
18276.50 187
18277.78 204
18279.06 198
18280.34 191
18281.61 198
18282.89 209
18284.17 167
18285.45 177
18286.73 200
18288.01 208
18289.28 214
18290.56 197
18291.84 175
18293.12 194
18294.40 222
18295.68 198
18296.95 204
18298.23 186
18299.51 196
18300.79 196
18302.07 178
18303.35 159
18304.63 169
18305.91 195
18307.19 201
18308.46 223
18309.74 207
18311.02 161
18312.30 177
18313.58 196
18314.86 199
18316.14 158
18317.42 184
18318.70 209
18319.98 180
18321.26 201
18322.54 181
18323.82 170
18325.10 191
18326.38 167
18327.66 187
18328.94 175
18330.22 168
18331.50 178
18332.77 202
18334.05 181
18335.33 147
18336.61 177
18337.90 183
18339.18 196
18340.46 244
18341.74 203
18343.02 217
18344.30 202
18345.58 205
18346.86 200
18348.14 215
18349.42 164
18350.70 178
18351.98 197
18353.26 197
18354.54 221
18355.82 205
18357.10 213
18358.38 241
18359.66 187
18360.94 182
18362.22 200
18363.51 191
18364.79 197
18366.07 216
18367.35 168
18368.63 196
18369.91 176
18371.19 201
18372.47 190
18373.76 179
18375.04 178
18376.32 175
18377.60 182
18378.88 199
18380.16 166
18381.44 177
18382.73 186
18384.01 191
18385.29 182
18386.57 175
18387.85 187
18389.13 169
18390.42 180
18391.70 215
18392.98 213
18394.26 199
18395.54 182
18396.83 203
18398.11 187
18399.39 191
18400.67 185
18401.96 176
18403.24 193
18404.52 188
18405.80 181
18407.09 179
18408.37 215
18409.65 188
18410.93 205
18412.22 205
18413.50 210
18414.78 211
18416.06 208
18417.35 219
18418.63 168
18419.91 160
18421.20 176
18422.48 169
18423.76 188
18425.05 204
18426.33 214
18427.61 212
18428.89 222
18430.18 189
18431.46 201
18432.74 205
18434.03 225
18435.31 196
18436.60 195
18437.88 180
18439.16 200
18440.45 205
18441.73 219
18443.01 198
18444.30 212
18445.58 208
18446.87 192
18448.15 185
18449.43 149
18450.72 191
18452.00 191
18453.29 186
18454.57 190
18455.85 182
18457.14 186
18458.42 193
18459.71 197
18460.99 183
18462.28 175
18463.56 194
18464.84 212
18466.13 212
18467.41 200
18468.70 170
18469.98 188
18471.27 211
18472.55 199
18473.84 171
18475.12 196
18476.41 218
18477.69 173
18478.98 170
18480.26 190
18481.55 209
18482.83 198
18484.12 165
18485.40 211
18486.69 205
18487.97 209
18489.26 173
18490.54 150
18491.83 197
18493.11 193
18494.40 186
18495.69 187
18496.97 182
18498.26 186
18499.54 199
18500.83 205
18502.11 189
18503.40 169
18504.69 183
18505.97 184
18507.26 187
18508.54 183
18509.83 196
18511.12 189
18512.40 209
18513.69 189
18514.98 201
18516.26 191
18517.55 209
18518.83 209
18520.12 220
18521.41 196
18522.69 180
18523.98 203
18525.27 191
18526.55 201
18527.84 205
18529.13 203
18530.41 193
18531.70 223
18532.99 196
18534.27 202
18535.56 180
18536.85 190
18538.14 270
18539.42 215
18540.71 187
18542.00 173
18543.28 192
18544.57 186
18545.86 169
18547.15 200
18548.43 214
18549.72 179
18551.01 203
18552.30 190
18553.58 191
18554.87 177
18556.16 192
18557.45 198
18558.73 182
18560.02 191
18561.31 194
18562.60 178
18563.89 193
18565.17 190
18566.46 206
18567.75 211
18569.04 212
18570.33 210
18571.62 175
18572.90 175
18574.19 198
18575.48 194
18576.77 193
18578.06 152
18579.35 207
18580.63 226
18581.92 227
18583.21 189
18584.50 179
18585.79 198
18587.08 194
18588.37 236
18589.66 280
18590.94 222
18592.23 224
18593.52 192
18594.81 205
18596.10 164
18597.39 214
18598.68 222
18599.97 216
18601.26 217
18602.55 211
18603.84 196
18605.13 212
18606.41 194
18607.70 184
18608.99 185
18610.28 193
18611.57 203
18612.86 180
18614.15 204
18615.44 179
18616.73 190
18618.02 201
18619.31 220
18620.60 200
18621.89 209
18623.18 207
18624.47 204
18625.76 195
18627.05 191
18628.34 167
18629.63 167
18630.92 199
18632.21 175
18633.50 193
18634.79 202
18636.08 215
18637.37 188
18638.67 207
18639.96 185
18641.25 171
18642.54 182
18643.83 192
18645.12 224
18646.41 222
18647.70 185
18648.99 188
18650.28 200
18651.57 203
18652.86 193
18654.16 232
18655.45 223
18656.74 201
18658.03 181
18659.32 189
18660.61 189
18661.90 176
18663.19 171
18664.49 194
18665.78 187
18667.07 213
18668.36 199
18669.65 173
18670.94 201
18672.24 213
18673.53 179
18674.82 181
18676.11 181
18677.40 171
18678.70 196
18679.99 194
18681.28 191
18682.57 191
18683.86 200
18685.16 209
18686.45 202
18687.74 164
18689.03 196
18690.33 213
18691.62 200
18692.91 193
18694.20 209
18695.50 184
18696.79 193
18698.08 183
18699.37 188
18700.67 205
18701.96 212
18703.25 226
18704.54 210
18705.84 223
18707.13 209
18708.42 169
18709.72 170
18711.01 176
18712.30 173
18713.60 223
18714.89 212
18716.18 204
18717.48 183
18718.77 199
18720.06 198
18721.36 186
18722.65 178
18723.94 179
18725.24 187
18726.53 205
18727.82 194
18729.12 174
18730.41 194
18731.70 201
18733.00 188
18734.29 182
18735.59 169
18736.88 162
18738.17 185
18739.47 177
18740.76 188
18742.06 174
18743.35 192
18744.64 179
18745.94 155
18747.23 144
18748.53 174
18749.82 154
18751.12 205
18752.41 199
18753.71 151
18755.00 191
18756.30 166
18757.59 179
18758.88 194
18760.18 217
18761.47 204
18762.77 200
18764.06 165
18765.36 192
18766.65 172
18767.95 182
18769.24 189
18770.54 173
18771.83 201
18773.13 195
18774.43 197
18775.72 167
18777.02 202
18778.31 181
18779.61 160
18780.90 177
18782.20 187
18783.49 195
18784.79 176
18786.08 174
18787.38 181
18788.68 192
18789.97 187
18791.27 157
18792.56 204
18793.86 197
18795.16 191
18796.45 188
18797.75 208
18799.04 175
18800.34 163
18801.64 183
18802.93 171
18804.23 150
18805.53 173
18806.82 171
18808.12 171
18809.41 221
18810.71 178
18812.01 172
18813.30 196
18814.60 180
18815.90 161
18817.19 155
18818.49 192
18819.79 174
18821.09 170
18822.38 174
18823.68 172
18824.98 171
18826.27 211
18827.57 201
18828.87 155
18830.16 148
18831.46 150
18832.76 171
18834.06 167
18835.35 184
18836.65 208
18837.95 180
18839.25 171
18840.54 165
18841.84 167
18843.14 168
18844.44 187
18845.73 195
18847.03 196
18848.33 196
18849.63 201
18850.93 188
18852.22 168
18853.52 163
18854.82 178
18856.12 175
18857.42 192
18858.71 206
18860.01 183
18861.31 185
18862.61 206
18863.91 210
18865.21 211
18866.50 184
18867.80 179
18869.10 190
18870.40 217
18871.70 209
18873.00 199
18874.30 180
18875.60 212
18876.89 169
18878.19 168
18879.49 175
18880.79 201
18882.09 196
18883.39 175
18884.69 209
18885.99 206
18887.29 184
18888.59 165
18889.88 178
18891.18 231
18892.48 185
18893.78 181
18895.08 180
18896.38 178
18897.68 130
18898.98 174
18900.28 163
18901.58 168
18902.88 149
18904.18 173
18905.48 169
18906.78 185
18908.08 179
18909.38 187
18910.68 175
18911.98 205
18913.28 201
18914.58 168
18915.88 182
18917.18 178
18918.48 170
18919.78 204
18921.08 192
18922.38 191
18923.68 187
18924.98 182
18926.28 198
18927.58 171
18928.88 197
18930.18 199
18931.49 193
18932.79 169
18934.09 185
18935.39 167
18936.69 208
18937.99 191
18939.29 182
18940.59 198
18941.89 184
18943.19 195
18944.49 186
18945.80 190
18947.10 170
18948.40 167
18949.70 174
18951.00 190
18952.30 190
18953.60 172
18954.91 160
18956.21 197
18957.51 182
18958.81 217
18960.11 211
18961.41 173
18962.72 189
18964.02 228
18965.32 219
18966.62 189
18967.92 180
18969.23 196
18970.53 174
18971.83 144
18973.13 183
18974.43 175
18975.74 210
18977.04 170
18978.34 163
18979.64 180
18980.95 191
18982.25 194
18983.55 182
18984.85 168
18986.16 165
18987.46 183
18988.76 188
18990.06 179
18991.37 169
18992.67 189
18993.97 186
18995.28 174
18996.58 169
18997.88 199
18999.18 177
19000.49 159
19001.79 166
19003.09 177
19004.40 187
19005.70 157
19007.00 162
19008.31 176
19009.61 179
19010.91 160
19012.22 171
19013.52 197
19014.82 179
19016.13 189
19017.43 159
19018.74 202
19020.04 170
19021.34 188
19022.65 203
19023.95 186
19025.25 164
19026.56 218
19027.86 188
19029.17 176
19030.47 181
19031.77 180
19033.08 175
19034.38 187
19035.69 196
19036.99 190
19038.30 200
19039.60 205
19040.91 191
19042.21 180
19043.51 190
19044.82 186
19046.12 218
19047.43 204
19048.73 173
19050.04 166
19051.34 178
19052.65 194
19053.95 173
19055.26 189
19056.56 202
19057.87 166
19059.17 166
19060.48 177
19061.78 188
19063.09 174
19064.39 152
19065.70 169
19067.00 208
19068.31 194
19069.62 166
19070.92 137
19072.23 185
19073.53 217
19074.84 175
19076.14 176
19077.45 224
19078.75 182
19080.06 192
19081.37 184
19082.67 205
19083.98 183
19085.28 202
19086.59 199
19087.90 194
19089.20 186
19090.51 164
19091.82 189
19093.12 208
19094.43 181
19095.73 200
19097.04 146
19098.35 166
19099.65 200
19100.96 160
19102.27 177
19103.57 177
19104.88 185
19106.19 159
19107.49 179
19108.80 184
19110.11 193
19111.41 185
19112.72 165
19114.03 193
19115.33 180
19116.64 191
19117.95 191
19119.26 180
19120.56 183
19121.87 166
19123.18 179
19124.49 193
19125.79 173
19127.10 184
19128.41 174
19129.72 213
19131.02 196
19132.33 173
19133.64 176
19134.95 184
19136.25 178
19137.56 195
19138.87 179
19140.18 199
19141.49 173
19142.79 166
19144.10 149
19145.41 180
19146.72 174
19148.03 155
19149.33 169
19150.64 172
19151.95 175
19153.26 155
19154.57 185
19155.88 164
19157.18 192
19158.49 196
19159.80 197
19161.11 186
19162.42 171
19163.73 185
19165.04 159
19166.34 175
19167.65 192
19168.96 219
19170.27 176
19171.58 191
19172.89 178
19174.20 171
19175.51 178
19176.82 170
19178.13 179
19179.43 216
19180.74 188
19182.05 157
19183.36 192
19184.67 181
19185.98 187
19187.29 170
19188.60 162
19189.91 171
19191.22 194
19192.53 161
19193.84 167
19195.15 201
19196.46 218
19197.77 165
19199.08 155
19200.39 182
19201.70 185
19203.01 185
19204.32 160
19205.63 177
19206.94 196
19208.25 174
19209.56 184
19210.87 152
19212.18 175
19213.49 167
19214.80 188
19216.11 194
19217.42 182
19218.73 165
19220.04 150
19221.35 193
19222.66 184
19223.98 181
19225.29 191
19226.60 195
19227.91 194
19229.22 180
19230.53 191
19231.84 155
19233.15 204
19234.46 181
19235.77 179
19237.09 164
19238.40 158
19239.71 183
19241.02 159
19242.33 225
19243.64 174
19244.95 165
19246.27 159
19247.58 176
19248.89 186
19250.20 164
19251.51 131
19252.82 173
19254.14 168
19255.45 163
19256.76 173
19258.07 169
19259.38 187
19260.70 180
19262.01 190
19263.32 171
19264.63 191
19265.94 184
19267.26 176
19268.57 158
19269.88 185
19271.19 189
19272.51 185
19273.82 180
19275.13 194
19276.44 182
19277.76 221
19279.07 181
19280.38 198
19281.69 185
19283.01 222
19284.32 200
19285.63 192
19286.94 160
19288.26 153
19289.57 188
19290.88 184
19292.20 185
19293.51 159
19294.82 184
19296.14 187
19297.45 205
19298.76 177
19300.08 155
19301.39 153
19302.70 159
19304.02 159
19305.33 204
19306.64 191
19307.96 180
19309.27 173
19310.59 149
19311.90 185
19313.21 170
19314.53 180
19315.84 173
19317.15 168
19318.47 186
19319.78 165
19321.10 197
19322.41 229
19323.72 219
19325.04 207
19326.35 191
19327.67 184
19328.98 183
19330.30 206
19331.61 208
19332.93 206
19334.24 193
19335.55 170
19336.87 191
19338.18 193
19339.50 200
19340.81 187
19342.13 179
19343.44 179
19344.76 190
19346.07 155
19347.39 159
19348.70 149
19350.02 174
19351.33 153
19352.65 169
19353.96 173
19355.28 179
19356.59 183
19357.91 173
19359.22 178
19360.54 169
19361.86 204
19363.17 148
19364.49 171
19365.80 182
19367.12 182
19368.43 171
19369.75 211
19371.06 185
19372.38 190
19373.70 173
19375.01 180
19376.33 178
19377.64 172
19378.96 175
19380.28 165
19381.59 198
19382.91 178
19384.23 160
19385.54 155
19386.86 210
19388.17 207
19389.49 169
19390.81 190
19392.12 184
19393.44 187
19394.76 197
19396.07 186
19397.39 187
19398.71 171
19400.02 211
19401.34 228
19402.66 166
19403.97 167
19405.29 180
19406.61 210
19407.93 189
19409.24 172
19410.56 158
19411.88 177
19413.19 185
19414.51 174
19415.83 185
19417.15 220
19418.46 200
19419.78 168
19421.10 197
19422.42 196
19423.73 171
19425.05 210
19426.37 168
19427.69 175
19429.00 171
19430.32 204
19431.64 217
19432.96 196
19434.28 192
19435.59 187
19436.91 170
19438.23 218
19439.55 203
19440.87 197
19442.18 195
19443.50 212
19444.82 182
19446.14 211
19447.46 181
19448.78 177
19450.09 193
19451.41 190
19452.73 162
19454.05 151
19455.37 162
19456.69 209
19458.01 184
19459.33 193
19460.64 170
19461.96 177
19463.28 203
19464.60 188
19465.92 209
19467.24 174
19468.56 149
19469.88 200
19471.20 201
19472.52 194
19473.83 188
19475.15 209
19476.47 182
19477.79 163
19479.11 200
19480.43 177
19481.75 175
19483.07 169
19484.39 191
19485.71 185
19487.03 184
19488.35 205
19489.67 209
19490.99 199
19492.31 180
19493.63 181
19494.95 183
19496.27 210
19497.59 195
19498.91 182
19500.23 208
19501.55 211
19502.87 194
19504.19 157
19505.51 186
19506.83 182
19508.15 180
19509.47 168
19510.79 187
19512.11 188
19513.43 189
19514.75 148
19516.08 157
19517.40 195
19518.72 170
19520.04 164
19521.36 189
19522.68 177
19524.00 162
19525.32 178
19526.64 184
19527.96 195
19529.29 174
19530.61 178
19531.93 180
19533.25 183
19534.57 169
19535.89 175
19537.21 188
19538.53 185
19539.86 189
19541.18 177
19542.50 186
19543.82 194
19545.14 176
19546.46 181
19547.79 169
19549.11 151
19550.43 196
19551.75 191
19553.07 197
19554.40 192
19555.72 192
19557.04 179
19558.36 168
19559.68 178
19561.01 198
19562.33 232
19563.65 205
19564.97 184
19566.30 218
19567.62 182
19568.94 176
19570.26 181
19571.59 181
19572.91 164
19574.23 178
19575.55 166
19576.88 186
19578.20 149
19579.52 163
19580.85 193
19582.17 195
19583.49 199
19584.82 168
19586.14 182
19587.46 175
19588.78 170
19590.11 199
19591.43 169
19592.75 197
19594.08 171
19595.40 176
19596.72 160
19598.05 153
19599.37 180
19600.70 146
19602.02 184
19603.34 192
19604.67 196
19605.99 195
19607.31 251
19608.64 217
19609.96 196
19611.29 160
19612.61 180
19613.93 170
19615.26 192
19616.58 184
19617.91 178
19619.23 158
19620.55 174
19621.88 172
19623.20 147
19624.53 152
19625.85 177
19627.18 162
19628.50 140
19629.83 166
19631.15 171
19632.48 171
19633.80 182
19635.12 152
19636.45 134
19637.77 180
19639.10 178
19640.42 157
19641.75 175
19643.07 184
19644.40 158
19645.72 182
19647.05 157
19648.37 155
19649.70 179
19651.03 185
19652.35 191
19653.68 205
19655.00 189
19656.33 188
19657.65 170
19658.98 176
19660.30 207
19661.63 180
19662.96 172
19664.28 176
19665.61 177
19666.93 183
19668.26 181
19669.58 199
19670.91 162
19672.24 181
19673.56 181
19674.89 177
19676.21 173
19677.54 179
19678.87 185
19680.19 180
19681.52 181
19682.85 185
19684.17 172
19685.50 158
19686.83 182
19688.15 152
19689.48 175
19690.81 197
19692.13 172
19693.46 149
19694.79 173
19696.11 163
19697.44 149
19698.77 188
19700.09 196
19701.42 183
19702.75 182
19704.07 182
19705.40 194
19706.73 170
19708.06 163
19709.38 182
19710.71 197
19712.04 217
19713.37 198
19714.69 191
19716.02 172
19717.35 160
19718.68 217
19720.00 190
19721.33 162
19722.66 163
19723.99 175
19725.31 174
19726.64 172
19727.97 161
19729.30 171
19730.63 157
19731.95 184
19733.28 185
19734.61 206
19735.94 182
19737.27 172
19738.59 165
19739.92 182
19741.25 184
19742.58 189
19743.91 173
19745.24 177
19746.57 208
19747.89 153
19749.22 175
19750.55 158
19751.88 192
19753.21 160
19754.54 195
19755.87 203
19757.20 189
19758.52 149
19759.85 158
19761.18 149
19762.51 178
19763.84 170
19765.17 177
19766.50 179
19767.83 181
19769.16 201
19770.49 191
19771.82 170
19773.15 194
19774.47 162
19775.80 166
19777.13 157
19778.46 178
19779.79 176
19781.12 191
19782.45 166
19783.78 207
19785.11 176
19786.44 196
19787.77 137
19789.10 170
19790.43 170
19791.76 180
19793.09 212
19794.42 201
19795.75 177
19797.08 185
19798.41 185
19799.74 160
19801.07 172
19802.40 201
19803.73 169
19805.07 170
19806.40 162
19807.73 170
19809.06 186
19810.39 191
19811.72 181
19813.05 177
19814.38 199
19815.71 179
19817.04 199
19818.37 174
19819.70 175
19821.03 178
19822.37 176
19823.70 201
19825.03 192
19826.36 172
19827.69 193
19829.02 172
19830.35 144
19831.68 155
19833.02 164
19834.35 162
19835.68 163
19837.01 154
19838.34 153
19839.67 186
19841.01 200
19842.34 148
19843.67 167
19845.00 182
19846.33 213
19847.67 178
19849.00 175
19850.33 161
19851.66 223
19852.99 175
19854.33 155
19855.66 137
19856.99 177
19858.32 210
19859.65 217
19860.99 200
19862.32 142
19863.65 193
19864.98 172
19866.32 191
19867.65 191
19868.98 185
19870.32 184
19871.65 175
19872.98 186
19874.31 168
19875.65 195
19876.98 194
19878.31 194
19879.65 198
19880.98 169
19882.31 231
19883.64 190
19884.98 185
19886.31 181
19887.64 153
19888.98 217
19890.31 204
19891.64 183
19892.98 183
19894.31 183
19895.65 204
19896.98 174
19898.31 196
19899.65 164
19900.98 192
19902.31 169
19903.65 214
19904.98 186
19906.32 159
19907.65 195
19908.98 193
19910.32 163
19911.65 150
19912.99 172
19914.32 182
19915.65 169
19916.99 178
19918.32 184
19919.66 187
19920.99 175
19922.33 166
19923.66 150
19924.99 142
19926.33 190
19927.66 197
19929.00 172
19930.33 164
19931.67 166
19933.00 152
19934.34 168
19935.67 203
19937.01 178
19938.34 161
19939.68 174
19941.01 188
19942.35 164
19943.68 180
19945.02 191
19946.35 221
19947.69 171
19949.02 179
19950.36 179
19951.70 168
19953.03 155
19954.37 170
19955.70 185
19957.04 210
19958.37 175
19959.71 170
19961.04 162
19962.38 181
19963.72 180
19965.05 161
19966.39 157
19967.72 190
19969.06 174
19970.40 162
19971.73 170
19973.07 180
19974.40 189
19975.74 221
19977.08 178
19978.41 168
19979.75 170
19981.09 177
19982.42 193
19983.76 193
19985.10 190
19986.43 201
19987.77 161
19989.11 172
19990.44 168
19991.78 174
19993.12 184
19994.45 182
19995.79 154
19997.13 179
19998.46 169
19999.80 178
20001.14 230
20002.48 168
20003.81 190
20005.15 155
20006.49 181
20007.82 210
20009.16 216
20010.50 173
20011.84 158
20013.17 174
20014.51 193
20015.85 150
20017.19 164
20018.52 188
20019.86 188
20021.20 172
20022.54 202
20023.88 169
20025.21 143
20026.55 207
20027.89 184
20029.23 201
20030.57 183
20031.90 201
20033.24 194
20034.58 191
20035.92 156
20037.26 172
20038.60 168
20039.93 190
20041.27 168
20042.61 188
20043.95 202
20045.29 171
20046.63 162
20047.97 158
20049.30 168
20050.64 177
20051.98 214
20053.32 168
20054.66 191
20056.00 192
20057.34 156
20058.68 167
20060.02 143
20061.35 168
20062.69 146
20064.03 155
20065.37 162
20066.71 184
20068.05 200
20069.39 202
20070.73 177
20072.07 210
20073.41 215
20074.75 215
20076.09 193
20077.43 174
20078.77 182
20080.11 167
20081.45 162
20082.79 173
20084.13 208
20085.47 167
20086.81 162
20088.15 205
20089.49 168
20090.83 168
20092.17 189
20093.51 169
20094.85 185
20096.19 194
20097.53 173
20098.87 157
20100.21 183
20101.55 184
20102.89 196
20104.23 148
20105.57 183
20106.91 183
20108.25 159
20109.59 162
20110.93 161
20112.27 174
20113.62 198
20114.96 198
20116.30 190
20117.64 157
20118.98 162
20120.32 187
20121.66 175
20123.00 180
20124.34 171
20125.69 185
20127.03 197
20128.37 181
20129.71 216
20131.05 216
20132.39 212
20133.73 182
20135.08 149
20136.42 154
20137.76 166
20139.10 199
20140.44 177
