# Supplementary material for: MALDI-TOF MS typing enables the classification of brewing yeasts of the genus Saccharomyces to major beer styles
Source: PLoS One. 2017 Aug 9;12(8):e0181694. doi: 10.1371/journal.pone.0181694 (PMC5549903; doi:10.1371/journal.pone.0181694)
Supplement: S3 File — The directory includes 90 raw files and was zipped to “.zip”; the folder has three strains with 30 spectra per strain; S1 Text explains the raw files with an example and Table 1 represents the yeast strains used within the experiment. (ZIP) [file pone.0181694.s006.zip › 7-9/30256-177-OG-Koe-Koe-YPG-18h-E-E_2015-07-06_3_0_A9_1.dat]

2000.10 3758
2000.52 3937
2000.94 3834
2001.36 3722
2001.78 3861
2002.21 3739
2002.63 3813
2003.05 3798
2003.47 3983
2003.89 3904
2004.32 3869
2004.74 3823
2005.16 3811
2005.58 3999
2006.00 3932
2006.43 4041
2006.85 4124
2007.27 4076
2007.69 3979
2008.12 4141
2008.54 4358
2008.96 4192
2009.38 4178
2009.81 4050
2010.23 3947
2010.65 3694
2011.08 3965
2011.50 3906
2011.92 3981
2012.34 3682
2012.77 3660
2013.19 3468
2013.61 3597
2014.04 3753
2014.46 3499
2014.88 3647
2015.31 3532
2015.73 3779
2016.15 3915
2016.58 3885
2017.00 3885
2017.42 4072
2017.85 4208
2018.27 3742
2018.69 3684
2019.12 3932
2019.54 3752
2019.96 3976
2020.39 4078
2020.81 4058
2021.23 3955
2021.66 3957
2022.08 4084
2022.51 3961
2022.93 3896
2023.35 3923
2023.78 3798
2024.20 3704
2024.63 3786
2025.05 3576
2025.48 3493
2025.90 3645
2026.32 3388
2026.75 3446
2027.17 3445
2027.60 3238
2028.02 3404
2028.45 3348
2028.87 3287
2029.30 3549
2029.72 3556
2030.15 3621
2030.57 3644
2031.00 3756
2031.42 3842
2031.85 3737
2032.27 3378
2032.70 3516
2033.12 3897
2033.55 4073
2033.97 3721
2034.40 3763
2034.82 3903
2035.25 3869
2035.67 3657
2036.10 3947
2036.52 4054
2036.95 3855
2037.37 4056
2037.80 4107
2038.22 3889
2038.65 3870
2039.08 4051
2039.50 4055
2039.93 4351
2040.35 4161
2040.78 3957
2041.21 3968
2041.63 4242
2042.06 4085
2042.48 3905
2042.91 3859
2043.34 4061
2043.76 3955
2044.19 3775
2044.61 3672
2045.04 3884
2045.47 3790
2045.89 3798
2046.32 3890
2046.75 3940
2047.17 3716
2047.60 3588
2048.03 3698
2048.45 3916
2048.88 3750
2049.31 3510
2049.73 3406
2050.16 3508
2050.59 3552
2051.01 3574
2051.44 3477
2051.87 3627
2052.29 3755
2052.72 3646
2053.15 3606
2053.58 3698
2054.00 3361
2054.43 3709
2054.86 3745
2055.29 3651
2055.71 3748
2056.14 4011
2056.57 3876
2057.00 3800
2057.42 3768
2057.85 3743
2058.28 3836
2058.71 3746
2059.13 3811
2059.56 3668
2059.99 3731
2060.42 3498
2060.85 3789
2061.27 3750
2061.70 3560
2062.13 3663
2062.56 3804
2062.99 3753
2063.41 3990
2063.84 3778
2064.27 3964
2064.70 3861
2065.13 3931
2065.56 3807
2065.98 3694
2066.41 3793
2066.84 4119
2067.27 3831
2067.70 3729
2068.13 3793
2068.56 3610
2068.99 3616
2069.41 3700
2069.84 3731
2070.27 3769
2070.70 3758
2071.13 3910
2071.56 4045
2071.99 3871
2072.42 4028
2072.85 3742
2073.28 3819
2073.71 4024
2074.13 4042
2074.56 4031
2074.99 4130
2075.42 4021
2075.85 3957
2076.28 4263
2076.71 4284
2077.14 4104
2077.57 4142
2078.00 4312
2078.43 4285
2078.86 4319
2079.29 4479
2079.72 4232
2080.15 4314
2080.58 4291
2081.01 4135
2081.44 4069
2081.87 4007
2082.30 4035
2082.73 3954
2083.16 3858
2083.59 3964
2084.02 3794
2084.45 3914
2084.88 4107
2085.31 3933
2085.74 3952
2086.17 3802
2086.61 3743
2087.04 4030
2087.47 4034
2087.90 3954
2088.33 3884
2088.76 3748
2089.19 3614
2089.62 3856
2090.05 3686
2090.48 3796
2090.91 3920
2091.35 3853
2091.78 3646
2092.21 3801
2092.64 3810
2093.07 3773
2093.50 3719
2093.93 3632
2094.36 3821
2094.80 3732
2095.23 3717
2095.66 4191
2096.09 4092
2096.52 3762
2096.95 3630
2097.39 3746
2097.82 3815
2098.25 3723
2098.68 3523
2099.11 3487
2099.55 3528
2099.98 3727
2100.41 3493
2100.84 3271
2101.27 3467
2101.71 3737
2102.14 3575
2102.57 3796
2103.00 3784
2103.43 3842
2103.87 3661
2104.30 3428
2104.73 3397
2105.16 3688
2105.60 3709
2106.03 3750
2106.46 3719
2106.90 3706
2107.33 3597
2107.76 3555
2108.19 3592
2108.63 3812
2109.06 3868
2109.49 3641
2109.93 3584
2110.36 3957
2110.79 3819
2111.23 3566
2111.66 3387
2112.09 3439
2112.52 3632
2112.96 3497
2113.39 3562
2113.83 3394
2114.26 3380
2114.69 3660
2115.13 3712
2115.56 3489
2115.99 3375
2116.43 3429
2116.86 3398
2117.29 3600
2117.73 3385
2118.16 3613
2118.60 3572
2119.03 3494
2119.46 3683
2119.90 3852
2120.33 3701
2120.77 3598
2121.20 3765
2121.63 3971
2122.07 3736
2122.50 3597
2122.94 3669
2123.37 3648
2123.81 3577
2124.24 3582
2124.68 3803
2125.11 3625
2125.54 3464
2125.98 3602
2126.41 3581
2126.85 3572
2127.28 3632
2127.72 3557
2128.15 3722
2128.59 3602
2129.02 3681
2129.46 4041
2129.89 4210
2130.33 3879
2130.76 4246
2131.20 4325
2131.63 4232
2132.07 4235
2132.51 4117
2132.94 4315
2133.38 4049
2133.81 4025
2134.25 4396
2134.68 4498
2135.12 4744
2135.55 4839
2135.99 4740
2136.43 4861
2136.86 4829
2137.30 4694
2137.73 4678
2138.17 4644
2138.60 4491
2139.04 4156
2139.48 3982
2139.91 4072
2140.35 3850
2140.79 3895
2141.22 3673
2141.66 3198
2142.09 3491
2142.53 3549
2142.97 3559
2143.40 3307
2143.84 3484
2144.28 3545
2144.71 3607
2145.15 3748
2145.59 3592
2146.02 3821
2146.46 4079
2146.90 4004
2147.33 4071
2147.77 4173
2148.21 4181
2148.64 4677
2149.08 4760
2149.52 4921
2149.96 5091
2150.39 5237
2150.83 5259
2151.27 5199
2151.70 5182
2152.14 4772
2152.58 4742
2153.02 4561
2153.45 4647
2153.89 4451
2154.33 4298
2154.77 4291
2155.20 4021
2155.64 3890
2156.08 3912
2156.52 4016
2156.96 4339
2157.39 4075
2157.83 4076
2158.27 3962
2158.71 4192
2159.15 4460
2159.58 4230
2160.02 4286
2160.46 4060
2160.90 4369
2161.34 4096
2161.78 4272
2162.21 4120
2162.65 4149
2163.09 4219
2163.53 4102
2163.97 3939
2164.41 4000
2164.84 3959
2165.28 4013
2165.72 3749
2166.16 3678
2166.60 3574
2167.04 3838
2167.48 3819
2167.92 3910
2168.36 3951
2168.79 3961
2169.23 4164
2169.67 3983
2170.11 4055
2170.55 4071
2170.99 3748
2171.43 4050
2171.87 4025
2172.31 4215
2172.75 4288
2173.19 4267
2173.63 4209
2174.07 4302
2174.51 4300
2174.95 4269
2175.39 4867
2175.83 4668
2176.27 4574
2176.70 4621
2177.14 4420
2177.58 4233
2178.02 4017
2178.46 4312
2178.90 4358
2179.34 4595
2179.79 4345
2180.23 4016
2180.67 4114
2181.11 4077
2181.55 3737
2181.99 3823
2182.43 3908
2182.87 3638
2183.31 3616
2183.75 3810
2184.19 3884
2184.63 3738
2185.07 3880
2185.51 3895
2185.95 3917
2186.39 4034
2186.83 3927
2187.27 4005
2187.72 4286
2188.16 4107
2188.60 4381
2189.04 4672
2189.48 4757
2189.92 4739
2190.36 4718
2190.80 4579
2191.24 4681
2191.69 4619
2192.13 4502
2192.57 4553
2193.01 4471
2193.45 4168
2193.89 4194
2194.34 4585
2194.78 4373
2195.22 4526
2195.66 4175
2196.10 4281
2196.54 4287
2196.99 4225
2197.43 4288
2197.87 4404
2198.31 4233
2198.75 4298
2199.20 4242
2199.64 3935
2200.08 4211
2200.52 4193
2200.96 3892
2201.41 4170
2201.85 4205
2202.29 4034
2202.73 4025
2203.18 3908
2203.62 3989
2204.06 4083
2204.50 4154
2204.95 3837
2205.39 4035
2205.83 4256
2206.28 4182
2206.72 4182
2207.16 4294
2207.60 4240
2208.05 4156
2208.49 4089
2208.93 4067
2209.38 4083
2209.82 4180
2210.26 4048
2210.71 4006
2211.15 3958
2211.59 4197
2212.04 4069
2212.48 4127
2212.92 4049
2213.37 4154
2213.81 4210
2214.25 3975
2214.70 3817
2215.14 3900
2215.59 3961
2216.03 3812
2216.47 3976
2216.92 4095
2217.36 3979
2217.80 3935
2218.25 3690
2218.69 3783
2219.14 3889
2219.58 4079
2220.03 3944
2220.47 4015
2220.91 4184
2221.36 4195
2221.80 4125
2222.25 4365
2222.69 4259
2223.14 4134
2223.58 4268
2224.03 4355
2224.47 4387
2224.91 4207
2225.36 4418
2225.80 4544
2226.25 4315
2226.69 4400
2227.14 4477
2227.58 4423
2228.03 4384
2228.47 4439
2228.92 4298
2229.36 4415
2229.81 4634
2230.25 4494
2230.70 4865
2231.15 4769
2231.59 4823
2232.04 4769
2232.48 5096
2232.93 4997
2233.37 5093
2233.82 5215
2234.26 4907
2234.71 4801
2235.15 4861
2235.60 4741
2236.05 4440
2236.49 4587
2236.94 4613
2237.38 4711
2237.83 4541
2238.28 4708
2238.72 4577
2239.17 4442
2239.61 4072
2240.06 4155
2240.51 4287
2240.95 4166
2241.40 3895
2241.85 3775
2242.29 3756
2242.74 3708
2243.19 3675
2243.63 3635
2244.08 3712
2244.53 3625
2244.97 3558
2245.42 3794
2245.87 3678
2246.31 3778
2246.76 3767
2247.21 3663
2247.65 3626
2248.10 3840
2248.55 4114
2248.99 4056
2249.44 3994
2249.89 4429
2250.34 4267
2250.78 4139
2251.23 4187
2251.68 4046
2252.13 3700
2252.57 3831
2253.02 4003
2253.47 3872
2253.92 3812
2254.36 3984
2254.81 3904
2255.26 3619
2255.71 3756
2256.15 3708
2256.60 3803
2257.05 3649
2257.50 3734
2257.95 3751
2258.39 3815
2258.84 3979
2259.29 4090
2259.74 4173
2260.19 4119
2260.63 4188
2261.08 4284
2261.53 4205
2261.98 4226
2262.43 4470
2262.88 4374
2263.32 4516
2263.77 4442
2264.22 4571
2264.67 4743
2265.12 4664
2265.57 4490
2266.02 4730
2266.47 4678
2266.91 4599
2267.36 4425
2267.81 4703
2268.26 4525
2268.71 4443
2269.16 4617
2269.61 4583
2270.06 4681
2270.51 4950
2270.96 4735
2271.41 4780
2271.86 4389
2272.30 4521
2272.75 4643
2273.20 4436
2273.65 4352
2274.10 4441
2274.55 4312
2275.00 4109
2275.45 4341
2275.90 4221
2276.35 4111
2276.80 4119
2277.25 4007
2277.70 3809
2278.15 3890
2278.60 4118
2279.05 4149
2279.50 3896
2279.95 4121
2280.40 4261
2280.85 4157
2281.30 4032
2281.75 4213
2282.20 4166
2282.65 4017
2283.10 4207
2283.55 4316
2284.00 4200
2284.46 4027
2284.91 4155
2285.36 3970
2285.81 4143
2286.26 4165
2286.71 4396
2287.16 4333
2287.61 4579
2288.06 5093
2288.51 5466
2288.96 5630
2289.42 5931
2289.87 6431
2290.32 6816
2290.77 7249
2291.22 7502
2291.67 7807
2292.12 7862
2292.57 7762
2293.03 7634
2293.48 7320
2293.93 6929
2294.38 6908
2294.83 6376
2295.28 6298
2295.74 6029
2296.19 5709
2296.64 5347
2297.09 5017
2297.54 5070
2297.99 4919
2298.45 4633
2298.90 4429
2299.35 4286
2299.80 4191
2300.25 4041
2300.71 4179
2301.16 4241
2301.61 4358
2302.06 4004
2302.52 4126
2302.97 4200
2303.42 4024
2303.87 4043
2304.33 4156
2304.78 3908
2305.23 3978
2305.68 4368
2306.14 4252
2306.59 4348
2307.04 4249
2307.50 4530
2307.95 4826
2308.40 4583
2308.85 4633
2309.31 4670
2309.76 5026
2310.21 5168
2310.67 5102
2311.12 5004
2311.57 4787
2312.03 4858
2312.48 4855
2312.93 4680
2313.39 4861
2313.84 4918
2314.29 4320
2314.75 4080
2315.20 3991
2315.66 4063
2316.11 4390
2316.56 4369
2317.02 4411
2317.47 4284
2317.92 4339
2318.38 4261
2318.83 4294
2319.29 4294
2319.74 4148
2320.19 4456
2320.65 4321
2321.10 4307
2321.56 4366
2322.01 4413
2322.47 4492
2322.92 4348
2323.37 4371
2323.83 4326
2324.28 4595
2324.74 4333
2325.19 4292
2325.65 4392
2326.10 4376
2326.56 4254
2327.01 4393
2327.47 4512
2327.92 4684
2328.38 4418
2328.83 4523
2329.29 4666
2329.74 4818
2330.20 4895
2330.65 4956
2331.11 4867
2331.56 4976
2332.02 5037
2332.47 4788
2332.93 4681
2333.38 4743
2333.84 4309
2334.29 4150
2334.75 4350
2335.21 4329
2335.66 4195
2336.12 4390
2336.57 4544
2337.03 4516
2337.48 4360
2337.94 4536
2338.40 4345
2338.85 4395
2339.31 4582
2339.76 4625
2340.22 4827
2340.68 4699
2341.13 4752
2341.59 4697
2342.04 4744
2342.50 4329
2342.96 4226
2343.41 4510
2343.87 4394
2344.33 4374
2344.78 4517
2345.24 4582
2345.70 4599
2346.15 4305
2346.61 4331
2347.07 4617
2347.52 4821
2347.98 4666
2348.44 4567
2348.89 4728
2349.35 4604
2349.81 4416
2350.26 4512
2350.72 4559
2351.18 4397
2351.64 4120
2352.09 4168
2352.55 4428
2353.01 4437
2353.47 4244
2353.92 4020
2354.38 4031
2354.84 3855
2355.30 4034
2355.75 4084
2356.21 4019
2356.67 3943
2357.13 4126
2357.58 4036
2358.04 4001
2358.50 3972
2358.96 4107
2359.42 4029
2359.87 4406
2360.33 4247
2360.79 4311
2361.25 4388
2361.71 4283
2362.16 4294
2362.62 4340
2363.08 4288
2363.54 4140
2364.00 4280
2364.46 4285
2364.91 4270
2365.37 4258
2365.83 4167
2366.29 4416
2366.75 4344
2367.21 4516
2367.67 4243
2368.13 4518
2368.58 4585
2369.04 4528
2369.50 4490
2369.96 4554
2370.42 4615
2370.88 4196
2371.34 4183
2371.80 3945
2372.26 4136
2372.72 4130
2373.17 4189
2373.63 4419
2374.09 4382
2374.55 4018
2375.01 4222
2375.47 4227
2375.93 4018
2376.39 4117
2376.85 4338
2377.31 4357
2377.77 4237
2378.23 4321
2378.69 4376
2379.15 4344
2379.61 4380
2380.07 4229
2380.53 4078
2380.99 3951
2381.45 4289
2381.91 4250
2382.37 3870
2382.83 4152
2383.29 4239
2383.75 4140
2384.21 4242
2384.67 4030
2385.13 4032
2385.59 4294
2386.05 4115
2386.51 4028
2386.97 4424
2387.43 4142
2387.90 4163
2388.36 4283
2388.82 4074
2389.28 4086
2389.74 4198
2390.20 4378
2390.66 4222
2391.12 4040
2391.58 4414
2392.04 4170
2392.51 4261
2392.97 4243
2393.43 4300
2393.89 3962
2394.35 4293
2394.81 4354
2395.27 3897
2395.73 3690
2396.20 3609
2396.66 3830
2397.12 3780
2397.58 3811
2398.04 3576
2398.50 3786
2398.97 3842
2399.43 3808
2399.89 3547
2400.35 3887
2400.81 3671
2401.28 3768
2401.74 3907
2402.20 4025
2402.66 3692
2403.12 4228
2403.59 4201
2404.05 3866
2404.51 4095
2404.97 3929
2405.44 4089
2405.90 4247
2406.36 4221
2406.82 4272
2407.29 4533
2407.75 4276
2408.21 4163
2408.67 4051
2409.14 4022
2409.60 4044
2410.06 4035
2410.52 3629
2410.99 3885
2411.45 3897
2411.91 3904
2412.38 3880
2412.84 3615
2413.30 3772
2413.77 3783
2414.23 4066
2414.69 4149
2415.16 4208
2415.62 4167
2416.08 4357
2416.55 4637
2417.01 4856
2417.47 4437
2417.94 4717
2418.40 4742
2418.86 4438
2419.33 4444
2419.79 4377
2420.26 4540
2420.72 4403
2421.18 4525
2421.65 4608
2422.11 4408
2422.58 4403
2423.04 4351
2423.50 3954
2423.97 4080
2424.43 4416
2424.90 4076
2425.36 4109
2425.83 4251
2426.29 3953
2426.75 3858
2427.22 4072
2427.68 3977
2428.15 3697
2428.61 3664
2429.08 3870
2429.54 3768
2430.01 3964
2430.47 3897
2430.94 3947
2431.40 3845
2431.87 3832
2432.33 4018
2432.80 3809
2433.26 4088
2433.73 4257
2434.19 4181
2434.66 4206
2435.12 4164
2435.59 4219
2436.05 4199
2436.52 4470
2436.98 4490
2437.45 4705
2437.91 4562
2438.38 4700
2438.85 4839
2439.31 4926
2439.78 5317
2440.24 5296
2440.71 5480
2441.17 5129
2441.64 5070
2442.11 5288
2442.57 4984
2443.04 4856
2443.50 4803
2443.97 4542
2444.44 4366
2444.90 4136
2445.37 4254
2445.83 4057
2446.30 4036
2446.77 4089
2447.23 3909
2447.70 3877
2448.17 3876
2448.63 3914
2449.10 3855
2449.57 3863
2450.03 3959
2450.50 3728
2450.97 3939
2451.43 4024
2451.90 4067
2452.37 3747
2452.83 4083
2453.30 4107
2453.77 4023
2454.24 4288
2454.70 4079
2455.17 3760
2455.64 3825
2456.10 4021
2456.57 3828
2457.04 3825
2457.51 3940
2457.97 4110
2458.44 3852
2458.91 3836
2459.38 3912
2459.84 4240
2460.31 4074
2460.78 3964
2461.25 3841
2461.71 3968
2462.18 4030
2462.65 3748
2463.12 3885
2463.59 3808
2464.05 3960
2464.52 3744
2464.99 3827
2465.46 3996
2465.93 4103
2466.39 4009
2466.86 3703
2467.33 3941
2467.80 4089
2468.27 4098
2468.74 3959
2469.20 3795
2469.67 3938
2470.14 4002
2470.61 4006
2471.08 4009
2471.55 3826
2472.02 3685
2472.49 3574
2472.95 3826
2473.42 3756
2473.89 3600
2474.36 3571
2474.83 3819
2475.30 3744
2475.77 3647
2476.24 3833
2476.71 4018
2477.18 4028
2477.65 4190
2478.11 4174
2478.58 4384
2479.05 4730
2479.52 4618
2479.99 4601
2480.46 4477
2480.93 4443
2481.40 4467
2481.87 4291
2482.34 4312
2482.81 4100
2483.28 4048
2483.75 3867
2484.22 4131
2484.69 3986
2485.16 4005
2485.63 3820
2486.10 3950
2486.57 4106
2487.04 3978
2487.51 4196
2487.98 4148
2488.45 3993
2488.92 3880
2489.39 3845
2489.86 3893
2490.33 3885
2490.80 3911
2491.27 4045
2491.74 3934
2492.22 3858
2492.69 4115
2493.16 4214
2493.63 4044
2494.10 4150
2494.57 4511
2495.04 4365
2495.51 4240
2495.98 4143
2496.45 4232
2496.92 4425
2497.40 4364
2497.87 4371
2498.34 4170
2498.81 3990
2499.28 3905
2499.75 3889
2500.22 3821
2500.70 3782
2501.17 3760
2501.64 3750
2502.11 3665
2502.58 3990
2503.05 3944
2503.53 4184
2504.00 4079
2504.47 4228
2504.94 4175
2505.41 4080
2505.88 4364
2506.36 4340
2506.83 4513
2507.30 4583
2507.77 4408
2508.25 4709
2508.72 4649
2509.19 4749
2509.66 4777
2510.13 4716
2510.61 4753
2511.08 5012
2511.55 4654
2512.02 4678
2512.50 4981
2512.97 4841
2513.44 4543
2513.91 4781
2514.39 4763
2514.86 4625
2515.33 4521
2515.81 4525
2516.28 4228
2516.75 4358
2517.23 4368
2517.70 4305
2518.17 4386
2518.64 4092
2519.12 3949
2519.59 3944
2520.06 3998
2520.54 4084
2521.01 3907
2521.48 3851
2521.96 3921
2522.43 3975
2522.91 4080
2523.38 3867
2523.85 3793
2524.33 3729
2524.80 3760
2525.27 3808
2525.75 3743
2526.22 3740
2526.70 3525
2527.17 3606
2527.64 3565
2528.12 3784
2528.59 3746
2529.07 3571
2529.54 3764
2530.01 3906
2530.49 3727
2530.96 3737
2531.44 3903
2531.91 4150
2532.39 4037
2532.86 4123
2533.33 4172
2533.81 4275
2534.28 4127
2534.76 4194
2535.23 4139
2535.71 4005
2536.18 4087
2536.66 3962
2537.13 3984
2537.61 4100
2538.08 4097
2538.56 4189
2539.03 4297
2539.51 4015
2539.98 4038
2540.46 3932
2540.93 4177
2541.41 4295
2541.88 3909
2542.36 4057
2542.84 4169
2543.31 4292
2543.79 4330
2544.26 4303
2544.74 4168
2545.21 4394
2545.69 4565
2546.16 4425
2546.64 4724
2547.12 4779
2547.59 5025
2548.07 5132
2548.54 5440
2549.02 5566
2549.50 5397
2549.97 5088
2550.45 5343
2550.92 5269
2551.40 5156
2551.88 5367
2552.35 5645
2552.83 5724
2553.31 5665
2553.78 5838
2554.26 6045
2554.74 5879
2555.21 5993
2555.69 5832
2556.17 5561
2556.64 5203
2557.12 4786
2557.60 5081
2558.07 5007
2558.55 4679
2559.03 4832
2559.50 4478
2559.98 4200
2560.46 4170
2560.93 4029
2561.41 3983
2561.89 4137
2562.37 4243
2562.84 3982
2563.32 3978
2563.80 3970
2564.28 3702
2564.75 3765
2565.23 3697
2565.71 3696
2566.19 3900
2566.66 3809
2567.14 3695
2567.62 3643
2568.10 3679
2568.57 3729
2569.05 4021
2569.53 3792
2570.01 3790
2570.49 3915
2570.96 3887
2571.44 3800
2571.92 3902
2572.40 4049
2572.88 4058
2573.36 3904
2573.83 4097
2574.31 4226
2574.79 3992
2575.27 3744
2575.75 3650
2576.23 4012
2576.70 3850
2577.18 3876
2577.66 3800
2578.14 3691
2578.62 3939
2579.10 4025
2579.58 3808
2580.06 3897
2580.54 3865
2581.01 3721
2581.49 3647
2581.97 3897
2582.45 3871
2582.93 3626
2583.41 3973
2583.89 4123
2584.37 3879
2584.85 3947
2585.33 4237
2585.81 4010
2586.29 3902
2586.77 4038
2587.25 4201
2587.72 4202
2588.20 4245
2588.68 4198
2589.16 4280
2589.64 4260
2590.12 4111
2590.60 4382
2591.08 4571
2591.56 4374
2592.04 4533
2592.52 4666
2593.00 4341
2593.48 4552
2593.96 4587
2594.44 4654
2594.92 4778
2595.40 4421
2595.89 4209
2596.37 4350
2596.85 4291
2597.33 3947
2597.81 4038
2598.29 3818
2598.77 4089
2599.25 3841
2599.73 3822
2600.21 3813
2600.69 3998
2601.17 4119
2601.65 4145
2602.13 4092
2602.62 3830
2603.10 3642
2603.58 3654
2604.06 3669
2604.54 3699
2605.02 3742
2605.50 4155
2605.98 3912
2606.46 4105
2606.95 4053
2607.43 3918
2607.91 4424
2608.39 4150
2608.87 4208
2609.35 4273
2609.84 4366
2610.32 4138
2610.80 4374
2611.28 4223
2611.76 4210
2612.24 4355
2612.73 3815
2613.21 3860
2613.69 3864
2614.17 3922
2614.65 3787
2615.14 3772
2615.62 4070
2616.10 3889
2616.58 3559
2617.07 3715
2617.55 3684
2618.03 3666
2618.51 3596
2619.00 3853
2619.48 3972
2619.96 3832
2620.44 3966
2620.93 3992
2621.41 4139
2621.89 3940
2622.37 3922
2622.86 4121
2623.34 4206
2623.82 4076
2624.31 4037
2624.79 4002
2625.27 3930
2625.76 4035
2626.24 3974
2626.72 3868
2627.20 3876
2627.69 3780
2628.17 3752
2628.66 3860
2629.14 4162
2629.62 3889
2630.11 3957
2630.59 3935
2631.07 4023
2631.56 4181
2632.04 4435
2632.52 4217
2633.01 4063
2633.49 3961
2633.98 4124
2634.46 4128
2634.94 4300
2635.43 4168
2635.91 3852
2636.40 3954
2636.88 4172
2637.36 4130
2637.85 3775
2638.33 4070
2638.82 4102
2639.30 3987
2639.79 3882
2640.27 4024
2640.75 4304
2641.24 4317
2641.72 4233
2642.21 4092
2642.69 4198
2643.18 4296
2643.66 4140
2644.15 4056
2644.63 3861
2645.12 3661
2645.60 3764
2646.09 3730
2646.57 3928
2647.06 3958
2647.54 3994
2648.03 3956
2648.51 3982
2649.00 3993
2649.48 3840
2649.97 3987
2650.45 3978
2650.94 4166
2651.43 4168
2651.91 3985
2652.40 4158
2652.88 3918
2653.37 3783
2653.85 3915
2654.34 3816
2654.82 4004
2655.31 4205
2655.80 4024
2656.28 3758
2656.77 3943
2657.25 3605
2657.74 3807
2658.23 3767
2658.71 3707
2659.20 3700
2659.69 3704
2660.17 3707
2660.66 3472
2661.14 3785
2661.63 3649
2662.12 3877
2662.60 3820
2663.09 3951
2663.58 3811
2664.06 3867
2664.55 3808
2665.04 3851
2665.52 4163
2666.01 3759
2666.50 3967
2666.98 3988
2667.47 3778
2667.96 3708
2668.45 3671
2668.93 3911
2669.42 3993
2669.91 3953
2670.39 3755
2670.88 3922
2671.37 4096
2671.86 4056
2672.34 3982
2672.83 4015
2673.32 4257
2673.81 4255
2674.29 4651
2674.78 4543
2675.27 4621
2675.76 4667
2676.24 4287
2676.73 4575
2677.22 4626
2677.71 4667
2678.20 4659
2678.68 4534
2679.17 4591
2679.66 4939
2680.15 4939
2680.64 4979
2681.12 5164
2681.61 5001
2682.10 5075
2682.59 5115
2683.08 4898
2683.57 5118
2684.05 5131
2684.54 4951
2685.03 4567
2685.52 4659
2686.01 4671
2686.50 4627
2686.99 4292
2687.47 4219
2687.96 4021
2688.45 3971
2688.94 4010
2689.43 4036
2689.92 4105
2690.41 3715
2690.90 3657
2691.39 3895
2691.88 4085
2692.37 4324
2692.85 4233
2693.34 4081
2693.83 4075
2694.32 3981
2694.81 3842
2695.30 4246
2695.79 4259
2696.28 4019
2696.77 4113
2697.26 3925
2697.75 3923
2698.24 4081
2698.73 4196
2699.22 4002
2699.71 4088
2700.20 4259
2700.69 4470
2701.18 4114
2701.67 4186
2702.16 4289
2702.65 4374
2703.14 4328
2703.63 4585
2704.12 4459
2704.61 4425
2705.10 4263
2705.59 4302
2706.08 4366
2706.57 4105
2707.06 4093
2707.55 4067
2708.04 3898
2708.53 3896
2709.03 3707
2709.52 3767
2710.01 3829
2710.50 3922
2710.99 3834
2711.48 3820
2711.97 3887
2712.46 3786
2712.95 3745
2713.44 3698
2713.94 3753
2714.43 4069
2714.92 4203
2715.41 3922
2715.90 3772
2716.39 3907
2716.88 3863
2717.38 3878
2717.87 3943
2718.36 4120
2718.85 3856
2719.34 3860
2719.83 3989
2720.32 4106
2720.82 3973
2721.31 4281
2721.80 4320
2722.29 4040
2722.78 4150
2723.28 4170
2723.77 4326
2724.26 4358
2724.75 4145
2725.25 3997
2725.74 4120
2726.23 4016
2726.72 3836
2727.21 3938
2727.71 3704
2728.20 3703
2728.69 3879
2729.18 4073
2729.68 4116
2730.17 3876
2730.66 3703
2731.16 3711
2731.65 4051
2732.14 4165
2732.63 4393
2733.13 4512
2733.62 4641
2734.11 4373
2734.61 4216
2735.10 4161
2735.59 4227
2736.08 4196
2736.58 4177
2737.07 4277
2737.56 4246
2738.06 4059
2738.55 4093
2739.05 4325
2739.54 3944
2740.03 4024
2740.53 3991
2741.02 3839
2741.51 3712
2742.01 3696
2742.50 3874
2742.99 3942
2743.49 4016
2743.98 3952
2744.48 4011
2744.97 3819
2745.46 3654
2745.96 3614
2746.45 4022
2746.95 3652
2747.44 3552
2747.93 3861
2748.43 3928
2748.92 3862
2749.42 3982
2749.91 4127
2750.41 3918
2750.90 3696
2751.40 3827
2751.89 3699
2752.39 3694
2752.88 3694
2753.37 3726
2753.87 3693
2754.36 3987
2754.86 3795
2755.35 3753
2755.85 3983
2756.34 3946
2756.84 3810
2757.33 4003
2757.83 4406
2758.32 4365
2758.82 4173
2759.32 3859
2759.81 3843
2760.31 3784
2760.80 3787
2761.30 3770
2761.79 3869
2762.29 4203
2762.78 4139
2763.28 3982
2763.77 4004
2764.27 4121
2764.77 4046
2765.26 3909
2765.76 4091
2766.25 3910
2766.75 4085
2767.25 3842
2767.74 3963
2768.24 4130
2768.73 4075
2769.23 3921
2769.73 4079
2770.22 3931
2770.72 4091
2771.22 3954
2771.71 3965
2772.21 3930
2772.70 3947
2773.20 3902
2773.70 4164
2774.19 4032
2774.69 4247
2775.19 4538
2775.68 4407
2776.18 4421
2776.68 4611
2777.17 4556
2777.67 4516
2778.17 4492
2778.67 4437
2779.16 4498
2779.66 4200
2780.16 4281
2780.65 4098
2781.15 4168
2781.65 4095
2782.15 3977
2782.64 4147
2783.14 4069
2783.64 4252
2784.14 4009
2784.63 3971
2785.13 4019
2785.63 3914
2786.13 4071
2786.62 4307
2787.12 4273
2787.62 4086
2788.12 4160
2788.62 4177
2789.11 4113
2789.61 4118
2790.11 4151
2790.61 3928
2791.11 3977
2791.60 4143
2792.10 4145
2792.60 4156
2793.10 4027
2793.60 4092
2794.10 4219
2794.59 4330
2795.09 4243
2795.59 4373
2796.09 4564
2796.59 4547
2797.09 4932
2797.59 4920
2798.08 4908
2798.58 5153
2799.08 4781
2799.58 5122
2800.08 4976
2800.58 4579
2801.08 4605
2801.58 4954
2802.08 4628
2802.58 4668
2803.07 4554
2803.57 4626
2804.07 4789
2804.57 4938
2805.07 5152
2805.57 5384
2806.07 5586
2806.57 6038
2807.07 6122
2807.57 5960
2808.07 6417
2808.57 6728
2809.07 6829
2809.57 6430
2810.07 6249
2810.57 6233
2811.07 5749
2811.57 5597
2812.07 5175
2812.57 5010
2813.07 4652
2813.57 4899
2814.07 4440
2814.57 4242
2815.07 4454
2815.57 4647
2816.07 4594
2816.57 4404
2817.07 4414
2817.57 4560
2818.07 5025
2818.57 5139
2819.07 5087
2819.57 5191
2820.07 4984
2820.57 5189
2821.07 5068
2821.58 4912
2822.08 4888
2822.58 4642
2823.08 4574
2823.58 4499
2824.08 4393
2824.58 4354
2825.08 4160
2825.58 4109
2826.09 4296
2826.59 4231
2827.09 4003
2827.59 3952
2828.09 4113
2828.59 3934
2829.09 3943
2829.60 3830
2830.10 3942
2830.60 3882
2831.10 3774
2831.60 3939
2832.10 3874
2832.61 4113
2833.11 3987
2833.61 4035
2834.11 4003
2834.61 3968
2835.12 4061
2835.62 3781
2836.12 4101
2836.62 4350
2837.12 4246
2837.63 4173
2838.13 4174
2838.63 4440
2839.13 4311
2839.64 4416
2840.14 4149
2840.64 3923
2841.14 3972
2841.65 4174
2842.15 4160
2842.65 4136
2843.15 4314
2843.66 4250
2844.16 4078
2844.66 4125
2845.17 4274
2845.67 4379
2846.17 4534
2846.67 4528
2847.18 4885
2847.68 4854
2848.18 4610
2848.69 4656
2849.19 4634
2849.69 4312
2850.20 4336
2850.70 4408
2851.20 4393
2851.71 3962
2852.21 4127
2852.72 4099
2853.22 3837
2853.72 4011
2854.23 3837
2854.73 3743
2855.23 3869
2855.74 3957
2856.24 4110
2856.75 4016
2857.25 4120
2857.75 4145
2858.26 4031
2858.76 4117
2859.27 4002
2859.77 3996
2860.27 4045
2860.78 4060
2861.28 3743
2861.79 3683
2862.29 3507
2862.80 3646
2863.30 3767
2863.81 3706
2864.31 3774
2864.81 3678
2865.32 3760
2865.82 3700
2866.33 3870
2866.83 4099
2867.34 3962
2867.84 3713
2868.35 3673
2868.85 3769
2869.36 4099
2869.86 3897
2870.37 4026
2870.87 4051
2871.38 4043
2871.89 4175
2872.39 4233
2872.90 4157
2873.40 3866
2873.91 3985
2874.41 4111
2874.92 4295
2875.42 4354
2875.93 4134
2876.43 4135
2876.94 4263
2877.45 4363
2877.95 4134
2878.46 4106
2878.96 4390
2879.47 4579
2879.98 4701
2880.48 4407
2880.99 4338
2881.49 4504
2882.00 4370
2882.51 4785
2883.01 4903
2883.52 4796
2884.03 4828
2884.53 4735
2885.04 4707
2885.54 4683
2886.05 5028
2886.56 4949
2887.06 5068
2887.57 4993
2888.08 5239
2888.58 5232
2889.09 5148
2889.60 5258
2890.11 5009
2890.61 4910
2891.12 4908
2891.63 4474
2892.13 4509
2892.64 4256
2893.15 4329
2893.65 4274
2894.16 4229
2894.67 4363
2895.18 4506
2895.68 4571
2896.19 4727
2896.70 4254
2897.21 4395
2897.71 4849
2898.22 4635
2898.73 4590
2899.24 4651
2899.74 4715
2900.25 4604
2900.76 4667
2901.27 4433
2901.78 4539
2902.28 4784
2902.79 4789
2903.30 4987
2903.81 4951
2904.32 4964
2904.82 4837
2905.33 4987
2905.84 5144
2906.35 4957
2906.86 4949
2907.37 4909
2907.87 4840
2908.38 4669
2908.89 4273
2909.40 4509
2909.91 4695
2910.42 4332
2910.93 4431
2911.44 4127
2911.94 4041
2912.45 4120
2912.96 4151
2913.47 4114
2913.98 4273
2914.49 4532
2915.00 4471
2915.51 4236
2916.02 4240
2916.53 4084
2917.03 4141
2917.54 4010
2918.05 3976
2918.56 4236
2919.07 4352
2919.58 4440
2920.09 4282
2920.60 4351
2921.11 4337
2921.62 4773
2922.13 4539
2922.64 4676
2923.15 4841
2923.66 4666
2924.17 4882
2924.68 5089
2925.19 4949
2925.70 4954
2926.21 4984
2926.72 5093
2927.23 4933
2927.74 4679
2928.25 4559
2928.76 4208
2929.27 4152
2929.78 4142
2930.29 3987
2930.80 4001
2931.31 4112
2931.82 3907
2932.33 4136
2932.84 4064
2933.35 4052
2933.86 4342
2934.38 4183
2934.89 4273
2935.40 4453
2935.91 4304
2936.42 4180
2936.93 4421
2937.44 4189
2937.95 4179
2938.46 4298
2938.97 4187
2939.49 4304
2940.00 4205
2940.51 4291
2941.02 4154
2941.53 4099
2942.04 4457
2942.55 4873
2943.07 4867
2943.58 5050
2944.09 5187
2944.60 5149
2945.11 5503
2945.62 5625
2946.14 5865
2946.65 6088
2947.16 5815
2947.67 5942
2948.18 5842
2948.70 5314
2949.21 5486
2949.72 5648
2950.23 5108
2950.74 4683
2951.26 4633
2951.77 4634
2952.28 4412
2952.79 4085
2953.31 4004
2953.82 4112
2954.33 4199
2954.84 4063
2955.36 4033
2955.87 4204
2956.38 4100
2956.89 3937
2957.41 4018
2957.92 3791
2958.43 4019
2958.94 4107
2959.46 4332
2959.97 4418
2960.48 4447
2961.00 4353
2961.51 4222
2962.02 4461
2962.54 4477
2963.05 4360
2963.56 4463
2964.08 4319
2964.59 4174
2965.10 4230
2965.62 4127
2966.13 4323
2966.64 4172
2967.16 4073
2967.67 4187
2968.18 4088
2968.70 4054
2969.21 4098
2969.73 4070
2970.24 3963
2970.75 4018
2971.27 4003
2971.78 4059
2972.30 4189
2972.81 4220
2973.32 4082
2973.84 4328
2974.35 4319
2974.87 4169
2975.38 4216
2975.90 4228
2976.41 4088
2976.92 4101
2977.44 3811
2977.95 3878
2978.47 4158
2978.98 4152
2979.50 4028
2980.01 3912
2980.53 4053
2981.04 4367
2981.56 4220
2982.07 4172
2982.59 4259
2983.10 4561
2983.62 4621
2984.13 4631
2984.65 4508
2985.16 4538
2985.68 4571
2986.19 4450
2986.71 4450
2987.22 4513
2987.74 4597
2988.25 4713
2988.77 4682
2989.29 4571
2989.80 4540
2990.32 4878
2990.83 4943
2991.35 4939
2991.86 4841
2992.38 4727
2992.89 4997
2993.41 4936
2993.93 5258
2994.44 5324
2994.96 5568
2995.47 5755
2995.99 5619
2996.51 5868
2997.02 6060
2997.54 6242
2998.06 6260
2998.57 6568
2999.09 6454
2999.60 6030
3000.12 6309
3000.64 5682
3001.15 5630
3001.67 5842
3002.19 5744
3002.70 5449
3003.22 5783
3003.74 5603
3004.25 6019
3004.77 5785
3005.29 5617
3005.81 5983
3006.32 5992
3006.84 5643
3007.36 5606
3007.87 5375
3008.39 5249
3008.91 4956
3009.43 4719
3009.94 4604
3010.46 4448
3010.98 4115
3011.49 4109
3012.01 4376
3012.53 4215
3013.05 4225
3013.57 4496
3014.08 4575
3014.60 4622
3015.12 4675
3015.64 4459
3016.15 4624
3016.67 4846
3017.19 4936
3017.71 5129
3018.23 4990
3018.74 5007
3019.26 4674
3019.78 4343
3020.30 4553
3020.82 4832
3021.33 4934
3021.85 4769
3022.37 4817
3022.89 4608
3023.41 4916
3023.93 4788
3024.45 4716
3024.96 4322
3025.48 4501
3026.00 4548
3026.52 4586
3027.04 4519
3027.56 4543
3028.08 4569
3028.60 4597
3029.11 4452
3029.63 4411
3030.15 4456
3030.67 4477
3031.19 4623
3031.71 4422
3032.23 4342
3032.75 4441
3033.27 4604
3033.79 4707
3034.31 4702
3034.83 5076
3035.35 4969
3035.86 4930
3036.38 4938
3036.90 4649
3037.42 4530
3037.94 4526
3038.46 4590
3038.98 4631
3039.50 4597
3040.02 4272
3040.54 4199
3041.06 4106
3041.58 4246
3042.10 4113
3042.62 4260
3043.14 4236
3043.66 4397
3044.18 4273
3044.70 4273
3045.22 4306
3045.74 4176
3046.27 4505
3046.79 4452
3047.31 4270
3047.83 4533
3048.35 4354
3048.87 4306
3049.39 4324
3049.91 4193
3050.43 4071
3050.95 4378
3051.47 4138
3051.99 4279
3052.51 4326
3053.03 4137
3053.56 4037
3054.08 4007
3054.60 3982
3055.12 4050
3055.64 4203
3056.16 3860
3056.68 3952
3057.20 4246
3057.73 4099
3058.25 3939
3058.77 4213
3059.29 4105
3059.81 4094
3060.33 4182
3060.86 4030
3061.38 4001
3061.90 3984
3062.42 4222
3062.94 4166
3063.46 4065
3063.99 4242
3064.51 4252
3065.03 4300
3065.55 4468
3066.07 4477
3066.60 4371
3067.12 4269
3067.64 4538
3068.16 4148
3068.69 4127
3069.21 4174
3069.73 4333
3070.25 4120
3070.78 4050
3071.30 4174
3071.82 4116
3072.34 4280
3072.87 4419
3073.39 4182
3073.91 4160
3074.43 4255
3074.96 4248
3075.48 4381
3076.00 4591
3076.53 4579
3077.05 4798
3077.57 5028
3078.10 4891
3078.62 5116
3079.14 5343
3079.66 5324
3080.19 5827
3080.71 5710
3081.23 5711
3081.76 5472
3082.28 5347
3082.81 5298
3083.33 4995
3083.85 4973
3084.38 5036
3084.90 5096
3085.42 4829
3085.95 4954
3086.47 4716
3087.00 4624
3087.52 4597
3088.04 4524
3088.57 4648
3089.09 4736
3089.62 4692
3090.14 4344
3090.66 4440
3091.19 4590
3091.71 4646
3092.24 4545
3092.76 4635
3093.29 4644
3093.81 4643
3094.33 4933
3094.86 4863
3095.38 4976
3095.91 5060
3096.43 5134
3096.96 5177
3097.48 5360
3098.01 5387
3098.53 5524
3099.06 5891
3099.58 6084
3100.11 6199
3100.63 6990
3101.16 7519
3101.68 8269
3102.21 9047
3102.73 9460
3103.26 10265
3103.78 10728
3104.31 11147
3104.83 10259
3105.36 10240
3105.89 9200
3106.41 8202
3106.94 7620
3107.46 6634
3107.99 6071
3108.51 6040
3109.04 5664
3109.57 5683
3110.09 5461
3110.62 5278
3111.14 5318
3111.67 5317
3112.19 5430
3112.72 5376
3113.25 5443
3113.77 4973
3114.30 4923
3114.83 4681
3115.35 4425
3115.88 4339
3116.40 4596
3116.93 4580
3117.46 4570
3117.98 4615
3118.51 4494
3119.04 4557
3119.56 4646
3120.09 4683
3120.62 4860
3121.14 4847
3121.67 4844
3122.20 4790
3122.72 4648
3123.25 4653
3123.78 4836
3124.31 4819
3124.83 4645
3125.36 4504
3125.89 4610
3126.41 4743
3126.94 4781
3127.47 4416
3128.00 4447
3128.52 4678
3129.05 4593
3129.58 4302
3130.11 4288
3130.63 4323
3131.16 4262
3131.69 4141
3132.22 4204
3132.74 4145
3133.27 4391
3133.80 4175
3134.33 4350
3134.86 4167
3135.38 4131
3135.91 4281
3136.44 4129
3136.97 4020
3137.50 4000
3138.03 4232
3138.55 4317
3139.08 4192
3139.61 3944
3140.14 3984
3140.67 4121
3141.20 4049
3141.72 4127
3142.25 3983
3142.78 3980
3143.31 3947
3143.84 4101
3144.37 4065
3144.90 4222
3145.42 4222
3145.95 4355
3146.48 4533
3147.01 4733
3147.54 4859
3148.07 4754
3148.60 4814
3149.13 4875
3149.66 5003
3150.19 4800
3150.72 4713
3151.24 4547
3151.77 4229
3152.30 4434
3152.83 4501
3153.36 4641
3153.89 4470
3154.42 4450
3154.95 4747
3155.48 4578
3156.01 4592
3156.54 4922
3157.07 4935
3157.60 4691
3158.13 4538
3158.66 4661
3159.19 4678
3159.72 4775
3160.25 4609
3160.78 4767
3161.31 4516
3161.84 4529
3162.37 4389
3162.90 4333
3163.43 4306
3163.96 4550
3164.49 4329
3165.02 4036
3165.55 4002
3166.08 4100
3166.61 3960
3167.15 4007
3167.68 4037
3168.21 3899
3168.74 3918
3169.27 3969
3169.80 3984
3170.33 3878
3170.86 3851
3171.39 3786
3171.92 3831
3172.45 4016
3172.99 4034
3173.52 4018
3174.05 3960
3174.58 4083
3175.11 4150
3175.64 3949
3176.17 4285
3176.70 4186
3177.24 4320
3177.77 4094
3178.30 4004
3178.83 4190
3179.36 4167
3179.89 4008
3180.43 3943
3180.96 3978
3181.49 3997
3182.02 3952
3182.55 4072
3183.09 3842
3183.62 3917
3184.15 4373
3184.68 3939
3185.21 3820
3185.75 4031
3186.28 3907
3186.81 3971
3187.34 3799
3187.88 3936
3188.41 4021
3188.94 4008
3189.47 4015
3190.01 4264
3190.54 3952
3191.07 4026
3191.60 4248
3192.14 4105
3192.67 4072
3193.20 4054
3193.74 4107
3194.27 4089
3194.80 4289
3195.33 4178
3195.87 4192
3196.40 4161
3196.93 4139
3197.47 4220
3198.00 4064
3198.53 4274
3199.07 4418
3199.60 4540
3200.13 4652
3200.67 4819
3201.20 4435
3201.73 4535
3202.27 4680
3202.80 4648
3203.33 4699
3203.87 4567
3204.40 4787
3204.94 4648
3205.47 4747
3206.00 4912
3206.54 4656
3207.07 4808
3207.61 4864
3208.14 5188
3208.67 5441
3209.21 5372
3209.74 5580
3210.28 5875
3210.81 5987
3211.35 6084
3211.88 6169
3212.41 6130
3212.95 6384
3213.48 5995
3214.02 5752
3214.55 5371
3215.09 5230
3215.62 5142
3216.16 5107
3216.69 4633
3217.23 4502
3217.76 4801
3218.30 4709
3218.83 4465
3219.37 4883
3219.90 4673
3220.44 4677
3220.97 4743
3221.51 4952
3222.04 4894
3222.58 5154
3223.11 5139
3223.65 5080
3224.18 5378
3224.72 5547
3225.25 5390
3225.79 5396
3226.33 5465
3226.86 5396
3227.40 5200
3227.93 5363
3228.47 4883
3229.00 4699
3229.54 4441
3230.08 4373
3230.61 4506
3231.15 4501
3231.68 4322
3232.22 4475
3232.76 4327
3233.29 4502
3233.83 4358
3234.36 4303
3234.90 4445
3235.44 4754
3235.97 4790
3236.51 4971
3237.05 5072
3237.58 5013
3238.12 5089
3238.66 5236
3239.19 5055
3239.73 5436
3240.27 5560
3240.80 5446
3241.34 5482
3241.88 5357
3242.41 4863
3242.95 4771
3243.49 4878
3244.03 4664
3244.56 4654
3245.10 4409
3245.64 4579
3246.17 4581
3246.71 4536
3247.25 4616
3247.79 4753
3248.32 4587
3248.86 4641
3249.40 5036
3249.94 4772
3250.47 4970
3251.01 4890
3251.55 5209
3252.09 5379
3252.62 4967
3253.16 5204
3253.70 5043
3254.24 5028
3254.78 4871
3255.31 4872
3255.85 4725
3256.39 5139
3256.93 5535
3257.47 5169
3258.00 5282
3258.54 5415
3259.08 5435
3259.62 5493
3260.16 5850
3260.70 6188
3261.24 6222
3261.77 6478
3262.31 6787
3262.85 6889
3263.39 7027
3263.93 7956
3264.47 8678
3265.01 8556
3265.54 8973
3266.08 8990
3266.62 9660
3267.16 10694
3267.70 10680
3268.24 10419
3268.78 10225
3269.32 9493
3269.86 8873
3270.40 8359
3270.94 7532
3271.48 6940
3272.01 6216
3272.55 5723
3273.09 5698
3273.63 5545
3274.17 5455
3274.71 5602
3275.25 5448
3275.79 5433
3276.33 5544
3276.87 5653
3277.41 5957
3277.95 5815
3278.49 5701
3279.03 5803
3279.57 5956
3280.11 5859
3280.65 5773
3281.19 6087
3281.73 5975
3282.27 5855
3282.81 5754
3283.35 6044
3283.89 5885
3284.43 5958
3284.97 5766
3285.51 6378
3286.05 6117
3286.59 6116
3287.14 6292
3287.68 6374
3288.22 6493
3288.76 6257
3289.30 6315
3289.84 6089
3290.38 6151
3290.92 6330
3291.46 6495
3292.00 6518
3292.54 6578
3293.09 6857
3293.63 7584
3294.17 8135
3294.71 8883
3295.25 9124
3295.79 9043
3296.33 9131
3296.87 9659
3297.42 9100
3297.96 8646
3298.50 8325
3299.04 7932
3299.58 7848
3300.12 7361
3300.67 7008
3301.21 6965
3301.75 6679
3302.29 6350
3302.83 6537
3303.38 6381
3303.92 6164
3304.46 6132
3305.00 6190
3305.54 6366
3306.09 6383
3306.63 6008
3307.17 5919
3307.71 6036
3308.25 6112
3308.80 5833
3309.34 5781
3309.88 5819
3310.42 5745
3310.97 5779
3311.51 5739
3312.05 5888
3312.60 5815
3313.14 5632
3313.68 5901
3314.22 6160
3314.77 6172
3315.31 6122
3315.85 6420
3316.40 6579
3316.94 7175
3317.48 7185
3318.03 7236
3318.57 7318
3319.11 7613
3319.65 7660
3320.20 8029
3320.74 8406
3321.29 8625
3321.83 8622
3322.37 8568
3322.92 8810
3323.46 8629
3324.00 8505
3324.55 8305
3325.09 8125
3325.63 7923
3326.18 7512
3326.72 7444
3327.27 7207
3327.81 7462
3328.35 7489
3328.90 7199
3329.44 7332
3329.99 7864
3330.53 8569
3331.07 9564
3331.62 11424
3332.16 13611
3332.71 16456
3333.25 20181
3333.80 23670
3334.34 27240
3334.89 30724
3335.43 33118
3335.97 34771
3336.52 35768
3337.06 36015
3337.61 35143
3338.15 34562
3338.70 33173
3339.24 30499
3339.79 27250
3340.33 22481
3340.88 18396
3341.42 15936
3341.97 13358
3342.51 11255
3343.06 9914
3343.60 8697
3344.15 8111
3344.69 7577
3345.24 7126
3345.79 7166
3346.33 6886
3346.88 6793
3347.42 6516
3347.97 6728
3348.51 6645
3349.06 6742
3349.61 6610
3350.15 6869
3350.70 6455
3351.24 6789
3351.79 6758
3352.33 6877
3352.88 7054
3353.43 6533
3353.97 6701
3354.52 6548
3355.07 6494
3355.61 6587
3356.16 6509
3356.70 6184
3357.25 6001
3357.80 5738
3358.34 5658
3358.89 5670
3359.44 5557
3359.98 5924
3360.53 5864
3361.08 6006
3361.62 6033
3362.17 5969
3362.72 6102
3363.26 6005
3363.81 6183
3364.36 6242
3364.90 6056
3365.45 6125
3366.00 6195
3366.55 5968
3367.09 5793
3367.64 6184
3368.19 5967
3368.73 5973
3369.28 5835
3369.83 6374
3370.38 6506
3370.92 6756
3371.47 7038
3372.02 7304
3372.57 8067
3373.11 8568
3373.66 8921
3374.21 9445
3374.76 9515
3375.31 9526
3375.85 9346
3376.40 9239
3376.95 8663
3377.50 7935
3378.05 7448
3378.59 7039
3379.14 6286
3379.69 6047
3380.24 5795
3380.79 5494
3381.33 5551
3381.88 5445
3382.43 5174
3382.98 5238
3383.53 5296
3384.08 5288
3384.63 5176
3385.17 5005
3385.72 4858
3386.27 4926
3386.82 4900
3387.37 4805
3387.92 4451
3388.47 4431
3389.02 4674
3389.57 4740
3390.11 4583
3390.66 4769
3391.21 4693
3391.76 4738
3392.31 4798
3392.86 4747
3393.41 4700
3393.96 4591
3394.51 4665
3395.06 4652
3395.61 4773
3396.16 4611
3396.71 4534
3397.26 4533
3397.81 4847
3398.36 4523
3398.91 4524
3399.45 4415
3400.00 4534
3400.55 4370
3401.10 4447
3401.65 4465
3402.20 4350
3402.75 4216
3403.30 4312
3403.85 4421
3404.41 4358
3404.96 4576
3405.51 4531
3406.06 4485
3406.61 4340
3407.16 4181
3407.71 4351
3408.26 4553
3408.81 4663
3409.36 4625
3409.91 4702
3410.46 4845
3411.01 5190
3411.56 5220
3412.11 5464
3412.66 5972
3413.21 5994
3413.77 5843
3414.32 5582
3414.87 5255
3415.42 5463
3415.97 5403
3416.52 5103
3417.07 5241
3417.62 4814
3418.17 4459
3418.73 4335
3419.28 4551
3419.83 4354
3420.38 4237
3420.93 4182
3421.48 4322
3422.04 4169
3422.59 4134
3423.14 4275
3423.69 4513
3424.24 4364
3424.79 4522
3425.35 4497
3425.90 4613
3426.45 4500
3427.00 4265
3427.55 4367
3428.11 4215
3428.66 4099
3429.21 4180
3429.76 4157
3430.31 4187
3430.87 3950
3431.42 4135
3431.97 4302
3432.52 4219
3433.08 4126
3433.63 4265
3434.18 4368
3434.73 4441
3435.29 4197
3435.84 4202
3436.39 4185
3436.95 4303
3437.50 4242
3438.05 4246
3438.60 4326
3439.16 4190
3439.71 4224
3440.26 4318
3440.82 4517
3441.37 4445
3441.92 4331
3442.48 4370
3443.03 4613
3443.58 4432
3444.14 4095
3444.69 4004
3445.24 4087
3445.80 4170
3446.35 4107
3446.90 4071
3447.46 3892
3448.01 4028
3448.57 3887
3449.12 3969
3449.67 3948
3450.23 4039
3450.78 3906
3451.34 3819
3451.89 3645
3452.44 3801
3453.00 3757
3453.55 3928
3454.11 4047
3454.66 3698
3455.21 3942
3455.77 3981
3456.32 3868
3456.88 3857
3457.43 4059
3457.99 3818
3458.54 3883
3459.10 4076
3459.65 4037
3460.20 4064
3460.76 4033
3461.31 4011
3461.87 3846
3462.42 3865
3462.98 3995
3463.53 3840
3464.09 4096
3464.64 3865
3465.20 3871
3465.75 3946
3466.31 4068
3466.86 3859
3467.42 4121
3467.98 4109
3468.53 4182
3469.09 4266
3469.64 4381
3470.20 4371
3470.75 4219
3471.31 4172
3471.86 4045
3472.42 4232
3472.98 4651
3473.53 4600
3474.09 4413
3474.64 4288
3475.20 4333
3475.75 4178
3476.31 4399
3476.87 4308
3477.42 4543
3477.98 4702
3478.53 5148
3479.09 5045
3479.65 4825
3480.20 5111
3480.76 5122
3481.32 5241
3481.87 5134
3482.43 4991
3482.99 4915
3483.54 5145
3484.10 4940
3484.66 4599
3485.21 4772
3485.77 4923
3486.33 4651
3486.88 4762
3487.44 5030
3488.00 5289
3488.55 5511
3489.11 5912
3489.67 6227
3490.22 6648
3490.78 6912
3491.34 7178
3491.90 7720
3492.45 8295
3493.01 8478
3493.57 8468
3494.13 8251
3494.68 8010
3495.24 7890
3495.80 7574
3496.36 7515
3496.91 7345
3497.47 7580
3498.03 7841
3498.59 8461
3499.14 8581
3499.70 9003
3500.26 9546
3500.82 9852
3501.38 9563
3501.93 8993
3502.49 9229
3503.05 8536
3503.61 8191
3504.17 8208
3504.73 8288
3505.28 8402
3505.84 8411
3506.40 8160
3506.96 8285
3507.52 7850
3508.08 7416
3508.63 7227
3509.19 7011
3509.75 6755
3510.31 6244
3510.87 5735
3511.43 5496
3511.99 5437
3512.55 5312
3513.10 5144
3513.66 4788
3514.22 4642
3514.78 4467
3515.34 4321
3515.90 4237
3516.46 4372
3517.02 4504
3517.58 4375
3518.14 4494
3518.70 4336
3519.26 4595
3519.81 4651
3520.37 4557
3520.93 4722
3521.49 4424
3522.05 4560
3522.61 4629
3523.17 4411
3523.73 4323
3524.29 4413
3524.85 4354
3525.41 4216
3525.97 4132
3526.53 4172
3527.09 3935
3527.65 4104
3528.21 4178
3528.77 4040
3529.33 3954
3529.89 3881
3530.45 3688
3531.01 3851
3531.57 3962
3532.13 4007
3532.69 4059
3533.26 4296
3533.82 4158
3534.38 4235
3534.94 4108
3535.50 4241
3536.06 4483
3536.62 4689
3537.18 4532
3537.74 4540
3538.30 4602
3538.86 4593
3539.42 4470
3539.99 4559
3540.55 4609
3541.11 4512
3541.67 4325
3542.23 4299
3542.79 4202
3543.35 4152
3543.91 4387
3544.48 4642
3545.04 4308
3545.60 4244
3546.16 4211
3546.72 4121
3547.28 3976
3547.84 3810
3548.41 3816
3548.97 3872
3549.53 3925
3550.09 3882
3550.65 3744
3551.22 3695
3551.78 3773
3552.34 3618
3552.90 3647
3553.46 3701
3554.03 3525
3554.59 3600
3555.15 3606
3555.71 3545
3556.28 3553
3556.84 3534
3557.40 3800
3557.96 3599
3558.53 3561
3559.09 3812
3559.65 3883
3560.21 3918
3560.78 3738
3561.34 3794
3561.90 3674
3562.46 3698
3563.03 3638
3563.59 3788
3564.15 3912
3564.72 3733
3565.28 3907
3565.84 3763
3566.41 3713
3566.97 3560
3567.53 3419
3568.10 3429
3568.66 3370
3569.22 3651
3569.79 3297
3570.35 3511
3570.91 3624
3571.48 3419
3572.04 3703
3572.60 3509
3573.17 3526
3573.73 3629
3574.29 3613
3574.86 3578
3575.42 3858
3575.99 3885
3576.55 3989
3577.11 3999
3577.68 3900
3578.24 3608
3578.81 3545
3579.37 3725
3579.93 3711
3580.50 3730
3581.06 3554
3581.63 3598
3582.19 3693
3582.76 3897
3583.32 3728
3583.89 3567
3584.45 3700
3585.01 3551
3585.58 3621
3586.14 3492
3586.71 3536
3587.27 3490
3587.84 3509
3588.40 3460
3588.97 3602
3589.53 3541
3590.10 3762
3590.66 3810
3591.23 3927
3591.79 3745
3592.36 3700
3592.92 3724
3593.49 3454
3594.05 3513
3594.62 3766
3595.19 3750
3595.75 3918
3596.32 3500
3596.88 3544
3597.45 3689
3598.01 3625
3598.58 3626
3599.14 3726
3599.71 3646
3600.28 3520
3600.84 3575
3601.41 3506
3601.97 3613
3602.54 3616
3603.11 3629
3603.67 3723
3604.24 3853
3604.80 3517
3605.37 3278
3605.94 3475
3606.50 3497
3607.07 3525
3607.64 3599
3608.20 3458
3608.77 3326
3609.34 3168
3609.90 3135
3610.47 3429
3611.04 3279
3611.60 3210
3612.17 3127
3612.74 3329
3613.30 3465
3613.87 3460
3614.44 3438
3615.00 3377
3615.57 3916
3616.14 4279
3616.70 4221
3617.27 4303
3617.84 4443
3618.41 4592
3618.97 5012
3619.54 4869
3620.11 4910
3620.68 4736
3621.24 4439
3621.81 4103
3622.38 4093
3622.95 4058
3623.51 3832
3624.08 3550
3624.65 3266
3625.22 3403
3625.78 3577
3626.35 3559
3626.92 3309
3627.49 3161
3628.06 3316
3628.62 3432
3629.19 3475
3629.76 3281
3630.33 3351
3630.90 3463
3631.47 3421
3632.03 3383
3632.60 3577
3633.17 3302
3633.74 3315
3634.31 3374
3634.88 3313
3635.44 3198
3636.01 3325
3636.58 3388
3637.15 3431
3637.72 3644
3638.29 3502
3638.86 3730
3639.43 3837
3639.99 3977
3640.56 3962
3641.13 4235
3641.70 4142
3642.27 4261
3642.84 4114
3643.41 4245
3643.98 4224
3644.55 3938
3645.12 3645
3645.69 3584
3646.26 4024
3646.83 3778
3647.40 3662
3647.96 3623
3648.53 3776
3649.10 3843
3649.67 3670
3650.24 3642
3650.81 3806
3651.38 3595
3651.95 3725
3652.52 3957
3653.09 3987
3653.66 3873
3654.23 3938
3654.80 4126
3655.37 4116
3655.94 3709
3656.51 3966
3657.08 4017
3657.65 4047
3658.22 3968
3658.80 3887
3659.37 3943
3659.94 4031
3660.51 4087
3661.08 4206
3661.65 3976
3662.22 3898
3662.79 3776
3663.36 3766
3663.93 3898
3664.50 3872
3665.07 3982
3665.64 3874
3666.21 3990
3666.79 3741
3667.36 3728
3667.93 4046
3668.50 3759
3669.07 3736
3669.64 3758
3670.21 3462
3670.78 3629
3671.36 3496
3671.93 3613
3672.50 3551
3673.07 3673
3673.64 3642
3674.21 3775
3674.78 3904
3675.36 4120
3675.93 4196
3676.50 4286
3677.07 4162
3677.64 4495
3678.22 4433
3678.79 4060
3679.36 4005
3679.93 3874
3680.50 3699
3681.08 3485
3681.65 3596
3682.22 3614
3682.79 3679
3683.37 3570
3683.94 3511
3684.51 3639
3685.08 3357
3685.65 3666
3686.23 3691
3686.80 3871
3687.37 3838
3687.95 4300
3688.52 4538
3689.09 4577
3689.66 4615
3690.24 4385
3690.81 4707
3691.38 4569
3691.96 4593
3692.53 4515
3693.10 4075
3693.67 4145
3694.25 4022
3694.82 3709
3695.39 3533
3695.97 3604
3696.54 3530
3697.11 3398
3697.69 3593
3698.26 3508
3698.83 3508
3699.41 3612
3699.98 3708
3700.56 3642
3701.13 3665
3701.70 3676
3702.28 3585
3702.85 3672
3703.42 3525
3704.00 3604
3704.57 3433
3705.15 3702
3705.72 3735
3706.29 3699
3706.87 3630
3707.44 3869
3708.02 3957
3708.59 4221
3709.17 3565
3709.74 3633
3710.31 3743
3710.89 3832
3711.46 3829
3712.04 3563
3712.61 3919
3713.19 3643
3713.76 3625
3714.34 3641
3714.91 3662
3715.49 3634
3716.06 3533
3716.64 3358
3717.21 3491
3717.79 3375
3718.36 3161
3718.94 3335
3719.51 3478
3720.09 3487
3720.66 3410
3721.24 3248
3721.81 3202
3722.39 3019
3722.96 3215
3723.54 3409
3724.11 3235
3724.69 3157
3725.27 3354
3725.84 3464
3726.42 3520
3726.99 3441
3727.57 3499
3728.14 3595
3728.72 3647
3729.30 3676
3729.87 3811
3730.45 3853
3731.02 3987
3731.60 4214
3732.18 3863
3732.75 4024
3733.33 4304
3733.90 4338
3734.48 4235
3735.06 3934
3735.63 3809
3736.21 4154
3736.79 3844
3737.36 3690
3737.94 3638
3738.52 3719
3739.09 3560
3739.67 3729
3740.25 3555
3740.82 3512
3741.40 3553
3741.98 3591
3742.55 3236
3743.13 3408
3743.71 3509
3744.28 3672
3744.86 3621
3745.44 3595
3746.02 3638
3746.59 3639
3747.17 3606
3747.75 3453
3748.32 3778
3748.90 3640
3749.48 3819
3750.06 3422
3750.63 3368
3751.21 3589
3751.79 3563
3752.37 3366
3752.95 3312
3753.52 3403
3754.10 3346
3754.68 3248
3755.26 3368
3755.83 3055
3756.41 3122
3756.99 3387
3757.57 3368
3758.15 3173
3758.72 3212
3759.30 3295
3759.88 3408
3760.46 3263
3761.04 3352
3761.62 3483
3762.19 3347
3762.77 3667
3763.35 3583
3763.93 3474
3764.51 3404
3765.09 3416
3765.67 3618
3766.25 3456
3766.82 3451
3767.40 3530
3767.98 3415
3768.56 3482
3769.14 3278
3769.72 3292
3770.30 3304
3770.88 3287
3771.46 3410
3772.03 3355
3772.61 3240
3773.19 3268
3773.77 3382
3774.35 3402
3774.93 3378
3775.51 3276
3776.09 3193
3776.67 3208
3777.25 3167
3777.83 3183
3778.41 3329
3778.99 3153
3779.57 3014
3780.15 3387
3780.73 3423
3781.31 3232
3781.89 3184
3782.47 3077
3783.05 3128
3783.63 3163
3784.21 3123
3784.79 3156
3785.37 3494
3785.95 3283
3786.53 3285
3787.11 3500
3787.69 3134
3788.27 3314
3788.85 3599
3789.43 3546
3790.01 3294
3790.59 3037
3791.17 3159
3791.75 3206
3792.33 3122
3792.92 3001
3793.50 2987
3794.08 3143
3794.66 3236
3795.24 3172
3795.82 3087
3796.40 3111
3796.98 3134
3797.56 3214
3798.14 3314
3798.73 3096
3799.31 3209
3799.89 3176
3800.47 3223
3801.05 3162
3801.63 3004
3802.21 3178
3802.80 3269
3803.38 3340
3803.96 3371
3804.54 3391
3805.12 3322
3805.70 3442
3806.29 3498
3806.87 3591
3807.45 3537
3808.03 3495
3808.61 3593
3809.20 3313
3809.78 3462
3810.36 3514
3810.94 3541
3811.52 3624
3812.11 3699
3812.69 3651
3813.27 3578
3813.85 3476
3814.44 3569
3815.02 3653
3815.60 3444
3816.18 3243
3816.77 3295
3817.35 3520
3817.93 3475
3818.51 3295
3819.10 3286
3819.68 3206
3820.26 3067
3820.85 3155
3821.43 3284
3822.01 3209
3822.59 3260
3823.18 3011
3823.76 3225
3824.34 3127
3824.93 2957
3825.51 3251
3826.09 3025
3826.68 3032
3827.26 3052
3827.84 2989
3828.43 3040
3829.01 2979
3829.59 3034
3830.18 3067
3830.76 3154
3831.35 3201
3831.93 3113
3832.51 3083
3833.10 3159
3833.68 3112
3834.26 3154
3834.85 3077
3835.43 3120
3836.02 3057
3836.60 3015
3837.19 3322
3837.77 3175
3838.35 3078
3838.94 2924
3839.52 3119
3840.11 3022
3840.69 2991
3841.28 3042
3841.86 3024
3842.44 2949
3843.03 3027
3843.61 2894
3844.20 2964
3844.78 2949
3845.37 3046
3845.95 2944
3846.54 2972
3847.12 2992
3847.71 3079
3848.29 3012
3848.88 3097
3849.46 3131
3850.05 3023
3850.63 3096
3851.22 3077
3851.80 3091
3852.39 3162
3852.97 3186
3853.56 3166
3854.15 3218
3854.73 3236
3855.32 3089
3855.90 3152
3856.49 3132
3857.07 3197
3857.66 3455
3858.25 3383
3858.83 3489
3859.42 3501
3860.00 3671
3860.59 3948
3861.17 3886
3861.76 4283
3862.35 4090
3862.93 4168
3863.52 4211
3864.11 4022
3864.69 3892
3865.28 3982
3865.86 3743
3866.45 3702
3867.04 3801
3867.62 3535
3868.21 3293
3868.80 3366
3869.38 3415
3869.97 3293
3870.56 3224
3871.14 3237
3871.73 3154
3872.32 3183
3872.90 3092
3873.49 3129
3874.08 3207
3874.66 3181
3875.25 3193
3875.84 3168
3876.43 3127
3877.01 3367
3877.60 3112
3878.19 3259
3878.78 3252
3879.36 3035
3879.95 3024
3880.54 3346
3881.13 3153
3881.71 3008
3882.30 3095
3882.89 3045
3883.48 2872
3884.06 3016
3884.65 3081
3885.24 3255
3885.83 3102
3886.41 2960
3887.00 3071
3887.59 3152
3888.18 3306
3888.77 3143
3889.35 3360
3889.94 3237
3890.53 3320
3891.12 3562
3891.71 3500
3892.30 3571
3892.88 3506
3893.47 3373
3894.06 3329
3894.65 3338
3895.24 3666
3895.83 3669
3896.42 3525
3897.00 3594
3897.59 3551
3898.18 3627
3898.77 3350
3899.36 3401
3899.95 3473
3900.54 3457
3901.13 3665
3901.72 3545
3902.31 3624
3902.89 3391
3903.48 3358
3904.07 3255
3904.66 3348
3905.25 3328
3905.84 3526
3906.43 3502
3907.02 3333
3907.61 3156
3908.20 3367
3908.79 3221
3909.38 3360
3909.97 3232
3910.56 3142
3911.15 3213
3911.74 3039
3912.33 2952
3912.92 2897
3913.51 2922
3914.10 2973
3914.69 2799
3915.28 3036
3915.87 3173
3916.46 3162
3917.05 3117
3917.64 3117
3918.23 3058
3918.82 3067
3919.41 3197
3920.00 3089
3920.59 3025
3921.18 3043
3921.77 3207
3922.36 3207
3922.95 3146
3923.54 3088
3924.13 3096
3924.72 3046
3925.32 2948
3925.91 2969
3926.50 2843
3927.09 2727
3927.68 2913
3928.27 2837
3928.86 2975
3929.45 3067
3930.04 2932
3930.63 2904
3931.23 2923
3931.82 3084
3932.41 2906
3933.00 2955
3933.59 2887
3934.18 2720
3934.77 2843
3935.37 2881
3935.96 2768
3936.55 2973
3937.14 2993
3937.73 2907
3938.33 2942
3938.92 2865
3939.51 2802
3940.10 2931
3940.69 3061
3941.28 3111
3941.88 3073
3942.47 3039
3943.06 3064
3943.65 3057
3944.25 3324
3944.84 3061
3945.43 2903
3946.02 3114
3946.62 3175
3947.21 3097
3947.80 2834
3948.39 2873
3948.99 3057
3949.58 2927
3950.17 2978
3950.76 2884
3951.36 2985
3951.95 2912
3952.54 2819
3953.14 2837
3953.73 2987
3954.32 3068
3954.91 2852
3955.51 2928
3956.10 2931
3956.69 3066
3957.29 3355
3957.88 3333
3958.47 3224
3959.07 3112
3959.66 3059
3960.25 2813
3960.85 2879
3961.44 2969
3962.03 2956
3962.63 2959
3963.22 2968
3963.82 3160
3964.41 3174
3965.00 3107
3965.60 3199
3966.19 3180
3966.79 3233
3967.38 3383
3967.97 3505
3968.57 3325
3969.16 3295
3969.76 3386
3970.35 3188
3970.94 3299
3971.54 3165
3972.13 3064
3972.73 3181
3973.32 3203
3973.92 3144
3974.51 3110
3975.11 3157
3975.70 3127
3976.29 3144
3976.89 3489
3977.48 3301
3978.08 3249
3978.67 3178
3979.27 3241
3979.86 3180
3980.46 2820
3981.05 2977
3981.65 3233
3982.24 3008
3982.84 3188
3983.43 3331
3984.03 3288
3984.62 3257
3985.22 3148
3985.82 3359
3986.41 3399
3987.01 3434
3987.60 3519
3988.20 3349
3988.79 3343
3989.39 3141
3989.98 3250
3990.58 3292
3991.18 3284
3991.77 3353
3992.37 3376
3992.96 3376
3993.56 3452
3994.16 3592
3994.75 3486
3995.35 3521
3995.94 3451
3996.54 3579
3997.14 3419
3997.73 3473
3998.33 3546
3998.93 3445
3999.52 3519
4000.12 3325
4000.71 3350
4001.31 3134
4001.91 3222
4002.50 3312
4003.10 3228
4003.70 3286
4004.29 3291
4004.89 3526
4005.49 3567
4006.09 3535
4006.68 3592
4007.28 3538
4007.88 3537
4008.47 3565
4009.07 3719
4009.67 3575
4010.27 3514
4010.86 3380
4011.46 3364
4012.06 3305
4012.65 3529
4013.25 3536
4013.85 3464
4014.45 3714
4015.04 3522
4015.64 3452
4016.24 3580
4016.84 3793
4017.44 3717
4018.03 3805
4018.63 3840
4019.23 3717
4019.83 3577
4020.42 3686
4021.02 3531
4021.62 3248
4022.22 3295
4022.82 3347
4023.42 3509
4024.01 3288
4024.61 3562
4025.21 3664
4025.81 3376
4026.41 3810
4027.01 3791
4027.60 3656
4028.20 3787
4028.80 3876
4029.40 3746
4030.00 3726
4030.60 3930
4031.20 3925
4031.79 3853
4032.39 3737
4032.99 3643
4033.59 3647
4034.19 3536
4034.79 3417
4035.39 3279
4035.99 3321
4036.59 3236
4037.19 3272
4037.79 3202
4038.38 3207
4038.98 3264
4039.58 3213
4040.18 3099
4040.78 3181
4041.38 2954
4041.98 2934
4042.58 2954
4043.18 3047
4043.78 2910
4044.38 2941
4044.98 3096
4045.58 3238
4046.18 3227
4046.78 2772
4047.38 2896
4047.98 2854
4048.58 3004
4049.18 3228
4049.78 3061
4050.38 3241
4050.98 3312
4051.58 3481
4052.18 3409
4052.78 3416
4053.38 3413
4053.98 3283
4054.58 3454
4055.18 3499
4055.78 3504
4056.38 3178
4056.99 3041
4057.59 2976
4058.19 3084
4058.79 3083
4059.39 2935
4059.99 3001
4060.59 2915
4061.19 2835
4061.79 2936
4062.39 2967
4062.99 3012
4063.60 2750
4064.20 2868
4064.80 2758
4065.40 2858
4066.00 2927
4066.60 2810
4067.20 2921
4067.81 2988
4068.41 3079
4069.01 3001
4069.61 2943
4070.21 2915
4070.81 2788
4071.42 2940
4072.02 2811
4072.62 2810
4073.22 2832
4073.82 2759
4074.42 3117
4075.03 2958
4075.63 3039
4076.23 3003
4076.83 2925
4077.44 3020
4078.04 2993
4078.64 2888
4079.24 2817
4079.84 2941
4080.45 2932
4081.05 3116
4081.65 2791
4082.25 2637
4082.86 3012
4083.46 2895
4084.06 3040
4084.67 2923
4085.27 3079
4085.87 2951
4086.47 2787
4087.08 2912
4087.68 3044
4088.28 3154
4088.89 2934
4089.49 3032
4090.09 2919
4090.69 2983
4091.30 2854
4091.90 3011
4092.50 2889
4093.11 3006
4093.71 2955
4094.31 2930
4094.92 2917
4095.52 2941
4096.13 2849
4096.73 2912
4097.33 3066
4097.94 2930
4098.54 3049
4099.14 3090
4099.75 3064
4100.35 3012
4100.96 3047
4101.56 3001
4102.16 2964
4102.77 2811
4103.37 2823
4103.98 2899
4104.58 2809
4105.18 2777
4105.79 2721
4106.39 2927
4107.00 2729
4107.60 2734
4108.21 2864
4108.81 2862
4109.42 2823
4110.02 2662
4110.62 2749
4111.23 2858
4111.83 2701
4112.44 2755
4113.04 2696
4113.65 2801
4114.25 2965
4114.86 2813
4115.46 2769
4116.07 2680
4116.67 2723
4117.28 2842
4117.88 2909
4118.49 2744
4119.09 2939
4119.70 2997
4120.31 3007
4120.91 2971
4121.52 2986
4122.12 2910
4122.73 2792
4123.33 2764
4123.94 2933
4124.54 3001
4125.15 2687
4125.76 2964
4126.36 2804
4126.97 2824
4127.57 2919
4128.18 2892
4128.79 3000
4129.39 2865
4130.00 2928
4130.60 2936
4131.21 3129
4131.82 3105
4132.42 3361
4133.03 3187
4133.63 3133
4134.24 3257
4134.85 3219
4135.45 3075
4136.06 3093
4136.67 3476
4137.27 3417
4137.88 3018
4138.49 3195
4139.09 3661
4139.70 3571
4140.31 3551
4140.91 3639
4141.52 3658
4142.13 3701
4142.74 3649
4143.34 3538
4143.95 3443
4144.56 3403
4145.16 3372
4145.77 3227
4146.38 3177
4146.99 3216
4147.59 3007
4148.20 2791
4148.81 2963
4149.42 2689
4150.02 2681
4150.63 2784
4151.24 2689
4151.85 2710
4152.45 2639
4153.06 2775
4153.67 2844
4154.28 2579
4154.88 2797
4155.49 2886
4156.10 2691
4156.71 2671
4157.32 2848
4157.93 3110
4158.53 2714
4159.14 2769
4159.75 2740
4160.36 2653
4160.97 2708
4161.57 2817
4162.18 2845
4162.79 3075
4163.40 2812
4164.01 2779
4164.62 3023
4165.23 3086
4165.83 3273
4166.44 3284
4167.05 3246
4167.66 3178
4168.27 3214
4168.88 3265
4169.49 3158
4170.10 3118
4170.71 2955
4171.32 3120
4171.92 3252
4172.53 3042
4173.14 2897
4173.75 2812
4174.36 2936
4174.97 3040
4175.58 2995
4176.19 3144
4176.80 2983
4177.41 3043
4178.02 2969
4178.63 2989
4179.24 3008
4179.85 3005
4180.46 2957
4181.07 3031
4181.68 2946
4182.29 2730
4182.90 2994
4183.51 2959
4184.12 2762
4184.73 2832
4185.34 2800
4185.95 2992
4186.56 3005
4187.17 2839
4187.78 2863
4188.39 2934
4189.00 2996
4189.61 2954
4190.22 2950
4190.83 3126
4191.44 2985
4192.05 2959
4192.66 3168
4193.27 3311
4193.88 3199
4194.49 3338
4195.10 3473
4195.72 3474
4196.33 3454
4196.94 3291
4197.55 3386
4198.16 3217
4198.77 3289
4199.38 3447
4199.99 3174
4200.60 3158
4201.22 3203
4201.83 3032
4202.44 2961
4203.05 3153
4203.66 3213
4204.27 3038
4204.88 2840
4205.50 2869
4206.11 2822
4206.72 2926
4207.33 3038
4207.94 3016
4208.55 2948
4209.17 2917
4209.78 2894
4210.39 2797
4211.00 2875
4211.61 2985
4212.23 3053
4212.84 3030
4213.45 2806
4214.06 2867
4214.68 3131
4215.29 3231
4215.90 3309
4216.51 3228
4217.12 3102
4217.74 3263
4218.35 3221
4218.96 3210
4219.58 3479
4220.19 3707
4220.80 3826
4221.41 3713
4222.03 3845
4222.64 3880
4223.25 3788
4223.86 3793
4224.48 4050
4225.09 4194
4225.70 4187
4226.32 4336
4226.93 4498
4227.54 4314
4228.16 4147
4228.77 4122
4229.38 4449
4230.00 4472
4230.61 4672
4231.22 4596
4231.84 4691
4232.45 4791
4233.06 4971
4233.68 5410
4234.29 5394
4234.91 5024
4235.52 5623
4236.13 5493
4236.75 5453
4237.36 5456
4237.97 5111
4238.59 5071
4239.20 4562
4239.82 4140
4240.43 3999
4241.05 3818
4241.66 3770
4242.27 3636
4242.89 3508
4243.50 3508
4244.12 3584
4244.73 3483
4245.35 3500
4245.96 3412
4246.57 3441
4247.19 3726
4247.80 3748
4248.42 3329
4249.03 3527
4249.65 3476
4250.26 3550
4250.88 3586
4251.49 3361
4252.11 3326
4252.72 3306
4253.34 3348
4253.95 3353
4254.57 3287
4255.18 3283
4255.80 3282
4256.41 3110
4257.03 3231
4257.64 3411
4258.26 3114
4258.88 3287
4259.49 3088
4260.11 3187
4260.72 3167
4261.34 3152
4261.95 3178
4262.57 3443
4263.19 3393
4263.80 3444
4264.42 3263
4265.03 3257
4265.65 3112
4266.26 3101
4266.88 3187
4267.50 3351
4268.11 3185
4268.73 3148
4269.35 3203
4269.96 3109
4270.58 2966
4271.19 3090
4271.81 3210
4272.43 3161
4273.04 3162
4273.66 3207
4274.28 3083
4274.89 3072
4275.51 3034
4276.13 3075
4276.74 3181
4277.36 3052
4277.98 2934
4278.59 2839
4279.21 2967
4279.83 3020
4280.45 2727
4281.06 2656
4281.68 2756
4282.30 2777
4282.91 2950
4283.53 2666
4284.15 2731
4284.77 2994
4285.38 2968
4286.00 3036
4286.62 2842
4287.24 2842
4287.85 2636
4288.47 2738
4289.09 2786
4289.71 3016
4290.32 2951
4290.94 2824
4291.56 2979
4292.18 3062
4292.80 2753
4293.41 2807
4294.03 2945
4294.65 3070
4295.27 2891
4295.89 2910
4296.50 2868
4297.12 2980
4297.74 2978
4298.36 3001
4298.98 2800
4299.60 2839
4300.21 2778
4300.83 2878
4301.45 3053
4302.07 2825
4302.69 2722
4303.31 2759
4303.93 2859
4304.54 2838
4305.16 2881
4305.78 2910
4306.40 3005
4307.02 2994
4307.64 2934
4308.26 3128
4308.88 3049
4309.50 2886
4310.12 2866
4310.73 3040
4311.35 2779
4311.97 2746
4312.59 2922
4313.21 2909
4313.83 2933
4314.45 2854
4315.07 2646
4315.69 2683
4316.31 2699
4316.93 2775
4317.55 2794
4318.17 2942
4318.79 2858
4319.41 2992
4320.03 3054
4320.65 3017
4321.27 2778
4321.89 2904
4322.51 3063
4323.13 2951
4323.75 3099
4324.37 3037
4324.99 2778
4325.61 2825
4326.23 3036
4326.85 3294
4327.47 3265
4328.09 3196
4328.71 3177
4329.33 3289
4329.95 3133
4330.57 2980
4331.19 2926
4331.81 2869
4332.44 2797
4333.06 3211
4333.68 3469
4334.30 3348
4334.92 3389
4335.54 3524
4336.16 3589
4336.78 3791
4337.40 3848
4338.02 4076
4338.65 4166
4339.27 4013
4339.89 3932
4340.51 3884
4341.13 3845
4341.75 3673
4342.37 4053
4342.99 4199
4343.62 4237
4344.24 4838
4344.86 5019
4345.48 5264
4346.10 5456
4346.73 5979
4347.35 6358
4347.97 6740
4348.59 6282
4349.21 5827
4349.83 5417
4350.46 4988
4351.08 4666
4351.70 4186
4352.32 4003
4352.95 3605
4353.57 3674
4354.19 3560
4354.81 3159
4355.43 3305
4356.06 3323
4356.68 3303
4357.30 3387
4357.93 3323
4358.55 3152
4359.17 3244
4359.79 3346
4360.42 3374
4361.04 3236
4361.66 3425
4362.28 3354
4362.91 3449
4363.53 3119
4364.15 3003
4364.78 3103
4365.40 3222
4366.02 3062
4366.65 3181
4367.27 3249
4367.89 3172
4368.52 2914
4369.14 2936
4369.76 3062
4370.39 2813
4371.01 2978
4371.63 2847
4372.26 2687
4372.88 2954
4373.50 2980
4374.13 2654
4374.75 2687
4375.38 2689
4376.00 2658
4376.62 2583
4377.25 2637
4377.87 2897
4378.50 2832
4379.12 2719
4379.74 2800
4380.37 2779
4380.99 2782
4381.62 2905
4382.24 2880
4382.87 2980
4383.49 2849
4384.11 2767
4384.74 2922
4385.36 2743
4385.99 2802
4386.61 2852
4387.24 2846
4387.86 2714
4388.49 2818
4389.11 2718
4389.74 2762
4390.36 2765
4390.99 2794
4391.61 2626
4392.24 2628
4392.86 2741
4393.49 2736
4394.11 2737
4394.74 2701
4395.36 2749
4395.99 2668
4396.61 2739
4397.24 2867
4397.86 2916
4398.49 2821
4399.12 2879
4399.74 2860
4400.37 2823
4400.99 2751
4401.62 2700
4402.24 2710
4402.87 2628
4403.50 2763
4404.12 2896
4404.75 2892
4405.37 2778
4406.00 2794
4406.62 2713
4407.25 2669
4407.88 2659
4408.50 2737
4409.13 2570
4409.76 2806
4410.38 2729
4411.01 2713
4411.64 2668
4412.26 2633
4412.89 2811
4413.51 2753
4414.14 2699
4414.77 2719
4415.39 2734
4416.02 2625
4416.65 2695
4417.28 2717
4417.90 2622
4418.53 2811
4419.16 2700
4419.78 2809
4420.41 2696
4421.04 2711
4421.66 2696
4422.29 2553
4422.92 2747
4423.55 2590
4424.17 2495
4424.80 2484
4425.43 2650
4426.06 2640
4426.68 2538
4427.31 2483
4427.94 2627
4428.57 2523
4429.19 2416
4429.82 2379
4430.45 2447
4431.08 2552
4431.70 2599
4432.33 2474
4432.96 2466
4433.59 2457
4434.22 2582
4434.84 2436
4435.47 2503
4436.10 2437
4436.73 2286
4437.36 2518
4437.99 2438
4438.61 2621
4439.24 2519
4439.87 2469
4440.50 2558
4441.13 2465
4441.76 2433
4442.38 2422
4443.01 2395
4443.64 2566
4444.27 2550
4444.90 2624
4445.53 2511
4446.16 2495
4446.79 2530
4447.42 2572
4448.04 2691
4448.67 2462
4449.30 2523
4449.93 2559
4450.56 2590
4451.19 2747
4451.82 2690
4452.45 2565
4453.08 2643
4453.71 2697
4454.34 2789
4454.97 2665
4455.60 2591
4456.23 2758
4456.86 2982
4457.48 2638
4458.11 2533
4458.74 2596
4459.37 2697
4460.00 2538
4460.63 2420
4461.26 2398
4461.89 2415
4462.52 2400
4463.15 2525
4463.78 2355
4464.41 2300
4465.04 2346
4465.67 2313
4466.30 2284
4466.94 2286
4467.57 2254
4468.20 2411
4468.83 2445
4469.46 2396
4470.09 2294
4470.72 2356
4471.35 2560
4471.98 2492
4472.61 2238
4473.24 2497
4473.87 2643
4474.50 2360
4475.13 2503
4475.76 2337
4476.40 2475
4477.03 2354
4477.66 2403
4478.29 2400
4478.92 2576
4479.55 2534
4480.18 2511
4480.81 2605
4481.45 2543
4482.08 2611
4482.71 2535
4483.34 2517
4483.97 2561
4484.60 2743
4485.23 2585
4485.87 2600
4486.50 2702
4487.13 2524
4487.76 2572
4488.39 2654
4489.03 2691
4489.66 2612
4490.29 2523
4490.92 2558
4491.55 2611
4492.19 2485
4492.82 2535
4493.45 2722
4494.08 2649
4494.71 2603
4495.35 2568
4495.98 2545
4496.61 2734
4497.24 2637
4497.88 2509
4498.51 2691
4499.14 2780
4499.77 2784
4500.41 2987
4501.04 3001
4501.67 3075
4502.31 3064
4502.94 3094
4503.57 3108
4504.20 3083
4504.84 3073
4505.47 3071
4506.10 3097
4506.74 2828
4507.37 2734
4508.00 2723
4508.64 2653
4509.27 2733
4509.90 2630
4510.54 2701
4511.17 2701
4511.80 2740
4512.44 2745
4513.07 2600
4513.70 2578
4514.34 2665
4514.97 2642
4515.61 2704
4516.24 2383
4516.87 2412
4517.51 2415
4518.14 2355
4518.78 2495
4519.41 2510
4520.04 2540
4520.68 2446
4521.31 2355
4521.95 2410
4522.58 2440
4523.21 2448
4523.85 2565
4524.48 2609
4525.12 2805
4525.75 2529
4526.39 2656
4527.02 2475
4527.66 2806
4528.29 2961
4528.93 2819
4529.56 2985
4530.20 3132
4530.83 3468
4531.46 3208
4532.10 3322
4532.73 3547
4533.37 3287
4534.00 3270
4534.64 3381
4535.28 3303
4535.91 3079
4536.55 2930
4537.18 2910
4537.82 2861
4538.45 2649
4539.09 2572
4539.72 2682
4540.36 2628
4540.99 2731
4541.63 2504
4542.26 2626
4542.90 2699
4543.54 2645
4544.17 2608
4544.81 2682
4545.44 2643
4546.08 2728
4546.72 2733
4547.35 2745
4547.99 2917
4548.62 2789
4549.26 2974
4549.90 2783
4550.53 2868
4551.17 2777
4551.80 2854
4552.44 2839
4553.08 2786
4553.71 2732
4554.35 2629
4554.99 2701
4555.62 2666
4556.26 2481
4556.90 2616
4557.53 2503
4558.17 2505
4558.81 2530
4559.44 2497
4560.08 2601
4560.72 2430
4561.35 2398
4561.99 2509
4562.63 2407
4563.27 2459
4563.90 2511
4564.54 2507
4565.18 2337
4565.81 2543
4566.45 2516
4567.09 2471
4567.73 2511
4568.36 2576
4569.00 2531
4569.64 2661
4570.28 2583
4570.91 2520
4571.55 2457
4572.19 2371
4572.83 2436
4573.47 2418
4574.10 2465
4574.74 2331
4575.38 2555
4576.02 2478
4576.66 2455
4577.29 2345
4577.93 2251
4578.57 2349
4579.21 2432
4579.85 2331
4580.49 2371
4581.12 2313
4581.76 2439
4582.40 2408
4583.04 2429
4583.68 2556
4584.32 2500
4584.95 2575
4585.59 2651
4586.23 2525
4586.87 2603
4587.51 2648
4588.15 2588
4588.79 2736
4589.43 2713
4590.07 2875
4590.70 3041
4591.34 2861
4591.98 3055
4592.62 2945
4593.26 2845
4593.90 2915
4594.54 2731
4595.18 2754
4595.82 2615
4596.46 2586
4597.10 2680
4597.74 2639
4598.38 2839
4599.02 2542
4599.66 2680
4600.30 2631
4600.93 2760
4601.57 2636
4602.21 2629
4602.85 2654
4603.49 2592
4604.13 2754
4604.77 2613
4605.41 2767
4606.05 2695
4606.69 2576
4607.33 2691
4607.97 2700
4608.62 2894
4609.26 2846
4609.90 2986
4610.54 2840
4611.18 2990
4611.82 2898
4612.46 2983
4613.10 2820
4613.74 2743
4614.38 2611
4615.02 2519
4615.66 2500
4616.30 2471
4616.94 2636
4617.58 2544
4618.22 2815
4618.87 2700
4619.51 2628
4620.15 2546
4620.79 2321
4621.43 2312
4622.07 2428
4622.71 2509
4623.35 2547
4624.00 2431
4624.64 2499
4625.28 2500
4625.92 2456
4626.56 2621
4627.20 2542
4627.84 2348
4628.49 2467
4629.13 2502
4629.77 2415
4630.41 2479
4631.05 2525
4631.69 2373
4632.34 2509
4632.98 2528
4633.62 2422
4634.26 2601
4634.91 2658
4635.55 2771
4636.19 2642
4636.83 2597
4637.47 2703
4638.12 2630
4638.76 2842
4639.40 2689
4640.04 2602
4640.69 2920
4641.33 2969
4641.97 2823
4642.61 2895
4643.26 2865
4643.90 2751
4644.54 2665
4645.18 2519
4645.83 2687
4646.47 2775
4647.11 2695
4647.76 2690
4648.40 2576
4649.04 2559
4649.69 2607
4650.33 2594
4650.97 2594
4651.62 2754
4652.26 2666
4652.90 2602
4653.55 2660
4654.19 2730
4654.83 2737
4655.48 2521
4656.12 2477
4656.76 2424
4657.41 2482
4658.05 2319
4658.69 2521
4659.34 2726
4659.98 2486
4660.63 2481
4661.27 2527
4661.91 2444
4662.56 2495
4663.20 2564
4663.85 2439
4664.49 2551
4665.13 2561
4665.78 2534
4666.42 2565
4667.07 2554
4667.71 2528
4668.36 2419
4669.00 2278
4669.64 2453
4670.29 2523
4670.93 2415
4671.58 2395
4672.22 2581
4672.87 2501
4673.51 2461
4674.16 2674
4674.80 2403
4675.45 2376
4676.09 2513
4676.74 2637
4677.38 2429
4678.03 2393
4678.67 2332
4679.32 2308
4679.96 2533
4680.61 2491
4681.25 2577
4681.90 2473
4682.54 2524
4683.19 2527
4683.84 2513
4684.48 2378
4685.13 2492
4685.77 2412
4686.42 2354
4687.06 2396
4687.71 2400
4688.36 2368
4689.00 2251
4689.65 2270
4690.29 2565
4690.94 2429
4691.58 2490
4692.23 2434
4692.88 2474
4693.52 2409
4694.17 2509
4694.82 2618
4695.46 2420
4696.11 2479
4696.75 2570
4697.40 2546
4698.05 2645
4698.69 2951
4699.34 3059
4699.99 2674
4700.63 2963
4701.28 2658
4701.93 2744
4702.57 2681
4703.22 2495
4703.87 2538
4704.51 2402
4705.16 2502
4705.81 2563
4706.46 2351
4707.10 2451
4707.75 2468
4708.40 2515
4709.04 2518
4709.69 2499
4710.34 2397
4710.99 2444
4711.63 2567
4712.28 2414
4712.93 2513
4713.58 2656
4714.22 2708
4714.87 2468
4715.52 2412
4716.17 2410
4716.81 2576
4717.46 2470
4718.11 2535
4718.76 2456
4719.41 2469
4720.05 2515
4720.70 2376
4721.35 2556
4722.00 2525
4722.65 2383
4723.29 2560
4723.94 2532
4724.59 2520
4725.24 2549
4725.89 2531
4726.54 2639
4727.18 2676
4727.83 2645
4728.48 2616
4729.13 2800
4729.78 2935
4730.43 2636
4731.08 2592
4731.73 2563
4732.37 2579
4733.02 2505
4733.67 2482
4734.32 2479
4734.97 2540
4735.62 2568
4736.27 2566
4736.92 2579
4737.57 2709
4738.22 2590
4738.86 2644
4739.51 2538
4740.16 2729
4740.81 2727
4741.46 2699
4742.11 2753
4742.76 2854
4743.41 2799
4744.06 2830
4744.71 2808
4745.36 2574
4746.01 2812
4746.66 2759
4747.31 2633
4747.96 2726
4748.61 2798
4749.26 2996
4749.91 3147
4750.56 3022
4751.21 3208
4751.86 3174
4752.51 3464
4753.16 3566
4753.81 3382
4754.46 3292
4755.11 3157
4755.76 3221
4756.41 3139
4757.06 2906
4757.71 2890
4758.36 2803
4759.01 2720
4759.67 2761
4760.32 2651
4760.97 2553
4761.62 2565
4762.27 2720
4762.92 2553
4763.57 2869
4764.22 2981
4764.87 2912
4765.52 2878
4766.17 2925
4766.83 2816
4767.48 2935
4768.13 3077
4768.78 3100
4769.43 2901
4770.08 2611
4770.73 2498
4771.39 2635
4772.04 2627
4772.69 2471
4773.34 2655
4773.99 2589
4774.64 2466
4775.30 2536
4775.95 2482
4776.60 2525
4777.25 2607
4777.90 2723
4778.56 2501
4779.21 2691
4779.86 2958
4780.51 2924
4781.16 2783
4781.82 2700
4782.47 2735
4783.12 2622
4783.77 2697
4784.43 2621
4785.08 2660
4785.73 2539
4786.38 2574
4787.04 2491
4787.69 2539
4788.34 2493
4788.99 2469
4789.65 2550
4790.30 2880
4790.95 2703
4791.60 2664
4792.26 2891
4792.91 2776
4793.56 2555
4794.22 2595
4794.87 2645
4795.52 2694
4796.18 2649
4796.83 2498
4797.48 2442
4798.14 2696
4798.79 2739
4799.44 2513
4800.10 2551
4800.75 2470
4801.40 2563
4802.06 2605
4802.71 2632
4803.36 2576
4804.02 2647
4804.67 2653
4805.33 2665
4805.98 2645
4806.63 2623
4807.29 2465
4807.94 2463
4808.59 2380
4809.25 2335
4809.90 2397
4810.56 2340
4811.21 2472
4811.87 2462
4812.52 2460
4813.17 2440
4813.83 2415
4814.48 2562
4815.14 2545
4815.79 2591
4816.45 2818
4817.10 2707
4817.76 2722
4818.41 2748
4819.07 2855
4819.72 2690
4820.38 2609
4821.03 2729
4821.69 2684
4822.34 2836
4823.00 2804
4823.65 2768
4824.31 2783
4824.96 2840
4825.62 2944
4826.27 2972
4826.93 2780
4827.58 2961
4828.24 2745
4828.89 2879
4829.55 2807
4830.20 2694
4830.86 2798
4831.51 2990
4832.17 2960
4832.83 2955
4833.48 2905
4834.14 3008
4834.79 3149
4835.45 2967
4836.10 3277
4836.76 3243
4837.42 3301
4838.07 3183
4838.73 3313
4839.39 3353
4840.04 3176
4840.70 3154
4841.35 3134
4842.01 3426
4842.67 3081
4843.32 3057
4843.98 3046
4844.64 3071
4845.29 3041
4845.95 3210
4846.61 3023
4847.26 3045
4847.92 3123
4848.58 3404
4849.23 3571
4849.89 3526
4850.55 3361
4851.20 3666
4851.86 3843
4852.52 3851
4853.17 3771
4853.83 3557
4854.49 3526
4855.15 3444
4855.80 3548
4856.46 3738
4857.12 3670
4857.78 3637
4858.43 3803
4859.09 3929
4859.75 3863
4860.41 3646
4861.06 3628
4861.72 3705
4862.38 3804
4863.04 3644
4863.69 3527
4864.35 3557
4865.01 3788
4865.67 3953
4866.33 3894
4866.98 3571
4867.64 3617
4868.30 3611
4868.96 3621
4869.62 3645
4870.27 3492
4870.93 3726
4871.59 3407
4872.25 3272
4872.91 3363
4873.57 3580
4874.22 3398
4874.88 3325
4875.54 3200
4876.20 3302
4876.86 3313
4877.52 3212
4878.18 3247
4878.83 3399
4879.49 3191
4880.15 3211
4880.81 3140
4881.47 3037
4882.13 3083
4882.79 2991
4883.45 2954
4884.11 3002
4884.77 2904
4885.43 2894
4886.08 2828
4886.74 2796
4887.40 2832
4888.06 2788
4888.72 2893
4889.38 2915
4890.04 3037
4890.70 3032
4891.36 3033
4892.02 3092
4892.68 3119
4893.34 3054
4894.00 3065
4894.66 2770
4895.32 3001
4895.98 2948
4896.64 2853
4897.30 2892
4897.96 2747
4898.62 2699
4899.28 2615
4899.94 2764
4900.60 2624
4901.26 2737
4901.92 2703
4902.58 2619
4903.24 2639
4903.90 2744
4904.56 2724
4905.22 2676
4905.88 2585
4906.55 2734
4907.21 2659
4907.87 2476
4908.53 2705
4909.19 2745
4909.85 2668
4910.51 2447
4911.17 2595
4911.83 2473
4912.49 2392
4913.15 2400
4913.82 2491
4914.48 2511
4915.14 2443
4915.80 2364
4916.46 2528
4917.12 2725
4917.78 2497
4918.44 2404
4919.11 2368
4919.77 2379
4920.43 2404
4921.09 2363
4921.75 2267
4922.41 2511
4923.08 2292
4923.74 2307
4924.40 2474
4925.06 2541
4925.72 2285
4926.39 2375
4927.05 2379
4927.71 2527
4928.37 2577
4929.03 2660
4929.70 2452
4930.36 2541
4931.02 2558
4931.68 2497
4932.35 2408
4933.01 2618
4933.67 2567
4934.33 2593
4935.00 2449
4935.66 2517
4936.32 2567
4936.98 2631
4937.65 2706
4938.31 2529
4938.97 2533
4939.64 2483
4940.30 2466
4940.96 2494
4941.62 2443
4942.29 2442
4942.95 2346
4943.61 2502
4944.28 2561
4944.94 2412
4945.60 2209
4946.27 2211
4946.93 2364
4947.59 2393
4948.26 2193
4948.92 2270
4949.58 2215
4950.25 2404
4950.91 2381
4951.58 2312
4952.24 2213
4952.90 2277
4953.57 2521
4954.23 2449
4954.90 2240
4955.56 2105
4956.22 2244
4956.89 2304
4957.55 2306
4958.22 2308
4958.88 2239
4959.54 2258
4960.21 2368
4960.87 2449
4961.54 2280
4962.20 2303
4962.87 2258
4963.53 2498
4964.19 2352
4964.86 2405
4965.52 2574
4966.19 2470
4966.85 2375
4967.52 2415
4968.18 2299
4968.85 2331
4969.51 2349
4970.18 2373
4970.84 2444
4971.51 2248
4972.17 2155
4972.84 2056
4973.50 2077
4974.17 2276
4974.83 2334
4975.50 2356
4976.16 2277
4976.83 2232
4977.50 2348
4978.16 2451
4978.83 2306
4979.49 2430
4980.16 2301
4980.82 2179
4981.49 2142
4982.15 2159
4982.82 2118
4983.49 2337
4984.15 2259
4984.82 2285
4985.48 2275
4986.15 2294
4986.82 2310
4987.48 2354
4988.15 2183
4988.81 2154
4989.48 2301
4990.15 2310
4990.81 2362
4991.48 2277
4992.15 2337
4992.81 2259
4993.48 2281
4994.15 2318
4994.81 2325
4995.48 2312
4996.15 2372
4996.81 2292
4997.48 2256
4998.15 2256
4998.81 2247
4999.48 2226
5000.15 2036
5000.81 2118
5001.48 2084
5002.15 2075
5002.82 2084
5003.48 2225
5004.15 2131
5004.82 2170
5005.48 2195
5006.15 2200
5006.82 2241
5007.49 2219
5008.15 2303
5008.82 2347
5009.49 2306
5010.16 2257
5010.82 2265
5011.49 2237
5012.16 2199
5012.83 2118
5013.50 2243
5014.16 2253
5014.83 2298
5015.50 2426
5016.17 2252
5016.84 2320
5017.50 2346
5018.17 2371
5018.84 2762
5019.51 2672
5020.18 2592
5020.84 2992
5021.51 3053
5022.18 2861
5022.85 3055
5023.52 3046
5024.19 2931
5024.86 2867
5025.52 2798
5026.19 2844
5026.86 2764
5027.53 2633
5028.20 2572
5028.87 2475
5029.54 2405
5030.21 2382
5030.88 2421
5031.54 2328
5032.21 2376
5032.88 2200
5033.55 2163
5034.22 2309
5034.89 2353
5035.56 2270
5036.23 2273
5036.90 2290
5037.57 2193
5038.24 2150
5038.91 2099
5039.58 2123
5040.25 2185
5040.92 2195
5041.59 2253
5042.26 2140
5042.92 2415
5043.59 2432
5044.26 2544
5044.93 2696
5045.60 2433
5046.27 2431
5046.94 2517
5047.61 2341
5048.29 2473
5048.96 2442
5049.63 2412
5050.30 2419
5050.97 2225
5051.64 2370
5052.31 2352
5052.98 2378
5053.65 2248
5054.32 2127
5054.99 2165
5055.66 2148
5056.33 2087
5057.00 2059
5057.67 2098
5058.34 2153
5059.01 2290
5059.68 2286
5060.36 2217
5061.03 2274
5061.70 2291
5062.37 2399
5063.04 2477
5063.71 2512
5064.38 2308
5065.05 2160
5065.73 2263
5066.40 2297
5067.07 2334
5067.74 2248
5068.41 2343
5069.08 2292
5069.75 2213
5070.43 2324
5071.10 2256
5071.77 2121
5072.44 2146
5073.11 2230
5073.78 2349
5074.46 2293
5075.13 2287
5075.80 2419
5076.47 2297
5077.14 2395
5077.82 2354
5078.49 2285
5079.16 2370
5079.83 2321
5080.51 2358
5081.18 2427
5081.85 2364
5082.52 2470
5083.20 2301
5083.87 2329
5084.54 2373
5085.21 2333
5085.89 2381
5086.56 2349
5087.23 2419
5087.90 2477
5088.58 2537
5089.25 2670
5089.92 2894
5090.60 2906
5091.27 2584
5091.94 2759
5092.61 2742
5093.29 2677
5093.96 2625
5094.63 2701
5095.31 2584
5095.98 2442
5096.65 2547
5097.33 2405
5098.00 2223
5098.67 2250
5099.35 2267
5100.02 2407
5100.70 2397
5101.37 2292
5102.04 2144
5102.72 2243
5103.39 2314
5104.06 2198
5104.74 2111
5105.41 2299
5106.09 2370
5106.76 2183
5107.43 2307
5108.11 2332
5108.78 2240
5109.46 2441
5110.13 2298
5110.81 2227
5111.48 2240
5112.15 2210
5112.83 2246
5113.50 2123
5114.18 2179
5114.85 2157
5115.53 2158
5116.20 2164
5116.88 2091
5117.55 2327
5118.23 2494
5118.90 2322
5119.58 2364
5120.25 2262
5120.93 2376
5121.60 2212
5122.28 2336
5122.95 2403
5123.63 2354
5124.30 2255
5124.98 2166
5125.65 2110
5126.33 2275
5127.00 2208
5127.68 2122
5128.35 2221
5129.03 2310
5129.70 2264
5130.38 2225
5131.06 2301
5131.73 2317
5132.41 2477
5133.08 2359
5133.76 2090
5134.43 2188
5135.11 2279
5135.79 2139
5136.46 2415
5137.14 2371
5137.81 2249
5138.49 2405
5139.17 2515
5139.84 2435
5140.52 2401
5141.20 2434
5141.87 2373
5142.55 2467
5143.22 2496
5143.90 2348
5144.58 2351
5145.25 2166
5145.93 2213
5146.61 2129
5147.28 2156
5147.96 2170
5148.64 1974
5149.31 2112
5149.99 2090
5150.67 2085
5151.35 2091
5152.02 2166
5152.70 2119
5153.38 2204
5154.05 2150
5154.73 2103
5155.41 2289
5156.09 2140
5156.76 2034
5157.44 2074
5158.12 2111
5158.80 2094
5159.47 2056
5160.15 2095
5160.83 2256
5161.51 2198
5162.18 2324
5162.86 2289
5163.54 2397
5164.22 2308
5164.89 2259
5165.57 2305
5166.25 2317
5166.93 2343
5167.61 2436
5168.28 2454
5168.96 2272
5169.64 2281
5170.32 2254
5171.00 2214
5171.68 2131
5172.35 2241
5173.03 2297
5173.71 2146
5174.39 2017
5175.07 2180
5175.75 2309
5176.43 2186
5177.10 2151
5177.78 2148
5178.46 2182
5179.14 2171
5179.82 2205
5180.50 2191
5181.18 2125
5181.86 2238
5182.53 2165
5183.21 2089
5183.89 2145
5184.57 2130
5185.25 2122
5185.93 2044
5186.61 2056
5187.29 2133
5187.97 2057
5188.65 2075
5189.33 2129
5190.01 1928
5190.69 1992
5191.37 2015
5192.05 2133
5192.73 2067
5193.41 2073
5194.09 2040
5194.77 2222
5195.45 2285
5196.12 2094
5196.80 2164
5197.48 2101
5198.17 2066
5198.85 2181
5199.53 2073
5200.21 2032
5200.89 1844
5201.57 2006
5202.25 2012
5202.93 2076
5203.61 2231
5204.29 2155
5204.97 2151
5205.65 2263
5206.33 2306
5207.01 2250
5207.69 2239
5208.37 2209
5209.05 2314
5209.73 2420
5210.41 2224
5211.09 2175
5211.78 2247
5212.46 2208
5213.14 2192
5213.82 2150
5214.50 2240
5215.18 2185
5215.86 2309
5216.54 2126
5217.22 2175
5217.91 2311
5218.59 2228
5219.27 2343
5219.95 2282
5220.63 2390
5221.31 2273
5222.00 2179
5222.68 2278
5223.36 2217
5224.04 2249
5224.72 2262
5225.40 2324
5226.09 2183
5226.77 2074
5227.45 2226
5228.13 2256
5228.81 2379
5229.50 2241
5230.18 2273
5230.86 2253
5231.54 2136
5232.22 2163
5232.91 2144
5233.59 2163
5234.27 2290
5234.95 2154
5235.64 2193
5236.32 2214
5237.00 2369
5237.68 2346
5238.37 2425
5239.05 2396
5239.73 2403
5240.42 2323
5241.10 2235
5241.78 2326
5242.46 2322
5243.15 2272
5243.83 2205
5244.51 2169
5245.20 2394
5245.88 2496
5246.56 2568
5247.25 2656
5247.93 2639
5248.61 2730
5249.30 2976
5249.98 3179
5250.66 3047
5251.35 2989
5252.03 2884
5252.71 2754
5253.40 2562
5254.08 2533
5254.77 2426
5255.45 2276
5256.13 2227
5256.82 2169
5257.50 2191
5258.18 2090
5258.87 2183
5259.55 2292
5260.24 2128
5260.92 2159
5261.61 2304
5262.29 2396
5262.97 2350
5263.66 2381
5264.34 2414
5265.03 2421
5265.71 2425
5266.40 2332
5267.08 2437
5267.76 2297
5268.45 2122
5269.13 2092
5269.82 2152
5270.50 2329
5271.19 2193
5271.87 2250
5272.56 2234
5273.24 2265
5273.93 2217
5274.61 2261
5275.30 2343
5275.98 2199
5276.67 2164
5277.35 2277
5278.04 2404
5278.72 2299
5279.41 2497
5280.10 2395
5280.78 2490
5281.47 2549
5282.15 2648
5282.84 2794
5283.52 2878
5284.21 2727
5284.89 2641
5285.58 2592
5286.27 2462
5286.95 2513
5287.64 2230
5288.32 2342
5289.01 2286
5289.70 2207
5290.38 2297
5291.07 2384
5291.75 2319
5292.44 2480
5293.13 2394
5293.81 2059
5294.50 2171
5295.19 2324
5295.87 2345
5296.56 2279
5297.24 2214
5297.93 2181
5298.62 2168
5299.30 2141
5299.99 2348
5300.68 2233
5301.36 2260
5302.05 2211
5302.74 2227
5303.43 2167
5304.11 2252
5304.80 2250
5305.49 2223
5306.17 2304
5306.86 2350
5307.55 2290
5308.24 2509
5308.92 2269
5309.61 2269
5310.30 2394
5310.98 2215
5311.67 2286
5312.36 2342
5313.05 2152
5313.73 2232
5314.42 2285
5315.11 2132
5315.80 2159
5316.49 2341
5317.17 2172
5317.86 2149
5318.55 2312
5319.24 2437
5319.92 2488
5320.61 2519
5321.30 2704
5321.99 2699
5322.68 2631
5323.37 2508
5324.05 2407
5324.74 2200
5325.43 2326
5326.12 2361
5326.81 2282
5327.50 2292
5328.18 2260
5328.87 2207
5329.56 2082
5330.25 2220
5330.94 2200
5331.63 2177
5332.32 2316
5333.01 2297
5333.69 2265
5334.38 2257
5335.07 2216
5335.76 2279
5336.45 2334
5337.14 2390
5337.83 2571
5338.52 2412
5339.21 2125
5339.90 2211
5340.59 2369
5341.27 2380
5341.96 2366
5342.65 2439
5343.34 2288
5344.03 2264
5344.72 2350
5345.41 2320
5346.10 2343
5346.79 2466
5347.48 2463
5348.17 2473
5348.86 2764
5349.55 2812
5350.24 2746
5350.93 2910
5351.62 2954
5352.31 2917
5353.00 2774
5353.69 2770
5354.38 2760
5355.07 2714
5355.76 2525
5356.45 2492
5357.14 2290
5357.83 2216
5358.52 2363
5359.21 2304
5359.90 2282
5360.60 2305
5361.29 2449
5361.98 2430
5362.67 2253
5363.36 2243
5364.05 2355
5364.74 2252
5365.43 2277
5366.12 2268
5366.81 2060
5367.50 2188
5368.19 2242
5368.89 2123
5369.58 2193
5370.27 2156
5370.96 2144
5371.65 2013
5372.34 2011
5373.03 2071
5373.73 2054
5374.42 1980
5375.11 1863
5375.80 2072
5376.49 1966
5377.18 2157
5377.87 2086
5378.57 2142
5379.26 2022
5379.95 2010
5380.64 1979
5381.33 1942
5382.03 1959
5382.72 1887
5383.41 1933
5384.10 2023
5384.79 1911
5385.49 2050
5386.18 2014
5386.87 2135
5387.56 2143
5388.26 2095
5388.95 2243
5389.64 2322
5390.33 2325
5391.03 2408
5391.72 2343
5392.41 2343
5393.10 2373
5393.80 2243
5394.49 2167
5395.18 2193
5395.88 2108
5396.57 2110
5397.26 2174
5397.95 2234
5398.65 2201
5399.34 2081
5400.03 2132
5400.73 2029
5401.42 1969
5402.11 2137
5402.81 2040
5403.50 2070
5404.19 2159
5404.89 2166
5405.58 2149
5406.27 2164
5406.97 2334
5407.66 2273
5408.36 2268
5409.05 1988
5409.74 2170
5410.44 2293
5411.13 2245
5411.82 2222
5412.52 2138
5413.21 2144
5413.91 2147
5414.60 2161
5415.29 2111
5415.99 1991
5416.68 2121
5417.38 2168
5418.07 2160
5418.77 2079
5419.46 2059
5420.15 2185
5420.85 2280
5421.54 2107
5422.24 2211
5422.93 2250
5423.63 2293
5424.32 2172
5425.02 2122
5425.71 2144
5426.41 2172
5427.10 2140
5427.80 2170
5428.49 1962
5429.19 2069
5429.88 2104
5430.58 2164
5431.27 2204
5431.97 2067
5432.66 1974
5433.36 2001
5434.05 2192
5434.75 2263
5435.44 2253
5436.14 2164
5436.83 2360
5437.53 2446
5438.23 2400
5438.92 2240
5439.62 2323
5440.31 2306
5441.01 2326
5441.70 2221
5442.40 2181
5443.10 2312
5443.79 2470
5444.49 2523
5445.18 2577
5445.88 2593
5446.58 2790
5447.27 2903
5447.97 2689
5448.67 2768
5449.36 3019
5450.06 3002
5450.75 2879
5451.45 2831
5452.15 2680
5452.84 2728
5453.54 2562
5454.24 2599
5454.93 2508
5455.63 2500
5456.33 2382
5457.02 2471
5457.72 2557
5458.42 2435
5459.11 2549
5459.81 2672
5460.51 2687
5461.21 2802
5461.90 2758
5462.60 2852
5463.30 3069
5463.99 3295
5464.69 3312
5465.39 3324
5466.09 3374
5466.78 3347
5467.48 3146
5468.18 3053
5468.88 2695
5469.57 2952
5470.27 2878
5470.97 2806
5471.67 2844
5472.37 2755
5473.06 2759
5473.76 2634
5474.46 2649
5475.16 2702
5475.85 2797
5476.55 2934
5477.25 2919
5477.95 3016
5478.65 3093
5479.35 3143
5480.04 3389
5480.74 3547
5481.44 3497
5482.14 3563
5482.84 3417
5483.54 3160
5484.23 3246
5484.93 3413
5485.63 2965
5486.33 3042
5487.03 3015
5487.73 2805
5488.43 2836
5489.13 2866
5489.82 2898
5490.52 2991
5491.22 3097
5491.92 3037
5492.62 3022
5493.32 3204
5494.02 3166
5494.72 3289
5495.42 3235
5496.12 3338
5496.82 3584
5497.52 3320
5498.21 3390
5498.91 3766
5499.61 4376
5500.31 4448
5501.01 4661
5501.71 5171
5502.41 5298
5503.11 4914
5503.81 4733
5504.51 4440
5505.21 3913
5505.91 3787
5506.61 3465
5507.31 3521
5508.01 3094
5508.71 3026
5509.41 3056
5510.11 3103
5510.81 3009
5511.51 2812
5512.21 2746
5512.91 2916
5513.61 3125
5514.31 2866
5515.01 2893
5515.72 3159
5516.42 2929
5517.12 3023
5517.82 2884
5518.52 2826
5519.22 2837
5519.92 2871
5520.62 3053
5521.32 2987
5522.02 3107
5522.72 2974
5523.42 2832
5524.13 2706
5524.83 2937
5525.53 2842
5526.23 2735
5526.93 2644
5527.63 2672
5528.33 2561
5529.03 2496
5529.74 2539
5530.44 2426
5531.14 2449
5531.84 2602
5532.54 2537
5533.24 2279
5533.95 2361
5534.65 2453
5535.35 2356
5536.05 2374
5536.75 2344
5537.45 2321
5538.16 2375
5538.86 2334
5539.56 2353
5540.26 2284
5540.96 2189
5541.67 2353
5542.37 2298
5543.07 2293
5543.77 2381
5544.48 2483
5545.18 2448
5545.88 2327
5546.58 2484
5547.29 2422
5547.99 2252
5548.69 2381
5549.39 2249
5550.10 2478
5550.80 2508
5551.50 2332
5552.21 2323
5552.91 2223
5553.61 2311
5554.31 2210
5555.02 2253
5555.72 2234
5556.42 2174
5557.13 2127
5557.83 2097
5558.53 2238
5559.24 2247
5559.94 2309
5560.64 2314
5561.35 2178
5562.05 2217
5562.75 2391
5563.46 2136
5564.16 2070
5564.86 2269
5565.57 2245
5566.27 2268
5566.98 2157
5567.68 2184
5568.38 2327
5569.09 2078
5569.79 2236
5570.50 2128
5571.20 2120
5571.90 2228
5572.61 2248
5573.31 2175
5574.02 2284
5574.72 2140
5575.42 2275
5576.13 2283
5576.83 2247
5577.54 2333
5578.24 2277
5578.95 2275
5579.65 2168
5580.36 2196
5581.06 2152
5581.77 2133
5582.47 2077
5583.18 1966
5583.88 2103
5584.59 2133
5585.29 2072
5586.00 2024
5586.70 2078
5587.41 2015
5588.11 2084
5588.82 2112
5589.52 2145
5590.23 1984
5590.93 2074
5591.64 2141
5592.34 2188
5593.05 2176
5593.75 2106
5594.46 2069
5595.16 2190
5595.87 2109
5596.58 2102
5597.28 2139
5597.99 1988
5598.69 2026
5599.40 1976
5600.10 1889
5600.81 1969
5601.52 2043
5602.22 2111
5602.93 2108
5603.64 2048
5604.34 1964
5605.05 1975
5605.75 1983
5606.46 1926
5607.17 2109
5607.87 2126
5608.58 1981
5609.29 2041
5609.99 2061
5610.70 2085
5611.41 2057
5612.11 1954
5612.82 1982
5613.53 1989
5614.23 1928
5614.94 2097
5615.65 2098
5616.35 1937
5617.06 2101
5617.77 2065
5618.47 1947
5619.18 1937
5619.89 1980
5620.60 1993
5621.30 2099
5622.01 2045
5622.72 2032
5623.42 1995
5624.13 2071
5624.84 2022
5625.55 1879
5626.25 1926
5626.96 1956
5627.67 2025
5628.38 1915
5629.09 1829
5629.79 1937
5630.50 2020
5631.21 2003
5631.92 1981
5632.62 2045
5633.33 2136
5634.04 2118
5634.75 2012
5635.46 2026
5636.16 1943
5636.87 2055
5637.58 2082
5638.29 2076
5639.00 2127
5639.71 2211
5640.41 2099
5641.12 2019
5641.83 2020
5642.54 1999
5643.25 2057
5643.96 2170
5644.67 2098
5645.38 2087
5646.08 2096
5646.79 1940
5647.50 1982
5648.21 1933
5648.92 1886
5649.63 1962
5650.34 2042
5651.05 1934
5651.76 2141
5652.47 2129
5653.17 2230
5653.88 2158
5654.59 2228
5655.30 2162
5656.01 2377
5656.72 2279
5657.43 2336
5658.14 2497
5658.85 2491
5659.56 2339
5660.27 2261
5660.98 2258
5661.69 2270
5662.40 2218
5663.11 2270
5663.82 2266
5664.53 2098
5665.24 2002
5665.95 1983
5666.66 2036
5667.37 2321
5668.08 2330
5668.79 2156
5669.50 2139
5670.21 2155
5670.92 2249
5671.63 2278
5672.34 2283
5673.05 2286
5673.76 2262
5674.47 2266
5675.18 2237
5675.89 2114
5676.60 2001
5677.31 1970
5678.03 2003
5678.74 1938
5679.45 1966
5680.16 2026
5680.87 2091
5681.58 2127
5682.29 2014
5683.00 2033
5683.71 2043
5684.42 2214
5685.14 1998
5685.85 1998
5686.56 2092
5687.27 2163
5687.98 2115
5688.69 2095
5689.40 2099
5690.12 1935
5690.83 2120
5691.54 2061
5692.25 2004
5692.96 1931
5693.67 2086
5694.39 1939
5695.10 1993
5695.81 2081
5696.52 2012
5697.23 1993
5697.95 2007
5698.66 1989
5699.37 1878
5700.08 1932
5700.79 1931
5701.51 1844
5702.22 1823
5702.93 1951
5703.64 1904
5704.36 1935
5705.07 1887
5705.78 1930
5706.49 2014
5707.21 1968
5707.92 1952
5708.63 1990
5709.35 2059
5710.06 2004
5710.77 2017
5711.48 1990
5712.20 1991
5712.91 1946
5713.62 2036
5714.34 2015
5715.05 1939
5715.76 1937
5716.48 1823
5717.19 1789
5717.90 1856
5718.61 1885
5719.33 1949
5720.04 1811
5720.76 1847
5721.47 1904
5722.18 1903
5722.90 1971
5723.61 1996
5724.32 2050
5725.04 2060
5725.75 2192
5726.46 2160
5727.18 2103
5727.89 2184
5728.61 2239
5729.32 2375
5730.03 2399
5730.75 2379
5731.46 2363
5732.18 2417
5732.89 2141
5733.61 2183
5734.32 2075
5735.03 2077
5735.75 2010
5736.46 2075
5737.18 1977
5737.89 1946
5738.61 2003
5739.32 2088
5740.04 2045
5740.75 2011
5741.47 1878
5742.18 1828
5742.89 1991
5743.61 1958
5744.32 1849
5745.04 1875
5745.75 2095
5746.47 1884
5747.19 1968
5747.90 1964
5748.62 2059
5749.33 2037
5750.05 2034
5750.76 2134
5751.48 2083
5752.19 2119
5752.91 2212
5753.62 2214
5754.34 2392
5755.05 2423
5755.77 2533
5756.49 2475
5757.20 2440
5757.92 2277
5758.63 2242
5759.35 2108
5760.06 2172
5760.78 2085
5761.50 1936
5762.21 2047
5762.93 2020
5763.65 2101
5764.36 2040
5765.08 2130
5765.79 2137
5766.51 1994
5767.23 2101
5767.94 2230
5768.66 2046
5769.38 2010
5770.09 2136
5770.81 1895
5771.53 1900
5772.24 2050
5772.96 2070
5773.68 2080
5774.39 2124
5775.11 2041
5775.83 2049
5776.54 2061
5777.26 1958
5777.98 2004
5778.69 2030
5779.41 2054
5780.13 2017
5780.85 2348
5781.56 2192
5782.28 2066
5783.00 2146
5783.72 2154
5784.43 2171
5785.15 2249
5785.87 2156
5786.59 2148
5787.30 2318
5788.02 2306
5788.74 2284
5789.46 2242
5790.17 2134
5790.89 2186
5791.61 2330
5792.33 2309
5793.05 2240
5793.76 2257
5794.48 2289
5795.20 2358
5795.92 2390
5796.64 2506
5797.35 2734
5798.07 2857
5798.79 3079
5799.51 3326
5800.23 3738
5800.95 3844
5801.66 3937
5802.38 3981
5803.10 4014
5803.82 3841
5804.54 3541
5805.26 3179
5805.98 2675
5806.70 2872
5807.41 2685
5808.13 2543
5808.85 2439
5809.57 2387
5810.29 2355
5811.01 2304
5811.73 2435
5812.45 2491
5813.17 2486
5813.89 2578
5814.61 2427
5815.32 2331
5816.04 2425
5816.76 2405
5817.48 2537
5818.20 2306
5818.92 2407
5819.64 2287
5820.36 2382
5821.08 2493
5821.80 2434
5822.52 2320
5823.24 2261
5823.96 2284
5824.68 2250
5825.40 2326
5826.12 2316
5826.84 2258
5827.56 2091
5828.28 2084
5829.00 2189
5829.72 2082
5830.44 2091
5831.16 2117
5831.88 2194
5832.60 2188
5833.32 2150
5834.04 2181
5834.76 2422
5835.48 2263
5836.21 2284
5836.93 2116
5837.65 2276
5838.37 2337
5839.09 2308
5839.81 2175
5840.53 2238
5841.25 2164
5841.97 2226
5842.69 2224
5843.41 2102
5844.14 2113
5844.86 2181
5845.58 2174
5846.30 2017
5847.02 2084
5847.74 2137
5848.46 1934
5849.18 2046
5849.91 2062
5850.63 1973
5851.35 2083
5852.07 2062
5852.79 2202
5853.51 2112
5854.24 2095
5854.96 2026
5855.68 2024
5856.40 2106
5857.12 2148
5857.85 2213
5858.57 2126
5859.29 2197
5860.01 2172
5860.73 2136
5861.46 2226
5862.18 2018
5862.90 2072
5863.62 1926
5864.35 1937
5865.07 1999
5865.79 1992
5866.51 2153
5867.24 2042
5867.96 1922
5868.68 1943
5869.40 2039
5870.13 2039
5870.85 2176
5871.57 2122
5872.29 2041
5873.02 2095
5873.74 2004
5874.46 1968
5875.19 1990
5875.91 2125
5876.63 2145
5877.36 2053
5878.08 2095
5878.80 2141
5879.53 2149
5880.25 1946
5880.97 2064
5881.70 2033
5882.42 2053
5883.14 2043
5883.87 2137
5884.59 2329
5885.31 2210
5886.04 1986
5886.76 2119
5887.49 1960
5888.21 2011
5888.93 2013
5889.66 2031
5890.38 2069
5891.11 2014
5891.83 1965
5892.55 2042
5893.28 2157
5894.00 2211
5894.73 2064
5895.45 2067
5896.17 1993
5896.90 1997
5897.62 2048
5898.35 2084
5899.07 2093
5899.80 2009
5900.52 2004
5901.25 2006
5901.97 2128
5902.70 2193
5903.42 1979
5904.15 2116
5904.87 2171
5905.60 2213
5906.32 2061
5907.05 2126
5907.77 2294
5908.50 2179
5909.22 2148
5909.95 2175
5910.67 2337
5911.40 2195
5912.12 2184
5912.85 2221
5913.57 2250
5914.30 2333
5915.02 2246
5915.75 2090
5916.47 2203
5917.20 2258
5917.93 2282
5918.65 2223
5919.38 2293
5920.10 2429
5920.83 2279
5921.55 2280
5922.28 2330
5923.01 2241
5923.73 2280
5924.46 2255
5925.18 2393
5925.91 2247
5926.64 2294
5927.36 2388
5928.09 2319
5928.82 2365
5929.54 2300
5930.27 2508
5931.00 2461
5931.72 2557
5932.45 2517
5933.18 2497
5933.90 2553
5934.63 2497
5935.36 2619
5936.08 2565
5936.81 2646
5937.54 2778
5938.26 2602
5938.99 2680
5939.72 2760
5940.44 2863
5941.17 2872
5941.90 2764
5942.63 2806
5943.35 2784
5944.08 2868
5944.81 2864
5945.53 2944
5946.26 3001
5946.99 3025
5947.72 3168
5948.44 3022
5949.17 2999
5949.90 3147
5950.63 3156
5951.36 3419
5952.08 3916
5952.81 3673
5953.54 3682
5954.27 3517
5954.99 3666
5955.72 3710
5956.45 3751
5957.18 3497
5957.91 3509
5958.63 3398
5959.36 3463
5960.09 3485
5960.82 3673
5961.55 3611
5962.28 3550
5963.00 3597
5963.73 3668
5964.46 3858
5965.19 4290
5965.92 4397
5966.65 4456
5967.38 4892
5968.11 5013
5968.83 5012
5969.56 5017
5970.29 4941
5971.02 4810
5971.75 4569
5972.48 4293
5973.21 4378
5973.94 4215
5974.67 4074
5975.40 4120
5976.12 4118
5976.85 4124
5977.58 4069
5978.31 4218
5979.04 4210
5979.77 4422
5980.50 4404
5981.23 4476
5981.96 4321
5982.69 4529
5983.42 4768
5984.15 4863
5984.88 4729
5985.61 4880
5986.34 4883
5987.07 4794
5987.80 4877
5988.53 4855
5989.26 4869
5989.99 4569
5990.72 4539
5991.45 4526
5992.18 4855
5992.91 4860
5993.64 4628
5994.37 4705
5995.10 4757
5995.83 4853
5996.56 4997
5997.29 5003
5998.02 5050
5998.75 5055
5999.48 4946
6000.21 4800
6000.95 4789
6001.68 4829
6002.41 4904
6003.14 4662
6003.87 4490
6004.60 4695
6005.33 4730
6006.06 4837
6006.79 4800
6007.52 4770
6008.26 5395
6008.99 5928
6009.72 6383
6010.45 7115
6011.18 7810
6011.91 8887
6012.64 9547
6013.38 9866
6014.11 10178
6014.84 10442
6015.57 9885
6016.30 9489
6017.03 8815
6017.77 7995
6018.50 7302
6019.23 6622
6019.96 6113
6020.69 5379
6021.42 4880
6022.16 4785
6022.89 4461
6023.62 4501
6024.35 4161
6025.09 3981
6025.82 3949
6026.55 3924
6027.28 3975
6028.02 3766
6028.75 3817
6029.48 3662
6030.21 3671
6030.95 3712
6031.68 3429
6032.41 3725
6033.14 3513
6033.88 3392
6034.61 3447
6035.34 3360
6036.07 3514
6036.81 3395
6037.54 3344
6038.27 3371
6039.01 3638
6039.74 3696
6040.47 3566
6041.21 3559
6041.94 3755
6042.67 3772
6043.41 3795
6044.14 3930
6044.87 3850
6045.61 4076
6046.34 4016
6047.07 3978
6047.81 3953
6048.54 4013
6049.27 4128
6050.01 4402
6050.74 4330
6051.48 4351
6052.21 4546
6052.94 4752
6053.68 4671
6054.41 4632
6055.15 4651
6055.88 4470
6056.61 4460
6057.35 4136
6058.08 4178
6058.82 4093
6059.55 4212
6060.29 4101
6061.02 3952
6061.75 4127
6062.49 3963
6063.22 3867
6063.96 3951
6064.69 3918
6065.43 3928
6066.16 3868
6066.90 3911
6067.63 3817
6068.37 3837
6069.10 3817
6069.84 3604
6070.57 3534
6071.31 3568
6072.04 3729
6072.78 3542
6073.51 3574
6074.25 3572
6074.98 3325
6075.72 3233
6076.45 3469
6077.19 3435
6077.92 3352
6078.66 3283
6079.39 3365
6080.13 3576
6080.87 3528
6081.60 3535
6082.34 3372
6083.07 3458
6083.81 3417
6084.54 3327
6085.28 3222
6086.02 3213
6086.75 3298
6087.49 3445
6088.22 3309
6088.96 3164
6089.70 3327
6090.43 3564
6091.17 3366
6091.91 3413
6092.64 3439
6093.38 3443
6094.11 3429
6094.85 3396
6095.59 3440
6096.32 3352
6097.06 3334
6097.80 3402
6098.53 3382
6099.27 3334
6100.01 3205
6100.74 3303
6101.48 3097
6102.22 3107
6102.96 3232
6103.69 3278
6104.43 3114
6105.17 3138
6105.90 3251
6106.64 3312
6107.38 3358
6108.12 3283
6108.85 3168
6109.59 3179
6110.33 3267
6111.06 3204
6111.80 3408
6112.54 3052
6113.28 3123
6114.01 3199
6114.75 3326
6115.49 3413
6116.23 3062
6116.97 3247
6117.70 3189
6118.44 3031
6119.18 3107
6119.92 3282
6120.66 3280
6121.39 3113
6122.13 3123
6122.87 3300
6123.61 3127
6124.35 3238
6125.08 3315
6125.82 3324
6126.56 3395
6127.30 3361
6128.04 3374
6128.78 3438
6129.52 3419
6130.25 3456
6130.99 3508
6131.73 3411
6132.47 3496
6133.21 3569
6133.95 3487
6134.69 3660
6135.43 3553
6136.16 3406
6136.90 3473
6137.64 3400
6138.38 3466
6139.12 3649
6139.86 3519
6140.60 3523
6141.34 3534
6142.08 3606
6142.82 3685
6143.56 3529
6144.30 3426
6145.04 3441
6145.77 3610
6146.51 3666
6147.25 3658
6147.99 3750
6148.73 3792
6149.47 3553
6150.21 3692
6150.95 3886
6151.69 3862
6152.43 3850
6153.17 3895
6153.91 3844
6154.65 4112
6155.39 3972
6156.13 4126
6156.87 4068
6157.61 3931
6158.35 4145
6159.09 4060
6159.83 4064
6160.58 3975
6161.32 4146
6162.06 4123
6162.80 4370
6163.54 4574
6164.28 4667
6165.02 4852
6165.76 4971
6166.50 5084
6167.24 5484
6167.98 5623
6168.72 5859
6169.46 5801
6170.20 5846
6170.95 5694
6171.69 5287
6172.43 5193
6173.17 5495
6173.91 5264
6174.65 5079
6175.39 4992
6176.13 5058
6176.88 5192
6177.62 5128
6178.36 5200
6179.10 5053
6179.84 5334
6180.58 5404
6181.33 5256
6182.07 5160
6182.81 5559
6183.55 5645
6184.29 5791
6185.03 5378
6185.78 5527
6186.52 5507
6187.26 5657
6188.00 5710
6188.74 5508
6189.49 5721
6190.23 5877
6190.97 6045
6191.71 6182
6192.46 6328
6193.20 6447
6193.94 6561
6194.68 6834
6195.43 6684
6196.17 6596
6196.91 6763
6197.65 6676
6198.40 6696
6199.14 6933
6199.88 6594
6200.62 6579
6201.37 6671
6202.11 6958
6202.85 7035
6203.60 7332
6204.34 7949
6205.08 8905
6205.83 10261
6206.57 12605
6207.31 15251
6208.06 18281
6208.80 21688
6209.54 24026
6210.29 25778
6211.03 26334
6211.77 25286
6212.52 23407
6213.26 21085
6214.00 18375
6214.75 16081
6215.49 13375
6216.23 11218
6216.98 9401
6217.72 8166
6218.47 7417
6219.21 6745
6219.95 6207
6220.70 5864
6221.44 5858
6222.19 5951
6222.93 6114
6223.67 6062
6224.42 6396
6225.16 6686
6225.91 6835
6226.65 6536
6227.40 6216
6228.14 6130
6228.89 5960
6229.63 5621
6230.37 5174
6231.12 4910
6231.86 4553
6232.61 4491
6233.35 4254
6234.10 4226
6234.84 4095
6235.59 4207
6236.33 4290
6237.08 4361
6237.82 4591
6238.57 4527
6239.31 4328
6240.06 4361
6240.80 4543
6241.55 4817
6242.29 4726
6243.04 4726
6243.79 4802
6244.53 4904
6245.28 5054
6246.02 5317
6246.77 5781
6247.51 5980
6248.26 6205
6249.00 6425
6249.75 6542
6250.50 6551
6251.24 6384
6251.99 5950
6252.73 5728
6253.48 5635
6254.23 5372
6254.97 5222
6255.72 4999
6256.46 4932
6257.21 4926
6257.96 4872
6258.70 4972
6259.45 4711
6260.20 4825
6260.94 4806
6261.69 4730
6262.44 4702
6263.18 4888
6263.93 4752
6264.68 4713
6265.42 4584
6266.17 4552
6266.92 4535
6267.66 4343
6268.41 4500
6269.16 4568
6269.90 4486
6270.65 4427
6271.40 4503
6272.14 4558
6272.89 4660
6273.64 4450
6274.39 4424
6275.13 4519
6275.88 4697
6276.63 4650
6277.38 4920
6278.12 4725
6278.87 4645
6279.62 4639
6280.37 4718
6281.11 4509
6281.86 4208
6282.61 4377
6283.36 4270
6284.10 4185
6284.85 4189
6285.60 3884
6286.35 3896
6287.10 3896
6287.84 4005
6288.59 3883
6289.34 3858
6290.09 4065
6290.84 3854
6291.59 3865
6292.33 3749
6293.08 3559
6293.83 3620
6294.58 3623
6295.33 3629
6296.08 3660
6296.82 3411
6297.57 3442
6298.32 3492
6299.07 3555
6299.82 3566
6300.57 3549
6301.32 3425
6302.07 3379
6302.81 3411
6303.56 3435
6304.31 3418
6305.06 3329
6305.81 3360
6306.56 3354
6307.31 3350
6308.06 3510
6308.81 3311
6309.56 3185
6310.31 3323
6311.06 3395
6311.81 3599
6312.56 3491
6313.30 3490
6314.05 3535
6314.80 3529
6315.55 3524
6316.30 3367
6317.05 3380
6317.80 3352
6318.55 3557
6319.30 3497
6320.05 3291
6320.80 3396
6321.55 3293
6322.30 3264
6323.05 3089
6323.80 3011
6324.55 3179
6325.30 3176
6326.05 3229
6326.80 2935
6327.56 3114
6328.31 3049
6329.06 3082
6329.81 2963
6330.56 2940
6331.31 2974
6332.06 3059
6332.81 2909
6333.56 2939
6334.31 2821
6335.06 2780
6335.81 2859
6336.56 2956
6337.31 2788
6338.07 2862
6338.82 2861
6339.57 2879
6340.32 2849
6341.07 3029
6341.82 2865
6342.57 2949
6343.32 3013
6344.08 2905
6344.83 2867
6345.58 2740
6346.33 2856
6347.08 2861
6347.83 2858
6348.58 2902
6349.34 2811
6350.09 3036
6350.84 2959
6351.59 3049
6352.34 3173
6353.10 2931
6353.85 3042
6354.60 3202
6355.35 3166
6356.10 3002
6356.86 3099
6357.61 3101
6358.36 2941
6359.11 2985
6359.87 2860
6360.62 2798
6361.37 2756
6362.12 2647
6362.87 2669
6363.63 2726
6364.38 2799
6365.13 2669
6365.89 2660
6366.64 2714
6367.39 2775
6368.14 2858
6368.90 2729
6369.65 2731
6370.40 2848
6371.16 2876
6371.91 2799
6372.66 2784
6373.41 2743
6374.17 2767
6374.92 2680
6375.67 2641
6376.43 2743
6377.18 2781
6377.93 2740
6378.69 2570
6379.44 2706
6380.19 2922
6380.95 2911
6381.70 2841
6382.46 2912
6383.21 2891
6383.96 2837
6384.72 2866
6385.47 2780
6386.22 2729
6386.98 2856
6387.73 2710
6388.49 2747
6389.24 2606
6389.99 2623
6390.75 2742
6391.50 2676
6392.26 2603
6393.01 2702
6393.77 2772
6394.52 2577
6395.28 2620
6396.03 2660
6396.78 2797
6397.54 2808
6398.29 2709
6399.05 2714
6399.80 2720
6400.56 2674
6401.31 2627
6402.07 2675
6402.82 2653
6403.58 2631
6404.33 2614
6405.09 2622
6405.84 2804
6406.60 2727
6407.35 2652
6408.11 2690
6408.86 2871
6409.62 2878
6410.37 2925
6411.13 2888
6411.88 3046
6412.64 2931
6413.39 2740
6414.15 2940
6414.91 2752
6415.66 2837
6416.42 2739
6417.17 2742
6417.93 2687
6418.68 2588
6419.44 2543
6420.20 2654
6420.95 2768
6421.71 2802
6422.46 2658
6423.22 2667
6423.98 2631
6424.73 2723
6425.49 2622
6426.24 2621
6427.00 2551
6427.76 2702
6428.51 2775
6429.27 2550
6430.03 2513
6430.78 2643
6431.54 2797
6432.30 2716
6433.05 2717
6433.81 2723
6434.57 2839
6435.32 2794
6436.08 2853
6436.84 2805
6437.59 2754
6438.35 2890
6439.11 2843
6439.87 2768
6440.62 2738
6441.38 2867
6442.14 2668
6442.89 2724
6443.65 2772
6444.41 2774
6445.17 2861
6445.92 2919
6446.68 2859
6447.44 2912
6448.20 2824
6448.95 2771
6449.71 2882
6450.47 2878
6451.23 3060
6451.98 3006
6452.74 2964
6453.50 2985
6454.26 2905
6455.02 2855
6455.77 3016
6456.53 3027
6457.29 3074
6458.05 2976
6458.81 3143
6459.56 3114
6460.32 3059
6461.08 2926
6461.84 2916
6462.60 3012
6463.36 3194
6464.11 3133
6464.87 3116
6465.63 3111
6466.39 3379
6467.15 3088
6467.91 3287
6468.67 3478
6469.43 3596
6470.18 3297
6470.94 3180
6471.70 3433
6472.46 3700
6473.22 3697
6473.98 3511
6474.74 3518
6475.50 3416
6476.26 3657
6477.02 3684
6477.77 3650
6478.53 3801
6479.29 3806
6480.05 3730
6480.81 3718
6481.57 3736
6482.33 3796
6483.09 4026
6483.85 4004
6484.61 3982
6485.37 4030
6486.13 4113
6486.89 4149
6487.65 4176
6488.41 4118
6489.17 4162
6489.93 4559
6490.69 4486
6491.45 4420
6492.21 4587
6492.97 4776
6493.73 4923
6494.49 4849
6495.25 5184
6496.01 5251
6496.77 5052
6497.53 5190
6498.29 4965
6499.05 4951
6499.81 5017
6500.57 5008
6501.33 5009
6502.10 5041
6502.86 4834
6503.62 5072
6504.38 5162
6505.14 5305
6505.90 5279
6506.66 5450
6507.42 5378
6508.18 5793
6508.94 5930
6509.71 5761
6510.47 6110
6511.23 6096
6511.99 6238
6512.75 6181
6513.51 6337
6514.27 6241
6515.03 6173
6515.80 6089
6516.56 6342
6517.32 6246
6518.08 6377
6518.84 6512
6519.60 6657
6520.37 6592
6521.13 7018
6521.89 7153
6522.65 7199
6523.41 7441
6524.18 7685
6524.94 8227
6525.70 8356
6526.46 8275
6527.22 8965
6527.99 9317
6528.75 9580
6529.51 9766
6530.27 9303
6531.04 9149
6531.80 9583
6532.56 9923
6533.32 10732
6534.09 12653
6534.85 15079
6535.61 18342
6536.37 21589
6537.14 23647
6537.90 24690
6538.66 24330
6539.42 23110
6540.19 21342
6540.95 18831
6541.71 15819
6542.48 13043
6543.24 11151
6544.00 9816
6544.77 8135
6545.53 7209
6546.29 6857
6547.06 6348
6547.82 6061
6548.58 5694
6549.35 5676
6550.11 5534
6550.87 5389
6551.64 5530
6552.40 5394
6553.16 5097
6553.93 5420
6554.69 5361
6555.46 5162
6556.22 5073
6556.98 4940
6557.75 4948
6558.51 4732
6559.28 4774
6560.04 4770
6560.80 4793
6561.57 4967
6562.33 5247
6563.10 5526
6563.86 5397
6564.63 5842
6565.39 6000
6566.15 5693
6566.92 5915
6567.68 5832
6568.45 5773
6569.21 5947
6569.98 6029
6570.74 5937
6571.51 5795
6572.27 5946
6573.04 6088
6573.80 6451
6574.57 6983
6575.33 6940
6576.10 6967
6576.86 7151
6577.63 7333
6578.39 7239
6579.16 7239
6579.92 7331
6580.69 7349
6581.45 7234
6582.22 6976
6582.98 6881
6583.75 6639
6584.51 6375
6585.28 6204
6586.05 6290
6586.81 6107
6587.58 6013
6588.34 6204
6589.11 6306
6589.87 6153
6590.64 6105
6591.41 6642
6592.17 6879
6592.94 7170
6593.70 7544
6594.47 7841
6595.24 8086
6596.00 8109
6596.77 8281
6597.54 8033
6598.30 7889
6599.07 7334
6599.83 6714
6600.60 6399
6601.37 6087
6602.13 5685
6602.90 5400
6603.67 5153
6604.43 5112
6605.20 5208
6605.97 5200
6606.73 5153
6607.50 5077
6608.27 5046
6609.04 5125
6609.80 5029
6610.57 4950
6611.34 5107
6612.10 5007
6612.87 4891
6613.64 4860
6614.40 4740
6615.17 4619
6615.94 4568
6616.71 4625
6617.47 4800
6618.24 4525
6619.01 4433
6619.78 4636
6620.54 4669
6621.31 4492
6622.08 4481
6622.85 4655
6623.62 4433
6624.38 4471
6625.15 4282
6625.92 4228
6626.69 4261
6627.46 4267
6628.22 4036
6628.99 4180
6629.76 4188
6630.53 4186
6631.30 4323
6632.06 4415
6632.83 4683
6633.60 4944
6634.37 5333
6635.14 5185
6635.91 4993
6636.67 4974
6637.44 5287
6638.21 4796
6638.98 4562
6639.75 4573
6640.52 4371
6641.29 4259
6642.06 4062
6642.83 4073
6643.59 4079
6644.36 3973
6645.13 3916
6645.90 3745
6646.67 3700
6647.44 3919
6648.21 3802
6648.98 3825
6649.75 3834
6650.52 3766
6651.29 3832
6652.06 3799
6652.82 3818
6653.59 3797
6654.36 3749
6655.13 3662
6655.90 3806
6656.67 3795
6657.44 3673
6658.21 3683
6658.98 3640
6659.75 3498
6660.52 3595
6661.29 3683
6662.06 3625
6662.83 3533
6663.60 3334
6664.37 3427
6665.14 3525
6665.91 3538
6666.68 3492
6667.45 3361
6668.22 3594
6668.99 3681
6669.77 3634
6670.54 3637
6671.31 3553
6672.08 3477
6672.85 3691
6673.62 3704
6674.39 3686
6675.16 3575
6675.93 3503
6676.70 3499
6677.47 3730
6678.24 3675
6679.01 3667
6679.79 3654
6680.56 3617
6681.33 3516
6682.10 3537
6682.87 3717
6683.64 3939
6684.41 3998
6685.18 3985
6685.96 4041
6686.73 4097
6687.50 4027
6688.27 4011
6689.04 4128
6689.81 3833
6690.58 3682
6691.36 3666
6692.13 3526
6692.90 3544
6693.67 3439
6694.44 3183
6695.22 3317
6695.99 3318
6696.76 3290
6697.53 3094
6698.30 3173
6699.08 3178
6699.85 3195
6700.62 3247
6701.39 3025
6702.17 3074
6702.94 3169
6703.71 3435
6704.48 3358
6705.26 3322
6706.03 3376
6706.80 3308
6707.57 3206
6708.35 3138
6709.12 3006
6709.89 3278
6710.66 3270
6711.44 3219
6712.21 3091
6712.98 3180
6713.76 3124
6714.53 3174
6715.30 3081
6716.08 2977
6716.85 3055
6717.62 3056
6718.39 3084
6719.17 2813
6719.94 2982
6720.71 2965
6721.49 2937
6722.26 2892
6723.04 2814
6723.81 2842
6724.58 2909
6725.36 2991
6726.13 2862
6726.90 2962
6727.68 2916
6728.45 2758
6729.23 2857
6730.00 2775
6730.77 2809
6731.55 2957
6732.32 2924
6733.10 2738
6733.87 2850
6734.64 2845
6735.42 3032
6736.19 2945
6736.97 2904
6737.74 2905
6738.52 3049
6739.29 2970
6740.06 3096
6740.84 2972
6741.61 2908
6742.39 2913
6743.16 2873
6743.94 2854
6744.71 2892
6745.49 3029
6746.26 3072
6747.04 3110
6747.81 3226
6748.59 3259
6749.36 3234
6750.14 3235
6750.91 3292
6751.69 3530
6752.46 3683
6753.24 3567
6754.01 3443
6754.79 3476
6755.56 3412
6756.34 3247
6757.12 3313
6757.89 3259
6758.67 3147
6759.44 3109
6760.22 2968
6760.99 2959
6761.77 2969
6762.55 2840
6763.32 2735
6764.10 2933
6764.87 2975
6765.65 2891
6766.43 2962
6767.20 2896
6767.98 2749
6768.75 2785
6769.53 2953
6770.31 2986
6771.08 2888
6771.86 3016
6772.64 2824
6773.41 2715
6774.19 2863
6774.96 2833
6775.74 2786
6776.52 2731
6777.29 2765
6778.07 2809
6778.85 2959
6779.62 2832
6780.40 2843
6781.18 2800
6781.96 2696
6782.73 2763
6783.51 2831
6784.29 2790
6785.06 2651
6785.84 2885
6786.62 2797
6787.40 2745
6788.17 2722
6788.95 2697
6789.73 2632
6790.50 2586
6791.28 2632
6792.06 2664
6792.84 2602
6793.61 2474
6794.39 2529
6795.17 2609
6795.95 2442
6796.73 2614
6797.50 2670
6798.28 2570
6799.06 2487
6799.84 2510
6800.62 2646
6801.39 2550
6802.17 2651
6802.95 2798
6803.73 2828
6804.51 2935
6805.28 2795
6806.06 2685
6806.84 2853
6807.62 2758
6808.40 2566
6809.18 2705
6809.95 2754
6810.73 2602
6811.51 2635
6812.29 2688
6813.07 2730
6813.85 2718
6814.63 2717
6815.41 2637
6816.18 2650
6816.96 2698
6817.74 2658
6818.52 2543
6819.30 2629
6820.08 2679
6820.86 2654
6821.64 2672
6822.42 2475
6823.20 2561
6823.98 2614
6824.76 2622
6825.54 2678
6826.31 2674
6827.09 2776
6827.87 2661
6828.65 2623
6829.43 2654
6830.21 2560
6830.99 2692
6831.77 2621
6832.55 2627
6833.33 2660
6834.11 2685
6834.89 2668
6835.67 2709
6836.45 2705
6837.23 2597
6838.01 2600
6838.79 2685
6839.57 2771
6840.35 2781
6841.13 2644
6841.91 2620
6842.69 2536
6843.47 2715
6844.25 2791
6845.04 2708
6845.82 2668
6846.60 2776
6847.38 2948
6848.16 3250
6848.94 3399
6849.72 3671
6850.50 4056
6851.28 4385
6852.06 4696
6852.84 4714
6853.62 4584
6854.41 4301
6855.19 4166
6855.97 3926
6856.75 3542
6857.53 3400
6858.31 3125
6859.09 2965
6859.87 3026
6860.66 3016
6861.44 3027
6862.22 2982
6863.00 2848
6863.78 2984
6864.56 2899
6865.35 2888
6866.13 2960
6866.91 3032
6867.69 3192
6868.47 3232
6869.25 3188
6870.04 3130
6870.82 3043
6871.60 3095
6872.38 2981
6873.16 2979
6873.95 3028
6874.73 2886
6875.51 2984
6876.29 2843
6877.08 2995
6877.86 3059
6878.64 3159
6879.42 3280
6880.21 3169
6880.99 3264
6881.77 3324
6882.55 3369
6883.34 3358
6884.12 3280
6884.90 3456
6885.69 3683
6886.47 3933
6887.25 4042
6888.03 4564
6888.82 4647
6889.60 4954
6890.38 4914
6891.17 4730
6891.95 4387
6892.73 4113
6893.52 3876
6894.30 3824
6895.08 3560
6895.87 3589
6896.65 3686
6897.43 3575
6898.22 3457
6899.00 3447
6899.78 3456
6900.57 3471
6901.35 3737
6902.14 3678
6902.92 3711
6903.70 3631
6904.49 3561
6905.27 3542
6906.06 3497
6906.84 3756
6907.62 3557
6908.41 3533
6909.19 3560
6909.98 3555
6910.76 3509
6911.54 3362
6912.33 3306
6913.11 3426
6913.90 3487
6914.68 3377
6915.47 3444
6916.25 3375
6917.04 3347
6917.82 3350
6918.61 3388
6919.39 3583
6920.18 3523
6920.96 3547
6921.75 3503
6922.53 3524
6923.32 3479
6924.10 3513
6924.89 3597
6925.67 3663
6926.46 3546
6927.24 3622
6928.03 3773
6928.81 3925
6929.60 3725
6930.38 3797
6931.17 3799
6931.95 3947
6932.74 3786
6933.52 3850
6934.31 4019
6935.10 3897
6935.88 3821
6936.67 3832
6937.45 3843
6938.24 3811
6939.02 3808
6939.81 4099
6940.60 4031
6941.38 4126
6942.17 4190
6942.95 4465
6943.74 4535
6944.53 4662
6945.31 4627
6946.10 4811
6946.89 4850
6947.67 4774
6948.46 4619
6949.25 4630
6950.03 4725
6950.82 4727
6951.61 4963
6952.39 4761
6953.18 4712
6953.97 4766
6954.75 4848
6955.54 4855
6956.33 5103
6957.11 5160
6957.90 5189
6958.69 5189
6959.47 5332
6960.26 5290
6961.05 5387
6961.84 5235
6962.62 5257
6963.41 5273
6964.20 5182
6964.98 5261
6965.77 5373
6966.56 5330
6967.35 5432
6968.13 5624
6968.92 5632
6969.71 5843
6970.50 6037
6971.28 6206
6972.07 6034
6972.86 6087
6973.65 6139
6974.44 6014
6975.22 6057
6976.01 6095
6976.80 6300
6977.59 6513
6978.38 6534
6979.16 6619
6979.95 6793
6980.74 7018
6981.53 7448
6982.32 8406
6983.11 9674
6983.89 11089
6984.68 12858
6985.47 14780
6986.26 16051
6987.05 16639
6987.84 16904
6988.63 16422
6989.41 15244
6990.20 13897
6990.99 12270
6991.78 10553
6992.57 9439
6993.36 8814
6994.15 8160
6994.94 7709
6995.73 7966
6996.52 8657
6997.30 9470
6998.09 10586
6998.88 11899
6999.67 13610
7000.46 15093
7001.25 16074
7002.04 15558
7002.83 14755
7003.62 13772
7004.41 12379
7005.20 10947
7005.99 9204
7006.78 7978
7007.57 7167
7008.36 6401
7009.15 5858
7009.94 5609
7010.73 5479
7011.52 5464
7012.31 5454
7013.10 5498
7013.89 5753
7014.68 5583
7015.47 5792
7016.26 5600
7017.05 5461
7017.84 5336
7018.63 5233
7019.42 5039
7020.21 4793
7021.00 4719
7021.79 4607
7022.58 4646
7023.37 4763
7024.16 4879
7024.95 4961
7025.75 4979
7026.54 5216
7027.33 5228
7028.12 5016
7028.91 4905
7029.70 4703
7030.49 4872
7031.28 4676
7032.07 4389
7032.86 4203
7033.66 4244
7034.45 4354
7035.24 4295
7036.03 4419
7036.82 4506
7037.61 4720
7038.40 4787
7039.20 4784
7039.99 4865
7040.78 4868
7041.57 4835
7042.36 4725
7043.15 4816
7043.95 4521
7044.74 4509
7045.53 4507
7046.32 4433
7047.11 4372
7047.91 4339
7048.70 4486
7049.49 4601
7050.28 4689
7051.07 4815
7051.87 4874
7052.66 4852
7053.45 4925
7054.24 4647
7055.04 4478
7055.83 4399
7056.62 4203
7057.41 4193
7058.21 4256
7059.00 4288
7059.79 4200
7060.58 4211
7061.38 4190
7062.17 4183
7062.96 3999
7063.76 4239
7064.55 3998
7065.34 3887
7066.14 4034
7066.93 4041
7067.72 3992
7068.51 3875
7069.31 4022
7070.10 3759
7070.89 3884
7071.69 3670
7072.48 3856
7073.28 3832
7074.07 3684
7074.86 3696
7075.66 3490
7076.45 3561
7077.24 3441
7078.04 3438
7078.83 3443
7079.62 3462
7080.42 3591
7081.21 3593
7082.01 3336
7082.80 3329
7083.59 3427
7084.39 3458
7085.18 3438
7085.98 3598
7086.77 3527
7087.57 3526
7088.36 3682
7089.15 3684
7089.95 3573
7090.74 3697
7091.54 3622
7092.33 3422
7093.13 3315
7093.92 3089
7094.72 3163
7095.51 3089
7096.31 3046
7097.10 3067
7097.89 2999
7098.69 2882
7099.48 2997
7100.28 3000
7101.07 2876
7101.87 2738
7102.66 2748
7103.46 2728
7104.26 2628
7105.05 2637
7105.85 2744
7106.64 2639
7107.44 2655
7108.23 2582
7109.03 2706
7109.82 2644
7110.62 2609
7111.41 2682
7112.21 2493
7113.01 2565
7113.80 2594
7114.60 2617
7115.39 2595
7116.19 2659
7116.98 2683
7117.78 2549
7118.58 2505
7119.37 2570
7120.17 2523
7120.97 2611
7121.76 2554
7122.56 2495
7123.35 2635
7124.15 2554
7124.95 2560
7125.74 2424
7126.54 2478
7127.34 2567
7128.13 2537
7128.93 2541
7129.73 2715
7130.52 2566
7131.32 2574
7132.12 2573
7132.91 2508
7133.71 2416
7134.51 2486
7135.30 2418
7136.10 2426
7136.90 2422
7137.69 2402
7138.49 2487
7139.29 2441
7140.09 2466
7140.88 2402
7141.68 2416
7142.48 2381
7143.28 2418
7144.07 2577
7144.87 2448
7145.67 2497
7146.47 2448
7147.26 2406
7148.06 2454
7148.86 2454
7149.66 2334
7150.45 2314
7151.25 2323
7152.05 2303
7152.85 2284
7153.65 2401
7154.44 2463
7155.24 2532
7156.04 2470
7156.84 2359
7157.64 2496
7158.43 2425
7159.23 2191
7160.03 2404
7160.83 2410
7161.63 2247
7162.43 2271
7163.22 2129
7164.02 2152
7164.82 2108
7165.62 2218
7166.42 2191
7167.22 2185
7168.02 2158
7168.82 2180
7169.61 2438
7170.41 2219
7171.21 2278
7172.01 2211
7172.81 2228
7173.61 2286
7174.41 2214
7175.21 2089
7176.01 2140
7176.81 2198
7177.61 2117
7178.41 2132
7179.20 2047
7180.00 2082
7180.80 2250
7181.60 2225
7182.40 2243
7183.20 2422
7184.00 2433
7184.80 2316
7185.60 2245
7186.40 2452
7187.20 2274
7188.00 2282
7188.80 2102
7189.60 2067
7190.40 2057
7191.20 2008
7192.00 1998
7192.80 2007
7193.60 1988
7194.40 2036
7195.20 1990
7196.00 2165
7196.80 2090
7197.60 2021
7198.40 2155
7199.20 2067
7200.00 1925
7200.81 2093
7201.61 2098
7202.41 2044
7203.21 2104
7204.01 2013
7204.81 1927
7205.61 2005
7206.41 1969
7207.21 1984
7208.01 1905
7208.81 1982
7209.61 1987
7210.42 1965
7211.22 1917
7212.02 1937
7212.82 1879
7213.62 1908
7214.42 1933
7215.22 1899
7216.03 1897
7216.83 1920
7217.63 1994
7218.43 2086
7219.23 2047
7220.03 1988
7220.83 2012
7221.64 1919
7222.44 2039
7223.24 2050
7224.04 1893
7224.84 2051
7225.65 2080
7226.45 1973
7227.25 2115
7228.05 1981
7228.85 1978
7229.66 1970
7230.46 1991
7231.26 1925
7232.06 1863
7232.87 1954
7233.67 1966
7234.47 1949
7235.27 2026
7236.08 2005
7236.88 2026
7237.68 2001
7238.48 1993
7239.29 1960
7240.09 2058
7240.89 2142
7241.70 2069
7242.50 2147
7243.30 2043
7244.10 2058
7244.91 2135
7245.71 2099
7246.51 2184
7247.32 2057
7248.12 2031
7248.92 2092
7249.73 2103
7250.53 2121
7251.33 2029
7252.14 1975
7252.94 2067
7253.74 2176
7254.55 2150
7255.35 2169
7256.15 2148
7256.96 2308
7257.76 2284
7258.57 2170
7259.37 2161
7260.17 2137
7260.98 2123
7261.78 2206
7262.59 2305
7263.39 2251
7264.19 2260
7265.00 2331
7265.80 2409
7266.61 2269
7267.41 2363
7268.22 2274
7269.02 2431
7269.82 2535
7270.63 2477
7271.43 2430
7272.24 2633
7273.04 2600
7273.85 2457
7274.65 2459
7275.46 2408
7276.26 2471
7277.07 2516
7277.87 2601
7278.68 2662
7279.48 2792
7280.29 2952
7281.09 3054
7281.90 3549
7282.70 3870
7283.51 4394
7284.31 5059
7285.12 5510
7285.92 5724
7286.73 5748
7287.53 5357
7288.34 5151
7289.14 4694
7289.95 4125
7290.76 3726
7291.56 3369
7292.37 3071
7293.17 2743
7293.98 2806
7294.78 2682
7295.59 2644
7296.40 2593
7297.20 2562
7298.01 2580
7298.81 2504
7299.62 2547
7300.43 2590
7301.23 2677
7302.04 2598
7302.84 2704
7303.65 2644
7304.46 2617
7305.26 2699
7306.07 2669
7306.88 2702
7307.68 2748
7308.49 2773
7309.30 2899
7310.10 2953
7310.91 3202
7311.72 3436
7312.52 3482
7313.33 3392
7314.14 3211
7314.94 3258
7315.75 3208
7316.56 3006
7317.37 3036
7318.17 3176
7318.98 3305
7319.79 3578
7320.59 3824
7321.40 3784
7322.21 3872
7323.02 3853
7323.82 3693
7324.63 3596
7325.44 3498
7326.25 3418
7327.05 3345
7327.86 3064
7328.67 2905
7329.48 2855
7330.28 2624
7331.09 2620
7331.90 2565
7332.71 2423
7333.52 2479
7334.32 2593
7335.13 2791
7335.94 2790
7336.75 2750
7337.56 2678
7338.36 2660
7339.17 2684
7339.98 2683
7340.79 2747
7341.60 2868
7342.41 2644
7343.22 2697
7344.02 2782
7344.83 2580
7345.64 2572
7346.45 2759
7347.26 2661
7348.07 2548
7348.88 2559
7349.68 2619
7350.49 2587
7351.30 2667
7352.11 2617
7352.92 2552
7353.73 2666
7354.54 2582
7355.35 2551
7356.16 2580
7356.97 2700
7357.78 2644
7358.59 2608
7359.39 2683
7360.20 2739
7361.01 2801
7361.82 2780
7362.63 2845
7363.44 2764
7364.25 2715
7365.06 2737
7365.87 2821
7366.68 2832
7367.49 2755
7368.30 2772
7369.11 2854
7369.92 2805
7370.73 2717
7371.54 2757
7372.35 2828
7373.16 2745
7373.97 2718
7374.78 2751
7375.59 2881
7376.40 2956
7377.21 2978
7378.02 2847
7378.83 3174
7379.64 3551
7380.45 3829
7381.26 4166
7382.08 4241
7382.89 4191
7383.70 4227
7384.51 4248
7385.32 3988
7386.13 3679
7386.94 3313
7387.75 3224
7388.56 2982
7389.37 2745
7390.18 2677
7391.00 2616
7391.81 2651
7392.62 2617
7393.43 2581
7394.24 2700
7395.05 2755
7395.86 2910
7396.67 2652
7397.49 2693
7398.30 2814
7399.11 3183
7399.92 3371
7400.73 3416
7401.54 3415
7402.36 3428
7403.17 3264
7403.98 3247
7404.79 3122
7405.60 3061
7406.42 2917
7407.23 3010
7408.04 3367
7408.85 3163
7409.66 3131
7410.48 2761
7411.29 2788
7412.10 2769
7412.91 2684
7413.73 2531
7414.54 2497
7415.35 2513
7416.16 2442
7416.98 2467
7417.79 2492
7418.60 2498
7419.41 2487
7420.23 2395
7421.04 2469
7421.85 2464
7422.66 2448
7423.48 2333
7424.29 2316
7425.10 2243
7425.92 2277
7426.73 2294
7427.54 2204
7428.36 2253
7429.17 2242
7429.98 2242
7430.80 2241
7431.61 2273
7432.42 2136
7433.24 2204
7434.05 2238
7434.86 2171
7435.68 2168
7436.49 2078
7437.30 2106
7438.12 2093
7438.93 2198
7439.74 2156
7440.56 2201
7441.37 2233
7442.19 2112
7443.00 2264
7443.81 2186
7444.63 1921
7445.44 2030
7446.26 2037
7447.07 2130
7447.89 2197
7448.70 2090
7449.51 2012
7450.33 2065
7451.14 1995
7451.96 2009
7452.77 2033
7453.59 2134
7454.40 2090
7455.22 1978
7456.03 1966
7456.85 2067
7457.66 1987
7458.47 2156
7459.29 2180
7460.10 1919
7460.92 2122
7461.73 2097
7462.55 2053
7463.36 1948
7464.18 1872
7464.99 1979
7465.81 2002
7466.63 2080
7467.44 2014
7468.26 1985
7469.07 2015
7469.89 2186
7470.70 2187
7471.52 2243
7472.33 2092
7473.15 2219
7473.96 2141
7474.78 1957
7475.60 1896
7476.41 1905
7477.23 1776
7478.04 1821
7478.86 1813
7479.68 1759
7480.49 1980
7481.31 1977
7482.12 1943
7482.94 1842
7483.76 1873
7484.57 1755
7485.39 1846
7486.21 1935
7487.02 1848
7487.84 1847
7488.65 1763
7489.47 1732
7490.29 1724
7491.10 1764
7491.92 1772
7492.74 1812
7493.55 1779
7494.37 1759
7495.19 1773
7496.01 1832
7496.82 1740
7497.64 1880
7498.46 1768
7499.27 1793
7500.09 1828
7500.91 1733
7501.72 1763
7502.54 1862
7503.36 1759
7504.18 1762
7504.99 1717
7505.81 1725
7506.63 1791
7507.45 1764
7508.26 1771
7509.08 1748
7509.90 1756
7510.72 1695
7511.53 1682
7512.35 1735
7513.17 1705
7513.99 1750
7514.81 1578
7515.62 1756
7516.44 1805
7517.26 1708
7518.08 1730
7518.90 1677
7519.71 1697
7520.53 1572
7521.35 1525
7522.17 1595
7522.99 1649
7523.81 1646
7524.62 1667
7525.44 1615
7526.26 1754
7527.08 1618
7527.90 1657
7528.72 1770
7529.54 1723
7530.35 1733
7531.17 1783
7531.99 1690
7532.81 1643
7533.63 1629
7534.45 1693
7535.27 1755
7536.09 1649
7536.91 1688
7537.73 1727
7538.54 1714
7539.36 1671
7540.18 1678
7541.00 1748
7541.82 1776
7542.64 1846
7543.46 1840
7544.28 1771
7545.10 1874
7545.92 1978
7546.74 1854
7547.56 1808
7548.38 1835
7549.20 1764
7550.02 1739
7550.84 1741
7551.66 1701
7552.48 1746
7553.30 1754
7554.12 1700
7554.94 1776
7555.76 1764
7556.58 1761
7557.40 1717
7558.22 1800
7559.04 1723
7559.86 1725
7560.68 1696
7561.50 1715
7562.32 1683
7563.14 1622
7563.96 1596
7564.78 1646
7565.60 1668
7566.42 1612
7567.24 1572
7568.07 1607
7568.89 1684
7569.71 1554
7570.53 1596
7571.35 1558
7572.17 1532
7572.99 1695
7573.81 1698
7574.63 1699
7575.45 1668
7576.28 1675
7577.10 1620
7577.92 1614
7578.74 1545
7579.56 1608
7580.38 1682
7581.20 1712
7582.03 1806
7582.85 1841
7583.67 1757
7584.49 1628
7585.31 1605
7586.13 1804
7586.96 1775
7587.78 1769
7588.60 1874
7589.42 1783
7590.24 1718
7591.07 1835
7591.89 1890
7592.71 1791
7593.53 1731
7594.35 1842
7595.18 1812
7596.00 1588
7596.82 1713
7597.64 1728
7598.47 1823
7599.29 1766
7600.11 1719
7600.93 1799
7601.76 1837
7602.58 1826
7603.40 1889
7604.22 1965
7605.05 1829
7605.87 1901
7606.69 2070
7607.52 2028
7608.34 1981
7609.16 1982
7609.99 1979
7610.81 1906
7611.63 1882
7612.45 2021
7613.28 1829
7614.10 1817
7614.92 1898
7615.75 1911
7616.57 1907
7617.40 2012
7618.22 2078
7619.04 2082
7619.87 2106
7620.69 2027
7621.51 2001
7622.34 1983
7623.16 1946
7623.98 1877
7624.81 1808
7625.63 1820
7626.46 1835
7627.28 2029
7628.10 1960
7628.93 1926
7629.75 1999
7630.58 2203
7631.40 2264
7632.23 2259
7633.05 2098
7633.87 2028
7634.70 2065
7635.52 2136
7636.35 2070
7637.17 1855
7638.00 1869
7638.82 1830
7639.65 1800
7640.47 1717
7641.30 1638
7642.12 1579
7642.95 1684
7643.77 1579
7644.59 1713
7645.42 1708
7646.24 1669
7647.07 1652
7647.90 1708
7648.72 1658
7649.55 1564
7650.37 1638
7651.20 1633
7652.02 1582
7652.85 1612
7653.67 1718
7654.50 1616
7655.32 1695
7656.15 1683
7656.97 1581
7657.80 1596
7658.63 1710
7659.45 1620
7660.28 1582
7661.10 1696
7661.93 1665
7662.76 1665
7663.58 1565
7664.41 1432
7665.23 1506
7666.06 1551
7666.89 1535
7667.71 1527
7668.54 1641
7669.36 1619
7670.19 1631
7671.02 1583
7671.84 1573
7672.67 1658
7673.50 1665
7674.32 1670
7675.15 1620
7675.98 1572
7676.80 1528
7677.63 1441
7678.46 1466
7679.28 1434
7680.11 1516
7680.94 1518
7681.76 1466
7682.59 1525
7683.42 1534
7684.25 1441
7685.07 1548
7685.90 1516
7686.73 1578
7687.55 1485
7688.38 1623
7689.21 1711
7690.04 1511
7690.86 1429
7691.69 1490
7692.52 1619
7693.35 1508
7694.17 1479
7695.00 1590
7695.83 1578
7696.66 1579
7697.48 1513
7698.31 1541
7699.14 1573
7699.97 1571
7700.80 1615
7701.62 1692
7702.45 1542
7703.28 1623
7704.11 1529
7704.94 1516
7705.77 1529
7706.59 1505
7707.42 1454
7708.25 1486
7709.08 1610
7709.91 1716
7710.74 1618
7711.56 1473
7712.39 1583
7713.22 1543
7714.05 1553
7714.88 1567
7715.71 1518
7716.54 1470
7717.37 1555
7718.19 1596
7719.02 1623
7719.85 1537
7720.68 1488
7721.51 1557
7722.34 1576
7723.17 1491
7724.00 1471
7724.83 1541
7725.66 1453
7726.49 1446
7727.32 1487
7728.14 1468
7728.97 1545
7729.80 1431
7730.63 1505
7731.46 1518
7732.29 1464
7733.12 1570
7733.95 1628
7734.78 1447
7735.61 1385
7736.44 1444
7737.27 1491
7738.10 1617
7738.93 1598
7739.76 1581
7740.59 1524
7741.42 1433
7742.25 1481
7743.08 1541
7743.91 1557
7744.74 1608
7745.57 1639
7746.40 1581
7747.23 1648
7748.06 1674
7748.90 1762
7749.73 1641
7750.56 1626
7751.39 1709
7752.22 1771
7753.05 1590
7753.88 1516
7754.71 1490
7755.54 1455
7756.37 1554
7757.20 1620
7758.03 1666
7758.87 1630
7759.70 1582
7760.53 1605
7761.36 1571
7762.19 1614
7763.02 1555
7763.85 1581
7764.68 1576
7765.52 1463
7766.35 1556
7767.18 1608
7768.01 1511
7768.84 1539
7769.67 1505
7770.51 1604
7771.34 1525
7772.17 1587
7773.00 1517
7773.83 1581
7774.67 1570
7775.50 1522
7776.33 1589
7777.16 1614
7777.99 1610
7778.83 1543
7779.66 1530
7780.49 1563
7781.32 1581
7782.15 1724
7782.99 1650
7783.82 1547
7784.65 1598
7785.48 1557
7786.32 1655
7787.15 1593
7787.98 1517
7788.82 1465
7789.65 1641
7790.48 1614
7791.31 1516
7792.15 1554
7792.98 1563
7793.81 1521
7794.65 1510
7795.48 1635
7796.31 1558
7797.14 1544
7797.98 1514
7798.81 1587
7799.64 1635
7800.48 1619
7801.31 1654
7802.14 1635
7802.98 1516
7803.81 1453
7804.65 1695
7805.48 1666
7806.31 1706
7807.15 1635
7807.98 1633
7808.81 1635
7809.65 1710
7810.48 1662
7811.32 1656
7812.15 1698
7812.98 1783
7813.82 1768
7814.65 1823
7815.49 1912
7816.32 2052
7817.15 1927
7817.99 1934
7818.82 1928
7819.66 1951
7820.49 1957
7821.33 1811
7822.16 1799
7822.99 1809
7823.83 1857
7824.66 1745
7825.50 1743
7826.33 1912
7827.17 1950
7828.00 1835
7828.84 2007
7829.67 1884
7830.51 1819
7831.34 1862
7832.18 1791
7833.01 1925
7833.85 1971
7834.68 1974
7835.52 1928
7836.35 1813
7837.19 1872
7838.02 1859
7838.86 1877
7839.69 1873
7840.53 2009
7841.37 1998
7842.20 1924
7843.04 1926
7843.87 1971
7844.71 1963
7845.54 1860
7846.38 1855
7847.22 1679
7848.05 1725
7848.89 1714
7849.72 1671
7850.56 1658
7851.40 1743
7852.23 1760
7853.07 1730
7853.90 1789
7854.74 1767
7855.58 1725
7856.41 1779
7857.25 1848
7858.09 1806
7858.92 1773
7859.76 1691
7860.60 1750
7861.43 1807
7862.27 1799
7863.11 1725
7863.94 1812
7864.78 1819
7865.62 1647
7866.45 1719
7867.29 1711
7868.13 1733
7868.96 1723
7869.80 1773
7870.64 1730
7871.47 1722
7872.31 1752
7873.15 1741
7873.99 1726
7874.82 1712
7875.66 1819
7876.50 1916
7877.34 1939
7878.17 1991
7879.01 1934
7879.85 1925
7880.69 1863
7881.52 1937
7882.36 1853
7883.20 1861
7884.04 1903
7884.87 1790
7885.71 1797
7886.55 1738
7887.39 1743
7888.23 1749
7889.06 1814
7889.90 1891
7890.74 1831
7891.58 1990
7892.42 1972
7893.26 1978
7894.09 1924
7894.93 2072
7895.77 1995
7896.61 1905
7897.45 1878
7898.29 1999
7899.12 1944
7899.96 1844
7900.80 1870
7901.64 1950
7902.48 1906
7903.32 1964
7904.16 1916
7905.00 1945
7905.83 1831
7906.67 1831
7907.51 1742
7908.35 1786
7909.19 1670
7910.03 1631
7910.87 1695
7911.71 1883
7912.55 1871
7913.39 1983
7914.23 1937
7915.07 2008
7915.91 2011
7916.75 2066
7917.58 2089
7918.42 2185
7919.26 2306
7920.10 2111
7920.94 1939
7921.78 1846
7922.62 1894
7923.46 1797
7924.30 1745
7925.14 1711
7925.98 1718
7926.82 1665
7927.66 1673
7928.50 1629
7929.34 1577
7930.18 1624
7931.02 1531
7931.86 1555
7932.70 1653
7933.55 1686
7934.39 1602
7935.23 1573
7936.07 1586
7936.91 1564
7937.75 1531
7938.59 1501
7939.43 1594
7940.27 1515
7941.11 1562
7941.95 1609
7942.79 1736
7943.63 1660
7944.47 1658
7945.32 1670
7946.16 1687
7947.00 1546
7947.84 1692
7948.68 1613
7949.52 1635
7950.36 1689
7951.20 1775
7952.05 1764
7952.89 1692
7953.73 1700
7954.57 1621
7955.41 1744
7956.25 1811
7957.10 1807
7957.94 1665
7958.78 1778
7959.62 1715
7960.46 1696
7961.30 1647
7962.15 1648
7962.99 1609
7963.83 1529
7964.67 1565
7965.51 1664
7966.36 1638
7967.20 1662
7968.04 1695
7968.88 1760
7969.73 1778
7970.57 1804
7971.41 1661
7972.25 1623
7973.10 1697
7973.94 1624
7974.78 1567
7975.62 1565
7976.47 1589
7977.31 1584
7978.15 1565
7978.99 1635
7979.84 1612
7980.68 1607
7981.52 1638
7982.37 1564
7983.21 1586
7984.05 1458
7984.90 1445
7985.74 1492
7986.58 1505
7987.43 1474
7988.27 1422
7989.11 1452
7989.96 1492
7990.80 1490
7991.64 1509
7992.49 1442
7993.33 1527
7994.17 1556
7995.02 1523
7995.86 1450
7996.70 1423
7997.55 1506
7998.39 1429
7999.24 1355
8000.08 1390
8000.92 1428
8001.77 1519
8002.61 1408
8003.46 1383
8004.30 1397
8005.14 1483
8005.99 1383
8006.83 1455
8007.68 1513
8008.52 1524
8009.37 1431
8010.21 1443
8011.06 1504
8011.90 1341
8012.74 1440
8013.59 1506
8014.43 1525
8015.28 1378
8016.12 1329
8016.97 1397
8017.81 1367
8018.66 1358
8019.50 1403
8020.35 1332
8021.19 1299
8022.04 1370
8022.88 1347
8023.73 1381
8024.57 1404
8025.42 1435
8026.26 1393
8027.11 1458
8027.96 1458
8028.80 1433
8029.65 1455
8030.49 1407
8031.34 1418
8032.18 1393
8033.03 1452
8033.87 1427
8034.72 1358
8035.57 1418
8036.41 1441
8037.26 1399
8038.10 1425
8038.95 1420
8039.80 1367
8040.64 1395
8041.49 1318
8042.33 1336
8043.18 1430
8044.03 1414
8044.87 1234
8045.72 1342
8046.57 1380
8047.41 1516
8048.26 1409
8049.11 1374
8049.95 1333
8050.80 1352
8051.64 1495
8052.49 1429
8053.34 1397
8054.19 1400
8055.03 1280
8055.88 1374
8056.73 1277
8057.57 1158
8058.42 1262
8059.27 1327
8060.11 1321
8060.96 1407
8061.81 1328
8062.66 1309
8063.50 1268
8064.35 1307
8065.20 1406
8066.05 1371
8066.89 1328
8067.74 1273
8068.59 1286
8069.44 1457
8070.28 1358
8071.13 1301
8071.98 1288
8072.83 1365
8073.67 1301
8074.52 1335
8075.37 1297
8076.22 1251
8077.07 1338
8077.91 1373
8078.76 1365
8079.61 1316
8080.46 1281
8081.31 1345
8082.15 1361
8083.00 1364
8083.85 1259
8084.70 1239
8085.55 1304
8086.40 1364
8087.25 1300
8088.09 1253
8088.94 1230
8089.79 1238
8090.64 1182
8091.49 1271
8092.34 1353
8093.19 1389
8094.04 1357
8094.88 1240
8095.73 1334
8096.58 1326
8097.43 1256
8098.28 1265
8099.13 1274
8099.98 1324
8100.83 1298
8101.68 1446
8102.53 1364
8103.38 1327
8104.23 1355
8105.07 1231
8105.92 1202
8106.77 1303
8107.62 1313
8108.47 1283
8109.32 1193
8110.17 1200
8111.02 1362
8111.87 1344
8112.72 1280
8113.57 1331
8114.42 1325
8115.27 1356
8116.12 1288
8116.97 1321
8117.82 1308
8118.67 1311
8119.52 1391
8120.37 1308
8121.22 1267
8122.07 1314
8122.92 1335
8123.77 1407
8124.63 1301
8125.48 1397
8126.33 1321
8127.18 1448
8128.03 1358
8128.88 1329
8129.73 1286
8130.58 1329
8131.43 1346
8132.28 1376
8133.13 1308
8133.98 1368
8134.83 1360
8135.69 1341
8136.54 1363
8137.39 1387
8138.24 1383
8139.09 1352
8139.94 1336
8140.79 1279
8141.64 1287
8142.50 1422
8143.35 1313
8144.20 1294
8145.05 1404
8145.90 1356
8146.75 1467
8147.61 1460
8148.46 1253
8149.31 1435
8150.16 1371
8151.01 1342
8151.86 1412
8152.72 1494
8153.57 1628
8154.42 1528
8155.27 1585
8156.13 1587
8156.98 1552
8157.83 1576
8158.68 1532
8159.53 1435
8160.39 1415
8161.24 1306
8162.09 1336
8162.94 1360
8163.80 1392
8164.65 1364
8165.50 1429
8166.35 1388
8167.21 1375
8168.06 1313
8168.91 1363
8169.77 1281
8170.62 1370
8171.47 1339
8172.32 1353
8173.18 1264
8174.03 1318
8174.88 1303
8175.74 1266
8176.59 1315
8177.44 1444
8178.30 1415
8179.15 1313
8180.00 1379
8180.86 1303
8181.71 1309
8182.56 1259
8183.42 1238
8184.27 1172
8185.12 1274
8185.98 1316
8186.83 1331
8187.69 1284
8188.54 1302
8189.39 1294
8190.25 1218
8191.10 1198
8191.96 1247
8192.81 1250
8193.66 1293
8194.52 1228
8195.37 1277
8196.23 1218
8197.08 1329
8197.94 1273
8198.79 1188
8199.64 1168
8200.50 1258
8201.35 1309
8202.21 1280
8203.06 1223
8203.92 1239
8204.77 1341
8205.63 1283
8206.48 1255
8207.34 1268
8208.19 1366
8209.05 1311
8209.90 1273
8210.76 1309
8211.61 1234
8212.47 1360
8213.32 1361
8214.18 1301
8215.03 1278
8215.89 1248
8216.74 1259
8217.60 1348
8218.45 1342
8219.31 1410
8220.16 1367
8221.02 1354
8221.87 1409
8222.73 1362
8223.59 1432
8224.44 1483
8225.30 1512
8226.15 1479
8227.01 1473
8227.87 1330
8228.72 1425
8229.58 1361
8230.43 1447
8231.29 1337
8232.15 1298
8233.00 1322
8233.86 1318
8234.71 1396
8235.57 1321
8236.43 1303
8237.28 1255
8238.14 1241
8239.00 1298
8239.85 1240
8240.71 1177
8241.57 1319
8242.42 1296
8243.28 1245
8244.14 1257
8244.99 1193
8245.85 1295
8246.71 1224
8247.56 1284
8248.42 1285
8249.28 1299
8250.13 1286
8250.99 1234
8251.85 1311
8252.71 1308
8253.56 1330
8254.42 1356
8255.28 1320
8256.13 1248
8256.99 1291
8257.85 1355
8258.71 1339
8259.56 1346
8260.42 1264
8261.28 1346
8262.14 1304
8263.00 1338
8263.85 1418
8264.71 1311
8265.57 1247
8266.43 1309
8267.28 1242
8268.14 1293
8269.00 1213
8269.86 1269
8270.72 1257
8271.58 1349
8272.43 1292
8273.29 1370
8274.15 1273
8275.01 1324
8275.87 1186
8276.73 1280
8277.58 1307
8278.44 1304
8279.30 1311
8280.16 1281
8281.02 1290
8281.88 1358
8282.74 1325
8283.59 1275
8284.45 1287
8285.31 1290
8286.17 1296
8287.03 1250
8287.89 1253
8288.75 1237
8289.61 1212
8290.47 1300
8291.33 1286
8292.18 1324
8293.04 1382
8293.90 1413
8294.76 1322
8295.62 1284
8296.48 1359
8297.34 1317
8298.20 1429
8299.06 1360
8299.92 1375
8300.78 1294
8301.64 1414
8302.50 1423
8303.36 1376
8304.22 1370
8305.08 1434
8305.94 1376
8306.80 1423
8307.66 1484
8308.52 1389
8309.38 1351
8310.24 1441
8311.10 1367
8311.96 1398
8312.82 1367
8313.68 1403
8314.54 1421
8315.40 1427
8316.26 1466
8317.12 1466
8317.98 1363
8318.84 1433
8319.70 1316
8320.56 1334
8321.43 1401
8322.29 1329
8323.15 1436
8324.01 1373
8324.87 1366
8325.73 1424
8326.59 1364
8327.45 1409
8328.31 1408
8329.17 1388
8330.04 1364
8330.90 1436
8331.76 1278
8332.62 1298
8333.48 1342
8334.34 1409
8335.20 1393
8336.07 1417
8336.93 1419
8337.79 1408
8338.65 1330
8339.51 1326
8340.37 1434
8341.24 1448
8342.10 1389
8342.96 1494
8343.82 1407
8344.68 1464
8345.54 1389
8346.41 1327
8347.27 1320
8348.13 1464
8348.99 1551
8349.86 1470
8350.72 1485
8351.58 1497
8352.44 1477
8353.31 1382
8354.17 1383
8355.03 1490
8355.89 1448
8356.76 1466
8357.62 1592
8358.48 1574
8359.34 1487
8360.21 1438
8361.07 1478
8361.93 1521
8362.79 1472
8363.66 1368
8364.52 1506
8365.38 1528
8366.25 1554
8367.11 1619
8367.97 1498
8368.84 1495
8369.70 1473
8370.56 1585
8371.43 1601
8372.29 1516
8373.15 1482
8374.02 1502
8374.88 1585
8375.74 1549
8376.61 1631
8377.47 1608
8378.33 1562
8379.20 1588
8380.06 1629
8380.93 1670
8381.79 1627
8382.65 1619
8383.52 1639
8384.38 1597
8385.25 1650
8386.11 1763
8386.97 1776
8387.84 1602
8388.70 1650
8389.57 1692
8390.43 1831
8391.30 1770
8392.16 1697
8393.02 1640
8393.89 1617
8394.75 1578
8395.62 1700
8396.48 1758
8397.35 1674
8398.21 1757
8399.08 1867
8399.94 1755
8400.81 1859
8401.67 1898
8402.54 1828
8403.40 1754
8404.27 1832
8405.13 1780
8406.00 1818
8406.86 1795
8407.73 1820
8408.59 1868
8409.46 1841
8410.32 1943
8411.19 1927
8412.05 1850
8412.92 1971
8413.78 1995
8414.65 1986
8415.52 2027
8416.38 2042
8417.25 2012
8418.11 1972
8418.98 1938
8419.84 2079
8420.71 1992
8421.58 2098
8422.44 2238
8423.31 2258
8424.17 2214
8425.04 2163
8425.91 2367
8426.77 2523
8427.64 2521
8428.51 2425
8429.37 2411
8430.24 2367
8431.10 2393
8431.97 2495
8432.84 2529
8433.70 2643
8434.57 2515
8435.44 2478
8436.30 2494
8437.17 2510
8438.04 2654
8438.90 2862
8439.77 2819
8440.64 2951
8441.51 3037
8442.37 3162
8443.24 3154
8444.11 3136
8444.97 3189
8445.84 3078
8446.71 3129
8447.58 3166
8448.44 3232
8449.31 3178
8450.18 3177
8451.04 3251
8451.91 3432
8452.78 3657
8453.65 4012
8454.51 4351
8455.38 4876
8456.25 5438
8457.12 6012
8457.99 6242
8458.85 6041
8459.72 5970
8460.59 5536
8461.46 5131
8462.33 4794
8463.19 4516
8464.06 4147
8464.93 4107
8465.80 4070
8466.67 4240
8467.53 4823
8468.40 5517
8469.27 6559
8470.14 7873
8471.01 8790
8471.88 9221
8472.75 9078
8473.61 8496
8474.48 7458
8475.35 6440
8476.22 5559
8477.09 4913
8477.96 4116
8478.83 3610
8479.70 3410
8480.56 3058
8481.43 2948
8482.30 2785
8483.17 2747
8484.04 2553
8484.91 2717
8485.78 2858
8486.65 2698
8487.52 2642
8488.39 2629
8489.26 2684
8490.13 2598
8491.00 2542
8491.87 2478
8492.73 2510
8493.60 2561
8494.47 2686
8495.34 2556
8496.21 2636
8497.08 2640
8497.95 2549
8498.82 2631
8499.69 2620
8500.56 2690
8501.43 2534
8502.30 2465
8503.17 2439
8504.04 2350
8504.91 2448
8505.78 2551
8506.65 2663
8507.52 2810
8508.39 2808
8509.27 3052
8510.14 3070
8511.01 2957
8511.88 2847
8512.75 2843
8513.62 2634
8514.49 2495
8515.36 2614
8516.23 2568
8517.10 2395
8517.97 2466
8518.84 2410
8519.71 2408
8520.59 2392
8521.46 2420
8522.33 2523
8523.20 2372
8524.07 2372
8524.94 2507
8525.81 2533
8526.68 2454
8527.55 2471
8528.43 2543
8529.30 2556
8530.17 2471
8531.04 2628
8531.91 2691
8532.78 2708
8533.66 2639
8534.53 2613
8535.40 2572
8536.27 2663
8537.14 2644
8538.01 2638
8538.89 2670
8539.76 2663
8540.63 2602
8541.50 2636
8542.38 2610
8543.25 2567
8544.12 2583
8544.99 2585
8545.86 2660
8546.74 2621
8547.61 2729
8548.48 2622
8549.35 2723
8550.23 2670
8551.10 2615
8551.97 2625
8552.84 2524
8553.72 2621
8554.59 2633
8555.46 2609
8556.34 2623
8557.21 2597
8558.08 2503
8558.95 2325
8559.83 2297
8560.70 2212
8561.57 2275
8562.45 2292
8563.32 2188
8564.19 2292
8565.07 2239
8565.94 2257
8566.81 2108
8567.69 2155
8568.56 2018
8569.43 2146
8570.31 2149
8571.18 2134
8572.05 2035
8572.93 1988
8573.80 2023
8574.68 2123
8575.55 2107
8576.42 2053
8577.30 2001
8578.17 2163
8579.05 1988
8579.92 2047
8580.79 2119
8581.67 2048
8582.54 1984
8583.42 1969
8584.29 1944
8585.16 2055
8586.04 2093
8586.91 2129
8587.79 2136
8588.66 2040
8589.54 1877
8590.41 1908
8591.29 2074
8592.16 2004
8593.04 1925
8593.91 1999
8594.78 1929
8595.66 1933
8596.53 1862
8597.41 1904
8598.28 1940
8599.16 2116
8600.03 1945
8600.91 2079
8601.78 2071
8602.66 2002
8603.54 1995
8604.41 2020
8605.29 2019
8606.16 2000
8607.04 2083
8607.91 2076
8608.79 2103
8609.66 2129
8610.54 2020
8611.41 2012
8612.29 2080
8613.17 2051
8614.04 2041
8614.92 2096
8615.79 2035
8616.67 2080
8617.55 2238
8618.42 2048
8619.30 2094
8620.17 2119
8621.05 2013
8621.93 2044
8622.80 2200
8623.68 2293
8624.55 2265
8625.43 2271
8626.31 2253
8627.18 2209
8628.06 2292
8628.94 2210
8629.81 2193
8630.69 2199
8631.57 2204
8632.44 2168
8633.32 2208
8634.20 2262
8635.07 2287
8635.95 2341
8636.83 2244
8637.71 2247
8638.58 2453
8639.46 2328
8640.34 2383
8641.21 2408
8642.09 2297
8642.97 2409
8643.85 2514
8644.72 2517
8645.60 2429
8646.48 2547
8647.35 2570
8648.23 2619
8649.11 2604
8649.99 2542
8650.87 2570
8651.74 2623
8652.62 2519
8653.50 2713
8654.38 2755
8655.25 2648
8656.13 2542
8657.01 2712
8657.89 2690
8658.77 2645
8659.64 2664
8660.52 2720
8661.40 2672
8662.28 2660
8663.16 2695
8664.04 2821
8664.91 2752
8665.79 2746
8666.67 2848
8667.55 2749
8668.43 2930
8669.31 2975
8670.19 3233
8671.06 3352
8671.94 3619
8672.82 4063
8673.70 4132
8674.58 4293
8675.46 4606
8676.34 4621
8677.22 4506
8678.10 4371
8678.97 4240
8679.85 4023
8680.73 3786
8681.61 3505
8682.49 3382
8683.37 3322
8684.25 3210
8685.13 3111
8686.01 3238
8686.89 3219
8687.77 3445
8688.65 3792
8689.53 4128
8690.41 4785
8691.29 5442
8692.17 6417
8693.05 6779
8693.93 7113
8694.81 7094
8695.69 6908
8696.57 6426
8697.45 5466
8698.33 4919
8699.21 4324
8700.09 3888
8700.97 3436
8701.85 3262
8702.73 3040
8703.61 2757
8704.49 2688
8705.37 2607
8706.25 2525
8707.13 2323
8708.01 2422
8708.89 2274
8709.77 2327
8710.65 2327
8711.53 2468
8712.41 2264
8713.29 2236
8714.17 2336
8715.06 2280
8715.94 2197
8716.82 2157
8717.70 2185
8718.58 2126
8719.46 1997
8720.34 2176
8721.22 2210
8722.10 2127
8722.99 2095
8723.87 2222
8724.75 2139
8725.63 2140
8726.51 2155
8727.39 2122
8728.27 2282
8729.16 2437
8730.04 2453
8730.92 2467
8731.80 2396
8732.68 2467
8733.56 2451
8734.45 2362
8735.33 2299
8736.21 2213
8737.09 2153
8737.97 2114
8738.86 2008
8739.74 2054
8740.62 1957
8741.50 1942
8742.39 1941
8743.27 2041
8744.15 2060
8745.03 1988
8745.92 1883
8746.80 2004
8747.68 2050
8748.56 1903
8749.45 2037
8750.33 2094
8751.21 1944
8752.09 2011
8752.98 2096
8753.86 2006
8754.74 2059
8755.63 2119
8756.51 2124
8757.39 2174
8758.27 2092
8759.16 2099
8760.04 2130
8760.92 2149
8761.81 2126
8762.69 2076
8763.57 2029
8764.46 2073
8765.34 2044
8766.22 2013
8767.11 2052
8767.99 2099
8768.88 2184
8769.76 2100
8770.64 2132
8771.53 2209
8772.41 2062
8773.29 2060
8774.18 2050
8775.06 1962
8775.95 1903
8776.83 1868
8777.71 1721
8778.60 1836
8779.48 1792
8780.37 1761
8781.25 1810
8782.14 1781
8783.02 1763
8783.90 1768
8784.79 1824
8785.67 1834
8786.56 1697
8787.44 1717
8788.33 1782
8789.21 1741
8790.10 1751
8790.98 1820
8791.87 1790
8792.75 1820
8793.64 1852
8794.52 1826
8795.41 1821
8796.29 1680
8797.18 1674
8798.06 1787
8798.95 1663
8799.83 1704
8800.72 1685
8801.60 1645
8802.49 1677
8803.37 1592
8804.26 1557
8805.14 1644
8806.03 1714
8806.91 1789
8807.80 1656
8808.69 1646
8809.57 1637
8810.46 1576
8811.34 1595
8812.23 1540
8813.11 1571
8814.00 1571
8814.89 1506
8815.77 1468
8816.66 1579
8817.54 1609
8818.43 1479
8819.32 1440
8820.20 1544
8821.09 1437
8821.98 1498
8822.86 1445
8823.75 1485
8824.64 1606
8825.52 1479
8826.41 1521
8827.29 1417
8828.18 1557
8829.07 1507
8829.95 1407
8830.84 1397
8831.73 1434
8832.62 1454
8833.50 1515
8834.39 1447
8835.28 1524
8836.16 1479
8837.05 1378
8837.94 1409
8838.82 1400
8839.71 1394
8840.60 1367
8841.49 1351
8842.37 1506
8843.26 1470
8844.15 1453
8845.04 1394
8845.92 1406
8846.81 1411
8847.70 1452
8848.59 1365
8849.47 1360
8850.36 1411
8851.25 1405
8852.14 1427
8853.03 1400
8853.91 1442
8854.80 1398
8855.69 1361
8856.58 1220
8857.47 1253
8858.35 1359
8859.24 1314
8860.13 1283
8861.02 1357
8861.91 1297
8862.79 1317
8863.68 1361
8864.57 1260
8865.46 1322
8866.35 1382
8867.24 1294
8868.13 1182
8869.01 1235
8869.90 1279
8870.79 1276
8871.68 1255
8872.57 1294
8873.46 1285
8874.35 1254
8875.24 1321
8876.13 1247
8877.01 1229
8877.90 1315
8878.79 1265
8879.68 1326
8880.57 1298
8881.46 1267
8882.35 1362
8883.24 1245
8884.13 1303
8885.02 1249
8885.91 1229
8886.80 1237
8887.69 1307
8888.58 1257
8889.47 1199
8890.36 1174
8891.25 1256
8892.14 1264
8893.03 1289
8893.92 1214
8894.81 1285
8895.70 1189
8896.59 1205
8897.48 1209
8898.37 1173
8899.26 1143
8900.15 1181
8901.04 1204
8901.93 1174
8902.82 1182
8903.71 1222
8904.60 1083
8905.49 1128
8906.38 1209
8907.27 1200
8908.16 1181
8909.05 1254
8909.94 1191
8910.83 1220
8911.72 1190
8912.61 1181
8913.51 1153
8914.40 1179
8915.29 1132
8916.18 1193
8917.07 1143
8917.96 1100
8918.85 1101
8919.74 1165
8920.63 1190
8921.53 1109
8922.42 1176
8923.31 1164
8924.20 1143
8925.09 1093
8925.98 1154
8926.87 1166
8927.77 1234
8928.66 1214
8929.55 1239
8930.44 1101
8931.33 1099
8932.22 1092
8933.12 1084
8934.01 1097
8934.90 1100
8935.79 1151
8936.68 1046
8937.58 1138
8938.47 1127
8939.36 1153
8940.25 1124
8941.15 1232
8942.04 1189
8942.93 1090
8943.82 1102
8944.72 1111
8945.61 1123
8946.50 1180
8947.39 1128
8948.29 1103
8949.18 1055
8950.07 1140
8950.96 1197
8951.86 1205
8952.75 1140
8953.64 1139
8954.54 1194
8955.43 1163
8956.32 1093
8957.21 1143
8958.11 1110
8959.00 1011
8959.89 1097
8960.79 1135
8961.68 1157
8962.57 1131
8963.47 1063
8964.36 1170
8965.25 1123
8966.15 1194
8967.04 1168
8967.94 1088
8968.83 1164
8969.72 1218
8970.62 1174
8971.51 1132
8972.40 1095
8973.30 1053
8974.19 1154
8975.09 1154
8975.98 1170
8976.87 1167
8977.77 1120
8978.66 1165
8979.56 1174
8980.45 1143
8981.35 1111
8982.24 1057
8983.13 1091
8984.03 1145
8984.92 1184
8985.82 1164
8986.71 1157
8987.61 1151
8988.50 1071
8989.40 1078
8990.29 1111
8991.19 1134
8992.08 1159
8992.98 1021
8993.87 1053
8994.77 1063
8995.66 1050
8996.56 1052
8997.45 1034
8998.35 1017
8999.24 984
9000.14 1036
9001.03 1035
9001.93 1058
9002.82 1002
9003.72 1079
9004.61 1077
9005.51 1065
9006.40 1120
9007.30 1080
9008.19 1030
9009.09 1074
9009.99 1049
9010.88 1152
9011.78 1115
9012.67 1160
9013.57 1086
9014.47 1024
9015.36 1025
9016.26 1026
9017.15 1031
9018.05 1010
9018.95 1038
9019.84 1046
9020.74 1049
9021.63 897
9022.53 1023
9023.43 975
9024.32 988
9025.22 1004
9026.12 1020
9027.01 996
9027.91 1016
9028.81 1018
9029.70 1024
9030.60 1048
9031.50 964
9032.39 1053
9033.29 1060
9034.19 1044
9035.08 1034
9035.98 1051
9036.88 1054
9037.78 1070
9038.67 1028
9039.57 1091
9040.47 994
9041.37 1044
9042.26 996
9043.16 1025
9044.06 1012
9044.95 1018
9045.85 1022
9046.75 1086
9047.65 1018
9048.54 1052
9049.44 1058
9050.34 978
9051.24 1021
9052.14 1041
9053.03 1083
9053.93 1044
9054.83 965
9055.73 948
9056.63 998
9057.52 1044
9058.42 988
9059.32 1008
9060.22 1011
9061.12 1067
9062.02 989
9062.91 1107
9063.81 1071
9064.71 1037
9065.61 1092
9066.51 1019
9067.41 942
9068.30 1045
9069.20 1050
9070.10 962
9071.00 1094
9071.90 953
9072.80 1016
9073.70 1004
9074.60 998
9075.50 908
9076.39 997
9077.29 990
9078.19 1084
9079.09 1026
9079.99 1083
9080.89 1003
9081.79 955
9082.69 966
9083.59 907
9084.49 969
9085.39 1070
9086.29 1010
9087.19 1028
9088.09 981
9088.99 1057
9089.88 1026
9090.78 999
9091.68 1003
9092.58 1054
9093.48 1047
9094.38 1072
9095.28 1088
9096.18 1008
9097.08 1038
9097.98 991
9098.88 965
9099.78 1022
9100.68 1018
9101.59 1004
9102.49 1062
9103.39 997
9104.29 995
9105.19 990
9106.09 997
9106.99 1031
9107.89 1020
9108.79 974
9109.69 949
9110.59 980
9111.49 1017
9112.39 1003
9113.29 1009
9114.19 1111
9115.09 1023
9116.00 934
9116.90 1041
9117.80 986
9118.70 1010
9119.60 1069
9120.50 1046
9121.40 1010
9122.30 1057
9123.21 1098
9124.11 987
9125.01 979
9125.91 1073
9126.81 1095
9127.71 952
9128.61 937
9129.52 962
9130.42 1043
9131.32 1077
9132.22 1024
9133.12 963
9134.02 948
9134.93 941
9135.83 971
9136.73 1014
9137.63 1044
9138.53 1006
9139.44 905
9140.34 1005
9141.24 959
9142.14 952
9143.05 984
9143.95 965
9144.85 1029
9145.75 1005
9146.66 1058
9147.56 1027
9148.46 932
9149.36 996
9150.27 989
9151.17 962
9152.07 1041
9152.97 932
9153.88 914
9154.78 989
9155.68 997
9156.59 1033
9157.49 1027
9158.39 974
9159.30 959
9160.20 999
9161.10 1013
9162.01 927
9162.91 989
9163.81 987
9164.72 1049
9165.62 1028
9166.52 1002
9167.43 981
9168.33 1047
9169.23 1050
9170.14 1012
9171.04 964
9171.94 1007
9172.85 1008
9173.75 1006
9174.66 1001
9175.56 1021
9176.46 1054
9177.37 992
9178.27 1016
9179.18 1048
9180.08 985
9180.98 1005
9181.89 1022
9182.79 1006
9183.70 981
9184.60 1042
9185.51 1070
9186.41 951
9187.32 994
9188.22 1015
9189.12 1000
9190.03 998
9190.93 1069
9191.84 1074
9192.74 1036
9193.65 1039
9194.55 1101
9195.46 1036
9196.36 982
9197.27 1035
9198.17 1038
9199.08 1063
9199.98 1119
9200.89 1088
9201.79 967
9202.70 1067
9203.60 1077
9204.51 1046
9205.41 1022
9206.32 1003
9207.23 1015
9208.13 1010
9209.04 997
9209.94 1007
9210.85 1025
9211.75 1073
9212.66 1149
9213.57 1004
9214.47 997
9215.38 1066
9216.28 1024
9217.19 1020
9218.10 1145
9219.00 1135
9219.91 1156
9220.81 1199
9221.72 1152
9222.63 1063
9223.53 1101
9224.44 1094
9225.35 1071
9226.25 1039
9227.16 1038
9228.06 998
9228.97 965
9229.88 1019
9230.78 978
9231.69 1072
9232.60 1072
9233.50 1022
9234.41 981
9235.32 961
9236.23 1008
9237.13 1028
9238.04 1055
9238.95 1071
9239.85 1021
9240.76 966
9241.67 1044
9242.57 919
9243.48 1019
9244.39 1020
9245.30 995
9246.20 985
9247.11 966
9248.02 989
9248.93 923
9249.83 964
9250.74 1005
9251.65 941
9252.56 1009
9253.47 1027
9254.37 1046
9255.28 1032
9256.19 985
9257.10 942
9258.00 933
9258.91 978
9259.82 970
9260.73 921
9261.64 976
9262.55 979
9263.45 984
9264.36 981
9265.27 963
9266.18 987
9267.09 1054
9268.00 1002
9268.90 1023
9269.81 1014
9270.72 981
9271.63 1011
9272.54 1078
9273.45 1059
9274.36 955
9275.27 1023
9276.17 955
9277.08 934
9277.99 937
9278.90 974
9279.81 1021
9280.72 961
9281.63 942
9282.54 944
9283.45 919
9284.36 1057
9285.27 1033
9286.17 1038
9287.08 1036
9287.99 1001
9288.90 1082
9289.81 1030
9290.72 950
9291.63 986
9292.54 977
9293.45 984
9294.36 995
9295.27 971
9296.18 985
9297.09 1048
9298.00 1048
9298.91 1097
9299.82 1064
9300.73 1037
9301.64 1085
9302.55 1034
9303.46 1046
9304.37 1009
9305.28 1037
9306.19 1071
9307.10 1125
9308.01 1164
9308.92 1117
9309.83 1132
9310.74 1152
9311.66 1014
9312.57 1010
9313.48 1151
9314.39 1083
9315.30 1056
9316.21 977
9317.12 1005
9318.03 1132
9318.94 1086
9319.85 990
9320.76 1012
9321.68 1000
9322.59 973
9323.50 952
9324.41 998
9325.32 1006
9326.23 999
9327.14 1033
9328.05 1059
9328.97 1014
9329.88 994
9330.79 1026
9331.70 1012
9332.61 1035
9333.52 1019
9334.44 1022
9335.35 1016
9336.26 1014
9337.17 1009
9338.08 1031
9339.00 1096
9339.91 1015
9340.82 996
9341.73 954
9342.64 1018
9343.56 990
9344.47 992
9345.38 1017
9346.29 1024
9347.20 1050
9348.12 1059
9349.03 990
9349.94 1019
9350.85 1040
9351.77 1053
9352.68 997
9353.59 961
9354.51 1044
9355.42 1027
9356.33 1103
9357.24 1041
9358.16 976
9359.07 1050
9359.98 1074
9360.90 1009
9361.81 940
9362.72 1105
9363.64 1054
9364.55 990
9365.46 1050
9366.37 1036
9367.29 1059
9368.20 1011
9369.12 952
9370.03 1043
9370.94 1014
9371.86 1023
9372.77 1039
9373.68 1167
9374.60 1094
9375.51 1033
9376.42 1062
9377.34 1065
9378.25 1041
9379.17 1064
9380.08 1048
9380.99 1075
9381.91 1017
9382.82 1031
9383.74 1042
9384.65 1001
9385.56 1103
9386.48 1096
9387.39 1161
9388.31 1116
9389.22 1210
9390.14 1196
9391.05 1190
9391.97 1180
9392.88 1206
9393.79 1209
9394.71 1205
9395.62 1225
9396.54 1270
9397.45 1222
9398.37 1183
9399.28 1127
9400.20 1162
9401.11 1146
9402.03 1152
9402.94 1111
9403.86 1183
9404.77 1187
9405.69 1137
9406.60 1134
9407.52 1163
9408.44 1142
9409.35 1168
9410.27 1152
9411.18 1163
9412.10 1256
9413.01 1132
9413.93 1112
9414.84 1130
9415.76 1122
9416.68 1155
9417.59 1122
9418.51 1144
9419.42 1242
9420.34 1165
9421.25 1091
9422.17 1085
9423.09 1052
9424.00 1049
9424.92 1094
9425.84 1164
9426.75 1174
9427.67 1170
9428.58 1135
9429.50 1142
9430.42 1234
9431.33 1203
9432.25 1161
9433.17 1171
9434.08 1088
9435.00 1123
9435.92 1165
9436.83 1227
9437.75 1223
9438.67 1166
9439.58 1244
9440.50 1221
9441.42 1249
9442.33 1145
9443.25 1182
9444.17 1208
9445.09 1173
9446.00 1252
9446.92 1222
9447.84 1265
9448.76 1246
9449.67 1227
9450.59 1268
9451.51 1331
9452.42 1359
9453.34 1403
9454.26 1481
9455.18 1553
9456.10 1518
9457.01 1501
9457.93 1402
9458.85 1365
9459.77 1373
9460.68 1359
9461.60 1210
9462.52 1165
9463.44 1149
9464.36 1275
9465.27 1173
9466.19 1234
9467.11 1200
9468.03 1130
9468.95 1125
9469.87 1192
9470.78 1274
9471.70 1252
9472.62 1192
9473.54 1238
9474.46 1206
9475.38 1185
9476.30 1152
9477.21 1228
9478.13 1208
9479.05 1165
9479.97 1329
9480.89 1301
9481.81 1208
9482.73 1224
9483.65 1293
9484.57 1199
9485.48 1243
9486.40 1130
9487.32 1169
9488.24 1313
9489.16 1291
9490.08 1282
9491.00 1273
9491.92 1312
9492.84 1315
9493.76 1265
9494.68 1350
9495.60 1227
9496.52 1146
9497.44 1159
9498.36 1162
9499.28 1181
9500.20 1241
9501.12 1300
9502.04 1318
9502.96 1307
9503.88 1273
9504.80 1310
9505.72 1314
9506.64 1214
9507.56 1298
9508.48 1389
9509.40 1313
9510.32 1253
9511.24 1275
9512.16 1324
9513.08 1306
9514.00 1286
9514.92 1278
9515.84 1324
9516.76 1324
9517.68 1387
9518.60 1372
9519.52 1336
9520.44 1361
9521.36 1448
9522.29 1433
9523.21 1389
9524.13 1429
9525.05 1359
9525.97 1361
9526.89 1414
9527.81 1462
9528.73 1491
9529.65 1633
9530.58 1587
9531.50 1664
9532.42 1763
9533.34 1844
9534.26 1950
9535.18 1940
9536.10 1844
9537.03 1839
9537.95 1790
9538.87 1808
9539.79 1737
9540.71 1635
9541.63 1669
9542.56 1527
9543.48 1531
9544.40 1468
9545.32 1378
9546.24 1417
9547.17 1392
9548.09 1420
9549.01 1374
9549.93 1343
9550.86 1306
9551.78 1395
9552.70 1377
9553.62 1345
9554.54 1421
9555.47 1385
9556.39 1347
9557.31 1440
9558.23 1419
9559.16 1423
9560.08 1352
9561.00 1512
9561.93 1484
9562.85 1479
9563.77 1460
9564.69 1451
9565.62 1408
9566.54 1449
9567.46 1440
9568.39 1350
9569.31 1345
9570.23 1321
9571.16 1315
9572.08 1322
9573.00 1385
9573.93 1368
9574.85 1348
9575.77 1402
9576.70 1280
9577.62 1298
9578.54 1380
9579.47 1345
9580.39 1318
9581.32 1290
9582.24 1267
9583.16 1310
9584.09 1324
9585.01 1361
9585.93 1311
9586.86 1338
9587.78 1386
9588.71 1442
9589.63 1390
9590.56 1369
9591.48 1398
9592.40 1436
9593.33 1464
9594.25 1443
9595.18 1334
9596.10 1398
9597.03 1434
9597.95 1492
9598.87 1467
9599.80 1441
9600.72 1468
9601.65 1485
9602.57 1490
9603.50 1507
9604.42 1505
9605.35 1475
9606.27 1528
9607.20 1500
9608.12 1581
9609.05 1607
9609.97 1575
9610.90 1537
9611.82 1554
9612.75 1534
9613.67 1601
9614.60 1642
9615.53 1599
9616.45 1558
9617.38 1527
9618.30 1541
9619.23 1575
9620.15 1567
9621.08 1571
9622.00 1547
9622.93 1617
9623.86 1687
9624.78 1660
9625.71 1538
9626.63 1556
9627.56 1666
9628.49 1603
9629.41 1686
9630.34 1598
9631.26 1660
9632.19 1673
9633.12 1644
9634.04 1720
9634.97 1761
9635.90 1702
9636.82 1626
9637.75 1712
9638.67 1800
9639.60 1764
9640.53 1768
9641.45 1831
9642.38 1815
9643.31 1855
9644.23 1872
9645.16 1835
9646.09 1902
9647.02 2023
9647.94 2104
9648.87 1950
9649.80 1932
9650.72 2024
9651.65 1947
9652.58 1953
9653.50 1994
9654.43 1995
9655.36 1906
9656.29 1943
9657.21 1929
9658.14 1890
9659.07 1929
9660.00 1974
9660.92 1980
9661.85 1946
9662.78 1832
9663.71 1827
9664.63 1846
9665.56 1859
9666.49 1909
9667.42 1936
9668.35 1957
9669.27 2092
9670.20 2002
9671.13 1982
9672.06 2003
9672.99 2063
9673.92 1992
9674.84 1940
9675.77 1956
9676.70 2021
9677.63 2060
9678.56 2061
9679.49 2072
9680.41 2181
9681.34 2045
9682.27 2054
9683.20 2122
9684.13 2129
9685.06 2245
9685.99 2248
9686.91 2234
9687.84 2200
9688.77 2149
9689.70 2222
9690.63 2292
9691.56 2317
9692.49 2401
9693.42 2232
9694.35 2256
9695.28 2388
9696.21 2509
9697.13 2599
9698.06 2674
9698.99 2906
9699.92 2868
9700.85 3072
9701.78 2930
9702.71 2793
9703.64 2720
9704.57 2591
9705.50 2534
9706.43 2404
9707.36 2329
9708.29 2356
9709.22 2198
9710.15 2206
9711.08 2250
9712.01 2261
9712.94 2443
9713.87 2356
9714.80 2388
9715.73 2505
9716.66 2659
9717.59 2543
9718.52 2539
9719.45 2264
9720.38 2173
9721.31 2238
9722.24 2108
9723.17 2172
9724.10 2051
9725.04 1987
9725.97 1980
9726.90 1922
9727.83 1948
9728.76 2082
9729.69 2023
9730.62 2075
9731.55 2128
9732.48 2135
9733.41 2137
9734.34 2037
9735.28 2134
9736.21 2183
9737.14 2141
9738.07 2056
9739.00 1891
9739.93 1912
9740.86 2007
9741.79 1911
9742.73 1828
9743.66 1726
9744.59 1771
9745.52 1776
9746.45 1801
9747.38 1881
9748.32 1888
9749.25 1894
9750.18 1824
9751.11 1812
9752.04 1764
9752.98 1759
9753.91 1763
9754.84 1732
9755.77 1794
9756.70 1674
9757.64 1618
9758.57 1683
9759.50 1779
9760.43 1710
9761.37 1727
9762.30 1806
9763.23 1851
9764.16 1858
9765.10 1734
9766.03 1743
9766.96 1737
9767.89 1785
9768.83 1822
9769.76 1783
9770.69 1678
9771.63 1712
9772.56 1709
9773.49 1719
9774.42 1759
9775.36 1784
9776.29 1902
9777.22 1823
9778.16 1777
9779.09 1944
9780.02 1898
9780.96 1969
9781.89 1901
9782.82 1849
9783.76 1892
9784.69 1985
9785.62 1917
9786.56 1894
9787.49 1775
9788.42 1828
9789.36 1783
9790.29 1744
9791.23 1609
9792.16 1680
9793.09 1585
9794.03 1648
9794.96 1689
9795.90 1672
9796.83 1667
9797.76 1711
9798.70 1664
9799.63 1587
9800.57 1637
9801.50 1604
9802.44 1596
9803.37 1565
9804.30 1564
9805.24 1585
9806.17 1596
9807.11 1557
9808.04 1533
9808.98 1469
9809.91 1376
9810.85 1436
9811.78 1483
9812.72 1441
9813.65 1468
9814.59 1412
9815.52 1402
9816.46 1368
9817.39 1401
9818.33 1368
9819.26 1452
9820.20 1442
9821.13 1493
9822.07 1426
9823.00 1405
9823.94 1372
9824.87 1415
9825.81 1470
9826.74 1469
9827.68 1477
9828.62 1420
9829.55 1424
9830.49 1324
9831.42 1328
9832.36 1445
9833.29 1400
9834.23 1383
9835.17 1324
9836.10 1410
9837.04 1440
9837.97 1298
9838.91 1349
9839.85 1408
9840.78 1382
9841.72 1318
9842.66 1386
9843.59 1314
9844.53 1363
9845.46 1324
9846.40 1454
9847.34 1423
9848.27 1453
9849.21 1311
9850.15 1377
9851.08 1468
9852.02 1461
9852.96 1325
9853.89 1276
9854.83 1327
9855.77 1445
9856.71 1417
9857.64 1366
9858.58 1478
9859.52 1352
9860.45 1376
9861.39 1401
9862.33 1360
9863.26 1380
9864.20 1358
9865.14 1294
9866.08 1289
9867.01 1280
9867.95 1328
9868.89 1275
9869.83 1191
9870.76 1233
9871.70 1241
9872.64 1261
9873.58 1354
9874.52 1345
9875.45 1289
9876.39 1257
9877.33 1225
9878.27 1289
9879.21 1276
9880.14 1304
9881.08 1254
9882.02 1296
9882.96 1300
9883.90 1323
9884.83 1237
9885.77 1324
9886.71 1360
9887.65 1314
9888.59 1272
9889.53 1287
9890.46 1258
9891.40 1274
9892.34 1263
9893.28 1265
9894.22 1154
9895.16 1245
9896.10 1311
9897.04 1284
9897.98 1214
9898.91 1173
9899.85 1270
9900.79 1208
9901.73 1172
9902.67 1241
9903.61 1199
9904.55 1198
9905.49 1163
9906.43 1284
9907.37 1227
9908.31 1196
9909.25 1278
9910.19 1355
9911.12 1143
9912.06 1224
9913.00 1231
9913.94 1201
9914.88 1187
9915.82 1228
9916.76 1213
9917.70 1173
9918.64 1211
9919.58 1257
9920.52 1258
9921.46 1255
9922.40 1359
9923.34 1381
9924.28 1414
9925.22 1463
9926.16 1492
9927.10 1557
9928.04 1635
9928.98 1651
9929.92 1637
9930.87 1610
9931.81 1579
9932.75 1481
9933.69 1407
9934.63 1377
9935.57 1287
9936.51 1231
9937.45 1297
9938.39 1177
9939.33 1161
9940.27 1138
9941.21 1182
9942.15 1157
9943.10 1144
9944.04 1200
9944.98 1231
9945.92 1181
9946.86 1185
9947.80 1187
9948.74 1235
9949.68 1212
9950.63 1145
9951.57 1112
9952.51 1124
9953.45 1087
9954.39 1128
9955.33 1169
9956.27 1164
9957.22 1102
9958.16 1193
9959.10 1187
9960.04 1121
9960.98 1164
9961.93 1193
9962.87 1161
9963.81 1064
9964.75 1073
9965.69 1075
9966.64 1157
9967.58 1134
9968.52 1138
9969.46 1071
9970.41 1079
9971.35 1091
9972.29 1090
9973.23 1119
9974.18 1004
9975.12 1066
9976.06 1095
9977.00 1071
9977.95 1061
9978.89 1063
9979.83 1061
9980.77 1117
9981.72 1024
9982.66 1060
9983.60 1027
9984.55 1055
9985.49 1019
9986.43 1048
9987.38 1078
9988.32 1004
9989.26 1019
9990.21 1115
9991.15 1109
9992.09 1063
9993.04 1043
9993.98 1032
9994.92 1035
9995.87 1078
9996.81 1058
9997.75 1035
9998.70 1056
9999.64 1059
10000.58 1043
10001.53 1067
10002.47 1055
10003.42 1144
10004.36 1110
10005.30 1057
10006.25 1032
10007.19 1102
10008.14 1111
10009.08 1045
10010.02 1131
10010.97 1168
10011.91 1041
10012.86 1025
10013.80 1061
10014.75 1055
10015.69 1018
10016.64 1049
10017.58 1080
10018.52 1085
10019.47 1046
10020.41 982
10021.36 1014
10022.30 1051
10023.25 1063
10024.19 1009
10025.14 1033
10026.08 982
10027.03 1000
10027.97 977
10028.92 958
10029.86 1028
10030.81 1031
10031.75 939
10032.70 1012
10033.64 959
10034.59 986
10035.54 1009
10036.48 1062
10037.43 1021
10038.37 975
10039.32 954
10040.26 948
10041.21 1057
10042.15 1022
10043.10 1013
10044.05 1028
10044.99 959
10045.94 973
10046.88 958
10047.83 926
10048.78 987
10049.72 984
10050.67 939
10051.61 1012
10052.56 1053
10053.51 966
10054.45 996
10055.40 1001
10056.35 1020
10057.29 946
10058.24 939
10059.19 937
10060.13 1006
10061.08 1012
10062.03 1016
10062.97 976
10063.92 942
10064.87 963
10065.81 949
10066.76 985
10067.71 973
10068.65 966
10069.60 970
10070.55 904
10071.49 911
10072.44 932
10073.39 971
10074.34 1014
10075.28 1041
10076.23 941
10077.18 959
10078.13 1014
10079.07 982
10080.02 886
10080.97 899
10081.92 952
10082.86 931
10083.81 932
10084.76 967
10085.71 937
10086.66 910
10087.60 989
10088.55 977
10089.50 991
10090.45 959
10091.39 882
10092.34 934
10093.29 991
10094.24 882
10095.19 928
10096.14 891
10097.08 933
10098.03 928
10098.98 916
10099.93 871
10100.88 974
10101.83 910
10102.78 839
10103.72 918
10104.67 896
10105.62 941
10106.57 928
10107.52 951
10108.47 873
10109.42 896
10110.37 889
10111.31 1001
10112.26 957
10113.21 970
10114.16 973
10115.11 887
10116.06 929
10117.01 908
10117.96 967
10118.91 962
10119.86 935
10120.81 897
10121.76 898
10122.71 989
10123.66 985
10124.61 948
10125.55 937
10126.50 903
10127.45 918
10128.40 896
10129.35 946
10130.30 931
10131.25 970
10132.20 916
10133.15 915
10134.10 886
10135.05 900
10136.00 979
10136.95 953
10137.90 938
10138.85 981
10139.81 960
10140.76 958
10141.71 935
10142.66 982
10143.61 945
10144.56 946
10145.51 966
10146.46 893
10147.41 920
10148.36 973
10149.31 929
10150.26 995
10151.21 969
10152.16 1025
10153.11 979
10154.07 955
10155.02 961
10155.97 1013
10156.92 919
10157.87 945
10158.82 923
10159.77 948
10160.72 920
10161.68 999
10162.63 998
10163.58 982
10164.53 974
10165.48 989
10166.43 1037
10167.38 1029
10168.34 1029
10169.29 1086
10170.24 1076
10171.19 1066
10172.14 1015
10173.10 1039
10174.05 1038
10175.00 1008
10175.95 989
10176.90 992
10177.86 1050
10178.81 1001
10179.76 921
10180.71 962
10181.66 1084
10182.62 1027
10183.57 1038
10184.52 1049
10185.47 1070
10186.43 1116
10187.38 1112
10188.33 1075
10189.28 1067
10190.24 1149
10191.19 1080
10192.14 1190
10193.10 1116
10194.05 1064
10195.00 1013
10195.95 1022
10196.91 1010
10197.86 1039
10198.81 1162
10199.77 1197
10200.72 1174
10201.67 1095
10202.63 1183
10203.58 1138
10204.53 1122
10205.49 1159
10206.44 1180
10207.39 1281
10208.35 1207
10209.30 1179
10210.25 1179
10211.21 1174
10212.16 1220
10213.12 1235
10214.07 1138
10215.02 1133
10215.98 1077
10216.93 1111
10217.88 1156
10218.84 1164
10219.79 1091
10220.75 1164
10221.70 1138
10222.66 1075
10223.61 1102
10224.56 1038
10225.52 1028
10226.47 987
10227.43 980
10228.38 994
10229.34 1082
10230.29 1050
10231.25 1052
10232.20 1088
10233.15 1178
10234.11 1164
10235.06 1130
10236.02 1209
10236.97 1213
10237.93 1258
10238.88 1267
10239.84 1220
10240.79 1092
10241.75 1051
10242.70 1092
10243.66 1043
10244.61 1049
10245.57 1001
10246.53 986
10247.48 1065
10248.44 926
10249.39 913
10250.35 994
10251.30 1018
10252.26 1010
10253.21 1069
10254.17 1029
10255.13 1012
10256.08 978
10257.04 919
10257.99 959
10258.95 972
10259.90 956
10260.86 975
10261.82 984
10262.77 955
10263.73 916
10264.69 972
10265.64 952
10266.60 961
10267.55 994
10268.51 936
10269.47 882
10270.42 995
10271.38 1025
10272.34 978
10273.29 1007
10274.25 991
10275.21 976
10276.16 949
10277.12 892
10278.08 991
10279.03 898
10279.99 926
10280.95 913
10281.90 894
10282.86 908
10283.82 966
10284.78 943
10285.73 936
10286.69 895
10287.65 926
10288.60 882
10289.56 881
10290.52 942
10291.48 977
10292.43 940
10293.39 883
10294.35 912
10295.31 902
10296.26 910
10297.22 948
10298.18 934
10299.14 883
10300.10 877
10301.05 945
10302.01 948
10302.97 950
10303.93 926
10304.89 912
10305.84 936
10306.80 928
10307.76 944
10308.72 934
10309.68 965
10310.63 957
10311.59 1004
10312.55 988
10313.51 977
10314.47 1005
10315.43 908
10316.39 921
10317.34 878
10318.30 897
10319.26 914
10320.22 942
10321.18 893
10322.14 937
10323.10 930
10324.06 947
10325.02 908
10325.97 843
10326.93 935
10327.89 1002
10328.85 982
10329.81 1021
10330.77 999
10331.73 1030
10332.69 1037
10333.65 995
10334.61 1005
10335.57 973
10336.53 872
10337.49 897
10338.45 965
10339.41 912
10340.37 885
10341.32 880
10342.28 895
10343.24 924
10344.20 904
10345.16 870
10346.12 838
10347.08 854
10348.04 966
10349.00 948
10349.96 913
10350.92 913
10351.89 885
10352.85 861
10353.81 870
10354.77 892
10355.73 886
10356.69 874
10357.65 832
10358.61 857
10359.57 824
10360.53 816
10361.49 905
10362.45 826
10363.41 894
10364.37 894
10365.33 830
10366.29 853
10367.25 903
10368.22 827
10369.18 868
10370.14 831
10371.10 821
10372.06 842
10373.02 889
10373.98 901
10374.94 779
10375.91 843
10376.87 826
10377.83 861
10378.79 917
10379.75 897
10380.71 846
10381.67 841
10382.64 789
10383.60 802
10384.56 933
10385.52 887
10386.48 848
10387.45 884
10388.41 844
10389.37 812
10390.33 782
10391.29 861
10392.26 788
10393.22 895
10394.18 892
10395.14 869
10396.10 904
10397.07 909
10398.03 885
10398.99 827
10399.95 907
10400.92 893
10401.88 908
10402.84 865
10403.80 853
10404.77 847
10405.73 873
10406.69 839
10407.66 877
10408.62 840
10409.58 923
10410.54 863
10411.51 920
10412.47 830
10413.43 834
10414.40 891
10415.36 909
10416.32 968
10417.29 1092
10418.25 1052
10419.21 1108
10420.18 1097
10421.14 1092
10422.10 1029
10423.07 1081
10424.03 988
10424.99 927
10425.96 931
10426.92 964
10427.89 954
10428.85 870
10429.81 928
10430.78 920
10431.74 811
10432.70 864
10433.67 893
10434.63 847
10435.60 870
10436.56 845
10437.53 849
10438.49 911
10439.45 853
10440.42 802
10441.38 841
10442.35 818
10443.31 863
10444.28 882
10445.24 830
10446.21 864
10447.17 847
10448.13 808
10449.10 830
10450.06 824
10451.03 836
10451.99 844
10452.96 817
10453.92 827
10454.89 869
10455.85 937
10456.82 874
10457.78 788
10458.75 849
10459.71 755
10460.68 789
10461.65 766
10462.61 836
10463.58 819
10464.54 826
10465.51 839
10466.47 835
10467.44 792
10468.40 803
10469.37 778
10470.34 830
10471.30 784
10472.27 851
10473.23 834
10474.20 865
10475.16 878
10476.13 811
10477.10 790
10478.06 831
10479.03 818
10480.00 886
10480.96 793
10481.93 759
10482.89 829
10483.86 813
10484.83 762
10485.79 752
10486.76 818
10487.73 824
10488.69 858
10489.66 852
10490.63 850
10491.59 806
10492.56 832
10493.53 850
10494.49 821
10495.46 899
10496.43 820
10497.39 793
10498.36 802
10499.33 825
10500.30 813
10501.26 876
10502.23 850
10503.20 871
10504.16 787
10505.13 792
10506.10 904
10507.07 839
10508.03 754
10509.00 814
10509.97 856
10510.94 834
10511.90 775
10512.87 839
10513.84 827
10514.81 826
10515.78 833
10516.74 812
10517.71 766
10518.68 801
10519.65 789
10520.62 810
10521.58 795
10522.55 874
10523.52 856
10524.49 829
10525.46 845
10526.42 828
10527.39 856
10528.36 840
10529.33 825
10530.30 832
10531.27 871
10532.24 812
10533.20 800
10534.17 850
10535.14 854
10536.11 866
10537.08 808
10538.05 813
10539.02 864
10539.99 832
10540.95 865
10541.92 831
10542.89 824
10543.86 859
10544.83 898
10545.80 872
10546.77 872
10547.74 909
10548.71 891
10549.68 913
10550.65 859
10551.62 846
10552.59 878
10553.56 924
10554.53 958
10555.49 947
10556.46 866
10557.43 938
10558.40 1028
10559.37 1058
10560.34 1127
10561.31 1050
10562.28 1020
10563.25 1028
10564.22 1111
10565.19 1029
10566.16 1054
10567.13 953
10568.10 1018
10569.07 899
10570.05 899
10571.02 932
10571.99 910
10572.96 889
10573.93 816
10574.90 883
10575.87 938
10576.84 929
10577.81 929
10578.78 897
10579.75 900
10580.72 908
10581.69 849
10582.66 800
10583.63 775
10584.61 800
10585.58 943
10586.55 900
10587.52 912
10588.49 962
10589.46 972
10590.43 844
10591.40 918
10592.38 968
10593.35 961
10594.32 914
10595.29 949
10596.26 964
10597.23 951
10598.20 905
10599.18 952
10600.15 930
10601.12 987
10602.09 891
10603.06 820
10604.03 908
10605.01 866
10605.98 871
10606.95 844
10607.92 867
10608.89 905
10609.87 842
10610.84 871
10611.81 823
10612.78 829
10613.76 881
10614.73 877
10615.70 834
10616.67 805
10617.65 884
10618.62 906
10619.59 932
10620.56 887
10621.54 910
10622.51 896
10623.48 858
10624.45 911
10625.43 916
10626.40 958
10627.37 980
10628.35 945
10629.32 899
10630.29 901
10631.27 905
10632.24 913
10633.21 906
10634.19 937
10635.16 975
10636.13 1065
10637.11 1044
10638.08 1112
10639.05 1092
10640.03 1098
10641.00 1185
10641.97 1152
10642.95 1103
10643.92 1056
10644.89 1138
10645.87 1018
10646.84 987
10647.82 960
10648.79 1017
10649.76 902
10650.74 877
10651.71 868
10652.69 864
10653.66 864
10654.63 862
10655.61 946
10656.58 900
10657.56 909
10658.53 867
10659.51 842
10660.48 927
10661.46 876
10662.43 885
10663.40 891
10664.38 850
10665.35 842
10666.33 874
10667.30 848
10668.28 807
10669.25 853
10670.23 889
10671.20 812
10672.18 829
10673.15 909
10674.13 867
10675.10 908
10676.08 961
10677.05 906
10678.03 870
10679.00 923
10679.98 923
10680.96 936
10681.93 957
10682.91 931
10683.88 878
10684.86 873
10685.83 811
10686.81 796
10687.78 837
10688.76 859
10689.74 848
10690.71 828
10691.69 844
10692.66 793
10693.64 797
10694.62 814
10695.59 804
10696.57 821
10697.54 787
10698.52 807
10699.50 835
10700.47 854
10701.45 841
10702.43 801
10703.40 829
10704.38 850
10705.36 820
10706.33 797
10707.31 775
10708.29 850
10709.26 883
10710.24 861
10711.22 805
10712.19 792
10713.17 777
10714.15 890
10715.12 863
10716.10 802
10717.08 835
10718.05 869
10719.03 862
10720.01 864
10720.99 827
10721.96 848
10722.94 884
10723.92 837
10724.90 806
10725.87 891
10726.85 880
10727.83 824
10728.81 802
10729.78 756
10730.76 760
10731.74 835
10732.72 860
10733.69 792
10734.67 778
10735.65 774
10736.63 848
10737.61 816
10738.58 795
10739.56 789
10740.54 855
10741.52 904
10742.50 833
10743.47 815
10744.45 762
10745.43 867
10746.41 844
10747.39 761
10748.37 826
10749.35 809
10750.32 834
10751.30 852
10752.28 816
10753.26 835
10754.24 797
10755.22 786
10756.20 790
10757.18 874
10758.15 831
10759.13 776
10760.11 815
10761.09 821
10762.07 765
10763.05 777
10764.03 808
10765.01 793
10765.99 824
10766.97 779
10767.95 798
10768.93 835
10769.91 835
10770.88 785
10771.86 824
10772.84 774
10773.82 817
10774.80 871
10775.78 905
10776.76 872
10777.74 934
10778.72 815
10779.70 894
10780.68 810
10781.66 808
10782.64 902
10783.62 887
10784.60 824
10785.58 838
10786.56 800
10787.54 824
10788.52 828
10789.50 824
10790.48 766
10791.47 832
10792.45 854
10793.43 859
10794.41 832
10795.39 795
10796.37 798
10797.35 811
10798.33 779
10799.31 750
10800.29 839
10801.27 863
10802.25 849
10803.23 790
10804.22 842
10805.20 880
10806.18 866
10807.16 903
10808.14 941
10809.12 910
10810.10 836
10811.08 811
10812.07 813
10813.05 787
10814.03 859
10815.01 859
10815.99 857
10816.97 822
10817.95 822
10818.94 840
10819.92 874
10820.90 887
10821.88 849
10822.86 860
10823.85 827
10824.83 792
10825.81 835
10826.79 833
10827.77 845
10828.76 853
10829.74 818
10830.72 839
10831.70 825
10832.68 888
10833.67 804
10834.65 855
10835.63 904
10836.61 881
10837.60 883
10838.58 920
10839.56 854
10840.55 802
10841.53 879
10842.51 870
10843.49 852
10844.48 853
10845.46 816
10846.44 861
10847.43 917
10848.41 880
10849.39 875
10850.37 960
10851.36 937
10852.34 927
10853.32 936
10854.31 886
10855.29 927
10856.27 882
10857.26 919
10858.24 944
10859.22 893
10860.21 967
10861.19 977
10862.18 974
10863.16 943
10864.14 917
10865.13 941
10866.11 879
10867.09 869
10868.08 942
10869.06 965
10870.05 971
10871.03 1004
10872.01 1000
10873.00 1009
10873.98 931
10874.97 967
10875.95 998
10876.94 1048
10877.92 1035
10878.90 1053
10879.89 1057
10880.87 1032
10881.86 1050
10882.84 1061
10883.83 1026
10884.81 1048
10885.80 1032
10886.78 1123
10887.77 1070
10888.75 952
10889.74 993
10890.72 1053
10891.71 1098
10892.69 1068
10893.68 1087
10894.66 1106
10895.65 1016
10896.63 1152
10897.62 1120
10898.60 1077
10899.59 1060
10900.57 1068
10901.56 1095
10902.54 1102
10903.53 1062
10904.52 1148
10905.50 1198
10906.49 1054
10907.47 1091
10908.46 1113
10909.44 1104
10910.43 1115
10911.42 1097
10912.40 1114
10913.39 1177
10914.37 1169
10915.36 1226
10916.35 1210
10917.33 1240
10918.32 1178
10919.31 1169
10920.29 1183
10921.28 1150
10922.26 1255
10923.25 1211
10924.24 1240
10925.22 1185
10926.21 1205
10927.20 1225
10928.18 1200
10929.17 1263
10930.16 1209
10931.14 1251
10932.13 1201
10933.12 1249
10934.10 1291
10935.09 1296
10936.08 1286
10937.07 1304
10938.05 1309
10939.04 1237
10940.03 1342
10941.01 1409
10942.00 1401
10942.99 1438
10943.98 1431
10944.96 1444
10945.95 1416
10946.94 1370
10947.93 1423
10948.91 1383
10949.90 1441
10950.89 1409
10951.88 1480
10952.86 1472
10953.85 1566
10954.84 1646
10955.83 1597
10956.82 1667
10957.80 1725
10958.79 1914
10959.78 1997
10960.77 1820
10961.76 1810
10962.75 1832
10963.73 1798
10964.72 1713
10965.71 1597
10966.70 1570
10967.69 1577
10968.68 1455
10969.66 1520
10970.65 1423
10971.64 1539
10972.63 1485
10973.62 1543
10974.61 1546
10975.60 1494
10976.58 1486
10977.57 1453
10978.56 1456
10979.55 1510
10980.54 1513
10981.53 1508
10982.52 1584
10983.51 1540
10984.50 1451
10985.49 1551
10986.48 1633
10987.47 1588
10988.45 1618
10989.44 1675
10990.43 1547
10991.42 1617
10992.41 1658
10993.40 1752
10994.39 1941
10995.38 1987
10996.37 2014
10997.36 2122
10998.35 2386
10999.34 2457
11000.33 2471
11001.32 2539
11002.31 2513
11003.30 2525
11004.29 2311
11005.28 2090
11006.27 2013
11007.26 1936
11008.25 1772
11009.24 1641
11010.23 1540
11011.22 1617
11012.21 1469
11013.20 1407
11014.19 1554
11015.18 1460
11016.18 1379
11017.17 1376
11018.16 1346
11019.15 1420
11020.14 1433
11021.13 1288
11022.12 1366
11023.11 1335
11024.10 1325
11025.09 1388
11026.08 1304
11027.08 1295
11028.07 1236
11029.06 1296
11030.05 1297
11031.04 1299
11032.03 1164
11033.02 1299
11034.01 1281
11035.01 1157
11036.00 1235
11036.99 1254
11037.98 1306
11038.97 1259
11039.96 1294
11040.96 1300
11041.95 1220
11042.94 1193
11043.93 1196
11044.92 1190
11045.92 1166
11046.91 1173
11047.90 1185
11048.89 1126
11049.88 1116
11050.88 1208
11051.87 1185
11052.86 1170
11053.85 1156
11054.85 1107
11055.84 1151
11056.83 1155
11057.82 1081
11058.82 1044
11059.81 1030
11060.80 1136
11061.79 1120
11062.79 1126
11063.78 1033
11064.77 1088
11065.76 1101
11066.76 1075
11067.75 1133
11068.74 1099
11069.74 1175
11070.73 1263
11071.72 1182
11072.72 1132
11073.71 1079
11074.70 1072
11075.70 1083
11076.69 1143
11077.68 1112
11078.68 1145
11079.67 1107
11080.66 1092
11081.66 1076
11082.65 1130
11083.64 1090
11084.64 1006
11085.63 1051
11086.62 1045
11087.62 1060
11088.61 1108
11089.61 1053
11090.60 1078
11091.59 1059
11092.59 1113
11093.58 1106
11094.58 1085
11095.57 1117
11096.57 1013
11097.56 1021
11098.55 1030
11099.55 1048
11100.54 1037
11101.54 1070
11102.53 1034
11103.53 1004
11104.52 1029
11105.52 1003
11106.51 1045
11107.51 1035
11108.50 980
11109.49 1003
11110.49 979
11111.48 1052
11112.48 977
11113.47 950
11114.47 992
11115.46 1047
11116.46 1073
11117.46 966
11118.45 999
11119.45 931
11120.44 962
11121.44 992
11122.43 1054
11123.43 1045
11124.42 1050
11125.42 1041
11126.41 972
11127.41 988
11128.41 999
11129.40 1043
11130.40 982
11131.39 979
11132.39 1027
11133.38 931
11134.38 959
11135.38 918
11136.37 995
11137.37 989
11138.36 1005
11139.36 990
11140.36 1016
11141.35 961
11142.35 962
11143.35 943
11144.34 931
11145.34 957
11146.34 954
11147.33 988
11148.33 980
11149.32 941
11150.32 1019
11151.32 887
11152.31 908
11153.31 929
11154.31 892
11155.31 958
11156.30 933
11157.30 858
11158.30 897
11159.29 955
11160.29 923
11161.29 937
11162.28 919
11163.28 842
11164.28 843
11165.28 890
11166.27 937
11167.27 862
11168.27 888
11169.27 864
11170.26 807
11171.26 849
11172.26 850
11173.26 839
11174.25 840
11175.25 795
11176.25 825
11177.25 853
11178.25 853
11179.24 849
11180.24 889
11181.24 896
11182.24 897
11183.24 886
11184.23 902
11185.23 902
11186.23 849
11187.23 873
11188.23 837
11189.23 882
11190.22 862
11191.22 895
11192.22 837
11193.22 951
11194.22 927
11195.22 857
11196.22 888
11197.21 898
11198.21 864
11199.21 838
11200.21 820
11201.21 887
11202.21 880
11203.21 941
11204.21 898
11205.21 853
11206.21 839
11207.21 926
11208.20 950
11209.20 894
11210.20 941
11211.20 943
11212.20 912
11213.20 874
11214.20 946
11215.20 890
11216.20 868
11217.20 841
11218.20 805
11219.20 859
11220.20 878
11221.20 865
11222.20 816
11223.20 933
11224.20 907
11225.20 858
11226.20 836
11227.20 850
11228.20 883
11229.20 866
11230.20 882
11231.20 848
11232.20 799
11233.20 845
11234.20 837
11235.20 836
11236.20 801
11237.20 933
11238.20 871
11239.20 806
11240.20 826
11241.20 861
11242.21 852
11243.21 848
11244.21 854
11245.21 892
11246.21 934
11247.21 913
11248.21 945
11249.21 911
11250.21 883
11251.21 935
11252.22 896
11253.22 913
11254.22 928
11255.22 916
11256.22 890
11257.22 871
11258.22 856
11259.23 851
11260.23 899
11261.23 980
11262.23 902
11263.23 869
11264.23 939
11265.24 912
11266.24 852
11267.24 868
11268.24 925
11269.24 944
11270.25 944
11271.25 942
11272.25 960
11273.25 908
11274.25 910
11275.26 955
11276.26 969
11277.26 935
11278.26 937
11279.27 989
11280.27 1033
11281.27 988
11282.27 983
11283.28 1027
11284.28 980
11285.28 952
11286.28 1009
11287.29 996
11288.29 1017
11289.29 914
11290.29 908
11291.30 942
11292.30 933
11293.30 891
11294.31 838
11295.31 862
11296.31 960
11297.32 954
11298.32 887
11299.32 881
11300.33 934
11301.33 940
11302.33 810
11303.34 854
11304.34 930
11305.34 932
11306.35 984
11307.35 990
11308.35 980
11309.36 975
11310.36 1020
11311.37 1049
11312.37 1079
11313.37 1135
11314.38 1064
11315.38 1059
11316.39 1112
11317.39 1079
11318.39 1048
11319.40 995
11320.40 1026
11321.41 996
11322.41 1023
11323.42 941
11324.42 950
11325.42 954
11326.43 880
11327.43 894
11328.44 876
11329.44 911
11330.45 877
11331.45 902
11332.46 928
11333.46 888
11334.47 826
11335.47 866
11336.48 952
11337.48 903
11338.49 882
11339.49 1003
11340.50 1016
11341.50 941
11342.51 979
11343.51 958
11344.52 993
11345.52 911
11346.53 934
11347.53 863
11348.54 893
11349.55 928
11350.55 821
11351.56 840
11352.56 874
11353.57 870
11354.57 852
11355.58 925
11356.59 897
11357.59 858
11358.60 857
11359.60 847
11360.61 841
11361.62 848
11362.62 814
11363.63 832
11364.63 864
11365.64 860
11366.65 826
11367.65 829
11368.66 841
11369.67 828
11370.67 868
11371.68 830
11372.69 807
11373.69 834
11374.70 844
11375.71 881
11376.71 858
11377.72 822
11378.73 846
11379.73 820
11380.74 813
11381.75 850
11382.75 879
11383.76 817
11384.77 836
11385.78 848
11386.78 875
11387.79 861
11388.80 815
11389.80 880
11390.81 784
11391.82 745
11392.83 814
11393.83 801
11394.84 817
11395.85 849
11396.86 893
11397.86 861
11398.87 799
11399.88 835
11400.89 843
11401.90 858
11402.90 834
11403.91 802
11404.92 772
11405.93 833
11406.94 838
11407.94 845
11408.95 827
11409.96 823
11410.97 909
11411.98 890
11412.99 826
11413.99 806
11415.00 840
11416.01 823
11417.02 807
11418.03 829
11419.04 793
11420.04 778
11421.05 784
11422.06 799
11423.07 777
11424.08 793
11425.09 815
11426.10 817
11427.11 809
11428.12 846
11429.13 855
11430.13 843
11431.14 816
11432.15 836
11433.16 772
11434.17 886
11435.18 797
11436.19 826
11437.20 797
11438.21 888
11439.22 855
11440.23 816
11441.24 753
11442.25 846
11443.26 812
11444.27 786
11445.28 876
11446.29 868
11447.30 853
11448.31 842
11449.32 810
11450.33 847
11451.34 837
11452.35 857
11453.36 882
11454.37 842
11455.38 805
11456.39 816
11457.40 773
11458.41 767
11459.42 840
11460.43 789
11461.44 800
11462.45 767
11463.46 804
11464.47 835
11465.48 829
11466.49 857
11467.50 773
11468.51 753
11469.52 774
11470.54 897
11471.55 922
11472.56 892
11473.57 853
11474.58 735
11475.59 778
11476.60 800
11477.61 784
11478.62 778
11479.64 783
11480.65 837
11481.66 810
11482.67 782
11483.68 819
11484.69 854
11485.70 801
11486.72 806
11487.73 814
11488.74 793
11489.75 782
11490.76 813
11491.77 843
11492.79 800
11493.80 807
11494.81 800
11495.82 874
11496.83 781
11497.85 802
11498.86 845
11499.87 908
11500.88 862
11501.90 793
11502.91 815
11503.92 806
11504.93 930
11505.95 882
11506.96 778
11507.97 751
11508.98 830
11510.00 839
11511.01 832
11512.02 817
11513.03 858
11514.05 822
11515.06 806
11516.07 824
11517.09 833
11518.10 869
11519.11 862
11520.12 781
11521.14 779
11522.15 811
11523.16 844
11524.18 878
11525.19 914
11526.20 885
11527.22 830
11528.23 895
11529.24 801
11530.26 817
11531.27 862
11532.28 822
11533.30 812
11534.31 835
11535.33 809
11536.34 861
11537.35 826
11538.37 887
11539.38 868
11540.40 867
11541.41 822
11542.42 831
11543.44 893
11544.45 837
11545.47 878
11546.48 878
11547.49 872
11548.51 893
11549.52 946
11550.54 913
11551.55 931
11552.57 908
11553.58 950
11554.60 933
11555.61 943
11556.63 951
11557.64 933
11558.65 928
11559.67 910
11560.68 931
11561.70 917
11562.71 951
11563.73 1006
11564.74 991
11565.76 1024
11566.77 959
11567.79 1005
11568.81 963
11569.82 963
11570.84 1031
11571.85 984
11572.87 1033
11573.88 979
11574.90 1066
11575.91 1020
11576.93 1035
11577.94 1120
11578.96 1083
11579.98 1159
11580.99 1120
11582.01 1147
11583.02 1181
11584.04 1136
11585.05 1138
11586.07 1211
11587.09 1158
11588.10 1249
11589.12 1196
11590.14 1207
11591.15 1232
11592.17 1336
11593.18 1421
11594.20 1512
11595.22 1604
11596.23 1723
11597.25 1850
11598.27 1978
11599.28 2092
11600.30 2060
11601.32 2048
11602.33 2031
11603.35 2006
11604.37 1855
11605.38 1715
11606.40 1586
11607.42 1461
11608.43 1268
11609.45 1267
11610.47 1231
11611.49 1233
11612.50 1160
11613.52 1138
11614.54 1103
11615.55 1087
11616.57 1135
11617.59 1060
11618.61 1094
11619.62 1032
11620.64 1040
11621.66 1037
11622.68 998
11623.69 970
11624.71 935
11625.73 1027
11626.75 983
11627.77 903
11628.78 1035
11629.80 1003
11630.82 1010
11631.84 970
11632.85 983
11633.87 959
11634.89 977
11635.91 971
11636.93 934
11637.95 1042
11638.96 1028
11639.98 956
11641.00 991
11642.02 926
11643.04 908
11644.06 801
11645.07 826
11646.09 856
11647.11 910
11648.13 850
11649.15 898
11650.17 874
11651.19 848
11652.21 865
11653.23 876
11654.24 891
11655.26 903
11656.28 915
11657.30 884
11658.32 860
11659.34 811
11660.36 833
11661.38 924
11662.40 872
11663.42 844
11664.44 842
11665.46 810
11666.48 872
11667.49 895
11668.51 899
11669.53 901
11670.55 879
11671.57 969
11672.59 879
11673.61 901
11674.63 964
11675.65 925
11676.67 887
11677.69 963
11678.71 980
11679.73 947
11680.75 879
11681.77 865
11682.79 879
11683.81 925
11684.83 912
11685.85 926
11686.88 934
11687.90 935
11688.92 885
11689.94 895
11690.96 1012
11691.98 953
11693.00 909
11694.02 985
11695.04 895
11696.06 879
11697.08 862
11698.10 901
11699.12 948
11700.14 895
11701.17 913
11702.19 945
11703.21 907
11704.23 890
11705.25 923
11706.27 931
11707.29 944
11708.31 897
11709.34 861
11710.36 927
11711.38 955
11712.40 918
11713.42 872
11714.44 862
11715.46 799
11716.49 844
11717.51 849
11718.53 879
11719.55 878
11720.57 816
11721.60 870
11722.62 869
11723.64 926
11724.66 831
11725.68 879
11726.71 855
11727.73 803
11728.75 827
11729.77 743
11730.80 825
11731.82 766
11732.84 833
11733.86 839
11734.88 838
11735.91 840
11736.93 821
11737.95 783
11738.98 802
11740.00 822
11741.02 794
11742.04 767
11743.07 836
11744.09 884
11745.11 819
11746.14 816
11747.16 827
11748.18 816
11749.20 936
11750.23 911
11751.25 891
11752.27 865
11753.30 834
11754.32 808
11755.34 883
11756.37 845
11757.39 813
11758.41 845
11759.44 861
11760.46 790
11761.49 781
11762.51 782
11763.53 871
11764.56 834
11765.58 800
11766.60 796
11767.63 785
11768.65 821
11769.68 828
11770.70 821
11771.72 826
11772.75 775
11773.77 864
11774.80 870
11775.82 813
11776.85 843
11777.87 835
11778.90 883
11779.92 811
11780.94 770
11781.97 845
11782.99 851
11784.02 799
11785.04 819
11786.07 772
11787.09 767
11788.12 773
11789.14 771
11790.17 801
11791.19 851
11792.22 864
11793.24 841
11794.27 823
11795.29 768
11796.32 790
11797.34 869
11798.37 822
11799.39 837
11800.42 818
11801.44 736
11802.47 810
11803.49 882
11804.52 844
11805.55 848
11806.57 772
11807.60 812
11808.62 838
11809.65 817
11810.67 814
11811.70 853
11812.73 823
11813.75 788
11814.78 797
11815.80 842
11816.83 811
11817.86 761
11818.88 761
11819.91 795
11820.94 855
11821.96 833
11822.99 808
11824.01 830
11825.04 861
11826.07 882
11827.09 907
11828.12 923
11829.15 920
11830.17 891
11831.20 910
11832.23 887
11833.25 921
11834.28 891
11835.31 887
11836.33 843
11837.36 837
11838.39 823
11839.42 897
11840.44 832
11841.47 853
11842.50 882
11843.52 853
11844.55 830
11845.58 824
11846.61 849
11847.63 869
11848.66 889
11849.69 880
11850.72 881
11851.74 895
11852.77 832
11853.80 840
11854.83 864
11855.85 941
11856.88 909
11857.91 936
11858.94 890
11859.97 897
11860.99 928
11862.02 938
11863.05 905
11864.08 886
11865.11 939
11866.13 926
11867.16 979
11868.19 904
11869.22 909
11870.25 924
11871.28 909
11872.30 994
11873.33 1007
11874.36 967
11875.39 931
11876.42 945
11877.45 1013
11878.48 930
11879.51 975
11880.53 996
11881.56 1015
11882.59 987
11883.62 1039
11884.65 990
11885.68 978
11886.71 1060
11887.74 1082
11888.77 999
11889.80 994
11890.83 991
11891.85 1098
11892.88 1074
11893.91 1047
11894.94 1089
11895.97 1044
11897.00 1046
11898.03 1154
11899.06 1256
11900.09 1168
11901.12 1166
11902.15 1168
11903.18 1207
11904.21 1205
11905.24 1250
11906.27 1140
11907.30 1158
11908.33 1146
11909.36 1199
11910.39 1227
11911.42 1148
11912.45 1111
11913.48 1120
11914.51 1113
11915.54 1189
11916.57 1172
11917.60 1023
11918.63 1094
11919.66 1227
11920.69 1100
11921.73 1135
11922.76 1087
11923.79 1178
11924.82 1222
11925.85 1218
11926.88 1337
11927.91 1386
11928.94 1390
11929.97 1399
11931.00 1568
11932.03 1505
11933.07 1523
11934.10 1550
11935.13 1536
11936.16 1480
11937.19 1352
11938.22 1253
11939.25 1250
11940.28 1322
11941.32 1202
11942.35 1170
11943.38 1086
11944.41 1132
11945.44 1080
11946.47 1067
11947.51 1058
11948.54 1092
11949.57 1034
11950.60 1080
11951.63 1018
11952.66 975
11953.70 1107
11954.73 1086
11955.76 1000
11956.79 971
11957.83 941
11958.86 917
11959.89 989
11960.92 969
11961.95 939
11962.99 980
11964.02 974
11965.05 973
11966.08 1014
11967.12 1101
11968.15 1012
11969.18 969
11970.22 1000
11971.25 935
11972.28 938
11973.31 967
11974.35 991
11975.38 925
11976.41 990
11977.45 1017
11978.48 988
11979.51 890
11980.55 928
11981.58 934
11982.61 955
11983.64 923
11984.68 974
11985.71 995
11986.75 973
11987.78 947
11988.81 917
11989.85 927
11990.88 981
11991.91 985
11992.95 1006
11993.98 940
11995.01 941
11996.05 1033
11997.08 1022
11998.12 1022
11999.15 944
12000.18 975
12001.22 971
12002.25 1026
12003.29 1007
12004.32 1065
12005.35 997
12006.39 1006
12007.42 1005
12008.46 1049
12009.49 1100
12010.53 1060
12011.56 1005
12012.60 1048
12013.63 1046
12014.67 1058
12015.70 1086
12016.73 1098
12017.77 1062
12018.80 1086
12019.84 1120
12020.87 1082
12021.91 988
12022.94 1047
12023.98 1042
12025.01 1048
12026.05 1018
12027.08 973
12028.12 1013
12029.15 1081
12030.19 1067
12031.23 1040
12032.26 1025
12033.30 1044
12034.33 994
12035.37 1072
12036.40 1022
12037.44 977
12038.47 1031
12039.51 1003
12040.55 1010
12041.58 1014
12042.62 992
12043.65 1010
12044.69 1007
12045.73 962
12046.76 1010
12047.80 993
12048.83 979
12049.87 992
12050.91 1075
12051.94 1027
12052.98 1040
12054.01 991
12055.05 1017
12056.09 1055
12057.12 1025
12058.16 1009
12059.20 995
12060.23 996
12061.27 1022
12062.31 1014
12063.34 1020
12064.38 971
12065.42 967
12066.45 963
12067.49 901
12068.53 1023
12069.57 1013
12070.60 990
12071.64 1008
12072.68 1063
12073.71 1022
12074.75 980
12075.79 1008
12076.83 1007
12077.86 1126
12078.90 1009
12079.94 1053
12080.98 1049
12082.01 971
12083.05 991
12084.09 1034
12085.13 1011
12086.16 999
12087.20 968
12088.24 1003
12089.28 976
12090.32 1067
12091.35 1007
12092.39 1120
12093.43 1054
12094.47 1018
12095.51 1068
12096.54 1053
12097.58 1122
12098.62 1131
12099.66 1197
12100.70 1149
12101.74 1129
12102.77 1130
12103.81 1170
12104.85 1212
12105.89 1179
12106.93 1124
12107.97 1061
12109.01 1066
12110.04 1093
12111.08 1013
12112.12 1051
12113.16 1040
12114.20 965
12115.24 967
12116.28 959
12117.32 930
12118.36 855
12119.39 830
12120.43 849
12121.47 916
12122.51 978
12123.55 960
12124.59 885
12125.63 879
12126.67 835
12127.71 923
12128.75 887
12129.79 880
12130.83 937
12131.87 926
12132.91 865
12133.95 823
12134.99 862
12136.03 866
12137.07 815
12138.11 846
12139.15 818
12140.19 869
12141.23 834
12142.27 816
12143.31 821
12144.35 892
12145.39 879
12146.43 879
12147.47 883
12148.51 836
12149.55 818
12150.59 808
12151.63 808
12152.67 779
12153.71 838
12154.75 833
12155.79 816
12156.83 815
12157.88 859
12158.92 857
12159.96 884
12161.00 890
12162.04 906
12163.08 814
12164.12 784
12165.16 763
12166.20 805
12167.24 794
12168.29 849
12169.33 852
12170.37 773
12171.41 785
12172.45 829
12173.49 806
12174.53 795
12175.58 775
12176.62 824
12177.66 841
12178.70 838
12179.74 844
12180.78 805
12181.83 838
12182.87 834
12183.91 850
12184.95 862
12185.99 868
12187.04 873
12188.08 845
12189.12 866
12190.16 834
12191.20 836
12192.25 863
12193.29 847
12194.33 877
12195.37 795
12196.42 790
12197.46 809
12198.50 851
12199.54 799
12200.59 809
12201.63 860
12202.67 846
12203.72 856
12204.76 875
12205.80 879
12206.84 818
12207.89 804
12208.93 852
12209.97 867
12211.02 823
12212.06 784
12213.10 868
12214.15 813
12215.19 830
12216.23 771
12217.28 789
12218.32 761
12219.36 780
12220.41 799
12221.45 837
12222.49 796
12223.54 787
12224.58 786
12225.62 790
12226.67 782
12227.71 814
12228.76 807
12229.80 830
12230.84 835
12231.89 777
12232.93 836
12233.98 813
12235.02 798
12236.06 828
12237.11 803
12238.15 808
12239.20 789
12240.24 783
12241.29 790
12242.33 806
12243.37 806
12244.42 819
12245.46 791
12246.51 804
12247.55 845
12248.60 795
12249.64 797
12250.69 811
12251.73 822
12252.78 747
12253.82 755
12254.87 799
12255.91 849
12256.96 770
12258.00 818
12259.05 743
12260.09 728
12261.14 715
12262.18 671
12263.23 725
12264.27 724
12265.32 774
12266.36 772
12267.41 744
12268.45 714
12269.50 782
12270.55 749
12271.59 798
12272.64 781
12273.68 743
12274.73 776
12275.77 731
12276.82 695
12277.87 713
12278.91 748
12279.96 815
12281.00 798
12282.05 850
12283.10 824
12284.14 778
12285.19 737
12286.24 746
12287.28 796
12288.33 834
12289.38 787
12290.42 804
12291.47 794
12292.51 812
12293.56 761
12294.61 777
12295.65 739
12296.70 737
12297.75 755
12298.80 760
12299.84 791
12300.89 803
12301.94 786
12302.98 801
12304.03 723
12305.08 720
12306.12 748
12307.17 801
12308.22 804
12309.27 763
12310.31 798
12311.36 769
12312.41 724
12313.46 816
12314.50 745
12315.55 744
12316.60 753
12317.65 740
12318.69 744
12319.74 754
12320.79 711
12321.84 684
12322.88 745
12323.93 773
12324.98 783
12326.03 721
12327.08 697
12328.12 708
12329.17 697
12330.22 761
12331.27 732
12332.32 705
12333.37 730
12334.41 723
12335.46 690
12336.51 672
12337.56 731
12338.61 842
12339.66 833
12340.71 683
12341.75 727
12342.80 722
12343.85 738
12344.90 748
12345.95 793
12347.00 748
12348.05 766
12349.10 787
12350.15 747
12351.19 684
12352.24 698
12353.29 767
12354.34 708
12355.39 800
12356.44 811
12357.49 764
12358.54 755
12359.59 718
12360.64 756
12361.69 710
12362.74 750
12363.79 688
12364.84 812
12365.89 748
12366.94 780
12367.99 745
12369.04 752
12370.09 764
12371.14 759
12372.18 806
12373.24 761
12374.29 736
12375.34 725
12376.39 849
12377.44 803
12378.49 789
12379.54 768
12380.59 725
12381.64 784
12382.69 802
12383.74 737
12384.79 692
12385.84 724
12386.89 738
12387.94 773
12388.99 777
12390.04 756
12391.09 814
12392.14 825
12393.19 801
12394.24 795
12395.30 748
12396.35 785
12397.40 753
12398.45 778
12399.50 821
12400.55 800
12401.60 836
12402.65 828
12403.70 783
12404.76 803
12405.81 800
12406.86 838
12407.91 807
12408.96 786
12410.01 821
12411.07 845
12412.12 874
12413.17 843
12414.22 804
12415.27 794
12416.32 789
12417.38 806
12418.43 752
12419.48 769
12420.53 838
12421.58 804
12422.64 782
12423.69 758
12424.74 819
12425.79 806
12426.84 830
12427.90 790
12428.95 797
12430.00 804
12431.05 828
12432.11 839
12433.16 840
12434.21 785
12435.26 741
12436.32 814
12437.37 758
12438.42 816
12439.48 796
12440.53 788
12441.58 832
12442.63 766
12443.69 761
12444.74 781
12445.79 790
12446.85 830
12447.90 860
12448.95 889
12450.01 903
12451.06 885
12452.11 823
12453.17 854
12454.22 884
12455.27 892
12456.33 809
12457.38 858
12458.43 835
12459.49 818
12460.54 855
12461.60 846
12462.65 806
12463.70 806
12464.76 870
12465.81 822
12466.86 851
12467.92 884
12468.97 882
12470.03 846
12471.08 903
12472.14 858
12473.19 902
12474.24 858
12475.30 858
12476.35 953
12477.41 879
12478.46 900
12479.52 989
12480.57 982
12481.63 925
12482.68 981
12483.73 957
12484.79 1017
12485.84 1104
12486.90 1105
12487.95 1122
12489.01 1249
12490.06 1296
12491.12 1356
12492.17 1380
12493.23 1469
12494.28 1637
12495.34 1715
12496.39 1742
12497.45 1614
12498.51 1557
12499.56 1504
12500.62 1480
12501.67 1394
12502.73 1317
12503.78 1273
12504.84 1191
12505.89 1122
12506.95 1064
12508.01 1050
12509.06 990
12510.12 987
12511.17 974
12512.23 958
12513.28 934
12514.34 935
12515.40 971
12516.45 920
12517.51 949
12518.56 990
12519.62 953
12520.68 927
12521.73 972
12522.79 862
12523.85 867
12524.90 875
12525.96 867
12527.02 917
12528.07 841
12529.13 918
12530.19 882
12531.24 906
12532.30 933
12533.36 876
12534.41 918
12535.47 953
12536.53 958
12537.58 875
12538.64 931
12539.70 914
12540.75 891
12541.81 893
12542.87 873
12543.93 763
12544.98 824
12546.04 862
12547.10 871
12548.16 868
12549.21 938
12550.27 844
12551.33 795
12552.39 847
12553.44 935
12554.50 951
12555.56 893
12556.62 892
12557.67 919
12558.73 915
12559.79 885
12560.85 896
12561.91 892
12562.96 883
12564.02 970
12565.08 961
12566.14 952
12567.20 909
12568.26 994
12569.31 930
12570.37 995
12571.43 1004
12572.49 1087
12573.55 1082
12574.61 1190
12575.66 1132
12576.72 1137
12577.78 1143
12578.84 1199
12579.90 1178
12580.96 1136
12582.02 1107
12583.08 1046
12584.13 1074
12585.19 1034
12586.25 978
12587.31 1023
12588.37 999
12589.43 937
12590.49 1027
12591.55 975
12592.61 954
12593.67 1036
12594.73 922
12595.79 975
12596.85 1011
12597.91 950
12598.96 916
12600.02 912
12601.08 878
12602.14 846
12603.20 858
12604.26 930
12605.32 899
12606.38 909
12607.44 875
12608.50 904
12609.56 864
12610.62 879
12611.68 951
12612.74 899
12613.80 883
12614.86 841
12615.92 876
12616.98 869
12618.04 835
12619.10 855
12620.17 882
12621.23 911
12622.29 879
12623.35 842
12624.41 843
12625.47 830
12626.53 895
12627.59 783
12628.65 816
12629.71 806
12630.77 854
12631.83 855
12632.89 759
12633.96 849
12635.02 872
12636.08 837
12637.14 812
12638.20 829
12639.26 876
12640.32 906
12641.38 791
12642.45 779
12643.51 883
12644.57 867
12645.63 799
12646.69 897
12647.75 843
12648.81 840
12649.88 836
12650.94 840
12652.00 837
12653.06 940
12654.12 908
12655.19 935
12656.25 915
12657.31 845
12658.37 858
12659.43 897
12660.50 832
12661.56 821
12662.62 850
12663.68 837
12664.75 834
12665.81 784
12666.87 820
12667.93 871
12668.99 790
12670.06 821
12671.12 859
12672.18 822
12673.25 721
12674.31 784
12675.37 851
12676.43 810
12677.50 770
12678.56 805
12679.62 803
12680.69 818
12681.75 861
12682.81 891
12683.87 808
12684.94 834
12686.00 819
12687.06 841
12688.13 863
12689.19 849
12690.25 773
12691.32 783
12692.38 807
12693.45 830
12694.51 837
12695.57 822
12696.64 892
12697.70 820
12698.76 784
12699.83 828
12700.89 760
12701.95 768
12703.02 836
12704.08 867
12705.15 860
12706.21 760
12707.28 771
12708.34 838
12709.40 823
12710.47 812
12711.53 809
12712.60 769
12713.66 768
12714.73 792
12715.79 781
12716.85 789
12717.92 754
12718.98 742
12720.05 765
12721.11 740
12722.18 796
12723.24 795
12724.31 745
12725.37 725
12726.44 780
12727.50 766
12728.57 723
12729.63 782
12730.70 798
12731.76 780
12732.83 710
12733.89 777
12734.96 763
12736.02 731
12737.09 788
12738.15 743
12739.22 842
12740.29 765
12741.35 782
12742.42 785
12743.48 780
12744.55 763
12745.61 735
12746.68 742
12747.74 748
12748.81 715
12749.88 686
12750.94 737
12752.01 731
12753.07 728
12754.14 743
12755.21 711
12756.27 752
12757.34 717
12758.41 731
12759.47 684
12760.54 727
12761.60 748
12762.67 747
12763.74 705
12764.80 692
12765.87 740
12766.94 726
12768.00 677
12769.07 689
12770.14 773
12771.20 729
12772.27 668
12773.34 639
12774.40 693
12775.47 642
12776.54 718
12777.61 736
12778.67 736
12779.74 674
12780.81 706
12781.87 711
12782.94 691
12784.01 690
12785.08 773
12786.14 718
12787.21 709
12788.28 642
12789.35 716
12790.41 711
12791.48 687
12792.55 696
12793.62 702
12794.69 662
12795.75 763
12796.82 717
12797.89 767
12798.96 756
12800.02 699
12801.09 716
12802.16 731
12803.23 765
12804.30 717
12805.37 653
12806.43 704
12807.50 681
12808.57 681
12809.64 717
12810.71 738
12811.78 738
12812.84 689
12813.91 768
12814.98 715
12816.05 724
12817.12 763
12818.19 693
12819.26 760
12820.33 691
12821.39 706
12822.46 764
12823.53 700
12824.60 743
12825.67 717
12826.74 669
12827.81 697
12828.88 723
12829.95 729
12831.02 711
12832.09 719
12833.16 709
12834.22 703
12835.29 749
12836.36 671
12837.43 675
12838.50 734
12839.57 737
12840.64 729
12841.71 721
12842.78 654
12843.85 690
12844.92 672
12845.99 649
12847.06 681
12848.13 675
12849.20 693
12850.27 642
12851.34 663
12852.41 673
12853.48 658
12854.55 620
12855.62 709
12856.69 655
12857.76 610
12858.83 609
12859.90 603
12860.97 596
12862.05 603
12863.12 627
12864.19 691
12865.26 650
12866.33 641
12867.40 660
12868.47 646
12869.54 722
12870.61 637
12871.68 671
12872.75 697
12873.82 663
12874.90 602
12875.97 643
12877.04 620
12878.11 668
12879.18 663
12880.25 647
12881.32 627
12882.40 625
12883.47 682
12884.54 637
12885.61 614
12886.68 632
12887.75 604
12888.82 639
12889.90 643
12890.97 622
12892.04 637
12893.11 679
12894.18 622
12895.26 624
12896.33 662
12897.40 637
12898.47 633
12899.54 625
12900.62 620
12901.69 644
12902.76 599
12903.83 637
12904.91 661
12905.98 607
12907.05 637
12908.12 655
12909.20 622
12910.27 643
12911.34 574
12912.41 607
12913.49 583
12914.56 624
12915.63 683
12916.71 582
12917.78 613
12918.85 568
12919.92 604
12921.00 611
12922.07 577
12923.14 566
12924.22 663
12925.29 573
12926.36 575
12927.44 622
12928.51 629
12929.58 691
12930.66 683
12931.73 627
12932.80 601
12933.88 643
12934.95 670
12936.02 594
12937.10 564
12938.17 630
12939.25 624
12940.32 635
12941.39 621
12942.47 630
12943.54 613
12944.62 596
12945.69 624
12946.76 675
12947.84 618
12948.91 607
12949.99 630
12951.06 613
12952.14 596
12953.21 645
12954.28 644
12955.36 615
12956.43 623
12957.51 615
12958.58 633
12959.66 645
12960.73 588
12961.81 639
12962.88 611
12963.96 639
12965.03 639
12966.11 698
12967.18 617
12968.26 574
12969.33 606
12970.41 666
12971.48 595
12972.56 613
12973.63 687
12974.71 686
12975.78 644
12976.86 660
12977.93 657
12979.01 674
12980.08 656
12981.16 648
12982.23 695
12983.31 658
12984.39 650
12985.46 620
12986.54 605
12987.61 617
12988.69 648
12989.77 622
12990.84 670
12991.92 682
12992.99 682
12994.07 627
12995.15 655
12996.22 590
12997.30 620
12998.37 644
12999.45 596
13000.53 624
13001.60 616
13002.68 582
13003.76 597
13004.83 651
13005.91 634
13006.99 674
13008.06 669
13009.14 620
13010.22 645
13011.29 668
13012.37 681
13013.45 687
13014.52 665
13015.60 621
13016.68 698
13017.75 681
13018.83 688
13019.91 659
13020.99 677
13022.06 660
13023.14 662
13024.22 653
13025.30 676
13026.37 714
13027.45 719
13028.53 681
13029.61 737
13030.68 639
13031.76 616
13032.84 620
13033.92 604
13034.99 729
13036.07 654
13037.15 608
13038.23 663
13039.31 730
13040.38 647
13041.46 679
13042.54 720
13043.62 657
13044.70 674
13045.77 662
13046.85 652
13047.93 678
13049.01 644
13050.09 632
13051.17 642
13052.24 654
13053.32 688
13054.40 666
13055.48 632
13056.56 671
13057.64 662
13058.72 702
13059.80 656
13060.87 574
13061.95 641
13063.03 685
13064.11 663
13065.19 703
13066.27 688
13067.35 639
13068.43 616
13069.51 669
13070.59 636
13071.67 693
13072.74 659
13073.82 650
13074.90 639
13075.98 667
13077.06 669
13078.14 671
13079.22 619
13080.30 626
13081.38 631
13082.46 646
13083.54 687
13084.62 656
13085.70 666
13086.78 677
13087.86 658
13088.94 606
13090.02 622
13091.10 602
13092.18 664
13093.26 631
13094.34 624
13095.42 679
13096.50 658
13097.58 606
13098.66 603
13099.74 652
13100.82 712
13101.90 680
13102.98 654
13104.07 594
13105.15 621
13106.23 648
13107.31 645
13108.39 649
13109.47 677
13110.55 700
13111.63 687
13112.71 595
13113.79 629
13114.87 580
13115.96 582
13117.04 606
13118.12 597
13119.20 668
13120.28 655
13121.36 653
13122.44 612
13123.52 595
13124.61 604
13125.69 634
13126.77 642
13127.85 620
13128.93 632
13130.01 620
13131.10 626
13132.18 650
13133.26 584
13134.34 652
13135.42 624
13136.51 610
13137.59 591
13138.67 609
13139.75 610
13140.83 616
13141.92 625
13143.00 635
13144.08 663
13145.16 614
13146.25 573
13147.33 589
13148.41 603
13149.49 627
13150.58 598
13151.66 620
13152.74 682
13153.82 635
13154.91 558
13155.99 635
13157.07 649
13158.15 646
13159.24 667
13160.32 629
13161.40 612
13162.49 618
13163.57 602
13164.65 583
13165.74 583
13166.82 629
13167.90 605
13168.99 616
13170.07 616
13171.15 625
13172.24 538
13173.32 589
13174.40 609
13175.49 598
13176.57 626
13177.65 619
13178.74 628
13179.82 650
13180.91 617
13181.99 610
13183.07 621
13184.16 635
13185.24 635
13186.32 583
13187.41 679
13188.49 633
13189.58 617
13190.66 611
13191.75 626
13192.83 663
13193.91 653
13195.00 647
13196.08 621
13197.17 666
13198.25 634
13199.34 623
13200.42 647
13201.51 647
13202.59 643
13203.68 635
13204.76 655
13205.85 615
13206.93 674
13208.01 645
13209.10 606
13210.18 676
13211.27 640
13212.36 702
13213.44 653
13214.53 667
13215.61 686
13216.70 659
13217.78 654
13218.87 669
13219.95 640
13221.04 615
13222.12 677
13223.21 658
13224.29 689
13225.38 710
13226.47 658
13227.55 617
13228.64 677
13229.72 667
13230.81 670
13231.89 642
13232.98 679
13234.07 701
13235.15 651
13236.24 687
13237.33 658
13238.41 616
13239.50 667
13240.58 644
13241.67 639
13242.76 652
13243.84 607
13244.93 675
13246.02 676
13247.10 667
13248.19 630
13249.28 657
13250.36 650
13251.45 696
13252.54 719
13253.62 658
13254.71 701
13255.80 720
13256.88 659
13257.97 691
13259.06 667
13260.14 672
13261.23 720
13262.32 680
13263.41 635
13264.49 697
13265.58 689
13266.67 687
13267.76 693
13268.84 723
13269.93 701
13271.02 725
13272.11 682
13273.19 649
13274.28 671
13275.37 666
13276.46 691
13277.54 736
13278.63 745
13279.72 681
13280.81 746
13281.90 688
13282.98 713
13284.07 700
13285.16 697
13286.25 753
13287.34 699
13288.42 744
13289.51 726
13290.60 689
13291.69 751
13292.78 735
13293.87 744
13294.95 747
13296.04 749
13297.13 778
13298.22 761
13299.31 800
13300.40 799
13301.49 743
13302.58 764
13303.66 815
13304.75 795
13305.84 764
13306.93 785
13308.02 837
13309.11 731
13310.20 827
13311.29 779
13312.38 813
13313.47 798
13314.55 821
13315.64 789
13316.73 787
13317.82 755
13318.91 775
13320.00 750
13321.09 743
13322.18 753
13323.27 755
13324.36 758
13325.45 741
13326.54 776
13327.63 795
13328.72 794
13329.81 781
13330.90 807
13331.99 802
13333.08 795
13334.17 844
13335.26 833
13336.35 800
13337.44 814
13338.53 825
13339.62 772
13340.71 820
13341.80 797
13342.89 811
13343.98 819
13345.07 802
13346.16 769
13347.25 808
13348.35 778
13349.44 821
13350.53 831
13351.62 815
13352.71 801
13353.80 839
13354.89 827
13355.98 834
13357.07 798
13358.16 824
13359.26 855
13360.35 826
13361.44 820
13362.53 855
13363.62 917
13364.71 860
13365.80 850
13366.89 909
13367.99 891
13369.08 889
13370.17 884
13371.26 912
13372.35 911
13373.44 887
13374.54 884
13375.63 873
13376.72 919
13377.81 870
13378.90 872
13380.00 813
13381.09 835
13382.18 784
13383.27 808
13384.36 791
13385.46 815
13386.55 822
13387.64 795
13388.73 794
13389.83 750
13390.92 807
13392.01 782
13393.10 731
13394.20 776
13395.29 808
13396.38 778
13397.47 755
13398.57 731
13399.66 716
13400.75 710
13401.84 735
13402.94 730
13404.03 817
13405.12 764
13406.22 743
13407.31 735
13408.40 750
13409.50 769
13410.59 743
13411.68 726
13412.78 711
13413.87 723
13414.96 769
13416.06 735
13417.15 686
13418.24 727
13419.34 791
13420.43 804
13421.52 792
13422.62 733
13423.71 784
13424.81 766
13425.90 782
13426.99 779
13428.09 758
13429.18 767
13430.27 773
13431.37 738
13432.46 768
13433.56 762
13434.65 843
13435.75 754
13436.84 777
13437.93 805
13439.03 781
13440.12 830
13441.22 817
13442.31 798
13443.41 840
13444.50 809
13445.60 789
13446.69 849
13447.79 865
13448.88 859
13449.98 846
13451.07 796
13452.17 834
13453.26 859
13454.36 834
13455.45 810
13456.55 812
13457.64 850
13458.74 821
13459.83 811
13460.93 800
13462.02 829
13463.12 805
13464.21 892
13465.31 869
13466.40 859
13467.50 857
13468.59 827
13469.69 848
13470.79 888
13471.88 854
13472.98 830
13474.07 834
13475.17 833
13476.27 824
13477.36 842
13478.46 817
13479.55 798
13480.65 846
13481.75 910
13482.84 869
13483.94 887
13485.03 839
13486.13 904
13487.23 895
13488.32 904
13489.42 898
13490.52 933
13491.61 907
13492.71 916
13493.81 944
13494.90 924
13496.00 918
13497.10 939
13498.19 1061
13499.29 1052
13500.39 1004
13501.48 958
13502.58 965
13503.68 987
13504.77 994
13505.87 944
13506.97 942
13508.07 942
13509.16 961
13510.26 963
13511.36 908
13512.46 955
13513.55 942
13514.65 921
13515.75 853
13516.85 831
13517.94 853
13519.04 831
13520.14 853
13521.24 796
13522.33 790
13523.43 797
13524.53 861
13525.63 805
13526.73 798
13527.82 776
13528.92 811
13530.02 766
13531.12 738
13532.22 787
13533.31 793
13534.41 754
13535.51 841
13536.61 798
13537.71 790
13538.81 730
13539.90 807
13541.00 745
13542.10 715
13543.20 781
13544.30 813
13545.40 816
13546.50 773
13547.60 738
13548.69 730
13549.79 759
13550.89 727
13551.99 746
13553.09 749
13554.19 783
13555.29 769
13556.39 770
13557.49 716
13558.59 718
13559.69 788
13560.78 742
13561.88 744
13562.98 716
13564.08 723
13565.18 697
13566.28 712
13567.38 766
13568.48 797
13569.58 721
13570.68 726
13571.78 743
13572.88 763
13573.98 754
13575.08 729
13576.18 771
13577.28 768
13578.38 691
13579.48 720
13580.58 720
13581.68 752
13582.78 773
13583.88 819
13584.98 802
13586.08 712
13587.18 665
13588.28 712
13589.38 751
13590.48 731
13591.59 763
13592.69 768
13593.79 673
13594.89 688
13595.99 756
13597.09 788
13598.19 762
13599.29 789
13600.39 743
13601.49 740
13602.59 726
13603.69 732
13604.80 695
13605.90 642
13607.00 714
13608.10 739
13609.20 721
13610.30 729
13611.40 736
13612.51 764
13613.61 810
13614.71 739
13615.81 795
13616.91 762
13618.01 731
13619.11 761
13620.22 745
13621.32 786
13622.42 741
13623.52 719
13624.62 724
13625.73 718
13626.83 688
13627.93 759
13629.03 752
13630.13 776
13631.24 756
13632.34 776
13633.44 711
13634.54 731
13635.65 742
13636.75 682
13637.85 661
13638.95 706
13640.06 722
13641.16 781
13642.26 792
13643.36 727
13644.47 706
13645.57 709
13646.67 745
13647.78 730
13648.88 721
13649.98 681
13651.08 679
13652.19 686
13653.29 686
13654.39 701
13655.50 701
13656.60 665
13657.70 738
13658.81 688
13659.91 681
13661.01 755
13662.12 739
13663.22 724
13664.32 715
13665.43 735
13666.53 763
13667.63 669
13668.74 727
13669.84 741
13670.95 702
13672.05 743
13673.15 777
13674.26 695
13675.36 745
13676.47 718
13677.57 730
13678.67 730
13679.78 733
13680.88 732
13681.99 732
13683.09 720
13684.20 735
13685.30 724
13686.40 695
13687.51 735
13688.61 778
13689.72 762
13690.82 730
13691.93 770
13693.03 758
13694.14 753
13695.24 716
13696.35 771
13697.45 746
13698.56 727
13699.66 724
13700.77 737
13701.87 734
13702.98 759
13704.08 820
13705.19 768
13706.29 823
13707.40 787
13708.50 756
13709.61 751
13710.71 776
13711.82 820
13712.92 803
13714.03 817
13715.14 761
13716.24 700
13717.35 852
13718.45 819
13719.56 776
13720.66 889
13721.77 802
13722.88 822
13723.98 804
13725.09 789
13726.19 859
13727.30 851
13728.41 875
13729.51 917
13730.62 895
13731.73 922
13732.83 827
13733.94 854
13735.04 832
13736.15 848
13737.26 919
13738.36 874
13739.47 885
13740.58 927
13741.68 907
13742.79 921
13743.90 901
13745.00 905
13746.11 958
13747.22 901
13748.32 982
13749.43 1010
13750.54 962
13751.65 909
13752.75 941
13753.86 923
13754.97 964
13756.07 953
13757.18 997
13758.29 1005
13759.40 1029
13760.50 993
13761.61 1051
13762.72 1072
13763.83 1076
13764.93 1049
13766.04 1118
13767.15 1185
13768.26 1269
13769.37 1235
13770.47 1176
13771.58 1327
13772.69 1306
13773.80 1290
13774.91 1267
13776.01 1301
13777.12 1229
13778.23 1222
13779.34 1265
13780.45 1198
13781.55 1106
13782.66 1079
13783.77 1096
13784.88 1024
13785.99 1007
13787.10 959
13788.20 976
13789.31 962
13790.42 972
13791.53 953
13792.64 893
13793.75 911
13794.86 985
13795.97 913
13797.07 894
13798.18 879
13799.29 911
13800.40 927
13801.51 961
13802.62 926
13803.73 924
13804.84 912
13805.95 878
13807.06 946
13808.17 921
13809.28 919
13810.39 907
13811.49 863
13812.60 899
13813.71 912
13814.82 865
13815.93 867
13817.04 883
13818.15 811
13819.26 797
13820.37 799
13821.48 840
13822.59 818
13823.70 959
13824.81 876
13825.92 794
13827.03 836
13828.14 833
13829.25 834
13830.36 835
13831.47 842
13832.58 846
13833.69 873
13834.80 821
13835.92 816
13837.03 817
13838.14 838
13839.25 832
13840.36 804
13841.47 828
13842.58 856
13843.69 868
13844.80 835
13845.91 825
13847.02 810
13848.13 827
13849.24 838
13850.36 843
13851.47 839
13852.58 881
13853.69 898
13854.80 863
13855.91 827
13857.02 889
13858.13 886
13859.25 842
13860.36 834
13861.47 905
13862.58 898
13863.69 883
13864.80 945
13865.91 909
13867.03 906
13868.14 928
13869.25 932
13870.36 967
13871.47 902
13872.59 856
13873.70 940
13874.81 914
13875.92 908
13877.03 865
13878.15 896
13879.26 892
13880.37 824
13881.48 895
13882.60 905
13883.71 910
13884.82 868
13885.93 872
13887.05 907
13888.16 828
13889.27 872
13890.38 920
13891.50 907
13892.61 891
13893.72 840
13894.83 861
13895.95 870
13897.06 963
13898.17 890
13899.29 857
13900.40 911
13901.51 941
13902.63 879
13903.74 849
13904.85 868
13905.97 863
13907.08 854
13908.19 864
13909.31 811
13910.42 723
13911.53 780
13912.65 766
13913.76 808
13914.87 769
13915.99 755
13917.10 792
13918.21 883
13919.33 806
13920.44 796
13921.56 882
13922.67 822
13923.78 799
13924.90 833
13926.01 808
13927.13 803
13928.24 793
13929.35 805
13930.47 791
13931.58 785
13932.70 804
13933.81 796
13934.93 806
13936.04 823
13937.16 844
13938.27 785
13939.38 803
13940.50 810
13941.61 759
13942.73 811
13943.84 874
13944.96 830
13946.07 777
13947.19 768
13948.30 768
13949.42 752
13950.53 782
13951.65 787
13952.76 747
13953.88 796
13954.99 791
13956.11 795
13957.23 813
13958.34 763
13959.46 743
13960.57 816
13961.69 841
13962.80 768
13963.92 757
13965.03 774
13966.15 799
13967.27 794
13968.38 760
13969.50 802
13970.61 783
13971.73 791
13972.84 736
13973.96 810
13975.08 824
13976.19 785
13977.31 808
13978.43 773
13979.54 816
13980.66 834
13981.77 761
13982.89 817
13984.01 824
13985.12 774
13986.24 818
13987.36 783
13988.47 746
13989.59 756
13990.71 756
13991.82 747
13992.94 814
13994.06 830
13995.17 810
13996.29 753
13997.41 757
13998.52 801
13999.64 822
14000.76 816
14001.88 779
14002.99 802
14004.11 860
14005.23 804
14006.34 806
14007.46 817
14008.58 825
14009.70 819
14010.81 780
14011.93 803
14013.05 800
14014.17 835
14015.28 817
14016.40 850
14017.52 849
14018.64 810
14019.76 831
14020.87 811
14021.99 848
14023.11 827
14024.23 825
14025.35 858
14026.46 894
14027.58 826
14028.70 888
14029.82 783
14030.94 867
14032.06 799
14033.17 794
14034.29 797
14035.41 778
14036.53 825
14037.65 776
14038.77 816
14039.88 836
14041.00 806
14042.12 858
14043.24 765
14044.36 777
14045.48 821
14046.60 784
14047.72 727
14048.84 766
14049.95 826
14051.07 795
14052.19 771
14053.31 749
14054.43 778
14055.55 762
14056.67 777
14057.79 720
14058.91 783
14060.03 833
14061.15 811
14062.27 769
14063.39 749
14064.51 757
14065.63 758
14066.75 805
14067.87 796
14068.99 791
14070.11 804
14071.23 817
14072.35 777
14073.47 772
14074.59 783
14075.71 875
14076.83 837
14077.95 871
14079.07 848
14080.19 842
14081.31 834
14082.43 835
14083.55 880
14084.67 917
14085.79 873
14086.91 872
14088.03 880
14089.15 882
14090.27 867
14091.39 842
14092.51 946
14093.63 909
14094.75 879
14095.87 894
14097.00 893
14098.12 937
14099.24 957
14100.36 996
14101.48 989
14102.60 969
14103.72 955
14104.84 906
14105.96 911
14107.09 834
14108.21 804
14109.33 841
14110.45 792
14111.57 810
14112.69 847
14113.81 837
14114.94 814
14116.06 786
14117.18 792
14118.30 807
14119.42 808
14120.55 815
14121.67 778
14122.79 802
14123.91 802
14125.03 813
14126.16 804
14127.28 741
14128.40 754
14129.52 763
14130.64 816
14131.77 737
14132.89 718
14134.01 798
14135.13 735
14136.26 748
14137.38 744
14138.50 723
14139.62 672
14140.75 747
14141.87 766
14142.99 765
14144.11 811
14145.24 769
14146.36 705
14147.48 753
14148.61 790
14149.73 699
14150.85 706
14151.98 759
14153.10 729
14154.22 730
14155.35 769
14156.47 746
14157.59 720
14158.72 791
14159.84 745
14160.96 760
14162.09 714
14163.21 742
14164.33 745
14165.46 701
14166.58 750
14167.70 736
14168.83 710
14169.95 675
14171.08 682
14172.20 763
14173.32 742
14174.45 681
14175.57 685
14176.70 696
14177.82 705
14178.94 717
14180.07 738
14181.19 712
14182.32 688
14183.44 665
14184.57 671
14185.69 701
14186.81 726
14187.94 690
14189.06 695
14190.19 694
14191.31 693
14192.44 696
14193.56 692
14194.69 708
14195.81 725
14196.94 668
14198.06 735
14199.19 712
14200.31 651
14201.44 665
14202.56 717
14203.69 649
14204.81 676
14205.94 668
14207.06 692
14208.19 682
14209.31 689
14210.44 674
14211.57 676
14212.69 682
14213.82 667
14214.94 710
14216.07 686
14217.19 595
14218.32 611
14219.44 642
14220.57 635
14221.70 644
14222.82 663
14223.95 614
14225.07 613
14226.20 630
14227.33 663
14228.45 605
14229.58 655
14230.71 636
14231.83 658
14232.96 670
14234.08 671
14235.21 634
14236.34 582
14237.46 545
14238.59 589
14239.72 681
14240.84 612
14241.97 615
14243.10 585
14244.22 580
14245.35 644
14246.48 637
14247.60 585
14248.73 620
14249.86 625
14250.99 606
14252.11 622
14253.24 617
14254.37 621
14255.49 635
14256.62 619
14257.75 612
14258.88 589
14260.00 616
14261.13 650
14262.26 589
14263.39 551
14264.51 593
14265.64 596
14266.77 545
14267.90 585
14269.02 621
14270.15 594
14271.28 615
14272.41 620
14273.54 618
14274.66 633
14275.79 557
14276.92 565
14278.05 544
14279.18 522
14280.30 592
14281.43 593
14282.56 581
14283.69 523
14284.82 530
14285.95 573
14287.07 559
14288.20 578
14289.33 565
14290.46 572
14291.59 553
14292.72 565
14293.85 580
14294.98 575
14296.10 531
14297.23 550
14298.36 549
14299.49 545
14300.62 522
14301.75 560
14302.88 540
14304.01 537
14305.14 574
14306.27 622
14307.39 564
14308.52 554
14309.65 558
14310.78 539
14311.91 543
14313.04 536
14314.17 578
14315.30 554
14316.43 546
14317.56 570
14318.69 590
14319.82 567
14320.95 562
14322.08 535
14323.21 551
14324.34 533
14325.47 496
14326.60 507
14327.73 508
14328.86 542
14329.99 533
14331.12 579
14332.25 529
14333.38 589
14334.51 576
14335.64 492
14336.77 495
14337.90 516
14339.03 530
14340.16 533
14341.29 535
14342.42 526
14343.56 548
14344.69 518
14345.82 539
14346.95 469
14348.08 502
14349.21 552
14350.34 541
14351.47 518
14352.60 505
14353.73 463
14354.87 524
14356.00 523
14357.13 530
14358.26 516
14359.39 500
14360.52 477
14361.65 497
14362.78 562
14363.92 528
14365.05 513
14366.18 547
14367.31 576
14368.44 524
14369.57 498
14370.71 529
14371.84 521
14372.97 530
14374.10 526
14375.23 510
14376.37 513
14377.50 503
14378.63 484
14379.76 547
14380.89 500
14382.03 493
14383.16 574
14384.29 548
14385.42 507
14386.56 516
14387.69 546
14388.82 572
14389.95 507
14391.09 499
14392.22 516
14393.35 565
14394.48 536
14395.62 547
14396.75 506
14397.88 532
14399.02 520
14400.15 500
14401.28 523
14402.41 486
14403.55 527
14404.68 540
14405.81 508
14406.95 506
14408.08 472
14409.21 460
14410.35 511
14411.48 499
14412.61 500
14413.75 496
14414.88 537
14416.01 612
14417.15 541
14418.28 538
14419.42 525
14420.55 509
14421.68 553
14422.82 493
14423.95 532
14425.08 515
14426.22 506
14427.35 534
14428.49 447
14429.62 463
14430.75 526
14431.89 499
14433.02 469
14434.16 460
14435.29 530
14436.43 537
14437.56 600
14438.69 558
14439.83 527
14440.96 499
14442.10 509
14443.23 517
14444.37 489
14445.50 512
14446.64 484
14447.77 501
14448.91 482
14450.04 573
14451.18 477
14452.31 499
14453.45 493
14454.58 486
14455.72 477
14456.85 467
14457.99 500
14459.12 500
14460.26 514
14461.39 530
14462.53 518
14463.66 496
14464.80 507
14465.94 511
14467.07 499
14468.21 512
14469.34 503
14470.48 455
14471.61 513
14472.75 513
14473.89 503
14475.02 525
14476.16 509
14477.29 464
14478.43 536
14479.57 480
14480.70 465
14481.84 536
14482.97 517
14484.11 511
14485.25 518
14486.38 496
14487.52 503
14488.66 514
14489.79 466
14490.93 500
14492.07 477
14493.20 489
14494.34 477
14495.48 517
14496.61 465
14497.75 539
14498.89 504
14500.02 530
14501.16 532
14502.30 522
14503.43 490
14504.57 470
14505.71 458
14506.84 462
14507.98 529
14509.12 455
14510.26 495
14511.39 457
14512.53 525
14513.67 522
14514.81 533
14515.94 529
14517.08 527
14518.22 498
14519.36 490
14520.49 509
14521.63 512
14522.77 509
14523.91 495
14525.05 509
14526.18 474
14527.32 526
14528.46 485
14529.60 468
14530.74 505
14531.87 465
14533.01 521
14534.15 560
14535.29 486
14536.43 512
14537.56 511
14538.70 482
14539.84 501
14540.98 471
14542.12 515
14543.26 518
14544.40 521
14545.53 505
14546.67 477
14547.81 469
14548.95 564
14550.09 538
14551.23 545
14552.37 517
14553.51 550
14554.65 535
14555.78 499
14556.92 489
14558.06 501
14559.20 512
14560.34 545
14561.48 504
14562.62 492
14563.76 509
14564.90 512
14566.04 503
14567.18 494
14568.32 488
14569.46 556
14570.60 506
14571.74 536
14572.88 529
14574.02 551
14575.16 542
14576.30 550
14577.44 531
14578.58 542
14579.72 555
14580.86 570
14582.00 549
14583.14 537
14584.28 488
14585.42 532
14586.56 575
14587.70 579
14588.84 567
14589.98 497
14591.12 530
14592.26 553
14593.40 538
14594.54 557
14595.68 599
14596.82 503
14597.96 528
14599.10 541
14600.24 484
14601.38 532
14602.52 548
14603.67 581
14604.81 601
14605.95 592
14607.09 597
14608.23 600
14609.37 561
14610.51 583
14611.65 551
14612.79 556
14613.94 552
14615.08 551
14616.22 541
14617.36 537
14618.50 592
14619.64 571
14620.79 575
14621.93 560
14623.07 614
14624.21 570
14625.35 643
14626.49 633
14627.64 598
14628.78 651
14629.92 657
14631.06 612
14632.20 643
14633.35 650
14634.49 614
14635.63 602
14636.77 629
14637.91 655
14639.06 647
14640.20 579
14641.34 633
14642.48 583
14643.63 569
14644.77 640
14645.91 610
14647.05 568
14648.20 598
14649.34 591
14650.48 566
14651.63 546
14652.77 580
14653.91 585
14655.05 556
14656.20 545
14657.34 579
14658.48 579
14659.63 581
14660.77 582
14661.91 576
14663.06 572
14664.20 553
14665.34 567
14666.49 598
14667.63 579
14668.77 564
14669.92 552
14671.06 560
14672.20 604
14673.35 578
14674.49 541
14675.64 543
14676.78 546
14677.92 530
14679.07 525
14680.21 541
14681.35 534
14682.50 521
14683.64 540
14684.79 532
14685.93 532
14687.08 531
14688.22 516
14689.36 546
14690.51 536
14691.65 561
14692.80 521
14693.94 565
14695.09 521
14696.23 470
14697.38 476
14698.52 534
14699.66 553
14700.81 552
14701.95 514
14703.10 545
14704.24 528
14705.39 510
14706.53 519
14707.68 567
14708.82 523
14709.97 525
14711.11 541
14712.26 539
14713.40 514
14714.55 534
14715.69 557
14716.84 518
14717.99 574
14719.13 516
14720.28 502
14721.42 530
14722.57 485
14723.71 497
14724.86 521
14726.00 530
14727.15 523
14728.30 570
14729.44 566
14730.59 532
14731.73 558
14732.88 572
14734.03 550
14735.17 526
14736.32 536
14737.46 504
14738.61 533
14739.76 520
14740.90 461
14742.05 565
14743.20 489
14744.34 485
14745.49 551
14746.64 520
14747.78 578
14748.93 527
14750.08 529
14751.22 550
14752.37 556
14753.52 576
14754.66 565
14755.81 577
14756.96 590
14758.10 588
14759.25 581
14760.40 536
14761.54 572
14762.69 567
14763.84 520
14764.99 594
14766.13 605
14767.28 633
14768.43 642
14769.58 600
14770.72 586
14771.87 609
14773.02 605
14774.17 586
14775.31 657
14776.46 629
14777.61 635
14778.76 629
14779.90 632
14781.05 619
14782.20 629
14783.35 689
14784.50 679
14785.64 667
14786.79 670
14787.94 626
14789.09 646
14790.24 753
14791.38 715
14792.53 712
14793.68 712
14794.83 680
14795.98 743
14797.13 713
14798.28 640
14799.42 706
14800.57 712
14801.72 726
14802.87 740
14804.02 705
14805.17 768
14806.32 742
14807.47 681
14808.61 741
14809.76 750
14810.91 731
14812.06 667
14813.21 698
14814.36 661
14815.51 680
14816.66 697
14817.81 672
14818.96 754
14820.11 689
14821.26 667
14822.41 627
14823.55 630
14824.70 620
14825.85 625
14827.00 672
14828.15 639
14829.30 601
14830.45 585
14831.60 571
14832.75 580
14833.90 570
14835.05 602
14836.20 572
14837.35 538
14838.50 568
14839.65 569
14840.80 592
14841.95 569
14843.10 546
14844.25 586
14845.40 561
14846.55 546
14847.70 542
14848.86 522
14850.01 544
14851.16 539
14852.31 513
14853.46 549
14854.61 539
14855.76 580
14856.91 537
14858.06 540
14859.21 497
14860.36 531
14861.51 468
14862.66 488
14863.82 561
14864.97 522
14866.12 563
14867.27 532
14868.42 539
14869.57 535
14870.72 511
14871.87 491
14873.03 488
14874.18 485
14875.33 490
14876.48 488
14877.63 499
14878.78 514
14879.94 504
14881.09 491
14882.24 487
14883.39 460
14884.54 444
14885.70 468
14886.85 514
14888.00 511
14889.15 442
14890.30 457
14891.46 467
14892.61 549
14893.76 539
14894.91 528
14896.06 534
14897.22 519
14898.37 505
14899.52 484
14900.67 497
14901.83 481
14902.98 520
14904.13 501
14905.28 472
14906.44 482
14907.59 484
14908.74 523
14909.90 515
14911.05 482
14912.20 545
14913.36 475
14914.51 525
14915.66 480
14916.81 481
14917.97 496
14919.12 508
14920.27 485
14921.43 493
14922.58 440
14923.73 434
14924.89 470
14926.04 428
14927.19 481
14928.35 498
14929.50 490
14930.66 498
14931.81 472
14932.96 467
14934.12 473
14935.27 454
14936.42 453
14937.58 480
14938.73 476
14939.89 478
14941.04 534
14942.19 482
14943.35 442
14944.50 433
14945.66 466
14946.81 472
14947.97 420
14949.12 416
14950.27 476
14951.43 457
14952.58 467
14953.74 461
14954.89 468
14956.05 465
14957.20 451
14958.36 465
14959.51 482
14960.67 417
14961.82 408
14962.98 476
14964.13 415
14965.29 460
14966.44 459
14967.60 490
14968.75 481
14969.91 415
14971.06 430
14972.22 424
14973.37 401
14974.53 410
14975.68 442
14976.84 451
14977.99 417
14979.15 414
14980.31 435
14981.46 452
14982.62 377
14983.77 429
14984.93 429
14986.08 448
14987.24 454
14988.40 421
14989.55 416
14990.71 446
14991.86 391
14993.02 427
14994.18 402
14995.33 407
14996.49 429
14997.65 436
14998.80 439
14999.96 444
15001.11 376
15002.27 410
15003.43 413
15004.58 395
15005.74 425
15006.90 454
15008.05 445
15009.21 443
15010.37 443
15011.52 437
15012.68 455
15013.84 412
15014.99 435
15016.15 457
15017.31 437
15018.47 416
15019.62 452
15020.78 430
15021.94 428
15023.09 438
15024.25 424
15025.41 380
15026.57 370
15027.72 401
15028.88 360
15030.04 398
15031.20 435
15032.35 419
15033.51 362
15034.67 425
15035.83 404
15036.98 411
15038.14 380
15039.30 412
15040.46 401
15041.62 416
15042.77 417
15043.93 390
15045.09 397
15046.25 395
15047.41 385
15048.57 399
15049.72 443
15050.88 413
15052.04 415
15053.20 423
15054.36 397
15055.52 414
15056.67 415
15057.83 428
15058.99 444
15060.15 414
15061.31 407
15062.47 380
15063.63 407
15064.79 379
15065.94 361
15067.10 341
15068.26 389
15069.42 430
15070.58 428
15071.74 392
15072.90 414
15074.06 342
15075.22 399
15076.38 397
15077.54 420
15078.70 386
15079.85 396
15081.01 382
15082.17 406
15083.33 367
15084.49 339
15085.65 384
15086.81 400
15087.97 379
15089.13 393
15090.29 396
15091.45 374
15092.61 380
15093.77 386
15094.93 407
15096.09 411
15097.25 423
15098.41 399
15099.57 423
15100.73 401
15101.89 415
15103.05 415
15104.21 386
15105.37 374
15106.53 434
15107.69 430
15108.86 436
15110.02 452
15111.18 360
15112.34 380
15113.50 402
15114.66 379
15115.82 430
15116.98 430
15118.14 388
15119.30 394
15120.46 378
15121.62 390
15122.79 402
15123.95 415
15125.11 372
15126.27 443
15127.43 430
15128.59 420
15129.75 391
15130.91 392
15132.08 403
15133.24 419
15134.40 388
15135.56 387
15136.72 388
15137.88 392
15139.05 407
15140.21 410
15141.37 395
15142.53 452
15143.69 394
15144.85 402
15146.02 374
15147.18 392
15148.34 409
15149.50 389
15150.66 421
15151.83 426
15152.99 407
15154.15 398
15155.31 401
15156.48 418
15157.64 392
15158.80 429
15159.96 399
15161.13 421
15162.29 409
15163.45 437
15164.61 400
15165.78 402
15166.94 409
15168.10 403
15169.27 400
15170.43 428
15171.59 412
15172.75 440
15173.92 422
15175.08 431
15176.24 401
15177.41 379
15178.57 422
15179.73 427
15180.90 388
15182.06 381
15183.22 428
15184.39 414
15185.55 440
15186.71 435
15187.88 345
15189.04 438
15190.21 394
15191.37 402
15192.53 427
15193.70 396
15194.86 431
15196.02 420
15197.19 416
15198.35 395
15199.52 424
15200.68 369
15201.84 378
15203.01 420
15204.17 438
15205.34 402
15206.50 439
15207.67 410
15208.83 434
15209.99 404
15211.16 415
15212.32 439
15213.49 443
15214.65 415
15215.82 441
15216.98 437
15218.15 436
15219.31 417
15220.48 469
15221.64 442
15222.81 427
15223.97 404
15225.14 417
15226.30 428
15227.47 444
15228.63 432
15229.80 417
15230.96 476
15232.13 480
15233.29 471
15234.46 418
15235.62 453
15236.79 466
15237.95 480
15239.12 452
15240.29 473
15241.45 470
15242.62 474
15243.78 424
15244.95 447
15246.11 474
15247.28 455
15248.45 425
15249.61 425
15250.78 421
15251.94 433
15253.11 457
15254.28 429
15255.44 409
15256.61 418
15257.78 449
15258.94 466
15260.11 432
15261.27 442
15262.44 425
15263.61 417
15264.77 458
15265.94 474
15267.11 403
15268.27 433
15269.44 459
15270.61 420
15271.77 443
15272.94 432
15274.11 393
15275.27 412
15276.44 442
15277.61 386
15278.78 414
15279.94 416
15281.11 405
15282.28 416
15283.44 398
15284.61 365
15285.78 423
15286.95 410
15288.11 342
15289.28 409
15290.45 402
15291.62 379
15292.78 396
15293.95 412
15295.12 448
15296.29 401
15297.46 391
15298.62 424
15299.79 424
15300.96 369
15302.13 389
15303.30 389
15304.46 377
15305.63 480
15306.80 397
15307.97 413
15309.14 391
15310.30 408
15311.47 455
15312.64 418
15313.81 399
15314.98 397
15316.15 439
15317.31 441
15318.48 399
15319.65 437
15320.82 431
15321.99 400
15323.16 444
15324.33 426
15325.50 420
15326.66 420
15327.83 403
15329.00 386
15330.17 403
15331.34 458
15332.51 511
15333.68 422
15334.85 416
15336.02 443
15337.19 425
15338.36 396
15339.53 416
15340.70 437
15341.86 424
15343.03 392
15344.20 441
15345.37 450
15346.54 464
15347.71 379
15348.88 385
15350.05 441
15351.22 431
15352.39 447
15353.56 421
15354.73 390
15355.90 416
15357.07 388
15358.24 386
15359.41 452
15360.58 398
15361.75 379
15362.92 416
15364.09 432
15365.26 398
15366.43 387
15367.60 406
15368.78 379
15369.95 442
15371.12 392
15372.29 328
15373.46 373
15374.63 394
15375.80 420
15376.97 417
15378.14 375
15379.31 397
15380.48 391
15381.65 370
15382.83 397
15384.00 401
15385.17 413
15386.34 415
15387.51 399
15388.68 416
15389.85 417
15391.02 418
15392.20 407
15393.37 410
15394.54 388
15395.71 424
15396.88 433
15398.05 415
15399.22 413
15400.40 409
15401.57 430
15402.74 420
15403.91 361
15405.08 374
15406.26 408
15407.43 412
15408.60 387
15409.77 385
15410.94 402
15412.12 389
15413.29 373
15414.46 343
15415.63 401
15416.81 383
15417.98 429
15419.15 396
15420.32 395
15421.50 384
15422.67 406
15423.84 364
15425.01 363
15426.19 365
15427.36 380
15428.53 391
15429.70 372
15430.88 391
15432.05 393
15433.22 408
15434.40 419
15435.57 403
15436.74 345
15437.92 382
15439.09 399
15440.26 438
15441.44 419
15442.61 388
15443.78 356
15444.96 367
15446.13 379
15447.30 366
15448.48 362
15449.65 388
15450.82 382
15452.00 381
15453.17 383
15454.34 386
15455.52 428
15456.69 469
15457.87 450
15459.04 423
15460.21 398
15461.39 414
15462.56 414
15463.74 389
15464.91 446
15466.08 405
15467.26 389
15468.43 370
15469.61 421
15470.78 418
15471.96 382
15473.13 416
15474.31 430
15475.48 395
15476.65 378
15477.83 377
15479.00 413
15480.18 358
15481.35 401
15482.53 362
15483.70 372
15484.88 376
15486.05 398
15487.23 396
15488.40 383
15489.58 374
15490.75 378
15491.93 395
15493.10 416
15494.28 375
15495.45 349
15496.63 370
15497.81 377
15498.98 373
15500.16 384
15501.33 397
15502.51 396
15503.68 397
15504.86 366
15506.03 401
15507.21 395
15508.39 426
15509.56 420
15510.74 451
15511.91 382
15513.09 444
15514.27 443
15515.44 400
15516.62 410
15517.79 365
15518.97 385
15520.15 411
15521.32 393
15522.50 338
15523.68 414
15524.85 381
15526.03 430
15527.21 401
15528.38 380
15529.56 371
15530.74 367
15531.91 417
15533.09 384
15534.27 409
15535.44 402
15536.62 381
15537.80 400
15538.97 431
15540.15 420
15541.33 378
15542.51 353
15543.68 379
15544.86 406
15546.04 404
15547.21 398
15548.39 425
15549.57 460
15550.75 382
15551.92 386
15553.10 422
15554.28 377
15555.46 405
15556.63 392
15557.81 388
15558.99 399
15560.17 409
15561.35 460
15562.52 418
15563.70 413
15564.88 422
15566.06 384
15567.24 395
15568.41 408
15569.59 400
15570.77 408
15571.95 421
15573.13 421
15574.30 439
15575.48 458
15576.66 445
15577.84 452
15579.02 424
15580.20 437
15581.38 451
15582.55 423
15583.73 461
15584.91 431
15586.09 408
15587.27 419
15588.45 411
15589.63 414
15590.81 412
15591.99 463
15593.16 412
15594.34 436
15595.52 432
15596.70 522
15597.88 492
15599.06 426
15600.24 445
15601.42 451
15602.60 463
15603.78 426
15604.96 429
15606.14 443
15607.32 482
15608.50 507
15609.68 471
15610.86 473
15612.04 497
15613.22 451
15614.40 461
15615.58 492
15616.76 497
15617.94 460
15619.12 451
15620.30 496
15621.48 470
15622.66 505
15623.84 495
15625.02 482
15626.20 510
15627.38 499
15628.56 445
15629.74 479
15630.92 469
15632.10 487
15633.28 450
15634.46 518
15635.64 573
15636.82 512
15638.00 528
15639.18 521
15640.36 553
15641.54 521
15642.73 530
15643.91 500
15645.09 501
15646.27 544
15647.45 499
15648.63 510
15649.81 520
15650.99 538
15652.17 532
15653.36 525
15654.54 531
15655.72 570
15656.90 559
15658.08 568
15659.26 559
15660.44 567
15661.63 577
15662.81 540
15663.99 472
15665.17 477
15666.35 480
15667.54 528
15668.72 555
15669.90 528
15671.08 506
15672.26 546
15673.45 507
15674.63 519
15675.81 480
15676.99 486
15678.17 511
15679.36 528
15680.54 538
15681.72 538
15682.90 486
15684.09 480
15685.27 503
15686.45 489
15687.63 529
15688.82 563
15690.00 529
15691.18 500
15692.36 491
15693.55 512
15694.73 514
15695.91 512
15697.10 514
15698.28 521
15699.46 512
15700.65 535
15701.83 558
15703.01 511
15704.20 518
15705.38 511
15706.56 546
15707.75 525
15708.93 532
15710.11 515
15711.30 498
15712.48 491
15713.66 562
15714.85 527
15716.03 554
15717.21 510
15718.40 530
15719.58 450
15720.77 467
15721.95 529
15723.13 525
15724.32 517
15725.50 535
15726.69 500
15727.87 526
15729.05 570
15730.24 555
15731.42 566
15732.61 538
15733.79 590
15734.98 565
15736.16 561
15737.34 533
15738.53 555
15739.71 527
15740.90 525
15742.08 524
15743.27 589
15744.45 553
15745.64 537
15746.82 509
15748.01 562
15749.19 536
15750.38 555
15751.56 540
15752.75 519
15753.93 567
15755.12 546
15756.30 579
15757.49 602
15758.67 580
15759.86 605
15761.04 518
15762.23 574
15763.42 514
15764.60 520
15765.79 556
15766.97 556
15768.16 504
15769.34 558
15770.53 518
15771.71 534
15772.90 569
15774.09 542
15775.27 515
15776.46 498
15777.64 518
15778.83 519
15780.02 554
15781.20 547
15782.39 540
15783.58 531
15784.76 580
15785.95 522
15787.13 524
15788.32 535
15789.51 515
15790.69 516
15791.88 508
15793.07 476
15794.25 506
15795.44 500
15796.63 465
15797.81 473
15799.00 478
15800.19 501
15801.37 515
15802.56 510
15803.75 499
15804.94 523
15806.12 482
15807.31 474
15808.50 462
15809.68 482
15810.87 468
15812.06 474
15813.25 481
15814.43 485
15815.62 442
15816.81 440
15818.00 415
15819.18 429
15820.37 418
15821.56 454
15822.75 461
15823.93 481
15825.12 437
15826.31 454
15827.50 451
15828.69 441
15829.87 474
15831.06 480
15832.25 452
15833.44 494
15834.63 454
15835.81 423
15837.00 449
15838.19 467
15839.38 412
15840.57 443
15841.76 432
15842.94 443
15844.13 486
15845.32 475
15846.51 428
15847.70 487
15848.89 464
15850.08 441
15851.27 496
15852.45 475
15853.64 454
15854.83 487
15856.02 467
15857.21 415
15858.40 476
15859.59 447
15860.78 496
15861.97 460
15863.16 458
15864.35 472
15865.53 493
15866.72 473
15867.91 491
15869.10 432
15870.29 450
15871.48 474
15872.67 450
15873.86 450
15875.05 426
15876.24 458
15877.43 466
15878.62 431
15879.81 404
15881.00 424
15882.19 436
15883.38 453
15884.57 454
15885.76 457
15886.95 456
15888.14 443
15889.33 470
15890.52 426
15891.71 481
15892.90 449
15894.09 457
15895.28 431
15896.47 490
15897.66 481
15898.85 465
15900.04 471
15901.24 474
15902.43 464
15903.62 497
15904.81 494
15906.00 455
15907.19 498
15908.38 495
15909.57 509
15910.76 472
15911.95 472
15913.14 449
15914.34 491
15915.53 474
15916.72 460
15917.91 452
15919.10 417
15920.29 466
15921.48 459
15922.68 450
15923.87 426
15925.06 456
15926.25 447
15927.44 448
15928.63 450
15929.83 453
15931.02 455
15932.21 454
15933.40 471
15934.59 493
15935.78 450
15936.98 422
15938.17 445
15939.36 456
15940.55 472
15941.74 458
15942.94 454
15944.13 451
15945.32 461
15946.51 432
15947.71 416
15948.90 426
15950.09 422
15951.28 410
15952.48 418
15953.67 428
15954.86 379
15956.05 427
15957.25 417
15958.44 396
15959.63 429
15960.83 418
15962.02 418
15963.21 420
15964.41 402
15965.60 438
15966.79 391
15967.98 363
15969.18 420
15970.37 436
15971.56 442
15972.76 387
15973.95 396
15975.14 428
15976.34 367
15977.53 410
15978.73 450
15979.92 405
15981.11 408
15982.31 405
15983.50 376
15984.69 353
15985.89 399
15987.08 405
15988.28 390
15989.47 412
15990.66 331
15991.86 373
15993.05 382
15994.25 405
15995.44 390
15996.63 390
15997.83 389
15999.02 405
16000.22 340
16001.41 347
16002.61 404
16003.80 399
16005.00 393
16006.19 380
16007.38 369
16008.58 395
16009.77 378
16010.97 353
16012.16 373
16013.36 419
16014.55 381
16015.75 378
16016.94 347
16018.14 348
16019.33 367
16020.53 367
16021.72 367
16022.92 352
16024.11 372
16025.31 340
16026.51 372
16027.70 386
16028.90 370
16030.09 363
16031.29 399
16032.48 416
16033.68 343
16034.87 352
16036.07 344
16037.27 343
16038.46 338
16039.66 373
16040.85 378
16042.05 373
16043.24 349
16044.44 378
16045.64 351
16046.83 365
16048.03 410
16049.23 401
16050.42 403
16051.62 352
16052.81 342
16054.01 347
16055.21 343
16056.40 360
16057.60 353
16058.80 356
16059.99 369
16061.19 361
16062.39 351
16063.58 355
16064.78 349
16065.98 340
16067.17 371
16068.37 369
16069.57 340
16070.77 353
16071.96 356
16073.16 362
16074.36 355
16075.55 353
16076.75 326
16077.95 354
16079.15 313
16080.34 328
16081.54 335
16082.74 316
16083.94 365
16085.13 332
16086.33 359
16087.53 359
16088.73 354
16089.92 381
16091.12 366
16092.32 308
16093.52 301
16094.71 326
16095.91 371
16097.11 318
16098.31 344
16099.51 374
16100.71 330
16101.90 346
16103.10 325
16104.30 370
16105.50 300
16106.70 336
16107.89 359
16109.09 386
16110.29 349
16111.49 337
16112.69 286
16113.89 341
16115.09 361
16116.28 349
16117.48 327
16118.68 365
16119.88 373
16121.08 370
16122.28 357
16123.48 358
16124.68 362
16125.88 391
16127.08 385
16128.27 375
16129.47 365
16130.67 354
16131.87 362
16133.07 365
16134.27 331
16135.47 323
16136.67 350
16137.87 355
16139.07 358
16140.27 351
16141.47 312
16142.67 367
16143.87 375
16145.07 310
16146.27 354
16147.47 346
16148.67 311
16149.87 335
16151.07 354
16152.27 349
16153.47 352
16154.67 374
16155.87 359
16157.07 346
16158.27 345
16159.47 380
16160.67 410
16161.87 354
16163.07 363
16164.27 333
16165.47 341
16166.67 348
16167.87 338
16169.07 326
16170.27 323
16171.47 334
16172.68 355
16173.88 334
16175.08 330
16176.28 345
16177.48 324
16178.68 350
16179.88 356
16181.08 301
16182.28 325
16183.48 377
16184.69 324
16185.89 346
16187.09 374
16188.29 359
16189.49 367
16190.69 304
16191.89 333
16193.10 345
16194.30 350
16195.50 358
16196.70 328
16197.90 315
16199.10 354
16200.31 349
16201.51 369
16202.71 373
16203.91 356
16205.11 352
16206.32 368
16207.52 383
16208.72 356
16209.92 309
16211.13 363
16212.33 340
16213.53 293
16214.73 316
16215.93 366
16217.14 352
16218.34 337
16219.54 323
16220.74 340
16221.95 347
16223.15 399
16224.35 397
16225.56 344
16226.76 340
16227.96 406
16229.16 377
16230.37 357
16231.57 334
16232.77 361
16233.98 323
16235.18 350
16236.38 316
16237.59 380
16238.79 373
16239.99 375
16241.20 377
16242.40 344
16243.60 337
16244.81 366
16246.01 344
16247.21 367
16248.42 379
16249.62 358
16250.82 352
16252.03 357
16253.23 332
16254.44 369
16255.64 363
16256.84 354
16258.05 362
16259.25 364
16260.46 341
16261.66 355
16262.86 378
16264.07 373
16265.27 351
16266.48 394
16267.68 387
16268.89 373
16270.09 398
16271.29 378
16272.50 351
16273.70 371
16274.91 407
16276.11 381
16277.32 363
16278.52 358
16279.73 408
16280.93 396
16282.14 345
16283.34 348
16284.55 319
16285.75 336
16286.96 389
16288.16 459
16289.37 422
16290.57 395
16291.78 400
16292.98 386
16294.19 374
16295.39 425
16296.60 366
16297.80 392
16299.01 400
16300.22 397
16301.42 389
16302.63 419
16303.83 419
16305.04 404
16306.24 421
16307.45 372
16308.66 372
16309.86 417
16311.07 388
16312.27 399
16313.48 382
16314.69 411
16315.89 416
16317.10 403
16318.30 418
16319.51 378
16320.72 439
16321.92 395
16323.13 433
16324.34 383
16325.54 378
16326.75 331
16327.96 340
16329.16 357
16330.37 464
16331.58 396
16332.78 356
16333.99 353
16335.20 366
16336.40 393
16337.61 380
16338.82 346
16340.02 370
16341.23 351
16342.44 336
16343.65 340
16344.85 304
16346.06 288
16347.27 317
16348.47 370
16349.68 326
16350.89 329
16352.10 341
16353.30 361
16354.51 317
16355.72 316
16356.93 317
16358.13 349
16359.34 345
16360.55 337
16361.76 326
16362.97 327
16364.17 380
16365.38 327
16366.59 356
16367.80 355
16369.01 349
16370.21 326
16371.42 325
16372.63 348
16373.84 341
16375.05 335
16376.26 355
16377.46 349
16378.67 366
16379.88 334
16381.09 326
16382.30 311
16383.51 398
16384.72 356
16385.92 344
16387.13 355
16388.34 381
16389.55 352
16390.76 357
16391.97 340
16393.18 341
16394.39 344
16395.60 359
16396.80 356
16398.01 356
16399.22 354
16400.43 368
16401.64 356
16402.85 338
16404.06 331
16405.27 334
16406.48 364
16407.69 337
16408.90 325
16410.11 344
16411.32 343
16412.53 307
16413.74 328
16414.95 299
16416.16 327
16417.37 330
16418.58 331
16419.79 313
16421.00 299
16422.21 321
16423.42 338
16424.63 333
16425.84 312
16427.05 345
16428.26 329
16429.47 330
16430.68 318
16431.89 302
16433.10 337
16434.31 309
16435.52 349
16436.73 363
16437.94 346
16439.15 311
16440.36 338
16441.57 315
16442.79 328
16444.00 318
16445.21 325
16446.42 351
16447.63 290
16448.84 290
16450.05 338
16451.26 326
16452.47 314
16453.68 277
16454.90 302
16456.11 316
16457.32 320
16458.53 302
16459.74 331
16460.95 326
16462.16 281
16463.38 307
16464.59 355
16465.80 333
16467.01 313
16468.22 346
16469.43 302
16470.65 313
16471.86 284
16473.07 297
16474.28 305
16475.49 307
16476.71 268
16477.92 328
16479.13 332
16480.34 306
16481.56 288
16482.77 332
16483.98 314
16485.19 281
16486.40 287
16487.62 295
16488.83 327
16490.04 339
16491.25 360
16492.47 318
16493.68 331
16494.89 283
16496.11 288
16497.32 289
16498.53 269
16499.74 285
16500.96 357
16502.17 332
16503.38 279
16504.60 290
16505.81 300
16507.02 329
16508.24 326
16509.45 302
16510.66 300
16511.88 319
16513.09 296
16514.30 300
16515.52 308
16516.73 300
16517.94 332
16519.16 295
16520.37 299
16521.58 302
16522.80 318
16524.01 323
16525.23 297
16526.44 297
16527.65 349
16528.87 327
16530.08 309
16531.30 278
16532.51 296
16533.72 305
16534.94 316
16536.15 310
16537.37 314
16538.58 310
16539.80 302
16541.01 334
16542.23 319
16543.44 342
16544.65 329
16545.87 304
16547.08 278
16548.30 308
16549.51 317
16550.73 334
16551.94 302
16553.16 275
16554.37 291
16555.59 304
16556.80 330
16558.02 313
16559.23 314
16560.45 295
16561.66 276
16562.88 290
16564.09 298
16565.31 303
16566.52 305
16567.74 295
16568.96 314
16570.17 306
16571.39 303
16572.60 294
16573.82 330
16575.03 353
16576.25 305
16577.47 329
16578.68 330
16579.90 325
16581.11 295
16582.33 372
16583.54 318
16584.76 325
16585.98 326
16587.19 294
16588.41 305
16589.63 373
16590.84 387
16592.06 352
16593.27 296
16594.49 335
16595.71 301
16596.92 303
16598.14 315
16599.36 296
16600.57 333
16601.79 303
16603.01 292
16604.22 319
16605.44 320
16606.66 320
16607.87 312
16609.09 302
16610.31 311
16611.53 311
16612.74 339
16613.96 331
16615.18 317
16616.39 287
16617.61 289
16618.83 324
16620.05 256
16621.26 328
16622.48 314
16623.70 280
16624.92 259
16626.13 292
16627.35 322
16628.57 304
16629.79 290
16631.00 324
16632.22 287
16633.44 337
16634.66 343
16635.88 257
16637.09 287
16638.31 285
16639.53 296
16640.75 317
16641.97 303
16643.18 335
16644.40 332
16645.62 324
16646.84 311
16648.06 322
16649.28 321
16650.49 319
16651.71 277
16652.93 296
16654.15 289
16655.37 320
16656.59 366
16657.81 303
16659.03 264
16660.24 282
16661.46 286
16662.68 302
16663.90 284
16665.12 276
16666.34 294
16667.56 317
16668.78 277
16670.00 315
16671.22 346
16672.43 330
16673.65 328
16674.87 283
16676.09 319
16677.31 300
16678.53 291
16679.75 302
16680.97 322
16682.19 302
16683.41 318
16684.63 306
16685.85 312
16687.07 282
16688.29 309
16689.51 324
16690.73 308
16691.95 301
16693.17 311
16694.39 323
16695.61 288
16696.83 307
16698.05 278
16699.27 283
16700.49 281
16701.71 307
16702.93 272
16704.15 330
16705.37 320
16706.59 293
16707.81 275
16709.03 273
16710.25 305
16711.48 310
16712.70 325
16713.92 296
16715.14 288
16716.36 282
16717.58 290
16718.80 278
16720.02 301
16721.24 294
16722.46 285
16723.68 307
16724.91 286
16726.13 309
16727.35 328
16728.57 330
16729.79 298
16731.01 325
16732.23 305
16733.46 342
16734.68 321
16735.90 318
16737.12 299
16738.34 296
16739.56 326
16740.79 319
16742.01 272
16743.23 290
16744.45 307
16745.67 298
16746.90 285
16748.12 297
16749.34 325
16750.56 307
16751.78 297
16753.01 288
16754.23 306
16755.45 325
16756.67 298
16757.90 296
16759.12 333
16760.34 276
16761.56 280
16762.79 278
16764.01 280
16765.23 259
16766.45 293
16767.68 311
16768.90 260
16770.12 293
16771.34 274
16772.57 297
16773.79 288
16775.01 310
16776.24 296
16777.46 322
16778.68 268
16779.91 267
16781.13 281
16782.35 276
16783.58 266
16784.80 285
16786.02 332
16787.25 263
16788.47 318
16789.69 323
16790.92 339
16792.14 308
16793.36 351
16794.59 311
16795.81 302
16797.04 318
16798.26 288
16799.48 236
16800.71 263
16801.93 304
16803.16 287
16804.38 286
16805.60 296
16806.83 305
16808.05 303
16809.28 263
16810.50 281
16811.73 290
16812.95 295
16814.17 272
16815.40 279
16816.62 302
16817.85 305
16819.07 295
16820.30 307
16821.52 306
16822.75 348
16823.97 307
16825.20 330
16826.42 334
16827.65 287
16828.87 271
16830.10 295
16831.32 288
16832.55 306
16833.77 338
16835.00 323
16836.22 277
16837.45 325
16838.67 313
16839.90 328
16841.12 306
16842.35 298
16843.57 329
16844.80 299
16846.03 279
16847.25 262
16848.48 349
16849.70 334
16850.93 343
16852.15 340
16853.38 345
16854.61 306
16855.83 290
16857.06 298
16858.28 306
16859.51 337
16860.74 353
16861.96 335
16863.19 324
16864.42 316
16865.64 338
16866.87 343
16868.09 362
16869.32 334
16870.55 296
16871.77 319
16873.00 319
16874.23 302
16875.45 348
16876.68 372
16877.91 350
16879.13 315
16880.36 299
16881.59 355
16882.82 371
16884.04 359
16885.27 375
16886.50 342
16887.72 344
16888.95 333
16890.18 332
16891.41 320
16892.63 300
16893.86 297
16895.09 335
16896.32 331
16897.54 300
16898.77 345
16900.00 361
16901.23 341
16902.45 345
16903.68 373
16904.91 337
16906.14 332
16907.36 313
16908.59 320
16909.82 344
16911.05 329
16912.28 324
16913.50 303
16914.73 317
16915.96 291
16917.19 278
16918.42 327
16919.65 361
16920.87 309
16922.10 327
16923.33 303
16924.56 343
16925.79 328
16927.02 309
16928.24 278
16929.47 280
16930.70 325
16931.93 362
16933.16 304
16934.39 326
16935.62 333
16936.85 339
16938.08 330
16939.30 318
16940.53 306
16941.76 280
16942.99 297
16944.22 260
16945.45 284
16946.68 282
16947.91 315
16949.14 310
16950.37 299
16951.60 342
16952.83 343
16954.06 331
16955.29 281
16956.52 314
16957.74 309
16958.97 304
16960.20 282
16961.43 326
16962.66 265
16963.89 319
16965.12 304
16966.35 285
16967.58 326
16968.81 264
16970.04 299
16971.27 314
16972.50 328
16973.74 327
16974.97 290
16976.20 301
16977.43 320
16978.66 288
16979.89 315
16981.12 279
16982.35 332
16983.58 271
16984.81 312
16986.04 309
16987.27 283
16988.50 286
16989.73 312
16990.96 291
16992.19 283
16993.43 297
16994.66 281
16995.89 290
16997.12 295
16998.35 313
16999.58 276
17000.81 300
17002.04 283
17003.28 277
17004.51 285
17005.74 294
17006.97 313
17008.20 294
17009.43 317
17010.66 318
17011.90 312
17013.13 316
17014.36 289
17015.59 285
17016.82 276
17018.05 292
17019.29 346
17020.52 314
17021.75 298
17022.98 315
17024.21 295
17025.45 299
17026.68 325
17027.91 279
17029.14 262
17030.38 280
17031.61 268
17032.84 303
17034.07 315
17035.31 318
17036.54 258
17037.77 288
17039.00 269
17040.24 278
17041.47 308
17042.70 304
17043.93 296
17045.17 278
17046.40 267
17047.63 278
17048.87 262
17050.10 270
17051.33 298
17052.57 299
17053.80 317
17055.03 284
17056.27 266
17057.50 262
17058.73 276
17059.97 312
17061.20 269
17062.43 285
17063.67 255
17064.90 269
17066.13 297
17067.37 305
17068.60 277
17069.83 318
17071.07 281
17072.30 311
17073.54 260
17074.77 304
17076.00 284
17077.24 297
17078.47 268
17079.71 285
17080.94 296
17082.17 282
17083.41 264
17084.64 274
17085.88 304
17087.11 283
17088.35 290
17089.58 262
17090.81 288
17092.05 266
17093.28 274
17094.52 255
17095.75 272
17096.99 269
17098.22 267
17099.46 305
17100.69 275
17101.93 290
17103.16 321
17104.40 325
17105.63 293
17106.87 264
17108.10 296
17109.34 325
17110.57 305
17111.81 267
17113.04 276
17114.28 292
17115.51 256
17116.75 286
17117.99 281
17119.22 263
17120.46 280
17121.69 293
17122.93 281
17124.16 285
17125.40 288
17126.64 292
17127.87 276
17129.11 285
17130.34 310
17131.58 271
17132.82 320
17134.05 293
17135.29 291
17136.52 284
17137.76 273
17139.00 294
17140.23 284
17141.47 268
17142.71 285
17143.94 278
17145.18 341
17146.41 331
17147.65 306
17148.89 309
17150.12 240
17151.36 271
17152.60 284
17153.83 241
17155.07 260
17156.31 274
17157.55 272
17158.78 280
17160.02 274
17161.26 287
17162.49 284
17163.73 272
17164.97 284
17166.21 275
17167.44 277
17168.68 270
17169.92 248
17171.15 268
17172.39 256
17173.63 234
17174.87 243
17176.10 281
17177.34 255
17178.58 287
17179.82 291
17181.06 259
17182.29 275
17183.53 279
17184.77 295
17186.01 290
17187.25 323
17188.48 307
17189.72 282
17190.96 285
17192.20 276
17193.44 273
17194.67 254
17195.91 271
17197.15 261
17198.39 246
17199.63 294
17200.87 272
17202.10 228
17203.34 248
17204.58 243
17205.82 260
17207.06 318
17208.30 265
17209.54 298
17210.78 265
17212.01 260
17213.25 319
17214.49 275
17215.73 248
17216.97 245
17218.21 251
17219.45 259
17220.69 290
17221.93 310
17223.17 292
17224.41 264
17225.65 280
17226.89 240
17228.12 275
17229.36 251
17230.60 245
17231.84 266
17233.08 301
17234.32 259
17235.56 276
17236.80 313
17238.04 288
17239.28 273
17240.52 289
17241.76 274
17243.00 275
17244.24 252
17245.48 291
17246.72 268
17247.96 255
17249.20 251
17250.44 278
17251.68 252
17252.92 279
17254.16 298
17255.40 275
17256.64 246
17257.89 273
17259.13 306
17260.37 300
17261.61 256
17262.85 249
17264.09 264
17265.33 276
17266.57 227
17267.81 263
17269.05 263
17270.29 218
17271.53 264
17272.78 251
17274.02 263
17275.26 267
17276.50 279
17277.74 274
17278.98 259
17280.22 298
17281.46 271
17282.71 296
17283.95 297
17285.19 262
17286.43 235
17287.67 262
17288.91 290
17290.16 257
17291.40 265
17292.64 247
17293.88 278
17295.12 296
17296.36 265
17297.61 249
17298.85 250
17300.09 253
17301.33 242
17302.58 270
17303.82 227
17305.06 250
17306.30 241
17307.54 271
17308.79 291
17310.03 241
17311.27 265
17312.51 262
17313.76 282
17315.00 259
17316.24 259
17317.48 248
17318.73 259
17319.97 252
17321.21 258
17322.46 265
17323.70 252
17324.94 274
17326.18 290
17327.43 278
17328.67 281
17329.91 255
17331.16 258
17332.40 252
17333.64 268
17334.89 274
17336.13 228
17337.37 271
17338.62 275
17339.86 311
17341.10 274
17342.35 247
17343.59 239
17344.84 270
17346.08 268
17347.32 277
17348.57 297
17349.81 253
17351.05 231
17352.30 236
17353.54 296
17354.79 296
17356.03 286
17357.27 296
17358.52 285
17359.76 278
17361.01 285
17362.25 286
17363.50 283
17364.74 265
17365.98 232
17367.23 270
17368.47 306
17369.72 277
17370.96 247
17372.21 245
17373.45 254
17374.70 260
17375.94 283
17377.19 228
17378.43 224
17379.68 271
17380.92 265
17382.17 244
17383.41 294
17384.66 271
17385.90 264
17387.15 249
17388.39 248
17389.64 241
17390.88 261
17392.13 280
17393.37 264
17394.62 274
17395.86 267
17397.11 270
17398.36 260
17399.60 262
17400.85 251
17402.09 251
17403.34 267
17404.58 270
17405.83 250
17407.08 262
17408.32 250
17409.57 263
17410.81 219
17412.06 256
17413.31 295
17414.55 266
17415.80 246
17417.05 275
17418.29 239
17419.54 230
17420.78 210
17422.03 263
17423.28 239
17424.52 238
17425.77 252
17427.02 259
17428.26 268
17429.51 264
17430.76 270
17432.00 247
17433.25 240
17434.50 262
17435.75 257
17436.99 295
17438.24 265
17439.49 259
17440.73 255
17441.98 292
17443.23 276
17444.48 260
17445.72 241
17446.97 283
17448.22 271
17449.46 252
17450.71 233
17451.96 230
17453.21 252
17454.45 273
17455.70 260
17456.95 276
17458.20 282
17459.45 268
17460.69 233
17461.94 241
17463.19 248
17464.44 272
17465.69 286
17466.93 263
17468.18 281
17469.43 265
17470.68 265
17471.93 283
17473.17 278
17474.42 252
17475.67 252
17476.92 292
17478.17 263
17479.42 293
17480.67 276
17481.91 267
17483.16 270
17484.41 262
17485.66 242
17486.91 266
17488.16 272
17489.41 297
17490.66 298
17491.90 256
17493.15 236
17494.40 259
17495.65 250
17496.90 269
17498.15 265
17499.40 243
17500.65 248
17501.90 266
17503.15 243
17504.40 246
17505.65 264
17506.90 305
17508.14 307
17509.39 263
17510.64 284
17511.89 262
17513.14 275
17514.39 276
17515.64 281
17516.89 256
17518.14 266
17519.39 301
17520.64 309
17521.89 279
17523.14 256
17524.39 284
17525.64 276
17526.89 299
17528.14 299
17529.39 272
17530.64 277
17531.89 257
17533.14 289
17534.40 279
17535.65 277
17536.90 290
17538.15 280
17539.40 294
17540.65 272
17541.90 265
17543.15 285
17544.40 284
17545.65 270
17546.90 264
17548.15 259
17549.40 287
17550.66 279
17551.91 244
17553.16 248
17554.41 294
17555.66 252
17556.91 291
17558.16 283
17559.41 287
17560.67 281
17561.92 262
17563.17 278
17564.42 245
17565.67 269
17566.92 278
17568.18 258
17569.43 267
17570.68 285
17571.93 261
17573.18 283
17574.43 257
17575.69 271
17576.94 292
17578.19 301
17579.44 279
17580.69 274
17581.95 310
17583.20 295
17584.45 230
17585.70 231
17586.96 277
17588.21 300
17589.46 290
17590.71 283
17591.97 280
17593.22 277
17594.47 306
17595.72 259
17596.98 255
17598.23 284
17599.48 284
17600.73 288
17601.99 282
17603.24 262
17604.49 254
17605.75 265
17607.00 257
17608.25 258
17609.51 272
17610.76 276
17612.01 266
17613.27 261
17614.52 285
17615.77 324
17617.03 284
17618.28 277
17619.53 280
17620.79 297
17622.04 285
17623.29 274
17624.55 256
17625.80 269
17627.05 262
17628.31 256
17629.56 306
17630.82 248
17632.07 296
17633.32 286
17634.58 265
17635.83 253
17637.09 242
17638.34 225
17639.60 259
17640.85 263
17642.10 241
17643.36 229
17644.61 255
17645.87 255
17647.12 265
17648.38 279
17649.63 277
17650.89 256
17652.14 260
17653.39 265
17654.65 262
17655.90 281
17657.16 300
17658.41 243
17659.67 261
17660.92 273
17662.18 247
17663.43 227
17664.69 235
17665.94 268
17667.20 271
17668.45 250
17669.71 249
17670.97 237
17672.22 260
17673.48 274
17674.73 271
17675.99 278
17677.24 273
17678.50 266
17679.75 244
17681.01 256
17682.27 271
17683.52 258
17684.78 246
17686.03 258
17687.29 259
17688.55 268
17689.80 297
17691.06 274
17692.31 261
17693.57 290
17694.83 282
17696.08 259
17697.34 254
17698.59 254
17699.85 264
17701.11 234
17702.36 267
17703.62 252
17704.88 286
17706.13 236
17707.39 252
17708.65 264
17709.90 269
17711.16 236
17712.42 233
17713.67 241
17714.93 241
17716.19 196
17717.44 218
17718.70 268
17719.96 272
17721.22 270
17722.47 248
17723.73 274
17724.99 266
17726.25 241
17727.50 228
17728.76 224
17730.02 242
17731.27 267
17732.53 239
17733.79 241
17735.05 256
17736.31 255
17737.56 244
17738.82 204
17740.08 246
17741.34 234
17742.59 255
17743.85 226
17745.11 237
17746.37 219
17747.63 259
17748.88 240
17750.14 257
17751.40 264
17752.66 257
17753.92 229
17755.18 224
17756.43 246
17757.69 245
17758.95 234
17760.21 267
17761.47 281
17762.73 251
17763.99 249
17765.24 246
17766.50 232
17767.76 254
17769.02 247
17770.28 223
17771.54 245
17772.80 301
17774.06 262
17775.32 254
17776.57 240
17777.83 259
17779.09 259
17780.35 239
17781.61 245
17782.87 261
17784.13 243
17785.39 254
17786.65 242
17787.91 280
17789.17 278
17790.43 237
17791.69 244
17792.95 252
17794.21 251
17795.47 219
17796.73 264
17797.99 224
17799.25 241
17800.51 243
17801.77 241
17803.03 253
17804.29 263
17805.55 251
17806.81 271
17808.07 259
17809.33 274
17810.59 270
17811.85 212
17813.11 248
17814.37 232
17815.63 241
17816.89 233
17818.15 222
17819.41 222
17820.67 256
17821.93 234
17823.19 241
17824.45 230
17825.71 258
17826.98 269
17828.24 242
17829.50 234
17830.76 244
17832.02 243
17833.28 282
17834.54 261
17835.80 270
17837.06 270
17838.33 248
17839.59 259
17840.85 241
17842.11 266
17843.37 287
17844.63 237
17845.89 224
17847.16 243
17848.42 275
17849.68 246
17850.94 261
17852.20 222
17853.46 236
17854.73 264
17855.99 275
17857.25 237
17858.51 222
17859.77 221
17861.04 257
17862.30 233
17863.56 222
17864.82 224
17866.09 249
17867.35 256
17868.61 245
17869.87 227
17871.14 225
17872.40 257
17873.66 245
17874.92 266
17876.19 204
17877.45 208
17878.71 223
17879.97 252
17881.24 236
17882.50 216
17883.76 258
17885.03 264
17886.29 250
17887.55 257
17888.81 220
17890.08 239
17891.34 251
17892.60 215
17893.87 248
17895.13 242
17896.39 239
17897.66 222
17898.92 260
17900.18 253
17901.45 250
17902.71 247
17903.97 253
17905.24 261
17906.50 287
17907.77 250
17909.03 267
17910.29 294
17911.56 253
17912.82 236
17914.09 247
17915.35 238
17916.61 218
17917.88 265
17919.14 241
17920.41 233
17921.67 256
17922.93 278
17924.20 262
17925.46 273
17926.73 236
17927.99 224
17929.26 219
17930.52 225
17931.79 236
17933.05 222
17934.32 257
17935.58 254
17936.84 246
17938.11 259
17939.37 242
17940.64 232
17941.90 241
17943.17 260
17944.43 262
17945.70 243
17946.96 230
17948.23 243
17949.50 255
17950.76 248
17952.03 278
17953.29 244
17954.56 261
17955.82 239
17957.09 239
17958.35 251
17959.62 223
17960.88 257
17962.15 239
17963.42 244
17964.68 241
17965.95 283
17967.21 270
17968.48 244
17969.74 261
17971.01 223
17972.28 244
17973.54 224
17974.81 245
17976.08 239
17977.34 250
17978.61 255
17979.87 246
17981.14 248
17982.41 255
17983.67 229
17984.94 266
17986.21 254
17987.47 256
17988.74 260
17990.01 237
17991.27 256
17992.54 245
17993.81 259
17995.07 277
17996.34 268
17997.61 270
17998.87 275
18000.14 253
18001.41 250
18002.68 259
18003.94 246
18005.21 228
18006.48 238
18007.74 262
18009.01 276
18010.28 218
18011.55 218
18012.81 249
18014.08 269
18015.35 253
18016.62 227
18017.88 217
18019.15 231
18020.42 234
18021.69 251
18022.96 259
18024.22 234
18025.49 236
18026.76 244
18028.03 248
18029.29 239
18030.56 201
18031.83 209
18033.10 248
18034.37 252
18035.64 253
18036.90 260
18038.17 258
18039.44 245
18040.71 218
18041.98 237
18043.25 249
18044.51 231
18045.78 244
18047.05 266
18048.32 233
18049.59 235
18050.86 251
18052.13 237
18053.40 243
18054.67 208
18055.93 258
18057.20 269
18058.47 249
18059.74 252
18061.01 249
18062.28 227
18063.55 220
18064.82 230
18066.09 272
18067.36 202
18068.63 233
18069.90 288
18071.17 231
18072.44 243
18073.70 236
18074.97 260
18076.24 255
18077.51 255
18078.78 254
18080.05 246
18081.32 279
18082.59 227
18083.86 258
18085.13 254
18086.40 206
18087.67 226
18088.94 242
18090.21 230
18091.48 240
18092.75 240
18094.02 250
18095.29 255
18096.57 232
18097.84 237
18099.11 263
18100.38 253
18101.65 252
18102.92 254
18104.19 236
18105.46 227
18106.73 233
18108.00 250
18109.27 236
18110.54 231
18111.81 250
18113.08 253
18114.36 229
18115.63 237
18116.90 207
18118.17 253
18119.44 273
18120.71 276
18121.98 265
18123.25 297
18124.53 274
18125.80 279
18127.07 287
18128.34 271
18129.61 302
18130.88 266
18132.16 261
18133.43 238
18134.70 229
18135.97 221
18137.24 253
18138.51 234
18139.79 225
18141.06 224
18142.33 226
18143.60 236
18144.87 247
18146.15 231
18147.42 261
18148.69 266
18149.96 242
18151.24 216
18152.51 241
18153.78 252
18155.05 271
18156.33 245
18157.60 257
18158.87 237
18160.14 235
18161.42 216
18162.69 224
18163.96 227
18165.23 250
18166.51 244
18167.78 222
18169.05 229
18170.33 239
18171.60 254
18172.87 282
18174.15 256
18175.42 236
18176.69 248
18177.97 249
18179.24 264
18180.51 269
18181.79 273
18183.06 271
18184.33 242
18185.61 226
18186.88 262
18188.15 270
18189.43 238
18190.70 255
18191.97 244
18193.25 255
18194.52 235
18195.80 256
18197.07 273
18198.34 248
18199.62 244
18200.89 215
18202.17 201
18203.44 249
18204.71 257
18205.99 226
18207.26 229
18208.54 236
18209.81 224
18211.09 257
18212.36 221
18213.64 238
18214.91 220
18216.18 244
18217.46 260
18218.73 270
18220.01 280
18221.28 240
18222.56 242
18223.83 238
18225.11 238
18226.38 263
18227.66 230
18228.93 235
18230.21 222
18231.48 234
18232.76 251
18234.03 253
18235.31 247
18236.58 202
18237.86 237
18239.14 246
18240.41 224
18241.69 237
18242.96 220
18244.24 250
18245.51 227
18246.79 229
18248.06 261
18249.34 259
18250.62 221
18251.89 238
18253.17 269
18254.44 218
18255.72 227
18257.00 205
18258.27 252
18259.55 253
18260.82 256
18262.10 258
18263.38 269
18264.65 255
18265.93 254
18267.21 221
18268.48 225
18269.76 227
18271.04 212
18272.31 232
18273.59 219
18274.87 255
18276.14 223
18277.42 246
18278.70 242
18279.97 225
18281.25 213
18282.53 221
18283.80 218
18285.08 224
18286.36 265
18287.63 202
18288.91 226
18290.19 219
18291.47 255
18292.74 236
18294.02 224
18295.30 217
18296.58 244
18297.85 243
18299.13 237
18300.41 228
18301.69 252
18302.96 234
18304.24 198
18305.52 221
18306.80 256
18308.07 238
18309.35 218
18310.63 251
18311.91 261
18313.19 276
18314.46 212
18315.74 255
18317.02 260
18318.30 242
18319.58 271
18320.86 249
18322.13 259
18323.41 229
18324.69 215
18325.97 235
18327.25 285
18328.53 210
18329.80 221
18331.08 264
18332.36 259
18333.64 225
18334.92 228
18336.20 221
18337.48 234
18338.76 241
18340.04 249
18341.31 277
18342.59 248
18343.87 230
18345.15 249
18346.43 220
18347.71 230
18348.99 275
18350.27 245
18351.55 221
18352.83 249
18354.11 266
18355.39 231
18356.67 241
18357.95 274
18359.22 255
18360.50 229
18361.78 263
18363.06 262
18364.34 263
18365.62 231
18366.90 255
18368.18 212
18369.46 214
18370.74 265
18372.02 251
18373.30 249
18374.58 209
18375.86 197
18377.14 236
18378.42 247
18379.71 221
18380.99 217
18382.27 210
18383.55 226
18384.83 229
18386.11 220
18387.39 193
18388.67 191
18389.95 234
18391.23 216
18392.51 233
18393.79 217
18395.07 246
18396.35 237
18397.63 225
18398.92 253
18400.20 246
18401.48 218
18402.76 240
18404.04 236
18405.32 237
18406.60 246
18407.88 285
18409.17 269
18410.45 237
18411.73 286
18413.01 208
18414.29 219
18415.57 228
18416.85 253
18418.14 236
18419.42 246
18420.70 215
18421.98 251
18423.26 243
18424.55 227
18425.83 246
18427.11 234
18428.39 257
18429.67 302
18430.96 289
18432.24 225
18433.52 227
18434.80 229
18436.08 233
18437.37 214
18438.65 232
18439.93 267
18441.21 232
18442.50 239
18443.78 222
18445.06 239
18446.34 243
18447.63 240
18448.91 231
18450.19 272
18451.48 280
18452.76 246
18454.04 242
18455.32 258
18456.61 223
18457.89 255
18459.17 301
18460.46 258
18461.74 263
18463.02 229
18464.31 264
18465.59 243
18466.87 276
18468.16 264
18469.44 253
18470.72 261
18472.01 238
18473.29 207
18474.57 212
18475.86 228
18477.14 248
18478.43 259
18479.71 274
18480.99 222
18482.28 227
18483.56 226
18484.85 209
18486.13 251
18487.41 249
18488.70 240
18489.98 209
18491.27 274
18492.55 229
18493.83 250
18495.12 200
18496.40 248
18497.69 252
18498.97 260
18500.26 259
18501.54 226
18502.83 231
18504.11 253
18505.40 250
18506.68 241
18507.97 250
18509.25 266
18510.54 250
18511.82 239
18513.11 244
18514.39 269
18515.68 247
18516.96 264
18518.25 236
18519.53 243
18520.82 249
18522.10 238
18523.39 268
18524.67 236
18525.96 217
18527.24 238
18528.53 256
18529.81 260
18531.10 221
18532.39 239
18533.67 303
18534.96 251
18536.24 298
18537.53 252
18538.81 207
18540.10 234
18541.39 279
18542.67 242
18543.96 259
18545.24 225
18546.53 225
18547.82 219
18549.10 233
18550.39 229
18551.68 268
18552.96 220
18554.25 263
18555.53 225
18556.82 255
18558.11 239
18559.39 245
18560.68 242
18561.97 222
18563.25 291
18564.54 249
18565.83 254
18567.12 257
18568.40 226
18569.69 248
18570.98 286
18572.26 259
18573.55 246
18574.84 270
18576.12 271
18577.41 233
18578.70 275
18579.99 269
18581.27 235
18582.56 220
18583.85 256
18585.14 293
18586.42 266
18587.71 269
18589.00 235
18590.29 258
18591.57 268
18592.86 275
18594.15 234
18595.44 261
18596.73 289
18598.01 244
18599.30 250
18600.59 256
18601.88 243
18603.17 216
18604.45 260
18605.74 264
18607.03 255
18608.32 256
18609.61 264
18610.90 249
18612.18 275
18613.47 239
18614.76 285
18616.05 239
18617.34 249
18618.63 252
18619.92 236
18621.20 246
18622.49 257
18623.78 254
18625.07 261
18626.36 267
18627.65 255
18628.94 260
18630.23 276
18631.52 275
18632.81 274
18634.09 263
18635.38 242
18636.67 263
18637.96 266
18639.25 241
18640.54 231
18641.83 235
18643.12 263
18644.41 274
18645.70 243
18646.99 241
18648.28 252
18649.57 239
18650.86 274
18652.15 273
18653.44 240
18654.73 223
18656.02 237
18657.31 265
18658.60 219
18659.89 229
18661.18 271
18662.47 240
18663.76 228
18665.05 231
18666.34 232
18667.63 226
18668.92 230
18670.21 271
18671.50 247
18672.79 252
18674.08 218
18675.37 214
18676.66 231
18677.95 237
18679.24 257
18680.54 250
18681.83 249
18683.12 252
18684.41 216
18685.70 258
18686.99 247
18688.28 199
18689.57 226
18690.86 238
18692.15 229
18693.45 249
18694.74 254
18696.03 229
18697.32 238
18698.61 220
18699.90 233
18701.19 227
18702.49 237
18703.78 241
18705.07 189
18706.36 224
18707.65 267
18708.94 218
18710.24 268
18711.53 293
18712.82 262
18714.11 220
18715.40 237
18716.70 212
18717.99 236
18719.28 238
18720.57 218
18721.86 238
18723.16 235
18724.45 234
18725.74 206
18727.03 227
18728.33 222
18729.62 222
18730.91 214
18732.20 224
18733.50 220
18734.79 232
18736.08 246
18737.37 234
18738.67 245
18739.96 218
18741.25 209
18742.55 226
18743.84 216
18745.13 224
18746.43 234
18747.72 238
18749.01 236
18750.31 220
18751.60 228
18752.89 218
18754.19 230
18755.48 273
18756.77 253
18758.07 268
18759.36 227
18760.65 222
18761.95 248
18763.24 240
18764.53 251
18765.83 234
18767.12 235
18768.42 236
18769.71 253
18771.00 237
18772.30 233
18773.59 210
18774.88 222
18776.18 219
18777.47 244
18778.77 254
18780.06 244
18781.36 200
18782.65 225
18783.94 219
18785.24 241
18786.53 242
18787.83 214
18789.12 238
18790.42 218
18791.71 195
18793.01 191
18794.30 221
18795.60 248
18796.89 272
18798.19 300
18799.48 226
18800.78 222
18802.07 255
18803.37 237
18804.66 255
18805.96 225
18807.25 219
18808.55 227
18809.84 235
18811.14 208
18812.43 245
18813.73 230
18815.02 215
18816.32 220
18817.61 232
18818.91 212
18820.21 222
18821.50 252
18822.80 233
18824.09 198
18825.39 218
18826.68 224
18827.98 184
18829.28 202
18830.57 237
18831.87 221
18833.16 230
18834.46 224
18835.76 266
18837.05 259
18838.35 216
18839.65 222
18840.94 209
18842.24 205
18843.53 209
18844.83 262
18846.13 264
18847.42 232
18848.72 215
18850.02 226
18851.31 228
18852.61 217
18853.91 217
18855.20 232
18856.50 232
18857.80 231
18859.10 204
18860.39 211
18861.69 213
18862.99 257
18864.28 243
18865.58 243
18866.88 245
18868.18 235
18869.47 213
18870.77 252
18872.07 266
18873.37 254
18874.66 235
18875.96 257
18877.26 219
18878.56 211
18879.85 199
18881.15 214
18882.45 222
18883.75 226
18885.04 202
18886.34 209
18887.64 221
18888.94 245
18890.24 221
18891.53 211
18892.83 231
18894.13 216
18895.43 227
18896.73 204
18898.03 218
18899.32 257
18900.62 226
18901.92 230
18903.22 201
18904.52 219
18905.82 228
18907.12 225
18908.41 204
18909.71 203
18911.01 222
18912.31 242
18913.61 234
18914.91 240
18916.21 220
18917.51 193
18918.80 206
18920.10 222
18921.40 231
18922.70 244
18924.00 235
18925.30 218
18926.60 204
18927.90 240
18929.20 216
18930.50 197
18931.80 196
18933.10 214
18934.40 232
18935.70 237
18937.00 216
18938.30 213
18939.60 250
18940.90 246
18942.20 254
18943.50 222
18944.79 219
18946.09 214
18947.39 226
18948.70 213
18950.00 237
18951.30 243
18952.60 243
18953.90 257
18955.20 223
18956.50 215
18957.80 216
18959.10 195
18960.40 220
18961.70 222
18963.00 207
18964.30 205
18965.60 214
18966.90 212
18968.20 227
18969.50 193
18970.80 219
18972.10 230
18973.40 244
18974.71 200
18976.01 228
18977.31 224
18978.61 219
18979.91 219
18981.21 233
18982.51 233
18983.81 223
18985.12 238
18986.42 204
18987.72 243
18989.02 252
18990.32 216
18991.62 185
18992.92 250
18994.23 243
18995.53 234
18996.83 192
18998.13 211
18999.43 257
19000.73 251
19002.04 246
19003.34 225
19004.64 226
19005.94 247
19007.24 265
19008.55 228
19009.85 186
19011.15 239
19012.45 278
19013.76 219
19015.06 220
19016.36 203
19017.66 246
19018.96 225
19020.27 252
19021.57 199
19022.87 233
19024.18 214
19025.48 246
19026.78 235
19028.08 211
19029.39 192
19030.69 210
19031.99 236
19033.30 223
19034.60 198
19035.90 224
19037.20 247
19038.51 234
19039.81 212
19041.11 218
19042.42 228
19043.72 222
19045.02 220
19046.33 221
19047.63 208
19048.93 217
19050.24 210
19051.54 214
19052.85 248
19054.15 235
19055.45 262
19056.76 250
19058.06 226
19059.36 212
19060.67 228
19061.97 212
19063.28 232
19064.58 228
19065.88 195
19067.19 224
19068.49 246
19069.80 227
19071.10 227
19072.41 224
19073.71 219
19075.01 233
19076.32 214
19077.62 224
19078.93 261
19080.23 223
19081.54 221
19082.84 215
19084.15 237
19085.45 232
19086.76 224
19088.06 219
19089.37 198
19090.67 241
19091.98 216
19093.28 203
19094.59 188
19095.89 199
19097.20 221
19098.50 219
19099.81 205
19101.11 237
19102.42 245
19103.72 210
19105.03 220
19106.33 232
19107.64 232
19108.94 214
19110.25 229
19111.56 231
19112.86 232
19114.17 247
19115.47 252
19116.78 221
19118.08 214
19119.39 224
19120.70 215
19122.00 195
19123.31 243
19124.61 232
19125.92 215
19127.23 241
19128.53 221
19129.84 211
19131.15 217
19132.45 227
19133.76 257
19135.06 230
19136.37 206
19137.68 236
19138.98 219
19140.29 217
19141.60 253
19142.90 237
19144.21 234
19145.52 219
19146.82 203
19148.13 191
19149.44 195
19150.75 212
19152.05 220
19153.36 197
19154.67 190
19155.97 224
19157.28 218
19158.59 216
19159.90 252
19161.20 203
19162.51 232
19163.82 230
19165.13 217
19166.43 219
19167.74 229
19169.05 251
19170.36 225
19171.66 221
19172.97 246
19174.28 213
19175.59 203
19176.89 210
19178.20 227
19179.51 248
19180.82 205
19182.13 226
19183.44 209
19184.74 221
19186.05 183
19187.36 207
19188.67 226
19189.98 239
19191.28 199
19192.59 201
19193.90 210
19195.21 203
19196.52 222
19197.83 223
19199.14 220
19200.44 195
19201.75 237
19203.06 220
19204.37 199
19205.68 189
19206.99 199
19208.30 240
19209.61 212
19210.92 214
19212.22 211
19213.53 214
19214.84 228
19216.15 248
19217.46 236
19218.77 230
19220.08 197
19221.39 217
19222.70 192
19224.01 222
19225.32 229
19226.63 229
19227.94 230
19229.25 212
19230.56 204
19231.87 209
19233.18 196
19234.49 214
19235.80 217
19237.11 225
19238.42 204
19239.73 175
19241.04 196
19242.35 212
19243.66 211
19244.97 210
19246.28 219
19247.59 218
19248.90 203
19250.21 217
19251.52 227
19252.83 219
19254.14 213
19255.45 228
19256.76 228
19258.07 239
19259.38 229
19260.69 208
19262.00 188
19263.31 195
19264.63 223
19265.94 240
19267.25 221
19268.56 250
19269.87 197
19271.18 227
19272.49 188
19273.80 196
19275.11 229
19276.43 235
19277.74 212
19279.05 182
19280.36 197
19281.67 213
19282.98 232
19284.29 199
19285.61 196
19286.92 234
19288.23 271
19289.54 221
19290.85 215
19292.16 186
19293.48 233
19294.79 233
19296.10 267
19297.41 226
19298.72 224
19300.04 203
19301.35 211
19302.66 226
19303.97 199
19305.29 205
19306.60 232
19307.91 249
19309.22 180
19310.53 189
19311.85 261
19313.16 221
19314.47 205
19315.78 189
19317.10 204
19318.41 217
19319.72 220
19321.04 196
19322.35 200
19323.66 227
19324.97 262
19326.29 229
19327.60 246
19328.91 221
19330.23 221
19331.54 203
19332.85 223
19334.17 210
19335.48 244
19336.79 220
19338.11 184
19339.42 208
19340.73 203
19342.05 259
19343.36 220
19344.67 250
19345.99 224
19347.30 218
19348.62 230
19349.93 216
19351.24 219
19352.56 241
19353.87 212
19355.18 227
19356.50 223
19357.81 196
19359.13 238
19360.44 188
19361.76 247
19363.07 203
19364.38 186
19365.70 190
19367.01 214
19368.33 223
19369.64 203
19370.96 203
19372.27 221
19373.58 256
19374.90 237
19376.21 214
19377.53 215
19378.84 198
19380.16 195
19381.47 217
19382.79 224
19384.10 192
19385.42 226
19386.73 217
19388.05 228
19389.36 244
19390.68 191
19391.99 190
19393.31 227
19394.62 205
19395.94 211
19397.26 207
19398.57 228
19399.89 219
19401.20 199
19402.52 209
19403.83 220
19405.15 211
19406.46 222
19407.78 216
19409.10 226
19410.41 192
19411.73 229
19413.04 228
19414.36 240
19415.68 217
19416.99 207
19418.31 209
19419.62 193
19420.94 203
19422.26 193
19423.57 211
19424.89 228
19426.21 209
19427.52 194
19428.84 232
19430.15 203
19431.47 211
19432.79 196
19434.10 231
19435.42 189
19436.74 198
19438.06 223
19439.37 231
19440.69 233
19442.01 221
19443.32 194
19444.64 192
19445.96 218
19447.27 231
19448.59 220
19449.91 243
19451.23 210
19452.54 212
19453.86 232
19455.18 183
19456.49 187
19457.81 202
19459.13 212
19460.45 199
19461.76 194
19463.08 238
19464.40 231
19465.72 229
19467.04 190
19468.35 210
19469.67 184
19470.99 207
19472.31 232
19473.63 266
19474.94 248
19476.26 226
19477.58 204
19478.90 227
19480.22 230
19481.53 216
19482.85 206
19484.17 217
19485.49 226
19486.81 212
19488.13 224
19489.44 204
19490.76 215
19492.08 203
19493.40 229
19494.72 203
19496.04 205
19497.36 156
19498.68 189
19499.99 221
19501.31 220
19502.63 209
19503.95 247
19505.27 224
19506.59 204
19507.91 203
19509.23 203
19510.55 202
19511.87 210
19513.19 219
19514.51 210
19515.82 193
19517.14 178
19518.46 203
19519.78 199
19521.10 213
19522.42 179
19523.74 213
19525.06 215
19526.38 180
19527.70 209
19529.02 220
19530.34 204
19531.66 192
19532.98 229
19534.30 232
19535.62 228
19536.94 218
19538.26 190
19539.58 156
19540.90 205
19542.22 224
19543.54 226
19544.86 187
19546.18 208
19547.50 196
19548.83 199
19550.15 196
19551.47 196
19552.79 202
19554.11 216
19555.43 259
19556.75 183
19558.07 206
19559.39 178
19560.71 224
19562.03 219
19563.35 213
19564.68 244
19566.00 211
19567.32 186
19568.64 206
19569.96 202
19571.28 227
19572.60 201
19573.92 179
19575.25 201
19576.57 238
19577.89 242
19579.21 195
19580.53 207
19581.85 224
19583.17 197
19584.50 220
19585.82 225
19587.14 223
19588.46 190
19589.78 180
19591.11 200
19592.43 201
19593.75 214
19595.07 207
19596.39 232
19597.72 239
19599.04 187
19600.36 207
19601.68 186
19603.01 196
19604.33 195
19605.65 209
19606.97 209
19608.30 222
19609.62 232
19610.94 217
19612.26 222
19613.59 183
19614.91 188
19616.23 202
19617.56 236
19618.88 197
19620.20 183
19621.52 211
19622.85 204
19624.17 207
19625.49 236
19626.82 212
19628.14 179
19629.46 204
19630.79 231
19632.11 232
19633.43 199
19634.76 191
19636.08 211
19637.40 213
19638.73 183
19640.05 197
19641.37 197
19642.70 173
19644.02 180
19645.35 200
19646.67 224
19647.99 195
19649.32 208
19650.64 241
19651.97 210
19653.29 191
19654.61 184
19655.94 188
19657.26 192
19658.59 191
19659.91 204
19661.23 219
19662.56 203
19663.88 216
19665.21 238
19666.53 221
19667.86 216
19669.18 208
19670.51 229
19671.83 224
19673.16 218
19674.48 187
19675.81 186
19677.13 200
19678.46 189
19679.78 215
19681.11 193
19682.43 206
19683.76 175
19685.08 201
19686.41 190
19687.73 193
19689.06 233
19690.38 220
19691.71 178
19693.03 182
19694.36 171
19695.68 210
19697.01 206
19698.33 198
19699.66 215
19700.99 210
19702.31 229
19703.64 184
19704.96 214
19706.29 189
19707.62 202
19708.94 228
19710.27 221
19711.59 193
19712.92 218
19714.25 250
19715.57 229
19716.90 211
19718.22 201
19719.55 212
19720.88 199
19722.20 236
19723.53 221
19724.86 225
19726.18 188
19727.51 169
19728.84 179
19730.16 229
19731.49 184
19732.82 187
19734.14 197
19735.47 222
19736.80 192
19738.12 220
19739.45 230
19740.78 214
19742.10 226
19743.43 227
19744.76 228
19746.09 202
19747.41 177
19748.74 171
19750.07 199
19751.40 224
19752.72 193
19754.05 219
19755.38 178
19756.71 174
19758.03 199
19759.36 208
19760.69 218
19762.02 208
19763.34 204
19764.67 218
19766.00 190
19767.33 203
19768.66 213
19769.98 213
19771.31 207
19772.64 190
19773.97 189
19775.30 197
19776.62 197
19777.95 189
19779.28 194
19780.61 179
19781.94 154
19783.27 204
19784.59 204
19785.92 206
19787.25 207
19788.58 215
19789.91 192
19791.24 183
19792.57 184
19793.90 221
19795.22 210
19796.55 209
19797.88 194
19799.21 215
19800.54 210
19801.87 194
19803.20 194
19804.53 203
19805.86 196
19807.19 225
19808.52 187
19809.84 207
19811.17 210
19812.50 217
19813.83 186
19815.16 221
19816.49 209
19817.82 191
19819.15 211
19820.48 207
19821.81 209
19823.14 205
19824.47 190
19825.80 196
19827.13 211
19828.46 212
19829.79 262
19831.12 219
19832.45 203
19833.78 207
19835.11 217
19836.44 196
19837.77 183
19839.10 188
19840.43 190
19841.76 222
19843.09 196
19844.42 213
19845.75 187
19847.09 196
19848.42 209
19849.75 216
19851.08 204
19852.41 224
19853.74 221
19855.07 281
19856.40 246
19857.73 197
19859.06 210
19860.39 224
19861.72 247
19863.06 237
19864.39 191
19865.72 199
19867.05 197
19868.38 224
19869.71 217
19871.04 233
19872.38 208
19873.71 200
19875.04 201
19876.37 210
19877.70 187
19879.03 210
19880.36 185
19881.70 227
19883.03 203
19884.36 198
19885.69 190
19887.02 181
19888.36 198
19889.69 202
19891.02 185
19892.35 191
19893.68 188
19895.02 194
19896.35 184
19897.68 194
19899.01 183
19900.35 210
19901.68 194
19903.01 218
19904.34 196
19905.68 197
19907.01 205
19908.34 191
19909.67 175
19911.01 158
19912.34 210
19913.67 203
19915.01 214
19916.34 179
19917.67 184
19919.00 217
19920.34 197
19921.67 182
19923.00 194
19924.34 258
19925.67 231
19927.00 181
19928.34 210
19929.67 239
19931.00 204
19932.34 228
19933.67 219
19935.00 200
19936.34 189
19937.67 201
19939.01 200
19940.34 215
19941.67 216
19943.01 211
19944.34 203
19945.67 183
19947.01 185
19948.34 201
19949.68 180
19951.01 192
19952.34 198
19953.68 186
19955.01 193
19956.35 211
19957.68 213
19959.02 203
19960.35 203
19961.68 199
19963.02 214
19964.35 195
19965.69 190
19967.02 197
19968.36 211
19969.69 230
19971.03 194
19972.36 240
19973.70 240
19975.03 268
19976.37 212
19977.70 249
19979.04 196
19980.37 206
19981.71 215
19983.04 186
19984.38 213
19985.71 215
19987.05 204
19988.38 213
19989.72 213
19991.05 212
19992.39 243
19993.73 207
19995.06 246
19996.40 239
19997.73 238
19999.07 233
20000.40 194
20001.74 198
20003.08 233
20004.41 220
20005.75 216
20007.08 170
20008.42 198
20009.76 217
20011.09 199
20012.43 238
20013.76 193
20015.10 209
20016.44 180
20017.77 184
20019.11 203
20020.45 210
20021.78 188
20023.12 219
20024.45 220
20025.79 204
20027.13 205
20028.46 219
20029.80 224
20031.14 198
20032.48 208
20033.81 225
20035.15 217
20036.49 192
20037.82 214
20039.16 227
20040.50 196
20041.83 207
20043.17 222
20044.51 204
20045.85 228
20047.18 268
20048.52 252
20049.86 211
20051.20 225
20052.53 232
20053.87 203
20055.21 169
20056.55 199
20057.88 236
20059.22 207
20060.56 240
20061.90 203
20063.23 212
20064.57 231
20065.91 210
20067.25 258
20068.59 218
20069.92 206
20071.26 225
20072.60 229
20073.94 195
20075.28 230
20076.62 161
20077.95 199
20079.29 203
20080.63 188
20081.97 203
20083.31 213
20084.65 204
20085.98 196
20087.32 210
20088.66 203
20090.00 210
20091.34 225
20092.68 238
20094.02 221
20095.36 202
20096.70 192
20098.03 215
20099.37 202
20100.71 204
20102.05 241
20103.39 212
20104.73 240
20106.07 243
20107.41 228
20108.75 200
20110.09 209
20111.43 195
20112.77 202
20114.11 191
20115.45 202
20116.79 202
20118.13 225
20119.46 200
20120.80 228
20122.14 184
20123.48 217
20124.82 185
20126.16 221
20127.50 193
20128.84 201
20130.18 217
20131.52 229
20132.86 230
20134.20 218
20135.55 232
