# Supplementary material for: MALDI-TOF MS typing enables the classification of brewing yeasts of the genus Saccharomyces to major beer styles
Source: PLoS One. 2017 Aug 9;12(8):e0181694. doi: 10.1371/journal.pone.0181694 (PMC5549903; doi:10.1371/journal.pone.0181694)
Supplement: S3 File — The directory includes 90 raw files and was zipped to “.zip”; the folder has three strains with 30 spectra per strain; S1 Text explains the raw files with an example and Table 1 represents the yeast strains used within the experiment. (ZIP) [file pone.0181694.s006.zip › 7-9/30258-205-OG-WB-WB-YPG-18h-E-E_2015-08-12__0_H1_1.dat]

1999.93 1703
2000.35 1864
2000.77 1688
2001.19 1814
2001.61 1934
2002.03 1779
2002.46 1605
2002.88 1804
2003.30 1917
2003.72 1638
2004.14 1653
2004.57 1868
2004.99 1708
2005.41 1766
2005.83 1699
2006.25 1723
2006.68 1785
2007.10 1736
2007.52 1735
2007.94 1807
2008.37 1901
2008.79 1772
2009.21 1751
2009.63 1655
2010.06 1762
2010.48 1774
2010.90 1749
2011.32 1904
2011.75 1790
2012.17 1837
2012.59 1913
2013.02 1764
2013.44 1704
2013.86 1799
2014.29 1737
2014.71 1728
2015.13 1793
2015.55 1788
2015.98 1695
2016.40 1596
2016.82 1645
2017.25 1786
2017.67 1639
2018.10 1623
2018.52 1809
2018.94 1781
2019.37 1788
2019.79 1897
2020.21 1877
2020.64 1862
2021.06 1877
2021.48 1837
2021.91 1705
2022.33 1670
2022.76 1587
2023.18 1730
2023.60 1912
2024.03 1926
2024.45 1805
2024.88 1689
2025.30 1644
2025.73 1559
2026.15 1771
2026.57 1791
2027.00 1717
2027.42 1872
2027.85 1840
2028.27 1643
2028.70 1560
2029.12 1646
2029.55 1621
2029.97 1537
2030.40 1728
2030.82 1641
2031.24 1480
2031.67 1646
2032.09 1684
2032.52 1765
2032.94 1743
2033.37 1812
2033.79 1692
2034.22 1642
2034.65 1587
2035.07 1750
2035.50 1864
2035.92 1970
2036.35 1641
2036.77 1525
2037.20 1521
2037.62 1555
2038.05 1521
2038.47 1526
2038.90 1654
2039.33 1676
2039.75 1631
2040.18 1645
2040.60 1717
2041.03 1719
2041.45 1797
2041.88 1786
2042.31 1919
2042.73 1667
2043.16 1757
2043.58 1785
2044.01 1696
2044.44 1633
2044.86 1699
2045.29 1733
2045.72 1629
2046.14 1680
2046.57 1738
2047.00 1668
2047.42 1967
2047.85 1793
2048.28 1755
2048.70 1734
2049.13 1695
2049.56 1639
2049.98 1710
2050.41 1856
2050.84 1707
2051.26 1585
2051.69 1663
2052.12 1657
2052.54 1680
2052.97 1687
2053.40 1850
2053.83 1797
2054.25 1834
2054.68 1821
2055.11 1866
2055.53 1940
2055.96 1719
2056.39 1735
2056.82 1744
2057.24 1770
2057.67 1590
2058.10 1811
2058.53 1807
2058.96 1643
2059.38 1661
2059.81 1696
2060.24 1891
2060.67 1799
2061.10 1881
2061.52 1879
2061.95 1816
2062.38 1787
2062.81 1634
2063.24 1708
2063.66 1803
2064.09 1896
2064.52 1591
2064.95 1648
2065.38 1927
2065.81 1792
2066.23 1770
2066.66 1733
2067.09 2051
2067.52 1844
2067.95 1992
2068.38 2057
2068.81 1977
2069.23 1955
2069.66 1878
2070.09 1767
2070.52 1737
2070.95 1703
2071.38 1701
2071.81 1747
2072.24 1736
2072.67 1742
2073.10 1753
2073.53 1706
2073.95 1648
2074.38 1761
2074.81 1807
2075.24 1821
2075.67 1694
2076.10 1804
2076.53 1809
2076.96 1812
2077.39 2002
2077.82 1897
2078.25 1931
2078.68 2021
2079.11 1781
2079.54 1855
2079.97 1735
2080.40 1710
2080.83 1920
2081.26 1871
2081.69 1812
2082.12 1900
2082.55 1761
2082.98 1795
2083.41 1665
2083.84 1521
2084.27 1606
2084.70 1810
2085.13 1814
2085.56 1653
2085.99 1646
2086.42 1728
2086.85 1666
2087.29 1648
2087.72 1567
2088.15 1674
2088.58 1789
2089.01 1698
2089.44 1573
2089.87 1566
2090.30 1535
2090.73 1514
2091.16 1664
2091.59 1680
2092.03 1627
2092.46 1712
2092.89 1752
2093.32 1628
2093.75 1553
2094.18 1661
2094.61 1601
2095.05 1692
2095.48 1671
2095.91 1644
2096.34 1605
2096.77 1633
2097.20 1764
2097.63 1740
2098.07 1759
2098.50 1804
2098.93 1680
2099.36 1612
2099.79 1489
2100.23 1527
2100.66 1646
2101.09 1554
2101.52 1628
2101.95 1677
2102.39 1634
2102.82 1666
2103.25 1608
2103.68 1601
2104.12 1629
2104.55 1691
2104.98 1645
2105.41 1628
2105.85 1821
2106.28 1580
2106.71 1701
2107.14 1643
2107.58 1517
2108.01 1815
2108.44 1687
2108.88 1844
2109.31 1866
2109.74 1798
2110.18 1752
2110.61 1808
2111.04 1679
2111.47 1616
2111.91 1632
2112.34 1705
2112.77 1644
2113.21 1646
2113.64 1663
2114.07 1713
2114.51 1662
2114.94 1590
2115.37 1667
2115.81 1506
2116.24 1560
2116.68 1640
2117.11 1724
2117.54 1684
2117.98 1641
2118.41 1589
2118.85 1628
2119.28 1505
2119.71 1713
2120.15 1545
2120.58 1589
2121.02 1710
2121.45 1769
2121.88 1748
2122.32 1590
2122.75 1396
2123.19 1506
2123.62 1628
2124.06 1517
2124.49 1562
2124.92 1565
2125.36 1592
2125.79 1549
2126.23 1584
2126.66 1626
2127.10 1639
2127.53 1524
2127.97 1593
2128.40 1558
2128.84 1530
2129.27 1579
2129.71 1562
2130.14 1730
2130.58 1780
2131.01 1808
2131.45 1918
2131.88 2004
2132.32 1913
2132.75 1974
2133.19 1906
2133.63 1921
2134.06 1898
2134.50 1772
2134.93 1757
2135.37 1800
2135.80 1626
2136.24 1662
2136.67 1630
2137.11 1736
2137.55 1748
2137.98 1569
2138.42 1501
2138.85 1542
2139.29 1534
2139.73 1507
2140.16 1598
2140.60 1680
2141.03 1727
2141.47 1716
2141.91 1588
2142.34 1557
2142.78 1659
2143.22 1742
2143.65 1771
2144.09 1751
2144.53 1475
2144.96 1612
2145.40 1649
2145.84 1497
2146.27 1674
2146.71 1681
2147.15 1670
2147.58 1730
2148.02 1825
2148.46 1666
2148.89 1558
2149.33 1711
2149.77 1631
2150.21 1598
2150.64 1719
2151.08 1878
2151.52 1897
2151.95 2072
2152.39 2184
2152.83 1998
2153.27 2121
2153.70 1950
2154.14 1952
2154.58 1936
2155.02 1885
2155.45 1867
2155.89 1725
2156.33 1587
2156.77 1637
2157.21 1708
2157.64 1835
2158.08 1934
2158.52 1824
2158.96 1779
2159.40 1885
2159.83 1773
2160.27 1682
2160.71 1640
2161.15 1695
2161.59 1666
2162.02 1570
2162.46 1610
2162.90 1626
2163.34 1667
2163.78 1689
2164.22 1560
2164.66 1596
2165.09 1683
2165.53 1709
2165.97 1696
2166.41 1607
2166.85 1813
2167.29 1650
2167.73 1521
2168.17 1643
2168.60 1621
2169.04 1619
2169.48 1648
2169.92 1667
2170.36 1657
2170.80 1608
2171.24 1723
2171.68 1790
2172.12 1737
2172.56 1619
2173.00 1748
2173.44 1865
2173.88 1825
2174.32 1832
2174.76 1938
2175.20 1915
2175.64 1807
2176.07 1947
2176.51 1982
2176.95 2005
2177.39 1984
2177.83 1835
2178.27 1799
2178.71 1977
2179.15 1937
2179.59 1961
2180.03 1940
2180.47 1932
2180.92 1854
2181.36 1902
2181.80 1834
2182.24 1885
2182.68 1759
2183.12 1643
2183.56 1684
2184.00 1654
2184.44 1577
2184.88 1674
2185.32 1813
2185.76 1758
2186.20 1735
2186.64 1640
2187.08 1626
2187.52 1646
2187.97 1697
2188.41 1754
2188.85 1587
2189.29 1656
2189.73 1781
2190.17 1595
2190.61 1655
2191.05 1736
2191.49 1824
2191.94 1696
2192.38 1604
2192.82 1790
2193.26 1799
2193.70 1799
2194.14 1918
2194.58 1793
2195.03 1841
2195.47 1863
2195.91 1912
2196.35 1840
2196.79 1778
2197.24 1663
2197.68 1955
2198.12 1981
2198.56 1909
2199.00 1795
2199.45 1893
2199.89 1804
2200.33 1622
2200.77 1754
2201.21 1736
2201.66 1716
2202.10 1784
2202.54 1693
2202.98 1733
2203.43 1602
2203.87 1693
2204.31 1945
2204.75 1736
2205.20 1828
2205.64 2007
2206.08 1706
2206.53 1804
2206.97 1758
2207.41 1768
2207.85 1843
2208.30 2029
2208.74 1962
2209.18 1773
2209.63 2019
2210.07 1950
2210.51 1975
2210.96 1946
2211.40 1807
2211.84 1762
2212.29 1701
2212.73 1805
2213.17 1740
2213.62 1757
2214.06 1842
2214.50 1998
2214.95 1968
2215.39 1914
2215.84 1720
2216.28 1918
2216.72 1957
2217.17 2079
2217.61 1913
2218.05 1837
2218.50 1771
2218.94 1845
2219.39 1809
2219.83 1798
2220.28 1857
2220.72 1581
2221.16 1707
2221.61 1706
2222.05 1779
2222.50 1768
2222.94 1728
2223.39 1854
2223.83 1854
2224.28 1912
2224.72 1932
2225.16 1977
2225.61 2154
2226.05 2147
2226.50 1999
2226.94 1997
2227.39 2011
2227.83 2036
2228.28 1946
2228.72 2130
2229.17 2194
2229.61 1964
2230.06 2068
2230.50 2225
2230.95 1972
2231.40 2123
2231.84 2047
2232.29 1873
2232.73 2050
2233.18 2128
2233.62 2110
2234.07 2004
2234.51 2109
2234.96 1982
2235.41 1876
2235.85 1950
2236.30 2140
2236.74 2043
2237.19 1926
2237.63 1919
2238.08 1753
2238.53 1707
2238.97 1695
2239.42 1544
2239.86 1597
2240.31 1816
2240.76 1710
2241.20 1720
2241.65 1649
2242.10 1433
2242.54 1635
2242.99 1616
2243.44 1705
2243.88 1692
2244.33 1702
2244.78 1633
2245.22 1600
2245.67 1737
2246.12 1731
2246.56 1724
2247.01 1631
2247.46 1739
2247.90 1760
2248.35 1660
2248.80 1846
2249.24 1865
2249.69 1590
2250.14 1595
2250.59 1746
2251.03 1727
2251.48 1806
2251.93 1911
2252.38 1757
2252.82 1681
2253.27 1697
2253.72 1757
2254.17 1770
2254.61 1705
2255.06 1774
2255.51 1770
2255.96 1729
2256.40 1703
2256.85 1650
2257.30 1600
2257.75 1526
2258.20 1627
2258.64 1597
2259.09 1659
2259.54 1664
2259.99 1726
2260.44 1718
2260.88 1602
2261.33 1651
2261.78 1984
2262.23 1764
2262.68 1712
2263.13 1860
2263.58 1913
2264.02 1777
2264.47 1796
2264.92 1834
2265.37 1873
2265.82 1875
2266.27 1864
2266.72 1949
2267.17 1940
2267.61 1862
2268.06 1825
2268.51 1813
2268.96 1800
2269.41 1859
2269.86 1631
2270.31 1716
2270.76 1868
2271.21 1784
2271.66 1865
2272.11 1869
2272.56 1860
2273.00 1903
2273.45 1889
2273.90 1939
2274.35 2036
2274.80 2101
2275.25 2017
2275.70 1894
2276.15 1846
2276.60 1951
2277.05 1799
2277.50 1925
2277.95 1834
2278.40 1823
2278.85 1719
2279.30 1699
2279.75 1895
2280.20 1923
2280.65 1766
2281.10 1757
2281.55 1825
2282.00 1732
2282.45 1714
2282.90 1957
2283.35 1927
2283.81 1736
2284.26 1713
2284.71 1679
2285.16 1702
2285.61 1940
2286.06 1729
2286.51 1680
2286.96 1741
2287.41 1719
2287.86 2059
2288.31 1857
2288.76 2074
2289.22 2190
2289.67 2276
2290.12 2141
2290.57 2346
2291.02 2721
2291.47 2935
2291.92 3141
2292.37 3409
2292.83 3528
2293.28 3548
2293.73 3433
2294.18 3107
2294.63 3154
2295.08 2921
2295.53 2712
2295.99 2583
2296.44 2438
2296.89 2251
2297.34 2202
2297.79 2095
2298.25 2036
2298.70 1923
2299.15 1884
2299.60 1861
2300.05 1915
2300.51 1827
2300.96 1755
2301.41 1671
2301.86 1675
2302.32 1685
2302.77 1693
2303.22 1725
2303.67 1662
2304.13 1647
2304.58 1655
2305.03 1570
2305.48 1756
2305.94 1653
2306.39 1861
2306.84 1985
2307.29 1765
2307.75 1695
2308.20 1760
2308.65 1752
2309.11 1676
2309.56 1689
2310.01 1823
2310.47 1787
2310.92 1952
2311.37 1895
2311.83 1961
2312.28 1915
2312.73 1740
2313.19 1947
2313.64 1864
2314.09 2019
2314.55 2014
2315.00 1978
2315.45 1974
2315.91 1775
2316.36 1882
2316.81 1991
2317.27 1766
2317.72 1774
2318.18 1793
2318.63 1814
2319.08 1717
2319.54 1835
2319.99 2040
2320.45 1842
2320.90 1741
2321.35 1845
2321.81 1779
2322.26 1770
2322.72 2045
2323.17 1894
2323.63 1969
2324.08 1870
2324.54 1868
2324.99 1892
2325.44 1926
2325.90 1941
2326.35 1838
2326.81 1807
2327.26 1905
2327.72 1995
2328.17 2111
2328.63 2103
2329.08 2049
2329.54 2146
2329.99 2203
2330.45 2006
2330.90 1970
2331.36 1878
2331.81 1980
2332.27 1926
2332.72 1736
2333.18 1751
2333.64 1884
2334.09 1861
2334.55 1752
2335.00 1681
2335.46 1790
2335.91 1908
2336.37 1801
2336.82 1688
2337.28 1746
2337.74 1712
2338.19 1594
2338.65 1702
2339.10 1719
2339.56 1595
2340.02 1719
2340.47 1686
2340.93 1693
2341.38 1719
2341.84 1599
2342.30 1681
2342.75 1680
2343.21 1634
2343.67 1739
2344.12 1582
2344.58 1498
2345.04 1493
2345.49 1503
2345.95 1742
2346.41 1731
2346.86 1686
2347.32 1679
2347.78 1669
2348.23 1652
2348.69 1685
2349.15 1814
2349.60 1757
2350.06 1745
2350.52 1793
2350.97 1808
2351.43 1740
2351.89 1773
2352.35 1809
2352.80 1748
2353.26 1654
2353.72 1728
2354.18 1552
2354.63 1614
2355.09 1832
2355.55 1680
2356.01 1605
2356.46 1588
2356.92 1453
2357.38 1607
2357.84 1693
2358.29 1629
2358.75 1491
2359.21 1610
2359.67 1789
2360.13 1785
2360.58 1609
2361.04 1578
2361.50 1447
2361.96 1605
2362.42 1658
2362.88 1633
2363.33 1679
2363.79 1738
2364.25 1688
2364.71 1697
2365.17 1571
2365.63 1657
2366.08 1562
2366.54 1712
2367.00 1654
2367.46 1705
2367.92 1669
2368.38 1678
2368.84 1814
2369.30 1759
2369.75 1913
2370.21 1791
2370.67 1887
2371.13 1722
2371.59 1594
2372.05 1675
2372.51 1738
2372.97 1707
2373.43 1606
2373.89 1608
2374.35 1695
2374.81 1741
2375.27 1687
2375.72 1674
2376.18 1832
2376.64 1836
2377.10 1771
2377.56 1763
2378.02 1801
2378.48 1734
2378.94 1952
2379.40 1885
2379.86 1730
2380.32 1766
2380.78 1690
2381.24 1817
2381.70 1729
2382.16 1762
2382.62 1736
2383.08 1883
2383.54 1706
2384.00 1496
2384.46 1696
2384.92 1741
2385.39 1606
2385.85 1532
2386.31 1649
2386.77 1458
2387.23 1543
2387.69 1551
2388.15 1503
2388.61 1670
2389.07 1647
2389.53 1626
2389.99 1662
2390.45 1650
2390.91 1695
2391.38 1757
2391.84 1638
2392.30 1652
2392.76 1698
2393.22 1702
2393.68 1779
2394.14 1733
2394.60 1780
2395.06 1743
2395.53 1849
2395.99 1593
2396.45 1602
2396.91 1689
2397.37 1526
2397.83 1485
2398.30 1649
2398.76 1636
2399.22 1617
2399.68 1745
2400.14 1600
2400.61 1574
2401.07 1656
2401.53 1652
2401.99 1488
2402.45 1654
2402.92 1570
2403.38 1574
2403.84 1679
2404.30 1677
2404.76 1597
2405.23 1617
2405.69 1498
2406.15 1660
2406.61 1696
2407.08 1660
2407.54 1574
2408.00 1732
2408.46 1765
2408.93 1551
2409.39 1573
2409.85 1616
2410.32 1648
2410.78 1599
2411.24 1515
2411.70 1560
2412.17 1483
2412.63 1522
2413.09 1476
2413.56 1570
2414.02 1587
2414.48 1654
2414.95 1725
2415.41 1669
2415.87 1682
2416.34 1626
2416.80 1609
2417.26 1596
2417.73 1625
2418.19 1458
2418.65 1518
2419.12 1706
2419.58 1746
2420.05 1580
2420.51 1508
2420.97 1682
2421.44 1753
2421.90 1445
2422.37 1478
2422.83 1475
2423.29 1662
2423.76 1799
2424.22 1681
2424.69 1617
2425.15 1584
2425.62 1522
2426.08 1530
2426.54 1552
2427.01 1465
2427.47 1517
2427.94 1625
2428.40 1494
2428.87 1607
2429.33 1603
2429.80 1581
2430.26 1559
2430.73 1577
2431.19 1635
2431.66 1610
2432.12 1549
2432.59 1516
2433.05 1625
2433.52 1422
2433.98 1413
2434.45 1465
2434.91 1555
2435.38 1424
2435.84 1543
2436.31 1628
2436.77 1468
2437.24 1531
2437.70 1563
2438.17 1624
2438.63 1631
2439.10 1467
2439.57 1476
2440.03 1532
2440.50 1629
2440.96 1487
2441.43 1650
2441.89 1639
2442.36 1614
2442.83 1578
2443.29 1524
2443.76 1637
2444.22 1675
2444.69 1565
2445.16 1542
2445.62 1589
2446.09 1521
2446.56 1567
2447.02 1606
2447.49 1836
2447.96 1683
2448.42 1592
2448.89 1490
2449.35 1585
2449.82 1694
2450.29 1626
2450.75 1710
2451.22 1628
2451.69 1576
2452.16 1590
2452.62 1577
2453.09 1590
2453.56 1776
2454.02 1637
2454.49 1588
2454.96 1646
2455.42 1500
2455.89 1585
2456.36 1647
2456.83 1474
2457.29 1480
2457.76 1696
2458.23 1511
2458.70 1524
2459.16 1578
2459.63 1534
2460.10 1566
2460.57 1509
2461.03 1564
2461.50 1615
2461.97 1583
2462.44 1613
2462.91 1549
2463.37 1403
2463.84 1467
2464.31 1432
2464.78 1462
2465.25 1392
2465.71 1469
2466.18 1422
2466.65 1414
2467.12 1494
2467.59 1538
2468.06 1542
2468.52 1479
2468.99 1477
2469.46 1692
2469.93 1539
2470.40 1507
2470.87 1576
2471.34 1445
2471.80 1579
2472.27 1539
2472.74 1483
2473.21 1419
2473.68 1457
2474.15 1435
2474.62 1445
2475.09 1497
2475.56 1503
2476.02 1508
2476.49 1449
2476.96 1474
2477.43 1502
2477.90 1551
2478.37 1657
2478.84 1737
2479.31 1590
2479.78 1556
2480.25 1522
2480.72 1519
2481.19 1607
2481.66 1512
2482.13 1557
2482.60 1461
2483.07 1404
2483.54 1297
2484.01 1286
2484.48 1406
2484.95 1426
2485.42 1444
2485.89 1716
2486.36 1560
2486.83 1614
2487.30 1560
2487.77 1495
2488.24 1360
2488.71 1571
2489.18 1621
2489.65 1616
2490.12 1400
2490.59 1577
2491.06 1604
2491.53 1601
2492.00 1643
2492.47 1790
2492.94 1850
2493.41 1644
2493.88 1572
2494.36 1396
2494.83 1419
2495.30 1475
2495.77 1593
2496.24 1616
2496.71 1437
2497.18 1396
2497.65 1495
2498.12 1540
2498.60 1660
2499.07 1627
2499.54 1529
2500.01 1419
2500.48 1373
2500.95 1456
2501.42 1391
2501.90 1492
2502.37 1477
2502.84 1534
2503.31 1393
2503.78 1463
2504.25 1555
2504.73 1501
2505.20 1559
2505.67 1551
2506.14 1555
2506.61 1628
2507.09 1488
2507.56 1523
2508.03 1532
2508.50 1479
2508.97 1469
2509.45 1471
2509.92 1709
2510.39 1705
2510.86 1689
2511.34 1549
2511.81 1528
2512.28 1596
2512.75 1522
2513.23 1712
2513.70 1761
2514.17 1748
2514.65 1722
2515.12 1682
2515.59 1780
2516.06 1731
2516.54 1802
2517.01 1736
2517.48 1542
2517.96 1525
2518.43 1602
2518.90 1544
2519.38 1657
2519.85 1659
2520.32 1512
2520.80 1663
2521.27 1721
2521.74 1589
2522.22 1445
2522.69 1638
2523.16 1690
2523.64 1554
2524.11 1524
2524.58 1463
2525.06 1494
2525.53 1594
2526.01 1415
2526.48 1553
2526.95 1557
2527.43 1458
2527.90 1483
2528.38 1567
2528.85 1682
2529.32 1712
2529.80 1689
2530.27 1602
2530.75 1688
2531.22 1582
2531.70 1495
2532.17 1518
2532.64 1706
2533.12 1528
2533.59 1577
2534.07 1534
2534.54 1427
2535.02 1569
2535.49 1723
2535.97 1511
2536.44 1504
2536.92 1460
2537.39 1532
2537.87 1675
2538.34 1626
2538.82 1400
2539.29 1480
2539.77 1546
2540.24 1695
2540.72 1530
2541.19 1497
2541.67 1511
2542.14 1519
2542.62 1608
2543.09 1647
2543.57 1657
2544.04 1590
2544.52 1637
2545.00 1561
2545.47 1576
2545.95 1641
2546.42 1560
2546.90 1725
2547.37 1633
2547.85 1672
2548.33 1680
2548.80 1660
2549.28 1721
2549.75 2055
2550.23 2035
2550.71 1909
2551.18 1919
2551.66 2018
2552.14 2063
2552.61 2082
2553.09 1943
2553.57 1779
2554.04 1709
2554.52 1890
2554.99 1694
2555.47 1680
2555.95 1677
2556.42 1691
2556.90 1744
2557.38 1728
2557.86 1696
2558.33 1634
2558.81 1690
2559.29 1524
2559.76 1462
2560.24 1674
2560.72 1579
2561.19 1513
2561.67 1602
2562.15 1573
2562.63 1510
2563.10 1522
2563.58 1515
2564.06 1602
2564.54 1509
2565.01 1561
2565.49 1555
2565.97 1513
2566.45 1577
2566.92 1512
2567.40 1577
2567.88 1446
2568.36 1434
2568.83 1502
2569.31 1483
2569.79 1553
2570.27 1551
2570.75 1398
2571.22 1449
2571.70 1388
2572.18 1442
2572.66 1462
2573.14 1346
2573.62 1414
2574.09 1376
2574.57 1526
2575.05 1399
2575.53 1398
2576.01 1317
2576.49 1437
2576.97 1493
2577.44 1377
2577.92 1309
2578.40 1489
2578.88 1504
2579.36 1465
2579.84 1417
2580.32 1376
2580.80 1454
2581.27 1449
2581.75 1472
2582.23 1437
2582.71 1389
2583.19 1469
2583.67 1375
2584.15 1313
2584.63 1479
2585.11 1452
2585.59 1455
2586.07 1447
2586.55 1388
2587.03 1458
2587.51 1445
2587.99 1472
2588.47 1488
2588.94 1519
2589.42 1565
2589.90 1459
2590.38 1544
2590.86 1552
2591.34 1456
2591.82 1379
2592.30 1441
2592.78 1511
2593.26 1549
2593.74 1370
2594.22 1602
2594.71 1407
2595.19 1383
2595.67 1493
2596.15 1410
2596.63 1488
2597.11 1384
2597.59 1406
2598.07 1567
2598.55 1534
2599.03 1486
2599.51 1433
2599.99 1428
2600.47 1385
2600.95 1352
2601.43 1447
2601.91 1571
2602.40 1485
2602.88 1462
2603.36 1518
2603.84 1467
2604.32 1402
2604.80 1580
2605.28 1386
2605.76 1409
2606.24 1378
2606.73 1437
2607.21 1543
2607.69 1439
2608.17 1568
2608.65 1513
2609.13 1475
2609.62 1446
2610.10 1462
2610.58 1472
2611.06 1494
2611.54 1400
2612.02 1422
2612.51 1343
2612.99 1388
2613.47 1490
2613.95 1359
2614.43 1326
2614.92 1206
2615.40 1431
2615.88 1530
2616.36 1446
2616.85 1414
2617.33 1451
2617.81 1382
2618.29 1508
2618.78 1515
2619.26 1548
2619.74 1430
2620.22 1379
2620.71 1529
2621.19 1452
2621.67 1450
2622.15 1554
2622.64 1498
2623.12 1464
2623.60 1479
2624.09 1504
2624.57 1519
2625.05 1400
2625.53 1242
2626.02 1221
2626.50 1306
2626.98 1481
2627.47 1452
2627.95 1477
2628.43 1441
2628.92 1536
2629.40 1541
2629.88 1516
2630.37 1523
2630.85 1607
2631.34 1511
2631.82 1538
2632.30 1454
2632.79 1455
2633.27 1547
2633.75 1611
2634.24 1618
2634.72 1629
2635.21 1730
2635.69 1878
2636.17 1689
2636.66 1573
2637.14 1679
2637.63 1626
2638.11 1546
2638.60 1532
2639.08 1563
2639.56 1461
2640.05 1419
2640.53 1541
2641.02 1236
2641.50 1342
2641.99 1468
2642.47 1357
2642.96 1335
2643.44 1336
2643.93 1357
2644.41 1369
2644.90 1533
2645.38 1425
2645.87 1276
2646.35 1376
2646.84 1413
2647.32 1412
2647.81 1275
2648.29 1362
2648.78 1354
2649.26 1384
2649.75 1408
2650.23 1369
2650.72 1411
2651.20 1506
2651.69 1393
2652.17 1341
2652.66 1543
2653.15 1551
2653.63 1516
2654.12 1338
2654.60 1324
2655.09 1358
2655.57 1401
2656.06 1497
2656.55 1426
2657.03 1377
2657.52 1583
2658.00 1456
2658.49 1336
2658.98 1408
2659.46 1375
2659.95 1245
2660.44 1364
2660.92 1296
2661.41 1258
2661.90 1387
2662.38 1312
2662.87 1552
2663.35 1366
2663.84 1456
2664.33 1439
2664.81 1550
2665.30 1426
2665.79 1431
2666.28 1529
2666.76 1478
2667.25 1500
2667.74 1543
2668.22 1440
2668.71 1440
2669.20 1436
2669.68 1278
2670.17 1292
2670.66 1379
2671.15 1347
2671.63 1342
2672.12 1318
2672.61 1348
2673.10 1371
2673.58 1389
2674.07 1426
2674.56 1524
2675.05 1369
2675.53 1534
2676.02 1639
2676.51 1732
2677.00 1653
2677.49 1659
2677.97 1846
2678.46 1779
2678.95 1672
2679.44 1804
2679.93 1546
2680.41 1536
2680.90 1625
2681.39 1502
2681.88 1413
2682.37 1467
2682.85 1433
2683.34 1384
2683.83 1511
2684.32 1400
2684.81 1383
2685.30 1472
2685.79 1360
2686.27 1275
2686.76 1273
2687.25 1361
2687.74 1386
2688.23 1328
2688.72 1272
2689.21 1259
2689.70 1298
2690.19 1370
2690.67 1417
2691.16 1352
2691.65 1328
2692.14 1405
2692.63 1566
2693.12 1487
2693.61 1347
2694.10 1522
2694.59 1440
2695.08 1445
2695.57 1494
2696.06 1455
2696.55 1366
2697.04 1486
2697.53 1440
2698.02 1421
2698.51 1461
2699.00 1324
2699.49 1343
2699.98 1404
2700.47 1462
2700.96 1422
2701.45 1276
2701.94 1404
2702.43 1311
2702.92 1398
2703.41 1364
2703.90 1433
2704.39 1348
2704.88 1443
2705.37 1467
2705.86 1334
2706.35 1402
2706.84 1381
2707.33 1569
2707.82 1479
2708.31 1315
2708.80 1441
2709.29 1527
2709.78 1608
2710.27 1481
2710.77 1466
2711.26 1495
2711.75 1468
2712.24 1455
2712.73 1457
2713.22 1539
2713.71 1307
2714.20 1361
2714.69 1556
2715.19 1530
2715.68 1487
2716.17 1571
2716.66 1536
2717.15 1437
2717.64 1389
2718.13 1351
2718.63 1551
2719.12 1360
2719.61 1425
2720.10 1352
2720.59 1473
2721.08 1288
2721.58 1406
2722.07 1386
2722.56 1301
2723.05 1355
2723.54 1522
2724.04 1576
2724.53 1672
2725.02 1623
2725.51 1678
2726.01 1557
2726.50 1450
2726.99 1598
2727.48 1578
2727.98 1639
2728.47 1536
2728.96 1548
2729.45 1509
2729.95 1620
2730.44 1538
2730.93 1456
2731.42 1308
2731.92 1260
2732.41 1361
2732.90 1474
2733.40 1553
2733.89 1558
2734.38 1628
2734.87 1592
2735.37 1582
2735.86 1529
2736.35 1534
2736.85 1539
2737.34 1540
2737.83 1651
2738.33 1457
2738.82 1469
2739.31 1537
2739.81 1734
2740.30 1671
2740.79 1569
2741.29 1595
2741.78 1503
2742.28 1502
2742.77 1555
2743.26 1545
2743.76 1578
2744.25 1540
2744.75 1516
2745.24 1516
2745.73 1394
2746.23 1360
2746.72 1367
2747.22 1254
2747.71 1291
2748.20 1410
2748.70 1527
2749.19 1522
2749.69 1478
2750.18 1498
2750.68 1435
2751.17 1378
2751.67 1337
2752.16 1407
2752.66 1455
2753.15 1423
2753.64 1319
2754.14 1136
2754.63 1343
2755.13 1514
2755.62 1496
2756.12 1519
2756.61 1483
2757.11 1455
2757.60 1487
2758.10 1483
2758.59 1616
2759.09 1486
2759.59 1491
2760.08 1507
2760.58 1550
2761.07 1552
2761.57 1492
2762.06 1483
2762.56 1456
2763.05 1401
2763.55 1437
2764.05 1576
2764.54 1555
2765.04 1394
2765.53 1520
2766.03 1508
2766.52 1563
2767.02 1502
2767.52 1571
2768.01 1497
2768.51 1425
2769.00 1537
2769.50 1427
2770.00 1366
2770.49 1363
2770.99 1346
2771.49 1277
2771.98 1425
2772.48 1451
2772.98 1430
2773.47 1519
2773.97 1402
2774.47 1400
2774.96 1449
2775.46 1615
2775.96 1621
2776.45 1483
2776.95 1509
2777.45 1635
2777.94 1792
2778.44 1832
2778.94 1705
2779.43 1912
2779.93 1890
2780.43 1638
2780.93 1735
2781.42 1804
2781.92 1730
2782.42 1677
2782.92 1560
2783.41 1443
2783.91 1517
2784.41 1440
2784.91 1524
2785.40 1383
2785.90 1300
2786.40 1470
2786.90 1388
2787.39 1179
2787.89 1358
2788.39 1345
2788.89 1233
2789.39 1250
2789.88 1354
2790.38 1427
2790.88 1378
2791.38 1393
2791.88 1372
2792.37 1313
2792.87 1318
2793.37 1337
2793.87 1481
2794.37 1562
2794.87 1502
2795.37 1467
2795.86 1415
2796.36 1377
2796.86 1414
2797.36 1389
2797.86 1344
2798.36 1349
2798.86 1368
2799.35 1493
2799.85 1442
2800.35 1252
2800.85 1330
2801.35 1344
2801.85 1384
2802.35 1386
2802.85 1401
2803.35 1417
2803.85 1320
2804.35 1403
2804.85 1439
2805.34 1343
2805.84 1540
2806.34 1373
2806.84 1475
2807.34 1376
2807.84 1409
2808.34 1396
2808.84 1514
2809.34 1423
2809.84 1594
2810.34 1512
2810.84 1619
2811.34 1477
2811.84 1416
2812.34 1405
2812.84 1494
2813.34 1526
2813.84 1571
2814.34 1422
2814.84 1411
2815.34 1490
2815.84 1357
2816.34 1404
2816.84 1511
2817.34 1448
2817.84 1372
2818.35 1373
2818.85 1317
2819.35 1280
2819.85 1267
2820.35 1378
2820.85 1414
2821.35 1394
2821.85 1221
2822.35 1277
2822.85 1156
2823.35 1207
2823.85 1409
2824.36 1412
2824.86 1271
2825.36 1419
2825.86 1375
2826.36 1304
2826.86 1277
2827.36 1289
2827.86 1222
2828.37 1202
2828.87 1321
2829.37 1356
2829.87 1298
2830.37 1312
2830.87 1371
2831.38 1448
2831.88 1398
2832.38 1311
2832.88 1289
2833.38 1339
2833.88 1370
2834.39 1298
2834.89 1328
2835.39 1371
2835.89 1342
2836.40 1352
2836.90 1314
2837.40 1239
2837.90 1177
2838.40 1320
2838.91 1349
2839.41 1415
2839.91 1348
2840.41 1215
2840.92 1359
2841.42 1307
2841.92 1520
2842.42 1431
2842.93 1425
2843.43 1350
2843.93 1236
2844.44 1337
2844.94 1365
2845.44 1446
2845.94 1318
2846.45 1251
2846.95 1321
2847.45 1405
2847.96 1265
2848.46 1174
2848.96 1347
2849.47 1441
2849.97 1420
2850.47 1476
2850.98 1532
2851.48 1437
2851.98 1444
2852.49 1512
2852.99 1532
2853.50 1472
2854.00 1629
2854.50 1551
2855.01 1467
2855.51 1426
2856.01 1330
2856.52 1413
2857.02 1537
2857.53 1557
2858.03 1804
2858.53 1644
2859.04 1754
2859.54 1651
2860.05 1545
2860.55 1482
2861.06 1596
2861.56 1592
2862.06 1449
2862.57 1425
2863.07 1388
2863.58 1332
2864.08 1397
2864.59 1398
2865.09 1357
2865.60 1256
2866.10 1386
2866.61 1377
2867.11 1187
2867.62 1246
2868.12 1224
2868.63 1300
2869.13 1367
2869.64 1381
2870.14 1404
2870.65 1481
2871.15 1286
2871.66 1390
2872.16 1499
2872.67 1284
2873.17 1294
2873.68 1312
2874.18 1315
2874.69 1323
2875.20 1360
2875.70 1485
2876.21 1586
2876.71 1523
2877.22 1299
2877.72 1396
2878.23 1476
2878.74 1548
2879.24 1469
2879.75 1352
2880.25 1342
2880.76 1408
2881.27 1295
2881.77 1389
2882.28 1630
2882.79 1491
2883.29 1394
2883.80 1411
2884.30 1344
2884.81 1449
2885.32 1372
2885.82 1352
2886.33 1417
2886.84 1544
2887.34 1390
2887.85 1404
2888.36 1390
2888.86 1349
2889.37 1333
2889.88 1338
2890.38 1451
2890.89 1366
2891.40 1505
2891.91 1401
2892.41 1366
2892.92 1462
2893.43 1523
2893.93 1436
2894.44 1436
2894.95 1401
2895.46 1532
2895.96 1517
2896.47 1623
2896.98 1696
2897.49 1608
2897.99 1616
2898.50 1587
2899.01 1693
2899.52 1713
2900.03 1673
2900.53 1405
2901.04 1470
2901.55 1369
2902.06 1381
2902.56 1358
2903.07 1339
2903.58 1322
2904.09 1456
2904.60 1467
2905.11 1351
2905.61 1434
2906.12 1381
2906.63 1364
2907.14 1561
2907.65 1505
2908.16 1522
2908.66 1530
2909.17 1514
2909.68 1487
2910.19 1533
2910.70 1465
2911.21 1462
2911.72 1524
2912.23 1438
2912.73 1409
2913.24 1433
2913.75 1573
2914.26 1410
2914.77 1346
2915.28 1595
2915.79 1453
2916.30 1406
2916.81 1465
2917.32 1336
2917.83 1279
2918.33 1389
2918.84 1378
2919.35 1423
2919.86 1409
2920.37 1451
2920.88 1353
2921.39 1341
2921.90 1301
2922.41 1445
2922.92 1593
2923.43 1442
2923.94 1425
2924.45 1341
2924.96 1420
2925.47 1449
2925.98 1404
2926.49 1394
2927.00 1319
2927.51 1278
2928.02 1286
2928.53 1277
2929.04 1282
2929.55 1250
2930.06 1203
2930.57 1272
2931.08 1336
2931.59 1360
2932.11 1393
2932.62 1410
2933.13 1401
2933.64 1393
2934.15 1303
2934.66 1296
2935.17 1277
2935.68 1308
2936.19 1285
2936.70 1386
2937.21 1360
2937.72 1389
2938.24 1538
2938.75 1563
2939.26 1568
2939.77 1517
2940.28 1477
2940.79 1466
2941.30 1495
2941.81 1516
2942.33 1483
2942.84 1625
2943.35 1580
2943.86 1467
2944.37 1554
2944.88 1512
2945.40 1490
2945.91 1496
2946.42 1557
2946.93 1657
2947.44 1639
2947.96 1453
2948.47 1285
2948.98 1445
2949.49 1313
2950.00 1295
2950.52 1346
2951.03 1377
2951.54 1370
2952.05 1339
2952.57 1280
2953.08 1278
2953.59 1341
2954.10 1256
2954.62 1313
2955.13 1351
2955.64 1295
2956.15 1313
2956.67 1307
2957.18 1305
2957.69 1394
2958.20 1343
2958.72 1310
2959.23 1438
2959.74 1414
2960.26 1407
2960.77 1452
2961.28 1422
2961.80 1399
2962.31 1350
2962.82 1480
2963.34 1451
2963.85 1431
2964.36 1535
2964.88 1507
2965.39 1566
2965.90 1509
2966.42 1452
2966.93 1377
2967.44 1416
2967.96 1378
2968.47 1467
2968.98 1537
2969.50 1547
2970.01 1498
2970.53 1374
2971.04 1290
2971.55 1327
2972.07 1320
2972.58 1332
2973.10 1315
2973.61 1278
2974.12 1369
2974.64 1404
2975.15 1405
2975.67 1254
2976.18 1332
2976.70 1393
2977.21 1370
2977.73 1421
2978.24 1510
2978.75 1423
2979.27 1443
2979.78 1274
2980.30 1433
2980.81 1461
2981.33 1388
2981.84 1532
2982.36 1487
2982.87 1511
2983.39 1376
2983.90 1473
2984.42 1509
2984.93 1421
2985.45 1436
2985.96 1414
2986.48 1407
2987.00 1383
2987.51 1416
2988.03 1438
2988.54 1467
2989.06 1619
2989.57 1420
2990.09 1639
2990.60 1614
2991.12 1623
2991.64 1721
2992.15 1696
2992.67 1828
2993.18 1757
2993.70 1783
2994.21 1829
2994.73 1754
2995.25 1697
2995.76 1797
2996.28 1894
2996.80 1899
2997.31 1932
2997.83 2048
2998.34 1726
2998.86 1687
2999.38 1744
2999.89 1842
3000.41 1830
3000.93 1760
3001.44 1764
3001.96 1906
3002.48 1849
3002.99 1854
3003.51 2247
3004.03 2473
3004.54 2511
3005.06 2599
3005.58 2697
3006.09 3154
3006.61 3250
3007.13 3295
3007.65 3346
3008.16 3229
3008.68 3250
3009.20 3040
3009.71 2762
3010.23 2508
3010.75 2512
3011.27 2303
3011.78 1991
3012.30 1909
3012.82 1857
3013.34 1937
3013.85 1749
3014.37 1736
3014.89 1704
3015.41 1764
3015.93 1736
3016.44 1829
3016.96 1808
3017.48 1673
3018.00 1729
3018.52 1782
3019.03 1742
3019.55 1802
3020.07 1672
3020.59 1509
3021.11 1615
3021.63 1747
3022.14 1634
3022.66 1731
3023.18 1729
3023.70 1593
3024.22 1656
3024.74 1700
3025.25 1710
3025.77 1640
3026.29 1729
3026.81 1525
3027.33 1462
3027.85 1563
3028.37 1644
3028.89 1756
3029.41 1587
3029.92 1483
3030.44 1562
3030.96 1461
3031.48 1530
3032.00 1572
3032.52 1559
3033.04 1681
3033.56 1586
3034.08 1586
3034.60 1589
3035.12 1488
3035.64 1477
3036.16 1458
3036.68 1591
3037.20 1861
3037.72 1563
3038.24 1585
3038.76 1701
3039.28 1697
3039.80 1602
3040.32 1569
3040.84 1728
3041.36 1636
3041.88 1572
3042.40 1515
3042.92 1297
3043.44 1611
3043.96 1592
3044.48 1389
3045.00 1272
3045.52 1480
3046.04 1563
3046.56 1513
3047.08 1594
3047.60 1636
3048.12 1561
3048.64 1539
3049.16 1578
3049.68 1598
3050.20 1474
3050.72 1439
3051.24 1438
3051.77 1485
3052.29 1420
3052.81 1481
3053.33 1540
3053.85 1593
3054.37 1447
3054.89 1567
3055.41 1518
3055.93 1481
3056.46 1447
3056.98 1467
3057.50 1385
3058.02 1389
3058.54 1420
3059.06 1371
3059.58 1345
3060.11 1467
3060.63 1492
3061.15 1601
3061.67 1447
3062.19 1465
3062.71 1623
3063.24 1493
3063.76 1461
3064.28 1405
3064.80 1521
3065.32 1527
3065.85 1613
3066.37 1564
3066.89 1512
3067.41 1519
3067.94 1459
3068.46 1548
3068.98 1581
3069.50 1634
3070.03 1560
3070.55 1545
3071.07 1456
3071.59 1547
3072.12 1502
3072.64 1534
3073.16 1535
3073.68 1499
3074.21 1557
3074.73 1509
3075.25 1422
3075.78 1445
3076.30 1571
3076.82 1495
3077.34 1627
3077.87 1716
3078.39 1690
3078.91 1688
3079.44 1676
3079.96 1867
3080.48 1860
3081.01 1751
3081.53 1899
3082.05 1958
3082.58 1817
3083.10 1984
3083.63 2059
3084.15 2126
3084.67 1932
3085.20 1903
3085.72 1951
3086.24 1941
3086.77 2088
3087.29 2011
3087.82 1934
3088.34 1931
3088.86 1820
3089.39 1870
3089.91 1776
3090.44 1891
3090.96 1805
3091.49 1797
3092.01 1768
3092.53 1709
3093.06 1805
3093.58 1899
3094.11 1834
3094.63 1745
3095.16 1906
3095.68 1764
3096.21 1836
3096.73 1935
3097.26 2058
3097.78 2069
3098.31 2034
3098.83 2013
3099.36 2111
3099.88 2072
3100.41 2155
3100.93 2188
3101.46 2538
3101.98 2792
3102.51 3213
3103.03 3733
3103.56 4028
3104.08 4893
3104.61 5367
3105.13 6422
3105.66 6449
3106.18 6486
3106.71 6959
3107.24 6623
3107.76 6290
3108.29 5705
3108.81 5045
3109.34 4383
3109.86 3586
3110.39 3087
3110.92 2823
3111.44 2823
3111.97 2647
3112.49 2485
3113.02 2560
3113.55 2450
3114.07 2398
3114.60 2397
3115.12 2369
3115.65 2329
3116.18 2317
3116.70 2212
3117.23 2163
3117.76 1864
3118.28 1878
3118.81 1859
3119.34 1878
3119.86 2005
3120.39 1845
3120.92 1856
3121.44 1806
3121.97 2144
3122.50 2181
3123.02 1884
3123.55 2066
3124.08 2138
3124.61 2160
3125.13 2163
3125.66 2233
3126.19 2034
3126.72 1952
3127.24 1970
3127.77 1900
3128.30 1837
3128.82 1840
3129.35 1829
3129.88 1714
3130.41 1628
3130.93 1621
3131.46 1686
3131.99 1633
3132.52 1581
3133.05 1594
3133.57 1563
3134.10 1466
3134.63 1462
3135.16 1572
3135.69 1547
3136.21 1571
3136.74 1660
3137.27 1827
3137.80 1663
3138.33 1624
3138.85 1620
3139.38 1464
3139.91 1448
3140.44 1485
3140.97 1366
3141.50 1438
3142.03 1516
3142.55 1497
3143.08 1436
3143.61 1502
3144.14 1536
3144.67 1486
3145.20 1517
3145.73 1784
3146.26 1518
3146.79 1399
3147.31 1479
3147.84 1561
3148.37 1534
3148.90 1545
3149.43 1510
3149.96 1610
3150.49 1601
3151.02 1663
3151.55 1559
3152.08 1589
3152.61 1630
3153.14 1759
3153.67 1727
3154.20 1804
3154.73 1854
3155.25 1632
3155.78 1751
3156.31 1695
3156.84 1706
3157.37 1780
3157.90 1793
3158.43 1817
3158.96 1706
3159.49 1687
3160.02 1704
3160.55 1810
3161.08 1906
3161.61 1826
3162.14 1739
3162.68 1813
3163.21 1801
3163.74 1884
3164.27 1748
3164.80 1730
3165.33 1729
3165.86 1685
3166.39 1744
3166.92 1605
3167.45 1560
3167.98 1634
3168.51 1551
3169.04 1483
3169.57 1382
3170.10 1406
3170.64 1346
3171.17 1337
3171.70 1476
3172.23 1459
3172.76 1491
3173.29 1511
3173.82 1498
3174.35 1630
3174.88 1568
3175.42 1818
3175.95 1806
3176.48 1713
3177.01 1829
3177.54 1771
3178.07 1752
3178.61 1656
3179.14 1609
3179.67 1759
3180.20 1664
3180.73 1648
3181.26 1567
3181.80 1628
3182.33 1468
3182.86 1461
3183.39 1455
3183.92 1454
3184.46 1510
3184.99 1415
3185.52 1403
3186.05 1375
3186.59 1338
3187.12 1565
3187.65 1530
3188.18 1468
3188.72 1448
3189.25 1448
3189.78 1463
3190.31 1411
3190.85 1438
3191.38 1659
3191.91 1465
3192.44 1578
3192.98 1547
3193.51 1390
3194.04 1614
3194.58 1471
3195.11 1410
3195.64 1354
3196.17 1414
3196.71 1387
3197.24 1358
3197.77 1456
3198.31 1451
3198.84 1534
3199.37 1534
3199.91 1504
3200.44 1305
3200.98 1505
3201.51 1572
3202.04 1600
3202.58 1558
3203.11 1583
3203.64 1711
3204.18 1767
3204.71 1633
3205.24 1584
3205.78 1568
3206.31 1579
3206.85 1592
3207.38 1677
3207.91 1717
3208.45 1787
3208.98 1731
3209.52 1872
3210.05 1851
3210.59 1759
3211.12 1884
3211.65 2068
3212.19 2134
3212.72 2003
3213.26 2082
3213.79 2248
3214.33 2461
3214.86 2168
3215.40 2185
3215.93 2206
3216.47 2324
3217.00 2179
3217.54 1928
3218.07 1850
3218.61 1853
3219.14 1810
3219.68 1682
3220.21 1628
3220.75 1473
3221.28 1528
3221.82 1656
3222.35 1570
3222.89 1634
3223.42 1667
3223.96 1799
3224.49 1910
3225.03 1813
3225.57 1860
3226.10 1934
3226.64 1940
3227.17 1912
3227.71 1941
3228.24 2072
3228.78 2096
3229.32 1837
3229.85 1929
3230.39 2048
3230.92 2027
3231.46 1893
3232.00 1994
3232.53 1765
3233.07 1608
3233.60 1631
3234.14 1643
3234.68 1764
3235.21 1775
3235.75 1748
3236.29 1761
3236.82 1897
3237.36 1785
3237.90 1762
3238.43 1672
3238.97 1670
3239.51 1767
3240.04 1843
3240.58 1744
3241.12 1720
3241.65 1760
3242.19 1894
3242.73 1800
3243.26 1838
3243.80 1933
3244.34 1734
3244.88 1675
3245.41 1802
3245.95 1771
3246.49 1854
3247.02 1886
3247.56 1763
3248.10 1782
3248.64 1721
3249.17 1812
3249.71 1898
3250.25 1936
3250.79 1956
3251.33 1840
3251.86 2123
3252.40 2254
3252.94 2080
3253.48 1888
3254.01 2049
3254.55 2067
3255.09 2013
3255.63 1820
3256.17 1857
3256.70 1962
3257.24 2001
3257.78 1950
3258.32 1942
3258.86 2040
3259.40 2188
3259.93 2151
3260.47 2167
3261.01 2330
3261.55 2364
3262.09 2539
3262.63 2734
3263.17 2879
3263.70 2970
3264.24 3190
3264.78 3327
3265.32 3557
3265.86 4029
3266.40 4016
3266.94 4167
3267.48 4506
3268.02 4562
3268.56 4979
3269.09 5158
3269.63 5004
3270.17 5103
3270.71 5004
3271.25 4840
3271.79 4722
3272.33 4570
3272.87 3935
3273.41 3430
3273.95 3111
3274.49 2885
3275.03 2548
3275.57 2496
3276.11 2433
3276.65 2409
3277.19 2363
3277.73 2295
3278.27 2320
3278.81 2357
3279.35 2393
3279.89 2161
3280.43 2206
3280.97 2422
3281.51 2260
3282.05 2244
3282.59 2409
3283.13 2406
3283.67 2542
3284.21 2250
3284.75 2179
3285.29 2165
3285.83 2307
3286.37 2363
3286.91 2498
3287.45 2589
3287.99 2555
3288.53 2555
3289.08 2603
3289.62 2605
3290.16 2633
3290.70 2553
3291.24 2555
3291.78 2479
3292.32 2351
3292.86 2574
3293.40 2456
3293.95 2381
3294.49 2529
3295.03 2579
3295.57 2629
3296.11 2751
3296.65 2896
3297.19 3127
3297.73 3106
3298.28 3126
3298.82 3098
3299.36 3205
3299.90 3132
3300.44 2892
3300.99 2892
3301.53 2957
3302.07 2817
3302.61 2592
3303.15 2723
3303.69 2423
3304.24 2478
3304.78 2692
3305.32 2381
3305.86 2529
3306.41 2315
3306.95 2399
3307.49 2248
3308.03 2384
3308.58 2225
3309.12 2363
3309.66 2368
3310.20 2425
3310.75 2314
3311.29 2173
3311.83 2233
3312.37 2327
3312.92 2112
3313.46 2183
3314.00 2218
3314.54 2359
3315.09 2313
3315.63 2030
3316.17 2094
3316.72 2367
3317.26 2410
3317.80 2448
3318.35 2670
3318.89 2616
3319.43 2806
3319.98 2873
3320.52 2788
3321.06 2812
3321.61 2753
3322.15 2864
3322.69 2915
3323.24 2900
3323.78 2868
3324.33 2913
3324.87 3040
3325.41 2957
3325.96 2783
3326.50 2947
3327.04 2948
3327.59 3021
3328.13 2910
3328.68 2659
3329.22 2759
3329.76 2710
3330.31 2568
3330.85 2595
3331.40 2575
3331.94 2720
3332.49 2915
3333.03 3266
3333.58 3670
3334.12 4460
3334.66 5394
3335.21 6486
3335.75 7939
3336.30 9253
3336.84 10882
3337.39 12844
3337.93 14140
3338.48 15587
3339.02 16401
3339.57 16402
3340.11 15762
3340.66 15169
3341.20 14103
3341.75 12426
3342.29 10468
3342.84 8921
3343.38 7629
3343.93 6367
3344.47 5275
3345.02 4446
3345.57 3866
3346.11 3422
3346.66 3191
3347.20 2942
3347.75 2672
3348.29 2617
3348.84 2602
3349.38 2597
3349.93 2492
3350.48 2667
3351.02 2799
3351.57 2761
3352.11 2795
3352.66 2782
3353.21 2652
3353.75 2773
3354.30 2876
3354.84 2837
3355.39 2770
3355.94 2727
3356.48 2823
3357.03 2499
3357.58 2236
3358.12 2516
3358.67 2580
3359.22 2428
3359.76 2287
3360.31 2403
3360.86 2423
3361.40 2313
3361.95 2248
3362.50 2134
3363.04 2228
3363.59 2233
3364.14 2303
3364.68 2348
3365.23 2482
3365.78 2485
3366.33 2627
3366.87 2446
3367.42 2339
3367.97 2392
3368.51 2510
3369.06 2422
3369.61 2451
3370.16 2463
3370.70 2539
3371.25 2407
3371.80 2369
3372.35 2600
3372.90 2630
3373.44 2486
3373.99 2718
3374.54 2726
3375.09 2751
3375.63 3007
3376.18 3347
3376.73 3261
3377.28 3185
3377.83 3195
3378.37 3036
3378.92 2978
3379.47 2748
3380.02 2536
3380.57 2430
3381.12 2498
3381.66 2267
3382.21 2049
3382.76 2142
3383.31 2107
3383.86 1995
3384.41 1814
3384.96 1762
3385.50 1877
3386.05 2054
3386.60 1869
3387.15 1814
3387.70 1845
3388.25 1808
3388.80 1796
3389.35 1870
3389.90 1818
3390.44 1712
3390.99 1702
3391.54 1751
3392.09 1797
3392.64 1824
3393.19 1775
3393.74 1766
3394.29 1648
3394.84 1685
3395.39 1748
3395.94 1638
3396.49 1780
3397.04 1721
3397.59 1741
3398.14 1735
3398.69 1858
3399.24 1978
3399.79 1820
3400.34 1824
3400.89 1775
3401.44 1979
3401.99 1976
3402.54 1891
3403.09 1738
3403.64 1731
3404.19 1741
3404.74 1709
3405.29 1797
3405.84 1604
3406.39 1669
3406.94 1488
3407.49 1520
3408.04 1752
3408.59 1632
3409.14 1779
3409.69 1630
3410.24 1609
3410.79 1621
3411.34 1775
3411.89 1880
3412.45 1770
3413.00 1714
3413.55 1791
3414.10 1863
3414.65 1892
3415.20 1990
3415.75 2096
3416.30 2161
3416.85 1952
3417.41 2022
3417.96 1981
3418.51 1821
3419.06 1885
3419.61 1615
3420.16 1503
3420.71 1576
3421.27 1582
3421.82 1749
3422.37 1607
3422.92 1646
3423.47 1779
3424.02 1670
3424.58 1642
3425.13 1648
3425.68 1712
3426.23 1730
3426.78 1748
3427.34 1789
3427.89 1787
3428.44 1882
3428.99 1847
3429.55 2020
3430.10 1729
3430.65 1731
3431.20 1754
3431.76 1580
3432.31 1582
3432.86 1546
3433.41 1708
3433.97 1629
3434.52 1674
3435.07 1607
3435.62 1533
3436.18 1476
3436.73 1568
3437.28 1688
3437.84 1575
3438.39 1563
3438.94 1709
3439.49 1574
3440.05 1431
3440.60 1532
3441.15 1534
3441.71 1558
3442.26 1528
3442.81 1514
3443.37 1483
3443.92 1479
3444.47 1458
3445.03 1558
3445.58 1351
3446.13 1437
3446.69 1433
3447.24 1524
3447.80 1484
3448.35 1394
3448.90 1479
3449.46 1512
3450.01 1590
3450.57 1393
3451.12 1470
3451.67 1553
3452.23 1574
3452.78 1552
3453.34 1494
3453.89 1655
3454.44 1520
3455.00 1498
3455.55 1573
3456.11 1551
3456.66 1593
3457.22 1574
3457.77 1492
3458.33 1648
3458.88 1705
3459.43 1533
3459.99 1621
3460.54 1556
3461.10 1450
3461.65 1637
3462.21 1702
3462.76 1523
3463.32 1577
3463.87 1551
3464.43 1550
3464.98 1633
3465.54 1608
3466.09 1686
3466.65 1702
3467.21 1679
3467.76 1650
3468.32 1613
3468.87 1610
3469.43 1550
3469.98 1906
3470.54 1713
3471.09 1742
3471.65 1746
3472.20 1861
3472.76 1941
3473.32 1775
3473.87 1945
3474.43 1846
3474.98 1812
3475.54 1906
3476.10 1852
3476.65 1807
3477.21 1785
3477.76 1810
3478.32 1892
3478.88 1792
3479.43 1690
3479.99 1876
3480.55 1829
3481.10 2098
3481.66 2278
3482.22 2190
3482.77 2157
3483.33 2022
3483.89 2020
3484.44 2217
3485.00 2174
3485.56 2160
3486.11 2111
3486.67 2339
3487.23 2228
3487.78 2297
3488.34 2413
3488.90 2298
3489.45 2370
3490.01 2555
3490.57 2861
3491.13 3231
3491.68 3798
3492.24 4235
3492.80 4816
3493.35 5575
3493.91 6219
3494.47 6662
3495.03 7197
3495.58 7619
3496.14 7118
3496.70 6722
3497.26 6592
3497.82 5935
3498.37 5112
3498.93 4401
3499.49 3998
3500.05 3669
3500.61 3155
3501.16 3139
3501.72 3242
3502.28 3074
3502.84 2982
3503.40 2866
3503.95 2898
3504.51 3112
3505.07 3127
3505.63 3150
3506.19 3044
3506.75 3071
3507.30 3055
3507.86 3008
3508.42 2977
3508.98 3010
3509.54 2967
3510.10 2958
3510.66 2824
3511.22 2646
3511.77 2643
3512.33 2453
3512.89 2243
3513.45 2460
3514.01 2515
3514.57 2204
3515.13 2147
3515.69 2213
3516.25 2024
3516.81 1964
3517.37 1949
3517.92 1860
3518.48 1691
3519.04 1796
3519.60 1757
3520.16 1890
3520.72 1731
3521.28 1784
3521.84 1759
3522.40 1667
3522.96 1760
3523.52 1692
3524.08 1663
3524.64 1649
3525.20 1842
3525.76 1865
3526.32 1760
3526.88 1629
3527.44 1559
3528.00 1642
3528.56 1588
3529.12 1602
3529.68 1619
3530.24 1637
3530.80 1484
3531.36 1626
3531.92 1692
3532.48 1582
3533.04 1708
3533.60 1609
3534.17 1594
3534.73 1535
3535.29 1493
3535.85 1534
3536.41 1535
3536.97 1537
3537.53 1486
3538.09 1492
3538.65 1528
3539.21 1590
3539.77 1624
3540.34 1600
3540.90 1622
3541.46 1636
3542.02 1770
3542.58 1793
3543.14 1632
3543.70 1611
3544.26 1656
3544.83 1595
3545.39 1654
3545.95 1602
3546.51 1473
3547.07 1434
3547.63 1561
3548.20 1589
3548.76 1593
3549.32 1616
3549.88 1552
3550.44 1520
3551.01 1455
3551.57 1583
3552.13 1412
3552.69 1564
3553.25 1590
3553.82 1568
3554.38 1548
3554.94 1486
3555.50 1469
3556.07 1480
3556.63 1345
3557.19 1439
3557.75 1446
3558.32 1427
3558.88 1438
3559.44 1370
3560.00 1420
3560.57 1449
3561.13 1442
3561.69 1539
3562.26 1389
3562.82 1505
3563.38 1391
3563.94 1324
3564.51 1448
3565.07 1431
3565.63 1307
3566.20 1391
3566.76 1446
3567.32 1370
3567.89 1428
3568.45 1437
3569.01 1449
3569.58 1441
3570.14 1290
3570.70 1348
3571.27 1517
3571.83 1303
3572.39 1353
3572.96 1361
3573.52 1311
3574.09 1336
3574.65 1452
3575.21 1563
3575.78 1454
3576.34 1455
3576.91 1491
3577.47 1379
3578.03 1360
3578.60 1426
3579.16 1465
3579.73 1504
3580.29 1551
3580.86 1659
3581.42 1452
3581.98 1295
3582.55 1472
3583.11 1337
3583.68 1466
3584.24 1483
3584.81 1450
3585.37 1468
3585.94 1404
3586.50 1400
3587.07 1420
3587.63 1493
3588.20 1504
3588.76 1501
3589.33 1443
3589.89 1372
3590.46 1336
3591.02 1401
3591.59 1375
3592.15 1360
3592.72 1370
3593.28 1335
3593.85 1452
3594.41 1397
3594.98 1351
3595.54 1348
3596.11 1250
3596.68 1307
3597.24 1379
3597.81 1278
3598.37 1288
3598.94 1279
3599.50 1242
3600.07 1305
3600.64 1293
3601.20 1351
3601.77 1411
3602.33 1372
3602.90 1371
3603.47 1255
3604.03 1281
3604.60 1174
3605.16 1282
3605.73 1336
3606.30 1383
3606.86 1282
3607.43 1248
3608.00 1276
3608.56 1177
3609.13 1178
3609.70 1163
3610.26 1197
3610.83 1202
3611.40 1120
3611.96 1309
3612.53 1293
3613.10 1226
3613.66 1211
3614.23 1256
3614.80 1253
3615.36 1144
3615.93 1162
3616.50 1207
3617.07 1123
3617.63 1235
3618.20 1256
3618.77 1243
3619.34 1240
3619.90 1208
3620.47 1174
3621.04 1250
3621.61 1287
3622.17 1280
3622.74 1286
3623.31 1362
3623.88 1333
3624.44 1303
3625.01 1310
3625.58 1429
3626.15 1385
3626.72 1444
3627.28 1319
3627.85 1356
3628.42 1277
3628.99 1345
3629.56 1345
3630.12 1257
3630.69 1391
3631.26 1312
3631.83 1218
3632.40 1196
3632.97 1214
3633.53 1274
3634.10 1228
3634.67 1235
3635.24 1348
3635.81 1262
3636.38 1326
3636.95 1427
3637.52 1291
3638.08 1364
3638.65 1257
3639.22 1310
3639.79 1258
3640.36 1187
3640.93 1205
3641.50 1361
3642.07 1319
3642.64 1295
3643.21 1334
3643.78 1331
3644.34 1191
3644.91 1236
3645.48 1300
3646.05 1331
3646.62 1284
3647.19 1203
3647.76 1396
3648.33 1273
3648.90 1184
3649.47 1198
3650.04 1259
3650.61 1324
3651.18 1217
3651.75 1376
3652.32 1221
3652.89 1435
3653.46 1393
3654.03 1360
3654.60 1392
3655.17 1459
3655.74 1427
3656.31 1576
3656.88 1425
3657.45 1363
3658.02 1360
3658.59 1378
3659.16 1378
3659.73 1427
3660.30 1254
3660.87 1317
3661.45 1163
3662.02 1183
3662.59 1258
3663.16 1356
3663.73 1291
3664.30 1316
3664.87 1383
3665.44 1371
3666.01 1278
3666.58 1218
3667.15 1346
3667.73 1354
3668.30 1489
3668.87 1576
3669.44 1596
3670.01 1353
3670.58 1250
3671.15 1254
3671.73 1250
3672.30 1239
3672.87 1350
3673.44 1321
3674.01 1301
3674.58 1336
3675.16 1426
3675.73 1402
3676.30 1210
3676.87 1245
3677.44 1244
3678.01 1388
3678.59 1358
3679.16 1382
3679.73 1371
3680.30 1251
3680.88 1264
3681.45 1335
3682.02 1291
3682.59 1266
3683.16 1277
3683.74 1390
3684.31 1325
3684.88 1195
3685.45 1054
3686.03 1178
3686.60 1175
3687.17 1278
3687.74 1299
3688.32 1293
3688.89 1271
3689.46 1217
3690.04 1321
3690.61 1293
3691.18 1215
3691.76 1187
3692.33 1199
3692.90 1231
3693.47 1126
3694.05 1220
3694.62 1300
3695.19 1285
3695.77 1202
3696.34 1123
3696.91 1302
3697.49 1254
3698.06 1138
3698.64 1243
3699.21 1307
3699.78 1188
3700.36 1301
3700.93 1101
3701.50 1107
3702.08 1140
3702.65 1146
3703.23 1176
3703.80 1114
3704.37 1120
3704.95 1231
3705.52 1182
3706.10 1233
3706.67 1325
3707.24 1293
3707.82 1171
3708.39 1168
3708.97 1238
3709.54 1216
3710.12 1244
3710.69 1283
3711.27 1262
3711.84 1244
3712.41 1248
3712.99 1157
3713.56 1375
3714.14 1337
3714.71 1310
3715.29 1329
3715.86 1353
3716.44 1320
3717.01 1225
3717.59 1218
3718.16 1139
3718.74 1246
3719.31 1162
3719.89 1101
3720.46 1074
3721.04 1187
3721.61 1217
3722.19 1122
3722.77 1188
3723.34 1096
3723.92 1046
3724.49 1065
3725.07 1035
3725.64 1013
3726.22 1185
3726.79 1195
3727.37 1078
3727.95 1118
3728.52 1095
3729.10 1174
3729.67 1137
3730.25 1209
3730.83 1187
3731.40 1083
3731.98 1120
3732.56 1255
3733.13 1129
3733.71 1216
3734.28 1129
3734.86 1188
3735.44 1153
3736.01 1216
3736.59 1208
3737.17 1173
3737.74 1271
3738.32 1293
3738.90 1257
3739.47 1212
3740.05 1308
3740.63 1253
3741.20 1258
3741.78 1270
3742.36 1297
3742.93 1193
3743.51 1185
3744.09 1073
3744.67 1152
3745.24 1155
3745.82 1209
3746.40 1189
3746.97 1101
3747.55 1176
3748.13 1188
3748.71 1095
3749.28 1131
3749.86 1153
3750.44 1069
3751.02 1129
3751.59 1326
3752.17 1292
3752.75 1219
3753.33 1182
3753.91 1046
3754.48 1136
3755.06 1097
3755.64 1269
3756.22 1220
3756.80 1188
3757.37 1259
3757.95 1104
3758.53 1069
3759.11 1070
3759.69 1140
3760.27 1147
3760.84 1188
3761.42 1077
3762.00 1115
3762.58 1147
3763.16 1221
3763.74 1213
3764.31 1256
3764.89 1163
3765.47 1173
3766.05 1210
3766.63 1082
3767.21 1075
3767.79 1227
3768.37 1178
3768.95 1101
3769.52 1049
3770.10 1095
3770.68 1206
3771.26 1122
3771.84 1113
3772.42 1173
3773.00 1121
3773.58 1232
3774.16 1269
3774.74 1060
3775.32 1166
3775.90 1191
3776.48 1183
3777.06 1200
3777.64 1146
3778.22 1166
3778.80 1289
3779.38 1303
3779.96 1261
3780.54 1139
3781.12 1169
3781.70 1191
3782.28 1204
3782.86 1208
3783.44 1155
3784.02 1126
3784.60 1144
3785.18 1072
3785.76 1066
3786.34 1129
3786.92 1090
3787.50 1086
3788.08 1057
3788.66 1022
3789.24 1120
3789.82 1113
3790.40 1214
3790.98 1089
3791.56 1197
3792.14 1137
3792.72 1089
3793.30 1166
3793.89 1180
3794.47 1151
3795.05 1135
3795.63 1144
3796.21 1180
3796.79 1272
3797.37 1277
3797.95 1213
3798.53 1249
3799.12 1162
3799.70 1231
3800.28 1150
3800.86 1187
3801.44 1280
3802.02 1343
3802.60 1252
3803.19 1094
3803.77 1262
3804.35 1209
3804.93 1106
3805.51 1071
3806.10 1128
3806.68 1116
3807.26 1148
3807.84 1067
3808.42 1149
3809.01 1267
3809.59 1191
3810.17 1235
3810.75 1221
3811.33 1248
3811.92 1270
3812.50 1247
3813.08 1255
3813.66 1257
3814.25 1290
3814.83 1200
3815.41 1289
3815.99 1264
3816.58 1219
3817.16 1089
3817.74 1275
3818.32 1221
3818.91 1135
3819.49 1227
3820.07 1136
3820.66 1076
3821.24 1023
3821.82 1177
3822.41 1241
3822.99 1130
3823.57 1162
3824.16 1090
3824.74 1148
3825.32 1164
3825.91 1109
3826.49 1066
3827.07 1130
3827.66 1222
3828.24 1154
3828.82 1161
3829.41 1055
3829.99 1058
3830.57 1135
3831.16 993
3831.74 1093
3832.33 1223
3832.91 1187
3833.49 1162
3834.08 1195
3834.66 1125
3835.25 1084
3835.83 1071
3836.41 1148
3837.00 1133
3837.58 1114
3838.17 1103
3838.75 1077
3839.34 1110
3839.92 1038
3840.50 947
3841.09 1001
3841.67 1049
3842.26 1099
3842.84 1094
3843.43 1057
3844.01 1116
3844.60 1056
3845.18 987
3845.77 953
3846.35 1015
3846.94 1142
3847.52 1108
3848.11 1110
3848.69 1012
3849.28 1110
3849.86 1128
3850.45 1024
3851.03 957
3851.62 950
3852.20 1016
3852.79 1086
3853.37 1096
3853.96 1092
3854.55 1097
3855.13 1181
3855.72 1134
3856.30 1166
3856.89 1043
3857.47 1130
3858.06 1062
3858.65 1081
3859.23 1207
3859.82 1206
3860.40 1034
3860.99 1008
3861.58 1100
3862.16 1112
3862.75 1051
3863.33 997
3863.92 1036
3864.51 1180
3865.09 1164
3865.68 1074
3866.27 1081
3866.85 1151
3867.44 1174
3868.03 1120
3868.61 1161
3869.20 1206
3869.79 1202
3870.37 1216
3870.96 1190
3871.55 1217
3872.13 1166
3872.72 1054
3873.31 1035
3873.89 1017
3874.48 1162
3875.07 1195
3875.66 1262
3876.24 1193
3876.83 1190
3877.42 1193
3878.00 1183
3878.59 1163
3879.18 1285
3879.77 1183
3880.35 1205
3880.94 1206
3881.53 1049
3882.12 1049
3882.70 1046
3883.29 1069
3883.88 986
3884.47 1073
3885.06 1273
3885.64 1115
3886.23 1055
3886.82 1025
3887.41 1012
3888.00 991
3888.58 1133
3889.17 1163
3889.76 1102
3890.35 1195
3890.94 1217
3891.53 1266
3892.11 1188
3892.70 1286
3893.29 1265
3893.88 1236
3894.47 1236
3895.06 1226
3895.65 1250
3896.23 1280
3896.82 1255
3897.41 1128
3898.00 1259
3898.59 1232
3899.18 1226
3899.77 1199
3900.36 1195
3900.95 1139
3901.53 1273
3902.12 1271
3902.71 1338
3903.30 1313
3903.89 1308
3904.48 1183
3905.07 1148
3905.66 1133
3906.25 1193
3906.84 1214
3907.43 1209
3908.02 1245
3908.61 1190
3909.20 1255
3909.79 1306
3910.38 1242
3910.97 1268
3911.56 1288
3912.15 1240
3912.74 1164
3913.33 1234
3913.92 1135
3914.51 1164
3915.10 1135
3915.69 1151
3916.28 1040
3916.87 1042
3917.46 1119
3918.05 1181
3918.64 1073
3919.23 1099
3919.82 1062
3920.41 1082
3921.00 1207
3921.59 1138
3922.18 1094
3922.77 1054
3923.36 1161
3923.95 1106
3924.55 1076
3925.14 1021
3925.73 979
3926.32 1146
3926.91 1096
3927.50 1103
3928.09 1073
3928.68 1080
3929.27 1126
3929.87 1128
3930.46 1071
3931.05 1151
3931.64 1049
3932.23 1051
3932.82 1022
3933.41 1053
3934.01 1052
3934.60 1007
3935.19 991
3935.78 924
3936.37 1036
3936.96 1070
3937.56 1087
3938.15 1008
3938.74 969
3939.33 1171
3939.92 1183
3940.52 1092
3941.11 1254
3941.70 1297
3942.29 1336
3942.88 1239
3943.48 1225
3944.07 1354
3944.66 1208
3945.25 1150
3945.85 1245
3946.44 1228
3947.03 1188
3947.62 1314
3948.22 1305
3948.81 1195
3949.40 1128
3949.99 1124
3950.59 1057
3951.18 1097
3951.77 1146
3952.37 1114
3952.96 1055
3953.55 1120
3954.15 1148
3954.74 1180
3955.33 1169
3955.93 1194
3956.52 1290
3957.11 1188
3957.71 1162
3958.30 1112
3958.89 1141
3959.49 1249
3960.08 1160
3960.67 1154
3961.27 1169
3961.86 1087
3962.45 1191
3963.05 1140
3963.64 1093
3964.23 1040
3964.83 1076
3965.42 1057
3966.02 1110
3966.61 1212
3967.20 1066
3967.80 1128
3968.39 1236
3968.99 1189
3969.58 1125
3970.18 1218
3970.77 1233
3971.36 1243
3971.96 1154
3972.55 1303
3973.15 1301
3973.74 1238
3974.34 1203
3974.93 1216
3975.53 1213
3976.12 1169
3976.72 1170
3977.31 1155
3977.91 1234
3978.50 1247
3979.10 1203
3979.69 1334
3980.29 1392
3980.88 1267
3981.48 1159
3982.07 1258
3982.67 1295
3983.26 1233
3983.86 1310
3984.45 1143
3985.05 1111
3985.64 1131
3986.24 1243
3986.83 1225
3987.43 1222
3988.03 1248
3988.62 1268
3989.22 1277
3989.81 1137
3990.41 1267
3991.00 1268
3991.60 1262
3992.20 1361
3992.79 1381
3993.39 1287
3993.98 1403
3994.58 1285
3995.18 1477
3995.77 1425
3996.37 1537
3996.97 1423
3997.56 1380
3998.16 1458
3998.75 1505
3999.35 1472
3999.95 1486
4000.54 1494
4001.14 1350
4001.74 1336
4002.33 1364
4002.93 1309
4003.53 1349
4004.12 1274
4004.72 1356
4005.32 1485
4005.92 1413
4006.51 1267
4007.11 1293
4007.71 1263
4008.30 1332
4008.90 1365
4009.50 1319
4010.10 1267
4010.69 1220
4011.29 1228
4011.89 1314
4012.49 1226
4013.08 1194
4013.68 1153
4014.28 1138
4014.88 1241
4015.47 1264
4016.07 1182
4016.67 1298
4017.27 1302
4017.86 1217
4018.46 1148
4019.06 1154
4019.66 1200
4020.26 1292
4020.85 1268
4021.45 1280
4022.05 1157
4022.65 1135
4023.25 1117
4023.85 1152
4024.44 1274
4025.04 1271
4025.64 1304
4026.24 1362
4026.84 1345
4027.44 1433
4028.03 1516
4028.63 1553
4029.23 1641
4029.83 1695
4030.43 1910
4031.03 1682
4031.63 1867
4032.23 1973
4032.83 1999
4033.42 1897
4034.02 1870
4034.62 1788
4035.22 1630
4035.82 1524
4036.42 1526
4037.02 1404
4037.62 1370
4038.22 1378
4038.82 1385
4039.42 1237
4040.02 1241
4040.62 1351
4041.22 1184
4041.82 1147
4042.41 1108
4043.01 1137
4043.61 1096
4044.21 1139
4044.81 1085
4045.41 958
4046.01 1004
4046.61 1058
4047.21 1059
4047.81 1036
4048.41 1036
4049.01 1054
4049.61 1109
4050.21 1143
4050.82 1115
4051.42 1123
4052.02 1165
4052.62 1103
4053.22 1062
4053.82 1060
4054.42 1184
4055.02 1181
4055.62 1284
4056.22 1214
4056.82 1035
4057.42 1138
4058.02 1217
4058.62 1108
4059.22 1011
4059.83 1161
4060.43 1281
4061.03 1134
4061.63 1187
4062.23 1127
4062.83 1133
4063.43 1205
4064.03 1127
4064.63 1171
4065.24 1198
4065.84 1281
4066.44 1460
4067.04 1388
4067.64 1272
4068.24 1372
4068.85 1203
4069.45 1273
4070.05 1335
4070.65 1230
4071.25 1231
4071.85 1256
4072.46 1164
4073.06 1238
4073.66 1282
4074.26 1215
4074.86 1269
4075.47 1282
4076.07 1152
4076.67 1035
4077.27 1064
4077.88 1010
4078.48 1054
4079.08 1072
4079.68 1042
4080.29 1043
4080.89 1057
4081.49 1069
4082.09 1094
4082.70 1118
4083.30 1142
4083.90 1205
4084.50 1083
4085.11 1066
4085.71 972
4086.31 1080
4086.92 1198
4087.52 1082
4088.12 1044
4088.72 1062
4089.33 1102
4089.93 1038
4090.53 947
4091.14 1006
4091.74 1204
4092.34 1221
4092.95 1075
4093.55 1071
4094.16 1101
4094.76 1222
4095.36 1106
4095.97 1095
4096.57 1061
4097.17 1142
4097.78 1090
4098.38 1082
4098.98 1071
4099.59 1040
4100.19 1081
4100.80 1169
4101.40 1010
4102.00 1036
4102.61 1095
4103.21 1121
4103.82 1085
4104.42 1177
4105.03 1150
4105.63 1034
4106.23 1171
4106.84 1163
4107.44 1158
4108.05 1236
4108.65 1110
4109.26 1192
4109.86 1024
4110.47 993
4111.07 1121
4111.68 1115
4112.28 1145
4112.89 981
4113.49 983
4114.10 1097
4114.70 1124
4115.31 1100
4115.91 1086
4116.52 1064
4117.12 1102
4117.73 1076
4118.33 1058
4118.94 1105
4119.54 1153
4120.15 1078
4120.75 1004
4121.36 1028
4121.97 1133
4122.57 986
4123.18 1047
4123.78 1064
4124.39 993
4124.99 1103
4125.60 1160
4126.21 1107
4126.81 975
4127.42 878
4128.02 1040
4128.63 1093
4129.24 1064
4129.84 1029
4130.45 1035
4131.05 1078
4131.66 1024
4132.27 952
4132.87 1006
4133.48 1085
4134.09 1126
4134.69 1087
4135.30 1150
4135.91 1209
4136.51 1153
4137.12 1079
4137.73 1152
4138.33 1250
4138.94 1237
4139.55 1252
4140.15 1140
4140.76 1136
4141.37 1257
4141.97 1277
4142.58 1256
4143.19 1232
4143.80 1342
4144.40 1330
4145.01 1273
4145.62 1302
4146.22 1229
4146.83 1202
4147.44 1185
4148.05 1046
4148.65 1173
4149.26 1312
4149.87 1258
4150.48 1114
4151.09 1119
4151.69 1109
4152.30 1134
4152.91 1127
4153.52 1131
4154.12 1074
4154.73 1136
4155.34 1088
4155.95 1018
4156.56 1072
4157.16 960
4157.77 1030
4158.38 1084
4158.99 1125
4159.60 1012
4160.21 1126
4160.81 1243
4161.42 1041
4162.03 1160
4162.64 1131
4163.25 1179
4163.86 1097
4164.47 1056
4165.08 1222
4165.68 1080
4166.29 1110
4166.90 954
4167.51 1056
4168.12 1124
4168.73 1180
4169.34 1152
4169.95 1054
4170.56 1100
4171.16 1058
4171.77 1068
4172.38 1192
4172.99 1182
4173.60 1156
4174.21 1041
4174.82 1089
4175.43 1036
4176.04 999
4176.65 1098
4177.26 1096
4177.87 1043
4178.48 1134
4179.09 1089
4179.70 1053
4180.31 1235
4180.92 1117
4181.53 1154
4182.14 975
4182.75 1083
4183.36 1103
4183.97 1088
4184.58 1151
4185.19 1108
4185.80 1217
4186.41 1124
4187.02 1119
4187.63 1137
4188.24 1160
4188.85 1168
4189.46 1126
4190.07 1003
4190.68 1006
4191.29 1062
4191.90 1070
4192.51 1074
4193.13 1036
4193.74 1103
4194.35 1081
4194.96 1164
4195.57 1259
4196.18 1171
4196.79 1083
4197.40 1073
4198.01 1076
4198.62 1092
4199.24 1198
4199.85 1124
4200.46 958
4201.07 1106
4201.68 1121
4202.29 1098
4202.90 1049
4203.52 946
4204.13 1070
4204.74 1098
4205.35 1010
4205.96 1025
4206.57 1014
4207.19 1200
4207.80 1088
4208.41 1034
4209.02 975
4209.63 1077
4210.25 1022
4210.86 1122
4211.47 1140
4212.08 984
4212.69 1124
4213.31 1112
4213.92 1117
4214.53 1098
4215.14 966
4215.76 1116
4216.37 1049
4216.98 1034
4217.59 1057
4218.21 1069
4218.82 1045
4219.43 1089
4220.04 1107
4220.66 1069
4221.27 1119
4221.88 1130
4222.50 1165
4223.11 1046
4223.72 1094
4224.33 1152
4224.95 1118
4225.56 1090
4226.17 1065
4226.79 1081
4227.40 1112
4228.01 1157
4228.63 1104
4229.24 1184
4229.85 1168
4230.47 1182
4231.08 1157
4231.69 1213
4232.31 1264
4232.92 1260
4233.54 1321
4234.15 1318
4234.76 1356
4235.38 1461
4235.99 1565
4236.61 1651
4237.22 1600
4237.83 1730
4238.45 1665
4239.06 1641
4239.68 1498
4240.29 1532
4240.90 1317
4241.52 1325
4242.13 1309
4242.75 1266
4243.36 1242
4243.98 1268
4244.59 1139
4245.21 1040
4245.82 1103
4246.43 1159
4247.05 1139
4247.66 1143
4248.28 1063
4248.89 1182
4249.51 1125
4250.12 1086
4250.74 1148
4251.35 1050
4251.97 1033
4252.58 1047
4253.20 1194
4253.81 1188
4254.43 1068
4255.04 995
4255.66 1117
4256.28 1104
4256.89 1208
4257.51 1220
4258.12 1082
4258.74 1092
4259.35 1087
4259.97 1095
4260.58 1073
4261.20 1111
4261.82 1115
4262.43 1139
4263.05 1116
4263.66 1060
4264.28 1098
4264.90 1141
4265.51 1212
4266.13 1216
4266.74 1183
4267.36 1151
4267.98 1206
4268.59 1298
4269.21 1298
4269.82 1279
4270.44 1323
4271.06 1365
4271.67 1299
4272.29 1279
4272.91 1166
4273.52 1177
4274.14 1275
4274.76 1260
4275.37 1260
4275.99 1314
4276.61 1294
4277.22 1256
4277.84 1311
4278.46 1358
4279.08 1378
4279.69 1274
4280.31 1292
4280.93 1330
4281.54 1319
4282.16 1279
4282.78 1230
4283.40 1217
4284.01 1216
4284.63 1177
4285.25 1250
4285.87 1210
4286.48 1181
4287.10 1113
4287.72 1120
4288.34 1127
4288.95 1129
4289.57 1223
4290.19 1100
4290.81 985
4291.43 1026
4292.04 1018
4292.66 1089
4293.28 1040
4293.90 1055
4294.52 1027
4295.13 1054
4295.75 1137
4296.37 1213
4296.99 1185
4297.61 1090
4298.23 1191
4298.84 1186
4299.46 1114
4300.08 1143
4300.70 1080
4301.32 1068
4301.94 1058
4302.56 1188
4303.17 1165
4303.79 1187
4304.41 1134
4305.03 1124
4305.65 1094
4306.27 1099
4306.89 1242
4307.51 1187
4308.13 1197
4308.75 1241
4309.36 1162
4309.98 1204
4310.60 1131
4311.22 1109
4311.84 1217
4312.46 1176
4313.08 1067
4313.70 1057
4314.32 1143
4314.94 1118
4315.56 1144
4316.18 1119
4316.80 1170
4317.42 1143
4318.04 1095
4318.66 1196
4319.28 1131
4319.90 1158
4320.52 1295
4321.14 1165
4321.76 1077
4322.38 1091
4323.00 1133
4323.62 1123
4324.24 1047
4324.86 1118
4325.48 1225
4326.10 1173
4326.72 1325
4327.34 1160
4327.96 1218
4328.58 1294
4329.20 1226
4329.82 1183
4330.44 1173
4331.07 1301
4331.69 1437
4332.31 1303
4332.93 1216
4333.55 1224
4334.17 1253
4334.79 1135
4335.41 1296
4336.03 1393
4336.65 1364
4337.28 1408
4337.90 1431
4338.52 1437
4339.14 1450
4339.76 1580
4340.38 1694
4341.00 1556
4341.63 1550
4342.25 1575
4342.87 1584
4343.49 1547
4344.11 1535
4344.73 1613
4345.36 1701
4345.98 1741
4346.60 2002
4347.22 2138
4347.84 2131
4348.47 2268
4349.09 2534
4349.71 2647
4350.33 2542
4350.95 2623
4351.58 2457
4352.20 2322
4352.82 2267
4353.44 2059
4354.07 1847
4354.69 1687
4355.31 1531
4355.93 1615
4356.56 1558
4357.18 1450
4357.80 1406
4358.42 1428
4359.05 1462
4359.67 1451
4360.29 1280
4360.92 1414
4361.54 1464
4362.16 1305
4362.78 1405
4363.41 1432
4364.03 1282
4364.65 1302
4365.28 1325
4365.90 1359
4366.52 1312
4367.15 1386
4367.77 1331
4368.39 1362
4369.02 1390
4369.64 1348
4370.26 1321
4370.89 1344
4371.51 1422
4372.14 1383
4372.76 1238
4373.38 1208
4374.01 1275
4374.63 1102
4375.25 1128
4375.88 1139
4376.50 1117
4377.13 1200
4377.75 1149
4378.37 1105
4379.00 1158
4379.62 1154
4380.25 1093
4380.87 1165
4381.50 1142
4382.12 1048
4382.75 1090
4383.37 1254
4383.99 1332
4384.62 1278
4385.24 1235
4385.87 1193
4386.49 1163
4387.12 1131
4387.74 1243
4388.37 1379
4388.99 1086
4389.62 1135
4390.24 1096
4390.87 1120
4391.49 1045
4392.12 1133
4392.74 1136
4393.37 1125
4393.99 1143
4394.62 1105
4395.24 940
4395.87 1016
4396.49 967
4397.12 1025
4397.75 1035
4398.37 1000
4399.00 1088
4399.62 1019
4400.25 933
4400.87 997
4401.50 1030
4402.13 1102
4402.75 1058
4403.38 1072
4404.00 1039
4404.63 1055
4405.26 1118
4405.88 1092
4406.51 1114
4407.13 1143
4407.76 1131
4408.39 1130
4409.01 1051
4409.64 1095
4410.27 1036
4410.89 980
4411.52 1160
4412.15 1216
4412.77 1156
4413.40 1102
4414.03 1088
4414.65 1282
4415.28 1065
4415.91 970
4416.53 1076
4417.16 1186
4417.79 1029
4418.41 1126
4419.04 1062
4419.67 1065
4420.30 1140
4420.92 1213
4421.55 1057
4422.18 1084
4422.80 967
4423.43 1058
4424.06 1006
4424.69 1016
4425.31 1020
4425.94 1103
4426.57 1120
4427.20 1106
4427.82 984
4428.45 1002
4429.08 1009
4429.71 1001
4430.34 989
4430.96 955
4431.59 951
4432.22 991
4432.85 1033
4433.48 893
4434.10 909
4434.73 1048
4435.36 1016
4435.99 948
4436.62 984
4437.25 1091
4437.87 1017
4438.50 1065
4439.13 1041
4439.76 1004
4440.39 957
4441.02 1078
4441.64 996
4442.27 957
4442.90 935
4443.53 1000
4444.16 1134
4444.79 1127
4445.42 1040
4446.05 1015
4446.68 971
4447.30 1012
4447.93 1034
4448.56 1052
4449.19 1081
4449.82 1152
4450.45 1185
4451.08 1263
4451.71 1155
4452.34 1061
4452.97 1055
4453.60 1056
4454.23 1053
4454.86 1028
4455.49 996
4456.12 1052
4456.75 1065
4457.38 1090
4458.01 1175
4458.64 1075
4459.27 1143
4459.90 1192
4460.53 940
4461.16 1008
4461.79 998
4462.42 1068
4463.05 1045
4463.68 1075
4464.31 917
4464.94 967
4465.57 1061
4466.20 1067
4466.83 981
4467.46 1010
4468.09 996
4468.72 1036
4469.35 1044
4469.98 966
4470.61 956
4471.24 916
4471.87 918
4472.50 947
4473.13 986
4473.77 906
4474.40 834
4475.03 962
4475.66 1033
4476.29 924
4476.92 931
4477.55 985
4478.18 1028
4478.82 1033
4479.45 962
4480.08 933
4480.71 970
4481.34 974
4481.97 1105
4482.60 1185
4483.24 1087
4483.87 924
4484.50 990
4485.13 1040
4485.76 851
4486.39 990
4487.03 923
4487.66 937
4488.29 934
4488.92 1022
4489.55 1021
4490.19 1026
4490.82 1003
4491.45 894
4492.08 1029
4492.71 1032
4493.35 965
4493.98 993
4494.61 995
4495.24 1048
4495.88 995
4496.51 952
4497.14 981
4497.77 925
4498.41 1028
4499.04 949
4499.67 953
4500.31 979
4500.94 1123
4501.57 1037
4502.20 1013
4502.84 1105
4503.47 1161
4504.10 1238
4504.74 1190
4505.37 1237
4506.00 1294
4506.64 1277
4507.27 1329
4507.90 1261
4508.54 1126
4509.17 1179
4509.80 1184
4510.44 1190
4511.07 1079
4511.70 1103
4512.34 1108
4512.97 1052
4513.60 1140
4514.24 1150
4514.87 1120
4515.51 1054
4516.14 1108
4516.77 1023
4517.41 1056
4518.04 1028
4518.68 982
4519.31 1016
4519.94 973
4520.58 1029
4521.21 1112
4521.85 1076
4522.48 1066
4523.12 1017
4523.75 1007
4524.39 1041
4525.02 1099
4525.65 1014
4526.29 1015
4526.92 1057
4527.56 1102
4528.19 1026
4528.83 999
4529.46 925
4530.10 950
4530.73 922
4531.37 979
4532.00 917
4532.64 1020
4533.27 992
4533.91 852
4534.54 1009
4535.18 989
4535.81 956
4536.45 1028
4537.09 998
4537.72 1067
4538.36 997
4538.99 911
4539.63 1022
4540.26 1001
4540.90 1099
4541.53 1042
4542.17 1009
4542.81 953
4543.44 1018
4544.08 1000
4544.71 1010
4545.35 980
4545.99 933
4546.62 960
4547.26 1004
4547.89 935
4548.53 901
4549.17 794
4549.80 924
4550.44 978
4551.08 953
4551.71 1007
4552.35 820
4552.98 873
4553.62 938
4554.26 848
4554.89 975
4555.53 1019
4556.17 957
4556.80 1041
4557.44 986
4558.08 946
4558.72 1035
4559.35 940
4559.99 981
4560.63 1083
4561.26 994
4561.90 969
4562.54 956
4563.17 935
4563.81 897
4564.45 947
4565.09 928
4565.72 1021
4566.36 917
4567.00 1009
4567.64 1053
4568.27 958
4568.91 987
4569.55 1001
4570.19 946
4570.82 978
4571.46 978
4572.10 918
4572.74 925
4573.38 1032
4574.01 919
4574.65 1033
4575.29 1063
4575.93 978
4576.57 980
4577.20 979
4577.84 996
4578.48 953
4579.12 924
4579.76 954
4580.40 1016
4581.04 1039
4581.67 977
4582.31 1052
4582.95 1107
4583.59 973
4584.23 966
4584.87 943
4585.51 985
4586.14 996
4586.78 1011
4587.42 1036
4588.06 1148
4588.70 1063
4589.34 1127
4589.98 1109
4590.62 1025
4591.26 1036
4591.90 1098
4592.54 1232
4593.17 1217
4593.81 1185
4594.45 1248
4595.09 1368
4595.73 1250
4596.37 1190
4597.01 1255
4597.65 1265
4598.29 1080
4598.93 1071
4599.57 1042
4600.21 960
4600.85 1064
4601.49 1121
4602.13 1097
4602.77 1006
4603.41 1056
4604.05 1044
4604.69 1171
4605.33 1192
4605.97 1210
4606.61 1035
4607.25 1058
4607.89 946
4608.53 957
4609.17 1128
4609.81 938
4610.45 979
4611.09 1004
4611.73 1030
4612.38 1045
4613.02 995
4613.66 1109
4614.30 1052
4614.94 916
4615.58 1004
4616.22 1028
4616.86 1091
4617.50 1046
4618.14 1098
4618.78 1080
4619.43 1137
4620.07 1093
4620.71 1108
4621.35 1040
4621.99 1038
4622.63 1019
4623.27 949
4623.91 934
4624.56 1039
4625.20 888
4625.84 946
4626.48 906
4627.12 898
4627.76 896
4628.41 961
4629.05 1036
4629.69 940
4630.33 1004
4630.97 966
4631.62 982
4632.26 939
4632.90 902
4633.54 873
4634.18 979
4634.83 973
4635.47 953
4636.11 937
4636.75 977
4637.40 1048
4638.04 996
4638.68 1019
4639.32 1013
4639.97 1009
4640.61 1046
4641.25 1162
4641.89 1081
4642.54 1049
4643.18 1129
4643.82 1123
4644.46 1036
4645.11 1103
4645.75 1112
4646.39 1023
4647.04 980
4647.68 1066
4648.32 1050
4648.97 1045
4649.61 979
4650.25 950
4650.90 920
4651.54 990
4652.18 914
4652.83 930
4653.47 1030
4654.11 1065
4654.76 1002
4655.40 994
4656.04 894
4656.69 867
4657.33 909
4657.98 987
4658.62 977
4659.26 986
4659.91 961
4660.55 911
4661.20 1000
4661.84 999
4662.48 868
4663.13 879
4663.77 852
4664.42 872
4665.06 949
4665.71 903
4666.35 936
4666.99 906
4667.64 1017
4668.28 999
4668.93 889
4669.57 883
4670.22 967
4670.86 979
4671.51 885
4672.15 952
4672.80 901
4673.44 907
4674.09 896
4674.73 838
4675.38 778
4676.02 916
4676.67 998
4677.31 950
4677.96 920
4678.60 885
4679.25 1012
4679.89 966
4680.54 1039
4681.18 1021
4681.83 968
4682.47 972
4683.12 922
4683.77 1060
4684.41 1048
4685.06 1089
4685.70 1082
4686.35 986
4686.99 907
4687.64 910
4688.29 990
4688.93 1036
4689.58 996
4690.22 956
4690.87 936
4691.52 1019
4692.16 956
4692.81 942
4693.45 935
4694.10 1074
4694.75 1073
4695.39 978
4696.04 976
4696.69 995
4697.33 1040
4697.98 976
4698.63 957
4699.27 986
4699.92 1075
4700.57 1167
4701.21 1149
4701.86 1146
4702.51 1250
4703.15 1069
4703.80 1132
4704.45 1135
4705.10 1111
4705.74 1165
4706.39 1076
4707.04 1066
4707.68 1033
4708.33 1019
4708.98 1087
4709.63 993
4710.27 1023
4710.92 1073
4711.57 1164
4712.22 1157
4712.86 1058
4713.51 1131
4714.16 986
4714.81 1096
4715.45 1083
4716.10 1024
4716.75 988
4717.40 1053
4718.05 1037
4718.69 980
4719.34 996
4719.99 960
4720.64 1060
4721.29 1043
4721.94 1008
4722.58 921
4723.23 1017
4723.88 969
4724.53 996
4725.18 975
4725.83 950
4726.47 994
4727.12 961
4727.77 1039
4728.42 1055
4729.07 1149
4729.72 1250
4730.37 1219
4731.02 1269
4731.66 1157
4732.31 1122
4732.96 1161
4733.61 1227
4734.26 1149
4734.91 1137
4735.56 1052
4736.21 1080
4736.86 1009
4737.51 976
4738.16 914
4738.81 919
4739.45 1040
4740.10 999
4740.75 1074
4741.40 977
4742.05 1052
4742.70 1031
4743.35 1089
4744.00 1134
4744.65 1084
4745.30 1025
4745.95 1041
4746.60 1130
4747.25 1053
4747.90 1061
4748.55 1054
4749.20 1154
4749.85 1088
4750.50 1146
4751.15 1067
4751.80 1154
4752.45 1188
4753.10 1253
4753.75 1285
4754.40 1306
4755.05 1266
4755.71 1451
4756.36 1432
4757.01 1436
4757.66 1332
4758.31 1373
4758.96 1252
4759.61 1173
4760.26 1114
4760.91 1047
4761.56 1218
4762.21 1163
4762.86 1141
4763.52 932
4764.17 1022
4764.82 1060
4765.47 952
4766.12 917
4766.77 989
4767.42 990
4768.07 1065
4768.73 1004
4769.38 949
4770.03 1077
4770.68 946
4771.33 956
4771.98 971
4772.64 953
4773.29 993
4773.94 941
4774.59 834
4775.24 978
4775.89 1109
4776.55 1092
4777.20 993
4777.85 1052
4778.50 1034
4779.15 970
4779.81 961
4780.46 931
4781.11 953
4781.76 1016
4782.42 924
4783.07 975
4783.72 1042
4784.37 971
4785.03 1022
4785.68 1014
4786.33 984
4786.98 1058
4787.64 1103
4788.29 1075
4788.94 1133
4789.60 980
4790.25 991
4790.90 1051
4791.55 1076
4792.21 983
4792.86 999
4793.51 1046
4794.17 1069
4794.82 1181
4795.47 1136
4796.13 1135
4796.78 1078
4797.43 1046
4798.09 1125
4798.74 1169
4799.39 985
4800.05 1040
4800.70 1072
4801.36 1054
4802.01 1102
4802.66 1163
4803.32 985
4803.97 1121
4804.62 1093
4805.28 1016
4805.93 960
4806.59 1032
4807.24 1060
4807.89 1003
4808.55 964
4809.20 1034
4809.86 1093
4810.51 951
4811.17 915
4811.82 935
4812.47 947
4813.13 979
4813.78 1063
4814.44 1032
4815.09 999
4815.75 996
4816.40 1046
4817.06 1070
4817.71 1098
4818.37 1043
4819.02 1135
4819.68 1103
4820.33 1027
4820.99 982
4821.64 997
4822.30 1074
4822.95 1111
4823.61 1164
4824.26 1090
4824.92 1128
4825.57 1213
4826.23 1215
4826.88 1088
4827.54 1147
4828.19 1147
4828.85 1167
4829.51 1160
4830.16 1166
4830.82 1112
4831.47 1157
4832.13 1219
4832.78 1189
4833.44 1312
4834.10 1311
4834.75 1263
4835.41 1236
4836.06 1254
4836.72 1213
4837.38 1405
4838.03 1346
4838.69 1353
4839.34 1380
4840.00 1321
4840.66 1331
4841.31 1432
4841.97 1408
4842.63 1409
4843.28 1462
4843.94 1452
4844.60 1477
4845.25 1570
4845.91 1484
4846.57 1505
4847.22 1552
4847.88 1547
4848.54 1551
4849.19 1601
4849.85 1558
4850.51 1705
4851.17 1908
4851.82 2116
4852.48 2296
4853.14 2491
4853.79 2499
4854.45 2299
4855.11 2385
4855.77 2410
4856.42 2289
4857.08 2216
4857.74 2105
4858.40 1832
4859.05 1889
4859.71 1928
4860.37 2085
4861.03 2053
4861.68 2173
4862.34 2092
4863.00 2179
4863.66 1954
4864.32 1953
4864.97 1936
4865.63 1739
4866.29 1835
4866.95 1678
4867.61 1737
4868.26 1833
4868.92 1895
4869.58 1804
4870.24 1963
4870.90 1893
4871.56 1973
4872.21 1780
4872.87 1764
4873.53 1666
4874.19 1625
4874.85 1608
4875.51 1557
4876.17 1532
4876.83 1670
4877.48 1644
4878.14 1587
4878.80 1686
4879.46 1662
4880.12 1634
4880.78 1776
4881.44 1659
4882.10 1649
4882.76 1532
4883.42 1446
4884.08 1398
4884.73 1493
4885.39 1419
4886.05 1484
4886.71 1473
4887.37 1427
4888.03 1273
4888.69 1333
4889.35 1253
4890.01 1390
4890.67 1266
4891.33 1388
4891.99 1453
4892.65 1364
4893.31 1318
4893.97 1319
4894.63 1370
4895.29 1300
4895.95 1365
4896.61 1379
4897.27 1407
4897.93 1268
4898.59 1359
4899.25 1231
4899.91 1267
4900.57 1150
4901.23 1127
4901.89 1152
4902.55 1222
4903.21 1222
4903.88 1116
4904.54 1232
4905.20 1197
4905.86 1161
4906.52 1158
4907.18 1026
4907.84 1066
4908.50 1076
4909.16 1158
4909.82 1104
4910.48 1150
4911.15 1187
4911.81 1159
4912.47 1168
4913.13 1159
4913.79 1116
4914.45 1067
4915.11 1142
4915.77 1092
4916.44 1064
4917.10 1047
4917.76 1035
4918.42 1060
4919.08 980
4919.74 1119
4920.41 1174
4921.07 1000
4921.73 1053
4922.39 1112
4923.05 1115
4923.72 1061
4924.38 1069
4925.04 1022
4925.70 1045
4926.36 1055
4927.03 1071
4927.69 1049
4928.35 927
4929.01 957
4929.67 963
4930.34 996
4931.00 1075
4931.66 979
4932.32 1054
4932.99 978
4933.65 931
4934.31 1049
4934.98 1040
4935.64 1033
4936.30 969
4936.96 951
4937.63 988
4938.29 1051
4938.95 1009
4939.62 921
4940.28 974
4940.94 907
4941.61 961
4942.27 956
4942.93 893
4943.60 929
4944.26 924
4944.92 962
4945.59 935
4946.25 935
4946.91 860
4947.58 817
4948.24 1032
4948.90 963
4949.57 1035
4950.23 1063
4950.89 970
4951.56 882
4952.22 899
4952.89 869
4953.55 927
4954.21 1038
4954.88 938
4955.54 932
4956.21 907
4956.87 868
4957.53 942
4958.20 961
4958.86 876
4959.53 899
4960.19 861
4960.86 893
4961.52 952
4962.19 934
4962.85 987
4963.52 1004
4964.18 1158
4964.84 1040
4965.51 975
4966.17 1007
4966.84 1053
4967.50 1120
4968.17 1074
4968.83 1081
4969.50 1075
4970.16 1018
4970.83 1037
4971.49 1101
4972.16 984
4972.82 985
4973.49 975
4974.16 972
4974.82 916
4975.49 887
4976.15 941
4976.82 1033
4977.48 989
4978.15 1029
4978.81 1064
4979.48 974
4980.15 1031
4980.81 1110
4981.48 1007
4982.14 900
4982.81 919
4983.48 917
4984.14 918
4984.81 914
4985.47 923
4986.14 921
4986.81 962
4987.47 933
4988.14 888
4988.80 945
4989.47 992
4990.14 899
4990.80 1049
4991.47 1063
4992.14 1011
4992.80 927
4993.47 888
4994.14 863
4994.80 927
4995.47 908
4996.14 917
4996.80 901
4997.47 992
4998.14 944
4998.81 1036
4999.47 939
5000.14 912
5000.81 986
5001.47 944
5002.14 945
5002.81 932
5003.48 918
5004.14 895
5004.81 880
5005.48 816
5006.15 935
5006.81 898
5007.48 942
5008.15 987
5008.82 878
5009.48 900
5010.15 917
5010.82 906
5011.49 1035
5012.16 990
5012.82 968
5013.49 1083
5014.16 976
5014.83 916
5015.50 898
5016.16 953
5016.83 1031
5017.50 880
5018.17 956
5018.84 890
5019.50 877
5020.17 869
5020.84 985
5021.51 929
5022.18 903
5022.85 817
5023.52 843
5024.19 833
5024.85 850
5025.52 932
5026.19 955
5026.86 980
5027.53 925
5028.20 880
5028.87 849
5029.54 990
5030.21 937
5030.87 906
5031.54 849
5032.21 808
5032.88 893
5033.55 975
5034.22 944
5034.89 936
5035.56 902
5036.23 988
5036.90 894
5037.57 889
5038.24 947
5038.91 890
5039.58 886
5040.25 972
5040.92 1008
5041.59 935
5042.26 914
5042.93 843
5043.60 855
5044.27 827
5044.94 802
5045.61 799
5046.28 897
5046.95 917
5047.62 848
5048.29 882
5048.96 932
5049.63 912
5050.30 871
5050.97 922
5051.64 855
5052.31 868
5052.98 848
5053.65 876
5054.32 908
5054.99 886
5055.66 945
5056.34 958
5057.01 901
5057.68 943
5058.35 936
5059.02 870
5059.69 881
5060.36 883
5061.03 861
5061.70 981
5062.38 953
5063.05 903
5063.72 849
5064.39 884
5065.06 787
5065.73 885
5066.40 860
5067.08 838
5067.75 876
5068.42 904
5069.09 862
5069.76 816
5070.43 859
5071.11 854
5071.78 926
5072.45 909
5073.12 774
5073.79 858
5074.47 915
5075.14 862
5075.81 944
5076.48 923
5077.15 838
5077.83 949
5078.50 874
5079.17 832
5079.84 885
5080.52 843
5081.19 962
5081.86 969
5082.53 965
5083.21 1011
5083.88 1068
5084.55 945
5085.22 918
5085.90 1000
5086.57 965
5087.24 897
5087.92 966
5088.59 929
5089.26 946
5089.93 924
5090.61 984
5091.28 988
5091.95 965
5092.63 1029
5093.30 1093
5093.97 1014
5094.65 1144
5095.32 1152
5095.99 1123
5096.67 1060
5097.34 1177
5098.02 1159
5098.69 1052
5099.36 1033
5100.04 972
5100.71 953
5101.38 953
5102.06 1049
5102.73 924
5103.41 886
5104.08 863
5104.75 912
5105.43 876
5106.10 831
5106.78 773
5107.45 962
5108.12 967
5108.80 927
5109.47 987
5110.15 921
5110.82 954
5111.50 1021
5112.17 923
5112.85 976
5113.52 1013
5114.20 938
5114.87 912
5115.54 958
5116.22 1042
5116.89 1003
5117.57 942
5118.24 952
5118.92 944
5119.59 922
5120.27 886
5120.94 829
5121.62 967
5122.30 1006
5122.97 929
5123.65 923
5124.32 968
5125.00 1004
5125.67 922
5126.35 928
5127.02 884
5127.70 890
5128.37 986
5129.05 956
5129.73 927
5130.40 945
5131.08 934
5131.75 862
5132.43 927
5133.10 1022
5133.78 962
5134.46 959
5135.13 981
5135.81 973
5136.49 891
5137.16 950
5137.84 1025
5138.51 947
5139.19 904
5139.87 1019
5140.54 971
5141.22 990
5141.90 883
5142.57 908
5143.25 960
5143.93 971
5144.60 954
5145.28 910
5145.96 843
5146.63 845
5147.31 939
5147.99 902
5148.66 893
5149.34 908
5150.02 900
5150.69 848
5151.37 881
5152.05 826
5152.73 753
5153.40 770
5154.08 859
5154.76 848
5155.44 851
5156.11 777
5156.79 850
5157.47 892
5158.15 892
5158.82 820
5159.50 869
5160.18 848
5160.86 841
5161.53 870
5162.21 890
5162.89 836
5163.57 932
5164.25 921
5164.92 868
5165.60 853
5166.28 846
5166.96 971
5167.64 861
5168.31 940
5168.99 889
5169.67 908
5170.35 867
5171.03 828
5171.71 843
5172.39 825
5173.06 872
5173.74 812
5174.42 802
5175.10 796
5175.78 855
5176.46 853
5177.14 850
5177.82 783
5178.49 798
5179.17 761
5179.85 842
5180.53 813
5181.21 881
5181.89 821
5182.57 733
5183.25 815
5183.93 880
5184.61 852
5185.29 875
5185.97 862
5186.64 786
5187.32 839
5188.00 798
5188.68 808
5189.36 847
5190.04 790
5190.72 831
5191.40 909
5192.08 827
5192.76 838
5193.44 920
5194.12 828
5194.80 729
5195.48 789
5196.16 864
5196.84 832
5197.52 814
5198.20 878
5198.88 848
5199.56 921
5200.24 838
5200.92 839
5201.60 752
5202.28 821
5202.96 820
5203.65 827
5204.33 804
5205.01 874
5205.69 834
5206.37 895
5207.05 842
5207.73 808
5208.41 843
5209.09 817
5209.77 867
5210.45 887
5211.13 859
5211.82 852
5212.50 825
5213.18 897
5213.86 803
5214.54 801
5215.22 806
5215.90 800
5216.58 830
5217.27 865
5217.95 818
5218.63 806
5219.31 839
5219.99 836
5220.67 824
5221.36 794
5222.04 878
5222.72 772
5223.40 881
5224.08 902
5224.77 768
5225.45 902
5226.13 973
5226.81 920
5227.49 917
5228.18 835
5228.86 840
5229.54 874
5230.22 902
5230.91 792
5231.59 869
5232.27 893
5232.95 817
5233.63 846
5234.32 899
5235.00 870
5235.68 853
5236.37 791
5237.05 805
5237.73 834
5238.41 857
5239.10 859
5239.78 829
5240.46 732
5241.15 830
5241.83 863
5242.51 876
5243.20 824
5243.88 911
5244.56 855
5245.24 870
5245.93 934
5246.61 871
5247.29 850
5247.98 823
5248.66 920
5249.35 813
5250.03 850
5250.71 973
5251.40 863
5252.08 820
5252.76 802
5253.45 787
5254.13 823
5254.82 928
5255.50 882
5256.18 855
5256.87 904
5257.55 888
5258.24 800
5258.92 814
5259.60 840
5260.29 876
5260.97 827
5261.66 789
5262.34 773
5263.03 804
5263.71 870
5264.40 843
5265.08 974
5265.76 831
5266.45 808
5267.13 922
5267.82 938
5268.50 908
5269.19 887
5269.87 891
5270.56 908
5271.24 912
5271.93 870
5272.61 864
5273.30 863
5273.98 896
5274.67 845
5275.35 848
5276.04 821
5276.72 790
5277.41 844
5278.10 838
5278.78 784
5279.47 907
5280.15 885
5280.84 877
5281.52 917
5282.21 841
5282.89 848
5283.58 807
5284.27 823
5284.95 861
5285.64 853
5286.32 916
5287.01 866
5287.70 860
5288.38 755
5289.07 788
5289.75 809
5290.44 779
5291.13 830
5291.81 822
5292.50 885
5293.19 778
5293.87 843
5294.56 837
5295.25 826
5295.93 885
5296.62 839
5297.31 900
5297.99 860
5298.68 825
5299.37 892
5300.05 837
5300.74 885
5301.43 888
5302.11 793
5302.80 857
5303.49 916
5304.18 918
5304.86 872
5305.55 824
5306.24 794
5306.92 900
5307.61 853
5308.30 815
5308.99 902
5309.67 915
5310.36 873
5311.05 935
5311.74 894
5312.42 932
5313.11 862
5313.80 853
5314.49 971
5315.18 882
5315.86 918
5316.55 923
5317.24 853
5317.93 831
5318.62 861
5319.30 881
5319.99 861
5320.68 907
5321.37 818
5322.06 883
5322.74 869
5323.43 940
5324.12 990
5324.81 1020
5325.50 1022
5326.19 879
5326.88 878
5327.56 890
5328.25 886
5328.94 878
5329.63 850
5330.32 861
5331.01 790
5331.70 851
5332.39 964
5333.07 891
5333.76 836
5334.45 861
5335.14 908
5335.83 856
5336.52 797
5337.21 821
5337.90 839
5338.59 837
5339.28 834
5339.97 806
5340.66 883
5341.35 825
5342.04 859
5342.73 844
5343.42 846
5344.10 878
5344.79 895
5345.48 840
5346.17 835
5346.86 751
5347.55 860
5348.24 971
5348.93 813
5349.62 903
5350.31 855
5351.00 905
5351.69 887
5352.39 896
5353.08 930
5353.77 1016
5354.46 951
5355.15 836
5355.84 806
5356.53 856
5357.22 897
5357.91 908
5358.60 860
5359.29 750
5359.98 781
5360.67 676
5361.36 797
5362.05 803
5362.74 811
5363.44 925
5364.13 850
5364.82 943
5365.51 863
5366.20 852
5366.89 873
5367.58 890
5368.27 887
5368.96 865
5369.66 849
5370.35 928
5371.04 907
5371.73 874
5372.42 810
5373.11 766
5373.81 750
5374.50 752
5375.19 796
5375.88 798
5376.57 824
5377.26 809
5377.96 819
5378.65 863
5379.34 886
5380.03 818
5380.72 856
5381.42 1006
5382.11 919
5382.80 844
5383.49 843
5384.18 766
5384.88 778
5385.57 774
5386.26 814
5386.95 876
5387.65 754
5388.34 765
5389.03 808
5389.72 857
5390.42 911
5391.11 816
5391.80 873
5392.50 849
5393.19 777
5393.88 826
5394.57 822
5395.27 892
5395.96 873
5396.65 744
5397.35 827
5398.04 865
5398.73 810
5399.43 813
5400.12 845
5400.81 804
5401.51 762
5402.20 773
5402.89 851
5403.59 846
5404.28 736
5404.97 811
5405.67 808
5406.36 836
5407.06 808
5407.75 823
5408.44 885
5409.14 958
5409.83 892
5410.53 880
5411.22 819
5411.91 784
5412.61 896
5413.30 912
5414.00 932
5414.69 875
5415.38 788
5416.08 846
5416.77 871
5417.47 865
5418.16 827
5418.86 805
5419.55 756
5420.25 885
5420.94 895
5421.64 864
5422.33 847
5423.03 828
5423.72 792
5424.41 929
5425.11 915
5425.80 910
5426.50 864
5427.19 843
5427.89 851
5428.59 861
5429.28 759
5429.98 818
5430.67 887
5431.37 835
5432.06 890
5432.76 861
5433.45 949
5434.15 852
5434.84 880
5435.54 855
5436.23 856
5436.93 886
5437.63 855
5438.32 928
5439.02 963
5439.71 969
5440.41 962
5441.11 912
5441.80 906
5442.50 962
5443.19 994
5443.89 916
5444.59 995
5445.28 1083
5445.98 1065
5446.68 1003
5447.37 1044
5448.07 1068
5448.76 1115
5449.46 1139
5450.16 1134
5450.85 1157
5451.55 1160
5452.25 1156
5452.94 1181
5453.64 1145
5454.34 1136
5455.03 1053
5455.73 1035
5456.43 1113
5457.13 1131
5457.82 1136
5458.52 1128
5459.22 1012
5459.91 1064
5460.61 1044
5461.31 1012
5462.01 1040
5462.70 977
5463.40 1114
5464.10 1126
5464.80 1212
5465.49 1130
5466.19 1093
5466.89 1083
5467.59 1212
5468.28 1199
5468.98 1135
5469.68 1138
5470.38 1169
5471.07 1144
5471.77 1057
5472.47 1316
5473.17 1124
5473.87 1139
5474.56 1118
5475.26 1127
5475.96 1183
5476.66 1142
5477.36 1211
5478.06 1141
5478.75 1219
5479.45 1337
5480.15 1391
5480.85 1427
5481.55 1680
5482.25 1690
5482.95 1851
5483.64 1802
5484.34 1962
5485.04 1894
5485.74 1839
5486.44 1919
5487.14 1860
5487.84 1580
5488.54 1682
5489.23 1593
5489.93 1489
5490.63 1434
5491.33 1335
5492.03 1356
5492.73 1352
5493.43 1438
5494.13 1483
5494.83 1450
5495.53 1506
5496.23 1404
5496.93 1443
5497.63 1427
5498.33 1493
5499.03 1512
5499.73 1470
5500.43 1705
5501.13 1729
5501.83 1963
5502.53 2222
5503.23 2404
5503.93 2512
5504.63 2714
5505.33 2609
5506.03 2568
5506.73 2295
5507.43 2061
5508.13 2072
5508.83 1877
5509.53 1619
5510.23 1558
5510.93 1425
5511.63 1406
5512.33 1301
5513.03 1397
5513.73 1355
5514.43 1376
5515.13 1348
5515.83 1316
5516.53 1297
5517.23 1239
5517.93 1282
5518.64 1278
5519.34 1261
5520.04 1337
5520.74 1316
5521.44 1345
5522.14 1241
5522.84 1358
5523.54 1279
5524.24 1301
5524.95 1131
5525.65 1108
5526.35 1163
5527.05 1180
5527.75 1118
5528.45 1150
5529.15 1084
5529.86 1103
5530.56 1061
5531.26 1081
5531.96 1093
5532.66 1022
5533.36 1035
5534.07 1056
5534.77 988
5535.47 1016
5536.17 1109
5536.87 1105
5537.58 969
5538.28 962
5538.98 994
5539.68 987
5540.39 973
5541.09 970
5541.79 975
5542.49 1037
5543.20 959
5543.90 1035
5544.60 990
5545.30 1006
5546.01 1016
5546.71 948
5547.41 981
5548.11 964
5548.82 966
5549.52 968
5550.22 888
5550.93 879
5551.63 867
5552.33 891
5553.03 901
5553.74 923
5554.44 875
5555.14 914
5555.85 882
5556.55 801
5557.25 781
5557.96 976
5558.66 927
5559.36 899
5560.07 884
5560.77 818
5561.48 855
5562.18 927
5562.88 932
5563.59 862
5564.29 888
5564.99 970
5565.70 915
5566.40 922
5567.11 976
5567.81 888
5568.51 854
5569.22 839
5569.92 935
5570.63 966
5571.33 883
5572.04 918
5572.74 986
5573.44 853
5574.15 906
5574.85 1050
5575.56 959
5576.26 970
5576.97 1015
5577.67 929
5578.38 967
5579.08 967
5579.79 828
5580.49 931
5581.20 897
5581.90 892
5582.61 799
5583.31 845
5584.02 839
5584.72 811
5585.43 834
5586.13 864
5586.84 789
5587.54 925
5588.25 864
5588.95 895
5589.66 857
5590.36 875
5591.07 877
5591.77 882
5592.48 812
5593.19 792
5593.89 737
5594.60 845
5595.30 839
5596.01 830
5596.71 838
5597.42 844
5598.13 864
5598.83 847
5599.54 825
5600.24 872
5600.95 859
5601.66 927
5602.36 857
5603.07 763
5603.78 788
5604.48 784
5605.19 848
5605.89 798
5606.60 836
5607.31 832
5608.01 834
5608.72 840
5609.43 881
5610.13 821
5610.84 783
5611.55 808
5612.25 770
5612.96 775
5613.67 818
5614.38 859
5615.08 898
5615.79 855
5616.50 917
5617.20 853
5617.91 829
5618.62 819
5619.33 731
5620.03 825
5620.74 790
5621.45 818
5622.15 805
5622.86 799
5623.57 793
5624.28 762
5624.99 770
5625.69 856
5626.40 883
5627.11 848
5627.82 793
5628.52 843
5629.23 853
5629.94 804
5630.65 906
5631.36 805
5632.06 794
5632.77 857
5633.48 897
5634.19 849
5634.90 782
5635.61 914
5636.31 872
5637.02 897
5637.73 908
5638.44 853
5639.15 900
5639.86 843
5640.56 840
5641.27 828
5641.98 908
5642.69 900
5643.40 788
5644.11 857
5644.82 846
5645.53 871
5646.24 924
5646.94 830
5647.65 859
5648.36 896
5649.07 789
5649.78 731
5650.49 842
5651.20 794
5651.91 820
5652.62 909
5653.33 804
5654.04 861
5654.75 807
5655.46 823
5656.17 914
5656.88 886
5657.59 859
5658.30 960
5659.01 930
5659.71 1101
5660.42 1115
5661.13 979
5661.84 1128
5662.55 1120
5663.26 1031
5663.97 958
5664.69 939
5665.40 990
5666.11 903
5666.82 1059
5667.53 967
5668.24 939
5668.95 998
5669.66 955
5670.37 917
5671.08 892
5671.79 906
5672.50 833
5673.21 814
5673.92 802
5674.63 847
5675.34 869
5676.05 818
5676.76 880
5677.48 905
5678.19 911
5678.90 886
5679.61 813
5680.32 911
5681.03 866
5681.74 863
5682.45 780
5683.16 780
5683.88 805
5684.59 865
5685.30 794
5686.01 879
5686.72 880
5687.43 848
5688.15 838
5688.86 768
5689.57 830
5690.28 805
5690.99 851
5691.70 857
5692.42 808
5693.13 676
5693.84 714
5694.55 756
5695.26 701
5695.98 789
5696.69 832
5697.40 815
5698.11 806
5698.82 756
5699.54 761
5700.25 806
5700.96 723
5701.67 722
5702.39 831
5703.10 732
5703.81 774
5704.52 817
5705.24 737
5705.95 752
5706.66 789
5707.38 853
5708.09 722
5708.80 757
5709.51 785
5710.23 744
5710.94 702
5711.65 770
5712.37 760
5713.08 711
5713.79 735
5714.51 841
5715.22 794
5715.93 752
5716.65 798
5717.36 897
5718.07 833
5718.79 729
5719.50 805
5720.21 847
5720.93 805
5721.64 781
5722.36 756
5723.07 794
5723.78 808
5724.50 817
5725.21 859
5725.92 803
5726.64 799
5727.35 723
5728.07 814
5728.78 744
5729.50 762
5730.21 811
5730.92 808
5731.64 816
5732.35 871
5733.07 889
5733.78 861
5734.50 833
5735.21 718
5735.93 771
5736.64 798
5737.35 737
5738.07 810
5738.78 804
5739.50 814
5740.21 787
5740.93 822
5741.64 792
5742.36 821
5743.07 768
5743.79 734
5744.50 728
5745.22 846
5745.93 738
5746.65 722
5747.37 713
5748.08 707
5748.80 760
5749.51 779
5750.23 770
5750.94 771
5751.66 846
5752.37 777
5753.09 759
5753.81 727
5754.52 729
5755.24 802
5755.95 796
5756.67 757
5757.38 712
5758.10 718
5758.82 719
5759.53 732
5760.25 761
5760.96 774
5761.68 723
5762.40 677
5763.11 736
5763.83 771
5764.55 708
5765.26 656
5765.98 728
5766.70 684
5767.41 706
5768.13 738
5768.85 762
5769.56 709
5770.28 724
5771.00 802
5771.71 798
5772.43 781
5773.15 755
5773.86 799
5774.58 789
5775.30 740
5776.01 791
5776.73 809
5777.45 720
5778.17 766
5778.88 773
5779.60 824
5780.32 783
5781.04 796
5781.75 780
5782.47 793
5783.19 784
5783.91 829
5784.62 797
5785.34 868
5786.06 831
5786.78 753
5787.49 790
5788.21 813
5788.93 792
5789.65 831
5790.37 743
5791.08 659
5791.80 721
5792.52 715
5793.24 706
5793.96 711
5794.68 766
5795.39 746
5796.11 813
5796.83 807
5797.55 825
5798.27 744
5798.99 810
5799.70 771
5800.42 784
5801.14 764
5801.86 832
5802.58 840
5803.30 796
5804.02 747
5804.74 843
5805.45 769
5806.17 775
5806.89 757
5807.61 783
5808.33 741
5809.05 748
5809.77 742
5810.49 745
5811.21 796
5811.93 757
5812.65 766
5813.37 693
5814.09 746
5814.81 755
5815.52 747
5816.24 740
5816.96 718
5817.68 700
5818.40 778
5819.12 814
5819.84 762
5820.56 719
5821.28 783
5822.00 878
5822.72 810
5823.44 734
5824.16 775
5824.88 789
5825.60 751
5826.32 824
5827.04 877
5827.76 834
5828.48 716
5829.21 776
5829.93 811
5830.65 889
5831.37 901
5832.09 794
5832.81 795
5833.53 814
5834.25 811
5834.97 721
5835.69 753
5836.41 830
5837.13 745
5837.85 767
5838.57 800
5839.30 816
5840.02 790
5840.74 735
5841.46 845
5842.18 882
5842.90 859
5843.62 730
5844.34 772
5845.07 845
5845.79 813
5846.51 812
5847.23 868
5847.95 868
5848.67 807
5849.39 838
5850.12 802
5850.84 820
5851.56 851
5852.28 811
5853.00 818
5853.73 784
5854.45 774
5855.17 871
5855.89 869
5856.61 855
5857.34 825
5858.06 873
5858.78 862
5859.50 854
5860.23 767
5860.95 741
5861.67 833
5862.39 929
5863.11 840
5863.84 737
5864.56 789
5865.28 873
5866.01 900
5866.73 823
5867.45 890
5868.17 947
5868.90 836
5869.62 896
5870.34 897
5871.07 853
5871.79 934
5872.51 901
5873.23 853
5873.96 907
5874.68 860
5875.40 883
5876.13 1004
5876.85 864
5877.57 777
5878.30 872
5879.02 818
5879.74 789
5880.47 821
5881.19 843
5881.92 844
5882.64 858
5883.36 849
5884.09 804
5884.81 814
5885.53 899
5886.26 928
5886.98 894
5887.71 885
5888.43 873
5889.15 925
5889.88 924
5890.60 901
5891.33 1019
5892.05 907
5892.78 920
5893.50 927
5894.23 913
5894.95 840
5895.67 847
5896.40 892
5897.12 900
5897.85 999
5898.57 953
5899.30 844
5900.02 867
5900.75 877
5901.47 919
5902.20 933
5902.92 853
5903.65 912
5904.37 963
5905.10 940
5905.82 888
5906.55 837
5907.27 967
5908.00 949
5908.72 927
5909.45 884
5910.17 982
5910.90 968
5911.62 870
5912.35 920
5913.08 963
5913.80 951
5914.53 1068
5915.25 1001
5915.98 1026
5916.70 1017
5917.43 992
5918.16 1046
5918.88 908
5919.61 995
5920.33 942
5921.06 1014
5921.79 1026
5922.51 1015
5923.24 1044
5923.97 1055
5924.69 1077
5925.42 1096
5926.14 1072
5926.87 1114
5927.60 1209
5928.32 1128
5929.05 1204
5929.78 1176
5930.50 1126
5931.23 1143
5931.96 1219
5932.68 1198
5933.41 1271
5934.14 1308
5934.86 1222
5935.59 1294
5936.32 1275
5937.05 1214
5937.77 1163
5938.50 1258
5939.23 1234
5939.95 1320
5940.68 1340
5941.41 1348
5942.14 1326
5942.86 1395
5943.59 1365
5944.32 1386
5945.05 1377
5945.77 1430
5946.50 1449
5947.23 1521
5947.96 1415
5948.68 1328
5949.41 1374
5950.14 1508
5950.87 1598
5951.60 1708
5952.32 1730
5953.05 1763
5953.78 1830
5954.51 1869
5955.24 1907
5955.96 2008
5956.69 1879
5957.42 1934
5958.15 2073
5958.88 1967
5959.61 1861
5960.33 1961
5961.06 1958
5961.79 1983
5962.52 2054
5963.25 2087
5963.98 2022
5964.71 1984
5965.44 1942
5966.16 1984
5966.89 2119
5967.62 2384
5968.35 2479
5969.08 2549
5969.81 2532
5970.54 2700
5971.27 2648
5972.00 2707
5972.73 2766
5973.46 2773
5974.18 2678
5974.91 2596
5975.64 2442
5976.37 2417
5977.10 2439
5977.83 2473
5978.56 2525
5979.29 2362
5980.02 2405
5980.75 2382
5981.48 2606
5982.21 2643
5982.94 2800
5983.67 2797
5984.40 2678
5985.13 2825
5985.86 2890
5986.59 2867
5987.32 2897
5988.05 2867
5988.78 2908
5989.51 2995
5990.24 2896
5990.97 2955
5991.70 3056
5992.43 3058
5993.16 3110
5993.89 3057
5994.62 2914
5995.35 2863
5996.09 3024
5996.82 3170
5997.55 3305
5998.28 3284
5999.01 3204
5999.74 3397
6000.47 3324
6001.20 3190
6001.93 3303
6002.66 3387
6003.39 3380
6004.13 3247
6004.86 3255
6005.59 3290
6006.32 3097
6007.05 2986
6007.78 2990
6008.51 3106
6009.25 3217
6009.98 3175
6010.71 3348
6011.44 3696
6012.17 4198
6012.90 4677
6013.64 5137
6014.37 5833
6015.10 6115
6015.83 6982
6016.56 7493
6017.29 7511
6018.03 7830
6018.76 7690
6019.49 7287
6020.22 6758
6020.96 5839
6021.69 5393
6022.42 4791
6023.15 4542
6023.88 3890
6024.62 3388
6025.35 3220
6026.08 3009
6026.81 2752
6027.55 2647
6028.28 2554
6029.01 2433
6029.75 2287
6030.48 2295
6031.21 2251
6031.94 2226
6032.68 2123
6033.41 2243
6034.14 2260
6034.88 2201
6035.61 2160
6036.34 2050
6037.07 2104
6037.81 2020
6038.54 2123
6039.27 2091
6040.01 1978
6040.74 2097
6041.47 2142
6042.21 2189
6042.94 2200
6043.68 2135
6044.41 2151
6045.14 2138
6045.88 2290
6046.61 2223
6047.34 2294
6048.08 2184
6048.81 2304
6049.55 2311
6050.28 2437
6051.01 2459
6051.75 2408
6052.48 2598
6053.22 2641
6053.95 2617
6054.68 2547
6055.42 2735
6056.15 2869
6056.89 2865
6057.62 2875
6058.36 2659
6059.09 2679
6059.83 2674
6060.56 2550
6061.29 2584
6062.03 2568
6062.76 2554
6063.50 2398
6064.23 2406
6064.97 2371
6065.70 2280
6066.44 2240
6067.17 2321
6067.91 2354
6068.64 2406
6069.38 2306
6070.11 2358
6070.85 2309
6071.58 2139
6072.32 2239
6073.06 2196
6073.79 2141
6074.53 2032
6075.26 2012
6076.00 2034
6076.73 2075
6077.47 2022
6078.20 2088
6078.94 1927
6079.68 1968
6080.41 2008
6081.15 2050
6081.88 2095
6082.62 2027
6083.35 2004
6084.09 1987
6084.83 1859
6085.56 1960
6086.30 1972
6087.04 1973
6087.77 1932
6088.51 2012
6089.24 1926
6089.98 1904
6090.72 1751
6091.45 1816
6092.19 2001
6092.93 2007
6093.66 1965
6094.40 2062
6095.14 2032
6095.87 2023
6096.61 1972
6097.35 2073
6098.08 2028
6098.82 1947
6099.56 1936
6100.29 1860
6101.03 1800
6101.77 1749
6102.51 1844
6103.24 1727
6103.98 1756
6104.72 1695
6105.46 1698
6106.19 1702
6106.93 1658
6107.67 1581
6108.41 1609
6109.14 1655
6109.88 1634
6110.62 1688
6111.36 1781
6112.09 1693
6112.83 1683
6113.57 1659
6114.31 1644
6115.04 1691
6115.78 1611
6116.52 1772
6117.26 1721
6118.00 1711
6118.73 1819
6119.47 1747
6120.21 1629
6120.95 1617
6121.69 1650
6122.43 1587
6123.16 1632
6123.90 1660
6124.64 1677
6125.38 1729
6126.12 1692
6126.86 1773
6127.60 1858
6128.33 1722
6129.07 1836
6129.81 1785
6130.55 1833
6131.29 1868
6132.03 1900
6132.77 1862
6133.51 1873
6134.25 1787
6134.98 1852
6135.72 1889
6136.46 1891
6137.20 1851
6137.94 1863
6138.68 1868
6139.42 1990
6140.16 1931
6140.90 1896
6141.64 2000
6142.38 1944
6143.12 1978
6143.86 2041
6144.60 2037
6145.34 2044
6146.08 1998
6146.82 2080
6147.56 2080
6148.30 1996
6149.04 2089
6149.78 2064
6150.52 2037
6151.26 2051
6152.00 1929
6152.74 2173
6153.48 2303
6154.22 2047
6154.96 2207
6155.70 2204
6156.44 2081
6157.18 2128
6157.92 2152
6158.66 2299
6159.40 2338
6160.14 2297
6160.88 2329
6161.62 2471
6162.36 2376
6163.10 2408
6163.85 2530
6164.59 2423
6165.33 2512
6166.07 2583
6166.81 2717
6167.55 2841
6168.29 2925
6169.03 3155
6169.77 3214
6170.51 3471
6171.26 3449
6172.00 3665
6172.74 3474
6173.48 3633
6174.22 3446
6174.96 3475
6175.70 3449
6176.45 3386
6177.19 3089
6177.93 3130
6178.67 3213
6179.41 3125
6180.16 3094
6180.90 3219
6181.64 3148
6182.38 3222
6183.12 3241
6183.87 3096
6184.61 3127
6185.35 3403
6186.09 3317
6186.83 3301
6187.58 3446
6188.32 3414
6189.06 3552
6189.80 3540
6190.55 3584
6191.29 3561
6192.03 3582
6192.77 3741
6193.52 3868
6194.26 3794
6195.00 3796
6195.74 4011
6196.49 4204
6197.23 4313
6197.97 4541
6198.72 4611
6199.46 4549
6200.20 4866
6200.94 4773
6201.69 4735
6202.43 4757
6203.17 4762
6203.92 4538
6204.66 4455
6205.40 4783
6206.15 4742
6206.89 4936
6207.63 5198
6208.38 6312
6209.12 7665
6209.87 8941
6210.61 11205
6211.35 13673
6212.10 15702
6212.84 17561
6213.58 19341
6214.33 19583
6215.07 19301
6215.82 18210
6216.56 16684
6217.30 14725
6218.05 12390
6218.79 10478
6219.54 8638
6220.28 7421
6221.02 6278
6221.77 5448
6222.51 4746
6223.26 4465
6224.00 4228
6224.75 4054
6225.49 3967
6226.24 3934
6226.98 4068
6227.73 3978
6228.47 3979
6229.21 4091
6229.96 4100
6230.70 3989
6231.45 3686
6232.19 3446
6232.94 3211
6233.68 3137
6234.43 2901
6235.17 2727
6235.92 2564
6236.67 2601
6237.41 2589
6238.16 2489
6238.90 2435
6239.65 2667
6240.39 2855
6241.14 2879
6241.88 2977
6242.63 2956
6243.37 3013
6244.12 3069
6244.87 3080
6245.61 3225
6246.36 3155
6247.10 2988
6247.85 3160
6248.59 3225
6249.34 3132
6250.09 3257
6250.83 3393
6251.58 3614
6252.33 3444
6253.07 3397
6253.82 3138
6254.56 3323
6255.31 3182
6256.06 3055
6256.80 3000
6257.55 3027
6258.30 3020
6259.04 2890
6259.79 2877
6260.54 2748
6261.28 2764
6262.03 2745
6262.78 2708
6263.52 2797
6264.27 2726
6265.02 2738
6265.76 2654
6266.51 2609
6267.26 2457
6268.01 2463
6268.75 2549
6269.50 2437
6270.25 2453
6270.99 2493
6271.74 2473
6272.49 2375
6273.24 2471
6273.98 2507
6274.73 2402
6275.48 2241
6276.23 2313
6276.97 2266
6277.72 2359
6278.47 2408
6279.22 2374
6279.96 2434
6280.71 2324
6281.46 2290
6282.21 2217
6282.96 2359
6283.70 2337
6284.45 2347
6285.20 2157
6285.95 2250
6286.70 2178
6287.45 2209
6288.19 2121
6288.94 1970
6289.69 2057
6290.44 2139
6291.19 2105
6291.94 1925
6292.68 1945
6293.43 2041
6294.18 1958
6294.93 1919
6295.68 1933
6296.43 1857
6297.18 2020
6297.93 1817
6298.67 1927
6299.42 1945
6300.17 1800
6300.92 1871
6301.67 1832
6302.42 1851
6303.17 1767
6303.92 1750
6304.67 1771
6305.42 1738
6306.17 1753
6306.92 1765
6307.67 1872
6308.41 1754
6309.16 1733
6309.91 1726
6310.66 1724
6311.41 1719
6312.16 1748
6312.91 1728
6313.66 1629
6314.41 1765
6315.16 1890
6315.91 1776
6316.66 1795
6317.41 1812
6318.16 1902
6318.91 1863
6319.66 1876
6320.41 1833
6321.16 1966
6321.91 1977
6322.66 1924
6323.41 1820
6324.16 1884
6324.92 1752
6325.67 1708
6326.42 1720
6327.17 1587
6327.92 1495
6328.67 1564
6329.42 1498
6330.17 1461
6330.92 1482
6331.67 1602
6332.42 1515
6333.17 1383
6333.92 1427
6334.68 1403
6335.43 1460
6336.18 1498
6336.93 1353
6337.68 1466
6338.43 1378
6339.18 1456
6339.93 1380
6340.69 1391
6341.44 1407
6342.19 1341
6342.94 1414
6343.69 1352
6344.44 1462
6345.20 1379
6345.95 1420
6346.70 1337
6347.45 1339
6348.20 1384
6348.95 1368
6349.71 1438
6350.46 1471
6351.21 1391
6351.96 1604
6352.71 1538
6353.47 1653
6354.22 1645
6354.97 1617
6355.72 1563
6356.48 1606
6357.23 1616
6357.98 1530
6358.73 1533
6359.49 1592
6360.24 1468
6360.99 1505
6361.74 1565
6362.50 1504
6363.25 1428
6364.00 1374
6364.76 1434
6365.51 1389
6366.26 1402
6367.01 1304
6367.77 1292
6368.52 1331
6369.27 1265
6370.03 1307
6370.78 1238
6371.53 1316
6372.29 1296
6373.04 1278
6373.79 1442
6374.55 1375
6375.30 1369
6376.05 1282
6376.81 1323
6377.56 1388
6378.31 1427
6379.07 1376
6379.82 1337
6380.58 1307
6381.33 1272
6382.08 1165
6382.84 1284
6383.59 1402
6384.35 1403
6385.10 1308
6385.85 1351
6386.61 1263
6387.36 1211
6388.12 1331
6388.87 1273
6389.62 1269
6390.38 1301
6391.13 1241
6391.89 1251
6392.64 1204
6393.40 1140
6394.15 1283
6394.91 1305
6395.66 1289
6396.42 1215
6397.17 1223
6397.93 1292
6398.68 1276
6399.44 1220
6400.19 1186
6400.95 1284
6401.70 1237
6402.46 1176
6403.21 1187
6403.97 1216
6404.72 1146
6405.48 1249
6406.23 1193
6406.99 1172
6407.74 1122
6408.50 1182
6409.25 1190
6410.01 1250
6410.76 1286
6411.52 1322
6412.28 1372
6413.03 1343
6413.79 1205
6414.54 1249
6415.30 1299
6416.05 1179
6416.81 1284
6417.57 1231
6418.32 1250
6419.08 1348
6419.83 1246
6420.59 1218
6421.35 1187
6422.10 1224
6422.86 1265
6423.62 1166
6424.37 1227
6425.13 1214
6425.89 1273
6426.64 1222
6427.40 1187
6428.15 1208
6428.91 1231
6429.67 1215
6430.42 1240
6431.18 1268
6431.94 1168
6432.70 1265
6433.45 1298
6434.21 1251
6434.97 1163
6435.72 1257
6436.48 1225
6437.24 1253
6437.99 1372
6438.75 1287
6439.51 1306
6440.27 1322
6441.02 1290
6441.78 1327
6442.54 1291
6443.30 1313
6444.05 1274
6444.81 1319
6445.57 1300
6446.33 1279
6447.08 1334
6447.84 1314
6448.60 1210
6449.36 1244
6450.12 1232
6450.87 1339
6451.63 1283
6452.39 1429
6453.15 1352
6453.91 1270
6454.66 1344
6455.42 1381
6456.18 1354
6456.94 1367
6457.70 1378
6458.46 1443
6459.21 1443
6459.97 1526
6460.73 1472
6461.49 1492
6462.25 1598
6463.01 1484
6463.77 1541
6464.52 1546
6465.28 1590
6466.04 1605
6466.80 1579
6467.56 1578
6468.32 1589
6469.08 1510
6469.84 1697
6470.60 1681
6471.36 1617
6472.11 1647
6472.87 1595
6473.63 1621
6474.39 1651
6475.15 1777
6475.91 1773
6476.67 1739
6477.43 1719
6478.19 1748
6478.95 1640
6479.71 1791
6480.47 1759
6481.23 1703
6481.99 1850
6482.75 1825
6483.51 1985
6484.27 1982
6485.03 1857
6485.79 1850
6486.55 1846
6487.31 1941
6488.07 1972
6488.83 1987
6489.59 2093
6490.35 2076
6491.11 2036
6491.87 2097
6492.63 2161
6493.39 2208
6494.15 2315
6494.91 2450
6495.67 2347
6496.43 2461
6497.19 2408
6497.95 2521
6498.71 2653
6499.48 2587
6500.24 2750
6501.00 2718
6501.76 2715
6502.52 2813
6503.28 2783
6504.04 2697
6504.80 2732
6505.56 2661
6506.32 2777
6507.09 2789
6507.85 2745
6508.61 2818
6509.37 2795
6510.13 2817
6510.89 2999
6511.65 3121
6512.42 3121
6513.18 3243
6513.94 3376
6514.70 3362
6515.46 3260
6516.22 3332
6516.99 3382
6517.75 3386
6518.51 3382
6519.27 3345
6520.03 3449
6520.80 3515
6521.56 3560
6522.32 3506
6523.08 3591
6523.84 3707
6524.61 3919
6525.37 3979
6526.13 4100
6526.89 4206
6527.66 4542
6528.42 4702
6529.18 5174
6529.94 5383
6530.71 5384
6531.47 5773
6532.23 5589
6533.00 5601
6533.76 5656
6534.52 5865
6535.28 5911
6536.05 6144
6536.81 6672
6537.57 7557
6538.34 8670
6539.10 10166
6539.86 11658
6540.63 13258
6541.39 14083
6542.15 14210
6542.92 13574
6543.68 12412
6544.44 11040
6545.21 9529
6545.97 7998
6546.73 6517
6547.50 5438
6548.26 4783
6549.02 4074
6549.79 3610
6550.55 3350
6551.31 3170
6552.08 3124
6552.84 2923
6553.61 3008
6554.37 2944
6555.13 2777
6555.90 2674
6556.66 2712
6557.43 2633
6558.19 2698
6558.96 2637
6559.72 2548
6560.48 2583
6561.25 2561
6562.01 2396
6562.78 2459
6563.54 2422
6564.31 2437
6565.07 2693
6565.84 2729
6566.60 2818
6567.37 2951
6568.13 3036
6568.90 3116
6569.66 3088
6570.43 3141
6571.19 3190
6571.96 3049
6572.72 3114
6573.49 2953
6574.25 2968
6575.02 3018
6575.78 3047
6576.55 3339
6577.31 3473
6578.08 3556
6578.84 3746
6579.61 3569
6580.37 3667
6581.14 3738
6581.91 3684
6582.67 3709
6583.44 3470
6584.20 3374
6584.97 3255
6585.73 3175
6586.50 3114
6587.27 3161
6588.03 3118
6588.80 3089
6589.56 3110
6590.33 3056
6591.10 3167
6591.86 3143
6592.63 3229
6593.39 3226
6594.16 3412
6594.93 3674
6595.69 3845
6596.46 3866
6597.23 3910
6597.99 4083
6598.76 4168
6599.53 4074
6600.29 4239
6601.06 4317
6601.83 4107
6602.59 3817
6603.36 3611
6604.13 3447
6604.89 3192
6605.66 3072
6606.43 2980
6607.20 2879
6607.96 2824
6608.73 2871
6609.50 2774
6610.26 2959
6611.03 2873
6611.80 2945
6612.57 2967
6613.33 3001
6614.10 3062
6614.87 2920
6615.64 2978
6616.40 2949
6617.17 2982
6617.94 2763
6618.71 2689
6619.48 2596
6620.24 2525
6621.01 2531
6621.78 2581
6622.55 2436
6623.32 2367
6624.08 2360
6624.85 2157
6625.62 2095
6626.39 2130
6627.16 2288
6627.92 2140
6628.69 2207
6629.46 2222
6630.23 2179
6631.00 2171
6631.77 2220
6632.54 2190
6633.30 2239
6634.07 2264
6634.84 2274
6635.61 2343
6636.38 2531
6637.15 2499
6637.92 2683
6638.69 2712
6639.45 2614
6640.22 2776
6640.99 2580
6641.76 2426
6642.53 2461
6643.30 2275
6644.07 2337
6644.84 2137
6645.61 2123
6646.38 2080
6647.15 1990
6647.92 1984
6648.69 1907
6649.46 1970
6650.22 1996
6650.99 2010
6651.76 1966
6652.53 1935
6653.30 2045
6654.07 2046
6654.84 1909
6655.61 1951
6656.38 1919
6657.15 2045
6657.92 1958
6658.69 1904
6659.46 2000
6660.23 1845
6661.00 1980
6661.77 1905
6662.54 1891
6663.31 1991
6664.09 1928
6664.86 1929
6665.63 1863
6666.40 1873
6667.17 1846
6667.94 1855
6668.71 1686
6669.48 1701
6670.25 1829
6671.02 1764
6671.79 1818
6672.56 1809
6673.33 1701
6674.10 1732
6674.88 1768
6675.65 1757
6676.42 1779
6677.19 1822
6677.96 1830
6678.73 1956
6679.50 1938
6680.27 1821
6681.05 1802
6681.82 1752
6682.59 1896
6683.36 1895
6684.13 1856
6684.90 1868
6685.67 1960
6686.45 1950
6687.22 2070
6687.99 2047
6688.76 1997
6689.53 2009
6690.31 1786
6691.08 1722
6691.85 1916
6692.62 1934
6693.39 1813
6694.17 1785
6694.94 1696
6695.71 1668
6696.48 1664
6697.25 1718
6698.03 1628
6698.80 1552
6699.57 1629
6700.34 1568
6701.12 1654
6701.89 1603
6702.66 1712
6703.43 1661
6704.21 1573
6704.98 1582
6705.75 1620
6706.53 1535
6707.30 1450
6708.07 1588
6708.84 1643
6709.62 1599
6710.39 1689
6711.16 1653
6711.94 1464
6712.71 1586
6713.48 1590
6714.26 1586
6715.03 1605
6715.80 1619
6716.58 1654
6717.35 1644
6718.12 1593
6718.90 1474
6719.67 1534
6720.45 1515
6721.22 1537
6721.99 1534
6722.77 1395
6723.54 1455
6724.31 1484
6725.09 1458
6725.86 1483
6726.64 1520
6727.41 1484
6728.18 1442
6728.96 1488
6729.73 1493
6730.51 1455
6731.28 1420
6732.06 1352
6732.83 1452
6733.60 1469
6734.38 1388
6735.15 1376
6735.93 1380
6736.70 1376
6737.48 1463
6738.25 1503
6739.03 1443
6739.80 1379
6740.58 1393
6741.35 1390
6742.13 1400
6742.90 1458
6743.68 1522
6744.45 1554
6745.23 1444
6746.00 1607
6746.78 1491
6747.55 1478
6748.33 1487
6749.10 1538
6749.88 1489
6750.65 1518
6751.43 1608
6752.20 1732
6752.98 1714
6753.75 1683
6754.53 1767
6755.31 1951
6756.08 2033
6756.86 2033
6757.63 1981
6758.41 1950
6759.19 1802
6759.96 1571
6760.74 1560
6761.51 1661
6762.29 1556
6763.07 1433
6763.84 1505
6764.62 1543
6765.39 1445
6766.17 1443
6766.95 1501
6767.72 1466
6768.50 1465
6769.28 1400
6770.05 1437
6770.83 1454
6771.61 1523
6772.38 1430
6773.16 1471
6773.94 1541
6774.71 1427
6775.49 1417
6776.27 1433
6777.04 1373
6777.82 1303
6778.60 1252
6779.37 1235
6780.15 1316
6780.93 1355
6781.71 1291
6782.48 1371
6783.26 1416
6784.04 1388
6784.81 1434
6785.59 1384
6786.37 1268
6787.15 1431
6787.92 1501
6788.70 1386
6789.48 1320
6790.26 1395
6791.04 1298
6791.81 1268
6792.59 1360
6793.37 1302
6794.15 1261
6794.92 1224
6795.70 1255
6796.48 1362
6797.26 1267
6798.04 1190
6798.81 1270
6799.59 1319
6800.37 1337
6801.15 1338
6801.93 1268
6802.71 1256
6803.48 1252
6804.26 1296
6805.04 1340
6805.82 1321
6806.60 1250
6807.38 1340
6808.16 1303
6808.94 1295
6809.71 1352
6810.49 1364
6811.27 1264
6812.05 1275
6812.83 1241
6813.61 1166
6814.39 1219
6815.17 1201
6815.95 1258
6816.73 1265
6817.50 1187
6818.28 1237
6819.06 1324
6819.84 1275
6820.62 1214
6821.40 1264
6822.18 1362
6822.96 1313
6823.74 1358
6824.52 1333
6825.30 1362
6826.08 1307
6826.86 1269
6827.64 1234
6828.42 1305
6829.20 1287
6829.98 1329
6830.76 1380
6831.54 1314
6832.32 1335
6833.10 1359
6833.88 1372
6834.66 1374
6835.44 1263
6836.22 1401
6837.00 1414
6837.78 1380
6838.56 1278
6839.34 1352
6840.12 1381
6840.90 1332
6841.68 1311
6842.46 1330
6843.24 1256
6844.03 1286
6844.81 1319
6845.59 1305
6846.37 1298
6847.15 1382
6847.93 1276
6848.71 1371
6849.49 1438
6850.27 1529
6851.05 1691
6851.84 1762
6852.62 1859
6853.40 2114
6854.18 2356
6854.96 2572
6855.74 2744
6856.52 2854
6857.30 2812
6858.09 2691
6858.87 2494
6859.65 2279
6860.43 2112
6861.21 1899
6861.99 1709
6862.78 1561
6863.56 1565
6864.34 1604
6865.12 1640
6865.90 1517
6866.69 1565
6867.47 1566
6868.25 1502
6869.03 1484
6869.82 1464
6870.60 1622
6871.38 1651
6872.16 1602
6872.94 1703
6873.73 1679
6874.51 1673
6875.29 1650
6876.07 1521
6876.86 1518
6877.64 1531
6878.42 1575
6879.21 1558
6879.99 1465
6880.77 1535
6881.55 1610
6882.34 1660
6883.12 1586
6883.90 1707
6884.69 1686
6885.47 1705
6886.25 1675
6887.04 1734
6887.82 1771
6888.60 1886
6889.39 2035
6890.17 2280
6890.95 2448
6891.74 2692
6892.52 2764
6893.30 2843
6894.09 2624
6894.87 2604
6895.65 2668
6896.44 2401
6897.22 2184
6898.01 2113
6898.79 2037
6899.57 2085
6900.36 1960
6901.14 1811
6901.93 1904
6902.71 1948
6903.49 1977
6904.28 1956
6905.06 1837
6905.85 1887
6906.63 1959
6907.42 1979
6908.20 1914
6908.98 1954
6909.77 2063
6910.55 2021
6911.34 2018
6912.12 1967
6912.91 1919
6913.69 1952
6914.48 1937
6915.26 1905
6916.05 1790
6916.83 1792
6917.62 1853
6918.40 1815
6919.19 1874
6919.97 1830
6920.76 1934
6921.54 1843
6922.33 1903
6923.11 1870
6923.90 1880
6924.68 1977
6925.47 1893
6926.25 1850
6927.04 1850
6927.82 1807
6928.61 1846
6929.40 1915
6930.18 1928
6930.97 1965
6931.75 2001
6932.54 2007
6933.32 2103
6934.11 2161
6934.90 2087
6935.68 2129
6936.47 2172
6937.25 2153
6938.04 2168
6938.83 2054
6939.61 2118
6940.40 2159
6941.19 2180
6941.97 2357
6942.76 2449
6943.54 2596
6944.33 2706
6945.12 2711
6945.90 3005
6946.69 3076
6947.48 3198
6948.26 3246
6949.05 3208
6949.84 3253
6950.62 3453
6951.41 3314
6952.20 3330
6952.99 3280
6953.77 3204
6954.56 3180
6955.35 3123
6956.13 2964
6956.92 3074
6957.71 2894
6958.50 2761
6959.28 2717
6960.07 2921
6960.86 2890
6961.64 2886
6962.43 2992
6963.22 2990
6964.01 2953
6964.80 3054
6965.58 3104
6966.37 3123
6967.16 3182
6967.95 3206
6968.73 3219
6969.52 3338
6970.31 3488
6971.10 3687
6971.89 3871
6972.67 4059
6973.46 4097
6974.25 4254
6975.04 4271
6975.83 4572
6976.62 4732
6977.40 4582
6978.19 4399
6978.98 4408
6979.77 4602
6980.56 4335
6981.35 4444
6982.13 4526
6982.92 4552
6983.71 4931
6984.50 5281
6985.29 5863
6986.08 7130
6986.87 8918
6987.66 11057
6988.45 13383
6989.23 15592
6990.02 17484
6990.81 18707
6991.60 18945
6992.39 18304
6993.18 17110
6993.97 14907
6994.76 12849
6995.55 10487
6996.34 8690
6997.13 7193
6997.92 5848
6998.71 5154
6999.50 4533
7000.29 4205
7001.07 3954
7001.86 3690
7002.65 3497
7003.44 3605
7004.23 3526
7005.02 3655
7005.81 3637
7006.60 3764
7007.39 3641
7008.18 3439
7008.97 3318
7009.76 3045
7010.55 2875
7011.34 2592
7012.14 2430
7012.93 2409
7013.72 2470
7014.51 2501
7015.30 2514
7016.09 2640
7016.88 2617
7017.67 2649
7018.46 2933
7019.25 2860
7020.04 2876
7020.83 2698
7021.62 2577
7022.41 2674
7023.20 2610
7024.00 2658
7024.79 2547
7025.58 2618
7026.37 2686
7027.16 2902
7027.95 2971
7028.74 3046
7029.53 3222
7030.32 3098
7031.12 2984
7031.91 2832
7032.70 2807
7033.49 2592
7034.28 2495
7035.07 2409
7035.87 2246
7036.66 2366
7037.45 2394
7038.24 2234
7039.03 2182
7039.82 2312
7040.62 2209
7041.41 2308
7042.20 2308
7042.99 2271
7043.78 2269
7044.58 2391
7045.37 2422
7046.16 2392
7046.95 2454
7047.75 2560
7048.54 2550
7049.33 2549
7050.12 2484
7050.92 2481
7051.71 2561
7052.50 2701
7053.29 2901
7054.09 2942
7054.88 2939
7055.67 2819
7056.46 2761
7057.26 2637
7058.05 2568
7058.84 2490
7059.64 2419
7060.43 2341
7061.22 2325
7062.02 2329
7062.81 2227
7063.60 2294
7064.39 2352
7065.19 2250
7065.98 2349
7066.77 2249
7067.57 2222
7068.36 2273
7069.16 2264
7069.95 2213
7070.74 2151
7071.54 2139
7072.33 2015
7073.12 1956
7073.92 1796
7074.71 1833
7075.51 1708
7076.30 1818
7077.09 1823
7077.89 1749
7078.68 1798
7079.48 1695
7080.27 1706
7081.06 1729
7081.86 1733
7082.65 1708
7083.45 1773
7084.24 1625
7085.04 1526
7085.83 1639
7086.62 1553
7087.42 1496
7088.21 1503
7089.01 1535
7089.80 1515
7090.60 1532
7091.39 1554
7092.19 1465
7092.98 1438
7093.78 1466
7094.57 1469
7095.37 1489
7096.16 1404
7096.96 1441
7097.75 1417
7098.55 1352
7099.34 1344
7100.14 1406
7100.93 1297
7101.73 1304
7102.52 1382
7103.32 1405
7104.11 1426
7104.91 1365
7105.71 1192
7106.50 1293
7107.30 1284
7108.09 1320
7108.89 1255
7109.68 1266
7110.48 1240
7111.28 1232
7112.07 1289
7112.87 1199
7113.66 1137
7114.46 1154
7115.26 1197
7116.05 1239
7116.85 1172
7117.65 1198
7118.44 1250
7119.24 1169
7120.03 1237
7120.83 1214
7121.63 1225
7122.42 1219
7123.22 1220
7124.02 1151
7124.81 1248
7125.61 1119
7126.41 1179
7127.20 1107
7128.00 1196
7128.80 1166
7129.59 1204
7130.39 1146
7131.19 1167
7131.99 1123
7132.78 1200
7133.58 1214
7134.38 1263
7135.17 1308
7135.97 1279
7136.77 1308
7137.57 1338
7138.36 1329
7139.16 1295
7139.96 1190
7140.76 1191
7141.55 1077
7142.35 1099
7143.15 1077
7143.95 1066
7144.74 1067
7145.54 1070
7146.34 982
7147.14 1036
7147.94 1023
7148.73 1028
7149.53 1064
7150.33 1079
7151.13 1054
7151.93 1065
7152.72 1035
7153.52 995
7154.32 929
7155.12 938
7155.92 947
7156.72 919
7157.51 1022
7158.31 1072
7159.11 1088
7159.91 1055
7160.71 1023
7161.51 1012
7162.31 1052
7163.11 1051
7163.90 1084
7164.70 1037
7165.50 1052
7166.30 1005
7167.10 950
7167.90 887
7168.70 919
7169.50 930
7170.30 1000
7171.10 990
7171.90 858
7172.69 925
7173.49 933
7174.29 998
7175.09 987
7175.89 972
7176.69 950
7177.49 919
7178.29 996
7179.09 973
7179.89 892
7180.69 900
7181.49 867
7182.29 879
7183.09 941
7183.89 851
7184.69 877
7185.49 884
7186.29 904
7187.09 915
7187.89 953
7188.69 917
7189.49 884
7190.29 897
7191.09 897
7191.89 898
7192.69 843
7193.49 800
7194.29 837
7195.09 846
7195.89 768
7196.70 829
7197.50 786
7198.30 806
7199.10 806
7199.90 818
7200.70 892
7201.50 826
7202.30 862
7203.10 865
7203.90 773
7204.70 759
7205.51 799
7206.31 830
7207.11 818
7207.91 817
7208.71 819
7209.51 807
7210.31 789
7211.12 799
7211.92 795
7212.72 760
7213.52 810
7214.32 856
7215.12 833
7215.92 801
7216.73 828
7217.53 840
7218.33 826
7219.13 787
7219.93 897
7220.74 858
7221.54 779
7222.34 792
7223.14 758
7223.94 874
7224.75 820
7225.55 770
7226.35 791
7227.15 762
7227.96 849
7228.76 801
7229.56 843
7230.36 776
7231.17 832
7231.97 880
7232.77 826
7233.57 825
7234.38 815
7235.18 776
7235.98 815
7236.79 784
7237.59 817
7238.39 759
7239.19 780
7240.00 839
7240.80 724
7241.60 761
7242.41 765
7243.21 823
7244.01 787
7244.82 813
7245.62 849
7246.42 872
7247.23 806
7248.03 844
7248.83 823
7249.64 830
7250.44 847
7251.25 844
7252.05 834
7252.85 743
7253.66 760
7254.46 766
7255.27 760
7256.07 798
7256.87 803
7257.68 790
7258.48 817
7259.29 810
7260.09 829
7260.89 735
7261.70 770
7262.50 785
7263.31 886
7264.11 835
7264.92 762
7265.72 862
7266.53 887
7267.33 891
7268.13 870
7268.94 864
7269.74 890
7270.55 797
7271.35 758
7272.16 748
7272.96 824
7273.77 847
7274.57 832
7275.38 851
7276.18 861
7276.99 950
7277.79 933
7278.60 886
7279.40 874
7280.21 914
7281.01 795
7281.82 919
7282.63 917
7283.43 925
7284.24 887
7285.04 849
7285.85 988
7286.65 1092
7287.46 1219
7288.27 1244
7289.07 1198
7289.88 1276
7290.68 1275
7291.49 1116
7292.29 1161
7293.10 1174
7293.91 1052
7294.71 1026
7295.52 1010
7296.33 905
7297.13 855
7297.94 919
7298.74 909
7299.55 859
7300.36 837
7301.16 889
7301.97 853
7302.78 883
7303.58 861
7304.39 845
7305.20 875
7306.00 796
7306.81 805
7307.62 840
7308.42 807
7309.23 861
7310.04 825
7310.84 741
7311.65 784
7312.46 823
7313.27 841
7314.07 808
7314.88 926
7315.69 884
7316.50 920
7317.30 906
7318.11 922
7318.92 943
7319.72 939
7320.53 874
7321.34 1015
7322.15 1184
7322.96 1055
7323.76 1069
7324.57 1131
7325.38 1103
7326.19 1039
7326.99 1015
7327.80 1000
7328.61 1040
7329.42 979
7330.23 903
7331.03 944
7331.84 891
7332.65 900
7333.46 857
7334.27 871
7335.08 853
7335.88 798
7336.69 893
7337.50 925
7338.31 860
7339.12 787
7339.93 799
7340.74 840
7341.54 818
7342.35 870
7343.16 848
7343.97 922
7344.78 894
7345.59 811
7346.40 801
7347.21 752
7348.02 810
7348.82 800
7349.63 800
7350.44 820
7351.25 788
7352.06 767
7352.87 836
7353.68 794
7354.49 841
7355.30 778
7356.11 791
7356.92 778
7357.73 774
7358.54 832
7359.35 840
7360.16 833
7360.97 771
7361.78 855
7362.59 779
7363.40 732
7364.21 733
7365.02 822
7365.83 755
7366.64 765
7367.45 776
7368.26 886
7369.07 765
7369.88 734
7370.69 730
7371.50 764
7372.31 808
7373.12 717
7373.93 683
7374.74 701
7375.55 776
7376.36 801
7377.17 763
7377.98 709
7378.79 697
7379.60 714
7380.42 732
7381.23 734
7382.04 691
7382.85 722
7383.66 730
7384.47 733
7385.28 737
7386.09 775
7386.90 745
7387.71 835
7388.53 782
7389.34 782
7390.15 764
7390.96 825
7391.77 780
7392.58 761
7393.39 752
7394.21 720
7395.02 671
7395.83 724
7396.64 700
7397.45 691
7398.27 730
7399.08 713
7399.89 666
7400.70 693
7401.51 735
7402.33 722
7403.14 739
7403.95 732
7404.76 778
7405.57 746
7406.39 761
7407.20 726
7408.01 686
7408.82 674
7409.64 702
7410.45 768
7411.26 714
7412.07 705
7412.89 783
7413.70 680
7414.51 666
7415.32 736
7416.14 768
7416.95 708
7417.76 662
7418.58 640
7419.39 689
7420.20 695
7421.02 746
7421.83 747
7422.64 752
7423.45 724
7424.27 751
7425.08 671
7425.89 700
7426.71 705
7427.52 695
7428.33 711
7429.15 713
7429.96 645
7430.78 743
7431.59 682
7432.40 704
7433.22 727
7434.03 730
7434.84 771
7435.66 665
7436.47 677
7437.29 728
7438.10 692
7438.91 716
7439.73 662
7440.54 658
7441.36 698
7442.17 682
7442.99 688
7443.80 773
7444.61 734
7445.43 800
7446.24 759
7447.06 714
7447.87 720
7448.69 716
7449.50 689
7450.32 750
7451.13 764
7451.95 692
7452.76 617
7453.58 659
7454.39 707
7455.21 701
7456.02 706
7456.84 708
7457.65 762
7458.47 766
7459.28 726
7460.10 680
7460.91 684
7461.73 741
7462.54 683
7463.36 712
7464.17 629
7464.99 717
7465.80 817
7466.62 722
7467.44 689
7468.25 654
7469.07 719
7469.88 753
7470.70 718
7471.51 700
7472.33 710
7473.15 649
7473.96 694
7474.78 651
7475.59 684
7476.41 679
7477.23 688
7478.04 650
7478.86 686
7479.67 779
7480.49 738
7481.31 726
7482.12 675
7482.94 668
7483.76 673
7484.57 713
7485.39 690
7486.21 664
7487.02 676
7487.84 678
7488.66 677
7489.47 754
7490.29 671
7491.11 675
7491.92 740
7492.74 711
7493.56 685
7494.38 764
7495.19 724
7496.01 693
7496.83 654
7497.64 711
7498.46 653
7499.28 701
7500.10 635
7500.91 682
7501.73 611
7502.55 617
7503.37 691
7504.18 711
7505.00 724
7505.82 699
7506.64 653
7507.46 684
7508.27 723
7509.09 632
7509.91 675
7510.73 732
7511.55 681
7512.36 770
7513.18 786
7514.00 705
7514.82 665
7515.64 671
7516.45 668
7517.27 674
7518.09 733
7518.91 743
7519.73 702
7520.55 656
7521.37 619
7522.18 625
7523.00 661
7523.82 643
7524.64 651
7525.46 666
7526.28 645
7527.10 665
7527.92 698
7528.74 673
7529.55 665
7530.37 652
7531.19 620
7532.01 664
7532.83 728
7533.65 696
7534.47 663
7535.29 649
7536.11 664
7536.93 701
7537.75 680
7538.57 692
7539.39 660
7540.21 699
7541.03 619
7541.84 663
7542.66 695
7543.48 677
7544.30 648
7545.12 642
7545.94 631
7546.76 642
7547.58 656
7548.40 673
7549.22 699
7550.04 625
7550.86 698
7551.68 598
7552.51 634
7553.33 621
7554.15 622
7554.97 683
7555.79 698
7556.61 720
7557.43 691
7558.25 630
7559.07 625
7559.89 647
7560.71 699
7561.53 612
7562.35 613
7563.17 645
7563.99 667
7564.81 673
7565.64 640
7566.46 664
7567.28 672
7568.10 671
7568.92 617
7569.74 628
7570.56 648
7571.38 665
7572.21 717
7573.03 681
7573.85 650
7574.67 634
7575.49 614
7576.31 666
7577.13 675
7577.96 622
7578.78 638
7579.60 638
7580.42 646
7581.24 659
7582.07 602
7582.89 621
7583.71 635
7584.53 646
7585.35 662
7586.18 689
7587.00 667
7587.82 642
7588.64 672
7589.46 633
7590.29 672
7591.11 705
7591.93 636
7592.75 663
7593.58 687
7594.40 715
7595.22 769
7596.04 724
7596.87 754
7597.69 704
7598.51 707
7599.34 698
7600.16 783
7600.98 765
7601.80 700
7602.63 724
7603.45 765
7604.27 695
7605.10 754
7605.92 754
7606.74 736
7607.57 765
7608.39 737
7609.21 842
7610.04 855
7610.86 853
7611.68 819
7612.51 755
7613.33 774
7614.15 769
7614.98 786
7615.80 821
7616.62 772
7617.45 759
7618.27 727
7619.10 713
7619.92 872
7620.74 780
7621.57 791
7622.39 804
7623.22 835
7624.04 782
7624.86 804
7625.69 823
7626.51 799
7627.34 716
7628.16 796
7628.99 768
7629.81 809
7630.64 788
7631.46 762
7632.28 740
7633.11 770
7633.93 743
7634.76 792
7635.58 739
7636.41 766
7637.23 810
7638.06 887
7638.88 825
7639.71 753
7640.53 748
7641.36 754
7642.18 738
7643.01 688
7643.83 650
7644.66 715
7645.48 724
7646.31 686
7647.14 667
7647.96 677
7648.79 661
7649.61 649
7650.44 698
7651.26 734
7652.09 655
7652.91 631
7653.74 664
7654.57 747
7655.39 748
7656.22 696
7657.04 742
7657.87 739
7658.70 648
7659.52 654
7660.35 688
7661.17 717
7662.00 687
7662.83 605
7663.65 655
7664.48 691
7665.31 668
7666.13 649
7666.96 641
7667.79 608
7668.61 663
7669.44 672
7670.27 629
7671.09 595
7671.92 606
7672.75 675
7673.57 612
7674.40 601
7675.23 675
7676.05 655
7676.88 652
7677.71 690
7678.53 625
7679.36 609
7680.19 585
7681.02 597
7681.84 605
7682.67 629
7683.50 682
7684.33 684
7685.15 600
7685.98 615
7686.81 594
7687.64 613
7688.46 668
7689.29 636
7690.12 624
7690.95 628
7691.77 574
7692.60 649
7693.43 663
7694.26 644
7695.09 653
7695.91 637
7696.74 605
7697.57 603
7698.40 626
7699.23 598
7700.06 601
7700.88 636
7701.71 646
7702.54 660
7703.37 612
7704.20 589
7705.03 604
7705.85 613
7706.68 635
7707.51 573
7708.34 605
7709.17 678
7710.00 589
7710.83 563
7711.66 621
7712.48 638
7713.31 594
7714.14 562
7714.97 579
7715.80 611
7716.63 611
7717.46 616
7718.29 594
7719.12 638
7719.95 664
7720.78 664
7721.61 633
7722.44 622
7723.27 626
7724.09 645
7724.92 667
7725.75 636
7726.58 599
7727.41 633
7728.24 605
7729.07 607
7729.90 631
7730.73 609
7731.56 609
7732.39 649
7733.22 668
7734.05 593
7734.88 668
7735.71 582
7736.54 659
7737.37 651
7738.20 621
7739.03 611
7739.86 593
7740.70 622
7741.53 615
7742.36 626
7743.19 607
7744.02 597
7744.85 561
7745.68 614
7746.51 660
7747.34 648
7748.17 577
7749.00 595
7749.83 635
7750.66 642
7751.50 612
7752.33 662
7753.16 666
7753.99 639
7754.82 666
7755.65 704
7756.48 643
7757.31 637
7758.15 635
7758.98 587
7759.81 625
7760.64 582
7761.47 519
7762.30 582
7763.13 620
7763.97 601
7764.80 598
7765.63 596
7766.46 640
7767.29 612
7768.13 612
7768.96 648
7769.79 647
7770.62 628
7771.45 670
7772.29 715
7773.12 752
7773.95 735
7774.78 697
7775.62 670
7776.45 718
7777.28 667
7778.11 673
7778.95 697
7779.78 695
7780.61 652
7781.44 633
7782.28 624
7783.11 655
7783.94 663
7784.77 634
7785.61 708
7786.44 645
7787.27 664
7788.11 652
7788.94 591
7789.77 586
7790.61 734
7791.44 638
7792.27 645
7793.10 622
7793.94 658
7794.77 679
7795.60 646
7796.44 674
7797.27 679
7798.11 660
7798.94 637
7799.77 640
7800.61 615
7801.44 669
7802.27 750
7803.11 712
7803.94 663
7804.78 723
7805.61 704
7806.44 756
7807.28 664
7808.11 660
7808.95 706
7809.78 695
7810.61 680
7811.45 689
7812.28 672
7813.12 710
7813.95 742
7814.79 662
7815.62 712
7816.45 767
7817.29 750
7818.12 818
7818.96 789
7819.79 761
7820.63 893
7821.46 922
7822.30 879
7823.13 851
7823.97 786
7824.80 779
7825.64 777
7826.47 773
7827.31 797
7828.14 757
7828.98 759
7829.81 864
7830.65 777
7831.48 746
7832.32 885
7833.15 851
7833.99 832
7834.83 760
7835.66 790
7836.50 784
7837.33 872
7838.17 930
7839.00 857
7839.84 790
7840.68 783
7841.51 827
7842.35 789
7843.18 743
7844.02 757
7844.86 830
7845.69 777
7846.53 735
7847.36 743
7848.20 765
7849.04 718
7849.87 744
7850.71 731
7851.55 758
7852.38 781
7853.22 746
7854.05 702
7854.89 722
7855.73 747
7856.56 819
7857.40 748
7858.24 782
7859.08 747
7859.91 740
7860.75 803
7861.59 807
7862.42 782
7863.26 763
7864.10 848
7864.93 835
7865.77 743
7866.61 781
7867.45 871
7868.28 815
7869.12 691
7869.96 838
7870.80 842
7871.63 801
7872.47 779
7873.31 791
7874.15 761
7874.98 791
7875.82 810
7876.66 821
7877.50 861
7878.33 768
7879.17 758
7880.01 899
7880.85 784
7881.69 817
7882.52 912
7883.36 957
7884.20 1017
7885.04 1029
7885.88 1041
7886.71 1052
7887.55 1116
7888.39 1066
7889.23 1080
7890.07 964
7890.91 968
7891.75 958
7892.58 862
7893.42 835
7894.26 843
7895.10 855
7895.94 876
7896.78 794
7897.62 853
7898.46 884
7899.29 842
7900.13 776
7900.97 679
7901.81 754
7902.65 837
7903.49 832
7904.33 771
7905.17 767
7906.01 697
7906.85 784
7907.69 733
7908.53 644
7909.37 730
7910.21 716
7911.04 727
7911.88 735
7912.72 704
7913.56 678
7914.40 744
7915.24 747
7916.08 702
7916.92 757
7917.76 728
7918.60 772
7919.44 842
7920.28 785
7921.12 740
7921.96 749
7922.80 724
7923.64 743
7924.48 726
7925.32 735
7926.16 758
7927.01 787
7927.85 702
7928.69 708
7929.53 710
7930.37 707
7931.21 761
7932.05 725
7932.89 713
7933.73 657
7934.57 674
7935.41 640
7936.25 610
7937.09 745
7937.93 712
7938.78 644
7939.62 644
7940.46 597
7941.30 644
7942.14 673
7942.98 704
7943.82 633
7944.66 662
7945.51 670
7946.35 737
7947.19 656
7948.03 652
7948.87 675
7949.71 615
7950.56 690
7951.40 645
7952.24 647
7953.08 674
7953.92 707
7954.76 678
7955.61 680
7956.45 711
7957.29 680
7958.13 654
7958.97 695
7959.82 684
7960.66 652
7961.50 740
7962.34 696
7963.19 658
7964.03 710
7964.87 707
7965.71 670
7966.56 621
7967.40 653
7968.24 714
7969.08 692
7969.93 671
7970.77 707
7971.61 698
7972.45 744
7973.30 770
7974.14 724
7974.98 682
7975.83 683
7976.67 645
7977.51 663
7978.36 658
7979.20 679
7980.04 714
7980.89 690
7981.73 645
7982.57 621
7983.42 651
7984.26 587
7985.10 600
7985.95 625
7986.79 596
7987.63 613
7988.48 608
7989.32 574
7990.16 616
7991.01 570
7991.85 595
7992.70 616
7993.54 642
7994.38 637
7995.23 581
7996.07 705
7996.92 682
7997.76 661
7998.60 609
7999.45 660
8000.29 654
8001.14 668
8001.98 627
8002.83 607
8003.67 563
8004.52 601
8005.36 568
8006.20 571
8007.05 605
8007.89 560
8008.74 582
8009.58 586
8010.43 627
8011.27 613
8012.12 681
8012.96 647
8013.81 612
8014.65 637
8015.50 640
8016.34 651
8017.19 572
8018.03 567
8018.88 540
8019.72 623
8020.57 603
8021.42 594
8022.26 527
8023.11 508
8023.95 543
8024.80 591
8025.64 603
8026.49 554
8027.33 583
8028.18 548
8029.03 573
8029.87 535
8030.72 537
8031.56 534
8032.41 605
8033.26 613
8034.10 531
8034.95 518
8035.79 540
8036.64 547
8037.49 577
8038.33 588
8039.18 562
8040.03 559
8040.87 559
8041.72 580
8042.57 552
8043.41 552
8044.26 609
8045.11 563
8045.95 506
8046.80 548
8047.65 554
8048.49 520
8049.34 527
8050.19 564
8051.03 565
8051.88 558
8052.73 598
8053.58 556
8054.42 559
8055.27 550
8056.12 538
8056.96 509
8057.81 561
8058.66 516
8059.51 590
8060.35 587
8061.20 590
8062.05 624
8062.90 513
8063.74 605
8064.59 592
8065.44 553
8066.29 639
8067.14 558
8067.98 562
8068.83 663
8069.68 609
8070.53 552
8071.38 506
8072.22 561
8073.07 583
8073.92 547
8074.77 531
8075.62 555
8076.46 597
8077.31 535
8078.16 561
8079.01 529
8079.86 567
8080.71 540
8081.56 542
8082.40 579
8083.25 499
8084.10 633
8084.95 580
8085.80 554
8086.65 546
8087.50 577
8088.35 588
8089.19 546
8090.04 543
8090.89 550
8091.74 535
8092.59 561
8093.44 537
8094.29 509
8095.14 468
8095.99 539
8096.84 529
8097.69 563
8098.54 549
8099.39 489
8100.24 448
8101.09 544
8101.94 513
8102.79 550
8103.63 630
8104.48 626
8105.33 530
8106.18 562
8107.03 571
8107.88 545
8108.73 567
8109.58 577
8110.43 551
8111.28 516
8112.14 560
8112.99 546
8113.84 507
8114.69 556
8115.54 546
8116.39 520
8117.24 567
8118.09 508
8118.94 548
8119.79 555
8120.64 523
8121.49 528
8122.34 571
8123.19 524
8124.04 547
8124.89 601
8125.74 571
8126.60 541
8127.45 540
8128.30 571
8129.15 585
8130.00 581
8130.85 540
8131.70 536
8132.55 559
8133.40 576
8134.26 566
8135.11 615
8135.96 630
8136.81 631
8137.66 597
8138.51 574
8139.37 614
8140.22 595
8141.07 610
8141.92 604
8142.77 605
8143.62 562
8144.48 565
8145.33 582
8146.18 701
8147.03 615
8147.88 572
8148.74 639
8149.59 631
8150.44 544
8151.29 620
8152.15 649
8153.00 642
8153.85 616
8154.70 647
8155.56 616
8156.41 616
8157.26 639
8158.11 612
8158.97 673
8159.82 704
8160.67 663
8161.52 741
8162.38 683
8163.23 630
8164.08 642
8164.94 556
8165.79 653
8166.64 624
8167.49 586
8168.35 545
8169.20 621
8170.05 606
8170.91 611
8171.76 578
8172.61 601
8173.47 621
8174.32 580
8175.17 632
8176.03 560
8176.88 526
8177.74 582
8178.59 587
8179.44 607
8180.30 600
8181.15 636
8182.00 634
8182.86 532
8183.71 589
8184.57 595
8185.42 576
8186.27 583
8187.13 618
8187.98 538
8188.84 542
8189.69 552
8190.55 589
8191.40 566
8192.25 537
8193.11 557
8193.96 587
8194.82 561
8195.67 571
8196.53 574
8197.38 563
8198.24 544
8199.09 569
8199.95 568
8200.80 518
8201.66 528
8202.51 596
8203.37 532
8204.22 548
8205.08 540
8205.93 570
8206.79 532
8207.64 509
8208.50 608
8209.35 522
8210.21 559
8211.06 568
8211.92 569
8212.77 547
8213.63 557
8214.48 526
8215.34 512
8216.20 567
8217.05 586
8217.91 596
8218.76 547
8219.62 544
8220.48 540
8221.33 545
8222.19 550
8223.04 581
8223.90 566
8224.76 587
8225.61 602
8226.47 649
8227.32 589
8228.18 661
8229.04 626
8229.89 599
8230.75 558
8231.61 593
8232.46 572
8233.32 555
8234.18 613
8235.03 600
8235.89 589
8236.75 591
8237.60 577
8238.46 597
8239.32 577
8240.17 565
8241.03 593
8241.89 602
8242.74 495
8243.60 537
8244.46 597
8245.32 614
8246.17 590
8247.03 598
8247.89 593
8248.74 596
8249.60 559
8250.46 520
8251.32 526
8252.17 545
8253.03 548
8253.89 554
8254.75 576
8255.60 539
8256.46 475
8257.32 542
8258.18 579
8259.04 544
8259.89 527
8260.75 549
8261.61 540
8262.47 557
8263.33 627
8264.18 580
8265.04 550
8265.90 574
8266.76 530
8267.62 550
8268.48 575
8269.33 509
8270.19 516
8271.05 522
8271.91 503
8272.77 557
8273.63 591
8274.49 538
8275.34 580
8276.20 545
8277.06 553
8277.92 542
8278.78 514
8279.64 523
8280.50 545
8281.36 575
8282.22 579
8283.08 567
8283.93 593
8284.79 562
8285.65 552
8286.51 515
8287.37 510
8288.23 553
8289.09 512
8289.95 547
8290.81 541
8291.67 548
8292.53 536
8293.39 559
8294.25 574
8295.11 511
8295.97 532
8296.83 530
8297.69 588
8298.55 567
8299.41 601
8300.27 580
8301.13 512
8301.99 530
8302.85 509
8303.71 549
8304.57 517
8305.43 539
8306.29 561
8307.15 563
8308.01 590
8308.87 590
8309.73 628
8310.59 627
8311.45 617
8312.31 609
8313.17 579
8314.03 460
8314.90 539
8315.76 560
8316.62 524
8317.48 584
8318.34 603
8319.20 595
8320.06 607
8320.92 590
8321.78 632
8322.64 563
8323.51 577
8324.37 675
8325.23 571
8326.09 543
8326.95 563
8327.81 576
8328.67 573
8329.54 623
8330.40 584
8331.26 606
8332.12 570
8332.98 619
8333.84 624
8334.71 581
8335.57 597
8336.43 578
8337.29 532
8338.15 589
8339.02 615
8339.88 601
8340.74 637
8341.60 540
8342.46 531
8343.33 534
8344.19 567
8345.05 627
8345.91 604
8346.78 557
8347.64 568
8348.50 634
8349.36 619
8350.23 598
8351.09 552
8351.95 569
8352.81 573
8353.68 586
8354.54 618
8355.40 603
8356.27 582
8357.13 620
8357.99 567
8358.86 589
8359.72 607
8360.58 578
8361.44 562
8362.31 587
8363.17 554
8364.03 549
8364.90 566
8365.76 533
8366.63 551
8367.49 540
8368.35 539
8369.22 576
8370.08 583
8370.94 609
8371.81 578
8372.67 573
8373.53 602
8374.40 654
8375.26 609
8376.13 609
8376.99 594
8377.85 573
8378.72 593
8379.58 592
8380.45 558
8381.31 574
8382.18 529
8383.04 602
8383.90 577
8384.77 591
8385.63 568
8386.50 583
8387.36 604
8388.23 626
8389.09 583
8389.96 599
8390.82 628
8391.69 578
8392.55 612
8393.42 547
8394.28 598
8395.15 590
8396.01 643
8396.88 655
8397.74 644
8398.61 597
8399.47 634
8400.34 585
8401.20 603
8402.07 620
8402.93 623
8403.80 614
8404.66 598
8405.53 662
8406.39 608
8407.26 610
8408.12 554
8408.99 589
8409.86 580
8410.72 616
8411.59 605
8412.45 646
8413.32 586
8414.19 639
8415.05 637
8415.92 627
8416.78 666
8417.65 625
8418.52 640
8419.38 614
8420.25 666
8421.11 711
8421.98 657
8422.85 619
8423.71 673
8424.58 627
8425.45 652
8426.31 624
8427.18 707
8428.05 783
8428.91 723
8429.78 777
8430.65 761
8431.51 737
8432.38 729
8433.25 722
8434.11 664
8434.98 679
8435.85 722
8436.72 669
8437.58 685
8438.45 683
8439.32 728
8440.18 762
8441.05 774
8441.92 719
8442.79 754
8443.65 725
8444.52 733
8445.39 846
8446.26 750
8447.12 734
8447.99 789
8448.86 798
8449.73 834
8450.60 771
8451.46 796
8452.33 802
8453.20 861
8454.07 813
8454.94 785
8455.80 821
8456.67 819
8457.54 900
8458.41 882
8459.28 856
8460.14 958
8461.01 968
8461.88 941
8462.75 914
8463.62 925
8464.49 959
8465.36 913
8466.22 866
8467.09 941
8467.96 831
8468.83 913
8469.70 963
8470.57 1017
8471.44 1099
8472.31 1315
8473.17 1532
8474.04 1807
8474.91 2056
8475.78 2161
8476.65 2183
8477.52 2087
8478.39 2016
8479.26 1698
8480.13 1543
8481.00 1409
8481.87 1208
8482.74 1049
8483.61 903
8484.48 913
8485.34 865
8486.21 916
8487.08 828
8487.95 878
8488.82 835
8489.69 806
8490.56 795
8491.43 749
8492.30 738
8493.17 761
8494.04 796
8494.91 760
8495.78 745
8496.65 698
8497.52 709
8498.39 714
8499.26 712
8500.13 740
8501.01 682
8501.88 741
8502.75 711
8503.62 761
8504.49 776
8505.36 723
8506.23 730
8507.10 719
8507.97 688
8508.84 730
8509.71 798
8510.58 775
8511.45 812
8512.32 837
8513.20 931
8514.07 877
8514.94 908
8515.81 818
8516.68 867
8517.55 862
8518.42 839
8519.29 832
8520.17 806
8521.04 794
8521.91 838
8522.78 813
8523.65 741
8524.52 723
8525.39 799
8526.27 835
8527.14 741
8528.01 814
8528.88 858
8529.75 807
8530.63 803
8531.50 779
8532.37 758
8533.24 840
8534.11 903
8534.99 938
8535.86 848
8536.73 871
8537.60 901
8538.47 901
8539.35 926
8540.22 901
8541.09 909
8541.96 912
8542.84 879
8543.71 898
8544.58 885
8545.46 847
8546.33 860
8547.20 897
8548.07 872
8548.95 808
8549.82 817
8550.69 859
8551.57 857
8552.44 922
8553.31 851
8554.18 899
8555.06 942
8555.93 975
8556.80 1077
8557.68 1126
8558.55 1257
8559.42 1232
8560.30 1279
8561.17 1223
8562.04 1175
8562.92 1167
8563.79 1088
8564.67 1035
8565.54 990
8566.41 892
8567.29 805
8568.16 883
8569.03 858
8569.91 849
8570.78 752
8571.66 823
8572.53 752
8573.40 803
8574.28 770
8575.15 763
8576.03 787
8576.90 776
8577.78 819
8578.65 749
8579.52 770
8580.40 701
8581.27 763
8582.15 745
8583.02 764
8583.90 710
8584.77 710
8585.65 783
8586.52 798
8587.40 789
8588.27 756
8589.15 730
8590.02 802
8590.90 784
8591.77 712
8592.65 710
8593.52 773
8594.40 674
8595.27 686
8596.15 709
8597.02 735
8597.90 827
8598.77 794
8599.65 720
8600.52 700
8601.40 768
8602.28 814
8603.15 890
8604.03 800
8604.90 723
8605.78 800
8606.65 829
8607.53 860
8608.41 801
8609.28 764
8610.16 779
8611.03 763
8611.91 771
8612.79 782
8613.66 770
8614.54 818
8615.41 797
8616.29 803
8617.17 819
8618.04 821
8618.92 841
8619.80 848
8620.67 998
8621.55 869
8622.43 843
8623.30 848
8624.18 840
8625.06 812
8625.93 825
8626.81 886
8627.69 937
8628.56 900
8629.44 860
8630.32 790
8631.20 801
8632.07 850
8632.95 953
8633.83 941
8634.70 975
8635.58 943
8636.46 996
8637.34 953
8638.21 969
8639.09 923
8639.97 960
8640.85 953
8641.72 897
8642.60 993
8643.48 952
8644.36 938
8645.23 991
8646.11 975
8646.99 1006
8647.87 921
8648.75 954
8649.62 1036
8650.50 1017
8651.38 1028
8652.26 1021
8653.14 1082
8654.01 1115
8654.89 1115
8655.77 1248
8656.65 1157
8657.53 1190
8658.41 1175
8659.29 1202
8660.16 1209
8661.04 1203
8661.92 1197
8662.80 1131
8663.68 1181
8664.56 1264
8665.44 1280
8666.31 1244
8667.19 1197
8668.07 1216
8668.95 1283
8669.83 1187
8670.71 1111
8671.59 1105
8672.47 1304
8673.35 1342
8674.23 1410
8675.11 1455
8675.99 1488
8676.86 1696
8677.74 1705
8678.62 1854
8679.50 1882
8680.38 1930
8681.26 1980
8682.14 2076
8683.02 1942
8683.90 1818
8684.78 1686
8685.66 1625
8686.54 1510
8687.42 1461
8688.30 1391
8689.18 1345
8690.06 1454
8690.94 1444
8691.82 1483
8692.70 1533
8693.58 1705
8694.46 2012
8695.34 2372
8696.22 2822
8697.10 3290
8697.98 3648
8698.86 3543
8699.74 3465
8700.62 3247
8701.51 2792
8702.39 2402
8703.27 2226
8704.15 1879
8705.03 1674
8705.91 1479
8706.79 1411
8707.67 1250
8708.55 1245
8709.43 1238
8710.31 1170
8711.20 1056
8712.08 1068
8712.96 1042
8713.84 1109
8714.72 1045
8715.60 994
8716.48 991
8717.36 1015
8718.25 904
8719.13 924
8720.01 989
8720.89 935
8721.77 928
8722.65 974
8723.54 966
8724.42 935
8725.30 1000
8726.18 987
8727.06 958
8727.95 953
8728.83 924
8729.71 980
8730.59 974
8731.47 941
8732.36 930
8733.24 973
8734.12 989
8735.00 987
8735.89 1040
8736.77 1028
8737.65 1040
8738.53 1004
8739.42 1010
8740.30 892
8741.18 891
8742.06 856
8742.95 911
8743.83 934
8744.71 878
8745.59 867
8746.48 869
8747.36 870
8748.24 865
8749.13 873
8750.01 818
8750.89 847
8751.78 859
8752.66 902
8753.54 873
8754.43 804
8755.31 844
8756.19 873
8757.08 871
8757.96 930
8758.84 926
8759.73 900
8760.61 864
8761.49 999
8762.38 944
8763.26 980
8764.15 965
8765.03 993
8765.91 977
8766.80 936
8767.68 876
8768.57 872
8769.45 866
8770.33 939
8771.22 904
8772.10 942
8772.99 981
8773.87 877
8774.75 859
8775.64 894
8776.52 872
8777.41 942
8778.29 886
8779.18 897
8780.06 835
8780.95 839
8781.83 850
8782.72 809
8783.60 754
8784.49 798
8785.37 844
8786.26 803
8787.14 741
8788.03 723
8788.91 702
8789.80 707
8790.68 756
8791.57 759
8792.45 752
8793.34 723
8794.22 741
8795.11 743
8795.99 704
8796.88 695
8797.76 701
8798.65 750
8799.53 743
8800.42 708
8801.31 731
8802.19 733
8803.08 762
8803.96 697
8804.85 661
8805.74 685
8806.62 672
8807.51 673
8808.39 711
8809.28 715
8810.17 723
8811.05 671
8811.94 694
8812.82 706
8813.71 647
8814.60 697
8815.48 694
8816.37 693
8817.26 668
8818.14 669
8819.03 704
8819.92 650
8820.80 659
8821.69 754
8822.58 696
8823.46 667
8824.35 603
8825.24 658
8826.12 705
8827.01 626
8827.90 584
8828.78 569
8829.67 581
8830.56 612
8831.45 606
8832.33 587
8833.22 619
8834.11 577
8835.00 614
8835.88 636
8836.77 594
8837.66 617
8838.55 596
8839.43 604
8840.32 589
8841.21 631
8842.10 645
8842.98 622
8843.87 580
8844.76 611
8845.65 647
8846.54 584
8847.42 576
8848.31 609
8849.20 597
8850.09 595
8850.98 594
8851.86 599
8852.75 610
8853.64 620
8854.53 609
8855.42 554
8856.31 579
8857.19 629
8858.08 580
8858.97 556
8859.86 579
8860.75 584
8861.64 594
8862.53 609
8863.42 557
8864.30 573
8865.19 657
8866.08 569
8866.97 567
8867.86 577
8868.75 549
8869.64 533
8870.53 615
8871.42 645
8872.31 545
8873.20 573
8874.08 580
8874.97 558
8875.86 540
8876.75 493
8877.64 529
8878.53 490
8879.42 480
8880.31 555
8881.20 518
8882.09 554
8882.98 503
8883.87 534
8884.76 464
8885.65 483
8886.54 605
8887.43 611
8888.32 544
8889.21 504
8890.10 491
8890.99 492
8891.88 469
8892.77 485
8893.66 441
8894.55 503
8895.44 513
8896.33 513
8897.22 494
8898.11 541
8899.00 501
8899.90 522
8900.79 528
8901.68 494
8902.57 506
8903.46 530
8904.35 479
8905.24 546
8906.13 496
8907.02 514
8907.91 508
8908.80 493
8909.70 518
8910.59 508
8911.48 492
8912.37 488
8913.26 470
8914.15 517
8915.04 562
8915.93 547
8916.83 484
8917.72 501
8918.61 522
8919.50 588
8920.39 566
8921.28 535
8922.18 521
8923.07 477
8923.96 517
8924.85 523
8925.74 513
8926.64 480
8927.53 473
8928.42 500
8929.31 516
8930.20 567
8931.10 547
8931.99 580
8932.88 523
8933.77 500
8934.67 481
8935.56 515
8936.45 484
8937.34 483
8938.24 460
8939.13 436
8940.02 468
8940.91 492
8941.81 470
8942.70 473
8943.59 499
8944.49 518
8945.38 486
8946.27 517
8947.16 528
8948.06 454
8948.95 470
8949.84 504
8950.74 495
8951.63 507
8952.52 479
8953.42 470
8954.31 506
8955.20 528
8956.10 510
8956.99 494
8957.88 472
8958.78 483
8959.67 456
8960.56 410
8961.46 467
8962.35 552
8963.25 496
8964.14 494
8965.03 486
8965.93 478
8966.82 490
8967.72 496
8968.61 518
8969.50 503
8970.40 519
8971.29 550
8972.19 518
8973.08 541
8973.98 533
8974.87 508
8975.76 511
8976.66 537
8977.55 556
8978.45 497
8979.34 513
8980.24 516
8981.13 485
8982.03 481
8982.92 515
8983.82 534
8984.71 490
8985.61 481
8986.50 459
8987.40 527
8988.29 512
8989.19 495
8990.08 513
8990.98 481
8991.87 467
8992.77 452
8993.66 410
8994.56 446
8995.45 426
8996.35 494
8997.24 456
8998.14 449
8999.04 483
8999.93 526
9000.83 540
9001.72 476
9002.62 454
9003.51 484
9004.41 460
9005.31 482
9006.20 479
9007.10 490
9007.99 477
9008.89 507
9009.79 449
9010.68 483
9011.58 489
9012.48 489
9013.37 457
9014.27 470
9015.16 472
9016.06 470
9016.96 445
9017.85 481
9018.75 487
9019.65 481
9020.54 455
9021.44 433
9022.34 423
9023.23 441
9024.13 433
9025.03 488
9025.93 417
9026.82 456
9027.72 469
9028.62 472
9029.51 524
9030.41 469
9031.31 434
9032.21 419
9033.10 525
9034.00 516
9034.90 469
9035.79 419
9036.69 449
9037.59 446
9038.49 480
9039.38 498
9040.28 465
9041.18 519
9042.08 526
9042.98 487
9043.87 417
9044.77 469
9045.67 460
9046.57 464
9047.47 423
9048.36 441
9049.26 427
9050.16 463
9051.06 463
9051.96 451
9052.85 422
9053.75 447
9054.65 416
9055.55 426
9056.45 392
9057.35 436
9058.25 452
9059.14 444
9060.04 476
9060.94 497
9061.84 479
9062.74 474
9063.64 423
9064.54 478
9065.44 465
9066.33 488
9067.23 421
9068.13 450
9069.03 505
9069.93 478
9070.83 496
9071.73 460
9072.63 458
9073.53 447
9074.43 469
9075.33 456
9076.23 491
9077.13 496
9078.03 460
9078.92 466
9079.82 460
9080.72 492
9081.62 518
9082.52 466
9083.42 446
9084.32 433
9085.22 468
9086.12 482
9087.02 469
9087.92 454
9088.82 485
9089.72 507
9090.62 468
9091.52 435
9092.42 467
9093.32 520
9094.22 467
9095.12 459
9096.03 476
9096.93 450
9097.83 490
9098.73 524
9099.63 451
9100.53 432
9101.43 467
9102.33 471
9103.23 429
9104.13 466
9105.03 451
9105.93 437
9106.83 479
9107.74 521
9108.64 476
9109.54 430
9110.44 510
9111.34 464
9112.24 486
9113.14 456
9114.04 464
9114.94 463
9115.85 518
9116.75 477
9117.65 443
9118.55 500
9119.45 451
9120.35 443
9121.26 433
9122.16 422
9123.06 417
9123.96 436
9124.86 433
9125.77 449
9126.67 502
9127.57 455
9128.47 480
9129.37 421
9130.28 455
9131.18 422
9132.08 426
9132.98 420
9133.88 431
9134.79 464
9135.69 486
9136.59 458
9137.49 444
9138.40 427
9139.30 419
9140.20 451
9141.10 448
9142.01 439
9142.91 441
9143.81 461
9144.72 480
9145.62 438
9146.52 416
9147.42 478
9148.33 500
9149.23 533
9150.13 478
9151.04 481
9151.94 472
9152.84 475
9153.75 454
9154.65 467
9155.55 490
9156.46 455
9157.36 459
9158.26 445
9159.17 464
9160.07 429
9160.97 427
9161.88 458
9162.78 460
9163.69 404
9164.59 453
9165.49 432
9166.40 435
9167.30 466
9168.21 482
9169.11 457
9170.01 435
9170.92 434
9171.82 410
9172.73 441
9173.63 449
9174.53 447
9175.44 437
9176.34 429
9177.25 430
9178.15 433
9179.06 418
9179.96 405
9180.87 390
9181.77 431
9182.68 469
9183.58 472
9184.49 462
9185.39 469
9186.30 522
9187.20 468
9188.11 466
9189.01 450
9189.92 477
9190.82 443
9191.73 472
9192.63 474
9193.54 459
9194.44 444
9195.35 454
9196.25 409
9197.16 392
9198.06 443
9198.97 458
9199.87 452
9200.78 468
9201.69 440
9202.59 387
9203.50 434
9204.40 419
9205.31 431
9206.21 455
9207.12 497
9208.03 517
9208.93 495
9209.84 473
9210.74 439
9211.65 448
9212.56 440
9213.46 452
9214.37 419
9215.28 455
9216.18 478
9217.09 490
9218.00 433
9218.90 422
9219.81 428
9220.72 458
9221.62 413
9222.53 458
9223.44 433
9224.34 423
9225.25 431
9226.16 440
9227.06 435
9227.97 464
9228.88 446
9229.78 450
9230.69 407
9231.60 394
9232.51 470
9233.41 429
9234.32 458
9235.23 456
9236.13 491
9237.04 484
9237.95 481
9238.86 448
9239.76 456
9240.67 457
9241.58 466
9242.49 446
9243.39 472
9244.30 396
9245.21 404
9246.12 408
9247.03 428
9247.93 454
9248.84 470
9249.75 475
9250.66 446
9251.57 466
9252.47 410
9253.38 392
9254.29 388
9255.20 446
9256.11 461
9257.02 420
9257.92 426
9258.83 474
9259.74 485
9260.65 474
9261.56 445
9262.47 392
9263.38 420
9264.28 423
9265.19 427
9266.10 427
9267.01 460
9267.92 445
9268.83 480
9269.74 404
9270.65 413
9271.56 421
9272.47 404
9273.37 432
9274.28 404
9275.19 451
9276.10 375
9277.01 442
9277.92 395
9278.83 375
9279.74 450
9280.65 422
9281.56 430
9282.47 439
9283.38 472
9284.29 439
9285.20 447
9286.11 407
9287.02 452
9287.93 461
9288.84 440
9289.75 436
9290.66 433
9291.57 425
9292.48 436
9293.39 450
9294.30 440
9295.21 419
9296.12 395
9297.03 400
9297.94 412
9298.85 419
9299.76 500
9300.67 430
9301.58 437
9302.49 423
9303.40 389
9304.31 428
9305.23 424
9306.14 413
9307.05 429
9307.96 450
9308.87 448
9309.78 424
9310.69 422
9311.60 438
9312.51 472
9313.42 480
9314.34 420
9315.25 412
9316.16 430
9317.07 458
9317.98 461
9318.89 441
9319.80 418
9320.72 469
9321.63 456
9322.54 509
9323.45 465
9324.36 451
9325.27 459
9326.19 431
9327.10 420
9328.01 409
9328.92 440
9329.83 484
9330.74 452
9331.66 463
9332.57 491
9333.48 480
9334.39 458
9335.31 443
9336.22 437
9337.13 491
9338.04 493
9338.96 465
9339.87 463
9340.78 448
9341.69 410
9342.61 467
9343.52 459
9344.43 447
9345.34 476
9346.26 417
9347.17 420
9348.08 468
9348.99 459
9349.91 398
9350.82 449
9351.73 463
9352.65 469
9353.56 488
9354.47 452
9355.39 467
9356.30 446
9357.21 470
9358.13 468
9359.04 488
9359.95 423
9360.87 407
9361.78 402
9362.69 444
9363.61 428
9364.52 487
9365.43 477
9366.35 461
9367.26 419
9368.18 457
9369.09 478
9370.00 424
9370.92 447
9371.83 482
9372.75 477
9373.66 470
9374.57 520
9375.49 455
9376.40 470
9377.32 518
9378.23 456
9379.15 427
9380.06 466
9380.97 460
9381.89 494
9382.80 504
9383.72 451
9384.63 436
9385.55 514
9386.46 472
9387.38 472
9388.29 448
9389.21 437
9390.12 527
9391.04 508
9391.95 499
9392.87 484
9393.78 475
9394.70 472
9395.61 465
9396.53 474
9397.44 472
9398.36 497
9399.27 460
9400.19 504
9401.10 468
9402.02 464
9402.94 447
9403.85 497
9404.77 494
9405.68 473
9406.60 524
9407.51 520
9408.43 493
9409.35 480
9410.26 496
9411.18 458
9412.09 472
9413.01 461
9413.93 471
9414.84 500
9415.76 461
9416.67 525
9417.59 527
9418.51 494
9419.42 517
9420.34 527
9421.26 499
9422.17 484
9423.09 487
9424.01 488
9424.92 516
9425.84 479
9426.76 453
9427.67 466
9428.59 504
9429.51 452
9430.42 454
9431.34 509
9432.26 525
9433.17 525
9434.09 551
9435.01 476
9435.93 503
9436.84 529
9437.76 506
9438.68 564
9439.59 519
9440.51 465
9441.43 521
9442.35 522
9443.26 570
9444.18 538
9445.10 588
9446.02 618
9446.93 564
9447.85 517
9448.77 495
9449.69 594
9450.61 581
9451.52 583
9452.44 587
9453.36 555
9454.28 604
9455.20 653
9456.11 719
9457.03 725
9457.95 724
9458.87 779
9459.79 783
9460.71 837
9461.62 796
9462.54 711
9463.46 658
9464.38 612
9465.30 579
9466.22 546
9467.14 552
9468.05 595
9468.97 575
9469.89 534
9470.81 592
9471.73 578
9472.65 552
9473.57 554
9474.49 504
9475.41 502
9476.32 533
9477.24 552
9478.16 565
9479.08 572
9480.00 563
9480.92 526
9481.84 568
9482.76 524
9483.68 545
9484.60 595
9485.52 580
9486.44 653
9487.36 580
9488.28 596
9489.20 573
9490.12 565
9491.04 612
9491.96 576
9492.88 514
9493.80 554
9494.72 543
9495.64 526
9496.56 546
9497.48 571
9498.40 558
9499.32 572
9500.24 585
9501.16 514
9502.08 509
9503.00 524
9503.92 544
9504.84 568
9505.76 539
9506.68 533
9507.60 582
9508.52 538
9509.44 540
9510.36 534
9511.28 558
9512.21 490
9513.13 560
9514.05 566
9514.97 544
9515.89 579
9516.81 594
9517.73 596
9518.65 568
9519.57 563
9520.50 573
9521.42 577
9522.34 562
9523.26 521
9524.18 553
9525.10 576
9526.02 566
9526.95 511
9527.87 568
9528.79 508
9529.71 554
9530.63 561
9531.55 545
9532.48 567
9533.40 548
9534.32 575
9535.24 618
9536.16 657
9537.09 603
9538.01 571
9538.93 601
9539.85 636
9540.77 573
9541.70 564
9542.62 619
9543.54 594
9544.46 599
9545.39 569
9546.31 536
9547.23 549
9548.15 537
9549.08 581
9550.00 542
9550.92 557
9551.85 597
9552.77 550
9553.69 527
9554.61 494
9555.54 558
9556.46 612
9557.38 579
9558.31 586
9559.23 553
9560.15 594
9561.08 584
9562.00 576
9562.92 581
9563.85 614
9564.77 610
9565.69 620
9566.62 652
9567.54 622
9568.46 595
9569.39 618
9570.31 627
9571.23 568
9572.16 570
9573.08 604
9574.01 616
9574.93 563
9575.85 556
9576.78 565
9577.70 619
9578.63 610
9579.55 592
9580.47 601
9581.40 665
9582.32 661
9583.25 680
9584.17 625
9585.10 621
9586.02 592
9586.94 568
9587.87 610
9588.79 649
9589.72 602
9590.64 566
9591.57 598
9592.49 627
9593.42 669
9594.34 659
9595.27 633
9596.19 698
9597.12 675
9598.04 663
9598.97 678
9599.89 700
9600.82 671
9601.74 625
9602.67 653
9603.59 621
9604.52 690
9605.44 681
9606.37 726
9607.29 670
9608.22 648
9609.15 733
9610.07 716
9611.00 685
9611.92 668
9612.85 724
9613.77 727
9614.70 756
9615.63 741
9616.55 743
9617.48 766
9618.40 714
9619.33 727
9620.26 729
9621.18 760
9622.11 720
9623.03 762
9623.96 752
9624.89 745
9625.81 734
9626.74 761
9627.67 803
9628.59 774
9629.52 767
9630.45 775
9631.37 733
9632.30 796
9633.23 815
9634.15 808
9635.08 792
9636.01 804
9636.93 775
9637.86 838
9638.79 789
9639.71 818
9640.64 858
9641.57 786
9642.50 869
9643.42 819
9644.35 862
9645.28 868
9646.21 846
9647.13 882
9648.06 923
9648.99 906
9649.92 900
9650.84 940
9651.77 908
9652.70 968
9653.63 964
9654.55 940
9655.48 984
9656.41 1077
9657.34 947
9658.26 1016
9659.19 1054
9660.12 1079
9661.05 1050
9661.98 1080
9662.91 1019
9663.83 999
9664.76 974
9665.69 998
9666.62 1074
9667.55 923
9668.48 975
9669.40 1078
9670.33 1034
9671.26 1056
9672.19 1116
9673.12 1163
9674.05 1139
9674.98 1146
9675.90 1137
9676.83 1172
9677.76 1165
9678.69 1161
9679.62 1166
9680.55 1207
9681.48 1264
9682.41 1247
9683.34 1228
9684.27 1281
9685.19 1346
9686.12 1287
9687.05 1353
9687.98 1419
9688.91 1390
9689.84 1374
9690.77 1369
9691.70 1332
9692.63 1349
9693.56 1300
9694.49 1332
9695.42 1394
9696.35 1382
9697.28 1451
9698.21 1449
9699.14 1431
9700.07 1559
9701.00 1664
9701.93 1792
9702.86 1909
9703.79 2079
9704.72 2220
9705.65 2285
9706.58 2279
9707.51 2197
9708.44 2179
9709.37 2014
9710.30 1782
9711.23 1677
9712.16 1544
9713.09 1469
9714.02 1457
9714.95 1442
9715.88 1440
9716.82 1520
9717.75 1412
9718.68 1474
9719.61 1539
9720.54 1484
9721.47 1553
9722.40 1520
9723.33 1515
9724.26 1389
9725.19 1317
9726.13 1244
9727.06 1197
9727.99 1152
9728.92 1141
9729.85 1175
9730.78 1220
9731.71 1141
9732.64 1156
9733.58 1129
9734.51 1162
9735.44 1246
9736.37 1220
9737.30 1163
9738.23 1193
9739.17 1168
9740.10 1173
9741.03 1177
9741.96 1132
9742.89 1179
9743.83 1096
9744.76 1098
9745.69 1042
9746.62 1080
9747.55 989
9748.49 1007
9749.42 929
9750.35 971
9751.28 966
9752.22 921
9753.15 948
9754.08 934
9755.01 933
9755.95 954
9756.88 916
9757.81 958
9758.75 915
9759.68 908
9760.61 905
9761.54 936
9762.48 909
9763.41 952
9764.34 912
9765.28 917
9766.21 937
9767.14 915
9768.08 963
9769.01 924
9769.94 903
9770.88 904
9771.81 925
9772.74 911
9773.68 915
9774.61 839
9775.54 907
9776.48 900
9777.41 888
9778.34 967
9779.28 904
9780.21 972
9781.14 1011
9782.08 989
9783.01 960
9783.95 956
9784.88 966
9785.81 972
9786.75 1038
9787.68 974
9788.62 963
9789.55 987
9790.49 1053
9791.42 990
9792.35 884
9793.29 872
9794.22 971
9795.16 855
9796.09 936
9797.03 820
9797.96 810
9798.90 910
9799.83 829
9800.77 871
9801.70 864
9802.64 832
9803.57 937
9804.51 858
9805.44 846
9806.38 824
9807.31 803
9808.25 839
9809.18 735
9810.12 792
9811.05 827
9811.99 821
9812.92 820
9813.86 790
9814.79 740
9815.73 746
9816.66 746
9817.60 801
9818.54 755
9819.47 783
9820.41 778
9821.34 739
9822.28 761
9823.21 781
9824.15 744
9825.09 716
9826.02 785
9826.96 735
9827.89 703
9828.83 787
9829.77 725
9830.70 796
9831.64 756
9832.57 765
9833.51 655
9834.45 687
9835.38 682
9836.32 728
9837.26 637
9838.19 642
9839.13 669
9840.07 659
9841.00 638
9841.94 679
9842.88 674
9843.81 640
9844.75 667
9845.69 676
9846.62 669
9847.56 653
9848.50 694
9849.44 734
9850.37 735
9851.31 779
9852.25 726
9853.18 672
9854.12 626
9855.06 632
9856.00 662
9856.93 627
9857.87 677
9858.81 659
9859.75 637
9860.68 658
9861.62 726
9862.56 674
9863.50 659
9864.44 648
9865.37 643
9866.31 693
9867.25 664
9868.19 652
9869.13 698
9870.06 692
9871.00 613
9871.94 634
9872.88 623
9873.82 576
9874.75 631
9875.69 652
9876.63 665
9877.57 662
9878.51 682
9879.45 696
9880.39 666
9881.32 637
9882.26 665
9883.20 678
9884.14 670
9885.08 687
9886.02 640
9886.96 610
9887.90 626
9888.83 645
9889.77 631
9890.71 640
9891.65 709
9892.59 640
9893.53 600
9894.47 655
9895.41 716
9896.35 647
9897.29 637
9898.23 616
9899.17 621
9900.11 625
9901.05 619
9901.99 582
9902.92 569
9903.86 617
9904.80 620
9905.74 617
9906.68 563
9907.62 584
9908.56 613
9909.50 604
9910.44 638
9911.38 660
9912.32 625
9913.26 618
9914.20 658
9915.14 660
9916.08 636
9917.02 654
9917.97 640
9918.91 686
9919.85 638
9920.79 617
9921.73 608
9922.67 630
9923.61 617
9924.55 597
9925.49 657
9926.43 655
9927.37 732
9928.31 743
9929.25 763
9930.19 836
9931.13 826
9932.08 923
9933.02 1009
9933.96 1020
9934.90 1026
9935.84 970
9936.78 938
9937.72 937
9938.66 845
9939.61 731
9940.55 695
9941.49 717
9942.43 628
9943.37 717
9944.31 649
9945.26 622
9946.20 628
9947.14 662
9948.08 618
9949.02 630
9949.96 632
9950.91 760
9951.85 669
9952.79 658
9953.73 639
9954.67 629
9955.62 598
9956.56 588
9957.50 565
9958.44 565
9959.39 606
9960.33 622
9961.27 630
9962.21 619
9963.16 664
9964.10 667
9965.04 681
9965.98 630
9966.93 604
9967.87 576
9968.81 544
9969.75 651
9970.70 583
9971.64 593
9972.58 589
9973.53 578
9974.47 539
9975.41 570
9976.36 624
9977.30 567
9978.24 535
9979.18 564
9980.13 525
9981.07 536
9982.01 626
9982.96 578
9983.90 552
9984.85 594
9985.79 578
9986.73 529
9987.68 564
9988.62 545
9989.56 558
9990.51 504
9991.45 554
9992.40 517
9993.34 496
9994.28 536
9995.23 557
9996.17 559
9997.12 573
9998.06 541
9999.00 504
9999.95 526
10000.89 561
10001.84 521
10002.78 571
10003.73 565
10004.67 510
10005.61 540
10006.56 535
10007.50 577
10008.45 554
10009.39 560
10010.34 530
10011.28 526
10012.23 538
10013.17 505
10014.12 571
10015.06 516
10016.01 556
10016.95 525
10017.90 584
10018.84 563
10019.79 547
10020.73 592
10021.68 564
10022.62 545
10023.57 531
10024.51 570
10025.46 519
10026.41 497
10027.35 486
10028.30 530
10029.24 565
10030.19 573
10031.13 570
10032.08 520
10033.03 528
10033.97 488
10034.92 546
10035.86 541
10036.81 537
10037.76 565
10038.70 570
10039.65 511
10040.59 506
10041.54 553
10042.49 520
10043.43 522
10044.38 513
10045.33 550
10046.27 512
10047.22 487
10048.16 534
10049.11 529
10050.06 538
10051.00 456
10051.95 493
10052.90 494
10053.84 486
10054.79 547
10055.74 547
10056.69 497
10057.63 532
10058.58 507
10059.53 495
10060.47 521
10061.42 519
10062.37 552
10063.32 504
10064.26 558
10065.21 521
10066.16 522
10067.10 505
10068.05 505
10069.00 516
10069.95 557
10070.89 470
10071.84 496
10072.79 453
10073.74 447
10074.69 467
10075.63 474
10076.58 478
10077.53 475
10078.48 487
10079.43 469
10080.37 500
10081.32 528
10082.27 532
10083.22 483
10084.17 478
10085.11 449
10086.06 437
10087.01 449
10087.96 465
10088.91 478
10089.86 482
10090.81 464
10091.75 493
10092.70 499
10093.65 489
10094.60 487
10095.55 520
10096.50 467
10097.45 463
10098.40 486
10099.34 445
10100.29 441
10101.24 450
10102.19 465
10103.14 412
10104.09 421
10105.04 476
10105.99 481
10106.94 458
10107.89 414
10108.84 477
10109.79 480
10110.73 449
10111.68 430
10112.63 461
10113.58 442
10114.53 468
10115.48 440
10116.43 429
10117.38 412
10118.33 452
10119.28 427
10120.23 442
10121.18 424
10122.13 385
10123.08 419
10124.03 418
10124.98 394
10125.93 412
10126.88 466
10127.83 425
10128.78 474
10129.73 449
10130.68 461
10131.64 437
10132.59 429
10133.54 450
10134.49 451
10135.44 435
10136.39 465
10137.34 438
10138.29 446
10139.24 491
10140.19 450
10141.14 510
10142.09 446
10143.04 465
10144.00 460
10144.95 500
10145.90 520
10146.85 419
10147.80 450
10148.75 514
10149.70 433
10150.65 444
10151.61 453
10152.56 470
10153.51 494
10154.46 507
10155.41 449
10156.36 473
10157.31 488
10158.27 449
10159.22 418
10160.17 458
10161.12 474
10162.07 474
10163.03 453
10163.98 539
10164.93 491
10165.88 465
10166.83 473
10167.79 455
10168.74 473
10169.69 461
10170.64 436
10171.60 454
10172.55 402
10173.50 482
10174.45 466
10175.41 502
10176.36 459
10177.31 476
10178.26 454
10179.22 489
10180.17 444
10181.12 469
10182.07 433
10183.03 446
10183.98 480
10184.93 491
10185.89 452
10186.84 418
10187.79 497
10188.75 490
10189.70 462
10190.65 490
10191.60 461
10192.56 479
10193.51 445
10194.47 469
10195.42 461
10196.37 537
10197.33 522
10198.28 480
10199.23 485
10200.19 494
10201.14 444
10202.09 495
10203.05 560
10204.00 518
10204.96 493
10205.91 486
10206.86 481
10207.82 461
10208.77 502
10209.73 487
10210.68 566
10211.63 577
10212.59 579
10213.54 565
10214.50 539
10215.45 509
10216.41 568
10217.36 512
10218.32 532
10219.27 528
10220.22 496
10221.18 518
10222.13 556
10223.09 516
10224.04 473
10225.00 512
10225.95 481
10226.91 499
10227.86 491
10228.82 487
10229.77 436
10230.73 452
10231.68 448
10232.64 423
10233.59 450
10234.55 505
10235.50 458
10236.46 494
10237.42 478
10238.37 458
10239.33 499
10240.28 488
10241.24 569
10242.19 545
10243.15 529
10244.10 504
10245.06 508
10246.02 528
10246.97 448
10247.93 449
10248.88 525
10249.84 471
10250.80 478
10251.75 457
10252.71 437
10253.66 435
10254.62 465
10255.58 464
10256.53 457
10257.49 432
10258.45 473
10259.40 453
10260.36 438
10261.32 417
10262.27 386
10263.23 412
10264.19 433
10265.14 450
10266.10 386
10267.06 389
10268.01 436
10268.97 467
10269.93 390
10270.88 418
10271.84 453
10272.80 445
10273.76 449
10274.71 411
10275.67 431
10276.63 460
10277.58 413
10278.54 415
10279.50 470
10280.46 406
10281.41 410
10282.37 390
10283.33 419
10284.29 375
10285.24 386
10286.20 447
10287.16 433
10288.12 401
10289.08 393
10290.03 387
10290.99 395
10291.95 429
10292.91 407
10293.87 465
10294.82 468
10295.78 413
10296.74 399
10297.70 434
10298.66 435
10299.61 429
10300.57 385
10301.53 407
10302.49 411
10303.45 397
10304.41 465
10305.37 395
10306.32 413
10307.28 407
10308.24 405
10309.20 390
10310.16 419
10311.12 386
10312.08 367
10313.04 413
10314.00 358
10314.95 410
10315.91 427
10316.87 458
10317.83 453
10318.79 445
10319.75 437
10320.71 418
10321.67 438
10322.63 393
10323.59 427
10324.55 390
10325.51 429
10326.47 465
10327.43 437
10328.39 379
10329.35 427
10330.31 444
10331.27 477
10332.23 438
10333.19 469
10334.15 472
10335.11 419
10336.07 455
10337.03 441
10337.99 448
10338.95 431
10339.91 397
10340.87 410
10341.83 444
10342.79 417
10343.75 408
10344.71 386
10345.67 392
10346.63 440
10347.59 472
10348.55 410
10349.51 390
10350.47 421
10351.43 419
10352.39 396
10353.35 422
10354.31 437
10355.28 417
10356.24 429
10357.20 402
10358.16 411
10359.12 395
10360.08 400
10361.04 435
10362.00 347
10362.96 358
10363.93 429
10364.89 428
10365.85 417
10366.81 414
10367.77 385
10368.73 391
10369.69 438
10370.66 403
10371.62 400
10372.58 420
10373.54 402
10374.50 386
10375.47 389
10376.43 358
10377.39 323
10378.35 386
10379.31 400
10380.28 407
10381.24 386
10382.20 384
10383.16 384
10384.12 407
10385.09 370
10386.05 352
10387.01 393
10387.97 374
10388.94 404
10389.90 396
10390.86 344
10391.82 402
10392.79 405
10393.75 418
10394.71 387
10395.68 403
10396.64 374
10397.60 367
10398.56 392
10399.53 389
10400.49 334
10401.45 355
10402.42 412
10403.38 401
10404.34 382
10405.31 386
10406.27 384
10407.23 373
10408.20 375
10409.16 393
10410.12 371
10411.09 348
10412.05 384
10413.01 408
10413.98 377
10414.94 352
10415.90 373
10416.87 395
10417.83 347
10418.80 383
10419.76 384
10420.72 353
10421.69 412
10422.65 407
10423.62 347
10424.58 374
10425.54 383
10426.51 361
10427.47 373
10428.44 356
10429.40 384
10430.37 345
10431.33 359
10432.30 414
10433.26 377
10434.22 351
10435.19 373
10436.15 356
10437.12 366
10438.08 375
10439.05 382
10440.01 415
10440.98 367
10441.94 395
10442.91 348
10443.87 342
10444.84 372
10445.80 357
10446.77 360
10447.73 419
10448.70 390
10449.66 366
10450.63 365
10451.59 379
10452.56 346
10453.53 409
10454.49 356
10455.46 363
10456.42 377
10457.39 345
10458.35 345
10459.32 380
10460.29 375
10461.25 403
10462.22 381
10463.18 387
10464.15 378
10465.12 394
10466.08 365
10467.05 366
10468.01 373
10468.98 389
10469.95 389
10470.91 357
10471.88 370
10472.85 340
10473.81 356
10474.78 356
10475.74 321
10476.71 339
10477.68 344
10478.64 376
10479.61 371
10480.58 375
10481.54 368
10482.51 372
10483.48 385
10484.45 387
10485.41 366
10486.38 370
10487.35 369
10488.31 356
10489.28 342
10490.25 332
10491.22 364
10492.18 377
10493.15 347
10494.12 384
10495.08 390
10496.05 377
10497.02 411
10497.99 371
10498.95 351
10499.92 391
10500.89 331
10501.86 326
10502.83 368
10503.79 334
10504.76 365
10505.73 307
10506.70 327
10507.67 348
10508.63 353
10509.60 366
10510.57 392
10511.54 343
10512.51 325
10513.47 335
10514.44 339
10515.41 353
10516.38 345
10517.35 310
10518.32 318
10519.28 358
10520.25 355
10521.22 332
10522.19 330
10523.16 350
10524.13 358
10525.10 366
10526.07 372
10527.03 362
10528.00 368
10528.97 379
10529.94 363
10530.91 374
10531.88 321
10532.85 315
10533.82 312
10534.79 361
10535.76 356
10536.73 328
10537.70 370
10538.67 323
10539.63 328
10540.60 300
10541.57 375
10542.54 365
10543.51 368
10544.48 383
10545.45 348
10546.42 327
10547.39 355
10548.36 352
10549.33 348
10550.30 346
10551.27 331
10552.24 324
10553.21 313
10554.18 345
10555.15 361
10556.12 395
10557.09 413
10558.06 364
10559.03 353
10560.00 381
10560.97 346
10561.95 411
10562.92 375
10563.89 381
10564.86 383
10565.83 349
10566.80 347
10567.77 347
10568.74 400
10569.71 392
10570.68 378
10571.65 372
10572.62 380
10573.59 353
10574.57 337
10575.54 347
10576.51 334
10577.48 323
10578.45 364
10579.42 309
10580.39 302
10581.36 351
10582.34 346
10583.31 345
10584.28 340
10585.25 340
10586.22 340
10587.19 337
10588.17 349
10589.14 339
10590.11 394
10591.08 368
10592.05 339
10593.02 414
10594.00 380
10594.97 337
10595.94 355
10596.91 358
10597.89 374
10598.86 342
10599.83 388
10600.80 352
10601.77 359
10602.75 371
10603.72 379
10604.69 400
10605.66 399
10606.64 371
10607.61 362
10608.58 353
10609.55 315
10610.53 357
10611.50 374
10612.47 373
10613.45 310
10614.42 339
10615.39 352
10616.36 401
10617.34 391
10618.31 338
10619.28 341
10620.26 371
10621.23 348
10622.20 364
10623.18 367
10624.15 346
10625.12 361
10626.10 346
10627.07 382
10628.04 393
10629.02 420
10629.99 379
10630.97 451
10631.94 392
10632.91 344
10633.89 367
10634.86 389
10635.83 392
10636.81 396
10637.78 370
10638.76 398
10639.73 461
10640.70 415
10641.68 419
10642.65 460
10643.63 486
10644.60 485
10645.58 461
10646.55 500
10647.53 470
10648.50 495
10649.47 448
10650.45 420
10651.42 464
10652.40 403
10653.37 423
10654.35 385
10655.32 356
10656.30 326
10657.27 369
10658.25 413
10659.22 354
10660.20 345
10661.17 381
10662.15 402
10663.12 376
10664.10 336
10665.07 371
10666.05 365
10667.02 411
10668.00 417
10668.97 357
10669.95 397
10670.93 401
10671.90 393
10672.88 365
10673.85 347
10674.83 362
10675.80 340
10676.78 368
10677.76 382
10678.73 364
10679.71 362
10680.68 404
10681.66 368
10682.63 398
10683.61 336
10684.59 409
10685.56 418
10686.54 363
10687.52 395
10688.49 371
10689.47 351
10690.44 352
10691.42 351
10692.40 409
10693.37 416
10694.35 380
10695.33 356
10696.30 339
10697.28 364
10698.26 341
10699.23 347
10700.21 370
10701.19 392
10702.17 368
10703.14 349
10704.12 320
10705.10 318
10706.07 366
10707.05 413
10708.03 353
10709.01 355
10709.98 372
10710.96 399
10711.94 354
10712.91 369
10713.89 373
10714.87 368
10715.85 396
10716.83 361
10717.80 362
10718.78 361
10719.76 334
10720.74 325
10721.71 363
10722.69 363
10723.67 376
10724.65 357
10725.63 367
10726.60 346
10727.58 327
10728.56 334
10729.54 378
10730.52 354
10731.49 369
10732.47 363
10733.45 321
10734.43 308
10735.41 346
10736.39 376
10737.37 421
10738.34 364
10739.32 368
10740.30 352
10741.28 349
10742.26 351
10743.24 366
10744.22 356
10745.20 401
10746.17 358
10747.15 341
10748.13 354
10749.11 364
10750.09 332
10751.07 343
10752.05 387
10753.03 375
10754.01 344
10754.99 341
10755.97 363
10756.95 371
10757.93 350
10758.91 395
10759.88 347
10760.86 355
10761.84 328
10762.82 338
10763.80 389
10764.78 365
10765.76 320
10766.74 382
10767.72 414
10768.70 375
10769.68 377
10770.66 363
10771.64 379
10772.62 368
10773.60 371
10774.58 393
10775.56 367
10776.54 365
10777.52 351
10778.51 380
10779.49 373
10780.47 402
10781.45 408
10782.43 429
10783.41 396
10784.39 389
10785.37 376
10786.35 348
10787.33 336
10788.31 370
10789.29 357
10790.27 367
10791.26 378
10792.24 378
10793.22 325
10794.20 333
10795.18 364
10796.16 406
10797.14 409
10798.12 382
10799.10 367
10800.09 341
10801.07 354
10802.05 393
10803.03 391
10804.01 401
10804.99 390
10805.98 417
10806.96 398
10807.94 386
10808.92 406
10809.90 417
10810.89 420
10811.87 405
10812.85 413
10813.83 402
10814.81 423
10815.80 398
10816.78 419
10817.76 426
10818.74 371
10819.72 384
10820.71 409
10821.69 397
10822.67 436
10823.65 424
10824.64 423
10825.62 381
10826.60 413
10827.58 420
10828.57 448
10829.55 416
10830.53 385
10831.52 417
10832.50 468
10833.48 383
10834.46 396
10835.45 401
10836.43 435
10837.41 394
10838.40 389
10839.38 410
10840.36 450
10841.35 446
10842.33 456
10843.31 455
10844.30 450
10845.28 431
10846.26 420
10847.25 444
10848.23 479
10849.21 415
10850.20 420
10851.18 472
10852.17 431
10853.15 455
10854.13 466
10855.12 475
10856.10 476
10857.09 424
10858.07 433
10859.05 459
10860.04 486
10861.02 446
10862.01 497
10862.99 459
10863.97 470
10864.96 445
10865.94 482
10866.93 475
10867.91 449
10868.90 499
10869.88 500
10870.87 476
10871.85 478
10872.84 475
10873.82 512
10874.81 461
10875.79 481
10876.78 498
10877.76 478
10878.75 439
10879.73 506
10880.72 501
10881.70 505
10882.69 548
10883.67 559
10884.66 552
10885.64 558
10886.63 570
10887.61 532
10888.60 486
10889.58 511
10890.57 553
10891.55 510
10892.54 525
10893.53 549
10894.51 598
10895.50 588
10896.48 567
10897.47 569
10898.45 588
10899.44 528
10900.43 505
10901.41 563
10902.40 601
10903.38 551
10904.37 589
10905.36 535
10906.34 584
10907.33 593
10908.32 617
10909.30 605
10910.29 552
10911.28 568
10912.26 550
10913.25 600
10914.24 602
10915.22 596
10916.21 662
10917.20 597
10918.18 614
10919.17 632
10920.16 713
10921.14 665
10922.13 633
10923.12 681
10924.10 689
10925.09 669
10926.08 638
10927.07 684
10928.05 707
10929.04 711
10930.03 690
10931.01 735
10932.00 710
10932.99 672
10933.98 643
10934.96 641
10935.95 720
10936.94 695
10937.93 720
10938.92 780
10939.90 727
10940.89 719
10941.88 680
10942.87 692
10943.85 782
10944.84 796
10945.83 796
10946.82 750
10947.81 744
10948.79 769
10949.78 818
10950.77 770
10951.76 770
10952.75 775
10953.74 821
10954.72 784
10955.71 794
10956.70 797
10957.69 879
10958.68 951
10959.67 913
10960.66 1003
10961.65 1008
10962.63 1104
10963.62 1191
10964.61 1156
10965.60 1306
10966.59 1332
10967.58 1251
10968.57 1220
10969.56 1149
10970.55 1093
10971.54 1066
10972.52 973
10973.51 959
10974.50 935
10975.49 891
10976.48 898
10977.47 861
10978.46 858
10979.45 855
10980.44 930
10981.43 854
10982.42 823
10983.41 901
10984.40 840
10985.39 815
10986.38 876
10987.37 885
10988.36 868
10989.35 896
10990.34 902
10991.33 879
10992.32 884
10993.31 946
10994.30 917
10995.29 880
10996.28 882
10997.27 904
10998.26 898
10999.25 1013
11000.24 1056
11001.23 1068
11002.22 1121
11003.21 1250
11004.20 1415
11005.20 1538
11006.19 1598
11007.18 1518
11008.17 1555
11009.16 1418
11010.15 1270
11011.14 1212
11012.13 1196
11013.12 1040
11014.11 974
11015.10 892
11016.10 888
11017.09 831
11018.08 841
11019.07 836
11020.06 831
11021.05 780
11022.04 761
11023.04 717
11024.03 742
11025.02 759
11026.01 734
11027.00 714
11027.99 744
11028.99 695
11029.98 696
11030.97 683
11031.96 678
11032.95 669
11033.95 597
11034.94 635
11035.93 690
11036.92 693
11037.91 731
11038.91 676
11039.90 701
11040.89 695
11041.88 656
11042.88 622
11043.87 673
11044.86 628
11045.85 704
11046.85 681
11047.84 669
11048.83 678
11049.82 611
11050.82 590
11051.81 593
11052.80 595
11053.80 604
11054.79 625
11055.78 581
11056.77 572
11057.77 556
11058.76 550
11059.75 588
11060.75 601
11061.74 586
11062.73 630
11063.73 622
11064.72 625
11065.71 590
11066.71 596
11067.70 613
11068.69 588
11069.69 630
11070.68 591
11071.68 627
11072.67 637
11073.66 587
11074.66 564
11075.65 623
11076.65 585
11077.64 558
11078.63 573
11079.63 520
11080.62 535
11081.62 597
11082.61 592
11083.60 619
11084.60 565
11085.59 525
11086.59 581
11087.58 646
11088.58 583
11089.57 555
11090.57 569
11091.56 556
11092.55 549
11093.55 596
11094.54 603
11095.54 545
11096.53 561
11097.53 530
11098.52 546
11099.52 528
11100.51 537
11101.51 514
11102.50 536
11103.50 516
11104.49 541
11105.49 554
11106.48 548
11107.48 530
11108.48 584
11109.47 531
11110.47 501
11111.46 484
11112.46 543
11113.45 493
11114.45 479
11115.44 486
11116.44 504
11117.44 470
11118.43 449
11119.43 473
11120.42 494
11121.42 458
11122.42 521
11123.41 495
11124.41 483
11125.40 476
11126.40 436
11127.40 433
11128.39 486
11129.39 453
11130.38 448
11131.38 491
11132.38 507
11133.37 488
11134.37 460
11135.37 434
11136.36 441
11137.36 430
11138.36 448
11139.35 467
11140.35 424
11141.35 414
11142.34 428
11143.34 450
11144.34 478
11145.34 500
11146.33 468
11147.33 481
11148.33 418
11149.32 429
11150.32 447
11151.32 486
11152.32 461
11153.31 456
11154.31 460
11155.31 467
11156.31 450
11157.30 431
11158.30 398
11159.30 389
11160.30 428
11161.29 421
11162.29 401
11163.29 421
11164.29 385
11165.29 409
11166.28 397
11167.28 388
11168.28 432
11169.28 429
11170.28 405
11171.27 412
11172.27 401
11173.27 431
11174.27 468
11175.27 460
11176.27 419
11177.26 392
11178.26 382
11179.26 437
11180.26 384
11181.26 375
11182.26 398
11183.26 401
11184.26 412
11185.25 371
11186.25 364
11187.25 404
11188.25 420
11189.25 410
11190.25 404
11191.25 488
11192.25 453
11193.25 433
11194.25 435
11195.24 417
11196.24 390
11197.24 403
11198.24 429
11199.24 381
11200.24 403
11201.24 364
11202.24 464
11203.24 384
11204.24 391
11205.24 381
11206.24 407
11207.24 431
11208.24 429
11209.24 422
11210.24 414
11211.24 403
11212.24 404
11213.24 420
11214.24 379
11215.24 424
11216.24 416
11217.24 415
11218.24 403
11219.24 370
11220.24 381
11221.24 402
11222.24 389
11223.24 400
11224.24 451
11225.24 404
11226.24 380
11227.25 457
11228.25 394
11229.25 381
11230.25 420
11231.25 416
11232.25 426
11233.25 432
11234.25 424
11235.25 409
11236.25 422
11237.25 437
11238.26 381
11239.26 392
11240.26 468
11241.26 409
11242.26 363
11243.26 409
11244.26 393
11245.27 395
11246.27 355
11247.27 363
11248.27 408
11249.27 366
11250.27 390
11251.28 363
11252.28 378
11253.28 409
11254.28 426
11255.28 411
11256.29 415
11257.29 365
11258.29 336
11259.29 356
11260.29 325
11261.30 391
11262.30 398
11263.30 406
11264.30 422
11265.31 380
11266.31 428
11267.31 423
11268.31 378
11269.32 379
11270.32 350
11271.32 409
11272.32 402
11273.33 415
11274.33 407
11275.33 459
11276.33 407
11277.34 404
11278.34 422
11279.34 462
11280.35 377
11281.35 434
11282.35 404
11283.36 373
11284.36 392
11285.36 387
11286.37 358
11287.37 383
11288.37 365
11289.38 420
11290.38 375
11291.38 377
11292.39 405
11293.39 391
11294.39 369
11295.40 371
11296.40 385
11297.41 392
11298.41 403
11299.41 405
11300.42 452
11301.42 432
11302.43 453
11303.43 403
11304.43 409
11305.44 390
11306.44 395
11307.45 440
11308.45 363
11309.46 425
11310.46 400
11311.46 401
11312.47 417
11313.47 442
11314.48 452
11315.48 496
11316.49 483
11317.49 572
11318.50 597
11319.50 550
11320.51 605
11321.51 557
11322.52 552
11323.52 497
11324.53 520
11325.53 503
11326.54 455
11327.54 437
11328.55 410
11329.55 369
11330.56 381
11331.56 395
11332.57 397
11333.57 381
11334.58 350
11335.58 392
11336.59 377
11337.60 388
11338.60 372
11339.61 393
11340.61 416
11341.62 383
11342.62 371
11343.63 388
11344.64 379
11345.64 367
11346.65 364
11347.65 379
11348.66 379
11349.67 400
11350.67 362
11351.68 368
11352.69 326
11353.69 345
11354.70 363
11355.71 347
11356.71 376
11357.72 382
11358.72 393
11359.73 387
11360.74 368
11361.74 372
11362.75 344
11363.76 361
11364.76 365
11365.77 347
11366.78 315
11367.79 353
11368.79 338
11369.80 331
11370.81 349
11371.81 344
11372.82 335
11373.83 368
11374.84 355
11375.84 321
11376.85 321
11377.86 345
11378.87 342
11379.87 341
11380.88 349
11381.89 341
11382.90 383
11383.90 394
11384.91 375
11385.92 376
11386.93 333
11387.93 397
11388.94 361
11389.95 352
11390.96 357
11391.97 409
11392.97 362
11393.98 351
11394.99 335
11396.00 352
11397.01 324
11398.02 373
11399.02 369
11400.03 381
11401.04 398
11402.05 346
11403.06 340
11404.07 341
11405.08 333
11406.08 345
11407.09 341
11408.10 359
11409.11 337
11410.12 352
11411.13 361
11412.14 326
11413.15 315
11414.15 306
11415.16 323
11416.17 322
11417.18 310
11418.19 336
11419.20 343
11420.21 330
11421.22 367
11422.23 377
11423.24 343
11424.25 351
11425.26 347
11426.27 326
11427.28 340
11428.29 333
11429.30 363
11430.31 328
11431.32 322
11432.32 392
11433.33 341
11434.34 320
11435.35 340
11436.36 341
11437.37 370
11438.38 338
11439.39 374
11440.41 303
11441.42 328
11442.43 354
11443.44 362
11444.45 342
11445.46 323
11446.47 324
11447.48 354
11448.49 334
11449.50 334
11450.51 322
11451.52 355
11452.53 348
11453.54 374
11454.55 350
11455.56 309
11456.57 309
11457.59 338
11458.60 316
11459.61 363
11460.62 333
11461.63 325
11462.64 300
11463.65 306
11464.66 319
11465.67 323
11466.69 384
11467.70 364
11468.71 348
11469.72 353
11470.73 339
11471.74 342
11472.75 330
11473.77 313
11474.78 299
11475.79 338
11476.80 321
11477.81 345
11478.83 354
11479.84 315
11480.85 319
11481.86 300
11482.87 312
11483.89 272
11484.90 308
11485.91 309
11486.92 330
11487.93 329
11488.95 303
11489.96 323
11490.97 343
11491.98 319
11493.00 339
11494.01 329
11495.02 317
11496.03 315
11497.05 321
11498.06 311
11499.07 295
11500.09 311
11501.10 283
11502.11 307
11503.12 319
11504.14 341
11505.15 379
11506.16 335
11507.18 281
11508.19 298
11509.20 317
11510.22 321
11511.23 333
11512.24 301
11513.26 312
11514.27 301
11515.28 343
11516.30 299
11517.31 321
11518.32 311
11519.34 270
11520.35 307
11521.37 315
11522.38 332
11523.39 322
11524.41 288
11525.42 284
11526.44 293
11527.45 282
11528.46 332
11529.48 364
11530.49 334
11531.51 325
11532.52 279
11533.53 307
11534.55 319
11535.56 285
11536.58 307
11537.59 321
11538.61 301
11539.62 337
11540.64 329
11541.65 339
11542.67 376
11543.68 342
11544.69 293
11545.71 312
11546.72 313
11547.74 305
11548.75 320
11549.77 329
11550.78 315
11551.80 299
11552.81 342
11553.83 331
11554.85 337
11555.86 316
11556.88 307
11557.89 324
11558.91 330
11559.92 324
11560.94 306
11561.95 283
11562.97 287
11563.98 278
11565.00 304
11566.02 320
11567.03 277
11568.05 326
11569.06 302
11570.08 277
11571.10 292
11572.11 289
11573.13 346
11574.14 317
11575.16 261
11576.18 298
11577.19 294
11578.21 312
11579.22 283
11580.24 302
11581.26 292
11582.27 320
11583.29 308
11584.31 363
11585.32 336
11586.34 353
11587.36 318
11588.37 291
11589.39 337
11590.41 271
11591.42 310
11592.44 300
11593.46 301
11594.47 315
11595.49 296
11596.51 280
11597.53 284
11598.54 281
11599.56 270
11600.58 319
11601.59 308
11602.61 289
11603.63 309
11604.65 327
11605.66 330
11606.68 333
11607.70 340
11608.72 329
11609.74 324
11610.75 313
11611.77 306
11612.79 318
11613.81 307
11614.82 347
11615.84 290
11616.86 314
11617.88 309
11618.90 307
11619.91 351
11620.93 313
11621.95 298
11622.97 318
11623.99 338
11625.01 321
11626.02 337
11627.04 291
11628.06 315
11629.08 311
11630.10 311
11631.12 346
11632.14 325
11633.15 335
11634.17 340
11635.19 328
11636.21 337
11637.23 306
11638.25 342
11639.27 329
11640.29 310
11641.30 279
11642.32 285
11643.34 281
11644.36 288
11645.38 296
11646.40 311
11647.42 286
11648.44 299
11649.46 304
11650.48 320
11651.50 299
11652.52 321
11653.54 281
11654.56 303
11655.58 306
11656.60 282
11657.62 324
11658.64 345
11659.66 324
11660.68 322
11661.70 304
11662.72 331
11663.74 329
11664.76 314
11665.78 281
11666.80 303
11667.82 299
11668.84 294
11669.86 304
11670.88 336
11671.90 294
11672.92 369
11673.94 317
11674.96 300
11675.98 295
11677.00 316
11678.02 300
11679.04 281
11680.06 326
11681.08 318
11682.10 335
11683.12 303
11684.15 295
11685.17 326
11686.19 338
11687.21 330
11688.23 329
11689.25 338
11690.27 314
11691.29 332
11692.31 318
11693.34 320
11694.36 292
11695.38 294
11696.40 306
11697.42 352
11698.44 286
11699.46 297
11700.49 313
11701.51 282
11702.53 308
11703.55 310
11704.57 302
11705.60 314
11706.62 313
11707.64 277
11708.66 262
11709.68 289
11710.71 359
11711.73 282
11712.75 318
11713.77 324
11714.79 326
11715.82 273
11716.84 275
11717.86 324
11718.88 318
11719.91 329
11720.93 302
11721.95 325
11722.97 306
11724.00 338
11725.02 350
11726.04 309
11727.07 324
11728.09 317
11729.11 293
11730.13 330
11731.16 301
11732.18 352
11733.20 321
11734.23 286
11735.25 284
11736.27 315
11737.30 343
11738.32 323
11739.34 364
11740.37 353
11741.39 334
11742.41 345
11743.44 291
11744.46 323
11745.48 329
11746.51 339
11747.53 350
11748.55 319
11749.58 333
11750.60 332
11751.63 349
11752.65 314
11753.67 307
11754.70 317
11755.72 309
11756.75 352
11757.77 329
11758.79 313
11759.82 294
11760.84 343
11761.87 313
11762.89 306
11763.92 333
11764.94 347
11765.97 304
11766.99 314
11768.01 338
11769.04 322
11770.06 339
11771.09 342
11772.11 328
11773.14 289
11774.16 321
11775.19 313
11776.21 321
11777.24 344
11778.26 373
11779.29 315
11780.31 341
11781.34 359
11782.36 345
11783.39 358
11784.41 341
11785.44 367
11786.46 339
11787.49 303
11788.52 326
11789.54 379
11790.57 314
11791.59 336
11792.62 318
11793.64 308
11794.67 347
11795.70 330
11796.72 326
11797.75 345
11798.77 373
11799.80 358
11800.83 346
11801.85 363
11802.88 357
11803.90 333
11804.93 350
11805.96 326
11806.98 329
11808.01 353
11809.04 322
11810.06 361
11811.09 347
11812.11 351
11813.14 388
11814.17 384
11815.19 355
11816.22 353
11817.25 345
11818.27 376
11819.30 401
11820.33 357
11821.36 369
11822.38 333
11823.41 363
11824.44 425
11825.46 367
11826.49 347
11827.52 370
11828.54 335
11829.57 371
11830.60 386
11831.63 376
11832.65 357
11833.68 401
11834.71 383
11835.74 348
11836.76 356
11837.79 373
11838.82 357
11839.85 346
11840.88 344
11841.90 349
11842.93 354
11843.96 378
11844.99 355
11846.01 365
11847.04 361
11848.07 373
11849.10 416
11850.13 431
11851.16 399
11852.18 374
11853.21 380
11854.24 356
11855.27 391
11856.30 419
11857.33 415
11858.35 382
11859.38 373
11860.41 393
11861.44 405
11862.47 391
11863.50 386
11864.53 366
11865.56 427
11866.58 417
11867.61 386
11868.64 436
11869.67 435
11870.70 416
11871.73 461
11872.76 396
11873.79 366
11874.82 417
11875.85 424
11876.88 400
11877.91 366
11878.93 385
11879.96 387
11880.99 379
11882.02 436
11883.05 456
11884.08 449
11885.11 470
11886.14 426
11887.17 428
11888.20 431
11889.23 442
11890.26 500
11891.29 481
11892.32 458
11893.35 493
11894.38 513
11895.41 496
11896.44 495
11897.47 492
11898.50 479
11899.53 497
11900.56 526
11901.59 505
11902.62 537
11903.65 577
11904.69 558
11905.72 576
11906.75 540
11907.78 591
11908.81 620
11909.84 614
11910.87 510
11911.90 549
11912.93 555
11913.96 571
11914.99 546
11916.02 500
11917.06 488
11918.09 511
11919.12 569
11920.15 549
11921.18 535
11922.21 535
11923.24 565
11924.27 559
11925.31 541
11926.34 493
11927.37 532
11928.40 537
11929.43 525
11930.46 579
11931.50 588
11932.53 615
11933.56 653
11934.59 628
11935.62 717
11936.65 746
11937.69 801
11938.72 803
11939.75 794
11940.78 796
11941.81 770
11942.85 741
11943.88 655
11944.91 625
11945.94 617
11946.98 599
11948.01 545
11949.04 516
11950.07 508
11951.11 540
11952.14 508
11953.17 449
11954.20 499
11955.24 519
11956.27 506
11957.30 468
11958.34 421
11959.37 420
11960.40 497
11961.43 481
11962.47 448
11963.50 479
11964.53 451
11965.57 475
11966.60 477
11967.63 467
11968.67 481
11969.70 506
11970.73 528
11971.77 443
11972.80 420
11973.83 450
11974.87 457
11975.90 465
11976.94 450
11977.97 473
11979.00 483
11980.04 469
11981.07 417
11982.10 408
11983.14 433
11984.17 432
11985.21 423
11986.24 440
11987.27 416
11988.31 405
11989.34 419
11990.38 433
11991.41 428
11992.45 445
11993.48 456
11994.51 433
11995.55 454
11996.58 462
11997.62 462
11998.65 486
11999.69 461
12000.72 458
12001.76 401
12002.79 462
12003.83 468
12004.86 460
12005.90 428
12006.93 446
12007.97 431
12009.00 465
12010.04 469
12011.07 509
12012.11 480
12013.14 464
12014.18 457
12015.21 478
12016.25 446
12017.28 471
12018.32 476
12019.35 529
12020.39 524
12021.43 489
12022.46 542
12023.50 509
12024.53 473
12025.57 467
12026.60 520
12027.64 501
12028.68 481
12029.71 490
12030.75 472
12031.78 460
12032.82 464
12033.86 472
12034.89 486
12035.93 488
12036.97 501
12038.00 440
12039.04 457
12040.07 512
12041.11 505
12042.15 451
12043.18 435
12044.22 451
12045.26 453
12046.29 422
12047.33 462
12048.37 459
12049.40 490
12050.44 491
12051.48 515
12052.52 428
12053.55 481
12054.59 488
12055.63 438
12056.66 452
12057.70 478
12058.74 475
12059.78 453
12060.81 461
12061.85 447
12062.89 503
12063.92 474
12064.96 486
12066.00 483
12067.04 448
12068.07 465
12069.11 483
12070.15 505
12071.19 470
12072.23 517
12073.26 484
12074.30 483
12075.34 485
12076.38 471
12077.42 476
12078.45 464
12079.49 515
12080.53 478
12081.57 438
12082.61 470
12083.64 467
12084.68 485
12085.72 457
12086.76 473
12087.80 469
12088.84 480
12089.88 461
12090.91 511
12091.95 481
12092.99 523
12094.03 508
12095.07 485
12096.11 520
12097.15 508
12098.19 484
12099.22 479
12100.26 525
12101.30 498
12102.34 502
12103.38 507
12104.42 530
12105.46 562
12106.50 607
12107.54 560
12108.58 619
12109.62 629
12110.66 629
12111.70 582
12112.74 612
12113.77 576
12114.81 556
12115.85 538
12116.89 556
12117.93 474
12118.97 467
12120.01 491
12121.05 436
12122.09 455
12123.13 463
12124.17 479
12125.21 478
12126.25 441
12127.29 425
12128.33 409
12129.37 465
12130.41 432
12131.45 426
12132.50 429
12133.54 440
12134.58 435
12135.62 478
12136.66 451
12137.70 456
12138.74 448
12139.78 410
12140.82 403
12141.86 405
12142.90 440
12143.94 397
12144.98 393
12146.02 416
12147.07 408
12148.11 408
12149.15 393
12150.19 422
12151.23 434
12152.27 424
12153.31 434
12154.35 393
12155.40 419
12156.44 395
12157.48 399
12158.52 410
12159.56 365
12160.60 384
12161.64 382
12162.69 394
12163.73 379
12164.77 393
12165.81 376
12166.85 365
12167.90 388
12168.94 394
12169.98 426
12171.02 362
12172.06 388
12173.11 375
12174.15 386
12175.19 378
12176.23 372
12177.27 364
12178.32 361
12179.36 431
12180.40 392
12181.44 375
12182.49 359
12183.53 335
12184.57 393
12185.61 400
12186.66 425
12187.70 359
12188.74 382
12189.79 375
12190.83 383
12191.87 366
12192.91 416
12193.96 397
12195.00 414
12196.04 354
12197.09 354
12198.13 391
12199.17 413
12200.22 407
12201.26 416
12202.30 394
12203.35 373
12204.39 399
12205.43 395
12206.48 368
12207.52 394
12208.57 394
12209.61 411
12210.65 401
12211.70 389
12212.74 392
12213.78 391
12214.83 387
12215.87 404
12216.92 368
12217.96 377
12219.00 373
12220.05 427
12221.09 373
12222.14 357
12223.18 357
12224.23 391
12225.27 376
12226.31 404
12227.36 410
12228.40 384
12229.45 366
12230.49 371
12231.54 393
12232.58 398
12233.63 418
12234.67 393
12235.72 368
12236.76 396
12237.81 367
12238.85 358
12239.90 381
12240.94 360
12241.99 387
12243.03 390
12244.08 347
12245.12 356
12246.17 378
12247.21 374
12248.26 377
12249.30 385
12250.35 348
12251.39 368
12252.44 389
12253.49 337
12254.53 363
12255.58 362
12256.62 355
12257.67 342
12258.71 353
12259.76 380
12260.81 374
12261.85 338
12262.90 350
12263.94 367
12264.99 349
12266.04 379
12267.08 362
12268.13 362
12269.17 352
12270.22 371
12271.27 372
12272.31 322
12273.36 324
12274.41 331
12275.45 332
12276.50 353
12277.55 313
12278.59 333
12279.64 353
12280.69 366
12281.73 341
12282.78 318
12283.83 372
12284.87 372
12285.92 369
12286.97 333
12288.01 330
12289.06 342
12290.11 393
12291.16 400
12292.20 318
12293.25 328
12294.30 349
12295.35 379
12296.39 350
12297.44 373
12298.49 381
12299.54 333
12300.58 365
12301.63 370
12302.68 373
12303.73 340
12304.77 319
12305.82 367
12306.87 350
12307.92 335
12308.97 287
12310.01 351
12311.06 386
12312.11 340
12313.16 333
12314.21 333
12315.25 393
12316.30 380
12317.35 351
12318.40 368
12319.45 354
12320.50 370
12321.54 409
12322.59 369
12323.64 331
12324.69 313
12325.74 344
12326.79 369
12327.84 371
12328.89 395
12329.93 327
12330.98 324
12332.03 344
12333.08 344
12334.13 340
12335.18 342
12336.23 313
12337.28 325
12338.33 321
12339.38 388
12340.43 369
12341.47 378
12342.52 361
12343.57 313
12344.62 337
12345.67 339
12346.72 373
12347.77 366
12348.82 374
12349.87 376
12350.92 388
12351.97 410
12353.02 365
12354.07 340
12355.12 346
12356.17 310
12357.22 353
12358.27 354
12359.32 368
12360.37 375
12361.42 401
12362.47 359
12363.52 339
12364.57 353
12365.62 366
12366.67 379
12367.72 349
12368.77 380
12369.82 346
12370.87 347
12371.93 376
12372.98 342
12374.03 346
12375.08 375
12376.13 349
12377.18 348
12378.23 371
12379.28 329
12380.33 362
12381.38 364
12382.43 357
12383.49 389
12384.54 338
12385.59 349
12386.64 360
12387.69 374
12388.74 381
12389.79 373
12390.84 374
12391.90 391
12392.95 389
12394.00 366
12395.05 394
12396.10 410
12397.15 402
12398.21 375
12399.26 383
12400.31 384
12401.36 326
12402.41 365
12403.47 366
12404.52 369
12405.57 343
12406.62 354
12407.67 386
12408.73 382
12409.78 387
12410.83 424
12411.88 421
12412.94 374
12413.99 367
12415.04 371
12416.09 373
12417.15 381
12418.20 380
12419.25 371
12420.30 359
12421.36 389
12422.41 409
12423.46 406
12424.52 384
12425.57 433
12426.62 452
12427.67 384
12428.73 370
12429.78 369
12430.83 384
12431.89 390
12432.94 364
12433.99 392
12435.05 381
12436.10 395
12437.15 421
12438.21 386
12439.26 423
12440.31 440
12441.37 466
12442.42 409
12443.47 421
12444.53 386
12445.58 393
12446.64 402
12447.69 448
12448.74 432
12449.80 394
12450.85 408
12451.91 373
12452.96 388
12454.01 374
12455.07 423
12456.12 414
12457.18 388
12458.23 410
12459.29 418
12460.34 436
12461.39 407
12462.45 424
12463.50 458
12464.56 445
12465.61 444
12466.67 437
12467.72 429
12468.78 433
12469.83 425
12470.89 479
12471.94 475
12473.00 497
12474.05 470
12475.11 517
12476.16 549
12477.22 563
12478.27 556
12479.33 654
12480.38 724
12481.44 801
12482.49 815
12483.55 897
12484.60 1001
12485.66 896
12486.71 876
12487.77 811
12488.83 703
12489.88 713
12490.94 644
12491.99 583
12493.05 572
12494.10 490
12495.16 496
12496.22 504
12497.27 491
12498.33 439
12499.38 459
12500.44 443
12501.50 448
12502.55 413
12503.61 395
12504.67 417
12505.72 435
12506.78 425
12507.83 409
12508.89 425
12509.95 420
12511.00 409
12512.06 416
12513.12 429
12514.17 385
12515.23 422
12516.29 475
12517.34 481
12518.40 461
12519.46 424
12520.52 428
12521.57 440
12522.63 430
12523.69 443
12524.74 426
12525.80 410
12526.86 456
12527.92 406
12528.97 393
12530.03 398
12531.09 408
12532.15 425
12533.20 405
12534.26 396
12535.32 419
12536.38 404
12537.43 414
12538.49 393
12539.55 412
12540.61 414
12541.66 391
12542.72 410
12543.78 405
12544.84 402
12545.90 368
12546.95 392
12548.01 377
12549.07 406
12550.13 389
12551.19 394
12552.25 424
12553.30 416
12554.36 396
12555.42 434
12556.48 465
12557.54 440
12558.60 414
12559.65 386
12560.71 436
12561.77 447
12562.83 510
12563.89 475
12564.95 476
12566.01 446
12567.07 479
12568.13 451
12569.18 477
12570.24 426
12571.30 450
12572.36 429
12573.42 424
12574.48 436
12575.54 406
12576.60 428
12577.66 423
12578.72 429
12579.78 398
12580.84 415
12581.90 384
12582.96 385
12584.02 403
12585.07 404
12586.13 390
12587.19 393
12588.25 413
12589.31 428
12590.37 471
12591.43 367
12592.49 356
12593.55 358
12594.61 391
12595.67 372
12596.73 385
12597.79 409
12598.86 409
12599.92 404
12600.98 364
12602.04 404
12603.10 358
12604.16 372
12605.22 373
12606.28 410
12607.34 373
12608.40 374
12609.46 371
12610.52 389
12611.58 373
12612.64 385
12613.70 388
12614.76 402
12615.83 395
12616.89 386
12617.95 353
12619.01 367
12620.07 374
12621.13 331
12622.19 382
12623.25 353
12624.32 385
12625.38 384
12626.44 374
12627.50 371
12628.56 390
12629.62 372
12630.68 390
12631.75 392
12632.81 389
12633.87 389
12634.93 374
12635.99 401
12637.05 392
12638.12 355
12639.18 350
12640.24 348
12641.30 382
12642.36 332
12643.43 320
12644.49 378
12645.55 348
12646.61 329
12647.68 314
12648.74 342
12649.80 332
12650.86 346
12651.93 350
12652.99 304
12654.05 328
12655.11 333
12656.18 343
12657.24 332
12658.30 365
12659.36 370
12660.43 338
12661.49 306
12662.55 337
12663.62 316
12664.68 337
12665.74 352
12666.81 391
12667.87 367
12668.93 353
12670.00 345
12671.06 342
12672.12 363
12673.19 374
12674.25 347
12675.31 347
12676.38 341
12677.44 315
12678.50 361
12679.57 343
12680.63 329
12681.69 320
12682.76 340
12683.82 345
12684.89 322
12685.95 343
12687.01 295
12688.08 302
12689.14 297
12690.21 293
12691.27 289
12692.33 309
12693.40 277
12694.46 338
12695.53 315
12696.59 314
12697.66 291
12698.72 336
12699.79 336
12700.85 304
12701.91 320
12702.98 304
12704.04 347
12705.11 339
12706.17 306
12707.24 321
12708.30 319
12709.37 334
12710.43 376
12711.50 311
12712.56 332
12713.63 312
12714.69 341
12715.76 320
12716.82 342
12717.89 313
12718.95 330
12720.02 298
12721.09 329
12722.15 315
12723.22 324
12724.28 335
12725.35 341
12726.41 333
12727.48 318
12728.54 292
12729.61 335
12730.68 332
12731.74 330
12732.81 332
12733.87 338
12734.94 309
12736.01 309
12737.07 308
12738.14 341
12739.20 327
12740.27 316
12741.34 295
12742.40 315
12743.47 275
12744.54 325
12745.60 330
12746.67 359
12747.74 317
12748.80 347
12749.87 350
12750.94 314
12752.00 307
12753.07 291
12754.14 295
12755.20 303
12756.27 318
12757.34 292
12758.40 332
12759.47 317
12760.54 326
12761.60 274
12762.67 290
12763.74 301
12764.81 297
12765.87 330
12766.94 299
12768.01 325
12769.08 303
12770.14 268
12771.21 308
12772.28 317
12773.35 290
12774.41 317
12775.48 309
12776.55 315
12777.62 280
12778.68 265
12779.75 334
12780.82 323
12781.89 300
12782.96 295
12784.02 280
12785.09 283
12786.16 312
12787.23 323
12788.30 302
12789.37 264
12790.43 291
12791.50 304
12792.57 324
12793.64 285
12794.71 308
12795.78 260
12796.84 280
12797.91 283
12798.98 309
12800.05 328
12801.12 329
12802.19 307
12803.26 271
12804.33 280
12805.40 284
12806.46 276
12807.53 268
12808.60 309
12809.67 309
12810.74 284
12811.81 294
12812.88 319
12813.95 291
12815.02 259
12816.09 305
12817.16 308
12818.23 295
12819.30 277
12820.37 311
12821.44 324
12822.50 292
12823.57 353
12824.64 285
12825.71 312
12826.78 291
12827.85 286
12828.92 319
12829.99 299
12831.06 298
12832.13 292
12833.20 310
12834.27 305
12835.34 312
12836.41 317
12837.49 294
12838.56 262
12839.63 319
12840.70 323
12841.77 274
12842.84 306
12843.91 323
12844.98 330
12846.05 323
12847.12 307
12848.19 292
12849.26 285
12850.33 280
12851.40 274
12852.47 261
12853.55 269
12854.62 300
12855.69 273
12856.76 316
12857.83 299
12858.90 283
12859.97 293
12861.04 274
12862.11 263
12863.19 289
12864.26 314
12865.33 272
12866.40 299
12867.47 293
12868.54 287
12869.62 288
12870.69 278
12871.76 285
12872.83 299
12873.90 281
12874.97 298
12876.05 325
12877.12 306
12878.19 280
12879.26 265
12880.33 233
12881.41 243
12882.48 271
12883.55 282
12884.62 271
12885.70 264
12886.77 302
12887.84 316
12888.91 266
12889.98 245
12891.06 263
12892.13 293
12893.20 303
12894.28 262
12895.35 275
12896.42 276
12897.49 293
12898.57 286
12899.64 307
12900.71 312
12901.79 291
12902.86 253
12903.93 300
12905.00 286
12906.08 297
12907.15 297
12908.22 288
12909.30 291
12910.37 267
12911.44 256
12912.52 280
12913.59 259
12914.66 298
12915.74 334
12916.81 301
12917.89 266
12918.96 266
12920.03 286
12921.11 313
12922.18 274
12923.25 247
12924.33 283
12925.40 313
12926.48 289
12927.55 263
12928.62 296
12929.70 291
12930.77 263
12931.85 264
12932.92 274
12934.00 237
12935.07 261
12936.14 281
12937.22 272
12938.29 286
12939.37 301
12940.44 305
12941.52 282
12942.59 268
12943.67 299
12944.74 299
12945.82 303
12946.89 274
12947.97 267
12949.04 241
12950.12 280
12951.19 274
12952.27 263
12953.34 270
12954.42 299
12955.49 300
12956.57 289
12957.64 252
12958.72 290
12959.79 301
12960.87 300
12961.94 331
12963.02 256
12964.10 292
12965.17 302
12966.25 310
12967.32 348
12968.40 280
12969.47 282
12970.55 315
12971.63 329
12972.70 335
12973.78 310
12974.85 293
12975.93 284
12977.01 299
12978.08 336
12979.16 311
12980.23 277
12981.31 254
12982.39 272
12983.46 313
12984.54 287
12985.62 274
12986.69 266
12987.77 258
12988.85 272
12989.92 274
12991.00 302
12992.08 297
12993.15 283
12994.23 259
12995.31 245
12996.38 299
12997.46 294
12998.54 287
12999.61 306
13000.69 301
13001.77 305
13002.85 328
13003.92 295
13005.00 283
13006.08 304
13007.16 256
13008.23 323
13009.31 314
13010.39 307
13011.47 301
13012.54 324
13013.62 302
13014.70 291
13015.78 297
13016.85 338
13017.93 307
13019.01 324
13020.09 315
13021.17 315
13022.24 318
13023.32 264
13024.40 286
13025.48 279
13026.56 291
13027.63 283
13028.71 289
13029.79 294
13030.87 290
13031.95 294
13033.03 294
13034.10 284
13035.18 287
13036.26 277
13037.34 262
13038.42 276
13039.50 274
13040.58 315
13041.66 304
13042.73 280
13043.81 268
13044.89 286
13045.97 285
13047.05 258
13048.13 301
13049.21 293
13050.29 261
13051.37 276
13052.45 279
13053.53 284
13054.60 292
13055.68 302
13056.76 278
13057.84 256
13058.92 296
13060.00 294
13061.08 307
13062.16 278
13063.24 332
13064.32 332
13065.40 294
13066.48 273
13067.56 273
13068.64 282
13069.72 324
13070.80 306
13071.88 294
13072.96 295
13074.04 303
13075.12 300
13076.20 276
13077.28 288
13078.36 285
13079.44 302
13080.52 287
13081.60 301
13082.68 279
13083.76 292
13084.84 298
13085.93 263
13087.01 278
13088.09 266
13089.17 288
13090.25 256
13091.33 298
13092.41 331
13093.49 277
13094.57 312
13095.65 315
13096.73 319
13097.82 287
13098.90 295
13099.98 315
13101.06 318
13102.14 326
13103.22 271
13104.30 261
13105.38 306
13106.47 331
13107.55 326
13108.63 267
13109.71 300
13110.79 284
13111.87 284
13112.96 281
13114.04 304
13115.12 277
13116.20 313
13117.28 281
13118.37 282
13119.45 270
13120.53 253
13121.61 278
13122.69 301
13123.78 303
13124.86 286
13125.94 329
13127.02 276
13128.11 297
13129.19 304
13130.27 308
13131.35 276
13132.44 267
13133.52 276
13134.60 295
13135.68 326
13136.77 337
13137.85 318
13138.93 272
13140.01 303
13141.10 313
13142.18 318
13143.26 265
13144.35 283
13145.43 276
13146.51 301
13147.60 301
13148.68 299
13149.76 276
13150.85 266
13151.93 322
13153.01 300
13154.10 295
13155.18 283
13156.26 306
13157.35 309
13158.43 306
13159.51 329
13160.60 312
13161.68 288
13162.77 287
13163.85 310
13164.93 244
13166.02 281
13167.10 288
13168.19 320
13169.27 328
13170.35 298
13171.44 282
13172.52 315
13173.61 314
13174.69 329
13175.78 309
13176.86 280
13177.94 318
13179.03 307
13180.11 272
13181.20 310
13182.28 302
13183.37 327
13184.45 311
13185.54 324
13186.62 358
13187.71 307
13188.79 349
13189.88 329
13190.96 318
13192.05 274
13193.13 310
13194.22 329
13195.30 339
13196.39 349
13197.47 310
13198.56 327
13199.64 322
13200.73 300
13201.81 273
13202.90 300
13203.98 294
13205.07 294
13206.16 290
13207.24 300
13208.33 329
13209.41 342
13210.50 347
13211.58 299
13212.67 277
13213.76 312
13214.84 313
13215.93 306
13217.01 302
13218.10 329
13219.19 334
13220.27 311
13221.36 298
13222.45 282
13223.53 328
13224.62 320
13225.70 303
13226.79 328
13227.88 308
13228.96 315
13230.05 323
13231.14 340
13232.22 312
13233.31 309
13234.40 340
13235.48 356
13236.57 323
13237.66 304
13238.74 353
13239.83 371
13240.92 353
13242.01 332
13243.09 333
13244.18 313
13245.27 330
13246.35 332
13247.44 336
13248.53 323
13249.62 298
13250.70 341
13251.79 326
13252.88 295
13253.97 313
13255.05 341
13256.14 363
13257.23 328
13258.32 296
13259.41 307
13260.49 345
13261.58 357
13262.67 348
13263.76 320
13264.85 338
13265.93 349
13267.02 299
13268.11 330
13269.20 308
13270.29 360
13271.37 354
13272.46 328
13273.55 347
13274.64 342
13275.73 322
13276.82 334
13277.91 349
13278.99 390
13280.08 330
13281.17 323
13282.26 366
13283.35 356
13284.44 378
13285.53 354
13286.62 312
13287.70 330
13288.79 315
13289.88 365
13290.97 386
13292.06 332
13293.15 353
13294.24 366
13295.33 401
13296.42 398
13297.51 417
13298.60 374
13299.69 351
13300.78 367
13301.87 353
13302.95 363
13304.04 381
13305.13 371
13306.22 372
13307.31 374
13308.40 406
13309.49 416
13310.58 405
13311.67 429
13312.76 414
13313.85 397
13314.94 414
13316.03 424
13317.12 383
13318.21 406
13319.30 431
13320.39 460
13321.48 431
13322.58 426
13323.67 404
13324.76 398
13325.85 397
13326.94 394
13328.03 392
13329.12 387
13330.21 405
13331.30 423
13332.39 419
13333.48 394
13334.57 405
13335.66 426
13336.75 391
13337.85 373
13338.94 366
13340.03 415
13341.12 403
13342.21 399
13343.30 403
13344.39 390
13345.48 428
13346.58 411
13347.67 382
13348.76 377
13349.85 432
13350.94 427
13352.03 442
13353.12 457
13354.22 439
13355.31 482
13356.40 439
13357.49 441
13358.58 466
13359.68 432
13360.77 451
13361.86 465
13362.95 441
13364.04 417
13365.14 476
13366.23 482
13367.32 481
13368.41 407
13369.51 427
13370.60 505
13371.69 461
13372.78 543
13373.87 501
13374.97 489
13376.06 487
13377.15 548
13378.25 540
13379.34 481
13380.43 475
13381.52 469
13382.62 449
13383.71 419
13384.80 395
13385.90 471
13386.99 448
13388.08 429
13389.17 422
13390.27 411
13391.36 475
13392.45 428
13393.55 411
13394.64 433
13395.73 430
13396.83 467
13397.92 465
13399.02 419
13400.11 397
13401.20 429
13402.30 445
13403.39 433
13404.48 430
13405.58 413
13406.67 397
13407.77 408
13408.86 399
13409.95 441
13411.05 394
13412.14 406
13413.24 426
13414.33 377
13415.42 364
13416.52 373
13417.61 407
13418.71 438
13419.80 427
13420.90 396
13421.99 435
13423.08 391
13424.18 391
13425.27 434
13426.37 403
13427.46 412
13428.56 359
13429.65 390
13430.75 415
13431.84 447
13432.94 419
13434.03 434
13435.13 363
13436.22 353
13437.32 377
13438.41 420
13439.51 398
13440.60 379
13441.70 401
13442.79 438
13443.89 442
13444.98 396
13446.08 425
13447.18 420
13448.27 432
13449.37 479
13450.46 407
13451.56 433
13452.65 455
13453.75 436
13454.85 383
13455.94 441
13457.04 473
13458.13 418
13459.23 439
13460.33 454
13461.42 411
13462.52 431
13463.61 400
13464.71 429
13465.81 441
13466.90 434
13468.00 435
13469.10 464
13470.19 454
13471.29 475
13472.38 498
13473.48 457
13474.58 463
13475.67 446
13476.77 482
13477.87 473
13478.96 484
13480.06 491
13481.16 474
13482.26 483
13483.35 503
13484.45 480
13485.55 465
13486.64 468
13487.74 521
13488.84 517
13489.94 470
13491.03 450
13492.13 497
13493.23 505
13494.32 479
13495.42 438
13496.52 484
13497.62 483
13498.72 480
13499.81 506
13500.91 507
13502.01 490
13503.11 513
13504.20 574
13505.30 626
13506.40 560
13507.50 555
13508.60 573
13509.69 569
13510.79 588
13511.89 581
13512.99 582
13514.09 588
13515.18 563
13516.28 495
13517.38 500
13518.48 519
13519.58 475
13520.68 495
13521.78 465
13522.87 454
13523.97 479
13525.07 463
13526.17 473
13527.27 454
13528.37 424
13529.47 422
13530.57 482
13531.66 461
13532.76 467
13533.86 442
13534.96 428
13536.06 381
13537.16 440
13538.26 423
13539.36 389
13540.46 359
13541.56 419
13542.66 421
13543.76 378
13544.86 398
13545.96 447
13547.05 407
13548.15 398
13549.25 409
13550.35 412
13551.45 420
13552.55 399
13553.65 387
13554.75 371
13555.85 376
13556.95 409
13558.05 369
13559.15 397
13560.25 424
13561.35 397
13562.45 394
13563.55 421
13564.65 398
13565.75 335
13566.85 361
13567.96 338
13569.06 366
13570.16 368
13571.26 395
13572.36 402
13573.46 391
13574.56 408
13575.66 437
13576.76 391
13577.86 391
13578.96 371
13580.06 395
13581.16 384
13582.27 424
13583.37 401
13584.47 390
13585.57 375
13586.67 429
13587.77 361
13588.87 390
13589.97 379
13591.08 367
13592.18 413
13593.28 360
13594.38 410
13595.48 403
13596.58 448
13597.68 413
13598.79 401
13599.89 433
13600.99 388
13602.09 401
13603.19 378
13604.30 408
13605.40 339
13606.50 395
13607.60 407
13608.70 365
13609.81 392
13610.91 387
13612.01 387
13613.11 395
13614.21 339
13615.32 347
13616.42 375
13617.52 388
13618.62 386
13619.73 388
13620.83 388
13621.93 378
13623.03 400
13624.14 404
13625.24 431
13626.34 390
13627.45 367
13628.55 375
13629.65 354
13630.75 349
13631.86 366
13632.96 352
13634.06 413
13635.17 415
13636.27 417
13637.37 419
13638.48 372
13639.58 343
13640.68 394
13641.79 366
13642.89 381
13643.99 406
13645.10 406
13646.20 401
13647.30 380
13648.41 396
13649.51 394
13650.62 370
13651.72 338
13652.82 427
13653.93 396
13655.03 348
13656.14 381
13657.24 369
13658.34 397
13659.45 449
13660.55 435
13661.66 412
13662.76 400
13663.87 383
13664.97 368
13666.07 367
13667.18 376
13668.28 359
13669.39 392
13670.49 365
13671.60 369
13672.70 389
13673.81 405
13674.91 422
13676.02 383
13677.12 379
13678.23 393
13679.33 438
13680.44 379
13681.54 370
13682.65 342
13683.75 396
13684.86 388
13685.96 433
13687.07 401
13688.17 403
13689.28 374
13690.38 405
13691.49 370
13692.59 402
13693.70 369
13694.80 396
13695.91 449
13697.02 419
13698.12 403
13699.23 402
13700.33 445
13701.44 392
13702.55 391
13703.65 403
13704.76 390
13705.86 402
13706.97 413
13708.08 406
13709.18 397
13710.29 393
13711.39 400
13712.50 437
13713.61 383
13714.71 393
13715.82 424
13716.93 400
13718.03 441
13719.14 451
13720.25 427
13721.35 465
13722.46 435
13723.57 383
13724.67 408
13725.78 393
13726.89 456
13727.99 450
13729.10 449
13730.21 439
13731.31 464
13732.42 470
13733.53 482
13734.64 461
13735.74 457
13736.85 485
13737.96 523
13739.07 443
13740.17 491
13741.28 485
13742.39 497
13743.50 484
13744.60 508
13745.71 483
13746.82 469
13747.93 496
13749.03 455
13750.14 511
13751.25 507
13752.36 499
13753.47 507
13754.57 464
13755.68 476
13756.79 493
13757.90 510
13759.01 508
13760.11 534
13761.22 531
13762.33 546
13763.44 580
13764.55 563
13765.66 517
13766.76 530
13767.87 581
13768.98 575
13770.09 666
13771.20 632
13772.31 581
13773.42 629
13774.53 638
13775.63 631
13776.74 689
13777.85 720
13778.96 681
13780.07 760
13781.18 831
13782.29 802
13783.40 761
13784.51 787
13785.62 786
13786.73 742
13787.83 705
13788.94 641
13790.05 669
13791.16 587
13792.27 546
13793.38 595
13794.49 560
13795.60 531
13796.71 492
13797.82 473
13798.93 478
13800.04 513
13801.15 513
13802.26 473
13803.37 469
13804.48 504
13805.59 506
13806.70 518
13807.81 486
13808.92 451
13810.03 436
13811.14 429
13812.25 460
13813.36 500
13814.47 464
13815.58 429
13816.69 446
13817.80 435
13818.91 493
13820.03 458
13821.14 478
13822.25 490
13823.36 428
13824.47 429
13825.58 414
13826.69 460
13827.80 437
13828.91 390
13830.02 459
13831.13 369
13832.25 387
13833.36 409
13834.47 424
13835.58 411
13836.69 419
13837.80 417
13838.91 426
13840.02 435
13841.14 436
13842.25 426
13843.36 410
13844.47 391
13845.58 392
13846.69 416
13847.81 414
13848.92 427
13850.03 406
13851.14 401
13852.25 450
13853.37 408
13854.48 424
13855.59 433
13856.70 439
13857.81 434
13858.93 420
13860.04 392
13861.15 418
13862.26 438
13863.38 444
13864.49 408
13865.60 453
13866.71 494
13867.83 430
13868.94 401
13870.05 429
13871.16 406
13872.28 424
13873.39 394
13874.50 396
13875.61 394
13876.73 436
13877.84 462
13878.95 453
13880.07 444
13881.18 440
13882.29 427
13883.41 457
13884.52 433
13885.63 466
13886.75 432
13887.86 390
13888.97 423
13890.09 440
13891.20 427
13892.31 446
13893.43 448
13894.54 432
13895.65 445
13896.77 449
13897.88 432
13899.00 428
13900.11 444
13901.22 468
13902.34 448
13903.45 420
13904.57 493
13905.68 455
13906.79 445
13907.91 407
13909.02 406
13910.14 431
13911.25 419
13912.37 417
13913.48 401
13914.59 403
13915.71 402
13916.82 396
13917.94 387
13919.05 356
13920.17 394
13921.28 425
13922.40 385
13923.51 393
13924.63 380
13925.74 436
13926.86 415
13927.97 402
13929.09 405
13930.20 402
13931.32 367
13932.43 377
13933.55 386
13934.66 404
13935.78 387
13936.89 380
13938.01 424
13939.12 387
13940.24 396
13941.35 407
13942.47 430
13943.59 374
13944.70 383
13945.82 414
13946.93 372
13948.05 362
13949.16 350
13950.28 369
13951.40 355
13952.51 384
13953.63 382
13954.74 387
13955.86 398
13956.98 380
13958.09 398
13959.21 363
13960.33 390
13961.44 370
13962.56 365
13963.67 390
13964.79 396
13965.91 406
13967.02 397
13968.14 397
13969.26 397
13970.37 393
13971.49 382
13972.61 365
13973.72 350
13974.84 353
13975.96 358
13977.08 352
13978.19 359
13979.31 352
13980.43 340
13981.54 348
13982.66 363
13983.78 396
13984.90 397
13986.01 396
13987.13 376
13988.25 367
13989.37 311
13990.48 361
13991.60 401
13992.72 368
13993.84 330
13994.95 355
13996.07 376
13997.19 378
13998.31 342
13999.42 359
14000.54 401
14001.66 392
14002.78 389
14003.90 374
14005.01 339
14006.13 342
14007.25 352
14008.37 350
14009.49 328
14010.61 403
14011.72 398
14012.84 386
14013.96 357
14015.08 366
14016.20 350
14017.32 414
14018.43 363
14019.55 347
14020.67 355
14021.79 358
14022.91 382
14024.03 377
14025.15 343
14026.27 349
14027.39 362
14028.50 371
14029.62 379
14030.74 393
14031.86 388
14032.98 392
14034.10 351
14035.22 374
14036.34 412
14037.46 393
14038.58 380
14039.70 425
14040.82 377
14041.94 367
14043.06 397
14044.18 370
14045.30 340
14046.41 345
14047.53 385
14048.65 421
14049.77 376
14050.89 410
14052.01 388
14053.13 404
14054.25 347
14055.37 370
14056.49 388
14057.61 388
14058.74 364
14059.86 375
14060.98 376
14062.10 388
14063.22 434
14064.34 403
14065.46 366
14066.58 422
14067.70 406
14068.82 437
14069.94 433
14071.06 432
14072.18 418
14073.30 426
14074.42 426
14075.54 442
14076.66 442
14077.79 444
14078.91 453
14080.03 447
14081.15 461
14082.27 455
14083.39 449
14084.51 436
14085.63 437
14086.76 473
14087.88 452
14089.00 440
14090.12 443
14091.24 476
14092.36 495
14093.48 488
14094.61 471
14095.73 464
14096.85 515
14097.97 515
14099.09 502
14100.22 498
14101.34 507
14102.46 531
14103.58 589
14104.70 531
14105.83 491
14106.95 542
14108.07 571
14109.19 576
14110.31 511
14111.44 480
14112.56 472
14113.68 530
14114.80 471
14115.93 428
14117.05 469
14118.17 461
14119.29 467
14120.42 460
14121.54 410
14122.66 443
14123.79 438
14124.91 409
14126.03 411
14127.15 392
14128.28 365
14129.40 409
14130.52 405
14131.65 377
14132.77 366
14133.89 389
14135.02 408
14136.14 397
14137.26 426
14138.39 375
14139.51 402
14140.63 374
14141.76 385
14142.88 401
14144.00 385
14145.13 408
14146.25 383
14147.38 379
14148.50 386
14149.62 376
14150.75 405
14151.87 390
14152.99 378
14154.12 378
14155.24 362
14156.37 369
14157.49 374
14158.62 365
14159.74 389
14160.86 340
14161.99 353
14163.11 346
14164.24 325
14165.36 370
14166.49 376
14167.61 363
14168.74 350
14169.86 333
14170.99 339
14172.11 386
14173.23 388
14174.36 361
14175.48 359
14176.61 344
14177.73 373
14178.86 364
14179.98 372
14181.11 361
14182.23 373
14183.36 328
14184.49 350
14185.61 353
14186.74 311
14187.86 354
14188.99 360
14190.11 339
14191.24 368
14192.36 341
14193.49 337
14194.61 339
14195.74 325
14196.87 349
14197.99 339
14199.12 347
14200.24 392
14201.37 324
14202.50 367
14203.62 353
14204.75 353
14205.87 355
14207.00 341
14208.13 346
14209.25 385
14210.38 350
14211.50 332
14212.63 333
14213.76 317
14214.88 344
14216.01 306
14217.14 299
14218.26 295
14219.39 339
14220.52 334
14221.64 350
14222.77 307
14223.90 352
14225.02 307
14226.15 347
14227.28 349
14228.41 346
14229.53 314
14230.66 380
14231.79 343
14232.91 339
14234.04 320
14235.17 299
14236.30 336
14237.42 349
14238.55 322
14239.68 345
14240.81 354
14241.93 341
14243.06 330
14244.19 330
14245.32 287
14246.44 307
14247.57 338
14248.70 384
14249.83 365
14250.95 336
14252.08 298
14253.21 328
14254.34 321
14255.47 307
14256.59 292
14257.72 287
14258.85 318
14259.98 321
14261.11 320
14262.24 295
14263.36 296
14264.49 293
14265.62 313
14266.75 311
14267.88 269
14269.01 278
14270.14 271
14271.26 310
14272.39 328
14273.52 290
14274.65 247
14275.78 280
14276.91 274
14278.04 287
14279.17 296
14280.30 290
14281.42 308
14282.55 291
14283.68 265
14284.81 293
14285.94 288
14287.07 308
14288.20 279
14289.33 270
14290.46 279
14291.59 317
14292.72 333
14293.85 293
14294.98 266
14296.11 315
14297.24 340
14298.37 310
14299.50 267
14300.63 267
14301.76 295
14302.89 285
14304.02 307
14305.15 298
14306.28 290
14307.41 290
14308.54 299
14309.67 270
14310.80 250
14311.93 318
14313.06 299
14314.19 281
14315.32 298
14316.45 290
14317.58 285
14318.71 269
14319.84 255
14320.97 246
14322.10 275
14323.23 286
14324.36 261
14325.49 255
14326.63 280
14327.76 277
14328.89 287
14330.02 255
14331.15 264
14332.28 248
14333.41 257
14334.54 256
14335.67 269
14336.81 277
14337.94 245
14339.07 274
14340.20 277
14341.33 252
14342.46 278
14343.59 292
14344.73 271
14345.86 249
14346.99 255
14348.12 264
14349.25 257
14350.38 238
14351.52 243
14352.65 267
14353.78 264
14354.91 266
14356.04 261
14357.18 240
14358.31 281
14359.44 276
14360.57 255
14361.71 254
14362.84 253
14363.97 246
14365.10 268
14366.24 257
14367.37 232
14368.50 260
14369.63 256
14370.77 260
14371.90 262
14373.03 258
14374.16 242
14375.30 252
14376.43 247
14377.56 246
14378.70 261
14379.83 275
14380.96 223
14382.09 277
14383.23 273
14384.36 254
14385.49 265
14386.63 255
14387.76 276
14388.89 290
14390.03 281
14391.16 238
14392.29 299
14393.43 271
14394.56 233
14395.70 261
14396.83 246
14397.96 266
14399.10 260
14400.23 242
14401.36 240
14402.50 267
14403.63 272
14404.77 268
14405.90 242
14407.03 251
14408.17 234
14409.30 248
14410.44 273
14411.57 260
14412.71 250
14413.84 278
14414.97 296
14416.11 280
14417.24 253
14418.38 250
14419.51 299
14420.65 271
14421.78 269
14422.92 241
14424.05 252
14425.19 234
14426.32 265
14427.46 251
14428.59 256
14429.73 253
14430.86 270
14432.00 225
14433.13 231
14434.27 217
14435.40 243
14436.54 250
14437.67 249
14438.81 245
14439.94 246
14441.08 250
14442.21 245
14443.35 212
14444.48 229
14445.62 251
14446.76 258
14447.89 260
14449.03 248
14450.16 257
14451.30 252
14452.43 253
14453.57 237
14454.71 272
14455.84 269
14456.98 233
14458.11 263
14459.25 240
14460.39 239
14461.52 254
14462.66 239
14463.80 288
14464.93 272
14466.07 261
14467.20 242
14468.34 278
14469.48 267
14470.61 258
14471.75 254
14472.89 233
14474.02 227
14475.16 236
14476.30 271
14477.43 236
14478.57 232
14479.71 230
14480.85 236
14481.98 262
14483.12 254
14484.26 239
14485.39 235
14486.53 247
14487.67 282
14488.81 208
14489.94 241
14491.08 264
14492.22 260
14493.36 280
14494.49 240
14495.63 243
14496.77 254
14497.91 272
14499.04 263
14500.18 248
14501.32 234
14502.46 248
14503.59 258
14504.73 259
14505.87 232
14507.01 275
14508.15 264
14509.28 285
14510.42 294
14511.56 289
14512.70 271
14513.84 256
14514.98 265
14516.11 264
14517.25 264
14518.39 267
14519.53 256
14520.67 263
14521.81 254
14522.95 252
14524.08 275
14525.22 273
14526.36 274
14527.50 240
14528.64 242
14529.78 267
14530.92 247
14532.06 257
14533.20 268
14534.33 260
14535.47 277
14536.61 277
14537.75 266
14538.89 291
14540.03 294
14541.17 282
14542.31 272
14543.45 271
14544.59 271
14545.73 253
14546.87 252
14548.01 244
14549.15 269
14550.29 272
14551.43 257
14552.57 253
14553.71 264
14554.85 284
14555.99 250
14557.13 247
14558.27 250
14559.41 243
14560.55 263
14561.69 231
14562.83 216
14563.97 277
14565.11 266
14566.25 274
14567.39 285
14568.53 293
14569.67 258
14570.81 280
14571.95 287
14573.09 251
14574.23 277
14575.37 274
14576.51 268
14577.65 270
14578.79 263
14579.94 281
14581.08 285
14582.22 256
14583.36 246
14584.50 239
14585.64 252
14586.78 246
14587.92 262
14589.06 249
14590.21 264
14591.35 281
14592.49 296
14593.63 287
14594.77 296
14595.91 292
14597.05 280
14598.20 262
14599.34 271
14600.48 281
14601.62 263
14602.76 297
14603.90 287
14605.05 323
14606.19 290
14607.33 287
14608.47 272
14609.61 303
14610.76 295
14611.90 308
14613.04 287
14614.18 287
14615.32 266
14616.47 284
14617.61 320
14618.75 297
14619.89 305
14621.04 275
14622.18 298
14623.32 283
14624.46 279
14625.61 306
14626.75 300
14627.89 303
14629.04 304
14630.18 308
14631.32 308
14632.46 270
14633.61 307
14634.75 284
14635.89 334
14637.04 328
14638.18 323
14639.32 307
14640.47 367
14641.61 361
14642.75 371
14643.90 338
14645.04 365
14646.18 338
14647.33 324
14648.47 332
14649.61 302
14650.76 378
14651.90 311
14653.05 303
14654.19 304
14655.33 292
14656.48 276
14657.62 270
14658.76 295
14659.91 275
14661.05 278
14662.20 273
14663.34 297
14664.49 305
14665.63 279
14666.77 265
14667.92 245
14669.06 251
14670.21 233
14671.35 272
14672.50 269
14673.64 278
14674.79 261
14675.93 280
14677.07 265
14678.22 276
14679.36 291
14680.51 267
14681.65 249
14682.80 246
14683.94 253
14685.09 267
14686.23 269
14687.38 282
14688.52 270
14689.67 253
14690.81 246
14691.96 283
14693.10 255
14694.25 258
14695.40 243
14696.54 266
14697.69 266
14698.83 260
14699.98 215
14701.12 239
14702.27 275
14703.41 245
14704.56 267
14705.71 238
14706.85 197
14708.00 221
14709.14 244
14710.29 242
14711.44 263
14712.58 268
14713.73 240
14714.87 226
14716.02 262
14717.17 254
14718.31 236
14719.46 260
14720.61 257
14721.75 256
14722.90 254
14724.05 257
14725.19 274
14726.34 218
14727.49 214
14728.63 217
14729.78 238
14730.93 241
14732.07 248
14733.22 244
14734.37 248
14735.51 236
14736.66 250
14737.81 267
14738.95 239
14740.10 250
14741.25 266
14742.40 221
14743.54 251
14744.69 246
14745.84 236
14746.99 272
14748.13 238
14749.28 201
14750.43 230
14751.58 244
14752.72 256
14753.87 211
14755.02 224
14756.17 226
14757.31 235
14758.46 229
14759.61 248
14760.76 264
14761.91 223
14763.05 262
14764.20 246
14765.35 245
14766.50 235
14767.65 229
14768.80 250
14769.94 248
14771.09 287
14772.24 229
14773.39 246
14774.54 226
14775.69 236
14776.83 233
14777.98 249
14779.13 249
14780.28 237
14781.43 224
14782.58 217
14783.73 218
14784.88 226
14786.03 236
14787.17 197
14788.32 242
14789.47 212
14790.62 218
14791.77 235
14792.92 226
14794.07 223
14795.22 213
14796.37 219
14797.52 219
14798.67 206
14799.82 189
14800.97 213
14802.12 216
14803.26 216
14804.41 216
14805.56 225
14806.71 195
14807.86 234
14809.01 210
14810.16 218
14811.31 214
14812.46 230
14813.61 257
14814.76 215
14815.91 221
14817.06 225
14818.21 205
14819.36 205
14820.51 189
14821.66 245
14822.82 219
14823.97 196
14825.12 213
14826.27 217
14827.42 226
14828.57 257
14829.72 228
14830.87 230
14832.02 222
14833.17 187
14834.32 185
14835.47 231
14836.62 234
14837.77 198
14838.93 207
14840.08 252
14841.23 202
14842.38 199
14843.53 211
14844.68 181
14845.83 209
14846.98 241
14848.14 235
14849.29 216
14850.44 227
14851.59 196
14852.74 217
14853.89 240
14855.04 238
14856.20 229
14857.35 221
14858.50 226
14859.65 223
14860.80 207
14861.96 209
14863.11 218
14864.26 238
14865.41 222
14866.56 207
14867.72 232
14868.87 227
14870.02 216
14871.17 203
14872.32 210
14873.48 191
14874.63 226
14875.78 222
14876.93 203
14878.09 208
14879.24 230
14880.39 215
14881.54 190
14882.70 224
14883.85 216
14885.00 212
14886.16 223
14887.31 220
14888.46 215
14889.61 217
14890.77 199
14891.92 198
14893.07 216
14894.23 208
14895.38 213
14896.53 220
14897.69 212
14898.84 179
14899.99 230
14901.15 225
14902.30 224
14903.45 215
14904.61 201
14905.76 215
14906.91 204
14908.07 195
14909.22 199
14910.38 219
14911.53 240
14912.68 220
14913.84 201
14914.99 233
14916.15 215
14917.30 232
14918.45 248
14919.61 194
14920.76 192
14921.92 218
14923.07 225
14924.22 197
14925.38 200
14926.53 265
14927.69 220
14928.84 206
14930.00 255
14931.15 237
14932.31 226
14933.46 219
14934.62 209
14935.77 243
14936.93 204
14938.08 202
14939.24 209
14940.39 210
14941.55 228
14942.70 213
14943.86 222
14945.01 218
14946.17 203
14947.32 198
14948.48 212
14949.63 238
14950.79 219
14951.94 205
14953.10 226
14954.25 232
14955.41 256
14956.56 229
14957.72 239
14958.88 210
14960.03 210
14961.19 232
14962.34 234
14963.50 223
14964.65 232
14965.81 225
14966.97 240
14968.12 220
14969.28 215
14970.43 232
14971.59 245
14972.75 209
14973.90 234
14975.06 205
14976.22 225
14977.37 226
14978.53 219
14979.69 198
14980.84 198
14982.00 210
14983.16 220
14984.31 238
14985.47 239
14986.63 230
14987.78 232
14988.94 212
14990.10 212
14991.25 215
14992.41 238
14993.57 213
14994.72 209
14995.88 229
14997.04 200
14998.20 197
14999.35 209
15000.51 198
15001.67 185
15002.82 184
15003.98 199
15005.14 209
15006.30 212
15007.45 204
15008.61 195
15009.77 233
15010.93 224
15012.09 226
15013.24 194
15014.40 194
15015.56 214
15016.72 196
15017.87 168
15019.03 197
15020.19 192
15021.35 216
15022.51 207
15023.67 215
15024.82 196
15025.98 206
15027.14 215
15028.30 187
15029.46 202
15030.62 211
15031.77 195
15032.93 207
15034.09 200
15035.25 190
15036.41 203
15037.57 178
15038.73 213
15039.88 184
15041.04 216
15042.20 191
15043.36 225
15044.52 199
15045.68 212
15046.84 209
15048.00 215
15049.16 198
15050.32 194
15051.47 188
15052.63 220
15053.79 209
15054.95 188
15056.11 221
15057.27 181
15058.43 182
15059.59 175
15060.75 214
15061.91 166
15063.07 209
15064.23 205
15065.39 192
15066.55 181
15067.71 196
15068.87 200
15070.03 207
15071.19 192
15072.35 197
15073.51 205
15074.67 184
15075.83 181
15076.99 191
15078.15 195
15079.31 176
15080.47 194
15081.63 181
15082.79 202
15083.95 233
15085.11 239
15086.27 203
15087.43 185
15088.59 206
15089.76 167
15090.92 195
15092.08 178
15093.24 192
15094.40 212
15095.56 191
15096.72 212
15097.88 197
15099.04 200
15100.20 202
15101.37 179
15102.53 218
15103.69 188
15104.85 178
15106.01 223
15107.17 201
15108.33 200
15109.50 180
15110.66 192
15111.82 186
15112.98 190
15114.14 196
15115.30 178
15116.47 204
15117.63 189
15118.79 202
15119.95 197
15121.11 184
15122.27 206
15123.44 181
15124.60 219
15125.76 201
15126.92 202
15128.09 165
15129.25 198
15130.41 196
15131.57 192
15132.73 214
15133.90 194
15135.06 219
15136.22 191
15137.38 217
15138.55 194
15139.71 202
15140.87 201
15142.04 223
15143.20 217
15144.36 191
15145.52 199
15146.69 198
15147.85 191
15149.01 196
15150.18 196
15151.34 181
15152.50 193
15153.67 207
15154.83 223
15155.99 213
15157.16 216
15158.32 202
15159.48 188
15160.65 183
15161.81 185
15162.97 202
15164.14 209
15165.30 221
15166.46 205
15167.63 197
15168.79 212
15169.95 223
15171.12 217
15172.28 195
15173.45 196
15174.61 185
15175.77 180
15176.94 219
15178.10 211
15179.27 201
15180.43 202
15181.60 226
15182.76 216
15183.92 214
15185.09 213
15186.25 202
15187.42 197
15188.58 207
15189.75 212
15190.91 206
15192.08 200
15193.24 211
15194.41 216
15195.57 192
15196.74 213
15197.90 194
15199.07 186
15200.23 197
15201.40 167
15202.56 177
15203.73 177
15204.89 185
15206.06 210
15207.22 207
15208.39 196
15209.55 233
15210.72 197
15211.88 188
15213.05 223
15214.21 194
15215.38 239
15216.54 232
15217.71 201
15218.88 207
15220.04 214
15221.21 252
15222.37 234
15223.54 210
15224.71 211
15225.87 221
15227.04 215
15228.20 190
15229.37 185
15230.54 223
15231.70 221
15232.87 193
15234.03 212
15235.20 213
15236.37 243
15237.53 220
15238.70 195
15239.87 228
15241.03 197
15242.20 208
15243.37 196
15244.53 207
15245.70 205
15246.87 206
15248.03 217
15249.20 216
15250.37 181
15251.53 194
15252.70 212
15253.87 184
15255.04 186
15256.20 207
15257.37 197
15258.54 214
15259.70 193
15260.87 189
15262.04 195
15263.21 218
15264.37 185
15265.54 190
15266.71 197
15267.88 198
15269.04 194
15270.21 213
15271.38 203
15272.55 185
15273.72 189
15274.88 191
15276.05 208
15277.22 172
15278.39 173
15279.56 189
15280.72 202
15281.89 200
15283.06 185
15284.23 192
15285.40 195
15286.56 188
15287.73 212
15288.90 175
15290.07 199
15291.24 198
15292.41 220
15293.58 191
15294.74 207
15295.91 201
15297.08 198
15298.25 201
15299.42 206
15300.59 172
15301.76 171
15302.93 215
15304.09 205
15305.26 184
15306.43 186
15307.60 183
15308.77 209
15309.94 209
15311.11 195
15312.28 213
15313.45 193
15314.62 209
15315.79 202
15316.96 199
15318.13 183
15319.30 197
15320.46 189
15321.63 194
15322.80 185
15323.97 163
15325.14 180
15326.31 209
15327.48 232
15328.65 233
15329.82 185
15330.99 188
15332.16 185
15333.33 194
15334.50 193
15335.67 211
15336.84 215
15338.01 204
15339.18 202
15340.36 178
15341.53 177
15342.70 205
15343.87 199
15345.04 188
15346.21 188
15347.38 187
15348.55 215
15349.72 224
15350.89 187
15352.06 182
15353.23 204
15354.40 203
15355.57 188
15356.75 186
15357.92 198
15359.09 185
15360.26 206
15361.43 201
15362.60 189
15363.77 189
15364.94 208
15366.11 174
15367.29 192
15368.46 178
15369.63 202
15370.80 189
15371.97 206
15373.14 178
15374.32 186
15375.49 195
15376.66 193
15377.83 202
15379.00 200
15380.17 184
15381.35 183
15382.52 191
15383.69 207
15384.86 196
15386.03 180
15387.21 193
15388.38 165
15389.55 164
15390.72 201
15391.90 174
15393.07 184
15394.24 188
15395.41 211
15396.59 207
15397.76 206
15398.93 198
15400.10 192
15401.28 196
15402.45 199
15403.62 177
15404.79 198
15405.97 209
15407.14 221
15408.31 192
15409.49 209
15410.66 177
15411.83 173
15413.01 186
15414.18 210
15415.35 186
15416.53 187
15417.70 196
15418.87 187
15420.05 192
15421.22 220
15422.39 210
15423.57 199
15424.74 172
15425.91 188
15427.09 179
15428.26 178
15429.43 180
15430.61 193
15431.78 231
15432.96 201
15434.13 179
15435.30 185
15436.48 174
15437.65 184
15438.83 199
15440.00 182
15441.17 199
15442.35 236
15443.52 215
15444.70 174
15445.87 169
15447.05 197
15448.22 228
15449.40 232
15450.57 187
15451.75 171
15452.92 195
15454.09 173
15455.27 202
15456.44 223
15457.62 181
15458.79 195
15459.97 181
15461.14 187
15462.32 189
15463.49 196
15464.67 182
15465.84 193
15467.02 193
15468.19 170
15469.37 174
15470.55 201
15471.72 197
15472.90 174
15474.07 181
15475.25 188
15476.42 226
15477.60 224
15478.77 167
15479.95 182
15481.13 201
15482.30 177
15483.48 202
15484.65 221
15485.83 202
15487.00 159
15488.18 215
15489.36 209
15490.53 183
15491.71 191
15492.89 184
15494.06 192
15495.24 223
15496.41 223
15497.59 182
15498.77 211
15499.94 175
15501.12 228
15502.30 227
15503.47 207
15504.65 211
15505.83 218
15507.00 181
15508.18 204
15509.36 200
15510.53 212
15511.71 218
15512.89 218
15514.06 185
15515.24 198
15516.42 211
15517.60 208
15518.77 208
15519.95 188
15521.13 223
15522.30 187
15523.48 218
15524.66 188
15525.84 205
15527.01 208
15528.19 198
15529.37 203
15530.55 198
15531.73 193
15532.90 180
15534.08 216
15535.26 196
15536.44 196
15537.61 213
15538.79 201
15539.97 215
15541.15 199
15542.33 177
15543.50 215
15544.68 210
15545.86 212
15547.04 184
15548.22 190
15549.40 222
15550.57 200
15551.75 188
15552.93 204
15554.11 182
15555.29 184
15556.47 200
15557.65 177
15558.82 193
15560.00 194
15561.18 224
15562.36 213
15563.54 179
15564.72 195
15565.90 186
15567.08 180
15568.26 197
15569.43 173
15570.61 204
15571.79 206
15572.97 206
15574.15 197
15575.33 226
15576.51 220
15577.69 206
15578.87 182
15580.05 183
15581.23 226
15582.41 222
15583.59 208
15584.77 180
15585.95 198
15587.13 216
15588.31 227
15589.49 215
15590.67 218
15591.85 214
15593.03 202
15594.21 243
15595.39 257
15596.57 237
15597.75 241
15598.93 253
15600.11 221
15601.29 219
15602.47 226
15603.65 225
15604.83 218
15606.01 183
15607.19 223
15608.37 216
15609.55 225
15610.73 206
15611.91 222
15613.09 238
15614.27 246
15615.45 224
15616.64 243
15617.82 214
15619.00 245
15620.18 243
15621.36 235
15622.54 242
15623.72 225
15624.90 190
15626.08 238
15627.27 251
15628.45 257
15629.63 254
15630.81 244
15631.99 234
15633.17 254
15634.35 255
15635.54 225
15636.72 222
15637.90 204
15639.08 229
15640.26 244
15641.45 230
15642.63 230
15643.81 228
15644.99 227
15646.17 211
15647.36 221
15648.54 244
15649.72 257
15650.90 262
15652.08 251
15653.27 238
15654.45 289
15655.63 272
15656.81 266
15658.00 247
15659.18 244
15660.36 252
15661.54 226
15662.73 260
15663.91 253
15665.09 283
15666.27 275
15667.46 270
15668.64 241
15669.82 238
15671.01 281
15672.19 277
15673.37 242
15674.56 223
15675.74 248
15676.92 276
15678.10 306
15679.29 268
15680.47 267
15681.65 252
15682.84 237
15684.02 250
15685.21 262
15686.39 247
15687.57 280
15688.76 271
15689.94 274
15691.12 250
15692.31 282
15693.49 285
15694.67 261
15695.86 254
15697.04 254
15698.23 265
15699.41 282
15700.59 276
15701.78 272
15702.96 228
15704.15 237
15705.33 277
15706.52 277
15707.70 248
15708.88 264
15710.07 268
15711.25 254
15712.44 294
15713.62 266
15714.81 254
15715.99 297
15717.18 244
15718.36 258
15719.55 256
15720.73 272
15721.92 265
15723.10 272
15724.29 266
15725.47 269
15726.66 296
15727.84 307
15729.03 312
15730.21 283
15731.40 257
15732.58 284
15733.77 324
15734.95 276
15736.14 309
15737.32 289
15738.51 257
15739.69 271
15740.88 295
15742.07 278
15743.25 263
15744.44 251
15745.62 252
15746.81 284
15747.99 283
15749.18 267
15750.37 277
15751.55 275
15752.74 305
15753.93 275
15755.11 259
15756.30 308
15757.48 288
15758.67 285
15759.86 297
15761.04 315
15762.23 271
15763.42 272
15764.60 309
15765.79 270
15766.98 280
15768.16 292
15769.35 292
15770.54 288
15771.72 297
15772.91 291
15774.10 276
15775.28 256
15776.47 246
15777.66 276
15778.84 285
15780.03 292
15781.22 291
15782.41 254
15783.59 266
15784.78 253
15785.97 233
15787.15 278
15788.34 271
15789.53 265
15790.72 259
15791.90 259
15793.09 260
15794.28 214
15795.47 238
15796.65 251
15797.84 275
15799.03 273
15800.22 268
15801.41 256
15802.59 244
15803.78 244
15804.97 252
15806.16 227
15807.35 222
15808.53 256
15809.72 236
15810.91 257
15812.10 263
15813.29 258
15814.48 226
15815.66 264
15816.85 266
15818.04 229
15819.23 249
15820.42 250
15821.61 230
15822.80 257
15823.98 263
15825.17 222
15826.36 231
15827.55 226
15828.74 252
15829.93 232
15831.12 233
15832.31 262
15833.50 257
15834.69 213
15835.87 218
15837.06 246
15838.25 239
15839.44 257
15840.63 216
15841.82 240
15843.01 248
15844.20 243
15845.39 273
15846.58 224
15847.77 218
15848.96 236
15850.15 212
15851.34 213
15852.53 219
15853.72 225
15854.91 223
15856.10 246
15857.29 226
15858.48 227
15859.67 236
15860.86 246
15862.05 251
15863.24 213
15864.43 221
15865.62 263
15866.81 247
15868.00 220
15869.19 223
15870.38 226
15871.57 212
15872.76 238
15873.95 256
15875.14 218
15876.33 246
15877.52 239
15878.72 208
15879.91 235
15881.10 229
15882.29 221
15883.48 218
15884.67 203
15885.86 229
15887.05 207
15888.24 205
15889.43 193
15890.63 242
15891.82 223
15893.01 245
15894.20 298
15895.39 228
15896.58 247
15897.77 237
15898.97 250
15900.16 255
15901.35 264
15902.54 265
15903.73 292
15904.92 231
15906.12 242
15907.31 215
15908.50 253
15909.69 258
15910.88 254
15912.08 225
15913.27 275
15914.46 234
15915.65 256
15916.85 279
15918.04 262
15919.23 248
15920.42 247
15921.61 214
15922.81 249
15924.00 244
15925.19 244
15926.38 234
15927.58 240
15928.77 248
15929.96 234
15931.16 220
15932.35 201
15933.54 225
15934.73 224
15935.93 217
15937.12 230
15938.31 239
15939.51 226
15940.70 216
15941.89 246
15943.09 206
15944.28 229
15945.47 225
15946.67 231
15947.86 213
15949.05 227
15950.25 185
15951.44 220
15952.63 228
15953.83 208
15955.02 209
15956.21 203
15957.41 222
15958.60 215
15959.80 227
15960.99 219
15962.18 229
15963.38 196
15964.57 206
15965.77 215
15966.96 205
15968.15 221
15969.35 197
15970.54 193
15971.74 209
15972.93 204
15974.13 201
15975.32 222
15976.51 212
15977.71 230
15978.90 219
15980.10 225
15981.29 199
15982.49 202
15983.68 200
15984.88 197
15986.07 202
15987.27 182
15988.46 205
15989.66 218
15990.85 210
15992.05 206
15993.24 221
15994.44 188
15995.63 217
15996.83 222
15998.02 211
15999.22 220
16000.41 197
16001.61 198
16002.80 201
16004.00 193
16005.20 218
16006.39 242
16007.59 201
16008.78 208
16009.98 192
16011.17 197
16012.37 187
16013.57 200
16014.76 187
16015.96 206
16017.15 186
16018.35 214
16019.55 206
16020.74 163
16021.94 193
16023.13 186
16024.33 197
16025.53 204
16026.72 176
16027.92 160
16029.12 209
16030.31 206
16031.51 200
16032.71 200
16033.90 184
16035.10 197
16036.30 214
16037.49 185
16038.69 189
16039.89 202
16041.08 203
16042.28 191
16043.48 200
16044.67 194
16045.87 164
16047.07 198
16048.27 187
16049.46 219
16050.66 196
16051.86 184
16053.06 205
16054.25 225
16055.45 203
16056.65 175
16057.84 177
16059.04 201
16060.24 203
16061.44 218
16062.64 172
16063.83 206
16065.03 185
16066.23 192
16067.43 170
16068.62 172
16069.82 198
16071.02 210
16072.22 187
16073.42 184
16074.62 184
16075.81 189
16077.01 215
16078.21 209
16079.41 198
16080.61 173
16081.81 182
16083.00 195
16084.20 193
16085.40 193
16086.60 191
16087.80 194
16089.00 201
16090.20 200
16091.39 195
16092.59 212
16093.79 172
16094.99 201
16096.19 194
16097.39 185
16098.59 218
16099.79 206
16100.99 172
16102.19 184
16103.38 176
16104.58 176
16105.78 182
16106.98 188
16108.18 177
16109.38 200
16110.58 195
16111.78 171
16112.98 166
16114.18 177
16115.38 207
16116.58 216
16117.78 185
16118.98 217
16120.18 207
16121.38 195
16122.58 171
16123.78 182
16124.98 209
16126.18 184
16127.38 169
16128.58 171
16129.78 167
16130.98 177
16132.18 213
16133.38 172
16134.58 184
16135.78 199
16136.98 215
16138.18 187
16139.38 198
16140.58 189
16141.78 181
16142.98 171
16144.19 178
16145.39 166
16146.59 183
16147.79 163
16148.99 181
16150.19 167
16151.39 160
16152.59 188
16153.79 193
16154.99 196
16156.20 159
16157.40 171
16158.60 196
16159.80 208
16161.00 184
16162.20 180
16163.40 179
16164.61 182
16165.81 157
16167.01 167
16168.21 163
16169.41 168
16170.61 181
16171.82 160
16173.02 173
16174.22 180
16175.42 189
16176.62 200
16177.82 173
16179.03 176
16180.23 165
16181.43 193
16182.63 226
16183.84 197
16185.04 175
16186.24 174
16187.44 183
16188.65 192
16189.85 195
16191.05 164
16192.25 186
16193.46 172
16194.66 194
16195.86 191
16197.06 203
16198.27 190
16199.47 200
16200.67 194
16201.87 169
16203.08 184
16204.28 210
16205.48 161
16206.69 182
16207.89 192
16209.09 213
16210.30 210
16211.50 203
16212.70 204
16213.91 186
16215.11 181
16216.31 192
16217.52 188
16218.72 152
16219.92 176
16221.13 180
16222.33 185
16223.53 199
16224.74 183
16225.94 215
16227.15 222
16228.35 200
16229.55 182
16230.76 196
16231.96 173
16233.17 220
16234.37 218
16235.57 198
16236.78 174
16237.98 178
16239.19 211
16240.39 192
16241.60 167
16242.80 166
16244.00 186
16245.21 212
16246.41 190
16247.62 205
16248.82 178
16250.03 198
16251.23 195
16252.44 172
16253.64 209
16254.85 211
16256.05 207
16257.26 196
16258.46 198
16259.67 194
16260.87 212
16262.08 225
16263.28 214
16264.49 213
16265.69 185
16266.90 205
16268.10 201
16269.31 207
16270.51 198
16271.72 211
16272.93 221
16274.13 237
16275.34 213
16276.54 231
16277.75 213
16278.95 231
16280.16 218
16281.37 209
16282.57 238
16283.78 196
16284.98 180
16286.19 210
16287.40 203
16288.60 202
16289.81 198
16291.01 214
16292.22 214
16293.43 202
16294.63 219
16295.84 218
16297.05 177
16298.25 192
16299.46 201
16300.67 206
16301.87 199
16303.08 207
16304.29 210
16305.49 216
16306.70 218
16307.91 236
16309.11 221
16310.32 216
16311.53 220
16312.73 246
16313.94 217
16315.15 240
16316.36 270
16317.56 237
16318.77 208
16319.98 216
16321.19 212
16322.39 250
16323.60 222
16324.81 232
16326.02 206
16327.22 213
16328.43 219
16329.64 227
16330.85 186
16332.05 235
16333.26 202
16334.47 205
16335.68 215
16336.88 225
16338.09 200
16339.30 187
16340.51 218
16341.72 204
16342.93 236
16344.13 206
16345.34 236
16346.55 202
16347.76 214
16348.97 212
16350.18 223
16351.38 195
16352.59 224
16353.80 228
16355.01 200
16356.22 219
16357.43 194
16358.64 221
16359.84 188
16361.05 180
16362.26 195
16363.47 193
16364.68 175
16365.89 187
16367.10 187
16368.31 176
16369.52 192
16370.73 208
16371.93 195
16373.14 178
16374.35 216
16375.56 203
16376.77 181
16377.98 194
16379.19 187
16380.40 194
16381.61 198
16382.82 185
16384.03 189
16385.24 208
16386.45 190
16387.66 180
16388.87 206
16390.08 206
16391.29 197
16392.50 186
16393.71 166
16394.92 195
16396.13 204
16397.34 171
16398.55 169
16399.76 164
16400.97 173
16402.18 162
16403.39 163
16404.60 178
16405.81 194
16407.02 178
16408.23 174
16409.44 190
16410.65 199
16411.86 158
16413.08 196
16414.29 168
16415.50 161
16416.71 175
16417.92 209
16419.13 201
16420.34 156
16421.55 166
16422.76 170
16423.97 191
16425.19 215
16426.40 200
16427.61 188
16428.82 197
16430.03 179
16431.24 171
16432.45 162
16433.67 174
16434.88 198
16436.09 196
16437.30 186
16438.51 187
16439.72 179
16440.94 208
16442.15 192
16443.36 201
16444.57 166
16445.78 194
16446.99 187
16448.21 196
16449.42 158
16450.63 181
16451.84 189
16453.06 188
16454.27 153
16455.48 162
16456.69 179
16457.90 191
16459.12 182
16460.33 153
16461.54 177
16462.75 188
16463.97 181
16465.18 155
16466.39 169
16467.61 172
16468.82 163
16470.03 179
16471.24 146
16472.46 162
16473.67 147
16474.88 184
16476.10 183
16477.31 187
16478.52 172
16479.74 195
16480.95 166
16482.16 200
16483.38 167
16484.59 187
16485.80 175
16487.02 195
16488.23 203
16489.44 175
16490.66 203
16491.87 176
16493.08 191
16494.30 161
16495.51 162
16496.73 170
16497.94 155
16499.15 204
16500.37 186
16501.58 171
16502.80 164
16504.01 163
16505.22 166
16506.44 152
16507.65 155
16508.87 183
16510.08 193
16511.30 147
16512.51 180
16513.72 158
16514.94 156
16516.15 160
16517.37 177
16518.58 155
16519.80 170
16521.01 179
16522.23 158
16523.44 171
16524.66 178
16525.87 180
16527.09 179
16528.30 165
16529.52 151
16530.73 172
16531.95 150
16533.16 170
16534.38 173
16535.59 180
16536.81 154
16538.02 155
16539.24 168
16540.45 205
16541.67 158
16542.89 172
16544.10 165
16545.32 170
16546.53 204
16547.75 178
16548.96 156
16550.18 163
16551.40 198
16552.61 168
16553.83 156
16555.04 149
16556.26 188
16557.48 192
16558.69 172
16559.91 169
16561.12 132
16562.34 158
16563.56 165
16564.77 185
16565.99 166
16567.21 151
16568.42 183
16569.64 180
16570.86 185
16572.07 161
16573.29 181
16574.51 169
16575.72 180
16576.94 172
16578.16 169
16579.37 164
16580.59 183
16581.81 144
16583.02 143
16584.24 159
16585.46 168
16586.68 156
16587.89 159
16589.11 170
16590.33 166
16591.54 154
16592.76 165
16593.98 175
16595.20 157
16596.41 163
16597.63 158
16598.85 164
16600.07 172
16601.29 155
16602.50 172
16603.72 164
16604.94 187
16606.16 199
16607.37 199
16608.59 160
16609.81 180
16611.03 192
16612.25 186
16613.46 173
16614.68 154
16615.90 161
16617.12 177
16618.34 170
16619.56 163
16620.77 153
16621.99 160
16623.21 179
16624.43 170
16625.65 182
16626.87 147
16628.09 162
16629.30 151
16630.52 159
16631.74 169
16632.96 162
16634.18 167
16635.40 159
16636.62 144
16637.84 154
16639.06 176
16640.28 181
16641.49 159
16642.71 179
16643.93 166
16645.15 167
16646.37 192
16647.59 183
16648.81 172
16650.03 177
16651.25 180
16652.47 183
16653.69 194
16654.91 173
16656.13 185
16657.35 158
16658.57 144
16659.79 175
16661.01 168
16662.23 202
16663.45 172
16664.67 133
16665.89 166
16667.11 193
16668.33 156
16669.55 140
16670.77 150
16671.99 161
16673.21 176
16674.43 176
16675.65 146
16676.87 165
16678.09 188
16679.31 170
16680.53 139
16681.75 152
16682.97 181
16684.19 200
16685.42 188
16686.64 184
16687.86 176
16689.08 175
16690.30 199
16691.52 181
16692.74 156
16693.96 166
16695.18 167
16696.40 155
16697.63 178
16698.85 197
16700.07 184
16701.29 175
16702.51 193
16703.73 162
16704.95 177
16706.18 131
16707.40 148
16708.62 177
16709.84 184
16711.06 179
16712.28 180
16713.51 167
16714.73 156
16715.95 164
16717.17 160
16718.39 170
16719.62 151
16720.84 164
16722.06 147
16723.28 160
16724.50 164
16725.73 158
16726.95 177
16728.17 174
16729.39 183
16730.62 177
16731.84 169
16733.06 160
16734.28 160
16735.51 152
16736.73 166
16737.95 167
16739.18 144
16740.40 132
16741.62 162
16742.84 163
16744.07 156
16745.29 146
16746.51 141
16747.74 149
16748.96 167
16750.18 166
16751.41 173
16752.63 151
16753.85 162
16755.08 198
16756.30 123
16757.52 154
16758.75 158
16759.97 164
16761.19 155
16762.42 144
16763.64 201
16764.86 167
16766.09 173
16767.31 164
16768.54 165
16769.76 158
16770.98 170
16772.21 170
16773.43 161
16774.66 162
16775.88 165
16777.10 151
16778.33 187
16779.55 180
16780.78 164
16782.00 145
16783.22 173
16784.45 185
16785.67 162
16786.90 170
16788.12 178
16789.35 179
16790.57 172
16791.80 171
16793.02 174
16794.25 202
16795.47 172
16796.70 145
16797.92 174
16799.15 128
16800.37 172
16801.60 162
16802.82 163
16804.05 149
16805.27 149
16806.50 180
16807.72 161
16808.95 145
16810.17 159
16811.40 155
16812.62 146
16813.85 157
16815.07 159
16816.30 160
16817.53 158
16818.75 166
16819.98 162
16821.20 162
16822.43 157
16823.65 180
16824.88 142
16826.11 182
16827.33 158
16828.56 160
16829.78 167
16831.01 166
16832.24 165
16833.46 186
16834.69 177
16835.92 143
16837.14 161
16838.37 162
16839.60 144
16840.82 178
16842.05 164
16843.27 171
16844.50 148
16845.73 154
16846.96 179
16848.18 173
16849.41 182
16850.64 164
16851.86 197
16853.09 176
16854.32 173
16855.54 167
16856.77 176
16858.00 150
16859.22 153
16860.45 153
16861.68 186
16862.91 183
16864.13 155
16865.36 173
16866.59 164
16867.82 162
16869.04 181
16870.27 167
16871.50 176
16872.73 196
16873.95 188
16875.18 171
16876.41 173
16877.64 139
16878.87 147
16880.09 171
16881.32 180
16882.55 187
16883.78 162
16885.01 153
16886.23 169
16887.46 185
16888.69 171
16889.92 192
16891.15 241
16892.38 201
16893.60 170
16894.83 180
16896.06 186
16897.29 204
16898.52 213
16899.75 157
16900.98 170
16902.20 196
16903.43 162
16904.66 155
16905.89 146
16907.12 176
16908.35 186
16909.58 181
16910.81 160
16912.04 169
16913.26 161
16914.49 170
16915.72 170
16916.95 165
16918.18 165
16919.41 161
16920.64 166
16921.87 180
16923.10 162
16924.33 168
16925.56 168
16926.79 185
16928.02 164
16929.25 153
16930.48 190
16931.71 194
16932.94 182
16934.17 198
16935.40 174
16936.63 172
16937.86 176
16939.09 164
16940.32 146
16941.55 163
16942.78 152
16944.01 178
16945.24 168
16946.47 167
16947.70 176
16948.93 174
16950.16 173
16951.39 173
16952.62 177
16953.85 188
16955.08 191
16956.31 155
16957.54 161
16958.77 169
16960.01 172
16961.24 151
16962.47 194
16963.70 177
16964.93 150
16966.16 153
16967.39 169
16968.62 195
16969.85 146
16971.08 176
16972.32 163
16973.55 169
16974.78 160
16976.01 154
16977.24 170
16978.47 172
16979.70 181
16980.94 156
16982.17 174
16983.40 171
16984.63 153
16985.86 161
16987.10 162
16988.33 157
16989.56 166
16990.79 172
16992.02 175
16993.26 185
16994.49 173
16995.72 158
16996.95 180
16998.18 167
16999.42 166
17000.65 162
17001.88 159
17003.11 178
17004.35 163
17005.58 174
17006.81 184
17008.04 166
17009.28 138
17010.51 140
17011.74 184
17012.97 158
17014.21 140
17015.44 181
17016.67 166
17017.91 161
17019.14 151
17020.37 148
17021.60 128
17022.84 163
17024.07 152
17025.30 130
17026.54 146
17027.77 178
17029.00 170
17030.24 154
17031.47 151
17032.70 156
17033.94 172
17035.17 177
17036.41 167
17037.64 150
17038.87 160
17040.11 174
17041.34 146
17042.57 163
17043.81 134
17045.04 156
17046.28 160
17047.51 151
17048.74 193
17049.98 192
17051.21 160
17052.45 152
17053.68 153
17054.92 155
17056.15 138
17057.38 143
17058.62 188
17059.85 178
17061.09 147
17062.32 157
17063.56 168
17064.79 150
17066.03 146
17067.26 148
17068.50 141
17069.73 149
17070.97 149
17072.20 168
17073.44 187
17074.67 167
17075.91 155
17077.14 174
17078.38 189
17079.61 175
17080.85 167
17082.08 187
17083.32 132
17084.55 135
17085.79 157
17087.02 182
17088.26 168
17089.49 135
17090.73 152
17091.97 157
17093.20 179
17094.44 175
17095.67 140
17096.91 158
17098.14 152
17099.38 150
17100.62 171
17101.85 161
17103.09 163
17104.32 156
17105.56 145
17106.80 145
17108.03 147
17109.27 154
17110.51 185
17111.74 155
17112.98 148
17114.21 151
17115.45 166
17116.69 148
17117.92 147
17119.16 172
17120.40 165
17121.63 140
17122.87 153
17124.11 166
17125.34 146
17126.58 139
17127.82 146
17129.06 147
17130.29 153
17131.53 136
17132.77 172
17134.00 153
17135.24 147
17136.48 145
17137.72 145
17138.95 146
17140.19 140
17141.43 132
17142.67 168
17143.90 195
17145.14 153
17146.38 162
17147.62 137
17148.85 137
17150.09 162
17151.33 169
17152.57 176
17153.80 142
17155.04 145
17156.28 153
17157.52 155
17158.76 154
17159.99 150
17161.23 143
17162.47 179
17163.71 158
17164.95 140
17166.19 158
17167.42 142
17168.66 139
17169.90 147
17171.14 168
17172.38 133
17173.62 146
17174.86 143
17176.09 128
17177.33 140
17178.57 133
17179.81 147
17181.05 132
17182.29 155
17183.53 159
17184.77 176
17186.01 152
17187.24 146
17188.48 154
17189.72 165
17190.96 143
17192.20 154
17193.44 149
17194.68 140
17195.92 149
17197.16 155
17198.40 144
17199.64 144
17200.88 161
17202.12 131
17203.36 180
17204.60 140
17205.84 160
17207.08 145
17208.32 160
17209.56 137
17210.80 160
17212.04 153
17213.28 172
17214.52 161
17215.76 160
17217.00 163
17218.24 162
17219.48 151
17220.72 154
17221.96 124
17223.20 125
17224.44 138
17225.68 156
17226.92 154
17228.16 146
17229.40 145
17230.64 170
17231.88 164
17233.12 127
17234.36 146
17235.60 165
17236.85 156
17238.09 135
17239.33 182
17240.57 166
17241.81 176
17243.05 176
17244.29 172
17245.53 148
17246.77 125
17248.02 155
17249.26 149
17250.50 133
17251.74 154
17252.98 129
17254.22 149
17255.46 161
17256.71 165
17257.95 138
17259.19 144
17260.43 147
17261.67 183
17262.91 165
17264.16 135
17265.40 131
17266.64 163
17267.88 177
17269.12 180
17270.37 154
17271.61 169
17272.85 154
17274.09 130
17275.34 155
17276.58 159
17277.82 156
17279.06 141
17280.30 133
17281.55 130
17282.79 148
17284.03 153
17285.27 154
17286.52 138
17287.76 142
17289.00 164
17290.25 178
17291.49 137
17292.73 139
17293.97 151
17295.22 168
17296.46 159
17297.70 132
17298.95 139
17300.19 160
17301.43 148
17302.68 150
17303.92 135
17305.16 165
17306.41 152
17307.65 135
17308.89 152
17310.14 156
17311.38 150
17312.62 141
17313.87 144
17315.11 133
17316.36 137
17317.60 156
17318.84 164
17320.09 139
17321.33 145
17322.58 179
17323.82 152
17325.06 150
17326.31 158
17327.55 173
17328.80 134
17330.04 135
17331.28 142
17332.53 155
17333.77 159
17335.02 131
17336.26 143
17337.51 148
17338.75 154
17340.00 201
17341.24 151
17342.48 172
17343.73 183
17344.97 175
17346.22 172
17347.46 166
17348.71 163
17349.95 153
17351.20 153
17352.44 142
17353.69 121
17354.93 115
17356.18 152
17357.42 167
17358.67 145
17359.92 145
17361.16 137
17362.41 151
17363.65 161
17364.90 138
17366.14 144
17367.39 147
17368.63 140
17369.88 138
17371.13 148
17372.37 144
17373.62 140
17374.86 148
17376.11 142
17377.35 132
17378.60 148
17379.85 145
17381.09 147
17382.34 114
17383.59 150
17384.83 162
17386.08 123
17387.32 113
17388.57 124
17389.82 137
17391.06 163
17392.31 173
17393.56 129
17394.80 155
17396.05 143
17397.30 141
17398.54 156
17399.79 171
17401.04 160
17402.28 172
17403.53 171
17404.78 160
17406.02 150
17407.27 123
17408.52 120
17409.77 139
17411.01 154
17412.26 138
17413.51 137
17414.75 153
17416.00 151
17417.25 133
17418.50 144
17419.74 146
17420.99 169
17422.24 131
17423.49 134
17424.73 158
17425.98 110
17427.23 147
17428.48 125
17429.73 157
17430.97 146
17432.22 119
17433.47 157
17434.72 166
17435.97 150
17437.21 115
17438.46 136
17439.71 136
17440.96 158
17442.21 167
17443.45 135
17444.70 163
17445.95 151
17447.20 132
17448.45 165
17449.70 153
17450.95 138
17452.19 142
17453.44 176
17454.69 127
17455.94 120
17457.19 132
17458.44 146
17459.69 142
17460.94 137
17462.19 152
17463.43 159
17464.68 149
17465.93 158
17467.18 149
17468.43 152
17469.68 152
17470.93 154
17472.18 153
17473.43 152
17474.68 150
17475.93 176
17477.18 149
17478.43 144
17479.68 147
17480.93 178
17482.18 144
17483.43 155
17484.68 148
17485.93 149
17487.17 135
17488.42 129
17489.67 147
17490.92 135
17492.18 146
17493.43 147
17494.68 138
17495.93 151
17497.18 159
17498.43 173
17499.68 163
17500.93 148
17502.18 159
17503.43 143
17504.68 199
17505.93 144
17507.18 135
17508.43 127
17509.68 144
17510.93 140
17512.18 166
17513.43 155
17514.68 147
17515.94 160
17517.19 137
17518.44 151
17519.69 161
17520.94 151
17522.19 155
17523.44 169
17524.69 135
17525.94 120
17527.20 141
17528.45 155
17529.70 147
17530.95 126
17532.20 135
17533.45 145
17534.70 141
17535.96 133
17537.21 154
17538.46 137
17539.71 187
17540.96 168
17542.22 148
17543.47 139
17544.72 164
17545.97 168
17547.22 138
17548.48 136
17549.73 149
17550.98 151
17552.23 132
17553.48 138
17554.74 150
17555.99 138
17557.24 153
17558.49 149
17559.75 145
17561.00 151
17562.25 133
17563.50 144
17564.76 149
17566.01 165
17567.26 149
17568.52 173
17569.77 168
17571.02 144
17572.27 147
17573.53 164
17574.78 156
17576.03 138
17577.29 164
17578.54 155
17579.79 140
17581.05 134
17582.30 135
17583.55 147
17584.81 171
17586.06 152
17587.31 148
17588.57 170
17589.82 175
17591.07 160
17592.33 158
17593.58 150
17594.83 159
17596.09 143
17597.34 132
17598.60 151
17599.85 158
17601.10 153
17602.36 157
17603.61 156
17604.87 147
17606.12 142
17607.37 164
17608.63 157
17609.88 124
17611.14 143
17612.39 152
17613.65 169
17614.90 154
17616.16 147
17617.41 144
17618.66 149
17619.92 139
17621.17 128
17622.43 142
17623.68 133
17624.94 141
17626.19 161
17627.45 151
17628.70 135
17629.96 132
17631.21 164
17632.47 152
17633.72 142
17634.98 120
17636.23 160
17637.49 164
17638.74 134
17640.00 165
17641.26 150
17642.51 143
17643.77 152
17645.02 124
17646.28 133
17647.53 129
17648.79 149
17650.04 155
17651.30 143
17652.56 131
17653.81 130
17655.07 166
17656.32 141
17657.58 168
17658.84 134
17660.09 127
17661.35 139
17662.60 146
17663.86 139
17665.12 126
17666.37 145
17667.63 162
17668.89 146
17670.14 119
17671.40 131
17672.66 132
17673.91 142
17675.17 136
17676.43 142
17677.68 143
17678.94 143
17680.20 147
17681.45 113
17682.71 126
17683.97 139
17685.22 142
17686.48 145
17687.74 133
17688.99 114
17690.25 143
17691.51 133
17692.77 130
17694.02 136
17695.28 152
17696.54 159
17697.80 148
17699.05 135
17700.31 132
17701.57 132
17702.83 144
17704.08 136
17705.34 136
17706.60 132
17707.86 162
17709.11 149
17710.37 134
17711.63 133
17712.89 137
17714.15 129
17715.40 149
17716.66 143
17717.92 110
17719.18 119
17720.44 152
17721.70 128
17722.95 158
17724.21 136
17725.47 137
17726.73 160
17727.99 129
17729.25 120
17730.51 129
17731.76 142
17733.02 153
17734.28 140
17735.54 118
17736.80 135
17738.06 147
17739.32 136
17740.58 125
17741.83 129
17743.09 151
17744.35 115
17745.61 114
17746.87 158
17748.13 137
17749.39 164
17750.65 134
17751.91 142
17753.17 136
17754.43 149
17755.69 131
17756.95 132
17758.21 115
17759.47 143
17760.73 142
17761.98 120
17763.24 127
17764.50 132
17765.76 143
17767.02 150
17768.28 136
17769.54 130
17770.80 141
17772.06 143
17773.32 124
17774.58 117
17775.84 121
17777.11 134
17778.37 143
17779.63 123
17780.89 124
17782.15 126
17783.41 144
17784.67 154
17785.93 143
17787.19 136
17788.45 145
17789.71 136
17790.97 132
17792.23 129
17793.49 139
17794.75 177
17796.01 142
17797.28 119
17798.54 135
17799.80 137
17801.06 126
17802.32 136
17803.58 162
17804.84 143
17806.10 138
17807.37 134
17808.63 145
17809.89 133
17811.15 124
17812.41 129
17813.67 156
17814.93 140
17816.20 113
17817.46 138
17818.72 120
17819.98 134
17821.24 131
17822.50 129
17823.77 126
17825.03 135
17826.29 135
17827.55 145
17828.81 141
17830.08 145
17831.34 151
17832.60 152
17833.86 139
17835.13 108
17836.39 124
17837.65 147
17838.91 145
17840.18 130
17841.44 134
17842.70 137
17843.96 165
17845.23 140
17846.49 149
17847.75 145
17849.01 122
17850.28 138
17851.54 158
17852.80 140
17854.07 139
17855.33 126
17856.59 160
17857.86 130
17859.12 133
17860.38 117
17861.65 121
17862.91 135
17864.17 119
17865.44 142
17866.70 139
17867.96 152
17869.23 131
17870.49 144
17871.75 145
17873.02 134
17874.28 151
17875.54 138
17876.81 135
17878.07 153
17879.34 148
17880.60 132
17881.86 132
17883.13 132
17884.39 149
17885.66 153
17886.92 165
17888.18 147
17889.45 132
17890.71 141
17891.98 120
17893.24 134
17894.51 138
17895.77 171
17897.04 167
17898.30 138
17899.56 129
17900.83 142
17902.09 136
17903.36 138
17904.62 142
17905.89 133
17907.15 140
17908.42 127
17909.68 129
17910.95 132
17912.21 163
17913.48 130
17914.74 140
17916.01 133
17917.27 114
17918.54 132
17919.80 127
17921.07 128
17922.34 143
17923.60 138
17924.87 159
17926.13 147
17927.40 154
17928.66 144
17929.93 138
17931.19 130
17932.46 159
17933.73 135
17934.99 133
17936.26 129
17937.52 111
17938.79 130
17940.06 151
17941.32 158
17942.59 140
17943.85 146
17945.12 151
17946.39 142
17947.65 138
17948.92 146
17950.19 116
17951.45 134
17952.72 139
17953.99 128
17955.25 113
17956.52 124
17957.79 113
17959.05 132
17960.32 118
17961.59 105
17962.85 136
17964.12 128
17965.39 148
17966.65 147
17967.92 122
17969.19 136
17970.45 140
17971.72 127
17972.99 140
17974.26 139
17975.52 130
17976.79 141
17978.06 137
17979.33 132
17980.59 151
17981.86 158
17983.13 115
17984.40 135
17985.66 121
17986.93 129
17988.20 138
17989.47 150
17990.73 114
17992.00 124
17993.27 157
17994.54 144
17995.81 133
17997.07 138
17998.34 132
17999.61 138
18000.88 141
18002.15 152
18003.42 165
18004.68 162
18005.95 155
18007.22 145
18008.49 142
18009.76 139
18011.03 150
18012.30 167
18013.56 162
18014.83 127
18016.10 135
18017.37 135
18018.64 138
18019.91 159
18021.18 130
18022.45 154
18023.71 156
18024.98 162
18026.25 138
18027.52 143
18028.79 144
18030.06 151
18031.33 122
18032.60 125
18033.87 135
18035.14 118
18036.41 133
18037.68 135
18038.95 125
18040.22 153
18041.49 143
18042.76 157
18044.02 121
18045.29 119
18046.56 137
18047.83 130
18049.10 158
18050.37 135
18051.64 120
18052.91 119
18054.18 133
18055.45 151
18056.72 135
18057.99 130
18059.27 115
18060.54 162
18061.81 149
18063.08 130
18064.35 129
18065.62 145
18066.89 168
18068.16 122
18069.43 130
18070.70 136
18071.97 157
18073.24 147
18074.51 141
18075.78 144
18077.05 128
18078.32 130
18079.60 146
18080.87 144
18082.14 114
18083.41 124
18084.68 135
18085.95 143
18087.22 134
18088.49 153
18089.77 139
18091.04 136
18092.31 147
18093.58 134
18094.85 129
18096.12 147
18097.39 114
18098.67 134
18099.94 121
18101.21 145
18102.48 148
18103.75 153
18105.02 164
18106.30 148
18107.57 145
18108.84 153
18110.11 138
18111.38 117
18112.66 120
18113.93 134
18115.20 147
18116.47 131
18117.75 137
18119.02 131
18120.29 153
18121.56 137
18122.84 153
18124.11 134
18125.38 121
18126.65 150
18127.93 162
18129.20 161
18130.47 106
18131.74 155
18133.02 119
18134.29 133
18135.56 150
18136.84 140
18138.11 141
18139.38 133
18140.66 134
18141.93 144
18143.20 144
18144.48 144
18145.75 154
18147.02 148
18148.30 131
18149.57 116
18150.84 140
18152.12 133
18153.39 142
18154.66 113
18155.94 114
18157.21 146
18158.48 132
18159.76 136
18161.03 140
18162.31 142
18163.58 140
18164.85 143
18166.13 136
18167.40 123
18168.68 128
18169.95 141
18171.22 133
18172.50 155
18173.77 173
18175.05 125
18176.32 119
18177.60 141
18178.87 130
18180.15 153
18181.42 113
18182.69 116
18183.97 124
18185.24 98
18186.52 124
18187.79 134
18189.07 129
18190.34 121
18191.62 127
18192.89 141
18194.17 131
18195.44 119
18196.72 133
18197.99 121
18199.27 158
18200.54 159
18201.82 153
18203.09 143
18204.37 120
18205.65 104
18206.92 121
18208.20 158
18209.47 131
18210.75 110
18212.02 127
18213.30 144
18214.57 115
18215.85 145
18217.13 146
18218.40 155
18219.68 129
18220.95 123
18222.23 126
18223.51 143
18224.78 143
18226.06 111
18227.33 118
18228.61 125
18229.89 146
18231.16 147
18232.44 134
18233.72 94
18234.99 161
18236.27 166
18237.55 147
18238.82 130
18240.10 117
18241.38 122
18242.65 151
18243.93 179
18245.21 140
18246.48 111
18247.76 152
18249.04 156
18250.31 125
18251.59 127
18252.87 130
18254.15 120
18255.42 117
18256.70 104
18257.98 127
18259.25 148
18260.53 117
18261.81 126
18263.09 116
18264.36 117
18265.64 127
18266.92 120
18268.20 134
18269.47 101
18270.75 112
18272.03 121
18273.31 141
18274.59 157
18275.86 141
18277.14 126
18278.42 126
18279.70 106
18280.98 120
18282.25 128
18283.53 131
18284.81 151
18286.09 149
18287.37 137
18288.64 118
18289.92 120
18291.20 116
18292.48 133
18293.76 126
18295.04 143
18296.32 119
18297.59 138
18298.87 137
18300.15 135
18301.43 128
18302.71 148
18303.99 101
18305.27 117
18306.55 117
18307.83 117
18309.10 124
18310.38 120
18311.66 153
18312.94 146
18314.22 142
18315.50 130
18316.78 123
18318.06 131
18319.34 122
18320.62 137
18321.90 137
18323.18 125
18324.46 130
18325.74 119
18327.02 128
18328.30 123
18329.58 119
18330.86 140
18332.14 118
18333.41 125
18334.69 129
18335.97 141
18337.25 147
18338.54 98
18339.82 115
18341.10 106
18342.38 126
18343.66 142
18344.94 125
18346.22 137
18347.50 130
18348.78 103
18350.06 152
18351.34 128
18352.62 137
18353.90 133
18355.18 136
18356.46 123
18357.74 103
18359.02 114
18360.30 123
18361.58 134
18362.87 141
18364.15 147
18365.43 143
18366.71 122
18367.99 130
18369.27 127
18370.55 132
18371.83 139
18373.11 147
18374.40 109
18375.68 97
18376.96 131
18378.24 156
18379.52 143
18380.80 124
18382.08 121
18383.37 144
18384.65 137
18385.93 126
18387.21 129
18388.49 148
18389.78 143
18391.06 167
18392.34 127
18393.62 124
18394.90 130
18396.19 135
18397.47 131
18398.75 118
18400.03 144
18401.31 110
18402.60 121
18403.88 147
18405.16 136
18406.44 123
18407.73 142
18409.01 130
18410.29 125
18411.57 129
18412.86 128
18414.14 125
18415.42 139
18416.71 134
18417.99 116
18419.27 115
18420.55 136
18421.84 141
18423.12 131
18424.40 125
18425.69 127
18426.97 136
18428.25 128
18429.54 119
18430.82 142
18432.10 122
18433.39 138
18434.67 146
18435.95 166
18437.24 143
18438.52 123
18439.80 118
18441.09 141
18442.37 112
18443.66 129
18444.94 134
18446.22 120
18447.51 136
18448.79 146
18450.08 115
18451.36 139
18452.64 145
18453.93 142
18455.21 121
18456.50 132
18457.78 126
18459.06 139
18460.35 144
18461.63 142
18462.92 146
18464.20 116
18465.49 127
18466.77 122
18468.06 115
18469.34 124
18470.63 123
18471.91 159
18473.19 152
18474.48 149
18475.76 128
18477.05 132
18478.33 120
18479.62 117
18480.90 130
18482.19 142
18483.47 126
18484.76 158
18486.05 154
18487.33 119
18488.62 122
18489.90 124
18491.19 125
18492.47 152
18493.76 138
18495.04 142
18496.33 129
18497.61 130
18498.90 146
18500.19 144
18501.47 164
18502.76 141
18504.04 118
18505.33 136
18506.62 136
18507.90 145
18509.19 140
18510.47 132
18511.76 132
18513.05 140
18514.33 131
18515.62 125
18516.90 121
18518.19 141
18519.48 137
18520.76 129
18522.05 149
18523.34 133
18524.62 112
18525.91 120
18527.20 132
18528.48 116
18529.77 163
18531.06 138
18532.34 120
18533.63 108
18534.92 124
18536.21 128
18537.49 133
18538.78 118
18540.07 133
18541.35 133
18542.64 129
18543.93 129
18545.22 132
18546.50 101
18547.79 103
18549.08 123
18550.37 129
18551.65 141
18552.94 140
18554.23 121
18555.52 135
18556.80 135
18558.09 133
18559.38 122
18560.67 124
18561.95 123
18563.24 127
18564.53 131
18565.82 113
18567.11 132
18568.39 134
18569.68 137
18570.97 114
18572.26 123
18573.55 127
18574.84 125
18576.12 125
18577.41 113
18578.70 136
18579.99 136
18581.28 120
18582.57 122
18583.86 123
18585.14 103
18586.43 120
18587.72 133
18589.01 140
18590.30 141
18591.59 126
18592.88 128
18594.17 132
18595.46 107
18596.74 118
18598.03 107
18599.32 125
18600.61 127
18601.90 124
18603.19 103
18604.48 114
18605.77 153
18607.06 145
18608.35 141
18609.64 127
18610.93 127
18612.22 136
18613.51 135
18614.80 150
18616.09 151
18617.38 161
18618.67 146
18619.96 140
18621.25 106
18622.54 136
18623.83 119
18625.12 142
18626.41 158
18627.70 172
18628.99 139
18630.28 127
18631.57 135
18632.86 122
18634.15 152
18635.44 132
18636.73 114
18638.02 132
18639.31 124
18640.60 157
18641.89 148
18643.18 141
18644.47 128
18645.76 145
18647.06 123
18648.35 129
18649.64 123
18650.93 159
18652.22 148
18653.51 143
18654.80 123
18656.09 101
18657.38 116
18658.68 139
18659.97 131
18661.26 129
18662.55 127
18663.84 124
18665.13 129
18666.42 138
18667.72 128
18669.01 126
18670.30 119
18671.59 124
18672.88 144
18674.17 145
18675.47 139
18676.76 132
18678.05 150
18679.34 119
18680.63 133
18681.93 112
18683.22 123
18684.51 123
18685.80 135
18687.09 121
18688.39 133
18689.68 147
18690.97 134
18692.26 137
18693.56 143
18694.85 119
18696.14 137
18697.43 156
18698.73 142
18700.02 108
18701.31 109
18702.60 149
18703.90 147
18705.19 119
18706.48 116
18707.78 137
18709.07 132
18710.36 130
18711.66 131
18712.95 106
18714.24 124
18715.54 117
18716.83 141
18718.12 127
18719.42 144
18720.71 123
18722.00 125
18723.30 163
18724.59 106
18725.88 112
18727.18 135
18728.47 134
18729.76 113
18731.06 131
18732.35 119
18733.65 127
18734.94 125
18736.23 158
18737.53 109
18738.82 116
18740.12 119
18741.41 121
18742.70 139
18744.00 116
18745.29 130
18746.59 121
18747.88 145
18749.18 140
18750.47 127
18751.76 133
18753.06 123
18754.35 122
18755.65 119
18756.94 117
18758.24 138
18759.53 129
18760.83 121
18762.12 105
18763.42 111
18764.71 150
18766.01 148
18767.30 120
18768.60 128
18769.89 142
18771.19 162
18772.48 138
18773.78 106
18775.07 144
18776.37 126
18777.66 143
18778.96 127
18780.25 127
18781.55 123
18782.85 107
18784.14 127
18785.44 123
18786.73 119
18788.03 137
18789.32 125
18790.62 138
18791.92 132
18793.21 130
18794.51 135
18795.80 134
18797.10 132
18798.40 125
18799.69 133
18800.99 107
18802.28 124
18803.58 118
18804.88 107
18806.17 130
18807.47 136
18808.77 115
18810.06 134
18811.36 124
18812.66 121
18813.95 146
18815.25 122
18816.55 128
18817.84 118
18819.14 119
18820.44 135
18821.73 124
18823.03 130
18824.33 114
18825.62 135
18826.92 148
18828.22 125
18829.52 137
18830.81 110
18832.11 136
18833.41 153
18834.71 120
18836.00 117
18837.30 100
18838.60 119
18839.90 119
18841.19 123
18842.49 129
18843.79 136
18845.09 119
18846.38 116
18847.68 119
18848.98 121
18850.28 120
18851.58 105
18852.87 145
18854.17 131
18855.47 107
18856.77 109
18858.07 116
18859.36 116
18860.66 120
18861.96 113
18863.26 99
18864.56 120
18865.86 113
18867.15 97
18868.45 107
18869.75 114
18871.05 113
18872.35 125
18873.65 98
18874.95 116
18876.24 144
18877.54 105
18878.84 107
18880.14 113
18881.44 123
18882.74 120
18884.04 112
18885.34 114
18886.64 132
18887.94 125
18889.24 121
18890.53 116
18891.83 131
18893.13 106
18894.43 113
18895.73 119
18897.03 118
18898.33 113
18899.63 131
18900.93 107
18902.23 113
18903.53 119
18904.83 112
18906.13 143
18907.43 139
18908.73 126
18910.03 121
18911.33 135
18912.63 130
18913.93 130
18915.23 127
18916.53 111
18917.83 129
18919.13 109
18920.43 139
18921.73 147
18923.03 116
18924.33 129
18925.63 101
18926.93 104
18928.23 97
18929.53 122
18930.84 141
18932.14 142
18933.44 129
18934.74 131
18936.04 137
18937.34 115
18938.64 123
18939.94 128
18941.24 111
18942.54 119
18943.84 126
18945.15 120
18946.45 110
18947.75 112
18949.05 113
18950.35 115
18951.65 115
18952.95 122
18954.26 138
18955.56 139
18956.86 106
18958.16 128
18959.46 141
18960.76 121
18962.07 112
18963.37 113
18964.67 111
18965.97 111
18967.27 111
18968.57 114
18969.88 146
18971.18 116
18972.48 131
18973.78 98
18975.09 122
18976.39 160
18977.69 143
18978.99 124
18980.29 120
18981.60 121
18982.90 114
18984.20 113
18985.50 127
18986.81 102
18988.11 111
18989.41 108
18990.72 108
18992.02 113
18993.32 123
18994.62 141
18995.93 130
18997.23 110
18998.53 101
18999.84 110
19001.14 119
19002.44 117
19003.75 99
19005.05 113
19006.35 103
19007.66 145
19008.96 131
19010.26 137
19011.57 141
19012.87 123
19014.17 138
19015.48 125
19016.78 115
19018.08 100
19019.39 130
19020.69 152
19021.99 119
19023.30 121
19024.60 121
19025.91 136
19027.21 126
19028.51 110
19029.82 102
19031.12 136
19032.43 130
19033.73 125
19035.04 112
19036.34 105
19037.64 124
19038.95 128
19040.25 122
19041.56 103
19042.86 96
19044.17 107
19045.47 129
19046.78 132
19048.08 108
19049.39 111
19050.69 131
19052.00 143
19053.30 132
19054.61 113
19055.91 132
19057.22 147
19058.52 119
19059.83 128
19061.13 145
19062.44 123
19063.74 140
19065.05 130
19066.35 115
19067.66 133
19068.96 159
19070.27 140
19071.57 108
19072.88 118
19074.18 138
19075.49 134
19076.80 119
19078.10 131
19079.41 117
19080.71 159
19082.02 150
19083.33 126
19084.63 116
19085.94 138
19087.24 133
19088.55 128
19089.86 123
19091.16 126
19092.47 134
19093.77 140
19095.08 114
19096.39 143
19097.69 141
19099.00 137
19100.31 124
19101.61 131
19102.92 121
19104.23 115
19105.53 109
19106.84 122
19108.15 127
19109.45 119
19110.76 133
19112.07 148
19113.37 135
19114.68 128
19115.99 137
19117.30 126
19118.60 127
19119.91 112
19121.22 140
19122.52 122
19123.83 123
19125.14 122
19126.45 119
19127.75 118
19129.06 119
19130.37 126
19131.68 125
19132.98 128
19134.29 130
19135.60 120
19136.91 133
19138.22 102
19139.52 115
19140.83 135
19142.14 122
19143.45 119
19144.76 135
19146.06 152
19147.37 112
19148.68 103
19149.99 117
19151.30 126
19152.60 143
19153.91 127
19155.22 108
19156.53 132
19157.84 143
19159.15 123
19160.46 123
19161.76 150
19163.07 135
19164.38 117
19165.69 124
19167.00 125
19168.31 111
19169.62 131
19170.93 135
19172.23 126
19173.54 114
19174.85 93
19176.16 114
19177.47 146
19178.78 127
19180.09 125
19181.40 132
19182.71 124
19184.02 116
19185.33 120
19186.64 140
19187.95 125
19189.26 140
19190.57 127
19191.87 112
19193.18 121
19194.49 116
19195.80 119
19197.11 103
19198.42 127
19199.73 128
19201.04 132
19202.35 139
19203.66 116
19204.97 115
19206.28 121
19207.59 124
19208.90 144
19210.21 96
19211.53 113
19212.84 126
19214.15 118
19215.46 111
19216.77 106
19218.08 101
19219.39 115
19220.70 118
19222.01 100
19223.32 99
19224.63 137
19225.94 127
19227.25 116
19228.56 141
19229.87 97
19231.19 99
19232.50 122
19233.81 135
19235.12 131
19236.43 128
19237.74 106
19239.05 104
19240.36 126
19241.68 110
19242.99 125
19244.30 128
19245.61 140
19246.92 122
19248.23 133
19249.54 133
19250.86 137
19252.17 130
19253.48 121
19254.79 106
19256.10 96
19257.42 121
19258.73 137
19260.04 113
19261.35 119
19262.66 129
19263.98 121
19265.29 125
19266.60 134
19267.91 116
19269.22 111
19270.54 113
19271.85 131
19273.16 122
19274.47 115
19275.79 122
19277.10 121
19278.41 129
19279.72 131
19281.04 120
19282.35 125
19283.66 137
19284.98 125
19286.29 125
19287.60 88
19288.91 120
19290.23 107
19291.54 126
19292.85 124
19294.17 120
19295.48 124
19296.79 124
19298.11 140
19299.42 131
19300.73 140
19302.05 125
19303.36 150
19304.67 154
19305.99 137
19307.30 136
19308.61 127
19309.93 147
19311.24 113
19312.56 116
19313.87 105
19315.18 128
19316.50 133
19317.81 139
19319.13 124
19320.44 126
19321.75 124
19323.07 131
19324.38 131
19325.70 117
19327.01 107
19328.32 125
19329.64 121
19330.95 118
19332.27 112
19333.58 120
19334.90 135
19336.21 131
19337.53 107
19338.84 107
19340.16 113
19341.47 120
19342.79 107
19344.10 116
19345.42 122
19346.73 105
19348.05 133
19349.36 118
19350.68 102
19351.99 103
19353.31 110
19354.62 104
19355.94 112
19357.25 113
19358.57 119
19359.88 114
19361.20 130
19362.51 118
19363.83 124
19365.14 133
19366.46 142
19367.78 136
19369.09 130
19370.41 120
19371.72 123
19373.04 117
19374.35 110
19375.67 117
19376.99 130
19378.30 144
19379.62 133
19380.93 101
19382.25 106
19383.57 136
19384.88 136
19386.20 128
19387.52 128
19388.83 114
19390.15 140
19391.47 113
19392.78 114
19394.10 117
19395.42 129
19396.73 147
19398.05 130
19399.37 129
19400.68 102
19402.00 137
19403.32 113
19404.63 104
19405.95 135
19407.27 121
19408.58 130
19409.90 133
19411.22 128
19412.54 134
19413.85 118
19415.17 124
19416.49 105
19417.80 119
19419.12 111
19420.44 135
19421.76 116
19423.07 118
19424.39 123
19425.71 133
19427.03 169
19428.35 136
19429.66 120
19430.98 111
19432.30 121
19433.62 105
19434.93 130
19436.25 119
19437.57 119
19438.89 125
19440.21 130
19441.53 155
19442.84 130
19444.16 114
19445.48 124
19446.80 108
19448.12 151
19449.44 130
19450.75 157
19452.07 140
19453.39 124
19454.71 132
19456.03 124
19457.35 118
19458.67 126
19459.98 142
19461.30 118
19462.62 145
19463.94 140
19465.26 121
19466.58 135
19467.90 122
19469.22 112
19470.54 99
19471.86 131
19473.18 119
19474.49 106
19475.81 112
19477.13 121
19478.45 135
19479.77 141
19481.09 130
19482.41 105
19483.73 127
19485.05 121
19486.37 124
19487.69 114
19489.01 104
19490.33 157
19491.65 134
19492.97 117
19494.29 114
19495.61 100
19496.93 136
19498.25 119
19499.57 109
19500.89 99
19502.21 115
19503.53 137
19504.85 118
19506.17 116
19507.49 95
19508.81 111
19510.13 128
19511.45 104
19512.77 100
19514.09 119
19515.42 127
19516.74 127
19518.06 123
19519.38 120
19520.70 100
19522.02 99
19523.34 108
19524.66 118
19525.98 94
19527.30 97
19528.62 134
19529.95 111
19531.27 102
19532.59 113
19533.91 123
19535.23 129
19536.55 119
19537.87 107
19539.20 106
19540.52 110
19541.84 127
19543.16 132
19544.48 104
19545.80 95
19547.13 120
19548.45 97
19549.77 124
19551.09 114
19552.41 107
19553.74 108
19555.06 102
19556.38 119
19557.70 132
19559.02 111
19560.35 114
19561.67 125
19562.99 94
19564.31 109
19565.64 122
19566.96 119
19568.28 123
19569.60 130
19570.93 111
19572.25 114
19573.57 105
19574.89 124
19576.22 116
19577.54 95
19578.86 110
19580.18 131
19581.51 130
19582.83 116
19584.15 99
19585.48 119
19586.80 105
19588.12 97
19589.45 121
19590.77 107
19592.09 99
19593.42 124
19594.74 142
19596.06 104
19597.39 144
19598.71 144
19600.03 161
19601.36 106
19602.68 87
19604.00 120
19605.33 151
19606.65 112
19607.98 110
19609.30 114
19610.62 119
19611.95 114
19613.27 118
19614.60 127
19615.92 116
19617.24 143
19618.57 125
19619.89 111
19621.22 101
19622.54 97
19623.87 113
19625.19 135
19626.51 112
19627.84 118
19629.16 121
19630.49 129
19631.81 112
19633.14 106
19634.46 101
19635.79 122
19637.11 112
19638.44 113
19639.76 125
19641.09 154
19642.41 123
19643.74 135
19645.06 114
19646.39 121
19647.71 123
19649.04 120
19650.36 116
19651.69 110
19653.01 119
19654.34 102
19655.66 97
19656.99 126
19658.32 95
19659.64 110
19660.97 111
19662.29 142
19663.62 149
19664.94 114
19666.27 103
19667.60 111
19668.92 126
19670.25 123
19671.57 112
19672.90 122
19674.23 141
19675.55 142
19676.88 136
19678.20 128
19679.53 144
19680.86 149
19682.18 147
19683.51 144
19684.84 130
19686.16 120
19687.49 131
19688.82 126
19690.14 122
19691.47 100
19692.80 118
19694.12 123
19695.45 135
19696.78 117
19698.10 105
19699.43 107
19700.76 115
19702.08 99
19703.41 113
19704.74 120
19706.07 113
19707.39 122
19708.72 134
19710.05 128
19711.37 101
19712.70 122
19714.03 128
19715.36 117
19716.68 104
19718.01 104
19719.34 97
19720.67 116
19721.99 100
19723.32 126
19724.65 124
19725.98 142
19727.31 136
19728.63 124
19729.96 119
19731.29 121
19732.62 136
19733.95 123
19735.27 114
19736.60 129
19737.93 138
19739.26 122
19740.59 93
19741.92 121
19743.24 136
19744.57 138
19745.90 109
19747.23 143
19748.56 118
19749.89 128
19751.22 124
19752.54 141
19753.87 109
19755.20 113
19756.53 128
19757.86 106
19759.19 113
19760.52 90
19761.85 121
19763.18 130
19764.50 117
19765.83 100
19767.16 93
19768.49 126
19769.82 126
19771.15 109
19772.48 112
19773.81 117
19775.14 119
19776.47 142
19777.80 129
19779.13 97
19780.46 111
19781.79 143
19783.12 132
19784.45 120
19785.78 119
19787.11 126
19788.44 143
19789.77 136
19791.10 106
19792.43 111
19793.76 157
19795.09 134
19796.42 110
19797.75 91
19799.08 108
19800.41 132
19801.74 145
19803.07 106
19804.40 120
19805.73 134
19807.06 134
19808.39 135
19809.72 133
19811.05 93
19812.38 115
19813.71 116
19815.05 138
19816.38 98
19817.71 121
19819.04 124
19820.37 119
19821.70 113
19823.03 115
19824.36 99
19825.69 145
19827.03 118
19828.36 137
19829.69 112
19831.02 118
19832.35 123
19833.68 130
19835.01 118
19836.35 100
19837.68 115
19839.01 121
19840.34 149
19841.67 101
19843.00 112
19844.34 133
19845.67 118
19847.00 134
19848.33 99
19849.66 105
19851.00 139
19852.33 116
19853.66 122
19854.99 113
19856.32 150
19857.66 126
19858.99 99
19860.32 96
19861.65 100
19862.99 104
19864.32 118
19865.65 105
19866.98 124
19868.32 138
19869.65 125
19870.98 104
19872.31 112
19873.65 108
19874.98 120
19876.31 132
19877.65 133
19878.98 133
19880.31 120
19881.65 132
19882.98 132
19884.31 121
19885.64 127
19886.98 128
19888.31 140
19889.64 114
19890.98 113
19892.31 125
19893.64 111
19894.98 129
19896.31 129
19897.65 101
19898.98 127
19900.31 125
19901.65 116
19902.98 106
19904.31 111
19905.65 120
19906.98 121
19908.32 126
19909.65 110
19910.98 114
19912.32 120
19913.65 135
19914.99 125
19916.32 130
19917.66 142
19918.99 120
19920.32 114
19921.66 115
19922.99 119
19924.33 100
19925.66 106
19927.00 114
19928.33 116
19929.67 118
19931.00 111
19932.34 124
19933.67 114
19935.01 120
19936.34 126
19937.68 98
19939.01 127
19940.35 121
19941.68 101
19943.02 145
19944.35 144
19945.69 105
19947.02 130
19948.36 122
19949.69 128
19951.03 124
19952.36 113
19953.70 116
19955.03 105
19956.37 116
19957.71 132
19959.04 146
19960.38 109
19961.71 128
19963.05 130
19964.38 99
19965.72 106
19967.06 114
19968.39 110
19969.73 113
19971.06 123
19972.40 117
19973.74 103
19975.07 125
19976.41 115
19977.75 132
19979.08 132
19980.42 142
19981.75 128
19983.09 137
19984.43 129
19985.76 116
19987.10 130
19988.44 127
19989.77 121
19991.11 128
19992.45 108
19993.78 131
19995.12 113
19996.46 119
19997.80 105
19999.13 118
20000.47 124
20001.81 101
20003.14 96
20004.48 138
20005.82 128
20007.16 119
20008.49 108
20009.83 102
20011.17 124
20012.51 103
20013.84 145
20015.18 121
20016.52 117
20017.86 113
20019.19 125
20020.53 121
20021.87 110
20023.21 118
20024.55 118
20025.88 127
20027.22 118
20028.56 116
20029.90 119
20031.24 125
20032.57 120
20033.91 88
20035.25 113
20036.59 136
20037.93 122
20039.26 129
20040.60 109
20041.94 139
20043.28 122
20044.62 116
20045.96 128
20047.30 105
20048.63 102
20049.97 113
20051.31 130
20052.65 120
20053.99 113
20055.33 125
20056.67 152
20058.01 130
20059.35 117
20060.69 116
20062.02 134
20063.36 119
20064.70 133
20066.04 123
20067.38 135
20068.72 108
20070.06 115
20071.40 125
20072.74 111
20074.08 112
20075.42 107
20076.76 124
20078.10 130
20079.44 113
20080.78 126
20082.12 117
20083.46 119
20084.80 129
20086.14 103
20087.48 124
20088.82 117
20090.16 119
20091.50 109
20092.84 112
20094.18 105
20095.52 110
20096.86 133
20098.20 97
20099.54 121
20100.88 129
20102.22 136
20103.56 119
20104.90 105
20106.24 117
20107.58 133
20108.92 125
20110.26 133
20111.60 123
20112.95 112
20114.29 114
20115.63 124
20116.97 120
20118.31 135
20119.65 102
20120.99 120
20122.33 134
20123.67 152
20125.02 129
20126.36 114
20127.70 111
20129.04 114
20130.38 124
20131.72 98
20133.06 102
20134.41 94
20135.75 94
