# Supplementary material for: MALDI-TOF MS typing enables the classification of brewing yeasts of the genus Saccharomyces to major beer styles
Source: PLoS One. 2017 Aug 9;12(8):e0181694. doi: 10.1371/journal.pone.0181694 (PMC5549903; doi:10.1371/journal.pone.0181694)
Supplement: S3 File — The directory includes 90 raw files and was zipped to “.zip”; the folder has three strains with 30 spectra per strain; S1 Text explains the raw files with an example and Table 1 represents the yeast strains used within the experiment. (ZIP) [file pone.0181694.s006.zip › 7-9/30258-205-OG-WB-WB-YPG-18h-E-E_2015-08-14__0_F3_1.dat]

1999.93 1363
2000.35 1368
2000.77 1322
2001.19 1406
2001.61 1422
2002.03 1394
2002.46 1353
2002.88 1425
2003.30 1524
2003.72 1411
2004.14 1342
2004.57 1394
2004.99 1334
2005.41 1295
2005.83 1232
2006.25 1279
2006.68 1353
2007.10 1335
2007.52 1317
2007.94 1286
2008.37 1303
2008.79 1409
2009.21 1304
2009.63 1272
2010.06 1282
2010.48 1277
2010.90 1330
2011.32 1464
2011.75 1369
2012.17 1292
2012.59 1321
2013.02 1462
2013.44 1398
2013.86 1354
2014.29 1370
2014.71 1223
2015.13 1413
2015.55 1372
2015.98 1222
2016.40 1261
2016.82 1357
2017.25 1396
2017.67 1268
2018.10 1258
2018.52 1402
2018.94 1155
2019.37 1205
2019.79 1216
2020.21 1213
2020.64 1302
2021.06 1490
2021.48 1366
2021.91 1332
2022.33 1242
2022.76 1366
2023.18 1461
2023.60 1259
2024.03 1383
2024.45 1290
2024.88 1283
2025.30 1289
2025.73 1318
2026.15 1175
2026.57 1199
2027.00 1246
2027.42 1263
2027.85 1290
2028.27 1470
2028.70 1400
2029.12 1247
2029.55 1250
2029.97 1326
2030.40 1152
2030.82 1116
2031.24 1156
2031.67 1156
2032.09 1220
2032.52 1152
2032.94 1254
2033.37 1320
2033.79 1359
2034.22 1298
2034.65 1319
2035.07 1340
2035.50 1285
2035.92 1249
2036.35 1262
2036.77 1266
2037.20 1305
2037.62 1216
2038.05 1317
2038.47 1293
2038.90 1249
2039.33 1188
2039.75 1316
2040.18 1330
2040.60 1290
2041.03 1322
2041.45 1331
2041.88 1165
2042.31 1320
2042.73 1469
2043.16 1335
2043.58 1472
2044.01 1433
2044.44 1309
2044.86 1365
2045.29 1209
2045.72 1298
2046.14 1280
2046.57 1130
2047.00 1196
2047.42 1137
2047.85 1200
2048.28 1296
2048.70 1278
2049.13 1224
2049.56 1411
2049.98 1358
2050.41 1315
2050.84 1297
2051.26 1305
2051.69 1274
2052.12 1286
2052.54 1297
2052.97 1251
2053.40 1333
2053.83 1337
2054.25 1277
2054.68 1297
2055.11 1338
2055.53 1374
2055.96 1433
2056.39 1303
2056.82 1254
2057.24 1296
2057.67 1365
2058.10 1410
2058.53 1450
2058.96 1368
2059.38 1453
2059.81 1428
2060.24 1347
2060.67 1301
2061.10 1330
2061.52 1235
2061.95 1329
2062.38 1391
2062.81 1312
2063.24 1334
2063.66 1281
2064.09 1265
2064.52 1265
2064.95 1417
2065.38 1607
2065.81 1596
2066.23 1586
2066.66 1504
2067.09 1690
2067.52 1877
2067.95 1882
2068.38 1925
2068.81 1851
2069.23 1756
2069.66 1663
2070.09 1596
2070.52 1481
2070.95 1448
2071.38 1534
2071.81 1393
2072.24 1393
2072.67 1432
2073.10 1385
2073.53 1337
2073.95 1343
2074.38 1394
2074.81 1384
2075.24 1378
2075.67 1391
2076.10 1335
2076.53 1440
2076.96 1447
2077.39 1505
2077.82 1510
2078.25 1580
2078.68 1506
2079.11 1420
2079.54 1531
2079.97 1477
2080.40 1274
2080.83 1318
2081.26 1242
2081.69 1323
2082.12 1352
2082.55 1234
2082.98 1400
2083.41 1281
2083.84 1334
2084.27 1488
2084.70 1426
2085.13 1396
2085.56 1251
2085.99 1277
2086.42 1200
2086.85 1292
2087.29 1301
2087.72 1412
2088.15 1308
2088.58 1157
2089.01 1239
2089.44 1276
2089.87 1260
2090.30 1238
2090.73 1250
2091.16 1342
2091.59 1350
2092.03 1185
2092.46 1160
2092.89 1241
2093.32 1244
2093.75 1320
2094.18 1306
2094.61 1285
2095.05 1292
2095.48 1310
2095.91 1262
2096.34 1165
2096.77 1219
2097.20 1193
2097.63 1313
2098.07 1319
2098.50 1276
2098.93 1266
2099.36 1348
2099.79 1329
2100.23 1231
2100.66 1233
2101.09 1207
2101.52 1262
2101.95 1227
2102.39 1121
2102.82 1177
2103.25 1207
2103.68 1228
2104.12 1198
2104.55 1378
2104.98 1226
2105.41 1255
2105.85 1152
2106.28 1240
2106.71 1264
2107.14 1329
2107.58 1274
2108.01 1269
2108.44 1346
2108.88 1287
2109.31 1392
2109.74 1387
2110.18 1417
2110.61 1422
2111.04 1323
2111.47 1362
2111.91 1291
2112.34 1333
2112.77 1187
2113.21 1215
2113.64 1137
2114.07 1273
2114.51 1357
2114.94 1243
2115.37 1234
2115.81 1151
2116.24 1285
2116.68 1357
2117.11 1283
2117.54 1190
2117.98 1193
2118.41 1302
2118.85 1217
2119.28 1274
2119.71 1150
2120.15 1266
2120.58 1348
2121.02 1201
2121.45 1244
2121.88 1321
2122.32 1115
2122.75 1177
2123.19 1176
2123.62 1154
2124.06 1217
2124.49 1281
2124.92 1224
2125.36 1284
2125.79 1256
2126.23 1377
2126.66 1359
2127.10 1322
2127.53 1217
2127.97 1219
2128.40 1237
2128.84 1318
2129.27 1300
2129.71 1320
2130.14 1219
2130.58 1198
2131.01 1141
2131.45 1327
2131.88 1326
2132.32 1345
2132.75 1373
2133.19 1385
2133.63 1374
2134.06 1331
2134.50 1398
2134.93 1284
2135.37 1412
2135.80 1428
2136.24 1343
2136.67 1337
2137.11 1236
2137.55 1380
2137.98 1254
2138.42 1246
2138.85 1296
2139.29 1277
2139.73 1256
2140.16 1279
2140.60 1241
2141.03 1253
2141.47 1224
2141.91 1210
2142.34 1135
2142.78 1192
2143.22 1090
2143.65 1237
2144.09 1306
2144.53 1236
2144.96 1333
2145.40 1194
2145.84 1230
2146.27 1256
2146.71 1279
2147.15 1265
2147.58 1271
2148.02 1252
2148.46 1193
2148.89 1191
2149.33 1216
2149.77 1112
2150.21 1157
2150.64 1226
2151.08 1251
2151.52 1331
2151.95 1322
2152.39 1298
2152.83 1405
2153.27 1595
2153.70 1537
2154.14 1483
2154.58 1462
2155.02 1301
2155.45 1268
2155.89 1223
2156.33 1368
2156.77 1354
2157.21 1259
2157.64 1269
2158.08 1358
2158.52 1350
2158.96 1389
2159.40 1322
2159.83 1546
2160.27 1473
2160.71 1387
2161.15 1469
2161.59 1359
2162.02 1252
2162.46 1409
2162.90 1383
2163.34 1417
2163.78 1384
2164.22 1297
2164.66 1333
2165.09 1401
2165.53 1323
2165.97 1292
2166.41 1306
2166.85 1278
2167.29 1229
2167.73 1398
2168.17 1398
2168.60 1269
2169.04 1297
2169.48 1250
2169.92 1252
2170.36 1170
2170.80 1241
2171.24 1396
2171.68 1396
2172.12 1417
2172.56 1500
2173.00 1584
2173.44 1445
2173.88 1454
2174.32 1574
2174.76 1381
2175.20 1610
2175.64 1727
2176.07 1647
2176.51 1699
2176.95 1710
2177.39 1568
2177.83 1541
2178.27 1720
2178.71 1611
2179.15 1644
2179.59 1612
2180.03 1441
2180.47 1429
2180.92 1587
2181.36 1593
2181.80 1421
2182.24 1408
2182.68 1541
2183.12 1506
2183.56 1321
2184.00 1336
2184.44 1321
2184.88 1308
2185.32 1315
2185.76 1200
2186.20 1135
2186.64 1280
2187.08 1297
2187.52 1264
2187.97 1271
2188.41 1308
2188.85 1191
2189.29 1187
2189.73 1332
2190.17 1266
2190.61 1268
2191.05 1283
2191.49 1272
2191.94 1200
2192.38 1229
2192.82 1281
2193.26 1410
2193.70 1417
2194.14 1390
2194.58 1404
2195.03 1411
2195.47 1327
2195.91 1383
2196.35 1548
2196.79 1540
2197.24 1361
2197.68 1408
2198.12 1383
2198.56 1568
2199.00 1545
2199.45 1533
2199.89 1440
2200.33 1325
2200.77 1306
2201.21 1430
2201.66 1420
2202.10 1315
2202.54 1341
2202.98 1430
2203.43 1323
2203.87 1284
2204.31 1330
2204.75 1366
2205.20 1288
2205.64 1301
2206.08 1360
2206.53 1358
2206.97 1413
2207.41 1540
2207.85 1388
2208.30 1303
2208.74 1480
2209.18 1483
2209.63 1471
2210.07 1474
2210.51 1372
2210.96 1404
2211.40 1343
2211.84 1328
2212.29 1347
2212.73 1282
2213.17 1296
2213.62 1369
2214.06 1408
2214.50 1210
2214.95 1328
2215.39 1401
2215.84 1267
2216.28 1306
2216.72 1230
2217.17 1353
2217.61 1360
2218.05 1392
2218.50 1384
2218.94 1250
2219.39 1267
2219.83 1354
2220.28 1437
2220.72 1424
2221.16 1301
2221.61 1241
2222.05 1280
2222.50 1369
2222.94 1385
2223.39 1430
2223.83 1400
2224.28 1448
2224.72 1429
2225.16 1391
2225.61 1503
2226.05 1414
2226.50 1399
2226.94 1346
2227.39 1480
2227.83 1522
2228.28 1348
2228.72 1466
2229.17 1585
2229.61 1394
2230.06 1458
2230.50 1355
2230.95 1385
2231.40 1339
2231.84 1249
2232.29 1316
2232.73 1311
2233.18 1538
2233.62 1426
2234.07 1543
2234.51 1467
2234.96 1511
2235.41 1477
2235.85 1381
2236.30 1244
2236.74 1421
2237.19 1422
2237.63 1577
2238.08 1523
2238.53 1368
2238.97 1370
2239.42 1269
2239.86 1328
2240.31 1370
2240.76 1354
2241.20 1295
2241.65 1284
2242.10 1292
2242.54 1168
2242.99 1308
2243.44 1229
2243.88 1286
2244.33 1163
2244.78 1155
2245.22 1151
2245.67 1198
2246.12 1226
2246.56 1176
2247.01 1243
2247.46 1218
2247.90 1212
2248.35 1273
2248.80 1130
2249.24 1185
2249.69 1232
2250.14 1177
2250.59 1183
2251.03 1178
2251.48 1268
2251.93 1276
2252.38 1275
2252.82 1298
2253.27 1310
2253.72 1369
2254.17 1383
2254.61 1394
2255.06 1384
2255.51 1173
2255.96 1186
2256.40 1232
2256.85 1277
2257.30 1189
2257.75 1170
2258.20 1174
2258.64 1315
2259.09 1236
2259.54 1105
2259.99 1237
2260.44 1100
2260.88 1168
2261.33 1320
2261.78 1212
2262.23 1187
2262.68 1270
2263.13 1333
2263.58 1334
2264.02 1319
2264.47 1362
2264.92 1401
2265.37 1408
2265.82 1457
2266.27 1375
2266.72 1313
2267.17 1297
2267.61 1311
2268.06 1388
2268.51 1378
2268.96 1321
2269.41 1345
2269.86 1415
2270.31 1238
2270.76 1293
2271.21 1347
2271.66 1315
2272.11 1349
2272.56 1270
2273.00 1311
2273.45 1360
2273.90 1434
2274.35 1524
2274.80 1383
2275.25 1547
2275.70 1455
2276.15 1318
2276.60 1472
2277.05 1549
2277.50 1360
2277.95 1373
2278.40 1439
2278.85 1320
2279.30 1329
2279.75 1328
2280.20 1366
2280.65 1313
2281.10 1340
2281.55 1261
2282.00 1258
2282.45 1329
2282.90 1266
2283.35 1261
2283.81 1213
2284.26 1221
2284.71 1308
2285.16 1263
2285.61 1269
2286.06 1305
2286.51 1390
2286.96 1447
2287.41 1356
2287.86 1195
2288.31 1090
2288.76 1255
2289.22 1359
2289.67 1401
2290.12 1472
2290.57 1393
2291.02 1450
2291.47 1655
2291.92 1748
2292.37 1771
2292.83 1852
2293.28 2129
2293.73 2247
2294.18 2389
2294.63 2341
2295.08 2349
2295.53 2209
2295.99 2043
2296.44 1950
2296.89 1804
2297.34 1602
2297.79 1529
2298.25 1558
2298.70 1536
2299.15 1478
2299.60 1394
2300.05 1396
2300.51 1284
2300.96 1249
2301.41 1300
2301.86 1359
2302.32 1291
2302.77 1300
2303.22 1389
2303.67 1257
2304.13 1247
2304.58 1192
2305.03 1203
2305.48 1132
2305.94 1115
2306.39 1074
2306.84 1296
2307.29 1261
2307.75 1265
2308.20 1439
2308.65 1407
2309.11 1318
2309.56 1242
2310.01 1401
2310.47 1406
2310.92 1329
2311.37 1416
2311.83 1461
2312.28 1379
2312.73 1406
2313.19 1417
2313.64 1389
2314.09 1431
2314.55 1568
2315.00 1481
2315.45 1329
2315.91 1229
2316.36 1298
2316.81 1402
2317.27 1491
2317.72 1524
2318.18 1365
2318.63 1366
2319.08 1349
2319.54 1367
2319.99 1356
2320.45 1274
2320.90 1294
2321.35 1317
2321.81 1195
2322.26 1306
2322.72 1320
2323.17 1391
2323.63 1360
2324.08 1281
2324.54 1427
2324.99 1569
2325.44 1503
2325.90 1462
2326.35 1635
2326.81 1765
2327.26 1874
2327.72 1794
2328.17 1998
2328.63 2019
2329.08 1961
2329.54 1791
2329.99 1796
2330.45 1723
2330.90 1680
2331.36 1707
2331.81 1653
2332.27 1618
2332.72 1565
2333.18 1573
2333.64 1503
2334.09 1475
2334.55 1447
2335.00 1508
2335.46 1346
2335.91 1336
2336.37 1496
2336.82 1575
2337.28 1434
2337.74 1325
2338.19 1454
2338.65 1507
2339.10 1317
2339.56 1286
2340.02 1231
2340.47 1272
2340.93 1260
2341.38 1234
2341.84 1269
2342.30 1207
2342.75 1336
2343.21 1318
2343.67 1409
2344.12 1268
2344.58 1261
2345.04 1219
2345.49 1246
2345.95 1182
2346.41 1194
2346.86 1224
2347.32 1273
2347.78 1354
2348.23 1252
2348.69 1324
2349.15 1515
2349.60 1470
2350.06 1303
2350.52 1285
2350.97 1260
2351.43 1287
2351.89 1297
2352.35 1392
2352.80 1405
2353.26 1277
2353.72 1338
2354.18 1329
2354.63 1227
2355.09 1239
2355.55 1273
2356.01 1286
2356.46 1246
2356.92 1211
2357.38 1351
2357.84 1191
2358.29 1329
2358.75 1196
2359.21 1164
2359.67 1225
2360.13 1234
2360.58 1251
2361.04 1228
2361.50 1185
2361.96 1177
2362.42 1308
2362.88 1230
2363.33 1212
2363.79 1239
2364.25 1320
2364.71 1300
2365.17 1241
2365.63 1352
2366.08 1393
2366.54 1560
2367.00 1451
2367.46 1351
2367.92 1305
2368.38 1205
2368.84 1263
2369.30 1353
2369.75 1258
2370.21 1339
2370.67 1399
2371.13 1387
2371.59 1265
2372.05 1362
2372.51 1370
2372.97 1262
2373.43 1438
2373.89 1348
2374.35 1213
2374.81 1190
2375.27 1270
2375.72 1401
2376.18 1350
2376.64 1283
2377.10 1278
2377.56 1439
2378.02 1465
2378.48 1403
2378.94 1389
2379.40 1475
2379.86 1588
2380.32 1444
2380.78 1356
2381.24 1345
2381.70 1289
2382.16 1290
2382.62 1261
2383.08 1335
2383.54 1275
2384.00 1183
2384.46 1325
2384.92 1284
2385.39 1167
2385.85 1257
2386.31 1260
2386.77 1086
2387.23 1052
2387.69 1242
2388.15 1219
2388.61 1302
2389.07 1267
2389.53 1346
2389.99 1315
2390.45 1231
2390.91 1208
2391.38 1272
2391.84 1276
2392.30 1256
2392.76 1287
2393.22 1481
2393.68 1348
2394.14 1353
2394.60 1355
2395.06 1279
2395.53 1205
2395.99 1257
2396.45 1321
2396.91 1327
2397.37 1316
2397.83 1391
2398.30 1171
2398.76 1190
2399.22 1344
2399.68 1216
2400.14 1201
2400.61 1123
2401.07 1221
2401.53 1380
2401.99 1295
2402.45 1342
2402.92 1277
2403.38 1252
2403.84 1376
2404.30 1218
2404.76 1207
2405.23 1240
2405.69 1210
2406.15 1297
2406.61 1206
2407.08 1153
2407.54 1261
2408.00 1188
2408.46 1359
2408.93 1262
2409.39 1250
2409.85 1144
2410.32 1264
2410.78 1233
2411.24 1176
2411.70 1119
2412.17 1177
2412.63 1306
2413.09 1190
2413.56 1268
2414.02 1215
2414.48 1192
2414.95 1119
2415.41 1140
2415.87 1227
2416.34 1268
2416.80 1239
2417.26 1199
2417.73 1206
2418.19 1188
2418.65 1294
2419.12 1243
2419.58 1369
2420.05 1333
2420.51 1403
2420.97 1394
2421.44 1312
2421.90 1489
2422.37 1464
2422.83 1379
2423.29 1369
2423.76 1502
2424.22 1478
2424.69 1289
2425.15 1304
2425.62 1342
2426.08 1196
2426.54 1152
2427.01 1257
2427.47 1276
2427.94 1195
2428.40 1329
2428.87 1323
2429.33 1218
2429.80 1346
2430.26 1263
2430.73 1336
2431.19 1170
2431.66 1340
2432.12 1246
2432.59 1191
2433.05 1136
2433.52 1063
2433.98 1165
2434.45 1232
2434.91 1192
2435.38 1091
2435.84 1086
2436.31 1065
2436.77 1148
2437.24 1212
2437.70 1171
2438.17 1211
2438.63 1295
2439.10 1269
2439.57 1308
2440.03 1336
2440.50 1165
2440.96 1114
2441.43 1126
2441.89 1183
2442.36 1237
2442.83 1352
2443.29 1387
2443.76 1347
2444.22 1243
2444.69 1347
2445.16 1363
2445.62 1288
2446.09 1421
2446.56 1387
2447.02 1403
2447.49 1354
2447.96 1342
2448.42 1430
2448.89 1337
2449.35 1226
2449.82 1215
2450.29 1245
2450.75 1213
2451.22 1258
2451.69 1224
2452.16 1239
2452.62 1290
2453.09 1261
2453.56 1276
2454.02 1145
2454.49 1335
2454.96 1029
2455.42 1108
2455.89 1095
2456.36 1155
2456.83 1162
2457.29 1121
2457.76 1273
2458.23 1235
2458.70 1237
2459.16 1233
2459.63 1165
2460.10 1143
2460.57 1102
2461.03 1182
2461.50 1292
2461.97 1188
2462.44 1255
2462.91 1216
2463.37 1163
2463.84 1179
2464.31 1182
2464.78 1132
2465.25 1167
2465.71 1168
2466.18 1189
2466.65 1288
2467.12 1172
2467.59 1175
2468.06 1275
2468.52 1138
2468.99 1153
2469.46 1141
2469.93 1065
2470.40 1139
2470.87 1081
2471.34 1206
2471.80 1215
2472.27 1024
2472.74 1083
2473.21 1236
2473.68 1199
2474.15 1115
2474.62 1070
2475.09 1091
2475.56 1185
2476.02 1291
2476.49 1198
2476.96 1158
2477.43 1235
2477.90 1194
2478.37 1157
2478.84 1177
2479.31 1228
2479.78 1192
2480.25 1250
2480.72 1242
2481.19 1207
2481.66 1188
2482.13 1157
2482.60 1165
2483.07 1199
2483.54 1200
2484.01 1167
2484.48 1180
2484.95 1184
2485.42 1176
2485.89 1018
2486.36 1215
2486.83 1119
2487.30 1222
2487.77 1314
2488.24 1298
2488.71 1290
2489.18 1229
2489.65 1231
2490.12 1403
2490.59 1420
2491.06 1386
2491.53 1463
2492.00 1362
2492.47 1237
2492.94 1337
2493.41 1384
2493.88 1309
2494.36 1317
2494.83 1450
2495.30 1297
2495.77 1307
2496.24 1315
2496.71 1497
2497.18 1366
2497.65 1238
2498.12 1301
2498.60 1313
2499.07 1276
2499.54 1129
2500.01 1199
2500.48 1286
2500.95 1196
2501.42 1150
2501.90 1190
2502.37 1167
2502.84 1244
2503.31 1173
2503.78 1236
2504.25 1269
2504.73 1192
2505.20 1219
2505.67 1135
2506.14 1152
2506.61 1202
2507.09 1163
2507.56 1174
2508.03 1318
2508.50 1289
2508.97 1366
2509.45 1345
2509.92 1201
2510.39 1190
2510.86 1165
2511.34 1184
2511.81 1340
2512.28 1267
2512.75 1249
2513.23 1254
2513.70 1429
2514.17 1350
2514.65 1238
2515.12 1276
2515.59 1429
2516.06 1413
2516.54 1528
2517.01 1418
2517.48 1354
2517.96 1332
2518.43 1280
2518.90 1313
2519.38 1231
2519.85 1336
2520.32 1213
2520.80 1206
2521.27 1234
2521.74 1385
2522.22 1249
2522.69 1217
2523.16 1280
2523.64 1260
2524.11 1317
2524.58 1337
2525.06 1355
2525.53 1271
2526.01 1202
2526.48 1268
2526.95 1210
2527.43 1275
2527.90 1352
2528.38 1324
2528.85 1339
2529.32 1406
2529.80 1422
2530.27 1469
2530.75 1393
2531.22 1410
2531.70 1405
2532.17 1463
2532.64 1491
2533.12 1470
2533.59 1464
2534.07 1550
2534.54 1543
2535.02 1423
2535.49 1312
2535.97 1308
2536.44 1195
2536.92 1273
2537.39 1222
2537.87 1248
2538.34 1217
2538.82 1302
2539.29 1325
2539.77 1216
2540.24 1192
2540.72 1276
2541.19 1452
2541.67 1383
2542.14 1372
2542.62 1277
2543.09 1218
2543.57 1262
2544.04 1382
2544.52 1186
2545.00 1198
2545.47 1418
2545.95 1481
2546.42 1381
2546.90 1233
2547.37 1348
2547.85 1372
2548.33 1414
2548.80 1330
2549.28 1339
2549.75 1435
2550.23 1334
2550.71 1346
2551.18 1430
2551.66 1467
2552.14 1430
2552.61 1410
2553.09 1435
2553.57 1412
2554.04 1446
2554.52 1429
2554.99 1354
2555.47 1543
2555.95 1433
2556.42 1428
2556.90 1346
2557.38 1353
2557.86 1304
2558.33 1333
2558.81 1362
2559.29 1331
2559.76 1206
2560.24 1132
2560.72 1263
2561.19 1211
2561.67 1120
2562.15 1215
2562.63 1199
2563.10 1183
2563.58 1218
2564.06 1207
2564.54 1184
2565.01 1183
2565.49 1205
2565.97 1202
2566.45 1222
2566.92 1115
2567.40 1194
2567.88 1238
2568.36 1253
2568.83 1190
2569.31 1228
2569.79 1200
2570.27 1137
2570.75 1081
2571.22 1234
2571.70 1142
2572.18 1091
2572.66 1156
2573.14 1207
2573.62 1318
2574.09 1253
2574.57 1147
2575.05 1090
2575.53 1110
2576.01 1250
2576.49 1212
2576.97 1113
2577.44 1239
2577.92 1159
2578.40 1217
2578.88 1112
2579.36 1220
2579.84 1194
2580.32 1209
2580.80 1283
2581.27 1287
2581.75 1237
2582.23 1233
2582.71 1226
2583.19 1187
2583.67 1154
2584.15 1165
2584.63 1202
2585.11 1165
2585.59 1131
2586.07 1059
2586.55 1122
2587.03 1151
2587.51 1214
2587.99 1176
2588.47 1235
2588.94 1239
2589.42 1228
2589.90 1208
2590.38 1237
2590.86 1238
2591.34 1344
2591.82 1186
2592.30 1291
2592.78 1248
2593.26 1233
2593.74 1163
2594.22 1222
2594.71 1229
2595.19 1124
2595.67 1081
2596.15 1146
2596.63 1176
2597.11 1169
2597.59 1164
2598.07 1322
2598.55 1313
2599.03 1229
2599.51 1216
2599.99 1161
2600.47 1276
2600.95 1152
2601.43 1050
2601.91 1102
2602.40 1159
2602.88 1237
2603.36 1191
2603.84 1076
2604.32 1057
2604.80 1100
2605.28 1142
2605.76 1218
2606.24 1241
2606.73 1181
2607.21 1145
2607.69 1274
2608.17 1260
2608.65 1191
2609.13 1194
2609.62 1202
2610.10 1213
2610.58 1170
2611.06 1179
2611.54 1266
2612.02 1306
2612.51 1222
2612.99 1185
2613.47 1136
2613.95 1167
2614.43 1147
2614.92 1091
2615.40 974
2615.88 1145
2616.36 1209
2616.85 1114
2617.33 1110
2617.81 1171
2618.29 1267
2618.78 1223
2619.26 1260
2619.74 1235
2620.22 1230
2620.71 1209
2621.19 1096
2621.67 1057
2622.15 1042
2622.64 1186
2623.12 1342
2623.60 1232
2624.09 1300
2624.57 1317
2625.05 1206
2625.53 1097
2626.02 1157
2626.50 1293
2626.98 1316
2627.47 1238
2627.95 1146
2628.43 1301
2628.92 1267
2629.40 1174
2629.88 1096
2630.37 1096
2630.85 1229
2631.34 1204
2631.82 1145
2632.30 1211
2632.79 1220
2633.27 1261
2633.75 1244
2634.24 1314
2634.72 1353
2635.21 1284
2635.69 1324
2636.17 1306
2636.66 1252
2637.14 1401
2637.63 1341
2638.11 1288
2638.60 1243
2639.08 1318
2639.56 1212
2640.05 1299
2640.53 1414
2641.02 1243
2641.50 1206
2641.99 1240
2642.47 1189
2642.96 1230
2643.44 1175
2643.93 1156
2644.41 1104
2644.90 1132
2645.38 1168
2645.87 1202
2646.35 1225
2646.84 1227
2647.32 1083
2647.81 1193
2648.29 1078
2648.78 1147
2649.26 1194
2649.75 1078
2650.23 1155
2650.72 1160
2651.20 1065
2651.69 1100
2652.17 1225
2652.66 1145
2653.15 1269
2653.63 1215
2654.12 1112
2654.60 998
2655.09 1086
2655.57 1059
2656.06 1176
2656.55 1106
2657.03 1055
2657.52 1143
2658.00 1253
2658.49 1208
2658.98 1121
2659.46 1181
2659.95 1166
2660.44 1177
2660.92 1247
2661.41 1093
2661.90 1126
2662.38 1148
2662.87 1166
2663.35 1157
2663.84 1067
2664.33 1083
2664.81 1178
2665.30 1209
2665.79 1132
2666.28 1211
2666.76 1167
2667.25 1101
2667.74 1145
2668.22 1123
2668.71 1196
2669.20 1071
2669.68 1157
2670.17 1231
2670.66 1182
2671.15 1228
2671.63 1147
2672.12 1074
2672.61 1195
2673.10 1220
2673.58 1138
2674.07 1299
2674.56 1370
2675.05 1349
2675.53 1243
2676.02 1322
2676.51 1399
2677.00 1532
2677.49 1483
2677.97 1401
2678.46 1275
2678.95 1347
2679.44 1519
2679.93 1521
2680.41 1272
2680.90 1269
2681.39 1310
2681.88 1269
2682.37 1179
2682.85 1122
2683.34 1245
2683.83 1087
2684.32 1094
2684.81 1180
2685.30 1068
2685.79 1125
2686.27 1220
2686.76 1093
2687.25 1129
2687.74 1259
2688.23 1230
2688.72 1159
2689.21 1183
2689.70 1253
2690.19 1108
2690.67 1198
2691.16 1081
2691.65 1141
2692.14 1228
2692.63 1077
2693.12 1153
2693.61 1226
2694.10 1180
2694.59 1230
2695.08 1117
2695.57 1201
2696.06 1180
2696.55 1045
2697.04 1081
2697.53 1101
2698.02 1107
2698.51 1151
2699.00 1101
2699.49 1100
2699.98 1179
2700.47 1206
2700.96 1061
2701.45 1101
2701.94 1285
2702.43 1137
2702.92 1081
2703.41 1065
2703.90 1087
2704.39 1150
2704.88 1318
2705.37 1339
2705.86 1292
2706.35 1294
2706.84 1244
2707.33 1211
2707.82 1161
2708.31 1122
2708.80 1210
2709.29 1361
2709.78 1223
2710.27 1215
2710.77 1221
2711.26 1192
2711.75 1242
2712.24 1163
2712.73 1215
2713.22 1154
2713.71 1041
2714.20 954
2714.69 1215
2715.19 1167
2715.68 1100
2716.17 1136
2716.66 1069
2717.15 1058
2717.64 1158
2718.13 1137
2718.63 1164
2719.12 1251
2719.61 1163
2720.10 1068
2720.59 1135
2721.08 1132
2721.58 1073
2722.07 1035
2722.56 1069
2723.05 1141
2723.54 1043
2724.04 1159
2724.53 1254
2725.02 1253
2725.51 1291
2726.01 1418
2726.50 1291
2726.99 1279
2727.48 1227
2727.98 1213
2728.47 1233
2728.96 1204
2729.45 1189
2729.95 1124
2730.44 1099
2730.93 1175
2731.42 1159
2731.92 1271
2732.41 1110
2732.90 1165
2733.40 1213
2733.89 1221
2734.38 1179
2734.87 1291
2735.37 1257
2735.86 1210
2736.35 1233
2736.85 1229
2737.34 1135
2737.83 1206
2738.33 1122
2738.82 1178
2739.31 1240
2739.81 1260
2740.30 1350
2740.79 1317
2741.29 1385
2741.78 1377
2742.28 1162
2742.77 1205
2743.26 1193
2743.76 1160
2744.25 1303
2744.75 1261
2745.24 1188
2745.73 1188
2746.23 1110
2746.72 1150
2747.22 1240
2747.71 1287
2748.20 1079
2748.70 1217
2749.19 1197
2749.69 1181
2750.18 1222
2750.68 1392
2751.17 1308
2751.67 1188
2752.16 1185
2752.66 1129
2753.15 1254
2753.64 1268
2754.14 1154
2754.63 1143
2755.13 1068
2755.62 1049
2756.12 1166
2756.61 1207
2757.11 1254
2757.60 1172
2758.10 1083
2758.59 1133
2759.09 1109
2759.59 1146
2760.08 1141
2760.58 1201
2761.07 1281
2761.57 1167
2762.06 1144
2762.56 1132
2763.05 1202
2763.55 1186
2764.05 1172
2764.54 1085
2765.04 1163
2765.53 1131
2766.03 1181
2766.52 1172
2767.02 1216
2767.52 1223
2768.01 1163
2768.51 1163
2769.00 1224
2769.50 1222
2770.00 1202
2770.49 1223
2770.99 1244
2771.49 1114
2771.98 1144
2772.48 1129
2772.98 1108
2773.47 1230
2773.97 1199
2774.47 1151
2774.96 1123
2775.46 1045
2775.96 1150
2776.45 1112
2776.95 1139
2777.45 1109
2777.94 1222
2778.44 1426
2778.94 1448
2779.43 1491
2779.93 1435
2780.43 1319
2780.93 1352
2781.42 1409
2781.92 1392
2782.42 1422
2782.92 1321
2783.41 1312
2783.91 1226
2784.41 1187
2784.91 1179
2785.40 1137
2785.90 1139
2786.40 1071
2786.90 1134
2787.39 1160
2787.89 1211
2788.39 1202
2788.89 1177
2789.39 1135
2789.88 1201
2790.38 1106
2790.88 1134
2791.38 1122
2791.88 1171
2792.37 1260
2792.87 1327
2793.37 1150
2793.87 1229
2794.37 1140
2794.87 1161
2795.37 1146
2795.86 1107
2796.36 1092
2796.86 1109
2797.36 1053
2797.86 1119
2798.36 1153
2798.86 1193
2799.35 1138
2799.85 1183
2800.35 1201
2800.85 1098
2801.35 1200
2801.85 1296
2802.35 1277
2802.85 1222
2803.35 1131
2803.85 1212
2804.35 1212
2804.85 1236
2805.34 1220
2805.84 1181
2806.34 1046
2806.84 1029
2807.34 1205
2807.84 1259
2808.34 1262
2808.84 1268
2809.34 1185
2809.84 1316
2810.34 1455
2810.84 1335
2811.34 1138
2811.84 1190
2812.34 1170
2812.84 1208
2813.34 1135
2813.84 1240
2814.34 1163
2814.84 1021
2815.34 1150
2815.84 1103
2816.34 1083
2816.84 1103
2817.34 1075
2817.84 1096
2818.35 1093
2818.85 1130
2819.35 1158
2819.85 1131
2820.35 1344
2820.85 1194
2821.35 1082
2821.85 1150
2822.35 1278
2822.85 1364
2823.35 1238
2823.85 1196
2824.36 1242
2824.86 1268
2825.36 1278
2825.86 1199
2826.36 1270
2826.86 1181
2827.36 1122
2827.86 1178
2828.37 1132
2828.87 1189
2829.37 1159
2829.87 1147
2830.37 1161
2830.87 1104
2831.38 1115
2831.88 1187
2832.38 1158
2832.88 1213
2833.38 1244
2833.88 1216
2834.39 1166
2834.89 1160
2835.39 1279
2835.89 1129
2836.40 1122
2836.90 1033
2837.40 1006
2837.90 1068
2838.40 1172
2838.91 1171
2839.41 1102
2839.91 1235
2840.41 1268
2840.92 1222
2841.42 1169
2841.92 1083
2842.42 1223
2842.93 1157
2843.43 1086
2843.93 1114
2844.44 1158
2844.94 1145
2845.44 1078
2845.94 1081
2846.45 1062
2846.95 1051
2847.45 1187
2847.96 1009
2848.46 1138
2848.96 1252
2849.47 1247
2849.97 1256
2850.47 1378
2850.98 1237
2851.48 1286
2851.98 1315
2852.49 1374
2852.99 1224
2853.50 1103
2854.00 1190
2854.50 1287
2855.01 1252
2855.51 1215
2856.01 1196
2856.52 1226
2857.02 1258
2857.53 1163
2858.03 1207
2858.53 1254
2859.04 1231
2859.54 1151
2860.05 1350
2860.55 1272
2861.06 1234
2861.56 1213
2862.06 1236
2862.57 1218
2863.07 1199
2863.58 1099
2864.08 1147
2864.59 1225
2865.09 1058
2865.60 1128
2866.10 1158
2866.61 1082
2867.11 1106
2867.62 1147
2868.12 1134
2868.63 1199
2869.13 1148
2869.64 1076
2870.14 1070
2870.65 1185
2871.15 1161
2871.66 1047
2872.16 1123
2872.67 1264
2873.17 1210
2873.68 1296
2874.18 1155
2874.69 1262
2875.20 1191
2875.70 1143
2876.21 1317
2876.71 1263
2877.22 1148
2877.72 1238
2878.23 1236
2878.74 1148
2879.24 1192
2879.75 1242
2880.25 1134
2880.76 1255
2881.27 1171
2881.77 1130
2882.28 1069
2882.79 1182
2883.29 1234
2883.80 1286
2884.30 1208
2884.81 1136
2885.32 1185
2885.82 1137
2886.33 1290
2886.84 1172
2887.34 1196
2887.85 1296
2888.36 1243
2888.86 1114
2889.37 1172
2889.88 1238
2890.38 1176
2890.89 1229
2891.40 1398
2891.91 1378
2892.41 1267
2892.92 1149
2893.43 1215
2893.93 1288
2894.44 1378
2894.95 1423
2895.46 1444
2895.96 1579
2896.47 1449
2896.98 1432
2897.49 1436
2897.99 1431
2898.50 1517
2899.01 1351
2899.52 1542
2900.03 1568
2900.53 1698
2901.04 1678
2901.55 1394
2902.06 1321
2902.56 1449
2903.07 1416
2903.58 1273
2904.09 1364
2904.60 1371
2905.11 1284
2905.61 1264
2906.12 1322
2906.63 1348
2907.14 1271
2907.65 1457
2908.16 1358
2908.66 1339
2909.17 1317
2909.68 1365
2910.19 1284
2910.70 1385
2911.21 1321
2911.72 1296
2912.23 1306
2912.73 1257
2913.24 1287
2913.75 1181
2914.26 1273
2914.77 1340
2915.28 1392
2915.79 1285
2916.30 1175
2916.81 1259
2917.32 1310
2917.83 1340
2918.33 1401
2918.84 1352
2919.35 1351
2919.86 1360
2920.37 1168
2920.88 1145
2921.39 1326
2921.90 1203
2922.41 1182
2922.92 1257
2923.43 1294
2923.94 1256
2924.45 1099
2924.96 1165
2925.47 1217
2925.98 1241
2926.49 1213
2927.00 1158
2927.51 1198
2928.02 1244
2928.53 1235
2929.04 1215
2929.55 1188
2930.06 1159
2930.57 1148
2931.08 1139
2931.59 1146
2932.11 1124
2932.62 1106
2933.13 1219
2933.64 1132
2934.15 1149
2934.66 1164
2935.17 1243
2935.68 1278
2936.19 1371
2936.70 1300
2937.21 1210
2937.72 1283
2938.24 1283
2938.75 1352
2939.26 1292
2939.77 1409
2940.28 1212
2940.79 1316
2941.30 1338
2941.81 1311
2942.33 1366
2942.84 1411
2943.35 1249
2943.86 1246
2944.37 1147
2944.88 1320
2945.40 1248
2945.91 1271
2946.42 1195
2946.93 1114
2947.44 1096
2947.96 1229
2948.47 1307
2948.98 1317
2949.49 1183
2950.00 1214
2950.52 1155
2951.03 1159
2951.54 1310
2952.05 1292
2952.57 1133
2953.08 1081
2953.59 1065
2954.10 1189
2954.62 1252
2955.13 1131
2955.64 1122
2956.15 1107
2956.67 1180
2957.18 1145
2957.69 1111
2958.20 1173
2958.72 1029
2959.23 1241
2959.74 1239
2960.26 1105
2960.77 1230
2961.28 1277
2961.80 1153
2962.31 1220
2962.82 1194
2963.34 1180
2963.85 1192
2964.36 1236
2964.88 1224
2965.39 1336
2965.90 1215
2966.42 1179
2966.93 1286
2967.44 1261
2967.96 1318
2968.47 1200
2968.98 1242
2969.50 1198
2970.01 1235
2970.53 1344
2971.04 1278
2971.55 1323
2972.07 1341
2972.58 1229
2973.10 1250
2973.61 1330
2974.12 1352
2974.64 1172
2975.15 1309
2975.67 1301
2976.18 1284
2976.70 1222
2977.21 1185
2977.73 1272
2978.24 1288
2978.75 1311
2979.27 1326
2979.78 1285
2980.30 1345
2980.81 1370
2981.33 1179
2981.84 1298
2982.36 1295
2982.87 1310
2983.39 1156
2983.90 1210
2984.42 1332
2984.93 1490
2985.45 1532
2985.96 1345
2986.48 1349
2987.00 1379
2987.51 1319
2988.03 1304
2988.54 1229
2989.06 1387
2989.57 1527
2990.09 1431
2990.60 1426
2991.12 1398
2991.64 1337
2992.15 1393
2992.67 1403
2993.18 1406
2993.70 1513
2994.21 1516
2994.73 1437
2995.25 1426
2995.76 1497
2996.28 1453
2996.80 1285
2997.31 1377
2997.83 1469
2998.34 1450
2998.86 1470
2999.38 1554
2999.89 1710
3000.41 1763
3000.93 1767
3001.44 1648
3001.96 1704
3002.48 1704
3002.99 1774
3003.51 1913
3004.03 1808
3004.54 1861
3005.06 2044
3005.58 2376
3006.09 2467
3006.61 2611
3007.13 2831
3007.65 3250
3008.16 3553
3008.68 3656
3009.20 3459
3009.71 3192
3010.23 3000
3010.75 2763
3011.27 2623
3011.78 2481
3012.30 2381
3012.82 1992
3013.34 1770
3013.85 1766
3014.37 1684
3014.89 1556
3015.41 1584
3015.93 1454
3016.44 1534
3016.96 1522
3017.48 1575
3018.00 1441
3018.52 1399
3019.03 1439
3019.55 1488
3020.07 1617
3020.59 1520
3021.11 1449
3021.63 1485
3022.14 1507
3022.66 1588
3023.18 1527
3023.70 1505
3024.22 1581
3024.74 1535
3025.25 1509
3025.77 1419
3026.29 1459
3026.81 1519
3027.33 1569
3027.85 1515
3028.37 1463
3028.89 1486
3029.41 1393
3029.92 1350
3030.44 1337
3030.96 1264
3031.48 1442
3032.00 1497
3032.52 1377
3033.04 1432
3033.56 1300
3034.08 1393
3034.60 1416
3035.12 1298
3035.64 1213
3036.16 1309
3036.68 1319
3037.20 1356
3037.72 1409
3038.24 1438
3038.76 1457
3039.28 1379
3039.80 1468
3040.32 1357
3040.84 1332
3041.36 1454
3041.88 1539
3042.40 1390
3042.92 1222
3043.44 1431
3043.96 1402
3044.48 1310
3045.00 1281
3045.52 1287
3046.04 1344
3046.56 1267
3047.08 1247
3047.60 1403
3048.12 1344
3048.64 1339
3049.16 1302
3049.68 1330
3050.20 1304
3050.72 1438
3051.24 1194
3051.77 1335
3052.29 1287
3052.81 1473
3053.33 1460
3053.85 1416
3054.37 1457
3054.89 1396
3055.41 1404
3055.93 1272
3056.46 1358
3056.98 1296
3057.50 1335
3058.02 1220
3058.54 1281
3059.06 1244
3059.58 1275
3060.11 1432
3060.63 1371
3061.15 1376
3061.67 1245
3062.19 1298
3062.71 1446
3063.24 1416
3063.76 1367
3064.28 1335
3064.80 1326
3065.32 1353
3065.85 1457
3066.37 1536
3066.89 1425
3067.41 1482
3067.94 1409
3068.46 1407
3068.98 1409
3069.50 1483
3070.03 1388
3070.55 1377
3071.07 1464
3071.59 1454
3072.12 1474
3072.64 1384
3073.16 1369
3073.68 1345
3074.21 1387
3074.73 1338
3075.25 1274
3075.78 1438
3076.30 1316
3076.82 1424
3077.34 1459
3077.87 1379
3078.39 1380
3078.91 1368
3079.44 1387
3079.96 1424
3080.48 1579
3081.01 1700
3081.53 1715
3082.05 1832
3082.58 1816
3083.10 1803
3083.63 1863
3084.15 1911
3084.67 1924
3085.20 2032
3085.72 1980
3086.24 2134
3086.77 1850
3087.29 1805
3087.82 1821
3088.34 1854
3088.86 1698
3089.39 1742
3089.91 1860
3090.44 1732
3090.96 1671
3091.49 1695
3092.01 1586
3092.53 1593
3093.06 1727
3093.58 1638
3094.11 1602
3094.63 1620
3095.16 1661
3095.68 1731
3096.21 1776
3096.73 1717
3097.26 1754
3097.78 1885
3098.31 1883
3098.83 2003
3099.36 2063
3099.88 1942
3100.41 2228
3100.93 2375
3101.46 2371
3101.98 2470
3102.51 2499
3103.03 2934
3103.56 3314
3104.08 4127
3104.61 4918
3105.13 5250
3105.66 6183
3106.18 7205
3106.71 8455
3107.24 8734
3107.76 9067
3108.29 8735
3108.81 7624
3109.34 7032
3109.86 5891
3110.39 4819
3110.92 4060
3111.44 3418
3111.97 3187
3112.49 3026
3113.02 2986
3113.55 3024
3114.07 2963
3114.60 3040
3115.12 3247
3115.65 3259
3116.18 3262
3116.70 2985
3117.23 2574
3117.76 2488
3118.28 2438
3118.81 2402
3119.34 2262
3119.86 1959
3120.39 1943
3120.92 1934
3121.44 1911
3121.97 2116
3122.50 2214
3123.02 2022
3123.55 2307
3124.08 2629
3124.61 2402
3125.13 2405
3125.66 2450
3126.19 2436
3126.72 2438
3127.24 2147
3127.77 1994
3128.30 2037
3128.82 2022
3129.35 2016
3129.88 1857
3130.41 1852
3130.93 1945
3131.46 1928
3131.99 1958
3132.52 1873
3133.05 1686
3133.57 1729
3134.10 1870
3134.63 1795
3135.16 1723
3135.69 1705
3136.21 1573
3136.74 1559
3137.27 1612
3137.80 1597
3138.33 1581
3138.85 1563
3139.38 1495
3139.91 1495
3140.44 1403
3140.97 1695
3141.50 1578
3142.03 1481
3142.55 1358
3143.08 1559
3143.61 1531
3144.14 1525
3144.67 1537
3145.20 1565
3145.73 1570
3146.26 1506
3146.79 1506
3147.31 1667
3147.84 1537
3148.37 1483
3148.90 1318
3149.43 1395
3149.96 1464
3150.49 1564
3151.02 1565
3151.55 1497
3152.08 1518
3152.61 1494
3153.14 1678
3153.67 1791
3154.20 1764
3154.73 1547
3155.25 1568
3155.78 1593
3156.31 1706
3156.84 1639
3157.37 1641
3157.90 1603
3158.43 1679
3158.96 1672
3159.49 1684
3160.02 1730
3160.55 1743
3161.08 1771
3161.61 1896
3162.14 1860
3162.68 1733
3163.21 1691
3163.74 1621
3164.27 1625
3164.80 1718
3165.33 1695
3165.86 1532
3166.39 1601
3166.92 1633
3167.45 1616
3167.98 1524
3168.51 1553
3169.04 1516
3169.57 1360
3170.10 1440
3170.64 1417
3171.17 1335
3171.70 1477
3172.23 1385
3172.76 1267
3173.29 1420
3173.82 1380
3174.35 1410
3174.88 1440
3175.42 1427
3175.95 1528
3176.48 1445
3177.01 1514
3177.54 1642
3178.07 1632
3178.61 1558
3179.14 1690
3179.67 1503
3180.20 1553
3180.73 1539
3181.26 1476
3181.80 1576
3182.33 1482
3182.86 1459
3183.39 1462
3183.92 1446
3184.46 1308
3184.99 1295
3185.52 1179
3186.05 1336
3186.59 1436
3187.12 1350
3187.65 1240
3188.18 1274
3188.72 1262
3189.25 1396
3189.78 1348
3190.31 1213
3190.85 1228
3191.38 1355
3191.91 1365
3192.44 1487
3192.98 1395
3193.51 1416
3194.04 1370
3194.58 1426
3195.11 1391
3195.64 1375
3196.17 1452
3196.71 1405
3197.24 1478
3197.77 1386
3198.31 1365
3198.84 1349
3199.37 1219
3199.91 1173
3200.44 1274
3200.98 1274
3201.51 1323
3202.04 1337
3202.58 1395
3203.11 1350
3203.64 1398
3204.18 1498
3204.71 1568
3205.24 1566
3205.78 1585
3206.31 1568
3206.85 1461
3207.38 1555
3207.91 1528
3208.45 1576
3208.98 1472
3209.52 1453
3210.05 1653
3210.59 1623
3211.12 1620
3211.65 1680
3212.19 1722
3212.72 1704
3213.26 1618
3213.79 1575
3214.33 1825
3214.86 1808
3215.40 1746
3215.93 1710
3216.47 1601
3217.00 1691
3217.54 1650
3218.07 1647
3218.61 1509
3219.14 1495
3219.68 1492
3220.21 1404
3220.75 1493
3221.28 1349
3221.82 1365
3222.35 1455
3222.89 1379
3223.42 1491
3223.96 1394
3224.49 1361
3225.03 1417
3225.57 1521
3226.10 1593
3226.64 1463
3227.17 1549
3227.71 1795
3228.24 1710
3228.78 1655
3229.32 1946
3229.85 2085
3230.39 1815
3230.92 1849
3231.46 1686
3232.00 1646
3232.53 1779
3233.07 1625
3233.60 1679
3234.14 1834
3234.68 1945
3235.21 1808
3235.75 1911
3236.29 1754
3236.82 1904
3237.36 1879
3237.90 1810
3238.43 1843
3238.97 1818
3239.51 1845
3240.04 1868
3240.58 1970
3241.12 1958
3241.65 1853
3242.19 1854
3242.73 1909
3243.26 1828
3243.80 1813
3244.34 1846
3244.88 1910
3245.41 1835
3245.95 1806
3246.49 1695
3247.02 1887
3247.56 1865
3248.10 1642
3248.64 1847
3249.17 1816
3249.71 2067
3250.25 2169
3250.79 1970
3251.33 1925
3251.86 2086
3252.40 2061
3252.94 1976
3253.48 2032
3254.01 1939
3254.55 2047
3255.09 1966
3255.63 2000
3256.17 2187
3256.70 1992
3257.24 1949
3257.78 2041
3258.32 1979
3258.86 2048
3259.40 2152
3259.93 2260
3260.47 2259
3261.01 2256
3261.55 2431
3262.09 2615
3262.63 2815
3263.17 3012
3263.70 3124
3264.24 3347
3264.78 3679
3265.32 4176
3265.86 4355
3266.40 4580
3266.94 4841
3267.48 5150
3268.02 5520
3268.56 5932
3269.09 6378
3269.63 6546
3270.17 6633
3270.71 7128
3271.25 6929
3271.79 7191
3272.33 6853
3272.87 6117
3273.41 5428
3273.95 4701
3274.49 3943
3275.03 3504
3275.57 3092
3276.11 2901
3276.65 2722
3277.19 2530
3277.73 2514
3278.27 2467
3278.81 2442
3279.35 2361
3279.89 2438
3280.43 2387
3280.97 2548
3281.51 2630
3282.05 2495
3282.59 2421
3283.13 2411
3283.67 2365
3284.21 2385
3284.75 2412
3285.29 2431
3285.83 2373
3286.37 2425
3286.91 2484
3287.45 2394
3287.99 2338
3288.53 2545
3289.08 2353
3289.62 2292
3290.16 2448
3290.70 2932
3291.24 2660
3291.78 2425
3292.32 2505
3292.86 2632
3293.40 2494
3293.95 2404
3294.49 2473
3295.03 2576
3295.57 2593
3296.11 2575
3296.65 2577
3297.19 3003
3297.73 3238
3298.28 3451
3298.82 3728
3299.36 3706
3299.90 3916
3300.44 3963
3300.99 3644
3301.53 3617
3302.07 3391
3302.61 3208
3303.15 3140
3303.69 3147
3304.24 3064
3304.78 2783
3305.32 2858
3305.86 2967
3306.41 2856
3306.95 2653
3307.49 2827
3308.03 2883
3308.58 2596
3309.12 2579
3309.66 2599
3310.20 2365
3310.75 2528
3311.29 2622
3311.83 2513
3312.37 2515
3312.92 2540
3313.46 2364
3314.00 2416
3314.54 2200
3315.09 2219
3315.63 2286
3316.17 2304
3316.72 2377
3317.26 2469
3317.80 2484
3318.35 2464
3318.89 2561
3319.43 2656
3319.98 2773
3320.52 2675
3321.06 2795
3321.61 2845
3322.15 2912
3322.69 2984
3323.24 2920
3323.78 3151
3324.33 3370
3324.87 3391
3325.41 3250
3325.96 3302
3326.50 3282
3327.04 3139
3327.59 3160
3328.13 2999
3328.68 2951
3329.22 2964
3329.76 2993
3330.31 2917
3330.85 2845
3331.40 2654
3331.94 2596
3332.49 2775
3333.03 2790
3333.58 2884
3334.12 3461
3334.66 3869
3335.21 4547
3335.75 5523
3336.30 7002
3336.84 8820
3337.39 10571
3337.93 12585
3338.48 15010
3339.02 16774
3339.57 17853
3340.11 18247
3340.66 18289
3341.20 17791
3341.75 16932
3342.29 15447
3342.84 13247
3343.38 11570
3343.93 9769
3344.47 7638
3345.02 6444
3345.57 5309
3346.11 4463
3346.66 3894
3347.20 3497
3347.75 3184
3348.29 3114
3348.84 2936
3349.38 2846
3349.93 2761
3350.48 2768
3351.02 2823
3351.57 2886
3352.11 3053
3352.66 3085
3353.21 3066
3353.75 3294
3354.30 3538
3354.84 3672
3355.39 3678
3355.94 3792
3356.48 3871
3357.03 3755
3357.58 3628
3358.12 3566
3358.67 3232
3359.22 2925
3359.76 2799
3360.31 2797
3360.86 2767
3361.40 2410
3361.95 2346
3362.50 2368
3363.04 2344
3363.59 2306
3364.14 2352
3364.68 2218
3365.23 2178
3365.78 2399
3366.33 2582
3366.87 2665
3367.42 2587
3367.97 2605
3368.51 2635
3369.06 2432
3369.61 2466
3370.16 2515
3370.70 2487
3371.25 2429
3371.80 2377
3372.35 2415
3372.90 2573
3373.44 2611
3373.99 2508
3374.54 2639
3375.09 2780
3375.63 2804
3376.18 3174
3376.73 3418
3377.28 3728
3377.83 3752
3378.37 3692
3378.92 3907
3379.47 3698
3380.02 3519
3380.57 3477
3381.12 3269
3381.66 2843
3382.21 2842
3382.76 2674
3383.31 2291
3383.86 2269
3384.41 2124
3384.96 2188
3385.50 2182
3386.05 2233
3386.60 2212
3387.15 2256
3387.70 2144
3388.25 2335
3388.80 2160
3389.35 2168
3389.90 2202
3390.44 2126
3390.99 1969
3391.54 1954
3392.09 1974
3392.64 1999
3393.19 1974
3393.74 2067
3394.29 2093
3394.84 2082
3395.39 2068
3395.94 1955
3396.49 1849
3397.04 2033
3397.59 1840
3398.14 1809
3398.69 1942
3399.24 1931
3399.79 2024
3400.34 1877
3400.89 2052
3401.44 1956
3401.99 1925
3402.54 1931
3403.09 1823
3403.64 1873
3404.19 1724
3404.74 1789
3405.29 1816
3405.84 1888
3406.39 1706
3406.94 1778
3407.49 1685
3408.04 1582
3408.59 1611
3409.14 1669
3409.69 1638
3410.24 1750
3410.79 1824
3411.34 1733
3411.89 1715
3412.45 1701
3413.00 1747
3413.55 1828
3414.10 1932
3414.65 2026
3415.20 2102
3415.75 2229
3416.30 2382
3416.85 2389
3417.41 2392
3417.96 2205
3418.51 2258
3419.06 2228
3419.61 2007
3420.16 1913
3420.71 1795
3421.27 1727
3421.82 1736
3422.37 1722
3422.92 1653
3423.47 1721
3424.02 1800
3424.58 1595
3425.13 1887
3425.68 1760
3426.23 1724
3426.78 1947
3427.34 1997
3427.89 2067
3428.44 2160
3428.99 1957
3429.55 1818
3430.10 1903
3430.65 1686
3431.20 1769
3431.76 1735
3432.31 1755
3432.86 1643
3433.41 1634
3433.97 1501
3434.52 1575
3435.07 1650
3435.62 1715
3436.18 1866
3436.73 1672
3437.28 1726
3437.84 1594
3438.39 1541
3438.94 1544
3439.49 1602
3440.05 1572
3440.60 1473
3441.15 1702
3441.71 1666
3442.26 1590
3442.81 1623
3443.37 1707
3443.92 1646
3444.47 1648
3445.03 1732
3445.58 1703
3446.13 1714
3446.69 1590
3447.24 1704
3447.80 1767
3448.35 1712
3448.90 1619
3449.46 1587
3450.01 1509
3450.57 1632
3451.12 1502
3451.67 1643
3452.23 1556
3452.78 1479
3453.34 1626
3453.89 1599
3454.44 1589
3455.00 1634
3455.55 1506
3456.11 1529
3456.66 1535
3457.22 1478
3457.77 1609
3458.33 1576
3458.88 1592
3459.43 1573
3459.99 1605
3460.54 1596
3461.10 1604
3461.65 1570
3462.21 1686
3462.76 1607
3463.32 1600
3463.87 1632
3464.43 1566
3464.98 1680
3465.54 1748
3466.09 1746
3466.65 1716
3467.21 1684
3467.76 1736
3468.32 1746
3468.87 1662
3469.43 1809
3469.98 1847
3470.54 1852
3471.09 1828
3471.65 1937
3472.20 1871
3472.76 1860
3473.32 1945
3473.87 1829
3474.43 1907
3474.98 1913
3475.54 2213
3476.10 2135
3476.65 2190
3477.21 2266
3477.76 2125
3478.32 2060
3478.88 1950
3479.43 2044
3479.99 2150
3480.55 2146
3481.10 2208
3481.66 2209
3482.22 2289
3482.77 2274
3483.33 2183
3483.89 2367
3484.44 2351
3485.00 2336
3485.56 2224
3486.11 2238
3486.67 2213
3487.23 2259
3487.78 2388
3488.34 2664
3488.90 2634
3489.45 2627
3490.01 2869
3490.57 2892
3491.13 3136
3491.68 3423
3492.24 3945
3492.80 4342
3493.35 5588
3493.91 6693
3494.47 7295
3495.03 8258
3495.58 9043
3496.14 10394
3496.70 11330
3497.26 10534
3497.82 9967
3498.37 8833
3498.93 7659
3499.49 6288
3500.05 5407
3500.61 4816
3501.16 4087
3501.72 3618
3502.28 3717
3502.84 3735
3503.40 4094
3503.95 4118
3504.51 4210
3505.07 4562
3505.63 4733
3506.19 5164
3506.75 5625
3507.30 6229
3507.86 6879
3508.42 7374
3508.98 7501
3509.54 7851
3510.10 7825
3510.66 7363
3511.22 7145
3511.77 6327
3512.33 5373
3512.89 5005
3513.45 4221
3514.01 3774
3514.57 3480
3515.13 3325
3515.69 3095
3516.25 2785
3516.81 2681
3517.37 2701
3517.92 2319
3518.48 2439
3519.04 2200
3519.60 2010
3520.16 1950
3520.72 2009
3521.28 2044
3521.84 1995
3522.40 2124
3522.96 2242
3523.52 2203
3524.08 2172
3524.64 2198
3525.20 2222
3525.76 2227
3526.32 2245
3526.88 2209
3527.44 2193
3528.00 1879
3528.56 1922
3529.12 1930
3529.68 1859
3530.24 1966
3530.80 1979
3531.36 1899
3531.92 1903
3532.48 1898
3533.04 1969
3533.60 1913
3534.17 1873
3534.73 2043
3535.29 2123
3535.85 2025
3536.41 2160
3536.97 2231
3537.53 2173
3538.09 2193
3538.65 2117
3539.21 1968
3539.77 2039
3540.34 1998
3540.90 1995
3541.46 1839
3542.02 2015
3542.58 1839
3543.14 1826
3543.70 1848
3544.26 1964
3544.83 2049
3545.39 2147
3545.95 2085
3546.51 2165
3547.07 2223
3547.63 2072
3548.20 1962
3548.76 1876
3549.32 2028
3549.88 1985
3550.44 1888
3551.01 1837
3551.57 1761
3552.13 1592
3552.69 1922
3553.25 1867
3553.82 1682
3554.38 1627
3554.94 1721
3555.50 1560
3556.07 1550
3556.63 1510
3557.19 1424
3557.75 1583
3558.32 1486
3558.88 1474
3559.44 1450
3560.00 1455
3560.57 1541
3561.13 1441
3561.69 1336
3562.26 1482
3562.82 1591
3563.38 1464
3563.94 1521
3564.51 1493
3565.07 1526
3565.63 1582
3566.20 1507
3566.76 1458
3567.32 1569
3567.89 1515
3568.45 1660
3569.01 1685
3569.58 1537
3570.14 1736
3570.70 1588
3571.27 1433
3571.83 1529
3572.39 1532
3572.96 1463
3573.52 1513
3574.09 1443
3574.65 1592
3575.21 1405
3575.78 1389
3576.34 1615
3576.91 1608
3577.47 1574
3578.03 1767
3578.60 1918
3579.16 1962
3579.73 2071
3580.29 2057
3580.86 2235
3581.42 2400
3581.98 2410
3582.55 2336
3583.11 2400
3583.68 2297
3584.24 2125
3584.81 2019
3585.37 2003
3585.94 1767
3586.50 1809
3587.07 1819
3587.63 1658
3588.20 1596
3588.76 1618
3589.33 1475
3589.89 1634
3590.46 1528
3591.02 1474
3591.59 1495
3592.15 1388
3592.72 1384
3593.28 1506
3593.85 1509
3594.41 1527
3594.98 1428
3595.54 1363
3596.11 1366
3596.68 1432
3597.24 1470
3597.81 1407
3598.37 1405
3598.94 1471
3599.50 1454
3600.07 1375
3600.64 1450
3601.20 1371
3601.77 1375
3602.33 1341
3602.90 1440
3603.47 1443
3604.03 1456
3604.60 1461
3605.16 1283
3605.73 1172
3606.30 1242
3606.86 1385
3607.43 1362
3608.00 1374
3608.56 1317
3609.13 1263
3609.70 1333
3610.26 1295
3610.83 1261
3611.40 1244
3611.96 1387
3612.53 1316
3613.10 1293
3613.66 1340
3614.23 1274
3614.80 1284
3615.36 1323
3615.93 1228
3616.50 1250
3617.07 1214
3617.63 1137
3618.20 1317
3618.77 1208
3619.34 1312
3619.90 1407
3620.47 1411
3621.04 1316
3621.61 1423
3622.17 1343
3622.74 1466
3623.31 1537
3623.88 1474
3624.44 1543
3625.01 1498
3625.58 1407
3626.15 1437
3626.72 1459
3627.28 1423
3627.85 1281
3628.42 1375
3628.99 1355
3629.56 1489
3630.12 1233
3630.69 1203
3631.26 1220
3631.83 1277
3632.40 1387
3632.97 1259
3633.53 1156
3634.10 1229
3634.67 1453
3635.24 1407
3635.81 1338
3636.38 1349
3636.95 1477
3637.52 1470
3638.08 1428
3638.65 1425
3639.22 1304
3639.79 1258
3640.36 1514
3640.93 1429
3641.50 1330
3642.07 1445
3642.64 1417
3643.21 1544
3643.78 1657
3644.34 1639
3644.91 1528
3645.48 1643
3646.05 1705
3646.62 1794
3647.19 1695
3647.76 1595
3648.33 1630
3648.90 1533
3649.47 1444
3650.04 1456
3650.61 1507
3651.18 1398
3651.75 1430
3652.32 1512
3652.89 1453
3653.46 1465
3654.03 1586
3654.60 1529
3655.17 1532
3655.74 1655
3656.31 1761
3656.88 1846
3657.45 1931
3658.02 1653
3658.59 1584
3659.16 1705
3659.73 1691
3660.30 1525
3660.87 1566
3661.45 1554
3662.02 1703
3662.59 1540
3663.16 1431
3663.73 1446
3664.30 1615
3664.87 1700
3665.44 1554
3666.01 1621
3666.58 1458
3667.15 1550
3667.73 1723
3668.30 1729
3668.87 1803
3669.44 2029
3670.01 2107
3670.58 1993
3671.15 1873
3671.73 2030
3672.30 2000
3672.87 1736
3673.44 1561
3674.01 1701
3674.58 1549
3675.16 1390
3675.73 1441
3676.30 1439
3676.87 1365
3677.44 1519
3678.01 1385
3678.59 1470
3679.16 1415
3679.73 1268
3680.30 1375
3680.88 1392
3681.45 1437
3682.02 1438
3682.59 1522
3683.16 1428
3683.74 1440
3684.31 1373
3684.88 1397
3685.45 1257
3686.03 1261
3686.60 1265
3687.17 1244
3687.74 1290
3688.32 1277
3688.89 1316
3689.46 1327
3690.04 1370
3690.61 1415
3691.18 1392
3691.76 1308
3692.33 1395
3692.90 1374
3693.47 1364
3694.05 1354
3694.62 1392
3695.19 1342
3695.77 1232
3696.34 1367
3696.91 1352
3697.49 1291
3698.06 1331
3698.64 1331
3699.21 1305
3699.78 1240
3700.36 1209
3700.93 1287
3701.50 1308
3702.08 1152
3702.65 1192
3703.23 1191
3703.80 1198
3704.37 1219
3704.95 1267
3705.52 1175
3706.10 1340
3706.67 1249
3707.24 1302
3707.82 1294
3708.39 1413
3708.97 1366
3709.54 1320
3710.12 1274
3710.69 1297
3711.27 1232
3711.84 1372
3712.41 1354
3712.99 1326
3713.56 1209
3714.14 1112
3714.71 1223
3715.29 1435
3715.86 1354
3716.44 1253
3717.01 1399
3717.59 1401
3718.16 1259
3718.74 1345
3719.31 1281
3719.89 1173
3720.46 1373
3721.04 1522
3721.61 1305
3722.19 1298
3722.77 1400
3723.34 1308
3723.92 1359
3724.49 1341
3725.07 1199
3725.64 1225
3726.22 1318
3726.79 1268
3727.37 1155
3727.95 1309
3728.52 1289
3729.10 1190
3729.67 1197
3730.25 1190
3730.83 1146
3731.40 1126
3731.98 1182
3732.56 1283
3733.13 1289
3733.71 1345
3734.28 1300
3734.86 1317
3735.44 1319
3736.01 1356
3736.59 1373
3737.17 1406
3737.74 1308
3738.32 1340
3738.90 1243
3739.47 1261
3740.05 1276
3740.63 1235
3741.20 1297
3741.78 1326
3742.36 1284
3742.93 1262
3743.51 1232
3744.09 1172
3744.67 1206
3745.24 1210
3745.82 1191
3746.40 1224
3746.97 1361
3747.55 1353
3748.13 1275
3748.71 1366
3749.28 1360
3749.86 1188
3750.44 1316
3751.02 1362
3751.59 1313
3752.17 1313
3752.75 1327
3753.33 1168
3753.91 1320
3754.48 1253
3755.06 1218
3755.64 1259
3756.22 1264
3756.80 1186
3757.37 1215
3757.95 1139
3758.53 1238
3759.11 1247
3759.69 1210
3760.27 1195
3760.84 1220
3761.42 1256
3762.00 1298
3762.58 1167
3763.16 1186
3763.74 1177
3764.31 1233
3764.89 1296
3765.47 1387
3766.05 1238
3766.63 1380
3767.21 1258
3767.79 1299
3768.37 1477
3768.95 1182
3769.52 1085
3770.10 1332
3770.68 1259
3771.26 1179
3771.84 1226
3772.42 1220
3773.00 1324
3773.58 1217
3774.16 1199
3774.74 1228
3775.32 1392
3775.90 1313
3776.48 1360
3777.06 1350
3777.64 1326
3778.22 1177
3778.80 1237
3779.38 1366
3779.96 1331
3780.54 1241
3781.12 1241
3781.70 1331
3782.28 1295
3782.86 1410
3783.44 1291
3784.02 1281
3784.60 1323
3785.18 1156
3785.76 1161
3786.34 1232
3786.92 1237
3787.50 1220
3788.08 977
3788.66 1164
3789.24 1182
3789.82 1229
3790.40 1240
3790.98 1181
3791.56 1165
3792.14 1327
3792.72 1216
3793.30 1178
3793.89 1201
3794.47 1225
3795.05 1183
3795.63 1381
3796.21 1430
3796.79 1426
3797.37 1288
3797.95 1323
3798.53 1345
3799.12 1351
3799.70 1326
3800.28 1279
3800.86 1371
3801.44 1390
3802.02 1398
3802.60 1378
3803.19 1515
3803.77 1579
3804.35 1632
3804.93 1596
3805.51 1569
3806.10 1663
3806.68 1818
3807.26 1702
3807.84 1710
3808.42 1778
3809.01 1538
3809.59 1555
3810.17 1591
3810.75 1642
3811.33 1536
3811.92 1624
3812.50 1739
3813.08 1851
3813.66 1816
3814.25 1914
3814.83 1844
3815.41 1753
3815.99 1694
3816.58 1743
3817.16 1693
3817.74 1900
3818.32 1983
3818.91 2005
3819.49 1882
3820.07 1983
3820.66 1947
3821.24 1965
3821.82 1844
3822.41 1700
3822.99 1672
3823.57 1564
3824.16 1518
3824.74 1545
3825.32 1382
3825.91 1402
3826.49 1391
3827.07 1470
3827.66 1490
3828.24 1450
3828.82 1452
3829.41 1514
3829.99 1263
3830.57 1313
3831.16 1535
3831.74 1231
3832.33 1181
3832.91 1185
3833.49 1176
3834.08 1363
3834.66 1408
3835.25 1271
3835.83 1220
3836.41 1224
3837.00 1180
3837.58 1214
3838.17 1180
3838.75 1128
3839.34 1171
3839.92 1155
3840.50 1133
3841.09 1115
3841.67 1167
3842.26 1244
3842.84 1218
3843.43 1153
3844.01 1195
3844.60 1197
3845.18 1183
3845.77 1152
3846.35 1195
3846.94 1075
3847.52 1309
3848.11 1148
3848.69 1138
3849.28 1149
3849.86 1135
3850.45 1147
3851.03 1180
3851.62 1198
3852.20 1336
3852.79 1202
3853.37 1170
3853.96 1119
3854.55 1235
3855.13 1184
3855.72 1055
3856.30 1090
3856.89 1126
3857.47 1101
3858.06 1147
3858.65 1271
3859.23 1229
3859.82 1240
3860.40 1049
3860.99 1152
3861.58 1139
3862.16 1069
3862.75 1209
3863.33 1225
3863.92 1079
3864.51 1100
3865.09 1099
3865.68 1194
3866.27 1375
3866.85 1264
3867.44 1149
3868.03 1200
3868.61 1201
3869.20 1210
3869.79 1155
3870.37 1130
3870.96 1217
3871.55 1228
3872.13 1147
3872.72 1127
3873.31 1268
3873.89 1160
3874.48 1181
3875.07 1170
3875.66 1153
3876.24 1151
3876.83 1345
3877.42 1337
3878.00 1291
3878.59 1147
3879.18 1203
3879.77 1336
3880.35 1238
3880.94 1294
3881.53 1175
3882.12 1231
3882.70 1266
3883.29 1202
3883.88 1237
3884.47 1139
3885.06 1151
3885.64 1168
3886.23 1169
3886.82 1077
3887.41 1121
3888.00 1163
3888.58 1131
3889.17 1150
3889.76 1110
3890.35 1081
3890.94 1170
3891.53 1213
3892.11 1180
3892.70 1333
3893.29 1237
3893.88 1368
3894.47 1405
3895.06 1292
3895.65 1295
3896.23 1500
3896.82 1240
3897.41 1126
3898.00 1200
3898.59 1180
3899.18 1237
3899.77 1282
3900.36 1228
3900.95 1310
3901.53 1177
3902.12 1137
3902.71 1110
3903.30 1068
3903.89 1166
3904.48 1158
3905.07 1188
3905.66 1203
3906.25 1157
3906.84 1193
3907.43 1083
3908.02 1260
3908.61 1323
3909.20 1358
3909.79 1276
3910.38 1280
3910.97 1280
3911.56 1308
3912.15 1210
3912.74 1191
3913.33 1309
3913.92 1239
3914.51 1207
3915.10 1209
3915.69 1339
3916.28 1082
3916.87 1094
3917.46 1126
3918.05 1077
3918.64 1091
3919.23 1228
3919.82 1217
3920.41 1215
3921.00 1292
3921.59 1331
3922.18 1074
3922.77 1117
3923.36 1135
3923.95 1081
3924.55 1123
3925.14 1175
3925.73 1096
3926.32 1117
3926.91 1078
3927.50 1114
3928.09 1056
3928.68 1139
3929.27 1128
3929.87 1046
3930.46 1091
3931.05 1121
3931.64 1227
3932.23 1140
3932.82 1151
3933.41 1180
3934.01 1039
3934.60 1204
3935.19 1116
3935.78 983
3936.37 1050
3936.96 983
3937.56 962
3938.15 1044
3938.74 1004
3939.33 1092
3939.92 1070
3940.52 1077
3941.11 1084
3941.70 1093
3942.29 1042
3942.88 1110
3943.48 1142
3944.07 1209
3944.66 1191
3945.25 1141
3945.85 1152
3946.44 1208
3947.03 1164
3947.62 1297
3948.22 1196
3948.81 1111
3949.40 1110
3949.99 1123
3950.59 1155
3951.18 1004
3951.77 1031
3952.37 1198
3952.96 1021
3953.55 980
3954.15 1028
3954.74 996
3955.33 1081
3955.93 1109
3956.52 1100
3957.11 1030
3957.71 1038
3958.30 1124
3958.89 1112
3959.49 969
3960.08 1067
3960.67 1206
3961.27 1114
3961.86 1203
3962.45 1135
3963.05 1169
3963.64 1152
3964.23 1156
3964.83 1169
3965.42 1235
3966.02 1137
3966.61 1191
3967.20 1253
3967.80 1210
3968.39 1310
3968.99 1232
3969.58 1290
3970.18 1395
3970.77 1286
3971.36 1330
3971.96 1277
3972.55 1459
3973.15 1357
3973.74 1293
3974.34 1207
3974.93 1267
3975.53 1248
3976.12 1220
3976.72 1175
3977.31 1045
3977.91 1208
3978.50 1286
3979.10 1241
3979.69 1386
3980.29 1561
3980.88 1631
3981.48 1809
3982.07 1597
3982.67 1538
3983.26 1379
3983.86 1404
3984.45 1398
3985.05 1352
3985.64 1375
3986.24 1368
3986.83 1350
3987.43 1412
3988.03 1487
3988.62 1398
3989.22 1337
3989.81 1511
3990.41 1435
3991.00 1417
3991.60 1413
3992.20 1319
3992.79 1260
3993.39 1367
3993.98 1462
3994.58 1407
3995.18 1283
3995.77 1269
3996.37 1333
3996.97 1278
3997.56 1358
3998.16 1444
3998.75 1506
3999.35 1417
3999.95 1369
4000.54 1446
4001.14 1332
4001.74 1354
4002.33 1414
4002.93 1330
4003.53 1273
4004.12 1332
4004.72 1194
4005.32 1165
4005.92 1200
4006.51 1306
4007.11 1216
4007.71 1221
4008.30 1212
4008.90 1264
4009.50 1156
4010.10 1312
4010.69 1283
4011.29 1356
4011.89 1228
4012.49 1166
4013.08 1164
4013.68 1168
4014.28 1076
4014.88 1203
4015.47 1164
4016.07 1263
4016.67 1256
4017.27 1105
4017.86 1174
4018.46 1240
4019.06 1242
4019.66 1107
4020.26 1222
4020.85 1187
4021.45 1064
4022.05 1053
4022.65 1205
4023.25 1134
4023.85 1183
4024.44 1217
4025.04 1195
4025.64 1102
4026.24 1163
4026.84 1198
4027.44 1124
4028.03 1201
4028.63 1294
4029.23 1302
4029.83 1247
4030.43 1414
4031.03 1367
4031.63 1239
4032.23 1187
4032.83 1235
4033.42 1350
4034.02 1286
4034.62 1333
4035.22 1318
4035.82 1302
4036.42 1307
4037.02 1434
4037.62 1431
4038.22 1369
4038.82 1248
4039.42 1302
4040.02 1290
4040.62 1284
4041.22 1248
4041.82 1277
4042.41 1415
4043.01 1212
4043.61 1205
4044.21 1234
4044.81 1095
4045.41 1105
4046.01 1174
4046.61 1083
4047.21 1029
4047.81 1036
4048.41 1089
4049.01 1090
4049.61 1188
4050.21 1291
4050.82 1058
4051.42 1008
4052.02 982
4052.62 1033
4053.22 1074
4053.82 1100
4054.42 1150
4055.02 1145
4055.62 1036
4056.22 1174
4056.82 1168
4057.42 1150
4058.02 1044
4058.62 1068
4059.22 1121
4059.83 1023
4060.43 954
4061.03 1073
4061.63 1160
4062.23 1108
4062.83 960
4063.43 973
4064.03 1098
4064.63 1176
4065.24 1117
4065.84 1062
4066.44 1122
4067.04 1078
4067.64 1075
4068.24 1057
4068.85 1134
4069.45 1109
4070.05 1120
4070.65 1190
4071.25 1085
4071.85 1044
4072.46 977
4073.06 998
4073.66 1043
4074.26 1096
4074.86 1051
4075.47 1121
4076.07 1088
4076.67 1007
4077.27 1008
4077.88 1156
4078.48 1133
4079.08 1114
4079.68 973
4080.29 985
4080.89 976
4081.49 1042
4082.09 1107
4082.70 1056
4083.30 998
4083.90 914
4084.50 1031
4085.11 1071
4085.71 1014
4086.31 1090
4086.92 1125
4087.52 1039
4088.12 1047
4088.72 1046
4089.33 1003
4089.93 1092
4090.53 1076
4091.14 1184
4091.74 1090
4092.34 1048
4092.95 1020
4093.55 1041
4094.16 991
4094.76 931
4095.36 1115
4095.97 1052
4096.57 1041
4097.17 987
4097.78 1015
4098.38 1002
4098.98 912
4099.59 989
4100.19 1002
4100.80 1003
4101.40 1205
4102.00 1037
4102.61 1058
4103.21 1065
4103.82 970
4104.42 1041
4105.03 1085
4105.63 949
4106.23 1042
4106.84 1097
4107.44 1052
4108.05 1191
4108.65 1096
4109.26 1155
4109.86 1029
4110.47 1084
4111.07 968
4111.68 1008
4112.28 1038
4112.89 1069
4113.49 1054
4114.10 1016
4114.70 1152
4115.31 1071
4115.91 1116
4116.52 1135
4117.12 1040
4117.73 1070
4118.33 1065
4118.94 1082
4119.54 1086
4120.15 1002
4120.75 1149
4121.36 1043
4121.97 1129
4122.57 1139
4123.18 1053
4123.78 1177
4124.39 1087
4124.99 1051
4125.60 1112
4126.21 1055
4126.81 1115
4127.42 1094
4128.02 1046
4128.63 1027
4129.24 1026
4129.84 1008
4130.45 1017
4131.05 1128
4131.66 1053
4132.27 1015
4132.87 976
4133.48 1008
4134.09 959
4134.69 1033
4135.30 1053
4135.91 1094
4136.51 1045
4137.12 1050
4137.73 1152
4138.33 1030
4138.94 1108
4139.55 1191
4140.15 1142
4140.76 1217
4141.37 1286
4141.97 1110
4142.58 1175
4143.19 1308
4143.80 1289
4144.40 1345
4145.01 1159
4145.62 1094
4146.22 1187
4146.83 1208
4147.44 1300
4148.05 1327
4148.65 1177
4149.26 1239
4149.87 1186
4150.48 1168
4151.09 1094
4151.69 1129
4152.30 1047
4152.91 1164
4153.52 1179
4154.12 1155
4154.73 1087
4155.34 1099
4155.95 1048
4156.56 1108
4157.16 1100
4157.77 1129
4158.38 1175
4158.99 1021
4159.60 1013
4160.21 1057
4160.81 1105
4161.42 1168
4162.03 1038
4162.64 1143
4163.25 1218
4163.86 1265
4164.47 1200
4165.08 1277
4165.68 1106
4166.29 1104
4166.90 1104
4167.51 1098
4168.12 1058
4168.73 1027
4169.34 995
4169.95 1078
4170.56 1107
4171.16 1188
4171.77 1147
4172.38 1133
4172.99 1123
4173.60 1131
4174.21 1088
4174.82 1138
4175.43 1049
4176.04 1003
4176.65 1173
4177.26 1101
4177.87 1134
4178.48 1166
4179.09 1206
4179.70 1164
4180.31 1109
4180.92 1041
4181.53 1203
4182.14 1105
4182.75 1196
4183.36 1131
4183.97 1057
4184.58 1135
4185.19 1145
4185.80 1151
4186.41 1101
4187.02 1216
4187.63 1197
4188.24 1144
4188.85 1094
4189.46 1118
4190.07 1095
4190.68 1174
4191.29 1059
4191.90 1173
4192.51 1148
4193.13 1138
4193.74 1112
4194.35 1072
4194.96 1039
4195.57 1097
4196.18 1088
4196.79 1110
4197.40 1129
4198.01 1130
4198.62 1169
4199.24 1192
4199.85 1150
4200.46 1121
4201.07 1234
4201.68 1128
4202.29 1109
4202.90 1078
4203.52 1110
4204.13 1100
4204.74 962
4205.35 1155
4205.96 1067
4206.57 1081
4207.19 1110
4207.80 1140
4208.41 1167
4209.02 1024
4209.63 1104
4210.25 1092
4210.86 1084
4211.47 1093
4212.08 1133
4212.69 1017
4213.31 1079
4213.92 1035
4214.53 1156
4215.14 1124
4215.76 1056
4216.37 1132
4216.98 1065
4217.59 1104
4218.21 1135
4218.82 1170
4219.43 1160
4220.04 1297
4220.66 1383
4221.27 1268
4221.88 1272
4222.50 1193
4223.11 1199
4223.72 1292
4224.33 1304
4224.95 1241
4225.56 1220
4226.17 1160
4226.79 1272
4227.40 1251
4228.01 1067
4228.63 1155
4229.24 1116
4229.85 1125
4230.47 1163
4231.08 1282
4231.69 1271
4232.31 1321
4232.92 1292
4233.54 1358
4234.15 1341
4234.76 1395
4235.38 1482
4235.99 1647
4236.61 1772
4237.22 1751
4237.83 1863
4238.45 2045
4239.06 2251
4239.68 2301
4240.29 2274
4240.90 2425
4241.52 2233
4242.13 1990
4242.75 1812
4243.36 1606
4243.98 1616
4244.59 1400
4245.21 1369
4245.82 1255
4246.43 1318
4247.05 1300
4247.66 1324
4248.28 1299
4248.89 1245
4249.51 1135
4250.12 1190
4250.74 1264
4251.35 1349
4251.97 1385
4252.58 1443
4253.20 1393
4253.81 1211
4254.43 1300
4255.04 1266
4255.66 1152
4256.28 1044
4256.89 1192
4257.51 1256
4258.12 1191
4258.74 1166
4259.35 1194
4259.97 1303
4260.58 1296
4261.20 1260
4261.82 1157
4262.43 1081
4263.05 1085
4263.66 1118
4264.28 1156
4264.90 1074
4265.51 1076
4266.13 1027
4266.74 1112
4267.36 1055
4267.98 1188
4268.59 1242
4269.21 1300
4269.82 1137
4270.44 1158
4271.06 1179
4271.67 1229
4272.29 1218
4272.91 1206
4273.52 1249
4274.14 1280
4274.76 1329
4275.37 1291
4275.99 1244
4276.61 1283
4277.22 1392
4277.84 1335
4278.46 1350
4279.08 1306
4279.69 1271
4280.31 1302
4280.93 1369
4281.54 1285
4282.16 1366
4282.78 1307
4283.40 1365
4284.01 1300
4284.63 1278
4285.25 1237
4285.87 1219
4286.48 1225
4287.10 1191
4287.72 1156
4288.34 1114
4288.95 1157
4289.57 1128
4290.19 1065
4290.81 1205
4291.43 1250
4292.04 1187
4292.66 1203
4293.28 1127
4293.90 1127
4294.52 1145
4295.13 1229
4295.75 1118
4296.37 1103
4296.99 1112
4297.61 1166
4298.23 1124
4298.84 1099
4299.46 1189
4300.08 1303
4300.70 1200
4301.32 1132
4301.94 1181
4302.56 1235
4303.17 1152
4303.79 1135
4304.41 1172
4305.03 1105
4305.65 1076
4306.27 1081
4306.89 1164
4307.51 1168
4308.13 1073
4308.75 1185
4309.36 1122
4309.98 1084
4310.60 1068
4311.22 1143
4311.84 1092
4312.46 1076
4313.08 1188
4313.70 1180
4314.32 1218
4314.94 1248
4315.56 1154
4316.18 1181
4316.80 1189
4317.42 1135
4318.04 1234
4318.66 1222
4319.28 1239
4319.90 1198
4320.52 1137
4321.14 1104
4321.76 1097
4322.38 1237
4323.00 1193
4323.62 1154
4324.24 1144
4324.86 1146
4325.48 1205
4326.10 1239
4326.72 1129
4327.34 1366
4327.96 1511
4328.58 1524
4329.20 1385
4329.82 1430
4330.44 1606
4331.07 1593
4331.69 1519
4332.31 1533
4332.93 1504
4333.55 1409
4334.17 1304
4334.79 1373
4335.41 1437
4336.03 1358
4336.65 1371
4337.28 1472
4337.90 1499
4338.52 1652
4339.14 1584
4339.76 1754
4340.38 1988
4341.00 2193
4341.63 2307
4342.25 2361
4342.87 2363
4343.49 2345
4344.11 2440
4344.73 2255
4345.36 2104
4345.98 2216
4346.60 2129
4347.22 2372
4347.84 2574
4348.47 3134
4349.09 3844
4349.71 4206
4350.33 4391
4350.95 4963
4351.58 5417
4352.20 5231
4352.82 4945
4353.44 4599
4354.07 3812
4354.69 3254
4355.31 2819
4355.93 2321
4356.56 2066
4357.18 2023
4357.80 1887
4358.42 1729
4359.05 1658
4359.67 1632
4360.29 1646
4360.92 1784
4361.54 1944
4362.16 1958
4362.78 1729
4363.41 1742
4364.03 1722
4364.65 1790
4365.28 1696
4365.90 1752
4366.52 1699
4367.15 1560
4367.77 1548
4368.39 1400
4369.02 1623
4369.64 1617
4370.26 1714
4370.89 1644
4371.51 1572
4372.14 1478
4372.76 1343
4373.38 1279
4374.01 1480
4374.63 1331
4375.25 1235
4375.88 1311
4376.50 1297
4377.13 1323
4377.75 1200
4378.37 1229
4379.00 1206
4379.62 1292
4380.25 1247
4380.87 1251
4381.50 1339
4382.12 1411
4382.75 1423
4383.37 1420
4383.99 1349
4384.62 1426
4385.24 1375
4385.87 1297
4386.49 1379
4387.12 1322
4387.74 1307
4388.37 1304
4388.99 1445
4389.62 1312
4390.24 1232
4390.87 1184
4391.49 1297
4392.12 1243
4392.74 1139
4393.37 1096
4393.99 1077
4394.62 1097
4395.24 1108
4395.87 1192
4396.49 1145
4397.12 1096
4397.75 1163
4398.37 1206
4399.00 1168
4399.62 1104
4400.25 1212
4400.87 1227
4401.50 1220
4402.13 1151
4402.75 1244
4403.38 1176
4404.00 1226
4404.63 1152
4405.26 1219
4405.88 1286
4406.51 1191
4407.13 1154
4407.76 1168
4408.39 1135
4409.01 1262
4409.64 1269
4410.27 1257
4410.89 1127
4411.52 1177
4412.15 1125
4412.77 1117
4413.40 1089
4414.03 1120
4414.65 1125
4415.28 1087
4415.91 1294
4416.53 1189
4417.16 1264
4417.79 1228
4418.41 1141
4419.04 1129
4419.67 1210
4420.30 1260
4420.92 1195
4421.55 1076
4422.18 1269
4422.80 1314
4423.43 1207
4424.06 1151
4424.69 1176
4425.31 1118
4425.94 1160
4426.57 1240
4427.20 1124
4427.82 1230
4428.45 1100
4429.08 1104
4429.71 1075
4430.34 1210
4430.96 1160
4431.59 1057
4432.22 1062
4432.85 1074
4433.48 1111
4434.10 977
4434.73 1007
4435.36 1095
4435.99 1155
4436.62 1118
4437.25 1231
4437.87 1194
4438.50 1194
4439.13 1186
4439.76 1270
4440.39 1240
4441.02 1256
4441.64 1114
4442.27 1194
4442.90 1404
4443.53 1256
4444.16 1207
4444.79 1256
4445.42 1133
4446.05 1291
4446.68 1155
4447.30 1176
4447.93 1165
4448.56 1220
4449.19 1262
4449.82 1310
4450.45 1275
4451.08 1208
4451.71 1159
4452.34 1231
4452.97 1333
4453.60 1271
4454.23 1227
4454.86 1221
4455.49 1222
4456.12 1212
4456.75 1274
4457.38 1260
4458.01 1273
4458.64 1299
4459.27 1385
4459.90 1342
4460.53 1283
4461.16 1329
4461.79 1531
4462.42 1358
4463.05 1274
4463.68 1185
4464.31 1165
4464.94 1154
4465.57 1173
4466.20 1114
4466.83 1169
4467.46 1187
4468.09 1025
4468.72 1086
4469.35 1008
4469.98 1081
4470.61 1069
4471.24 986
4471.87 1118
4472.50 1109
4473.13 1169
4473.77 1106
4474.40 1193
4475.03 1115
4475.66 1029
4476.29 1102
4476.92 1147
4477.55 1117
4478.18 1142
4478.82 1122
4479.45 1063
4480.08 1100
4480.71 1055
4481.34 1040
4481.97 1150
4482.60 1131
4483.24 1060
4483.87 992
4484.50 1018
4485.13 1164
4485.76 1157
4486.39 1190
4487.03 1147
4487.66 1100
4488.29 1132
4488.92 1247
4489.55 1129
4490.19 1121
4490.82 1204
4491.45 998
4492.08 1046
4492.71 1131
4493.35 1289
4493.98 1240
4494.61 1214
4495.24 1219
4495.88 1174
4496.51 1143
4497.14 1233
4497.77 1084
4498.41 1103
4499.04 1165
4499.67 1184
4500.31 1255
4500.94 1270
4501.57 1265
4502.20 1282
4502.84 1297
4503.47 1432
4504.10 1452
4504.74 1644
4505.37 1654
4506.00 1560
4506.64 1473
4507.27 1492
4507.90 1502
4508.54 1416
4509.17 1359
4509.80 1294
4510.44 1385
4511.07 1305
4511.70 1220
4512.34 1214
4512.97 1275
4513.60 1291
4514.24 1327
4514.87 1206
4515.51 1232
4516.14 1222
4516.77 1175
4517.41 1149
4518.04 1094
4518.68 1048
4519.31 1049
4519.94 1245
4520.58 1120
4521.21 973
4521.85 967
4522.48 1102
4523.12 1211
4523.75 1083
4524.39 1023
4525.02 1048
4525.65 1076
4526.29 1138
4526.92 1054
4527.56 1137
4528.19 1070
4528.83 1068
4529.46 1004
4530.10 1038
4530.73 1151
4531.37 1091
4532.00 1143
4532.64 1180
4533.27 1155
4533.91 1049
4534.54 1075
4535.18 1077
4535.81 1023
4536.45 1148
4537.09 1282
4537.72 1167
4538.36 1088
4538.99 1175
4539.63 1160
4540.26 1115
4540.90 1093
4541.53 1146
4542.17 1107
4542.81 1132
4543.44 1118
4544.08 1142
4544.71 1041
4545.35 985
4545.99 1046
4546.62 1124
4547.26 1121
4547.89 1090
4548.53 1072
4549.17 1073
4549.80 1112
4550.44 1120
4551.08 1143
4551.71 1006
4552.35 1055
4552.98 1095
4553.62 1106
4554.26 1041
4554.89 1075
4555.53 1134
4556.17 1120
4556.80 1000
4557.44 1018
4558.08 1068
4558.72 1041
4559.35 1040
4559.99 1186
4560.63 1163
4561.26 1021
4561.90 1091
4562.54 1179
4563.17 1215
4563.81 1080
4564.45 1023
4565.09 1104
4565.72 1013
4566.36 971
4567.00 1135
4567.64 1118
4568.27 1053
4568.91 1144
4569.55 1187
4570.19 1086
4570.82 1046
4571.46 1168
4572.10 1094
4572.74 1067
4573.38 1021
4574.01 955
4574.65 1068
4575.29 984
4575.93 1014
4576.57 1130
4577.20 1111
4577.84 1086
4578.48 1062
4579.12 1055
4579.76 1203
4580.40 1082
4581.04 1055
4581.67 1174
4582.31 1090
4582.95 1174
4583.59 1195
4584.23 1185
4584.87 1092
4585.51 1195
4586.14 1163
4586.78 1119
4587.42 1031
4588.06 1090
4588.70 1138
4589.34 1091
4589.98 1134
4590.62 1201
4591.26 1223
4591.90 1319
4592.54 1370
4593.17 1366
4593.81 1521
4594.45 1522
4595.09 1706
4595.73 1757
4596.37 2095
4597.01 2151
4597.65 2048
4598.29 1874
4598.93 1696
4599.57 1689
4600.21 1480
4600.85 1359
4601.49 1300
4602.13 1249
4602.77 1141
4603.41 1197
4604.05 1253
4604.69 1199
4605.33 1233
4605.97 1151
4606.61 1172
4607.25 1158
4607.89 1257
4608.53 1240
4609.17 1332
4609.81 1258
4610.45 1320
4611.09 1255
4611.73 1201
4612.38 1193
4613.02 1168
4613.66 1116
4614.30 1157
4614.94 1129
4615.58 1252
4616.22 1246
4616.86 1098
4617.50 1212
4618.14 1142
4618.78 1132
4619.43 1079
4620.07 1086
4620.71 1230
4621.35 1296
4621.99 1266
4622.63 1184
4623.27 1200
4623.91 1216
4624.56 1090
4625.20 1118
4625.84 1046
4626.48 1245
4627.12 1107
4627.76 976
4628.41 1010
4629.05 1151
4629.69 1139
4630.33 1095
4630.97 1203
4631.62 1058
4632.26 1015
4632.90 1180
4633.54 1237
4634.18 1325
4634.83 1117
4635.47 1034
4636.11 1140
4636.75 1163
4637.40 1205
4638.04 1300
4638.68 1246
4639.32 1230
4639.97 1325
4640.61 1220
4641.25 1095
4641.89 1264
4642.54 1227
4643.18 1212
4643.82 1253
4644.46 1332
4645.11 1247
4645.75 1188
4646.39 1195
4647.04 1222
4647.68 1225
4648.32 1294
4648.97 1299
4649.61 1222
4650.25 1145
4650.90 1161
4651.54 1236
4652.18 1114
4652.83 1171
4653.47 1165
4654.11 1078
4654.76 1055
4655.40 1099
4656.04 1085
4656.69 1071
4657.33 1041
4657.98 1103
4658.62 1065
4659.26 1146
4659.91 1107
4660.55 1075
4661.20 1106
4661.84 1136
4662.48 1029
4663.13 1007
4663.77 1030
4664.42 1082
4665.06 1077
4665.71 1034
4666.35 1083
4666.99 1090
4667.64 1039
4668.28 1038
4668.93 1050
4669.57 1104
4670.22 1127
4670.86 1032
4671.51 941
4672.15 1023
4672.80 1040
4673.44 993
4674.09 1041
4674.73 1088
4675.38 1088
4676.02 994
4676.67 1041
4677.31 1057
4677.96 1002
4678.60 1029
4679.25 972
4679.89 962
4680.54 970
4681.18 1040
4681.83 1151
4682.47 1071
4683.12 1033
4683.77 979
4684.41 1070
4685.06 1197
4685.70 1204
4686.35 1176
4686.99 1102
4687.64 1195
4688.29 1230
4688.93 1078
4689.58 1005
4690.22 1083
4690.87 1150
4691.52 1194
4692.16 1035
4692.81 1117
4693.45 1036
4694.10 1074
4694.75 1148
4695.39 1255
4696.04 1177
4696.69 1251
4697.33 1254
4697.98 1299
4698.63 1174
4699.27 1308
4699.92 1410
4700.57 1451
4701.21 1605
4701.86 1809
4702.51 1778
4703.15 1833
4703.80 1828
4704.45 2099
4705.10 2045
4705.74 2154
4706.39 1989
4707.04 1847
4707.68 1653
4708.33 1461
4708.98 1332
4709.63 1314
4710.27 1242
4710.92 1247
4711.57 1198
4712.22 1187
4712.86 1251
4713.51 1268
4714.16 1178
4714.81 1281
4715.45 1222
4716.10 1087
4716.75 1226
4717.40 1169
4718.05 1169
4718.69 1154
4719.34 1135
4719.99 1101
4720.64 1129
4721.29 1153
4721.94 1153
4722.58 1052
4723.23 1091
4723.88 1140
4724.53 1161
4725.18 1126
4725.83 1237
4726.47 1155
4727.12 1169
4727.77 1059
4728.42 1204
4729.07 1283
4729.72 1225
4730.37 1097
4731.02 1207
4731.66 1303
4732.31 1310
4732.96 1229
4733.61 1193
4734.26 1251
4734.91 1197
4735.56 1216
4736.21 1181
4736.86 1053
4737.51 1162
4738.16 1231
4738.81 1124
4739.45 1156
4740.10 1152
4740.75 1085
4741.40 1155
4742.05 1076
4742.70 1045
4743.35 1149
4744.00 1081
4744.65 1102
4745.30 1152
4745.95 1189
4746.60 1116
4747.25 1115
4747.90 1177
4748.55 1185
4749.20 1126
4749.85 1290
4750.50 1238
4751.15 1093
4751.80 1189
4752.45 1232
4753.10 1310
4753.75 1337
4754.40 1462
4755.05 1558
4755.71 1717
4756.36 1653
4757.01 1586
4757.66 1545
4758.31 1599
4758.96 1518
4759.61 1443
4760.26 1339
4760.91 1298
4761.56 1258
4762.21 1180
4762.86 1221
4763.52 1185
4764.17 1186
4764.82 1128
4765.47 1165
4766.12 1068
4766.77 960
4767.42 1048
4768.07 1073
4768.73 1051
4769.38 1182
4770.03 1208
4770.68 1241
4771.33 1119
4771.98 1207
4772.64 1386
4773.29 1237
4773.94 1146
4774.59 1200
4775.24 1117
4775.89 1080
4776.55 1031
4777.20 1031
4777.85 1044
4778.50 1083
4779.15 1071
4779.81 1144
4780.46 1142
4781.11 1153
4781.76 1040
4782.42 1186
4783.07 1116
4783.72 1134
4784.37 1127
4785.03 1206
4785.68 1342
4786.33 1180
4786.98 1102
4787.64 1160
4788.29 1131
4788.94 1132
4789.60 1137
4790.25 1127
4790.90 1169
4791.55 1204
4792.21 1096
4792.86 1094
4793.51 1223
4794.17 1164
4794.82 1192
4795.47 1268
4796.13 1230
4796.78 1250
4797.43 1196
4798.09 1265
4798.74 1186
4799.39 1211
4800.05 1295
4800.70 1130
4801.36 1151
4802.01 1151
4802.66 1095
4803.32 1103
4803.97 1056
4804.62 1036
4805.28 1137
4805.93 1110
4806.59 1214
4807.24 1224
4807.89 1211
4808.55 1272
4809.20 1149
4809.86 1130
4810.51 1143
4811.17 1164
4811.82 1205
4812.47 1170
4813.13 1126
4813.78 1190
4814.44 1228
4815.09 1188
4815.75 1090
4816.40 1121
4817.06 1199
4817.71 1236
4818.37 1310
4819.02 1250
4819.68 1299
4820.33 1256
4820.99 1160
4821.64 1264
4822.30 1272
4822.95 1208
4823.61 1330
4824.26 1277
4824.92 1189
4825.57 1201
4826.23 1305
4826.88 1407
4827.54 1286
4828.19 1194
4828.85 1227
4829.51 1474
4830.16 1467
4830.82 1434
4831.47 1449
4832.13 1537
4832.78 1508
4833.44 1533
4834.10 1491
4834.75 1518
4835.41 1348
4836.06 1468
4836.72 1369
4837.38 1417
4838.03 1548
4838.69 1548
4839.34 1500
4840.00 1566
4840.66 1513
4841.31 1569
4841.97 1677
4842.63 1652
4843.28 1617
4843.94 1581
4844.60 1590
4845.25 1647
4845.91 1828
4846.57 1880
4847.22 1781
4847.88 1762
4848.54 1974
4849.19 2125
4849.85 2250
4850.51 2091
4851.17 1985
4851.82 2214
4852.48 2531
4853.14 2849
4853.79 3048
4854.45 3316
4855.11 3708
4855.77 3806
4856.42 3735
4857.08 3363
4857.74 3105
4858.40 2972
4859.05 2681
4859.71 2572
4860.37 2547
4861.03 2494
4861.68 2550
4862.34 2687
4863.00 2769
4863.66 2845
4864.32 2993
4864.97 2675
4865.63 2439
4866.29 2339
4866.95 2253
4867.61 2286
4868.26 2298
4868.92 2386
4869.58 2483
4870.24 2460
4870.90 2491
4871.56 2502
4872.21 2447
4872.87 2466
4873.53 2254
4874.19 2171
4874.85 2203
4875.51 2156
4876.17 2148
4876.83 2068
4877.48 2014
4878.14 2007
4878.80 2002
4879.46 1917
4880.12 1885
4880.78 1936
4881.44 1964
4882.10 1930
4882.76 1915
4883.42 2057
4884.08 2145
4884.73 2185
4885.39 2098
4886.05 1938
4886.71 1820
4887.37 1849
4888.03 1784
4888.69 1667
4889.35 1653
4890.01 1804
4890.67 1715
4891.33 1684
4891.99 1851
4892.65 1966
4893.31 1821
4893.97 1972
4894.63 2043
4895.29 2213
4895.95 2305
4896.61 2257
4897.27 2263
4897.93 2090
4898.59 1977
4899.25 1841
4899.91 1757
4900.57 1673
4901.23 1649
4901.89 1654
4902.55 1608
4903.21 1611
4903.88 1660
4904.54 1630
4905.20 1630
4905.86 1663
4906.52 1624
4907.18 1668
4907.84 1632
4908.50 1603
4909.16 1539
4909.82 1516
4910.48 1416
4911.15 1482
4911.81 1556
4912.47 1568
4913.13 1502
4913.79 1394
4914.45 1458
4915.11 1452
4915.77 1453
4916.44 1433
4917.10 1430
4917.76 1415
4918.42 1419
4919.08 1402
4919.74 1392
4920.41 1385
4921.07 1291
4921.73 1238
4922.39 1189
4923.05 1272
4923.72 1220
4924.38 1313
4925.04 1252
4925.70 1226
4926.36 1290
4927.03 1418
4927.69 1233
4928.35 1304
4929.01 1426
4929.67 1462
4930.34 1320
4931.00 1263
4931.66 1298
4932.32 1276
4932.99 1367
4933.65 1273
4934.31 1245
4934.98 1188
4935.64 1231
4936.30 1285
4936.96 1281
4937.63 1261
4938.29 1244
4938.95 1282
4939.62 1222
4940.28 1153
4940.94 1234
4941.61 1125
4942.27 1271
4942.93 1190
4943.60 1249
4944.26 1238
4944.92 1203
4945.59 1193
4946.25 1121
4946.91 1224
4947.58 1154
4948.24 1214
4948.90 1123
4949.57 1206
4950.23 1253
4950.89 1092
4951.56 1206
4952.22 1138
4952.89 1044
4953.55 1009
4954.21 1029
4954.88 1099
4955.54 1154
4956.21 1062
4956.87 1074
4957.53 971
4958.20 1038
4958.86 1131
4959.53 1107
4960.19 1041
4960.86 1012
4961.52 1094
4962.19 1211
4962.85 1105
4963.52 1134
4964.18 1203
4964.84 1168
4965.51 1185
4966.17 1277
4966.84 1262
4967.50 1351
4968.17 1362
4968.83 1306
4969.50 1469
4970.16 1474
4970.83 1372
4971.49 1364
4972.16 1306
4972.82 1293
4973.49 1232
4974.16 1290
4974.82 1270
4975.49 1163
4976.15 1171
4976.82 1231
4977.48 1231
4978.15 1266
4978.81 1154
4979.48 1186
4980.15 1141
4980.81 1167
4981.48 1171
4982.14 1264
4982.81 1335
4983.48 1276
4984.14 1169
4984.81 1177
4985.47 1089
4986.14 1074
4986.81 1192
4987.47 1112
4988.14 1213
4988.80 1058
4989.47 1123
4990.14 1161
4990.80 1131
4991.47 1112
4992.14 1085
4992.80 1147
4993.47 1085
4994.14 1086
4994.80 1136
4995.47 1125
4996.14 1113
4996.80 1132
4997.47 1164
4998.14 1096
4998.81 1110
4999.47 1184
5000.14 1150
5000.81 1141
5001.47 1104
5002.14 1062
5002.81 1051
5003.48 1081
5004.14 1117
5004.81 986
5005.48 1046
5006.15 1043
5006.81 1039
5007.48 1036
5008.15 962
5008.82 991
5009.48 1047
5010.15 1233
5010.82 1066
5011.49 1037
5012.16 1073
5012.82 1081
5013.49 1034
5014.16 1062
5014.83 1030
5015.50 1158
5016.16 1064
5016.83 1146
5017.50 1097
5018.17 999
5018.84 1068
5019.50 1167
5020.17 1023
5020.84 993
5021.51 1093
5022.18 1103
5022.85 1119
5023.52 1070
5024.19 1169
5024.85 1074
5025.52 1009
5026.19 1067
5026.86 961
5027.53 1096
5028.20 1046
5028.87 1030
5029.54 1004
5030.21 902
5030.87 1018
5031.54 1029
5032.21 1022
5032.88 1078
5033.55 1173
5034.22 1129
5034.89 1066
5035.56 1027
5036.23 1121
5036.90 1049
5037.57 1112
5038.24 1105
5038.91 1115
5039.58 1055
5040.25 979
5040.92 966
5041.59 994
5042.26 1066
5042.93 1018
5043.60 963
5044.27 985
5044.94 1042
5045.61 1021
5046.28 991
5046.95 1045
5047.62 1034
5048.29 996
5048.96 1028
5049.63 994
5050.30 1031
5050.97 1057
5051.64 1117
5052.31 1154
5052.98 1167
5053.65 1080
5054.32 1027
5054.99 1023
5055.66 993
5056.34 1088
5057.01 1042
5057.68 972
5058.35 1043
5059.02 1021
5059.69 971
5060.36 972
5061.03 1021
5061.70 1079
5062.38 1063
5063.05 1018
5063.72 981
5064.39 942
5065.06 965
5065.73 961
5066.40 1068
5067.08 994
5067.75 998
5068.42 1036
5069.09 1040
5069.76 985
5070.43 944
5071.11 978
5071.78 926
5072.45 901
5073.12 940
5073.79 994
5074.47 1060
5075.14 1015
5075.81 928
5076.48 988
5077.15 1044
5077.83 991
5078.50 1021
5079.17 1075
5079.84 1092
5080.52 1085
5081.19 1023
5081.86 1012
5082.53 1155
5083.21 1226
5083.88 1181
5084.55 1189
5085.22 1246
5085.90 1157
5086.57 1139
5087.24 1191
5087.92 1095
5088.59 936
5089.26 937
5089.93 976
5090.61 1106
5091.28 1088
5091.95 1056
5092.63 1025
5093.30 1120
5093.97 1114
5094.65 1093
5095.32 1176
5095.99 1262
5096.67 1207
5097.34 1252
5098.02 1261
5098.69 1249
5099.36 1175
5100.04 1051
5100.71 1003
5101.38 1102
5102.06 1047
5102.73 1105
5103.41 1035
5104.08 1088
5104.75 1067
5105.43 1022
5106.10 1056
5106.78 1196
5107.45 1089
5108.12 1101
5108.80 1193
5109.47 1221
5110.15 1113
5110.82 1092
5111.50 1064
5112.17 1066
5112.85 1050
5113.52 1062
5114.20 1048
5114.87 1104
5115.54 1148
5116.22 1056
5116.89 1049
5117.57 1055
5118.24 1059
5118.92 1092
5119.59 1106
5120.27 1198
5120.94 1120
5121.62 1109
5122.30 1079
5122.97 1141
5123.65 1168
5124.32 1207
5125.00 1302
5125.67 1212
5126.35 1174
5127.02 1188
5127.70 1266
5128.37 1236
5129.05 1306
5129.73 1283
5130.40 1134
5131.08 1177
5131.75 1149
5132.43 1188
5133.10 1097
5133.78 1142
5134.46 1230
5135.13 1211
5135.81 1098
5136.49 1098
5137.16 1103
5137.84 1075
5138.51 1086
5139.19 1152
5139.87 1014
5140.54 1039
5141.22 1176
5141.90 1099
5142.57 1132
5143.25 1092
5143.93 1039
5144.60 1049
5145.28 1134
5145.96 1133
5146.63 1093
5147.31 1004
5147.99 1076
5148.66 1035
5149.34 956
5150.02 937
5150.69 1077
5151.37 1051
5152.05 1021
5152.73 927
5153.40 894
5154.08 988
5154.76 1083
5155.44 1042
5156.11 924
5156.79 944
5157.47 957
5158.15 892
5158.82 990
5159.50 1029
5160.18 921
5160.86 983
5161.53 991
5162.21 993
5162.89 935
5163.57 989
5164.25 1062
5164.92 975
5165.60 990
5166.28 989
5166.96 976
5167.64 1002
5168.31 1069
5168.99 1062
5169.67 1060
5170.35 1093
5171.03 1107
5171.71 1041
5172.39 931
5173.06 1026
5173.74 1018
5174.42 1024
5175.10 1080
5175.78 1079
5176.46 954
5177.14 962
5177.82 908
5178.49 999
5179.17 1040
5179.85 953
5180.53 962
5181.21 1032
5181.89 1015
5182.57 1031
5183.25 997
5183.93 1036
5184.61 1124
5185.29 1074
5185.97 1051
5186.64 933
5187.32 1033
5188.00 1017
5188.68 958
5189.36 885
5190.04 1044
5190.72 1031
5191.40 1010
5192.08 896
5192.76 915
5193.44 938
5194.12 980
5194.80 924
5195.48 847
5196.16 949
5196.84 942
5197.52 932
5198.20 951
5198.88 983
5199.56 902
5200.24 1025
5200.92 897
5201.60 909
5202.28 1012
5202.96 972
5203.65 1010
5204.33 952
5205.01 963
5205.69 984
5206.37 863
5207.05 953
5207.73 969
5208.41 853
5209.09 1042
5209.77 1040
5210.45 1006
5211.13 952
5211.82 996
5212.50 968
5213.18 981
5213.86 1068
5214.54 976
5215.22 1003
5215.90 1001
5216.58 1048
5217.27 1012
5217.95 980
5218.63 945
5219.31 951
5219.99 1014
5220.67 1040
5221.36 1158
5222.04 1216
5222.72 1156
5223.40 1177
5224.08 1227
5224.77 1272
5225.45 1114
5226.13 1183
5226.81 1186
5227.49 1274
5228.18 1163
5228.86 1171
5229.54 1310
5230.22 1228
5230.91 1083
5231.59 1093
5232.27 977
5232.95 1060
5233.63 1105
5234.32 1136
5235.00 1090
5235.68 1105
5236.37 1091
5237.05 959
5237.73 1029
5238.41 1164
5239.10 1119
5239.78 1132
5240.46 1109
5241.15 1040
5241.83 1086
5242.51 1030
5243.20 1113
5243.88 1119
5244.56 1170
5245.24 1062
5245.93 1096
5246.61 1038
5247.29 993
5247.98 1118
5248.66 1015
5249.35 972
5250.03 1076
5250.71 1021
5251.40 1007
5252.08 950
5252.76 1022
5253.45 1080
5254.13 1092
5254.82 1112
5255.50 1084
5256.18 1155
5256.87 1078
5257.55 1093
5258.24 1059
5258.92 1033
5259.60 1001
5260.29 1035
5260.97 1033
5261.66 1033
5262.34 1026
5263.03 979
5263.71 1017
5264.40 1055
5265.08 1223
5265.76 1047
5266.45 1005
5267.13 1089
5267.82 1080
5268.50 1027
5269.19 999
5269.87 1183
5270.56 1177
5271.24 1161
5271.93 1100
5272.61 980
5273.30 1129
5273.98 1102
5274.67 1142
5275.35 1048
5276.04 1156
5276.72 1120
5277.41 1052
5278.10 1052
5278.78 1036
5279.47 1006
5280.15 996
5280.84 1010
5281.52 1080
5282.21 1015
5282.89 958
5283.58 1066
5284.27 1148
5284.95 1068
5285.64 1069
5286.32 1163
5287.01 1139
5287.70 1124
5288.38 1046
5289.07 1137
5289.75 1195
5290.44 1076
5291.13 1017
5291.81 938
5292.50 987
5293.19 978
5293.87 917
5294.56 998
5295.25 881
5295.93 943
5296.62 943
5297.31 957
5297.99 998
5298.68 1099
5299.37 902
5300.05 999
5300.74 968
5301.43 955
5302.11 1065
5302.80 1077
5303.49 979
5304.18 1020
5304.86 1124
5305.55 1109
5306.24 1214
5306.92 1218
5307.61 1028
5308.30 1026
5308.99 1011
5309.67 1129
5310.36 1060
5311.05 1068
5311.74 1093
5312.42 1161
5313.11 1147
5313.80 1146
5314.49 1121
5315.18 1257
5315.86 1336
5316.55 1285
5317.24 1236
5317.93 1233
5318.62 1249
5319.30 1228
5319.99 1109
5320.68 1178
5321.37 1083
5322.06 1175
5322.74 1300
5323.43 1161
5324.12 1302
5324.81 1243
5325.50 1262
5326.19 1395
5326.88 1338
5327.56 1313
5328.25 1220
5328.94 1208
5329.63 1184
5330.32 1204
5331.01 1139
5331.70 1097
5332.39 1145
5333.07 999
5333.76 1041
5334.45 1007
5335.14 999
5335.83 1011
5336.52 914
5337.21 938
5337.90 990
5338.59 1029
5339.28 1045
5339.97 1023
5340.66 950
5341.35 989
5342.04 1066
5342.73 948
5343.42 964
5344.10 1027
5344.79 1061
5345.48 903
5346.17 998
5346.86 968
5347.55 1047
5348.24 903
5348.93 1020
5349.62 1078
5350.31 1104
5351.00 1039
5351.69 1004
5352.39 999
5353.08 1052
5353.77 1058
5354.46 1041
5355.15 1072
5355.84 1012
5356.53 1063
5357.22 1069
5357.91 979
5358.60 1045
5359.29 946
5359.98 1010
5360.67 942
5361.36 848
5362.05 894
5362.74 873
5363.44 865
5364.13 909
5364.82 969
5365.51 924
5366.20 886
5366.89 900
5367.58 980
5368.27 986
5368.96 1027
5369.66 963
5370.35 962
5371.04 933
5371.73 939
5372.42 961
5373.11 909
5373.81 887
5374.50 908
5375.19 909
5375.88 915
5376.57 934
5377.26 988
5377.96 927
5378.65 889
5379.34 944
5380.03 921
5380.72 929
5381.42 877
5382.11 938
5382.80 912
5383.49 951
5384.18 1012
5384.88 906
5385.57 937
5386.26 957
5386.95 1020
5387.65 972
5388.34 894
5389.03 941
5389.72 948
5390.42 1046
5391.11 921
5391.80 876
5392.50 888
5393.19 1016
5393.88 977
5394.57 924
5395.27 1032
5395.96 974
5396.65 1059
5397.35 1060
5398.04 952
5398.73 1004
5399.43 979
5400.12 906
5400.81 956
5401.51 957
5402.20 967
5402.89 828
5403.59 828
5404.28 832
5404.97 952
5405.67 953
5406.36 937
5407.06 957
5407.75 849
5408.44 872
5409.14 901
5409.83 930
5410.53 1026
5411.22 915
5411.91 920
5412.61 879
5413.30 954
5414.00 997
5414.69 990
5415.38 996
5416.08 999
5416.77 928
5417.47 966
5418.16 1046
5418.86 1082
5419.55 969
5420.25 998
5420.94 1027
5421.64 960
5422.33 963
5423.03 949
5423.72 983
5424.41 912
5425.11 936
5425.80 939
5426.50 971
5427.19 987
5427.89 995
5428.59 1016
5429.28 1073
5429.98 1025
5430.67 982
5431.37 1044
5432.06 918
5432.76 1071
5433.45 1005
5434.15 968
5434.84 1018
5435.54 1048
5436.23 1058
5436.93 1093
5437.63 1011
5438.32 977
5439.02 1065
5439.71 1039
5440.41 1149
5441.11 1246
5441.80 1170
5442.50 1115
5443.19 1161
5443.89 1307
5444.59 1202
5445.28 1181
5445.98 1201
5446.68 1190
5447.37 1157
5448.07 1205
5448.76 1238
5449.46 1152
5450.16 1191
5450.85 1434
5451.55 1520
5452.25 1545
5452.94 1492
5453.64 1402
5454.34 1420
5455.03 1397
5455.73 1314
5456.43 1295
5457.13 1244
5457.82 1277
5458.52 1204
5459.22 1238
5459.91 1302
5460.61 1197
5461.31 1302
5462.01 1262
5462.70 1243
5463.40 1236
5464.10 1281
5464.80 1367
5465.49 1330
5466.19 1318
5466.89 1415
5467.59 1319
5468.28 1326
5468.98 1485
5469.68 1430
5470.38 1374
5471.07 1459
5471.77 1417
5472.47 1457
5473.17 1416
5473.87 1350
5474.56 1474
5475.26 1453
5475.96 1518
5476.66 1560
5477.36 1474
5478.06 1649
5478.75 1630
5479.45 1617
5480.15 1706
5480.85 1843
5481.55 1763
5482.25 1888
5482.95 2089
5483.64 2262
5484.34 2610
5485.04 2937
5485.74 3160
5486.44 3081
5487.14 3107
5487.84 2886
5488.54 2702
5489.23 2466
5489.93 2290
5490.63 2331
5491.33 2087
5492.03 1968
5492.73 2076
5493.43 2179
5494.13 2133
5494.83 1963
5495.53 2089
5496.23 2107
5496.93 2123
5497.63 2252
5498.33 2186
5499.03 2318
5499.73 2478
5500.43 2379
5501.13 2250
5501.83 2407
5502.53 2682
5503.23 2887
5503.93 3386
5504.63 4067
5505.33 4832
5506.03 5019
5506.73 5187
5507.43 5258
5508.13 4687
5508.83 4243
5509.53 3610
5510.23 3121
5510.93 2821
5511.63 2622
5512.33 2417
5513.03 2447
5513.73 2365
5514.43 2394
5515.13 2307
5515.83 2056
5516.53 2046
5517.23 2039
5517.93 1935
5518.64 1992
5519.34 1981
5520.04 1820
5520.74 1858
5521.44 1823
5522.14 1728
5522.84 1710
5523.54 1824
5524.24 1726
5524.95 1706
5525.65 1676
5526.35 1738
5527.05 1623
5527.75 1544
5528.45 1481
5529.15 1440
5529.86 1398
5530.56 1414
5531.26 1473
5531.96 1447
5532.66 1442
5533.36 1428
5534.07 1308
5534.77 1485
5535.47 1414
5536.17 1404
5536.87 1424
5537.58 1306
5538.28 1351
5538.98 1372
5539.68 1323
5540.39 1295
5541.09 1292
5541.79 1280
5542.49 1195
5543.20 1216
5543.90 1322
5544.60 1277
5545.30 1266
5546.01 1299
5546.71 1288
5547.41 1273
5548.11 1266
5548.82 1223
5549.52 1162
5550.22 1241
5550.93 1169
5551.63 1268
5552.33 1207
5553.03 1174
5553.74 1176
5554.44 1144
5555.14 1195
5555.85 1187
5556.55 1182
5557.25 1162
5557.96 1165
5558.66 1198
5559.36 1111
5560.07 1167
5560.77 1197
5561.48 1155
5562.18 1101
5562.88 1227
5563.59 1240
5564.29 1224
5564.99 1221
5565.70 1242
5566.40 1112
5567.11 1202
5567.81 1235
5568.51 1388
5569.22 1398
5569.92 1267
5570.63 1266
5571.33 1431
5572.04 1294
5572.74 1163
5573.44 1159
5574.15 1211
5574.85 1182
5575.56 1191
5576.26 1200
5576.97 1148
5577.67 1084
5578.38 1011
5579.08 1119
5579.79 1255
5580.49 1302
5581.20 1217
5581.90 1189
5582.61 1198
5583.31 1183
5584.02 1065
5584.72 1155
5585.43 1229
5586.13 1048
5586.84 1071
5587.54 1001
5588.25 1120
5588.95 1129
5589.66 1056
5590.36 996
5591.07 1061
5591.77 1008
5592.48 977
5593.19 1074
5593.89 1007
5594.60 926
5595.30 1025
5596.01 1085
5596.71 1065
5597.42 1019
5598.13 1026
5598.83 1012
5599.54 1051
5600.24 1060
5600.95 983
5601.66 894
5602.36 1052
5603.07 1007
5603.78 997
5604.48 970
5605.19 898
5605.89 961
5606.60 1030
5607.31 1106
5608.01 1046
5608.72 1042
5609.43 1099
5610.13 1056
5610.84 1081
5611.55 1003
5612.25 900
5612.96 954
5613.67 1000
5614.38 1036
5615.08 1031
5615.79 1060
5616.50 1076
5617.20 1026
5617.91 1078
5618.62 1185
5619.33 1067
5620.03 1077
5620.74 960
5621.45 954
5622.15 976
5622.86 1041
5623.57 1048
5624.28 1090
5624.99 917
5625.69 955
5626.40 927
5627.11 877
5627.82 985
5628.52 989
5629.23 980
5629.94 921
5630.65 1000
5631.36 1021
5632.06 1046
5632.77 985
5633.48 1050
5634.19 1058
5634.90 1065
5635.61 1030
5636.31 1063
5637.02 1046
5637.73 999
5638.44 1036
5639.15 1090
5639.86 1042
5640.56 993
5641.27 1015
5641.98 1112
5642.69 1182
5643.40 1151
5644.11 1188
5644.82 1264
5645.53 1120
5646.24 1052
5646.94 1168
5647.65 1166
5648.36 1172
5649.07 1072
5649.78 1018
5650.49 1121
5651.20 1118
5651.91 1090
5652.62 1044
5653.33 1085
5654.04 1002
5654.75 1066
5655.46 1048
5656.17 1119
5656.88 1115
5657.59 1075
5658.30 980
5659.01 1073
5659.71 1246
5660.42 1272
5661.13 1345
5661.84 1503
5662.55 1392
5663.26 1374
5663.97 1413
5664.69 1410
5665.40 1424
5666.11 1285
5666.82 1334
5667.53 1238
5668.24 1216
5668.95 1121
5669.66 1122
5670.37 943
5671.08 1042
5671.79 1090
5672.50 1114
5673.21 1171
5673.92 1040
5674.63 1053
5675.34 1055
5676.05 1115
5676.76 1052
5677.48 1062
5678.19 1155
5678.90 1109
5679.61 968
5680.32 894
5681.03 975
5681.74 1088
5682.45 1185
5683.16 1087
5683.88 1070
5684.59 1055
5685.30 1034
5686.01 1041
5686.72 1030
5687.43 1072
5688.15 1044
5688.86 1094
5689.57 1095
5690.28 1057
5690.99 1031
5691.70 1063
5692.42 1059
5693.13 1030
5693.84 1003
5694.55 982
5695.26 965
5695.98 915
5696.69 962
5697.40 1020
5698.11 995
5698.82 959
5699.54 972
5700.25 897
5700.96 910
5701.67 965
5702.39 997
5703.10 920
5703.81 1004
5704.52 1028
5705.24 1039
5705.95 966
5706.66 1013
5707.38 911
5708.09 923
5708.80 983
5709.51 1004
5710.23 1016
5710.94 1029
5711.65 896
5712.37 883
5713.08 827
5713.79 808
5714.51 887
5715.22 931
5715.93 883
5716.65 871
5717.36 840
5718.07 864
5718.79 828
5719.50 898
5720.21 955
5720.93 927
5721.64 915
5722.36 923
5723.07 887
5723.78 941
5724.50 933
5725.21 875
5725.92 900
5726.64 883
5727.35 896
5728.07 1021
5728.78 1026
5729.50 1006
5730.21 1025
5730.92 1034
5731.64 1050
5732.35 1076
5733.07 1116
5733.78 1158
5734.50 1126
5735.21 1196
5735.93 1146
5736.64 1090
5737.35 1075
5738.07 1082
5738.78 991
5739.50 986
5740.21 981
5740.93 903
5741.64 941
5742.36 951
5743.07 948
5743.79 924
5744.50 986
5745.22 935
5745.93 1008
5746.65 939
5747.37 977
5748.08 882
5748.80 844
5749.51 929
5750.23 866
5750.94 913
5751.66 856
5752.37 826
5753.09 904
5753.81 916
5754.52 960
5755.24 856
5755.95 799
5756.67 909
5757.38 887
5758.10 848
5758.82 900
5759.53 892
5760.25 845
5760.96 859
5761.68 922
5762.40 927
5763.11 972
5763.83 839
5764.55 868
5765.26 858
5765.98 833
5766.70 960
5767.41 793
5768.13 817
5768.85 917
5769.56 901
5770.28 875
5771.00 925
5771.71 885
5772.43 897
5773.15 819
5773.86 907
5774.58 897
5775.30 857
5776.01 856
5776.73 878
5777.45 948
5778.17 855
5778.88 835
5779.60 890
5780.32 841
5781.04 791
5781.75 819
5782.47 825
5783.19 843
5783.91 826
5784.62 880
5785.34 939
5786.06 903
5786.78 919
5787.49 865
5788.21 885
5788.93 826
5789.65 824
5790.37 887
5791.08 845
5791.80 827
5792.52 836
5793.24 842
5793.96 788
5794.68 820
5795.39 989
5796.11 910
5796.83 889
5797.55 844
5798.27 884
5798.99 955
5799.70 894
5800.42 859
5801.14 852
5801.86 818
5802.58 843
5803.30 881
5804.02 926
5804.74 957
5805.45 998
5806.17 935
5806.89 969
5807.61 961
5808.33 1061
5809.05 1067
5809.77 958
5810.49 992
5811.21 964
5811.93 955
5812.65 917
5813.37 949
5814.09 894
5814.81 828
5815.52 849
5816.24 922
5816.96 853
5817.68 871
5818.40 950
5819.12 881
5819.84 891
5820.56 841
5821.28 881
5822.00 874
5822.72 885
5823.44 898
5824.16 924
5824.88 942
5825.60 962
5826.32 864
5827.04 907
5827.76 922
5828.48 895
5829.21 890
5829.93 913
5830.65 932
5831.37 859
5832.09 891
5832.81 939
5833.53 926
5834.25 924
5834.97 912
5835.69 926
5836.41 913
5837.13 880
5837.85 923
5838.57 844
5839.30 900
5840.02 860
5840.74 920
5841.46 903
5842.18 847
5842.90 953
5843.62 947
5844.34 1047
5845.07 912
5845.79 905
5846.51 1024
5847.23 1002
5847.95 992
5848.67 920
5849.39 965
5850.12 994
5850.84 962
5851.56 828
5852.28 873
5853.00 831
5853.73 976
5854.45 950
5855.17 948
5855.89 1013
5856.61 1047
5857.34 963
5858.06 956
5858.78 1006
5859.50 957
5860.23 992
5860.95 1042
5861.67 953
5862.39 1053
5863.11 946
5863.84 926
5864.56 994
5865.28 1032
5866.01 1003
5866.73 939
5867.45 1034
5868.17 1061
5868.90 997
5869.62 956
5870.34 1010
5871.07 1059
5871.79 1109
5872.51 1046
5873.23 992
5873.96 1015
5874.68 1064
5875.40 984
5876.13 1007
5876.85 1066
5877.57 1031
5878.30 1023
5879.02 943
5879.74 960
5880.47 958
5881.19 907
5881.92 889
5882.64 968
5883.36 980
5884.09 962
5884.81 966
5885.53 887
5886.26 1016
5886.98 993
5887.71 1060
5888.43 1057
5889.15 1074
5889.88 1099
5890.60 1173
5891.33 1038
5892.05 1094
5892.78 1148
5893.50 991
5894.23 1098
5894.95 1117
5895.67 1067
5896.40 1029
5897.12 1034
5897.85 1034
5898.57 980
5899.30 933
5900.02 956
5900.75 895
5901.47 983
5902.20 974
5902.92 913
5903.65 984
5904.37 1005
5905.10 1052
5905.82 1005
5906.55 1014
5907.27 1028
5908.00 1060
5908.72 1127
5909.45 1142
5910.17 1140
5910.90 1084
5911.62 1078
5912.35 1132
5913.08 997
5913.80 1116
5914.53 1013
5915.25 1058
5915.98 1082
5916.70 1072
5917.43 1032
5918.16 1102
5918.88 1247
5919.61 1122
5920.33 1180
5921.06 1171
5921.79 1112
5922.51 1181
5923.24 1150
5923.97 1129
5924.69 1131
5925.42 1083
5926.14 1142
5926.87 1204
5927.60 1165
5928.32 1310
5929.05 1205
5929.78 1144
5930.50 1232
5931.23 1317
5931.96 1334
5932.68 1339
5933.41 1281
5934.14 1294
5934.86 1323
5935.59 1331
5936.32 1326
5937.05 1345
5937.77 1383
5938.50 1465
5939.23 1369
5939.95 1437
5940.68 1440
5941.41 1358
5942.14 1565
5942.86 1546
5943.59 1662
5944.32 1697
5945.05 1563
5945.77 1525
5946.50 1537
5947.23 1662
5947.96 1702
5948.68 1820
5949.41 1754
5950.14 1624
5950.87 1866
5951.60 1958
5952.32 1891
5953.05 1934
5953.78 2008
5954.51 2024
5955.24 2190
5955.96 2504
5956.69 2509
5957.42 2555
5958.15 2741
5958.88 2675
5959.61 2656
5960.33 2702
5961.06 2570
5961.79 2333
5962.52 2410
5963.25 2374
5963.98 2377
5964.71 2326
5965.44 2303
5966.16 2168
5966.89 2333
5967.62 2547
5968.35 2452
5969.08 2636
5969.81 2815
5970.54 3109
5971.27 3551
5972.00 3940
5972.73 4178
5973.46 4152
5974.18 4064
5974.91 3828
5975.64 3502
5976.37 3275
5977.10 2902
5977.83 2893
5978.56 2955
5979.29 2672
5980.02 2673
5980.75 2809
5981.48 2765
5982.21 2818
5982.94 2857
5983.67 2884
5984.40 2965
5985.13 3068
5985.86 3018
5986.59 3069
5987.32 3153
5988.05 3041
5988.78 3190
5989.51 3148
5990.24 3176
5990.97 3195
5991.70 3136
5992.43 3032
5993.16 2973
5993.89 3123
5994.62 3371
5995.35 3140
5996.09 3084
5996.82 3098
5997.55 3136
5998.28 3135
5999.01 3077
5999.74 3146
6000.47 3299
6001.20 3325
6001.93 3251
6002.66 3368
6003.39 3161
6004.13 3287
6004.86 3254
6005.59 3416
6006.32 3130
6007.05 3091
6007.78 3164
6008.51 3042
6009.25 2982
6009.98 3084
6010.71 3129
6011.44 3245
6012.17 3362
6012.90 3625
6013.64 4040
6014.37 4499
6015.10 5280
6015.83 6010
6016.56 6637
6017.29 7223
6018.03 7635
6018.76 7906
6019.49 8093
6020.22 7720
6020.96 7299
6021.69 6656
6022.42 5839
6023.15 5246
6023.88 4657
6024.62 4122
6025.35 3817
6026.08 3403
6026.81 3114
6027.55 2892
6028.28 2796
6029.01 2592
6029.75 2517
6030.48 2569
6031.21 2539
6031.94 2449
6032.68 2423
6033.41 2385
6034.14 2469
6034.88 2328
6035.61 2310
6036.34 2330
6037.07 2226
6037.81 2324
6038.54 2192
6039.27 2165
6040.01 2193
6040.74 2156
6041.47 2319
6042.21 2303
6042.94 2305
6043.68 2220
6044.41 2254
6045.14 2256
6045.88 2443
6046.61 2376
6047.34 2409
6048.08 2527
6048.81 2524
6049.55 2643
6050.28 2475
6051.01 2535
6051.75 2622
6052.48 2568
6053.22 2601
6053.95 2533
6054.68 2819
6055.42 2890
6056.15 3043
6056.89 3240
6057.62 3365
6058.36 3300
6059.09 3294
6059.83 3335
6060.56 3326
6061.29 2945
6062.03 2712
6062.76 2682
6063.50 2644
6064.23 2539
6064.97 2536
6065.70 2421
6066.44 2517
6067.17 2391
6067.91 2268
6068.64 2350
6069.38 2291
6070.11 2403
6070.85 2365
6071.58 2299
6072.32 2351
6073.06 2333
6073.79 2361
6074.53 2223
6075.26 2160
6076.00 2127
6076.73 2101
6077.47 2142
6078.20 2050
6078.94 2201
6079.68 2133
6080.41 2104
6081.15 2103
6081.88 2028
6082.62 2070
6083.35 2051
6084.09 2022
6084.83 2091
6085.56 2136
6086.30 2049
6087.04 1877
6087.77 1977
6088.51 1992
6089.24 1885
6089.98 1934
6090.72 2011
6091.45 1902
6092.19 1889
6092.93 1884
6093.66 1797
6094.40 1858
6095.14 2026
6095.87 2021
6096.61 2029
6097.35 2028
6098.08 1930
6098.82 1965
6099.56 1984
6100.29 2006
6101.03 1910
6101.77 1872
6102.51 1859
6103.24 1870
6103.98 1952
6104.72 1873
6105.46 1726
6106.19 1805
6106.93 1843
6107.67 1801
6108.41 1797
6109.14 1666
6109.88 1714
6110.62 1721
6111.36 1724
6112.09 1807
6112.83 1801
6113.57 1716
6114.31 1767
6115.04 1831
6115.78 1798
6116.52 1808
6117.26 1871
6118.00 1873
6118.73 1986
6119.47 1936
6120.21 1820
6120.95 1838
6121.69 1748
6122.43 1750
6123.16 1829
6123.90 1736
6124.64 1750
6125.38 1777
6126.12 1829
6126.86 1866
6127.60 1866
6128.33 1849
6129.07 1925
6129.81 1927
6130.55 1935
6131.29 1983
6132.03 2076
6132.77 1982
6133.51 1985
6134.25 1948
6134.98 2074
6135.72 2013
6136.46 1889
6137.20 2056
6137.94 2068
6138.68 2070
6139.42 1950
6140.16 1912
6140.90 1992
6141.64 2128
6142.38 2030
6143.12 2094
6143.86 2109
6144.60 2127
6145.34 2047
6146.08 2103
6146.82 2069
6147.56 2159
6148.30 2059
6149.04 2141
6149.78 2138
6150.52 1972
6151.26 2022
6152.00 2108
6152.74 2308
6153.48 2159
6154.22 2202
6154.96 2448
6155.70 2428
6156.44 2285
6157.18 2195
6157.92 2419
6158.66 2540
6159.40 2474
6160.14 2440
6160.88 2524
6161.62 2498
6162.36 2476
6163.10 2454
6163.85 2581
6164.59 2646
6165.33 2683
6166.07 2625
6166.81 2723
6167.55 2837
6168.29 2837
6169.03 3122
6169.77 3245
6170.51 3590
6171.26 3839
6172.00 3863
6172.74 3917
6173.48 3988
6174.22 4112
6174.96 4143
6175.70 4026
6176.45 3725
6177.19 3685
6177.93 3557
6178.67 3312
6179.41 3405
6180.16 3377
6180.90 3335
6181.64 3328
6182.38 3298
6183.12 3351
6183.87 3324
6184.61 3476
6185.35 3308
6186.09 3485
6186.83 3641
6187.58 3576
6188.32 3585
6189.06 3715
6189.80 3523
6190.55 3598
6191.29 3597
6192.03 3723
6192.77 3600
6193.52 3780
6194.26 3982
6195.00 4278
6195.74 4113
6196.49 4283
6197.23 4541
6197.97 4491
6198.72 4697
6199.46 4878
6200.20 4960
6200.94 4817
6201.69 4937
6202.43 4921
6203.17 4850
6203.92 4980
6204.66 4926
6205.40 4672
6206.15 4577
6206.89 4448
6207.63 4533
6208.38 5119
6209.12 5453
6209.87 6218
6210.61 7514
6211.35 9429
6212.10 12275
6212.84 15291
6213.58 17416
6214.33 19357
6215.07 20541
6215.82 21047
6216.56 20628
6217.30 19265
6218.05 17512
6218.79 15453
6219.54 13029
6220.28 10844
6221.02 8999
6221.77 7583
6222.51 6338
6223.26 5543
6224.00 5215
6224.75 4889
6225.49 4768
6226.24 4724
6226.98 4736
6227.73 5074
6228.47 5503
6229.21 5956
6229.96 6322
6230.70 6568
6231.45 6516
6232.19 6292
6232.94 5891
6233.68 5286
6234.43 4675
6235.17 4439
6235.92 4046
6236.67 3685
6237.41 3452
6238.16 3209
6238.90 3279
6239.65 3304
6240.39 3203
6241.14 3118
6241.88 3204
6242.63 3382
6243.37 3527
6244.12 3896
6244.87 4267
6245.61 4445
6246.36 4529
6247.10 4503
6247.85 4304
6248.59 4080
6249.34 3927
6250.09 3810
6250.83 3919
6251.58 3901
6252.33 4118
6253.07 4142
6253.82 4062
6254.56 4172
6255.31 3962
6256.06 4049
6256.80 3730
6257.55 3509
6258.30 3508
6259.04 3390
6259.79 3431
6260.54 3427
6261.28 3587
6262.03 3568
6262.78 3572
6263.52 3515
6264.27 3636
6265.02 3511
6265.76 3389
6266.51 3239
6267.26 3304
6268.01 3276
6268.75 3215
6269.50 3100
6270.25 3137
6270.99 2950
6271.74 2900
6272.49 2904
6273.24 2815
6273.98 2817
6274.73 2768
6275.48 2796
6276.23 2892
6276.97 2831
6277.72 2847
6278.47 2849
6279.22 2802
6279.96 2740
6280.71 2801
6281.46 2940
6282.21 2735
6282.96 2696
6283.70 2623
6284.45 2720
6285.20 2897
6285.95 2961
6286.70 2890
6287.45 2786
6288.19 2716
6288.94 2639
6289.69 2649
6290.44 2615
6291.19 2509
6291.94 2486
6292.68 2459
6293.43 2530
6294.18 2386
6294.93 2332
6295.68 2298
6296.43 2312
6297.18 2336
6297.93 2221
6298.67 2266
6299.42 2158
6300.17 2150
6300.92 2167
6301.67 2271
6302.42 2268
6303.17 2153
6303.92 2173
6304.67 2094
6305.42 2269
6306.17 2228
6306.92 2115
6307.67 2113
6308.41 1994
6309.16 1973
6309.91 1994
6310.66 2132
6311.41 2087
6312.16 2026
6312.91 2113
6313.66 2161
6314.41 2109
6315.16 2183
6315.91 2320
6316.66 2384
6317.41 2509
6318.16 2329
6318.91 2364
6319.66 2364
6320.41 2490
6321.16 2398
6321.91 2428
6322.66 2505
6323.41 2477
6324.16 2456
6324.92 2188
6325.67 2198
6326.42 2122
6327.17 2011
6327.92 1991
6328.67 2041
6329.42 1934
6330.17 1869
6330.92 1828
6331.67 1833
6332.42 1768
6333.17 1632
6333.92 1683
6334.68 1760
6335.43 1743
6336.18 1631
6336.93 1653
6337.68 1607
6338.43 1584
6339.18 1631
6339.93 1672
6340.69 1727
6341.44 1715
6342.19 1658
6342.94 1707
6343.69 1641
6344.44 1713
6345.20 1779
6345.95 1694
6346.70 1761
6347.45 1582
6348.20 1556
6348.95 1576
6349.71 1571
6350.46 1639
6351.21 1614
6351.96 1679
6352.71 1698
6353.47 1756
6354.22 1660
6354.97 1705
6355.72 1758
6356.48 1758
6357.23 1740
6357.98 1817
6358.73 1904
6359.49 2050
6360.24 2015
6360.99 1970
6361.74 2039
6362.50 2043
6363.25 1973
6364.00 1868
6364.76 1741
6365.51 1814
6366.26 1803
6367.01 1687
6367.77 1559
6368.52 1614
6369.27 1681
6370.03 1695
6370.78 1659
6371.53 1618
6372.29 1676
6373.04 1680
6373.79 1628
6374.55 1641
6375.30 1640
6376.05 1689
6376.81 1675
6377.56 1582
6378.31 1687
6379.07 1611
6379.82 1605
6380.58 1631
6381.33 1634
6382.08 1587
6382.84 1681
6383.59 1587
6384.35 1683
6385.10 1674
6385.85 1667
6386.61 1678
6387.36 1642
6388.12 1679
6388.87 1734
6389.62 1573
6390.38 1550
6391.13 1584
6391.89 1542
6392.64 1568
6393.40 1525
6394.15 1541
6394.91 1565
6395.66 1465
6396.42 1490
6397.17 1470
6397.93 1434
6398.68 1500
6399.44 1574
6400.19 1522
6400.95 1550
6401.70 1587
6402.46 1628
6403.21 1499
6403.97 1573
6404.72 1515
6405.48 1542
6406.23 1458
6406.99 1402
6407.74 1497
6408.50 1525
6409.25 1556
6410.01 1516
6410.76 1580
6411.52 1591
6412.28 1560
6413.03 1672
6413.79 1653
6414.54 1754
6415.30 1740
6416.05 1742
6416.81 1701
6417.57 1760
6418.32 1786
6419.08 1701
6419.83 1650
6420.59 1606
6421.35 1565
6422.10 1460
6422.86 1515
6423.62 1475
6424.37 1486
6425.13 1512
6425.89 1472
6426.64 1611
6427.40 1491
6428.15 1561
6428.91 1428
6429.67 1554
6430.42 1555
6431.18 1478
6431.94 1596
6432.70 1535
6433.45 1508
6434.21 1621
6434.97 1586
6435.72 1659
6436.48 1520
6437.24 1429
6437.99 1523
6438.75 1561
6439.51 1563
6440.27 1539
6441.02 1628
6441.78 1628
6442.54 1526
6443.30 1500
6444.05 1597
6444.81 1594
6445.57 1546
6446.33 1551
6447.08 1532
6447.84 1595
6448.60 1579
6449.36 1533
6450.12 1474
6450.87 1505
6451.63 1457
6452.39 1612
6453.15 1551
6453.91 1618
6454.66 1554
6455.42 1551
6456.18 1515
6456.94 1618
6457.70 1539
6458.46 1644
6459.21 1699
6459.97 1641
6460.73 1687
6461.49 1624
6462.25 1710
6463.01 1681
6463.77 1678
6464.52 1763
6465.28 1817
6466.04 1685
6466.80 1740
6467.56 1753
6468.32 1856
6469.08 1903
6469.84 1869
6470.60 1792
6471.36 1824
6472.11 1935
6472.87 1832
6473.63 1834
6474.39 1820
6475.15 1797
6475.91 1909
6476.67 1996
6477.43 1975
6478.19 1945
6478.95 1968
6479.71 1981
6480.47 1944
6481.23 2083
6481.99 2044
6482.75 2135
6483.51 2087
6484.27 2067
6485.03 2163
6485.79 2121
6486.55 2232
6487.31 2246
6488.07 2237
6488.83 2316
6489.59 2284
6490.35 2294
6491.11 2353
6491.87 2410
6492.63 2370
6493.39 2395
6494.15 2399
6494.91 2507
6495.67 2618
6496.43 2599
6497.19 2795
6497.95 2881
6498.71 3090
6499.48 3213
6500.24 3125
6501.00 3292
6501.76 3314
6502.52 3191
6503.28 3240
6504.04 3311
6504.80 3232
6505.56 3230
6506.32 3140
6507.09 3244
6507.85 3374
6508.61 3173
6509.37 3190
6510.13 3263
6510.89 3435
6511.65 3447
6512.42 3431
6513.18 3426
6513.94 3568
6514.70 3639
6515.46 3823
6516.22 3872
6516.99 3924
6517.75 4091
6518.51 4077
6519.27 3920
6520.03 3962
6520.80 3988
6521.56 3911
6522.32 3821
6523.08 3988
6523.84 4058
6524.61 4117
6525.37 4266
6526.13 4389
6526.89 4483
6527.66 4706
6528.42 5027
6529.18 5363
6529.94 5852
6530.71 6294
6531.47 6649
6532.23 7164
6533.00 7557
6533.76 7697
6534.52 7899
6535.28 7604
6536.05 7329
6536.81 7210
6537.57 7325
6538.34 8039
6539.10 8924
6539.86 11005
6540.63 13041
6541.39 15404
6542.15 17038
6542.92 18027
6543.68 17925
6544.44 16635
6545.21 14885
6545.97 12956
6546.73 10799
6547.50 8967
6548.26 7230
6549.02 6021
6549.79 5273
6550.55 4480
6551.31 4022
6552.08 3839
6552.84 3853
6553.61 3663
6554.37 3547
6555.13 3545
6555.90 3531
6556.66 3429
6557.43 3469
6558.19 3353
6558.96 3253
6559.72 3213
6560.48 3175
6561.25 3022
6562.01 2981
6562.78 3048
6563.54 2892
6564.31 3010
6565.07 3056
6565.84 3153
6566.60 3315
6567.37 3366
6568.13 3523
6568.90 3576
6569.66 3667
6570.43 3796
6571.19 3930
6571.96 3803
6572.72 3597
6573.49 3529
6574.25 3652
6575.02 3708
6575.78 3685
6576.55 3596
6577.31 3843
6578.08 4043
6578.84 4351
6579.61 4665
6580.37 4565
6581.14 4734
6581.91 4640
6582.67 4534
6583.44 4471
6584.20 4346
6584.97 4225
6585.73 4143
6586.50 4131
6587.27 3957
6588.03 3740
6588.80 3760
6589.56 3706
6590.33 3812
6591.10 3661
6591.86 3573
6592.63 3683
6593.39 3785
6594.16 3946
6594.93 4046
6595.69 4092
6596.46 4407
6597.23 4601
6597.99 4734
6598.76 5140
6599.53 5464
6600.29 5758
6601.06 6009
6601.83 5774
6602.59 5628
6603.36 5479
6604.13 5167
6604.89 4882
6605.66 4425
6606.43 3954
6607.20 3770
6607.96 3701
6608.73 3607
6609.50 3607
6610.26 3501
6611.03 3574
6611.80 3539
6612.57 3628
6613.33 3817
6614.10 3938
6614.87 3979
6615.64 4080
6616.40 4039
6617.17 3873
6617.94 3911
6618.71 3837
6619.48 3633
6620.24 3567
6621.01 3532
6621.78 3219
6622.55 3041
6623.32 2999
6624.08 2910
6624.85 2876
6625.62 2962
6626.39 2955
6627.16 2930
6627.92 2805
6628.69 2769
6629.46 2774
6630.23 2694
6631.00 2587
6631.77 2571
6632.54 2543
6633.30 2686
6634.07 2630
6634.84 2595
6635.61 2561
6636.38 2829
6637.15 2889
6637.92 3127
6638.69 3286
6639.45 3651
6640.22 3523
6640.99 3670
6641.76 3577
6642.53 3534
6643.30 3372
6644.07 3306
6644.84 3205
6645.61 2914
6646.38 2922
6647.15 2759
6647.92 2603
6648.69 2593
6649.46 2540
6650.22 2531
6650.99 2604
6651.76 2495
6652.53 2556
6653.30 2618
6654.07 2612
6654.84 2546
6655.61 2681
6656.38 2671
6657.15 2612
6657.92 2621
6658.69 2716
6659.46 2631
6660.23 2816
6661.00 2791
6661.77 2732
6662.54 2723
6663.31 2675
6664.09 2755
6664.86 2525
6665.63 2385
6666.40 2415
6667.17 2362
6667.94 2412
6668.71 2344
6669.48 2309
6670.25 2447
6671.02 2380
6671.79 2316
6672.56 2473
6673.33 2416
6674.10 2406
6674.88 2435
6675.65 2398
6676.42 2391
6677.19 2516
6677.96 2507
6678.73 2440
6679.50 2442
6680.27 2443
6681.05 2556
6681.82 2506
6682.59 2514
6683.36 2443
6684.13 2389
6684.90 2464
6685.67 2458
6686.45 2577
6687.22 2744
6687.99 2876
6688.76 3112
6689.53 3073
6690.31 3117
6691.08 2975
6691.85 3061
6692.62 3127
6693.39 2976
6694.17 2840
6694.94 2653
6695.71 2645
6696.48 2581
6697.25 2479
6698.03 2265
6698.80 2312
6699.57 2334
6700.34 2238
6701.12 2176
6701.89 2248
6702.66 2167
6703.43 2214
6704.21 2238
6704.98 2257
6705.75 2382
6706.53 2296
6707.30 2318
6708.07 2181
6708.84 2004
6709.62 2227
6710.39 2087
6711.16 2097
6711.94 2198
6712.71 2231
6713.48 2188
6714.26 2151
6715.03 2113
6715.80 2146
6716.58 2106
6717.35 2014
6718.12 1962
6718.90 2083
6719.67 2054
6720.45 2006
6721.22 1958
6721.99 2120
6722.77 1947
6723.54 1981
6724.31 1911
6725.09 1864
6725.86 1885
6726.64 1926
6727.41 2012
6728.18 1959
6728.96 2038
6729.73 1947
6730.51 1984
6731.28 2070
6732.06 2157
6732.83 2106
6733.60 2143
6734.38 1859
6735.15 2052
6735.93 2068
6736.70 2091
6737.48 2012
6738.25 1938
6739.03 2035
6739.80 2169
6740.58 2116
6741.35 2052
6742.13 2061
6742.90 2110
6743.68 2154
6744.45 2185
6745.23 2321
6746.00 2174
6746.78 2142
6747.55 2071
6748.33 2056
6749.10 2173
6749.88 2271
6750.65 2205
6751.43 2248
6752.20 2195
6752.98 2318
6753.75 2395
6754.53 2367
6755.31 2526
6756.08 2605
6756.86 2776
6757.63 3178
6758.41 3258
6759.19 3264
6759.96 3085
6760.74 2990
6761.51 2925
6762.29 2760
6763.07 2612
6763.84 2366
6764.62 2331
6765.39 2306
6766.17 2137
6766.95 2149
6767.72 2167
6768.50 2115
6769.28 2095
6770.05 1960
6770.83 2054
6771.61 2121
6772.38 2229
6773.16 2053
6773.94 1899
6774.71 2045
6775.49 2045
6776.27 2095
6777.04 2125
6777.82 2079
6778.60 1989
6779.37 1987
6780.15 1895
6780.93 1945
6781.71 1921
6782.48 1976
6783.26 2110
6784.04 1932
6784.81 1779
6785.59 1816
6786.37 1939
6787.15 1896
6787.92 1896
6788.70 1919
6789.48 1816
6790.26 1892
6791.04 1877
6791.81 1939
6792.59 1755
6793.37 1762
6794.15 1782
6794.92 1808
6795.70 1749
6796.48 1781
6797.26 1777
6798.04 1970
6798.81 1794
6799.59 1805
6800.37 1897
6801.15 1829
6801.93 1712
6802.71 1770
6803.48 1734
6804.26 1844
6805.04 1826
6805.82 1817
6806.60 1750
6807.38 1847
6808.16 1868
6808.94 2050
6809.71 2037
6810.49 2098
6811.27 2048
6812.05 2119
6812.83 2033
6813.61 2040
6814.39 2044
6815.17 1973
6815.95 1894
6816.73 1909
6817.50 1847
6818.28 1841
6819.06 1874
6819.84 1938
6820.62 2070
6821.40 2018
6822.18 1855
6822.96 1926
6823.74 1861
6824.52 1965
6825.30 1852
6826.08 1784
6826.86 1844
6827.64 1819
6828.42 1933
6829.20 1855
6829.98 1755
6830.76 1832
6831.54 1876
6832.32 1809
6833.10 1727
6833.88 1821
6834.66 1796
6835.44 1912
6836.22 1809
6837.00 1788
6837.78 1811
6838.56 1928
6839.34 1927
6840.12 1819
6840.90 1719
6841.68 1813
6842.46 1931
6843.24 1812
6844.03 1804
6844.81 1848
6845.59 1795
6846.37 1851
6847.15 1809
6847.93 1710
6848.71 1808
6849.49 1877
6850.27 1860
6851.05 1803
6851.84 1879
6852.62 1922
6853.40 1977
6854.18 2333
6854.96 2550
6855.74 2836
6856.52 3147
6857.30 3352
6858.09 3410
6858.87 3287
6859.65 3099
6860.43 2895
6861.21 2658
6861.99 2552
6862.78 2361
6863.56 2180
6864.34 2091
6865.12 1960
6865.90 1987
6866.69 1922
6867.47 1971
6868.25 2010
6869.03 1991
6869.82 2134
6870.60 2253
6871.38 2360
6872.16 2428
6872.94 2400
6873.73 2437
6874.51 2548
6875.29 2318
6876.07 2276
6876.86 2334
6877.64 2276
6878.42 2186
6879.21 2173
6879.99 2250
6880.77 2164
6881.55 2256
6882.34 2254
6883.12 2244
6883.90 2302
6884.69 2308
6885.47 2394
6886.25 2454
6887.04 2545
6887.82 2566
6888.60 2599
6889.39 2800
6890.17 2964
6890.95 3010
6891.74 3389
6892.52 3796
6893.30 4567
6894.09 5221
6894.87 5420
6895.65 5311
6896.44 5009
6897.22 4327
6898.01 3937
6898.79 3518
6899.57 3090
6900.36 2894
6901.14 2772
6901.93 2741
6902.71 2613
6903.49 2635
6904.28 2465
6905.06 2592
6905.85 2599
6906.63 2678
6907.42 2795
6908.20 2668
6908.98 2675
6909.77 2769
6910.55 2808
6911.34 2835
6912.12 2860
6912.91 2836
6913.69 2705
6914.48 2665
6915.26 2601
6916.05 2495
6916.83 2483
6917.62 2447
6918.40 2449
6919.19 2369
6919.97 2293
6920.76 2340
6921.54 2334
6922.33 2317
6923.11 2421
6923.90 2416
6924.68 2324
6925.47 2306
6926.25 2238
6927.04 2169
6927.82 2352
6928.61 2376
6929.40 2391
6930.18 2482
6930.97 2500
6931.75 2515
6932.54 2588
6933.32 2549
6934.11 2604
6934.90 2590
6935.68 2562
6936.47 2705
6937.25 2661
6938.04 2683
6938.83 2581
6939.61 2558
6940.40 2714
6941.19 2880
6941.97 2817
6942.76 2780
6943.54 2758
6944.33 3022
6945.12 3003
6945.90 3134
6946.69 3460
6947.48 3609
6948.26 3781
6949.05 3873
6949.84 4042
6950.62 4163
6951.41 4154
6952.20 4134
6952.99 4170
6953.77 4094
6954.56 4324
6955.35 4235
6956.13 4137
6956.92 3944
6957.71 3785
6958.50 3630
6959.28 3558
6960.07 3472
6960.86 3376
6961.64 3450
6962.43 3474
6963.22 3458
6964.01 3559
6964.80 3531
6965.58 3341
6966.37 3459
6967.16 3553
6967.95 3606
6968.73 3598
6969.52 3782
6970.31 3691
6971.10 3632
6971.89 3982
6972.67 4201
6973.46 4310
6974.25 4657
6975.04 4990
6975.83 5303
6976.62 5336
6977.40 5180
6978.19 5156
6978.98 5235
6979.77 5081
6980.56 4954
6981.35 5029
6982.13 4985
6982.92 5028
6983.71 5033
6984.50 5217
6985.29 5353
6986.08 5914
6986.87 6626
6987.66 7841
6988.45 9667
6989.23 12061
6990.02 15305
6990.81 18331
6991.60 19963
6992.39 20827
6993.18 20758
6993.97 19920
6994.76 18391
6995.55 16463
6996.34 14399
6997.13 11836
6997.92 9790
6998.71 7812
6999.50 6738
7000.29 5736
7001.07 5113
7001.86 4524
7002.65 4320
7003.44 4404
7004.23 4299
7005.02 4262
7005.81 4443
7006.60 4571
7007.39 4774
7008.18 4826
7008.97 4801
7009.76 4741
7010.55 4426
7011.34 3922
7012.14 3684
7012.93 3412
7013.72 3240
7014.51 3136
7015.30 2988
7016.09 2926
7016.88 2946
7017.67 3017
7018.46 3166
7019.25 3251
7020.04 3345
7020.83 3466
7021.62 3341
7022.41 3225
7023.20 3233
7024.00 3142
7024.79 2971
7025.58 3072
7026.37 3227
7027.16 3366
7027.95 3465
7028.74 3663
7029.53 3853
7030.32 3998
7031.12 3914
7031.91 3913
7032.70 3826
7033.49 3628
7034.28 3421
7035.07 3302
7035.87 3288
7036.66 3060
7037.45 3021
7038.24 2952
7039.03 2728
7039.82 2733
7040.62 2836
7041.41 2829
7042.20 2850
7042.99 2963
7043.78 3006
7044.58 2829
7045.37 3034
7046.16 3121
7046.95 3250
7047.75 3415
7048.54 3371
7049.33 3389
7050.12 3395
7050.92 3407
7051.71 3306
7052.50 3652
7053.29 3924
7054.09 4081
7054.88 4337
7055.67 4911
7056.46 5214
7057.26 5489
7058.05 5130
7058.84 4951
7059.64 4537
7060.43 3972
7061.22 3692
7062.02 3399
7062.81 3295
7063.60 3150
7064.39 3046
7065.19 3007
7065.98 3042
7066.77 3158
7067.57 3019
7068.36 3109
7069.16 3150
7069.95 3127
7070.74 2948
7071.54 2830
7072.33 2781
7073.12 2894
7073.92 2690
7074.71 2550
7075.51 2558
7076.30 2517
7077.09 2414
7077.89 2438
7078.68 2296
7079.48 2195
7080.27 2315
7081.06 2136
7081.86 2162
7082.65 2057
7083.45 2082
7084.24 2154
7085.04 2116
7085.83 2105
7086.62 2149
7087.42 2077
7088.21 2033
7089.01 2054
7089.80 1966
7090.60 1995
7091.39 2053
7092.19 2026
7092.98 1959
7093.78 1949
7094.57 1998
7095.37 2125
7096.16 1950
7096.96 1792
7097.75 1907
7098.55 1874
7099.34 1883
7100.14 1899
7100.93 1888
7101.73 1808
7102.52 1855
7103.32 1871
7104.11 1840
7104.91 1759
7105.71 1834
7106.50 1851
7107.30 1917
7108.09 1781
7108.89 1806
7109.68 1678
7110.48 1574
7111.28 1659
7112.07 1660
7112.87 1644
7113.66 1627
7114.46 1550
7115.26 1564
7116.05 1495
7116.85 1617
7117.65 1628
7118.44 1538
7119.24 1570
7120.03 1689
7120.83 1756
7121.63 1708
7122.42 1603
7123.22 1730
7124.02 1801
7124.81 1678
7125.61 1621
7126.41 1539
7127.20 1575
7128.00 1624
7128.80 1634
7129.59 1540
7130.39 1639
7131.19 1613
7131.99 1582
7132.78 1525
7133.58 1619
7134.38 1713
7135.17 1679
7135.97 1659
7136.77 1699
7137.57 1718
7138.36 1783
7139.16 1697
7139.96 1538
7140.76 1588
7141.55 1577
7142.35 1551
7143.15 1541
7143.95 1515
7144.74 1487
7145.54 1449
7146.34 1458
7147.14 1525
7147.94 1514
7148.73 1483
7149.53 1487
7150.33 1426
7151.13 1348
7151.93 1321
7152.72 1334
7153.52 1370
7154.32 1323
7155.12 1347
7155.92 1354
7156.72 1203
7157.51 1309
7158.31 1411
7159.11 1270
7159.91 1267
7160.71 1252
7161.51 1388
7162.31 1475
7163.11 1429
7163.90 1466
7164.70 1457
7165.50 1443
7166.30 1466
7167.10 1344
7167.90 1334
7168.70 1289
7169.50 1233
7170.30 1267
7171.10 1277
7171.90 1297
7172.69 1322
7173.49 1280
7174.29 1306
7175.09 1241
7175.89 1266
7176.69 1256
7177.49 1250
7178.29 1204
7179.09 1245
7179.89 1255
7180.69 1219
7181.49 1194
7182.29 1139
7183.09 1178
7183.89 1161
7184.69 1108
7185.49 1184
7186.29 1135
7187.09 1098
7187.89 1105
7188.69 1054
7189.49 1176
7190.29 1208
7191.09 1231
7191.89 1133
7192.69 1095
7193.49 1155
7194.29 1170
7195.09 1124
7195.89 1136
7196.70 1124
7197.50 1119
7198.30 1089
7199.10 1107
7199.90 1140
7200.70 1107
7201.50 1140
7202.30 1105
7203.10 1158
7203.90 1114
7204.70 1095
7205.51 1086
7206.31 1094
7207.11 1117
7207.91 1145
7208.71 1140
7209.51 1040
7210.31 1053
7211.12 1103
7211.92 1049
7212.72 996
7213.52 1003
7214.32 1102
7215.12 1007
7215.92 1009
7216.73 1031
7217.53 1057
7218.33 1138
7219.13 1173
7219.93 1085
7220.74 986
7221.54 1065
7222.34 1093
7223.14 1132
7223.94 1025
7224.75 1082
7225.55 1064
7226.35 1025
7227.15 997
7227.96 1033
7228.76 1008
7229.56 1105
7230.36 988
7231.17 1127
7231.97 1144
7232.77 1131
7233.57 1101
7234.38 1106
7235.18 1125
7235.98 1058
7236.79 1069
7237.59 1117
7238.39 1070
7239.19 1075
7240.00 1017
7240.80 1093
7241.60 1084
7242.41 1040
7243.21 1081
7244.01 1099
7244.82 1069
7245.62 1108
7246.42 1108
7247.23 1051
7248.03 1093
7248.83 1073
7249.64 1076
7250.44 1084
7251.25 1171
7252.05 1052
7252.85 1046
7253.66 1036
7254.46 990
7255.27 999
7256.07 1063
7256.87 1113
7257.68 1192
7258.48 1214
7259.29 1153
7260.09 1120
7260.89 1102
7261.70 1065
7262.50 1107
7263.31 1128
7264.11 1153
7264.92 1231
7265.72 1181
7266.53 1186
7267.33 1243
7268.13 1208
7268.94 1213
7269.74 1285
7270.55 1271
7271.35 1268
7272.16 1119
7272.96 1203
7273.77 1154
7274.57 1214
7275.38 1231
7276.18 1273
7276.99 1210
7277.79 1170
7278.60 1174
7279.40 1164
7280.21 1239
7281.01 1166
7281.82 1199
7282.63 1155
7283.43 1149
7284.24 1163
7285.04 1270
7285.85 1340
7286.65 1381
7287.46 1540
7288.27 1659
7289.07 1860
7289.88 2082
7290.68 2343
7291.49 2476
7292.29 2430
7293.10 2309
7293.91 2157
7294.71 2035
7295.52 1756
7296.33 1559
7297.13 1485
7297.94 1318
7298.74 1339
7299.55 1414
7300.36 1360
7301.16 1255
7301.97 1223
7302.78 1176
7303.58 1221
7304.39 1328
7305.20 1139
7306.00 1159
7306.81 1242
7307.62 1211
7308.42 1330
7309.23 1263
7310.04 1184
7310.84 1263
7311.65 1238
7312.46 1261
7313.27 1262
7314.07 1294
7314.88 1210
7315.69 1262
7316.50 1362
7317.30 1378
7318.11 1327
7318.92 1389
7319.72 1426
7320.53 1389
7321.34 1463
7322.15 1586
7322.96 1696
7323.76 2014
7324.57 2167
7325.38 2194
7326.19 2192
7326.99 2222
7327.80 2106
7328.61 1957
7329.42 1750
7330.23 1756
7331.03 1643
7331.84 1673
7332.65 1509
7333.46 1392
7334.27 1377
7335.08 1383
7335.88 1320
7336.69 1340
7337.50 1306
7338.31 1181
7339.12 1309
7339.93 1358
7340.74 1410
7341.54 1335
7342.35 1285
7343.16 1381
7343.97 1336
7344.78 1268
7345.59 1239
7346.40 1284
7347.21 1307
7348.02 1338
7348.82 1221
7349.63 1206
7350.44 1209
7351.25 1103
7352.06 1162
7352.87 1157
7353.68 1078
7354.49 1201
7355.30 1138
7356.11 1147
7356.92 1116
7357.73 1163
7358.54 1089
7359.35 1150
7360.16 1137
7360.97 1139
7361.78 1227
7362.59 1228
7363.40 1187
7364.21 1185
7365.02 1192
7365.83 1120
7366.64 1180
7367.45 1110
7368.26 1106
7369.07 1103
7369.88 1118
7370.69 1111
7371.50 1048
7372.31 1035
7373.12 1082
7373.93 1025
7374.74 1066
7375.55 1002
7376.36 983
7377.17 1024
7377.98 1106
7378.79 1069
7379.60 1013
7380.42 1059
7381.23 1113
7382.04 1175
7382.85 1065
7383.66 1125
7384.47 1177
7385.28 1155
7386.09 1093
7386.90 1128
7387.71 1191
7388.53 1205
7389.34 1186
7390.15 1124
7390.96 1193
7391.77 1084
7392.58 1064
7393.39 1024
7394.21 1057
7395.02 978
7395.83 1040
7396.64 1015
7397.45 1092
7398.27 1042
7399.08 922
7399.89 982
7400.70 1024
7401.51 1024
7402.33 1075
7403.14 1059
7403.95 1038
7404.76 1062
7405.57 1102
7406.39 1103
7407.20 990
7408.01 975
7408.82 966
7409.64 1028
7410.45 993
7411.26 1066
7412.07 996
7412.89 1073
7413.70 1057
7414.51 1038
7415.32 1021
7416.14 963
7416.95 985
7417.76 1009
7418.58 895
7419.39 974
7420.20 1036
7421.02 1083
7421.83 1022
7422.64 906
7423.45 993
7424.27 979
7425.08 986
7425.89 926
7426.71 976
7427.52 948
7428.33 945
7429.15 1013
7429.96 981
7430.78 931
7431.59 905
7432.40 890
7433.22 968
7434.03 983
7434.84 999
7435.66 1048
7436.47 1087
7437.29 1167
7438.10 1088
7438.91 1172
7439.73 1128
7440.54 1060
7441.36 1116
7442.17 1066
7442.99 1004
7443.80 1074
7444.61 1093
7445.43 1045
7446.24 1091
7447.06 1043
7447.87 1005
7448.69 1051
7449.50 1003
7450.32 999
7451.13 1015
7451.95 988
7452.76 1129
7453.58 1070
7454.39 1015
7455.21 1005
7456.02 1026
7456.84 1046
7457.65 1053
7458.47 931
7459.28 923
7460.10 929
7460.91 928
7461.73 937
7462.54 872
7463.36 962
7464.17 1043
7464.99 1018
7465.80 1089
7466.62 994
7467.44 935
7468.25 1051
7469.07 1027
7469.88 1060
7470.70 1030
7471.51 1005
7472.33 980
7473.15 956
7473.96 1018
7474.78 934
7475.59 945
7476.41 939
7477.23 984
7478.04 1013
7478.86 964
7479.67 1005
7480.49 972
7481.31 1113
7482.12 1058
7482.94 1017
7483.76 1067
7484.57 1051
7485.39 982
7486.21 976
7487.02 993
7487.84 989
7488.66 974
7489.47 897
7490.29 879
7491.11 836
7491.92 953
7492.74 1006
7493.56 973
7494.38 1012
7495.19 962
7496.01 953
7496.83 1035
7497.64 999
7498.46 987
7499.28 905
7500.10 947
7500.91 891
7501.73 939
7502.55 884
7503.37 942
7504.18 911
7505.00 965
7505.82 951
7506.64 949
7507.46 902
7508.27 948
7509.09 989
7509.91 972
7510.73 969
7511.55 959
7512.36 1025
7513.18 920
7514.00 987
7514.82 942
7515.64 995
7516.45 888
7517.27 875
7518.09 916
7518.91 929
7519.73 927
7520.55 900
7521.37 966
7522.18 859
7523.00 899
7523.82 920
7524.64 850
7525.46 890
7526.28 889
7527.10 905
7527.92 880
7528.74 856
7529.55 918
7530.37 951
7531.19 918
7532.01 973
7532.83 952
7533.65 917
7534.47 982
7535.29 961
7536.11 863
7536.93 924
7537.75 953
7538.57 985
7539.39 919
7540.21 902
7541.03 933
7541.84 988
7542.66 988
7543.48 964
7544.30 921
7545.12 895
7545.94 940
7546.76 924
7547.58 956
7548.40 909
7549.22 920
7550.04 991
7550.86 1002
7551.68 1019
7552.51 1082
7553.33 1030
7554.15 1035
7554.97 1011
7555.79 1034
7556.61 947
7557.43 983
7558.25 991
7559.07 1018
7559.89 954
7560.71 995
7561.53 1002
7562.35 1032
7563.17 1041
7563.99 965
7564.81 1004
7565.64 1064
7566.46 1033
7567.28 1113
7568.10 1094
7568.92 1088
7569.74 1128
7570.56 1011
7571.38 1013
7572.21 990
7573.03 1073
7573.85 1157
7574.67 1028
7575.49 1078
7576.31 1045
7577.13 961
7577.96 1000
7578.78 993
7579.60 983
7580.42 1040
7581.24 1038
7582.07 1130
7582.89 1103
7583.71 1103
7584.53 1086
7585.35 1071
7586.18 1129
7587.00 1145
7587.82 1167
7588.64 1133
7589.46 1209
7590.29 1187
7591.11 1166
7591.93 1191
7592.75 1280
7593.58 1220
7594.40 1110
7595.22 1177
7596.04 1270
7596.87 1248
7597.69 1170
7598.51 1270
7599.34 1296
7600.16 1239
7600.98 1302
7601.80 1254
7602.63 1235
7603.45 1235
7604.27 1310
7605.10 1234
7605.92 1251
7606.74 1457
7607.57 1416
7608.39 1484
7609.21 1607
7610.04 1802
7610.86 1823
7611.68 1913
7612.51 1848
7613.33 1783
7614.15 1730
7614.98 1694
7615.80 1618
7616.62 1485
7617.45 1440
7618.27 1449
7619.10 1438
7619.92 1425
7620.74 1444
7621.57 1568
7622.39 1548
7623.22 1726
7624.04 1645
7624.86 1747
7625.69 1845
7626.51 1879
7627.34 1761
7628.16 1658
7628.99 1606
7629.81 1593
7630.64 1580
7631.46 1501
7632.28 1330
7633.11 1567
7633.93 1608
7634.76 1677
7635.58 1699
7636.41 1970
7637.23 2104
7638.06 2179
7638.88 2371
7639.71 2220
7640.53 2125
7641.36 2040
7642.18 1904
7643.01 1783
7643.83 1599
7644.66 1434
7645.48 1414
7646.31 1232
7647.14 1301
7647.96 1201
7648.79 1170
7649.61 1160
7650.44 1202
7651.26 1188
7652.09 1218
7652.91 1235
7653.74 1290
7654.57 1354
7655.39 1284
7656.22 1193
7657.04 1182
7657.87 1197
7658.70 1104
7659.52 1088
7660.35 1089
7661.17 1092
7662.00 1042
7662.83 964
7663.65 1065
7664.48 1040
7665.31 1042
7666.13 1058
7666.96 1090
7667.79 1047
7668.61 1132
7669.44 1047
7670.27 1012
7671.09 1122
7671.92 1115
7672.75 1006
7673.57 1020
7674.40 1073
7675.23 1091
7676.05 1057
7676.88 1073
7677.71 1033
7678.53 1012
7679.36 1018
7680.19 1014
7681.02 976
7681.84 923
7682.67 888
7683.50 934
7684.33 971
7685.15 970
7685.98 999
7686.81 942
7687.64 1031
7688.46 1139
7689.29 1028
7690.12 1041
7690.95 1032
7691.77 1094
7692.60 1101
7693.43 1112
7694.26 1062
7695.09 1090
7695.91 1043
7696.74 1069
7697.57 996
7698.40 964
7699.23 1036
7700.06 1088
7700.88 1002
7701.71 975
7702.54 985
7703.37 1103
7704.20 1135
7705.03 1164
7705.85 1164
7706.68 1183
7707.51 1175
7708.34 1146
7709.17 1059
7710.00 1015
7710.83 1030
7711.66 1009
7712.48 1012
7713.31 944
7714.14 926
7714.97 978
7715.80 998
7716.63 1015
7717.46 982
7718.29 940
7719.12 919
7719.95 951
7720.78 875
7721.61 932
7722.44 976
7723.27 943
7724.09 827
7724.92 882
7725.75 863
7726.58 864
7727.41 872
7728.24 918
7729.07 832
7729.90 893
7730.73 894
7731.56 885
7732.39 793
7733.22 869
7734.05 876
7734.88 910
7735.71 863
7736.54 804
7737.37 890
7738.20 809
7739.03 828
7739.86 857
7740.70 881
7741.53 823
7742.36 870
7743.19 876
7744.02 821
7744.85 827
7745.68 825
7746.51 869
7747.34 859
7748.17 908
7749.00 839
7749.83 801
7750.66 843
7751.50 840
7752.33 866
7753.16 892
7753.99 863
7754.82 933
7755.65 914
7756.48 848
7757.31 886
7758.15 898
7758.98 892
7759.81 976
7760.64 818
7761.47 826
7762.30 860
7763.13 815
7763.97 863
7764.80 829
7765.63 927
7766.46 860
7767.29 807
7768.13 842
7768.96 874
7769.79 865
7770.62 810
7771.45 915
7772.29 876
7773.12 838
7773.95 827
7774.78 826
7775.62 828
7776.45 908
7777.28 927
7778.11 885
7778.95 827
7779.78 808
7780.61 788
7781.44 855
7782.28 872
7783.11 874
7783.94 797
7784.77 829
7785.61 887
7786.44 900
7787.27 916
7788.11 866
7788.94 974
7789.77 877
7790.61 906
7791.44 920
7792.27 925
7793.10 941
7793.94 835
7794.77 878
7795.60 841
7796.44 842
7797.27 819
7798.11 902
7798.94 905
7799.77 901
7800.61 898
7801.44 862
7802.27 934
7803.11 866
7803.94 895
7804.78 926
7805.61 906
7806.44 879
7807.28 909
7808.11 945
7808.95 1013
7809.78 987
7810.61 888
7811.45 900
7812.28 960
7813.12 1033
7813.95 963
7814.79 937
7815.62 973
7816.45 1018
7817.29 1079
7818.12 1029
7818.96 1030
7819.79 1127
7820.63 1113
7821.46 1237
7822.30 1312
7823.13 1239
7823.97 1213
7824.80 1304
7825.64 1227
7826.47 1231
7827.31 1180
7828.14 1205
7828.98 1226
7829.81 1241
7830.65 1323
7831.48 1357
7832.32 1391
7833.15 1511
7833.99 1556
7834.83 1507
7835.66 1405
7836.50 1400
7837.33 1414
7838.17 1400
7839.00 1339
7839.84 1383
7840.68 1454
7841.51 1506
7842.35 1393
7843.18 1421
7844.02 1390
7844.86 1314
7845.69 1238
7846.53 1214
7847.36 1176
7848.20 1180
7849.04 1186
7849.87 1175
7850.71 1160
7851.55 1115
7852.38 1165
7853.22 1153
7854.05 1147
7854.89 1056
7855.73 1093
7856.56 1089
7857.40 1166
7858.24 1145
7859.08 1071
7859.91 1089
7860.75 1099
7861.59 1179
7862.42 1127
7863.26 1138
7864.10 1188
7864.93 1194
7865.77 1240
7866.61 1210
7867.45 1249
7868.28 1243
7869.12 1161
7869.96 1076
7870.80 1143
7871.63 1094
7872.47 1058
7873.31 1079
7874.15 1117
7874.98 1078
7875.82 1098
7876.66 1082
7877.50 1200
7878.33 1176
7879.17 1155
7880.01 1127
7880.85 1226
7881.69 1271
7882.52 1270
7883.36 1393
7884.20 1456
7885.04 1505
7885.88 1495
7886.71 1488
7887.55 1375
7888.39 1334
7889.23 1325
7890.07 1287
7890.91 1223
7891.75 1250
7892.58 1180
7893.42 1170
7894.26 1117
7895.10 1125
7895.94 1090
7896.78 1094
7897.62 1175
7898.46 1210
7899.29 1193
7900.13 1212
7900.97 1147
7901.81 1118
7902.65 1160
7903.49 1137
7904.33 1156
7905.17 1143
7906.01 1111
7906.85 1095
7907.69 1068
7908.53 1100
7909.37 995
7910.21 1009
7911.04 971
7911.88 1031
7912.72 962
7913.56 958
7914.40 975
7915.24 959
7916.08 897
7916.92 946
7917.76 998
7918.60 979
7919.44 942
7920.28 1047
7921.12 1062
7921.96 982
7922.80 1075
7923.64 1057
7924.48 1122
7925.32 1113
7926.16 1064
7927.01 959
7927.85 950
7928.69 956
7929.53 985
7930.37 922
7931.21 941
7932.05 943
7932.89 1031
7933.73 912
7934.57 982
7935.41 922
7936.25 903
7937.09 911
7937.93 864
7938.78 877
7939.62 899
7940.46 970
7941.30 937
7942.14 875
7942.98 954
7943.82 941
7944.66 875
7945.51 875
7946.35 949
7947.19 870
7948.03 912
7948.87 910
7949.71 909
7950.56 904
7951.40 932
7952.24 1048
7953.08 999
7953.92 951
7954.76 983
7955.61 1043
7956.45 1035
7957.29 1047
7958.13 1036
7958.97 1114
7959.82 1186
7960.66 1162
7961.50 1186
7962.34 1155
7963.19 1182
7964.03 1128
7964.87 1133
7965.71 1106
7966.56 1030
7967.40 984
7968.24 1117
7969.08 1137
7969.93 1102
7970.77 1167
7971.61 1137
7972.45 1197
7973.30 1363
7974.14 1420
7974.98 1348
7975.83 1345
7976.67 1397
7977.51 1228
7978.36 1139
7979.20 1026
7980.04 1107
7980.89 1113
7981.73 1127
7982.57 1099
7983.42 1037
7984.26 1013
7985.10 1022
7985.95 971
7986.79 957
7987.63 1041
7988.48 937
7989.32 943
7990.16 955
7991.01 959
7991.85 928
7992.70 1004
7993.54 954
7994.38 954
7995.23 948
7996.07 923
7996.92 925
7997.76 927
7998.60 897
7999.45 956
8000.29 832
8001.14 798
8001.98 891
8002.83 942
8003.67 920
8004.52 820
8005.36 865
8006.20 863
8007.05 832
8007.89 827
8008.74 845
8009.58 790
8010.43 841
8011.27 814
8012.12 739
8012.96 760
8013.81 857
8014.65 797
8015.50 766
8016.34 796
8017.19 796
8018.03 773
8018.88 756
8019.72 752
8020.57 743
8021.42 747
8022.26 773
8023.11 790
8023.95 831
8024.80 827
8025.64 731
8026.49 725
8027.33 722
8028.18 754
8029.03 760
8029.87 735
8030.72 781
8031.56 755
8032.41 740
8033.26 756
8034.10 868
8034.95 763
8035.79 710
8036.64 748
8037.49 764
8038.33 790
8039.18 743
8040.03 752
8040.87 789
8041.72 775
8042.57 839
8043.41 766
8044.26 753
8045.11 729
8045.95 677
8046.80 746
8047.65 772
8048.49 788
8049.34 758
8050.19 714
8051.03 746
8051.88 775
8052.73 724
8053.58 757
8054.42 782
8055.27 766
8056.12 805
8056.96 796
8057.81 766
8058.66 723
8059.51 778
8060.35 737
8061.20 771
8062.05 771
8062.90 713
8063.74 781
8064.59 741
8065.44 706
8066.29 729
8067.14 705
8067.98 727
8068.83 715
8069.68 748
8070.53 755
8071.38 748
8072.22 752
8073.07 635
8073.92 721
8074.77 664
8075.62 745
8076.46 690
8077.31 658
8078.16 682
8079.01 736
8079.86 709
8080.71 705
8081.56 731
8082.40 691
8083.25 705
8084.10 733
8084.95 744
8085.80 717
8086.65 679
8087.50 701
8088.35 650
8089.19 670
8090.04 718
8090.89 722
8091.74 682
8092.59 774
8093.44 771
8094.29 726
8095.14 694
8095.99 704
8096.84 660
8097.69 695
8098.54 655
8099.39 780
8100.24 721
8101.09 636
8101.94 582
8102.79 722
8103.63 663
8104.48 641
8105.33 696
8106.18 728
8107.03 676
8107.88 704
8108.73 730
8109.58 776
8110.43 727
8111.28 733
8112.14 721
8112.99 761
8113.84 680
8114.69 690
8115.54 728
8116.39 646
8117.24 650
8118.09 684
8118.94 659
8119.79 720
8120.64 682
8121.49 726
8122.34 701
8123.19 674
8124.04 727
8124.89 785
8125.74 775
8126.60 762
8127.45 776
8128.30 734
8129.15 768
8130.00 767
8130.85 723
8131.70 763
8132.55 762
8133.40 729
8134.26 716
8135.11 756
8135.96 715
8136.81 723
8137.66 734
8138.51 782
8139.37 770
8140.22 760
8141.07 744
8141.92 737
8142.77 734
8143.62 767
8144.48 779
8145.33 799
8146.18 756
8147.03 813
8147.88 741
8148.74 782
8149.59 789
8150.44 780
8151.29 786
8152.15 858
8153.00 867
8153.85 873
8154.70 922
8155.56 958
8156.41 881
8157.26 873
8158.11 888
8158.97 908
8159.82 968
8160.67 995
8161.52 1015
8162.38 1130
8163.23 1149
8164.08 1087
8164.94 1101
8165.79 1053
8166.64 991
8167.49 891
8168.35 843
8169.20 850
8170.05 874
8170.91 842
8171.76 844
8172.61 776
8173.47 759
8174.32 776
8175.17 773
8176.03 791
8176.88 790
8177.74 773
8178.59 820
8179.44 759
8180.30 739
8181.15 779
8182.00 762
8182.86 741
8183.71 728
8184.57 748
8185.42 695
8186.27 762
8187.13 722
8187.98 702
8188.84 767
8189.69 747
8190.55 687
8191.40 722
8192.25 695
8193.11 716
8193.96 727
8194.82 716
8195.67 760
8196.53 712
8197.38 643
8198.24 630
8199.09 628
8199.95 691
8200.80 730
8201.66 735
8202.51 664
8203.37 667
8204.22 720
8205.08 695
8205.93 696
8206.79 731
8207.64 664
8208.50 621
8209.35 649
8210.21 657
8211.06 692
8211.92 684
8212.77 658
8213.63 672
8214.48 647
8215.34 658
8216.20 678
8217.05 694
8217.91 728
8218.76 720
8219.62 650
8220.48 664
8221.33 696
8222.19 711
8223.04 709
8223.90 718
8224.76 718
8225.61 759
8226.47 725
8227.32 709
8228.18 663
8229.04 724
8229.89 730
8230.75 731
8231.61 722
8232.46 706
8233.32 720
8234.18 767
8235.03 811
8235.89 667
8236.75 716
8237.60 752
8238.46 757
8239.32 692
8240.17 742
8241.03 699
8241.89 722
8242.74 708
8243.60 716
8244.46 664
8245.32 728
8246.17 692
8247.03 681
8247.89 631
8248.74 668
8249.60 682
8250.46 643
8251.32 620
8252.17 716
8253.03 652
8253.89 688
8254.75 711
8255.60 696
8256.46 673
8257.32 620
8258.18 656
8259.04 626
8259.89 612
8260.75 641
8261.61 664
8262.47 672
8263.33 664
8264.18 618
8265.04 661
8265.90 619
8266.76 706
8267.62 735
8268.48 685
8269.33 667
8270.19 648
8271.05 646
8271.91 718
8272.77 655
8273.63 655
8274.49 664
8275.34 667
8276.20 681
8277.06 672
8277.92 740
8278.78 692
8279.64 738
8280.50 689
8281.36 673
8282.22 653
8283.08 651
8283.93 695
8284.79 688
8285.65 646
8286.51 613
8287.37 674
8288.23 690
8289.09 713
8289.95 652
8290.81 665
8291.67 681
8292.53 672
8293.39 672
8294.25 726
8295.11 749
8295.97 706
8296.83 707
8297.69 689
8298.55 734
8299.41 764
8300.27 752
8301.13 745
8301.99 754
8302.85 680
8303.71 673
8304.57 762
8305.43 780
8306.29 737
8307.15 754
8308.01 722
8308.87 743
8309.73 679
8310.59 696
8311.45 770
8312.31 744
8313.17 691
8314.03 685
8314.90 756
8315.76 717
8316.62 753
8317.48 740
8318.34 669
8319.20 641
8320.06 694
8320.92 677
8321.78 821
8322.64 709
8323.51 827
8324.37 815
8325.23 833
8326.09 784
8326.95 777
8327.81 754
8328.67 742
8329.54 699
8330.40 686
8331.26 664
8332.12 698
8332.98 704
8333.84 741
8334.71 753
8335.57 748
8336.43 738
8337.29 700
8338.15 697
8339.02 676
8339.88 646
8340.74 692
8341.60 618
8342.46 656
8343.33 634
8344.19 638
8345.05 597
8345.91 606
8346.78 632
8347.64 685
8348.50 690
8349.36 695
8350.23 715
8351.09 741
8351.95 707
8352.81 695
8353.68 750
8354.54 742
8355.40 717
8356.27 698
8357.13 698
8357.99 803
8358.86 698
8359.72 680
8360.58 707
8361.44 765
8362.31 781
8363.17 706
8364.03 721
8364.90 693
8365.76 734
8366.63 724
8367.49 662
8368.35 691
8369.22 693
8370.08 717
8370.94 698
8371.81 663
8372.67 662
8373.53 694
8374.40 638
8375.26 659
8376.13 718
8376.99 695
8377.85 644
8378.72 682
8379.58 708
8380.45 707
8381.31 728
8382.18 754
8383.04 762
8383.90 667
8384.77 707
8385.63 664
8386.50 686
8387.36 691
8388.23 699
8389.09 697
8389.96 666
8390.82 657
8391.69 697
8392.55 714
8393.42 765
8394.28 677
8395.15 707
8396.01 734
8396.88 761
8397.74 710
8398.61 791
8399.47 765
8400.34 728
8401.20 715
8402.07 686
8402.93 766
8403.80 706
8404.66 762
8405.53 733
8406.39 766
8407.26 708
8408.12 754
8408.99 772
8409.86 781
8410.72 765
8411.59 741
8412.45 787
8413.32 767
8414.19 736
8415.05 797
8415.92 775
8416.78 765
8417.65 804
8418.52 825
8419.38 756
8420.25 775
8421.11 742
8421.98 759
8422.85 777
8423.71 793
8424.58 798
8425.45 872
8426.31 777
8427.18 823
8428.05 876
8428.91 815
8429.78 861
8430.65 976
8431.51 891
8432.38 909
8433.25 906
8434.11 901
8434.98 941
8435.85 972
8436.72 960
8437.58 931
8438.45 992
8439.32 948
8440.18 935
8441.05 958
8441.92 894
8442.79 912
8443.65 960
8444.52 1051
8445.39 1045
8446.26 1020
8447.12 1111
8447.99 1224
8448.86 1198
8449.73 1309
8450.60 1295
8451.46 1362
8452.33 1360
8453.20 1331
8454.07 1336
8454.94 1365
8455.80 1304
8456.67 1256
8457.54 1288
8458.41 1281
8459.28 1316
8460.14 1269
8461.01 1306
8461.88 1319
8462.75 1381
8463.62 1364
8464.49 1405
8465.36 1469
8466.22 1388
8467.09 1413
8467.96 1401
8468.83 1370
8469.70 1304
8470.57 1276
8471.44 1262
8472.31 1443
8473.17 1689
8474.04 1884
8474.91 2285
8475.78 2754
8476.65 3273
8477.52 3436
8478.39 3462
8479.26 3330
8480.13 3062
8481.00 2681
8481.87 2371
8482.74 1993
8483.61 1723
8484.48 1506
8485.34 1397
8486.21 1260
8487.08 1150
8487.95 1175
8488.82 1143
8489.69 1063
8490.56 969
8491.43 924
8492.30 897
8493.17 982
8494.04 954
8494.91 902
8495.78 938
8496.65 963
8497.52 961
8498.39 945
8499.26 983
8500.13 1003
8501.01 978
8501.88 933
8502.75 915
8503.62 949
8504.49 855
8505.36 997
8506.23 969
8507.10 903
8507.97 903
8508.84 932
8509.71 953
8510.58 921
8511.45 979
8512.32 1056
8513.20 1009
8514.07 1059
8514.94 1116
8515.81 1147
8516.68 1147
8517.55 1105
8518.42 1103
8519.29 1074
8520.17 1119
8521.04 1113
8521.91 1042
8522.78 892
8523.65 929
8524.52 836
8525.39 846
8526.27 858
8527.14 923
8528.01 1003
8528.88 970
8529.75 1022
8530.63 981
8531.50 1024
8532.37 984
8533.24 1062
8534.11 1014
8534.99 1048
8535.86 1076
8536.73 1045
8537.60 1071
8538.47 1076
8539.35 1001
8540.22 1001
8541.09 1035
8541.96 1089
8542.84 1052
8543.71 986
8544.58 1043
8545.46 1067
8546.33 1081
8547.20 1098
8548.07 1095
8548.95 1129
8549.82 1062
8550.69 1058
8551.57 1033
8552.44 1010
8553.31 1119
8554.18 1134
8555.06 1208
8555.93 1178
8556.80 1199
8557.68 1268
8558.55 1259
8559.42 1292
8560.30 1371
8561.17 1417
8562.04 1440
8562.92 1283
8563.79 1262
8564.67 1253
8565.54 1156
8566.41 1141
8567.29 1042
8568.16 1007
8569.03 995
8569.91 1010
8570.78 959
8571.66 898
8572.53 880
8573.40 911
8574.28 943
8575.15 951
8576.03 940
8576.90 918
8577.78 878
8578.65 842
8579.52 848
8580.40 904
8581.27 972
8582.15 1011
8583.02 901
8583.90 825
8584.77 907
8585.65 931
8586.52 893
8587.40 877
8588.27 847
8589.15 877
8590.02 901
8590.90 965
8591.77 905
8592.65 844
8593.52 921
8594.40 943
8595.27 910
8596.15 946
8597.02 957
8597.90 973
8598.77 972
8599.65 937
8600.52 882
8601.40 955
8602.28 904
8603.15 1013
8604.03 1017
8604.90 913
8605.78 975
8606.65 1008
8607.53 990
8608.41 922
8609.28 954
8610.16 964
8611.03 932
8611.91 958
8612.79 943
8613.66 929
8614.54 980
8615.41 945
8616.29 997
8617.17 994
8618.04 979
8618.92 992
8619.80 1026
8620.67 1029
8621.55 1042
8622.43 1130
8623.30 1062
8624.18 1009
8625.06 1020
8625.93 1096
8626.81 1050
8627.69 1018
8628.56 1081
8629.44 1012
8630.32 1021
8631.20 1099
8632.07 1101
8632.95 1191
8633.83 1124
8634.70 1128
8635.58 1116
8636.46 1175
8637.34 1179
8638.21 1146
8639.09 1179
8639.97 1211
8640.85 1194
8641.72 1208
8642.60 1229
8643.48 1312
8644.36 1273
8645.23 1237
8646.11 1324
8646.99 1344
8647.87 1266
8648.75 1307
8649.62 1340
8650.50 1353
8651.38 1393
8652.26 1379
8653.14 1421
8654.01 1478
8654.89 1485
8655.77 1531
8656.65 1579
8657.53 1626
8658.41 1574
8659.29 1643
8660.16 1586
8661.04 1568
8661.92 1592
8662.80 1670
8663.68 1636
8664.56 1556
8665.44 1508
8666.31 1523
8667.19 1637
8668.07 1614
8668.95 1657
8669.83 1553
8670.71 1598
8671.59 1724
8672.47 1727
8673.35 1622
8674.23 1650
8675.11 1809
8675.99 1863
8676.86 2089
8677.74 2255
8678.62 2311
8679.50 2482
8680.38 2656
8681.26 2832
8682.14 2854
8683.02 2823
8683.90 2713
8684.78 2702
8685.66 2540
8686.54 2448
8687.42 2298
8688.30 2256
8689.18 2067
8690.06 2030
8690.94 2010
8691.82 1988
8692.70 2054
8693.58 2163
8694.46 2425
8695.34 2835
8696.22 3313
8697.10 3933
8697.98 4603
8698.86 5446
8699.74 5957
8700.62 6285
8701.51 6240
8702.39 5844
8703.27 5166
8704.15 4467
8705.03 3864
8705.91 3209
8706.79 2664
8707.67 2371
8708.55 2087
8709.43 1870
8710.31 1770
8711.20 1607
8712.08 1571
8712.96 1575
8713.84 1520
8714.72 1482
8715.60 1453
8716.48 1429
8717.36 1439
8718.25 1516
8719.13 1378
8720.01 1315
8720.89 1306
8721.77 1263
8722.65 1220
8723.54 1245
8724.42 1299
8725.30 1307
8726.18 1342
8727.06 1313
8727.95 1276
8728.83 1315
8729.71 1326
8730.59 1336
8731.47 1225
8732.36 1218
8733.24 1256
8734.12 1198
8735.00 1203
8735.89 1251
8736.77 1344
8737.65 1404
8738.53 1402
8739.42 1461
8740.30 1369
8741.18 1408
8742.06 1412
8742.95 1292
8743.83 1249
8744.71 1258
8745.59 1239
8746.48 1265
8747.36 1222
8748.24 1129
8749.13 1097
8750.01 1127
8750.89 1132
8751.78 1206
8752.66 1136
8753.54 1145
8754.43 1147
8755.31 1185
8756.19 1260
8757.08 1252
8757.96 1186
8758.84 1178
8759.73 1255
8760.61 1196
8761.49 1318
8762.38 1308
8763.26 1280
8764.15 1363
8765.03 1453
8765.91 1477
8766.80 1526
8767.68 1395
8768.57 1469
8769.45 1342
8770.33 1317
8771.22 1339
8772.10 1271
8772.99 1279
8773.87 1312
8774.75 1388
8775.64 1402
8776.52 1339
8777.41 1339
8778.29 1391
8779.18 1312
8780.06 1272
8780.95 1252
8781.83 1225
8782.72 1238
8783.60 1184
8784.49 1182
8785.37 1057
8786.26 1131
8787.14 1141
8788.03 1116
8788.91 1054
8789.80 1033
8790.68 989
8791.57 1004
8792.45 1000
8793.34 1005
8794.22 982
8795.11 990
8795.99 1078
8796.88 1032
8797.76 992
8798.65 1004
8799.53 1009
8800.42 1021
8801.31 1052
8802.19 1028
8803.08 981
8803.96 946
8804.85 1008
8805.74 1039
8806.62 1004
8807.51 913
8808.39 961
8809.28 921
8810.17 924
8811.05 970
8811.94 957
8812.82 965
8813.71 1027
8814.60 991
8815.48 988
8816.37 975
8817.26 953
8818.14 920
8819.03 877
8819.92 916
8820.80 930
8821.69 884
8822.58 910
8823.46 921
8824.35 937
8825.24 887
8826.12 892
8827.01 847
8827.90 910
8828.78 900
8829.67 859
8830.56 808
8831.45 862
8832.33 894
8833.22 911
8834.11 940
8835.00 892
8835.88 861
8836.77 889
8837.66 867
8838.55 846
8839.43 870
8840.32 892
8841.21 857
8842.10 798
8842.98 811
8843.87 778
8844.76 849
8845.65 829
8846.54 827
8847.42 833
8848.31 811
8849.20 787
8850.09 777
8850.98 870
8851.86 809
8852.75 861
8853.64 865
8854.53 783
8855.42 792
8856.31 834
8857.19 831
8858.08 720
8858.97 748
8859.86 712
8860.75 725
8861.64 811
8862.53 783
8863.42 754
8864.30 742
8865.19 741
8866.08 705
8866.97 717
8867.86 721
8868.75 718
8869.64 770
8870.53 740
8871.42 787
8872.31 812
8873.20 695
8874.08 745
8874.97 775
8875.86 761
8876.75 719
8877.64 729
8878.53 737
8879.42 752
8880.31 673
8881.20 658
8882.09 732
8882.98 762
8883.87 719
8884.76 627
8885.65 678
8886.54 652
8887.43 687
8888.32 691
8889.21 683
8890.10 671
8890.99 769
8891.88 790
8892.77 737
8893.66 717
8894.55 690
8895.44 693
8896.33 744
8897.22 723
8898.11 672
8899.00 716
8899.90 729
8900.79 730
8901.68 707
8902.57 684
8903.46 674
8904.35 645
8905.24 715
8906.13 650
8907.02 648
8907.91 687
8908.80 697
8909.70 704
8910.59 684
8911.48 689
8912.37 666
8913.26 632
8914.15 616
8915.04 720
8915.93 663
8916.83 680
8917.72 717
8918.61 647
8919.50 644
8920.39 651
8921.28 662
8922.18 632
8923.07 636
8923.96 627
8924.85 663
8925.74 656
8926.64 678
8927.53 659
8928.42 645
8929.31 598
8930.20 644
8931.10 681
8931.99 732
8932.88 641
8933.77 610
8934.67 653
8935.56 631
8936.45 591
8937.34 622
8938.24 611
8939.13 634
8940.02 647
8940.91 619
8941.81 608
8942.70 623
8943.59 635
8944.49 592
8945.38 593
8946.27 615
8947.16 613
8948.06 628
8948.95 609
8949.84 605
8950.74 614
8951.63 665
8952.52 622
8953.42 614
8954.31 614
8955.20 682
8956.10 670
8956.99 644
8957.88 560
8958.78 554
8959.67 631
8960.56 610
8961.46 628
8962.35 626
8963.25 606
8964.14 595
8965.03 667
8965.93 599
8966.82 562
8967.72 589
8968.61 603
8969.50 600
8970.40 559
8971.29 628
8972.19 674
8973.08 696
8973.98 635
8974.87 700
8975.76 650
8976.66 644
8977.55 672
8978.45 621
8979.34 663
8980.24 690
8981.13 695
8982.03 679
8982.92 643
8983.82 669
8984.71 651
8985.61 610
8986.50 653
8987.40 637
8988.29 667
8989.19 635
8990.08 607
8990.98 613
8991.87 620
8992.77 620
8993.66 577
8994.56 561
8995.45 581
8996.35 665
8997.24 641
8998.14 636
8999.04 597
8999.93 579
9000.83 596
9001.72 653
9002.62 630
9003.51 572
9004.41 556
9005.31 599
9006.20 604
9007.10 556
9007.99 574
9008.89 580
9009.79 561
9010.68 616
9011.58 629
9012.48 575
9013.37 581
9014.27 611
9015.16 594
9016.06 580
9016.96 555
9017.85 558
9018.75 619
9019.65 562
9020.54 516
9021.44 565
9022.34 530
9023.23 550
9024.13 586
9025.03 581
9025.93 623
9026.82 588
9027.72 591
9028.62 591
9029.51 566
9030.41 516
9031.31 548
9032.21 618
9033.10 620
9034.00 570
9034.90 514
9035.79 509
9036.69 521
9037.59 539
9038.49 528
9039.38 566
9040.28 535
9041.18 534
9042.08 559
9042.98 577
9043.87 613
9044.77 595
9045.67 632
9046.57 641
9047.47 592
9048.36 625
9049.26 601
9050.16 589
9051.06 590
9051.96 538
9052.85 579
9053.75 593
9054.65 609
9055.55 604
9056.45 568
9057.35 599
9058.25 600
9059.14 616
9060.04 640
9060.94 576
9061.84 629
9062.74 660
9063.64 584
9064.54 607
9065.44 626
9066.33 617
9067.23 594
9068.13 609
9069.03 560
9069.93 552
9070.83 623
9071.73 612
9072.63 587
9073.53 568
9074.43 608
9075.33 596
9076.23 626
9077.13 610
9078.03 625
9078.92 612
9079.82 615
9080.72 624
9081.62 562
9082.52 627
9083.42 643
9084.32 614
9085.22 632
9086.12 626
9087.02 613
9087.92 618
9088.82 625
9089.72 675
9090.62 640
9091.52 602
9092.42 633
9093.32 640
9094.22 706
9095.12 711
9096.03 596
9096.93 598
9097.83 699
9098.73 678
9099.63 575
9100.53 603
9101.43 683
9102.33 693
9103.23 680
9104.13 630
9105.03 676
9105.93 648
9106.83 621
9107.74 638
9108.64 654
9109.54 560
9110.44 624
9111.34 692
9112.24 610
9113.14 626
9114.04 584
9114.94 627
9115.85 597
9116.75 591
9117.65 580
9118.55 573
9119.45 596
9120.35 594
9121.26 587
9122.16 632
9123.06 642
9123.96 583
9124.86 600
9125.77 557
9126.67 592
9127.57 561
9128.47 583
9129.37 610
9130.28 608
9131.18 538
9132.08 612
9132.98 559
9133.88 540
9134.79 568
9135.69 565
9136.59 613
9137.49 555
9138.40 581
9139.30 621
9140.20 641
9141.10 626
9142.01 610
9142.91 565
9143.81 614
9144.72 568
9145.62 514
9146.52 554
9147.42 561
9148.33 593
9149.23 561
9150.13 561
9151.04 546
9151.94 641
9152.84 620
9153.75 601
9154.65 580
9155.55 554
9156.46 573
9157.36 532
9158.26 546
9159.17 564
9160.07 582
9160.97 564
9161.88 525
9162.78 572
9163.69 550
9164.59 554
9165.49 638
9166.40 591
9167.30 583
9168.21 569
9169.11 588
9170.01 573
9170.92 561
9171.82 536
9172.73 567
9173.63 576
9174.53 566
9175.44 527
9176.34 506
9177.25 541
9178.15 569
9179.06 590
9179.96 547
9180.87 511
9181.77 523
9182.68 553
9183.58 529
9184.49 555
9185.39 554
9186.30 539
9187.20 539
9188.11 543
9189.01 574
9189.92 609
9190.82 566
9191.73 522
9192.63 529
9193.54 552
9194.44 529
9195.35 600
9196.25 581
9197.16 565
9198.06 578
9198.97 577
9199.87 578
9200.78 576
9201.69 590
9202.59 582
9203.50 550
9204.40 576
9205.31 579
9206.21 625
9207.12 620
9208.03 588
9208.93 664
9209.84 647
9210.74 604
9211.65 535
9212.56 565
9213.46 542
9214.37 576
9215.28 588
9216.18 553
9217.09 487
9218.00 531
9218.90 539
9219.81 609
9220.72 512
9221.62 568
9222.53 566
9223.44 590
9224.34 566
9225.25 573
9226.16 540
9227.06 554
9227.97 581
9228.88 534
9229.78 523
9230.69 527
9231.60 529
9232.51 533
9233.41 550
9234.32 558
9235.23 654
9236.13 614
9237.04 572
9237.95 581
9238.86 529
9239.76 578
9240.67 554
9241.58 560
9242.49 555
9243.39 530
9244.30 554
9245.21 590
9246.12 562
9247.03 605
9247.93 554
9248.84 569
9249.75 584
9250.66 535
9251.57 476
9252.47 563
9253.38 580
9254.29 551
9255.20 525
9256.11 563
9257.02 557
9257.92 582
9258.83 608
9259.74 528
9260.65 521
9261.56 546
9262.47 576
9263.38 541
9264.28 538
9265.19 584
9266.10 547
9267.01 542
9267.92 572
9268.83 497
9269.74 480
9270.65 532
9271.56 573
9272.47 576
9273.37 542
9274.28 544
9275.19 529
9276.10 536
9277.01 512
9277.92 550
9278.83 532
9279.74 522
9280.65 557
9281.56 592
9282.47 581
9283.38 578
9284.29 571
9285.20 526
9286.11 549
9287.02 553
9287.93 491
9288.84 554
9289.75 537
9290.66 500
9291.57 542
9292.48 569
9293.39 570
9294.30 542
9295.21 525
9296.12 553
9297.03 537
9297.94 555
9298.85 549
9299.76 567
9300.67 563
9301.58 592
9302.49 571
9303.40 586
9304.31 615
9305.23 574
9306.14 589
9307.05 651
9307.96 615
9308.87 654
9309.78 619
9310.69 592
9311.60 626
9312.51 583
9313.42 627
9314.34 594
9315.25 664
9316.16 673
9317.07 735
9317.98 659
9318.89 608
9319.80 635
9320.72 638
9321.63 680
9322.54 681
9323.45 636
9324.36 618
9325.27 654
9326.19 621
9327.10 604
9328.01 541
9328.92 584
9329.83 586
9330.74 554
9331.66 600
9332.57 621
9333.48 591
9334.39 586
9335.31 556
9336.22 536
9337.13 618
9338.04 614
9338.96 609
9339.87 588
9340.78 545
9341.69 600
9342.61 558
9343.52 523
9344.43 559
9345.34 589
9346.26 605
9347.17 601
9348.08 554
9348.99 574
9349.91 539
9350.82 577
9351.73 636
9352.65 606
9353.56 598
9354.47 578
9355.39 519
9356.30 540
9357.21 578
9358.13 605
9359.04 603
9359.95 585
9360.87 527
9361.78 531
9362.69 580
9363.61 566
9364.52 537
9365.43 505
9366.35 528
9367.26 521
9368.18 525
9369.09 570
9370.00 563
9370.92 504
9371.83 523
9372.75 524
9373.66 512
9374.57 513
9375.49 492
9376.40 482
9377.32 512
9378.23 618
9379.15 562
9380.06 609
9380.97 615
9381.89 572
9382.80 561
9383.72 552
9384.63 541
9385.55 585
9386.46 564
9387.38 640
9388.29 601
9389.21 585
9390.12 575
9391.04 627
9391.95 560
9392.87 600
9393.78 655
9394.70 579
9395.61 581
9396.53 592
9397.44 647
9398.36 609
9399.27 575
9400.19 667
9401.10 669
9402.02 593
9402.94 621
9403.85 640
9404.77 631
9405.68 648
9406.60 673
9407.51 622
9408.43 616
9409.35 638
9410.26 619
9411.18 579
9412.09 669
9413.01 650
9413.93 560
9414.84 622
9415.76 606
9416.67 600
9417.59 583
9418.51 558
9419.42 595
9420.34 559
9421.26 601
9422.17 561
9423.09 614
9424.01 623
9424.92 605
9425.84 635
9426.76 592
9427.67 566
9428.59 615
9429.51 552
9430.42 614
9431.34 550
9432.26 605
9433.17 640
9434.09 591
9435.01 604
9435.93 611
9436.84 652
9437.76 568
9438.68 574
9439.59 600
9440.51 577
9441.43 594
9442.35 656
9443.26 585
9444.18 616
9445.10 594
9446.02 594
9446.93 542
9447.85 617
9448.77 615
9449.69 651
9450.61 639
9451.52 594
9452.44 568
9453.36 579
9454.28 650
9455.20 647
9456.11 636
9457.03 666
9457.95 738
9458.87 746
9459.79 773
9460.71 797
9461.62 796
9462.54 743
9463.46 777
9464.38 768
9465.30 748
9466.22 708
9467.14 664
9468.05 729
9468.97 647
9469.89 669
9470.81 674
9471.73 725
9472.65 669
9473.57 603
9474.49 576
9475.41 639
9476.32 691
9477.24 664
9478.16 619
9479.08 677
9480.00 662
9480.92 658
9481.84 647
9482.76 669
9483.68 704
9484.60 663
9485.52 674
9486.44 596
9487.36 684
9488.28 693
9489.20 698
9490.12 668
9491.04 726
9491.96 710
9492.88 767
9493.80 713
9494.72 713
9495.64 688
9496.56 635
9497.48 578
9498.40 655
9499.32 697
9500.24 615
9501.16 629
9502.08 677
9503.00 645
9503.92 598
9504.84 634
9505.76 612
9506.68 636
9507.60 679
9508.52 707
9509.44 650
9510.36 591
9511.28 627
9512.21 606
9513.13 577
9514.05 715
9514.97 675
9515.89 641
9516.81 646
9517.73 631
9518.65 721
9519.57 714
9520.50 718
9521.42 718
9522.34 701
9523.26 703
9524.18 713
9525.10 665
9526.02 628
9526.95 651
9527.87 685
9528.79 711
9529.71 671
9530.63 686
9531.55 607
9532.48 691
9533.40 677
9534.32 664
9535.24 730
9536.16 774
9537.09 810
9538.01 817
9538.93 811
9539.85 823
9540.77 834
9541.70 837
9542.62 821
9543.54 899
9544.46 923
9545.39 800
9546.31 780
9547.23 786
9548.15 744
9549.08 741
9550.00 689
9550.92 692
9551.85 702
9552.77 733
9553.69 731
9554.61 671
9555.54 708
9556.46 723
9557.38 740
9558.31 715
9559.23 759
9560.15 743
9561.08 759
9562.00 705
9562.92 698
9563.85 766
9564.77 781
9565.69 738
9566.62 691
9567.54 739
9568.46 790
9569.39 866
9570.31 834
9571.23 758
9572.16 737
9573.08 763
9574.01 785
9574.93 824
9575.85 801
9576.78 729
9577.70 712
9578.63 782
9579.55 742
9580.47 749
9581.40 762
9582.32 736
9583.25 715
9584.17 738
9585.10 697
9586.02 728
9586.94 786
9587.87 743
9588.79 764
9589.72 747
9590.64 744
9591.57 801
9592.49 791
9593.42 790
9594.34 778
9595.27 764
9596.19 858
9597.12 767
9598.04 819
9598.97 781
9599.89 790
9600.82 810
9601.74 805
9602.67 834
9603.59 881
9604.52 841
9605.44 885
9606.37 847
9607.29 757
9608.22 860
9609.15 891
9610.07 891
9611.00 843
9611.92 859
9612.85 880
9613.77 912
9614.70 891
9615.63 846
9616.55 874
9617.48 906
9618.40 868
9619.33 900
9620.26 893
9621.18 927
9622.11 894
9623.03 863
9623.96 925
9624.89 897
9625.81 895
9626.74 889
9627.67 856
9628.59 871
9629.52 920
9630.45 978
9631.37 953
9632.30 951
9633.23 978
9634.15 1003
9635.08 995
9636.01 1017
9636.93 1006
9637.86 1040
9638.79 1086
9639.71 1026
9640.64 978
9641.57 1003
9642.50 1041
9643.42 1087
9644.35 1035
9645.28 1095
9646.21 1196
9647.13 1150
9648.06 1045
9648.99 1097
9649.92 1155
9650.84 1166
9651.77 1227
9652.70 1244
9653.63 1198
9654.55 1277
9655.48 1270
9656.41 1303
9657.34 1363
9658.26 1328
9659.19 1309
9660.12 1301
9661.05 1321
9661.98 1313
9662.91 1440
9663.83 1448
9664.76 1374
9665.69 1374
9666.62 1399
9667.55 1411
9668.48 1444
9669.40 1453
9670.33 1306
9671.26 1353
9672.19 1384
9673.12 1413
9674.05 1491
9674.98 1469
9675.90 1519
9676.83 1528
9677.76 1500
9678.69 1546
9679.62 1643
9680.55 1517
9681.48 1542
9682.41 1596
9683.34 1528
9684.27 1583
9685.19 1564
9686.12 1606
9687.05 1671
9687.98 1746
9688.91 1706
9689.84 1759
9690.77 1823
9691.70 1732
9692.63 1860
9693.56 1839
9694.49 1820
9695.42 1814
9696.35 1826
9697.28 1779
9698.21 1821
9699.14 1904
9700.07 1894
9701.00 1947
9701.93 2077
9702.86 2295
9703.79 2428
9704.72 2712
9705.65 2830
9706.58 3039
9707.51 3262
9708.44 3406
9709.37 3221
9710.30 3062
9711.23 2869
9712.16 2612
9713.09 2433
9714.02 2254
9714.95 2172
9715.88 2062
9716.82 2062
9717.75 1962
9718.68 1990
9719.61 1952
9720.54 1916
9721.47 1960
9722.40 2018
9723.33 2067
9724.26 2068
9725.19 2008
9726.13 1918
9727.06 1790
9727.99 1780
9728.92 1711
9729.85 1705
9730.78 1609
9731.71 1625
9732.64 1630
9733.58 1536
9734.51 1582
9735.44 1628
9736.37 1646
9737.30 1573
9738.23 1626
9739.17 1652
9740.10 1669
9741.03 1684
9741.96 1680
9742.89 1646
9743.83 1672
9744.76 1567
9745.69 1523
9746.62 1563
9747.55 1532
9748.49 1430
9749.42 1431
9750.35 1489
9751.28 1459
9752.22 1426
9753.15 1370
9754.08 1365
9755.01 1401
9755.95 1346
9756.88 1327
9757.81 1416
9758.75 1356
9759.68 1432
9760.61 1370
9761.54 1298
9762.48 1314
9763.41 1361
9764.34 1256
9765.28 1327
9766.21 1307
9767.14 1324
9768.08 1403
9769.01 1339
9769.94 1351
9770.88 1306
9771.81 1349
9772.74 1347
9773.68 1356
9774.61 1325
9775.54 1330
9776.48 1381
9777.41 1405
9778.34 1401
9779.28 1368
9780.21 1358
9781.14 1333
9782.08 1405
9783.01 1445
9783.95 1434
9784.88 1526
9785.81 1563
9786.75 1572
9787.68 1723
9788.62 1690
9789.55 1597
9790.49 1712
9791.42 1661
9792.35 1640
9793.29 1641
9794.22 1600
9795.16 1516
9796.09 1388
9797.03 1400
9797.96 1395
9798.90 1379
9799.83 1399
9800.77 1269
9801.70 1307
9802.64 1283
9803.57 1253
9804.51 1350
9805.44 1413
9806.38 1349
9807.31 1355
9808.25 1390
9809.18 1334
9810.12 1320
9811.05 1265
9811.99 1298
9812.92 1231
9813.86 1202
9814.79 1143
9815.73 1153
9816.66 1156
9817.60 1098
9818.54 1090
9819.47 1081
9820.41 1047
9821.34 1019
9822.28 1047
9823.21 1083
9824.15 1079
9825.09 1010
9826.02 1047
9826.96 1078
9827.89 1065
9828.83 969
9829.77 1014
9830.70 1093
9831.64 1042
9832.57 995
9833.51 985
9834.45 1009
9835.38 991
9836.32 1029
9837.26 1008
9838.19 983
9839.13 1000
9840.07 993
9841.00 945
9841.94 967
9842.88 1015
9843.81 954
9844.75 990
9845.69 960
9846.62 959
9847.56 1022
9848.50 945
9849.44 923
9850.37 1005
9851.31 1053
9852.25 1018
9853.18 1028
9854.12 998
9855.06 899
9856.00 937
9856.93 915
9857.87 938
9858.81 945
9859.75 916
9860.68 1022
9861.62 1002
9862.56 1032
9863.50 944
9864.44 1000
9865.37 960
9866.31 966
9867.25 1055
9868.19 991
9869.13 987
9870.06 986
9871.00 963
9871.94 933
9872.88 1023
9873.82 938
9874.75 891
9875.69 958
9876.63 900
9877.57 896
9878.51 889
9879.45 937
9880.39 961
9881.32 933
9882.26 982
9883.20 880
9884.14 874
9885.08 877
9886.02 847
9886.96 876
9887.90 820
9888.83 863
9889.77 891
9890.71 857
9891.65 850
9892.59 880
9893.53 904
9894.47 937
9895.41 919
9896.35 898
9897.29 920
9898.23 887
9899.17 865
9900.11 825
9901.05 854
9901.99 839
9902.92 824
9903.86 842
9904.80 833
9905.74 830
9906.68 871
9907.62 868
9908.56 819
9909.50 825
9910.44 844
9911.38 838
9912.32 816
9913.26 757
9914.20 831
9915.14 843
9916.08 899
9917.02 851
9917.97 908
9918.91 843
9919.85 829
9920.79 886
9921.73 885
9922.67 850
9923.61 834
9924.55 812
9925.49 872
9926.43 933
9927.37 896
9928.31 949
9929.25 914
9930.19 1011
9931.13 1078
9932.08 1129
9933.02 1211
9933.96 1234
9934.90 1286
9935.84 1343
9936.78 1362
9937.72 1275
9938.66 1234
9939.61 1116
9940.55 1076
9941.49 1036
9942.43 1004
9943.37 957
9944.31 959
9945.26 898
9946.20 859
9947.14 806
9948.08 834
9949.02 908
9949.96 898
9950.91 925
9951.85 813
9952.79 827
9953.73 864
9954.67 879
9955.62 876
9956.56 845
9957.50 897
9958.44 830
9959.39 858
9960.33 878
9961.27 815
9962.21 846
9963.16 845
9964.10 891
9965.04 851
9965.98 823
9966.93 836
9967.87 857
9968.81 802
9969.75 803
9970.70 782
9971.64 890
9972.58 880
9973.53 845
9974.47 808
9975.41 784
9976.36 808
9977.30 756
9978.24 821
9979.18 871
9980.13 858
9981.07 881
9982.01 848
9982.96 791
9983.90 838
9984.85 935
9985.79 859
9986.73 773
9987.68 756
9988.62 790
9989.56 833
9990.51 839
9991.45 834
9992.40 777
9993.34 857
9994.28 783
9995.23 833
9996.17 820
9997.12 813
9998.06 790
9999.00 753
9999.95 748
10000.89 770
10001.84 739
10002.78 753
10003.73 734
10004.67 743
10005.61 741
10006.56 771
10007.50 768
10008.45 765
10009.39 795
10010.34 734
10011.28 754
10012.23 741
10013.17 797
10014.12 801
10015.06 778
10016.01 753
10016.95 779
10017.90 773
10018.84 730
10019.79 749
10020.73 790
10021.68 772
10022.62 711
10023.57 693
10024.51 695
10025.46 718
10026.41 754
10027.35 733
10028.30 737
10029.24 689
10030.19 705
10031.13 658
10032.08 657
10033.03 757
10033.97 717
10034.92 731
10035.86 733
10036.81 687
10037.76 742
10038.70 671
10039.65 700
10040.59 697
10041.54 664
10042.49 655
10043.43 684
10044.38 667
10045.33 703
10046.27 719
10047.22 710
10048.16 658
10049.11 692
10050.06 633
10051.00 660
10051.95 722
10052.90 696
10053.84 744
10054.79 699
10055.74 686
10056.69 693
10057.63 700
10058.58 652
10059.53 649
10060.47 598
10061.42 695
10062.37 735
10063.32 721
10064.26 725
10065.21 701
10066.16 691
10067.10 755
10068.05 769
10069.00 736
10069.95 718
10070.89 692
10071.84 653
10072.79 698
10073.74 680
10074.69 725
10075.63 718
10076.58 668
10077.53 666
10078.48 681
10079.43 627
10080.37 619
10081.32 648
10082.27 712
10083.22 633
10084.17 623
10085.11 617
10086.06 687
10087.01 686
10087.96 696
10088.91 672
10089.86 711
10090.81 666
10091.75 649
10092.70 621
10093.65 599
10094.60 642
10095.55 624
10096.50 660
10097.45 681
10098.40 669
10099.34 678
10100.29 686
10101.24 645
10102.19 675
10103.14 607
10104.09 687
10105.04 660
10105.99 651
10106.94 712
10107.89 634
10108.84 697
10109.79 660
10110.73 628
10111.68 643
10112.63 614
10113.58 700
10114.53 663
10115.48 668
10116.43 681
10117.38 677
10118.33 667
10119.28 685
10120.23 654
10121.18 616
10122.13 609
10123.08 654
10124.03 625
10124.98 632
10125.93 648
10126.88 661
10127.83 645
10128.78 641
10129.73 633
10130.68 657
10131.64 658
10132.59 596
10133.54 632
10134.49 632
10135.44 634
10136.39 663
10137.34 674
10138.29 627
10139.24 609
10140.19 616
10141.14 595
10142.09 627
10143.04 683
10144.00 603
10144.95 642
10145.90 656
10146.85 704
10147.80 635
10148.75 685
10149.70 678
10150.65 697
10151.61 673
10152.56 649
10153.51 675
10154.46 646
10155.41 677
10156.36 680
10157.31 737
10158.27 678
10159.22 658
10160.17 731
10161.12 690
10162.07 676
10163.03 668
10163.98 617
10164.93 614
10165.88 662
10166.83 633
10167.79 605
10168.74 660
10169.69 671
10170.64 693
10171.60 685
10172.55 706
10173.50 672
10174.45 682
10175.41 664
10176.36 689
10177.31 715
10178.26 691
10179.22 662
10180.17 753
10181.12 735
10182.07 731
10183.03 769
10183.98 774
10184.93 798
10185.89 730
10186.84 777
10187.79 823
10188.75 698
10189.70 772
10190.65 780
10191.60 755
10192.56 766
10193.51 782
10194.47 767
10195.42 799
10196.37 806
10197.33 786
10198.28 844
10199.23 802
10200.19 784
10201.14 820
10202.09 800
10203.05 855
10204.00 850
10204.96 833
10205.91 787
10206.86 815
10207.82 870
10208.77 874
10209.73 842
10210.68 880
10211.63 860
10212.59 973
10213.54 1018
10214.50 1073
10215.45 1105
10216.41 1032
10217.36 1006
10218.32 1049
10219.27 942
10220.22 927
10221.18 926
10222.13 901
10223.09 888
10224.04 851
10225.00 888
10225.95 834
10226.91 832
10227.86 762
10228.82 809
10229.77 753
10230.73 780
10231.68 777
10232.64 759
10233.59 776
10234.55 774
10235.50 736
10236.46 678
10237.42 724
10238.37 737
10239.33 714
10240.28 723
10241.24 751
10242.19 742
10243.15 796
10244.10 861
10245.06 881
10246.02 889
10246.97 810
10247.93 766
10248.88 838
10249.84 781
10250.80 729
10251.75 676
10252.71 694
10253.66 667
10254.62 691
10255.58 628
10256.53 597
10257.49 638
10258.45 709
10259.40 670
10260.36 642
10261.32 719
10262.27 710
10263.23 689
10264.19 660
10265.14 641
10266.10 629
10267.06 655
10268.01 640
10268.97 610
10269.93 592
10270.88 667
10271.84 658
10272.80 615
10273.76 598
10274.71 579
10275.67 598
10276.63 617
10277.58 653
10278.54 643
10279.50 598
10280.46 623
10281.41 638
10282.37 657
10283.33 655
10284.29 628
10285.24 667
10286.20 576
10287.16 572
10288.12 572
10289.08 579
10290.03 608
10290.99 590
10291.95 634
10292.91 630
10293.87 657
10294.82 614
10295.78 595
10296.74 512
10297.70 576
10298.66 642
10299.61 611
10300.57 594
10301.53 575
10302.49 599
10303.45 631
10304.41 629
10305.37 576
10306.32 551
10307.28 581
10308.24 589
10309.20 611
10310.16 614
10311.12 614
10312.08 629
10313.04 600
10314.00 568
10314.95 554
10315.91 643
10316.87 600
10317.83 558
10318.79 571
10319.75 570
10320.71 573
10321.67 611
10322.63 558
10323.59 598
10324.55 623
10325.51 607
10326.47 563
10327.43 528
10328.39 583
10329.35 543
10330.31 523
10331.27 588
10332.23 578
10333.19 579
10334.15 622
10335.11 648
10336.07 615
10337.03 597
10337.99 543
10338.95 638
10339.91 625
10340.87 598
10341.83 595
10342.79 564
10343.75 620
10344.71 575
10345.67 568
10346.63 610
10347.59 628
10348.55 600
10349.51 606
10350.47 627
10351.43 643
10352.39 582
10353.35 612
10354.31 577
10355.28 562
10356.24 550
10357.20 614
10358.16 612
10359.12 610
10360.08 592
10361.04 563
10362.00 621
10362.96 546
10363.93 575
10364.89 578
10365.85 557
10366.81 515
10367.77 545
10368.73 570
10369.69 546
10370.66 541
10371.62 587
10372.58 571
10373.54 570
10374.50 556
10375.47 578
10376.43 566
10377.39 535
10378.35 569
10379.31 602
10380.28 556
10381.24 541
10382.20 528
10383.16 556
10384.12 557
10385.09 542
10386.05 559
10387.01 560
10387.97 582
10388.94 568
10389.90 554
10390.86 504
10391.82 482
10392.79 492
10393.75 470
10394.71 569
10395.68 551
10396.64 526
10397.60 489
10398.56 527
10399.53 547
10400.49 565
10401.45 544
10402.42 544
10403.38 529
10404.34 511
10405.31 522
10406.27 472
10407.23 464
10408.20 484
10409.16 553
10410.12 543
10411.09 484
10412.05 564
10413.01 545
10413.98 491
10414.94 518
10415.90 533
10416.87 477
10417.83 508
10418.80 518
10419.76 519
10420.72 522
10421.69 578
10422.65 547
10423.62 536
10424.58 503
10425.54 563
10426.51 539
10427.47 553
10428.44 522
10429.40 501
10430.37 559
10431.33 539
10432.30 512
10433.26 593
10434.22 530
10435.19 517
10436.15 477
10437.12 515
10438.08 494
10439.05 482
10440.01 456
10440.98 460
10441.94 480
10442.91 458
10443.87 452
10444.84 514
10445.80 496
10446.77 499
10447.73 522
10448.70 470
10449.66 481
10450.63 467
10451.59 409
10452.56 481
10453.53 501
10454.49 485
10455.46 469
10456.42 483
10457.39 454
10458.35 447
10459.32 486
10460.29 519
10461.25 494
10462.22 524
10463.18 526
10464.15 482
10465.12 471
10466.08 490
10467.05 478
10468.01 432
10468.98 442
10469.95 507
10470.91 433
10471.88 449
10472.85 475
10473.81 516
10474.78 494
10475.74 445
10476.71 475
10477.68 453
10478.64 472
10479.61 513
10480.58 460
10481.54 468
10482.51 490
10483.48 476
10484.45 465
10485.41 474
10486.38 478
10487.35 488
10488.31 459
10489.28 490
10490.25 429
10491.22 432
10492.18 452
10493.15 458
10494.12 440
10495.08 460
10496.05 493
10497.02 439
10497.99 469
10498.95 460
10499.92 467
10500.89 439
10501.86 457
10502.83 471
10503.79 441
10504.76 435
10505.73 483
10506.70 428
10507.67 443
10508.63 427
10509.60 462
10510.57 477
10511.54 484
10512.51 440
10513.47 455
10514.44 431
10515.41 440
10516.38 457
10517.35 425
10518.32 431
10519.28 428
10520.25 461
10521.22 485
10522.19 432
10523.16 442
10524.13 477
10525.10 463
10526.07 437
10527.03 445
10528.00 476
10528.97 465
10529.94 474
10530.91 475
10531.88 464
10532.85 477
10533.82 423
10534.79 438
10535.76 456
10536.73 452
10537.70 463
10538.67 453
10539.63 446
10540.60 442
10541.57 468
10542.54 472
10543.51 489
10544.48 473
10545.45 502
10546.42 487
10547.39 472
10548.36 444
10549.33 496
10550.30 462
10551.27 466
10552.24 510
10553.21 491
10554.18 435
10555.15 438
10556.12 451
10557.09 500
10558.06 507
10559.03 459
10560.00 492
10560.97 514
10561.95 504
10562.92 470
10563.89 478
10564.86 481
10565.83 476
10566.80 500
10567.77 495
10568.74 472
10569.71 517
10570.68 496
10571.65 541
10572.62 501
10573.59 452
10574.57 470
10575.54 454
10576.51 480
10577.48 439
10578.45 464
10579.42 507
10580.39 498
10581.36 459
10582.34 506
10583.31 488
10584.28 446
10585.25 434
10586.22 461
10587.19 506
10588.17 487
10589.14 503
10590.11 446
10591.08 469
10592.05 470
10593.02 551
10594.00 502
10594.97 463
10595.94 470
10596.91 489
10597.89 491
10598.86 508
10599.83 485
10600.80 521
10601.77 504
10602.75 505
10603.72 460
10604.69 497
10605.66 496
10606.64 472
10607.61 476
10608.58 473
10609.55 467
10610.53 501
10611.50 517
10612.47 476
10613.45 446
10614.42 467
10615.39 517
10616.36 533
10617.34 497
10618.31 453
10619.28 491
10620.26 474
10621.23 485
10622.20 489
10623.18 450
10624.15 467
10625.12 458
10626.10 493
10627.07 549
10628.04 499
10629.02 494
10629.99 578
10630.97 608
10631.94 592
10632.91 562
10633.89 492
10634.86 541
10635.83 502
10636.81 489
10637.78 464
10638.76 524
10639.73 517
10640.70 584
10641.68 502
10642.65 496
10643.63 574
10644.60 657
10645.58 639
10646.55 636
10647.53 644
10648.50 620
10649.47 573
10650.45 638
10651.42 645
10652.40 609
10653.37 613
10654.35 574
10655.32 517
10656.30 510
10657.27 473
10658.25 483
10659.22 504
10660.20 435
10661.17 459
10662.15 481
10663.12 440
10664.10 502
10665.07 540
10666.05 507
10667.02 494
10668.00 469
10668.97 450
10669.95 446
10670.93 446
10671.90 446
10672.88 469
10673.85 475
10674.83 477
10675.80 463
10676.78 499
10677.76 475
10678.73 429
10679.71 462
10680.68 422
10681.66 487
10682.63 467
10683.61 457
10684.59 506
10685.56 473
10686.54 465
10687.52 501
10688.49 512
10689.47 505
10690.44 511
10691.42 494
10692.40 504
10693.37 425
10694.35 491
10695.33 477
10696.30 449
10697.28 443
10698.26 436
10699.23 482
10700.21 453
10701.19 410
10702.17 441
10703.14 428
10704.12 413
10705.10 453
10706.07 438
10707.05 431
10708.03 499
10709.01 490
10709.98 470
10710.96 395
10711.94 431
10712.91 489
10713.89 480
10714.87 422
10715.85 481
10716.83 494
10717.80 471
10718.78 418
10719.76 458
10720.74 447
10721.71 438
10722.69 496
10723.67 498
10724.65 468
10725.63 493
10726.60 488
10727.58 452
10728.56 476
10729.54 489
10730.52 504
10731.49 460
10732.47 455
10733.45 426
10734.43 440
10735.41 458
10736.39 487
10737.37 484
10738.34 439
10739.32 474
10740.30 471
10741.28 433
10742.26 480
10743.24 482
10744.22 508
10745.20 522
10746.17 538
10747.15 443
10748.13 427
10749.11 472
10750.09 486
10751.07 471
10752.05 480
10753.03 450
10754.01 424
10754.99 464
10755.97 455
10756.95 458
10757.93 496
10758.91 463
10759.88 460
10760.86 466
10761.84 447
10762.82 466
10763.80 464
10764.78 485
10765.76 484
10766.74 545
10767.72 491
10768.70 486
10769.68 492
10770.66 491
10771.64 526
10772.62 463
10773.60 477
10774.58 477
10775.56 523
10776.54 469
10777.52 504
10778.51 508
10779.49 478
10780.47 481
10781.45 508
10782.43 536
10783.41 499
10784.39 477
10785.37 506
10786.35 573
10787.33 579
10788.31 549
10789.29 548
10790.27 529
10791.26 503
10792.24 519
10793.22 521
10794.20 528
10795.18 515
10796.16 508
10797.14 529
10798.12 545
10799.10 495
10800.09 522
10801.07 498
10802.05 507
10803.03 456
10804.01 469
10804.99 484
10805.98 514
10806.96 515
10807.94 497
10808.92 534
10809.90 506
10810.89 537
10811.87 561
10812.85 551
10813.83 514
10814.81 505
10815.80 572
10816.78 557
10817.76 526
10818.74 512
10819.72 549
10820.71 559
10821.69 568
10822.67 534
10823.65 531
10824.64 545
10825.62 532
10826.60 607
10827.58 538
10828.57 518
10829.55 534
10830.53 505
10831.52 538
10832.50 533
10833.48 485
10834.46 522
10835.45 523
10836.43 545
10837.41 528
10838.40 516
10839.38 569
10840.36 546
10841.35 538
10842.33 534
10843.31 571
10844.30 530
10845.28 550
10846.26 610
10847.25 527
10848.23 544
10849.21 575
10850.20 606
10851.18 579
10852.17 578
10853.15 585
10854.13 574
10855.12 542
10856.10 564
10857.09 573
10858.07 572
10859.05 596
10860.04 613
10861.02 588
10862.01 566
10862.99 593
10863.97 605
10864.96 589
10865.94 582
10866.93 615
10867.91 638
10868.90 611
10869.88 615
10870.87 625
10871.85 618
10872.84 612
10873.82 637
10874.81 622
10875.79 619
10876.78 669
10877.76 673
10878.75 607
10879.73 671
10880.72 662
10881.70 683
10882.69 665
10883.67 674
10884.66 679
10885.64 670
10886.63 646
10887.61 730
10888.60 689
10889.58 691
10890.57 683
10891.55 693
10892.54 703
10893.53 709
10894.51 766
10895.50 758
10896.48 715
10897.47 710
10898.45 753
10899.44 710
10900.43 761
10901.41 769
10902.40 765
10903.38 729
10904.37 728
10905.36 712
10906.34 740
10907.33 803
10908.32 839
10909.30 776
10910.29 776
10911.28 750
10912.26 808
10913.25 827
10914.24 784
10915.22 770
10916.21 809
10917.20 842
10918.18 784
10919.17 799
10920.16 830
10921.14 851
10922.13 869
10923.12 867
10924.10 911
10925.09 960
10926.08 994
10927.07 934
10928.05 920
10929.04 817
10930.03 972
10931.01 959
10932.00 896
10932.99 915
10933.98 924
10934.96 945
10935.95 943
10936.94 904
10937.93 970
10938.92 993
10939.90 1004
10940.89 992
10941.88 969
10942.87 975
10943.85 1046
10944.84 1095
10945.83 1021
10946.82 1033
10947.81 1006
10948.79 1077
10949.78 1072
10950.77 1124
10951.76 1159
10952.75 1088
10953.74 1033
10954.72 1111
10955.71 1140
10956.70 1191
10957.69 1174
10958.68 1262
10959.67 1264
10960.66 1317
10961.65 1365
10962.63 1541
10963.62 1639
10964.61 1611
10965.60 1676
10966.59 1761
10967.58 1818
10968.57 1801
10969.56 1819
10970.55 1712
10971.54 1620
10972.52 1563
10973.51 1550
10974.50 1491
10975.49 1483
10976.48 1469
10977.47 1477
10978.46 1416
10979.45 1366
10980.44 1398
10981.43 1438
10982.42 1369
10983.41 1332
10984.40 1337
10985.39 1414
10986.38 1382
10987.37 1255
10988.36 1399
10989.35 1341
10990.34 1319
10991.33 1378
10992.32 1355
10993.31 1424
10994.30 1464
10995.29 1449
10996.28 1447
10997.27 1485
10998.26 1455
10999.25 1523
11000.24 1629
11001.23 1647
11002.22 1719
11003.21 1859
11004.20 2071
11005.20 2218
11006.19 2386
11007.18 2526
11008.17 2556
11009.16 2585
11010.15 2697
11011.14 2559
11012.13 2415
11013.12 2266
11014.11 2108
11015.10 1914
11016.10 1765
11017.09 1577
11018.08 1499
11019.07 1395
11020.06 1346
11021.05 1329
11022.04 1339
11023.04 1280
11024.03 1328
11025.02 1289
11026.01 1309
11027.00 1257
11027.99 1185
11028.99 1139
11029.98 1101
11030.97 1151
11031.96 1071
11032.95 1091
11033.95 1029
11034.94 1025
11035.93 1084
11036.92 1017
11037.91 983
11038.91 984
11039.90 1018
11040.89 1004
11041.88 970
11042.88 1087
11043.87 1076
11044.86 1087
11045.85 994
11046.85 1057
11047.84 1063
11048.83 986
11049.82 981
11050.82 987
11051.81 996
11052.80 978
11053.80 997
11054.79 968
11055.78 898
11056.77 881
11057.77 902
11058.76 887
11059.75 893
11060.75 824
11061.74 848
11062.73 877
11063.73 886
11064.72 965
11065.71 923
11066.71 858
11067.70 880
11068.69 872
11069.69 872
11070.68 881
11071.68 896
11072.67 939
11073.66 845
11074.66 912
11075.65 921
11076.65 909
11077.64 938
11078.63 828
11079.63 848
11080.62 868
11081.62 891
11082.61 835
11083.60 882
11084.60 903
11085.59 901
11086.59 902
11087.58 927
11088.58 907
11089.57 869
11090.57 856
11091.56 958
11092.55 937
11093.55 842
11094.54 858
11095.54 840
11096.53 825
11097.53 842
11098.52 835
11099.52 756
11100.51 818
11101.51 791
11102.50 819
11103.50 739
11104.49 788
11105.49 763
11106.48 819
11107.48 803
11108.48 803
11109.47 738
11110.47 774
11111.46 778
11112.46 698
11113.45 751
11114.45 763
11115.44 737
11116.44 699
11117.44 686
11118.43 727
11119.43 720
11120.42 713
11121.42 705
11122.42 713
11123.41 693
11124.41 734
11125.40 684
11126.40 677
11127.40 703
11128.39 705
11129.39 681
11130.38 684
11131.38 653
11132.38 701
11133.37 678
11134.37 730
11135.37 759
11136.36 755
11137.36 693
11138.36 707
11139.35 699
11140.35 699
11141.35 735
11142.34 737
11143.34 729
11144.34 665
11145.34 654
11146.33 660
11147.33 664
11148.33 681
11149.32 728
11150.32 672
11151.32 647
11152.32 683
11153.31 679
11154.31 688
11155.31 706
11156.31 680
11157.30 723
11158.30 665
11159.30 628
11160.30 619
11161.29 659
11162.29 682
11163.29 660
11164.29 713
11165.29 638
11166.28 607
11167.28 640
11168.28 643
11169.28 614
11170.28 590
11171.27 567
11172.27 598
11173.27 677
11174.27 627
11175.27 556
11176.27 579
11177.26 672
11178.26 620
11179.26 633
11180.26 592
11181.26 654
11182.26 610
11183.26 611
11184.26 611
11185.25 647
11186.25 653
11187.25 622
11188.25 615
11189.25 593
11190.25 602
11191.25 671
11192.25 660
11193.25 631
11194.25 600
11195.24 634
11196.24 645
11197.24 673
11198.24 634
11199.24 584
11200.24 598
11201.24 625
11202.24 617
11203.24 623
11204.24 644
11205.24 629
11206.24 652
11207.24 625
11208.24 587
11209.24 628
11210.24 631
11211.24 620
11212.24 580
11213.24 610
11214.24 559
11215.24 571
11216.24 606
11217.24 618
11218.24 627
11219.24 594
11220.24 594
11221.24 579
11222.24 562
11223.24 580
11224.24 592
11225.24 551
11226.24 563
11227.25 591
11228.25 568
11229.25 534
11230.25 560
11231.25 561
11232.25 527
11233.25 577
11234.25 545
11235.25 517
11236.25 545
11237.25 550
11238.26 537
11239.26 543
11240.26 551
11241.26 575
11242.26 544
11243.26 538
11244.26 516
11245.27 505
11246.27 555
11247.27 517
11248.27 535
11249.27 560
11250.27 498
11251.28 481
11252.28 554
11253.28 519
11254.28 524
11255.28 516
11256.29 545
11257.29 564
11258.29 578
11259.29 541
11260.29 543
11261.30 505
11262.30 564
11263.30 544
11264.30 536
11265.31 565
11266.31 565
11267.31 556
11268.31 516
11269.32 549
11270.32 521
11271.32 517
11272.32 547
11273.33 601
11274.33 584
11275.33 585
11276.33 563
11277.34 585
11278.34 542
11279.34 551
11280.35 578
11281.35 529
11282.35 533
11283.36 579
11284.36 632
11285.36 594
11286.37 624
11287.37 630
11288.37 596
11289.38 595
11290.38 582
11291.38 602
11292.39 587
11293.39 546
11294.39 592
11295.40 569
11296.40 604
11297.41 574
11298.41 575
11299.41 594
11300.42 578
11301.42 524
11302.43 525
11303.43 546
11304.43 584
11305.44 540
11306.44 579
11307.45 594
11308.45 592
11309.46 578
11310.46 529
11311.46 539
11312.47 599
11313.47 602
11314.48 608
11315.48 579
11316.49 581
11317.49 616
11318.50 641
11319.50 675
11320.51 773
11321.51 722
11322.52 720
11323.52 742
11324.53 784
11325.53 713
11326.54 686
11327.54 646
11328.55 608
11329.55 676
11330.56 640
11331.56 612
11332.57 574
11333.57 564
11334.58 558
11335.58 532
11336.59 559
11337.60 545
11338.60 531
11339.61 533
11340.61 545
11341.62 516
11342.62 479
11343.63 493
11344.64 572
11345.64 522
11346.65 514
11347.65 528
11348.66 551
11349.67 543
11350.67 496
11351.68 534
11352.69 537
11353.69 543
11354.70 579
11355.71 480
11356.71 482
11357.72 505
11358.72 492
11359.73 505
11360.74 507
11361.74 481
11362.75 546
11363.76 512
11364.76 428
11365.77 487
11366.78 523
11367.79 565
11368.79 505
11369.80 509
11370.81 477
11371.81 497
11372.82 508
11373.83 534
11374.84 501
11375.84 485
11376.85 445
11377.86 503
11378.87 514
11379.87 496
11380.88 501
11381.89 506
11382.90 544
11383.90 456
11384.91 479
11385.92 479
11386.93 513
11387.93 507
11388.94 495
11389.95 480
11390.96 490
11391.97 460
11392.97 508
11393.98 432
11394.99 490
11396.00 530
11397.01 509
11398.02 501
11399.02 444
11400.03 504
11401.04 508
11402.05 499
11403.06 501
11404.07 505
11405.08 504
11406.08 491
11407.09 487
11408.10 515
11409.11 515
11410.12 469
11411.13 486
11412.14 488
11413.15 506
11414.15 479
11415.16 522
11416.17 476
11417.18 487
11418.19 485
11419.20 502
11420.21 485
11421.22 488
11422.23 478
11423.24 489
11424.25 492
11425.26 462
11426.27 421
11427.28 497
11428.29 456
11429.30 453
11430.31 447
11431.32 487
11432.32 486
11433.33 497
11434.34 485
11435.35 495
11436.36 475
11437.37 439
11438.38 466
11439.39 447
11440.41 490
11441.42 479
11442.43 501
11443.44 491
11444.45 435
11445.46 475
11446.47 496
11447.48 535
11448.49 438
11449.50 416
11450.51 473
11451.52 458
11452.53 499
11453.54 494
11454.55 450
11455.56 450
11456.57 476
11457.59 461
11458.60 449
11459.61 435
11460.62 477
11461.63 447
11462.64 439
11463.65 480
11464.66 448
11465.67 423
11466.69 429
11467.70 495
11468.71 453
11469.72 415
11470.73 396
11471.74 427
11472.75 464
11473.77 495
11474.78 410
11475.79 410
11476.80 444
11477.81 433
11478.83 418
11479.84 440
11480.85 433
11481.86 484
11482.87 482
11483.89 413
11484.90 430
11485.91 497
11486.92 498
11487.93 486
11488.95 457
11489.96 449
11490.97 445
11491.98 427
11493.00 443
11494.01 430
11495.02 457
11496.03 440
11497.05 479
11498.06 412
11499.07 417
11500.09 425
11501.10 403
11502.11 422
11503.12 389
11504.14 409
11505.15 425
11506.16 439
11507.18 400
11508.19 394
11509.20 419
11510.22 480
11511.23 453
11512.24 439
11513.26 453
11514.27 476
11515.28 411
11516.30 429
11517.31 395
11518.32 383
11519.34 420
11520.35 442
11521.37 429
11522.38 433
11523.39 373
11524.41 425
11525.42 436
11526.44 395
11527.45 437
11528.46 428
11529.48 482
11530.49 460
11531.51 386
11532.52 402
11533.53 455
11534.55 438
11535.56 379
11536.58 418
11537.59 403
11538.61 440
11539.62 435
11540.64 421
11541.65 406
11542.67 411
11543.68 430
11544.69 458
11545.71 442
11546.72 445
11547.74 444
11548.75 435
11549.77 434
11550.78 422
11551.80 405
11552.81 424
11553.83 407
11554.85 418
11555.86 443
11556.88 409
11557.89 418
11558.91 422
11559.92 406
11560.94 405
11561.95 389
11562.97 424
11563.98 421
11565.00 366
11566.02 412
11567.03 422
11568.05 434
11569.06 409
11570.08 363
11571.10 341
11572.11 396
11573.13 415
11574.14 415
11575.16 445
11576.18 422
11577.19 411
11578.21 417
11579.22 440
11580.24 415
11581.26 385
11582.27 390
11583.29 439
11584.31 406
11585.32 396
11586.34 423
11587.36 409
11588.37 425
11589.39 441
11590.41 418
11591.42 409
11592.44 409
11593.46 421
11594.47 425
11595.49 389
11596.51 419
11597.53 416
11598.54 382
11599.56 423
11600.58 447
11601.59 420
11602.61 425
11603.63 376
11604.65 414
11605.66 450
11606.68 451
11607.70 413
11608.72 456
11609.74 472
11610.75 475
11611.77 485
11612.79 466
11613.81 504
11614.82 495
11615.84 465
11616.86 429
11617.88 416
11618.90 425
11619.91 447
11620.93 442
11621.95 405
11622.97 409
11623.99 420
11625.01 401
11626.02 356
11627.04 405
11628.06 389
11629.08 414
11630.10 438
11631.12 407
11632.14 413
11633.15 388
11634.17 396
11635.19 377
11636.21 424
11637.23 411
11638.25 395
11639.27 435
11640.29 429
11641.30 412
11642.32 401
11643.34 407
11644.36 418
11645.38 406
11646.40 416
11647.42 406
11648.44 369
11649.46 430
11650.48 433
11651.50 384
11652.52 371
11653.54 368
11654.56 407
11655.58 406
11656.60 397
11657.62 386
11658.64 418
11659.66 454
11660.68 391
11661.70 382
11662.72 387
11663.74 381
11664.76 366
11665.78 382
11666.80 421
11667.82 411
11668.84 405
11669.86 388
11670.88 381
11671.90 376
11672.92 400
11673.94 387
11674.96 406
11675.98 383
11677.00 352
11678.02 406
11679.04 380
11680.06 408
11681.08 407
11682.10 409
11683.12 384
11684.15 388
11685.17 444
11686.19 385
11687.21 373
11688.23 358
11689.25 366
11690.27 404
11691.29 408
11692.31 352
11693.34 372
11694.36 395
11695.38 426
11696.40 376
11697.42 374
11698.44 368
11699.46 376
11700.49 381
11701.51 404
11702.53 418
11703.55 436
11704.57 350
11705.60 378
11706.62 424
11707.64 419
11708.66 404
11709.68 410
11710.71 427
11711.73 370
11712.75 398
11713.77 426
11714.79 418
11715.82 408
11716.84 433
11717.86 423
11718.88 399
11719.91 401
11720.93 401
11721.95 408
11722.97 383
11724.00 405
11725.02 379
11726.04 421
11727.07 425
11728.09 426
11729.11 420
11730.13 392
11731.16 390
11732.18 386
11733.20 405
11734.23 424
11735.25 402
11736.27 403
11737.30 423
11738.32 433
11739.34 409
11740.37 395
11741.39 410
11742.41 438
11743.44 447
11744.46 426
11745.48 379
11746.51 415
11747.53 379
11748.55 433
11749.58 414
11750.60 431
11751.63 400
11752.65 410
11753.67 379
11754.70 412
11755.72 465
11756.75 455
11757.77 450
11758.79 406
11759.82 415
11760.84 377
11761.87 422
11762.89 431
11763.92 432
11764.94 436
11765.97 430
11766.99 453
11768.01 463
11769.04 459
11770.06 400
11771.09 409
11772.11 440
11773.14 503
11774.16 427
11775.19 393
11776.21 389
11777.24 414
11778.26 444
11779.29 433
11780.31 419
11781.34 437
11782.36 418
11783.39 417
11784.41 447
11785.44 438
11786.46 452
11787.49 462
11788.52 471
11789.54 454
11790.57 506
11791.59 434
11792.62 442
11793.64 463
11794.67 413
11795.70 453
11796.72 442
11797.75 485
11798.77 425
11799.80 395
11800.83 450
11801.85 467
11802.88 460
11803.90 471
11804.93 460
11805.96 498
11806.98 456
11808.01 457
11809.04 463
11810.06 451
11811.09 453
11812.11 427
11813.14 464
11814.17 488
11815.19 482
11816.22 480
11817.25 463
11818.27 466
11819.30 503
11820.33 506
11821.36 491
11822.38 493
11823.41 494
11824.44 477
11825.46 493
11826.49 533
11827.52 501
11828.54 527
11829.57 494
11830.60 477
11831.63 493
11832.65 490
11833.68 512
11834.71 526
11835.74 457
11836.76 492
11837.79 502
11838.82 512
11839.85 547
11840.88 521
11841.90 498
11842.93 507
11843.96 526
11844.99 503
11846.01 528
11847.04 514
11848.07 514
11849.10 527
11850.13 543
11851.16 552
11852.18 557
11853.21 566
11854.24 582
11855.27 543
11856.30 490
11857.33 507
11858.35 565
11859.38 561
11860.41 552
11861.44 567
11862.47 587
11863.50 572
11864.53 555
11865.56 566
11866.58 563
11867.61 532
11868.64 536
11869.67 528
11870.70 575
11871.73 563
11872.76 591
11873.79 628
11874.82 596
11875.85 585
11876.88 628
11877.91 610
11878.93 639
11879.96 674
11880.99 635
11882.02 621
11883.05 583
11884.08 666
11885.11 651
11886.14 645
11887.17 652
11888.20 679
11889.23 679
11890.26 686
11891.29 708
11892.32 756
11893.35 722
11894.38 698
11895.41 723
11896.44 731
11897.47 818
11898.50 795
11899.53 738
11900.56 698
11901.59 736
11902.62 773
11903.65 799
11904.69 771
11905.72 852
11906.75 883
11907.78 974
11908.81 939
11909.84 943
11910.87 993
11911.90 1000
11912.93 994
11913.96 987
11914.99 902
11916.02 890
11917.06 987
11918.09 895
11919.12 900
11920.15 852
11921.18 924
11922.21 910
11923.24 859
11924.27 853
11925.31 883
11926.34 894
11927.37 929
11928.40 903
11929.43 887
11930.46 911
11931.50 927
11932.53 967
11933.56 1017
11934.59 1046
11935.62 1110
11936.65 1272
11937.69 1216
11938.72 1283
11939.75 1266
11940.78 1353
11941.81 1435
11942.85 1395
11943.88 1360
11944.91 1335
11945.94 1332
11946.98 1139
11948.01 1080
11949.04 1012
11950.07 981
11951.11 914
11952.14 882
11953.17 859
11954.20 872
11955.24 875
11956.27 835
11957.30 837
11958.34 881
11959.37 816
11960.40 813
11961.43 816
11962.47 787
11963.50 719
11964.53 738
11965.57 730
11966.60 682
11967.63 703
11968.67 744
11969.70 712
11970.73 706
11971.77 713
11972.80 751
11973.83 760
11974.87 766
11975.90 747
11976.94 685
11977.97 689
11979.00 720
11980.04 728
11981.07 668
11982.10 730
11983.14 742
11984.17 736
11985.21 706
11986.24 709
11987.27 640
11988.31 630
11989.34 712
11990.38 719
11991.41 626
11992.45 714
11993.48 719
11994.51 701
11995.55 710
11996.58 714
11997.62 723
11998.65 697
11999.69 701
12000.72 708
12001.76 689
12002.79 715
12003.83 661
12004.86 712
12005.90 760
12006.93 702
12007.97 696
12009.00 697
12010.04 674
12011.07 700
12012.11 726
12013.14 669
12014.18 714
12015.21 681
12016.25 700
12017.28 701
12018.32 685
12019.35 693
12020.39 743
12021.43 784
12022.46 763
12023.50 758
12024.53 750
12025.57 795
12026.60 853
12027.64 769
12028.68 763
12029.71 815
12030.75 805
12031.78 780
12032.82 747
12033.86 777
12034.89 769
12035.93 740
12036.97 735
12038.00 760
12039.04 812
12040.07 820
12041.11 716
12042.15 710
12043.18 727
12044.22 714
12045.26 761
12046.29 749
12047.33 711
12048.37 721
12049.40 723
12050.44 707
12051.48 692
12052.52 656
12053.55 701
12054.59 713
12055.63 657
12056.66 690
12057.70 665
12058.74 674
12059.78 665
12060.81 680
12061.85 680
12062.89 699
12063.92 675
12064.96 689
12066.00 710
12067.04 698
12068.07 691
12069.11 658
12070.15 684
12071.19 673
12072.23 643
12073.26 724
12074.30 757
12075.34 714
12076.38 695
12077.42 712
12078.45 681
12079.49 642
12080.53 683
12081.57 660
12082.61 645
12083.64 643
12084.68 720
12085.72 712
12086.76 664
12087.80 678
12088.84 755
12089.88 797
12090.91 752
12091.95 666
12092.99 704
12094.03 715
12095.07 715
12096.11 739
12097.15 739
12098.19 714
12099.22 721
12100.26 761
12101.30 729
12102.34 690
12103.38 746
12104.42 782
12105.46 759
12106.50 803
12107.54 796
12108.58 882
12109.62 931
12110.66 882
12111.70 880
12112.74 886
12113.77 879
12114.81 786
12115.85 811
12116.89 845
12117.93 815
12118.97 758
12120.01 757
12121.05 655
12122.09 668
12123.13 659
12124.17 623
12125.21 652
12126.25 632
12127.29 634
12128.33 586
12129.37 628
12130.41 636
12131.45 554
12132.50 566
12133.54 575
12134.58 590
12135.62 559
12136.66 559
12137.70 565
12138.74 558
12139.78 571
12140.82 559
12141.86 550
12142.90 569
12143.94 595
12144.98 600
12146.02 533
12147.07 588
12148.11 552
12149.15 546
12150.19 593
12151.23 535
12152.27 544
12153.31 556
12154.35 553
12155.40 523
12156.44 566
12157.48 528
12158.52 533
12159.56 590
12160.60 516
12161.64 524
12162.69 527
12163.73 545
12164.77 537
12165.81 553
12166.85 532
12167.90 576
12168.94 554
12169.98 514
12171.02 531
12172.06 527
12173.11 503
12174.15 529
12175.19 553
12176.23 520
12177.27 456
12178.32 500
12179.36 539
12180.40 535
12181.44 547
12182.49 598
12183.53 570
12184.57 556
12185.61 532
12186.66 568
12187.70 520
12188.74 576
12189.79 568
12190.83 579
12191.87 523
12192.91 543
12193.96 573
12195.00 559
12196.04 524
12197.09 505
12198.13 555
12199.17 575
12200.22 554
12201.26 539
12202.30 523
12203.35 579
12204.39 569
12205.43 528
12206.48 507
12207.52 507
12208.57 501
12209.61 549
12210.65 557
12211.70 520
12212.74 521
12213.78 558
12214.83 574
12215.87 547
12216.92 529
12217.96 553
12219.00 520
12220.05 519
12221.09 540
12222.14 505
12223.18 530
12224.23 566
12225.27 533
12226.31 495
12227.36 504
12228.40 564
12229.45 523
12230.49 525
12231.54 500
12232.58 519
12233.63 483
12234.67 535
12235.72 535
12236.76 525
12237.81 546
12238.85 499
12239.90 507
12240.94 483
12241.99 503
12243.03 469
12244.08 521
12245.12 478
12246.17 447
12247.21 530
12248.26 558
12249.30 527
12250.35 501
12251.39 521
12252.44 497
12253.49 517
12254.53 507
12255.58 516
12256.62 546
12257.67 539
12258.71 516
12259.76 511
12260.81 470
12261.85 498
12262.90 523
12263.94 465
12264.99 469
12266.04 479
12267.08 478
12268.13 547
12269.17 499
12270.22 460
12271.27 479
12272.31 488
12273.36 514
12274.41 505
12275.45 461
12276.50 498
12277.55 488
12278.59 497
12279.64 511
12280.69 519
12281.73 504
12282.78 495
12283.83 481
12284.87 482
12285.92 486
12286.97 488
12288.01 500
12289.06 497
12290.11 502
12291.16 502
12292.20 513
12293.25 521
12294.30 435
12295.35 492
12296.39 502
12297.44 488
12298.49 478
12299.54 500
12300.58 475
12301.63 475
12302.68 477
12303.73 474
12304.77 473
12305.82 496
12306.87 474
12307.92 475
12308.97 463
12310.01 461
12311.06 479
12312.11 466
12313.16 484
12314.21 480
12315.25 476
12316.30 466
12317.35 464
12318.40 472
12319.45 466
12320.50 466
12321.54 461
12322.59 468
12323.64 470
12324.69 480
12325.74 473
12326.79 460
12327.84 446
12328.89 479
12329.93 455
12330.98 436
12332.03 444
12333.08 414
12334.13 427
12335.18 445
12336.23 493
12337.28 465
12338.33 461
12339.38 505
12340.43 477
12341.47 454
12342.52 492
12343.57 457
12344.62 500
12345.67 517
12346.72 461
12347.77 423
12348.82 454
12349.87 438
12350.92 424
12351.97 471
12353.02 483
12354.07 476
12355.12 512
12356.17 488
12357.22 476
12358.27 521
12359.32 543
12360.37 506
12361.42 458
12362.47 472
12363.52 473
12364.57 490
12365.62 500
12366.67 437
12367.72 471
12368.77 508
12369.82 483
12370.87 478
12371.93 483
12372.98 491
12374.03 494
12375.08 499
12376.13 449
12377.18 460
12378.23 500
12379.28 483
12380.33 471
12381.38 494
12382.43 492
12383.49 454
12384.54 435
12385.59 486
12386.64 529
12387.69 471
12388.74 501
12389.79 500
12390.84 482
12391.90 487
12392.95 511
12394.00 587
12395.05 545
12396.10 486
12397.15 489
12398.21 494
12399.26 522
12400.31 540
12401.36 494
12402.41 465
12403.47 474
12404.52 525
12405.57 532
12406.62 556
12407.67 512
12408.73 517
12409.78 509
12410.83 531
12411.88 534
12412.94 528
12413.99 481
12415.04 503
12416.09 516
12417.15 499
12418.20 548
12419.25 540
12420.30 543
12421.36 505
12422.41 475
12423.46 555
12424.52 547
12425.57 506
12426.62 533
12427.67 538
12428.73 512
12429.78 526
12430.83 541
12431.89 509
12432.94 504
12433.99 519
12435.05 526
12436.10 544
12437.15 474
12438.21 569
12439.26 588
12440.31 569
12441.37 526
12442.42 541
12443.47 619
12444.53 620
12445.58 595
12446.64 578
12447.69 609
12448.74 602
12449.80 545
12450.85 562
12451.91 540
12452.96 565
12454.01 534
12455.07 556
12456.12 562
12457.18 532
12458.23 581
12459.29 576
12460.34 564
12461.39 565
12462.45 590
12463.50 621
12464.56 620
12465.61 638
12466.67 635
12467.72 692
12468.78 679
12469.83 632
12470.89 638
12471.94 669
12473.00 723
12474.05 694
12475.11 681
12476.16 771
12477.22 777
12478.27 781
12479.33 846
12480.38 892
12481.44 934
12482.49 1036
12483.55 1034
12484.60 1111
12485.66 1170
12486.71 1268
12487.77 1251
12488.83 1212
12489.88 1206
12490.94 1128
12491.99 1083
12493.05 991
12494.10 887
12495.16 869
12496.22 822
12497.27 828
12498.33 799
12499.38 725
12500.44 712
12501.50 682
12502.55 649
12503.61 643
12504.67 601
12505.72 624
12506.78 614
12507.83 651
12508.89 612
12509.95 577
12511.00 625
12512.06 622
12513.12 627
12514.17 579
12515.23 607
12516.29 631
12517.34 631
12518.40 562
12519.46 617
12520.52 615
12521.57 631
12522.63 591
12523.69 586
12524.74 590
12525.80 583
12526.86 599
12527.92 602
12528.97 575
12530.03 549
12531.09 601
12532.15 564
12533.20 568
12534.26 544
12535.32 526
12536.38 549
12537.43 628
12538.49 535
12539.55 532
12540.61 567
12541.66 588
12542.72 594
12543.78 553
12544.84 554
12545.90 562
12546.95 574
12548.01 540
12549.07 532
12550.13 556
12551.19 574
12552.25 586
12553.30 589
12554.36 565
12555.42 528
12556.48 602
12557.54 644
12558.60 672
12559.65 663
12560.71 713
12561.77 736
12562.83 751
12563.89 737
12564.95 743
12566.01 780
12567.07 836
12568.13 780
12569.18 779
12570.24 732
12571.30 742
12572.36 772
12573.42 748
12574.48 754
12575.54 693
12576.60 675
12577.66 636
12578.72 644
12579.78 669
12580.84 649
12581.90 670
12582.96 572
12584.02 585
12585.07 611
12586.13 568
12587.19 551
12588.25 587
12589.31 564
12590.37 602
12591.43 552
12592.49 559
12593.55 574
12594.61 603
12595.67 528
12596.73 549
12597.79 579
12598.86 574
12599.92 542
12600.98 554
12602.04 530
12603.10 546
12604.16 525
12605.22 578
12606.28 547
12607.34 560
12608.40 544
12609.46 499
12610.52 494
12611.58 537
12612.64 560
12613.70 532
12614.76 508
12615.83 511
12616.89 529
12617.95 523
12619.01 551
12620.07 556
12621.13 556
12622.19 590
12623.25 587
12624.32 591
12625.38 566
12626.44 574
12627.50 621
12628.56 610
12629.62 594
12630.68 589
12631.75 627
12632.81 615
12633.87 588
12634.93 576
12635.99 570
12637.05 550
12638.12 554
12639.18 545
12640.24 521
12641.30 490
12642.36 529
12643.43 519
12644.49 531
12645.55 500
12646.61 570
12647.68 558
12648.74 532
12649.80 544
12650.86 487
12651.93 502
12652.99 514
12654.05 464
12655.11 502
12656.18 533
12657.24 518
12658.30 507
12659.36 489
12660.43 483
12661.49 502
12662.55 468
12663.62 500
12664.68 419
12665.74 453
12666.81 436
12667.87 490
12668.93 495
12670.00 468
12671.06 475
12672.12 538
12673.19 495
12674.25 536
12675.31 486
12676.38 498
12677.44 506
12678.50 471
12679.57 501
12680.63 453
12681.69 497
12682.76 501
12683.82 491
12684.89 504
12685.95 437
12687.01 447
12688.08 449
12689.14 480
12690.21 479
12691.27 471
12692.33 468
12693.40 488
12694.46 457
12695.53 463
12696.59 489
12697.66 478
12698.72 503
12699.79 504
12700.85 534
12701.91 470
12702.98 475
12704.04 452
12705.11 455
12706.17 441
12707.24 473
12708.30 475
12709.37 477
12710.43 456
12711.50 487
12712.56 522
12713.63 505
12714.69 545
12715.76 521
12716.82 473
12717.89 491
12718.95 455
12720.02 478
12721.09 489
12722.15 476
12723.22 480
12724.28 489
12725.35 466
12726.41 501
12727.48 465
12728.54 469
12729.61 472
12730.68 474
12731.74 468
12732.81 500
12733.87 488
12734.94 517
12736.01 452
12737.07 476
12738.14 514
12739.20 476
12740.27 478
12741.34 532
12742.40 493
12743.47 511
12744.54 500
12745.60 464
12746.67 482
12747.74 476
12748.80 476
12749.87 508
12750.94 522
12752.00 489
12753.07 486
12754.14 497
12755.20 460
12756.27 475
12757.34 464
12758.40 481
12759.47 462
12760.54 453
12761.60 461
12762.67 441
12763.74 467
12764.81 451
12765.87 484
12766.94 465
12768.01 462
12769.08 471
12770.14 455
12771.21 495
12772.28 458
12773.35 427
12774.41 452
12775.48 440
12776.55 452
12777.62 469
12778.68 451
12779.75 418
12780.82 415
12781.89 435
12782.96 460
12784.02 444
12785.09 439
12786.16 440
12787.23 436
12788.30 423
12789.37 441
12790.43 433
12791.50 435
12792.57 431
12793.64 488
12794.71 472
12795.78 467
12796.84 481
12797.91 424
12798.98 466
12800.05 417
12801.12 437
12802.19 453
12803.26 441
12804.33 406
12805.40 415
12806.46 400
12807.53 461
12808.60 471
12809.67 436
12810.74 429
12811.81 443
12812.88 464
12813.95 447
12815.02 445
12816.09 449
12817.16 459
12818.23 490
12819.30 477
12820.37 458
12821.44 484
12822.50 448
12823.57 511
12824.64 517
12825.71 489
12826.78 481
12827.85 476
12828.92 504
12829.99 469
12831.06 452
12832.13 418
12833.20 442
12834.27 441
12835.34 456
12836.41 429
12837.49 457
12838.56 450
12839.63 440
12840.70 432
12841.77 464
12842.84 449
12843.91 491
12844.98 443
12846.05 439
12847.12 443
12848.19 450
12849.26 419
12850.33 421
12851.40 419
12852.47 402
12853.55 449
12854.62 450
12855.69 420
12856.76 395
12857.83 429
12858.90 456
12859.97 462
12861.04 398
12862.11 416
12863.19 421
12864.26 425
12865.33 416
12866.40 411
12867.47 426
12868.54 425
12869.62 474
12870.69 440
12871.76 436
12872.83 423
12873.90 486
12874.97 409
12876.05 383
12877.12 404
12878.19 437
12879.26 395
12880.33 376
12881.41 383
12882.48 394
12883.55 406
12884.62 397
12885.70 386
12886.77 388
12887.84 400
12888.91 385
12889.98 396
12891.06 372
12892.13 400
12893.20 393
12894.28 464
12895.35 422
12896.42 397
12897.49 342
12898.57 401
12899.64 428
12900.71 365
12901.79 397
12902.86 410
12903.93 424
12905.00 393
12906.08 404
12907.15 349
12908.22 365
12909.30 405
12910.37 411
12911.44 399
12912.52 427
12913.59 450
12914.66 446
12915.74 383
12916.81 361
12917.89 441
12918.96 456
12920.03 442
12921.11 408
12922.18 399
12923.25 387
12924.33 413
12925.40 385
12926.48 360
12927.55 345
12928.62 421
12929.70 408
12930.77 371
12931.85 380
12932.92 426
12934.00 418
12935.07 451
12936.14 357
12937.22 405
12938.29 394
12939.37 374
12940.44 361
12941.52 378
12942.59 405
12943.67 402
12944.74 388
12945.82 372
12946.89 401
12947.97 380
12949.04 398
12950.12 419
12951.19 399
12952.27 416
12953.34 382
12954.42 385
12955.49 386
12956.57 426
12957.64 427
12958.72 429
12959.79 383
12960.87 351
12961.94 385
12963.02 383
12964.10 400
12965.17 430
12966.25 427
12967.32 363
12968.40 369
12969.47 398
12970.55 406
12971.63 370
12972.70 359
12973.78 402
12974.85 469
12975.93 382
12977.01 365
12978.08 363
12979.16 393
12980.23 362
12981.31 364
12982.39 392
12983.46 406
12984.54 375
12985.62 400
12986.69 458
12987.77 372
12988.85 428
12989.92 398
12991.00 438
12992.08 428
12993.15 419
12994.23 395
12995.31 439
12996.38 427
12997.46 391
12998.54 389
12999.61 400
13000.69 419
13001.77 402
13002.85 365
13003.92 385
13005.00 408
13006.08 426
13007.16 451
13008.23 400
13009.31 361
13010.39 337
13011.47 358
13012.54 388
13013.62 365
13014.70 396
13015.78 437
13016.85 390
13017.93 426
13019.01 393
13020.09 399
13021.17 418
13022.24 401
13023.32 407
13024.40 369
13025.48 384
13026.56 395
13027.63 374
13028.71 373
13029.79 416
13030.87 380
13031.95 395
13033.03 420
13034.10 372
13035.18 393
13036.26 437
13037.34 452
13038.42 414
13039.50 467
13040.58 402
13041.66 441
13042.73 426
13043.81 469
13044.89 409
13045.97 400
13047.05 438
13048.13 401
13049.21 421
13050.29 407
13051.37 386
13052.45 431
13053.53 401
13054.60 404
13055.68 452
13056.76 437
13057.84 426
13058.92 432
13060.00 389
13061.08 403
13062.16 415
13063.24 403
13064.32 404
13065.40 401
13066.48 415
13067.56 400
13068.64 394
13069.72 397
13070.80 375
13071.88 421
13072.96 407
13074.04 398
13075.12 409
13076.20 410
13077.28 344
13078.36 391
13079.44 403
13080.52 402
13081.60 352
13082.68 388
13083.76 438
13084.84 412
13085.93 402
13087.01 387
13088.09 430
13089.17 428
13090.25 440
13091.33 407
13092.41 411
13093.49 405
13094.57 422
13095.65 445
13096.73 389
13097.82 432
13098.90 426
13099.98 387
13101.06 368
13102.14 381
13103.22 412
13104.30 412
13105.38 441
13106.47 412
13107.55 386
13108.63 418
13109.71 428
13110.79 436
13111.87 364
13112.96 436
13114.04 404
13115.12 406
13116.20 412
13117.28 400
13118.37 431
13119.45 447
13120.53 433
13121.61 406
13122.69 412
13123.78 394
13124.86 438
13125.94 414
13127.02 429
13128.11 425
13129.19 446
13130.27 379
13131.35 368
13132.44 392
13133.52 433
13134.60 425
13135.68 423
13136.77 398
13137.85 391
13138.93 422
13140.01 400
13141.10 424
13142.18 445
13143.26 456
13144.35 403
13145.43 407
13146.51 424
13147.60 404
13148.68 438
13149.76 437
13150.85 414
13151.93 442
13153.01 409
13154.10 377
13155.18 447
13156.26 394
13157.35 404
13158.43 391
13159.51 405
13160.60 409
13161.68 455
13162.77 408
13163.85 412
13164.93 367
13166.02 409
13167.10 413
13168.19 420
13169.27 403
13170.35 422
13171.44 459
13172.52 441
13173.61 432
13174.69 427
13175.78 445
13176.86 415
13177.94 457
13179.03 436
13180.11 425
13181.20 412
13182.28 445
13183.37 433
13184.45 431
13185.54 407
13186.62 435
13187.71 461
13188.79 420
13189.88 422
13190.96 407
13192.05 425
13193.13 406
13194.22 442
13195.30 431
13196.39 401
13197.47 402
13198.56 469
13199.64 483
13200.73 459
13201.81 439
13202.90 422
13203.98 452
13205.07 468
13206.16 486
13207.24 402
13208.33 488
13209.41 446
13210.50 465
13211.58 450
13212.67 408
13213.76 425
13214.84 442
13215.93 431
13217.01 414
13218.10 410
13219.19 463
13220.27 471
13221.36 418
13222.45 411
13223.53 458
13224.62 432
13225.70 426
13226.79 442
13227.88 416
13228.96 401
13230.05 416
13231.14 462
13232.22 455
13233.31 454
13234.40 468
13235.48 491
13236.57 482
13237.66 454
13238.74 453
13239.83 447
13240.92 460
13242.01 470
13243.09 497
13244.18 459
13245.27 449
13246.35 438
13247.44 479
13248.53 448
13249.62 429
13250.70 428
13251.79 482
13252.88 478
13253.97 427
13255.05 460
13256.14 484
13257.23 462
13258.32 456
13259.41 466
13260.49 466
13261.58 498
13262.67 494
13263.76 481
13264.85 503
13265.93 500
13267.02 505
13268.11 495
13269.20 495
13270.29 514
13271.37 505
13272.46 522
13273.55 531
13274.64 502
13275.73 542
13276.82 547
13277.91 517
13278.99 486
13280.08 501
13281.17 500
13282.26 552
13283.35 560
13284.44 509
13285.53 520
13286.62 514
13287.70 533
13288.79 526
13289.88 518
13290.97 505
13292.06 517
13293.15 564
13294.24 587
13295.33 577
13296.42 552
13297.51 568
13298.60 554
13299.69 568
13300.78 554
13301.87 538
13302.95 542
13304.04 509
13305.13 529
13306.22 557
13307.31 537
13308.40 568
13309.49 547
13310.58 570
13311.67 604
13312.76 625
13313.85 579
13314.94 623
13316.03 567
13317.12 641
13318.21 625
13319.30 605
13320.39 640
13321.48 560
13322.58 606
13323.67 609
13324.76 681
13325.85 671
13326.94 646
13328.03 634
13329.12 625
13330.21 603
13331.30 622
13332.39 599
13333.48 628
13334.57 611
13335.66 618
13336.75 609
13337.85 614
13338.94 623
13340.03 638
13341.12 636
13342.21 618
13343.30 629
13344.39 655
13345.48 605
13346.58 630
13347.67 680
13348.76 685
13349.85 632
13350.94 622
13352.03 634
13353.12 665
13354.22 646
13355.31 630
13356.40 606
13357.49 705
13358.58 709
13359.68 690
13360.77 691
13361.86 660
13362.95 698
13364.04 678
13365.14 648
13366.23 688
13367.32 704
13368.41 736
13369.51 753
13370.60 723
13371.69 702
13372.78 742
13373.87 811
13374.97 758
13376.06 761
13377.15 737
13378.25 718
13379.34 760
13380.43 789
13381.52 768
13382.62 747
13383.71 744
13384.80 761
13385.90 729
13386.99 721
13388.08 686
13389.17 677
13390.27 666
13391.36 653
13392.45 639
13393.55 648
13394.64 650
13395.73 638
13396.83 561
13397.92 592
13399.02 590
13400.11 602
13401.20 606
13402.30 627
13403.39 608
13404.48 588
13405.58 605
13406.67 635
13407.77 569
13408.86 600
13409.95 611
13411.05 631
13412.14 595
13413.24 596
13414.33 591
13415.42 609
13416.52 590
13417.61 550
13418.71 553
13419.80 593
13420.90 616
13421.99 594
13423.08 576
13424.18 561
13425.27 567
13426.37 610
13427.46 578
13428.56 628
13429.65 616
13430.75 591
13431.84 587
13432.94 647
13434.03 618
13435.13 596
13436.22 607
13437.32 630
13438.41 618
13439.51 619
13440.60 646
13441.70 608
13442.79 630
13443.89 651
13444.98 651
13446.08 680
13447.18 655
13448.27 649
13449.37 594
13450.46 616
13451.56 638
13452.65 653
13453.75 689
13454.85 646
13455.94 656
13457.04 695
13458.13 678
13459.23 708
13460.33 655
13461.42 665
13462.52 653
13463.61 690
13464.71 672
13465.81 692
13466.90 660
13468.00 718
13469.10 695
13470.19 745
13471.29 741
13472.38 672
13473.48 703
13474.58 670
13475.67 725
13476.77 722
13477.87 731
13478.96 734
13480.06 726
13481.16 722
13482.26 692
13483.35 786
13484.45 785
13485.55 732
13486.64 719
13487.74 720
13488.84 715
13489.94 763
13491.03 723
13492.13 701
13493.23 721
13494.32 747
13495.42 781
13496.52 813
13497.62 722
13498.72 786
13499.81 797
13500.91 811
13502.01 821
13503.11 803
13504.20 819
13505.30 824
13506.40 808
13507.50 868
13508.60 864
13509.69 875
13510.79 909
13511.89 885
13512.99 908
13514.09 883
13515.18 865
13516.28 897
13517.38 893
13518.48 812
13519.58 869
13520.68 798
13521.78 803
13522.87 797
13523.97 742
13525.07 742
13526.17 764
13527.27 745
13528.37 750
13529.47 715
13530.57 756
13531.66 693
13532.76 644
13533.86 664
13534.96 679
13536.06 704
13537.16 706
13538.26 716
13539.36 631
13540.46 667
13541.56 631
13542.66 611
13543.76 609
13544.86 604
13545.96 574
13547.05 606
13548.15 605
13549.25 604
13550.35 621
13551.45 654
13552.55 631
13553.65 595
13554.75 592
13555.85 605
13556.95 571
13558.05 573
13559.15 595
13560.25 612
13561.35 583
13562.45 643
13563.55 592
13564.65 604
13565.75 599
13566.85 605
13567.96 585
13569.06 571
13570.16 577
13571.26 573
13572.36 619
13573.46 648
13574.56 617
13575.66 568
13576.76 575
13577.86 563
13578.96 613
13580.06 616
13581.16 629
13582.27 587
13583.37 638
13584.47 581
13585.57 572
13586.67 597
13587.77 635
13588.87 600
13589.97 590
13591.08 592
13592.18 627
13593.28 566
13594.38 599
13595.48 609
13596.58 604
13597.68 634
13598.79 584
13599.89 604
13600.99 569
13602.09 596
13603.19 580
13604.30 561
13605.40 564
13606.50 592
13607.60 592
13608.70 554
13609.81 596
13610.91 601
13612.01 602
13613.11 598
13614.21 584
13615.32 629
13616.42 599
13617.52 575
13618.62 607
13619.73 643
13620.83 618
13621.93 580
13623.03 586
13624.14 579
13625.24 596
13626.34 569
13627.45 567
13628.55 597
13629.65 530
13630.75 541
13631.86 602
13632.96 593
13634.06 569
13635.17 586
13636.27 548
13637.37 603
13638.48 594
13639.58 624
13640.68 591
13641.79 595
13642.89 566
13643.99 654
13645.10 650
13646.20 624
13647.30 548
13648.41 589
13649.51 621
13650.62 593
13651.72 623
13652.82 630
13653.93 615
13655.03 631
13656.14 604
13657.24 587
13658.34 567
13659.45 616
13660.55 623
13661.66 577
13662.76 577
13663.87 612
13664.97 589
13666.07 558
13667.18 599
13668.28 578
13669.39 581
13670.49 567
13671.60 591
13672.70 564
13673.81 570
13674.91 552
13676.02 559
13677.12 590
13678.23 562
13679.33 539
13680.44 571
13681.54 603
13682.65 575
13683.75 533
13684.86 623
13685.96 552
13687.07 587
13688.17 554
13689.28 580
13690.38 571
13691.49 591
13692.59 587
13693.70 571
13694.80 574
13695.91 574
13697.02 599
13698.12 652
13699.23 601
13700.33 593
13701.44 608
13702.55 581
13703.65 620
13704.76 632
13705.86 587
13706.97 611
13708.08 625
13709.18 582
13710.29 577
13711.39 605
13712.50 611
13713.61 658
13714.71 668
13715.82 673
13716.93 670
13718.03 647
13719.14 619
13720.25 626
13721.35 647
13722.46 681
13723.57 722
13724.67 632
13725.78 684
13726.89 678
13727.99 658
13729.10 700
13730.21 729
13731.31 681
13732.42 759
13733.53 716
13734.64 735
13735.74 740
13736.85 757
13737.96 809
13739.07 771
13740.17 738
13741.28 820
13742.39 765
13743.50 788
13744.60 760
13745.71 780
13746.82 786
13747.93 812
13749.03 795
13750.14 789
13751.25 797
13752.36 825
13753.47 823
13754.57 849
13755.68 878
13756.79 810
13757.90 885
13759.01 841
13760.11 829
13761.22 893
13762.33 860
13763.44 915
13764.55 898
13765.66 948
13766.76 952
13767.87 938
13768.98 939
13770.09 947
13771.20 1041
13772.31 1067
13773.42 1065
13774.53 1055
13775.63 1090
13776.74 1238
13777.85 1255
13778.96 1279
13780.07 1304
13781.18 1353
13782.29 1422
13783.40 1369
13784.51 1397
13785.62 1413
13786.73 1434
13787.83 1384
13788.94 1331
13790.05 1275
13791.16 1161
13792.27 1201
13793.38 1173
13794.49 1031
13795.60 1056
13796.71 1021
13797.82 1056
13798.93 909
13800.04 924
13801.15 876
13802.26 866
13803.37 820
13804.48 814
13805.59 815
13806.70 788
13807.81 805
13808.92 861
13810.03 790
13811.14 782
13812.25 760
13813.36 739
13814.47 736
13815.58 756
13816.69 743
13817.80 796
13818.91 787
13820.03 744
13821.14 737
13822.25 769
13823.36 748
13824.47 761
13825.58 730
13826.69 734
13827.80 717
13828.91 692
13830.02 763
13831.13 707
13832.25 721
13833.36 698
13834.47 727
13835.58 721
13836.69 678
13837.80 690
13838.91 682
13840.02 669
13841.14 660
13842.25 688
13843.36 685
13844.47 705
13845.58 722
13846.69 680
13847.81 699
13848.92 648
13850.03 714
13851.14 680
13852.25 696
13853.37 708
13854.48 700
13855.59 667
13856.70 630
13857.81 656
13858.93 721
13860.04 711
13861.15 673
13862.26 662
13863.38 650
13864.49 698
13865.60 718
13866.71 724
13867.83 713
13868.94 711
13870.05 751
13871.16 699
13872.28 693
13873.39 671
13874.50 728
13875.61 770
13876.73 719
13877.84 787
13878.95 754
13880.07 786
13881.18 718
13882.29 745
13883.41 722
13884.52 753
13885.63 761
13886.75 789
13887.86 702
13888.97 759
13890.09 739
13891.20 733
13892.31 743
13893.43 786
13894.54 764
13895.65 728
13896.77 750
13897.88 796
13899.00 808
13900.11 811
13901.22 801
13902.34 818
13903.45 826
13904.57 801
13905.68 836
13906.79 773
13907.91 845
13909.02 816
13910.14 790
13911.25 793
13912.37 779
13913.48 789
13914.59 748
13915.71 700
13916.82 736
13917.94 737
13919.05 710
13920.17 738
13921.28 769
13922.40 741
13923.51 659
13924.63 672
13925.74 716
13926.86 673
13927.97 646
13929.09 629
13930.20 659
13931.32 682
13932.43 693
13933.55 683
13934.66 696
13935.78 649
13936.89 671
13938.01 678
13939.12 639
13940.24 636
13941.35 654
13942.47 638
13943.59 617
13944.70 659
13945.82 684
13946.93 668
13948.05 659
13949.16 630
13950.28 663
13951.40 661
13952.51 608
13953.63 612
13954.74 654
13955.86 678
13956.98 632
13958.09 648
13959.21 620
13960.33 616
13961.44 665
13962.56 623
13963.67 670
13964.79 640
13965.91 612
13967.02 657
13968.14 685
13969.26 619
13970.37 572
13971.49 630
13972.61 616
13973.72 621
13974.84 626
13975.96 603
13977.08 604
13978.19 618
13979.31 623
13980.43 632
13981.54 613
13982.66 632
13983.78 632
13984.90 600
13986.01 605
13987.13 637
13988.25 602
13989.37 602
13990.48 626
13991.60 636
13992.72 610
13993.84 627
13994.95 640
13996.07 618
13997.19 612
13998.31 615
13999.42 597
14000.54 615
14001.66 604
14002.78 612
14003.90 644
14005.01 636
14006.13 605
14007.25 622
14008.37 625
14009.49 606
14010.61 616
14011.72 585
14012.84 610
14013.96 668
14015.08 668
14016.20 606
14017.32 599
14018.43 580
14019.55 611
14020.67 605
14021.79 627
14022.91 604
14024.03 619
14025.15 628
14026.27 625
14027.39 629
14028.50 614
14029.62 620
14030.74 626
14031.86 578
14032.98 555
14034.10 616
14035.22 644
14036.34 615
14037.46 609
14038.58 609
14039.70 594
14040.82 620
14041.94 607
14043.06 630
14044.18 621
14045.30 619
14046.41 607
14047.53 644
14048.65 592
14049.77 625
14050.89 673
14052.01 650
14053.13 655
14054.25 675
14055.37 672
14056.49 668
14057.61 636
14058.74 657
14059.86 655
14060.98 715
14062.10 695
14063.22 711
14064.34 760
14065.46 743
14066.58 706
14067.70 744
14068.82 764
14069.94 718
14071.06 736
14072.18 759
14073.30 774
14074.42 718
14075.54 765
14076.66 759
14077.79 749
14078.91 743
14080.03 787
14081.15 799
14082.27 800
14083.39 872
14084.51 871
14085.63 887
14086.76 862
14087.88 906
14089.00 864
14090.12 860
14091.24 898
14092.36 908
14093.48 936
14094.61 978
14095.73 1056
14096.85 931
14097.97 923
14099.09 956
14100.22 967
14101.34 980
14102.46 1035
14103.58 1032
14104.70 1039
14105.83 1112
14106.95 1109
14108.07 1132
14109.19 1101
14110.31 1105
14111.44 1147
14112.56 1193
14113.68 1097
14114.80 1007
14115.93 1049
14117.05 1011
14118.17 1028
14119.29 935
14120.42 879
14121.54 863
14122.66 854
14123.79 833
14124.91 756
14126.03 796
14127.15 754
14128.28 732
14129.40 724
14130.52 739
14131.65 706
14132.77 686
14133.89 724
14135.02 702
14136.14 680
14137.26 729
14138.39 702
14139.51 672
14140.63 682
14141.76 676
14142.88 660
14144.00 664
14145.13 681
14146.25 616
14147.38 632
14148.50 642
14149.62 648
14150.75 630
14151.87 649
14152.99 585
14154.12 599
14155.24 579
14156.37 573
14157.49 604
14158.62 571
14159.74 569
14160.86 602
14161.99 612
14163.11 587
14164.24 605
14165.36 600
14166.49 604
14167.61 618
14168.74 606
14169.86 589
14170.99 564
14172.11 617
14173.23 603
14174.36 567
14175.48 545
14176.61 587
14177.73 567
14178.86 565
14179.98 607
14181.11 605
14182.23 549
14183.36 570
14184.49 575
14185.61 595
14186.74 556
14187.86 568
14188.99 580
14190.11 605
14191.24 568
14192.36 584
14193.49 591
14194.61 553
14195.74 572
14196.87 555
14197.99 546
14199.12 554
14200.24 539
14201.37 542
14202.50 587
14203.62 561
14204.75 563
14205.87 533
14207.00 551
14208.13 555
14209.25 495
14210.38 519
14211.50 551
14212.63 517
14213.76 547
14214.88 547
14216.01 572
14217.14 513
14218.26 533
14219.39 519
14220.52 516
14221.64 580
14222.77 524
14223.90 544
14225.02 549
14226.15 547
14227.28 530
14228.41 538
14229.53 543
14230.66 501
14231.79 516
14232.91 473
14234.04 487
14235.17 525
14236.30 528
14237.42 552
14238.55 512
14239.68 540
14240.81 516
14241.93 523
14243.06 497
14244.19 505
14245.32 537
14246.44 502
14247.57 462
14248.70 547
14249.83 501
14250.95 468
14252.08 501
14253.21 535
14254.34 486
14255.47 512
14256.59 506
14257.72 547
14258.85 499
14259.98 502
14261.11 467
14262.24 480
14263.36 477
14264.49 475
14265.62 486
14266.75 479
14267.88 463
14269.01 447
14270.14 484
14271.26 477
14272.39 483
14273.52 484
14274.65 482
14275.78 467
14276.91 438
14278.04 440
14279.17 484
14280.30 504
14281.42 447
14282.55 422
14283.68 455
14284.81 487
14285.94 459
14287.07 452
14288.20 472
14289.33 471
14290.46 461
14291.59 424
14292.72 454
14293.85 433
14294.98 434
14296.11 435
14297.24 476
14298.37 411
14299.50 412
14300.63 397
14301.76 454
14302.89 429
14304.02 425
14305.15 436
14306.28 432
14307.41 453
14308.54 394
14309.67 427
14310.80 420
14311.93 437
14313.06 444
14314.19 443
14315.32 418
14316.45 435
14317.58 452
14318.71 424
14319.84 398
14320.97 429
14322.10 419
14323.23 405
14324.36 358
14325.49 369
14326.63 401
14327.76 412
14328.89 406
14330.02 402
14331.15 396
14332.28 416
14333.41 432
14334.54 396
14335.67 394
14336.81 432
14337.94 421
14339.07 419
14340.20 394
14341.33 403
14342.46 378
14343.59 410
14344.73 396
14345.86 401
14346.99 408
14348.12 356
14349.25 400
14350.38 418
14351.52 392
14352.65 385
14353.78 407
14354.91 392
14356.04 395
14357.18 404
14358.31 406
14359.44 391
14360.57 394
14361.71 362
14362.84 397
14363.97 452
14365.10 392
14366.24 380
14367.37 378
14368.50 419
14369.63 375
14370.77 429
14371.90 419
14373.03 399
14374.16 391
14375.30 354
14376.43 383
14377.56 374
14378.70 395
14379.83 377
14380.96 358
14382.09 378
14383.23 405
14384.36 377
14385.49 395
14386.63 402
14387.76 375
14388.89 374
14390.03 392
14391.16 373
14392.29 391
14393.43 367
14394.56 380
14395.70 398
14396.83 377
14397.96 417
14399.10 374
14400.23 386
14401.36 423
14402.50 405
14403.63 393
14404.77 372
14405.90 396
14407.03 366
14408.17 336
14409.30 355
14410.44 359
14411.57 370
14412.71 389
14413.84 413
14414.97 358
14416.11 361
14417.24 351
14418.38 394
14419.51 369
14420.65 378
14421.78 393
14422.92 386
14424.05 395
14425.19 367
14426.32 373
14427.46 384
14428.59 382
14429.73 380
14430.86 378
14432.00 368
14433.13 347
14434.27 383
14435.40 403
14436.54 389
14437.67 370
14438.81 380
14439.94 383
14441.08 382
14442.21 377
14443.35 402
14444.48 364
14445.62 361
14446.76 376
14447.89 421
14449.03 395
14450.16 389
14451.30 394
14452.43 379
14453.57 392
14454.71 392
14455.84 396
14456.98 415
14458.11 401
14459.25 429
14460.39 407
14461.52 402
14462.66 403
14463.80 379
14464.93 360
14466.07 380
14467.20 377
14468.34 392
14469.48 409
14470.61 402
14471.75 402
14472.89 398
14474.02 393
14475.16 391
14476.30 401
14477.43 371
14478.57 381
14479.71 406
14480.85 382
14481.98 340
14483.12 395
14484.26 407
14485.39 407
14486.53 381
14487.67 365
14488.81 382
14489.94 376
14491.08 396
14492.22 390
14493.36 355
14494.49 416
14495.63 410
14496.77 419
14497.91 407
14499.04 343
14500.18 366
14501.32 378
14502.46 393
14503.59 384
14504.73 366
14505.87 400
14507.01 418
14508.15 389
14509.28 384
14510.42 381
14511.56 397
14512.70 365
14513.84 378
14514.98 408
14516.11 408
14517.25 413
14518.39 377
14519.53 375
14520.67 398
14521.81 408
14522.95 399
14524.08 410
14525.22 437
14526.36 419
14527.50 383
14528.64 423
14529.78 464
14530.92 428
14532.06 425
14533.20 478
14534.33 469
14535.47 443
14536.61 425
14537.75 440
14538.89 417
14540.03 440
14541.17 400
14542.31 427
14543.45 424
14544.59 431
14545.73 447
14546.87 410
14548.01 399
14549.15 397
14550.29 407
14551.43 407
14552.57 382
14553.71 399
14554.85 422
14555.99 409
14557.13 375
14558.27 388
14559.41 403
14560.55 432
14561.69 408
14562.83 403
14563.97 391
14565.11 413
14566.25 432
14567.39 429
14568.53 424
14569.67 428
14570.81 419
14571.95 436
14573.09 414
14574.23 455
14575.37 460
14576.51 416
14577.65 448
14578.79 419
14579.94 452
14581.08 457
14582.22 403
14583.36 404
14584.50 458
14585.64 444
14586.78 452
14587.92 466
14589.06 469
14590.21 430
14591.35 451
14592.49 465
14593.63 470
14594.77 470
14595.91 436
14597.05 440
14598.20 452
14599.34 485
14600.48 429
14601.62 446
14602.76 472
14603.90 477
14605.05 489
14606.19 509
14607.33 503
14608.47 461
14609.61 467
14610.76 492
14611.90 463
14613.04 469
14614.18 540
14615.32 493
14616.47 471
14617.61 493
14618.75 497
14619.89 516
14621.04 487
14622.18 522
14623.32 502
14624.46 516
14625.61 563
14626.75 533
14627.89 560
14629.04 540
14630.18 545
14631.32 517
14632.46 520
14633.61 551
14634.75 551
14635.89 558
14637.04 568
14638.18 541
14639.32 560
14640.47 597
14641.61 622
14642.75 604
14643.90 616
14645.04 652
14646.18 627
14647.33 636
14648.47 582
14649.61 642
14650.76 609
14651.90 582
14653.05 583
14654.19 590
14655.33 565
14656.48 523
14657.62 508
14658.76 509
14659.91 473
14661.05 464
14662.20 495
14663.34 445
14664.49 434
14665.63 460
14666.77 445
14667.92 473
14669.06 479
14670.21 451
14671.35 477
14672.50 419
14673.64 478
14674.79 459
14675.93 425
14677.07 415
14678.22 410
14679.36 434
14680.51 435
14681.65 436
14682.80 426
14683.94 420
14685.09 399
14686.23 418
14687.38 422
14688.52 396
14689.67 412
14690.81 404
14691.96 423
14693.10 403
14694.25 393
14695.40 376
14696.54 417
14697.69 387
14698.83 378
14699.98 360
14701.12 367
14702.27 390
14703.41 397
14704.56 387
14705.71 378
14706.85 369
14708.00 408
14709.14 366
14710.29 372
14711.44 369
14712.58 369
14713.73 377
14714.87 386
14716.02 382
14717.17 375
14718.31 381
14719.46 402
14720.61 367
14721.75 357
14722.90 356
14724.05 369
14725.19 371
14726.34 389
14727.49 387
14728.63 392
14729.78 372
14730.93 345
14732.07 379
14733.22 353
14734.37 351
14735.51 390
14736.66 348
14737.81 343
14738.95 371
14740.10 381
14741.25 367
14742.40 406
14743.54 340
14744.69 342
14745.84 356
14746.99 372
14748.13 339
14749.28 376
14750.43 374
14751.58 357
14752.72 364
14753.87 372
14755.02 350
14756.17 351
14757.31 349
14758.46 355
14759.61 357
14760.76 335
14761.91 352
14763.05 343
14764.20 382
14765.35 390
14766.50 368
14767.65 351
14768.80 345
14769.94 351
14771.09 355
14772.24 317
14773.39 318
14774.54 345
14775.69 310
14776.83 332
14777.98 341
14779.13 317
14780.28 321
14781.43 350
14782.58 357
14783.73 355
14784.88 338
14786.03 335
14787.17 359
14788.32 337
14789.47 334
14790.62 335
14791.77 341
14792.92 329
14794.07 317
14795.22 311
14796.37 317
14797.52 347
14798.67 328
14799.82 331
14800.97 343
14802.12 309
14803.26 313
14804.41 353
14805.56 349
14806.71 338
14807.86 318
14809.01 334
14810.16 318
14811.31 305
14812.46 320
14813.61 365
14814.76 335
14815.91 319
14817.06 333
14818.21 318
14819.36 307
14820.51 312
14821.66 322
14822.82 299
14823.97 300
14825.12 292
14826.27 311
14827.42 304
14828.57 325
14829.72 296
14830.87 333
14832.02 331
14833.17 305
14834.32 297
14835.47 321
14836.62 298
14837.77 324
14838.93 333
14840.08 311
14841.23 283
14842.38 308
14843.53 325
14844.68 342
14845.83 347
14846.98 328
14848.14 290
14849.29 314
14850.44 281
14851.59 287
14852.74 303
14853.89 262
14855.04 291
14856.20 288
14857.35 310
14858.50 308
14859.65 311
14860.80 271
14861.96 293
14863.11 329
14864.26 289
14865.41 281
14866.56 308
14867.72 309
14868.87 334
14870.02 344
14871.17 312
14872.32 290
14873.48 318
14874.63 278
14875.78 295
14876.93 302
14878.09 300
14879.24 318
14880.39 297
14881.54 276
14882.70 309
14883.85 307
14885.00 287
14886.16 309
14887.31 269
14888.46 318
14889.61 297
14890.77 290
14891.92 293
14893.07 292
14894.23 314
14895.38 291
14896.53 301
14897.69 307
14898.84 283
14899.99 300
14901.15 291
14902.30 286
14903.45 272
14904.61 303
14905.76 275
14906.91 305
14908.07 279
14909.22 284
14910.38 300
14911.53 285
14912.68 267
14913.84 303
14914.99 262
14916.15 288
14917.30 314
14918.45 305
14919.61 305
14920.76 309
14921.92 331
14923.07 284
14924.22 295
14925.38 294
14926.53 270
14927.69 274
14928.84 319
14930.00 321
14931.15 291
14932.31 257
14933.46 297
14934.62 298
14935.77 293
14936.93 294
14938.08 298
14939.24 311
14940.39 278
14941.55 330
14942.70 294
14943.86 273
14945.01 293
14946.17 352
14947.32 350
14948.48 326
14949.63 314
14950.79 313
14951.94 331
14953.10 364
14954.25 333
14955.41 310
14956.56 317
14957.72 333
14958.88 304
14960.03 316
14961.19 315
14962.34 314
14963.50 344
14964.65 351
14965.81 325
14966.97 316
14968.12 360
14969.28 339
14970.43 320
14971.59 318
14972.75 309
14973.90 337
14975.06 344
14976.22 310
14977.37 323
14978.53 313
14979.69 313
14980.84 347
14982.00 325
14983.16 331
14984.31 337
14985.47 302
14986.63 317
14987.78 300
14988.94 304
14990.10 320
14991.25 310
14992.41 309
14993.57 293
14994.72 288
14995.88 302
14997.04 295
14998.20 320
14999.35 330
15000.51 351
15001.67 316
15002.82 293
15003.98 271
15005.14 302
15006.30 348
15007.45 307
15008.61 319
15009.77 285
15010.93 311
15012.09 282
15013.24 262
15014.40 297
15015.56 301
15016.72 302
15017.87 268
15019.03 291
15020.19 281
15021.35 288
15022.51 302
15023.67 304
15024.82 278
15025.98 290
15027.14 301
15028.30 320
15029.46 301
15030.62 285
15031.77 285
15032.93 283
15034.09 286
15035.25 290
15036.41 299
15037.57 276
15038.73 256
15039.88 289
15041.04 262
15042.20 278
15043.36 296
15044.52 265
15045.68 283
15046.84 272
15048.00 273
15049.16 275
15050.32 272
15051.47 293
15052.63 297
15053.79 285
15054.95 297
15056.11 267
15057.27 294
15058.43 286
15059.59 309
15060.75 267
15061.91 258
15063.07 268
15064.23 314
15065.39 308
15066.55 291
15067.71 283
15068.87 254
15070.03 276
15071.19 293
15072.35 314
15073.51 289
15074.67 258
15075.83 283
15076.99 292
15078.15 246
15079.31 240
15080.47 271
15081.63 247
15082.79 237
15083.95 240
15085.11 306
15086.27 289
15087.43 265
15088.59 303
15089.76 302
15090.92 315
15092.08 277
15093.24 282
15094.40 255
15095.56 274
15096.72 248
15097.88 272
15099.04 298
15100.20 273
15101.37 258
15102.53 297
15103.69 300
15104.85 297
15106.01 282
15107.17 298
15108.33 279
15109.50 261
15110.66 273
15111.82 273
15112.98 265
15114.14 280
15115.30 256
15116.47 260
15117.63 253
15118.79 270
15119.95 287
15121.11 290
15122.27 251
15123.44 283
15124.60 312
15125.76 294
15126.92 294
15128.09 278
15129.25 267
15130.41 271
15131.57 266
15132.73 254
15133.90 278
15135.06 284
15136.22 274
15137.38 281
15138.55 261
15139.71 279
15140.87 309
15142.04 308
15143.20 263
15144.36 273
15145.52 291
15146.69 262
15147.85 275
15149.01 277
15150.18 276
15151.34 284
15152.50 331
15153.67 309
15154.83 271
15155.99 294
15157.16 279
15158.32 286
15159.48 302
15160.65 295
15161.81 306
15162.97 285
15164.14 293
15165.30 348
15166.46 306
15167.63 273
15168.79 271
15169.95 289
15171.12 271
15172.28 286
15173.45 297
15174.61 305
15175.77 291
15176.94 255
15178.10 287
15179.27 317
15180.43 308
15181.60 294
15182.76 284
15183.92 296
15185.09 297
15186.25 319
15187.42 329
15188.58 299
15189.75 303
15190.91 292
15192.08 285
15193.24 313
15194.41 314
15195.57 273
15196.74 301
15197.90 299
15199.07 307
15200.23 291
15201.40 306
15202.56 313
15203.73 297
15204.89 331
15206.06 343
15207.22 309
15208.39 318
15209.55 364
15210.72 327
15211.88 336
15213.05 326
15214.21 329
15215.38 323
15216.54 307
15217.71 354
15218.88 370
15220.04 347
15221.21 311
15222.37 308
15223.54 323
15224.71 341
15225.87 355
15227.04 339
15228.20 303
15229.37 340
15230.54 320
15231.70 379
15232.87 329
15234.03 346
15235.20 364
15236.37 359
15237.53 339
15238.70 331
15239.87 367
15241.03 380
15242.20 336
15243.37 357
15244.53 384
15245.70 376
15246.87 361
15248.03 364
15249.20 356
15250.37 352
15251.53 362
15252.70 365
15253.87 381
15255.04 351
15256.20 343
15257.37 333
15258.54 349
15259.70 346
15260.87 341
15262.04 348
15263.21 304
15264.37 276
15265.54 342
15266.71 340
15267.88 336
15269.04 318
15270.21 305
15271.38 333
15272.55 318
15273.72 279
15274.88 296
15276.05 288
15277.22 277
15278.39 296
15279.56 326
15280.72 264
15281.89 270
15283.06 286
15284.23 300
15285.40 310
15286.56 268
15287.73 285
15288.90 291
15290.07 295
15291.24 298
15292.41 312
15293.58 280
15294.74 277
15295.91 305
15297.08 292
15298.25 324
15299.42 315
15300.59 285
15301.76 283
15302.93 307
15304.09 317
15305.26 285
15306.43 329
15307.60 336
15308.77 336
15309.94 337
15311.11 319
15312.28 334
15313.45 284
15314.62 275
15315.79 321
15316.96 301
15318.13 320
15319.30 312
15320.46 297
15321.63 314
15322.80 325
15323.97 312
15325.14 300
15326.31 301
15327.48 290
15328.65 322
15329.82 313
15330.99 336
15332.16 322
15333.33 285
15334.50 283
15335.67 287
15336.84 275
15338.01 282
15339.18 331
15340.36 303
15341.53 324
15342.70 279
15343.87 289
15345.04 285
15346.21 316
15347.38 298
15348.55 310
15349.72 304
15350.89 299
15352.06 334
15353.23 305
15354.40 273
15355.57 263
15356.75 293
15357.92 298
15359.09 288
15360.26 297
15361.43 290
15362.60 303
15363.77 301
15364.94 278
15366.11 274
15367.29 299
15368.46 312
15369.63 258
15370.80 319
15371.97 310
15373.14 300
15374.32 313
15375.49 284
15376.66 332
15377.83 312
15379.00 327
15380.17 309
15381.35 292
15382.52 305
15383.69 307
15384.86 309
15386.03 315
15387.21 342
15388.38 351
15389.55 300
15390.72 307
15391.90 287
15393.07 347
15394.24 340
15395.41 308
15396.59 325
15397.76 359
15398.93 360
15400.10 319
15401.28 325
15402.45 324
15403.62 312
15404.79 296
15405.97 329
15407.14 316
15408.31 282
15409.49 290
15410.66 322
15411.83 340
15413.01 306
15414.18 315
15415.35 329
15416.53 343
15417.70 327
15418.87 323
15420.05 299
15421.22 334
15422.39 301
15423.57 281
15424.74 282
15425.91 298
15427.09 298
15428.26 265
15429.43 279
15430.61 297
15431.78 291
15432.96 282
15434.13 280
15435.30 266
15436.48 275
15437.65 291
15438.83 271
15440.00 239
15441.17 255
15442.35 294
15443.52 299
15444.70 280
15445.87 282
15447.05 289
15448.22 298
15449.40 283
15450.57 300
15451.75 305
15452.92 323
15454.09 301
15455.27 302
15456.44 322
15457.62 274
15458.79 309
15459.97 273
15461.14 294
15462.32 301
15463.49 294
15464.67 290
15465.84 283
15467.02 310
15468.19 277
15469.37 302
15470.55 287
15471.72 300
15472.90 318
15474.07 283
15475.25 254
15476.42 293
15477.60 287
15478.77 294
15479.95 300
15481.13 287
15482.30 306
15483.48 309
15484.65 304
15485.83 310
15487.00 293
15488.18 285
15489.36 289
15490.53 288
15491.71 302
15492.89 305
15494.06 295
15495.24 288
15496.41 300
15497.59 295
15498.77 271
15499.94 291
15501.12 269
15502.30 279
15503.47 285
15504.65 313
15505.83 290
15507.00 305
15508.18 283
15509.36 305
15510.53 310
15511.71 286
15512.89 283
15514.06 296
15515.24 270
15516.42 296
15517.60 276
15518.77 271
15519.95 286
15521.13 292
15522.30 337
15523.48 330
15524.66 292
15525.84 299
15527.01 299
15528.19 310
15529.37 325
15530.55 279
15531.73 329
15532.90 312
15534.08 301
15535.26 294
15536.44 294
15537.61 322
15538.79 302
15539.97 294
15541.15 284
15542.33 268
15543.50 322
15544.68 318
15545.86 304
15547.04 326
15548.22 336
15549.40 314
15550.57 299
15551.75 316
15552.93 304
15554.11 296
15555.29 264
15556.47 302
15557.65 288
15558.82 290
15560.00 271
15561.18 312
15562.36 327
15563.54 311
15564.72 336
15565.90 307
15567.08 298
15568.26 300
15569.43 306
15570.61 301
15571.79 306
15572.97 313
15574.15 352
15575.33 324
15576.51 347
15577.69 321
15578.87 351
15580.05 315
15581.23 327
15582.41 342
15583.59 330
15584.77 343
15585.95 322
15587.13 377
15588.31 325
15589.49 358
15590.67 327
15591.85 346
15593.03 361
15594.21 351
15595.39 330
15596.57 326
15597.75 310
15598.93 335
15600.11 335
15601.29 361
15602.47 344
15603.65 320
15604.83 375
15606.01 363
15607.19 355
15608.37 338
15609.55 326
15610.73 390
15611.91 370
15613.09 370
15614.27 358
15615.45 397
15616.64 382
15617.82 390
15619.00 356
15620.18 392
15621.36 396
15622.54 386
15623.72 375
15624.90 394
15626.08 377
15627.27 443
15628.45 412
15629.63 401
15630.81 359
15631.99 390
15633.17 420
15634.35 388
15635.54 376
15636.72 403
15637.90 447
15639.08 465
15640.26 404
15641.45 418
15642.63 413
15643.81 437
15644.99 454
15646.17 447
15647.36 431
15648.54 471
15649.72 424
15650.90 428
15652.08 455
15653.27 439
15654.45 459
15655.63 440
15656.81 464
15658.00 469
15659.18 450
15660.36 517
15661.54 493
15662.73 497
15663.91 510
15665.09 538
15666.27 492
15667.46 520
15668.64 484
15669.82 503
15671.01 516
15672.19 510
15673.37 471
15674.56 409
15675.74 487
15676.92 489
15678.10 441
15679.29 464
15680.47 472
15681.65 463
15682.84 470
15684.02 478
15685.21 461
15686.39 474
15687.57 494
15688.76 467
15689.94 414
15691.12 454
15692.31 466
15693.49 501
15694.67 457
15695.86 450
15697.04 437
15698.23 465
15699.41 496
15700.59 512
15701.78 469
15702.96 449
15704.15 475
15705.33 474
15706.52 453
15707.70 456
15708.88 486
15710.07 472
15711.25 409
15712.44 439
15713.62 446
15714.81 480
15715.99 480
15717.18 446
15718.36 456
15719.55 443
15720.73 467
15721.92 491
15723.10 480
15724.29 445
15725.47 492
15726.66 472
15727.84 456
15729.03 477
15730.21 474
15731.40 489
15732.58 441
15733.77 477
15734.95 466
15736.14 476
15737.32 461
15738.51 489
15739.69 470
15740.88 520
15742.07 478
15743.25 478
15744.44 493
15745.62 482
15746.81 482
15747.99 513
15749.18 504
15750.37 468
15751.55 463
15752.74 492
15753.93 471
15755.11 454
15756.30 502
15757.48 483
15758.67 510
15759.86 505
15761.04 481
15762.23 503
15763.42 510
15764.60 528
15765.79 516
15766.98 548
15768.16 515
15769.35 500
15770.54 503
15771.72 482
15772.91 477
15774.10 489
15775.28 498
15776.47 500
15777.66 481
15778.84 459
15780.03 492
15781.22 522
15782.41 489
15783.59 442
15784.78 457
15785.97 475
15787.15 479
15788.34 492
15789.53 420
15790.72 468
15791.90 456
15793.09 465
15794.28 431
15795.47 391
15796.65 402
15797.84 410
15799.03 450
15800.22 454
15801.41 391
15802.59 404
15803.78 420
15804.97 449
15806.16 436
15807.35 436
15808.53 439
15809.72 418
15810.91 416
15812.10 406
15813.29 401
15814.48 418
15815.66 416
15816.85 403
15818.04 388
15819.23 403
15820.42 402
15821.61 381
15822.80 416
15823.98 383
15825.17 395
15826.36 375
15827.55 421
15828.74 379
15829.93 377
15831.12 412
15832.31 378
15833.50 359
15834.69 355
15835.87 359
15837.06 384
15838.25 404
15839.44 383
15840.63 371
15841.82 374
15843.01 381
15844.20 348
15845.39 371
15846.58 373
15847.77 379
15848.96 361
15850.15 383
15851.34 359
15852.53 376
15853.72 395
15854.91 369
15856.10 355
15857.29 346
15858.48 357
15859.67 367
15860.86 381
15862.05 370
15863.24 363
15864.43 374
15865.62 377
15866.81 367
15868.00 374
15869.19 367
15870.38 383
15871.57 368
15872.76 335
15873.95 369
15875.14 368
15876.33 416
15877.52 406
15878.72 410
15879.91 399
15881.10 387
15882.29 378
15883.48 388
15884.67 350
15885.86 366
15887.05 354
15888.24 411
15889.43 422
15890.63 416
15891.82 388
15893.01 383
15894.20 405
15895.39 397
15896.58 407
15897.77 394
15898.97 408
15900.16 395
15901.35 393
15902.54 404
15903.73 389
15904.92 385
15906.12 398
15907.31 405
15908.50 394
15909.69 441
15910.88 451
15912.08 393
15913.27 403
15914.46 387
15915.65 444
15916.85 456
15918.04 413
15919.23 463
15920.42 433
15921.61 431
15922.81 415
15924.00 472
15925.19 429
15926.38 422
15927.58 435
15928.77 424
15929.96 452
15931.16 414
15932.35 443
15933.54 464
15934.73 437
15935.93 410
15937.12 427
15938.31 467
15939.51 404
15940.70 414
15941.89 417
15943.09 430
15944.28 448
15945.47 440
15946.67 413
15947.86 425
15949.05 400
15950.25 436
15951.44 422
15952.63 447
15953.83 410
15955.02 382
15956.21 413
15957.41 410
15958.60 386
15959.80 378
15960.99 403
15962.18 389
15963.38 375
15964.57 391
15965.77 396
15966.96 384
15968.15 358
15969.35 341
15970.54 363
15971.74 373
15972.93 360
15974.13 325
15975.32 316
15976.51 330
15977.71 366
15978.90 358
15980.10 354
15981.29 338
15982.49 329
15983.68 316
15984.88 297
15986.07 334
15987.27 329
15988.46 332
15989.66 287
15990.85 330
15992.05 365
15993.24 325
15994.44 355
15995.63 339
15996.83 322
15998.02 334
15999.22 336
16000.41 315
16001.61 336
16002.80 321
16004.00 330
16005.20 321
16006.39 298
16007.59 293
16008.78 286
16009.98 335
16011.17 305
16012.37 289
16013.57 315
16014.76 310
16015.96 279
16017.15 312
16018.35 292
16019.55 320
16020.74 294
16021.94 331
16023.13 316
16024.33 297
16025.53 320
16026.72 303
16027.92 327
16029.12 314
16030.31 298
16031.51 308
16032.71 323
16033.90 297
16035.10 290
16036.30 295
16037.49 291
16038.69 301
16039.89 300
16041.08 293
16042.28 294
16043.48 285
16044.67 375
16045.87 299
16047.07 292
16048.27 303
16049.46 316
16050.66 314
16051.86 300
16053.06 322
16054.25 325
16055.45 302
16056.65 301
16057.84 313
16059.04 283
16060.24 278
16061.44 272
16062.64 272
16063.83 293
16065.03 308
16066.23 290
16067.43 266
16068.62 259
16069.82 304
16071.02 307
16072.22 303
16073.42 307
16074.62 282
16075.81 307
16077.01 262
16078.21 271
16079.41 293
16080.61 297
16081.81 309
16083.00 294
16084.20 283
16085.40 294
16086.60 318
16087.80 284
16089.00 323
16090.20 314
16091.39 292
16092.59 253
16093.79 266
16094.99 302
16096.19 275
16097.39 288
16098.59 265
16099.79 280
16100.99 296
16102.19 293
16103.38 287
16104.58 294
16105.78 278
16106.98 243
16108.18 240
16109.38 243
16110.58 272
16111.78 279
16112.98 280
16114.18 269
16115.38 295
16116.58 272
16117.78 271
16118.98 276
16120.18 247
16121.38 249
16122.58 271
16123.78 302
16124.98 296
16126.18 276
16127.38 277
16128.58 312
16129.78 278
16130.98 262
16132.18 277
16133.38 278
16134.58 297
16135.78 271
16136.98 257
16138.18 292
16139.38 258
16140.58 267
16141.78 268
16142.98 259
16144.19 270
16145.39 280
16146.59 269
16147.79 249
16148.99 262
16150.19 256
16151.39 309
16152.59 277
16153.79 262
16154.99 282
16156.20 270
16157.40 276
16158.60 254
16159.80 244
16161.00 288
16162.20 273
16163.40 286
16164.61 252
16165.81 280
16167.01 282
16168.21 264
16169.41 261
16170.61 261
16171.82 256
16173.02 274
16174.22 270
16175.42 257
16176.62 256
16177.82 259
16179.03 282
16180.23 287
16181.43 245
16182.63 257
16183.84 288
16185.04 261
16186.24 274
16187.44 276
16188.65 289
16189.85 294
16191.05 260
16192.25 258
16193.46 292
16194.66 259
16195.86 272
16197.06 273
16198.27 261
16199.47 294
16200.67 300
16201.87 305
16203.08 272
16204.28 264
16205.48 257
16206.69 284
16207.89 257
16209.09 269
16210.30 281
16211.50 253
16212.70 297
16213.91 300
16215.11 279
16216.31 276
16217.52 298
16218.72 285
16219.92 287
16221.13 277
16222.33 268
16223.53 270
16224.74 282
16225.94 286
16227.15 291
16228.35 289
16229.55 294
16230.76 287
16231.96 248
16233.17 278
16234.37 262
16235.57 282
16236.78 308
16237.98 298
16239.19 288
16240.39 303
16241.60 300
16242.80 280
16244.00 268
16245.21 307
16246.41 315
16247.62 284
16248.82 273
16250.03 295
16251.23 303
16252.44 279
16253.64 281
16254.85 298
16256.05 294
16257.26 299
16258.46 300
16259.67 274
16260.87 278
16262.08 290
16263.28 310
16264.49 297
16265.69 283
16266.90 286
16268.10 282
16269.31 326
16270.51 312
16271.72 310
16272.93 315
16274.13 299
16275.34 332
16276.54 337
16277.75 301
16278.95 303
16280.16 311
16281.37 324
16282.57 312
16283.78 319
16284.98 318
16286.19 279
16287.40 312
16288.60 273
16289.81 298
16291.01 317
16292.22 313
16293.43 306
16294.63 338
16295.84 344
16297.05 331
16298.25 330
16299.46 337
16300.67 316
16301.87 311
16303.08 308
16304.29 305
16305.49 291
16306.70 320
16307.91 358
16309.11 352
16310.32 317
16311.53 311
16312.73 308
16313.94 327
16315.15 315
16316.36 335
16317.56 339
16318.77 343
16319.98 321
16321.19 341
16322.39 349
16323.60 330
16324.81 335
16326.02 336
16327.22 337
16328.43 311
16329.64 320
16330.85 322
16332.05 295
16333.26 302
16334.47 326
16335.68 327
16336.88 312
16338.09 298
16339.30 322
16340.51 303
16341.72 282
16342.93 289
16344.13 291
16345.34 296
16346.55 297
16347.76 292
16348.97 268
16350.18 284
16351.38 285
16352.59 287
16353.80 284
16355.01 280
16356.22 320
16357.43 269
16358.64 243
16359.84 290
16361.05 270
16362.26 284
16363.47 273
16364.68 260
16365.89 269
16367.10 277
16368.31 263
16369.52 250
16370.73 270
16371.93 253
16373.14 268
16374.35 236
16375.56 265
16376.77 263
16377.98 273
16379.19 257
16380.40 268
16381.61 273
16382.82 260
16384.03 284
16385.24 288
16386.45 255
16387.66 269
16388.87 253
16390.08 239
16391.29 249
16392.50 272
16393.71 286
16394.92 233
16396.13 251
16397.34 258
16398.55 281
16399.76 273
16400.97 282
16402.18 278
16403.39 269
16404.60 263
16405.81 273
16407.02 251
16408.23 266
16409.44 246
16410.65 265
16411.86 262
16413.08 227
16414.29 269
16415.50 275
16416.71 269
16417.92 262
16419.13 232
16420.34 257
16421.55 273
16422.76 265
16423.97 262
16425.19 247
16426.40 269
16427.61 290
16428.82 260
16430.03 278
16431.24 274
16432.45 267
16433.67 261
16434.88 257
16436.09 269
16437.30 257
16438.51 266
16439.72 280
16440.94 252
16442.15 244
16443.36 233
16444.57 221
16445.78 230
16446.99 229
16448.21 288
16449.42 276
16450.63 296
16451.84 239
16453.06 242
16454.27 230
16455.48 242
16456.69 263
16457.90 263
16459.12 247
16460.33 252
16461.54 288
16462.75 248
16463.97 231
16465.18 237
16466.39 266
16467.61 277
16468.82 241
16470.03 238
16471.24 232
16472.46 251
16473.67 257
16474.88 271
16476.10 244
16477.31 246
16478.52 239
16479.74 270
16480.95 229
16482.16 225
16483.38 224
16484.59 261
16485.80 241
16487.02 218
16488.23 246
16489.44 229
16490.66 224
16491.87 280
16493.08 292
16494.30 263
16495.51 246
16496.73 226
16497.94 233
16499.15 229
16500.37 228
16501.58 241
16502.80 257
16504.01 242
16505.22 233
16506.44 227
16507.65 216
16508.87 233
16510.08 229
16511.30 232
16512.51 223
16513.72 208
16514.94 200
16516.15 249
16517.37 220
16518.58 184
16519.80 220
16521.01 249
16522.23 259
16523.44 250
16524.66 239
16525.87 229
16527.09 211
16528.30 231
16529.52 221
16530.73 259
16531.95 247
16533.16 267
16534.38 241
16535.59 266
16536.81 235
16538.02 253
16539.24 242
16540.45 219
16541.67 233
16542.89 239
16544.10 229
16545.32 238
16546.53 246
16547.75 230
16548.96 247
16550.18 243
16551.40 221
16552.61 245
16553.83 250
16555.04 265
16556.26 267
16557.48 258
16558.69 256
16559.91 239
16561.12 241
16562.34 251
16563.56 227
16564.77 234
16565.99 263
16567.21 267
16568.42 239
16569.64 279
16570.86 222
16572.07 265
16573.29 241
16574.51 251
16575.72 250
16576.94 231
16578.16 235
16579.37 247
16580.59 252
16581.81 244
16583.02 282
16584.24 246
16585.46 257
16586.68 265
16587.89 259
16589.11 248
16590.33 204
16591.54 250
16592.76 220
16593.98 274
16595.20 285
16596.41 235
16597.63 260
16598.85 277
16600.07 241
16601.29 231
16602.50 240
16603.72 242
16604.94 267
16606.16 269
16607.37 254
16608.59 229
16609.81 224
16611.03 247
16612.25 232
16613.46 221
16614.68 244
16615.90 246
16617.12 245
16618.34 220
16619.56 228
16620.77 236
16621.99 247
16623.21 216
16624.43 231
16625.65 227
16626.87 211
16628.09 238
16629.30 246
16630.52 240
16631.74 218
16632.96 232
16634.18 247
16635.40 261
16636.62 230
16637.84 250
16639.06 227
16640.28 237
16641.49 221
16642.71 219
16643.93 245
16645.15 248
16646.37 247
16647.59 228
16648.81 218
16650.03 243
16651.25 236
16652.47 230
16653.69 240
16654.91 213
16656.13 239
16657.35 200
16658.57 219
16659.79 238
16661.01 243
16662.23 229
16663.45 242
16664.67 211
16665.89 224
16667.11 205
16668.33 240
16669.55 259
16670.77 223
16671.99 212
16673.21 220
16674.43 246
16675.65 243
16676.87 244
16678.09 213
16679.31 264
16680.53 247
16681.75 243
16682.97 230
16684.19 222
16685.42 201
16686.64 248
16687.86 219
16689.08 236
16690.30 216
16691.52 211
16692.74 203
16693.96 195
16695.18 232
16696.40 234
16697.63 232
16698.85 198
16700.07 233
16701.29 223
16702.51 222
16703.73 203
16704.95 214
16706.18 239
16707.40 216
16708.62 214
16709.84 225
16711.06 225
16712.28 186
16713.51 239
16714.73 233
16715.95 227
16717.17 181
16718.39 230
16719.62 251
16720.84 233
16722.06 237
16723.28 213
16724.50 243
16725.73 260
16726.95 213
16728.17 207
16729.39 257
16730.62 257
16731.84 271
16733.06 222
16734.28 199
16735.51 233
16736.73 230
16737.95 245
16739.18 206
16740.40 209
16741.62 233
16742.84 229
16744.07 186
16745.29 217
16746.51 193
16747.74 203
16748.96 214
16750.18 202
16751.41 208
16752.63 202
16753.85 206
16755.08 232
16756.30 198
16757.52 204
16758.75 221
16759.97 248
16761.19 212
16762.42 182
16763.64 223
16764.86 225
16766.09 240
16767.31 271
16768.54 201
16769.76 202
16770.98 265
16772.21 224
16773.43 232
16774.66 229
16775.88 224
16777.10 246
16778.33 213
16779.55 196
16780.78 197
16782.00 218
16783.22 197
16784.45 231
16785.67 219
16786.90 229
16788.12 242
16789.35 225
16790.57 238
16791.80 219
16793.02 213
16794.25 219
16795.47 219
16796.70 236
16797.92 197
16799.15 219
16800.37 242
16801.60 207
16802.82 218
16804.05 226
16805.27 227
16806.50 224
16807.72 226
16808.95 272
16810.17 256
16811.40 250
16812.62 225
16813.85 212
16815.07 219
16816.30 249
16817.53 221
16818.75 252
16819.98 219
16821.20 258
16822.43 247
16823.65 247
16824.88 242
16826.11 218
16827.33 217
16828.56 224
16829.78 234
16831.01 195
16832.24 226
16833.46 227
16834.69 236
16835.92 217
16837.14 242
16838.37 238
16839.60 237
16840.82 276
16842.05 267
16843.27 286
16844.50 260
16845.73 271
16846.96 273
16848.18 262
16849.41 240
16850.64 230
16851.86 225
16853.09 259
16854.32 262
16855.54 254
16856.77 243
16858.00 234
16859.22 274
16860.45 253
16861.68 293
16862.91 259
16864.13 252
16865.36 264
16866.59 275
16867.82 276
16869.04 243
16870.27 253
16871.50 274
16872.73 271
16873.95 299
16875.18 294
16876.41 272
16877.64 286
16878.87 265
16880.09 298
16881.32 313
16882.55 296
16883.78 301
16885.01 274
16886.23 266
16887.46 318
16888.69 308
16889.92 363
16891.15 340
16892.38 319
16893.60 320
16894.83 322
16896.06 297
16897.29 327
16898.52 300
16899.75 300
16900.98 307
16902.20 367
16903.43 313
16904.66 298
16905.89 349
16907.12 318
16908.35 281
16909.58 277
16910.81 285
16912.04 342
16913.26 298
16914.49 262
16915.72 287
16916.95 265
16918.18 267
16919.41 295
16920.64 288
16921.87 266
16923.10 233
16924.33 251
16925.56 255
16926.79 280
16928.02 251
16929.25 269
16930.48 236
16931.71 232
16932.94 248
16934.17 250
16935.40 215
16936.63 243
16937.86 229
16939.09 229
16940.32 236
16941.55 252
16942.78 277
16944.01 266
16945.24 222
16946.47 257
16947.70 290
16948.93 241
16950.16 215
16951.39 239
16952.62 235
16953.85 226
16955.08 258
16956.31 242
16957.54 248
16958.77 260
16960.01 245
16961.24 242
16962.47 262
16963.70 242
16964.93 245
16966.16 263
16967.39 252
16968.62 243
16969.85 262
16971.08 260
16972.32 227
16973.55 221
16974.78 235
16976.01 209
16977.24 235
16978.47 238
16979.70 219
16980.94 226
16982.17 244
16983.40 221
16984.63 215
16985.86 216
16987.10 268
16988.33 233
16989.56 225
16990.79 237
16992.02 217
16993.26 243
16994.49 210
16995.72 209
16996.95 232
16998.18 236
16999.42 239
17000.65 214
17001.88 229
17003.11 232
17004.35 249
17005.58 243
17006.81 235
17008.04 234
17009.28 219
17010.51 244
17011.74 232
17012.97 238
17014.21 237
17015.44 223
17016.67 212
17017.91 226
17019.14 260
17020.37 246
17021.60 242
17022.84 219
17024.07 221
17025.30 212
17026.54 215
17027.77 216
17029.00 197
17030.24 216
17031.47 215
17032.70 224
17033.94 215
17035.17 203
17036.41 238
17037.64 239
17038.87 211
17040.11 228
17041.34 229
17042.57 247
17043.81 240
17045.04 232
17046.28 222
17047.51 228
17048.74 217
17049.98 209
17051.21 225
17052.45 226
17053.68 233
17054.92 201
17056.15 197
17057.38 212
17058.62 210
17059.85 223
17061.09 203
17062.32 226
17063.56 226
17064.79 207
17066.03 223
17067.26 224
17068.50 206
17069.73 216
17070.97 224
17072.20 185
17073.44 217
17074.67 234
17075.91 212
17077.14 223
17078.38 231
17079.61 240
17080.85 202
17082.08 219
17083.32 212
17084.55 206
17085.79 202
17087.02 200
17088.26 230
17089.49 230
17090.73 217
17091.97 231
17093.20 206
17094.44 197
17095.67 217
17096.91 217
17098.14 239
17099.38 205
17100.62 206
17101.85 204
17103.09 249
17104.32 236
17105.56 202
17106.80 208
17108.03 190
17109.27 205
17110.51 204
17111.74 184
17112.98 172
17114.21 223
17115.45 220
17116.69 190
17117.92 213
17119.16 198
17120.40 205
17121.63 203
17122.87 185
17124.11 217
17125.34 194
17126.58 201
17127.82 190
17129.06 211
17130.29 189
17131.53 183
17132.77 224
17134.00 223
17135.24 193
17136.48 199
17137.72 232
17138.95 226
17140.19 221
17141.43 196
17142.67 222
17143.90 228
17145.14 194
17146.38 211
17147.62 212
17148.85 200
17150.09 204
17151.33 183
17152.57 208
17153.80 191
17155.04 217
17156.28 191
17157.52 202
17158.76 202
17159.99 209
17161.23 218
17162.47 177
17163.71 191
17164.95 241
17166.19 189
17167.42 186
17168.66 199
17169.90 200
17171.14 192
17172.38 217
17173.62 187
17174.86 189
17176.09 209
17177.33 200
17178.57 217
17179.81 215
17181.05 208
17182.29 169
17183.53 190
17184.77 224
17186.01 210
17187.24 178
17188.48 208
17189.72 194
17190.96 196
17192.20 211
17193.44 184
17194.68 173
17195.92 213
17197.16 190
17198.40 214
17199.64 213
17200.88 221
17202.12 197
17203.36 198
17204.60 204
17205.84 194
17207.08 223
17208.32 195
17209.56 187
17210.80 176
17212.04 177
17213.28 172
17214.52 196
17215.76 210
17217.00 210
17218.24 185
17219.48 200
17220.72 204
17221.96 206
17223.20 200
17224.44 197
17225.68 205
17226.92 208
17228.16 185
17229.40 210
17230.64 189
17231.88 174
17233.12 185
17234.36 208
17235.60 209
17236.85 198
17238.09 220
17239.33 230
17240.57 206
17241.81 179
17243.05 219
17244.29 214
17245.53 193
17246.77 195
17248.02 209
17249.26 201
17250.50 191
17251.74 169
17252.98 153
17254.22 179
17255.46 174
17256.71 176
17257.95 186
17259.19 206
17260.43 212
17261.67 188
17262.91 188
17264.16 186
17265.40 183
17266.64 181
17267.88 212
17269.12 197
17270.37 201
17271.61 208
17272.85 193
17274.09 192
17275.34 180
17276.58 190
17277.82 177
17279.06 171
17280.30 222
17281.55 202
17282.79 196
17284.03 178
17285.27 185
17286.52 193
17287.76 179
17289.00 194
17290.25 191
17291.49 203
17292.73 198
17293.97 197
17295.22 194
17296.46 187
17297.70 182
17298.95 192
17300.19 194
17301.43 192
17302.68 194
17303.92 210
17305.16 174
17306.41 190
17307.65 178
17308.89 192
17310.14 202
17311.38 197
17312.62 187
17313.87 182
17315.11 183
17316.36 200
17317.60 192
17318.84 198
17320.09 205
17321.33 205
17322.58 203
17323.82 197
17325.06 192
17326.31 219
17327.55 209
17328.80 178
17330.04 170
17331.28 175
17332.53 189
17333.77 206
17335.02 175
17336.26 175
17337.51 199
17338.75 201
17340.00 202
17341.24 179
17342.48 208
17343.73 201
17344.97 197
17346.22 170
17347.46 175
17348.71 178
17349.95 212
17351.20 186
17352.44 181
17353.69 168
17354.93 195
17356.18 197
17357.42 211
17358.67 181
17359.92 184
17361.16 198
17362.41 189
17363.65 163
17364.90 183
17366.14 180
17367.39 189
17368.63 188
17369.88 196
17371.13 176
17372.37 190
17373.62 200
17374.86 178
17376.11 163
17377.35 190
17378.60 210
17379.85 191
17381.09 174
17382.34 185
17383.59 217
17384.83 208
17386.08 198
17387.32 224
17388.57 168
17389.82 176
17391.06 210
17392.31 181
17393.56 175
17394.80 199
17396.05 197
17397.30 196
17398.54 161
17399.79 172
17401.04 202
17402.28 201
17403.53 213
17404.78 210
17406.02 225
17407.27 204
17408.52 165
17409.77 170
17411.01 199
17412.26 187
17413.51 210
17414.75 198
17416.00 207
17417.25 187
17418.50 230
17419.74 206
17420.99 201
17422.24 179
17423.49 203
17424.73 201
17425.98 213
17427.23 174
17428.48 208
17429.73 232
17430.97 201
17432.22 189
17433.47 193
17434.72 206
17435.97 186
17437.21 190
17438.46 215
17439.71 220
17440.96 200
17442.21 174
17443.45 180
17444.70 188
17445.95 194
17447.20 189
17448.45 200
17449.70 187
17450.95 209
17452.19 216
17453.44 213
17454.69 172
17455.94 189
17457.19 219
17458.44 173
17459.69 178
17460.94 177
17462.19 223
17463.43 185
17464.68 200
17465.93 225
17467.18 195
17468.43 190
17469.68 185
17470.93 221
17472.18 201
17473.43 185
17474.68 212
17475.93 207
17477.18 174
17478.43 213
17479.68 230
17480.93 211
17482.18 175
17483.43 197
17484.68 204
17485.93 207
17487.17 229
17488.42 186
17489.67 194
17490.92 209
17492.18 204
17493.43 202
17494.68 193
17495.93 184
17497.18 190
17498.43 194
17499.68 219
17500.93 198
17502.18 211
17503.43 205
17504.68 200
17505.93 233
17507.18 230
17508.43 191
17509.68 224
17510.93 224
17512.18 219
17513.43 248
17514.68 217
17515.94 227
17517.19 217
17518.44 213
17519.69 197
17520.94 185
17522.19 208
17523.44 212
17524.69 199
17525.94 182
17527.20 201
17528.45 199
17529.70 206
17530.95 226
17532.20 202
17533.45 218
17534.70 219
17535.96 222
17537.21 224
17538.46 202
17539.71 214
17540.96 210
17542.22 207
17543.47 216
17544.72 224
17545.97 219
17547.22 247
17548.48 193
17549.73 200
17550.98 256
17552.23 238
17553.48 225
17554.74 183
17555.99 215
17557.24 222
17558.49 218
17559.75 221
17561.00 197
17562.25 238
17563.50 197
17564.76 205
17566.01 211
17567.26 200
17568.52 234
17569.77 207
17571.02 219
17572.27 188
17573.53 212
17574.78 255
17576.03 206
17577.29 200
17578.54 208
17579.79 189
17581.05 212
17582.30 211
17583.55 219
17584.81 200
17586.06 201
17587.31 220
17588.57 226
17589.82 202
17591.07 200
17592.33 219
17593.58 199
17594.83 206
17596.09 197
17597.34 200
17598.60 229
17599.85 211
17601.10 206
17602.36 190
17603.61 222
17604.87 231
17606.12 198
17607.37 215
17608.63 201
17609.88 223
17611.14 193
17612.39 210
17613.65 216
17614.90 217
17616.16 215
17617.41 195
17618.66 207
17619.92 206
17621.17 231
17622.43 245
17623.68 236
17624.94 222
17626.19 252
17627.45 232
17628.70 217
17629.96 210
17631.21 196
17632.47 204
17633.72 231
17634.98 207
17636.23 196
17637.49 186
17638.74 204
17640.00 196
17641.26 196
17642.51 220
17643.77 187
17645.02 234
17646.28 210
17647.53 220
17648.79 205
17650.04 250
17651.30 207
17652.56 215
17653.81 191
17655.07 187
17656.32 191
17657.58 201
17658.84 200
17660.09 184
17661.35 220
17662.60 226
17663.86 230
17665.12 196
17666.37 190
17667.63 158
17668.89 179
17670.14 226
17671.40 202
17672.66 171
17673.91 184
17675.17 192
17676.43 194
17677.68 192
17678.94 194
17680.20 194
17681.45 171
17682.71 192
17683.97 198
17685.22 183
17686.48 173
17687.74 219
17688.99 229
17690.25 168
17691.51 172
17692.77 185
17694.02 190
17695.28 156
17696.54 179
17697.80 193
17699.05 183
17700.31 191
17701.57 198
17702.83 199
17704.08 177
17705.34 176
17706.60 207
17707.86 215
17709.11 193
17710.37 184
17711.63 185
17712.89 193
17714.15 177
17715.40 189
17716.66 204
17717.92 229
17719.18 209
17720.44 203
17721.70 205
17722.95 214
17724.21 195
17725.47 209
17726.73 203
17727.99 198
17729.25 195
17730.51 182
17731.76 200
17733.02 188
17734.28 182
17735.54 179
17736.80 198
17738.06 200
17739.32 190
17740.58 190
17741.83 194
17743.09 186
17744.35 182
17745.61 202
17746.87 185
17748.13 167
17749.39 199
17750.65 214
17751.91 187
17753.17 183
17754.43 169
17755.69 182
17756.95 189
17758.21 191
17759.47 166
17760.73 181
17761.98 169
17763.24 196
17764.50 187
17765.76 158
17767.02 180
17768.28 187
17769.54 189
17770.80 201
17772.06 198
17773.32 203
17774.58 188
17775.84 187
17777.11 192
17778.37 171
17779.63 194
17780.89 204
17782.15 184
17783.41 197
17784.67 191
17785.93 178
17787.19 187
17788.45 171
17789.71 179
17790.97 204
17792.23 187
17793.49 184
17794.75 155
17796.01 176
17797.28 185
17798.54 186
17799.80 190
17801.06 204
17802.32 188
17803.58 180
17804.84 197
17806.10 209
17807.37 196
17808.63 183
17809.89 192
17811.15 208
17812.41 184
17813.67 166
17814.93 156
17816.20 172
17817.46 196
17818.72 193
17819.98 186
17821.24 190
17822.50 191
17823.77 199
17825.03 171
17826.29 191
17827.55 156
17828.81 179
17830.08 211
17831.34 210
17832.60 185
17833.86 159
17835.13 178
17836.39 211
17837.65 192
17838.91 170
17840.18 155
17841.44 188
17842.70 168
17843.96 178
17845.23 178
17846.49 148
17847.75 169
17849.01 185
17850.28 170
17851.54 195
17852.80 167
17854.07 182
17855.33 165
17856.59 178
17857.86 169
17859.12 168
17860.38 204
17861.65 178
17862.91 187
17864.17 197
17865.44 184
17866.70 201
17867.96 179
17869.23 174
17870.49 151
17871.75 195
17873.02 214
17874.28 176
17875.54 172
17876.81 183
17878.07 181
17879.34 172
17880.60 184
17881.86 160
17883.13 170
17884.39 191
17885.66 199
17886.92 176
17888.18 162
17889.45 180
17890.71 175
17891.98 190
17893.24 181
17894.51 181
17895.77 164
17897.04 178
17898.30 181
17899.56 181
17900.83 171
17902.09 184
17903.36 172
17904.62 186
17905.89 166
17907.15 159
17908.42 191
17909.68 181
17910.95 191
17912.21 206
17913.48 176
17914.74 197
17916.01 194
17917.27 172
17918.54 185
17919.80 194
17921.07 170
17922.34 167
17923.60 170
17924.87 172
17926.13 180
17927.40 169
17928.66 169
17929.93 157
17931.19 146
17932.46 161
17933.73 178
17934.99 198
17936.26 182
17937.52 179
17938.79 190
17940.06 202
17941.32 158
17942.59 180
17943.85 182
17945.12 169
17946.39 189
17947.65 152
17948.92 170
17950.19 183
17951.45 190
17952.72 170
17953.99 191
17955.25 175
17956.52 169
17957.79 177
17959.05 185
17960.32 203
17961.59 168
17962.85 169
17964.12 180
17965.39 192
17966.65 178
17967.92 192
17969.19 181
17970.45 190
17971.72 181
17972.99 183
17974.26 188
17975.52 188
17976.79 171
17978.06 175
17979.33 182
17980.59 179
17981.86 171
17983.13 167
17984.40 192
17985.66 181
17986.93 159
17988.20 205
17989.47 191
17990.73 186
17992.00 190
17993.27 189
17994.54 178
17995.81 181
17997.07 165
17998.34 193
17999.61 162
18000.88 140
18002.15 157
18003.42 159
18004.68 177
18005.95 162
18007.22 181
18008.49 157
18009.76 176
18011.03 174
18012.30 150
18013.56 170
18014.83 172
18016.10 192
18017.37 165
18018.64 190
18019.91 175
18021.18 189
18022.45 168
18023.71 163
18024.98 168
18026.25 176
18027.52 174
18028.79 177
18030.06 172
18031.33 152
18032.60 173
18033.87 177
18035.14 188
18036.41 132
18037.68 165
18038.95 163
18040.22 171
18041.49 182
18042.76 179
18044.02 152
18045.29 166
18046.56 197
18047.83 189
18049.10 188
18050.37 173
18051.64 165
18052.91 149
18054.18 158
18055.45 183
18056.72 191
18057.99 190
18059.27 200
18060.54 171
18061.81 184
18063.08 191
18064.35 210
18065.62 175
18066.89 152
18068.16 172
18069.43 169
18070.70 183
18071.97 170
18073.24 176
18074.51 189
18075.78 163
18077.05 189
18078.32 176
18079.60 164
18080.87 192
18082.14 181
18083.41 182
18084.68 213
18085.95 179
18087.22 177
18088.49 176
18089.77 191
18091.04 171
18092.31 173
18093.58 174
18094.85 183
18096.12 161
18097.39 173
18098.67 181
18099.94 193
18101.21 180
18102.48 176
18103.75 179
18105.02 176
18106.30 196
18107.57 176
18108.84 173
18110.11 172
18111.38 206
18112.66 178
18113.93 194
18115.20 178
18116.47 158
18117.75 169
18119.02 170
18120.29 152
18121.56 161
18122.84 197
18124.11 187
18125.38 168
18126.65 167
18127.93 186
18129.20 180
18130.47 193
18131.74 155
18133.02 183
18134.29 160
18135.56 175
18136.84 181
18138.11 179
18139.38 168
18140.66 185
18141.93 205
18143.20 199
18144.48 164
18145.75 161
18147.02 180
18148.30 195
18149.57 184
18150.84 174
18152.12 173
18153.39 153
18154.66 173
18155.94 183
18157.21 178
18158.48 185
18159.76 224
18161.03 195
18162.31 191
18163.58 175
18164.85 182
18166.13 192
18167.40 156
18168.68 167
18169.95 156
18171.22 167
18172.50 171
18173.77 172
18175.05 157
18176.32 173
18177.60 180
18178.87 176
18180.15 186
18181.42 206
18182.69 183
18183.97 190
18185.24 175
18186.52 170
18187.79 188
18189.07 189
18190.34 167
18191.62 186
18192.89 207
18194.17 161
18195.44 183
18196.72 175
18197.99 163
18199.27 178
18200.54 181
18201.82 175
18203.09 164
18204.37 165
18205.65 145
18206.92 138
18208.20 167
18209.47 194
18210.75 155
18212.02 175
18213.30 162
18214.57 184
18215.85 170
18217.13 170
18218.40 179
18219.68 156
18220.95 173
18222.23 205
18223.51 180
18224.78 185
18226.06 175
18227.33 178
18228.61 191
18229.89 168
18231.16 167
18232.44 178
18233.72 192
18234.99 162
18236.27 173
18237.55 164
18238.82 208
18240.10 172
18241.38 188
18242.65 176
18243.93 179
18245.21 167
18246.48 182
18247.76 186
18249.04 147
18250.31 155
18251.59 175
18252.87 189
18254.15 169
18255.42 172
18256.70 208
18257.98 210
18259.25 164
18260.53 176
18261.81 161
18263.09 172
18264.36 177
18265.64 182
18266.92 202
18268.20 173
18269.47 194
18270.75 164
18272.03 174
18273.31 152
18274.59 159
18275.86 173
18277.14 167
18278.42 134
18279.70 175
18280.98 195
18282.25 171
18283.53 169
18284.81 177
18286.09 188
18287.37 203
18288.64 184
18289.92 146
18291.20 182
18292.48 181
18293.76 175
18295.04 181
18296.32 186
18297.59 162
18298.87 182
18300.15 181
18301.43 189
18302.71 173
18303.99 162
18305.27 165
18306.55 164
18307.83 172
18309.10 180
18310.38 164
18311.66 158
18312.94 171
18314.22 171
18315.50 200
18316.78 156
18318.06 182
18319.34 196
18320.62 156
18321.90 172
18323.18 166
18324.46 188
18325.74 177
18327.02 193
18328.30 179
18329.58 181
18330.86 161
18332.14 188
18333.41 184
18334.69 185
18335.97 174
18337.25 159
18338.54 169
18339.82 163
18341.10 173
18342.38 161
18343.66 194
18344.94 151
18346.22 158
18347.50 153
18348.78 186
18350.06 157
18351.34 160
18352.62 180
18353.90 176
18355.18 176
18356.46 203
18357.74 171
18359.02 175
18360.30 171
18361.58 158
18362.87 162
18364.15 177
18365.43 158
18366.71 165
18367.99 189
18369.27 167
18370.55 189
18371.83 184
18373.11 179
18374.40 169
18375.68 205
18376.96 187
18378.24 167
18379.52 156
18380.80 177
18382.08 193
18383.37 181
18384.65 184
18385.93 150
18387.21 171
18388.49 189
18389.78 145
18391.06 187
18392.34 188
18393.62 161
18394.90 177
18396.19 171
18397.47 144
18398.75 161
18400.03 179
18401.31 165
18402.60 179
18403.88 172
18405.16 185
18406.44 186
18407.73 161
18409.01 193
18410.29 180
18411.57 182
18412.86 157
18414.14 168
18415.42 196
18416.71 178
18417.99 165
18419.27 174
18420.55 165
18421.84 164
18423.12 155
18424.40 161
18425.69 176
18426.97 151
18428.25 152
18429.54 177
18430.82 196
18432.10 162
18433.39 183
18434.67 168
18435.95 176
18437.24 156
18438.52 165
18439.80 177
18441.09 156
18442.37 165
18443.66 164
18444.94 178
18446.22 173
18447.51 185
18448.79 186
18450.08 173
18451.36 177
18452.64 190
18453.93 172
18455.21 173
18456.50 135
18457.78 166
18459.06 180
18460.35 170
18461.63 174
18462.92 187
18464.20 160
18465.49 148
18466.77 177
18468.06 165
18469.34 149
18470.63 168
18471.91 179
18473.19 171
18474.48 181
18475.76 151
18477.05 176
18478.33 174
18479.62 173
18480.90 190
18482.19 167
18483.47 179
18484.76 168
18486.05 181
18487.33 194
18488.62 151
18489.90 161
18491.19 162
18492.47 153
18493.76 170
18495.04 168
18496.33 191
18497.61 167
18498.90 191
18500.19 175
18501.47 154
18502.76 182
18504.04 196
18505.33 184
18506.62 176
18507.90 208
18509.19 182
18510.47 158
18511.76 165
18513.05 148
18514.33 146
18515.62 151
18516.90 177
18518.19 161
18519.48 180
18520.76 186
18522.05 202
18523.34 159
18524.62 167
18525.91 162
18527.20 169
18528.48 175
18529.77 185
18531.06 165
18532.34 178
18533.63 182
18534.92 183
18536.21 156
18537.49 176
18538.78 173
18540.07 180
18541.35 176
18542.64 183
18543.93 197
18545.22 189
18546.50 182
18547.79 175
18549.08 178
18550.37 179
18551.65 162
18552.94 164
18554.23 154
18555.52 156
18556.80 178
18558.09 191
18559.38 166
18560.67 158
18561.95 167
18563.24 182
18564.53 176
18565.82 154
18567.11 191
18568.39 176
18569.68 176
18570.97 181
18572.26 154
18573.55 191
18574.84 155
18576.12 157
18577.41 175
18578.70 168
18579.99 144
18581.28 184
18582.57 216
18583.86 191
18585.14 178
18586.43 145
18587.72 162
18589.01 183
18590.30 197
18591.59 164
18592.88 197
18594.17 197
18595.46 196
18596.74 174
18598.03 169
18599.32 173
18600.61 157
18601.90 179
18603.19 162
18604.48 185
18605.77 183
18607.06 179
18608.35 171
18609.64 179
18610.93 183
18612.22 211
18613.51 200
18614.80 179
18616.09 187
18617.38 180
18618.67 162
18619.96 191
18621.25 195
18622.54 174
18623.83 188
18625.12 179
18626.41 168
18627.70 168
18628.99 167
18630.28 165
18631.57 180
18632.86 185
18634.15 191
18635.44 198
18636.73 194
18638.02 188
18639.31 187
18640.60 173
18641.89 174
18643.18 170
18644.47 156
18645.76 169
18647.06 180
18648.35 178
18649.64 181
18650.93 191
18652.22 189
18653.51 176
18654.80 179
18656.09 186
18657.38 176
18658.68 177
18659.97 171
18661.26 183
18662.55 198
18663.84 173
18665.13 164
18666.42 165
18667.72 179
18669.01 170
18670.30 164
18671.59 170
18672.88 186
18674.17 161
18675.47 157
18676.76 151
18678.05 178
18679.34 157
18680.63 190
18681.93 155
18683.22 168
18684.51 188
18685.80 176
18687.09 190
18688.39 166
18689.68 168
18690.97 172
18692.26 186
18693.56 167
18694.85 164
18696.14 177
18697.43 175
18698.73 169
18700.02 208
18701.31 175
18702.60 162
18703.90 181
18705.19 160
18706.48 173
18707.78 150
18709.07 165
18710.36 170
18711.66 165
18712.95 180
18714.24 176
18715.54 169
18716.83 188
18718.12 169
18719.42 176
18720.71 176
18722.00 168
18723.30 173
18724.59 159
18725.88 170
18727.18 150
18728.47 159
18729.76 163
18731.06 150
18732.35 151
18733.65 173
18734.94 160
18736.23 173
18737.53 177
18738.82 194
18740.12 164
18741.41 153
18742.70 157
18744.00 173
18745.29 172
18746.59 177
18747.88 142
18749.18 175
18750.47 179
18751.76 166
18753.06 161
18754.35 157
18755.65 167
18756.94 165
18758.24 175
18759.53 181
18760.83 166
18762.12 195
18763.42 158
18764.71 165
18766.01 148
18767.30 178
18768.60 167
18769.89 140
18771.19 146
18772.48 172
18773.78 188
18775.07 187
18776.37 168
18777.66 180
18778.96 175
18780.25 163
18781.55 187
18782.85 184
18784.14 142
18785.44 149
18786.73 166
18788.03 170
18789.32 165
18790.62 137
18791.92 171
18793.21 168
18794.51 153
18795.80 143
18797.10 148
18798.40 156
18799.69 158
18800.99 174
18802.28 181
18803.58 152
18804.88 183
18806.17 171
18807.47 154
18808.77 137
18810.06 151
18811.36 172
18812.66 153
18813.95 185
18815.25 170
18816.55 180
18817.84 178
18819.14 160
18820.44 156
18821.73 169
18823.03 157
18824.33 163
18825.62 149
18826.92 149
18828.22 164
18829.52 140
18830.81 177
18832.11 140
18833.41 167
18834.71 158
18836.00 180
18837.30 190
18838.60 197
18839.90 176
18841.19 154
18842.49 179
18843.79 168
18845.09 192
18846.38 152
18847.68 194
18848.98 156
18850.28 167
18851.58 160
18852.87 156
18854.17 181
18855.47 176
18856.77 157
18858.07 164
18859.36 163
18860.66 150
18861.96 152
18863.26 142
18864.56 175
18865.86 150
18867.15 157
18868.45 166
18869.75 158
18871.05 172
18872.35 160
18873.65 190
18874.95 172
18876.24 170
18877.54 154
18878.84 169
18880.14 182
18881.44 185
18882.74 169
18884.04 191
18885.34 170
18886.64 182
18887.94 165
18889.24 157
18890.53 171
18891.83 147
18893.13 163
18894.43 172
18895.73 173
18897.03 147
18898.33 148
18899.63 162
18900.93 178
18902.23 143
18903.53 149
18904.83 151
18906.13 155
18907.43 163
18908.73 189
18910.03 161
18911.33 160
18912.63 148
18913.93 151
18915.23 154
18916.53 156
18917.83 178
18919.13 153
18920.43 173
18921.73 174
18923.03 182
18924.33 154
18925.63 167
18926.93 157
18928.23 185
18929.53 170
18930.84 165
18932.14 177
18933.44 145
18934.74 152
18936.04 157
18937.34 171
18938.64 172
18939.94 146
18941.24 180
18942.54 160
18943.84 164
18945.15 134
18946.45 136
18947.75 152
18949.05 146
18950.35 160
18951.65 155
18952.95 181
18954.26 169
18955.56 126
18956.86 143
18958.16 149
18959.46 160
18960.76 162
18962.07 147
18963.37 154
18964.67 151
18965.97 135
18967.27 145
18968.57 152
18969.88 167
18971.18 158
18972.48 171
18973.78 162
18975.09 153
18976.39 153
18977.69 158
18978.99 186
18980.29 153
18981.60 139
18982.90 143
18984.20 150
18985.50 142
18986.81 142
18988.11 187
18989.41 166
18990.72 158
18992.02 161
18993.32 133
18994.62 122
18995.93 158
18997.23 161
18998.53 152
18999.84 163
19001.14 157
19002.44 156
19003.75 146
19005.05 163
19006.35 157
19007.66 138
19008.96 163
19010.26 147
19011.57 160
19012.87 137
19014.17 162
19015.48 154
19016.78 136
19018.08 147
19019.39 184
19020.69 144
19021.99 129
19023.30 164
19024.60 168
19025.91 142
19027.21 159
19028.51 138
19029.82 137
19031.12 141
19032.43 163
19033.73 173
19035.04 156
19036.34 149
19037.64 155
19038.95 153
19040.25 128
19041.56 150
19042.86 156
19044.17 147
19045.47 160
19046.78 160
19048.08 184
19049.39 164
19050.69 153
19052.00 152
19053.30 161
19054.61 168
19055.91 146
19057.22 152
19058.52 175
19059.83 168
19061.13 151
19062.44 152
19063.74 163
19065.05 161
19066.35 160
19067.66 150
19068.96 155
19070.27 193
19071.57 192
19072.88 152
19074.18 135
19075.49 141
19076.80 122
19078.10 167
19079.41 175
19080.71 148
19082.02 147
19083.33 149
19084.63 161
19085.94 157
19087.24 169
19088.55 158
19089.86 166
19091.16 166
19092.47 211
19093.77 167
19095.08 155
19096.39 178
19097.69 177
19099.00 171
19100.31 146
19101.61 167
19102.92 168
19104.23 149
19105.53 149
19106.84 179
19108.15 168
19109.45 152
19110.76 163
19112.07 143
19113.37 144
19114.68 164
19115.99 149
19117.30 132
19118.60 140
19119.91 162
19121.22 156
19122.52 126
19123.83 154
19125.14 186
19126.45 203
19127.75 149
19129.06 162
19130.37 175
19131.68 165
19132.98 164
19134.29 153
19135.60 154
19136.91 189
19138.22 170
19139.52 174
19140.83 141
19142.14 151
19143.45 186
19144.76 184
19146.06 172
19147.37 153
19148.68 144
19149.99 160
19151.30 183
19152.60 160
19153.91 178
19155.22 176
19156.53 189
19157.84 163
19159.15 120
19160.46 168
19161.76 158
19163.07 190
19164.38 159
19165.69 154
19167.00 169
19168.31 188
19169.62 155
19170.93 142
19172.23 138
19173.54 157
19174.85 179
19176.16 178
19177.47 142
19178.78 137
19180.09 144
19181.40 143
19182.71 161
19184.02 143
19185.33 160
19186.64 169
19187.95 191
19189.26 144
19190.57 133
19191.87 151
19193.18 175
19194.49 175
19195.80 159
19197.11 151
19198.42 129
19199.73 172
19201.04 153
19202.35 129
19203.66 142
19204.97 164
19206.28 175
19207.59 159
19208.90 145
19210.21 151
19211.53 166
19212.84 176
19214.15 165
19215.46 148
19216.77 179
19218.08 161
19219.39 164
19220.70 168
19222.01 170
19223.32 168
19224.63 163
19225.94 150
19227.25 144
19228.56 161
19229.87 155
19231.19 144
19232.50 154
19233.81 161
19235.12 178
19236.43 181
19237.74 142
19239.05 175
19240.36 146
19241.68 148
19242.99 155
19244.30 139
19245.61 150
19246.92 181
19248.23 164
19249.54 170
19250.86 153
19252.17 180
19253.48 161
19254.79 162
19256.10 174
19257.42 169
19258.73 148
19260.04 152
19261.35 140
19262.66 148
19263.98 169
19265.29 151
19266.60 155
19267.91 169
19269.22 143
19270.54 153
19271.85 167
19273.16 164
19274.47 151
19275.79 149
19277.10 153
19278.41 162
19279.72 149
19281.04 158
19282.35 186
19283.66 146
19284.98 152
19286.29 138
19287.60 161
19288.91 150
19290.23 164
19291.54 142
19292.85 160
19294.17 187
19295.48 181
19296.79 152
19298.11 161
19299.42 161
19300.73 170
19302.05 175
19303.36 161
19304.67 157
19305.99 132
19307.30 151
19308.61 132
19309.93 143
19311.24 145
19312.56 142
19313.87 166
19315.18 172
19316.50 138
19317.81 142
19319.13 142
19320.44 166
19321.75 167
19323.07 158
19324.38 147
19325.70 179
19327.01 160
19328.32 163
19329.64 163
19330.95 160
19332.27 143
19333.58 163
19334.90 154
19336.21 138
19337.53 152
19338.84 148
19340.16 168
19341.47 160
19342.79 149
19344.10 142
19345.42 166
19346.73 171
19348.05 155
19349.36 156
19350.68 155
19351.99 197
19353.31 154
19354.62 164
19355.94 141
19357.25 158
19358.57 162
19359.88 185
19361.20 172
19362.51 147
19363.83 151
19365.14 161
19366.46 150
19367.78 138
19369.09 136
19370.41 149
19371.72 165
19373.04 154
19374.35 161
19375.67 145
19376.99 157
19378.30 168
19379.62 151
19380.93 169
19382.25 156
19383.57 182
19384.88 168
19386.20 153
19387.52 125
19388.83 174
19390.15 153
19391.47 163
19392.78 164
19394.10 155
19395.42 154
19396.73 157
19398.05 156
19399.37 159
19400.68 166
19402.00 163
19403.32 148
19404.63 173
19405.95 152
19407.27 126
19408.58 152
19409.90 148
19411.22 141
19412.54 141
19413.85 165
19415.17 150
19416.49 156
19417.80 156
19419.12 158
19420.44 150
19421.76 159
19423.07 158
19424.39 169
19425.71 140
19427.03 152
19428.35 151
19429.66 160
19430.98 163
19432.30 165
19433.62 175
19434.93 136
19436.25 156
19437.57 145
19438.89 142
19440.21 168
19441.53 169
19442.84 177
19444.16 140
19445.48 151
19446.80 186
19448.12 188
19449.44 198
19450.75 169
19452.07 161
19453.39 181
19454.71 167
19456.03 142
19457.35 151
19458.67 163
19459.98 146
19461.30 153
19462.62 162
19463.94 167
19465.26 152
19466.58 157
19467.90 157
19469.22 158
19470.54 169
19471.86 195
19473.18 184
19474.49 151
19475.81 175
19477.13 163
19478.45 180
19479.77 190
19481.09 162
19482.41 150
19483.73 145
19485.05 182
19486.37 158
19487.69 163
19489.01 164
19490.33 168
19491.65 148
19492.97 151
19494.29 146
19495.61 138
19496.93 165
19498.25 165
19499.57 165
19500.89 162
19502.21 177
19503.53 166
19504.85 158
19506.17 169
19507.49 164
19508.81 146
19510.13 166
19511.45 161
19512.77 159
19514.09 161
19515.42 188
19516.74 161
19518.06 156
19519.38 172
19520.70 167
19522.02 149
19523.34 145
19524.66 160
19525.98 156
19527.30 168
19528.62 173
19529.95 150
19531.27 148
19532.59 158
19533.91 155
19535.23 165
19536.55 162
19537.87 156
19539.20 171
19540.52 178
19541.84 169
19543.16 132
19544.48 167
19545.80 166
19547.13 150
19548.45 163
19549.77 173
19551.09 148
19552.41 170
19553.74 160
19555.06 167
19556.38 164
19557.70 140
19559.02 149
19560.35 162
19561.67 147
19562.99 161
19564.31 173
19565.64 172
19566.96 148
19568.28 160
19569.60 144
19570.93 152
19572.25 165
19573.57 171
19574.89 171
19576.22 160
19577.54 155
19578.86 184
19580.18 179
19581.51 153
19582.83 151
19584.15 138
19585.48 188
19586.80 138
19588.12 145
19589.45 155
19590.77 162
19592.09 133
19593.42 148
19594.74 161
19596.06 182
19597.39 144
19598.71 149
19600.03 152
19601.36 145
19602.68 164
19604.00 163
19605.33 169
19606.65 144
19607.98 147
19609.30 168
19610.62 150
19611.95 162
19613.27 160
19614.60 168
19615.92 143
19617.24 146
19618.57 157
19619.89 158
19621.22 154
19622.54 161
19623.87 142
19625.19 147
19626.51 191
19627.84 197
19629.16 161
19630.49 172
19631.81 164
19633.14 160
19634.46 148
19635.79 152
19637.11 158
19638.44 143
19639.76 185
19641.09 145
19642.41 148
19643.74 155
19645.06 165
19646.39 177
19647.71 175
19649.04 162
19650.36 169
19651.69 165
19653.01 180
19654.34 173
19655.66 171
19656.99 159
19658.32 176
19659.64 195
19660.97 152
19662.29 166
19663.62 180
19664.94 178
19666.27 178
19667.60 173
19668.92 159
19670.25 171
19671.57 173
19672.90 172
19674.23 145
19675.55 150
19676.88 154
19678.20 169
19679.53 183
19680.86 157
19682.18 183
19683.51 187
19684.84 157
19686.16 157
19687.49 162
19688.82 150
19690.14 174
19691.47 154
19692.80 156
19694.12 172
19695.45 162
19696.78 158
19698.10 166
19699.43 167
19700.76 172
19702.08 173
19703.41 168
19704.74 143
19706.07 138
19707.39 177
19708.72 159
19710.05 132
19711.37 145
19712.70 182
19714.03 155
19715.36 165
19716.68 157
19718.01 175
19719.34 171
19720.67 172
19721.99 147
19723.32 152
19724.65 179
19725.98 183
19727.31 193
19728.63 183
19729.96 162
19731.29 175
19732.62 175
19733.95 136
19735.27 144
19736.60 159
19737.93 168
19739.26 189
19740.59 138
19741.92 146
19743.24 146
19744.57 154
19745.90 179
19747.23 172
19748.56 152
19749.89 152
19751.22 158
19752.54 166
19753.87 152
19755.20 130
19756.53 162
19757.86 179
19759.19 196
19760.52 154
19761.85 147
19763.18 178
19764.50 195
19765.83 159
19767.16 145
19768.49 159
19769.82 152
19771.15 175
19772.48 180
19773.81 148
19775.14 160
19776.47 169
19777.80 179
19779.13 168
19780.46 142
19781.79 158
19783.12 173
19784.45 153
19785.78 155
19787.11 155
19788.44 162
19789.77 154
19791.10 145
19792.43 155
19793.76 161
19795.09 164
19796.42 160
19797.75 157
19799.08 156
19800.41 159
19801.74 174
19803.07 154
19804.40 139
19805.73 152
19807.06 157
19808.39 191
19809.72 170
19811.05 154
19812.38 147
19813.71 146
19815.05 144
19816.38 143
19817.71 166
19819.04 161
19820.37 155
19821.70 169
19823.03 157
19824.36 141
19825.69 173
19827.03 152
19828.36 182
19829.69 149
19831.02 188
19832.35 167
19833.68 157
19835.01 166
19836.35 194
19837.68 166
19839.01 167
19840.34 167
19841.67 152
19843.00 147
19844.34 158
19845.67 166
19847.00 144
19848.33 146
19849.66 140
19851.00 160
19852.33 170
19853.66 151
19854.99 127
19856.32 144
19857.66 141
19858.99 154
19860.32 155
19861.65 153
19862.99 151
19864.32 138
19865.65 156
19866.98 171
19868.32 168
19869.65 165
19870.98 168
19872.31 154
19873.65 145
19874.98 135
19876.31 134
19877.65 155
19878.98 149
19880.31 141
19881.65 149
19882.98 158
19884.31 147
19885.64 177
19886.98 153
19888.31 144
19889.64 183
19890.98 220
19892.31 147
19893.64 167
19894.98 152
19896.31 184
19897.65 168
19898.98 149
19900.31 164
19901.65 146
19902.98 147
19904.31 138
19905.65 164
19906.98 156
19908.32 130
19909.65 155
19910.98 159
19912.32 158
19913.65 166
19914.99 156
19916.32 148
19917.66 154
19918.99 151
19920.32 182
19921.66 186
19922.99 159
19924.33 148
19925.66 170
19927.00 184
19928.33 168
19929.67 169
19931.00 157
19932.34 165
19933.67 173
19935.01 161
19936.34 143
19937.68 126
19939.01 144
19940.35 152
19941.68 124
19943.02 145
19944.35 166
19945.69 170
19947.02 156
19948.36 154
19949.69 155
19951.03 178
19952.36 163
19953.70 167
19955.03 151
19956.37 171
19957.71 154
19959.04 154
19960.38 173
19961.71 158
19963.05 161
19964.38 155
19965.72 153
19967.06 142
19968.39 155
19969.73 155
19971.06 185
19972.40 168
19973.74 133
19975.07 140
19976.41 158
19977.75 160
19979.08 159
19980.42 158
19981.75 195
19983.09 189
19984.43 153
19985.76 148
19987.10 156
19988.44 158
19989.77 148
19991.11 158
19992.45 154
19993.78 178
19995.12 151
19996.46 175
19997.80 161
19999.13 158
20000.47 165
20001.81 150
20003.14 154
20004.48 153
20005.82 171
20007.16 166
20008.49 184
20009.83 165
20011.17 169
20012.51 190
20013.84 169
20015.18 161
20016.52 159
20017.86 132
20019.19 149
20020.53 167
20021.87 176
20023.21 162
20024.55 152
20025.88 176
20027.22 142
20028.56 157
20029.90 168
20031.24 160
20032.57 141
20033.91 164
20035.25 173
20036.59 161
20037.93 171
20039.26 182
20040.60 184
20041.94 188
20043.28 171
20044.62 159
20045.96 165
20047.30 165
20048.63 171
20049.97 152
20051.31 160
20052.65 180
20053.99 169
20055.33 154
20056.67 182
20058.01 169
20059.35 166
20060.69 146
20062.02 162
20063.36 166
20064.70 192
20066.04 187
20067.38 167
20068.72 163
20070.06 150
20071.40 156
20072.74 157
20074.08 167
20075.42 150
20076.76 153
20078.10 148
20079.44 166
20080.78 170
20082.12 154
20083.46 154
20084.80 168
20086.14 156
20087.48 173
20088.82 181
20090.16 161
20091.50 172
20092.84 154
20094.18 162
20095.52 154
20096.86 165
20098.20 166
20099.54 178
20100.88 148
20102.22 166
20103.56 143
20104.90 161
20106.24 177
20107.58 171
20108.92 156
20110.26 158
20111.60 170
20112.95 142
20114.29 159
20115.63 144
20116.97 172
20118.31 141
20119.65 153
20120.99 181
20122.33 154
20123.67 132
20125.02 152
20126.36 187
20127.70 171
20129.04 152
20130.38 159
20131.72 156
20133.06 173
20134.41 159
20135.75 160
