# Supplementary material for: MALDI-TOF MS typing enables the classification of brewing yeasts of the genus Saccharomyces to major beer styles
Source: PLoS One. 2017 Aug 9;12(8):e0181694. doi: 10.1371/journal.pone.0181694 (PMC5549903; doi:10.1371/journal.pone.0181694)
Supplement: S3 File — The directory includes 90 raw files and was zipped to “.zip”; the folder has three strains with 30 spectra per strain; S1 Text explains the raw files with an example and Table 1 represents the yeast strains used within the experiment. (ZIP) [file pone.0181694.s006.zip › 7-9/30258-205-OG-WB-WB-YPG-18h-E-E_2015-08-13__0_D6_1.dat]

1999.93 2543
2000.35 2538
2000.77 2648
2001.19 2760
2001.61 2533
2002.03 2544
2002.46 2488
2002.88 2651
2003.30 2761
2003.72 2624
2004.14 2578
2004.57 2502
2004.99 2581
2005.41 2563
2005.83 2627
2006.25 2556
2006.68 2354
2007.10 2351
2007.52 2454
2007.94 2343
2008.37 2223
2008.79 2388
2009.21 2627
2009.63 2440
2010.06 2455
2010.48 2559
2010.90 2651
2011.32 2678
2011.75 2573
2012.17 2550
2012.59 2649
2013.02 2629
2013.44 2347
2013.86 2298
2014.29 2373
2014.71 2369
2015.13 2445
2015.55 2466
2015.98 2276
2016.40 2402
2016.82 2368
2017.25 2351
2017.67 2406
2018.10 2319
2018.52 2340
2018.94 2414
2019.37 2442
2019.79 2482
2020.21 2474
2020.64 2615
2021.06 2669
2021.48 2558
2021.91 2549
2022.33 2691
2022.76 2593
2023.18 2505
2023.60 2574
2024.03 2464
2024.45 2706
2024.88 2494
2025.30 2589
2025.73 2415
2026.15 2344
2026.57 2365
2027.00 2337
2027.42 2520
2027.85 2434
2028.27 2487
2028.70 2272
2029.12 2207
2029.55 2200
2029.97 2172
2030.40 2305
2030.82 2167
2031.24 2278
2031.67 2424
2032.09 2104
2032.52 2140
2032.94 2554
2033.37 2484
2033.79 2253
2034.22 2340
2034.65 2417
2035.07 2259
2035.50 2452
2035.92 2445
2036.35 2518
2036.77 2493
2037.20 2589
2037.62 2399
2038.05 2460
2038.47 2271
2038.90 2276
2039.33 2305
2039.75 2389
2040.18 2453
2040.60 2432
2041.03 2361
2041.45 2423
2041.88 2507
2042.31 2283
2042.73 2225
2043.16 2296
2043.58 2210
2044.01 2367
2044.44 2424
2044.86 2362
2045.29 2264
2045.72 2314
2046.14 2272
2046.57 2505
2047.00 2481
2047.42 2468
2047.85 2375
2048.28 2406
2048.70 2432
2049.13 2448
2049.56 2578
2049.98 2312
2050.41 2340
2050.84 2395
2051.26 2367
2051.69 2676
2052.12 2442
2052.54 2377
2052.97 2323
2053.40 2376
2053.83 2366
2054.25 2484
2054.68 2669
2055.11 2480
2055.53 2403
2055.96 2783
2056.39 2712
2056.82 2778
2057.24 2405
2057.67 2526
2058.10 2853
2058.53 2518
2058.96 2373
2059.38 2390
2059.81 2551
2060.24 2533
2060.67 2403
2061.10 2314
2061.52 2430
2061.95 2446
2062.38 2320
2062.81 2689
2063.24 2597
2063.66 2544
2064.09 2507
2064.52 2626
2064.95 2701
2065.38 2642
2065.81 2679
2066.23 2772
2066.66 2790
2067.09 3027
2067.52 2780
2067.95 2649
2068.38 2827
2068.81 3039
2069.23 3155
2069.66 2693
2070.09 2768
2070.52 2654
2070.95 2628
2071.38 2608
2071.81 2518
2072.24 2447
2072.67 2636
2073.10 2506
2073.53 2542
2073.95 2667
2074.38 2602
2074.81 2459
2075.24 2464
2075.67 2873
2076.10 2670
2076.53 2758
2076.96 2684
2077.39 2745
2077.82 2930
2078.25 2964
2078.68 2829
2079.11 2594
2079.54 2645
2079.97 2493
2080.40 2535
2080.83 2342
2081.26 2306
2081.69 2381
2082.12 2384
2082.55 2283
2082.98 2293
2083.41 2184
2083.84 2319
2084.27 2462
2084.70 2232
2085.13 2227
2085.56 2409
2085.99 2390
2086.42 2463
2086.85 2376
2087.29 2378
2087.72 2363
2088.15 2421
2088.58 2573
2089.01 2756
2089.44 2453
2089.87 2299
2090.30 2406
2090.73 2254
2091.16 2363
2091.59 2317
2092.03 2431
2092.46 2382
2092.89 2496
2093.32 2447
2093.75 2374
2094.18 2221
2094.61 2383
2095.05 2253
2095.48 2234
2095.91 2322
2096.34 2129
2096.77 2097
2097.20 2329
2097.63 2261
2098.07 2301
2098.50 2316
2098.93 2260
2099.36 2215
2099.79 2160
2100.23 2170
2100.66 2265
2101.09 2103
2101.52 2210
2101.95 2304
2102.39 2223
2102.82 2254
2103.25 2268
2103.68 2118
2104.12 2029
2104.55 2099
2104.98 2195
2105.41 2424
2105.85 2432
2106.28 2343
2106.71 2263
2107.14 2250
2107.58 2402
2108.01 2433
2108.44 2402
2108.88 2418
2109.31 2397
2109.74 2335
2110.18 2346
2110.61 2445
2111.04 2567
2111.47 2542
2111.91 2517
2112.34 2449
2112.77 2461
2113.21 2194
2113.64 2342
2114.07 2331
2114.51 2158
2114.94 2210
2115.37 2224
2115.81 2225
2116.24 2150
2116.68 2304
2117.11 2195
2117.54 2230
2117.98 2022
2118.41 2027
2118.85 1897
2119.28 2013
2119.71 2077
2120.15 2003
2120.58 2173
2121.02 2248
2121.45 2216
2121.88 2171
2122.32 2278
2122.75 2290
2123.19 2190
2123.62 2146
2124.06 2273
2124.49 2189
2124.92 2007
2125.36 2116
2125.79 2263
2126.23 2223
2126.66 2212
2127.10 2157
2127.53 2042
2127.97 2158
2128.40 2136
2128.84 2100
2129.27 2153
2129.71 2230
2130.14 2337
2130.58 2413
2131.01 2394
2131.45 2550
2131.88 2529
2132.32 2551
2132.75 2655
2133.19 2685
2133.63 2555
2134.06 2513
2134.50 2525
2134.93 2485
2135.37 2481
2135.80 2394
2136.24 2551
2136.67 2708
2137.11 2573
2137.55 2165
2137.98 2459
2138.42 2360
2138.85 2378
2139.29 2236
2139.73 2307
2140.16 2444
2140.60 2313
2141.03 2463
2141.47 2593
2141.91 2341
2142.34 2425
2142.78 2349
2143.22 2294
2143.65 2236
2144.09 2290
2144.53 2290
2144.96 1987
2145.40 2143
2145.84 2071
2146.27 2098
2146.71 2204
2147.15 2267
2147.58 2244
2148.02 2147
2148.46 2216
2148.89 2365
2149.33 2268
2149.77 2428
2150.21 2432
2150.64 2406
2151.08 2401
2151.52 2480
2151.95 2545
2152.39 2498
2152.83 2616
2153.27 2561
2153.70 2631
2154.14 2466
2154.58 2575
2155.02 2739
2155.45 2645
2155.89 2494
2156.33 2522
2156.77 2630
2157.21 2468
2157.64 2579
2158.08 2469
2158.52 2884
2158.96 2821
2159.40 2797
2159.83 2811
2160.27 2861
2160.71 2864
2161.15 2777
2161.59 2763
2162.02 3024
2162.46 2672
2162.90 2604
2163.34 2493
2163.78 2648
2164.22 2500
2164.66 2519
2165.09 2480
2165.53 2463
2165.97 2348
2166.41 2183
2166.85 2254
2167.29 2243
2167.73 2348
2168.17 2286
2168.60 1989
2169.04 2077
2169.48 2189
2169.92 2148
2170.36 2136
2170.80 2322
2171.24 2460
2171.68 2526
2172.12 2352
2172.56 2312
2173.00 2428
2173.44 2297
2173.88 2421
2174.32 2634
2174.76 2624
2175.20 2541
2175.64 2483
2176.07 2621
2176.51 2656
2176.95 2835
2177.39 3029
2177.83 2769
2178.27 2775
2178.71 2734
2179.15 2716
2179.59 2674
2180.03 2644
2180.47 2515
2180.92 2541
2181.36 2556
2181.80 2423
2182.24 2564
2182.68 2219
2183.12 2228
2183.56 2113
2184.00 2152
2184.44 2184
2184.88 2238
2185.32 2290
2185.76 2159
2186.20 2305
2186.64 2168
2187.08 2197
2187.52 2189
2187.97 2179
2188.41 2132
2188.85 2034
2189.29 2252
2189.73 2286
2190.17 2428
2190.61 2433
2191.05 2322
2191.49 2449
2191.94 2449
2192.38 2368
2192.82 2547
2193.26 2456
2193.70 2284
2194.14 2529
2194.58 2503
2195.03 2571
2195.47 2572
2195.91 2602
2196.35 2578
2196.79 2629
2197.24 2783
2197.68 2796
2198.12 2692
2198.56 2508
2199.00 2521
2199.45 2672
2199.89 2797
2200.33 2744
2200.77 2500
2201.21 2419
2201.66 2353
2202.10 2326
2202.54 2389
2202.98 2413
2203.43 2342
2203.87 2305
2204.31 2241
2204.75 2393
2205.20 2300
2205.64 2464
2206.08 2801
2206.53 2738
2206.97 2563
2207.41 2326
2207.85 2237
2208.30 2465
2208.74 2503
2209.18 2399
2209.63 2576
2210.07 2535
2210.51 2462
2210.96 2413
2211.40 2412
2211.84 2559
2212.29 2441
2212.73 2614
2213.17 2530
2213.62 2377
2214.06 2359
2214.50 2492
2214.95 2441
2215.39 2342
2215.84 2448
2216.28 2517
2216.72 2501
2217.17 2525
2217.61 2500
2218.05 2396
2218.50 2462
2218.94 2322
2219.39 2354
2219.83 2205
2220.28 2396
2220.72 2652
2221.16 2360
2221.61 2397
2222.05 2446
2222.50 2444
2222.94 2657
2223.39 2353
2223.83 2511
2224.28 2830
2224.72 2697
2225.16 2824
2225.61 2793
2226.05 2769
2226.50 2578
2226.94 2451
2227.39 2620
2227.83 2543
2228.28 2683
2228.72 2732
2229.17 2862
2229.61 2706
2230.06 2724
2230.50 2659
2230.95 2654
2231.40 2566
2231.84 2627
2232.29 2517
2232.73 2531
2233.18 2621
2233.62 2579
2234.07 2632
2234.51 2651
2234.96 2648
2235.41 2469
2235.85 2646
2236.30 2688
2236.74 2446
2237.19 2570
2237.63 2505
2238.08 2537
2238.53 2467
2238.97 2435
2239.42 2426
2239.86 2278
2240.31 2332
2240.76 2328
2241.20 2081
2241.65 2218
2242.10 2069
2242.54 2121
2242.99 2096
2243.44 2015
2243.88 1938
2244.33 2060
2244.78 1983
2245.22 2136
2245.67 2167
2246.12 1981
2246.56 2099
2247.01 2042
2247.46 2077
2247.90 2044
2248.35 2120
2248.80 2090
2249.24 2045
2249.69 2323
2250.14 2174
2250.59 2149
2251.03 2280
2251.48 2252
2251.93 2380
2252.38 2260
2252.82 2201
2253.27 2339
2253.72 2064
2254.17 2077
2254.61 2050
2255.06 2164
2255.51 2163
2255.96 2231
2256.40 2157
2256.85 2162
2257.30 1969
2257.75 2004
2258.20 1906
2258.64 1878
2259.09 1885
2259.54 1986
2259.99 2032
2260.44 1999
2260.88 2199
2261.33 2251
2261.78 2240
2262.23 2092
2262.68 2122
2263.13 2366
2263.58 2351
2264.02 2420
2264.47 2405
2264.92 2485
2265.37 2648
2265.82 2620
2266.27 2567
2266.72 2537
2267.17 2515
2267.61 2430
2268.06 2314
2268.51 2335
2268.96 2593
2269.41 2552
2269.86 2412
2270.31 2467
2270.76 2387
2271.21 2514
2271.66 2473
2272.11 2397
2272.56 2439
2273.00 2528
2273.45 2472
2273.90 2520
2274.35 2535
2274.80 2498
2275.25 2546
2275.70 2368
2276.15 2405
2276.60 2460
2277.05 2482
2277.50 2372
2277.95 2253
2278.40 2097
2278.85 2258
2279.30 2307
2279.75 2361
2280.20 2333
2280.65 2454
2281.10 2423
2281.55 2342
2282.00 2175
2282.45 2166
2282.90 2312
2283.35 2343
2283.81 2205
2284.26 2195
2284.71 2150
2285.16 2022
2285.61 2246
2286.06 2218
2286.51 2076
2286.96 2029
2287.41 2045
2287.86 2078
2288.31 2146
2288.76 2183
2289.22 2209
2289.67 2448
2290.12 2431
2290.57 2477
2291.02 2800
2291.47 3273
2291.92 3714
2292.37 4002
2292.83 4142
2293.28 4233
2293.73 4432
2294.18 4427
2294.63 4269
2295.08 4081
2295.53 4065
2295.99 3832
2296.44 3680
2296.89 3268
2297.34 2970
2297.79 2759
2298.25 2635
2298.70 2482
2299.15 2361
2299.60 2349
2300.05 2258
2300.51 2358
2300.96 2347
2301.41 2249
2301.86 2102
2302.32 2156
2302.77 2072
2303.22 2026
2303.67 2013
2304.13 2054
2304.58 1950
2305.03 2203
2305.48 2193
2305.94 2037
2306.39 2020
2306.84 2285
2307.29 2188
2307.75 2123
2308.20 2199
2308.65 2345
2309.11 2328
2309.56 2283
2310.01 2311
2310.47 2406
2310.92 2388
2311.37 2309
2311.83 2320
2312.28 2530
2312.73 2392
2313.19 2486
2313.64 2708
2314.09 2734
2314.55 2546
2315.00 2612
2315.45 2605
2315.91 2545
2316.36 2424
2316.81 2247
2317.27 2417
2317.72 2305
2318.18 2440
2318.63 2402
2319.08 2384
2319.54 2444
2319.99 2299
2320.45 2523
2320.90 2415
2321.35 2508
2321.81 2437
2322.26 2389
2322.72 2510
2323.17 2277
2323.63 2414
2324.08 2459
2324.54 2457
2324.99 2550
2325.44 2509
2325.90 2475
2326.35 2636
2326.81 2730
2327.26 2843
2327.72 2813
2328.17 2715
2328.63 2810
2329.08 2795
2329.54 2702
2329.99 2747
2330.45 2666
2330.90 2536
2331.36 2461
2331.81 2374
2332.27 2447
2332.72 2373
2333.18 2278
2333.64 2212
2334.09 2206
2334.55 2289
2335.00 2351
2335.46 2274
2335.91 2228
2336.37 2138
2336.82 2127
2337.28 2252
2337.74 2194
2338.19 2272
2338.65 2209
2339.10 2221
2339.56 2119
2340.02 2090
2340.47 2085
2340.93 2126
2341.38 2079
2341.84 2064
2342.30 2241
2342.75 2200
2343.21 2211
2343.67 2246
2344.12 2128
2344.58 2181
2345.04 2071
2345.49 1928
2345.95 2203
2346.41 2194
2346.86 2139
2347.32 2195
2347.78 2185
2348.23 2179
2348.69 2266
2349.15 2199
2349.60 2148
2350.06 2199
2350.52 2098
2350.97 2177
2351.43 2288
2351.89 2241
2352.35 2252
2352.80 2115
2353.26 2155
2353.72 2189
2354.18 2053
2354.63 2074
2355.09 2066
2355.55 2037
2356.01 2209
2356.46 2278
2356.92 2111
2357.38 2033
2357.84 1912
2358.29 2002
2358.75 2106
2359.21 2184
2359.67 2124
2360.13 2014
2360.58 1855
2361.04 2036
2361.50 2100
2361.96 2036
2362.42 2216
2362.88 2275
2363.33 2292
2363.79 2140
2364.25 2024
2364.71 2071
2365.17 2150
2365.63 2154
2366.08 2139
2366.54 2224
2367.00 2024
2367.46 2139
2367.92 2254
2368.38 2145
2368.84 2130
2369.30 2332
2369.75 2216
2370.21 2175
2370.67 2158
2371.13 2257
2371.59 2203
2372.05 2127
2372.51 2236
2372.97 2115
2373.43 2207
2373.89 2290
2374.35 2280
2374.81 2447
2375.27 2493
2375.72 2414
2376.18 2621
2376.64 2698
2377.10 2512
2377.56 2491
2378.02 2462
2378.48 2711
2378.94 2553
2379.40 2528
2379.86 2602
2380.32 2517
2380.78 2391
2381.24 2363
2381.70 2513
2382.16 2428
2382.62 2243
2383.08 2241
2383.54 2168
2384.00 2193
2384.46 1980
2384.92 1912
2385.39 1900
2385.85 1987
2386.31 1972
2386.77 1988
2387.23 1954
2387.69 2096
2388.15 1954
2388.61 2158
2389.07 2104
2389.53 2111
2389.99 2131
2390.45 2144
2390.91 2160
2391.38 2248
2391.84 2398
2392.30 2459
2392.76 2309
2393.22 2430
2393.68 2374
2394.14 2268
2394.60 2118
2395.06 2411
2395.53 2324
2395.99 2299
2396.45 2129
2396.91 2256
2397.37 2274
2397.83 2237
2398.30 2277
2398.76 2208
2399.22 2142
2399.68 2238
2400.14 2178
2400.61 2169
2401.07 2128
2401.53 2121
2401.99 2075
2402.45 2199
2402.92 2176
2403.38 1979
2403.84 2008
2404.30 2006
2404.76 1984
2405.23 1919
2405.69 2055
2406.15 2084
2406.61 2072
2407.08 2065
2407.54 2057
2408.00 2063
2408.46 2203
2408.93 2202
2409.39 2085
2409.85 2141
2410.32 2176
2410.78 2029
2411.24 1993
2411.70 2059
2412.17 2004
2412.63 1925
2413.09 1841
2413.56 1782
2414.02 1805
2414.48 1806
2414.95 1864
2415.41 1930
2415.87 2087
2416.34 2148
2416.80 2247
2417.26 2066
2417.73 2227
2418.19 2262
2418.65 2395
2419.12 2458
2419.58 2490
2420.05 2508
2420.51 2443
2420.97 2316
2421.44 2163
2421.90 2257
2422.37 2326
2422.83 2176
2423.29 2106
2423.76 2157
2424.22 2114
2424.69 2056
2425.15 2148
2425.62 2068
2426.08 2025
2426.54 2130
2427.01 2292
2427.47 2070
2427.94 2102
2428.40 2110
2428.87 1834
2429.33 1737
2429.80 1982
2430.26 1981
2430.73 1901
2431.19 2135
2431.66 2085
2432.12 1882
2432.59 1969
2433.05 1955
2433.52 1965
2433.98 2023
2434.45 2031
2434.91 2150
2435.38 2304
2435.84 2228
2436.31 2181
2436.77 2197
2437.24 2053
2437.70 2157
2438.17 2175
2438.63 2132
2439.10 2114
2439.57 2155
2440.03 2130
2440.50 2065
2440.96 2145
2441.43 2162
2441.89 2041
2442.36 2089
2442.83 2408
2443.29 2206
2443.76 1915
2444.22 2237
2444.69 2221
2445.16 2199
2445.62 2093
2446.09 2162
2446.56 2217
2447.02 2005
2447.49 2162
2447.96 2174
2448.42 2289
2448.89 2167
2449.35 1998
2449.82 2098
2450.29 2060
2450.75 2001
2451.22 2037
2451.69 2037
2452.16 2102
2452.62 2083
2453.09 1942
2453.56 2060
2454.02 1995
2454.49 2093
2454.96 1898
2455.42 1914
2455.89 1928
2456.36 1970
2456.83 1990
2457.29 1981
2457.76 2013
2458.23 1991
2458.70 1978
2459.16 2072
2459.63 1941
2460.10 1993
2460.57 2030
2461.03 1956
2461.50 2050
2461.97 2017
2462.44 1912
2462.91 2005
2463.37 2061
2463.84 2071
2464.31 2052
2464.78 2110
2465.25 2089
2465.71 2007
2466.18 1940
2466.65 2074
2467.12 2008
2467.59 2123
2468.06 2175
2468.52 2188
2468.99 2184
2469.46 2059
2469.93 2023
2470.40 2097
2470.87 2017
2471.34 1970
2471.80 1762
2472.27 1885
2472.74 1848
2473.21 1982
2473.68 1906
2474.15 1953
2474.62 1860
2475.09 1865
2475.56 1805
2476.02 1841
2476.49 1824
2476.96 1959
2477.43 1986
2477.90 1956
2478.37 2046
2478.84 2007
2479.31 1852
2479.78 2017
2480.25 1893
2480.72 1773
2481.19 1934
2481.66 1919
2482.13 1961
2482.60 1832
2483.07 1975
2483.54 1902
2484.01 1877
2484.48 1798
2484.95 1876
2485.42 1806
2485.89 1972
2486.36 1840
2486.83 1963
2487.30 1965
2487.77 2025
2488.24 2108
2488.71 2111
2489.18 2009
2489.65 2247
2490.12 2407
2490.59 2284
2491.06 2418
2491.53 2283
2492.00 2113
2492.47 2077
2492.94 2425
2493.41 2351
2493.88 2106
2494.36 2038
2494.83 2051
2495.30 2024
2495.77 2102
2496.24 2043
2496.71 2141
2497.18 2130
2497.65 2109
2498.12 2052
2498.60 1944
2499.07 1931
2499.54 2076
2500.01 2031
2500.48 1796
2500.95 1876
2501.42 1793
2501.90 1933
2502.37 1894
2502.84 1830
2503.31 1803
2503.78 1653
2504.25 1841
2504.73 1908
2505.20 1908
2505.67 2030
2506.14 2033
2506.61 2110
2507.09 2072
2507.56 2001
2508.03 1951
2508.50 2174
2508.97 2086
2509.45 2004
2509.92 2158
2510.39 1909
2510.86 2066
2511.34 2319
2511.81 2046
2512.28 2083
2512.75 2113
2513.23 2151
2513.70 2132
2514.17 2232
2514.65 2209
2515.12 2398
2515.59 2347
2516.06 2302
2516.54 2380
2517.01 2397
2517.48 2204
2517.96 2067
2518.43 2079
2518.90 2049
2519.38 2045
2519.85 1953
2520.32 2015
2520.80 2148
2521.27 2001
2521.74 1963
2522.22 1957
2522.69 2049
2523.16 2003
2523.64 2027
2524.11 1964
2524.58 1936
2525.06 1930
2525.53 1925
2526.01 1939
2526.48 1968
2526.95 2035
2527.43 2148
2527.90 2230
2528.38 2011
2528.85 1950
2529.32 2177
2529.80 2265
2530.27 2334
2530.75 2315
2531.22 2295
2531.70 2229
2532.17 2252
2532.64 2333
2533.12 2246
2533.59 2193
2534.07 1951
2534.54 2023
2535.02 2028
2535.49 1965
2535.97 1863
2536.44 1920
2536.92 2008
2537.39 2061
2537.87 2058
2538.34 2023
2538.82 2080
2539.29 2082
2539.77 2087
2540.24 2095
2540.72 2020
2541.19 2259
2541.67 2085
2542.14 2154
2542.62 2159
2543.09 2172
2543.57 2074
2544.04 1996
2544.52 2083
2545.00 2119
2545.47 2307
2545.95 2154
2546.42 2128
2546.90 2152
2547.37 2102
2547.85 1956
2548.33 2267
2548.80 2174
2549.28 2217
2549.75 2374
2550.23 2366
2550.71 2458
2551.18 2558
2551.66 2626
2552.14 2672
2552.61 2450
2553.09 2504
2553.57 2711
2554.04 2560
2554.52 2390
2554.99 2432
2555.47 2375
2555.95 2348
2556.42 2457
2556.90 2297
2557.38 2134
2557.86 2351
2558.33 2305
2558.81 2274
2559.29 2171
2559.76 2037
2560.24 2154
2560.72 2251
2561.19 2261
2561.67 2244
2562.15 1942
2562.63 1994
2563.10 1810
2563.58 2004
2564.06 2057
2564.54 1990
2565.01 2054
2565.49 2051
2565.97 2202
2566.45 1918
2566.92 1736
2567.40 1991
2567.88 1928
2568.36 2042
2568.83 2101
2569.31 1867
2569.79 1993
2570.27 1881
2570.75 1877
2571.22 2046
2571.70 1921
2572.18 2023
2572.66 1923
2573.14 1845
2573.62 1914
2574.09 1889
2574.57 1865
2575.05 1916
2575.53 2038
2576.01 1887
2576.49 1927
2576.97 1879
2577.44 1808
2577.92 1853
2578.40 1911
2578.88 1947
2579.36 1992
2579.84 1879
2580.32 1955
2580.80 1863
2581.27 1820
2581.75 1824
2582.23 1829
2582.71 1870
2583.19 1903
2583.67 2067
2584.15 2152
2584.63 2044
2585.11 2001
2585.59 1803
2586.07 1723
2586.55 1772
2587.03 1789
2587.51 1792
2587.99 1872
2588.47 1965
2588.94 1926
2589.42 2009
2589.90 1982
2590.38 2077
2590.86 2100
2591.34 1786
2591.82 1837
2592.30 2055
2592.78 1983
2593.26 1954
2593.74 1966
2594.22 2046
2594.71 2047
2595.19 2006
2595.67 2106
2596.15 1978
2596.63 1980
2597.11 2074
2597.59 1936
2598.07 2064
2598.55 2017
2599.03 1910
2599.51 2012
2599.99 1865
2600.47 1957
2600.95 1945
2601.43 1893
2601.91 1771
2602.40 1700
2602.88 1865
2603.36 1953
2603.84 1798
2604.32 1807
2604.80 1767
2605.28 1845
2605.76 1858
2606.24 1715
2606.73 1750
2607.21 1982
2607.69 2007
2608.17 1922
2608.65 1897
2609.13 1885
2609.62 1951
2610.10 1975
2610.58 1884
2611.06 1946
2611.54 1963
2612.02 1917
2612.51 1863
2612.99 1946
2613.47 1903
2613.95 1814
2614.43 1876
2614.92 1882
2615.40 1800
2615.88 1779
2616.36 1865
2616.85 1797
2617.33 1887
2617.81 1893
2618.29 1875
2618.78 1985
2619.26 1961
2619.74 1839
2620.22 2009
2620.71 1905
2621.19 1900
2621.67 1913
2622.15 2012
2622.64 2051
2623.12 2137
2623.60 1979
2624.09 1937
2624.57 1992
2625.05 1934
2625.53 1805
2626.02 1902
2626.50 2087
2626.98 1999
2627.47 2055
2627.95 2008
2628.43 2027
2628.92 2066
2629.40 1948
2629.88 2007
2630.37 1958
2630.85 2027
2631.34 1955
2631.82 1958
2632.30 2060
2632.79 2153
2633.27 2163
2633.75 2393
2634.24 2277
2634.72 2210
2635.21 2338
2635.69 2410
2636.17 2424
2636.66 2227
2637.14 2210
2637.63 2287
2638.11 2238
2638.60 2386
2639.08 2060
2639.56 2146
2640.05 2076
2640.53 2200
2641.02 1992
2641.50 1745
2641.99 1934
2642.47 2013
2642.96 2048
2643.44 2068
2643.93 2061
2644.41 1990
2644.90 1895
2645.38 1915
2645.87 1959
2646.35 1911
2646.84 1941
2647.32 1921
2647.81 1807
2648.29 1712
2648.78 1764
2649.26 1845
2649.75 1877
2650.23 1822
2650.72 1810
2651.20 1763
2651.69 1848
2652.17 1864
2652.66 1978
2653.15 1956
2653.63 1915
2654.12 1949
2654.60 1917
2655.09 1921
2655.57 1881
2656.06 1864
2656.55 1812
2657.03 1939
2657.52 2095
2658.00 1990
2658.49 2004
2658.98 1969
2659.46 1932
2659.95 1885
2660.44 1871
2660.92 1893
2661.41 1844
2661.90 1847
2662.38 1974
2662.87 1875
2663.35 1871
2663.84 1776
2664.33 1854
2664.81 1832
2665.30 1811
2665.79 2126
2666.28 2048
2666.76 2048
2667.25 1995
2667.74 2228
2668.22 2105
2668.71 1961
2669.20 1997
2669.68 1992
2670.17 1991
2670.66 1829
2671.15 1935
2671.63 2058
2672.12 1948
2672.61 2031
2673.10 1989
2673.58 1778
2674.07 1881
2674.56 1923
2675.05 2041
2675.53 2140
2676.02 2196
2676.51 2253
2677.00 2249
2677.49 2226
2677.97 2287
2678.46 2460
2678.95 2280
2679.44 2134
2679.93 2236
2680.41 2173
2680.90 2141
2681.39 2174
2681.88 1828
2682.37 1842
2682.85 1762
2683.34 1754
2683.83 1850
2684.32 1737
2684.81 1797
2685.30 1756
2685.79 1742
2686.27 1716
2686.76 1721
2687.25 1773
2687.74 1746
2688.23 1773
2688.72 1665
2689.21 1695
2689.70 1862
2690.19 1770
2690.67 1670
2691.16 1808
2691.65 1816
2692.14 1768
2692.63 1781
2693.12 1689
2693.61 1779
2694.10 1903
2694.59 1953
2695.08 1847
2695.57 1893
2696.06 1796
2696.55 1914
2697.04 2016
2697.53 1921
2698.02 1903
2698.51 1826
2699.00 1899
2699.49 1845
2699.98 1924
2700.47 1832
2700.96 1770
2701.45 1731
2701.94 1695
2702.43 1719
2702.92 1843
2703.41 1968
2703.90 2101
2704.39 1989
2704.88 1969
2705.37 2050
2705.86 2013
2706.35 1957
2706.84 2058
2707.33 2082
2707.82 1988
2708.31 1945
2708.80 2008
2709.29 1941
2709.78 2067
2710.27 1925
2710.77 1983
2711.26 1799
2711.75 1669
2712.24 1771
2712.73 1781
2713.22 1818
2713.71 1783
2714.20 1834
2714.69 1829
2715.19 1918
2715.68 2002
2716.17 1936
2716.66 1828
2717.15 1764
2717.64 1830
2718.13 1815
2718.63 1744
2719.12 1849
2719.61 1686
2720.10 1792
2720.59 1936
2721.08 1937
2721.58 1852
2722.07 1884
2722.56 1844
2723.05 1969
2723.54 2047
2724.04 2004
2724.53 2018
2725.02 1996
2725.51 2164
2726.01 2067
2726.50 2055
2726.99 2079
2727.48 2139
2727.98 2049
2728.47 2010
2728.96 2090
2729.45 1961
2729.95 1900
2730.44 1910
2730.93 2014
2731.42 1838
2731.92 1946
2732.41 1972
2732.90 1854
2733.40 2075
2733.89 2089
2734.38 1900
2734.87 1931
2735.37 2122
2735.86 2310
2736.35 2347
2736.85 2259
2737.34 2138
2737.83 2126
2738.33 2066
2738.82 2007
2739.31 2174
2739.81 2083
2740.30 2237
2740.79 1998
2741.29 1978
2741.78 2174
2742.28 2152
2742.77 2104
2743.26 2121
2743.76 2291
2744.25 2223
2744.75 2098
2745.24 2088
2745.73 2216
2746.23 2038
2746.72 1838
2747.22 1879
2747.71 2015
2748.20 1769
2748.70 1804
2749.19 1913
2749.69 1765
2750.18 1983
2750.68 2181
2751.17 1872
2751.67 1788
2752.16 1787
2752.66 1968
2753.15 2046
2753.64 1894
2754.14 1947
2754.63 1828
2755.13 1903
2755.62 1862
2756.12 1909
2756.61 1889
2757.11 1878
2757.60 1744
2758.10 1775
2758.59 1864
2759.09 1886
2759.59 1959
2760.08 1953
2760.58 1855
2761.07 1912
2761.57 1987
2762.06 2025
2762.56 2001
2763.05 2035
2763.55 1990
2764.05 1997
2764.54 1894
2765.04 1940
2765.53 1900
2766.03 1892
2766.52 1961
2767.02 1920
2767.52 1866
2768.01 1894
2768.51 1986
2769.00 1874
2769.50 1899
2770.00 1892
2770.49 1892
2770.99 2003
2771.49 2004
2771.98 1927
2772.48 1929
2772.98 1819
2773.47 1872
2773.97 1909
2774.47 2042
2774.96 1949
2775.46 1944
2775.96 2077
2776.45 2057
2776.95 2217
2777.45 2311
2777.94 2291
2778.44 2271
2778.94 2045
2779.43 2374
2779.93 2541
2780.43 2425
2780.93 2480
2781.42 2516
2781.92 2238
2782.42 2195
2782.92 2188
2783.41 2141
2783.91 2278
2784.41 2213
2784.91 2083
2785.40 1941
2785.90 1775
2786.40 1798
2786.90 1875
2787.39 1822
2787.89 1873
2788.39 1731
2788.89 1866
2789.39 1820
2789.88 1745
2790.38 1792
2790.88 1722
2791.38 1745
2791.88 1977
2792.37 1788
2792.87 1758
2793.37 1918
2793.87 2066
2794.37 1880
2794.87 1914
2795.37 1950
2795.86 1790
2796.36 1966
2796.86 1977
2797.36 1837
2797.86 1826
2798.36 1907
2798.86 1936
2799.35 1998
2799.85 2058
2800.35 1918
2800.85 1906
2801.35 2112
2801.85 2064
2802.35 1928
2802.85 1917
2803.35 2033
2803.85 1967
2804.35 1858
2804.85 2045
2805.34 2197
2805.84 2002
2806.34 2024
2806.84 1997
2807.34 1931
2807.84 2007
2808.34 2163
2808.84 2012
2809.34 2083
2809.84 2035
2810.34 2184
2810.84 2199
2811.34 2137
2811.84 2164
2812.34 2108
2812.84 2011
2813.34 1949
2813.84 1902
2814.34 1981
2814.84 1880
2815.34 1811
2815.84 1872
2816.34 1883
2816.84 1774
2817.34 1739
2817.84 1806
2818.35 1601
2818.85 1614
2819.35 1655
2819.85 1828
2820.35 1801
2820.85 1684
2821.35 1671
2821.85 1697
2822.35 1709
2822.85 1822
2823.35 1794
2823.85 1840
2824.36 1800
2824.86 1763
2825.36 1703
2825.86 1865
2826.36 1942
2826.86 1898
2827.36 1917
2827.86 1748
2828.37 1724
2828.87 1652
2829.37 1692
2829.87 1750
2830.37 1552
2830.87 1701
2831.38 1807
2831.88 1802
2832.38 1747
2832.88 1808
2833.38 1816
2833.88 1757
2834.39 1622
2834.89 1674
2835.39 1717
2835.89 1675
2836.40 1815
2836.90 1813
2837.40 1836
2837.90 1821
2838.40 1690
2838.91 1799
2839.41 1812
2839.91 1832
2840.41 1959
2840.92 1849
2841.42 1928
2841.92 1937
2842.42 1963
2842.93 1871
2843.43 1788
2843.93 2004
2844.44 2041
2844.94 1881
2845.44 1925
2845.94 1963
2846.45 1789
2846.95 1961
2847.45 1956
2847.96 1835
2848.46 1941
2848.96 1961
2849.47 1963
2849.97 1929
2850.47 2060
2850.98 1959
2851.48 1901
2851.98 2065
2852.49 1955
2852.99 2103
2853.50 1866
2854.00 1956
2854.50 2038
2855.01 2028
2855.51 1917
2856.01 1942
2856.52 2158
2857.02 2064
2857.53 2095
2858.03 2165
2858.53 2045
2859.04 2123
2859.54 2213
2860.05 2250
2860.55 2211
2861.06 2014
2861.56 1941
2862.06 1849
2862.57 1824
2863.07 1867
2863.58 1887
2864.08 1792
2864.59 1851
2865.09 1773
2865.60 1910
2866.10 1944
2866.61 1815
2867.11 1803
2867.62 1950
2868.12 1865
2868.63 1680
2869.13 1810
2869.64 1862
2870.14 1778
2870.65 1875
2871.15 1823
2871.66 1892
2872.16 1904
2872.67 1913
2873.17 1760
2873.68 2019
2874.18 1959
2874.69 1946
2875.20 1961
2875.70 2018
2876.21 1998
2876.71 1942
2877.22 2006
2877.72 2017
2878.23 2002
2878.74 2042
2879.24 2208
2879.75 2063
2880.25 2035
2880.76 2093
2881.27 2218
2881.77 2315
2882.28 2166
2882.79 1846
2883.29 1900
2883.80 1944
2884.30 2153
2884.81 1984
2885.32 1853
2885.82 1871
2886.33 1852
2886.84 1852
2887.34 1974
2887.85 2052
2888.36 2038
2888.86 1951
2889.37 2043
2889.88 2130
2890.38 2032
2890.89 2177
2891.40 2239
2891.91 2071
2892.41 2187
2892.92 2107
2893.43 2134
2893.93 2105
2894.44 2066
2894.95 2009
2895.46 2256
2895.96 2203
2896.47 2314
2896.98 2243
2897.49 2280
2897.99 2360
2898.50 2256
2899.01 2283
2899.52 2344
2900.03 2218
2900.53 2123
2901.04 2170
2901.55 2095
2902.06 2110
2902.56 2050
2903.07 2031
2903.58 2067
2904.09 1955
2904.60 1975
2905.11 2089
2905.61 1994
2906.12 2114
2906.63 2233
2907.14 2166
2907.65 2134
2908.16 2289
2908.66 2179
2909.17 2166
2909.68 2230
2910.19 2065
2910.70 2005
2911.21 2028
2911.72 2120
2912.23 2102
2912.73 2076
2913.24 1903
2913.75 1884
2914.26 1876
2914.77 1968
2915.28 1839
2915.79 1981
2916.30 2077
2916.81 2049
2917.32 2027
2917.83 2047
2918.33 2094
2918.84 2093
2919.35 2087
2919.86 1989
2920.37 2103
2920.88 2053
2921.39 1956
2921.90 1965
2922.41 1985
2922.92 2030
2923.43 2133
2923.94 1940
2924.45 1882
2924.96 1943
2925.47 1926
2925.98 1915
2926.49 1962
2927.00 2029
2927.51 1783
2928.02 1846
2928.53 1833
2929.04 1929
2929.55 1955
2930.06 1801
2930.57 1909
2931.08 2087
2931.59 1789
2932.11 1860
2932.62 1720
2933.13 1713
2933.64 1796
2934.15 1792
2934.66 1731
2935.17 1827
2935.68 1819
2936.19 1657
2936.70 1807
2937.21 1903
2937.72 1989
2938.24 2066
2938.75 2092
2939.26 1974
2939.77 1870
2940.28 2152
2940.79 2177
2941.30 2080
2941.81 1924
2942.33 1962
2942.84 2183
2943.35 2263
2943.86 2149
2944.37 2161
2944.88 2057
2945.40 1959
2945.91 2073
2946.42 2108
2946.93 2041
2947.44 2042
2947.96 2031
2948.47 2138
2948.98 1939
2949.49 2027
2950.00 1881
2950.52 1796
2951.03 2009
2951.54 1929
2952.05 1861
2952.57 1917
2953.08 1745
2953.59 1669
2954.10 1630
2954.62 1637
2955.13 1651
2955.64 1795
2956.15 1908
2956.67 1975
2957.18 1866
2957.69 1805
2958.20 1773
2958.72 1794
2959.23 1812
2959.74 1854
2960.26 1810
2960.77 1882
2961.28 1994
2961.80 1963
2962.31 1766
2962.82 1846
2963.34 1901
2963.85 2121
2964.36 2033
2964.88 1994
2965.39 1941
2965.90 2023
2966.42 2159
2966.93 2002
2967.44 2122
2967.96 2077
2968.47 2137
2968.98 2049
2969.50 2040
2970.01 2047
2970.53 1990
2971.04 1829
2971.55 1971
2972.07 1887
2972.58 1878
2973.10 1763
2973.61 1847
2974.12 1884
2974.64 1777
2975.15 1823
2975.67 1972
2976.18 2041
2976.70 1863
2977.21 1697
2977.73 1795
2978.24 2137
2978.75 2192
2979.27 2084
2979.78 1999
2980.30 2052
2980.81 2168
2981.33 2046
2981.84 2072
2982.36 2100
2982.87 2180
2983.39 2204
2983.90 2085
2984.42 2189
2984.93 2152
2985.45 2303
2985.96 2181
2986.48 2218
2987.00 2184
2987.51 2155
2988.03 2340
2988.54 2638
2989.06 2568
2989.57 2446
2990.09 2497
2990.60 2584
2991.12 2712
2991.64 2632
2992.15 2614
2992.67 2642
2993.18 2762
2993.70 2622
2994.21 2673
2994.73 2822
2995.25 2872
2995.76 2797
2996.28 2778
2996.80 2674
2997.31 2728
2997.83 2735
2998.34 2738
2998.86 2847
2999.38 2953
2999.89 2906
3000.41 2865
3000.93 3145
3001.44 3232
3001.96 3234
3002.48 3374
3002.99 3612
3003.51 3524
3004.03 3998
3004.54 4395
3005.06 4979
3005.58 5770
3006.09 6302
3006.61 7244
3007.13 8039
3007.65 8330
3008.16 8598
3008.68 8664
3009.20 8735
3009.71 8321
3010.23 7711
3010.75 6808
3011.27 6159
3011.78 5291
3012.30 4654
3012.82 4249
3013.34 3763
3013.85 3527
3014.37 3339
3014.89 2948
3015.41 2622
3015.93 2707
3016.44 2872
3016.96 2745
3017.48 2952
3018.00 2822
3018.52 2648
3019.03 2604
3019.55 2818
3020.07 2808
3020.59 2760
3021.11 2791
3021.63 2736
3022.14 2641
3022.66 2643
3023.18 2610
3023.70 2666
3024.22 2482
3024.74 2441
3025.25 2524
3025.77 2617
3026.29 2546
3026.81 2524
3027.33 2418
3027.85 2530
3028.37 2538
3028.89 2347
3029.41 2394
3029.92 2423
3030.44 2337
3030.96 2255
3031.48 2458
3032.00 2419
3032.52 2182
3033.04 2348
3033.56 2169
3034.08 2134
3034.60 2347
3035.12 2354
3035.64 2277
3036.16 2219
3036.68 2109
3037.20 2028
3037.72 2202
3038.24 2100
3038.76 2139
3039.28 2385
3039.80 2253
3040.32 2225
3040.84 2321
3041.36 2215
3041.88 2209
3042.40 2394
3042.92 2248
3043.44 2195
3043.96 2036
3044.48 2101
3045.00 2206
3045.52 2157
3046.04 1971
3046.56 1859
3047.08 1970
3047.60 2103
3048.12 2162
3048.64 2035
3049.16 2076
3049.68 2174
3050.20 2072
3050.72 2311
3051.24 2406
3051.77 2235
3052.29 2111
3052.81 2136
3053.33 2180
3053.85 2097
3054.37 1953
3054.89 2031
3055.41 2069
3055.93 2031
3056.46 2091
3056.98 2085
3057.50 1985
3058.02 2248
3058.54 2088
3059.06 1942
3059.58 1935
3060.11 2049
3060.63 2143
3061.15 1943
3061.67 1863
3062.19 1853
3062.71 1873
3063.24 1997
3063.76 2140
3064.28 2067
3064.80 1991
3065.32 2131
3065.85 2136
3066.37 2261
3066.89 2303
3067.41 2235
3067.94 2379
3068.46 2356
3068.98 2304
3069.50 2322
3070.03 2394
3070.55 2283
3071.07 2268
3071.59 2287
3072.12 2238
3072.64 2092
3073.16 2036
3073.68 2164
3074.21 2309
3074.73 2334
3075.25 2032
3075.78 2077
3076.30 2132
3076.82 2210
3077.34 2018
3077.87 1990
3078.39 2270
3078.91 2324
3079.44 2443
3079.96 2521
3080.48 2595
3081.01 2732
3081.53 2819
3082.05 2797
3082.58 2846
3083.10 2960
3083.63 2918
3084.15 3050
3084.67 2868
3085.20 2798
3085.72 2961
3086.24 2982
3086.77 2958
3087.29 2852
3087.82 2862
3088.34 2833
3088.86 2697
3089.39 2683
3089.91 2522
3090.44 2475
3090.96 2490
3091.49 2385
3092.01 2472
3092.53 2565
3093.06 2588
3093.58 2473
3094.11 2513
3094.63 2553
3095.16 2595
3095.68 2659
3096.21 2567
3096.73 2776
3097.26 2847
3097.78 2789
3098.31 3083
3098.83 3070
3099.36 3134
3099.88 3302
3100.41 3394
3100.93 3420
3101.46 3645
3101.98 4214
3102.51 4945
3103.03 5709
3103.56 6495
3104.08 7266
3104.61 9136
3105.13 10700
3105.66 11765
3106.18 12807
3106.71 12603
3107.24 12697
3107.76 12642
3108.29 11973
3108.81 10486
3109.34 8428
3109.86 7140
3110.39 6417
3110.92 5213
3111.44 4522
3111.97 4043
3112.49 3919
3113.02 3599
3113.55 3486
3114.07 3397
3114.60 3389
3115.12 3254
3115.65 3031
3116.18 2850
3116.70 3032
3117.23 3180
3117.76 2959
3118.28 2708
3118.81 2605
3119.34 2587
3119.86 2668
3120.39 2674
3120.92 2731
3121.44 2807
3121.97 2949
3122.50 2834
3123.02 3007
3123.55 3246
3124.08 3081
3124.61 3019
3125.13 3144
3125.66 3254
3126.19 3161
3126.72 2971
3127.24 2947
3127.77 2984
3128.30 2680
3128.82 2690
3129.35 2542
3129.88 2338
3130.41 2411
3130.93 2411
3131.46 2407
3131.99 2295
3132.52 2200
3133.05 2241
3133.57 2270
3134.10 2206
3134.63 2186
3135.16 2199
3135.69 2176
3136.21 2174
3136.74 2196
3137.27 2212
3137.80 2201
3138.33 2069
3138.85 2100
3139.38 2127
3139.91 1872
3140.44 2055
3140.97 2066
3141.50 2055
3142.03 1990
3142.55 1857
3143.08 2048
3143.61 2049
3144.14 1965
3144.67 1881
3145.20 2062
3145.73 2052
3146.26 2101
3146.79 2055
3147.31 2175
3147.84 1995
3148.37 2024
3148.90 2055
3149.43 2046
3149.96 2213
3150.49 2137
3151.02 2216
3151.55 2330
3152.08 2481
3152.61 2450
3153.14 2425
3153.67 2548
3154.20 2596
3154.73 2559
3155.25 2476
3155.78 2549
3156.31 2385
3156.84 2405
3157.37 2487
3157.90 2335
3158.43 2083
3158.96 2295
3159.49 2457
3160.02 2290
3160.55 2397
3161.08 2399
3161.61 2440
3162.14 2574
3162.68 2500
3163.21 2507
3163.74 2439
3164.27 2503
3164.80 2295
3165.33 2304
3165.86 2442
3166.39 2276
3166.92 2377
3167.45 2175
3167.98 2122
3168.51 2104
3169.04 2051
3169.57 1995
3170.10 2049
3170.64 2059
3171.17 2078
3171.70 2124
3172.23 2001
3172.76 2117
3173.29 2190
3173.82 2201
3174.35 2126
3174.88 2243
3175.42 2388
3175.95 2365
3176.48 2297
3177.01 2380
3177.54 2567
3178.07 2635
3178.61 2257
3179.14 2404
3179.67 2387
3180.20 2417
3180.73 2289
3181.26 2108
3181.80 2103
3182.33 2068
3182.86 2110
3183.39 2042
3183.92 2021
3184.46 1860
3184.99 1896
3185.52 1842
3186.05 2031
3186.59 2054
3187.12 1938
3187.65 1850
3188.18 2010
3188.72 2088
3189.25 1942
3189.78 2056
3190.31 2020
3190.85 2076
3191.38 2029
3191.91 2001
3192.44 2240
3192.98 2126
3193.51 2151
3194.04 2128
3194.58 2014
3195.11 2044
3195.64 2074
3196.17 2180
3196.71 2016
3197.24 2008
3197.77 2081
3198.31 2171
3198.84 2000
3199.37 1966
3199.91 2011
3200.44 2111
3200.98 2095
3201.51 2165
3202.04 2092
3202.58 2180
3203.11 2293
3203.64 2181
3204.18 2350
3204.71 2360
3205.24 2381
3205.78 2324
3206.31 2337
3206.85 2282
3207.38 2275
3207.91 2465
3208.45 2309
3208.98 2400
3209.52 2415
3210.05 2512
3210.59 2406
3211.12 2604
3211.65 2794
3212.19 2854
3212.72 2666
3213.26 2815
3213.79 2883
3214.33 2884
3214.86 2903
3215.40 2777
3215.93 2718
3216.47 2753
3217.00 2522
3217.54 2567
3218.07 2595
3218.61 2431
3219.14 2401
3219.68 2190
3220.21 2081
3220.75 2064
3221.28 2185
3221.82 2169
3222.35 2117
3222.89 2019
3223.42 2349
3223.96 2405
3224.49 2336
3225.03 2427
3225.57 2535
3226.10 2530
3226.64 2710
3227.17 2914
3227.71 2854
3228.24 2859
3228.78 2877
3229.32 2798
3229.85 2879
3230.39 2720
3230.92 2789
3231.46 2689
3232.00 2823
3232.53 2754
3233.07 2771
3233.60 2743
3234.14 2743
3234.68 2670
3235.21 2769
3235.75 2680
3236.29 2781
3236.82 2980
3237.36 2595
3237.90 2581
3238.43 2639
3238.97 2730
3239.51 2705
3240.04 2616
3240.58 2929
3241.12 2842
3241.65 2727
3242.19 2729
3242.73 2651
3243.26 2826
3243.80 2908
3244.34 2806
3244.88 2966
3245.41 2844
3245.95 2944
3246.49 2808
3247.02 2722
3247.56 3007
3248.10 2909
3248.64 2978
3249.17 3088
3249.71 3017
3250.25 3065
3250.79 2808
3251.33 3009
3251.86 3066
3252.40 3087
3252.94 3195
3253.48 3099
3254.01 2915
3254.55 2826
3255.09 2917
3255.63 3022
3256.17 3093
3256.70 3272
3257.24 3089
3257.78 3194
3258.32 3127
3258.86 3366
3259.40 3159
3259.93 3308
3260.47 3401
3261.01 3616
3261.55 3922
3262.09 3982
3262.63 4382
3263.17 4822
3263.70 5079
3264.24 5537
3264.78 5947
3265.32 6353
3265.86 7236
3266.40 7735
3266.94 8552
3267.48 9480
3268.02 10348
3268.56 11067
3269.09 12083
3269.63 12588
3270.17 13066
3270.71 13026
3271.25 13225
3271.79 11969
3272.33 10610
3272.87 9613
3273.41 8229
3273.95 7129
3274.49 6262
3275.03 5586
3275.57 4942
3276.11 4434
3276.65 4190
3277.19 3743
3277.73 3836
3278.27 3911
3278.81 3946
3279.35 3878
3279.89 4048
3280.43 4126
3280.97 3987
3281.51 3891
3282.05 3858
3282.59 4094
3283.13 3941
3283.67 3923
3284.21 4002
3284.75 3754
3285.29 3617
3285.83 3558
3286.37 3784
3286.91 3981
3287.45 3656
3287.99 3720
3288.53 3744
3289.08 4019
3289.62 4142
3290.16 4127
3290.70 4183
3291.24 4083
3291.78 4142
3292.32 3984
3292.86 4207
3293.40 4236
3293.95 4041
3294.49 4359
3295.03 4314
3295.57 4587
3296.11 4928
3296.65 5119
3297.19 5369
3297.73 5762
3298.28 6289
3298.82 6200
3299.36 6530
3299.90 6402
3300.44 6468
3300.99 6428
3301.53 6092
3302.07 5508
3302.61 5459
3303.15 5050
3303.69 4642
3304.24 4454
3304.78 4345
3305.32 4570
3305.86 4204
3306.41 4317
3306.95 4281
3307.49 4400
3308.03 4336
3308.58 4117
3309.12 3962
3309.66 3916
3310.20 3857
3310.75 3898
3311.29 3690
3311.83 3815
3312.37 3802
3312.92 3609
3313.46 3565
3314.00 3618
3314.54 3559
3315.09 3625
3315.63 3675
3316.17 3695
3316.72 3826
3317.26 3862
3317.80 4033
3318.35 4167
3318.89 4162
3319.43 4251
3319.98 4549
3320.52 4817
3321.06 4903
3321.61 5238
3322.15 5297
3322.69 5710
3323.24 5812
3323.78 6006
3324.33 5756
3324.87 5992
3325.41 5958
3325.96 5941
3326.50 5886
3327.04 5571
3327.59 5462
3328.13 5240
3328.68 5106
3329.22 4999
3329.76 4963
3330.31 4899
3330.85 4994
3331.40 4788
3331.94 5024
3332.49 5535
3333.03 5933
3333.58 6806
3334.12 8571
3334.66 10983
3335.21 13313
3335.75 16820
3336.30 21641
3336.84 26932
3337.39 30673
3337.93 34068
3338.48 36928
3339.02 38606
3339.57 39704
3340.11 39974
3340.66 39317
3341.20 38210
3341.75 35956
3342.29 32491
3342.84 28062
3343.38 24123
3343.93 19676
3344.47 15980
3345.02 12821
3345.57 10593
3346.11 8823
3346.66 7429
3347.20 6406
3347.75 5978
3348.29 5673
3348.84 5352
3349.38 4982
3349.93 4836
3350.48 4827
3351.02 4860
3351.57 4580
3352.11 4344
3352.66 4233
3353.21 4177
3353.75 4121
3354.30 3926
3354.84 4000
3355.39 3905
3355.94 3843
3356.48 3679
3357.03 3668
3357.58 3731
3358.12 3735
3358.67 3814
3359.22 3819
3359.76 3934
3360.31 3855
3360.86 3846
3361.40 4009
3361.95 3922
3362.50 3971
3363.04 4121
3363.59 4227
3364.14 4336
3364.68 4089
3365.23 4118
3365.78 4547
3366.33 4583
3366.87 4523
3367.42 4433
3367.97 4411
3368.51 4429
3369.06 4180
3369.61 4225
3370.16 4249
3370.70 4076
3371.25 3786
3371.80 3932
3372.35 3961
3372.90 3929
3373.44 4531
3373.99 4554
3374.54 4587
3375.09 5074
3375.63 5269
3376.18 5466
3376.73 5677
3377.28 6000
3377.83 6005
3378.37 5871
3378.92 5836
3379.47 5547
3380.02 5189
3380.57 4980
3381.12 4534
3381.66 4173
3382.21 4213
3382.76 3626
3383.31 3588
3383.86 3441
3384.41 3262
3384.96 3193
3385.50 3127
3386.05 3123
3386.60 2920
3387.15 3054
3387.70 2936
3388.25 2897
3388.80 2708
3389.35 2720
3389.90 2808
3390.44 2739
3390.99 2566
3391.54 2678
3392.09 2720
3392.64 2667
3393.19 2716
3393.74 2705
3394.29 2604
3394.84 2700
3395.39 2643
3395.94 2774
3396.49 2909
3397.04 2720
3397.59 2717
3398.14 2706
3398.69 2757
3399.24 3089
3399.79 2956
3400.34 2927
3400.89 2993
3401.44 2919
3401.99 2974
3402.54 3022
3403.09 2763
3403.64 2791
3404.19 2509
3404.74 2568
3405.29 2762
3405.84 2515
3406.39 2644
3406.94 2678
3407.49 2501
3408.04 2518
3408.59 2531
3409.14 2587
3409.69 2449
3410.24 2294
3410.79 2512
3411.34 2530
3411.89 2453
3412.45 2493
3413.00 2729
3413.55 2976
3414.10 2995
3414.65 3148
3415.20 3157
3415.75 3138
3416.30 3243
3416.85 3171
3417.41 2946
3417.96 3088
3418.51 3053
3419.06 2851
3419.61 2863
3420.16 2753
3420.71 2621
3421.27 2529
3421.82 2465
3422.37 2451
3422.92 2318
3423.47 2335
3424.02 2433
3424.58 2490
3425.13 2559
3425.68 2717
3426.23 2659
3426.78 2785
3427.34 2938
3427.89 3108
3428.44 3092
3428.99 2847
3429.55 2738
3430.10 2734
3430.65 2619
3431.20 2398
3431.76 2249
3432.31 2418
3432.86 2584
3433.41 2488
3433.97 2298
3434.52 2404
3435.07 2300
3435.62 2250
3436.18 2383
3436.73 2302
3437.28 2249
3437.84 2181
3438.39 2297
3438.94 2400
3439.49 2386
3440.05 2495
3440.60 2436
3441.15 2257
3441.71 2329
3442.26 2567
3442.81 2489
3443.37 2430
3443.92 2385
3444.47 2338
3445.03 2472
3445.58 2376
3446.13 2291
3446.69 2309
3447.24 2217
3447.80 2359
3448.35 2132
3448.90 2260
3449.46 2187
3450.01 2270
3450.57 2190
3451.12 2197
3451.67 2168
3452.23 2120
3452.78 2192
3453.34 2123
3453.89 2114
3454.44 2205
3455.00 2204
3455.55 2291
3456.11 2281
3456.66 2299
3457.22 2242
3457.77 2205
3458.33 2204
3458.88 2173
3459.43 2186
3459.99 2305
3460.54 2279
3461.10 2465
3461.65 2176
3462.21 2188
3462.76 2151
3463.32 2270
3463.87 2351
3464.43 2233
3464.98 2430
3465.54 2295
3466.09 2390
3466.65 2298
3467.21 2302
3467.76 2325
3468.32 2391
3468.87 2432
3469.43 2332
3469.98 2394
3470.54 2404
3471.09 2396
3471.65 2443
3472.20 2455
3472.76 2600
3473.32 2814
3473.87 2697
3474.43 2879
3474.98 2677
3475.54 2937
3476.10 3152
3476.65 3046
3477.21 3108
3477.76 3065
3478.32 3073
3478.88 2973
3479.43 2968
3479.99 2861
3480.55 2909
3481.10 3047
3481.66 3020
3482.22 3224
3482.77 3150
3483.33 3329
3483.89 3326
3484.44 3319
3485.00 3254
3485.56 3407
3486.11 3388
3486.67 3297
3487.23 3390
3487.78 3659
3488.34 3783
3488.90 3750
3489.45 3615
3490.01 3908
3490.57 4546
3491.13 5189
3491.68 5779
3492.24 6784
3492.80 8453
3493.35 9541
3493.91 11049
3494.47 12941
3495.03 13869
3495.58 15015
3496.14 15558
3496.70 14508
3497.26 13572
3497.82 12523
3498.37 11076
3498.93 9394
3499.49 8126
3500.05 6750
3500.61 5936
3501.16 5200
3501.72 4916
3502.28 4703
3502.84 4557
3503.40 4673
3503.95 4558
3504.51 4629
3505.07 4802
3505.63 4767
3506.19 4967
3506.75 4964
3507.30 5031
3507.86 5043
3508.42 5045
3508.98 5171
3509.54 5167
3510.10 4947
3510.66 4789
3511.22 4711
3511.77 4274
3512.33 4380
3512.89 4084
3513.45 3955
3514.01 3891
3514.57 3493
3515.13 3221
3515.69 3146
3516.25 3339
3516.81 3090
3517.37 3145
3517.92 2913
3518.48 2559
3519.04 2645
3519.60 2540
3520.16 2454
3520.72 2517
3521.28 2518
3521.84 2352
3522.40 2501
3522.96 2575
3523.52 2489
3524.08 2407
3524.64 2507
3525.20 2454
3525.76 2645
3526.32 2494
3526.88 2521
3527.44 2329
3528.00 2452
3528.56 2548
3529.12 2304
3529.68 2191
3530.24 2345
3530.80 2384
3531.36 2330
3531.92 2180
3532.48 2265
3533.04 2446
3533.60 2151
3534.17 2093
3534.73 2313
3535.29 2381
3535.85 2400
3536.41 2362
3536.97 2244
3537.53 2328
3538.09 2293
3538.65 2389
3539.21 2435
3539.77 2365
3540.34 2400
3540.90 2424
3541.46 2553
3542.02 2542
3542.58 2577
3543.14 2570
3543.70 2528
3544.26 2336
3544.83 2287
3545.39 2325
3545.95 2227
3546.51 2361
3547.07 2288
3547.63 2283
3548.20 2358
3548.76 2252
3549.32 2321
3549.88 2320
3550.44 2276
3551.01 2238
3551.57 2258
3552.13 2091
3552.69 2282
3553.25 2197
3553.82 2129
3554.38 2020
3554.94 2009
3555.50 1949
3556.07 1943
3556.63 1934
3557.19 2028
3557.75 1993
3558.32 1996
3558.88 2041
3559.44 2014
3560.00 1990
3560.57 1895
3561.13 2028
3561.69 1986
3562.26 2002
3562.82 2225
3563.38 2149
3563.94 2174
3564.51 2070
3565.07 2085
3565.63 2107
3566.20 2116
3566.76 2197
3567.32 2141
3567.89 1991
3568.45 2097
3569.01 2050
3569.58 2213
3570.14 2122
3570.70 1960
3571.27 1990
3571.83 2119
3572.39 1917
3572.96 1871
3573.52 1901
3574.09 1884
3574.65 2018
3575.21 2132
3575.78 1954
3576.34 1970
3576.91 1970
3577.47 2148
3578.03 2288
3578.60 2188
3579.16 2319
3579.73 2270
3580.29 2302
3580.86 2460
3581.42 2493
3581.98 2310
3582.55 2273
3583.11 2230
3583.68 2275
3584.24 2199
3584.81 2266
3585.37 2201
3585.94 2248
3586.50 2156
3587.07 2006
3587.63 2103
3588.20 2146
3588.76 2019
3589.33 2110
3589.89 2030
3590.46 2071
3591.02 2068
3591.59 1931
3592.15 2004
3592.72 1965
3593.28 2056
3593.85 2034
3594.41 1966
3594.98 1950
3595.54 1974
3596.11 1990
3596.68 1900
3597.24 1915
3597.81 1881
3598.37 1937
3598.94 1913
3599.50 1990
3600.07 1973
3600.64 1945
3601.20 1917
3601.77 1885
3602.33 1898
3602.90 1830
3603.47 1900
3604.03 1896
3604.60 1977
3605.16 1916
3605.73 1926
3606.30 1957
3606.86 1850
3607.43 1691
3608.00 1719
3608.56 1731
3609.13 1708
3609.70 1736
3610.26 1673
3610.83 1707
3611.40 1641
3611.96 1718
3612.53 1627
3613.10 1605
3613.66 1603
3614.23 1581
3614.80 1561
3615.36 1565
3615.93 1611
3616.50 1492
3617.07 1506
3617.63 1659
3618.20 1761
3618.77 1531
3619.34 1626
3619.90 1788
3620.47 1756
3621.04 2002
3621.61 1912
3622.17 1872
3622.74 1840
3623.31 1897
3623.88 1815
3624.44 1953
3625.01 1982
3625.58 1881
3626.15 1973
3626.72 1883
3627.28 1935
3627.85 1814
3628.42 1902
3628.99 1809
3629.56 1766
3630.12 1830
3630.69 1890
3631.26 1835
3631.83 1907
3632.40 1819
3632.97 1670
3633.53 1848
3634.10 1849
3634.67 1791
3635.24 1786
3635.81 1872
3636.38 1892
3636.95 1917
3637.52 1767
3638.08 1743
3638.65 1819
3639.22 1671
3639.79 1769
3640.36 1825
3640.93 1890
3641.50 1988
3642.07 1971
3642.64 1877
3643.21 1977
3643.78 1932
3644.34 2200
3644.91 2276
3645.48 2228
3646.05 2238
3646.62 2198
3647.19 2102
3647.76 2121
3648.33 1959
3648.90 1885
3649.47 1847
3650.04 1818
3650.61 1797
3651.18 1966
3651.75 1880
3652.32 1828
3652.89 1914
3653.46 2104
3654.03 1965
3654.60 1952
3655.17 2087
3655.74 2086
3656.31 2199
3656.88 2219
3657.45 2136
3658.02 2133
3658.59 2008
3659.16 1944
3659.73 2130
3660.30 2132
3660.87 2085
3661.45 2039
3662.02 1947
3662.59 1975
3663.16 1769
3663.73 1847
3664.30 1907
3664.87 1890
3665.44 1862
3666.01 1974
3666.58 2142
3667.15 2236
3667.73 2404
3668.30 2393
3668.87 2340
3669.44 2446
3670.01 2351
3670.58 2213
3671.15 2122
3671.73 2365
3672.30 2229
3672.87 2151
3673.44 2055
3674.01 1938
3674.58 1852
3675.16 1897
3675.73 1833
3676.30 1843
3676.87 1966
3677.44 2032
3678.01 1969
3678.59 2136
3679.16 2063
3679.73 2142
3680.30 2025
3680.88 1858
3681.45 1955
3682.02 2051
3682.59 2026
3683.16 1798
3683.74 1843
3684.31 1926
3684.88 1963
3685.45 1775
3686.03 1729
3686.60 1699
3687.17 1713
3687.74 1907
3688.32 1767
3688.89 1815
3689.46 1793
3690.04 1693
3690.61 1674
3691.18 1680
3691.76 1667
3692.33 1698
3692.90 1835
3693.47 1764
3694.05 1810
3694.62 2067
3695.19 1937
3695.77 1859
3696.34 1826
3696.91 1897
3697.49 1696
3698.06 1676
3698.64 1805
3699.21 1635
3699.78 1607
3700.36 1792
3700.93 1710
3701.50 1663
3702.08 1645
3702.65 1816
3703.23 1652
3703.80 1752
3704.37 1692
3704.95 1954
3705.52 1930
3706.10 1958
3706.67 1899
3707.24 1823
3707.82 1766
3708.39 1879
3708.97 1800
3709.54 1744
3710.12 1714
3710.69 1839
3711.27 2065
3711.84 2013
3712.41 1922
3712.99 1969
3713.56 2000
3714.14 1967
3714.71 1951
3715.29 1833
3715.86 1909
3716.44 1963
3717.01 1771
3717.59 1925
3718.16 1904
3718.74 1831
3719.31 2027
3719.89 1770
3720.46 1867
3721.04 1896
3721.61 1872
3722.19 1816
3722.77 1766
3723.34 1617
3723.92 1600
3724.49 1598
3725.07 1633
3725.64 1544
3726.22 1558
3726.79 1536
3727.37 1652
3727.95 1764
3728.52 1723
3729.10 1632
3729.67 1632
3730.25 1634
3730.83 1750
3731.40 1766
3731.98 1702
3732.56 1702
3733.13 1908
3733.71 1733
3734.28 1677
3734.86 1688
3735.44 1741
3736.01 1855
3736.59 1756
3737.17 1675
3737.74 1906
3738.32 1919
3738.90 1848
3739.47 1850
3740.05 1732
3740.63 1839
3741.20 1888
3741.78 1666
3742.36 1691
3742.93 1701
3743.51 1683
3744.09 1690
3744.67 1801
3745.24 1802
3745.82 1803
3746.40 1777
3746.97 1659
3747.55 1657
3748.13 1612
3748.71 1740
3749.28 1671
3749.86 1564
3750.44 1655
3751.02 1686
3751.59 1606
3752.17 1678
3752.75 1710
3753.33 1698
3753.91 1696
3754.48 1740
3755.06 1632
3755.64 1625
3756.22 1614
3756.80 1600
3757.37 1748
3757.95 1865
3758.53 1695
3759.11 1646
3759.69 1517
3760.27 1637
3760.84 1706
3761.42 1578
3762.00 1672
3762.58 1650
3763.16 1616
3763.74 1606
3764.31 1758
3764.89 1838
3765.47 1677
3766.05 1528
3766.63 1653
3767.21 1556
3767.79 1542
3768.37 1622
3768.95 1502
3769.52 1612
3770.10 1683
3770.68 1767
3771.26 1718
3771.84 1733
3772.42 1718
3773.00 1680
3773.58 1741
3774.16 1753
3774.74 1797
3775.32 1749
3775.90 1635
3776.48 1582
3777.06 1604
3777.64 1552
3778.22 1654
3778.80 1784
3779.38 1606
3779.96 1665
3780.54 1599
3781.12 1737
3781.70 1645
3782.28 1685
3782.86 1530
3783.44 1587
3784.02 1708
3784.60 1567
3785.18 1449
3785.76 1433
3786.34 1533
3786.92 1491
3787.50 1552
3788.08 1617
3788.66 1626
3789.24 1646
3789.82 1546
3790.40 1669
3790.98 1727
3791.56 1562
3792.14 1570
3792.72 1685
3793.30 1708
3793.89 1653
3794.47 1653
3795.05 1772
3795.63 1703
3796.21 1596
3796.79 1588
3797.37 1619
3797.95 1817
3798.53 1744
3799.12 1766
3799.70 1780
3800.28 1692
3800.86 1694
3801.44 1731
3802.02 1782
3802.60 1695
3803.19 1774
3803.77 1818
3804.35 1787
3804.93 1680
3805.51 1765
3806.10 1712
3806.68 1589
3807.26 1656
3807.84 1775
3808.42 1784
3809.01 1805
3809.59 1980
3810.17 1781
3810.75 1907
3811.33 2013
3811.92 1947
3812.50 1970
3813.08 1862
3813.66 1931
3814.25 1846
3814.83 1906
3815.41 2068
3815.99 1973
3816.58 1836
3817.16 1846
3817.74 1854
3818.32 1834
3818.91 1786
3819.49 1864
3820.07 1856
3820.66 1813
3821.24 1793
3821.82 1816
3822.41 1755
3822.99 1768
3823.57 1724
3824.16 1809
3824.74 1542
3825.32 1709
3825.91 1740
3826.49 1637
3827.07 1524
3827.66 1636
3828.24 1757
3828.82 1775
3829.41 1760
3829.99 1743
3830.57 1709
3831.16 1796
3831.74 1626
3832.33 1483
3832.91 1610
3833.49 1740
3834.08 1727
3834.66 1674
3835.25 1660
3835.83 1681
3836.41 1664
3837.00 1633
3837.58 1531
3838.17 1659
3838.75 1785
3839.34 1519
3839.92 1517
3840.50 1458
3841.09 1594
3841.67 1601
3842.26 1744
3842.84 1574
3843.43 1618
3844.01 1470
3844.60 1656
3845.18 1560
3845.77 1495
3846.35 1544
3846.94 1432
3847.52 1418
3848.11 1418
3848.69 1462
3849.28 1552
3849.86 1497
3850.45 1523
3851.03 1582
3851.62 1610
3852.20 1683
3852.79 1645
3853.37 1596
3853.96 1647
3854.55 1633
3855.13 1537
3855.72 1527
3856.30 1552
3856.89 1573
3857.47 1433
3858.06 1457
3858.65 1667
3859.23 1675
3859.82 1588
3860.40 1563
3860.99 1583
3861.58 1580
3862.16 1659
3862.75 1609
3863.33 1553
3863.92 1784
3864.51 1615
3865.09 1688
3865.68 1668
3866.27 1735
3866.85 1596
3867.44 1489
3868.03 1515
3868.61 1589
3869.20 1724
3869.79 1660
3870.37 1578
3870.96 1685
3871.55 1681
3872.13 1423
3872.72 1550
3873.31 1672
3873.89 1604
3874.48 1633
3875.07 1641
3875.66 1604
3876.24 1744
3876.83 1591
3877.42 1543
3878.00 1563
3878.59 1648
3879.18 1669
3879.77 1625
3880.35 1617
3880.94 1621
3881.53 1744
3882.12 1698
3882.70 1672
3883.29 1543
3883.88 1607
3884.47 1641
3885.06 1579
3885.64 1578
3886.23 1626
3886.82 1529
3887.41 1729
3888.00 1717
3888.58 1669
3889.17 1479
3889.76 1570
3890.35 1710
3890.94 1558
3891.53 1841
3892.11 2078
3892.70 1939
3893.29 1962
3893.88 1977
3894.47 1910
3895.06 1938
3895.65 2059
3896.23 2010
3896.82 1860
3897.41 1817
3898.00 1839
3898.59 1704
3899.18 1700
3899.77 1663
3900.36 1538
3900.95 1710
3901.53 1617
3902.12 1766
3902.71 1858
3903.30 1736
3903.89 1706
3904.48 1786
3905.07 1758
3905.66 1667
3906.25 1796
3906.84 1867
3907.43 1867
3908.02 1892
3908.61 1871
3909.20 1921
3909.79 1903
3910.38 1837
3910.97 1881
3911.56 1775
3912.15 1860
3912.74 1866
3913.33 1881
3913.92 1669
3914.51 1767
3915.10 1749
3915.69 1644
3916.28 1759
3916.87 1503
3917.46 1720
3918.05 1647
3918.64 1542
3919.23 1594
3919.82 1516
3920.41 1643
3921.00 1662
3921.59 1747
3922.18 1670
3922.77 1582
3923.36 1571
3923.95 1540
3924.55 1571
3925.14 1651
3925.73 1716
3926.32 1646
3926.91 1600
3927.50 1540
3928.09 1476
3928.68 1581
3929.27 1612
3929.87 1506
3930.46 1508
3931.05 1572
3931.64 1466
3932.23 1521
3932.82 1392
3933.41 1503
3934.01 1571
3934.60 1558
3935.19 1697
3935.78 1599
3936.37 1363
3936.96 1377
3937.56 1462
3938.15 1483
3938.74 1500
3939.33 1616
3939.92 1589
3940.52 1623
3941.11 1598
3941.70 1735
3942.29 1772
3942.88 1813
3943.48 1739
3944.07 1844
3944.66 1930
3945.25 2006
3945.85 1887
3946.44 1867
3947.03 1891
3947.62 1960
3948.22 1850
3948.81 1795
3949.40 1767
3949.99 1787
3950.59 1622
3951.18 1636
3951.77 1567
3952.37 1671
3952.96 1660
3953.55 1712
3954.15 1555
3954.74 1559
3955.33 1485
3955.93 1550
3956.52 1581
3957.11 1701
3957.71 1622
3958.30 1664
3958.89 1719
3959.49 1665
3960.08 1833
3960.67 1780
3961.27 1710
3961.86 1577
3962.45 1705
3963.05 1733
3963.64 1565
3964.23 1724
3964.83 1783
3965.42 1600
3966.02 1670
3966.61 1680
3967.20 1743
3967.80 1881
3968.39 1800
3968.99 1830
3969.58 1938
3970.18 1890
3970.77 1922
3971.36 1918
3971.96 1871
3972.55 1918
3973.15 1826
3973.74 1831
3974.34 1863
3974.93 1701
3975.53 1642
3976.12 1819
3976.72 1837
3977.31 1793
3977.91 1860
3978.50 2023
3979.10 2141
3979.69 2200
3980.29 2121
3980.88 2312
3981.48 2181
3982.07 2020
3982.67 1892
3983.26 1794
3983.86 1719
3984.45 1830
3985.05 1889
3985.64 1926
3986.24 1938
3986.83 1852
3987.43 1934
3988.03 1959
3988.62 1934
3989.22 1969
3989.81 1899
3990.41 2135
3991.00 2125
3991.60 1934
3992.20 1978
3992.79 1893
3993.39 2095
3993.98 2071
3994.58 2159
3995.18 1980
3995.77 2006
3996.37 2069
3996.97 1962
3997.56 1944
3998.16 1989
3998.75 2142
3999.35 2174
3999.95 2062
4000.54 2223
4001.14 2072
4001.74 2093
4002.33 2169
4002.93 2225
4003.53 2145
4004.12 2144
4004.72 2110
4005.32 2130
4005.92 1966
4006.51 1924
4007.11 2058
4007.71 1948
4008.30 1830
4008.90 1912
4009.50 1861
4010.10 1778
4010.69 1737
4011.29 1760
4011.89 1875
4012.49 1892
4013.08 1805
4013.68 1705
4014.28 1630
4014.88 1636
4015.47 1813
4016.07 1686
4016.67 1657
4017.27 1575
4017.86 1721
4018.46 1768
4019.06 1742
4019.66 1763
4020.26 1796
4020.85 1845
4021.45 1605
4022.05 1665
4022.65 1726
4023.25 1916
4023.85 1751
4024.44 1842
4025.04 1858
4025.64 1848
4026.24 1963
4026.84 1928
4027.44 2082
4028.03 2120
4028.63 2190
4029.23 2281
4029.83 2448
4030.43 2731
4031.03 2963
4031.63 2828
4032.23 2851
4032.83 2906
4033.42 2791
4034.02 2904
4034.62 2864
4035.22 2843
4035.82 2567
4036.42 2456
4037.02 2478
4037.62 2437
4038.22 2431
4038.82 2269
4039.42 2189
4040.02 2041
4040.62 1906
4041.22 1908
4041.82 1746
4042.41 1828
4043.01 1566
4043.61 1668
4044.21 1676
4044.81 1706
4045.41 1622
4046.01 1588
4046.61 1589
4047.21 1688
4047.81 1623
4048.41 1399
4049.01 1599
4049.61 1724
4050.21 1678
4050.82 1524
4051.42 1587
4052.02 1584
4052.62 1650
4053.22 1517
4053.82 1499
4054.42 1471
4055.02 1588
4055.62 1688
4056.22 1691
4056.82 1636
4057.42 1719
4058.02 1769
4058.62 1604
4059.22 1677
4059.83 1644
4060.43 1726
4061.03 1725
4061.63 1625
4062.23 1597
4062.83 1607
4063.43 1609
4064.03 1771
4064.63 1764
4065.24 1569
4065.84 1507
4066.44 1619
4067.04 1741
4067.64 1735
4068.24 1814
4068.85 1718
4069.45 1599
4070.05 1752
4070.65 1635
4071.25 1712
4071.85 1583
4072.46 1701
4073.06 1731
4073.66 1644
4074.26 1579
4074.86 1653
4075.47 1659
4076.07 1601
4076.67 1425
4077.27 1475
4077.88 1501
4078.48 1516
4079.08 1469
4079.68 1351
4080.29 1398
4080.89 1502
4081.49 1516
4082.09 1415
4082.70 1378
4083.30 1370
4083.90 1426
4084.50 1314
4085.11 1438
4085.71 1393
4086.31 1425
4086.92 1567
4087.52 1495
4088.12 1465
4088.72 1595
4089.33 1485
4089.93 1465
4090.53 1418
4091.14 1336
4091.74 1380
4092.34 1529
4092.95 1519
4093.55 1576
4094.16 1446
4094.76 1561
4095.36 1604
4095.97 1552
4096.57 1442
4097.17 1493
4097.78 1464
4098.38 1467
4098.98 1380
4099.59 1405
4100.19 1505
4100.80 1503
4101.40 1540
4102.00 1510
4102.61 1555
4103.21 1645
4103.82 1528
4104.42 1470
4105.03 1596
4105.63 1682
4106.23 1576
4106.84 1589
4107.44 1565
4108.05 1569
4108.65 1591
4109.26 1554
4109.86 1593
4110.47 1610
4111.07 1624
4111.68 1564
4112.28 1604
4112.89 1475
4113.49 1465
4114.10 1459
4114.70 1547
4115.31 1620
4115.91 1531
4116.52 1454
4117.12 1490
4117.73 1508
4118.33 1481
4118.94 1492
4119.54 1509
4120.15 1479
4120.75 1516
4121.36 1583
4121.97 1486
4122.57 1493
4123.18 1511
4123.78 1523
4124.39 1626
4124.99 1512
4125.60 1419
4126.21 1531
4126.81 1508
4127.42 1534
4128.02 1513
4128.63 1494
4129.24 1446
4129.84 1513
4130.45 1486
4131.05 1470
4131.66 1319
4132.27 1372
4132.87 1381
4133.48 1459
4134.09 1485
4134.69 1360
4135.30 1481
4135.91 1517
4136.51 1542
4137.12 1511
4137.73 1435
4138.33 1469
4138.94 1677
4139.55 1641
4140.15 1557
4140.76 1611
4141.37 1664
4141.97 1785
4142.58 1726
4143.19 1707
4143.80 1656
4144.40 1630
4145.01 1830
4145.62 1816
4146.22 1738
4146.83 1556
4147.44 1762
4148.05 1741
4148.65 1722
4149.26 1643
4149.87 1672
4150.48 1771
4151.09 1641
4151.69 1632
4152.30 1594
4152.91 1505
4153.52 1492
4154.12 1565
4154.73 1467
4155.34 1523
4155.95 1529
4156.56 1459
4157.16 1410
4157.77 1397
4158.38 1464
4158.99 1411
4159.60 1509
4160.21 1639
4160.81 1621
4161.42 1596
4162.03 1615
4162.64 1602
4163.25 1650
4163.86 1717
4164.47 1738
4165.08 1663
4165.68 1701
4166.29 1521
4166.90 1534
4167.51 1584
4168.12 1554
4168.73 1618
4169.34 1590
4169.95 1569
4170.56 1540
4171.16 1538
4171.77 1523
4172.38 1447
4172.99 1511
4173.60 1601
4174.21 1553
4174.82 1587
4175.43 1488
4176.04 1574
4176.65 1563
4177.26 1543
4177.87 1456
4178.48 1462
4179.09 1584
4179.70 1575
4180.31 1456
4180.92 1581
4181.53 1538
4182.14 1567
4182.75 1502
4183.36 1567
4183.97 1736
4184.58 1531
4185.19 1510
4185.80 1529
4186.41 1362
4187.02 1411
4187.63 1528
4188.24 1517
4188.85 1400
4189.46 1580
4190.07 1619
4190.68 1462
4191.29 1423
4191.90 1536
4192.51 1480
4193.13 1562
4193.74 1434
4194.35 1364
4194.96 1538
4195.57 1593
4196.18 1536
4196.79 1581
4197.40 1663
4198.01 1578
4198.62 1505
4199.24 1545
4199.85 1713
4200.46 1534
4201.07 1488
4201.68 1385
4202.29 1431
4202.90 1519
4203.52 1541
4204.13 1570
4204.74 1516
4205.35 1434
4205.96 1560
4206.57 1567
4207.19 1462
4207.80 1500
4208.41 1514
4209.02 1427
4209.63 1373
4210.25 1375
4210.86 1460
4211.47 1426
4212.08 1400
4212.69 1462
4213.31 1449
4213.92 1477
4214.53 1605
4215.14 1505
4215.76 1441
4216.37 1612
4216.98 1587
4217.59 1499
4218.21 1359
4218.82 1486
4219.43 1597
4220.04 1361
4220.66 1590
4221.27 1665
4221.88 1561
4222.50 1482
4223.11 1501
4223.72 1492
4224.33 1519
4224.95 1644
4225.56 1577
4226.17 1571
4226.79 1505
4227.40 1551
4228.01 1586
4228.63 1641
4229.24 1584
4229.85 1553
4230.47 1611
4231.08 1673
4231.69 1762
4232.31 1786
4232.92 1676
4233.54 1919
4234.15 2086
4234.76 2028
4235.38 2205
4235.99 2284
4236.61 2399
4237.22 2530
4237.83 2629
4238.45 2844
4239.06 2890
4239.68 2649
4240.29 2633
4240.90 2434
4241.52 2254
4242.13 2030
4242.75 1893
4243.36 1831
4243.98 1707
4244.59 1707
4245.21 1534
4245.82 1712
4246.43 1701
4247.05 1637
4247.66 1730
4248.28 1651
4248.89 1724
4249.51 1709
4250.12 1718
4250.74 1753
4251.35 1782
4251.97 1616
4252.58 1686
4253.20 1539
4253.81 1558
4254.43 1631
4255.04 1646
4255.66 1672
4256.28 1574
4256.89 1549
4257.51 1631
4258.12 1543
4258.74 1606
4259.35 1749
4259.97 1681
4260.58 1496
4261.20 1490
4261.82 1562
4262.43 1567
4263.05 1635
4263.66 1621
4264.28 1679
4264.90 1667
4265.51 1626
4266.13 1523
4266.74 1536
4267.36 1635
4267.98 1760
4268.59 1805
4269.21 1700
4269.82 1663
4270.44 1805
4271.06 1655
4271.67 1568
4272.29 1631
4272.91 1738
4273.52 1903
4274.14 1721
4274.76 1631
4275.37 1737
4275.99 1722
4276.61 1617
4277.22 1700
4277.84 1640
4278.46 1664
4279.08 1748
4279.69 1688
4280.31 1558
4280.93 1712
4281.54 1710
4282.16 1623
4282.78 1647
4283.40 1558
4284.01 1592
4284.63 1503
4285.25 1594
4285.87 1516
4286.48 1449
4287.10 1395
4287.72 1580
4288.34 1621
4288.95 1568
4289.57 1519
4290.19 1485
4290.81 1467
4291.43 1572
4292.04 1635
4292.66 1582
4293.28 1551
4293.90 1574
4294.52 1635
4295.13 1533
4295.75 1564
4296.37 1529
4296.99 1610
4297.61 1653
4298.23 1628
4298.84 1594
4299.46 1563
4300.08 1605
4300.70 1693
4301.32 1680
4301.94 1545
4302.56 1497
4303.17 1484
4303.79 1588
4304.41 1669
4305.03 1465
4305.65 1483
4306.27 1537
4306.89 1643
4307.51 1619
4308.13 1536
4308.75 1626
4309.36 1663
4309.98 1651
4310.60 1629
4311.22 1626
4311.84 1559
4312.46 1602
4313.08 1560
4313.70 1674
4314.32 1738
4314.94 1618
4315.56 1618
4316.18 1627
4316.80 1557
4317.42 1563
4318.04 1671
4318.66 1598
4319.28 1638
4319.90 1583
4320.52 1730
4321.14 1717
4321.76 1665
4322.38 1672
4323.00 1605
4323.62 1770
4324.24 1783
4324.86 1707
4325.48 1740
4326.10 1896
4326.72 2001
4327.34 1847
4327.96 1710
4328.58 1973
4329.20 1951
4329.82 2127
4330.44 2022
4331.07 2069
4331.69 2012
4332.31 1946
4332.93 2128
4333.55 2127
4334.17 2089
4334.79 2103
4335.41 2194
4336.03 2352
4336.65 2393
4337.28 2644
4337.90 2990
4338.52 3260
4339.14 3310
4339.76 3632
4340.38 4113
4341.00 4243
4341.63 4469
4342.25 4461
4342.87 4233
4343.49 4001
4344.11 3949
4344.73 3524
4345.36 3523
4345.98 3373
4346.60 3502
4347.22 4250
4347.84 4925
4348.47 5109
4349.09 5445
4349.71 6092
4350.33 6548
4350.95 6676
4351.58 6402
4352.20 5852
4352.82 5397
4353.44 4789
4354.07 4269
4354.69 3658
4355.31 3309
4355.93 3079
4356.56 2988
4357.18 2736
4357.80 2362
4358.42 2422
4359.05 2340
4359.67 2509
4360.29 2423
4360.92 2415
4361.54 2361
4362.16 2404
4362.78 2391
4363.41 2358
4364.03 2430
4364.65 2421
4365.28 2376
4365.90 2202
4366.52 2288
4367.15 2256
4367.77 2218
4368.39 2216
4369.02 2266
4369.64 2186
4370.26 2095
4370.89 2061
4371.51 2064
4372.14 2071
4372.76 1962
4373.38 1904
4374.01 2020
4374.63 1924
4375.25 2009
4375.88 1899
4376.50 1957
4377.13 1811
4377.75 1836
4378.37 1770
4379.00 1773
4379.62 1866
4380.25 1869
4380.87 1805
4381.50 1776
4382.12 1971
4382.75 1932
4383.37 1908
4383.99 2068
4384.62 1858
4385.24 1851
4385.87 1964
4386.49 2039
4387.12 1768
4387.74 1850
4388.37 1879
4388.99 1829
4389.62 1867
4390.24 1800
4390.87 1808
4391.49 1673
4392.12 1613
4392.74 1652
4393.37 1543
4393.99 1540
4394.62 1493
4395.24 1501
4395.87 1582
4396.49 1719
4397.12 1681
4397.75 1572
4398.37 1583
4399.00 1713
4399.62 1630
4400.25 1629
4400.87 1618
4401.50 1751
4402.13 1795
4402.75 1633
4403.38 1525
4404.00 1682
4404.63 1674
4405.26 1688
4405.88 1677
4406.51 1753
4407.13 1743
4407.76 1714
4408.39 1576
4409.01 1631
4409.64 1667
4410.27 1633
4410.89 1597
4411.52 1613
4412.15 1608
4412.77 1609
4413.40 1587
4414.03 1648
4414.65 1621
4415.28 1614
4415.91 1628
4416.53 1829
4417.16 1828
4417.79 1782
4418.41 1677
4419.04 1689
4419.67 1734
4420.30 1760
4420.92 1745
4421.55 1516
4422.18 1685
4422.80 1605
4423.43 1513
4424.06 1573
4424.69 1598
4425.31 1538
4425.94 1419
4426.57 1441
4427.20 1547
4427.82 1520
4428.45 1297
4429.08 1244
4429.71 1313
4430.34 1563
4430.96 1419
4431.59 1486
4432.22 1462
4432.85 1461
4433.48 1468
4434.10 1610
4434.73 1547
4435.36 1477
4435.99 1628
4436.62 1604
4437.25 1635
4437.87 1690
4438.50 1773
4439.13 1762
4439.76 1797
4440.39 1759
4441.02 1729
4441.64 1708
4442.27 1629
4442.90 1728
4443.53 1641
4444.16 1586
4444.79 1612
4445.42 1686
4446.05 1534
4446.68 1595
4447.30 1506
4447.93 1541
4448.56 1820
4449.19 1736
4449.82 1602
4450.45 1811
4451.08 1701
4451.71 1680
4452.34 1700
4452.97 1724
4453.60 1775
4454.23 1804
4454.86 1745
4455.49 1727
4456.12 1707
4456.75 1796
4457.38 1865
4458.01 1819
4458.64 1887
4459.27 1891
4459.90 1941
4460.53 1977
4461.16 1855
4461.79 1827
4462.42 1886
4463.05 1687
4463.68 1530
4464.31 1547
4464.94 1555
4465.57 1602
4466.20 1713
4466.83 1695
4467.46 1373
4468.09 1395
4468.72 1522
4469.35 1465
4469.98 1444
4470.61 1455
4471.24 1371
4471.87 1451
4472.50 1515
4473.13 1551
4473.77 1450
4474.40 1597
4475.03 1523
4475.66 1514
4476.29 1501
4476.92 1496
4477.55 1458
4478.18 1503
4478.82 1478
4479.45 1409
4480.08 1422
4480.71 1516
4481.34 1558
4481.97 1566
4482.60 1400
4483.24 1604
4483.87 1659
4484.50 1793
4485.13 1718
4485.76 1460
4486.39 1554
4487.03 1666
4487.66 1632
4488.29 1728
4488.92 1745
4489.55 1802
4490.19 1649
4490.82 1517
4491.45 1517
4492.08 1610
4492.71 1675
4493.35 1616
4493.98 1668
4494.61 1671
4495.24 1634
4495.88 1702
4496.51 1702
4497.14 1649
4497.77 1519
4498.41 1566
4499.04 1656
4499.67 1582
4500.31 1796
4500.94 1830
4501.57 1905
4502.20 1939
4502.84 1972
4503.47 2224
4504.10 2366
4504.74 2354
4505.37 2413
4506.00 2376
4506.64 2362
4507.27 2127
4507.90 2213
4508.54 2109
4509.17 2045
4509.80 1922
4510.44 1925
4511.07 1945
4511.70 1728
4512.34 1596
4512.97 1769
4513.60 1785
4514.24 1796
4514.87 1822
4515.51 1953
4516.14 1835
4516.77 1628
4517.41 1509
4518.04 1591
4518.68 1798
4519.31 1686
4519.94 1674
4520.58 1713
4521.21 1558
4521.85 1537
4522.48 1525
4523.12 1476
4523.75 1512
4524.39 1476
4525.02 1485
4525.65 1538
4526.29 1478
4526.92 1491
4527.56 1388
4528.19 1577
4528.83 1612
4529.46 1502
4530.10 1410
4530.73 1527
4531.37 1425
4532.00 1406
4532.64 1485
4533.27 1455
4533.91 1483
4534.54 1527
4535.18 1527
4535.81 1568
4536.45 1665
4537.09 1589
4537.72 1455
4538.36 1577
4538.99 1564
4539.63 1539
4540.26 1445
4540.90 1468
4541.53 1610
4542.17 1558
4542.81 1671
4543.44 1628
4544.08 1652
4544.71 1553
4545.35 1460
4545.99 1516
4546.62 1478
4547.26 1531
4547.89 1526
4548.53 1488
4549.17 1454
4549.80 1472
4550.44 1395
4551.08 1379
4551.71 1343
4552.35 1351
4552.98 1453
4553.62 1459
4554.26 1510
4554.89 1526
4555.53 1458
4556.17 1463
4556.80 1424
4557.44 1468
4558.08 1529
4558.72 1476
4559.35 1420
4559.99 1477
4560.63 1477
4561.26 1571
4561.90 1443
4562.54 1360
4563.17 1370
4563.81 1407
4564.45 1487
4565.09 1477
4565.72 1463
4566.36 1413
4567.00 1413
4567.64 1419
4568.27 1574
4568.91 1578
4569.55 1489
4570.19 1680
4570.82 1539
4571.46 1444
4572.10 1581
4572.74 1532
4573.38 1503
4574.01 1495
4574.65 1557
4575.29 1548
4575.93 1465
4576.57 1576
4577.20 1459
4577.84 1344
4578.48 1549
4579.12 1409
4579.76 1448
4580.40 1628
4581.04 1480
4581.67 1544
4582.31 1509
4582.95 1584
4583.59 1714
4584.23 1585
4584.87 1695
4585.51 1662
4586.14 1624
4586.78 1595
4587.42 1522
4588.06 1661
4588.70 1633
4589.34 1494
4589.98 1663
4590.62 1694
4591.26 1761
4591.90 1834
4592.54 1917
4593.17 2149
4593.81 2207
4594.45 2191
4595.09 2394
4595.73 2448
4596.37 2363
4597.01 2264
4597.65 2257
4598.29 1961
4598.93 1880
4599.57 1733
4600.21 1728
4600.85 1708
4601.49 1683
4602.13 1691
4602.77 1664
4603.41 1675
4604.05 1706
4604.69 1754
4605.33 1669
4605.97 1576
4606.61 1678
4607.25 1634
4607.89 1686
4608.53 1685
4609.17 1606
4609.81 1580
4610.45 1532
4611.09 1536
4611.73 1573
4612.38 1470
4613.02 1566
4613.66 1646
4614.30 1502
4614.94 1597
4615.58 1591
4616.22 1584
4616.86 1650
4617.50 1714
4618.14 1731
4618.78 1601
4619.43 1652
4620.07 1759
4620.71 1670
4621.35 1780
4621.99 1688
4622.63 1566
4623.27 1580
4623.91 1509
4624.56 1513
4625.20 1528
4625.84 1514
4626.48 1494
4627.12 1522
4627.76 1454
4628.41 1491
4629.05 1475
4629.69 1462
4630.33 1439
4630.97 1498
4631.62 1709
4632.26 1523
4632.90 1579
4633.54 1503
4634.18 1479
4634.83 1554
4635.47 1581
4636.11 1703
4636.75 1619
4637.40 1637
4638.04 1648
4638.68 1710
4639.32 1700
4639.97 1714
4640.61 1833
4641.25 1741
4641.89 1822
4642.54 1739
4643.18 1765
4643.82 1827
4644.46 1718
4645.11 1766
4645.75 1741
4646.39 1634
4647.04 1549
4647.68 1634
4648.32 1645
4648.97 1647
4649.61 1426
4650.25 1427
4650.90 1517
4651.54 1564
4652.18 1511
4652.83 1408
4653.47 1385
4654.11 1617
4654.76 1683
4655.40 1466
4656.04 1510
4656.69 1460
4657.33 1568
4657.98 1425
4658.62 1524
4659.26 1465
4659.91 1401
4660.55 1365
4661.20 1431
4661.84 1344
4662.48 1328
4663.13 1468
4663.77 1472
4664.42 1450
4665.06 1410
4665.71 1358
4666.35 1557
4666.99 1473
4667.64 1404
4668.28 1483
4668.93 1437
4669.57 1363
4670.22 1357
4670.86 1376
4671.51 1443
4672.15 1416
4672.80 1440
4673.44 1518
4674.09 1441
4674.73 1460
4675.38 1390
4676.02 1447
4676.67 1364
4677.31 1427
4677.96 1561
4678.60 1442
4679.25 1351
4679.89 1457
4680.54 1509
4681.18 1487
4681.83 1567
4682.47 1607
4683.12 1549
4683.77 1562
4684.41 1605
4685.06 1590
4685.70 1715
4686.35 1622
4686.99 1444
4687.64 1575
4688.29 1551
4688.93 1654
4689.58 1547
4690.22 1460
4690.87 1398
4691.52 1492
4692.16 1477
4692.81 1414
4693.45 1458
4694.10 1488
4694.75 1565
4695.39 1472
4696.04 1466
4696.69 1495
4697.33 1606
4697.98 1622
4698.63 1724
4699.27 1734
4699.92 1767
4700.57 1791
4701.21 1682
4701.86 1922
4702.51 1990
4703.15 1913
4703.80 1981
4704.45 2011
4705.10 2126
4705.74 1879
4706.39 1595
4707.04 1691
4707.68 1667
4708.33 1580
4708.98 1608
4709.63 1547
4710.27 1619
4710.92 1672
4711.57 1701
4712.22 1665
4712.86 1674
4713.51 1598
4714.16 1595
4714.81 1609
4715.45 1503
4716.10 1618
4716.75 1727
4717.40 1623
4718.05 1504
4718.69 1521
4719.34 1551
4719.99 1516
4720.64 1594
4721.29 1531
4721.94 1532
4722.58 1602
4723.23 1590
4723.88 1487
4724.53 1567
4725.18 1622
4725.83 1589
4726.47 1650
4727.12 1763
4727.77 1671
4728.42 1601
4729.07 1531
4729.72 1534
4730.37 1737
4731.02 1844
4731.66 1855
4732.31 1657
4732.96 1625
4733.61 1582
4734.26 1589
4734.91 1490
4735.56 1564
4736.21 1539
4736.86 1575
4737.51 1578
4738.16 1571
4738.81 1485
4739.45 1555
4740.10 1412
4740.75 1452
4741.40 1530
4742.05 1522
4742.70 1556
4743.35 1625
4744.00 1657
4744.65 1597
4745.30 1500
4745.95 1408
4746.60 1569
4747.25 1572
4747.90 1438
4748.55 1681
4749.20 1585
4749.85 1622
4750.50 1555
4751.15 1695
4751.80 1714
4752.45 1808
4753.10 1848
4753.75 2000
4754.40 2062
4755.05 2289
4755.71 2342
4756.36 2382
4757.01 2407
4757.66 2362
4758.31 2232
4758.96 2041
4759.61 2060
4760.26 1833
4760.91 1764
4761.56 1686
4762.21 1635
4762.86 1549
4763.52 1673
4764.17 1602
4764.82 1593
4765.47 1560
4766.12 1505
4766.77 1409
4767.42 1563
4768.07 1726
4768.73 1668
4769.38 1571
4770.03 1544
4770.68 1683
4771.33 1744
4771.98 1713
4772.64 1691
4773.29 1669
4773.94 1524
4774.59 1498
4775.24 1512
4775.89 1550
4776.55 1388
4777.20 1426
4777.85 1444
4778.50 1642
4779.15 1638
4779.81 1462
4780.46 1555
4781.11 1589
4781.76 1560
4782.42 1669
4783.07 1655
4783.72 1645
4784.37 1715
4785.03 1774
4785.68 1668
4786.33 1677
4786.98 1812
4787.64 1688
4788.29 1562
4788.94 1571
4789.60 1610
4790.25 1775
4790.90 1795
4791.55 1784
4792.21 1765
4792.86 1776
4793.51 1813
4794.17 1699
4794.82 1828
4795.47 1891
4796.13 1993
4796.78 1945
4797.43 1854
4798.09 1663
4798.74 1800
4799.39 1785
4800.05 1684
4800.70 1846
4801.36 1762
4802.01 1699
4802.66 1747
4803.32 1660
4803.97 1812
4804.62 1865
4805.28 1752
4805.93 1909
4806.59 1872
4807.24 1682
4807.89 1765
4808.55 1907
4809.20 1786
4809.86 1579
4810.51 1576
4811.17 1664
4811.82 1661
4812.47 1574
4813.13 1673
4813.78 1659
4814.44 1734
4815.09 1834
4815.75 1732
4816.40 1797
4817.06 1766
4817.71 1730
4818.37 1778
4819.02 1769
4819.68 1774
4820.33 1830
4820.99 1925
4821.64 1885
4822.30 1965
4822.95 1868
4823.61 1887
4824.26 1909
4824.92 1876
4825.57 1990
4826.23 1949
4826.88 1798
4827.54 1968
4828.19 2062
4828.85 2068
4829.51 2057
4830.16 2099
4830.82 2088
4831.47 2098
4832.13 2056
4832.78 2131
4833.44 2208
4834.10 2125
4834.75 2241
4835.41 2387
4836.06 2408
4836.72 2513
4837.38 2559
4838.03 2634
4838.69 2483
4839.34 2381
4840.00 2606
4840.66 2795
4841.31 2846
4841.97 2702
4842.63 2865
4843.28 2778
4843.94 2879
4844.60 3022
4845.25 2968
4845.91 2954
4846.57 3114
4847.22 3183
4847.88 3030
4848.54 3119
4849.19 3252
4849.85 3389
4850.51 3678
4851.17 4008
4851.82 4384
4852.48 4841
4853.14 5148
4853.79 5412
4854.45 5347
4855.11 5178
4855.77 5227
4856.42 5245
4857.08 5041
4857.74 4723
4858.40 4631
4859.05 4637
4859.71 4799
4860.37 5162
4861.03 5303
4861.68 5589
4862.34 5894
4863.00 5947
4863.66 5819
4864.32 5264
4864.97 4996
4865.63 4725
4866.29 4442
4866.95 4324
4867.61 4294
4868.26 4240
4868.92 4268
4869.58 4349
4870.24 4507
4870.90 4656
4871.56 4527
4872.21 4645
4872.87 4394
4873.53 4355
4874.19 4157
4874.85 3950
4875.51 3804
4876.17 3720
4876.83 3628
4877.48 3410
4878.14 3413
4878.80 3154
4879.46 3318
4880.12 3452
4880.78 3134
4881.44 3142
4882.10 3396
4882.76 3199
4883.42 3201
4884.08 3153
4884.73 3277
4885.39 3117
4886.05 2946
4886.71 2794
4887.37 2844
4888.03 2714
4888.69 2518
4889.35 2626
4890.01 2599
4890.67 2730
4891.33 2919
4891.99 2922
4892.65 2772
4893.31 2916
4893.97 3158
4894.63 3077
4895.29 3149
4895.95 2973
4896.61 2833
4897.27 2779
4897.93 2519
4898.59 2539
4899.25 2620
4899.91 2406
4900.57 2302
4901.23 2183
4901.89 2342
4902.55 2257
4903.21 2123
4903.88 2066
4904.54 2235
4905.20 2225
4905.86 2094
4906.52 2180
4907.18 2233
4907.84 2193
4908.50 2041
4909.16 2113
4909.82 2222
4910.48 2175
4911.15 2100
4911.81 2086
4912.47 2162
4913.13 2081
4913.79 1914
4914.45 2041
4915.11 1998
4915.77 1951
4916.44 2036
4917.10 2025
4917.76 1950
4918.42 1908
4919.08 1925
4919.74 1880
4920.41 1863
4921.07 1864
4921.73 1859
4922.39 1861
4923.05 1826
4923.72 1847
4924.38 1902
4925.04 2014
4925.70 1781
4926.36 1767
4927.03 1783
4927.69 1747
4928.35 1820
4929.01 1863
4929.67 1858
4930.34 1750
4931.00 1952
4931.66 1876
4932.32 1706
4932.99 1843
4933.65 1783
4934.31 1791
4934.98 1787
4935.64 1759
4936.30 1809
4936.96 1813
4937.63 1727
4938.29 1822
4938.95 1851
4939.62 1820
4940.28 1785
4940.94 1649
4941.61 1739
4942.27 1658
4942.93 1700
4943.60 1761
4944.26 1731
4944.92 1763
4945.59 1715
4946.25 1623
4946.91 1622
4947.58 1552
4948.24 1635
4948.90 1636
4949.57 1490
4950.23 1543
4950.89 1592
4951.56 1681
4952.22 1646
4952.89 1582
4953.55 1572
4954.21 1415
4954.88 1571
4955.54 1553
4956.21 1516
4956.87 1477
4957.53 1434
4958.20 1446
4958.86 1513
4959.53 1659
4960.19 1611
4960.86 1590
4961.52 1637
4962.19 1538
4962.85 1476
4963.52 1540
4964.18 1686
4964.84 1610
4965.51 1732
4966.17 1836
4966.84 1763
4967.50 1849
4968.17 1837
4968.83 1797
4969.50 1727
4970.16 1799
4970.83 1754
4971.49 1819
4972.16 1701
4972.82 1608
4973.49 1527
4974.16 1569
4974.82 1553
4975.49 1415
4976.15 1535
4976.82 1569
4977.48 1417
4978.15 1423
4978.81 1464
4979.48 1468
4980.15 1652
4980.81 1567
4981.48 1605
4982.14 1508
4982.81 1531
4983.48 1490
4984.14 1472
4984.81 1511
4985.47 1463
4986.14 1444
4986.81 1511
4987.47 1476
4988.14 1481
4988.80 1407
4989.47 1500
4990.14 1474
4990.80 1446
4991.47 1438
4992.14 1420
4992.80 1527
4993.47 1446
4994.14 1507
4994.80 1658
4995.47 1499
4996.14 1422
4996.80 1496
4997.47 1572
4998.14 1650
4998.81 1523
4999.47 1524
5000.14 1500
5000.81 1394
5001.47 1414
5002.14 1381
5002.81 1400
5003.48 1366
5004.14 1488
5004.81 1383
5005.48 1478
5006.15 1431
5006.81 1389
5007.48 1351
5008.15 1425
5008.82 1283
5009.48 1314
5010.15 1403
5010.82 1331
5011.49 1407
5012.16 1412
5012.82 1437
5013.49 1385
5014.16 1356
5014.83 1347
5015.50 1401
5016.16 1389
5016.83 1445
5017.50 1600
5018.17 1396
5018.84 1409
5019.50 1417
5020.17 1325
5020.84 1387
5021.51 1335
5022.18 1429
5022.85 1400
5023.52 1381
5024.19 1373
5024.85 1390
5025.52 1470
5026.19 1469
5026.86 1378
5027.53 1457
5028.20 1559
5028.87 1350
5029.54 1490
5030.21 1412
5030.87 1508
5031.54 1460
5032.21 1412
5032.88 1447
5033.55 1387
5034.22 1439
5034.89 1401
5035.56 1313
5036.23 1437
5036.90 1466
5037.57 1465
5038.24 1569
5038.91 1477
5039.58 1487
5040.25 1396
5040.92 1468
5041.59 1492
5042.26 1370
5042.93 1439
5043.60 1364
5044.27 1386
5044.94 1385
5045.61 1352
5046.28 1401
5046.95 1422
5047.62 1392
5048.29 1376
5048.96 1377
5049.63 1410
5050.30 1427
5050.97 1372
5051.64 1294
5052.31 1248
5052.98 1414
5053.65 1324
5054.32 1339
5054.99 1328
5055.66 1348
5056.34 1342
5057.01 1368
5057.68 1393
5058.35 1416
5059.02 1322
5059.69 1454
5060.36 1540
5061.03 1500
5061.70 1426
5062.38 1484
5063.05 1375
5063.72 1327
5064.39 1367
5065.06 1461
5065.73 1422
5066.40 1415
5067.08 1336
5067.75 1444
5068.42 1386
5069.09 1445
5069.76 1359
5070.43 1443
5071.11 1351
5071.78 1313
5072.45 1394
5073.12 1266
5073.79 1210
5074.47 1338
5075.14 1329
5075.81 1292
5076.48 1337
5077.15 1442
5077.83 1383
5078.50 1450
5079.17 1455
5079.84 1504
5080.52 1478
5081.19 1545
5081.86 1512
5082.53 1532
5083.21 1394
5083.88 1454
5084.55 1654
5085.22 1583
5085.90 1457
5086.57 1417
5087.24 1363
5087.92 1253
5088.59 1380
5089.26 1402
5089.93 1546
5090.61 1499
5091.28 1534
5091.95 1600
5092.63 1620
5093.30 1659
5093.97 1806
5094.65 1767
5095.32 1861
5095.99 1914
5096.67 1857
5097.34 1842
5098.02 1710
5098.69 1708
5099.36 1601
5100.04 1515
5100.71 1497
5101.38 1391
5102.06 1524
5102.73 1497
5103.41 1425
5104.08 1337
5104.75 1467
5105.43 1397
5106.10 1260
5106.78 1388
5107.45 1437
5108.12 1476
5108.80 1426
5109.47 1475
5110.15 1471
5110.82 1448
5111.50 1375
5112.17 1457
5112.85 1383
5113.52 1501
5114.20 1550
5114.87 1351
5115.54 1364
5116.22 1366
5116.89 1336
5117.57 1535
5118.24 1333
5118.92 1439
5119.59 1442
5120.27 1353
5120.94 1342
5121.62 1449
5122.30 1389
5122.97 1383
5123.65 1525
5124.32 1572
5125.00 1551
5125.67 1416
5126.35 1442
5127.02 1340
5127.70 1282
5128.37 1339
5129.05 1397
5129.73 1392
5130.40 1445
5131.08 1530
5131.75 1533
5132.43 1495
5133.10 1497
5133.78 1434
5134.46 1441
5135.13 1327
5135.81 1424
5136.49 1366
5137.16 1366
5137.84 1447
5138.51 1377
5139.19 1366
5139.87 1300
5140.54 1379
5141.22 1447
5141.90 1457
5142.57 1493
5143.25 1327
5143.93 1401
5144.60 1407
5145.28 1393
5145.96 1419
5146.63 1390
5147.31 1348
5147.99 1324
5148.66 1329
5149.34 1287
5150.02 1351
5150.69 1278
5151.37 1336
5152.05 1316
5152.73 1439
5153.40 1305
5154.08 1213
5154.76 1334
5155.44 1246
5156.11 1252
5156.79 1308
5157.47 1276
5158.15 1359
5158.82 1261
5159.50 1377
5160.18 1254
5160.86 1240
5161.53 1325
5162.21 1356
5162.89 1267
5163.57 1269
5164.25 1237
5164.92 1307
5165.60 1277
5166.28 1310
5166.96 1346
5167.64 1343
5168.31 1386
5168.99 1359
5169.67 1496
5170.35 1606
5171.03 1588
5171.71 1541
5172.39 1368
5173.06 1410
5173.74 1456
5174.42 1485
5175.10 1453
5175.78 1353
5176.46 1256
5177.14 1194
5177.82 1242
5178.49 1282
5179.17 1245
5179.85 1250
5180.53 1335
5181.21 1333
5181.89 1376
5182.57 1408
5183.25 1437
5183.93 1472
5184.61 1441
5185.29 1250
5185.97 1404
5186.64 1351
5187.32 1356
5188.00 1289
5188.68 1189
5189.36 1169
5190.04 1275
5190.72 1288
5191.40 1291
5192.08 1291
5192.76 1234
5193.44 1201
5194.12 1272
5194.80 1282
5195.48 1396
5196.16 1242
5196.84 1387
5197.52 1440
5198.20 1306
5198.88 1313
5199.56 1304
5200.24 1223
5200.92 1209
5201.60 1325
5202.28 1321
5202.96 1254
5203.65 1289
5204.33 1386
5205.01 1331
5205.69 1308
5206.37 1303
5207.05 1270
5207.73 1171
5208.41 1367
5209.09 1370
5209.77 1348
5210.45 1254
5211.13 1304
5211.82 1305
5212.50 1385
5213.18 1380
5213.86 1254
5214.54 1262
5215.22 1389
5215.90 1385
5216.58 1403
5217.27 1387
5217.95 1411
5218.63 1394
5219.31 1431
5219.99 1464
5220.67 1449
5221.36 1527
5222.04 1400
5222.72 1322
5223.40 1372
5224.08 1375
5224.77 1379
5225.45 1443
5226.13 1407
5226.81 1455
5227.49 1366
5228.18 1401
5228.86 1452
5229.54 1343
5230.22 1332
5230.91 1373
5231.59 1410
5232.27 1339
5232.95 1194
5233.63 1252
5234.32 1343
5235.00 1341
5235.68 1332
5236.37 1329
5237.05 1381
5237.73 1289
5238.41 1238
5239.10 1307
5239.78 1304
5240.46 1329
5241.15 1409
5241.83 1451
5242.51 1424
5243.20 1372
5243.88 1305
5244.56 1312
5245.24 1352
5245.93 1310
5246.61 1368
5247.29 1417
5247.98 1373
5248.66 1298
5249.35 1258
5250.03 1253
5250.71 1334
5251.40 1376
5252.08 1318
5252.76 1364
5253.45 1485
5254.13 1462
5254.82 1447
5255.50 1522
5256.18 1584
5256.87 1500
5257.55 1418
5258.24 1575
5258.92 1343
5259.60 1251
5260.29 1278
5260.97 1392
5261.66 1431
5262.34 1242
5263.03 1502
5263.71 1481
5264.40 1353
5265.08 1464
5265.76 1534
5266.45 1453
5267.13 1510
5267.82 1589
5268.50 1469
5269.19 1532
5269.87 1467
5270.56 1472
5271.24 1460
5271.93 1391
5272.61 1334
5273.30 1486
5273.98 1353
5274.67 1389
5275.35 1276
5276.04 1416
5276.72 1503
5277.41 1461
5278.10 1299
5278.78 1298
5279.47 1327
5280.15 1406
5280.84 1431
5281.52 1339
5282.21 1378
5282.89 1315
5283.58 1390
5284.27 1484
5284.95 1505
5285.64 1360
5286.32 1336
5287.01 1259
5287.70 1262
5288.38 1301
5289.07 1362
5289.75 1387
5290.44 1301
5291.13 1321
5291.81 1317
5292.50 1324
5293.19 1204
5293.87 1195
5294.56 1238
5295.25 1297
5295.93 1291
5296.62 1399
5297.31 1215
5297.99 1254
5298.68 1254
5299.37 1337
5300.05 1436
5300.74 1423
5301.43 1276
5302.11 1377
5302.80 1360
5303.49 1367
5304.18 1396
5304.86 1400
5305.55 1396
5306.24 1440
5306.92 1462
5307.61 1489
5308.30 1433
5308.99 1420
5309.67 1504
5310.36 1334
5311.05 1357
5311.74 1430
5312.42 1494
5313.11 1383
5313.80 1391
5314.49 1472
5315.18 1524
5315.86 1378
5316.55 1408
5317.24 1446
5317.93 1371
5318.62 1527
5319.30 1381
5319.99 1497
5320.68 1415
5321.37 1388
5322.06 1578
5322.74 1520
5323.43 1547
5324.12 1698
5324.81 1823
5325.50 1623
5326.19 1540
5326.88 1635
5327.56 1575
5328.25 1517
5328.94 1514
5329.63 1476
5330.32 1317
5331.01 1328
5331.70 1406
5332.39 1376
5333.07 1414
5333.76 1387
5334.45 1310
5335.14 1329
5335.83 1412
5336.52 1361
5337.21 1326
5337.90 1338
5338.59 1325
5339.28 1390
5339.97 1314
5340.66 1294
5341.35 1327
5342.04 1341
5342.73 1383
5343.42 1396
5344.10 1404
5344.79 1261
5345.48 1297
5346.17 1394
5346.86 1306
5347.55 1293
5348.24 1271
5348.93 1327
5349.62 1301
5350.31 1325
5351.00 1348
5351.69 1412
5352.39 1337
5353.08 1397
5353.77 1510
5354.46 1464
5355.15 1361
5355.84 1308
5356.53 1349
5357.22 1292
5357.91 1280
5358.60 1225
5359.29 1220
5359.98 1246
5360.67 1340
5361.36 1281
5362.05 1275
5362.74 1304
5363.44 1301
5364.13 1292
5364.82 1307
5365.51 1407
5366.20 1291
5366.89 1256
5367.58 1182
5368.27 1192
5368.96 1335
5369.66 1331
5370.35 1331
5371.04 1185
5371.73 1260
5372.42 1247
5373.11 1251
5373.81 1296
5374.50 1303
5375.19 1347
5375.88 1276
5376.57 1228
5377.26 1450
5377.96 1371
5378.65 1265
5379.34 1227
5380.03 1149
5380.72 1067
5381.42 1144
5382.11 1180
5382.80 1201
5383.49 1310
5384.18 1301
5384.88 1301
5385.57 1198
5386.26 1119
5386.95 1216
5387.65 1251
5388.34 1259
5389.03 1289
5389.72 1217
5390.42 1167
5391.11 1377
5391.80 1456
5392.50 1414
5393.19 1322
5393.88 1394
5394.57 1375
5395.27 1458
5395.96 1481
5396.65 1314
5397.35 1297
5398.04 1404
5398.73 1263
5399.43 1234
5400.12 1234
5400.81 1284
5401.51 1251
5402.20 1296
5402.89 1298
5403.59 1136
5404.28 1122
5404.97 1175
5405.67 1195
5406.36 1129
5407.06 1246
5407.75 1353
5408.44 1418
5409.14 1324
5409.83 1242
5410.53 1230
5411.22 1430
5411.91 1374
5412.61 1345
5413.30 1298
5414.00 1234
5414.69 1263
5415.38 1267
5416.08 1285
5416.77 1342
5417.47 1420
5418.16 1317
5418.86 1273
5419.55 1268
5420.25 1244
5420.94 1229
5421.64 1360
5422.33 1366
5423.03 1328
5423.72 1298
5424.41 1237
5425.11 1297
5425.80 1430
5426.50 1349
5427.19 1315
5427.89 1300
5428.59 1403
5429.28 1299
5429.98 1276
5430.67 1195
5431.37 1305
5432.06 1443
5432.76 1383
5433.45 1457
5434.15 1372
5434.84 1408
5435.54 1393
5436.23 1415
5436.93 1356
5437.63 1431
5438.32 1468
5439.02 1606
5439.71 1604
5440.41 1549
5441.11 1607
5441.80 1575
5442.50 1536
5443.19 1554
5443.89 1546
5444.59 1532
5445.28 1564
5445.98 1591
5446.68 1665
5447.37 1585
5448.07 1616
5448.76 1661
5449.46 1704
5450.16 1874
5450.85 1874
5451.55 1818
5452.25 1886
5452.94 1936
5453.64 1906
5454.34 1869
5455.03 1896
5455.73 1859
5456.43 1745
5457.13 1687
5457.82 1705
5458.52 1582
5459.22 1485
5459.91 1604
5460.61 1629
5461.31 1549
5462.01 1565
5462.70 1737
5463.40 1692
5464.10 1604
5464.80 1607
5465.49 1697
5466.19 1861
5466.89 1784
5467.59 1848
5468.28 1921
5468.98 1807
5469.68 1845
5470.38 1863
5471.07 1829
5471.77 1888
5472.47 1799
5473.17 1859
5473.87 1744
5474.56 1727
5475.26 1827
5475.96 1869
5476.66 2004
5477.36 2103
5478.06 1970
5478.75 2033
5479.45 2233
5480.15 2351
5480.85 2357
5481.55 2660
5482.25 2949
5482.95 3303
5483.64 3523
5484.34 3505
5485.04 3770
5485.74 3756
5486.44 3703
5487.14 3467
5487.84 3039
5488.54 2947
5489.23 2919
5489.93 2865
5490.63 2640
5491.33 2461
5492.03 2450
5492.73 2452
5493.43 2436
5494.13 2528
5494.83 2449
5495.53 2768
5496.23 2812
5496.93 2678
5497.63 2635
5498.33 2812
5499.03 2800
5499.73 2903
5500.43 2999
5501.13 3434
5501.83 4000
5502.53 4491
5503.23 4834
5503.93 5367
5504.63 6024
5505.33 6397
5506.03 6274
5506.73 6101
5507.43 5403
5508.13 4781
5508.83 4057
5509.53 3443
5510.23 3107
5510.93 2741
5511.63 2615
5512.33 2447
5513.03 2257
5513.73 2263
5514.43 2417
5515.13 2416
5515.83 2408
5516.53 2415
5517.23 2474
5517.93 2439
5518.64 2275
5519.34 2212
5520.04 2169
5520.74 2193
5521.44 2165
5522.14 2250
5522.84 2066
5523.54 2026
5524.24 1942
5524.95 1906
5525.65 1899
5526.35 1773
5527.05 1770
5527.75 1952
5528.45 1762
5529.15 1715
5529.86 1746
5530.56 1724
5531.26 1716
5531.96 1765
5532.66 1711
5533.36 1672
5534.07 1808
5534.77 1698
5535.47 1582
5536.17 1567
5536.87 1726
5537.58 1738
5538.28 1761
5538.98 1709
5539.68 1748
5540.39 1757
5541.09 1671
5541.79 1707
5542.49 1667
5543.20 1591
5543.90 1599
5544.60 1483
5545.30 1550
5546.01 1583
5546.71 1485
5547.41 1488
5548.11 1581
5548.82 1507
5549.52 1507
5550.22 1510
5550.93 1528
5551.63 1487
5552.33 1486
5553.03 1527
5553.74 1483
5554.44 1365
5555.14 1451
5555.85 1576
5556.55 1605
5557.25 1450
5557.96 1528
5558.66 1587
5559.36 1397
5560.07 1476
5560.77 1455
5561.48 1437
5562.18 1421
5562.88 1530
5563.59 1447
5564.29 1434
5564.99 1497
5565.70 1628
5566.40 1628
5567.11 1599
5567.81 1641
5568.51 1555
5569.22 1556
5569.92 1553
5570.63 1554
5571.33 1538
5572.04 1454
5572.74 1440
5573.44 1455
5574.15 1429
5574.85 1551
5575.56 1549
5576.26 1547
5576.97 1514
5577.67 1466
5578.38 1556
5579.08 1503
5579.79 1429
5580.49 1442
5581.20 1328
5581.90 1342
5582.61 1427
5583.31 1320
5584.02 1481
5584.72 1472
5585.43 1431
5586.13 1336
5586.84 1371
5587.54 1332
5588.25 1347
5588.95 1358
5589.66 1338
5590.36 1401
5591.07 1394
5591.77 1307
5592.48 1409
5593.19 1357
5593.89 1375
5594.60 1389
5595.30 1407
5596.01 1371
5596.71 1299
5597.42 1361
5598.13 1218
5598.83 1258
5599.54 1356
5600.24 1338
5600.95 1432
5601.66 1327
5602.36 1336
5603.07 1330
5603.78 1257
5604.48 1276
5605.19 1357
5605.89 1409
5606.60 1298
5607.31 1348
5608.01 1286
5608.72 1279
5609.43 1273
5610.13 1335
5610.84 1311
5611.55 1063
5612.25 1251
5612.96 1284
5613.67 1229
5614.38 1356
5615.08 1382
5615.79 1458
5616.50 1383
5617.20 1364
5617.91 1366
5618.62 1301
5619.33 1330
5620.03 1351
5620.74 1412
5621.45 1319
5622.15 1265
5622.86 1236
5623.57 1305
5624.28 1238
5624.99 1182
5625.69 1284
5626.40 1328
5627.11 1327
5627.82 1329
5628.52 1306
5629.23 1400
5629.94 1344
5630.65 1283
5631.36 1286
5632.06 1320
5632.77 1348
5633.48 1427
5634.19 1459
5634.90 1311
5635.61 1372
5636.31 1520
5637.02 1393
5637.73 1269
5638.44 1276
5639.15 1265
5639.86 1305
5640.56 1318
5641.27 1395
5641.98 1386
5642.69 1430
5643.40 1459
5644.11 1503
5644.82 1446
5645.53 1546
5646.24 1443
5646.94 1378
5647.65 1378
5648.36 1402
5649.07 1342
5649.78 1242
5650.49 1446
5651.20 1371
5651.91 1353
5652.62 1314
5653.33 1445
5654.04 1368
5654.75 1227
5655.46 1359
5656.17 1431
5656.88 1478
5657.59 1456
5658.30 1513
5659.01 1678
5659.71 1776
5660.42 1950
5661.13 1912
5661.84 2041
5662.55 1951
5663.26 1849
5663.97 1926
5664.69 1820
5665.40 1823
5666.11 1704
5666.82 1583
5667.53 1409
5668.24 1389
5668.95 1508
5669.66 1556
5670.37 1449
5671.08 1548
5671.79 1662
5672.50 1579
5673.21 1601
5673.92 1591
5674.63 1539
5675.34 1420
5676.05 1423
5676.76 1381
5677.48 1400
5678.19 1407
5678.90 1406
5679.61 1306
5680.32 1370
5681.03 1441
5681.74 1311
5682.45 1305
5683.16 1398
5683.88 1310
5684.59 1370
5685.30 1421
5686.01 1409
5686.72 1531
5687.43 1479
5688.15 1490
5688.86 1346
5689.57 1514
5690.28 1387
5690.99 1317
5691.70 1293
5692.42 1269
5693.13 1359
5693.84 1383
5694.55 1383
5695.26 1229
5695.98 1199
5696.69 1293
5697.40 1330
5698.11 1262
5698.82 1253
5699.54 1178
5700.25 1163
5700.96 1262
5701.67 1265
5702.39 1309
5703.10 1284
5703.81 1272
5704.52 1360
5705.24 1178
5705.95 1210
5706.66 1282
5707.38 1321
5708.09 1279
5708.80 1300
5709.51 1364
5710.23 1231
5710.94 1268
5711.65 1215
5712.37 1198
5713.08 1259
5713.79 1308
5714.51 1271
5715.22 1172
5715.93 1175
5716.65 1313
5717.36 1315
5718.07 1220
5718.79 1164
5719.50 1097
5720.21 1163
5720.93 1268
5721.64 1241
5722.36 1236
5723.07 1206
5723.78 1215
5724.50 1159
5725.21 1159
5725.92 1139
5726.64 1291
5727.35 1214
5728.07 1238
5728.78 1257
5729.50 1322
5730.21 1323
5730.92 1335
5731.64 1331
5732.35 1314
5733.07 1341
5733.78 1258
5734.50 1262
5735.21 1318
5735.93 1312
5736.64 1256
5737.35 1319
5738.07 1312
5738.78 1343
5739.50 1291
5740.21 1320
5740.93 1217
5741.64 1247
5742.36 1283
5743.07 1285
5743.79 1369
5744.50 1240
5745.22 1245
5745.93 1211
5746.65 1057
5747.37 1148
5748.08 1257
5748.80 1330
5749.51 1254
5750.23 1255
5750.94 1212
5751.66 1209
5752.37 1217
5753.09 1223
5753.81 1288
5754.52 1216
5755.24 1291
5755.95 1234
5756.67 1131
5757.38 1182
5758.10 1233
5758.82 1223
5759.53 1222
5760.25 1255
5760.96 1241
5761.68 1226
5762.40 1224
5763.11 1073
5763.83 1143
5764.55 1194
5765.26 1242
5765.98 1196
5766.70 1227
5767.41 1144
5768.13 1111
5768.85 1159
5769.56 1249
5770.28 1195
5771.00 1295
5771.71 1240
5772.43 1334
5773.15 1180
5773.86 1214
5774.58 1338
5775.30 1257
5776.01 1221
5776.73 1190
5777.45 1254
5778.17 1218
5778.88 1224
5779.60 1199
5780.32 1205
5781.04 1146
5781.75 1163
5782.47 1209
5783.19 1347
5783.91 1254
5784.62 1231
5785.34 1169
5786.06 1235
5786.78 1179
5787.49 1152
5788.21 1189
5788.93 1200
5789.65 1138
5790.37 1252
5791.08 1190
5791.80 1127
5792.52 1236
5793.24 1237
5793.96 1185
5794.68 1105
5795.39 1162
5796.11 1219
5796.83 1158
5797.55 1158
5798.27 1208
5798.99 1243
5799.70 1289
5800.42 1303
5801.14 1242
5801.86 1263
5802.58 1318
5803.30 1282
5804.02 1196
5804.74 1280
5805.45 1219
5806.17 1223
5806.89 1362
5807.61 1424
5808.33 1492
5809.05 1389
5809.77 1313
5810.49 1428
5811.21 1440
5811.93 1284
5812.65 1244
5813.37 1169
5814.09 1334
5814.81 1221
5815.52 1161
5816.24 1200
5816.96 1305
5817.68 1194
5818.40 1152
5819.12 1185
5819.84 1100
5820.56 1177
5821.28 1237
5822.00 1311
5822.72 1292
5823.44 1282
5824.16 1278
5824.88 1364
5825.60 1369
5826.32 1375
5827.04 1270
5827.76 1343
5828.48 1256
5829.21 1300
5829.93 1292
5830.65 1237
5831.37 1397
5832.09 1333
5832.81 1368
5833.53 1324
5834.25 1349
5834.97 1219
5835.69 1264
5836.41 1340
5837.13 1271
5837.85 1378
5838.57 1409
5839.30 1370
5840.02 1383
5840.74 1424
5841.46 1308
5842.18 1312
5842.90 1399
5843.62 1352
5844.34 1342
5845.07 1417
5845.79 1362
5846.51 1394
5847.23 1400
5847.95 1261
5848.67 1341
5849.39 1408
5850.12 1380
5850.84 1346
5851.56 1322
5852.28 1388
5853.00 1334
5853.73 1394
5854.45 1413
5855.17 1419
5855.89 1436
5856.61 1428
5857.34 1393
5858.06 1504
5858.78 1380
5859.50 1434
5860.23 1469
5860.95 1385
5861.67 1330
5862.39 1408
5863.11 1341
5863.84 1259
5864.56 1370
5865.28 1416
5866.01 1577
5866.73 1618
5867.45 1536
5868.17 1460
5868.90 1494
5869.62 1504
5870.34 1423
5871.07 1445
5871.79 1494
5872.51 1437
5873.23 1565
5873.96 1543
5874.68 1434
5875.40 1401
5876.13 1399
5876.85 1439
5877.57 1435
5878.30 1429
5879.02 1453
5879.74 1471
5880.47 1471
5881.19 1467
5881.92 1482
5882.64 1539
5883.36 1538
5884.09 1531
5884.81 1511
5885.53 1609
5886.26 1606
5886.98 1656
5887.71 1792
5888.43 1684
5889.15 1601
5889.88 1600
5890.60 1636
5891.33 1568
5892.05 1581
5892.78 1524
5893.50 1573
5894.23 1560
5894.95 1438
5895.67 1477
5896.40 1496
5897.12 1492
5897.85 1529
5898.57 1484
5899.30 1555
5900.02 1441
5900.75 1557
5901.47 1448
5902.20 1580
5902.92 1524
5903.65 1632
5904.37 1618
5905.10 1699
5905.82 1621
5906.55 1572
5907.27 1590
5908.00 1633
5908.72 1653
5909.45 1638
5910.17 1601
5910.90 1606
5911.62 1668
5912.35 1595
5913.08 1606
5913.80 1648
5914.53 1680
5915.25 1805
5915.98 1752
5916.70 1780
5917.43 1730
5918.16 1838
5918.88 1817
5919.61 1760
5920.33 1763
5921.06 1757
5921.79 1810
5922.51 1744
5923.24 1810
5923.97 1897
5924.69 1912
5925.42 1820
5926.14 1858
5926.87 1891
5927.60 2013
5928.32 2100
5929.05 1961
5929.78 1981
5930.50 2106
5931.23 2098
5931.96 2114
5932.68 2099
5933.41 2181
5934.14 2109
5934.86 2108
5935.59 2103
5936.32 2239
5937.05 2226
5937.77 2293
5938.50 2337
5939.23 2333
5939.95 2336
5940.68 2469
5941.41 2428
5942.14 2501
5942.86 2440
5943.59 2626
5944.32 2713
5945.05 2722
5945.77 2802
5946.50 2775
5947.23 2847
5947.96 2877
5948.68 3105
5949.41 3023
5950.14 3110
5950.87 3271
5951.60 3299
5952.32 3316
5953.05 3468
5953.78 3754
5954.51 4031
5955.24 4325
5955.96 4549
5956.69 4746
5957.42 4754
5958.15 4693
5958.88 4439
5959.61 4575
5960.33 4474
5961.06 4232
5961.79 4093
5962.52 4311
5963.25 4389
5963.98 4451
5964.71 4375
5965.44 4338
5966.16 4645
5966.89 4599
5967.62 4862
5968.35 5496
5969.08 5828
5969.81 6284
5970.54 6698
5971.27 7042
5972.00 7330
5972.73 7424
5973.46 7095
5974.18 6746
5974.91 6357
5975.64 6256
5976.37 5989
5977.10 6013
5977.83 5812
5978.56 5497
5979.29 5482
5980.02 5665
5980.75 5803
5981.48 5778
5982.21 5681
5982.94 6125
5983.67 6148
5984.40 6156
5985.13 6392
5985.86 6630
5986.59 7056
5987.32 7049
5988.05 7034
5988.78 7163
5989.51 7050
5990.24 7117
5990.97 6990
5991.70 6908
5992.43 7011
5993.16 6940
5993.89 6976
5994.62 7188
5995.35 7067
5996.09 6928
5996.82 7148
5997.55 7328
5998.28 7196
5999.01 7392
5999.74 7873
6000.47 7853
6001.20 8082
6001.93 8024
6002.66 8151
6003.39 8462
6004.13 8247
6004.86 7972
6005.59 7983
6006.32 8091
6007.05 8094
6007.78 7841
6008.51 7651
6009.25 7470
6009.98 7518
6010.71 7618
6011.44 7788
6012.17 8237
6012.90 9337
6013.64 11237
6014.37 13452
6015.10 15978
6015.83 19335
6016.56 22899
6017.29 25280
6018.03 27607
6018.76 28498
6019.49 28632
6020.22 27440
6020.96 25182
6021.69 22746
6022.42 19854
6023.15 16787
6023.88 14185
6024.62 11825
6025.35 10037
6026.08 8333
6026.81 7447
6027.55 6777
6028.28 6340
6029.01 6012
6029.75 5692
6030.48 5341
6031.21 5345
6031.94 5282
6032.68 5002
6033.41 4983
6034.14 4960
6034.88 4862
6035.61 4540
6036.34 4475
6037.07 4363
6037.81 4201
6038.54 4053
6039.27 4144
6040.01 4256
6040.74 4136
6041.47 4261
6042.21 4512
6042.94 4720
6043.68 4629
6044.41 4675
6045.14 4979
6045.88 5117
6046.61 4952
6047.34 5012
6048.08 5234
6048.81 5371
6049.55 5278
6050.28 5292
6051.01 5242
6051.75 5395
6052.48 5534
6053.22 5744
6053.95 6007
6054.68 6450
6055.42 6982
6056.15 7555
6056.89 7906
6057.62 8069
6058.36 8110
6059.09 7904
6059.83 7352
6060.56 6632
6061.29 6296
6062.03 6107
6062.76 5965
6063.50 5544
6064.23 5459
6064.97 5357
6065.70 5184
6066.44 5258
6067.17 5096
6067.91 5100
6068.64 4955
6069.38 5009
6070.11 4982
6070.85 4894
6071.58 4883
6072.32 4820
6073.06 4738
6073.79 4580
6074.53 4465
6075.26 4344
6076.00 4190
6076.73 4278
6077.47 4072
6078.20 4210
6078.94 4078
6079.68 4126
6080.41 4040
6081.15 3795
6081.88 3812
6082.62 3875
6083.35 3958
6084.09 3837
6084.83 3826
6085.56 3784
6086.30 3812
6087.04 3866
6087.77 3640
6088.51 3463
6089.24 3404
6089.98 3538
6090.72 3370
6091.45 3398
6092.19 3248
6092.93 3435
6093.66 3563
6094.40 3660
6095.14 3822
6095.87 3853
6096.61 3853
6097.35 3739
6098.08 3675
6098.82 3670
6099.56 3498
6100.29 3365
6101.03 3361
6101.77 3233
6102.51 3202
6103.24 3089
6103.98 3138
6104.72 3078
6105.46 3085
6106.19 3009
6106.93 3025
6107.67 2928
6108.41 3053
6109.14 3083
6109.88 2920
6110.62 2933
6111.36 2818
6112.09 2805
6112.83 2913
6113.57 3042
6114.31 2870
6115.04 2806
6115.78 2919
6116.52 2984
6117.26 3040
6118.00 3045
6118.73 3003
6119.47 2980
6120.21 2955
6120.95 2986
6121.69 3009
6122.43 2991
6123.16 2996
6123.90 2920
6124.64 2960
6125.38 2959
6126.12 2933
6126.86 2993
6127.60 2882
6128.33 2983
6129.07 3210
6129.81 3034
6130.55 3179
6131.29 3217
6132.03 3100
6132.77 3156
6133.51 3174
6134.25 3303
6134.98 3175
6135.72 3228
6136.46 3348
6137.20 3303
6137.94 3328
6138.68 3389
6139.42 3367
6140.16 3467
6140.90 3444
6141.64 3498
6142.38 3551
6143.12 3551
6143.86 3459
6144.60 3297
6145.34 3367
6146.08 3498
6146.82 3472
6147.56 3336
6148.30 3411
6149.04 3552
6149.78 3425
6150.52 3314
6151.26 3322
6152.00 3243
6152.74 3319
6153.48 3492
6154.22 3380
6154.96 3490
6155.70 3412
6156.44 3546
6157.18 3646
6157.92 3531
6158.66 3640
6159.40 3649
6160.14 3568
6160.88 3813
6161.62 3823
6162.36 3768
6163.10 3941
6163.85 4008
6164.59 4051
6165.33 4159
6166.07 4270
6166.81 4359
6167.55 4735
6168.29 4961
6169.03 5404
6169.77 5616
6170.51 5937
6171.26 6176
6172.00 6153
6172.74 6319
6173.48 6391
6174.22 6240
6174.96 6101
6175.70 5829
6176.45 5706
6177.19 5564
6177.93 5261
6178.67 5378
6179.41 5346
6180.16 5474
6180.90 5112
6181.64 5136
6182.38 5365
6183.12 5378
6183.87 5366
6184.61 5373
6185.35 5476
6186.09 5420
6186.83 5464
6187.58 5558
6188.32 5746
6189.06 5808
6189.80 5745
6190.55 5819
6191.29 5761
6192.03 5846
6192.77 6069
6193.52 6238
6194.26 6565
6195.00 6805
6195.74 6717
6196.49 7008
6197.23 7578
6197.97 7668
6198.72 7798
6199.46 7861
6200.20 7858
6200.94 8050
6201.69 7792
6202.43 7833
6203.17 7670
6203.92 7420
6204.66 7586
6205.40 7599
6206.15 7729
6206.89 7901
6207.63 8502
6208.38 9738
6209.12 11939
6209.87 14902
6210.61 19131
6211.35 24279
6212.10 29079
6212.84 33107
6213.58 35765
6214.33 37175
6215.07 37210
6215.82 36305
6216.56 34710
6217.30 31291
6218.05 27139
6218.79 22288
6219.54 18197
6220.28 15145
6221.02 12496
6221.77 10451
6222.51 8775
6223.26 7737
6224.00 7086
6224.75 6853
6225.49 6465
6226.24 6102
6226.98 5864
6227.73 5960
6228.47 5976
6229.21 5890
6229.96 5761
6230.70 5394
6231.45 5173
6232.19 4735
6232.94 4437
6233.68 3974
6234.43 3882
6235.17 3645
6235.92 3713
6236.67 3489
6237.41 3693
6238.16 3814
6238.90 3974
6239.65 3881
6240.39 4183
6241.14 4320
6241.88 4423
6242.63 4782
6243.37 5123
6244.12 5242
6244.87 5215
6245.61 5377
6246.36 5032
6247.10 4695
6247.85 4829
6248.59 4667
6249.34 4606
6250.09 4810
6250.83 4902
6251.58 5060
6252.33 5255
6253.07 5067
6253.82 5185
6254.56 4993
6255.31 4820
6256.06 4609
6256.80 4591
6257.55 4530
6258.30 4299
6259.04 4238
6259.79 4106
6260.54 4173
6261.28 4207
6262.03 4012
6262.78 3905
6263.52 3934
6264.27 4253
6265.02 4187
6265.76 3960
6266.51 3919
6267.26 4075
6268.01 3964
6268.75 3678
6269.50 3675
6270.25 3729
6270.99 3868
6271.74 3869
6272.49 3812
6273.24 3882
6273.98 3921
6274.73 4035
6275.48 4077
6276.23 3787
6276.97 3780
6277.72 3861
6278.47 3912
6279.22 3790
6279.96 3783
6280.71 3716
6281.46 3789
6282.21 3694
6282.96 3929
6283.70 3867
6284.45 3845
6285.20 3751
6285.95 3645
6286.70 3479
6287.45 3420
6288.19 3469
6288.94 3375
6289.69 3382
6290.44 3245
6291.19 3166
6291.94 3166
6292.68 3142
6293.43 3004
6294.18 2806
6294.93 2973
6295.68 2988
6296.43 2784
6297.18 2813
6297.93 2820
6298.67 2709
6299.42 2705
6300.17 2772
6300.92 2723
6301.67 2705
6302.42 2602
6303.17 2486
6303.92 2568
6304.67 2732
6305.42 2540
6306.17 2572
6306.92 2643
6307.67 2557
6308.41 2553
6309.16 2450
6309.91 2415
6310.66 2399
6311.41 2492
6312.16 2584
6312.91 2564
6313.66 2783
6314.41 2755
6315.16 2889
6315.91 2788
6316.66 2815
6317.41 2788
6318.16 2734
6318.91 2613
6319.66 2624
6320.41 2795
6321.16 2784
6321.91 2781
6322.66 2678
6323.41 2660
6324.16 2713
6324.92 2740
6325.67 2574
6326.42 2631
6327.17 2514
6327.92 2415
6328.67 2508
6329.42 2325
6330.17 2259
6330.92 2257
6331.67 2270
6332.42 2145
6333.17 2186
6333.92 2133
6334.68 2272
6335.43 2272
6336.18 2165
6336.93 2143
6337.68 2270
6338.43 2223
6339.18 2293
6339.93 2205
6340.69 2238
6341.44 2280
6342.19 2226
6342.94 2286
6343.69 2217
6344.44 2366
6345.20 2267
6345.95 2259
6346.70 2257
6347.45 2210
6348.20 2202
6348.95 2246
6349.71 2263
6350.46 2320
6351.21 2350
6351.96 2431
6352.71 2470
6353.47 2505
6354.22 2489
6354.97 2692
6355.72 2753
6356.48 2771
6357.23 2905
6357.98 2973
6358.73 2866
6359.49 3058
6360.24 3014
6360.99 2975
6361.74 2573
6362.50 2653
6363.25 2513
6364.00 2448
6364.76 2283
6365.51 2321
6366.26 2216
6367.01 2245
6367.77 2204
6368.52 2200
6369.27 2350
6370.03 2254
6370.78 2239
6371.53 2279
6372.29 2253
6373.04 2355
6373.79 2301
6374.55 2268
6375.30 2256
6376.05 2271
6376.81 2148
6377.56 2096
6378.31 2282
6379.07 2324
6379.82 2317
6380.58 2177
6381.33 2179
6382.08 2211
6382.84 2262
6383.59 2326
6384.35 2362
6385.10 2460
6385.85 2404
6386.61 2309
6387.36 2440
6388.12 2322
6388.87 2208
6389.62 2146
6390.38 2155
6391.13 2148
6391.89 1937
6392.64 1972
6393.40 1973
6394.15 2207
6394.91 2161
6395.66 2088
6396.42 2030
6397.17 2022
6397.93 2088
6398.68 1972
6399.44 2061
6400.19 2002
6400.95 2128
6401.70 2164
6402.46 2134
6403.21 2109
6403.97 1988
6404.72 2029
6405.48 2005
6406.23 2020
6406.99 2002
6407.74 1967
6408.50 2019
6409.25 2064
6410.01 2260
6410.76 2277
6411.52 2355
6412.28 2462
6413.03 2437
6413.79 2423
6414.54 2436
6415.30 2398
6416.05 2520
6416.81 2298
6417.57 2285
6418.32 2166
6419.08 2056
6419.83 2082
6420.59 2122
6421.35 2089
6422.10 2155
6422.86 2065
6423.62 2077
6424.37 2091
6425.13 2038
6425.89 2029
6426.64 2073
6427.40 2055
6428.15 2118
6428.91 2189
6429.67 2210
6430.42 2008
6431.18 2010
6431.94 1953
6432.70 1994
6433.45 2073
6434.21 1996
6434.97 1955
6435.72 2059
6436.48 2086
6437.24 2032
6437.99 2126
6438.75 2100
6439.51 2046
6440.27 2218
6441.02 2187
6441.78 2166
6442.54 2120
6443.30 2186
6444.05 2258
6444.81 2226
6445.57 2168
6446.33 2223
6447.08 2227
6447.84 2275
6448.60 2292
6449.36 2281
6450.12 2132
6450.87 2160
6451.63 2232
6452.39 2422
6453.15 2386
6453.91 2404
6454.66 2424
6455.42 2331
6456.18 2297
6456.94 2299
6457.70 2466
6458.46 2372
6459.21 2386
6459.97 2472
6460.73 2444
6461.49 2504
6462.25 2608
6463.01 2629
6463.77 2632
6464.52 2663
6465.28 2600
6466.04 2826
6466.80 2818
6467.56 2636
6468.32 2647
6469.08 2781
6469.84 2888
6470.60 2860
6471.36 2933
6472.11 2983
6472.87 2957
6473.63 3121
6474.39 3167
6475.15 3076
6475.91 3257
6476.67 3194
6477.43 3168
6478.19 3120
6478.95 3322
6479.71 3297
6480.47 3415
6481.23 3427
6481.99 3441
6482.75 3469
6483.51 3427
6484.27 3525
6485.03 3577
6485.79 3555
6486.55 3631
6487.31 3637
6488.07 3660
6488.83 3855
6489.59 3904
6490.35 3989
6491.11 4207
6491.87 4240
6492.63 4244
6493.39 4196
6494.15 4315
6494.91 4378
6495.67 4648
6496.43 5037
6497.19 5185
6497.95 5685
6498.71 5547
6499.48 5724
6500.24 5837
6501.00 5741
6501.76 6056
6502.52 5907
6503.28 5675
6504.04 5645
6504.80 5586
6505.56 5665
6506.32 5791
6507.09 5852
6507.85 5849
6508.61 5746
6509.37 5902
6510.13 6209
6510.89 6218
6511.65 6303
6512.42 6354
6513.18 6672
6513.94 6994
6514.70 7012
6515.46 6956
6516.22 7060
6516.99 7088
6517.75 7220
6518.51 7155
6519.27 6984
6520.03 7204
6520.80 7628
6521.56 7331
6522.32 7391
6523.08 7905
6523.84 7906
6524.61 8285
6525.37 8682
6526.13 8872
6526.89 9454
6527.66 9522
6528.42 9842
6529.18 10921
6529.94 11607
6530.71 12488
6531.47 13777
6532.23 14827
6533.00 15011
6533.76 15167
6534.52 15004
6535.28 14976
6536.05 15005
6536.81 15884
6537.57 18589
6538.34 22336
6539.10 27026
6539.86 31049
6540.63 34588
6541.39 36364
6542.15 37160
6542.92 36684
6543.68 35023
6544.44 31787
6545.21 27385
6545.97 22997
6546.73 18772
6547.50 14920
6548.26 12311
6549.02 10571
6549.79 9041
6550.55 7932
6551.31 7264
6552.08 6652
6552.84 6168
6553.61 6186
6554.37 6160
6555.13 6027
6555.90 5877
6556.66 5837
6557.43 5778
6558.19 5497
6558.96 5521
6559.72 4986
6560.48 5048
6561.25 4856
6562.01 4618
6562.78 4560
6563.54 4406
6564.31 4632
6565.07 4695
6565.84 4908
6566.60 5364
6567.37 5681
6568.13 5950
6568.90 6091
6569.66 6287
6570.43 6538
6571.19 6510
6571.96 6218
6572.72 6178
6573.49 6015
6574.25 5739
6575.02 5793
6575.78 6047
6576.55 6052
6577.31 6337
6578.08 6726
6578.84 6961
6579.61 7091
6580.37 7238
6581.14 7293
6581.91 7279
6582.67 7037
6583.44 6968
6584.20 7003
6584.97 6963
6585.73 6748
6586.50 6369
6587.27 6378
6588.03 6315
6588.80 6379
6589.56 6293
6590.33 6444
6591.10 6308
6591.86 6365
6592.63 6673
6593.39 6555
6594.16 6826
6594.93 7196
6595.69 7874
6596.46 8307
6597.23 9039
6597.99 9536
6598.76 10257
6599.53 10557
6600.29 10770
6601.06 10974
6601.83 10471
6602.59 9725
6603.36 9243
6604.13 8764
6604.89 7824
6605.66 7029
6606.43 6558
6607.20 6337
6607.96 6123
6608.73 5964
6609.50 5820
6610.26 5992
6611.03 6123
6611.80 6300
6612.57 6548
6613.33 6616
6614.10 6514
6614.87 6412
6615.64 6535
6616.40 6336
6617.17 6123
6617.94 5964
6618.71 5556
6619.48 5332
6620.24 5048
6621.01 4711
6621.78 4590
6622.55 4518
6623.32 4340
6624.08 4219
6624.85 4328
6625.62 4225
6626.39 4127
6627.16 4248
6627.92 4137
6628.69 4092
6629.46 3930
6630.23 4019
6631.00 3842
6631.77 3818
6632.54 3868
6633.30 3843
6634.07 3813
6634.84 4046
6635.61 4209
6636.38 4294
6637.15 4614
6637.92 4891
6638.69 5069
6639.45 5228
6640.22 5436
6640.99 5566
6641.76 5230
6642.53 4975
6643.30 4809
6644.07 4594
6644.84 4289
6645.61 4245
6646.38 3938
6647.15 3930
6647.92 3824
6648.69 3663
6649.46 3638
6650.22 3507
6650.99 3713
6651.76 3686
6652.53 3814
6653.30 3757
6654.07 3717
6654.84 3798
6655.61 3782
6656.38 3927
6657.15 3872
6657.92 3760
6658.69 3933
6659.46 4022
6660.23 3976
6661.00 4067
6661.77 4055
6662.54 4102
6663.31 3829
6664.09 3801
6664.86 3799
6665.63 3649
6666.40 3545
6667.17 3514
6667.94 3545
6668.71 3517
6669.48 3630
6670.25 3418
6671.02 3533
6671.79 3660
6672.56 3573
6673.33 3568
6674.10 3650
6674.88 3607
6675.65 3645
6676.42 3775
6677.19 3726
6677.96 3635
6678.73 3615
6679.50 3558
6680.27 3792
6681.05 3847
6681.82 3831
6682.59 3840
6683.36 3842
6684.13 3699
6684.90 3945
6685.67 3987
6686.45 4233
6687.22 4465
6687.99 4654
6688.76 5079
6689.53 5105
6690.31 5241
6691.08 5223
6691.85 5059
6692.62 4686
6693.39 4376
6694.17 3997
6694.94 3732
6695.71 3512
6696.48 3324
6697.25 3386
6698.03 3188
6698.80 3278
6699.57 3319
6700.34 3110
6701.12 3216
6701.89 3216
6702.66 3128
6703.43 3344
6704.21 3309
6704.98 3026
6705.75 3171
6706.53 3162
6707.30 3145
6708.07 3231
6708.84 3195
6709.62 3076
6710.39 3082
6711.16 3213
6711.94 3216
6712.71 3159
6713.48 3247
6714.26 3128
6715.03 3093
6715.80 3173
6716.58 3060
6717.35 2922
6718.12 2773
6718.90 2714
6719.67 2884
6720.45 2965
6721.22 2759
6721.99 2777
6722.77 2839
6723.54 2935
6724.31 2888
6725.09 2844
6725.86 2959
6726.64 3003
6727.41 2953
6728.18 2768
6728.96 2845
6729.73 2712
6730.51 2811
6731.28 2882
6732.06 2934
6732.83 2952
6733.60 2964
6734.38 2844
6735.15 2922
6735.93 2986
6736.70 2978
6737.48 2976
6738.25 3260
6739.03 3111
6739.80 2989
6740.58 3077
6741.35 3113
6742.13 3171
6742.90 3098
6743.68 3259
6744.45 3178
6745.23 3106
6746.00 3245
6746.78 3096
6747.55 3034
6748.33 3050
6749.10 3341
6749.88 3344
6750.65 3327
6751.43 3357
6752.20 3308
6752.98 3506
6753.75 3690
6754.53 4179
6755.31 4440
6756.08 4813
6756.86 5237
6757.63 5594
6758.41 5624
6759.19 5304
6759.96 4706
6760.74 4725
6761.51 4123
6762.29 3555
6763.07 3563
6763.84 3444
6764.62 3095
6765.39 3219
6766.17 3102
6766.95 3193
6767.72 3058
6768.50 3073
6769.28 3020
6770.05 3119
6770.83 3203
6771.61 3204
6772.38 3135
6773.16 3064
6773.94 3096
6774.71 2991
6775.49 2864
6776.27 2814
6777.04 2724
6777.82 2777
6778.60 2730
6779.37 2626
6780.15 2666
6780.93 2625
6781.71 2651
6782.48 2707
6783.26 2627
6784.04 2734
6784.81 2545
6785.59 2464
6786.37 2450
6787.15 2537
6787.92 2529
6788.70 2490
6789.48 2410
6790.26 2563
6791.04 2373
6791.81 2438
6792.59 2469
6793.37 2500
6794.15 2462
6794.92 2369
6795.70 2318
6796.48 2315
6797.26 2330
6798.04 2291
6798.81 2246
6799.59 2292
6800.37 2406
6801.15 2421
6801.93 2510
6802.71 2320
6803.48 2321
6804.26 2237
6805.04 2405
6805.82 2349
6806.60 2390
6807.38 2472
6808.16 2452
6808.94 2470
6809.71 2705
6810.49 2583
6811.27 2487
6812.05 2520
6812.83 2397
6813.61 2338
6814.39 2185
6815.17 2226
6815.95 2324
6816.73 2274
6817.50 2277
6818.28 2322
6819.06 2248
6819.84 2321
6820.62 2330
6821.40 2369
6822.18 2339
6822.96 2451
6823.74 2514
6824.52 2462
6825.30 2408
6826.08 2323
6826.86 2475
6827.64 2391
6828.42 2347
6829.20 2349
6829.98 2346
6830.76 2256
6831.54 2360
6832.32 2478
6833.10 2397
6833.88 2422
6834.66 2330
6835.44 2283
6836.22 2381
6837.00 2328
6837.78 2226
6838.56 2346
6839.34 2360
6840.12 2324
6840.90 2375
6841.68 2399
6842.46 2409
6843.24 2362
6844.03 2349
6844.81 2293
6845.59 2311
6846.37 2306
6847.15 2230
6847.93 2235
6848.71 2371
6849.49 2369
6850.27 2443
6851.05 2572
6851.84 2989
6852.62 3402
6853.40 3864
6854.18 4359
6854.96 5217
6855.74 5579
6856.52 5714
6857.30 5768
6858.09 5470
6858.87 5019
6859.65 4643
6860.43 4163
6861.21 3726
6861.99 3473
6862.78 3205
6863.56 2950
6864.34 2864
6865.12 2775
6865.90 2774
6866.69 2734
6867.47 2669
6868.25 2573
6869.03 2688
6869.82 2900
6870.60 2932
6871.38 2872
6872.16 2873
6872.94 2956
6873.73 2960
6874.51 2882
6875.29 2751
6876.07 2736
6876.86 2752
6877.64 2660
6878.42 2856
6879.21 2734
6879.99 2698
6880.77 2674
6881.55 2917
6882.34 3103
6883.12 3097
6883.90 3324
6884.69 3384
6885.47 3331
6886.25 3409
6887.04 3535
6887.82 3490
6888.60 3692
6889.39 3909
6890.17 4401
6890.95 5115
6891.74 6066
6892.52 6653
6893.30 7011
6894.09 7182
6894.87 6768
6895.65 6527
6896.44 5834
6897.22 4958
6898.01 4628
6898.79 4276
6899.57 3806
6900.36 3600
6901.14 3436
6901.93 3441
6902.71 3468
6903.49 3586
6904.28 3600
6905.06 3557
6905.85 3477
6906.63 3463
6907.42 3536
6908.20 3561
6908.98 3501
6909.77 3651
6910.55 3660
6911.34 3714
6912.12 3565
6912.91 3263
6913.69 3400
6914.48 3400
6915.26 3284
6916.05 3287
6916.83 3205
6917.62 3109
6918.40 3250
6919.19 3226
6919.97 3220
6920.76 3279
6921.54 3300
6922.33 3204
6923.11 3242
6923.90 3142
6924.68 3043
6925.47 2989
6926.25 3031
6927.04 3172
6927.82 3233
6928.61 3138
6929.40 3089
6930.18 3393
6930.97 3459
6931.75 3478
6932.54 3463
6933.32 3524
6934.11 3467
6934.90 3575
6935.68 3625
6936.47 3668
6937.25 3694
6938.04 3657
6938.83 3483
6939.61 3585
6940.40 3620
6941.19 3563
6941.97 3597
6942.76 3922
6943.54 4168
6944.33 4617
6945.12 4828
6945.90 5233
6946.69 5557
6947.48 5663
6948.26 5795
6949.05 6220
6949.84 6279
6950.62 6393
6951.41 6409
6952.20 6203
6952.99 6005
6953.77 5943
6954.56 5839
6955.35 5657
6956.13 5603
6956.92 5396
6957.71 5198
6958.50 5105
6959.28 5046
6960.07 5193
6960.86 5266
6961.64 5143
6962.43 5252
6963.22 5099
6964.01 5050
6964.80 5184
6965.58 5279
6966.37 5362
6967.16 5381
6967.95 5522
6968.73 5462
6969.52 5619
6970.31 5793
6971.10 6083
6971.89 6643
6972.67 7031
6973.46 7431
6974.25 7902
6975.04 8286
6975.83 8413
6976.62 8475
6977.40 8517
6978.19 8101
6978.98 8293
6979.77 8297
6980.56 8163
6981.35 7682
6982.13 7809
6982.92 8300
6983.71 8609
6984.50 9459
6985.29 10415
6986.08 12710
6986.87 15692
6987.66 19947
6988.45 25518
6989.23 30672
6990.02 34332
6990.81 36683
6991.60 37718
6992.39 37129
6993.18 35480
6993.97 32438
6994.76 28753
6995.55 24196
6996.34 19770
6997.13 15973
6997.92 13316
6998.71 10925
6999.50 9316
7000.29 8028
7001.07 7298
7001.86 6754
7002.65 6481
7003.44 6302
7004.23 6106
7005.02 6004
7005.81 5872
7006.60 5624
7007.39 5585
7008.18 5310
7008.97 4991
7009.76 4744
7010.55 4438
7011.34 4034
7012.14 3737
7012.93 3653
7013.72 3621
7014.51 3549
7015.30 4059
7016.09 4362
7016.88 4633
7017.67 5006
7018.46 5140
7019.25 5374
7020.04 5321
7020.83 5205
7021.62 5015
7022.41 4623
7023.20 4601
7024.00 4441
7024.79 4098
7025.58 4114
7026.37 4349
7027.16 4718
7027.95 5024
7028.74 5103
7029.53 5167
7030.32 5081
7031.12 4823
7031.91 4828
7032.70 4459
7033.49 4421
7034.28 4269
7035.07 3902
7035.87 4022
7036.66 3889
7037.45 3767
7038.24 3591
7039.03 3537
7039.82 3680
7040.62 3677
7041.41 3720
7042.20 3698
7042.99 3780
7043.78 3977
7044.58 4139
7045.37 4045
7046.16 4116
7046.95 4152
7047.75 4329
7048.54 4299
7049.33 4351
7050.12 4430
7050.92 4467
7051.71 4752
7052.50 5088
7053.29 5423
7054.09 5977
7054.88 6180
7055.67 6251
7056.46 6376
7057.26 6030
7058.05 5675
7058.84 5183
7059.64 4863
7060.43 4634
7061.22 4464
7062.02 4156
7062.81 4176
7063.60 4068
7064.39 4071
7065.19 4116
7065.98 4054
7066.77 3961
7067.57 3867
7068.36 3984
7069.16 4032
7069.95 3924
7070.74 3744
7071.54 3654
7072.33 3557
7073.12 3530
7073.92 3321
7074.71 3325
7075.51 3222
7076.30 3192
7077.09 3152
7077.89 3130
7078.68 3029
7079.48 3014
7080.27 2807
7081.06 2814
7081.86 2785
7082.65 2774
7083.45 2870
7084.24 2844
7085.04 2923
7085.83 2903
7086.62 2827
7087.42 2781
7088.21 2764
7089.01 2667
7089.80 2558
7090.60 2555
7091.39 2643
7092.19 2642
7092.98 2533
7093.78 2497
7094.57 2584
7095.37 2331
7096.16 2367
7096.96 2494
7097.75 2536
7098.55 2386
7099.34 2213
7100.14 2255
7100.93 2263
7101.73 2317
7102.52 2337
7103.32 2287
7104.11 2258
7104.91 2142
7105.71 2140
7106.50 2241
7107.30 2220
7108.09 2244
7108.89 2183
7109.68 2098
7110.48 2103
7111.28 2257
7112.07 2148
7112.87 2074
7113.66 2001
7114.46 2070
7115.26 2142
7116.05 2124
7116.85 2071
7117.65 2139
7118.44 2091
7119.24 2079
7120.03 2147
7120.83 2168
7121.63 2251
7122.42 2229
7123.22 2203
7124.02 2164
7124.81 2093
7125.61 2077
7126.41 2037
7127.20 1970
7128.00 1984
7128.80 1978
7129.59 2000
7130.39 1942
7131.19 2088
7131.99 2099
7132.78 2114
7133.58 2255
7134.38 2257
7135.17 2238
7135.97 2400
7136.77 2284
7137.57 2176
7138.36 2238
7139.16 2158
7139.96 2206
7140.76 2171
7141.55 2069
7142.35 2025
7143.15 2000
7143.95 1833
7144.74 1838
7145.54 1864
7146.34 1842
7147.14 1880
7147.94 1814
7148.73 1835
7149.53 1900
7150.33 1831
7151.13 1830
7151.93 1723
7152.72 1727
7153.52 1702
7154.32 1713
7155.12 1826
7155.92 1827
7156.72 1710
7157.51 1699
7158.31 1779
7159.11 1833
7159.91 1997
7160.71 1916
7161.51 1961
7162.31 2068
7163.11 2017
7163.90 2009
7164.70 2019
7165.50 1875
7166.30 1870
7167.10 1790
7167.90 1711
7168.70 1698
7169.50 1738
7170.30 1733
7171.10 1506
7171.90 1628
7172.69 1758
7173.49 1727
7174.29 1793
7175.09 1686
7175.89 1643
7176.69 1669
7177.49 1776
7178.29 1581
7179.09 1578
7179.89 1566
7180.69 1558
7181.49 1573
7182.29 1565
7183.09 1506
7183.89 1535
7184.69 1561
7185.49 1538
7186.29 1481
7187.09 1577
7187.89 1636
7188.69 1633
7189.49 1687
7190.29 1574
7191.09 1594
7191.89 1527
7192.69 1439
7193.49 1435
7194.29 1481
7195.09 1612
7195.89 1520
7196.70 1553
7197.50 1607
7198.30 1522
7199.10 1462
7199.90 1482
7200.70 1443
7201.50 1542
7202.30 1486
7203.10 1515
7203.90 1427
7204.70 1493
7205.51 1549
7206.31 1479
7207.11 1482
7207.91 1518
7208.71 1465
7209.51 1409
7210.31 1432
7211.12 1511
7211.92 1432
7212.72 1423
7213.52 1403
7214.32 1431
7215.12 1530
7215.92 1530
7216.73 1489
7217.53 1486
7218.33 1425
7219.13 1429
7219.93 1498
7220.74 1545
7221.54 1414
7222.34 1480
7223.14 1547
7223.94 1471
7224.75 1483
7225.55 1434
7226.35 1461
7227.15 1423
7227.96 1482
7228.76 1401
7229.56 1482
7230.36 1530
7231.17 1450
7231.97 1444
7232.77 1490
7233.57 1370
7234.38 1416
7235.18 1401
7235.98 1375
7236.79 1344
7237.59 1405
7238.39 1431
7239.19 1473
7240.00 1490
7240.80 1546
7241.60 1510
7242.41 1411
7243.21 1425
7244.01 1441
7244.82 1491
7245.62 1472
7246.42 1477
7247.23 1363
7248.03 1432
7248.83 1594
7249.64 1517
7250.44 1490
7251.25 1427
7252.05 1540
7252.85 1553
7253.66 1523
7254.46 1482
7255.27 1379
7256.07 1476
7256.87 1531
7257.68 1545
7258.48 1450
7259.29 1519
7260.09 1587
7260.89 1520
7261.70 1506
7262.50 1598
7263.31 1596
7264.11 1668
7264.92 1656
7265.72 1703
7266.53 1686
7267.33 1658
7268.13 1776
7268.94 1677
7269.74 1635
7270.55 1607
7271.35 1627
7272.16 1609
7272.96 1587
7273.77 1535
7274.57 1577
7275.38 1549
7276.18 1587
7276.99 1426
7277.79 1456
7278.60 1559
7279.40 1598
7280.21 1661
7281.01 1581
7281.82 1548
7282.63 1586
7283.43 1641
7284.24 1684
7285.04 1693
7285.85 1796
7286.65 2134
7287.46 2259
7288.27 2612
7289.07 2833
7289.88 2947
7290.68 2876
7291.49 2833
7292.29 2671
7293.10 2528
7293.91 2273
7294.71 2144
7295.52 2027
7296.33 1779
7297.13 1811
7297.94 1878
7298.74 1733
7299.55 1692
7300.36 1701
7301.16 1676
7301.97 1693
7302.78 1638
7303.58 1710
7304.39 1763
7305.20 1746
7306.00 1687
7306.81 1719
7307.62 1672
7308.42 1685
7309.23 1730
7310.04 1706
7310.84 1743
7311.65 1718
7312.46 1664
7313.27 1772
7314.07 1879
7314.88 1710
7315.69 1719
7316.50 1905
7317.30 1871
7318.11 1938
7318.92 1888
7319.72 2022
7320.53 2288
7321.34 2447
7322.15 2827
7322.96 3120
7323.76 3104
7324.57 3140
7325.38 3081
7326.19 3004
7326.99 2791
7327.80 2597
7328.61 2256
7329.42 2250
7330.23 2137
7331.03 2005
7331.84 2060
7332.65 2053
7333.46 1971
7334.27 1801
7335.08 1950
7335.88 1988
7336.69 1934
7337.50 2012
7338.31 1921
7339.12 1824
7339.93 1792
7340.74 1836
7341.54 1893
7342.35 1893
7343.16 1835
7343.97 1735
7344.78 1783
7345.59 1739
7346.40 1835
7347.21 1692
7348.02 1679
7348.82 1618
7349.63 1507
7350.44 1609
7351.25 1615
7352.06 1638
7352.87 1684
7353.68 1608
7354.49 1537
7355.30 1519
7356.11 1494
7356.92 1613
7357.73 1632
7358.54 1557
7359.35 1545
7360.16 1620
7360.97 1652
7361.78 1565
7362.59 1549
7363.40 1494
7364.21 1615
7365.02 1556
7365.83 1561
7366.64 1575
7367.45 1514
7368.26 1509
7369.07 1541
7369.88 1523
7370.69 1441
7371.50 1444
7372.31 1457
7373.12 1494
7373.93 1437
7374.74 1481
7375.55 1408
7376.36 1321
7377.17 1368
7377.98 1378
7378.79 1450
7379.60 1427
7380.42 1527
7381.23 1388
7382.04 1446
7382.85 1460
7383.66 1514
7384.47 1474
7385.28 1522
7386.09 1532
7386.90 1561
7387.71 1586
7388.53 1440
7389.34 1578
7390.15 1558
7390.96 1499
7391.77 1461
7392.58 1421
7393.39 1276
7394.21 1310
7395.02 1310
7395.83 1358
7396.64 1385
7397.45 1462
7398.27 1412
7399.08 1385
7399.89 1297
7400.70 1398
7401.51 1410
7402.33 1313
7403.14 1394
7403.95 1405
7404.76 1416
7405.57 1413
7406.39 1382
7407.20 1425
7408.01 1428
7408.82 1365
7409.64 1447
7410.45 1479
7411.26 1470
7412.07 1425
7412.89 1424
7413.70 1308
7414.51 1327
7415.32 1373
7416.14 1304
7416.95 1339
7417.76 1208
7418.58 1201
7419.39 1317
7420.20 1400
7421.02 1300
7421.83 1377
7422.64 1379
7423.45 1289
7424.27 1247
7425.08 1232
7425.89 1227
7426.71 1282
7427.52 1203
7428.33 1275
7429.15 1346
7429.96 1311
7430.78 1322
7431.59 1313
7432.40 1314
7433.22 1382
7434.03 1472
7434.84 1483
7435.66 1479
7436.47 1454
7437.29 1505
7438.10 1463
7438.91 1516
7439.73 1558
7440.54 1458
7441.36 1499
7442.17 1489
7442.99 1417
7443.80 1460
7444.61 1458
7445.43 1480
7446.24 1445
7447.06 1471
7447.87 1324
7448.69 1275
7449.50 1398
7450.32 1400
7451.13 1412
7451.95 1429
7452.76 1349
7453.58 1185
7454.39 1329
7455.21 1397
7456.02 1310
7456.84 1348
7457.65 1342
7458.47 1367
7459.28 1302
7460.10 1273
7460.91 1247
7461.73 1299
7462.54 1259
7463.36 1280
7464.17 1271
7464.99 1319
7465.80 1314
7466.62 1332
7467.44 1382
7468.25 1389
7469.07 1353
7469.88 1354
7470.70 1285
7471.51 1211
7472.33 1312
7473.15 1368
7473.96 1404
7474.78 1303
7475.59 1192
7476.41 1285
7477.23 1394
7478.04 1371
7478.86 1324
7479.67 1254
7480.49 1237
7481.31 1318
7482.12 1383
7482.94 1334
7483.76 1255
7484.57 1340
7485.39 1338
7486.21 1282
7487.02 1197
7487.84 1248
7488.66 1284
7489.47 1293
7490.29 1331
7491.11 1231
7491.92 1264
7492.74 1301
7493.56 1239
7494.38 1180
7495.19 1192
7496.01 1182
7496.83 1289
7497.64 1221
7498.46 1250
7499.28 1207
7500.10 1304
7500.91 1258
7501.73 1286
7502.55 1250
7503.37 1213
7504.18 1233
7505.00 1225
7505.82 1282
7506.64 1299
7507.46 1269
7508.27 1266
7509.09 1331
7509.91 1368
7510.73 1376
7511.55 1269
7512.36 1237
7513.18 1301
7514.00 1324
7514.82 1231
7515.64 1236
7516.45 1276
7517.27 1287
7518.09 1239
7518.91 1208
7519.73 1206
7520.55 1191
7521.37 1130
7522.18 1162
7523.00 1204
7523.82 1215
7524.64 1207
7525.46 1172
7526.28 1250
7527.10 1218
7527.92 1249
7528.74 1257
7529.55 1219
7530.37 1214
7531.19 1226
7532.01 1263
7532.83 1273
7533.65 1266
7534.47 1145
7535.29 1215
7536.11 1200
7536.93 1189
7537.75 1217
7538.57 1273
7539.39 1246
7540.21 1272
7541.03 1235
7541.84 1227
7542.66 1227
7543.48 1256
7544.30 1178
7545.12 1147
7545.94 1189
7546.76 1228
7547.58 1153
7548.40 1200
7549.22 1299
7550.04 1331
7550.86 1237
7551.68 1214
7552.51 1301
7553.33 1161
7554.15 1132
7554.97 1172
7555.79 1173
7556.61 1179
7557.43 1133
7558.25 1164
7559.07 1110
7559.89 1134
7560.71 1192
7561.53 1179
7562.35 1357
7563.17 1229
7563.99 1198
7564.81 1187
7565.64 1258
7566.46 1226
7567.28 1213
7568.10 1272
7568.92 1199
7569.74 1188
7570.56 1231
7571.38 1155
7572.21 1164
7573.03 1181
7573.85 1140
7574.67 1212
7575.49 1227
7576.31 1162
7577.13 1161
7577.96 1210
7578.78 1272
7579.60 1195
7580.42 1239
7581.24 1189
7582.07 1175
7582.89 1213
7583.71 1198
7584.53 1155
7585.35 1230
7586.18 1316
7587.00 1327
7587.82 1276
7588.64 1248
7589.46 1378
7590.29 1322
7591.11 1244
7591.93 1282
7592.75 1388
7593.58 1399
7594.40 1368
7595.22 1309
7596.04 1312
7596.87 1328
7597.69 1373
7598.51 1422
7599.34 1299
7600.16 1420
7600.98 1385
7601.80 1371
7602.63 1350
7603.45 1362
7604.27 1418
7605.10 1417
7605.92 1500
7606.74 1516
7607.57 1597
7608.39 1713
7609.21 1621
7610.04 1681
7610.86 1667
7611.68 1698
7612.51 1603
7613.33 1649
7614.15 1571
7614.98 1537
7615.80 1512
7616.62 1531
7617.45 1489
7618.27 1556
7619.10 1624
7619.92 1609
7620.74 1585
7621.57 1729
7622.39 1864
7623.22 1867
7624.04 1765
7624.86 1868
7625.69 1782
7626.51 1646
7627.34 1744
7628.16 1699
7628.99 1549
7629.81 1463
7630.64 1526
7631.46 1582
7632.28 1568
7633.11 1643
7633.93 1636
7634.76 1726
7635.58 1801
7636.41 1831
7637.23 1924
7638.06 1802
7638.88 1881
7639.71 1764
7640.53 1704
7641.36 1568
7642.18 1481
7643.01 1420
7643.83 1455
7644.66 1421
7645.48 1355
7646.31 1310
7647.14 1380
7647.96 1285
7648.79 1267
7649.61 1339
7650.44 1315
7651.26 1311
7652.09 1350
7652.91 1337
7653.74 1202
7654.57 1175
7655.39 1171
7656.22 1286
7657.04 1340
7657.87 1317
7658.70 1297
7659.52 1327
7660.35 1236
7661.17 1271
7662.00 1339
7662.83 1213
7663.65 1262
7664.48 1315
7665.31 1327
7666.13 1267
7666.96 1221
7667.79 1272
7668.61 1234
7669.44 1165
7670.27 1177
7671.09 1250
7671.92 1192
7672.75 1191
7673.57 1234
7674.40 1195
7675.23 1200
7676.05 1193
7676.88 1143
7677.71 1194
7678.53 1247
7679.36 1201
7680.19 1100
7681.02 1127
7681.84 1171
7682.67 1199
7683.50 1163
7684.33 1225
7685.15 1162
7685.98 1160
7686.81 1165
7687.64 1125
7688.46 1178
7689.29 1096
7690.12 1210
7690.95 1280
7691.77 1265
7692.60 1244
7693.43 1144
7694.26 1112
7695.09 1253
7695.91 1178
7696.74 1163
7697.57 1218
7698.40 1208
7699.23 1201
7700.06 1237
7700.88 1185
7701.71 1143
7702.54 1280
7703.37 1116
7704.20 1162
7705.03 1190
7705.85 1207
7706.68 1104
7707.51 1208
7708.34 1149
7709.17 1183
7710.00 1206
7710.83 1146
7711.66 1059
7712.48 1072
7713.31 1128
7714.14 1129
7714.97 1128
7715.80 1083
7716.63 1179
7717.46 1197
7718.29 1216
7719.12 1200
7719.95 1150
7720.78 1113
7721.61 1132
7722.44 1248
7723.27 1186
7724.09 1069
7724.92 1041
7725.75 1058
7726.58 1162
7727.41 1157
7728.24 1105
7729.07 1087
7729.90 1123
7730.73 1127
7731.56 1117
7732.39 1130
7733.22 1117
7734.05 1077
7734.88 1071
7735.71 1136
7736.54 1190
7737.37 1132
7738.20 1143
7739.03 1186
7739.86 1183
7740.70 1197
7741.53 1191
7742.36 1104
7743.19 1069
7744.02 1115
7744.85 1126
7745.68 1129
7746.51 1167
7747.34 1063
7748.17 1084
7749.00 1116
7749.83 1119
7750.66 1237
7751.50 1243
7752.33 1317
7753.16 1307
7753.99 1262
7754.82 1261
7755.65 1209
7756.48 1237
7757.31 1240
7758.15 1209
7758.98 1170
7759.81 1136
7760.64 1116
7761.47 1128
7762.30 1062
7763.13 1067
7763.97 1098
7764.80 1159
7765.63 1153
7766.46 1225
7767.29 1186
7768.13 1180
7768.96 1180
7769.79 1227
7770.62 1309
7771.45 1291
7772.29 1237
7773.12 1256
7773.95 1315
7774.78 1301
7775.62 1317
7776.45 1252
7777.28 1319
7778.11 1250
7778.95 1174
7779.78 1190
7780.61 1272
7781.44 1190
7782.28 1254
7783.11 1231
7783.94 1137
7784.77 1052
7785.61 1200
7786.44 1245
7787.27 1192
7788.11 1154
7788.94 1184
7789.77 1265
7790.61 1194
7791.44 1119
7792.27 1200
7793.10 1224
7793.94 1148
7794.77 1086
7795.60 1165
7796.44 1169
7797.27 1150
7798.11 1187
7798.94 1241
7799.77 1138
7800.61 1132
7801.44 1254
7802.27 1163
7803.11 1186
7803.94 1166
7804.78 1233
7805.61 1255
7806.44 1241
7807.28 1299
7808.11 1321
7808.95 1367
7809.78 1266
7810.61 1276
7811.45 1427
7812.28 1471
7813.12 1406
7813.95 1366
7814.79 1339
7815.62 1438
7816.45 1530
7817.29 1615
7818.12 1648
7818.96 1677
7819.79 1795
7820.63 1916
7821.46 1853
7822.30 1904
7823.13 1922
7823.97 1939
7824.80 1852
7825.64 1723
7826.47 1635
7827.31 1695
7828.14 1704
7828.98 1692
7829.81 1754
7830.65 1784
7831.48 1853
7832.32 2078
7833.15 1920
7833.99 1850
7834.83 1769
7835.66 1852
7836.50 1795
7837.33 1747
7838.17 1839
7839.00 1967
7839.84 1784
7840.68 1725
7841.51 1791
7842.35 1843
7843.18 1710
7844.02 1745
7844.86 1739
7845.69 1692
7846.53 1589
7847.36 1675
7848.20 1635
7849.04 1572
7849.87 1502
7850.71 1526
7851.55 1421
7852.38 1472
7853.22 1535
7854.05 1510
7854.89 1466
7855.73 1481
7856.56 1514
7857.40 1556
7858.24 1486
7859.08 1458
7859.91 1468
7860.75 1449
7861.59 1573
7862.42 1608
7863.26 1563
7864.10 1639
7864.93 1638
7865.77 1576
7866.61 1552
7867.45 1491
7868.28 1595
7869.12 1577
7869.96 1527
7870.80 1380
7871.63 1525
7872.47 1591
7873.31 1613
7874.15 1611
7874.98 1585
7875.82 1674
7876.66 1562
7877.50 1660
7878.33 1701
7879.17 1706
7880.01 1746
7880.85 1816
7881.69 1968
7882.52 2047
7883.36 2217
7884.20 2461
7885.04 2483
7885.88 2461
7886.71 2182
7887.55 2321
7888.39 2271
7889.23 2132
7890.07 2065
7890.91 1926
7891.75 1886
7892.58 1876
7893.42 1856
7894.26 1790
7895.10 1884
7895.94 1732
7896.78 1790
7897.62 1829
7898.46 1828
7899.29 1711
7900.13 1655
7900.97 1617
7901.81 1617
7902.65 1448
7903.49 1556
7904.33 1503
7905.17 1479
7906.01 1431
7906.85 1335
7907.69 1337
7908.53 1353
7909.37 1405
7910.21 1400
7911.04 1465
7911.88 1436
7912.72 1373
7913.56 1422
7914.40 1335
7915.24 1352
7916.08 1423
7916.92 1434
7917.76 1457
7918.60 1417
7919.44 1422
7920.28 1413
7921.12 1525
7921.96 1555
7922.80 1553
7923.64 1704
7924.48 1697
7925.32 1675
7926.16 1565
7927.01 1516
7927.85 1489
7928.69 1391
7929.53 1386
7930.37 1322
7931.21 1340
7932.05 1292
7932.89 1238
7933.73 1208
7934.57 1228
7935.41 1208
7936.25 1269
7937.09 1224
7937.93 1297
7938.78 1279
7939.62 1306
7940.46 1290
7941.30 1295
7942.14 1241
7942.98 1204
7943.82 1283
7944.66 1308
7945.51 1311
7946.35 1293
7947.19 1312
7948.03 1295
7948.87 1319
7949.71 1282
7950.56 1226
7951.40 1299
7952.24 1340
7953.08 1297
7953.92 1299
7954.76 1344
7955.61 1417
7956.45 1357
7957.29 1390
7958.13 1454
7958.97 1452
7959.82 1480
7960.66 1545
7961.50 1557
7962.34 1575
7963.19 1552
7964.03 1483
7964.87 1479
7965.71 1440
7966.56 1375
7967.40 1416
7968.24 1364
7969.08 1398
7969.93 1397
7970.77 1450
7971.61 1539
7972.45 1588
7973.30 1612
7974.14 1597
7974.98 1611
7975.83 1590
7976.67 1492
7977.51 1441
7978.36 1414
7979.20 1300
7980.04 1261
7980.89 1226
7981.73 1310
7982.57 1212
7983.42 1292
7984.26 1276
7985.10 1226
7985.95 1219
7986.79 1234
7987.63 1255
7988.48 1175
7989.32 1128
7990.16 1163
7991.01 1171
7991.85 1299
7992.70 1228
7993.54 1263
7994.38 1229
7995.23 1209
7996.07 1199
7996.92 1207
7997.76 1225
7998.60 1198
7999.45 1058
8000.29 1097
8001.14 1071
8001.98 986
8002.83 1058
8003.67 1095
8004.52 1151
8005.36 1128
8006.20 1143
8007.05 1054
8007.89 1068
8008.74 1062
8009.58 1007
8010.43 1090
8011.27 1044
8012.12 1063
8012.96 1097
8013.81 1058
8014.65 985
8015.50 983
8016.34 1147
8017.19 1121
8018.03 1159
8018.88 1075
8019.72 1029
8020.57 1029
8021.42 1026
8022.26 1086
8023.11 1079
8023.95 1092
8024.80 1071
8025.64 989
8026.49 1005
8027.33 969
8028.18 1055
8029.03 1064
8029.87 1037
8030.72 1081
8031.56 1122
8032.41 1044
8033.26 1070
8034.10 1000
8034.95 1011
8035.79 1057
8036.64 1039
8037.49 1054
8038.33 962
8039.18 1029
8040.03 1071
8040.87 1085
8041.72 1034
8042.57 1023
8043.41 1067
8044.26 1080
8045.11 1115
8045.95 1024
8046.80 1098
8047.65 1025
8048.49 955
8049.34 967
8050.19 1058
8051.03 1049
8051.88 1027
8052.73 1042
8053.58 1041
8054.42 1081
8055.27 1082
8056.12 1071
8056.96 1093
8057.81 1025
8058.66 1017
8059.51 1042
8060.35 1011
8061.20 999
8062.05 1030
8062.90 1032
8063.74 990
8064.59 997
8065.44 1028
8066.29 1038
8067.14 1025
8067.98 914
8068.83 1010
8069.68 1066
8070.53 1000
8071.38 994
8072.22 947
8073.07 1041
8073.92 997
8074.77 946
8075.62 977
8076.46 1046
8077.31 1034
8078.16 1027
8079.01 967
8079.86 1043
8080.71 1094
8081.56 1003
8082.40 1074
8083.25 1059
8084.10 1062
8084.95 975
8085.80 1026
8086.65 1030
8087.50 1024
8088.35 1023
8089.19 944
8090.04 963
8090.89 889
8091.74 978
8092.59 1003
8093.44 996
8094.29 989
8095.14 1018
8095.99 970
8096.84 943
8097.69 928
8098.54 981
8099.39 957
8100.24 931
8101.09 913
8101.94 945
8102.79 969
8103.63 1060
8104.48 1027
8105.33 994
8106.18 1091
8107.03 1014
8107.88 1031
8108.73 1008
8109.58 993
8110.43 1042
8111.28 985
8112.14 971
8112.99 993
8113.84 996
8114.69 987
8115.54 983
8116.39 973
8117.24 979
8118.09 1062
8118.94 1038
8119.79 984
8120.64 1000
8121.49 1024
8122.34 1070
8123.19 1109
8124.04 1241
8124.89 1145
8125.74 1119
8126.60 1006
8127.45 1074
8128.30 1141
8129.15 1064
8130.00 1047
8130.85 1058
8131.70 1079
8132.55 1160
8133.40 1154
8134.26 1075
8135.11 1100
8135.96 1093
8136.81 1102
8137.66 1098
8138.51 1168
8139.37 1190
8140.22 1085
8141.07 1156
8141.92 1163
8142.77 1042
8143.62 1133
8144.48 1204
8145.33 1196
8146.18 1088
8147.03 1166
8147.88 1161
8148.74 1149
8149.59 1134
8150.44 1147
8151.29 1140
8152.15 1116
8153.00 1230
8153.85 1209
8154.70 1125
8155.56 1208
8156.41 1235
8157.26 1289
8158.11 1276
8158.97 1341
8159.82 1480
8160.67 1494
8161.52 1518
8162.38 1464
8163.23 1385
8164.08 1273
8164.94 1214
8165.79 1220
8166.64 1239
8167.49 1203
8168.35 1146
8169.20 1064
8170.05 1133
8170.91 1110
8171.76 1089
8172.61 1086
8173.47 1143
8174.32 1191
8175.17 1185
8176.03 1129
8176.88 1131
8177.74 1109
8178.59 1077
8179.44 1134
8180.30 1075
8181.15 1003
8182.00 1061
8182.86 976
8183.71 1001
8184.57 1069
8185.42 1081
8186.27 1016
8187.13 1023
8187.98 1046
8188.84 1069
8189.69 1014
8190.55 1009
8191.40 1047
8192.25 1047
8193.11 1012
8193.96 1063
8194.82 1025
8195.67 1009
8196.53 1043
8197.38 970
8198.24 1021
8199.09 1014
8199.95 1034
8200.80 1036
8201.66 1062
8202.51 935
8203.37 966
8204.22 987
8205.08 998
8205.93 996
8206.79 1028
8207.64 968
8208.50 995
8209.35 977
8210.21 1044
8211.06 1054
8211.92 989
8212.77 979
8213.63 950
8214.48 971
8215.34 1037
8216.20 1042
8217.05 1042
8217.91 1045
8218.76 1044
8219.62 1065
8220.48 1072
8221.33 1040
8222.19 1051
8223.04 1146
8223.90 1092
8224.76 1040
8225.61 1059
8226.47 1038
8227.32 1037
8228.18 1069
8229.04 1084
8229.89 975
8230.75 1020
8231.61 1057
8232.46 985
8233.32 1047
8234.18 1086
8235.03 1054
8235.89 974
8236.75 982
8237.60 1005
8238.46 1020
8239.32 1026
8240.17 1110
8241.03 1000
8241.89 942
8242.74 1021
8243.60 1071
8244.46 956
8245.32 991
8246.17 972
8247.03 1011
8247.89 981
8248.74 1007
8249.60 956
8250.46 959
8251.32 1000
8252.17 954
8253.03 906
8253.89 980
8254.75 961
8255.60 953
8256.46 974
8257.32 918
8258.18 920
8259.04 946
8259.89 982
8260.75 940
8261.61 1001
8262.47 1039
8263.33 1040
8264.18 1030
8265.04 961
8265.90 948
8266.76 1019
8267.62 1000
8268.48 983
8269.33 957
8270.19 945
8271.05 941
8271.91 989
8272.77 1064
8273.63 1013
8274.49 1028
8275.34 1057
8276.20 1113
8277.06 1070
8277.92 1111
8278.78 1083
8279.64 1013
8280.50 1031
8281.36 1067
8282.22 1020
8283.08 1053
8283.93 1036
8284.79 958
8285.65 965
8286.51 918
8287.37 1004
8288.23 1001
8289.09 1036
8289.95 1074
8290.81 1060
8291.67 1097
8292.53 1082
8293.39 1139
8294.25 1099
8295.11 1081
8295.97 1063
8296.83 1110
8297.69 1169
8298.55 1306
8299.41 1290
8300.27 1284
8301.13 1180
8301.99 1174
8302.85 1101
8303.71 1130
8304.57 1086
8305.43 1065
8306.29 1063
8307.15 1073
8308.01 1000
8308.87 1094
8309.73 1088
8310.59 1099
8311.45 1074
8312.31 1049
8313.17 1041
8314.03 1027
8314.90 1054
8315.76 1134
8316.62 1130
8317.48 1071
8318.34 1148
8319.20 1116
8320.06 1112
8320.92 1139
8321.78 1218
8322.64 1113
8323.51 1120
8324.37 1161
8325.23 1116
8326.09 1026
8326.95 1074
8327.81 1037
8328.67 1047
8329.54 1077
8330.40 1053
8331.26 1013
8332.12 974
8332.98 981
8333.84 1018
8334.71 1014
8335.57 956
8336.43 1063
8337.29 1066
8338.15 1042
8339.02 999
8339.88 979
8340.74 998
8341.60 1051
8342.46 987
8343.33 978
8344.19 1004
8345.05 1041
8345.91 1128
8346.78 1053
8347.64 1006
8348.50 1117
8349.36 1170
8350.23 1134
8351.09 1089
8351.95 1165
8352.81 1149
8353.68 1131
8354.54 1081
8355.40 1089
8356.27 1071
8357.13 1132
8357.99 1089
8358.86 1011
8359.72 1052
8360.58 1059
8361.44 1096
8362.31 1080
8363.17 1049
8364.03 1007
8364.90 996
8365.76 1075
8366.63 1092
8367.49 1022
8368.35 989
8369.22 1033
8370.08 1052
8370.94 997
8371.81 1015
8372.67 1023
8373.53 1015
8374.40 1058
8375.26 1077
8376.13 1025
8376.99 1008
8377.85 990
8378.72 986
8379.58 1048
8380.45 1048
8381.31 1029
8382.18 1027
8383.04 1046
8383.90 1012
8384.77 1061
8385.63 1005
8386.50 1068
8387.36 1130
8388.23 1079
8389.09 1020
8389.96 1084
8390.82 1126
8391.69 1134
8392.55 1103
8393.42 1068
8394.28 1099
8395.15 1059
8396.01 1096
8396.88 1116
8397.74 1117
8398.61 1056
8399.47 1021
8400.34 944
8401.20 964
8402.07 977
8402.93 1031
8403.80 1113
8404.66 1083
8405.53 1072
8406.39 1109
8407.26 1099
8408.12 1065
8408.99 1056
8409.86 1131
8410.72 1184
8411.59 1087
8412.45 1070
8413.32 1089
8414.19 1150
8415.05 1127
8415.92 1166
8416.78 1060
8417.65 1166
8418.52 1107
8419.38 1187
8420.25 1175
8421.11 1165
8421.98 1242
8422.85 1133
8423.71 1203
8424.58 1198
8425.45 1154
8426.31 1263
8427.18 1192
8428.05 1233
8428.91 1237
8429.78 1277
8430.65 1332
8431.51 1294
8432.38 1214
8433.25 1279
8434.11 1271
8434.98 1257
8435.85 1264
8436.72 1299
8437.58 1311
8438.45 1353
8439.32 1412
8440.18 1343
8441.05 1301
8441.92 1373
8442.79 1347
8443.65 1426
8444.52 1423
8445.39 1482
8446.26 1537
8447.12 1620
8447.99 1559
8448.86 1646
8449.73 1866
8450.60 1759
8451.46 1653
8452.33 1709
8453.20 1694
8454.07 1657
8454.94 1612
8455.80 1459
8456.67 1584
8457.54 1615
8458.41 1681
8459.28 1753
8460.14 1733
8461.01 1753
8461.88 1764
8462.75 1931
8463.62 1875
8464.49 1860
8465.36 1881
8466.22 1965
8467.09 1855
8467.96 1885
8468.83 1749
8469.70 1808
8470.57 1932
8471.44 2085
8472.31 2413
8473.17 2954
8474.04 3644
8474.91 4254
8475.78 4310
8476.65 4445
8477.52 4494
8478.39 4045
8479.26 3687
8480.13 3202
8481.00 2617
8481.87 2272
8482.74 2002
8483.61 1948
8484.48 1838
8485.34 1663
8486.21 1621
8487.08 1439
8487.95 1446
8488.82 1457
8489.69 1435
8490.56 1445
8491.43 1346
8492.30 1290
8493.17 1287
8494.04 1341
8494.91 1298
8495.78 1356
8496.65 1338
8497.52 1334
8498.39 1226
8499.26 1301
8500.13 1228
8501.01 1318
8501.88 1393
8502.75 1372
8503.62 1305
8504.49 1273
8505.36 1303
8506.23 1321
8507.10 1286
8507.97 1362
8508.84 1354
8509.71 1297
8510.58 1336
8511.45 1436
8512.32 1363
8513.20 1358
8514.07 1371
8514.94 1465
8515.81 1506
8516.68 1444
8517.55 1287
8518.42 1323
8519.29 1325
8520.17 1373
8521.04 1374
8521.91 1323
8522.78 1319
8523.65 1305
8524.52 1305
8525.39 1285
8526.27 1347
8527.14 1293
8528.01 1242
8528.88 1306
8529.75 1224
8530.63 1337
8531.50 1391
8532.37 1357
8533.24 1292
8534.11 1380
8534.99 1457
8535.86 1425
8536.73 1450
8537.60 1354
8538.47 1312
8539.35 1475
8540.22 1472
8541.09 1448
8541.96 1428
8542.84 1455
8543.71 1400
8544.58 1415
8545.46 1371
8546.33 1430
8547.20 1383
8548.07 1457
8548.95 1432
8549.82 1409
8550.69 1413
8551.57 1554
8552.44 1619
8553.31 1663
8554.18 1660
8555.06 1667
8555.93 1776
8556.80 1787
8557.68 1771
8558.55 1761
8559.42 1785
8560.30 1821
8561.17 1761
8562.04 1705
8562.92 1758
8563.79 1688
8564.67 1521
8565.54 1419
8566.41 1476
8567.29 1455
8568.16 1320
8569.03 1401
8569.91 1378
8570.78 1330
8571.66 1335
8572.53 1320
8573.40 1405
8574.28 1390
8575.15 1310
8576.03 1303
8576.90 1320
8577.78 1297
8578.65 1233
8579.52 1311
8580.40 1293
8581.27 1284
8582.15 1289
8583.02 1274
8583.90 1301
8584.77 1308
8585.65 1311
8586.52 1348
8587.40 1292
8588.27 1337
8589.15 1331
8590.02 1324
8590.90 1356
8591.77 1374
8592.65 1414
8593.52 1392
8594.40 1362
8595.27 1316
8596.15 1314
8597.02 1323
8597.90 1331
8598.77 1340
8599.65 1289
8600.52 1311
8601.40 1445
8602.28 1392
8603.15 1422
8604.03 1403
8604.90 1437
8605.78 1482
8606.65 1426
8607.53 1490
8608.41 1554
8609.28 1454
8610.16 1452
8611.03 1453
8611.91 1475
8612.79 1437
8613.66 1493
8614.54 1578
8615.41 1600
8616.29 1575
8617.17 1531
8618.04 1535
8618.92 1576
8619.80 1573
8620.67 1520
8621.55 1548
8622.43 1506
8623.30 1629
8624.18 1653
8625.06 1659
8625.93 1631
8626.81 1724
8627.69 1743
8628.56 1715
8629.44 1701
8630.32 1671
8631.20 1677
8632.07 1795
8632.95 1882
8633.83 1806
8634.70 1736
8635.58 1929
8636.46 1896
8637.34 1960
8638.21 2011
8639.09 2060
8639.97 2101
8640.85 2087
8641.72 1939
8642.60 2077
8643.48 2136
8644.36 2167
8645.23 2131
8646.11 2235
8646.99 2088
8647.87 2249
8648.75 2429
8649.62 2369
8650.50 2324
8651.38 2371
8652.26 2567
8653.14 2540
8654.01 2604
8654.89 2662
8655.77 2580
8656.65 2679
8657.53 2655
8658.41 2621
8659.29 2748
8660.16 2786
8661.04 2835
8661.92 2861
8662.80 2817
8663.68 2863
8664.56 2879
8665.44 2969
8666.31 2974
8667.19 2948
8668.07 2764
8668.95 2841
8669.83 2983
8670.71 2986
8671.59 2913
8672.47 3007
8673.35 3136
8674.23 3282
8675.11 3637
8675.99 4132
8676.86 4848
8677.74 5557
8678.62 6384
8679.50 6983
8680.38 7488
8681.26 7510
8682.14 7183
8683.02 6814
8683.90 6247
8684.78 5685
8685.66 5154
8686.54 4611
8687.42 4221
8688.30 3931
8689.18 3821
8690.06 3646
8690.94 3610
8691.82 3600
8692.70 3962
8693.58 4391
8694.46 4962
8695.34 6348
8696.22 7794
8697.10 9042
8697.98 9753
8698.86 10297
8699.74 10083
8700.62 9327
8701.51 8432
8702.39 7399
8703.27 6212
8704.15 5454
8705.03 4486
8705.91 3860
8706.79 3557
8707.67 3140
8708.55 2935
8709.43 2795
8710.31 2502
8711.20 2621
8712.08 2487
8712.96 2493
8713.84 2305
8714.72 2278
8715.60 2384
8716.48 2304
8717.36 2197
8718.25 2268
8719.13 2212
8720.01 2039
8720.89 1895
8721.77 2022
8722.65 1987
8723.54 2013
8724.42 1947
8725.30 1969
8726.18 2018
8727.06 2134
8727.95 2103
8728.83 2011
8729.71 2035
8730.59 1996
8731.47 1986
8732.36 2012
8733.24 1993
8734.12 1953
8735.00 2075
8735.89 2178
8736.77 2039
8737.65 2093
8738.53 2023
8739.42 2118
8740.30 2133
8741.18 1952
8742.06 1903
8742.95 1863
8743.83 1819
8744.71 1791
8745.59 1737
8746.48 1846
8747.36 1859
8748.24 1881
8749.13 1819
8750.01 1810
8750.89 1829
8751.78 1824
8752.66 1839
8753.54 1755
8754.43 1848
8755.31 1884
8756.19 1936
8757.08 1972
8757.96 1922
8758.84 1973
8759.73 1928
8760.61 1957
8761.49 2036
8762.38 2117
8763.26 2127
8764.15 2054
8765.03 1989
8765.91 1952
8766.80 2020
8767.68 2018
8768.57 2048
8769.45 1962
8770.33 1949
8771.22 1903
8772.10 1950
8772.99 2032
8773.87 1962
8774.75 2015
8775.64 2012
8776.52 2050
8777.41 1897
8778.29 1963
8779.18 1915
8780.06 1866
8780.95 1697
8781.83 1745
8782.72 1679
8783.60 1571
8784.49 1692
8785.37 1679
8786.26 1698
8787.14 1671
8788.03 1598
8788.91 1612
8789.80 1579
8790.68 1517
8791.57 1556
8792.45 1574
8793.34 1537
8794.22 1596
8795.11 1579
8795.99 1528
8796.88 1631
8797.76 1512
8798.65 1465
8799.53 1508
8800.42 1518
8801.31 1390
8802.19 1528
8803.08 1592
8803.96 1417
8804.85 1461
8805.74 1538
8806.62 1426
8807.51 1416
8808.39 1541
8809.28 1429
8810.17 1421
8811.05 1516
8811.94 1495
8812.82 1430
8813.71 1398
8814.60 1361
8815.48 1370
8816.37 1385
8817.26 1312
8818.14 1306
8819.03 1344
8819.92 1238
8820.80 1288
8821.69 1297
8822.58 1320
8823.46 1311
8824.35 1310
8825.24 1393
8826.12 1360
8827.01 1358
8827.90 1385
8828.78 1255
8829.67 1243
8830.56 1269
8831.45 1262
8832.33 1228
8833.22 1261
8834.11 1233
8835.00 1292
8835.88 1247
8836.77 1188
8837.66 1277
8838.55 1135
8839.43 1212
8840.32 1178
8841.21 1192
8842.10 1247
8842.98 1256
8843.87 1189
8844.76 1138
8845.65 1130
8846.54 1195
8847.42 1140
8848.31 1187
8849.20 1222
8850.09 1137
8850.98 1143
8851.86 1189
8852.75 1150
8853.64 1192
8854.53 1150
8855.42 1163
8856.31 1039
8857.19 1094
8858.08 1082
8858.97 1105
8859.86 1072
8860.75 1138
8861.64 1096
8862.53 1043
8863.42 1049
8864.30 1183
8865.19 1132
8866.08 1102
8866.97 1161
8867.86 1088
8868.75 1074
8869.64 1071
8870.53 1130
8871.42 1142
8872.31 1107
8873.20 1087
8874.08 1081
8874.97 1034
8875.86 1055
8876.75 1083
8877.64 1019
8878.53 1020
8879.42 981
8880.31 1064
8881.20 1026
8882.09 992
8882.98 998
8883.87 1051
8884.76 990
8885.65 1092
8886.54 1039
8887.43 1085
8888.32 1056
8889.21 1026
8890.10 1005
8890.99 981
8891.88 1046
8892.77 1078
8893.66 1027
8894.55 1027
8895.44 1007
8896.33 1035
8897.22 938
8898.11 959
8899.00 1023
8899.90 981
8900.79 995
8901.68 993
8902.57 932
8903.46 932
8904.35 924
8905.24 1007
8906.13 976
8907.02 941
8907.91 956
8908.80 988
8909.70 979
8910.59 987
8911.48 966
8912.37 1047
8913.26 978
8914.15 960
8915.04 949
8915.93 907
8916.83 932
8917.72 1006
8918.61 975
8919.50 923
8920.39 934
8921.28 981
8922.18 987
8923.07 934
8923.96 1014
8924.85 933
8925.74 1021
8926.64 1016
8927.53 950
8928.42 940
8929.31 990
8930.20 966
8931.10 846
8931.99 907
8932.88 938
8933.77 942
8934.67 873
8935.56 851
8936.45 886
8937.34 961
8938.24 914
8939.13 923
8940.02 925
8940.91 931
8941.81 967
8942.70 926
8943.59 929
8944.49 925
8945.38 933
8946.27 950
8947.16 929
8948.06 900
8948.95 892
8949.84 946
8950.74 980
8951.63 984
8952.52 880
8953.42 855
8954.31 984
8955.20 963
8956.10 897
8956.99 851
8957.88 889
8958.78 884
8959.67 950
8960.56 870
8961.46 941
8962.35 935
8963.25 927
8964.14 943
8965.03 956
8965.93 949
8966.82 954
8967.72 968
8968.61 934
8969.50 951
8970.40 914
8971.29 908
8972.19 924
8973.08 903
8973.98 927
8974.87 935
8975.76 959
8976.66 950
8977.55 958
8978.45 884
8979.34 1011
8980.24 990
8981.13 959
8982.03 968
8982.92 1008
8983.82 1004
8984.71 964
8985.61 966
8986.50 1010
8987.40 962
8988.29 924
8989.19 993
8990.08 941
8990.98 949
8991.87 939
8992.77 884
8993.66 921
8994.56 1024
8995.45 944
8996.35 904
8997.24 926
8998.14 922
8999.04 924
8999.93 921
9000.83 916
9001.72 951
9002.62 890
9003.51 877
9004.41 917
9005.31 820
9006.20 926
9007.10 853
9007.99 903
9008.89 925
9009.79 901
9010.68 898
9011.58 867
9012.48 882
9013.37 933
9014.27 877
9015.16 858
9016.06 933
9016.96 945
9017.85 939
9018.75 871
9019.65 922
9020.54 864
9021.44 858
9022.34 842
9023.23 842
9024.13 826
9025.03 854
9025.93 814
9026.82 911
9027.72 849
9028.62 895
9029.51 866
9030.41 854
9031.31 879
9032.21 857
9033.10 851
9034.00 822
9034.90 892
9035.79 814
9036.69 890
9037.59 898
9038.49 866
9039.38 908
9040.28 868
9041.18 891
9042.08 827
9042.98 859
9043.87 913
9044.77 919
9045.67 841
9046.57 848
9047.47 859
9048.36 916
9049.26 906
9050.16 915
9051.06 952
9051.96 882
9052.85 920
9053.75 892
9054.65 938
9055.55 875
9056.45 922
9057.35 945
9058.25 963
9059.14 890
9060.04 862
9060.94 898
9061.84 931
9062.74 861
9063.64 928
9064.54 945
9065.44 908
9066.33 901
9067.23 929
9068.13 963
9069.03 929
9069.93 918
9070.83 899
9071.73 875
9072.63 887
9073.53 837
9074.43 855
9075.33 869
9076.23 944
9077.13 883
9078.03 908
9078.92 964
9079.82 887
9080.72 899
9081.62 950
9082.52 923
9083.42 954
9084.32 987
9085.22 934
9086.12 922
9087.02 907
9087.92 849
9088.82 901
9089.72 970
9090.62 962
9091.52 870
9092.42 951
9093.32 957
9094.22 992
9095.12 1000
9096.03 926
9096.93 962
9097.83 950
9098.73 862
9099.63 876
9100.53 943
9101.43 971
9102.33 985
9103.23 941
9104.13 931
9105.03 868
9105.93 881
9106.83 883
9107.74 972
9108.64 932
9109.54 930
9110.44 923
9111.34 817
9112.24 794
9113.14 860
9114.04 917
9114.94 900
9115.85 892
9116.75 858
9117.65 811
9118.55 860
9119.45 839
9120.35 819
9121.26 845
9122.16 864
9123.06 855
9123.96 809
9124.86 849
9125.77 848
9126.67 877
9127.57 833
9128.47 889
9129.37 855
9130.28 892
9131.18 872
9132.08 884
9132.98 898
9133.88 864
9134.79 837
9135.69 786
9136.59 859
9137.49 869
9138.40 830
9139.30 850
9140.20 870
9141.10 856
9142.01 827
9142.91 858
9143.81 806
9144.72 823
9145.62 898
9146.52 894
9147.42 883
9148.33 836
9149.23 851
9150.13 855
9151.04 879
9151.94 885
9152.84 815
9153.75 811
9154.65 875
9155.55 978
9156.46 881
9157.36 826
9158.26 865
9159.17 845
9160.07 865
9160.97 859
9161.88 883
9162.78 858
9163.69 936
9164.59 854
9165.49 840
9166.40 868
9167.30 868
9168.21 839
9169.11 963
9170.01 884
9170.92 867
9171.82 834
9172.73 853
9173.63 887
9174.53 889
9175.44 849
9176.34 905
9177.25 835
9178.15 814
9179.06 833
9179.96 830
9180.87 912
9181.77 812
9182.68 735
9183.58 842
9184.49 889
9185.39 876
9186.30 848
9187.20 809
9188.11 803
9189.01 870
9189.92 864
9190.82 810
9191.73 848
9192.63 836
9193.54 885
9194.44 881
9195.35 807
9196.25 786
9197.16 832
9198.06 846
9198.97 857
9199.87 872
9200.78 897
9201.69 901
9202.59 969
9203.50 929
9204.40 899
9205.31 959
9206.21 910
9207.12 957
9208.03 970
9208.93 891
9209.84 879
9210.74 905
9211.65 914
9212.56 884
9213.46 854
9214.37 833
9215.28 788
9216.18 858
9217.09 874
9218.00 832
9218.90 809
9219.81 861
9220.72 838
9221.62 855
9222.53 868
9223.44 837
9224.34 900
9225.25 879
9226.16 851
9227.06 816
9227.97 859
9228.88 826
9229.78 818
9230.69 943
9231.60 817
9232.51 816
9233.41 897
9234.32 891
9235.23 880
9236.13 820
9237.04 867
9237.95 864
9238.86 896
9239.76 892
9240.67 891
9241.58 897
9242.49 839
9243.39 910
9244.30 858
9245.21 850
9246.12 896
9247.03 892
9247.93 838
9248.84 796
9249.75 850
9250.66 857
9251.57 811
9252.47 774
9253.38 839
9254.29 869
9255.20 809
9256.11 790
9257.02 864
9257.92 841
9258.83 853
9259.74 852
9260.65 766
9261.56 779
9262.47 862
9263.38 865
9264.28 815
9265.19 858
9266.10 937
9267.01 895
9267.92 856
9268.83 858
9269.74 847
9270.65 844
9271.56 894
9272.47 926
9273.37 819
9274.28 862
9275.19 807
9276.10 817
9277.01 762
9277.92 859
9278.83 789
9279.74 922
9280.65 821
9281.56 815
9282.47 841
9283.38 801
9284.29 874
9285.20 810
9286.11 742
9287.02 811
9287.93 769
9288.84 820
9289.75 812
9290.66 910
9291.57 867
9292.48 845
9293.39 785
9294.30 848
9295.21 931
9296.12 818
9297.03 795
9297.94 785
9298.85 830
9299.76 916
9300.67 878
9301.58 792
9302.49 884
9303.40 884
9304.31 886
9305.23 879
9306.14 927
9307.05 921
9307.96 893
9308.87 915
9309.78 909
9310.69 921
9311.60 947
9312.51 899
9313.42 934
9314.34 924
9315.25 1051
9316.16 939
9317.07 945
9317.98 945
9318.89 1007
9319.80 962
9320.72 891
9321.63 934
9322.54 894
9323.45 869
9324.36 952
9325.27 983
9326.19 938
9327.10 852
9328.01 826
9328.92 849
9329.83 806
9330.74 835
9331.66 846
9332.57 800
9333.48 886
9334.39 963
9335.31 979
9336.22 930
9337.13 842
9338.04 873
9338.96 838
9339.87 921
9340.78 880
9341.69 874
9342.61 908
9343.52 864
9344.43 886
9345.34 881
9346.26 881
9347.17 869
9348.08 828
9348.99 857
9349.91 893
9350.82 823
9351.73 842
9352.65 892
9353.56 896
9354.47 895
9355.39 910
9356.30 798
9357.21 806
9358.13 866
9359.04 811
9359.95 857
9360.87 902
9361.78 869
9362.69 902
9363.61 879
9364.52 860
9365.43 779
9366.35 830
9367.26 877
9368.18 801
9369.09 843
9370.00 795
9370.92 789
9371.83 769
9372.75 832
9373.66 775
9374.57 809
9375.49 872
9376.40 877
9377.32 844
9378.23 843
9379.15 880
9380.06 763
9380.97 772
9381.89 888
9382.80 900
9383.72 858
9384.63 847
9385.55 860
9386.46 830
9387.38 854
9388.29 925
9389.21 890
9390.12 823
9391.04 874
9391.95 936
9392.87 825
9393.78 805
9394.70 826
9395.61 876
9396.53 858
9397.44 863
9398.36 981
9399.27 886
9400.19 912
9401.10 928
9402.02 901
9402.94 879
9403.85 923
9404.77 877
9405.68 831
9406.60 888
9407.51 916
9408.43 861
9409.35 906
9410.26 912
9411.18 942
9412.09 933
9413.01 886
9413.93 886
9414.84 893
9415.76 953
9416.67 907
9417.59 887
9418.51 841
9419.42 877
9420.34 887
9421.26 866
9422.17 886
9423.09 923
9424.01 867
9424.92 920
9425.84 892
9426.76 919
9427.67 928
9428.59 925
9429.51 875
9430.42 838
9431.34 861
9432.26 862
9433.17 875
9434.09 880
9435.01 846
9435.93 909
9436.84 936
9437.76 928
9438.68 942
9439.59 900
9440.51 940
9441.43 976
9442.35 938
9443.26 972
9444.18 935
9445.10 931
9446.02 915
9446.93 993
9447.85 970
9448.77 987
9449.69 996
9450.61 979
9451.52 944
9452.44 1036
9453.36 1018
9454.28 1062
9455.20 1028
9456.11 1146
9457.03 1211
9457.95 1306
9458.87 1379
9459.79 1285
9460.71 1276
9461.62 1264
9462.54 1229
9463.46 1183
9464.38 1155
9465.30 1112
9466.22 1081
9467.14 1039
9468.05 1106
9468.97 1036
9469.89 1013
9470.81 988
9471.73 898
9472.65 893
9473.57 982
9474.49 1004
9475.41 991
9476.32 969
9477.24 982
9478.16 992
9479.08 988
9480.00 919
9480.92 888
9481.84 968
9482.76 947
9483.68 953
9484.60 1040
9485.52 1095
9486.44 1086
9487.36 1008
9488.28 1007
9489.20 1100
9490.12 1057
9491.04 1027
9491.96 1042
9492.88 1044
9493.80 971
9494.72 963
9495.64 992
9496.56 1038
9497.48 1017
9498.40 980
9499.32 973
9500.24 989
9501.16 958
9502.08 976
9503.00 998
9503.92 1045
9504.84 1044
9505.76 1027
9506.68 1021
9507.60 1022
9508.52 1085
9509.44 1060
9510.36 999
9511.28 1044
9512.21 1091
9513.13 1052
9514.05 1004
9514.97 1016
9515.89 1037
9516.81 1062
9517.73 1095
9518.65 1086
9519.57 1133
9520.50 1102
9521.42 1101
9522.34 1097
9523.26 1137
9524.18 1082
9525.10 1217
9526.02 1147
9526.95 1028
9527.87 1148
9528.79 1132
9529.71 1062
9530.63 1124
9531.55 1201
9532.48 1198
9533.40 1205
9534.32 1237
9535.24 1272
9536.16 1339
9537.09 1379
9538.01 1418
9538.93 1438
9539.85 1495
9540.77 1521
9541.70 1501
9542.62 1452
9543.54 1398
9544.46 1275
9545.39 1269
9546.31 1216
9547.23 1205
9548.15 1241
9549.08 1248
9550.00 1208
9550.92 1250
9551.85 1220
9552.77 1262
9553.69 1223
9554.61 1186
9555.54 1238
9556.46 1237
9557.38 1155
9558.31 1187
9559.23 1254
9560.15 1182
9561.08 1179
9562.00 1242
9562.92 1257
9563.85 1235
9564.77 1215
9565.69 1278
9566.62 1328
9567.54 1279
9568.46 1203
9569.39 1243
9570.31 1326
9571.23 1316
9572.16 1265
9573.08 1240
9574.01 1234
9574.93 1307
9575.85 1297
9576.78 1245
9577.70 1268
9578.63 1230
9579.55 1308
9580.47 1243
9581.40 1253
9582.32 1189
9583.25 1185
9584.17 1177
9585.10 1293
9586.02 1247
9586.94 1244
9587.87 1271
9588.79 1335
9589.72 1229
9590.64 1255
9591.57 1334
9592.49 1312
9593.42 1307
9594.34 1416
9595.27 1371
9596.19 1347
9597.12 1360
9598.04 1338
9598.97 1391
9599.89 1409
9600.82 1474
9601.74 1416
9602.67 1364
9603.59 1386
9604.52 1399
9605.44 1503
9606.37 1496
9607.29 1460
9608.22 1499
9609.15 1503
9610.07 1494
9611.00 1538
9611.92 1615
9612.85 1583
9613.77 1611
9614.70 1530
9615.63 1564
9616.55 1600
9617.48 1604
9618.40 1694
9619.33 1654
9620.26 1684
9621.18 1707
9622.11 1659
9623.03 1723
9623.96 1669
9624.89 1641
9625.81 1737
9626.74 1726
9627.67 1744
9628.59 1782
9629.52 1817
9630.45 1788
9631.37 1795
9632.30 1789
9633.23 1857
9634.15 1887
9635.08 1865
9636.01 1829
9636.93 1870
9637.86 1942
9638.79 1995
9639.71 1981
9640.64 1997
9641.57 2037
9642.50 2174
9643.42 2068
9644.35 2050
9645.28 2155
9646.21 2252
9647.13 2197
9648.06 2191
9648.99 2263
9649.92 2252
9650.84 2170
9651.77 2128
9652.70 2264
9653.63 2420
9654.55 2458
9655.48 2487
9656.41 2546
9657.34 2601
9658.26 2579
9659.19 2585
9660.12 2573
9661.05 2676
9661.98 2737
9662.91 2687
9663.83 2698
9664.76 2850
9665.69 2723
9666.62 2817
9667.55 2785
9668.48 2825
9669.40 2686
9670.33 2697
9671.26 2893
9672.19 2922
9673.12 3049
9674.05 3169
9674.98 3137
9675.90 3148
9676.83 3192
9677.76 3395
9678.69 3354
9679.62 3288
9680.55 3246
9681.48 3284
9682.41 3251
9683.34 3260
9684.27 3439
9685.19 3493
9686.12 3448
9687.05 3503
9687.98 3715
9688.91 3861
9689.84 3881
9690.77 3772
9691.70 3950
9692.63 3906
9693.56 3776
9694.49 3894
9695.42 3982
9696.35 3966
9697.28 3947
9698.21 3980
9699.14 4189
9700.07 4286
9701.00 4641
9701.93 5152
9702.86 5595
9703.79 6210
9704.72 6561
9705.65 6798
9706.58 6569
9707.51 6583
9708.44 6290
9709.37 5838
9710.30 5470
9711.23 5134
9712.16 4945
9713.09 4569
9714.02 4455
9714.95 4375
9715.88 4505
9716.82 4748
9717.75 4777
9718.68 4901
9719.61 5228
9720.54 5394
9721.47 5487
9722.40 5512
9723.33 5473
9724.26 5162
9725.19 4874
9726.13 4632
9727.06 4403
9727.99 4006
9728.92 3808
9729.85 3700
9730.78 3625
9731.71 3441
9732.64 3416
9733.58 3418
9734.51 3404
9735.44 3727
9736.37 3735
9737.30 3673
9738.23 3820
9739.17 3743
9740.10 3702
9741.03 3822
9741.96 3769
9742.89 3616
9743.83 3392
9744.76 3303
9745.69 3245
9746.62 2994
9747.55 2993
9748.49 2854
9749.42 2860
9750.35 2751
9751.28 2719
9752.22 2685
9753.15 2600
9754.08 2578
9755.01 2516
9755.95 2487
9756.88 2447
9757.81 2438
9758.75 2349
9759.68 2287
9760.61 2348
9761.54 2370
9762.48 2436
9763.41 2480
9764.34 2387
9765.28 2377
9766.21 2328
9767.14 2352
9768.08 2465
9769.01 2376
9769.94 2430
9770.88 2493
9771.81 2444
9772.74 2382
9773.68 2303
9774.61 2359
9775.54 2312
9776.48 2276
9777.41 2328
9778.34 2399
9779.28 2374
9780.21 2372
9781.14 2413
9782.08 2477
9783.01 2682
9783.95 2745
9784.88 2753
9785.81 2950
9786.75 2836
9787.68 2752
9788.62 2893
9789.55 2798
9790.49 2705
9791.42 2580
9792.35 2509
9793.29 2445
9794.22 2362
9795.16 2357
9796.09 2342
9797.03 2305
9797.96 2296
9798.90 2313
9799.83 2200
9800.77 2254
9801.70 2195
9802.64 2147
9803.57 2183
9804.51 2262
9805.44 2202
9806.38 2158
9807.31 2108
9808.25 2083
9809.18 2031
9810.12 1968
9811.05 1887
9811.99 1919
9812.92 1909
9813.86 1893
9814.79 1849
9815.73 1838
9816.66 1778
9817.60 1837
9818.54 1809
9819.47 1853
9820.41 1876
9821.34 1815
9822.28 1773
9823.21 1752
9824.15 1733
9825.09 1741
9826.02 1772
9826.96 1664
9827.89 1657
9828.83 1699
9829.77 1761
9830.70 1713
9831.64 1691
9832.57 1662
9833.51 1704
9834.45 1568
9835.38 1634
9836.32 1603
9837.26 1601
9838.19 1616
9839.13 1567
9840.07 1575
9841.00 1588
9841.94 1574
9842.88 1662
9843.81 1533
9844.75 1581
9845.69 1636
9846.62 1601
9847.56 1547
9848.50 1640
9849.44 1635
9850.37 1618
9851.31 1588
9852.25 1536
9853.18 1612
9854.12 1594
9855.06 1535
9856.00 1568
9856.93 1524
9857.87 1554
9858.81 1530
9859.75 1544
9860.68 1560
9861.62 1547
9862.56 1593
9863.50 1582
9864.44 1641
9865.37 1619
9866.31 1603
9867.25 1514
9868.19 1500
9869.13 1532
9870.06 1536
9871.00 1572
9871.94 1463
9872.88 1448
9873.82 1494
9874.75 1426
9875.69 1427
9876.63 1491
9877.57 1426
9878.51 1472
9879.45 1573
9880.39 1462
9881.32 1427
9882.26 1439
9883.20 1398
9884.14 1394
9885.08 1342
9886.02 1446
9886.96 1362
9887.90 1404
9888.83 1348
9889.77 1321
9890.71 1337
9891.65 1384
9892.59 1411
9893.53 1335
9894.47 1361
9895.41 1303
9896.35 1402
9897.29 1398
9898.23 1352
9899.17 1331
9900.11 1320
9901.05 1319
9901.99 1274
9902.92 1328
9903.86 1360
9904.80 1277
9905.74 1313
9906.68 1285
9907.62 1281
9908.56 1265
9909.50 1270
9910.44 1275
9911.38 1304
9912.32 1367
9913.26 1378
9914.20 1294
9915.14 1301
9916.08 1348
9917.02 1274
9917.97 1266
9918.91 1274
9919.85 1303
9920.79 1271
9921.73 1257
9922.67 1250
9923.61 1256
9924.55 1281
9925.49 1351
9926.43 1357
9927.37 1370
9928.31 1396
9929.25 1477
9930.19 1596
9931.13 1783
9932.08 1921
9933.02 2062
9933.96 2030
9934.90 2031
9935.84 2065
9936.78 1959
9937.72 1772
9938.66 1708
9939.61 1631
9940.55 1613
9941.49 1449
9942.43 1385
9943.37 1341
9944.31 1285
9945.26 1268
9946.20 1317
9947.14 1221
9948.08 1232
9949.02 1232
9949.96 1187
9950.91 1201
9951.85 1252
9952.79 1163
9953.73 1214
9954.67 1258
9955.62 1235
9956.56 1198
9957.50 1245
9958.44 1203
9959.39 1234
9960.33 1240
9961.27 1252
9962.21 1311
9963.16 1214
9964.10 1211
9965.04 1183
9965.98 1128
9966.93 1171
9967.87 1162
9968.81 1197
9969.75 1175
9970.70 1186
9971.64 1186
9972.58 1142
9973.53 1119
9974.47 1102
9975.41 1181
9976.36 1143
9977.30 1150
9978.24 1178
9979.18 1138
9980.13 1124
9981.07 1146
9982.01 1198
9982.96 1251
9983.90 1182
9984.85 1211
9985.79 1201
9986.73 1180
9987.68 1140
9988.62 1082
9989.56 1093
9990.51 1066
9991.45 1104
9992.40 1146
9993.34 1072
9994.28 1060
9995.23 1149
9996.17 1148
9997.12 1107
9998.06 1092
9999.00 1076
9999.95 1019
10000.89 1113
10001.84 1068
10002.78 1061
10003.73 1076
10004.67 1054
10005.61 1022
10006.56 1094
10007.50 1088
10008.45 1026
10009.39 1100
10010.34 1095
10011.28 1025
10012.23 1084
10013.17 1097
10014.12 1052
10015.06 1111
10016.01 1118
10016.95 1066
10017.90 1081
10018.84 1083
10019.79 1027
10020.73 1055
10021.68 1010
10022.62 1038
10023.57 995
10024.51 1053
10025.46 1092
10026.41 996
10027.35 1052
10028.30 1091
10029.24 1125
10030.19 1022
10031.13 1066
10032.08 1036
10033.03 1040
10033.97 1009
10034.92 1026
10035.86 1011
10036.81 1057
10037.76 1045
10038.70 1032
10039.65 999
10040.59 1044
10041.54 1052
10042.49 1061
10043.43 1049
10044.38 1014
10045.33 992
10046.27 1004
10047.22 949
10048.16 982
10049.11 1004
10050.06 1013
10051.00 1041
10051.95 1008
10052.90 977
10053.84 974
10054.79 973
10055.74 958
10056.69 1042
10057.63 979
10058.58 998
10059.53 998
10060.47 1029
10061.42 1000
10062.37 1071
10063.32 1045
10064.26 1006
10065.21 1033
10066.16 1113
10067.10 1065
10068.05 1063
10069.00 1029
10069.95 984
10070.89 930
10071.84 1000
10072.79 1003
10073.74 987
10074.69 959
10075.63 1048
10076.58 1019
10077.53 981
10078.48 940
10079.43 958
10080.37 973
10081.32 979
10082.27 1006
10083.22 962
10084.17 959
10085.11 917
10086.06 968
10087.01 964
10087.96 912
10088.91 931
10089.86 930
10090.81 972
10091.75 963
10092.70 925
10093.65 971
10094.60 1003
10095.55 1000
10096.50 1008
10097.45 1001
10098.40 984
10099.34 1018
10100.29 995
10101.24 1003
10102.19 986
10103.14 956
10104.09 921
10105.04 1007
10105.99 944
10106.94 900
10107.89 980
10108.84 951
10109.79 936
10110.73 876
10111.68 938
10112.63 929
10113.58 917
10114.53 936
10115.48 900
10116.43 922
10117.38 972
10118.33 975
10119.28 979
10120.23 1012
10121.18 950
10122.13 944
10123.08 948
10124.03 902
10124.98 890
10125.93 868
10126.88 900
10127.83 960
10128.78 920
10129.73 951
10130.68 950
10131.64 956
10132.59 966
10133.54 937
10134.49 946
10135.44 926
10136.39 932
10137.34 957
10138.29 874
10139.24 897
10140.19 921
10141.14 927
10142.09 967
10143.04 923
10144.00 978
10144.95 962
10145.90 982
10146.85 1000
10147.80 953
10148.75 958
10149.70 931
10150.65 946
10151.61 966
10152.56 974
10153.51 1041
10154.46 986
10155.41 967
10156.36 992
10157.31 969
10158.27 992
10159.22 989
10160.17 971
10161.12 984
10162.07 1005
10163.03 1028
10163.98 1011
10164.93 989
10165.88 921
10166.83 996
10167.79 993
10168.74 1013
10169.69 981
10170.64 1007
10171.60 972
10172.55 998
10173.50 1002
10174.45 1021
10175.41 1006
10176.36 1060
10177.31 1026
10178.26 1032
10179.22 1081
10180.17 1045
10181.12 1031
10182.07 1041
10183.03 1034
10183.98 1021
10184.93 1023
10185.89 1048
10186.84 1030
10187.79 1114
10188.75 1077
10189.70 1105
10190.65 1138
10191.60 1070
10192.56 1101
10193.51 1040
10194.47 1041
10195.42 1111
10196.37 1042
10197.33 967
10198.28 1042
10199.23 1032
10200.19 1078
10201.14 1111
10202.09 1165
10203.05 1076
10204.00 1183
10204.96 1205
10205.91 1185
10206.86 1222
10207.82 1132
10208.77 1191
10209.73 1202
10210.68 1249
10211.63 1292
10212.59 1385
10213.54 1406
10214.50 1415
10215.45 1272
10216.41 1271
10217.36 1255
10218.32 1283
10219.27 1227
10220.22 1169
10221.18 1087
10222.13 1129
10223.09 1124
10224.04 1065
10225.00 1078
10225.95 1113
10226.91 1078
10227.86 1144
10228.82 1056
10229.77 972
10230.73 1069
10231.68 1034
10232.64 1126
10233.59 1066
10234.55 1009
10235.50 1039
10236.46 1032
10237.42 1033
10238.37 1070
10239.33 1021
10240.28 1192
10241.24 1137
10242.19 1125
10243.15 1194
10244.10 1239
10245.06 1131
10246.02 1108
10246.97 1060
10247.93 1011
10248.88 1136
10249.84 1006
10250.80 968
10251.75 978
10252.71 937
10253.66 906
10254.62 947
10255.58 929
10256.53 968
10257.49 847
10258.45 905
10259.40 967
10260.36 958
10261.32 920
10262.27 911
10263.23 942
10264.19 927
10265.14 902
10266.10 903
10267.06 859
10268.01 861
10268.97 871
10269.93 925
10270.88 845
10271.84 878
10272.80 830
10273.76 858
10274.71 885
10275.67 934
10276.63 887
10277.58 903
10278.54 868
10279.50 918
10280.46 880
10281.41 864
10282.37 916
10283.33 969
10284.29 909
10285.24 814
10286.20 883
10287.16 850
10288.12 865
10289.08 934
10290.03 886
10290.99 912
10291.95 962
10292.91 958
10293.87 902
10294.82 886
10295.78 878
10296.74 925
10297.70 982
10298.66 974
10299.61 889
10300.57 851
10301.53 946
10302.49 1006
10303.45 878
10304.41 856
10305.37 833
10306.32 851
10307.28 880
10308.24 817
10309.20 867
10310.16 819
10311.12 836
10312.08 949
10313.04 923
10314.00 912
10314.95 915
10315.91 915
10316.87 912
10317.83 830
10318.79 838
10319.75 908
10320.71 994
10321.67 905
10322.63 916
10323.59 982
10324.55 893
10325.51 914
10326.47 950
10327.43 897
10328.39 934
10329.35 950
10330.31 878
10331.27 902
10332.23 899
10333.19 999
10334.15 972
10335.11 994
10336.07 1051
10337.03 1032
10337.99 1026
10338.95 969
10339.91 948
10340.87 976
10341.83 978
10342.79 920
10343.75 992
10344.71 972
10345.67 892
10346.63 796
10347.59 872
10348.55 886
10349.51 868
10350.47 913
10351.43 901
10352.39 848
10353.35 861
10354.31 922
10355.28 941
10356.24 889
10357.20 914
10358.16 837
10359.12 830
10360.08 883
10361.04 896
10362.00 860
10362.96 859
10363.93 860
10364.89 927
10365.85 869
10366.81 840
10367.77 799
10368.73 796
10369.69 843
10370.66 870
10371.62 804
10372.58 842
10373.54 918
10374.50 818
10375.47 772
10376.43 764
10377.39 758
10378.35 807
10379.31 824
10380.28 843
10381.24 819
10382.20 790
10383.16 772
10384.12 830
10385.09 864
10386.05 851
10387.01 798
10387.97 852
10388.94 902
10389.90 822
10390.86 843
10391.82 822
10392.79 843
10393.75 848
10394.71 801
10395.68 843
10396.64 833
10397.60 777
10398.56 769
10399.53 801
10400.49 784
10401.45 779
10402.42 793
10403.38 808
10404.34 842
10405.31 793
10406.27 780
10407.23 775
10408.20 783
10409.16 815
10410.12 771
10411.09 797
10412.05 776
10413.01 839
10413.98 799
10414.94 810
10415.90 758
10416.87 735
10417.83 798
10418.80 810
10419.76 785
10420.72 801
10421.69 802
10422.65 796
10423.62 808
10424.58 810
10425.54 787
10426.51 859
10427.47 797
10428.44 841
10429.40 819
10430.37 847
10431.33 721
10432.30 788
10433.26 811
10434.22 782
10435.19 693
10436.15 715
10437.12 773
10438.08 727
10439.05 719
10440.01 699
10440.98 742
10441.94 821
10442.91 754
10443.87 742
10444.84 725
10445.80 733
10446.77 723
10447.73 785
10448.70 720
10449.66 678
10450.63 695
10451.59 750
10452.56 766
10453.53 713
10454.49 717
10455.46 666
10456.42 736
10457.39 712
10458.35 759
10459.32 736
10460.29 742
10461.25 749
10462.22 729
10463.18 726
10464.15 715
10465.12 692
10466.08 730
10467.05 691
10468.01 759
10468.98 724
10469.95 696
10470.91 733
10471.88 695
10472.85 676
10473.81 723
10474.78 751
10475.74 774
10476.71 767
10477.68 737
10478.64 752
10479.61 734
10480.58 732
10481.54 701
10482.51 684
10483.48 648
10484.45 678
10485.41 697
10486.38 654
10487.35 713
10488.31 718
10489.28 707
10490.25 715
10491.22 668
10492.18 653
10493.15 679
10494.12 753
10495.08 718
10496.05 702
10497.02 714
10497.99 705
10498.95 659
10499.92 671
10500.89 655
10501.86 718
10502.83 721
10503.79 679
10504.76 706
10505.73 694
10506.70 666
10507.67 686
10508.63 765
10509.60 744
10510.57 687
10511.54 679
10512.51 701
10513.47 745
10514.44 702
10515.41 708
10516.38 736
10517.35 718
10518.32 701
10519.28 659
10520.25 663
10521.22 703
10522.19 647
10523.16 678
10524.13 685
10525.10 676
10526.07 681
10527.03 731
10528.00 784
10528.97 697
10529.94 694
10530.91 699
10531.88 727
10532.85 730
10533.82 726
10534.79 753
10535.76 768
10536.73 692
10537.70 725
10538.67 685
10539.63 676
10540.60 703
10541.57 735
10542.54 715
10543.51 723
10544.48 649
10545.45 708
10546.42 720
10547.39 706
10548.36 712
10549.33 769
10550.30 725
10551.27 769
10552.24 769
10553.21 737
10554.18 738
10555.15 723
10556.12 772
10557.09 719
10558.06 669
10559.03 668
10560.00 712
10560.97 715
10561.95 712
10562.92 651
10563.89 675
10564.86 723
10565.83 754
10566.80 804
10567.77 807
10568.74 762
10569.71 752
10570.68 792
10571.65 760
10572.62 739
10573.59 733
10574.57 697
10575.54 707
10576.51 690
10577.48 727
10578.45 750
10579.42 763
10580.39 719
10581.36 725
10582.34 674
10583.31 725
10584.28 728
10585.25 753
10586.22 661
10587.19 655
10588.17 745
10589.14 691
10590.11 728
10591.08 762
10592.05 709
10593.02 724
10594.00 755
10594.97 670
10595.94 747
10596.91 755
10597.89 730
10598.86 725
10599.83 727
10600.80 746
10601.77 701
10602.75 705
10603.72 739
10604.69 705
10605.66 741
10606.64 792
10607.61 769
10608.58 709
10609.55 728
10610.53 720
10611.50 784
10612.47 747
10613.45 677
10614.42 701
10615.39 687
10616.36 726
10617.34 741
10618.31 709
10619.28 735
10620.26 743
10621.23 775
10622.20 784
10623.18 784
10624.15 798
10625.12 825
10626.10 796
10627.07 766
10628.04 841
10629.02 882
10629.99 823
10630.97 807
10631.94 814
10632.91 821
10633.89 842
10634.86 771
10635.83 812
10636.81 753
10637.78 738
10638.76 786
10639.73 850
10640.70 904
10641.68 932
10642.65 959
10643.63 1032
10644.60 1064
10645.58 1106
10646.55 1070
10647.53 1040
10648.50 1052
10649.47 1065
10650.45 954
10651.42 930
10652.40 859
10653.37 858
10654.35 853
10655.32 801
10656.30 787
10657.27 787
10658.25 752
10659.22 750
10660.20 740
10661.17 733
10662.15 760
10663.12 691
10664.10 728
10665.07 790
10666.05 788
10667.02 767
10668.00 749
10668.97 737
10669.95 718
10670.93 718
10671.90 679
10672.88 736
10673.85 751
10674.83 761
10675.80 725
10676.78 692
10677.76 717
10678.73 752
10679.71 746
10680.68 757
10681.66 702
10682.63 718
10683.61 721
10684.59 730
10685.56 743
10686.54 757
10687.52 774
10688.49 766
10689.47 779
10690.44 716
10691.42 778
10692.40 741
10693.37 799
10694.35 785
10695.33 711
10696.30 766
10697.28 730
10698.26 711
10699.23 677
10700.21 710
10701.19 737
10702.17 667
10703.14 679
10704.12 651
10705.10 697
10706.07 725
10707.05 695
10708.03 711
10709.01 755
10709.98 743
10710.96 827
10711.94 706
10712.91 707
10713.89 646
10714.87 689
10715.85 709
10716.83 712
10717.80 767
10718.78 748
10719.76 740
10720.74 753
10721.71 695
10722.69 683
10723.67 681
10724.65 726
10725.63 731
10726.60 788
10727.58 669
10728.56 691
10729.54 689
10730.52 742
10731.49 747
10732.47 717
10733.45 780
10734.43 735
10735.41 707
10736.39 700
10737.37 692
10738.34 704
10739.32 730
10740.30 732
10741.28 695
10742.26 785
10743.24 749
10744.22 679
10745.20 730
10746.17 785
10747.15 720
10748.13 743
10749.11 745
10750.09 735
10751.07 691
10752.05 716
10753.03 761
10754.01 719
10754.99 711
10755.97 761
10756.95 746
10757.93 733
10758.91 755
10759.88 772
10760.86 723
10761.84 747
10762.82 756
10763.80 803
10764.78 736
10765.76 770
10766.74 770
10767.72 720
10768.70 766
10769.68 800
10770.66 729
10771.64 717
10772.62 718
10773.60 742
10774.58 723
10775.56 724
10776.54 739
10777.52 759
10778.51 788
10779.49 764
10780.47 736
10781.45 750
10782.43 707
10783.41 774
10784.39 796
10785.37 733
10786.35 749
10787.33 753
10788.31 781
10789.29 810
10790.27 790
10791.26 808
10792.24 753
10793.22 745
10794.20 693
10795.18 769
10796.16 759
10797.14 806
10798.12 754
10799.10 771
10800.09 758
10801.07 784
10802.05 774
10803.03 788
10804.01 769
10804.99 792
10805.98 803
10806.96 815
10807.94 770
10808.92 760
10809.90 728
10810.89 727
10811.87 756
10812.85 735
10813.83 807
10814.81 795
10815.80 833
10816.78 814
10817.76 789
10818.74 802
10819.72 806
10820.71 829
10821.69 840
10822.67 772
10823.65 775
10824.64 826
10825.62 861
10826.60 835
10827.58 802
10828.57 759
10829.55 791
10830.53 805
10831.52 847
10832.50 823
10833.48 717
10834.46 833
10835.45 853
10836.43 793
10837.41 819
10838.40 867
10839.38 865
10840.36 822
10841.35 791
10842.33 834
10843.31 813
10844.30 845
10845.28 811
10846.26 817
10847.25 831
10848.23 860
10849.21 823
10850.20 870
10851.18 846
10852.17 873
10853.15 869
10854.13 867
10855.12 903
10856.10 936
10857.09 983
10858.07 920
10859.05 917
10860.04 953
10861.02 869
10862.01 857
10862.99 881
10863.97 874
10864.96 908
10865.94 918
10866.93 871
10867.91 931
10868.90 864
10869.88 900
10870.87 895
10871.85 936
10872.84 998
10873.82 938
10874.81 982
10875.79 965
10876.78 966
10877.76 958
10878.75 975
10879.73 991
10880.72 928
10881.70 986
10882.69 1001
10883.67 967
10884.66 1021
10885.64 1051
10886.63 1033
10887.61 1091
10888.60 1030
10889.58 1081
10890.57 1114
10891.55 1088
10892.54 1095
10893.53 1149
10894.51 1138
10895.50 1135
10896.48 1134
10897.47 1149
10898.45 1154
10899.44 1142
10900.43 1134
10901.41 1151
10902.40 1149
10903.38 1119
10904.37 1175
10905.36 1091
10906.34 1076
10907.33 1157
10908.32 1246
10909.30 1224
10910.29 1225
10911.28 1194
10912.26 1157
10913.25 1182
10914.24 1225
10915.22 1212
10916.21 1245
10917.20 1240
10918.18 1319
10919.17 1364
10920.16 1322
10921.14 1303
10922.13 1306
10923.12 1353
10924.10 1373
10925.09 1369
10926.08 1326
10927.07 1335
10928.05 1368
10929.04 1390
10930.03 1390
10931.01 1405
10932.00 1368
10932.99 1390
10933.98 1465
10934.96 1429
10935.95 1432
10936.94 1427
10937.93 1414
10938.92 1411
10939.90 1367
10940.89 1424
10941.88 1440
10942.87 1497
10943.85 1593
10944.84 1571
10945.83 1563
10946.82 1585
10947.81 1711
10948.79 1689
10949.78 1650
10950.77 1622
10951.76 1652
10952.75 1709
10953.74 1698
10954.72 1775
10955.71 1839
10956.70 1903
10957.69 1938
10958.68 1973
10959.67 2109
10960.66 2241
10961.65 2361
10962.63 2516
10963.62 2645
10964.61 2862
10965.60 2964
10966.59 2892
10967.58 2832
10968.57 2809
10969.56 2637
10970.55 2472
10971.54 2343
10972.52 2272
10973.51 2169
10974.50 2085
10975.49 2042
10976.48 2006
10977.47 2064
10978.46 2021
10979.45 1873
10980.44 1885
10981.43 1931
10982.42 1960
10983.41 1924
10984.40 1906
10985.39 1823
10986.38 1922
10987.37 1956
10988.36 2015
10989.35 2025
10990.34 2015
10991.33 1957
10992.32 2072
10993.31 2062
10994.30 2189
10995.29 2205
10996.28 2248
10997.27 2361
10998.26 2347
10999.25 2394
11000.24 2568
11001.23 2831
11002.22 3142
11003.21 3406
11004.20 3727
11005.20 3981
11006.19 4136
11007.18 4217
11008.17 4169
11009.16 4059
11010.15 3900
11011.14 3512
11012.13 3277
11013.12 2910
11014.11 2616
11015.10 2359
11016.10 2237
11017.09 2137
11018.08 2002
11019.07 1911
11020.06 1875
11021.05 1795
11022.04 1706
11023.04 1755
11024.03 1663
11025.02 1576
11026.01 1555
11027.00 1559
11027.99 1492
11028.99 1538
11029.98 1565
11030.97 1453
11031.96 1479
11032.95 1532
11033.95 1537
11034.94 1497
11035.93 1475
11036.92 1497
11037.91 1420
11038.91 1338
11039.90 1377
11040.89 1325
11041.88 1338
11042.88 1427
11043.87 1391
11044.86 1403
11045.85 1427
11046.85 1343
11047.84 1328
11048.83 1284
11049.82 1357
11050.82 1274
11051.81 1313
11052.80 1290
11053.80 1225
11054.79 1222
11055.78 1230
11056.77 1269
11057.77 1180
11058.76 1192
11059.75 1247
11060.75 1182
11061.74 1121
11062.73 1182
11063.73 1235
11064.72 1157
11065.71 1178
11066.71 1120
11067.70 1109
11068.69 1062
11069.69 1110
11070.68 1131
11071.68 1155
11072.67 1209
11073.66 1142
11074.66 1162
11075.65 1200
11076.65 1240
11077.64 1244
11078.63 1167
11079.63 1183
11080.62 1161
11081.62 1166
11082.61 1153
11083.60 1139
11084.60 1151
11085.59 1164
11086.59 1159
11087.58 1114
11088.58 1230
11089.57 1212
11090.57 1207
11091.56 1151
11092.55 1119
11093.55 1079
11094.54 1185
11095.54 1145
11096.53 1145
11097.53 1219
11098.52 1191
11099.52 1126
11100.51 1143
11101.51 1116
11102.50 1128
11103.50 1186
11104.49 1137
11105.49 1108
11106.48 1094
11107.48 1030
11108.48 1078
11109.47 1066
11110.47 1045
11111.46 1052
11112.46 1056
11113.45 1061
11114.45 1079
11115.44 1051
11116.44 1028
11117.44 1011
11118.43 1017
11119.43 970
11120.42 950
11121.42 1012
11122.42 968
11123.41 1015
11124.41 955
11125.40 980
11126.40 939
11127.40 963
11128.39 973
11129.39 1041
11130.38 1005
11131.38 1042
11132.38 956
11133.37 975
11134.37 1037
11135.37 1020
11136.36 1023
11137.36 988
11138.36 917
11139.35 947
11140.35 955
11141.35 995
11142.34 962
11143.34 977
11144.34 1011
11145.34 903
11146.33 920
11147.33 937
11148.33 957
11149.32 932
11150.32 922
11151.32 919
11152.32 892
11153.31 923
11154.31 920
11155.31 960
11156.31 914
11157.30 941
11158.30 967
11159.30 888
11160.30 860
11161.29 931
11162.29 838
11163.29 849
11164.29 848
11165.29 845
11166.28 832
11167.28 804
11168.28 841
11169.28 825
11170.28 848
11171.27 892
11172.27 826
11173.27 844
11174.27 864
11175.27 886
11176.27 888
11177.26 874
11178.26 845
11179.26 845
11180.26 845
11181.26 898
11182.26 926
11183.26 843
11184.26 878
11185.25 839
11186.25 804
11187.25 818
11188.25 891
11189.25 861
11190.25 823
11191.25 833
11192.25 868
11193.25 864
11194.25 848
11195.24 943
11196.24 876
11197.24 877
11198.24 951
11199.24 868
11200.24 885
11201.24 909
11202.24 995
11203.24 928
11204.24 877
11205.24 814
11206.24 834
11207.24 835
11208.24 898
11209.24 911
11210.24 893
11211.24 822
11212.24 802
11213.24 856
11214.24 860
11215.24 923
11216.24 877
11217.24 896
11218.24 906
11219.24 851
11220.24 812
11221.24 874
11222.24 845
11223.24 811
11224.24 785
11225.24 821
11226.24 779
11227.25 821
11228.25 806
11229.25 847
11230.25 822
11231.25 821
11232.25 812
11233.25 798
11234.25 787
11235.25 820
11236.25 783
11237.25 797
11238.26 799
11239.26 821
11240.26 812
11241.26 783
11242.26 757
11243.26 787
11244.26 773
11245.27 708
11246.27 734
11247.27 779
11248.27 760
11249.27 808
11250.27 844
11251.28 818
11252.28 723
11253.28 735
11254.28 698
11255.28 747
11256.29 749
11257.29 786
11258.29 783
11259.29 809
11260.29 796
11261.30 791
11262.30 804
11263.30 758
11264.30 758
11265.31 767
11266.31 800
11267.31 746
11268.31 738
11269.32 746
11270.32 806
11271.32 813
11272.32 778
11273.33 750
11274.33 838
11275.33 816
11276.33 793
11277.34 813
11278.34 802
11279.34 788
11280.35 808
11281.35 915
11282.35 821
11283.36 842
11284.36 875
11285.36 836
11286.37 819
11287.37 841
11288.37 809
11289.38 880
11290.38 810
11291.38 814
11292.39 828
11293.39 829
11294.39 805
11295.40 809
11296.40 792
11297.41 782
11298.41 790
11299.41 817
11300.42 851
11301.42 824
11302.43 827
11303.43 848
11304.43 866
11305.44 816
11306.44 832
11307.45 862
11308.45 850
11309.46 879
11310.46 872
11311.46 932
11312.47 935
11313.47 929
11314.48 983
11315.48 1035
11316.49 1102
11317.49 1125
11318.50 1139
11319.50 1126
11320.51 1167
11321.51 1129
11322.52 1121
11323.52 1045
11324.53 1014
11325.53 987
11326.54 947
11327.54 907
11328.55 931
11329.55 883
11330.56 857
11331.56 814
11332.57 842
11333.57 834
11334.58 826
11335.58 833
11336.59 771
11337.60 827
11338.60 790
11339.61 755
11340.61 746
11341.62 751
11342.62 745
11343.63 753
11344.64 768
11345.64 775
11346.65 736
11347.65 733
11348.66 785
11349.67 748
11350.67 699
11351.68 760
11352.69 690
11353.69 723
11354.70 748
11355.71 746
11356.71 733
11357.72 745
11358.72 762
11359.73 802
11360.74 712
11361.74 704
11362.75 774
11363.76 726
11364.76 745
11365.77 763
11366.78 721
11367.79 757
11368.79 736
11369.80 729
11370.81 698
11371.81 738
11372.82 717
11373.83 702
11374.84 744
11375.84 747
11376.85 672
11377.86 653
11378.87 752
11379.87 755
11380.88 694
11381.89 697
11382.90 726
11383.90 743
11384.91 757
11385.92 691
11386.93 714
11387.93 712
11388.94 727
11389.95 767
11390.96 795
11391.97 727
11392.97 746
11393.98 760
11394.99 722
11396.00 733
11397.01 762
11398.02 774
11399.02 722
11400.03 712
11401.04 737
11402.05 744
11403.06 790
11404.07 739
11405.08 709
11406.08 729
11407.09 708
11408.10 764
11409.11 737
11410.12 740
11411.13 747
11412.14 733
11413.15 740
11414.15 758
11415.16 727
11416.17 704
11417.18 692
11418.19 716
11419.20 725
11420.21 706
11421.22 712
11422.23 733
11423.24 722
11424.25 698
11425.26 782
11426.27 738
11427.28 718
11428.29 710
11429.30 758
11430.31 720
11431.32 696
11432.32 727
11433.33 731
11434.34 693
11435.35 669
11436.36 738
11437.37 721
11438.38 684
11439.39 726
11440.41 697
11441.42 678
11442.43 686
11443.44 680
11444.45 685
11445.46 714
11446.47 708
11447.48 663
11448.49 677
11449.50 707
11450.51 705
11451.52 757
11452.53 727
11453.54 675
11454.55 732
11455.56 693
11456.57 740
11457.59 726
11458.60 657
11459.61 678
11460.62 663
11461.63 673
11462.64 664
11463.65 690
11464.66 709
11465.67 741
11466.69 671
11467.70 686
11468.71 683
11469.72 663
11470.73 717
11471.74 650
11472.75 674
11473.77 663
11474.78 683
11475.79 676
11476.80 673
11477.81 683
11478.83 707
11479.84 683
11480.85 714
11481.86 689
11482.87 691
11483.89 671
11484.90 661
11485.91 677
11486.92 691
11487.93 675
11488.95 685
11489.96 642
11490.97 642
11491.98 647
11493.00 612
11494.01 670
11495.02 638
11496.03 665
11497.05 695
11498.06 671
11499.07 623
11500.09 647
11501.10 665
11502.11 691
11503.12 646
11504.14 658
11505.15 637
11506.16 631
11507.18 663
11508.19 692
11509.20 637
11510.22 613
11511.23 657
11512.24 645
11513.26 650
11514.27 630
11515.28 605
11516.30 628
11517.31 615
11518.32 649
11519.34 615
11520.35 631
11521.37 648
11522.38 634
11523.39 642
11524.41 691
11525.42 667
11526.44 692
11527.45 637
11528.46 646
11529.48 622
11530.49 680
11531.51 617
11532.52 694
11533.53 667
11534.55 680
11535.56 661
11536.58 644
11537.59 620
11538.61 608
11539.62 654
11540.64 675
11541.65 696
11542.67 681
11543.68 645
11544.69 635
11545.71 626
11546.72 589
11547.74 586
11548.75 580
11549.77 628
11550.78 681
11551.80 677
11552.81 604
11553.83 640
11554.85 614
11555.86 628
11556.88 608
11557.89 633
11558.91 620
11559.92 640
11560.94 635
11561.95 623
11562.97 590
11563.98 610
11565.00 658
11566.02 655
11567.03 648
11568.05 637
11569.06 644
11570.08 633
11571.10 637
11572.11 644
11573.13 585
11574.14 653
11575.16 610
11576.18 652
11577.19 664
11578.21 636
11579.22 661
11580.24 670
11581.26 641
11582.27 629
11583.29 632
11584.31 639
11585.32 659
11586.34 618
11587.36 666
11588.37 653
11589.39 651
11590.41 641
11591.42 669
11592.44 692
11593.46 704
11594.47 679
11595.49 659
11596.51 697
11597.53 736
11598.54 697
11599.56 642
11600.58 637
11601.59 668
11602.61 708
11603.63 725
11604.65 662
11605.66 710
11606.68 673
11607.70 679
11608.72 694
11609.74 709
11610.75 701
11611.77 744
11612.79 762
11613.81 674
11614.82 711
11615.84 688
11616.86 681
11617.88 725
11618.90 694
11619.91 678
11620.93 678
11621.95 660
11622.97 650
11623.99 654
11625.01 672
11626.02 649
11627.04 696
11628.06 678
11629.08 676
11630.10 671
11631.12 605
11632.14 611
11633.15 604
11634.17 601
11635.19 584
11636.21 641
11637.23 663
11638.25 598
11639.27 558
11640.29 603
11641.30 657
11642.32 628
11643.34 591
11644.36 639
11645.38 647
11646.40 644
11647.42 618
11648.44 646
11649.46 631
11650.48 628
11651.50 592
11652.52 638
11653.54 627
11654.56 638
11655.58 705
11656.60 625
11657.62 602
11658.64 595
11659.66 614
11660.68 584
11661.70 614
11662.72 635
11663.74 638
11664.76 622
11665.78 584
11666.80 631
11667.82 606
11668.84 604
11669.86 621
11670.88 646
11671.90 594
11672.92 652
11673.94 655
11674.96 607
11675.98 624
11677.00 689
11678.02 651
11679.04 605
11680.06 564
11681.08 598
11682.10 573
11683.12 619
11684.15 605
11685.17 596
11686.19 578
11687.21 619
11688.23 639
11689.25 639
11690.27 564
11691.29 630
11692.31 671
11693.34 671
11694.36 619
11695.38 629
11696.40 675
11697.42 632
11698.44 625
11699.46 688
11700.49 644
11701.51 642
11702.53 668
11703.55 678
11704.57 621
11705.60 614
11706.62 652
11707.64 662
11708.66 639
11709.68 617
11710.71 665
11711.73 612
11712.75 647
11713.77 597
11714.79 592
11715.82 651
11716.84 594
11717.86 650
11718.88 646
11719.91 630
11720.93 608
11721.95 583
11722.97 599
11724.00 670
11725.02 707
11726.04 674
11727.07 663
11728.09 650
11729.11 628
11730.13 656
11731.16 655
11732.18 635
11733.20 600
11734.23 676
11735.25 647
11736.27 658
11737.30 710
11738.32 676
11739.34 741
11740.37 728
11741.39 691
11742.41 708
11743.44 711
11744.46 704
11745.48 695
11746.51 735
11747.53 707
11748.55 715
11749.58 685
11750.60 679
11751.63 713
11752.65 694
11753.67 704
11754.70 712
11755.72 658
11756.75 656
11757.77 678
11758.79 634
11759.82 679
11760.84 683
11761.87 675
11762.89 683
11763.92 675
11764.94 685
11765.97 663
11766.99 677
11768.01 640
11769.04 632
11770.06 698
11771.09 723
11772.11 686
11773.14 659
11774.16 725
11775.19 638
11776.21 679
11777.24 717
11778.26 746
11779.29 686
11780.31 715
11781.34 771
11782.36 729
11783.39 697
11784.41 684
11785.44 776
11786.46 751
11787.49 746
11788.52 683
11789.54 695
11790.57 668
11791.59 677
11792.62 712
11793.64 745
11794.67 738
11795.70 751
11796.72 703
11797.75 712
11798.77 752
11799.80 741
11800.83 696
11801.85 717
11802.88 762
11803.90 799
11804.93 773
11805.96 729
11806.98 803
11808.01 817
11809.04 743
11810.06 762
11811.09 793
11812.11 781
11813.14 762
11814.17 730
11815.19 779
11816.22 757
11817.25 778
11818.27 781
11819.30 813
11820.33 796
11821.36 811
11822.38 808
11823.41 821
11824.44 727
11825.46 768
11826.49 798
11827.52 791
11828.54 764
11829.57 770
11830.60 782
11831.63 836
11832.65 763
11833.68 758
11834.71 737
11835.74 777
11836.76 795
11837.79 855
11838.82 903
11839.85 799
11840.88 840
11841.90 805
11842.93 849
11843.96 845
11844.99 817
11846.01 786
11847.04 841
11848.07 861
11849.10 900
11850.13 907
11851.16 872
11852.18 821
11853.21 899
11854.24 881
11855.27 889
11856.30 841
11857.33 942
11858.35 963
11859.38 889
11860.41 915
11861.44 902
11862.47 977
11863.50 939
11864.53 901
11865.56 913
11866.58 980
11867.61 957
11868.64 950
11869.67 928
11870.70 977
11871.73 960
11872.76 1008
11873.79 972
11874.82 963
11875.85 1015
11876.88 1007
11877.91 1061
11878.93 1068
11879.96 965
11880.99 1042
11882.02 1096
11883.05 1080
11884.08 1021
11885.11 1072
11886.14 1060
11887.17 1178
11888.20 1196
11889.23 1139
11890.26 1197
11891.29 1196
11892.32 1199
11893.35 1185
11894.38 1206
11895.41 1305
11896.44 1316
11897.47 1228
11898.50 1226
11899.53 1325
11900.56 1402
11901.59 1433
11902.62 1444
11903.65 1511
11904.69 1510
11905.72 1614
11906.75 1636
11907.78 1631
11908.81 1640
11909.84 1747
11910.87 1701
11911.90 1690
11912.93 1689
11913.96 1646
11914.99 1624
11916.02 1543
11917.06 1463
11918.09 1460
11919.12 1397
11920.15 1472
11921.18 1462
11922.21 1512
11923.24 1455
11924.27 1434
11925.31 1428
11926.34 1384
11927.37 1404
11928.40 1574
11929.43 1578
11930.46 1660
11931.50 1726
11932.53 1774
11933.56 1950
11934.59 2101
11935.62 2182
11936.65 2318
11937.69 2378
11938.72 2514
11939.75 2515
11940.78 2402
11941.81 2335
11942.85 2301
11943.88 2128
11944.91 1979
11945.94 1808
11946.98 1711
11948.01 1755
11949.04 1580
11950.07 1452
11951.11 1358
11952.14 1404
11953.17 1357
11954.20 1340
11955.24 1330
11956.27 1344
11957.30 1283
11958.34 1217
11959.37 1199
11960.40 1225
11961.43 1182
11962.47 1209
11963.50 1182
11964.53 1177
11965.57 1196
11966.60 1172
11967.63 1205
11968.67 1097
11969.70 1122
11970.73 1123
11971.77 1161
11972.80 1121
11973.83 1167
11974.87 1104
11975.90 1139
11976.94 1174
11977.97 1137
11979.00 1143
11980.04 1156
11981.07 1143
11982.10 1085
11983.14 1085
11984.17 1101
11985.21 1054
11986.24 1066
11987.27 1112
11988.31 1149
11989.34 1121
11990.38 1068
11991.41 1057
11992.45 1142
11993.48 1147
11994.51 1091
11995.55 1018
11996.58 1066
11997.62 1084
11998.65 1079
11999.69 1067
12000.72 1077
12001.76 1088
12002.79 1088
12003.83 1119
12004.86 1178
12005.90 1133
12006.93 1073
12007.97 1096
12009.00 1140
12010.04 1133
12011.07 1140
12012.11 1110
12013.14 1099
12014.18 1175
12015.21 1173
12016.25 1153
12017.28 1205
12018.32 1242
12019.35 1232
12020.39 1170
12021.43 1161
12022.46 1211
12023.50 1247
12024.53 1332
12025.57 1246
12026.60 1243
12027.64 1326
12028.68 1249
12029.71 1226
12030.75 1272
12031.78 1300
12032.82 1248
12033.86 1248
12034.89 1310
12035.93 1224
12036.97 1192
12038.00 1252
12039.04 1292
12040.07 1283
12041.11 1253
12042.15 1232
12043.18 1253
12044.22 1161
12045.26 1242
12046.29 1233
12047.33 1150
12048.37 1148
12049.40 1269
12050.44 1243
12051.48 1219
12052.52 1187
12053.55 1263
12054.59 1267
12055.63 1243
12056.66 1251
12057.70 1281
12058.74 1332
12059.78 1324
12060.81 1321
12061.85 1313
12062.89 1232
12063.92 1239
12064.96 1340
12066.00 1315
12067.04 1348
12068.07 1330
12069.11 1358
12070.15 1416
12071.19 1368
12072.23 1329
12073.26 1312
12074.30 1304
12075.34 1331
12076.38 1302
12077.42 1330
12078.45 1376
12079.49 1383
12080.53 1401
12081.57 1328
12082.61 1317
12083.64 1329
12084.68 1362
12085.72 1463
12086.76 1469
12087.80 1397
12088.84 1467
12089.88 1407
12090.91 1441
12091.95 1473
12092.99 1510
12094.03 1500
12095.07 1513
12096.11 1563
12097.15 1643
12098.19 1599
12099.22 1610
12100.26 1669
12101.30 1652
12102.34 1690
12103.38 1741
12104.42 1864
12105.46 2028
12106.50 2115
12107.54 2128
12108.58 2263
12109.62 2245
12110.66 2264
12111.70 2270
12112.74 2261
12113.77 2241
12114.81 2093
12115.85 2030
12116.89 1900
12117.93 1832
12118.97 1648
12120.01 1602
12121.05 1510
12122.09 1392
12123.13 1439
12124.17 1425
12125.21 1223
12126.25 1245
12127.29 1301
12128.33 1168
12129.37 1213
12130.41 1162
12131.45 1148
12132.50 1135
12133.54 1099
12134.58 1100
12135.62 1173
12136.66 1120
12137.70 1066
12138.74 1026
12139.78 1028
12140.82 1085
12141.86 1027
12142.90 986
12143.94 1064
12144.98 1044
12146.02 1062
12147.07 1018
12148.11 975
12149.15 1015
12150.19 1035
12151.23 921
12152.27 890
12153.31 961
12154.35 972
12155.40 933
12156.44 932
12157.48 937
12158.52 977
12159.56 1020
12160.60 978
12161.64 951
12162.69 953
12163.73 974
12164.77 963
12165.81 939
12166.85 987
12167.90 998
12168.94 971
12169.98 1007
12171.02 948
12172.06 859
12173.11 898
12174.15 944
12175.19 968
12176.23 1027
12177.27 945
12178.32 876
12179.36 951
12180.40 934
12181.44 968
12182.49 936
12183.53 921
12184.57 959
12185.61 905
12186.66 949
12187.70 995
12188.74 915
12189.79 937
12190.83 982
12191.87 1007
12192.91 969
12193.96 988
12195.00 967
12196.04 973
12197.09 952
12198.13 950
12199.17 972
12200.22 967
12201.26 969
12202.30 1002
12203.35 935
12204.39 977
12205.43 964
12206.48 940
12207.52 918
12208.57 958
12209.61 938
12210.65 886
12211.70 956
12212.74 938
12213.78 924
12214.83 930
12215.87 926
12216.92 908
12217.96 946
12219.00 938
12220.05 867
12221.09 864
12222.14 909
12223.18 923
12224.23 956
12225.27 870
12226.31 893
12227.36 955
12228.40 916
12229.45 941
12230.49 904
12231.54 901
12232.58 842
12233.63 970
12234.67 955
12235.72 925
12236.76 877
12237.81 863
12238.85 928
12239.90 947
12240.94 891
12241.99 900
12243.03 867
12244.08 891
12245.12 898
12246.17 854
12247.21 866
12248.26 885
12249.30 936
12250.35 865
12251.39 861
12252.44 874
12253.49 930
12254.53 930
12255.58 907
12256.62 861
12257.67 820
12258.71 857
12259.76 820
12260.81 817
12261.85 806
12262.90 782
12263.94 830
12264.99 837
12266.04 774
12267.08 763
12268.13 745
12269.17 791
12270.22 788
12271.27 806
12272.31 797
12273.36 767
12274.41 791
12275.45 806
12276.50 749
12277.55 814
12278.59 780
12279.64 790
12280.69 794
12281.73 808
12282.78 785
12283.83 772
12284.87 764
12285.92 738
12286.97 732
12288.01 753
12289.06 797
12290.11 835
12291.16 846
12292.20 882
12293.25 777
12294.30 769
12295.35 755
12296.39 791
12297.44 759
12298.49 717
12299.54 735
12300.58 755
12301.63 776
12302.68 797
12303.73 749
12304.77 750
12305.82 746
12306.87 717
12307.92 728
12308.97 733
12310.01 720
12311.06 704
12312.11 786
12313.16 784
12314.21 796
12315.25 737
12316.30 732
12317.35 726
12318.40 770
12319.45 706
12320.50 717
12321.54 688
12322.59 695
12323.64 713
12324.69 720
12325.74 736
12326.79 704
12327.84 772
12328.89 718
12329.93 714
12330.98 685
12332.03 733
12333.08 744
12334.13 752
12335.18 651
12336.23 649
12337.28 748
12338.33 740
12339.38 737
12340.43 690
12341.47 737
12342.52 742
12343.57 732
12344.62 726
12345.67 739
12346.72 730
12347.77 732
12348.82 730
12349.87 714
12350.92 744
12351.97 784
12353.02 778
12354.07 785
12355.12 754
12356.17 737
12357.22 697
12358.27 739
12359.32 728
12360.37 760
12361.42 690
12362.47 739
12363.52 735
12364.57 728
12365.62 709
12366.67 776
12367.72 736
12368.77 730
12369.82 728
12370.87 761
12371.93 756
12372.98 724
12374.03 723
12375.08 744
12376.13 800
12377.18 758
12378.23 715
12379.28 745
12380.33 717
12381.38 715
12382.43 791
12383.49 754
12384.54 756
12385.59 781
12386.64 738
12387.69 741
12388.74 746
12389.79 764
12390.84 733
12391.90 791
12392.95 777
12394.00 770
12395.05 763
12396.10 764
12397.15 764
12398.21 722
12399.26 755
12400.31 775
12401.36 773
12402.41 775
12403.47 729
12404.52 784
12405.57 790
12406.62 811
12407.67 801
12408.73 836
12409.78 808
12410.83 795
12411.88 800
12412.94 787
12413.99 777
12415.04 825
12416.09 773
12417.15 783
12418.20 821
12419.25 824
12420.30 870
12421.36 788
12422.41 794
12423.46 819
12424.52 876
12425.57 865
12426.62 826
12427.67 806
12428.73 827
12429.78 828
12430.83 833
12431.89 805
12432.94 846
12433.99 880
12435.05 860
12436.10 828
12437.15 876
12438.21 814
12439.26 889
12440.31 874
12441.37 870
12442.42 854
12443.47 849
12444.53 903
12445.58 921
12446.64 894
12447.69 844
12448.74 870
12449.80 892
12450.85 855
12451.91 836
12452.96 858
12454.01 859
12455.07 856
12456.12 863
12457.18 966
12458.23 866
12459.29 846
12460.34 856
12461.39 900
12462.45 1013
12463.50 966
12464.56 1006
12465.61 986
12466.67 1004
12467.72 1034
12468.78 1030
12469.83 1051
12470.89 1043
12471.94 1055
12473.00 1161
12474.05 1184
12475.11 1153
12476.16 1305
12477.22 1404
12478.27 1487
12479.33 1605
12480.38 1707
12481.44 1792
12482.49 1786
12483.55 1948
12484.60 1988
12485.66 2012
12486.71 1940
12487.77 1868
12488.83 1770
12489.88 1648
12490.94 1572
12491.99 1536
12493.05 1459
12494.10 1333
12495.16 1257
12496.22 1174
12497.27 1117
12498.33 1102
12499.38 1105
12500.44 1109
12501.50 1048
12502.55 1059
12503.61 1007
12504.67 995
12505.72 976
12506.78 957
12507.83 926
12508.89 1026
12509.95 967
12511.00 972
12512.06 937
12513.12 952
12514.17 960
12515.23 1007
12516.29 968
12517.34 935
12518.40 934
12519.46 913
12520.52 935
12521.57 862
12522.63 929
12523.69 919
12524.74 927
12525.80 899
12526.86 875
12527.92 888
12528.97 868
12530.03 858
12531.09 866
12532.15 833
12533.20 861
12534.26 852
12535.32 832
12536.38 906
12537.43 886
12538.49 850
12539.55 951
12540.61 918
12541.66 928
12542.72 929
12543.78 949
12544.84 943
12545.90 926
12546.95 962
12548.01 956
12549.07 993
12550.13 986
12551.19 994
12552.25 1008
12553.30 1054
12554.36 1004
12555.42 1094
12556.48 1051
12557.54 1093
12558.60 1088
12559.65 1100
12560.71 1214
12561.77 1244
12562.83 1299
12563.89 1274
12564.95 1187
12566.01 1226
12567.07 1297
12568.13 1217
12569.18 1174
12570.24 1095
12571.30 1172
12572.36 1155
12573.42 1083
12574.48 1040
12575.54 1054
12576.60 1068
12577.66 1021
12578.72 980
12579.78 958
12580.84 948
12581.90 933
12582.96 955
12584.02 937
12585.07 902
12586.13 941
12587.19 992
12588.25 946
12589.31 861
12590.37 907
12591.43 982
12592.49 950
12593.55 896
12594.61 866
12595.67 850
12596.73 852
12597.79 901
12598.86 916
12599.92 855
12600.98 887
12602.04 869
12603.10 874
12604.16 906
12605.22 898
12606.28 866
12607.34 813
12608.40 839
12609.46 845
12610.52 801
12611.58 841
12612.64 793
12613.70 766
12614.76 778
12615.83 846
12616.89 852
12617.95 874
12619.01 804
12620.07 837
12621.13 895
12622.19 910
12623.25 848
12624.32 828
12625.38 862
12626.44 881
12627.50 925
12628.56 849
12629.62 869
12630.68 860
12631.75 863
12632.81 792
12633.87 856
12634.93 868
12635.99 844
12637.05 848
12638.12 851
12639.18 843
12640.24 857
12641.30 783
12642.36 802
12643.43 832
12644.49 784
12645.55 799
12646.61 873
12647.68 757
12648.74 844
12649.80 783
12650.86 807
12651.93 798
12652.99 844
12654.05 775
12655.11 765
12656.18 776
12657.24 756
12658.30 779
12659.36 829
12660.43 829
12661.49 759
12662.55 739
12663.62 802
12664.68 843
12665.74 813
12666.81 752
12667.87 766
12668.93 726
12670.00 772
12671.06 755
12672.12 758
12673.19 796
12674.25 777
12675.31 817
12676.38 791
12677.44 809
12678.50 814
12679.57 795
12680.63 755
12681.69 785
12682.76 806
12683.82 790
12684.89 747
12685.95 750
12687.01 790
12688.08 789
12689.14 816
12690.21 802
12691.27 797
12692.33 797
12693.40 819
12694.46 814
12695.53 793
12696.59 805
12697.66 804
12698.72 813
12699.79 822
12700.85 868
12701.91 835
12702.98 848
12704.04 873
12705.11 870
12706.17 793
12707.24 818
12708.30 868
12709.37 866
12710.43 865
12711.50 807
12712.56 880
12713.63 918
12714.69 931
12715.76 893
12716.82 849
12717.89 841
12718.95 900
12720.02 839
12721.09 794
12722.15 832
12723.22 826
12724.28 857
12725.35 812
12726.41 833
12727.48 835
12728.54 805
12729.61 819
12730.68 845
12731.74 735
12732.81 783
12733.87 843
12734.94 858
12736.01 857
12737.07 810
12738.14 826
12739.20 844
12740.27 796
12741.34 840
12742.40 857
12743.47 890
12744.54 894
12745.60 855
12746.67 826
12747.74 803
12748.80 846
12749.87 822
12750.94 762
12752.00 805
12753.07 851
12754.14 848
12755.20 814
12756.27 747
12757.34 786
12758.40 814
12759.47 794
12760.54 771
12761.60 725
12762.67 768
12763.74 733
12764.81 752
12765.87 727
12766.94 686
12768.01 708
12769.08 730
12770.14 700
12771.21 697
12772.28 730
12773.35 764
12774.41 721
12775.48 718
12776.55 682
12777.62 666
12778.68 696
12779.75 720
12780.82 702
12781.89 688
12782.96 689
12784.02 670
12785.09 701
12786.16 733
12787.23 695
12788.30 715
12789.37 715
12790.43 686
12791.50 697
12792.57 684
12793.64 693
12794.71 719
12795.78 710
12796.84 710
12797.91 706
12798.98 720
12800.05 669
12801.12 678
12802.19 639
12803.26 739
12804.33 695
12805.40 723
12806.46 716
12807.53 667
12808.60 703
12809.67 664
12810.74 702
12811.81 676
12812.88 691
12813.95 699
12815.02 746
12816.09 734
12817.16 712
12818.23 706
12819.30 725
12820.37 716
12821.44 781
12822.50 754
12823.57 715
12824.64 675
12825.71 743
12826.78 810
12827.85 794
12828.92 799
12829.99 765
12831.06 774
12832.13 761
12833.20 778
12834.27 725
12835.34 721
12836.41 669
12837.49 702
12838.56 711
12839.63 739
12840.70 721
12841.77 705
12842.84 716
12843.91 688
12844.98 669
12846.05 687
12847.12 679
12848.19 689
12849.26 683
12850.33 685
12851.40 667
12852.47 663
12853.55 676
12854.62 655
12855.69 679
12856.76 641
12857.83 652
12858.90 638
12859.97 675
12861.04 735
12862.11 677
12863.19 694
12864.26 640
12865.33 661
12866.40 692
12867.47 692
12868.54 652
12869.62 681
12870.69 648
12871.76 639
12872.83 685
12873.90 670
12874.97 641
12876.05 685
12877.12 672
12878.19 634
12879.26 643
12880.33 595
12881.41 615
12882.48 607
12883.55 643
12884.62 639
12885.70 635
12886.77 623
12887.84 611
12888.91 616
12889.98 624
12891.06 632
12892.13 664
12893.20 678
12894.28 672
12895.35 621
12896.42 649
12897.49 671
12898.57 647
12899.64 668
12900.71 608
12901.79 612
12902.86 640
12903.93 663
12905.00 641
12906.08 660
12907.15 630
12908.22 606
12909.30 644
12910.37 653
12911.44 632
12912.52 631
12913.59 631
12914.66 662
12915.74 655
12916.81 644
12917.89 640
12918.96 647
12920.03 627
12921.11 647
12922.18 604
12923.25 624
12924.33 648
12925.40 680
12926.48 640
12927.55 661
12928.62 643
12929.70 657
12930.77 672
12931.85 586
12932.92 638
12934.00 658
12935.07 644
12936.14 686
12937.22 668
12938.29 623
12939.37 647
12940.44 660
12941.52 662
12942.59 604
12943.67 616
12944.74 648
12945.82 643
12946.89 658
12947.97 643
12949.04 637
12950.12 674
12951.19 678
12952.27 687
12953.34 669
12954.42 651
12955.49 653
12956.57 707
12957.64 682
12958.72 649
12959.79 652
12960.87 651
12961.94 651
12963.02 595
12964.10 640
12965.17 622
12966.25 629
12967.32 631
12968.40 647
12969.47 601
12970.55 635
12971.63 635
12972.70 635
12973.78 616
12974.85 608
12975.93 632
12977.01 565
12978.08 595
12979.16 644
12980.23 645
12981.31 675
12982.39 640
12983.46 640
12984.54 646
12985.62 636
12986.69 624
12987.77 622
12988.85 645
12989.92 642
12991.00 643
12992.08 649
12993.15 641
12994.23 607
12995.31 626
12996.38 643
12997.46 686
12998.54 677
12999.61 655
13000.69 723
13001.77 703
13002.85 664
13003.92 648
13005.00 672
13006.08 655
13007.16 659
13008.23 654
13009.31 647
13010.39 692
13011.47 679
13012.54 651
13013.62 656
13014.70 667
13015.78 660
13016.85 668
13017.93 676
13019.01 699
13020.09 707
13021.17 730
13022.24 668
13023.32 660
13024.40 710
13025.48 698
13026.56 694
13027.63 705
13028.71 708
13029.79 682
13030.87 673
13031.95 608
13033.03 672
13034.10 682
13035.18 733
13036.26 700
13037.34 699
13038.42 685
13039.50 729
13040.58 711
13041.66 690
13042.73 696
13043.81 686
13044.89 686
13045.97 658
13047.05 671
13048.13 633
13049.21 690
13050.29 729
13051.37 691
13052.45 658
13053.53 689
13054.60 711
13055.68 724
13056.76 687
13057.84 712
13058.92 711
13060.00 737
13061.08 746
13062.16 726
13063.24 725
13064.32 750
13065.40 739
13066.48 722
13067.56 694
13068.64 682
13069.72 686
13070.80 685
13071.88 667
13072.96 694
13074.04 743
13075.12 687
13076.20 726
13077.28 680
13078.36 714
13079.44 720
13080.52 734
13081.60 754
13082.68 706
13083.76 714
13084.84 716
13085.93 681
13087.01 652
13088.09 625
13089.17 652
13090.25 694
13091.33 730
13092.41 695
13093.49 701
13094.57 704
13095.65 697
13096.73 692
13097.82 667
13098.90 689
13099.98 675
13101.06 691
13102.14 738
13103.22 729
13104.30 676
13105.38 723
13106.47 666
13107.55 638
13108.63 659
13109.71 678
13110.79 666
13111.87 649
13112.96 680
13114.04 706
13115.12 729
13116.20 682
13117.28 648
13118.37 664
13119.45 646
13120.53 651
13121.61 657
13122.69 713
13123.78 649
13124.86 663
13125.94 687
13127.02 671
13128.11 686
13129.19 656
13130.27 641
13131.35 685
13132.44 645
13133.52 659
13134.60 669
13135.68 700
13136.77 658
13137.85 632
13138.93 677
13140.01 679
13141.10 653
13142.18 646
13143.26 674
13144.35 693
13145.43 694
13146.51 677
13147.60 687
13148.68 682
13149.76 663
13150.85 642
13151.93 665
13153.01 676
13154.10 658
13155.18 693
13156.26 679
13157.35 684
13158.43 690
13159.51 711
13160.60 741
13161.68 733
13162.77 697
13163.85 701
13164.93 714
13166.02 755
13167.10 697
13168.19 720
13169.27 661
13170.35 643
13171.44 722
13172.52 770
13173.61 741
13174.69 678
13175.78 706
13176.86 708
13177.94 643
13179.03 676
13180.11 708
13181.20 708
13182.28 707
13183.37 708
13184.45 760
13185.54 765
13186.62 778
13187.71 805
13188.79 752
13189.88 786
13190.96 755
13192.05 754
13193.13 712
13194.22 729
13195.30 752
13196.39 757
13197.47 767
13198.56 826
13199.64 780
13200.73 793
13201.81 779
13202.90 758
13203.98 787
13205.07 784
13206.16 708
13207.24 748
13208.33 729
13209.41 797
13210.50 810
13211.58 773
13212.67 790
13213.76 806
13214.84 751
13215.93 772
13217.01 762
13218.10 747
13219.19 748
13220.27 753
13221.36 752
13222.45 717
13223.53 723
13224.62 814
13225.70 821
13226.79 794
13227.88 805
13228.96 755
13230.05 755
13231.14 764
13232.22 781
13233.31 777
13234.40 768
13235.48 748
13236.57 778
13237.66 765
13238.74 764
13239.83 731
13240.92 771
13242.01 760
13243.09 802
13244.18 781
13245.27 808
13246.35 789
13247.44 809
13248.53 790
13249.62 799
13250.70 755
13251.79 793
13252.88 817
13253.97 788
13255.05 791
13256.14 852
13257.23 819
13258.32 825
13259.41 810
13260.49 870
13261.58 823
13262.67 788
13263.76 822
13264.85 848
13265.93 833
13267.02 847
13268.11 886
13269.20 898
13270.29 879
13271.37 900
13272.46 893
13273.55 899
13274.64 915
13275.73 907
13276.82 958
13277.91 882
13278.99 916
13280.08 896
13281.17 884
13282.26 914
13283.35 933
13284.44 989
13285.53 989
13286.62 946
13287.70 973
13288.79 940
13289.88 986
13290.97 967
13292.06 923
13293.15 989
13294.24 1044
13295.33 1049
13296.42 1014
13297.51 970
13298.60 1042
13299.69 1025
13300.78 1015
13301.87 1023
13302.95 1014
13304.04 1098
13305.13 1125
13306.22 1099
13307.31 1094
13308.40 1058
13309.49 1090
13310.58 1128
13311.67 1139
13312.76 1156
13313.85 1163
13314.94 1247
13316.03 1255
13317.12 1217
13318.21 1215
13319.30 1251
13320.39 1253
13321.48 1220
13322.58 1213
13323.67 1161
13324.76 1216
13325.85 1210
13326.94 1199
13328.03 1185
13329.12 1196
13330.21 1171
13331.30 1132
13332.39 1159
13333.48 1176
13334.57 1095
13335.66 1153
13336.75 1232
13337.85 1207
13338.94 1176
13340.03 1295
13341.12 1263
13342.21 1253
13343.30 1185
13344.39 1127
13345.48 1176
13346.58 1246
13347.67 1201
13348.76 1249
13349.85 1285
13350.94 1296
13352.03 1259
13353.12 1299
13354.22 1330
13355.31 1287
13356.40 1267
13357.49 1318
13358.58 1307
13359.68 1303
13360.77 1263
13361.86 1323
13362.95 1376
13364.04 1403
13365.14 1372
13366.23 1425
13367.32 1530
13368.41 1543
13369.51 1569
13370.60 1498
13371.69 1513
13372.78 1619
13373.87 1628
13374.97 1558
13376.06 1623
13377.15 1639
13378.25 1644
13379.34 1677
13380.43 1628
13381.52 1511
13382.62 1492
13383.71 1494
13384.80 1431
13385.90 1392
13386.99 1389
13388.08 1362
13389.17 1305
13390.27 1246
13391.36 1252
13392.45 1239
13393.55 1258
13394.64 1242
13395.73 1195
13396.83 1100
13397.92 1171
13399.02 1203
13400.11 1206
13401.20 1163
13402.30 1105
13403.39 1114
13404.48 1162
13405.58 1150
13406.67 1163
13407.77 1150
13408.86 1120
13409.95 1138
13411.05 1117
13412.14 1101
13413.24 1141
13414.33 1104
13415.42 1090
13416.52 1093
13417.61 1106
13418.71 1066
13419.80 1043
13420.90 1019
13421.99 1084
13423.08 1035
13424.18 1148
13425.27 1092
13426.37 1060
13427.46 1142
13428.56 1174
13429.65 1081
13430.75 1086
13431.84 1098
13432.94 1141
13434.03 1154
13435.13 1123
13436.22 1142
13437.32 1121
13438.41 1168
13439.51 1117
13440.60 1187
13441.70 1177
13442.79 1173
13443.89 1128
13444.98 1138
13446.08 1214
13447.18 1198
13448.27 1192
13449.37 1192
13450.46 1172
13451.56 1167
13452.65 1251
13453.75 1192
13454.85 1181
13455.94 1260
13457.04 1294
13458.13 1287
13459.23 1281
13460.33 1324
13461.42 1326
13462.52 1333
13463.61 1328
13464.71 1331
13465.81 1360
13466.90 1434
13468.00 1433
13469.10 1410
13470.19 1398
13471.29 1462
13472.38 1416
13473.48 1431
13474.58 1426
13475.67 1451
13476.77 1432
13477.87 1437
13478.96 1406
13480.06 1451
13481.16 1446
13482.26 1544
13483.35 1505
13484.45 1482
13485.55 1454
13486.64 1490
13487.74 1472
13488.84 1458
13489.94 1492
13491.03 1507
13492.13 1458
13493.23 1425
13494.32 1489
13495.42 1575
13496.52 1591
13497.62 1646
13498.72 1678
13499.81 1682
13500.91 1606
13502.01 1643
13503.11 1766
13504.20 1772
13505.30 1852
13506.40 1917
13507.50 1923
13508.60 1965
13509.69 2044
13510.79 1979
13511.89 1972
13512.99 1970
13514.09 1981
13515.18 1928
13516.28 1810
13517.38 1842
13518.48 1840
13519.58 1687
13520.68 1625
13521.78 1577
13522.87 1604
13523.97 1597
13525.07 1552
13526.17 1485
13527.27 1405
13528.37 1390
13529.47 1384
13530.57 1365
13531.66 1281
13532.76 1298
13533.86 1283
13534.96 1243
13536.06 1165
13537.16 1218
13538.26 1250
13539.36 1284
13540.46 1176
13541.56 1158
13542.66 1139
13543.76 1144
13544.86 1182
13545.96 1150
13547.05 1118
13548.15 1153
13549.25 1143
13550.35 1115
13551.45 1158
13552.55 1141
13553.65 1100
13554.75 1048
13555.85 1030
13556.95 1005
13558.05 1059
13559.15 1028
13560.25 1040
13561.35 1057
13562.45 1006
13563.55 1023
13564.65 1048
13565.75 1001
13566.85 1014
13567.96 1001
13569.06 1016
13570.16 1002
13571.26 994
13572.36 1076
13573.46 1025
13574.56 1010
13575.66 1015
13576.76 985
13577.86 958
13578.96 1009
13580.06 966
13581.16 932
13582.27 988
13583.37 1006
13584.47 967
13585.57 1006
13586.67 976
13587.77 955
13588.87 1005
13589.97 1047
13591.08 999
13592.18 978
13593.28 978
13594.38 950
13595.48 933
13596.58 1017
13597.68 1047
13598.79 902
13599.89 969
13600.99 981
13602.09 978
13603.19 1016
13604.30 1014
13605.40 980
13606.50 1003
13607.60 1025
13608.70 1100
13609.81 1085
13610.91 1077
13612.01 994
13613.11 1014
13614.21 979
13615.32 962
13616.42 973
13617.52 983
13618.62 1011
13619.73 997
13620.83 981
13621.93 996
13623.03 965
13624.14 992
13625.24 1017
13626.34 947
13627.45 995
13628.55 1005
13629.65 991
13630.75 1029
13631.86 965
13632.96 1005
13634.06 965
13635.17 995
13636.27 940
13637.37 1007
13638.48 1011
13639.58 989
13640.68 965
13641.79 1034
13642.89 1017
13643.99 975
13645.10 929
13646.20 910
13647.30 1011
13648.41 1017
13649.51 926
13650.62 925
13651.72 1057
13652.82 984
13653.93 995
13655.03 953
13656.14 981
13657.24 1000
13658.34 966
13659.45 920
13660.55 917
13661.66 908
13662.76 933
13663.87 948
13664.97 906
13666.07 941
13667.18 981
13668.28 958
13669.39 903
13670.49 891
13671.60 936
13672.70 940
13673.81 921
13674.91 899
13676.02 940
13677.12 979
13678.23 954
13679.33 957
13680.44 954
13681.54 957
13682.65 934
13683.75 919
13684.86 942
13685.96 909
13687.07 874
13688.17 924
13689.28 937
13690.38 910
13691.49 887
13692.59 936
13693.70 889
13694.80 937
13695.91 966
13697.02 1020
13698.12 1025
13699.23 975
13700.33 965
13701.44 969
13702.55 1006
13703.65 1013
13704.76 928
13705.86 1017
13706.97 965
13708.08 935
13709.18 999
13710.29 1009
13711.39 969
13712.50 954
13713.61 977
13714.71 988
13715.82 974
13716.93 983
13718.03 986
13719.14 1031
13720.25 1034
13721.35 1091
13722.46 1068
13723.57 1064
13724.67 1015
13725.78 1054
13726.89 1047
13727.99 1068
13729.10 1118
13730.21 1139
13731.31 1116
13732.42 1089
13733.53 1224
13734.64 1177
13735.74 1201
13736.85 1270
13737.96 1244
13739.07 1193
13740.17 1225
13741.28 1243
13742.39 1284
13743.50 1282
13744.60 1254
13745.71 1208
13746.82 1254
13747.93 1259
13749.03 1316
13750.14 1249
13751.25 1262
13752.36 1271
13753.47 1314
13754.57 1317
13755.68 1328
13756.79 1359
13757.90 1359
13759.01 1366
13760.11 1380
13761.22 1415
13762.33 1464
13763.44 1495
13764.55 1515
13765.66 1488
13766.76 1550
13767.87 1540
13768.98 1707
13770.09 1762
13771.20 1869
13772.31 1929
13773.42 1945
13774.53 2008
13775.63 2154
13776.74 2134
13777.85 2253
13778.96 2318
13780.07 2249
13781.18 2304
13782.29 2311
13783.40 2394
13784.51 2391
13785.62 2208
13786.73 2197
13787.83 2149
13788.94 2109
13790.05 1979
13791.16 1898
13792.27 1806
13793.38 1718
13794.49 1632
13795.60 1547
13796.71 1532
13797.82 1487
13798.93 1474
13800.04 1375
13801.15 1322
13802.26 1339
13803.37 1275
13804.48 1311
13805.59 1312
13806.70 1229
13807.81 1325
13808.92 1294
13810.03 1267
13811.14 1199
13812.25 1180
13813.36 1136
13814.47 1116
13815.58 1229
13816.69 1211
13817.80 1092
13818.91 1108
13820.03 1115
13821.14 1159
13822.25 1043
13823.36 1067
13824.47 1095
13825.58 1091
13826.69 1074
13827.80 1128
13828.91 1113
13830.02 1059
13831.13 979
13832.25 984
13833.36 1040
13834.47 1016
13835.58 1015
13836.69 1021
13837.80 1024
13838.91 983
13840.02 1056
13841.14 1017
13842.25 974
13843.36 946
13844.47 1046
13845.58 1024
13846.69 963
13847.81 1003
13848.92 1006
13850.03 1014
13851.14 928
13852.25 969
13853.37 1048
13854.48 1042
13855.59 1049
13856.70 971
13857.81 1031
13858.93 1046
13860.04 992
13861.15 1036
13862.26 1053
13863.38 1032
13864.49 1024
13865.60 1024
13866.71 1009
13867.83 1046
13868.94 1049
13870.05 1060
13871.16 1044
13872.28 1036
13873.39 1013
13874.50 1006
13875.61 1003
13876.73 1045
13877.84 1058
13878.95 1101
13880.07 1065
13881.18 1091
13882.29 1091
13883.41 1072
13884.52 1078
13885.63 1082
13886.75 1060
13887.86 1068
13888.97 1079
13890.09 1104
13891.20 1117
13892.31 1133
13893.43 1088
13894.54 1077
13895.65 1139
13896.77 1148
13897.88 1120
13899.00 1179
13900.11 1133
13901.22 1122
13902.34 1149
13903.45 1201
13904.57 1189
13905.68 1154
13906.79 1141
13907.91 1143
13909.02 1124
13910.14 1182
13911.25 1127
13912.37 1090
13913.48 1067
13914.59 1096
13915.71 1072
13916.82 1027
13917.94 1021
13919.05 993
13920.17 956
13921.28 971
13922.40 1004
13923.51 961
13924.63 991
13925.74 965
13926.86 966
13927.97 1015
13929.09 941
13930.20 992
13931.32 965
13932.43 956
13933.55 969
13934.66 942
13935.78 936
13936.89 1000
13938.01 981
13939.12 973
13940.24 964
13941.35 931
13942.47 972
13943.59 923
13944.70 907
13945.82 911
13946.93 927
13948.05 903
13949.16 930
13950.28 948
13951.40 959
13952.51 925
13953.63 941
13954.74 959
13955.86 989
13956.98 952
13958.09 905
13959.21 905
13960.33 959
13961.44 945
13962.56 911
13963.67 895
13964.79 833
13965.91 935
13967.02 889
13968.14 872
13969.26 904
13970.37 943
13971.49 909
13972.61 912
13973.72 884
13974.84 909
13975.96 913
13977.08 904
13978.19 905
13979.31 856
13980.43 892
13981.54 883
13982.66 921
13983.78 892
13984.90 906
13986.01 936
13987.13 938
13988.25 873
13989.37 903
13990.48 919
13991.60 889
13992.72 848
13993.84 899
13994.95 932
13996.07 856
13997.19 877
13998.31 879
13999.42 886
14000.54 860
14001.66 859
14002.78 883
14003.90 908
14005.01 878
14006.13 842
14007.25 856
14008.37 870
14009.49 797
14010.61 809
14011.72 807
14012.84 892
14013.96 878
14015.08 831
14016.20 844
14017.32 808
14018.43 822
14019.55 818
14020.67 907
14021.79 877
14022.91 832
14024.03 833
14025.15 818
14026.27 855
14027.39 900
14028.50 846
14029.62 868
14030.74 896
14031.86 882
14032.98 898
14034.10 858
14035.22 906
14036.34 871
14037.46 892
14038.58 947
14039.70 855
14040.82 889
14041.94 858
14043.06 879
14044.18 898
14045.30 871
14046.41 830
14047.53 899
14048.65 912
14049.77 981
14050.89 946
14052.01 946
14053.13 922
14054.25 948
14055.37 943
14056.49 986
14057.61 974
14058.74 920
14059.86 983
14060.98 990
14062.10 1011
14063.22 994
14064.34 1022
14065.46 1021
14066.58 1068
14067.70 1033
14068.82 991
14069.94 1037
14071.06 1051
14072.18 1084
14073.30 1025
14074.42 1012
14075.54 1029
14076.66 1067
14077.79 1102
14078.91 1061
14080.03 1094
14081.15 1139
14082.27 1134
14083.39 1115
14084.51 1137
14085.63 1120
14086.76 1168
14087.88 1173
14089.00 1219
14090.12 1223
14091.24 1235
14092.36 1276
14093.48 1259
14094.61 1288
14095.73 1247
14096.85 1258
14097.97 1371
14099.09 1349
14100.22 1326
14101.34 1422
14102.46 1407
14103.58 1518
14104.70 1463
14105.83 1463
14106.95 1485
14108.07 1534
14109.19 1535
14110.31 1463
14111.44 1437
14112.56 1472
14113.68 1464
14114.80 1386
14115.93 1279
14117.05 1311
14118.17 1268
14119.29 1263
14120.42 1185
14121.54 1149
14122.66 1119
14123.79 1158
14124.91 1109
14126.03 1079
14127.15 1014
14128.28 1035
14129.40 1064
14130.52 1052
14131.65 1069
14132.77 951
14133.89 986
14135.02 1006
14136.14 1016
14137.26 991
14138.39 984
14139.51 992
14140.63 987
14141.76 1001
14142.88 980
14144.00 999
14145.13 969
14146.25 944
14147.38 923
14148.50 923
14149.62 948
14150.75 975
14151.87 940
14152.99 904
14154.12 898
14155.24 941
14156.37 914
14157.49 915
14158.62 887
14159.74 854
14160.86 894
14161.99 876
14163.11 875
14164.24 905
14165.36 888
14166.49 838
14167.61 877
14168.74 860
14169.86 888
14170.99 911
14172.11 930
14173.23 842
14174.36 843
14175.48 863
14176.61 929
14177.73 864
14178.86 815
14179.98 812
14181.11 830
14182.23 833
14183.36 820
14184.49 840
14185.61 823
14186.74 846
14187.86 802
14188.99 805
14190.11 875
14191.24 878
14192.36 835
14193.49 802
14194.61 892
14195.74 821
14196.87 911
14197.99 882
14199.12 825
14200.24 834
14201.37 830
14202.50 831
14203.62 895
14204.75 866
14205.87 819
14207.00 835
14208.13 831
14209.25 834
14210.38 833
14211.50 796
14212.63 801
14213.76 770
14214.88 790
14216.01 800
14217.14 773
14218.26 760
14219.39 741
14220.52 742
14221.64 728
14222.77 810
14223.90 758
14225.02 722
14226.15 737
14227.28 768
14228.41 794
14229.53 800
14230.66 792
14231.79 822
14232.91 794
14234.04 784
14235.17 757
14236.30 723
14237.42 750
14238.55 766
14239.68 743
14240.81 726
14241.93 718
14243.06 764
14244.19 821
14245.32 770
14246.44 750
14247.57 755
14248.70 712
14249.83 760
14250.95 782
14252.08 766
14253.21 767
14254.34 723
14255.47 714
14256.59 735
14257.72 790
14258.85 711
14259.98 751
14261.11 768
14262.24 707
14263.36 741
14264.49 788
14265.62 730
14266.75 740
14267.88 699
14269.01 702
14270.14 720
14271.26 722
14272.39 704
14273.52 740
14274.65 666
14275.78 697
14276.91 718
14278.04 734
14279.17 723
14280.30 692
14281.42 671
14282.55 717
14283.68 713
14284.81 664
14285.94 682
14287.07 652
14288.20 698
14289.33 691
14290.46 674
14291.59 644
14292.72 666
14293.85 668
14294.98 624
14296.11 665
14297.24 706
14298.37 676
14299.50 656
14300.63 633
14301.76 677
14302.89 702
14304.02 691
14305.15 650
14306.28 650
14307.41 692
14308.54 664
14309.67 692
14310.80 670
14311.93 669
14313.06 682
14314.19 646
14315.32 660
14316.45 650
14317.58 699
14318.71 634
14319.84 647
14320.97 646
14322.10 563
14323.23 654
14324.36 674
14325.49 657
14326.63 641
14327.76 633
14328.89 677
14330.02 589
14331.15 620
14332.28 643
14333.41 660
14334.54 634
14335.67 643
14336.81 683
14337.94 672
14339.07 606
14340.20 614
14341.33 625
14342.46 596
14343.59 648
14344.73 639
14345.86 652
14346.99 595
14348.12 634
14349.25 627
14350.38 637
14351.52 647
14352.65 612
14353.78 626
14354.91 627
14356.04 608
14357.18 586
14358.31 579
14359.44 573
14360.57 579
14361.71 619
14362.84 616
14363.97 621
14365.10 621
14366.24 678
14367.37 626
14368.50 587
14369.63 589
14370.77 631
14371.90 588
14373.03 673
14374.16 612
14375.30 568
14376.43 609
14377.56 590
14378.70 562
14379.83 575
14380.96 604
14382.09 592
14383.23 566
14384.36 588
14385.49 589
14386.63 602
14387.76 635
14388.89 606
14390.03 655
14391.16 628
14392.29 611
14393.43 612
14394.56 601
14395.70 595
14396.83 570
14397.96 610
14399.10 571
14400.23 543
14401.36 566
14402.50 633
14403.63 644
14404.77 609
14405.90 606
14407.03 604
14408.17 604
14409.30 558
14410.44 580
14411.57 607
14412.71 614
14413.84 600
14414.97 582
14416.11 590
14417.24 572
14418.38 595
14419.51 593
14420.65 604
14421.78 559
14422.92 594
14424.05 633
14425.19 611
14426.32 576
14427.46 587
14428.59 621
14429.73 633
14430.86 600
14432.00 643
14433.13 608
14434.27 590
14435.40 585
14436.54 610
14437.67 617
14438.81 599
14439.94 596
14441.08 661
14442.21 664
14443.35 631
14444.48 595
14445.62 635
14446.76 607
14447.89 648
14449.03 602
14450.16 590
14451.30 692
14452.43 649
14453.57 598
14454.71 570
14455.84 601
14456.98 667
14458.11 620
14459.25 592
14460.39 574
14461.52 599
14462.66 605
14463.80 594
14464.93 581
14466.07 576
14467.20 607
14468.34 621
14469.48 582
14470.61 590
14471.75 640
14472.89 605
14474.02 601
14475.16 568
14476.30 600
14477.43 626
14478.57 654
14479.71 657
14480.85 628
14481.98 592
14483.12 598
14484.26 645
14485.39 614
14486.53 574
14487.67 621
14488.81 640
14489.94 631
14491.08 574
14492.22 642
14493.36 671
14494.49 610
14495.63 629
14496.77 645
14497.91 610
14499.04 638
14500.18 639
14501.32 603
14502.46 625
14503.59 631
14504.73 697
14505.87 599
14507.01 647
14508.15 682
14509.28 656
14510.42 676
14511.56 642
14512.70 697
14513.84 682
14514.98 643
14516.11 676
14517.25 702
14518.39 660
14519.53 665
14520.67 700
14521.81 705
14522.95 671
14524.08 715
14525.22 731
14526.36 687
14527.50 723
14528.64 725
14529.78 726
14530.92 829
14532.06 748
14533.20 753
14534.33 713
14535.47 738
14536.61 701
14537.75 733
14538.89 655
14540.03 649
14541.17 625
14542.31 682
14543.45 655
14544.59 710
14545.73 699
14546.87 681
14548.01 634
14549.15 640
14550.29 649
14551.43 666
14552.57 722
14553.71 657
14554.85 672
14555.99 673
14557.13 677
14558.27 647
14559.41 670
14560.55 666
14561.69 714
14562.83 644
14563.97 679
14565.11 673
14566.25 700
14567.39 648
14568.53 663
14569.67 665
14570.81 677
14571.95 687
14573.09 713
14574.23 700
14575.37 723
14576.51 717
14577.65 697
14578.79 693
14579.94 730
14581.08 681
14582.22 694
14583.36 729
14584.50 722
14585.64 681
14586.78 709
14587.92 690
14589.06 682
14590.21 736
14591.35 737
14592.49 702
14593.63 731
14594.77 762
14595.91 783
14597.05 729
14598.20 772
14599.34 804
14600.48 791
14601.62 796
14602.76 817
14603.90 825
14605.05 763
14606.19 809
14607.33 803
14608.47 754
14609.61 778
14610.76 843
14611.90 817
14613.04 807
14614.18 816
14615.32 821
14616.47 853
14617.61 835
14618.75 850
14619.89 815
14621.04 800
14622.18 878
14623.32 906
14624.46 932
14625.61 866
14626.75 913
14627.89 951
14629.04 880
14630.18 952
14631.32 913
14632.46 962
14633.61 1002
14634.75 983
14635.89 995
14637.04 1063
14638.18 1073
14639.32 1094
14640.47 1074
14641.61 1074
14642.75 1148
14643.90 1186
14645.04 1129
14646.18 1115
14647.33 1120
14648.47 1072
14649.61 1038
14650.76 951
14651.90 1013
14653.05 949
14654.19 961
14655.33 971
14656.48 917
14657.62 908
14658.76 878
14659.91 902
14661.05 863
14662.20 823
14663.34 794
14664.49 783
14665.63 763
14666.77 764
14667.92 787
14669.06 725
14670.21 774
14671.35 743
14672.50 761
14673.64 743
14674.79 742
14675.93 755
14677.07 711
14678.22 766
14679.36 681
14680.51 736
14681.65 692
14682.80 719
14683.94 697
14685.09 659
14686.23 684
14687.38 669
14688.52 682
14689.67 609
14690.81 617
14691.96 649
14693.10 681
14694.25 691
14695.40 720
14696.54 713
14697.69 634
14698.83 640
14699.98 675
14701.12 670
14702.27 649
14703.41 659
14704.56 655
14705.71 658
14706.85 617
14708.00 631
14709.14 631
14710.29 632
14711.44 632
14712.58 620
14713.73 607
14714.87 639
14716.02 639
14717.17 639
14718.31 583
14719.46 591
14720.61 597
14721.75 614
14722.90 603
14724.05 630
14725.19 613
14726.34 590
14727.49 622
14728.63 589
14729.78 585
14730.93 645
14732.07 638
14733.22 629
14734.37 587
14735.51 614
14736.66 602
14737.81 607
14738.95 598
14740.10 644
14741.25 564
14742.40 567
14743.54 659
14744.69 656
14745.84 605
14746.99 613
14748.13 595
14749.28 683
14750.43 669
14751.58 565
14752.72 603
14753.87 569
14755.02 607
14756.17 565
14757.31 575
14758.46 553
14759.61 573
14760.76 594
14761.91 582
14763.05 553
14764.20 575
14765.35 597
14766.50 597
14767.65 577
14768.80 577
14769.94 601
14771.09 583
14772.24 584
14773.39 535
14774.54 588
14775.69 571
14776.83 609
14777.98 567
14779.13 574
14780.28 543
14781.43 548
14782.58 588
14783.73 560
14784.88 563
14786.03 582
14787.17 582
14788.32 611
14789.47 552
14790.62 552
14791.77 569
14792.92 527
14794.07 507
14795.22 517
14796.37 539
14797.52 531
14798.67 594
14799.82 524
14800.97 520
14802.12 532
14803.26 532
14804.41 522
14805.56 519
14806.71 538
14807.86 556
14809.01 578
14810.16 542
14811.31 518
14812.46 495
14813.61 519
14814.76 504
14815.91 545
14817.06 518
14818.21 516
14819.36 542
14820.51 548
14821.66 529
14822.82 511
14823.97 531
14825.12 547
14826.27 549
14827.42 500
14828.57 539
14829.72 520
14830.87 467
14832.02 499
14833.17 478
14834.32 493
14835.47 488
14836.62 467
14837.77 519
14838.93 522
14840.08 515
14841.23 521
14842.38 481
14843.53 493
14844.68 508
14845.83 460
14846.98 516
14848.14 453
14849.29 455
14850.44 452
14851.59 485
14852.74 465
14853.89 479
14855.04 482
14856.20 494
14857.35 455
14858.50 462
14859.65 509
14860.80 510
14861.96 490
14863.11 531
14864.26 526
14865.41 518
14866.56 510
14867.72 471
14868.87 510
14870.02 478
14871.17 510
14872.32 458
14873.48 446
14874.63 485
14875.78 473
14876.93 487
14878.09 480
14879.24 485
14880.39 512
14881.54 525
14882.70 503
14883.85 478
14885.00 532
14886.16 526
14887.31 541
14888.46 520
14889.61 544
14890.77 506
14891.92 513
14893.07 546
14894.23 485
14895.38 493
14896.53 457
14897.69 491
14898.84 525
14899.99 472
14901.15 466
14902.30 502
14903.45 518
14904.61 474
14905.76 433
14906.91 489
14908.07 507
14909.22 473
14910.38 462
14911.53 487
14912.68 547
14913.84 474
14914.99 472
14916.15 514
14917.30 513
14918.45 514
14919.61 574
14920.76 555
14921.92 539
14923.07 505
14924.22 499
14925.38 480
14926.53 502
14927.69 461
14928.84 487
14930.00 497
14931.15 463
14932.31 451
14933.46 461
14934.62 487
14935.77 442
14936.93 499
14938.08 474
14939.24 540
14940.39 513
14941.55 516
14942.70 522
14943.86 516
14945.01 502
14946.17 473
14947.32 482
14948.48 488
14949.63 507
14950.79 469
14951.94 514
14953.10 517
14954.25 512
14955.41 525
14956.56 535
14957.72 491
14958.88 525
14960.03 502
14961.19 506
14962.34 526
14963.50 500
14964.65 501
14965.81 525
14966.97 527
14968.12 531
14969.28 540
14970.43 550
14971.59 564
14972.75 530
14973.90 523
14975.06 529
14976.22 571
14977.37 533
14978.53 522
14979.69 533
14980.84 563
14982.00 575
14983.16 584
14984.31 566
14985.47 511
14986.63 509
14987.78 508
14988.94 512
14990.10 485
14991.25 496
14992.41 532
14993.57 483
14994.72 499
14995.88 497
14997.04 484
14998.20 520
14999.35 459
15000.51 508
15001.67 513
15002.82 482
15003.98 500
15005.14 491
15006.30 451
15007.45 484
15008.61 530
15009.77 507
15010.93 467
15012.09 469
15013.24 509
15014.40 486
15015.56 511
15016.72 475
15017.87 501
15019.03 514
15020.19 504
15021.35 522
15022.51 516
15023.67 506
15024.82 493
15025.98 460
15027.14 467
15028.30 505
15029.46 479
15030.62 467
15031.77 485
15032.93 502
15034.09 488
15035.25 484
15036.41 430
15037.57 444
15038.73 453
15039.88 447
15041.04 430
15042.20 462
15043.36 464
15044.52 503
15045.68 468
15046.84 491
15048.00 494
15049.16 461
15050.32 510
15051.47 487
15052.63 503
15053.79 476
15054.95 481
15056.11 443
15057.27 499
15058.43 515
15059.59 446
15060.75 492
15061.91 469
15063.07 472
15064.23 469
15065.39 479
15066.55 446
15067.71 475
15068.87 513
15070.03 491
15071.19 430
15072.35 439
15073.51 477
15074.67 433
15075.83 400
15076.99 413
15078.15 455
15079.31 453
15080.47 432
15081.63 421
15082.79 468
15083.95 467
15085.11 477
15086.27 430
15087.43 474
15088.59 444
15089.76 477
15090.92 429
15092.08 447
15093.24 446
15094.40 434
15095.56 442
15096.72 490
15097.88 474
15099.04 445
15100.20 444
15101.37 480
15102.53 488
15103.69 440
15104.85 425
15106.01 485
15107.17 498
15108.33 466
15109.50 460
15110.66 463
15111.82 472
15112.98 456
15114.14 430
15115.30 443
15116.47 404
15117.63 399
15118.79 471
15119.95 485
15121.11 457
15122.27 446
15123.44 447
15124.60 447
15125.76 452
15126.92 454
15128.09 450
15129.25 426
15130.41 415
15131.57 462
15132.73 447
15133.90 412
15135.06 453
15136.22 452
15137.38 462
15138.55 463
15139.71 469
15140.87 427
15142.04 475
15143.20 474
15144.36 505
15145.52 484
15146.69 425
15147.85 444
15149.01 481
15150.18 463
15151.34 443
15152.50 464
15153.67 494
15154.83 512
15155.99 464
15157.16 471
15158.32 466
15159.48 467
15160.65 443
15161.81 436
15162.97 441
15164.14 505
15165.30 507
15166.46 479
15167.63 515
15168.79 500
15169.95 473
15171.12 513
15172.28 517
15173.45 497
15174.61 528
15175.77 485
15176.94 485
15178.10 480
15179.27 460
15180.43 442
15181.60 499
15182.76 516
15183.92 560
15185.09 537
15186.25 489
15187.42 478
15188.58 447
15189.75 508
15190.91 499
15192.08 539
15193.24 466
15194.41 466
15195.57 472
15196.74 475
15197.90 489
15199.07 498
15200.23 483
15201.40 489
15202.56 510
15203.73 542
15204.89 527
15206.06 517
15207.22 543
15208.39 555
15209.55 520
15210.72 496
15211.88 524
15213.05 518
15214.21 539
15215.38 575
15216.54 544
15217.71 545
15218.88 513
15220.04 534
15221.21 570
15222.37 543
15223.54 558
15224.71 557
15225.87 544
15227.04 598
15228.20 582
15229.37 558
15230.54 558
15231.70 539
15232.87 576
15234.03 583
15235.20 596
15236.37 604
15237.53 543
15238.70 546
15239.87 577
15241.03 587
15242.20 591
15243.37 561
15244.53 554
15245.70 543
15246.87 585
15248.03 596
15249.20 546
15250.37 531
15251.53 571
15252.70 550
15253.87 555
15255.04 525
15256.20 550
15257.37 575
15258.54 536
15259.70 490
15260.87 495
15262.04 515
15263.21 520
15264.37 490
15265.54 491
15266.71 503
15267.88 529
15269.04 519
15270.21 482
15271.38 490
15272.55 512
15273.72 519
15274.88 518
15276.05 545
15277.22 476
15278.39 516
15279.56 491
15280.72 493
15281.89 517
15283.06 478
15284.23 479
15285.40 514
15286.56 496
15287.73 461
15288.90 474
15290.07 459
15291.24 480
15292.41 426
15293.58 452
15294.74 495
15295.91 479
15297.08 469
15298.25 493
15299.42 484
15300.59 510
15301.76 485
15302.93 481
15304.09 460
15305.26 445
15306.43 437
15307.60 458
15308.77 436
15309.94 459
15311.11 496
15312.28 462
15313.45 475
15314.62 440
15315.79 454
15316.96 478
15318.13 495
15319.30 493
15320.46 479
15321.63 478
15322.80 484
15323.97 466
15325.14 434
15326.31 443
15327.48 468
15328.65 479
15329.82 494
15330.99 445
15332.16 469
15333.33 514
15334.50 457
15335.67 452
15336.84 436
15338.01 429
15339.18 472
15340.36 470
15341.53 480
15342.70 473
15343.87 447
15345.04 439
15346.21 406
15347.38 453
15348.55 503
15349.72 460
15350.89 488
15352.06 450
15353.23 466
15354.40 459
15355.57 476
15356.75 422
15357.92 457
15359.09 472
15360.26 483
15361.43 443
15362.60 446
15363.77 500
15364.94 475
15366.11 460
15367.29 448
15368.46 484
15369.63 465
15370.80 449
15371.97 465
15373.14 476
15374.32 485
15375.49 447
15376.66 456
15377.83 426
15379.00 442
15380.17 483
15381.35 448
15382.52 451
15383.69 445
15384.86 431
15386.03 416
15387.21 435
15388.38 448
15389.55 449
15390.72 466
15391.90 485
15393.07 470
15394.24 449
15395.41 467
15396.59 499
15397.76 461
15398.93 408
15400.10 418
15401.28 435
15402.45 457
15403.62 439
15404.79 475
15405.97 449
15407.14 450
15408.31 504
15409.49 439
15410.66 449
15411.83 430
15413.01 479
15414.18 479
15415.35 421
15416.53 391
15417.70 433
15418.87 434
15420.05 415
15421.22 398
15422.39 429
15423.57 471
15424.74 459
15425.91 402
15427.09 440
15428.26 456
15429.43 441
15430.61 432
15431.78 453
15432.96 445
15434.13 430
15435.30 441
15436.48 399
15437.65 460
15438.83 396
15440.00 465
15441.17 465
15442.35 409
15443.52 412
15444.70 481
15445.87 465
15447.05 470
15448.22 462
15449.40 477
15450.57 444
15451.75 425
15452.92 467
15454.09 401
15455.27 439
15456.44 475
15457.62 466
15458.79 429
15459.97 466
15461.14 447
15462.32 459
15463.49 460
15464.67 437
15465.84 444
15467.02 425
15468.19 445
15469.37 463
15470.55 456
15471.72 470
15472.90 477
15474.07 453
15475.25 474
15476.42 461
15477.60 453
15478.77 453
15479.95 428
15481.13 465
15482.30 440
15483.48 456
15484.65 408
15485.83 435
15487.00 445
15488.18 444
15489.36 447
15490.53 498
15491.71 460
15492.89 497
15494.06 450
15495.24 479
15496.41 465
15497.59 445
15498.77 436
15499.94 447
15501.12 495
15502.30 507
15503.47 442
15504.65 452
15505.83 459
15507.00 480
15508.18 460
15509.36 482
15510.53 438
15511.71 459
15512.89 426
15514.06 407
15515.24 456
15516.42 431
15517.60 463
15518.77 479
15519.95 479
15521.13 471
15522.30 446
15523.48 461
15524.66 454
15525.84 441
15527.01 422
15528.19 428
15529.37 446
15530.55 455
15531.73 457
15532.90 493
15534.08 477
15535.26 491
15536.44 501
15537.61 496
15538.79 449
15539.97 473
15541.15 504
15542.33 457
15543.50 458
15544.68 461
15545.86 498
15547.04 492
15548.22 440
15549.40 490
15550.57 499
15551.75 501
15552.93 513
15554.11 494
15555.29 459
15556.47 522
15557.65 474
15558.82 496
15560.00 485
15561.18 481
15562.36 509
15563.54 465
15564.72 463
15565.90 545
15567.08 525
15568.26 527
15569.43 484
15570.61 493
15571.79 516
15572.97 517
15574.15 503
15575.33 486
15576.51 497
15577.69 526
15578.87 561
15580.05 517
15581.23 545
15582.41 518
15583.59 559
15584.77 525
15585.95 556
15587.13 582
15588.31 544
15589.49 515
15590.67 531
15591.85 500
15593.03 534
15594.21 532
15595.39 531
15596.57 546
15597.75 545
15598.93 550
15600.11 541
15601.29 522
15602.47 573
15603.65 592
15604.83 571
15606.01 529
15607.19 529
15608.37 611
15609.55 623
15610.73 598
15611.91 550
15613.09 576
15614.27 587
15615.45 607
15616.64 606
15617.82 569
15619.00 561
15620.18 574
15621.36 625
15622.54 629
15623.72 617
15624.90 597
15626.08 608
15627.27 636
15628.45 603
15629.63 630
15630.81 667
15631.99 646
15633.17 685
15634.35 660
15635.54 665
15636.72 641
15637.90 640
15639.08 637
15640.26 664
15641.45 677
15642.63 675
15643.81 717
15644.99 716
15646.17 692
15647.36 717
15648.54 747
15649.72 749
15650.90 644
15652.08 741
15653.27 719
15654.45 750
15655.63 740
15656.81 756
15658.00 784
15659.18 742
15660.36 787
15661.54 788
15662.73 770
15663.91 738
15665.09 783
15666.27 804
15667.46 756
15668.64 801
15669.82 754
15671.01 781
15672.19 785
15673.37 727
15674.56 753
15675.74 797
15676.92 758
15678.10 754
15679.29 743
15680.47 732
15681.65 738
15682.84 743
15684.02 722
15685.21 704
15686.39 752
15687.57 705
15688.76 690
15689.94 711
15691.12 683
15692.31 702
15693.49 688
15694.67 713
15695.86 707
15697.04 694
15698.23 706
15699.41 762
15700.59 675
15701.78 676
15702.96 723
15704.15 714
15705.33 706
15706.52 666
15707.70 674
15708.88 716
15710.07 699
15711.25 646
15712.44 711
15713.62 707
15714.81 736
15715.99 774
15717.18 724
15718.36 721
15719.55 715
15720.73 749
15721.92 772
15723.10 774
15724.29 724
15725.47 711
15726.66 773
15727.84 796
15729.03 783
15730.21 739
15731.40 758
15732.58 809
15733.77 810
15734.95 732
15736.14 735
15737.32 770
15738.51 791
15739.69 767
15740.88 734
15742.07 733
15743.25 727
15744.44 738
15745.62 745
15746.81 763
15747.99 808
15749.18 803
15750.37 815
15751.55 791
15752.74 807
15753.93 806
15755.11 842
15756.30 819
15757.48 852
15758.67 823
15759.86 842
15761.04 845
15762.23 841
15763.42 865
15764.60 846
15765.79 846
15766.98 823
15768.16 848
15769.35 819
15770.54 807
15771.72 813
15772.91 831
15774.10 819
15775.28 817
15776.47 828
15777.66 811
15778.84 775
15780.03 795
15781.22 775
15782.41 813
15783.59 766
15784.78 735
15785.97 738
15787.15 755
15788.34 730
15789.53 750
15790.72 696
15791.90 744
15793.09 736
15794.28 672
15795.47 670
15796.65 710
15797.84 679
15799.03 698
15800.22 659
15801.41 714
15802.59 673
15803.78 640
15804.97 684
15806.16 696
15807.35 696
15808.53 591
15809.72 629
15810.91 609
15812.10 695
15813.29 700
15814.48 610
15815.66 606
15816.85 600
15818.04 650
15819.23 637
15820.42 577
15821.61 645
15822.80 635
15823.98 629
15825.17 663
15826.36 620
15827.55 612
15828.74 576
15829.93 613
15831.12 609
15832.31 586
15833.50 549
15834.69 575
15835.87 592
15837.06 550
15838.25 545
15839.44 559
15840.63 551
15841.82 531
15843.01 528
15844.20 556
15845.39 571
15846.58 606
15847.77 597
15848.96 576
15850.15 587
15851.34 627
15852.53 580
15853.72 594
15854.91 603
15856.10 565
15857.29 536
15858.48 541
15859.67 572
15860.86 613
15862.05 602
15863.24 589
15864.43 548
15865.62 589
15866.81 574
15868.00 589
15869.19 592
15870.38 567
15871.57 553
15872.76 565
15873.95 578
15875.14 577
15876.33 597
15877.52 612
15878.72 603
15879.91 559
15881.10 552
15882.29 566
15883.48 584
15884.67 564
15885.86 575
15887.05 591
15888.24 588
15889.43 557
15890.63 529
15891.82 524
15893.01 540
15894.20 617
15895.39 610
15896.58 606
15897.77 585
15898.97 645
15900.16 641
15901.35 593
15902.54 652
15903.73 650
15904.92 611
15906.12 621
15907.31 613
15908.50 646
15909.69 684
15910.88 664
15912.08 619
15913.27 587
15914.46 568
15915.65 641
15916.85 635
15918.04 590
15919.23 593
15920.42 591
15921.61 589
15922.81 664
15924.00 599
15925.19 546
15926.38 582
15927.58 611
15928.77 625
15929.96 608
15931.16 594
15932.35 594
15933.54 606
15934.73 614
15935.93 606
15937.12 600
15938.31 634
15939.51 598
15940.70 632
15941.89 593
15943.09 592
15944.28 628
15945.47 613
15946.67 581
15947.86 596
15949.05 607
15950.25 560
15951.44 573
15952.63 612
15953.83 598
15955.02 563
15956.21 525
15957.41 498
15958.60 526
15959.80 529
15960.99 519
15962.18 529
15963.38 532
15964.57 547
15965.77 505
15966.96 495
15968.15 502
15969.35 480
15970.54 462
15971.74 495
15972.93 529
15974.13 488
15975.32 512
15976.51 516
15977.71 500
15978.90 465
15980.10 481
15981.29 493
15982.49 445
15983.68 483
15984.88 481
15986.07 470
15987.27 443
15988.46 471
15989.66 478
15990.85 499
15992.05 497
15993.24 499
15994.44 484
15995.63 474
15996.83 412
15998.02 462
15999.22 503
16000.41 438
16001.61 491
16002.80 424
16004.00 458
16005.20 481
16006.39 431
16007.59 471
16008.78 444
16009.98 444
16011.17 438
16012.37 472
16013.57 438
16014.76 444
16015.96 435
16017.15 469
16018.35 443
16019.55 450
16020.74 484
16021.94 449
16023.13 427
16024.33 467
16025.53 467
16026.72 519
16027.92 530
16029.12 455
16030.31 433
16031.51 469
16032.71 441
16033.90 428
16035.10 444
16036.30 449
16037.49 471
16038.69 443
16039.89 447
16041.08 415
16042.28 436
16043.48 460
16044.67 472
16045.87 460
16047.07 441
16048.27 462
16049.46 426
16050.66 405
16051.86 441
16053.06 471
16054.25 395
16055.45 417
16056.65 440
16057.84 443
16059.04 453
16060.24 464
16061.44 447
16062.64 439
16063.83 426
16065.03 407
16066.23 445
16067.43 451
16068.62 407
16069.82 471
16071.02 472
16072.22 412
16073.42 387
16074.62 408
16075.81 446
16077.01 467
16078.21 474
16079.41 439
16080.61 437
16081.81 409
16083.00 414
16084.20 454
16085.40 438
16086.60 422
16087.80 449
16089.00 432
16090.20 412
16091.39 419
16092.59 425
16093.79 436
16094.99 440
16096.19 421
16097.39 435
16098.59 467
16099.79 431
16100.99 387
16102.19 379
16103.38 402
16104.58 397
16105.78 431
16106.98 425
16108.18 415
16109.38 437
16110.58 448
16111.78 391
16112.98 391
16114.18 422
16115.38 430
16116.58 423
16117.78 419
16118.98 395
16120.18 394
16121.38 407
16122.58 377
16123.78 398
16124.98 408
16126.18 417
16127.38 441
16128.58 429
16129.78 393
16130.98 409
16132.18 459
16133.38 449
16134.58 463
16135.78 427
16136.98 414
16138.18 427
16139.38 410
16140.58 403
16141.78 427
16142.98 426
16144.19 411
16145.39 427
16146.59 464
16147.79 440
16148.99 478
16150.19 439
16151.39 450
16152.59 489
16153.79 510
16154.99 441
16156.20 423
16157.40 377
16158.60 377
16159.80 447
16161.00 431
16162.20 414
16163.40 413
16164.61 423
16165.81 465
16167.01 402
16168.21 416
16169.41 460
16170.61 429
16171.82 428
16173.02 419
16174.22 403
16175.42 435
16176.62 431
16177.82 427
16179.03 416
16180.23 424
16181.43 489
16182.63 439
16183.84 413
16185.04 413
16186.24 446
16187.44 426
16188.65 464
16189.85 449
16191.05 435
16192.25 453
16193.46 434
16194.66 429
16195.86 459
16197.06 415
16198.27 436
16199.47 439
16200.67 490
16201.87 490
16203.08 439
16204.28 475
16205.48 451
16206.69 425
16207.89 433
16209.09 394
16210.30 453
16211.50 465
16212.70 478
16213.91 479
16215.11 475
16216.31 469
16217.52 480
16218.72 473
16219.92 488
16221.13 477
16222.33 457
16223.53 491
16224.74 483
16225.94 411
16227.15 439
16228.35 502
16229.55 460
16230.76 456
16231.96 445
16233.17 501
16234.37 481
16235.57 448
16236.78 485
16237.98 527
16239.19 533
16240.39 520
16241.60 526
16242.80 481
16244.00 517
16245.21 520
16246.41 515
16247.62 497
16248.82 474
16250.03 491
16251.23 498
16252.44 491
16253.64 526
16254.85 471
16256.05 521
16257.26 514
16258.46 464
16259.67 478
16260.87 482
16262.08 519
16263.28 504
16264.49 498
16265.69 472
16266.90 466
16268.10 491
16269.31 477
16270.51 518
16271.72 501
16272.93 492
16274.13 540
16275.34 532
16276.54 491
16277.75 515
16278.95 508
16280.16 491
16281.37 490
16282.57 510
16283.78 477
16284.98 518
16286.19 557
16287.40 514
16288.60 523
16289.81 546
16291.01 526
16292.22 532
16293.43 520
16294.63 530
16295.84 518
16297.05 526
16298.25 537
16299.46 540
16300.67 530
16301.87 529
16303.08 519
16304.29 534
16305.49 506
16306.70 529
16307.91 541
16309.11 541
16310.32 566
16311.53 562
16312.73 541
16313.94 532
16315.15 525
16316.36 553
16317.56 569
16318.77 558
16319.98 581
16321.19 594
16322.39 540
16323.60 536
16324.81 542
16326.02 583
16327.22 555
16328.43 504
16329.64 485
16330.85 511
16332.05 559
16333.26 516
16334.47 511
16335.68 508
16336.88 529
16338.09 530
16339.30 466
16340.51 484
16341.72 510
16342.93 519
16344.13 481
16345.34 446
16346.55 443
16347.76 429
16348.97 470
16350.18 489
16351.38 508
16352.59 510
16353.80 493
16355.01 497
16356.22 465
16357.43 491
16358.64 492
16359.84 461
16361.05 450
16362.26 424
16363.47 477
16364.68 476
16365.89 466
16367.10 468
16368.31 467
16369.52 442
16370.73 438
16371.93 417
16373.14 390
16374.35 399
16375.56 442
16376.77 423
16377.98 439
16379.19 411
16380.40 418
16381.61 435
16382.82 433
16384.03 423
16385.24 406
16386.45 416
16387.66 422
16388.87 422
16390.08 415
16391.29 414
16392.50 440
16393.71 426
16394.92 431
16396.13 448
16397.34 426
16398.55 454
16399.76 440
16400.97 432
16402.18 426
16403.39 461
16404.60 436
16405.81 416
16407.02 437
16408.23 405
16409.44 443
16410.65 426
16411.86 410
16413.08 409
16414.29 414
16415.50 419
16416.71 426
16417.92 418
16419.13 465
16420.34 492
16421.55 444
16422.76 414
16423.97 433
16425.19 439
16426.40 406
16427.61 385
16428.82 432
16430.03 414
16431.24 415
16432.45 434
16433.67 416
16434.88 438
16436.09 437
16437.30 454
16438.51 432
16439.72 462
16440.94 431
16442.15 432
16443.36 444
16444.57 427
16445.78 416
16446.99 395
16448.21 437
16449.42 441
16450.63 405
16451.84 407
16453.06 448
16454.27 448
16455.48 413
16456.69 410
16457.90 450
16459.12 407
16460.33 393
16461.54 430
16462.75 399
16463.97 416
16465.18 401
16466.39 445
16467.61 459
16468.82 443
16470.03 410
16471.24 399
16472.46 421
16473.67 396
16474.88 431
16476.10 428
16477.31 403
16478.52 428
16479.74 435
16480.95 400
16482.16 382
16483.38 382
16484.59 385
16485.80 414
16487.02 390
16488.23 399
16489.44 421
16490.66 409
16491.87 426
16493.08 392
16494.30 397
16495.51 400
16496.73 439
16497.94 385
16499.15 380
16500.37 438
16501.58 404
16502.80 397
16504.01 375
16505.22 392
16506.44 402
16507.65 382
16508.87 417
16510.08 420
16511.30 413
16512.51 419
16513.72 407
16514.94 382
16516.15 401
16517.37 433
16518.58 424
16519.80 442
16521.01 412
16522.23 428
16523.44 431
16524.66 406
16525.87 377
16527.09 405
16528.30 411
16529.52 396
16530.73 382
16531.95 395
16533.16 381
16534.38 408
16535.59 457
16536.81 396
16538.02 371
16539.24 383
16540.45 412
16541.67 414
16542.89 400
16544.10 371
16545.32 389
16546.53 415
16547.75 420
16548.96 403
16550.18 405
16551.40 403
16552.61 410
16553.83 450
16555.04 361
16556.26 450
16557.48 443
16558.69 421
16559.91 390
16561.12 420
16562.34 447
16563.56 409
16564.77 392
16565.99 415
16567.21 419
16568.42 386
16569.64 420
16570.86 395
16572.07 408
16573.29 400
16574.51 383
16575.72 453
16576.94 468
16578.16 450
16579.37 438
16580.59 456
16581.81 433
16583.02 452
16584.24 402
16585.46 451
16586.68 448
16587.89 450
16589.11 433
16590.33 428
16591.54 459
16592.76 469
16593.98 462
16595.20 467
16596.41 463
16597.63 417
16598.85 441
16600.07 487
16601.29 448
16602.50 455
16603.72 462
16604.94 484
16606.16 423
16607.37 365
16608.59 452
16609.81 484
16611.03 486
16612.25 416
16613.46 429
16614.68 426
16615.90 436
16617.12 431
16618.34 410
16619.56 414
16620.77 458
16621.99 459
16623.21 433
16624.43 392
16625.65 400
16626.87 437
16628.09 429
16629.30 408
16630.52 388
16631.74 389
16632.96 423
16634.18 434
16635.40 414
16636.62 377
16637.84 386
16639.06 395
16640.28 439
16641.49 415
16642.71 387
16643.93 403
16645.15 416
16646.37 422
16647.59 377
16648.81 387
16650.03 436
16651.25 428
16652.47 420
16653.69 397
16654.91 390
16656.13 418
16657.35 407
16658.57 416
16659.79 424
16661.01 387
16662.23 376
16663.45 364
16664.67 361
16665.89 386
16667.11 389
16668.33 417
16669.55 421
16670.77 398
16671.99 407
16673.21 409
16674.43 415
16675.65 408
16676.87 365
16678.09 417
16679.31 415
16680.53 432
16681.75 409
16682.97 399
16684.19 405
16685.42 373
16686.64 405
16687.86 406
16689.08 369
16690.30 340
16691.52 374
16692.74 430
16693.96 417
16695.18 426
16696.40 367
16697.63 405
16698.85 422
16700.07 403
16701.29 379
16702.51 418
16703.73 386
16704.95 386
16706.18 392
16707.40 377
16708.62 401
16709.84 386
16711.06 432
16712.28 423
16713.51 400
16714.73 401
16715.95 395
16717.17 413
16718.39 411
16719.62 401
16720.84 401
16722.06 401
16723.28 399
16724.50 411
16725.73 415
16726.95 402
16728.17 424
16729.39 384
16730.62 400
16731.84 357
16733.06 413
16734.28 418
16735.51 380
16736.73 398
16737.95 372
16739.18 388
16740.40 398
16741.62 435
16742.84 374
16744.07 392
16745.29 404
16746.51 399
16747.74 387
16748.96 384
16750.18 402
16751.41 418
16752.63 399
16753.85 342
16755.08 395
16756.30 393
16757.52 377
16758.75 380
16759.97 409
16761.19 375
16762.42 400
16763.64 381
16764.86 409
16766.09 421
16767.31 381
16768.54 377
16769.76 389
16770.98 399
16772.21 366
16773.43 367
16774.66 376
16775.88 355
16777.10 368
16778.33 414
16779.55 382
16780.78 381
16782.00 394
16783.22 419
16784.45 400
16785.67 374
16786.90 390
16788.12 386
16789.35 378
16790.57 379
16791.80 386
16793.02 398
16794.25 418
16795.47 343
16796.70 372
16797.92 366
16799.15 399
16800.37 436
16801.60 396
16802.82 394
16804.05 402
16805.27 380
16806.50 422
16807.72 407
16808.95 365
16810.17 410
16811.40 372
16812.62 387
16813.85 371
16815.07 375
16816.30 403
16817.53 403
16818.75 372
16819.98 347
16821.20 359
16822.43 399
16823.65 407
16824.88 397
16826.11 365
16827.33 379
16828.56 398
16829.78 428
16831.01 379
16832.24 436
16833.46 419
16834.69 376
16835.92 400
16837.14 400
16838.37 422
16839.60 434
16840.82 384
16842.05 409
16843.27 442
16844.50 379
16845.73 382
16846.96 388
16848.18 423
16849.41 423
16850.64 416
16851.86 411
16853.09 391
16854.32 406
16855.54 399
16856.77 399
16858.00 416
16859.22 420
16860.45 446
16861.68 439
16862.91 455
16864.13 423
16865.36 441
16866.59 431
16867.82 436
16869.04 450
16870.27 444
16871.50 416
16872.73 452
16873.95 480
16875.18 438
16876.41 454
16877.64 452
16878.87 464
16880.09 483
16881.32 464
16882.55 460
16883.78 483
16885.01 481
16886.23 488
16887.46 472
16888.69 512
16889.92 537
16891.15 494
16892.38 470
16893.60 553
16894.83 553
16896.06 567
16897.29 546
16898.52 533
16899.75 510
16900.98 499
16902.20 525
16903.43 509
16904.66 503
16905.89 483
16907.12 457
16908.35 466
16909.58 435
16910.81 501
16912.04 466
16913.26 438
16914.49 462
16915.72 468
16916.95 478
16918.18 463
16919.41 432
16920.64 431
16921.87 450
16923.10 433
16924.33 416
16925.56 423
16926.79 407
16928.02 440
16929.25 459
16930.48 416
16931.71 442
16932.94 470
16934.17 436
16935.40 385
16936.63 416
16937.86 444
16939.09 435
16940.32 427
16941.55 394
16942.78 393
16944.01 410
16945.24 433
16946.47 391
16947.70 404
16948.93 418
16950.16 422
16951.39 440
16952.62 427
16953.85 391
16955.08 395
16956.31 413
16957.54 422
16958.77 401
16960.01 426
16961.24 383
16962.47 397
16963.70 394
16964.93 368
16966.16 433
16967.39 426
16968.62 416
16969.85 410
16971.08 418
16972.32 405
16973.55 362
16974.78 389
16976.01 408
16977.24 403
16978.47 419
16979.70 396
16980.94 424
16982.17 420
16983.40 421
16984.63 408
16985.86 422
16987.10 400
16988.33 422
16989.56 434
16990.79 405
16992.02 414
16993.26 435
16994.49 420
16995.72 414
16996.95 420
16998.18 387
16999.42 410
17000.65 403
17001.88 405
17003.11 357
17004.35 387
17005.58 403
17006.81 362
17008.04 383
17009.28 404
17010.51 475
17011.74 423
17012.97 421
17014.21 430
17015.44 396
17016.67 403
17017.91 408
17019.14 420
17020.37 395
17021.60 402
17022.84 421
17024.07 402
17025.30 388
17026.54 419
17027.77 422
17029.00 392
17030.24 377
17031.47 427
17032.70 388
17033.94 404
17035.17 406
17036.41 412
17037.64 399
17038.87 347
17040.11 399
17041.34 393
17042.57 400
17043.81 416
17045.04 380
17046.28 366
17047.51 384
17048.74 377
17049.98 377
17051.21 366
17052.45 361
17053.68 380
17054.92 370
17056.15 361
17057.38 361
17058.62 375
17059.85 405
17061.09 388
17062.32 381
17063.56 331
17064.79 390
17066.03 385
17067.26 391
17068.50 385
17069.73 354
17070.97 416
17072.20 370
17073.44 397
17074.67 359
17075.91 373
17077.14 414
17078.38 378
17079.61 410
17080.85 398
17082.08 378
17083.32 365
17084.55 346
17085.79 344
17087.02 352
17088.26 381
17089.49 396
17090.73 379
17091.97 329
17093.20 354
17094.44 398
17095.67 397
17096.91 353
17098.14 381
17099.38 406
17100.62 385
17101.85 375
17103.09 400
17104.32 349
17105.56 409
17106.80 412
17108.03 414
17109.27 353
17110.51 335
17111.74 394
17112.98 387
17114.21 356
17115.45 364
17116.69 387
17117.92 415
17119.16 372
17120.40 352
17121.63 358
17122.87 373
17124.11 353
17125.34 378
17126.58 348
17127.82 382
17129.06 414
17130.29 392
17131.53 385
17132.77 343
17134.00 361
17135.24 383
17136.48 378
17137.72 388
17138.95 351
17140.19 380
17141.43 364
17142.67 338
17143.90 360
17145.14 386
17146.38 362
17147.62 377
17148.85 325
17150.09 362
17151.33 342
17152.57 372
17153.80 383
17155.04 373
17156.28 350
17157.52 364
17158.76 359
17159.99 356
17161.23 367
17162.47 355
17163.71 367
17164.95 333
17166.19 352
17167.42 355
17168.66 359
17169.90 376
17171.14 383
17172.38 381
17173.62 358
17174.86 349
17176.09 369
17177.33 371
17178.57 370
17179.81 366
17181.05 334
17182.29 390
17183.53 388
17184.77 374
17186.01 368
17187.24 363
17188.48 368
17189.72 387
17190.96 348
17192.20 377
17193.44 377
17194.68 395
17195.92 373
17197.16 363
17198.40 351
17199.64 366
17200.88 388
17202.12 384
17203.36 356
17204.60 361
17205.84 341
17207.08 323
17208.32 334
17209.56 344
17210.80 327
17212.04 332
17213.28 342
17214.52 380
17215.76 342
17217.00 320
17218.24 323
17219.48 376
17220.72 380
17221.96 348
17223.20 349
17224.44 336
17225.68 324
17226.92 320
17228.16 345
17229.40 377
17230.64 333
17231.88 342
17233.12 356
17234.36 354
17235.60 376
17236.85 347
17238.09 340
17239.33 331
17240.57 320
17241.81 358
17243.05 348
17244.29 324
17245.53 337
17246.77 345
17248.02 331
17249.26 332
17250.50 365
17251.74 316
17252.98 327
17254.22 309
17255.46 342
17256.71 346
17257.95 350
17259.19 372
17260.43 341
17261.67 341
17262.91 322
17264.16 362
17265.40 323
17266.64 334
17267.88 332
17269.12 334
17270.37 287
17271.61 287
17272.85 341
17274.09 364
17275.34 309
17276.58 326
17277.82 358
17279.06 314
17280.30 367
17281.55 320
17282.79 342
17284.03 357
17285.27 380
17286.52 357
17287.76 358
17289.00 329
17290.25 334
17291.49 342
17292.73 344
17293.97 367
17295.22 296
17296.46 330
17297.70 354
17298.95 348
17300.19 353
17301.43 319
17302.68 335
17303.92 352
17305.16 329
17306.41 332
17307.65 325
17308.89 342
17310.14 343
17311.38 331
17312.62 339
17313.87 355
17315.11 349
17316.36 351
17317.60 344
17318.84 327
17320.09 350
17321.33 305
17322.58 312
17323.82 329
17325.06 362
17326.31 346
17327.55 341
17328.80 346
17330.04 378
17331.28 323
17332.53 365
17333.77 360
17335.02 335
17336.26 300
17337.51 356
17338.75 351
17340.00 341
17341.24 330
17342.48 307
17343.73 326
17344.97 366
17346.22 376
17347.46 332
17348.71 318
17349.95 317
17351.20 319
17352.44 323
17353.69 311
17354.93 313
17356.18 337
17357.42 348
17358.67 330
17359.92 325
17361.16 316
17362.41 365
17363.65 355
17364.90 347
17366.14 345
17367.39 337
17368.63 315
17369.88 343
17371.13 316
17372.37 327
17373.62 370
17374.86 348
17376.11 364
17377.35 350
17378.60 347
17379.85 360
17381.09 377
17382.34 367
17383.59 334
17384.83 339
17386.08 351
17387.32 357
17388.57 345
17389.82 331
17391.06 334
17392.31 358
17393.56 346
17394.80 347
17396.05 380
17397.30 363
17398.54 372
17399.79 337
17401.04 336
17402.28 359
17403.53 407
17404.78 367
17406.02 335
17407.27 326
17408.52 379
17409.77 382
17411.01 326
17412.26 327
17413.51 333
17414.75 348
17416.00 349
17417.25 322
17418.50 345
17419.74 347
17420.99 363
17422.24 329
17423.49 327
17424.73 341
17425.98 371
17427.23 343
17428.48 341
17429.73 333
17430.97 350
17432.22 327
17433.47 326
17434.72 339
17435.97 334
17437.21 378
17438.46 335
17439.71 336
17440.96 351
17442.21 326
17443.45 298
17444.70 352
17445.95 362
17447.20 358
17448.45 338
17449.70 349
17450.95 338
17452.19 340
17453.44 366
17454.69 356
17455.94 307
17457.19 310
17458.44 337
17459.69 309
17460.94 328
17462.19 359
17463.43 341
17464.68 333
17465.93 351
17467.18 322
17468.43 340
17469.68 334
17470.93 363
17472.18 365
17473.43 375
17474.68 364
17475.93 325
17477.18 357
17478.43 374
17479.68 362
17480.93 372
17482.18 377
17483.43 378
17484.68 395
17485.93 368
17487.17 380
17488.42 383
17489.67 384
17490.92 405
17492.18 397
17493.43 359
17494.68 367
17495.93 367
17497.18 343
17498.43 372
17499.68 367
17500.93 376
17502.18 358
17503.43 389
17504.68 345
17505.93 357
17507.18 377
17508.43 394
17509.68 389
17510.93 407
17512.18 395
17513.43 356
17514.68 392
17515.94 387
17517.19 384
17518.44 362
17519.69 351
17520.94 383
17522.19 408
17523.44 382
17524.69 384
17525.94 369
17527.20 401
17528.45 420
17529.70 385
17530.95 371
17532.20 364
17533.45 385
17534.70 396
17535.96 386
17537.21 379
17538.46 406
17539.71 394
17540.96 435
17542.22 400
17543.47 384
17544.72 379
17545.97 402
17547.22 389
17548.48 417
17549.73 417
17550.98 402
17552.23 420
17553.48 411
17554.74 405
17555.99 432
17557.24 400
17558.49 406
17559.75 383
17561.00 370
17562.25 396
17563.50 383
17564.76 402
17566.01 356
17567.26 379
17568.52 357
17569.77 359
17571.02 376
17572.27 366
17573.53 408
17574.78 350
17576.03 370
17577.29 367
17578.54 371
17579.79 380
17581.05 388
17582.30 355
17583.55 376
17584.81 377
17586.06 351
17587.31 373
17588.57 334
17589.82 352
17591.07 358
17592.33 364
17593.58 406
17594.83 380
17596.09 394
17597.34 357
17598.60 382
17599.85 389
17601.10 384
17602.36 389
17603.61 379
17604.87 363
17606.12 361
17607.37 367
17608.63 363
17609.88 373
17611.14 373
17612.39 396
17613.65 388
17614.90 388
17616.16 378
17617.41 373
17618.66 369
17619.92 369
17621.17 378
17622.43 369
17623.68 371
17624.94 395
17626.19 388
17627.45 380
17628.70 368
17629.96 376
17631.21 377
17632.47 376
17633.72 357
17634.98 348
17636.23 356
17637.49 341
17638.74 360
17640.00 396
17641.26 417
17642.51 362
17643.77 365
17645.02 333
17646.28 354
17647.53 365
17648.79 370
17650.04 361
17651.30 343
17652.56 354
17653.81 347
17655.07 362
17656.32 412
17657.58 395
17658.84 366
17660.09 375
17661.35 345
17662.60 339
17663.86 344
17665.12 346
17666.37 341
17667.63 329
17668.89 345
17670.14 296
17671.40 365
17672.66 341
17673.91 347
17675.17 315
17676.43 333
17677.68 315
17678.94 353
17680.20 383
17681.45 337
17682.71 331
17683.97 318
17685.22 339
17686.48 348
17687.74 329
17688.99 357
17690.25 353
17691.51 339
17692.77 327
17694.02 340
17695.28 370
17696.54 311
17697.80 359
17699.05 331
17700.31 300
17701.57 341
17702.83 363
17704.08 334
17705.34 336
17706.60 352
17707.86 325
17709.11 334
17710.37 361
17711.63 351
17712.89 301
17714.15 302
17715.40 294
17716.66 329
17717.92 331
17719.18 339
17720.44 346
17721.70 314
17722.95 339
17724.21 305
17725.47 311
17726.73 362
17727.99 330
17729.25 322
17730.51 332
17731.76 334
17733.02 324
17734.28 299
17735.54 322
17736.80 305
17738.06 369
17739.32 351
17740.58 330
17741.83 311
17743.09 297
17744.35 338
17745.61 319
17746.87 316
17748.13 310
17749.39 336
17750.65 347
17751.91 308
17753.17 295
17754.43 335
17755.69 335
17756.95 347
17758.21 305
17759.47 333
17760.73 322
17761.98 325
17763.24 339
17764.50 299
17765.76 313
17767.02 317
17768.28 314
17769.54 322
17770.80 344
17772.06 306
17773.32 327
17774.58 324
17775.84 313
17777.11 312
17778.37 333
17779.63 304
17780.89 336
17782.15 316
17783.41 313
17784.67 327
17785.93 338
17787.19 356
17788.45 290
17789.71 341
17790.97 351
17792.23 333
17793.49 309
17794.75 314
17796.01 341
17797.28 296
17798.54 268
17799.80 289
17801.06 331
17802.32 318
17803.58 342
17804.84 332
17806.10 302
17807.37 362
17808.63 344
17809.89 313
17811.15 338
17812.41 306
17813.67 324
17814.93 319
17816.20 316
17817.46 340
17818.72 327
17819.98 334
17821.24 339
17822.50 339
17823.77 294
17825.03 301
17826.29 322
17827.55 296
17828.81 326
17830.08 319
17831.34 302
17832.60 319
17833.86 305
17835.13 331
17836.39 297
17837.65 328
17838.91 351
17840.18 305
17841.44 294
17842.70 274
17843.96 267
17845.23 316
17846.49 287
17847.75 286
17849.01 320
17850.28 291
17851.54 315
17852.80 342
17854.07 293
17855.33 295
17856.59 310
17857.86 325
17859.12 317
17860.38 310
17861.65 333
17862.91 304
17864.17 281
17865.44 313
17866.70 319
17867.96 341
17869.23 343
17870.49 319
17871.75 305
17873.02 317
17874.28 303
17875.54 315
17876.81 291
17878.07 320
17879.34 334
17880.60 297
17881.86 289
17883.13 271
17884.39 298
17885.66 292
17886.92 309
17888.18 307
17889.45 311
17890.71 329
17891.98 304
17893.24 305
17894.51 308
17895.77 330
17897.04 317
17898.30 327
17899.56 346
17900.83 345
17902.09 345
17903.36 360
17904.62 313
17905.89 294
17907.15 276
17908.42 339
17909.68 318
17910.95 342
17912.21 330
17913.48 336
17914.74 324
17916.01 336
17917.27 337
17918.54 333
17919.80 301
17921.07 316
17922.34 323
17923.60 322
17924.87 318
17926.13 319
17927.40 324
17928.66 317
17929.93 364
17931.19 328
17932.46 333
17933.73 319
17934.99 342
17936.26 366
17937.52 371
17938.79 329
17940.06 318
17941.32 351
17942.59 335
17943.85 331
17945.12 317
17946.39 310
17947.65 340
17948.92 346
17950.19 307
17951.45 339
17952.72 316
17953.99 319
17955.25 325
17956.52 311
17957.79 319
17959.05 327
17960.32 304
17961.59 341
17962.85 372
17964.12 325
17965.39 346
17966.65 353
17967.92 329
17969.19 341
17970.45 340
17971.72 344
17972.99 333
17974.26 332
17975.52 359
17976.79 313
17978.06 330
17979.33 344
17980.59 325
17981.86 316
17983.13 299
17984.40 362
17985.66 341
17986.93 315
17988.20 317
17989.47 339
17990.73 298
17992.00 325
17993.27 330
17994.54 355
17995.81 316
17997.07 326
17998.34 331
17999.61 354
18000.88 293
18002.15 329
18003.42 354
18004.68 350
18005.95 351
18007.22 307
18008.49 314
18009.76 304
18011.03 336
18012.30 339
18013.56 373
18014.83 336
18016.10 293
18017.37 334
18018.64 320
18019.91 329
18021.18 318
18022.45 301
18023.71 302
18024.98 351
18026.25 312
18027.52 330
18028.79 268
18030.06 325
18031.33 308
18032.60 335
18033.87 320
18035.14 321
18036.41 316
18037.68 312
18038.95 303
18040.22 286
18041.49 318
18042.76 353
18044.02 331
18045.29 303
18046.56 289
18047.83 294
18049.10 314
18050.37 330
18051.64 327
18052.91 287
18054.18 327
18055.45 324
18056.72 308
18057.99 255
18059.27 287
18060.54 331
18061.81 308
18063.08 318
18064.35 294
18065.62 309
18066.89 284
18068.16 365
18069.43 330
18070.70 345
18071.97 319
18073.24 318
18074.51 335
18075.78 317
18077.05 310
18078.32 304
18079.60 300
18080.87 316
18082.14 298
18083.41 313
18084.68 329
18085.95 333
18087.22 340
18088.49 319
18089.77 338
18091.04 322
18092.31 346
18093.58 294
18094.85 307
18096.12 311
18097.39 317
18098.67 311
18099.94 329
18101.21 320
18102.48 321
18103.75 342
18105.02 315
18106.30 334
18107.57 329
18108.84 362
18110.11 328
18111.38 339
18112.66 317
18113.93 315
18115.20 353
18116.47 313
18117.75 301
18119.02 298
18120.29 305
18121.56 333
18122.84 322
18124.11 292
18125.38 315
18126.65 323
18127.93 323
18129.20 332
18130.47 331
18131.74 325
18133.02 327
18134.29 327
18135.56 341
18136.84 318
18138.11 331
18139.38 316
18140.66 307
18141.93 301
18143.20 320
18144.48 306
18145.75 335
18147.02 298
18148.30 333
18149.57 344
18150.84 351
18152.12 325
18153.39 298
18154.66 336
18155.94 323
18157.21 337
18158.48 302
18159.76 307
18161.03 296
18162.31 310
18163.58 300
18164.85 317
18166.13 323
18167.40 310
18168.68 306
18169.95 313
18171.22 310
18172.50 353
18173.77 328
18175.05 333
18176.32 321
18177.60 308
18178.87 339
18180.15 279
18181.42 303
18182.69 302
18183.97 316
18185.24 345
18186.52 320
18187.79 309
18189.07 305
18190.34 305
18191.62 312
18192.89 346
18194.17 301
18195.44 305
18196.72 312
18197.99 311
18199.27 322
18200.54 338
18201.82 321
18203.09 306
18204.37 343
18205.65 299
18206.92 322
18208.20 310
18209.47 322
18210.75 323
18212.02 347
18213.30 301
18214.57 315
18215.85 311
18217.13 300
18218.40 334
18219.68 328
18220.95 294
18222.23 300
18223.51 308
18224.78 316
18226.06 324
18227.33 300
18228.61 307
18229.89 290
18231.16 314
18232.44 308
18233.72 299
18234.99 313
18236.27 321
18237.55 317
18238.82 322
18240.10 292
18241.38 316
18242.65 313
18243.93 339
18245.21 338
18246.48 298
18247.76 326
18249.04 337
18250.31 344
18251.59 305
18252.87 328
18254.15 314
18255.42 299
18256.70 278
18257.98 299
18259.25 329
18260.53 327
18261.81 310
18263.09 314
18264.36 339
18265.64 314
18266.92 319
18268.20 323
18269.47 349
18270.75 369
18272.03 304
18273.31 326
18274.59 309
18275.86 324
18277.14 308
18278.42 285
18279.70 296
18280.98 308
18282.25 318
18283.53 346
18284.81 316
18286.09 297
18287.37 324
18288.64 353
18289.92 301
18291.20 287
18292.48 368
18293.76 301
18295.04 300
18296.32 310
18297.59 290
18298.87 309
18300.15 314
18301.43 310
18302.71 337
18303.99 346
18305.27 318
18306.55 323
18307.83 307
18309.10 302
18310.38 311
18311.66 337
18312.94 272
18314.22 289
18315.50 321
18316.78 335
18318.06 281
18319.34 307
18320.62 319
18321.90 376
18323.18 304
18324.46 309
18325.74 320
18327.02 326
18328.30 304
18329.58 302
18330.86 320
18332.14 328
18333.41 345
18334.69 309
18335.97 336
18337.25 314
18338.54 282
18339.82 325
18341.10 326
18342.38 293
18343.66 316
18344.94 292
18346.22 315
18347.50 311
18348.78 298
18350.06 303
18351.34 360
18352.62 355
18353.90 284
18355.18 310
18356.46 312
18357.74 349
18359.02 316
18360.30 315
18361.58 294
18362.87 299
18364.15 338
18365.43 332
18366.71 311
18367.99 316
18369.27 335
18370.55 329
18371.83 307
18373.11 312
18374.40 313
18375.68 305
18376.96 334
18378.24 300
18379.52 315
18380.80 309
18382.08 299
18383.37 295
18384.65 293
18385.93 317
18387.21 333
18388.49 304
18389.78 318
18391.06 318
18392.34 358
18393.62 321
18394.90 274
18396.19 267
18397.47 324
18398.75 337
18400.03 313
18401.31 317
18402.60 292
18403.88 289
18405.16 298
18406.44 280
18407.73 299
18409.01 310
18410.29 328
18411.57 310
18412.86 317
18414.14 276
18415.42 322
18416.71 359
18417.99 327
18419.27 287
18420.55 293
18421.84 313
18423.12 322
18424.40 293
18425.69 327
18426.97 311
18428.25 324
18429.54 338
18430.82 308
18432.10 339
18433.39 310
18434.67 334
18435.95 299
18437.24 302
18438.52 306
18439.80 312
18441.09 296
18442.37 327
18443.66 295
18444.94 296
18446.22 307
18447.51 303
18448.79 291
18450.08 320
18451.36 343
18452.64 307
18453.93 326
18455.21 356
18456.50 351
18457.78 353
18459.06 357
18460.35 320
18461.63 297
18462.92 320
18464.20 328
18465.49 324
18466.77 330
18468.06 290
18469.34 323
18470.63 332
18471.91 314
18473.19 320
18474.48 333
18475.76 308
18477.05 317
18478.33 320
18479.62 309
18480.90 306
18482.19 348
18483.47 341
18484.76 320
18486.05 323
18487.33 324
18488.62 303
18489.90 302
18491.19 317
18492.47 358
18493.76 317
18495.04 335
18496.33 320
18497.61 301
18498.90 309
18500.19 304
18501.47 337
18502.76 308
18504.04 316
18505.33 302
18506.62 285
18507.90 309
18509.19 294
18510.47 309
18511.76 313
18513.05 329
18514.33 317
18515.62 275
18516.90 287
18518.19 294
18519.48 355
18520.76 333
18522.05 301
18523.34 341
18524.62 338
18525.91 305
18527.20 276
18528.48 315
18529.77 309
18531.06 317
18532.34 326
18533.63 327
18534.92 299
18536.21 276
18537.49 318
18538.78 310
18540.07 299
18541.35 292
18542.64 262
18543.93 273
18545.22 306
18546.50 336
18547.79 317
18549.08 263
18550.37 317
18551.65 348
18552.94 350
18554.23 283
18555.52 309
18556.80 346
18558.09 384
18559.38 355
18560.67 326
18561.95 307
18563.24 310
18564.53 287
18565.82 301
18567.11 308
18568.39 312
18569.68 331
18570.97 316
18572.26 291
18573.55 294
18574.84 296
18576.12 334
18577.41 327
18578.70 334
18579.99 357
18581.28 302
18582.57 310
18583.86 299
18585.14 355
18586.43 310
18587.72 314
18589.01 314
18590.30 328
18591.59 327
18592.88 332
18594.17 331
18595.46 297
18596.74 318
18598.03 310
18599.32 308
18600.61 317
18601.90 332
18603.19 330
18604.48 341
18605.77 359
18607.06 349
18608.35 311
18609.64 331
18610.93 358
18612.22 345
18613.51 317
18614.80 338
18616.09 322
18617.38 342
18618.67 334
18619.96 335
18621.25 312
18622.54 301
18623.83 349
18625.12 336
18626.41 346
18627.70 319
18628.99 312
18630.28 323
18631.57 332
18632.86 340
18634.15 332
18635.44 335
18636.73 353
18638.02 331
18639.31 323
18640.60 335
18641.89 353
18643.18 374
18644.47 334
18645.76 343
18647.06 351
18648.35 346
18649.64 346
18650.93 296
18652.22 307
18653.51 287
18654.80 317
18656.09 316
18657.38 341
18658.68 275
18659.97 292
18661.26 331
18662.55 322
18663.84 310
18665.13 315
18666.42 300
18667.72 286
18669.01 302
18670.30 280
18671.59 303
18672.88 314
18674.17 328
18675.47 311
18676.76 276
18678.05 332
18679.34 318
18680.63 272
18681.93 311
18683.22 275
18684.51 293
18685.80 298
18687.09 303
18688.39 286
18689.68 338
18690.97 323
18692.26 349
18693.56 307
18694.85 303
18696.14 305
18697.43 281
18698.73 294
18700.02 303
18701.31 323
18702.60 313
18703.90 315
18705.19 315
18706.48 308
18707.78 301
18709.07 304
18710.36 313
18711.66 328
18712.95 293
18714.24 306
18715.54 317
18716.83 305
18718.12 306
18719.42 328
18720.71 318
18722.00 319
18723.30 303
18724.59 324
18725.88 306
18727.18 276
18728.47 318
18729.76 318
18731.06 292
18732.35 270
18733.65 318
18734.94 340
18736.23 307
18737.53 277
18738.82 254
18740.12 287
18741.41 316
18742.70 338
18744.00 287
18745.29 276
18746.59 279
18747.88 298
18749.18 287
18750.47 283
18751.76 290
18753.06 294
18754.35 297
18755.65 339
18756.94 319
18758.24 303
18759.53 317
18760.83 285
18762.12 326
18763.42 273
18764.71 300
18766.01 274
18767.30 302
18768.60 327
18769.89 315
18771.19 289
18772.48 312
18773.78 282
18775.07 295
18776.37 251
18777.66 262
18778.96 285
18780.25 320
18781.55 320
18782.85 293
18784.14 297
18785.44 273
18786.73 284
18788.03 281
18789.32 299
18790.62 289
18791.92 300
18793.21 281
18794.51 263
18795.80 278
18797.10 295
18798.40 289
18799.69 286
18800.99 299
18802.28 293
18803.58 292
18804.88 301
18806.17 289
18807.47 261
18808.77 278
18810.06 262
18811.36 280
18812.66 294
18813.95 275
18815.25 256
18816.55 245
18817.84 296
18819.14 315
18820.44 301
18821.73 284
18823.03 293
18824.33 251
18825.62 273
18826.92 274
18828.22 263
18829.52 288
18830.81 255
18832.11 296
18833.41 276
18834.71 255
18836.00 285
18837.30 284
18838.60 270
18839.90 278
18841.19 273
18842.49 290
18843.79 276
18845.09 309
18846.38 285
18847.68 309
18848.98 332
18850.28 296
18851.58 246
18852.87 262
18854.17 296
18855.47 294
18856.77 288
18858.07 263
18859.36 273
18860.66 327
18861.96 288
18863.26 251
18864.56 301
18865.86 295
18867.15 280
18868.45 300
18869.75 279
18871.05 288
18872.35 308
18873.65 305
18874.95 299
18876.24 311
18877.54 272
18878.84 298
18880.14 275
18881.44 280
18882.74 259
18884.04 278
18885.34 292
18886.64 283
18887.94 280
18889.24 302
18890.53 270
18891.83 291
18893.13 254
18894.43 280
18895.73 270
18897.03 297
18898.33 279
18899.63 269
18900.93 287
18902.23 270
18903.53 293
18904.83 295
18906.13 292
18907.43 263
18908.73 271
18910.03 320
18911.33 292
18912.63 260
18913.93 278
18915.23 296
18916.53 259
18917.83 278
18919.13 300
18920.43 295
18921.73 315
18923.03 276
18924.33 311
18925.63 288
18926.93 314
18928.23 292
18929.53 301
18930.84 286
18932.14 289
18933.44 302
18934.74 271
18936.04 272
18937.34 281
18938.64 279
18939.94 303
18941.24 306
18942.54 296
18943.84 291
18945.15 306
18946.45 327
18947.75 266
18949.05 247
18950.35 279
18951.65 279
18952.95 299
18954.26 290
18955.56 298
18956.86 263
18958.16 290
18959.46 282
18960.76 295
18962.07 275
18963.37 279
18964.67 293
18965.97 265
18967.27 281
18968.57 244
18969.88 303
18971.18 283
18972.48 270
18973.78 253
18975.09 271
18976.39 287
18977.69 276
18978.99 326
18980.29 298
18981.60 306
18982.90 261
18984.20 290
18985.50 297
18986.81 298
18988.11 269
18989.41 292
18990.72 296
18992.02 275
18993.32 276
18994.62 303
18995.93 312
18997.23 309
18998.53 281
18999.84 284
19001.14 284
19002.44 276
19003.75 281
19005.05 294
19006.35 278
19007.66 265
19008.96 257
19010.26 315
19011.57 309
19012.87 298
19014.17 308
19015.48 293
19016.78 316
19018.08 290
19019.39 298
19020.69 303
19021.99 273
19023.30 273
19024.60 283
19025.91 279
19027.21 285
19028.51 283
19029.82 260
19031.12 304
19032.43 290
19033.73 279
19035.04 280
19036.34 267
19037.64 271
19038.95 296
19040.25 287
19041.56 297
19042.86 274
19044.17 265
19045.47 268
19046.78 285
19048.08 290
19049.39 295
19050.69 312
19052.00 293
19053.30 301
19054.61 272
19055.91 254
19057.22 270
19058.52 309
19059.83 284
19061.13 288
19062.44 292
19063.74 283
19065.05 309
19066.35 298
19067.66 277
19068.96 340
19070.27 296
19071.57 309
19072.88 290
19074.18 286
19075.49 290
19076.80 309
19078.10 315
19079.41 318
19080.71 326
19082.02 290
19083.33 331
19084.63 318
19085.94 292
19087.24 308
19088.55 309
19089.86 293
19091.16 307
19092.47 299
19093.77 319
19095.08 317
19096.39 300
19097.69 313
19099.00 296
19100.31 299
19101.61 285
19102.92 290
19104.23 266
19105.53 290
19106.84 284
19108.15 318
19109.45 335
19110.76 301
19112.07 306
19113.37 290
19114.68 300
19115.99 269
19117.30 301
19118.60 304
19119.91 280
19121.22 270
19122.52 292
19123.83 282
19125.14 297
19126.45 309
19127.75 282
19129.06 275
19130.37 282
19131.68 278
19132.98 272
19134.29 306
19135.60 289
19136.91 281
19138.22 284
19139.52 291
19140.83 298
19142.14 286
19143.45 259
19144.76 294
19146.06 286
19147.37 279
19148.68 315
19149.99 281
19151.30 327
19152.60 297
19153.91 293
19155.22 303
19156.53 311
19157.84 273
19159.15 277
19160.46 274
19161.76 281
19163.07 282
19164.38 267
19165.69 261
19167.00 296
19168.31 292
19169.62 303
19170.93 283
19172.23 288
19173.54 283
19174.85 305
19176.16 312
19177.47 271
19178.78 306
19180.09 266
19181.40 279
19182.71 311
19184.02 315
19185.33 306
19186.64 317
19187.95 291
19189.26 278
19190.57 263
19191.87 278
19193.18 275
19194.49 244
19195.80 271
19197.11 289
19198.42 304
19199.73 338
19201.04 290
19202.35 269
19203.66 307
19204.97 282
19206.28 270
19207.59 284
19208.90 298
19210.21 313
19211.53 283
19212.84 288
19214.15 269
19215.46 274
19216.77 293
19218.08 274
19219.39 268
19220.70 270
19222.01 267
19223.32 309
19224.63 282
19225.94 289
19227.25 274
19228.56 283
19229.87 276
19231.19 279
19232.50 248
19233.81 238
19235.12 288
19236.43 280
19237.74 309
19239.05 289
19240.36 284
19241.68 302
19242.99 296
19244.30 254
19245.61 285
19246.92 298
19248.23 314
19249.54 290
19250.86 249
19252.17 275
19253.48 253
19254.79 301
19256.10 289
19257.42 282
19258.73 278
19260.04 281
19261.35 291
19262.66 292
19263.98 251
19265.29 288
19266.60 286
19267.91 272
19269.22 286
19270.54 267
19271.85 265
19273.16 275
19274.47 279
19275.79 281
19277.10 286
19278.41 322
19279.72 306
19281.04 266
19282.35 278
19283.66 291
19284.98 264
19286.29 295
19287.60 286
19288.91 268
19290.23 259
19291.54 266
19292.85 288
19294.17 281
19295.48 274
19296.79 290
19298.11 298
19299.42 301
19300.73 268
19302.05 304
19303.36 286
19304.67 332
19305.99 305
19307.30 286
19308.61 266
19309.93 305
19311.24 298
19312.56 277
19313.87 276
19315.18 288
19316.50 295
19317.81 281
19319.13 298
19320.44 305
19321.75 299
19323.07 283
19324.38 260
19325.70 314
19327.01 275
19328.32 277
19329.64 296
19330.95 295
19332.27 263
19333.58 311
19334.90 299
19336.21 294
19337.53 309
19338.84 307
19340.16 292
19341.47 316
19342.79 266
19344.10 278
19345.42 293
19346.73 313
19348.05 309
19349.36 261
19350.68 290
19351.99 292
19353.31 274
19354.62 289
19355.94 297
19357.25 275
19358.57 263
19359.88 284
19361.20 296
19362.51 293
19363.83 311
19365.14 318
19366.46 325
19367.78 283
19369.09 267
19370.41 269
19371.72 256
19373.04 266
19374.35 296
19375.67 290
19376.99 292
19378.30 328
19379.62 337
19380.93 315
19382.25 285
19383.57 276
19384.88 297
19386.20 302
19387.52 295
19388.83 311
19390.15 306
19391.47 307
19392.78 296
19394.10 289
19395.42 315
19396.73 331
19398.05 311
19399.37 282
19400.68 285
19402.00 293
19403.32 305
19404.63 291
19405.95 293
19407.27 281
19408.58 278
19409.90 296
19411.22 294
19412.54 294
19413.85 312
19415.17 303
19416.49 289
19417.80 304
19419.12 302
19420.44 284
19421.76 303
19423.07 283
19424.39 273
19425.71 309
19427.03 310
19428.35 279
19429.66 293
19430.98 332
19432.30 265
19433.62 316
19434.93 298
19436.25 285
19437.57 290
19438.89 291
19440.21 278
19441.53 280
19442.84 306
19444.16 303
19445.48 260
19446.80 312
19448.12 316
19449.44 298
19450.75 306
19452.07 297
19453.39 298
19454.71 291
19456.03 289
19457.35 308
19458.67 280
19459.98 300
19461.30 338
19462.62 317
19463.94 289
19465.26 275
19466.58 299
19467.90 324
19469.22 254
19470.54 302
19471.86 299
19473.18 278
19474.49 261
19475.81 299
19477.13 289
19478.45 298
19479.77 309
19481.09 303
19482.41 299
19483.73 317
19485.05 237
19486.37 289
19487.69 313
19489.01 284
19490.33 302
19491.65 275
19492.97 322
19494.29 333
19495.61 321
19496.93 283
19498.25 297
19499.57 289
19500.89 289
19502.21 310
19503.53 306
19504.85 299
19506.17 299
19507.49 260
19508.81 272
19510.13 306
19511.45 333
19512.77 287
19514.09 287
19515.42 271
19516.74 316
19518.06 292
19519.38 304
19520.70 332
19522.02 277
19523.34 270
19524.66 289
19525.98 302
19527.30 313
19528.62 281
19529.95 325
19531.27 312
19532.59 291
19533.91 294
19535.23 310
19536.55 323
19537.87 289
19539.20 304
19540.52 282
19541.84 314
19543.16 301
19544.48 284
19545.80 284
19547.13 284
19548.45 250
19549.77 268
19551.09 279
19552.41 277
19553.74 288
19555.06 330
19556.38 302
19557.70 290
19559.02 285
19560.35 278
19561.67 278
19562.99 309
19564.31 315
19565.64 284
19566.96 281
19568.28 291
19569.60 316
19570.93 297
19572.25 278
19573.57 283
19574.89 285
19576.22 300
19577.54 299
19578.86 326
19580.18 310
19581.51 276
19582.83 329
19584.15 280
19585.48 298
19586.80 320
19588.12 323
19589.45 291
19590.77 283
19592.09 308
19593.42 299
19594.74 313
19596.06 307
19597.39 316
19598.71 277
19600.03 315
19601.36 283
19602.68 303
19604.00 305
19605.33 287
19606.65 276
19607.98 281
19609.30 268
19610.62 256
19611.95 295
19613.27 289
19614.60 283
19615.92 308
19617.24 296
19618.57 301
19619.89 297
19621.22 277
19622.54 291
19623.87 321
19625.19 332
19626.51 306
19627.84 292
19629.16 276
19630.49 270
19631.81 272
19633.14 265
19634.46 287
19635.79 293
19637.11 319
19638.44 314
19639.76 287
19641.09 280
19642.41 308
19643.74 323
19645.06 314
19646.39 272
19647.71 298
19649.04 296
19650.36 264
19651.69 311
19653.01 313
19654.34 303
19655.66 290
19656.99 299
19658.32 306
19659.64 292
19660.97 255
19662.29 286
19663.62 317
19664.94 280
19666.27 281
19667.60 283
19668.92 308
19670.25 347
19671.57 298
19672.90 299
19674.23 309
19675.55 280
19676.88 298
19678.20 263
19679.53 301
19680.86 287
19682.18 319
19683.51 345
19684.84 337
19686.16 319
19687.49 292
19688.82 305
19690.14 317
19691.47 297
19692.80 311
19694.12 300
19695.45 313
19696.78 282
19698.10 293
19699.43 276
19700.76 276
19702.08 349
19703.41 294
19704.74 303
19706.07 304
19707.39 292
19708.72 305
19710.05 301
19711.37 320
19712.70 324
19714.03 314
19715.36 299
19716.68 292
19718.01 271
19719.34 274
19720.67 284
19721.99 286
19723.32 285
19724.65 260
19725.98 304
19727.31 292
19728.63 282
19729.96 293
19731.29 305
19732.62 304
19733.95 267
19735.27 248
19736.60 285
19737.93 298
19739.26 273
19740.59 295
19741.92 297
19743.24 286
19744.57 263
19745.90 272
19747.23 305
19748.56 281
19749.89 304
19751.22 275
19752.54 279
19753.87 294
19755.20 302
19756.53 282
19757.86 309
19759.19 265
19760.52 274
19761.85 257
19763.18 279
19764.50 285
19765.83 282
19767.16 287
19768.49 296
19769.82 289
19771.15 272
19772.48 314
19773.81 285
19775.14 312
19776.47 299
19777.80 305
19779.13 313
19780.46 343
19781.79 317
19783.12 279
19784.45 268
19785.78 275
19787.11 292
19788.44 271
19789.77 276
19791.10 330
19792.43 295
19793.76 293
19795.09 295
19796.42 319
19797.75 303
19799.08 267
19800.41 298
19801.74 267
19803.07 302
19804.40 313
19805.73 268
19807.06 281
19808.39 264
19809.72 288
19811.05 311
19812.38 301
19813.71 282
19815.05 356
19816.38 300
19817.71 311
19819.04 284
19820.37 278
19821.70 316
19823.03 309
19824.36 299
19825.69 300
19827.03 311
19828.36 309
19829.69 299
19831.02 277
19832.35 286
19833.68 312
19835.01 334
19836.35 280
19837.68 279
19839.01 262
19840.34 302
19841.67 284
19843.00 272
19844.34 286
19845.67 304
19847.00 306
19848.33 277
19849.66 292
19851.00 277
19852.33 294
19853.66 276
19854.99 280
19856.32 286
19857.66 326
19858.99 281
19860.32 296
19861.65 261
19862.99 262
19864.32 296
19865.65 286
19866.98 341
19868.32 258
19869.65 278
19870.98 286
19872.31 311
19873.65 282
19874.98 295
19876.31 269
19877.65 271
19878.98 295
19880.31 286
19881.65 267
19882.98 309
19884.31 263
19885.64 276
19886.98 314
19888.31 317
19889.64 283
19890.98 294
19892.31 295
19893.64 264
19894.98 294
19896.31 266
19897.65 297
19898.98 260
19900.31 277
19901.65 260
19902.98 297
19904.31 315
19905.65 306
19906.98 274
19908.32 267
19909.65 263
19910.98 265
19912.32 278
19913.65 267
19914.99 291
19916.32 295
19917.66 314
19918.99 298
19920.32 292
19921.66 309
19922.99 279
19924.33 270
19925.66 295
19927.00 304
19928.33 286
19929.67 284
19931.00 271
19932.34 301
19933.67 292
19935.01 289
19936.34 332
19937.68 312
19939.01 290
19940.35 278
19941.68 287
19943.02 288
19944.35 292
19945.69 285
19947.02 256
19948.36 312
19949.69 322
19951.03 286
19952.36 287
19953.70 278
19955.03 266
19956.37 273
19957.71 309
19959.04 287
19960.38 305
19961.71 301
19963.05 301
19964.38 292
19965.72 303
19967.06 301
19968.39 328
19969.73 297
19971.06 307
19972.40 279
19973.74 272
19975.07 278
19976.41 285
19977.75 304
19979.08 291
19980.42 276
19981.75 314
19983.09 291
19984.43 298
19985.76 324
19987.10 282
19988.44 299
19989.77 271
19991.11 297
19992.45 300
19993.78 291
19995.12 275
19996.46 286
19997.80 317
19999.13 273
20000.47 279
20001.81 290
20003.14 282
20004.48 279
20005.82 290
20007.16 278
20008.49 296
20009.83 304
20011.17 316
20012.51 305
20013.84 272
20015.18 304
20016.52 265
20017.86 307
20019.19 314
20020.53 301
20021.87 272
20023.21 280
20024.55 332
20025.88 291
20027.22 294
20028.56 292
20029.90 306
20031.24 276
20032.57 260
20033.91 294
20035.25 277
20036.59 284
20037.93 279
20039.26 284
20040.60 266
20041.94 280
20043.28 296
20044.62 278
20045.96 283
20047.30 308
20048.63 310
20049.97 293
20051.31 318
20052.65 280
20053.99 254
20055.33 302
20056.67 291
20058.01 289
20059.35 260
20060.69 307
20062.02 311
20063.36 281
20064.70 320
20066.04 297
20067.38 290
20068.72 284
20070.06 280
20071.40 272
20072.74 295
20074.08 305
20075.42 295
20076.76 277
20078.10 277
20079.44 275
20080.78 314
20082.12 309
20083.46 303
20084.80 283
20086.14 312
20087.48 328
20088.82 305
20090.16 292
20091.50 289
20092.84 264
20094.18 270
20095.52 291
20096.86 278
20098.20 271
20099.54 290
20100.88 295
20102.22 279
20103.56 284
20104.90 294
20106.24 282
20107.58 275
20108.92 279
20110.26 271
20111.60 285
20112.95 281
20114.29 274
20115.63 303
20116.97 281
20118.31 286
20119.65 275
20120.99 274
20122.33 259
20123.67 288
20125.02 304
20126.36 290
20127.70 237
20129.04 270
20130.38 292
20131.72 290
20133.06 321
20134.41 274
20135.75 272
