# Supplementary material for: MALDI-TOF MS typing enables the classification of brewing yeasts of the genus Saccharomyces to major beer styles
Source: PLoS One. 2017 Aug 9;12(8):e0181694. doi: 10.1371/journal.pone.0181694 (PMC5549903; doi:10.1371/journal.pone.0181694)
Supplement: S3 File — The directory includes 90 raw files and was zipped to “.zip”; the folder has three strains with 30 spectra per strain; S1 Text explains the raw files with an example and Table 1 represents the yeast strains used within the experiment. (ZIP) [file pone.0181694.s006.zip › 7-9/30258-205-OG-WB-WB-YPG-18h-E-E_2015-08-20__0_C3_1.dat]

1998.76 934
1999.18 833
1999.60 884
2000.02 963
2000.44 995
2000.87 1035
2001.29 976
2001.71 899
2002.13 989
2002.55 974
2002.97 976
2003.40 904
2003.82 999
2004.24 957
2004.66 951
2005.08 890
2005.50 779
2005.93 955
2006.35 983
2006.77 832
2007.19 913
2007.62 914
2008.04 895
2008.46 899
2008.88 967
2009.30 1076
2009.73 1072
2010.15 1041
2010.57 990
2010.99 967
2011.42 847
2011.84 837
2012.26 1076
2012.68 962
2013.11 950
2013.53 946
2013.95 890
2014.38 923
2014.80 905
2015.22 976
2015.64 984
2016.07 862
2016.49 792
2016.91 909
2017.34 867
2017.76 983
2018.18 1013
2018.61 949
2019.03 1074
2019.45 1042
2019.88 1026
2020.30 1026
2020.72 877
2021.15 929
2021.57 1003
2021.99 847
2022.42 917
2022.84 941
2023.27 1167
2023.69 958
2024.11 797
2024.54 968
2024.96 999
2025.39 829
2025.81 864
2026.23 953
2026.66 1053
2027.08 871
2027.51 811
2027.93 859
2028.36 788
2028.78 747
2029.20 851
2029.63 894
2030.05 886
2030.48 846
2030.90 798
2031.33 884
2031.75 897
2032.18 889
2032.60 833
2033.03 910
2033.45 910
2033.88 1088
2034.30 847
2034.73 915
2035.15 1001
2035.58 1022
2036.00 910
2036.43 882
2036.85 927
2037.28 849
2037.70 973
2038.13 925
2038.55 809
2038.98 891
2039.40 1014
2039.83 889
2040.25 907
2040.68 946
2041.11 946
2041.53 882
2041.96 958
2042.38 814
2042.81 1020
2043.23 873
2043.66 797
2044.09 988
2044.51 890
2044.94 901
2045.37 917
2045.79 921
2046.22 890
2046.64 906
2047.07 755
2047.50 934
2047.92 1012
2048.35 972
2048.78 833
2049.20 915
2049.63 840
2050.06 898
2050.48 910
2050.91 869
2051.34 885
2051.76 923
2052.19 915
2052.62 814
2053.04 833
2053.47 927
2053.90 893
2054.32 838
2054.75 881
2055.18 977
2055.61 882
2056.03 941
2056.46 992
2056.89 893
2057.31 880
2057.74 863
2058.17 887
2058.60 892
2059.02 878
2059.45 963
2059.88 945
2060.31 966
2060.73 960
2061.16 934
2061.59 1063
2062.02 980
2062.45 998
2062.87 1053
2063.30 1072
2063.73 1001
2064.16 1059
2064.59 1039
2065.01 1066
2065.44 1124
2065.87 1168
2066.30 1060
2066.73 1072
2067.16 1148
2067.58 1175
2068.01 1330
2068.44 1124
2068.87 1087
2069.30 1134
2069.73 1137
2070.16 1065
2070.58 876
2071.01 816
2071.44 961
2071.87 951
2072.30 934
2072.73 1033
2073.16 909
2073.59 836
2074.02 892
2074.45 914
2074.87 799
2075.30 909
2075.73 958
2076.16 1071
2076.59 1027
2077.02 875
2077.45 952
2077.88 843
2078.31 973
2078.74 1068
2079.17 885
2079.60 846
2080.03 1060
2080.46 851
2080.89 902
2081.32 909
2081.75 869
2082.18 971
2082.61 893
2083.04 854
2083.47 909
2083.90 945
2084.33 986
2084.76 973
2085.19 832
2085.62 833
2086.05 852
2086.48 986
2086.91 957
2087.34 899
2087.77 772
2088.20 767
2088.63 853
2089.06 910
2089.49 928
2089.92 976
2090.35 969
2090.79 855
2091.22 832
2091.65 795
2092.08 865
2092.51 800
2092.94 945
2093.37 959
2093.80 912
2094.23 843
2094.66 993
2095.10 857
2095.53 896
2095.96 949
2096.39 885
2096.82 997
2097.25 896
2097.68 1020
2098.12 929
2098.55 909
2098.98 900
2099.41 812
2099.84 846
2100.27 958
2100.71 927
2101.14 798
2101.57 923
2102.00 793
2102.43 837
2102.87 877
2103.30 893
2103.73 788
2104.16 899
2104.60 804
2105.03 846
2105.46 840
2105.89 893
2106.32 748
2106.76 844
2107.19 885
2107.62 902
2108.05 969
2108.49 988
2108.92 904
2109.35 979
2109.79 934
2110.22 897
2110.65 1007
2111.08 916
2111.52 939
2111.95 1008
2112.38 765
2112.82 797
2113.25 942
2113.68 903
2114.12 857
2114.55 810
2114.98 808
2115.42 813
2115.85 810
2116.28 860
2116.72 829
2117.15 703
2117.58 754
2118.02 905
2118.45 867
2118.88 854
2119.32 855
2119.75 835
2120.19 720
2120.62 731
2121.05 850
2121.49 847
2121.92 778
2122.36 829
2122.79 879
2123.22 906
2123.66 867
2124.09 1043
2124.53 912
2124.96 883
2125.40 831
2125.83 966
2126.26 880
2126.70 777
2127.13 976
2127.57 975
2128.00 865
2128.44 951
2128.87 932
2129.31 871
2129.74 909
2130.18 881
2130.61 876
2131.05 1015
2131.48 960
2131.92 1037
2132.35 1019
2132.79 996
2133.22 913
2133.66 939
2134.09 830
2134.53 830
2134.96 889
2135.40 922
2135.83 869
2136.27 898
2136.70 903
2137.14 845
2137.58 824
2138.01 844
2138.45 886
2138.88 966
2139.32 858
2139.75 764
2140.19 836
2140.63 819
2141.06 729
2141.50 804
2141.93 796
2142.37 846
2142.81 800
2143.24 815
2143.68 818
2144.12 904
2144.55 809
2144.99 783
2145.43 872
2145.86 864
2146.30 761
2146.73 795
2147.17 831
2147.61 790
2148.04 866
2148.48 921
2148.92 860
2149.35 788
2149.79 932
2150.23 959
2150.67 909
2151.10 1068
2151.54 1038
2151.98 979
2152.41 1096
2152.85 1070
2153.29 1034
2153.73 1103
2154.16 1069
2154.60 937
2155.04 936
2155.48 855
2155.91 964
2156.35 904
2156.79 814
2157.23 773
2157.66 903
2158.10 966
2158.54 903
2158.98 888
2159.41 883
2159.85 937
2160.29 885
2160.73 892
2161.17 985
2161.60 940
2162.04 922
2162.48 967
2162.92 937
2163.36 934
2163.80 958
2164.23 874
2164.67 880
2165.11 892
2165.55 883
2165.99 893
2166.43 873
2166.86 836
2167.30 862
2167.74 915
2168.18 928
2168.62 809
2169.06 870
2169.50 970
2169.94 1081
2170.38 918
2170.81 910
2171.25 955
2171.69 1003
2172.13 1030
2172.57 1037
2173.01 1055
2173.45 1047
2173.89 1055
2174.33 1106
2174.77 1122
2175.21 1249
2175.65 964
2176.09 1082
2176.53 1178
2176.96 1013
2177.40 1067
2177.84 1178
2178.28 1247
2178.72 1130
2179.16 1095
2179.60 962
2180.04 1106
2180.48 1007
2180.92 915
2181.36 1067
2181.80 961
2182.24 918
2182.68 932
2183.12 924
2183.56 859
2184.01 807
2184.45 822
2184.89 990
2185.33 949
2185.77 786
2186.21 835
2186.65 895
2187.09 876
2187.53 903
2187.97 847
2188.41 882
2188.85 959
2189.29 1005
2189.73 1053
2190.17 1014
2190.62 991
2191.06 1011
2191.50 869
2191.94 849
2192.38 1082
2192.82 1034
2193.26 1039
2193.70 1126
2194.15 1045
2194.59 1041
2195.03 1046
2195.47 1058
2195.91 1096
2196.35 1014
2196.79 1092
2197.24 1001
2197.68 933
2198.12 1070
2198.56 960
2199.00 1109
2199.45 993
2199.89 939
2200.33 962
2200.77 949
2201.21 823
2201.66 841
2202.10 895
2202.54 886
2202.98 1023
2203.42 979
2203.87 878
2204.31 885
2204.75 951
2205.19 937
2205.64 932
2206.08 847
2206.52 1029
2206.96 971
2207.41 914
2207.85 925
2208.29 898
2208.74 862
2209.18 936
2209.62 934
2210.06 994
2210.51 1045
2210.95 958
2211.39 944
2211.84 929
2212.28 905
2212.72 949
2213.17 811
2213.61 963
2214.05 947
2214.50 1020
2214.94 923
2215.38 917
2215.83 883
2216.27 923
2216.71 1024
2217.16 936
2217.60 847
2218.05 1021
2218.49 896
2218.93 876
2219.38 780
2219.82 878
2220.26 954
2220.71 947
2221.15 982
2221.60 1030
2222.04 940
2222.49 936
2222.93 1042
2223.37 1067
2223.82 989
2224.26 1012
2224.71 1095
2225.15 1149
2225.60 1123
2226.04 1085
2226.49 1106
2226.93 1145
2227.37 1034
2227.82 1155
2228.26 1064
2228.71 1036
2229.15 1129
2229.60 1106
2230.04 901
2230.49 1060
2230.93 1248
2231.38 1009
2231.82 1091
2232.27 1203
2232.71 1117
2233.16 1108
2233.61 976
2234.05 1077
2234.50 1017
2234.94 1027
2235.39 993
2235.83 1037
2236.28 1058
2236.72 919
2237.17 992
2237.61 999
2238.06 1090
2238.51 979
2238.95 886
2239.40 895
2239.84 819
2240.29 825
2240.74 907
2241.18 869
2241.63 947
2242.07 801
2242.52 869
2242.97 941
2243.41 806
2243.86 770
2244.31 867
2244.75 828
2245.20 838
2245.65 864
2246.09 906
2246.54 898
2246.99 828
2247.43 895
2247.88 789
2248.33 764
2248.77 844
2249.22 913
2249.67 954
2250.11 1022
2250.56 880
2251.01 952
2251.45 928
2251.90 757
2252.35 904
2252.80 924
2253.24 822
2253.69 867
2254.14 853
2254.59 961
2255.03 898
2255.48 811
2255.93 785
2256.38 838
2256.82 797
2257.27 875
2257.72 799
2258.17 787
2258.61 793
2259.06 771
2259.51 825
2259.96 745
2260.41 844
2260.85 814
2261.30 776
2261.75 771
2262.20 961
2262.65 1040
2263.09 1022
2263.54 910
2263.99 889
2264.44 957
2264.89 898
2265.34 958
2265.79 922
2266.23 957
2266.68 834
2267.13 942
2267.58 859
2268.03 794
2268.48 930
2268.93 947
2269.38 935
2269.82 878
2270.27 1000
2270.72 1147
2271.17 1075
2271.62 1188
2272.07 1055
2272.52 907
2272.97 1070
2273.42 1169
2273.87 1088
2274.32 965
2274.77 968
2275.21 1029
2275.66 867
2276.11 913
2276.56 879
2277.01 853
2277.46 769
2277.91 949
2278.36 900
2278.81 888
2279.26 858
2279.71 842
2280.16 923
2280.61 855
2281.06 861
2281.51 914
2281.96 1011
2282.41 934
2282.86 828
2283.31 832
2283.76 736
2284.21 719
2284.66 834
2285.11 1024
2285.56 1020
2286.02 884
2286.47 868
2286.92 968
2287.37 916
2287.82 850
2288.27 853
2288.72 1015
2289.17 1031
2289.62 1312
2290.07 1422
2290.52 1397
2290.97 1476
2291.42 1534
2291.88 1667
2292.33 1603
2292.78 1574
2293.23 1807
2293.68 1602
2294.13 1537
2294.58 1483
2295.04 1450
2295.49 1255
2295.94 1122
2296.39 1090
2296.84 1049
2297.29 1116
2297.74 982
2298.20 861
2298.65 865
2299.10 836
2299.55 854
2300.00 898
2300.46 954
2300.91 861
2301.36 709
2301.81 772
2302.26 824
2302.72 876
2303.17 885
2303.62 781
2304.07 844
2304.53 729
2304.98 716
2305.43 840
2305.88 822
2306.33 784
2306.79 838
2307.24 848
2307.69 902
2308.15 931
2308.60 918
2309.05 1045
2309.50 990
2309.96 1062
2310.41 1018
2310.86 1018
2311.32 1016
2311.77 997
2312.22 1001
2312.68 1016
2313.13 955
2313.58 1026
2314.03 895
2314.49 976
2314.94 894
2315.39 888
2315.85 893
2316.30 996
2316.76 940
2317.21 930
2317.66 969
2318.12 921
2318.57 874
2319.02 855
2319.48 926
2319.93 907
2320.39 922
2320.84 925
2321.29 1068
2321.75 1039
2322.20 1015
2322.66 1039
2323.11 1086
2323.56 1034
2324.02 950
2324.47 1091
2324.93 1188
2325.38 1108
2325.84 1149
2326.29 1211
2326.74 1195
2327.20 1129
2327.65 1080
2328.11 1219
2328.56 1261
2329.02 1185
2329.47 1127
2329.93 981
2330.38 994
2330.84 1133
2331.29 1096
2331.75 972
2332.20 894
2332.66 928
2333.11 834
2333.57 763
2334.02 888
2334.48 1017
2334.93 962
2335.39 838
2335.84 771
2336.30 857
2336.76 895
2337.21 852
2337.67 958
2338.12 910
2338.58 827
2339.03 934
2339.49 883
2339.95 946
2340.40 889
2340.86 891
2341.31 986
2341.77 890
2342.23 905
2342.68 947
2343.14 983
2343.59 870
2344.05 911
2344.51 929
2344.96 987
2345.42 894
2345.88 936
2346.33 945
2346.79 1013
2347.24 1050
2347.70 920
2348.16 968
2348.61 978
2349.07 980
2349.53 929
2349.99 982
2350.44 919
2350.90 900
2351.36 814
2351.81 890
2352.27 930
2352.73 933
2353.18 813
2353.64 854
2354.10 943
2354.56 841
2355.01 806
2355.47 854
2355.93 838
2356.38 979
2356.84 988
2357.30 817
2357.76 906
2358.22 845
2358.67 954
2359.13 840
2359.59 907
2360.05 930
2360.50 890
2360.96 866
2361.42 917
2361.88 821
2362.34 885
2362.79 865
2363.25 863
2363.71 865
2364.17 940
2364.63 923
2365.08 829
2365.54 882
2366.00 800
2366.46 947
2366.92 1043
2367.38 864
2367.84 931
2368.29 816
2368.75 944
2369.21 891
2369.67 761
2370.13 956
2370.59 851
2371.05 831
2371.50 841
2371.96 791
2372.42 866
2372.88 1024
2373.34 943
2373.80 864
2374.26 944
2374.72 1099
2375.18 1013
2375.64 1014
2376.10 1036
2376.56 873
2377.02 912
2377.47 916
2377.93 952
2378.39 970
2378.85 960
2379.31 977
2379.77 1006
2380.23 909
2380.69 747
2381.15 883
2381.61 881
2382.07 893
2382.53 870
2382.99 770
2383.45 700
2383.91 813
2384.37 951
2384.83 912
2385.29 898
2385.75 1072
2386.21 958
2386.67 785
2387.13 798
2387.59 886
2388.05 935
2388.52 955
2388.98 965
2389.44 897
2389.90 887
2390.36 905
2390.82 997
2391.28 960
2391.74 1013
2392.20 1018
2392.66 903
2393.12 920
2393.58 845
2394.05 974
2394.51 866
2394.97 913
2395.43 976
2395.89 929
2396.35 845
2396.81 830
2397.27 780
2397.74 885
2398.20 852
2398.66 839
2399.12 859
2399.58 885
2400.04 875
2400.50 802
2400.97 854
2401.43 725
2401.89 916
2402.35 839
2402.81 810
2403.28 835
2403.74 863
2404.20 904
2404.66 867
2405.12 802
2405.59 828
2406.05 778
2406.51 816
2406.97 871
2407.44 788
2407.90 823
2408.36 921
2408.82 904
2409.29 904
2409.75 764
2410.21 807
2410.67 760
2411.14 723
2411.60 782
2412.06 766
2412.52 788
2412.99 889
2413.45 789
2413.91 806
2414.38 821
2414.84 848
2415.30 946
2415.77 1008
2416.23 1026
2416.69 989
2417.16 895
2417.62 937
2418.08 945
2418.55 891
2419.01 935
2419.47 843
2419.94 961
2420.40 897
2420.86 931
2421.33 913
2421.79 930
2422.25 859
2422.72 907
2423.18 975
2423.65 896
2424.11 959
2424.57 901
2425.04 870
2425.50 841
2425.97 923
2426.43 847
2426.90 918
2427.36 997
2427.82 952
2428.29 1032
2428.75 926
2429.22 833
2429.68 887
2430.15 966
2430.61 956
2431.08 1000
2431.54 881
2432.00 855
2432.47 779
2432.93 799
2433.40 944
2433.86 881
2434.33 934
2434.79 911
2435.26 939
2435.72 927
2436.19 912
2436.65 973
2437.12 978
2437.58 899
2438.05 938
2438.52 1005
2438.98 896
2439.45 786
2439.91 774
2440.38 891
2440.84 809
2441.31 921
2441.77 893
2442.24 884
2442.71 998
2443.17 876
2443.64 978
2444.10 883
2444.57 922
2445.03 986
2445.50 946
2445.97 913
2446.43 841
2446.90 811
2447.37 861
2447.83 1051
2448.30 1003
2448.76 789
2449.23 860
2449.70 791
2450.16 852
2450.63 687
2451.10 769
2451.56 839
2452.03 917
2452.50 748
2452.96 683
2453.43 754
2453.90 856
2454.36 906
2454.83 847
2455.30 760
2455.76 804
2456.23 804
2456.70 903
2457.17 948
2457.63 840
2458.10 873
2458.57 740
2459.03 827
2459.50 808
2459.97 721
2460.44 718
2460.90 804
2461.37 770
2461.84 758
2462.31 872
2462.77 818
2463.24 807
2463.71 817
2464.18 816
2464.65 779
2465.11 801
2465.58 773
2466.05 903
2466.52 778
2466.99 722
2467.45 799
2467.92 880
2468.39 697
2468.86 748
2469.33 796
2469.79 810
2470.26 766
2470.73 848
2471.20 742
2471.67 888
2472.14 844
2472.61 823
2473.07 759
2473.54 730
2474.01 794
2474.48 782
2474.95 733
2475.42 810
2475.89 794
2476.36 791
2476.82 807
2477.29 756
2477.76 743
2478.23 730
2478.70 715
2479.17 838
2479.64 883
2480.11 824
2480.58 846
2481.05 806
2481.52 734
2481.99 731
2482.46 766
2482.93 743
2483.40 828
2483.87 882
2484.33 827
2484.80 839
2485.27 835
2485.74 811
2486.21 847
2486.68 879
2487.15 897
2487.62 864
2488.09 808
2488.56 860
2489.03 1054
2489.50 916
2489.97 984
2490.44 1107
2490.92 1059
2491.39 1005
2491.86 971
2492.33 1017
2492.80 1017
2493.27 910
2493.74 799
2494.21 920
2494.68 994
2495.15 994
2495.62 831
2496.09 790
2496.56 837
2497.03 881
2497.50 861
2497.98 900
2498.45 927
2498.92 774
2499.39 779
2499.86 810
2500.33 769
2500.80 792
2501.27 855
2501.75 828
2502.22 738
2502.69 846
2503.16 851
2503.63 835
2504.10 820
2504.57 810
2505.05 754
2505.52 801
2505.99 819
2506.46 867
2506.93 823
2507.40 793
2507.88 908
2508.35 929
2508.82 888
2509.29 938
2509.76 1020
2510.24 896
2510.71 859
2511.18 912
2511.65 944
2512.13 979
2512.60 985
2513.07 985
2513.54 989
2514.02 937
2514.49 902
2514.96 932
2515.43 992
2515.91 1056
2516.38 977
2516.85 1004
2517.32 904
2517.80 945
2518.27 834
2518.74 826
2519.22 805
2519.69 773
2520.16 804
2520.64 802
2521.11 791
2521.58 823
2522.06 936
2522.53 846
2523.00 822
2523.48 838
2523.95 711
2524.42 831
2524.90 837
2525.37 905
2525.84 873
2526.32 809
2526.79 880
2527.26 806
2527.74 750
2528.21 768
2528.69 826
2529.16 836
2529.63 885
2530.11 808
2530.58 857
2531.06 911
2531.53 760
2532.00 842
2532.48 944
2532.95 866
2533.43 960
2533.90 832
2534.38 737
2534.85 834
2535.32 804
2535.80 991
2536.27 912
2536.75 836
2537.22 857
2537.70 987
2538.17 916
2538.65 798
2539.12 851
2539.60 871
2540.07 821
2540.55 965
2541.02 865
2541.50 868
2541.97 900
2542.45 831
2542.92 910
2543.40 930
2543.87 933
2544.35 849
2544.82 862
2545.30 1042
2545.78 1026
2546.25 1122
2546.73 1144
2547.20 1039
2547.68 1067
2548.15 1163
2548.63 1104
2549.10 1156
2549.58 1182
2550.06 1013
2550.53 1009
2551.01 1131
2551.48 1064
2551.96 1137
2552.44 1273
2552.91 1071
2553.39 1057
2553.87 937
2554.34 1000
2554.82 1041
2555.29 934
2555.77 1007
2556.25 990
2556.72 1019
2557.20 841
2557.68 872
2558.15 894
2558.63 905
2559.11 847
2559.58 873
2560.06 860
2560.54 971
2561.01 868
2561.49 882
2561.97 937
2562.45 961
2562.92 909
2563.40 829
2563.88 766
2564.35 836
2564.83 763
2565.31 746
2565.79 793
2566.26 841
2566.74 869
2567.22 830
2567.70 762
2568.17 758
2568.65 784
2569.13 876
2569.61 743
2570.08 712
2570.56 660
2571.04 694
2571.52 761
2572.00 817
2572.47 825
2572.95 813
2573.43 834
2573.91 817
2574.39 747
2574.86 838
2575.34 791
2575.82 766
2576.30 776
2576.78 854
2577.26 941
2577.73 873
2578.21 825
2578.69 762
2579.17 824
2579.65 881
2580.13 807
2580.61 796
2581.08 778
2581.56 858
2582.04 816
2582.52 814
2583.00 718
2583.48 796
2583.96 871
2584.44 790
2584.92 777
2585.40 751
2585.87 826
2586.35 848
2586.83 782
2587.31 881
2587.79 864
2588.27 735
2588.75 778
2589.23 923
2589.71 960
2590.19 862
2590.67 905
2591.15 852
2591.63 931
2592.11 908
2592.59 814
2593.07 877
2593.55 817
2594.03 750
2594.51 938
2594.99 790
2595.47 805
2595.95 782
2596.43 829
2596.91 826
2597.39 771
2597.87 822
2598.35 839
2598.83 846
2599.31 757
2599.79 789
2600.27 717
2600.75 749
2601.23 732
2601.71 820
2602.20 805
2602.68 727
2603.16 844
2603.64 821
2604.12 769
2604.60 801
2605.08 617
2605.56 726
2606.04 809
2606.52 824
2607.00 817
2607.49 1036
2607.97 928
2608.45 915
2608.93 793
2609.41 853
2609.89 824
2610.37 851
2610.86 949
2611.34 895
2611.82 849
2612.30 846
2612.78 929
2613.26 796
2613.75 890
2614.23 811
2614.71 741
2615.19 870
2615.67 847
2616.16 777
2616.64 767
2617.12 758
2617.60 794
2618.08 774
2618.57 860
2619.05 757
2619.53 764
2620.01 826
2620.50 859
2620.98 879
2621.46 847
2621.94 740
2622.43 796
2622.91 805
2623.39 807
2623.87 773
2624.36 773
2624.84 785
2625.32 794
2625.81 823
2626.29 789
2626.77 726
2627.25 839
2627.74 911
2628.22 823
2628.70 906
2629.19 828
2629.67 707
2630.15 907
2630.64 981
2631.12 979
2631.60 937
2632.09 857
2632.57 943
2633.05 966
2633.54 919
2634.02 827
2634.51 856
2634.99 940
2635.47 803
2635.96 861
2636.44 1001
2636.93 895
2637.41 897
2637.89 922
2638.38 973
2638.86 841
2639.35 934
2639.83 977
2640.31 884
2640.80 808
2641.28 889
2641.77 789
2642.25 791
2642.74 831
2643.22 833
2643.71 762
2644.19 834
2644.67 894
2645.16 968
2645.64 923
2646.13 824
2646.61 740
2647.10 829
2647.58 894
2648.07 804
2648.55 768
2649.04 856
2649.52 765
2650.01 842
2650.49 838
2650.98 777
2651.46 851
2651.95 835
2652.43 804
2652.92 872
2653.41 811
2653.89 808
2654.38 783
2654.86 758
2655.35 750
2655.83 790
2656.32 803
2656.81 793
2657.29 981
2657.78 837
2658.26 863
2658.75 849
2659.23 666
2659.72 761
2660.21 699
2660.69 643
2661.18 761
2661.67 720
2662.15 742
2662.64 832
2663.12 899
2663.61 878
2664.10 793
2664.58 774
2665.07 828
2665.56 798
2666.04 856
2666.53 891
2667.02 812
2667.50 878
2667.99 925
2668.48 914
2668.96 835
2669.45 847
2669.94 790
2670.42 945
2670.91 839
2671.40 920
2671.89 962
2672.37 999
2672.86 904
2673.35 987
2673.83 1214
2674.32 1073
2674.81 1201
2675.30 1261
2675.78 1405
2676.27 1333
2676.76 1153
2677.25 1188
2677.74 1233
2678.22 1195
2678.71 1083
2679.20 1044
2679.69 1133
2680.17 1130
2680.66 1041
2681.15 1022
2681.64 924
2682.13 980
2682.61 858
2683.10 763
2683.59 818
2684.08 781
2684.57 883
2685.06 900
2685.54 876
2686.03 843
2686.52 749
2687.01 839
2687.50 804
2687.99 746
2688.48 692
2688.96 904
2689.45 976
2689.94 874
2690.43 835
2690.92 816
2691.41 760
2691.90 903
2692.39 831
2692.88 871
2693.36 849
2693.85 756
2694.34 745
2694.83 738
2695.32 823
2695.81 798
2696.30 845
2696.79 835
2697.28 800
2697.77 757
2698.26 802
2698.75 795
2699.24 791
2699.73 769
2700.22 760
2700.71 724
2701.20 822
2701.69 895
2702.18 808
2702.67 889
2703.16 960
2703.65 911
2704.14 910
2704.63 904
2705.12 984
2705.61 861
2706.10 940
2706.59 892
2707.08 854
2707.57 848
2708.06 851
2708.55 907
2709.04 864
2709.53 772
2710.02 696
2710.51 869
2711.00 923
2711.49 869
2711.98 759
2712.47 717
2712.97 741
2713.46 697
2713.95 759
2714.44 805
2714.93 831
2715.42 810
2715.91 803
2716.40 843
2716.89 761
2717.39 751
2717.88 792
2718.37 855
2718.86 793
2719.35 779
2719.84 937
2720.33 901
2720.83 787
2721.32 860
2721.81 898
2722.30 909
2722.79 930
2723.28 898
2723.78 900
2724.27 907
2724.76 1023
2725.25 1014
2725.74 969
2726.24 824
2726.73 891
2727.22 805
2727.71 802
2728.20 834
2728.70 811
2729.19 751
2729.68 703
2730.17 862
2730.67 820
2731.16 709
2731.65 846
2732.14 786
2732.64 790
2733.13 763
2733.62 791
2734.12 885
2734.61 836
2735.10 865
2735.59 982
2736.09 902
2736.58 846
2737.07 831
2737.57 841
2738.06 872
2738.55 895
2739.05 877
2739.54 898
2740.03 968
2740.53 808
2741.02 898
2741.51 877
2742.01 808
2742.50 751
2742.99 787
2743.49 811
2743.98 855
2744.47 805
2744.97 758
2745.46 790
2745.96 696
2746.45 696
2746.94 776
2747.44 864
2747.93 716
2748.43 765
2748.92 739
2749.41 881
2749.91 841
2750.40 787
2750.90 798
2751.39 967
2751.89 831
2752.38 832
2752.87 792
2753.37 949
2753.86 870
2754.36 820
2754.85 832
2755.35 787
2755.84 830
2756.34 840
2756.83 862
2757.33 897
2757.82 801
2758.32 919
2758.81 851
2759.31 782
2759.80 918
2760.30 811
2760.79 865
2761.29 876
2761.78 774
2762.28 701
2762.77 753
2763.27 767
2763.76 835
2764.26 804
2764.76 784
2765.25 863
2765.75 773
2766.24 725
2766.74 809
2767.23 898
2767.73 839
2768.23 815
2768.72 823
2769.22 752
2769.71 768
2770.21 820
2770.71 872
2771.20 851
2771.70 729
2772.19 782
2772.69 848
2773.19 912
2773.68 882
2774.18 773
2774.68 863
2775.17 961
2775.67 978
2776.17 1161
2776.66 1152
2777.16 1051
2777.66 1134
2778.15 1006
2778.65 1039
2779.15 1065
2779.64 1069
2780.14 986
2780.64 1036
2781.13 966
2781.63 935
2782.13 895
2782.63 966
2783.12 952
2783.62 767
2784.12 801
2784.61 820
2785.11 853
2785.61 897
2786.11 866
2786.60 760
2787.10 837
2787.60 814
2788.10 809
2788.59 821
2789.09 866
2789.59 829
2790.09 728
2790.59 832
2791.08 768
2791.58 888
2792.08 778
2792.58 730
2793.08 709
2793.57 843
2794.07 791
2794.57 844
2795.07 809
2795.57 742
2796.07 784
2796.56 945
2797.06 930
2797.56 967
2798.06 955
2798.56 1070
2799.06 923
2799.56 910
2800.05 1029
2800.55 956
2801.05 983
2801.55 930
2802.05 938
2802.55 917
2803.05 840
2803.55 837
2804.05 913
2804.54 882
2805.04 904
2805.54 779
2806.04 917
2806.54 864
2807.04 858
2807.54 810
2808.04 795
2808.54 994
2809.04 1054
2809.54 1003
2810.04 926
2810.54 960
2811.04 893
2811.54 937
2812.04 947
2812.54 925
2813.04 901
2813.54 927
2814.04 894
2814.54 757
2815.04 718
2815.54 780
2816.04 781
2816.54 790
2817.04 708
2817.54 748
2818.04 807
2818.54 787
2819.04 750
2819.54 843
2820.04 914
2820.54 852
2821.04 869
2821.54 843
2822.04 826
2822.54 865
2823.04 789
2823.54 822
2824.04 859
2824.55 750
2825.05 863
2825.55 746
2826.05 746
2826.55 715
2827.05 600
2827.55 776
2828.05 769
2828.55 861
2829.06 860
2829.56 814
2830.06 699
2830.56 773
2831.06 682
2831.56 769
2832.06 805
2832.57 813
2833.07 697
2833.57 793
2834.07 816
2834.57 795
2835.07 845
2835.58 834
2836.08 869
2836.58 781
2837.08 932
2837.58 853
2838.09 787
2838.59 874
2839.09 859
2839.59 781
2840.10 764
2840.60 834
2841.10 752
2841.60 715
2842.11 740
2842.61 815
2843.11 811
2843.61 809
2844.12 795
2844.62 794
2845.12 816
2845.62 850
2846.13 768
2846.63 857
2847.13 860
2847.64 815
2848.14 939
2848.64 974
2849.14 914
2849.65 855
2850.15 1007
2850.65 934
2851.16 924
2851.66 937
2852.16 889
2852.67 832
2853.17 878
2853.67 816
2854.18 881
2854.68 873
2855.18 890
2855.69 901
2856.19 897
2856.70 877
2857.20 843
2857.70 841
2858.21 761
2858.71 753
2859.22 847
2859.72 834
2860.22 829
2860.73 1006
2861.23 825
2861.74 792
2862.24 799
2862.74 718
2863.25 736
2863.75 703
2864.26 797
2864.76 818
2865.27 843
2865.77 823
2866.28 785
2866.78 877
2867.28 826
2867.79 682
2868.29 708
2868.80 894
2869.30 800
2869.81 904
2870.31 737
2870.82 741
2871.32 797
2871.83 856
2872.33 884
2872.84 1032
2873.34 888
2873.85 913
2874.36 888
2874.86 873
2875.37 876
2875.87 860
2876.38 879
2876.88 946
2877.39 911
2877.89 902
2878.40 914
2878.90 861
2879.41 917
2879.92 928
2880.42 828
2880.93 881
2881.43 979
2881.94 822
2882.45 907
2882.95 922
2883.46 848
2883.96 860
2884.47 893
2884.98 914
2885.48 919
2885.99 966
2886.50 954
2887.00 895
2887.51 861
2888.02 1071
2888.52 1040
2889.03 1057
2889.53 1149
2890.04 1117
2890.55 1043
2891.06 1091
2891.56 1155
2892.07 1091
2892.58 1103
2893.08 1099
2893.59 1048
2894.10 1021
2894.60 966
2895.11 1002
2895.62 1097
2896.13 992
2896.63 1049
2897.14 1171
2897.65 1072
2898.15 1142
2898.66 1166
2899.17 1035
2899.68 1091
2900.18 1104
2900.69 940
2901.20 882
2901.71 937
2902.22 895
2902.72 996
2903.23 924
2903.74 912
2904.25 880
2904.75 895
2905.26 962
2905.77 944
2906.28 960
2906.79 1074
2907.30 997
2907.80 1066
2908.31 1022
2908.82 1067
2909.33 935
2909.84 860
2910.35 907
2910.85 880
2911.36 806
2911.87 970
2912.38 957
2912.89 881
2913.40 885
2913.91 865
2914.41 976
2914.92 990
2915.43 953
2915.94 908
2916.45 907
2916.96 912
2917.47 982
2917.98 892
2918.49 865
2919.00 895
2919.51 862
2920.01 933
2920.52 855
2921.03 949
2921.54 903
2922.05 923
2922.56 922
2923.07 920
2923.58 973
2924.09 1007
2924.60 928
2925.11 907
2925.62 989
2926.13 937
2926.64 862
2927.15 1073
2927.66 1093
2928.17 897
2928.68 931
2929.19 1001
2929.70 931
2930.21 887
2930.72 836
2931.23 802
2931.74 846
2932.25 760
2932.76 776
2933.27 875
2933.78 905
2934.29 747
2934.80 833
2935.31 867
2935.83 857
2936.34 862
2936.85 854
2937.36 881
2937.87 861
2938.38 938
2938.89 890
2939.40 891
2939.91 938
2940.42 883
2940.94 898
2941.45 858
2941.96 939
2942.47 927
2942.98 919
2943.49 924
2944.00 853
2944.51 851
2945.03 868
2945.54 815
2946.05 782
2946.56 950
2947.07 914
2947.58 988
2948.10 805
2948.61 962
2949.12 906
2949.63 853
2950.14 834
2950.66 837
2951.17 804
2951.68 842
2952.19 934
2952.70 913
2953.22 882
2953.73 1020
2954.24 947
2954.75 801
2955.26 749
2955.78 813
2956.29 890
2956.80 799
2957.31 751
2957.83 872
2958.34 800
2958.85 844
2959.37 816
2959.88 833
2960.39 846
2960.90 866
2961.42 833
2961.93 809
2962.44 870
2962.96 931
2963.47 928
2963.98 956
2964.50 1042
2965.01 1131
2965.52 918
2966.04 889
2966.55 856
2967.06 801
2967.58 796
2968.09 843
2968.60 855
2969.12 752
2969.63 793
2970.14 922
2970.66 887
2971.17 830
2971.68 926
2972.20 857
2972.71 749
2973.23 785
2973.74 914
2974.25 870
2974.77 950
2975.28 882
2975.80 978
2976.31 976
2976.83 953
2977.34 871
2977.85 809
2978.37 866
2978.88 866
2979.40 821
2979.91 941
2980.43 872
2980.94 914
2981.46 947
2981.97 903
2982.48 977
2983.00 931
2983.51 913
2984.03 955
2984.54 976
2985.06 946
2985.57 957
2986.09 1059
2986.60 1168
2987.12 1140
2987.63 1147
2988.15 1105
2988.67 1187
2989.18 1247
2989.70 1292
2990.21 1105
2990.73 1020
2991.24 1210
2991.76 1359
2992.27 1328
2992.79 1432
2993.30 1330
2993.82 1357
2994.34 1271
2994.85 1178
2995.37 1302
2995.88 1431
2996.40 1397
2996.92 1247
2997.43 1433
2997.95 1396
2998.46 1434
2998.98 1254
2999.50 1359
3000.01 1565
3000.53 1449
3001.05 1542
3001.56 1678
3002.08 1842
3002.59 1980
3003.11 2135
3003.63 2182
3004.14 2666
3004.66 3109
3005.18 3234
3005.69 3303
3006.21 3462
3006.73 3800
3007.24 3771
3007.76 3708
3008.28 3718
3008.80 3425
3009.31 2990
3009.83 2732
3010.35 2477
3010.86 2112
3011.38 1834
3011.90 1706
3012.42 1594
3012.93 1452
3013.45 1323
3013.97 1291
3014.49 1215
3015.00 1178
3015.52 1210
3016.04 1243
3016.56 1225
3017.07 1137
3017.59 1264
3018.11 1266
3018.63 1245
3019.15 1164
3019.66 1113
3020.18 1283
3020.70 1203
3021.22 1327
3021.74 1188
3022.25 1169
3022.77 1179
3023.29 1228
3023.81 1174
3024.33 1158
3024.85 1132
3025.36 1171
3025.88 1149
3026.40 1163
3026.92 1037
3027.44 1065
3027.96 1123
3028.48 1085
3028.99 1048
3029.51 1106
3030.03 1047
3030.55 981
3031.07 1014
3031.59 926
3032.11 918
3032.63 1056
3033.15 1007
3033.66 1056
3034.18 1007
3034.70 891
3035.22 1026
3035.74 1080
3036.26 1074
3036.78 1094
3037.30 1140
3037.82 1071
3038.34 930
3038.86 988
3039.38 1086
3039.90 980
3040.42 959
3040.94 950
3041.46 994
3041.98 1069
3042.50 911
3043.02 913
3043.54 897
3044.06 933
3044.58 818
3045.10 955
3045.62 908
3046.14 930
3046.66 864
3047.18 784
3047.70 808
3048.22 921
3048.74 985
3049.26 1010
3049.78 1024
3050.30 888
3050.82 905
3051.34 972
3051.86 834
3052.38 905
3052.90 895
3053.43 942
3053.95 879
3054.47 979
3054.99 945
3055.51 886
3056.03 883
3056.55 822
3057.07 823
3057.59 901
3058.12 928
3058.64 976
3059.16 916
3059.68 827
3060.20 988
3060.72 909
3061.24 907
3061.77 1051
3062.29 1019
3062.81 861
3063.33 850
3063.85 988
3064.37 1063
3064.90 1081
3065.42 1155
3065.94 993
3066.46 992
3066.98 1089
3067.51 1134
3068.03 929
3068.55 1078
3069.07 1140
3069.59 1105
3070.12 1099
3070.64 1080
3071.16 1043
3071.68 1109
3072.21 993
3072.73 1049
3073.25 1021
3073.77 1036
3074.30 977
3074.82 991
3075.34 1069
3075.86 1066
3076.39 1099
3076.91 1160
3077.43 1150
3077.96 1190
3078.48 1183
3079.00 1163
3079.52 1208
3080.05 1376
3080.57 1412
3081.09 1541
3081.62 1467
3082.14 1543
3082.66 1618
3083.19 1412
3083.71 1457
3084.23 1491
3084.76 1565
3085.28 1585
3085.80 1343
3086.33 1253
3086.85 1337
3087.38 1313
3087.90 1207
3088.42 1145
3088.95 1211
3089.47 1224
3090.00 1139
3090.52 1165
3091.04 1397
3091.57 1258
3092.09 1133
3092.62 1124
3093.14 1116
3093.66 1146
3094.19 1182
3094.71 1393
3095.24 1317
3095.76 1325
3096.29 1377
3096.81 1480
3097.34 1497
3097.86 1486
3098.38 1640
3098.91 1858
3099.43 1918
3099.96 1969
3100.48 2437
3101.01 3042
3101.53 3367
3102.06 4106
3102.58 4544
3103.11 4824
3103.63 5173
3104.16 5853
3104.68 6483
3105.21 6690
3105.73 6533
3106.26 6499
3106.79 5679
3107.31 5226
3107.84 4574
3108.36 3808
3108.89 3334
3109.41 2849
3109.94 2590
3110.46 2088
3110.99 1842
3111.52 1684
3112.04 1762
3112.57 1739
3113.09 1655
3113.62 1598
3114.15 1595
3114.67 1526
3115.20 1604
3115.72 1306
3116.25 1285
3116.78 1232
3117.30 1220
3117.83 1260
3118.35 1323
3118.88 1104
3119.41 1205
3119.93 1318
3120.46 1198
3120.99 1161
3121.51 1328
3122.04 1466
3122.57 1440
3123.09 1420
3123.62 1512
3124.15 1361
3124.67 1294
3125.20 1228
3125.73 1307
3126.26 1294
3126.78 1305
3127.31 1127
3127.84 1071
3128.36 1076
3128.89 1100
3129.42 1098
3129.95 946
3130.47 953
3131.00 967
3131.53 931
3132.06 1021
3132.58 1035
3133.11 1042
3133.64 857
3134.17 889
3134.69 881
3135.22 920
3135.75 933
3136.28 1012
3136.81 1028
3137.33 993
3137.86 998
3138.39 1005
3138.92 949
3139.45 1014
3139.97 1099
3140.50 1025
3141.03 960
3141.56 985
3142.09 1108
3142.62 1030
3143.14 1027
3143.67 905
3144.20 1009
3144.73 1091
3145.26 1055
3145.79 1042
3146.32 1026
3146.84 1152
3147.37 1052
3147.90 1094
3148.43 1202
3148.96 1162
3149.49 1197
3150.02 1237
3150.55 1197
3151.08 1178
3151.61 1227
3152.13 1188
3152.66 1173
3153.19 1187
3153.72 1363
3154.25 1179
3154.78 1288
3155.31 1191
3155.84 1180
3156.37 1185
3156.90 1249
3157.43 1188
3157.96 1262
3158.49 1189
3159.02 1234
3159.55 1317
3160.08 1402
3160.61 1310
3161.14 1256
3161.67 1189
3162.20 1119
3162.73 1047
3163.26 952
3163.79 1088
3164.32 1138
3164.85 1053
3165.38 1031
3165.91 978
3166.44 937
3166.97 990
3167.50 943
3168.03 970
3168.56 923
3169.09 966
3169.62 972
3170.15 942
3170.69 941
3171.22 1016
3171.75 932
3172.28 1054
3172.81 905
3173.34 1033
3173.87 1102
3174.40 1200
3174.93 1156
3175.46 1095
3176.00 1111
3176.53 1035
3177.06 1133
3177.59 1076
3178.12 1089
3178.65 1098
3179.18 1160
3179.72 969
3180.25 927
3180.78 1028
3181.31 1081
3181.84 1112
3182.37 876
3182.91 894
3183.44 969
3183.97 1054
3184.50 915
3185.03 863
3185.56 944
3186.10 882
3186.63 952
3187.16 930
3187.69 961
3188.23 1094
3188.76 1001
3189.29 949
3189.82 979
3190.36 929
3190.89 891
3191.42 955
3191.95 895
3192.49 1031
3193.02 894
3193.55 971
3194.08 989
3194.62 976
3195.15 994
3195.68 886
3196.21 1033
3196.75 981
3197.28 1013
3197.81 845
3198.35 921
3198.88 916
3199.41 1014
3199.95 1094
3200.48 1083
3201.01 1142
3201.55 1059
3202.08 1069
3202.61 1046
3203.15 1268
3203.68 1182
3204.21 1073
3204.75 1021
3205.28 1074
3205.81 1155
3206.35 1108
3206.88 1206
3207.42 1141
3207.95 1135
3208.48 1181
3209.02 1154
3209.55 1257
3210.09 1223
3210.62 1314
3211.15 1316
3211.69 1178
3212.22 1332
3212.76 1260
3213.29 1131
3213.83 1143
3214.36 1124
3214.89 1203
3215.43 1312
3215.96 1118
3216.50 1045
3217.03 1131
3217.57 1118
3218.10 926
3218.64 968
3219.17 896
3219.71 1002
3220.24 1044
3220.78 1052
3221.31 1131
3221.85 1056
3222.38 1048
3222.92 965
3223.45 1009
3223.99 1189
3224.52 1095
3225.06 1195
3225.59 1223
3226.13 1283
3226.66 1126
3227.20 1212
3227.73 1303
3228.27 1281
3228.81 1256
3229.34 1295
3229.88 1192
3230.41 1284
3230.95 1301
3231.48 1181
3232.02 1225
3232.56 1234
3233.09 1255
3233.63 1405
3234.16 1271
3234.70 1322
3235.24 1209
3235.77 1181
3236.31 1182
3236.85 1315
3237.38 1253
3237.92 1504
3238.45 1485
3238.99 1506
3239.53 1547
3240.06 1431
3240.60 1310
3241.14 1402
3241.67 1356
3242.21 1297
3242.75 1344
3243.28 1325
3243.82 1254
3244.36 1338
3244.90 1435
3245.43 1374
3245.97 1489
3246.51 1432
3247.04 1394
3247.58 1357
3248.12 1625
3248.66 1446
3249.19 1434
3249.73 1524
3250.27 1459
3250.81 1451
3251.34 1507
3251.88 1475
3252.42 1477
3252.96 1592
3253.49 1503
3254.03 1401
3254.57 1493
3255.11 1579
3255.64 1600
3256.18 1519
3256.72 1535
3257.26 1525
3257.80 1682
3258.33 1739
3258.87 1808
3259.41 1814
3259.95 1941
3260.49 2238
3261.03 2413
3261.56 2632
3262.10 2582
3262.64 2923
3263.18 2970
3263.72 3360
3264.26 3805
3264.79 4098
3265.33 4755
3265.87 4747
3266.41 5014
3266.95 5114
3267.49 5213
3268.03 5279
3268.57 5619
3269.10 5384
3269.64 5222
3270.18 4867
3270.72 4703
3271.26 4343
3271.80 3917
3272.34 3409
3272.88 2911
3273.42 2448
3273.96 2243
3274.50 2081
3275.04 2075
3275.58 1937
3276.12 1871
3276.66 1793
3277.19 1851
3277.73 1876
3278.27 1850
3278.81 1802
3279.35 1838
3279.89 1985
3280.43 1807
3280.97 1665
3281.51 1721
3282.05 1821
3282.59 1598
3283.13 1818
3283.67 1805
3284.21 1776
3284.75 1779
3285.29 1752
3285.83 1787
3286.38 1942
3286.92 1871
3287.46 1831
3288.00 1786
3288.54 1944
3289.08 1861
3289.62 2049
3290.16 2090
3290.70 2099
3291.24 2045
3291.78 2000
3292.32 2046
3292.86 2110
3293.40 2357
3293.95 2661
3294.49 2668
3295.03 2826
3295.57 3256
3296.11 3204
3296.65 3145
3297.19 3400
3297.73 3623
3298.28 3311
3298.82 3243
3299.36 3232
3299.90 3021
3300.44 2934
3300.98 2785
3301.52 2653
3302.07 2448
3302.61 2368
3303.15 2239
3303.69 2159
3304.23 2133
3304.77 2391
3305.32 2101
3305.86 2121
3306.40 2311
3306.94 2194
3307.49 1983
3308.03 1867
3308.57 1889
3309.11 1880
3309.65 1960
3310.20 1815
3310.74 1721
3311.28 1798
3311.82 1890
3312.37 1788
3312.91 1697
3313.45 1878
3313.99 1845
3314.54 1830
3315.08 2083
3315.62 2122
3316.17 2299
3316.71 2601
3317.25 2556
3317.79 2517
3318.34 2721
3318.88 2755
3319.42 2680
3319.97 2720
3320.51 2844
3321.05 2969
3321.60 3210
3322.14 3086
3322.68 2953
3323.23 2903
3323.77 2738
3324.31 2711
3324.86 2724
3325.40 2709
3325.94 2678
3326.49 2635
3327.03 2460
3327.58 2500
3328.12 2724
3328.66 2509
3329.21 2583
3329.75 2552
3330.29 2825
3330.84 3268
3331.38 3876
3331.93 4664
3332.47 5891
3333.02 7287
3333.56 9449
3334.10 11826
3334.65 13199
3335.19 15412
3335.74 17751
3336.28 19392
3336.83 20483
3337.37 21309
3337.92 21807
3338.46 21856
3339.00 20400
3339.55 19185
3340.09 17438
3340.64 15440
3341.18 13421
3341.73 10964
3342.27 8748
3342.82 7060
3343.36 5694
3343.91 4600
3344.45 3858
3345.00 3527
3345.54 3230
3346.09 2760
3346.64 2651
3347.18 2607
3347.73 2394
3348.27 2242
3348.82 2280
3349.36 2391
3349.91 2247
3350.45 2249
3351.00 2126
3351.55 2008
3352.09 2114
3352.64 2155
3353.18 2053
3353.73 2132
3354.27 2089
3354.82 2159
3355.37 2028
3355.91 1917
3356.46 1988
3357.00 1903
3357.55 1872
3358.10 1801
3358.64 1774
3359.19 1842
3359.74 1797
3360.28 1726
3360.83 1836
3361.38 1952
3361.92 1790
3362.47 1783
3363.02 1762
3363.56 1795
3364.11 1731
3364.66 1737
3365.20 1870
3365.75 1798
3366.30 1836
3366.84 1728
3367.39 1896
3367.94 1788
3368.48 1634
3369.03 1740
3369.58 1817
3370.13 1952
3370.67 2007
3371.22 2186
3371.77 2377
3372.32 2290
3372.86 2420
3373.41 2717
3373.96 2703
3374.51 2747
3375.05 2752
3375.60 2715
3376.15 2746
3376.70 2757
3377.24 2606
3377.79 2684
3378.34 2387
3378.89 2239
3379.44 2051
3379.98 1894
3380.53 1857
3381.08 1730
3381.63 1660
3382.18 1603
3382.73 1534
3383.27 1498
3383.82 1451
3384.37 1325
3384.92 1432
3385.47 1375
3386.02 1316
3386.56 1406
3387.11 1386
3387.66 1330
3388.21 1226
3388.76 1202
3389.31 1239
3389.86 1280
3390.41 1377
3390.95 1311
3391.50 1318
3392.05 1351
3392.60 1263
3393.15 1313
3393.70 1340
3394.25 1352
3394.80 1197
3395.35 1232
3395.90 1278
3396.45 1267
3397.00 1267
3397.55 1434
3398.10 1373
3398.64 1296
3399.19 1243
3399.74 1326
3400.29 1358
3400.84 1295
3401.39 1291
3401.94 1320
3402.49 1292
3403.04 1185
3403.59 1211
3404.14 1145
3404.69 1165
3405.24 1166
3405.79 1146
3406.34 1192
3406.89 1195
3407.44 1245
3407.99 1343
3408.54 1355
3409.09 1439
3409.65 1286
3410.20 1302
3410.75 1505
3411.30 1539
3411.85 1585
3412.40 1473
3412.95 1538
3413.50 1594
3414.05 1492
3414.60 1502
3415.15 1606
3415.70 1524
3416.25 1394
3416.81 1500
3417.36 1338
3417.91 1273
3418.46 1291
3419.01 1158
3419.56 1335
3420.11 1201
3420.66 1148
3421.22 1154
3421.77 1254
3422.32 1108
3422.87 1188
3423.42 1152
3423.97 1185
3424.52 1400
3425.08 1348
3425.63 1273
3426.18 1355
3426.73 1305
3427.28 1267
3427.84 1251
3428.39 1301
3428.94 1204
3429.49 1242
3430.04 1132
3430.60 1162
3431.15 1088
3431.70 1037
3432.25 1031
3432.80 1122
3433.36 1152
3433.91 1162
3434.46 1164
3435.01 1075
3435.57 1128
3436.12 1115
3436.67 1184
3437.22 1130
3437.78 1192
3438.33 1143
3438.88 1123
3439.44 1068
3439.99 1062
3440.54 1195
3441.09 1084
3441.65 1187
3442.20 1314
3442.75 1153
3443.31 1026
3443.86 1215
3444.41 1241
3444.97 1135
3445.52 1229
3446.07 1187
3446.63 1048
3447.18 1004
3447.73 983
3448.29 1006
3448.84 900
3449.40 932
3449.95 1031
3450.50 1117
3451.06 1135
3451.61 1148
3452.16 1071
3452.72 1144
3453.27 1019
3453.83 1086
3454.38 1090
3454.93 1025
3455.49 951
3456.04 959
3456.60 1013
3457.15 1081
3457.71 1130
3458.26 1173
3458.81 1053
3459.37 1066
3459.92 1070
3460.48 1078
3461.03 1084
3461.59 1128
3462.14 1039
3462.70 1023
3463.25 1098
3463.81 1059
3464.36 1096
3464.92 1069
3465.47 1148
3466.03 1122
3466.58 1203
3467.14 1243
3467.69 1216
3468.25 1125
3468.80 1129
3469.36 1324
3469.91 1480
3470.47 1393
3471.02 1309
3471.58 1338
3472.13 1366
3472.69 1310
3473.24 1364
3473.80 1408
3474.36 1510
3474.91 1476
3475.47 1477
3476.02 1387
3476.58 1247
3477.13 1438
3477.69 1474
3478.25 1530
3478.80 1421
3479.36 1448
3479.91 1455
3480.47 1688
3481.03 1675
3481.58 1679
3482.14 1715
3482.70 1708
3483.25 1630
3483.81 1632
3484.37 1879
3484.92 1975
3485.48 1773
3486.04 1795
3486.59 1873
3487.15 1866
3487.71 2088
3488.26 2262
3488.82 2485
3489.38 2934
3489.93 3461
3490.49 4144
3491.05 4443
3491.60 5100
3492.16 5293
3492.72 5877
3493.27 6344
3493.83 6613
3494.39 6743
3494.95 6650
3495.50 6091
3496.06 5971
3496.62 5255
3497.18 4811
3497.73 4255
3498.29 3570
3498.85 3061
3499.41 2714
3499.96 2457
3500.52 2375
3501.08 2434
3501.64 2495
3502.20 2627
3502.75 2428
3503.31 2655
3503.87 2820
3504.43 3004
3504.99 2992
3505.54 2981
3506.10 3128
3506.66 3073
3507.22 3149
3507.78 3132
3508.34 3114
3508.89 2777
3509.45 2367
3510.01 2425
3510.57 2306
3511.13 2211
3511.69 1938
3512.25 1826
3512.80 1953
3513.36 1827
3513.92 1565
3514.48 1483
3515.04 1359
3515.60 1540
3516.16 1343
3516.72 1344
3517.28 1333
3517.83 1179
3518.39 1122
3518.95 1202
3519.51 1122
3520.07 1249
3520.63 1117
3521.19 1119
3521.75 1210
3522.31 1344
3522.87 1259
3523.43 1282
3523.99 1226
3524.55 1253
3525.11 1230
3525.67 1342
3526.23 1209
3526.79 1246
3527.35 1158
3527.91 1103
3528.47 1114
3529.03 1097
3529.59 977
3530.15 1085
3530.71 1227
3531.27 1137
3531.83 1254
3532.39 1266
3532.95 1365
3533.51 1274
3534.07 1347
3534.63 1292
3535.19 1363
3535.75 1291
3536.31 1337
3536.87 1237
3537.43 1270
3537.99 1293
3538.55 1289
3539.12 1284
3539.68 1184
3540.24 1150
3540.80 1216
3541.36 1217
3541.92 1213
3542.48 1287
3543.04 1216
3543.60 1114
3544.16 1154
3544.73 1131
3545.29 1069
3545.85 1172
3546.41 1160
3546.97 1080
3547.53 1156
3548.09 1217
3548.66 1260
3549.22 1116
3549.78 1049
3550.34 1154
3550.90 1114
3551.46 1106
3552.03 1093
3552.59 1012
3553.15 892
3553.71 914
3554.27 912
3554.84 961
3555.40 890
3555.96 958
3556.52 957
3557.09 1027
3557.65 1024
3558.21 1057
3558.77 1009
3559.33 992
3559.90 1027
3560.46 1027
3561.02 1062
3561.58 1044
3562.15 931
3562.71 1052
3563.27 1059
3563.84 1005
3564.40 1012
3564.96 930
3565.52 986
3566.09 1083
3566.65 1167
3567.21 1125
3567.78 1055
3568.34 1037
3568.90 1050
3569.47 1001
3570.03 1014
3570.59 903
3571.16 917
3571.72 912
3572.28 968
3572.85 1066
3573.41 1013
3573.97 1137
3574.54 1114
3575.10 1054
3575.66 951
3576.23 1094
3576.79 1131
3577.36 1131
3577.92 1079
3578.48 1042
3579.05 1183
3579.61 1334
3580.18 1265
3580.74 1233
3581.30 1220
3581.87 1145
3582.43 1223
3583.00 1163
3583.56 1142
3584.13 1082
3584.69 1199
3585.25 1104
3585.82 1073
3586.38 1090
3586.95 1014
3587.51 971
3588.08 1145
3588.64 975
3589.21 972
3589.77 1027
3590.34 988
3590.90 1041
3591.47 957
3592.03 879
3592.60 872
3593.16 863
3593.73 880
3594.29 954
3594.86 973
3595.42 999
3595.99 897
3596.55 872
3597.12 852
3597.68 858
3598.25 793
3598.82 874
3599.38 901
3599.95 919
3600.51 1057
3601.08 1090
3601.64 1064
3602.21 981
3602.78 885
3603.34 1005
3603.91 954
3604.47 945
3605.04 939
3605.61 849
3606.17 860
3606.74 993
3607.30 796
3607.87 787
3608.44 891
3609.00 812
3609.57 855
3610.14 845
3610.70 875
3611.27 796
3611.84 753
3612.40 851
3612.97 886
3613.54 893
3614.10 886
3614.67 919
3615.24 919
3615.80 995
3616.37 991
3616.94 1098
3617.50 1069
3618.07 1129
3618.64 1228
3619.21 1202
3619.77 1289
3620.34 1355
3620.91 1513
3621.47 1425
3622.04 1430
3622.61 1198
3623.18 1115
3623.74 1023
3624.31 1102
3624.88 891
3625.45 876
3626.01 948
3626.58 921
3627.15 935
3627.72 905
3628.29 869
3628.85 819
3629.42 900
3629.99 876
3630.56 857
3631.13 964
3631.69 1020
3632.26 952
3632.83 1039
3633.40 1102
3633.97 961
3634.54 884
3635.10 963
3635.67 999
3636.24 1077
3636.81 926
3637.38 917
3637.95 925
3638.52 880
3639.08 911
3639.65 920
3640.22 1029
3640.79 975
3641.36 1005
3641.93 1152
3642.50 1174
3643.07 1144
3643.64 1269
3644.20 1267
3644.77 1131
3645.34 1132
3645.91 1109
3646.48 1141
3647.05 1048
3647.62 981
3648.19 1050
3648.76 905
3649.33 1082
3649.90 1067
3650.47 1084
3651.04 1038
3651.61 1152
3652.18 1094
3652.75 1212
3653.32 1310
3653.89 1275
3654.46 1215
3655.03 1147
3655.60 1177
3656.17 1167
3656.74 1203
3657.31 1199
3657.88 1268
3658.45 1148
3659.02 1040
3659.59 1109
3660.16 1100
3660.73 1004
3661.30 1064
3661.87 1155
3662.44 1147
3663.01 1130
3663.58 1085
3664.15 1132
3664.72 1170
3665.29 1288
3665.86 1206
3666.43 1220
3667.01 1258
3667.58 1266
3668.15 1186
3668.72 1128
3669.29 1159
3669.86 1205
3670.43 1184
3671.00 1154
3671.57 983
3672.15 910
3672.72 944
3673.29 926
3673.86 973
3674.43 954
3675.00 959
3675.57 981
3676.15 928
3676.72 858
3677.29 944
3677.86 1118
3678.43 1089
3679.00 940
3679.58 949
3680.15 1035
3680.72 915
3681.29 871
3681.86 985
3682.44 940
3683.01 876
3683.58 835
3684.15 862
3684.73 808
3685.30 864
3685.87 868
3686.44 940
3687.02 887
3687.59 915
3688.16 1082
3688.73 939
3689.31 901
3689.88 962
3690.45 1031
3691.02 1011
3691.60 994
3692.17 992
3692.74 972
3693.32 948
3693.89 958
3694.46 1022
3695.03 965
3695.61 914
3696.18 866
3696.75 963
3697.33 967
3697.90 922
3698.47 870
3699.05 878
3699.62 801
3700.19 822
3700.77 866
3701.34 925
3701.91 947
3702.49 925
3703.06 839
3703.64 907
3704.21 863
3704.78 792
3705.36 851
3705.93 883
3706.51 976
3707.08 934
3707.65 870
3708.23 799
3708.80 725
3709.38 934
3709.95 998
3710.52 851
3711.10 926
3711.67 1079
3712.25 996
3712.82 884
3713.40 876
3713.97 1009
3714.55 1000
3715.12 941
3715.69 1030
3716.27 1072
3716.84 973
3717.42 998
3717.99 903
3718.57 887
3719.14 880
3719.72 986
3720.29 926
3720.87 874
3721.44 782
3722.02 805
3722.59 881
3723.17 914
3723.75 829
3724.32 770
3724.90 920
3725.47 889
3726.05 859
3726.62 825
3727.20 809
3727.77 783
3728.35 848
3728.92 794
3729.50 766
3730.08 928
3730.65 888
3731.23 929
3731.80 921
3732.38 906
3732.96 999
3733.53 1200
3734.11 1014
3734.68 957
3735.26 1001
3735.84 1084
3736.41 1017
3736.99 1054
3737.57 1023
3738.14 1011
3738.72 1031
3739.30 942
3739.87 961
3740.45 894
3741.03 781
3741.60 933
3742.18 907
3742.76 861
3743.33 804
3743.91 752
3744.49 756
3745.06 771
3745.64 847
3746.22 840
3746.79 875
3747.37 971
3747.95 897
3748.53 841
3749.10 960
3749.68 944
3750.26 882
3750.83 923
3751.41 852
3751.99 726
3752.57 802
3753.14 1061
3753.72 822
3754.30 799
3754.88 767
3755.46 836
3756.03 778
3756.61 746
3757.19 819
3757.77 825
3758.35 888
3758.92 830
3759.50 806
3760.08 870
3760.66 921
3761.24 907
3761.81 735
3762.39 768
3762.97 781
3763.55 840
3764.13 872
3764.71 813
3765.28 811
3765.86 978
3766.44 890
3767.02 886
3767.60 860
3768.18 855
3768.76 949
3769.34 965
3769.91 803
3770.49 835
3771.07 890
3771.65 853
3772.23 966
3772.81 872
3773.39 863
3773.97 884
3774.55 808
3775.13 859
3775.71 773
3776.28 852
3776.86 778
3777.44 757
3778.02 852
3778.60 870
3779.18 743
3779.76 705
3780.34 727
3780.92 744
3781.50 693
3782.08 719
3782.66 798
3783.24 745
3783.82 732
3784.40 822
3784.98 792
3785.56 790
3786.14 819
3786.72 911
3787.30 800
3787.88 774
3788.46 717
3789.04 804
3789.62 882
3790.20 911
3790.78 895
3791.36 919
3791.94 803
3792.53 786
3793.11 855
3793.69 835
3794.27 839
3794.85 1024
3795.43 847
3796.01 809
3796.59 970
3797.17 963
3797.75 901
3798.33 914
3798.91 937
3799.50 878
3800.08 976
3800.66 992
3801.24 993
3801.82 924
3802.40 1024
3802.98 1018
3803.57 1061
3804.15 1089
3804.73 1011
3805.31 1146
3805.89 1043
3806.47 1069
3807.05 1038
3807.64 1182
3808.22 1155
3808.80 998
3809.38 1084
3809.96 1066
3810.55 1146
3811.13 933
3811.71 1053
3812.29 1260
3812.87 1135
3813.46 1123
3814.04 1064
3814.62 1051
3815.20 1264
3815.79 1193
3816.37 1155
3816.95 1106
3817.53 1073
3818.12 1131
3818.70 1056
3819.28 1055
3819.86 988
3820.45 965
3821.03 891
3821.61 857
3822.20 912
3822.78 782
3823.36 755
3823.94 839
3824.53 896
3825.11 893
3825.69 943
3826.28 970
3826.86 912
3827.44 949
3828.03 820
3828.61 832
3829.19 873
3829.78 795
3830.36 824
3830.94 860
3831.53 758
3832.11 893
3832.69 865
3833.28 876
3833.86 852
3834.45 783
3835.03 795
3835.61 751
3836.20 839
3836.78 792
3837.37 803
3837.95 798
3838.53 807
3839.12 818
3839.70 817
3840.29 881
3840.87 942
3841.46 848
3842.04 777
3842.62 867
3843.21 757
3843.79 769
3844.38 849
3844.96 745
3845.55 749
3846.13 835
3846.72 892
3847.30 858
3847.89 786
3848.47 806
3849.06 834
3849.64 880
3850.23 868
3850.81 730
3851.40 896
3851.98 825
3852.57 853
3853.15 838
3853.74 844
3854.32 810
3854.91 727
3855.49 926
3856.08 861
3856.66 860
3857.25 832
3857.84 853
3858.42 867
3859.01 950
3859.59 965
3860.18 1008
3860.76 1077
3861.35 997
3861.94 1062
3862.52 1160
3863.11 1193
3863.69 1217
3864.28 1217
3864.87 1242
3865.45 1232
3866.04 1325
3866.62 1121
3867.21 1210
3867.80 1280
3868.38 1095
3868.97 1078
3869.56 1028
3870.14 1060
3870.73 1175
3871.32 924
3871.90 909
3872.49 884
3873.08 1101
3873.66 1133
3874.25 1013
3874.84 932
3875.42 910
3876.01 903
3876.60 840
3877.19 973
3877.77 942
3878.36 957
3878.95 912
3879.53 815
3880.12 916
3880.71 952
3881.30 731
3881.88 700
3882.47 846
3883.06 897
3883.65 779
3884.23 815
3884.82 790
3885.41 770
3886.00 791
3886.58 870
3887.17 899
3887.76 977
3888.35 911
3888.94 849
3889.52 1011
3890.11 1023
3890.70 934
3891.29 956
3891.88 982
3892.46 1115
3893.05 991
3893.64 1028
3894.23 958
3894.82 914
3895.41 1024
3895.99 946
3896.58 972
3897.17 881
3897.76 946
3898.35 883
3898.94 955
3899.53 903
3900.12 907
3900.70 981
3901.29 919
3901.88 879
3902.47 855
3903.06 924
3903.65 879
3904.24 927
3904.83 889
3905.42 904
3906.01 857
3906.60 898
3907.18 847
3907.77 874
3908.36 834
3908.95 746
3909.54 777
3910.13 980
3910.72 877
3911.31 881
3911.90 832
3912.49 870
3913.08 943
3913.67 835
3914.26 843
3914.85 812
3915.44 909
3916.03 847
3916.62 884
3917.21 828
3917.80 789
3918.39 777
3918.98 757
3919.57 755
3920.16 835
3920.75 788
3921.34 828
3921.93 843
3922.52 729
3923.11 796
3923.70 786
3924.30 788
3924.89 782
3925.48 917
3926.07 826
3926.66 723
3927.25 654
3927.84 686
3928.43 731
3929.02 794
3929.61 797
3930.20 784
3930.80 751
3931.39 737
3931.98 725
3932.57 694
3933.16 736
3933.75 802
3934.34 729
3934.93 666
3935.53 698
3936.12 765
3936.71 727
3937.30 808
3937.89 768
3938.48 660
3939.08 698
3939.67 666
3940.26 735
3940.85 745
3941.44 889
3942.04 769
3942.63 857
3943.22 810
3943.81 842
3944.40 790
3945.00 897
3945.59 959
3946.18 810
3946.77 843
3947.36 777
3947.96 805
3948.55 779
3949.14 755
3949.73 742
3950.33 787
3950.92 819
3951.51 811
3952.11 776
3952.70 808
3953.29 765
3953.88 669
3954.48 745
3955.07 758
3955.66 859
3956.26 751
3956.85 806
3957.44 888
3958.04 939
3958.63 906
3959.22 810
3959.81 854
3960.41 812
3961.00 805
3961.60 875
3962.19 840
3962.78 831
3963.38 857
3963.97 909
3964.56 862
3965.16 895
3965.75 756
3966.34 837
3966.94 934
3967.53 984
3968.13 961
3968.72 901
3969.31 1056
3969.91 1021
3970.50 865
3971.10 916
3971.69 932
3972.28 927
3972.88 787
3973.47 813
3974.07 897
3974.66 961
3975.26 896
3975.85 895
3976.45 1023
3977.04 1098
3977.63 1106
3978.23 1177
3978.82 1058
3979.42 1043
3980.01 1020
3980.61 1038
3981.20 1143
3981.80 857
3982.39 817
3982.99 920
3983.58 976
3984.18 875
3984.77 926
3985.37 832
3985.96 924
3986.56 931
3987.16 908
3987.75 902
3988.35 889
3988.94 1043
3989.54 855
3990.13 833
3990.73 842
3991.32 866
3991.92 874
3992.52 860
3993.11 925
3993.71 860
3994.30 877
3994.90 810
3995.50 847
3996.09 963
3996.69 886
3997.28 962
3997.88 866
3998.48 831
3999.07 865
3999.67 1005
4000.26 932
4000.86 867
4001.46 870
4002.05 1009
4002.65 975
4003.25 902
4003.84 851
4004.44 866
4005.04 790
4005.63 799
4006.23 815
4006.83 846
4007.42 878
4008.02 810
4008.62 832
4009.21 898
4009.81 852
4010.41 909
4011.01 889
4011.60 896
4012.20 895
4012.80 876
4013.40 841
4013.99 790
4014.59 825
4015.19 864
4015.78 927
4016.38 802
4016.98 925
4017.58 901
4018.18 828
4018.77 873
4019.37 842
4019.97 865
4020.57 837
4021.16 826
4021.76 910
4022.36 981
4022.96 791
4023.56 809
4024.15 827
4024.75 906
4025.35 1044
4025.95 910
4026.55 891
4027.15 882
4027.74 963
4028.34 995
4028.94 1027
4029.54 1229
4030.14 1099
4030.74 1071
4031.34 1034
4031.93 1122
4032.53 1236
4033.13 1332
4033.73 1191
4034.33 1042
4034.93 1179
4035.53 1138
4036.13 1195
4036.73 1259
4037.32 1192
4037.92 1037
4038.52 1001
4039.12 1002
4039.72 916
4040.32 904
4040.92 832
4041.52 817
4042.12 872
4042.72 813
4043.32 656
4043.92 760
4044.52 784
4045.12 822
4045.72 748
4046.32 713
4046.92 773
4047.52 763
4048.12 802
4048.72 703
4049.32 693
4049.92 742
4050.52 712
4051.12 715
4051.72 764
4052.32 694
4052.92 770
4053.52 855
4054.12 684
4054.72 745
4055.32 780
4055.92 796
4056.52 682
4057.12 700
4057.72 793
4058.32 795
4058.92 768
4059.52 774
4060.12 723
4060.72 798
4061.33 815
4061.93 707
4062.53 760
4063.13 775
4063.73 784
4064.33 798
4064.93 741
4065.53 759
4066.13 863
4066.74 786
4067.34 737
4067.94 759
4068.54 827
4069.14 801
4069.74 782
4070.34 710
4070.95 739
4071.55 686
4072.15 733
4072.75 843
4073.35 749
4073.95 657
4074.56 717
4075.16 649
4075.76 697
4076.36 780
4076.96 815
4077.57 684
4078.17 761
4078.77 656
4079.37 720
4079.97 681
4080.58 766
4081.18 778
4081.78 779
4082.38 704
4082.99 689
4083.59 745
4084.19 798
4084.79 800
4085.40 689
4086.00 678
4086.60 660
4087.21 702
4087.81 714
4088.41 705
4089.01 720
4089.62 738
4090.22 756
4090.82 841
4091.43 803
4092.03 744
4092.63 676
4093.24 650
4093.84 715
4094.44 783
4095.05 688
4095.65 705
4096.25 700
4096.86 718
4097.46 745
4098.06 689
4098.67 783
4099.27 836
4099.87 778
4100.48 715
4101.08 779
4101.69 690
4102.29 684
4102.89 679
4103.50 727
4104.10 723
4104.71 724
4105.31 698
4105.91 741
4106.52 768
4107.12 651
4107.73 683
4108.33 623
4108.94 572
4109.54 683
4110.14 751
4110.75 660
4111.35 715
4111.96 654
4112.56 724
4113.17 727
4113.77 785
4114.38 732
4114.98 691
4115.59 695
4116.19 689
4116.80 736
4117.40 754
4118.01 672
4118.61 635
4119.22 708
4119.82 769
4120.43 778
4121.03 673
4121.64 708
4122.24 741
4122.85 814
4123.46 680
4124.06 666
4124.67 711
4125.27 699
4125.88 755
4126.48 666
4127.09 690
4127.69 631
4128.30 707
4128.91 747
4129.51 716
4130.12 654
4130.72 675
4131.33 732
4131.94 671
4132.54 693
4133.15 712
4133.76 670
4134.36 726
4134.97 703
4135.57 764
4136.18 799
4136.79 824
4137.39 832
4138.00 793
4138.61 836
4139.21 708
4139.82 764
4140.43 889
4141.03 790
4141.64 798
4142.25 855
4142.85 760
4143.46 745
4144.07 711
4144.67 769
4145.28 787
4145.89 811
4146.50 783
4147.10 733
4147.71 749
4148.32 801
4148.93 675
4149.53 739
4150.14 795
4150.75 677
4151.36 716
4151.96 744
4152.57 736
4153.18 656
4153.79 567
4154.39 650
4155.00 802
4155.61 772
4156.22 646
4156.82 765
4157.43 659
4158.04 699
4158.65 800
4159.26 709
4159.87 759
4160.47 786
4161.08 761
4161.69 837
4162.30 830
4162.91 754
4163.52 756
4164.12 746
4164.73 687
4165.34 666
4165.95 622
4166.56 712
4167.17 784
4167.78 678
4168.38 637
4168.99 774
4169.60 748
4170.21 655
4170.82 751
4171.43 716
4172.04 779
4172.65 727
4173.26 737
4173.86 733
4174.47 784
4175.08 743
4175.69 738
4176.30 755
4176.91 778
4177.52 755
4178.13 812
4178.74 735
4179.35 712
4179.96 817
4180.57 835
4181.18 847
4181.79 881
4182.40 847
4183.01 735
4183.62 793
4184.23 760
4184.84 780
4185.45 799
4186.06 739
4186.67 845
4187.28 741
4187.89 723
4188.50 821
4189.11 814
4189.72 797
4190.33 729
4190.94 736
4191.55 812
4192.16 761
4192.77 715
4193.38 771
4193.99 831
4194.60 876
4195.21 851
4195.82 827
4196.44 789
4197.05 812
4197.66 833
4198.27 838
4198.88 807
4199.49 787
4200.10 814
4200.71 848
4201.32 808
4201.94 765
4202.55 777
4203.16 712
4203.77 735
4204.38 758
4204.99 805
4205.60 840
4206.21 764
4206.83 765
4207.44 766
4208.05 789
4208.66 817
4209.27 888
4209.89 822
4210.50 717
4211.11 725
4211.72 713
4212.33 764
4212.94 790
4213.56 814
4214.17 784
4214.78 769
4215.39 841
4216.01 895
4216.62 809
4217.23 891
4217.84 872
4218.46 900
4219.07 929
4219.68 891
4220.29 901
4220.91 957
4221.52 948
4222.13 952
4222.74 954
4223.36 1053
4223.97 1057
4224.58 960
4225.19 968
4225.81 1019
4226.42 911
4227.03 955
4227.65 979
4228.26 1032
4228.87 1042
4229.49 1155
4230.10 979
4230.71 1013
4231.33 1025
4231.94 1208
4232.55 1225
4233.17 1249
4233.78 1362
4234.39 1470
4235.01 1736
4235.62 1678
4236.23 1648
4236.85 1595
4237.46 1587
4238.08 1663
4238.69 1627
4239.30 1504
4239.92 1444
4240.53 1348
4241.15 1113
4241.76 1135
4242.37 1101
4242.99 1013
4243.60 957
4244.22 870
4244.83 841
4245.45 864
4246.06 914
4246.67 926
4247.29 963
4247.90 1032
4248.52 940
4249.13 920
4249.75 935
4250.36 1033
4250.98 823
4251.59 818
4252.21 946
4252.82 806
4253.44 912
4254.05 905
4254.67 796
4255.28 864
4255.90 891
4256.51 809
4257.13 754
4257.74 726
4258.36 794
4258.97 894
4259.59 838
4260.20 759
4260.82 695
4261.44 746
4262.05 930
4262.67 769
4263.28 722
4263.90 831
4264.51 785
4265.13 742
4265.75 806
4266.36 906
4266.98 924
4267.59 851
4268.21 899
4268.83 934
4269.44 828
4270.06 904
4270.67 966
4271.29 818
4271.91 797
4272.52 893
4273.14 924
4273.76 931
4274.37 810
4274.99 798
4275.61 905
4276.22 950
4276.84 964
4277.46 849
4278.07 880
4278.69 984
4279.31 1005
4279.92 782
4280.54 886
4281.16 903
4281.77 801
4282.39 796
4283.01 790
4283.63 756
4284.24 841
4284.86 850
4285.48 745
4286.09 798
4286.71 679
4287.33 708
4287.95 797
4288.56 843
4289.18 807
4289.80 878
4290.42 847
4291.03 822
4291.65 811
4292.27 725
4292.89 741
4293.51 753
4294.12 760
4294.74 789
4295.36 779
4295.98 735
4296.60 784
4297.21 691
4297.83 903
4298.45 800
4299.07 767
4299.69 639
4300.31 661
4300.92 712
4301.54 758
4302.16 786
4302.78 907
4303.40 855
4304.02 794
4304.63 853
4305.25 769
4305.87 830
4306.49 747
4307.11 877
4307.73 895
4308.35 794
4308.97 762
4309.59 741
4310.20 829
4310.82 844
4311.44 1040
4312.06 954
4312.68 942
4313.30 887
4313.92 876
4314.54 885
4315.16 836
4315.78 886
4316.40 918
4317.02 807
4317.64 801
4318.26 843
4318.88 933
4319.50 891
4320.12 882
4320.74 890
4321.36 904
4321.98 931
4322.60 932
4323.22 938
4323.84 938
4324.46 1077
4325.08 1137
4325.70 1017
4326.32 1020
4326.94 1192
4327.56 1110
4328.18 1032
4328.80 1056
4329.42 1202
4330.04 1220
4330.66 1217
4331.28 1238
4331.90 1205
4332.52 1096
4333.14 1206
4333.76 1331
4334.38 1380
4335.00 1506
4335.63 1785
4336.25 1950
4336.87 1962
4337.49 2163
4338.11 2502
4338.73 2714
4339.35 2557
4339.97 2581
4340.59 2652
4341.22 2409
4341.84 2379
4342.46 2477
4343.08 2218
4343.70 2253
4344.32 2493
4344.94 2662
4345.57 2987
4346.19 3126
4346.81 3419
4347.43 3552
4348.05 3688
4348.67 3566
4349.30 3509
4349.92 3189
4350.54 2972
4351.16 2628
4351.78 2404
4352.41 2133
4353.03 1813
4353.65 1732
4354.27 1506
4354.90 1456
4355.52 1464
4356.14 1450
4356.76 1294
4357.38 1334
4358.01 1308
4358.63 1100
4359.25 1175
4359.87 1314
4360.50 1340
4361.12 1127
4361.74 1176
4362.37 1272
4362.99 1102
4363.61 1138
4364.23 1087
4364.86 1100
4365.48 1185
4366.10 984
4366.73 1186
4367.35 1152
4367.97 1100
4368.60 984
4369.22 996
4369.84 994
4370.47 1059
4371.09 916
4371.71 930
4372.34 920
4372.96 833
4373.58 856
4374.21 890
4374.83 847
4375.46 890
4376.08 976
4376.70 977
4377.33 882
4377.95 886
4378.57 954
4379.20 967
4379.82 913
4380.45 1030
4381.07 899
4381.70 944
4382.32 898
4382.94 884
4383.57 817
4384.19 1010
4384.82 1097
4385.44 963
4386.07 841
4386.69 869
4387.32 984
4387.94 919
4388.56 978
4389.19 868
4389.81 959
4390.44 996
4391.06 1135
4391.69 1145
4392.31 1077
4392.94 1114
4393.56 1051
4394.19 1024
4394.81 1068
4395.44 941
4396.06 942
4396.69 1000
4397.31 949
4397.94 909
4398.57 919
4399.19 898
4399.82 890
4400.44 909
4401.07 909
4401.69 1043
4402.32 954
4402.94 907
4403.57 911
4404.20 956
4404.82 843
4405.45 857
4406.07 844
4406.70 914
4407.33 895
4407.95 873
4408.58 949
4409.20 913
4409.83 915
4410.46 1044
4411.08 932
4411.71 818
4412.34 911
4412.96 867
4413.59 858
4414.21 812
4414.84 909
4415.47 846
4416.09 825
4416.72 864
4417.35 846
4417.97 815
4418.60 814
4419.23 809
4419.86 718
4420.48 791
4421.11 820
4421.74 845
4422.36 841
4422.99 755
4423.62 720
4424.25 676
4424.87 746
4425.50 831
4426.13 861
4426.75 848
4427.38 769
4428.01 753
4428.64 792
4429.26 727
4429.89 772
4430.52 785
4431.15 687
4431.78 810
4432.40 854
4433.03 814
4433.66 832
4434.29 884
4434.91 838
4435.54 907
4436.17 883
4436.80 810
4437.43 800
4438.06 754
4438.68 846
4439.31 876
4439.94 805
4440.57 867
4441.20 816
4441.83 853
4442.45 968
4443.08 827
4443.71 790
4444.34 908
4444.97 848
4445.60 866
4446.23 867
4446.86 800
4447.48 810
4448.11 929
4448.74 832
4449.37 851
4450.00 863
4450.63 941
4451.26 825
4451.89 956
4452.52 957
4453.15 947
4453.78 980
4454.40 914
4455.03 957
4455.66 1027
4456.29 1069
4456.92 1069
4457.55 999
4458.18 1074
4458.81 1082
4459.44 1036
4460.07 896
4460.70 860
4461.33 823
4461.96 821
4462.59 750
4463.22 838
4463.85 851
4464.48 758
4465.11 740
4465.74 721
4466.37 672
4467.00 753
4467.63 813
4468.26 849
4468.89 711
4469.52 806
4470.15 793
4470.78 783
4471.41 710
4472.04 634
4472.68 725
4473.31 780
4473.94 747
4474.57 741
4475.20 733
4475.83 709
4476.46 736
4477.09 753
4477.72 756
4478.35 767
4478.98 789
4479.62 799
4480.25 738
4480.88 727
4481.51 810
4482.14 815
4482.77 803
4483.40 842
4484.04 847
4484.67 887
4485.30 916
4485.93 861
4486.56 851
4487.19 880
4487.82 901
4488.46 939
4489.09 889
4489.72 930
4490.35 914
4490.98 891
4491.62 918
4492.25 857
4492.88 867
4493.51 944
4494.14 929
4494.78 772
4495.41 795
4496.04 918
4496.67 957
4497.31 889
4497.94 955
4498.57 970
4499.20 950
4499.84 960
4500.47 1073
4501.10 1184
4501.73 1230
4502.37 1391
4503.00 1444
4503.63 1368
4504.27 1273
4504.90 1281
4505.53 1211
4506.16 1164
4506.80 986
4507.43 1072
4508.06 1004
4508.70 932
4509.33 893
4509.96 884
4510.60 895
4511.23 824
4511.86 820
4512.50 857
4513.13 917
4513.76 932
4514.40 768
4515.03 782
4515.66 839
4516.30 944
4516.93 840
4517.57 797
4518.20 803
4518.83 809
4519.47 761
4520.10 724
4520.74 769
4521.37 761
4522.00 800
4522.64 750
4523.27 748
4523.91 830
4524.54 871
4525.18 835
4525.81 808
4526.44 829
4527.08 943
4527.71 874
4528.35 978
4528.98 1027
4529.62 1048
4530.25 1130
4530.89 1366
4531.52 1362
4532.16 1511
4532.79 1287
4533.43 1456
4534.06 1521
4534.70 1316
4535.33 1348
4535.97 1290
4536.60 1174
4537.24 1098
4537.87 1094
4538.51 973
4539.14 866
4539.78 926
4540.41 903
4541.05 793
4541.68 779
4542.32 704
4542.96 839
4543.59 721
4544.23 798
4544.86 713
4545.50 853
4546.13 832
4546.77 719
4547.41 650
4548.04 639
4548.68 739
4549.31 695
4549.95 700
4550.59 742
4551.22 685
4551.86 640
4552.50 748
4553.13 804
4553.77 839
4554.40 682
4555.04 695
4555.68 695
4556.31 789
4556.95 806
4557.59 709
4558.22 803
4558.86 740
4559.50 724
4560.13 745
4560.77 802
4561.41 763
4562.04 732
4562.68 687
4563.32 699
4563.96 678
4564.59 720
4565.23 718
4565.87 804
4566.50 783
4567.14 782
4567.78 777
4568.42 831
4569.05 823
4569.69 748
4570.33 745
4570.97 767
4571.60 751
4572.24 819
4572.88 809
4573.52 812
4574.16 782
4574.79 756
4575.43 845
4576.07 751
4576.71 729
4577.34 758
4577.98 779
4578.62 692
4579.26 743
4579.90 802
4580.54 801
4581.17 794
4581.81 774
4582.45 858
4583.09 984
4583.73 890
4584.37 813
4585.00 957
4585.64 817
4586.28 806
4586.92 765
4587.56 867
4588.20 957
4588.84 1040
4589.48 1086
4590.11 1155
4590.75 1186
4591.39 1065
4592.03 1173
4592.67 1317
4593.31 1285
4593.95 1177
4594.59 1358
4595.23 1218
4595.87 1099
4596.51 998
4597.15 1030
4597.79 891
4598.42 865
4599.06 807
4599.70 899
4600.34 849
4600.98 822
4601.62 817
4602.26 834
4602.90 819
4603.54 759
4604.18 827
4604.82 810
4605.46 906
4606.10 782
4606.74 725
4607.38 776
4608.02 859
4608.66 874
4609.30 850
4609.94 774
4610.58 759
4611.22 800
4611.86 727
4612.50 740
4613.15 786
4613.79 722
4614.43 681
4615.07 804
4615.71 776
4616.35 751
4616.99 829
4617.63 735
4618.27 710
4618.91 898
4619.55 795
4620.19 842
4620.83 807
4621.48 734
4622.12 719
4622.76 728
4623.40 697
4624.04 696
4624.68 683
4625.32 681
4625.96 809
4626.61 717
4627.25 702
4627.89 741
4628.53 718
4629.17 718
4629.81 778
4630.46 767
4631.10 709
4631.74 805
4632.38 738
4633.02 777
4633.66 788
4634.31 871
4634.95 812
4635.59 819
4636.23 808
4636.88 903
4637.52 814
4638.16 887
4638.80 852
4639.44 832
4640.09 883
4640.73 926
4641.37 996
4642.01 871
4642.66 877
4643.30 831
4643.94 910
4644.58 868
4645.23 806
4645.87 839
4646.51 815
4647.16 851
4647.80 850
4648.44 788
4649.08 727
4649.73 660
4650.37 733
4651.01 906
4651.66 791
4652.30 796
4652.94 856
4653.59 828
4654.23 790
4654.87 704
4655.52 778
4656.16 710
4656.80 702
4657.45 759
4658.09 792
4658.74 765
4659.38 717
4660.02 617
4660.67 660
4661.31 705
4661.95 701
4662.60 669
4663.24 654
4663.89 670
4664.53 626
4665.17 674
4665.82 704
4666.46 656
4667.11 684
4667.75 596
4668.40 612
4669.04 583
4669.68 652
4670.33 627
4670.97 609
4671.62 638
4672.26 703
4672.91 703
4673.55 618
4674.20 688
4674.84 688
4675.49 627
4676.13 686
4676.78 739
4677.42 722
4678.07 672
4678.71 717
4679.36 803
4680.00 705
4680.65 702
4681.29 735
4681.94 714
4682.58 671
4683.23 677
4683.87 764
4684.52 763
4685.16 816
4685.81 736
4686.46 807
4687.10 812
4687.75 790
4688.39 861
4689.04 767
4689.68 798
4690.33 764
4690.98 677
4691.62 749
4692.27 713
4692.91 758
4693.56 760
4694.21 760
4694.85 788
4695.50 805
4696.15 859
4696.79 788
4697.44 943
4698.08 949
4698.73 1106
4699.38 1119
4700.02 1189
4700.67 1172
4701.32 1245
4701.96 1218
4702.61 1106
4703.26 1066
4703.90 1110
4704.55 895
4705.20 901
4705.84 881
4706.49 798
4707.14 931
4707.79 845
4708.43 825
4709.08 833
4709.73 968
4710.37 889
4711.02 801
4711.67 750
4712.32 775
4712.96 823
4713.61 803
4714.26 920
4714.91 895
4715.55 690
4716.20 778
4716.85 847
4717.50 780
4718.14 871
4718.79 880
4719.44 891
4720.09 852
4720.74 784
4721.38 716
4722.03 755
4722.68 787
4723.33 752
4723.98 834
4724.62 761
4725.27 818
4725.92 883
4726.57 856
4727.22 866
4727.87 878
4728.52 843
4729.16 760
4729.81 782
4730.46 907
4731.11 906
4731.76 767
4732.41 841
4733.06 800
4733.70 691
4734.35 711
4735.00 752
4735.65 677
4736.30 601
4736.95 702
4737.60 792
4738.25 754
4738.90 763
4739.55 782
4740.20 734
4740.84 730
4741.49 794
4742.14 692
4742.79 759
4743.44 826
4744.09 682
4744.74 704
4745.39 681
4746.04 890
4746.69 846
4747.34 743
4747.99 853
4748.64 800
4749.29 765
4749.94 894
4750.59 945
4751.24 915
4751.89 1012
4752.54 951
4753.19 1081
4753.84 903
4754.49 942
4755.14 1009
4755.79 963
4756.44 976
4757.09 924
4757.74 828
4758.39 816
4759.04 824
4759.70 688
4760.35 730
4761.00 707
4761.65 729
4762.30 749
4762.95 907
4763.60 838
4764.25 730
4764.90 811
4765.55 853
4766.20 819
4766.86 864
4767.51 930
4768.16 931
4768.81 888
4769.46 697
4770.11 799
4770.76 838
4771.41 823
4772.07 765
4772.72 805
4773.37 748
4774.02 776
4774.67 772
4775.32 887
4775.98 753
4776.63 768
4777.28 805
4777.93 735
4778.58 724
4779.24 723
4779.89 817
4780.54 903
4781.19 776
4781.84 898
4782.50 896
4783.15 853
4783.80 892
4784.45 766
4785.10 808
4785.76 767
4786.41 857
4787.06 797
4787.71 772
4788.37 762
4789.02 727
4789.67 778
4790.33 765
4790.98 713
4791.63 819
4792.28 687
4792.94 700
4793.59 878
4794.24 868
4794.90 865
4795.55 789
4796.20 769
4796.86 668
4797.51 776
4798.16 775
4798.81 818
4799.47 887
4800.12 785
4800.78 843
4801.43 792
4802.08 815
4802.74 755
4803.39 788
4804.04 868
4804.70 864
4805.35 754
4806.00 735
4806.66 746
4807.31 850
4807.97 836
4808.62 842
4809.27 836
4809.93 872
4810.58 796
4811.24 793
4811.89 842
4812.54 789
4813.20 790
4813.85 803
4814.51 964
4815.16 816
4815.82 822
4816.47 901
4817.13 967
4817.78 928
4818.44 834
4819.09 934
4819.74 926
4820.40 893
4821.05 950
4821.71 952
4822.36 1038
4823.02 949
4823.67 989
4824.33 919
4824.98 944
4825.64 1032
4826.29 1175
4826.95 1148
4827.60 1163
4828.26 1159
4828.92 1037
4829.57 1075
4830.23 1181
4830.88 1205
4831.54 1163
4832.19 1113
4832.85 1184
4833.50 1257
4834.16 1225
4834.82 1286
4835.47 1375
4836.13 1320
4836.78 1353
4837.44 1372
4838.10 1387
4838.75 1415
4839.41 1382
4840.06 1461
4840.72 1591
4841.38 1583
4842.03 1604
4842.69 1705
4843.34 1619
4844.00 1669
4844.66 1633
4845.31 1758
4845.97 1911
4846.63 1828
4847.28 1789
4847.94 2042
4848.60 2211
4849.25 2315
4849.91 2449
4850.57 2439
4851.22 2696
4851.88 2994
4852.54 2861
4853.20 2691
4853.85 2771
4854.51 2561
4855.17 2695
4855.82 2454
4856.48 2270
4857.14 2474
4857.80 2518
4858.45 2549
4859.11 2438
4859.77 2629
4860.43 2770
4861.08 2861
4861.74 2738
4862.40 2634
4863.06 2467
4863.71 2416
4864.37 2249
4865.03 2150
4865.69 2120
4866.34 2103
4867.00 2135
4867.66 2060
4868.32 2233
4868.98 2241
4869.63 2259
4870.29 2112
4870.95 2031
4871.61 2062
4872.27 1882
4872.93 1810
4873.58 1874
4874.24 1841
4874.90 1793
4875.56 1703
4876.22 1609
4876.88 1709
4877.54 1885
4878.19 1850
4878.85 1804
4879.51 1712
4880.17 1853
4880.83 1774
4881.49 1789
4882.15 1681
4882.81 1679
4883.47 1455
4884.13 1423
4884.78 1450
4885.44 1309
4886.10 1350
4886.76 1276
4887.42 1350
4888.08 1316
4888.74 1397
4889.40 1364
4890.06 1390
4890.72 1402
4891.38 1402
4892.04 1497
4892.70 1485
4893.36 1347
4894.02 1287
4894.68 1425
4895.34 1357
4896.00 1360
4896.66 1346
4897.32 1179
4897.98 1104
4898.64 1204
4899.30 1097
4899.96 1067
4900.62 1171
4901.28 1157
4901.94 1197
4902.60 1123
4903.26 1114
4903.92 1140
4904.58 1106
4905.24 1162
4905.90 1014
4906.56 1048
4907.22 944
4907.88 964
4908.54 1009
4909.20 972
4909.87 1048
4910.53 1088
4911.19 964
4911.85 1094
4912.51 1002
4913.17 1067
4913.83 989
4914.49 1050
4915.15 920
4915.81 950
4916.48 884
4917.14 933
4917.80 907
4918.46 1006
4919.12 914
4919.78 914
4920.44 786
4921.11 731
4921.77 809
4922.43 882
4923.09 825
4923.75 806
4924.41 856
4925.08 862
4925.74 892
4926.40 888
4927.06 844
4927.72 740
4928.39 759
4929.05 941
4929.71 886
4930.37 922
4931.04 916
4931.70 1006
4932.36 908
4933.02 956
4933.69 914
4934.35 916
4935.01 951
4935.67 892
4936.34 832
4937.00 825
4937.66 843
4938.32 747
4938.99 839
4939.65 796
4940.31 876
4940.98 834
4941.64 878
4942.30 866
4942.96 845
4943.63 828
4944.29 824
4944.95 796
4945.62 845
4946.28 831
4946.94 751
4947.61 893
4948.27 752
4948.93 789
4949.60 958
4950.26 928
4950.92 749
4951.59 645
4952.25 738
4952.92 753
4953.58 770
4954.24 791
4954.91 680
4955.57 753
4956.24 749
4956.90 724
4957.56 724
4958.23 748
4958.89 747
4959.56 756
4960.22 744
4960.88 800
4961.55 835
4962.21 871
4962.88 805
4963.54 948
4964.21 907
4964.87 836
4965.54 902
4966.20 980
4966.86 948
4967.53 869
4968.19 892
4968.86 943
4969.52 877
4970.19 757
4970.85 815
4971.52 802
4972.18 758
4972.85 787
4973.51 811
4974.18 808
4974.84 817
4975.51 823
4976.17 785
4976.84 814
4977.51 791
4978.17 786
4978.84 775
4979.50 750
4980.17 696
4980.83 827
4981.50 855
4982.16 762
4982.83 841
4983.50 799
4984.16 821
4984.83 897
4985.49 916
4986.16 991
4986.83 1008
4987.49 1011
4988.16 1039
4988.82 1033
4989.49 1003
4990.16 1103
4990.82 1146
4991.49 1318
4992.16 1323
4992.82 1242
4993.49 1137
4994.16 1137
4994.82 996
4995.49 1020
4996.15 879
4996.82 853
4997.49 800
4998.16 791
4998.82 769
4999.49 752
5000.16 698
5000.82 643
5001.49 681
5002.16 716
5002.82 667
5003.49 734
5004.16 692
5004.83 663
5005.49 669
5006.16 659
5006.83 645
5007.49 719
5008.16 665
5008.83 741
5009.50 667
5010.16 736
5010.83 887
5011.50 771
5012.17 769
5012.84 807
5013.50 727
5014.17 796
5014.84 753
5015.51 877
5016.17 778
5016.84 712
5017.51 757
5018.18 762
5018.85 736
5019.52 789
5020.18 867
5020.85 747
5021.52 859
5022.19 812
5022.86 777
5023.53 839
5024.19 842
5024.86 855
5025.53 871
5026.20 950
5026.87 881
5027.54 869
5028.21 793
5028.88 805
5029.54 691
5030.21 683
5030.88 634
5031.55 648
5032.22 750
5032.89 764
5033.56 769
5034.23 689
5034.90 645
5035.57 695
5036.24 690
5036.90 708
5037.57 717
5038.24 665
5038.91 641
5039.58 616
5040.25 652
5040.92 659
5041.59 666
5042.26 729
5042.93 621
5043.60 651
5044.27 692
5044.94 656
5045.61 651
5046.28 643
5046.95 726
5047.62 696
5048.29 719
5048.96 706
5049.63 654
5050.30 720
5050.97 702
5051.64 752
5052.31 755
5052.98 658
5053.65 580
5054.32 560
5054.99 659
5055.66 633
5056.34 653
5057.01 593
5057.68 612
5058.35 632
5059.02 646
5059.69 668
5060.36 731
5061.03 704
5061.70 681
5062.37 626
5063.04 710
5063.72 689
5064.39 681
5065.06 588
5065.73 631
5066.40 605
5067.07 618
5067.74 638
5068.42 608
5069.09 693
5069.76 644
5070.43 687
5071.10 624
5071.77 713
5072.44 695
5073.12 618
5073.79 659
5074.46 669
5075.13 709
5075.80 604
5076.48 755
5077.15 717
5077.82 720
5078.49 686
5079.16 764
5079.84 813
5080.51 782
5081.18 718
5081.85 755
5082.53 780
5083.20 728
5083.87 716
5084.54 747
5085.22 677
5085.89 687
5086.56 627
5087.23 697
5087.91 751
5088.58 692
5089.25 675
5089.93 734
5090.60 747
5091.27 801
5091.94 852
5092.62 843
5093.29 850
5093.96 899
5094.64 771
5095.31 840
5095.98 770
5096.66 800
5097.33 805
5098.00 728
5098.68 766
5099.35 722
5100.02 614
5100.70 656
5101.37 675
5102.04 710
5102.72 707
5103.39 791
5104.07 805
5104.74 789
5105.41 840
5106.09 738
5106.76 778
5107.44 696
5108.11 738
5108.78 735
5109.46 738
5110.13 675
5110.81 730
5111.48 842
5112.16 755
5112.83 687
5113.50 717
5114.18 686
5114.85 702
5115.53 676
5116.20 694
5116.88 771
5117.55 728
5118.23 650
5118.90 756
5119.58 759
5120.25 774
5120.93 787
5121.60 913
5122.28 865
5122.95 773
5123.63 701
5124.30 796
5124.98 859
5125.65 779
5126.33 871
5127.00 831
5127.68 724
5128.35 682
5129.03 680
5129.70 828
5130.38 839
5131.06 706
5131.73 727
5132.41 747
5133.08 725
5133.76 785
5134.43 712
5135.11 682
5135.79 608
5136.46 734
5137.14 673
5137.81 666
5138.49 677
5139.17 605
5139.84 647
5140.52 704
5141.20 636
5141.87 654
5142.55 575
5143.22 598
5143.90 633
5144.58 638
5145.25 610
5145.93 595
5146.61 555
5147.28 553
5147.96 667
5148.64 595
5149.31 607
5149.99 664
5150.67 591
5151.34 684
5152.02 630
5152.70 585
5153.38 637
5154.05 618
5154.73 600
5155.41 618
5156.08 560
5156.76 588
5157.44 716
5158.12 670
5158.79 641
5159.47 660
5160.15 645
5160.83 611
5161.50 561
5162.18 645
5162.86 654
5163.54 634
5164.22 590
5164.89 603
5165.57 600
5166.25 628
5166.93 676
5167.61 598
5168.28 661
5168.96 629
5169.64 592
5170.32 707
5171.00 615
5171.67 592
5172.35 660
5173.03 595
5173.71 621
5174.39 647
5175.07 611
5175.74 553
5176.42 566
5177.10 572
5177.78 709
5178.46 614
5179.14 656
5179.82 679
5180.50 614
5181.17 631
5181.85 662
5182.53 667
5183.21 658
5183.89 643
5184.57 688
5185.25 650
5185.93 589
5186.61 579
5187.29 644
5187.97 530
5188.65 566
5189.33 619
5190.00 651
5190.68 647
5191.36 642
5192.04 614
5192.72 568
5193.40 675
5194.08 678
5194.76 665
5195.44 570
5196.12 598
5196.80 507
5197.48 590
5198.16 611
5198.84 561
5199.52 592
5200.20 614
5200.88 685
5201.56 683
5202.24 656
5202.92 630
5203.60 606
5204.28 610
5204.96 593
5205.65 582
5206.33 724
5207.01 619
5207.69 615
5208.37 535
5209.05 645
5209.73 649
5210.41 661
5211.09 694
5211.77 694
5212.45 641
5213.13 677
5213.82 771
5214.50 691
5215.18 704
5215.86 646
5216.54 622
5217.22 663
5217.90 807
5218.58 658
5219.27 681
5219.95 665
5220.63 773
5221.31 727
5221.99 704
5222.67 711
5223.35 710
5224.04 712
5224.72 780
5225.40 704
5226.08 737
5226.76 755
5227.45 641
5228.13 631
5228.81 570
5229.49 710
5230.17 614
5230.86 592
5231.54 649
5232.22 682
5232.90 697
5233.58 700
5234.27 692
5234.95 653
5235.63 658
5236.31 659
5237.00 630
5237.68 647
5238.36 659
5239.05 597
5239.73 696
5240.41 697
5241.09 785
5241.78 754
5242.46 730
5243.14 662
5243.83 624
5244.51 582
5245.19 680
5245.87 652
5246.56 616
5247.24 627
5247.92 654
5248.61 682
5249.29 700
5249.97 620
5250.66 697
5251.34 790
5252.03 645
5252.71 616
5253.39 649
5254.08 704
5254.76 768
5255.44 557
5256.13 611
5256.81 628
5257.50 653
5258.18 602
5258.86 579
5259.55 566
5260.23 577
5260.92 717
5261.60 696
5262.28 662
5262.97 708
5263.65 728
5264.34 755
5265.02 797
5265.71 749
5266.39 656
5267.07 771
5267.76 752
5268.44 664
5269.13 699
5269.81 767
5270.50 672
5271.18 631
5271.87 606
5272.55 642
5273.24 604
5273.92 699
5274.61 636
5275.29 629
5275.98 574
5276.66 593
5277.35 623
5278.03 650
5278.72 596
5279.40 648
5280.09 749
5280.77 723
5281.46 738
5282.15 699
5282.83 748
5283.52 716
5284.20 661
5284.89 694
5285.57 744
5286.26 748
5286.95 703
5287.63 615
5288.32 613
5289.00 552
5289.69 687
5290.38 672
5291.06 677
5291.75 616
5292.43 592
5293.12 701
5293.81 712
5294.49 644
5295.18 551
5295.87 671
5296.55 722
5297.24 641
5297.92 641
5298.61 662
5299.30 787
5299.98 818
5300.67 812
5301.36 839
5302.04 813
5302.73 809
5303.42 802
5304.11 790
5304.79 746
5305.48 754
5306.17 733
5306.85 752
5307.54 787
5308.23 769
5308.92 810
5309.60 865
5310.29 787
5310.98 734
5311.66 777
5312.35 714
5313.04 747
5313.73 732
5314.41 675
5315.10 718
5315.79 748
5316.48 816
5317.17 727
5317.85 681
5318.54 824
5319.23 847
5319.92 926
5320.61 955
5321.29 1008
5321.98 911
5322.67 839
5323.36 773
5324.05 777
5324.73 729
5325.42 691
5326.11 775
5326.80 742
5327.49 644
5328.18 683
5328.87 735
5329.55 694
5330.24 689
5330.93 725
5331.62 666
5332.31 779
5333.00 708
5333.69 578
5334.38 611
5335.06 660
5335.75 673
5336.44 629
5337.13 646
5337.82 695
5338.51 710
5339.20 713
5339.89 752
5340.58 687
5341.27 722
5341.96 665
5342.65 649
5343.33 735
5344.02 747
5344.71 738
5345.40 679
5346.09 805
5346.78 777
5347.47 750
5348.16 757
5348.85 875
5349.54 968
5350.23 1054
5350.92 922
5351.61 1060
5352.30 988
5352.99 889
5353.68 1096
5354.37 1034
5355.06 1042
5355.75 884
5356.44 853
5357.13 810
5357.82 691
5358.51 696
5359.21 723
5359.90 703
5360.59 647
5361.28 675
5361.97 604
5362.66 660
5363.35 628
5364.04 690
5364.73 679
5365.42 743
5366.11 676
5366.80 670
5367.49 649
5368.19 617
5368.88 671
5369.57 702
5370.26 681
5370.95 630
5371.64 616
5372.33 590
5373.02 582
5373.72 647
5374.41 660
5375.10 648
5375.79 606
5376.48 631
5377.17 552
5377.87 582
5378.56 599
5379.25 569
5379.94 636
5380.63 558
5381.33 567
5382.02 651
5382.71 620
5383.40 628
5384.09 625
5384.79 557
5385.48 637
5386.17 566
5386.86 577
5387.55 684
5388.25 666
5388.94 719
5389.63 719
5390.32 605
5391.02 697
5391.71 783
5392.40 693
5393.09 699
5393.79 704
5394.48 692
5395.17 682
5395.87 681
5396.56 743
5397.25 659
5397.95 704
5398.64 710
5399.33 676
5400.02 625
5400.72 712
5401.41 588
5402.10 591
5402.80 629
5403.49 590
5404.18 573
5404.88 614
5405.57 684
5406.26 646
5406.96 645
5407.65 709
5408.35 741
5409.04 674
5409.73 656
5410.43 583
5411.12 668
5411.81 675
5412.51 609
5413.20 612
5413.90 639
5414.59 593
5415.28 675
5415.98 635
5416.67 664
5417.37 694
5418.06 661
5418.76 631
5419.45 655
5420.14 703
5420.84 742
5421.53 784
5422.23 702
5422.92 717
5423.62 639
5424.31 679
5425.01 720
5425.70 787
5426.40 748
5427.09 599
5427.79 631
5428.48 653
5429.18 637
5429.87 649
5430.57 617
5431.26 656
5431.96 760
5432.65 733
5433.35 677
5434.04 725
5434.74 759
5435.43 634
5436.13 758
5436.82 804
5437.52 853
5438.22 760
5438.91 726
5439.61 771
5440.30 708
5441.00 860
5441.69 731
5442.39 728
5443.09 723
5443.78 846
5444.48 983
5445.17 919
5445.87 949
5446.57 1073
5447.26 1084
5447.96 1063
5448.66 1134
5449.35 1157
5450.05 1073
5450.74 1133
5451.44 1102
5452.14 1050
5452.83 1064
5453.53 1071
5454.23 918
5454.92 843
5455.62 880
5456.32 773
5457.01 840
5457.71 854
5458.41 810
5459.10 885
5459.80 961
5460.50 890
5461.20 964
5461.89 942
5462.59 968
5463.29 982
5463.98 1020
5464.68 902
5465.38 931
5466.08 860
5466.77 1016
5467.47 968
5468.17 990
5468.87 1029
5469.56 1047
5470.26 991
5470.96 1074
5471.66 1096
5472.35 1027
5473.05 995
5473.75 1067
5474.45 1021
5475.15 1110
5475.84 1022
5476.54 1206
5477.24 1232
5477.94 1300
5478.64 1556
5479.34 1651
5480.03 1747
5480.73 1721
5481.43 1896
5482.13 1947
5482.83 1890
5483.53 1993
5484.22 1850
5484.92 1741
5485.62 1877
5486.32 1625
5487.02 1507
5487.72 1424
5488.42 1287
5489.11 1220
5489.81 1294
5490.51 1327
5491.21 1404
5491.91 1383
5492.61 1542
5493.31 1484
5494.01 1488
5494.71 1495
5495.41 1534
5496.11 1561
5496.81 1657
5497.50 1805
5498.20 1931
5498.90 2172
5499.60 2221
5500.30 2611
5501.00 2802
5501.70 3027
5502.40 3168
5503.10 3234
5503.80 3017
5504.50 2794
5505.20 2720
5505.90 2239
5506.60 2158
5507.30 1760
5508.00 1551
5508.70 1406
5509.40 1329
5510.10 1247
5510.80 1296
5511.50 1141
5512.20 1146
5512.90 1145
5513.60 1168
5514.30 1162
5515.00 1171
5515.70 1116
5516.40 1169
5517.11 1278
5517.81 1127
5518.51 992
5519.21 1057
5519.91 1037
5520.61 1017
5521.31 1146
5522.01 1073
5522.71 1109
5523.41 911
5524.11 864
5524.82 934
5525.52 935
5526.22 860
5526.92 859
5527.62 808
5528.32 742
5529.02 809
5529.72 907
5530.43 863
5531.13 889
5531.83 954
5532.53 857
5533.23 870
5533.93 756
5534.64 894
5535.34 831
5536.04 788
5536.74 842
5537.44 864
5538.15 797
5538.85 828
5539.55 947
5540.25 920
5540.95 812
5541.66 724
5542.36 794
5543.06 853
5543.76 734
5544.47 657
5545.17 669
5545.87 830
5546.57 795
5547.28 744
5547.98 836
5548.68 745
5549.38 709
5550.09 734
5550.79 760
5551.49 755
5552.19 695
5552.90 696
5553.60 735
5554.30 690
5555.01 774
5555.71 839
5556.41 782
5557.12 708
5557.82 632
5558.52 619
5559.23 715
5559.93 691
5560.63 763
5561.34 741
5562.04 686
5562.74 707
5563.45 743
5564.15 832
5564.85 741
5565.56 747
5566.26 835
5566.96 763
5567.67 830
5568.37 830
5569.08 679
5569.78 714
5570.48 740
5571.19 660
5571.89 748
5572.60 738
5573.30 683
5574.01 716
5574.71 808
5575.41 770
5576.12 731
5576.82 680
5577.53 593
5578.23 726
5578.94 713
5579.64 729
5580.35 760
5581.05 792
5581.76 717
5582.46 746
5583.16 714
5583.87 674
5584.57 704
5585.28 605
5585.98 570
5586.69 757
5587.39 678
5588.10 651
5588.81 693
5589.51 678
5590.22 734
5590.92 716
5591.63 697
5592.33 694
5593.04 732
5593.74 770
5594.45 709
5595.15 581
5595.86 678
5596.57 692
5597.27 688
5597.98 639
5598.68 604
5599.39 631
5600.09 584
5600.80 626
5601.51 641
5602.21 626
5602.92 574
5603.62 497
5604.33 617
5605.04 661
5605.74 582
5606.45 662
5607.16 573
5607.86 619
5608.57 668
5609.27 636
5609.98 700
5610.69 717
5611.39 636
5612.10 649
5612.81 700
5613.51 610
5614.22 638
5614.93 633
5615.64 639
5616.34 620
5617.05 624
5617.76 610
5618.46 590
5619.17 650
5619.88 681
5620.58 735
5621.29 614
5622.00 575
5622.71 629
5623.41 726
5624.12 711
5624.83 656
5625.54 672
5626.24 688
5626.95 606
5627.66 592
5628.37 722
5629.07 704
5629.78 673
5630.49 706
5631.20 740
5631.91 710
5632.61 682
5633.32 702
5634.03 631
5634.74 632
5635.45 695
5636.15 670
5636.86 661
5637.57 607
5638.28 643
5638.99 674
5639.70 676
5640.40 630
5641.11 728
5641.82 706
5642.53 694
5643.24 670
5643.95 697
5644.66 683
5645.36 766
5646.07 719
5646.78 711
5647.49 711
5648.20 693
5648.91 681
5649.62 680
5650.33 734
5651.04 705
5651.75 683
5652.45 712
5653.16 763
5653.87 743
5654.58 742
5655.29 749
5656.00 766
5656.71 903
5657.42 890
5658.13 1039
5658.84 1060
5659.55 1054
5660.26 959
5660.97 968
5661.68 1087
5662.39 894
5663.10 795
5663.81 781
5664.52 721
5665.23 771
5665.94 766
5666.65 735
5667.36 721
5668.07 717
5668.78 761
5669.49 616
5670.20 666
5670.91 729
5671.62 632
5672.33 656
5673.04 711
5673.75 719
5674.46 710
5675.17 740
5675.88 633
5676.59 663
5677.31 667
5678.02 741
5678.73 689
5679.44 621
5680.15 579
5680.86 677
5681.57 644
5682.28 670
5682.99 660
5683.70 620
5684.42 654
5685.13 717
5685.84 630
5686.55 615
5687.26 650
5687.97 622
5688.68 634
5689.39 615
5690.11 628
5690.82 720
5691.53 654
5692.24 713
5692.95 658
5693.67 657
5694.38 595
5695.09 687
5695.80 685
5696.51 605
5697.22 619
5697.94 640
5698.65 616
5699.36 709
5700.07 654
5700.79 668
5701.50 620
5702.21 657
5702.92 608
5703.63 635
5704.35 567
5705.06 613
5705.77 614
5706.48 630
5707.20 555
5707.91 644
5708.62 718
5709.34 637
5710.05 583
5710.76 582
5711.47 707
5712.19 667
5712.90 569
5713.61 567
5714.33 523
5715.04 617
5715.75 581
5716.47 530
5717.18 552
5717.89 540
5718.61 625
5719.32 637
5720.03 616
5720.75 610
5721.46 595
5722.17 632
5722.89 760
5723.60 587
5724.31 645
5725.03 723
5725.74 642
5726.46 683
5727.17 685
5727.88 743
5728.60 785
5729.31 750
5730.03 724
5730.74 719
5731.45 769
5732.17 786
5732.88 711
5733.60 715
5734.31 729
5735.03 673
5735.74 642
5736.45 571
5737.17 595
5737.88 662
5738.60 582
5739.31 641
5740.03 687
5740.74 698
5741.46 651
5742.17 627
5742.89 654
5743.60 652
5744.32 639
5745.03 603
5745.75 574
5746.46 638
5747.18 583
5747.89 559
5748.61 616
5749.32 578
5750.04 591
5750.75 599
5751.47 604
5752.18 708
5752.90 694
5753.62 579
5754.33 651
5755.05 666
5755.76 563
5756.48 615
5757.19 579
5757.91 680
5758.63 648
5759.34 568
5760.06 613
5760.77 689
5761.49 622
5762.21 671
5762.92 719
5763.64 647
5764.35 714
5765.07 723
5765.79 756
5766.50 637
5767.22 670
5767.94 657
5768.65 672
5769.37 639
5770.08 649
5770.80 689
5771.52 762
5772.23 698
5772.95 688
5773.67 670
5774.39 653
5775.10 638
5775.82 640
5776.54 648
5777.25 660
5777.97 624
5778.69 672
5779.40 696
5780.12 672
5780.84 722
5781.56 724
5782.27 661
5782.99 611
5783.71 655
5784.43 736
5785.14 624
5785.86 719
5786.58 777
5787.30 734
5788.01 616
5788.73 712
5789.45 789
5790.17 720
5790.88 752
5791.60 785
5792.32 760
5793.04 774
5793.76 899
5794.47 757
5795.19 892
5795.91 832
5796.63 874
5797.35 913
5798.07 863
5798.78 893
5799.50 1017
5800.22 1179
5800.94 1408
5801.66 1650
5802.38 1888
5803.10 1931
5803.81 2137
5804.53 2141
5805.25 1895
5805.97 1737
5806.69 1754
5807.41 1525
5808.13 1411
5808.85 1262
5809.56 1034
5810.28 1057
5811.00 931
5811.72 880
5812.44 898
5813.16 908
5813.88 952
5814.60 853
5815.32 935
5816.04 878
5816.76 876
5817.48 861
5818.20 951
5818.92 1001
5819.64 934
5820.36 943
5821.08 864
5821.80 938
5822.51 978
5823.23 831
5823.95 883
5824.67 856
5825.39 778
5826.11 834
5826.83 848
5827.55 765
5828.28 794
5829.00 820
5829.72 867
5830.44 809
5831.16 794
5831.88 771
5832.60 773
5833.32 762
5834.04 757
5834.76 697
5835.48 739
5836.20 753
5836.92 754
5837.64 752
5838.36 802
5839.08 830
5839.80 790
5840.53 788
5841.25 793
5841.97 781
5842.69 660
5843.41 693
5844.13 827
5844.85 785
5845.57 722
5846.29 688
5847.02 824
5847.74 767
5848.46 791
5849.18 850
5849.90 819
5850.62 754
5851.34 770
5852.07 765
5852.79 746
5853.51 767
5854.23 801
5854.95 843
5855.68 739
5856.40 774
5857.12 784
5857.84 777
5858.56 713
5859.29 732
5860.01 687
5860.73 716
5861.45 768
5862.17 852
5862.90 727
5863.62 666
5864.34 673
5865.06 750
5865.79 694
5866.51 685
5867.23 708
5867.95 758
5868.68 763
5869.40 752
5870.12 687
5870.84 782
5871.57 855
5872.29 892
5873.01 819
5873.74 865
5874.46 849
5875.18 848
5875.91 742
5876.63 740
5877.35 815
5878.08 730
5878.80 784
5879.52 795
5880.25 778
5880.97 731
5881.69 791
5882.42 796
5883.14 851
5883.86 849
5884.59 763
5885.31 821
5886.03 883
5886.76 825
5887.48 870
5888.21 826
5888.93 812
5889.65 796
5890.38 772
5891.10 750
5891.83 811
5892.55 795
5893.27 821
5894.00 785
5894.72 776
5895.45 839
5896.17 789
5896.90 701
5897.62 765
5898.35 752
5899.07 683
5899.79 703
5900.52 760
5901.24 778
5901.97 773
5902.69 818
5903.42 750
5904.14 778
5904.87 894
5905.59 877
5906.32 819
5907.04 759
5907.77 889
5908.49 847
5909.22 854
5909.94 833
5910.67 904
5911.39 798
5912.12 766
5912.84 872
5913.57 892
5914.30 920
5915.02 863
5915.75 909
5916.47 922
5917.20 948
5917.92 931
5918.65 856
5919.38 969
5920.10 973
5920.83 896
5921.55 815
5922.28 862
5923.01 921
5923.73 943
5924.46 969
5925.18 977
5925.91 955
5926.64 1013
5927.36 1090
5928.09 1091
5928.81 1018
5929.54 1080
5930.27 1105
5930.99 1083
5931.72 1105
5932.45 1141
5933.17 1155
5933.90 1201
5934.63 1134
5935.35 1143
5936.08 1301
5936.81 1238
5937.53 1235
5938.26 1353
5938.99 1356
5939.72 1417
5940.44 1474
5941.17 1426
5941.90 1426
5942.62 1450
5943.35 1461
5944.08 1586
5944.81 1559
5945.53 1540
5946.26 1610
5946.99 1522
5947.72 1576
5948.44 1716
5949.17 1742
5949.90 1974
5950.63 1927
5951.35 2010
5952.08 2159
5952.81 2286
5953.54 2238
5954.27 2382
5954.99 2347
5955.72 2274
5956.45 2215
5957.18 2225
5957.91 2110
5958.64 2207
5959.36 2134
5960.09 2306
5960.82 2227
5961.55 2266
5962.28 2476
5963.01 2340
5963.73 2266
5964.46 2598
5965.19 2661
5965.92 2925
5966.65 3113
5967.38 3467
5968.11 3646
5968.83 3819
5969.56 3745
5970.29 3516
5971.02 3511
5971.75 3396
5972.48 3377
5973.21 3206
5973.94 3012
5974.67 2840
5975.40 2802
5976.13 2768
5976.86 2854
5977.58 3009
5978.31 2998
5979.04 2980
5979.77 2981
5980.50 2983
5981.23 3088
5981.96 3174
5982.69 3246
5983.42 3353
5984.15 3263
5984.88 3422
5985.61 3278
5986.34 3306
5987.07 3354
5987.80 3283
5988.53 3156
5989.26 3245
5989.99 3236
5990.72 3331
5991.45 3129
5992.18 3249
5992.91 3574
5993.64 3587
5994.37 3407
5995.10 3347
5995.83 3369
5996.56 3476
5997.29 3487
5998.03 3572
5998.76 3618
5999.49 3793
6000.22 3764
6000.95 3847
6001.68 3861
6002.41 3821
6003.14 3664
6003.87 3613
6004.60 3498
6005.33 3445
6006.07 3411
6006.80 3702
6007.53 3733
6008.26 3908
6008.99 4233
6009.72 4678
6010.45 5461
6011.18 6380
6011.92 7371
6012.65 8449
6013.38 9819
6014.11 10669
6014.84 11581
6015.57 12032
6016.31 12264
6017.04 12078
6017.77 11337
6018.50 10290
6019.23 9280
6019.96 7969
6020.70 6857
6021.43 5830
6022.16 5082
6022.89 4235
6023.63 3683
6024.36 3274
6025.09 3099
6025.82 2950
6026.55 2668
6027.29 2623
6028.02 2663
6028.75 2542
6029.48 2545
6030.22 2465
6030.95 2299
6031.68 2312
6032.42 2267
6033.15 2185
6033.88 2165
6034.61 2290
6035.35 2184
6036.08 2161
6036.81 2171
6037.55 2092
6038.28 2086
6039.01 2193
6039.74 2190
6040.48 2156
6041.21 2324
6041.94 2444
6042.68 2531
6043.41 2485
6044.14 2402
6044.88 2505
6045.61 2619
6046.35 2729
6047.08 2752
6047.81 2816
6048.55 2732
6049.28 2882
6050.01 3153
6050.75 3394
6051.48 3686
6052.22 3823
6052.95 4133
6053.68 4325
6054.42 4579
6055.15 4504
6055.89 4298
6056.62 4121
6057.35 3824
6058.09 3833
6058.82 3440
6059.56 3165
6060.29 3007
6061.03 2780
6061.76 2723
6062.50 2758
6063.23 2548
6063.96 2597
6064.70 2605
6065.43 2439
6066.17 2452
6066.90 2316
6067.64 2350
6068.37 2414
6069.11 2387
6069.84 2414
6070.58 2326
6071.31 2267
6072.05 2194
6072.78 2034
6073.52 2180
6074.25 2176
6074.99 2188
6075.72 2014
6076.46 1863
6077.20 1829
6077.93 1834
6078.67 1869
6079.40 1856
6080.14 1906
6080.87 1903
6081.61 1920
6082.35 1673
6083.08 1684
6083.82 1669
6084.55 1691
6085.29 1621
6086.02 1583
6086.76 1624
6087.50 1640
6088.23 1716
6088.97 1574
6089.71 1662
6090.44 1706
6091.18 1808
6091.91 1749
6092.65 1709
6093.39 1770
6094.12 1681
6094.86 1747
6095.60 1746
6096.33 1594
6097.07 1524
6097.81 1566
6098.54 1548
6099.28 1641
6100.02 1533
6100.75 1447
6101.49 1434
6102.23 1458
6102.96 1445
6103.70 1481
6104.44 1530
6105.18 1404
6105.91 1427
6106.65 1416
6107.39 1255
6108.12 1439
6108.86 1470
6109.60 1654
6110.34 1539
6111.07 1481
6111.81 1549
6112.55 1470
6113.29 1483
6114.03 1542
6114.76 1660
6115.50 1536
6116.24 1519
6116.98 1582
6117.71 1479
6118.45 1484
6119.19 1522
6119.93 1442
6120.67 1527
6121.40 1561
6122.14 1522
6122.88 1572
6123.62 1519
6124.36 1405
6125.10 1542
6125.83 1714
6126.57 1788
6127.31 1728
6128.05 1564
6128.79 1707
6129.53 1717
6130.27 1705
6131.00 1685
6131.74 1674
6132.48 1610
6133.22 1677
6133.96 1783
6134.70 1703
6135.44 1750
6136.18 1661
6136.92 1779
6137.65 1772
6138.39 1772
6139.13 1789
6139.87 1827
6140.61 1997
6141.35 1813
6142.09 1841
6142.83 1792
6143.57 1787
6144.31 1857
6145.05 1771
6145.79 1724
6146.53 1680
6147.27 1724
6148.01 1758
6148.75 1712
6149.49 1626
6150.23 1769
6150.97 1700
6151.71 1785
6152.45 1992
6153.19 1868
6153.93 1989
6154.67 1968
6155.41 1950
6156.15 1905
6156.89 1961
6157.63 1917
6158.37 1934
6159.11 1983
6159.85 2076
6160.59 2120
6161.33 2142
6162.07 2212
6162.81 2242
6163.55 2281
6164.29 2629
6165.03 2694
6165.77 2914
6166.51 3175
6167.26 3158
6168.00 3227
6168.74 3556
6169.48 3484
6170.22 3445
6170.96 3428
6171.70 3312
6172.44 3271
6173.18 3083
6173.93 2914
6174.67 3024
6175.41 2984
6176.15 2781
6176.89 2893
6177.63 2889
6178.37 2738
6179.12 2808
6179.86 2862
6180.60 2739
6181.34 2816
6182.08 2868
6182.82 2799
6183.57 3040
6184.31 3061
6185.05 3145
6185.79 3100
6186.53 3171
6187.28 3205
6188.02 3190
6188.76 3225
6189.50 3374
6190.25 3582
6190.99 3466
6191.73 3621
6192.47 3804
6193.21 3918
6193.96 4041
6194.70 4107
6195.44 4186
6196.19 4134
6196.93 4201
6197.67 4345
6198.41 4338
6199.16 4234
6199.90 4023
6200.64 4103
6201.38 4338
6202.13 4282
6202.87 4656
6203.61 5002
6204.36 5702
6205.10 6589
6205.84 7960
6206.59 9515
6207.33 11388
6208.07 13852
6208.82 16144
6209.56 18756
6210.30 20704
6211.05 21710
6211.79 22120
6212.53 21790
6213.28 20071
6214.02 18366
6214.77 15817
6215.51 13335
6216.25 10797
6217.00 8892
6217.74 7316
6218.48 6123
6219.23 4953
6219.97 4106
6220.72 3975
6221.46 3571
6222.21 3356
6222.95 3224
6223.69 3119
6224.44 3168
6225.18 3037
6225.93 3084
6226.67 3017
6227.42 2789
6228.16 2666
6228.91 2536
6229.65 2480
6230.39 2289
6231.14 2131
6231.88 2069
6232.63 2030
6233.37 1964
6234.12 1900
6234.86 1898
6235.61 2100
6236.35 2149
6237.10 2266
6237.84 2340
6238.59 2451
6239.33 2555
6240.08 2656
6240.82 2854
6241.57 3021
6242.32 3098
6243.06 2954
6243.81 2945
6244.55 2791
6245.30 2763
6246.04 2703
6246.79 2746
6247.53 2836
6248.28 2786
6249.03 2872
6249.77 2821
6250.52 2757
6251.26 2727
6252.01 2661
6252.76 2610
6253.50 2546
6254.25 2429
6254.99 2342
6255.74 2429
6256.49 2323
6257.23 2207
6257.98 2147
6258.73 2295
6259.47 2184
6260.22 2218
6260.97 2198
6261.71 2107
6262.46 2072
6263.21 2137
6263.95 2152
6264.70 2140
6265.45 2024
6266.19 2041
6266.94 2119
6267.69 2118
6268.43 2083
6269.18 2025
6269.93 1966
6270.67 2083
6271.42 2137
6272.17 1989
6272.92 2064
6273.66 2014
6274.41 2066
6275.16 2091
6275.91 2068
6276.65 2138
6277.40 2019
6278.15 2011
6278.90 1977
6279.64 2066
6280.39 2075
6281.14 2057
6281.89 1998
6282.63 1900
6283.38 1887
6284.13 1903
6284.88 1870
6285.63 1831
6286.37 1717
6287.12 1661
6287.87 1690
6288.62 1754
6289.37 1662
6290.11 1580
6290.86 1520
6291.61 1507
6292.36 1576
6293.11 1589
6293.86 1678
6294.60 1522
6295.35 1583
6296.10 1549
6296.85 1457
6297.60 1328
6298.35 1392
6299.10 1338
6299.85 1365
6300.59 1414
6301.34 1353
6302.09 1435
6302.84 1395
6303.59 1388
6304.34 1367
6305.09 1332
6305.84 1360
6306.59 1381
6307.34 1333
6308.09 1401
6308.84 1389
6309.58 1362
6310.33 1481
6311.08 1508
6311.83 1462
6312.58 1592
6313.33 1471
6314.08 1589
6314.83 1660
6315.58 1635
6316.33 1701
6317.08 1688
6317.83 1648
6318.58 1602
6319.33 1562
6320.08 1598
6320.83 1585
6321.58 1494
6322.33 1415
6323.08 1374
6323.83 1403
6324.58 1459
6325.33 1295
6326.08 1222
6326.83 1267
6327.58 1183
6328.33 1178
6329.09 1217
6329.84 1197
6330.59 1242
6331.34 1249
6332.09 1191
6332.84 1147
6333.59 1059
6334.34 1097
6335.09 1102
6335.84 1122
6336.59 1125
6337.34 1186
6338.10 1225
6338.85 1190
6339.60 1196
6340.35 1170
6341.10 1229
6341.85 1207
6342.60 1141
6343.36 1108
6344.11 1184
6344.86 1219
6345.61 1236
6346.36 1154
6347.11 1115
6347.86 1165
6348.62 1195
6349.37 1230
6350.12 1329
6350.87 1355
6351.62 1432
6352.38 1323
6353.13 1433
6353.88 1660
6354.63 1585
6355.38 1606
6356.14 1664
6356.89 1567
6357.64 1491
6358.39 1435
6359.15 1451
6359.90 1421
6360.65 1252
6361.40 1345
6362.16 1335
6362.91 1346
6363.66 1262
6364.41 1182
6365.17 1115
6365.92 1152
6366.67 1172
6367.42 1108
6368.18 1170
6368.93 1177
6369.68 1212
6370.44 1284
6371.19 1161
6371.94 1148
6372.70 1165
6373.45 1093
6374.20 1219
6374.96 1076
6375.71 1118
6376.46 1219
6377.22 1220
6377.97 1204
6378.72 1177
6379.48 1161
6380.23 1297
6380.98 1204
6381.74 1160
6382.49 1237
6383.24 1284
6384.00 1287
6384.75 1260
6385.51 1158
6386.26 1139
6387.01 1013
6387.77 960
6388.52 1014
6389.28 1137
6390.03 1089
6390.79 974
6391.54 927
6392.29 1014
6393.05 1013
6393.80 1032
6394.56 1069
6395.31 1089
6396.07 923
6396.82 1051
6397.58 1068
6398.33 1116
6399.08 1085
6399.84 1106
6400.59 1032
6401.35 973
6402.10 905
6402.86 965
6403.61 1046
6404.37 1079
6405.12 961
6405.88 1060
6406.63 1040
6407.39 1014
6408.15 1066
6408.90 1118
6409.66 1099
6410.41 1227
6411.17 1170
6411.92 1147
6412.68 1198
6413.43 1056
6414.19 1088
6414.94 1120
6415.70 1176
6416.46 1124
6417.21 1073
6417.97 999
6418.72 1073
6419.48 1038
6420.24 962
6420.99 1018
6421.75 969
6422.50 1111
6423.26 974
6424.02 1015
6424.77 1012
6425.53 1101
6426.28 1106
6427.04 1043
6427.80 954
6428.55 1022
6429.31 1036
6430.07 1034
6430.82 1038
6431.58 1073
6432.34 1021
6433.09 992
6433.85 1004
6434.61 1043
6435.36 1062
6436.12 1043
6436.88 1098
6437.64 1094
6438.39 1130
6439.15 1136
6439.91 1154
6440.66 1120
6441.42 1195
6442.18 1081
6442.94 1059
6443.69 1041
6444.45 1101
6445.21 1150
6445.97 1101
6446.72 1136
6447.48 1100
6448.24 1133
6449.00 1138
6449.75 1114
6450.51 1100
6451.27 1118
6452.03 1095
6452.79 1145
6453.54 1215
6454.30 1194
6455.06 1257
6455.82 1302
6456.58 1298
6457.33 1151
6458.09 1290
6458.85 1266
6459.61 1271
6460.37 1275
6461.12 1316
6461.88 1308
6462.64 1260
6463.40 1278
6464.16 1316
6464.92 1379
6465.68 1500
6466.44 1463
6467.19 1481
6467.95 1479
6468.71 1507
6469.47 1445
6470.23 1418
6470.99 1442
6471.75 1445
6472.51 1569
6473.27 1702
6474.02 1688
6474.78 1551
6475.54 1639
6476.30 1820
6477.06 1727
6477.82 1675
6478.58 1687
6479.34 1777
6480.10 1868
6480.86 1913
6481.62 1830
6482.38 1785
6483.14 1934
6483.90 1972
6484.66 1969
6485.42 1946
6486.18 2040
6486.94 1946
6487.70 1967
6488.46 1983
6489.22 2139
6489.98 2061
6490.74 2180
6491.50 2207
6492.26 2295
6493.02 2360
6493.78 2440
6494.54 2529
6495.30 2679
6496.06 2845
6496.82 2766
6497.58 2779
6498.34 2839
6499.10 2850
6499.86 2794
6500.62 2942
6501.38 2992
6502.14 2825
6502.91 2772
6503.67 2835
6504.43 2676
6505.19 2803
6505.95 2935
6506.71 2993
6507.47 3105
6508.23 3245
6508.99 3398
6509.76 3372
6510.52 3559
6511.28 3330
6512.04 3450
6512.80 3407
6513.56 3509
6514.32 3485
6515.09 3662
6515.85 3651
6516.61 3505
6517.37 3607
6518.13 3624
6518.89 3611
6519.66 3787
6520.42 3852
6521.18 3951
6521.94 4055
6522.70 4401
6523.47 4496
6524.23 4821
6524.99 5104
6525.75 5114
6526.51 5679
6527.28 6167
6528.04 6895
6528.80 7246
6529.56 7843
6530.33 8021
6531.09 8215
6531.85 8145
6532.61 8505
6533.38 8980
6534.14 9890
6534.90 10971
6535.66 12327
6536.43 14257
6537.19 15781
6537.95 17342
6538.72 17452
6539.48 17480
6540.24 16847
6541.01 15207
6541.77 13259
6542.53 11414
6543.29 9174
6544.06 7497
6544.82 6002
6545.58 5159
6546.35 4397
6547.11 3924
6547.87 3540
6548.64 3160
6549.40 2928
6550.17 2867
6550.93 2793
6551.69 2813
6552.46 2759
6553.22 2808
6553.98 2701
6554.75 2636
6555.51 2655
6556.28 2495
6557.04 2279
6557.80 2308
6558.57 2328
6559.33 2265
6560.10 2183
6560.86 2262
6561.63 2407
6562.39 2527
6563.15 2535
6563.92 2766
6564.68 2784
6565.45 2809
6566.21 2800
6566.98 3006
6567.74 3107
6568.51 3001
6569.27 3008
6570.04 2962
6570.80 2888
6571.57 3051
6572.33 3113
6573.09 3324
6573.86 3175
6574.63 3270
6575.39 3174
6576.16 3451
6576.92 3738
6577.69 3665
6578.45 3693
6579.22 3677
6579.98 3583
6580.75 3370
6581.51 3309
6582.28 3303
6583.04 3236
6583.81 3106
6584.57 3140
6585.34 2983
6586.11 3214
6586.87 3242
6587.64 3157
6588.40 3253
6589.17 3094
6589.94 3423
6590.70 3397
6591.47 3806
6592.23 3929
6593.00 4299
6593.77 4437
6594.53 4828
6595.30 5224
6596.06 5355
6596.83 5359
6597.60 5329
6598.36 5409
6599.13 5064
6599.90 4778
6600.66 4483
6601.43 4285
6602.20 3820
6602.96 3585
6603.73 3318
6604.50 3226
6605.26 3055
6606.03 3093
6606.80 3089
6607.56 3090
6608.33 3213
6609.10 3229
6609.87 3306
6610.63 3378
6611.40 3385
6612.17 3485
6612.93 3381
6613.70 3203
6614.47 3083
6615.24 3065
6616.00 2936
6616.77 2719
6617.54 2637
6618.31 2515
6619.07 2491
6619.84 2468
6620.61 2313
6621.38 2212
6622.15 2292
6622.91 2332
6623.68 2218
6624.45 2153
6625.22 2162
6625.99 2166
6626.75 2132
6627.52 2049
6628.29 2060
6629.06 2133
6629.83 2111
6630.59 2204
6631.36 2351
6632.13 2464
6632.90 2695
6633.67 2814
6634.44 3127
6635.21 3156
6635.97 3346
6636.74 3664
6637.51 3720
6638.28 3592
6639.05 3429
6639.82 3213
6640.59 3141
6641.36 2869
6642.12 2699
6642.89 2590
6643.66 2360
6644.43 2059
6645.20 2133
6645.97 1991
6646.74 2018
6647.51 2066
6648.28 1955
6649.05 2056
6649.82 2061
6650.59 2015
6651.36 2039
6652.13 1999
6652.89 2019
6653.66 2054
6654.43 2041
6655.20 2043
6655.97 2177
6656.74 2238
6657.51 2201
6658.28 2151
6659.05 2186
6659.82 2076
6660.59 2144
6661.36 2049
6662.13 2010
6662.90 2058
6663.67 1895
6664.44 1881
6665.21 1932
6665.98 1750
6666.76 1828
6667.53 1926
6668.30 1969
6669.07 1891
6669.84 1802
6670.61 1966
6671.38 2012
6672.15 1980
6672.92 2041
6673.69 1975
6674.46 2051
6675.23 2024
6676.00 2009
6676.77 2082
6677.55 2217
6678.32 2051
6679.09 2060
6679.86 2213
6680.63 2272
6681.40 2079
6682.17 2135
6682.94 2382
6683.72 2418
6684.49 2470
6685.26 2458
6686.03 2626
6686.80 2768
6687.57 2934
6688.34 2733
6689.12 2626
6689.89 2416
6690.66 2402
6691.43 2147
6692.20 2063
6692.98 1865
6693.75 1950
6694.52 1853
6695.29 1757
6696.06 1727
6696.84 1882
6697.61 1787
6698.38 1721
6699.15 1669
6699.92 1663
6700.70 1700
6701.47 1729
6702.24 1833
6703.01 1831
6703.79 1720
6704.56 1692
6705.33 1622
6706.11 1698
6706.88 1752
6707.65 1708
6708.42 1750
6709.20 1734
6709.97 1671
6710.74 1670
6711.52 1724
6712.29 1647
6713.06 1574
6713.83 1659
6714.61 1544
6715.38 1451
6716.15 1504
6716.93 1504
6717.70 1491
6718.47 1407
6719.25 1441
6720.02 1575
6720.79 1537
6721.57 1493
6722.34 1453
6723.12 1482
6723.89 1547
6724.66 1632
6725.44 1603
6726.21 1483
6726.98 1496
6727.76 1578
6728.53 1612
6729.31 1601
6730.08 1587
6730.85 1651
6731.63 1550
6732.40 1590
6733.18 1798
6733.95 1797
6734.73 1683
6735.50 1629
6736.27 1773
6737.05 1838
6737.82 1683
6738.60 1662
6739.37 1647
6740.15 1660
6740.92 1751
6741.70 1640
6742.47 1727
6743.25 1734
6744.02 1786
6744.80 1805
6745.57 1694
6746.35 1768
6747.12 1727
6747.90 1765
6748.67 2035
6749.45 2035
6750.22 2179
6751.00 2360
6751.77 2549
6752.55 2730
6753.32 2902
6754.10 3105
6754.87 3096
6755.65 3104
6756.43 3016
6757.20 2843
6757.98 2503
6758.75 2220
6759.53 2163
6760.30 1868
6761.08 1806
6761.86 1655
6762.63 1635
6763.41 1662
6764.18 1634
6764.96 1581
6765.74 1675
6766.51 1703
6767.29 1641
6768.06 1663
6768.84 1614
6769.62 1645
6770.39 1522
6771.17 1522
6771.95 1526
6772.72 1468
6773.50 1488
6774.28 1429
6775.05 1544
6775.83 1511
6776.61 1361
6777.38 1323
6778.16 1376
6778.94 1440
6779.71 1488
6780.49 1485
6781.27 1461
6782.05 1383
6782.82 1375
6783.60 1398
6784.38 1259
6785.15 1307
6785.93 1393
6786.71 1488
6787.49 1373
6788.26 1240
6789.04 1232
6789.82 1219
6790.60 1249
6791.37 1321
6792.15 1307
6792.93 1258
6793.71 1257
6794.48 1216
6795.26 1218
6796.04 1261
6796.82 1228
6797.60 1171
6798.37 1186
6799.15 1202
6799.93 1242
6800.71 1219
6801.49 1217
6802.26 1241
6803.04 1407
6803.82 1328
6804.60 1309
6805.38 1280
6806.16 1313
6806.93 1314
6807.71 1296
6808.49 1372
6809.27 1301
6810.05 1219
6810.83 1223
6811.61 1265
6812.39 1294
6813.16 1273
6813.94 1117
6814.72 1191
6815.50 1234
6816.28 1325
6817.06 1260
6817.84 1281
6818.62 1257
6819.40 1307
6820.18 1255
6820.96 1301
6821.73 1324
6822.51 1314
6823.29 1209
6824.07 1195
6824.85 1246
6825.63 1276
6826.41 1279
6827.19 1313
6827.97 1293
6828.75 1276
6829.53 1245
6830.31 1273
6831.09 1275
6831.87 1276
6832.65 1432
6833.43 1312
6834.21 1336
6834.99 1353
6835.77 1274
6836.55 1390
6837.33 1237
6838.11 1160
6838.89 1193
6839.67 1276
6840.45 1267
6841.23 1273
6842.01 1185
6842.79 1208
6843.57 1281
6844.35 1230
6845.14 1261
6845.92 1348
6846.70 1369
6847.48 1427
6848.26 1518
6849.04 1685
6849.82 1940
6850.60 2164
6851.38 2382
6852.16 2563
6852.94 2777
6853.73 2761
6854.51 2645
6855.29 2710
6856.07 2520
6856.85 2254
6857.63 2091
6858.41 1880
6859.20 1708
6859.98 1633
6860.76 1524
6861.54 1590
6862.32 1449
6863.10 1405
6863.89 1394
6864.67 1389
6865.45 1457
6866.23 1543
6867.01 1486
6867.79 1535
6868.58 1595
6869.36 1600
6870.14 1572
6870.92 1537
6871.71 1555
6872.49 1539
6873.27 1556
6874.05 1533
6874.83 1484
6875.62 1459
6876.40 1506
6877.18 1536
6877.96 1590
6878.75 1488
6879.53 1575
6880.31 1731
6881.10 1752
6881.88 1790
6882.66 1916
6883.44 1895
6884.23 2021
6885.01 2066
6885.79 2252
6886.58 2538
6887.36 2907
6888.14 3277
6888.92 3498
6889.71 3722
6890.49 3760
6891.27 3647
6892.06 3641
6892.84 3405
6893.62 2836
6894.41 2445
6895.19 2148
6895.98 2158
6896.76 2029
6897.54 1888
6898.33 1899
6899.11 1818
6899.89 1858
6900.68 1831
6901.46 1975
6902.25 1966
6903.03 1859
6903.81 1878
6904.60 1977
6905.38 1926
6906.17 2002
6906.95 1880
6907.73 1885
6908.52 1856
6909.30 1804
6910.09 1848
6910.87 1709
6911.66 1698
6912.44 1649
6913.23 1626
6914.01 1653
6914.79 1693
6915.58 1746
6916.36 1743
6917.15 1751
6917.93 1731
6918.72 1654
6919.50 1695
6920.29 1700
6921.07 1729
6921.86 1711
6922.64 1620
6923.43 1597
6924.21 1667
6925.00 1653
6925.78 1721
6926.57 1685
6927.36 1657
6928.14 1696
6928.93 1796
6929.71 1792
6930.50 1835
6931.28 1828
6932.07 1723
6932.85 1655
6933.64 1796
6934.43 1914
6935.21 1928
6936.00 1956
6936.78 1944
6937.57 1955
6938.36 1989
6939.14 2150
6939.93 2230
6940.71 2270
6941.50 2430
6942.29 2567
6943.07 2590
6943.86 2807
6944.64 2940
6945.43 3111
6946.22 3090
6947.00 3226
6947.79 3266
6948.58 3099
6949.36 2913
6950.15 2972
6950.94 2955
6951.72 2969
6952.51 2833
6953.30 2663
6954.08 2743
6954.87 2632
6955.66 2493
6956.45 2450
6957.23 2329
6958.02 2498
6958.81 2568
6959.59 2611
6960.38 2675
6961.17 2600
6961.96 2493
6962.74 2582
6963.53 2564
6964.32 2623
6965.11 2658
6965.89 2716
6966.68 2803
6967.47 3082
6968.26 3250
6969.04 3306
6969.83 3778
6970.62 4087
6971.41 4032
6972.20 3967
6972.98 3983
6973.77 4033
6974.56 4014
6975.35 4010
6976.14 4035
6976.92 3855
6977.71 3921
6978.50 4083
6979.29 4319
6980.08 4610
6980.87 5292
6981.65 5897
6982.44 7007
6983.23 8582
6984.02 10273
6984.81 11945
6985.60 14079
6986.39 16364
6987.17 17928
6987.96 19044
6988.75 19123
6989.54 18380
6990.33 16947
6991.12 14847
6991.91 12435
6992.70 10222
6993.49 8167
6994.28 6657
6995.06 5432
6995.85 4467
6996.64 4045
6997.43 3518
6998.22 3190
6999.01 2860
6999.80 2752
7000.59 2758
7001.38 2637
7002.17 2590
7002.96 2597
7003.75 2624
7004.54 2454
7005.33 2393
7006.12 2244
7006.91 2126
7007.70 2020
7008.49 1923
7009.28 1695
7010.07 1677
7010.86 1769
7011.65 1788
7012.44 1830
7013.23 1976
7014.02 2106
7014.81 2077
7015.60 2109
7016.39 2110
7017.18 2207
7017.97 2148
7018.76 2160
7019.55 2202
7020.34 2201
7021.13 2180
7021.92 2121
7022.71 2188
7023.51 2471
7024.30 2378
7025.09 2462
7025.88 2500
7026.67 2375
7027.46 2383
7028.25 2424
7029.04 2311
7029.83 2261
7030.63 2100
7031.42 2162
7032.21 1989
7033.00 1951
7033.79 1916
7034.58 1895
7035.37 1852
7036.16 1917
7036.96 1928
7037.75 2025
7038.54 2006
7039.33 1982
7040.12 2004
7040.92 2107
7041.71 2163
7042.50 2238
7043.29 2238
7044.08 2227
7044.87 2326
7045.67 2488
7046.46 2571
7047.25 2557
7048.04 2524
7048.84 2628
7049.63 3012
7050.42 3122
7051.21 3269
7052.00 3396
7052.80 3265
7053.59 3123
7054.38 2896
7055.18 2800
7055.97 2670
7056.76 2319
7057.55 2264
7058.35 2069
7059.14 2062
7059.93 1986
7060.72 1978
7061.52 2047
7062.31 1916
7063.10 1911
7063.90 1950
7064.69 1985
7065.48 1906
7066.28 1838
7067.07 1790
7067.86 1709
7068.66 1828
7069.45 1707
7070.24 1624
7071.04 1688
7071.83 1636
7072.62 1624
7073.42 1574
7074.21 1649
7075.00 1415
7075.80 1392
7076.59 1421
7077.39 1469
7078.18 1437
7078.97 1444
7079.77 1495
7080.56 1367
7081.36 1366
7082.15 1306
7082.94 1407
7083.74 1431
7084.53 1390
7085.33 1333
7086.12 1367
7086.92 1358
7087.71 1283
7088.50 1341
7089.30 1323
7090.09 1283
7090.89 1387
7091.68 1229
7092.48 1349
7093.27 1286
7094.07 1288
7094.86 1274
7095.66 1280
7096.45 1227
7097.25 1283
7098.04 1151
7098.84 1239
7099.63 1227
7100.43 1156
7101.22 1205
7102.02 1169
7102.81 1158
7103.61 1105
7104.40 1126
7105.20 1075
7105.99 1037
7106.79 1040
7107.59 1082
7108.38 1031
7109.18 1017
7109.97 1010
7110.77 980
7111.56 1002
7112.36 1035
7113.16 986
7113.95 1037
7114.75 1091
7115.54 1105
7116.34 1035
7117.14 1096
7117.93 1120
7118.73 1047
7119.52 1021
7120.32 1011
7121.12 1045
7121.91 1084
7122.71 1092
7123.51 1052
7124.30 1023
7125.10 1052
7125.90 1016
7126.69 990
7127.49 1056
7128.29 1099
7129.08 1061
7129.88 1032
7130.68 1031
7131.47 1112
7132.27 1101
7133.07 1202
7133.86 1187
7134.66 1114
7135.46 1147
7136.26 1086
7137.05 1144
7137.85 1117
7138.65 1005
7139.44 1019
7140.24 974
7141.04 955
7141.84 1037
7142.63 934
7143.43 895
7144.23 898
7145.03 871
7145.83 905
7146.62 873
7147.42 916
7148.22 897
7149.02 824
7149.81 844
7150.61 913
7151.41 878
7152.21 887
7153.01 880
7153.80 873
7154.60 915
7155.40 859
7156.20 906
7157.00 1052
7157.80 970
7158.59 969
7159.39 992
7160.19 1001
7160.99 983
7161.79 1009
7162.59 892
7163.39 751
7164.18 816
7164.98 885
7165.78 818
7166.58 801
7167.38 768
7168.18 747
7168.98 841
7169.78 824
7170.58 826
7171.38 863
7172.17 817
7172.97 814
7173.77 797
7174.57 764
7175.37 754
7176.17 811
7176.97 818
7177.77 774
7178.57 779
7179.37 831
7180.17 721
7180.97 781
7181.77 822
7182.57 902
7183.37 914
7184.17 830
7184.97 772
7185.77 843
7186.57 878
7187.37 833
7188.17 795
7188.97 813
7189.77 787
7190.57 808
7191.37 809
7192.17 693
7192.97 756
7193.77 820
7194.57 793
7195.37 730
7196.17 789
7196.97 772
7197.77 749
7198.57 710
7199.37 735
7200.17 758
7200.97 755
7201.77 748
7202.58 751
7203.38 727
7204.18 737
7204.98 816
7205.78 688
7206.58 666
7207.38 730
7208.18 752
7208.98 732
7209.79 753
7210.59 701
7211.39 754
7212.19 729
7212.99 708
7213.79 696
7214.59 652
7215.40 743
7216.20 690
7217.00 707
7217.80 658
7218.60 721
7219.40 751
7220.21 661
7221.01 761
7221.81 811
7222.61 770
7223.41 773
7224.22 711
7225.02 723
7225.82 674
7226.62 640
7227.43 682
7228.23 744
7229.03 734
7229.83 765
7230.63 690
7231.44 696
7232.24 657
7233.04 628
7233.84 679
7234.65 786
7235.45 754
7236.25 749
7237.06 757
7237.86 720
7238.66 722
7239.46 766
7240.27 717
7241.07 747
7241.87 748
7242.68 758
7243.48 797
7244.28 798
7245.09 776
7245.89 776
7246.69 824
7247.50 761
7248.30 826
7249.10 712
7249.91 742
7250.71 741
7251.51 848
7252.32 765
7253.12 828
7253.92 939
7254.73 869
7255.53 820
7256.34 898
7257.14 943
7257.94 963
7258.75 889
7259.55 896
7260.36 950
7261.16 972
7261.96 972
7262.77 989
7263.57 1019
7264.38 970
7265.18 1045
7265.99 985
7266.79 888
7267.59 978
7268.40 932
7269.20 1021
7270.01 917
7270.81 958
7271.62 963
7272.42 884
7273.23 934
7274.03 929
7274.84 940
7275.64 845
7276.45 1005
7277.25 1074
7278.06 1077
7278.86 1081
7279.67 1072
7280.47 1190
7281.28 1220
7282.08 1296
7282.89 1430
7283.69 1715
7284.50 1770
7285.30 2072
7286.11 2159
7286.92 2180
7287.72 2230
7288.53 2205
7289.33 1941
7290.14 1751
7290.94 1682
7291.75 1444
7292.56 1264
7293.36 1132
7294.17 1089
7294.97 1036
7295.78 1051
7296.59 1002
7297.39 955
7298.20 998
7299.00 926
7299.81 1017
7300.62 1025
7301.42 963
7302.23 952
7303.04 1050
7303.84 1024
7304.65 1073
7305.46 980
7306.26 1047
7307.07 1042
7307.88 1048
7308.68 1035
7309.49 1058
7310.30 1043
7311.10 1183
7311.91 1244
7312.72 1243
7313.52 1182
7314.33 1283
7315.14 1348
7315.95 1471
7316.75 1627
7317.56 1767
7318.37 1930
7319.18 2059
7319.98 2334
7320.79 2255
7321.60 2384
7322.40 2547
7323.21 2212
7324.02 1860
7324.83 1864
7325.64 1630
7326.44 1521
7327.25 1373
7328.06 1215
7328.87 1287
7329.67 1180
7330.48 1128
7331.29 1093
7332.10 1077
7332.91 1055
7333.71 1067
7334.52 1106
7335.33 1085
7336.14 1138
7336.95 1093
7337.76 1072
7338.56 1027
7339.37 1044
7340.18 1048
7340.99 1095
7341.80 1147
7342.61 1037
7343.42 957
7344.22 930
7345.03 903
7345.84 934
7346.65 903
7347.46 853
7348.27 894
7349.08 939
7349.89 822
7350.70 897
7351.51 879
7352.31 852
7353.12 849
7353.93 841
7354.74 882
7355.55 906
7356.36 893
7357.17 792
7357.98 839
7358.79 926
7359.60 851
7360.41 922
7361.22 911
7362.03 875
7362.84 890
7363.65 790
7364.46 793
7365.27 793
7366.08 771
7366.89 812
7367.70 842
7368.51 854
7369.32 822
7370.13 818
7370.94 857
7371.75 796
7372.56 736
7373.37 828
7374.18 820
7374.99 791
7375.80 816
7376.61 830
7377.42 774
7378.23 819
7379.04 851
7379.85 813
7380.66 941
7381.48 930
7382.29 900
7383.10 964
7383.91 981
7384.72 963
7385.53 967
7386.34 935
7387.15 866
7387.96 852
7388.77 901
7389.59 886
7390.40 805
7391.21 811
7392.02 827
7392.83 751
7393.64 779
7394.45 787
7395.27 743
7396.08 729
7396.89 806
7397.70 827
7398.51 762
7399.32 758
7400.14 857
7400.95 830
7401.76 710
7402.57 731
7403.38 771
7404.20 741
7405.01 757
7405.82 815
7406.63 784
7407.44 795
7408.26 715
7409.07 714
7409.88 788
7410.69 683
7411.51 728
7412.32 710
7413.13 691
7413.94 649
7414.76 700
7415.57 752
7416.38 716
7417.19 644
7418.01 688
7418.82 691
7419.63 736
7420.45 664
7421.26 681
7422.07 668
7422.88 671
7423.70 658
7424.51 733
7425.32 775
7426.14 720
7426.95 737
7427.76 726
7428.58 761
7429.39 820
7430.20 819
7431.02 846
7431.83 885
7432.64 952
7433.46 953
7434.27 946
7435.09 916
7435.90 784
7436.71 854
7437.53 853
7438.34 846
7439.16 851
7439.97 781
7440.78 749
7441.60 820
7442.41 809
7443.23 814
7444.04 777
7444.85 697
7445.67 711
7446.48 714
7447.30 665
7448.11 701
7448.93 681
7449.74 685
7450.56 686
7451.37 667
7452.18 667
7453.00 650
7453.81 634
7454.63 601
7455.44 633
7456.26 708
7457.07 752
7457.89 708
7458.70 724
7459.52 693
7460.33 740
7461.15 740
7461.96 736
7462.78 704
7463.59 731
7464.41 657
7465.23 716
7466.04 752
7466.86 701
7467.67 726
7468.49 751
7469.30 650
7470.12 741
7470.93 772
7471.75 707
7472.57 737
7473.38 751
7474.20 775
7475.01 702
7475.83 667
7476.65 693
7477.46 647
7478.28 641
7479.09 763
7479.91 668
7480.73 671
7481.54 683
7482.36 645
7483.18 699
7483.99 658
7484.81 692
7485.62 673
7486.44 671
7487.26 671
7488.07 609
7488.89 584
7489.71 657
7490.52 628
7491.34 620
7492.16 612
7492.98 620
7493.79 602
7494.61 583
7495.43 643
7496.24 571
7497.06 615
7497.88 570
7498.70 587
7499.51 585
7500.33 669
7501.15 683
7501.96 594
7502.78 587
7503.60 575
7504.42 562
7505.23 575
7506.05 602
7506.87 662
7507.69 758
7508.51 658
7509.32 635
7510.14 608
7510.96 636
7511.78 635
7512.59 625
7513.41 583
7514.23 541
7515.05 573
7515.87 566
7516.69 623
7517.50 558
7518.32 550
7519.14 633
7519.96 694
7520.78 638
7521.60 548
7522.41 553
7523.23 611
7524.05 551
7524.87 528
7525.69 574
7526.51 573
7527.33 636
7528.14 671
7528.96 609
7529.78 640
7530.60 595
7531.42 586
7532.24 577
7533.06 546
7533.88 577
7534.70 622
7535.52 592
7536.34 591
7537.16 618
7537.97 596
7538.79 606
7539.61 641
7540.43 634
7541.25 668
7542.07 655
7542.89 642
7543.71 601
7544.53 661
7545.35 647
7546.17 676
7546.99 706
7547.81 659
7548.63 628
7549.45 656
7550.27 637
7551.09 566
7551.91 570
7552.73 633
7553.55 604
7554.37 641
7555.19 615
7556.01 696
7556.83 672
7557.65 605
7558.47 647
7559.29 654
7560.11 671
7560.93 625
7561.76 687
7562.58 611
7563.40 676
7564.22 673
7565.04 643
7565.86 554
7566.68 574
7567.50 613
7568.32 664
7569.14 576
7569.96 667
7570.79 695
7571.61 670
7572.43 665
7573.25 618
7574.07 661
7574.89 651
7575.71 614
7576.54 633
7577.36 654
7578.18 590
7579.00 639
7579.82 646
7580.64 608
7581.46 693
7582.29 735
7583.11 658
7583.93 629
7584.75 655
7585.57 725
7586.40 720
7587.22 762
7588.04 696
7588.86 757
7589.68 754
7590.51 738
7591.33 760
7592.15 731
7592.97 762
7593.80 784
7594.62 781
7595.44 733
7596.26 691
7597.09 719
7597.91 765
7598.73 796
7599.55 853
7600.38 798
7601.20 813
7602.02 964
7602.85 898
7603.67 897
7604.49 1006
7605.31 1054
7606.14 1018
7606.96 1052
7607.78 1060
7608.61 1034
7609.43 1102
7610.25 1051
7611.08 1053
7611.90 1010
7612.72 942
7613.55 907
7614.37 862
7615.19 899
7616.02 953
7616.84 937
7617.67 1090
7618.49 995
7619.31 1023
7620.14 1158
7620.96 1043
7621.78 999
7622.61 942
7623.43 935
7624.26 885
7625.08 840
7625.91 856
7626.73 898
7627.55 906
7628.38 949
7629.20 982
7630.03 1020
7630.85 953
7631.68 1030
7632.50 1092
7633.32 1153
7634.15 1166
7634.97 1123
7635.80 1049
7636.62 994
7637.45 929
7638.27 924
7639.10 919
7639.92 887
7640.75 805
7641.57 701
7642.40 731
7643.22 778
7644.05 779
7644.87 789
7645.70 739
7646.52 744
7647.35 686
7648.17 714
7649.00 669
7649.82 663
7650.65 610
7651.48 581
7652.30 651
7653.13 671
7653.95 692
7654.78 709
7655.60 711
7656.43 651
7657.26 669
7658.08 700
7658.91 565
7659.73 654
7660.56 634
7661.39 601
7662.21 650
7663.04 625
7663.86 618
7664.69 617
7665.52 655
7666.34 631
7667.17 614
7668.00 575
7668.82 691
7669.65 656
7670.48 606
7671.30 549
7672.13 570
7672.96 584
7673.78 629
7674.61 627
7675.44 667
7676.26 639
7677.09 604
7677.92 591
7678.74 557
7679.57 571
7680.40 584
7681.22 606
7682.05 674
7682.88 584
7683.71 530
7684.53 604
7685.36 604
7686.19 595
7687.02 595
7687.84 690
7688.67 690
7689.50 663
7690.33 634
7691.15 637
7691.98 638
7692.81 661
7693.64 643
7694.47 623
7695.29 591
7696.12 660
7696.95 585
7697.78 587
7698.61 615
7699.43 633
7700.26 650
7701.09 650
7701.92 618
7702.75 671
7703.57 642
7704.40 583
7705.23 651
7706.06 656
7706.89 671
7707.72 555
7708.55 551
7709.37 669
7710.20 582
7711.03 534
7711.86 568
7712.69 608
7713.52 633
7714.35 560
7715.18 568
7716.01 600
7716.83 637
7717.66 632
7718.49 668
7719.32 612
7720.15 643
7720.98 567
7721.81 652
7722.64 710
7723.47 601
7724.30 533
7725.13 556
7725.96 604
7726.79 675
7727.62 597
7728.45 596
7729.28 597
7730.11 574
7730.94 584
7731.77 596
7732.60 542
7733.42 600
7734.25 593
7735.09 597
7735.92 590
7736.75 597
7737.58 591
7738.41 601
7739.24 587
7740.07 601
7740.90 567
7741.73 542
7742.56 596
7743.39 569
7744.22 566
7745.05 645
7745.88 707
7746.71 753
7747.54 906
7748.37 949
7749.20 967
7750.03 975
7750.86 1003
7751.70 1012
7752.53 853
7753.36 824
7754.19 800
7755.02 690
7755.85 669
7756.68 643
7757.51 642
7758.34 645
7759.18 678
7760.01 578
7760.84 592
7761.67 587
7762.50 613
7763.33 551
7764.16 575
7765.00 564
7765.83 634
7766.66 651
7767.49 641
7768.32 524
7769.16 587
7769.99 595
7770.82 565
7771.65 556
7772.48 531
7773.32 587
7774.15 563
7774.98 620
7775.81 573
7776.64 561
7777.48 592
7778.31 604
7779.14 605
7779.97 585
7780.81 655
7781.64 586
7782.47 559
7783.30 576
7784.14 615
7784.97 599
7785.80 622
7786.64 707
7787.47 677
7788.30 672
7789.13 631
7789.97 633
7790.80 581
7791.63 609
7792.47 637
7793.30 640
7794.13 631
7794.97 643
7795.80 635
7796.63 596
7797.47 610
7798.30 667
7799.13 641
7799.97 654
7800.80 656
7801.63 659
7802.47 586
7803.30 666
7804.13 728
7804.97 670
7805.80 659
7806.64 684
7807.47 708
7808.30 741
7809.14 675
7809.97 732
7810.81 716
7811.64 808
7812.47 801
7813.31 763
7814.14 755
7814.98 735
7815.81 803
7816.65 821
7817.48 853
7818.32 953
7819.15 948
7819.98 969
7820.82 904
7821.65 833
7822.49 800
7823.32 759
7824.16 767
7824.99 817
7825.83 848
7826.66 869
7827.50 949
7828.33 923
7829.17 934
7830.00 950
7830.84 965
7831.67 896
7832.51 910
7833.34 880
7834.18 944
7835.02 854
7835.85 912
7836.69 828
7837.52 914
7838.36 855
7839.19 795
7840.03 727
7840.86 750
7841.70 779
7842.54 733
7843.37 792
7844.21 780
7845.04 760
7845.88 720
7846.72 728
7847.55 630
7848.39 712
7849.22 756
7850.06 689
7850.90 653
7851.73 669
7852.57 660
7853.41 675
7854.24 703
7855.08 681
7855.92 714
7856.75 783
7857.59 694
7858.43 763
7859.26 783
7860.10 761
7860.94 746
7861.77 743
7862.61 775
7863.45 723
7864.28 763
7865.12 788
7865.96 738
7866.79 756
7867.63 748
7868.47 777
7869.31 818
7870.14 737
7870.98 720
7871.82 733
7872.66 789
7873.49 773
7874.33 733
7875.17 719
7876.01 729
7876.84 825
7877.68 845
7878.52 933
7879.36 976
7880.19 1065
7881.03 1066
7881.87 999
7882.71 965
7883.55 942
7884.38 935
7885.22 896
7886.06 878
7886.90 860
7887.74 865
7888.57 805
7889.41 878
7890.25 822
7891.09 818
7891.93 723
7892.77 809
7893.61 778
7894.44 824
7895.28 802
7896.12 738
7896.96 759
7897.80 785
7898.64 731
7899.48 677
7900.32 657
7901.15 731
7901.99 691
7902.83 738
7903.67 671
7904.51 629
7905.35 647
7906.19 695
7907.03 731
7907.87 686
7908.71 655
7909.55 679
7910.39 668
7911.22 620
7912.06 715
7912.90 681
7913.74 795
7914.58 709
7915.42 723
7916.26 834
7917.10 835
7917.94 880
7918.78 940
7919.62 1004
7920.46 1079
7921.30 1030
7922.14 1027
7922.98 959
7923.82 864
7924.66 889
7925.50 818
7926.34 744
7927.18 764
7928.02 704
7928.86 650
7929.70 662
7930.55 612
7931.39 641
7932.23 624
7933.07 555
7933.91 596
7934.75 601
7935.59 579
7936.43 644
7937.27 600
7938.11 624
7938.95 593
7939.79 543
7940.63 650
7941.48 645
7942.32 633
7943.16 602
7944.00 599
7944.84 612
7945.68 642
7946.52 654
7947.36 567
7948.21 598
7949.05 596
7949.89 594
7950.73 629
7951.57 688
7952.41 750
7953.26 742
7954.10 783
7954.94 740
7955.78 752
7956.62 753
7957.47 784
7958.31 731
7959.15 715
7959.99 699
7960.83 715
7961.68 724
7962.52 692
7963.36 670
7964.20 675
7965.04 666
7965.89 742
7966.73 776
7967.57 798
7968.41 773
7969.26 863
7970.10 893
7970.94 847
7971.78 804
7972.63 782
7973.47 681
7974.31 678
7975.16 619
7976.00 594
7976.84 629
7977.68 629
7978.53 662
7979.37 638
7980.21 580
7981.06 638
7981.90 571
7982.74 619
7983.59 670
7984.43 607
7985.27 602
7986.12 666
7986.96 619
7987.80 595
7988.65 577
7989.49 626
7990.34 589
7991.18 604
7992.02 555
7992.87 530
7993.71 580
7994.55 625
7995.40 588
7996.24 538
7997.09 512
7997.93 537
7998.77 530
7999.62 548
8000.46 540
8001.31 572
8002.15 494
8003.00 548
8003.84 584
8004.68 525
8005.53 509
8006.37 562
8007.22 600
8008.06 582
8008.91 571
8009.75 518
8010.60 507
8011.44 481
8012.29 519
8013.13 494
8013.98 559
8014.82 516
8015.67 481
8016.51 474
8017.36 499
8018.20 537
8019.05 454
8019.89 458
8020.74 512
8021.58 445
8022.43 468
8023.27 457
8024.12 469
8024.96 525
8025.81 517
8026.66 464
8027.50 513
8028.35 522
8029.19 473
8030.04 490
8030.88 477
8031.73 498
8032.58 514
8033.42 518
8034.27 497
8035.11 550
8035.96 571
8036.81 519
8037.65 526
8038.50 543
8039.35 472
8040.19 512
8041.04 462
8041.88 481
8042.73 507
8043.58 453
8044.42 480
8045.27 483
8046.12 451
8046.96 460
8047.81 533
8048.66 514
8049.50 511
8050.35 544
8051.20 562
8052.04 554
8052.89 511
8053.74 514
8054.59 524
8055.43 513
8056.28 470
8057.13 482
8057.97 524
8058.82 484
8059.67 454
8060.52 504
8061.36 481
8062.21 467
8063.06 452
8063.91 495
8064.75 505
8065.60 489
8066.45 502
8067.30 493
8068.15 511
8068.99 489
8069.84 524
8070.69 456
8071.54 455
8072.38 448
8073.23 409
8074.08 429
8074.93 422
8075.78 502
8076.63 492
8077.47 503
8078.32 458
8079.17 434
8080.02 474
8080.87 480
8081.72 450
8082.56 430
8083.41 465
8084.26 501
8085.11 425
8085.96 403
8086.81 379
8087.66 421
8088.51 399
8089.35 411
8090.20 394
8091.05 463
8091.90 467
8092.75 454
8093.60 497
8094.45 460
8095.30 436
8096.15 449
8097.00 471
8097.85 493
8098.70 477
8099.55 474
8100.39 482
8101.24 477
8102.09 449
8102.94 480
8103.79 471
8104.64 467
8105.49 400
8106.34 434
8107.19 474
8108.04 428
8108.89 509
8109.74 471
8110.59 496
8111.44 479
8112.29 453
8113.14 502
8113.99 482
8114.84 444
8115.69 503
8116.54 482
8117.39 475
8118.24 493
8119.09 455
8119.95 513
8120.80 557
8121.65 546
8122.50 555
8123.35 540
8124.20 535
8125.05 568
8125.90 514
8126.75 536
8127.60 507
8128.45 514
8129.30 480
8130.15 539
8131.01 496
8131.86 483
8132.71 505
8133.56 473
8134.41 538
8135.26 540
8136.11 504
8136.96 508
8137.82 482
8138.67 544
8139.52 499
8140.37 480
8141.22 516
8142.07 516
8142.93 470
8143.78 480
8144.63 522
8145.48 492
8146.33 543
8147.19 561
8148.04 568
8148.89 544
8149.74 571
8150.59 558
8151.45 592
8152.30 637
8153.15 632
8154.00 604
8154.85 662
8155.71 650
8156.56 697
8157.41 716
8158.26 703
8159.12 660
8159.97 629
8160.82 651
8161.68 615
8162.53 597
8163.38 571
8164.23 568
8165.09 513
8165.94 516
8166.79 531
8167.65 520
8168.50 507
8169.35 480
8170.20 484
8171.06 495
8171.91 537
8172.76 486
8173.62 480
8174.47 499
8175.32 566
8176.18 514
8177.03 475
8177.89 494
8178.74 489
8179.59 479
8180.45 521
8181.30 465
8182.15 482
8183.01 425
8183.86 488
8184.72 466
8185.57 466
8186.42 450
8187.28 518
8188.13 536
8188.99 497
8189.84 406
8190.69 503
8191.55 507
8192.40 425
8193.26 485
8194.11 444
8194.97 475
8195.82 466
8196.68 454
8197.53 456
8198.38 436
8199.24 433
8200.09 461
8200.95 457
8201.80 502
8202.66 472
8203.51 443
8204.37 514
8205.22 459
8206.08 493
8206.93 421
8207.79 391
8208.64 430
8209.50 456
8210.35 467
8211.21 464
8212.06 406
8212.92 446
8213.78 409
8214.63 427
8215.49 483
8216.34 444
8217.20 463
8218.05 459
8218.91 469
8219.76 518
8220.62 583
8221.48 553
8222.33 501
8223.19 476
8224.04 490
8224.90 524
8225.76 523
8226.61 552
8227.47 569
8228.32 505
8229.18 480
8230.04 466
8230.89 463
8231.75 443
8232.61 481
8233.46 520
8234.32 456
8235.18 487
8236.03 477
8236.89 455
8237.75 439
8238.60 456
8239.46 459
8240.32 431
8241.17 430
8242.03 404
8242.89 381
8243.74 430
8244.60 462
8245.46 453
8246.31 487
8247.17 474
8248.03 441
8248.89 463
8249.74 428
8250.60 439
8251.46 486
8252.32 449
8253.17 445
8254.03 439
8254.89 435
8255.75 422
8256.60 453
8257.46 403
8258.32 422
8259.18 380
8260.04 377
8260.89 418
8261.75 463
8262.61 432
8263.47 449
8264.33 370
8265.18 441
8266.04 430
8266.90 425
8267.76 442
8268.62 450
8269.47 411
8270.33 434
8271.19 472
8272.05 430
8272.91 450
8273.77 468
8274.63 469
8275.48 535
8276.34 465
8277.20 526
8278.06 529
8278.92 450
8279.78 443
8280.64 474
8281.50 494
8282.36 442
8283.21 472
8284.07 489
8284.93 458
8285.79 500
8286.65 549
8287.51 577
8288.37 472
8289.23 467
8290.09 508
8290.95 497
8291.81 591
8292.67 584
8293.53 556
8294.39 602
8295.25 665
8296.11 639
8296.97 636
8297.82 622
8298.68 563
8299.54 607
8300.40 561
8301.26 550
8302.12 498
8302.98 437
8303.84 426
8304.71 504
8305.57 536
8306.43 558
8307.29 502
8308.15 457
8309.01 513
8309.87 524
8310.73 501
8311.59 465
8312.45 500
8313.31 524
8314.17 482
8315.03 536
8315.89 583
8316.75 565
8317.61 597
8318.47 566
8319.33 515
8320.20 540
8321.06 601
8321.92 523
8322.78 511
8323.64 532
8324.50 557
8325.36 538
8326.22 465
8327.09 505
8327.95 489
8328.81 481
8329.67 463
8330.53 476
8331.39 465
8332.25 444
8333.12 423
8333.98 474
8334.84 465
8335.70 465
8336.56 493
8337.42 413
8338.29 422
8339.15 383
8340.01 433
8340.87 487
8341.73 471
8342.60 451
8343.46 480
8344.32 569
8345.18 558
8346.05 498
8346.91 564
8347.77 581
8348.63 513
8349.50 501
8350.36 542
8351.22 521
8352.08 480
8352.95 583
8353.81 512
8354.67 478
8355.53 498
8356.40 500
8357.26 502
8358.12 531
8358.99 457
8359.85 464
8360.71 475
8361.58 478
8362.44 445
8363.30 456
8364.17 462
8365.03 475
8365.89 486
8366.76 467
8367.62 422
8368.48 413
8369.35 481
8370.21 485
8371.07 524
8371.94 537
8372.80 531
8373.66 489
8374.53 497
8375.39 519
8376.26 492
8377.12 508
8377.98 460
8378.85 523
8379.71 508
8380.58 537
8381.44 502
8382.30 478
8383.17 507
8384.03 472
8384.90 461
8385.76 433
8386.63 483
8387.49 554
8388.35 533
8389.22 544
8390.08 543
8390.95 481
8391.81 492
8392.68 445
8393.54 545
8394.41 557
8395.27 534
8396.14 573
8397.00 553
8397.87 522
8398.73 524
8399.60 531
8400.46 515
8401.33 504
8402.19 516
8403.06 527
8403.92 539
8404.79 534
8405.65 578
8406.52 616
8407.39 540
8408.25 573
8409.12 551
8409.98 575
8410.85 567
8411.71 535
8412.58 614
8413.44 566
8414.31 652
8415.18 652
8416.04 615
8416.91 612
8417.77 600
8418.64 537
8419.51 535
8420.37 563
8421.24 625
8422.11 621
8422.97 608
8423.84 580
8424.70 636
8425.57 597
8426.44 614
8427.30 732
8428.17 721
8429.04 704
8429.90 667
8430.77 741
8431.64 721
8432.50 721
8433.37 749
8434.24 674
8435.10 695
8435.97 705
8436.84 743
8437.71 802
8438.57 783
8439.44 728
8440.31 807
8441.17 986
8442.04 988
8442.91 978
8443.78 1006
8444.64 1018
8445.51 1039
8446.38 1028
8447.25 1052
8448.11 1057
8448.98 1088
8449.85 1010
8450.72 1110
8451.58 1087
8452.45 989
8453.32 992
8454.19 993
8455.06 1168
8455.92 1082
8456.79 1124
8457.66 1263
8458.53 1230
8459.40 1292
8460.27 1287
8461.13 1295
8462.00 1297
8462.87 1193
8463.74 1166
8464.61 1192
8465.48 1354
8466.34 1360
8467.21 1541
8468.08 1675
8468.95 1884
8469.82 2303
8470.69 2828
8471.56 3146
8472.42 3281
8473.29 3509
8474.16 3415
8475.03 2970
8475.90 2582
8476.77 2344
8477.64 1960
8478.51 1616
8479.38 1382
8480.25 1134
8481.12 1154
8481.99 959
8482.85 892
8483.72 862
8484.59 829
8485.46 862
8486.33 821
8487.20 757
8488.07 732
8488.94 773
8489.81 742
8490.68 719
8491.55 718
8492.42 725
8493.29 638
8494.16 694
8495.03 660
8495.90 648
8496.77 669
8497.64 750
8498.51 724
8499.38 653
8500.25 714
8501.12 721
8501.99 681
8502.86 711
8503.73 707
8504.60 682
8505.47 736
8506.34 751
8507.22 845
8508.09 809
8508.96 850
8509.83 901
8510.70 863
8511.57 774
8512.44 800
8513.31 821
8514.18 810
8515.05 805
8515.92 712
8516.80 699
8517.67 771
8518.54 778
8519.41 693
8520.28 702
8521.15 744
8522.02 758
8522.89 723
8523.77 740
8524.64 807
8525.51 778
8526.38 719
8527.25 811
8528.12 797
8529.00 814
8529.87 769
8530.74 815
8531.61 842
8532.48 766
8533.36 878
8534.23 817
8535.10 856
8535.97 767
8536.84 827
8537.72 890
8538.59 870
8539.46 888
8540.33 853
8541.21 787
8542.08 850
8542.95 886
8543.82 922
8544.70 888
8545.57 854
8546.44 848
8547.31 847
8548.19 872
8549.06 837
8549.93 962
8550.80 1001
8551.68 980
8552.55 965
8553.42 1083
8554.30 1032
8555.17 1065
8556.04 1103
8556.92 1079
8557.79 1063
8558.66 984
8559.54 995
8560.41 930
8561.28 742
8562.16 792
8563.03 787
8563.90 718
8564.78 745
8565.65 715
8566.52 699
8567.40 734
8568.27 702
8569.15 733
8570.02 692
8570.89 716
8571.77 667
8572.64 676
8573.51 627
8574.39 690
8575.26 695
8576.14 668
8577.01 647
8577.89 659
8578.76 673
8579.63 662
8580.51 647
8581.38 649
8582.26 613
8583.13 621
8584.01 695
8584.88 688
8585.76 755
8586.63 719
8587.51 766
8588.38 743
8589.26 696
8590.13 704
8591.00 658
8591.88 719
8592.75 720
8593.63 691
8594.51 770
8595.38 663
8596.26 738
8597.13 706
8598.01 768
8598.88 787
8599.76 687
8600.63 731
8601.51 711
8602.38 833
8603.26 796
8604.13 813
8605.01 748
8605.89 760
8606.76 765
8607.64 767
8608.51 781
8609.39 827
8610.26 792
8611.14 793
8612.02 859
8612.89 857
8613.77 824
8614.65 831
8615.52 881
8616.40 861
8617.27 955
8618.15 894
8619.03 953
8619.90 892
8620.78 944
8621.66 980
8622.53 966
8623.41 1031
8624.29 1004
8625.16 1006
8626.04 950
8626.92 978
8627.79 1054
8628.67 1000
8629.55 1078
8630.42 1130
8631.30 1109
8632.18 1123
8633.05 1159
8633.93 1144
8634.81 1210
8635.69 1198
8636.56 1301
8637.44 1244
8638.32 1234
8639.20 1219
8640.07 1244
8640.95 1191
8641.83 1359
8642.71 1359
8643.58 1342
8644.46 1331
8645.34 1481
8646.22 1457
8647.09 1458
8647.97 1495
8648.85 1407
8649.73 1481
8650.61 1553
8651.48 1546
8652.36 1528
8653.24 1509
8654.12 1419
8655.00 1568
8655.87 1441
8656.75 1450
8657.63 1421
8658.51 1512
8659.39 1675
8660.27 1573
8661.14 1710
8662.02 1651
8662.90 1648
8663.78 1626
8664.66 1654
8665.54 1681
8666.42 1684
8667.30 1801
8668.17 1686
8669.05 1732
8669.93 1853
8670.81 1945
8671.69 2285
8672.57 2514
8673.45 2987
8674.33 3458
8675.21 3958
8676.09 4421
8676.97 4515
8677.84 4591
8678.72 4221
8679.60 3966
8680.48 3663
8681.36 3337
8682.24 2796
8683.12 2615
8684.00 2213
8684.88 2163
8685.76 2054
8686.64 1949
8687.52 2013
8688.40 2171
8689.28 2482
8690.16 2729
8691.04 3220
8691.92 3707
8692.80 4268
8693.68 4871
8694.56 5246
8695.44 5438
8696.32 5251
8697.20 4668
8698.08 4251
8698.96 3797
8699.84 3161
8700.72 2642
8701.60 2252
8702.48 1803
8703.37 1691
8704.25 1498
8705.13 1484
8706.01 1382
8706.89 1308
8707.77 1317
8708.65 1223
8709.53 1240
8710.41 1204
8711.29 1226
8712.17 1215
8713.06 1135
8713.94 1182
8714.82 1209
8715.70 1180
8716.58 1074
8717.46 1079
8718.34 1013
8719.22 1008
8720.11 1000
8720.99 1107
8721.87 1045
8722.75 960
8723.63 1011
8724.51 1003
8725.40 1045
8726.28 975
8727.16 1023
8728.04 1036
8728.92 1160
8729.81 1108
8730.69 1154
8731.57 1111
8732.45 1146
8733.33 1115
8734.22 1112
8735.10 1113
8735.98 1054
8736.86 1023
8737.75 1070
8738.63 988
8739.51 982
8740.39 1014
8741.28 1052
8742.16 1104
8743.04 1100
8743.92 1011
8744.81 1090
8745.69 1068
8746.57 1032
8747.46 1015
8748.34 1079
8749.22 1081
8750.10 1110
8750.99 1092
8751.87 1086
8752.75 1054
8753.64 1089
8754.52 1198
8755.40 1119
8756.29 1178
8757.17 1231
8758.05 1257
8758.94 1172
8759.82 1106
8760.70 1173
8761.59 1221
8762.47 1289
8763.35 1168
8764.24 1186
8765.12 1205
8766.01 1179
8766.89 1117
8767.77 1162
8768.66 1209
8769.54 1216
8770.43 1306
8771.31 1277
8772.19 1198
8773.08 1212
8773.96 1321
8774.85 1266
8775.73 1244
8776.62 1200
8777.50 1210
8778.38 1211
8779.27 1214
8780.15 1198
8781.04 1310
8781.92 1381
8782.81 1420
8783.69 1415
8784.58 1486
8785.46 1497
8786.35 1442
8787.23 1444
8788.12 1316
8789.00 1160
8789.89 1078
8790.77 1048
8791.66 1019
8792.54 945
8793.43 998
8794.31 915
8795.20 888
8796.08 928
8796.97 891
8797.85 914
8798.74 858
8799.62 918
8800.51 1012
8801.40 1017
8802.28 1046
8803.17 1000
8804.05 916
8804.94 949
8805.82 983
8806.71 1037
8807.60 971
8808.48 840
8809.37 891
8810.25 925
8811.14 927
8812.03 847
8812.91 787
8813.80 782
8814.69 813
8815.57 824
8816.46 769
8817.34 808
8818.23 784
8819.12 832
8820.00 823
8820.89 776
8821.78 778
8822.66 779
8823.55 799
8824.44 766
8825.32 829
8826.21 824
8827.10 748
8827.99 736
8828.87 742
8829.76 647
8830.65 733
8831.53 782
8832.42 731
8833.31 605
8834.20 674
8835.08 730
8835.97 698
8836.86 687
8837.74 667
8838.63 710
8839.52 676
8840.41 687
8841.30 663
8842.18 635
8843.07 668
8843.96 693
8844.85 686
8845.73 608
8846.62 645
8847.51 646
8848.40 670
8849.29 742
8850.17 664
8851.06 603
8851.95 639
8852.84 688
8853.73 617
8854.61 629
8855.50 599
8856.39 644
8857.28 647
8858.17 596
8859.06 636
8859.95 651
8860.83 663
8861.72 614
8862.61 618
8863.50 663
8864.39 605
8865.28 648
8866.17 564
8867.06 619
8867.94 589
8868.83 647
8869.72 637
8870.61 529
8871.50 501
8872.39 552
8873.28 586
8874.17 608
8875.06 548
8875.95 475
8876.84 490
8877.73 557
8878.62 536
8879.51 544
8880.40 544
8881.28 540
8882.17 524
8883.06 529
8883.95 582
8884.84 569
8885.73 578
8886.62 585
8887.51 538
8888.40 508
8889.29 564
8890.18 553
8891.07 539
8891.96 516
8892.85 553
8893.74 461
8894.63 518
8895.53 527
8896.42 495
8897.31 453
8898.20 433
8899.09 494
8899.98 555
8900.87 495
8901.76 498
8902.65 475
8903.54 459
8904.43 469
8905.32 456
8906.21 474
8907.10 510
8907.99 495
8908.89 544
8909.78 578
8910.67 539
8911.56 497
8912.45 517
8913.34 462
8914.23 501
8915.12 472
8916.02 499
8916.91 471
8917.80 459
8918.69 470
8919.58 524
8920.47 491
8921.36 475
8922.26 454
8923.15 463
8924.04 491
8924.93 477
8925.82 491
8926.72 483
8927.61 452
8928.50 455
8929.39 460
8930.28 417
8931.18 444
8932.07 452
8932.96 497
8933.85 421
8934.75 428
8935.64 454
8936.53 435
8937.42 432
8938.31 428
8939.21 420
8940.10 415
8940.99 454
8941.89 427
8942.78 396
8943.67 477
8944.56 441
8945.46 441
8946.35 449
8947.24 420
8948.14 387
8949.03 420
8949.92 421
8950.81 418
8951.71 457
8952.60 415
8953.49 448
8954.39 425
8955.28 439
8956.17 458
8957.07 475
8957.96 464
8958.85 433
8959.75 415
8960.64 449
8961.54 403
8962.43 461
8963.32 469
8964.22 445
8965.11 473
8966.00 492
8966.90 476
8967.79 433
8968.69 452
8969.58 509
8970.47 472
8971.37 450
8972.26 471
8973.16 505
8974.05 495
8974.95 458
8975.84 426
8976.73 471
8977.63 443
8978.52 460
8979.42 490
8980.31 467
8981.21 481
8982.10 508
8983.00 517
8983.89 531
8984.79 492
8985.68 432
8986.58 440
8987.47 475
8988.37 413
8989.26 420
8990.16 430
8991.05 461
8991.95 404
8992.84 402
8993.74 456
8994.63 459
8995.53 388
8996.42 428
8997.32 405
8998.21 446
8999.11 471
9000.01 457
9000.90 460
9001.80 400
9002.69 361
9003.59 401
9004.48 382
9005.38 413
9006.28 375
9007.17 428
9008.07 408
9008.96 361
9009.86 410
9010.76 421
9011.65 474
9012.55 413
9013.45 413
9014.34 388
9015.24 431
9016.13 349
9017.03 346
9017.93 412
9018.82 399
9019.72 387
9020.62 424
9021.51 388
9022.41 388
9023.31 419
9024.20 460
9025.10 421
9026.00 399
9026.89 404
9027.79 372
9028.69 452
9029.59 400
9030.48 444
9031.38 391
9032.28 442
9033.17 416
9034.07 393
9034.97 391
9035.87 393
9036.76 365
9037.66 414
9038.56 392
9039.46 406
9040.35 413
9041.25 365
9042.15 417
9043.05 445
9043.94 426
9044.84 403
9045.74 402
9046.64 440
9047.54 436
9048.43 415
9049.33 387
9050.23 438
9051.13 451
9052.03 437
9052.92 394
9053.82 432
9054.72 457
9055.62 447
9056.52 405
9057.42 362
9058.32 405
9059.21 438
9060.11 484
9061.01 428
9061.91 374
9062.81 447
9063.71 483
9064.61 451
9065.50 420
9066.40 457
9067.30 480
9068.20 478
9069.10 457
9070.00 431
9070.90 440
9071.80 489
9072.70 479
9073.60 382
9074.50 406
9075.40 398
9076.29 416
9077.19 415
9078.09 412
9078.99 400
9079.89 441
9080.79 436
9081.69 459
9082.59 443
9083.49 442
9084.39 444
9085.29 464
9086.19 397
9087.09 401
9087.99 427
9088.89 436
9089.79 502
9090.69 478
9091.59 421
9092.49 382
9093.39 456
9094.29 455
9095.19 403
9096.09 433
9096.99 447
9097.89 499
9098.79 425
9099.69 402
9100.60 411
9101.50 472
9102.40 446
9103.30 411
9104.20 369
9105.10 376
9106.00 396
9106.90 402
9107.80 459
9108.70 394
9109.60 390
9110.50 361
9111.41 365
9112.31 427
9113.21 490
9114.11 463
9115.01 436
9115.91 447
9116.81 392
9117.72 397
9118.62 413
9119.52 414
9120.42 384
9121.32 378
9122.22 398
9123.12 343
9124.03 344
9124.93 378
9125.83 410
9126.73 386
9127.63 428
9128.54 398
9129.44 407
9130.34 404
9131.24 387
9132.14 382
9133.05 371
9133.95 413
9134.85 404
9135.75 428
9136.66 396
9137.56 391
9138.46 368
9139.36 361
9140.27 370
9141.17 389
9142.07 373
9142.97 393
9143.88 394
9144.78 402
9145.68 359
9146.59 319
9147.49 382
9148.39 365
9149.29 363
9150.20 371
9151.10 404
9152.00 390
9152.91 375
9153.81 404
9154.71 424
9155.62 439
9156.52 400
9157.42 335
9158.33 389
9159.23 394
9160.13 378
9161.04 394
9161.94 409
9162.84 397
9163.75 434
9164.65 404
9165.56 395
9166.46 418
9167.36 412
9168.27 384
9169.17 357
9170.08 318
9170.98 345
9171.88 433
9172.79 386
9173.69 407
9174.60 364
9175.50 411
9176.41 414
9177.31 371
9178.21 393
9179.12 394
9180.02 361
9180.93 382
9181.83 372
9182.74 401
9183.64 417
9184.55 450
9185.45 403
9186.36 383
9187.26 368
9188.17 390
9189.07 362
9189.98 364
9190.88 355
9191.79 344
9192.69 374
9193.60 374
9194.50 390
9195.41 425
9196.31 425
9197.22 438
9198.12 423
9199.03 405
9199.93 389
9200.84 419
9201.75 435
9202.65 437
9203.56 459
9204.46 500
9205.37 455
9206.27 437
9207.18 387
9208.09 360
9208.99 353
9209.90 372
9210.80 415
9211.71 385
9212.62 383
9213.52 417
9214.43 395
9215.34 412
9216.24 385
9217.15 414
9218.05 386
9218.96 421
9219.87 389
9220.77 340
9221.68 409
9222.59 441
9223.49 381
9224.40 401
9225.31 379
9226.21 365
9227.12 404
9228.03 411
9228.93 412
9229.84 392
9230.75 410
9231.66 372
9232.56 363
9233.47 358
9234.38 364
9235.28 305
9236.19 376
9237.10 420
9238.01 367
9238.91 370
9239.82 397
9240.73 383
9241.64 350
9242.54 371
9243.45 421
9244.36 348
9245.27 346
9246.18 387
9247.08 358
9247.99 399
9248.90 370
9249.81 343
9250.71 359
9251.62 338
9252.53 393
9253.44 371
9254.35 384
9255.26 437
9256.16 395
9257.07 388
9257.98 352
9258.89 341
9259.80 388
9260.71 331
9261.61 361
9262.52 375
9263.43 371
9264.34 372
9265.25 314
9266.16 361
9267.07 370
9267.98 363
9268.88 375
9269.79 357
9270.70 316
9271.61 408
9272.52 408
9273.43 380
9274.34 384
9275.25 352
9276.16 336
9277.07 358
9277.98 359
9278.89 363
9279.80 403
9280.70 426
9281.61 429
9282.52 371
9283.43 384
9284.34 418
9285.25 430
9286.16 405
9287.07 366
9287.98 341
9288.89 399
9289.80 402
9290.71 369
9291.62 333
9292.53 399
9293.44 352
9294.35 419
9295.26 397
9296.17 392
9297.08 415
9297.99 442
9298.90 439
9299.81 397
9300.73 377
9301.64 382
9302.55 390
9303.46 437
9304.37 424
9305.28 452
9306.19 462
9307.10 436
9308.01 392
9308.92 459
9309.83 444
9310.74 480
9311.65 433
9312.57 438
9313.48 467
9314.39 447
9315.30 440
9316.21 426
9317.12 393
9318.03 451
9318.94 418
9319.86 435
9320.77 405
9321.68 353
9322.59 427
9323.50 421
9324.41 416
9325.33 405
9326.24 398
9327.15 404
9328.06 426
9328.97 380
9329.88 418
9330.80 404
9331.71 423
9332.62 392
9333.53 416
9334.44 390
9335.36 336
9336.27 378
9337.18 365
9338.09 398
9339.01 432
9339.92 394
9340.83 378
9341.74 378
9342.66 392
9343.57 377
9344.48 394
9345.39 416
9346.31 390
9347.22 369
9348.13 396
9349.05 444
9349.96 384
9350.87 372
9351.78 397
9352.70 402
9353.61 362
9354.52 371
9355.44 382
9356.35 371
9357.26 345
9358.18 374
9359.09 416
9360.00 401
9360.92 393
9361.83 406
9362.74 389
9363.66 360
9364.57 384
9365.48 366
9366.40 388
9367.31 377
9368.23 364
9369.14 372
9370.05 357
9370.97 436
9371.88 420
9372.80 414
9373.71 411
9374.62 416
9375.54 422
9376.45 365
9377.37 371
9378.28 383
9379.19 338
9380.11 373
9381.02 341
9381.94 373
9382.85 383
9383.77 440
9384.68 405
9385.60 346
9386.51 391
9387.43 408
9388.34 388
9389.26 362
9390.17 378
9391.09 424
9392.00 404
9392.91 370
9393.83 391
9394.75 420
9395.66 455
9396.58 439
9397.49 460
9398.41 443
9399.32 419
9400.24 464
9401.15 507
9402.07 438
9402.98 401
9403.90 420
9404.81 412
9405.73 449
9406.65 438
9407.56 400
9408.48 411
9409.39 416
9410.31 395
9411.22 415
9412.14 352
9413.06 402
9413.97 414
9414.89 446
9415.80 438
9416.72 374
9417.64 354
9418.55 400
9419.47 389
9420.39 431
9421.30 415
9422.22 460
9423.14 447
9424.05 375
9424.97 380
9425.88 406
9426.80 438
9427.72 421
9428.64 428
9429.55 427
9430.47 515
9431.39 442
9432.30 436
9433.22 476
9434.14 469
9435.05 441
9435.97 479
9436.89 457
9437.81 451
9438.72 437
9439.64 485
9440.56 505
9441.47 445
9442.39 426
9443.31 427
9444.23 437
9445.14 450
9446.06 454
9446.98 411
9447.90 485
9448.81 519
9449.73 487
9450.65 563
9451.57 543
9452.49 568
9453.40 611
9454.32 588
9455.24 647
9456.16 613
9457.08 636
9457.99 670
9458.91 611
9459.83 570
9460.75 546
9461.67 538
9462.59 519
9463.50 489
9464.42 455
9465.34 466
9466.26 445
9467.18 439
9468.10 476
9469.02 488
9469.94 453
9470.85 463
9471.77 460
9472.69 417
9473.61 463
9474.53 429
9475.45 411
9476.37 492
9477.29 515
9478.21 531
9479.13 481
9480.04 475
9480.96 545
9481.88 476
9482.80 535
9483.72 562
9484.64 557
9485.56 481
9486.48 525
9487.40 530
9488.32 526
9489.24 453
9490.16 427
9491.08 507
9492.00 465
9492.92 403
9493.84 386
9494.76 414
9495.68 461
9496.60 464
9497.52 468
9498.44 464
9499.36 434
9500.28 459
9501.20 461
9502.12 424
9503.04 455
9503.96 472
9504.88 510
9505.80 531
9506.72 516
9507.64 470
9508.56 512
9509.48 511
9510.41 509
9511.33 502
9512.25 472
9513.17 501
9514.09 522
9515.01 546
9515.93 533
9516.85 532
9517.77 569
9518.69 517
9519.61 523
9520.54 500
9521.46 499
9522.38 517
9523.30 537
9524.22 562
9525.14 551
9526.06 545
9526.99 567
9527.91 541
9528.83 539
9529.75 567
9530.67 598
9531.59 609
9532.52 714
9533.44 804
9534.36 763
9535.28 792
9536.20 890
9537.13 777
9538.05 744
9538.97 720
9539.89 708
9540.81 622
9541.74 598
9542.66 578
9543.58 602
9544.50 594
9545.43 640
9546.35 619
9547.27 580
9548.19 551
9549.12 570
9550.04 578
9550.96 602
9551.88 564
9552.81 563
9553.73 618
9554.65 582
9555.58 604
9556.50 494
9557.42 543
9558.34 601
9559.27 628
9560.19 598
9561.11 624
9562.04 652
9562.96 685
9563.88 681
9564.81 703
9565.73 664
9566.65 618
9567.58 580
9568.50 618
9569.43 581
9570.35 577
9571.27 534
9572.20 633
9573.12 617
9574.04 591
9574.97 531
9575.89 640
9576.82 579
9577.74 579
9578.66 576
9579.59 586
9580.51 568
9581.44 605
9582.36 597
9583.28 592
9584.21 590
9585.13 607
9586.06 607
9586.98 595
9587.91 612
9588.83 620
9589.76 559
9590.68 609
9591.60 595
9592.53 586
9593.45 658
9594.38 589
9595.30 625
9596.23 614
9597.15 631
9598.08 707
9599.00 777
9599.93 729
9600.85 655
9601.78 714
9602.70 727
9603.63 736
9604.55 705
9605.48 730
9606.41 726
9607.33 764
9608.26 693
9609.18 808
9610.11 734
9611.03 742
9611.96 838
9612.88 848
9613.81 823
9614.74 809
9615.66 852
9616.59 811
9617.51 818
9618.44 840
9619.37 779
9620.29 845
9621.22 819
9622.14 850
9623.07 846
9624.00 758
9624.92 864
9625.85 918
9626.78 920
9627.70 879
9628.63 947
9629.55 878
9630.48 910
9631.41 884
9632.33 937
9633.26 947
9634.19 1021
9635.11 996
9636.04 1083
9636.97 1054
9637.90 1060
9638.82 1074
9639.75 1100
9640.68 1049
9641.60 1009
9642.53 1072
9643.46 1135
9644.38 1091
9645.31 1124
9646.24 1235
9647.17 1190
9648.09 1205
9649.02 1270
9649.95 1273
9650.88 1364
9651.80 1395
9652.73 1437
9653.66 1407
9654.59 1486
9655.51 1490
9656.44 1368
9657.37 1317
9658.30 1328
9659.23 1322
9660.15 1346
9661.08 1349
9662.01 1346
9662.94 1325
9663.87 1397
9664.80 1317
9665.72 1309
9666.65 1355
9667.58 1345
9668.51 1484
9669.44 1521
9670.37 1530
9671.29 1579
9672.22 1566
9673.15 1570
9674.08 1588
9675.01 1554
9675.94 1612
9676.87 1706
9677.79 1588
9678.72 1602
9679.65 1626
9680.58 1665
9681.51 1835
9682.44 1858
9683.37 1850
9684.30 1829
9685.23 1830
9686.16 1846
9687.09 1835
9688.01 1843
9688.94 1928
9689.87 1939
9690.80 1939
9691.73 1953
9692.66 1963
9693.59 1999
9694.52 2077
9695.45 2202
9696.38 2222
9697.31 2328
9698.24 2562
9699.17 2885
9700.10 3121
9701.03 3352
9701.96 3465
9702.89 3302
9703.82 3154
9704.75 3017
9705.68 2710
9706.61 2545
9707.54 2471
9708.47 2216
9709.40 2061
9710.33 1912
9711.26 1927
9712.19 2061
9713.12 2093
9714.05 2181
9714.98 2246
9715.92 2298
9716.85 2423
9717.78 2446
9718.71 2420
9719.64 2404
9720.57 2309
9721.50 2128
9722.43 1916
9723.36 1818
9724.29 1817
9725.22 1677
9726.16 1570
9727.09 1547
9728.02 1490
9728.95 1545
9729.88 1550
9730.81 1576
9731.74 1538
9732.67 1667
9733.61 1659
9734.54 1726
9735.47 1694
9736.40 1710
9737.33 1582
9738.26 1563
9739.20 1625
9740.13 1529
9741.06 1445
9741.99 1434
9742.92 1325
9743.86 1284
9744.79 1271
9745.72 1215
9746.65 1195
9747.58 1178
9748.52 1103
9749.45 1078
9750.38 1150
9751.31 1130
9752.25 1091
9753.18 1028
9754.11 1064
9755.04 1052
9755.98 1057
9756.91 1058
9757.84 1162
9758.77 1141
9759.71 1061
9760.64 980
9761.57 992
9762.51 1108
9763.44 1129
9764.37 1167
9765.30 1060
9766.24 1074
9767.17 1139
9768.10 1060
9769.04 1062
9769.97 1021
9770.90 1054
9771.84 1067
9772.77 1071
9773.70 1022
9774.64 963
9775.57 1098
9776.50 1144
9777.44 1167
9778.37 1163
9779.31 1197
9780.24 1278
9781.17 1304
9782.11 1302
9783.04 1295
9783.97 1299
9784.91 1319
9785.84 1291
9786.78 1203
9787.71 1155
9788.64 1119
9789.58 1101
9790.51 1101
9791.45 1105
9792.38 1007
9793.32 970
9794.25 998
9795.19 909
9796.12 894
9797.05 1012
9797.99 944
9798.92 968
9799.86 964
9800.79 970
9801.73 922
9802.66 977
9803.60 955
9804.53 923
9805.47 894
9806.40 826
9807.34 832
9808.27 828
9809.21 924
9810.14 833
9811.08 829
9812.01 812
9812.95 749
9813.88 777
9814.82 827
9815.75 809
9816.69 744
9817.63 777
9818.56 739
9819.50 774
9820.43 747
9821.37 727
9822.30 784
9823.24 770
9824.18 709
9825.11 729
9826.05 779
9826.98 772
9827.92 733
9828.86 767
9829.79 766
9830.73 705
9831.66 708
9832.60 748
9833.54 739
9834.47 751
9835.41 722
9836.35 690
9837.28 699
9838.22 773
9839.16 767
9840.09 729
9841.03 728
9841.97 698
9842.90 735
9843.84 754
9844.78 747
9845.71 732
9846.65 748
9847.59 811
9848.52 752
9849.46 707
9850.40 712
9851.34 661
9852.27 662
9853.21 690
9854.15 682
9855.08 724
9856.02 678
9856.96 665
9857.90 705
9858.83 705
9859.77 772
9860.71 734
9861.65 740
9862.58 661
9863.52 675
9864.46 670
9865.40 684
9866.34 673
9867.27 686
9868.21 678
9869.15 664
9870.09 681
9871.03 664
9871.96 706
9872.90 699
9873.84 676
9874.78 649
9875.72 682
9876.66 681
9877.59 617
9878.53 691
9879.47 672
9880.41 633
9881.35 631
9882.29 600
9883.23 611
9884.16 577
9885.10 650
9886.04 616
9886.98 616
9887.92 591
9888.86 620
9889.80 615
9890.74 632
9891.68 644
9892.61 611
9893.55 592
9894.49 568
9895.43 540
9896.37 597
9897.31 613
9898.25 592
9899.19 590
9900.13 562
9901.07 553
9902.01 564
9902.95 582
9903.89 616
9904.83 604
9905.77 579
9906.71 561
9907.65 606
9908.59 560
9909.53 585
9910.47 629
9911.41 606
9912.35 654
9913.29 618
9914.23 658
9915.17 584
9916.11 651
9917.05 598
9917.99 579
9918.93 617
9919.87 616
9920.81 641
9921.75 619
9922.69 637
9923.63 672
9924.57 832
9925.51 857
9926.45 943
9927.39 1012
9928.33 1094
9929.28 1118
9930.22 1047
9931.16 1096
9932.10 1048
9933.04 992
9933.98 947
9934.92 798
9935.86 735
9936.80 760
9937.74 710
9938.69 647
9939.63 626
9940.57 581
9941.51 595
9942.45 618
9943.39 652
9944.34 598
9945.28 607
9946.22 547
9947.16 545
9948.10 538
9949.04 543
9949.99 543
9950.93 569
9951.87 543
9952.81 549
9953.75 538
9954.70 555
9955.64 625
9956.58 534
9957.52 548
9958.46 532
9959.41 540
9960.35 545
9961.29 537
9962.23 506
9963.18 543
9964.12 565
9965.06 587
9966.00 510
9966.95 552
9967.89 550
9968.83 498
9969.77 568
9970.72 574
9971.66 576
9972.60 567
9973.55 558
9974.49 584
9975.43 550
9976.38 541
9977.32 526
9978.26 573
9979.21 556
9980.15 581
9981.09 566
9982.04 566
9982.98 508
9983.92 518
9984.87 559
9985.81 530
9986.75 520
9987.70 535
9988.64 477
9989.58 498
9990.53 519
9991.47 514
9992.42 555
9993.36 527
9994.30 536
9995.25 507
9996.19 510
9997.14 510
9998.08 526
9999.02 547
9999.97 520
10000.91 508
10001.86 462
10002.80 479
10003.75 527
10004.69 507
10005.63 463
10006.58 464
10007.52 534
10008.47 501
10009.41 514
10010.36 551
10011.30 528
10012.25 482
10013.19 520
10014.14 514
10015.08 515
10016.03 489
10016.97 488
10017.92 472
10018.86 498
10019.81 539
10020.75 486
10021.70 491
10022.64 464
10023.59 489
10024.53 477
10025.48 501
10026.42 531
10027.37 488
10028.32 468
10029.26 472
10030.21 476
10031.15 442
10032.10 498
10033.04 475
10033.99 450
10034.94 461
10035.88 498
10036.83 479
10037.77 490
10038.72 426
10039.67 461
10040.61 478
10041.56 458
10042.50 450
10043.45 380
10044.40 438
10045.34 418
10046.29 436
10047.24 387
10048.18 407
10049.13 430
10050.08 465
10051.02 460
10051.97 478
10052.92 417
10053.86 439
10054.81 472
10055.76 469
10056.70 456
10057.65 453
10058.60 477
10059.54 432
10060.49 429
10061.44 448
10062.39 476
10063.33 484
10064.28 479
10065.23 446
10066.17 509
10067.12 416
10068.07 443
10069.02 428
10069.96 443
10070.91 443
10071.86 439
10072.81 460
10073.76 464
10074.70 475
10075.65 453
10076.60 491
10077.55 386
10078.49 460
10079.44 451
10080.39 421
10081.34 416
10082.29 450
10083.23 427
10084.18 412
10085.13 405
10086.08 412
10087.03 436
10087.98 380
10088.92 398
10089.87 443
10090.82 427
10091.77 414
10092.72 421
10093.67 469
10094.62 450
10095.56 451
10096.51 440
10097.46 374
10098.41 409
10099.36 423
10100.31 429
10101.26 467
10102.21 398
10103.16 431
10104.11 450
10105.05 452
10106.00 461
10106.95 436
10107.90 451
10108.85 444
10109.80 395
10110.75 438
10111.70 423
10112.65 433
10113.60 431
10114.55 420
10115.50 428
10116.45 424
10117.40 438
10118.35 429
10119.30 381
10120.25 433
10121.20 439
10122.15 456
10123.10 429
10124.05 452
10125.00 428
10125.95 453
10126.90 453
10127.85 441
10128.80 432
10129.75 384
10130.70 421
10131.65 427
10132.60 406
10133.55 401
10134.50 409
10135.45 449
10136.40 404
10137.35 436
10138.30 457
10139.26 426
10140.21 431
10141.16 445
10142.11 385
10143.06 463
10144.01 448
10144.96 413
10145.91 430
10146.86 436
10147.81 453
10148.77 454
10149.72 490
10150.67 458
10151.62 432
10152.57 388
10153.52 414
10154.47 458
10155.43 489
10156.38 466
10157.33 454
10158.28 383
10159.23 441
10160.18 496
10161.14 473
10162.09 459
10163.04 454
10163.99 457
10164.94 445
10165.90 422
10166.85 407
10167.80 462
10168.75 427
10169.70 464
10170.66 458
10171.61 466
10172.56 467
10173.51 474
10174.47 512
10175.42 474
10176.37 468
10177.32 500
10178.28 489
10179.23 484
10180.18 478
10181.14 481
10182.09 489
10183.04 471
10183.99 501
10184.95 504
10185.90 547
10186.85 568
10187.81 565
10188.76 579
10189.71 538
10190.67 538
10191.62 533
10192.57 519
10193.53 564
10194.48 571
10195.43 558
10196.39 583
10197.34 560
10198.29 590
10199.25 553
10200.20 594
10201.15 595
10202.11 589
10203.06 556
10204.02 549
10204.97 620
10205.92 592
10206.88 669
10207.83 704
10208.79 639
10209.74 689
10210.69 687
10211.65 638
10212.60 604
10213.56 600
10214.51 567
10215.46 564
10216.42 517
10217.37 531
10218.33 473
10219.28 511
10220.24 533
10221.19 511
10222.15 542
10223.10 499
10224.06 458
10225.01 417
10225.97 488
10226.92 455
10227.88 502
10228.83 512
10229.79 455
10230.74 435
10231.70 471
10232.65 515
10233.61 497
10234.56 487
10235.52 527
10236.47 591
10237.43 605
10238.38 603
10239.34 545
10240.29 563
10241.25 611
10242.21 588
10243.16 513
10244.12 453
10245.07 473
10246.03 480
10246.98 436
10247.94 420
10248.90 391
10249.85 404
10250.81 423
10251.76 414
10252.72 401
10253.68 411
10254.63 413
10255.59 428
10256.55 416
10257.50 388
10258.46 402
10259.41 459
10260.37 406
10261.33 385
10262.28 335
10263.24 369
10264.20 366
10265.15 397
10266.11 351
10267.07 370
10268.02 378
10268.98 411
10269.94 408
10270.90 425
10271.85 401
10272.81 424
10273.77 427
10274.72 415
10275.68 400
10276.64 412
10277.60 412
10278.55 405
10279.51 421
10280.47 437
10281.43 417
10282.38 414
10283.34 357
10284.30 405
10285.26 412
10286.21 368
10287.17 401
10288.13 388
10289.09 389
10290.04 430
10291.00 362
10291.96 423
10292.92 373
10293.88 383
10294.83 414
10295.79 397
10296.75 399
10297.71 393
10298.67 386
10299.63 363
10300.58 373
10301.54 347
10302.50 360
10303.46 408
10304.42 356
10305.38 395
10306.34 359
10307.29 330
10308.25 342
10309.21 363
10310.17 356
10311.13 366
10312.09 370
10313.05 376
10314.01 355
10314.97 395
10315.92 385
10316.88 392
10317.84 427
10318.80 433
10319.76 420
10320.72 387
10321.68 400
10322.64 434
10323.60 421
10324.56 393
10325.52 386
10326.48 394
10327.44 369
10328.40 417
10329.36 411
10330.32 422
10331.28 464
10332.24 434
10333.20 440
10334.16 431
10335.12 421
10336.08 373
10337.04 424
10338.00 377
10338.96 355
10339.92 328
10340.88 328
10341.84 357
10342.80 376
10343.76 349
10344.72 378
10345.68 345
10346.64 357
10347.60 369
10348.56 381
10349.52 389
10350.48 336
10351.44 377
10352.40 323
10353.36 317
10354.32 351
10355.29 358
10356.25 320
10357.21 353
10358.17 355
10359.13 357
10360.09 377
10361.05 388
10362.01 369
10362.97 355
10363.94 309
10364.90 301
10365.86 363
10366.82 357
10367.78 384
10368.74 332
10369.70 359
10370.67 319
10371.63 328
10372.59 328
10373.55 357
10374.51 371
10375.47 307
10376.44 344
10377.40 341
10378.36 348
10379.32 336
10380.28 316
10381.25 311
10382.21 340
10383.17 390
10384.13 367
10385.10 356
10386.06 357
10387.02 381
10387.98 371
10388.95 307
10389.91 345
10390.87 319
10391.83 371
10392.80 351
10393.76 302
10394.72 303
10395.68 300
10396.65 322
10397.61 309
10398.57 322
10399.54 365
10400.50 368
10401.46 345
10402.43 307
10403.39 343
10404.35 364
10405.31 337
10406.28 320
10407.24 311
10408.20 350
10409.17 346
10410.13 330
10411.10 293
10412.06 280
10413.02 337
10413.99 314
10414.95 286
10415.91 282
10416.88 321
10417.84 352
10418.80 344
10419.77 342
10420.73 336
10421.70 358
10422.66 348
10423.63 334
10424.59 361
10425.55 349
10426.52 353
10427.48 313
10428.45 282
10429.41 297
10430.37 309
10431.34 329
10432.30 330
10433.27 300
10434.23 278
10435.20 304
10436.16 318
10437.13 299
10438.09 292
10439.06 312
10440.02 308
10440.99 314
10441.95 326
10442.92 291
10443.88 308
10444.85 297
10445.81 303
10446.78 301
10447.74 296
10448.71 257
10449.67 293
10450.64 347
10451.60 322
10452.57 295
10453.53 260
10454.50 321
10455.47 295
10456.43 296
10457.40 284
10458.36 282
10459.33 307
10460.29 284
10461.26 275
10462.23 305
10463.19 301
10464.16 306
10465.12 325
10466.09 325
10467.06 288
10468.02 268
10468.99 291
10469.95 300
10470.92 292
10471.89 283
10472.85 308
10473.82 357
10474.79 282
10475.75 271
10476.72 319
10477.69 298
10478.65 274
10479.62 270
10480.59 281
10481.55 273
10482.52 319
10483.49 290
10484.45 298
10485.42 279
10486.39 261
10487.35 284
10488.32 255
10489.29 282
10490.26 299
10491.22 319
10492.19 315
10493.16 311
10494.13 279
10495.09 262
10496.06 307
10497.03 296
10497.99 266
10498.96 266
10499.93 309
10500.90 352
10501.87 298
10502.83 261
10503.80 292
10504.77 276
10505.74 281
10506.70 263
10507.67 302
10508.64 284
10509.61 268
10510.58 315
10511.55 326
10512.51 308
10513.48 262
10514.45 287
10515.42 284
10516.39 303
10517.36 266
10518.32 309
10519.29 259
10520.26 295
10521.23 248
10522.20 291
10523.17 276
10524.14 284
10525.10 292
10526.07 294
10527.04 284
10528.01 256
10528.98 273
10529.95 280
10530.92 269
10531.89 270
10532.86 266
10533.83 250
10534.79 272
10535.76 291
10536.73 300
10537.70 299
10538.67 267
10539.64 260
10540.61 274
10541.58 279
10542.55 250
10543.52 283
10544.49 281
10545.46 301
10546.43 283
10547.40 298
10548.37 268
10549.34 256
10550.31 248
10551.28 297
10552.25 268
10553.22 295
10554.19 295
10555.16 282
10556.13 296
10557.10 322
10558.07 297
10559.04 315
10560.01 301
10560.98 304
10561.95 342
10562.92 303
10563.89 374
10564.86 357
10565.83 346
10566.81 321
10567.78 311
10568.75 282
10569.72 280
10570.69 302
10571.66 310
10572.63 300
10573.60 339
10574.57 307
10575.54 313
10576.51 302
10577.49 310
10578.46 271
10579.43 269
10580.40 265
10581.37 309
10582.34 310
10583.31 290
10584.29 285
10585.26 321
10586.23 288
10587.20 297
10588.17 298
10589.14 309
10590.12 284
10591.09 320
10592.06 298
10593.03 295
10594.00 324
10594.98 306
10595.95 321
10596.92 297
10597.89 301
10598.86 320
10599.84 343
10600.81 320
10601.78 337
10602.75 351
10603.73 284
10604.70 336
10605.67 358
10606.64 314
10607.62 361
10608.59 335
10609.56 311
10610.53 296
10611.51 314
10612.48 343
10613.45 349
10614.43 314
10615.40 284
10616.37 385
10617.34 319
10618.32 404
10619.29 380
10620.26 336
10621.24 335
10622.21 353
10623.18 321
10624.16 317
10625.13 349
10626.10 348
10627.08 362
10628.05 333
10629.02 362
10630.00 343
10630.97 339
10631.95 339
10632.92 317
10633.89 370
10634.87 355
10635.84 379
10636.81 401
10637.79 417
10638.76 477
10639.74 521
10640.71 521
10641.69 470
10642.66 466
10643.63 498
10644.61 449
10645.58 444
10646.56 383
10647.53 403
10648.51 408
10649.48 331
10650.45 373
10651.43 359
10652.40 371
10653.38 358
10654.35 339
10655.33 332
10656.30 292
10657.28 353
10658.25 343
10659.23 344
10660.20 307
10661.18 319
10662.15 333
10663.13 297
10664.10 289
10665.08 289
10666.05 294
10667.03 342
10668.00 303
10668.98 288
10669.96 323
10670.93 321
10671.91 339
10672.88 304
10673.86 300
10674.83 327
10675.81 322
10676.79 324
10677.76 326
10678.74 320
10679.71 331
10680.69 372
10681.66 360
10682.64 335
10683.62 338
10684.59 360
10685.57 369
10686.55 302
10687.52 312
10688.50 340
10689.47 320
10690.45 351
10691.43 292
10692.40 340
10693.38 281
10694.36 317
10695.33 301
10696.31 312
10697.29 315
10698.26 293
10699.24 279
10700.22 299
10701.19 299
10702.17 315
10703.15 314
10704.13 295
10705.10 285
10706.08 327
10707.06 313
10708.03 310
10709.01 305
10709.99 274
10710.97 306
10711.94 306
10712.92 317
10713.90 323
10714.88 322
10715.85 333
10716.83 335
10717.81 302
10718.79 316
10719.76 267
10720.74 269
10721.72 307
10722.70 341
10723.68 288
10724.65 307
10725.63 345
10726.61 329
10727.59 273
10728.57 257
10729.54 271
10730.52 288
10731.50 308
10732.48 292
10733.46 294
10734.44 320
10735.41 304
10736.39 341
10737.37 300
10738.35 269
10739.33 347
10740.31 344
10741.29 320
10742.26 301
10743.24 297
10744.22 329
10745.20 290
10746.18 288
10747.16 293
10748.14 308
10749.12 312
10750.10 318
10751.08 290
10752.05 278
10753.03 320
10754.01 271
10754.99 297
10755.97 284
10756.95 276
10757.93 283
10758.91 289
10759.89 304
10760.87 307
10761.85 298
10762.83 298
10763.81 291
10764.79 323
10765.77 326
10766.75 308
10767.73 319
10768.71 334
10769.69 302
10770.67 307
10771.65 299
10772.63 301
10773.61 310
10774.59 321
10775.57 341
10776.55 381
10777.53 364
10778.51 350
10779.49 307
10780.47 268
10781.45 326
10782.43 326
10783.41 319
10784.39 364
10785.38 373
10786.36 328
10787.34 335
10788.32 374
10789.30 327
10790.28 364
10791.26 305
10792.24 316
10793.22 330
10794.20 324
10795.19 296
10796.17 342
10797.15 322
10798.13 333
10799.11 323
10800.09 287
10801.07 319
10802.05 279
10803.04 313
10804.02 324
10805.00 326
10805.98 329
10806.96 350
10807.94 325
10808.93 323
10809.91 332
10810.89 331
10811.87 332
10812.85 351
10813.84 342
10814.82 314
10815.80 326
10816.78 351
10817.77 382
10818.75 363
10819.73 316
10820.71 344
10821.69 359
10822.68 344
10823.66 368
10824.64 370
10825.62 329
10826.61 325
10827.59 361
10828.57 365
10829.56 352
10830.54 353
10831.52 344
10832.50 302
10833.49 355
10834.47 396
10835.45 375
10836.44 341
10837.42 353
10838.40 336
10839.39 325
10840.37 329
10841.35 356
10842.34 366
10843.32 377
10844.30 341
10845.29 362
10846.27 316
10847.25 363
10848.24 381
10849.22 377
10850.20 387
10851.19 403
10852.17 341
10853.16 387
10854.14 357
10855.12 322
10856.11 393
10857.09 393
10858.08 369
10859.06 395
10860.04 384
10861.03 425
10862.01 403
10863.00 384
10863.98 374
10864.96 395
10865.95 414
10866.93 397
10867.92 415
10868.90 423
10869.89 378
10870.87 438
10871.86 476
10872.84 414
10873.83 416
10874.81 400
10875.80 446
10876.78 448
10877.77 409
10878.75 404
10879.74 419
10880.72 465
10881.71 423
10882.69 469
10883.68 462
10884.66 428
10885.65 447
10886.63 442
10887.62 431
10888.60 572
10889.59 541
10890.57 510
10891.56 462
10892.55 472
10893.53 510
10894.52 486
10895.50 503
10896.49 508
10897.47 475
10898.46 519
10899.45 567
10900.43 546
10901.42 484
10902.40 509
10903.39 526
10904.38 542
10905.36 518
10906.35 528
10907.34 554
10908.32 538
10909.31 532
10910.29 559
10911.28 605
10912.27 619
10913.25 576
10914.24 573
10915.23 587
10916.21 611
10917.20 624
10918.19 630
10919.17 610
10920.16 607
10921.15 591
10922.14 572
10923.12 641
10924.11 613
10925.10 623
10926.08 664
10927.07 581
10928.06 609
10929.05 665
10930.03 664
10931.02 641
10932.01 623
10933.00 624
10933.98 695
10934.97 725
10935.96 712
10936.95 718
10937.93 704
10938.92 724
10939.91 688
10940.90 771
10941.88 794
10942.87 819
10943.86 853
10944.85 832
10945.84 782
10946.82 813
10947.81 798
10948.80 750
10949.79 747
10950.78 841
10951.77 866
10952.75 781
10953.74 886
10954.73 999
10955.72 1082
10956.71 1092
10957.70 1156
10958.69 1302
10959.67 1376
10960.66 1466
10961.65 1408
10962.64 1382
10963.63 1349
10964.62 1312
10965.61 1276
10966.60 1157
10967.58 1116
10968.57 1087
10969.56 990
10970.55 934
10971.54 959
10972.53 916
10973.52 871
10974.51 858
10975.50 849
10976.49 797
10977.48 864
10978.47 799
10979.46 884
10980.45 896
10981.44 920
10982.43 912
10983.42 906
10984.41 950
10985.40 956
10986.38 886
10987.37 922
10988.36 960
10989.35 1007
10990.34 903
10991.34 929
10992.33 999
10993.32 1058
10994.31 1122
10995.30 1243
10996.29 1303
10997.28 1399
10998.27 1570
10999.26 1698
11000.25 1873
11001.24 1973
11002.23 2073
11003.22 2182
11004.21 2092
11005.20 2061
11006.19 1795
11007.18 1718
11008.17 1472
11009.16 1348
11010.16 1154
11011.15 1012
11012.14 956
11013.13 934
11014.12 861
11015.11 806
11016.10 748
11017.09 735
11018.08 725
11019.08 704
11020.07 715
11021.06 791
11022.05 721
11023.04 666
11024.03 729
11025.03 689
11026.02 670
11027.01 626
11028.00 651
11028.99 671
11029.98 604
11030.98 644
11031.97 600
11032.96 559
11033.95 573
11034.94 613
11035.94 628
11036.93 573
11037.92 655
11038.91 647
11039.91 660
11040.90 632
11041.89 610
11042.88 637
11043.87 591
11044.87 640
11045.86 554
11046.85 571
11047.85 566
11048.84 560
11049.83 568
11050.82 578
11051.82 547
11052.81 606
11053.80 530
11054.80 517
11055.79 559
11056.78 576
11057.77 565
11058.77 503
11059.76 514
11060.75 488
11061.75 511
11062.74 522
11063.73 493
11064.73 533
11065.72 557
11066.71 495
11067.71 499
11068.70 493
11069.70 509
11070.69 553
11071.68 527
11072.68 542
11073.67 570
11074.66 576
11075.66 516
11076.65 524
11077.65 558
11078.64 534
11079.63 550
11080.63 564
11081.62 512
11082.62 600
11083.61 596
11084.61 548
11085.60 546
11086.59 544
11087.59 549
11088.58 540
11089.58 499
11090.57 528
11091.57 541
11092.56 522
11093.56 526
11094.55 568
11095.55 482
11096.54 462
11097.54 469
11098.53 483
11099.53 490
11100.52 485
11101.52 433
11102.51 451
11103.51 477
11104.50 464
11105.50 461
11106.49 477
11107.49 479
11108.48 446
11109.48 455
11110.47 406
11111.47 416
11112.46 426
11113.46 435
11114.46 429
11115.45 444
11116.45 435
11117.44 417
11118.44 399
11119.43 422
11120.43 427
11121.43 433
11122.42 434
11123.42 415
11124.41 421
11125.41 444
11126.41 457
11127.40 416
11128.40 414
11129.40 419
11130.39 440
11131.39 461
11132.39 435
11133.38 414
11134.38 456
11135.37 520
11136.37 444
11137.37 390
11138.37 394
11139.36 448
11140.36 400
11141.36 358
11142.35 402
11143.35 398
11144.35 414
11145.34 420
11146.34 420
11147.34 417
11148.33 399
11149.33 431
11150.33 440
11151.33 418
11152.32 408
11153.32 402
11154.32 418
11155.32 444
11156.31 403
11157.31 396
11158.31 402
11159.31 424
11160.30 377
11161.30 391
11162.30 400
11163.30 395
11164.30 381
11165.29 391
11166.29 394
11167.29 361
11168.29 363
11169.29 389
11170.28 366
11171.28 371
11172.28 399
11173.28 396
11174.28 403
11175.28 393
11176.27 403
11177.27 404
11178.27 383
11179.27 342
11180.27 382
11181.27 441
11182.27 429
11183.26 402
11184.26 397
11185.26 376
11186.26 401
11187.26 411
11188.26 449
11189.26 392
11190.26 423
11191.26 407
11192.26 383
11193.25 391
11194.25 487
11195.25 434
11196.25 454
11197.25 441
11198.25 413
11199.25 405
11200.25 448
11201.25 442
11202.25 388
11203.25 405
11204.25 426
11205.25 468
11206.25 393
11207.25 404
11208.25 379
11209.25 371
11210.25 378
11211.25 387
11212.25 395
11213.25 387
11214.25 352
11215.25 380
11216.25 398
11217.25 392
11218.25 380
11219.25 304
11220.25 377
11221.25 370
11222.25 368
11223.25 340
11224.25 356
11225.25 335
11226.25 381
11227.25 373
11228.25 333
11229.26 321
11230.26 320
11231.26 315
11232.26 302
11233.26 367
11234.26 367
11235.26 344
11236.26 344
11237.26 354
11238.27 354
11239.27 402
11240.27 392
11241.27 339
11242.27 367
11243.27 295
11244.27 336
11245.27 338
11246.28 335
11247.28 363
11248.28 396
11249.28 352
11250.28 347
11251.28 374
11252.29 383
11253.29 358
11254.29 374
11255.29 320
11256.29 337
11257.30 356
11258.30 364
11259.30 321
11260.30 374
11261.31 354
11262.31 368
11263.31 352
11264.31 365
11265.31 339
11266.32 371
11267.32 390
11268.32 406
11269.32 380
11270.33 368
11271.33 366
11272.33 417
11273.34 398
11274.34 370
11275.34 398
11276.34 377
11277.35 398
11278.35 393
11279.35 325
11280.36 379
11281.36 344
11282.36 347
11283.37 413
11284.37 355
11285.37 360
11286.38 372
11287.38 392
11288.38 369
11289.39 368
11290.39 340
11291.39 349
11292.40 380
11293.40 375
11294.40 412
11295.41 372
11296.41 372
11297.42 426
11298.42 413
11299.42 439
11300.43 415
11301.43 399
11302.44 413
11303.44 394
11304.44 437
11305.45 474
11306.45 464
11307.46 445
11308.46 425
11309.47 478
11310.47 494
11311.47 527
11312.48 554
11313.48 536
11314.49 601
11315.49 599
11316.50 694
11317.50 645
11318.51 529
11319.51 558
11320.52 533
11321.52 480
11322.53 486
11323.53 416
11324.54 425
11325.54 421
11326.55 404
11327.55 369
11328.56 368
11329.56 370
11330.57 350
11331.57 346
11332.58 354
11333.58 400
11334.59 387
11335.60 367
11336.60 326
11337.61 314
11338.61 336
11339.62 346
11340.62 378
11341.63 358
11342.64 306
11343.64 284
11344.65 351
11345.65 348
11346.66 326
11347.67 279
11348.67 322
11349.68 328
11350.68 308
11351.69 280
11352.70 279
11353.70 290
11354.71 338
11355.72 331
11356.72 305
11357.73 320
11358.74 352
11359.74 353
11360.75 387
11361.76 303
11362.76 341
11363.77 341
11364.78 325
11365.78 322
11366.79 350
11367.80 326
11368.80 329
11369.81 322
11370.82 303
11371.83 331
11372.83 339
11373.84 293
11374.85 310
11375.85 273
11376.86 292
11377.87 293
11378.88 333
11379.88 325
11380.89 328
11381.90 352
11382.91 332
11383.92 318
11384.92 289
11385.93 339
11386.94 372
11387.95 360
11388.95 340
11389.96 292
11390.97 318
11391.98 339
11392.99 345
11393.99 309
11395.00 302
11396.01 351
11397.02 336
11398.03 338
11399.04 361
11400.04 368
11401.05 329
11402.06 346
11403.07 334
11404.08 365
11405.09 313
11406.10 311
11407.11 326
11408.11 331
11409.12 324
11410.13 331
11411.14 360
11412.15 323
11413.16 339
11414.17 340
11415.18 326
11416.19 337
11417.19 369
11418.20 328
11419.21 307
11420.22 313
11421.23 307
11422.24 307
11423.25 325
11424.26 297
11425.27 366
11426.28 333
11427.29 313
11428.30 309
11429.31 290
11430.32 298
11431.33 309
11432.34 351
11433.35 327
11434.36 286
11435.37 310
11436.38 310
11437.39 318
11438.40 308
11439.41 306
11440.42 306
11441.43 316
11442.44 328
11443.45 358
11444.46 361
11445.47 320
11446.48 345
11447.49 367
11448.50 321
11449.51 333
11450.52 351
11451.53 331
11452.54 332
11453.56 327
11454.57 307
11455.58 310
11456.59 305
11457.60 343
11458.61 348
11459.62 368
11460.63 304
11461.64 303
11462.65 336
11463.67 358
11464.68 310
11465.69 326
11466.70 299
11467.71 332
11468.72 321
11469.73 311
11470.75 324
11471.76 322
11472.77 332
11473.78 371
11474.79 345
11475.80 328
11476.82 319
11477.83 349
11478.84 330
11479.85 373
11480.86 313
11481.88 372
11482.89 335
11483.90 347
11484.91 328
11485.92 302
11486.94 334
11487.95 353
11488.96 296
11489.97 314
11490.99 311
11492.00 320
11493.01 356
11494.02 334
11495.04 311
11496.05 304
11497.06 332
11498.08 324
11499.09 359
11500.10 318
11501.11 335
11502.13 370
11503.14 377
11504.15 352
11505.17 321
11506.18 360
11507.19 344
11508.21 339
11509.22 368
11510.23 345
11511.25 337
11512.26 342
11513.27 353
11514.29 309
11515.30 317
11516.31 338
11517.33 320
11518.34 337
11519.35 340
11520.37 307
11521.38 384
11522.40 326
11523.41 288
11524.42 327
11525.44 349
11526.45 361
11527.47 340
11528.48 311
11529.49 344
11530.51 323
11531.52 361
11532.54 380
11533.55 362
11534.56 374
11535.58 358
11536.59 350
11537.61 359
11538.62 350
11539.64 331
11540.65 391
11541.67 369
11542.68 352
11543.70 350
11544.71 401
11545.73 399
11546.74 361
11547.76 389
11548.77 425
11549.79 417
11550.80 399
11551.82 420
11552.83 398
11553.85 432
11554.86 406
11555.88 443
11556.89 416
11557.91 423
11558.92 429
11559.94 418
11560.95 395
11561.97 390
11562.99 408
11564.00 472
11565.02 473
11566.03 373
11567.05 412
11568.06 444
11569.08 496
11570.10 473
11571.11 464
11572.13 401
11573.14 478
11574.16 481
11575.18 481
11576.19 473
11577.21 452
11578.23 484
11579.24 484
11580.26 504
11581.27 573
11582.29 518
11583.31 546
11584.32 602
11585.34 566
11586.36 629
11587.37 611
11588.39 655
11589.41 674
11590.42 658
11591.44 617
11592.46 672
11593.48 741
11594.49 731
11595.51 727
11596.53 799
11597.54 853
11598.56 888
11599.58 957
11600.60 997
11601.61 1128
11602.63 1295
11603.65 1433
11604.67 1429
11605.68 1669
11606.70 1710
11607.72 1622
11608.74 1530
11609.75 1419
11610.77 1273
11611.79 1159
11612.81 1019
11613.82 829
11614.84 733
11615.86 698
11616.88 723
11617.90 613
11618.91 602
11619.93 570
11620.95 602
11621.97 539
11622.99 531
11624.01 509
11625.02 487
11626.04 472
11627.06 494
11628.08 516
11629.10 429
11630.12 378
11631.14 439
11632.15 470
11633.17 468
11634.19 465
11635.21 448
11636.23 443
11637.25 422
11638.27 416
11639.29 435
11640.31 435
11641.32 444
11642.34 439
11643.36 396
11644.38 401
11645.40 391
11646.42 418
11647.44 462
11648.46 402
11649.48 405
11650.50 378
11651.52 374
11652.54 360
11653.56 352
11654.58 377
11655.60 398
11656.62 351
11657.64 348
11658.66 346
11659.68 342
11660.70 344
11661.72 381
11662.74 384
11663.76 343
11664.78 401
11665.80 363
11666.82 421
11667.84 414
11668.86 426
11669.88 408
11670.90 392
11671.92 401
11672.94 403
11673.96 434
11674.98 433
11676.00 426
11677.02 394
11678.04 421
11679.06 424
11680.08 426
11681.10 426
11682.12 465
11683.15 438
11684.17 421
11685.19 425
11686.21 394
11687.23 421
11688.25 450
11689.27 437
11690.29 411
11691.31 392
11692.34 440
11693.36 386
11694.38 420
11695.40 430
11696.42 413
11697.44 387
11698.46 375
11699.49 421
11700.51 361
11701.53 391
11702.55 417
11703.57 452
11704.60 409
11705.62 435
11706.64 401
11707.66 408
11708.68 393
11709.71 377
11710.73 333
11711.75 343
11712.77 398
11713.79 383
11714.82 364
11715.84 331
11716.86 345
11717.88 366
11718.91 371
11719.93 358
11720.95 377
11721.97 365
11723.00 417
11724.02 420
11725.04 385
11726.06 377
11727.09 365
11728.11 428
11729.13 362
11730.16 384
11731.18 372
11732.20 380
11733.23 410
11734.25 403
11735.27 358
11736.30 363
11737.32 371
11738.34 350
11739.37 363
11740.39 362
11741.41 383
11742.44 347
11743.46 346
11744.48 395
11745.51 377
11746.53 341
11747.55 367
11748.58 359
11749.60 364
11750.63 387
11751.65 356
11752.67 353
11753.70 379
11754.72 366
11755.75 351
11756.77 338
11757.79 356
11758.82 339
11759.84 328
11760.87 294
11761.89 356
11762.92 362
11763.94 361
11764.96 322
11765.99 364
11767.01 393
11768.04 360
11769.06 322
11770.09 376
11771.11 327
11772.14 349
11773.16 349
11774.19 421
11775.21 382
11776.24 315
11777.26 316
11778.29 343
11779.31 372
11780.34 384
11781.36 370
11782.39 353
11783.41 397
11784.44 311
11785.46 316
11786.49 328
11787.52 335
11788.54 335
11789.57 368
11790.59 354
11791.62 373
11792.64 351
11793.67 333
11794.69 318
11795.72 354
11796.75 319
11797.77 347
11798.80 349
11799.82 335
11800.85 331
11801.88 331
11802.90 347
11803.93 391
11804.96 355
11805.98 367
11807.01 361
11808.03 385
11809.06 388
11810.09 323
11811.11 329
11812.14 321
11813.17 332
11814.19 343
11815.22 341
11816.25 355
11817.27 329
11818.30 339
11819.33 365
11820.35 336
11821.38 319
11822.41 347
11823.44 353
11824.46 362
11825.49 335
11826.52 345
11827.54 384
11828.57 389
11829.60 364
11830.63 394
11831.65 407
11832.68 380
11833.71 394
11834.74 387
11835.76 388
11836.79 356
11837.82 402
11838.85 358
11839.87 406
11840.90 407
11841.93 450
11842.96 411
11843.99 406
11845.01 409
11846.04 470
11847.07 433
11848.10 422
11849.13 402
11850.15 409
11851.18 412
11852.21 390
11853.24 443
11854.27 420
11855.30 425
11856.33 416
11857.35 434
11858.38 415
11859.41 441
11860.44 463
11861.47 508
11862.50 484
11863.53 438
11864.55 447
11865.58 489
11866.61 438
11867.64 474
11868.67 539
11869.70 547
11870.73 526
11871.76 516
11872.79 510
11873.82 566
11874.85 539
11875.88 463
11876.90 435
11877.93 477
11878.96 533
11879.99 534
11881.02 545
11882.05 591
11883.08 550
11884.11 591
11885.14 589
11886.17 560
11887.20 578
11888.23 613
11889.26 618
11890.29 652
11891.32 647
11892.35 668
11893.38 638
11894.41 622
11895.44 661
11896.47 688
11897.50 683
11898.53 658
11899.56 748
11900.59 717
11901.62 807
11902.65 881
11903.68 887
11904.71 911
11905.75 918
11906.78 888
11907.81 849
11908.84 794
11909.87 747
11910.90 740
11911.93 720
11912.96 752
11913.99 768
11915.02 772
11916.05 705
11917.09 711
11918.12 730
11919.15 760
11920.18 702
11921.21 709
11922.24 664
11923.27 692
11924.30 674
11925.34 780
11926.37 852
11927.40 881
11928.43 880
11929.46 923
11930.49 1026
11931.53 1178
11932.56 1251
11933.59 1270
11934.62 1354
11935.65 1349
11936.69 1337
11937.72 1226
11938.75 1181
11939.78 1071
11940.81 1055
11941.85 873
11942.88 846
11943.91 756
11944.94 734
11945.98 730
11947.01 706
11948.04 621
11949.07 608
11950.11 643
11951.14 614
11952.17 579
11953.20 551
11954.24 598
11955.27 566
11956.30 559
11957.34 575
11958.37 565
11959.40 526
11960.43 499
11961.47 530
11962.50 526
11963.53 566
11964.57 525
11965.60 526
11966.63 528
11967.67 448
11968.70 501
11969.73 542
11970.77 556
11971.80 527
11972.83 542
11973.87 522
11974.90 517
11975.93 527
11976.97 556
11978.00 532
11979.04 562
11980.07 540
11981.10 574
11982.14 556
11983.17 572
11984.21 554
11985.24 541
11986.27 536
11987.31 499
11988.34 560
11989.38 564
11990.41 559
11991.45 580
11992.48 557
11993.51 541
11994.55 581
11995.58 603
11996.62 581
11997.65 576
11998.69 573
11999.72 650
12000.76 621
12001.79 597
12002.83 630
12003.86 596
12004.90 626
12005.93 590
12006.97 536
12008.00 629
12009.04 647
12010.07 660
12011.11 608
12012.14 645
12013.18 631
12014.21 617
12015.25 654
12016.28 656
12017.32 669
12018.35 732
12019.39 731
12020.43 724
12021.46 697
12022.50 699
12023.53 672
12024.57 700
12025.60 651
12026.64 673
12027.68 639
12028.71 620
12029.75 685
12030.78 668
12031.82 658
12032.86 659
12033.89 652
12034.93 666
12035.97 684
12037.00 683
12038.04 746
12039.07 668
12040.11 638
12041.15 686
12042.18 661
12043.22 664
12044.26 674
12045.29 643
12046.33 616
12047.37 726
12048.40 684
12049.44 670
12050.48 659
12051.52 654
12052.55 734
12053.59 758
12054.63 736
12055.66 688
12056.70 692
12057.74 702
12058.78 758
12059.81 750
12060.85 722
12061.89 706
12062.92 760
12063.96 765
12065.00 747
12066.04 788
12067.07 822
12068.11 779
12069.15 776
12070.19 827
12071.23 708
12072.26 789
12073.30 817
12074.34 780
12075.38 775
12076.42 753
12077.45 804
12078.49 789
12079.53 764
12080.57 801
12081.61 838
12082.64 820
12083.68 848
12084.72 828
12085.76 816
12086.80 876
12087.84 930
12088.88 869
12089.91 860
12090.95 908
12091.99 883
12093.03 895
12094.07 872
12095.11 970
12096.15 934
12097.19 981
12098.22 989
12099.26 1089
12100.30 1206
12101.34 1251
12102.38 1276
12103.42 1333
12104.46 1475
12105.50 1485
12106.54 1503
12107.58 1514
12108.62 1356
12109.66 1435
12110.70 1331
12111.74 1171
12112.78 1064
12113.81 1015
12114.85 926
12115.89 833
12116.93 821
12117.97 753
12119.01 744
12120.05 738
12121.09 706
12122.13 655
12123.17 600
12124.21 642
12125.25 626
12126.29 587
12127.33 620
12128.37 610
12129.42 557
12130.46 578
12131.50 591
12132.54 561
12133.58 540
12134.62 539
12135.66 528
12136.70 499
12137.74 500
12138.78 539
12139.82 520
12140.86 580
12141.90 549
12142.94 566
12143.98 549
12145.03 555
12146.07 548
12147.11 521
12148.15 514
12149.19 511
12150.23 498
12151.27 529
12152.31 487
12153.35 503
12154.40 482
12155.44 502
12156.48 514
12157.52 484
12158.56 448
12159.60 518
12160.65 514
12161.69 467
12162.73 514
12163.77 498
12164.81 493
12165.85 487
12166.90 509
12167.94 526
12168.98 480
12170.02 469
12171.06 453
12172.11 514
12173.15 464
12174.19 497
12175.23 485
12176.28 457
12177.32 496
12178.36 511
12179.40 567
12180.45 524
12181.49 484
12182.53 497
12183.57 493
12184.62 533
12185.66 517
12186.70 528
12187.74 466
12188.79 455
12189.83 517
12190.87 551
12191.92 477
12192.96 478
12194.00 484
12195.05 519
12196.09 463
12197.13 497
12198.18 505
12199.22 483
12200.26 518
12201.31 481
12202.35 439
12203.39 482
12204.44 527
12205.48 522
12206.52 450
12207.57 430
12208.61 452
12209.65 501
12210.70 498
12211.74 498
12212.79 445
12213.83 511
12214.87 490
12215.92 451
12216.96 444
12218.01 422
12219.05 397
12220.09 436
12221.14 430
12222.18 436
12223.23 437
12224.27 435
12225.32 424
12226.36 460
12227.41 462
12228.45 439
12229.49 438
12230.54 459
12231.58 452
12232.63 405
12233.67 442
12234.72 416
12235.76 402
12236.81 457
12237.85 412
12238.90 367
12239.94 449
12240.99 448
12242.03 441
12243.08 474
12244.12 450
12245.17 443
12246.21 467
12247.26 429
12248.31 441
12249.35 452
12250.40 362
12251.44 461
12252.49 444
12253.53 399
12254.58 411
12255.62 404
12256.67 395
12257.72 396
12258.76 411
12259.81 405
12260.85 419
12261.90 396
12262.95 418
12263.99 422
12265.04 400
12266.08 377
12267.13 363
12268.18 410
12269.22 461
12270.27 383
12271.32 411
12272.36 418
12273.41 394
12274.46 408
12275.50 398
12276.55 427
12277.60 359
12278.64 380
12279.69 393
12280.74 399
12281.78 415
12282.83 402
12283.88 426
12284.92 440
12285.97 379
12287.02 389
12288.07 384
12289.11 382
12290.16 348
12291.21 380
12292.25 366
12293.30 367
12294.35 340
12295.40 351
12296.44 349
12297.49 358
12298.54 413
12299.59 341
12300.63 354
12301.68 366
12302.73 351
12303.78 383
12304.83 385
12305.87 373
12306.92 382
12307.97 348
12309.02 379
12310.07 388
12311.11 348
12312.16 343
12313.21 353
12314.26 363
12315.31 365
12316.35 363
12317.40 348
12318.45 339
12319.50 347
12320.55 373
12321.60 378
12322.65 332
12323.69 356
12324.74 325
12325.79 312
12326.84 369
12327.89 321
12328.94 383
12329.99 352
12331.04 320
12332.09 343
12333.13 366
12334.18 339
12335.23 356
12336.28 328
12337.33 328
12338.38 332
12339.43 331
12340.48 344
12341.53 331
12342.58 336
12343.63 316
12344.68 363
12345.73 387
12346.78 348
12347.83 352
12348.88 330
12349.93 357
12350.98 369
12352.03 371
12353.07 363
12354.12 366
12355.17 356
12356.22 390
12357.28 397
12358.33 339
12359.38 357
12360.43 381
12361.48 376
12362.53 383
12363.58 357
12364.63 382
12365.68 383
12366.73 363
12367.78 357
12368.83 373
12369.88 382
12370.93 395
12371.98 359
12373.03 340
12374.08 365
12375.13 390
12376.18 393
12377.24 364
12378.29 367
12379.34 338
12380.39 366
12381.44 370
12382.49 365
12383.54 343
12384.59 353
12385.64 357
12386.70 410
12387.75 393
12388.80 370
12389.85 384
12390.90 398
12391.95 355
12393.00 399
12394.06 391
12395.11 385
12396.16 436
12397.21 415
12398.26 421
12399.32 428
12400.37 408
12401.42 430
12402.47 386
12403.52 395
12404.58 395
12405.63 360
12406.68 402
12407.73 395
12408.78 368
12409.84 333
12410.89 387
12411.94 386
12412.99 390
12414.05 365
12415.10 417
12416.15 404
12417.20 425
12418.26 429
12419.31 458
12420.36 421
12421.42 413
12422.47 436
12423.52 383
12424.57 363
12425.63 379
12426.68 418
12427.73 416
12428.79 391
12429.84 415
12430.89 409
12431.95 406
12433.00 413
12434.05 401
12435.11 432
12436.16 395
12437.21 433
12438.27 417
12439.32 424
12440.37 423
12441.43 425
12442.48 418
12443.54 374
12444.59 376
12445.64 413
12446.70 412
12447.75 410
12448.80 428
12449.86 406
12450.91 477
12451.97 429
12453.02 460
12454.08 438
12455.13 455
12456.18 483
12457.24 512
12458.29 504
12459.35 481
12460.40 504
12461.46 516
12462.51 532
12463.57 550
12464.62 540
12465.67 509
12466.73 546
12467.78 555
12468.84 611
12469.89 606
12470.95 642
12472.00 710
12473.06 829
12474.11 871
12475.17 928
12476.22 1045
12477.28 1128
12478.33 1254
12479.39 1322
12480.45 1382
12481.50 1405
12482.56 1313
12483.61 1119
12484.67 1079
12485.72 992
12486.78 894
12487.83 818
12488.89 736
12489.95 704
12491.00 618
12492.06 554
12493.11 597
12494.17 523
12495.22 549
12496.28 552
12497.34 489
12498.39 514
12499.45 503
12500.50 504
12501.56 502
12502.62 476
12503.67 481
12504.73 469
12505.79 472
12506.84 508
12507.90 449
12508.96 457
12510.01 427
12511.07 403
12512.13 444
12513.18 423
12514.24 463
12515.30 445
12516.35 467
12517.41 421
12518.47 465
12519.52 416
12520.58 420
12521.64 417
12522.70 413
12523.75 418
12524.81 439
12525.87 435
12526.92 385
12527.98 417
12529.04 398
12530.10 430
12531.15 408
12532.21 420
12533.27 429
12534.33 448
12535.38 388
12536.44 428
12537.50 467
12538.56 441
12539.62 438
12540.67 462
12541.73 490
12542.79 460
12543.85 486
12544.91 472
12545.96 501
12547.02 445
12548.08 451
12549.14 503
12550.20 544
12551.25 545
12552.31 514
12553.37 503
12554.43 551
12555.49 574
12556.55 621
12557.61 617
12558.66 612
12559.72 720
12560.78 672
12561.84 680
12562.90 639
12563.96 636
12565.02 640
12566.08 613
12567.14 594
12568.19 543
12569.25 541
12570.31 525
12571.37 473
12572.43 522
12573.49 493
12574.55 476
12575.61 492
12576.67 459
12577.73 459
12578.79 464
12579.85 464
12580.91 453
12581.97 397
12583.03 409
12584.09 479
12585.15 441
12586.20 428
12587.26 391
12588.32 389
12589.38 386
12590.44 399
12591.50 437
12592.56 426
12593.62 416
12594.69 431
12595.75 469
12596.81 444
12597.87 390
12598.93 416
12599.99 425
12601.05 390
12602.11 365
12603.17 395
12604.23 416
12605.29 423
12606.35 369
12607.41 382
12608.47 381
12609.53 433
12610.59 441
12611.65 405
12612.71 348
12613.78 416
12614.84 440
12615.90 419
12616.96 421
12618.02 430
12619.08 401
12620.14 430
12621.20 462
12622.27 397
12623.33 396
12624.39 413
12625.45 417
12626.51 403
12627.57 419
12628.63 411
12629.70 438
12630.76 377
12631.82 376
12632.88 395
12633.94 362
12635.00 363
12636.07 342
12637.13 339
12638.19 321
12639.25 371
12640.31 356
12641.38 358
12642.44 372
12643.50 403
12644.56 371
12645.63 350
12646.69 374
12647.75 398
12648.81 370
12649.88 400
12650.94 367
12652.00 362
12653.06 374
12654.13 374
12655.19 367
12656.25 363
12657.31 327
12658.38 350
12659.44 385
12660.50 376
12661.57 341
12662.63 318
12663.69 349
12664.76 340
12665.82 347
12666.88 339
12667.95 377
12669.01 348
12670.07 348
12671.14 352
12672.20 353
12673.26 361
12674.33 362
12675.39 370
12676.45 336
12677.52 350
12678.58 337
12679.64 367
12680.71 379
12681.77 400
12682.84 382
12683.90 369
12684.96 385
12686.03 402
12687.09 370
12688.16 371
12689.22 389
12690.28 341
12691.35 381
12692.41 379
12693.48 359
12694.54 368
12695.61 413
12696.67 445
12697.74 396
12698.80 409
12699.86 456
12700.93 437
12701.99 402
12703.06 403
12704.12 412
12705.19 469
12706.25 464
12707.32 515
12708.38 436
12709.45 457
12710.51 416
12711.58 436
12712.64 433
12713.71 414
12714.77 416
12715.84 417
12716.90 376
12717.97 361
12719.03 376
12720.10 374
12721.17 364
12722.23 395
12723.30 403
12724.36 371
12725.43 379
12726.49 377
12727.56 439
12728.63 362
12729.69 378
12730.76 394
12731.82 369
12732.89 358
12733.96 322
12735.02 359
12736.09 372
12737.15 424
12738.22 403
12739.29 388
12740.35 359
12741.42 382
12742.49 382
12743.55 393
12744.62 344
12745.68 334
12746.75 321
12747.82 337
12748.88 319
12749.95 349
12751.02 396
12752.09 367
12753.15 372
12754.22 357
12755.29 370
12756.35 319
12757.42 323
12758.49 366
12759.55 329
12760.62 320
12761.69 327
12762.76 332
12763.82 339
12764.89 301
12765.96 317
12767.03 349
12768.09 326
12769.16 286
12770.23 333
12771.30 309
12772.36 308
12773.43 304
12774.50 295
12775.57 312
12776.63 284
12777.70 280
12778.77 274
12779.84 325
12780.91 364
12781.97 332
12783.04 326
12784.11 313
12785.18 331
12786.25 293
12787.31 335
12788.38 344
12789.45 319
12790.52 307
12791.59 342
12792.66 333
12793.73 340
12794.79 327
12795.86 326
12796.93 287
12798.00 306
12799.07 319
12800.14 324
12801.21 311
12802.28 279
12803.34 295
12804.41 297
12805.48 309
12806.55 346
12807.62 315
12808.69 321
12809.76 338
12810.83 298
12811.90 300
12812.97 303
12814.04 343
12815.11 300
12816.18 322
12817.25 332
12818.31 278
12819.38 303
12820.45 366
12821.52 328
12822.59 317
12823.66 322
12824.73 301
12825.80 310
12826.87 324
12827.94 345
12829.01 320
12830.08 326
12831.15 327
12832.22 319
12833.29 285
12834.36 314
12835.43 293
12836.50 274
12837.57 273
12838.65 276
12839.72 294
12840.79 325
12841.86 332
12842.93 294
12844.00 284
12845.07 276
12846.14 286
12847.21 296
12848.28 273
12849.35 271
12850.42 278
12851.49 279
12852.57 317
12853.64 300
12854.71 291
12855.78 328
12856.85 291
12857.92 262
12858.99 302
12860.06 304
12861.13 273
12862.21 273
12863.28 299
12864.35 308
12865.42 248
12866.49 249
12867.56 262
12868.64 248
12869.71 289
12870.78 270
12871.85 261
12872.92 246
12874.00 279
12875.07 279
12876.14 244
12877.21 272
12878.28 256
12879.36 275
12880.43 280
12881.50 272
12882.57 269
12883.64 244
12884.72 273
12885.79 270
12886.86 278
12887.93 271
12889.01 258
12890.08 259
12891.15 276
12892.22 268
12893.30 249
12894.37 260
12895.44 268
12896.52 298
12897.59 241
12898.66 265
12899.73 289
12900.81 268
12901.88 232
12902.95 258
12904.03 283
12905.10 270
12906.17 246
12907.25 277
12908.32 246
12909.39 226
12910.47 258
12911.54 282
12912.61 266
12913.69 254
12914.76 244
12915.83 256
12916.91 238
12917.98 212
12919.06 257
12920.13 278
12921.20 257
12922.28 270
12923.35 266
12924.43 261
12925.50 267
12926.57 280
12927.65 254
12928.72 242
12929.80 245
12930.87 234
12931.95 279
12933.02 261
12934.09 259
12935.17 291
12936.24 266
12937.32 241
12938.39 263
12939.47 237
12940.54 269
12941.62 280
12942.69 247
12943.77 242
12944.84 280
12945.92 258
12946.99 234
12948.07 264
12949.14 246
12950.22 278
12951.29 276
12952.37 260
12953.44 254
12954.52 262
12955.59 281
12956.67 256
12957.74 274
12958.82 253
12959.89 263
12960.97 252
12962.04 241
12963.12 247
12964.20 285
12965.27 277
12966.35 275
12967.42 262
12968.50 258
12969.58 251
12970.65 246
12971.73 264
12972.80 247
12973.88 243
12974.96 274
12976.03 287
12977.11 282
12978.18 278
12979.26 274
12980.34 272
12981.41 274
12982.49 265
12983.57 267
12984.64 293
12985.72 273
12986.80 328
12987.87 287
12988.95 281
12990.03 286
12991.10 320
12992.18 305
12993.26 287
12994.33 265
12995.41 283
12996.49 296
12997.56 282
12998.64 269
12999.72 249
13000.80 290
13001.87 283
13002.95 270
13004.03 298
13005.11 304
13006.18 293
13007.26 305
13008.34 310
13009.42 303
13010.49 262
13011.57 297
13012.65 288
13013.73 310
13014.80 264
13015.88 275
13016.96 307
13018.04 298
13019.12 290
13020.19 279
13021.27 283
13022.35 266
13023.43 263
13024.51 247
13025.58 252
13026.66 268
13027.74 262
13028.82 312
13029.90 317
13030.98 262
13032.05 299
13033.13 304
13034.21 273
13035.29 256
13036.37 290
13037.45 261
13038.53 281
13039.61 284
13040.68 311
13041.76 291
13042.84 256
13043.92 263
13045.00 285
13046.08 320
13047.16 305
13048.24 273
13049.32 278
13050.40 263
13051.48 274
13052.55 306
13053.63 309
13054.71 262
13055.79 322
13056.87 288
13057.95 262
13059.03 297
13060.11 339
13061.19 288
13062.27 289
13063.35 290
13064.43 292
13065.51 292
13066.59 295
13067.67 286
13068.75 254
13069.83 276
13070.91 299
13071.99 340
13073.07 299
13074.15 296
13075.23 274
13076.31 253
13077.39 264
13078.47 272
13079.55 270
13080.63 286
13081.71 280
13082.79 302
13083.88 251
13084.96 261
13086.04 278
13087.12 270
13088.20 258
13089.28 263
13090.36 285
13091.44 280
13092.52 264
13093.60 282
13094.68 293
13095.77 287
13096.85 278
13097.93 285
13099.01 276
13100.09 289
13101.17 290
13102.25 308
13103.34 319
13104.42 327
13105.50 296
13106.58 292
13107.66 283
13108.74 238
13109.82 263
13110.91 278
13111.99 262
13113.07 298
13114.15 295
13115.23 303
13116.32 287
13117.40 301
13118.48 264
13119.56 254
13120.64 294
13121.73 318
13122.81 310
13123.89 265
13124.97 270
13126.06 261
13127.14 264
13128.22 276
13129.30 325
13130.39 286
13131.47 279
13132.55 263
13133.63 257
13134.72 290
13135.80 296
13136.88 266
13137.97 271
13139.05 274
13140.13 305
13141.21 263
13142.30 271
13143.38 283
13144.46 269
13145.55 281
13146.63 289
13147.71 300
13148.80 271
13149.88 256
13150.96 297
13152.05 299
13153.13 323
13154.21 303
13155.30 286
13156.38 285
13157.47 296
13158.55 309
13159.63 289
13160.72 285
13161.80 299
13162.88 293
13163.97 301
13165.05 280
13166.14 305
13167.22 333
13168.31 321
13169.39 308
13170.47 283
13171.56 301
13172.64 332
13173.73 283
13174.81 299
13175.90 300
13176.98 290
13178.06 270
13179.15 285
13180.23 307
13181.32 278
13182.40 290
13183.49 283
13184.57 329
13185.66 325
13186.74 330
13187.83 310
13188.91 288
13190.00 307
13191.08 361
13192.17 333
13193.25 357
13194.34 335
13195.42 306
13196.51 318
13197.59 326
13198.68 320
13199.77 338
13200.85 314
13201.94 296
13203.02 315
13204.11 389
13205.19 326
13206.28 323
13207.36 323
13208.45 359
13209.54 315
13210.62 309
13211.71 305
13212.79 323
13213.88 341
13214.97 326
13216.05 337
13217.14 340
13218.22 316
13219.31 325
13220.40 311
13221.48 287
13222.57 306
13223.66 350
13224.74 344
13225.83 323
13226.92 355
13228.00 326
13229.09 327
13230.18 326
13231.26 331
13232.35 296
13233.44 318
13234.52 345
13235.61 334
13236.70 313
13237.78 315
13238.87 350
13239.96 339
13241.05 329
13242.13 305
13243.22 358
13244.31 329
13245.39 350
13246.48 299
13247.57 333
13248.66 343
13249.74 372
13250.83 337
13251.92 359
13253.01 355
13254.10 363
13255.18 388
13256.27 386
13257.36 375
13258.45 383
13259.53 392
13260.62 351
13261.71 366
13262.80 371
13263.89 395
13264.97 387
13266.06 389
13267.15 373
13268.24 392
13269.33 437
13270.42 390
13271.50 412
13272.59 370
13273.68 385
13274.77 429
13275.86 434
13276.95 412
13278.04 447
13279.12 410
13280.21 372
13281.30 433
13282.39 462
13283.48 422
13284.57 449
13285.66 424
13286.75 462
13287.84 461
13288.93 477
13290.01 423
13291.10 461
13292.19 463
13293.28 493
13294.37 439
13295.46 437
13296.55 456
13297.64 446
13298.73 520
13299.82 477
13300.91 504
13302.00 538
13303.09 513
13304.18 534
13305.27 465
13306.36 494
13307.45 486
13308.54 494
13309.63 531
13310.72 560
13311.81 532
13312.90 581
13313.99 593
13315.08 557
13316.17 571
13317.26 585
13318.35 537
13319.44 577
13320.53 545
13321.62 515
13322.71 484
13323.80 547
13324.89 550
13325.98 523
13327.07 552
13328.16 541
13329.25 560
13330.35 514
13331.44 535
13332.53 513
13333.62 464
13334.71 511
13335.80 576
13336.89 549
13337.98 528
13339.07 539
13340.16 579
13341.26 590
13342.35 569
13343.44 588
13344.53 542
13345.62 573
13346.71 559
13347.80 553
13348.90 598
13349.99 648
13351.08 584
13352.17 587
13353.26 628
13354.36 608
13355.45 583
13356.54 615
13357.63 585
13358.72 623
13359.81 631
13360.91 683
13362.00 608
13363.09 626
13364.18 648
13365.28 687
13366.37 735
13367.46 704
13368.55 749
13369.65 800
13370.74 791
13371.83 800
13372.92 747
13374.02 693
13375.11 735
13376.20 691
13377.29 713
13378.39 672
13379.48 611
13380.57 629
13381.67 581
13382.76 584
13383.85 596
13384.94 579
13386.04 519
13387.13 520
13388.22 514
13389.32 583
13390.41 536
13391.50 523
13392.60 546
13393.69 534
13394.78 514
13395.88 490
13396.97 519
13398.06 513
13399.16 453
13400.25 475
13401.35 507
13402.44 468
13403.53 511
13404.63 495
13405.72 465
13406.82 490
13407.91 532
13409.00 533
13410.10 529
13411.19 542
13412.29 470
13413.38 502
13414.47 491
13415.57 538
13416.66 496
13417.76 564
13418.85 558
13419.95 508
13421.04 530
13422.14 527
13423.23 551
13424.33 520
13425.42 505
13426.51 530
13427.61 487
13428.70 500
13429.80 501
13430.89 483
13431.99 501
13433.08 610
13434.18 551
13435.27 510
13436.37 489
13437.46 540
13438.56 543
13439.66 530
13440.75 595
13441.85 563
13442.94 569
13444.04 661
13445.13 656
13446.23 578
13447.32 550
13448.42 586
13449.52 542
13450.61 572
13451.71 575
13452.80 565
13453.90 553
13454.99 606
13456.09 602
13457.19 645
13458.28 633
13459.38 610
13460.48 635
13461.57 699
13462.67 697
13463.76 647
13464.86 712
13465.96 713
13467.05 696
13468.15 717
13469.25 736
13470.34 694
13471.44 665
13472.54 698
13473.63 703
13474.73 688
13475.83 699
13476.92 715
13478.02 734
13479.12 742
13480.21 766
13481.31 719
13482.41 740
13483.50 753
13484.60 734
13485.70 728
13486.80 767
13487.89 757
13488.99 757
13490.09 737
13491.19 825
13492.28 797
13493.38 788
13494.48 819
13495.58 818
13496.67 837
13497.77 887
13498.87 918
13499.97 893
13501.06 1001
13502.16 1042
13503.26 1004
13504.36 1069
13505.46 1039
13506.55 1033
13507.65 1061
13508.75 1034
13509.85 1017
13510.95 1040
13512.05 984
13513.14 895
13514.24 912
13515.34 856
13516.44 836
13517.54 808
13518.64 775
13519.73 710
13520.83 674
13521.93 639
13523.03 657
13524.13 715
13525.23 589
13526.33 547
13527.43 547
13528.53 538
13529.62 580
13530.72 547
13531.82 536
13532.92 529
13534.02 559
13535.12 547
13536.22 506
13537.32 544
13538.42 543
13539.52 537
13540.62 525
13541.72 511
13542.82 517
13543.92 501
13545.01 523
13546.11 549
13547.21 509
13548.31 510
13549.41 510
13550.51 496
13551.61 464
13552.71 462
13553.81 444
13554.91 431
13556.01 489
13557.11 481
13558.21 465
13559.31 482
13560.41 456
13561.51 492
13562.61 476
13563.72 461
13564.82 469
13565.92 443
13567.02 493
13568.12 431
13569.22 414
13570.32 449
13571.42 464
13572.52 480
13573.62 486
13574.72 463
13575.82 442
13576.92 419
13578.02 475
13579.13 471
13580.23 454
13581.33 497
13582.43 431
13583.53 445
13584.63 439
13585.73 430
13586.83 466
13587.94 468
13589.04 490
13590.14 513
13591.24 501
13592.34 463
13593.44 459
13594.54 511
13595.65 469
13596.75 434
13597.85 443
13598.95 451
13600.05 477
13601.16 479
13602.26 468
13603.36 485
13604.46 474
13605.56 424
13606.67 451
13607.77 499
13608.87 507
13609.97 475
13611.07 491
13612.18 458
13613.28 491
13614.38 500
13615.48 454
13616.59 509
13617.69 474
13618.79 459
13619.89 441
13621.00 463
13622.10 488
13623.20 461
13624.31 485
13625.41 451
13626.51 447
13627.61 455
13628.72 453
13629.82 494
13630.92 479
13632.03 445
13633.13 491
13634.23 464
13635.34 483
13636.44 451
13637.54 449
13638.65 419
13639.75 463
13640.85 474
13641.96 474
13643.06 407
13644.16 430
13645.27 466
13646.37 432
13647.48 438
13648.58 441
13649.68 431
13650.79 453
13651.89 424
13653.00 460
13654.10 484
13655.20 443
13656.31 417
13657.41 441
13658.52 450
13659.62 446
13660.72 406
13661.83 379
13662.93 442
13664.04 440
13665.14 465
13666.25 413
13667.35 411
13668.46 408
13669.56 368
13670.67 448
13671.77 480
13672.88 419
13673.98 414
13675.09 445
13676.19 440
13677.30 452
13678.40 456
13679.51 418
13680.61 402
13681.72 400
13682.82 437
13683.93 450
13685.03 455
13686.14 459
13687.24 399
13688.35 400
13689.45 444
13690.56 424
13691.66 424
13692.77 487
13693.88 446
13694.98 489
13696.09 443
13697.19 503
13698.30 455
13699.40 418
13700.51 460
13701.62 466
13702.72 458
13703.83 468
13704.93 438
13706.04 443
13707.15 477
13708.25 512
13709.36 469
13710.47 444
13711.57 444
13712.68 448
13713.79 500
13714.89 496
13716.00 521
13717.11 514
13718.21 512
13719.32 546
13720.43 545
13721.53 531
13722.64 518
13723.75 504
13724.85 525
13725.96 499
13727.07 537
13728.17 582
13729.28 555
13730.39 556
13731.50 579
13732.60 519
13733.71 605
13734.82 618
13735.92 628
13737.03 570
13738.14 601
13739.25 608
13740.35 657
13741.46 609
13742.57 579
13743.68 582
13744.79 549
13745.89 587
13747.00 600
13748.11 644
13749.22 669
13750.32 650
13751.43 673
13752.54 698
13753.65 695
13754.76 647
13755.87 720
13756.97 735
13758.08 689
13759.19 731
13760.30 755
13761.41 763
13762.52 766
13763.62 808
13764.73 801
13765.84 900
13766.95 896
13768.06 911
13769.17 989
13770.28 977
13771.38 1055
13772.49 1125
13773.60 1142
13774.71 1244
13775.82 1182
13776.93 1225
13778.04 1245
13779.15 1182
13780.26 1177
13781.37 1210
13782.48 1120
13783.58 1064
13784.69 1020
13785.80 905
13786.91 823
13788.02 829
13789.13 737
13790.24 736
13791.35 668
13792.46 688
13793.57 703
13794.68 594
13795.79 585
13796.90 590
13798.01 634
13799.12 604
13800.23 624
13801.34 572
13802.45 587
13803.56 594
13804.67 540
13805.78 595
13806.89 550
13808.00 546
13809.11 521
13810.22 555
13811.33 530
13812.44 516
13813.55 505
13814.66 500
13815.77 555
13816.88 540
13818.00 516
13819.11 562
13820.22 513
13821.33 503
13822.44 504
13823.55 467
13824.66 443
13825.77 473
13826.88 483
13827.99 477
13829.10 524
13830.22 475
13831.33 472
13832.44 486
13833.55 467
13834.66 470
13835.77 453
13836.88 442
13838.00 452
13839.11 474
13840.22 484
13841.33 479
13842.44 461
13843.55 497
13844.67 497
13845.78 450
13846.89 465
13848.00 469
13849.11 482
13850.23 505
13851.34 498
13852.45 510
13853.56 449
13854.67 506
13855.79 509
13856.90 473
13858.01 475
13859.12 489
13860.24 488
13861.35 523
13862.46 502
13863.57 521
13864.69 479
13865.80 525
13866.91 500
13868.02 509
13869.14 533
13870.25 524
13871.36 556
13872.47 501
13873.59 503
13874.70 562
13875.81 506
13876.93 540
13878.04 558
13879.15 539
13880.27 501
13881.38 484
13882.49 526
13883.61 508
13884.72 497
13885.83 504
13886.95 511
13888.06 547
13889.17 519
13890.29 548
13891.40 521
13892.51 510
13893.63 537
13894.74 515
13895.86 543
13896.97 562
13898.08 539
13899.20 545
13900.31 574
13901.43 565
13902.54 553
13903.65 501
13904.77 500
13905.88 561
13907.00 532
13908.11 495
13909.23 468
13910.34 535
13911.45 452
13912.57 473
13913.68 495
13914.80 448
13915.91 430
13917.03 443
13918.14 448
13919.26 460
13920.37 445
13921.49 468
13922.60 448
13923.72 428
13924.83 439
13925.95 439
13927.06 463
13928.18 462
13929.29 428
13930.41 436
13931.52 461
13932.64 437
13933.75 473
13934.87 434
13935.98 461
13937.10 430
13938.21 472
13939.33 454
13940.45 442
13941.56 437
13942.68 457
13943.79 433
13944.91 448
13946.03 438
13947.14 427
13948.26 457
13949.37 423
13950.49 425
13951.60 416
13952.72 458
13953.84 474
13954.95 456
13956.07 413
13957.19 414
13958.30 450
13959.42 460
13960.54 431
13961.65 406
13962.77 437
13963.88 413
13965.00 424
13966.12 380
13967.23 383
13968.35 433
13969.47 418
13970.59 425
13971.70 403
13972.82 405
13973.94 378
13975.05 413
13976.17 410
13977.29 430
13978.40 419
13979.52 424
13980.64 415
13981.76 397
13982.87 393
13983.99 387
13985.11 388
13986.23 404
13987.34 392
13988.46 388
13989.58 419
13990.70 387
13991.81 366
13992.93 381
13994.05 415
13995.17 455
13996.29 404
13997.40 406
13998.52 407
13999.64 368
14000.76 418
14001.88 398
14002.99 378
14004.11 369
14005.23 395
14006.35 385
14007.47 427
14008.58 430
14009.70 377
14010.82 394
14011.94 438
14013.06 412
14014.18 388
14015.30 394
14016.41 402
14017.53 397
14018.65 426
14019.77 413
14020.89 384
14022.01 416
14023.13 432
14024.25 428
14025.37 405
14026.48 401
14027.60 390
14028.72 389
14029.84 430
14030.96 419
14032.08 405
14033.20 409
14034.32 428
14035.44 383
14036.56 417
14037.68 410
14038.80 421
14039.92 398
14041.04 418
14042.16 397
14043.28 467
14044.40 456
14045.52 443
14046.64 454
14047.76 438
14048.88 447
14050.00 436
14051.12 413
14052.24 432
14053.36 455
14054.48 442
14055.60 492
14056.72 499
14057.84 490
14058.96 476
14060.08 460
14061.20 469
14062.32 531
14063.44 502
14064.56 479
14065.68 498
14066.80 512
14067.92 561
14069.04 477
14070.16 517
14071.28 533
14072.41 559
14073.53 540
14074.65 508
14075.77 479
14076.89 524
14078.01 601
14079.13 572
14080.25 630
14081.37 612
14082.50 657
14083.62 669
14084.74 664
14085.86 690
14086.98 702
14088.10 705
14089.23 676
14090.35 596
14091.47 669
14092.59 702
14093.71 711
14094.83 663
14095.96 757
14097.08 750
14098.20 844
14099.32 835
14100.44 830
14101.57 827
14102.69 878
14103.81 849
14104.93 773
14106.05 729
14107.18 731
14108.30 691
14109.42 693
14110.54 656
14111.67 598
14112.79 637
14113.91 642
14115.03 600
14116.16 566
14117.28 497
14118.40 505
14119.53 501
14120.65 471
14121.77 476
14122.89 424
14124.02 422
14125.14 472
14126.26 476
14127.39 526
14128.51 494
14129.63 473
14130.76 441
14131.88 467
14133.00 448
14134.13 408
14135.25 435
14136.37 434
14137.50 436
14138.62 434
14139.74 406
14140.87 407
14141.99 444
14143.11 444
14144.24 445
14145.36 444
14146.49 436
14147.61 403
14148.73 441
14149.86 410
14150.98 428
14152.11 471
14153.23 410
14154.35 379
14155.48 389
14156.60 425
14157.73 414
14158.85 418
14159.98 417
14161.10 417
14162.23 403
14163.35 440
14164.47 434
14165.60 427
14166.72 401
14167.85 435
14168.97 412
14170.10 431
14171.22 396
14172.35 391
14173.47 391
14174.60 399
14175.72 395
14176.85 403
14177.97 424
14179.10 421
14180.22 389
14181.35 384
14182.47 429
14183.60 403
14184.72 333
14185.85 362
14186.98 384
14188.10 417
14189.23 417
14190.35 385
14191.48 386
14192.60 414
14193.73 366
14194.86 358
14195.98 386
14197.11 390
14198.23 377
14199.36 360
14200.49 375
14201.61 377
14202.74 393
14203.86 366
14204.99 388
14206.12 351
14207.24 381
14208.37 371
14209.50 367
14210.62 396
14211.75 337
14212.87 343
14214.00 358
14215.13 381
14216.25 352
14217.38 335
14218.51 351
14219.63 371
14220.76 349
14221.89 359
14223.02 358
14224.14 377
14225.27 346
14226.40 349
14227.52 323
14228.65 347
14229.78 339
14230.91 375
14232.03 338
14233.16 326
14234.29 347
14235.41 326
14236.54 366
14237.67 334
14238.80 319
14239.92 356
14241.05 339
14242.18 339
14243.31 311
14244.44 302
14245.56 375
14246.69 303
14247.82 323
14248.95 335
14250.08 353
14251.20 337
14252.33 380
14253.46 304
14254.59 325
14255.72 341
14256.84 336
14257.97 312
14259.10 296
14260.23 305
14261.36 310
14262.49 356
14263.62 327
14264.74 311
14265.87 315
14267.00 318
14268.13 330
14269.26 314
14270.39 309
14271.52 326
14272.65 333
14273.77 312
14274.90 331
14276.03 355
14277.16 338
14278.29 313
14279.42 286
14280.55 262
14281.68 292
14282.81 281
14283.94 308
14285.07 277
14286.20 298
14287.33 305
14288.45 278
14289.58 282
14290.71 270
14291.84 283
14292.97 272
14294.10 317
14295.23 294
14296.36 279
14297.49 279
14298.62 289
14299.75 281
14300.88 275
14302.01 259
14303.14 260
14304.27 230
14305.40 280
14306.53 295
14307.66 296
14308.79 254
14309.92 264
14311.05 238
14312.19 235
14313.32 265
14314.45 259
14315.58 251
14316.71 250
14317.84 292
14318.97 270
14320.10 258
14321.23 264
14322.36 284
14323.49 268
14324.62 240
14325.75 253
14326.89 262
14328.02 258
14329.15 256
14330.28 307
14331.41 253
14332.54 272
14333.67 249
14334.80 278
14335.94 262
14337.07 243
14338.20 257
14339.33 264
14340.46 256
14341.59 257
14342.73 246
14343.86 265
14344.99 247
14346.12 236
14347.25 233
14348.38 225
14349.52 240
14350.65 249
14351.78 249
14352.91 284
14354.04 268
14355.18 285
14356.31 239
14357.44 213
14358.57 259
14359.71 258
14360.84 232
14361.97 229
14363.10 236
14364.24 257
14365.37 214
14366.50 248
14367.63 235
14368.77 249
14369.90 258
14371.03 291
14372.16 238
14373.30 249
14374.43 257
14375.56 246
14376.70 256
14377.83 259
14378.96 263
14380.10 291
14381.23 270
14382.36 252
14383.50 246
14384.63 242
14385.76 258
14386.90 221
14388.03 218
14389.16 244
14390.30 244
14391.43 230
14392.56 257
14393.70 240
14394.83 241
14395.97 250
14397.10 242
14398.23 226
14399.37 244
14400.50 265
14401.63 265
14402.77 263
14403.90 240
14405.04 246
14406.17 251
14407.31 264
14408.44 246
14409.57 260
14410.71 235
14411.84 245
14412.98 245
14414.11 261
14415.25 246
14416.38 245
14417.52 251
14418.65 252
14419.79 271
14420.92 223
14422.05 236
14423.19 246
14424.32 232
14425.46 235
14426.59 227
14427.73 242
14428.86 229
14430.00 251
14431.14 244
14432.27 258
14433.41 222
14434.54 247
14435.68 256
14436.81 302
14437.95 247
14439.08 239
14440.22 255
14441.35 310
14442.49 238
14443.63 242
14444.76 230
14445.90 269
14447.03 290
14448.17 286
14449.30 270
14450.44 239
14451.58 248
14452.71 313
14453.85 263
14454.98 259
14456.12 239
14457.26 260
14458.39 260
14459.53 237
14460.67 252
14461.80 234
14462.94 226
14464.08 271
14465.21 271
14466.35 268
14467.48 240
14468.62 282
14469.76 271
14470.90 275
14472.03 271
14473.17 269
14474.31 284
14475.44 266
14476.58 277
14477.72 241
14478.85 250
14479.99 261
14481.13 263
14482.27 302
14483.40 275
14484.54 283
14485.68 249
14486.81 282
14487.95 293
14489.09 273
14490.23 254
14491.36 299
14492.50 312
14493.64 284
14494.78 271
14495.92 306
14497.05 305
14498.19 298
14499.33 279
14500.47 289
14501.60 313
14502.74 328
14503.88 306
14505.02 324
14506.16 310
14507.30 310
14508.43 324
14509.57 310
14510.71 292
14511.85 351
14512.99 335
14514.13 348
14515.26 341
14516.40 338
14517.54 347
14518.68 325
14519.82 343
14520.96 354
14522.10 372
14523.23 348
14524.37 370
14525.51 384
14526.65 356
14527.79 353
14528.93 351
14530.07 319
14531.21 343
14532.35 351
14533.49 316
14534.63 350
14535.76 330
14536.90 353
14538.04 306
14539.18 309
14540.32 322
14541.46 338
14542.60 346
14543.74 317
14544.88 356
14546.02 300
14547.16 313
14548.30 335
14549.44 312
14550.58 305
14551.72 334
14552.86 303
14554.00 328
14555.14 361
14556.28 343
14557.42 320
14558.56 326
14559.70 337
14560.84 320
14561.98 334
14563.12 312
14564.26 309
14565.40 297
14566.54 306
14567.68 341
14568.82 339
14569.96 322
14571.11 328
14572.25 329
14573.39 320
14574.53 349
14575.67 366
14576.81 370
14577.95 347
14579.09 359
14580.23 344
14581.37 344
14582.52 365
14583.66 364
14584.80 407
14585.94 453
14587.08 375
14588.22 377
14589.36 339
14590.50 349
14591.65 372
14592.79 393
14593.93 369
14595.07 434
14596.21 392
14597.35 388
14598.50 385
14599.64 380
14600.78 374
14601.92 409
14603.06 375
14604.21 402
14605.35 446
14606.49 420
14607.63 440
14608.77 429
14609.92 436
14611.06 444
14612.20 461
14613.34 413
14614.49 453
14615.63 451
14616.77 465
14617.91 433
14619.06 470
14620.20 472
14621.34 469
14622.48 462
14623.63 462
14624.77 533
14625.91 566
14627.06 521
14628.20 495
14629.34 521
14630.48 547
14631.63 577
14632.77 581
14633.91 601
14635.06 597
14636.20 654
14637.34 677
14638.49 618
14639.63 588
14640.77 641
14641.92 664
14643.06 606
14644.20 544
14645.35 532
14646.49 563
14647.64 526
14648.78 507
14649.92 519
14651.07 483
14652.21 464
14653.35 443
14654.50 409
14655.64 390
14656.79 418
14657.93 416
14659.07 405
14660.22 357
14661.36 384
14662.51 380
14663.65 396
14664.80 401
14665.94 335
14667.09 344
14668.23 333
14669.37 370
14670.52 330
14671.66 312
14672.81 296
14673.95 331
14675.10 322
14676.24 329
14677.39 334
14678.53 303
14679.68 315
14680.82 311
14681.97 321
14683.11 348
14684.26 330
14685.40 281
14686.55 276
14687.69 329
14688.84 306
14689.98 298
14691.13 303
14692.27 288
14693.42 277
14694.57 294
14695.71 269
14696.86 313
14698.00 268
14699.15 249
14700.29 256
14701.44 305
14702.59 287
14703.73 265
14704.88 274
14706.02 268
14707.17 247
14708.32 265
14709.46 258
14710.61 276
14711.75 268
14712.90 276
14714.05 266
14715.19 289
14716.34 263
14717.49 267
14718.63 259
14719.78 274
14720.93 260
14722.07 277
14723.22 301
14724.37 262
14725.51 300
14726.66 279
14727.81 267
14728.95 306
14730.10 270
14731.25 299
14732.39 320
14733.54 293
14734.69 272
14735.84 267
14736.98 235
14738.13 262
14739.28 249
14740.42 265
14741.57 237
14742.72 250
14743.87 294
14745.01 287
14746.16 244
14747.31 261
14748.46 264
14749.61 269
14750.75 266
14751.90 254
14753.05 234
14754.20 264
14755.34 266
14756.49 262
14757.64 259
14758.79 259
14759.94 236
14761.08 227
14762.23 227
14763.38 225
14764.53 260
14765.68 264
14766.83 250
14767.97 253
14769.12 220
14770.27 231
14771.42 208
14772.57 251
14773.72 222
14774.87 229
14776.01 272
14777.16 240
14778.31 212
14779.46 186
14780.61 225
14781.76 256
14782.91 241
14784.06 226
14785.21 240
14786.36 268
14787.50 250
14788.65 225
14789.80 232
14790.95 197
14792.10 199
14793.25 209
14794.40 228
14795.55 196
14796.70 220
14797.85 225
14799.00 227
14800.15 231
14801.30 206
14802.45 218
14803.60 238
14804.75 172
14805.90 204
14807.05 241
14808.20 219
14809.35 206
14810.50 203
14811.65 189
14812.80 193
14813.95 218
14815.10 211
14816.25 195
14817.40 189
14818.55 215
14819.70 215
14820.85 201
14822.00 182
14823.15 189
14824.30 196
14825.45 210
14826.60 191
14827.75 201
14828.91 181
14830.06 193
14831.21 194
14832.36 186
14833.51 196
14834.66 225
14835.81 218
14836.96 190
14838.11 193
14839.26 187
14840.42 217
14841.57 222
14842.72 189
14843.87 168
14845.02 183
14846.17 222
14847.32 205
14848.48 196
14849.63 194
14850.78 225
14851.93 189
14853.08 211
14854.23 203
14855.39 199
14856.54 219
14857.69 204
14858.84 186
14859.99 171
14861.15 181
14862.30 178
14863.45 220
14864.60 212
14865.75 195
14866.91 174
14868.06 184
14869.21 194
14870.36 178
14871.52 171
14872.67 178
14873.82 203
14874.97 211
14876.13 171
14877.28 177
14878.43 186
14879.59 245
14880.74 202
14881.89 164
14883.04 191
14884.20 199
14885.35 194
14886.50 166
14887.66 166
14888.81 172
14889.96 193
14891.12 180
14892.27 207
14893.42 180
14894.58 179
14895.73 194
14896.88 209
14898.04 184
14899.19 187
14900.34 204
14901.50 204
14902.65 221
14903.80 237
14904.96 202
14906.11 203
14907.27 203
14908.42 205
14909.57 173
14910.73 202
14911.88 201
14913.04 210
14914.19 202
14915.34 172
14916.50 205
14917.65 210
14918.81 194
14919.96 158
14921.11 160
14922.27 200
14923.42 204
14924.58 206
14925.73 173
14926.89 226
14928.04 224
14929.20 199
14930.35 185
14931.51 197
14932.66 176
14933.82 193
14934.97 192
14936.13 196
14937.28 196
14938.44 237
14939.59 241
14940.75 232
14941.90 190
14943.06 213
14944.21 204
14945.37 193
14946.52 206
14947.68 209
14948.83 198
14949.99 205
14951.14 206
14952.30 209
14953.46 225
14954.61 203
14955.77 200
14956.92 222
14958.08 207
14959.24 215
14960.39 242
14961.55 229
14962.70 193
14963.86 235
14965.02 223
14966.17 239
14967.33 246
14968.48 223
14969.64 233
14970.80 243
14971.95 224
14973.11 216
14974.27 218
14975.42 222
14976.58 232
14977.74 222
14978.89 191
14980.05 202
14981.21 206
14982.36 192
14983.52 199
14984.68 201
14985.83 206
14986.99 186
14988.15 178
14989.30 215
14990.46 237
14991.62 213
14992.77 178
14993.93 147
14995.09 180
14996.25 203
14997.40 165
14998.56 180
14999.72 202
15000.88 198
15002.03 188
15003.19 171
15004.35 174
15005.51 199
15006.66 191
15007.82 208
15008.98 208
15010.14 216
15011.30 200
15012.45 157
15013.61 205
15014.77 189
15015.93 177
15017.09 196
15018.24 171
15019.40 194
15020.56 180
15021.72 199
15022.88 203
15024.04 187
15025.19 203
15026.35 192
15027.51 194
15028.67 179
15029.83 196
15030.99 199
15032.15 161
15033.30 183
15034.46 187
15035.62 192
15036.78 164
15037.94 197
15039.10 161
15040.26 174
15041.42 179
15042.58 171
15043.73 178
15044.89 188
15046.05 209
15047.21 193
15048.37 154
15049.53 170
15050.69 182
15051.85 166
15053.01 163
15054.17 174
15055.33 179
15056.49 177
15057.65 177
15058.81 181
15059.97 163
15061.13 142
15062.29 175
15063.45 192
15064.61 177
15065.77 160
15066.93 156
15068.09 150
15069.25 194
15070.41 169
15071.57 179
15072.73 169
15073.89 204
15075.05 182
15076.21 181
15077.37 163
15078.53 162
15079.69 179
15080.85 154
15082.01 143
15083.17 150
15084.33 169
15085.49 145
15086.65 200
15087.82 195
15088.98 196
15090.14 181
15091.30 181
15092.46 170
15093.62 188
15094.78 215
15095.94 183
15097.10 175
15098.27 180
15099.43 192
15100.59 206
15101.75 158
15102.91 184
15104.07 185
15105.23 160
15106.40 184
15107.56 191
15108.72 195
15109.88 177
15111.04 204
15112.20 175
15113.37 160
15114.53 175
15115.69 188
15116.85 202
15118.01 188
15119.18 195
15120.34 157
15121.50 194
15122.66 165
15123.82 192
15124.99 157
15126.15 170
15127.31 209
15128.47 206
15129.64 192
15130.80 168
15131.96 181
15133.12 197
15134.29 208
15135.45 209
15136.61 194
15137.77 194
15138.94 171
15140.10 171
15141.26 160
15142.43 217
15143.59 181
15144.75 169
15145.92 188
15147.08 171
15148.24 180
15149.41 182
15150.57 153
15151.73 173
15152.90 190
15154.06 190
15155.22 195
15156.39 158
15157.55 184
15158.71 204
15159.88 166
15161.04 164
15162.20 168
15163.37 196
15164.53 189
15165.70 205
15166.86 198
15168.02 181
15169.19 182
15170.35 177
15171.52 208
15172.68 197
15173.84 211
15175.01 180
15176.17 184
15177.34 180
15178.50 143
15179.66 183
15180.83 161
15181.99 189
15183.16 185
15184.32 215
15185.49 221
15186.65 209
15187.82 177
15188.98 166
15190.15 175
15191.31 190
15192.48 214
15193.64 177
15194.81 194
15195.97 202
15197.14 202
15198.30 212
15199.47 225
15200.63 214
15201.80 213
15202.96 179
15204.13 215
15205.29 191
15206.46 188
15207.62 186
15208.79 212
15209.96 185
15211.12 168
15212.29 180
15213.45 204
15214.62 221
15215.78 221
15216.95 195
15218.12 206
15219.28 224
15220.45 232
15221.61 207
15222.78 245
15223.95 252
15225.11 266
15226.28 232
15227.44 217
15228.61 204
15229.78 244
15230.94 247
15232.11 248
15233.28 248
15234.44 224
15235.61 251
15236.78 273
15237.94 277
15239.11 272
15240.28 267
15241.44 270
15242.61 241
15243.78 193
15244.94 202
15246.11 217
15247.28 239
15248.44 265
15249.61 231
15250.78 246
15251.95 248
15253.11 222
15254.28 222
15255.45 210
15256.61 198
15257.78 223
15258.95 202
15260.12 185
15261.28 202
15262.45 185
15263.62 224
15264.79 231
15265.95 193
15267.12 180
15268.29 193
15269.46 208
15270.63 194
15271.79 206
15272.96 191
15274.13 203
15275.30 181
15276.47 173
15277.63 177
15278.80 178
15279.97 170
15281.14 172
15282.31 164
15283.48 172
15284.64 173
15285.81 175
15286.98 173
15288.15 178
15289.32 187
15290.49 201
15291.66 177
15292.82 174
15293.99 190
15295.16 159
15296.33 191
15297.50 197
15298.67 192
15299.84 180
15301.01 178
15302.18 202
15303.35 184
15304.51 180
15305.68 177
15306.85 172
15308.02 184
15309.19 177
15310.36 185
15311.53 162
15312.70 166
15313.87 171
15315.04 170
15316.21 182
15317.38 207
15318.55 193
15319.72 184
15320.89 173
15322.06 187
15323.23 180
15324.40 178
15325.57 174
15326.74 167
15327.91 185
15329.08 192
15330.25 163
15331.42 161
15332.59 198
15333.76 185
15334.93 160
15336.10 167
15337.27 190
15338.44 175
15339.61 174
15340.78 187
15341.95 164
15343.12 181
15344.29 185
15345.47 179
15346.64 184
15347.81 156
15348.98 177
15350.15 175
15351.32 185
15352.49 204
15353.66 189
15354.83 194
15356.00 195
15357.18 173
15358.35 190
15359.52 157
15360.69 184
15361.86 167
15363.03 186
15364.20 190
15365.38 174
15366.55 166
15367.72 189
15368.89 184
15370.06 198
15371.23 172
15372.41 175
15373.58 169
15374.75 188
15375.92 190
15377.09 171
15378.26 157
15379.44 183
15380.61 185
15381.78 181
15382.95 176
15384.13 171
15385.30 201
15386.47 189
15387.64 193
15388.82 204
15389.99 177
15391.16 192
15392.33 204
15393.51 206
15394.68 207
15395.85 184
15397.02 176
15398.20 187
15399.37 211
15400.54 188
15401.71 165
15402.89 184
15404.06 214
15405.23 196
15406.41 174
15407.58 174
15408.75 174
15409.93 170
15411.10 171
15412.27 172
15413.45 187
15414.62 170
15415.79 188
15416.97 188
15418.14 164
15419.31 156
15420.49 183
15421.66 176
15422.84 191
15424.01 177
15425.18 171
15426.36 200
15427.53 178
15428.70 166
15429.88 160
15431.05 154
15432.23 150
15433.40 156
15434.57 168
15435.75 190
15436.92 153
15438.10 168
15439.27 182
15440.45 191
15441.62 189
15442.80 189
15443.97 181
15445.14 159
15446.32 149
15447.49 162
15448.67 178
15449.84 170
15451.02 164
15452.19 169
15453.37 175
15454.54 197
15455.72 195
15456.89 172
15458.07 178
15459.24 166
15460.42 179
15461.59 189
15462.77 168
15463.94 179
15465.12 187
15466.29 199
15467.47 161
15468.65 147
15469.82 174
15471.00 157
15472.17 188
15473.35 161
15474.52 166
15475.70 180
15476.88 190
15478.05 165
15479.23 155
15480.40 128
15481.58 130
15482.76 173
15483.93 162
15485.11 179
15486.28 177
15487.46 156
15488.64 171
15489.81 157
15490.99 195
15492.16 151
15493.34 149
15494.52 177
15495.69 162
15496.87 153
15498.05 188
15499.22 193
15500.40 189
15501.58 193
15502.75 169
15503.93 184
15505.11 174
15506.28 189
15507.46 177
15508.64 179
15509.82 183
15510.99 169
15512.17 160
15513.35 192
15514.52 180
15515.70 182
15516.88 172
15518.06 186
15519.23 172
15520.41 148
15521.59 162
15522.77 166
15523.94 166
15525.12 183
15526.30 179
15527.48 158
15528.65 183
15529.83 180
15531.01 164
15532.19 155
15533.37 180
15534.54 190
15535.72 222
15536.90 179
15538.08 147
15539.26 205
15540.44 179
15541.61 194
15542.79 172
15543.97 170
15545.15 183
15546.33 168
15547.51 154
15548.68 170
15549.86 163
15551.04 183
15552.22 194
15553.40 190
15554.58 188
15555.76 185
15556.93 169
15558.11 201
15559.29 168
15560.47 197
15561.65 183
15562.83 188
15564.01 189
15565.19 179
15566.37 162
15567.55 212
15568.73 193
15569.91 201
15571.08 213
15572.26 192
15573.44 189
15574.62 196
15575.80 195
15576.98 152
15578.16 179
15579.34 209
15580.52 198
15581.70 214
15582.88 189
15584.06 202
15585.24 184
15586.42 172
15587.60 195
15588.78 214
15589.96 225
15591.14 242
15592.32 194
15593.50 224
15594.68 212
15595.86 228
15597.04 186
15598.22 192
15599.40 201
15600.58 218
15601.76 232
15602.95 214
15604.13 224
15605.31 233
15606.49 242
15607.67 218
15608.85 230
15610.03 211
15611.21 243
15612.39 222
15613.57 228
15614.75 228
15615.93 234
15617.12 235
15618.30 237
15619.48 232
15620.66 213
15621.84 219
15623.02 202
15624.20 240
15625.38 243
15626.57 238
15627.75 264
15628.93 273
15630.11 249
15631.29 239
15632.47 251
15633.66 272
15634.84 287
15636.02 242
15637.20 255
15638.38 245
15639.57 260
15640.75 276
15641.93 273
15643.11 242
15644.29 284
15645.48 291
15646.66 303
15647.84 273
15649.02 259
15650.21 276
15651.39 286
15652.57 292
15653.75 289
15654.94 255
15656.12 289
15657.30 283
15658.48 316
15659.67 302
15660.85 317
15662.03 269
15663.22 290
15664.40 289
15665.58 260
15666.76 293
15667.95 300
15669.13 315
15670.31 283
15671.50 283
15672.68 297
15673.86 260
15675.05 255
15676.23 249
15677.41 273
15678.60 272
15679.78 301
15680.96 271
15682.15 265
15683.33 259
15684.51 276
15685.70 278
15686.88 229
15688.07 240
15689.25 248
15690.43 240
15691.62 264
15692.80 276
15693.99 254
15695.17 268
15696.35 279
15697.54 258
15698.72 280
15699.91 292
15701.09 278
15702.28 281
15703.46 244
15704.64 285
15705.83 270
15707.01 284
15708.20 291
15709.38 308
15710.57 291
15711.75 288
15712.94 293
15714.12 281
15715.31 305
15716.49 283
15717.68 283
15718.86 298
15720.05 337
15721.23 295
15722.42 302
15723.60 259
15724.79 267
15725.97 291
15727.16 312
15728.34 264
15729.53 287
15730.71 257
15731.90 272
15733.08 291
15734.27 261
15735.46 301
15736.64 277
15737.83 269
15739.01 269
15740.20 295
15741.39 262
15742.57 285
15743.76 289
15744.94 279
15746.13 269
15747.31 254
15748.50 291
15749.69 288
15750.87 303
15752.06 325
15753.25 315
15754.43 316
15755.62 364
15756.81 297
15757.99 289
15759.18 329
15760.36 273
15761.55 271
15762.74 263
15763.92 293
15765.11 263
15766.30 260
15767.49 272
15768.67 262
15769.86 260
15771.05 288
15772.23 240
15773.42 289
15774.61 283
15775.79 262
15776.98 230
15778.17 278
15779.36 285
15780.54 268
15781.73 270
15782.92 249
15784.11 255
15785.29 222
15786.48 267
15787.67 253
15788.86 247
15790.04 225
15791.23 274
15792.42 257
15793.61 265
15794.79 233
15795.98 229
15797.17 253
15798.36 242
15799.55 220
15800.73 277
15801.92 242
15803.11 215
15804.30 258
15805.49 254
15806.68 260
15807.86 226
15809.05 217
15810.24 217
15811.43 248
15812.62 202
15813.81 220
15815.00 200
15816.18 224
15817.37 247
15818.56 221
15819.75 243
15820.94 234
15822.13 242
15823.32 218
15824.51 248
15825.70 227
15826.88 227
15828.07 228
15829.26 220
15830.45 177
15831.64 206
15832.83 201
15834.02 210
15835.21 217
15836.40 199
15837.59 192
15838.78 241
15839.97 188
15841.16 212
15842.35 202
15843.54 212
15844.73 210
15845.92 201
15847.11 223
15848.30 236
15849.49 244
15850.68 254
15851.87 259
15853.06 218
15854.25 221
15855.44 212
15856.63 231
15857.82 256
15859.01 266
15860.20 230
15861.39 226
15862.58 213
15863.77 196
15864.96 218
15866.15 227
15867.34 254
15868.53 230
15869.72 255
15870.91 231
15872.10 224
15873.29 249
15874.48 210
15875.68 205
15876.87 199
15878.06 225
15879.25 227
15880.44 210
15881.63 248
15882.82 235
15884.01 250
15885.20 206
15886.40 239
15887.59 226
15888.78 217
15889.97 243
15891.16 203
15892.35 244
15893.54 246
15894.74 281
15895.93 238
15897.12 235
15898.31 254
15899.50 270
15900.70 248
15901.89 259
15903.08 233
15904.27 239
15905.46 235
15906.66 226
15907.85 229
15909.04 236
15910.23 273
15911.42 260
15912.62 298
15913.81 263
15915.00 270
15916.19 239
15917.39 259
15918.58 234
15919.77 231
15920.96 267
15922.16 264
15923.35 258
15924.54 246
15925.73 238
15926.93 222
15928.12 255
15929.31 229
15930.51 245
15931.70 284
15932.89 264
15934.09 261
15935.28 263
15936.47 279
15937.67 268
15938.86 264
15940.05 250
15941.25 260
15942.44 239
15943.63 248
15944.83 263
15946.02 241
15947.21 229
15948.41 246
15949.60 243
15950.79 222
15951.99 197
15953.18 229
15954.38 227
15955.57 222
15956.76 216
15957.96 207
15959.15 207
15960.35 189
15961.54 230
15962.73 197
15963.93 165
15965.12 190
15966.32 229
15967.51 227
15968.71 208
15969.90 173
15971.09 173
15972.29 184
15973.48 186
15974.68 191
15975.87 171
15977.07 214
15978.26 179
15979.46 215
15980.65 200
15981.85 153
15983.04 182
15984.24 203
15985.43 190
15986.63 179
15987.82 148
15989.02 160
15990.21 200
15991.41 178
15992.60 171
15993.80 169
15994.99 203
15996.19 193
15997.39 214
15998.58 189
15999.78 193
16000.97 157
16002.17 167
16003.36 168
16004.56 190
16005.76 201
16006.95 198
16008.15 191
16009.34 153
16010.54 190
16011.73 182
16012.93 159
16014.13 138
16015.32 167
16016.52 175
16017.72 189
16018.91 180
16020.11 183
16021.30 197
16022.50 185
16023.70 165
16024.89 193
16026.09 169
16027.29 195
16028.48 189
16029.68 156
16030.88 152
16032.07 160
16033.27 167
16034.47 163
16035.67 154
16036.86 173
16038.06 160
16039.26 150
16040.45 149
16041.65 167
16042.85 154
16044.04 163
16045.24 205
16046.44 171
16047.64 137
16048.83 177
16050.03 165
16051.23 176
16052.43 151
16053.62 170
16054.82 160
16056.02 197
16057.22 176
16058.42 183
16059.61 171
16060.81 175
16062.01 162
16063.21 177
16064.41 188
16065.60 165
16066.80 163
16068.00 161
16069.20 181
16070.40 148
16071.59 186
16072.79 169
16073.99 146
16075.19 174
16076.39 184
16077.59 189
16078.78 166
16079.98 175
16081.18 160
16082.38 167
16083.58 140
16084.78 143
16085.98 137
16087.18 176
16088.37 137
16089.57 136
16090.77 186
16091.97 163
16093.17 144
16094.37 157
16095.57 139
16096.77 154
16097.97 157
16099.17 156
16100.37 134
16101.57 133
16102.77 142
16103.96 171
16105.16 150
16106.36 136
16107.56 154
16108.76 172
16109.96 219
16111.16 180
16112.36 139
16113.56 124
16114.76 142
16115.96 150
16117.16 152
16118.36 146
16119.56 131
16120.76 176
16121.96 163
16123.16 149
16124.36 138
16125.56 157
16126.76 170
16127.96 178
16129.16 170
16130.37 157
16131.57 168
16132.77 168
16133.97 168
16135.17 146
16136.37 161
16137.57 138
16138.77 143
16139.97 147
16141.17 148
16142.37 141
16143.57 176
16144.77 183
16145.98 171
16147.18 113
16148.38 143
16149.58 142
16150.78 129
16151.98 152
16153.18 136
16154.38 140
16155.59 147
16156.79 136
16157.99 141
16159.19 141
16160.39 167
16161.59 148
16162.80 150
16164.00 147
16165.20 157
16166.40 139
16167.60 133
16168.80 151
16170.01 153
16171.21 163
16172.41 192
16173.61 168
16174.81 152
16176.02 135
16177.22 155
16178.42 152
16179.62 128
16180.83 167
16182.03 147
16183.23 142
16184.43 144
16185.64 148
16186.84 151
16188.04 175
16189.24 161
16190.45 153
16191.65 145
16192.85 166
16194.06 163
16195.26 132
16196.46 141
16197.66 166
16198.87 153
16200.07 167
16201.27 173
16202.48 132
16203.68 149
16204.88 154
16206.09 168
16207.29 179
16208.49 153
16209.70 168
16210.90 162
16212.10 156
16213.31 154
16214.51 146
16215.71 171
16216.92 185
16218.12 208
16219.33 174
16220.53 164
16221.73 176
16222.94 185
16224.14 193
16225.35 141
16226.55 189
16227.75 152
16228.96 184
16230.16 135
16231.37 175
16232.57 149
16233.77 189
16234.98 175
16236.18 151
16237.39 186
16238.59 155
16239.80 211
16241.00 158
16242.21 172
16243.41 224
16244.62 198
16245.82 179
16247.03 169
16248.23 168
16249.44 203
16250.64 182
16251.85 209
16253.05 174
16254.26 200
16255.46 187
16256.67 180
16257.87 187
16259.08 173
16260.28 208
16261.49 174
16262.69 176
16263.90 192
16265.10 176
16266.31 174
16267.51 196
16268.72 184
16269.93 163
16271.13 157
16272.34 188
16273.54 203
16274.75 169
16275.96 180
16277.16 187
16278.37 172
16279.57 191
16280.78 188
16281.99 187
16283.19 183
16284.40 172
16285.60 206
16286.81 193
16288.02 217
16289.22 201
16290.43 227
16291.64 193
16292.84 174
16294.05 206
16295.26 195
16296.46 163
16297.67 211
16298.88 209
16300.08 196
16301.29 197
16302.50 192
16303.70 191
16304.91 200
16306.12 233
16307.32 189
16308.53 195
16309.74 227
16310.95 224
16312.15 204
16313.36 215
16314.57 183
16315.78 237
16316.98 201
16318.19 196
16319.40 201
16320.61 210
16321.81 171
16323.02 193
16324.23 210
16325.44 194
16326.64 198
16327.85 186
16329.06 209
16330.27 184
16331.48 193
16332.68 186
16333.89 143
16335.10 130
16336.31 171
16337.52 172
16338.72 163
16339.93 151
16341.14 144
16342.35 162
16343.56 149
16344.77 165
16345.98 168
16347.18 125
16348.39 163
16349.60 185
16350.81 171
16352.02 155
16353.23 166
16354.44 207
16355.65 149
16356.85 164
16358.06 144
16359.27 143
16360.48 161
16361.69 155
16362.90 157
16364.11 151
16365.32 137
16366.53 147
16367.74 118
16368.95 118
16370.16 139
16371.36 162
16372.57 134
16373.78 130
16374.99 129
16376.20 155
16377.41 139
16378.62 147
16379.83 136
16381.04 143
16382.25 145
16383.46 149
16384.67 157
16385.88 141
16387.09 164
16388.30 173
16389.51 174
16390.72 152
16391.93 145
16393.14 133
16394.35 154
16395.56 157
16396.77 161
16397.98 141
16399.19 151
16400.41 164
16401.62 166
16402.83 178
16404.04 156
16405.25 139
16406.46 155
16407.67 157
16408.88 141
16410.09 140
16411.30 140
16412.51 158
16413.72 154
16414.94 151
16416.15 147
16417.36 138
16418.57 140
16419.78 144
16420.99 140
16422.20 143
16423.41 142
16424.63 151
16425.84 125
16427.05 113
16428.26 143
16429.47 144
16430.68 156
16431.90 109
16433.11 141
16434.32 140
16435.53 147
16436.74 164
16437.95 145
16439.17 151
16440.38 136
16441.59 141
16442.80 157
16444.01 141
16445.23 116
16446.44 170
16447.65 168
16448.86 139
16450.08 126
16451.29 148
16452.50 122
16453.71 139
16454.93 128
16456.14 131
16457.35 155
16458.56 173
16459.78 172
16460.99 133
16462.20 126
16463.42 154
16464.63 145
16465.84 136
16467.05 147
16468.27 149
16469.48 176
16470.69 164
16471.91 147
16473.12 121
16474.33 140
16475.55 125
16476.76 132
16477.97 143
16479.19 153
16480.40 175
16481.61 127
16482.83 142
16484.04 134
16485.25 140
16486.47 154
16487.68 175
16488.90 129
16490.11 133
16491.32 121
16492.54 155
16493.75 130
16494.97 120
16496.18 139
16497.39 141
16498.61 123
16499.82 131
16501.04 153
16502.25 120
16503.47 131
16504.68 134
16505.89 126
16507.11 124
16508.32 152
16509.54 136
16510.75 113
16511.97 122
16513.18 141
16514.40 146
16515.61 137
16516.83 136
16518.04 128
16519.26 122
16520.47 108
16521.69 144
16522.90 144
16524.12 150
16525.33 144
16526.55 133
16527.76 152
16528.98 120
16530.19 139
16531.41 125
16532.62 119
16533.84 139
16535.05 145
16536.27 132
16537.49 154
16538.70 151
16539.92 158
16541.13 141
16542.35 153
16543.56 136
16544.78 150
16546.00 150
16547.21 128
16548.43 110
16549.64 142
16550.86 147
16552.08 144
16553.29 146
16554.51 156
16555.73 156
16556.94 127
16558.16 161
16559.37 157
16560.59 172
16561.81 140
16563.02 164
16564.24 165
16565.46 153
16566.67 155
16567.89 122
16569.11 126
16570.32 148
16571.54 146
16572.76 162
16573.98 169
16575.19 170
16576.41 148
16577.63 155
16578.84 166
16580.06 157
16581.28 173
16582.50 152
16583.71 182
16584.93 162
16586.15 168
16587.36 198
16588.58 172
16589.80 192
16591.02 175
16592.24 174
16593.45 151
16594.67 164
16595.89 161
16597.11 196
16598.32 176
16599.54 161
16600.76 166
16601.98 163
16603.20 140
16604.41 134
16605.63 148
16606.85 152
16608.07 148
16609.29 178
16610.51 166
16611.72 144
16612.94 147
16614.16 158
16615.38 141
16616.60 156
16617.82 157
16619.03 143
16620.25 139
16621.47 133
16622.69 147
16623.91 137
16625.13 144
16626.35 157
16627.57 145
16628.79 136
16630.00 149
16631.22 137
16632.44 146
16633.66 141
16634.88 131
16636.10 161
16637.32 137
16638.54 141
16639.76 137
16640.98 135
16642.20 140
16643.42 133
16644.64 129
16645.86 162
16647.08 134
16648.30 147
16649.51 146
16650.73 132
16651.95 143
16653.17 110
16654.39 158
16655.61 156
16656.83 125
16658.05 122
16659.27 120
16660.49 145
16661.71 155
16662.93 114
16664.16 124
16665.38 127
16666.60 129
16667.82 161
16669.04 131
16670.26 131
16671.48 125
16672.70 179
16673.92 166
16675.14 115
16676.36 125
16677.58 164
16678.80 154
16680.02 145
16681.24 139
16682.46 142
16683.69 142
16684.91 145
16686.13 147
16687.35 132
16688.57 163
16689.79 174
16691.01 153
16692.23 155
16693.46 140
16694.68 147
16695.90 140
16697.12 122
16698.34 138
16699.56 134
16700.78 137
16702.01 129
16703.23 140
16704.45 129
16705.67 137
16706.89 143
16708.12 138
16709.34 138
16710.56 135
16711.78 136
16713.00 134
16714.23 135
16715.45 126
16716.67 131
16717.89 126
16719.11 127
16720.34 148
16721.56 138
16722.78 146
16724.00 118
16725.23 109
16726.45 146
16727.67 171
16728.89 113
16730.12 123
16731.34 136
16732.56 135
16733.79 141
16735.01 123
16736.23 162
16737.45 147
16738.68 131
16739.90 136
16741.12 136
16742.35 119
16743.57 107
16744.79 126
16746.02 131
16747.24 143
16748.46 122
16749.69 122
16750.91 150
16752.13 147
16753.36 156
16754.58 120
16755.80 148
16757.03 157
16758.25 126
16759.48 129
16760.70 107
16761.92 111
16763.15 133
16764.37 150
16765.60 117
16766.82 135
16768.04 135
16769.27 152
16770.49 155
16771.72 164
16772.94 136
16774.16 138
16775.39 153
16776.61 138
16777.84 136
16779.06 122
16780.29 153
16781.51 151
16782.74 120
16783.96 109
16785.19 108
16786.41 124
16787.64 114
16788.86 106
16790.09 125
16791.31 115
16792.54 129
16793.76 137
16794.99 124
16796.21 131
16797.44 124
16798.66 123
16799.89 118
16801.11 110
16802.34 133
16803.56 137
16804.79 123
16806.01 116
16807.24 116
16808.46 135
16809.69 128
16810.92 123
16812.14 128
16813.37 132
16814.59 141
16815.82 143
16817.04 126
16818.27 122
16819.50 127
16820.72 123
16821.95 119
16823.17 146
16824.40 166
16825.63 141
16826.85 144
16828.08 117
16829.31 146
16830.53 146
16831.76 137
16832.99 143
16834.21 118
16835.44 116
16836.67 130
16837.89 124
16839.12 148
16840.35 136
16841.57 139
16842.80 156
16844.03 149
16845.25 115
16846.48 121
16847.71 148
16848.93 163
16850.16 152
16851.39 150
16852.62 132
16853.84 143
16855.07 133
16856.30 146
16857.52 162
16858.75 147
16859.98 166
16861.21 166
16862.43 184
16863.66 181
16864.89 155
16866.12 181
16867.35 140
16868.57 163
16869.80 168
16871.03 166
16872.26 182
16873.48 171
16874.71 150
16875.94 132
16877.17 187
16878.40 208
16879.63 186
16880.85 189
16882.08 174
16883.31 152
16884.54 193
16885.77 177
16887.00 218
16888.22 184
16889.45 152
16890.68 172
16891.91 157
16893.14 176
16894.37 170
16895.60 170
16896.82 169
16898.05 224
16899.28 177
16900.51 172
16901.74 173
16902.97 160
16904.20 173
16905.43 132
16906.66 168
16907.89 169
16909.12 144
16910.34 145
16911.57 146
16912.80 165
16914.03 176
16915.26 151
16916.49 146
16917.72 130
16918.95 147
16920.18 147
16921.41 129
16922.64 179
16923.87 156
16925.10 156
16926.33 160
16927.56 159
16928.79 133
16930.02 131
16931.25 137
16932.48 139
16933.71 111
16934.94 125
16936.17 129
16937.40 156
16938.63 131
16939.86 113
16941.09 126
16942.32 107
16943.55 138
16944.78 134
16946.01 113
16947.24 133
16948.48 153
16949.71 154
16950.94 139
16952.17 124
16953.40 124
16954.63 143
16955.86 146
16957.09 135
16958.32 133
16959.55 151
16960.79 164
16962.02 161
16963.25 119
16964.48 122
16965.71 139
16966.94 153
16968.17 139
16969.40 129
16970.64 116
16971.87 162
16973.10 137
16974.33 136
16975.56 123
16976.79 128
16978.03 140
16979.26 121
16980.49 140
16981.72 148
16982.95 130
16984.19 125
16985.42 128
16986.65 139
16987.88 144
16989.11 162
16990.35 143
16991.58 163
16992.81 104
16994.04 133
16995.28 132
16996.51 147
16997.74 125
16998.97 119
17000.21 119
17001.44 142
17002.67 149
17003.90 150
17005.14 142
17006.37 152
17007.60 103
17008.84 100
17010.07 125
17011.30 107
17012.53 108
17013.77 113
17015.00 100
17016.23 135
17017.47 121
17018.70 137
17019.93 104
17021.17 121
17022.40 132
17023.63 122
17024.87 114
17026.10 135
17027.33 137
17028.57 138
17029.80 124
17031.04 118
17032.27 111
17033.50 124
17034.74 106
17035.97 123
17037.20 138
17038.44 137
17039.67 149
17040.91 141
17042.14 135
17043.37 131
17044.61 112
17045.84 120
17047.08 113
17048.31 137
17049.55 126
17050.78 149
17052.02 133
17053.25 104
17054.48 128
17055.72 136
17056.95 128
17058.19 94
17059.42 126
17060.66 139
17061.89 120
17063.13 125
17064.36 139
17065.60 132
17066.83 127
17068.07 129
17069.30 120
17070.54 127
17071.77 134
17073.01 138
17074.24 138
17075.48 120
17076.71 113
17077.95 145
17079.19 128
17080.42 123
17081.66 104
17082.89 119
17084.13 124
17085.36 139
17086.60 127
17087.83 110
17089.07 112
17090.31 115
17091.54 108
17092.78 115
17094.01 122
17095.25 125
17096.49 133
17097.72 130
17098.96 112
17100.19 131
17101.43 101
17102.67 105
17103.90 96
17105.14 125
17106.38 117
17107.61 115
17108.85 100
17110.09 111
17111.32 115
17112.56 95
17113.80 107
17115.03 115
17116.27 105
17117.51 122
17118.74 107
17119.98 86
17121.22 121
17122.45 112
17123.69 112
17124.93 135
17126.17 128
17127.40 123
17128.64 129
17129.88 116
17131.12 123
17132.35 127
17133.59 120
17134.83 122
17136.07 112
17137.30 115
17138.54 127
17139.78 124
17141.02 107
17142.25 102
17143.49 129
17144.73 134
17145.97 141
17147.20 131
17148.44 119
17149.68 112
17150.92 119
17152.16 136
17153.40 120
17154.63 107
17155.87 95
17157.11 109
17158.35 104
17159.59 106
17160.83 115
17162.06 116
17163.30 128
17164.54 146
17165.78 148
17167.02 140
17168.26 118
17169.50 119
17170.73 97
17171.97 112
17173.21 121
17174.45 132
17175.69 123
17176.93 90
17178.17 98
17179.41 115
17180.65 128
17181.89 106
17183.12 119
17184.36 120
17185.60 115
17186.84 109
17188.08 102
17189.32 112
17190.56 104
17191.80 108
17193.04 113
17194.28 110
17195.52 149
17196.76 118
17198.00 112
17199.24 102
17200.48 118
17201.72 115
17202.96 123
17204.20 122
17205.44 106
17206.68 128
17207.92 140
17209.16 136
17210.40 128
17211.64 131
17212.88 146
17214.12 124
17215.36 95
17216.60 122
17217.84 92
17219.08 117
17220.32 109
17221.56 124
17222.80 119
17224.04 111
17225.29 106
17226.53 94
17227.77 102
17229.01 113
17230.25 120
17231.49 127
17232.73 110
17233.97 99
17235.21 129
17236.45 123
17237.70 105
17238.94 111
17240.18 95
17241.42 101
17242.66 115
17243.90 139
17245.14 95
17246.39 96
17247.63 114
17248.87 99
17250.11 109
17251.35 108
17252.59 89
17253.84 118
17255.08 116
17256.32 117
17257.56 112
17258.80 125
17260.05 113
17261.29 96
17262.53 113
17263.77 110
17265.01 129
17266.26 109
17267.50 107
17268.74 96
17269.98 108
17271.23 100
17272.47 96
17273.71 115
17274.95 104
17276.20 111
17277.44 105
17278.68 101
17279.92 81
17281.17 96
17282.41 97
17283.65 80
17284.90 111
17286.14 111
17287.38 93
17288.62 109
17289.87 111
17291.11 107
17292.35 103
17293.60 106
17294.84 113
17296.08 118
17297.33 121
17298.57 105
17299.81 107
17301.06 142
17302.30 95
17303.54 101
17304.79 119
17306.03 130
17307.28 137
17308.52 128
17309.76 104
17311.01 141
17312.25 129
17313.49 126
17314.74 109
17315.98 102
17317.23 104
17318.47 104
17319.72 115
17320.96 91
17322.20 103
17323.45 100
17324.69 111
17325.94 124
17327.18 141
17328.43 112
17329.67 113
17330.91 109
17332.16 95
17333.40 94
17334.65 89
17335.89 121
17337.14 104
17338.38 86
17339.63 73
17340.87 94
17342.12 113
17343.36 111
17344.61 79
17345.85 108
17347.10 134
17348.34 122
17349.59 102
17350.83 82
17352.08 103
17353.33 132
17354.57 137
17355.82 123
17357.06 108
17358.31 121
17359.55 99
17360.80 83
17362.04 93
17363.29 116
17364.54 91
17365.78 105
17367.03 110
17368.27 95
17369.52 100
17370.77 111
17372.01 105
17373.26 102
17374.50 103
17375.75 110
17377.00 122
17378.24 146
17379.49 124
17380.74 132
17381.98 95
17383.23 106
17384.47 91
17385.72 95
17386.97 98
17388.21 102
17389.46 121
17390.71 111
17391.95 90
17393.20 102
17394.45 135
17395.70 129
17396.94 94
17398.19 100
17399.44 95
17400.68 110
17401.93 88
17403.18 103
17404.42 105
17405.67 91
17406.92 137
17408.17 136
17409.41 99
17410.66 97
17411.91 102
17413.16 115
17414.40 113
17415.65 121
17416.90 135
17418.15 136
17419.40 135
17420.64 127
17421.89 118
17423.14 97
17424.39 96
17425.63 110
17426.88 133
17428.13 105
17429.38 118
17430.63 116
17431.88 111
17433.12 101
17434.37 119
17435.62 119
17436.87 111
17438.12 149
17439.37 111
17440.61 113
17441.86 109
17443.11 112
17444.36 122
17445.61 115
17446.86 107
17448.11 115
17449.36 113
17450.60 104
17451.85 110
17453.10 132
17454.35 128
17455.60 115
17456.85 122
17458.10 140
17459.35 153
17460.60 146
17461.85 143
17463.10 133
17464.34 119
17465.59 119
17466.84 120
17468.09 123
17469.34 130
17470.59 122
17471.84 138
17473.09 117
17474.34 123
17475.59 115
17476.84 119
17478.09 136
17479.34 107
17480.59 112
17481.84 139
17483.09 157
17484.34 124
17485.59 121
17486.84 122
17488.09 147
17489.34 117
17490.59 142
17491.84 126
17493.09 142
17494.34 137
17495.59 141
17496.84 131
17498.10 161
17499.35 172
17500.60 143
17501.85 126
17503.10 149
17504.35 144
17505.60 146
17506.85 135
17508.10 130
17509.35 127
17510.60 152
17511.86 141
17513.11 142
17514.36 122
17515.61 147
17516.86 146
17518.11 152
17519.36 154
17520.61 140
17521.87 134
17523.12 138
17524.37 144
17525.62 165
17526.87 123
17528.12 152
17529.38 166
17530.63 189
17531.88 143
17533.13 150
17534.38 194
17535.63 183
17536.89 183
17538.14 185
17539.39 167
17540.64 175
17541.89 186
17543.15 187
17544.40 157
17545.65 159
17546.90 153
17548.16 167
17549.41 169
17550.66 131
17551.91 134
17553.17 178
17554.42 171
17555.67 155
17556.92 152
17558.18 138
17559.43 156
17560.68 169
17561.94 169
17563.19 159
17564.44 161
17565.69 166
17566.95 133
17568.20 141
17569.45 155
17570.71 167
17571.96 170
17573.21 137
17574.47 160
17575.72 145
17576.97 155
17578.23 160
17579.48 132
17580.73 123
17581.99 150
17583.24 155
17584.50 161
17585.75 145
17587.00 129
17588.26 143
17589.51 155
17590.76 149
17592.02 147
17593.27 169
17594.53 179
17595.78 169
17597.04 136
17598.29 147
17599.54 158
17600.80 156
17602.05 146
17603.31 166
17604.56 154
17605.82 154
17607.07 163
17608.32 170
17609.58 156
17610.83 176
17612.09 182
17613.34 188
17614.60 138
17615.85 182
17617.11 184
17618.36 183
17619.62 189
17620.87 177
17622.13 167
17623.38 153
17624.64 167
17625.89 169
17627.15 146
17628.40 150
17629.66 154
17630.91 137
17632.17 130
17633.43 138
17634.68 167
17635.94 165
17637.19 120
17638.45 134
17639.70 141
17640.96 149
17642.21 126
17643.47 100
17644.73 119
17645.98 124
17647.24 136
17648.49 145
17649.75 116
17651.01 134
17652.26 121
17653.52 154
17654.77 129
17656.03 137
17657.29 135
17658.54 143
17659.80 125
17661.06 112
17662.31 110
17663.57 124
17664.83 126
17666.08 125
17667.34 129
17668.60 115
17669.85 152
17671.11 143
17672.37 135
17673.62 110
17674.88 112
17676.14 138
17677.39 117
17678.65 137
17679.91 129
17681.17 130
17682.42 123
17683.68 151
17684.94 114
17686.19 144
17687.45 145
17688.71 117
17689.97 90
17691.22 103
17692.48 106
17693.74 111
17695.00 135
17696.26 114
17697.51 121
17698.77 144
17700.03 121
17701.29 109
17702.54 120
17703.80 121
17705.06 100
17706.32 101
17707.58 118
17708.83 110
17710.09 138
17711.35 112
17712.61 117
17713.87 101
17715.13 120
17716.38 128
17717.64 123
17718.90 113
17720.16 97
17721.42 115
17722.68 97
17723.94 101
17725.19 143
17726.45 132
17727.71 90
17728.97 108
17730.23 94
17731.49 106
17732.75 107
17734.01 119
17735.27 112
17736.53 103
17737.78 101
17739.04 94
17740.30 106
17741.56 111
17742.82 98
17744.08 101
17745.34 119
17746.60 111
17747.86 137
17749.12 101
17750.38 96
17751.64 102
17752.90 126
17754.16 129
17755.42 135
17756.68 112
17757.94 92
17759.20 100
17760.46 103
17761.72 123
17762.98 114
17764.24 92
17765.50 91
17766.76 114
17768.02 91
17769.28 102
17770.54 84
17771.80 103
17773.06 102
17774.32 104
17775.58 101
17776.84 111
17778.10 111
17779.36 96
17780.62 100
17781.88 121
17783.15 105
17784.41 109
17785.67 97
17786.93 107
17788.19 125
17789.45 102
17790.71 101
17791.97 87
17793.23 107
17794.49 122
17795.76 131
17797.02 113
17798.28 112
17799.54 132
17800.80 106
17802.06 116
17803.32 103
17804.59 91
17805.85 106
17807.11 115
17808.37 100
17809.63 100
17810.89 93
17812.16 130
17813.42 91
17814.68 119
17815.94 128
17817.20 102
17818.47 108
17819.73 90
17820.99 93
17822.25 89
17823.51 96
17824.78 105
17826.04 132
17827.30 100
17828.56 118
17829.83 106
17831.09 124
17832.35 94
17833.61 100
17834.88 81
17836.14 124
17837.40 108
17838.67 88
17839.93 108
17841.19 98
17842.45 89
17843.72 95
17844.98 101
17846.24 106
17847.51 108
17848.77 111
17850.03 109
17851.30 95
17852.56 111
17853.82 92
17855.09 90
17856.35 119
17857.61 114
17858.88 86
17860.14 79
17861.40 81
17862.67 95
17863.93 108
17865.19 89
17866.46 88
17867.72 106
17868.99 89
17870.25 100
17871.51 94
17872.78 103
17874.04 89
17875.31 77
17876.57 77
17877.83 93
17879.10 82
17880.36 90
17881.63 74
17882.89 94
17884.15 91
17885.42 101
17886.68 94
17887.95 96
17889.21 96
17890.48 110
17891.74 88
17893.01 113
17894.27 115
17895.54 104
17896.80 91
17898.07 97
17899.33 113
17900.60 86
17901.86 98
17903.13 119
17904.39 90
17905.66 73
17906.92 84
17908.19 88
17909.45 107
17910.72 66
17911.98 103
17913.25 96
17914.51 97
17915.78 111
17917.05 99
17918.31 101
17919.58 96
17920.84 107
17922.11 110
17923.37 78
17924.64 92
17925.91 98
17927.17 105
17928.44 97
17929.70 92
17930.97 112
17932.24 88
17933.50 85
17934.77 98
17936.03 95
17937.30 110
17938.57 95
17939.83 100
17941.10 94
17942.37 101
17943.63 103
17944.90 107
17946.17 81
17947.43 95
17948.70 113
17949.97 122
17951.23 88
17952.50 86
17953.77 90
17955.03 92
17956.30 105
17957.57 90
17958.83 98
17960.10 110
17961.37 112
17962.64 95
17963.90 93
17965.17 90
17966.44 114
17967.70 89
17968.97 86
17970.24 83
17971.51 91
17972.77 121
17974.04 101
17975.31 76
17976.58 98
17977.85 111
17979.11 102
17980.38 92
17981.65 93
17982.92 106
17984.18 103
17985.45 111
17986.72 114
17987.99 128
17989.26 113
17990.52 116
17991.79 118
17993.06 99
17994.33 94
17995.60 101
17996.87 102
17998.13 118
17999.40 84
18000.67 95
18001.94 94
18003.21 74
18004.48 89
18005.75 75
18007.02 96
18008.28 103
18009.55 96
18010.82 95
18012.09 80
18013.36 98
18014.63 98
18015.90 103
18017.17 75
18018.44 85
18019.71 96
18020.97 95
18022.24 98
18023.51 105
18024.78 101
18026.05 115
18027.32 90
18028.59 95
18029.86 112
18031.13 113
18032.40 110
18033.67 117
18034.94 98
18036.21 91
18037.48 103
18038.75 98
18040.02 83
18041.29 92
18042.56 120
18043.83 104
18045.10 92
18046.37 75
18047.64 84
18048.91 120
18050.18 97
18051.45 107
18052.72 124
18053.99 110
18055.26 106
18056.53 100
18057.80 90
18059.07 109
18060.34 127
18061.61 115
18062.88 85
18064.16 112
18065.43 108
18066.70 122
18067.97 105
18069.24 83
18070.51 83
18071.78 99
18073.05 106
18074.32 101
18075.59 109
18076.87 104
18078.14 114
18079.41 103
18080.68 121
18081.95 103
18083.22 103
18084.49 109
18085.77 94
18087.04 98
18088.31 116
18089.58 121
18090.85 120
18092.12 107
18093.40 82
18094.67 95
18095.94 108
18097.21 105
18098.48 91
18099.76 90
18101.03 119
18102.30 130
18103.57 101
18104.84 95
18106.12 98
18107.39 101
18108.66 107
18109.93 88
18111.21 88
18112.48 100
18113.75 105
18115.02 140
18116.30 116
18117.57 110
18118.84 122
18120.11 129
18121.39 129
18122.66 101
18123.93 121
18125.21 114
18126.48 132
18127.75 109
18129.02 111
18130.30 107
18131.57 97
18132.84 134
18134.12 122
18135.39 128
18136.66 115
18137.94 113
18139.21 99
18140.48 102
18141.76 121
18143.03 127
18144.31 116
18145.58 108
18146.85 110
18148.13 115
18149.40 88
18150.67 97
18151.95 122
18153.22 127
18154.50 94
18155.77 117
18157.04 108
18158.32 80
18159.59 94
18160.87 118
18162.14 109
18163.41 109
18164.69 89
18165.96 118
18167.24 142
18168.51 87
18169.79 94
18171.06 83
18172.34 105
18173.61 97
18174.89 102
18176.16 129
18177.43 117
18178.71 96
18179.98 100
18181.26 105
18182.53 99
18183.81 93
18185.08 94
18186.36 110
18187.63 113
18188.91 104
18190.18 113
18191.46 106
18192.74 118
18194.01 94
18195.29 119
18196.56 115
18197.84 99
18199.11 112
18200.39 114
18201.66 103
18202.94 107
18204.22 99
18205.49 92
18206.77 95
18208.04 118
18209.32 97
18210.59 101
18211.87 89
18213.15 72
18214.42 74
18215.70 85
18216.97 102
18218.25 112
18219.53 114
18220.80 104
18222.08 104
18223.36 95
18224.63 96
18225.91 95
18227.19 111
18228.46 112
18229.74 95
18231.02 106
18232.29 110
18233.57 101
18234.85 89
18236.12 123
18237.40 100
18238.68 93
18239.95 97
18241.23 109
18242.51 102
18243.78 88
18245.06 115
18246.34 99
18247.62 123
18248.89 77
18250.17 71
18251.45 92
18252.73 98
18254.00 109
18255.28 114
18256.56 112
18257.84 114
18259.11 85
18260.39 87
18261.67 107
18262.95 123
18264.22 90
18265.50 90
18266.78 109
18268.06 100
18269.34 120
18270.61 99
18271.89 105
18273.17 100
18274.45 115
18275.73 101
18277.01 110
18278.28 87
18279.56 113
18280.84 118
18282.12 119
18283.40 83
18284.68 95
18285.95 114
18287.23 115
18288.51 108
18289.79 107
18291.07 90
18292.35 115
18293.63 114
18294.91 118
18296.19 80
18297.46 97
18298.74 123
18300.02 95
18301.30 105
18302.58 103
18303.86 109
18305.14 100
18306.42 83
18307.70 98
18308.98 116
18310.26 99
18311.54 110
18312.82 103
18314.10 112
18315.37 92
18316.65 94
18317.93 85
18319.21 92
18320.49 113
18321.77 98
18323.05 109
18324.33 88
18325.61 95
18326.89 89
18328.17 112
18329.45 126
18330.73 111
18332.01 88
18333.29 100
18334.57 94
18335.86 101
18337.14 96
18338.42 96
18339.70 92
18340.98 120
18342.26 130
18343.54 143
18344.82 106
18346.10 115
18347.38 102
18348.66 104
18349.94 122
18351.22 117
18352.50 102
18353.78 91
18355.07 103
18356.35 106
18357.63 113
18358.91 114
18360.19 108
18361.47 90
18362.75 104
18364.03 123
18365.32 93
18366.60 111
18367.88 115
18369.16 119
18370.44 101
18371.72 115
18373.00 102
18374.29 114
18375.57 112
18376.85 85
18378.13 110
18379.41 85
18380.70 95
18381.98 116
18383.26 84
18384.54 98
18385.82 94
18387.11 94
18388.39 92
18389.67 94
18390.95 108
18392.23 98
18393.52 110
18394.80 86
18396.08 87
18397.36 115
18398.65 108
18399.93 82
18401.21 106
18402.50 98
18403.78 109
18405.06 95
18406.34 89
18407.63 105
18408.91 116
18410.19 80
18411.48 73
18412.76 107
18414.04 112
18415.32 114
18416.61 112
18417.89 115
18419.17 101
18420.46 141
18421.74 122
18423.02 98
18424.31 113
18425.59 109
18426.87 99
18428.16 127
18429.44 90
18430.73 106
18432.01 116
18433.29 126
18434.58 114
18435.86 98
18437.14 94
18438.43 97
18439.71 121
18441.00 111
18442.28 98
18443.56 113
18444.85 96
18446.13 109
18447.42 121
18448.70 120
18449.99 107
18451.27 116
18452.56 100
18453.84 93
18455.12 88
18456.41 92
18457.69 118
18458.98 106
18460.26 100
18461.55 98
18462.83 86
18464.12 116
18465.40 110
18466.69 121
18467.97 88
18469.26 81
18470.54 82
18471.83 110
18473.11 111
18474.40 90
18475.68 100
18476.97 89
18478.25 114
18479.54 98
18480.82 93
18482.11 102
18483.40 94
18484.68 114
18485.97 77
18487.25 93
18488.54 73
18489.82 124
18491.11 114
18492.39 96
18493.68 98
18494.97 113
18496.25 103
18497.54 100
18498.82 93
18500.11 110
18501.40 97
18502.68 101
18503.97 99
18505.26 89
18506.54 100
18507.83 98
18509.11 93
18510.40 93
18511.69 92
18512.97 97
18514.26 93
18515.55 102
18516.83 104
18518.12 91
18519.41 113
18520.69 122
18521.98 87
18523.27 98
18524.56 107
18525.84 127
18527.13 90
18528.42 101
18529.70 91
18530.99 81
18532.28 72
18533.57 100
18534.85 86
18536.14 91
18537.43 105
18538.71 126
18540.00 91
18541.29 95
18542.58 83
18543.86 98
18545.15 90
18546.44 82
18547.73 92
18549.02 106
18550.30 80
18551.59 93
18552.88 81
18554.17 75
18555.46 75
18556.74 81
18558.03 96
18559.32 107
18560.61 86
18561.90 102
18563.18 89
18564.47 86
18565.76 96
18567.05 87
18568.34 113
18569.63 118
18570.92 101
18572.20 91
18573.49 99
18574.78 119
18576.07 111
18577.36 111
18578.65 110
18579.94 116
18581.23 115
18582.51 125
18583.80 115
18585.09 102
18586.38 107
18587.67 102
18588.96 107
18590.25 107
18591.54 107
18592.83 94
18594.12 79
18595.41 105
18596.70 123
18597.99 120
18599.28 112
18600.57 115
18601.85 103
18603.14 107
18604.43 95
18605.72 99
18607.01 141
18608.30 116
18609.59 113
18610.88 130
18612.17 106
18613.46 110
18614.75 122
18616.04 114
18617.33 107
18618.62 114
18619.91 109
18621.20 90
18622.50 99
18623.79 134
18625.08 115
18626.37 89
18627.66 111
18628.95 111
18630.24 129
18631.53 99
18632.82 109
18634.11 94
18635.40 105
18636.69 119
18637.98 107
18639.27 117
18640.57 139
18641.86 124
18643.15 91
18644.44 129
18645.73 101
18647.02 98
18648.31 103
18649.60 98
18650.89 95
18652.19 102
18653.48 112
18654.77 131
18656.06 105
18657.35 96
18658.64 83
18659.94 119
18661.23 92
18662.52 75
18663.81 95
18665.10 113
18666.39 122
18667.69 84
18668.98 93
18670.27 81
18671.56 104
18672.85 110
18674.15 124
18675.44 94
18676.73 113
18678.02 98
18679.32 97
18680.61 82
18681.90 101
18683.19 101
18684.49 129
18685.78 96
18687.07 83
18688.36 80
18689.66 111
18690.95 98
18692.24 68
18693.53 85
18694.83 90
18696.12 84
18697.41 91
18698.71 73
18700.00 92
18701.29 97
18702.59 102
18703.88 91
18705.17 86
18706.47 85
18707.76 103
18709.05 84
18710.35 103
18711.64 99
18712.93 107
18714.23 114
18715.52 107
18716.81 88
18718.11 94
18719.40 99
18720.70 90
18721.99 95
18723.28 69
18724.58 84
18725.87 98
18727.16 130
18728.46 114
18729.75 115
18731.05 109
18732.34 104
18733.64 90
18734.93 96
18736.22 86
18737.52 104
18738.81 87
18740.11 93
18741.40 100
18742.70 103
18743.99 102
18745.29 109
18746.58 95
18747.87 92
18749.17 116
18750.46 81
18751.76 85
18753.05 94
18754.35 116
18755.64 82
18756.94 85
18758.23 73
18759.53 121
18760.82 88
18762.12 91
18763.42 80
18764.71 92
18766.01 121
18767.30 91
18768.60 80
18769.89 95
18771.19 101
18772.48 101
18773.78 103
18775.07 94
18776.37 108
18777.67 104
18778.96 98
18780.26 88
18781.55 87
18782.85 85
18784.15 112
18785.44 89
18786.74 85
18788.03 89
18789.33 95
18790.63 122
18791.92 97
18793.22 112
18794.52 88
18795.81 102
18797.11 89
18798.40 88
18799.70 101
18801.00 95
18802.29 93
18803.59 100
18804.89 99
18806.18 97
18807.48 101
18808.78 99
18810.07 98
18811.37 107
18812.67 98
18813.97 93
18815.26 83
18816.56 80
18817.86 98
18819.15 78
18820.45 78
18821.75 92
18823.05 115
18824.34 112
18825.64 89
18826.94 106
18828.24 86
18829.53 105
18830.83 103
18832.13 77
18833.43 93
18834.72 100
18836.02 94
18837.32 100
18838.62 86
18839.92 95
18841.21 99
18842.51 83
18843.81 113
18845.11 80
18846.41 95
18847.70 95
18849.00 86
18850.30 68
18851.60 82
18852.90 102
18854.20 104
18855.49 96
18856.79 111
18858.09 77
18859.39 119
18860.69 96
18861.99 111
18863.29 76
18864.58 84
18865.88 92
18867.18 107
18868.48 106
18869.78 88
18871.08 118
18872.38 80
18873.68 88
18874.98 87
18876.28 84
18877.57 100
18878.87 105
18880.17 81
18881.47 86
18882.77 101
18884.07 83
18885.37 91
18886.67 105
18887.97 101
18889.27 91
18890.57 106
18891.87 94
18893.17 129
18894.47 96
18895.77 106
18897.07 103
18898.37 140
18899.67 85
18900.97 87
18902.27 109
18903.57 90
18904.87 73
18906.17 77
18907.47 108
18908.77 102
18910.07 93
18911.37 78
18912.67 96
18913.97 96
18915.27 96
18916.57 94
18917.87 84
18919.17 82
18920.47 83
18921.78 82
18923.08 112
18924.38 116
18925.68 113
18926.98 81
18928.28 92
18929.58 108
18930.88 87
18932.18 97
18933.48 79
18934.79 95
18936.09 70
18937.39 92
18938.69 103
18939.99 82
18941.29 102
18942.59 85
18943.90 79
18945.20 97
18946.50 78
18947.80 82
18949.10 102
18950.40 89
18951.71 93
18953.01 92
18954.31 98
18955.61 104
18956.91 86
18958.21 84
18959.52 111
18960.82 93
18962.12 72
18963.42 83
18964.73 78
18966.03 102
18967.33 91
18968.63 95
18969.93 83
18971.24 95
18972.54 95
18973.84 102
18975.14 81
18976.45 96
18977.75 81
18979.05 91
18980.36 94
18981.66 81
18982.96 85
18984.26 103
18985.57 86
18986.87 91
18988.17 62
18989.48 95
18990.78 84
18992.08 85
18993.39 77
18994.69 93
18995.99 76
18997.30 91
18998.60 117
18999.90 84
19001.21 61
19002.51 76
19003.81 105
19005.12 75
19006.42 79
19007.72 91
19009.03 94
19010.33 95
19011.64 83
19012.94 73
19014.24 85
19015.55 105
19016.85 94
19018.16 76
19019.46 77
19020.76 69
19022.07 78
19023.37 93
19024.68 77
19025.98 88
19027.29 123
19028.59 78
19029.89 90
19031.20 85
19032.50 86
19033.81 98
19035.11 82
19036.42 78
19037.72 94
19039.03 101
19040.33 109
19041.64 91
19042.94 78
19044.25 84
19045.55 74
19046.86 78
19048.16 94
19049.47 84
19050.77 81
19052.08 113
19053.38 103
19054.69 114
19055.99 93
19057.30 110
19058.60 101
19059.91 76
19061.22 86
19062.52 72
19063.83 94
19065.13 107
19066.44 84
19067.74 80
19069.05 71
19070.36 92
19071.66 88
19072.97 93
19074.27 95
19075.58 106
19076.89 104
19078.19 110
19079.50 77
19080.80 86
19082.11 88
19083.42 100
19084.72 94
19086.03 101
19087.34 102
19088.64 100
19089.95 82
19091.26 86
19092.56 90
19093.87 110
19095.18 93
19096.48 102
19097.79 88
19099.10 99
19100.40 98
19101.71 86
19103.02 62
19104.32 89
19105.63 88
19106.94 103
19108.25 93
19109.55 86
19110.86 90
19112.17 91
19113.48 78
19114.78 75
19116.09 77
19117.40 91
19118.71 66
19120.01 68
19121.32 91
19122.63 86
19123.94 86
19125.24 94
19126.55 108
19127.86 62
19129.17 74
19130.47 75
19131.78 82
19133.09 80
19134.40 71
19135.71 75
19137.02 86
19138.32 81
19139.63 87
19140.94 89
19142.25 78
19143.56 95
19144.87 73
19146.17 76
19147.48 80
19148.79 104
19150.10 82
19151.41 75
19152.72 86
19154.03 87
19155.33 98
19156.64 88
19157.95 87
19159.26 93
19160.57 86
19161.88 72
19163.19 88
19164.50 107
19165.81 101
19167.12 103
19168.42 81
19169.73 87
19171.04 109
19172.35 86
19173.66 67
19174.97 74
19176.28 85
19177.59 88
19178.90 64
19180.21 66
19181.52 63
19182.83 80
19184.14 98
19185.45 94
19186.76 84
19188.07 90
19189.38 109
19190.69 89
19192.00 69
19193.31 70
19194.62 97
19195.93 105
19197.24 81
19198.55 111
19199.86 87
19201.17 93
19202.48 101
19203.79 75
19205.10 81
19206.41 88
19207.72 88
19209.03 104
19210.34 83
19211.66 84
19212.97 93
19214.28 89
19215.59 94
19216.90 89
19218.21 83
19219.52 90
19220.83 109
19222.14 106
19223.45 76
19224.77 81
19226.08 84
19227.39 75
19228.70 59
19230.01 78
19231.32 87
19232.63 87
19233.94 87
19235.26 84
19236.57 85
19237.88 104
19239.19 99
19240.50 111
19241.81 110
19243.13 104
19244.44 91
19245.75 108
19247.06 104
19248.37 76
19249.69 82
19251.00 79
19252.31 75
19253.62 108
19254.93 94
19256.25 85
19257.56 84
19258.87 94
19260.18 85
19261.50 81
19262.81 80
19264.12 107
19265.43 99
19266.75 92
19268.06 98
19269.37 101
19270.68 95
19272.00 101
19273.31 89
19274.62 81
19275.94 84
19277.25 93
19278.56 98
19279.88 79
19281.19 87
19282.50 77
19283.81 84
19285.13 81
19286.44 64
19287.75 64
19289.07 95
19290.38 99
19291.70 85
19293.01 76
19294.32 102
19295.64 93
19296.95 110
19298.26 87
19299.58 90
19300.89 78
19302.20 76
19303.52 76
19304.83 94
19306.15 89
19307.46 77
19308.77 92
19310.09 76
19311.40 113
19312.72 82
19314.03 81
19315.35 80
19316.66 82
19317.97 81
19319.29 95
19320.60 91
19321.92 90
19323.23 73
19324.55 70
19325.86 80
19327.18 77
19328.49 87
19329.81 88
19331.12 88
19332.44 104
19333.75 82
19335.07 86
19336.38 75
19337.70 81
19339.01 93
19340.33 90
19341.64 99
19342.96 80
19344.27 83
19345.59 77
19346.90 86
19348.22 77
19349.53 85
19350.85 75
19352.16 108
19353.48 98
19354.79 90
19356.11 91
19357.43 83
19358.74 94
19360.06 82
19361.37 79
19362.69 80
19364.01 88
19365.32 107
19366.64 93
19367.95 83
19369.27 71
19370.59 73
19371.90 80
19373.22 80
19374.53 76
19375.85 79
19377.17 80
19378.48 94
19379.80 89
19381.12 99
19382.43 93
19383.75 95
19385.07 96
19386.38 101
19387.70 90
19389.02 88
19390.33 93
19391.65 101
19392.97 105
19394.28 67
19395.60 72
19396.92 106
19398.24 100
19399.55 88
19400.87 92
19402.19 82
19403.50 73
19404.82 81
19406.14 103
19407.46 82
19408.77 88
19410.09 95
19411.41 79
19412.73 83
19414.04 102
19415.36 113
19416.68 104
19418.00 111
19419.32 65
19420.63 86
19421.95 80
19423.27 81
19424.59 86
19425.91 60
19427.22 80
19428.54 85
19429.86 82
19431.18 92
19432.50 92
19433.82 82
19435.13 92
19436.45 82
19437.77 65
19439.09 91
19440.41 94
19441.73 80
19443.04 78
19444.36 89
19445.68 90
19447.00 80
19448.32 95
19449.64 83
19450.96 84
19452.28 93
19453.60 80
19454.91 81
19456.23 84
19457.55 84
19458.87 82
19460.19 91
19461.51 101
19462.83 84
19464.15 93
19465.47 86
19466.79 92
19468.11 100
19469.43 112
19470.75 90
19472.07 82
19473.39 80
19474.71 95
19476.03 95
19477.35 79
19478.67 72
19479.99 84
19481.30 94
19482.62 74
19483.94 104
19485.27 102
19486.59 86
19487.91 86
19489.23 85
19490.55 76
19491.87 96
19493.19 80
19494.51 101
19495.83 83
19497.15 82
19498.47 98
19499.79 61
19501.11 95
19502.43 82
19503.75 93
19505.07 92
19506.39 89
19507.71 79
19509.03 85
19510.36 105
19511.68 73
19513.00 99
19514.32 87
19515.64 77
19516.96 95
19518.28 77
19519.60 99
19520.92 87
19522.25 90
19523.57 94
19524.89 89
19526.21 89
19527.53 73
19528.85 89
19530.17 85
19531.50 86
19532.82 84
19534.14 85
19535.46 98
19536.78 82
19538.11 80
19539.43 80
19540.75 80
19542.07 73
19543.39 86
19544.72 69
19546.04 77
19547.36 82
19548.68 83
19550.00 71
19551.33 72
19552.65 87
19553.97 101
19555.29 85
19556.62 77
19557.94 81
19559.26 101
19560.58 103
19561.91 88
19563.23 74
19564.55 72
19565.88 69
19567.20 91
19568.52 74
19569.84 70
19571.17 82
19572.49 87
19573.81 103
19575.14 102
19576.46 84
19577.78 79
19579.11 96
19580.43 84
19581.75 80
19583.08 93
19584.40 86
19585.72 81
19587.05 85
19588.37 75
19589.69 83
19591.02 87
19592.34 92
19593.67 97
19594.99 98
19596.31 80
19597.64 68
19598.96 120
19600.28 100
19601.61 82
19602.93 80
19604.26 81
19605.58 61
19606.91 70
19608.23 80
19609.55 91
19610.88 77
19612.20 90
19613.53 72
19614.85 74
19616.18 83
19617.50 88
19618.83 86
19620.15 82
19621.47 87
19622.80 88
19624.12 85
19625.45 70
19626.77 86
19628.10 107
19629.42 82
19630.75 98
19632.07 84
19633.40 74
19634.72 77
19636.05 83
19637.37 76
19638.70 90
19640.03 90
19641.35 92
19642.68 83
19644.00 87
19645.33 99
19646.65 90
19647.98 92
19649.30 98
19650.63 72
19651.96 71
19653.28 108
19654.61 92
19655.93 102
19657.26 84
19658.58 79
19659.91 101
19661.24 87
19662.56 67
19663.89 72
19665.22 74
19666.54 70
19667.87 91
19669.19 89
19670.52 70
19671.85 97
19673.17 86
19674.50 98
19675.83 84
19677.15 67
19678.48 96
19679.81 76
19681.13 86
19682.46 74
19683.79 97
19685.11 76
19686.44 77
19687.77 85
19689.09 74
19690.42 82
19691.75 94
19693.08 97
19694.40 86
19695.73 98
19697.06 78
19698.39 87
19699.71 108
19701.04 91
19702.37 98
19703.69 96
19705.02 90
19706.35 85
19707.68 94
19709.01 95
19710.33 96
19711.66 98
19712.99 90
19714.32 94
19715.64 77
19716.97 118
19718.30 101
19719.63 96
19720.96 73
19722.28 81
19723.61 73
19724.94 65
19726.27 102
19727.60 87
19728.93 88
19730.25 68
19731.58 81
19732.91 74
19734.24 84
19735.57 87
19736.90 77
19738.23 97
19739.55 84
19740.88 103
19742.21 89
19743.54 83
19744.87 93
19746.20 105
19747.53 95
19748.86 79
19750.19 68
19751.51 67
19752.84 62
19754.17 62
19755.50 83
19756.83 74
19758.16 104
19759.49 87
19760.82 80
19762.15 85
19763.48 88
19764.81 80
19766.14 91
19767.47 94
19768.80 92
19770.13 65
19771.46 86
19772.79 68
19774.12 79
19775.45 83
19776.78 91
19778.11 79
19779.44 77
19780.77 84
19782.10 102
19783.43 105
19784.76 98
19786.09 87
19787.42 76
19788.75 91
19790.08 69
19791.41 77
19792.74 90
19794.07 83
19795.40 81
19796.73 70
19798.06 76
19799.39 70
19800.72 86
19802.05 93
19803.39 73
19804.72 62
19806.05 83
19807.38 78
19808.71 99
19810.04 89
19811.37 82
19812.70 85
19814.03 89
19815.37 88
19816.70 81
19818.03 81
19819.36 90
19820.69 76
19822.02 71
19823.35 81
19824.69 80
19826.02 92
19827.35 85
19828.68 92
19830.01 75
19831.34 76
19832.68 93
19834.01 92
19835.34 73
19836.67 74
19838.00 98
19839.34 92
19840.67 62
19842.00 87
19843.33 78
19844.67 70
19846.00 94
19847.33 77
19848.66 62
19849.99 72
19851.33 96
19852.66 85
19853.99 81
19855.32 75
19856.66 82
19857.99 116
19859.32 81
19860.66 85
19861.99 86
19863.32 80
19864.65 93
19865.99 68
19867.32 82
19868.65 96
19869.99 104
19871.32 96
19872.65 82
19873.99 89
19875.32 88
19876.65 75
19877.99 87
19879.32 83
19880.65 80
19881.99 98
19883.32 74
19884.65 81
19885.99 101
19887.32 95
19888.66 88
19889.99 84
19891.32 80
19892.66 71
19893.99 71
19895.32 95
19896.66 93
19897.99 71
19899.33 75
19900.66 79
19902.00 95
19903.33 72
19904.66 80
19906.00 85
19907.33 82
19908.67 79
19910.00 77
19911.34 86
19912.67 90
19914.01 79
19915.34 103
19916.67 88
19918.01 99
19919.34 71
19920.68 101
19922.01 86
19923.35 81
19924.68 111
19926.02 99
19927.35 75
19928.69 89
19930.02 82
19931.36 70
19932.69 91
19934.03 67
19935.37 88
19936.70 79
19938.04 69
19939.37 91
19940.71 95
19942.04 88
19943.38 90
19944.71 93
19946.05 90
19947.39 78
19948.72 83
19950.06 79
19951.39 85
19952.73 101
19954.06 84
19955.40 74
19956.74 93
19958.07 99
19959.41 85
19960.74 89
19962.08 95
19963.42 88
19964.75 103
19966.09 108
19967.43 104
19968.76 98
19970.10 79
19971.44 90
19972.77 78
19974.11 82
19975.45 85
19976.78 79
19978.12 91
19979.46 99
19980.79 95
19982.13 123
19983.47 97
19984.80 83
19986.14 73
19987.48 103
19988.82 91
19990.15 84
19991.49 69
19992.83 74
19994.16 66
19995.50 84
19996.84 95
19998.18 89
19999.51 90
20000.85 78
20002.19 75
20003.53 96
20004.86 95
20006.20 73
20007.54 71
20008.88 100
20010.22 98
20011.55 94
20012.89 79
20014.23 86
20015.57 100
20016.91 72
20018.24 87
20019.58 83
20020.92 94
20022.26 110
20023.60 83
20024.93 112
20026.27 78
20027.61 85
20028.95 84
20030.29 108
20031.63 90
20032.97 106
20034.30 96
20035.64 76
20036.98 76
20038.32 88
20039.66 97
20041.00 95
20042.34 91
20043.68 92
20045.01 107
20046.35 94
20047.69 82
20049.03 90
20050.37 100
20051.71 91
20053.05 84
20054.39 71
20055.73 97
20057.07 80
20058.41 87
20059.75 97
20061.09 81
20062.43 94
20063.77 95
20065.11 84
20066.45 84
20067.79 92
20069.12 85
20070.46 82
20071.80 74
20073.14 91
20074.48 72
20075.82 81
20077.16 86
20078.50 93
20079.85 100
20081.19 92
20082.53 83
20083.87 88
20085.21 94
20086.55 74
20087.89 84
20089.23 89
20090.57 83
20091.91 108
20093.25 102
20094.59 111
20095.93 81
20097.27 91
20098.61 92
20099.95 88
20101.29 84
20102.64 94
20103.98 75
20105.32 83
20106.66 100
20108.00 102
20109.34 101
20110.68 86
20112.02 106
20113.36 110
20114.71 89
20116.05 73
20117.39 79
20118.73 75
20120.07 89
20121.41 67
20122.75 89
20124.10 84
20125.44 88
20126.78 85
20128.12 91
20129.46 86
