# Supplementary material for: MALDI-TOF MS typing enables the classification of brewing yeasts of the genus Saccharomyces to major beer styles
Source: PLoS One. 2017 Aug 9;12(8):e0181694. doi: 10.1371/journal.pone.0181694 (PMC5549903; doi:10.1371/journal.pone.0181694)
Supplement: S3 File — The directory includes 90 raw files and was zipped to “.zip”; the folder has three strains with 30 spectra per strain; S1 Text explains the raw files with an example and Table 1 represents the yeast strains used within the experiment. (ZIP) [file pone.0181694.s006.zip › 7-9/30258-205-OG-WB-WB-YPG-18h-E-E_2015-08-10__0_G3_1.dat]

2000.98 2205
2001.40 2210
2001.82 2264
2002.25 1985
2002.67 2055
2003.09 2278
2003.51 2073
2003.93 1970
2004.35 2066
2004.78 2148
2005.20 2305
2005.62 2145
2006.04 2136
2006.47 2124
2006.89 2130
2007.31 2029
2007.73 1837
2008.16 2081
2008.58 2197
2009.00 2199
2009.42 2326
2009.85 2194
2010.27 2168
2010.69 2188
2011.11 2090
2011.54 2210
2011.96 2289
2012.38 2307
2012.80 2157
2013.23 2069
2013.65 1918
2014.07 2022
2014.50 2114
2014.92 2213
2015.34 2205
2015.77 2186
2016.19 2127
2016.61 2105
2017.04 1951
2017.46 2082
2017.88 2317
2018.31 2186
2018.73 2168
2019.15 2115
2019.58 2113
2020.00 2198
2020.42 2271
2020.85 2213
2021.27 2179
2021.70 2266
2022.12 2369
2022.54 2195
2022.97 2088
2023.39 2337
2023.82 2273
2024.24 2181
2024.66 2122
2025.09 2209
2025.51 2207
2025.94 2236
2026.36 2320
2026.79 2277
2027.21 2039
2027.63 2241
2028.06 2165
2028.48 2306
2028.91 2048
2029.33 1983
2029.76 1966
2030.18 2084
2030.61 1956
2031.03 1855
2031.46 1755
2031.88 1853
2032.31 2156
2032.73 1959
2033.16 1936
2033.58 2350
2034.01 2163
2034.43 2021
2034.86 2154
2035.28 2139
2035.71 2121
2036.13 2000
2036.56 1944
2036.98 2148
2037.41 2089
2037.84 2206
2038.26 2163
2038.69 2024
2039.11 2138
2039.54 2118
2039.96 2497
2040.39 2133
2040.82 2007
2041.24 2156
2041.67 2156
2042.09 1900
2042.52 1980
2042.95 1983
2043.37 1872
2043.80 2036
2044.22 2280
2044.65 2164
2045.08 2138
2045.50 2020
2045.93 2232
2046.36 1959
2046.78 2168
2047.21 2191
2047.64 2263
2048.06 2278
2048.49 2090
2048.92 2101
2049.34 2099
2049.77 2035
2050.20 2100
2050.62 2023
2051.05 2103
2051.48 2296
2051.90 2222
2052.33 2198
2052.76 2098
2053.18 2151
2053.61 2300
2054.04 2058
2054.47 2135
2054.89 2299
2055.32 2268
2055.75 2235
2056.18 2163
2056.60 2331
2057.03 2129
2057.46 2048
2057.89 2027
2058.31 2298
2058.74 2059
2059.17 2182
2059.60 2399
2060.03 2019
2060.45 1915
2060.88 2028
2061.31 1988
2061.74 1969
2062.17 2242
2062.59 2000
2063.02 2094
2063.45 2196
2063.88 2275
2064.31 2272
2064.73 2433
2065.16 2114
2065.59 2199
2066.02 2282
2066.45 2378
2066.88 2397
2067.31 2314
2067.73 2241
2068.16 2205
2068.59 2272
2069.02 2266
2069.45 2404
2069.88 2313
2070.31 2301
2070.74 2504
2071.17 2231
2071.59 2105
2072.02 2152
2072.45 2215
2072.88 2244
2073.31 2175
2073.74 2335
2074.17 2400
2074.60 2174
2075.03 2032
2075.46 2206
2075.89 2218
2076.32 2122
2076.75 2337
2077.18 2405
2077.61 2193
2078.04 2203
2078.47 2366
2078.89 2140
2079.32 2237
2079.75 2298
2080.18 2508
2080.61 2403
2081.04 2519
2081.47 2208
2081.90 2202
2082.34 1952
2082.77 2177
2083.20 2047
2083.63 1968
2084.06 1939
2084.49 2144
2084.92 2053
2085.35 2187
2085.78 2048
2086.21 2046
2086.64 2094
2087.07 2163
2087.50 2145
2087.93 2189
2088.36 2151
2088.79 2199
2089.22 2090
2089.65 2115
2090.09 2209
2090.52 2086
2090.95 2071
2091.38 2186
2091.81 2239
2092.24 2281
2092.67 2125
2093.10 2137
2093.54 1915
2093.97 1987
2094.40 1942
2094.83 1945
2095.26 1969
2095.69 2173
2096.12 2159
2096.56 2041
2096.99 2049
2097.42 1988
2097.85 2035
2098.28 2014
2098.71 1851
2099.15 1920
2099.58 1962
2100.01 1978
2100.44 1986
2100.87 2063
2101.31 1971
2101.74 1895
2102.17 1863
2102.60 1884
2103.04 1797
2103.47 1887
2103.90 2018
2104.33 1965
2104.77 1995
2105.20 2013
2105.63 2022
2106.06 1884
2106.50 1882
2106.93 2038
2107.36 2203
2107.79 2205
2108.23 2024
2108.66 2054
2109.09 2184
2109.53 2195
2109.96 2047
2110.39 2000
2110.82 2399
2111.26 2165
2111.69 2082
2112.12 2148
2112.56 2226
2112.99 1983
2113.42 2023
2113.86 2178
2114.29 2096
2114.72 1858
2115.16 1962
2115.59 2224
2116.03 2115
2116.46 2068
2116.89 2092
2117.33 2063
2117.76 1914
2118.19 2002
2118.63 2004
2119.06 1985
2119.50 1941
2119.93 2047
2120.36 2224
2120.80 2166
2121.23 1938
2121.67 2000
2122.10 1960
2122.54 2080
2122.97 1957
2123.40 1958
2123.84 1820
2124.27 1909
2124.71 1841
2125.14 1951
2125.58 2055
2126.01 1994
2126.45 1989
2126.88 1959
2127.32 1960
2127.75 1912
2128.19 1960
2128.62 2067
2129.06 2172
2129.49 1894
2129.93 1927
2130.36 2023
2130.80 2152
2131.23 2246
2131.67 2254
2132.10 2305
2132.54 2276
2132.97 2284
2133.41 2013
2133.84 2206
2134.28 2183
2134.71 1992
2135.15 1796
2135.59 2076
2136.02 2025
2136.46 1905
2136.89 2018
2137.33 1952
2137.76 1998
2138.20 2036
2138.64 2120
2139.07 2008
2139.51 2040
2139.94 1880
2140.38 2004
2140.82 2062
2141.25 2068
2141.69 2027
2142.13 2093
2142.56 1990
2143.00 2056
2143.43 1898
2143.87 1952
2144.31 1886
2144.74 1795
2145.18 1982
2145.62 2004
2146.05 1986
2146.49 2055
2146.93 1889
2147.36 2035
2147.80 2075
2148.24 2149
2148.68 2126
2149.11 2071
2149.55 2021
2149.99 1974
2150.42 2122
2150.86 2237
2151.30 2342
2151.74 2376
2152.17 2255
2152.61 2307
2153.05 2428
2153.49 2181
2153.92 2338
2154.36 2393
2154.80 2153
2155.24 1958
2155.67 2131
2156.11 2292
2156.55 2246
2156.99 2223
2157.42 2349
2157.86 2410
2158.30 2490
2158.74 2558
2159.18 2489
2159.61 2516
2160.05 2464
2160.49 2582
2160.93 2627
2161.37 2383
2161.81 2541
2162.24 2304
2162.68 2410
2163.12 2304
2163.56 2151
2164.00 2077
2164.44 2061
2164.87 1955
2165.31 2027
2165.75 2285
2166.19 2027
2166.63 2112
2167.07 1994
2167.51 2007
2167.95 1900
2168.39 2032
2168.82 2119
2169.26 2016
2169.70 2008
2170.14 2209
2170.58 2233
2171.02 2283
2171.46 2115
2171.90 2074
2172.34 2063
2172.78 2042
2173.22 2119
2173.66 2134
2174.10 2456
2174.54 2166
2174.98 2234
2175.42 2086
2175.85 2261
2176.29 2156
2176.73 1989
2177.17 2127
2177.61 2352
2178.05 2163
2178.49 2222
2178.93 2330
2179.37 2344
2179.81 2100
2180.25 2180
2180.69 2253
2181.14 2059
2181.58 2132
2182.02 2044
2182.46 2057
2182.90 2095
2183.34 2053
2183.78 2115
2184.22 1916
2184.66 1981
2185.10 2047
2185.54 1999
2185.98 2080
2186.42 2034
2186.86 1901
2187.30 2071
2187.74 1880
2188.19 1943
2188.63 1897
2189.07 2083
2189.51 2166
2189.95 2208
2190.39 2088
2190.83 2144
2191.27 2169
2191.72 2198
2192.16 2213
2192.60 2215
2193.04 2017
2193.48 1904
2193.92 2072
2194.36 2287
2194.81 2231
2195.25 2122
2195.69 2163
2196.13 2223
2196.57 2191
2197.01 2332
2197.46 2282
2197.90 2383
2198.34 2370
2198.78 2100
2199.22 2181
2199.67 2332
2200.11 2097
2200.55 2065
2200.99 2223
2201.44 2103
2201.88 2087
2202.32 2104
2202.76 2247
2203.21 2269
2203.65 2153
2204.09 2275
2204.53 2210
2204.98 2059
2205.42 1944
2205.86 2074
2206.30 2160
2206.75 1962
2207.19 1984
2207.63 1980
2208.08 2035
2208.52 2076
2208.96 2075
2209.41 2034
2209.85 1886
2210.29 2207
2210.73 2172
2211.18 2049
2211.62 2219
2212.06 2161
2212.51 2109
2212.95 2123
2213.40 2175
2213.84 2206
2214.28 2372
2214.73 2371
2215.17 2118
2215.61 2072
2216.06 2241
2216.50 2105
2216.95 2185
2217.39 2282
2217.83 2203
2218.28 2318
2218.72 2147
2219.17 2107
2219.61 2051
2220.05 2141
2220.50 2011
2220.94 2076
2221.39 2021
2221.83 2030
2222.28 2155
2222.72 2290
2223.16 2257
2223.61 2153
2224.05 2084
2224.50 2371
2224.94 2451
2225.39 2532
2225.83 2336
2226.28 2407
2226.72 2320
2227.17 2276
2227.61 2330
2228.06 2382
2228.50 2378
2228.95 2474
2229.39 2303
2229.84 2104
2230.28 2267
2230.73 2299
2231.17 2445
2231.62 2215
2232.06 2289
2232.51 2295
2232.95 2403
2233.40 2479
2233.85 2313
2234.29 2191
2234.74 2118
2235.18 2131
2235.63 2313
2236.07 2559
2236.52 2317
2236.97 2350
2237.41 2303
2237.86 2333
2238.30 2274
2238.75 2219
2239.20 2208
2239.64 1914
2240.09 2028
2240.53 2113
2240.98 2236
2241.43 2170
2241.87 1983
2242.32 2008
2242.77 2080
2243.21 2118
2243.66 1986
2244.11 1953
2244.55 1861
2245.00 2048
2245.45 2068
2245.89 2219
2246.34 2091
2246.79 2181
2247.23 1961
2247.68 1943
2248.13 1969
2248.57 1987
2249.02 2055
2249.47 2076
2249.92 2022
2250.36 1877
2250.81 1978
2251.26 2276
2251.70 2179
2252.15 2109
2252.60 1957
2253.05 2101
2253.49 2066
2253.94 2163
2254.39 2223
2254.84 2251
2255.28 2077
2255.73 2030
2256.18 2129
2256.63 2037
2257.08 1816
2257.52 1897
2257.97 1877
2258.42 2097
2258.87 1894
2259.32 1894
2259.76 1824
2260.21 2083
2260.66 2155
2261.11 1991
2261.56 2026
2262.01 1991
2262.45 1888
2262.90 2135
2263.35 2200
2263.80 2196
2264.25 2250
2264.70 2341
2265.15 2379
2265.59 2534
2266.04 2519
2266.49 2220
2266.94 2233
2267.39 2453
2267.84 2333
2268.29 2216
2268.74 2112
2269.19 2207
2269.63 2174
2270.08 2024
2270.53 2201
2270.98 2203
2271.43 2261
2271.88 2373
2272.33 2240
2272.78 2319
2273.23 2465
2273.68 2265
2274.13 2065
2274.58 2148
2275.03 2216
2275.48 2100
2275.93 2070
2276.38 2154
2276.83 1971
2277.28 2067
2277.73 2226
2278.18 2372
2278.63 2199
2279.08 2191
2279.53 1997
2279.98 2108
2280.43 2437
2280.88 2140
2281.33 1864
2281.78 1847
2282.23 1958
2282.68 1946
2283.13 1802
2283.58 1920
2284.03 1702
2284.48 1825
2284.93 1996
2285.38 1971
2285.83 2067
2286.28 2074
2286.73 2153
2287.19 2056
2287.64 2035
2288.09 1953
2288.54 2076
2288.99 2261
2289.44 2263
2289.89 2379
2290.34 2265
2290.79 2511
2291.25 2419
2291.70 2591
2292.15 2765
2292.60 2885
2293.05 2935
2293.50 2884
2293.95 3131
2294.41 2921
2294.86 2984
2295.31 2923
2295.76 2704
2296.21 2614
2296.66 2368
2297.12 2368
2297.57 2328
2298.02 2229
2298.47 2198
2298.92 2011
2299.38 2021
2299.83 1994
2300.28 2054
2300.73 2079
2301.18 1862
2301.64 1907
2302.09 1978
2302.54 2087
2302.99 1896
2303.45 2070
2303.90 2053
2304.35 1850
2304.80 1949
2305.26 2178
2305.71 2150
2306.16 1984
2306.61 2088
2307.07 2084
2307.52 2050
2307.97 2091
2308.43 2020
2308.88 1890
2309.33 2023
2309.79 2111
2310.24 2200
2310.69 2122
2311.15 2108
2311.60 2301
2312.05 2446
2312.51 2344
2312.96 2215
2313.41 2002
2313.87 2194
2314.32 2182
2314.77 2203
2315.23 2283
2315.68 2347
2316.13 2395
2316.59 2124
2317.04 1905
2317.49 2042
2317.95 2202
2318.40 2113
2318.86 2301
2319.31 2090
2319.76 1831
2320.22 1943
2320.67 2157
2321.13 2091
2321.58 2093
2322.04 2268
2322.49 2168
2322.94 2257
2323.40 2140
2323.85 2306
2324.31 2256
2324.76 2162
2325.22 2190
2325.67 2054
2326.13 2174
2326.58 2121
2327.04 2005
2327.49 1956
2327.95 2120
2328.40 2329
2328.86 2383
2329.31 2125
2329.77 2076
2330.22 2186
2330.68 2284
2331.13 2338
2331.59 2223
2332.04 2239
2332.50 2190
2332.95 2157
2333.41 2187
2333.86 2310
2334.32 2201
2334.77 2015
2335.23 2209
2335.69 2263
2336.14 2339
2336.60 2176
2337.05 2122
2337.51 2079
2337.96 2030
2338.42 2091
2338.88 2099
2339.33 2107
2339.79 1982
2340.24 2033
2340.70 2133
2341.16 2309
2341.61 2216
2342.07 1976
2342.52 2158
2342.98 2099
2343.44 2049
2343.89 2010
2344.35 1955
2344.81 2147
2345.26 2198
2345.72 1851
2346.18 1906
2346.63 2109
2347.09 2042
2347.55 2026
2348.00 1941
2348.46 2001
2348.92 1844
2349.37 1752
2349.83 1911
2350.29 2084
2350.75 1973
2351.20 2131
2351.66 1991
2352.12 2089
2352.57 1966
2353.03 2203
2353.49 1991
2353.95 2021
2354.40 2064
2354.86 1918
2355.32 1832
2355.78 1811
2356.23 2030
2356.69 2150
2357.15 1983
2357.61 1964
2358.07 2007
2358.52 1866
2358.98 1795
2359.44 1944
2359.90 2176
2360.36 2152
2360.81 2082
2361.27 2068
2361.73 2140
2362.19 2269
2362.65 2105
2363.10 1898
2363.56 2176
2364.02 1992
2364.48 2075
2364.94 2004
2365.40 2009
2365.86 1907
2366.31 2195
2366.77 2114
2367.23 1985
2367.69 2091
2368.15 2101
2368.61 2074
2369.07 2229
2369.53 2184
2369.98 2121
2370.44 1956
2370.90 2029
2371.36 2182
2371.82 2239
2372.28 1999
2372.74 1842
2373.20 1890
2373.66 2074
2374.12 2026
2374.58 1944
2375.04 2227
2375.50 2357
2375.95 2160
2376.41 2202
2376.87 2403
2377.33 2290
2377.79 2164
2378.25 2270
2378.71 2336
2379.17 2350
2379.63 2384
2380.09 2299
2380.55 2334
2381.01 2223
2381.47 2232
2381.93 2177
2382.39 2115
2382.85 1814
2383.31 1793
2383.77 1872
2384.23 1905
2384.69 1894
2385.15 1962
2385.62 1921
2386.08 1981
2386.54 1924
2387.00 1846
2387.46 1939
2387.92 1839
2388.38 1901
2388.84 2179
2389.30 2053
2389.76 1931
2390.22 2041
2390.68 1929
2391.14 2212
2391.61 2005
2392.07 1995
2392.53 2009
2392.99 1960
2393.45 2151
2393.91 2263
2394.37 2176
2394.83 2010
2395.30 2075
2395.76 2136
2396.22 2327
2396.68 2309
2397.14 2260
2397.60 1975
2398.07 2049
2398.53 2117
2398.99 1878
2399.45 1972
2399.91 2001
2400.37 1882
2400.84 1925
2401.30 2054
2401.76 2030
2402.22 2275
2402.68 1984
2403.15 1876
2403.61 1814
2404.07 1804
2404.53 2051
2405.00 1995
2405.46 2074
2405.92 1965
2406.38 1992
2406.85 1984
2407.31 1993
2407.77 2118
2408.23 2049
2408.70 2022
2409.16 2021
2409.62 1986
2410.08 2066
2410.55 2184
2411.01 1985
2411.47 1936
2411.94 2101
2412.40 1962
2412.86 1875
2413.33 1873
2413.79 1890
2414.25 1963
2414.72 2011
2415.18 1909
2415.64 1876
2416.11 1949
2416.57 1969
2417.03 2035
2417.50 1847
2417.96 1808
2418.42 1866
2418.89 1994
2419.35 2031
2419.81 2059
2420.28 2121
2420.74 1966
2421.21 1962
2421.67 1977
2422.13 1985
2422.60 2006
2423.06 2038
2423.53 1969
2423.99 2072
2424.45 2104
2424.92 2100
2425.38 1863
2425.85 2064
2426.31 2062
2426.78 2004
2427.24 2024
2427.71 1940
2428.17 1968
2428.63 1866
2429.10 2020
2429.56 1917
2430.03 1930
2430.49 1986
2430.96 2050
2431.42 2023
2431.89 1884
2432.35 1981
2432.82 1936
2433.28 1863
2433.75 1831
2434.21 1862
2434.68 1930
2435.14 1833
2435.61 1873
2436.07 2042
2436.54 2072
2437.01 2172
2437.47 2050
2437.94 2024
2438.40 1958
2438.87 1925
2439.33 1835
2439.80 1914
2440.26 1949
2440.73 2084
2441.20 1953
2441.66 2066
2442.13 2080
2442.59 2210
2443.06 2130
2443.53 2060
2443.99 2051
2444.46 2142
2444.92 2124
2445.39 2072
2445.86 2058
2446.32 2158
2446.79 1911
2447.26 1772
2447.72 1954
2448.19 1976
2448.66 2069
2449.12 1860
2449.59 1949
2450.05 1943
2450.52 1900
2450.99 1792
2451.46 1722
2451.92 1867
2452.39 1911
2452.86 1974
2453.32 2064
2453.79 2072
2454.26 1974
2454.72 1915
2455.19 2070
2455.66 1877
2456.13 1923
2456.59 1977
2457.06 1919
2457.53 1857
2458.00 1996
2458.46 1897
2458.93 1753
2459.40 1847
2459.87 1943
2460.33 1899
2460.80 1874
2461.27 1915
2461.74 1949
2462.20 1941
2462.67 1941
2463.14 1967
2463.61 1877
2464.08 1810
2464.54 1783
2465.01 1762
2465.48 1863
2465.95 2011
2466.42 2001
2466.88 2089
2467.35 1746
2467.82 1763
2468.29 2034
2468.76 1897
2469.23 1771
2469.70 1894
2470.16 1844
2470.63 1796
2471.10 1956
2471.57 1930
2472.04 1899
2472.51 2044
2472.98 1975
2473.44 1822
2473.91 1796
2474.38 1710
2474.85 1756
2475.32 1898
2475.79 1885
2476.26 1936
2476.73 1915
2477.20 1793
2477.67 1878
2478.14 1779
2478.61 1863
2479.08 1911
2479.54 1790
2480.01 1802
2480.48 1865
2480.95 1963
2481.42 1890
2481.89 1862
2482.36 1965
2482.83 1856
2483.30 1883
2483.77 1789
2484.24 1783
2484.71 2058
2485.18 1988
2485.65 1850
2486.12 1977
2486.59 1899
2487.06 2003
2487.53 2040
2488.00 2040
2488.47 2009
2488.94 1882
2489.41 2005
2489.88 2101
2490.35 2306
2490.83 2357
2491.30 2184
2491.77 1946
2492.24 1923
2492.71 2020
2493.18 2119
2493.65 2041
2494.12 2044
2494.59 2030
2495.06 2084
2495.53 2005
2496.00 1928
2496.48 1864
2496.95 1889
2497.42 1769
2497.89 1772
2498.36 1906
2498.83 1949
2499.30 1894
2499.77 1710
2500.25 1689
2500.72 1896
2501.19 1925
2501.66 1789
2502.13 1847
2502.60 1745
2503.07 1866
2503.55 2000
2504.02 1968
2504.49 1958
2504.96 1957
2505.43 2096
2505.91 2032
2506.38 1943
2506.85 2034
2507.32 2098
2507.79 2045
2508.27 2104
2508.74 1890
2509.21 1810
2509.68 2000
2510.16 2092
2510.63 2104
2511.10 1856
2511.57 2024
2512.05 1974
2512.52 1930
2512.99 2052
2513.46 2187
2513.94 2017
2514.41 2169
2514.88 2267
2515.35 2179
2515.83 2116
2516.30 2163
2516.77 2155
2517.25 1989
2517.72 2057
2518.19 2010
2518.67 1971
2519.14 1955
2519.61 1959
2520.09 1979
2520.56 2065
2521.03 1836
2521.51 1953
2521.98 2111
2522.45 2067
2522.93 1779
2523.40 1855
2523.87 1828
2524.35 1895
2524.82 2029
2525.29 1980
2525.77 2145
2526.24 2026
2526.72 1886
2527.19 1875
2527.66 2064
2528.14 2052
2528.61 2192
2529.09 2087
2529.56 2045
2530.03 2014
2530.51 2109
2530.98 2068
2531.46 2130
2531.93 2109
2532.41 2169
2532.88 2202
2533.36 2272
2533.83 2172
2534.31 2244
2534.78 2039
2535.25 1994
2535.73 1998
2536.20 1968
2536.68 2091
2537.15 2008
2537.63 1974
2538.10 1955
2538.58 1976
2539.05 2049
2539.53 1985
2540.00 1904
2540.48 1859
2540.95 1816
2541.43 1886
2541.91 1913
2542.38 2066
2542.86 2131
2543.33 2067
2543.81 2203
2544.28 2052
2544.76 1973
2545.23 1983
2545.71 2039
2546.19 1978
2546.66 1948
2547.14 2164
2547.61 2046
2548.09 1999
2548.56 2141
2549.04 2148
2549.52 2046
2549.99 2086
2550.47 1991
2550.95 2173
2551.42 2227
2551.90 2411
2552.37 2344
2552.85 2348
2553.33 2418
2553.80 2499
2554.28 2509
2554.76 2579
2555.23 2358
2555.71 2273
2556.19 2160
2556.66 2145
2557.14 2058
2557.62 2232
2558.09 2296
2558.57 2103
2559.05 2269
2559.52 2127
2560.00 1951
2560.48 1970
2560.96 1942
2561.43 2053
2561.91 2098
2562.39 2190
2562.86 2021
2563.34 2087
2563.82 1958
2564.30 1987
2564.77 1889
2565.25 2194
2565.73 1911
2566.21 1860
2566.68 1875
2567.16 1922
2567.64 1874
2568.12 2036
2568.60 1991
2569.07 1914
2569.55 1944
2570.03 1967
2570.51 1879
2570.99 1705
2571.46 1877
2571.94 1848
2572.42 1948
2572.90 2029
2573.38 1885
2573.85 1842
2574.33 1905
2574.81 1782
2575.29 1849
2575.77 1947
2576.25 1769
2576.73 1888
2577.20 1862
2577.68 2051
2578.16 2069
2578.64 1931
2579.12 2002
2579.60 1900
2580.08 1885
2580.56 1746
2581.04 1923
2581.51 1980
2581.99 1922
2582.47 2041
2582.95 1892
2583.43 1957
2583.91 1973
2584.39 1929
2584.87 1828
2585.35 1787
2585.83 1815
2586.31 1830
2586.79 1791
2587.27 1793
2587.75 1897
2588.23 2079
2588.71 1837
2589.18 1867
2589.66 1930
2590.14 1980
2590.62 2081
2591.10 1669
2591.58 1824
2592.06 1988
2592.54 1983
2593.02 1971
2593.50 1974
2593.98 2013
2594.47 2058
2594.95 1850
2595.43 2124
2595.91 2227
2596.39 2125
2596.87 1916
2597.35 1930
2597.83 2034
2598.31 1875
2598.79 1933
2599.27 1941
2599.75 1783
2600.23 1957
2600.71 1997
2601.19 1933
2601.67 1828
2602.16 1798
2602.64 1728
2603.12 1583
2603.60 1732
2604.08 1940
2604.56 1903
2605.04 1841
2605.52 1801
2606.00 1935
2606.49 1835
2606.97 1753
2607.45 1970
2607.93 1999
2608.41 1749
2608.89 1970
2609.37 2046
2609.86 2025
2610.34 1750
2610.82 1916
2611.30 1807
2611.78 1913
2612.27 1723
2612.75 1782
2613.23 1895
2613.71 1839
2614.19 1760
2614.68 1841
2615.16 1923
2615.64 1830
2616.12 1851
2616.60 1849
2617.09 1870
2617.57 1927
2618.05 1963
2618.53 1912
2619.02 2024
2619.50 1897
2619.98 2075
2620.46 1755
2620.95 1859
2621.43 1935
2621.91 1962
2622.40 1872
2622.88 1795
2623.36 1939
2623.84 1833
2624.33 1845
2624.81 2011
2625.29 1793
2625.78 1810
2626.26 1809
2626.74 2125
2627.23 2079
2627.71 1959
2628.19 1958
2628.68 1927
2629.16 1732
2629.64 1745
2630.13 1872
2630.61 1951
2631.09 1798
2631.58 1952
2632.06 1917
2632.54 1977
2633.03 2071
2633.51 2144
2634.00 2089
2634.48 2070
2634.96 1992
2635.45 1976
2635.93 2068
2636.42 2042
2636.90 2066
2637.38 1923
2637.87 1913
2638.35 1964
2638.84 1949
2639.32 1920
2639.81 1800
2640.29 1822
2640.78 1925
2641.26 1780
2641.74 1844
2642.23 2030
2642.71 1958
2643.20 1888
2643.68 1935
2644.17 1868
2644.65 1823
2645.14 1789
2645.62 1810
2646.11 2014
2646.59 1848
2647.08 1736
2647.56 1899
2648.05 1799
2648.53 1621
2649.02 1815
2649.50 1814
2649.99 1798
2650.48 1898
2650.96 1842
2651.45 1792
2651.93 1757
2652.42 1724
2652.90 1719
2653.39 1908
2653.87 1784
2654.36 1776
2654.85 1756
2655.33 1761
2655.82 1854
2656.30 1705
2656.79 1613
2657.28 1657
2657.76 1720
2658.25 1684
2658.73 1850
2659.22 1953
2659.71 1786
2660.19 1793
2660.68 1774
2661.17 1806
2661.65 1964
2662.14 2021
2662.62 1846
2663.11 1882
2663.60 1908
2664.08 2011
2664.57 2027
2665.06 1845
2665.55 1809
2666.03 1874
2666.52 1885
2667.01 1967
2667.49 1885
2667.98 1896
2668.47 1943
2668.95 1883
2669.44 1845
2669.93 1812
2670.42 1853
2670.90 1785
2671.39 1854
2671.88 1912
2672.36 1804
2672.85 1767
2673.34 2088
2673.83 1827
2674.31 1726
2674.80 1925
2675.29 2122
2675.78 2029
2676.27 2016
2676.75 2003
2677.24 2180
2677.73 2316
2678.22 2167
2678.71 2002
2679.19 1979
2679.68 2019
2680.17 1999
2680.66 2139
2681.15 1860
2681.63 1966
2682.12 1919
2682.61 1937
2683.10 1909
2683.59 1849
2684.08 1565
2684.56 1606
2685.05 1771
2685.54 1980
2686.03 1814
2686.52 1794
2687.01 2023
2687.50 1702
2687.99 1689
2688.47 1834
2688.96 1791
2689.45 1646
2689.94 1761
2690.43 1736
2690.92 1671
2691.41 1935
2691.90 1905
2692.39 1770
2692.88 1842
2693.37 1811
2693.85 1870
2694.34 1901
2694.83 1728
2695.32 1999
2695.81 1922
2696.30 1744
2696.79 1719
2697.28 1782
2697.77 1849
2698.26 1830
2698.75 1740
2699.24 1691
2699.73 1895
2700.22 1813
2700.71 1784
2701.20 1853
2701.69 1828
2702.18 1718
2702.67 1757
2703.16 1879
2703.65 1935
2704.14 1838
2704.63 1842
2705.12 1936
2705.61 2024
2706.10 2091
2706.59 1885
2707.08 1897
2707.58 1884
2708.07 1857
2708.56 1753
2709.05 1907
2709.54 1848
2710.03 1788
2710.52 1857
2711.01 1785
2711.50 1802
2711.99 1709
2712.48 1668
2712.98 1880
2713.47 1806
2713.96 1821
2714.45 1826
2714.94 1899
2715.43 1907
2715.92 1954
2716.41 1788
2716.91 1884
2717.40 1984
2717.89 1899
2718.38 1762
2718.87 1836
2719.36 1868
2719.86 1878
2720.35 1818
2720.84 1967
2721.33 1922
2721.82 2042
2722.31 2095
2722.81 2095
2723.30 1942
2723.79 1981
2724.28 2030
2724.77 2139
2725.27 2006
2725.76 2039
2726.25 2136
2726.74 2010
2727.24 1942
2727.73 1906
2728.22 1774
2728.71 1865
2729.21 1868
2729.70 1936
2730.19 1831
2730.68 1686
2731.18 1743
2731.67 1661
2732.16 1866
2732.66 1857
2733.15 1808
2733.64 1706
2734.13 1936
2734.63 1954
2735.12 1882
2735.61 1818
2736.11 1921
2736.60 1897
2737.09 1823
2737.59 1977
2738.08 1854
2738.57 1636
2739.07 1982
2739.56 2127
2740.05 1961
2740.55 1995
2741.04 2090
2741.54 2152
2742.03 1834
2742.52 1803
2743.02 1782
2743.51 1821
2744.00 1752
2744.50 1864
2744.99 2064
2745.49 1987
2745.98 1804
2746.47 1716
2746.97 1886
2747.46 1824
2747.96 1618
2748.45 1738
2748.95 1857
2749.44 1705
2749.93 1906
2750.43 1852
2750.92 1647
2751.42 1948
2751.91 1852
2752.41 1916
2752.90 1822
2753.40 1711
2753.89 1789
2754.39 1630
2754.88 1723
2755.38 1826
2755.87 1717
2756.37 1725
2756.86 1723
2757.36 1862
2757.85 1818
2758.35 1697
2758.84 1697
2759.34 1715
2759.83 1887
2760.33 1745
2760.82 1857
2761.32 1803
2761.81 1649
2762.31 1613
2762.81 1669
2763.30 1762
2763.80 1620
2764.29 1733
2764.79 1820
2765.28 1797
2765.78 1821
2766.28 1727
2766.77 1759
2767.27 1744
2767.76 1711
2768.26 1713
2768.76 1797
2769.25 1786
2769.75 1724
2770.25 1815
2770.74 1781
2771.24 1672
2771.73 1810
2772.23 1705
2772.73 1776
2773.22 1737
2773.72 1750
2774.22 1748
2774.71 1878
2775.21 1813
2775.71 1758
2776.20 1727
2776.70 1958
2777.20 1974
2777.69 1827
2778.19 1873
2778.69 2081
2779.19 2085
2779.68 1942
2780.18 1834
2780.68 1882
2781.17 1910
2781.67 1885
2782.17 1872
2782.67 1806
2783.16 1730
2783.66 1856
2784.16 1717
2784.66 1556
2785.15 1648
2785.65 1779
2786.15 1696
2786.65 1581
2787.15 1627
2787.64 1630
2788.14 1639
2788.64 1746
2789.14 1700
2789.63 1748
2790.13 1570
2790.63 1714
2791.13 1786
2791.63 1671
2792.13 1749
2792.62 1751
2793.12 1686
2793.62 1715
2794.12 1725
2794.62 1641
2795.12 1894
2795.61 1804
2796.11 1702
2796.61 1843
2797.11 1755
2797.61 1852
2798.11 1817
2798.61 1730
2799.11 1903
2799.60 1770
2800.10 1704
2800.60 1765
2801.10 1825
2801.60 1820
2802.10 1767
2802.60 1889
2803.10 1900
2803.60 1697
2804.10 1773
2804.60 1865
2805.10 1750
2805.59 1852
2806.09 1782
2806.59 1977
2807.09 1873
2807.59 1779
2808.09 1692
2808.59 1762
2809.09 1956
2809.59 1963
2810.09 1905
2810.59 1875
2811.09 1860
2811.59 2054
2812.09 1790
2812.59 1589
2813.09 1560
2813.59 1711
2814.09 1737
2814.59 1607
2815.09 1638
2815.59 1691
2816.09 1764
2816.59 1746
2817.09 1587
2817.59 1604
2818.09 1562
2818.60 1642
2819.10 1650
2819.60 1733
2820.10 1828
2820.60 1561
2821.10 1683
2821.60 1801
2822.10 1708
2822.60 1526
2823.10 1486
2823.60 1581
2824.10 1709
2824.61 1624
2825.11 1865
2825.61 1804
2826.11 1627
2826.61 1657
2827.11 1772
2827.61 1779
2828.12 1588
2828.62 1577
2829.12 1624
2829.62 1653
2830.12 1545
2830.62 1616
2831.12 1622
2831.63 1674
2832.13 1660
2832.63 1606
2833.13 1579
2833.63 1753
2834.14 1761
2834.64 1686
2835.14 1884
2835.64 1725
2836.14 1540
2836.65 1701
2837.15 1726
2837.65 1842
2838.15 1756
2838.66 1838
2839.16 1763
2839.66 1815
2840.16 1659
2840.67 1674
2841.17 1668
2841.67 1684
2842.17 1768
2842.68 1701
2843.18 1691
2843.68 1715
2844.18 1635
2844.69 1737
2845.19 1728
2845.69 1664
2846.20 1641
2846.70 1648
2847.20 1901
2847.71 1907
2848.21 1797
2848.71 1751
2849.22 1828
2849.72 1653
2850.22 1602
2850.73 1878
2851.23 1976
2851.73 1873
2852.24 1795
2852.74 1875
2853.24 1820
2853.75 1718
2854.25 1939
2854.75 1910
2855.26 1856
2855.76 1831
2856.27 2043
2856.77 1932
2857.27 1910
2857.78 1845
2858.28 1886
2858.79 1956
2859.29 1824
2859.80 1749
2860.30 1850
2860.80 1806
2861.31 1772
2861.81 1831
2862.32 1635
2862.82 1661
2863.33 1627
2863.83 1700
2864.34 1618
2864.84 1565
2865.34 1631
2865.85 1818
2866.35 1660
2866.86 1680
2867.36 1796
2867.87 1611
2868.37 1659
2868.88 1725
2869.38 1651
2869.89 1795
2870.39 1718
2870.90 1776
2871.41 1804
2871.91 1759
2872.42 1672
2872.92 1685
2873.43 1594
2873.93 1649
2874.44 1681
2874.94 1928
2875.45 2000
2875.95 1703
2876.46 1806
2876.97 2027
2877.47 2087
2877.98 2052
2878.48 1882
2878.99 1754
2879.50 1766
2880.00 1764
2880.51 1684
2881.01 1850
2881.52 1901
2882.03 1945
2882.53 1840
2883.04 1900
2883.54 1806
2884.05 1694
2884.56 1841
2885.06 1805
2885.57 1901
2886.08 1767
2886.58 1745
2887.09 1692
2887.60 1799
2888.10 1830
2888.61 1889
2889.12 1755
2889.62 1748
2890.13 1627
2890.64 1738
2891.15 1772
2891.65 1752
2892.16 1862
2892.67 1716
2893.17 1808
2893.68 1784
2894.19 1822
2894.70 1886
2895.20 1992
2895.71 2088
2896.22 1909
2896.73 1990
2897.23 1885
2897.74 1998
2898.25 1959
2898.76 1856
2899.26 1882
2899.77 1756
2900.28 1941
2900.79 1842
2901.29 1690
2901.80 1772
2902.31 1756
2902.82 1923
2903.33 1858
2903.83 1752
2904.34 1721
2904.85 1821
2905.36 1763
2905.87 1870
2906.38 1720
2906.88 1801
2907.39 1760
2907.90 1795
2908.41 1782
2908.92 1729
2909.43 1784
2909.94 1747
2910.44 1885
2910.95 1624
2911.46 1844
2911.97 1971
2912.48 1862
2912.99 1786
2913.50 1805
2914.01 1692
2914.52 1720
2915.02 1745
2915.53 1769
2916.04 1949
2916.55 2031
2917.06 2011
2917.57 1911
2918.08 1703
2918.59 1896
2919.10 1841
2919.61 1751
2920.12 1853
2920.63 1911
2921.14 1706
2921.65 1741
2922.16 1963
2922.67 1938
2923.18 1694
2923.69 1680
2924.20 1700
2924.71 1725
2925.22 1698
2925.73 1692
2926.24 1796
2926.75 1786
2927.26 1832
2927.77 1860
2928.28 1732
2928.79 1654
2929.30 1687
2929.81 1600
2930.32 1718
2930.83 1635
2931.34 1461
2931.85 1631
2932.36 1570
2932.87 1522
2933.38 1729
2933.89 1661
2934.40 1605
2934.91 1672
2935.42 1695
2935.94 1613
2936.45 1659
2936.96 1719
2937.47 1770
2937.98 1740
2938.49 1750
2939.00 1784
2939.51 1756
2940.02 1687
2940.54 1813
2941.05 1961
2941.56 1854
2942.07 1795
2942.58 1848
2943.09 1795
2943.61 1845
2944.12 1885
2944.63 1825
2945.14 1752
2945.65 1781
2946.16 1740
2946.68 1775
2947.19 1906
2947.70 1851
2948.21 1851
2948.72 1702
2949.24 1709
2949.75 1712
2950.26 1801
2950.77 1660
2951.28 1732
2951.80 1703
2952.31 1701
2952.82 1651
2953.33 1616
2953.85 1700
2954.36 1711
2954.87 1603
2955.38 1655
2955.90 1676
2956.41 1578
2956.92 1775
2957.43 1805
2957.95 1778
2958.46 1699
2958.97 1658
2959.49 1724
2960.00 1790
2960.51 1735
2961.03 1738
2961.54 1795
2962.05 1798
2962.57 1696
2963.08 1693
2963.59 1663
2964.11 1744
2964.62 1789
2965.13 1828
2965.65 1840
2966.16 1862
2966.67 1820
2967.19 1895
2967.70 1926
2968.21 1867
2968.73 1753
2969.24 1956
2969.76 1812
2970.27 1802
2970.78 1718
2971.30 1693
2971.81 1791
2972.33 1697
2972.84 1807
2973.35 1661
2973.87 1818
2974.38 1757
2974.90 1888
2975.41 1771
2975.92 1785
2976.44 1761
2976.95 1783
2977.47 1748
2977.98 1676
2978.50 1853
2979.01 1821
2979.53 1791
2980.04 1753
2980.56 1637
2981.07 1763
2981.59 1637
2982.10 1791
2982.62 1791
2983.13 1871
2983.65 1915
2984.16 1834
2984.68 1740
2985.19 1750
2985.71 1774
2986.22 1806
2986.74 1999
2987.25 1908
2987.77 1833
2988.28 1964
2988.80 1929
2989.31 1911
2989.83 1949
2990.35 1818
2990.86 1994
2991.38 1894
2991.89 1846
2992.41 1855
2992.92 1836
2993.44 1865
2993.96 1973
2994.47 2010
2994.99 1902
2995.50 1928
2996.02 1978
2996.54 2080
2997.05 1993
2997.57 1878
2998.09 1935
2998.60 2107
2999.12 1943
2999.64 1961
3000.15 2036
3000.67 2078
3001.18 1955
3001.70 2208
3002.22 1999
3002.73 2295
3003.25 2068
3003.77 1984
3004.29 2397
3004.80 2324
3005.32 2269
3005.84 2637
3006.35 2778
3006.87 2728
3007.39 2783
3007.90 2852
3008.42 2758
3008.94 2632
3009.46 2535
3009.97 2550
3010.49 2572
3011.01 2356
3011.53 2203
3012.04 2204
3012.56 1996
3013.08 2002
3013.60 1842
3014.11 1932
3014.63 1943
3015.15 1858
3015.67 1887
3016.18 1941
3016.70 1801
3017.22 2035
3017.74 1961
3018.26 2090
3018.77 1978
3019.29 2063
3019.81 2100
3020.33 2090
3020.85 2041
3021.37 2097
3021.88 2200
3022.40 2142
3022.92 2146
3023.44 2192
3023.96 2150
3024.48 2217
3025.00 2240
3025.51 2083
3026.03 2023
3026.55 1905
3027.07 1875
3027.59 1884
3028.11 1881
3028.63 1769
3029.15 1772
3029.67 2031
3030.18 1959
3030.70 1942
3031.22 1851
3031.74 1966
3032.26 1932
3032.78 1966
3033.30 1871
3033.82 2047
3034.34 1850
3034.86 1946
3035.38 1817
3035.90 1903
3036.42 2112
3036.94 1916
3037.46 1921
3037.98 1894
3038.50 1918
3039.02 1914
3039.54 1852
3040.06 2007
3040.58 2009
3041.10 1873
3041.62 1893
3042.14 1940
3042.66 2094
3043.18 1969
3043.70 1988
3044.22 1906
3044.74 1795
3045.26 1779
3045.78 1904
3046.30 1816
3046.82 1824
3047.34 1914
3047.86 1810
3048.38 1755
3048.90 1869
3049.42 1845
3049.94 1835
3050.46 1880
3050.98 1771
3051.50 1845
3052.03 1883
3052.55 2059
3053.07 1909
3053.59 1705
3054.11 1725
3054.63 1742
3055.15 1862
3055.67 1760
3056.19 1765
3056.72 1772
3057.24 1727
3057.76 1737
3058.28 1830
3058.80 1775
3059.32 1736
3059.84 1664
3060.37 1727
3060.89 1868
3061.41 1862
3061.93 1846
3062.45 1822
3062.98 1846
3063.50 1831
3064.02 1796
3064.54 1777
3065.06 1816
3065.59 1942
3066.11 1981
3066.63 1927
3067.15 1898
3067.67 1970
3068.20 2144
3068.72 2000
3069.24 1896
3069.76 2094
3070.29 1943
3070.81 2083
3071.33 2015
3071.85 2010
3072.38 1994
3072.90 1944
3073.42 1771
3073.95 1932
3074.47 1875
3074.99 1737
3075.51 1836
3076.04 2095
3076.56 2089
3077.08 2024
3077.61 2038
3078.13 1979
3078.65 2014
3079.18 2167
3079.70 2269
3080.22 2127
3080.75 2225
3081.27 2192
3081.79 2249
3082.32 2230
3082.84 2396
3083.36 2407
3083.89 2352
3084.41 2421
3084.93 2595
3085.46 2485
3085.98 2395
3086.51 2566
3087.03 2478
3087.55 2289
3088.08 2413
3088.60 2328
3089.13 2294
3089.65 2232
3090.17 2270
3090.70 2126
3091.22 2200
3091.75 2132
3092.27 2221
3092.80 2249
3093.32 2008
3093.85 2102
3094.37 2368
3094.89 2191
3095.42 2331
3095.94 2490
3096.47 2277
3096.99 2493
3097.52 2555
3098.04 2327
3098.57 2480
3099.09 2492
3099.62 2602
3100.14 2685
3100.67 2442
3101.19 2960
3101.72 3260
3102.24 3229
3102.77 3467
3103.29 3931
3103.82 4323
3104.34 4900
3104.87 5848
3105.40 6062
3105.92 6236
3106.45 6856
3106.97 6962
3107.50 6379
3108.02 6390
3108.55 5988
3109.08 5322
3109.60 4560
3110.13 4018
3110.65 3956
3111.18 3350
3111.70 3238
3112.23 3101
3112.76 3290
3113.28 3207
3113.81 3187
3114.34 3375
3114.86 3074
3115.39 3057
3115.91 3126
3116.44 3104
3116.97 2837
3117.49 2627
3118.02 2788
3118.55 2543
3119.07 2269
3119.60 2378
3120.13 2424
3120.65 2505
3121.18 2548
3121.71 2436
3122.23 2482
3122.76 2693
3123.29 2816
3123.82 2899
3124.34 2613
3124.87 2529
3125.40 2833
3125.92 2642
3126.45 2800
3126.98 2622
3127.51 2312
3128.03 2356
3128.56 2442
3129.09 2372
3129.62 2214
3130.14 2221
3130.67 2265
3131.20 2310
3131.73 2360
3132.25 2326
3132.78 2204
3133.31 1931
3133.84 2042
3134.37 2095
3134.89 2106
3135.42 2185
3135.95 2023
3136.48 1962
3137.01 2019
3137.53 2267
3138.06 2117
3138.59 2078
3139.12 2072
3139.65 2040
3140.18 2086
3140.70 1972
3141.23 2020
3141.76 1987
3142.29 1996
3142.82 1814
3143.35 2043
3143.88 1935
3144.40 2019
3144.93 1948
3145.46 1876
3145.99 2232
3146.52 2191
3147.05 1988
3147.58 1951
3148.11 1923
3148.64 1940
3149.17 2079
3149.70 2056
3150.22 1981
3150.75 1960
3151.28 2120
3151.81 2168
3152.34 2114
3152.87 1982
3153.40 1974
3153.93 2167
3154.46 2157
3154.99 2258
3155.52 2198
3156.05 2093
3156.58 2179
3157.11 2065
3157.64 2107
3158.17 2013
3158.70 2073
3159.23 2154
3159.76 2189
3160.29 2188
3160.82 2029
3161.35 2170
3161.88 2135
3162.41 2109
3162.94 2166
3163.47 2123
3164.00 2037
3164.53 2075
3165.06 1992
3165.59 1919
3166.12 1902
3166.65 1942
3167.18 1962
3167.72 1934
3168.25 1966
3168.78 1934
3169.31 1940
3169.84 1881
3170.37 1918
3170.90 1921
3171.43 1871
3171.96 1980
3172.49 2097
3173.03 1902
3173.56 2053
3174.09 2012
3174.62 1973
3175.15 2083
3175.68 2048
3176.21 2010
3176.74 1930
3177.28 1994
3177.81 2055
3178.34 1895
3178.87 1962
3179.40 2236
3179.93 2252
3180.47 2247
3181.00 2096
3181.53 1808
3182.06 1813
3182.59 1906
3183.13 2064
3183.66 1904
3184.19 1991
3184.72 1783
3185.25 1834
3185.79 1889
3186.32 1861
3186.85 1863
3187.38 1821
3187.92 1910
3188.45 1726
3188.98 1931
3189.51 2001
3190.05 2038
3190.58 1894
3191.11 1715
3191.64 1955
3192.18 1982
3192.71 1942
3193.24 1977
3193.78 2077
3194.31 2008
3194.84 1968
3195.38 1946
3195.91 1976
3196.44 1913
3196.97 1922
3197.51 1906
3198.04 2062
3198.57 2033
3199.11 1915
3199.64 2033
3200.17 2022
3200.71 2026
3201.24 2125
3201.78 2215
3202.31 2087
3202.84 2128
3203.38 2069
3203.91 2019
3204.44 2149
3204.98 2006
3205.51 2130
3206.05 2263
3206.58 2178
3207.11 2165
3207.65 2078
3208.18 2241
3208.72 2205
3209.25 2205
3209.78 2275
3210.32 2409
3210.85 2371
3211.39 2448
3211.92 2440
3212.46 2375
3212.99 2504
3213.53 2462
3214.06 2508
3214.59 2524
3215.13 2423
3215.66 2477
3216.20 2465
3216.73 2236
3217.27 2189
3217.80 2253
3218.34 2274
3218.87 2347
3219.41 2180
3219.94 2170
3220.48 2198
3221.01 2117
3221.55 2033
3222.08 2078
3222.62 2036
3223.16 2178
3223.69 2150
3224.23 2257
3224.76 2304
3225.30 2299
3225.83 2278
3226.37 2371
3226.90 2438
3227.44 2518
3227.98 2519
3228.51 2352
3229.05 2310
3229.58 2296
3230.12 2315
3230.66 2429
3231.19 2546
3231.73 2631
3232.26 2411
3232.80 2367
3233.34 2426
3233.87 2329
3234.41 2491
3234.95 2321
3235.48 2403
3236.02 2505
3236.55 2568
3237.09 2489
3237.63 2502
3238.16 2496
3238.70 2578
3239.24 2481
3239.77 2347
3240.31 2482
3240.85 2458
3241.38 2347
3241.92 2376
3242.46 2453
3243.00 2597
3243.53 2439
3244.07 2397
3244.61 2559
3245.14 2341
3245.68 2339
3246.22 2453
3246.76 2467
3247.29 2532
3247.83 2573
3248.37 2508
3248.91 2443
3249.44 2519
3249.98 2610
3250.52 2878
3251.06 2987
3251.59 2824
3252.13 2751
3252.67 2706
3253.21 2858
3253.75 2719
3254.28 2723
3254.82 2793
3255.36 2695
3255.90 2615
3256.44 2768
3256.97 2731
3257.51 2742
3258.05 2730
3258.59 2742
3259.13 2870
3259.67 3169
3260.20 2921
3260.74 3214
3261.28 3325
3261.82 3479
3262.36 3457
3262.90 3540
3263.44 3828
3263.97 4158
3264.51 4296
3265.05 4329
3265.59 4594
3266.13 4727
3266.67 4865
3267.21 5268
3267.75 5716
3268.29 6279
3268.83 6610
3269.36 7047
3269.90 7374
3270.44 7146
3270.98 7207
3271.52 7115
3272.06 6984
3272.60 6608
3273.14 6209
3273.68 5358
3274.22 4623
3274.76 4273
3275.30 4149
3275.84 3683
3276.38 3485
3276.92 3505
3277.46 3655
3278.00 3510
3278.54 3309
3279.08 3386
3279.62 3459
3280.16 3498
3280.70 3592
3281.24 3559
3281.78 3491
3282.32 3635
3282.86 4019
3283.40 3653
3283.94 3418
3284.48 3463
3285.02 3402
3285.56 3423
3286.10 3399
3286.64 3242
3287.18 3416
3287.72 3344
3288.26 3483
3288.81 3429
3289.35 3524
3289.89 3593
3290.43 3744
3290.97 3712
3291.51 3838
3292.05 3872
3292.59 3784
3293.13 3853
3293.67 3875
3294.22 4025
3294.76 4275
3295.30 4459
3295.84 4441
3296.38 4151
3296.92 4527
3297.46 4866
3298.01 4971
3298.55 4904
3299.09 4934
3299.63 4846
3300.17 4963
3300.71 4886
3301.26 4748
3301.80 4608
3302.34 4378
3302.88 4084
3303.42 4159
3303.97 4001
3304.51 3822
3305.05 3934
3305.59 3782
3306.13 3735
3306.68 3835
3307.22 4059
3307.76 4016
3308.30 3845
3308.85 3955
3309.39 4098
3309.93 3854
3310.47 3618
3311.02 3666
3311.56 3741
3312.10 3534
3312.64 3604
3313.19 3659
3313.73 3567
3314.27 3404
3314.82 3426
3315.36 3770
3315.90 3436
3316.45 3583
3316.99 3686
3317.53 3696
3318.07 4092
3318.62 4060
3319.16 3946
3319.70 3947
3320.25 4062
3320.79 4688
3321.34 4743
3321.88 5095
3322.42 4949
3322.97 5191
3323.51 5324
3324.05 5386
3324.60 5287
3325.14 5518
3325.68 5487
3326.23 5150
3326.77 5379
3327.32 5219
3327.86 4971
3328.40 4786
3328.95 4860
3329.49 4816
3330.04 4429
3330.58 4598
3331.13 4687
3331.67 4857
3332.21 5223
3332.76 5720
3333.30 6215
3333.85 6837
3334.39 8101
3334.94 9868
3335.48 11661
3336.03 13637
3336.57 16544
3337.12 19401
3337.66 22120
3338.21 24540
3338.75 26153
3339.30 27746
3339.84 28709
3340.39 27996
3340.93 26367
3341.48 24232
3342.02 21811
3342.57 19388
3343.11 16171
3343.66 13681
3344.20 11605
3344.75 9481
3345.29 7948
3345.84 6766
3346.38 5963
3346.93 5302
3347.47 5008
3348.02 5004
3348.57 4684
3349.11 4556
3349.66 4610
3350.20 4828
3350.75 4755
3351.30 4989
3351.84 5000
3352.39 5453
3352.93 5913
3353.48 5914
3354.03 5982
3354.57 6057
3355.12 5978
3355.66 6175
3356.21 6104
3356.76 5948
3357.30 5430
3357.85 5289
3358.40 4968
3358.94 4690
3359.49 4294
3360.04 4268
3360.58 4283
3361.13 4054
3361.68 3921
3362.22 4083
3362.77 3975
3363.32 4097
3363.86 3966
3364.41 4021
3364.96 3868
3365.50 4026
3366.05 3901
3366.60 3922
3367.15 4230
3367.69 4222
3368.24 4323
3368.79 4341
3369.34 4218
3369.88 4232
3370.43 4298
3370.98 4229
3371.53 4423
3372.07 4335
3372.62 4166
3373.17 4487
3373.72 4782
3374.26 4997
3374.81 4925
3375.36 5160
3375.91 5869
3376.46 5710
3377.00 5554
3377.55 5800
3378.10 5905
3378.65 6187
3379.20 5817
3379.74 5591
3380.29 5176
3380.84 4711
3381.39 4434
3381.94 4191
3382.49 4019
3383.04 3974
3383.58 3738
3384.13 3638
3384.68 3596
3385.23 3612
3385.78 3538
3386.33 3657
3386.88 3441
3387.43 3568
3387.97 3597
3388.52 3552
3389.07 3503
3389.62 3557
3390.17 3493
3390.72 3428
3391.27 3311
3391.82 3375
3392.37 3385
3392.92 3239
3393.47 3054
3394.01 3026
3394.56 3057
3395.11 3037
3395.66 3006
3396.21 3109
3396.76 3050
3397.31 2989
3397.86 2805
3398.41 2869
3398.96 2851
3399.51 2755
3400.06 2963
3400.61 2981
3401.16 2919
3401.71 2781
3402.26 2811
3402.81 2854
3403.36 2633
3403.91 2584
3404.46 2476
3405.01 2490
3405.56 2483
3406.11 2438
3406.66 2497
3407.21 2463
3407.76 2634
3408.32 2513
3408.87 2498
3409.42 2585
3409.97 2807
3410.52 2890
3411.07 2850
3411.62 2752
3412.17 2974
3412.72 3264
3413.27 3046
3413.82 3162
3414.37 3102
3414.93 3300
3415.48 3222
3416.03 3563
3416.58 3341
3417.13 3293
3417.68 3180
3418.23 3054
3418.78 2906
3419.34 2830
3419.89 2656
3420.44 2646
3420.99 2664
3421.54 2567
3422.09 2354
3422.65 2504
3423.20 2458
3423.75 2432
3424.30 2313
3424.85 2417
3425.40 2293
3425.96 2559
3426.51 2472
3427.06 2309
3427.61 2399
3428.17 2425
3428.72 2683
3429.27 2705
3429.82 2499
3430.37 2358
3430.93 2503
3431.48 2397
3432.03 2531
3432.58 2351
3433.14 2475
3433.69 2497
3434.24 2380
3434.79 2406
3435.35 2210
3435.90 2281
3436.45 2333
3437.01 2177
3437.56 2225
3438.11 2230
3438.66 2131
3439.22 2183
3439.77 2226
3440.32 2308
3440.88 2297
3441.43 2148
3441.98 2163
3442.54 2251
3443.09 2152
3443.64 2163
3444.20 2133
3444.75 2197
3445.30 2088
3445.86 2173
3446.41 2247
3446.97 2037
3447.52 2095
3448.07 2261
3448.63 2273
3449.18 2082
3449.73 2183
3450.29 2358
3450.84 2335
3451.40 2340
3451.95 2211
3452.50 2163
3453.06 2317
3453.61 2233
3454.17 2117
3454.72 2088
3455.28 2276
3455.83 2289
3456.38 2324
3456.94 2199
3457.49 2270
3458.05 2146
3458.60 2179
3459.16 2133
3459.71 2115
3460.27 2071
3460.82 2231
3461.38 2066
3461.93 2219
3462.49 2211
3463.04 2194
3463.60 2352
3464.15 2252
3464.71 2210
3465.26 2216
3465.82 2240
3466.37 2249
3466.93 2183
3467.48 2284
3468.04 2221
3468.59 2334
3469.15 2245
3469.70 2164
3470.26 2357
3470.82 2463
3471.37 2411
3471.93 2361
3472.48 2501
3473.04 2508
3473.59 2363
3474.15 2583
3474.71 2592
3475.26 2763
3475.82 2583
3476.37 2633
3476.93 2770
3477.49 2687
3478.04 2768
3478.60 2853
3479.16 2459
3479.71 2415
3480.27 2468
3480.82 2483
3481.38 2727
3481.94 2713
3482.49 2648
3483.05 2787
3483.61 2889
3484.16 2785
3484.72 2676
3485.28 2723
3485.83 2874
3486.39 2953
3486.95 3005
3487.50 2975
3488.06 2984
3488.62 3121
3489.18 3059
3489.73 3206
3490.29 3650
3490.85 3892
3491.40 4037
3491.96 4398
3492.52 4907
3493.08 5347
3493.63 5885
3494.19 6761
3494.75 7300
3495.31 7412
3495.86 7938
3496.42 7981
3496.98 7766
3497.54 7183
3498.09 6718
3498.65 5956
3499.21 5161
3499.77 4785
3500.33 4390
3500.88 4166
3501.44 3816
3502.00 3893
3502.56 3680
3503.12 3850
3503.67 3888
3504.23 3937
3504.79 3946
3505.35 4048
3505.91 3998
3506.47 3868
3507.03 4024
3507.58 4090
3508.14 4114
3508.70 3941
3509.26 4004
3509.82 4043
3510.38 4083
3510.94 3758
3511.49 3683
3512.05 3691
3512.61 3587
3513.17 3415
3513.73 3248
3514.29 3080
3514.85 3031
3515.41 2863
3515.97 2896
3516.53 2899
3517.09 2551
3517.64 2404
3518.20 2348
3518.76 2474
3519.32 2351
3519.88 2479
3520.44 2440
3521.00 2379
3521.56 2371
3522.12 2497
3522.68 2418
3523.24 2365
3523.80 2469
3524.36 2341
3524.92 2440
3525.48 2461
3526.04 2254
3526.60 2179
3527.16 2210
3527.72 2273
3528.28 2175
3528.84 2239
3529.40 2146
3529.96 2076
3530.52 2215
3531.08 2179
3531.64 2152
3532.20 2227
3532.76 2123
3533.32 2289
3533.89 2223
3534.45 2232
3535.01 2223
3535.57 2225
3536.13 2252
3536.69 2043
3537.25 2223
3537.81 2305
3538.37 2323
3538.93 2242
3539.49 2228
3540.06 2257
3540.62 2216
3541.18 2154
3541.74 2064
3542.30 2323
3542.86 2314
3543.42 2015
3543.98 2123
3544.55 2109
3545.11 2033
3545.67 2003
3546.23 1953
3546.79 2219
3547.35 2146
3547.92 2078
3548.48 2099
3549.04 2189
3549.60 1998
3550.16 2071
3550.72 2098
3551.29 1973
3551.85 1953
3552.41 2007
3552.97 1949
3553.54 1817
3554.10 1733
3554.66 1769
3555.22 1802
3555.78 1730
3556.35 1713
3556.91 1734
3557.47 1739
3558.03 1757
3558.60 1759
3559.16 1809
3559.72 1969
3560.29 1784
3560.85 1823
3561.41 1929
3561.97 1950
3562.54 1976
3563.10 1846
3563.66 1955
3564.23 1966
3564.79 1921
3565.35 1962
3565.91 1963
3566.48 1931
3567.04 1762
3567.60 1918
3568.17 1730
3568.73 1839
3569.29 1733
3569.86 1674
3570.42 1861
3570.99 1952
3571.55 1915
3572.11 1836
3572.68 1949
3573.24 1778
3573.80 1683
3574.37 1723
3574.93 1765
3575.50 1691
3576.06 1785
3576.62 1823
3577.19 2009
3577.75 2163
3578.32 2053
3578.88 1983
3579.44 2005
3580.01 1971
3580.57 2073
3581.14 2192
3581.70 2172
3582.27 2146
3582.83 2038
3583.40 2002
3583.96 1967
3584.52 2056
3585.09 2170
3585.65 1960
3586.22 1948
3586.78 1824
3587.35 1946
3587.91 2043
3588.48 1933
3589.04 2005
3589.61 1847
3590.17 1816
3590.74 1921
3591.30 1867
3591.87 1837
3592.43 1889
3593.00 1793
3593.56 1912
3594.13 1720
3594.70 1842
3595.26 1807
3595.83 1790
3596.39 1665
3596.96 1604
3597.52 1746
3598.09 1610
3598.65 1724
3599.22 1813
3599.79 1925
3600.35 1736
3600.92 1637
3601.48 1679
3602.05 1819
3602.62 1823
3603.18 1734
3603.75 1819
3604.32 1872
3604.88 1615
3605.45 1655
3606.01 1754
3606.58 1789
3607.15 1708
3607.71 1621
3608.28 1573
3608.85 1585
3609.41 1629
3609.98 1704
3610.55 1607
3611.11 1584
3611.68 1582
3612.25 1697
3612.81 1516
3613.38 1585
3613.95 1515
3614.51 1535
3615.08 1579
3615.65 1590
3616.22 1748
3616.78 1607
3617.35 1635
3617.92 1681
3618.48 1697
3619.05 1697
3619.62 1705
3620.19 1726
3620.75 1811
3621.32 1809
3621.89 1899
3622.46 1893
3623.02 1868
3623.59 1721
3624.16 1782
3624.73 1880
3625.30 1765
3625.86 1837
3626.43 1905
3627.00 1943
3627.57 1732
3628.14 1646
3628.70 1688
3629.27 1808
3629.84 1823
3630.41 1619
3630.98 1661
3631.55 1801
3632.11 1725
3632.68 1598
3633.25 1655
3633.82 1580
3634.39 1628
3634.96 1708
3635.52 1746
3636.09 1653
3636.66 1670
3637.23 1621
3637.80 1622
3638.37 1702
3638.94 1752
3639.51 1831
3640.08 1751
3640.64 1544
3641.21 1615
3641.78 1799
3642.35 1779
3642.92 1688
3643.49 1920
3644.06 1660
3644.63 1761
3645.20 1820
3645.77 1954
3646.34 1818
3646.91 1768
3647.48 1743
3648.05 1637
3648.62 1641
3649.19 1818
3649.76 1752
3650.33 1720
3650.90 1730
3651.47 1782
3652.03 1737
3652.60 1804
3653.17 1783
3653.75 1758
3654.32 1791
3654.89 1821
3655.46 1848
3656.03 1903
3656.60 1759
3657.17 1909
3657.74 1907
3658.31 1820
3658.88 1808
3659.45 1660
3660.02 1839
3660.59 1824
3661.16 1821
3661.73 1962
3662.30 1786
3662.87 1925
3663.44 1893
3664.01 1835
3664.59 1919
3665.16 1719
3665.73 1598
3666.30 1736
3666.87 1754
3667.44 1956
3668.01 1890
3668.58 1752
3669.15 1834
3669.73 2014
3670.30 1906
3670.87 1847
3671.44 1833
3672.01 1838
3672.58 1860
3673.15 1745
3673.73 1821
3674.30 1829
3674.87 1777
3675.44 1826
3676.01 1916
3676.58 1780
3677.16 1806
3677.73 1913
3678.30 1791
3678.87 1658
3679.44 1704
3680.02 1756
3680.59 1786
3681.16 1713
3681.73 1726
3682.31 1822
3682.88 1738
3683.45 1899
3684.02 1804
3684.60 1749
3685.17 1891
3685.74 1765
3686.31 1796
3686.89 1730
3687.46 1666
3688.03 1724
3688.60 1729
3689.18 1615
3689.75 1699
3690.32 1906
3690.90 1800
3691.47 1800
3692.04 1711
3692.61 1829
3693.19 1773
3693.76 1521
3694.33 1659
3694.91 1642
3695.48 1592
3696.05 1760
3696.63 1628
3697.20 1638
3697.77 1725
3698.35 1481
3698.92 1500
3699.50 1594
3700.07 1723
3700.64 1737
3701.22 1570
3701.79 1592
3702.36 1735
3702.94 1731
3703.51 1639
3704.09 1669
3704.66 1658
3705.23 1642
3705.81 1654
3706.38 1698
3706.96 1833
3707.53 1673
3708.11 1792
3708.68 1803
3709.25 1698
3709.83 1791
3710.40 1748
3710.98 1614
3711.55 1839
3712.13 1813
3712.70 1836
3713.28 1683
3713.85 1760
3714.43 1862
3715.00 1854
3715.58 1682
3716.15 1732
3716.73 1774
3717.30 1706
3717.88 1728
3718.45 1783
3719.03 1669
3719.60 1720
3720.18 1762
3720.75 1730
3721.33 1605
3721.90 1585
3722.48 1605
3723.05 1680
3723.63 1764
3724.20 1596
3724.78 1550
3725.36 1720
3725.93 1788
3726.51 1491
3727.08 1582
3727.66 1592
3728.23 1486
3728.81 1523
3729.39 1680
3729.96 1687
3730.54 1873
3731.11 1783
3731.69 1700
3732.27 1722
3732.84 1678
3733.42 1791
3734.00 1821
3734.57 1706
3735.15 1682
3735.72 1744
3736.30 1705
3736.88 1695
3737.45 1664
3738.03 1740
3738.61 1712
3739.18 1726
3739.76 1694
3740.34 1815
3740.92 1866
3741.49 1758
3742.07 1681
3742.65 1625
3743.22 1779
3743.80 1701
3744.38 1828
3744.95 1559
3745.53 1551
3746.11 1525
3746.69 1579
3747.26 1712
3747.84 1651
3748.42 1694
3749.00 1712
3749.57 1668
3750.15 1749
3750.73 1892
3751.31 1895
3751.88 1742
3752.46 1746
3753.04 1688
3753.62 1716
3754.19 1719
3754.77 1668
3755.35 1592
3755.93 1697
3756.51 1687
3757.08 1681
3757.66 1522
3758.24 1615
3758.82 1650
3759.40 1656
3759.98 1556
3760.55 1549
3761.13 1627
3761.71 1697
3762.29 1532
3762.87 1570
3763.45 1659
3764.03 1611
3764.60 1652
3765.18 1657
3765.76 1621
3766.34 1629
3766.92 1692
3767.50 1731
3768.08 1770
3768.66 1724
3769.24 1518
3769.81 1585
3770.39 1593
3770.97 1610
3771.55 1600
3772.13 1726
3772.71 1736
3773.29 1806
3773.87 1625
3774.45 1556
3775.03 1600
3775.61 1595
3776.19 1669
3776.77 1527
3777.35 1603
3777.93 1610
3778.51 1491
3779.09 1594
3779.67 1556
3780.25 1549
3780.83 1662
3781.41 1604
3781.99 1550
3782.57 1582
3783.15 1600
3783.73 1538
3784.31 1655
3784.89 1613
3785.47 1549
3786.05 1463
3786.63 1570
3787.21 1674
3787.79 1504
3788.37 1493
3788.95 1602
3789.53 1401
3790.11 1391
3790.69 1518
3791.27 1550
3791.85 1594
3792.43 1606
3793.01 1569
3793.59 1580
3794.18 1590
3794.76 1591
3795.34 1495
3795.92 1718
3796.50 1589
3797.08 1557
3797.66 1634
3798.24 1553
3798.83 1471
3799.41 1552
3799.99 1689
3800.57 1562
3801.15 1627
3801.73 1687
3802.31 1575
3802.90 1605
3803.48 1678
3804.06 1635
3804.64 1567
3805.22 1541
3805.80 1586
3806.39 1641
3806.97 1677
3807.55 1539
3808.13 1524
3808.71 1538
3809.30 1649
3809.88 1741
3810.46 1659
3811.04 1726
3811.63 1780
3812.21 1721
3812.79 1636
3813.37 1744
3813.95 1769
3814.54 1715
3815.12 1593
3815.70 1723
3816.29 1705
3816.87 1556
3817.45 1665
3818.03 1696
3818.62 1554
3819.20 1512
3819.78 1519
3820.36 1603
3820.95 1629
3821.53 1614
3822.11 1624
3822.70 1411
3823.28 1491
3823.86 1456
3824.45 1436
3825.03 1453
3825.61 1501
3826.20 1569
3826.78 1588
3827.36 1487
3827.95 1637
3828.53 1623
3829.11 1576
3829.70 1577
3830.28 1559
3830.87 1544
3831.45 1549
3832.03 1601
3832.62 1574
3833.20 1515
3833.79 1437
3834.37 1492
3834.95 1641
3835.54 1611
3836.12 1663
3836.71 1680
3837.29 1658
3837.87 1647
3838.46 1611
3839.04 1620
3839.63 1567
3840.21 1479
3840.80 1463
3841.38 1471
3841.97 1495
3842.55 1521
3843.13 1453
3843.72 1461
3844.30 1570
3844.89 1503
3845.47 1454
3846.06 1362
3846.64 1342
3847.23 1502
3847.81 1380
3848.40 1480
3848.98 1448
3849.57 1634
3850.15 1592
3850.74 1478
3851.33 1481
3851.91 1453
3852.50 1513
3853.08 1401
3853.67 1484
3854.25 1553
3854.84 1610
3855.42 1594
3856.01 1616
3856.60 1514
3857.18 1615
3857.77 1753
3858.35 1614
3858.94 1562
3859.52 1440
3860.11 1488
3860.70 1655
3861.28 1667
3861.87 1606
3862.45 1650
3863.04 1617
3863.63 1537
3864.21 1454
3864.80 1521
3865.39 1456
3865.97 1640
3866.56 1651
3867.15 1639
3867.73 1466
3868.32 1666
3868.91 1705
3869.49 1614
3870.08 1623
3870.67 1623
3871.25 1677
3871.84 1615
3872.43 1517
3873.01 1519
3873.60 1540
3874.19 1614
3874.77 1694
3875.36 1654
3875.95 1569
3876.54 1603
3877.12 1519
3877.71 1476
3878.30 1450
3878.89 1605
3879.47 1486
3880.06 1575
3880.65 1635
3881.24 1679
3881.82 1602
3882.41 1540
3883.00 1565
3883.59 1520
3884.17 1491
3884.76 1498
3885.35 1505
3885.94 1441
3886.53 1435
3887.11 1637
3887.70 1572
3888.29 1537
3888.88 1536
3889.47 1536
3890.05 1637
3890.64 1679
3891.23 1755
3891.82 1766
3892.41 1756
3893.00 1701
3893.59 1834
3894.17 1882
3894.76 1848
3895.35 1684
3895.94 1702
3896.53 1661
3897.12 1673
3897.71 1707
3898.30 1716
3898.88 1666
3899.47 1484
3900.06 1588
3900.65 1540
3901.24 1498
3901.83 1551
3902.42 1608
3903.01 1588
3903.60 1504
3904.19 1539
3904.78 1659
3905.37 1763
3905.95 1762
3906.54 1641
3907.13 1654
3907.72 1759
3908.31 1900
3908.90 1779
3909.49 1609
3910.08 1694
3910.67 1639
3911.26 1564
3911.85 1588
3912.44 1590
3913.03 1560
3913.62 1591
3914.21 1647
3914.80 1530
3915.39 1447
3915.98 1568
3916.57 1520
3917.16 1552
3917.75 1571
3918.34 1567
3918.93 1530
3919.52 1793
3920.12 1615
3920.71 1630
3921.30 1601
3921.89 1635
3922.48 1643
3923.07 1674
3923.66 1761
3924.25 1594
3924.84 1672
3925.43 1634
3926.02 1638
3926.61 1547
3927.20 1484
3927.80 1428
3928.39 1462
3928.98 1618
3929.57 1492
3930.16 1501
3930.75 1386
3931.34 1294
3931.94 1373
3932.53 1352
3933.12 1434
3933.71 1518
3934.30 1550
3934.89 1530
3935.48 1483
3936.08 1373
3936.67 1349
3937.26 1402
3937.85 1479
3938.44 1431
3939.04 1463
3939.63 1462
3940.22 1650
3940.81 1701
3941.40 1538
3942.00 1524
3942.59 1521
3943.18 1528
3943.77 1547
3944.37 1629
3944.96 1655
3945.55 1611
3946.14 1771
3946.74 1657
3947.33 1658
3947.92 1537
3948.51 1463
3949.11 1804
3949.70 1644
3950.29 1388
3950.88 1317
3951.48 1482
3952.07 1604
3952.66 1617
3953.26 1397
3953.85 1391
3954.44 1467
3955.04 1612
3955.63 1606
3956.22 1421
3956.82 1511
3957.41 1522
3958.00 1567
3958.60 1545
3959.19 1495
3959.78 1402
3960.38 1532
3960.97 1472
3961.56 1395
3962.16 1444
3962.75 1473
3963.34 1471
3963.94 1463
3964.53 1513
3965.13 1640
3965.72 1716
3966.31 1680
3966.91 1537
3967.50 1661
3968.10 1562
3968.69 1602
3969.28 1811
3969.88 1715
3970.47 1633
3971.07 1475
3971.66 1593
3972.26 1672
3972.85 1688
3973.45 1587
3974.04 1643
3974.63 1605
3975.23 1506
3975.82 1628
3976.42 1573
3977.01 1571
3977.61 1641
3978.20 1732
3978.80 1762
3979.39 1636
3979.99 1705
3980.58 1685
3981.18 1718
3981.77 1924
3982.37 1763
3982.96 1662
3983.56 1757
3984.15 1773
3984.75 1706
3985.35 1578
3985.94 1595
3986.54 1601
3987.13 1627
3987.73 1640
3988.32 1732
3988.92 1802
3989.51 1706
3990.11 1773
3990.71 1745
3991.30 1836
3991.90 2112
3992.49 1924
3993.09 1855
3993.69 1830
3994.28 1706
3994.88 1751
3995.47 1766
3996.07 1722
3996.67 1879
3997.26 1926
3997.86 1877
3998.46 1838
3999.05 1739
3999.65 1821
4000.25 1948
4000.84 1893
4001.44 1770
4002.04 1914
4002.63 1789
4003.23 1796
4003.83 1770
4004.42 1839
4005.02 1781
4005.62 1752
4006.21 1801
4006.81 1792
4007.41 1681
4008.01 1738
4008.60 1872
4009.20 1763
4009.80 1709
4010.39 1613
4010.99 1553
4011.59 1673
4012.19 1731
4012.78 1578
4013.38 1586
4013.98 1781
4014.58 1770
4015.17 1683
4015.77 1533
4016.37 1508
4016.97 1617
4017.57 1653
4018.16 1782
4018.76 1723
4019.36 1698
4019.96 1644
4020.56 1562
4021.15 1522
4021.75 1521
4022.35 1461
4022.95 1498
4023.55 1686
4024.14 1685
4024.74 1512
4025.34 1583
4025.94 1586
4026.54 1633
4027.14 1652
4027.74 1742
4028.33 1764
4028.93 1795
4029.53 1767
4030.13 1636
4030.73 1693
4031.33 1728
4031.93 1950
4032.53 1884
4033.12 1812
4033.72 1823
4034.32 1786
4034.92 1838
4035.52 1759
4036.12 1775
4036.72 1773
4037.32 1659
4037.92 1659
4038.52 1678
4039.12 1618
4039.72 1618
4040.32 1631
4040.92 1605
4041.52 1581
4042.12 1489
4042.71 1557
4043.31 1472
4043.91 1437
4044.51 1527
4045.11 1490
4045.71 1574
4046.31 1660
4046.91 1536
4047.51 1498
4048.11 1505
4048.71 1546
4049.31 1604
4049.91 1546
4050.52 1492
4051.12 1379
4051.72 1481
4052.32 1533
4052.92 1497
4053.52 1420
4054.12 1447
4054.72 1388
4055.32 1464
4055.92 1541
4056.52 1520
4057.12 1483
4057.72 1548
4058.32 1384
4058.92 1405
4059.52 1530
4060.13 1494
4060.73 1499
4061.33 1449
4061.93 1516
4062.53 1612
4063.13 1564
4063.73 1490
4064.33 1507
4064.94 1443
4065.54 1504
4066.14 1490
4066.74 1610
4067.34 1530
4067.94 1612
4068.54 1548
4069.15 1504
4069.75 1560
4070.35 1559
4070.95 1456
4071.55 1475
4072.16 1458
4072.76 1508
4073.36 1525
4073.96 1452
4074.56 1537
4075.17 1466
4075.77 1519
4076.37 1475
4076.97 1393
4077.57 1403
4078.18 1283
4078.78 1362
4079.38 1544
4079.98 1570
4080.59 1437
4081.19 1415
4081.79 1580
4082.39 1488
4083.00 1412
4083.60 1414
4084.20 1478
4084.81 1422
4085.41 1371
4086.01 1221
4086.61 1399
4087.22 1286
4087.82 1289
4088.42 1409
4089.03 1354
4089.63 1510
4090.23 1453
4090.84 1380
4091.44 1443
4092.04 1475
4092.65 1532
4093.25 1502
4093.85 1500
4094.46 1387
4095.06 1344
4095.66 1364
4096.27 1341
4096.87 1509
4097.48 1500
4098.08 1384
4098.68 1350
4099.29 1346
4099.89 1408
4100.49 1328
4101.10 1267
4101.70 1360
4102.31 1454
4102.91 1365
4103.52 1467
4104.12 1378
4104.72 1461
4105.33 1373
4105.93 1454
4106.54 1524
4107.14 1572
4107.75 1633
4108.35 1535
4108.96 1443
4109.56 1388
4110.16 1432
4110.77 1389
4111.37 1428
4111.98 1340
4112.58 1392
4113.19 1483
4113.79 1425
4114.40 1421
4115.00 1517
4115.61 1373
4116.21 1408
4116.82 1400
4117.42 1434
4118.03 1440
4118.64 1363
4119.24 1397
4119.85 1550
4120.45 1471
4121.06 1417
4121.66 1426
4122.27 1631
4122.87 1602
4123.48 1376
4124.09 1498
4124.69 1537
4125.30 1356
4125.90 1349
4126.51 1450
4127.11 1496
4127.72 1419
4128.33 1387
4128.93 1648
4129.54 1540
4130.14 1381
4130.75 1403
4131.36 1350
4131.96 1444
4132.57 1361
4133.18 1368
4133.78 1492
4134.39 1405
4135.00 1480
4135.60 1383
4136.21 1334
4136.82 1445
4137.42 1463
4138.03 1428
4138.64 1382
4139.24 1490
4139.85 1568
4140.46 1653
4141.06 1508
4141.67 1621
4142.28 1537
4142.88 1702
4143.49 1539
4144.10 1509
4144.71 1458
4145.31 1580
4145.92 1504
4146.53 1517
4147.14 1614
4147.74 1652
4148.35 1424
4148.96 1481
4149.57 1557
4150.17 1554
4150.78 1550
4151.39 1573
4152.00 1406
4152.60 1393
4153.21 1447
4153.82 1354
4154.43 1347
4155.04 1464
4155.64 1541
4156.25 1280
4156.86 1331
4157.47 1399
4158.08 1458
4158.69 1386
4159.29 1318
4159.90 1279
4160.51 1414
4161.12 1294
4161.73 1295
4162.34 1313
4162.94 1484
4163.55 1473
4164.16 1445
4164.77 1400
4165.38 1453
4165.99 1452
4166.60 1419
4167.21 1445
4167.81 1426
4168.42 1594
4169.03 1557
4169.64 1389
4170.25 1483
4170.86 1368
4171.47 1407
4172.08 1384
4172.69 1328
4173.30 1381
4173.91 1455
4174.52 1451
4175.13 1515
4175.74 1520
4176.34 1512
4176.95 1586
4177.56 1516
4178.17 1486
4178.78 1481
4179.39 1623
4180.00 1556
4180.61 1563
4181.22 1493
4181.83 1473
4182.44 1414
4183.05 1373
4183.66 1611
4184.27 1401
4184.88 1465
4185.49 1588
4186.10 1495
4186.71 1432
4187.32 1410
4187.93 1410
4188.55 1527
4189.16 1487
4189.77 1417
4190.38 1401
4190.99 1512
4191.60 1427
4192.21 1338
4192.82 1418
4193.43 1409
4194.04 1609
4194.65 1541
4195.26 1407
4195.87 1417
4196.49 1431
4197.10 1507
4197.71 1503
4198.32 1352
4198.93 1321
4199.54 1407
4200.15 1378
4200.76 1398
4201.38 1440
4201.99 1432
4202.60 1465
4203.21 1232
4203.82 1282
4204.43 1479
4205.04 1444
4205.66 1444
4206.27 1417
4206.88 1353
4207.49 1350
4208.10 1432
4208.72 1406
4209.33 1405
4209.94 1558
4210.55 1453
4211.16 1404
4211.78 1424
4212.39 1411
4213.00 1399
4213.61 1455
4214.22 1388
4214.84 1430
4215.45 1513
4216.06 1363
4216.67 1349
4217.29 1364
4217.90 1429
4218.51 1524
4219.13 1492
4219.74 1394
4220.35 1479
4220.96 1580
4221.58 1528
4222.19 1449
4222.80 1470
4223.42 1469
4224.03 1534
4224.64 1536
4225.25 1531
4225.87 1476
4226.48 1620
4227.09 1560
4227.71 1509
4228.32 1580
4228.93 1565
4229.55 1545
4230.16 1444
4230.77 1459
4231.39 1501
4232.00 1493
4232.62 1585
4233.23 1564
4233.84 1520
4234.46 1622
4235.07 1824
4235.68 1802
4236.30 1890
4236.91 1854
4237.53 1706
4238.14 1871
4238.75 1899
4239.37 1823
4239.98 1921
4240.60 1751
4241.21 1783
4241.83 1657
4242.44 1828
4243.05 1817
4243.67 1520
4244.28 1501
4244.90 1538
4245.51 1436
4246.13 1405
4246.74 1373
4247.36 1417
4247.97 1321
4248.59 1580
4249.20 1495
4249.82 1370
4250.43 1514
4251.05 1475
4251.66 1427
4252.28 1422
4252.89 1468
4253.51 1524
4254.12 1504
4254.74 1431
4255.35 1459
4255.97 1442
4256.58 1406
4257.20 1544
4257.81 1602
4258.43 1382
4259.05 1394
4259.66 1492
4260.28 1418
4260.89 1527
4261.51 1493
4262.12 1508
4262.74 1467
4263.36 1417
4263.97 1452
4264.59 1452
4265.20 1521
4265.82 1600
4266.44 1519
4267.05 1540
4267.67 1445
4268.28 1406
4268.90 1507
4269.52 1649
4270.13 1619
4270.75 1624
4271.37 1447
4271.98 1418
4272.60 1488
4273.22 1508
4273.83 1573
4274.45 1519
4275.07 1644
4275.68 1678
4276.30 1515
4276.92 1470
4277.53 1524
4278.15 1606
4278.77 1515
4279.38 1466
4280.00 1589
4280.62 1623
4281.24 1587
4281.85 1538
4282.47 1606
4283.09 1655
4283.70 1619
4284.32 1444
4284.94 1457
4285.56 1371
4286.17 1330
4286.79 1431
4287.41 1501
4288.03 1439
4288.65 1483
4289.26 1481
4289.88 1463
4290.50 1438
4291.12 1523
4291.73 1452
4292.35 1474
4292.97 1485
4293.59 1486
4294.21 1485
4294.83 1546
4295.44 1494
4296.06 1518
4296.68 1510
4297.30 1462
4297.92 1541
4298.54 1542
4299.15 1536
4299.77 1491
4300.39 1390
4301.01 1473
4301.63 1462
4302.25 1517
4302.87 1564
4303.48 1573
4304.10 1453
4304.72 1591
4305.34 1485
4305.96 1551
4306.58 1540
4307.20 1603
4307.82 1491
4308.44 1544
4309.06 1530
4309.67 1552
4310.29 1571
4310.91 1360
4311.53 1399
4312.15 1516
4312.77 1476
4313.39 1448
4314.01 1429
4314.63 1471
4315.25 1523
4315.87 1412
4316.49 1343
4317.11 1364
4317.73 1495
4318.35 1530
4318.97 1448
4319.59 1427
4320.21 1459
4320.83 1539
4321.45 1626
4322.07 1572
4322.69 1524
4323.31 1596
4323.93 1516
4324.55 1481
4325.17 1588
4325.79 1721
4326.41 1617
4327.03 1538
4327.65 1584
4328.27 1595
4328.89 1731
4329.51 1676
4330.13 1777
4330.76 1739
4331.38 1830
4332.00 1822
4332.62 1765
4333.24 1644
4333.86 1604
4334.48 1603
4335.10 1837
4335.72 1920
4336.34 1869
4336.97 1854
4337.59 1939
4338.21 2044
4338.83 1918
4339.45 2100
4340.07 2220
4340.69 2255
4341.31 2274
4341.94 2138
4342.56 2206
4343.18 2249
4343.80 2271
4344.42 2122
4345.04 2063
4345.67 2218
4346.29 2444
4346.91 2460
4347.53 2837
4348.15 3023
4348.78 3373
4349.40 3572
4350.02 3620
4350.64 3907
4351.26 3951
4351.89 3890
4352.51 3592
4353.13 3056
4353.75 2913
4354.38 2660
4355.00 2384
4355.62 2316
4356.24 1985
4356.87 2068
4357.49 2110
4358.11 1853
4358.74 1889
4359.36 1935
4359.98 1989
4360.60 2036
4361.23 2010
4361.85 1957
4362.47 1934
4363.10 1937
4363.72 1846
4364.34 1889
4364.97 1951
4365.59 1925
4366.21 1851
4366.83 1915
4367.46 1756
4368.08 1854
4368.71 1817
4369.33 1792
4369.95 1794
4370.58 1778
4371.20 1670
4371.82 1687
4372.45 1819
4373.07 1750
4373.69 1605
4374.32 1630
4374.94 1407
4375.57 1469
4376.19 1590
4376.81 1535
4377.44 1529
4378.06 1569
4378.69 1530
4379.31 1660
4379.94 1607
4380.56 1605
4381.18 1543
4381.81 1657
4382.43 1759
4383.06 1677
4383.68 1825
4384.31 1714
4384.93 1765
4385.56 1735
4386.18 1807
4386.81 1707
4387.43 1580
4388.05 1600
4388.68 1561
4389.30 1608
4389.93 1564
4390.55 1698
4391.18 1671
4391.81 1516
4392.43 1570
4393.06 1498
4393.68 1368
4394.31 1586
4394.93 1606
4395.56 1477
4396.18 1436
4396.81 1413
4397.43 1430
4398.06 1411
4398.68 1434
4399.31 1526
4399.94 1541
4400.56 1578
4401.19 1526
4401.81 1569
4402.44 1555
4403.06 1616
4403.69 1580
4404.32 1419
4404.94 1325
4405.57 1578
4406.20 1546
4406.82 1512
4407.45 1431
4408.07 1591
4408.70 1515
4409.33 1492
4409.95 1486
4410.58 1608
4411.21 1554
4411.83 1590
4412.46 1532
4413.09 1474
4413.71 1511
4414.34 1550
4414.97 1626
4415.59 1515
4416.22 1555
4416.85 1570
4417.47 1475
4418.10 1585
4418.73 1608
4419.35 1542
4419.98 1425
4420.61 1508
4421.24 1482
4421.86 1479
4422.49 1420
4423.12 1572
4423.75 1481
4424.37 1602
4425.00 1587
4425.63 1535
4426.26 1457
4426.88 1487
4427.51 1398
4428.14 1313
4428.77 1299
4429.39 1429
4430.02 1403
4430.65 1350
4431.28 1376
4431.91 1350
4432.53 1335
4433.16 1292
4433.79 1415
4434.42 1498
4435.05 1511
4435.67 1379
4436.30 1399
4436.93 1420
4437.56 1418
4438.19 1331
4438.82 1367
4439.44 1452
4440.07 1552
4440.70 1482
4441.33 1490
4441.96 1329
4442.59 1467
4443.22 1478
4443.85 1463
4444.47 1508
4445.10 1505
4445.73 1362
4446.36 1306
4446.99 1363
4447.62 1357
4448.25 1466
4448.88 1497
4449.51 1404
4450.14 1365
4450.77 1383
4451.39 1472
4452.02 1411
4452.65 1508
4453.28 1630
4453.91 1667
4454.54 1579
4455.17 1582
4455.80 1645
4456.43 1576
4457.06 1544
4457.69 1556
4458.32 1598
4458.95 1609
4459.58 1620
4460.21 1637
4460.84 1499
4461.47 1438
4462.10 1414
4462.73 1462
4463.36 1442
4463.99 1332
4464.62 1282
4465.25 1353
4465.88 1316
4466.51 1331
4467.14 1179
4467.77 1283
4468.40 1363
4469.03 1384
4469.67 1308
4470.30 1293
4470.93 1372
4471.56 1446
4472.19 1394
4472.82 1341
4473.45 1307
4474.08 1367
4474.71 1307
4475.34 1353
4475.97 1469
4476.61 1379
4477.24 1252
4477.87 1417
4478.50 1410
4479.13 1413
4479.76 1489
4480.39 1499
4481.02 1312
4481.66 1361
4482.29 1308
4482.92 1464
4483.55 1460
4484.18 1446
4484.81 1522
4485.45 1461
4486.08 1403
4486.71 1531
4487.34 1583
4487.97 1415
4488.61 1455
4489.24 1472
4489.87 1513
4490.50 1519
4491.13 1482
4491.77 1319
4492.40 1353
4493.03 1404
4493.66 1547
4494.30 1470
4494.93 1418
4495.56 1560
4496.19 1512
4496.83 1389
4497.46 1494
4498.09 1546
4498.72 1492
4499.36 1392
4499.99 1343
4500.62 1449
4501.25 1442
4501.89 1661
4502.52 1567
4503.15 1505
4503.79 1725
4504.42 1692
4505.05 1820
4505.69 1794
4506.32 1709
4506.95 1747
4507.59 1719
4508.22 1721
4508.85 1598
4509.49 1511
4510.12 1560
4510.75 1501
4511.39 1487
4512.02 1520
4512.65 1475
4513.29 1501
4513.92 1587
4514.56 1426
4515.19 1421
4515.82 1412
4516.46 1353
4517.09 1508
4517.73 1573
4518.36 1494
4518.99 1449
4519.63 1523
4520.26 1520
4520.90 1374
4521.53 1502
4522.16 1494
4522.80 1348
4523.43 1207
4524.07 1288
4524.70 1416
4525.34 1484
4525.97 1281
4526.61 1362
4527.24 1385
4527.88 1365
4528.51 1523
4529.15 1512
4529.78 1470
4530.42 1462
4531.05 1401
4531.69 1339
4532.32 1389
4532.96 1434
4533.59 1458
4534.23 1558
4534.86 1425
4535.50 1502
4536.13 1481
4536.77 1379
4537.40 1370
4538.04 1387
4538.67 1385
4539.31 1382
4539.94 1485
4540.58 1542
4541.22 1471
4541.85 1394
4542.49 1497
4543.12 1459
4543.76 1457
4544.40 1507
4545.03 1484
4545.67 1493
4546.30 1468
4546.94 1432
4547.58 1354
4548.21 1441
4548.85 1273
4549.48 1366
4550.12 1446
4550.76 1297
4551.39 1270
4552.03 1300
4552.67 1291
4553.30 1343
4553.94 1364
4554.58 1429
4555.21 1487
4555.85 1494
4556.49 1412
4557.12 1394
4557.76 1372
4558.40 1356
4559.03 1386
4559.67 1381
4560.31 1444
4560.94 1343
4561.58 1360
4562.22 1442
4562.86 1360
4563.49 1340
4564.13 1335
4564.77 1375
4565.41 1478
4566.04 1372
4566.68 1356
4567.32 1389
4567.96 1339
4568.59 1317
4569.23 1406
4569.87 1383
4570.51 1347
4571.14 1441
4571.78 1348
4572.42 1387
4573.06 1348
4573.70 1317
4574.33 1513
4574.97 1499
4575.61 1485
4576.25 1484
4576.89 1374
4577.52 1424
4578.16 1431
4578.80 1337
4579.44 1413
4580.08 1366
4580.72 1318
4581.35 1345
4581.99 1343
4582.63 1329
4583.27 1426
4583.91 1506
4584.55 1412
4585.19 1348
4585.83 1483
4586.46 1434
4587.10 1497
4587.74 1453
4588.38 1460
4589.02 1508
4589.66 1528
4590.30 1499
4590.94 1419
4591.58 1411
4592.22 1368
4592.85 1565
4593.49 1538
4594.13 1619
4594.77 1775
4595.41 1812
4596.05 1715
4596.69 1738
4597.33 1683
4597.97 1659
4598.61 1663
4599.25 1607
4599.89 1590
4600.53 1525
4601.17 1529
4601.81 1568
4602.45 1474
4603.09 1498
4603.73 1447
4604.37 1534
4605.01 1525
4605.65 1421
4606.29 1523
4606.93 1677
4607.57 1615
4608.21 1452
4608.85 1523
4609.49 1494
4610.13 1423
4610.77 1363
4611.41 1415
4612.05 1486
4612.70 1472
4613.34 1436
4613.98 1390
4614.62 1335
4615.26 1301
4615.90 1406
4616.54 1476
4617.18 1322
4617.82 1455
4618.46 1546
4619.10 1519
4619.75 1480
4620.39 1361
4621.03 1463
4621.67 1394
4622.31 1339
4622.95 1311
4623.59 1321
4624.24 1306
4624.88 1367
4625.52 1520
4626.16 1449
4626.80 1395
4627.44 1435
4628.09 1463
4628.73 1444
4629.37 1441
4630.01 1385
4630.65 1509
4631.29 1426
4631.94 1366
4632.58 1341
4633.22 1269
4633.86 1405
4634.51 1491
4635.15 1404
4635.79 1377
4636.43 1406
4637.07 1443
4637.72 1411
4638.36 1414
4639.00 1429
4639.64 1533
4640.29 1552
4640.93 1515
4641.57 1384
4642.21 1523
4642.86 1445
4643.50 1624
4644.14 1506
4644.79 1471
4645.43 1497
4646.07 1461
4646.72 1442
4647.36 1491
4648.00 1428
4648.64 1473
4649.29 1397
4649.93 1466
4650.57 1427
4651.22 1432
4651.86 1399
4652.50 1356
4653.15 1361
4653.79 1467
4654.44 1429
4655.08 1408
4655.72 1425
4656.37 1352
4657.01 1468
4657.65 1404
4658.30 1387
4658.94 1286
4659.59 1182
4660.23 1299
4660.87 1330
4661.52 1265
4662.16 1324
4662.81 1316
4663.45 1303
4664.09 1429
4664.74 1317
4665.38 1291
4666.03 1374
4666.67 1401
4667.32 1343
4667.96 1392
4668.61 1411
4669.25 1339
4669.89 1359
4670.54 1405
4671.18 1315
4671.83 1449
4672.47 1419
4673.12 1419
4673.76 1487
4674.41 1419
4675.05 1267
4675.70 1372
4676.34 1413
4676.99 1391
4677.63 1326
4678.28 1405
4678.92 1424
4679.57 1323
4680.22 1344
4680.86 1302
4681.51 1376
4682.15 1372
4682.80 1417
4683.44 1296
4684.09 1343
4684.73 1571
4685.38 1346
4686.03 1372
4686.67 1386
4687.32 1402
4687.96 1472
4688.61 1370
4689.25 1261
4689.90 1361
4690.55 1464
4691.19 1482
4691.84 1485
4692.49 1408
4693.13 1345
4693.78 1406
4694.42 1502
4695.07 1430
4695.72 1495
4696.36 1437
4697.01 1581
4697.66 1502
4698.30 1338
4698.95 1506
4699.60 1484
4700.24 1478
4700.89 1479
4701.54 1479
4702.18 1526
4702.83 1609
4703.48 1600
4704.12 1538
4704.77 1530
4705.42 1589
4706.07 1704
4706.71 1687
4707.36 1392
4708.01 1341
4708.66 1344
4709.30 1370
4709.95 1495
4710.60 1492
4711.24 1543
4711.89 1417
4712.54 1437
4713.19 1398
4713.84 1455
4714.48 1540
4715.13 1583
4715.78 1622
4716.43 1684
4717.07 1507
4717.72 1500
4718.37 1391
4719.02 1500
4719.67 1465
4720.31 1572
4720.96 1404
4721.61 1453
4722.26 1404
4722.91 1438
4723.56 1416
4724.20 1514
4724.85 1437
4725.50 1343
4726.15 1463
4726.80 1473
4727.45 1360
4728.10 1413
4728.74 1494
4729.39 1530
4730.04 1453
4730.69 1691
4731.34 1530
4731.99 1404
4732.64 1477
4733.29 1464
4733.94 1309
4734.58 1466
4735.23 1475
4735.88 1403
4736.53 1374
4737.18 1428
4737.83 1423
4738.48 1471
4739.13 1489
4739.78 1431
4740.43 1336
4741.08 1469
4741.73 1426
4742.38 1417
4743.03 1447
4743.68 1425
4744.33 1500
4744.98 1498
4745.63 1433
4746.28 1498
4746.93 1388
4747.58 1358
4748.23 1403
4748.88 1466
4749.53 1425
4750.18 1549
4750.83 1563
4751.48 1526
4752.13 1537
4752.78 1572
4753.43 1633
4754.08 1679
4754.73 1671
4755.38 1717
4756.03 1822
4756.68 1828
4757.33 1790
4757.98 1743
4758.63 1787
4759.28 1667
4759.93 1550
4760.59 1520
4761.24 1543
4761.89 1535
4762.54 1510
4763.19 1546
4763.84 1426
4764.49 1490
4765.14 1474
4765.79 1473
4766.45 1415
4767.10 1522
4767.75 1469
4768.40 1504
4769.05 1399
4769.70 1381
4770.35 1426
4771.01 1585
4771.66 1313
4772.31 1283
4772.96 1263
4773.61 1300
4774.26 1371
4774.92 1382
4775.57 1378
4776.22 1357
4776.87 1342
4777.52 1427
4778.18 1368
4778.83 1313
4779.48 1299
4780.13 1236
4780.79 1329
4781.44 1394
4782.09 1366
4782.74 1449
4783.40 1518
4784.05 1379
4784.70 1431
4785.35 1375
4786.01 1350
4786.66 1443
4787.31 1505
4787.96 1541
4788.62 1540
4789.27 1507
4789.92 1502
4790.58 1577
4791.23 1514
4791.88 1539
4792.53 1479
4793.19 1594
4793.84 1453
4794.49 1656
4795.15 1708
4795.80 1754
4796.45 1681
4797.11 1709
4797.76 1658
4798.41 1496
4799.07 1579
4799.72 1607
4800.37 1745
4801.03 1621
4801.68 1575
4802.34 1680
4802.99 1651
4803.64 1505
4804.30 1457
4804.95 1585
4805.61 1372
4806.26 1514
4806.91 1534
4807.57 1454
4808.22 1473
4808.88 1383
4809.53 1513
4810.18 1505
4810.84 1463
4811.49 1561
4812.15 1386
4812.80 1284
4813.46 1421
4814.11 1362
4814.77 1327
4815.42 1465
4816.07 1465
4816.73 1409
4817.38 1545
4818.04 1519
4818.69 1503
4819.35 1604
4820.00 1481
4820.66 1509
4821.31 1550
4821.97 1566
4822.62 1517
4823.28 1553
4823.93 1508
4824.59 1573
4825.24 1533
4825.90 1676
4826.56 1642
4827.21 1667
4827.87 1660
4828.52 1616
4829.18 1431
4829.83 1530
4830.49 1647
4831.14 1698
4831.80 1618
4832.46 1790
4833.11 1722
4833.77 1698
4834.42 1729
4835.08 1762
4835.74 1774
4836.39 1744
4837.05 1711
4837.70 1774
4838.36 1740
4839.02 1616
4839.67 1868
4840.33 1718
4840.99 1933
4841.64 1961
4842.30 1785
4842.96 2013
4843.61 2102
4844.27 2036
4844.92 1885
4845.58 2037
4846.24 2054
4846.90 1977
4847.55 1941
4848.21 2200
4848.87 2037
4849.52 2044
4850.18 2052
4850.84 2115
4851.49 2367
4852.15 2407
4852.81 2415
4853.47 2770
4854.12 2716
4854.78 2798
4855.44 2804
4856.09 2918
4856.75 2636
4857.41 2391
4858.07 2487
4858.72 2357
4859.38 2422
4860.04 2415
4860.70 2398
4861.36 2406
4862.01 2355
4862.67 2263
4863.33 2341
4863.99 2302
4864.64 2367
4865.30 2393
4865.96 2219
4866.62 2169
4867.28 2132
4867.94 2194
4868.59 2308
4869.25 2386
4869.91 2345
4870.57 2242
4871.23 2238
4871.89 2318
4872.54 2157
4873.20 1955
4873.86 2093
4874.52 2009
4875.18 2011
4875.84 1989
4876.50 1882
4877.16 1963
4877.81 2006
4878.47 1921
4879.13 2079
4879.79 1971
4880.45 1959
4881.11 1916
4881.77 1960
4882.43 1886
4883.09 1981
4883.75 2182
4884.41 1940
4885.06 1763
4885.72 1848
4886.38 1886
4887.04 1731
4887.70 1808
4888.36 1915
4889.02 1934
4889.68 1895
4890.34 1976
4891.00 1916
4891.66 1780
4892.32 1793
4892.98 1890
4893.64 1844
4894.30 1966
4894.96 1985
4895.62 2021
4896.28 1928
4896.94 1889
4897.60 1875
4898.26 1889
4898.92 1855
4899.58 1783
4900.24 1693
4900.90 1684
4901.56 1685
4902.22 1575
4902.88 1597
4903.54 1613
4904.21 1610
4904.87 1617
4905.53 1673
4906.19 1593
4906.85 1620
4907.51 1719
4908.17 1630
4908.83 1659
4909.49 1603
4910.15 1592
4910.81 1716
4911.48 1580
4912.14 1580
4912.80 1585
4913.46 1527
4914.12 1446
4914.78 1401
4915.44 1421
4916.11 1497
4916.77 1485
4917.43 1561
4918.09 1521
4918.75 1445
4919.41 1533
4920.07 1674
4920.74 1693
4921.40 1475
4922.06 1530
4922.72 1505
4923.38 1532
4924.05 1495
4924.71 1412
4925.37 1518
4926.03 1391
4926.69 1472
4927.36 1461
4928.02 1447
4928.68 1472
4929.34 1568
4930.01 1637
4930.67 1476
4931.33 1311
4931.99 1446
4932.66 1508
4933.32 1469
4933.98 1400
4934.64 1401
4935.31 1404
4935.97 1360
4936.63 1437
4937.30 1407
4937.96 1395
4938.62 1356
4939.28 1447
4939.95 1396
4940.61 1413
4941.27 1494
4941.94 1323
4942.60 1299
4943.26 1410
4943.93 1396
4944.59 1374
4945.25 1395
4945.92 1292
4946.58 1306
4947.24 1285
4947.91 1495
4948.57 1411
4949.23 1365
4949.90 1379
4950.56 1313
4951.23 1345
4951.89 1381
4952.55 1445
4953.22 1337
4953.88 1307
4954.55 1346
4955.21 1312
4955.87 1376
4956.54 1340
4957.20 1337
4957.87 1333
4958.53 1288
4959.20 1344
4959.86 1334
4960.52 1400
4961.19 1433
4961.85 1409
4962.52 1366
4963.18 1381
4963.85 1284
4964.51 1386
4965.18 1505
4965.84 1450
4966.51 1478
4967.17 1522
4967.84 1436
4968.50 1585
4969.17 1498
4969.83 1453
4970.50 1407
4971.16 1488
4971.83 1524
4972.49 1534
4973.16 1423
4973.82 1413
4974.49 1439
4975.15 1469
4975.82 1442
4976.48 1452
4977.15 1428
4977.82 1340
4978.48 1426
4979.15 1494
4979.81 1487
4980.48 1364
4981.14 1341
4981.81 1205
4982.48 1334
4983.14 1461
4983.81 1568
4984.47 1417
4985.14 1394
4985.81 1295
4986.47 1361
4987.14 1309
4987.81 1339
4988.47 1427
4989.14 1505
4989.80 1449
4990.47 1458
4991.14 1383
4991.80 1306
4992.47 1442
4993.14 1661
4993.80 1508
4994.47 1432
4995.14 1396
4995.80 1335
4996.47 1355
4997.14 1470
4997.80 1380
4998.47 1419
4999.14 1485
4999.81 1403
5000.47 1274
5001.14 1304
5001.81 1364
5002.47 1429
5003.14 1334
5003.81 1353
5004.48 1297
5005.14 1307
5005.81 1319
5006.48 1446
5007.15 1369
5007.81 1309
5008.48 1429
5009.15 1445
5009.82 1369
5010.49 1364
5011.15 1316
5011.82 1268
5012.49 1279
5013.16 1214
5013.83 1382
5014.49 1502
5015.16 1420
5015.83 1300
5016.50 1280
5017.17 1317
5017.83 1323
5018.50 1311
5019.17 1351
5019.84 1305
5020.51 1336
5021.18 1363
5021.84 1458
5022.51 1509
5023.18 1474
5023.85 1327
5024.52 1377
5025.19 1348
5025.86 1416
5026.53 1316
5027.19 1319
5027.86 1296
5028.53 1435
5029.20 1368
5029.87 1384
5030.54 1368
5031.21 1347
5031.88 1358
5032.55 1391
5033.22 1348
5033.89 1384
5034.56 1279
5035.23 1399
5035.89 1435
5036.56 1428
5037.23 1363
5037.90 1511
5038.57 1608
5039.24 1358
5039.91 1293
5040.58 1415
5041.25 1432
5041.92 1272
5042.59 1238
5043.26 1381
5043.93 1415
5044.60 1390
5045.27 1424
5045.94 1392
5046.61 1400
5047.28 1480
5047.95 1339
5048.62 1324
5049.29 1309
5049.96 1268
5050.63 1312
5051.31 1382
5051.98 1167
5052.65 1372
5053.32 1482
5053.99 1445
5054.66 1370
5055.33 1352
5056.00 1320
5056.67 1337
5057.34 1205
5058.01 1211
5058.68 1307
5059.35 1441
5060.03 1289
5060.70 1386
5061.37 1247
5062.04 1429
5062.71 1525
5063.38 1413
5064.05 1336
5064.72 1269
5065.40 1379
5066.07 1243
5066.74 1241
5067.41 1272
5068.08 1358
5068.75 1378
5069.43 1378
5070.10 1366
5070.77 1349
5071.44 1305
5072.11 1398
5072.79 1468
5073.46 1340
5074.13 1239
5074.80 1327
5075.47 1279
5076.15 1240
5076.82 1370
5077.49 1305
5078.16 1120
5078.83 1280
5079.51 1393
5080.18 1309
5080.85 1247
5081.52 1273
5082.20 1413
5082.87 1341
5083.54 1437
5084.22 1406
5084.89 1328
5085.56 1341
5086.23 1406
5086.91 1467
5087.58 1367
5088.25 1328
5088.93 1262
5089.60 1298
5090.27 1400
5090.94 1313
5091.62 1236
5092.29 1329
5092.96 1379
5093.64 1434
5094.31 1494
5094.98 1519
5095.66 1490
5096.33 1490
5097.00 1438
5097.68 1478
5098.35 1509
5099.03 1471
5099.70 1506
5100.37 1425
5101.05 1405
5101.72 1427
5102.39 1394
5103.07 1384
5103.74 1194
5104.42 1216
5105.09 1290
5105.77 1369
5106.44 1450
5107.11 1440
5107.79 1399
5108.46 1401
5109.14 1454
5109.81 1344
5110.49 1354
5111.16 1415
5111.83 1362
5112.51 1366
5113.18 1339
5113.86 1303
5114.53 1264
5115.21 1266
5115.88 1379
5116.56 1350
5117.23 1286
5117.91 1319
5118.58 1250
5119.26 1335
5119.93 1456
5120.61 1470
5121.28 1394
5121.96 1381
5122.63 1377
5123.31 1434
5123.98 1486
5124.66 1470
5125.33 1338
5126.01 1297
5126.69 1359
5127.36 1442
5128.04 1366
5128.71 1430
5129.39 1449
5130.06 1404
5130.74 1463
5131.42 1460
5132.09 1527
5132.77 1442
5133.44 1307
5134.12 1314
5134.79 1303
5135.47 1347
5136.15 1326
5136.82 1258
5137.50 1467
5138.18 1517
5138.85 1373
5139.53 1372
5140.20 1335
5140.88 1306
5141.56 1377
5142.23 1340
5142.91 1426
5143.59 1414
5144.26 1334
5144.94 1292
5145.62 1358
5146.29 1354
5146.97 1289
5147.65 1278
5148.33 1416
5149.00 1395
5149.68 1398
5150.36 1423
5151.03 1448
5151.71 1363
5152.39 1287
5153.06 1273
5153.74 1286
5154.42 1286
5155.10 1269
5155.77 1261
5156.45 1244
5157.13 1234
5157.81 1419
5158.48 1317
5159.16 1341
5159.84 1449
5160.52 1366
5161.20 1284
5161.87 1302
5162.55 1351
5163.23 1318
5163.91 1230
5164.58 1291
5165.26 1244
5165.94 1354
5166.62 1293
5167.30 1416
5167.98 1377
5168.65 1393
5169.33 1419
5170.01 1451
5170.69 1244
5171.37 1355
5172.05 1365
5172.72 1330
5173.40 1257
5174.08 1313
5174.76 1340
5175.44 1232
5176.12 1159
5176.80 1275
5177.48 1316
5178.15 1346
5178.83 1321
5179.51 1314
5180.19 1297
5180.87 1252
5181.55 1264
5182.23 1301
5182.91 1327
5183.59 1381
5184.27 1483
5184.95 1365
5185.63 1461
5186.30 1362
5186.98 1309
5187.66 1356
5188.34 1304
5189.02 1374
5189.70 1248
5190.38 1209
5191.06 1199
5191.74 1378
5192.42 1288
5193.10 1210
5193.78 1176
5194.46 1179
5195.14 1233
5195.82 1176
5196.50 1313
5197.18 1291
5197.86 1396
5198.54 1300
5199.22 1245
5199.90 1315
5200.58 1377
5201.26 1413
5201.94 1316
5202.62 1306
5203.31 1386
5203.99 1299
5204.67 1410
5205.35 1169
5206.03 1256
5206.71 1224
5207.39 1204
5208.07 1303
5208.75 1368
5209.43 1258
5210.11 1180
5210.79 1211
5211.48 1347
5212.16 1351
5212.84 1251
5213.52 1343
5214.20 1242
5214.88 1309
5215.56 1318
5216.24 1329
5216.93 1353
5217.61 1324
5218.29 1384
5218.97 1357
5219.65 1381
5220.33 1249
5221.02 1285
5221.70 1432
5222.38 1438
5223.06 1354
5223.74 1394
5224.42 1315
5225.11 1283
5225.79 1314
5226.47 1253
5227.15 1275
5227.83 1332
5228.52 1300
5229.20 1199
5229.88 1236
5230.56 1137
5231.25 1280
5231.93 1223
5232.61 1372
5233.29 1296
5233.98 1250
5234.66 1379
5235.34 1355
5236.02 1319
5236.71 1256
5237.39 1192
5238.07 1264
5238.76 1351
5239.44 1310
5240.12 1259
5240.80 1311
5241.49 1211
5242.17 1180
5242.85 1303
5243.54 1306
5244.22 1246
5244.90 1244
5245.59 1199
5246.27 1249
5246.95 1243
5247.64 1247
5248.32 1298
5249.00 1122
5249.69 1177
5250.37 1266
5251.05 1205
5251.74 1168
5252.42 1285
5253.11 1326
5253.79 1373
5254.47 1225
5255.16 1345
5255.84 1291
5256.53 1308
5257.21 1224
5257.89 1336
5258.58 1276
5259.26 1214
5259.95 1255
5260.63 1395
5261.32 1231
5262.00 1240
5262.68 1283
5263.37 1288
5264.05 1328
5264.74 1187
5265.42 1279
5266.11 1270
5266.79 1267
5267.48 1259
5268.16 1310
5268.85 1306
5269.53 1447
5270.22 1439
5270.90 1313
5271.59 1236
5272.27 1322
5272.96 1345
5273.64 1337
5274.33 1281
5275.01 1373
5275.70 1337
5276.38 1258
5277.07 1262
5277.75 1294
5278.44 1301
5279.12 1244
5279.81 1344
5280.49 1221
5281.18 1276
5281.87 1165
5282.55 1260
5283.24 1254
5283.92 1236
5284.61 1265
5285.30 1289
5285.98 1326
5286.67 1263
5287.35 1247
5288.04 1245
5288.73 1193
5289.41 1239
5290.10 1246
5290.78 1252
5291.47 1230
5292.16 1156
5292.84 1180
5293.53 1256
5294.22 1335
5294.90 1267
5295.59 1248
5296.28 1258
5296.96 1261
5297.65 1384
5298.34 1290
5299.02 1247
5299.71 1286
5300.40 1310
5301.08 1301
5301.77 1365
5302.46 1320
5303.14 1306
5303.83 1224
5304.52 1181
5305.21 1318
5305.89 1340
5306.58 1301
5307.27 1399
5307.96 1372
5308.64 1454
5309.33 1339
5310.02 1321
5310.71 1260
5311.39 1365
5312.08 1416
5312.77 1426
5313.46 1379
5314.14 1336
5314.83 1369
5315.52 1340
5316.21 1314
5316.89 1319
5317.58 1355
5318.27 1399
5318.96 1341
5319.65 1458
5320.34 1417
5321.02 1317
5321.71 1281
5322.40 1342
5323.09 1417
5323.78 1433
5324.47 1428
5325.15 1480
5325.84 1437
5326.53 1399
5327.22 1448
5327.91 1387
5328.60 1352
5329.29 1401
5329.97 1296
5330.66 1339
5331.35 1208
5332.04 1359
5332.73 1365
5333.42 1349
5334.11 1303
5334.80 1225
5335.49 1246
5336.18 1250
5336.87 1256
5337.55 1236
5338.24 1294
5338.93 1249
5339.62 1227
5340.31 1077
5341.00 1317
5341.69 1294
5342.38 1309
5343.07 1317
5343.76 1282
5344.45 1267
5345.14 1235
5345.83 1192
5346.52 1228
5347.21 1180
5347.90 1147
5348.59 1249
5349.28 1291
5349.97 1454
5350.66 1336
5351.35 1282
5352.04 1303
5352.73 1327
5353.42 1317
5354.11 1465
5354.80 1327
5355.49 1260
5356.18 1422
5356.87 1307
5357.56 1255
5358.25 1247
5358.94 1060
5359.64 1141
5360.33 1244
5361.02 1252
5361.71 1225
5362.40 1157
5363.09 1142
5363.78 1223
5364.47 1190
5365.16 1251
5365.85 1260
5366.55 1289
5367.24 1204
5367.93 1179
5368.62 1219
5369.31 1222
5370.00 1115
5370.69 1175
5371.38 1256
5372.08 1221
5372.77 1224
5373.46 1223
5374.15 1257
5374.84 1144
5375.53 1192
5376.23 1255
5376.92 1239
5377.61 1237
5378.30 1122
5378.99 1251
5379.69 1214
5380.38 1148
5381.07 1220
5381.76 1217
5382.45 1234
5383.15 1208
5383.84 1240
5384.53 1266
5385.22 1188
5385.92 1191
5386.61 1274
5387.30 1251
5387.99 1164
5388.69 1292
5389.38 1281
5390.07 1096
5390.76 1296
5391.46 1206
5392.15 1206
5392.84 1242
5393.54 1147
5394.23 1232
5394.92 1293
5395.61 1301
5396.31 1320
5397.00 1307
5397.69 1344
5398.39 1332
5399.08 1146
5399.77 1241
5400.47 1285
5401.16 1363
5401.85 1282
5402.55 1234
5403.24 1196
5403.93 1167
5404.63 1239
5405.32 1204
5406.02 1271
5406.71 1267
5407.40 1249
5408.10 1267
5408.79 1288
5409.48 1305
5410.18 1295
5410.87 1330
5411.57 1278
5412.26 1174
5412.95 1312
5413.65 1278
5414.34 1401
5415.04 1279
5415.73 1254
5416.43 1177
5417.12 1294
5417.82 1341
5418.51 1257
5419.20 1300
5419.90 1383
5420.59 1294
5421.29 1245
5421.98 1381
5422.68 1299
5423.37 1280
5424.07 1307
5424.76 1366
5425.46 1360
5426.15 1303
5426.85 1317
5427.54 1451
5428.24 1280
5428.93 1291
5429.63 1402
5430.32 1211
5431.02 1296
5431.71 1339
5432.41 1328
5433.10 1374
5433.80 1287
5434.50 1393
5435.19 1297
5435.89 1244
5436.58 1284
5437.28 1474
5437.97 1421
5438.67 1476
5439.37 1402
5440.06 1397
5440.76 1538
5441.45 1551
5442.15 1463
5442.85 1377
5443.54 1479
5444.24 1472
5444.93 1340
5445.63 1332
5446.33 1431
5447.02 1421
5447.72 1538
5448.42 1585
5449.11 1604
5449.81 1630
5450.51 1595
5451.20 1671
5451.90 1863
5452.60 1883
5453.29 1815
5453.99 1715
5454.69 1604
5455.38 1593
5456.08 1574
5456.78 1593
5457.47 1595
5458.17 1563
5458.87 1682
5459.57 1568
5460.26 1535
5460.96 1639
5461.66 1629
5462.35 1705
5463.05 1631
5463.75 1541
5464.45 1644
5465.14 1678
5465.84 1696
5466.54 1617
5467.24 1612
5467.93 1634
5468.63 1572
5469.33 1707
5470.03 1846
5470.73 1685
5471.42 1633
5472.12 1627
5472.82 1792
5473.52 1685
5474.22 1566
5474.91 1754
5475.61 1830
5476.31 1840
5477.01 1743
5477.71 1998
5478.40 1912
5479.10 1958
5479.80 1981
5480.50 2051
5481.20 2036
5481.90 2195
5482.60 2274
5483.29 2364
5483.99 2660
5484.69 2718
5485.39 2648
5486.09 2688
5486.79 2642
5487.49 2448
5488.19 2515
5488.89 2374
5489.58 2400
5490.28 2353
5490.98 2179
5491.68 2227
5492.38 2267
5493.08 2252
5493.78 2156
5494.48 2129
5495.18 2207
5495.88 2146
5496.58 2249
5497.28 2239
5497.98 2312
5498.68 2483
5499.38 2415
5500.08 2412
5500.78 2548
5501.48 2573
5502.18 2763
5502.88 3136
5503.58 3412
5504.28 3801
5504.98 3784
5505.68 3802
5506.38 3778
5507.08 3703
5507.78 3632
5508.48 3286
5509.18 2686
5509.88 2630
5510.58 2478
5511.28 2226
5511.98 2160
5512.68 2181
5513.38 2251
5514.08 2241
5514.78 2133
5515.48 2117
5516.18 2060
5516.88 1911
5517.58 2063
5518.28 2090
5518.99 2034
5519.69 2090
5520.39 1902
5521.09 1824
5521.79 1862
5522.49 1925
5523.19 1941
5523.89 1906
5524.59 1758
5525.30 1736
5526.00 1884
5526.70 1739
5527.40 1678
5528.10 1762
5528.80 1595
5529.50 1607
5530.21 1708
5530.91 1698
5531.61 1576
5532.31 1597
5533.01 1711
5533.72 1764
5534.42 1761
5535.12 1584
5535.82 1562
5536.52 1574
5537.23 1474
5537.93 1461
5538.63 1544
5539.33 1586
5540.03 1621
5540.74 1577
5541.44 1549
5542.14 1604
5542.84 1601
5543.55 1548
5544.25 1710
5544.95 1511
5545.65 1578
5546.36 1615
5547.06 1565
5547.76 1506
5548.47 1434
5549.17 1484
5549.87 1562
5550.57 1419
5551.28 1525
5551.98 1479
5552.68 1332
5553.39 1432
5554.09 1453
5554.79 1466
5555.50 1459
5556.20 1465
5556.90 1363
5557.61 1315
5558.31 1373
5559.01 1527
5559.72 1447
5560.42 1393
5561.12 1440
5561.83 1452
5562.53 1350
5563.23 1313
5563.94 1337
5564.64 1328
5565.35 1403
5566.05 1398
5566.75 1505
5567.46 1385
5568.16 1399
5568.87 1319
5569.57 1355
5570.27 1269
5570.98 1332
5571.68 1481
5572.39 1350
5573.09 1294
5573.80 1291
5574.50 1302
5575.21 1364
5575.91 1329
5576.61 1387
5577.32 1420
5578.02 1319
5578.73 1349
5579.43 1404
5580.14 1311
5580.84 1264
5581.55 1414
5582.25 1453
5582.96 1455
5583.66 1357
5584.37 1351
5585.07 1435
5585.78 1364
5586.48 1398
5587.19 1476
5587.89 1390
5588.60 1338
5589.30 1512
5590.01 1313
5590.72 1259
5591.42 1297
5592.13 1305
5592.83 1182
5593.54 1203
5594.24 1276
5594.95 1399
5595.66 1380
5596.36 1323
5597.07 1276
5597.77 1231
5598.48 1307
5599.18 1398
5599.89 1359
5600.60 1302
5601.30 1222
5602.01 1364
5602.72 1280
5603.42 1257
5604.13 1183
5604.83 1281
5605.54 1228
5606.25 1268
5606.95 1261
5607.66 1290
5608.37 1237
5609.07 1240
5609.78 1224
5610.49 1303
5611.19 1296
5611.90 1304
5612.61 1257
5613.31 1253
5614.02 1258
5614.73 1315
5615.44 1253
5616.14 1249
5616.85 1240
5617.56 1316
5618.26 1360
5618.97 1340
5619.68 1290
5620.39 1191
5621.09 1396
5621.80 1253
5622.51 1191
5623.22 1245
5623.92 1342
5624.63 1292
5625.34 1177
5626.05 1261
5626.75 1197
5627.46 1302
5628.17 1303
5628.88 1308
5629.59 1233
5630.29 1302
5631.00 1315
5631.71 1185
5632.42 1314
5633.13 1346
5633.83 1204
5634.54 1320
5635.25 1366
5635.96 1349
5636.67 1306
5637.38 1226
5638.08 1272
5638.79 1239
5639.50 1318
5640.21 1254
5640.92 1322
5641.63 1362
5642.34 1292
5643.05 1261
5643.75 1267
5644.46 1358
5645.17 1336
5645.88 1186
5646.59 1201
5647.30 1296
5648.01 1244
5648.72 1138
5649.43 1133
5650.14 1161
5650.85 1219
5651.55 1347
5652.26 1211
5652.97 1238
5653.68 1285
5654.39 1254
5655.10 1259
5655.81 1291
5656.52 1351
5657.23 1265
5657.94 1343
5658.65 1288
5659.36 1346
5660.07 1332
5660.78 1429
5661.49 1413
5662.20 1511
5662.91 1462
5663.62 1571
5664.33 1436
5665.04 1389
5665.75 1276
5666.46 1302
5667.17 1399
5667.88 1348
5668.59 1388
5669.30 1261
5670.01 1253
5670.72 1302
5671.43 1351
5672.14 1302
5672.85 1293
5673.57 1322
5674.28 1359
5674.99 1302
5675.70 1265
5676.41 1308
5677.12 1290
5677.83 1292
5678.54 1361
5679.25 1377
5679.96 1316
5680.68 1346
5681.39 1276
5682.10 1284
5682.81 1231
5683.52 1264
5684.23 1404
5684.94 1311
5685.65 1282
5686.37 1329
5687.08 1307
5687.79 1307
5688.50 1274
5689.21 1267
5689.92 1278
5690.64 1273
5691.35 1280
5692.06 1247
5692.77 1275
5693.48 1222
5694.20 1295
5694.91 1369
5695.62 1261
5696.33 1326
5697.04 1270
5697.76 1087
5698.47 1167
5699.18 1160
5699.89 1144
5700.61 1241
5701.32 1173
5702.03 1234
5702.74 1172
5703.46 1214
5704.17 1124
5704.88 1157
5705.59 1317
5706.31 1228
5707.02 1306
5707.73 1211
5708.45 1193
5709.16 1173
5709.87 1239
5710.58 1248
5711.30 1181
5712.01 1214
5712.72 1219
5713.44 1142
5714.15 1159
5714.86 1171
5715.58 1263
5716.29 1296
5717.00 1166
5717.72 1218
5718.43 1344
5719.14 1170
5719.86 1169
5720.57 1156
5721.28 1073
5722.00 1108
5722.71 1160
5723.43 1206
5724.14 1197
5724.85 1257
5725.57 1194
5726.28 1160
5727.00 1151
5727.71 1198
5728.42 1247
5729.14 1268
5729.85 1282
5730.57 1244
5731.28 1329
5732.00 1330
5732.71 1252
5733.42 1294
5734.14 1243
5734.85 1200
5735.57 1285
5736.28 1294
5737.00 1203
5737.71 1211
5738.43 1252
5739.14 1340
5739.86 1209
5740.57 1179
5741.29 1249
5742.00 1311
5742.72 1264
5743.43 1244
5744.15 1146
5744.86 1182
5745.58 1135
5746.29 1157
5747.01 1180
5747.72 1171
5748.44 1234
5749.15 1276
5749.87 1160
5750.58 1154
5751.30 1139
5752.02 1188
5752.73 1355
5753.45 1314
5754.16 1272
5754.88 1282
5755.59 1172
5756.31 1261
5757.03 1168
5757.74 1187
5758.46 1218
5759.17 1168
5759.89 1111
5760.61 1263
5761.32 1109
5762.04 1089
5762.76 1126
5763.47 1178
5764.19 1299
5764.90 1183
5765.62 1086
5766.34 1133
5767.05 1174
5767.77 1223
5768.49 1183
5769.20 1181
5769.92 1157
5770.64 1219
5771.35 1126
5772.07 1177
5772.79 1252
5773.51 1161
5774.22 1214
5774.94 1232
5775.66 1134
5776.37 1089
5777.09 1108
5777.81 1123
5778.53 1175
5779.24 1201
5779.96 1259
5780.68 1127
5781.39 1166
5782.11 1274
5782.83 1139
5783.55 1177
5784.26 1205
5784.98 1183
5785.70 1151
5786.42 1165
5787.14 1112
5787.85 1185
5788.57 1169
5789.29 1187
5790.01 1223
5790.73 1264
5791.44 1286
5792.16 1185
5792.88 1185
5793.60 1210
5794.32 1205
5795.03 1203
5795.75 1129
5796.47 1112
5797.19 1334
5797.91 1295
5798.63 1199
5799.35 1255
5800.06 1224
5800.78 1153
5801.50 1130
5802.22 1254
5802.94 1384
5803.66 1246
5804.38 1294
5805.10 1376
5805.81 1330
5806.53 1294
5807.25 1411
5807.97 1360
5808.69 1263
5809.41 1227
5810.13 1280
5810.85 1265
5811.57 1290
5812.29 1193
5813.01 1138
5813.73 1292
5814.45 1204
5815.17 1271
5815.88 1233
5816.60 1231
5817.32 1288
5818.04 1268
5818.76 1271
5819.48 1216
5820.20 1298
5820.92 1322
5821.64 1373
5822.36 1375
5823.08 1192
5823.80 1200
5824.52 1382
5825.24 1286
5825.96 1317
5826.68 1299
5827.40 1274
5828.12 1203
5828.84 1231
5829.57 1230
5830.29 1208
5831.01 1373
5831.73 1446
5832.45 1358
5833.17 1305
5833.89 1281
5834.61 1296
5835.33 1310
5836.05 1284
5836.77 1243
5837.49 1255
5838.21 1239
5838.94 1193
5839.66 1285
5840.38 1232
5841.10 1332
5841.82 1368
5842.54 1537
5843.26 1460
5843.98 1394
5844.70 1371
5845.43 1276
5846.15 1243
5846.87 1326
5847.59 1255
5848.31 1313
5849.03 1269
5849.76 1310
5850.48 1285
5851.20 1335
5851.92 1340
5852.64 1349
5853.36 1411
5854.09 1342
5854.81 1303
5855.53 1285
5856.25 1267
5856.97 1384
5857.70 1395
5858.42 1392
5859.14 1245
5859.86 1217
5860.59 1403
5861.31 1393
5862.03 1445
5862.75 1416
5863.48 1364
5864.20 1420
5864.92 1379
5865.64 1360
5866.37 1376
5867.09 1324
5867.81 1393
5868.54 1368
5869.26 1449
5869.98 1353
5870.70 1398
5871.43 1295
5872.15 1375
5872.87 1370
5873.60 1346
5874.32 1475
5875.04 1327
5875.77 1311
5876.49 1387
5877.21 1442
5877.94 1414
5878.66 1275
5879.38 1348
5880.11 1380
5880.83 1334
5881.55 1316
5882.28 1408
5883.00 1401
5883.73 1314
5884.45 1289
5885.17 1444
5885.90 1491
5886.62 1572
5887.34 1507
5888.07 1522
5888.79 1488
5889.52 1543
5890.24 1585
5890.97 1470
5891.69 1475
5892.41 1507
5893.14 1446
5893.86 1443
5894.59 1419
5895.31 1491
5896.04 1411
5896.76 1377
5897.49 1417
5898.21 1415
5898.93 1415
5899.66 1561
5900.38 1469
5901.11 1391
5901.83 1523
5902.56 1356
5903.28 1468
5904.01 1450
5904.73 1446
5905.46 1635
5906.18 1538
5906.91 1464
5907.64 1519
5908.36 1439
5909.09 1478
5909.81 1592
5910.54 1577
5911.26 1492
5911.99 1601
5912.71 1600
5913.44 1627
5914.16 1564
5914.89 1656
5915.62 1605
5916.34 1527
5917.07 1609
5917.79 1677
5918.52 1755
5919.25 1726
5919.97 1652
5920.70 1752
5921.42 1664
5922.15 1690
5922.88 1727
5923.60 1703
5924.33 1722
5925.05 1659
5925.78 1751
5926.51 1814
5927.23 1732
5927.96 1747
5928.69 1816
5929.41 1712
5930.14 1890
5930.87 1854
5931.59 1886
5932.32 1849
5933.05 1878
5933.77 1756
5934.50 1836
5935.23 1930
5935.95 1808
5936.68 1899
5937.41 2014
5938.14 1891
5938.86 2022
5939.59 2084
5940.32 1996
5941.04 1887
5941.77 2043
5942.50 1980
5943.23 2087
5943.95 2154
5944.68 2033
5945.41 2115
5946.14 2126
5946.87 2129
5947.59 2261
5948.32 2245
5949.05 2323
5949.78 2363
5950.50 2380
5951.23 2247
5951.96 2276
5952.69 2453
5953.42 2630
5954.14 2613
5954.87 2730
5955.60 3000
5956.33 2939
5957.06 3122
5957.79 2935
5958.51 2739
5959.24 2638
5959.97 2745
5960.70 2838
5961.43 2832
5962.16 2728
5962.88 2822
5963.61 2959
5964.34 2916
5965.07 2923
5965.80 2895
5966.53 2965
5967.26 2943
5967.99 3081
5968.72 3282
5969.44 3423
5970.17 3584
5970.90 3795
5971.63 3770
5972.36 3811
5973.09 3854
5973.82 3810
5974.55 3753
5975.28 3556
5976.01 3245
5976.74 3256
5977.47 3124
5978.20 3135
5978.93 3277
5979.66 3396
5980.39 3382
5981.12 3270
5981.85 3319
5982.58 3480
5983.31 3667
5984.04 3610
5984.77 3364
5985.50 3387
5986.23 3686
5986.96 3402
5987.69 3482
5988.42 3604
5989.15 3416
5989.88 3469
5990.61 3720
5991.34 3562
5992.07 3584
5992.80 3564
5993.53 3644
5994.26 3506
5994.99 3571
5995.72 3771
5996.45 3590
5997.18 3761
5997.91 3639
5998.64 3462
5999.37 3571
6000.11 3635
6000.84 3580
6001.57 3609
6002.30 3588
6003.03 3782
6003.76 3586
6004.49 3553
6005.22 3567
6005.95 3577
6006.69 3388
6007.42 3372
6008.15 3403
6008.88 3545
6009.61 3718
6010.34 3748
6011.07 3710
6011.81 3899
6012.54 4388
6013.27 4660
6014.00 4962
6014.73 5405
6015.46 5671
6016.20 6082
6016.93 6166
6017.66 6498
6018.39 6592
6019.12 6395
6019.86 6357
6020.59 5798
6021.32 5211
6022.05 4551
6022.79 4550
6023.52 4255
6024.25 3819
6024.98 3624
6025.72 3320
6026.45 3027
6027.18 3087
6027.91 3060
6028.65 2959
6029.38 2814
6030.11 2950
6030.84 2874
6031.58 2805
6032.31 2929
6033.04 2896
6033.78 2897
6034.51 2792
6035.24 2930
6035.98 2872
6036.71 2743
6037.44 2731
6038.17 2879
6038.91 2668
6039.64 2829
6040.37 2857
6041.11 3046
6041.84 2982
6042.58 2866
6043.31 2919
6044.04 2916
6044.78 3021
6045.51 2932
6046.24 3056
6046.98 3053
6047.71 2856
6048.44 3015
6049.18 3126
6049.91 3063
6050.65 3114
6051.38 3284
6052.11 3170
6052.85 3093
6053.58 3155
6054.32 3298
6055.05 3392
6055.79 3570
6056.52 3572
6057.25 3654
6057.99 3780
6058.72 3477
6059.46 3407
6060.19 3336
6060.93 3322
6061.66 3192
6062.40 3096
6063.13 3146
6063.87 3127
6064.60 3138
6065.34 3010
6066.07 3123
6066.81 3009
6067.54 2992
6068.28 2973
6069.01 3032
6069.75 3040
6070.48 3039
6071.22 3120
6071.95 3064
6072.69 3093
6073.42 2991
6074.16 2996
6074.89 2805
6075.63 2919
6076.36 2895
6077.10 2829
6077.84 2854
6078.57 2805
6079.31 2845
6080.04 2790
6080.78 2642
6081.51 2722
6082.25 2722
6082.99 2756
6083.72 2666
6084.46 2613
6085.20 2618
6085.93 2708
6086.67 2640
6087.40 2704
6088.14 2644
6088.88 2734
6089.61 2685
6090.35 2595
6091.09 2668
6091.82 2574
6092.56 2533
6093.30 2536
6094.03 2666
6094.77 2709
6095.51 2665
6096.24 2748
6096.98 2761
6097.72 2747
6098.45 2674
6099.19 2749
6099.93 2787
6100.66 2725
6101.40 2705
6102.14 2605
6102.87 2683
6103.61 2673
6104.35 2606
6105.09 2682
6105.82 2512
6106.56 2470
6107.30 2504
6108.04 2482
6108.77 2435
6109.51 2502
6110.25 2555
6110.99 2687
6111.72 2615
6112.46 2577
6113.20 2615
6113.94 2451
6114.68 2499
6115.41 2398
6116.15 2450
6116.89 2645
6117.63 2591
6118.37 2620
6119.10 2541
6119.84 2644
6120.58 2639
6121.32 2676
6122.06 2770
6122.80 2659
6123.53 2678
6124.27 2691
6125.01 2732
6125.75 2609
6126.49 2737
6127.23 2875
6127.97 2786
6128.70 2711
6129.44 2752
6130.18 2894
6130.92 2871
6131.66 2813
6132.40 2893
6133.14 2915
6133.88 2967
6134.62 2931
6135.35 3069
6136.09 3035
6136.83 2910
6137.57 2917
6138.31 2943
6139.05 2846
6139.79 2876
6140.53 2967
6141.27 3013
6142.01 3016
6142.75 2966
6143.49 3014
6144.23 3025
6144.97 3019
6145.71 3144
6146.45 3210
6147.19 3144
6147.93 3167
6148.67 3354
6149.41 3337
6150.15 3257
6150.89 3282
6151.63 3398
6152.37 3399
6153.11 3309
6153.85 3384
6154.59 3464
6155.33 3540
6156.07 3606
6156.81 3510
6157.55 3594
6158.29 3538
6159.03 3542
6159.77 3771
6160.51 3673
6161.25 3684
6161.99 3853
6162.73 3821
6163.47 3717
6164.22 3784
6164.96 3851
6165.70 4065
6166.44 4200
6167.18 4176
6167.92 4139
6168.66 4584
6169.40 4702
6170.14 4924
6170.89 4981
6171.63 5317
6172.37 5489
6173.11 5660
6173.85 5463
6174.59 5210
6175.33 5152
6176.08 5000
6176.82 5036
6177.56 4862
6178.30 4649
6179.04 4772
6179.78 4671
6180.53 4732
6181.27 4709
6182.01 4875
6182.75 4692
6183.49 4539
6184.24 4923
6184.98 5130
6185.72 5108
6186.46 5091
6187.20 5047
6187.95 5258
6188.69 5316
6189.43 5490
6190.17 5577
6190.92 5412
6191.66 5304
6192.40 5414
6193.14 5402
6193.89 5445
6194.63 5566
6195.37 5932
6196.12 5935
6196.86 6298
6197.60 6625
6198.34 6593
6199.09 6725
6199.83 6615
6200.57 6572
6201.32 6490
6202.06 6368
6202.80 6604
6203.55 6516
6204.29 6532
6205.03 6450
6205.78 6661
6206.52 6731
6207.26 7355
6208.01 7379
6208.75 8228
6209.49 9589
6210.24 11482
6210.98 13688
6211.72 16013
6212.47 18993
6213.21 20991
6213.96 22692
6214.70 23603
6215.44 23028
6216.19 22596
6216.93 20469
6217.68 18207
6218.42 15943
6219.16 13209
6219.91 10803
6220.65 9514
6221.40 8033
6222.14 7061
6222.89 6395
6223.63 5974
6224.37 5750
6225.12 5581
6225.86 5709
6226.61 6014
6227.35 6381
6228.10 6490
6228.84 6602
6229.59 7010
6230.33 7242
6231.08 6817
6231.82 6551
6232.57 6376
6233.31 5712
6234.06 5287
6234.80 4983
6235.55 4717
6236.29 4484
6237.04 4271
6237.78 4161
6238.53 3930
6239.27 4054
6240.02 4271
6240.76 4228
6241.51 4127
6242.26 4445
6243.00 4347
6243.75 4476
6244.49 4794
6245.24 4626
6245.98 4541
6246.73 4660
6247.48 4769
6248.22 4555
6248.97 4556
6249.71 4523
6250.46 4742
6251.21 4772
6251.95 4983
6252.70 4958
6253.44 4948
6254.19 4867
6254.94 4580
6255.68 4953
6256.43 4664
6257.18 4377
6257.92 4320
6258.67 4225
6259.42 4228
6260.16 4277
6260.91 4304
6261.66 4220
6262.40 4072
6263.15 4091
6263.90 4246
6264.64 4104
6265.39 4116
6266.14 4018
6266.88 4053
6267.63 3986
6268.38 3888
6269.13 3898
6269.87 3664
6270.62 3711
6271.37 3725
6272.11 3717
6272.86 3728
6273.61 3610
6274.36 3642
6275.10 3704
6275.85 3651
6276.60 3524
6277.35 3419
6278.10 3378
6278.84 3539
6279.59 3427
6280.34 3333
6281.09 3343
6281.83 3380
6282.58 3326
6283.33 3550
6284.08 3487
6284.83 3237
6285.57 3377
6286.32 3284
6287.07 3196
6287.82 3137
6288.57 3239
6289.32 3345
6290.06 3238
6290.81 3268
6291.56 3096
6292.31 2925
6293.06 3066
6293.81 3005
6294.56 2941
6295.30 2749
6296.05 2724
6296.80 2803
6297.55 2826
6298.30 2706
6299.05 2713
6299.80 2797
6300.55 2743
6301.30 2902
6302.05 2733
6302.79 2627
6303.54 2580
6304.29 2787
6305.04 2767
6305.79 2667
6306.54 2868
6307.29 2698
6308.04 2517
6308.79 2762
6309.54 2732
6310.29 2632
6311.04 2506
6311.79 2691
6312.54 2629
6313.29 2620
6314.04 2696
6314.79 2817
6315.54 2725
6316.29 2757
6317.04 2804
6317.79 2840
6318.54 2940
6319.29 2930
6320.04 2836
6320.79 2854
6321.54 2936
6322.29 2834
6323.04 2778
6323.79 2762
6324.54 2671
6325.29 2549
6326.04 2564
6326.79 2438
6327.54 2387
6328.29 2389
6329.04 2384
6329.79 2302
6330.55 2203
6331.30 2083
6332.05 2111
6332.80 2218
6333.55 2210
6334.30 2215
6335.05 2270
6335.80 2350
6336.55 2291
6337.30 2327
6338.06 2273
6338.81 2206
6339.56 2235
6340.31 2218
6341.06 2078
6341.81 2145
6342.56 2171
6343.32 2201
6344.07 2153
6344.82 2290
6345.57 2132
6346.32 2224
6347.07 2283
6347.83 2287
6348.58 2222
6349.33 2216
6350.08 2237
6350.83 2141
6351.59 2261
6352.34 2324
6353.09 2333
6353.84 2339
6354.60 2377
6355.35 2268
6356.10 2302
6356.85 2352
6357.61 2356
6358.36 2437
6359.11 2451
6359.86 2510
6360.62 2660
6361.37 2445
6362.12 2583
6362.87 2304
6363.63 2203
6364.38 2209
6365.13 2093
6365.88 2087
6366.64 2174
6367.39 2181
6368.14 2234
6368.90 2278
6369.65 2114
6370.40 2094
6371.16 2149
6371.91 2184
6372.66 2165
6373.42 2170
6374.17 2149
6374.92 2253
6375.68 2100
6376.43 2185
6377.18 2235
6377.94 2070
6378.69 2018
6379.45 1942
6380.20 2113
6380.95 2125
6381.71 2001
6382.46 2172
6383.21 2128
6383.97 2155
6384.72 2269
6385.48 2098
6386.23 2159
6386.98 2100
6387.74 2150
6388.49 2070
6389.25 2199
6390.00 2099
6390.76 2072
6391.51 2237
6392.27 2078
6393.02 2082
6393.77 2071
6394.53 2088
6395.28 2089
6396.04 1995
6396.79 1981
6397.55 2158
6398.30 2031
6399.06 2138
6399.81 2121
6400.57 2001
6401.32 2075
6402.08 2202
6402.83 2092
6403.59 2144
6404.34 2185
6405.10 2008
6405.85 2036
6406.61 1956
6407.36 2016
6408.12 2162
6408.88 2031
6409.63 2079
6410.39 2176
6411.14 2251
6411.90 2195
6412.65 2173
6413.41 2260
6414.16 2251
6414.92 2316
6415.68 2374
6416.43 2300
6417.19 2147
6417.94 2128
6418.70 2172
6419.46 2271
6420.21 2031
6420.97 2146
6421.73 2239
6422.48 2072
6423.24 2050
6423.99 2073
6424.75 2189
6425.51 2139
6426.26 2175
6427.02 2210
6427.78 2114
6428.53 2148
6429.29 2077
6430.05 2199
6430.80 2207
6431.56 2122
6432.32 2092
6433.07 2207
6433.83 2100
6434.59 2084
6435.34 2136
6436.10 2226
6436.86 2179
6437.62 2266
6438.37 2344
6439.13 2221
6439.89 2195
6440.65 2207
6441.40 2377
6442.16 2213
6442.92 2260
6443.68 2222
6444.43 2288
6445.19 2216
6445.95 2210
6446.71 2245
6447.46 2264
6448.22 2286
6448.98 2248
6449.74 2363
6450.49 2435
6451.25 2472
6452.01 2441
6452.77 2412
6453.53 2449
6454.29 2424
6455.04 2345
6455.80 2425
6456.56 2493
6457.32 2456
6458.08 2628
6458.84 2597
6459.59 2666
6460.35 2473
6461.11 2608
6461.87 2594
6462.63 2613
6463.39 2696
6464.15 2683
6464.90 2769
6465.66 2877
6466.42 2870
6467.18 2870
6467.94 2843
6468.70 2954
6469.46 2968
6470.22 3004
6470.98 3003
6471.73 2919
6472.49 2981
6473.25 2912
6474.01 3031
6474.77 3227
6475.53 3051
6476.29 3061
6477.05 3110
6477.81 3293
6478.57 3309
6479.33 3277
6480.09 3234
6480.85 3158
6481.61 3242
6482.37 3380
6483.13 3285
6483.89 3371
6484.65 3355
6485.41 3584
6486.17 3555
6486.93 3698
6487.69 3658
6488.45 3543
6489.21 3683
6489.97 3862
6490.73 3869
6491.49 3733
6492.25 3582
6493.01 3831
6493.77 3922
6494.53 4233
6495.29 4274
6496.05 4284
6496.81 4502
6497.57 4817
6498.33 4835
6499.10 4927
6499.86 4977
6500.62 5096
6501.38 5189
6502.14 5031
6502.90 5085
6503.66 4909
6504.42 5007
6505.18 5111
6505.94 5044
6506.71 4900
6507.47 4888
6508.23 5135
6508.99 5149
6509.75 5364
6510.51 5320
6511.27 5502
6512.04 5504
6512.80 5462
6513.56 5739
6514.32 5787
6515.08 5874
6515.84 5924
6516.61 6134
6517.37 6174
6518.13 6110
6518.89 5881
6519.65 5866
6520.42 5982
6521.18 6047
6521.94 6156
6522.70 6387
6523.46 6295
6524.23 6784
6524.99 6967
6525.75 6902
6526.51 7163
6527.28 7511
6528.04 7850
6528.80 7890
6529.56 7872
6530.33 7940
6531.09 8354
6531.85 8582
6532.61 8392
6533.38 8413
6534.14 8407
6534.90 8558
6535.67 8828
6536.43 9411
6537.19 10486
6537.95 12211
6538.72 15364
6539.48 18270
6540.24 21067
6541.01 23524
6541.77 25190
6542.53 25703
6543.30 24168
6544.06 22716
6544.82 20265
6545.59 17729
6546.35 15055
6547.11 12278
6547.88 10087
6548.64 8567
6549.41 7307
6550.17 6495
6550.93 6029
6551.70 5760
6552.46 5464
6553.22 5324
6553.99 5194
6554.75 5113
6555.52 5116
6556.28 5207
6557.05 5085
6557.81 4994
6558.57 4883
6559.34 4687
6560.10 4614
6560.87 4592
6561.63 4550
6562.40 4198
6563.16 4240
6563.92 4325
6564.69 4412
6565.45 4580
6566.22 4607
6566.98 4687
6567.75 4852
6568.51 5173
6569.28 5345
6570.04 5332
6570.81 5253
6571.57 5406
6572.34 5331
6573.10 5084
6573.87 5333
6574.63 5511
6575.40 5368
6576.16 5338
6576.93 5804
6577.69 6250
6578.46 6444
6579.23 6406
6579.99 6909
6580.76 6841
6581.52 6650
6582.29 6495
6583.05 6257
6583.82 6166
6584.59 6066
6585.35 5980
6586.12 5493
6586.88 5355
6587.65 5439
6588.41 5601
6589.18 5670
6589.95 5482
6590.71 5408
6591.48 5474
6592.25 5418
6593.01 5497
6593.78 5733
6594.54 5707
6595.31 5840
6596.08 6123
6596.84 6167
6597.61 6325
6598.38 6294
6599.14 6216
6599.91 6331
6600.68 6055
6601.44 6043
6602.21 5907
6602.98 5715
6603.74 5477
6604.51 5311
6605.28 5050
6606.05 5009
6606.81 4741
6607.58 4603
6608.35 4786
6609.11 4761
6609.88 4623
6610.65 4591
6611.42 4580
6612.18 4656
6612.95 4748
6613.72 4785
6614.49 4657
6615.25 4773
6616.02 4798
6616.79 4612
6617.56 4571
6618.32 4650
6619.09 4490
6619.86 4231
6620.63 4024
6621.40 4041
6622.16 3897
6622.93 3909
6623.70 3792
6624.47 3737
6625.24 3802
6626.00 3697
6626.77 3743
6627.54 3626
6628.31 3603
6629.08 3612
6629.85 3568
6630.61 3533
6631.38 3435
6632.15 3394
6632.92 3464
6633.69 3544
6634.46 3432
6635.23 3453
6635.99 3464
6636.76 3655
6637.53 3752
6638.30 3932
6639.07 4108
6639.84 3979
6640.61 3984
6641.38 4153
6642.15 4033
6642.92 3746
6643.68 3648
6644.45 3601
6645.22 3543
6645.99 3388
6646.76 3374
6647.53 3361
6648.30 3160
6649.07 3226
6649.84 3181
6650.61 3359
6651.38 3428
6652.15 3288
6652.92 3080
6653.69 3228
6654.46 3347
6655.23 3123
6656.00 3335
6656.77 3323
6657.54 3022
6658.31 3099
6659.08 3139
6659.85 3069
6660.62 2926
6661.39 3113
6662.16 2995
6662.93 2917
6663.70 2953
6664.47 2927
6665.24 2962
6666.01 2923
6666.78 2899
6667.55 2849
6668.32 2814
6669.09 2746
6669.86 2729
6670.64 2760
6671.41 2821
6672.18 2908
6672.95 2741
6673.72 2872
6674.49 2815
6675.26 2881
6676.03 2817
6676.80 2846
6677.57 2852
6678.35 2870
6679.12 2760
6679.89 2775
6680.66 2946
6681.43 2802
6682.20 2757
6682.97 2852
6683.75 2752
6684.52 2685
6685.29 2882
6686.06 2889
6686.83 2933
6687.60 3046
6688.38 3249
6689.15 3272
6689.92 3151
6690.69 3078
6691.46 3036
6692.24 2941
6693.01 2845
6693.78 2888
6694.55 2822
6695.32 2578
6696.10 2705
6696.87 2619
6697.64 2514
6698.41 2422
6699.19 2483
6699.96 2501
6700.73 2496
6701.50 2616
6702.28 2603
6703.05 2510
6703.82 2452
6704.59 2535
6705.37 2529
6706.14 2431
6706.91 2381
6707.69 2414
6708.46 2406
6709.23 2349
6710.00 2378
6710.78 2361
6711.55 2522
6712.32 2484
6713.10 2435
6713.87 2432
6714.64 2482
6715.42 2481
6716.19 2355
6716.96 2328
6717.74 2353
6718.51 2254
6719.28 2335
6720.06 2252
6720.83 2035
6721.61 2151
6722.38 2243
6723.15 2229
6723.93 2103
6724.70 2369
6725.47 2258
6726.25 2134
6727.02 2247
6727.80 2268
6728.57 2278
6729.35 2146
6730.12 2165
6730.89 2258
6731.67 2199
6732.44 2201
6733.22 2052
6733.99 2094
6734.77 2126
6735.54 2144
6736.31 2079
6737.09 2266
6737.86 2215
6738.64 2213
6739.41 2185
6740.19 2110
6740.96 2186
6741.74 2188
6742.51 2137
6743.29 2249
6744.06 2153
6744.84 2169
6745.61 2225
6746.39 2321
6747.16 2302
6747.94 2319
6748.71 2269
6749.49 2328
6750.26 2414
6751.04 2252
6751.82 2387
6752.59 2450
6753.37 2433
6754.14 2472
6754.92 2494
6755.69 2604
6756.47 2635
6757.25 2689
6758.02 2693
6758.80 2646
6759.57 2415
6760.35 2357
6761.12 2371
6761.90 2386
6762.68 2317
6763.45 2319
6764.23 2214
6765.01 2237
6765.78 2146
6766.56 2213
6767.33 2277
6768.11 2252
6768.89 2258
6769.66 2121
6770.44 2093
6771.22 2260
6771.99 2165
6772.77 2081
6773.55 2097
6774.32 1909
6775.10 2144
6775.88 2133
6776.65 2126
6777.43 2188
6778.21 2186
6778.99 2125
6779.76 1978
6780.54 2030
6781.32 2017
6782.09 1994
6782.87 2147
6783.65 2105
6784.43 2068
6785.20 2168
6785.98 1991
6786.76 2018
6787.54 2109
6788.31 1965
6789.09 2222
6789.87 2165
6790.65 2017
6791.42 1944
6792.20 1973
6792.98 2006
6793.76 2152
6794.54 2103
6795.31 2059
6796.09 2117
6796.87 2027
6797.65 1943
6798.43 1898
6799.20 1989
6799.98 1900
6800.76 1951
6801.54 2071
6802.32 1995
6803.10 2006
6803.87 2048
6804.65 1980
6805.43 2037
6806.21 1866
6806.99 1896
6807.77 2003
6808.55 1997
6809.32 2262
6810.10 2160
6810.88 2100
6811.66 2112
6812.44 2053
6813.22 2064
6814.00 2141
6814.78 2144
6815.56 2027
6816.34 1983
6817.11 2045
6817.89 1970
6818.67 1990
6819.45 1993
6820.23 2061
6821.01 2048
6821.79 1998
6822.57 1976
6823.35 2192
6824.13 2081
6824.91 2138
6825.69 2246
6826.47 1974
6827.25 1999
6828.03 2014
6828.81 2086
6829.59 2114
6830.37 1989
6831.15 1997
6831.93 2080
6832.71 2202
6833.49 2184
6834.27 2060
6835.05 2150
6835.83 2162
6836.61 2190
6837.39 2246
6838.17 2228
6838.95 2056
6839.73 2024
6840.51 2113
6841.29 2291
6842.07 2203
6842.85 2186
6843.63 2249
6844.42 2095
6845.20 2155
6845.98 2091
6846.76 2077
6847.54 2057
6848.32 2100
6849.10 2236
6849.88 2133
6850.66 2256
6851.44 2484
6852.23 2551
6853.01 2586
6853.79 2831
6854.57 3165
6855.35 3487
6856.13 3603
6856.91 3500
6857.70 3613
6858.48 3613
6859.26 3259
6860.04 3109
6860.82 3146
6861.60 2886
6862.39 2684
6863.17 2623
6863.95 2507
6864.73 2358
6865.51 2462
6866.30 2398
6867.08 2430
6867.86 2462
6868.64 2545
6869.42 2546
6870.21 2617
6870.99 2644
6871.77 2713
6872.55 2784
6873.34 2823
6874.12 2890
6874.90 2716
6875.68 2791
6876.47 2604
6877.25 2519
6878.03 2471
6878.81 2568
6879.60 2674
6880.38 2512
6881.16 2631
6881.95 2668
6882.73 2624
6883.51 2613
6884.29 2911
6885.08 2997
6885.86 2991
6886.64 3018
6887.43 3178
6888.21 3116
6888.99 3148
6889.78 3253
6890.56 3531
6891.34 3783
6892.13 4186
6892.91 4480
6893.69 4507
6894.48 4509
6895.26 4247
6896.05 4290
6896.83 4027
6897.61 3843
6898.40 3561
6899.18 3376
6899.97 3397
6900.75 3305
6901.53 3240
6902.32 3212
6903.10 3311
6903.89 3275
6904.67 3174
6905.45 3177
6906.24 3263
6907.02 3320
6907.81 3327
6908.59 3383
6909.38 3557
6910.16 3639
6910.95 3394
6911.73 3197
6912.51 3265
6913.30 3173
6914.08 3152
6914.87 3140
6915.65 3279
6916.44 3290
6917.22 3073
6918.01 3091
6918.79 3233
6919.58 3106
6920.36 3144
6921.15 3087
6921.93 3207
6922.72 3103
6923.50 3123
6924.29 3068
6925.08 3205
6925.86 3168
6926.65 3059
6927.43 3148
6928.22 3207
6929.00 3239
6929.79 3296
6930.57 3332
6931.36 3406
6932.15 3640
6932.93 3369
6933.72 3483
6934.50 3563
6935.29 3576
6936.08 3510
6936.86 3432
6937.65 3645
6938.43 3664
6939.22 3751
6940.01 3825
6940.79 3701
6941.58 3849
6942.37 3983
6943.15 3849
6943.94 3964
6944.72 4293
6945.51 4618
6946.30 4550
6947.08 4928
6947.87 5037
6948.66 5187
6949.44 5298
6950.23 5351
6951.02 5429
6951.80 5292
6952.59 5427
6953.38 5307
6954.17 5024
6954.95 4873
6955.74 4782
6956.53 4730
6957.31 4676
6958.10 4622
6958.89 4842
6959.68 4542
6960.46 4640
6961.25 4725
6962.04 4710
6962.83 4864
6963.61 4865
6964.40 4783
6965.19 4840
6965.98 4776
6966.76 4854
6967.55 4917
6968.34 4892
6969.13 5041
6969.92 5208
6970.70 5382
6971.49 5597
6972.28 5938
6973.07 6168
6973.86 6287
6974.64 6609
6975.43 6701
6976.22 6759
6977.01 6589
6977.80 7048
6978.59 6966
6979.37 6855
6980.16 6844
6980.95 7012
6981.74 7202
6982.53 6898
6983.32 6947
6984.11 7156
6984.90 7725
6985.68 8713
6986.47 9529
6987.26 11495
6988.05 13849
6988.84 16790
6989.63 20005
6990.42 22542
6991.21 24051
6992.00 25008
6992.79 24280
6993.57 22439
6994.36 20255
6995.15 17586
6995.94 15001
6996.73 12393
6997.52 9995
6998.31 8627
6999.10 7300
6999.89 6574
7000.68 6114
7001.47 5576
7002.26 5289
7003.05 5332
7003.84 5236
7004.63 5322
7005.42 5344
7006.21 5766
7007.00 5882
7007.79 5720
7008.58 5560
7009.37 5368
7010.16 4823
7010.95 4719
7011.74 4380
7012.53 4104
7013.32 3922
7014.11 3870
7014.90 3664
7015.69 3960
7016.48 3922
7017.27 4099
7018.06 4292
7018.85 4379
7019.65 4414
7020.44 4532
7021.23 4377
7022.02 4322
7022.81 4170
7023.60 4362
7024.39 4013
7025.18 4044
7025.97 4187
7026.76 4192
7027.56 4536
7028.35 4829
7029.14 4829
7029.93 4801
7030.72 4599
7031.51 4631
7032.30 4561
7033.09 4250
7033.89 4168
7034.68 3976
7035.47 3715
7036.26 3601
7037.05 3440
7037.84 3451
7038.64 3445
7039.43 3409
7040.22 3481
7041.01 3548
7041.80 3557
7042.60 3580
7043.39 3730
7044.18 3933
7044.97 3854
7045.76 3835
7046.56 3730
7047.35 3870
7048.14 3777
7048.93 3736
7049.73 3711
7050.52 3786
7051.31 3918
7052.10 3828
7052.90 3921
7053.69 4123
7054.48 4320
7055.27 4145
7056.07 4120
7056.86 3880
7057.65 4012
7058.45 3907
7059.24 3798
7060.03 3638
7060.83 3495
7061.62 3375
7062.41 3487
7063.20 3384
7064.00 3293
7064.79 3511
7065.58 3424
7066.38 3307
7067.17 3378
7067.96 3407
7068.76 3462
7069.55 3189
7070.35 3118
7071.14 2913
7071.93 2862
7072.73 2832
7073.52 2744
7074.31 2771
7075.11 2649
7075.90 2542
7076.70 2537
7077.49 2485
7078.28 2565
7079.08 2436
7079.87 2476
7080.67 2443
7081.46 2584
7082.25 2508
7083.05 2507
7083.84 2367
7084.64 2398
7085.43 2304
7086.23 2342
7087.02 2364
7087.82 2399
7088.61 2395
7089.41 2253
7090.20 2248
7090.99 2318
7091.79 2299
7092.58 2270
7093.38 2225
7094.17 2162
7094.97 2201
7095.76 2165
7096.56 2123
7097.35 2134
7098.15 2017
7098.94 1989
7099.74 2037
7100.54 1940
7101.33 1903
7102.13 1992
7102.92 2063
7103.72 1947
7104.51 2025
7105.31 2128
7106.10 2183
7106.90 2051
7107.70 1940
7108.49 1968
7109.29 1952
7110.08 1941
7110.88 2031
7111.67 1877
7112.47 1914
7113.27 1827
7114.06 1807
7114.86 1795
7115.65 1913
7116.45 1778
7117.25 1710
7118.04 1719
7118.84 1794
7119.64 1814
7120.43 1875
7121.23 1927
7122.03 1899
7122.82 1823
7123.62 1816
7124.41 1792
7125.21 1705
7126.01 1746
7126.81 1678
7127.60 1726
7128.40 1728
7129.20 1653
7129.99 1780
7130.79 1626
7131.59 1684
7132.38 1806
7133.18 1840
7133.98 1762
7134.78 1780
7135.57 1767
7136.37 1738
7137.17 1814
7137.96 1772
7138.76 1770
7139.56 1759
7140.36 1836
7141.15 1811
7141.95 1640
7142.75 1656
7143.55 1531
7144.35 1595
7145.14 1702
7145.94 1666
7146.74 1623
7147.54 1502
7148.33 1492
7149.13 1594
7149.93 1562
7150.73 1554
7151.53 1638
7152.33 1592
7153.12 1470
7153.92 1405
7154.72 1443
7155.52 1541
7156.32 1585
7157.12 1559
7157.91 1481
7158.71 1444
7159.51 1439
7160.31 1456
7161.11 1594
7161.91 1607
7162.71 1581
7163.50 1547
7164.30 1582
7165.10 1646
7165.90 1590
7166.70 1434
7167.50 1439
7168.30 1440
7169.10 1403
7169.90 1473
7170.70 1416
7171.50 1466
7172.29 1431
7173.09 1318
7173.89 1336
7174.69 1436
7175.49 1423
7176.29 1471
7177.09 1424
7177.89 1331
7178.69 1362
7179.49 1379
7180.29 1410
7181.09 1443
7181.89 1335
7182.69 1402
7183.49 1437
7184.29 1349
7185.09 1272
7185.89 1346
7186.69 1420
7187.49 1398
7188.29 1405
7189.09 1448
7189.89 1386
7190.69 1411
7191.49 1387
7192.29 1412
7193.09 1316
7193.89 1227
7194.69 1235
7195.49 1366
7196.29 1219
7197.10 1298
7197.90 1275
7198.70 1282
7199.50 1306
7200.30 1266
7201.10 1257
7201.90 1323
7202.70 1304
7203.50 1325
7204.30 1299
7205.11 1327
7205.91 1280
7206.71 1279
7207.51 1310
7208.31 1239
7209.11 1260
7209.91 1206
7210.71 1278
7211.52 1360
7212.32 1298
7213.12 1162
7213.92 1215
7214.72 1210
7215.52 1263
7216.33 1244
7217.13 1281
7217.93 1281
7218.73 1363
7219.53 1263
7220.34 1265
7221.14 1204
7221.94 1237
7222.74 1307
7223.54 1283
7224.35 1242
7225.15 1254
7225.95 1250
7226.75 1267
7227.56 1246
7228.36 1275
7229.16 1291
7229.96 1350
7230.77 1342
7231.57 1296
7232.37 1273
7233.17 1151
7233.98 1193
7234.78 1238
7235.58 1308
7236.38 1233
7237.19 1252
7237.99 1293
7238.79 1248
7239.60 1215
7240.40 1236
7241.20 1176
7242.01 1192
7242.81 1197
7243.61 1198
7244.42 1172
7245.22 1168
7246.02 1239
7246.83 1265
7247.63 1314
7248.43 1352
7249.24 1284
7250.04 1174
7250.84 1286
7251.65 1374
7252.45 1235
7253.26 1272
7254.06 1259
7254.86 1277
7255.67 1244
7256.47 1280
7257.28 1309
7258.08 1263
7258.88 1301
7259.69 1298
7260.49 1225
7261.30 1251
7262.10 1258
7262.90 1359
7263.71 1212
7264.51 1332
7265.32 1388
7266.12 1387
7266.93 1452
7267.73 1441
7268.54 1290
7269.34 1314
7270.15 1329
7270.95 1344
7271.76 1369
7272.56 1350
7273.37 1361
7274.17 1322
7274.98 1353
7275.78 1363
7276.59 1357
7277.39 1419
7278.20 1453
7279.00 1272
7279.81 1279
7280.61 1440
7281.42 1351
7282.22 1409
7283.03 1414
7283.83 1441
7284.64 1531
7285.45 1580
7286.25 1622
7287.06 1641
7287.86 1741
7288.67 2010
7289.47 2113
7290.28 2133
7291.09 2267
7291.89 2170
7292.70 2060
7293.50 1993
7294.31 1788
7295.12 1700
7295.92 1561
7296.73 1591
7297.53 1545
7298.34 1392
7299.15 1330
7299.95 1350
7300.76 1429
7301.57 1355
7302.37 1366
7303.18 1403
7303.99 1452
7304.79 1471
7305.60 1359
7306.41 1426
7307.21 1353
7308.02 1338
7308.83 1266
7309.63 1303
7310.44 1359
7311.25 1336
7312.06 1291
7312.86 1313
7313.67 1373
7314.48 1409
7315.28 1482
7316.09 1531
7316.90 1531
7317.71 1561
7318.51 1563
7319.32 1486
7320.13 1493
7320.94 1745
7321.74 1615
7322.55 1786
7323.36 1963
7324.17 2095
7324.97 2010
7325.78 1947
7326.59 1874
7327.40 1778
7328.21 1740
7329.01 1745
7329.82 1705
7330.63 1653
7331.44 1579
7332.25 1548
7333.06 1540
7333.86 1425
7334.67 1436
7335.48 1464
7336.29 1477
7337.10 1432
7337.91 1420
7338.71 1471
7339.52 1520
7340.33 1444
7341.14 1407
7341.95 1383
7342.76 1454
7343.57 1541
7344.38 1487
7345.18 1482
7345.99 1420
7346.80 1334
7347.61 1425
7348.42 1278
7349.23 1346
7350.04 1392
7350.85 1398
7351.66 1448
7352.47 1355
7353.28 1228
7354.09 1242
7354.89 1238
7355.70 1335
7356.51 1353
7357.32 1321
7358.13 1274
7358.94 1338
7359.75 1329
7360.56 1373
7361.37 1286
7362.18 1228
7362.99 1268
7363.80 1257
7364.61 1323
7365.42 1286
7366.23 1206
7367.04 1212
7367.85 1162
7368.66 1259
7369.47 1286
7370.28 1200
7371.09 1214
7371.90 1135
7372.71 1109
7373.52 1213
7374.33 1193
7375.15 1218
7375.96 1244
7376.77 1180
7377.58 1176
7378.39 1125
7379.20 1132
7380.01 1156
7380.82 1164
7381.63 1217
7382.44 1209
7383.25 1241
7384.06 1228
7384.88 1249
7385.69 1319
7386.50 1258
7387.31 1160
7388.12 1134
7388.93 1221
7389.74 1177
7390.55 1181
7391.37 1238
7392.18 1189
7392.99 1254
7393.80 1168
7394.61 1166
7395.42 1167
7396.24 1144
7397.05 1191
7397.86 1187
7398.67 1103
7399.48 1116
7400.30 1184
7401.11 1244
7401.92 1217
7402.73 1205
7403.54 1236
7404.36 1216
7405.17 1162
7405.98 1096
7406.79 1168
7407.60 1195
7408.42 1124
7409.23 1158
7410.04 1132
7410.85 1161
7411.67 1123
7412.48 1113
7413.29 1118
7414.11 1103
7414.92 1097
7415.73 1157
7416.54 1123
7417.36 1164
7418.17 1117
7418.98 1120
7419.80 1095
7420.61 1156
7421.42 1127
7422.23 1137
7423.05 1100
7423.86 1093
7424.67 1082
7425.49 1044
7426.30 1029
7427.11 1141
7427.93 1029
7428.74 1130
7429.56 1179
7430.37 1237
7431.18 1154
7432.00 1114
7432.81 1072
7433.62 1087
7434.44 1096
7435.25 1109
7436.07 1222
7436.88 1225
7437.69 1284
7438.51 1182
7439.32 1121
7440.14 1251
7440.95 1149
7441.76 1115
7442.58 1124
7443.39 1143
7444.21 1195
7445.02 1137
7445.84 1099
7446.65 1065
7447.46 1156
7448.28 1171
7449.09 1132
7449.91 1134
7450.72 1152
7451.54 1201
7452.35 1168
7453.17 1151
7453.98 1084
7454.80 1114
7455.61 1095
7456.43 1094
7457.24 1021
7458.06 1109
7458.87 1161
7459.69 1159
7460.50 1183
7461.32 1069
7462.13 1102
7462.95 1078
7463.77 1098
7464.58 1009
7465.40 1119
7466.21 1091
7467.03 1205
7467.84 1205
7468.66 1142
7469.47 1094
7470.29 1015
7471.11 1115
7471.92 1099
7472.74 1108
7473.55 1170
7474.37 1128
7475.19 1133
7476.00 1108
7476.82 1136
7477.63 1106
7478.45 1091
7479.27 1104
7480.08 1033
7480.90 1048
7481.72 1000
7482.53 1017
7483.35 1064
7484.17 1089
7484.98 1079
7485.80 1027
7486.62 1094
7487.43 1156
7488.25 1012
7489.07 1065
7489.88 1124
7490.70 1056
7491.52 974
7492.33 945
7493.15 1088
7493.97 958
7494.78 1049
7495.60 1111
7496.42 1065
7497.24 1038
7498.05 1017
7498.87 1036
7499.69 1015
7500.51 974
7501.32 927
7502.14 931
7502.96 1022
7503.78 988
7504.59 1118
7505.41 1165
7506.23 1069
7507.05 985
7507.86 986
7508.68 997
7509.50 982
7510.32 1053
7511.14 1010
7511.95 1006
7512.77 983
7513.59 1107
7514.41 1073
7515.23 972
7516.05 1040
7516.86 999
7517.68 1110
7518.50 1012
7519.32 1022
7520.14 1033
7520.96 1156
7521.78 1092
7522.59 1046
7523.41 992
7524.23 996
7525.05 960
7525.87 975
7526.69 953
7527.51 1011
7528.33 993
7529.14 1032
7529.96 1021
7530.78 941
7531.60 977
7532.42 978
7533.24 977
7534.06 1051
7534.88 1042
7535.70 996
7536.52 1010
7537.34 989
7538.16 1037
7538.98 962
7539.80 961
7540.62 1011
7541.44 1046
7542.25 1081
7543.07 921
7543.89 1149
7544.71 1039
7545.53 1066
7546.35 1052
7547.17 994
7547.99 1013
7548.81 1049
7549.63 1096
7550.45 1099
7551.27 1099
7552.09 1157
7552.92 1099
7553.74 1112
7554.56 1047
7555.38 1013
7556.20 986
7557.02 978
7557.84 923
7558.66 986
7559.48 1050
7560.30 1059
7561.12 1027
7561.94 991
7562.76 993
7563.58 1034
7564.40 1008
7565.23 956
7566.05 974
7566.87 1011
7567.69 1020
7568.51 1026
7569.33 1053
7570.15 1038
7570.97 943
7571.79 971
7572.62 956
7573.44 993
7574.26 950
7575.08 1020
7575.90 1002
7576.72 1038
7577.55 1053
7578.37 952
7579.19 1033
7580.01 978
7580.83 930
7581.65 983
7582.48 939
7583.30 1033
7584.12 1018
7584.94 883
7585.76 967
7586.59 960
7587.41 1097
7588.23 1057
7589.05 1016
7589.88 1052
7590.70 1026
7591.52 1041
7592.34 1007
7593.16 998
7593.99 990
7594.81 1158
7595.63 1045
7596.46 1054
7597.28 1027
7598.10 1080
7598.92 1083
7599.75 1086
7600.57 1078
7601.39 1153
7602.22 1113
7603.04 983
7603.86 1119
7604.68 1013
7605.51 1072
7606.33 1157
7607.15 1126
7607.98 1131
7608.80 1036
7609.62 1180
7610.45 1163
7611.27 1111
7612.09 1165
7612.92 1219
7613.74 1217
7614.57 1132
7615.39 1034
7616.21 1036
7617.04 1056
7617.86 1202
7618.68 1085
7619.51 1095
7620.33 1141
7621.16 1212
7621.98 1231
7622.80 1251
7623.63 1252
7624.45 1299
7625.28 1166
7626.10 1222
7626.93 1179
7627.75 1115
7628.57 1149
7629.40 1102
7630.22 1116
7631.05 1186
7631.87 1070
7632.70 1160
7633.52 1149
7634.35 1173
7635.17 1158
7636.00 1158
7636.82 1205
7637.65 1135
7638.47 1240
7639.30 1246
7640.12 1205
7640.95 1132
7641.77 1168
7642.60 1173
7643.42 1093
7644.25 1050
7645.07 987
7645.90 1022
7646.72 951
7647.55 1026
7648.37 994
7649.20 930
7650.02 890
7650.85 949
7651.68 1047
7652.50 992
7653.33 943
7654.15 1015
7654.98 1000
7655.81 980
7656.63 1044
7657.46 1049
7658.28 1056
7659.11 1050
7659.94 996
7660.76 1075
7661.59 1007
7662.41 1032
7663.24 972
7664.07 934
7664.89 1029
7665.72 989
7666.55 941
7667.37 1044
7668.20 996
7669.03 895
7669.85 981
7670.68 946
7671.51 906
7672.33 1034
7673.16 1031
7673.99 990
7674.81 912
7675.64 935
7676.47 889
7677.29 920
7678.12 950
7678.95 990
7679.78 958
7680.60 964
7681.43 919
7682.26 880
7683.08 916
7683.91 945
7684.74 853
7685.57 888
7686.39 930
7687.22 992
7688.05 918
7688.88 943
7689.70 903
7690.53 944
7691.36 1097
7692.19 942
7693.02 855
7693.84 871
7694.67 963
7695.50 964
7696.33 878
7697.16 846
7697.98 945
7698.81 974
7699.64 913
7700.47 916
7701.30 933
7702.13 1003
7702.95 978
7703.78 1072
7704.61 980
7705.44 949
7706.27 997
7707.10 959
7707.93 1018
7708.75 905
7709.58 898
7710.41 939
7711.24 925
7712.07 833
7712.90 858
7713.73 958
7714.56 986
7715.39 980
7716.22 939
7717.04 907
7717.87 886
7718.70 878
7719.53 921
7720.36 954
7721.19 898
7722.02 929
7722.85 967
7723.68 955
7724.51 865
7725.34 860
7726.17 908
7727.00 897
7727.83 967
7728.66 981
7729.49 932
7730.32 921
7731.15 913
7731.98 997
7732.81 934
7733.64 896
7734.47 900
7735.30 848
7736.13 920
7736.96 911
7737.79 972
7738.62 1001
7739.45 943
7740.28 900
7741.11 928
7741.94 925
7742.77 805
7743.60 870
7744.43 839
7745.26 904
7746.09 898
7746.93 954
7747.76 879
7748.59 933
7749.42 935
7750.25 982
7751.08 930
7751.91 937
7752.74 1051
7753.57 1024
7754.40 1003
7755.24 950
7756.07 1018
7756.90 966
7757.73 960
7758.56 929
7759.39 842
7760.22 875
7761.06 1048
7761.89 1034
7762.72 982
7763.55 863
7764.38 938
7765.21 975
7766.05 932
7766.88 950
7767.71 934
7768.54 963
7769.37 927
7770.21 952
7771.04 982
7771.87 965
7772.70 943
7773.53 936
7774.37 918
7775.20 890
7776.03 958
7776.86 925
7777.70 921
7778.53 974
7779.36 926
7780.19 899
7781.03 1027
7781.86 929
7782.69 933
7783.52 916
7784.36 923
7785.19 939
7786.02 979
7786.86 899
7787.69 946
7788.52 852
7789.36 995
7790.19 997
7791.02 985
7791.85 960
7792.69 972
7793.52 911
7794.35 948
7795.19 979
7796.02 943
7796.86 975
7797.69 989
7798.52 930
7799.36 974
7800.19 1030
7801.02 1047
7801.86 882
7802.69 897
7803.52 1017
7804.36 1004
7805.19 980
7806.03 1005
7806.86 971
7807.69 1003
7808.53 961
7809.36 1026
7810.20 1014
7811.03 1117
7811.87 1051
7812.70 1081
7813.53 985
7814.37 941
7815.20 990
7816.04 963
7816.87 1036
7817.71 1116
7818.54 1189
7819.38 1214
7820.21 1210
7821.05 1225
7821.88 1245
7822.72 1247
7823.55 1318
7824.39 1304
7825.22 1235
7826.06 1230
7826.89 1274
7827.73 1184
7828.56 1165
7829.40 1220
7830.23 1189
7831.07 1232
7831.90 1230
7832.74 1207
7833.57 1269
7834.41 1246
7835.24 1226
7836.08 1148
7836.91 1171
7837.75 1251
7838.59 1222
7839.42 1154
7840.26 1195
7841.09 1301
7841.93 1235
7842.77 1165
7843.60 1124
7844.44 1170
7845.27 1188
7846.11 1244
7846.95 1230
7847.78 1183
7848.62 1102
7849.45 1139
7850.29 1172
7851.13 1180
7851.96 1124
7852.80 1166
7853.64 1135
7854.47 1159
7855.31 1071
7856.15 990
7856.98 1003
7857.82 1121
7858.66 1133
7859.49 1073
7860.33 1134
7861.17 1168
7862.00 1121
7862.84 1134
7863.68 1078
7864.52 1165
7865.35 1185
7866.19 1197
7867.03 1106
7867.86 1201
7868.70 1165
7869.54 1158
7870.38 1121
7871.21 1110
7872.05 1034
7872.89 928
7873.73 1093
7874.56 1143
7875.40 1158
7876.24 1165
7877.08 1109
7877.92 1197
7878.75 1126
7879.59 1092
7880.43 1136
7881.27 1180
7882.10 1200
7882.94 1242
7883.78 1367
7884.62 1314
7885.46 1347
7886.30 1375
7887.13 1362
7887.97 1247
7888.81 1313
7889.65 1294
7890.49 1237
7891.33 1194
7892.16 1182
7893.00 1219
7893.84 1242
7894.68 1154
7895.52 1122
7896.36 1104
7897.20 1138
7898.04 1194
7898.88 1164
7899.71 1042
7900.55 1055
7901.39 1114
7902.23 1057
7903.07 1052
7903.91 983
7904.75 1053
7905.59 1075
7906.43 1084
7907.27 974
7908.11 991
7908.95 933
7909.79 987
7910.62 947
7911.46 977
7912.30 1042
7913.14 1072
7913.98 1033
7914.82 1018
7915.66 1032
7916.50 1012
7917.34 981
7918.18 999
7919.02 1022
7919.86 1051
7920.70 1005
7921.54 1031
7922.38 1101
7923.22 1117
7924.06 1046
7924.90 1005
7925.74 1058
7926.58 1055
7927.43 1046
7928.27 1039
7929.11 1047
7929.95 1037
7930.79 1001
7931.63 997
7932.47 964
7933.31 1032
7934.15 1039
7934.99 980
7935.83 995
7936.67 997
7937.51 1025
7938.36 1018
7939.20 976
7940.04 1038
7940.88 1053
7941.72 983
7942.56 981
7943.40 898
7944.24 925
7945.09 931
7945.93 929
7946.77 865
7947.61 909
7948.45 972
7949.29 961
7950.13 1051
7950.98 1023
7951.82 1052
7952.66 1051
7953.50 1004
7954.34 972
7955.19 912
7956.03 1060
7956.87 1017
7957.71 1008
7958.55 977
7959.40 1052
7960.24 954
7961.08 962
7961.92 1029
7962.76 997
7963.61 1053
7964.45 1067
7965.29 1080
7966.13 1035
7966.98 999
7967.82 1007
7968.66 998
7969.50 962
7970.35 994
7971.19 1043
7972.03 1073
7972.88 1075
7973.72 1024
7974.56 1026
7975.40 1004
7976.25 1015
7977.09 954
7977.93 819
7978.78 947
7979.62 959
7980.46 981
7981.31 1032
7982.15 956
7982.99 1006
7983.84 976
7984.68 912
7985.52 907
7986.37 872
7987.21 898
7988.06 900
7988.90 878
7989.74 876
7990.59 949
7991.43 986
7992.27 964
7993.12 892
7993.96 916
7994.81 873
7995.65 938
7996.49 954
7997.34 952
7998.18 820
7999.03 846
7999.87 889
8000.72 854
8001.56 918
8002.40 912
8003.25 841
8004.09 803
8004.94 913
8005.78 803
8006.63 860
8007.47 869
8008.32 872
8009.16 873
8010.01 854
8010.85 851
8011.70 789
8012.54 836
8013.39 865
8014.23 841
8015.08 854
8015.92 882
8016.77 829
8017.61 854
8018.46 910
8019.30 809
8020.15 892
8020.99 877
8021.84 876
8022.68 880
8023.53 935
8024.38 884
8025.22 831
8026.07 825
8026.91 806
8027.76 890
8028.60 931
8029.45 888
8030.30 787
8031.14 818
8031.99 839
8032.83 844
8033.68 851
8034.53 816
8035.37 867
8036.22 854
8037.06 779
8037.91 794
8038.76 816
8039.60 778
8040.45 795
8041.30 880
8042.14 878
8042.99 838
8043.84 888
8044.68 864
8045.53 873
8046.38 774
8047.22 820
8048.07 874
8048.92 837
8049.76 851
8050.61 793
8051.46 863
8052.30 876
8053.15 824
8054.00 811
8054.85 850
8055.69 866
8056.54 909
8057.39 879
8058.24 845
8059.08 838
8059.93 801
8060.78 833
8061.63 805
8062.47 826
8063.32 812
8064.17 831
8065.02 896
8065.86 778
8066.71 761
8067.56 847
8068.41 846
8069.26 833
8070.10 789
8070.95 783
8071.80 868
8072.65 836
8073.50 772
8074.34 860
8075.19 837
8076.04 915
8076.89 818
8077.74 828
8078.59 774
8079.43 829
8080.28 851
8081.13 804
8081.98 790
8082.83 829
8083.68 803
8084.53 789
8085.37 768
8086.22 763
8087.07 835
8087.92 836
8088.77 828
8089.62 799
8090.47 815
8091.32 789
8092.17 828
8093.02 814
8093.87 841
8094.71 774
8095.56 797
8096.41 842
8097.26 837
8098.11 782
8098.96 841
8099.81 799
8100.66 883
8101.51 785
8102.36 818
8103.21 839
8104.06 798
8104.91 815
8105.76 835
8106.61 852
8107.46 866
8108.31 802
8109.16 793
8110.01 791
8110.86 786
8111.71 772
8112.56 780
8113.41 791
8114.26 802
8115.11 954
8115.96 900
8116.81 827
8117.66 784
8118.51 781
8119.36 770
8120.21 784
8121.06 838
8121.92 831
8122.77 791
8123.62 904
8124.47 977
8125.32 818
8126.17 876
8127.02 950
8127.87 950
8128.72 879
8129.57 896
8130.43 815
8131.28 909
8132.13 812
8132.98 808
8133.83 817
8134.68 823
8135.53 783
8136.38 837
8137.24 848
8138.09 829
8138.94 826
8139.79 928
8140.64 889
8141.49 867
8142.35 862
8143.20 897
8144.05 862
8144.90 865
8145.75 850
8146.61 860
8147.46 868
8148.31 798
8149.16 880
8150.01 914
8150.87 905
8151.72 909
8152.57 886
8153.42 906
8154.28 850
8155.13 905
8155.98 922
8156.83 927
8157.69 982
8158.54 940
8159.39 1012
8160.24 957
8161.10 1063
8161.95 1072
8162.80 1002
8163.66 938
8164.51 898
8165.36 900
8166.21 932
8167.07 867
8167.92 807
8168.77 918
8169.63 947
8170.48 858
8171.33 766
8172.19 894
8173.04 859
8173.89 878
8174.75 892
8175.60 869
8176.46 870
8177.31 842
8178.16 875
8179.02 882
8179.87 838
8180.72 849
8181.58 856
8182.43 876
8183.29 922
8184.14 812
8184.99 794
8185.85 836
8186.70 787
8187.56 792
8188.41 780
8189.26 824
8190.12 767
8190.97 841
8191.83 855
8192.68 810
8193.54 825
8194.39 814
8195.25 811
8196.10 786
8196.95 747
8197.81 813
8198.66 867
8199.52 799
8200.37 754
8201.23 787
8202.08 808
8202.94 830
8203.79 765
8204.65 755
8205.50 732
8206.36 846
8207.21 852
8208.07 876
8208.92 819
8209.78 804
8210.64 792
8211.49 799
8212.35 822
8213.20 771
8214.06 781
8214.91 706
8215.77 808
8216.62 833
8217.48 817
8218.34 781
8219.19 748
8220.05 741
8220.90 672
8221.76 740
8222.61 742
8223.47 815
8224.33 848
8225.18 883
8226.04 875
8226.90 805
8227.75 824
8228.61 749
8229.46 863
8230.32 836
8231.18 788
8232.03 833
8232.89 817
8233.75 798
8234.60 755
8235.46 778
8236.32 802
8237.17 922
8238.03 834
8238.89 752
8239.74 751
8240.60 794
8241.46 774
8242.32 808
8243.17 816
8244.03 795
8244.89 832
8245.74 810
8246.60 777
8247.46 824
8248.32 761
8249.17 779
8250.03 797
8250.89 743
8251.75 772
8252.60 744
8253.46 824
8254.32 770
8255.18 783
8256.03 803
8256.89 749
8257.75 807
8258.61 798
8259.47 807
8260.32 794
8261.18 801
8262.04 762
8262.90 788
8263.76 796
8264.61 803
8265.47 796
8266.33 706
8267.19 725
8268.05 878
8268.91 791
8269.76 831
8270.62 763
8271.48 759
8272.34 820
8273.20 884
8274.06 886
8274.92 829
8275.77 821
8276.63 843
8277.49 888
8278.35 900
8279.21 783
8280.07 824
8280.93 909
8281.79 889
8282.65 827
8283.51 802
8284.36 775
8285.22 857
8286.08 867
8286.94 802
8287.80 770
8288.66 729
8289.52 755
8290.38 790
8291.24 849
8292.10 809
8292.96 769
8293.82 805
8294.68 861
8295.54 824
8296.40 758
8297.26 776
8298.12 815
8298.98 856
8299.84 825
8300.70 863
8301.56 869
8302.42 873
8303.28 872
8304.14 894
8305.00 828
8305.86 758
8306.72 773
8307.58 752
8308.44 783
8309.30 796
8310.16 852
8311.02 809
8311.88 816
8312.74 852
8313.60 808
8314.46 757
8315.33 779
8316.19 815
8317.05 875
8317.91 796
8318.77 789
8319.63 856
8320.49 893
8321.35 797
8322.21 814
8323.08 885
8323.94 850
8324.80 783
8325.66 885
8326.52 841
8327.38 844
8328.24 842
8329.10 842
8329.97 869
8330.83 811
8331.69 809
8332.55 789
8333.41 827
8334.28 825
8335.14 811
8336.00 821
8336.86 847
8337.72 849
8338.58 789
8339.45 812
8340.31 840
8341.17 779
8342.03 869
8342.90 836
8343.76 805
8344.62 826
8345.48 787
8346.35 762
8347.21 777
8348.07 828
8348.93 838
8349.80 844
8350.66 894
8351.52 832
8352.38 821
8353.25 854
8354.11 808
8354.97 847
8355.83 801
8356.70 786
8357.56 831
8358.42 910
8359.29 832
8360.15 828
8361.01 862
8361.88 934
8362.74 875
8363.60 862
8364.47 767
8365.33 776
8366.19 775
8367.06 865
8367.92 806
8368.78 779
8369.65 929
8370.51 894
8371.38 893
8372.24 860
8373.10 848
8373.97 769
8374.83 832
8375.69 801
8376.56 810
8377.42 793
8378.29 803
8379.15 805
8380.01 799
8380.88 811
8381.74 867
8382.61 863
8383.47 891
8384.34 810
8385.20 835
8386.07 793
8386.93 816
8387.79 863
8388.66 859
8389.52 898
8390.39 846
8391.25 852
8392.12 899
8392.98 990
8393.85 879
8394.71 820
8395.58 879
8396.44 897
8397.31 858
8398.17 843
8399.04 850
8399.90 843
8400.77 848
8401.63 881
8402.50 943
8403.36 966
8404.23 937
8405.10 903
8405.96 919
8406.83 899
8407.69 885
8408.56 916
8409.42 918
8410.29 890
8411.15 878
8412.02 921
8412.89 905
8413.75 877
8414.62 906
8415.48 951
8416.35 867
8417.22 926
8418.08 925
8418.95 949
8419.82 917
8420.68 905
8421.55 903
8422.41 904
8423.28 839
8424.15 933
8425.01 985
8425.88 948
8426.75 1004
8427.61 949
8428.48 994
8429.35 1008
8430.21 1087
8431.08 1074
8431.95 1096
8432.81 1024
8433.68 1064
8434.55 1130
8435.41 970
8436.28 1007
8437.15 983
8438.02 1045
8438.88 1102
8439.75 1072
8440.62 1022
8441.49 894
8442.35 1048
8443.22 1004
8444.09 1040
8444.96 1110
8445.82 1112
8446.69 1073
8447.56 1043
8448.43 1192
8449.29 1158
8450.16 1255
8451.03 1174
8451.90 1125
8452.77 1161
8453.63 1149
8454.50 1179
8455.37 1155
8456.24 1183
8457.11 1162
8457.97 1180
8458.84 1234
8459.71 1217
8460.58 1200
8461.45 1269
8462.32 1288
8463.18 1280
8464.05 1272
8464.92 1335
8465.79 1375
8466.66 1388
8467.53 1225
8468.40 1352
8469.26 1226
8470.13 1220
8471.00 1370
8471.87 1377
8472.74 1546
8473.61 1847
8474.48 2162
8475.35 2474
8476.22 2671
8477.09 2609
8477.95 2506
8478.82 2474
8479.69 2253
8480.56 2068
8481.43 1807
8482.30 1612
8483.17 1525
8484.04 1251
8484.91 1183
8485.78 1102
8486.65 1095
8487.52 1135
8488.39 1161
8489.26 1121
8490.13 1044
8491.00 1105
8491.87 1204
8492.74 1121
8493.61 1049
8494.48 1032
8495.35 969
8496.22 1065
8497.09 1062
8497.96 1101
8498.83 1070
8499.70 1012
8500.57 1066
8501.44 1036
8502.31 1011
8503.18 987
8504.05 1103
8504.92 1176
8505.79 1086
8506.66 1040
8507.53 1037
8508.41 1049
8509.28 1064
8510.15 1078
8511.02 1031
8511.89 1075
8512.76 1112
8513.63 1220
8514.50 1184
8515.37 1202
8516.24 1262
8517.12 1163
8517.99 1188
8518.86 1119
8519.73 1144
8520.60 1149
8521.47 1075
8522.34 1074
8523.22 1052
8524.09 1156
8524.96 1126
8525.83 1117
8526.70 1128
8527.57 1054
8528.45 1075
8529.32 1117
8530.19 1116
8531.06 1076
8531.93 1160
8532.81 1154
8533.68 1105
8534.55 1155
8535.42 1183
8536.29 1165
8537.17 1244
8538.04 1144
8538.91 1142
8539.78 1122
8540.66 1224
8541.53 1223
8542.40 1157
8543.27 1146
8544.15 1246
8545.02 1290
8545.89 1246
8546.76 1161
8547.64 1201
8548.51 1236
8549.38 1248
8550.26 1235
8551.13 1184
8552.00 1232
8552.87 1238
8553.75 1232
8554.62 1320
8555.49 1377
8556.37 1417
8557.24 1417
8558.11 1376
8558.99 1480
8559.86 1466
8560.73 1513
8561.61 1520
8562.48 1492
8563.36 1343
8564.23 1312
8565.10 1343
8565.98 1290
8566.85 1283
8567.72 1212
8568.60 1215
8569.47 1168
8570.35 1181
8571.22 1124
8572.09 1144
8572.97 1193
8573.84 1110
8574.72 1115
8575.59 1144
8576.46 1174
8577.34 1191
8578.21 1159
8579.09 1108
8579.96 1148
8580.84 1042
8581.71 1102
8582.59 1112
8583.46 1179
8584.34 1204
8585.21 1161
8586.08 1066
8586.96 1111
8587.83 1143
8588.71 1094
8589.58 1029
8590.46 1132
8591.33 1257
8592.21 1163
8593.08 1042
8593.96 1146
8594.83 1123
8595.71 1136
8596.59 1240
8597.46 1259
8598.34 1268
8599.21 1211
8600.09 1277
8600.96 1110
8601.84 1125
8602.71 1234
8603.59 1218
8604.46 1202
8605.34 1266
8606.22 1307
8607.09 1206
8607.97 1244
8608.84 1223
8609.72 1321
8610.60 1274
8611.47 1328
8612.35 1251
8613.22 1222
8614.10 1266
8614.98 1219
8615.85 1316
8616.73 1331
8617.61 1261
8618.48 1309
8619.36 1390
8620.24 1338
8621.11 1311
8621.99 1320
8622.87 1386
8623.74 1413
8624.62 1559
8625.50 1463
8626.37 1439
8627.25 1403
8628.13 1428
8629.00 1445
8629.88 1390
8630.76 1412
8631.63 1493
8632.51 1481
8633.39 1481
8634.27 1539
8635.14 1535
8636.02 1566
8636.90 1611
8637.77 1573
8638.65 1632
8639.53 1622
8640.41 1527
8641.28 1582
8642.16 1579
8643.04 1549
8643.92 1614
8644.80 1699
8645.67 1801
8646.55 1777
8647.43 1684
8648.31 1671
8649.19 1773
8650.06 1772
8650.94 1783
8651.82 1831
8652.70 1897
8653.58 1899
8654.45 1832
8655.33 1917
8656.21 2024
8657.09 2070
8657.97 1969
8658.85 2004
8659.72 2061
8660.60 2076
8661.48 2052
8662.36 2009
8663.24 1961
8664.12 2053
8665.00 2076
8665.88 1986
8666.75 1887
8667.63 1993
8668.51 1968
8669.39 1957
8670.27 2086
8671.15 2077
8672.03 2131
8672.91 2138
8673.79 2199
8674.67 2237
8675.55 2458
8676.42 2543
8677.30 2816
8678.18 2931
8679.06 3049
8679.94 3224
8680.82 3270
8681.70 3245
8682.58 3194
8683.46 3249
8684.34 3054
8685.22 2827
8686.10 2642
8686.98 2559
8687.86 2423
8688.74 2510
8689.62 2383
8690.50 2320
8691.38 2396
8692.26 2468
8693.14 2638
8694.02 2886
8694.90 3261
8695.78 3732
8696.66 4286
8697.54 5352
8698.42 5727
8699.30 5930
8700.18 5725
8701.07 5667
8701.95 5201
8702.83 4666
8703.71 3870
8704.59 3260
8705.47 2970
8706.35 2485
8707.23 2366
8708.11 2125
8708.99 1969
8709.87 1904
8710.75 1921
8711.64 1831
8712.52 1786
8713.40 1735
8714.28 1693
8715.16 1683
8716.04 1655
8716.92 1715
8717.81 1687
8718.69 1723
8719.57 1641
8720.45 1631
8721.33 1567
8722.21 1655
8723.10 1641
8723.98 1630
8724.86 1566
8725.74 1561
8726.62 1601
8727.50 1595
8728.39 1542
8729.27 1555
8730.15 1586
8731.03 1562
8731.91 1694
8732.80 1676
8733.68 1578
8734.56 1589
8735.44 1619
8736.33 1732
8737.21 1751
8738.09 1759
8738.97 1682
8739.86 1670
8740.74 1590
8741.62 1553
8742.50 1456
8743.39 1472
8744.27 1503
8745.15 1470
8746.04 1380
8746.92 1421
8747.80 1377
8748.68 1408
8749.57 1489
8750.45 1484
8751.33 1492
8752.22 1482
8753.10 1432
8753.98 1415
8754.87 1523
8755.75 1452
8756.63 1530
8757.52 1592
8758.40 1478
8759.28 1547
8760.17 1526
8761.05 1558
8761.94 1539
8762.82 1531
8763.70 1580
8764.59 1632
8765.47 1610
8766.36 1620
8767.24 1545
8768.12 1548
8769.01 1479
8769.89 1478
8770.78 1587
8771.66 1517
8772.54 1548
8773.43 1543
8774.31 1584
8775.20 1575
8776.08 1546
8776.97 1461
8777.85 1417
8778.73 1406
8779.62 1472
8780.50 1358
8781.39 1275
8782.27 1330
8783.16 1273
8784.04 1212
8784.93 1223
8785.81 1213
8786.70 1252
8787.58 1262
8788.47 1215
8789.35 1205
8790.24 1231
8791.12 1241
8792.01 1186
8792.89 1247
8793.78 1198
8794.66 1198
8795.55 1206
8796.44 1228
8797.32 1208
8798.21 1234
8799.09 1215
8799.98 1191
8800.86 1107
8801.75 1145
8802.63 1149
8803.52 1069
8804.41 1108
8805.29 1042
8806.18 988
8807.06 1024
8807.95 1074
8808.84 1134
8809.72 1029
8810.61 1165
8811.49 1162
8812.38 1114
8813.27 1128
8814.15 1119
8815.04 1025
8815.93 1009
8816.81 1070
8817.70 1088
8818.59 1019
8819.47 1013
8820.36 996
8821.25 975
8822.13 1068
8823.02 978
8823.91 969
8824.79 1013
8825.68 1020
8826.57 1009
8827.45 1028
8828.34 983
8829.23 965
8830.12 991
8831.00 965
8831.89 985
8832.78 1013
8833.66 1026
8834.55 959
8835.44 929
8836.33 882
8837.21 966
8838.10 943
8838.99 910
8839.88 990
8840.76 935
8841.65 949
8842.54 985
8843.43 1020
8844.32 947
8845.20 915
8846.09 929
8846.98 934
8847.87 944
8848.76 933
8849.64 965
8850.53 952
8851.42 915
8852.31 922
8853.20 881
8854.09 948
8854.97 990
8855.86 923
8856.75 913
8857.64 906
8858.53 888
8859.42 868
8860.30 855
8861.19 880
8862.08 925
8862.97 910
8863.86 908
8864.75 834
8865.64 838
8866.53 915
8867.42 868
8868.30 930
8869.19 851
8870.08 869
8870.97 871
8871.86 896
8872.75 823
8873.64 832
8874.53 823
8875.42 907
8876.31 876
8877.20 813
8878.09 950
8878.98 926
8879.87 915
8880.76 874
8881.65 792
8882.54 818
8883.43 808
8884.32 923
8885.21 886
8886.10 859
8886.99 770
8887.88 789
8888.77 907
8889.66 811
8890.55 836
8891.44 819
8892.33 869
8893.22 790
8894.11 769
8895.00 777
8895.89 778
8896.78 789
8897.67 771
8898.56 723
8899.45 778
8900.34 769
8901.23 786
8902.12 857
8903.01 818
8903.90 814
8904.79 801
8905.69 875
8906.58 817
8907.47 839
8908.36 806
8909.25 779
8910.14 778
8911.03 797
8911.92 797
8912.82 793
8913.71 767
8914.60 777
8915.49 797
8916.38 763
8917.27 745
8918.16 714
8919.06 673
8919.95 784
8920.84 803
8921.73 839
8922.62 905
8923.51 815
8924.41 851
8925.30 739
8926.19 766
8927.08 823
8927.97 829
8928.87 801
8929.76 750
8930.65 846
8931.54 834
8932.43 748
8933.33 764
8934.22 802
8935.11 769
8936.00 811
8936.90 730
8937.79 765
8938.68 763
8939.57 812
8940.47 746
8941.36 814
8942.25 795
8943.15 768
8944.04 803
8944.93 817
8945.82 807
8946.72 707
8947.61 791
8948.50 841
8949.40 774
8950.29 788
8951.18 762
8952.08 746
8952.97 778
8953.86 721
8954.76 756
8955.65 770
8956.54 723
8957.44 824
8958.33 764
8959.22 754
8960.12 716
8961.01 782
8961.91 752
8962.80 818
8963.69 710
8964.59 789
8965.48 847
8966.37 815
8967.27 800
8968.16 734
8969.06 757
8969.95 809
8970.85 716
8971.74 767
8972.63 774
8973.53 733
8974.42 721
8975.32 720
8976.21 695
8977.11 699
8978.00 783
8978.90 851
8979.79 846
8980.68 766
8981.58 831
8982.47 895
8983.37 894
8984.26 769
8985.16 825
8986.05 809
8986.95 846
8987.84 828
8988.74 743
8989.63 807
8990.53 842
8991.42 797
8992.32 730
8993.22 692
8994.11 785
8995.01 754
8995.90 732
8996.80 754
8997.69 717
8998.59 741
8999.48 746
9000.38 749
9001.28 666
9002.17 733
9003.07 721
9003.96 680
9004.86 684
9005.75 673
9006.65 741
9007.55 731
9008.44 770
9009.34 779
9010.23 698
9011.13 684
9012.03 730
9012.92 730
9013.82 774
9014.72 769
9015.61 732
9016.51 826
9017.41 789
9018.30 794
9019.20 737
9020.10 731
9020.99 734
9021.89 731
9022.79 725
9023.68 703
9024.58 725
9025.48 715
9026.37 774
9027.27 716
9028.17 690
9029.06 703
9029.96 698
9030.86 713
9031.76 734
9032.65 739
9033.55 762
9034.45 751
9035.35 696
9036.24 712
9037.14 728
9038.04 739
9038.94 742
9039.83 716
9040.73 723
9041.63 714
9042.53 703
9043.42 789
9044.32 656
9045.22 723
9046.12 725
9047.02 718
9047.91 780
9048.81 718
9049.71 690
9050.61 775
9051.51 744
9052.41 749
9053.30 668
9054.20 691
9055.10 756
9056.00 803
9056.90 727
9057.80 733
9058.69 719
9059.59 714
9060.49 762
9061.39 760
9062.29 795
9063.19 721
9064.09 808
9064.99 705
9065.88 643
9066.78 708
9067.68 773
9068.58 744
9069.48 737
9070.38 718
9071.28 728
9072.18 780
9073.08 767
9073.98 716
9074.88 732
9075.78 691
9076.68 701
9077.58 705
9078.47 732
9079.37 753
9080.27 731
9081.17 786
9082.07 740
9082.97 726
9083.87 697
9084.77 632
9085.67 701
9086.57 738
9087.47 767
9088.37 733
9089.27 700
9090.17 703
9091.07 739
9091.97 762
9092.87 702
9093.77 726
9094.67 747
9095.58 780
9096.48 775
9097.38 775
9098.28 712
9099.18 738
9100.08 734
9100.98 731
9101.88 769
9102.78 791
9103.68 792
9104.58 752
9105.48 684
9106.38 737
9107.28 770
9108.19 711
9109.09 757
9109.99 684
9110.89 705
9111.79 741
9112.69 677
9113.59 707
9114.49 759
9115.40 725
9116.30 702
9117.20 748
9118.10 755
9119.00 740
9119.90 731
9120.81 683
9121.71 658
9122.61 722
9123.51 626
9124.41 655
9125.31 631
9126.22 708
9127.12 658
9128.02 653
9128.92 742
9129.82 651
9130.73 712
9131.63 688
9132.53 728
9133.43 702
9134.34 772
9135.24 667
9136.14 727
9137.04 657
9137.95 702
9138.85 672
9139.75 659
9140.65 688
9141.56 772
9142.46 710
9143.36 696
9144.26 648
9145.17 734
9146.07 701
9146.97 682
9147.88 732
9148.78 719
9149.68 717
9150.59 608
9151.49 653
9152.39 679
9153.29 655
9154.20 719
9155.10 735
9156.01 675
9156.91 707
9157.81 697
9158.72 681
9159.62 617
9160.52 656
9161.43 683
9162.33 672
9163.23 671
9164.14 658
9165.04 647
9165.95 701
9166.85 631
9167.75 637
9168.66 650
9169.56 691
9170.47 638
9171.37 689
9172.27 721
9173.18 698
9174.08 664
9174.99 671
9175.89 683
9176.80 742
9177.70 717
9178.60 651
9179.51 679
9180.41 650
9181.32 698
9182.22 683
9183.13 682
9184.03 674
9184.94 636
9185.84 650
9186.75 685
9187.65 671
9188.56 713
9189.46 671
9190.37 699
9191.27 661
9192.18 679
9193.08 683
9193.99 691
9194.89 678
9195.80 688
9196.71 679
9197.61 643
9198.52 686
9199.42 695
9200.33 633
9201.23 677
9202.14 653
9203.04 668
9203.95 694
9204.86 713
9205.76 704
9206.67 634
9207.57 709
9208.48 760
9209.39 651
9210.29 708
9211.20 634
9212.10 713
9213.01 792
9213.92 700
9214.82 649
9215.73 667
9216.64 678
9217.54 703
9218.45 757
9219.36 692
9220.26 709
9221.17 722
9222.08 692
9222.98 687
9223.89 709
9224.80 659
9225.70 760
9226.61 668
9227.52 712
9228.42 753
9229.33 714
9230.24 699
9231.14 706
9232.05 671
9232.96 659
9233.87 667
9234.77 666
9235.68 709
9236.59 687
9237.50 626
9238.40 660
9239.31 697
9240.22 729
9241.13 678
9242.03 682
9242.94 690
9243.85 710
9244.76 666
9245.66 720
9246.57 716
9247.48 672
9248.39 690
9249.30 716
9250.20 672
9251.11 696
9252.02 665
9252.93 644
9253.84 646
9254.75 656
9255.65 689
9256.56 700
9257.47 704
9258.38 745
9259.29 697
9260.20 646
9261.10 733
9262.01 731
9262.92 650
9263.83 631
9264.74 683
9265.65 696
9266.56 692
9267.47 689
9268.37 630
9269.28 642
9270.19 718
9271.10 695
9272.01 712
9272.92 657
9273.83 715
9274.74 738
9275.65 744
9276.56 679
9277.47 745
9278.38 720
9279.29 705
9280.20 722
9281.11 598
9282.01 600
9282.92 679
9283.83 674
9284.74 622
9285.65 696
9286.56 661
9287.47 650
9288.38 639
9289.29 640
9290.20 690
9291.11 653
9292.02 706
9292.93 707
9293.84 674
9294.75 643
9295.66 695
9296.57 700
9297.49 697
9298.40 655
9299.31 707
9300.22 652
9301.13 706
9302.04 736
9302.95 664
9303.86 655
9304.77 705
9305.68 685
9306.59 729
9307.50 752
9308.41 701
9309.32 726
9310.24 692
9311.15 702
9312.06 693
9312.97 688
9313.88 762
9314.79 696
9315.70 713
9316.61 710
9317.53 715
9318.44 660
9319.35 680
9320.26 693
9321.17 728
9322.08 712
9322.99 723
9323.91 717
9324.82 770
9325.73 720
9326.64 713
9327.55 704
9328.46 625
9329.38 627
9330.29 610
9331.20 629
9332.11 632
9333.03 700
9333.94 694
9334.85 659
9335.76 712
9336.67 631
9337.59 668
9338.50 629
9339.41 644
9340.32 677
9341.24 659
9342.15 594
9343.06 621
9343.97 653
9344.89 692
9345.80 777
9346.71 654
9347.63 645
9348.54 724
9349.45 706
9350.36 695
9351.28 657
9352.19 670
9353.10 640
9354.02 648
9354.93 684
9355.84 679
9356.76 691
9357.67 700
9358.58 601
9359.50 578
9360.41 570
9361.32 652
9362.24 726
9363.15 688
9364.06 721
9364.98 688
9365.89 699
9366.81 677
9367.72 697
9368.63 673
9369.55 696
9370.46 711
9371.38 699
9372.29 675
9373.20 678
9374.12 715
9375.03 731
9375.95 687
9376.86 614
9377.77 628
9378.69 648
9379.60 686
9380.52 687
9381.43 702
9382.35 665
9383.26 704
9384.18 668
9385.09 717
9386.01 690
9386.92 681
9387.83 734
9388.75 745
9389.66 721
9390.58 748
9391.49 680
9392.41 715
9393.32 743
9394.24 697
9395.16 717
9396.07 721
9396.99 719
9397.90 770
9398.82 730
9399.73 734
9400.65 754
9401.56 695
9402.48 740
9403.39 748
9404.31 744
9405.22 786
9406.14 711
9407.06 705
9407.97 665
9408.89 672
9409.80 732
9410.72 741
9411.64 718
9412.55 711
9413.47 631
9414.38 705
9415.30 718
9416.22 778
9417.13 744
9418.05 746
9418.97 775
9419.88 726
9420.80 727
9421.71 683
9422.63 779
9423.55 739
9424.46 773
9425.38 769
9426.30 709
9427.21 736
9428.13 755
9429.05 783
9429.96 735
9430.88 752
9431.80 714
9432.72 714
9433.63 697
9434.55 760
9435.47 723
9436.38 722
9437.30 743
9438.22 711
9439.14 716
9440.05 763
9440.97 875
9441.89 839
9442.81 804
9443.72 778
9444.64 794
9445.56 821
9446.48 750
9447.39 842
9448.31 770
9449.23 784
9450.15 808
9451.07 711
9451.98 697
9452.90 784
9453.82 795
9454.74 752
9455.66 767
9456.57 845
9457.49 855
9458.41 907
9459.33 899
9460.25 894
9461.16 953
9462.08 888
9463.00 850
9463.92 945
9464.84 873
9465.76 769
9466.68 770
9467.59 800
9468.51 788
9469.43 760
9470.35 738
9471.27 809
9472.19 830
9473.11 809
9474.03 837
9474.95 788
9475.87 723
9476.78 760
9477.70 715
9478.62 780
9479.54 776
9480.46 768
9481.38 770
9482.30 835
9483.22 818
9484.14 821
9485.06 821
9485.98 844
9486.90 821
9487.82 817
9488.74 790
9489.66 936
9490.58 888
9491.50 818
9492.42 804
9493.34 775
9494.26 785
9495.18 748
9496.10 776
9497.02 799
9497.94 814
9498.86 786
9499.78 791
9500.70 822
9501.62 842
9502.54 827
9503.46 808
9504.38 785
9505.30 887
9506.22 766
9507.14 782
9508.06 773
9508.98 803
9509.90 840
9510.82 886
9511.75 827
9512.67 881
9513.59 756
9514.51 785
9515.43 832
9516.35 789
9517.27 791
9518.19 814
9519.11 910
9520.03 866
9520.96 807
9521.88 799
9522.80 786
9523.72 818
9524.64 804
9525.56 845
9526.48 816
9527.41 836
9528.33 877
9529.25 899
9530.17 855
9531.09 834
9532.02 894
9532.94 898
9533.86 887
9534.78 885
9535.70 896
9536.63 945
9537.55 965
9538.47 979
9539.39 1035
9540.31 993
9541.24 978
9542.16 990
9543.08 910
9544.00 935
9544.93 1014
9545.85 1013
9546.77 913
9547.69 865
9548.62 951
9549.54 977
9550.46 869
9551.38 894
9552.31 973
9553.23 915
9554.15 958
9555.08 954
9556.00 983
9556.92 932
9557.84 928
9558.77 901
9559.69 940
9560.61 951
9561.54 989
9562.46 932
9563.38 915
9564.31 985
9565.23 1005
9566.15 967
9567.08 960
9568.00 956
9568.93 933
9569.85 918
9570.77 894
9571.70 929
9572.62 921
9573.54 968
9574.47 963
9575.39 936
9576.32 979
9577.24 992
9578.16 953
9579.09 879
9580.01 971
9580.94 950
9581.86 987
9582.78 960
9583.71 957
9584.63 1053
9585.56 1021
9586.48 994
9587.41 923
9588.33 1057
9589.26 972
9590.18 974
9591.11 920
9592.03 1017
9592.96 933
9593.88 1025
9594.80 1072
9595.73 1072
9596.65 1001
9597.58 1022
9598.50 1051
9599.43 1023
9600.35 986
9601.28 1032
9602.21 997
9603.13 1131
9604.06 1126
9604.98 1114
9605.91 1042
9606.83 1114
9607.76 1053
9608.68 1102
9609.61 1119
9610.53 1065
9611.46 1128
9612.39 1155
9613.31 1109
9614.24 1118
9615.16 1133
9616.09 1171
9617.02 1180
9617.94 1115
9618.87 1197
9619.79 1238
9620.72 1213
9621.65 1158
9622.57 1178
9623.50 1242
9624.42 1177
9625.35 1124
9626.28 1109
9627.20 1214
9628.13 1215
9629.06 1244
9629.98 1210
9630.91 1224
9631.84 1270
9632.76 1225
9633.69 1314
9634.62 1277
9635.54 1208
9636.47 1200
9637.40 1258
9638.32 1267
9639.25 1206
9640.18 1328
9641.11 1207
9642.03 1283
9642.96 1282
9643.89 1320
9644.81 1333
9645.74 1350
9646.67 1217
9647.60 1350
9648.52 1383
9649.45 1307
9650.38 1287
9651.31 1343
9652.23 1417
9653.16 1498
9654.09 1450
9655.02 1428
9655.95 1520
9656.87 1538
9657.80 1548
9658.73 1532
9659.66 1587
9660.58 1492
9661.51 1558
9662.44 1579
9663.37 1580
9664.30 1578
9665.23 1507
9666.15 1434
9667.08 1492
9668.01 1550
9668.94 1623
9669.87 1610
9670.80 1613
9671.73 1578
9672.65 1525
9673.58 1566
9674.51 1660
9675.44 1637
9676.37 1625
9677.30 1667
9678.23 1655
9679.16 1637
9680.08 1635
9681.01 1567
9681.94 1658
9682.87 1726
9683.80 1590
9684.73 1658
9685.66 1782
9686.59 1786
9687.52 1714
9688.45 1892
9689.38 1904
9690.31 1913
9691.24 1938
9692.17 1962
9693.09 1997
9694.02 1963
9694.95 1833
9695.88 1912
9696.81 1819
9697.74 1745
9698.67 1812
9699.60 1923
9700.53 1926
9701.46 2129
9702.39 2268
9703.32 2424
9704.25 2644
9705.18 2807
9706.11 2991
9707.04 2967
9707.97 2754
9708.91 2668
9709.84 2475
9710.77 2399
9711.70 2352
9712.63 2210
9713.56 2099
9714.49 1879
9715.42 1898
9716.35 1846
9717.28 1926
9718.21 1972
9719.14 2020
9720.07 1972
9721.00 1993
9721.93 1886
9722.87 1975
9723.80 2031
9724.73 1960
9725.66 1772
9726.59 1706
9727.52 1716
9728.45 1692
9729.38 1552
9730.32 1551
9731.25 1623
9732.18 1690
9733.11 1687
9734.04 1692
9734.97 1540
9735.91 1575
9736.84 1627
9737.77 1614
9738.70 1626
9739.63 1594
9740.56 1614
9741.50 1608
9742.43 1616
9743.36 1596
9744.29 1554
9745.22 1487
9746.16 1503
9747.09 1534
9748.02 1530
9748.95 1529
9749.89 1442
9750.82 1513
9751.75 1380
9752.68 1447
9753.62 1499
9754.55 1396
9755.48 1404
9756.41 1444
9757.35 1485
9758.28 1329
9759.21 1409
9760.14 1410
9761.08 1340
9762.01 1340
9762.94 1391
9763.88 1428
9764.81 1349
9765.74 1441
9766.68 1439
9767.61 1380
9768.54 1429
9769.48 1386
9770.41 1372
9771.34 1470
9772.28 1445
9773.21 1436
9774.14 1389
9775.08 1300
9776.01 1337
9776.94 1343
9777.88 1316
9778.81 1323
9779.74 1347
9780.68 1452
9781.61 1420
9782.55 1528
9783.48 1534
9784.41 1530
9785.35 1631
9786.28 1522
9787.22 1506
9788.15 1511
9789.08 1462
9790.02 1436
9790.95 1504
9791.89 1462
9792.82 1401
9793.76 1360
9794.69 1349
9795.63 1312
9796.56 1168
9797.49 1201
9798.43 1284
9799.36 1296
9800.30 1262
9801.23 1301
9802.17 1289
9803.10 1214
9804.04 1207
9804.97 1235
9805.91 1168
9806.84 1240
9807.78 1266
9808.71 1268
9809.65 1234
9810.58 1173
9811.52 1118
9812.45 1167
9813.39 1112
9814.33 1078
9815.26 1108
9816.20 1096
9817.13 1093
9818.07 1113
9819.00 1144
9819.94 1126
9820.87 1030
9821.81 1117
9822.75 1099
9823.68 1060
9824.62 1155
9825.55 1098
9826.49 1126
9827.43 1066
9828.36 1024
9829.30 1054
9830.23 1114
9831.17 1120
9832.11 1103
9833.04 1045
9833.98 1030
9834.92 1131
9835.85 1072
9836.79 1063
9837.73 1065
9838.66 1025
9839.60 1000
9840.54 967
9841.47 977
9842.41 1016
9843.35 1078
9844.28 1136
9845.22 1085
9846.16 1013
9847.09 1001
9848.03 1125
9848.97 1080
9849.90 1027
9850.84 1079
9851.78 1092
9852.72 1041
9853.65 1061
9854.59 979
9855.53 1005
9856.47 1040
9857.40 1045
9858.34 999
9859.28 978
9860.22 1004
9861.15 993
9862.09 1019
9863.03 995
9863.97 1042
9864.90 1031
9865.84 945
9866.78 1019
9867.72 1040
9868.66 1026
9869.59 1049
9870.53 974
9871.47 1005
9872.41 986
9873.35 966
9874.29 971
9875.22 958
9876.16 1003
9877.10 919
9878.04 992
9878.98 1021
9879.92 929
9880.85 1055
9881.79 1055
9882.73 993
9883.67 1000
9884.61 935
9885.55 913
9886.49 957
9887.43 930
9888.37 1003
9889.30 981
9890.24 994
9891.18 1000
9892.12 994
9893.06 979
9894.00 952
9894.94 976
9895.88 1077
9896.82 1059
9897.76 963
9898.70 883
9899.64 912
9900.58 983
9901.52 1019
9902.45 965
9903.39 887
9904.33 979
9905.27 915
9906.21 966
9907.15 1024
9908.09 959
9909.03 912
9909.97 961
9910.91 1015
9911.85 936
9912.79 936
9913.73 907
9914.67 933
9915.61 935
9916.55 972
9917.49 958
9918.44 977
9919.38 905
9920.32 970
9921.26 952
9922.20 923
9923.14 923
9924.08 880
9925.02 974
9925.96 992
9926.90 922
9927.84 889
9928.78 969
9929.72 1060
9930.66 1073
9931.61 1238
9932.55 1241
9933.49 1289
9934.43 1382
9935.37 1303
9936.31 1319
9937.25 1297
9938.19 1233
9939.14 1139
9940.08 1135
9941.02 1010
9941.96 1019
9942.90 981
9943.84 982
9944.78 945
9945.73 865
9946.67 867
9947.61 934
9948.55 995
9949.49 912
9950.44 946
9951.38 953
9952.32 949
9953.26 922
9954.20 915
9955.15 933
9956.09 933
9957.03 929
9957.97 922
9958.91 954
9959.86 971
9960.80 933
9961.74 911
9962.68 926
9963.63 857
9964.57 972
9965.51 958
9966.45 907
9967.40 918
9968.34 913
9969.28 913
9970.23 852
9971.17 882
9972.11 950
9973.05 917
9974.00 958
9974.94 890
9975.88 981
9976.83 950
9977.77 871
9978.71 857
9979.66 878
9980.60 878
9981.54 883
9982.49 864
9983.43 867
9984.37 984
9985.32 935
9986.26 815
9987.20 821
9988.15 840
9989.09 888
9990.04 793
9990.98 869
9991.92 893
9992.87 877
9993.81 870
9994.76 875
9995.70 806
9996.64 845
9997.59 841
9998.53 839
9999.48 866
10000.42 878
10001.36 873
10002.31 855
10003.25 870
10004.20 889
10005.14 898
10006.09 836
10007.03 847
10007.98 866
10008.92 911
10009.87 955
10010.81 884
10011.76 874
10012.70 896
10013.64 912
10014.59 909
10015.53 882
10016.48 903
10017.43 862
10018.37 831
10019.32 839
10020.26 837
10021.21 798
10022.15 857
10023.10 888
10024.04 909
10024.99 855
10025.93 876
10026.88 896
10027.82 889
10028.77 839
10029.72 833
10030.66 824
10031.61 861
10032.55 809
10033.50 809
10034.44 824
10035.39 830
10036.34 800
10037.28 784
10038.23 813
10039.17 794
10040.12 719
10041.07 747
10042.01 780
10042.96 783
10043.91 821
10044.85 773
10045.80 775
10046.74 804
10047.69 832
10048.64 789
10049.58 760
10050.53 803
10051.48 821
10052.42 836
10053.37 808
10054.32 799
10055.27 825
10056.21 844
10057.16 789
10058.11 765
10059.05 783
10060.00 790
10060.95 792
10061.89 799
10062.84 799
10063.79 738
10064.74 811
10065.68 770
10066.63 823
10067.58 819
10068.53 841
10069.47 794
10070.42 819
10071.37 785
10072.32 758
10073.26 790
10074.21 779
10075.16 827
10076.11 806
10077.06 772
10078.00 760
10078.95 796
10079.90 700
10080.85 769
10081.80 753
10082.74 866
10083.69 848
10084.64 801
10085.59 747
10086.54 790
10087.49 797
10088.43 812
10089.38 746
10090.33 703
10091.28 758
10092.23 740
10093.18 818
10094.13 722
10095.07 761
10096.02 765
10096.97 840
10097.92 798
10098.87 771
10099.82 761
10100.77 764
10101.72 772
10102.67 735
10103.61 769
10104.56 792
10105.51 768
10106.46 726
10107.41 723
10108.36 682
10109.31 721
10110.26 741
10111.21 734
10112.16 680
10113.11 727
10114.06 799
10115.01 800
10115.96 736
10116.91 782
10117.86 714
10118.81 691
10119.76 726
10120.71 692
10121.66 714
10122.61 636
10123.56 711
10124.51 722
10125.46 700
10126.41 773
10127.36 789
10128.31 678
10129.26 708
10130.21 745
10131.16 745
10132.11 690
10133.06 723
10134.01 706
10134.96 706
10135.91 718
10136.86 733
10137.81 685
10138.76 775
10139.72 776
10140.67 747
10141.62 679
10142.57 727
10143.52 732
10144.47 753
10145.42 766
10146.37 727
10147.32 667
10148.28 732
10149.23 726
10150.18 757
10151.13 719
10152.08 728
10153.03 712
10153.98 717
10154.94 702
10155.89 775
10156.84 753
10157.79 722
10158.74 791
10159.69 742
10160.65 752
10161.60 727
10162.55 753
10163.50 698
10164.45 701
10165.41 767
10166.36 797
10167.31 759
10168.26 753
10169.21 708
10170.17 763
10171.12 701
10172.07 726
10173.02 780
10173.98 723
10174.93 716
10175.88 758
10176.83 751
10177.79 775
10178.74 733
10179.69 736
10180.64 726
10181.60 752
10182.55 815
10183.50 835
10184.46 755
10185.41 729
10186.36 804
10187.32 797
10188.27 771
10189.22 808
10190.18 746
10191.13 777
10192.08 786
10193.03 775
10193.99 784
10194.94 778
10195.90 789
10196.85 787
10197.80 798
10198.76 830
10199.71 789
10200.66 770
10201.62 770
10202.57 763
10203.52 851
10204.48 832
10205.43 815
10206.39 743
10207.34 757
10208.29 765
10209.25 794
10210.20 811
10211.16 867
10212.11 880
10213.07 873
10214.02 907
10214.97 904
10215.93 820
10216.88 827
10217.84 844
10218.79 842
10219.75 796
10220.70 709
10221.66 718
10222.61 763
10223.57 809
10224.52 758
10225.48 692
10226.43 784
10227.39 788
10228.34 772
10229.30 740
10230.25 757
10231.21 831
10232.16 808
10233.12 732
10234.07 729
10235.03 746
10235.98 738
10236.94 731
10237.89 702
10238.85 789
10239.80 813
10240.76 787
10241.72 814
10242.67 802
10243.63 816
10244.58 765
10245.54 822
10246.49 804
10247.45 733
10248.41 727
10249.36 752
10250.32 789
10251.27 710
10252.23 764
10253.19 723
10254.14 692
10255.10 650
10256.06 720
10257.01 693
10257.97 642
10258.92 691
10259.88 763
10260.84 670
10261.79 680
10262.75 736
10263.71 751
10264.66 746
10265.62 637
10266.58 648
10267.53 693
10268.49 666
10269.45 638
10270.41 586
10271.36 643
10272.32 684
10273.28 706
10274.23 659
10275.19 638
10276.15 718
10277.11 688
10278.06 657
10279.02 656
10279.98 727
10280.94 738
10281.89 717
10282.85 684
10283.81 654
10284.77 696
10285.72 722
10286.68 692
10287.64 680
10288.60 662
10289.55 719
10290.51 662
10291.47 639
10292.43 685
10293.39 644
10294.34 678
10295.30 646
10296.26 686
10297.22 704
10298.18 711
10299.14 707
10300.09 654
10301.05 577
10302.01 616
10302.97 640
10303.93 625
10304.89 599
10305.85 661
10306.80 690
10307.76 623
10308.72 680
10309.68 672
10310.64 662
10311.60 692
10312.56 686
10313.52 721
10314.47 684
10315.43 606
10316.39 687
10317.35 660
10318.31 606
10319.27 705
10320.23 739
10321.19 666
10322.15 683
10323.11 689
10324.07 675
10325.03 663
10325.99 686
10326.95 679
10327.91 748
10328.87 688
10329.83 674
10330.79 704
10331.75 702
10332.71 639
10333.67 646
10334.63 671
10335.59 750
10336.55 705
10337.51 686
10338.47 654
10339.43 691
10340.39 664
10341.35 659
10342.31 703
10343.27 680
10344.23 660
10345.19 637
10346.15 666
10347.11 691
10348.07 699
10349.03 658
10349.99 709
10350.95 691
10351.91 687
10352.87 673
10353.83 649
10354.79 712
10355.76 721
10356.72 637
10357.68 641
10358.64 665
10359.60 620
10360.56 628
10361.52 679
10362.48 635
10363.45 602
10364.41 670
10365.37 623
10366.33 663
10367.29 681
10368.25 644
10369.21 610
10370.18 625
10371.14 660
10372.10 670
10373.06 694
10374.02 726
10374.98 702
10375.95 675
10376.91 655
10377.87 645
10378.83 615
10379.79 590
10380.76 561
10381.72 588
10382.68 632
10383.64 606
10384.61 621
10385.57 611
10386.53 585
10387.49 631
10388.46 570
10389.42 615
10390.38 626
10391.34 653
10392.31 559
10393.27 653
10394.23 640
10395.19 607
10396.16 609
10397.12 629
10398.08 589
10399.05 569
10400.01 630
10400.97 568
10401.93 613
10402.90 603
10403.86 583
10404.82 638
10405.79 629
10406.75 567
10407.71 551
10408.68 567
10409.64 646
10410.60 615
10411.57 584
10412.53 557
10413.50 652
10414.46 660
10415.42 610
10416.39 569
10417.35 612
10418.31 595
10419.28 604
10420.24 638
10421.21 613
10422.17 664
10423.13 621
10424.10 541
10425.06 621
10426.03 628
10426.99 664
10427.96 636
10428.92 616
10429.88 656
10430.85 634
10431.81 637
10432.78 553
10433.74 639
10434.71 607
10435.67 607
10436.64 568
10437.60 608
10438.57 637
10439.53 556
10440.50 586
10441.46 578
10442.43 573
10443.39 560
10444.36 518
10445.32 562
10446.29 596
10447.25 546
10448.22 544
10449.18 589
10450.15 574
10451.11 553
10452.08 551
10453.04 562
10454.01 569
10454.97 537
10455.94 596
10456.91 556
10457.87 587
10458.84 594
10459.80 558
10460.77 506
10461.73 504
10462.70 563
10463.67 632
10464.63 501
10465.60 533
10466.56 584
10467.53 503
10468.50 535
10469.46 536
10470.43 538
10471.40 542
10472.36 525
10473.33 537
10474.30 521
10475.26 526
10476.23 580
10477.19 524
10478.16 551
10479.13 551
10480.09 545
10481.06 610
10482.03 593
10483.00 589
10483.96 553
10484.93 577
10485.90 520
10486.86 540
10487.83 540
10488.80 573
10489.76 585
10490.73 579
10491.70 534
10492.67 599
10493.63 611
10494.60 590
10495.57 575
10496.54 578
10497.50 578
10498.47 605
10499.44 596
10500.41 531
10501.37 544
10502.34 550
10503.31 555
10504.28 609
10505.25 629
10506.21 574
10507.18 556
10508.15 575
10509.12 568
10510.09 581
10511.05 508
10512.02 597
10512.99 596
10513.96 620
10514.93 576
10515.90 565
10516.86 573
10517.83 613
10518.80 561
10519.77 580
10520.74 572
10521.71 623
10522.68 587
10523.64 606
10524.61 624
10525.58 546
10526.55 581
10527.52 565
10528.49 579
10529.46 565
10530.43 584
10531.40 594
10532.36 566
10533.33 558
10534.30 550
10535.27 591
10536.24 534
10537.21 574
10538.18 606
10539.15 603
10540.12 594
10541.09 555
10542.06 559
10543.03 586
10544.00 601
10544.97 554
10545.94 583
10546.91 526
10547.88 598
10548.85 592
10549.82 554
10550.79 591
10551.76 634
10552.73 577
10553.70 539
10554.67 584
10555.64 560
10556.61 547
10557.58 571
10558.55 533
10559.52 545
10560.49 603
10561.46 606
10562.43 602
10563.40 551
10564.37 590
10565.34 557
10566.31 597
10567.28 573
10568.25 589
10569.23 586
10570.20 601
10571.17 574
10572.14 600
10573.11 625
10574.08 529
10575.05 524
10576.02 600
10576.99 624
10577.96 543
10578.94 596
10579.91 613
10580.88 607
10581.85 494
10582.82 596
10583.79 563
10584.76 563
10585.74 566
10586.71 579
10587.68 620
10588.65 550
10589.62 584
10590.60 608
10591.57 587
10592.54 601
10593.51 585
10594.48 590
10595.45 585
10596.43 607
10597.40 563
10598.37 588
10599.34 629
10600.32 592
10601.29 614
10602.26 579
10603.23 554
10604.21 581
10605.18 619
10606.15 644
10607.12 622
10608.10 622
10609.07 589
10610.04 602
10611.01 588
10611.99 597
10612.96 654
10613.93 616
10614.91 599
10615.88 562
10616.85 600
10617.82 573
10618.80 608
10619.77 569
10620.74 563
10621.72 579
10622.69 603
10623.66 604
10624.64 610
10625.61 625
10626.58 612
10627.56 613
10628.53 641
10629.51 637
10630.48 598
10631.45 633
10632.43 642
10633.40 624
10634.37 657
10635.35 625
10636.32 638
10637.30 708
10638.27 670
10639.24 589
10640.22 553
10641.19 609
10642.17 623
10643.14 668
10644.11 700
10645.09 704
10646.06 784
10647.04 772
10648.01 715
10648.99 784
10649.96 722
10650.94 731
10651.91 703
10652.89 632
10653.86 649
10654.83 588
10655.81 634
10656.78 598
10657.76 664
10658.73 548
10659.71 579
10660.68 620
10661.66 599
10662.63 568
10663.61 516
10664.59 578
10665.56 632
10666.54 684
10667.51 577
10668.49 615
10669.46 613
10670.44 591
10671.41 595
10672.39 573
10673.36 592
10674.34 616
10675.32 604
10676.29 588
10677.27 517
10678.24 613
10679.22 639
10680.19 579
10681.17 597
10682.15 534
10683.12 577
10684.10 573
10685.08 606
10686.05 573
10687.03 642
10688.00 600
10688.98 557
10689.96 598
10690.93 591
10691.91 569
10692.89 551
10693.86 601
10694.84 588
10695.82 644
10696.79 584
10697.77 609
10698.75 637
10699.72 578
10700.70 553
10701.68 632
10702.65 595
10703.63 585
10704.61 604
10705.59 593
10706.56 647
10707.54 615
10708.52 625
10709.49 637
10710.47 527
10711.45 579
10712.43 573
10713.40 584
10714.38 563
10715.36 531
10716.34 567
10717.31 601
10718.29 599
10719.27 605
10720.25 573
10721.22 590
10722.20 555
10723.18 601
10724.16 571
10725.14 624
10726.11 606
10727.09 656
10728.07 635
10729.05 591
10730.03 628
10731.01 609
10731.98 581
10732.96 572
10733.94 578
10734.92 623
10735.90 601
10736.88 575
10737.85 571
10738.83 599
10739.81 596
10740.79 595
10741.77 578
10742.75 578
10743.73 589
10744.71 593
10745.69 671
10746.66 678
10747.64 584
10748.62 562
10749.60 626
10750.58 640
10751.56 660
10752.54 624
10753.52 651
10754.50 718
10755.48 675
10756.46 664
10757.44 645
10758.42 633
10759.39 600
10760.37 605
10761.35 631
10762.33 594
10763.31 607
10764.29 595
10765.27 667
10766.25 649
10767.23 687
10768.21 666
10769.19 611
10770.17 661
10771.15 672
10772.13 612
10773.11 609
10774.09 605
10775.07 623
10776.05 602
10777.03 572
10778.02 594
10779.00 619
10779.98 675
10780.96 680
10781.94 633
10782.92 704
10783.90 642
10784.88 647
10785.86 626
10786.84 578
10787.82 604
10788.80 647
10789.78 658
10790.76 631
10791.75 673
10792.73 634
10793.71 646
10794.69 612
10795.67 640
10796.65 670
10797.63 651
10798.61 725
10799.60 704
10800.58 699
10801.56 667
10802.54 738
10803.52 714
10804.50 715
10805.49 680
10806.47 652
10807.45 687
10808.43 671
10809.41 672
10810.39 672
10811.38 686
10812.36 726
10813.34 755
10814.32 650
10815.30 672
10816.29 767
10817.27 743
10818.25 717
10819.23 784
10820.22 756
10821.20 686
10822.18 682
10823.16 705
10824.15 706
10825.13 701
10826.11 645
10827.09 737
10828.08 708
10829.06 652
10830.04 702
10831.02 670
10832.01 696
10832.99 724
10833.97 777
10834.96 709
10835.94 792
10836.92 762
10837.91 751
10838.89 690
10839.87 728
10840.85 727
10841.84 763
10842.82 717
10843.81 742
10844.79 802
10845.77 728
10846.76 798
10847.74 821
10848.72 806
10849.71 813
10850.69 752
10851.67 809
10852.66 839
10853.64 816
10854.63 797
10855.61 787
10856.59 794
10857.58 813
10858.56 793
10859.55 811
10860.53 820
10861.51 802
10862.50 830
10863.48 883
10864.47 785
10865.45 814
10866.44 922
10867.42 929
10868.41 814
10869.39 866
10870.37 845
10871.36 905
10872.34 788
10873.33 870
10874.31 889
10875.30 794
10876.28 870
10877.27 828
10878.25 777
10879.24 879
10880.22 894
10881.21 943
10882.19 903
10883.18 918
10884.16 898
10885.15 917
10886.13 930
10887.12 936
10888.11 833
10889.09 839
10890.08 936
10891.06 934
10892.05 916
10893.03 958
10894.02 924
10895.00 980
10895.99 981
10896.98 990
10897.96 1035
10898.95 981
10899.93 958
10900.92 1000
10901.91 1035
10902.89 953
10903.88 968
10904.86 1012
10905.85 996
10906.84 1035
10907.82 977
10908.81 1069
10909.80 1090
10910.78 1076
10911.77 1047
10912.76 1055
10913.74 1143
10914.73 1148
10915.72 1018
10916.70 1114
10917.69 1139
10918.68 1231
10919.66 1193
10920.65 1132
10921.64 1185
10922.62 1223
10923.61 1176
10924.60 1219
10925.58 1191
10926.57 1150
10927.56 1155
10928.55 1151
10929.53 1171
10930.52 1273
10931.51 1250
10932.50 1239
10933.48 1274
10934.47 1199
10935.46 1237
10936.45 1229
10937.43 1272
10938.42 1248
10939.41 1294
10940.40 1253
10941.38 1239
10942.37 1299
10943.36 1185
10944.35 1249
10945.34 1297
10946.32 1355
10947.31 1393
10948.30 1357
10949.29 1333
10950.28 1374
10951.27 1428
10952.25 1395
10953.24 1481
10954.23 1432
10955.22 1405
10956.21 1525
10957.20 1441
10958.18 1489
10959.17 1657
10960.16 1655
10961.15 1611
10962.14 1671
10963.13 1819
10964.12 1998
10965.11 2031
10966.10 2107
10967.08 2116
10968.07 1979
10969.06 1915
10970.05 1950
10971.04 1897
10972.03 1623
10973.02 1677
10974.01 1659
10975.00 1656
10975.99 1495
10976.98 1462
10977.97 1453
10978.96 1432
10979.95 1436
10980.94 1513
10981.92 1564
10982.91 1557
10983.90 1558
10984.89 1521
10985.88 1480
10986.87 1445
10987.86 1482
10988.85 1557
10989.84 1525
10990.83 1517
10991.82 1534
10992.81 1506
10993.80 1588
10994.79 1627
10995.78 1596
10996.78 1661
10997.77 1631
10998.76 1627
10999.75 1738
11000.74 1840
11001.73 1790
11002.72 1971
11003.71 2261
11004.70 2241
11005.69 2442
11006.68 2628
11007.67 2827
11008.66 2769
11009.65 2518
11010.64 2478
11011.64 2206
11012.63 2152
11013.62 2038
11014.61 1881
11015.60 1668
11016.59 1571
11017.58 1457
11018.57 1347
11019.57 1408
11020.56 1401
11021.55 1376
11022.54 1346
11023.53 1425
11024.52 1354
11025.51 1358
11026.51 1444
11027.50 1334
11028.49 1300
11029.48 1213
11030.47 1172
11031.47 1229
11032.46 1139
11033.45 1097
11034.44 1154
11035.43 1196
11036.43 1153
11037.42 1184
11038.41 1201
11039.40 1143
11040.39 1111
11041.39 1165
11042.38 1221
11043.37 1217
11044.36 1239
11045.36 1186
11046.35 1206
11047.34 1170
11048.34 1131
11049.33 1054
11050.32 1085
11051.31 1113
11052.31 1079
11053.30 1098
11054.29 1066
11055.29 1053
11056.28 1147
11057.27 1041
11058.26 1069
11059.26 1044
11060.25 1003
11061.24 1029
11062.24 1077
11063.23 1090
11064.22 1074
11065.22 1038
11066.21 1071
11067.20 1025
11068.20 1015
11069.19 1026
11070.19 995
11071.18 1004
11072.17 981
11073.17 938
11074.16 972
11075.15 980
11076.15 1010
11077.14 1004
11078.14 955
11079.13 962
11080.12 1036
11081.12 1079
11082.11 1040
11083.11 1005
11084.10 1050
11085.10 1050
11086.09 982
11087.08 991
11088.08 1006
11089.07 978
11090.07 1030
11091.06 977
11092.06 946
11093.05 1013
11094.05 975
11095.04 891
11096.04 936
11097.03 939
11098.03 993
11099.02 948
11100.02 954
11101.01 943
11102.01 903
11103.00 874
11104.00 908
11104.99 890
11105.99 898
11106.98 921
11107.98 866
11108.97 921
11109.97 893
11110.96 830
11111.96 947
11112.95 836
11113.95 790
11114.95 842
11115.94 871
11116.94 915
11117.93 920
11118.93 772
11119.93 798
11120.92 823
11121.92 812
11122.91 788
11123.91 814
11124.91 860
11125.90 809
11126.90 811
11127.89 781
11128.89 792
11129.89 771
11130.88 781
11131.88 772
11132.88 736
11133.87 830
11134.87 729
11135.87 762
11136.86 766
11137.86 726
11138.86 753
11139.85 757
11140.85 760
11141.85 750
11142.84 699
11143.84 722
11144.84 732
11145.83 679
11146.83 691
11147.83 729
11148.83 722
11149.82 752
11150.82 714
11151.82 754
11152.82 749
11153.81 765
11154.81 709
11155.81 770
11156.80 688
11157.80 639
11158.80 721
11159.80 727
11160.80 732
11161.79 716
11162.79 733
11163.79 704
11164.79 718
11165.78 659
11166.78 760
11167.78 734
11168.78 668
11169.78 737
11170.78 704
11171.77 734
11172.77 763
11173.77 709
11174.77 692
11175.77 690
11176.77 700
11177.76 720
11178.76 645
11179.76 650
11180.76 689
11181.76 755
11182.76 716
11183.76 754
11184.75 724
11185.75 651
11186.75 669
11187.75 626
11188.75 647
11189.75 673
11190.75 666
11191.75 657
11192.75 647
11193.75 652
11194.75 689
11195.74 640
11196.74 767
11197.74 698
11198.74 719
11199.74 694
11200.74 714
11201.74 745
11202.74 673
11203.74 713
11204.74 682
11205.74 709
11206.74 695
11207.74 729
11208.74 687
11209.74 693
11210.74 678
11211.74 684
11212.74 726
11213.74 723
11214.74 711
11215.74 636
11216.74 687
11217.74 672
11218.74 734
11219.74 630
11220.74 677
11221.74 664
11222.74 644
11223.74 664
11224.74 682
11225.74 639
11226.74 576
11227.75 573
11228.75 628
11229.75 633
11230.75 650
11231.75 666
11232.75 639
11233.75 656
11234.75 691
11235.75 606
11236.75 605
11237.76 650
11238.76 625
11239.76 587
11240.76 622
11241.76 661
11242.76 722
11243.76 681
11244.76 649
11245.77 626
11246.77 634
11247.77 618
11248.77 599
11249.77 608
11250.77 604
11251.78 590
11252.78 604
11253.78 643
11254.78 632
11255.78 544
11256.79 587
11257.79 593
11258.79 632
11259.79 665
11260.79 587
11261.80 621
11262.80 598
11263.80 583
11264.80 655
11265.81 597
11266.81 619
11267.81 649
11268.81 648
11269.82 673
11270.82 624
11271.82 626
11272.82 575
11273.83 630
11274.83 624
11275.83 601
11276.84 644
11277.84 631
11278.84 658
11279.85 610
11280.85 605
11281.85 640
11282.85 571
11283.86 620
11284.86 623
11285.86 661
11286.87 646
11287.87 681
11288.87 625
11289.88 591
11290.88 633
11291.89 619
11292.89 661
11293.89 613
11294.90 596
11295.90 581
11296.90 593
11297.91 583
11298.91 607
11299.92 640
11300.92 628
11301.92 668
11302.93 636
11303.93 613
11304.94 630
11305.94 633
11306.94 694
11307.95 650
11308.95 673
11309.96 625
11310.96 687
11311.97 612
11312.97 630
11313.98 658
11314.98 621
11315.98 646
11316.99 670
11317.99 699
11319.00 740
11320.00 791
11321.01 739
11322.01 713
11323.02 724
11324.02 715
11325.03 773
11326.03 687
11327.04 714
11328.04 663
11329.05 622
11330.05 574
11331.06 652
11332.07 613
11333.07 596
11334.08 580
11335.08 570
11336.09 630
11337.09 624
11338.10 578
11339.10 557
11340.11 613
11341.12 594
11342.12 651
11343.13 545
11344.13 552
11345.14 551
11346.15 580
11347.15 597
11348.16 599
11349.16 557
11350.17 575
11351.18 594
11352.18 604
11353.19 593
11354.20 571
11355.20 566
11356.21 586
11357.21 530
11358.22 616
11359.23 560
11360.23 569
11361.24 591
11362.25 581
11363.25 596
11364.26 584
11365.27 562
11366.28 605
11367.28 601
11368.29 583
11369.30 602
11370.30 590
11371.31 600
11372.32 599
11373.32 545
11374.33 562
11375.34 590
11376.35 624
11377.35 593
11378.36 616
11379.37 537
11380.38 535
11381.38 570
11382.39 583
11383.40 559
11384.41 561
11385.41 570
11386.42 612
11387.43 589
11388.44 544
11389.45 575
11390.45 558
11391.46 593
11392.47 551
11393.48 577
11394.49 579
11395.49 551
11396.50 626
11397.51 651
11398.52 604
11399.53 616
11400.54 591
11401.55 553
11402.55 546
11403.56 559
11404.57 525
11405.58 586
11406.59 550
11407.60 555
11408.61 554
11409.61 550
11410.62 561
11411.63 584
11412.64 567
11413.65 537
11414.66 557
11415.67 523
11416.68 583
11417.69 553
11418.70 533
11419.71 562
11420.71 560
11421.72 570
11422.73 596
11423.74 576
11424.75 536
11425.76 554
11426.77 520
11427.78 486
11428.79 519
11429.80 565
11430.81 557
11431.82 563
11432.83 575
11433.84 545
11434.85 572
11435.86 573
11436.87 560
11437.88 545
11438.89 560
11439.90 572
11440.91 581
11441.92 592
11442.93 540
11443.94 526
11444.95 572
11445.96 544
11446.97 548
11447.98 552
11448.99 548
11450.00 562
11451.01 595
11452.03 514
11453.04 535
11454.05 560
11455.06 521
11456.07 515
11457.08 578
11458.09 606
11459.10 535
11460.11 523
11461.12 527
11462.14 533
11463.15 545
11464.16 510
11465.17 585
11466.18 576
11467.19 533
11468.20 591
11469.21 563
11470.23 522
11471.24 552
11472.25 556
11473.26 604
11474.27 523
11475.28 532
11476.30 581
11477.31 557
11478.32 505
11479.33 555
11480.34 534
11481.36 564
11482.37 547
11483.38 529
11484.39 530
11485.40 531
11486.42 543
11487.43 506
11488.44 501
11489.45 533
11490.47 535
11491.48 559
11492.49 525
11493.50 505
11494.52 501
11495.53 518
11496.54 531
11497.55 492
11498.57 566
11499.58 560
11500.59 529
11501.61 553
11502.62 586
11503.63 563
11504.64 516
11505.66 539
11506.67 512
11507.68 545
11508.70 522
11509.71 504
11510.72 486
11511.74 546
11512.75 595
11513.76 530
11514.78 547
11515.79 532
11516.80 522
11517.82 556
11518.83 512
11519.84 477
11520.86 507
11521.87 528
11522.89 496
11523.90 454
11524.91 446
11525.93 467
11526.94 525
11527.96 548
11528.97 515
11529.98 491
11531.00 522
11532.01 507
11533.03 454
11534.04 487
11535.06 560
11536.07 511
11537.08 495
11538.10 539
11539.11 514
11540.13 524
11541.14 480
11542.16 507
11543.17 527
11544.19 560
11545.20 526
11546.22 542
11547.23 506
11548.25 490
11549.26 510
11550.28 519
11551.29 520
11552.31 528
11553.32 493
11554.34 526
11555.35 526
11556.37 481
11557.38 528
11558.40 541
11559.41 506
11560.43 483
11561.45 516
11562.46 491
11563.48 519
11564.49 534
11565.51 516
11566.52 482
11567.54 496
11568.56 514
11569.57 540
11570.59 543
11571.60 545
11572.62 515
11573.64 494
11574.65 503
11575.67 522
11576.68 532
11577.70 568
11578.72 506
11579.73 532
11580.75 533
11581.77 513
11582.78 485
11583.80 501
11584.82 509
11585.83 504
11586.85 525
11587.87 522
11588.88 531
11589.90 567
11590.92 598
11591.93 472
11592.95 546
11593.97 461
11594.98 540
11596.00 558
11597.02 509
11598.03 516
11599.05 511
11600.07 493
11601.09 490
11602.10 512
11603.12 556
11604.14 517
11605.16 486
11606.17 521
11607.19 532
11608.21 532
11609.23 520
11610.24 540
11611.26 546
11612.28 561
11613.30 560
11614.32 590
11615.33 577
11616.35 559
11617.37 488
11618.39 540
11619.41 532
11620.42 476
11621.44 526
11622.46 536
11623.48 558
11624.50 538
11625.51 530
11626.53 524
11627.55 546
11628.57 548
11629.59 513
11630.61 453
11631.63 491
11632.64 527
11633.66 514
11634.68 486
11635.70 467
11636.72 486
11637.74 496
11638.76 526
11639.78 530
11640.80 521
11641.81 475
11642.83 455
11643.85 504
11644.87 499
11645.89 469
11646.91 500
11647.93 501
11648.95 504
11649.97 461
11650.99 450
11652.01 533
11653.03 510
11654.05 509
11655.07 457
11656.09 472
11657.11 532
11658.13 493
11659.15 475
11660.17 517
11661.19 482
11662.21 499
11663.23 509
11664.25 491
11665.27 522
11666.29 512
11667.31 560
11668.33 543
11669.35 478
11670.37 460
11671.39 508
11672.41 558
11673.43 549
11674.45 547
11675.47 490
11676.49 497
11677.51 571
11678.53 597
11679.55 502
11680.57 492
11681.59 471
11682.61 533
11683.64 452
11684.66 475
11685.68 494
11686.70 505
11687.72 495
11688.74 471
11689.76 487
11690.78 483
11691.80 504
11692.83 490
11693.85 490
11694.87 525
11695.89 508
11696.91 576
11697.93 560
11698.95 529
11699.98 498
11701.00 587
11702.02 560
11703.04 482
11704.06 548
11705.08 556
11706.11 589
11707.13 530
11708.15 497
11709.17 487
11710.19 523
11711.22 569
11712.24 509
11713.26 481
11714.28 512
11715.31 523
11716.33 514
11717.35 518
11718.37 569
11719.40 537
11720.42 561
11721.44 535
11722.46 524
11723.49 504
11724.51 520
11725.53 544
11726.55 526
11727.58 509
11728.60 569
11729.62 550
11730.65 500
11731.67 533
11732.69 528
11733.71 549
11734.74 559
11735.76 585
11736.78 561
11737.81 567
11738.83 532
11739.85 539
11740.88 533
11741.90 618
11742.92 584
11743.95 574
11744.97 537
11746.00 501
11747.02 508
11748.04 590
11749.07 589
11750.09 574
11751.11 543
11752.14 565
11753.16 628
11754.19 595
11755.21 511
11756.23 470
11757.26 530
11758.28 537
11759.31 580
11760.33 577
11761.36 554
11762.38 537
11763.40 570
11764.43 504
11765.45 567
11766.48 544
11767.50 573
11768.53 580
11769.55 540
11770.58 552
11771.60 562
11772.63 632
11773.65 570
11774.68 528
11775.70 629
11776.73 617
11777.75 585
11778.78 610
11779.80 552
11780.83 588
11781.85 603
11782.88 625
11783.90 596
11784.93 574
11785.95 567
11786.98 560
11788.00 569
11789.03 557
11790.05 543
11791.08 567
11792.11 601
11793.13 617
11794.16 620
11795.18 574
11796.21 611
11797.23 665
11798.26 630
11799.29 610
11800.31 621
11801.34 668
11802.36 627
11803.39 631
11804.42 623
11805.44 701
11806.47 655
11807.50 656
11808.52 640
11809.55 673
11810.57 583
11811.60 570
11812.63 650
11813.65 673
11814.68 647
11815.71 653
11816.73 641
11817.76 687
11818.79 669
11819.81 679
11820.84 668
11821.87 661
11822.90 641
11823.92 669
11824.95 649
11825.98 682
11827.00 614
11828.03 634
11829.06 673
11830.09 634
11831.11 683
11832.14 651
11833.17 615
11834.20 646
11835.22 637
11836.25 667
11837.28 697
11838.31 701
11839.33 685
11840.36 695
11841.39 690
11842.42 673
11843.45 635
11844.47 664
11845.50 741
11846.53 704
11847.56 692
11848.59 701
11849.61 643
11850.64 678
11851.67 681
11852.70 700
11853.73 693
11854.75 708
11855.78 775
11856.81 764
11857.84 743
11858.87 705
11859.90 738
11860.93 709
11861.95 762
11862.98 786
11864.01 763
11865.04 755
11866.07 729
11867.10 703
11868.13 740
11869.16 758
11870.19 806
11871.21 846
11872.24 773
11873.27 816
11874.30 818
11875.33 785
11876.36 864
11877.39 845
11878.42 841
11879.45 896
11880.48 881
11881.51 843
11882.54 825
11883.57 804
11884.60 838
11885.63 850
11886.66 823
11887.69 778
11888.72 854
11889.75 852
11890.78 890
11891.81 917
11892.84 850
11893.87 892
11894.90 919
11895.93 861
11896.96 895
11897.99 941
11899.02 916
11900.05 1007
11901.08 895
11902.11 879
11903.14 897
11904.17 870
11905.20 985
11906.23 1005
11907.26 990
11908.29 1053
11909.32 1120
11910.35 1232
11911.38 1149
11912.42 1052
11913.45 1053
11914.48 1013
11915.51 1008
11916.54 1024
11917.57 1026
11918.60 1010
11919.63 1033
11920.66 1117
11921.70 966
11922.73 973
11923.76 1087
11924.79 1022
11925.82 1004
11926.85 1022
11927.88 1010
11928.92 993
11929.95 929
11930.98 981
11932.01 1043
11933.04 1094
11934.07 1190
11935.11 1253
11936.14 1267
11937.17 1418
11938.20 1481
11939.23 1485
11940.27 1523
11941.30 1470
11942.33 1439
11943.36 1429
11944.40 1286
11945.43 1246
11946.46 1166
11947.49 1119
11948.53 1090
11949.56 1039
11950.59 1002
11951.62 1040
11952.66 1025
11953.69 909
11954.72 916
11955.75 922
11956.79 989
11957.82 938
11958.85 886
11959.88 858
11960.92 870
11961.95 810
11962.98 870
11964.02 866
11965.05 807
11966.08 818
11967.12 838
11968.15 952
11969.18 849
11970.22 824
11971.25 808
11972.28 789
11973.32 788
11974.35 861
11975.38 838
11976.42 893
11977.45 902
11978.49 908
11979.52 877
11980.55 910
11981.59 847
11982.62 810
11983.66 807
11984.69 844
11985.72 831
11986.76 814
11987.79 773
11988.83 795
11989.86 796
11990.89 829
11991.93 859
11992.96 826
11994.00 778
11995.03 853
11996.07 813
11997.10 833
11998.14 854
11999.17 836
12000.20 885
12001.24 869
12002.27 815
12003.31 846
12004.34 859
12005.38 785
12006.41 790
12007.45 811
12008.48 919
12009.52 824
12010.55 864
12011.59 793
12012.62 879
12013.66 894
12014.70 822
12015.73 829
12016.77 870
12017.80 941
12018.84 871
12019.87 944
12020.91 901
12021.94 870
12022.98 873
12024.02 792
12025.05 866
12026.09 858
12027.12 875
12028.16 844
12029.19 921
12030.23 862
12031.27 843
12032.30 939
12033.34 839
12034.37 878
12035.41 824
12036.45 861
12037.48 801
12038.52 885
12039.56 850
12040.59 850
12041.63 782
12042.67 885
12043.70 865
12044.74 859
12045.78 867
12046.81 829
12047.85 828
12048.89 805
12049.92 806
12050.96 852
12052.00 838
12053.03 854
12054.07 837
12055.11 784
12056.14 846
12057.18 829
12058.22 811
12059.26 795
12060.29 857
12061.33 826
12062.37 799
12063.41 782
12064.44 787
12065.48 831
12066.52 785
12067.56 808
12068.59 781
12069.63 787
12070.67 780
12071.71 835
12072.74 777
12073.78 767
12074.82 785
12075.86 890
12076.90 880
12077.93 807
12078.97 846
12080.01 816
12081.05 851
12082.09 855
12083.13 805
12084.16 812
12085.20 773
12086.24 810
12087.28 808
12088.32 841
12089.36 823
12090.39 809
12091.43 805
12092.47 805
12093.51 829
12094.55 800
12095.59 803
12096.63 800
12097.67 826
12098.70 817
12099.74 792
12100.78 808
12101.82 802
12102.86 831
12103.90 845
12104.94 905
12105.98 940
12107.02 862
12108.06 901
12109.10 899
12110.14 912
12111.18 913
12112.22 984
12113.25 896
12114.29 880
12115.33 818
12116.37 851
12117.41 831
12118.45 807
12119.49 829
12120.53 776
12121.57 741
12122.61 793
12123.65 780
12124.69 759
12125.73 683
12126.77 734
12127.81 692
12128.85 690
12129.89 760
12130.93 657
12131.97 666
12133.02 684
12134.06 691
12135.10 628
12136.14 666
12137.18 691
12138.22 763
12139.26 716
12140.30 718
12141.34 681
12142.38 686
12143.42 717
12144.46 699
12145.50 628
12146.54 634
12147.59 689
12148.63 726
12149.67 674
12150.71 612
12151.75 679
12152.79 710
12153.83 713
12154.87 752
12155.92 699
12156.96 717
12158.00 708
12159.04 705
12160.08 660
12161.12 588
12162.17 614
12163.21 632
12164.25 666
12165.29 703
12166.33 619
12167.37 680
12168.42 656
12169.46 585
12170.50 630
12171.54 678
12172.58 596
12173.63 574
12174.67 641
12175.71 609
12176.75 618
12177.80 599
12178.84 570
12179.88 639
12180.92 621
12181.97 686
12183.01 647
12184.05 612
12185.09 609
12186.14 619
12187.18 674
12188.22 594
12189.26 577
12190.31 601
12191.35 704
12192.39 766
12193.44 674
12194.48 622
12195.52 623
12196.57 664
12197.61 634
12198.65 598
12199.70 567
12200.74 614
12201.78 604
12202.83 614
12203.87 625
12204.91 655
12205.96 628
12207.00 622
12208.04 617
12209.09 615
12210.13 662
12211.17 646
12212.22 637
12213.26 579
12214.31 590
12215.35 632
12216.39 715
12217.44 631
12218.48 668
12219.53 678
12220.57 648
12221.61 650
12222.66 634
12223.70 643
12224.75 652
12225.79 630
12226.84 650
12227.88 652
12228.93 614
12229.97 638
12231.01 689
12232.06 678
12233.10 618
12234.15 603
12235.19 629
12236.24 672
12237.28 601
12238.33 594
12239.37 566
12240.42 578
12241.46 621
12242.51 638
12243.55 601
12244.60 616
12245.64 581
12246.69 571
12247.74 647
12248.78 569
12249.83 576
12250.87 585
12251.92 610
12252.96 648
12254.01 629
12255.05 624
12256.10 583
12257.15 601
12258.19 612
12259.24 605
12260.28 581
12261.33 655
12262.37 638
12263.42 553
12264.47 592
12265.51 556
12266.56 601
12267.61 590
12268.65 585
12269.70 563
12270.74 538
12271.79 560
12272.84 563
12273.88 592
12274.93 613
12275.98 619
12277.02 590
12278.07 607
12279.12 611
12280.16 592
12281.21 616
12282.26 599
12283.30 611
12284.35 588
12285.40 538
12286.44 590
12287.49 601
12288.54 621
12289.59 609
12290.63 579
12291.68 605
12292.73 548
12293.77 549
12294.82 580
12295.87 593
12296.92 590
12297.96 584
12299.01 553
12300.06 588
12301.11 604
12302.15 654
12303.20 639
12304.25 585
12305.30 562
12306.35 545
12307.39 616
12308.44 611
12309.49 555
12310.54 620
12311.59 599
12312.63 558
12313.68 584
12314.73 570
12315.78 564
12316.83 594
12317.88 599
12318.92 578
12319.97 601
12321.02 630
12322.07 578
12323.12 595
12324.17 545
12325.21 556
12326.26 510
12327.31 561
12328.36 563
12329.41 564
12330.46 550
12331.51 586
12332.56 559
12333.61 589
12334.65 602
12335.70 590
12336.75 599
12337.80 600
12338.85 594
12339.90 545
12340.95 531
12342.00 596
12343.05 591
12344.10 622
12345.15 592
12346.20 525
12347.25 552
12348.30 591
12349.35 573
12350.40 622
12351.45 638
12352.50 621
12353.55 579
12354.60 591
12355.65 567
12356.70 610
12357.75 606
12358.80 591
12359.85 547
12360.90 580
12361.95 566
12363.00 582
12364.05 566
12365.10 621
12366.15 567
12367.20 640
12368.25 606
12369.30 579
12370.35 593
12371.40 539
12372.45 596
12373.50 581
12374.55 566
12375.60 603
12376.65 633
12377.70 622
12378.76 571
12379.81 585
12380.86 597
12381.91 556
12382.96 604
12384.01 587
12385.06 567
12386.11 608
12387.17 587
12388.22 636
12389.27 622
12390.32 631
12391.37 628
12392.42 600
12393.47 601
12394.53 614
12395.58 622
12396.63 613
12397.68 637
12398.73 636
12399.78 628
12400.84 628
12401.89 643
12402.94 653
12403.99 695
12405.04 672
12406.10 656
12407.15 635
12408.20 591
12409.25 605
12410.31 620
12411.36 635
12412.41 686
12413.46 625
12414.51 545
12415.57 562
12416.62 561
12417.67 643
12418.72 675
12419.78 644
12420.83 598
12421.88 624
12422.94 570
12423.99 628
12425.04 644
12426.09 621
12427.15 631
12428.20 644
12429.25 619
12430.31 630
12431.36 632
12432.41 641
12433.47 637
12434.52 632
12435.57 613
12436.63 687
12437.68 565
12438.73 575
12439.79 635
12440.84 635
12441.89 643
12442.95 656
12444.00 624
12445.06 656
12446.11 628
12447.16 638
12448.22 706
12449.27 671
12450.33 653
12451.38 600
12452.43 670
12453.49 726
12454.54 678
12455.60 697
12456.65 643
12457.70 637
12458.76 662
12459.81 659
12460.87 621
12461.92 660
12462.98 656
12464.03 675
12465.09 693
12466.14 695
12467.19 741
12468.25 697
12469.30 670
12470.36 695
12471.41 776
12472.47 692
12473.52 666
12474.58 679
12475.63 740
12476.69 757
12477.74 784
12478.80 772
12479.85 820
12480.91 908
12481.97 979
12483.02 1110
12484.08 1129
12485.13 1159
12486.19 1230
12487.24 1216
12488.30 1102
12489.35 1101
12490.41 1077
12491.47 982
12492.52 886
12493.58 776
12494.63 827
12495.69 805
12496.74 746
12497.80 725
12498.86 706
12499.91 678
12500.97 668
12502.03 661
12503.08 707
12504.14 681
12505.19 709
12506.25 678
12507.31 644
12508.36 617
12509.42 688
12510.48 667
12511.53 644
12512.59 675
12513.65 672
12514.70 655
12515.76 673
12516.82 647
12517.87 706
12518.93 689
12519.99 671
12521.04 671
12522.10 631
12523.16 688
12524.22 738
12525.27 739
12526.33 721
12527.39 660
12528.44 612
12529.50 630
12530.56 611
12531.62 663
12532.67 643
12533.73 655
12534.79 654
12535.85 680
12536.90 642
12537.96 668
12539.02 662
12540.08 638
12541.14 664
12542.19 716
12543.25 718
12544.31 671
12545.37 671
12546.43 639
12547.48 695
12548.54 659
12549.60 681
12550.66 679
12551.72 662
12552.77 654
12553.83 663
12554.89 663
12555.95 647
12557.01 680
12558.07 683
12559.13 707
12560.18 811
12561.24 806
12562.30 824
12563.36 814
12564.42 794
12565.48 758
12566.54 813
12567.60 830
12568.65 797
12569.71 773
12570.77 725
12571.83 741
12572.89 780
12573.95 733
12575.01 710
12576.07 676
12577.13 644
12578.19 693
12579.25 672
12580.31 662
12581.37 671
12582.43 647
12583.49 658
12584.55 597
12585.60 602
12586.66 708
12587.72 718
12588.78 654
12589.84 687
12590.90 652
12591.96 658
12593.02 635
12594.08 626
12595.14 580
12596.20 650
12597.26 621
12598.32 613
12599.39 564
12600.45 584
12601.51 625
12602.57 614
12603.63 614
12604.69 604
12605.75 581
12606.81 665
12607.87 654
12608.93 591
12609.99 593
12611.05 609
12612.11 601
12613.17 596
12614.23 578
12615.30 577
12616.36 583
12617.42 609
12618.48 573
12619.54 630
12620.60 667
12621.66 676
12622.72 648
12623.78 631
12624.85 609
12625.91 652
12626.97 606
12628.03 599
12629.09 579
12630.15 648
12631.22 672
12632.28 575
12633.34 569
12634.40 599
12635.46 608
12636.52 654
12637.59 592
12638.65 623
12639.71 578
12640.77 574
12641.83 549
12642.90 627
12643.96 658
12645.02 612
12646.08 610
12647.14 590
12648.21 566
12649.27 569
12650.33 552
12651.39 563
12652.46 574
12653.52 589
12654.58 544
12655.65 555
12656.71 558
12657.77 554
12658.83 546
12659.90 544
12660.96 503
12662.02 560
12663.09 609
12664.15 600
12665.21 616
12666.27 585
12667.34 570
12668.40 552
12669.46 597
12670.53 582
12671.59 560
12672.65 521
12673.72 512
12674.78 563
12675.84 551
12676.91 600
12677.97 580
12679.04 576
12680.10 552
12681.16 560
12682.23 577
12683.29 573
12684.35 542
12685.42 477
12686.48 540
12687.55 567
12688.61 569
12689.67 554
12690.74 600
12691.80 533
12692.87 560
12693.93 551
12695.00 535
12696.06 578
12697.12 577
12698.19 582
12699.25 563
12700.32 558
12701.38 619
12702.45 575
12703.51 570
12704.58 611
12705.64 554
12706.71 534
12707.77 534
12708.84 505
12709.90 581
12710.97 557
12712.03 577
12713.10 574
12714.16 558
12715.23 579
12716.29 542
12717.36 561
12718.42 510
12719.49 549
12720.55 614
12721.62 534
12722.68 536
12723.75 549
12724.81 566
12725.88 561
12726.95 580
12728.01 549
12729.08 575
12730.14 552
12731.21 593
12732.28 485
12733.34 502
12734.41 521
12735.47 558
12736.54 514
12737.61 528
12738.67 552
12739.74 525
12740.80 601
12741.87 534
12742.94 577
12744.00 552
12745.07 586
12746.14 608
12747.20 523
12748.27 558
12749.34 610
12750.40 601
12751.47 567
12752.54 496
12753.60 506
12754.67 569
12755.74 556
12756.80 611
12757.87 527
12758.94 537
12760.00 535
12761.07 532
12762.14 598
12763.21 588
12764.27 501
12765.34 534
12766.41 526
12767.47 507
12768.54 546
12769.61 570
12770.68 500
12771.74 510
12772.81 491
12773.88 490
12774.95 513
12776.02 516
12777.08 533
12778.15 493
12779.22 507
12780.29 558
12781.35 530
12782.42 508
12783.49 518
12784.56 484
12785.63 501
12786.70 489
12787.76 473
12788.83 449
12789.90 487
12790.97 475
12792.04 518
12793.11 483
12794.17 535
12795.24 488
12796.31 450
12797.38 508
12798.45 461
12799.52 481
12800.59 482
12801.65 465
12802.72 474
12803.79 501
12804.86 508
12805.93 486
12807.00 549
12808.07 491
12809.14 531
12810.21 537
12811.28 520
12812.34 516
12813.41 501
12814.48 515
12815.55 543
12816.62 489
12817.69 518
12818.76 493
12819.83 496
12820.90 549
12821.97 563
12823.04 503
12824.11 505
12825.18 519
12826.25 511
12827.32 496
12828.39 531
12829.46 496
12830.53 510
12831.60 507
12832.67 499
12833.74 539
12834.81 521
12835.88 491
12836.95 536
12838.02 499
12839.09 480
12840.16 496
12841.23 482
12842.30 503
12843.37 541
12844.44 526
12845.51 476
12846.58 515
12847.66 518
12848.73 509
12849.80 470
12850.87 486
12851.94 550
12853.01 516
12854.08 510
12855.15 514
12856.22 529
12857.29 517
12858.36 568
12859.44 535
12860.51 509
12861.58 553
12862.65 470
12863.72 492
12864.79 500
12865.86 474
12866.94 502
12868.01 549
12869.08 499
12870.15 503
12871.22 498
12872.29 502
12873.37 462
12874.44 470
12875.51 491
12876.58 471
12877.65 527
12878.73 505
12879.80 460
12880.87 475
12881.94 476
12883.01 491
12884.09 506
12885.16 492
12886.23 462
12887.30 474
12888.38 491
12889.45 523
12890.52 459
12891.59 511
12892.67 464
12893.74 492
12894.81 471
12895.88 491
12896.96 498
12898.03 505
12899.10 428
12900.18 488
12901.25 506
12902.32 494
12903.39 465
12904.47 464
12905.54 517
12906.61 524
12907.69 472
12908.76 460
12909.83 461
12910.91 496
12911.98 507
12913.05 468
12914.13 466
12915.20 502
12916.28 495
12917.35 516
12918.42 518
12919.50 449
12920.57 483
12921.64 525
12922.72 499
12923.79 470
12924.87 499
12925.94 487
12927.01 534
12928.09 512
12929.16 505
12930.24 475
12931.31 503
12932.38 541
12933.46 466
12934.53 470
12935.61 471
12936.68 509
12937.76 541
12938.83 478
12939.91 487
12940.98 503
12942.05 504
12943.13 504
12944.20 496
12945.28 457
12946.35 506
12947.43 479
12948.50 472
12949.58 425
12950.65 470
12951.73 507
12952.80 495
12953.88 440
12954.95 526
12956.03 488
12957.10 449
12958.18 437
12959.26 501
12960.33 478
12961.41 480
12962.48 464
12963.56 491
12964.63 460
12965.71 432
12966.78 449
12967.86 470
12968.94 492
12970.01 447
12971.09 459
12972.16 492
12973.24 469
12974.32 484
12975.39 461
12976.47 454
12977.54 516
12978.62 489
12979.70 507
12980.77 462
12981.85 473
12982.93 498
12984.00 437
12985.08 459
12986.15 489
12987.23 469
12988.31 540
12989.38 515
12990.46 504
12991.54 450
12992.61 505
12993.69 526
12994.77 467
12995.85 490
12996.92 508
12998.00 558
12999.08 524
13000.15 471
13001.23 523
13002.31 523
13003.38 498
13004.46 477
13005.54 496
13006.62 456
13007.69 484
13008.77 477
13009.85 502
13010.93 532
13012.00 492
13013.08 464
13014.16 515
13015.24 495
13016.32 478
13017.39 484
13018.47 517
13019.55 563
13020.63 509
13021.70 542
13022.78 527
13023.86 557
13024.94 517
13026.02 461
13027.10 498
13028.17 514
13029.25 487
13030.33 510
13031.41 511
13032.49 545
13033.57 490
13034.64 506
13035.72 485
13036.80 456
13037.88 494
13038.96 442
13040.04 521
13041.12 504
13042.19 510
13043.27 520
13044.35 532
13045.43 494
13046.51 510
13047.59 517
13048.67 509
13049.75 499
13050.83 496
13051.91 510
13052.99 487
13054.06 506
13055.14 505
13056.22 479
13057.30 522
13058.38 508
13059.46 454
13060.54 510
13061.62 480
13062.70 549
13063.78 530
13064.86 482
13065.94 536
13067.02 498
13068.10 510
13069.18 494
13070.26 505
13071.34 467
13072.42 525
13073.50 501
13074.58 538
13075.66 535
13076.74 528
13077.82 492
13078.90 517
13079.98 464
13081.06 495
13082.14 528
13083.22 467
13084.30 500
13085.38 505
13086.47 525
13087.55 476
13088.63 527
13089.71 534
13090.79 521
13091.87 556
13092.95 547
13094.03 505
13095.11 483
13096.19 506
13097.27 490
13098.36 480
13099.44 506
13100.52 475
13101.60 500
13102.68 498
13103.76 533
13104.84 512
13105.93 522
13107.01 523
13108.09 574
13109.17 497
13110.25 477
13111.33 501
13112.42 481
13113.50 531
13114.58 494
13115.66 499
13116.74 537
13117.82 511
13118.91 518
13119.99 501
13121.07 510
13122.15 541
13123.23 548
13124.32 482
13125.40 451
13126.48 518
13127.56 582
13128.65 544
13129.73 489
13130.81 510
13131.89 507
13132.98 503
13134.06 541
13135.14 542
13136.22 514
13137.31 518
13138.39 528
13139.47 563
13140.56 496
13141.64 495
13142.72 499
13143.81 550
13144.89 529
13145.97 510
13147.05 524
13148.14 540
13149.22 520
13150.30 506
13151.39 555
13152.47 552
13153.55 566
13154.64 498
13155.72 550
13156.81 563
13157.89 568
13158.97 530
13160.06 533
13161.14 515
13162.22 513
13163.31 535
13164.39 488
13165.48 490
13166.56 555
13167.64 615
13168.73 594
13169.81 529
13170.90 521
13171.98 555
13173.06 548
13174.15 524
13175.23 504
13176.32 543
13177.40 530
13178.49 534
13179.57 520
13180.66 506
13181.74 546
13182.82 576
13183.91 512
13184.99 494
13186.08 565
13187.16 538
13188.25 529
13189.33 547
13190.42 575
13191.50 605
13192.59 582
13193.67 592
13194.76 577
13195.84 518
13196.93 580
13198.01 576
13199.10 589
13200.19 576
13201.27 560
13202.36 597
13203.44 579
13204.53 530
13205.61 528
13206.70 607
13207.78 578
13208.87 612
13209.96 568
13211.04 534
13212.13 570
13213.21 545
13214.30 625
13215.38 631
13216.47 590
13217.56 577
13218.64 627
13219.73 577
13220.82 545
13221.90 587
13222.99 589
13224.07 580
13225.16 579
13226.25 551
13227.33 581
13228.42 585
13229.51 605
13230.59 603
13231.68 601
13232.77 614
13233.85 601
13234.94 524
13236.03 541
13237.11 546
13238.20 571
13239.29 587
13240.38 568
13241.46 606
13242.55 596
13243.64 557
13244.72 551
13245.81 597
13246.90 558
13247.99 598
13249.07 545
13250.16 585
13251.25 588
13252.34 569
13253.42 559
13254.51 548
13255.60 550
13256.69 622
13257.77 624
13258.86 614
13259.95 585
13261.04 618
13262.13 594
13263.21 601
13264.30 627
13265.39 639
13266.48 610
13267.57 627
13268.65 611
13269.74 582
13270.83 610
13271.92 624
13273.01 636
13274.10 656
13275.18 616
13276.27 568
13277.36 589
13278.45 610
13279.54 628
13280.63 582
13281.72 657
13282.80 653
13283.89 681
13284.98 662
13286.07 653
13287.16 617
13288.25 564
13289.34 622
13290.43 622
13291.52 635
13292.61 671
13293.69 660
13294.78 672
13295.87 650
13296.96 625
13298.05 673
13299.14 682
13300.23 721
13301.32 706
13302.41 659
13303.50 639
13304.59 673
13305.68 679
13306.77 615
13307.86 704
13308.95 650
13310.04 656
13311.13 700
13312.22 664
13313.31 676
13314.40 693
13315.49 725
13316.58 746
13317.67 743
13318.76 751
13319.85 753
13320.94 699
13322.03 694
13323.12 732
13324.21 665
13325.30 729
13326.39 712
13327.48 687
13328.57 691
13329.66 751
13330.75 735
13331.85 779
13332.94 761
13334.03 726
13335.12 675
13336.21 661
13337.30 759
13338.39 723
13339.48 719
13340.57 677
13341.66 749
13342.76 697
13343.85 708
13344.94 748
13346.03 718
13347.12 781
13348.21 830
13349.30 707
13350.40 675
13351.49 710
13352.58 718
13353.67 783
13354.76 758
13355.85 701
13356.95 752
13358.04 717
13359.13 645
13360.22 704
13361.31 824
13362.41 775
13363.50 742
13364.59 790
13365.68 786
13366.77 779
13367.87 786
13368.96 842
13370.05 827
13371.14 772
13372.24 831
13373.33 877
13374.42 858
13375.51 869
13376.61 820
13377.70 877
13378.79 841
13379.88 787
13380.98 808
13382.07 830
13383.16 814
13384.26 778
13385.35 729
13386.44 731
13387.54 780
13388.63 766
13389.72 696
13390.81 741
13391.91 751
13393.00 726
13394.09 693
13395.19 671
13396.28 692
13397.37 675
13398.47 658
13399.56 677
13400.66 718
13401.75 770
13402.84 781
13403.94 721
13405.03 727
13406.12 695
13407.22 653
13408.31 686
13409.41 714
13410.50 717
13411.59 695
13412.69 685
13413.78 707
13414.88 677
13415.97 649
13417.07 643
13418.16 720
13419.25 691
13420.35 662
13421.44 739
13422.54 705
13423.63 754
13424.73 724
13425.82 682
13426.92 649
13428.01 682
13429.11 723
13430.20 670
13431.29 708
13432.39 698
13433.48 679
13434.58 735
13435.67 749
13436.77 684
13437.86 694
13438.96 664
13440.06 722
13441.15 740
13442.25 649
13443.34 687
13444.44 661
13445.53 733
13446.63 736
13447.72 696
13448.82 710
13449.91 702
13451.01 761
13452.11 724
13453.20 765
13454.30 774
13455.39 761
13456.49 713
13457.59 714
13458.68 760
13459.78 785
13460.87 812
13461.97 779
13463.07 769
13464.16 774
13465.26 753
13466.35 753
13467.45 803
13468.55 785
13469.64 740
13470.74 758
13471.84 773
13472.93 782
13474.03 764
13475.13 815
13476.22 764
13477.32 815
13478.42 750
13479.51 736
13480.61 737
13481.71 742
13482.80 790
13483.90 788
13485.00 858
13486.10 768
13487.19 745
13488.29 709
13489.39 794
13490.48 816
13491.58 789
13492.68 810
13493.78 821
13494.87 876
13495.97 850
13497.07 878
13498.17 822
13499.26 812
13500.36 825
13501.46 881
13502.56 892
13503.65 832
13504.75 845
13505.85 799
13506.95 844
13508.05 871
13509.14 888
13510.24 898
13511.34 878
13512.44 925
13513.54 950
13514.64 956
13515.73 914
13516.83 876
13517.93 838
13519.03 812
13520.13 787
13521.23 813
13522.32 766
13523.42 790
13524.52 810
13525.62 762
13526.72 793
13527.82 797
13528.92 750
13530.02 727
13531.12 720
13532.21 771
13533.31 753
13534.41 764
13535.51 747
13536.61 720
13537.71 776
13538.81 731
13539.91 743
13541.01 714
13542.11 731
13543.21 752
13544.31 707
13545.41 724
13546.50 741
13547.60 687
13548.70 738
13549.80 709
13550.90 681
13552.00 696
13553.10 687
13554.20 665
13555.30 628
13556.40 675
13557.50 707
13558.60 661
13559.70 656
13560.80 685
13561.90 690
13563.00 712
13564.10 699
13565.20 691
13566.30 681
13567.41 715
13568.51 694
13569.61 684
13570.71 689
13571.81 614
13572.91 689
13574.01 673
13575.11 720
13576.21 708
13577.31 670
13578.41 632
13579.51 659
13580.61 718
13581.71 733
13582.82 705
13583.92 769
13585.02 677
13586.12 696
13587.22 630
13588.32 670
13589.42 703
13590.52 657
13591.63 698
13592.73 723
13593.83 680
13594.93 661
13596.03 678
13597.13 699
13598.24 682
13599.34 710
13600.44 732
13601.54 716
13602.64 664
13603.74 685
13604.85 720
13605.95 762
13607.05 709
13608.15 666
13609.25 648
13610.36 708
13611.46 671
13612.56 672
13613.66 733
13614.77 694
13615.87 749
13616.97 732
13618.07 683
13619.18 669
13620.28 645
13621.38 690
13622.48 709
13623.59 636
13624.69 695
13625.79 670
13626.89 677
13628.00 619
13629.10 693
13630.20 718
13631.31 741
13632.41 683
13633.51 713
13634.62 694
13635.72 677
13636.82 738
13637.93 637
13639.03 663
13640.13 699
13641.24 708
13642.34 737
13643.44 665
13644.55 687
13645.65 725
13646.75 710
13647.86 725
13648.96 767
13650.06 703
13651.17 672
13652.27 689
13653.38 697
13654.48 682
13655.58 735
13656.69 741
13657.79 713
13658.90 728
13660.00 711
13661.10 764
13662.21 719
13663.31 663
13664.42 762
13665.52 722
13666.63 675
13667.73 715
13668.84 667
13669.94 676
13671.04 707
13672.15 720
13673.25 660
13674.36 631
13675.46 677
13676.57 666
13677.67 716
13678.78 722
13679.88 688
13680.99 742
13682.09 712
13683.20 735
13684.30 699
13685.41 720
13686.51 849
13687.62 735
13688.72 707
13689.83 730
13690.94 703
13692.04 741
13693.15 809
13694.25 773
13695.36 759
13696.46 745
13697.57 743
13698.67 781
13699.78 733
13700.89 688
13701.99 805
13703.10 811
13704.20 801
13705.31 750
13706.42 816
13707.52 830
13708.63 761
13709.73 834
13710.84 808
13711.95 737
13713.05 796
13714.16 825
13715.27 792
13716.37 795
13717.48 696
13718.59 714
13719.69 779
13720.80 811
13721.91 782
13723.01 751
13724.12 797
13725.23 834
13726.33 866
13727.44 813
13728.55 769
13729.65 786
13730.76 869
13731.87 806
13732.98 824
13734.08 854
13735.19 829
13736.30 903
13737.40 915
13738.51 877
13739.62 888
13740.73 926
13741.83 941
13742.94 909
13744.05 860
13745.16 893
13746.26 907
13747.37 932
13748.48 867
13749.59 855
13750.70 895
13751.80 906
13752.91 899
13754.02 931
13755.13 909
13756.24 987
13757.34 956
13758.45 929
13759.56 950
13760.67 962
13761.78 1053
13762.88 1056
13763.99 1008
13765.10 1094
13766.21 1047
13767.32 1045
13768.43 1059
13769.54 1035
13770.64 1054
13771.75 1148
13772.86 1169
13773.97 1141
13775.08 1207
13776.19 1218
13777.30 1327
13778.41 1338
13779.52 1408
13780.62 1431
13781.73 1432
13782.84 1455
13783.95 1537
13785.06 1460
13786.17 1431
13787.28 1466
13788.39 1345
13789.50 1330
13790.61 1195
13791.72 1187
13792.83 1039
13793.94 1016
13795.05 1026
13796.16 1020
13797.27 967
13798.38 939
13799.49 958
13800.60 883
13801.71 919
13802.82 931
13803.93 964
13805.04 907
13806.15 902
13807.26 904
13808.37 932
13809.48 924
13810.59 912
13811.70 819
13812.81 824
13813.92 813
13815.03 856
13816.14 853
13817.25 859
13818.36 904
13819.47 927
13820.58 894
13821.69 863
13822.80 857
13823.91 869
13825.02 829
13826.13 839
13827.25 870
13828.36 841
13829.47 807
13830.58 783
13831.69 764
13832.80 766
13833.91 797
13835.02 773
13836.13 810
13837.25 824
13838.36 827
13839.47 764
13840.58 721
13841.69 754
13842.80 751
13843.91 783
13845.03 812
13846.14 844
13847.25 803
13848.36 753
13849.47 716
13850.59 783
13851.70 811
13852.81 748
13853.92 722
13855.03 777
13856.15 808
13857.26 743
13858.37 807
13859.48 788
13860.59 766
13861.71 721
13862.82 780
13863.93 762
13865.04 743
13866.16 801
13867.27 825
13868.38 772
13869.49 818
13870.61 807
13871.72 833
13872.83 837
13873.95 800
13875.06 743
13876.17 766
13877.28 744
13878.40 742
13879.51 765
13880.62 761
13881.74 762
13882.85 757
13883.96 807
13885.08 828
13886.19 816
13887.30 790
13888.42 822
13889.53 776
13890.64 774
13891.76 837
13892.87 814
13893.98 796
13895.10 779
13896.21 735
13897.33 753
13898.44 751
13899.55 787
13900.67 717
13901.78 771
13902.89 797
13904.01 819
13905.12 800
13906.24 797
13907.35 815
13908.47 736
13909.58 787
13910.69 770
13911.81 776
13912.92 755
13914.04 752
13915.15 730
13916.27 801
13917.38 786
13918.50 809
13919.61 727
13920.72 700
13921.84 772
13922.95 701
13924.07 695
13925.18 652
13926.30 736
13927.41 775
13928.53 730
13929.64 742
13930.76 737
13931.87 692
13932.99 700
13934.10 713
13935.22 666
13936.34 633
13937.45 669
13938.57 677
13939.68 641
13940.80 623
13941.91 699
13943.03 716
13944.14 710
13945.26 694
13946.38 634
13947.49 712
13948.61 700
13949.72 706
13950.84 671
13951.95 681
13953.07 717
13954.19 701
13955.30 695
13956.42 671
13957.53 686
13958.65 649
13959.77 641
13960.88 649
13962.00 662
13963.12 636
13964.23 652
13965.35 649
13966.47 704
13967.58 744
13968.70 671
13969.82 706
13970.93 723
13972.05 629
13973.17 632
13974.28 669
13975.40 666
13976.52 652
13977.63 643
13978.75 624
13979.87 678
13980.99 631
13982.10 649
13983.22 644
13984.34 609
13985.45 626
13986.57 607
13987.69 646
13988.81 605
13989.92 628
13991.04 602
13992.16 654
13993.28 697
13994.39 687
13995.51 629
13996.63 629
13997.75 661
13998.87 670
13999.98 625
14001.10 596
14002.22 629
14003.34 638
14004.46 606
14005.57 621
14006.69 611
14007.81 603
14008.93 615
14010.05 620
14011.16 608
14012.28 660
14013.40 659
14014.52 676
14015.64 665
14016.76 648
14017.88 639
14018.99 651
14020.11 657
14021.23 648
14022.35 595
14023.47 593
14024.59 628
14025.71 618
14026.83 600
14027.94 643
14029.06 628
14030.18 578
14031.30 615
14032.42 618
14033.54 616
14034.66 615
14035.78 630
14036.90 605
14038.02 626
14039.14 696
14040.26 656
14041.38 645
14042.50 644
14043.62 717
14044.74 636
14045.86 681
14046.97 669
14048.09 685
14049.21 616
14050.33 641
14051.45 629
14052.57 679
14053.69 655
14054.81 684
14055.93 710
14057.05 681
14058.17 634
14059.30 582
14060.42 666
14061.54 662
14062.66 658
14063.78 690
14064.90 685
14066.02 696
14067.14 723
14068.26 698
14069.38 705
14070.50 685
14071.62 697
14072.74 726
14073.86 698
14074.98 701
14076.10 730
14077.23 743
14078.35 697
14079.47 770
14080.59 797
14081.71 775
14082.83 798
14083.95 791
14085.07 776
14086.19 749
14087.32 776
14088.44 800
14089.56 766
14090.68 832
14091.80 849
14092.92 858
14094.05 821
14095.17 805
14096.29 798
14097.41 810
14098.53 800
14099.65 795
14100.78 839
14101.90 848
14103.02 864
14104.14 914
14105.26 930
14106.39 900
14107.51 941
14108.63 932
14109.75 904
14110.88 941
14112.00 913
14113.12 880
14114.24 854
14115.37 824
14116.49 805
14117.61 744
14118.73 865
14119.86 775
14120.98 709
14122.10 736
14123.22 727
14124.35 672
14125.47 667
14126.59 620
14127.72 686
14128.84 628
14129.96 686
14131.09 686
14132.21 651
14133.33 690
14134.45 671
14135.58 684
14136.70 684
14137.82 691
14138.95 665
14140.07 694
14141.20 664
14142.32 686
14143.44 610
14144.57 579
14145.69 648
14146.81 619
14147.94 590
14149.06 588
14150.19 634
14151.31 675
14152.43 660
14153.56 684
14154.68 633
14155.81 621
14156.93 604
14158.05 569
14159.18 550
14160.30 581
14161.43 591
14162.55 637
14163.68 612
14164.80 572
14165.92 612
14167.05 606
14168.17 607
14169.30 634
14170.42 597
14171.55 629
14172.67 611
14173.80 625
14174.92 563
14176.05 632
14177.17 637
14178.30 593
14179.42 613
14180.55 613
14181.67 578
14182.80 612
14183.92 610
14185.05 565
14186.17 633
14187.30 612
14188.42 652
14189.55 652
14190.67 610
14191.80 580
14192.93 567
14194.05 561
14195.18 573
14196.30 616
14197.43 622
14198.55 592
14199.68 585
14200.81 576
14201.93 621
14203.06 613
14204.18 529
14205.31 585
14206.44 621
14207.56 621
14208.69 616
14209.82 572
14210.94 586
14212.07 554
14213.19 575
14214.32 579
14215.45 594
14216.57 573
14217.70 535
14218.83 530
14219.95 606
14221.08 554
14222.21 562
14223.33 532
14224.46 528
14225.59 541
14226.71 551
14227.84 599
14228.97 606
14230.10 563
14231.22 553
14232.35 596
14233.48 585
14234.60 506
14235.73 524
14236.86 526
14237.99 542
14239.11 543
14240.24 555
14241.37 549
14242.50 551
14243.62 542
14244.75 496
14245.88 540
14247.01 538
14248.13 556
14249.26 643
14250.39 553
14251.52 529
14252.65 519
14253.77 493
14254.90 515
14256.03 505
14257.16 584
14258.29 544
14259.42 552
14260.54 499
14261.67 527
14262.80 537
14263.93 512
14265.06 548
14266.19 481
14267.31 494
14268.44 518
14269.57 519
14270.70 505
14271.83 522
14272.96 511
14274.09 560
14275.22 531
14276.34 540
14277.47 504
14278.60 474
14279.73 466
14280.86 494
14281.99 518
14283.12 497
14284.25 497
14285.38 502
14286.51 476
14287.64 521
14288.76 490
14289.89 515
14291.02 505
14292.15 491
14293.28 508
14294.41 522
14295.54 477
14296.67 468
14297.80 493
14298.93 530
14300.06 482
14301.19 472
14302.32 450
14303.45 461
14304.58 493
14305.71 517
14306.84 498
14307.97 462
14309.10 458
14310.23 459
14311.36 460
14312.49 476
14313.62 459
14314.75 503
14315.88 512
14317.01 457
14318.15 451
14319.28 472
14320.41 475
14321.54 483
14322.67 488
14323.80 486
14324.93 476
14326.06 505
14327.19 469
14328.32 474
14329.45 492
14330.58 465
14331.72 424
14332.85 414
14333.98 436
14335.11 446
14336.24 445
14337.37 453
14338.50 462
14339.63 459
14340.77 466
14341.90 443
14343.03 428
14344.16 490
14345.29 465
14346.42 446
14347.56 398
14348.69 438
14349.82 466
14350.95 454
14352.08 408
14353.21 470
14354.35 480
14355.48 429
14356.61 428
14357.74 422
14358.88 450
14360.01 457
14361.14 485
14362.27 434
14363.40 399
14364.54 464
14365.67 441
14366.80 440
14367.93 425
14369.07 434
14370.20 454
14371.33 438
14372.46 471
14373.60 458
14374.73 461
14375.86 436
14377.00 489
14378.13 458
14379.26 468
14380.39 434
14381.53 476
14382.66 487
14383.79 475
14384.93 478
14386.06 492
14387.19 441
14388.33 422
14389.46 435
14390.59 433
14391.73 478
14392.86 472
14393.99 458
14395.13 491
14396.26 453
14397.40 448
14398.53 444
14399.66 444
14400.80 429
14401.93 451
14403.06 446
14404.20 483
14405.33 474
14406.47 479
14407.60 501
14408.74 456
14409.87 434
14411.00 473
14412.14 446
14413.27 402
14414.41 443
14415.54 498
14416.68 499
14417.81 393
14418.94 436
14420.08 410
14421.21 423
14422.35 450
14423.48 475
14424.62 470
14425.75 412
14426.89 409
14428.02 427
14429.16 426
14430.29 426
14431.43 432
14432.56 442
14433.70 493
14434.83 437
14435.97 461
14437.10 479
14438.24 476
14439.37 433
14440.51 434
14441.64 444
14442.78 441
14443.92 482
14445.05 461
14446.19 417
14447.32 412
14448.46 426
14449.59 434
14450.73 438
14451.87 454
14453.00 455
14454.14 450
14455.27 472
14456.41 476
14457.55 484
14458.68 458
14459.82 456
14460.95 476
14462.09 498
14463.23 513
14464.36 459
14465.50 454
14466.64 433
14467.77 430
14468.91 437
14470.05 459
14471.18 422
14472.32 396
14473.46 429
14474.59 444
14475.73 452
14476.87 396
14478.00 415
14479.14 397
14480.28 449
14481.41 462
14482.55 423
14483.69 437
14484.83 442
14485.96 435
14487.10 475
14488.24 480
14489.37 474
14490.51 439
14491.65 442
14492.79 467
14493.92 467
14495.06 521
14496.20 563
14497.34 485
14498.47 431
14499.61 465
14500.75 475
14501.89 447
14503.03 433
14504.16 477
14505.30 423
14506.44 471
14507.58 470
14508.72 463
14509.85 458
14510.99 475
14512.13 509
14513.27 468
14514.41 499
14515.55 432
14516.68 448
14517.82 458
14518.96 432
14520.10 466
14521.24 453
14522.38 456
14523.51 498
14524.65 496
14525.79 476
14526.93 512
14528.07 491
14529.21 458
14530.35 467
14531.49 438
14532.63 532
14533.76 521
14534.90 531
14536.04 514
14537.18 496
14538.32 459
14539.46 448
14540.60 493
14541.74 466
14542.88 450
14544.02 465
14545.16 458
14546.30 440
14547.44 443
14548.58 509
14549.72 506
14550.86 471
14552.00 502
14553.14 478
14554.28 502
14555.42 522
14556.56 472
14557.70 473
14558.84 489
14559.98 461
14561.12 478
14562.26 475
14563.40 465
14564.54 455
14565.68 487
14566.82 486
14567.96 477
14569.10 508
14570.24 528
14571.38 518
14572.52 512
14573.66 522
14574.80 524
14575.94 504
14577.08 487
14578.22 529
14579.36 499
14580.51 494
14581.65 485
14582.79 465
14583.93 483
14585.07 519
14586.21 458
14587.35 432
14588.49 467
14589.63 502
14590.78 493
14591.92 506
14593.06 510
14594.20 506
14595.34 491
14596.48 522
14597.62 513
14598.77 475
14599.91 494
14601.05 508
14602.19 483
14603.33 506
14604.48 505
14605.62 492
14606.76 514
14607.90 538
14609.04 501
14610.19 527
14611.33 521
14612.47 520
14613.61 506
14614.75 516
14615.90 596
14617.04 571
14618.18 552
14619.32 522
14620.47 513
14621.61 523
14622.75 589
14623.89 586
14625.04 584
14626.18 544
14627.32 618
14628.46 597
14629.61 534
14630.75 571
14631.89 597
14633.04 609
14634.18 568
14635.32 601
14636.47 635
14637.61 687
14638.75 601
14639.89 618
14641.04 654
14642.18 634
14643.32 700
14644.47 623
14645.61 673
14646.76 689
14647.90 727
14649.04 677
14650.19 620
14651.33 596
14652.47 600
14653.62 566
14654.76 589
14655.90 541
14657.05 551
14658.19 585
14659.34 543
14660.48 537
14661.62 538
14662.77 500
14663.91 535
14665.06 531
14666.20 505
14667.35 495
14668.49 513
14669.63 500
14670.78 452
14671.92 518
14673.07 519
14674.21 508
14675.36 494
14676.50 463
14677.65 479
14678.79 499
14679.94 492
14681.08 465
14682.23 470
14683.37 498
14684.52 506
14685.66 517
14686.81 501
14687.95 474
14689.10 475
14690.24 465
14691.39 442
14692.53 494
14693.68 450
14694.82 456
14695.97 462
14697.11 428
14698.26 409
14699.41 420
14700.55 439
14701.70 446
14702.84 450
14703.99 478
14705.13 460
14706.28 436
14707.43 456
14708.57 451
14709.72 442
14710.86 433
14712.01 449
14713.16 448
14714.30 411
14715.45 446
14716.59 433
14717.74 497
14718.89 445
14720.03 458
14721.18 471
14722.33 387
14723.47 430
14724.62 446
14725.77 435
14726.91 466
14728.06 412
14729.21 399
14730.35 376
14731.50 436
14732.65 460
14733.79 432
14734.94 465
14736.09 458
14737.23 411
14738.38 409
14739.53 433
14740.68 412
14741.82 449
14742.97 430
14744.12 439
14745.26 422
14746.41 430
14747.56 432
14748.71 435
14749.85 382
14751.00 413
14752.15 443
14753.30 417
14754.45 414
14755.59 446
14756.74 406
14757.89 429
14759.04 390
14760.18 429
14761.33 423
14762.48 404
14763.63 398
14764.78 408
14765.92 408
14767.07 389
14768.22 426
14769.37 387
14770.52 362
14771.67 391
14772.81 383
14773.96 417
14775.11 428
14776.26 387
14777.41 429
14778.56 427
14779.71 402
14780.86 391
14782.00 373
14783.15 393
14784.30 380
14785.45 399
14786.60 341
14787.75 354
14788.90 381
14790.05 390
14791.20 378
14792.35 380
14793.49 381
14794.64 418
14795.79 390
14796.94 355
14798.09 356
14799.24 369
14800.39 391
14801.54 370
14802.69 359
14803.84 333
14804.99 353
14806.14 382
14807.29 388
14808.44 358
14809.59 388
14810.74 415
14811.89 400
14813.04 362
14814.19 386
14815.34 398
14816.49 424
14817.64 383
14818.79 366
14819.94 373
14821.09 342
14822.24 372
14823.39 371
14824.54 353
14825.69 397
14826.84 417
14827.99 371
14829.14 364
14830.29 325
14831.44 365
14832.60 433
14833.75 358
14834.90 351
14836.05 345
14837.20 366
14838.35 351
14839.50 360
14840.65 379
14841.80 405
14842.95 411
14844.11 371
14845.26 386
14846.41 329
14847.56 388
14848.71 387
14849.86 350
14851.01 346
14852.17 348
14853.32 372
14854.47 366
14855.62 400
14856.77 347
14857.92 359
14859.08 361
14860.23 380
14861.38 329
14862.53 367
14863.68 401
14864.84 340
14865.99 320
14867.14 329
14868.29 367
14869.44 406
14870.60 388
14871.75 375
14872.90 383
14874.05 360
14875.21 360
14876.36 334
14877.51 337
14878.66 327
14879.82 361
14880.97 341
14882.12 372
14883.27 344
14884.43 324
14885.58 358
14886.73 348
14887.89 332
14889.04 331
14890.19 351
14891.34 387
14892.50 339
14893.65 333
14894.80 329
14895.96 332
14897.11 371
14898.26 358
14899.42 347
14900.57 340
14901.72 327
14902.88 357
14904.03 363
14905.18 370
14906.34 349
14907.49 394
14908.65 423
14909.80 357
14910.95 344
14912.11 403
14913.26 392
14914.41 353
14915.57 365
14916.72 358
14917.88 312
14919.03 338
14920.18 344
14921.34 354
14922.49 302
14923.65 328
14924.80 351
14925.96 325
14927.11 310
14928.27 366
14929.42 402
14930.57 378
14931.73 373
14932.88 358
14934.04 394
14935.19 383
14936.35 354
14937.50 366
14938.66 369
14939.81 311
14940.97 369
14942.12 361
14943.28 347
14944.43 329
14945.59 340
14946.74 334
14947.90 332
14949.05 343
14950.21 339
14951.36 380
14952.52 338
14953.68 369
14954.83 332
14955.99 356
14957.14 362
14958.30 380
14959.45 343
14960.61 352
14961.77 356
14962.92 353
14964.08 344
14965.23 351
14966.39 384
14967.54 337
14968.70 349
14969.86 338
14971.01 335
14972.17 391
14973.33 379
14974.48 340
14975.64 351
14976.79 346
14977.95 343
14979.11 324
14980.26 363
14981.42 336
14982.58 336
14983.73 389
14984.89 342
14986.05 363
14987.20 350
14988.36 357
14989.52 374
14990.67 352
14991.83 341
14992.99 329
14994.15 348
14995.30 347
14996.46 324
14997.62 293
14998.77 332
14999.93 316
15001.09 322
15002.25 336
15003.40 339
15004.56 334
15005.72 325
15006.88 365
15008.03 347
15009.19 341
15010.35 337
15011.51 290
15012.66 358
15013.82 367
15014.98 341
15016.14 342
15017.30 333
15018.45 346
15019.61 352
15020.77 344
15021.93 329
15023.09 377
15024.24 370
15025.40 358
15026.56 355
15027.72 336
15028.88 337
15030.04 331
15031.19 290
15032.35 330
15033.51 340
15034.67 325
15035.83 297
15036.99 309
15038.15 338
15039.30 327
15040.46 319
15041.62 320
15042.78 297
15043.94 316
15045.10 343
15046.26 289
15047.42 331
15048.58 363
15049.74 326
15050.90 330
15052.05 326
15053.21 353
15054.37 306
15055.53 338
15056.69 301
15057.85 306
15059.01 292
15060.17 332
15061.33 364
15062.49 320
15063.65 321
15064.81 303
15065.97 297
15067.13 316
15068.29 346
15069.45 335
15070.61 350
15071.77 324
15072.93 345
15074.09 382
15075.25 311
15076.41 340
15077.57 345
15078.73 325
15079.89 333
15081.05 320
15082.21 331
15083.37 334
15084.53 302
15085.69 315
15086.85 336
15088.01 320
15089.18 322
15090.34 313
15091.50 284
15092.66 334
15093.82 354
15094.98 300
15096.14 330
15097.30 321
15098.46 302
15099.62 295
15100.78 306
15101.95 300
15103.11 311
15104.27 306
15105.43 293
15106.59 332
15107.75 337
15108.91 320
15110.08 318
15111.24 322
15112.40 346
15113.56 320
15114.72 314
15115.88 301
15117.05 293
15118.21 327
15119.37 342
15120.53 309
15121.69 311
15122.86 337
15124.02 314
15125.18 313
15126.34 296
15127.50 317
15128.67 350
15129.83 351
15130.99 328
15132.15 302
15133.32 299
15134.48 347
15135.64 323
15136.80 343
15137.97 339
15139.13 374
15140.29 325
15141.45 316
15142.62 329
15143.78 312
15144.94 284
15146.11 289
15147.27 329
15148.43 335
15149.59 334
15150.76 300
15151.92 317
15153.08 329
15154.25 363
15155.41 354
15156.57 371
15157.74 320
15158.90 333
15160.06 366
15161.23 393
15162.39 351
15163.55 354
15164.72 354
15165.88 348
15167.05 332
15168.21 295
15169.37 343
15170.54 358
15171.70 329
15172.86 350
15174.03 340
15175.19 315
15176.36 353
15177.52 322
15178.69 343
15179.85 307
15181.01 325
15182.18 359
15183.34 325
15184.51 324
15185.67 334
15186.84 311
15188.00 318
15189.16 342
15190.33 360
15191.49 360
15192.66 325
15193.82 315
15194.99 355
15196.15 350
15197.32 349
15198.48 319
15199.65 360
15200.81 305
15201.98 301
15203.14 312
15204.31 307
15205.47 302
15206.64 332
15207.80 310
15208.97 366
15210.13 355
15211.30 340
15212.47 325
15213.63 316
15214.80 342
15215.96 376
15217.13 311
15218.29 325
15219.46 315
15220.62 320
15221.79 320
15222.96 342
15224.12 361
15225.29 394
15226.45 402
15227.62 378
15228.79 375
15229.95 356
15231.12 358
15232.29 341
15233.45 326
15234.62 344
15235.78 333
15236.95 371
15238.12 367
15239.28 365
15240.45 364
15241.62 364
15242.78 420
15243.95 388
15245.12 434
15246.28 336
15247.45 328
15248.62 352
15249.78 346
15250.95 378
15252.12 347
15253.28 366
15254.45 346
15255.62 352
15256.79 341
15257.95 359
15259.12 332
15260.29 363
15261.46 336
15262.62 314
15263.79 318
15264.96 345
15266.13 331
15267.29 334
15268.46 330
15269.63 331
15270.80 332
15271.96 347
15273.13 327
15274.30 333
15275.47 365
15276.64 351
15277.80 359
15278.97 348
15280.14 349
15281.31 339
15282.48 333
15283.64 332
15284.81 335
15285.98 339
15287.15 322
15288.32 321
15289.49 291
15290.65 305
15291.82 328
15292.99 301
15294.16 357
15295.33 337
15296.50 334
15297.67 335
15298.83 330
15300.00 323
15301.17 305
15302.34 348
15303.51 339
15304.68 343
15305.85 352
15307.02 354
15308.19 346
15309.36 318
15310.52 315
15311.69 366
15312.86 344
15314.03 333
15315.20 318
15316.37 302
15317.54 307
15318.71 306
15319.88 319
15321.05 348
15322.22 360
15323.39 327
15324.56 343
15325.73 395
15326.90 344
15328.07 379
15329.24 345
15330.41 299
15331.58 336
15332.75 342
15333.92 355
15335.09 339
15336.26 317
15337.43 356
15338.60 347
15339.77 319
15340.94 307
15342.11 335
15343.28 335
15344.45 328
15345.62 334
15346.79 308
15347.96 355
15349.13 327
15350.31 355
15351.48 330
15352.65 317
15353.82 323
15354.99 301
15356.16 311
15357.33 306
15358.50 333
15359.67 341
15360.84 338
15362.02 321
15363.19 320
15364.36 317
15365.53 329
15366.70 332
15367.87 284
15369.04 326
15370.21 310
15371.39 314
15372.56 361
15373.73 324
15374.90 285
15376.07 335
15377.24 297
15378.42 297
15379.59 292
15380.76 303
15381.93 318
15383.10 352
15384.28 278
15385.45 298
15386.62 320
15387.79 310
15388.97 318
15390.14 339
15391.31 363
15392.48 329
15393.65 328
15394.83 350
15396.00 328
15397.17 314
15398.34 314
15399.52 349
15400.69 326
15401.86 314
15403.04 378
15404.21 322
15405.38 316
15406.55 317
15407.73 324
15408.90 312
15410.07 347
15411.25 323
15412.42 305
15413.59 331
15414.77 336
15415.94 367
15417.11 347
15418.29 352
15419.46 317
15420.63 372
15421.81 351
15422.98 335
15424.15 306
15425.33 320
15426.50 310
15427.67 327
15428.85 300
15430.02 300
15431.20 321
15432.37 325
15433.54 310
15434.72 318
15435.89 307
15437.07 328
15438.24 319
15439.41 282
15440.59 308
15441.76 325
15442.94 318
15444.11 334
15445.29 331
15446.46 323
15447.63 343
15448.81 338
15449.98 330
15451.16 293
15452.33 327
15453.51 306
15454.68 314
15455.86 348
15457.03 333
15458.21 315
15459.38 358
15460.56 315
15461.73 339
15462.91 309
15464.08 314
15465.26 380
15466.43 345
15467.61 287
15468.78 330
15469.96 315
15471.13 305
15472.31 316
15473.48 337
15474.66 390
15475.83 314
15477.01 313
15478.19 308
15479.36 328
15480.54 340
15481.71 324
15482.89 330
15484.06 326
15485.24 349
15486.42 306
15487.59 290
15488.77 362
15489.94 313
15491.12 318
15492.30 332
15493.47 342
15494.65 324
15495.83 305
15497.00 327
15498.18 323
15499.36 302
15500.53 319
15501.71 301
15502.88 315
15504.06 346
15505.24 319
15506.41 341
15507.59 342
15508.77 354
15509.95 332
15511.12 320
15512.30 349
15513.48 352
15514.65 346
15515.83 344
15517.01 392
15518.18 365
15519.36 373
15520.54 333
15521.72 349
15522.89 337
15524.07 343
15525.25 350
15526.43 334
15527.60 344
15528.78 377
15529.96 353
15531.14 331
15532.31 344
15533.49 351
15534.67 353
15535.85 402
15537.03 395
15538.20 348
15539.38 325
15540.56 377
15541.74 360
15542.92 332
15544.09 324
15545.27 371
15546.45 309
15547.63 320
15548.81 341
15549.98 324
15551.16 341
15552.34 322
15553.52 368
15554.70 335
15555.88 340
15557.06 353
15558.23 387
15559.41 404
15560.59 382
15561.77 325
15562.95 318
15564.13 309
15565.31 323
15566.49 331
15567.67 362
15568.84 387
15570.02 385
15571.20 352
15572.38 392
15573.56 381
15574.74 363
15575.92 345
15577.10 349
15578.28 384
15579.46 380
15580.64 361
15581.82 360
15583.00 363
15584.18 394
15585.36 375
15586.54 360
15587.72 357
15588.90 349
15590.08 331
15591.26 378
15592.44 396
15593.62 401
15594.80 368
15595.98 370
15597.16 386
15598.34 373
15599.52 369
15600.70 385
15601.88 364
15603.06 356
15604.24 389
15605.42 415
15606.60 400
15607.78 363
15608.96 383
15610.14 426
15611.32 391
15612.50 422
15613.68 422
15614.86 382
15616.05 430
15617.23 379
15618.41 433
15619.59 424
15620.77 413
15621.95 386
15623.13 436
15624.31 452
15625.49 461
15626.68 443
15627.86 449
15629.04 408
15630.22 391
15631.40 409
15632.58 416
15633.76 458
15634.95 443
15636.13 439
15637.31 447
15638.49 480
15639.67 454
15640.85 439
15642.04 478
15643.22 452
15644.40 422
15645.58 413
15646.76 448
15647.95 466
15649.13 440
15650.31 475
15651.49 473
15652.67 444
15653.86 450
15655.04 453
15656.22 407
15657.40 458
15658.59 455
15659.77 456
15660.95 485
15662.13 400
15663.32 463
15664.50 497
15665.68 471
15666.87 492
15668.05 432
15669.23 459
15670.41 471
15671.60 487
15672.78 463
15673.96 455
15675.15 487
15676.33 468
15677.51 448
15678.70 450
15679.88 465
15681.06 479
15682.25 482
15683.43 504
15684.61 500
15685.80 484
15686.98 459
15688.16 433
15689.35 431
15690.53 440
15691.72 460
15692.90 464
15694.08 442
15695.27 493
15696.45 474
15697.63 466
15698.82 497
15700.00 414
15701.19 455
15702.37 447
15703.56 461
15704.74 479
15705.92 415
15707.11 436
15708.29 420
15709.48 476
15710.66 435
15711.85 455
15713.03 468
15714.21 421
15715.40 451
15716.58 426
15717.77 436
15718.95 402
15720.14 440
15721.32 490
15722.51 498
15723.69 442
15724.88 453
15726.06 448
15727.25 488
15728.43 487
15729.62 458
15730.80 492
15731.99 495
15733.17 526
15734.36 481
15735.55 487
15736.73 522
15737.92 448
15739.10 495
15740.29 469
15741.47 502
15742.66 478
15743.84 411
15745.03 444
15746.22 468
15747.40 461
15748.59 474
15749.77 477
15750.96 465
15752.15 447
15753.33 439
15754.52 442
15755.70 441
15756.89 464
15758.08 467
15759.26 493
15760.45 460
15761.64 447
15762.82 445
15764.01 462
15765.20 507
15766.38 493
15767.57 466
15768.76 440
15769.94 444
15771.13 466
15772.32 449
15773.50 486
15774.69 458
15775.88 458
15777.06 508
15778.25 494
15779.44 479
15780.62 432
15781.81 435
15783.00 449
15784.19 474
15785.37 458
15786.56 457
15787.75 460
15788.94 450
15790.12 429
15791.31 409
15792.50 437
15793.69 478
15794.87 436
15796.06 402
15797.25 416
15798.44 454
15799.62 455
15800.81 417
15802.00 471
15803.19 449
15804.38 396
15805.56 395
15806.75 436
15807.94 418
15809.13 442
15810.32 432
15811.50 416
15812.69 422
15813.88 437
15815.07 448
15816.26 396
15817.45 407
15818.64 368
15819.82 394
15821.01 440
15822.20 382
15823.39 373
15824.58 391
15825.77 382
15826.96 396
15828.15 439
15829.33 408
15830.52 395
15831.71 388
15832.90 425
15834.09 402
15835.28 405
15836.47 419
15837.66 447
15838.85 415
15840.04 390
15841.23 390
15842.42 414
15843.61 360
15844.79 371
15845.98 392
15847.17 385
15848.36 422
15849.55 398
15850.74 395
15851.93 358
15853.12 407
15854.31 366
15855.50 409
15856.69 391
15857.88 375
15859.07 395
15860.26 377
15861.45 340
15862.64 355
15863.83 377
15865.02 380
15866.21 402
15867.40 418
15868.60 409
15869.79 379
15870.98 389
15872.17 388
15873.36 373
15874.55 357
15875.74 384
15876.93 377
15878.12 426
15879.31 449
15880.50 370
15881.69 392
15882.88 394
15884.07 371
15885.27 342
15886.46 350
15887.65 384
15888.84 382
15890.03 389
15891.22 366
15892.41 370
15893.60 373
15894.80 409
15895.99 422
15897.18 356
15898.37 381
15899.56 407
15900.75 408
15901.95 368
15903.14 350
15904.33 401
15905.52 401
15906.71 447
15907.90 416
15909.10 399
15910.29 422
15911.48 399
15912.67 363
15913.86 389
15915.06 425
15916.25 383
15917.44 381
15918.63 395
15919.83 389
15921.02 369
15922.21 402
15923.40 393
15924.60 413
15925.79 407
15926.98 402
15928.17 372
15929.37 378
15930.56 342
15931.75 376
15932.94 375
15934.14 375
15935.33 410
15936.52 373
15937.72 376
15938.91 369
15940.10 417
15941.30 426
15942.49 401
15943.68 402
15944.88 376
15946.07 383
15947.26 387
15948.46 401
15949.65 377
15950.84 364
15952.04 388
15953.23 392
15954.42 356
15955.62 333
15956.81 366
15958.01 373
15959.20 336
15960.39 334
15961.59 342
15962.78 345
15963.97 362
15965.17 355
15966.36 335
15967.56 346
15968.75 374
15969.95 361
15971.14 338
15972.33 288
15973.53 349
15974.72 382
15975.92 375
15977.11 383
15978.31 361
15979.50 410
15980.70 379
15981.89 344
15983.09 341
15984.28 325
15985.47 345
15986.67 341
15987.86 368
15989.06 352
15990.25 326
15991.45 318
15992.64 329
15993.84 311
15995.03 323
15996.23 333
15997.43 329
15998.62 293
15999.82 361
16001.01 332
16002.21 349
16003.40 336
16004.60 336
16005.79 347
16006.99 334
16008.18 322
16009.38 315
16010.58 353
16011.77 347
16012.97 351
16014.16 367
16015.36 344
16016.56 343
16017.75 327
16018.95 367
16020.14 351
16021.34 376
16022.54 339
16023.73 367
16024.93 366
16026.13 378
16027.32 374
16028.52 328
16029.71 334
16030.91 366
16032.11 302
16033.30 318
16034.50 306
16035.70 326
16036.89 326
16038.09 335
16039.29 349
16040.49 314
16041.68 296
16042.88 336
16044.08 322
16045.27 292
16046.47 297
16047.67 327
16048.86 326
16050.06 316
16051.26 328
16052.46 324
16053.65 301
16054.85 308
16056.05 309
16057.25 321
16058.44 287
16059.64 290
16060.84 326
16062.04 342
16063.23 345
16064.43 293
16065.63 290
16066.83 303
16068.03 301
16069.22 348
16070.42 311
16071.62 309
16072.82 315
16074.02 302
16075.21 283
16076.41 275
16077.61 303
16078.81 290
16080.01 300
16081.21 316
16082.40 280
16083.60 296
16084.80 350
16086.00 307
16087.20 343
16088.40 353
16089.60 329
16090.79 324
16091.99 308
16093.19 324
16094.39 316
16095.59 305
16096.79 324
16097.99 326
16099.19 327
16100.39 331
16101.59 307
16102.78 317
16103.98 313
16105.18 314
16106.38 289
16107.58 298
16108.78 275
16109.98 317
16111.18 331
16112.38 309
16113.58 309
16114.78 298
16115.98 286
16117.18 292
16118.38 297
16119.58 267
16120.78 287
16121.98 296
16123.18 353
16124.38 307
16125.58 292
16126.78 288
16127.98 309
16129.18 317
16130.38 319
16131.58 294
16132.78 314
16133.98 345
16135.18 326
16136.38 316
16137.58 312
16138.78 322
16139.98 336
16141.18 315
16142.38 332
16143.58 349
16144.79 343
16145.99 289
16147.19 305
16148.39 329
16149.59 308
16150.79 326
16151.99 290
16153.19 263
16154.39 279
16155.59 293
16156.80 318
16158.00 277
16159.20 304
16160.40 328
16161.60 326
16162.80 296
16164.00 294
16165.21 324
16166.41 320
16167.61 285
16168.81 297
16170.01 305
16171.21 328
16172.42 322
16173.62 306
16174.82 307
16176.02 290
16177.22 286
16178.43 327
16179.63 305
16180.83 298
16182.03 295
16183.23 310
16184.44 319
16185.64 326
16186.84 275
16188.04 286
16189.25 321
16190.45 301
16191.65 297
16192.85 293
16194.06 309
16195.26 320
16196.46 340
16197.66 325
16198.87 312
16200.07 340
16201.27 279
16202.48 303
16203.68 322
16204.88 287
16206.09 304
16207.29 340
16208.49 316
16209.69 279
16210.90 328
16212.10 305
16213.30 335
16214.51 311
16215.71 287
16216.91 329
16218.12 288
16219.32 310
16220.53 311
16221.73 296
16222.93 329
16224.14 326
16225.34 331
16226.54 290
16227.75 304
16228.95 336
16230.16 365
16231.36 366
16232.56 311
16233.77 337
16234.97 347
16236.18 333
16237.38 331
16238.59 334
16239.79 324
16240.99 364
16242.20 343
16243.40 330
16244.61 354
16245.81 316
16247.02 323
16248.22 310
16249.43 354
16250.63 317
16251.84 314
16253.04 332
16254.24 354
16255.45 345
16256.65 344
16257.86 351
16259.06 379
16260.27 333
16261.48 362
16262.68 357
16263.89 352
16265.09 329
16266.30 336
16267.50 381
16268.71 316
16269.91 291
16271.12 333
16272.32 325
16273.53 348
16274.73 348
16275.94 325
16277.15 332
16278.35 327
16279.56 338
16280.76 346
16281.97 296
16283.18 316
16284.38 302
16285.59 340
16286.79 318
16288.00 346
16289.21 326
16290.41 316
16291.62 330
16292.82 345
16294.03 322
16295.24 357
16296.44 360
16297.65 348
16298.86 331
16300.06 329
16301.27 333
16302.48 349
16303.68 341
16304.89 364
16306.10 356
16307.30 320
16308.51 339
16309.72 367
16310.92 318
16312.13 358
16313.34 400
16314.55 336
16315.75 339
16316.96 349
16318.17 370
16319.37 363
16320.58 374
16321.79 388
16323.00 400
16324.20 392
16325.41 369
16326.62 330
16327.83 373
16329.03 346
16330.24 344
16331.45 343
16332.66 374
16333.87 346
16335.07 323
16336.28 329
16337.49 320
16338.70 350
16339.90 336
16341.11 361
16342.32 347
16343.53 329
16344.74 333
16345.95 335
16347.15 328
16348.36 316
16349.57 350
16350.78 315
16351.99 298
16353.20 284
16354.40 309
16355.61 361
16356.82 313
16358.03 316
16359.24 319
16360.45 316
16361.66 311
16362.87 296
16364.08 271
16365.28 292
16366.49 343
16367.70 318
16368.91 315
16370.12 288
16371.33 314
16372.54 315
16373.75 341
16374.96 354
16376.17 296
16377.38 295
16378.59 277
16379.80 314
16381.01 341
16382.21 296
16383.42 237
16384.63 298
16385.84 329
16387.05 300
16388.26 302
16389.47 314
16390.68 296
16391.89 310
16393.10 313
16394.31 301
16395.52 325
16396.73 314
16397.94 294
16399.15 311
16400.36 333
16401.57 289
16402.79 275
16404.00 299
16405.21 312
16406.42 283
16407.63 286
16408.84 314
16410.05 265
16411.26 260
16412.47 282
16413.68 284
16414.89 286
16416.10 294
16417.31 272
16418.52 308
16419.74 270
16420.95 264
16422.16 256
16423.37 252
16424.58 267
16425.79 287
16427.00 302
16428.21 307
16429.42 313
16430.64 282
16431.85 289
16433.06 245
16434.27 274
16435.48 270
16436.69 260
16437.91 257
16439.12 300
16440.33 291
16441.54 292
16442.75 289
16443.96 322
16445.18 312
16446.39 286
16447.60 328
16448.81 262
16450.02 278
16451.24 267
16452.45 257
16453.66 323
16454.87 294
16456.09 283
16457.30 319
16458.51 327
16459.72 285
16460.94 272
16462.15 294
16463.36 296
16464.57 319
16465.79 323
16467.00 272
16468.21 305
16469.43 277
16470.64 285
16471.85 304
16473.06 259
16474.28 244
16475.49 305
16476.70 331
16477.92 288
16479.13 275
16480.34 280
16481.56 322
16482.77 295
16483.98 272
16485.20 285
16486.41 290
16487.62 309
16488.84 267
16490.05 269
16491.26 252
16492.48 269
16493.69 267
16494.91 263
16496.12 285
16497.33 302
16498.55 329
16499.76 286
16500.97 261
16502.19 257
16503.40 280
16504.62 284
16505.83 290
16507.05 299
16508.26 294
16509.47 263
16510.69 265
16511.90 272
16513.12 256
16514.33 292
16515.55 300
16516.76 243
16517.98 284
16519.19 299
16520.41 291
16521.62 298
16522.83 305
16524.05 307
16525.26 263
16526.48 277
16527.69 291
16528.91 281
16530.12 294
16531.34 289
16532.55 318
16533.77 275
16534.99 323
16536.20 286
16537.42 270
16538.63 283
16539.85 296
16541.06 307
16542.28 310
16543.49 300
16544.71 250
16545.92 265
16547.14 288
16548.36 282
16549.57 253
16550.79 238
16552.00 251
16553.22 260
16554.44 257
16555.65 289
16556.87 308
16558.08 303
16559.30 261
16560.52 266
16561.73 251
16562.95 303
16564.17 279
16565.38 276
16566.60 316
16567.81 288
16569.03 284
16570.25 266
16571.46 285
16572.68 284
16573.90 256
16575.11 276
16576.33 305
16577.55 285
16578.76 272
16579.98 306
16581.20 279
16582.42 306
16583.63 311
16584.85 291
16586.07 278
16587.28 310
16588.50 323
16589.72 275
16590.94 269
16592.15 254
16593.37 282
16594.59 273
16595.81 263
16597.02 283
16598.24 240
16599.46 271
16600.68 331
16601.89 275
16603.11 276
16604.33 270
16605.55 305
16606.77 275
16607.98 302
16609.20 277
16610.42 271
16611.64 266
16612.86 245
16614.07 297
16615.29 306
16616.51 262
16617.73 243
16618.95 279
16620.17 251
16621.38 281
16622.60 265
16623.82 259
16625.04 290
16626.26 324
16627.48 269
16628.70 241
16629.91 300
16631.13 299
16632.35 268
16633.57 252
16634.79 309
16636.01 268
16637.23 281
16638.45 254
16639.67 264
16640.89 249
16642.10 331
16643.32 326
16644.54 257
16645.76 247
16646.98 294
16648.20 295
16649.42 270
16650.64 239
16651.86 254
16653.08 277
16654.30 299
16655.52 309
16656.74 283
16657.96 278
16659.18 253
16660.40 259
16661.62 225
16662.84 242
16664.06 252
16665.28 296
16666.50 237
16667.72 240
16668.94 258
16670.16 305
16671.38 346
16672.60 254
16673.82 263
16675.04 273
16676.26 270
16677.48 267
16678.70 330
16679.92 254
16681.14 283
16682.36 276
16683.58 300
16684.80 230
16686.03 275
16687.25 261
16688.47 284
16689.69 263
16690.91 278
16692.13 280
16693.35 277
16694.57 297
16695.79 286
16697.02 263
16698.24 285
16699.46 291
16700.68 276
16701.90 286
16703.12 275
16704.34 299
16705.57 311
16706.79 267
16708.01 286
16709.23 267
16710.45 271
16711.67 269
16712.90 308
16714.12 269
16715.34 284
16716.56 284
16717.78 247
16719.01 257
16720.23 261
16721.45 295
16722.67 245
16723.89 282
16725.12 269
16726.34 258
16727.56 269
16728.78 290
16730.01 293
16731.23 261
16732.45 236
16733.67 251
16734.90 289
16736.12 266
16737.34 266
16738.56 263
16739.79 228
16741.01 268
16742.23 273
16743.46 271
16744.68 231
16745.90 243
16747.12 244
16748.35 256
16749.57 243
16750.79 252
16752.02 280
16753.24 256
16754.46 259
16755.69 246
16756.91 242
16758.13 249
16759.36 229
16760.58 227
16761.80 246
16763.03 279
16764.25 282
16765.48 284
16766.70 232
16767.92 237
16769.15 282
16770.37 264
16771.60 253
16772.82 265
16774.04 225
16775.27 239
16776.49 256
16777.72 261
16778.94 231
16780.16 241
16781.39 254
16782.61 274
16783.84 270
16785.06 249
16786.29 235
16787.51 249
16788.74 241
16789.96 235
16791.18 248
16792.41 258
16793.63 277
16794.86 226
16796.08 236
16797.31 251
16798.53 306
16799.76 257
16800.98 270
16802.21 293
16803.43 318
16804.66 280
16805.88 239
16807.11 258
16808.33 269
16809.56 266
16810.79 261
16812.01 214
16813.24 204
16814.46 265
16815.69 237
16816.91 239
16818.14 282
16819.36 296
16820.59 281
16821.82 264
16823.04 294
16824.27 233
16825.49 255
16826.72 255
16827.95 241
16829.17 271
16830.40 283
16831.62 244
16832.85 253
16834.08 238
16835.30 293
16836.53 275
16837.76 234
16838.98 247
16840.21 262
16841.44 262
16842.66 258
16843.89 273
16845.11 276
16846.34 318
16847.57 290
16848.80 269
16850.02 250
16851.25 256
16852.48 261
16853.70 232
16854.93 237
16856.16 275
16857.38 263
16858.61 263
16859.84 276
16861.07 264
16862.29 257
16863.52 256
16864.75 294
16865.97 306
16867.20 311
16868.43 249
16869.66 282
16870.89 270
16872.11 261
16873.34 302
16874.57 275
16875.80 263
16877.02 257
16878.25 266
16879.48 292
16880.71 311
16881.94 281
16883.16 299
16884.39 338
16885.62 318
16886.85 284
16888.08 283
16889.30 291
16890.53 283
16891.76 262
16892.99 309
16894.22 290
16895.45 315
16896.67 347
16897.90 310
16899.13 323
16900.36 312
16901.59 324
16902.82 292
16904.05 283
16905.28 299
16906.50 286
16907.73 295
16908.96 294
16910.19 304
16911.42 308
16912.65 281
16913.88 293
16915.11 317
16916.34 283
16917.57 331
16918.80 231
16920.03 262
16921.26 295
16922.48 312
16923.71 255
16924.94 270
16926.17 284
16927.40 294
16928.63 286
16929.86 265
16931.09 276
16932.32 280
16933.55 273
16934.78 286
16936.01 279
16937.24 283
16938.47 269
16939.70 261
16940.93 267
16942.16 246
16943.39 263
16944.62 257
16945.85 249
16947.08 236
16948.31 255
16949.54 301
16950.78 269
16952.01 265
16953.24 227
16954.47 260
16955.70 216
16956.93 220
16958.16 263
16959.39 310
16960.62 266
16961.85 252
16963.08 252
16964.31 260
16965.54 278
16966.78 254
16968.01 264
16969.24 290
16970.47 272
16971.70 225
16972.93 265
16974.16 286
16975.39 287
16976.63 309
16977.86 285
16979.09 312
16980.32 286
16981.55 272
16982.78 290
16984.02 284
16985.25 323
16986.48 330
16987.71 283
16988.94 305
16990.18 259
16991.41 295
16992.64 259
16993.87 306
16995.10 284
16996.34 266
16997.57 262
16998.80 283
17000.03 233
17001.26 268
17002.50 328
17003.73 282
17004.96 270
17006.19 281
17007.43 306
17008.66 300
17009.89 302
17011.12 277
17012.36 281
17013.59 279
17014.82 262
17016.06 276
17017.29 258
17018.52 278
17019.76 254
17020.99 255
17022.22 287
17023.45 261
17024.69 250
17025.92 263
17027.15 265
17028.39 268
17029.62 273
17030.85 269
17032.09 247
17033.32 288
17034.55 290
17035.79 327
17037.02 273
17038.26 243
17039.49 270
17040.72 246
17041.96 275
17043.19 255
17044.43 243
17045.66 250
17046.89 260
17048.13 267
17049.36 263
17050.60 268
17051.83 251
17053.06 262
17054.30 278
17055.53 265
17056.77 276
17058.00 279
17059.24 294
17060.47 281
17061.70 309
17062.94 263
17064.17 237
17065.41 281
17066.64 250
17067.88 282
17069.11 278
17070.35 260
17071.58 262
17072.82 299
17074.05 270
17075.29 230
17076.52 253
17077.76 260
17078.99 253
17080.23 230
17081.46 247
17082.70 228
17083.93 246
17085.17 272
17086.41 242
17087.64 229
17088.88 285
17090.11 253
17091.35 263
17092.58 208
17093.82 248
17095.05 234
17096.29 247
17097.53 267
17098.76 251
17100.00 227
17101.23 269
17102.47 270
17103.71 238
17104.94 239
17106.18 248
17107.41 276
17108.65 317
17109.89 270
17111.12 249
17112.36 255
17113.60 271
17114.83 226
17116.07 261
17117.31 270
17118.54 251
17119.78 245
17121.02 255
17122.25 292
17123.49 284
17124.73 239
17125.96 289
17127.20 256
17128.44 253
17129.67 242
17130.91 267
17132.15 243
17133.39 242
17134.62 273
17135.86 246
17137.10 251
17138.33 240
17139.57 259
17140.81 260
17142.05 197
17143.28 250
17144.52 261
17145.76 231
17147.00 275
17148.23 248
17149.47 277
17150.71 250
17151.95 221
17153.19 261
17154.42 242
17155.66 266
17156.90 252
17158.14 226
17159.38 250
17160.61 271
17161.85 259
17163.09 274
17164.33 240
17165.57 247
17166.81 266
17168.04 303
17169.28 291
17170.52 243
17171.76 274
17173.00 283
17174.24 259
17175.47 284
17176.71 272
17177.95 272
17179.19 257
17180.43 267
17181.67 286
17182.91 273
17184.15 271
17185.39 268
17186.62 283
17187.86 241
17189.10 228
17190.34 234
17191.58 276
17192.82 286
17194.06 277
17195.30 277
17196.54 277
17197.78 250
17199.02 218
17200.26 221
17201.50 253
17202.74 262
17203.98 229
17205.22 235
17206.46 236
17207.70 245
17208.94 266
17210.18 281
17211.42 287
17212.66 270
17213.90 266
17215.14 264
17216.38 251
17217.62 248
17218.86 258
17220.10 229
17221.34 245
17222.58 246
17223.82 238
17225.06 279
17226.30 249
17227.54 222
17228.78 236
17230.02 237
17231.26 239
17232.50 228
17233.74 265
17234.98 232
17236.22 219
17237.47 265
17238.71 227
17239.95 262
17241.19 242
17242.43 254
17243.67 235
17244.91 273
17246.15 258
17247.39 249
17248.64 234
17249.88 219
17251.12 265
17252.36 252
17253.60 241
17254.84 247
17256.08 239
17257.33 256
17258.57 272
17259.81 235
17261.05 256
17262.29 221
17263.54 257
17264.78 247
17266.02 239
17267.26 254
17268.50 241
17269.75 266
17270.99 272
17272.23 240
17273.47 262
17274.71 277
17275.96 266
17277.20 252
17278.44 220
17279.68 213
17280.93 270
17282.17 238
17283.41 216
17284.65 209
17285.90 228
17287.14 247
17288.38 254
17289.62 223
17290.87 207
17292.11 222
17293.35 259
17294.60 241
17295.84 229
17297.08 234
17298.33 259
17299.57 259
17300.81 238
17302.05 226
17303.30 254
17304.54 239
17305.78 233
17307.03 225
17308.27 254
17309.52 259
17310.76 238
17312.00 262
17313.25 248
17314.49 237
17315.73 223
17316.98 202
17318.22 221
17319.47 248
17320.71 222
17321.95 238
17323.20 252
17324.44 259
17325.69 257
17326.93 260
17328.17 224
17329.42 262
17330.66 261
17331.91 243
17333.15 271
17334.40 257
17335.64 252
17336.88 260
17338.13 253
17339.37 260
17340.62 255
17341.86 251
17343.11 265
17344.35 268
17345.60 247
17346.84 259
17348.09 295
17349.33 279
17350.58 223
17351.82 257
17353.07 248
17354.31 251
17355.56 239
17356.80 230
17358.05 241
17359.29 258
17360.54 224
17361.78 244
17363.03 229
17364.27 243
17365.52 202
17366.77 215
17368.01 234
17369.26 246
17370.50 216
17371.75 224
17372.99 249
17374.24 247
17375.49 273
17376.73 250
17377.98 244
17379.22 249
17380.47 279
17381.72 256
17382.96 271
17384.21 265
17385.45 251
17386.70 261
17387.95 230
17389.19 268
17390.44 234
17391.69 231
17392.93 236
17394.18 223
17395.43 241
17396.67 284
17397.92 225
17399.17 272
17400.41 233
17401.66 231
17402.91 198
17404.15 239
17405.40 238
17406.65 237
17407.89 266
17409.14 227
17410.39 253
17411.64 216
17412.88 202
17414.13 233
17415.38 234
17416.63 256
17417.87 220
17419.12 233
17420.37 247
17421.62 246
17422.86 233
17424.11 268
17425.36 252
17426.61 251
17427.85 220
17429.10 213
17430.35 217
17431.60 247
17432.85 264
17434.09 248
17435.34 209
17436.59 229
17437.84 257
17439.09 295
17440.33 256
17441.58 239
17442.83 242
17444.08 242
17445.33 269
17446.58 242
17447.82 262
17449.07 256
17450.32 237
17451.57 245
17452.82 218
17454.07 202
17455.32 228
17456.57 227
17457.81 249
17459.06 237
17460.31 253
17461.56 249
17462.81 251
17464.06 233
17465.31 233
17466.56 249
17467.81 215
17469.06 238
17470.30 258
17471.55 233
17472.80 218
17474.05 259
17475.30 242
17476.55 250
17477.80 248
17479.05 259
17480.30 242
17481.55 240
17482.80 271
17484.05 266
17485.30 212
17486.55 214
17487.80 230
17489.05 254
17490.30 244
17491.55 218
17492.80 227
17494.05 248
17495.30 251
17496.55 252
17497.80 263
17499.05 250
17500.30 269
17501.55 258
17502.80 270
17504.05 271
17505.30 237
17506.55 241
17507.80 239
17509.06 256
17510.31 248
17511.56 255
17512.81 270
17514.06 298
17515.31 260
17516.56 236
17517.81 232
17519.06 232
17520.31 242
17521.56 250
17522.82 241
17524.07 255
17525.32 244
17526.57 231
17527.82 248
17529.07 236
17530.32 264
17531.58 245
17532.83 294
17534.08 281
17535.33 268
17536.58 253
17537.83 284
17539.09 254
17540.34 276
17541.59 277
17542.84 274
17544.09 267
17545.35 246
17546.60 246
17547.85 248
17549.10 283
17550.35 275
17551.61 235
17552.86 213
17554.11 209
17555.36 210
17556.62 244
17557.87 258
17559.12 274
17560.37 241
17561.63 257
17562.88 260
17564.13 267
17565.38 239
17566.64 256
17567.89 263
17569.14 249
17570.39 284
17571.65 279
17572.90 308
17574.15 254
17575.41 243
17576.66 253
17577.91 265
17579.17 284
17580.42 270
17581.67 237
17582.93 249
17584.18 262
17585.43 242
17586.69 275
17587.94 273
17589.19 269
17590.45 269
17591.70 273
17592.95 256
17594.21 237
17595.46 226
17596.72 256
17597.97 243
17599.22 241
17600.48 243
17601.73 224
17602.99 205
17604.24 228
17605.49 258
17606.75 273
17608.00 298
17609.26 228
17610.51 262
17611.76 268
17613.02 267
17614.27 275
17615.53 258
17616.78 244
17618.04 251
17619.29 267
17620.55 248
17621.80 261
17623.06 228
17624.31 269
17625.57 219
17626.82 235
17628.08 249
17629.33 255
17630.59 246
17631.84 246
17633.10 207
17634.35 236
17635.61 256
17636.86 237
17638.12 224
17639.37 225
17640.63 245
17641.88 256
17643.14 293
17644.39 237
17645.65 225
17646.91 253
17648.16 234
17649.42 226
17650.67 235
17651.93 222
17653.18 214
17654.44 272
17655.70 262
17656.95 244
17658.21 237
17659.46 216
17660.72 231
17661.98 238
17663.23 240
17664.49 265
17665.75 209
17667.00 250
17668.26 253
17669.51 235
17670.77 260
17672.03 233
17673.28 235
17674.54 289
17675.80 275
17677.05 228
17678.31 224
17679.57 238
17680.82 235
17682.08 268
17683.34 255
17684.60 239
17685.85 234
17687.11 236
17688.37 236
17689.62 213
17690.88 237
17692.14 218
17693.40 224
17694.65 229
17695.91 223
17697.17 250
17698.42 222
17699.68 199
17700.94 204
17702.20 259
17703.46 200
17704.71 215
17705.97 228
17707.23 270
17708.49 234
17709.74 217
17711.00 215
17712.26 239
17713.52 263
17714.78 247
17716.03 258
17717.29 254
17718.55 229
17719.81 217
17721.07 226
17722.33 265
17723.58 219
17724.84 244
17726.10 231
17727.36 238
17728.62 282
17729.88 211
17731.13 228
17732.39 227
17733.65 232
17734.91 234
17736.17 249
17737.43 256
17738.69 232
17739.95 230
17741.21 263
17742.46 216
17743.72 196
17744.98 232
17746.24 238
17747.50 211
17748.76 225
17750.02 239
17751.28 252
17752.54 227
17753.80 246
17755.06 243
17756.32 228
17757.58 220
17758.84 231
17760.10 248
17761.36 235
17762.61 237
17763.87 224
17765.13 223
17766.39 197
17767.65 192
17768.91 234
17770.17 250
17771.43 225
17772.69 236
17773.95 216
17775.21 233
17776.48 231
17777.74 219
17779.00 238
17780.26 244
17781.52 244
17782.78 212
17784.04 203
17785.30 261
17786.56 227
17787.82 252
17789.08 234
17790.34 253
17791.60 241
17792.86 236
17794.12 224
17795.38 233
17796.65 237
17797.91 225
17799.17 219
17800.43 243
17801.69 213
17802.95 202
17804.21 215
17805.47 274
17806.73 217
17808.00 201
17809.26 252
17810.52 236
17811.78 246
17813.04 234
17814.30 250
17815.56 221
17816.83 210
17818.09 233
17819.35 235
17820.61 216
17821.87 217
17823.14 205
17824.40 219
17825.66 200
17826.92 228
17828.18 224
17829.45 228
17830.71 219
17831.97 207
17833.23 173
17834.49 249
17835.76 259
17837.02 272
17838.28 229
17839.54 209
17840.81 215
17842.07 224
17843.33 212
17844.59 224
17845.86 195
17847.12 228
17848.38 219
17849.65 216
17850.91 217
17852.17 214
17853.43 250
17854.70 250
17855.96 219
17857.22 195
17858.49 215
17859.75 204
17861.01 222
17862.28 213
17863.54 207
17864.80 205
17866.07 213
17867.33 242
17868.59 215
17869.86 218
17871.12 230
17872.38 219
17873.65 235
17874.91 223
17876.18 240
17877.44 270
17878.70 219
17879.97 193
17881.23 210
17882.50 237
17883.76 242
17885.02 217
17886.29 248
17887.55 224
17888.82 228
17890.08 233
17891.35 224
17892.61 207
17893.87 243
17895.14 245
17896.40 252
17897.67 226
17898.93 207
17900.20 215
17901.46 197
17902.73 224
17903.99 246
17905.26 234
17906.52 215
17907.79 226
17909.05 241
17910.32 232
17911.58 209
17912.85 237
17914.11 227
17915.38 276
17916.64 240
17917.91 231
17919.17 260
17920.44 213
17921.70 217
17922.97 254
17924.23 237
17925.50 270
17926.76 246
17928.03 236
17929.30 218
17930.56 231
17931.83 249
17933.09 235
17934.36 225
17935.62 219
17936.89 196
17938.16 222
17939.42 231
17940.69 250
17941.96 190
17943.22 227
17944.49 256
17945.75 225
17947.02 206
17948.29 224
17949.55 250
17950.82 212
17952.09 211
17953.35 227
17954.62 205
17955.89 235
17957.15 242
17958.42 235
17959.69 237
17960.95 247
17962.22 246
17963.49 241
17964.75 264
17966.02 245
17967.29 215
17968.55 233
17969.82 247
17971.09 246
17972.36 208
17973.62 228
17974.89 257
17976.16 256
17977.42 211
17978.69 217
17979.96 233
17981.23 239
17982.49 231
17983.76 233
17985.03 206
17986.30 208
17987.57 240
17988.83 229
17990.10 200
17991.37 249
17992.64 238
17993.90 231
17995.17 235
17996.44 257
17997.71 243
17998.98 231
18000.25 233
18001.51 209
18002.78 210
18004.05 206
18005.32 252
18006.59 254
18007.86 212
18009.12 257
18010.39 235
18011.66 241
18012.93 228
18014.20 243
18015.47 229
18016.74 257
18018.00 247
18019.27 260
18020.54 218
18021.81 254
18023.08 250
18024.35 252
18025.62 277
18026.89 231
18028.16 217
18029.43 275
18030.69 178
18031.96 190
18033.23 232
18034.50 216
18035.77 227
18037.04 291
18038.31 257
18039.58 224
18040.85 239
18042.12 224
18043.39 256
18044.66 259
18045.93 223
18047.20 231
18048.47 232
18049.74 238
18051.01 252
18052.28 220
18053.55 210
18054.82 216
18056.09 212
18057.36 236
18058.63 246
18059.90 222
18061.17 245
18062.44 215
18063.71 216
18064.98 187
18066.25 208
18067.52 253
18068.79 269
18070.06 214
18071.33 202
18072.61 213
18073.88 231
18075.15 218
18076.42 204
18077.69 256
18078.96 247
18080.23 233
18081.50 221
18082.77 258
18084.04 220
18085.32 216
18086.59 259
18087.86 224
18089.13 230
18090.40 257
18091.67 259
18092.94 268
18094.22 213
18095.49 242
18096.76 230
18098.03 236
18099.30 214
18100.57 213
18101.85 215
18103.12 212
18104.39 258
18105.66 226
18106.93 230
18108.20 226
18109.48 222
18110.75 205
18112.02 194
18113.29 233
18114.57 223
18115.84 248
18117.11 213
18118.38 214
18119.65 236
18120.93 226
18122.20 238
18123.47 221
18124.74 231
18126.02 207
18127.29 212
18128.56 211
18129.84 199
18131.11 207
18132.38 228
18133.65 214
18134.93 225
18136.20 223
18137.47 231
18138.75 231
18140.02 219
18141.29 249
18142.57 241
18143.84 209
18145.11 236
18146.39 197
18147.66 210
18148.93 204
18150.21 198
18151.48 238
18152.75 220
18154.03 258
18155.30 205
18156.57 214
18157.85 199
18159.12 197
18160.40 243
18161.67 209
18162.94 225
18164.22 224
18165.49 222
18166.77 221
18168.04 249
18169.31 209
18170.59 225
18171.86 237
18173.14 220
18174.41 207
18175.68 223
18176.96 279
18178.23 256
18179.51 250
18180.78 199
18182.06 195
18183.33 204
18184.61 234
18185.88 229
18187.16 220
18188.43 203
18189.71 248
18190.98 234
18192.26 209
18193.53 213
18194.81 196
18196.08 202
18197.36 223
18198.63 182
18199.91 249
18201.18 251
18202.46 232
18203.73 241
18205.01 209
18206.28 235
18207.56 241
18208.83 247
18210.11 234
18211.39 211
18212.66 210
18213.94 245
18215.21 216
18216.49 219
18217.76 206
18219.04 224
18220.32 230
18221.59 207
18222.87 211
18224.14 209
18225.42 203
18226.70 207
18227.97 219
18229.25 222
18230.53 209
18231.80 218
18233.08 237
18234.35 186
18235.63 200
18236.91 216
18238.18 222
18239.46 233
18240.74 258
18242.01 212
18243.29 204
18244.57 204
18245.84 221
18247.12 225
18248.40 226
18249.68 217
18250.95 259
18252.23 244
18253.51 212
18254.78 171
18256.06 237
18257.34 242
18258.62 218
18259.89 196
18261.17 221
18262.45 240
18263.72 232
18265.00 227
18266.28 202
18267.56 197
18268.84 216
18270.11 225
18271.39 218
18272.67 204
18273.95 206
18275.22 225
18276.50 240
18277.78 190
18279.06 181
18280.34 227
18281.61 233
18282.89 252
18284.17 218
18285.45 192
18286.73 248
18288.01 227
18289.28 199
18290.56 224
18291.84 215
18293.12 228
18294.40 230
18295.68 228
18296.95 198
18298.23 192
18299.51 224
18300.79 227
18302.07 219
18303.35 222
18304.63 204
18305.91 248
18307.19 199
18308.46 194
18309.74 195
18311.02 197
18312.30 200
18313.58 212
18314.86 203
18316.14 216
18317.42 225
18318.70 212
18319.98 183
18321.26 210
18322.54 224
18323.82 230
18325.10 201
18326.38 198
18327.66 235
18328.94 227
18330.22 224
18331.50 221
18332.77 237
18334.05 218
18335.33 175
18336.61 210
18337.90 259
18339.18 184
18340.46 217
18341.74 204
18343.02 221
18344.30 177
18345.58 228
18346.86 257
18348.14 222
18349.42 188
18350.70 197
18351.98 254
18353.26 274
18354.54 198
18355.82 194
18357.10 211
18358.38 225
18359.66 241
18360.94 231
18362.22 223
18363.51 240
18364.79 223
18366.07 229
18367.35 226
18368.63 246
18369.91 239
18371.19 242
18372.47 200
18373.76 210
18375.04 202
18376.32 223
18377.60 230
18378.88 191
18380.16 180
18381.44 227
18382.73 211
18384.01 228
18385.29 227
18386.57 234
18387.85 192
18389.13 216
18390.42 209
18391.70 238
18392.98 210
18394.26 231
18395.54 236
18396.83 226
18398.11 242
18399.39 237
18400.67 211
18401.96 229
18403.24 260
18404.52 237
18405.80 243
18407.09 220
18408.37 233
18409.65 226
18410.93 276
18412.22 276
18413.50 223
18414.78 215
18416.06 232
18417.35 247
18418.63 197
18419.91 215
18421.20 265
18422.48 211
18423.76 221
18425.05 223
18426.33 197
18427.61 231
18428.89 227
18430.18 238
18431.46 236
18432.74 217
18434.03 226
18435.31 211
18436.60 230
18437.88 233
18439.16 216
18440.45 221
18441.73 218
18443.01 180
18444.30 191
18445.58 205
18446.87 226
18448.15 254
18449.43 226
18450.72 230
18452.00 216
18453.29 247
18454.57 245
18455.85 241
18457.14 216
18458.42 234
18459.71 262
18460.99 233
18462.28 206
18463.56 181
18464.84 210
18466.13 211
18467.41 220
18468.70 240
18469.98 242
18471.27 228
18472.55 232
18473.84 244
18475.12 232
18476.41 228
18477.69 194
18478.98 186
18480.26 214
18481.55 229
18482.83 262
18484.12 245
18485.40 228
18486.69 249
18487.97 212
18489.26 247
18490.54 216
18491.83 247
18493.11 211
18494.40 236
18495.69 226
18496.97 217
18498.26 193
18499.54 214
18500.83 217
18502.11 229
18503.40 254
18504.69 225
18505.97 212
18507.26 196
18508.54 210
18509.83 214
18511.12 237
18512.40 244
18513.69 231
18514.98 238
18516.26 238
18517.55 222
18518.83 254
18520.12 237
18521.41 204
18522.69 209
18523.98 188
18525.27 218
18526.55 228
18527.84 222
18529.13 173
18530.41 206
18531.70 209
18532.99 233
18534.27 214
18535.56 236
18536.85 208
18538.14 209
18539.42 210
18540.71 222
18542.00 228
18543.28 223
18544.57 231
18545.86 208
18547.15 192
18548.43 203
18549.72 217
18551.01 208
18552.30 217
18553.58 226
18554.87 255
18556.16 220
18557.45 214
18558.73 212
18560.02 231
18561.31 205
18562.60 198
18563.89 200
18565.17 193
18566.46 213
18567.75 248
18569.04 255
18570.33 221
18571.62 225
18572.90 225
18574.19 219
18575.48 242
18576.77 218
18578.06 259
18579.35 213
18580.63 228
18581.92 214
18583.21 196
18584.50 248
18585.79 252
18587.08 218
18588.37 180
18589.66 218
18590.94 206
18592.23 210
18593.52 206
18594.81 246
18596.10 234
18597.39 210
18598.68 226
18599.97 220
18601.26 235
18602.55 192
18603.84 209
18605.13 183
18606.41 187
18607.70 202
18608.99 241
18610.28 222
18611.57 204
18612.86 198
18614.15 223
18615.44 232
18616.73 242
18618.02 242
18619.31 221
18620.60 235
18621.89 257
18623.18 232
18624.47 229
18625.76 218
18627.05 215
18628.34 221
18629.63 194
18630.92 216
18632.21 216
18633.50 199
18634.79 235
18636.08 250
18637.37 190
18638.67 220
18639.96 189
18641.25 204
18642.54 247
18643.83 237
18645.12 193
18646.41 212
18647.70 170
18648.99 209
18650.28 237
18651.57 236
18652.86 219
18654.16 220
18655.45 234
18656.74 242
18658.03 199
18659.32 222
18660.61 245
18661.90 260
18663.19 241
18664.49 200
18665.78 223
18667.07 238
18668.36 208
18669.65 232
18670.94 223
18672.24 211
18673.53 220
18674.82 246
18676.11 218
18677.40 194
18678.70 201
18679.99 189
18681.28 218
18682.57 214
18683.86 185
18685.16 222
18686.45 218
18687.74 214
18689.03 208
18690.33 200
18691.62 228
18692.91 223
18694.20 202
18695.50 206
18696.79 219
18698.08 222
18699.37 240
18700.67 242
18701.96 218
18703.25 205
18704.54 222
18705.84 242
18707.13 212
18708.42 205
18709.72 209
18711.01 173
18712.30 187
18713.60 238
18714.89 229
18716.18 180
18717.48 176
18718.77 236
18720.06 208
18721.36 213
18722.65 232
18723.94 231
18725.24 256
18726.53 226
18727.82 201
18729.12 199
18730.41 232
18731.70 225
18733.00 205
18734.29 205
18735.59 218
18736.88 229
18738.17 231
18739.47 200
18740.76 204
18742.06 192
18743.35 230
18744.64 214
18745.94 215
18747.23 209
18748.53 234
18749.82 225
18751.12 184
18752.41 217
18753.71 208
18755.00 216
18756.30 179
18757.59 196
18758.88 203
18760.18 229
18761.47 199
18762.77 215
18764.06 176
18765.36 172
18766.65 194
18767.95 191
18769.24 188
18770.54 226
18771.83 226
18773.13 224
18774.43 203
18775.72 225
18777.02 199
18778.31 193
18779.61 192
18780.90 243
18782.20 224
18783.49 220
18784.79 186
18786.08 205
18787.38 207
18788.68 168
18789.97 204
18791.27 186
18792.56 186
18793.86 243
18795.16 241
18796.45 188
18797.75 197
18799.04 204
18800.34 203
18801.64 210
18802.93 201
18804.23 201
18805.53 189
18806.82 199
18808.12 211
18809.41 212
18810.71 226
18812.01 196
18813.30 190
18814.60 178
18815.90 183
18817.19 216
18818.49 241
18819.79 252
18821.09 218
18822.38 194
18823.68 206
18824.98 195
18826.27 218
18827.57 219
18828.87 216
18830.16 253
18831.46 253
18832.76 209
18834.06 219
18835.35 224
18836.65 237
18837.95 219
18839.25 214
18840.54 199
18841.84 211
18843.14 214
18844.44 235
18845.73 212
18847.03 195
18848.33 211
18849.63 239
18850.93 215
18852.22 183
18853.52 192
18854.82 194
18856.12 215
18857.42 210
18858.71 199
18860.01 192
18861.31 192
18862.61 214
18863.91 208
18865.21 203
18866.50 212
18867.80 202
18869.10 187
18870.40 185
18871.70 187
18873.00 184
18874.30 212
18875.60 197
18876.89 171
18878.19 160
18879.49 209
18880.79 205
18882.09 211
18883.39 203
18884.69 209
18885.99 246
18887.29 216
18888.59 230
18889.88 216
18891.18 183
18892.48 234
18893.78 202
18895.08 204
18896.38 206
18897.68 206
18898.98 201
18900.28 221
18901.58 225
18902.88 239
18904.18 262
18905.48 221
18906.78 200
18908.08 200
18909.38 224
18910.68 227
18911.98 210
18913.28 217
18914.58 246
18915.88 232
18917.18 224
18918.48 210
18919.78 164
18921.08 183
18922.38 231
18923.68 271
18924.98 209
18926.28 224
18927.58 211
18928.88 209
18930.18 215
18931.49 205
18932.79 183
18934.09 204
18935.39 201
18936.69 215
18937.99 189
18939.29 192
18940.59 212
18941.89 233
18943.19 219
18944.49 202
18945.80 215
18947.10 207
18948.40 197
18949.70 219
18951.00 201
18952.30 184
18953.60 204
18954.91 192
18956.21 218
18957.51 203
18958.81 207
18960.11 224
18961.41 190
18962.72 201
18964.02 195
18965.32 206
18966.62 202
18967.92 206
18969.23 194
18970.53 172
18971.83 225
18973.13 204
18974.43 206
18975.74 178
18977.04 191
18978.34 212
18979.64 210
18980.95 182
18982.25 188
18983.55 190
18984.85 194
18986.16 190
18987.46 194
18988.76 214
18990.06 184
18991.37 187
18992.67 176
18993.97 205
18995.28 220
18996.58 199
18997.88 238
18999.18 248
19000.49 211
19001.79 195
19003.09 206
19004.40 194
19005.70 214
19007.00 237
19008.31 211
19009.61 213
19010.91 202
19012.22 211
19013.52 257
19014.82 244
19016.13 213
19017.43 180
19018.74 210
19020.04 223
19021.34 206
19022.65 187
19023.95 214
19025.25 204
19026.56 209
19027.86 180
19029.17 222
19030.47 266
19031.77 266
19033.08 249
19034.38 205
19035.69 196
19036.99 223
19038.30 180
19039.60 201
19040.91 203
19042.21 212
19043.51 197
19044.82 192
19046.12 196
19047.43 209
19048.73 224
19050.04 188
19051.34 211
19052.65 205
19053.95 197
19055.26 183
19056.56 194
19057.87 201
19059.17 250
19060.48 208
19061.78 198
19063.09 247
19064.39 206
19065.70 195
19067.00 184
19068.31 185
19069.62 192
19070.92 225
19072.23 247
19073.53 192
19074.84 184
19076.14 206
19077.45 220
19078.75 221
19080.06 206
19081.37 177
19082.67 204
19083.98 258
19085.28 222
19086.59 226
19087.90 182
19089.20 230
19090.51 212
19091.82 167
19093.12 213
19094.43 208
19095.73 210
19097.04 217
19098.35 207
19099.65 195
19100.96 179
19102.27 180
19103.57 213
19104.88 193
19106.19 192
19107.49 189
19108.80 192
19110.11 178
19111.41 196
19112.72 191
19114.03 233
19115.33 222
19116.64 201
19117.95 224
19119.26 214
19120.56 206
19121.87 220
19123.18 200
19124.49 202
19125.79 201
19127.10 168
19128.41 192
19129.72 184
19131.02 201
19132.33 234
19133.64 191
19134.95 225
19136.25 220
19137.56 213
19138.87 162
19140.18 174
19141.49 202
19142.79 186
19144.10 209
19145.41 229
19146.72 245
19148.03 201
19149.33 186
19150.64 201
19151.95 226
19153.26 210
19154.57 224
19155.88 203
19157.18 240
19158.49 236
19159.80 206
19161.11 185
19162.42 209
19163.73 211
19165.04 187
19166.34 224
19167.65 209
19168.96 224
19170.27 210
19171.58 213
19172.89 185
19174.20 201
19175.51 180
19176.82 199
19178.13 235
19179.43 231
19180.74 192
19182.05 223
19183.36 202
19184.67 199
19185.98 207
19187.29 213
19188.60 169
19189.91 185
19191.22 217
19192.53 196
19193.84 182
19195.15 193
19196.46 207
19197.77 205
19199.08 165
19200.39 191
19201.70 218
19203.01 239
19204.32 256
19205.63 213
19206.94 195
19208.25 219
19209.56 214
19210.87 217
19212.18 189
19213.49 167
19214.80 207
19216.11 205
19217.42 189
19218.73 221
19220.04 230
19221.35 219
19222.66 181
19223.98 204
19225.29 175
19226.60 193
19227.91 197
19229.22 194
19230.53 196
19231.84 203
19233.15 202
19234.46 221
19235.77 199
19237.09 189
19238.40 182
19239.71 177
19241.02 218
19242.33 184
19243.64 208
19244.95 203
19246.27 236
19247.58 217
19248.89 204
19250.20 199
19251.51 194
19252.82 228
19254.14 200
19255.45 197
19256.76 216
19258.07 233
19259.38 216
19260.70 180
19262.01 210
19263.32 235
19264.63 236
19265.94 208
19267.26 230
19268.57 205
19269.88 219
19271.19 192
19272.51 200
19273.82 183
19275.13 181
19276.44 213
19277.76 206
19279.07 186
19280.38 180
19281.69 180
19283.01 202
19284.32 178
19285.63 210
19286.94 177
19288.26 193
19289.57 203
19290.88 209
19292.20 206
19293.51 194
19294.82 225
19296.14 193
19297.45 200
19298.76 211
19300.08 211
19301.39 194
19302.70 221
19304.02 178
19305.33 197
19306.64 189
19307.96 203
19309.27 187
19310.59 216
19311.90 224
19313.21 193
19314.53 195
19315.84 190
19317.15 192
19318.47 209
19319.78 203
19321.10 195
19322.41 225
19323.72 175
19325.04 178
19326.35 207
19327.67 167
19328.98 161
19330.30 173
19331.61 201
19332.93 195
19334.24 158
19335.55 205
19336.87 197
19338.18 184
19339.50 186
19340.81 202
19342.13 210
19343.44 210
19344.76 167
19346.07 214
19347.39 224
19348.70 216
19350.02 188
19351.33 185
19352.65 195
19353.96 187
19355.28 183
19356.59 196
19357.91 209
19359.22 177
19360.54 201
19361.86 224
19363.17 210
19364.49 215
19365.80 188
19367.12 220
19368.43 182
19369.75 210
19371.06 160
19372.38 213
19373.70 190
19375.01 167
19376.33 206
19377.64 181
19378.96 196
19380.28 206
19381.59 211
19382.91 206
19384.23 188
19385.54 196
19386.86 217
19388.17 190
19389.49 185
19390.81 197
19392.12 231
19393.44 229
19394.76 189
19396.07 153
19397.39 209
19398.71 201
19400.02 211
19401.34 206
19402.66 233
19403.97 204
19405.29 193
19406.61 209
19407.93 211
19409.24 188
19410.56 206
19411.88 196
19413.19 231
19414.51 203
19415.83 188
19417.15 165
19418.46 238
19419.78 217
19421.10 210
19422.42 229
19423.73 215
19425.05 221
19426.37 255
19427.69 214
19429.00 216
19430.32 208
19431.64 221
19432.96 225
19434.28 250
19435.59 223
19436.91 230
19438.23 227
19439.55 219
19440.87 228
19442.18 198
19443.50 225
19444.82 203
19446.14 199
19447.46 226
19448.78 214
19450.09 237
19451.41 225
19452.73 195
19454.05 218
19455.37 198
19456.69 216
19458.01 194
19459.33 227
19460.64 223
19461.96 215
19463.28 197
19464.60 205
19465.92 230
19467.24 237
19468.56 237
19469.88 208
19471.20 215
19472.52 209
19473.83 200
19475.15 210
19476.47 195
19477.79 224
19479.11 205
19480.43 256
19481.75 222
19483.07 217
19484.39 188
19485.71 191
19487.03 243
19488.35 221
19489.67 210
19490.99 223
19492.31 207
19493.63 205
19494.95 217
19496.27 215
19497.59 173
19498.91 212
19500.23 231
19501.55 213
19502.87 225
19504.19 197
19505.51 215
19506.83 215
19508.15 237
19509.47 208
19510.79 193
19512.11 207
19513.43 236
19514.75 207
19516.08 191
19517.40 208
19518.72 197
19520.04 219
19521.36 199
19522.68 248
19524.00 246
19525.32 231
19526.64 246
19527.96 209
19529.29 200
19530.61 215
19531.93 201
19533.25 232
19534.57 220
19535.89 233
19537.21 209
19538.53 194
19539.86 212
19541.18 227
19542.50 197
19543.82 211
19545.14 229
19546.46 203
19547.79 229
19549.11 214
19550.43 213
19551.75 198
19553.07 237
19554.40 268
19555.72 250
19557.04 223
19558.36 213
19559.68 197
19561.01 184
19562.33 244
19563.65 234
19564.97 197
19566.30 196
19567.62 190
19568.94 237
19570.26 199
19571.59 245
19572.91 224
19574.23 220
19575.55 215
19576.88 211
19578.20 228
19579.52 210
19580.85 215
19582.17 221
19583.49 192
19584.82 207
19586.14 234
19587.46 232
19588.78 222
19590.11 195
19591.43 205
19592.75 224
19594.08 237
19595.40 246
19596.72 175
19598.05 219
19599.37 238
19600.70 210
19602.02 202
19603.34 175
19604.67 194
19605.99 214
19607.31 187
19608.64 223
19609.96 240
19611.29 209
19612.61 207
19613.93 205
19615.26 184
19616.58 188
19617.91 197
19619.23 210
19620.55 195
19621.88 201
19623.20 204
19624.53 214
19625.85 191
19627.18 170
19628.50 189
19629.83 236
19631.15 188
19632.48 205
19633.80 201
19635.12 223
19636.45 219
19637.77 230
19639.10 223
19640.42 214
19641.75 196
19643.07 208
19644.40 225
19645.72 222
19647.05 231
19648.37 216
19649.70 199
19651.03 198
19652.35 198
19653.68 225
19655.00 220
19656.33 202
19657.65 220
19658.98 251
19660.30 206
19661.63 187
19662.96 189
19664.28 208
19665.61 236
19666.93 196
19668.26 217
19669.58 211
19670.91 184
19672.24 219
19673.56 224
19674.89 194
19676.21 183
19677.54 203
19678.87 219
19680.19 232
19681.52 202
19682.85 216
19684.17 252
19685.50 229
19686.83 218
19688.15 191
19689.48 209
19690.81 226
19692.13 238
19693.46 211
19694.79 226
19696.11 225
19697.44 218
19698.77 222
19700.09 181
19701.42 181
19702.75 214
19704.07 242
19705.40 218
19706.73 183
19708.06 207
19709.38 238
19710.71 201
19712.04 182
19713.37 207
19714.69 219
19716.02 232
19717.35 217
19718.68 200
19720.00 212
19721.33 244
19722.66 227
19723.99 210
19725.31 195
19726.64 223
19727.97 233
19729.30 225
19730.63 192
19731.95 192
19733.28 205
19734.61 225
19735.94 221
19737.27 175
19738.59 180
19739.92 205
19741.25 209
19742.58 193
19743.91 215
19745.24 275
19746.57 242
19747.89 210
19749.22 166
19750.55 194
19751.88 217
19753.21 224
19754.54 213
19755.87 214
19757.20 206
19758.52 210
19759.85 189
19761.18 227
19762.51 236
19763.84 190
19765.17 213
19766.50 224
19767.83 201
19769.16 207
19770.49 210
19771.82 180
19773.15 201
19774.47 229
19775.80 210
19777.13 201
19778.46 216
19779.79 206
19781.12 193
19782.45 209
19783.78 221
19785.11 218
19786.44 211
19787.77 219
19789.10 207
19790.43 192
19791.76 208
19793.09 197
19794.42 196
19795.75 190
19797.08 180
19798.41 214
19799.74 208
19801.07 207
19802.40 195
19803.73 216
19805.07 237
19806.40 195
19807.73 195
19809.06 208
19810.39 234
19811.72 240
19813.05 208
19814.38 219
19815.71 237
19817.04 215
19818.37 248
19819.70 232
19821.03 236
19822.37 203
19823.70 167
19825.03 203
19826.36 213
19827.69 200
19829.02 220
19830.35 234
19831.68 204
19833.02 226
19834.35 198
19835.68 195
19837.01 206
19838.34 204
19839.67 184
19841.01 194
19842.34 201
19843.67 207
19845.00 209
19846.33 232
19847.67 234
19849.00 224
19850.33 232
19851.66 210
19852.99 200
19854.33 182
19855.66 218
19856.99 204
19858.32 241
19859.65 212
19860.99 182
19862.32 176
19863.65 191
19864.98 212
19866.32 217
19867.65 219
19868.98 182
19870.32 203
19871.65 221
19872.98 186
19874.31 181
19875.65 204
19876.98 214
19878.31 229
19879.65 194
19880.98 203
19882.31 193
19883.64 207
19884.98 227
19886.31 207
19887.64 198
19888.98 213
19890.31 222
19891.64 209
19892.98 185
19894.31 202
19895.65 236
19896.98 205
19898.31 205
19899.65 199
19900.98 187
19902.31 259
19903.65 218
19904.98 215
19906.32 207
19907.65 227
19908.98 183
19910.32 168
19911.65 180
19912.99 177
19914.32 212
19915.65 203
19916.99 198
19918.32 230
19919.66 239
19920.99 215
19922.33 192
19923.66 209
19924.99 233
19926.33 213
19927.66 208
19929.00 188
19930.33 163
19931.67 184
19933.00 205
19934.34 199
19935.67 202
19937.01 200
19938.34 208
19939.68 189
19941.01 201
19942.35 235
19943.68 211
19945.02 201
19946.35 186
19947.69 207
19949.02 208
19950.36 220
19951.70 191
19953.03 204
19954.37 255
19955.70 236
19957.04 174
19958.37 220
19959.71 215
19961.04 232
19962.38 211
19963.72 174
19965.05 194
19966.39 202
19967.72 224
19969.06 214
19970.40 215
19971.73 188
19973.07 205
19974.40 200
19975.74 207
19977.08 194
19978.41 203
19979.75 192
19981.09 216
19982.42 212
19983.76 213
19985.10 238
19986.43 215
19987.77 185
19989.11 169
19990.44 224
19991.78 225
19993.12 217
19994.45 226
19995.79 217
19997.13 196
19998.46 204
19999.80 200
20001.14 217
20002.48 205
20003.81 173
20005.15 218
20006.49 231
20007.82 201
20009.16 226
20010.50 211
20011.84 187
20013.17 189
20014.51 207
20015.85 196
20017.19 188
20018.52 197
20019.86 222
20021.20 242
20022.54 207
20023.88 187
20025.21 219
20026.55 215
20027.89 214
20029.23 216
20030.57 213
20031.90 232
20033.24 199
20034.58 214
20035.92 226
20037.26 237
20038.60 236
20039.93 227
20041.27 236
20042.61 229
20043.95 222
20045.29 260
20046.63 216
20047.97 221
20049.30 238
20050.64 199
20051.98 210
20053.32 201
20054.66 215
20056.00 209
20057.34 210
20058.68 220
20060.02 188
20061.35 192
20062.69 198
20064.03 204
20065.37 207
20066.71 189
20068.05 210
20069.39 210
20070.73 202
20072.07 211
20073.41 200
20074.75 188
20076.09 196
20077.43 221
20078.77 241
20080.11 197
20081.45 200
20082.79 209
20084.13 200
20085.47 216
20086.81 196
20088.15 201
20089.49 188
20090.83 219
20092.17 185
20093.51 194
20094.85 223
20096.19 231
20097.53 180
20098.87 202
20100.21 227
20101.55 227
20102.89 178
20104.23 221
20105.57 231
20106.91 201
20108.25 182
20109.59 211
20110.93 204
20112.27 210
20113.62 197
20114.96 183
20116.30 183
20117.64 207
20118.98 211
20120.32 231
20121.66 209
20123.00 210
20124.34 223
20125.69 221
20127.03 222
20128.37 221
20129.71 263
20131.05 208
20132.39 198
20133.73 185
20135.08 199
20136.42 205
20137.76 227
20139.10 237
20140.44 176
