# Supplementary material for: MALDI-TOF MS typing enables the classification of brewing yeasts of the genus Saccharomyces to major beer styles
Source: PLoS One. 2017 Aug 9;12(8):e0181694. doi: 10.1371/journal.pone.0181694 (PMC5549903; doi:10.1371/journal.pone.0181694)
Supplement: S3 File — The directory includes 90 raw files and was zipped to “.zip”; the folder has three strains with 30 spectra per strain; S1 Text explains the raw files with an example and Table 1 represents the yeast strains used within the experiment. (ZIP) [file pone.0181694.s006.zip › 7-9/30258-205-OG-WB-WB-YPG-18h-E-E_2015-08-07__0_G3_1.dat]

2000.64 1696
2001.06 1744
2001.49 1793
2001.91 1753
2002.33 1529
2002.75 1777
2003.17 1820
2003.60 1577
2004.02 1500
2004.44 1613
2004.86 1574
2005.28 1518
2005.70 1374
2006.13 1421
2006.55 1633
2006.97 1482
2007.39 1629
2007.82 1512
2008.24 1318
2008.66 1328
2009.08 1552
2009.51 1394
2009.93 1423
2010.35 1318
2010.77 1500
2011.20 1609
2011.62 1511
2012.04 1578
2012.46 1624
2012.89 1507
2013.31 1408
2013.73 1558
2014.15 1499
2014.58 1472
2015.00 1497
2015.42 1644
2015.85 1600
2016.27 1414
2016.69 1574
2017.12 1502
2017.54 1419
2017.96 1451
2018.39 1623
2018.81 1458
2019.23 1575
2019.66 1501
2020.08 1520
2020.50 1518
2020.93 1631
2021.35 1579
2021.78 1578
2022.20 1545
2022.62 1431
2023.05 1554
2023.47 1543
2023.89 1498
2024.32 1545
2024.74 1379
2025.17 1473
2025.59 1446
2026.01 1484
2026.44 1657
2026.86 1632
2027.29 1436
2027.71 1356
2028.14 1571
2028.56 1481
2028.99 1461
2029.41 1428
2029.83 1398
2030.26 1399
2030.68 1415
2031.11 1385
2031.53 1377
2031.96 1480
2032.38 1542
2032.81 1452
2033.23 1619
2033.66 1629
2034.08 1493
2034.51 1509
2034.93 1492
2035.36 1529
2035.78 1581
2036.21 1534
2036.63 1551
2037.06 1409
2037.48 1449
2037.91 1424
2038.33 1520
2038.76 1355
2039.19 1360
2039.61 1349
2040.04 1428
2040.46 1470
2040.89 1406
2041.31 1394
2041.74 1462
2042.17 1345
2042.59 1478
2043.02 1560
2043.44 1587
2043.87 1552
2044.30 1578
2044.72 1347
2045.15 1317
2045.57 1486
2046.00 1629
2046.43 1652
2046.85 1686
2047.28 1744
2047.71 1704
2048.13 1727
2048.56 1801
2048.99 1748
2049.41 1915
2049.84 1828
2050.27 1594
2050.69 1691
2051.12 1709
2051.55 1805
2051.97 1594
2052.40 1537
2052.83 1627
2053.25 1577
2053.68 1470
2054.11 1504
2054.54 1584
2054.96 1536
2055.39 1414
2055.82 1641
2056.24 1485
2056.67 1459
2057.10 1388
2057.53 1458
2057.95 1570
2058.38 1455
2058.81 1509
2059.24 1725
2059.66 1654
2060.09 1606
2060.52 1596
2060.95 1635
2061.38 1471
2061.80 1543
2062.23 1657
2062.66 1483
2063.09 1446
2063.52 1584
2063.94 1696
2064.37 1661
2064.80 1765
2065.23 1835
2065.66 1917
2066.09 2058
2066.51 1960
2066.94 2129
2067.37 2063
2067.80 2251
2068.23 2369
2068.66 2097
2069.08 1896
2069.51 2141
2069.94 1833
2070.37 1577
2070.80 1525
2071.23 1677
2071.66 1652
2072.09 1679
2072.52 1432
2072.94 1522
2073.37 1629
2073.80 1622
2074.23 1525
2074.66 1584
2075.09 1640
2075.52 1637
2075.95 1639
2076.38 1631
2076.81 1655
2077.24 1652
2077.67 1740
2078.10 1734
2078.53 1748
2078.96 1621
2079.39 1626
2079.82 1748
2080.25 1594
2080.68 1665
2081.11 1734
2081.54 1500
2081.97 1553
2082.40 1489
2082.83 1376
2083.26 1436
2083.69 1436
2084.12 1545
2084.55 1369
2084.98 1443
2085.41 1369
2085.84 1286
2086.27 1554
2086.70 1439
2087.13 1471
2087.56 1522
2087.99 1437
2088.42 1530
2088.85 1542
2089.28 1542
2089.71 1539
2090.14 1341
2090.57 1412
2091.01 1418
2091.44 1440
2091.87 1307
2092.30 1277
2092.73 1440
2093.16 1467
2093.59 1466
2094.02 1362
2094.45 1277
2094.89 1465
2095.32 1361
2095.75 1391
2096.18 1463
2096.61 1397
2097.04 1342
2097.47 1421
2097.91 1378
2098.34 1348
2098.77 1483
2099.20 1441
2099.63 1435
2100.07 1399
2100.50 1320
2100.93 1411
2101.36 1552
2101.79 1564
2102.23 1393
2102.66 1429
2103.09 1216
2103.52 1425
2103.95 1280
2104.39 1296
2104.82 1275
2105.25 1421
2105.68 1475
2106.12 1396
2106.55 1452
2106.98 1459
2107.41 1551
2107.85 1383
2108.28 1512
2108.71 1364
2109.14 1507
2109.58 1458
2110.01 1512
2110.44 1405
2110.88 1524
2111.31 1504
2111.74 1374
2112.18 1447
2112.61 1552
2113.04 1611
2113.48 1417
2113.91 1412
2114.34 1493
2114.78 1396
2115.21 1523
2115.64 1366
2116.08 1441
2116.51 1426
2116.94 1475
2117.38 1422
2117.81 1410
2118.24 1233
2118.68 1083
2119.11 1245
2119.55 1335
2119.98 1236
2120.41 1247
2120.85 1344
2121.28 1410
2121.72 1294
2122.15 1406
2122.58 1389
2123.02 1381
2123.45 1251
2123.89 1324
2124.32 1438
2124.75 1361
2125.19 1343
2125.62 1367
2126.06 1346
2126.49 1484
2126.93 1590
2127.36 1244
2127.80 1278
2128.23 1413
2128.67 1353
2129.10 1349
2129.54 1580
2129.97 1412
2130.41 1490
2130.84 1646
2131.28 1487
2131.71 1486
2132.15 1466
2132.58 1538
2133.02 1400
2133.45 1494
2133.89 1262
2134.32 1221
2134.76 1216
2135.19 1222
2135.63 1380
2136.06 1410
2136.50 1412
2136.94 1349
2137.37 1329
2137.81 1424
2138.24 1508
2138.68 1479
2139.12 1404
2139.55 1496
2139.99 1403
2140.42 1396
2140.86 1517
2141.30 1383
2141.73 1545
2142.17 1459
2142.60 1341
2143.04 1347
2143.48 1288
2143.91 1275
2144.35 1459
2144.79 1427
2145.22 1387
2145.66 1433
2146.09 1305
2146.53 1321
2146.97 1417
2147.40 1295
2147.84 1357
2148.28 1454
2148.72 1317
2149.15 1299
2149.59 1324
2150.03 1436
2150.46 1516
2150.90 1354
2151.34 1301
2151.77 1555
2152.21 1595
2152.65 1571
2153.09 1456
2153.52 1430
2153.96 1388
2154.40 1455
2154.84 1362
2155.27 1331
2155.71 1405
2156.15 1491
2156.59 1355
2157.02 1381
2157.46 1373
2157.90 1503
2158.34 1638
2158.78 1356
2159.21 1401
2159.65 1574
2160.09 1743
2160.53 1573
2160.97 1570
2161.40 1329
2161.84 1380
2162.28 1427
2162.72 1495
2163.16 1353
2163.59 1412
2164.03 1322
2164.47 1463
2164.91 1402
2165.35 1389
2165.79 1473
2166.23 1366
2166.66 1277
2167.10 1218
2167.54 1253
2167.98 1404
2168.42 1401
2168.86 1355
2169.30 1268
2169.74 1290
2170.18 1469
2170.61 1661
2171.05 1454
2171.49 1458
2171.93 1490
2172.37 1405
2172.81 1488
2173.25 1608
2173.69 1730
2174.13 1675
2174.57 1809
2175.01 1864
2175.45 1870
2175.89 1892
2176.33 2278
2176.77 2063
2177.21 1927
2177.65 1971
2178.09 1911
2178.53 1942
2178.97 1963
2179.41 1807
2179.85 1755
2180.29 1535
2180.73 1625
2181.17 1720
2181.61 1636
2182.05 1614
2182.49 1432
2182.93 1389
2183.37 1303
2183.81 1414
2184.25 1326
2184.69 1282
2185.13 1425
2185.57 1404
2186.01 1358
2186.45 1348
2186.89 1204
2187.33 1439
2187.77 1361
2188.21 1413
2188.65 1314
2189.10 1302
2189.54 1236
2189.98 1303
2190.42 1430
2190.86 1398
2191.30 1481
2191.74 1422
2192.18 1416
2192.62 1617
2193.07 1630
2193.51 1620
2193.95 1603
2194.39 1469
2194.83 1539
2195.27 1453
2195.71 1552
2196.16 1734
2196.60 1791
2197.04 1951
2197.48 2049
2197.92 1643
2198.37 1644
2198.81 1588
2199.25 1606
2199.69 1649
2200.13 1612
2200.58 1534
2201.02 1357
2201.46 1565
2201.90 1406
2202.34 1272
2202.79 1325
2203.23 1406
2203.67 1403
2204.11 1444
2204.56 1455
2205.00 1485
2205.44 1446
2205.88 1425
2206.33 1348
2206.77 1495
2207.21 1410
2207.65 1494
2208.10 1503
2208.54 1433
2208.98 1346
2209.43 1304
2209.87 1574
2210.31 1593
2210.76 1398
2211.20 1517
2211.64 1406
2212.09 1419
2212.53 1569
2212.97 1339
2213.42 1294
2213.86 1315
2214.30 1332
2214.75 1404
2215.19 1453
2215.63 1500
2216.08 1438
2216.52 1599
2216.96 1431
2217.41 1372
2217.85 1494
2218.30 1253
2218.74 1371
2219.18 1413
2219.63 1359
2220.07 1359
2220.52 1383
2220.96 1368
2221.40 1562
2221.85 1370
2222.29 1504
2222.74 1471
2223.18 1561
2223.63 1618
2224.07 1627
2224.51 1610
2224.96 1643
2225.40 1394
2225.85 1579
2226.29 1608
2226.74 1507
2227.18 1760
2227.63 1572
2228.07 1532
2228.52 1608
2228.96 1494
2229.41 1501
2229.85 1576
2230.30 1572
2230.74 1557
2231.19 1453
2231.63 1659
2232.08 1744
2232.52 1933
2232.97 1612
2233.41 1549
2233.86 1564
2234.30 1501
2234.75 1479
2235.20 1708
2235.64 1563
2236.09 1503
2236.53 1312
2236.98 1467
2237.42 1450
2237.87 1369
2238.32 1398
2238.76 1344
2239.21 1395
2239.65 1271
2240.10 1384
2240.55 1351
2240.99 1303
2241.44 1232
2241.88 1366
2242.33 1473
2242.78 1277
2243.22 1293
2243.67 1246
2244.12 1264
2244.56 1271
2245.01 1118
2245.46 1162
2245.90 1235
2246.35 1255
2246.80 1273
2247.24 1245
2247.69 1238
2248.14 1200
2248.58 1153
2249.03 1235
2249.48 1346
2249.92 1404
2250.37 1311
2250.82 1309
2251.27 1338
2251.71 1339
2252.16 1428
2252.61 1371
2253.05 1335
2253.50 1289
2253.95 1221
2254.40 1464
2254.84 1637
2255.29 1376
2255.74 1311
2256.19 1374
2256.64 1253
2257.08 1324
2257.53 1302
2257.98 1218
2258.43 1189
2258.87 1307
2259.32 1182
2259.77 1154
2260.22 1272
2260.67 1391
2261.11 1369
2261.56 1333
2262.01 1367
2262.46 1354
2262.91 1424
2263.36 1463
2263.80 1575
2264.25 1598
2264.70 1602
2265.15 1526
2265.60 1560
2266.05 1531
2266.50 1362
2266.94 1385
2267.39 1442
2267.84 1331
2268.29 1270
2268.74 1482
2269.19 1500
2269.64 1372
2270.09 1371
2270.54 1476
2270.99 1366
2271.43 1582
2271.88 1451
2272.33 1436
2272.78 1576
2273.23 1411
2273.68 1544
2274.13 1530
2274.58 1555
2275.03 1426
2275.48 1484
2275.93 1459
2276.38 1355
2276.83 1359
2277.28 1133
2277.73 1294
2278.18 1348
2278.63 1396
2279.08 1318
2279.53 1364
2279.98 1497
2280.43 1323
2280.88 1237
2281.33 1286
2281.78 1267
2282.23 1332
2282.68 1353
2283.13 1408
2283.58 1216
2284.03 1235
2284.48 1209
2284.93 1127
2285.38 1226
2285.83 1161
2286.28 1222
2286.73 1346
2287.18 1216
2287.63 1242
2288.08 1408
2288.54 1406
2288.99 1391
2289.44 1502
2289.89 1648
2290.34 1853
2290.79 1968
2291.24 2052
2291.69 2134
2292.14 2361
2292.60 2290
2293.05 2366
2293.50 2400
2293.95 2287
2294.40 2031
2294.85 1904
2295.30 1945
2295.76 1730
2296.21 1727
2296.66 1590
2297.11 1503
2297.56 1401
2298.01 1307
2298.47 1257
2298.92 1286
2299.37 1235
2299.82 1224
2300.27 1276
2300.73 1313
2301.18 1130
2301.63 1177
2302.08 1182
2302.53 1196
2302.99 1269
2303.44 1252
2303.89 1280
2304.34 1195
2304.80 1221
2305.25 1186
2305.70 1242
2306.15 1293
2306.61 1174
2307.06 1181
2307.51 1231
2307.96 1162
2308.42 1187
2308.87 1345
2309.32 1240
2309.78 1293
2310.23 1389
2310.68 1293
2311.14 1514
2311.59 1532
2312.04 1426
2312.49 1539
2312.95 1466
2313.40 1435
2313.85 1517
2314.31 1297
2314.76 1407
2315.22 1361
2315.67 1432
2316.12 1499
2316.58 1400
2317.03 1264
2317.48 1395
2317.94 1355
2318.39 1362
2318.84 1389
2319.30 1415
2319.75 1404
2320.21 1441
2320.66 1435
2321.11 1327
2321.57 1337
2322.02 1340
2322.48 1360
2322.93 1283
2323.39 1315
2323.84 1377
2324.29 1463
2324.75 1587
2325.20 1709
2325.66 1735
2326.11 1694
2326.57 1937
2327.02 2034
2327.48 2063
2327.93 2025
2328.39 1981
2328.84 1677
2329.30 1826
2329.75 1675
2330.21 1546
2330.66 1466
2331.12 1577
2331.57 1467
2332.03 1356
2332.48 1268
2332.94 1226
2333.39 1198
2333.85 1284
2334.30 1322
2334.76 1338
2335.21 1395
2335.67 1269
2336.12 1314
2336.58 1249
2337.03 1331
2337.49 1242
2337.95 1266
2338.40 1304
2338.86 1325
2339.31 1221
2339.77 1263
2340.23 1243
2340.68 1248
2341.14 1328
2341.59 1279
2342.05 1381
2342.51 1303
2342.96 1183
2343.42 1293
2343.87 1370
2344.33 1427
2344.79 1483
2345.24 1372
2345.70 1244
2346.16 1234
2346.61 1212
2347.07 1110
2347.53 1089
2347.98 1103
2348.44 1174
2348.90 1224
2349.35 1380
2349.81 1364
2350.27 1313
2350.72 1234
2351.18 1279
2351.64 1247
2352.10 1457
2352.55 1347
2353.01 1274
2353.47 1271
2353.92 1156
2354.38 1242
2354.84 1295
2355.30 1287
2355.75 1252
2356.21 1096
2356.67 1062
2357.13 1123
2357.58 1142
2358.04 1105
2358.50 1201
2358.96 1032
2359.41 1152
2359.87 1069
2360.33 1138
2360.79 1202
2361.25 1183
2361.70 1299
2362.16 1263
2362.62 1320
2363.08 1319
2363.54 1196
2363.99 1246
2364.45 1097
2364.91 1243
2365.37 1185
2365.83 1093
2366.29 1272
2366.75 1252
2367.20 1352
2367.66 1261
2368.12 1117
2368.58 1192
2369.04 1263
2369.50 1228
2369.96 1130
2370.42 1145
2370.87 1207
2371.33 1246
2371.79 1200
2372.25 1315
2372.71 1349
2373.17 1466
2373.63 1335
2374.09 1434
2374.55 1334
2375.01 1263
2375.47 1549
2375.92 1557
2376.38 1607
2376.84 1548
2377.30 1364
2377.76 1427
2378.22 1397
2378.68 1510
2379.14 1400
2379.60 1355
2380.06 1345
2380.52 1397
2380.98 1410
2381.44 1409
2381.90 1401
2382.36 1320
2382.82 1215
2383.28 1207
2383.74 1258
2384.20 1177
2384.66 1201
2385.12 1171
2385.58 1211
2386.04 1093
2386.50 1095
2386.96 1257
2387.42 1148
2387.88 1151
2388.35 1216
2388.81 1135
2389.27 1136
2389.73 1193
2390.19 1260
2390.65 1316
2391.11 1223
2391.57 1136
2392.03 1223
2392.49 1341
2392.95 1412
2393.42 1440
2393.88 1439
2394.34 1393
2394.80 1422
2395.26 1294
2395.72 1227
2396.18 1264
2396.64 1288
2397.11 1342
2397.57 1309
2398.03 1303
2398.49 1289
2398.95 1194
2399.41 1062
2399.88 1078
2400.34 1147
2400.80 1209
2401.26 1121
2401.72 1047
2402.18 1116
2402.65 1050
2403.11 1181
2403.57 1081
2404.03 1085
2404.49 1231
2404.96 1318
2405.42 1105
2405.88 1073
2406.34 1050
2406.81 1135
2407.27 1267
2407.73 1209
2408.19 1220
2408.66 1213
2409.12 1193
2409.58 1277
2410.04 1060
2410.51 1094
2410.97 1211
2411.43 1282
2411.90 1092
2412.36 1019
2412.82 1067
2413.28 1099
2413.75 1108
2414.21 1037
2414.67 1056
2415.14 1207
2415.60 1086
2416.06 1040
2416.53 1234
2416.99 1237
2417.45 1339
2417.92 1245
2418.38 1144
2418.84 1186
2419.31 1386
2419.77 1244
2420.23 1285
2420.70 1281
2421.16 1238
2421.63 1243
2422.09 1132
2422.55 1164
2423.02 1246
2423.48 1279
2423.95 1355
2424.41 1253
2424.87 1275
2425.34 1269
2425.80 1039
2426.27 1215
2426.73 1284
2427.20 1136
2427.66 1274
2428.12 1215
2428.59 1117
2429.05 1255
2429.52 1171
2429.98 1233
2430.45 1260
2430.91 1169
2431.38 1295
2431.84 1205
2432.31 1136
2432.77 1186
2433.24 1046
2433.70 1192
2434.17 1124
2434.63 1083
2435.10 1231
2435.56 1330
2436.03 1080
2436.49 1206
2436.96 1173
2437.42 1162
2437.89 1126
2438.35 1135
2438.82 1124
2439.28 1246
2439.75 1135
2440.21 1139
2440.68 1007
2441.15 1098
2441.61 1103
2442.08 1098
2442.54 1218
2443.01 1221
2443.48 1412
2443.94 1341
2444.41 1340
2444.87 1468
2445.34 1216
2445.81 1189
2446.27 1130
2446.74 1274
2447.20 1260
2447.67 1158
2448.14 1144
2448.60 1236
2449.07 1276
2449.54 1256
2450.00 1152
2450.47 1131
2450.94 1225
2451.40 1091
2451.87 1127
2452.34 1160
2452.80 1288
2453.27 1133
2453.74 1230
2454.20 1263
2454.67 1149
2455.14 1127
2455.60 1068
2456.07 1134
2456.54 1023
2457.01 1068
2457.47 1095
2457.94 1146
2458.41 1057
2458.87 1207
2459.34 1166
2459.81 975
2460.28 989
2460.74 1051
2461.21 1265
2461.68 1199
2462.15 1081
2462.62 1050
2463.08 1093
2463.55 1003
2464.02 1063
2464.49 1189
2464.95 1116
2465.42 1197
2465.89 1190
2466.36 1107
2466.83 1136
2467.29 1260
2467.76 1185
2468.23 1141
2468.70 1314
2469.17 1247
2469.64 1225
2470.10 1259
2470.57 1122
2471.04 1105
2471.51 1057
2471.98 1091
2472.45 1085
2472.92 1116
2473.39 1099
2473.85 1103
2474.32 1132
2474.79 1125
2475.26 1122
2475.73 1123
2476.20 1110
2476.67 1168
2477.14 1122
2477.61 1111
2478.08 1073
2478.54 1169
2479.01 1016
2479.48 1085
2479.95 1042
2480.42 1056
2480.89 1162
2481.36 1024
2481.83 1013
2482.30 1151
2482.77 1214
2483.24 979
2483.71 1090
2484.18 1049
2484.65 1089
2485.12 1125
2485.59 1185
2486.06 1150
2486.53 1139
2487.00 1183
2487.47 1112
2487.94 1246
2488.41 1215
2488.88 1147
2489.35 1082
2489.82 1333
2490.29 1228
2490.76 1164
2491.23 1105
2491.70 1152
2492.17 1329
2492.64 1183
2493.11 1268
2493.58 1355
2494.05 1196
2494.52 1119
2495.00 1197
2495.47 1108
2495.94 1168
2496.41 1210
2496.88 1050
2497.35 1129
2497.82 1160
2498.29 1162
2498.76 1155
2499.23 1045
2499.71 1177
2500.18 1123
2500.65 1138
2501.12 1186
2501.59 1010
2502.06 1075
2502.53 1060
2503.01 1048
2503.48 1027
2503.95 1138
2504.42 1198
2504.89 1093
2505.36 1069
2505.84 1070
2506.31 1116
2506.78 1156
2507.25 1052
2507.72 1129
2508.20 1124
2508.67 1110
2509.14 1025
2509.61 1110
2510.08 1174
2510.56 1132
2511.03 1324
2511.50 1229
2511.97 1261
2512.45 1218
2512.92 1154
2513.39 1133
2513.86 1152
2514.34 1315
2514.81 1342
2515.28 1286
2515.75 1384
2516.23 1355
2516.70 1145
2517.17 1170
2517.65 1316
2518.12 1250
2518.59 1183
2519.07 1101
2519.54 1127
2520.01 1215
2520.48 1237
2520.96 1123
2521.43 1072
2521.90 936
2522.38 1086
2522.85 1076
2523.32 1205
2523.80 1051
2524.27 1079
2524.75 1238
2525.22 1107
2525.69 1113
2526.17 1105
2526.64 1199
2527.11 1042
2527.59 1038
2528.06 1082
2528.54 1050
2529.01 1181
2529.48 1158
2529.96 1239
2530.43 1157
2530.91 1200
2531.38 1306
2531.85 1220
2532.33 1086
2532.80 1173
2533.28 1071
2533.75 1140
2534.23 1073
2534.70 1076
2535.18 1118
2535.65 1064
2536.12 1126
2536.60 1160
2537.07 1160
2537.55 1052
2538.02 1147
2538.50 1150
2538.97 1109
2539.45 1113
2539.92 1234
2540.40 1256
2540.87 1417
2541.35 1169
2541.82 1126
2542.30 1133
2542.77 1381
2543.25 1266
2543.73 1141
2544.20 1306
2544.68 1192
2545.15 1113
2545.63 1282
2546.10 1127
2546.58 1161
2547.05 1256
2547.53 1192
2548.01 1221
2548.48 1347
2548.96 1285
2549.43 1431
2549.91 1443
2550.39 1364
2550.86 1302
2551.34 1452
2551.81 1363
2552.29 1327
2552.77 1308
2553.24 1197
2553.72 1233
2554.20 1204
2554.67 1067
2555.15 1203
2555.62 1183
2556.10 1170
2556.58 1222
2557.05 1279
2557.53 1176
2558.01 1185
2558.48 1310
2558.96 1210
2559.44 1076
2559.91 1096
2560.39 1128
2560.87 1077
2561.35 1158
2561.82 1228
2562.30 1057
2562.78 1115
2563.25 1002
2563.73 1090
2564.21 1162
2564.69 1126
2565.16 1183
2565.64 1153
2566.12 1007
2566.60 1093
2567.07 1084
2567.55 1058
2568.03 1027
2568.51 1045
2568.98 926
2569.46 873
2569.94 960
2570.42 1046
2570.90 918
2571.37 1081
2571.85 1070
2572.33 1110
2572.81 1016
2573.29 1017
2573.76 916
2574.24 982
2574.72 994
2575.20 913
2575.68 893
2576.16 1031
2576.63 1078
2577.11 929
2577.59 1045
2578.07 995
2578.55 932
2579.03 1014
2579.51 1023
2579.98 1218
2580.46 1122
2580.94 1013
2581.42 1014
2581.90 1018
2582.38 1129
2582.86 942
2583.34 939
2583.82 1041
2584.30 887
2584.77 1005
2585.25 1042
2585.73 1015
2586.21 1005
2586.69 933
2587.17 1009
2587.65 984
2588.13 1115
2588.61 1123
2589.09 983
2589.57 1122
2590.05 1059
2590.53 1079
2591.01 1253
2591.49 1059
2591.97 1069
2592.45 1025
2592.93 1018
2593.41 1113
2593.89 1030
2594.37 982
2594.85 1015
2595.33 1027
2595.81 1022
2596.29 983
2596.77 1026
2597.25 1106
2597.73 931
2598.21 1033
2598.69 1104
2599.17 1101
2599.65 1112
2600.13 1185
2600.61 1084
2601.09 961
2601.57 956
2602.06 867
2602.54 863
2603.02 992
2603.50 1019
2603.98 994
2604.46 1044
2604.94 879
2605.42 980
2605.90 1080
2606.38 934
2606.87 1026
2607.35 1108
2607.83 1087
2608.31 999
2608.79 1032
2609.27 989
2609.75 1004
2610.24 1036
2610.72 1024
2611.20 955
2611.68 992
2612.16 1042
2612.64 1090
2613.13 1079
2613.61 929
2614.09 937
2614.57 893
2615.05 958
2615.54 1013
2616.02 1025
2616.50 912
2616.98 1017
2617.46 1038
2617.95 993
2618.43 1016
2618.91 1034
2619.39 997
2619.88 931
2620.36 1043
2620.84 1148
2621.32 1057
2621.81 1037
2622.29 1004
2622.77 1029
2623.26 869
2623.74 864
2624.22 956
2624.70 1039
2625.19 1034
2625.67 1052
2626.15 1269
2626.64 1067
2627.12 1054
2627.60 1173
2628.09 1112
2628.57 1073
2629.05 1063
2629.54 1066
2630.02 1225
2630.50 1138
2630.99 1239
2631.47 1246
2631.95 1172
2632.44 1209
2632.92 1207
2633.40 1267
2633.89 1291
2634.37 1393
2634.85 1319
2635.34 1229
2635.82 1257
2636.31 1266
2636.79 1186
2637.27 1074
2637.76 1081
2638.24 1111
2638.73 1058
2639.21 1111
2639.70 1189
2640.18 1074
2640.66 1017
2641.15 1068
2641.63 1039
2642.12 1182
2642.60 1089
2643.09 987
2643.57 1095
2644.06 1082
2644.54 986
2645.03 951
2645.51 846
2646.00 1053
2646.48 1071
2646.97 1135
2647.45 1120
2647.94 1008
2648.42 1016
2648.91 1021
2649.39 1001
2649.88 909
2650.36 911
2650.85 976
2651.33 996
2651.82 990
2652.30 919
2652.79 1097
2653.27 1174
2653.76 1042
2654.24 1118
2654.73 1043
2655.22 969
2655.70 1000
2656.19 1006
2656.67 1003
2657.16 975
2657.65 906
2658.13 965
2658.62 1118
2659.10 1107
2659.59 947
2660.08 944
2660.56 1025
2661.05 1017
2661.53 1001
2662.02 947
2662.51 977
2662.99 990
2663.48 925
2663.97 921
2664.45 990
2664.94 1026
2665.43 1027
2665.91 1014
2666.40 1060
2666.89 1019
2667.37 1070
2667.86 908
2668.35 1013
2668.83 1005
2669.32 1062
2669.81 1117
2670.29 1041
2670.78 1072
2671.27 999
2671.76 982
2672.24 1062
2672.73 965
2673.22 960
2673.71 1108
2674.19 1153
2674.68 1193
2675.17 1211
2675.66 1179
2676.14 1272
2676.63 1360
2677.12 1449
2677.61 1418
2678.09 1358
2678.58 1335
2679.07 1401
2679.56 1234
2680.05 1153
2680.53 999
2681.02 1062
2681.51 1105
2682.00 1059
2682.49 1078
2682.97 923
2683.46 1056
2683.95 968
2684.44 993
2684.93 1152
2685.42 1054
2685.91 1009
2686.39 911
2686.88 1021
2687.37 952
2687.86 890
2688.35 985
2688.84 960
2689.33 965
2689.81 912
2690.30 886
2690.79 955
2691.28 963
2691.77 1008
2692.26 898
2692.75 860
2693.24 918
2693.73 965
2694.22 873
2694.71 884
2695.20 952
2695.68 1015
2696.17 959
2696.66 851
2697.15 881
2697.64 1063
2698.13 1010
2698.62 1072
2699.11 1082
2699.60 920
2700.09 900
2700.58 984
2701.07 955
2701.56 981
2702.05 1032
2702.54 978
2703.03 1036
2703.52 1045
2704.01 1103
2704.50 1041
2704.99 1039
2705.48 1104
2705.97 956
2706.46 914
2706.95 1243
2707.44 1188
2707.93 1056
2708.42 1069
2708.92 1067
2709.41 1062
2709.90 1182
2710.39 1048
2710.88 983
2711.37 1005
2711.86 930
2712.35 931
2712.84 983
2713.33 1052
2713.82 1045
2714.31 1038
2714.81 1027
2715.30 1027
2715.79 1084
2716.28 1106
2716.77 1059
2717.26 995
2717.75 949
2718.24 959
2718.74 1126
2719.23 1084
2719.72 918
2720.21 946
2720.70 1006
2721.19 1002
2721.69 1000
2722.18 1159
2722.67 1008
2723.16 1098
2723.65 1172
2724.15 1138
2724.64 1124
2725.13 1329
2725.62 1175
2726.11 1009
2726.61 1085
2727.10 1119
2727.59 1024
2728.08 869
2728.58 959
2729.07 871
2729.56 916
2730.05 1158
2730.55 1236
2731.04 1009
2731.53 908
2732.02 939
2732.52 972
2733.01 895
2733.50 881
2733.99 1035
2734.49 1006
2734.98 1171
2735.47 1108
2735.97 1070
2736.46 1125
2736.95 1133
2737.45 1131
2737.94 1103
2738.43 997
2738.93 1094
2739.42 1035
2739.91 1238
2740.41 1254
2740.90 1073
2741.39 1195
2741.89 1040
2742.38 1102
2742.87 1101
2743.37 1100
2743.86 1051
2744.36 1200
2744.85 954
2745.34 1027
2745.84 977
2746.33 1008
2746.82 1111
2747.32 1068
2747.81 1043
2748.31 1029
2748.80 965
2749.30 973
2749.79 1176
2750.28 1117
2750.78 1136
2751.27 1083
2751.77 1029
2752.26 1016
2752.76 975
2753.25 1163
2753.75 1181
2754.24 1025
2754.74 1010
2755.23 1228
2755.72 1221
2756.22 1088
2756.71 1010
2757.21 839
2757.70 1082
2758.20 1085
2758.69 1013
2759.19 953
2759.69 953
2760.18 1017
2760.68 1039
2761.17 1026
2761.67 981
2762.16 968
2762.66 1021
2763.15 989
2763.65 1016
2764.14 1009
2764.64 1201
2765.14 1053
2765.63 1005
2766.13 911
2766.62 967
2767.12 960
2767.61 1038
2768.11 1052
2768.61 1063
2769.10 1155
2769.60 1124
2770.09 1107
2770.59 989
2771.09 985
2771.58 1067
2772.08 1106
2772.58 980
2773.07 932
2773.57 866
2774.06 1029
2774.56 961
2775.06 1111
2775.55 995
2776.05 1070
2776.55 1217
2777.04 1290
2777.54 1310
2778.04 1306
2778.54 1383
2779.03 1355
2779.53 1351
2780.03 1340
2780.52 1436
2781.02 1311
2781.52 1261
2782.01 1194
2782.51 1193
2783.01 1102
2783.51 1046
2784.00 1000
2784.50 1009
2785.00 978
2785.50 962
2785.99 898
2786.49 891
2786.99 991
2787.49 994
2787.98 856
2788.48 890
2788.98 978
2789.48 1026
2789.98 1174
2790.47 1036
2790.97 992
2791.47 1112
2791.97 1010
2792.47 1073
2792.96 926
2793.46 1034
2793.96 1053
2794.46 1018
2794.96 898
2795.46 747
2795.95 908
2796.45 1050
2796.95 990
2797.45 1038
2797.95 1024
2798.45 1003
2798.95 1112
2799.44 1051
2799.94 1057
2800.44 1068
2800.94 1044
2801.44 1124
2801.94 1073
2802.44 986
2802.94 1139
2803.44 929
2803.93 892
2804.43 953
2804.93 942
2805.43 774
2805.93 942
2806.43 1059
2806.93 1048
2807.43 1067
2807.93 1123
2808.43 1157
2808.93 1190
2809.43 950
2809.93 1048
2810.43 1062
2810.93 1134
2811.43 1135
2811.93 1180
2812.43 1043
2812.93 1145
2813.43 1090
2813.93 1048
2814.43 1109
2814.93 1062
2815.43 1101
2815.93 879
2816.43 1009
2816.93 1015
2817.43 942
2817.93 893
2818.43 1058
2818.93 1003
2819.43 913
2819.93 939
2820.43 921
2820.93 958
2821.43 906
2821.93 1042
2822.43 1169
2822.94 989
2823.44 1182
2823.94 1256
2824.44 1061
2824.94 977
2825.44 1086
2825.94 1119
2826.44 1014
2826.94 987
2827.44 972
2827.95 1060
2828.45 913
2828.95 1055
2829.45 1063
2829.95 1125
2830.45 993
2830.95 974
2831.46 1085
2831.96 910
2832.46 837
2832.96 937
2833.46 894
2833.97 893
2834.47 969
2834.97 1053
2835.47 1005
2835.97 981
2836.47 970
2836.98 992
2837.48 903
2837.98 911
2838.48 942
2838.99 912
2839.49 975
2839.99 1131
2840.49 996
2841.00 981
2841.50 884
2842.00 964
2842.50 864
2843.01 873
2843.51 885
2844.01 853
2844.51 932
2845.02 1040
2845.52 910
2846.02 972
2846.52 978
2847.03 941
2847.53 985
2848.03 1044
2848.54 1069
2849.04 1065
2849.54 957
2850.05 1148
2850.55 1144
2851.05 1071
2851.56 963
2852.06 1006
2852.56 1003
2853.07 944
2853.57 1097
2854.07 1009
2854.58 1018
2855.08 1034
2855.59 1130
2856.09 1070
2856.59 1103
2857.10 1056
2857.60 1034
2858.10 1056
2858.61 1126
2859.11 1107
2859.62 1121
2860.12 1032
2860.63 963
2861.13 927
2861.63 907
2862.14 1001
2862.64 908
2863.15 934
2863.65 856
2864.16 941
2864.66 883
2865.16 943
2865.67 885
2866.17 969
2866.68 980
2867.18 962
2867.69 899
2868.19 940
2868.70 998
2869.20 863
2869.71 837
2870.21 1015
2870.72 982
2871.22 991
2871.73 965
2872.23 962
2872.74 958
2873.24 987
2873.75 1101
2874.25 1034
2874.76 982
2875.27 1095
2875.77 1116
2876.28 1132
2876.78 1171
2877.29 1128
2877.79 1159
2878.30 1275
2878.81 1161
2879.31 1114
2879.82 1090
2880.32 1195
2880.83 978
2881.33 1059
2881.84 1014
2882.35 981
2882.85 1130
2883.36 1093
2883.87 1022
2884.37 990
2884.88 907
2885.38 922
2885.89 975
2886.40 1023
2886.90 991
2887.41 908
2887.92 1023
2888.42 1023
2888.93 967
2889.44 1041
2889.94 1247
2890.45 1274
2890.96 1226
2891.46 1202
2891.97 1211
2892.48 1159
2892.98 1200
2893.49 1211
2894.00 1007
2894.51 1214
2895.01 1263
2895.52 1258
2896.03 1250
2896.54 1375
2897.04 1457
2897.55 1525
2898.06 1687
2898.57 1513
2899.07 1390
2899.58 1471
2900.09 1447
2900.60 1379
2901.10 1247
2901.61 1173
2902.12 1213
2902.63 1054
2903.13 1148
2903.64 1092
2904.15 1013
2904.66 989
2905.17 1115
2905.68 1065
2906.18 1081
2906.69 1077
2907.20 1140
2907.71 1159
2908.22 1123
2908.72 1143
2909.23 1155
2909.74 1130
2910.25 965
2910.76 991
2911.27 1091
2911.78 1079
2912.28 1104
2912.79 1089
2913.30 1041
2913.81 993
2914.32 1042
2914.83 1180
2915.34 956
2915.85 1030
2916.36 1023
2916.87 1094
2917.37 1005
2917.88 1028
2918.39 1048
2918.90 964
2919.41 1107
2919.92 1051
2920.43 1007
2920.94 1010
2921.45 999
2921.96 1037
2922.47 1058
2922.98 1084
2923.49 1094
2924.00 959
2924.51 1000
2925.02 1022
2925.53 1012
2926.04 1090
2926.55 1129
2927.06 948
2927.57 930
2928.08 1094
2928.59 976
2929.10 1004
2929.61 1040
2930.12 1048
2930.63 982
2931.14 950
2931.65 826
2932.16 971
2932.67 1102
2933.18 1076
2933.69 891
2934.20 888
2934.71 947
2935.22 983
2935.73 928
2936.24 904
2936.76 1058
2937.27 1005
2937.78 1050
2938.29 1011
2938.80 1023
2939.31 1020
2939.82 1127
2940.33 1202
2940.84 1102
2941.36 1038
2941.87 1010
2942.38 948
2942.89 1049
2943.40 1155
2943.91 1138
2944.42 1072
2944.94 916
2945.45 1025
2945.96 1009
2946.47 842
2946.98 972
2947.49 936
2948.01 925
2948.52 971
2949.03 933
2949.54 914
2950.05 859
2950.57 869
2951.08 832
2951.59 879
2952.10 933
2952.61 946
2953.13 995
2953.64 912
2954.15 820
2954.66 892
2955.18 893
2955.69 953
2956.20 1054
2956.71 865
2957.23 944
2957.74 934
2958.25 941
2958.76 890
2959.28 919
2959.79 1037
2960.30 923
2960.82 945
2961.33 1022
2961.84 1010
2962.36 956
2962.87 1030
2963.38 1173
2963.89 1091
2964.41 1028
2964.92 1042
2965.43 961
2965.95 1070
2966.46 1000
2966.97 1049
2967.49 1117
2968.00 945
2968.52 993
2969.03 1074
2969.54 919
2970.06 898
2970.57 1001
2971.08 888
2971.60 929
2972.11 881
2972.63 963
2973.14 892
2973.65 931
2974.17 962
2974.68 911
2975.20 997
2975.71 930
2976.23 871
2976.74 946
2977.25 1110
2977.77 1131
2978.28 984
2978.80 982
2979.31 993
2979.83 1080
2980.34 1051
2980.86 1095
2981.37 1146
2981.89 1073
2982.40 1075
2982.91 1114
2983.43 1049
2983.94 1115
2984.46 1160
2984.97 1064
2985.49 1099
2986.00 1169
2986.52 1205
2987.04 1204
2987.55 1069
2988.07 1167
2988.58 1182
2989.10 1249
2989.61 1329
2990.13 1200
2990.64 1142
2991.16 1297
2991.67 1340
2992.19 1298
2992.71 1278
2993.22 1378
2993.74 1515
2994.25 1428
2994.77 1476
2995.28 1519
2995.80 1453
2996.32 1438
2996.83 1339
2997.35 1305
2997.87 1356
2998.38 1388
2998.90 1285
2999.41 1369
2999.93 1421
3000.45 1464
3000.96 1501
3001.48 1560
3002.00 1664
3002.51 1606
3003.03 1746
3003.55 2212
3004.06 2523
3004.58 2947
3005.10 3164
3005.61 3850
3006.13 3828
3006.65 3970
3007.16 4600
3007.68 4294
3008.20 4346
3008.71 4038
3009.23 3368
3009.75 3081
3010.27 2554
3010.78 2307
3011.30 2000
3011.82 1945
3012.34 1591
3012.85 1379
3013.37 1342
3013.89 1275
3014.41 1141
3014.92 1311
3015.44 1259
3015.96 1260
3016.48 1230
3016.99 1302
3017.51 1263
3018.03 1174
3018.55 1320
3019.07 1438
3019.58 1408
3020.10 1207
3020.62 1199
3021.14 1440
3021.66 1515
3022.17 1560
3022.69 1421
3023.21 1161
3023.73 1373
3024.25 1318
3024.77 1407
3025.28 1277
3025.80 1195
3026.32 1266
3026.84 1280
3027.36 1303
3027.88 1322
3028.40 1256
3028.92 1332
3029.43 1151
3029.95 1061
3030.47 1194
3030.99 1313
3031.51 1137
3032.03 1118
3032.55 1108
3033.07 1242
3033.59 1140
3034.11 1121
3034.63 1129
3035.15 1213
3035.66 1267
3036.18 1183
3036.70 1396
3037.22 1214
3037.74 1184
3038.26 1065
3038.78 1121
3039.30 1059
3039.82 1142
3040.34 1165
3040.86 1106
3041.38 1240
3041.90 1089
3042.42 1195
3042.94 1242
3043.46 1124
3043.98 1259
3044.50 1110
3045.02 1161
3045.54 1096
3046.06 1142
3046.58 1142
3047.10 1156
3047.62 1037
3048.14 1074
3048.66 967
3049.18 1021
3049.71 1006
3050.23 1070
3050.75 1129
3051.27 921
3051.79 1065
3052.31 1201
3052.83 1101
3053.35 1080
3053.87 1051
3054.39 1022
3054.91 998
3055.43 1093
3055.96 1099
3056.48 934
3057.00 892
3057.52 1066
3058.04 1071
3058.56 896
3059.08 1033
3059.61 1029
3060.13 999
3060.65 1050
3061.17 1088
3061.69 1019
3062.21 1056
3062.73 1094
3063.26 1051
3063.78 1181
3064.30 1142
3064.82 1126
3065.34 1254
3065.87 1161
3066.39 1189
3066.91 1083
3067.43 1134
3067.95 1223
3068.48 1080
3069.00 1197
3069.52 1278
3070.04 1139
3070.57 1255
3071.09 1202
3071.61 1152
3072.13 1145
3072.66 1173
3073.18 1165
3073.70 1062
3074.22 1085
3074.75 1037
3075.27 1129
3075.79 1132
3076.32 1200
3076.84 1102
3077.36 1150
3077.88 1227
3078.41 1137
3078.93 1228
3079.45 1265
3079.98 1471
3080.50 1449
3081.02 1521
3081.55 1549
3082.07 1412
3082.59 1440
3083.12 1670
3083.64 1478
3084.16 1471
3084.69 1470
3085.21 1604
3085.73 1424
3086.26 1484
3086.78 1385
3087.31 1268
3087.83 1352
3088.35 1577
3088.88 1439
3089.40 1347
3089.93 1407
3090.45 1336
3090.97 1236
3091.50 1338
3092.02 1254
3092.55 1122
3093.07 1322
3093.60 1346
3094.12 1420
3094.64 1501
3095.17 1443
3095.69 1604
3096.22 1414
3096.74 1438
3097.27 1432
3097.79 1646
3098.32 1707
3098.84 1690
3099.37 1655
3099.89 1683
3100.42 1764
3100.94 1956
3101.47 2585
3101.99 2873
3102.52 3467
3103.04 4513
3103.57 5388
3104.09 6196
3104.62 7013
3105.14 8219
3105.67 8509
3106.19 8387
3106.72 8406
3107.24 7777
3107.77 6644
3108.29 5630
3108.82 4677
3109.35 3798
3109.87 3232
3110.40 2658
3110.92 2540
3111.45 2542
3111.98 2552
3112.50 2715
3113.03 2914
3113.55 2611
3114.08 2672
3114.61 2581
3115.13 2446
3115.66 2247
3116.18 2041
3116.71 1947
3117.24 1922
3117.76 1901
3118.29 1933
3118.82 1797
3119.34 1754
3119.87 1677
3120.40 1562
3120.92 1501
3121.45 1746
3121.98 1907
3122.50 1851
3123.03 1676
3123.56 1731
3124.08 1681
3124.61 1847
3125.14 1726
3125.66 1648
3126.19 1722
3126.72 1662
3127.25 1426
3127.77 1343
3128.30 1438
3128.83 1340
3129.36 1365
3129.88 1361
3130.41 1326
3130.94 1264
3131.46 1105
3131.99 1187
3132.52 1222
3133.05 1362
3133.58 1261
3134.10 1311
3134.63 1252
3135.16 1187
3135.69 1164
3136.21 1061
3136.74 1183
3137.27 1128
3137.80 1181
3138.33 1186
3138.86 1096
3139.38 1238
3139.91 1199
3140.44 1182
3140.97 1153
3141.50 1107
3142.03 1098
3142.55 1125
3143.08 1127
3143.61 1082
3144.14 1225
3144.67 1025
3145.20 1005
3145.73 1177
3146.25 1177
3146.78 1224
3147.31 1112
3147.84 1082
3148.37 1171
3148.90 1112
3149.43 1136
3149.96 1239
3150.49 1216
3151.02 1299
3151.54 1366
3152.07 1230
3152.60 1248
3153.13 1540
3153.66 1399
3154.19 1356
3154.72 1315
3155.25 1325
3155.78 1309
3156.31 1422
3156.84 1373
3157.37 1641
3157.90 1519
3158.43 1479
3158.96 1487
3159.49 1460
3160.02 1594
3160.55 1674
3161.08 1684
3161.61 1531
3162.14 1526
3162.67 1502
3163.20 1392
3163.73 1424
3164.26 1435
3164.79 1287
3165.32 1147
3165.85 1132
3166.38 1183
3166.91 1169
3167.44 1081
3167.97 1090
3168.50 1129
3169.03 1234
3169.57 1231
3170.10 1154
3170.63 985
3171.16 971
3171.69 1157
3172.22 1156
3172.75 1125
3173.28 1222
3173.81 1305
3174.34 1358
3174.88 1372
3175.41 1421
3175.94 1516
3176.47 1566
3177.00 1392
3177.53 1432
3178.06 1563
3178.60 1635
3179.13 1483
3179.66 1427
3180.19 1424
3180.72 1451
3181.25 1282
3181.79 1164
3182.32 1012
3182.85 1082
3183.38 1067
3183.91 1027
3184.44 1087
3184.98 1193
3185.51 1095
3186.04 1016
3186.57 1095
3187.11 934
3187.64 1013
3188.17 1068
3188.70 1177
3189.24 1211
3189.77 1219
3190.30 1146
3190.83 1014
3191.37 1079
3191.90 1081
3192.43 1072
3192.96 1069
3193.50 1063
3194.03 1016
3194.56 1163
3195.09 1124
3195.63 1014
3196.16 957
3196.69 1148
3197.23 1295
3197.76 1106
3198.29 1168
3198.83 1171
3199.36 1124
3199.89 1188
3200.43 1213
3200.96 1168
3201.49 1169
3202.03 1110
3202.56 1084
3203.09 1089
3203.63 1174
3204.16 1170
3204.69 1220
3205.23 1262
3205.76 1143
3206.30 1139
3206.83 1126
3207.36 1212
3207.90 1179
3208.43 1100
3208.97 1134
3209.50 1239
3210.03 1263
3210.57 1259
3211.10 1191
3211.64 1228
3212.17 1290
3212.70 1275
3213.24 1246
3213.77 1336
3214.31 1430
3214.84 1217
3215.38 1215
3215.91 1146
3216.45 1219
3216.98 1144
3217.52 1130
3218.05 1180
3218.59 1328
3219.12 1199
3219.66 1069
3220.19 998
3220.73 971
3221.26 1109
3221.80 1038
3222.33 1056
3222.87 1105
3223.40 1106
3223.94 1090
3224.47 1152
3225.01 1164
3225.54 1226
3226.08 1363
3226.61 1305
3227.15 1417
3227.69 1330
3228.22 1390
3228.76 1412
3229.29 1378
3229.83 1325
3230.36 1293
3230.90 1437
3231.44 1365
3231.97 1670
3232.51 1522
3233.04 1331
3233.58 1240
3234.12 1334
3234.65 1642
3235.19 1619
3235.72 1555
3236.26 1469
3236.80 1304
3237.33 1442
3237.87 1405
3238.41 1353
3238.94 1218
3239.48 1484
3240.02 1571
3240.55 1517
3241.09 1461
3241.63 1529
3242.16 1556
3242.70 1653
3243.24 1593
3243.77 1272
3244.31 1338
3244.85 1524
3245.39 1376
3245.92 1294
3246.46 1411
3247.00 1519
3247.53 1479
3248.07 1424
3248.61 1537
3249.15 1564
3249.68 1485
3250.22 1489
3250.76 1489
3251.30 1663
3251.83 1584
3252.37 1529
3252.91 1485
3253.45 1610
3253.98 1424
3254.52 1446
3255.06 1431
3255.60 1671
3256.14 1636
3256.67 1575
3257.21 1551
3257.75 1455
3258.29 1614
3258.83 1621
3259.37 1603
3259.90 1791
3260.44 1895
3260.98 1966
3261.52 2178
3262.06 2559
3262.60 2951
3263.13 3232
3263.67 3733
3264.21 3885
3264.75 3778
3265.29 4166
3265.83 4481
3266.37 4796
3266.91 4969
3267.44 5448
3267.98 5825
3268.52 5723
3269.06 6178
3269.60 6335
3270.14 6218
3270.68 6315
3271.22 6040
3271.76 4826
3272.30 4272
3272.84 3629
3273.38 2873
3273.91 2505
3274.45 2469
3274.99 2211
3275.53 2073
3276.07 1860
3276.61 1935
3277.15 1957
3277.69 1896
3278.23 1809
3278.77 1837
3279.31 2036
3279.85 2026
3280.39 1943
3280.93 1899
3281.47 2020
3282.01 1858
3282.55 1755
3283.09 1633
3283.63 1708
3284.17 1872
3284.71 1790
3285.25 1911
3285.79 1922
3286.33 2089
3286.87 1969
3287.42 2002
3287.96 1902
3288.50 1902
3289.04 2027
3289.58 2322
3290.12 2095
3290.66 2202
3291.20 2312
3291.74 2080
3292.28 1862
3292.82 1661
3293.36 1824
3293.91 1909
3294.45 2129
3294.99 2182
3295.53 2298
3296.07 2436
3296.61 2622
3297.15 2785
3297.69 3031
3298.24 2912
3298.78 2916
3299.32 2909
3299.86 2872
3300.40 2727
3300.94 2507
3301.49 2399
3302.03 2234
3302.57 2265
3303.11 2121
3303.65 2129
3304.19 2223
3304.74 2054
3305.28 2026
3305.82 2321
3306.36 2224
3306.90 2147
3307.45 2123
3307.99 2231
3308.53 1918
3309.07 1937
3309.62 1793
3310.16 1663
3310.70 1845
3311.24 1712
3311.79 1559
3312.33 1786
3312.87 1773
3313.41 1791
3313.96 1720
3314.50 1842
3315.04 1811
3315.59 1733
3316.13 1996
3316.67 2179
3317.21 2164
3317.76 2218
3318.30 2098
3318.84 2200
3319.39 2029
3319.93 2346
3320.47 2157
3321.02 2074
3321.56 2113
3322.10 2037
3322.65 2063
3323.19 2049
3323.73 1831
3324.28 1859
3324.82 1871
3325.36 1957
3325.91 1841
3326.45 1833
3327.00 1798
3327.54 1807
3328.08 1665
3328.63 1593
3329.17 1626
3329.72 1597
3330.26 1612
3330.80 1703
3331.35 1730
3331.89 1770
3332.44 2006
3332.98 2286
3333.53 2792
3334.07 3492
3334.61 4146
3335.16 5048
3335.70 6546
3336.25 7754
3336.79 8963
3337.34 9882
3337.88 11098
3338.43 11875
3338.97 11736
3339.52 11948
3340.06 11068
3340.61 9538
3341.15 8786
3341.70 7265
3342.24 6063
3342.79 5147
3343.33 4129
3343.88 3379
3344.42 2956
3344.97 2750
3345.51 2414
3346.06 2158
3346.60 1982
3347.15 1911
3347.69 1757
3348.24 1718
3348.78 1926
3349.33 1875
3349.88 1886
3350.42 2103
3350.97 2198
3351.51 2316
3352.06 2175
3352.61 2271
3353.15 2481
3353.70 2450
3354.24 2566
3354.79 2583
3355.34 2413
3355.88 2226
3356.43 2175
3356.97 2107
3357.52 1947
3358.07 1851
3358.61 1764
3359.16 1708
3359.71 1394
3360.25 1198
3360.80 1292
3361.35 1483
3361.89 1482
3362.44 1425
3362.99 1483
3363.53 1564
3364.08 1552
3364.63 1708
3365.17 1731
3365.72 1682
3366.27 1780
3366.81 1766
3367.36 1686
3367.91 1715
3368.46 1649
3369.00 1600
3369.55 1550
3370.10 1603
3370.64 1631
3371.19 1523
3371.74 1490
3372.29 1554
3372.83 1576
3373.38 1683
3373.93 1815
3374.48 1857
3375.03 1788
3375.57 1755
3376.12 1893
3376.67 1843
3377.22 1765
3377.76 1687
3378.31 1578
3378.86 1475
3379.41 1633
3379.96 1573
3380.50 1529
3381.05 1436
3381.60 1363
3382.15 1235
3382.70 1291
3383.25 1309
3383.79 1251
3384.34 1427
3384.89 1416
3385.44 1434
3385.99 1420
3386.54 1383
3387.09 1418
3387.64 1214
3388.18 1360
3388.73 1348
3389.28 1224
3389.83 1169
3390.38 1201
3390.93 1229
3391.48 1183
3392.03 1204
3392.58 1193
3393.13 1262
3393.67 1271
3394.22 1336
3394.77 1307
3395.32 1205
3395.87 1060
3396.42 965
3396.97 1123
3397.52 1101
3398.07 1120
3398.62 1093
3399.17 1093
3399.72 1177
3400.27 1138
3400.82 1056
3401.37 1131
3401.92 1112
3402.47 1205
3403.02 1251
3403.57 1223
3404.12 1062
3404.67 1080
3405.22 1131
3405.77 1102
3406.32 1080
3406.87 1114
3407.42 1098
3407.97 1105
3408.52 1008
3409.07 1035
3409.62 1025
3410.17 1015
3410.72 1073
3411.27 1017
3411.82 957
3412.38 1107
3412.93 1201
3413.48 1099
3414.03 1244
3414.58 1296
3415.13 1250
3415.68 1228
3416.23 1297
3416.78 1182
3417.33 1176
3417.89 1205
3418.44 1102
3418.99 1144
3419.54 1289
3420.09 1246
3420.64 1179
3421.19 1079
3421.74 1272
3422.30 1341
3422.85 1237
3423.40 1186
3423.95 1158
3424.50 1320
3425.05 1482
3425.61 1538
3426.16 1671
3426.71 1586
3427.26 1640
3427.81 1599
3428.37 1533
3428.92 1356
3429.47 1448
3430.02 1329
3430.58 1274
3431.13 1141
3431.68 1176
3432.23 1214
3432.78 1284
3433.34 1177
3433.89 1258
3434.44 1250
3434.99 1255
3435.55 1262
3436.10 1165
3436.65 1200
3437.21 1221
3437.76 1121
3438.31 1158
3438.86 1021
3439.42 1120
3439.97 1219
3440.52 1154
3441.08 1118
3441.63 1205
3442.18 1173
3442.74 1267
3443.29 1293
3443.84 1169
3444.40 1287
3444.95 1406
3445.50 1165
3446.06 1210
3446.61 1152
3447.16 1328
3447.72 1254
3448.27 1205
3448.82 1159
3449.38 1146
3449.93 1181
3450.48 1177
3451.04 1180
3451.59 1200
3452.15 1191
3452.70 1136
3453.25 1124
3453.81 1131
3454.36 1050
3454.92 1103
3455.47 1070
3456.03 1052
3456.58 1013
3457.13 1087
3457.69 1165
3458.24 1040
3458.80 1129
3459.35 1003
3459.91 1106
3460.46 1110
3461.02 1192
3461.57 1211
3462.13 1153
3462.68 1086
3463.24 1151
3463.79 1029
3464.34 1045
3464.90 1079
3465.46 1056
3466.01 1222
3466.57 1114
3467.12 1206
3467.68 1276
3468.23 1237
3468.79 1240
3469.34 1260
3469.90 1204
3470.45 1183
3471.01 1349
3471.56 1452
3472.12 1440
3472.67 1475
3473.23 1538
3473.79 1647
3474.34 1620
3474.90 1629
3475.45 1389
3476.01 1398
3476.56 1395
3477.12 1366
3477.68 1412
3478.23 1257
3478.79 1325
3479.35 1493
3479.90 1314
3480.46 1459
3481.01 1363
3481.57 1382
3482.13 1552
3482.68 1490
3483.24 1455
3483.80 1619
3484.35 1771
3484.91 1723
3485.47 1657
3486.02 1858
3486.58 1844
3487.14 1962
3487.69 1834
3488.25 1832
3488.81 2064
3489.36 2156
3489.92 2476
3490.48 3280
3491.03 3893
3491.59 4847
3492.15 5645
3492.71 6787
3493.26 7513
3493.82 8691
3494.38 9229
3494.94 9508
3495.49 9635
3496.05 9219
3496.61 8164
3497.17 7507
3497.72 6130
3498.28 5033
3498.84 3953
3499.40 3384
3499.95 3312
3500.51 3082
3501.07 2768
3501.63 3003
3502.19 3224
3502.74 3251
3503.30 3070
3503.86 3197
3504.42 3220
3504.98 3369
3505.53 3493
3506.09 3395
3506.65 3390
3507.21 3366
3507.77 3210
3508.33 3345
3508.88 3187
3509.44 3084
3510.00 3043
3510.56 2788
3511.12 2575
3511.68 2207
3512.24 2120
3512.80 1958
3513.35 1983
3513.91 1873
3514.47 1932
3515.03 1876
3515.59 1728
3516.15 1572
3516.71 1642
3517.27 1563
3517.83 1481
3518.39 1350
3518.95 1521
3519.50 1423
3520.06 1364
3520.62 1386
3521.18 1415
3521.74 1478
3522.30 1586
3522.86 1464
3523.42 1558
3523.98 1685
3524.54 1570
3525.10 1580
3525.66 1473
3526.22 1429
3526.78 1349
3527.34 1229
3527.90 1357
3528.46 1220
3529.02 1292
3529.58 1321
3530.14 1167
3530.70 1236
3531.26 1287
3531.82 1309
3532.38 1295
3532.94 1202
3533.50 1146
3534.06 1112
3534.62 1348
3535.18 1332
3535.75 1386
3536.31 1331
3536.87 1271
3537.43 1369
3537.99 1404
3538.55 1442
3539.11 1388
3539.67 1355
3540.23 1392
3540.79 1403
3541.35 1312
3541.92 1272
3542.48 1417
3543.04 1284
3543.60 1110
3544.16 1153
3544.72 1258
3545.28 1178
3545.84 1253
3546.41 1119
3546.97 1164
3547.53 1154
3548.09 1274
3548.65 1256
3549.21 1160
3549.78 1182
3550.34 1224
3550.90 1089
3551.46 1069
3552.02 1049
3552.59 1076
3553.15 1182
3553.71 1110
3554.27 1045
3554.83 1149
3555.40 1116
3555.96 1200
3556.52 1007
3557.08 990
3557.65 1057
3558.21 1056
3558.77 1000
3559.33 1098
3559.90 1063
3560.46 1053
3561.02 1039
3561.58 1288
3562.15 1188
3562.71 930
3563.27 1068
3563.83 1073
3564.40 1069
3564.96 1209
3565.52 1095
3566.09 1199
3566.65 1293
3567.21 1155
3567.78 1155
3568.34 1137
3568.90 1074
3569.47 1075
3570.03 1014
3570.59 994
3571.16 1029
3571.72 1017
3572.28 1010
3572.85 994
3573.41 943
3573.97 1000
3574.54 1086
3575.10 1108
3575.66 1077
3576.23 1024
3576.79 1122
3577.36 1195
3577.92 1335
3578.48 1320
3579.05 1173
3579.61 1246
3580.18 1505
3580.74 1400
3581.31 1270
3581.87 1463
3582.43 1265
3583.00 1136
3583.56 1078
3584.13 1140
3584.69 1197
3585.26 1038
3585.82 1079
3586.39 1019
3586.95 1052
3587.52 1098
3588.08 963
3588.64 936
3589.21 909
3589.77 1079
3590.34 1059
3590.90 983
3591.47 952
3592.03 967
3592.60 984
3593.17 1067
3593.73 1108
3594.30 935
3594.86 906
3595.43 920
3595.99 910
3596.56 967
3597.12 1114
3597.69 978
3598.25 945
3598.82 970
3599.39 1000
3599.95 988
3600.52 1028
3601.08 974
3601.65 951
3602.21 936
3602.78 901
3603.35 922
3603.91 975
3604.48 1073
3605.04 919
3605.61 1008
3606.18 944
3606.74 914
3607.31 822
3607.88 849
3608.44 927
3609.01 980
3609.57 898
3610.14 878
3610.71 887
3611.27 876
3611.84 826
3612.41 903
3612.97 817
3613.54 965
3614.11 819
3614.68 859
3615.24 949
3615.81 935
3616.38 884
3616.94 994
3617.51 1033
3618.08 998
3618.64 1128
3619.21 1184
3619.78 1309
3620.35 1313
3620.91 1319
3621.48 1207
3622.05 1234
3622.62 1308
3623.18 1249
3623.75 1203
3624.32 1181
3624.89 1046
3625.45 1013
3626.02 935
3626.59 996
3627.16 995
3627.73 997
3628.29 884
3628.86 963
3629.43 987
3630.00 919
3630.57 948
3631.13 852
3631.70 727
3632.27 757
3632.84 955
3633.41 1010
3633.98 941
3634.54 988
3635.11 973
3635.68 891
3636.25 887
3636.82 939
3637.39 1010
3637.96 1019
3638.52 928
3639.09 905
3639.66 1010
3640.23 1049
3640.80 988
3641.37 1131
3641.94 1137
3642.51 1303
3643.08 1212
3643.65 1339
3644.21 1425
3644.78 1317
3645.35 1434
3645.92 1384
3646.49 1364
3647.06 1330
3647.63 1163
3648.20 1157
3648.77 1135
3649.34 1005
3649.91 975
3650.48 1016
3651.05 1107
3651.62 1064
3652.19 1038
3652.76 1136
3653.33 1325
3653.90 1197
3654.47 1159
3655.04 1271
3655.61 1269
3656.18 1202
3656.75 1110
3657.32 1159
3657.89 1200
3658.46 1247
3659.03 1066
3659.60 1172
3660.17 1279
3660.74 1170
3661.31 1117
3661.88 1115
3662.45 1052
3663.02 1240
3663.59 1169
3664.16 1235
3664.74 1165
3665.31 1087
3665.88 1303
3666.45 1220
3667.02 1358
3667.59 1483
3668.16 1390
3668.73 1391
3669.30 1374
3669.87 1384
3670.45 1362
3671.02 1360
3671.59 1132
3672.16 1136
3672.73 1182
3673.30 1187
3673.87 1167
3674.45 1249
3675.02 1143
3675.59 1124
3676.16 1141
3676.73 1193
3677.30 1193
3677.88 1012
3678.45 982
3679.02 1132
3679.59 1114
3680.16 1041
3680.74 1052
3681.31 1225
3681.88 1140
3682.45 1030
3683.02 1006
3683.60 975
3684.17 1002
3684.74 981
3685.31 915
3685.89 886
3686.46 924
3687.03 979
3687.60 965
3688.18 902
3688.75 810
3689.32 972
3689.89 919
3690.47 951
3691.04 1024
3691.61 987
3692.19 1061
3692.76 1126
3693.33 1036
3693.91 867
3694.48 872
3695.05 1015
3695.62 1051
3696.20 998
3696.77 865
3697.34 876
3697.92 828
3698.49 947
3699.06 938
3699.64 909
3700.21 974
3700.79 936
3701.36 902
3701.93 914
3702.51 875
3703.08 894
3703.65 875
3704.23 890
3704.80 938
3705.38 892
3705.95 876
3706.52 866
3707.10 902
3707.67 944
3708.25 977
3708.82 904
3709.39 953
3709.97 967
3710.54 954
3711.12 1001
3711.69 1011
3712.27 1019
3712.84 988
3713.42 996
3713.99 935
3714.57 989
3715.14 993
3715.71 998
3716.29 841
3716.86 980
3717.44 1067
3718.01 1059
3718.59 951
3719.16 997
3719.74 1064
3720.31 1048
3720.89 1130
3721.47 1007
3722.04 1058
3722.62 1075
3723.19 961
3723.77 819
3724.34 757
3724.92 836
3725.49 840
3726.07 913
3726.64 890
3727.22 881
3727.80 901
3728.37 953
3728.95 944
3729.52 901
3730.10 893
3730.67 996
3731.25 1075
3731.83 963
3732.40 953
3732.98 977
3733.55 1061
3734.13 1002
3734.71 968
3735.28 1068
3735.86 1018
3736.44 966
3737.01 997
3737.59 1109
3738.17 1154
3738.74 1138
3739.32 1025
3739.90 1013
3740.47 984
3741.05 958
3741.63 1006
3742.20 897
3742.78 824
3743.36 865
3743.93 837
3744.51 827
3745.09 917
3745.66 829
3746.24 807
3746.82 896
3747.40 810
3747.97 841
3748.55 858
3749.13 940
3749.70 852
3750.28 947
3750.86 930
3751.44 906
3752.02 877
3752.59 1014
3753.17 845
3753.75 852
3754.33 728
3754.90 910
3755.48 879
3756.06 808
3756.64 989
3757.22 929
3757.79 914
3758.37 928
3758.95 967
3759.53 923
3760.11 939
3760.68 894
3761.26 911
3761.84 964
3762.42 940
3763.00 926
3763.58 947
3764.15 995
3764.73 1016
3765.31 937
3765.89 906
3766.47 868
3767.05 817
3767.63 990
3768.21 833
3768.78 879
3769.36 940
3769.94 981
3770.52 901
3771.10 856
3771.68 972
3772.26 825
3772.84 905
3773.42 1155
3774.00 1103
3774.58 983
3775.15 956
3775.73 994
3776.31 982
3776.89 905
3777.47 869
3778.05 865
3778.63 998
3779.21 851
3779.79 920
3780.37 890
3780.95 797
3781.53 846
3782.11 747
3782.69 847
3783.27 961
3783.85 877
3784.43 932
3785.01 838
3785.59 863
3786.17 881
3786.75 922
3787.33 855
3787.91 861
3788.49 937
3789.07 817
3789.65 946
3790.23 985
3790.81 923
3791.39 1024
3791.98 940
3792.56 843
3793.14 892
3793.72 911
3794.30 1049
3794.88 1024
3795.46 1015
3796.04 1003
3796.62 948
3797.20 1016
3797.78 970
3798.37 836
3798.95 933
3799.53 1059
3800.11 973
3800.69 998
3801.27 1125
3801.85 1115
3802.43 1117
3803.02 1258
3803.60 1224
3804.18 1157
3804.76 1210
3805.34 1307
3805.92 1274
3806.51 1230
3807.09 1109
3807.67 1165
3808.25 1227
3808.83 1293
3809.42 1237
3810.00 1328
3810.58 1413
3811.16 1419
3811.74 1314
3812.33 1241
3812.91 1379
3813.49 1398
3814.07 1343
3814.66 1463
3815.24 1428
3815.82 1506
3816.40 1460
3816.99 1402
3817.57 1303
3818.15 1419
3818.73 1353
3819.32 1312
3819.90 1342
3820.48 1297
3821.06 1217
3821.65 1204
3822.23 1175
3822.81 1117
3823.40 1024
3823.98 965
3824.56 988
3825.15 951
3825.73 1049
3826.31 1043
3826.90 1025
3827.48 1141
3828.06 1025
3828.65 977
3829.23 949
3829.81 876
3830.40 846
3830.98 917
3831.56 857
3832.15 874
3832.73 811
3833.32 952
3833.90 1020
3834.48 1065
3835.07 1024
3835.65 944
3836.23 938
3836.82 991
3837.40 860
3837.99 874
3838.57 908
3839.16 888
3839.74 837
3840.32 882
3840.91 780
3841.49 884
3842.08 783
3842.66 867
3843.25 859
3843.83 775
3844.42 804
3845.00 810
3845.59 960
3846.17 786
3846.76 856
3847.34 873
3847.92 841
3848.51 915
3849.09 942
3849.68 833
3850.27 805
3850.85 793
3851.44 915
3852.02 811
3852.61 920
3853.19 917
3853.78 893
3854.36 813
3854.95 844
3855.53 770
3856.12 794
3856.70 756
3857.29 794
3857.88 820
3858.46 828
3859.05 747
3859.63 843
3860.22 921
3860.80 966
3861.39 932
3861.98 1068
3862.56 1103
3863.15 1029
3863.73 1130
3864.32 1244
3864.91 1175
3865.49 1123
3866.08 1082
3866.67 1101
3867.25 1178
3867.84 1223
3868.43 1150
3869.01 1072
3869.60 1102
3870.19 1176
3870.77 1204
3871.36 1150
3871.95 1001
3872.53 897
3873.12 956
3873.71 998
3874.29 869
3874.88 1017
3875.47 1022
3876.05 975
3876.64 933
3877.23 1060
3877.82 1068
3878.40 1068
3878.99 1012
3879.58 1048
3880.16 1051
3880.75 980
3881.34 880
3881.93 829
3882.51 874
3883.10 885
3883.69 883
3884.28 827
3884.87 850
3885.45 812
3886.04 789
3886.63 820
3887.22 813
3887.80 848
3888.39 879
3888.98 892
3889.57 840
3890.16 934
3890.74 950
3891.33 1129
3891.92 938
3892.51 972
3893.10 999
3893.69 1035
3894.27 967
3894.86 998
3895.45 1053
3896.04 1017
3896.63 831
3897.22 795
3897.81 865
3898.40 903
3898.98 901
3899.57 847
3900.16 877
3900.75 841
3901.34 840
3901.93 881
3902.52 1025
3903.11 922
3903.70 883
3904.29 967
3904.87 1061
3905.46 958
3906.05 986
3906.64 1083
3907.23 989
3907.82 971
3908.41 988
3909.00 940
3909.59 988
3910.18 1023
3910.77 956
3911.36 977
3911.95 1012
3912.54 954
3913.13 1041
3913.72 1038
3914.31 1028
3914.90 946
3915.49 887
3916.08 930
3916.67 898
3917.26 788
3917.85 788
3918.44 837
3919.03 817
3919.62 933
3920.21 857
3920.80 787
3921.39 800
3921.98 876
3922.57 905
3923.16 832
3923.75 882
3924.34 777
3924.94 925
3925.53 836
3926.12 758
3926.71 869
3927.30 961
3927.89 802
3928.48 801
3929.07 782
3929.66 804
3930.25 890
3930.85 762
3931.44 823
3932.03 706
3932.62 737
3933.21 737
3933.80 771
3934.39 764
3934.99 740
3935.58 751
3936.17 749
3936.76 773
3937.35 791
3937.94 1031
3938.54 749
3939.13 855
3939.72 954
3940.31 960
3940.90 1048
3941.49 1074
3942.09 1045
3942.68 1105
3943.27 1120
3943.86 1056
3944.46 964
3945.05 1199
3945.64 1060
3946.23 1043
3946.82 1044
3947.42 1081
3948.01 827
3948.60 789
3949.20 862
3949.79 790
3950.38 779
3950.97 832
3951.57 821
3952.16 859
3952.75 912
3953.34 886
3953.94 882
3954.53 932
3955.12 898
3955.72 790
3956.31 747
3956.90 928
3957.50 1033
3958.09 1038
3958.68 1014
3959.28 906
3959.87 823
3960.46 852
3961.06 924
3961.65 896
3962.24 994
3962.84 851
3963.43 865
3964.02 989
3964.62 1029
3965.21 940
3965.81 977
3966.40 1006
3966.99 895
3967.59 1037
3968.18 949
3968.78 1004
3969.37 964
3969.96 955
3970.56 901
3971.15 1043
3971.75 1062
3972.34 876
3972.94 1018
3973.53 955
3974.12 935
3974.72 888
3975.31 861
3975.91 931
3976.50 921
3977.10 1036
3977.69 1249
3978.29 1123
3978.88 1140
3979.48 1193
3980.07 1374
3980.67 1237
3981.26 1192
3981.86 1147
3982.45 1197
3983.05 1057
3983.64 929
3984.24 1056
3984.83 1023
3985.43 947
3986.02 911
3986.62 916
3987.21 1032
3987.81 1003
3988.40 1009
3989.00 932
3989.60 903
3990.19 980
3990.79 1011
3991.38 1058
3991.98 825
3992.57 908
3993.17 1000
3993.77 965
3994.36 1045
3994.96 976
3995.55 1050
3996.15 1214
3996.75 1156
3997.34 1141
3997.94 1152
3998.54 1070
3999.13 1129
3999.73 1034
4000.32 907
4000.92 985
4001.52 1071
4002.11 998
4002.71 963
4003.31 985
4003.90 1081
4004.50 1076
4005.10 1033
4005.69 1084
4006.29 1134
4006.89 1067
4007.49 981
4008.08 1014
4008.68 1138
4009.28 1015
4009.87 1029
4010.47 1052
4011.07 994
4011.67 826
4012.26 935
4012.86 902
4013.46 742
4014.05 903
4014.65 918
4015.25 850
4015.85 917
4016.44 849
4017.04 817
4017.64 798
4018.24 806
4018.84 966
4019.43 925
4020.03 909
4020.63 1107
4021.23 969
4021.83 957
4022.42 974
4023.02 851
4023.62 988
4024.22 954
4024.82 967
4025.41 931
4026.01 967
4026.61 1100
4027.21 1120
4027.81 1205
4028.41 1304
4029.01 1541
4029.60 1639
4030.20 1631
4030.80 1594
4031.40 1806
4032.00 1846
4032.60 1761
4033.20 1850
4033.80 1519
4034.39 1444
4034.99 1428
4035.59 1297
4036.19 1317
4036.79 1320
4037.39 1200
4037.99 1236
4038.59 1041
4039.19 1174
4039.79 1156
4040.39 931
4040.99 1018
4041.59 895
4042.18 866
4042.78 833
4043.38 798
4043.98 854
4044.58 826
4045.18 818
4045.78 836
4046.38 904
4046.98 876
4047.58 873
4048.18 860
4048.78 865
4049.38 921
4049.98 727
4050.58 660
4051.18 861
4051.78 818
4052.38 825
4052.98 841
4053.58 797
4054.19 705
4054.79 825
4055.39 827
4055.99 851
4056.59 872
4057.19 856
4057.79 935
4058.39 876
4058.99 894
4059.59 877
4060.19 887
4060.79 889
4061.39 994
4061.99 907
4062.60 955
4063.20 854
4063.80 832
4064.40 898
4065.00 884
4065.60 857
4066.20 862
4066.80 920
4067.41 935
4068.01 929
4068.61 974
4069.21 940
4069.81 776
4070.41 883
4071.02 821
4071.62 741
4072.22 877
4072.82 842
4073.42 885
4074.02 862
4074.63 839
4075.23 761
4075.83 920
4076.43 799
4077.03 809
4077.64 868
4078.24 732
4078.84 847
4079.44 807
4080.05 836
4080.65 911
4081.25 827
4081.85 773
4082.46 766
4083.06 787
4083.66 764
4084.26 812
4084.87 831
4085.47 826
4086.07 835
4086.67 923
4087.28 876
4087.88 800
4088.48 871
4089.09 823
4089.69 738
4090.29 811
4090.90 818
4091.50 856
4092.10 838
4092.71 861
4093.31 895
4093.91 852
4094.52 848
4095.12 805
4095.72 774
4096.33 874
4096.93 799
4097.53 767
4098.14 718
4098.74 789
4099.34 900
4099.95 900
4100.55 835
4101.16 918
4101.76 843
4102.36 823
4102.97 781
4103.57 809
4104.18 740
4104.78 765
4105.38 797
4105.99 738
4106.59 835
4107.20 909
4107.80 749
4108.41 772
4109.01 787
4109.62 799
4110.22 859
4110.82 876
4111.43 887
4112.03 863
4112.64 815
4113.24 824
4113.85 773
4114.45 730
4115.06 817
4115.66 838
4116.27 803
4116.87 876
4117.48 869
4118.08 791
4118.69 790
4119.29 744
4119.90 810
4120.50 739
4121.11 826
4121.72 716
4122.32 789
4122.93 846
4123.53 765
4124.14 764
4124.74 687
4125.35 687
4125.95 773
4126.56 812
4127.17 812
4127.77 750
4128.38 711
4128.98 757
4129.59 702
4130.20 755
4130.80 705
4131.41 707
4132.01 743
4132.62 679
4133.23 649
4133.83 793
4134.44 866
4135.05 758
4135.65 884
4136.26 814
4136.87 784
4137.47 917
4138.08 882
4138.69 835
4139.29 910
4139.90 899
4140.51 990
4141.11 882
4141.72 846
4142.33 882
4142.93 856
4143.54 856
4144.15 866
4144.75 855
4145.36 845
4145.97 768
4146.58 960
4147.18 893
4147.79 828
4148.40 861
4149.01 958
4149.61 849
4150.22 774
4150.83 760
4151.44 727
4152.04 829
4152.65 880
4153.26 879
4153.87 858
4154.47 928
4155.08 914
4155.69 829
4156.30 780
4156.91 719
4157.51 773
4158.12 843
4158.73 901
4159.34 939
4159.95 1044
4160.56 1116
4161.16 1110
4161.77 1092
4162.38 1114
4162.99 1110
4163.60 868
4164.21 948
4164.81 934
4165.42 796
4166.03 772
4166.64 827
4167.25 898
4167.86 999
4168.47 928
4169.08 863
4169.69 789
4170.29 873
4170.90 788
4171.51 881
4172.12 821
4172.73 817
4173.34 773
4173.95 722
4174.56 807
4175.17 845
4175.78 813
4176.39 880
4177.00 908
4177.61 939
4178.22 925
4178.82 809
4179.43 770
4180.04 748
4180.65 874
4181.26 893
4181.87 832
4182.48 884
4183.09 727
4183.70 724
4184.31 876
4184.92 778
4185.53 897
4186.14 925
4186.75 968
4187.36 875
4187.97 972
4188.58 1052
4189.19 923
4189.81 994
4190.42 989
4191.03 922
4191.64 942
4192.25 902
4192.86 788
4193.47 769
4194.08 795
4194.69 803
4195.30 906
4195.91 916
4196.52 886
4197.13 964
4197.74 921
4198.36 940
4198.97 972
4199.58 894
4200.19 802
4200.80 813
4201.41 781
4202.02 920
4202.63 867
4203.25 743
4203.86 799
4204.47 740
4205.08 772
4205.69 695
4206.30 595
4206.92 826
4207.53 788
4208.14 744
4208.75 772
4209.36 769
4209.97 826
4210.59 818
4211.20 770
4211.81 874
4212.42 931
4213.03 909
4213.65 718
4214.26 784
4214.87 729
4215.48 780
4216.10 856
4216.71 809
4217.32 795
4217.93 765
4218.55 897
4219.16 971
4219.77 929
4220.38 903
4221.00 1001
4221.61 870
4222.22 847
4222.83 801
4223.45 890
4224.06 960
4224.67 959
4225.29 929
4225.90 1005
4226.51 992
4227.13 927
4227.74 911
4228.35 903
4228.96 918
4229.58 988
4230.19 1164
4230.80 1088
4231.42 1012
4232.03 1128
4232.65 1180
4233.26 1219
4233.87 1198
4234.49 1462
4235.10 1313
4235.71 1537
4236.33 1927
4236.94 1942
4237.56 1982
4238.17 2183
4238.78 1945
4239.40 1731
4240.01 1666
4240.63 1625
4241.24 1348
4241.85 1091
4242.47 1112
4243.08 1067
4243.70 993
4244.31 1005
4244.93 1064
4245.54 1061
4246.15 951
4246.77 938
4247.38 994
4248.00 869
4248.61 1059
4249.23 962
4249.84 996
4250.46 1076
4251.07 1057
4251.69 914
4252.30 890
4252.92 848
4253.53 929
4254.15 808
4254.76 824
4255.38 837
4255.99 894
4256.61 900
4257.22 882
4257.84 816
4258.45 858
4259.07 901
4259.69 771
4260.30 915
4260.92 929
4261.53 863
4262.15 901
4262.76 820
4263.38 834
4263.99 817
4264.61 789
4265.23 876
4265.84 893
4266.46 933
4267.07 941
4267.69 982
4268.31 980
4268.92 971
4269.54 997
4270.16 971
4270.77 1015
4271.39 930
4272.00 997
4272.62 910
4273.24 879
4273.85 911
4274.47 967
4275.09 1035
4275.70 995
4276.32 917
4276.94 1047
4277.55 1027
4278.17 1069
4278.79 1118
4279.40 1100
4280.02 1207
4280.64 1103
4281.26 1030
4281.87 1061
4282.49 1109
4283.11 970
4283.72 939
4284.34 856
4284.96 920
4285.58 790
4286.19 840
4286.81 840
4287.43 879
4288.05 766
4288.66 708
4289.28 684
4289.90 747
4290.52 872
4291.13 928
4291.75 909
4292.37 961
4292.99 908
4293.61 889
4294.22 839
4294.84 804
4295.46 828
4296.08 722
4296.70 743
4297.31 903
4297.93 894
4298.55 797
4299.17 833
4299.79 785
4300.41 859
4301.03 794
4301.64 800
4302.26 920
4302.88 738
4303.50 747
4304.12 758
4304.74 874
4305.36 922
4305.97 879
4306.59 830
4307.21 898
4307.83 845
4308.45 862
4309.07 798
4309.69 839
4310.31 860
4310.93 881
4311.55 867
4312.17 801
4312.78 825
4313.40 950
4314.02 888
4314.64 840
4315.26 879
4315.88 875
4316.50 777
4317.12 820
4317.74 838
4318.36 717
4318.98 821
4319.60 853
4320.22 811
4320.84 852
4321.46 940
4322.08 848
4322.70 879
4323.32 856
4323.94 838
4324.56 921
4325.18 965
4325.80 915
4326.42 970
4327.04 909
4327.66 891
4328.28 985
4328.90 942
4329.52 921
4330.14 1004
4330.76 1095
4331.39 998
4332.01 857
4332.63 922
4333.25 1029
4333.87 1086
4334.49 1052
4335.11 1005
4335.73 973
4336.35 1021
4336.97 1256
4337.59 1245
4338.22 1311
4338.84 1520
4339.46 1753
4340.08 1698
4340.70 1527
4341.32 1656
4341.94 1630
4342.57 1504
4343.19 1598
4343.81 1555
4344.43 1743
4345.05 1839
4345.67 1909
4346.29 2394
4346.92 2912
4347.54 3469
4348.16 3770
4348.78 3979
4349.40 4242
4350.03 4261
4350.65 4503
4351.27 3917
4351.89 3234
4352.51 2924
4353.14 2582
4353.76 1980
4354.38 1756
4355.00 1611
4355.63 1421
4356.25 1341
4356.87 1176
4357.49 1182
4358.12 1176
4358.74 1065
4359.36 1113
4359.98 1288
4360.61 1248
4361.23 1176
4361.85 1245
4362.48 1196
4363.10 1254
4363.72 1269
4364.34 1260
4364.97 1206
4365.59 1178
4366.21 1155
4366.84 1208
4367.46 1185
4368.08 1058
4368.71 1014
4369.33 1036
4369.95 942
4370.58 1021
4371.20 1035
4371.82 858
4372.45 976
4373.07 977
4373.70 820
4374.32 940
4374.94 816
4375.57 767
4376.19 931
4376.81 954
4377.44 894
4378.06 817
4378.69 845
4379.31 921
4379.94 852
4380.56 749
4381.18 826
4381.81 908
4382.43 943
4383.06 971
4383.68 953
4384.31 893
4384.93 891
4385.55 967
4386.18 954
4386.80 902
4387.43 937
4388.05 834
4388.68 796
4389.30 886
4389.93 966
4390.55 868
4391.18 790
4391.80 818
4392.43 703
4393.05 779
4393.68 876
4394.30 817
4394.93 857
4395.55 793
4396.18 809
4396.80 778
4397.43 833
4398.05 779
4398.68 743
4399.31 757
4399.93 843
4400.56 781
4401.18 780
4401.81 872
4402.43 799
4403.06 809
4403.69 829
4404.31 813
4404.94 832
4405.56 691
4406.19 667
4406.82 668
4407.44 705
4408.07 833
4408.69 803
4409.32 744
4409.95 947
4410.57 869
4411.20 859
4411.83 838
4412.45 928
4413.08 801
4413.71 841
4414.33 939
4414.96 864
4415.59 844
4416.21 834
4416.84 747
4417.47 721
4418.09 819
4418.72 853
4419.35 817
4419.97 859
4420.60 808
4421.23 778
4421.85 867
4422.48 820
4423.11 797
4423.74 781
4424.36 829
4424.99 746
4425.62 681
4426.25 718
4426.87 720
4427.50 783
4428.13 700
4428.76 778
4429.38 665
4430.01 640
4430.64 715
4431.27 670
4431.89 663
4432.52 713
4433.15 711
4433.78 760
4434.41 765
4435.03 621
4435.66 695
4436.29 854
4436.92 774
4437.55 840
4438.18 822
4438.80 813
4439.43 817
4440.06 759
4440.69 768
4441.32 843
4441.95 785
4442.57 727
4443.20 808
4443.83 804
4444.46 751
4445.09 862
4445.72 686
4446.35 683
4446.98 854
4447.61 862
4448.23 837
4448.86 859
4449.49 812
4450.12 930
4450.75 923
4451.38 970
4452.01 828
4452.64 760
4453.27 954
4453.90 849
4454.53 822
4455.16 1014
4455.79 947
4456.42 935
4457.05 1046
4457.67 1063
4458.30 1017
4458.93 894
4459.56 1011
4460.19 916
4460.82 996
4461.45 874
4462.08 818
4462.71 788
4463.34 744
4463.97 713
4464.60 799
4465.23 780
4465.86 715
4466.49 803
4467.13 860
4467.76 813
4468.39 670
4469.02 797
4469.65 816
4470.28 816
4470.91 784
4471.54 650
4472.17 735
4472.80 837
4473.43 831
4474.06 812
4474.69 740
4475.32 698
4475.95 787
4476.59 741
4477.22 728
4477.85 738
4478.48 778
4479.11 736
4479.74 688
4480.37 684
4481.00 698
4481.64 714
4482.27 837
4482.90 734
4483.53 827
4484.16 783
4484.79 698
4485.42 678
4486.06 773
4486.69 921
4487.32 808
4487.95 776
4488.58 767
4489.22 699
4489.85 860
4490.48 924
4491.11 852
4491.74 812
4492.38 815
4493.01 766
4493.64 711
4494.27 791
4494.90 796
4495.54 765
4496.17 790
4496.80 837
4497.43 773
4498.07 750
4498.70 849
4499.33 806
4499.96 932
4500.60 982
4501.23 1032
4501.86 1022
4502.50 1093
4503.13 1225
4503.76 1321
4504.39 1314
4505.03 1206
4505.66 1229
4506.29 1231
4506.93 1144
4507.56 1045
4508.19 1095
4508.83 1120
4509.46 1092
4510.09 901
4510.73 835
4511.36 994
4511.99 962
4512.63 943
4513.26 905
4513.89 807
4514.53 887
4515.16 939
4515.80 861
4516.43 829
4517.06 717
4517.70 928
4518.33 932
4518.97 800
4519.60 820
4520.23 789
4520.87 700
4521.50 777
4522.14 845
4522.77 737
4523.40 848
4524.04 802
4524.67 844
4525.31 842
4525.94 816
4526.58 810
4527.21 855
4527.85 795
4528.48 822
4529.12 854
4529.75 898
4530.38 868
4531.02 1028
4531.65 1144
4532.29 1193
4532.92 1207
4533.56 1168
4534.19 1256
4534.83 1262
4535.46 1262
4536.10 1219
4536.74 1121
4537.37 1090
4538.01 1000
4538.64 938
4539.28 945
4539.91 991
4540.55 941
4541.18 973
4541.82 922
4542.45 877
4543.09 825
4543.73 849
4544.36 821
4545.00 708
4545.63 701
4546.27 826
4546.91 850
4547.54 776
4548.18 740
4548.81 741
4549.45 777
4550.09 755
4550.72 760
4551.36 777
4551.99 758
4552.63 801
4553.27 768
4553.90 742
4554.54 798
4555.18 773
4555.81 705
4556.45 646
4557.09 684
4557.72 682
4558.36 618
4559.00 698
4559.63 652
4560.27 771
4560.91 725
4561.54 778
4562.18 736
4562.82 659
4563.46 861
4564.09 742
4564.73 800
4565.37 734
4566.00 725
4566.64 720
4567.28 782
4567.92 757
4568.55 706
4569.19 739
4569.83 802
4570.47 845
4571.10 797
4571.74 815
4572.38 794
4573.02 869
4573.66 727
4574.29 756
4574.93 740
4575.57 683
4576.21 718
4576.85 747
4577.48 651
4578.12 715
4578.76 717
4579.40 807
4580.04 805
4580.67 834
4581.31 810
4581.95 698
4582.59 721
4583.23 844
4583.87 760
4584.51 872
4585.14 886
4585.78 751
4586.42 811
4587.06 743
4587.70 788
4588.34 890
4588.98 880
4589.62 960
4590.26 979
4590.89 1041
4591.53 981
4592.17 1129
4592.81 1182
4593.45 1290
4594.09 1245
4594.73 1448
4595.37 1471
4596.01 1246
4596.65 1306
4597.29 1145
4597.93 1020
4598.57 1051
4599.21 1064
4599.85 872
4600.49 882
4601.12 842
4601.76 865
4602.40 919
4603.04 917
4603.68 866
4604.32 803
4604.96 858
4605.60 959
4606.24 951
4606.88 929
4607.52 987
4608.17 950
4608.81 852
4609.45 897
4610.09 890
4610.73 940
4611.37 882
4612.01 762
4612.65 777
4613.29 752
4613.93 827
4614.57 774
4615.21 693
4615.85 843
4616.49 922
4617.13 948
4617.77 895
4618.41 830
4619.06 871
4619.70 915
4620.34 872
4620.98 900
4621.62 780
4622.26 831
4622.90 868
4623.54 795
4624.19 767
4624.83 687
4625.47 655
4626.11 698
4626.75 738
4627.39 775
4628.03 716
4628.68 772
4629.32 712
4629.96 673
4630.60 774
4631.24 919
4631.89 949
4632.53 878
4633.17 886
4633.81 1042
4634.45 1032
4635.10 1267
4635.74 1080
4636.38 1049
4637.02 925
4637.66 882
4638.31 892
4638.95 933
4639.59 907
4640.23 915
4640.88 866
4641.52 887
4642.16 938
4642.80 892
4643.45 887
4644.09 1030
4644.73 951
4645.38 982
4646.02 897
4646.66 840
4647.30 860
4647.95 872
4648.59 854
4649.23 813
4649.88 778
4650.52 858
4651.16 819
4651.81 883
4652.45 842
4653.09 798
4653.74 830
4654.38 843
4655.02 895
4655.67 844
4656.31 870
4656.95 825
4657.60 770
4658.24 798
4658.89 823
4659.53 774
4660.17 745
4660.82 755
4661.46 743
4662.10 753
4662.75 715
4663.39 727
4664.04 783
4664.68 776
4665.33 726
4665.97 797
4666.61 667
4667.26 594
4667.90 746
4668.55 684
4669.19 726
4669.84 676
4670.48 659
4671.12 715
4671.77 672
4672.41 676
4673.06 698
4673.70 678
4674.35 662
4674.99 689
4675.64 588
4676.28 643
4676.93 612
4677.57 686
4678.22 748
4678.86 670
4679.51 715
4680.15 793
4680.80 680
4681.44 722
4682.09 805
4682.74 787
4683.38 700
4684.03 736
4684.67 773
4685.32 988
4685.96 826
4686.61 726
4687.25 761
4687.90 834
4688.55 787
4689.19 761
4689.84 721
4690.48 728
4691.13 660
4691.78 701
4692.42 685
4693.07 822
4693.71 845
4694.36 804
4695.01 780
4695.65 839
4696.30 871
4696.95 939
4697.59 829
4698.24 861
4698.89 1047
4699.53 1229
4700.18 1304
4700.83 1290
4701.47 1372
4702.12 1374
4702.77 1512
4703.41 1533
4704.06 1428
4704.71 1147
4705.35 1014
4706.00 1187
4706.65 1060
4707.29 935
4707.94 910
4708.59 869
4709.24 882
4709.88 853
4710.53 898
4711.18 807
4711.83 864
4712.47 956
4713.12 1028
4713.77 1061
4714.42 940
4715.06 909
4715.71 997
4716.36 840
4717.01 774
4717.65 788
4718.30 830
4718.95 834
4719.60 789
4720.25 824
4720.89 1017
4721.54 897
4722.19 824
4722.84 740
4723.49 748
4724.13 883
4724.78 943
4725.43 854
4726.08 950
4726.73 934
4727.38 850
4728.03 905
4728.67 975
4729.32 1015
4729.97 1152
4730.62 1296
4731.27 1015
4731.92 951
4732.57 1047
4733.22 898
4733.86 856
4734.51 911
4735.16 846
4735.81 842
4736.46 659
4737.11 801
4737.76 812
4738.41 764
4739.06 855
4739.71 826
4740.36 830
4741.01 867
4741.65 951
4742.30 900
4742.95 860
4743.60 876
4744.25 867
4744.90 882
4745.55 897
4746.20 894
4746.85 929
4747.50 848
4748.15 812
4748.80 839
4749.45 834
4750.10 830
4750.75 955
4751.40 1080
4752.05 979
4752.70 1116
4753.35 1099
4754.00 1221
4754.65 1048
4755.30 1133
4755.95 1108
4756.61 1128
4757.26 1052
4757.91 1065
4758.56 914
4759.21 890
4759.86 907
4760.51 869
4761.16 787
4761.81 792
4762.46 680
4763.11 735
4763.76 771
4764.41 788
4765.07 752
4765.72 828
4766.37 839
4767.02 880
4767.67 972
4768.32 946
4768.97 962
4769.62 983
4770.28 1007
4770.93 904
4771.58 1022
4772.23 1019
4772.88 854
4773.53 884
4774.19 978
4774.84 873
4775.49 865
4776.14 790
4776.79 886
4777.44 891
4778.10 813
4778.75 708
4779.40 769
4780.05 822
4780.70 832
4781.36 826
4782.01 790
4782.66 937
4783.31 865
4783.97 804
4784.62 786
4785.27 844
4785.92 847
4786.58 825
4787.23 835
4787.88 772
4788.53 678
4789.19 822
4789.84 852
4790.49 780
4791.15 719
4791.80 802
4792.45 898
4793.10 723
4793.76 804
4794.41 734
4795.06 884
4795.72 847
4796.37 823
4797.02 715
4797.68 772
4798.33 780
4798.98 709
4799.64 756
4800.29 829
4800.94 861
4801.60 705
4802.25 830
4802.90 853
4803.56 749
4804.21 685
4804.87 726
4805.52 831
4806.17 803
4806.83 760
4807.48 743
4808.14 765
4808.79 775
4809.44 803
4810.10 690
4810.75 740
4811.41 805
4812.06 797
4812.71 775
4813.37 841
4814.02 795
4814.68 923
4815.33 956
4815.99 882
4816.64 841
4817.30 889
4817.95 836
4818.61 860
4819.26 860
4819.92 797
4820.57 808
4821.23 957
4821.88 973
4822.53 910
4823.19 910
4823.85 876
4824.50 823
4825.16 950
4825.81 855
4826.47 873
4827.12 1009
4827.78 987
4828.43 1129
4829.09 1097
4829.74 1105
4830.40 1012
4831.05 964
4831.71 828
4832.37 1104
4833.02 1070
4833.68 1010
4834.33 1034
4834.99 905
4835.64 884
4836.30 1017
4836.96 1053
4837.61 1150
4838.27 1117
4838.92 1148
4839.58 1076
4840.24 1366
4840.89 1345
4841.55 1335
4842.21 1266
4842.86 1360
4843.52 1262
4844.18 1279
4844.83 1319
4845.49 1490
4846.14 1522
4846.80 1521
4847.46 1361
4848.11 1391
4848.77 1640
4849.43 1866
4850.09 2033
4850.74 2473
4851.40 2714
4852.06 2903
4852.71 3270
4853.37 3157
4854.03 3100
4854.68 3085
4855.34 2726
4856.00 2321
4856.66 2113
4857.31 2007
4857.97 2034
4858.63 2115
4859.29 2062
4859.94 2142
4860.60 2122
4861.26 2037
4861.92 2166
4862.57 2114
4863.23 2005
4863.89 1937
4864.55 1890
4865.21 1944
4865.86 1797
4866.52 1765
4867.18 1961
4867.84 1708
4868.50 1824
4869.15 1776
4869.81 1893
4870.47 1744
4871.13 1660
4871.79 1660
4872.45 1817
4873.10 1652
4873.76 1635
4874.42 1626
4875.08 1643
4875.74 1584
4876.40 1537
4877.06 1515
4877.71 1220
4878.37 1453
4879.03 1434
4879.69 1545
4880.35 1499
4881.01 1472
4881.67 1460
4882.33 1616
4882.99 1695
4883.65 1552
4884.30 1286
4884.96 1311
4885.62 1302
4886.28 1261
4886.94 1188
4887.60 1169
4888.26 1374
4888.92 1322
4889.58 1323
4890.24 1349
4890.90 1361
4891.56 1477
4892.22 1639
4892.88 1601
4893.54 1738
4894.20 1730
4894.86 1641
4895.52 1547
4896.18 1514
4896.84 1402
4897.50 1307
4898.16 1340
4898.82 1411
4899.48 1195
4900.14 1257
4900.80 1209
4901.46 1320
4902.12 1370
4902.78 1351
4903.44 1289
4904.10 1268
4904.76 1178
4905.42 1340
4906.08 1319
4906.74 1099
4907.40 1007
4908.06 970
4908.73 1034
4909.39 1210
4910.05 1142
4910.71 1141
4911.37 1021
4912.03 1062
4912.69 1190
4913.35 1171
4914.01 1054
4914.68 998
4915.34 1066
4916.00 976
4916.66 1056
4917.32 984
4917.98 873
4918.64 893
4919.31 1007
4919.97 887
4920.63 784
4921.29 937
4921.95 966
4922.61 887
4923.28 788
4923.94 865
4924.60 860
4925.26 871
4925.92 877
4926.59 818
4927.25 857
4927.91 824
4928.57 889
4929.23 843
4929.90 878
4930.56 927
4931.22 926
4931.88 849
4932.55 859
4933.21 925
4933.87 846
4934.53 880
4935.20 870
4935.86 917
4936.52 921
4937.18 803
4937.85 895
4938.51 913
4939.17 766
4939.84 860
4940.50 848
4941.16 883
4941.82 761
4942.49 849
4943.15 726
4943.81 815
4944.48 845
4945.14 855
4945.80 818
4946.47 812
4947.13 867
4947.79 776
4948.46 742
4949.12 805
4949.79 890
4950.45 914
4951.11 794
4951.78 796
4952.44 778
4953.10 877
4953.77 844
4954.43 804
4955.10 768
4955.76 921
4956.42 820
4957.09 832
4957.75 801
4958.42 888
4959.08 820
4959.74 785
4960.41 723
4961.07 699
4961.74 832
4962.40 820
4963.07 872
4963.73 934
4964.40 974
4965.06 1161
4965.73 1162
4966.39 1040
4967.05 1118
4967.72 1241
4968.38 1094
4969.05 1194
4969.71 1129
4970.38 1073
4971.04 1013
4971.71 924
4972.37 859
4973.04 843
4973.70 904
4974.37 936
4975.04 837
4975.70 897
4976.37 928
4977.03 940
4977.70 969
4978.36 954
4979.03 854
4979.69 895
4980.36 824
4981.03 1020
4981.69 875
4982.36 841
4983.02 868
4983.69 883
4984.35 836
4985.02 906
4985.69 891
4986.35 824
4987.02 891
4987.68 863
4988.35 987
4989.02 1011
4989.68 1092
4990.35 1131
4991.02 1110
4991.68 1170
4992.35 1307
4993.02 1221
4993.68 1062
4994.35 1147
4995.02 1204
4995.68 1046
4996.35 996
4997.02 1008
4997.68 972
4998.35 782
4999.02 815
4999.68 785
5000.35 892
5001.02 833
5001.68 734
5002.35 746
5003.02 705
5003.69 638
5004.35 645
5005.02 573
5005.69 718
5006.35 700
5007.02 674
5007.69 665
5008.36 648
5009.02 605
5009.69 626
5010.36 740
5011.03 787
5011.70 729
5012.36 775
5013.03 825
5013.70 827
5014.37 758
5015.04 691
5015.70 794
5016.37 744
5017.04 767
5017.71 724
5018.38 680
5019.04 764
5019.71 749
5020.38 672
5021.05 762
5021.72 780
5022.39 746
5023.05 770
5023.72 774
5024.39 705
5025.06 738
5025.73 747
5026.40 767
5027.07 718
5027.74 704
5028.40 786
5029.07 784
5029.74 837
5030.41 809
5031.08 768
5031.75 720
5032.42 708
5033.09 768
5033.76 873
5034.43 747
5035.10 778
5035.76 752
5036.43 620
5037.10 634
5037.77 659
5038.44 707
5039.11 741
5039.78 647
5040.45 725
5041.12 708
5041.79 730
5042.46 798
5043.13 838
5043.80 680
5044.47 673
5045.14 712
5045.81 743
5046.48 698
5047.15 630
5047.82 631
5048.49 544
5049.16 681
5049.83 595
5050.50 658
5051.17 708
5051.84 650
5052.51 758
5053.18 673
5053.85 733
5054.52 676
5055.20 610
5055.87 745
5056.54 659
5057.21 664
5057.88 670
5058.55 698
5059.22 691
5059.89 714
5060.56 747
5061.23 720
5061.90 600
5062.58 693
5063.25 702
5063.92 717
5064.59 734
5065.26 825
5065.93 651
5066.60 710
5067.27 758
5067.95 551
5068.62 628
5069.29 637
5069.96 617
5070.63 664
5071.30 660
5071.98 683
5072.65 651
5073.32 582
5073.99 669
5074.66 676
5075.34 671
5076.01 683
5076.68 637
5077.35 684
5078.02 733
5078.70 804
5079.37 732
5080.04 782
5080.71 898
5081.39 852
5082.06 784
5082.73 883
5083.40 791
5084.08 716
5084.75 783
5085.42 806
5086.09 786
5086.77 757
5087.44 705
5088.11 705
5088.79 641
5089.46 695
5090.13 823
5090.80 754
5091.48 721
5092.15 768
5092.82 869
5093.50 953
5094.17 1019
5094.84 922
5095.52 966
5096.19 1006
5096.86 958
5097.54 862
5098.21 817
5098.88 820
5099.56 859
5100.23 684
5100.90 721
5101.58 686
5102.25 692
5102.93 728
5103.60 834
5104.27 869
5104.95 893
5105.62 891
5106.30 911
5106.97 876
5107.64 923
5108.32 865
5108.99 881
5109.67 826
5110.34 815
5111.02 811
5111.69 808
5112.36 760
5113.04 734
5113.71 786
5114.39 699
5115.06 747
5115.74 839
5116.41 873
5117.09 787
5117.76 665
5118.44 668
5119.11 690
5119.79 820
5120.46 908
5121.14 840
5121.81 789
5122.49 741
5123.16 841
5123.84 910
5124.51 939
5125.19 924
5125.86 845
5126.54 756
5127.21 904
5127.89 818
5128.56 758
5129.24 794
5129.92 812
5130.59 764
5131.27 777
5131.94 770
5132.62 789
5133.29 805
5133.97 787
5134.65 715
5135.32 701
5136.00 823
5136.67 775
5137.35 820
5138.03 749
5138.70 790
5139.38 719
5140.05 676
5140.73 757
5141.41 717
5142.08 617
5142.76 646
5143.44 656
5144.11 719
5144.79 678
5145.47 739
5146.14 761
5146.82 731
5147.50 642
5148.17 600
5148.85 640
5149.53 684
5150.20 685
5150.88 669
5151.56 593
5152.24 681
5152.91 655
5153.59 684
5154.27 661
5154.94 668
5155.62 645
5156.30 618
5156.98 660
5157.65 695
5158.33 680
5159.01 720
5159.69 674
5160.36 665
5161.04 589
5161.72 627
5162.40 642
5163.07 685
5163.75 703
5164.43 703
5165.11 717
5165.79 710
5166.46 722
5167.14 605
5167.82 608
5168.50 675
5169.18 577
5169.86 634
5170.53 704
5171.21 767
5171.89 653
5172.57 771
5173.25 640
5173.93 597
5174.60 633
5175.28 601
5175.96 673
5176.64 632
5177.32 571
5178.00 573
5178.68 629
5179.36 589
5180.03 662
5180.71 744
5181.39 610
5182.07 661
5182.75 705
5183.43 669
5184.11 693
5184.79 811
5185.47 729
5186.15 712
5186.83 575
5187.51 612
5188.18 627
5188.86 595
5189.54 629
5190.22 634
5190.90 590
5191.58 589
5192.26 643
5192.94 681
5193.62 633
5194.30 659
5194.98 624
5195.66 614
5196.34 631
5197.02 600
5197.70 623
5198.38 560
5199.06 698
5199.74 758
5200.42 688
5201.10 683
5201.78 605
5202.46 546
5203.14 558
5203.82 603
5204.50 578
5205.19 627
5205.87 667
5206.55 658
5207.23 631
5207.91 613
5208.59 610
5209.27 707
5209.95 735
5210.63 638
5211.31 717
5211.99 707
5212.67 742
5213.36 806
5214.04 765
5214.72 736
5215.40 842
5216.08 840
5216.76 691
5217.44 799
5218.12 852
5218.81 847
5219.49 803
5220.17 796
5220.85 915
5221.53 947
5222.21 842
5222.90 919
5223.58 901
5224.26 843
5224.94 768
5225.62 763
5226.30 890
5226.99 896
5227.67 734
5228.35 751
5229.03 763
5229.71 780
5230.40 784
5231.08 809
5231.76 728
5232.44 860
5233.13 736
5233.81 693
5234.49 711
5235.17 740
5235.86 655
5236.54 709
5237.22 723
5237.90 700
5238.59 691
5239.27 767
5239.95 820
5240.64 859
5241.32 826
5242.00 820
5242.68 727
5243.37 772
5244.05 768
5244.73 646
5245.42 631
5246.10 727
5246.78 656
5247.47 734
5248.15 738
5248.83 783
5249.52 704
5250.20 763
5250.88 772
5251.57 736
5252.25 855
5252.93 928
5253.62 989
5254.30 884
5254.99 957
5255.67 890
5256.35 803
5257.04 921
5257.72 880
5258.41 820
5259.09 754
5259.77 727
5260.46 688
5261.14 775
5261.83 993
5262.51 895
5263.20 853
5263.88 841
5264.56 888
5265.25 925
5265.93 811
5266.62 850
5267.30 831
5267.99 768
5268.67 767
5269.36 798
5270.04 848
5270.73 807
5271.41 777
5272.10 798
5272.78 819
5273.47 861
5274.15 772
5274.84 804
5275.52 734
5276.21 665
5276.89 653
5277.58 619
5278.26 749
5278.95 717
5279.63 704
5280.32 694
5281.00 665
5281.69 621
5282.38 694
5283.06 819
5283.75 762
5284.43 791
5285.12 742
5285.80 737
5286.49 820
5287.18 756
5287.86 774
5288.55 728
5289.23 701
5289.92 686
5290.61 725
5291.29 683
5291.98 738
5292.66 708
5293.35 785
5294.04 711
5294.72 641
5295.41 711
5296.10 825
5296.78 769
5297.47 698
5298.16 761
5298.84 688
5299.53 819
5300.22 757
5300.90 755
5301.59 726
5302.28 872
5302.96 874
5303.65 909
5304.34 884
5305.03 975
5305.71 1007
5306.40 946
5307.09 806
5307.77 832
5308.46 858
5309.15 834
5309.84 867
5310.52 832
5311.21 789
5311.90 763
5312.59 689
5313.27 784
5313.96 965
5314.65 989
5315.34 889
5316.02 804
5316.71 760
5317.40 795
5318.09 838
5318.78 853
5319.46 835
5320.15 868
5320.84 823
5321.53 903
5322.22 1007
5322.90 962
5323.59 946
5324.28 977
5324.97 1099
5325.66 983
5326.35 903
5327.04 911
5327.72 870
5328.41 778
5329.10 791
5329.79 809
5330.48 795
5331.17 801
5331.86 719
5332.54 716
5333.23 762
5333.92 653
5334.61 728
5335.30 803
5335.99 753
5336.68 642
5337.37 624
5338.06 722
5338.75 638
5339.44 664
5340.12 729
5340.81 759
5341.50 831
5342.19 763
5342.88 709
5343.57 657
5344.26 728
5344.95 806
5345.64 785
5346.33 781
5347.02 767
5347.71 750
5348.40 737
5349.09 776
5349.78 767
5350.47 811
5351.16 765
5351.85 844
5352.54 799
5353.23 906
5353.92 943
5354.61 897
5355.30 920
5355.99 890
5356.68 831
5357.37 869
5358.06 696
5358.75 739
5359.44 633
5360.14 601
5360.83 673
5361.52 672
5362.21 721
5362.90 619
5363.59 673
5364.28 619
5364.97 641
5365.66 700
5366.35 770
5367.04 689
5367.74 726
5368.43 641
5369.12 701
5369.81 664
5370.50 634
5371.19 630
5371.88 686
5372.57 687
5373.27 708
5373.96 621
5374.65 658
5375.34 629
5376.03 560
5376.72 525
5377.42 613
5378.11 692
5378.80 601
5379.49 672
5380.18 639
5380.88 623
5381.57 639
5382.26 667
5382.95 703
5383.64 586
5384.34 602
5385.03 539
5385.72 536
5386.41 598
5387.11 605
5387.80 673
5388.49 620
5389.18 564
5389.88 636
5390.57 682
5391.26 734
5391.95 769
5392.65 703
5393.34 678
5394.03 639
5394.72 708
5395.42 626
5396.11 621
5396.80 601
5397.50 594
5398.19 598
5398.88 623
5399.58 695
5400.27 632
5400.96 584
5401.66 498
5402.35 581
5403.04 597
5403.74 593
5404.43 612
5405.12 581
5405.82 589
5406.51 625
5407.20 550
5407.90 646
5408.59 577
5409.28 624
5409.98 623
5410.67 595
5411.37 592
5412.06 621
5412.75 591
5413.45 546
5414.14 692
5414.84 681
5415.53 632
5416.23 535
5416.92 614
5417.61 608
5418.31 626
5419.00 573
5419.70 682
5420.39 646
5421.09 588
5421.78 619
5422.48 640
5423.17 595
5423.87 641
5424.56 712
5425.25 629
5425.95 602
5426.64 565
5427.34 627
5428.03 681
5428.73 680
5429.42 578
5430.12 663
5430.82 671
5431.51 511
5432.21 572
5432.90 629
5433.60 666
5434.29 749
5434.99 730
5435.68 725
5436.38 783
5437.07 871
5437.77 771
5438.47 719
5439.16 921
5439.86 931
5440.55 817
5441.25 870
5441.94 846
5442.64 738
5443.34 784
5444.03 725
5444.73 734
5445.42 818
5446.12 845
5446.82 800
5447.51 980
5448.21 839
5448.91 866
5449.60 833
5450.30 851
5450.99 936
5451.69 1008
5452.39 887
5453.08 915
5453.78 854
5454.48 940
5455.17 856
5455.87 925
5456.57 910
5457.27 890
5457.96 824
5458.66 736
5459.36 694
5460.05 797
5460.75 887
5461.45 900
5462.14 894
5462.84 901
5463.54 782
5464.24 916
5464.93 890
5465.63 827
5466.33 861
5467.03 931
5467.72 999
5468.42 903
5469.12 938
5469.82 843
5470.51 850
5471.21 869
5471.91 902
5472.61 868
5473.31 838
5474.00 873
5474.70 880
5475.40 948
5476.10 956
5476.80 977
5477.49 1006
5478.19 896
5478.89 1019
5479.59 1059
5480.29 1279
5480.99 1347
5481.68 1570
5482.38 1892
5483.08 1866
5483.78 2074
5484.48 1891
5485.18 1862
5485.88 1717
5486.57 1644
5487.27 1449
5487.97 1428
5488.67 1379
5489.37 1351
5490.07 1314
5490.77 1229
5491.47 1300
5492.17 1230
5492.87 1228
5493.56 1430
5494.26 1334
5494.96 1394
5495.66 1385
5496.36 1370
5497.06 1446
5497.76 1571
5498.46 1591
5499.16 1465
5499.86 1693
5500.56 1792
5501.26 2220
5501.96 2619
5502.66 3182
5503.36 3445
5504.06 3753
5504.76 3516
5505.46 3294
5506.16 3119
5506.86 2844
5507.56 2273
5508.26 1965
5508.96 1762
5509.66 1629
5510.36 1581
5511.06 1460
5511.76 1421
5512.46 1322
5513.16 1320
5513.86 1344
5514.56 1383
5515.26 1297
5515.96 1224
5516.66 1178
5517.36 1276
5518.07 1273
5518.77 1123
5519.47 1218
5520.17 1141
5520.87 1172
5521.57 1117
5522.27 927
5522.97 1000
5523.67 1007
5524.37 1035
5525.08 1032
5525.78 937
5526.48 887
5527.18 909
5527.88 896
5528.58 889
5529.28 770
5529.99 820
5530.69 843
5531.39 823
5532.09 926
5532.79 866
5533.49 795
5534.20 833
5534.90 826
5535.60 750
5536.30 931
5537.00 866
5537.70 796
5538.41 814
5539.11 781
5539.81 765
5540.51 782
5541.22 753
5541.92 747
5542.62 793
5543.32 714
5544.02 667
5544.73 654
5545.43 703
5546.13 605
5546.84 730
5547.54 786
5548.24 750
5548.94 732
5549.65 743
5550.35 739
5551.05 788
5551.75 728
5552.46 719
5553.16 710
5553.86 742
5554.57 789
5555.27 817
5555.97 831
5556.68 756
5557.38 746
5558.08 765
5558.79 713
5559.49 738
5560.19 774
5560.90 792
5561.60 747
5562.30 649
5563.01 689
5563.71 773
5564.41 811
5565.12 736
5565.82 794
5566.53 774
5567.23 770
5567.93 790
5568.64 831
5569.34 845
5570.05 842
5570.75 724
5571.45 789
5572.16 732
5572.86 687
5573.57 797
5574.27 746
5574.98 690
5575.68 729
5576.38 787
5577.09 687
5577.79 680
5578.50 834
5579.20 746
5579.91 817
5580.61 758
5581.32 771
5582.02 769
5582.73 701
5583.43 740
5584.14 732
5584.84 727
5585.55 705
5586.25 665
5586.96 734
5587.66 758
5588.37 701
5589.07 765
5589.78 725
5590.48 700
5591.19 746
5591.89 708
5592.60 666
5593.31 691
5594.01 683
5594.72 588
5595.42 615
5596.13 668
5596.83 671
5597.54 651
5598.25 734
5598.95 669
5599.66 643
5600.36 687
5601.07 561
5601.78 571
5602.48 646
5603.19 649
5603.89 718
5604.60 631
5605.31 670
5606.01 695
5606.72 667
5607.43 754
5608.13 654
5608.84 636
5609.54 640
5610.25 696
5610.96 646
5611.66 599
5612.37 556
5613.08 593
5613.79 672
5614.49 734
5615.20 604
5615.91 662
5616.61 638
5617.32 688
5618.03 678
5618.73 640
5619.44 668
5620.15 688
5620.86 670
5621.56 610
5622.27 678
5622.98 603
5623.69 683
5624.39 605
5625.10 591
5625.81 633
5626.52 630
5627.22 658
5627.93 723
5628.64 743
5629.35 746
5630.05 802
5630.76 857
5631.47 731
5632.18 811
5632.89 828
5633.59 780
5634.30 781
5635.01 756
5635.72 733
5636.43 671
5637.14 713
5637.84 626
5638.55 716
5639.26 745
5639.97 716
5640.68 856
5641.39 809
5642.10 749
5642.80 820
5643.51 805
5644.22 753
5644.93 806
5645.64 839
5646.35 798
5647.06 735
5647.77 817
5648.47 732
5649.18 605
5649.89 637
5650.60 702
5651.31 748
5652.02 695
5652.73 736
5653.44 838
5654.15 703
5654.86 696
5655.57 795
5656.28 721
5656.99 823
5657.70 882
5658.41 981
5659.12 1139
5659.83 1096
5660.54 1153
5661.24 1286
5661.95 1309
5662.66 1127
5663.37 1083
5664.08 1000
5664.79 764
5665.50 804
5666.21 891
5666.93 777
5667.64 804
5668.35 761
5669.06 809
5669.77 788
5670.48 804
5671.19 806
5671.90 811
5672.61 712
5673.32 734
5674.03 730
5674.74 764
5675.45 708
5676.16 782
5676.87 729
5677.58 811
5678.29 790
5679.01 651
5679.72 681
5680.43 668
5681.14 697
5681.85 714
5682.56 673
5683.27 728
5683.98 839
5684.69 775
5685.41 673
5686.12 679
5686.83 580
5687.54 642
5688.25 660
5688.96 651
5689.67 693
5690.39 672
5691.10 629
5691.81 571
5692.52 575
5693.23 621
5693.95 694
5694.66 676
5695.37 646
5696.08 686
5696.79 693
5697.51 587
5698.22 596
5698.93 631
5699.64 592
5700.35 614
5701.07 647
5701.78 655
5702.49 599
5703.20 562
5703.92 595
5704.63 648
5705.34 620
5706.05 599
5706.77 610
5707.48 569
5708.19 572
5708.90 526
5709.62 533
5710.33 635
5711.04 604
5711.76 549
5712.47 650
5713.18 602
5713.90 563
5714.61 538
5715.32 568
5716.04 654
5716.75 549
5717.46 577
5718.18 661
5718.89 649
5719.60 617
5720.32 590
5721.03 634
5721.74 593
5722.46 580
5723.17 560
5723.88 585
5724.60 660
5725.31 674
5726.03 645
5726.74 547
5727.45 730
5728.17 658
5728.88 679
5729.60 772
5730.31 734
5731.02 662
5731.74 673
5732.45 659
5733.17 633
5733.88 589
5734.60 605
5735.31 594
5736.02 656
5736.74 705
5737.45 649
5738.17 586
5738.88 687
5739.60 757
5740.31 682
5741.03 618
5741.74 554
5742.46 696
5743.17 644
5743.89 568
5744.60 551
5745.32 580
5746.03 596
5746.75 568
5747.46 613
5748.18 694
5748.89 606
5749.61 575
5750.32 585
5751.04 616
5751.76 613
5752.47 656
5753.19 648
5753.90 654
5754.62 700
5755.33 648
5756.05 548
5756.77 600
5757.48 509
5758.20 577
5758.91 583
5759.63 550
5760.34 575
5761.06 596
5761.78 561
5762.49 626
5763.21 635
5763.93 603
5764.64 563
5765.36 574
5766.07 688
5766.79 556
5767.51 544
5768.22 586
5768.94 607
5769.66 570
5770.37 628
5771.09 580
5771.81 553
5772.52 572
5773.24 561
5773.96 611
5774.67 621
5775.39 648
5776.11 678
5776.83 597
5777.54 661
5778.26 659
5778.98 689
5779.69 695
5780.41 664
5781.13 676
5781.85 791
5782.56 668
5783.28 688
5784.00 738
5784.72 644
5785.43 654
5786.15 621
5786.87 658
5787.59 676
5788.30 623
5789.02 607
5789.74 629
5790.46 623
5791.18 703
5791.89 686
5792.61 676
5793.33 664
5794.05 681
5794.77 749
5795.48 763
5796.20 748
5796.92 662
5797.64 762
5798.36 812
5799.08 737
5799.80 788
5800.51 800
5801.23 869
5801.95 948
5802.67 1089
5803.39 1277
5804.11 1515
5804.83 1653
5805.54 1779
5806.26 1684
5806.98 1553
5807.70 1546
5808.42 1424
5809.14 1251
5809.86 1090
5810.58 1076
5811.30 915
5812.02 882
5812.74 880
5813.45 849
5814.17 854
5814.89 839
5815.61 857
5816.33 922
5817.05 821
5817.77 885
5818.49 793
5819.21 822
5819.93 883
5820.65 818
5821.37 769
5822.09 758
5822.81 853
5823.53 911
5824.25 851
5824.97 757
5825.69 721
5826.41 812
5827.13 835
5827.85 737
5828.57 757
5829.29 681
5830.01 708
5830.73 674
5831.45 675
5832.17 687
5832.89 635
5833.61 670
5834.33 814
5835.06 734
5835.78 713
5836.50 629
5837.22 709
5837.94 747
5838.66 718
5839.38 640
5840.10 764
5840.82 684
5841.54 673
5842.26 616
5842.99 565
5843.71 652
5844.43 621
5845.15 614
5845.87 720
5846.59 591
5847.31 543
5848.04 540
5848.76 570
5849.48 715
5850.20 646
5850.92 671
5851.64 599
5852.36 556
5853.09 689
5853.81 675
5854.53 652
5855.25 702
5855.97 640
5856.70 688
5857.42 647
5858.14 675
5858.86 703
5859.58 766
5860.31 624
5861.03 619
5861.75 598
5862.47 651
5863.20 664
5863.92 668
5864.64 681
5865.36 695
5866.09 662
5866.81 613
5867.53 589
5868.25 598
5868.98 675
5869.70 614
5870.42 737
5871.15 565
5871.87 637
5872.59 649
5873.31 657
5874.04 727
5874.76 646
5875.48 595
5876.21 691
5876.93 680
5877.65 619
5878.38 632
5879.10 633
5879.82 646
5880.55 595
5881.27 612
5881.99 700
5882.72 753
5883.44 680
5884.17 735
5884.89 668
5885.61 626
5886.34 650
5887.06 621
5887.78 697
5888.51 788
5889.23 726
5889.96 612
5890.68 625
5891.41 633
5892.13 659
5892.85 698
5893.58 763
5894.30 576
5895.03 551
5895.75 580
5896.48 565
5897.20 678
5897.92 636
5898.65 583
5899.37 628
5900.10 646
5900.82 529
5901.55 589
5902.27 652
5903.00 614
5903.72 647
5904.45 702
5905.17 698
5905.90 656
5906.62 693
5907.35 634
5908.07 624
5908.80 591
5909.52 598
5910.25 723
5910.97 714
5911.70 659
5912.43 607
5913.15 616
5913.88 641
5914.60 626
5915.33 627
5916.05 614
5916.78 689
5917.50 734
5918.23 623
5918.96 641
5919.68 577
5920.41 663
5921.13 753
5921.86 718
5922.59 602
5923.31 727
5924.04 772
5924.76 672
5925.49 760
5926.22 841
5926.94 832
5927.67 781
5928.40 707
5929.12 733
5929.85 766
5930.58 800
5931.30 831
5932.03 878
5932.76 851
5933.48 904
5934.21 892
5934.94 815
5935.66 862
5936.39 828
5937.12 835
5937.84 847
5938.57 827
5939.30 903
5940.02 913
5940.75 934
5941.48 944
5942.21 848
5942.93 832
5943.66 900
5944.39 955
5945.12 969
5945.84 1052
5946.57 1017
5947.30 1043
5948.03 947
5948.75 1011
5949.48 1199
5950.21 1056
5950.94 1068
5951.67 1141
5952.39 1267
5953.12 1272
5953.85 1283
5954.58 1356
5955.31 1499
5956.03 1569
5956.76 1669
5957.49 1551
5958.22 1401
5958.95 1469
5959.67 1453
5960.40 1401
5961.13 1330
5961.86 1424
5962.59 1415
5963.32 1462
5964.05 1319
5964.77 1380
5965.50 1557
5966.23 1626
5966.96 1717
5967.69 1957
5968.42 2092
5969.15 2220
5969.88 2216
5970.61 2441
5971.33 2438
5972.06 2345
5972.79 2102
5973.52 1958
5974.25 1878
5974.98 1685
5975.71 1771
5976.44 1729
5977.17 1598
5977.90 1635
5978.63 1771
5979.36 1764
5980.09 1731
5980.82 1773
5981.55 1738
5982.28 1923
5983.01 2020
5983.74 2088
5984.46 2101
5985.19 2076
5985.92 2130
5986.65 2184
5987.38 2041
5988.11 2017
5988.85 2093
5989.58 2120
5990.31 2197
5991.04 2067
5991.77 2170
5992.50 2308
5993.23 2146
5993.96 1973
5994.69 1947
5995.42 1941
5996.15 2132
5996.88 2101
5997.61 2286
5998.34 2338
5999.07 2182
5999.80 2291
6000.53 2247
6001.26 2309
6002.00 2182
6002.73 2234
6003.46 2367
6004.19 2258
6004.92 2300
6005.65 2106
6006.38 1999
6007.11 2179
6007.84 2146
6008.58 2299
6009.31 2378
6010.04 2562
6010.77 3104
6011.50 3508
6012.23 3912
6012.96 4636
6013.70 5311
6014.43 6220
6015.16 6811
6015.89 7717
6016.62 8112
6017.36 7786
6018.09 7418
6018.82 7073
6019.55 6314
6020.28 5564
6021.02 4577
6021.75 3946
6022.48 3349
6023.21 2975
6023.94 2531
6024.68 2145
6025.41 1977
6026.14 1938
6026.87 1806
6027.61 1722
6028.34 1723
6029.07 1746
6029.80 1667
6030.54 1513
6031.27 1569
6032.00 1482
6032.73 1486
6033.47 1508
6034.20 1466
6034.93 1341
6035.67 1349
6036.40 1300
6037.13 1342
6037.87 1311
6038.60 1280
6039.33 1387
6040.07 1396
6040.80 1536
6041.53 1496
6042.27 1540
6043.00 1576
6043.73 1669
6044.47 1585
6045.20 1625
6045.93 1656
6046.67 1650
6047.40 1677
6048.13 1570
6048.87 1573
6049.60 1620
6050.34 1732
6051.07 1827
6051.80 1806
6052.54 1974
6053.27 2120
6054.01 2095
6054.74 2232
6055.47 2312
6056.21 2357
6056.94 2429
6057.68 2294
6058.41 2154
6059.15 2107
6059.88 1948
6060.61 1770
6061.35 1686
6062.08 1598
6062.82 1678
6063.55 1706
6064.29 1598
6065.02 1552
6065.76 1576
6066.49 1546
6067.23 1674
6067.96 1608
6068.70 1483
6069.43 1394
6070.17 1480
6070.90 1466
6071.64 1465
6072.37 1475
6073.11 1312
6073.84 1340
6074.58 1360
6075.31 1401
6076.05 1338
6076.78 1262
6077.52 1228
6078.26 1289
6078.99 1204
6079.73 1151
6080.46 1271
6081.20 1305
6081.93 1312
6082.67 1297
6083.41 1260
6084.14 1217
6084.88 1130
6085.61 1171
6086.35 1158
6087.09 1172
6087.82 1117
6088.56 1170
6089.30 1226
6090.03 1260
6090.77 1231
6091.50 1320
6092.24 1394
6092.98 1340
6093.71 1383
6094.45 1531
6095.19 1503
6095.92 1507
6096.66 1472
6097.40 1310
6098.13 1370
6098.87 1425
6099.61 1271
6100.34 1213
6101.08 1173
6101.82 1179
6102.56 1119
6103.29 1167
6104.03 1107
6104.77 1027
6105.50 1096
6106.24 1030
6106.98 990
6107.72 1131
6108.45 1079
6109.19 1051
6109.93 1047
6110.67 1059
6111.40 1122
6112.14 1024
6112.88 1073
6113.62 1084
6114.35 1063
6115.09 1056
6115.83 1202
6116.57 1053
6117.31 1002
6118.04 1009
6118.78 1094
6119.52 1047
6120.26 1064
6121.00 1087
6121.73 973
6122.47 1115
6123.21 1113
6123.95 1174
6124.69 1110
6125.43 1097
6126.16 1323
6126.90 1177
6127.64 1131
6128.38 1197
6129.12 1217
6129.86 1239
6130.60 1152
6131.33 1116
6132.07 1130
6132.81 1154
6133.55 1173
6134.29 1143
6135.03 1235
6135.77 1180
6136.51 1129
6137.25 1175
6137.99 1232
6138.73 1130
6139.46 1101
6140.20 1221
6140.94 1273
6141.68 1217
6142.42 1247
6143.16 1168
6143.90 1157
6144.64 1212
6145.38 1223
6146.12 1240
6146.86 1194
6147.60 1181
6148.34 1223
6149.08 1158
6149.82 1269
6150.56 1207
6151.30 1230
6152.04 1209
6152.78 1202
6153.52 1332
6154.26 1252
6155.00 1258
6155.74 1351
6156.48 1303
6157.22 1320
6157.96 1396
6158.70 1404
6159.44 1418
6160.18 1345
6160.92 1343
6161.66 1301
6162.40 1416
6163.15 1486
6163.89 1450
6164.63 1457
6165.37 1455
6166.11 1602
6166.85 1690
6167.59 1821
6168.33 1950
6169.07 2045
6169.81 2320
6170.55 2242
6171.30 2182
6172.04 2099
6172.78 2165
6173.52 2121
6174.26 2092
6175.00 2033
6175.74 1944
6176.49 1838
6177.23 1849
6177.97 1819
6178.71 1764
6179.45 1928
6180.19 1864
6180.94 1629
6181.68 1745
6182.42 1970
6183.16 1927
6183.90 1892
6184.65 1958
6185.39 2009
6186.13 1941
6186.87 2084
6187.61 2061
6188.36 2129
6189.10 2034
6189.84 2033
6190.58 2069
6191.33 2196
6192.07 2116
6192.81 2244
6193.55 2341
6194.30 2305
6195.04 2277
6195.78 2474
6196.52 2587
6197.27 2810
6198.01 2831
6198.75 2661
6199.49 2787
6200.24 2679
6200.98 2714
6201.72 2560
6202.47 2618
6203.21 2692
6203.95 2741
6204.70 2690
6205.44 2860
6206.18 3086
6206.93 3605
6207.67 4271
6208.41 5580
6209.16 7480
6209.90 9321
6210.64 11480
6211.39 14034
6212.13 15955
6212.87 16986
6213.62 17146
6214.36 16529
6215.11 15376
6215.85 13359
6216.59 11235
6217.34 9332
6218.08 7203
6218.83 6051
6219.57 5003
6220.31 4194
6221.06 3537
6221.80 3159
6222.55 2931
6223.29 2957
6224.04 2922
6224.78 3041
6225.52 3107
6226.27 3493
6227.01 3752
6227.76 3814
6228.50 3901
6229.25 3834
6229.99 3715
6230.74 3459
6231.48 3125
6232.23 2867
6232.97 2681
6233.72 2286
6234.46 2053
6235.21 2061
6235.95 1936
6236.70 1902
6237.44 2043
6238.19 2027
6238.93 2124
6239.68 2332
6240.42 2669
6241.17 2964
6241.91 3186
6242.66 3476
6243.40 3676
6244.15 3675
6244.90 3452
6245.64 3011
6246.39 2803
6247.13 2708
6247.88 2447
6248.62 2318
6249.37 2403
6250.12 2298
6250.86 2258
6251.61 2283
6252.35 2260
6253.10 2185
6253.85 2128
6254.59 2101
6255.34 2104
6256.09 2056
6256.83 2120
6257.58 2169
6258.32 2018
6259.07 2057
6259.82 2039
6260.56 2010
6261.31 2039
6262.06 2000
6262.80 2057
6263.55 2036
6264.30 1981
6265.04 1911
6265.79 1751
6266.54 1716
6267.29 1720
6268.03 1735
6268.78 1623
6269.53 1619
6270.27 1593
6271.02 1667
6271.77 1614
6272.52 1531
6273.26 1613
6274.01 1640
6274.76 1629
6275.50 1540
6276.25 1641
6277.00 1683
6277.75 1699
6278.49 1776
6279.24 1773
6279.99 1924
6280.74 1969
6281.49 2061
6282.23 2183
6282.98 2207
6283.73 2222
6284.48 2190
6285.23 1971
6285.97 1869
6286.72 1746
6287.47 1827
6288.22 1580
6288.97 1459
6289.71 1413
6290.46 1498
6291.21 1508
6291.96 1487
6292.71 1333
6293.46 1361
6294.21 1346
6294.95 1431
6295.70 1411
6296.45 1300
6297.20 1292
6297.95 1284
6298.70 1288
6299.45 1249
6300.20 1281
6300.94 1340
6301.69 1335
6302.44 1257
6303.19 1282
6303.94 1362
6304.69 1255
6305.44 1203
6306.19 1244
6306.94 1253
6307.69 1293
6308.44 1241
6309.19 1167
6309.94 1229
6310.69 1367
6311.43 1336
6312.18 1422
6312.93 1362
6313.68 1415
6314.43 1505
6315.18 1559
6315.93 1503
6316.68 1428
6317.43 1488
6318.18 1574
6318.93 1587
6319.68 1576
6320.43 1574
6321.18 1589
6321.93 1571
6322.68 1570
6323.43 1429
6324.18 1476
6324.94 1404
6325.69 1343
6326.44 1202
6327.19 1099
6327.94 1144
6328.69 1200
6329.44 1133
6330.19 1021
6330.94 1088
6331.69 1054
6332.44 1006
6333.19 952
6333.94 967
6334.69 949
6335.45 1100
6336.20 1004
6336.95 1032
6337.70 999
6338.45 973
6339.20 969
6339.95 975
6340.70 990
6341.46 1040
6342.21 1044
6342.96 999
6343.71 995
6344.46 926
6345.21 954
6345.96 950
6346.72 1116
6347.47 1089
6348.22 980
6348.97 997
6349.72 1023
6350.48 1111
6351.23 1107
6351.98 1221
6352.73 1213
6353.48 1354
6354.24 1367
6354.99 1277
6355.74 1394
6356.49 1392
6357.24 1318
6358.00 1386
6358.75 1334
6359.50 1282
6360.25 1250
6361.01 1174
6361.76 1097
6362.51 1111
6363.26 1149
6364.02 1123
6364.77 1103
6365.52 1060
6366.28 1034
6367.03 1067
6367.78 1056
6368.53 1047
6369.29 1113
6370.04 1137
6370.79 1085
6371.55 1119
6372.30 1150
6373.05 1080
6373.81 1061
6374.56 990
6375.31 979
6376.07 1050
6376.82 932
6377.57 919
6378.33 920
6379.08 950
6379.83 986
6380.59 872
6381.34 933
6382.10 961
6382.85 977
6383.60 932
6384.36 894
6385.11 970
6385.87 1041
6386.62 910
6387.37 955
6388.13 948
6388.88 994
6389.64 1027
6390.39 965
6391.14 989
6391.90 920
6392.65 849
6393.41 867
6394.16 883
6394.92 905
6395.67 862
6396.43 903
6397.18 944
6397.94 883
6398.69 940
6399.45 931
6400.20 824
6400.96 844
6401.71 830
6402.47 892
6403.22 902
6403.98 912
6404.73 841
6405.49 787
6406.24 847
6407.00 939
6407.75 884
6408.51 899
6409.26 935
6410.02 963
6410.77 879
6411.53 912
6412.28 973
6413.04 900
6413.80 931
6414.55 942
6415.31 886
6416.06 855
6416.82 903
6417.57 915
6418.33 968
6419.09 896
6419.84 885
6420.60 802
6421.35 926
6422.11 988
6422.87 890
6423.62 873
6424.38 846
6425.14 909
6425.89 879
6426.65 864
6427.40 912
6428.16 918
6428.92 934
6429.67 889
6430.43 820
6431.19 852
6431.94 901
6432.70 860
6433.46 889
6434.22 864
6434.97 871
6435.73 904
6436.49 875
6437.24 891
6438.00 862
6438.76 845
6439.51 896
6440.27 915
6441.03 900
6441.79 922
6442.54 919
6443.30 885
6444.06 894
6444.82 822
6445.57 906
6446.33 877
6447.09 837
6447.85 830
6448.60 795
6449.36 897
6450.12 870
6450.88 887
6451.64 881
6452.39 773
6453.15 832
6453.91 854
6454.67 872
6455.43 894
6456.18 911
6456.94 979
6457.70 991
6458.46 926
6459.22 920
6459.98 937
6460.73 954
6461.49 1035
6462.25 972
6463.01 1028
6463.77 936
6464.53 913
6465.29 1049
6466.04 1060
6466.80 999
6467.56 1064
6468.32 1033
6469.08 976
6469.84 1002
6470.60 1042
6471.36 1035
6472.12 1017
6472.87 1049
6473.63 1021
6474.39 1047
6475.15 979
6475.91 1136
6476.67 1131
6477.43 1102
6478.19 1132
6478.95 1019
6479.71 1094
6480.47 1220
6481.23 1123
6481.99 1058
6482.75 1131
6483.51 1238
6484.27 1142
6485.03 1254
6485.79 1242
6486.55 1235
6487.31 1293
6488.07 1269
6488.83 1274
6489.59 1248
6490.35 1387
6491.11 1349
6491.87 1377
6492.63 1412
6493.39 1395
6494.15 1395
6494.91 1469
6495.67 1611
6496.43 1740
6497.19 1740
6497.95 1842
6498.71 1809
6499.47 1755
6500.23 1786
6500.99 1734
6501.76 1890
6502.52 1823
6503.28 1634
6504.04 1673
6504.80 1728
6505.56 1736
6506.32 1762
6507.08 1793
6507.84 1815
6508.61 1799
6509.37 1870
6510.13 1882
6510.89 1829
6511.65 1891
6512.41 1996
6513.17 2038
6513.94 2090
6514.70 2197
6515.46 2096
6516.22 2230
6516.98 2104
6517.74 2127
6518.51 2059
6519.27 2145
6520.03 2258
6520.79 2149
6521.55 2266
6522.32 2384
6523.08 2502
6523.84 2481
6524.60 2730
6525.36 2854
6526.13 3091
6526.89 3444
6527.65 3754
6528.41 4254
6529.18 4793
6529.94 5226
6530.70 5425
6531.46 5650
6532.23 5755
6532.99 5599
6533.75 5398
6534.51 5266
6535.28 5292
6536.04 5759
6536.80 6462
6537.57 7946
6538.33 9266
6539.09 10648
6539.85 11649
6540.62 11937
6541.38 11733
6542.14 10842
6542.91 9288
6543.67 7704
6544.43 6265
6545.20 5287
6545.96 4723
6546.72 3636
6547.49 3039
6548.25 2657
6549.02 2432
6549.78 2186
6550.54 2060
6551.31 1921
6552.07 1916
6552.83 2004
6553.60 1935
6554.36 1922
6555.13 1795
6555.89 1854
6556.65 1791
6557.42 1812
6558.18 1832
6558.95 1677
6559.71 1781
6560.47 1714
6561.24 1609
6562.00 1677
6562.77 1741
6563.53 1765
6564.30 1820
6565.06 1906
6565.83 2151
6566.59 2179
6567.36 2148
6568.12 2183
6568.88 2162
6569.65 2105
6570.41 2183
6571.18 2203
6571.94 2130
6572.71 2003
6573.47 1991
6574.24 2082
6575.00 2138
6575.77 2196
6576.53 2173
6577.30 2397
6578.07 2445
6578.83 2411
6579.60 2520
6580.36 2418
6581.13 2384
6581.89 2359
6582.66 2217
6583.42 2287
6584.19 2304
6584.96 2281
6585.72 2078
6586.49 2049
6587.25 2117
6588.02 2038
6588.78 2049
6589.55 2033
6590.32 2013
6591.08 2054
6591.85 2239
6592.61 2293
6593.38 2507
6594.15 2843
6594.91 3070
6595.68 3312
6596.45 3637
6597.21 3798
6597.98 4032
6598.75 4203
6599.51 4192
6600.28 3783
6601.05 3453
6601.81 3186
6602.58 2787
6603.35 2705
6604.11 2519
6604.88 2375
6605.65 2228
6606.41 2153
6607.18 2205
6607.95 2113
6608.71 2083
6609.48 2242
6610.25 2239
6611.02 2477
6611.78 2634
6612.55 2586
6613.32 2548
6614.09 2571
6614.85 2575
6615.62 2396
6616.39 2224
6617.16 2029
6617.92 1989
6618.69 1884
6619.46 1811
6620.23 1745
6620.99 1693
6621.76 1802
6622.53 1759
6623.30 1787
6624.07 1748
6624.83 1743
6625.60 1695
6626.37 1787
6627.14 1646
6627.91 1599
6628.67 1639
6629.44 1675
6630.21 1581
6630.98 1556
6631.75 1550
6632.52 1607
6633.29 1704
6634.05 1867
6634.82 1973
6635.59 2203
6636.36 2397
6637.13 2653
6637.90 2793
6638.67 2943
6639.43 2828
6640.20 2653
6640.97 2751
6641.74 2393
6642.51 2127
6643.28 1980
6644.05 1831
6644.82 1862
6645.59 1655
6646.36 1647
6647.13 1594
6647.90 1597
6648.66 1520
6649.43 1486
6650.20 1523
6650.97 1578
6651.74 1579
6652.51 1531
6653.28 1596
6654.05 1657
6654.82 1712
6655.59 1619
6656.36 1529
6657.13 1545
6657.90 1475
6658.67 1418
6659.44 1525
6660.21 1582
6660.98 1531
6661.75 1553
6662.52 1460
6663.29 1353
6664.06 1240
6664.83 1336
6665.60 1429
6666.37 1440
6667.14 1513
6667.91 1392
6668.69 1413
6669.46 1356
6670.23 1410
6671.00 1468
6671.77 1421
6672.54 1384
6673.31 1366
6674.08 1278
6674.85 1417
6675.62 1444
6676.39 1327
6677.16 1444
6677.94 1497
6678.71 1560
6679.48 1504
6680.25 1443
6681.02 1467
6681.79 1550
6682.56 1500
6683.33 1499
6684.11 1574
6684.88 1551
6685.65 1775
6686.42 1705
6687.19 1668
6687.96 1813
6688.74 1843
6689.51 1722
6690.28 1829
6691.05 1787
6691.82 1620
6692.60 1431
6693.37 1388
6694.14 1396
6694.91 1401
6695.68 1391
6696.46 1319
6697.23 1234
6698.00 1322
6698.77 1290
6699.55 1284
6700.32 1372
6701.09 1317
6701.86 1195
6702.64 1188
6703.41 1305
6704.18 1318
6704.95 1256
6705.73 1225
6706.50 1220
6707.27 1171
6708.04 1152
6708.82 1356
6709.59 1277
6710.36 1265
6711.14 1237
6711.91 1192
6712.68 1241
6713.46 1275
6714.23 1233
6715.00 1263
6715.78 1221
6716.55 1127
6717.32 1041
6718.10 1073
6718.87 1143
6719.64 1104
6720.42 1089
6721.19 1063
6721.96 1071
6722.74 1126
6723.51 1099
6724.28 1144
6725.06 1119
6725.83 1165
6726.61 1213
6727.38 1239
6728.15 1204
6728.93 1127
6729.70 1095
6730.48 1236
6731.25 1115
6732.02 1150
6732.80 1131
6733.57 1126
6734.35 1148
6735.12 1132
6735.90 1142
6736.67 1207
6737.45 1224
6738.22 1304
6738.99 1242
6739.77 1246
6740.54 1154
6741.32 1091
6742.09 1154
6742.87 1182
6743.64 1237
6744.42 1134
6745.19 1151
6745.97 1305
6746.74 1268
6747.52 1277
6748.29 1308
6749.07 1409
6749.84 1415
6750.62 1344
6751.40 1500
6752.17 1648
6752.95 1612
6753.72 1682
6754.50 1724
6755.27 1911
6756.05 2091
6756.82 2121
6757.60 2034
6758.38 1738
6759.15 1611
6759.93 1598
6760.70 1320
6761.48 1398
6762.25 1334
6763.03 1289
6763.81 1317
6764.58 1207
6765.36 1090
6766.14 1181
6766.91 1147
6767.69 1231
6768.46 1145
6769.24 1063
6770.02 1085
6770.79 1233
6771.57 1163
6772.35 1171
6773.12 1201
6773.90 1204
6774.68 1128
6775.45 1217
6776.23 1163
6777.01 1111
6777.78 1044
6778.56 1078
6779.34 1116
6780.11 1137
6780.89 1044
6781.67 1033
6782.45 1109
6783.22 1143
6784.00 1018
6784.78 1144
6785.56 1174
6786.33 1052
6787.11 1064
6787.89 1027
6788.66 1103
6789.44 980
6790.22 1002
6791.00 1084
6791.78 954
6792.55 1062
6793.33 1026
6794.11 1062
6794.89 993
6795.66 980
6796.44 1026
6797.22 1041
6798.00 1011
6798.78 994
6799.55 1037
6800.33 1007
6801.11 1089
6801.89 1099
6802.67 993
6803.45 936
6804.22 1049
6805.00 1058
6805.78 1133
6806.56 1197
6807.34 1184
6808.12 1302
6808.90 1272
6809.67 1216
6810.45 1085
6811.23 1100
6812.01 1086
6812.79 1063
6813.57 1141
6814.35 1127
6815.13 1094
6815.91 1094
6816.68 1128
6817.46 1150
6818.24 1095
6819.02 1137
6819.80 1200
6820.58 1281
6821.36 1251
6822.14 1262
6822.92 1169
6823.70 1094
6824.48 1112
6825.26 1265
6826.04 1095
6826.82 1044
6827.60 1094
6828.38 1079
6829.16 1072
6829.94 1194
6830.72 1156
6831.50 1158
6832.28 1204
6833.06 1110
6833.84 1079
6834.62 1062
6835.40 1122
6836.18 1099
6836.96 1022
6837.74 1044
6838.52 1094
6839.30 1090
6840.08 1085
6840.86 1058
6841.64 1056
6842.42 1009
6843.20 1008
6843.98 1004
6844.76 951
6845.54 979
6846.32 1061
6847.10 1088
6847.89 1084
6848.67 1165
6849.45 1204
6850.23 1175
6851.01 1328
6851.79 1692
6852.57 1935
6853.35 2139
6854.13 2372
6854.92 2518
6855.70 2504
6856.48 2666
6857.26 2224
6858.04 2107
6858.82 1942
6859.60 1701
6860.39 1424
6861.17 1369
6861.95 1317
6862.73 1188
6863.51 1217
6864.29 1213
6865.08 1222
6865.86 1175
6866.64 1280
6867.42 1330
6868.20 1307
6868.99 1300
6869.77 1419
6870.55 1285
6871.33 1457
6872.12 1612
6872.90 1379
6873.68 1403
6874.46 1312
6875.24 1223
6876.03 1149
6876.81 1200
6877.59 1311
6878.38 1179
6879.16 1237
6879.94 1276
6880.72 1180
6881.51 1307
6882.29 1377
6883.07 1489
6883.85 1488
6884.64 1570
6885.42 1477
6886.20 1573
6886.99 1576
6887.77 1667
6888.55 1954
6889.34 2314
6890.12 2608
6890.90 2920
6891.69 3071
6892.47 3093
6893.25 2915
6894.04 2790
6894.82 2586
6895.60 2160
6896.39 2045
6897.17 1748
6897.96 1659
6898.74 1612
6899.52 1522
6900.31 1461
6901.09 1480
6901.88 1589
6902.66 1552
6903.44 1449
6904.23 1394
6905.01 1567
6905.80 1669
6906.58 1627
6907.36 1585
6908.15 1636
6908.93 1604
6909.72 1521
6910.50 1631
6911.29 1595
6912.07 1405
6912.86 1330
6913.64 1369
6914.42 1459
6915.21 1402
6915.99 1391
6916.78 1220
6917.56 1248
6918.35 1311
6919.13 1307
6919.92 1262
6920.70 1266
6921.49 1421
6922.27 1287
6923.06 1197
6923.84 1258
6924.63 1370
6925.42 1295
6926.20 1359
6926.99 1377
6927.77 1370
6928.56 1458
6929.34 1468
6930.13 1448
6930.91 1391
6931.70 1457
6932.48 1430
6933.27 1413
6934.06 1464
6934.84 1406
6935.63 1385
6936.41 1504
6937.20 1595
6937.99 1677
6938.77 1530
6939.56 1550
6940.34 1613
6941.13 1566
6941.92 1542
6942.70 1606
6943.49 1796
6944.28 1941
6945.06 2051
6945.85 2065
6946.64 2276
6947.42 2320
6948.21 2421
6949.00 2660
6949.78 2919
6950.57 2872
6951.36 2749
6952.14 2945
6952.93 2994
6953.72 2733
6954.50 2563
6955.29 2479
6956.08 2332
6956.86 2198
6957.65 2095
6958.44 2067
6959.23 2203
6960.01 1999
6960.80 2005
6961.59 2079
6962.38 2091
6963.16 2145
6963.95 2061
6964.74 2235
6965.53 2284
6966.31 2176
6967.10 2229
6967.89 2185
6968.68 2343
6969.46 2398
6970.25 2526
6971.04 2606
6971.83 2954
6972.62 3063
6973.40 3036
6974.19 3315
6974.98 3179
6975.77 3051
6976.56 2940
6977.34 2869
6978.13 2930
6978.92 3139
6979.71 2857
6980.50 2902
6981.29 3065
6982.08 3085
6982.86 3308
6983.65 3778
6984.44 4655
6985.23 5801
6986.02 7245
6986.81 9398
6987.60 12026
6988.39 14158
6989.17 15897
6989.96 16717
6990.75 16450
6991.54 15493
6992.33 13940
6993.12 12000
6993.91 9741
6994.70 7731
6995.49 6365
6996.28 5090
6997.07 4156
6997.86 3731
6998.64 3203
6999.43 2812
7000.22 2540
7001.01 2515
7001.80 2579
7002.59 2703
7003.38 2847
7004.17 3042
7004.96 3073
7005.75 3185
7006.54 3040
7007.33 2773
7008.12 2499
7008.91 2212
7009.70 2112
7010.49 1874
7011.28 1742
7012.07 1641
7012.86 1624
7013.65 1773
7014.44 1819
7015.23 1939
7016.02 2055
7016.81 2202
7017.61 2145
7018.40 2221
7019.19 2228
7019.98 2046
7020.77 2015
7021.56 1888
7022.35 1749
7023.14 1749
7023.93 1853
7024.72 1850
7025.51 1850
7026.30 1915
7027.10 1938
7027.89 2009
7028.68 2201
7029.47 2055
7030.26 1964
7031.05 2014
7031.84 1888
7032.63 1795
7033.43 1767
7034.22 1681
7035.01 1630
7035.80 1614
7036.59 1529
7037.38 1547
7038.18 1508
7038.97 1596
7039.76 1713
7040.55 1716
7041.34 1613
7042.13 1642
7042.93 1739
7043.72 1881
7044.51 1784
7045.30 1879
7046.09 1962
7046.89 1964
7047.68 1955
7048.47 1983
7049.26 2095
7050.06 2166
7050.85 2301
7051.64 2475
7052.43 2851
7053.23 3086
7054.02 3204
7054.81 3259
7055.60 3159
7056.40 2841
7057.19 2520
7057.98 2301
7058.77 2052
7059.57 1927
7060.36 1907
7061.15 1865
7061.95 1844
7062.74 1851
7063.53 1750
7064.33 1807
7065.12 1834
7065.91 1891
7066.71 1799
7067.50 1751
7068.29 1849
7069.09 1851
7069.88 1671
7070.67 1812
7071.47 1666
7072.26 1637
7073.05 1600
7073.85 1576
7074.64 1469
7075.44 1366
7076.23 1516
7077.02 1429
7077.82 1381
7078.61 1277
7079.41 1277
7080.20 1284
7080.99 1188
7081.79 1211
7082.58 1278
7083.38 1383
7084.17 1365
7084.96 1371
7085.76 1330
7086.55 1275
7087.35 1223
7088.14 1196
7088.94 1230
7089.73 1236
7090.53 1221
7091.32 1166
7092.12 1197
7092.91 1229
7093.71 1199
7094.50 1147
7095.29 1168
7096.09 1222
7096.88 1094
7097.68 1129
7098.48 1134
7099.27 1067
7100.07 1041
7100.86 1049
7101.66 1026
7102.45 1028
7103.25 1019
7104.04 1072
7104.84 1101
7105.63 1046
7106.43 1001
7107.22 1054
7108.02 1109
7108.82 1006
7109.61 951
7110.41 879
7111.20 949
7112.00 981
7112.79 1073
7113.59 1027
7114.39 935
7115.18 1046
7115.98 959
7116.77 911
7117.57 985
7118.37 1017
7119.16 1027
7119.96 1044
7120.76 1030
7121.55 1041
7122.35 1157
7123.15 1069
7123.94 1025
7124.74 995
7125.53 972
7126.33 974
7127.13 975
7127.93 863
7128.72 838
7129.52 823
7130.32 930
7131.11 993
7131.91 930
7132.71 1046
7133.50 1071
7134.30 1092
7135.10 1100
7135.90 1045
7136.69 1100
7137.49 1063
7138.29 1069
7139.08 1026
7139.88 910
7140.68 997
7141.48 933
7142.27 874
7143.07 897
7143.87 799
7144.67 825
7145.46 921
7146.26 885
7147.06 789
7147.86 797
7148.66 751
7149.45 743
7150.25 859
7151.05 822
7151.85 859
7152.65 748
7153.44 763
7154.24 916
7155.04 781
7155.84 682
7156.64 838
7157.44 882
7158.23 860
7159.03 944
7159.83 953
7160.63 978
7161.43 1062
7162.23 912
7163.03 926
7163.83 880
7164.62 915
7165.42 842
7166.22 786
7167.02 674
7167.82 736
7168.62 763
7169.42 764
7170.22 809
7171.02 833
7171.82 844
7172.61 816
7173.41 819
7174.21 749
7175.01 772
7175.81 752
7176.61 695
7177.41 738
7178.21 658
7179.01 695
7179.81 759
7180.61 653
7181.41 679
7182.21 604
7183.01 643
7183.81 751
7184.61 819
7185.41 743
7186.21 780
7187.01 806
7187.81 766
7188.61 780
7189.41 754
7190.21 711
7191.01 660
7191.81 632
7192.61 651
7193.41 675
7194.21 695
7195.01 698
7195.81 626
7196.61 678
7197.41 705
7198.21 693
7199.01 724
7199.82 684
7200.62 654
7201.42 620
7202.22 628
7203.02 705
7203.82 659
7204.62 715
7205.42 611
7206.22 680
7207.02 643
7207.83 574
7208.63 595
7209.43 690
7210.23 744
7211.03 702
7211.83 660
7212.63 623
7213.44 646
7214.24 737
7215.04 657
7215.84 739
7216.64 690
7217.44 741
7218.25 790
7219.05 710
7219.85 702
7220.65 708
7221.45 695
7222.26 731
7223.06 747
7223.86 809
7224.66 723
7225.46 688
7226.27 686
7227.07 695
7227.87 681
7228.67 666
7229.48 729
7230.28 669
7231.08 668
7231.88 675
7232.69 626
7233.49 662
7234.29 683
7235.09 721
7235.90 696
7236.70 689
7237.50 638
7238.30 708
7239.11 651
7239.91 681
7240.71 704
7241.52 670
7242.32 703
7243.12 669
7243.93 662
7244.73 750
7245.53 695
7246.34 740
7247.14 715
7247.94 698
7248.75 652
7249.55 663
7250.35 745
7251.16 684
7251.96 658
7252.76 681
7253.57 767
7254.37 739
7255.18 730
7255.98 728
7256.78 787
7257.59 748
7258.39 819
7259.20 794
7260.00 784
7260.80 840
7261.61 822
7262.41 858
7263.22 903
7264.02 970
7264.83 960
7265.63 1053
7266.43 1060
7267.24 955
7268.04 879
7268.85 895
7269.65 827
7270.46 830
7271.26 737
7272.07 773
7272.87 771
7273.68 777
7274.48 829
7275.29 731
7276.09 747
7276.90 823
7277.70 735
7278.51 764
7279.31 728
7280.12 736
7280.92 773
7281.73 811
7282.53 839
7283.34 908
7284.14 1024
7284.95 1097
7285.76 1165
7286.56 1376
7287.37 1451
7288.17 1580
7288.98 1694
7289.78 1745
7290.59 1491
7291.40 1360
7292.20 1285
7293.01 1118
7293.81 1017
7294.62 945
7295.43 912
7296.23 833
7297.04 794
7297.84 777
7298.65 733
7299.46 681
7300.26 747
7301.07 685
7301.88 781
7302.68 759
7303.49 750
7304.30 802
7305.10 807
7305.91 730
7306.72 817
7307.52 659
7308.33 693
7309.14 763
7309.94 779
7310.75 761
7311.56 676
7312.36 656
7313.17 766
7313.98 746
7314.79 786
7315.59 768
7316.40 798
7317.21 780
7318.01 839
7318.82 842
7319.63 935
7320.44 990
7321.24 1080
7322.05 1232
7322.86 1227
7323.67 1257
7324.47 1192
7325.28 1128
7326.09 1129
7326.90 1050
7327.71 935
7328.51 927
7329.32 840
7330.13 827
7330.94 859
7331.75 835
7332.55 846
7333.36 775
7334.17 788
7334.98 823
7335.79 834
7336.60 817
7337.40 814
7338.21 794
7339.02 761
7339.83 684
7340.64 762
7341.45 840
7342.26 873
7343.06 769
7343.87 697
7344.68 730
7345.49 738
7346.30 710
7347.11 726
7347.92 710
7348.73 734
7349.54 688
7350.34 739
7351.15 675
7351.96 721
7352.77 653
7353.58 669
7354.39 667
7355.20 654
7356.01 665
7356.82 756
7357.63 679
7358.44 720
7359.25 717
7360.06 696
7360.87 690
7361.68 698
7362.49 664
7363.30 686
7364.11 668
7364.92 708
7365.73 711
7366.54 694
7367.35 653
7368.16 655
7368.97 698
7369.78 692
7370.59 593
7371.40 642
7372.21 654
7373.02 765
7373.83 698
7374.64 623
7375.45 614
7376.26 592
7377.07 663
7377.88 677
7378.69 685
7379.50 672
7380.31 635
7381.12 604
7381.94 712
7382.75 704
7383.56 811
7384.37 781
7385.18 763
7385.99 763
7386.80 649
7387.61 682
7388.42 757
7389.23 634
7390.05 706
7390.86 690
7391.67 661
7392.48 608
7393.29 620
7394.10 610
7394.92 658
7395.73 570
7396.54 591
7397.35 585
7398.16 646
7398.97 661
7399.79 620
7400.60 628
7401.41 668
7402.22 658
7403.03 614
7403.85 613
7404.66 630
7405.47 688
7406.28 691
7407.09 672
7407.91 639
7408.72 693
7409.53 668
7410.34 635
7411.16 539
7411.97 543
7412.78 596
7413.59 548
7414.41 586
7415.22 588
7416.03 577
7416.84 622
7417.66 609
7418.47 580
7419.28 609
7420.10 619
7420.91 593
7421.72 535
7422.54 591
7423.35 637
7424.16 610
7424.97 594
7425.79 598
7426.60 664
7427.41 702
7428.23 638
7429.04 607
7429.86 646
7430.67 616
7431.48 634
7432.30 685
7433.11 665
7433.92 695
7434.74 792
7435.55 831
7436.36 714
7437.18 724
7437.99 751
7438.81 700
7439.62 648
7440.43 710
7441.25 707
7442.06 718
7442.88 711
7443.69 689
7444.51 623
7445.32 735
7446.13 668
7446.95 696
7447.76 654
7448.58 624
7449.39 587
7450.21 602
7451.02 577
7451.84 606
7452.65 635
7453.47 607
7454.28 590
7455.10 568
7455.91 577
7456.73 629
7457.54 592
7458.36 572
7459.17 635
7459.99 578
7460.80 624
7461.62 670
7462.43 630
7463.25 629
7464.06 645
7464.88 603
7465.69 619
7466.51 657
7467.32 618
7468.14 554
7468.96 640
7469.77 660
7470.59 596
7471.40 587
7472.22 585
7473.03 594
7473.85 600
7474.67 606
7475.48 655
7476.30 680
7477.11 595
7477.93 603
7478.75 693
7479.56 621
7480.38 588
7481.20 558
7482.01 624
7482.83 608
7483.65 594
7484.46 660
7485.28 639
7486.09 593
7486.91 555
7487.73 559
7488.54 628
7489.36 642
7490.18 615
7491.00 602
7491.81 579
7492.63 575
7493.45 565
7494.26 547
7495.08 541
7495.90 537
7496.71 595
7497.53 575
7498.35 584
7499.17 526
7499.98 547
7500.80 565
7501.62 617
7502.44 570
7503.25 589
7504.07 590
7504.89 538
7505.71 493
7506.52 645
7507.34 570
7508.16 567
7508.98 571
7509.80 578
7510.61 608
7511.43 568
7512.25 589
7513.07 617
7513.89 564
7514.70 545
7515.52 537
7516.34 590
7517.16 610
7517.98 590
7518.79 616
7519.61 553
7520.43 559
7521.25 599
7522.07 578
7522.89 551
7523.71 564
7524.52 568
7525.34 537
7526.16 552
7526.98 512
7527.80 539
7528.62 532
7529.44 518
7530.26 504
7531.08 617
7531.89 585
7532.71 548
7533.53 602
7534.35 609
7535.17 625
7535.99 587
7536.81 504
7537.63 533
7538.45 543
7539.27 542
7540.09 553
7540.91 576
7541.73 547
7542.55 538
7543.37 469
7544.19 532
7545.01 579
7545.83 578
7546.65 481
7547.47 483
7548.29 550
7549.11 562
7549.93 593
7550.75 485
7551.57 526
7552.39 540
7553.21 548
7554.03 517
7554.85 498
7555.67 504
7556.49 575
7557.31 504
7558.13 568
7558.95 571
7559.77 545
7560.59 642
7561.41 590
7562.23 534
7563.05 542
7563.87 576
7564.69 584
7565.52 535
7566.34 555
7567.16 578
7567.98 579
7568.80 615
7569.62 597
7570.44 571
7571.26 563
7572.08 549
7572.91 542
7573.73 532
7574.55 565
7575.37 614
7576.19 551
7577.01 567
7577.83 549
7578.66 553
7579.48 517
7580.30 587
7581.12 612
7581.94 566
7582.77 580
7583.59 589
7584.41 608
7585.23 587
7586.05 523
7586.88 629
7587.70 626
7588.52 624
7589.34 615
7590.16 655
7590.99 718
7591.81 673
7592.63 621
7593.45 685
7594.28 624
7595.10 744
7595.92 636
7596.74 644
7597.57 638
7598.39 668
7599.21 740
7600.03 727
7600.86 777
7601.68 731
7602.50 748
7603.33 741
7604.15 791
7604.97 880
7605.80 944
7606.62 953
7607.44 1056
7608.26 987
7609.09 1019
7609.91 1065
7610.73 993
7611.56 922
7612.38 873
7613.21 953
7614.03 860
7614.85 778
7615.68 800
7616.50 753
7617.32 711
7618.15 830
7618.97 850
7619.80 886
7620.62 908
7621.44 1000
7622.27 1128
7623.09 1098
7623.92 968
7624.74 962
7625.56 874
7626.39 861
7627.21 881
7628.04 868
7628.86 838
7629.68 764
7630.51 884
7631.33 984
7632.16 1000
7632.98 1078
7633.81 1189
7634.63 1219
7635.46 1270
7636.28 1277
7637.11 1277
7637.93 1287
7638.76 1152
7639.58 1010
7640.41 883
7641.23 769
7642.06 777
7642.88 762
7643.71 785
7644.53 743
7645.36 621
7646.18 608
7647.01 643
7647.83 643
7648.66 644
7649.48 621
7650.31 699
7651.14 795
7651.96 694
7652.79 703
7653.61 653
7654.44 628
7655.26 651
7656.09 646
7656.92 626
7657.74 636
7658.57 605
7659.39 588
7660.22 649
7661.05 630
7661.87 639
7662.70 572
7663.52 591
7664.35 604
7665.18 590
7666.00 635
7666.83 606
7667.66 605
7668.48 551
7669.31 560
7670.14 561
7670.96 610
7671.79 611
7672.62 639
7673.44 610
7674.27 579
7675.10 589
7675.92 591
7676.75 560
7677.58 575
7678.40 581
7679.23 588
7680.06 641
7680.89 562
7681.71 556
7682.54 524
7683.37 608
7684.19 587
7685.02 545
7685.85 482
7686.68 568
7687.50 584
7688.33 616
7689.16 548
7689.99 568
7690.81 525
7691.64 574
7692.47 569
7693.30 601
7694.13 637
7694.95 585
7695.78 556
7696.61 543
7697.44 555
7698.27 503
7699.09 561
7699.92 550
7700.75 545
7701.58 657
7702.41 658
7703.24 562
7704.06 589
7704.89 567
7705.72 539
7706.55 585
7707.38 556
7708.21 499
7709.04 491
7709.86 552
7710.69 536
7711.52 490
7712.35 454
7713.18 477
7714.01 554
7714.84 499
7715.67 485
7716.50 523
7717.32 507
7718.15 513
7718.98 540
7719.81 522
7720.64 501
7721.47 497
7722.30 498
7723.13 478
7723.96 494
7724.79 467
7725.62 507
7726.45 490
7727.28 535
7728.11 507
7728.94 487
7729.77 478
7730.60 517
7731.43 471
7732.26 481
7733.09 469
7733.92 449
7734.75 447
7735.58 561
7736.41 508
7737.24 458
7738.07 488
7738.90 507
7739.73 473
7740.56 482
7741.39 465
7742.22 504
7743.05 498
7743.88 513
7744.71 535
7745.54 479
7746.37 493
7747.20 505
7748.03 520
7748.87 572
7749.70 595
7750.53 617
7751.36 615
7752.19 640
7753.02 651
7753.85 573
7754.68 610
7755.51 573
7756.34 467
7757.18 535
7758.01 469
7758.84 480
7759.67 449
7760.50 492
7761.33 480
7762.16 467
7763.00 481
7763.83 496
7764.66 488
7765.49 542
7766.32 537
7767.16 495
7767.99 475
7768.82 522
7769.65 539
7770.48 537
7771.31 512
7772.15 525
7772.98 580
7773.81 576
7774.64 517
7775.48 521
7776.31 575
7777.14 563
7777.97 576
7778.81 539
7779.64 482
7780.47 494
7781.30 515
7782.14 576
7782.97 564
7783.80 575
7784.63 542
7785.47 482
7786.30 540
7787.13 520
7787.97 543
7788.80 541
7789.63 510
7790.46 509
7791.30 576
7792.13 566
7792.96 606
7793.80 588
7794.63 502
7795.46 526
7796.30 522
7797.13 511
7797.96 519
7798.80 542
7799.63 555
7800.46 569
7801.30 525
7802.13 583
7802.97 544
7803.80 595
7804.63 512
7805.47 616
7806.30 618
7807.13 601
7807.97 635
7808.80 621
7809.64 675
7810.47 612
7811.31 676
7812.14 725
7812.97 685
7813.81 680
7814.64 712
7815.48 721
7816.31 695
7817.15 719
7817.98 832
7818.82 821
7819.65 884
7820.48 817
7821.32 834
7822.15 880
7822.99 864
7823.82 915
7824.66 781
7825.49 760
7826.33 834
7827.16 923
7828.00 955
7828.83 949
7829.67 978
7830.50 1046
7831.34 1039
7832.17 1078
7833.01 981
7833.85 818
7834.68 860
7835.52 910
7836.35 975
7837.19 1055
7838.02 1111
7838.86 958
7839.69 1027
7840.53 852
7841.37 874
7842.20 805
7843.04 817
7843.87 800
7844.71 732
7845.55 734
7846.38 794
7847.22 715
7848.05 769
7848.89 776
7849.73 785
7850.56 691
7851.40 716
7852.24 749
7853.07 683
7853.91 698
7854.74 704
7855.58 772
7856.42 767
7857.25 644
7858.09 708
7858.93 737
7859.76 745
7860.60 848
7861.44 793
7862.28 797
7863.11 813
7863.95 867
7864.79 871
7865.62 839
7866.46 807
7867.30 707
7868.14 747
7868.97 833
7869.81 789
7870.65 809
7871.48 912
7872.32 836
7873.16 849
7874.00 776
7874.83 903
7875.67 916
7876.51 938
7877.35 963
7878.19 925
7879.02 998
7879.86 1213
7880.70 1344
7881.54 1412
7882.37 1432
7883.21 1474
7884.05 1466
7884.89 1486
7885.73 1293
7886.57 1297
7887.40 1281
7888.24 1244
7889.08 1223
7889.92 1075
7890.76 979
7891.60 1029
7892.43 1093
7893.27 1194
7894.11 1175
7894.95 1059
7895.79 1050
7896.63 1075
7897.47 1097
7898.30 1021
7899.14 950
7899.98 863
7900.82 875
7901.66 866
7902.50 872
7903.34 955
7904.18 792
7905.02 835
7905.86 793
7906.70 797
7907.54 836
7908.37 732
7909.21 686
7910.05 710
7910.89 743
7911.73 737
7912.57 656
7913.41 793
7914.25 763
7915.09 713
7915.93 713
7916.77 830
7917.61 777
7918.45 725
7919.29 754
7920.13 843
7920.97 833
7921.81 850
7922.65 851
7923.49 874
7924.33 888
7925.17 765
7926.01 764
7926.85 741
7927.69 785
7928.53 736
7929.37 668
7930.21 617
7931.05 561
7931.90 548
7932.74 622
7933.58 621
7934.42 591
7935.26 631
7936.10 697
7936.94 618
7937.78 631
7938.62 611
7939.46 685
7940.30 642
7941.14 585
7941.99 618
7942.83 609
7943.67 648
7944.51 698
7945.35 582
7946.19 575
7947.03 601
7947.88 588
7948.72 622
7949.56 669
7950.40 655
7951.24 636
7952.08 600
7952.93 661
7953.77 692
7954.61 712
7955.45 735
7956.29 703
7957.13 771
7957.98 851
7958.82 913
7959.66 846
7960.50 839
7961.35 820
7962.19 733
7963.03 640
7963.87 692
7964.71 678
7965.56 717
7966.40 766
7967.24 742
7968.08 675
7968.93 697
7969.77 793
7970.61 867
7971.45 902
7972.30 857
7973.14 790
7973.98 802
7974.83 731
7975.67 673
7976.51 647
7977.36 628
7978.20 615
7979.04 658
7979.88 635
7980.73 573
7981.57 504
7982.41 587
7983.26 617
7984.10 621
7984.94 570
7985.79 592
7986.63 597
7987.47 578
7988.32 584
7989.16 540
7990.01 559
7990.85 485
7991.69 594
7992.54 579
7993.38 517
7994.23 533
7995.07 567
7995.91 514
7996.76 546
7997.60 507
7998.45 515
7999.29 505
8000.13 553
8000.98 515
8001.82 517
8002.67 473
8003.51 476
8004.36 568
8005.20 526
8006.04 554
8006.89 486
8007.73 447
8008.58 493
8009.42 466
8010.27 491
8011.11 458
8011.96 471
8012.80 506
8013.65 562
8014.49 573
8015.34 560
8016.18 471
8017.03 541
8017.87 451
8018.72 497
8019.56 519
8020.41 477
8021.25 476
8022.10 452
8022.95 463
8023.79 504
8024.64 472
8025.48 498
8026.33 475
8027.17 399
8028.02 485
8028.86 483
8029.71 498
8030.56 447
8031.40 506
8032.25 505
8033.09 504
8033.94 464
8034.79 475
8035.63 447
8036.48 476
8037.32 472
8038.17 439
8039.02 515
8039.86 477
8040.71 517
8041.56 474
8042.40 493
8043.25 576
8044.10 508
8044.94 555
8045.79 507
8046.64 545
8047.48 539
8048.33 478
8049.18 483
8050.02 487
8050.87 507
8051.72 536
8052.56 539
8053.41 507
8054.26 435
8055.11 489
8055.95 473
8056.80 509
8057.65 511
8058.49 476
8059.34 505
8060.19 495
8061.04 510
8061.88 402
8062.73 436
8063.58 464
8064.43 395
8065.27 482
8066.12 495
8066.97 464
8067.82 417
8068.67 419
8069.51 451
8070.36 502
8071.21 515
8072.06 505
8072.91 447
8073.75 424
8074.60 404
8075.45 418
8076.30 508
8077.15 497
8078.00 384
8078.84 432
8079.69 434
8080.54 502
8081.39 477
8082.24 386
8083.09 440
8083.94 443
8084.78 418
8085.63 417
8086.48 421
8087.33 444
8088.18 413
8089.03 437
8089.88 467
8090.73 426
8091.58 422
8092.42 395
8093.27 383
8094.12 372
8094.97 473
8095.82 432
8096.67 422
8097.52 405
8098.37 401
8099.22 386
8100.07 443
8100.92 448
8101.77 465
8102.62 484
8103.47 373
8104.32 470
8105.17 485
8106.02 408
8106.87 388
8107.72 392
8108.57 407
8109.42 449
8110.27 431
8111.12 444
8111.97 429
8112.82 396
8113.67 392
8114.52 405
8115.37 419
8116.22 470
8117.07 501
8117.92 446
8118.77 373
8119.62 382
8120.47 427
8121.32 416
8122.17 429
8123.02 444
8123.87 424
8124.72 466
8125.57 533
8126.43 495
8127.28 457
8128.13 517
8128.98 494
8129.83 486
8130.68 489
8131.53 453
8132.38 456
8133.23 382
8134.09 425
8134.94 535
8135.79 461
8136.64 457
8137.49 456
8138.34 501
8139.19 556
8140.05 491
8140.90 538
8141.75 511
8142.60 479
8143.45 513
8144.30 510
8145.16 417
8146.01 450
8146.86 490
8147.71 468
8148.56 538
8149.42 596
8150.27 655
8151.12 579
8151.97 568
8152.83 538
8153.68 546
8154.53 621
8155.38 617
8156.24 616
8157.09 623
8157.94 749
8158.79 819
8159.65 866
8160.50 743
8161.35 810
8162.20 734
8163.06 621
8163.91 601
8164.76 587
8165.62 549
8166.47 619
8167.32 525
8168.17 509
8169.03 545
8169.88 555
8170.73 540
8171.59 527
8172.44 541
8173.29 555
8174.15 572
8175.00 535
8175.85 436
8176.71 429
8177.56 538
8178.42 551
8179.27 450
8180.12 466
8180.98 566
8181.83 491
8182.68 438
8183.54 460
8184.39 459
8185.25 498
8186.10 561
8186.95 447
8187.81 439
8188.66 409
8189.52 445
8190.37 469
8191.22 446
8192.08 484
8192.93 397
8193.79 435
8194.64 440
8195.50 461
8196.35 404
8197.21 379
8198.06 459
8198.92 459
8199.77 427
8200.63 510
8201.48 475
8202.33 474
8203.19 448
8204.04 464
8204.90 449
8205.75 439
8206.61 417
8207.47 376
8208.32 428
8209.18 450
8210.03 478
8210.89 424
8211.74 475
8212.60 451
8213.45 437
8214.31 431
8215.16 432
8216.02 389
8216.87 428
8217.73 444
8218.59 457
8219.44 466
8220.30 489
8221.15 487
8222.01 533
8222.87 441
8223.72 402
8224.58 417
8225.43 478
8226.29 423
8227.15 474
8228.00 483
8228.86 498
8229.71 510
8230.57 489
8231.43 481
8232.28 434
8233.14 434
8234.00 452
8234.85 438
8235.71 451
8236.57 437
8237.42 453
8238.28 414
8239.14 497
8239.99 499
8240.85 431
8241.71 371
8242.56 441
8243.42 408
8244.28 364
8245.14 384
8245.99 394
8246.85 453
8247.71 392
8248.56 461
8249.42 423
8250.28 433
8251.14 412
8251.99 413
8252.85 403
8253.71 398
8254.57 397
8255.42 459
8256.28 450
8257.14 411
8258.00 394
8258.86 405
8259.71 403
8260.57 444
8261.43 418
8262.29 384
8263.15 399
8264.00 422
8264.86 435
8265.72 397
8266.58 387
8267.44 471
8268.29 382
8269.15 409
8270.01 405
8270.87 401
8271.73 478
8272.59 399
8273.45 414
8274.30 484
8275.16 444
8276.02 429
8276.88 475
8277.74 399
8278.60 481
8279.46 429
8280.32 463
8281.18 442
8282.03 460
8282.89 418
8283.75 412
8284.61 429
8285.47 453
8286.33 406
8287.19 428
8288.05 473
8288.91 427
8289.77 445
8290.63 441
8291.49 424
8292.35 462
8293.21 478
8294.07 453
8294.93 435
8295.78 403
8296.64 480
8297.50 574
8298.36 561
8299.22 533
8300.08 495
8300.94 449
8301.80 506
8302.66 487
8303.52 464
8304.38 483
8305.25 555
8306.11 485
8306.97 427
8307.83 496
8308.69 509
8309.55 474
8310.41 400
8311.27 425
8312.13 464
8312.99 489
8313.85 528
8314.71 466
8315.57 389
8316.43 412
8317.29 454
8318.15 493
8319.02 527
8319.88 463
8320.74 457
8321.60 472
8322.46 459
8323.32 437
8324.18 394
8325.04 459
8325.90 499
8326.77 473
8327.63 454
8328.49 408
8329.35 431
8330.21 370
8331.07 410
8331.93 411
8332.80 382
8333.66 391
8334.52 423
8335.38 398
8336.24 449
8337.11 407
8337.97 414
8338.83 395
8339.69 447
8340.55 428
8341.42 419
8342.28 444
8343.14 409
8344.00 453
8344.86 499
8345.73 494
8346.59 504
8347.45 422
8348.31 543
8349.18 448
8350.04 433
8350.90 524
8351.76 525
8352.63 458
8353.49 467
8354.35 400
8355.22 383
8356.08 456
8356.94 485
8357.80 420
8358.67 419
8359.53 405
8360.39 376
8361.26 453
8362.12 439
8362.98 432
8363.85 434
8364.71 399
8365.57 362
8366.44 426
8367.30 430
8368.16 425
8369.03 401
8369.89 431
8370.75 447
8371.62 458
8372.48 442
8373.35 407
8374.21 403
8375.07 400
8375.94 389
8376.80 334
8377.67 429
8378.53 407
8379.39 461
8380.26 467
8381.12 460
8381.99 411
8382.85 389
8383.71 352
8384.58 386
8385.44 369
8386.31 391
8387.17 389
8388.04 373
8388.90 423
8389.77 441
8390.63 420
8391.50 486
8392.36 453
8393.22 448
8394.09 410
8394.95 474
8395.82 498
8396.68 460
8397.55 460
8398.41 446
8399.28 459
8400.14 448
8401.01 406
8401.88 367
8402.74 368
8403.61 422
8404.47 412
8405.34 421
8406.20 450
8407.07 451
8407.93 445
8408.80 429
8409.66 413
8410.53 418
8411.40 438
8412.26 466
8413.13 446
8413.99 406
8414.86 475
8415.73 438
8416.59 387
8417.46 442
8418.32 485
8419.19 465
8420.06 470
8420.92 465
8421.79 449
8422.65 476
8423.52 427
8424.39 456
8425.25 539
8426.12 533
8426.99 456
8427.85 500
8428.72 532
8429.59 499
8430.45 517
8431.32 548
8432.19 507
8433.05 539
8433.92 556
8434.79 583
8435.65 559
8436.52 574
8437.39 528
8438.26 539
8439.12 637
8439.99 681
8440.86 656
8441.73 559
8442.59 551
8443.46 669
8444.33 784
8445.19 723
8446.06 814
8446.93 929
8447.80 934
8448.67 837
8449.53 938
8450.40 836
8451.27 778
8452.14 796
8453.00 856
8453.87 770
8454.74 701
8455.61 751
8456.48 781
8457.34 808
8458.21 853
8459.08 872
8459.95 952
8460.82 885
8461.69 866
8462.55 885
8463.42 850
8464.29 880
8465.16 828
8466.03 858
8466.90 884
8467.77 810
8468.63 855
8469.50 925
8470.37 1190
8471.24 1399
8472.11 1742
8472.98 2062
8473.85 2324
8474.72 2513
8475.58 2544
8476.45 2372
8477.32 2067
8478.19 1882
8479.06 1535
8479.93 1260
8480.80 1020
8481.67 883
8482.54 820
8483.41 831
8484.28 719
8485.15 649
8486.02 644
8486.89 603
8487.76 598
8488.63 570
8489.50 560
8490.37 576
8491.24 668
8492.11 605
8492.98 586
8493.85 533
8494.72 517
8495.59 528
8496.46 535
8497.33 475
8498.20 538
8499.07 519
8499.94 528
8500.81 536
8501.68 502
8502.55 618
8503.42 564
8504.29 574
8505.16 551
8506.03 591
8506.90 565
8507.77 552
8508.64 541
8509.51 548
8510.38 608
8511.25 714
8512.13 721
8513.00 709
8513.87 690
8514.74 657
8515.61 592
8516.48 601
8517.35 614
8518.22 583
8519.09 571
8519.97 578
8520.84 606
8521.71 542
8522.58 536
8523.45 572
8524.32 531
8525.19 567
8526.07 544
8526.94 569
8527.81 517
8528.68 529
8529.55 530
8530.43 539
8531.30 625
8532.17 573
8533.04 589
8533.91 603
8534.79 654
8535.66 622
8536.53 564
8537.40 631
8538.27 600
8539.15 645
8540.02 604
8540.89 622
8541.76 588
8542.64 613
8543.51 642
8544.38 614
8545.25 565
8546.13 615
8547.00 590
8547.87 632
8548.74 563
8549.62 585
8550.49 672
8551.36 709
8552.24 736
8553.11 724
8553.98 782
8554.86 842
8555.73 857
8556.60 884
8557.48 965
8558.35 995
8559.22 937
8560.10 883
8560.97 778
8561.84 771
8562.72 795
8563.59 717
8564.46 595
8565.34 587
8566.21 559
8567.08 650
8567.96 570
8568.83 487
8569.71 453
8570.58 546
8571.45 523
8572.33 475
8573.20 543
8574.08 540
8574.95 492
8575.82 528
8576.70 562
8577.57 512
8578.45 487
8579.32 480
8580.20 485
8581.07 482
8581.94 464
8582.82 474
8583.69 557
8584.57 515
8585.44 497
8586.32 463
8587.19 521
8588.07 507
8588.94 462
8589.82 482
8590.69 506
8591.57 511
8592.44 494
8593.32 429
8594.19 439
8595.07 493
8595.94 527
8596.82 496
8597.69 495
8598.57 477
8599.44 497
8600.32 477
8601.19 525
8602.07 541
8602.95 544
8603.82 553
8604.70 508
8605.57 493
8606.45 533
8607.32 593
8608.20 561
8609.08 539
8609.95 506
8610.83 512
8611.70 558
8612.58 510
8613.46 538
8614.33 549
8615.21 548
8616.08 523
8616.96 543
8617.84 525
8618.71 483
8619.59 462
8620.47 487
8621.34 460
8622.22 511
8623.10 630
8623.97 573
8624.85 495
8625.73 542
8626.60 513
8627.48 500
8628.36 589
8629.23 528
8630.11 555
8630.99 512
8631.87 585
8632.74 672
8633.62 599
8634.50 587
8635.37 602
8636.25 597
8637.13 590
8638.01 580
8638.88 516
8639.76 615
8640.64 649
8641.52 658
8642.39 662
8643.27 660
8644.15 690
8645.03 650
8645.90 705
8646.78 735
8647.66 659
8648.54 723
8649.42 754
8650.29 721
8651.17 686
8652.05 744
8652.93 836
8653.81 818
8654.68 797
8655.56 842
8656.44 757
8657.32 825
8658.20 850
8659.08 878
8659.95 858
8660.83 855
8661.71 862
8662.59 789
8663.47 806
8664.35 826
8665.23 820
8666.10 849
8666.98 828
8667.86 844
8668.74 838
8669.62 840
8670.50 812
8671.38 857
8672.26 888
8673.14 945
8674.02 1046
8674.90 1094
8675.77 1291
8676.65 1296
8677.53 1495
8678.41 1667
8679.29 1660
8680.17 1590
8681.05 1628
8681.93 1545
8682.81 1534
8683.69 1335
8684.57 1281
8685.45 1157
8686.33 1027
8687.21 1087
8688.09 1021
8688.97 1114
8689.85 1143
8690.73 1330
8691.61 1324
8692.49 1631
8693.37 2083
8694.25 2599
8695.13 3241
8696.01 3859
8696.89 4254
8697.77 4426
8698.65 4033
8699.53 3873
8700.41 3280
8701.29 2625
8702.17 2193
8703.05 1818
8703.94 1591
8704.82 1276
8705.70 1070
8706.58 992
8707.46 898
8708.34 962
8709.22 921
8710.10 812
8710.98 844
8711.86 765
8712.75 720
8713.63 738
8714.51 791
8715.39 728
8716.27 726
8717.15 738
8718.03 684
8718.91 628
8719.80 599
8720.68 621
8721.56 706
8722.44 559
8723.32 642
8724.20 696
8725.09 765
8725.97 716
8726.85 727
8727.73 666
8728.61 752
8729.50 684
8730.38 675
8731.26 680
8732.14 728
8733.02 716
8733.91 693
8734.79 743
8735.67 767
8736.55 714
8737.44 620
8738.32 658
8739.20 639
8740.08 645
8740.97 648
8741.85 662
8742.73 677
8743.61 618
8744.50 626
8745.38 598
8746.26 554
8747.15 564
8748.03 526
8748.91 553
8749.79 567
8750.68 584
8751.56 577
8752.44 578
8753.33 552
8754.21 623
8755.09 583
8755.98 585
8756.86 637
8757.74 619
8758.63 606
8759.51 626
8760.39 645
8761.28 701
8762.16 662
8763.05 631
8763.93 678
8764.81 568
8765.70 687
8766.58 680
8767.46 614
8768.35 608
8769.23 593
8770.12 651
8771.00 621
8771.89 657
8772.77 607
8773.65 610
8774.54 572
8775.42 691
8776.31 647
8777.19 637
8778.08 621
8778.96 580
8779.84 580
8780.73 631
8781.61 532
8782.50 529
8783.38 523
8784.27 498
8785.15 493
8786.04 492
8786.92 532
8787.81 530
8788.69 518
8789.58 507
8790.46 496
8791.35 513
8792.23 500
8793.12 519
8794.00 556
8794.89 538
8795.77 530
8796.66 424
8797.55 426
8798.43 520
8799.32 482
8800.20 470
8801.09 472
8801.97 462
8802.86 477
8803.74 454
8804.63 510
8805.52 445
8806.40 486
8807.29 470
8808.17 525
8809.06 493
8809.95 469
8810.83 441
8811.72 406
8812.60 461
8813.49 470
8814.38 505
8815.26 455
8816.15 474
8817.04 490
8817.92 427
8818.81 433
8819.70 401
8820.58 407
8821.47 448
8822.36 504
8823.24 487
8824.13 401
8825.02 429
8825.90 438
8826.79 420
8827.68 505
8828.56 456
8829.45 393
8830.34 433
8831.23 506
8832.11 496
8833.00 438
8833.89 404
8834.77 451
8835.66 449
8836.55 401
8837.44 468
8838.32 424
8839.21 391
8840.10 402
8840.99 410
8841.88 501
8842.76 476
8843.65 438
8844.54 432
8845.43 472
8846.31 423
8847.20 401
8848.09 411
8848.98 427
8849.87 413
8850.75 411
8851.64 381
8852.53 361
8853.42 354
8854.31 372
8855.20 405
8856.08 413
8856.97 399
8857.86 470
8858.75 379
8859.64 375
8860.53 360
8861.42 401
8862.30 449
8863.19 418
8864.08 378
8864.97 384
8865.86 435
8866.75 399
8867.64 411
8868.53 422
8869.42 382
8870.30 399
8871.19 399
8872.08 390
8872.97 370
8873.86 355
8874.75 387
8875.64 421
8876.53 379
8877.42 348
8878.31 356
8879.20 331
8880.09 353
8880.98 330
8881.87 389
8882.76 368
8883.65 389
8884.54 404
8885.43 405
8886.32 394
8887.21 349
8888.10 391
8888.99 375
8889.88 399
8890.77 393
8891.66 373
8892.55 379
8893.44 415
8894.33 386
8895.22 372
8896.11 355
8897.00 370
8897.89 341
8898.78 325
8899.67 372
8900.56 362
8901.45 345
8902.34 373
8903.23 407
8904.12 381
8905.02 389
8905.91 372
8906.80 384
8907.69 371
8908.58 348
8909.47 394
8910.36 394
8911.25 405
8912.14 427
8913.04 419
8913.93 437
8914.82 442
8915.71 388
8916.60 423
8917.49 431
8918.38 430
8919.28 377
8920.17 337
8921.06 346
8921.95 387
8922.84 333
8923.73 396
8924.63 375
8925.52 372
8926.41 387
8927.30 334
8928.19 385
8929.09 329
8929.98 305
8930.87 357
8931.76 335
8932.65 330
8933.55 333
8934.44 327
8935.33 309
8936.22 348
8937.12 306
8938.01 298
8938.90 358
8939.79 367
8940.69 363
8941.58 380
8942.47 339
8943.37 329
8944.26 415
8945.15 290
8946.04 327
8946.94 294
8947.83 340
8948.72 335
8949.62 374
8950.51 353
8951.40 279
8952.30 344
8953.19 338
8954.08 318
8954.98 301
8955.87 312
8956.76 338
8957.66 359
8958.55 306
8959.44 305
8960.34 343
8961.23 348
8962.12 294
8963.02 282
8963.91 323
8964.81 328
8965.70 343
8966.59 328
8967.49 362
8968.38 338
8969.28 370
8970.17 332
8971.06 356
8971.96 358
8972.85 356
8973.75 378
8974.64 339
8975.54 341
8976.43 310
8977.32 345
8978.22 322
8979.11 378
8980.01 349
8980.90 335
8981.80 325
8982.69 312
8983.59 341
8984.48 359
8985.38 363
8986.27 377
8987.17 368
8988.06 349
8988.96 318
8989.85 318
8990.75 326
8991.64 344
8992.54 335
8993.43 321
8994.33 355
8995.22 298
8996.12 286
8997.01 317
8997.91 355
8998.81 337
8999.70 320
9000.60 307
9001.49 304
9002.39 329
9003.28 365
9004.18 344
9005.08 366
9005.97 322
9006.87 360
9007.76 356
9008.66 336
9009.56 287
9010.45 328
9011.35 292
9012.24 317
9013.14 305
9014.04 354
9014.93 362
9015.83 338
9016.73 281
9017.62 341
9018.52 302
9019.42 295
9020.31 287
9021.21 279
9022.11 289
9023.00 326
9023.90 281
9024.80 288
9025.69 312
9026.59 349
9027.49 320
9028.38 364
9029.28 330
9030.18 349
9031.08 286
9031.97 341
9032.87 394
9033.77 362
9034.66 373
9035.56 324
9036.46 317
9037.36 341
9038.25 343
9039.15 318
9040.05 287
9040.95 318
9041.85 282
9042.74 345
9043.64 318
9044.54 330
9045.44 290
9046.33 316
9047.23 355
9048.13 325
9049.03 291
9049.93 314
9050.82 322
9051.72 349
9052.62 338
9053.52 333
9054.42 299
9055.32 314
9056.21 304
9057.11 364
9058.01 321
9058.91 340
9059.81 356
9060.71 327
9061.61 322
9062.50 288
9063.40 310
9064.30 335
9065.20 313
9066.10 327
9067.00 326
9067.90 342
9068.80 341
9069.70 330
9070.60 325
9071.49 317
9072.39 357
9073.29 375
9074.19 363
9075.09 318
9075.99 332
9076.89 372
9077.79 402
9078.69 347
9079.59 375
9080.49 352
9081.39 325
9082.29 387
9083.19 381
9084.09 329
9084.99 343
9085.89 378
9086.79 375
9087.69 321
9088.59 363
9089.49 358
9090.39 359
9091.29 356
9092.19 349
9093.09 321
9093.99 375
9094.89 369
9095.79 378
9096.69 395
9097.59 410
9098.49 367
9099.39 347
9100.29 330
9101.19 337
9102.09 323
9102.99 291
9103.90 369
9104.80 350
9105.70 314
9106.60 319
9107.50 332
9108.40 335
9109.30 365
9110.20 390
9111.10 309
9112.00 323
9112.91 338
9113.81 349
9114.71 314
9115.61 338
9116.51 319
9117.41 312
9118.31 400
9119.22 321
9120.12 278
9121.02 331
9121.92 343
9122.82 335
9123.72 376
9124.63 353
9125.53 348
9126.43 374
9127.33 314
9128.23 327
9129.14 351
9130.04 308
9130.94 334
9131.84 330
9132.74 333
9133.65 306
9134.55 338
9135.45 319
9136.35 377
9137.26 342
9138.16 337
9139.06 317
9139.96 324
9140.87 268
9141.77 331
9142.67 362
9143.57 334
9144.48 336
9145.38 336
9146.28 333
9147.19 299
9148.09 343
9148.99 238
9149.90 298
9150.80 272
9151.70 289
9152.60 317
9153.51 339
9154.41 324
9155.31 301
9156.22 355
9157.12 330
9158.02 310
9158.93 329
9159.83 297
9160.74 276
9161.64 288
9162.54 251
9163.45 254
9164.35 299
9165.25 300
9166.16 310
9167.06 266
9167.97 285
9168.87 303
9169.77 260
9170.68 263
9171.58 297
9172.49 294
9173.39 294
9174.30 277
9175.20 330
9176.10 274
9177.01 325
9177.91 304
9178.82 304
9179.72 300
9180.63 298
9181.53 311
9182.44 328
9183.34 303
9184.25 337
9185.15 314
9186.05 290
9186.96 330
9187.86 310
9188.77 340
9189.67 346
9190.58 307
9191.48 309
9192.39 285
9193.30 316
9194.20 273
9195.11 300
9196.01 293
9196.92 291
9197.82 326
9198.73 362
9199.63 326
9200.54 334
9201.44 342
9202.35 326
9203.26 365
9204.16 388
9205.07 334
9205.97 335
9206.88 379
9207.78 383
9208.69 333
9209.60 365
9210.50 326
9211.41 343
9212.32 353
9213.22 289
9214.13 275
9215.03 329
9215.94 289
9216.85 291
9217.75 309
9218.66 300
9219.57 284
9220.47 332
9221.38 299
9222.29 281
9223.19 322
9224.10 319
9225.01 267
9225.91 273
9226.82 284
9227.73 280
9228.63 305
9229.54 299
9230.45 284
9231.36 335
9232.26 320
9233.17 290
9234.08 284
9234.98 269
9235.89 295
9236.80 299
9237.71 321
9238.61 364
9239.52 271
9240.43 315
9241.34 364
9242.24 362
9243.15 330
9244.06 291
9244.97 299
9245.87 312
9246.78 282
9247.69 285
9248.60 323
9249.51 356
9250.41 365
9251.32 364
9252.23 284
9253.14 271
9254.05 311
9254.96 290
9255.86 263
9256.77 297
9257.68 300
9258.59 328
9259.50 253
9260.41 305
9261.31 298
9262.22 314
9263.13 308
9264.04 266
9264.95 307
9265.86 371
9266.77 322
9267.68 307
9268.58 292
9269.49 306
9270.40 284
9271.31 271
9272.22 301
9273.13 290
9274.04 258
9274.95 200
9275.86 241
9276.77 275
9277.68 278
9278.59 244
9279.50 291
9280.40 317
9281.31 339
9282.22 328
9283.13 317
9284.04 303
9284.95 320
9285.86 303
9286.77 330
9287.68 293
9288.59 276
9289.50 287
9290.41 279
9291.32 295
9292.23 275
9293.14 294
9294.05 316
9294.96 341
9295.87 409
9296.78 297
9297.69 313
9298.60 303
9299.52 298
9300.43 349
9301.34 323
9302.25 301
9303.16 315
9304.07 366
9304.98 270
9305.89 324
9306.80 332
9307.71 399
9308.62 336
9309.53 384
9310.44 403
9311.36 347
9312.27 407
9313.18 452
9314.09 414
9315.00 345
9315.91 366
9316.82 371
9317.73 336
9318.64 361
9319.56 385
9320.47 368
9321.38 371
9322.29 357
9323.20 350
9324.11 367
9325.03 339
9325.94 386
9326.85 350
9327.76 354
9328.67 331
9329.59 318
9330.50 336
9331.41 286
9332.32 366
9333.23 332
9334.15 339
9335.06 343
9335.97 351
9336.88 357
9337.79 324
9338.71 265
9339.62 315
9340.53 345
9341.44 414
9342.36 372
9343.27 366
9344.18 367
9345.09 345
9346.01 316
9346.92 316
9347.83 293
9348.75 293
9349.66 309
9350.57 298
9351.48 369
9352.40 342
9353.31 256
9354.22 264
9355.14 307
9356.05 310
9356.96 356
9357.88 352
9358.79 369
9359.70 392
9360.62 326
9361.53 348
9362.44 312
9363.36 326
9364.27 302
9365.19 307
9366.10 319
9367.01 317
9367.93 305
9368.84 301
9369.75 288
9370.67 296
9371.58 301
9372.50 313
9373.41 307
9374.32 282
9375.24 315
9376.15 295
9377.07 313
9377.98 297
9378.90 311
9379.81 296
9380.72 285
9381.64 302
9382.55 323
9383.47 335
9384.38 300
9385.30 284
9386.21 310
9387.13 352
9388.04 366
9388.96 394
9389.87 334
9390.79 319
9391.70 378
9392.62 340
9393.53 313
9394.45 340
9395.36 319
9396.28 258
9397.19 335
9398.11 360
9399.02 337
9399.94 325
9400.85 362
9401.77 329
9402.68 307
9403.60 302
9404.52 301
9405.43 307
9406.35 321
9407.26 308
9408.18 312
9409.09 273
9410.01 337
9410.93 339
9411.84 314
9412.76 291
9413.67 323
9414.59 353
9415.51 330
9416.42 353
9417.34 342
9418.26 343
9419.17 351
9420.09 341
9421.00 366
9421.92 340
9422.84 335
9423.75 330
9424.67 306
9425.59 313
9426.50 361
9427.42 350
9428.34 332
9429.25 331
9430.17 367
9431.09 337
9432.00 317
9432.92 287
9433.84 306
9434.76 329
9435.67 329
9436.59 351
9437.51 315
9438.42 319
9439.34 355
9440.26 347
9441.18 350
9442.09 391
9443.01 422
9443.93 402
9444.85 361
9445.76 395
9446.68 366
9447.60 391
9448.52 377
9449.43 337
9450.35 348
9451.27 359
9452.19 359
9453.11 464
9454.02 469
9454.94 465
9455.86 549
9456.78 591
9457.70 550
9458.62 562
9459.53 540
9460.45 527
9461.37 535
9462.29 568
9463.21 449
9464.13 416
9465.04 389
9465.96 393
9466.88 415
9467.80 379
9468.72 379
9469.64 317
9470.56 348
9471.48 383
9472.39 343
9473.31 346
9474.23 391
9475.15 374
9476.07 326
9476.99 352
9477.91 323
9478.83 369
9479.75 416
9480.67 421
9481.59 404
9482.51 412
9483.42 452
9484.34 430
9485.26 424
9486.18 404
9487.10 454
9488.02 446
9488.94 429
9489.86 326
9490.78 392
9491.70 430
9492.62 425
9493.54 405
9494.46 340
9495.38 387
9496.30 371
9497.22 364
9498.14 403
9499.06 390
9499.98 341
9500.90 347
9501.82 361
9502.74 381
9503.66 338
9504.58 371
9505.50 377
9506.43 327
9507.35 291
9508.27 337
9509.19 360
9510.11 384
9511.03 361
9511.95 360
9512.87 444
9513.79 377
9514.71 315
9515.63 350
9516.55 360
9517.48 366
9518.40 429
9519.32 403
9520.24 440
9521.16 400
9522.08 410
9523.00 400
9523.92 344
9524.85 340
9525.77 354
9526.69 415
9527.61 418
9528.53 352
9529.45 395
9530.38 386
9531.30 420
9532.22 441
9533.14 460
9534.06 499
9534.98 558
9535.91 560
9536.83 588
9537.75 666
9538.67 655
9539.60 662
9540.52 616
9541.44 556
9542.36 518
9543.28 494
9544.21 471
9545.13 428
9546.05 411
9546.97 388
9547.90 387
9548.82 417
9549.74 473
9550.66 363
9551.59 373
9552.51 404
9553.43 402
9554.36 412
9555.28 426
9556.20 390
9557.13 423
9558.05 416
9558.97 418
9559.89 429
9560.82 409
9561.74 437
9562.66 445
9563.59 475
9564.51 477
9565.43 455
9566.36 458
9567.28 471
9568.20 465
9569.13 419
9570.05 461
9570.98 513
9571.90 423
9572.82 386
9573.75 370
9574.67 398
9575.60 402
9576.52 361
9577.44 385
9578.37 396
9579.29 329
9580.22 425
9581.14 399
9582.06 355
9582.99 374
9583.91 407
9584.84 443
9585.76 400
9586.69 383
9587.61 411
9588.53 445
9589.46 418
9590.38 361
9591.31 382
9592.23 401
9593.16 365
9594.08 380
9595.01 383
9595.93 408
9596.86 440
9597.78 435
9598.71 405
9599.63 418
9600.56 359
9601.48 424
9602.41 452
9603.33 417
9604.26 462
9605.18 410
9606.11 458
9607.03 458
9607.96 446
9608.89 434
9609.81 437
9610.74 466
9611.66 488
9612.59 429
9613.51 428
9614.44 467
9615.37 496
9616.29 412
9617.22 418
9618.14 466
9619.07 415
9620.00 361
9620.92 386
9621.85 440
9622.77 414
9623.70 474
9624.63 443
9625.55 419
9626.48 505
9627.41 516
9628.33 516
9629.26 518
9630.19 526
9631.11 465
9632.04 440
9632.97 497
9633.89 508
9634.82 527
9635.75 549
9636.67 580
9637.60 577
9638.53 541
9639.45 591
9640.38 592
9641.31 567
9642.23 596
9643.16 637
9644.09 539
9645.02 537
9645.94 579
9646.87 563
9647.80 580
9648.73 523
9649.65 586
9650.58 673
9651.51 653
9652.44 673
9653.36 759
9654.29 726
9655.22 702
9656.15 728
9657.08 779
9658.00 803
9658.93 694
9659.86 753
9660.79 776
9661.72 691
9662.64 760
9663.57 758
9664.50 709
9665.43 738
9666.36 679
9667.28 674
9668.21 755
9669.14 754
9670.07 782
9671.00 836
9671.93 843
9672.86 880
9673.78 877
9674.71 791
9675.64 843
9676.57 879
9677.50 825
9678.43 838
9679.36 865
9680.29 866
9681.21 917
9682.14 927
9683.07 812
9684.00 895
9684.93 945
9685.86 1052
9686.79 1010
9687.72 981
9688.65 1022
9689.58 1044
9690.51 951
9691.44 987
9692.37 1105
9693.30 1084
9694.23 1038
9695.16 1103
9696.09 1161
9697.02 1182
9697.94 1226
9698.87 1389
9699.80 1498
9700.73 1673
9701.66 1916
9702.59 2100
9703.52 2320
9704.45 2483
9705.39 2326
9706.32 2091
9707.25 1961
9708.18 1793
9709.11 1668
9710.04 1401
9710.97 1328
9711.90 1299
9712.83 1182
9713.76 1146
9714.69 1101
9715.62 1083
9716.55 1118
9717.48 1174
9718.41 1262
9719.34 1160
9720.27 1176
9721.21 1235
9722.14 1208
9723.07 1184
9724.00 1091
9724.93 979
9725.86 926
9726.79 940
9727.72 917
9728.65 878
9729.59 924
9730.52 932
9731.45 898
9732.38 907
9733.31 991
9734.24 950
9735.17 891
9736.11 955
9737.04 987
9737.97 980
9738.90 976
9739.83 917
9740.77 874
9741.70 861
9742.63 822
9743.56 799
9744.49 794
9745.43 720
9746.36 770
9747.29 794
9748.22 836
9749.15 829
9750.09 791
9751.02 748
9751.95 717
9752.88 704
9753.82 712
9754.75 709
9755.68 765
9756.61 788
9757.55 690
9758.48 653
9759.41 696
9760.35 733
9761.28 735
9762.21 674
9763.14 714
9764.08 769
9765.01 789
9765.94 790
9766.88 750
9767.81 715
9768.74 780
9769.68 780
9770.61 787
9771.54 744
9772.48 721
9773.41 696
9774.34 716
9775.28 739
9776.21 763
9777.14 780
9778.08 775
9779.01 788
9779.94 793
9780.88 841
9781.81 847
9782.75 996
9783.68 1018
9784.61 1000
9785.55 1016
9786.48 1080
9787.42 1038
9788.35 1038
9789.28 963
9790.22 961
9791.15 894
9792.09 948
9793.02 887
9793.96 729
9794.89 742
9795.83 685
9796.76 699
9797.69 791
9798.63 758
9799.56 717
9800.50 736
9801.43 712
9802.37 841
9803.30 818
9804.24 873
9805.17 849
9806.11 768
9807.04 699
9807.98 701
9808.91 629
9809.85 654
9810.78 594
9811.72 660
9812.65 631
9813.59 616
9814.53 583
9815.46 586
9816.40 586
9817.33 554
9818.27 596
9819.20 581
9820.14 642
9821.07 539
9822.01 602
9822.95 618
9823.88 579
9824.82 556
9825.75 531
9826.69 533
9827.63 583
9828.56 525
9829.50 511
9830.43 541
9831.37 497
9832.31 517
9833.24 489
9834.18 472
9835.12 539
9836.05 502
9836.99 489
9837.93 509
9838.86 492
9839.80 520
9840.73 499
9841.67 550
9842.61 560
9843.55 478
9844.48 500
9845.42 503
9846.36 537
9847.29 538
9848.23 545
9849.17 500
9850.10 514
9851.04 514
9851.98 556
9852.92 585
9853.85 490
9854.79 503
9855.73 491
9856.67 466
9857.60 520
9858.54 478
9859.48 474
9860.42 519
9861.35 522
9862.29 559
9863.23 595
9864.17 543
9865.10 515
9866.04 512
9866.98 484
9867.92 496
9868.86 519
9869.79 478
9870.73 506
9871.67 487
9872.61 538
9873.55 467
9874.48 481
9875.42 444
9876.36 477
9877.30 436
9878.24 514
9879.18 471
9880.12 466
9881.05 417
9881.99 507
9882.93 468
9883.87 449
9884.81 466
9885.75 454
9886.69 449
9887.63 443
9888.56 453
9889.50 407
9890.44 446
9891.38 453
9892.32 538
9893.26 508
9894.20 479
9895.14 473
9896.08 425
9897.02 410
9897.96 466
9898.90 455
9899.84 423
9900.77 407
9901.71 484
9902.65 416
9903.59 468
9904.53 440
9905.47 392
9906.41 445
9907.35 425
9908.29 426
9909.23 522
9910.17 508
9911.11 477
9912.05 457
9912.99 434
9913.93 437
9914.87 508
9915.81 492
9916.75 508
9917.69 516
9918.63 514
9919.57 438
9920.52 458
9921.46 502
9922.40 559
9923.34 522
9924.28 483
9925.22 513
9926.16 548
9927.10 554
9928.04 642
9928.98 813
9929.92 917
9930.86 900
9931.80 961
9932.75 1002
9933.69 967
9934.63 941
9935.57 810
9936.51 786
9937.45 680
9938.39 584
9939.33 544
9940.28 553
9941.22 509
9942.16 471
9943.10 475
9944.04 510
9944.98 542
9945.92 491
9946.87 485
9947.81 502
9948.75 452
9949.69 391
9950.63 416
9951.58 445
9952.52 433
9953.46 447
9954.40 480
9955.34 466
9956.29 473
9957.23 457
9958.17 403
9959.11 405
9960.06 476
9961.00 463
9961.94 517
9962.88 453
9963.83 434
9964.77 439
9965.71 396
9966.65 389
9967.60 443
9968.54 469
9969.48 495
9970.42 448
9971.37 494
9972.31 439
9973.25 423
9974.20 388
9975.14 393
9976.08 435
9977.03 461
9977.97 435
9978.91 458
9979.86 409
9980.80 430
9981.74 412
9982.69 423
9983.63 447
9984.57 420
9985.52 436
9986.46 441
9987.40 394
9988.35 441
9989.29 415
9990.23 342
9991.18 398
9992.12 482
9993.07 464
9994.01 404
9994.95 352
9995.90 385
9996.84 347
9997.79 401
9998.73 376
9999.67 341
10000.62 365
10001.56 393
10002.51 363
10003.45 430
10004.40 366
10005.34 396
10006.29 395
10007.23 357
10008.17 366
10009.12 335
10010.06 342
10011.01 368
10011.95 409
10012.90 372
10013.84 422
10014.79 475
10015.73 424
10016.68 316
10017.62 366
10018.57 386
10019.51 364
10020.46 349
10021.40 358
10022.35 359
10023.29 373
10024.24 359
10025.19 416
10026.13 438
10027.08 348
10028.02 376
10028.97 383
10029.91 405
10030.86 381
10031.80 361
10032.75 403
10033.70 339
10034.64 336
10035.59 328
10036.53 325
10037.48 393
10038.43 383
10039.37 337
10040.32 370
10041.26 405
10042.21 349
10043.16 359
10044.10 318
10045.05 351
10046.00 372
10046.94 367
10047.89 370
10048.84 355
10049.78 320
10050.73 327
10051.68 371
10052.62 356
10053.57 349
10054.52 390
10055.46 380
10056.41 365
10057.36 333
10058.30 343
10059.25 315
10060.20 364
10061.15 425
10062.09 431
10063.04 369
10063.99 385
10064.93 340
10065.88 372
10066.83 346
10067.78 363
10068.72 303
10069.67 299
10070.62 392
10071.57 390
10072.51 305
10073.46 319
10074.41 319
10075.36 356
10076.31 387
10077.25 379
10078.20 393
10079.15 375
10080.10 354
10081.05 352
10081.99 301
10082.94 330
10083.89 379
10084.84 332
10085.79 329
10086.74 301
10087.68 296
10088.63 364
10089.58 335
10090.53 308
10091.48 325
10092.43 299
10093.37 331
10094.32 370
10095.27 338
10096.22 384
10097.17 319
10098.12 348
10099.07 322
10100.02 310
10100.97 329
10101.91 310
10102.86 312
10103.81 320
10104.76 327
10105.71 357
10106.66 353
10107.61 311
10108.56 301
10109.51 280
10110.46 309
10111.41 299
10112.36 296
10113.31 297
10114.26 339
10115.21 292
10116.16 304
10117.11 316
10118.06 369
10119.01 347
10119.96 327
10120.91 311
10121.86 307
10122.81 335
10123.76 353
10124.71 357
10125.66 323
10126.61 354
10127.56 373
10128.51 357
10129.46 348
10130.41 314
10131.36 302
10132.31 353
10133.26 362
10134.21 352
10135.16 336
10136.11 334
10137.06 359
10138.01 351
10138.96 336
10139.91 305
10140.86 339
10141.82 356
10142.77 319
10143.72 290
10144.67 306
10145.62 342
10146.57 349
10147.52 347
10148.47 330
10149.42 391
10150.38 308
10151.33 319
10152.28 325
10153.23 326
10154.18 320
10155.13 335
10156.09 347
10157.04 305
10157.99 310
10158.94 289
10159.89 330
10160.84 335
10161.80 326
10162.75 325
10163.70 316
10164.65 373
10165.60 351
10166.56 319
10167.51 348
10168.46 361
10169.41 345
10170.36 370
10171.32 389
10172.27 365
10173.22 370
10174.17 337
10175.13 329
10176.08 354
10177.03 358
10177.98 362
10178.94 398
10179.89 375
10180.84 386
10181.80 398
10182.75 403
10183.70 368
10184.65 424
10185.61 400
10186.56 429
10187.51 398
10188.47 461
10189.42 436
10190.37 444
10191.33 435
10192.28 487
10193.23 414
10194.19 451
10195.14 423
10196.09 409
10197.05 450
10198.00 437
10198.95 393
10199.91 405
10200.86 469
10201.82 443
10202.77 514
10203.72 535
10204.68 515
10205.63 545
10206.58 525
10207.54 541
10208.49 576
10209.45 653
10210.40 695
10211.36 685
10212.31 688
10213.26 693
10214.22 605
10215.17 604
10216.13 566
10217.08 583
10218.04 542
10218.99 504
10219.94 496
10220.90 466
10221.85 440
10222.81 459
10223.76 497
10224.72 472
10225.67 474
10226.63 502
10227.58 453
10228.54 424
10229.49 412
10230.45 406
10231.40 395
10232.36 402
10233.31 414
10234.27 416
10235.22 438
10236.18 452
10237.14 449
10238.09 450
10239.05 522
10240.00 491
10240.96 553
10241.91 483
10242.87 481
10243.82 462
10244.78 425
10245.74 389
10246.69 407
10247.65 357
10248.60 380
10249.56 406
10250.52 349
10251.47 363
10252.43 363
10253.38 358
10254.34 405
10255.30 407
10256.25 357
10257.21 354
10258.17 372
10259.12 383
10260.08 391
10261.04 373
10261.99 352
10262.95 309
10263.91 376
10264.86 352
10265.82 318
10266.78 343
10267.73 332
10268.69 285
10269.65 306
10270.60 342
10271.56 347
10272.52 332
10273.47 329
10274.43 319
10275.39 309
10276.35 317
10277.30 304
10278.26 302
10279.22 269
10280.18 328
10281.13 314
10282.09 351
10283.05 326
10284.01 323
10284.96 310
10285.92 350
10286.88 342
10287.84 329
10288.79 298
10289.75 307
10290.71 306
10291.67 301
10292.63 310
10293.58 301
10294.54 302
10295.50 312
10296.46 348
10297.42 305
10298.38 293
10299.33 302
10300.29 325
10301.25 360
10302.21 349
10303.17 349
10304.13 297
10305.08 251
10306.04 281
10307.00 317
10307.96 321
10308.92 324
10309.88 281
10310.84 323
10311.80 309
10312.75 304
10313.71 300
10314.67 282
10315.63 261
10316.59 323
10317.55 282
10318.51 261
10319.47 257
10320.43 322
10321.39 297
10322.35 270
10323.31 329
10324.27 324
10325.23 335
10326.18 303
10327.14 285
10328.10 274
10329.06 256
10330.02 269
10330.98 316
10331.94 297
10332.90 320
10333.86 341
10334.82 339
10335.78 305
10336.74 312
10337.70 284
10338.66 284
10339.62 269
10340.58 281
10341.54 319
10342.50 293
10343.46 291
10344.43 273
10345.39 278
10346.35 260
10347.31 288
10348.27 290
10349.23 250
10350.19 296
10351.15 291
10352.11 274
10353.07 274
10354.03 274
10354.99 284
10355.95 247
10356.91 229
10357.88 281
10358.84 292
10359.80 304
10360.76 316
10361.72 320
10362.68 287
10363.64 224
10364.60 254
10365.57 284
10366.53 281
10367.49 255
10368.45 262
10369.41 258
10370.37 257
10371.34 236
10372.30 242
10373.26 278
10374.22 296
10375.18 315
10376.14 318
10377.11 260
10378.07 268
10379.03 299
10379.99 354
10380.95 304
10381.92 246
10382.88 257
10383.84 253
10384.80 252
10385.77 278
10386.73 291
10387.69 251
10388.65 282
10389.62 278
10390.58 296
10391.54 254
10392.50 240
10393.47 302
10394.43 254
10395.39 234
10396.35 300
10397.32 289
10398.28 266
10399.24 282
10400.21 248
10401.17 298
10402.13 270
10403.10 285
10404.06 264
10405.02 259
10405.99 250
10406.95 258
10407.91 248
10408.88 235
10409.84 239
10410.80 268
10411.77 265
10412.73 263
10413.69 234
10414.66 267
10415.62 246
10416.58 225
10417.55 287
10418.51 258
10419.48 231
10420.44 291
10421.40 282
10422.37 282
10423.33 321
10424.30 296
10425.26 287
10426.23 329
10427.19 279
10428.15 282
10429.12 315
10430.08 270
10431.05 272
10432.01 272
10432.98 247
10433.94 286
10434.91 282
10435.87 298
10436.83 311
10437.80 249
10438.76 242
10439.73 251
10440.69 217
10441.66 252
10442.62 241
10443.59 293
10444.55 234
10445.52 223
10446.48 234
10447.45 267
10448.41 274
10449.38 269
10450.35 293
10451.31 258
10452.28 249
10453.24 227
10454.21 251
10455.17 254
10456.14 235
10457.10 216
10458.07 218
10459.04 249
10460.00 240
10460.97 251
10461.93 220
10462.90 226
10463.87 231
10464.83 238
10465.80 213
10466.76 211
10467.73 201
10468.70 226
10469.66 219
10470.63 221
10471.59 230
10472.56 254
10473.53 212
10474.49 208
10475.46 232
10476.43 280
10477.39 250
10478.36 245
10479.33 242
10480.29 266
10481.26 276
10482.23 262
10483.19 241
10484.16 248
10485.13 214
10486.09 230
10487.06 210
10488.03 216
10489.00 257
10489.96 259
10490.93 227
10491.90 188
10492.87 219
10493.83 236
10494.80 256
10495.77 194
10496.73 212
10497.70 209
10498.67 213
10499.64 196
10500.61 218
10501.57 198
10502.54 248
10503.51 256
10504.48 212
10505.44 214
10506.41 211
10507.38 237
10508.35 225
10509.32 198
10510.28 208
10511.25 200
10512.22 205
10513.19 254
10514.16 235
10515.13 207
10516.09 206
10517.06 217
10518.03 232
10519.00 232
10519.97 211
10520.94 209
10521.91 244
10522.87 259
10523.84 249
10524.81 238
10525.78 226
10526.75 234
10527.72 217
10528.69 246
10529.66 245
10530.63 247
10531.59 245
10532.56 204
10533.53 265
10534.50 254
10535.47 227
10536.44 247
10537.41 202
10538.38 207
10539.35 223
10540.32 234
10541.29 215
10542.26 234
10543.23 216
10544.20 236
10545.17 216
10546.14 243
10547.11 258
10548.08 248
10549.05 241
10550.02 242
10550.99 274
10551.96 217
10552.93 202
10553.90 254
10554.87 249
10555.84 254
10556.81 238
10557.78 240
10558.75 289
10559.72 255
10560.69 222
10561.66 288
10562.63 301
10563.60 276
10564.57 280
10565.54 298
10566.51 280
10567.48 316
10568.45 259
10569.42 293
10570.40 291
10571.37 262
10572.34 242
10573.31 294
10574.28 271
10575.25 245
10576.22 282
10577.19 224
10578.16 277
10579.14 252
10580.11 285
10581.08 273
10582.05 258
10583.02 260
10583.99 217
10584.96 218
10585.94 234
10586.91 258
10587.88 218
10588.85 266
10589.82 217
10590.79 243
10591.77 269
10592.74 268
10593.71 234
10594.68 219
10595.65 261
10596.63 247
10597.60 237
10598.57 231
10599.54 215
10600.52 247
10601.49 216
10602.46 205
10603.43 225
10604.41 227
10605.38 248
10606.35 257
10607.32 219
10608.30 184
10609.27 202
10610.24 210
10611.21 227
10612.19 254
10613.16 258
10614.13 226
10615.11 213
10616.08 248
10617.05 244
10618.02 236
10619.00 257
10619.97 294
10620.94 257
10621.92 290
10622.89 281
10623.86 285
10624.84 260
10625.81 284
10626.78 297
10627.76 327
10628.73 325
10629.71 256
10630.68 288
10631.65 272
10632.63 265
10633.60 266
10634.57 279
10635.55 281
10636.52 278
10637.50 224
10638.47 263
10639.44 308
10640.42 312
10641.39 374
10642.37 422
10643.34 420
10644.31 408
10645.29 402
10646.26 432
10647.24 398
10648.21 395
10649.19 352
10650.16 330
10651.14 281
10652.11 288
10653.09 274
10654.06 255
10655.04 287
10656.01 233
10656.98 267
10657.96 239
10658.93 268
10659.91 248
10660.88 301
10661.86 249
10662.84 241
10663.81 263
10664.79 232
10665.76 239
10666.74 236
10667.71 216
10668.69 227
10669.66 254
10670.64 278
10671.61 278
10672.59 236
10673.56 254
10674.54 255
10675.52 236
10676.49 262
10677.47 257
10678.44 242
10679.42 275
10680.40 264
10681.37 270
10682.35 279
10683.32 227
10684.30 231
10685.28 294
10686.25 259
10687.23 228
10688.20 239
10689.18 242
10690.16 281
10691.13 234
10692.11 225
10693.09 233
10694.06 271
10695.04 255
10696.02 253
10696.99 249
10697.97 244
10698.95 253
10699.92 194
10700.90 225
10701.88 242
10702.85 228
10703.83 256
10704.81 237
10705.79 250
10706.76 238
10707.74 237
10708.72 200
10709.70 202
10710.67 247
10711.65 254
10712.63 233
10713.60 225
10714.58 215
10715.56 266
10716.54 253
10717.52 192
10718.49 220
10719.47 253
10720.45 266
10721.43 256
10722.40 228
10723.38 230
10724.36 213
10725.34 235
10726.32 224
10727.29 220
10728.27 237
10729.25 245
10730.23 222
10731.21 199
10732.19 220
10733.16 251
10734.14 211
10735.12 207
10736.10 219
10737.08 218
10738.06 246
10739.03 231
10740.01 205
10740.99 204
10741.97 245
10742.95 275
10743.93 251
10744.91 207
10745.89 237
10746.87 270
10747.84 268
10748.82 235
10749.80 224
10750.78 202
10751.76 214
10752.74 213
10753.72 218
10754.70 236
10755.68 226
10756.66 259
10757.64 252
10758.62 206
10759.60 237
10760.58 221
10761.56 221
10762.54 201
10763.52 225
10764.50 238
10765.48 253
10766.45 229
10767.43 185
10768.41 197
10769.39 213
10770.38 198
10771.36 241
10772.34 210
10773.32 215
10774.30 238
10775.28 224
10776.26 233
10777.24 252
10778.22 229
10779.20 239
10780.18 257
10781.16 282
10782.14 246
10783.12 197
10784.10 201
10785.08 230
10786.06 238
10787.04 270
10788.02 254
10789.00 253
10789.99 226
10790.97 223
10791.95 240
10792.93 248
10793.91 223
10794.89 215
10795.87 237
10796.85 215
10797.84 239
10798.82 234
10799.80 249
10800.78 252
10801.76 230
10802.74 232
10803.72 214
10804.71 228
10805.69 252
10806.67 270
10807.65 204
10808.63 236
10809.61 232
10810.60 239
10811.58 237
10812.56 241
10813.54 233
10814.52 209
10815.51 216
10816.49 244
10817.47 195
10818.45 254
10819.44 269
10820.42 255
10821.40 251
10822.38 262
10823.37 254
10824.35 246
10825.33 242
10826.31 262
10827.30 218
10828.28 255
10829.26 233
10830.24 271
10831.23 286
10832.21 267
10833.19 277
10834.18 241
10835.16 239
10836.14 236
10837.13 231
10838.11 262
10839.09 277
10840.07 206
10841.06 208
10842.04 227
10843.02 240
10844.01 226
10844.99 238
10845.98 300
10846.96 230
10847.94 262
10848.93 253
10849.91 224
10850.89 200
10851.88 239
10852.86 258
10853.84 241
10854.83 259
10855.81 281
10856.80 255
10857.78 251
10858.77 203
10859.75 237
10860.73 257
10861.72 261
10862.70 257
10863.69 230
10864.67 265
10865.66 233
10866.64 243
10867.62 258
10868.61 271
10869.59 255
10870.58 281
10871.56 273
10872.55 259
10873.53 250
10874.52 245
10875.50 241
10876.49 236
10877.47 272
10878.46 255
10879.44 288
10880.43 261
10881.41 290
10882.40 334
10883.38 293
10884.37 298
10885.35 275
10886.34 280
10887.32 309
10888.31 292
10889.29 318
10890.28 253
10891.27 329
10892.25 350
10893.24 328
10894.22 318
10895.21 313
10896.19 343
10897.18 275
10898.17 298
10899.15 296
10900.14 341
10901.12 323
10902.11 278
10903.10 277
10904.08 276
10905.07 298
10906.05 287
10907.04 302
10908.03 302
10909.01 367
10910.00 365
10910.99 370
10911.97 363
10912.96 354
10913.95 336
10914.93 387
10915.92 394
10916.91 386
10917.89 390
10918.88 404
10919.87 370
10920.85 378
10921.84 411
10922.83 403
10923.81 404
10924.80 382
10925.79 348
10926.78 394
10927.76 379
10928.75 428
10929.74 372
10930.73 372
10931.71 413
10932.70 399
10933.69 414
10934.68 457
10935.66 405
10936.65 412
10937.64 389
10938.63 401
10939.61 425
10940.60 417
10941.59 419
10942.58 437
10943.57 461
10944.55 470
10945.54 475
10946.53 534
10947.52 518
10948.51 458
10949.49 421
10950.48 460
10951.47 480
10952.46 504
10953.45 527
10954.44 506
10955.42 504
10956.41 552
10957.40 584
10958.39 640
10959.38 723
10960.37 756
10961.36 771
10962.34 894
10963.33 914
10964.32 934
10965.31 979
10966.30 860
10967.29 835
10968.28 769
10969.27 773
10970.26 648
10971.25 631
10972.24 606
10973.22 600
10974.21 618
10975.20 580
10976.19 603
10977.18 589
10978.17 616
10979.16 622
10980.15 620
10981.14 607
10982.13 601
10983.12 596
10984.11 626
10985.10 657
10986.09 609
10987.08 676
10988.07 618
10989.06 607
10990.05 570
10991.04 667
10992.03 631
10993.02 609
10994.01 586
10995.00 621
10995.99 650
10996.98 651
10997.97 760
10998.96 770
10999.95 901
11000.94 1070
11001.93 1245
11002.92 1281
11003.92 1356
11004.91 1470
11005.90 1397
11006.89 1439
11007.88 1334
11008.87 1175
11009.86 1092
11010.85 896
11011.84 873
11012.83 734
11013.82 677
11014.82 682
11015.81 624
11016.80 576
11017.79 564
11018.78 539
11019.77 600
11020.76 679
11021.76 638
11022.75 611
11023.74 598
11024.73 538
11025.72 564
11026.71 541
11027.70 483
11028.70 496
11029.69 478
11030.68 471
11031.67 445
11032.66 437
11033.66 473
11034.65 465
11035.64 498
11036.63 450
11037.62 455
11038.62 459
11039.61 434
11040.60 484
11041.59 425
11042.59 443
11043.58 427
11044.57 474
11045.56 428
11046.56 388
11047.55 374
11048.54 379
11049.53 408
11050.53 396
11051.52 337
11052.51 385
11053.51 376
11054.50 366
11055.49 416
11056.49 364
11057.48 365
11058.47 389
11059.46 398
11060.46 401
11061.45 347
11062.44 370
11063.44 375
11064.43 366
11065.42 379
11066.42 379
11067.41 383
11068.41 374
11069.40 374
11070.39 374
11071.39 413
11072.38 395
11073.37 415
11074.37 403
11075.36 347
11076.36 392
11077.35 351
11078.34 373
11079.34 376
11080.33 361
11081.33 379
11082.32 374
11083.31 387
11084.31 358
11085.30 413
11086.30 381
11087.29 352
11088.29 342
11089.28 347
11090.28 327
11091.27 367
11092.27 365
11093.26 323
11094.25 308
11095.25 350
11096.24 395
11097.24 328
11098.23 332
11099.23 324
11100.22 300
11101.22 313
11102.21 312
11103.21 336
11104.20 344
11105.20 340
11106.20 368
11107.19 359
11108.19 355
11109.18 368
11110.18 348
11111.17 327
11112.17 345
11113.16 293
11114.16 325
11115.15 330
11116.15 303
11117.15 355
11118.14 350
11119.14 294
11120.13 296
11121.13 339
11122.13 351
11123.12 334
11124.12 308
11125.11 324
11126.11 369
11127.11 366
11128.10 306
11129.10 312
11130.10 364
11131.09 359
11132.09 403
11133.09 405
11134.08 338
11135.08 338
11136.07 332
11137.07 330
11138.07 350
11139.07 336
11140.06 333
11141.06 312
11142.06 300
11143.05 349
11144.05 323
11145.05 318
11146.04 305
11147.04 264
11148.04 277
11149.04 327
11150.03 322
11151.03 367
11152.03 368
11153.02 359
11154.02 300
11155.02 271
11156.02 294
11157.01 286
11158.01 280
11159.01 329
11160.01 281
11161.01 289
11162.00 304
11163.00 317
11164.00 294
11165.00 295
11165.99 322
11166.99 318
11167.99 288
11168.99 348
11169.99 326
11170.99 284
11171.98 284
11172.98 241
11173.98 283
11174.98 278
11175.98 272
11176.98 254
11177.97 269
11178.97 266
11179.97 282
11180.97 278
11181.97 271
11182.97 288
11183.97 267
11184.96 244
11185.96 262
11186.96 258
11187.96 276
11188.96 326
11189.96 281
11190.96 273
11191.96 302
11192.96 331
11193.96 315
11194.96 313
11195.96 302
11196.95 343
11197.95 318
11198.95 376
11199.95 321
11200.95 300
11201.95 303
11202.95 311
11203.95 279
11204.95 292
11205.95 293
11206.95 268
11207.95 243
11208.95 294
11209.95 310
11210.95 275
11211.95 297
11212.95 318
11213.95 346
11214.95 285
11215.95 274
11216.95 289
11217.95 291
11218.95 254
11219.95 252
11220.95 264
11221.95 253
11222.95 267
11223.95 256
11224.95 236
11225.96 283
11226.96 261
11227.96 284
11228.96 276
11229.96 266
11230.96 235
11231.96 241
11232.96 240
11233.96 259
11234.96 252
11235.96 248
11236.97 326
11237.97 263
11238.97 279
11239.97 250
11240.97 225
11241.97 249
11242.97 248
11243.98 238
11244.98 227
11245.98 237
11246.98 232
11247.98 297
11248.98 281
11249.98 247
11250.99 243
11251.99 256
11252.99 283
11253.99 320
11254.99 269
11256.00 315
11257.00 315
11258.00 284
11259.00 266
11260.00 243
11261.01 270
11262.01 276
11263.01 268
11264.01 315
11265.02 252
11266.02 258
11267.02 266
11268.02 235
11269.03 243
11270.03 272
11271.03 279
11272.03 277
11273.04 309
11274.04 293
11275.04 252
11276.05 284
11277.05 310
11278.05 274
11279.05 304
11280.06 303
11281.06 288
11282.06 280
11283.07 308
11284.07 303
11285.07 345
11286.08 355
11287.08 316
11288.08 331
11289.09 295
11290.09 299
11291.09 300
11292.10 296
11293.10 352
11294.11 305
11295.11 261
11296.11 289
11297.12 297
11298.12 288
11299.13 297
11300.13 291
11301.13 328
11302.14 304
11303.14 351
11304.15 291
11305.15 315
11306.15 337
11307.16 352
11308.16 312
11309.17 325
11310.17 291
11311.18 358
11312.18 350
11313.18 349
11314.19 388
11315.19 452
11316.20 473
11317.20 475
11318.21 503
11319.21 506
11320.22 455
11321.22 459
11322.23 439
11323.23 386
11324.24 412
11325.24 379
11326.25 338
11327.25 324
11328.26 315
11329.26 301
11330.27 298
11331.27 300
11332.28 322
11333.29 275
11334.29 288
11335.30 256
11336.30 280
11337.31 254
11338.31 289
11339.32 285
11340.33 266
11341.33 251
11342.34 213
11343.34 246
11344.35 277
11345.35 253
11346.36 279
11347.37 274
11348.37 241
11349.38 281
11350.39 285
11351.39 218
11352.40 247
11353.40 303
11354.41 223
11355.42 202
11356.42 237
11357.43 241
11358.44 258
11359.44 260
11360.45 283
11361.46 232
11362.46 245
11363.47 251
11364.48 293
11365.48 276
11366.49 266
11367.50 267
11368.50 270
11369.51 254
11370.52 254
11371.53 253
11372.53 280
11373.54 260
11374.55 260
11375.56 271
11376.56 252
11377.57 269
11378.58 238
11379.59 285
11380.59 262
11381.60 238
11382.61 253
11383.62 214
11384.62 246
11385.63 261
11386.64 247
11387.65 285
11388.65 229
11389.66 243
11390.67 233
11391.68 270
11392.69 295
11393.69 267
11394.70 267
11395.71 255
11396.72 258
11397.73 279
11398.74 276
11399.74 292
11400.75 271
11401.76 244
11402.77 271
11403.78 240
11404.79 264
11405.80 258
11406.80 241
11407.81 229
11408.82 237
11409.83 231
11410.84 249
11411.85 250
11412.86 236
11413.87 174
11414.88 229
11415.89 239
11416.89 218
11417.90 220
11418.91 239
11419.92 232
11420.93 221
11421.94 265
11422.95 272
11423.96 227
11424.97 220
11425.98 218
11426.99 191
11428.00 257
11429.01 268
11430.02 221
11431.03 205
11432.04 225
11433.05 264
11434.06 240
11435.07 250
11436.08 249
11437.09 233
11438.10 251
11439.11 221
11440.12 221
11441.13 201
11442.14 206
11443.15 241
11444.16 231
11445.17 272
11446.18 208
11447.19 223
11448.20 226
11449.21 209
11450.22 227
11451.23 225
11452.24 243
11453.25 273
11454.27 284
11455.28 254
11456.29 233
11457.30 239
11458.31 265
11459.32 228
11460.33 205
11461.34 232
11462.35 237
11463.36 239
11464.38 241
11465.39 261
11466.40 265
11467.41 251
11468.42 183
11469.43 182
11470.44 227
11471.46 199
11472.47 169
11473.48 195
11474.49 230
11475.50 231
11476.52 259
11477.53 245
11478.54 222
11479.55 196
11480.56 249
11481.57 211
11482.59 201
11483.60 217
11484.61 194
11485.62 208
11486.64 219
11487.65 243
11488.66 255
11489.67 236
11490.69 235
11491.70 238
11492.71 291
11493.72 252
11494.74 240
11495.75 237
11496.76 212
11497.77 225
11498.79 253
11499.80 252
11500.81 199
11501.83 226
11502.84 226
11503.85 212
11504.86 234
11505.88 211
11506.89 237
11507.90 238
11508.92 232
11509.93 233
11510.94 188
11511.96 216
11512.97 192
11513.98 224
11515.00 179
11516.01 189
11517.02 229
11518.04 206
11519.05 217
11520.07 213
11521.08 212
11522.09 215
11523.11 228
11524.12 199
11525.13 224
11526.15 255
11527.16 217
11528.18 234
11529.19 212
11530.21 182
11531.22 225
11532.23 230
11533.25 182
11534.26 221
11535.28 243
11536.29 228
11537.31 213
11538.32 250
11539.34 226
11540.35 247
11541.36 270
11542.38 226
11543.39 247
11544.41 222
11545.42 201
11546.44 216
11547.45 258
11548.47 257
11549.48 250
11550.50 257
11551.51 243
11552.53 230
11553.54 207
11554.56 240
11555.57 243
11556.59 234
11557.61 246
11558.62 233
11559.64 223
11560.65 217
11561.67 224
11562.68 252
11563.70 247
11564.71 253
11565.73 233
11566.75 234
11567.76 286
11568.78 257
11569.79 269
11570.81 256
11571.83 273
11572.84 258
11573.86 208
11574.87 254
11575.89 277
11576.91 276
11577.92 295
11578.94 284
11579.96 276
11580.97 298
11581.99 281
11583.00 259
11584.02 301
11585.04 318
11586.05 261
11587.07 274
11588.09 333
11589.10 388
11590.12 345
11591.14 360
11592.16 321
11593.17 345
11594.19 324
11595.21 330
11596.22 301
11597.24 363
11598.26 343
11599.28 396
11600.29 389
11601.31 446
11602.33 515
11603.34 537
11604.36 578
11605.38 660
11606.40 759
11607.41 803
11608.43 849
11609.45 840
11610.47 850
11611.49 767
11612.50 721
11613.52 739
11614.54 545
11615.56 471
11616.58 441
11617.59 443
11618.61 388
11619.63 391
11620.65 397
11621.67 355
11622.68 318
11623.70 367
11624.72 335
11625.74 314
11626.76 277
11627.78 329
11628.79 322
11629.81 315
11630.83 290
11631.85 301
11632.87 298
11633.89 264
11634.91 281
11635.93 302
11636.94 252
11637.96 259
11638.98 288
11640.00 273
11641.02 282
11642.04 280
11643.06 281
11644.08 257
11645.10 282
11646.12 280
11647.14 234
11648.16 289
11649.17 274
11650.19 286
11651.21 245
11652.23 236
11653.25 228
11654.27 289
11655.29 234
11656.31 245
11657.33 220
11658.35 246
11659.37 221
11660.39 245
11661.41 240
11662.43 197
11663.45 215
11664.47 234
11665.49 237
11666.51 216
11667.53 219
11668.55 235
11669.57 259
11670.59 235
11671.61 234
11672.63 249
11673.65 239
11674.67 225
11675.70 185
11676.72 242
11677.74 235
11678.76 252
11679.78 255
11680.80 234
11681.82 246
11682.84 222
11683.86 231
11684.88 264
11685.90 235
11686.92 264
11687.95 252
11688.97 257
11689.99 244
11691.01 229
11692.03 214
11693.05 270
11694.07 284
11695.10 241
11696.12 231
11697.14 251
11698.16 283
11699.18 286
11700.20 231
11701.22 245
11702.25 256
11703.27 241
11704.29 257
11705.31 240
11706.33 240
11707.36 208
11708.38 226
11709.40 260
11710.42 252
11711.44 226
11712.47 220
11713.49 193
11714.51 198
11715.53 247
11716.56 228
11717.58 224
11718.60 219
11719.62 221
11720.65 220
11721.67 234
11722.69 263
11723.71 247
11724.74 241
11725.76 215
11726.78 201
11727.80 272
11728.83 236
11729.85 198
11730.87 229
11731.90 214
11732.92 229
11733.94 199
11734.97 233
11735.99 236
11737.01 232
11738.04 228
11739.06 225
11740.08 216
11741.11 231
11742.13 238
11743.15 238
11744.18 257
11745.20 202
11746.22 202
11747.25 250
11748.27 238
11749.30 205
11750.32 224
11751.34 235
11752.37 225
11753.39 215
11754.42 214
11755.44 206
11756.46 240
11757.49 235
11758.51 192
11759.54 198
11760.56 197
11761.58 189
11762.61 191
11763.63 210
11764.66 222
11765.68 218
11766.71 196
11767.73 206
11768.76 212
11769.78 219
11770.81 193
11771.83 180
11772.86 188
11773.88 181
11774.91 186
11775.93 212
11776.96 198
11777.98 246
11779.01 251
11780.03 197
11781.06 188
11782.08 194
11783.11 194
11784.13 220
11785.16 197
11786.18 205
11787.21 208
11788.23 196
11789.26 212
11790.28 214
11791.31 206
11792.34 237
11793.36 213
11794.39 204
11795.41 231
11796.44 213
11797.47 201
11798.49 232
11799.52 233
11800.54 190
11801.57 189
11802.60 200
11803.62 180
11804.65 222
11805.67 178
11806.70 216
11807.73 178
11808.75 190
11809.78 216
11810.81 207
11811.83 212
11812.86 214
11813.89 254
11814.91 235
11815.94 207
11816.97 218
11817.99 224
11819.02 225
11820.05 242
11821.07 236
11822.10 191
11823.13 186
11824.16 215
11825.18 226
11826.21 234
11827.24 211
11828.26 235
11829.29 223
11830.32 251
11831.35 206
11832.37 205
11833.40 199
11834.43 199
11835.46 233
11836.48 237
11837.51 226
11838.54 208
11839.57 212
11840.59 215
11841.62 246
11842.65 222
11843.68 209
11844.71 238
11845.73 204
11846.76 239
11847.79 217
11848.82 203
11849.85 204
11850.88 236
11851.90 190
11852.93 192
11853.96 181
11854.99 202
11856.02 210
11857.05 193
11858.07 229
11859.10 206
11860.13 221
11861.16 196
11862.19 187
11863.22 235
11864.25 267
11865.28 231
11866.30 224
11867.33 225
11868.36 217
11869.39 219
11870.42 230
11871.45 239
11872.48 261
11873.51 251
11874.54 253
11875.57 267
11876.60 259
11877.63 253
11878.65 229
11879.68 254
11880.71 274
11881.74 261
11882.77 270
11883.80 275
11884.83 273
11885.86 324
11886.89 288
11887.92 280
11888.95 263
11889.98 305
11891.01 270
11892.04 277
11893.07 264
11894.10 273
11895.13 274
11896.16 298
11897.19 278
11898.22 347
11899.25 352
11900.28 318
11901.31 306
11902.34 377
11903.38 375
11904.41 368
11905.44 358
11906.47 369
11907.50 405
11908.53 380
11909.56 415
11910.59 390
11911.62 396
11912.65 364
11913.68 354
11914.71 405
11915.75 320
11916.78 323
11917.81 309
11918.84 324
11919.87 309
11920.90 334
11921.93 318
11922.96 300
11924.00 330
11925.03 321
11926.06 319
11927.09 339
11928.12 329
11929.15 349
11930.18 362
11931.22 405
11932.25 421
11933.28 446
11934.31 501
11935.34 571
11936.38 584
11937.41 541
11938.44 565
11939.47 627
11940.50 538
11941.54 495
11942.57 517
11943.60 420
11944.63 414
11945.67 358
11946.70 395
11947.73 378
11948.76 376
11949.80 334
11950.83 332
11951.86 309
11952.89 307
11953.93 277
11954.96 303
11955.99 329
11957.02 309
11958.06 291
11959.09 290
11960.12 290
11961.16 307
11962.19 261
11963.22 280
11964.26 266
11965.29 275
11966.32 284
11967.36 265
11968.39 292
11969.42 239
11970.46 297
11971.49 270
11972.52 304
11973.56 279
11974.59 265
11975.62 279
11976.66 290
11977.69 247
11978.73 235
11979.76 249
11980.79 246
11981.83 262
11982.86 275
11983.89 270
11984.93 241
11985.96 248
11987.00 258
11988.03 272
11989.07 293
11990.10 300
11991.13 248
11992.17 237
11993.20 263
11994.24 262
11995.27 228
11996.31 286
11997.34 302
11998.38 296
11999.41 224
12000.45 240
12001.48 241
12002.51 250
12003.55 260
12004.58 269
12005.62 267
12006.65 273
12007.69 274
12008.72 273
12009.76 251
12010.80 299
12011.83 263
12012.87 290
12013.90 268
12014.94 253
12015.97 275
12017.01 291
12018.04 303
12019.08 314
12020.11 284
12021.15 329
12022.19 303
12023.22 301
12024.26 330
12025.29 344
12026.33 304
12027.36 294
12028.40 317
12029.44 313
12030.47 313
12031.51 313
12032.54 330
12033.58 335
12034.62 285
12035.65 306
12036.69 294
12037.73 303
12038.76 273
12039.80 288
12040.84 273
12041.87 284
12042.91 297
12043.94 310
12044.98 277
12046.02 297
12047.06 292
12048.09 276
12049.13 270
12050.17 316
12051.20 304
12052.24 281
12053.28 299
12054.31 288
12055.35 283
12056.39 363
12057.43 297
12058.46 308
12059.50 342
12060.54 317
12061.57 300
12062.61 284
12063.65 306
12064.69 294
12065.72 324
12066.76 319
12067.80 268
12068.84 247
12069.88 293
12070.91 307
12071.95 300
12072.99 295
12074.03 319
12075.06 293
12076.10 272
12077.14 250
12078.18 293
12079.22 296
12080.26 279
12081.29 285
12082.33 286
12083.37 281
12084.41 278
12085.45 288
12086.49 299
12087.52 282
12088.56 263
12089.60 291
12090.64 316
12091.68 336
12092.72 316
12093.76 339
12094.79 371
12095.83 314
12096.87 335
12097.91 328
12098.95 325
12099.99 337
12101.03 369
12102.07 379
12103.11 397
12104.15 393
12105.19 413
12106.22 459
12107.26 418
12108.30 436
12109.34 437
12110.38 481
12111.42 430
12112.46 366
12113.50 342
12114.54 330
12115.58 369
12116.62 357
12117.66 342
12118.70 331
12119.74 269
12120.78 309
12121.82 273
12122.86 259
12123.90 261
12124.94 271
12125.98 279
12127.02 251
12128.06 262
12129.10 265
12130.14 271
12131.18 260
12132.22 283
12133.26 243
12134.30 247
12135.34 278
12136.38 274
12137.42 262
12138.47 297
12139.51 253
12140.55 235
12141.59 271
12142.63 249
12143.67 223
12144.71 234
12145.75 257
12146.79 246
12147.83 255
12148.87 249
12149.92 208
12150.96 248
12152.00 245
12153.04 260
12154.08 259
12155.12 238
12156.16 224
12157.21 221
12158.25 231
12159.29 235
12160.33 210
12161.37 211
12162.41 197
12163.46 227
12164.50 251
12165.54 262
12166.58 201
12167.62 203
12168.67 211
12169.71 227
12170.75 249
12171.79 226
12172.83 203
12173.88 228
12174.92 221
12175.96 219
12177.00 219
12178.05 213
12179.09 193
12180.13 220
12181.17 241
12182.22 220
12183.26 217
12184.30 190
12185.34 223
12186.39 219
12187.43 238
12188.47 227
12189.51 212
12190.56 267
12191.60 225
12192.64 231
12193.69 244
12194.73 222
12195.77 211
12196.82 230
12197.86 246
12198.90 227
12199.95 193
12200.99 234
12202.03 220
12203.08 197
12204.12 250
12205.16 253
12206.21 277
12207.25 217
12208.29 240
12209.34 302
12210.38 271
12211.43 234
12212.47 248
12213.51 228
12214.56 236
12215.60 215
12216.65 199
12217.69 228
12218.73 210
12219.78 249
12220.82 210
12221.87 225
12222.91 202
12223.96 231
12225.00 232
12226.04 251
12227.09 216
12228.13 200
12229.18 247
12230.22 285
12231.27 252
12232.31 247
12233.36 218
12234.40 199
12235.45 207
12236.49 252
12237.54 250
12238.58 233
12239.63 275
12240.67 267
12241.72 207
12242.76 247
12243.81 234
12244.85 248
12245.90 229
12246.94 263
12247.99 207
12249.03 205
12250.08 242
12251.12 232
12252.17 233
12253.22 264
12254.26 251
12255.31 263
12256.35 245
12257.40 209
12258.44 217
12259.49 225
12260.54 211
12261.58 224
12262.63 219
12263.67 250
12264.72 199
12265.77 224
12266.81 203
12267.86 183
12268.91 230
12269.95 196
12271.00 228
12272.04 213
12273.09 193
12274.14 224
12275.18 226
12276.23 224
12277.28 208
12278.32 204
12279.37 197
12280.42 236
12281.46 224
12282.51 234
12283.56 195
12284.61 247
12285.65 245
12286.70 219
12287.75 209
12288.79 227
12289.84 222
12290.89 236
12291.94 216
12292.98 211
12294.03 218
12295.08 223
12296.13 198
12297.17 199
12298.22 165
12299.27 184
12300.32 192
12301.36 177
12302.41 197
12303.46 201
12304.51 186
12305.55 167
12306.60 169
12307.65 194
12308.70 200
12309.75 220
12310.79 163
12311.84 167
12312.89 186
12313.94 199
12314.99 213
12316.04 221
12317.08 172
12318.13 218
12319.18 195
12320.23 208
12321.28 208
12322.33 193
12323.37 229
12324.42 214
12325.47 213
12326.52 162
12327.57 188
12328.62 206
12329.67 202
12330.72 205
12331.77 220
12332.81 178
12333.86 170
12334.91 201
12335.96 202
12337.01 187
12338.06 184
12339.11 187
12340.16 211
12341.21 188
12342.26 182
12343.31 180
12344.36 181
12345.41 195
12346.46 200
12347.51 201
12348.56 216
12349.61 205
12350.65 173
12351.70 195
12352.75 193
12353.80 203
12354.85 208
12355.90 192
12356.95 194
12358.00 179
12359.05 175
12360.11 185
12361.16 152
12362.21 192
12363.26 198
12364.31 189
12365.36 180
12366.41 204
12367.46 202
12368.51 186
12369.56 194
12370.61 210
12371.66 227
12372.71 205
12373.76 192
12374.81 221
12375.86 200
12376.91 204
12377.97 208
12379.02 229
12380.07 204
12381.12 187
12382.17 196
12383.22 208
12384.27 194
12385.32 197
12386.37 226
12387.43 213
12388.48 206
12389.53 200
12390.58 206
12391.63 233
12392.68 237
12393.74 232
12394.79 211
12395.84 214
12396.89 243
12397.94 252
12398.99 225
12400.05 208
12401.10 270
12402.15 197
12403.20 230
12404.25 227
12405.31 220
12406.36 226
12407.41 216
12408.46 219
12409.51 293
12410.57 238
12411.62 205
12412.67 270
12413.72 273
12414.78 241
12415.83 226
12416.88 254
12417.93 240
12418.99 252
12420.04 247
12421.09 233
12422.15 211
12423.20 237
12424.25 227
12425.30 251
12426.36 233
12427.41 234
12428.46 243
12429.52 268
12430.57 256
12431.62 237
12432.68 242
12433.73 248
12434.78 227
12435.84 291
12436.89 260
12437.94 293
12439.00 281
12440.05 350
12441.10 325
12442.16 340
12443.21 268
12444.27 275
12445.32 282
12446.37 281
12447.43 292
12448.48 258
12449.54 266
12450.59 309
12451.64 318
12452.70 294
12453.75 242
12454.81 240
12455.86 303
12456.91 328
12457.97 303
12459.02 297
12460.08 305
12461.13 335
12462.19 325
12463.24 339
12464.30 383
12465.35 378
12466.41 345
12467.46 422
12468.52 405
12469.57 411
12470.63 370
12471.68 408
12472.73 394
12473.79 464
12474.85 552
12475.90 654
12476.96 685
12478.01 782
12479.07 902
12480.12 1059
12481.18 1124
12482.23 1172
12483.29 1173
12484.34 1104
12485.40 1090
12486.45 1015
12487.51 873
12488.57 792
12489.62 717
12490.68 660
12491.73 602
12492.79 520
12493.84 517
12494.90 449
12495.96 397
12497.01 388
12498.07 419
12499.12 368
12500.18 361
12501.24 383
12502.29 370
12503.35 356
12504.41 322
12505.46 354
12506.52 311
12507.57 302
12508.63 326
12509.69 361
12510.74 341
12511.80 363
12512.86 360
12513.91 331
12514.97 317
12516.03 294
12517.08 352
12518.14 362
12519.20 313
12520.26 295
12521.31 281
12522.37 306
12523.43 272
12524.48 264
12525.54 276
12526.60 282
12527.66 330
12528.71 297
12529.77 326
12530.83 297
12531.89 270
12532.94 270
12534.00 284
12535.06 257
12536.12 272
12537.17 330
12538.23 337
12539.29 286
12540.35 267
12541.41 264
12542.46 267
12543.52 313
12544.58 349
12545.64 319
12546.70 326
12547.75 315
12548.81 300
12549.87 300
12550.93 330
12551.99 360
12553.05 312
12554.10 392
12555.16 383
12556.22 452
12557.28 413
12558.34 455
12559.40 517
12560.46 558
12561.51 538
12562.57 545
12563.63 512
12564.69 561
12565.75 539
12566.81 511
12567.87 513
12568.93 470
12569.99 452
12571.04 471
12572.10 384
12573.16 368
12574.22 354
12575.28 331
12576.34 340
12577.40 354
12578.46 320
12579.52 295
12580.58 331
12581.64 328
12582.70 287
12583.76 285
12584.82 326
12585.88 286
12586.94 317
12588.00 312
12589.06 292
12590.12 312
12591.18 289
12592.24 316
12593.30 254
12594.36 290
12595.42 293
12596.48 303
12597.54 286
12598.60 269
12599.66 310
12600.72 296
12601.78 332
12602.84 299
12603.90 311
12604.96 295
12606.02 269
12607.08 271
12608.14 253
12609.20 268
12610.27 260
12611.33 238
12612.39 272
12613.45 262
12614.51 246
12615.57 267
12616.63 238
12617.69 235
12618.75 264
12619.81 258
12620.88 257
12621.94 299
12623.00 272
12624.06 273
12625.12 281
12626.18 320
12627.24 297
12628.31 257
12629.37 261
12630.43 279
12631.49 315
12632.55 288
12633.61 254
12634.68 252
12635.74 259
12636.80 237
12637.86 241
12638.92 183
12639.99 201
12641.05 239
12642.11 265
12643.17 250
12644.23 242
12645.30 231
12646.36 243
12647.42 238
12648.48 259
12649.55 213
12650.61 239
12651.67 254
12652.73 241
12653.80 246
12654.86 280
12655.92 251
12656.99 225
12658.05 252
12659.11 233
12660.17 224
12661.24 211
12662.30 203
12663.36 218
12664.43 235
12665.49 210
12666.55 251
12667.62 265
12668.68 239
12669.74 229
12670.81 267
12671.87 210
12672.93 200
12674.00 247
12675.06 286
12676.12 211
12677.19 214
12678.25 220
12679.31 186
12680.38 210
12681.44 198
12682.51 225
12683.57 213
12684.63 189
12685.70 205
12686.76 244
12687.83 240
12688.89 238
12689.95 197
12691.02 213
12692.08 210
12693.15 242
12694.21 243
12695.28 236
12696.34 239
12697.40 216
12698.47 208
12699.53 227
12700.60 248
12701.66 247
12702.73 221
12703.79 199
12704.86 230
12705.92 230
12706.99 234
12708.05 209
12709.12 198
12710.18 209
12711.25 233
12712.31 224
12713.38 239
12714.44 243
12715.51 236
12716.57 227
12717.64 218
12718.70 214
12719.77 238
12720.83 210
12721.90 207
12722.97 178
12724.03 211
12725.10 234
12726.16 224
12727.23 229
12728.29 210
12729.36 210
12730.43 227
12731.49 210
12732.56 204
12733.62 202
12734.69 269
12735.76 232
12736.82 246
12737.89 240
12738.95 267
12740.02 223
12741.09 241
12742.15 242
12743.22 243
12744.29 236
12745.35 228
12746.42 202
12747.49 220
12748.55 228
12749.62 228
12750.69 222
12751.75 213
12752.82 202
12753.89 234
12754.95 189
12756.02 180
12757.09 207
12758.15 217
12759.22 179
12760.29 208
12761.36 208
12762.42 186
12763.49 186
12764.56 207
12765.62 199
12766.69 190
12767.76 206
12768.83 192
12769.89 181
12770.96 173
12772.03 171
12773.10 194
12774.17 192
12775.23 188
12776.30 176
12777.37 165
12778.44 159
12779.50 160
12780.57 182
12781.64 211
12782.71 191
12783.78 198
12784.84 177
12785.91 176
12786.98 169
12788.05 211
12789.12 193
12790.19 147
12791.25 162
12792.32 159
12793.39 209
12794.46 226
12795.53 222
12796.60 190
12797.67 184
12798.73 181
12799.80 178
12800.87 179
12801.94 170
12803.01 163
12804.08 182
12805.15 161
12806.22 188
12807.29 179
12808.36 172
12809.42 170
12810.49 168
12811.56 226
12812.63 215
12813.70 200
12814.77 149
12815.84 182
12816.91 169
12817.98 145
12819.05 189
12820.12 199
12821.19 202
12822.26 248
12823.33 214
12824.40 183
12825.47 212
12826.54 181
12827.61 212
12828.68 206
12829.75 187
12830.82 190
12831.89 190
12832.96 195
12834.03 212
12835.10 206
12836.17 193
12837.24 186
12838.31 208
12839.38 200
12840.45 207
12841.52 174
12842.59 169
12843.66 160
12844.73 150
12845.80 193
12846.87 166
12847.95 148
12849.02 157
12850.09 149
12851.16 152
12852.23 181
12853.30 174
12854.37 218
12855.44 215
12856.51 187
12857.58 160
12858.66 170
12859.73 190
12860.80 180
12861.87 181
12862.94 174
12864.01 192
12865.08 171
12866.16 163
12867.23 169
12868.30 208
12869.37 174
12870.44 162
12871.51 171
12872.59 209
12873.66 150
12874.73 171
12875.80 186
12876.87 164
12877.95 209
12879.02 192
12880.09 156
12881.16 161
12882.23 168
12883.31 172
12884.38 154
12885.45 192
12886.52 185
12887.60 143
12888.67 191
12889.74 180
12890.81 197
12891.89 151
12892.96 155
12894.03 164
12895.11 161
12896.18 194
12897.25 196
12898.32 166
12899.40 145
12900.47 157
12901.54 165
12902.62 123
12903.69 140
12904.76 169
12905.84 177
12906.91 161
12907.98 141
12909.06 141
12910.13 161
12911.20 146
12912.28 149
12913.35 150
12914.42 143
12915.50 181
12916.57 151
12917.64 156
12918.72 168
12919.79 179
12920.87 159
12921.94 146
12923.01 134
12924.09 128
12925.16 150
12926.24 163
12927.31 172
12928.38 171
12929.46 166
12930.53 159
12931.61 156
12932.68 171
12933.76 128
12934.83 133
12935.90 162
12936.98 155
12938.05 152
12939.13 195
12940.20 154
12941.28 160
12942.35 146
12943.43 171
12944.50 194
12945.58 178
12946.65 158
12947.73 169
12948.80 169
12949.88 175
12950.95 167
12952.03 154
12953.10 161
12954.18 166
12955.25 165
12956.33 186
12957.40 180
12958.48 169
12959.55 186
12960.63 164
12961.70 167
12962.78 178
12963.86 159
12964.93 182
12966.01 184
12967.08 152
12968.16 180
12969.24 157
12970.31 157
12971.39 177
12972.46 155
12973.54 184
12974.62 147
12975.69 165
12976.77 175
12977.84 163
12978.92 169
12980.00 176
12981.07 135
12982.15 137
12983.23 163
12984.30 156
12985.38 161
12986.46 180
12987.53 145
12988.61 161
12989.69 182
12990.76 195
12991.84 166
12992.92 156
12993.99 131
12995.07 145
12996.15 163
12997.22 143
12998.30 176
12999.38 155
13000.45 152
13001.53 169
13002.61 184
13003.69 201
13004.76 194
13005.84 180
13006.92 186
13008.00 190
13009.07 175
13010.15 193
13011.23 165
13012.31 182
13013.38 169
13014.46 214
13015.54 191
13016.62 181
13017.70 185
13018.77 158
13019.85 182
13020.93 170
13022.01 176
13023.09 191
13024.16 172
13025.24 160
13026.32 165
13027.40 185
13028.48 200
13029.56 168
13030.63 164
13031.71 157
13032.79 162
13033.87 165
13034.95 165
13036.03 152
13037.11 186
13038.18 201
13039.26 179
13040.34 164
13041.42 176
13042.50 159
13043.58 166
13044.66 190
13045.74 172
13046.82 185
13047.89 195
13048.97 183
13050.05 213
13051.13 154
13052.21 167
13053.29 174
13054.37 158
13055.45 144
13056.53 181
13057.61 154
13058.69 168
13059.77 149
13060.85 145
13061.93 130
13063.01 161
13064.09 170
13065.17 166
13066.25 173
13067.33 179
13068.41 179
13069.49 154
13070.57 170
13071.65 156
13072.73 174
13073.81 175
13074.89 169
13075.97 189
13077.05 153
13078.13 171
13079.21 171
13080.29 166
13081.37 128
13082.45 172
13083.53 169
13084.61 176
13085.69 182
13086.77 196
13087.85 177
13088.94 170
13090.02 166
13091.10 199
13092.18 167
13093.26 170
13094.34 165
13095.42 163
13096.50 159
13097.58 140
13098.66 190
13099.75 173
13100.83 162
13101.91 167
13102.99 183
13104.07 163
13105.15 173
13106.23 158
13107.32 176
13108.40 199
13109.48 193
13110.56 201
13111.64 184
13112.72 201
13113.81 170
13114.89 146
13115.97 136
13117.05 190
13118.13 137
13119.22 149
13120.30 187
13121.38 182
13122.46 158
13123.55 169
13124.63 167
13125.71 155
13126.79 182
13127.88 141
13128.96 158
13130.04 133
13131.12 168
13132.21 149
13133.29 203
13134.37 174
13135.45 176
13136.54 185
13137.62 174
13138.70 168
13139.79 152
13140.87 168
13141.95 178
13143.03 182
13144.12 202
13145.20 175
13146.28 191
13147.37 190
13148.45 191
13149.53 175
13150.62 168
13151.70 177
13152.78 174
13153.87 181
13154.95 189
13156.03 205
13157.12 172
13158.20 152
13159.29 151
13160.37 165
13161.45 164
13162.54 210
13163.62 198
13164.71 178
13165.79 190
13166.87 168
13167.96 185
13169.04 158
13170.13 171
13171.21 123
13172.29 173
13173.38 175
13174.46 214
13175.55 208
13176.63 150
13177.72 173
13178.80 158
13179.89 180
13180.97 184
13182.06 179
13183.14 184
13184.22 204
13185.31 180
13186.39 172
13187.48 189
13188.56 166
13189.65 177
13190.73 208
13191.82 181
13192.90 165
13193.99 164
13195.07 193
13196.16 182
13197.25 153
13198.33 148
13199.42 172
13200.50 170
13201.59 142
13202.67 168
13203.76 193
13204.84 189
13205.93 165
13207.02 184
13208.10 146
13209.19 167
13210.27 185
13211.36 165
13212.44 197
13213.53 188
13214.62 179
13215.70 169
13216.79 145
13217.88 178
13218.96 171
13220.05 157
13221.13 158
13222.22 152
13223.31 146
13224.39 181
13225.48 179
13226.57 148
13227.65 174
13228.74 183
13229.83 174
13230.91 169
13232.00 140
13233.09 150
13234.17 161
13235.26 158
13236.35 171
13237.43 160
13238.52 156
13239.61 171
13240.70 170
13241.78 167
13242.87 157
13243.96 159
13245.04 163
13246.13 159
13247.22 175
13248.31 149
13249.39 139
13250.48 137
13251.57 205
13252.66 153
13253.74 208
13254.83 175
13255.92 175
13257.01 152
13258.10 165
13259.18 190
13260.27 179
13261.36 198
13262.45 151
13263.54 167
13264.62 182
13265.71 170
13266.80 182
13267.89 206
13268.98 201
13270.06 168
13271.15 154
13272.24 180
13273.33 217
13274.42 184
13275.51 163
13276.60 219
13277.68 198
13278.77 169
13279.86 162
13280.95 187
13282.04 203
13283.13 227
13284.22 208
13285.31 228
13286.39 163
13287.48 183
13288.57 191
13289.66 204
13290.75 224
13291.84 181
13292.93 160
13294.02 206
13295.11 192
13296.20 217
13297.29 193
13298.38 196
13299.47 219
13300.56 185
13301.65 232
13302.73 226
13303.82 210
13304.91 203
13306.00 226
13307.09 192
13308.18 200
13309.27 228
13310.36 219
13311.45 239
13312.54 269
13313.63 219
13314.72 224
13315.81 255
13316.90 254
13318.00 266
13319.09 225
13320.18 226
13321.27 222
13322.36 211
13323.45 193
13324.54 243
13325.63 249
13326.72 204
13327.81 212
13328.90 195
13329.99 229
13331.08 255
13332.17 210
13333.26 219
13334.35 221
13335.45 234
13336.54 282
13337.63 246
13338.72 250
13339.81 267
13340.90 236
13341.99 239
13343.08 247
13344.18 217
13345.27 238
13346.36 265
13347.45 227
13348.54 237
13349.63 239
13350.72 276
13351.82 230
13352.91 252
13354.00 267
13355.09 259
13356.18 247
13357.28 215
13358.37 241
13359.46 222
13360.55 250
13361.64 236
13362.74 242
13363.83 286
13364.92 290
13366.01 287
13367.10 289
13368.20 273
13369.29 315
13370.38 300
13371.47 284
13372.57 290
13373.66 318
13374.75 297
13375.84 321
13376.94 320
13378.03 300
13379.12 267
13380.22 254
13381.31 267
13382.40 284
13383.49 314
13384.59 278
13385.68 242
13386.77 254
13387.87 220
13388.96 273
13390.05 230
13391.15 206
13392.24 211
13393.33 243
13394.43 238
13395.52 226
13396.61 223
13397.71 234
13398.80 217
13399.90 214
13400.99 251
13402.08 225
13403.18 208
13404.27 201
13405.36 205
13406.46 213
13407.55 226
13408.65 182
13409.74 207
13410.83 217
13411.93 195
13413.02 256
13414.12 242
13415.21 253
13416.31 212
13417.40 210
13418.49 201
13419.59 177
13420.68 202
13421.78 243
13422.87 198
13423.97 170
13425.06 205
13426.16 239
13427.25 261
13428.35 192
13429.44 225
13430.54 232
13431.63 191
13432.73 217
13433.82 243
13434.92 227
13436.01 259
13437.11 220
13438.20 241
13439.30 248
13440.39 251
13441.49 211
13442.58 210
13443.68 248
13444.77 229
13445.87 215
13446.96 243
13448.06 229
13449.16 250
13450.25 246
13451.35 244
13452.44 237
13453.54 221
13454.64 230
13455.73 234
13456.83 238
13457.92 265
13459.02 286
13460.12 227
13461.21 273
13462.31 282
13463.40 269
13464.50 239
13465.60 257
13466.69 258
13467.79 272
13468.89 263
13469.98 272
13471.08 255
13472.18 305
13473.27 286
13474.37 327
13475.47 278
13476.56 276
13477.66 256
13478.76 285
13479.85 254
13480.95 268
13482.05 275
13483.14 307
13484.24 305
13485.34 286
13486.44 264
13487.53 304
13488.63 330
13489.73 284
13490.83 246
13491.92 278
13493.02 271
13494.12 336
13495.21 349
13496.31 360
13497.41 354
13498.51 339
13499.61 324
13500.70 333
13501.80 360
13502.90 340
13504.00 392
13505.10 371
13506.19 382
13507.29 424
13508.39 364
13509.49 432
13510.59 419
13511.68 389
13512.78 375
13513.88 408
13514.98 364
13516.08 366
13517.18 346
13518.27 325
13519.37 323
13520.47 284
13521.57 316
13522.67 305
13523.77 257
13524.87 260
13525.96 262
13527.06 266
13528.16 250
13529.26 246
13530.36 228
13531.46 259
13532.56 220
13533.66 253
13534.76 242
13535.86 254
13536.96 239
13538.05 222
13539.15 230
13540.25 259
13541.35 274
13542.45 245
13543.55 234
13544.65 176
13545.75 239
13546.85 243
13547.95 246
13549.05 225
13550.15 231
13551.25 223
13552.35 210
13553.45 216
13554.55 217
13555.65 243
13556.75 218
13557.85 213
13558.95 212
13560.05 209
13561.15 196
13562.25 196
13563.35 219
13564.45 184
13565.55 202
13566.65 229
13567.75 237
13568.85 203
13569.95 200
13571.05 189
13572.16 198
13573.26 184
13574.36 205
13575.46 182
13576.56 189
13577.66 202
13578.76 212
13579.86 204
13580.96 206
13582.06 232
13583.16 211
13584.27 179
13585.37 212
13586.47 223
13587.57 203
13588.67 200
13589.77 215
13590.87 205
13591.98 193
13593.08 224
13594.18 184
13595.28 202
13596.38 254
13597.48 222
13598.59 177
13599.69 165
13600.79 210
13601.89 232
13602.99 211
13604.10 253
13605.20 208
13606.30 183
13607.40 240
13608.50 241
13609.61 207
13610.71 183
13611.81 190
13612.91 203
13614.02 227
13615.12 222
13616.22 249
13617.32 257
13618.43 246
13619.53 214
13620.63 240
13621.73 243
13622.84 236
13623.94 192
13625.04 183
13626.14 209
13627.25 215
13628.35 226
13629.45 208
13630.56 227
13631.66 221
13632.76 228
13633.87 225
13634.97 215
13636.07 274
13637.18 232
13638.28 209
13639.38 208
13640.49 209
13641.59 189
13642.69 208
13643.80 237
13644.90 214
13646.00 195
13647.11 229
13648.21 220
13649.32 239
13650.42 221
13651.52 208
13652.63 242
13653.73 243
13654.84 219
13655.94 208
13657.04 231
13658.15 251
13659.25 220
13660.36 200
13661.46 209
13662.57 208
13663.67 185
13664.77 210
13665.88 213
13666.98 229
13668.09 201
13669.19 193
13670.30 188
13671.40 206
13672.51 193
13673.61 232
13674.72 213
13675.82 215
13676.93 198
13678.03 205
13679.14 212
13680.24 207
13681.35 216
13682.45 205
13683.56 219
13684.66 196
13685.77 250
13686.87 211
13687.98 186
13689.08 215
13690.19 219
13691.29 219
13692.40 223
13693.51 212
13694.61 199
13695.72 196
13696.82 160
13697.93 221
13699.03 218
13700.14 203
13701.25 208
13702.35 195
13703.46 191
13704.56 199
13705.67 208
13706.78 238
13707.88 210
13708.99 233
13710.10 222
13711.20 223
13712.31 219
13713.41 228
13714.52 241
13715.63 239
13716.73 242
13717.84 197
13718.95 208
13720.05 230
13721.16 244
13722.27 257
13723.37 274
13724.48 226
13725.59 239
13726.70 250
13727.80 256
13728.91 263
13730.02 229
13731.12 281
13732.23 255
13733.34 251
13734.45 233
13735.55 235
13736.66 265
13737.77 278
13738.87 290
13739.98 265
13741.09 250
13742.20 270
13743.31 265
13744.41 284
13745.52 299
13746.63 280
13747.74 310
13748.84 306
13749.95 304
13751.06 320
13752.17 288
13753.28 327
13754.38 322
13755.49 307
13756.60 317
13757.71 330
13758.82 301
13759.93 306
13761.03 337
13762.14 329
13763.25 362
13764.36 391
13765.47 397
13766.58 382
13767.68 327
13768.79 383
13769.90 419
13771.01 456
13772.12 433
13773.23 466
13774.34 488
13775.45 535
13776.56 586
13777.66 633
13778.77 587
13779.88 614
13780.99 596
13782.10 599
13783.21 585
13784.32 589
13785.43 561
13786.54 494
13787.65 481
13788.76 531
13789.87 469
13790.98 388
13792.09 403
13793.20 372
13794.31 386
13795.42 391
13796.52 344
13797.63 321
13798.74 305
13799.85 299
13800.96 301
13802.07 316
13803.18 326
13804.29 281
13805.40 318
13806.51 277
13807.63 267
13808.74 286
13809.85 267
13810.96 323
13812.07 304
13813.18 280
13814.29 308
13815.40 356
13816.51 307
13817.62 293
13818.73 286
13819.84 300
13820.95 296
13822.06 258
13823.17 263
13824.28 270
13825.40 285
13826.51 282
13827.62 267
13828.73 268
13829.84 256
13830.95 293
13832.06 268
13833.17 264
13834.28 252
13835.40 283
13836.51 222
13837.62 250
13838.73 264
13839.84 261
13840.95 261
13842.06 248
13843.18 220
13844.29 263
13845.40 261
13846.51 280
13847.62 280
13848.74 238
13849.85 255
13850.96 263
13852.07 282
13853.18 293
13854.30 278
13855.41 285
13856.52 304
13857.63 274
13858.74 273
13859.86 278
13860.97 291
13862.08 353
13863.19 314
13864.31 301
13865.42 331
13866.53 327
13867.64 328
13868.76 326
13869.87 294
13870.98 290
13872.10 291
13873.21 322
13874.32 306
13875.43 287
13876.55 341
13877.66 320
13878.77 356
13879.89 298
13881.00 281
13882.11 295
13883.23 322
13884.34 351
13885.45 337
13886.57 358
13887.68 319
13888.79 348
13889.91 377
13891.02 350
13892.13 388
13893.25 396
13894.36 383
13895.48 376
13896.59 407
13897.70 406
13898.82 389
13899.93 418
13901.05 429
13902.16 451
13903.27 437
13904.39 452
13905.50 430
13906.62 405
13907.73 398
13908.85 433
13909.96 351
13911.07 363
13912.19 332
13913.30 316
13914.42 346
13915.53 333
13916.65 304
13917.76 295
13918.88 301
13919.99 324
13921.11 300
13922.22 288
13923.34 283
13924.45 276
13925.57 307
13926.68 317
13927.80 296
13928.91 277
13930.03 286
13931.14 271
13932.26 279
13933.37 265
13934.49 291
13935.60 266
13936.72 319
13937.83 302
13938.95 327
13940.06 303
13941.18 279
13942.30 278
13943.41 288
13944.53 289
13945.64 298
13946.76 258
13947.87 237
13948.99 264
13950.11 274
13951.22 264
13952.34 238
13953.45 249
13954.57 251
13955.69 252
13956.80 238
13957.92 260
13959.04 249
13960.15 226
13961.27 270
13962.39 267
13963.50 251
13964.62 249
13965.73 267
13966.85 227
13967.97 256
13969.08 239
13970.20 259
13971.32 268
13972.44 256
13973.55 248
13974.67 227
13975.79 240
13976.90 274
13978.02 251
13979.14 238
13980.25 231
13981.37 237
13982.49 245
13983.61 215
13984.72 212
13985.84 237
13986.96 283
13988.08 248
13989.19 249
13990.31 241
13991.43 261
13992.55 246
13993.66 243
13994.78 232
13995.90 234
13997.02 239
13998.14 251
13999.25 229
14000.37 225
14001.49 222
14002.61 214
14003.73 265
14004.84 232
14005.96 227
14007.08 207
14008.20 220
14009.32 203
14010.44 216
14011.55 190
14012.67 279
14013.79 282
14014.91 246
14016.03 221
14017.15 275
14018.27 226
14019.38 228
14020.50 217
14021.62 217
14022.74 229
14023.86 230
14024.98 220
14026.10 208
14027.22 209
14028.34 240
14029.46 223
14030.57 245
14031.69 239
14032.81 260
14033.93 260
14035.05 234
14036.17 228
14037.29 234
14038.41 202
14039.53 222
14040.65 231
14041.77 219
14042.89 238
14044.01 218
14045.13 230
14046.25 203
14047.37 236
14048.49 245
14049.61 254
14050.73 270
14051.85 247
14052.97 248
14054.09 256
14055.21 244
14056.33 230
14057.45 239
14058.57 265
14059.69 275
14060.81 323
14061.93 276
14063.05 257
14064.17 292
14065.29 280
14066.41 292
14067.53 291
14068.65 269
14069.78 307
14070.90 299
14072.02 246
14073.14 290
14074.26 265
14075.38 309
14076.50 341
14077.62 312
14078.74 319
14079.86 328
14080.99 323
14082.11 350
14083.23 385
14084.35 368
14085.47 386
14086.59 371
14087.71 368
14088.84 393
14089.96 356
14091.08 383
14092.20 404
14093.32 385
14094.44 401
14095.57 410
14096.69 449
14097.81 458
14098.93 476
14100.05 484
14101.18 500
14102.30 515
14103.42 556
14104.54 520
14105.66 508
14106.79 550
14107.91 512
14109.03 496
14110.15 468
14111.28 423
14112.40 414
14113.52 374
14114.64 374
14115.77 375
14116.89 357
14118.01 352
14119.13 320
14120.26 312
14121.38 294
14122.50 279
14123.63 272
14124.75 309
14125.87 300
14126.99 277
14128.12 288
14129.24 266
14130.36 274
14131.49 277
14132.61 262
14133.73 322
14134.86 301
14135.98 287
14137.10 250
14138.23 272
14139.35 269
14140.47 266
14141.60 273
14142.72 229
14143.85 253
14144.97 237
14146.09 294
14147.22 274
14148.34 264
14149.47 292
14150.59 246
14151.71 263
14152.84 260
14153.96 256
14155.09 254
14156.21 242
14157.33 279
14158.46 282
14159.58 220
14160.71 264
14161.83 230
14162.96 203
14164.08 233
14165.21 260
14166.33 226
14167.45 211
14168.58 233
14169.70 250
14170.83 244
14171.95 228
14173.08 202
14174.20 254
14175.33 225
14176.45 232
14177.58 187
14178.70 221
14179.83 249
14180.95 240
14182.08 223
14183.20 212
14184.33 242
14185.46 274
14186.58 282
14187.71 257
14188.83 247
14189.96 245
14191.08 247
14192.21 263
14193.33 222
14194.46 232
14195.59 237
14196.71 236
14197.84 238
14198.96 218
14200.09 216
14201.22 231
14202.34 212
14203.47 208
14204.59 217
14205.72 235
14206.85 231
14207.97 224
14209.10 243
14210.23 223
14211.35 203
14212.48 228
14213.61 200
14214.73 198
14215.86 199
14216.99 199
14218.11 241
14219.24 209
14220.37 194
14221.49 192
14222.62 233
14223.75 200
14224.87 210
14226.00 186
14227.13 193
14228.25 198
14229.38 177
14230.51 208
14231.64 222
14232.76 224
14233.89 206
14235.02 192
14236.14 236
14237.27 226
14238.40 219
14239.53 228
14240.66 215
14241.78 212
14242.91 221
14244.04 190
14245.17 181
14246.29 187
14247.42 207
14248.55 184
14249.68 207
14250.81 218
14251.93 199
14253.06 220
14254.19 213
14255.32 187
14256.45 199
14257.57 206
14258.70 198
14259.83 168
14260.96 173
14262.09 188
14263.22 182
14264.34 170
14265.47 174
14266.60 206
14267.73 189
14268.86 193
14269.99 190
14271.12 173
14272.25 194
14273.37 187
14274.50 158
14275.63 185
14276.76 171
14277.89 175
14279.02 206
14280.15 217
14281.28 214
14282.41 185
14283.54 170
14284.67 140
14285.80 135
14286.92 165
14288.05 175
14289.18 148
14290.31 167
14291.44 181
14292.57 202
14293.70 206
14294.83 164
14295.96 147
14297.09 163
14298.22 168
14299.35 189
14300.48 175
14301.61 179
14302.74 157
14303.87 168
14305.00 150
14306.13 147
14307.26 158
14308.39 171
14309.52 165
14310.65 164
14311.78 155
14312.91 173
14314.04 145
14315.18 152
14316.31 164
14317.44 169
14318.57 142
14319.70 160
14320.83 160
14321.96 145
14323.09 182
14324.22 154
14325.35 156
14326.48 160
14327.61 177
14328.75 156
14329.88 173
14331.01 166
14332.14 161
14333.27 173
14334.40 189
14335.53 175
14336.66 201
14337.80 212
14338.93 158
14340.06 181
14341.19 170
14342.32 151
14343.45 196
14344.59 163
14345.72 166
14346.85 156
14347.98 158
14349.11 170
14350.24 150
14351.38 135
14352.51 155
14353.64 131
14354.77 155
14355.91 178
14357.04 141
14358.17 144
14359.30 135
14360.43 125
14361.57 156
14362.70 153
14363.83 142
14364.96 145
14366.10 129
14367.23 169
14368.36 150
14369.49 160
14370.63 157
14371.76 154
14372.89 135
14374.03 151
14375.16 158
14376.29 125
14377.42 145
14378.56 180
14379.69 164
14380.82 154
14381.96 148
14383.09 138
14384.22 144
14385.36 147
14386.49 167
14387.62 178
14388.76 139
14389.89 151
14391.02 175
14392.16 152
14393.29 151
14394.43 165
14395.56 142
14396.69 151
14397.83 178
14398.96 149
14400.09 140
14401.23 161
14402.36 147
14403.50 156
14404.63 127
14405.76 158
14406.90 140
14408.03 172
14409.17 174
14410.30 158
14411.44 143
14412.57 130
14413.70 129
14414.84 167
14415.97 164
14417.11 159
14418.24 141
14419.38 189
14420.51 166
14421.65 140
14422.78 156
14423.92 158
14425.05 163
14426.19 171
14427.32 141
14428.46 163
14429.59 164
14430.73 137
14431.86 143
14433.00 173
14434.13 156
14435.27 137
14436.40 164
14437.54 145
14438.67 171
14439.81 183
14440.95 193
14442.08 193
14443.22 175
14444.35 151
14445.49 178
14446.62 158
14447.76 155
14448.90 168
14450.03 148
14451.17 160
14452.30 173
14453.44 160
14454.58 156
14455.71 178
14456.85 147
14457.98 137
14459.12 169
14460.26 131
14461.39 137
14462.53 163
14463.67 150
14464.80 137
14465.94 150
14467.07 152
14468.21 163
14469.35 148
14470.48 157
14471.62 163
14472.76 156
14473.90 147
14475.03 144
14476.17 127
14477.31 156
14478.44 132
14479.58 155
14480.72 143
14481.85 163
14482.99 153
14484.13 172
14485.27 140
14486.40 148
14487.54 188
14488.68 166
14489.82 186
14490.95 203
14492.09 181
14493.23 171
14494.37 187
14495.50 175
14496.64 137
14497.78 173
14498.92 186
14500.05 182
14501.19 195
14502.33 170
14503.47 175
14504.61 189
14505.74 184
14506.88 173
14508.02 183
14509.16 187
14510.30 174
14511.44 168
14512.57 212
14513.71 201
14514.85 201
14515.99 202
14517.13 183
14518.27 174
14519.41 227
14520.54 201
14521.68 250
14522.82 228
14523.96 195
14525.10 201
14526.24 216
14527.38 231
14528.52 218
14529.65 211
14530.79 235
14531.93 225
14533.07 202
14534.21 172
14535.35 185
14536.49 196
14537.63 176
14538.77 171
14539.91 171
14541.05 178
14542.19 153
14543.33 150
14544.47 176
14545.61 171
14546.75 142
14547.89 159
14549.02 164
14550.16 148
14551.30 155
14552.44 180
14553.58 180
14554.72 168
14555.86 185
14557.00 159
14558.14 135
14559.29 158
14560.43 178
14561.57 146
14562.71 153
14563.85 160
14564.99 159
14566.13 178
14567.27 179
14568.41 154
14569.55 151
14570.69 175
14571.83 172
14572.97 183
14574.11 144
14575.25 148
14576.39 159
14577.53 144
14578.68 144
14579.82 151
14580.96 140
14582.10 166
14583.24 156
14584.38 159
14585.52 166
14586.66 159
14587.80 156
14588.95 162
14590.09 203
14591.23 164
14592.37 164
14593.51 177
14594.65 152
14595.79 139
14596.94 154
14598.08 168
14599.22 172
14600.36 167
14601.50 172
14602.65 172
14603.79 197
14604.93 185
14606.07 178
14607.21 195
14608.36 175
14609.50 192
14610.64 162
14611.78 174
14612.92 186
14614.07 200
14615.21 171
14616.35 194
14617.49 171
14618.64 168
14619.78 172
14620.92 179
14622.06 163
14623.21 186
14624.35 184
14625.49 184
14626.64 198
14627.78 183
14628.92 199
14630.06 185
14631.21 188
14632.35 193
14633.49 226
14634.64 226
14635.78 200
14636.92 238
14638.07 219
14639.21 184
14640.35 222
14641.50 245
14642.64 198
14643.78 215
14644.93 208
14646.07 204
14647.21 220
14648.36 186
14649.50 210
14650.65 203
14651.79 186
14652.93 180
14654.08 181
14655.22 188
14656.37 183
14657.51 196
14658.65 193
14659.80 162
14660.94 139
14662.09 177
14663.23 198
14664.37 188
14665.52 158
14666.66 161
14667.81 187
14668.95 189
14670.10 185
14671.24 188
14672.39 169
14673.53 160
14674.68 151
14675.82 166
14676.97 133
14678.11 158
14679.25 164
14680.40 153
14681.54 158
14682.69 133
14683.83 163
14684.98 133
14686.13 111
14687.27 139
14688.42 144
14689.56 165
14690.71 169
14691.85 110
14693.00 154
14694.14 133
14695.29 139
14696.43 157
14697.58 158
14698.72 147
14699.87 142
14701.02 120
14702.16 134
14703.31 123
14704.45 107
14705.60 107
14706.75 140
14707.89 143
14709.04 136
14710.18 133
14711.33 144
14712.48 142
14713.62 133
14714.77 157
14715.92 136
14717.06 141
14718.21 131
14719.35 133
14720.50 136
14721.65 148
14722.79 130
14723.94 139
14725.09 147
14726.23 142
14727.38 136
14728.53 108
14729.67 146
14730.82 127
14731.97 136
14733.12 130
14734.26 119
14735.41 127
14736.56 127
14737.70 133
14738.85 132
14740.00 102
14741.15 121
14742.29 106
14743.44 127
14744.59 133
14745.74 129
14746.88 127
14748.03 131
14749.18 123
14750.33 126
14751.47 134
14752.62 123
14753.77 145
14754.92 142
14756.07 139
14757.21 146
14758.36 131
14759.51 124
14760.66 146
14761.81 108
14762.95 141
14764.10 150
14765.25 116
14766.40 128
14767.55 126
14768.70 157
14769.84 125
14770.99 129
14772.14 119
14773.29 109
14774.44 111
14775.59 124
14776.74 114
14777.88 120
14779.03 132
14780.18 110
14781.33 134
14782.48 111
14783.63 120
14784.78 86
14785.93 109
14787.08 117
14788.22 126
14789.37 127
14790.52 116
14791.67 107
14792.82 109
14793.97 118
14795.12 111
14796.27 124
14797.42 101
14798.57 116
14799.72 94
14800.87 93
14802.02 114
14803.17 114
14804.32 120
14805.47 132
14806.62 103
14807.77 95
14808.92 112
14810.07 116
14811.22 99
14812.37 118
14813.52 119
14814.67 116
14815.82 112
14816.97 112
14818.12 123
14819.27 116
14820.42 121
14821.57 129
14822.72 140
14823.87 115
14825.02 105
14826.17 108
14827.32 90
14828.47 87
14829.62 102
14830.78 136
14831.93 127
14833.08 118
14834.23 103
14835.38 87
14836.53 124
14837.68 118
14838.83 105
14839.98 103
14841.13 121
14842.29 108
14843.44 101
14844.59 109
14845.74 103
14846.89 111
14848.04 108
14849.19 112
14850.35 96
14851.50 108
14852.65 123
14853.80 117
14854.95 103
14856.10 100
14857.26 96
14858.41 105
14859.56 123
14860.71 118
14861.86 104
14863.02 112
14864.17 135
14865.32 149
14866.47 111
14867.63 110
14868.78 106
14869.93 121
14871.08 98
14872.23 94
14873.39 125
14874.54 103
14875.69 97
14876.84 120
14878.00 102
14879.15 111
14880.30 110
14881.46 116
14882.61 139
14883.76 109
14884.91 122
14886.07 129
14887.22 122
14888.37 102
14889.53 93
14890.68 108
14891.83 98
14892.99 96
14894.14 104
14895.29 109
14896.45 101
14897.60 105
14898.75 116
14899.91 116
14901.06 114
14902.21 125
14903.37 111
14904.52 120
14905.67 121
14906.83 108
14907.98 119
14909.14 106
14910.29 122
14911.44 113
14912.60 110
14913.75 109
14914.91 104
14916.06 108
14917.21 127
14918.37 112
14919.52 101
14920.68 122
14921.83 130
14922.99 107
14924.14 95
14925.30 118
14926.45 118
14927.60 101
14928.76 103
14929.91 117
14931.07 117
14932.22 109
14933.38 116
14934.53 134
14935.69 120
14936.84 126
14938.00 99
14939.15 114
14940.31 113
14941.46 100
14942.62 99
14943.77 108
14944.93 127
14946.08 122
14947.24 117
14948.39 159
14949.55 109
14950.71 120
14951.86 107
14953.02 129
14954.17 104
14955.33 114
14956.48 138
14957.64 108
14958.80 126
14959.95 120
14961.11 128
14962.26 112
14963.42 110
14964.57 155
14965.73 150
14966.89 132
14968.04 144
14969.20 119
14970.36 134
14971.51 131
14972.67 133
14973.82 126
14974.98 142
14976.14 156
14977.29 136
14978.45 112
14979.61 112
14980.76 124
14981.92 103
14983.08 119
14984.23 110
14985.39 111
14986.55 103
14987.70 117
14988.86 102
14990.02 111
14991.18 114
14992.33 127
14993.49 119
14994.65 125
14995.80 130
14996.96 128
14998.12 164
14999.28 121
15000.43 132
15001.59 104
15002.75 98
15003.91 104
15005.06 98
15006.22 135
15007.38 139
15008.54 99
15009.69 106
15010.85 93
15012.01 105
15013.17 111
15014.33 99
15015.48 125
15016.64 110
15017.80 123
15018.96 113
15020.12 132
15021.27 119
15022.43 104
15023.59 98
15024.75 100
15025.91 132
15027.07 105
15028.23 107
15029.38 117
15030.54 103
15031.70 97
15032.86 104
15034.02 96
15035.18 111
15036.34 102
15037.49 94
15038.65 93
15039.81 89
15040.97 96
15042.13 99
15043.29 95
15044.45 95
15045.61 101
15046.77 96
15047.93 116
15049.09 103
15050.24 100
15051.40 92
15052.56 104
15053.72 117
15054.88 120
15056.04 92
15057.20 103
15058.36 91
15059.52 96
15060.68 86
15061.84 105
15063.00 101
15064.16 92
15065.32 88
15066.48 99
15067.64 85
15068.80 81
15069.96 92
15071.12 85
15072.28 106
15073.44 118
15074.60 131
15075.76 114
15076.92 118
15078.08 98
15079.24 88
15080.40 100
15081.56 132
15082.72 75
15083.89 86
15085.05 80
15086.21 87
15087.37 107
15088.53 74
15089.69 88
15090.85 97
15092.01 96
15093.17 105
15094.33 111
15095.49 120
15096.66 104
15097.82 93
15098.98 96
15100.14 83
15101.30 92
15102.46 123
15103.62 118
15104.78 122
15105.95 96
15107.11 120
15108.27 113
15109.43 106
15110.59 95
15111.75 104
15112.92 107
15114.08 106
15115.24 99
15116.40 96
15117.56 112
15118.73 92
15119.89 105
15121.05 123
15122.21 125
15123.37 99
15124.54 108
15125.70 107
15126.86 115
15128.02 92
15129.19 96
15130.35 69
15131.51 93
15132.67 99
15133.84 96
15135.00 132
15136.16 116
15137.32 100
15138.49 110
15139.65 118
15140.81 99
15141.97 127
15143.14 81
15144.30 101
15145.46 100
15146.63 106
15147.79 112
15148.95 92
15150.12 131
15151.28 115
15152.44 97
15153.61 94
15154.77 126
15155.93 102
15157.10 117
15158.26 116
15159.42 100
15160.59 102
15161.75 114
15162.91 104
15164.08 93
15165.24 94
15166.41 89
15167.57 104
15168.73 91
15169.90 117
15171.06 113
15172.23 89
15173.39 109
15174.55 119
15175.72 106
15176.88 114
15178.05 97
15179.21 109
15180.38 117
15181.54 98
15182.70 97
15183.87 86
15185.03 91
15186.20 122
15187.36 97
15188.53 96
15189.69 98
15190.86 111
15192.02 125
15193.19 118
15194.35 104
15195.52 106
15196.68 119
15197.85 128
15199.01 117
15200.18 143
15201.34 98
15202.51 100
15203.67 104
15204.84 129
15206.00 144
15207.17 121
15208.33 92
15209.50 109
15210.66 104
15211.83 122
15213.00 128
15214.16 137
15215.33 119
15216.49 131
15217.66 130
15218.82 139
15219.99 148
15221.16 119
15222.32 111
15223.49 99
15224.65 134
15225.82 127
15226.99 115
15228.15 118
15229.32 144
15230.49 131
15231.65 126
15232.82 137
15233.98 119
15235.15 150
15236.32 138
15237.48 144
15238.65 131
15239.82 109
15240.98 134
15242.15 122
15243.32 120
15244.48 114
15245.65 119
15246.82 126
15247.98 123
15249.15 120
15250.32 99
15251.49 120
15252.65 113
15253.82 104
15254.99 114
15256.16 131
15257.32 124
15258.49 110
15259.66 114
15260.82 112
15261.99 114
15263.16 109
15264.33 112
15265.49 97
15266.66 102
15267.83 114
15269.00 131
15270.17 122
15271.33 110
15272.50 106
15273.67 87
15274.84 121
15276.01 100
15277.17 108
15278.34 100
15279.51 98
15280.68 107
15281.85 117
15283.01 117
15284.18 118
15285.35 102
15286.52 108
15287.69 97
15288.86 102
15290.03 96
15291.19 114
15292.36 96
15293.53 91
15294.70 116
15295.87 91
15297.04 97
15298.21 102
15299.38 96
15300.54 97
15301.71 90
15302.88 99
15304.05 124
15305.22 130
15306.39 110
15307.56 116
15308.73 136
15309.90 128
15311.07 84
15312.24 115
15313.41 108
15314.58 118
15315.75 104
15316.92 79
15318.09 104
15319.25 96
15320.42 106
15321.59 113
15322.76 139
15323.93 99
15325.10 95
15326.27 99
15327.44 114
15328.61 109
15329.78 89
15330.95 93
15332.12 101
15333.29 102
15334.46 96
15335.64 99
15336.81 103
15337.98 124
15339.15 140
15340.32 123
15341.49 112
15342.66 95
15343.83 112
15345.00 100
15346.17 97
15347.34 108
15348.51 98
15349.68 103
15350.85 97
15352.02 91
15353.20 86
15354.37 95
15355.54 114
15356.71 105
15357.88 123
15359.05 108
15360.22 101
15361.39 76
15362.57 97
15363.74 99
15364.91 100
15366.08 105
15367.25 97
15368.42 125
15369.59 112
15370.77 99
15371.94 117
15373.11 100
15374.28 86
15375.45 89
15376.63 88
15377.80 114
15378.97 99
15380.14 90
15381.31 91
15382.49 126
15383.66 109
15384.83 112
15386.00 94
15387.17 108
15388.35 119
15389.52 116
15390.69 113
15391.86 103
15393.04 101
15394.21 117
15395.38 115
15396.55 99
15397.73 94
15398.90 92
15400.07 94
15401.25 109
15402.42 123
15403.59 104
15404.76 85
15405.94 107
15407.11 115
15408.28 107
15409.46 101
15410.63 88
15411.80 94
15412.98 98
15414.15 91
15415.32 89
15416.50 101
15417.67 102
15418.84 106
15420.02 85
15421.19 87
15422.36 88
15423.54 81
15424.71 95
15425.89 128
15427.06 116
15428.23 105
15429.41 87
15430.58 84
15431.76 108
15432.93 102
15434.10 97
15435.28 107
15436.45 98
15437.63 87
15438.80 112
15439.97 95
15441.15 108
15442.32 105
15443.50 90
15444.67 109
15445.85 91
15447.02 101
15448.20 94
15449.37 115
15450.55 121
15451.72 98
15452.89 109
15454.07 118
15455.24 87
15456.42 93
15457.59 71
15458.77 90
15459.94 88
15461.12 96
15462.30 132
15463.47 81
15464.65 113
15465.82 97
15467.00 91
15468.17 105
15469.35 102
15470.52 124
15471.70 98
15472.87 97
15474.05 114
15475.22 108
15476.40 103
15477.58 88
15478.75 90
15479.93 85
15481.10 80
15482.28 89
15483.46 72
15484.63 98
15485.81 114
15486.98 123
15488.16 84
15489.34 83
15490.51 101
15491.69 112
15492.87 99
15494.04 105
15495.22 123
15496.39 99
15497.57 109
15498.75 116
15499.92 96
15501.10 89
15502.28 106
15503.45 104
15504.63 126
15505.81 117
15506.98 95
15508.16 84
15509.34 90
15510.52 102
15511.69 101
15512.87 127
15514.05 107
15515.22 102
15516.40 95
15517.58 98
15518.76 102
15519.93 97
15521.11 107
15522.29 89
15523.47 102
15524.64 118
15525.82 96
15527.00 109
15528.18 76
15529.35 87
15530.53 99
15531.71 113
15532.89 103
15534.07 113
15535.24 116
15536.42 80
15537.60 99
15538.78 117
15539.96 92
15541.13 110
15542.31 100
15543.49 135
15544.67 140
15545.85 104
15547.03 99
15548.20 115
15549.38 129
15550.56 124
15551.74 127
15552.92 129
15554.10 107
15555.28 108
15556.45 119
15557.63 102
15558.81 104
15559.99 119
15561.17 107
15562.35 110
15563.53 112
15564.71 123
15565.89 122
15567.07 98
15568.24 113
15569.42 108
15570.60 105
15571.78 115
15572.96 135
15574.14 130
15575.32 121
15576.50 111
15577.68 122
15578.86 106
15580.04 110
15581.22 111
15582.40 112
15583.58 120
15584.76 115
15585.94 139
15587.12 139
15588.30 168
15589.48 141
15590.66 150
15591.84 116
15593.02 107
15594.20 115
15595.38 158
15596.56 131
15597.74 101
15598.92 139
15600.10 121
15601.28 148
15602.46 140
15603.64 139
15604.82 137
15606.00 168
15607.18 132
15608.36 152
15609.55 149
15610.73 158
15611.91 132
15613.09 131
15614.27 157
15615.45 143
15616.63 190
15617.81 151
15618.99 139
15620.17 147
15621.36 168
15622.54 144
15623.72 160
15624.90 157
15626.08 183
15627.26 178
15628.44 177
15629.63 166
15630.81 170
15631.99 158
15633.17 167
15634.35 174
15635.53 177
15636.72 179
15637.90 224
15639.08 173
15640.26 179
15641.44 167
15642.63 192
15643.81 192
15644.99 186
15646.17 189
15647.35 200
15648.54 232
15649.72 236
15650.90 203
15652.08 202
15653.27 201
15654.45 221
15655.63 214
15656.81 203
15658.00 157
15659.18 202
15660.36 196
15661.54 206
15662.73 179
15663.91 208
15665.09 195
15666.28 192
15667.46 216
15668.64 217
15669.82 224
15671.01 205
15672.19 185
15673.37 229
15674.56 192
15675.74 196
15676.92 219
15678.11 184
15679.29 168
15680.47 181
15681.66 176
15682.84 181
15684.03 166
15685.21 167
15686.39 171
15687.58 163
15688.76 175
15689.94 187
15691.13 167
15692.31 177
15693.50 211
15694.68 197
15695.86 164
15697.05 164
15698.23 164
15699.42 193
15700.60 203
15701.78 192
15702.97 197
15704.15 200
15705.34 212
15706.52 200
15707.71 195
15708.89 202
15710.08 228
15711.26 225
15712.45 215
15713.63 208
15714.81 203
15716.00 219
15717.18 230
15718.37 193
15719.55 234
15720.74 201
15721.92 220
15723.11 216
15724.29 180
15725.48 219
15726.66 196
15727.85 221
15729.04 223
15730.22 219
15731.41 209
15732.59 224
15733.78 202
15734.96 244
15736.15 221
15737.33 214
15738.52 211
15739.71 243
15740.89 220
15742.08 216
15743.26 224
15744.45 224
15745.63 248
15746.82 203
15748.01 221
15749.19 257
15750.38 235
15751.56 238
15752.75 286
15753.94 235
15755.12 251
15756.31 246
15757.50 275
15758.68 236
15759.87 256
15761.06 272
15762.24 255
15763.43 289
15764.62 277
15765.80 258
15766.99 273
15768.18 251
15769.36 255
15770.55 254
15771.74 212
15772.92 215
15774.11 241
15775.30 248
15776.48 233
15777.67 236
15778.86 225
15780.05 246
15781.23 238
15782.42 220
15783.61 226
15784.80 215
15785.98 233
15787.17 253
15788.36 238
15789.55 205
15790.73 220
15791.92 235
15793.11 202
15794.30 228
15795.48 209
15796.67 191
15797.86 187
15799.05 201
15800.24 195
15801.42 195
15802.61 184
15803.80 179
15804.99 177
15806.18 167
15807.37 201
15808.55 187
15809.74 200
15810.93 168
15812.12 190
15813.31 179
15814.50 157
15815.68 186
15816.87 182
15818.06 181
15819.25 189
15820.44 153
15821.63 162
15822.82 161
15824.01 156
15825.19 161
15826.38 144
15827.57 151
15828.76 137
15829.95 145
15831.14 152
15832.33 152
15833.52 165
15834.71 132
15835.90 169
15837.09 178
15838.28 169
15839.47 183
15840.66 155
15841.84 132
15843.03 142
15844.22 149
15845.41 137
15846.60 148
15847.79 151
15848.98 164
15850.17 132
15851.36 139
15852.55 153
15853.74 164
15854.93 140
15856.12 126
15857.31 131
15858.50 157
15859.69 121
15860.88 128
15862.07 131
15863.26 138
15864.46 139
15865.65 139
15866.84 150
15868.03 142
15869.22 164
15870.41 141
15871.60 155
15872.79 126
15873.98 154
15875.17 135
15876.36 154
15877.55 155
15878.74 142
15879.94 141
15881.13 138
15882.32 142
15883.51 128
15884.70 145
15885.89 136
15887.08 153
15888.27 171
15889.46 141
15890.66 156
15891.85 136
15893.04 154
15894.23 154
15895.42 124
15896.61 153
15897.81 145
15899.00 158
15900.19 153
15901.38 154
15902.57 202
15903.76 133
15904.96 140
15906.15 171
15907.34 158
15908.53 161
15909.72 164
15910.92 141
15912.11 167
15913.30 169
15914.49 191
15915.69 162
15916.88 152
15918.07 170
15919.26 185
15920.46 174
15921.65 140
15922.84 182
15924.03 173
15925.23 162
15926.42 137
15927.61 127
15928.81 149
15930.00 165
15931.19 134
15932.38 174
15933.58 155
15934.77 164
15935.96 161
15937.16 148
15938.35 156
15939.54 145
15940.74 150
15941.93 149
15943.12 138
15944.32 139
15945.51 146
15946.70 144
15947.90 122
15949.09 165
15950.28 161
15951.48 128
15952.67 145
15953.87 115
15955.06 108
15956.25 123
15957.45 119
15958.64 118
15959.84 114
15961.03 130
15962.22 134
15963.42 121
15964.61 121
15965.81 104
15967.00 100
15968.19 116
15969.39 129
15970.58 115
15971.78 116
15972.97 141
15974.17 123
15975.36 109
15976.56 124
15977.75 104
15978.95 120
15980.14 155
15981.34 114
15982.53 133
15983.72 118
15984.92 116
15986.11 110
15987.31 108
15988.50 115
15989.70 115
15990.90 129
15992.09 114
15993.29 87
15994.48 96
15995.68 103
15996.87 101
15998.07 102
15999.26 131
16000.46 121
16001.65 84
16002.85 89
16004.05 106
16005.24 105
16006.44 97
16007.63 118
16008.83 108
16010.02 100
16011.22 112
16012.42 89
16013.61 98
16014.81 90
16016.00 80
16017.20 92
16018.40 114
16019.59 110
16020.79 106
16021.99 125
16023.18 116
16024.38 123
16025.58 105
16026.77 108
16027.97 140
16029.16 99
16030.36 98
16031.56 111
16032.76 111
16033.95 106
16035.15 80
16036.35 94
16037.54 101
16038.74 86
16039.94 99
16041.13 100
16042.33 105
16043.53 106
16044.73 109
16045.92 116
16047.12 93
16048.32 103
16049.51 95
16050.71 104
16051.91 102
16053.11 94
16054.30 87
16055.50 90
16056.70 91
16057.90 99
16059.10 89
16060.29 90
16061.49 99
16062.69 84
16063.89 77
16065.08 91
16066.28 107
16067.48 101
16068.68 76
16069.88 94
16071.07 101
16072.27 96
16073.47 84
16074.67 106
16075.87 99
16077.07 93
16078.26 94
16079.46 93
16080.66 99
16081.86 123
16083.06 123
16084.26 128
16085.46 116
16086.66 101
16087.85 109
16089.05 104
16090.25 108
16091.45 84
16092.65 86
16093.85 96
16095.05 102
16096.25 99
16097.45 102
16098.65 83
16099.84 96
16101.04 94
16102.24 94
16103.44 107
16104.64 97
16105.84 100
16107.04 88
16108.24 91
16109.44 105
16110.64 69
16111.84 70
16113.04 67
16114.24 88
16115.44 81
16116.64 86
16117.84 105
16119.04 101
16120.24 98
16121.44 93
16122.64 73
16123.84 108
16125.04 100
16126.24 92
16127.44 75
16128.64 103
16129.84 105
16131.04 100
16132.24 102
16133.44 111
16134.64 102
16135.84 79
16137.04 101
16138.25 99
16139.45 91
16140.65 80
16141.85 84
16143.05 82
16144.25 83
16145.45 81
16146.65 84
16147.85 99
16149.05 105
16150.25 71
16151.46 103
16152.66 78
16153.86 82
16155.06 81
16156.26 96
16157.46 109
16158.66 95
16159.87 80
16161.07 99
16162.27 93
16163.47 91
16164.67 102
16165.87 71
16167.08 94
16168.28 87
16169.48 93
16170.68 90
16171.88 106
16173.09 83
16174.29 92
16175.49 85
16176.69 112
16177.89 123
16179.10 87
16180.30 90
16181.50 91
16182.70 78
16183.91 75
16185.11 85
16186.31 88
16187.51 96
16188.72 108
16189.92 111
16191.12 72
16192.32 85
16193.53 72
16194.73 94
16195.93 95
16197.13 85
16198.34 87
16199.54 99
16200.74 89
16201.95 81
16203.15 107
16204.35 103
16205.56 118
16206.76 110
16207.96 92
16209.17 101
16210.37 89
16211.57 88
16212.78 82
16213.98 88
16215.18 99
16216.39 110
16217.59 110
16218.79 84
16220.00 101
16221.20 103
16222.41 90
16223.61 128
16224.81 98
16226.02 124
16227.22 92
16228.43 112
16229.63 104
16230.83 78
16232.04 100
16233.24 97
16234.45 105
16235.65 91
16236.86 94
16238.06 97
16239.26 122
16240.47 124
16241.67 119
16242.88 114
16244.08 107
16245.29 111
16246.49 149
16247.70 104
16248.90 110
16250.11 112
16251.31 126
16252.52 126
16253.72 118
16254.93 112
16256.13 115
16257.34 100
16258.54 94
16259.75 107
16260.95 135
16262.16 100
16263.36 125
16264.57 110
16265.77 123
16266.98 104
16268.19 126
16269.39 139
16270.60 123
16271.80 142
16273.01 117
16274.21 151
16275.42 127
16276.63 100
16277.83 135
16279.04 122
16280.24 114
16281.45 109
16282.66 138
16283.86 136
16285.07 142
16286.27 113
16287.48 140
16288.69 145
16289.89 115
16291.10 147
16292.31 141
16293.51 148
16294.72 96
16295.93 133
16297.13 132
16298.34 147
16299.55 113
16300.75 126
16301.96 105
16303.17 119
16304.37 141
16305.58 140
16306.79 156
16307.99 142
16309.20 156
16310.41 152
16311.62 121
16312.82 127
16314.03 128
16315.24 144
16316.44 143
16317.65 136
16318.86 149
16320.07 147
16321.27 143
16322.48 138
16323.69 141
16324.90 148
16326.10 144
16327.31 141
16328.52 124
16329.73 152
16330.94 129
16332.14 99
16333.35 110
16334.56 111
16335.77 122
16336.98 125
16338.18 109
16339.39 98
16340.60 108
16341.81 123
16343.02 133
16344.23 115
16345.43 110
16346.64 106
16347.85 109
16349.06 115
16350.27 119
16351.48 87
16352.69 98
16353.89 107
16355.10 122
16356.31 71
16357.52 111
16358.73 119
16359.94 115
16361.15 93
16362.36 102
16363.57 112
16364.77 97
16365.98 86
16367.19 83
16368.40 93
16369.61 92
16370.82 111
16372.03 93
16373.24 99
16374.45 92
16375.66 96
16376.87 97
16378.08 112
16379.29 80
16380.50 96
16381.71 87
16382.92 94
16384.13 80
16385.34 88
16386.55 97
16387.76 92
16388.97 133
16390.18 94
16391.39 93
16392.60 99
16393.81 97
16395.02 90
16396.23 96
16397.44 110
16398.65 106
16399.86 86
16401.07 88
16402.28 95
16403.49 111
16404.70 119
16405.91 106
16407.12 99
16408.33 90
16409.54 89
16410.76 95
16411.97 70
16413.18 65
16414.39 84
16415.60 93
16416.81 88
16418.02 76
16419.23 78
16420.44 77
16421.66 80
16422.87 73
16424.08 73
16425.29 87
16426.50 92
16427.71 86
16428.92 88
16430.14 76
16431.35 86
16432.56 104
16433.77 90
16434.98 95
16436.19 86
16437.41 69
16438.62 82
16439.83 75
16441.04 81
16442.25 115
16443.47 101
16444.68 83
16445.89 82
16447.10 102
16448.31 91
16449.53 80
16450.74 110
16451.95 97
16453.16 85
16454.38 90
16455.59 101
16456.80 99
16458.01 77
16459.23 85
16460.44 104
16461.65 110
16462.86 86
16464.08 75
16465.29 87
16466.50 82
16467.72 77
16468.93 63
16470.14 71
16471.35 75
16472.57 98
16473.78 117
16474.99 78
16476.21 68
16477.42 101
16478.63 100
16479.85 77
16481.06 74
16482.27 90
16483.49 102
16484.70 91
16485.92 73
16487.13 81
16488.34 88
16489.56 84
16490.77 90
16491.98 116
16493.20 95
16494.41 81
16495.63 80
16496.84 97
16498.05 105
16499.27 88
16500.48 79
16501.70 74
16502.91 86
16504.13 83
16505.34 97
16506.55 75
16507.77 67
16508.98 89
16510.20 80
16511.41 78
16512.63 74
16513.84 93
16515.06 100
16516.27 93
16517.49 117
16518.70 109
16519.92 81
16521.13 85
16522.35 65
16523.56 87
16524.78 84
16525.99 80
16527.21 88
16528.42 98
16529.64 106
16530.85 83
16532.07 73
16533.28 86
16534.50 67
16535.71 66
16536.93 80
16538.14 94
16539.36 67
16540.58 80
16541.79 92
16543.01 86
16544.22 58
16545.44 79
16546.65 69
16547.87 85
16549.09 82
16550.30 64
16551.52 71
16552.73 93
16553.95 76
16555.17 73
16556.38 94
16557.60 93
16558.82 75
16560.03 72
16561.25 101
16562.46 69
16563.68 77
16564.90 90
16566.11 77
16567.33 68
16568.55 97
16569.76 94
16570.98 93
16572.20 85
16573.41 78
16574.63 98
16575.85 85
16577.07 93
16578.28 84
16579.50 103
16580.72 71
16581.93 77
16583.15 84
16584.37 96
16585.59 76
16586.80 81
16588.02 67
16589.24 72
16590.46 83
16591.67 109
16592.89 99
16594.11 87
16595.33 87
16596.54 85
16597.76 82
16598.98 79
16600.20 100
16601.41 98
16602.63 90
16603.85 87
16605.07 89
16606.29 96
16607.50 83
16608.72 83
16609.94 73
16611.16 77
16612.38 81
16613.60 84
16614.81 72
16616.03 81
16617.25 72
16618.47 83
16619.69 78
16620.91 80
16622.13 83
16623.34 76
16624.56 78
16625.78 110
16627.00 104
16628.22 103
16629.44 91
16630.66 78
16631.88 88
16633.10 86
16634.31 84
16635.53 72
16636.75 97
16637.97 107
16639.19 66
16640.41 85
16641.63 100
16642.85 77
16644.07 67
16645.29 77
16646.51 88
16647.73 75
16648.95 69
16650.17 73
16651.39 71
16652.61 84
16653.83 88
16655.05 84
16656.27 76
16657.49 77
16658.71 64
16659.93 80
16661.15 93
16662.37 80
16663.59 91
16664.81 95
16666.03 85
16667.25 71
16668.47 95
16669.69 78
16670.91 91
16672.13 77
16673.35 94
16674.57 70
16675.79 70
16677.01 82
16678.23 82
16679.45 82
16680.67 68
16681.89 73
16683.12 60
16684.34 76
16685.56 72
16686.78 76
16688.00 61
16689.22 67
16690.44 73
16691.66 88
16692.88 68
16694.11 72
16695.33 68
16696.55 60
16697.77 77
16698.99 66
16700.21 68
16701.43 68
16702.66 56
16703.88 67
16705.10 80
16706.32 73
16707.54 72
16708.77 70
16709.99 103
16711.21 94
16712.43 77
16713.65 76
16714.87 87
16716.10 77
16717.32 63
16718.54 72
16719.76 61
16720.99 75
16722.21 91
16723.43 90
16724.65 70
16725.88 72
16727.10 79
16728.32 75
16729.54 57
16730.77 77
16731.99 93
16733.21 105
16734.43 84
16735.66 78
16736.88 61
16738.10 70
16739.33 83
16740.55 70
16741.77 66
16742.99 52
16744.22 68
16745.44 81
16746.66 89
16747.89 77
16749.11 73
16750.33 92
16751.56 88
16752.78 70
16754.00 79
16755.23 77
16756.45 101
16757.68 88
16758.90 66
16760.12 64
16761.35 79
16762.57 55
16763.79 51
16765.02 84
16766.24 66
16767.47 75
16768.69 70
16769.91 77
16771.14 79
16772.36 80
16773.59 78
16774.81 71
16776.04 74
16777.26 65
16778.48 62
16779.71 94
16780.93 82
16782.16 74
16783.38 74
16784.61 75
16785.83 86
16787.06 60
16788.28 97
16789.51 58
16790.73 87
16791.96 79
16793.18 92
16794.41 96
16795.63 65
16796.86 67
16798.08 90
16799.31 57
16800.53 77
16801.76 62
16802.98 57
16804.21 75
16805.43 86
16806.66 85
16807.88 69
16809.11 85
16810.33 88
16811.56 64
16812.79 84
16814.01 79
16815.24 76
16816.46 63
16817.69 100
16818.91 78
16820.14 57
16821.37 62
16822.59 81
16823.82 82
16825.04 64
16826.27 83
16827.50 82
16828.72 80
16829.95 95
16831.18 68
16832.40 62
16833.63 78
16834.86 82
16836.08 73
16837.31 84
16838.53 107
16839.76 72
16840.99 88
16842.21 67
16843.44 112
16844.67 103
16845.90 78
16847.12 61
16848.35 99
16849.58 83
16850.80 97
16852.03 101
16853.26 86
16854.48 95
16855.71 73
16856.94 80
16858.17 74
16859.39 109
16860.62 93
16861.85 104
16863.08 97
16864.30 116
16865.53 109
16866.76 123
16867.99 111
16869.21 104
16870.44 118
16871.67 100
16872.90 123
16874.13 122
16875.35 120
16876.58 111
16877.81 124
16879.04 112
16880.27 103
16881.49 96
16882.72 79
16883.95 115
16885.18 113
16886.41 115
16887.64 122
16888.86 140
16890.09 126
16891.32 129
16892.55 129
16893.78 161
16895.01 139
16896.24 128
16897.46 141
16898.69 118
16899.92 129
16901.15 118
16902.38 129
16903.61 141
16904.84 138
16906.07 135
16907.30 125
16908.53 116
16909.75 109
16910.98 114
16912.21 94
16913.44 93
16914.67 99
16915.90 81
16917.13 89
16918.36 88
16919.59 96
16920.82 115
16922.05 100
16923.28 79
16924.51 97
16925.74 90
16926.97 98
16928.20 100
16929.43 89
16930.66 94
16931.89 92
16933.12 97
16934.35 73
16935.58 91
16936.81 83
16938.04 109
16939.27 103
16940.50 102
16941.73 83
16942.96 85
16944.19 61
16945.42 80
16946.65 86
16947.88 104
16949.11 104
16950.34 89
16951.57 97
16952.80 96
16954.04 69
16955.27 90
16956.50 99
16957.73 92
16958.96 82
16960.19 86
16961.42 96
16962.65 100
16963.88 87
16965.11 83
16966.35 75
16967.58 82
16968.81 101
16970.04 101
16971.27 82
16972.50 94
16973.73 82
16974.97 80
16976.20 66
16977.43 87
16978.66 89
16979.89 86
16981.12 76
16982.36 87
16983.59 89
16984.82 93
16986.05 90
16987.28 87
16988.52 91
16989.75 85
16990.98 92
16992.21 85
16993.45 79
16994.68 80
16995.91 80
16997.14 111
16998.37 65
16999.61 77
17000.84 97
17002.07 70
17003.31 89
17004.54 71
17005.77 85
17007.00 91
17008.24 73
17009.47 82
17010.70 81
17011.93 88
17013.17 72
17014.40 63
17015.63 67
17016.87 58
17018.10 82
17019.33 99
17020.57 90
17021.80 86
17023.03 59
17024.27 76
17025.50 91
17026.73 63
17027.97 69
17029.20 90
17030.43 81
17031.67 67
17032.90 82
17034.14 74
17035.37 78
17036.60 70
17037.84 84
17039.07 62
17040.30 88
17041.54 88
17042.77 90
17044.01 83
17045.24 64
17046.47 71
17047.71 74
17048.94 73
17050.18 97
17051.41 69
17052.65 91
17053.88 85
17055.12 72
17056.35 68
17057.58 73
17058.82 61
17060.05 62
17061.29 91
17062.52 49
17063.76 76
17064.99 57
17066.23 81
17067.46 76
17068.70 67
17069.93 76
17071.17 59
17072.40 80
17073.64 77
17074.87 74
17076.11 83
17077.34 69
17078.58 69
17079.81 79
17081.05 58
17082.29 74
17083.52 90
17084.76 106
17085.99 67
17087.23 66
17088.46 72
17089.70 57
17090.94 82
17092.17 54
17093.41 58
17094.64 75
17095.88 67
17097.12 47
17098.35 46
17099.59 79
17100.82 83
17102.06 76
17103.30 74
17104.53 75
17105.77 62
17107.00 84
17108.24 65
17109.48 90
17110.71 61
17111.95 77
17113.19 55
17114.42 57
17115.66 46
17116.90 58
17118.13 82
17119.37 62
17120.61 57
17121.85 57
17123.08 42
17124.32 53
17125.56 59
17126.79 74
17128.03 69
17129.27 66
17130.50 58
17131.74 55
17132.98 71
17134.22 64
17135.45 66
17136.69 65
17137.93 89
17139.17 76
17140.40 84
17141.64 57
17142.88 60
17144.12 62
17145.36 87
17146.59 83
17147.83 48
17149.07 69
17150.31 73
17151.54 68
17152.78 68
17154.02 86
17155.26 65
17156.50 59
17157.74 70
17158.97 45
17160.21 69
17161.45 69
17162.69 83
17163.93 76
17165.17 84
17166.40 74
17167.64 76
17168.88 75
17170.12 70
17171.36 83
17172.60 65
17173.84 72
17175.08 73
17176.31 69
17177.55 88
17178.79 62
17180.03 53
17181.27 67
17182.51 76
17183.75 76
17184.99 83
17186.23 75
17187.47 66
17188.71 68
17189.94 68
17191.18 71
17192.42 73
17193.66 57
17194.90 57
17196.14 74
17197.38 51
17198.62 48
17199.86 52
17201.10 64
17202.34 58
17203.58 73
17204.82 64
17206.06 85
17207.30 66
17208.54 54
17209.78 69
17211.02 65
17212.26 66
17213.50 75
17214.74 65
17215.98 40
17217.22 65
17218.46 74
17219.70 55
17220.94 61
17222.18 78
17223.43 45
17224.67 58
17225.91 61
17227.15 80
17228.39 74
17229.63 73
17230.87 76
17232.11 75
17233.35 72
17234.59 43
17235.83 50
17237.08 72
17238.32 71
17239.56 63
17240.80 54
17242.04 58
17243.28 62
17244.52 46
17245.76 45
17247.01 50
17248.25 62
17249.49 77
17250.73 99
17251.97 58
17253.21 49
17254.46 71
17255.70 76
17256.94 67
17258.18 57
17259.42 60
17260.66 70
17261.91 89
17263.15 58
17264.39 79
17265.63 64
17266.87 58
17268.12 66
17269.36 52
17270.60 64
17271.84 66
17273.09 58
17274.33 77
17275.57 56
17276.81 54
17278.06 75
17279.30 66
17280.54 54
17281.78 55
17283.03 67
17284.27 66
17285.51 62
17286.76 47
17288.00 55
17289.24 54
17290.48 53
17291.73 63
17292.97 79
17294.21 60
17295.46 67
17296.70 58
17297.94 85
17299.19 62
17300.43 81
17301.67 69
17302.92 66
17304.16 77
17305.40 69
17306.65 74
17307.89 72
17309.14 84
17310.38 47
17311.62 57
17312.87 83
17314.11 85
17315.35 60
17316.60 41
17317.84 61
17319.09 49
17320.33 57
17321.58 70
17322.82 64
17324.06 74
17325.31 76
17326.55 63
17327.80 62
17329.04 84
17330.29 71
17331.53 57
17332.77 60
17334.02 36
17335.26 57
17336.51 71
17337.75 69
17339.00 51
17340.24 53
17341.49 69
17342.73 75
17343.98 53
17345.22 66
17346.47 45
17347.71 66
17348.96 59
17350.20 47
17351.45 74
17352.69 51
17353.94 70
17355.18 59
17356.43 56
17357.68 54
17358.92 66
17360.17 76
17361.41 80
17362.66 60
17363.90 55
17365.15 58
17366.39 62
17367.64 51
17368.89 82
17370.13 76
17371.38 61
17372.62 58
17373.87 53
17375.12 53
17376.36 68
17377.61 62
17378.85 66
17380.10 69
17381.35 60
17382.59 63
17383.84 67
17385.09 69
17386.33 79
17387.58 57
17388.83 63
17390.07 57
17391.32 68
17392.57 77
17393.81 81
17395.06 66
17396.31 48
17397.55 62
17398.80 67
17400.05 61
17401.29 64
17402.54 56
17403.79 64
17405.04 56
17406.28 52
17407.53 57
17408.78 64
17410.02 42
17411.27 52
17412.52 71
17413.77 68
17415.01 74
17416.26 55
17417.51 60
17418.76 57
17420.00 60
17421.25 57
17422.50 61
17423.75 50
17425.00 63
17426.24 66
17427.49 56
17428.74 70
17429.99 53
17431.24 59
17432.48 57
17433.73 66
17434.98 63
17436.23 59
17437.48 75
17438.73 40
17439.97 60
17441.22 59
17442.47 65
17443.72 60
17444.97 67
17446.22 68
17447.47 64
17448.71 60
17449.96 68
17451.21 58
17452.46 51
17453.71 44
17454.96 55
17456.21 58
17457.46 44
17458.71 64
17459.95 77
17461.20 66
17462.45 59
17463.70 53
17464.95 69
17466.20 67
17467.45 80
17468.70 70
17469.95 47
17471.20 74
17472.45 68
17473.70 57
17474.95 67
17476.20 58
17477.45 57
17478.70 54
17479.95 53
17481.20 49
17482.45 60
17483.70 51
17484.95 63
17486.20 56
17487.45 68
17488.70 55
17489.95 51
17491.20 51
17492.45 46
17493.70 61
17494.95 53
17496.20 67
17497.45 75
17498.70 62
17499.95 52
17501.20 68
17502.45 68
17503.70 71
17504.95 45
17506.20 63
17507.46 81
17508.71 50
17509.96 62
17511.21 56
17512.46 42
17513.71 57
17514.96 58
17516.21 71
17517.46 98
17518.71 84
17519.97 79
17521.22 66
17522.47 56
17523.72 67
17524.97 81
17526.22 54
17527.47 69
17528.73 60
17529.98 73
17531.23 82
17532.48 74
17533.73 74
17534.99 67
17536.24 78
17537.49 64
17538.74 60
17539.99 70
17541.25 86
17542.50 68
17543.75 70
17545.00 67
17546.25 78
17547.51 66
17548.76 70
17550.01 59
17551.26 55
17552.52 59
17553.77 72
17555.02 90
17556.27 75
17557.53 74
17558.78 48
17560.03 66
17561.28 54
17562.54 50
17563.79 70
17565.04 75
17566.30 79
17567.55 67
17568.80 49
17570.05 61
17571.31 82
17572.56 73
17573.81 42
17575.07 66
17576.32 69
17577.57 68
17578.83 70
17580.08 59
17581.33 67
17582.59 65
17583.84 58
17585.10 45
17586.35 72
17587.60 59
17588.86 67
17590.11 50
17591.36 60
17592.62 50
17593.87 64
17595.13 61
17596.38 81
17597.63 70
17598.89 56
17600.14 76
17601.40 44
17602.65 54
17603.90 58
17605.16 78
17606.41 73
17607.67 62
17608.92 68
17610.18 61
17611.43 78
17612.69 60
17613.94 74
17615.20 55
17616.45 47
17617.71 64
17618.96 80
17620.21 65
17621.47 80
17622.72 73
17623.98 68
17625.23 58
17626.49 63
17627.75 65
17629.00 63
17630.26 51
17631.51 40
17632.77 50
17634.02 44
17635.28 67
17636.53 55
17637.79 70
17639.04 54
17640.30 67
17641.55 70
17642.81 63
17644.07 69
17645.32 56
17646.58 48
17647.83 62
17649.09 68
17650.35 60
17651.60 46
17652.86 63
17654.11 47
17655.37 47
17656.63 66
17657.88 64
17659.14 63
17660.39 60
17661.65 66
17662.91 72
17664.16 64
17665.42 70
17666.68 63
17667.93 51
17669.19 66
17670.45 53
17671.70 67
17672.96 71
17674.22 65
17675.47 63
17676.73 60
17677.99 56
17679.24 53
17680.50 70
17681.76 56
17683.02 71
17684.27 45
17685.53 66
17686.79 62
17688.05 71
17689.30 72
17690.56 67
17691.82 58
17693.07 47
17694.33 52
17695.59 55
17696.85 66
17698.11 74
17699.36 43
17700.62 48
17701.88 64
17703.14 66
17704.39 64
17705.65 58
17706.91 51
17708.17 52
17709.43 72
17710.68 51
17711.94 58
17713.20 57
17714.46 62
17715.72 61
17716.98 54
17718.23 54
17719.49 54
17720.75 68
17722.01 69
17723.27 62
17724.53 64
17725.79 52
17727.04 56
17728.30 53
17729.56 68
17730.82 62
17732.08 58
17733.34 55
17734.60 56
17735.86 50
17737.12 74
17738.37 68
17739.63 54
17740.89 54
17742.15 45
17743.41 64
17744.67 49
17745.93 62
17747.19 47
17748.45 63
17749.71 70
17750.97 63
17752.23 72
17753.49 70
17754.75 47
17756.01 83
17757.27 45
17758.53 55
17759.79 69
17761.05 61
17762.31 79
17763.57 66
17764.83 55
17766.09 52
17767.35 65
17768.61 52
17769.87 65
17771.13 51
17772.39 50
17773.65 66
17774.91 66
17776.17 70
17777.43 52
17778.69 58
17779.95 82
17781.21 57
17782.47 62
17783.73 58
17784.99 55
17786.25 60
17787.51 57
17788.78 74
17790.04 53
17791.30 71
17792.56 64
17793.82 42
17795.08 47
17796.34 46
17797.60 61
17798.86 58
17800.13 39
17801.39 56
17802.65 50
17803.91 66
17805.17 56
17806.43 47
17807.69 62
17808.96 59
17810.22 52
17811.48 64
17812.74 58
17814.00 32
17815.26 62
17816.53 80
17817.79 60
17819.05 44
17820.31 68
17821.57 71
17822.84 62
17824.10 56
17825.36 59
17826.62 70
17827.89 77
17829.15 67
17830.41 58
17831.67 47
17832.93 62
17834.20 52
17835.46 58
17836.72 50
17837.99 50
17839.25 51
17840.51 71
17841.77 54
17843.04 36
17844.30 65
17845.56 66
17846.82 59
17848.09 38
17849.35 49
17850.61 44
17851.88 84
17853.14 59
17854.40 52
17855.67 57
17856.93 59
17858.19 58
17859.46 48
17860.72 68
17861.98 68
17863.25 52
17864.51 57
17865.77 46
17867.04 56
17868.30 58
17869.57 69
17870.83 65
17872.09 61
17873.36 62
17874.62 54
17875.89 53
17877.15 36
17878.41 42
17879.68 58
17880.94 54
17882.21 60
17883.47 55
17884.73 46
17886.00 66
17887.26 51
17888.53 45
17889.79 53
17891.06 52
17892.32 59
17893.59 57
17894.85 61
17896.12 52
17897.38 52
17898.65 68
17899.91 50
17901.17 32
17902.44 49
17903.70 70
17904.97 70
17906.23 45
17907.50 53
17908.77 52
17910.03 43
17911.30 29
17912.56 58
17913.83 65
17915.09 67
17916.36 55
17917.62 48
17918.89 42
17920.15 44
17921.42 40
17922.68 56
17923.95 48
17925.22 54
17926.48 77
17927.75 59
17929.01 58
17930.28 58
17931.55 50
17932.81 49
17934.08 62
17935.34 54
17936.61 48
17937.88 65
17939.14 52
17940.41 60
17941.68 62
17942.94 75
17944.21 71
17945.47 46
17946.74 45
17948.01 65
17949.27 72
17950.54 50
17951.81 40
17953.07 59
17954.34 50
17955.61 63
17956.87 71
17958.14 70
17959.41 68
17960.68 66
17961.94 88
17963.21 117
17964.48 58
17965.74 59
17967.01 71
17968.28 73
17969.55 71
17970.81 65
17972.08 59
17973.35 65
17974.62 74
17975.88 74
17977.15 45
17978.42 70
17979.69 54
17980.95 54
17982.22 44
17983.49 69
17984.76 78
17986.03 63
17987.29 58
17988.56 64
17989.83 69
17991.10 55
17992.37 46
17993.63 45
17994.90 45
17996.17 56
17997.44 55
17998.71 43
17999.98 61
18001.24 48
18002.51 55
18003.78 69
18005.05 57
18006.32 49
18007.59 46
18008.86 56
18010.12 61
18011.39 52
18012.66 53
18013.93 39
18015.20 65
18016.47 96
18017.74 73
18019.01 61
18020.28 62
18021.54 43
18022.81 55
18024.08 60
18025.35 66
18026.62 78
18027.89 73
18029.16 59
18030.43 47
18031.70 40
18032.97 64
18034.24 48
18035.51 70
18036.78 56
18038.05 54
18039.32 86
18040.59 58
18041.86 65
18043.13 58
18044.40 58
18045.67 36
18046.94 29
18048.21 50
18049.48 50
18050.75 54
18052.02 55
18053.29 65
18054.56 55
18055.83 53
18057.10 44
18058.37 59
18059.64 60
18060.91 57
18062.18 59
18063.45 61
18064.72 43
18065.99 54
18067.26 52
18068.54 69
18069.81 50
18071.08 52
18072.35 54
18073.62 49
18074.89 53
18076.16 63
18077.43 53
18078.70 51
18079.97 55
18081.25 81
18082.52 49
18083.79 67
18085.06 45
18086.33 50
18087.60 48
18088.87 52
18090.15 44
18091.42 54
18092.69 40
18093.96 53
18095.23 53
18096.50 50
18097.78 62
18099.05 62
18100.32 55
18101.59 62
18102.86 51
18104.14 55
18105.41 55
18106.68 63
18107.95 47
18109.23 53
18110.50 55
18111.77 58
18113.04 59
18114.31 70
18115.59 61
18116.86 47
18118.13 57
18119.40 51
18120.68 80
18121.95 64
18123.22 57
18124.50 42
18125.77 58
18127.04 64
18128.31 69
18129.59 59
18130.86 71
18132.13 64
18133.41 62
18134.68 52
18135.95 63
18137.23 68
18138.50 64
18139.77 52
18141.05 51
18142.32 70
18143.59 65
18144.87 62
18146.14 41
18147.41 68
18148.69 71
18149.96 84
18151.23 70
18152.51 58
18153.78 74
18155.06 70
18156.33 52
18157.60 62
18158.88 50
18160.15 53
18161.43 53
18162.70 77
18163.97 56
18165.25 60
18166.52 79
18167.80 71
18169.07 59
18170.35 48
18171.62 58
18172.90 49
18174.17 57
18175.44 56
18176.72 72
18177.99 61
18179.27 55
18180.54 64
18181.82 49
18183.09 59
18184.37 54
18185.64 55
18186.92 72
18188.19 67
18189.47 47
18190.74 63
18192.02 68
18193.29 52
18194.57 62
18195.84 61
18197.12 62
18198.39 51
18199.67 42
18200.95 47
18202.22 63
18203.50 61
18204.77 51
18206.05 49
18207.32 58
18208.60 55
18209.88 53
18211.15 51
18212.43 62
18213.70 50
18214.98 52
18216.26 48
18217.53 48
18218.81 54
18220.08 55
18221.36 58
18222.64 37
18223.91 54
18225.19 65
18226.47 52
18227.74 58
18229.02 64
18230.29 60
18231.57 42
18232.85 60
18234.12 53
18235.40 66
18236.68 66
18237.95 68
18239.23 67
18240.51 40
18241.79 45
18243.06 46
18244.34 62
18245.62 60
18246.89 43
18248.17 42
18249.45 50
18250.73 66
18252.00 63
18253.28 49
18254.56 46
18255.83 61
18257.11 53
18258.39 48
18259.67 47
18260.94 48
18262.22 31
18263.50 67
18264.78 60
18266.06 69
18267.33 57
18268.61 53
18269.89 60
18271.17 55
18272.45 57
18273.72 70
18275.00 60
18276.28 80
18277.56 75
18278.84 55
18280.11 44
18281.39 40
18282.67 61
18283.95 53
18285.23 58
18286.51 56
18287.78 67
18289.06 71
18290.34 48
18291.62 54
18292.90 52
18294.18 67
18295.46 54
18296.74 62
18298.01 46
18299.29 58
18300.57 68
18301.85 57
18303.13 47
18304.41 49
18305.69 57
18306.97 66
18308.25 40
18309.53 42
18310.81 40
18312.09 64
18313.37 57
18314.64 50
18315.92 62
18317.20 56
18318.48 65
18319.76 87
18321.04 61
18322.32 60
18323.60 57
18324.88 59
18326.16 66
18327.44 69
18328.72 48
18330.00 65
18331.28 58
18332.56 46
18333.84 47
18335.12 39
18336.40 74
18337.68 49
18338.96 45
18340.24 46
18341.52 51
18342.80 62
18344.09 55
18345.37 54
18346.65 55
18347.93 61
18349.21 50
18350.49 67
18351.77 49
18353.05 66
18354.33 51
18355.61 42
18356.89 62
18358.17 63
18359.46 65
18360.74 59
18362.02 43
18363.30 42
18364.58 44
18365.86 50
18367.14 58
18368.42 54
18369.71 58
18370.99 87
18372.27 50
18373.55 54
18374.83 46
18376.11 41
18377.39 49
18378.68 62
18379.96 30
18381.24 40
18382.52 58
18383.80 56
18385.09 51
18386.37 57
18387.65 57
18388.93 48
18390.21 58
18391.50 55
18392.78 48
18394.06 49
18395.34 51
18396.63 75
18397.91 60
18399.19 60
18400.47 46
18401.76 46
18403.04 58
18404.32 65
18405.60 55
18406.89 45
18408.17 43
18409.45 55
18410.73 55
18412.02 49
18413.30 35
18414.58 37
18415.87 46
18417.15 58
18418.43 58
18419.72 45
18421.00 51
18422.28 50
18423.57 52
18424.85 50
18426.13 56
18427.42 50
18428.70 53
18429.98 38
18431.27 59
18432.55 59
18433.83 74
18435.12 57
18436.40 58
18437.68 55
18438.97 72
18440.25 62
18441.54 53
18442.82 52
18444.10 51
18445.39 49
18446.67 57
18447.96 57
18449.24 42
18450.53 56
18451.81 60
18453.09 68
18454.38 59
18455.66 53
18456.95 81
18458.23 66
18459.52 54
18460.80 45
18462.09 51
18463.37 50
18464.65 56
18465.94 61
18467.22 45
18468.51 51
18469.79 45
18471.08 51
18472.36 59
18473.65 62
18474.93 69
18476.22 77
18477.50 73
18478.79 71
18480.08 57
18481.36 59
18482.65 55
18483.93 67
18485.22 67
18486.50 60
18487.79 42
18489.07 52
18490.36 43
18491.64 58
18492.93 44
18494.22 59
18495.50 58
18496.79 74
18498.07 74
18499.36 60
18500.65 54
18501.93 53
18503.22 61
18504.50 45
18505.79 46
18507.08 49
18508.36 55
18509.65 61
18510.94 57
18512.22 53
18513.51 69
18514.80 50
18516.08 56
18517.37 56
18518.65 48
18519.94 50
18521.23 56
18522.51 33
18523.80 47
18525.09 49
18526.38 50
18527.66 62
18528.95 62
18530.24 44
18531.52 58
18532.81 65
18534.10 60
18535.39 52
18536.67 50
18537.96 50
18539.25 51
18540.53 68
18541.82 56
18543.11 51
18544.40 48
18545.68 58
18546.97 57
18548.26 65
18549.55 31
18550.84 45
18552.12 59
18553.41 70
18554.70 43
18555.99 58
18557.27 51
18558.56 43
18559.85 75
18561.14 80
18562.43 58
18563.72 40
18565.00 64
18566.29 52
18567.58 60
18568.87 50
18570.16 73
18571.45 63
18572.73 60
18574.02 61
18575.31 71
18576.60 69
18577.89 60
18579.18 62
18580.47 64
18581.75 57
18583.04 54
18584.33 70
18585.62 60
18586.91 59
18588.20 62
18589.49 65
18590.78 60
18592.07 54
18593.36 87
18594.65 89
18595.93 97
18597.22 68
18598.51 82
18599.80 65
18601.09 59
18602.38 63
18603.67 61
18604.96 69
18606.25 59
18607.54 60
18608.83 49
18610.12 73
18611.41 66
18612.70 62
18613.99 69
18615.28 74
18616.57 60
18617.86 74
18619.15 59
18620.44 59
18621.73 64
18623.02 58
18624.31 88
18625.60 70
18626.89 70
18628.18 58
18629.47 64
18630.76 64
18632.05 74
18633.34 74
18634.64 81
18635.93 82
18637.22 80
18638.51 73
18639.80 49
18641.09 74
18642.38 73
18643.67 68
18644.96 54
18646.25 62
18647.54 64
18648.84 66
18650.13 75
18651.42 69
18652.71 54
18654.00 57
18655.29 73
18656.58 71
18657.88 67
18659.17 55
18660.46 50
18661.75 54
18663.04 64
18664.33 62
18665.63 61
18666.92 57
18668.21 49
18669.50 39
18670.79 49
18672.08 63
18673.38 52
18674.67 57
18675.96 60
18677.25 54
18678.55 71
18679.84 66
18681.13 62
18682.42 53
18683.71 50
18685.01 64
18686.30 75
18687.59 51
18688.88 44
18690.18 47
18691.47 61
18692.76 57
18694.06 53
18695.35 78
18696.64 71
18697.93 70
18699.23 55
18700.52 51
18701.81 58
18703.11 44
18704.40 61
18705.69 63
18706.99 49
18708.28 30
18709.57 45
18710.86 43
18712.16 62
18713.45 55
18714.75 46
18716.04 52
18717.33 42
18718.63 53
18719.92 57
18721.21 50
18722.51 57
18723.80 59
18725.09 69
18726.39 59
18727.68 58
18728.98 60
18730.27 45
18731.56 58
18732.86 60
18734.15 57
18735.45 44
18736.74 44
18738.04 84
18739.33 62
18740.62 45
18741.92 68
18743.21 62
18744.51 70
18745.80 50
18747.10 58
18748.39 48
18749.69 67
18750.98 47
18752.27 54
18753.57 65
18754.86 48
18756.16 49
18757.45 67
18758.75 44
18760.04 67
18761.34 48
18762.63 56
18763.93 68
18765.23 52
18766.52 70
18767.82 79
18769.11 62
18770.41 62
18771.70 48
18773.00 72
18774.29 65
18775.59 46
18776.88 52
18778.18 43
18779.48 60
18780.77 55
18782.07 49
18783.36 48
18784.66 59
18785.95 56
18787.25 54
18788.55 44
18789.84 43
18791.14 47
18792.43 46
18793.73 48
18795.03 39
18796.32 40
18797.62 59
18798.92 57
18800.21 54
18801.51 41
18802.81 64
18804.10 46
18805.40 53
18806.70 64
18807.99 69
18809.29 68
18810.59 54
18811.88 53
18813.18 51
18814.48 68
18815.77 56
18817.07 76
18818.37 55
18819.66 57
18820.96 70
18822.26 50
18823.56 54
18824.85 48
18826.15 51
18827.45 68
18828.75 68
18830.04 56
18831.34 54
18832.64 44
18833.94 57
18835.23 75
18836.53 60
18837.83 53
18839.13 53
18840.42 53
18841.72 36
18843.02 56
18844.32 57
18845.62 32
18846.91 37
18848.21 62
18849.51 62
18850.81 38
18852.11 62
18853.40 61
18854.70 60
18856.00 43
18857.30 52
18858.60 49
18859.90 56
18861.20 55
18862.49 50
18863.79 40
18865.09 37
18866.39 45
18867.69 44
18868.99 40
18870.29 41
18871.59 51
18872.88 35
18874.18 41
18875.48 51
18876.78 30
18878.08 48
18879.38 36
18880.68 35
18881.98 33
18883.28 35
18884.58 53
18885.88 43
18887.18 41
18888.47 50
18889.77 58
18891.07 45
18892.37 55
18893.67 64
18894.97 61
18896.27 37
18897.57 42
18898.87 60
18900.17 52
18901.47 57
18902.77 46
18904.07 54
18905.37 51
18906.67 67
18907.97 32
18909.27 58
18910.57 55
18911.87 39
18913.17 37
18914.47 41
18915.77 40
18917.07 53
18918.38 39
18919.68 54
18920.98 51
18922.28 59
18923.58 54
18924.88 47
18926.18 61
18927.48 53
18928.78 65
18930.08 76
18931.38 63
18932.68 46
18933.98 48
18935.29 54
18936.59 46
18937.89 55
18939.19 51
18940.49 39
18941.79 42
18943.09 41
18944.39 48
18945.70 45
18947.00 35
18948.30 50
18949.60 52
18950.90 21
18952.20 39
18953.51 55
18954.81 60
18956.11 49
18957.41 33
18958.71 40
18960.02 61
18961.32 65
18962.62 46
18963.92 34
18965.22 39
18966.53 54
18967.83 54
18969.13 45
18970.43 51
18971.73 51
18973.04 50
18974.34 51
18975.64 48
18976.94 39
18978.25 47
18979.55 45
18980.85 39
18982.16 31
18983.46 40
18984.76 37
18986.06 45
18987.37 47
18988.67 47
18989.97 42
18991.28 53
18992.58 46
18993.88 55
18995.18 41
18996.49 47
18997.79 59
18999.09 58
19000.40 42
19001.70 48
19003.00 53
19004.31 37
19005.61 41
19006.92 53
19008.22 40
19009.52 49
19010.83 38
19012.13 50
19013.43 46
19014.74 50
19016.04 42
19017.35 47
19018.65 49
19019.95 56
19021.26 51
19022.56 57
19023.87 60
19025.17 60
19026.47 60
19027.78 44
19029.08 57
19030.39 45
19031.69 43
19033.00 54
19034.30 41
19035.61 42
19036.91 37
19038.21 37
19039.52 47
19040.82 49
19042.13 34
19043.43 38
19044.74 63
19046.04 59
19047.35 48
19048.65 57
19049.96 42
19051.26 40
19052.57 44
19053.87 51
19055.18 42
19056.48 45
19057.79 46
19059.09 40
19060.40 35
19061.71 43
19063.01 53
19064.32 56
19065.62 51
19066.93 44
19068.23 42
19069.54 45
19070.85 50
19072.15 58
19073.46 42
19074.76 38
19076.07 55
19077.37 52
19078.68 49
19079.99 30
19081.29 45
19082.60 43
19083.91 53
19085.21 44
19086.52 36
19087.82 37
19089.13 40
19090.44 38
19091.74 50
19093.05 69
19094.36 53
19095.66 45
19096.97 44
19098.28 41
19099.58 37
19100.89 59
19102.20 67
19103.50 51
19104.81 38
19106.12 45
19107.42 40
19108.73 52
19110.04 45
19111.35 50
19112.65 56
19113.96 50
19115.27 48
19116.58 45
19117.88 57
19119.19 47
19120.50 64
19121.81 46
19123.11 33
19124.42 45
19125.73 70
19127.04 45
19128.34 52
19129.65 58
19130.96 39
19132.27 47
19133.57 43
19134.88 48
19136.19 39
19137.50 53
19138.81 29
19140.12 39
19141.42 41
19142.73 60
19144.04 37
19145.35 60
19146.66 40
19147.97 53
19149.27 37
19150.58 52
19151.89 42
19153.20 44
19154.51 44
19155.82 56
19157.13 41
19158.43 50
19159.74 61
19161.05 57
19162.36 49
19163.67 52
19164.98 66
19166.29 55
19167.60 41
19168.91 56
19170.22 38
19171.52 46
19172.83 53
19174.14 63
19175.45 47
19176.76 62
19178.07 60
19179.38 46
19180.69 75
19182.00 68
19183.31 55
19184.62 45
19185.93 55
19187.24 57
19188.55 36
19189.86 48
19191.17 49
19192.48 43
19193.79 39
19195.10 39
19196.41 35
19197.72 45
19199.03 61
19200.34 55
19201.65 54
19202.96 66
19204.27 50
19205.58 47
19206.89 30
19208.20 38
19209.51 42
19210.82 52
19212.13 43
19213.44 52
19214.75 38
19216.06 43
19217.38 41
19218.69 43
19220.00 38
19221.31 41
19222.62 43
19223.93 50
19225.24 40
19226.55 48
19227.86 62
19229.17 39
19230.49 49
19231.80 36
19233.11 50
19234.42 48
19235.73 42
19237.04 37
19238.35 56
19239.67 54
19240.98 52
19242.29 48
19243.60 39
19244.91 52
19246.22 47
19247.54 43
19248.85 44
19250.16 51
19251.47 43
19252.78 54
19254.10 62
19255.41 44
19256.72 30
19258.03 42
19259.34 43
19260.66 31
19261.97 36
19263.28 35
19264.59 38
19265.91 48
19267.22 48
19268.53 55
19269.84 44
19271.16 37
19272.47 52
19273.78 46
19275.10 44
19276.41 36
19277.72 62
19279.03 41
19280.35 58
19281.66 70
19282.97 38
19284.29 40
19285.60 44
19286.91 44
19288.23 39
19289.54 50
19290.85 37
19292.17 51
19293.48 41
19294.79 39
19296.11 41
19297.42 38
19298.73 35
19300.05 51
19301.36 57
19302.67 48
19303.99 51
19305.30 58
19306.62 56
19307.93 55
19309.24 54
19310.56 57
19311.87 43
19313.19 54
19314.50 36
19315.81 39
19317.13 54
19318.44 53
19319.76 54
19321.07 41
19322.39 41
19323.70 44
19325.01 37
19326.33 32
19327.64 48
19328.96 39
19330.27 43
19331.59 26
19332.90 32
19334.22 36
19335.53 59
19336.85 31
19338.16 35
19339.48 34
19340.79 49
19342.11 57
19343.42 33
19344.74 42
19346.05 43
19347.37 27
19348.68 30
19350.00 33
19351.31 42
19352.63 43
19353.94 43
19355.26 49
19356.58 41
19357.89 50
19359.21 45
19360.52 45
19361.84 35
19363.15 42
19364.47 52
19365.79 46
19367.10 38
19368.42 26
19369.73 45
19371.05 53
19372.37 36
19373.68 39
19375.00 47
19376.31 41
19377.63 43
19378.95 47
19380.26 56
19381.58 50
19382.90 33
19384.21 34
19385.53 45
19386.85 50
19388.16 36
19389.48 54
19390.80 32
19392.11 37
19393.43 39
19394.75 40
19396.06 63
19397.38 55
19398.70 57
19400.01 34
19401.33 54
19402.65 41
19403.97 43
19405.28 36
19406.60 38
19407.92 62
19409.23 47
19410.55 48
19411.87 47
19413.19 54
19414.50 40
19415.82 39
19417.14 56
19418.46 40
19419.77 52
19421.09 46
19422.41 45
19423.73 41
19425.05 37
19426.36 55
19427.68 51
19429.00 47
19430.32 48
19431.64 48
19432.95 43
19434.27 49
19435.59 65
19436.91 45
19438.23 54
19439.55 50
19440.86 47
19442.18 33
19443.50 52
19444.82 49
19446.14 42
19447.46 53
19448.78 58
19450.09 72
19451.41 41
19452.73 42
19454.05 57
19455.37 39
19456.69 71
19458.01 59
19459.33 55
19460.65 67
19461.97 45
19463.28 43
19464.60 38
19465.92 67
19467.24 45
19468.56 67
19469.88 54
19471.20 57
19472.52 44
19473.84 46
19475.16 43
19476.48 46
19477.80 40
19479.12 43
19480.44 42
19481.76 53
19483.08 67
19484.40 47
19485.72 53
19487.04 56
19488.36 63
19489.68 51
19491.00 56
19492.32 50
19493.64 43
19494.96 30
19496.28 42
19497.60 41
19498.92 47
19500.24 50
19501.56 61
19502.88 55
19504.20 54
19505.52 37
19506.84 47
19508.16 46
19509.49 45
19510.81 42
19512.13 32
19513.45 48
19514.77 39
19516.09 50
19517.41 51
19518.73 43
19520.05 46
19521.37 45
19522.70 36
19524.02 51
19525.34 70
19526.66 37
19527.98 58
19529.30 45
19530.62 51
19531.95 53
19533.27 32
19534.59 45
19535.91 42
19537.23 48
19538.55 57
19539.88 62
19541.20 48
19542.52 54
19543.84 38
19545.16 34
19546.49 44
19547.81 32
19549.13 55
19550.45 42
19551.77 50
19553.10 54
19554.42 34
19555.74 46
19557.06 37
19558.39 63
19559.71 40
19561.03 24
19562.35 40
19563.68 53
19565.00 52
19566.32 34
19567.64 49
19568.97 53
19570.29 45
19571.61 39
19572.94 48
19574.26 33
19575.58 46
19576.90 59
19578.23 47
19579.55 34
19580.87 51
19582.20 41
19583.52 61
19584.84 55
19586.17 61
19587.49 36
19588.81 43
19590.14 39
19591.46 34
19592.78 39
19594.11 37
19595.43 30
19596.76 39
19598.08 39
19599.40 51
19600.73 38
19602.05 53
19603.37 56
19604.70 48
19606.02 51
19607.35 61
19608.67 39
19610.00 45
19611.32 52
19612.64 47
19613.97 37
19615.29 47
19616.62 41
19617.94 48
19619.27 49
19620.59 51
19621.92 42
19623.24 51
19624.56 58
19625.89 48
19627.21 53
19628.54 31
19629.86 54
19631.19 39
19632.51 54
19633.84 40
19635.16 36
19636.49 38
19637.81 47
19639.14 51
19640.46 47
19641.79 56
19643.11 49
19644.44 52
19645.77 45
19647.09 38
19648.42 36
19649.74 51
19651.07 52
19652.39 52
19653.72 36
19655.04 64
19656.37 63
19657.70 40
19659.02 46
19660.35 46
19661.67 52
19663.00 64
19664.33 39
19665.65 66
19666.98 33
19668.30 43
19669.63 43
19670.96 49
19672.28 60
19673.61 65
19674.94 57
19676.26 54
19677.59 56
19678.92 61
19680.24 54
19681.57 45
19682.90 51
19684.22 42
19685.55 38
19686.88 44
19688.20 36
19689.53 42
19690.86 40
19692.18 43
19693.51 43
19694.84 46
19696.16 37
19697.49 36
19698.82 31
19700.15 38
19701.47 43
19702.80 48
19704.13 61
19705.46 67
19706.78 47
19708.11 39
19709.44 56
19710.77 37
19712.09 45
19713.42 46
19714.75 45
19716.08 51
19717.40 44
19718.73 46
19720.06 55
19721.39 51
19722.72 54
19724.04 48
19725.37 34
19726.70 42
19728.03 44
19729.36 40
19730.68 51
19732.01 43
19733.34 48
19734.67 46
19736.00 51
19737.33 44
19738.66 51
19739.98 44
19741.31 39
19742.64 42
19743.97 57
19745.30 69
19746.63 36
19747.96 45
19749.29 43
19750.61 42
19751.94 43
19753.27 43
19754.60 39
19755.93 51
19757.26 54
19758.59 54
19759.92 44
19761.25 36
19762.58 35
19763.91 44
19765.24 30
19766.57 40
19767.89 62
19769.22 47
19770.55 35
19771.88 44
19773.21 39
19774.54 39
19775.87 43
19777.20 54
19778.53 77
19779.86 54
19781.19 30
19782.52 42
19783.85 41
19785.18 30
19786.51 38
19787.84 52
19789.17 37
19790.50 31
19791.83 30
19793.16 32
19794.49 45
19795.83 48
19797.16 53
19798.49 34
19799.82 43
19801.15 46
19802.48 36
19803.81 49
19805.14 51
19806.47 37
19807.80 40
19809.13 67
19810.46 55
19811.79 54
19813.13 58
19814.46 72
19815.79 29
19817.12 54
19818.45 52
19819.78 39
19821.11 53
19822.44 35
19823.78 31
19825.11 50
19826.44 44
19827.77 46
19829.10 50
19830.43 59
19831.77 40
19833.10 40
19834.43 53
19835.76 44
19837.09 38
19838.42 35
19839.76 44
19841.09 47
19842.42 57
19843.75 48
19845.08 31
19846.42 47
19847.75 48
19849.08 46
19850.41 34
19851.75 38
19853.08 35
19854.41 38
19855.74 43
19857.08 31
19858.41 46
19859.74 46
19861.07 39
19862.41 42
19863.74 41
19865.07 48
19866.41 50
19867.74 39
19869.07 34
19870.40 36
19871.74 54
19873.07 41
19874.40 48
19875.74 61
19877.07 35
19878.40 32
19879.74 59
19881.07 49
19882.40 31
19883.74 32
19885.07 37
19886.40 41
19887.74 48
19889.07 41
19890.40 39
19891.74 40
19893.07 41
19894.41 47
19895.74 45
19897.07 53
19898.41 54
19899.74 44
19901.08 29
19902.41 40
19903.74 54
19905.08 43
19906.41 50
19907.75 45
19909.08 54
19910.41 43
19911.75 50
19913.08 61
19914.42 46
19915.75 39
19917.09 34
19918.42 34
19919.76 42
19921.09 44
19922.43 48
19923.76 66
19925.10 52
19926.43 51
19927.77 36
19929.10 50
19930.44 53
19931.77 43
19933.11 47
19934.44 44
19935.78 49
19937.11 51
19938.45 55
19939.78 44
19941.12 50
19942.45 37
19943.79 29
19945.12 39
19946.46 35
19947.79 48
19949.13 45
19950.47 56
19951.80 51
19953.14 60
19954.47 68
19955.81 42
19957.15 38
19958.48 33
19959.82 56
19961.15 49
19962.49 40
19963.83 65
19965.16 45
19966.50 52
19967.83 36
19969.17 46
19970.51 47
19971.84 51
19973.18 47
19974.52 41
19975.85 57
19977.19 41
19978.53 41
19979.86 44
19981.20 50
19982.54 40
19983.87 47
19985.21 69
19986.55 52
19987.88 52
19989.22 48
19990.56 51
19991.89 33
19993.23 34
19994.57 43
19995.91 40
19997.24 50
19998.58 44
19999.92 46
20001.26 39
20002.59 40
20003.93 36
20005.27 42
20006.61 43
20007.94 43
20009.28 62
20010.62 50
20011.96 45
20013.29 51
20014.63 46
20015.97 70
20017.31 63
20018.65 43
20019.98 48
20021.32 43
20022.66 52
20024.00 53
20025.34 52
20026.67 55
20028.01 52
20029.35 39
20030.69 37
20032.03 46
20033.37 59
20034.71 55
20036.04 36
20037.38 34
20038.72 49
20040.06 67
20041.40 47
20042.74 39
20044.08 44
20045.42 49
20046.75 47
20048.09 44
20049.43 47
20050.77 48
20052.11 34
20053.45 50
20054.79 52
20056.13 43
20057.47 47
20058.81 41
20060.15 40
20061.49 32
20062.82 52
20064.16 38
20065.50 43
20066.84 50
20068.18 34
20069.52 52
20070.86 39
20072.20 73
20073.54 48
20074.88 42
20076.22 48
20077.56 41
20078.90 51
20080.24 33
20081.58 45
20082.92 38
20084.26 44
20085.60 44
20086.94 37
20088.28 40
20089.62 45
20090.96 42
20092.30 50
20093.64 39
20094.99 46
20096.33 37
20097.67 40
20099.01 39
20100.35 53
20101.69 41
20103.03 31
20104.37 42
20105.71 40
20107.05 47
20108.39 45
20109.73 54
20111.08 47
20112.42 47
20113.76 31
20115.10 51
20116.44 36
20117.78 33
20119.12 39
20120.46 40
20121.81 54
20123.15 45
20124.49 40
20125.83 48
20127.17 67
20128.51 48
20129.86 41
20131.20 52
20132.54 44
20133.88 58
20135.22 51
20136.56 37
20137.91 37
20139.25 45
