# Supplementary material for: MALDI-TOF MS typing enables the classification of brewing yeasts of the genus Saccharomyces to major beer styles
Source: PLoS One. 2017 Aug 9;12(8):e0181694. doi: 10.1371/journal.pone.0181694 (PMC5549903; doi:10.1371/journal.pone.0181694)
Supplement: S3 File — The directory includes 90 raw files and was zipped to “.zip”; the folder has three strains with 30 spectra per strain; S1 Text explains the raw files with an example and Table 1 represents the yeast strains used within the experiment. (ZIP) [file pone.0181694.s006.zip › 7-9/30257-184-OG-Alt-Alt-YPG-18h-E-E_2015-08-18__0_B12_1.dat]

1999.93 1999
2000.35 1986
2000.77 2131
2001.19 1993
2001.61 2317
2002.03 2236
2002.46 2279
2002.88 2422
2003.30 2334
2003.72 2352
2004.14 2164
2004.57 1946
2004.99 1971
2005.41 2081
2005.83 2146
2006.25 2038
2006.68 2052
2007.10 2040
2007.52 1910
2007.94 2069
2008.37 2092
2008.79 2201
2009.21 2057
2009.63 2125
2010.06 2109
2010.48 2086
2010.90 2239
2011.32 1947
2011.75 2142
2012.17 2012
2012.59 1932
2013.02 1799
2013.44 1837
2013.86 1883
2014.29 1772
2014.71 1733
2015.13 1759
2015.55 1871
2015.98 1794
2016.40 1839
2016.82 1758
2017.25 1808
2017.67 1982
2018.10 1947
2018.52 1924
2018.94 1963
2019.37 2037
2019.79 1883
2020.21 1941
2020.64 2007
2021.06 1989
2021.48 1927
2021.91 1983
2022.33 1986
2022.76 1756
2023.18 1957
2023.60 1898
2024.03 1881
2024.45 2104
2024.88 1880
2025.30 1806
2025.73 1700
2026.15 1749
2026.57 1758
2027.00 1741
2027.42 1841
2027.85 1685
2028.27 1644
2028.70 1811
2029.12 1626
2029.55 1878
2029.97 1801
2030.40 1764
2030.82 1772
2031.24 1713
2031.67 1744
2032.09 1800
2032.52 1782
2032.94 1583
2033.37 1702
2033.79 1767
2034.22 1734
2034.65 1831
2035.07 1715
2035.50 1910
2035.92 1819
2036.35 1911
2036.77 2057
2037.20 1992
2037.62 1855
2038.05 1848
2038.47 1870
2038.90 2026
2039.33 1987
2039.75 2142
2040.18 2166
2040.60 1947
2041.03 1800
2041.45 1943
2041.88 2128
2042.31 1979
2042.73 2243
2043.16 2416
2043.58 1994
2044.01 2026
2044.44 2105
2044.86 1981
2045.29 1799
2045.72 2114
2046.14 1995
2046.57 1936
2047.00 1854
2047.42 1840
2047.85 1922
2048.28 1802
2048.70 1890
2049.13 1964
2049.56 1962
2049.98 1972
2050.41 1881
2050.84 1743
2051.26 1857
2051.69 2034
2052.12 1900
2052.54 1928
2052.97 1884
2053.40 2000
2053.83 1807
2054.25 1609
2054.68 1793
2055.11 1874
2055.53 1880
2055.96 1904
2056.39 1809
2056.82 1763
2057.24 1836
2057.67 1674
2058.10 1770
2058.53 1830
2058.96 1979
2059.38 1938
2059.81 1989
2060.24 1872
2060.67 1891
2061.10 1806
2061.52 1889
2061.95 1800
2062.38 1779
2062.81 1789
2063.24 1929
2063.66 1906
2064.09 1823
2064.52 1780
2064.95 1937
2065.38 2053
2065.81 2097
2066.23 2263
2066.66 2348
2067.09 2375
2067.52 2250
2067.95 2374
2068.38 2278
2068.81 2367
2069.23 2312
2069.66 2179
2070.09 2120
2070.52 2123
2070.95 2184
2071.38 2408
2071.81 2199
2072.24 1971
2072.67 1978
2073.10 2090
2073.53 1996
2073.95 2059
2074.38 1970
2074.81 1930
2075.24 1924
2075.67 1906
2076.10 1907
2076.53 1870
2076.96 1823
2077.39 1945
2077.82 1833
2078.25 2029
2078.68 1961
2079.11 1924
2079.54 2205
2079.97 2155
2080.40 2270
2080.83 2403
2081.26 2438
2081.69 2563
2082.12 2508
2082.55 2518
2082.98 2569
2083.41 2634
2083.84 2446
2084.27 2284
2084.70 2063
2085.13 2006
2085.56 2027
2085.99 2150
2086.42 2084
2086.85 2005
2087.29 2011
2087.72 2005
2088.15 1900
2088.58 1844
2089.01 1984
2089.44 1842
2089.87 1740
2090.30 1955
2090.73 1978
2091.16 1944
2091.59 1786
2092.03 1988
2092.46 1891
2092.89 1856
2093.32 1855
2093.75 1862
2094.18 1917
2094.61 1733
2095.05 1752
2095.48 2049
2095.91 2115
2096.34 2083
2096.77 1999
2097.20 2045
2097.63 1951
2098.07 1813
2098.50 1805
2098.93 1766
2099.36 1846
2099.79 1840
2100.23 1894
2100.66 1856
2101.09 1927
2101.52 2007
2101.95 1794
2102.39 1651
2102.82 1776
2103.25 1910
2103.68 1872
2104.12 1726
2104.55 1655
2104.98 1879
2105.41 1816
2105.85 1842
2106.28 1824
2106.71 1845
2107.14 1709
2107.58 1995
2108.01 1853
2108.44 1904
2108.88 2138
2109.31 2249
2109.74 2192
2110.18 2235
2110.61 1999
2111.04 1957
2111.47 2033
2111.91 2076
2112.34 2172
2112.77 1960
2113.21 1942
2113.64 1817
2114.07 1754
2114.51 1847
2114.94 1998
2115.37 1914
2115.81 1918
2116.24 1965
2116.68 1695
2117.11 1790
2117.54 1858
2117.98 1755
2118.41 1668
2118.85 1764
2119.28 1709
2119.71 1710
2120.15 1886
2120.58 1892
2121.02 1938
2121.45 2118
2121.88 2026
2122.32 1832
2122.75 1888
2123.19 1818
2123.62 1928
2124.06 1938
2124.49 1734
2124.92 1858
2125.36 1933
2125.79 1779
2126.23 1792
2126.66 1840
2127.10 1746
2127.53 1836
2127.97 1901
2128.40 1931
2128.84 1821
2129.27 1833
2129.71 1766
2130.14 1654
2130.58 1568
2131.01 1564
2131.45 1669
2131.88 1600
2132.32 1714
2132.75 1755
2133.19 1703
2133.63 1730
2134.06 1780
2134.50 1767
2134.93 1921
2135.37 1830
2135.80 1898
2136.24 1960
2136.67 1918
2137.11 1998
2137.55 2054
2137.98 2089
2138.42 1951
2138.85 1913
2139.29 2001
2139.73 2021
2140.16 2210
2140.60 2114
2141.03 2007
2141.47 1834
2141.91 1869
2142.34 1940
2142.78 2022
2143.22 1867
2143.65 1910
2144.09 1874
2144.53 1848
2144.96 1894
2145.40 1616
2145.84 1705
2146.27 1854
2146.71 1625
2147.15 1701
2147.58 1600
2148.02 1638
2148.46 1851
2148.89 1830
2149.33 1896
2149.77 1840
2150.21 1870
2150.64 1819
2151.08 1961
2151.52 1874
2151.95 2040
2152.39 2274
2152.83 2297
2153.27 2121
2153.70 2395
2154.14 2319
2154.58 2035
2155.02 2012
2155.45 1913
2155.89 2054
2156.33 2019
2156.77 2048
2157.21 1983
2157.64 1860
2158.08 1933
2158.52 1949
2158.96 2046
2159.40 2109
2159.83 1947
2160.27 1813
2160.71 1938
2161.15 1875
2161.59 1838
2162.02 1915
2162.46 1848
2162.90 1803
2163.34 1665
2163.78 1814
2164.22 1708
2164.66 1831
2165.09 1921
2165.53 1920
2165.97 1911
2166.41 1892
2166.85 2012
2167.29 1862
2167.73 1976
2168.17 1842
2168.60 2006
2169.04 1931
2169.48 2024
2169.92 2107
2170.36 1987
2170.80 2013
2171.24 1830
2171.68 1852
2172.12 2065
2172.56 2064
2173.00 1986
2173.44 1916
2173.88 2051
2174.32 2121
2174.76 2255
2175.20 2362
2175.64 2088
2176.07 2153
2176.51 2053
2176.95 2238
2177.39 2288
2177.83 2500
2178.27 2266
2178.71 2132
2179.15 2190
2179.59 2206
2180.03 2127
2180.47 2198
2180.92 2207
2181.36 2123
2181.80 2143
2182.24 2047
2182.68 2047
2183.12 1931
2183.56 1929
2184.00 1921
2184.44 2119
2184.88 2043
2185.32 1905
2185.76 1931
2186.20 1850
2186.64 1889
2187.08 1832
2187.52 1783
2187.97 1755
2188.41 1774
2188.85 1871
2189.29 1838
2189.73 2004
2190.17 2049
2190.61 2100
2191.05 2122
2191.49 2189
2191.94 2268
2192.38 2133
2192.82 2081
2193.26 2138
2193.70 1838
2194.14 1765
2194.58 2017
2195.03 2026
2195.47 1968
2195.91 2006
2196.35 1870
2196.79 2028
2197.24 2106
2197.68 2159
2198.12 2280
2198.56 2178
2199.00 2257
2199.45 2164
2199.89 2128
2200.33 2128
2200.77 2083
2201.21 2044
2201.66 1942
2202.10 2054
2202.54 1950
2202.98 1958
2203.43 1969
2203.87 1936
2204.31 1828
2204.75 1833
2205.20 1830
2205.64 1825
2206.08 1795
2206.53 1839
2206.97 1877
2207.41 1800
2207.85 1791
2208.30 1690
2208.74 1803
2209.18 1930
2209.63 2019
2210.07 2203
2210.51 1876
2210.96 1971
2211.40 2028
2211.84 2065
2212.29 1972
2212.73 2017
2213.17 2065
2213.62 2232
2214.06 2251
2214.50 1984
2214.95 1952
2215.39 1945
2215.84 1897
2216.28 1929
2216.72 1908
2217.17 1834
2217.61 1991
2218.05 1931
2218.50 1863
2218.94 1758
2219.39 2002
2219.83 1977
2220.28 1705
2220.72 1827
2221.16 1952
2221.61 1908
2222.05 1824
2222.50 1891
2222.94 1859
2223.39 1819
2223.83 1877
2224.28 1910
2224.72 1954
2225.16 1874
2225.61 1812
2226.05 2076
2226.50 2091
2226.94 2115
2227.39 2073
2227.83 1895
2228.28 2072
2228.72 2018
2229.17 1866
2229.61 2050
2230.06 2120
2230.50 1980
2230.95 1939
2231.40 2024
2231.84 2129
2232.29 2187
2232.73 2023
2233.18 2145
2233.62 2081
2234.07 2174
2234.51 2107
2234.96 2155
2235.41 2308
2235.85 2174
2236.30 1955
2236.74 2315
2237.19 1952
2237.63 2096
2238.08 2121
2238.53 1928
2238.97 1912
2239.42 2149
2239.86 2095
2240.31 1984
2240.76 2074
2241.20 2022
2241.65 1993
2242.10 1925
2242.54 1871
2242.99 2026
2243.44 2037
2243.88 1885
2244.33 1849
2244.78 1857
2245.22 1757
2245.67 1854
2246.12 1888
2246.56 1777
2247.01 2011
2247.46 1958
2247.90 1784
2248.35 1721
2248.80 1823
2249.24 1694
2249.69 1766
2250.14 1844
2250.59 1852
2251.03 1974
2251.48 1967
2251.93 1828
2252.38 1784
2252.82 2023
2253.27 2011
2253.72 1951
2254.17 1776
2254.61 1740
2255.06 1760
2255.51 1764
2255.96 1804
2256.40 1817
2256.85 1783
2257.30 1687
2257.75 1799
2258.20 1657
2258.64 1628
2259.09 1504
2259.54 1691
2259.99 1809
2260.44 1820
2260.88 1852
2261.33 1838
2261.78 2129
2262.23 1973
2262.68 2113
2263.13 2006
2263.58 2215
2264.02 2285
2264.47 2237
2264.92 2068
2265.37 2360
2265.82 2332
2266.27 2410
2266.72 2357
2267.17 2621
2267.61 2447
2268.06 2546
2268.51 2561
2268.96 2527
2269.41 2308
2269.86 2267
2270.31 2221
2270.76 2175
2271.21 2255
2271.66 2281
2272.11 2410
2272.56 2388
2273.00 1962
2273.45 2094
2273.90 2083
2274.35 1989
2274.80 2150
2275.25 2199
2275.70 2116
2276.15 2105
2276.60 2009
2277.05 1969
2277.50 1850
2277.95 1797
2278.40 1986
2278.85 1891
2279.30 1858
2279.75 1816
2280.20 1804
2280.65 2011
2281.10 2095
2281.55 2244
2282.00 2243
2282.45 2283
2282.90 2423
2283.35 2454
2283.81 2146
2284.26 2376
2284.71 2459
2285.16 2622
2285.61 2630
2286.06 2442
2286.51 2133
2286.96 2157
2287.41 2192
2287.86 2191
2288.31 2042
2288.76 1962
2289.22 2014
2289.67 2178
2290.12 2420
2290.57 2369
2291.02 2284
2291.47 2356
2291.92 2633
2292.37 2830
2292.83 2918
2293.28 2962
2293.73 2982
2294.18 3024
2294.63 2958
2295.08 3144
2295.53 3066
2295.99 3122
2296.44 2962
2296.89 2922
2297.34 2738
2297.79 2763
2298.25 2629
2298.70 2540
2299.15 2471
2299.60 2423
2300.05 2357
2300.51 2263
2300.96 2017
2301.41 1954
2301.86 2041
2302.32 2132
2302.77 1978
2303.22 1834
2303.67 1886
2304.13 1953
2304.58 1911
2305.03 1825
2305.48 1973
2305.94 1973
2306.39 1874
2306.84 1892
2307.29 1927
2307.75 2001
2308.20 1948
2308.65 2091
2309.11 2024
2309.56 2187
2310.01 2086
2310.47 1952
2310.92 2196
2311.37 2168
2311.83 2091
2312.28 2291
2312.73 2332
2313.19 2318
2313.64 2275
2314.09 2246
2314.55 2325
2315.00 2192
2315.45 2256
2315.91 2036
2316.36 2229
2316.81 2101
2317.27 1988
2317.72 1953
2318.18 1988
2318.63 1970
2319.08 2081
2319.54 2126
2319.99 2037
2320.45 2097
2320.90 2347
2321.35 2191
2321.81 2194
2322.26 2227
2322.72 1857
2323.17 1843
2323.63 1983
2324.08 2139
2324.54 2262
2324.99 2177
2325.44 2041
2325.90 1890
2326.35 2163
2326.81 2235
2327.26 2030
2327.72 2129
2328.17 2170
2328.63 2344
2329.08 2441
2329.54 2300
2329.99 2216
2330.45 2140
2330.90 2204
2331.36 2323
2331.81 2173
2332.27 2306
2332.72 2449
2333.18 2385
2333.64 2326
2334.09 2136
2334.55 2162
2335.00 2313
2335.46 2218
2335.91 1952
2336.37 1991
2336.82 2225
2337.28 2114
2337.74 1987
2338.19 2064
2338.65 2120
2339.10 2180
2339.56 2228
2340.02 2303
2340.47 2272
2340.93 2335
2341.38 2568
2341.84 2714
2342.30 2906
2342.75 2784
2343.21 2771
2343.67 2700
2344.12 2733
2344.58 2852
2345.04 2754
2345.49 2598
2345.95 2628
2346.41 2632
2346.86 2639
2347.32 2792
2347.78 2811
2348.23 2614
2348.69 2386
2349.15 2449
2349.60 2489
2350.06 2379
2350.52 2457
2350.97 2348
2351.43 2246
2351.89 2059
2352.35 2186
2352.80 2166
2353.26 1972
2353.72 2153
2354.18 2085
2354.63 2266
2355.09 2260
2355.55 2281
2356.01 2161
2356.46 2067
2356.92 2067
2357.38 1977
2357.84 2011
2358.29 2007
2358.75 2045
2359.21 2013
2359.67 2092
2360.13 2201
2360.58 2015
2361.04 2169
2361.50 2208
2361.96 2142
2362.42 2182
2362.88 2150
2363.33 2156
2363.79 2039
2364.25 2040
2364.71 1999
2365.17 2089
2365.63 2113
2366.08 1994
2366.54 1989
2367.00 2117
2367.46 2098
2367.92 2085
2368.38 2112
2368.84 2164
2369.30 2382
2369.75 2404
2370.21 2373
2370.67 2364
2371.13 2431
2371.59 2541
2372.05 2497
2372.51 2467
2372.97 2467
2373.43 2482
2373.89 2250
2374.35 2197
2374.81 2090
2375.27 2024
2375.72 1923
2376.18 2005
2376.64 2027
2377.10 1867
2377.56 1958
2378.02 2068
2378.48 2068
2378.94 1923
2379.40 2011
2379.86 2097
2380.32 2059
2380.78 2016
2381.24 2000
2381.70 2048
2382.16 2153
2382.62 2099
2383.08 2020
2383.54 2253
2384.00 2192
2384.46 2134
2384.92 2171
2385.39 2278
2385.85 2056
2386.31 2109
2386.77 1946
2387.23 2010
2387.69 2029
2388.15 2036
2388.61 1970
2389.07 2036
2389.53 1937
2389.99 1896
2390.45 1938
2390.91 1899
2391.38 1941
2391.84 1965
2392.30 1879
2392.76 1852
2393.22 1943
2393.68 1934
2394.14 2050
2394.60 2004
2395.06 2072
2395.53 1928
2395.99 1918
2396.45 2015
2396.91 1853
2397.37 2020
2397.83 1949
2398.30 1958
2398.76 1799
2399.22 1909
2399.68 1989
2400.14 1964
2400.61 1889
2401.07 1929
2401.53 1739
2401.99 1758
2402.45 1697
2402.92 1771
2403.38 1866
2403.84 1772
2404.30 1821
2404.76 1774
2405.23 1797
2405.69 1769
2406.15 1769
2406.61 1712
2407.08 1729
2407.54 1751
2408.00 1905
2408.46 1975
2408.93 1904
2409.39 1930
2409.85 1861
2410.32 1892
2410.78 2021
2411.24 2170
2411.70 2036
2412.17 2035
2412.63 1840
2413.09 1849
2413.56 1756
2414.02 1879
2414.48 2067
2414.95 1923
2415.41 1976
2415.87 1982
2416.34 2046
2416.80 2113
2417.26 2180
2417.73 2298
2418.19 2373
2418.65 2424
2419.12 2298
2419.58 2539
2420.05 2606
2420.51 2562
2420.97 2560
2421.44 2514
2421.90 2688
2422.37 2618
2422.83 2563
2423.29 2577
2423.76 2569
2424.22 2408
2424.69 2466
2425.15 2403
2425.62 2306
2426.08 2200
2426.54 2145
2427.01 2245
2427.47 2094
2427.94 2074
2428.40 2207
2428.87 2277
2429.33 2198
2429.80 2136
2430.26 2174
2430.73 2140
2431.19 2091
2431.66 1977
2432.12 1955
2432.59 2067
2433.05 1879
2433.52 1938
2433.98 2002
2434.45 2278
2434.91 2260
2435.38 2233
2435.84 2134
2436.31 2178
2436.77 2123
2437.24 2172
2437.70 2204
2438.17 2063
2438.63 2199
2439.10 2421
2439.57 2359
2440.03 2423
2440.50 2710
2440.96 2750
2441.43 2765
2441.89 2759
2442.36 2822
2442.83 2926
2443.29 3034
2443.76 2990
2444.22 2901
2444.69 2973
2445.16 2889
2445.62 2490
2446.09 2316
2446.56 2282
2447.02 2053
2447.49 2108
2447.96 2074
2448.42 2000
2448.89 1881
2449.35 1821
2449.82 1983
2450.29 1983
2450.75 1868
2451.22 1799
2451.69 1784
2452.16 1706
2452.62 1734
2453.09 1996
2453.56 1936
2454.02 1861
2454.49 1941
2454.96 1931
2455.42 1918
2455.89 1888
2456.36 1883
2456.83 1838
2457.29 1950
2457.76 1839
2458.23 1990
2458.70 1786
2459.16 1988
2459.63 2154
2460.10 1970
2460.57 1865
2461.03 2032
2461.50 2017
2461.97 2154
2462.44 2156
2462.91 2026
2463.37 2104
2463.84 2019
2464.31 1735
2464.78 1762
2465.25 1904
2465.71 1818
2466.18 1964
2466.65 2013
2467.12 2089
2467.59 2081
2468.06 2123
2468.52 2096
2468.99 2086
2469.46 2013
2469.93 2058
2470.40 2078
2470.87 2122
2471.34 2013
2471.80 2075
2472.27 1960
2472.74 1932
2473.21 1884
2473.68 1800
2474.15 1893
2474.62 1722
2475.09 1779
2475.56 1800
2476.02 1783
2476.49 1708
2476.96 1742
2477.43 1775
2477.90 1863
2478.37 1836
2478.84 2041
2479.31 2097
2479.78 2014
2480.25 2228
2480.72 2198
2481.19 2267
2481.66 2515
2482.13 2459
2482.60 2400
2483.07 2414
2483.54 2348
2484.01 2467
2484.48 2335
2484.95 2276
2485.42 2176
2485.89 2107
2486.36 2043
2486.83 1965
2487.30 2073
2487.77 2054
2488.24 1894
2488.71 1899
2489.18 2048
2489.65 2019
2490.12 2081
2490.59 1962
2491.06 1800
2491.53 1735
2492.00 1898
2492.47 1860
2492.94 1929
2493.41 1932
2493.88 1839
2494.36 1927
2494.83 2088
2495.30 1924
2495.77 2242
2496.24 2140
2496.71 2068
2497.18 2227
2497.65 2116
2498.12 1943
2498.60 2083
2499.07 2188
2499.54 2149
2500.01 2141
2500.48 2040
2500.95 1854
2501.42 1813
2501.90 1823
2502.37 1776
2502.84 1776
2503.31 1658
2503.78 1586
2504.25 1650
2504.73 1719
2505.20 1642
2505.67 1737
2506.14 1828
2506.61 1824
2507.09 1874
2507.56 1792
2508.03 1763
2508.50 2021
2508.97 2063
2509.45 2055
2509.92 2095
2510.39 2386
2510.86 2320
2511.34 2315
2511.81 2439
2512.28 2297
2512.75 2175
2513.23 2217
2513.70 2319
2514.17 2308
2514.65 2248
2515.12 2034
2515.59 2076
2516.06 2030
2516.54 1953
2517.01 1977
2517.48 1984
2517.96 2171
2518.43 2004
2518.90 2005
2519.38 1893
2519.85 1857
2520.32 1966
2520.80 2115
2521.27 1926
2521.74 1943
2522.22 1908
2522.69 2036
2523.16 1916
2523.64 1902
2524.11 1959
2524.58 2042
2525.06 1872
2525.53 1875
2526.01 1817
2526.48 1884
2526.95 1869
2527.43 1887
2527.90 2010
2528.38 1932
2528.85 2026
2529.32 1883
2529.80 1895
2530.27 1866
2530.75 1785
2531.22 1798
2531.70 1715
2532.17 1955
2532.64 2029
2533.12 1997
2533.59 1966
2534.07 1962
2534.54 1943
2535.02 1905
2535.49 2075
2535.97 1961
2536.44 1789
2536.92 1769
2537.39 1947
2537.87 2059
2538.34 1993
2538.82 2005
2539.29 2029
2539.77 1977
2540.24 2067
2540.72 2038
2541.19 2053
2541.67 2277
2542.14 2092
2542.62 1974
2543.09 2190
2543.57 2052
2544.04 2042
2544.52 2189
2545.00 2185
2545.47 1983
2545.95 1864
2546.42 2146
2546.90 2206
2547.37 2051
2547.85 2033
2548.33 2165
2548.80 2171
2549.28 2089
2549.75 2206
2550.23 2305
2550.71 2631
2551.18 2444
2551.66 2425
2552.14 2409
2552.61 2263
2553.09 2297
2553.57 2330
2554.04 2353
2554.52 2353
2554.99 2331
2555.47 2462
2555.95 2339
2556.42 2594
2556.90 2765
2557.38 2698
2557.86 2667
2558.33 2752
2558.81 2739
2559.29 2813
2559.76 2691
2560.24 2702
2560.72 2463
2561.19 2304
2561.67 2257
2562.15 2185
2562.63 2148
2563.10 2113
2563.58 1968
2564.06 1718
2564.54 1750
2565.01 1838
2565.49 1888
2565.97 1898
2566.45 1815
2566.92 1765
2567.40 1767
2567.88 2012
2568.36 1847
2568.83 1886
2569.31 1745
2569.79 1715
2570.27 1899
2570.75 1877
2571.22 1800
2571.70 1751
2572.18 1886
2572.66 1855
2573.14 2023
2573.62 1911
2574.09 1940
2574.57 1920
2575.05 1900
2575.53 1894
2576.01 1817
2576.49 1761
2576.97 1899
2577.44 1791
2577.92 1790
2578.40 1822
2578.88 1809
2579.36 1940
2579.84 2006
2580.32 1732
2580.80 1967
2581.27 1862
2581.75 1767
2582.23 1795
2582.71 1914
2583.19 1893
2583.67 1918
2584.15 1781
2584.63 1667
2585.11 1886
2585.59 1803
2586.07 1717
2586.55 1764
2587.03 1724
2587.51 1933
2587.99 1862
2588.47 1863
2588.94 1700
2589.42 1765
2589.90 1898
2590.38 1878
2590.86 1824
2591.34 1815
2591.82 1861
2592.30 1960
2592.78 1781
2593.26 1805
2593.74 1788
2594.22 1943
2594.71 1894
2595.19 2075
2595.67 2091
2596.15 2103
2596.63 2402
2597.11 2255
2597.59 2095
2598.07 2146
2598.55 2221
2599.03 2268
2599.51 2026
2599.99 2021
2600.47 2070
2600.95 2069
2601.43 1956
2601.91 1940
2602.40 1854
2602.88 1828
2603.36 1877
2603.84 1642
2604.32 1646
2604.80 1750
2605.28 1725
2605.76 1693
2606.24 1719
2606.73 1812
2607.21 1820
2607.69 1906
2608.17 1886
2608.65 2078
2609.13 1994
2609.62 1848
2610.10 2070
2610.58 2093
2611.06 2188
2611.54 2316
2612.02 2258
2612.51 2414
2612.99 2280
2613.47 2154
2613.95 2280
2614.43 2129
2614.92 2203
2615.40 2330
2615.88 2306
2616.36 2269
2616.85 2125
2617.33 2060
2617.81 1914
2618.29 1896
2618.78 2074
2619.26 1964
2619.74 1949
2620.22 2053
2620.71 1814
2621.19 1745
2621.67 1859
2622.15 1975
2622.64 1753
2623.12 1755
2623.60 1830
2624.09 1931
2624.57 1803
2625.05 1838
2625.53 1800
2626.02 1940
2626.50 1760
2626.98 1707
2627.47 1849
2627.95 1717
2628.43 1776
2628.92 1915
2629.40 1923
2629.88 1781
2630.37 1716
2630.85 1837
2631.34 1849
2631.82 1761
2632.30 1650
2632.79 1737
2633.27 1735
2633.75 1752
2634.24 1871
2634.72 2007
2635.21 1857
2635.69 1882
2636.17 2017
2636.66 1968
2637.14 1922
2637.63 1701
2638.11 1716
2638.60 1858
2639.08 1782
2639.56 1799
2640.05 1704
2640.53 1761
2641.02 2031
2641.50 2161
2641.99 2041
2642.47 2048
2642.96 1901
2643.44 1895
2643.93 1959
2644.41 1934
2644.90 1929
2645.38 1968
2645.87 2026
2646.35 2215
2646.84 2133
2647.32 2044
2647.81 1727
2648.29 1636
2648.78 1675
2649.26 1726
2649.75 1819
2650.23 1855
2650.72 1890
2651.20 1951
2651.69 1917
2652.17 1885
2652.66 1798
2653.15 1692
2653.63 1764
2654.12 1757
2654.60 1742
2655.09 1816
2655.57 1764
2656.06 1858
2656.55 1862
2657.03 1749
2657.52 1780
2658.00 1703
2658.49 1869
2658.98 1936
2659.46 1716
2659.95 1836
2660.44 1951
2660.92 1809
2661.41 1776
2661.90 1797
2662.38 1726
2662.87 1808
2663.35 1803
2663.84 1841
2664.33 1869
2664.81 1898
2665.30 1848
2665.79 1880
2666.28 2005
2666.76 1943
2667.25 1803
2667.74 2069
2668.22 1897
2668.71 1944
2669.20 1971
2669.68 1915
2670.17 1837
2670.66 1853
2671.15 1987
2671.63 2019
2672.12 2049
2672.61 1966
2673.10 1881
2673.58 2126
2674.07 2213
2674.56 2323
2675.05 2329
2675.53 2470
2676.02 2415
2676.51 2504
2677.00 2524
2677.49 2429
2677.97 2409
2678.46 2652
2678.95 2537
2679.44 2385
2679.93 2352
2680.41 2396
2680.90 2344
2681.39 2396
2681.88 2531
2682.37 2382
2682.85 2566
2683.34 2743
2683.83 2721
2684.32 2621
2684.81 2634
2685.30 2712
2685.79 2797
2686.27 2557
2686.76 2535
2687.25 2607
2687.74 2546
2688.23 2434
2688.72 2394
2689.21 2328
2689.70 2247
2690.19 2186
2690.67 2092
2691.16 2044
2691.65 1832
2692.14 1856
2692.63 1952
2693.12 1913
2693.61 2093
2694.10 1998
2694.59 2090
2695.08 2056
2695.57 2084
2696.06 1958
2696.55 2160
2697.04 2190
2697.53 2202
2698.02 2146
2698.51 2234
2699.00 2303
2699.49 2133
2699.98 2163
2700.47 2298
2700.96 2248
2701.45 2259
2701.94 2432
2702.43 2400
2702.92 2335
2703.41 2301
2703.90 2414
2704.39 2399
2704.88 2468
2705.37 2305
2705.86 2153
2706.35 2208
2706.84 2128
2707.33 2156
2707.82 1974
2708.31 2000
2708.80 1890
2709.29 1929
2709.78 2005
2710.27 1984
2710.77 1949
2711.26 2115
2711.75 1970
2712.24 1767
2712.73 1795
2713.22 1822
2713.71 1812
2714.20 1897
2714.69 1926
2715.19 2004
2715.68 1703
2716.17 1730
2716.66 1686
2717.15 1755
2717.64 1787
2718.13 1804
2718.63 1930
2719.12 1670
2719.61 1783
2720.10 1964
2720.59 1920
2721.08 1805
2721.58 1905
2722.07 1937
2722.56 1901
2723.05 1822
2723.54 1954
2724.04 1904
2724.53 2019
2725.02 2130
2725.51 2085
2726.01 2266
2726.50 2164
2726.99 2118
2727.48 1976
2727.98 1849
2728.47 1826
2728.96 1888
2729.45 1889
2729.95 1908
2730.44 1809
2730.93 1708
2731.42 1841
2731.92 2071
2732.41 1793
2732.90 1806
2733.40 1824
2733.89 1758
2734.38 1828
2734.87 1969
2735.37 1956
2735.86 1811
2736.35 1963
2736.85 1868
2737.34 1958
2737.83 1971
2738.33 1999
2738.82 2069
2739.31 1974
2739.81 1972
2740.30 2094
2740.79 1961
2741.29 1974
2741.78 1827
2742.28 2086
2742.77 2144
2743.26 1941
2743.76 1786
2744.25 1722
2744.75 1701
2745.24 1937
2745.73 1742
2746.23 1796
2746.72 1813
2747.22 1706
2747.71 1787
2748.20 1738
2748.70 1510
2749.19 1565
2749.69 1690
2750.18 1727
2750.68 1591
2751.17 1698
2751.67 1807
2752.16 1820
2752.66 1694
2753.15 1669
2753.64 1748
2754.14 1837
2754.63 1675
2755.13 1872
2755.62 1740
2756.12 1828
2756.61 1837
2757.11 1815
2757.60 1739
2758.10 1826
2758.59 1931
2759.09 1932
2759.59 1879
2760.08 1729
2760.58 1699
2761.07 1680
2761.57 1871
2762.06 1835
2762.56 1842
2763.05 1689
2763.55 1839
2764.05 1825
2764.54 1716
2765.04 1897
2765.53 1803
2766.03 1780
2766.52 1630
2767.02 1738
2767.52 1743
2768.01 1567
2768.51 1587
2769.00 1582
2769.50 1641
2770.00 1729
2770.49 1949
2770.99 1744
2771.49 1797
2771.98 1824
2772.48 1754
2772.98 1786
2773.47 1933
2773.97 2082
2774.47 1965
2774.96 2005
2775.46 1804
2775.96 2016
2776.45 2054
2776.95 2089
2777.45 2044
2777.94 2077
2778.44 2004
2778.94 1943
2779.43 2315
2779.93 2188
2780.43 2077
2780.93 2241
2781.42 2223
2781.92 2156
2782.42 2027
2782.92 2003
2783.41 1959
2783.91 1937
2784.41 1936
2784.91 1908
2785.40 2067
2785.90 1986
2786.40 2093
2786.90 1941
2787.39 1892
2787.89 1707
2788.39 1865
2788.89 2016
2789.39 1863
2789.88 1921
2790.38 2002
2790.88 1828
2791.38 1783
2791.88 1736
2792.37 1819
2792.87 1920
2793.37 1916
2793.87 1972
2794.37 1917
2794.87 2057
2795.37 1923
2795.86 2038
2796.36 2207
2796.86 2215
2797.36 2409
2797.86 2547
2798.36 2828
2798.86 2959
2799.35 3093
2799.85 3153
2800.35 3324
2800.85 3329
2801.35 3242
2801.85 3126
2802.35 3225
2802.85 3010
2803.35 2813
2803.85 2569
2804.35 2642
2804.85 2565
2805.34 2237
2805.84 2337
2806.34 2404
2806.84 2519
2807.34 2559
2807.84 2609
2808.34 2725
2808.84 2869
2809.34 2988
2809.84 3302
2810.34 3633
2810.84 3606
2811.34 3760
2811.84 3880
2812.34 3764
2812.84 3431
2813.34 3319
2813.84 3036
2814.34 2794
2814.84 2639
2815.34 2483
2815.84 2314
2816.34 2138
2816.84 1983
2817.34 2179
2817.84 2190
2818.35 2066
2818.85 1940
2819.35 1918
2819.85 1944
2820.35 2089
2820.85 2067
2821.35 2103
2821.85 2236
2822.35 2064
2822.85 2102
2823.35 2145
2823.85 2190
2824.36 2374
2824.86 2071
2825.36 2047
2825.86 1969
2826.36 2098
2826.86 2045
2827.36 2020
2827.86 2156
2828.37 1995
2828.87 1886
2829.37 2019
2829.87 2085
2830.37 2022
2830.87 2075
2831.38 2002
2831.88 2159
2832.38 1929
2832.88 1922
2833.38 1865
2833.88 1959
2834.39 2001
2834.89 2107
2835.39 1954
2835.89 1960
2836.40 2050
2836.90 1996
2837.40 2018
2837.90 1942
2838.40 2041
2838.91 1941
2839.41 1999
2839.91 2045
2840.41 2215
2840.92 2085
2841.42 2137
2841.92 2065
2842.42 2001
2842.93 2008
2843.43 1997
2843.93 1913
2844.44 1865
2844.94 1911
2845.44 2007
2845.94 1963
2846.45 1945
2846.95 1955
2847.45 2164
2847.96 2029
2848.46 2063
2848.96 2323
2849.47 2431
2849.97 2511
2850.47 2422
2850.98 2370
2851.48 2444
2851.98 2297
2852.49 2267
2852.99 2245
2853.50 2155
2854.00 2093
2854.50 1929
2855.01 1921
2855.51 1907
2856.01 1765
2856.52 1847
2857.02 1843
2857.53 1634
2858.03 1850
2858.53 1962
2859.04 1894
2859.54 1807
2860.05 1796
2860.55 1878
2861.06 1891
2861.56 1910
2862.06 2037
2862.57 2096
2863.07 1865
2863.58 1874
2864.08 1892
2864.59 1812
2865.09 1768
2865.60 1742
2866.10 1786
2866.61 1638
2867.11 1613
2867.62 1528
2868.12 1797
2868.63 1692
2869.13 1813
2869.64 1754
2870.14 1864
2870.65 1928
2871.15 1966
2871.66 1878
2872.16 1927
2872.67 1971
2873.17 1941
2873.68 1927
2874.18 1887
2874.69 2016
2875.20 2034
2875.70 1938
2876.21 1938
2876.71 2059
2877.22 2139
2877.72 2063
2878.23 1898
2878.74 2005
2879.24 2096
2879.75 2134
2880.25 2131
2880.76 2109
2881.27 2139
2881.77 2185
2882.28 2286
2882.79 2436
2883.29 2429
2883.80 2484
2884.30 2637
2884.81 2661
2885.32 2851
2885.82 2890
2886.33 2864
2886.84 2949
2887.34 2967
2887.85 2975
2888.36 3171
2888.86 3560
2889.37 3411
2889.88 3414
2890.38 3624
2890.89 3685
2891.40 3419
2891.91 3333
2892.41 3273
2892.92 2797
2893.43 2789
2893.93 2650
2894.44 2603
2894.95 2290
2895.46 2228
2895.96 2318
2896.47 2063
2896.98 2228
2897.49 2466
2897.99 2314
2898.50 2423
2899.01 2108
2899.52 2197
2900.03 2252
2900.53 2496
2901.04 2416
2901.55 2432
2902.06 2338
2902.56 2463
2903.07 2467
2903.58 2314
2904.09 2295
2904.60 2546
2905.11 2436
2905.61 2372
2906.12 2588
2906.63 2560
2907.14 2220
2907.65 2309
2908.16 2318
2908.66 2303
2909.17 2432
2909.68 2197
2910.19 2160
2910.70 2119
2911.21 2120
2911.72 1989
2912.23 2073
2912.73 2139
2913.24 2006
2913.75 1934
2914.26 1831
2914.77 2018
2915.28 2104
2915.79 2041
2916.30 2065
2916.81 2035
2917.32 2115
2917.83 2016
2918.33 2056
2918.84 1981
2919.35 2158
2919.86 2313
2920.37 2129
2920.88 1915
2921.39 1980
2921.90 2022
2922.41 1941
2922.92 2129
2923.43 2287
2923.94 2232
2924.45 2226
2924.96 2461
2925.47 2801
2925.98 2910
2926.49 3051
2927.00 3196
2927.51 3478
2928.02 3818
2928.53 3764
2929.04 3769
2929.55 3475
2930.06 3329
2930.57 3160
2931.08 3053
2931.59 2905
2932.11 2553
2932.62 2355
2933.13 2262
2933.64 2084
2934.15 2013
2934.66 1986
2935.17 1860
2935.68 1997
2936.19 2001
2936.70 1870
2937.21 1845
2937.72 2012
2938.24 2101
2938.75 2082
2939.26 1922
2939.77 2116
2940.28 2097
2940.79 1779
2941.30 1781
2941.81 1954
2942.33 1976
2942.84 1882
2943.35 1829
2943.86 1848
2944.37 1976
2944.88 2001
2945.40 2037
2945.91 2104
2946.42 2247
2946.93 2215
2947.44 2434
2947.96 2551
2948.47 2540
2948.98 2478
2949.49 2622
2950.00 2717
2950.52 2778
2951.03 2488
2951.54 2216
2952.05 2298
2952.57 2196
2953.08 2220
2953.59 2151
2954.10 2155
2954.62 2192
2955.13 2034
2955.64 1926
2956.15 2070
2956.67 1993
2957.18 2030
2957.69 1969
2958.20 1902
2958.72 1996
2959.23 2044
2959.74 1982
2960.26 1999
2960.77 2000
2961.28 2040
2961.80 2032
2962.31 2171
2962.82 2275
2963.34 2394
2963.85 2462
2964.36 2433
2964.88 2353
2965.39 2285
2965.90 2170
2966.42 2173
2966.93 2097
2967.44 2124
2967.96 2125
2968.47 2041
2968.98 2190
2969.50 2134
2970.01 1963
2970.53 1974
2971.04 1930
2971.55 1920
2972.07 1950
2972.58 1941
2973.10 1870
2973.61 1904
2974.12 1956
2974.64 1925
2975.15 1883
2975.67 1964
2976.18 2100
2976.70 1927
2977.21 1936
2977.73 1940
2978.24 1961
2978.75 1986
2979.27 1893
2979.78 1990
2980.30 1910
2980.81 1903
2981.33 2031
2981.84 2103
2982.36 2038
2982.87 1962
2983.39 1957
2983.90 1983
2984.42 2053
2984.93 1993
2985.45 2009
2985.96 2317
2986.48 2205
2987.00 2178
2987.51 2061
2988.03 2303
2988.54 2338
2989.06 2201
2989.57 2317
2990.09 2421
2990.60 2422
2991.12 2286
2991.64 2371
2992.15 2280
2992.67 2111
2993.18 2152
2993.70 2309
2994.21 2411
2994.73 2335
2995.25 2355
2995.76 2327
2996.28 2513
2996.80 2605
2997.31 2575
2997.83 2608
2998.34 2794
2998.86 3011
2999.38 2795
2999.89 2845
3000.41 2841
3000.93 3018
3001.44 3061
3001.96 2983
3002.48 2977
3002.99 2934
3003.51 2876
3004.03 3038
3004.54 3324
3005.06 3433
3005.58 3573
3006.09 4302
3006.61 4273
3007.13 4352
3007.65 4807
3008.16 4591
3008.68 4754
3009.20 4593
3009.71 3954
3010.23 3766
3010.75 3645
3011.27 3166
3011.78 2959
3012.30 2627
3012.82 2489
3013.34 2293
3013.85 2245
3014.37 2225
3014.89 2220
3015.41 2272
3015.93 2409
3016.44 2170
3016.96 2300
3017.48 2102
3018.00 2320
3018.52 2341
3019.03 2353
3019.55 2322
3020.07 2360
3020.59 2346
3021.11 2106
3021.63 2180
3022.14 2331
3022.66 2278
3023.18 2325
3023.70 2361
3024.22 2456
3024.74 2559
3025.25 2610
3025.77 2642
3026.29 2701
3026.81 2737
3027.33 2616
3027.85 2738
3028.37 2760
3028.89 2630
3029.41 2576
3029.92 2626
3030.44 2591
3030.96 2405
3031.48 2299
3032.00 2187
3032.52 2287
3033.04 2351
3033.56 2286
3034.08 2227
3034.60 2221
3035.12 2237
3035.64 2003
3036.16 2107
3036.68 2286
3037.20 2064
3037.72 2113
3038.24 2141
3038.76 2079
3039.28 2099
3039.80 2015
3040.32 2026
3040.84 2184
3041.36 2200
3041.88 2020
3042.40 1983
3042.92 1961
3043.44 2126
3043.96 2132
3044.48 1939
3045.00 1859
3045.52 1699
3046.04 1847
3046.56 1933
3047.08 1826
3047.60 1972
3048.12 1950
3048.64 2199
3049.16 1939
3049.68 2008
3050.20 1939
3050.72 2182
3051.24 2099
3051.77 1958
3052.29 1957
3052.81 1839
3053.33 1906
3053.85 2017
3054.37 2003
3054.89 1977
3055.41 1814
3055.93 1855
3056.46 2046
3056.98 1824
3057.50 1856
3058.02 1867
3058.54 1911
3059.06 1920
3059.58 1865
3060.11 1835
3060.63 1856
3061.15 1864
3061.67 1836
3062.19 1863
3062.71 1952
3063.24 1972
3063.76 1938
3064.28 1981
3064.80 2156
3065.32 2100
3065.85 2011
3066.37 2045
3066.89 2144
3067.41 2097
3067.94 2127
3068.46 2018
3068.98 2237
3069.50 2092
3070.03 2071
3070.55 2008
3071.07 1933
3071.59 2011
3072.12 1961
3072.64 2245
3073.16 2286
3073.68 2210
3074.21 2173
3074.73 2240
3075.25 2253
3075.78 2249
3076.30 2292
3076.82 2258
3077.34 2121
3077.87 2366
3078.39 2285
3078.91 2157
3079.44 2251
3079.96 2189
3080.48 2155
3081.01 2170
3081.53 2260
3082.05 2183
3082.58 2387
3083.10 2406
3083.63 2492
3084.15 2583
3084.67 2444
3085.20 2612
3085.72 2394
3086.24 2355
3086.77 2523
3087.29 2489
3087.82 2308
3088.34 2271
3088.86 2539
3089.39 2287
3089.91 2157
3090.44 2201
3090.96 2405
3091.49 2321
3092.01 2274
3092.53 2344
3093.06 2227
3093.58 2358
3094.11 2296
3094.63 2269
3095.16 2147
3095.68 2212
3096.21 2307
3096.73 2369
3097.26 2521
3097.78 2497
3098.31 2497
3098.83 2602
3099.36 2681
3099.88 2867
3100.41 2872
3100.93 2904
3101.46 2979
3101.98 3039
3102.51 3620
3103.03 4089
3103.56 4460
3104.08 5448
3104.61 6135
3105.13 6618
3105.66 7366
3106.18 7558
3106.71 7631
3107.24 7597
3107.76 6884
3108.29 6367
3108.81 5428
3109.34 5100
3109.86 4187
3110.39 3562
3110.92 3455
3111.44 3276
3111.97 2907
3112.49 2681
3113.02 2928
3113.55 2995
3114.07 2792
3114.60 2915
3115.12 2924
3115.65 2906
3116.18 2782
3116.70 2550
3117.23 2637
3117.76 2396
3118.28 2350
3118.81 2334
3119.34 2229
3119.86 2189
3120.39 2211
3120.92 2111
3121.44 2022
3121.97 2123
3122.50 2202
3123.02 2239
3123.55 2207
3124.08 2160
3124.61 2365
3125.13 2365
3125.66 2168
3126.19 2226
3126.72 2345
3127.24 2340
3127.77 2153
3128.30 2232
3128.82 2027
3129.35 2078
3129.88 2301
3130.41 2160
3130.93 1954
3131.46 2010
3131.99 1902
3132.52 1922
3133.05 2091
3133.57 1956
3134.10 2007
3134.63 2122
3135.16 2093
3135.69 2076
3136.21 1916
3136.74 2013
3137.27 1945
3137.80 2248
3138.33 2198
3138.85 2234
3139.38 2294
3139.91 2177
3140.44 2248
3140.97 2056
3141.50 1977
3142.03 2069
3142.55 2132
3143.08 2081
3143.61 2125
3144.14 2196
3144.67 2031
3145.20 2011
3145.73 2220
3146.26 2328
3146.79 2163
3147.31 2044
3147.84 2172
3148.37 2391
3148.90 2343
3149.43 2496
3149.96 2376
3150.49 2422
3151.02 2552
3151.55 2679
3152.08 2645
3152.61 2532
3153.14 2553
3153.67 2306
3154.20 2253
3154.73 2331
3155.25 2218
3155.78 2189
3156.31 2008
3156.84 2153
3157.37 2052
3157.90 2151
3158.43 2143
3158.96 2134
3159.49 2167
3160.02 2357
3160.55 2195
3161.08 2058
3161.61 2193
3162.14 2305
3162.68 2199
3163.21 2114
3163.74 2133
3164.27 2134
3164.80 2056
3165.33 1937
3165.86 2083
3166.39 1948
3166.92 1842
3167.45 2012
3167.98 1932
3168.51 1950
3169.04 1781
3169.57 1790
3170.10 1934
3170.64 2077
3171.17 1945
3171.70 1947
3172.23 1948
3172.76 2044
3173.29 1909
3173.82 2011
3174.35 1953
3174.88 1846
3175.42 1956
3175.95 2034
3176.48 2139
3177.01 2168
3177.54 2357
3178.07 2145
3178.61 2187
3179.14 2196
3179.67 2109
3180.20 2053
3180.73 2213
3181.26 2284
3181.80 2214
3182.33 1996
3182.86 1900
3183.39 1817
3183.92 1946
3184.46 2032
3184.99 2037
3185.52 1811
3186.05 1759
3186.59 1985
3187.12 1907
3187.65 2042
3188.18 2135
3188.72 1935
3189.25 1979
3189.78 1866
3190.31 1909
3190.85 1873
3191.38 1769
3191.91 1971
3192.44 1888
3192.98 1879
3193.51 1937
3194.04 1926
3194.58 1988
3195.11 1999
3195.64 1845
3196.17 1725
3196.71 1882
3197.24 1878
3197.77 1723
3198.31 1764
3198.84 1878
3199.37 1865
3199.91 1952
3200.44 1791
3200.98 1772
3201.51 2036
3202.04 1994
3202.58 1932
3203.11 2067
3203.64 2117
3204.18 2116
3204.71 2055
3205.24 2110
3205.78 2185
3206.31 2097
3206.85 2312
3207.38 2178
3207.91 2165
3208.45 2150
3208.98 2029
3209.52 2037
3210.05 2073
3210.59 2214
3211.12 2366
3211.65 2360
3212.19 2291
3212.72 2365
3213.26 2292
3213.79 2269
3214.33 2372
3214.86 2496
3215.40 2275
3215.93 2333
3216.47 2412
3217.00 2454
3217.54 2309
3218.07 2191
3218.61 2181
3219.14 2199
3219.68 2120
3220.21 2193
3220.75 2241
3221.28 2404
3221.82 2101
3222.35 2074
3222.89 2264
3223.42 2272
3223.96 2332
3224.49 2208
3225.03 2134
3225.57 2010
3226.10 2184
3226.64 2236
3227.17 2200
3227.71 2157
3228.24 2152
3228.78 2153
3229.32 2088
3229.85 2218
3230.39 2179
3230.92 2262
3231.46 2024
3232.00 1873
3232.53 2092
3233.07 1970
3233.60 1962
3234.14 2092
3234.68 2151
3235.21 1998
3235.75 1958
3236.29 2047
3236.82 2120
3237.36 2099
3237.90 2107
3238.43 2178
3238.97 2182
3239.51 2281
3240.04 2138
3240.58 2268
3241.12 2282
3241.65 2178
3242.19 2122
3242.73 2270
3243.26 2326
3243.80 2311
3244.34 2246
3244.88 2140
3245.41 2235
3245.95 2274
3246.49 2333
3247.02 2260
3247.56 2190
3248.10 2168
3248.64 2289
3249.17 2338
3249.71 2331
3250.25 2341
3250.79 2393
3251.33 2273
3251.86 2363
3252.40 2304
3252.94 2334
3253.48 2314
3254.01 2425
3254.55 2332
3255.09 2431
3255.63 2295
3256.17 2466
3256.70 2379
3257.24 2563
3257.78 2586
3258.32 2657
3258.86 2584
3259.40 2673
3259.93 2749
3260.47 2992
3261.01 2915
3261.55 2788
3262.09 3063
3262.63 3102
3263.17 3265
3263.70 3559
3264.24 3760
3264.78 3838
3265.32 4141
3265.86 4241
3266.40 4285
3266.94 4668
3267.48 5192
3268.02 5779
3268.56 5777
3269.09 5791
3269.63 6075
3270.17 6304
3270.71 6103
3271.25 5761
3271.79 5624
3272.33 5268
3272.87 4502
3273.41 4052
3273.95 3623
3274.49 3229
3275.03 3033
3275.57 2900
3276.11 2960
3276.65 2668
3277.19 2518
3277.73 2621
3278.27 2818
3278.81 2639
3279.35 2577
3279.89 2792
3280.43 2752
3280.97 2737
3281.51 2584
3282.05 2622
3282.59 2659
3283.13 2612
3283.67 2540
3284.21 2681
3284.75 2707
3285.29 2739
3285.83 2703
3286.37 2833
3286.91 2765
3287.45 2866
3287.99 3014
3288.53 3060
3289.08 2828
3289.62 2930
3290.16 2894
3290.70 2941
3291.24 3158
3291.78 2811
3292.32 3012
3292.86 3024
3293.40 3146
3293.95 3169
3294.49 3244
3295.03 3498
3295.57 3596
3296.11 3511
3296.65 3897
3297.19 4191
3297.73 4440
3298.28 4633
3298.82 4731
3299.36 4532
3299.90 4346
3300.44 4299
3300.99 4070
3301.53 3967
3302.07 3802
3302.61 3468
3303.15 3277
3303.69 3142
3304.24 3048
3304.78 3104
3305.32 3141
3305.86 3056
3306.41 2877
3306.95 2643
3307.49 2768
3308.03 2686
3308.58 2760
3309.12 2853
3309.66 2788
3310.20 2985
3310.75 2925
3311.29 2890
3311.83 2985
3312.37 2722
3312.92 2603
3313.46 2517
3314.00 2645
3314.54 2770
3315.09 2903
3315.63 2701
3316.17 2773
3316.72 2787
3317.26 3069
3317.80 3337
3318.35 3208
3318.89 3329
3319.43 3291
3319.98 3436
3320.52 3657
3321.06 3543
3321.61 3792
3322.15 3840
3322.69 3883
3323.24 4188
3323.78 4267
3324.33 3941
3324.87 3866
3325.41 4104
3325.96 4263
3326.50 4095
3327.04 3834
3327.59 3780
3328.13 3833
3328.68 3639
3329.22 3463
3329.76 3110
3330.31 3424
3330.85 3515
3331.40 3636
3331.94 3663
3332.49 4008
3333.03 4060
3333.58 4912
3334.12 5985
3334.66 6413
3335.21 8241
3335.75 10559
3336.30 13011
3336.84 15682
3337.39 17825
3337.93 20490
3338.48 22459
3339.02 22830
3339.57 23846
3340.11 24409
3340.66 22906
3341.20 20742
3341.75 18521
3342.29 15765
3342.84 13214
3343.38 10878
3343.93 8731
3344.47 6965
3345.02 6186
3345.57 5449
3346.11 4692
3346.66 4174
3347.20 3693
3347.75 3530
3348.29 3356
3348.84 3248
3349.38 3484
3349.93 3328
3350.48 3241
3351.02 3378
3351.57 3382
3352.11 3468
3352.66 3346
3353.21 3409
3353.75 3381
3354.30 3436
3354.84 3530
3355.39 3291
3355.94 3505
3356.48 3422
3357.03 3305
3357.58 3427
3358.12 3357
3358.67 3335
3359.22 3086
3359.76 3060
3360.31 2791
3360.86 2802
3361.40 2779
3361.95 2802
3362.50 2666
3363.04 2859
3363.59 2716
3364.14 2716
3364.68 2704
3365.23 2827
3365.78 2824
3366.33 2896
3366.87 2697
3367.42 2618
3367.97 2890
3368.51 2878
3369.06 2806
3369.61 2752
3370.16 2859
3370.70 2786
3371.25 2783
3371.80 2784
3372.35 2996
3372.90 3132
3373.44 3218
3373.99 3143
3374.54 3658
3375.09 3766
3375.63 3986
3376.18 4269
3376.73 4248
3377.28 4380
3377.83 4603
3378.37 4377
3378.92 4169
3379.47 4032
3380.02 3727
3380.57 3609
3381.12 3273
3381.66 3158
3382.21 2713
3382.76 2771
3383.31 2769
3383.86 2642
3384.41 2557
3384.96 2333
3385.50 2535
3386.05 2474
3386.60 2491
3387.15 2380
3387.70 2291
3388.25 2085
3388.80 2193
3389.35 2122
3389.90 2274
3390.44 2244
3390.99 2297
3391.54 2268
3392.09 2119
3392.64 2055
3393.19 2269
3393.74 2265
3394.29 2262
3394.84 2334
3395.39 2286
3395.94 2187
3396.49 2246
3397.04 2245
3397.59 2289
3398.14 2060
3398.69 2025
3399.24 2129
3399.79 2118
3400.34 2170
3400.89 2253
3401.44 2397
3401.99 2301
3402.54 2232
3403.09 2088
3403.64 2211
3404.19 2411
3404.74 2161
3405.29 2055
3405.84 2024
3406.39 2145
3406.94 2258
3407.49 2152
3408.04 2169
3408.59 2092
3409.14 2248
3409.69 2148
3410.24 2081
3410.79 2201
3411.34 2302
3411.89 2321
3412.45 2381
3413.00 2658
3413.55 2530
3414.10 2633
3414.65 2716
3415.20 2698
3415.75 2647
3416.30 2636
3416.85 2803
3417.41 2485
3417.96 2452
3418.51 2450
3419.06 2385
3419.61 2424
3420.16 2257
3420.71 2259
3421.27 2070
3421.82 2040
3422.37 1967
3422.92 2071
3423.47 2162
3424.02 2284
3424.58 2128
3425.13 2155
3425.68 2331
3426.23 2459
3426.78 2581
3427.34 2384
3427.89 2563
3428.44 2371
3428.99 2306
3429.55 2302
3430.10 2199
3430.65 2034
3431.20 1942
3431.76 1969
3432.31 2008
3432.86 2092
3433.41 1994
3433.97 2013
3434.52 2132
3435.07 1973
3435.62 1991
3436.18 2003
3436.73 1983
3437.28 2050
3437.84 2042
3438.39 1908
3438.94 1925
3439.49 2041
3440.05 2089
3440.60 2101
3441.15 2089
3441.71 2304
3442.26 2189
3442.81 2062
3443.37 2208
3443.92 2139
3444.47 2314
3445.03 2096
3445.58 2028
3446.13 2236
3446.69 2323
3447.24 2120
3447.80 1917
3448.35 1974
3448.90 1893
3449.46 1917
3450.01 1861
3450.57 1919
3451.12 1934
3451.67 1923
3452.23 1904
3452.78 1735
3453.34 1903
3453.89 1983
3454.44 1838
3455.00 1787
3455.55 1747
3456.11 1835
3456.66 1859
3457.22 1761
3457.77 1713
3458.33 1787
3458.88 1836
3459.43 1720
3459.99 1768
3460.54 1753
3461.10 1837
3461.65 1940
3462.21 1841
3462.76 1986
3463.32 1825
3463.87 1936
3464.43 1916
3464.98 1956
3465.54 1866
3466.09 1995
3466.65 1934
3467.21 1902
3467.76 2039
3468.32 1987
3468.87 1926
3469.43 1950
3469.98 2013
3470.54 2027
3471.09 2111
3471.65 2025
3472.20 2043
3472.76 1997
3473.32 2033
3473.87 2101
3474.43 2109
3474.98 2005
3475.54 2013
3476.10 2044
3476.65 2010
3477.21 2104
3477.76 2133
3478.32 2162
3478.88 2052
3479.43 1995
3479.99 2180
3480.55 2140
3481.10 2163
3481.66 2241
3482.22 2513
3482.77 2371
3483.33 2431
3483.89 2298
3484.44 2328
3485.00 2303
3485.56 2383
3486.11 2514
3486.67 2408
3487.23 2279
3487.78 2494
3488.34 2437
3488.90 2685
3489.45 2621
3490.01 2669
3490.57 2744
3491.13 3023
3491.68 3255
3492.24 3349
3492.80 3863
3493.35 4453
3493.91 4437
3494.47 5086
3495.03 5040
3495.58 5117
3496.14 5096
3496.70 5087
3497.26 4889
3497.82 4915
3498.37 4511
3498.93 4504
3499.49 4357
3500.05 4576
3500.61 4888
3501.16 5277
3501.72 5120
3502.28 5425
3502.84 5355
3503.40 5292
3503.95 5771
3504.51 5908
3505.07 5651
3505.63 5452
3506.19 5474
3506.75 5592
3507.30 5704
3507.86 5755
3508.42 5527
3508.98 5398
3509.54 5238
3510.10 4978
3510.66 5004
3511.22 4339
3511.77 4108
3512.33 4045
3512.89 3764
3513.45 3470
3514.01 3006
3514.57 3056
3515.13 2824
3515.69 2705
3516.25 2734
3516.81 2689
3517.37 2691
3517.92 2524
3518.48 2359
3519.04 2370
3519.60 2279
3520.16 2240
3520.72 2318
3521.28 2354
3521.84 2520
3522.40 2661
3522.96 2823
3523.52 2939
3524.08 2941
3524.64 3005
3525.20 2895
3525.76 3326
3526.32 3371
3526.88 3453
3527.44 3501
3528.00 3354
3528.56 3289
3529.12 3192
3529.68 3034
3530.24 2776
3530.80 2723
3531.36 2682
3531.92 2579
3532.48 2387
3533.04 2289
3533.60 2186
3534.17 2279
3534.73 2268
3535.29 2174
3535.85 2394
3536.41 2266
3536.97 2395
3537.53 2531
3538.09 2400
3538.65 2275
3539.21 2217
3539.77 2100
3540.34 2210
3540.90 2289
3541.46 2289
3542.02 2351
3542.58 2465
3543.14 2458
3543.70 2389
3544.26 2507
3544.83 2612
3545.39 2735
3545.95 2742
3546.51 2725
3547.07 2778
3547.63 2623
3548.20 2584
3548.76 2460
3549.32 2320
3549.88 2340
3550.44 2172
3551.01 2075
3551.57 2114
3552.13 2078
3552.69 2045
3553.25 2092
3553.82 2061
3554.38 2069
3554.94 1985
3555.50 2148
3556.07 1960
3556.63 2106
3557.19 2193
3557.75 1956
3558.32 1987
3558.88 1905
3559.44 1991
3560.00 1866
3560.57 1924
3561.13 1799
3561.69 1777
3562.26 1835
3562.82 1896
3563.38 2014
3563.94 1924
3564.51 1837
3565.07 1970
3565.63 1983
3566.20 2080
3566.76 2060
3567.32 2021
3567.89 1888
3568.45 1969
3569.01 1855
3569.58 1806
3570.14 1700
3570.70 1749
3571.27 1991
3571.83 1837
3572.39 1707
3572.96 1810
3573.52 1828
3574.09 1630
3574.65 1618
3575.21 1765
3575.78 1761
3576.34 1880
3576.91 1753
3577.47 1740
3578.03 1865
3578.60 1697
3579.16 1926
3579.73 1873
3580.29 1869
3580.86 1912
3581.42 1775
3581.98 1849
3582.55 1846
3583.11 1798
3583.68 1851
3584.24 1801
3584.81 1692
3585.37 1696
3585.94 1726
3586.50 1845
3587.07 1763
3587.63 1739
3588.20 1772
3588.76 1706
3589.33 1828
3589.89 1652
3590.46 1587
3591.02 1687
3591.59 1851
3592.15 1831
3592.72 1799
3593.28 1928
3593.85 1765
3594.41 1845
3594.98 2032
3595.54 1753
3596.11 1809
3596.68 1820
3597.24 1822
3597.81 1904
3598.37 1794
3598.94 1774
3599.50 1802
3600.07 1912
3600.64 1944
3601.20 1827
3601.77 1838
3602.33 1919
3602.90 2001
3603.47 2088
3604.03 1917
3604.60 1803
3605.16 1775
3605.73 1684
3606.30 1841
3606.86 1735
3607.43 1802
3608.00 1823
3608.56 1751
3609.13 1705
3609.70 1579
3610.26 1698
3610.83 1734
3611.40 1697
3611.96 1578
3612.53 1537
3613.10 1642
3613.66 1702
3614.23 1642
3614.80 1791
3615.36 1819
3615.93 1938
3616.50 1993
3617.07 2214
3617.63 2309
3618.20 2648
3618.77 3125
3619.34 3402
3619.90 3855
3620.47 4344
3621.04 4676
3621.61 4653
3622.17 4505
3622.74 4324
3623.31 4243
3623.88 4065
3624.44 3565
3625.01 3257
3625.58 2930
3626.15 2665
3626.72 2330
3627.28 2131
3627.85 2007
3628.42 1829
3628.99 1774
3629.56 1790
3630.12 1692
3630.69 1674
3631.26 1780
3631.83 1807
3632.40 1777
3632.97 1944
3633.53 1835
3634.10 1688
3634.67 1803
3635.24 1682
3635.81 1780
3636.38 1916
3636.95 1756
3637.52 1656
3638.08 1663
3638.65 1921
3639.22 1775
3639.79 1712
3640.36 1920
3640.93 1832
3641.50 2080
3642.07 2127
3642.64 2183
3643.21 2381
3643.78 2440
3644.34 2513
3644.91 2811
3645.48 2676
3646.05 2524
3646.62 2692
3647.19 2721
3647.76 2486
3648.33 2546
3648.90 2409
3649.47 2286
3650.04 2352
3650.61 2269
3651.18 2347
3651.75 2290
3652.32 2390
3652.89 2261
3653.46 2273
3654.03 2440
3654.60 2341
3655.17 2500
3655.74 2741
3656.31 2842
3656.88 2831
3657.45 2732
3658.02 2844
3658.59 2730
3659.16 2712
3659.73 2974
3660.30 2821
3660.87 3049
3661.45 3178
3662.02 3237
3662.59 3093
3663.16 3339
3663.73 3399
3664.30 3296
3664.87 2932
3665.44 2914
3666.01 2796
3666.58 2706
3667.15 2463
3667.73 2265
3668.30 2380
3668.87 2550
3669.44 2512
3670.01 2682
3670.58 2467
3671.15 2330
3671.73 2348
3672.30 2290
3672.87 2266
3673.44 2224
3674.01 2182
3674.58 2241
3675.16 2089
3675.73 2176
3676.30 2190
3676.87 2259
3677.44 2372
3678.01 2221
3678.59 2112
3679.16 2188
3679.73 2276
3680.30 2219
3680.88 2251
3681.45 2228
3682.02 2087
3682.59 2039
3683.16 2116
3683.74 1955
3684.31 2028
3684.88 2100
3685.45 2219
3686.03 1906
3686.60 1969
3687.17 2239
3687.74 2088
3688.32 2113
3688.89 2339
3689.46 2305
3690.04 2341
3690.61 2796
3691.18 2786
3691.76 2821
3692.33 2908
3692.90 3113
3693.47 3046
3694.05 2899
3694.62 2995
3695.19 2835
3695.77 2681
3696.34 2511
3696.91 2255
3697.49 2170
3698.06 2209
3698.64 2252
3699.21 2185
3699.78 2049
3700.36 2046
3700.93 2041
3701.50 2193
3702.08 2195
3702.65 2087
3703.23 2052
3703.80 2023
3704.37 2209
3704.95 2267
3705.52 2429
3706.10 2397
3706.67 2222
3707.24 2170
3707.82 2234
3708.39 2303
3708.97 2106
3709.54 2093
3710.12 2064
3710.69 2170
3711.27 2178
3711.84 2158
3712.41 2320
3712.99 2259
3713.56 2272
3714.14 2256
3714.71 2235
3715.29 2226
3715.86 2023
3716.44 2009
3717.01 1953
3717.59 2108
3718.16 2034
3718.74 2027
3719.31 2027
3719.89 1874
3720.46 1902
3721.04 1919
3721.61 2002
3722.19 2064
3722.77 2031
3723.34 1971
3723.92 1859
3724.49 1809
3725.07 1680
3725.64 1713
3726.22 1849
3726.79 1655
3727.37 1752
3727.95 1748
3728.52 1753
3729.10 1666
3729.67 1594
3730.25 1655
3730.83 1818
3731.40 2031
3731.98 2036
3732.56 2045
3733.13 2104
3733.71 2358
3734.28 2306
3734.86 2330
3735.44 2439
3736.01 2416
3736.59 2657
3737.17 2470
3737.74 2430
3738.32 2329
3738.90 2463
3739.47 2353
3740.05 2152
3740.63 2049
3741.20 2145
3741.78 2002
3742.36 1920
3742.93 1773
3743.51 1754
3744.09 1859
3744.67 1808
3745.24 1745
3745.82 1655
3746.40 1600
3746.97 1638
3747.55 1686
3748.13 1755
3748.71 1945
3749.28 1846
3749.86 1900
3750.44 1940
3751.02 1719
3751.59 1675
3752.17 1780
3752.75 1752
3753.33 1635
3753.91 1696
3754.48 1632
3755.06 1612
3755.64 1509
3756.22 1607
3756.80 1799
3757.37 1671
3757.95 1628
3758.53 1489
3759.11 1668
3759.69 1614
3760.27 1652
3760.84 1592
3761.42 1651
3762.00 1631
3762.58 1682
3763.16 1711
3763.74 1729
3764.31 1766
3764.89 1819
3765.47 1783
3766.05 1749
3766.63 1866
3767.21 1739
3767.79 1623
3768.37 1768
3768.95 1707
3769.52 1654
3770.10 1725
3770.68 1762
3771.26 1643
3771.84 1779
3772.42 1756
3773.00 1612
3773.58 1713
3774.16 1705
3774.74 1710
3775.32 1729
3775.90 1730
3776.48 1698
3777.06 1721
3777.64 1753
3778.22 1579
3778.80 1557
3779.38 1693
3779.96 1680
3780.54 1721
3781.12 1566
3781.70 1573
3782.28 1611
3782.86 1627
3783.44 1645
3784.02 1619
3784.60 1599
3785.18 1553
3785.76 1469
3786.34 1569
3786.92 1676
3787.50 1757
3788.08 1656
3788.66 1646
3789.24 1761
3789.82 1810
3790.40 1593
3790.98 1571
3791.56 1588
3792.14 1643
3792.72 1661
3793.30 1705
3793.89 1675
3794.47 1577
3795.05 1468
3795.63 1562
3796.21 1568
3796.79 1570
3797.37 1739
3797.95 1591
3798.53 1651
3799.12 1517
3799.70 1410
3800.28 1445
3800.86 1449
3801.44 1528
3802.02 1641
3802.60 1535
3803.19 1695
3803.77 1779
3804.35 1825
3804.93 1901
3805.51 1863
3806.10 1988
3806.68 2025
3807.26 1781
3807.84 1731
3808.42 1889
3809.01 1887
3809.59 1705
3810.17 1836
3810.75 1759
3811.33 1857
3811.92 1954
3812.50 2035
3813.08 1963
3813.66 1795
3814.25 1999
3814.83 2063
3815.41 2219
3815.99 2037
3816.58 2293
3817.16 2112
3817.74 1998
3818.32 2160
3818.91 2131
3819.49 2147
3820.07 2160
3820.66 2074
3821.24 1909
3821.82 1833
3822.41 1887
3822.99 1787
3823.57 1736
3824.16 1684
3824.74 1845
3825.32 1782
3825.91 1652
3826.49 1652
3827.07 1644
3827.66 1731
3828.24 1547
3828.82 1545
3829.41 1613
3829.99 1703
3830.57 1537
3831.16 1669
3831.74 1718
3832.33 1760
3832.91 1707
3833.49 1768
3834.08 1831
3834.66 1834
3835.25 1869
3835.83 1856
3836.41 1877
3837.00 1688
3837.58 1738
3838.17 1764
3838.75 1799
3839.34 1854
3839.92 1781
3840.50 1540
3841.09 1526
3841.67 1493
3842.26 1656
3842.84 1635
3843.43 1644
3844.01 1595
3844.60 1669
3845.18 1618
3845.77 1555
3846.35 1663
3846.94 1507
3847.52 1523
3848.11 1617
3848.69 1776
3849.28 1603
3849.86 1489
3850.45 1526
3851.03 1559
3851.62 1592
3852.20 1632
3852.79 1799
3853.37 1786
3853.96 1715
3854.55 1629
3855.13 1607
3855.72 1663
3856.30 1749
3856.89 1721
3857.47 1628
3858.06 1730
3858.65 1805
3859.23 1973
3859.82 1880
3860.40 2042
3860.99 2034
3861.58 2162
3862.16 2264
3862.75 2469
3863.33 2756
3863.92 2822
3864.51 3094
3865.09 3284
3865.68 3488
3866.27 3582
3866.85 3373
3867.44 3345
3868.03 3208
3868.61 2971
3869.20 2977
3869.79 2875
3870.37 2732
3870.96 2527
3871.55 2461
3872.13 2250
3872.72 2002
3873.31 2049
3873.89 2043
3874.48 1956
3875.07 2039
3875.66 2055
3876.24 2029
3876.83 2120
3877.42 2113
3878.00 2114
3878.59 2211
3879.18 2033
3879.77 2054
3880.35 2150
3880.94 1961
3881.53 1918
3882.12 1883
3882.70 1717
3883.29 1679
3883.88 1666
3884.47 1597
3885.06 1698
3885.64 1736
3886.23 1719
3886.82 1622
3887.41 1708
3888.00 1703
3888.58 1655
3889.17 1667
3889.76 1786
3890.35 1752
3890.94 1957
3891.53 2079
3892.11 1949
3892.70 1979
3893.29 2025
3893.88 2074
3894.47 2063
3895.06 1953
3895.65 1955
3896.23 1842
3896.82 1872
3897.41 1830
3898.00 1903
3898.59 1870
3899.18 1897
3899.77 1940
3900.36 2024
3900.95 1976
3901.53 1885
3902.12 1916
3902.71 1859
3903.30 1869
3903.89 1773
3904.48 1708
3905.07 1828
3905.66 1852
3906.25 1781
3906.84 1756
3907.43 1883
3908.02 1785
3908.61 1694
3909.20 1756
3909.79 1700
3910.38 1579
3910.97 1672
3911.56 1703
3912.15 1582
3912.74 1515
3913.33 1720
3913.92 1748
3914.51 1606
3915.10 1651
3915.69 1668
3916.28 1650
3916.87 1551
3917.46 1505
3918.05 1537
3918.64 1580
3919.23 1649
3919.82 1568
3920.41 1566
3921.00 1650
3921.59 1454
3922.18 1539
3922.77 1578
3923.36 1653
3923.95 1746
3924.55 1812
3925.14 1649
3925.73 1561
3926.32 1514
3926.91 1626
3927.50 1577
3928.09 1479
3928.68 1522
3929.27 1501
3929.87 1581
3930.46 1636
3931.05 1650
3931.64 1723
3932.23 1768
3932.82 1562
3933.41 1610
3934.01 1571
3934.60 1573
3935.19 1504
3935.78 1533
3936.37 1550
3936.96 1547
3937.56 1570
3938.15 1527
3938.74 1581
3939.33 1574
3939.92 1592
3940.52 1612
3941.11 1581
3941.70 1511
3942.29 1571
3942.88 1637
3943.48 1616
3944.07 1507
3944.66 1515
3945.25 1464
3945.85 1643
3946.44 1665
3947.03 1676
3947.62 1684
3948.22 1511
3948.81 1638
3949.40 1767
3949.99 1569
3950.59 1591
3951.18 1693
3951.77 1628
3952.37 1609
3952.96 1617
3953.55 1478
3954.15 1448
3954.74 1461
3955.33 1622
3955.93 1584
3956.52 1559
3957.11 1707
3957.71 1623
3958.30 1537
3958.89 1719
3959.49 1778
3960.08 1706
3960.67 1660
3961.27 1717
3961.86 1616
3962.45 1556
3963.05 1537
3963.64 1655
3964.23 1547
3964.83 1505
3965.42 1421
3966.02 1628
3966.61 1653
3967.20 1514
3967.80 1484
3968.39 1567
3968.99 1594
3969.58 1450
3970.18 1571
3970.77 1706
3971.36 1565
3971.96 1502
3972.55 1634
3973.15 1629
3973.74 1493
3974.34 1375
3974.93 1476
3975.53 1464
3976.12 1503
3976.72 1552
3977.31 1508
3977.91 1599
3978.50 1703
3979.10 1777
3979.69 1708
3980.29 1765
3980.88 1745
3981.48 1596
3982.07 1543
3982.67 1448
3983.26 1613
3983.86 1543
3984.45 1495
3985.05 1615
3985.64 1547
3986.24 1511
3986.83 1687
3987.43 1605
3988.03 1523
3988.62 1416
3989.22 1487
3989.81 1459
3990.41 1510
3991.00 1500
3991.60 1542
3992.20 1554
3992.79 1614
3993.39 1474
3993.98 1549
3994.58 1625
3995.18 1620
3995.77 1649
3996.37 1603
3996.97 1532
3997.56 1632
3998.16 1629
3998.75 1718
3999.35 1621
3999.95 1618
4000.54 1537
4001.14 1531
4001.74 1590
4002.33 1787
4002.93 1763
4003.53 1591
4004.12 1673
4004.72 1675
4005.32 1617
4005.92 1534
4006.51 1503
4007.11 1681
4007.71 1816
4008.30 1665
4008.90 1740
4009.50 1760
4010.10 1957
4010.69 1765
4011.29 1735
4011.89 1679
4012.49 1657
4013.08 1736
4013.68 1791
4014.28 1782
4014.88 1945
4015.47 1846
4016.07 2000
4016.67 2065
4017.27 2157
4017.86 2200
4018.46 2221
4019.06 2308
4019.66 2169
4020.26 2394
4020.85 2633
4021.45 2471
4022.05 2489
4022.65 2245
4023.25 2142
4023.85 2221
4024.44 2077
4025.04 1891
4025.64 1814
4026.24 1884
4026.84 1695
4027.44 1768
4028.03 1897
4028.63 1830
4029.23 1821
4029.83 1819
4030.43 1779
4031.03 1732
4031.63 1883
4032.23 1883
4032.83 1798
4033.42 1707
4034.02 1888
4034.62 1904
4035.22 1847
4035.82 1935
4036.42 1996
4037.02 1913
4037.62 1846
4038.22 1875
4038.82 1754
4039.42 1729
4040.02 1675
4040.62 1738
4041.22 1626
4041.82 1785
4042.41 1648
4043.01 1559
4043.61 1535
4044.21 1305
4044.81 1409
4045.41 1583
4046.01 1566
4046.61 1618
4047.21 1751
4047.81 1713
4048.41 1662
4049.01 1741
4049.61 1627
4050.21 1569
4050.82 1629
4051.42 1625
4052.02 1512
4052.62 1629
4053.22 1566
4053.82 1756
4054.42 1685
4055.02 1659
4055.62 1759
4056.22 1695
4056.82 1610
4057.42 1596
4058.02 1782
4058.62 1732
4059.22 1517
4059.83 1609
4060.43 1749
4061.03 1524
4061.63 1482
4062.23 1427
4062.83 1534
4063.43 1595
4064.03 1472
4064.63 1527
4065.24 1460
4065.84 1378
4066.44 1531
4067.04 1473
4067.64 1423
4068.24 1389
4068.85 1318
4069.45 1306
4070.05 1389
4070.65 1330
4071.25 1350
4071.85 1424
4072.46 1453
4073.06 1393
4073.66 1445
4074.26 1441
4074.86 1381
4075.47 1225
4076.07 1353
4076.67 1444
4077.27 1492
4077.88 1457
4078.48 1365
4079.08 1330
4079.68 1317
4080.29 1390
4080.89 1474
4081.49 1571
4082.09 1607
4082.70 1473
4083.30 1456
4083.90 1378
4084.50 1355
4085.11 1498
4085.71 1456
4086.31 1319
4086.92 1405
4087.52 1433
4088.12 1354
4088.72 1347
4089.33 1501
4089.93 1402
4090.53 1375
4091.14 1410
4091.74 1393
4092.34 1335
4092.95 1376
4093.55 1368
4094.16 1325
4094.76 1349
4095.36 1400
4095.97 1502
4096.57 1470
4097.17 1544
4097.78 1444
4098.38 1500
4098.98 1450
4099.59 1428
4100.19 1436
4100.80 1383
4101.40 1237
4102.00 1258
4102.61 1269
4103.21 1291
4103.82 1274
4104.42 1387
4105.03 1332
4105.63 1364
4106.23 1405
4106.84 1332
4107.44 1238
4108.05 1378
4108.65 1363
4109.26 1315
4109.86 1310
4110.47 1340
4111.07 1369
4111.68 1447
4112.28 1334
4112.89 1270
4113.49 1420
4114.10 1366
4114.70 1303
4115.31 1390
4115.91 1294
4116.52 1219
4117.12 1307
4117.73 1362
4118.33 1395
4118.94 1326
4119.54 1403
4120.15 1470
4120.75 1388
4121.36 1335
4121.97 1358
4122.57 1244
4123.18 1312
4123.78 1331
4124.39 1331
4124.99 1592
4125.60 1481
4126.21 1284
4126.81 1281
4127.42 1314
4128.02 1378
4128.63 1280
4129.24 1236
4129.84 1368
4130.45 1305
4131.05 1295
4131.66 1327
4132.27 1239
4132.87 1385
4133.48 1481
4134.09 1317
4134.69 1516
4135.30 1462
4135.91 1405
4136.51 1567
4137.12 1574
4137.73 1570
4138.33 1593
4138.94 1602
4139.55 1784
4140.15 1589
4140.76 1532
4141.37 1634
4141.97 1721
4142.58 1876
4143.19 1866
4143.80 1976
4144.40 1911
4145.01 1778
4145.62 1802
4146.22 1720
4146.83 1566
4147.44 1595
4148.05 1532
4148.65 1575
4149.26 1511
4149.87 1467
4150.48 1386
4151.09 1421
4151.69 1375
4152.30 1343
4152.91 1223
4153.52 1323
4154.12 1311
4154.73 1466
4155.34 1358
4155.95 1293
4156.56 1281
4157.16 1336
4157.77 1418
4158.38 1377
4158.99 1294
4159.60 1223
4160.21 1309
4160.81 1394
4161.42 1265
4162.03 1401
4162.64 1282
4163.25 1335
4163.86 1479
4164.47 1405
4165.08 1463
4165.68 1434
4166.29 1613
4166.90 1615
4167.51 1654
4168.12 1638
4168.73 1505
4169.34 1614
4169.95 1696
4170.56 1741
4171.16 1463
4171.77 1493
4172.38 1600
4172.99 1457
4173.60 1319
4174.21 1418
4174.82 1486
4175.43 1425
4176.04 1549
4176.65 1376
4177.26 1477
4177.87 1516
4178.48 1378
4179.09 1528
4179.70 1427
4180.31 1528
4180.92 1603
4181.53 1638
4182.14 1580
4182.75 1442
4183.36 1447
4183.97 1485
4184.58 1432
4185.19 1448
4185.80 1385
4186.41 1358
4187.02 1356
4187.63 1450
4188.24 1297
4188.85 1452
4189.46 1353
4190.07 1397
4190.68 1423
4191.29 1415
4191.90 1467
4192.51 1580
4193.13 1490
4193.74 1644
4194.35 1545
4194.96 1632
4195.57 1652
4196.18 1749
4196.79 1727
4197.40 1733
4198.01 1764
4198.62 1817
4199.24 1778
4199.85 1841
4200.46 1808
4201.07 1690
4201.68 1651
4202.29 1501
4202.90 1554
4203.52 1571
4204.13 1566
4204.74 1573
4205.35 1522
4205.96 1538
4206.57 1490
4207.19 1513
4207.80 1498
4208.41 1493
4209.02 1426
4209.63 1483
4210.25 1574
4210.86 1448
4211.47 1491
4212.08 1667
4212.69 1471
4213.31 1419
4213.92 1444
4214.53 1595
4215.14 1571
4215.76 1606
4216.37 1561
4216.98 1676
4217.59 1592
4218.21 1765
4218.82 1855
4219.43 1776
4220.04 1931
4220.66 1927
4221.27 2024
4221.88 2116
4222.50 2190
4223.11 2379
4223.72 2615
4224.33 2897
4224.95 3110
4225.56 3247
4226.17 3462
4226.79 3784
4227.40 3579
4228.01 3603
4228.63 3599
4229.24 3698
4229.85 3609
4230.47 3367
4231.08 3319
4231.69 3234
4232.31 3089
4232.92 3207
4233.54 3038
4234.15 3087
4234.76 3166
4235.38 3206
4235.99 3306
4236.61 3365
4237.22 3405
4237.83 3575
4238.45 3641
4239.06 3695
4239.68 3728
4240.29 3574
4240.90 3073
4241.52 2645
4242.13 2586
4242.75 2391
4243.36 2301
4243.98 2183
4244.59 2067
4245.21 1952
4245.82 1942
4246.43 1927
4247.05 1804
4247.66 1921
4248.28 1746
4248.89 1896
4249.51 1930
4250.12 2008
4250.74 2017
4251.35 1918
4251.97 2107
4252.58 2136
4253.20 1992
4253.81 1915
4254.43 1916
4255.04 1913
4255.66 1935
4256.28 1870
4256.89 1801
4257.51 1696
4258.12 1858
4258.74 1731
4259.35 1731
4259.97 1784
4260.58 1717
4261.20 1843
4261.82 1636
4262.43 1511
4263.05 1641
4263.66 1710
4264.28 1778
4264.90 1617
4265.51 1666
4266.13 1754
4266.74 1651
4267.36 1656
4267.98 1621
4268.59 1785
4269.21 1719
4269.82 1744
4270.44 1821
4271.06 1783
4271.67 1752
4272.29 1656
4272.91 1723
4273.52 1658
4274.14 1652
4274.76 1750
4275.37 1591
4275.99 1574
4276.61 1709
4277.22 1731
4277.84 1779
4278.46 1740
4279.08 1740
4279.69 1840
4280.31 1839
4280.93 1885
4281.54 1872
4282.16 1699
4282.78 1599
4283.40 1667
4284.01 1555
4284.63 1488
4285.25 1604
4285.87 1567
4286.48 1627
4287.10 1515
4287.72 1474
4288.34 1622
4288.95 1610
4289.57 1539
4290.19 1454
4290.81 1536
4291.43 1525
4292.04 1548
4292.66 1385
4293.28 1530
4293.90 1487
4294.52 1333
4295.13 1513
4295.75 1578
4296.37 1452
4296.99 1415
4297.61 1444
4298.23 1563
4298.84 1616
4299.46 1467
4300.08 1487
4300.70 1499
4301.32 1456
4301.94 1439
4302.56 1519
4303.17 1530
4303.79 1535
4304.41 1549
4305.03 1432
4305.65 1402
4306.27 1396
4306.89 1408
4307.51 1323
4308.13 1403
4308.75 1457
4309.36 1462
4309.98 1393
4310.60 1442
4311.22 1451
4311.84 1414
4312.46 1506
4313.08 1488
4313.70 1445
4314.32 1291
4314.94 1406
4315.56 1350
4316.18 1489
4316.80 1663
4317.42 1411
4318.04 1418
4318.66 1528
4319.28 1561
4319.90 1533
4320.52 1396
4321.14 1472
4321.76 1593
4322.38 1431
4323.00 1491
4323.62 1573
4324.24 1605
4324.86 1676
4325.48 1722
4326.10 1765
4326.72 1737
4327.34 1792
4327.96 1867
4328.58 1870
4329.20 1903
4329.82 1907
4330.44 1835
4331.07 1791
4331.69 1683
4332.31 1669
4332.93 1641
4333.55 1543
4334.17 1593
4334.79 1530
4335.41 1550
4336.03 1663
4336.65 1743
4337.28 1744
4337.90 1910
4338.52 1958
4339.14 2061
4339.76 2376
4340.38 2265
4341.00 2234
4341.63 2396
4342.25 2270
4342.87 2187
4343.49 2263
4344.11 2229
4344.73 2205
4345.36 2314
4345.98 2196
4346.60 2270
4347.22 2414
4347.84 2856
4348.47 3046
4349.09 3358
4349.71 3247
4350.33 3739
4350.95 3739
4351.58 3375
4352.20 3310
4352.82 3184
4353.44 2935
4354.07 2760
4354.69 2306
4355.31 2079
4355.93 2034
4356.56 1821
4357.18 1752
4357.80 1710
4358.42 1813
4359.05 1786
4359.67 1747
4360.29 1812
4360.92 1754
4361.54 1690
4362.16 1680
4362.78 1713
4363.41 1572
4364.03 1676
4364.65 1749
4365.28 1789
4365.90 1754
4366.52 1699
4367.15 1752
4367.77 1750
4368.39 1699
4369.02 1746
4369.64 1789
4370.26 1711
4370.89 1712
4371.51 1543
4372.14 1409
4372.76 1554
4373.38 1619
4374.01 1412
4374.63 1385
4375.25 1404
4375.88 1377
4376.50 1280
4377.13 1243
4377.75 1292
4378.37 1471
4379.00 1479
4379.62 1448
4380.25 1488
4380.87 1480
4381.50 1430
4382.12 1477
4382.75 1514
4383.37 1489
4383.99 1502
4384.62 1434
4385.24 1385
4385.87 1402
4386.49 1433
4387.12 1419
4387.74 1391
4388.37 1274
4388.99 1323
4389.62 1387
4390.24 1468
4390.87 1534
4391.49 1360
4392.12 1333
4392.74 1371
4393.37 1352
4393.99 1321
4394.62 1337
4395.24 1411
4395.87 1413
4396.49 1480
4397.12 1360
4397.75 1538
4398.37 1502
4399.00 1374
4399.62 1469
4400.25 1585
4400.87 1516
4401.50 1561
4402.13 1490
4402.75 1442
4403.38 1489
4404.00 1558
4404.63 1552
4405.26 1392
4405.88 1603
4406.51 1355
4407.13 1366
4407.76 1496
4408.39 1636
4409.01 1543
4409.64 1481
4410.27 1685
4410.89 1632
4411.52 1497
4412.15 1555
4412.77 1573
4413.40 1519
4414.03 1494
4414.65 1494
4415.28 1494
4415.91 1425
4416.53 1338
4417.16 1433
4417.79 1360
4418.41 1506
4419.04 1393
4419.67 1331
4420.30 1329
4420.92 1412
4421.55 1406
4422.18 1272
4422.80 1318
4423.43 1342
4424.06 1304
4424.69 1344
4425.31 1283
4425.94 1264
4426.57 1273
4427.20 1362
4427.82 1385
4428.45 1244
4429.08 1233
4429.71 1235
4430.34 1113
4430.96 1213
4431.59 1213
4432.22 1158
4432.85 1111
4433.48 1150
4434.10 1279
4434.73 1235
4435.36 1232
4435.99 1189
4436.62 1267
4437.25 1294
4437.87 1195
4438.50 1365
4439.13 1392
4439.76 1358
4440.39 1277
4441.02 1302
4441.64 1266
4442.27 1370
4442.90 1308
4443.53 1208
4444.16 1209
4444.79 1188
4445.42 1294
4446.05 1147
4446.68 1207
4447.30 1206
4447.93 1244
4448.56 1192
4449.19 1308
4449.82 1245
4450.45 1229
4451.08 1361
4451.71 1417
4452.34 1468
4452.97 1551
4453.60 1498
4454.23 1402
4454.86 1354
4455.49 1404
4456.12 1473
4456.75 1369
4457.38 1270
4458.01 1297
4458.64 1287
4459.27 1401
4459.90 1365
4460.53 1303
4461.16 1408
4461.79 1353
4462.42 1383
4463.05 1366
4463.68 1319
4464.31 1201
4464.94 1233
4465.57 1364
4466.20 1278
4466.83 1217
4467.46 1197
4468.09 1325
4468.72 1199
4469.35 1208
4469.98 1234
4470.61 1188
4471.24 1164
4471.87 1212
4472.50 1230
4473.13 1198
4473.77 1071
4474.40 1212
4475.03 1245
4475.66 1130
4476.29 1161
4476.92 1224
4477.55 1097
4478.18 1128
4478.82 1235
4479.45 1273
4480.08 1226
4480.71 1214
4481.34 1238
4481.97 1355
4482.60 1357
4483.24 1254
4483.87 1382
4484.50 1343
4485.13 1411
4485.76 1165
4486.39 1270
4487.03 1244
4487.66 1390
4488.29 1437
4488.92 1499
4489.55 1331
4490.19 1352
4490.82 1313
4491.45 1342
4492.08 1398
4492.71 1361
4493.35 1334
4493.98 1314
4494.61 1386
4495.24 1254
4495.88 1371
4496.51 1351
4497.14 1323
4497.77 1284
4498.41 1402
4499.04 1333
4499.67 1383
4500.31 1390
4500.94 1425
4501.57 1413
4502.20 1402
4502.84 1348
4503.47 1605
4504.10 1598
4504.74 1649
4505.37 1593
4506.00 1654
4506.64 1670
4507.27 1635
4507.90 1466
4508.54 1518
4509.17 1449
4509.80 1305
4510.44 1296
4511.07 1398
4511.70 1449
4512.34 1350
4512.97 1414
4513.60 1479
4514.24 1528
4514.87 1476
4515.51 1473
4516.14 1466
4516.77 1322
4517.41 1353
4518.04 1336
4518.68 1363
4519.31 1367
4519.94 1409
4520.58 1302
4521.21 1148
4521.85 1133
4522.48 1275
4523.12 1246
4523.75 1297
4524.39 1319
4525.02 1272
4525.65 1353
4526.29 1418
4526.92 1309
4527.56 1270
4528.19 1440
4528.83 1609
4529.46 1605
4530.10 1704
4530.73 1747
4531.37 1898
4532.00 2031
4532.64 2280
4533.27 2415
4533.91 2785
4534.54 3039
4535.18 3474
4535.81 3346
4536.45 3295
4537.09 3468
4537.72 2918
4538.36 2699
4538.99 2561
4539.63 2246
4540.26 2148
4540.90 1905
4541.53 1604
4542.17 1529
4542.81 1544
4543.44 1494
4544.08 1476
4544.71 1359
4545.35 1334
4545.99 1285
4546.62 1255
4547.26 1281
4547.89 1352
4548.53 1306
4549.17 1349
4549.80 1366
4550.44 1489
4551.08 1351
4551.71 1453
4552.35 1447
4552.98 1379
4553.62 1456
4554.26 1481
4554.89 1452
4555.53 1380
4556.17 1462
4556.80 1346
4557.44 1427
4558.08 1278
4558.72 1370
4559.35 1304
4559.99 1323
4560.63 1336
4561.26 1486
4561.90 1375
4562.54 1367
4563.17 1312
4563.81 1343
4564.45 1285
4565.09 1370
4565.72 1299
4566.36 1310
4567.00 1241
4567.64 1331
4568.27 1324
4568.91 1316
4569.55 1324
4570.19 1289
4570.82 1441
4571.46 1425
4572.10 1524
4572.74 1479
4573.38 1554
4574.01 1600
4574.65 1554
4575.29 1523
4575.93 1440
4576.57 1368
4577.20 1399
4577.84 1334
4578.48 1369
4579.12 1367
4579.76 1299
4580.40 1346
4581.04 1279
4581.67 1340
4582.31 1408
4582.95 1370
4583.59 1294
4584.23 1381
4584.87 1378
4585.51 1441
4586.14 1535
4586.78 1461
4587.42 1490
4588.06 1495
4588.70 1499
4589.34 1364
4589.98 1436
4590.62 1558
4591.26 1588
4591.90 1650
4592.54 1630
4593.17 1576
4593.81 1671
4594.45 1976
4595.09 1891
4595.73 1892
4596.37 2031
4597.01 1975
4597.65 1762
4598.29 1705
4598.93 1526
4599.57 1621
4600.21 1642
4600.85 1386
4601.49 1462
4602.13 1506
4602.77 1373
4603.41 1542
4604.05 1536
4604.69 1574
4605.33 1562
4605.97 1569
4606.61 1520
4607.25 1440
4607.89 1530
4608.53 1581
4609.17 1490
4609.81 1638
4610.45 1584
4611.09 1590
4611.73 1608
4612.38 1579
4613.02 1628
4613.66 1674
4614.30 1599
4614.94 1624
4615.58 1654
4616.22 1445
4616.86 1428
4617.50 1355
4618.14 1361
4618.78 1345
4619.43 1255
4620.07 1247
4620.71 1340
4621.35 1390
4621.99 1464
4622.63 1478
4623.27 1458
4623.91 1443
4624.56 1396
4625.20 1349
4625.84 1505
4626.48 1457
4627.12 1456
4627.76 1521
4628.41 1427
4629.05 1343
4629.69 1367
4630.33 1360
4630.97 1254
4631.62 1323
4632.26 1329
4632.90 1255
4633.54 1259
4634.18 1341
4634.83 1427
4635.47 1420
4636.11 1563
4636.75 1504
4637.40 1538
4638.04 1692
4638.68 1599
4639.32 1734
4639.97 1632
4640.61 1649
4641.25 1719
4641.89 1782
4642.54 1824
4643.18 1766
4643.82 1667
4644.46 1661
4645.11 1596
4645.75 1556
4646.39 1511
4647.04 1474
4647.68 1488
4648.32 1358
4648.97 1462
4649.61 1405
4650.25 1324
4650.90 1446
4651.54 1559
4652.18 1596
4652.83 1563
4653.47 1616
4654.11 1735
4654.76 1819
4655.40 1976
4656.04 1950
4656.69 1952
4657.33 1878
4657.98 1945
4658.62 2065
4659.26 1754
4659.91 1569
4660.55 1469
4661.20 1462
4661.84 1413
4662.48 1453
4663.13 1344
4663.77 1255
4664.42 1284
4665.06 1393
4665.71 1321
4666.35 1348
4666.99 1401
4667.64 1446
4668.28 1348
4668.93 1266
4669.57 1231
4670.22 1269
4670.86 1265
4671.51 1267
4672.15 1293
4672.80 1268
4673.44 1298
4674.09 1276
4674.73 1173
4675.38 1318
4676.02 1395
4676.67 1316
4677.31 1445
4677.96 1401
4678.60 1396
4679.25 1256
4679.89 1378
4680.54 1417
4681.18 1452
4681.83 1343
4682.47 1328
4683.12 1367
4683.77 1301
4684.41 1310
4685.06 1303
4685.70 1331
4686.35 1341
4686.99 1351
4687.64 1364
4688.29 1316
4688.93 1352
4689.58 1215
4690.22 1226
4690.87 1310
4691.52 1320
4692.16 1318
4692.81 1311
4693.45 1365
4694.10 1384
4694.75 1406
4695.39 1432
4696.04 1470
4696.69 1442
4697.33 1417
4697.98 1472
4698.63 1287
4699.27 1489
4699.92 1464
4700.57 1620
4701.21 1689
4701.86 1676
4702.51 1711
4703.15 1879
4703.80 1669
4704.45 1499
4705.10 1445
4705.74 1406
4706.39 1437
4707.04 1341
4707.68 1361
4708.33 1239
4708.98 1325
4709.63 1321
4710.27 1299
4710.92 1341
4711.57 1258
4712.22 1249
4712.86 1224
4713.51 1416
4714.16 1341
4714.81 1309
4715.45 1414
4716.10 1503
4716.75 1426
4717.40 1410
4718.05 1439
4718.69 1440
4719.34 1241
4719.99 1451
4720.64 1275
4721.29 1306
4721.94 1357
4722.58 1342
4723.23 1498
4723.88 1438
4724.53 1505
4725.18 1466
4725.83 1466
4726.47 1555
4727.12 1475
4727.77 1416
4728.42 1563
4729.07 1539
4729.72 1560
4730.37 1450
4731.02 1428
4731.66 1394
4732.31 1427
4732.96 1381
4733.61 1423
4734.26 1409
4734.91 1204
4735.56 1233
4736.21 1272
4736.86 1295
4737.51 1263
4738.16 1278
4738.81 1274
4739.45 1282
4740.10 1222
4740.75 1319
4741.40 1298
4742.05 1354
4742.70 1295
4743.35 1385
4744.00 1287
4744.65 1259
4745.30 1376
4745.95 1367
4746.60 1351
4747.25 1400
4747.90 1369
4748.55 1288
4749.20 1293
4749.85 1385
4750.50 1543
4751.15 1312
4751.80 1441
4752.45 1502
4753.10 1522
4753.75 1483
4754.40 1435
4755.05 1478
4755.71 1409
4756.36 1436
4757.01 1554
4757.66 1485
4758.31 1446
4758.96 1308
4759.61 1383
4760.26 1314
4760.91 1233
4761.56 1356
4762.21 1346
4762.86 1441
4763.52 1294
4764.17 1389
4764.82 1320
4765.47 1503
4766.12 1416
4766.77 1465
4767.42 1575
4768.07 1697
4768.73 1788
4769.38 1744
4770.03 1738
4770.68 1773
4771.33 1699
4771.98 1871
4772.64 1704
4773.29 1661
4773.94 1534
4774.59 1319
4775.24 1401
4775.89 1410
4776.55 1299
4777.20 1401
4777.85 1424
4778.50 1453
4779.15 1352
4779.81 1387
4780.46 1339
4781.11 1323
4781.76 1503
4782.42 1387
4783.07 1500
4783.72 1482
4784.37 1434
4785.03 1529
4785.68 1504
4786.33 1514
4786.98 1510
4787.64 1501
4788.29 1360
4788.94 1286
4789.60 1296
4790.25 1248
4790.90 1381
4791.55 1307
4792.21 1423
4792.86 1414
4793.51 1417
4794.17 1342
4794.82 1300
4795.47 1271
4796.13 1315
4796.78 1322
4797.43 1347
4798.09 1428
4798.74 1274
4799.39 1259
4800.05 1279
4800.70 1306
4801.36 1313
4802.01 1295
4802.66 1312
4803.32 1344
4803.97 1426
4804.62 1383
4805.28 1392
4805.93 1374
4806.59 1315
4807.24 1250
4807.89 1306
4808.55 1297
4809.20 1299
4809.86 1290
4810.51 1343
4811.17 1195
4811.82 1267
4812.47 1237
4813.13 1236
4813.78 1304
4814.44 1353
4815.09 1273
4815.75 1200
4816.40 1250
4817.06 1288
4817.71 1365
4818.37 1207
4819.02 1314
4819.68 1371
4820.33 1464
4820.99 1437
4821.64 1309
4822.30 1331
4822.95 1431
4823.61 1417
4824.26 1418
4824.92 1465
4825.57 1583
4826.23 1433
4826.88 1667
4827.54 1645
4828.19 1738
4828.85 1788
4829.51 1689
4830.16 1673
4830.82 1714
4831.47 1726
4832.13 1709
4832.78 1739
4833.44 1651
4834.10 1474
4834.75 1511
4835.41 1651
4836.06 1603
4836.72 1772
4837.38 1742
4838.03 1832
4838.69 2038
4839.34 2236
4840.00 2220
4840.66 2286
4841.31 2393
4841.97 2299
4842.63 2310
4843.28 2304
4843.94 2288
4844.60 2319
4845.25 2160
4845.91 1903
4846.57 1930
4847.22 1899
4847.88 1739
4848.54 1784
4849.19 1861
4849.85 1806
4850.51 1793
4851.17 1853
4851.82 1919
4852.48 1904
4853.14 1942
4853.79 1921
4854.45 1951
4855.11 2130
4855.77 1947
4856.42 1896
4857.08 2036
4857.74 2071
4858.40 2226
4859.05 2083
4859.71 2194
4860.37 2282
4861.03 2229
4861.68 2250
4862.34 2330
4863.00 2370
4863.66 2329
4864.32 2285
4864.97 2306
4865.63 2035
4866.29 1917
4866.95 1912
4867.61 1979
4868.26 2030
4868.92 1972
4869.58 2207
4870.24 2224
4870.90 2249
4871.56 2210
4872.21 2069
4872.87 2108
4873.53 2094
4874.19 2092
4874.85 1978
4875.51 1876
4876.17 1842
4876.83 1921
4877.48 2068
4878.14 2039
4878.80 2079
4879.46 2083
4880.12 2045
4880.78 1952
4881.44 2058
4882.10 2246
4882.76 2095
4883.42 2105
4884.08 2008
4884.73 1870
4885.39 1890
4886.05 1781
4886.71 1608
4887.37 1602
4888.03 1598
4888.69 1623
4889.35 1541
4890.01 1607
4890.67 1633
4891.33 1569
4891.99 1703
4892.65 1645
4893.31 1760
4893.97 1855
4894.63 1865
4895.29 1845
4895.95 1758
4896.61 1864
4897.27 1699
4897.93 1615
4898.59 1550
4899.25 1558
4899.91 1686
4900.57 1595
4901.23 1692
4901.89 1770
4902.55 1649
4903.21 1696
4903.88 1735
4904.54 1591
4905.20 1607
4905.86 1460
4906.52 1485
4907.18 1410
4907.84 1328
4908.50 1466
4909.16 1346
4909.82 1337
4910.48 1487
4911.15 1451
4911.81 1435
4912.47 1384
4913.13 1422
4913.79 1459
4914.45 1474
4915.11 1498
4915.77 1450
4916.44 1321
4917.10 1306
4917.76 1312
4918.42 1328
4919.08 1358
4919.74 1252
4920.41 1177
4921.07 1246
4921.73 1305
4922.39 1348
4923.05 1371
4923.72 1332
4924.38 1264
4925.04 1199
4925.70 1240
4926.36 1287
4927.03 1350
4927.69 1302
4928.35 1256
4929.01 1174
4929.67 1177
4930.34 1294
4931.00 1196
4931.66 1258
4932.32 1238
4932.99 1425
4933.65 1359
4934.31 1375
4934.98 1409
4935.64 1473
4936.30 1326
4936.96 1360
4937.63 1294
4938.29 1321
4938.95 1378
4939.62 1364
4940.28 1351
4940.94 1241
4941.61 1253
4942.27 1360
4942.93 1305
4943.60 1307
4944.26 1340
4944.92 1268
4945.59 1228
4946.25 1260
4946.91 1380
4947.58 1359
4948.24 1342
4948.90 1186
4949.57 1252
4950.23 1277
4950.89 1034
4951.56 1171
4952.22 1197
4952.89 1100
4953.55 1229
4954.21 1369
4954.88 1225
4955.54 1307
4956.21 1290
4956.87 1315
4957.53 1246
4958.20 1222
4958.86 1180
4959.53 1239
4960.19 1233
4960.86 1249
4961.52 1149
4962.19 1222
4962.85 1205
4963.52 1156
4964.18 1090
4964.84 1275
4965.51 1305
4966.17 1201
4966.84 1307
4967.50 1235
4968.17 1261
4968.83 1380
4969.50 1356
4970.16 1429
4970.83 1412
4971.49 1260
4972.16 1221
4972.82 1216
4973.49 1268
4974.16 1258
4974.82 1164
4975.49 1300
4976.15 1252
4976.82 1302
4977.48 1196
4978.15 1115
4978.81 1253
4979.48 1299
4980.15 1231
4980.81 1312
4981.48 1285
4982.14 1210
4982.81 1310
4983.48 1298
4984.14 1308
4984.81 1221
4985.47 1221
4986.14 1282
4986.81 1209
4987.47 1216
4988.14 1227
4988.80 1411
4989.47 1425
4990.14 1356
4990.80 1318
4991.47 1228
4992.14 1246
4992.80 1283
4993.47 1289
4994.14 1239
4994.80 1233
4995.47 1221
4996.14 1305
4996.80 1192
4997.47 1091
4998.14 1105
4998.81 1130
4999.47 1160
5000.14 1065
5000.81 1069
5001.47 1059
5002.14 1134
5002.81 1033
5003.48 1124
5004.14 1150
5004.81 1079
5005.48 1123
5006.15 1186
5006.81 1133
5007.48 1192
5008.15 1123
5008.82 1152
5009.48 1148
5010.15 1235
5010.82 1141
5011.49 1110
5012.16 1303
5012.82 1237
5013.49 1196
5014.16 1220
5014.83 1220
5015.50 1207
5016.16 1082
5016.83 1225
5017.50 1119
5018.17 1160
5018.84 1119
5019.50 1184
5020.17 1418
5020.84 1288
5021.51 1353
5022.18 1414
5022.85 1575
5023.52 1585
5024.19 1756
5024.85 1931
5025.52 2174
5026.19 2161
5026.86 2298
5027.53 2215
5028.20 2241
5028.87 2087
5029.54 1786
5030.21 1793
5030.87 1807
5031.54 1542
5032.21 1578
5032.88 1339
5033.55 1139
5034.22 1194
5034.89 1147
5035.56 1121
5036.23 1258
5036.90 1263
5037.57 1111
5038.24 1079
5038.91 1100
5039.58 1035
5040.25 1072
5040.92 1160
5041.59 1152
5042.26 1085
5042.93 1111
5043.60 1086
5044.27 1081
5044.94 1148
5045.61 1116
5046.28 1103
5046.95 1121
5047.62 1083
5048.29 1221
5048.96 1173
5049.63 1124
5050.30 1155
5050.97 1069
5051.64 1179
5052.31 1228
5052.98 1017
5053.65 1103
5054.32 1220
5054.99 1119
5055.66 1105
5056.34 1110
5057.01 1104
5057.68 1139
5058.35 1084
5059.02 1110
5059.69 1101
5060.36 1110
5061.03 1120
5061.70 1122
5062.38 1153
5063.05 1182
5063.72 1117
5064.39 1193
5065.06 1223
5065.73 1194
5066.40 1233
5067.08 1108
5067.75 1066
5068.42 1092
5069.09 1171
5069.76 1119
5070.43 1078
5071.11 1086
5071.78 1184
5072.45 1252
5073.12 1162
5073.79 1151
5074.47 1208
5075.14 1146
5075.81 1127
5076.48 1027
5077.15 1029
5077.83 1043
5078.50 1177
5079.17 1259
5079.84 1174
5080.52 1206
5081.19 1370
5081.86 1379
5082.53 1374
5083.21 1334
5083.88 1226
5084.55 1191
5085.22 1259
5085.90 1171
5086.57 1198
5087.24 1125
5087.92 1039
5088.59 1088
5089.26 1090
5089.93 1181
5090.61 1152
5091.28 1245
5091.95 1262
5092.63 1287
5093.30 1284
5093.97 1236
5094.65 1358
5095.32 1450
5095.99 1330
5096.67 1284
5097.34 1312
5098.02 1407
5098.69 1349
5099.36 1331
5100.04 1206
5100.71 1289
5101.38 1226
5102.06 1266
5102.73 1229
5103.41 1226
5104.08 1244
5104.75 1288
5105.43 1335
5106.10 1364
5106.78 1374
5107.45 1365
5108.12 1328
5108.80 1293
5109.47 1239
5110.15 1302
5110.82 1247
5111.50 1168
5112.17 1267
5112.85 1236
5113.52 1136
5114.20 1103
5114.87 1088
5115.54 1064
5116.22 1034
5116.89 1047
5117.57 1075
5118.24 1210
5118.92 1135
5119.59 1196
5120.27 1164
5120.94 1227
5121.62 1349
5122.30 1524
5122.97 1501
5123.65 1422
5124.32 1406
5125.00 1395
5125.67 1356
5126.35 1269
5127.02 1163
5127.70 1158
5128.37 1193
5129.05 1160
5129.73 1098
5130.40 1088
5131.08 1076
5131.75 1111
5132.43 1162
5133.10 1167
5133.78 1121
5134.46 1203
5135.13 1245
5135.81 1144
5136.49 1183
5137.16 1178
5137.84 1234
5138.51 1222
5139.19 1264
5139.87 1226
5140.54 1300
5141.22 1240
5141.90 1323
5142.57 1200
5143.25 1202
5143.93 1289
5144.60 1249
5145.28 1189
5145.96 1255
5146.63 1096
5147.31 1105
5147.99 1138
5148.66 1291
5149.34 1138
5150.02 1055
5150.69 1121
5151.37 1129
5152.05 1055
5152.73 1002
5153.40 977
5154.08 1092
5154.76 1148
5155.44 1053
5156.11 1130
5156.79 1102
5157.47 1216
5158.15 1008
5158.82 1039
5159.50 1061
5160.18 954
5160.86 972
5161.53 1046
5162.21 1034
5162.89 1098
5163.57 1141
5164.25 1106
5164.92 1052
5165.60 1032
5166.28 1026
5166.96 1091
5167.64 1072
5168.31 1089
5168.99 1191
5169.67 1271
5170.35 1127
5171.03 1108
5171.71 1155
5172.39 1077
5173.06 993
5173.74 1068
5174.42 1052
5175.10 1115
5175.78 1076
5176.46 1074
5177.14 1042
5177.82 1105
5178.49 1034
5179.17 1063
5179.85 1102
5180.53 1159
5181.21 1083
5181.89 1015
5182.57 1084
5183.25 1059
5183.93 1136
5184.61 1007
5185.29 926
5185.97 1022
5186.64 1041
5187.32 1013
5188.00 996
5188.68 994
5189.36 1063
5190.04 972
5190.72 983
5191.40 964
5192.08 932
5192.76 987
5193.44 1101
5194.12 1050
5194.80 1027
5195.48 1041
5196.16 1008
5196.84 999
5197.52 1085
5198.20 1040
5198.88 1096
5199.56 1092
5200.24 1045
5200.92 1046
5201.60 971
5202.28 1157
5202.96 1104
5203.65 1116
5204.33 1043
5205.01 1011
5205.69 1067
5206.37 1122
5207.05 1103
5207.73 1093
5208.41 1030
5209.09 1069
5209.77 1147
5210.45 1230
5211.13 1213
5211.82 1223
5212.50 1374
5213.18 1279
5213.86 1328
5214.54 1311
5215.22 1260
5215.90 1370
5216.58 1331
5217.27 1324
5217.95 1260
5218.63 1301
5219.31 1346
5219.99 1301
5220.67 1277
5221.36 1326
5222.04 1334
5222.72 1266
5223.40 1219
5224.08 1303
5224.77 1319
5225.45 1242
5226.13 1293
5226.81 1263
5227.49 1309
5228.18 1204
5228.86 1262
5229.54 1312
5230.22 1169
5230.91 1203
5231.59 1144
5232.27 1064
5232.95 1084
5233.63 1137
5234.32 1171
5235.00 1126
5235.68 1176
5236.37 1240
5237.05 1172
5237.73 1176
5238.41 1233
5239.10 1159
5239.78 1252
5240.46 1156
5241.15 1248
5241.83 1157
5242.51 1163
5243.20 1264
5243.88 1168
5244.56 1088
5245.24 1123
5245.93 1195
5246.61 1240
5247.29 1142
5247.98 950
5248.66 1052
5249.35 1036
5250.03 1103
5250.71 1231
5251.40 1069
5252.08 1114
5252.76 1165
5253.45 1246
5254.13 1313
5254.82 1307
5255.50 1282
5256.18 1230
5256.87 1223
5257.55 1197
5258.24 1169
5258.92 1091
5259.60 1081
5260.29 1101
5260.97 1130
5261.66 1164
5262.34 1045
5263.03 1222
5263.71 1130
5264.40 1141
5265.08 1262
5265.76 1232
5266.45 1310
5267.13 1286
5267.82 1315
5268.50 1404
5269.19 1364
5269.87 1372
5270.56 1274
5271.24 1306
5271.93 1253
5272.61 1289
5273.30 1163
5273.98 1212
5274.67 1340
5275.35 1248
5276.04 1292
5276.72 1141
5277.41 1149
5278.10 1160
5278.78 1206
5279.47 1232
5280.15 1148
5280.84 1188
5281.52 1320
5282.21 1325
5282.89 1313
5283.58 1392
5284.27 1602
5284.95 1442
5285.64 1420
5286.32 1483
5287.01 1529
5287.70 1561
5288.38 1456
5289.07 1286
5289.75 1229
5290.44 1184
5291.13 1186
5291.81 1140
5292.50 1135
5293.19 1109
5293.87 1253
5294.56 1247
5295.25 1090
5295.93 1114
5296.62 1230
5297.31 1385
5297.99 1270
5298.68 1326
5299.37 1328
5300.05 1343
5300.74 1253
5301.43 1285
5302.11 1332
5302.80 1288
5303.49 1384
5304.18 1386
5304.86 1387
5305.55 1236
5306.24 1312
5306.92 1300
5307.61 1428
5308.30 1395
5308.99 1404
5309.67 1341
5310.36 1348
5311.05 1251
5311.74 1329
5312.42 1339
5313.11 1307
5313.80 1237
5314.49 1361
5315.18 1273
5315.86 1261
5316.55 1342
5317.24 1367
5317.93 1336
5318.62 1238
5319.30 1230
5319.99 1300
5320.68 1279
5321.37 1238
5322.06 1301
5322.74 1390
5323.43 1394
5324.12 1405
5324.81 1545
5325.50 1548
5326.19 1486
5326.88 1438
5327.56 1379
5328.25 1357
5328.94 1337
5329.63 1319
5330.32 1304
5331.01 1308
5331.70 1265
5332.39 1243
5333.07 1304
5333.76 1267
5334.45 1376
5335.14 1303
5335.83 1413
5336.52 1235
5337.21 1191
5337.90 1409
5338.59 1349
5339.28 1356
5339.97 1342
5340.66 1358
5341.35 1512
5342.04 1404
5342.73 1320
5343.42 1372
5344.10 1443
5344.79 1578
5345.48 1553
5346.17 1514
5346.86 1528
5347.55 1415
5348.24 1451
5348.93 1645
5349.62 1548
5350.31 1774
5351.00 1827
5351.69 2032
5352.39 2256
5353.08 2507
5353.77 2792
5354.46 2819
5355.15 3085
5355.84 3142
5356.53 2845
5357.22 2746
5357.91 2607
5358.60 2402
5359.29 2170
5359.98 2029
5360.67 1691
5361.36 1521
5362.05 1378
5362.74 1347
5363.44 1370
5364.13 1316
5364.82 1303
5365.51 1231
5366.20 1288
5366.89 1278
5367.58 1261
5368.27 1209
5368.96 1158
5369.66 1207
5370.35 1244
5371.04 1275
5371.73 1174
5372.42 1139
5373.11 1075
5373.81 1133
5374.50 1114
5375.19 1132
5375.88 1202
5376.57 1114
5377.26 981
5377.96 1142
5378.65 1135
5379.34 1121
5380.03 1153
5380.72 1223
5381.42 1180
5382.11 1116
5382.80 1112
5383.49 1051
5384.18 1088
5384.88 1117
5385.57 1235
5386.26 1211
5386.95 1225
5387.65 1169
5388.34 1130
5389.03 1116
5389.72 1139
5390.42 1261
5391.11 1323
5391.80 1310
5392.50 1286
5393.19 1320
5393.88 1377
5394.57 1426
5395.27 1478
5395.96 1282
5396.65 1250
5397.35 1303
5398.04 1214
5398.73 1100
5399.43 1170
5400.12 1085
5400.81 1094
5401.51 1052
5402.20 1051
5402.89 1112
5403.59 1180
5404.28 1150
5404.97 1135
5405.67 1140
5406.36 1152
5407.06 1156
5407.75 1191
5408.44 1173
5409.14 1142
5409.83 1140
5410.53 1077
5411.22 1111
5411.91 1134
5412.61 1108
5413.30 1068
5414.00 1139
5414.69 1127
5415.38 1070
5416.08 1103
5416.77 1075
5417.47 1108
5418.16 1127
5418.86 1059
5419.55 1120
5420.25 1113
5420.94 1109
5421.64 1131
5422.33 1071
5423.03 1086
5423.72 1102
5424.41 1088
5425.11 1115
5425.80 1120
5426.50 1173
5427.19 1124
5427.89 1141
5428.59 1146
5429.28 1137
5429.98 1207
5430.67 1218
5431.37 1117
5432.06 1135
5432.76 1271
5433.45 1242
5434.15 1080
5434.84 1180
5435.54 1063
5436.23 1183
5436.93 1117
5437.63 1062
5438.32 1149
5439.02 1273
5439.71 1232
5440.41 1383
5441.11 1390
5441.80 1263
5442.50 1235
5443.19 1255
5443.89 1279
5444.59 1329
5445.28 1341
5445.98 1316
5446.68 1349
5447.37 1377
5448.07 1383
5448.76 1432
5449.46 1495
5450.16 1573
5450.85 1657
5451.55 1657
5452.25 1714
5452.94 1654
5453.64 1583
5454.34 1611
5455.03 1425
5455.73 1478
5456.43 1468
5457.13 1349
5457.82 1383
5458.52 1263
5459.22 1179
5459.91 1402
5460.61 1265
5461.31 1283
5462.01 1289
5462.70 1346
5463.40 1421
5464.10 1378
5464.80 1385
5465.49 1370
5466.19 1388
5466.89 1420
5467.59 1503
5468.28 1494
5468.98 1448
5469.68 1437
5470.38 1464
5471.07 1376
5471.77 1447
5472.47 1235
5473.17 1373
5473.87 1498
5474.56 1371
5475.26 1286
5475.96 1490
5476.66 1516
5477.36 1520
5478.06 1479
5478.75 1556
5479.45 1595
5480.15 1649
5480.85 1597
5481.55 1697
5482.25 1717
5482.95 2106
5483.64 2205
5484.34 2105
5485.04 2187
5485.74 2234
5486.44 2257
5487.14 2122
5487.84 1985
5488.54 1997
5489.23 1843
5489.93 1746
5490.63 1776
5491.33 1841
5492.03 1743
5492.73 1707
5493.43 1695
5494.13 1775
5494.83 1726
5495.53 1778
5496.23 1701
5496.93 1694
5497.63 1706
5498.33 1780
5499.03 1752
5499.73 1891
5500.43 1870
5501.13 2034
5501.83 2189
5502.53 2450
5503.23 2727
5503.93 2807
5504.63 3334
5505.33 3458
5506.03 3337
5506.73 3223
5507.43 2832
5508.13 2663
5508.83 2410
5509.53 2073
5510.23 1818
5510.93 1886
5511.63 1808
5512.33 1613
5513.03 1540
5513.73 1656
5514.43 1673
5515.13 1663
5515.83 1668
5516.53 1763
5517.23 1627
5517.93 1710
5518.64 1679
5519.34 1727
5520.04 1689
5520.74 1777
5521.44 1663
5522.14 1750
5522.84 1608
5523.54 1602
5524.24 1541
5524.95 1452
5525.65 1605
5526.35 1605
5527.05 1465
5527.75 1382
5528.45 1408
5529.15 1439
5529.86 1403
5530.56 1379
5531.26 1375
5531.96 1441
5532.66 1253
5533.36 1302
5534.07 1238
5534.77 1321
5535.47 1383
5536.17 1270
5536.87 1376
5537.58 1301
5538.28 1245
5538.98 1171
5539.68 1141
5540.39 1197
5541.09 1342
5541.79 1266
5542.49 1277
5543.20 1321
5543.90 1276
5544.60 1248
5545.30 1223
5546.01 1170
5546.71 1163
5547.41 1229
5548.11 1244
5548.82 1232
5549.52 1465
5550.22 1373
5550.93 1387
5551.63 1450
5552.33 1307
5553.03 1256
5553.74 1287
5554.44 1312
5555.14 1339
5555.85 1244
5556.55 1204
5557.25 1254
5557.96 1190
5558.66 1150
5559.36 1107
5560.07 1224
5560.77 1095
5561.48 1195
5562.18 1184
5562.88 1149
5563.59 1141
5564.29 1127
5564.99 1065
5565.70 1057
5566.40 1174
5567.11 1113
5567.81 1173
5568.51 1109
5569.22 1153
5569.92 1265
5570.63 1175
5571.33 1241
5572.04 1119
5572.74 1144
5573.44 1116
5574.15 1199
5574.85 1203
5575.56 1131
5576.26 1082
5576.97 1072
5577.67 1168
5578.38 1206
5579.08 1177
5579.79 1287
5580.49 1201
5581.20 1300
5581.90 1281
5582.61 1162
5583.31 1182
5584.02 1219
5584.72 1195
5585.43 1117
5586.13 1187
5586.84 1156
5587.54 1150
5588.25 1161
5588.95 1197
5589.66 1107
5590.36 1132
5591.07 1208
5591.77 1177
5592.48 1149
5593.19 1107
5593.89 1040
5594.60 1063
5595.30 1096
5596.01 1048
5596.71 1011
5597.42 1032
5598.13 1057
5598.83 1034
5599.54 1090
5600.24 1080
5600.95 1127
5601.66 1123
5602.36 1114
5603.07 1084
5603.78 1139
5604.48 1105
5605.19 1136
5605.89 1139
5606.60 1025
5607.31 1001
5608.01 1101
5608.72 1078
5609.43 985
5610.13 1073
5610.84 1046
5611.55 1039
5612.25 961
5612.96 1021
5613.67 967
5614.38 1038
5615.08 1128
5615.79 1171
5616.50 1136
5617.20 1050
5617.91 1024
5618.62 1067
5619.33 1037
5620.03 1066
5620.74 1072
5621.45 1048
5622.15 1004
5622.86 965
5623.57 1029
5624.28 980
5624.99 917
5625.69 1048
5626.40 1095
5627.11 1089
5627.82 1167
5628.52 1129
5629.23 1076
5629.94 1085
5630.65 1134
5631.36 1165
5632.06 1065
5632.77 1020
5633.48 1087
5634.19 1144
5634.90 1144
5635.61 1177
5636.31 1159
5637.02 1145
5637.73 1089
5638.44 1065
5639.15 1018
5639.86 1174
5640.56 1160
5641.27 1145
5641.98 1205
5642.69 1167
5643.40 1220
5644.11 1290
5644.82 1308
5645.53 1261
5646.24 1315
5646.94 1216
5647.65 1221
5648.36 1148
5649.07 1119
5649.78 1183
5650.49 1118
5651.20 1100
5651.91 1130
5652.62 1117
5653.33 1091
5654.04 1041
5654.75 1021
5655.46 1118
5656.17 1172
5656.88 1208
5657.59 1208
5658.30 1152
5659.01 1121
5659.71 1167
5660.42 1147
5661.13 1214
5661.84 1340
5662.55 1347
5663.26 1483
5663.97 1358
5664.69 1287
5665.40 1247
5666.11 1198
5666.82 1216
5667.53 1191
5668.24 1091
5668.95 1216
5669.66 1209
5670.37 1198
5671.08 1286
5671.79 1269
5672.50 1273
5673.21 1426
5673.92 1447
5674.63 1498
5675.34 1393
5676.05 1476
5676.76 1609
5677.48 1354
5678.19 1248
5678.90 1186
5679.61 1252
5680.32 1243
5681.03 1264
5681.74 1169
5682.45 1211
5683.16 1232
5683.88 1220
5684.59 1202
5685.30 1110
5686.01 1253
5686.72 1213
5687.43 1096
5688.15 1167
5688.86 1167
5689.57 1173
5690.28 1160
5690.99 1208
5691.70 1115
5692.42 1172
5693.13 1243
5693.84 1303
5694.55 1140
5695.26 1120
5695.98 1188
5696.69 1170
5697.40 1088
5698.11 1148
5698.82 1017
5699.54 1005
5700.25 1195
5700.96 1079
5701.67 1062
5702.39 1002
5703.10 920
5703.81 1089
5704.52 1070
5705.24 988
5705.95 1053
5706.66 1085
5707.38 1126
5708.09 1164
5708.80 1082
5709.51 1096
5710.23 1089
5710.94 1022
5711.65 1161
5712.37 1076
5713.08 1049
5713.79 1155
5714.51 1187
5715.22 1072
5715.93 1020
5716.65 995
5717.36 1020
5718.07 1121
5718.79 1074
5719.50 1025
5720.21 947
5720.93 1000
5721.64 989
5722.36 966
5723.07 1001
5723.78 1131
5724.50 1082
5725.21 1065
5725.92 1038
5726.64 1150
5727.35 1211
5728.07 1180
5728.78 1169
5729.50 1128
5730.21 1215
5730.92 1288
5731.64 1365
5732.35 1561
5733.07 1390
5733.78 1409
5734.50 1467
5735.21 1357
5735.93 1351
5736.64 1259
5737.35 1261
5738.07 1359
5738.78 1209
5739.50 1286
5740.21 1147
5740.93 1189
5741.64 1155
5742.36 1125
5743.07 1114
5743.79 1095
5744.50 1099
5745.22 1080
5745.93 1111
5746.65 1164
5747.37 1087
5748.08 1156
5748.80 1083
5749.51 1107
5750.23 1090
5750.94 1129
5751.66 1179
5752.37 1176
5753.09 1136
5753.81 1118
5754.52 1211
5755.24 1316
5755.95 1454
5756.67 1450
5757.38 1593
5758.10 1575
5758.82 1646
5759.53 1609
5760.25 1539
5760.96 1394
5761.68 1542
5762.40 1494
5763.11 1449
5763.83 1320
5764.55 1169
5765.26 1301
5765.98 1209
5766.70 1182
5767.41 1174
5768.13 1258
5768.85 1199
5769.56 1199
5770.28 1239
5771.00 1205
5771.71 1154
5772.43 1235
5773.15 1348
5773.86 1360
5774.58 1318
5775.30 1252
5776.01 1228
5776.73 1252
5777.45 1266
5778.17 1244
5778.88 1350
5779.60 1227
5780.32 1301
5781.04 1343
5781.75 1363
5782.47 1429
5783.19 1361
5783.91 1360
5784.62 1398
5785.34 1364
5786.06 1479
5786.78 1397
5787.49 1354
5788.21 1425
5788.93 1454
5789.65 1413
5790.37 1502
5791.08 1508
5791.80 1504
5792.52 1500
5793.24 1661
5793.96 1672
5794.68 1640
5795.39 1795
5796.11 1874
5796.83 1875
5797.55 1859
5798.27 2072
5798.99 2027
5799.70 2100
5800.42 2482
5801.14 2718
5801.86 3258
5802.58 3839
5803.30 4535
5804.02 5135
5804.74 5637
5805.45 5726
5806.17 5625
5806.89 4919
5807.61 4297
5808.33 3620
5809.05 3109
5809.77 2746
5810.49 2478
5811.21 2326
5811.93 2264
5812.65 2193
5813.37 2012
5814.09 1972
5814.81 2004
5815.52 2052
5816.24 2086
5816.96 1943
5817.68 2042
5818.40 2166
5819.12 2090
5819.84 2067
5820.56 2074
5821.28 2146
5822.00 2080
5822.72 2071
5823.44 2035
5824.16 1925
5824.88 1963
5825.60 1918
5826.32 1821
5827.04 1760
5827.76 1736
5828.48 1600
5829.21 1657
5829.93 1641
5830.65 1536
5831.37 1447
5832.09 1551
5832.81 1576
5833.53 1509
5834.25 1327
5834.97 1445
5835.69 1428
5836.41 1411
5837.13 1413
5837.85 1351
5838.57 1367
5839.30 1442
5840.02 1444
5840.74 1392
5841.46 1473
5842.18 1482
5842.90 1593
5843.62 1515
5844.34 1445
5845.07 1349
5845.79 1457
5846.51 1343
5847.23 1368
5847.95 1334
5848.67 1343
5849.39 1417
5850.12 1323
5850.84 1330
5851.56 1393
5852.28 1283
5853.00 1364
5853.73 1379
5854.45 1322
5855.17 1186
5855.89 1171
5856.61 1320
5857.34 1377
5858.06 1371
5858.78 1272
5859.50 1179
5860.23 1256
5860.95 1294
5861.67 1257
5862.39 1322
5863.11 1314
5863.84 1302
5864.56 1284
5865.28 1220
5866.01 1254
5866.73 1223
5867.45 1198
5868.17 1189
5868.90 1159
5869.62 1245
5870.34 1253
5871.07 1199
5871.79 1210
5872.51 1269
5873.23 1274
5873.96 1290
5874.68 1409
5875.40 1304
5876.13 1318
5876.85 1325
5877.57 1295
5878.30 1195
5879.02 1282
5879.74 1280
5880.47 1349
5881.19 1209
5881.92 1200
5882.64 1217
5883.36 1257
5884.09 1179
5884.81 1179
5885.53 1173
5886.26 1141
5886.98 1160
5887.71 1204
5888.43 1239
5889.15 1230
5889.88 1248
5890.60 1201
5891.33 1212
5892.05 1336
5892.78 1217
5893.50 1196
5894.23 1198
5894.95 1113
5895.67 1207
5896.40 1253
5897.12 1184
5897.85 1189
5898.57 1132
5899.30 1129
5900.02 1158
5900.75 1205
5901.47 1203
5902.20 1105
5902.92 1205
5903.65 1098
5904.37 1165
5905.10 1190
5905.82 1122
5906.55 1129
5907.27 1261
5908.00 1161
5908.72 1177
5909.45 1186
5910.17 1190
5910.90 1243
5911.62 1182
5912.35 1191
5913.08 1144
5913.80 1209
5914.53 1229
5915.25 1188
5915.98 1173
5916.70 1098
5917.43 1214
5918.16 1201
5918.88 1110
5919.61 1128
5920.33 1158
5921.06 1140
5921.79 1298
5922.51 1231
5923.24 1214
5923.97 1213
5924.69 1215
5925.42 1252
5926.14 1247
5926.87 1295
5927.60 1207
5928.32 1187
5929.05 1217
5929.78 1345
5930.50 1385
5931.23 1300
5931.96 1261
5932.68 1216
5933.41 1268
5934.14 1275
5934.86 1327
5935.59 1305
5936.32 1233
5937.05 1364
5937.77 1333
5938.50 1483
5939.23 1426
5939.95 1414
5940.68 1517
5941.41 1562
5942.14 1559
5942.86 1525
5943.59 1579
5944.32 1586
5945.05 1500
5945.77 1505
5946.50 1496
5947.23 1545
5947.96 1616
5948.68 1537
5949.41 1592
5950.14 1583
5950.87 1686
5951.60 1649
5952.32 1699
5953.05 1724
5953.78 1781
5954.51 1843
5955.24 2004
5955.96 2025
5956.69 2011
5957.42 2063
5958.15 2082
5958.88 2092
5959.61 2056
5960.33 2021
5961.06 1979
5961.79 1981
5962.52 1996
5963.25 1970
5963.98 1859
5964.71 1967
5965.44 2162
5966.16 2078
5966.89 2022
5967.62 2218
5968.35 2297
5969.08 2422
5969.81 2688
5970.54 2868
5971.27 3035
5972.00 3196
5972.73 3047
5973.46 3037
5974.18 2871
5974.91 2776
5975.64 2702
5976.37 2482
5977.10 2477
5977.83 2362
5978.56 2262
5979.29 2371
5980.02 2373
5980.75 2310
5981.48 2389
5982.21 2501
5982.94 2546
5983.67 2754
5984.40 2722
5985.13 2773
5985.86 2862
5986.59 2971
5987.32 2652
5988.05 2799
5988.78 2904
5989.51 2902
5990.24 2886
5990.97 2843
5991.70 3007
5992.43 2853
5993.16 2823
5993.89 2871
5994.62 2839
5995.35 2968
5996.09 2992
5996.82 2937
5997.55 2897
5998.28 2862
5999.01 3098
5999.74 3074
6000.47 3054
6001.20 3139
6001.93 3194
6002.66 2995
6003.39 3107
6004.13 3115
6004.86 3073
6005.59 3143
6006.32 3147
6007.05 3038
6007.78 2972
6008.51 3036
6009.25 3058
6009.98 3174
6010.71 3199
6011.44 3405
6012.17 3700
6012.90 4071
6013.64 4673
6014.37 5763
6015.10 6188
6015.83 6702
6016.56 8009
6017.29 8502
6018.03 8691
6018.76 8653
6019.49 8510
6020.22 7786
6020.96 7104
6021.69 6417
6022.42 5502
6023.15 4795
6023.88 4418
6024.62 3648
6025.35 3315
6026.08 2973
6026.81 2828
6027.55 2586
6028.28 2571
6029.01 2451
6029.75 2323
6030.48 2386
6031.21 2424
6031.94 2454
6032.68 2437
6033.41 2304
6034.14 2327
6034.88 2321
6035.61 2337
6036.34 2289
6037.07 2145
6037.81 2079
6038.54 2146
6039.27 2113
6040.01 2265
6040.74 2200
6041.47 2296
6042.21 2233
6042.94 2165
6043.68 2309
6044.41 2367
6045.14 2179
6045.88 2281
6046.61 2384
6047.34 2525
6048.08 2525
6048.81 2594
6049.55 2601
6050.28 2443
6051.01 2725
6051.75 2786
6052.48 2765
6053.22 2897
6053.95 3048
6054.68 3160
6055.42 3415
6056.15 3687
6056.89 3624
6057.62 3554
6058.36 3454
6059.09 3490
6059.83 3290
6060.56 3165
6061.29 2877
6062.03 2792
6062.76 2670
6063.50 2557
6064.23 2537
6064.97 2547
6065.70 2465
6066.44 2338
6067.17 2308
6067.91 2390
6068.64 2420
6069.38 2377
6070.11 2209
6070.85 2310
6071.58 2434
6072.32 2348
6073.06 2156
6073.79 2126
6074.53 2276
6075.26 2186
6076.00 2235
6076.73 2054
6077.47 2131
6078.20 2108
6078.94 2101
6079.68 2021
6080.41 2096
6081.15 1997
6081.88 1992
6082.62 1872
6083.35 1925
6084.09 1930
6084.83 1918
6085.56 1920
6086.30 1879
6087.04 1984
6087.77 1982
6088.51 1848
6089.24 1870
6089.98 1880
6090.72 2020
6091.45 1906
6092.19 1959
6092.93 1948
6093.66 1857
6094.40 1825
6095.14 1875
6095.87 1906
6096.61 1998
6097.35 1996
6098.08 1923
6098.82 1835
6099.56 1893
6100.29 1697
6101.03 1759
6101.77 1716
6102.51 1646
6103.24 1713
6103.98 1794
6104.72 1763
6105.46 1639
6106.19 1691
6106.93 1681
6107.67 1793
6108.41 1699
6109.14 1631
6109.88 1559
6110.62 1692
6111.36 1837
6112.09 1827
6112.83 1872
6113.57 1791
6114.31 1729
6115.04 1791
6115.78 1782
6116.52 1654
6117.26 1676
6118.00 1817
6118.73 1806
6119.47 1851
6120.21 1744
6120.95 1826
6121.69 1907
6122.43 1813
6123.16 1703
6123.90 1647
6124.64 1670
6125.38 1824
6126.12 1923
6126.86 1898
6127.60 1847
6128.33 1892
6129.07 1820
6129.81 1825
6130.55 1884
6131.29 1916
6132.03 1992
6132.77 1915
6133.51 1890
6134.25 1915
6134.98 1998
6135.72 1882
6136.46 1939
6137.20 1832
6137.94 1876
6138.68 1832
6139.42 1954
6140.16 1960
6140.90 1983
6141.64 1975
6142.38 1919
6143.12 2083
6143.86 1975
6144.60 1970
6145.34 1978
6146.08 1970
6146.82 1879
6147.56 1866
6148.30 1926
6149.04 1939
6149.78 2088
6150.52 1992
6151.26 1959
6152.00 1879
6152.74 1951
6153.48 1934
6154.22 1915
6154.96 1874
6155.70 1923
6156.44 1971
6157.18 2010
6157.92 2098
6158.66 2136
6159.40 2050
6160.14 2021
6160.88 2106
6161.62 2105
6162.36 2062
6163.10 2011
6163.85 2299
6164.59 2313
6165.33 2186
6166.07 2182
6166.81 2314
6167.55 2461
6168.29 2523
6169.03 2637
6169.77 2837
6170.51 2936
6171.26 3036
6172.00 3096
6172.74 3079
6173.48 2916
6174.22 2883
6174.96 2951
6175.70 2864
6176.45 2887
6177.19 2713
6177.93 2765
6178.67 2888
6179.41 2658
6180.16 2650
6180.90 2622
6181.64 2795
6182.38 2645
6183.12 2725
6183.87 2749
6184.61 2695
6185.35 2827
6186.09 2769
6186.83 2773
6187.58 2862
6188.32 2819
6189.06 2837
6189.80 2893
6190.55 2815
6191.29 2828
6192.03 2956
6192.77 2919
6193.52 3087
6194.26 3278
6195.00 3269
6195.74 3249
6196.49 3336
6197.23 3500
6197.97 3400
6198.72 3516
6199.46 3527
6200.20 3524
6200.94 3675
6201.69 3550
6202.43 3624
6203.17 3542
6203.92 3523
6204.66 3513
6205.40 3925
6206.15 3982
6206.89 4063
6207.63 4458
6208.38 4893
6209.12 5796
6209.87 6905
6210.61 8537
6211.35 10795
6212.10 12702
6212.84 14688
6213.58 15619
6214.33 16297
6215.07 16631
6215.82 15727
6216.56 14337
6217.30 12008
6218.05 10373
6218.79 8369
6219.54 7132
6220.28 6138
6221.02 5104
6221.77 4284
6222.51 3803
6223.26 3439
6224.00 3305
6224.75 3310
6225.49 3173
6226.24 3126
6226.98 3036
6227.73 2974
6228.47 3098
6229.21 3346
6229.96 3000
6230.70 3004
6231.45 2859
6232.19 2645
6232.94 2488
6233.68 2355
6234.43 2417
6235.17 2160
6235.92 2195
6236.67 2152
6237.41 2201
6238.16 2236
6238.90 2213
6239.65 2173
6240.39 2270
6241.14 2284
6241.88 2348
6242.63 2480
6243.37 2411
6244.12 2336
6244.87 2618
6245.61 2636
6246.36 2640
6247.10 2834
6247.85 2892
6248.59 2979
6249.34 3187
6250.09 3483
6250.83 3661
6251.58 4062
6252.33 4225
6253.07 4209
6253.82 4109
6254.56 4266
6255.31 4006
6256.06 3705
6256.80 3313
6257.55 2931
6258.30 2851
6259.04 2722
6259.79 2775
6260.54 2649
6261.28 2612
6262.03 2490
6262.78 2589
6263.52 2661
6264.27 2636
6265.02 2698
6265.76 2645
6266.51 2549
6267.26 2556
6268.01 2633
6268.75 2844
6269.50 2697
6270.25 2514
6270.99 2693
6271.74 2668
6272.49 2798
6273.24 2667
6273.98 2687
6274.73 2583
6275.48 2586
6276.23 2577
6276.97 2633
6277.72 2800
6278.47 2746
6279.22 2780
6279.96 2979
6280.71 3146
6281.46 2855
6282.21 2974
6282.96 3004
6283.70 2987
6284.45 2806
6285.20 2662
6285.95 2444
6286.70 2519
6287.45 2462
6288.19 2417
6288.94 2550
6289.69 2540
6290.44 2490
6291.19 2598
6291.94 2645
6292.68 2681
6293.43 2687
6294.18 2792
6294.93 2688
6295.68 2482
6296.43 2420
6297.18 2382
6297.93 2213
6298.67 2204
6299.42 2177
6300.17 2183
6300.92 2104
6301.67 2150
6302.42 2150
6303.17 2054
6303.92 2012
6304.67 2004
6305.42 2035
6306.17 2049
6306.92 2188
6307.67 2229
6308.41 2271
6309.16 2147
6309.91 2134
6310.66 2076
6311.41 2017
6312.16 2051
6312.91 1990
6313.66 2041
6314.41 2159
6315.16 2137
6315.91 2127
6316.66 2166
6317.41 2099
6318.16 1962
6318.91 2073
6319.66 2126
6320.41 2171
6321.16 2104
6321.91 2000
6322.66 2043
6323.41 1987
6324.16 2020
6324.92 2024
6325.67 2000
6326.42 1778
6327.17 1765
6327.92 1843
6328.67 1955
6329.42 1770
6330.17 1881
6330.92 1856
6331.67 1937
6332.42 1887
6333.17 1912
6333.92 1844
6334.68 1851
6335.43 1962
6336.18 1839
6336.93 1746
6337.68 1770
6338.43 1779
6339.18 1741
6339.93 1631
6340.69 1574
6341.44 1686
6342.19 1688
6342.94 1683
6343.69 1713
6344.44 1683
6345.20 1733
6345.95 1735
6346.70 1749
6347.45 1697
6348.20 1712
6348.95 1787
6349.71 1738
6350.46 1798
6351.21 1767
6351.96 1665
6352.71 1790
6353.47 1800
6354.22 1882
6354.97 1870
6355.72 1976
6356.48 2040
6357.23 2061
6357.98 2217
6358.73 2268
6359.49 2073
6360.24 1940
6360.99 1972
6361.74 1908
6362.50 1869
6363.25 1814
6364.00 1792
6364.76 1740
6365.51 1796
6366.26 1794
6367.01 1799
6367.77 1710
6368.52 1699
6369.27 1749
6370.03 1727
6370.78 1706
6371.53 1713
6372.29 1678
6373.04 1798
6373.79 1693
6374.55 1708
6375.30 1682
6376.05 1715
6376.81 1753
6377.56 1687
6378.31 1662
6379.07 1655
6379.82 1628
6380.58 1625
6381.33 1656
6382.08 1516
6382.84 1568
6383.59 1661
6384.35 1646
6385.10 1614
6385.85 1576
6386.61 1568
6387.36 1594
6388.12 1616
6388.87 1618
6389.62 1616
6390.38 1628
6391.13 1577
6391.89 1572
6392.64 1727
6393.40 1786
6394.15 1755
6394.91 1585
6395.66 1673
6396.42 1653
6397.17 1513
6397.93 1508
6398.68 1515
6399.44 1582
6400.19 1489
6400.95 1416
6401.70 1525
6402.46 1509
6403.21 1453
6403.97 1448
6404.72 1507
6405.48 1518
6406.23 1304
6406.99 1311
6407.74 1360
6408.50 1356
6409.25 1371
6410.01 1388
6410.76 1399
6411.52 1418
6412.28 1517
6413.03 1511
6413.79 1528
6414.54 1545
6415.30 1536
6416.05 1438
6416.81 1409
6417.57 1480
6418.32 1472
6419.08 1378
6419.83 1381
6420.59 1488
6421.35 1438
6422.10 1451
6422.86 1503
6423.62 1450
6424.37 1338
6425.13 1470
6425.89 1421
6426.64 1379
6427.40 1518
6428.15 1435
6428.91 1462
6429.67 1388
6430.42 1333
6431.18 1365
6431.94 1255
6432.70 1278
6433.45 1239
6434.21 1346
6434.97 1393
6435.72 1333
6436.48 1314
6437.24 1302
6437.99 1459
6438.75 1338
6439.51 1376
6440.27 1425
6441.02 1347
6441.78 1359
6442.54 1372
6443.30 1407
6444.05 1518
6444.81 1508
6445.57 1357
6446.33 1334
6447.08 1457
6447.84 1472
6448.60 1471
6449.36 1438
6450.12 1447
6450.87 1498
6451.63 1445
6452.39 1383
6453.15 1437
6453.91 1471
6454.66 1484
6455.42 1434
6456.18 1485
6456.94 1495
6457.70 1487
6458.46 1431
6459.21 1375
6459.97 1455
6460.73 1450
6461.49 1478
6462.25 1585
6463.01 1514
6463.77 1399
6464.52 1478
6465.28 1495
6466.04 1543
6466.80 1528
6467.56 1564
6468.32 1577
6469.08 1583
6469.84 1691
6470.60 1555
6471.36 1616
6472.11 1467
6472.87 1573
6473.63 1605
6474.39 1558
6475.15 1669
6475.91 1666
6476.67 1778
6477.43 1756
6478.19 1687
6478.95 1652
6479.71 1693
6480.47 1642
6481.23 1677
6481.99 1761
6482.75 1682
6483.51 1766
6484.27 1731
6485.03 1865
6485.79 1816
6486.55 1847
6487.31 1834
6488.07 1850
6488.83 1879
6489.59 1983
6490.35 1926
6491.11 1879
6491.87 1916
6492.63 1852
6493.39 1943
6494.15 1973
6494.91 2166
6495.67 2176
6496.43 2097
6497.19 2210
6497.95 2415
6498.71 2388
6499.48 2329
6500.24 2413
6501.00 2408
6501.76 2471
6502.52 2309
6503.28 2378
6504.04 2497
6504.80 2419
6505.56 2526
6506.32 2538
6507.09 2379
6507.85 2399
6508.61 2471
6509.37 2435
6510.13 2613
6510.89 2612
6511.65 2752
6512.42 2943
6513.18 2934
6513.94 2934
6514.70 2886
6515.46 2976
6516.22 3098
6516.99 3099
6517.75 3034
6518.51 3025
6519.27 2960
6520.03 2994
6520.80 3038
6521.56 3037
6522.32 3025
6523.08 3149
6523.84 3228
6524.61 3142
6525.37 3390
6526.13 3431
6526.89 3758
6527.66 3854
6528.42 4083
6529.18 4449
6529.94 4375
6530.71 4710
6531.47 5129
6532.23 5197
6533.00 5192
6533.76 5301
6534.52 5327
6535.28 5099
6536.05 5437
6536.81 5730
6537.57 6564
6538.34 7401
6539.10 9057
6539.86 10467
6540.63 11495
6541.39 12393
6542.15 12530
6542.92 12158
6543.68 11340
6544.44 9917
6545.21 8597
6545.97 7339
6546.73 6105
6547.50 5179
6548.26 4374
6549.02 3755
6549.79 3416
6550.55 3073
6551.31 2834
6552.08 2807
6552.84 2815
6553.61 2791
6554.37 2640
6555.13 2637
6555.90 2673
6556.66 2610
6557.43 2551
6558.19 2491
6558.96 2445
6559.72 2470
6560.48 2453
6561.25 2476
6562.01 2314
6562.78 2409
6563.54 2357
6564.31 2326
6565.07 2365
6565.84 2523
6566.60 2600
6567.37 2663
6568.13 2636
6568.90 2600
6569.66 2784
6570.43 2876
6571.19 2875
6571.96 2801
6572.72 2776
6573.49 2696
6574.25 2624
6575.02 2680
6575.78 2894
6576.55 2998
6577.31 3108
6578.08 3254
6578.84 3344
6579.61 3356
6580.37 3341
6581.14 3590
6581.91 3595
6582.67 3486
6583.44 3270
6584.20 3380
6584.97 3355
6585.73 3387
6586.50 3388
6587.27 3305
6588.03 3274
6588.80 3170
6589.56 3228
6590.33 3014
6591.10 3018
6591.86 3042
6592.63 2931
6593.39 3046
6594.16 3170
6594.93 3398
6595.69 3549
6596.46 3820
6597.23 4083
6597.99 4226
6598.76 4463
6599.53 4510
6600.29 4679
6601.06 4688
6601.83 4682
6602.59 4306
6603.36 4020
6604.13 3761
6604.89 3393
6605.66 3042
6606.43 3003
6607.20 2901
6607.96 2755
6608.73 2689
6609.50 2809
6610.26 2687
6611.03 2558
6611.80 2479
6612.57 2556
6613.33 2571
6614.10 2731
6614.87 2603
6615.64 2485
6616.40 2497
6617.17 2377
6617.94 2370
6618.71 2356
6619.48 2410
6620.24 2482
6621.01 2324
6621.78 2340
6622.55 2282
6623.32 2326
6624.08 2325
6624.85 2282
6625.62 2394
6626.39 2334
6627.16 2269
6627.92 2286
6628.69 2217
6629.46 2135
6630.23 2182
6631.00 2171
6631.77 2255
6632.54 2122
6633.30 2252
6634.07 2213
6634.84 2276
6635.61 2374
6636.38 2477
6637.15 2575
6637.92 2803
6638.69 3115
6639.45 3142
6640.22 3288
6640.99 3196
6641.76 2799
6642.53 2696
6643.30 2657
6644.07 2517
6644.84 2409
6645.61 2383
6646.38 2278
6647.15 2147
6647.92 2020
6648.69 2026
6649.46 2080
6650.22 2110
6650.99 2056
6651.76 2004
6652.53 2107
6653.30 2142
6654.07 2181
6654.84 2222
6655.61 2178
6656.38 2071
6657.15 2060
6657.92 2111
6658.69 2069
6659.46 2074
6660.23 2096
6661.00 2061
6661.77 2146
6662.54 2006
6663.31 1929
6664.09 1937
6664.86 1963
6665.63 1896
6666.40 1860
6667.17 1840
6667.94 1864
6668.71 1804
6669.48 1834
6670.25 1870
6671.02 1873
6671.79 1835
6672.56 1951
6673.33 2049
6674.10 2080
6674.88 2149
6675.65 2176
6676.42 2024
6677.19 2005
6677.96 2132
6678.73 2141
6679.50 2000
6680.27 1926
6681.05 1917
6681.82 1904
6682.59 1953
6683.36 2123
6684.13 2124
6684.90 2066
6685.67 2006
6686.45 2207
6687.22 2379
6687.99 2326
6688.76 2337
6689.53 2434
6690.31 2692
6691.08 2723
6691.85 2555
6692.62 2334
6693.39 2321
6694.17 2293
6694.94 1997
6695.71 2040
6696.48 2099
6697.25 2042
6698.03 1819
6698.80 1801
6699.57 1809
6700.34 1817
6701.12 1949
6701.89 1909
6702.66 1913
6703.43 1861
6704.21 1933
6704.98 1853
6705.75 1853
6706.53 1820
6707.30 1779
6708.07 1808
6708.84 1763
6709.62 1778
6710.39 1784
6711.16 1762
6711.94 1754
6712.71 1838
6713.48 1801
6714.26 1834
6715.03 1864
6715.80 1815
6716.58 1823
6717.35 1799
6718.12 1811
6718.90 1750
6719.67 1735
6720.45 1644
6721.22 1764
6721.99 1651
6722.77 1662
6723.54 1689
6724.31 1752
6725.09 1713
6725.86 1757
6726.64 1630
6727.41 1619
6728.18 1683
6728.96 1701
6729.73 1629
6730.51 1742
6731.28 1612
6732.06 1586
6732.83 1679
6733.60 1721
6734.38 1643
6735.15 1713
6735.93 1566
6736.70 1588
6737.48 1756
6738.25 1783
6739.03 1702
6739.80 1698
6740.58 1727
6741.35 1723
6742.13 1817
6742.90 1849
6743.68 1800
6744.45 1703
6745.23 1733
6746.00 1714
6746.78 1798
6747.55 1700
6748.33 1802
6749.10 1759
6749.88 1790
6750.65 1902
6751.43 1950
6752.20 1863
6752.98 1932
6753.75 2001
6754.53 2035
6755.31 2203
6756.08 2351
6756.86 2318
6757.63 2544
6758.41 2651
6759.19 2413
6759.96 2225
6760.74 2126
6761.51 1943
6762.29 1942
6763.07 1940
6763.84 1771
6764.62 1653
6765.39 1704
6766.17 1754
6766.95 1721
6767.72 1570
6768.50 1639
6769.28 1633
6770.05 1732
6770.83 1727
6771.61 1835
6772.38 1741
6773.16 1729
6773.94 1709
6774.71 1726
6775.49 1708
6776.27 1666
6777.04 1690
6777.82 1670
6778.60 1664
6779.37 1653
6780.15 1670
6780.93 1644
6781.71 1641
6782.48 1598
6783.26 1623
6784.04 1646
6784.81 1598
6785.59 1675
6786.37 1538
6787.15 1679
6787.92 1754
6788.70 1627
6789.48 1639
6790.26 1658
6791.04 1505
6791.81 1556
6792.59 1572
6793.37 1528
6794.15 1520
6794.92 1492
6795.70 1496
6796.48 1483
6797.26 1513
6798.04 1570
6798.81 1559
6799.59 1538
6800.37 1579
6801.15 1628
6801.93 1564
6802.71 1562
6803.48 1529
6804.26 1616
6805.04 1641
6805.82 1524
6806.60 1606
6807.38 1692
6808.16 1831
6808.94 1890
6809.71 1808
6810.49 1764
6811.27 1839
6812.05 1754
6812.83 1704
6813.61 1701
6814.39 1704
6815.17 1628
6815.95 1688
6816.73 1581
6817.50 1653
6818.28 1636
6819.06 1612
6819.84 1623
6820.62 1556
6821.40 1538
6822.18 1583
6822.96 1509
6823.74 1522
6824.52 1630
6825.30 1659
6826.08 1633
6826.86 1533
6827.64 1598
6828.42 1586
6829.20 1525
6829.98 1609
6830.76 1481
6831.54 1593
6832.32 1537
6833.10 1555
6833.88 1573
6834.66 1469
6835.44 1573
6836.22 1619
6837.00 1569
6837.78 1594
6838.56 1672
6839.34 1533
6840.12 1580
6840.90 1505
6841.68 1590
6842.46 1494
6843.24 1534
6844.03 1473
6844.81 1577
6845.59 1530
6846.37 1595
6847.15 1521
6847.93 1588
6848.71 1405
6849.49 1461
6850.27 1621
6851.05 1683
6851.84 1829
6852.62 2191
6853.40 2467
6854.18 2782
6854.96 3203
6855.74 3281
6856.52 3344
6857.30 3578
6858.09 3232
6858.87 2995
6859.65 2715
6860.43 2389
6861.21 2337
6861.99 1976
6862.78 1869
6863.56 1780
6864.34 1808
6865.12 1759
6865.90 1695
6866.69 1640
6867.47 1722
6868.25 1681
6869.03 1812
6869.82 1918
6870.60 1899
6871.38 1832
6872.16 1883
6872.94 1841
6873.73 1902
6874.51 1797
6875.29 1668
6876.07 1696
6876.86 1760
6877.64 1743
6878.42 1745
6879.21 1745
6879.99 1824
6880.77 1822
6881.55 1836
6882.34 1893
6883.12 1899
6883.90 1811
6884.69 1945
6885.47 1989
6886.25 2052
6887.04 2047
6887.82 2135
6888.60 2294
6889.39 2571
6890.17 2780
6890.95 2932
6891.74 3311
6892.52 3685
6893.30 3718
6894.09 3700
6894.87 3387
6895.65 3085
6896.44 2679
6897.22 2426
6898.01 2488
6898.79 2358
6899.57 2168
6900.36 2184
6901.14 2286
6901.93 2222
6902.71 2069
6903.49 2097
6904.28 2125
6905.06 2119
6905.85 2160
6906.63 2151
6907.42 2207
6908.20 2244
6908.98 2325
6909.77 2157
6910.55 2133
6911.34 2201
6912.12 2128
6912.91 2105
6913.69 2041
6914.48 2049
6915.26 2003
6916.05 2026
6916.83 1969
6917.62 1965
6918.40 1909
6919.19 1922
6919.97 1779
6920.76 1867
6921.54 1866
6922.33 1797
6923.11 1998
6923.90 2008
6924.68 1980
6925.47 1999
6926.25 1945
6927.04 1936
6927.82 2004
6928.61 2091
6929.40 2104
6930.18 2108
6930.97 2111
6931.75 2165
6932.54 2080
6933.32 2287
6934.11 2164
6934.90 2257
6935.68 2299
6936.47 2547
6937.25 2633
6938.04 2684
6938.83 2517
6939.61 2601
6940.40 2651
6941.19 2494
6941.97 2486
6942.76 2351
6943.54 2376
6944.33 2323
6945.12 2321
6945.90 2445
6946.69 2530
6947.48 2453
6948.26 2599
6949.05 2659
6949.84 2587
6950.62 2723
6951.41 2718
6952.20 2686
6952.99 2960
6953.77 2951
6954.56 3045
6955.35 2861
6956.13 2845
6956.92 2811
6957.71 2691
6958.50 2766
6959.28 2801
6960.07 2590
6960.86 2581
6961.64 2762
6962.43 2867
6963.22 2733
6964.01 2761
6964.80 2871
6965.58 2828
6966.37 2810
6967.16 2774
6967.95 2842
6968.73 2823
6969.52 2856
6970.31 2891
6971.10 2936
6971.89 3025
6972.67 2958
6973.46 2984
6974.25 3078
6975.04 3234
6975.83 3257
6976.62 3222
6977.40 3253
6978.19 3298
6978.98 3240
6979.77 3255
6980.56 3369
6981.35 3385
6982.13 3430
6982.92 3542
6983.71 3787
6984.50 3834
6985.29 4098
6986.08 4446
6986.87 5086
6987.66 5828
6988.45 6956
6989.23 7968
6990.02 8756
6990.81 9352
6991.60 9345
6992.39 9307
6993.18 8796
6993.97 7904
6994.76 6767
6995.55 5972
6996.34 5196
6997.13 4858
6997.92 4533
6998.71 4186
6999.50 3980
7000.29 4420
7001.07 4968
7001.86 5650
7002.65 6594
7003.44 7317
7004.23 7861
7005.02 8328
7005.81 8748
7006.60 8186
7007.39 7483
7008.18 6704
7008.97 6254
7009.76 5403
7010.55 4701
7011.34 4000
7012.14 3720
7012.93 3267
7013.72 3021
7014.51 2950
7015.30 2841
7016.09 2970
7016.88 3180
7017.67 3203
7018.46 3161
7019.25 3124
7020.04 3005
7020.83 2920
7021.62 2893
7022.41 2713
7023.20 2714
7024.00 2563
7024.79 2497
7025.58 2402
7026.37 2562
7027.16 2428
7027.95 2627
7028.74 2659
7029.53 2631
7030.32 2598
7031.12 2620
7031.91 2642
7032.70 2731
7033.49 2679
7034.28 2501
7035.07 2428
7035.87 2187
7036.66 2168
7037.45 2336
7038.24 2233
7039.03 2312
7039.82 2407
7040.62 2494
7041.41 2485
7042.20 2617
7042.99 2620
7043.78 2548
7044.58 2654
7045.37 2695
7046.16 2703
7046.95 2634
7047.75 2618
7048.54 2507
7049.33 2509
7050.12 2527
7050.92 2605
7051.71 2741
7052.50 2836
7053.29 2792
7054.09 3006
7054.88 3096
7055.67 3059
7056.46 3226
7057.26 3108
7058.05 2841
7058.84 2694
7059.64 2641
7060.43 2629
7061.22 2573
7062.02 2359
7062.81 2365
7063.60 2345
7064.39 2397
7065.19 2367
7065.98 2359
7066.77 2369
7067.57 2355
7068.36 2286
7069.16 2208
7069.95 2237
7070.74 2310
7071.54 2218
7072.33 2204
7073.12 2329
7073.92 2253
7074.71 2181
7075.51 2237
7076.30 2349
7077.09 2480
7077.89 2238
7078.68 2139
7079.48 2226
7080.27 2132
7081.06 2188
7081.86 2278
7082.65 2239
7083.45 2214
7084.24 2176
7085.04 2057
7085.83 2120
7086.62 2031
7087.42 2069
7088.21 2222
7089.01 2214
7089.80 2245
7090.60 2572
7091.39 2617
7092.19 2908
7092.98 3007
7093.78 3059
7094.57 2893
7095.37 2741
7096.16 2532
7096.96 2434
7097.75 2300
7098.55 2006
7099.34 1973
7100.14 1915
7100.93 1891
7101.73 1857
7102.52 1800
7103.32 1717
7104.11 1721
7104.91 1610
7105.71 1627
7106.50 1735
7107.30 1739
7108.09 1651
7108.89 1639
7109.68 1467
7110.48 1469
7111.28 1528
7112.07 1425
7112.87 1478
7113.66 1451
7114.46 1491
7115.26 1442
7116.05 1409
7116.85 1467
7117.65 1552
7118.44 1459
7119.24 1482
7120.03 1458
7120.83 1411
7121.63 1477
7122.42 1528
7123.22 1471
7124.02 1370
7124.81 1468
7125.61 1571
7126.41 1450
7127.20 1517
7128.00 1499
7128.80 1424
7129.59 1478
7130.39 1475
7131.19 1511
7131.99 1504
7132.78 1476
7133.58 1428
7134.38 1512
7135.17 1576
7135.97 1472
7136.77 1456
7137.57 1493
7138.36 1370
7139.16 1523
7139.96 1381
7140.76 1394
7141.55 1567
7142.35 1519
7143.15 1385
7143.95 1318
7144.74 1358
7145.54 1372
7146.34 1379
7147.14 1414
7147.94 1388
7148.73 1405
7149.53 1488
7150.33 1480
7151.13 1417
7151.93 1408
7152.72 1433
7153.52 1325
7154.32 1358
7155.12 1316
7155.92 1265
7156.72 1364
7157.51 1357
7158.31 1392
7159.11 1363
7159.91 1442
7160.71 1479
7161.51 1431
7162.31 1369
7163.11 1337
7163.90 1326
7164.70 1302
7165.50 1372
7166.30 1327
7167.10 1318
7167.90 1246
7168.70 1223
7169.50 1177
7170.30 1245
7171.10 1269
7171.90 1245
7172.69 1310
7173.49 1261
7174.29 1311
7175.09 1294
7175.89 1265
7176.69 1276
7177.49 1202
7178.29 1182
7179.09 1157
7179.89 1247
7180.69 1189
7181.49 1215
7182.29 1275
7183.09 1209
7183.89 1244
7184.69 1404
7185.49 1442
7186.29 1393
7187.09 1543
7187.89 1506
7188.69 1457
7189.49 1454
7190.29 1469
7191.09 1521
7191.89 1364
7192.69 1302
7193.49 1260
7194.29 1411
7195.09 1268
7195.89 1118
7196.70 1121
7197.50 1149
7198.30 1197
7199.10 1174
7199.90 1234
7200.70 1166
7201.50 1122
7202.30 1255
7203.10 1213
7203.90 1117
7204.70 1171
7205.51 1252
7206.31 1244
7207.11 1289
7207.91 1259
7208.71 1171
7209.51 1165
7210.31 1063
7211.12 1138
7211.92 1217
7212.72 1171
7213.52 1173
7214.32 1244
7215.12 1241
7215.92 1185
7216.73 1226
7217.53 1217
7218.33 1178
7219.13 1220
7219.93 1261
7220.74 1329
7221.54 1243
7222.34 1149
7223.14 1190
7223.94 1258
7224.75 1279
7225.55 1293
7226.35 1231
7227.15 1188
7227.96 1139
7228.76 1235
7229.56 1192
7230.36 1147
7231.17 1170
7231.97 1226
7232.77 1243
7233.57 1233
7234.38 1130
7235.18 1198
7235.98 1167
7236.79 1239
7237.59 1291
7238.39 1339
7239.19 1233
7240.00 1160
7240.80 1310
7241.60 1363
7242.41 1358
7243.21 1385
7244.01 1525
7244.82 1434
7245.62 1490
7246.42 1472
7247.23 1451
7248.03 1361
7248.83 1312
7249.64 1414
7250.44 1356
7251.25 1247
7252.05 1276
7252.85 1348
7253.66 1288
7254.46 1322
7255.27 1364
7256.07 1355
7256.87 1337
7257.68 1361
7258.48 1415
7259.29 1376
7260.09 1303
7260.89 1348
7261.70 1355
7262.50 1426
7263.31 1525
7264.11 1463
7264.92 1345
7265.72 1357
7266.53 1325
7267.33 1461
7268.13 1387
7268.94 1454
7269.74 1546
7270.55 1443
7271.35 1410
7272.16 1573
7272.96 1649
7273.77 1629
7274.57 1614
7275.38 1683
7276.18 1608
7276.99 1617
7277.79 1590
7278.60 1688
7279.40 1686
7280.21 1650
7281.01 1752
7281.82 1833
7282.63 1829
7283.43 1888
7284.24 1923
7285.04 1963
7285.85 2273
7286.65 2590
7287.46 3090
7288.27 3456
7289.07 3736
7289.88 4057
7290.68 3897
7291.49 3762
7292.29 3558
7293.10 3374
7293.91 3080
7294.71 2726
7295.52 2446
7296.33 2155
7297.13 2191
7297.94 2044
7298.74 1984
7299.55 1830
7300.36 1890
7301.16 1966
7301.97 2046
7302.78 2062
7303.58 1995
7304.39 1955
7305.20 2030
7306.00 2063
7306.81 1966
7307.62 2015
7308.42 2018
7309.23 2085
7310.04 2080
7310.84 2143
7311.65 2252
7312.46 2472
7313.27 2621
7314.07 2733
7314.88 3097
7315.69 3205
7316.50 3133
7317.30 3138
7318.11 3019
7318.92 2941
7319.72 2969
7320.53 2943
7321.34 3008
7322.15 3121
7322.96 3406
7323.76 3837
7324.57 4112
7325.38 4283
7326.19 4431
7326.99 4371
7327.80 4335
7328.61 3915
7329.42 3525
7330.23 3259
7331.03 3099
7331.84 2683
7332.65 2438
7333.46 2274
7334.27 2094
7335.08 2058
7335.88 2040
7336.69 1959
7337.50 1929
7338.31 1862
7339.12 1963
7339.93 1919
7340.74 1929
7341.54 1915
7342.35 1973
7343.16 2013
7343.97 2016
7344.78 1981
7345.59 2067
7346.40 1846
7347.21 1947
7348.02 1850
7348.82 1875
7349.63 1842
7350.44 1945
7351.25 1925
7352.06 1890
7352.87 2017
7353.68 1990
7354.49 2060
7355.30 2016
7356.11 1933
7356.92 2050
7357.73 2018
7358.54 1951
7359.35 1797
7360.16 1804
7360.97 1922
7361.78 1883
7362.59 1982
7363.40 2022
7364.21 1976
7365.02 1917
7365.83 1970
7366.64 1868
7367.45 1895
7368.26 2061
7369.07 2185
7369.88 2082
7370.69 2093
7371.50 2132
7372.31 1992
7373.12 2016
7373.93 2018
7374.74 2011
7375.55 1958
7376.36 2034
7377.17 2099
7377.98 1990
7378.79 1886
7379.60 2059
7380.42 2184
7381.23 2184
7382.04 2324
7382.85 2360
7383.66 2574
7384.47 2691
7385.28 3124
7386.09 3136
7386.90 3158
7387.71 3424
7388.53 3136
7389.34 2909
7390.15 2712
7390.96 2563
7391.77 2404
7392.58 2241
7393.39 2149
7394.21 2002
7395.02 2136
7395.83 2131
7396.64 1993
7397.45 1744
7398.27 1731
7399.08 1926
7399.89 1938
7400.70 1895
7401.51 2015
7402.33 2126
7403.14 2212
7403.95 2281
7404.76 2427
7405.57 2496
7406.39 2448
7407.20 2684
7408.01 2475
7408.82 2380
7409.64 2374
7410.45 2346
7411.26 2381
7412.07 2350
7412.89 2362
7413.70 2420
7414.51 2352
7415.32 2193
7416.14 2048
7416.95 1838
7417.76 1760
7418.58 1768
7419.39 1797
7420.20 1737
7421.02 1610
7421.83 1595
7422.64 1677
7423.45 1641
7424.27 1558
7425.08 1524
7425.89 1499
7426.71 1458
7427.52 1547
7428.33 1471
7429.15 1430
7429.96 1510
7430.78 1472
7431.59 1458
7432.40 1455
7433.22 1354
7434.03 1438
7434.84 1387
7435.66 1393
7436.47 1440
7437.29 1336
7438.10 1399
7438.91 1410
7439.73 1365
7440.54 1450
7441.36 1432
7442.17 1335
7442.99 1400
7443.80 1446
7444.61 1447
7445.43 1340
7446.24 1447
7447.06 1437
7447.87 1399
7448.69 1469
7449.50 1404
7450.32 1396
7451.13 1393
7451.95 1377
7452.76 1387
7453.58 1240
7454.39 1257
7455.21 1314
7456.02 1327
7456.84 1280
7457.65 1255
7458.47 1265
7459.28 1253
7460.10 1256
7460.91 1235
7461.73 1396
7462.54 1303
7463.36 1250
7464.17 1269
7464.99 1284
7465.80 1303
7466.62 1347
7467.44 1356
7468.25 1393
7469.07 1412
7469.88 1408
7470.70 1502
7471.51 1376
7472.33 1377
7473.15 1298
7473.96 1340
7474.78 1296
7475.59 1339
7476.41 1356
7477.23 1357
7478.04 1384
7478.86 1399
7479.67 1346
7480.49 1403
7481.31 1330
7482.12 1352
7482.94 1328
7483.76 1301
7484.57 1134
7485.39 1132
7486.21 1213
7487.02 1229
7487.84 1211
7488.66 1190
7489.47 1185
7490.29 1130
7491.11 1104
7491.92 1149
7492.74 1102
7493.56 1131
7494.38 1079
7495.19 1096
7496.01 1145
7496.83 1135
7497.64 1164
7498.46 1096
7499.28 1021
7500.10 1021
7500.91 1069
7501.73 1139
7502.55 1068
7503.37 1051
7504.18 1082
7505.00 1052
7505.82 991
7506.64 1077
7507.46 972
7508.27 1062
7509.09 1061
7509.91 1119
7510.73 1076
7511.55 959
7512.36 917
7513.18 919
7514.00 967
7514.82 983
7515.64 994
7516.45 1042
7517.27 1039
7518.09 1055
7518.91 1072
7519.73 1043
7520.55 1019
7521.37 1023
7522.18 1006
7523.00 975
7523.82 1027
7524.64 1084
7525.46 1007
7526.28 985
7527.10 993
7527.92 1042
7528.74 952
7529.55 966
7530.37 962
7531.19 944
7532.01 1037
7532.83 1051
7533.65 963
7534.47 986
7535.29 947
7536.11 944
7536.93 957
7537.75 1061
7538.57 1010
7539.39 995
7540.21 1027
7541.03 1007
7541.84 1012
7542.66 957
7543.48 1056
7544.30 1009
7545.12 1039
7545.94 1047
7546.76 1027
7547.58 1032
7548.40 1095
7549.22 1099
7550.04 1068
7550.86 1106
7551.68 1074
7552.51 1031
7553.33 1058
7554.15 992
7554.97 1028
7555.79 1056
7556.61 970
7557.43 946
7558.25 903
7559.07 948
7559.89 1012
7560.71 988
7561.53 977
7562.35 1036
7563.17 1008
7563.99 1025
7564.81 977
7565.64 1019
7566.46 1009
7567.28 1036
7568.10 1010
7568.92 968
7569.74 1062
7570.56 1020
7571.38 962
7572.21 1068
7573.03 1071
7573.85 989
7574.67 1043
7575.49 1031
7576.31 895
7577.13 983
7577.96 1042
7578.78 1021
7579.60 962
7580.42 996
7581.24 1062
7582.07 992
7582.89 1022
7583.71 1100
7584.53 1028
7585.35 1034
7586.18 974
7587.00 1017
7587.82 1080
7588.64 1033
7589.46 1062
7590.29 1120
7591.11 1079
7591.93 1199
7592.75 1171
7593.58 1140
7594.40 1167
7595.22 1070
7596.04 1039
7596.87 1042
7597.69 1108
7598.51 1136
7599.34 1091
7600.16 1102
7600.98 1145
7601.80 1085
7602.63 1191
7603.45 1214
7604.27 1126
7605.10 1137
7605.92 1147
7606.74 1286
7607.57 1367
7608.39 1324
7609.21 1441
7610.04 1527
7610.86 1452
7611.68 1505
7612.51 1481
7613.33 1413
7614.15 1371
7614.98 1281
7615.80 1257
7616.62 1270
7617.45 1248
7618.27 1164
7619.10 1238
7619.92 1257
7620.74 1327
7621.57 1369
7622.39 1452
7623.22 1555
7624.04 1565
7624.86 1571
7625.69 1431
7626.51 1421
7627.34 1442
7628.16 1379
7628.99 1335
7629.81 1309
7630.64 1274
7631.46 1395
7632.28 1333
7633.11 1515
7633.93 1518
7634.76 1640
7635.58 1723
7636.41 1697
7637.23 1804
7638.06 1874
7638.88 1686
7639.71 1692
7640.53 1571
7641.36 1418
7642.18 1357
7643.01 1334
7643.83 1220
7644.66 1163
7645.48 1125
7646.31 1129
7647.14 1089
7647.96 1132
7648.79 1053
7649.61 1012
7650.44 1014
7651.26 1042
7652.09 1053
7652.91 1000
7653.74 1090
7654.57 1022
7655.39 1057
7656.22 1100
7657.04 1086
7657.87 997
7658.70 1006
7659.52 1010
7660.35 1019
7661.17 993
7662.00 1046
7662.83 994
7663.65 1015
7664.48 963
7665.31 870
7666.13 979
7666.96 986
7667.79 1048
7668.61 1006
7669.44 970
7670.27 1040
7671.09 1086
7671.92 1017
7672.75 1006
7673.57 1056
7674.40 1015
7675.23 1088
7676.05 967
7676.88 1068
7677.71 994
7678.53 990
7679.36 1025
7680.19 913
7681.02 961
7681.84 983
7682.67 1027
7683.50 971
7684.33 930
7685.15 1018
7685.98 1021
7686.81 911
7687.64 960
7688.46 1005
7689.29 987
7690.12 944
7690.95 951
7691.77 926
7692.60 938
7693.43 1030
7694.26 1040
7695.09 1045
7695.91 1040
7696.74 1019
7697.57 947
7698.40 952
7699.23 947
7700.06 967
7700.88 990
7701.71 1109
7702.54 1117
7703.37 1040
7704.20 1094
7705.03 1064
7705.85 1075
7706.68 1064
7707.51 1060
7708.34 1029
7709.17 999
7710.00 1015
7710.83 952
7711.66 961
7712.48 935
7713.31 990
7714.14 952
7714.97 943
7715.80 968
7716.63 891
7717.46 906
7718.29 907
7719.12 1005
7719.95 891
7720.78 938
7721.61 992
7722.44 997
7723.27 949
7724.09 1004
7724.92 991
7725.75 999
7726.58 942
7727.41 951
7728.24 938
7729.07 910
7729.90 961
7730.73 1009
7731.56 973
7732.39 973
7733.22 957
7734.05 919
7734.88 954
7735.71 1001
7736.54 928
7737.37 918
7738.20 850
7739.03 853
7739.86 921
7740.70 967
7741.53 942
7742.36 956
7743.19 944
7744.02 890
7744.85 898
7745.68 958
7746.51 1009
7747.34 907
7748.17 924
7749.00 984
7749.83 1082
7750.66 1235
7751.50 1322
7752.33 1345
7753.16 1377
7753.99 1439
7754.82 1438
7755.65 1356
7756.48 1402
7757.31 1270
7758.15 1128
7758.98 1086
7759.81 1084
7760.64 1101
7761.47 1124
7762.30 1033
7763.13 1057
7763.97 962
7764.80 1045
7765.63 960
7766.46 984
7767.29 1007
7768.13 969
7768.96 963
7769.79 960
7770.62 930
7771.45 943
7772.29 948
7773.12 1015
7773.95 979
7774.78 864
7775.62 930
7776.45 880
7777.28 872
7778.11 867
7778.95 918
7779.78 940
7780.61 937
7781.44 942
7782.28 952
7783.11 917
7783.94 958
7784.77 983
7785.61 993
7786.44 968
7787.27 935
7788.11 952
7788.94 1069
7789.77 993
7790.61 955
7791.44 903
7792.27 945
7793.10 1005
7793.94 953
7794.77 962
7795.60 938
7796.44 936
7797.27 944
7798.11 1004
7798.94 1006
7799.77 1068
7800.61 1076
7801.44 1091
7802.27 1000
7803.11 908
7803.94 922
7804.78 957
7805.61 1014
7806.44 930
7807.28 934
7808.11 1126
7808.95 1146
7809.78 1020
7810.61 1117
7811.45 1184
7812.28 1147
7813.12 1106
7813.95 1082
7814.79 1033
7815.62 1147
7816.45 1171
7817.29 1261
7818.12 1121
7818.96 1259
7819.79 1294
7820.63 1244
7821.46 1351
7822.30 1430
7823.13 1361
7823.97 1395
7824.80 1232
7825.64 1273
7826.47 1282
7827.31 1333
7828.14 1256
7828.98 1276
7829.81 1456
7830.65 1403
7831.48 1438
7832.32 1487
7833.15 1400
7833.99 1267
7834.83 1233
7835.66 1336
7836.50 1448
7837.33 1432
7838.17 1403
7839.00 1583
7839.84 1508
7840.68 1500
7841.51 1392
7842.35 1446
7843.18 1327
7844.02 1299
7844.86 1334
7845.69 1305
7846.53 1279
7847.36 1394
7848.20 1368
7849.04 1277
7849.87 1251
7850.71 1200
7851.55 1150
7852.38 1154
7853.22 1088
7854.05 1079
7854.89 1130
7855.73 1158
7856.56 1149
7857.40 1145
7858.24 1197
7859.08 1140
7859.91 1165
7860.75 1240
7861.59 1125
7862.42 1177
7863.26 1198
7864.10 1188
7864.93 1160
7865.77 1172
7866.61 1174
7867.45 1194
7868.28 1167
7869.12 1123
7869.96 1105
7870.80 1133
7871.63 1122
7872.47 1172
7873.31 1119
7874.15 1175
7874.98 1161
7875.82 1080
7876.66 1198
7877.50 1191
7878.33 1240
7879.17 1190
7880.01 1209
7880.85 1328
7881.69 1430
7882.52 1368
7883.36 1392
7884.20 1344
7885.04 1384
7885.88 1281
7886.71 1278
7887.55 1242
7888.39 1309
7889.23 1210
7890.07 1204
7890.91 1190
7891.75 1149
7892.58 1225
7893.42 1209
7894.26 1331
7895.10 1293
7895.94 1259
7896.78 1248
7897.62 1324
7898.46 1413
7899.29 1278
7900.13 1167
7900.97 1141
7901.81 1267
7902.65 1282
7903.49 1281
7904.33 1305
7905.17 1387
7906.01 1256
7906.85 1304
7907.69 1383
7908.53 1339
7909.37 1201
7910.21 1192
7911.04 1174
7911.88 1095
7912.72 1081
7913.56 1129
7914.40 1133
7915.24 1206
7916.08 1144
7916.92 1175
7917.76 1184
7918.60 1212
7919.44 1264
7920.28 1308
7921.12 1401
7921.96 1427
7922.80 1565
7923.64 1644
7924.48 1472
7925.32 1536
7926.16 1422
7927.01 1430
7927.85 1308
7928.69 1259
7929.53 1209
7930.37 1127
7931.21 1151
7932.05 1040
7932.89 1008
7933.73 1097
7934.57 1042
7935.41 1003
7936.25 1053
7937.09 1034
7937.93 929
7938.78 1030
7939.62 1023
7940.46 1052
7941.30 1043
7942.14 1014
7942.98 1067
7943.82 1025
7944.66 937
7945.51 1055
7946.35 1094
7947.19 1160
7948.03 1089
7948.87 1093
7949.71 1073
7950.56 1219
7951.40 1156
7952.24 1142
7953.08 1141
7953.92 1125
7954.76 1108
7955.61 1097
7956.45 1224
7957.29 1124
7958.13 1067
7958.97 1151
7959.82 1216
7960.66 1277
7961.50 1182
7962.34 1133
7963.19 1101
7964.03 1183
7964.87 1183
7965.71 1182
7966.56 1185
7967.40 1201
7968.24 1251
7969.08 1246
7969.93 1219
7970.77 1152
7971.61 1238
7972.45 1328
7973.30 1285
7974.14 1379
7974.98 1171
7975.83 1142
7976.67 1163
7977.51 1111
7978.36 1168
7979.20 1070
7980.04 1052
7980.89 1079
7981.73 1078
7982.57 1021
7983.42 1081
7984.26 1107
7985.10 1051
7985.95 992
7986.79 989
7987.63 1001
7988.48 1075
7989.32 1059
7990.16 1029
7991.01 1026
7991.85 1065
7992.70 983
7993.54 923
7994.38 1051
7995.23 967
7996.07 946
7996.92 990
7997.76 982
7998.60 978
7999.45 911
8000.29 855
8001.14 862
8001.98 847
8002.83 850
8003.67 889
8004.52 893
8005.36 920
8006.20 929
8007.05 946
8007.89 919
8008.74 879
8009.58 887
8010.43 920
8011.27 943
8012.12 881
8012.96 867
8013.81 857
8014.65 873
8015.50 805
8016.34 873
8017.19 894
8018.03 821
8018.88 828
8019.72 816
8020.57 814
8021.42 835
8022.26 765
8023.11 803
8023.95 813
8024.80 800
8025.64 871
8026.49 776
8027.33 774
8028.18 866
8029.03 807
8029.87 805
8030.72 822
8031.56 876
8032.41 890
8033.26 843
8034.10 795
8034.95 794
8035.79 765
8036.64 831
8037.49 849
8038.33 835
8039.18 785
8040.03 797
8040.87 807
8041.72 807
8042.57 794
8043.41 798
8044.26 691
8045.11 793
8045.95 788
8046.80 798
8047.65 894
8048.49 759
8049.34 776
8050.19 747
8051.03 766
8051.88 829
8052.73 799
8053.58 806
8054.42 724
8055.27 781
8056.12 788
8056.96 795
8057.81 757
8058.66 767
8059.51 764
8060.35 774
8061.20 768
8062.05 736
8062.90 729
8063.74 703
8064.59 816
8065.44 814
8066.29 759
8067.14 749
8067.98 787
8068.83 828
8069.68 836
8070.53 759
8071.38 813
8072.22 798
8073.07 774
8073.92 728
8074.77 830
8075.62 814
8076.46 802
8077.31 812
8078.16 804
8079.01 758
8079.86 728
8080.71 730
8081.56 744
8082.40 683
8083.25 747
8084.10 678
8084.95 774
8085.80 737
8086.65 772
8087.50 736
8088.35 748
8089.19 687
8090.04 689
8090.89 686
8091.74 763
8092.59 786
8093.44 746
8094.29 756
8095.14 723
8095.99 646
8096.84 733
8097.69 797
8098.54 773
8099.39 699
8100.24 720
8101.09 725
8101.94 718
8102.79 716
8103.63 684
8104.48 692
8105.33 729
8106.18 762
8107.03 734
8107.88 752
8108.73 775
8109.58 753
8110.43 820
8111.28 801
8112.14 763
8112.99 729
8113.84 744
8114.69 765
8115.54 708
8116.39 690
8117.24 715
8118.09 749
8118.94 689
8119.79 708
8120.64 773
8121.49 787
8122.34 780
8123.19 711
8124.04 803
8124.89 851
8125.74 834
8126.60 874
8127.45 833
8128.30 858
8129.15 810
8130.00 830
8130.85 822
8131.70 786
8132.55 816
8133.40 773
8134.26 788
8135.11 841
8135.96 731
8136.81 755
8137.66 761
8138.51 706
8139.37 754
8140.22 842
8141.07 841
8141.92 800
8142.77 782
8143.62 732
8144.48 796
8145.33 819
8146.18 816
8147.03 871
8147.88 858
8148.74 836
8149.59 837
8150.44 817
8151.29 839
8152.15 878
8153.00 860
8153.85 880
8154.70 915
8155.56 891
8156.41 879
8157.26 948
8158.11 967
8158.97 997
8159.82 1042
8160.67 1150
8161.52 1162
8162.38 1007
8163.23 894
8164.08 901
8164.94 871
8165.79 863
8166.64 849
8167.49 882
8168.35 787
8169.20 751
8170.05 756
8170.91 858
8171.76 827
8172.61 850
8173.47 802
8174.32 749
8175.17 798
8176.03 767
8176.88 769
8177.74 761
8178.59 745
8179.44 757
8180.30 775
8181.15 809
8182.00 811
8182.86 747
8183.71 715
8184.57 787
8185.42 804
8186.27 782
8187.13 730
8187.98 742
8188.84 738
8189.69 775
8190.55 736
8191.40 710
8192.25 744
8193.11 749
8193.96 681
8194.82 795
8195.67 747
8196.53 741
8197.38 750
8198.24 692
8199.09 771
8199.95 746
8200.80 686
8201.66 709
8202.51 720
8203.37 685
8204.22 770
8205.08 839
8205.93 780
8206.79 689
8207.64 727
8208.50 787
8209.35 779
8210.21 675
8211.06 732
8211.92 708
8212.77 735
8213.63 777
8214.48 727
8215.34 717
8216.20 757
8217.05 792
8217.91 717
8218.76 698
8219.62 732
8220.48 703
8221.33 730
8222.19 761
8223.04 670
8223.90 744
8224.76 788
8225.61 759
8226.47 807
8227.32 843
8228.18 896
8229.04 931
8229.89 889
8230.75 867
8231.61 864
8232.46 743
8233.32 792
8234.18 782
8235.03 738
8235.89 723
8236.75 799
8237.60 790
8238.46 789
8239.32 714
8240.17 655
8241.03 676
8241.89 680
8242.74 700
8243.60 685
8244.46 730
8245.32 762
8246.17 737
8247.03 723
8247.89 763
8248.74 729
8249.60 668
8250.46 675
8251.32 794
8252.17 742
8253.03 734
8253.89 807
8254.75 778
8255.60 723
8256.46 770
8257.32 686
8258.18 739
8259.04 789
8259.89 764
8260.75 719
8261.61 761
8262.47 742
8263.33 744
8264.18 733
8265.04 742
8265.90 720
8266.76 696
8267.62 699
8268.48 750
8269.33 696
8270.19 768
8271.05 710
8271.91 721
8272.77 674
8273.63 663
8274.49 736
8275.34 695
8276.20 757
8277.06 742
8277.92 690
8278.78 783
8279.64 798
8280.50 774
8281.36 715
8282.22 726
8283.08 716
8283.93 738
8284.79 754
8285.65 755
8286.51 731
8287.37 799
8288.23 769
8289.09 754
8289.95 744
8290.81 721
8291.67 859
8292.53 963
8293.39 907
8294.25 854
8295.11 862
8295.97 789
8296.83 811
8297.69 823
8298.55 774
8299.41 881
8300.27 919
8301.13 838
8301.99 854
8302.85 826
8303.71 718
8304.57 815
8305.43 797
8306.29 811
8307.15 864
8308.01 815
8308.87 819
8309.73 832
8310.59 789
8311.45 792
8312.31 854
8313.17 816
8314.03 752
8314.90 815
8315.76 725
8316.62 708
8317.48 794
8318.34 812
8319.20 770
8320.06 778
8320.92 865
8321.78 912
8322.64 844
8323.51 833
8324.37 821
8325.23 858
8326.09 771
8326.95 709
8327.81 709
8328.67 789
8329.54 783
8330.40 717
8331.26 678
8332.12 739
8332.98 742
8333.84 768
8334.71 742
8335.57 776
8336.43 737
8337.29 777
8338.15 782
8339.02 793
8339.88 763
8340.74 768
8341.60 821
8342.46 771
8343.33 834
8344.19 776
8345.05 835
8345.91 779
8346.78 774
8347.64 715
8348.50 726
8349.36 809
8350.23 805
8351.09 809
8351.95 911
8352.81 812
8353.68 788
8354.54 793
8355.40 754
8356.27 749
8357.13 751
8357.99 786
8358.86 795
8359.72 825
8360.58 826
8361.44 784
8362.31 798
8363.17 815
8364.03 853
8364.90 851
8365.76 759
8366.63 809
8367.49 812
8368.35 868
8369.22 904
8370.08 828
8370.94 824
8371.81 844
8372.67 850
8373.53 870
8374.40 827
8375.26 783
8376.13 809
8376.99 813
8377.85 837
8378.72 831
8379.58 776
8380.45 763
8381.31 798
8382.18 858
8383.04 860
8383.90 865
8384.77 906
8385.63 926
8386.50 960
8387.36 968
8388.23 904
8389.09 918
8389.96 914
8390.82 925
8391.69 910
8392.55 906
8393.42 915
8394.28 877
8395.15 850
8396.01 883
8396.88 940
8397.74 854
8398.61 866
8399.47 970
8400.34 968
8401.20 1029
8402.07 980
8402.93 1004
8403.80 1002
8404.66 990
8405.53 1028
8406.39 997
8407.26 973
8408.12 1034
8408.99 1024
8409.86 1016
8410.72 945
8411.59 1032
8412.45 1058
8413.32 1023
8414.19 1000
8415.05 1056
8415.92 1001
8416.78 987
8417.65 1115
8418.52 1105
8419.38 1091
8420.25 1070
8421.11 1116
8421.98 1100
8422.85 1148
8423.71 1149
8424.58 1091
8425.45 1082
8426.31 1063
8427.18 1108
8428.05 1168
8428.91 1157
8429.78 1126
8430.65 1268
8431.51 1224
8432.38 1293
8433.25 1254
8434.11 1294
8434.98 1318
8435.85 1327
8436.72 1305
8437.58 1317
8438.45 1353
8439.32 1395
8440.18 1383
8441.05 1441
8441.92 1450
8442.79 1548
8443.65 1578
8444.52 1593
8445.39 1740
8446.26 1713
8447.12 1737
8447.99 1805
8448.86 1886
8449.73 1948
8450.60 1842
8451.46 1897
8452.33 1818
8453.20 1812
8454.07 1945
8454.94 1852
8455.80 1892
8456.67 2029
8457.54 2172
8458.41 2268
8459.28 2512
8460.14 3011
8461.01 3296
8461.88 3538
8462.75 3562
8463.62 3553
8464.49 3404
8465.36 3214
8466.22 3060
8467.09 2689
8467.96 2505
8468.83 2347
8469.70 2230
8470.57 2236
8471.44 2406
8472.31 2861
8473.17 3416
8474.04 4017
8474.91 4770
8475.78 5339
8476.65 5496
8477.52 5297
8478.39 4835
8479.26 4311
8480.13 3759
8481.00 3189
8481.87 2668
8482.74 2307
8483.61 2136
8484.48 1969
8485.34 1775
8486.21 1585
8487.08 1544
8487.95 1518
8488.82 1399
8489.69 1486
8490.56 1514
8491.43 1560
8492.30 1476
8493.17 1431
8494.04 1415
8494.91 1461
8495.78 1418
8496.65 1381
8497.52 1398
8498.39 1370
8499.26 1357
8500.13 1375
8501.01 1546
8501.88 1508
8502.75 1475
8503.62 1445
8504.49 1453
8505.36 1438
8506.23 1380
8507.10 1368
8507.97 1294
8508.84 1195
8509.71 1402
8510.58 1362
8511.45 1489
8512.32 1492
8513.20 1582
8514.07 1640
8514.94 1639
8515.81 1686
8516.68 1686
8517.55 1595
8518.42 1547
8519.29 1457
8520.17 1437
8521.04 1347
8521.91 1331
8522.78 1303
8523.65 1277
8524.52 1287
8525.39 1285
8526.27 1285
8527.14 1295
8528.01 1431
8528.88 1391
8529.75 1263
8530.63 1137
8531.50 1257
8532.37 1349
8533.24 1341
8534.11 1331
8534.99 1392
8535.86 1468
8536.73 1428
8537.60 1431
8538.47 1459
8539.35 1572
8540.22 1456
8541.09 1459
8541.96 1458
8542.84 1496
8543.71 1501
8544.58 1387
8545.46 1370
8546.33 1389
8547.20 1337
8548.07 1323
8548.95 1400
8549.82 1457
8550.69 1428
8551.57 1408
8552.44 1380
8553.31 1417
8554.18 1409
8555.06 1398
8555.93 1339
8556.80 1370
8557.68 1435
8558.55 1574
8559.42 1501
8560.30 1551
8561.17 1545
8562.04 1592
8562.92 1566
8563.79 1454
8564.67 1312
8565.54 1232
8566.41 1168
8567.29 1214
8568.16 1254
8569.03 1157
8569.91 1224
8570.78 1139
8571.66 1116
8572.53 1080
8573.40 1140
8574.28 1170
8575.15 1148
8576.03 1124
8576.90 1072
8577.78 1079
8578.65 1028
8579.52 1111
8580.40 1060
8581.27 1048
8582.15 1060
8583.02 1014
8583.90 1013
8584.77 1039
8585.65 1035
8586.52 1034
8587.40 1059
8588.27 1074
8589.15 1107
8590.02 1002
8590.90 926
8591.77 995
8592.65 995
8593.52 940
8594.40 985
8595.27 1007
8596.15 997
8597.02 1024
8597.90 978
8598.77 1001
8599.65 1005
8600.52 1020
8601.40 994
8602.28 1022
8603.15 960
8604.03 954
8604.90 1015
8605.78 950
8606.65 990
8607.53 992
8608.41 972
8609.28 1007
8610.16 1014
8611.03 989
8611.91 1043
8612.79 1018
8613.66 1015
8614.54 984
8615.41 1062
8616.29 1038
8617.17 1037
8618.04 1066
8618.92 966
8619.80 1020
8620.67 1039
8621.55 1022
8622.43 1008
8623.30 1010
8624.18 1033
8625.06 987
8625.93 1022
8626.81 1093
8627.69 1140
8628.56 1116
8629.44 1197
8630.32 1107
8631.20 1093
8632.07 1127
8632.95 1113
8633.83 1063
8634.70 1196
8635.58 1190
8636.46 1199
8637.34 1181
8638.21 1239
8639.09 1187
8639.97 1199
8640.85 1170
8641.72 1059
8642.60 1114
8643.48 1169
8644.36 1233
8645.23 1235
8646.11 1238
8646.99 1228
8647.87 1256
8648.75 1253
8649.62 1266
8650.50 1287
8651.38 1177
8652.26 1248
8653.14 1293
8654.01 1339
8654.89 1260
8655.77 1341
8656.65 1293
8657.53 1249
8658.41 1292
8659.29 1282
8660.16 1253
8661.04 1271
8661.92 1332
8662.80 1327
8663.68 1368
8664.56 1304
8665.44 1353
8666.31 1374
8667.19 1423
8668.07 1411
8668.95 1387
8669.83 1401
8670.71 1342
8671.59 1349
8672.47 1362
8673.35 1399
8674.23 1482
8675.11 1702
8675.99 1743
8676.86 1849
8677.74 2176
8678.62 2297
8679.50 2294
8680.38 2484
8681.26 2563
8682.14 2529
8683.02 2431
8683.90 2249
8684.78 2161
8685.66 1928
8686.54 1764
8687.42 1653
8688.30 1623
8689.18 1522
8690.06 1497
8690.94 1504
8691.82 1563
8692.70 1729
8693.58 1798
8694.46 2112
8695.34 2317
8696.22 2772
8697.10 3383
8697.98 3411
8698.86 3651
8699.74 3611
8700.62 3200
8701.51 3123
8702.39 2736
8703.27 2245
8704.15 2050
8705.03 1847
8705.91 1644
8706.79 1455
8707.67 1404
8708.55 1368
8709.43 1323
8710.31 1275
8711.20 1224
8712.08 1187
8712.96 1139
8713.84 1139
8714.72 1098
8715.60 1185
8716.48 1192
8717.36 1208
8718.25 1153
8719.13 1109
8720.01 1172
8720.89 1102
8721.77 1075
8722.65 1022
8723.54 1036
8724.42 999
8725.30 1085
8726.18 1071
8727.06 1066
8727.95 990
8728.83 1104
8729.71 1100
8730.59 1079
8731.47 1081
8732.36 1089
8733.24 1072
8734.12 1133
8735.00 1211
8735.89 1164
8736.77 1240
8737.65 1275
8738.53 1305
8739.42 1202
8740.30 1157
8741.18 1118
8742.06 1031
8742.95 1044
8743.83 1066
8744.71 1034
8745.59 984
8746.48 1046
8747.36 1075
8748.24 1010
8749.13 1010
8750.01 1033
8750.89 1117
8751.78 1103
8752.66 1040
8753.54 1118
8754.43 1106
8755.31 1064
8756.19 1039
8757.08 1047
8757.96 1035
8758.84 1051
8759.73 1079
8760.61 1064
8761.49 1084
8762.38 1140
8763.26 1192
8764.15 1165
8765.03 1136
8765.91 1127
8766.80 1196
8767.68 1250
8768.57 1180
8769.45 1116
8770.33 1140
8771.22 1144
8772.10 1072
8772.99 1089
8773.87 1138
8774.75 1189
8775.64 1165
8776.52 1171
8777.41 1220
8778.29 1149
8779.18 1104
8780.06 1119
8780.95 1117
8781.83 1082
8782.72 1024
8783.60 955
8784.49 1035
8785.37 1095
8786.26 1088
8787.14 1027
8788.03 997
8788.91 985
8789.80 1004
8790.68 1080
8791.57 1023
8792.45 989
8793.34 992
8794.22 1042
8795.11 1017
8795.99 1034
8796.88 1122
8797.76 1099
8798.65 1110
8799.53 1089
8800.42 1153
8801.31 1143
8802.19 1059
8803.08 991
8803.96 961
8804.85 979
8805.74 1000
8806.62 976
8807.51 918
8808.39 1051
8809.28 994
8810.17 906
8811.05 978
8811.94 989
8812.82 872
8813.71 902
8814.60 951
8815.48 941
8816.37 888
8817.26 888
8818.14 918
8819.03 900
8819.92 879
8820.80 832
8821.69 797
8822.58 747
8823.46 883
8824.35 801
8825.24 859
8826.12 832
8827.01 874
8827.90 936
8828.78 867
8829.67 836
8830.56 847
8831.45 845
8832.33 872
8833.22 812
8834.11 818
8835.00 812
8835.88 849
8836.77 809
8837.66 863
8838.55 832
8839.43 819
8840.32 753
8841.21 802
8842.10 749
8842.98 746
8843.87 786
8844.76 791
8845.65 774
8846.54 853
8847.42 773
8848.31 735
8849.20 718
8850.09 767
8850.98 786
8851.86 767
8852.75 720
8853.64 698
8854.53 702
8855.42 772
8856.31 797
8857.19 768
8858.08 735
8858.97 731
8859.86 701
8860.75 748
8861.64 782
8862.53 755
8863.42 741
8864.30 754
8865.19 704
8866.08 698
8866.97 698
8867.86 729
8868.75 768
8869.64 793
8870.53 717
8871.42 784
8872.31 677
8873.20 690
8874.08 687
8874.97 628
8875.86 739
8876.75 739
8877.64 709
8878.53 733
8879.42 704
8880.31 648
8881.20 706
8882.09 725
8882.98 740
8883.87 725
8884.76 664
8885.65 690
8886.54 650
8887.43 635
8888.32 654
8889.21 742
8890.10 715
8890.99 717
8891.88 758
8892.77 749
8893.66 752
8894.55 646
8895.44 628
8896.33 647
8897.22 683
8898.11 720
8899.00 686
8899.90 687
8900.79 642
8901.68 628
8902.57 658
8903.46 676
8904.35 601
8905.24 652
8906.13 585
8907.02 651
8907.91 632
8908.80 626
8909.70 648
8910.59 698
8911.48 627
8912.37 626
8913.26 629
8914.15 675
8915.04 654
8915.93 617
8916.83 648
8917.72 674
8918.61 640
8919.50 671
8920.39 665
8921.28 610
8922.18 627
8923.07 692
8923.96 654
8924.85 666
8925.74 623
8926.64 656
8927.53 648
8928.42 695
8929.31 653
8930.20 577
8931.10 593
8931.99 593
8932.88 607
8933.77 621
8934.67 588
8935.56 593
8936.45 613
8937.34 670
8938.24 666
8939.13 549
8940.02 597
8940.91 635
8941.81 630
8942.70 585
8943.59 536
8944.49 585
8945.38 604
8946.27 612
8947.16 634
8948.06 591
8948.95 635
8949.84 692
8950.74 595
8951.63 586
8952.52 655
8953.42 598
8954.31 543
8955.20 531
8956.10 549
8956.99 585
8957.88 556
8958.78 580
8959.67 595
8960.56 569
8961.46 616
8962.35 603
8963.25 586
8964.14 634
8965.03 668
8965.93 597
8966.82 547
8967.72 614
8968.61 593
8969.50 590
8970.40 573
8971.29 603
8972.19 610
8973.08 624
8973.98 637
8974.87 599
8975.76 620
8976.66 559
8977.55 564
8978.45 570
8979.34 546
8980.24 583
8981.13 648
8982.03 588
8982.92 620
8983.82 595
8984.71 613
8985.61 580
8986.50 605
8987.40 558
8988.29 611
8989.19 563
8990.08 553
8990.98 603
8991.87 555
8992.77 500
8993.66 541
8994.56 511
8995.45 498
8996.35 582
8997.24 540
8998.14 578
8999.04 525
8999.93 538
9000.83 566
9001.72 498
9002.62 564
9003.51 569
9004.41 572
9005.31 606
9006.20 563
9007.10 573
9007.99 626
9008.89 567
9009.79 574
9010.68 529
9011.58 590
9012.48 547
9013.37 576
9014.27 517
9015.16 507
9016.06 578
9016.96 527
9017.85 492
9018.75 524
9019.65 500
9020.54 533
9021.44 513
9022.34 500
9023.23 547
9024.13 550
9025.03 526
9025.93 579
9026.82 564
9027.72 555
9028.62 587
9029.51 584
9030.41 562
9031.31 583
9032.21 553
9033.10 561
9034.00 521
9034.90 535
9035.79 535
9036.69 536
9037.59 590
9038.49 522
9039.38 522
9040.28 582
9041.18 583
9042.08 549
9042.98 510
9043.87 490
9044.77 523
9045.67 522
9046.57 522
9047.47 514
9048.36 536
9049.26 594
9050.16 562
9051.06 515
9051.96 536
9052.85 570
9053.75 595
9054.65 608
9055.55 586
9056.45 562
9057.35 526
9058.25 563
9059.14 620
9060.04 544
9060.94 583
9061.84 541
9062.74 509
9063.64 555
9064.54 559
9065.44 527
9066.33 557
9067.23 598
9068.13 579
9069.03 577
9069.93 564
9070.83 612
9071.73 520
9072.63 556
9073.53 580
9074.43 587
9075.33 580
9076.23 558
9077.13 533
9078.03 572
9078.92 575
9079.82 619
9080.72 545
9081.62 579
9082.52 592
9083.42 605
9084.32 582
9085.22 573
9086.12 584
9087.02 593
9087.92 581
9088.82 590
9089.72 591
9090.62 582
9091.52 582
9092.42 574
9093.32 653
9094.22 559
9095.12 554
9096.03 673
9096.93 620
9097.83 601
9098.73 589
9099.63 586
9100.53 623
9101.43 655
9102.33 570
9103.23 587
9104.13 560
9105.03 612
9105.93 678
9106.83 631
9107.74 641
9108.64 582
9109.54 579
9110.44 561
9111.34 544
9112.24 557
9113.14 563
9114.04 569
9114.94 554
9115.85 543
9116.75 582
9117.65 574
9118.55 589
9119.45 582
9120.35 582
9121.26 557
9122.16 516
9123.06 548
9123.96 528
9124.86 507
9125.77 489
9126.67 487
9127.57 524
9128.47 505
9129.37 531
9130.28 546
9131.18 482
9132.08 497
9132.98 466
9133.88 546
9134.79 572
9135.69 598
9136.59 542
9137.49 515
9138.40 548
9139.30 549
9140.20 471
9141.10 440
9142.01 457
9142.91 538
9143.81 575
9144.72 506
9145.62 522
9146.52 537
9147.42 564
9148.33 511
9149.23 515
9150.13 498
9151.04 551
9151.94 631
9152.84 510
9153.75 462
9154.65 532
9155.55 558
9156.46 518
9157.36 463
9158.26 535
9159.17 496
9160.07 452
9160.97 535
9161.88 510
9162.78 476
9163.69 527
9164.59 546
9165.49 491
9166.40 454
9167.30 484
9168.21 522
9169.11 547
9170.01 528
9170.92 472
9171.82 499
9172.73 465
9173.63 498
9174.53 481
9175.44 493
9176.34 548
9177.25 626
9178.15 545
9179.06 519
9179.96 523
9180.87 508
9181.77 536
9182.68 516
9183.58 480
9184.49 521
9185.39 527
9186.30 546
9187.20 570
9188.11 583
9189.01 511
9189.92 503
9190.82 506
9191.73 540
9192.63 515
9193.54 517
9194.44 543
9195.35 592
9196.25 549
9197.16 532
9198.06 517
9198.97 537
9199.87 541
9200.78 507
9201.69 526
9202.59 532
9203.50 596
9204.40 643
9205.31 610
9206.21 582
9207.12 624
9208.03 635
9208.93 632
9209.84 618
9210.74 564
9211.65 576
9212.56 551
9213.46 544
9214.37 518
9215.28 510
9216.18 514
9217.09 533
9218.00 569
9218.90 552
9219.81 596
9220.72 571
9221.62 581
9222.53 614
9223.44 657
9224.34 589
9225.25 553
9226.16 547
9227.06 559
9227.97 597
9228.88 547
9229.78 519
9230.69 564
9231.60 560
9232.51 501
9233.41 491
9234.32 500
9235.23 455
9236.13 468
9237.04 520
9237.95 571
9238.86 565
9239.76 469
9240.67 531
9241.58 493
9242.49 522
9243.39 540
9244.30 510
9245.21 549
9246.12 532
9247.03 539
9247.93 493
9248.84 531
9249.75 553
9250.66 500
9251.57 547
9252.47 496
9253.38 534
9254.29 548
9255.20 571
9256.11 579
9257.02 520
9257.92 561
9258.83 582
9259.74 521
9260.65 501
9261.56 524
9262.47 518
9263.38 515
9264.28 504
9265.19 536
9266.10 519
9267.01 525
9267.92 520
9268.83 537
9269.74 537
9270.65 545
9271.56 489
9272.47 491
9273.37 477
9274.28 509
9275.19 501
9276.10 527
9277.01 550
9277.92 538
9278.83 553
9279.74 525
9280.65 562
9281.56 572
9282.47 500
9283.38 550
9284.29 519
9285.20 459
9286.11 532
9287.02 578
9287.93 560
9288.84 532
9289.75 551
9290.66 555
9291.57 583
9292.48 533
9293.39 510
9294.30 537
9295.21 563
9296.12 532
9297.03 527
9297.94 520
9298.85 543
9299.76 533
9300.67 538
9301.58 539
9302.49 601
9303.40 547
9304.31 582
9305.23 561
9306.14 562
9307.05 554
9307.96 667
9308.87 607
9309.78 551
9310.69 611
9311.60 579
9312.51 676
9313.42 736
9314.34 741
9315.25 749
9316.16 707
9317.07 710
9317.98 725
9318.89 639
9319.80 604
9320.72 588
9321.63 616
9322.54 608
9323.45 593
9324.36 568
9325.27 602
9326.19 593
9327.10 593
9328.01 638
9328.92 591
9329.83 588
9330.74 574
9331.66 627
9332.57 621
9333.48 580
9334.39 611
9335.31 603
9336.22 633
9337.13 566
9338.04 580
9338.96 592
9339.87 572
9340.78 547
9341.69 560
9342.61 545
9343.52 534
9344.43 546
9345.34 521
9346.26 552
9347.17 587
9348.08 644
9348.99 555
9349.91 545
9350.82 563
9351.73 604
9352.65 533
9353.56 575
9354.47 595
9355.39 524
9356.30 580
9357.21 549
9358.13 524
9359.04 560
9359.95 546
9360.87 569
9361.78 576
9362.69 554
9363.61 574
9364.52 537
9365.43 543
9366.35 526
9367.26 602
9368.18 572
9369.09 592
9370.00 567
9370.92 460
9371.83 521
9372.75 551
9373.66 575
9374.57 561
9375.49 515
9376.40 560
9377.32 575
9378.23 543
9379.15 559
9380.06 556
9380.97 570
9381.89 554
9382.80 556
9383.72 594
9384.63 587
9385.55 645
9386.46 611
9387.38 612
9388.29 602
9389.21 577
9390.12 604
9391.04 586
9391.95 520
9392.87 549
9393.78 663
9394.70 651
9395.61 662
9396.53 613
9397.44 648
9398.36 647
9399.27 693
9400.19 714
9401.10 698
9402.02 686
9402.94 675
9403.85 671
9404.77 716
9405.68 662
9406.60 639
9407.51 556
9408.43 573
9409.35 584
9410.26 598
9411.18 579
9412.09 531
9413.01 520
9413.93 574
9414.84 645
9415.76 660
9416.67 616
9417.59 646
9418.51 570
9419.42 633
9420.34 612
9421.26 549
9422.17 593
9423.09 557
9424.01 568
9424.92 630
9425.84 600
9426.76 589
9427.67 642
9428.59 609
9429.51 632
9430.42 658
9431.34 598
9432.26 636
9433.17 608
9434.09 584
9435.01 644
9435.93 570
9436.84 625
9437.76 645
9438.68 638
9439.59 672
9440.51 677
9441.43 603
9442.35 642
9443.26 690
9444.18 653
9445.10 617
9446.02 592
9446.93 615
9447.85 648
9448.77 657
9449.69 693
9450.61 654
9451.52 623
9452.44 690
9453.36 655
9454.28 623
9455.20 632
9456.11 654
9457.03 687
9457.95 759
9458.87 769
9459.79 702
9460.71 723
9461.62 754
9462.54 801
9463.46 677
9464.38 676
9465.30 714
9466.22 654
9467.14 641
9468.05 636
9468.97 644
9469.89 667
9470.81 643
9471.73 626
9472.65 645
9473.57 603
9474.49 584
9475.41 621
9476.32 612
9477.24 661
9478.16 643
9479.08 597
9480.00 620
9480.92 620
9481.84 617
9482.76 708
9483.68 650
9484.60 701
9485.52 673
9486.44 694
9487.36 687
9488.28 721
9489.20 722
9490.12 781
9491.04 701
9491.96 617
9492.88 687
9493.80 750
9494.72 689
9495.64 695
9496.56 633
9497.48 669
9498.40 687
9499.32 676
9500.24 681
9501.16 634
9502.08 642
9503.00 618
9503.92 661
9504.84 701
9505.76 684
9506.68 637
9507.60 659
9508.52 642
9509.44 681
9510.36 701
9511.28 699
9512.21 725
9513.13 692
9514.05 682
9514.97 711
9515.89 760
9516.81 712
9517.73 772
9518.65 762
9519.57 668
9520.50 735
9521.42 736
9522.34 820
9523.26 805
9524.18 749
9525.10 795
9526.02 782
9526.95 818
9527.87 779
9528.79 773
9529.71 806
9530.63 784
9531.55 802
9532.48 834
9533.40 909
9534.32 914
9535.24 961
9536.16 1075
9537.09 1158
9538.01 1257
9538.93 1265
9539.85 1271
9540.77 1300
9541.70 1181
9542.62 1146
9543.54 1034
9544.46 954
9545.39 947
9546.31 897
9547.23 949
9548.15 819
9549.08 808
9550.00 833
9550.92 858
9551.85 869
9552.77 807
9553.69 782
9554.61 804
9555.54 819
9556.46 790
9557.38 767
9558.31 741
9559.23 794
9560.15 806
9561.08 858
9562.00 840
9562.92 769
9563.85 799
9564.77 956
9565.69 1024
9566.62 984
9567.54 904
9568.46 863
9569.39 858
9570.31 824
9571.23 741
9572.16 769
9573.08 752
9574.01 731
9574.93 763
9575.85 761
9576.78 769
9577.70 721
9578.63 746
9579.55 726
9580.47 671
9581.40 717
9582.32 709
9583.25 727
9584.17 711
9585.10 713
9586.02 736
9586.94 683
9587.87 699
9588.79 648
9589.72 658
9590.64 685
9591.57 680
9592.49 688
9593.42 725
9594.34 736
9595.27 775
9596.19 727
9597.12 720
9598.04 752
9598.97 736
9599.89 715
9600.82 741
9601.74 733
9602.67 789
9603.59 795
9604.52 834
9605.44 773
9606.37 757
9607.29 784
9608.22 822
9609.15 810
9610.07 854
9611.00 836
9611.92 808
9612.85 849
9613.77 820
9614.70 801
9615.63 782
9616.55 761
9617.48 828
9618.40 854
9619.33 851
9620.26 827
9621.18 928
9622.11 883
9623.03 888
9623.96 957
9624.89 851
9625.81 785
9626.74 782
9627.67 842
9628.59 888
9629.52 892
9630.45 906
9631.37 955
9632.30 953
9633.23 894
9634.15 879
9635.08 849
9636.01 958
9636.93 945
9637.86 957
9638.79 1015
9639.71 948
9640.64 974
9641.57 1012
9642.50 1047
9643.42 1015
9644.35 1008
9645.28 1056
9646.21 980
9647.13 1011
9648.06 1051
9648.99 1123
9649.92 1138
9650.84 1172
9651.77 1179
9652.70 1136
9653.63 1193
9654.55 1322
9655.48 1488
9656.41 1440
9657.34 1425
9658.26 1386
9659.19 1343
9660.12 1292
9661.05 1265
9661.98 1223
9662.91 1175
9663.83 1104
9664.76 1049
9665.69 1143
9666.62 1060
9667.55 986
9668.48 1062
9669.40 1111
9670.33 1051
9671.26 1061
9672.19 1020
9673.12 1095
9674.05 1035
9674.98 1072
9675.90 1073
9676.83 1199
9677.76 1108
9678.69 1115
9679.62 1200
9680.55 1261
9681.48 1278
9682.41 1198
9683.34 1176
9684.27 1158
9685.19 1111
9686.12 1218
9687.05 1248
9687.98 1217
9688.91 1213
9689.84 1167
9690.77 1250
9691.70 1256
9692.63 1183
9693.56 1193
9694.49 1233
9695.42 1298
9696.35 1286
9697.28 1290
9698.21 1280
9699.14 1270
9700.07 1350
9701.00 1266
9701.93 1374
9702.86 1390
9703.79 1408
9704.72 1467
9705.65 1437
9706.58 1403
9707.51 1436
9708.44 1345
9709.37 1272
9710.30 1292
9711.23 1303
9712.16 1256
9713.09 1219
9714.02 1211
9714.95 1203
9715.88 1289
9716.82 1352
9717.75 1284
9718.68 1339
9719.61 1404
9720.54 1494
9721.47 1482
9722.40 1397
9723.33 1450
9724.26 1484
9725.19 1346
9726.13 1325
9727.06 1239
9727.99 1251
9728.92 1256
9729.85 1188
9730.78 1130
9731.71 1139
9732.64 1105
9733.58 1107
9734.51 1131
9735.44 1245
9736.37 1192
9737.30 1155
9738.23 1223
9739.17 1175
9740.10 1211
9741.03 1236
9741.96 1205
9742.89 1126
9743.83 1109
9744.76 1132
9745.69 1112
9746.62 995
9747.55 992
9748.49 1089
9749.42 1036
9750.35 1028
9751.28 1046
9752.22 1024
9753.15 975
9754.08 930
9755.01 898
9755.95 945
9756.88 1102
9757.81 1053
9758.75 987
9759.68 1009
9760.61 985
9761.54 955
9762.48 966
9763.41 908
9764.34 946
9765.28 940
9766.21 969
9767.14 902
9768.08 957
9769.01 1008
9769.94 964
9770.88 1016
9771.81 977
9772.74 1012
9773.68 948
9774.61 988
9775.54 980
9776.48 1013
9777.41 924
9778.34 938
9779.28 965
9780.21 998
9781.14 973
9782.08 969
9783.01 982
9783.95 967
9784.88 1013
9785.81 1031
9786.75 1122
9787.68 1042
9788.62 1058
9789.55 1096
9790.49 1070
9791.42 1046
9792.35 1066
9793.29 1034
9794.22 1050
9795.16 941
9796.09 901
9797.03 937
9797.96 899
9798.90 894
9799.83 878
9800.77 918
9801.70 917
9802.64 962
9803.57 996
9804.51 1073
9805.44 1005
9806.38 924
9807.31 975
9808.25 947
9809.18 812
9810.12 819
9811.05 854
9811.99 824
9812.92 802
9813.86 780
9814.79 789
9815.73 768
9816.66 823
9817.60 805
9818.54 720
9819.47 780
9820.41 811
9821.34 747
9822.28 741
9823.21 761
9824.15 783
9825.09 729
9826.02 762
9826.96 733
9827.89 681
9828.83 732
9829.77 749
9830.70 796
9831.64 872
9832.57 805
9833.51 742
9834.45 755
9835.38 837
9836.32 852
9837.26 741
9838.19 781
9839.13 812
9840.07 783
9841.00 769
9841.94 749
9842.88 780
9843.81 792
9844.75 780
9845.69 808
9846.62 755
9847.56 724
9848.50 788
9849.44 754
9850.37 757
9851.31 778
9852.25 771
9853.18 789
9854.12 857
9855.06 776
9856.00 762
9856.93 785
9857.87 758
9858.81 744
9859.75 726
9860.68 782
9861.62 779
9862.56 754
9863.50 816
9864.44 839
9865.37 749
9866.31 715
9867.25 828
9868.19 818
9869.13 787
9870.06 771
9871.00 776
9871.94 754
9872.88 725
9873.82 672
9874.75 672
9875.69 664
9876.63 760
9877.57 722
9878.51 707
9879.45 781
9880.39 751
9881.32 758
9882.26 746
9883.20 711
9884.14 702
9885.08 697
9886.02 706
9886.96 724
9887.90 828
9888.83 720
9889.77 697
9890.71 684
9891.65 658
9892.59 684
9893.53 713
9894.47 664
9895.41 611
9896.35 675
9897.29 686
9898.23 649
9899.17 743
9900.11 665
9901.05 673
9901.99 708
9902.92 666
9903.86 662
9904.80 647
9905.74 624
9906.68 667
9907.62 679
9908.56 623
9909.50 657
9910.44 650
9911.38 637
9912.32 699
9913.26 655
9914.20 679
9915.14 717
9916.08 683
9917.02 638
9917.97 687
9918.91 720
9919.85 700
9920.79 720
9921.73 723
9922.67 701
9923.61 680
9924.55 718
9925.49 658
9926.43 715
9927.37 776
9928.31 739
9929.25 762
9930.19 832
9931.13 867
9932.08 889
9933.02 953
9933.96 1028
9934.90 1079
9935.84 1065
9936.78 1047
9937.72 1004
9938.66 939
9939.61 890
9940.55 782
9941.49 755
9942.43 740
9943.37 711
9944.31 666
9945.26 707
9946.20 689
9947.14 597
9948.08 588
9949.02 671
9949.96 636
9950.91 665
9951.85 690
9952.79 669
9953.73 716
9954.67 744
9955.62 680
9956.56 681
9957.50 682
9958.44 656
9959.39 641
9960.33 644
9961.27 679
9962.21 687
9963.16 625
9964.10 640
9965.04 706
9965.98 683
9966.93 657
9967.87 651
9968.81 630
9969.75 684
9970.70 705
9971.64 664
9972.58 685
9973.53 660
9974.47 681
9975.41 669
9976.36 678
9977.30 650
9978.24 616
9979.18 639
9980.13 610
9981.07 600
9982.01 628
9982.96 606
9983.90 618
9984.85 630
9985.79 587
9986.73 592
9987.68 626
9988.62 599
9989.56 575
9990.51 580
9991.45 591
9992.40 597
9993.34 566
9994.28 508
9995.23 551
9996.17 535
9997.12 605
9998.06 600
9999.00 621
9999.95 564
10000.89 577
10001.84 554
10002.78 500
10003.73 545
10004.67 625
10005.61 577
10006.56 573
10007.50 654
10008.45 584
10009.39 614
10010.34 635
10011.28 660
10012.23 697
10013.17 542
10014.12 556
10015.06 553
10016.01 567
10016.95 576
10017.90 581
10018.84 585
10019.79 577
10020.73 578
10021.68 595
10022.62 559
10023.57 567
10024.51 597
10025.46 600
10026.41 621
10027.35 637
10028.30 634
10029.24 629
10030.19 543
10031.13 585
10032.08 561
10033.03 554
10033.97 557
10034.92 571
10035.86 533
10036.81 519
10037.76 570
10038.70 555
10039.65 550
10040.59 501
10041.54 526
10042.49 513
10043.43 561
10044.38 508
10045.33 496
10046.27 545
10047.22 523
10048.16 512
10049.11 555
10050.06 569
10051.00 528
10051.95 544
10052.90 516
10053.84 471
10054.79 526
10055.74 548
10056.69 561
10057.63 556
10058.58 560
10059.53 565
10060.47 489
10061.42 525
10062.37 540
10063.32 542
10064.26 551
10065.21 484
10066.16 534
10067.10 538
10068.05 531
10069.00 551
10069.95 541
10070.89 564
10071.84 509
10072.79 531
10073.74 443
10074.69 539
10075.63 504
10076.58 545
10077.53 547
10078.48 491
10079.43 499
10080.37 508
10081.32 471
10082.27 502
10083.22 489
10084.17 498
10085.11 533
10086.06 515
10087.01 507
10087.96 515
10088.91 504
10089.86 507
10090.81 486
10091.75 496
10092.70 503
10093.65 542
10094.60 549
10095.55 520
10096.50 506
10097.45 473
10098.40 494
10099.34 501
10100.29 526
10101.24 514
10102.19 542
10103.14 523
10104.09 475
10105.04 473
10105.99 459
10106.94 493
10107.89 481
10108.84 496
10109.79 507
10110.73 502
10111.68 532
10112.63 488
10113.58 464
10114.53 475
10115.48 552
10116.43 533
10117.38 493
10118.33 493
10119.28 474
10120.23 526
10121.18 544
10122.13 503
10123.08 492
10124.03 486
10124.98 499
10125.93 545
10126.88 559
10127.83 532
10128.78 507
10129.73 493
10130.68 521
10131.64 504
10132.59 552
10133.54 486
10134.49 524
10135.44 501
10136.39 544
10137.34 530
10138.29 474
10139.24 459
10140.19 459
10141.14 566
10142.09 533
10143.04 484
10144.00 468
10144.95 492
10145.90 550
10146.85 528
10147.80 526
10148.75 579
10149.70 534
10150.65 533
10151.61 544
10152.56 491
10153.51 544
10154.46 540
10155.41 576
10156.36 547
10157.31 502
10158.27 487
10159.22 541
10160.17 520
10161.12 534
10162.07 529
10163.03 566
10163.98 585
10164.93 563
10165.88 495
10166.83 509
10167.79 623
10168.74 614
10169.69 622
10170.64 689
10171.60 597
10172.55 592
10173.50 616
10174.45 565
10175.41 543
10176.36 559
10177.31 695
10178.26 587
10179.22 649
10180.17 577
10181.12 594
10182.07 637
10183.03 626
10183.98 587
10184.93 559
10185.89 645
10186.84 669
10187.79 657
10188.75 727
10189.70 717
10190.65 739
10191.60 702
10192.56 691
10193.51 677
10194.47 728
10195.42 686
10196.37 690
10197.33 708
10198.28 758
10199.23 744
10200.19 704
10201.14 700
10202.09 701
10203.05 679
10204.00 806
10204.96 835
10205.91 777
10206.86 772
10207.82 855
10208.77 870
10209.73 872
10210.68 922
10211.63 982
10212.59 1003
10213.54 1059
10214.50 1121
10215.45 1060
10216.41 1000
10217.36 951
10218.32 838
10219.27 762
10220.22 771
10221.18 800
10222.13 796
10223.09 770
10224.04 796
10225.00 791
10225.95 745
10226.91 756
10227.86 752
10228.82 663
10229.77 717
10230.73 731
10231.68 671
10232.64 683
10233.59 664
10234.55 673
10235.50 685
10236.46 661
10237.42 728
10238.37 735
10239.33 738
10240.28 776
10241.24 818
10242.19 864
10243.15 888
10244.10 888
10245.06 794
10246.02 758
10246.97 809
10247.93 760
10248.88 684
10249.84 651
10250.80 652
10251.75 659
10252.71 591
10253.66 690
10254.62 652
10255.58 567
10256.53 591
10257.49 578
10258.45 565
10259.40 557
10260.36 563
10261.32 615
10262.27 610
10263.23 577
10264.19 572
10265.14 598
10266.10 568
10267.06 531
10268.01 577
10268.97 598
10269.93 528
10270.88 540
10271.84 527
10272.80 538
10273.76 530
10274.71 587
10275.67 581
10276.63 591
10277.58 601
10278.54 593
10279.50 587
10280.46 569
10281.41 564
10282.37 525
10283.33 531
10284.29 552
10285.24 509
10286.20 518
10287.16 527
10288.12 521
10289.08 511
10290.03 521
10290.99 501
10291.95 526
10292.91 535
10293.87 533
10294.82 546
10295.78 559
10296.74 566
10297.70 563
10298.66 572
10299.61 556
10300.57 582
10301.53 547
10302.49 568
10303.45 539
10304.41 565
10305.37 599
10306.32 556
10307.28 522
10308.24 538
10309.20 570
10310.16 567
10311.12 523
10312.08 494
10313.04 526
10314.00 486
10314.95 509
10315.91 556
10316.87 510
10317.83 523
10318.79 581
10319.75 575
10320.71 556
10321.67 499
10322.63 459
10323.59 474
10324.55 514
10325.51 523
10326.47 550
10327.43 513
10328.39 562
10329.35 532
10330.31 535
10331.27 530
10332.23 525
10333.19 540
10334.15 580
10335.11 550
10336.07 557
10337.03 577
10337.99 530
10338.95 597
10339.91 531
10340.87 510
10341.83 531
10342.79 564
10343.75 548
10344.71 497
10345.67 490
10346.63 489
10347.59 548
10348.55 539
10349.51 503
10350.47 439
10351.43 457
10352.39 445
10353.35 460
10354.31 457
10355.28 486
10356.24 512
10357.20 485
10358.16 490
10359.12 498
10360.08 473
10361.04 503
10362.00 511
10362.96 520
10363.93 468
10364.89 445
10365.85 499
10366.81 472
10367.77 454
10368.73 436
10369.69 434
10370.66 402
10371.62 468
10372.58 467
10373.54 443
10374.50 448
10375.47 443
10376.43 506
10377.39 445
10378.35 435
10379.31 438
10380.28 421
10381.24 470
10382.20 496
10383.16 538
10384.12 486
10385.09 431
10386.05 471
10387.01 460
10387.97 464
10388.94 516
10389.90 539
10390.86 490
10391.82 441
10392.79 437
10393.75 418
10394.71 426
10395.68 460
10396.64 502
10397.60 415
10398.56 476
10399.53 468
10400.49 428
10401.45 445
10402.42 478
10403.38 463
10404.34 465
10405.31 475
10406.27 492
10407.23 493
10408.20 475
10409.16 503
10410.12 511
10411.09 514
10412.05 480
10413.01 539
10413.98 513
10414.94 465
10415.90 497
10416.87 534
10417.83 559
10418.80 517
10419.76 579
10420.72 551
10421.69 560
10422.65 619
10423.62 666
10424.58 722
10425.54 689
10426.51 740
10427.47 694
10428.44 637
10429.40 701
10430.37 644
10431.33 609
10432.30 610
10433.26 561
10434.22 509
10435.19 516
10436.15 494
10437.12 523
10438.08 580
10439.05 526
10440.01 448
10440.98 488
10441.94 462
10442.91 470
10443.87 486
10444.84 479
10445.80 485
10446.77 479
10447.73 454
10448.70 469
10449.66 482
10450.63 445
10451.59 431
10452.56 469
10453.53 452
10454.49 493
10455.46 491
10456.42 480
10457.39 508
10458.35 471
10459.32 434
10460.29 401
10461.25 431
10462.22 434
10463.18 428
10464.15 441
10465.12 436
10466.08 460
10467.05 486
10468.01 470
10468.98 448
10469.95 481
10470.91 492
10471.88 458
10472.85 427
10473.81 451
10474.78 454
10475.74 466
10476.71 453
10477.68 450
10478.64 424
10479.61 448
10480.58 440
10481.54 415
10482.51 428
10483.48 449
10484.45 412
10485.41 441
10486.38 451
10487.35 448
10488.31 478
10489.28 474
10490.25 492
10491.22 434
10492.18 467
10493.15 437
10494.12 451
10495.08 433
10496.05 447
10497.02 466
10497.99 464
10498.95 440
10499.92 469
10500.89 448
10501.86 462
10502.83 458
10503.79 434
10504.76 469
10505.73 492
10506.70 444
10507.67 450
10508.63 488
10509.60 450
10510.57 477
10511.54 444
10512.51 451
10513.47 439
10514.44 459
10515.41 501
10516.38 422
10517.35 438
10518.32 461
10519.28 516
10520.25 494
10521.22 510
10522.19 465
10523.16 482
10524.13 424
10525.10 414
10526.07 479
10527.03 551
10528.00 520
10528.97 489
10529.94 442
10530.91 470
10531.88 449
10532.85 516
10533.82 513
10534.79 419
10535.76 456
10536.73 482
10537.70 491
10538.67 498
10539.63 526
10540.60 539
10541.57 472
10542.54 473
10543.51 489
10544.48 468
10545.45 488
10546.42 525
10547.39 467
10548.36 496
10549.33 492
10550.30 501
10551.27 476
10552.24 507
10553.21 492
10554.18 505
10555.15 483
10556.12 466
10557.09 523
10558.06 539
10559.03 555
10560.00 520
10560.97 524
10561.95 525
10562.92 612
10563.89 584
10564.86 618
10565.83 579
10566.80 613
10567.77 690
10568.74 724
10569.71 673
10570.68 600
10571.65 580
10572.62 552
10573.59 543
10574.57 559
10575.54 578
10576.51 552
10577.48 544
10578.45 471
10579.42 475
10580.39 499
10581.36 512
10582.34 510
10583.31 517
10584.28 444
10585.25 470
10586.22 509
10587.19 500
10588.17 524
10589.14 500
10590.11 527
10591.08 506
10592.05 494
10593.02 486
10594.00 536
10594.97 524
10595.94 534
10596.91 547
10597.89 494
10598.86 525
10599.83 577
10600.80 573
10601.77 503
10602.75 431
10603.72 504
10604.69 493
10605.66 507
10606.64 508
10607.61 498
10608.58 497
10609.55 464
10610.53 498
10611.50 477
10612.47 498
10613.45 513
10614.42 493
10615.39 440
10616.36 445
10617.34 418
10618.31 494
10619.28 466
10620.26 445
10621.23 470
10622.20 455
10623.18 482
10624.15 527
10625.12 469
10626.10 434
10627.07 415
10628.04 472
10629.02 525
10629.99 494
10630.97 502
10631.94 441
10632.91 471
10633.89 482
10634.86 501
10635.83 485
10636.81 453
10637.78 470
10638.76 545
10639.73 533
10640.70 472
10641.68 572
10642.65 581
10643.63 539
10644.60 536
10645.58 545
10646.55 637
10647.53 655
10648.50 603
10649.47 589
10650.45 545
10651.42 532
10652.40 550
10653.37 522
10654.35 512
10655.32 504
10656.30 455
10657.27 439
10658.25 476
10659.22 502
10660.20 487
10661.17 458
10662.15 502
10663.12 496
10664.10 484
10665.07 438
10666.05 418
10667.02 456
10668.00 467
10668.97 444
10669.95 469
10670.93 427
10671.90 457
10672.88 493
10673.85 467
10674.83 470
10675.80 409
10676.78 430
10677.76 437
10678.73 445
10679.71 496
10680.68 461
10681.66 445
10682.63 458
10683.61 501
10684.59 490
10685.56 481
10686.54 473
10687.52 487
10688.49 506
10689.47 501
10690.44 484
10691.42 493
10692.40 465
10693.37 417
10694.35 443
10695.33 440
10696.30 426
10697.28 405
10698.26 421
10699.23 454
10700.21 405
10701.19 429
10702.17 444
10703.14 465
10704.12 479
10705.10 471
10706.07 424
10707.05 424
10708.03 440
10709.01 407
10709.98 417
10710.96 431
10711.94 396
10712.91 433
10713.89 457
10714.87 460
10715.85 471
10716.83 463
10717.80 401
10718.78 419
10719.76 451
10720.74 472
10721.71 453
10722.69 456
10723.67 396
10724.65 440
10725.63 462
10726.60 414
10727.58 473
10728.56 410
10729.54 375
10730.52 449
10731.49 435
10732.47 382
10733.45 415
10734.43 464
10735.41 440
10736.39 450
10737.37 445
10738.34 424
10739.32 415
10740.30 441
10741.28 396
10742.26 400
10743.24 437
10744.22 425
10745.20 399
10746.17 439
10747.15 460
10748.13 405
10749.11 411
10750.09 418
10751.07 446
10752.05 427
10753.03 430
10754.01 450
10754.99 370
10755.97 410
10756.95 437
10757.93 406
10758.91 425
10759.88 400
10760.86 396
10761.84 422
10762.82 427
10763.80 439
10764.78 462
10765.76 432
10766.74 422
10767.72 438
10768.70 461
10769.68 401
10770.66 419
10771.64 396
10772.62 399
10773.60 424
10774.58 442
10775.56 456
10776.54 400
10777.52 405
10778.51 398
10779.49 405
10780.47 463
10781.45 442
10782.43 416
10783.41 439
10784.39 471
10785.37 499
10786.35 459
10787.33 454
10788.31 468
10789.29 478
10790.27 466
10791.26 440
10792.24 385
10793.22 437
10794.20 416
10795.18 391
10796.16 434
10797.14 444
10798.12 417
10799.10 424
10800.09 413
10801.07 415
10802.05 453
10803.03 430
10804.01 436
10804.99 423
10805.98 411
10806.96 439
10807.94 464
10808.92 438
10809.90 444
10810.89 469
10811.87 439
10812.85 401
10813.83 404
10814.81 441
10815.80 428
10816.78 400
10817.76 425
10818.74 451
10819.72 434
10820.71 446
10821.69 445
10822.67 408
10823.65 442
10824.64 425
10825.62 449
10826.60 455
10827.58 470
10828.57 440
10829.55 399
10830.53 424
10831.52 415
10832.50 441
10833.48 447
10834.46 434
10835.45 455
10836.43 485
10837.41 431
10838.40 435
10839.38 456
10840.36 427
10841.35 441
10842.33 438
10843.31 451
10844.30 417
10845.28 473
10846.26 442
10847.25 477
10848.23 438
10849.21 459
10850.20 417
10851.18 419
10852.17 467
10853.15 472
10854.13 449
10855.12 408
10856.10 487
10857.09 441
10858.07 465
10859.05 480
10860.04 458
10861.02 466
10862.01 477
10862.99 482
10863.97 470
10864.96 458
10865.94 441
10866.93 440
10867.91 442
10868.90 529
10869.88 491
10870.87 509
10871.85 484
10872.84 496
10873.82 527
10874.81 489
10875.79 526
10876.78 525
10877.76 482
10878.75 463
10879.73 481
10880.72 485
10881.70 529
10882.69 472
10883.67 500
10884.66 504
10885.64 554
10886.63 512
10887.61 498
10888.60 523
10889.58 544
10890.57 543
10891.55 502
10892.54 528
10893.53 525
10894.51 572
10895.50 554
10896.48 554
10897.47 500
10898.45 548
10899.44 605
10900.43 579
10901.41 544
10902.40 562
10903.38 585
10904.37 579
10905.36 601
10906.34 536
10907.33 576
10908.32 635
10909.30 652
10910.29 671
10911.28 619
10912.26 596
10913.25 567
10914.24 600
10915.22 678
10916.21 621
10917.20 622
10918.18 624
10919.17 645
10920.16 632
10921.14 625
10922.13 624
10923.12 656
10924.10 655
10925.09 677
10926.08 668
10927.07 650
10928.05 663
10929.04 639
10930.03 659
10931.01 718
10932.00 754
10932.99 727
10933.98 653
10934.96 640
10935.95 686
10936.94 729
10937.93 711
10938.92 694
10939.90 650
10940.89 655
10941.88 716
10942.87 710
10943.85 701
10944.84 701
10945.83 751
10946.82 746
10947.81 774
10948.79 757
10949.78 815
10950.77 831
10951.76 822
10952.75 811
10953.74 849
10954.72 867
10955.71 826
10956.70 813
10957.69 813
10958.68 796
10959.67 796
10960.66 933
10961.65 966
10962.63 970
10963.62 1032
10964.61 1173
10965.60 1167
10966.59 1093
10967.58 1135
10968.57 1006
10969.56 1055
10970.55 1101
10971.54 930
10972.52 917
10973.51 853
10974.50 831
10975.49 846
10976.48 819
10977.47 865
10978.46 790
10979.45 831
10980.44 886
10981.43 806
10982.42 865
10983.41 836
10984.40 842
10985.39 870
10986.38 890
10987.37 806
10988.36 852
10989.35 912
10990.34 917
10991.33 870
10992.32 875
10993.31 863
10994.30 877
10995.29 874
10996.28 915
10997.27 864
10998.26 907
10999.25 957
11000.24 976
11001.23 1006
11002.22 1061
11003.21 1161
11004.20 1314
11005.20 1455
11006.19 1483
11007.18 1469
11008.17 1594
11009.16 1417
11010.15 1444
11011.14 1256
11012.13 1148
11013.12 1029
11014.11 955
11015.10 900
11016.10 892
11017.09 798
11018.08 820
11019.07 741
11020.06 783
11021.05 813
11022.04 789
11023.04 758
11024.03 757
11025.02 722
11026.01 741
11027.00 765
11027.99 781
11028.99 729
11029.98 771
11030.97 732
11031.96 711
11032.95 770
11033.95 730
11034.94 743
11035.93 750
11036.92 696
11037.91 681
11038.91 730
11039.90 686
11040.89 690
11041.88 685
11042.88 657
11043.87 702
11044.86 708
11045.85 716
11046.85 744
11047.84 682
11048.83 702
11049.82 672
11050.82 651
11051.81 655
11052.80 625
11053.80 641
11054.79 617
11055.78 591
11056.77 598
11057.77 626
11058.76 608
11059.75 640
11060.75 600
11061.74 580
11062.73 629
11063.73 591
11064.72 572
11065.71 667
11066.71 673
11067.70 570
11068.69 569
11069.69 610
11070.68 608
11071.68 600
11072.67 619
11073.66 668
11074.66 600
11075.65 629
11076.65 588
11077.64 549
11078.63 640
11079.63 655
11080.62 650
11081.62 603
11082.61 690
11083.60 655
11084.60 603
11085.59 599
11086.59 651
11087.58 590
11088.58 559
11089.57 556
11090.57 553
11091.56 576
11092.55 594
11093.55 647
11094.54 614
11095.54 564
11096.53 523
11097.53 565
11098.52 488
11099.52 514
11100.51 591
11101.51 619
11102.50 562
11103.50 513
11104.49 552
11105.49 563
11106.48 585
11107.48 575
11108.48 558
11109.47 553
11110.47 570
11111.46 545
11112.46 541
11113.45 548
11114.45 564
11115.44 498
11116.44 547
11117.44 532
11118.43 576
11119.43 514
11120.42 500
11121.42 561
11122.42 570
11123.41 553
11124.41 555
11125.40 541
11126.40 474
11127.40 548
11128.39 564
11129.39 511
11130.38 521
11131.38 554
11132.38 531
11133.37 548
11134.37 542
11135.37 533
11136.36 564
11137.36 528
11138.36 572
11139.35 604
11140.35 538
11141.35 592
11142.34 550
11143.34 511
11144.34 523
11145.34 572
11146.33 543
11147.33 573
11148.33 582
11149.32 594
11150.32 542
11151.32 576
11152.32 588
11153.31 576
11154.31 577
11155.31 563
11156.31 642
11157.30 498
11158.30 498
11159.30 576
11160.30 537
11161.29 580
11162.29 574
11163.29 542
11164.29 603
11165.29 584
11166.28 512
11167.28 500
11168.28 523
11169.28 524
11170.28 543
11171.27 525
11172.27 538
11173.27 548
11174.27 578
11175.27 657
11176.27 640
11177.26 587
11178.26 582
11179.26 589
11180.26 589
11181.26 578
11182.26 590
11183.26 618
11184.26 557
11185.25 570
11186.25 541
11187.25 527
11188.25 544
11189.25 530
11190.25 580
11191.25 594
11192.25 553
11193.25 556
11194.25 605
11195.24 604
11196.24 576
11197.24 603
11198.24 570
11199.24 560
11200.24 578
11201.24 600
11202.24 623
11203.24 608
11204.24 548
11205.24 613
11206.24 589
11207.24 586
11208.24 600
11209.24 560
11210.24 514
11211.24 535
11212.24 520
11213.24 606
11214.24 571
11215.24 563
11216.24 576
11217.24 522
11218.24 561
11219.24 525
11220.24 559
11221.24 528
11222.24 550
11223.24 542
11224.24 535
11225.24 573
11226.24 561
11227.25 559
11228.25 541
11229.25 467
11230.25 505
11231.25 542
11232.25 524
11233.25 530
11234.25 533
11235.25 555
11236.25 544
11237.25 461
11238.26 505
11239.26 561
11240.26 536
11241.26 557
11242.26 476
11243.26 512
11244.26 503
11245.27 499
11246.27 524
11247.27 501
11248.27 524
11249.27 528
11250.27 506
11251.28 476
11252.28 514
11253.28 443
11254.28 476
11255.28 469
11256.29 533
11257.29 481
11258.29 558
11259.29 486
11260.29 465
11261.30 496
11262.30 480
11263.30 524
11264.30 516
11265.31 514
11266.31 527
11267.31 500
11268.31 495
11269.32 508
11270.32 516
11271.32 519
11272.32 490
11273.33 509
11274.33 545
11275.33 517
11276.33 547
11277.34 539
11278.34 549
11279.34 609
11280.35 571
11281.35 523
11282.35 587
11283.36 599
11284.36 618
11285.36 623
11286.37 623
11287.37 617
11288.37 619
11289.38 607
11290.38 627
11291.38 584
11292.39 525
11293.39 559
11294.39 496
11295.40 510
11296.40 532
11297.41 518
11298.41 516
11299.41 562
11300.42 522
11301.42 506
11302.43 561
11303.43 581
11304.43 550
11305.44 497
11306.44 526
11307.45 574
11308.45 527
11309.46 506
11310.46 547
11311.46 526
11312.47 557
11313.47 543
11314.48 491
11315.48 574
11316.49 548
11317.49 575
11318.50 587
11319.50 521
11320.51 539
11321.51 551
11322.52 584
11323.52 554
11324.53 582
11325.53 553
11326.54 498
11327.54 537
11328.55 564
11329.55 558
11330.56 569
11331.56 575
11332.57 594
11333.57 491
11334.58 497
11335.58 526
11336.59 557
11337.60 570
11338.60 541
11339.61 519
11340.61 576
11341.62 548
11342.62 535
11343.63 563
11344.64 587
11345.64 627
11346.65 643
11347.65 661
11348.66 653
11349.67 621
11350.67 608
11351.68 555
11352.69 597
11353.69 600
11354.70 552
11355.71 541
11356.71 521
11357.72 513
11358.72 479
11359.73 507
11360.74 567
11361.74 569
11362.75 561
11363.76 503
11364.76 558
11365.77 527
11366.78 501
11367.79 521
11368.79 528
11369.80 534
11370.81 530
11371.81 497
11372.82 532
11373.83 513
11374.84 534
11375.84 531
11376.85 499
11377.86 529
11378.87 515
11379.87 471
11380.88 448
11381.89 523
11382.90 483
11383.90 493
11384.91 508
11385.92 510
11386.93 478
11387.93 472
11388.94 521
11389.95 457
11390.96 489
11391.97 465
11392.97 467
11393.98 472
11394.99 479
11396.00 459
11397.01 465
11398.02 426
11399.02 445
11400.03 432
11401.04 536
11402.05 543
11403.06 475
11404.07 512
11405.08 507
11406.08 489
11407.09 509
11408.10 484
11409.11 502
11410.12 465
11411.13 470
11412.14 426
11413.15 470
11414.15 492
11415.16 471
11416.17 490
11417.18 488
11418.19 484
11419.20 507
11420.21 531
11421.22 455
11422.23 493
11423.24 533
11424.25 501
11425.26 463
11426.27 524
11427.28 509
11428.29 514
11429.30 507
11430.31 448
11431.32 466
11432.32 505
11433.33 511
11434.34 487
11435.35 468
11436.36 448
11437.37 502
11438.38 514
11439.39 540
11440.41 501
11441.42 478
11442.43 494
11443.44 495
11444.45 520
11445.46 525
11446.47 569
11447.48 525
11448.49 492
11449.50 506
11450.51 507
11451.52 491
11452.53 531
11453.54 520
11454.55 537
11455.56 531
11456.57 564
11457.59 598
11458.60 564
11459.61 557
11460.62 550
11461.63 531
11462.64 521
11463.65 477
11464.66 508
11465.67 530
11466.69 522
11467.70 567
11468.71 556
11469.72 507
11470.73 501
11471.74 523
11472.75 527
11473.77 525
11474.78 553
11475.79 533
11476.80 519
11477.81 504
11478.83 514
11479.84 497
11480.85 485
11481.86 520
11482.87 499
11483.89 518
11484.90 511
11485.91 531
11486.92 536
11487.93 512
11488.95 523
11489.96 515
11490.97 536
11491.98 532
11493.00 519
11494.01 561
11495.02 538
11496.03 551
11497.05 562
11498.06 508
11499.07 535
11500.09 538
11501.10 546
11502.11 542
11503.12 561
11504.14 543
11505.15 584
11506.16 565
11507.18 611
11508.19 591
11509.20 587
11510.22 560
11511.23 532
11512.24 519
11513.26 587
11514.27 562
11515.28 581
11516.30 583
11517.31 558
11518.32 564
11519.34 560
11520.35 571
11521.37 550
11522.38 551
11523.39 571
11524.41 534
11525.42 554
11526.44 571
11527.45 622
11528.46 592
11529.48 590
11530.49 625
11531.51 661
11532.52 617
11533.53 591
11534.55 596
11535.56 609
11536.58 623
11537.59 624
11538.61 694
11539.62 667
11540.64 663
11541.65 669
11542.67 625
11543.68 619
11544.69 548
11545.71 596
11546.72 637
11547.74 629
11548.75 623
11549.77 628
11550.78 643
11551.80 628
11552.81 635
11553.83 663
11554.85 628
11555.86 673
11556.88 657
11557.89 707
11558.91 749
11559.92 768
11560.94 749
11561.95 735
11562.97 788
11563.98 742
11565.00 742
11566.02 745
11567.03 796
11568.05 779
11569.06 782
11570.08 787
11571.10 787
11572.11 803
11573.13 848
11574.14 795
11575.16 857
11576.18 892
11577.19 829
11578.21 878
11579.22 894
11580.24 848
11581.26 913
11582.27 918
11583.29 1040
11584.31 1080
11585.32 1057
11586.34 1138
11587.36 1250
11588.37 1252
11589.39 1186
11590.41 1194
11591.42 1221
11592.44 1320
11593.46 1322
11594.47 1349
11595.49 1385
11596.51 1395
11597.53 1489
11598.54 1613
11599.56 1727
11600.58 1895
11601.59 2231
11602.61 2481
11603.63 2719
11604.65 3141
11605.66 3297
11606.68 3506
11607.70 3496
11608.72 3460
11609.74 3024
11610.75 2714
11611.77 2441
11612.79 2104
11613.81 1862
11614.82 1654
11615.84 1444
11616.86 1361
11617.88 1209
11618.90 1247
11619.91 1194
11620.93 1044
11621.95 1030
11622.97 1039
11623.99 1046
11625.01 973
11626.02 955
11627.04 928
11628.06 887
11629.08 921
11630.10 999
11631.12 879
11632.14 886
11633.15 853
11634.17 847
11635.19 844
11636.21 823
11637.23 847
11638.25 866
11639.27 863
11640.29 908
11641.30 872
11642.32 903
11643.34 957
11644.36 888
11645.38 928
11646.40 971
11647.42 890
11648.44 836
11649.46 833
11650.48 752
11651.50 735
11652.52 765
11653.54 763
11654.56 693
11655.58 641
11656.60 711
11657.62 651
11658.64 685
11659.66 655
11660.68 729
11661.70 666
11662.72 685
11663.74 718
11664.76 708
11665.78 739
11666.80 678
11667.82 738
11668.84 768
11669.86 782
11670.88 727
11671.90 741
11672.92 759
11673.94 730
11674.96 758
11675.98 776
11677.00 742
11678.02 768
11679.04 779
11680.06 858
11681.08 799
11682.10 756
11683.12 798
11684.15 829
11685.17 833
11686.19 858
11687.21 846
11688.23 824
11689.25 809
11690.27 823
11691.29 819
11692.31 835
11693.34 742
11694.36 784
11695.38 746
11696.40 695
11697.42 716
11698.44 748
11699.46 757
11700.49 698
11701.51 719
11702.53 703
11703.55 705
11704.57 743
11705.60 713
11706.62 720
11707.64 701
11708.66 692
11709.68 717
11710.71 713
11711.73 722
11712.75 708
11713.77 669
11714.79 620
11715.82 654
11716.84 674
11717.86 656
11718.88 669
11719.91 668
11720.93 640
11721.95 599
11722.97 661
11724.00 604
11725.02 610
11726.04 664
11727.07 606
11728.09 623
11729.11 642
11730.13 641
11731.16 585
11732.18 592
11733.20 588
11734.23 601
11735.25 625
11736.27 641
11737.30 541
11738.32 539
11739.34 548
11740.37 590
11741.39 576
11742.41 548
11743.44 541
11744.46 605
11745.48 559
11746.51 589
11747.53 561
11748.55 565
11749.58 597
11750.60 558
11751.63 533
11752.65 617
11753.67 628
11754.70 528
11755.72 553
11756.75 564
11757.77 574
11758.79 558
11759.82 568
11760.84 597
11761.87 567
11762.89 549
11763.92 527
11764.94 520
11765.97 522
11766.99 546
11768.01 534
11769.04 509
11770.06 548
11771.09 498
11772.11 492
11773.14 509
11774.16 526
11775.19 443
11776.21 483
11777.24 506
11778.26 539
11779.29 487
11780.31 470
11781.34 524
11782.36 544
11783.39 506
11784.41 476
11785.44 536
11786.46 544
11787.49 500
11788.52 512
11789.54 501
11790.57 486
11791.59 516
11792.62 473
11793.64 501
11794.67 490
11795.70 544
11796.72 538
11797.75 456
11798.77 461
11799.80 511
11800.83 511
11801.85 484
11802.88 479
11803.90 464
11804.93 505
11805.96 485
11806.98 526
11808.01 473
11809.04 473
11810.06 468
11811.09 506
11812.11 537
11813.14 480
11814.17 439
11815.19 500
11816.22 535
11817.25 496
11818.27 420
11819.30 495
11820.33 476
11821.36 482
11822.38 495
11823.41 471
11824.44 459
11825.46 530
11826.49 479
11827.52 435
11828.54 448
11829.57 492
11830.60 513
11831.63 474
11832.65 501
11833.68 501
11834.71 498
11835.74 516
11836.76 499
11837.79 504
11838.82 528
11839.85 485
11840.88 472
11841.90 450
11842.93 513
11843.96 434
11844.99 467
11846.01 448
11847.04 447
11848.07 447
11849.10 438
11850.13 463
11851.16 480
11852.18 483
11853.21 527
11854.24 491
11855.27 465
11856.30 471
11857.33 476
11858.35 509
11859.38 489
11860.41 461
11861.44 450
11862.47 432
11863.50 470
11864.53 493
11865.56 515
11866.58 494
11867.61 504
11868.64 500
11869.67 497
11870.70 486
11871.73 491
11872.76 435
11873.79 497
11874.82 507
11875.85 450
11876.88 437
11877.91 511
11878.93 478
11879.96 456
11880.99 510
11882.02 481
11883.05 500
11884.08 505
11885.11 521
11886.14 525
11887.17 529
11888.20 546
11889.23 539
11890.26 518
11891.29 531
11892.32 556
11893.35 515
11894.38 534
11895.41 560
11896.44 586
11897.47 551
11898.50 561
11899.53 475
11900.56 540
11901.59 583
11902.62 588
11903.65 531
11904.69 548
11905.72 532
11906.75 639
11907.78 625
11908.81 657
11909.84 648
11910.87 655
11911.90 669
11912.93 634
11913.96 588
11914.99 579
11916.02 574
11917.06 607
11918.09 603
11919.12 552
11920.15 514
11921.18 587
11922.21 528
11923.24 546
11924.27 553
11925.31 564
11926.34 530
11927.37 568
11928.40 558
11929.43 655
11930.46 615
11931.50 647
11932.53 669
11933.56 676
11934.59 735
11935.62 738
11936.65 823
11937.69 854
11938.72 825
11939.75 865
11940.78 872
11941.81 823
11942.85 781
11943.88 696
11944.91 710
11945.94 626
11946.98 595
11948.01 600
11949.04 582
11950.07 563
11951.11 520
11952.14 558
11953.17 627
11954.20 598
11955.24 495
11956.27 510
11957.30 559
11958.34 523
11959.37 508
11960.40 526
11961.43 526
11962.47 505
11963.50 504
11964.53 493
11965.57 521
11966.60 513
11967.63 502
11968.67 543
11969.70 542
11970.73 510
11971.77 486
11972.80 562
11973.83 535
11974.87 530
11975.90 522
11976.94 495
11977.97 506
11979.00 468
11980.04 522
11981.07 558
11982.10 553
11983.14 505
11984.17 524
11985.21 524
11986.24 503
11987.27 512
11988.31 510
11989.34 566
11990.38 558
11991.41 534
11992.45 536
11993.48 536
11994.51 547
11995.55 491
11996.58 565
11997.62 540
11998.65 483
11999.69 543
12000.72 531
12001.76 525
12002.79 585
12003.83 558
12004.86 511
12005.90 514
12006.93 605
12007.97 572
12009.00 548
12010.04 526
12011.07 528
12012.11 549
12013.14 559
12014.18 570
12015.21 545
12016.25 522
12017.28 569
12018.32 587
12019.35 557
12020.39 576
12021.43 562
12022.46 571
12023.50 657
12024.53 661
12025.57 631
12026.60 652
12027.64 634
12028.68 607
12029.71 638
12030.75 596
12031.78 585
12032.82 612
12033.86 618
12034.89 615
12035.93 614
12036.97 634
12038.00 597
12039.04 605
12040.07 615
12041.11 622
12042.15 588
12043.18 581
12044.22 639
12045.26 602
12046.29 623
12047.33 636
12048.37 620
12049.40 642
12050.44 595
12051.48 564
12052.52 628
12053.55 663
12054.59 570
12055.63 574
12056.66 601
12057.70 599
12058.74 574
12059.78 576
12060.81 599
12061.85 619
12062.89 634
12063.92 583
12064.96 609
12066.00 602
12067.04 634
12068.07 618
12069.11 597
12070.15 559
12071.19 612
12072.23 649
12073.26 689
12074.30 624
12075.34 617
12076.38 620
12077.42 568
12078.45 570
12079.49 561
12080.53 580
12081.57 637
12082.61 637
12083.64 595
12084.68 594
12085.72 623
12086.76 622
12087.80 619
12088.84 661
12089.88 675
12090.91 687
12091.95 640
12092.99 596
12094.03 641
12095.07 672
12096.11 644
12097.15 658
12098.19 659
12099.22 699
12100.26 686
12101.30 637
12102.34 727
12103.38 787
12104.42 787
12105.46 747
12106.50 800
12107.54 829
12108.58 842
12109.62 874
12110.66 919
12111.70 896
12112.74 911
12113.77 875
12114.81 862
12115.85 741
12116.89 798
12117.93 767
12118.97 653
12120.01 624
12121.05 647
12122.09 640
12123.13 603
12124.17 575
12125.21 594
12126.25 584
12127.29 607
12128.33 581
12129.37 616
12130.41 543
12131.45 622
12132.50 566
12133.54 561
12134.58 532
12135.62 498
12136.66 546
12137.70 514
12138.74 535
12139.78 567
12140.82 572
12141.86 538
12142.90 513
12143.94 493
12144.98 551
12146.02 572
12147.07 494
12148.11 492
12149.15 530
12150.19 513
12151.23 550
12152.27 485
12153.31 523
12154.35 550
12155.40 506
12156.44 520
12157.48 520
12158.52 476
12159.56 469
12160.60 473
12161.64 475
12162.69 502
12163.73 466
12164.77 520
12165.81 461
12166.85 466
12167.90 492
12168.94 535
12169.98 514
12171.02 458
12172.06 445
12173.11 477
12174.15 501
12175.19 471
12176.23 463
12177.27 478
12178.32 473
12179.36 491
12180.40 462
12181.44 500
12182.49 486
12183.53 503
12184.57 443
12185.61 508
12186.66 502
12187.70 445
12188.74 482
12189.79 493
12190.83 507
12191.87 500
12192.91 492
12193.96 484
12195.00 510
12196.04 496
12197.09 507
12198.13 519
12199.17 473
12200.22 469
12201.26 509
12202.30 526
12203.35 523
12204.39 471
12205.43 504
12206.48 461
12207.52 419
12208.57 414
12209.61 512
12210.65 484
12211.70 478
12212.74 492
12213.78 494
12214.83 489
12215.87 485
12216.92 502
12217.96 512
12219.00 486
12220.05 471
12221.09 456
12222.14 480
12223.18 513
12224.23 474
12225.27 485
12226.31 473
12227.36 478
12228.40 483
12229.45 446
12230.49 498
12231.54 479
12232.58 469
12233.63 504
12234.67 486
12235.72 457
12236.76 483
12237.81 501
12238.85 460
12239.90 513
12240.94 483
12241.99 481
12243.03 486
12244.08 479
12245.12 449
12246.17 456
12247.21 471
12248.26 487
12249.30 451
12250.35 465
12251.39 503
12252.44 430
12253.49 452
12254.53 435
12255.58 470
12256.62 508
12257.67 542
12258.71 501
12259.76 461
12260.81 480
12261.85 443
12262.90 427
12263.94 414
12264.99 453
12266.04 460
12267.08 465
12268.13 479
12269.17 425
12270.22 420
12271.27 441
12272.31 477
12273.36 412
12274.41 470
12275.45 444
12276.50 478
12277.55 441
12278.59 413
12279.64 421
12280.69 414
12281.73 451
12282.78 440
12283.83 449
12284.87 408
12285.92 419
12286.97 448
12288.01 411
12289.06 433
12290.11 445
12291.16 427
12292.20 389
12293.25 435
12294.30 462
12295.35 428
12296.39 399
12297.44 436
12298.49 406
12299.54 419
12300.58 426
12301.63 446
12302.68 426
12303.73 442
12304.77 402
12305.82 419
12306.87 396
12307.92 413
12308.97 431
12310.01 429
12311.06 411
12312.11 429
12313.16 499
12314.21 464
12315.25 455
12316.30 434
12317.35 399
12318.40 413
12319.45 449
12320.50 424
12321.54 385
12322.59 415
12323.64 402
12324.69 418
12325.74 412
12326.79 374
12327.84 355
12328.89 416
12329.93 406
12330.98 444
12332.03 359
12333.08 405
12334.13 400
12335.18 404
12336.23 422
12337.28 427
12338.33 411
12339.38 420
12340.43 430
12341.47 385
12342.52 374
12343.57 394
12344.62 423
12345.67 379
12346.72 384
12347.77 408
12348.82 402
12349.87 385
12350.92 389
12351.97 400
12353.02 423
12354.07 428
12355.12 345
12356.17 330
12357.22 392
12358.27 410
12359.32 452
12360.37 387
12361.42 386
12362.47 407
12363.52 397
12364.57 366
12365.62 396
12366.67 399
12367.72 397
12368.77 379
12369.82 439
12370.87 399
12371.93 415
12372.98 455
12374.03 452
12375.08 403
12376.13 399
12377.18 413
12378.23 414
12379.28 426
12380.33 419
12381.38 439
12382.43 411
12383.49 390
12384.54 406
12385.59 413
12386.64 424
12387.69 395
12388.74 386
12389.79 474
12390.84 412
12391.90 442
12392.95 392
12394.00 431
12395.05 407
12396.10 428
12397.15 418
12398.21 403
12399.26 470
12400.31 462
12401.36 421
12402.41 385
12403.47 430
12404.52 424
12405.57 390
12406.62 407
12407.67 444
12408.73 423
12409.78 458
12410.83 472
12411.88 488
12412.94 473
12413.99 449
12415.04 443
12416.09 462
12417.15 441
12418.20 422
12419.25 483
12420.30 448
12421.36 502
12422.41 473
12423.46 464
12424.52 463
12425.57 454
12426.62 470
12427.67 450
12428.73 392
12429.78 460
12430.83 457
12431.89 429
12432.94 466
12433.99 485
12435.05 492
12436.10 469
12437.15 415
12438.21 442
12439.26 507
12440.31 464
12441.37 445
12442.42 483
12443.47 494
12444.53 482
12445.58 450
12446.64 448
12447.69 406
12448.74 472
12449.80 448
12450.85 453
12451.91 440
12452.96 486
12454.01 454
12455.07 548
12456.12 406
12457.18 457
12458.23 503
12459.29 474
12460.34 485
12461.39 443
12462.45 491
12463.50 519
12464.56 492
12465.61 488
12466.67 456
12467.72 481
12468.78 506
12469.83 480
12470.89 502
12471.94 482
12473.00 478
12474.05 516
12475.11 527
12476.16 505
12477.22 499
12478.27 466
12479.33 484
12480.38 546
12481.44 533
12482.49 541
12483.55 580
12484.60 603
12485.66 607
12486.71 590
12487.77 639
12488.83 615
12489.88 556
12490.94 559
12491.99 617
12493.05 662
12494.10 659
12495.16 716
12496.22 795
12497.27 875
12498.33 1003
12499.38 1103
12500.44 1196
12501.50 1249
12502.55 1216
12503.61 1199
12504.67 1259
12505.72 1187
12506.78 1178
12507.83 1056
12508.89 952
12509.95 881
12511.00 833
12512.06 737
12513.12 669
12514.17 667
12515.23 605
12516.29 645
12517.34 628
12518.40 606
12519.46 565
12520.52 572
12521.57 580
12522.63 600
12523.69 548
12524.74 601
12525.80 558
12526.86 507
12527.92 518
12528.97 644
12530.03 559
12531.09 549
12532.15 545
12533.20 506
12534.26 542
12535.32 491
12536.38 584
12537.43 579
12538.49 552
12539.55 539
12540.61 585
12541.66 569
12542.72 556
12543.78 538
12544.84 572
12545.90 558
12546.95 555
12548.01 577
12549.07 555
12550.13 533
12551.19 472
12552.25 537
12553.30 541
12554.36 567
12555.42 502
12556.48 524
12557.54 566
12558.60 586
12559.65 581
12560.71 600
12561.77 580
12562.83 549
12563.89 561
12564.95 598
12566.01 558
12567.07 606
12568.13 611
12569.18 600
12570.24 606
12571.30 642
12572.36 613
12573.42 609
12574.48 639
12575.54 664
12576.60 735
12577.66 744
12578.72 854
12579.78 913
12580.84 900
12581.90 913
12582.96 876
12584.02 915
12585.07 903
12586.13 860
12587.19 829
12588.25 777
12589.31 763
12590.37 710
12591.43 706
12592.49 758
12593.55 712
12594.61 700
12595.67 698
12596.73 696
12597.79 627
12598.86 685
12599.92 724
12600.98 663
12602.04 649
12603.10 681
12604.16 610
12605.22 608
12606.28 588
12607.34 612
12608.40 641
12609.46 643
12610.52 600
12611.58 624
12612.64 578
12613.70 619
12614.76 607
12615.83 535
12616.89 588
12617.95 594
12619.01 570
12620.07 601
12621.13 576
12622.19 610
12623.25 577
12624.32 602
12625.38 645
12626.44 601
12627.50 629
12628.56 597
12629.62 572
12630.68 590
12631.75 549
12632.81 522
12633.87 528
12634.93 527
12635.99 511
12637.05 543
12638.12 548
12639.18 526
12640.24 554
12641.30 532
12642.36 507
12643.43 505
12644.49 504
12645.55 526
12646.61 490
12647.68 552
12648.74 552
12649.80 509
12650.86 522
12651.93 560
12652.99 583
12654.05 560
12655.11 576
12656.18 581
12657.24 623
12658.30 612
12659.36 622
12660.43 654
12661.49 627
12662.55 681
12663.62 668
12664.68 600
12665.74 617
12666.81 602
12667.87 586
12668.93 557
12670.00 586
12671.06 655
12672.12 638
12673.19 568
12674.25 560
12675.31 595
12676.38 569
12677.44 545
12678.50 524
12679.57 584
12680.63 548
12681.69 535
12682.76 544
12683.82 555
12684.89 532
12685.95 528
12687.01 549
12688.08 563
12689.14 525
12690.21 543
12691.27 561
12692.33 561
12693.40 577
12694.46 569
12695.53 576
12696.59 602
12697.66 619
12698.72 604
12699.79 593
12700.85 607
12701.91 599
12702.98 592
12704.04 540
12705.11 605
12706.17 621
12707.24 634
12708.30 594
12709.37 622
12710.43 634
12711.50 611
12712.56 627
12713.63 654
12714.69 656
12715.76 633
12716.82 588
12717.89 602
12718.95 548
12720.02 574
12721.09 589
12722.15 557
12723.22 526
12724.28 540
12725.35 514
12726.41 550
12727.48 517
12728.54 516
12729.61 509
12730.68 515
12731.74 550
12732.81 556
12733.87 570
12734.94 554
12736.01 520
12737.07 514
12738.14 574
12739.20 597
12740.27 604
12741.34 580
12742.40 559
12743.47 538
12744.54 512
12745.60 541
12746.67 515
12747.74 508
12748.80 486
12749.87 482
12750.94 516
12752.00 515
12753.07 476
12754.14 498
12755.20 498
12756.27 471
12757.34 508
12758.40 460
12759.47 472
12760.54 520
12761.60 474
12762.67 425
12763.74 445
12764.81 471
12765.87 492
12766.94 452
12768.01 494
12769.08 440
12770.14 432
12771.21 453
12772.28 493
12773.35 507
12774.41 454
12775.48 438
12776.55 441
12777.62 411
12778.68 425
12779.75 422
12780.82 425
12781.89 383
12782.96 417
12784.02 466
12785.09 418
12786.16 417
12787.23 404
12788.30 435
12789.37 429
12790.43 495
12791.50 479
12792.57 459
12793.64 436
12794.71 417
12795.78 459
12796.84 455
12797.91 458
12798.98 438
12800.05 465
12801.12 427
12802.19 444
12803.26 469
12804.33 447
12805.40 448
12806.46 436
12807.53 472
12808.60 447
12809.67 406
12810.74 417
12811.81 428
12812.88 422
12813.95 404
12815.02 413
12816.09 440
12817.16 423
12818.23 445
12819.30 478
12820.37 451
12821.44 443
12822.50 434
12823.57 467
12824.64 432
12825.71 435
12826.78 445
12827.85 457
12828.92 478
12829.99 444
12831.06 412
12832.13 447
12833.20 414
12834.27 415
12835.34 376
12836.41 375
12837.49 407
12838.56 393
12839.63 425
12840.70 395
12841.77 396
12842.84 371
12843.91 403
12844.98 367
12846.05 371
12847.12 418
12848.19 422
12849.26 386
12850.33 354
12851.40 424
12852.47 373
12853.55 393
12854.62 415
12855.69 363
12856.76 328
12857.83 377
12858.90 382
12859.97 428
12861.04 403
12862.11 381
12863.19 365
12864.26 344
12865.33 363
12866.40 358
12867.47 397
12868.54 389
12869.62 359
12870.69 343
12871.76 400
12872.83 405
12873.90 367
12874.97 389
12876.05 377
12877.12 361
12878.19 383
12879.26 364
12880.33 362
12881.41 368
12882.48 369
12883.55 324
12884.62 339
12885.70 376
12886.77 401
12887.84 400
12888.91 366
12889.98 323
12891.06 364
12892.13 372
12893.20 333
12894.28 342
12895.35 360
12896.42 343
12897.49 357
12898.57 330
12899.64 347
12900.71 321
12901.79 332
12902.86 352
12903.93 358
12905.00 356
12906.08 361
12907.15 379
12908.22 373
12909.30 388
12910.37 357
12911.44 363
12912.52 345
12913.59 367
12914.66 352
12915.74 300
12916.81 329
12917.89 369
12918.96 319
12920.03 341
12921.11 316
12922.18 338
12923.25 358
12924.33 366
12925.40 357
12926.48 341
12927.55 326
12928.62 322
12929.70 322
12930.77 318
12931.85 332
12932.92 343
12934.00 360
12935.07 333
12936.14 356
12937.22 352
12938.29 341
12939.37 340
12940.44 299
12941.52 344
12942.59 379
12943.67 363
12944.74 347
12945.82 299
12946.89 365
12947.97 359
12949.04 389
12950.12 348
12951.19 363
12952.27 316
12953.34 295
12954.42 343
12955.49 330
12956.57 310
12957.64 320
12958.72 285
12959.79 307
12960.87 351
12961.94 330
12963.02 333
12964.10 343
12965.17 363
12966.25 356
12967.32 387
12968.40 382
12969.47 322
12970.55 295
12971.63 340
12972.70 326
12973.78 345
12974.85 310
12975.93 315
12977.01 292
12978.08 290
12979.16 309
12980.23 321
12981.31 297
12982.39 296
12983.46 317
12984.54 337
12985.62 334
12986.69 305
12987.77 303
12988.85 297
12989.92 316
12991.00 345
12992.08 355
12993.15 340
12994.23 334
12995.31 350
12996.38 334
12997.46 331
12998.54 365
12999.61 336
13000.69 360
13001.77 353
13002.85 301
13003.92 326
13005.00 340
13006.08 379
13007.16 345
13008.23 345
13009.31 353
13010.39 367
13011.47 369
13012.54 364
13013.62 352
13014.70 391
13015.78 348
13016.85 378
13017.93 336
13019.01 354
13020.09 395
13021.17 360
13022.24 358
13023.32 353
13024.40 335
13025.48 370
13026.56 326
13027.63 333
13028.71 318
13029.79 319
13030.87 391
13031.95 348
13033.03 361
13034.10 326
13035.18 356
13036.26 383
13037.34 352
13038.42 358
13039.50 386
13040.58 369
13041.66 401
13042.73 358
13043.81 338
13044.89 375
13045.97 373
13047.05 359
13048.13 385
13049.21 380
13050.29 384
13051.37 355
13052.45 359
13053.53 373
13054.60 383
13055.68 387
13056.76 354
13057.84 355
13058.92 369
13060.00 369
13061.08 350
13062.16 402
13063.24 376
13064.32 382
13065.40 360
13066.48 379
13067.56 402
13068.64 368
13069.72 409
13070.80 390
13071.88 352
13072.96 376
13074.04 357
13075.12 373
13076.20 415
13077.28 363
13078.36 355
13079.44 388
13080.52 405
13081.60 363
13082.68 354
13083.76 335
13084.84 365
13085.93 341
13087.01 349
13088.09 301
13089.17 294
13090.25 328
13091.33 345
13092.41 361
13093.49 328
13094.57 364
13095.65 355
13096.73 337
13097.82 302
13098.90 334
13099.98 353
13101.06 358
13102.14 318
13103.22 302
13104.30 329
13105.38 337
13106.47 360
13107.55 311
13108.63 339
13109.71 333
13110.79 327
13111.87 323
13112.96 312
13114.04 339
13115.12 329
13116.20 338
13117.28 356
13118.37 360
13119.45 316
13120.53 322
13121.61 332
13122.69 338
13123.78 324
13124.86 329
13125.94 361
13127.02 367
13128.11 361
13129.19 351
13130.27 329
13131.35 356
13132.44 336
13133.52 329
13134.60 300
13135.68 334
13136.77 324
13137.85 332
13138.93 347
13140.01 391
13141.10 354
13142.18 344
13143.26 340
13144.35 364
13145.43 349
13146.51 376
13147.60 344
13148.68 326
13149.76 338
13150.85 356
13151.93 352
13153.01 352
13154.10 367
13155.18 341
13156.26 291
13157.35 349
13158.43 321
13159.51 347
13160.60 308
13161.68 319
13162.77 381
13163.85 365
13164.93 326
13166.02 296
13167.10 338
13168.19 334
13169.27 341
13170.35 326
13171.44 306
13172.52 327
13173.61 337
13174.69 321
13175.78 321
13176.86 319
13177.94 309
13179.03 302
13180.11 298
13181.20 338
13182.28 360
13183.37 327
13184.45 305
13185.54 310
13186.62 360
13187.71 361
13188.79 329
13189.88 301
13190.96 320
13192.05 278
13193.13 290
13194.22 316
13195.30 330
13196.39 346
13197.47 329
13198.56 403
13199.64 291
13200.73 333
13201.81 324
13202.90 322
13203.98 357
13205.07 324
13206.16 337
13207.24 344
13208.33 336
13209.41 327
13210.50 327
13211.58 343
13212.67 362
13213.76 339
13214.84 350
13215.93 356
13217.01 351
13218.10 364
13219.19 376
13220.27 329
13221.36 318
13222.45 319
13223.53 293
13224.62 318
13225.70 317
13226.79 315
13227.88 368
13228.96 304
13230.05 312
13231.14 338
13232.22 320
13233.31 337
13234.40 308
13235.48 305
13236.57 348
13237.66 339
13238.74 369
13239.83 325
13240.92 282
13242.01 324
13243.09 357
13244.18 307
13245.27 324
13246.35 350
13247.44 348
13248.53 368
13249.62 354
13250.70 354
13251.79 318
13252.88 365
13253.97 345
13255.05 375
13256.14 380
13257.23 331
13258.32 355
13259.41 398
13260.49 346
13261.58 324
13262.67 374
13263.76 359
13264.85 386
13265.93 351
13267.02 396
13268.11 376
13269.20 371
13270.29 356
13271.37 366
13272.46 352
13273.55 332
13274.64 365
13275.73 344
13276.82 372
13277.91 383
13278.99 405
13280.08 368
13281.17 362
13282.26 375
13283.35 353
13284.44 396
13285.53 367
13286.62 374
13287.70 372
13288.79 377
13289.88 451
13290.97 380
13292.06 387
13293.15 385
13294.24 387
13295.33 402
13296.42 382
13297.51 371
13298.60 412
13299.69 391
13300.78 375
13301.87 397
13302.95 362
13304.04 361
13305.13 394
13306.22 397
13307.31 385
13308.40 380
13309.49 407
13310.58 439
13311.67 419
13312.76 402
13313.85 419
13314.94 390
13316.03 391
13317.12 406
13318.21 425
13319.30 405
13320.39 423
13321.48 428
13322.58 434
13323.67 417
13324.76 380
13325.85 400
13326.94 418
13328.03 430
13329.12 442
13330.21 406
13331.30 439
13332.39 435
13333.48 440
13334.57 423
13335.66 425
13336.75 444
13337.85 392
13338.94 415
13340.03 453
13341.12 453
13342.21 418
13343.30 463
13344.39 404
13345.48 414
13346.58 427
13347.67 423
13348.76 384
13349.85 450
13350.94 447
13352.03 415
13353.12 450
13354.22 410
13355.31 422
13356.40 476
13357.49 465
13358.58 490
13359.68 485
13360.77 436
13361.86 457
13362.95 447
13364.04 489
13365.14 485
13366.23 413
13367.32 436
13368.41 460
13369.51 480
13370.60 426
13371.69 479
13372.78 486
13373.87 483
13374.97 482
13376.06 525
13377.15 475
13378.25 517
13379.34 541
13380.43 514
13381.52 508
13382.62 443
13383.71 453
13384.80 480
13385.90 423
13386.99 426
13388.08 414
13389.17 449
13390.27 445
13391.36 420
13392.45 407
13393.55 429
13394.64 452
13395.73 416
13396.83 393
13397.92 405
13399.02 380
13400.11 387
13401.20 405
13402.30 391
13403.39 381
13404.48 446
13405.58 429
13406.67 389
13407.77 413
13408.86 442
13409.95 414
13411.05 382
13412.14 404
13413.24 404
13414.33 450
13415.42 432
13416.52 413
13417.61 407
13418.71 400
13419.80 419
13420.90 395
13421.99 403
13423.08 428
13424.18 432
13425.27 393
13426.37 404
13427.46 444
13428.56 414
13429.65 444
13430.75 423
13431.84 372
13432.94 389
13434.03 399
13435.13 405
13436.22 423
13437.32 445
13438.41 432
13439.51 405
13440.60 394
13441.70 418
13442.79 402
13443.89 416
13444.98 391
13446.08 436
13447.18 431
13448.27 462
13449.37 469
13450.46 467
13451.56 384
13452.65 418
13453.75 429
13454.85 439
13455.94 469
13457.04 428
13458.13 497
13459.23 495
13460.33 441
13461.42 454
13462.52 469
13463.61 451
13464.71 462
13465.81 458
13466.90 488
13468.00 452
13469.10 457
13470.19 478
13471.29 471
13472.38 494
13473.48 464
13474.58 449
13475.67 518
13476.77 490
13477.87 457
13478.96 509
13480.06 522
13481.16 502
13482.26 489
13483.35 435
13484.45 466
13485.55 508
13486.64 479
13487.74 440
13488.84 489
13489.94 514
13491.03 442
13492.13 458
13493.23 476
13494.32 491
13495.42 499
13496.52 507
13497.62 509
13498.72 543
13499.81 530
13500.91 543
13502.01 586
13503.11 568
13504.20 539
13505.30 565
13506.40 563
13507.50 587
13508.60 621
13509.69 653
13510.79 621
13511.89 588
13512.99 591
13514.09 537
13515.18 610
13516.28 581
13517.38 553
13518.48 520
13519.58 479
13520.68 504
13521.78 522
13522.87 512
13523.97 488
13525.07 457
13526.17 460
13527.27 428
13528.37 435
13529.47 440
13530.57 441
13531.66 445
13532.76 485
13533.86 449
13534.96 456
13536.06 448
13537.16 420
13538.26 467
13539.36 461
13540.46 444
13541.56 438
13542.66 462
13543.76 432
13544.86 455
13545.96 467
13547.05 439
13548.15 423
13549.25 434
13550.35 422
13551.45 416
13552.55 421
13553.65 395
13554.75 384
13555.85 384
13556.95 414
13558.05 416
13559.15 427
13560.25 399
13561.35 455
13562.45 417
13563.55 428
13564.65 406
13565.75 417
13566.85 434
13567.96 440
13569.06 405
13570.16 360
13571.26 432
13572.36 418
13573.46 410
13574.56 417
13575.66 399
13576.76 370
13577.86 406
13578.96 421
13580.06 392
13581.16 415
13582.27 409
13583.37 376
13584.47 428
13585.57 429
13586.67 446
13587.77 420
13588.87 448
13589.97 458
13591.08 390
13592.18 422
13593.28 396
13594.38 381
13595.48 407
13596.58 418
13597.68 410
13598.79 391
13599.89 399
13600.99 429
13602.09 416
13603.19 431
13604.30 412
13605.40 426
13606.50 432
13607.60 443
13608.70 431
13609.81 457
13610.91 511
13612.01 431
13613.11 464
13614.21 441
13615.32 428
13616.42 434
13617.52 426
13618.62 468
13619.73 415
13620.83 404
13621.93 450
13623.03 419
13624.14 417
13625.24 451
13626.34 430
13627.45 467
13628.55 402
13629.65 448
13630.75 453
13631.86 448
13632.96 401
13634.06 396
13635.17 424
13636.27 458
13637.37 463
13638.48 436
13639.58 463
13640.68 437
13641.79 398
13642.89 468
13643.99 403
13645.10 391
13646.20 419
13647.30 434
13648.41 390
13649.51 425
13650.62 473
13651.72 434
13652.82 478
13653.93 404
13655.03 440
13656.14 431
13657.24 447
13658.34 432
13659.45 448
13660.55 446
13661.66 400
13662.76 412
13663.87 449
13664.97 421
13666.07 451
13667.18 438
13668.28 413
13669.39 405
13670.49 400
13671.60 447
13672.70 431
13673.81 468
13674.91 428
13676.02 390
13677.12 411
13678.23 449
13679.33 381
13680.44 411
13681.54 407
13682.65 392
13683.75 435
13684.86 431
13685.96 392
13687.07 404
13688.17 440
13689.28 437
13690.38 422
13691.49 386
13692.59 398
13693.70 419
13694.80 412
13695.91 434
13697.02 408
13698.12 456
13699.23 422
13700.33 414
13701.44 413
13702.55 445
13703.65 438
13704.76 456
13705.86 457
13706.97 430
13708.08 433
13709.18 437
13710.29 419
13711.39 430
13712.50 429
13713.61 405
13714.71 454
13715.82 453
13716.93 460
13718.03 465
13719.14 409
13720.25 433
13721.35 433
13722.46 462
13723.57 425
13724.67 436
13725.78 443
13726.89 437
13727.99 439
13729.10 449
13730.21 490
13731.31 499
13732.42 491
13733.53 479
13734.64 476
13735.74 507
13736.85 508
13737.96 531
13739.07 507
13740.17 537
13741.28 495
13742.39 522
13743.50 558
13744.60 527
13745.71 508
13746.82 554
13747.93 549
13749.03 529
13750.14 517
13751.25 510
13752.36 482
13753.47 521
13754.57 560
13755.68 556
13756.79 511
13757.90 602
13759.01 598
13760.11 594
13761.22 609
13762.33 617
13763.44 615
13764.55 626
13765.66 615
13766.76 593
13767.87 646
13768.98 667
13770.09 665
13771.20 721
13772.31 696
13773.42 730
13774.53 770
13775.63 784
13776.74 850
13777.85 877
13778.96 892
13780.07 902
13781.18 937
13782.29 983
13783.40 908
13784.51 916
13785.62 816
13786.73 837
13787.83 826
13788.94 800
13790.05 787
13791.16 707
13792.27 658
13793.38 625
13794.49 624
13795.60 609
13796.71 629
13797.82 570
13798.93 585
13800.04 619
13801.15 580
13802.26 554
13803.37 563
13804.48 586
13805.59 604
13806.70 595
13807.81 532
13808.92 587
13810.03 553
13811.14 588
13812.25 538
13813.36 515
13814.47 546
13815.58 562
13816.69 569
13817.80 483
13818.91 518
13820.03 505
13821.14 562
13822.25 590
13823.36 551
13824.47 526
13825.58 497
13826.69 507
13827.80 562
13828.91 478
13830.02 482
13831.13 495
13832.25 510
13833.36 504
13834.47 541
13835.58 551
13836.69 504
13837.80 509
13838.91 495
13840.02 519
13841.14 492
13842.25 510
13843.36 488
13844.47 515
13845.58 487
13846.69 539
13847.81 538
13848.92 532
13850.03 514
13851.14 500
13852.25 505
13853.37 565
13854.48 556
13855.59 590
13856.70 575
13857.81 569
13858.93 566
13860.04 510
13861.15 532
13862.26 548
13863.38 572
13864.49 619
13865.60 584
13866.71 588
13867.83 650
13868.94 667
13870.05 617
13871.16 635
13872.28 682
13873.39 701
13874.50 651
13875.61 630
13876.73 678
13877.84 671
13878.95 714
13880.07 670
13881.18 604
13882.29 601
13883.41 613
13884.52 568
13885.63 554
13886.75 573
13887.86 581
13888.97 627
13890.09 592
13891.20 542
13892.31 539
13893.43 565
13894.54 591
13895.65 574
13896.77 593
13897.88 595
13899.00 604
13900.11 606
13901.22 614
13902.34 601
13903.45 640
13904.57 635
13905.68 609
13906.79 601
13907.91 601
13909.02 611
13910.14 602
13911.25 610
13912.37 584
13913.48 591
13914.59 580
13915.71 599
13916.82 602
13917.94 561
13919.05 530
13920.17 553
13921.28 525
13922.40 511
13923.51 500
13924.63 532
13925.74 498
13926.86 509
13927.97 476
13929.09 518
13930.20 517
13931.32 493
13932.43 500
13933.55 522
13934.66 476
13935.78 469
13936.89 509
13938.01 512
13939.12 474
13940.24 481
13941.35 509
13942.47 533
13943.59 485
13944.70 504
13945.82 483
13946.93 487
13948.05 512
13949.16 505
13950.28 515
13951.40 487
13952.51 481
13953.63 489
13954.74 483
13955.86 457
13956.98 481
13958.09 470
13959.21 449
13960.33 454
13961.44 464
13962.56 473
13963.67 442
13964.79 406
13965.91 446
13967.02 433
13968.14 481
13969.26 472
13970.37 454
13971.49 415
13972.61 438
13973.72 471
13974.84 481
13975.96 471
13977.08 521
13978.19 481
13979.31 467
13980.43 480
13981.54 477
13982.66 487
13983.78 483
13984.90 495
13986.01 496
13987.13 530
13988.25 511
13989.37 515
13990.48 485
13991.60 491
13992.72 445
13993.84 435
13994.95 489
13996.07 474
13997.19 458
13998.31 510
13999.42 499
14000.54 457
14001.66 457
14002.78 467
14003.90 517
14005.01 483
14006.13 461
14007.25 492
14008.37 510
14009.49 473
14010.61 479
14011.72 482
14012.84 460
14013.96 427
14015.08 455
14016.20 480
14017.32 497
14018.43 501
14019.55 535
14020.67 548
14021.79 529
14022.91 531
14024.03 582
14025.15 526
14026.27 506
14027.39 500
14028.50 504
14029.62 548
14030.74 518
14031.86 534
14032.98 510
14034.10 478
14035.22 493
14036.34 498
14037.46 503
14038.58 513
14039.70 480
14040.82 480
14041.94 487
14043.06 435
14044.18 485
14045.30 450
14046.41 444
14047.53 442
14048.65 433
14049.77 433
14050.89 463
14052.01 426
14053.13 423
14054.25 416
14055.37 438
14056.49 440
14057.61 453
14058.74 488
14059.86 550
14060.98 451
14062.10 432
14063.22 416
14064.34 487
14065.46 469
14066.58 454
14067.70 473
14068.82 462
14069.94 465
14071.06 509
14072.18 457
14073.30 479
14074.42 468
14075.54 452
14076.66 471
14077.79 508
14078.91 469
14080.03 426
14081.15 421
14082.27 473
14083.39 461
14084.51 476
14085.63 533
14086.76 495
14087.88 475
14089.00 542
14090.12 527
14091.24 492
14092.36 522
14093.48 513
14094.61 560
14095.73 556
14096.85 513
14097.97 519
14099.09 516
14100.22 554
14101.34 550
14102.46 570
14103.58 521
14104.70 573
14105.83 631
14106.95 562
14108.07 530
14109.19 636
14110.31 595
14111.44 542
14112.56 514
14113.68 500
14114.80 470
14115.93 472
14117.05 500
14118.17 465
14119.29 448
14120.42 429
14121.54 479
14122.66 453
14123.79 479
14124.91 420
14126.03 467
14127.15 411
14128.28 445
14129.40 433
14130.52 413
14131.65 435
14132.77 478
14133.89 440
14135.02 426
14136.14 395
14137.26 380
14138.39 440
14139.51 393
14140.63 432
14141.76 428
14142.88 443
14144.00 474
14145.13 403
14146.25 399
14147.38 409
14148.50 407
14149.62 388
14150.75 415
14151.87 362
14152.99 405
14154.12 400
14155.24 423
14156.37 420
14157.49 415
14158.62 399
14159.74 395
14160.86 415
14161.99 400
14163.11 389
14164.24 403
14165.36 405
14166.49 437
14167.61 439
14168.74 423
14169.86 453
14170.99 433
14172.11 408
14173.23 397
14174.36 399
14175.48 402
14176.61 388
14177.73 394
14178.86 400
14179.98 364
14181.11 383
14182.23 380
14183.36 380
14184.49 391
14185.61 413
14186.74 410
14187.86 360
14188.99 378
14190.11 369
14191.24 373
14192.36 354
14193.49 369
14194.61 338
14195.74 365
14196.87 388
14197.99 354
14199.12 367
14200.24 372
14201.37 367
14202.50 370
14203.62 357
14204.75 356
14205.87 367
14207.00 366
14208.13 368
14209.25 387
14210.38 364
14211.50 384
14212.63 395
14213.76 361
14214.88 321
14216.01 349
14217.14 365
14218.26 314
14219.39 361
14220.52 386
14221.64 390
14222.77 400
14223.90 394
14225.02 318
14226.15 342
14227.28 356
14228.41 386
14229.53 363
14230.66 329
14231.79 319
14232.91 303
14234.04 330
14235.17 313
14236.30 308
14237.42 361
14238.55 341
14239.68 370
14240.81 308
14241.93 335
14243.06 342
14244.19 343
14245.32 368
14246.44 348
14247.57 363
14248.70 401
14249.83 370
14250.95 362
14252.08 371
14253.21 378
14254.34 361
14255.47 342
14256.59 352
14257.72 368
14258.85 396
14259.98 366
14261.11 381
14262.24 348
14263.36 336
14264.49 319
14265.62 394
14266.75 328
14267.88 322
14269.01 335
14270.14 330
14271.26 332
14272.39 316
14273.52 321
14274.65 337
14275.78 320
14276.91 279
14278.04 341
14279.17 334
14280.30 321
14281.42 337
14282.55 282
14283.68 320
14284.81 306
14285.94 330
14287.07 320
14288.20 346
14289.33 358
14290.46 342
14291.59 314
14292.72 312
14293.85 297
14294.98 297
14296.11 327
14297.24 329
14298.37 321
14299.50 303
14300.63 317
14301.76 296
14302.89 329
14304.02 299
14305.15 301
14306.28 312
14307.41 296
14308.54 301
14309.67 273
14310.80 250
14311.93 289
14313.06 292
14314.19 296
14315.32 283
14316.45 273
14317.58 272
14318.71 311
14319.84 307
14320.97 268
14322.10 273
14323.23 280
14324.36 278
14325.49 287
14326.63 291
14327.76 275
14328.89 316
14330.02 326
14331.15 294
14332.28 299
14333.41 293
14334.54 272
14335.67 332
14336.81 286
14337.94 303
14339.07 301
14340.20 277
14341.33 291
14342.46 276
14343.59 278
14344.73 266
14345.86 260
14346.99 302
14348.12 284
14349.25 319
14350.38 305
14351.52 310
14352.65 284
14353.78 263
14354.91 271
14356.04 288
14357.18 281
14358.31 278
14359.44 282
14360.57 287
14361.71 317
14362.84 337
14363.97 322
14365.10 294
14366.24 260
14367.37 290
14368.50 306
14369.63 315
14370.77 294
14371.90 292
14373.03 267
14374.16 261
14375.30 296
14376.43 293
14377.56 289
14378.70 295
14379.83 330
14380.96 318
14382.09 297
14383.23 285
14384.36 313
14385.49 280
14386.63 280
14387.76 310
14388.89 277
14390.03 284
14391.16 292
14392.29 280
14393.43 275
14394.56 264
14395.70 269
14396.83 305
14397.96 310
14399.10 309
14400.23 273
14401.36 316
14402.50 297
14403.63 282
14404.77 310
14405.90 320
14407.03 294
14408.17 282
14409.30 309
14410.44 297
14411.57 288
14412.71 297
14413.84 314
14414.97 278
14416.11 302
14417.24 289
14418.38 330
14419.51 300
14420.65 297
14421.78 360
14422.92 326
14424.05 316
14425.19 289
14426.32 279
14427.46 297
14428.59 288
14429.73 288
14430.86 280
14432.00 290
14433.13 326
14434.27 300
14435.40 329
14436.54 315
14437.67 277
14438.81 342
14439.94 323
14441.08 307
14442.21 288
14443.35 283
14444.48 308
14445.62 292
14446.76 287
14447.89 329
14449.03 294
14450.16 307
14451.30 318
14452.43 313
14453.57 340
14454.71 283
14455.84 296
14456.98 299
14458.11 314
14459.25 344
14460.39 320
14461.52 296
14462.66 303
14463.80 309
14464.93 313
14466.07 297
14467.20 327
14468.34 349
14469.48 327
14470.61 345
14471.75 344
14472.89 357
14474.02 377
14475.16 348
14476.30 339
14477.43 388
14478.57 351
14479.71 361
14480.85 330
14481.98 348
14483.12 365
14484.26 352
14485.39 334
14486.53 353
14487.67 363
14488.81 371
14489.94 340
14491.08 330
14492.22 334
14493.36 335
14494.49 329
14495.63 321
14496.77 316
14497.91 341
14499.04 289
14500.18 321
14501.32 331
14502.46 343
14503.59 303
14504.73 323
14505.87 313
14507.01 344
14508.15 305
14509.28 335
14510.42 331
14511.56 287
14512.70 276
14513.84 306
14514.98 308
14516.11 309
14517.25 323
14518.39 329
14519.53 310
14520.67 335
14521.81 285
14522.95 308
14524.08 326
14525.22 332
14526.36 292
14527.50 308
14528.64 330
14529.78 295
14530.92 282
14532.06 297
14533.20 326
14534.33 281
14535.47 300
14536.61 305
14537.75 290
14538.89 292
14540.03 282
14541.17 313
14542.31 331
14543.45 314
14544.59 314
14545.73 343
14546.87 330
14548.01 308
14549.15 290
14550.29 337
14551.43 298
14552.57 325
14553.71 288
14554.85 311
14555.99 323
14557.13 314
14558.27 289
14559.41 333
14560.55 354
14561.69 325
14562.83 324
14563.97 276
14565.11 281
14566.25 351
14567.39 345
14568.53 330
14569.67 311
14570.81 278
14571.95 325
14573.09 307
14574.23 279
14575.37 315
14576.51 305
14577.65 346
14578.79 373
14579.94 375
14581.08 330
14582.22 311
14583.36 308
14584.50 363
14585.64 323
14586.78 333
14587.92 303
14589.06 333
14590.21 347
14591.35 314
14592.49 344
14593.63 318
14594.77 315
14595.91 312
14597.05 344
14598.20 327
14599.34 352
14600.48 370
14601.62 317
14602.76 339
14603.90 343
14605.05 365
14606.19 388
14607.33 337
14608.47 314
14609.61 335
14610.76 348
14611.90 356
14613.04 357
14614.18 337
14615.32 308
14616.47 360
14617.61 423
14618.75 340
14619.89 369
14621.04 337
14622.18 359
14623.32 350
14624.46 345
14625.61 373
14626.75 385
14627.89 382
14629.04 384
14630.18 382
14631.32 375
14632.46 376
14633.61 387
14634.75 375
14635.89 391
14637.04 400
14638.18 417
14639.32 382
14640.47 406
14641.61 440
14642.75 442
14643.90 497
14645.04 463
14646.18 423
14647.33 440
14648.47 457
14649.61 421
14650.76 404
14651.90 454
14653.05 401
14654.19 350
14655.33 411
14656.48 410
14657.62 357
14658.76 315
14659.91 324
14661.05 326
14662.20 365
14663.34 341
14664.49 358
14665.63 372
14666.77 303
14667.92 349
14669.06 335
14670.21 353
14671.35 313
14672.50 319
14673.64 323
14674.79 300
14675.93 295
14677.07 351
14678.22 322
14679.36 312
14680.51 308
14681.65 365
14682.80 344
14683.94 333
14685.09 330
14686.23 250
14687.38 299
14688.52 319
14689.67 345
14690.81 347
14691.96 343
14693.10 281
14694.25 262
14695.40 319
14696.54 306
14697.69 267
14698.83 264
14699.98 274
14701.12 263
14702.27 258
14703.41 288
14704.56 272
14705.71 281
14706.85 277
14708.00 277
14709.14 282
14710.29 295
14711.44 316
14712.58 269
14713.73 311
14714.87 314
14716.02 327
14717.17 302
14718.31 309
14719.46 316
14720.61 305
14721.75 306
14722.90 278
14724.05 279
14725.19 270
14726.34 265
14727.49 275
14728.63 298
14729.78 287
14730.93 276
14732.07 294
14733.22 279
14734.37 259
14735.51 252
14736.66 315
14737.81 297
14738.95 337
14740.10 287
14741.25 308
14742.40 307
14743.54 343
14744.69 316
14745.84 277
14746.99 261
14748.13 267
14749.28 322
14750.43 336
14751.58 279
14752.72 299
14753.87 321
14755.02 295
14756.17 276
14757.31 247
14758.46 269
14759.61 284
14760.76 320
14761.91 316
14763.05 329
14764.20 338
14765.35 306
14766.50 269
14767.65 297
14768.80 304
14769.94 300
14771.09 337
14772.24 329
14773.39 306
14774.54 307
14775.69 331
14776.83 300
14777.98 284
14779.13 290
14780.28 267
14781.43 283
14782.58 284
14783.73 294
14784.88 275
14786.03 305
14787.17 345
14788.32 327
14789.47 320
14790.62 328
14791.77 332
14792.92 310
14794.07 313
14795.22 315
14796.37 327
14797.52 367
14798.67 324
14799.82 298
14800.97 315
14802.12 348
14803.26 341
14804.41 341
14805.56 357
14806.71 332
14807.86 355
14809.01 353
14810.16 357
14811.31 347
14812.46 347
14813.61 310
14814.76 316
14815.91 323
14817.06 324
14818.21 313
14819.36 316
14820.51 350
14821.66 360
14822.82 318
14823.97 335
14825.12 341
14826.27 303
14827.42 321
14828.57 281
14829.72 319
14830.87 308
14832.02 306
14833.17 288
14834.32 261
14835.47 289
14836.62 322
14837.77 287
14838.93 277
14840.08 258
14841.23 276
14842.38 315
14843.53 269
14844.68 291
14845.83 305
14846.98 279
14848.14 266
14849.29 256
14850.44 238
14851.59 292
14852.74 289
14853.89 235
14855.04 285
14856.20 262
14857.35 274
14858.50 234
14859.65 258
14860.80 249
14861.96 296
14863.11 252
14864.26 270
14865.41 271
14866.56 300
14867.72 270
14868.87 291
14870.02 284
14871.17 241
14872.32 243
14873.48 229
14874.63 240
14875.78 227
14876.93 224
14878.09 235
14879.24 272
14880.39 271
14881.54 266
14882.70 259
14883.85 233
14885.00 253
14886.16 255
14887.31 241
14888.46 245
14889.61 221
14890.77 223
14891.92 265
14893.07 247
14894.23 248
14895.38 224
14896.53 232
14897.69 239
14898.84 257
14899.99 240
14901.15 220
14902.30 226
14903.45 286
14904.61 273
14905.76 229
14906.91 261
14908.07 266
14909.22 273
14910.38 249
14911.53 274
14912.68 220
14913.84 257
14914.99 253
14916.15 211
14917.30 237
14918.45 236
14919.61 238
14920.76 264
14921.92 280
14923.07 277
14924.22 263
14925.38 264
14926.53 236
14927.69 270
14928.84 243
14930.00 242
14931.15 243
14932.31 261
14933.46 263
14934.62 270
14935.77 273
14936.93 260
14938.08 246
14939.24 254
14940.39 257
14941.55 219
14942.70 259
14943.86 251
14945.01 250
14946.17 290
14947.32 232
14948.48 236
14949.63 228
14950.79 265
14951.94 265
14953.10 305
14954.25 292
14955.41 262
14956.56 248
14957.72 265
14958.88 241
14960.03 233
14961.19 256
14962.34 259
14963.50 275
14964.65 261
14965.81 277
14966.97 281
14968.12 251
14969.28 225
14970.43 251
14971.59 239
14972.75 256
14973.90 244
14975.06 255
14976.22 251
14977.37 261
14978.53 262
14979.69 243
14980.84 237
14982.00 245
14983.16 254
14984.31 238
14985.47 219
14986.63 266
14987.78 262
14988.94 225
14990.10 267
14991.25 261
14992.41 232
14993.57 255
14994.72 204
14995.88 193
14997.04 216
14998.20 234
14999.35 234
15000.51 247
15001.67 225
15002.82 245
15003.98 228
15005.14 229
15006.30 220
15007.45 227
15008.61 245
15009.77 207
15010.93 199
15012.09 207
15013.24 236
15014.40 220
15015.56 241
15016.72 232
15017.87 202
15019.03 204
15020.19 236
15021.35 235
15022.51 261
15023.67 226
15024.82 212
15025.98 219
15027.14 199
15028.30 204
15029.46 182
15030.62 203
15031.77 194
15032.93 219
15034.09 204
15035.25 252
15036.41 267
15037.57 250
15038.73 232
15039.88 264
15041.04 240
15042.20 218
15043.36 211
15044.52 223
15045.68 205
15046.84 183
15048.00 204
15049.16 194
15050.32 201
15051.47 191
15052.63 205
15053.79 226
15054.95 213
15056.11 201
15057.27 204
15058.43 193
15059.59 206
15060.75 187
15061.91 202
15063.07 183
15064.23 188
15065.39 219
15066.55 203
15067.71 201
15068.87 202
15070.03 217
15071.19 211
15072.35 208
15073.51 225
15074.67 202
15075.83 183
15076.99 212
15078.15 198
15079.31 204
15080.47 200
15081.63 199
15082.79 192
15083.95 189
15085.11 230
15086.27 201
15087.43 192
15088.59 200
15089.76 227
15090.92 186
15092.08 178
15093.24 189
15094.40 193
15095.56 185
15096.72 207
15097.88 199
15099.04 211
15100.20 224
15101.37 203
15102.53 176
15103.69 197
15104.85 224
15106.01 166
15107.17 189
15108.33 190
15109.50 193
15110.66 193
15111.82 205
15112.98 240
15114.14 219
15115.30 194
15116.47 193
15117.63 219
15118.79 187
15119.95 214
15121.11 214
15122.27 210
15123.44 179
15124.60 199
15125.76 174
15126.92 207
15128.09 214
15129.25 204
15130.41 196
15131.57 215
15132.73 217
15133.90 225
15135.06 187
15136.22 215
15137.38 212
15138.55 206
15139.71 213
15140.87 203
15142.04 230
15143.20 188
15144.36 209
15145.52 233
15146.69 218
15147.85 181
15149.01 201
15150.18 193
15151.34 187
15152.50 195
15153.67 177
15154.83 198
15155.99 217
15157.16 194
15158.32 202
15159.48 227
15160.65 210
15161.81 202
15162.97 176
15164.14 184
15165.30 202
15166.46 216
15167.63 194
15168.79 216
15169.95 209
15171.12 198
15172.28 206
15173.45 189
15174.61 215
15175.77 259
15176.94 256
15178.10 239
15179.27 191
15180.43 234
15181.60 221
15182.76 208
15183.92 172
15185.09 184
15186.25 197
15187.42 247
15188.58 248
15189.75 232
15190.91 234
15192.08 194
15193.24 202
15194.41 226
15195.57 220
15196.74 240
15197.90 241
15199.07 240
15200.23 232
15201.40 246
15202.56 203
15203.73 249
15204.89 227
15206.06 237
15207.22 230
15208.39 230
15209.55 215
15210.72 216
15211.88 192
15213.05 205
15214.21 242
15215.38 229
15216.54 237
15217.71 260
15218.88 247
15220.04 231
15221.21 224
15222.37 244
15223.54 241
15224.71 263
15225.87 280
15227.04 254
15228.20 276
15229.37 269
15230.54 242
15231.70 248
15232.87 257
15234.03 243
15235.20 252
15236.37 263
15237.53 274
15238.70 291
15239.87 264
15241.03 253
15242.20 266
15243.37 297
15244.53 283
15245.70 265
15246.87 263
15248.03 288
15249.20 262
15250.37 272
15251.53 253
15252.70 210
15253.87 234
15255.04 229
15256.20 261
15257.37 211
15258.54 233
15259.70 242
15260.87 238
15262.04 223
15263.21 234
15264.37 238
15265.54 214
15266.71 224
15267.88 228
15269.04 203
15270.21 227
15271.38 198
15272.55 210
15273.72 214
15274.88 200
15276.05 211
15277.22 196
15278.39 235
15279.56 195
15280.72 231
15281.89 235
15283.06 188
15284.23 201
15285.40 199
15286.56 207
15287.73 200
15288.90 203
15290.07 217
15291.24 226
15292.41 222
15293.58 244
15294.74 200
15295.91 210
15297.08 209
15298.25 210
15299.42 191
15300.59 221
15301.76 220
15302.93 227
15304.09 218
15305.26 216
15306.43 187
15307.60 196
15308.77 210
15309.94 195
15311.11 221
15312.28 211
15313.45 212
15314.62 226
15315.79 239
15316.96 199
15318.13 207
15319.30 229
15320.46 224
15321.63 211
15322.80 199
15323.97 197
15325.14 214
15326.31 179
15327.48 192
15328.65 218
15329.82 241
15330.99 211
15332.16 175
15333.33 178
15334.50 206
15335.67 234
15336.84 232
15338.01 230
15339.18 217
15340.36 203
15341.53 225
15342.70 246
15343.87 221
15345.04 202
15346.21 224
15347.38 204
15348.55 226
15349.72 211
15350.89 210
15352.06 216
15353.23 208
15354.40 218
15355.57 217
15356.75 202
15357.92 210
15359.09 234
15360.26 225
15361.43 246
15362.60 256
15363.77 223
15364.94 230
15366.11 223
15367.29 200
15368.46 242
15369.63 213
15370.80 215
15371.97 209
15373.14 229
15374.32 208
15375.49 241
15376.66 191
15377.83 205
15379.00 219
15380.17 215
15381.35 212
15382.52 212
15383.69 242
15384.86 219
15386.03 250
15387.21 231
15388.38 244
15389.55 225
15390.72 218
15391.90 195
15393.07 205
15394.24 240
15395.41 232
15396.59 233
15397.76 249
15398.93 226
15400.10 250
15401.28 240
15402.45 213
15403.62 222
15404.79 236
15405.97 268
15407.14 182
15408.31 240
15409.49 225
15410.66 235
15411.83 210
15413.01 226
15414.18 220
15415.35 263
15416.53 204
15417.70 219
15418.87 203
15420.05 232
15421.22 249
15422.39 200
15423.57 219
15424.74 213
15425.91 204
15427.09 194
15428.26 185
15429.43 196
15430.61 227
15431.78 211
15432.96 186
15434.13 204
15435.30 219
15436.48 211
15437.65 214
15438.83 218
15440.00 185
15441.17 207
15442.35 212
15443.52 203
15444.70 160
15445.87 181
15447.05 203
15448.22 196
15449.40 226
15450.57 203
15451.75 157
15452.92 218
15454.09 219
15455.27 207
15456.44 226
15457.62 205
15458.79 215
15459.97 222
15461.14 214
15462.32 201
15463.49 204
15464.67 232
15465.84 219
15467.02 193
15468.19 228
15469.37 196
15470.55 194
15471.72 227
15472.90 191
15474.07 196
15475.25 209
15476.42 197
15477.60 202
15478.77 186
15479.95 171
15481.13 177
15482.30 207
15483.48 268
15484.65 193
15485.83 171
15487.00 192
15488.18 218
15489.36 206
15490.53 215
15491.71 214
15492.89 223
15494.06 191
15495.24 209
15496.41 206
15497.59 230
15498.77 205
15499.94 191
15501.12 220
15502.30 211
15503.47 207
15504.65 216
15505.83 228
15507.00 207
15508.18 245
15509.36 222
15510.53 213
15511.71 210
15512.89 208
15514.06 221
15515.24 242
15516.42 196
15517.60 213
15518.77 195
15519.95 199
15521.13 214
15522.30 201
15523.48 208
15524.66 223
15525.84 214
15527.01 196
15528.19 221
15529.37 215
15530.55 210
15531.73 211
15532.90 225
15534.08 229
15535.26 247
15536.44 221
15537.61 221
15538.79 234
15539.97 216
15541.15 234
15542.33 257
15543.50 216
15544.68 228
15545.86 258
15547.04 207
15548.22 200
15549.40 203
15550.57 233
15551.75 204
15552.93 226
15554.11 230
15555.29 214
15556.47 192
15557.65 217
15558.82 213
15560.00 209
15561.18 205
15562.36 210
15563.54 217
15564.72 236
15565.90 248
15567.08 214
15568.26 216
15569.43 187
15570.61 243
15571.79 240
15572.97 228
15574.15 226
15575.33 229
15576.51 198
15577.69 220
15578.87 229
15580.05 229
15581.23 213
15582.41 244
15583.59 264
15584.77 232
15585.95 242
15587.13 271
15588.31 253
15589.49 250
15590.67 263
15591.85 242
15593.03 241
15594.21 239
15595.39 252
15596.57 229
15597.75 252
15598.93 273
15600.11 220
15601.29 233
15602.47 254
15603.65 264
15604.83 244
15606.01 247
15607.19 213
15608.37 226
15609.55 252
15610.73 255
15611.91 264
15613.09 244
15614.27 285
15615.45 271
15616.64 283
15617.82 277
15619.00 261
15620.18 264
15621.36 245
15622.54 267
15623.72 243
15624.90 293
15626.08 313
15627.27 286
15628.45 281
15629.63 317
15630.81 286
15631.99 280
15633.17 299
15634.35 289
15635.54 287
15636.72 311
15637.90 314
15639.08 323
15640.26 303
15641.45 294
15642.63 298
15643.81 328
15644.99 307
15646.17 300
15647.36 311
15648.54 317
15649.72 313
15650.90 350
15652.08 321
15653.27 320
15654.45 315
15655.63 327
15656.81 338
15658.00 372
15659.18 361
15660.36 319
15661.54 325
15662.73 330
15663.91 316
15665.09 312
15666.27 347
15667.46 365
15668.64 354
15669.82 362
15671.01 394
15672.19 347
15673.37 315
15674.56 328
15675.74 343
15676.92 355
15678.10 353
15679.29 310
15680.47 299
15681.65 343
15682.84 292
15684.02 306
15685.21 334
15686.39 289
15687.57 319
15688.76 330
15689.94 322
15691.12 300
15692.31 334
15693.49 312
15694.67 298
15695.86 290
15697.04 277
15698.23 281
15699.41 293
15700.59 296
15701.78 301
15702.96 311
15704.15 318
15705.33 265
15706.52 302
15707.70 304
15708.88 285
15710.07 289
15711.25 308
15712.44 269
15713.62 291
15714.81 298
15715.99 326
15717.18 320
15718.36 296
15719.55 328
15720.73 292
15721.92 323
15723.10 317
15724.29 297
15725.47 310
15726.66 301
15727.84 340
15729.03 294
15730.21 306
15731.40 336
15732.58 375
15733.77 308
15734.95 277
15736.14 302
15737.32 324
15738.51 328
15739.69 327
15740.88 330
15742.07 345
15743.25 285
15744.44 351
15745.62 327
15746.81 272
15747.99 309
15749.18 339
15750.37 322
15751.55 337
15752.74 343
15753.93 370
15755.11 388
15756.30 323
15757.48 370
15758.67 346
15759.86 363
15761.04 362
15762.23 389
15763.42 386
15764.60 317
15765.79 402
15766.98 387
15768.16 372
15769.35 364
15770.54 340
15771.72 362
15772.91 328
15774.10 351
15775.28 322
15776.47 299
15777.66 357
15778.84 319
15780.03 317
15781.22 326
15782.41 342
15783.59 351
15784.78 352
15785.97 348
15787.15 320
15788.34 326
15789.53 308
15790.72 351
15791.90 364
15793.09 340
15794.28 322
15795.47 325
15796.65 277
15797.84 306
15799.03 319
15800.22 346
15801.41 328
15802.59 327
15803.78 300
15804.97 295
15806.16 308
15807.35 277
15808.53 267
15809.72 273
15810.91 276
15812.10 270
15813.29 284
15814.48 275
15815.66 259
15816.85 258
15818.04 294
15819.23 266
15820.42 273
15821.61 254
15822.80 275
15823.98 313
15825.17 270
15826.36 259
15827.55 256
15828.74 280
15829.93 270
15831.12 282
15832.31 282
15833.50 295
15834.69 221
15835.87 266
15837.06 247
15838.25 254
15839.44 233
15840.63 261
15841.82 256
15843.01 262
15844.20 261
15845.39 237
15846.58 277
15847.77 254
15848.96 236
15850.15 269
15851.34 286
15852.53 251
15853.72 308
15854.91 300
15856.10 252
15857.29 269
15858.48 305
15859.67 285
15860.86 288
15862.05 294
15863.24 283
15864.43 260
15865.62 278
15866.81 273
15868.00 280
15869.19 241
15870.38 294
15871.57 252
15872.76 284
15873.95 292
15875.14 277
15876.33 259
15877.52 267
15878.72 250
15879.91 276
15881.10 286
15882.29 251
15883.48 266
15884.67 291
15885.86 292
15887.05 277
15888.24 295
15889.43 290
15890.63 262
15891.82 273
15893.01 259
15894.20 287
15895.39 256
15896.58 287
15897.77 270
15898.97 295
15900.16 307
15901.35 304
15902.54 292
15903.73 267
15904.92 279
15906.12 306
15907.31 293
15908.50 294
15909.69 334
15910.88 279
15912.08 281
15913.27 299
15914.46 313
15915.65 318
15916.85 323
15918.04 281
15919.23 306
15920.42 306
15921.61 326
15922.81 352
15924.00 308
15925.19 340
15926.38 318
15927.58 314
15928.77 335
15929.96 311
15931.16 329
15932.35 339
15933.54 305
15934.73 295
15935.93 319
15937.12 296
15938.31 285
15939.51 285
15940.70 316
15941.89 294
15943.09 337
15944.28 331
15945.47 315
15946.67 274
15947.86 293
15949.05 306
15950.25 285
15951.44 257
15952.63 269
15953.83 277
15955.02 283
15956.21 275
15957.41 257
15958.60 244
15959.80 270
15960.99 246
15962.18 280
15963.38 265
15964.57 241
15965.77 266
15966.96 254
15968.15 240
15969.35 260
15970.54 274
15971.74 231
15972.93 237
15974.13 247
15975.32 246
15976.51 235
15977.71 243
15978.90 242
15980.10 250
15981.29 221
15982.49 227
15983.68 243
15984.88 222
15986.07 273
15987.27 215
15988.46 209
15989.66 224
15990.85 207
15992.05 258
15993.24 244
15994.44 246
15995.63 212
15996.83 221
15998.02 227
15999.22 193
16000.41 206
16001.61 218
16002.80 236
16004.00 213
16005.20 214
16006.39 215
16007.59 196
16008.78 229
16009.98 210
16011.17 200
16012.37 236
16013.57 210
16014.76 239
16015.96 208
16017.15 220
16018.35 236
16019.55 239
16020.74 223
16021.94 196
16023.13 231
16024.33 183
16025.53 217
16026.72 237
16027.92 211
16029.12 200
16030.31 221
16031.51 209
16032.71 200
16033.90 202
16035.10 200
16036.30 223
16037.49 202
16038.69 204
16039.89 206
16041.08 233
16042.28 184
16043.48 179
16044.67 189
16045.87 239
16047.07 211
16048.27 214
16049.46 242
16050.66 196
16051.86 195
16053.06 232
16054.25 239
16055.45 217
16056.65 190
16057.84 206
16059.04 223
16060.24 196
16061.44 207
16062.64 214
16063.83 204
16065.03 200
16066.23 187
16067.43 205
16068.62 217
16069.82 225
16071.02 211
16072.22 209
16073.42 206
16074.62 209
16075.81 185
16077.01 186
16078.21 191
16079.41 216
16080.61 236
16081.81 184
16083.00 196
16084.20 192
16085.40 189
16086.60 183
16087.80 193
16089.00 163
16090.20 195
16091.39 198
16092.59 203
16093.79 220
16094.99 179
16096.19 200
16097.39 195
16098.59 219
16099.79 207
16100.99 192
16102.19 172
16103.38 178
16104.58 175
16105.78 171
16106.98 191
16108.18 181
16109.38 185
16110.58 164
16111.78 162
16112.98 164
16114.18 159
16115.38 195
16116.58 199
16117.78 197
16118.98 190
16120.18 173
16121.38 172
16122.58 160
16123.78 170
16124.98 158
16126.18 182
16127.38 184
16128.58 170
16129.78 166
16130.98 165
16132.18 195
16133.38 182
16134.58 173
16135.78 179
16136.98 174
16138.18 176
16139.38 187
16140.58 218
16141.78 190
16142.98 160
16144.19 199
16145.39 194
16146.59 185
16147.79 171
16148.99 169
16150.19 168
16151.39 174
16152.59 175
16153.79 188
16154.99 167
16156.20 192
16157.40 167
16158.60 176
16159.80 213
16161.00 181
16162.20 194
16163.40 183
16164.61 193
16165.81 179
16167.01 157
16168.21 196
16169.41 187
16170.61 180
16171.82 196
16173.02 174
16174.22 190
16175.42 175
16176.62 173
16177.82 204
16179.03 186
16180.23 182
16181.43 165
16182.63 185
16183.84 199
16185.04 175
16186.24 154
16187.44 183
16188.65 183
16189.85 213
16191.05 188
16192.25 202
16193.46 182
16194.66 162
16195.86 189
16197.06 177
16198.27 174
16199.47 187
16200.67 178
16201.87 166
16203.08 212
16204.28 211
16205.48 212
16206.69 163
16207.89 182
16209.09 178
16210.30 184
16211.50 216
16212.70 144
16213.91 168
16215.11 199
16216.31 193
16217.52 177
16218.72 234
16219.92 217
16221.13 183
16222.33 185
16223.53 218
16224.74 195
16225.94 208
16227.15 187
16228.35 187
16229.55 158
16230.76 196
16231.96 219
16233.17 191
16234.37 204
16235.57 226
16236.78 188
16237.98 191
16239.19 176
16240.39 172
16241.60 191
16242.80 217
16244.00 211
16245.21 157
16246.41 181
16247.62 216
16248.82 199
16250.03 202
16251.23 188
16252.44 235
16253.64 218
16254.85 183
16256.05 175
16257.26 186
16258.46 212
16259.67 233
16260.87 201
16262.08 198
16263.28 195
16264.49 183
16265.69 214
16266.90 181
16268.10 186
16269.31 188
16270.51 179
16271.72 210
16272.93 227
16274.13 173
16275.34 178
16276.54 194
16277.75 199
16278.95 173
16280.16 210
16281.37 204
16282.57 209
16283.78 207
16284.98 207
16286.19 199
16287.40 216
16288.60 228
16289.81 210
16291.01 220
16292.22 192
16293.43 239
16294.63 204
16295.84 212
16297.05 220
16298.25 214
16299.46 234
16300.67 189
16301.87 224
16303.08 205
16304.29 218
16305.49 231
16306.70 211
16307.91 218
16309.11 201
16310.32 196
16311.53 263
16312.73 224
16313.94 258
16315.15 225
16316.36 229
16317.56 230
16318.77 252
16319.98 220
16321.19 207
16322.39 228
16323.60 250
16324.81 244
16326.02 198
16327.22 180
16328.43 230
16329.64 253
16330.85 220
16332.05 195
16333.26 196
16334.47 229
16335.68 212
16336.88 206
16338.09 189
16339.30 215
16340.51 206
16341.72 191
16342.93 182
16344.13 197
16345.34 182
16346.55 215
16347.76 201
16348.97 190
16350.18 196
16351.38 179
16352.59 196
16353.80 178
16355.01 200
16356.22 192
16357.43 216
16358.64 164
16359.84 162
16361.05 165
16362.26 171
16363.47 199
16364.68 189
16365.89 175
16367.10 175
16368.31 165
16369.52 171
16370.73 194
16371.93 188
16373.14 193
16374.35 181
16375.56 168
16376.77 173
16377.98 188
16379.19 173
16380.40 210
16381.61 203
16382.82 168
16384.03 176
16385.24 164
16386.45 186
16387.66 159
16388.87 170
16390.08 142
16391.29 180
16392.50 182
16393.71 180
16394.92 143
16396.13 159
16397.34 186
16398.55 166
16399.76 203
16400.97 198
16402.18 185
16403.39 148
16404.60 152
16405.81 166
16407.02 185
16408.23 186
16409.44 194
16410.65 161
16411.86 162
16413.08 189
16414.29 166
16415.50 174
16416.71 172
16417.92 174
16419.13 177
16420.34 181
16421.55 178
16422.76 152
16423.97 164
16425.19 162
16426.40 156
16427.61 184
16428.82 194
16430.03 176
16431.24 186
16432.45 152
16433.67 175
16434.88 180
16436.09 210
16437.30 187
16438.51 160
16439.72 163
16440.94 171
16442.15 168
16443.36 177
16444.57 174
16445.78 181
16446.99 155
16448.21 156
16449.42 174
16450.63 169
16451.84 169
16453.06 171
16454.27 171
16455.48 169
16456.69 138
16457.90 166
16459.12 183
16460.33 154
16461.54 188
16462.75 166
16463.97 178
16465.18 183
16466.39 157
16467.61 145
16468.82 179
16470.03 200
16471.24 157
16472.46 163
16473.67 165
16474.88 182
16476.10 180
16477.31 153
16478.52 169
16479.74 176
16480.95 163
16482.16 156
16483.38 174
16484.59 154
16485.80 154
16487.02 146
16488.23 133
16489.44 154
16490.66 164
16491.87 172
16493.08 160
16494.30 167
16495.51 156
16496.73 148
16497.94 187
16499.15 177
16500.37 143
16501.58 165
16502.80 189
16504.01 171
16505.22 141
16506.44 138
16507.65 134
16508.87 157
16510.08 184
16511.30 133
16512.51 124
16513.72 147
16514.94 164
16516.15 157
16517.37 169
16518.58 165
16519.80 178
16521.01 162
16522.23 171
16523.44 141
16524.66 135
16525.87 144
16527.09 134
16528.30 127
16529.52 159
16530.73 192
16531.95 184
16533.16 178
16534.38 184
16535.59 137
16536.81 146
16538.02 141
16539.24 163
16540.45 139
16541.67 144
16542.89 157
16544.10 164
16545.32 164
16546.53 162
16547.75 150
16548.96 169
16550.18 129
16551.40 126
16552.61 175
16553.83 170
16555.04 165
16556.26 130
16557.48 145
16558.69 161
16559.91 178
16561.12 132
16562.34 118
16563.56 160
16564.77 141
16565.99 140
16567.21 149
16568.42 184
16569.64 159
16570.86 125
16572.07 142
16573.29 196
16574.51 168
16575.72 182
16576.94 169
16578.16 188
16579.37 155
16580.59 176
16581.81 131
16583.02 161
16584.24 145
16585.46 155
16586.68 185
16587.89 203
16589.11 191
16590.33 176
16591.54 199
16592.76 170
16593.98 178
16595.20 169
16596.41 138
16597.63 182
16598.85 177
16600.07 179
16601.29 175
16602.50 154
16603.72 146
16604.94 167
16606.16 168
16607.37 156
16608.59 161
16609.81 153
16611.03 174
16612.25 155
16613.46 154
16614.68 158
16615.90 162
16617.12 152
16618.34 149
16619.56 168
16620.77 150
16621.99 159
16623.21 156
16624.43 168
16625.65 143
16626.87 179
16628.09 163
16629.30 164
16630.52 148
16631.74 169
16632.96 167
16634.18 165
16635.40 140
16636.62 132
16637.84 166
16639.06 167
16640.28 147
16641.49 164
16642.71 165
16643.93 158
16645.15 179
16646.37 133
16647.59 138
16648.81 136
16650.03 152
16651.25 148
16652.47 177
16653.69 158
16654.91 141
16656.13 158
16657.35 161
16658.57 158
16659.79 145
16661.01 181
16662.23 161
16663.45 139
16664.67 127
16665.89 136
16667.11 154
16668.33 167
16669.55 147
16670.77 142
16671.99 152
16673.21 152
16674.43 162
16675.65 173
16676.87 155
16678.09 177
16679.31 147
16680.53 169
16681.75 164
16682.97 137
16684.19 167
16685.42 155
16686.64 159
16687.86 144
16689.08 170
16690.30 176
16691.52 158
16692.74 158
16693.96 182
16695.18 159
16696.40 167
16697.63 153
16698.85 168
16700.07 142
16701.29 177
16702.51 161
16703.73 146
16704.95 138
16706.18 136
16707.40 162
16708.62 183
16709.84 163
16711.06 127
16712.28 136
16713.51 142
16714.73 155
16715.95 122
16717.17 141
16718.39 171
16719.62 167
16720.84 151
16722.06 156
16723.28 152
16724.50 153
16725.73 136
16726.95 153
16728.17 146
16729.39 153
16730.62 144
16731.84 157
16733.06 169
16734.28 161
16735.51 170
16736.73 164
16737.95 128
16739.18 144
16740.40 180
16741.62 184
16742.84 177
16744.07 158
16745.29 156
16746.51 146
16747.74 146
16748.96 126
16750.18 137
16751.41 146
16752.63 167
16753.85 154
16755.08 136
16756.30 171
16757.52 143
16758.75 156
16759.97 133
16761.19 132
16762.42 152
16763.64 175
16764.86 153
16766.09 151
16767.31 145
16768.54 156
16769.76 137
16770.98 151
16772.21 132
16773.43 141
16774.66 133
16775.88 131
16777.10 167
16778.33 157
16779.55 128
16780.78 128
16782.00 169
16783.22 164
16784.45 166
16785.67 157
16786.90 144
16788.12 153
16789.35 147
16790.57 147
16791.80 143
16793.02 165
16794.25 187
16795.47 142
16796.70 159
16797.92 153
16799.15 156
16800.37 156
16801.60 149
16802.82 146
16804.05 167
16805.27 163
16806.50 141
16807.72 126
16808.95 153
16810.17 148
16811.40 154
16812.62 154
16813.85 146
16815.07 143
16816.30 147
16817.53 159
16818.75 146
16819.98 175
16821.20 144
16822.43 159
16823.65 151
16824.88 152
16826.11 144
16827.33 171
16828.56 148
16829.78 179
16831.01 149
16832.24 131
16833.46 140
16834.69 174
16835.92 161
16837.14 150
16838.37 148
16839.60 187
16840.82 148
16842.05 169
16843.27 163
16844.50 133
16845.73 150
16846.96 165
16848.18 160
16849.41 135
16850.64 167
16851.86 161
16853.09 153
16854.32 143
16855.54 166
16856.77 202
16858.00 187
16859.22 179
16860.45 172
16861.68 177
16862.91 176
16864.13 191
16865.36 187
16866.59 173
16867.82 180
16869.04 172
16870.27 180
16871.50 168
16872.73 162
16873.95 160
16875.18 181
16876.41 211
16877.64 194
16878.87 177
16880.09 199
16881.32 217
16882.55 193
16883.78 210
16885.01 183
16886.23 184
16887.46 177
16888.69 198
16889.92 213
16891.15 196
16892.38 198
16893.60 209
16894.83 198
16896.06 207
16897.29 191
16898.52 206
16899.75 230
16900.98 226
16902.20 226
16903.43 214
16904.66 218
16905.89 243
16907.12 207
16908.35 196
16909.58 204
16910.81 195
16912.04 185
16913.26 178
16914.49 168
16915.72 195
16916.95 214
16918.18 186
16919.41 188
16920.64 213
16921.87 186
16923.10 185
16924.33 198
16925.56 158
16926.79 191
16928.02 191
16929.25 185
16930.48 170
16931.71 214
16932.94 158
16934.17 167
16935.40 156
16936.63 158
16937.86 165
16939.09 172
16940.32 183
16941.55 147
16942.78 178
16944.01 172
16945.24 174
16946.47 145
16947.70 159
16948.93 134
16950.16 141
16951.39 168
16952.62 169
16953.85 152
16955.08 140
16956.31 141
16957.54 151
16958.77 146
16960.01 142
16961.24 155
16962.47 125
16963.70 137
16964.93 165
16966.16 148
16967.39 153
16968.62 175
16969.85 158
16971.08 168
16972.32 181
16973.55 173
16974.78 159
16976.01 136
16977.24 144
16978.47 176
16979.70 192
16980.94 139
16982.17 145
16983.40 157
16984.63 154
16985.86 161
16987.10 159
16988.33 141
16989.56 159
16990.79 154
16992.02 160
16993.26 164
16994.49 140
16995.72 150
16996.95 152
16998.18 159
16999.42 136
17000.65 140
17001.88 149
17003.11 156
17004.35 175
17005.58 131
17006.81 127
17008.04 165
17009.28 163
17010.51 135
17011.74 122
17012.97 130
17014.21 153
17015.44 136
17016.67 125
17017.91 160
17019.14 165
17020.37 158
17021.60 165
17022.84 156
17024.07 144
17025.30 173
17026.54 139
17027.77 140
17029.00 143
17030.24 141
17031.47 153
17032.70 168
17033.94 167
17035.17 142
17036.41 168
17037.64 183
17038.87 151
17040.11 153
17041.34 143
17042.57 154
17043.81 167
17045.04 168
17046.28 137
17047.51 167
17048.74 166
17049.98 169
17051.21 148
17052.45 136
17053.68 122
17054.92 113
17056.15 145
17057.38 149
17058.62 134
17059.85 112
17061.09 154
17062.32 141
17063.56 131
17064.79 119
17066.03 118
17067.26 147
17068.50 159
17069.73 133
17070.97 138
17072.20 133
17073.44 135
17074.67 121
17075.91 125
17077.14 147
17078.38 144
17079.61 140
17080.85 143
17082.08 126
17083.32 130
17084.55 129
17085.79 146
17087.02 141
17088.26 137
17089.49 140
17090.73 161
17091.97 154
17093.20 124
17094.44 128
17095.67 128
17096.91 184
17098.14 153
17099.38 151
17100.62 115
17101.85 150
17103.09 146
17104.32 153
17105.56 138
17106.80 133
17108.03 151
17109.27 126
17110.51 139
17111.74 148
17112.98 134
17114.21 133
17115.45 162
17116.69 124
17117.92 127
17119.16 127
17120.40 158
17121.63 161
17122.87 144
17124.11 117
17125.34 103
17126.58 128
17127.82 138
17129.06 133
17130.29 125
17131.53 155
17132.77 134
17134.00 131
17135.24 127
17136.48 157
17137.72 145
17138.95 136
17140.19 148
17141.43 112
17142.67 116
17143.90 148
17145.14 135
17146.38 155
17147.62 142
17148.85 157
17150.09 118
17151.33 117
17152.57 120
17153.80 142
17155.04 146
17156.28 140
17157.52 135
17158.76 140
17159.99 130
17161.23 145
17162.47 131
17163.71 134
17164.95 114
17166.19 143
17167.42 141
17168.66 130
17169.90 125
17171.14 94
17172.38 130
17173.62 154
17174.86 139
17176.09 140
17177.33 117
17178.57 128
17179.81 124
17181.05 117
17182.29 105
17183.53 122
17184.77 150
17186.01 131
17187.24 137
17188.48 113
17189.72 143
17190.96 132
17192.20 127
17193.44 133
17194.68 128
17195.92 119
17197.16 125
17198.40 128
17199.64 142
17200.88 129
17202.12 106
17203.36 135
17204.60 135
17205.84 139
17207.08 136
17208.32 161
17209.56 119
17210.80 112
17212.04 139
17213.28 140
17214.52 135
17215.76 118
17217.00 110
17218.24 142
17219.48 131
17220.72 145
17221.96 112
17223.20 110
17224.44 116
17225.68 116
17226.92 119
17228.16 128
17229.40 129
17230.64 119
17231.88 144
17233.12 135
17234.36 141
17235.60 113
17236.85 114
17238.09 115
17239.33 124
17240.57 132
17241.81 124
17243.05 129
17244.29 135
17245.53 148
17246.77 131
17248.02 136
17249.26 134
17250.50 143
17251.74 125
17252.98 99
17254.22 144
17255.46 127
17256.71 116
17257.95 118
17259.19 124
17260.43 118
17261.67 133
17262.91 108
17264.16 134
17265.40 114
17266.64 116
17267.88 145
17269.12 102
17270.37 142
17271.61 120
17272.85 123
17274.09 128
17275.34 130
17276.58 107
17277.82 133
17279.06 111
17280.30 124
17281.55 124
17282.79 120
17284.03 128
17285.27 130
17286.52 120
17287.76 111
17289.00 111
17290.25 120
17291.49 110
17292.73 129
17293.97 166
17295.22 137
17296.46 112
17297.70 129
17298.95 140
17300.19 126
17301.43 121
17302.68 129
17303.92 132
17305.16 124
17306.41 122
17307.65 121
17308.89 104
17310.14 104
17311.38 136
17312.62 127
17313.87 86
17315.11 127
17316.36 126
17317.60 130
17318.84 122
17320.09 117
17321.33 124
17322.58 157
17323.82 121
17325.06 117
17326.31 110
17327.55 113
17328.80 122
17330.04 119
17331.28 146
17332.53 140
17333.77 140
17335.02 144
17336.26 129
17337.51 110
17338.75 116
17340.00 127
17341.24 114
17342.48 134
17343.73 122
17344.97 124
17346.22 123
17347.46 130
17348.71 129
17349.95 120
17351.20 102
17352.44 129
17353.69 129
17354.93 112
17356.18 109
17357.42 139
17358.67 152
17359.92 121
17361.16 111
17362.41 111
17363.65 117
17364.90 125
17366.14 121
17367.39 115
17368.63 117
17369.88 121
17371.13 161
17372.37 144
17373.62 126
17374.86 119
17376.11 123
17377.35 123
17378.60 121
17379.85 103
17381.09 151
17382.34 124
17383.59 125
17384.83 107
17386.08 148
17387.32 150
17388.57 125
17389.82 138
17391.06 119
17392.31 139
17393.56 136
17394.80 140
17396.05 120
17397.30 118
17398.54 116
17399.79 125
17401.04 121
17402.28 140
17403.53 126
17404.78 113
17406.02 120
17407.27 129
17408.52 108
17409.77 123
17411.01 147
17412.26 129
17413.51 118
17414.75 118
17416.00 112
17417.25 126
17418.50 104
17419.74 117
17420.99 114
17422.24 115
17423.49 157
17424.73 122
17425.98 110
17427.23 135
17428.48 130
17429.73 113
17430.97 105
17432.22 144
17433.47 145
17434.72 124
17435.97 111
17437.21 139
17438.46 122
17439.71 115
17440.96 133
17442.21 118
17443.45 119
17444.70 112
17445.95 120
17447.20 133
17448.45 137
17449.70 116
17450.95 116
17452.19 122
17453.44 102
17454.69 109
17455.94 152
17457.19 137
17458.44 95
17459.69 128
17460.94 126
17462.19 133
17463.43 116
17464.68 103
17465.93 115
17467.18 114
17468.43 124
17469.68 109
17470.93 121
17472.18 141
17473.43 120
17474.68 126
17475.93 119
17477.18 129
17478.43 116
17479.68 122
17480.93 110
17482.18 124
17483.43 128
17484.68 134
17485.93 132
17487.17 111
17488.42 129
17489.67 155
17490.92 141
17492.18 111
17493.43 137
17494.68 131
17495.93 126
17497.18 130
17498.43 132
17499.68 124
17500.93 122
17502.18 133
17503.43 145
17504.68 121
17505.93 139
17507.18 151
17508.43 134
17509.68 116
17510.93 113
17512.18 123
17513.43 136
17514.68 117
17515.94 132
17517.19 153
17518.44 145
17519.69 141
17520.94 125
17522.19 144
17523.44 132
17524.69 133
17525.94 118
17527.20 132
17528.45 130
17529.70 141
17530.95 126
17532.20 122
17533.45 124
17534.70 111
17535.96 129
17537.21 142
17538.46 142
17539.71 127
17540.96 162
17542.22 147
17543.47 133
17544.72 121
17545.97 123
17547.22 119
17548.48 145
17549.73 160
17550.98 139
17552.23 123
17553.48 145
17554.74 155
17555.99 154
17557.24 116
17558.49 131
17559.75 143
17561.00 134
17562.25 144
17563.50 148
17564.76 168
17566.01 147
17567.26 140
17568.52 143
17569.77 138
17571.02 142
17572.27 140
17573.53 134
17574.78 133
17576.03 164
17577.29 156
17578.54 120
17579.79 144
17581.05 143
17582.30 152
17583.55 124
17584.81 117
17586.06 150
17587.31 130
17588.57 162
17589.82 151
17591.07 144
17592.33 141
17593.58 153
17594.83 161
17596.09 134
17597.34 129
17598.60 166
17599.85 174
17601.10 122
17602.36 139
17603.61 113
17604.87 135
17606.12 109
17607.37 130
17608.63 144
17609.88 150
17611.14 136
17612.39 144
17613.65 146
17614.90 127
17616.16 146
17617.41 133
17618.66 127
17619.92 120
17621.17 130
17622.43 126
17623.68 129
17624.94 116
17626.19 149
17627.45 141
17628.70 124
17629.96 142
17631.21 148
17632.47 151
17633.72 119
17634.98 126
17636.23 131
17637.49 123
17638.74 110
17640.00 128
17641.26 125
17642.51 142
17643.77 140
17645.02 154
17646.28 136
17647.53 120
17648.79 131
17650.04 133
17651.30 102
17652.56 116
17653.81 137
17655.07 122
17656.32 123
17657.58 128
17658.84 130
17660.09 116
17661.35 141
17662.60 107
17663.86 139
17665.12 123
17666.37 123
17667.63 145
17668.89 137
17670.14 120
17671.40 115
17672.66 111
17673.91 117
17675.17 132
17676.43 107
17677.68 101
17678.94 149
17680.20 151
17681.45 121
17682.71 118
17683.97 119
17685.22 142
17686.48 140
17687.74 135
17688.99 119
17690.25 142
17691.51 133
17692.77 111
17694.02 132
17695.28 115
17696.54 108
17697.80 125
17699.05 142
17700.31 115
17701.57 104
17702.83 127
17704.08 136
17705.34 115
17706.60 129
17707.86 107
17709.11 132
17710.37 145
17711.63 132
17712.89 129
17714.15 132
17715.40 148
17716.66 106
17717.92 106
17719.18 127
17720.44 130
17721.70 110
17722.95 132
17724.21 116
17725.47 127
17726.73 133
17727.99 144
17729.25 129
17730.51 99
17731.76 114
17733.02 147
17734.28 131
17735.54 119
17736.80 125
17738.06 140
17739.32 115
17740.58 111
17741.83 134
17743.09 112
17744.35 125
17745.61 130
17746.87 127
17748.13 126
17749.39 147
17750.65 140
17751.91 127
17753.17 121
17754.43 123
17755.69 114
17756.95 118
17758.21 135
17759.47 107
17760.73 113
17761.98 107
17763.24 128
17764.50 113
17765.76 120
17767.02 116
17768.28 132
17769.54 143
17770.80 115
17772.06 104
17773.32 119
17774.58 132
17775.84 120
17777.11 120
17778.37 101
17779.63 113
17780.89 103
17782.15 125
17783.41 109
17784.67 112
17785.93 138
17787.19 118
17788.45 127
17789.71 122
17790.97 103
17792.23 121
17793.49 121
17794.75 106
17796.01 129
17797.28 122
17798.54 141
17799.80 122
17801.06 119
17802.32 120
17803.58 141
17804.84 109
17806.10 136
17807.37 101
17808.63 123
17809.89 104
17811.15 113
17812.41 144
17813.67 111
17814.93 144
17816.20 108
17817.46 127
17818.72 134
17819.98 107
17821.24 113
17822.50 138
17823.77 106
17825.03 115
17826.29 152
17827.55 138
17828.81 140
17830.08 131
17831.34 108
17832.60 106
17833.86 106
17835.13 97
17836.39 127
17837.65 120
17838.91 130
17840.18 121
17841.44 118
17842.70 109
17843.96 121
17845.23 133
17846.49 112
17847.75 123
17849.01 127
17850.28 110
17851.54 139
17852.80 89
17854.07 101
17855.33 120
17856.59 112
17857.86 139
17859.12 95
17860.38 124
17861.65 102
17862.91 136
17864.17 137
17865.44 117
17866.70 133
17867.96 146
17869.23 133
17870.49 101
17871.75 107
17873.02 117
17874.28 134
17875.54 125
17876.81 109
17878.07 82
17879.34 99
17880.60 116
17881.86 113
17883.13 101
17884.39 118
17885.66 107
17886.92 113
17888.18 131
17889.45 118
17890.71 114
17891.98 105
17893.24 136
17894.51 124
17895.77 86
17897.04 96
17898.30 114
17899.56 107
17900.83 102
17902.09 93
17903.36 101
17904.62 125
17905.89 153
17907.15 106
17908.42 120
17909.68 122
17910.95 106
17912.21 114
17913.48 109
17914.74 120
17916.01 125
17917.27 138
17918.54 106
17919.80 89
17921.07 96
17922.34 106
17923.60 114
17924.87 123
17926.13 112
17927.40 106
17928.66 136
17929.93 111
17931.19 111
17932.46 105
17933.73 112
17934.99 98
17936.26 87
17937.52 84
17938.79 121
17940.06 127
17941.32 115
17942.59 112
17943.85 135
17945.12 101
17946.39 121
17947.65 99
17948.92 105
17950.19 124
17951.45 128
17952.72 119
17953.99 103
17955.25 113
17956.52 126
17957.79 132
17959.05 126
17960.32 104
17961.59 103
17962.85 130
17964.12 101
17965.39 98
17966.65 93
17967.92 103
17969.19 120
17970.45 131
17971.72 114
17972.99 88
17974.26 96
17975.52 120
17976.79 139
17978.06 117
17979.33 145
17980.59 115
17981.86 111
17983.13 116
17984.40 122
17985.66 111
17986.93 133
17988.20 119
17989.47 113
17990.73 91
17992.00 111
17993.27 112
17994.54 120
17995.81 92
17997.07 108
17998.34 130
17999.61 121
18000.88 97
18002.15 93
18003.42 124
18004.68 127
18005.95 133
18007.22 109
18008.49 99
18009.76 139
18011.03 120
18012.30 113
18013.56 88
18014.83 102
18016.10 115
18017.37 110
18018.64 93
18019.91 84
18021.18 113
18022.45 119
18023.71 119
18024.98 104
18026.25 129
18027.52 108
18028.79 106
18030.06 112
18031.33 101
18032.60 117
18033.87 103
18035.14 95
18036.41 97
18037.68 96
18038.95 115
18040.22 100
18041.49 135
18042.76 122
18044.02 124
18045.29 114
18046.56 119
18047.83 109
18049.10 96
18050.37 97
18051.64 125
18052.91 93
18054.18 128
18055.45 104
18056.72 128
18057.99 98
18059.27 122
18060.54 123
18061.81 99
18063.08 113
18064.35 102
18065.62 117
18066.89 105
18068.16 106
18069.43 104
18070.70 102
18071.97 113
18073.24 115
18074.51 103
18075.78 115
18077.05 106
18078.32 110
18079.60 122
18080.87 90
18082.14 117
18083.41 122
18084.68 101
18085.95 111
18087.22 123
18088.49 125
18089.77 130
18091.04 103
18092.31 110
18093.58 122
18094.85 121
18096.12 113
18097.39 98
18098.67 124
18099.94 106
18101.21 120
18102.48 115
18103.75 100
18105.02 111
18106.30 100
18107.57 102
18108.84 113
18110.11 108
18111.38 122
18112.66 138
18113.93 105
18115.20 124
18116.47 108
18117.75 127
18119.02 106
18120.29 108
18121.56 100
18122.84 97
18124.11 109
18125.38 133
18126.65 117
18127.93 116
18129.20 107
18130.47 115
18131.74 102
18133.02 113
18134.29 128
18135.56 131
18136.84 123
18138.11 116
18139.38 113
18140.66 101
18141.93 127
18143.20 105
18144.48 102
18145.75 101
18147.02 115
18148.30 137
18149.57 131
18150.84 128
18152.12 122
18153.39 114
18154.66 101
18155.94 116
18157.21 112
18158.48 112
18159.76 109
18161.03 119
18162.31 99
18163.58 107
18164.85 108
18166.13 110
18167.40 115
18168.68 108
18169.95 139
18171.22 131
18172.50 123
18173.77 130
18175.05 121
18176.32 131
18177.60 87
18178.87 95
18180.15 124
18181.42 125
18182.69 102
18183.97 126
18185.24 114
18186.52 118
18187.79 110
18189.07 117
18190.34 102
18191.62 122
18192.89 143
18194.17 138
18195.44 101
18196.72 102
18197.99 121
18199.27 110
18200.54 124
18201.82 112
18203.09 110
18204.37 118
18205.65 116
18206.92 106
18208.20 121
18209.47 116
18210.75 117
18212.02 97
18213.30 110
18214.57 112
18215.85 88
18217.13 123
18218.40 131
18219.68 133
18220.95 123
18222.23 112
18223.51 106
18224.78 93
18226.06 109
18227.33 116
18228.61 125
18229.89 107
18231.16 104
18232.44 135
18233.72 113
18234.99 122
18236.27 113
18237.55 126
18238.82 100
18240.10 110
18241.38 119
18242.65 101
18243.93 92
18245.21 91
18246.48 122
18247.76 104
18249.04 108
18250.31 123
18251.59 103
18252.87 92
18254.15 103
18255.42 102
18256.70 95
18257.98 114
18259.25 134
18260.53 138
18261.81 100
18263.09 101
18264.36 103
18265.64 101
18266.92 97
18268.20 105
18269.47 129
18270.75 133
18272.03 119
18273.31 119
18274.59 114
18275.86 109
18277.14 105
18278.42 93
18279.70 120
18280.98 103
18282.25 95
18283.53 102
18284.81 85
18286.09 93
18287.37 125
18288.64 114
18289.92 92
18291.20 116
18292.48 100
18293.76 107
18295.04 96
18296.32 101
18297.59 100
18298.87 98
18300.15 127
18301.43 109
18302.71 107
18303.99 82
18305.27 98
18306.55 122
18307.83 124
18309.10 80
18310.38 98
18311.66 94
18312.94 104
18314.22 111
18315.50 117
18316.78 107
18318.06 99
18319.34 116
18320.62 110
18321.90 120
18323.18 120
18324.46 125
18325.74 128
18327.02 109
18328.30 143
18329.58 123
18330.86 101
18332.14 122
18333.41 103
18334.69 111
18335.97 115
18337.25 119
18338.54 117
18339.82 108
18341.10 91
18342.38 102
18343.66 101
18344.94 94
18346.22 112
18347.50 111
18348.78 104
18350.06 101
18351.34 91
18352.62 91
18353.90 93
18355.18 109
18356.46 116
18357.74 109
18359.02 120
18360.30 112
18361.58 71
18362.87 94
18364.15 96
18365.43 87
18366.71 112
18367.99 142
18369.27 107
18370.55 119
18371.83 116
18373.11 97
18374.40 104
18375.68 107
18376.96 102
18378.24 118
18379.52 96
18380.80 97
18382.08 104
18383.37 109
18384.65 89
18385.93 100
18387.21 98
18388.49 108
18389.78 117
18391.06 103
18392.34 102
18393.62 113
18394.90 132
18396.19 118
18397.47 131
18398.75 119
18400.03 93
18401.31 124
18402.60 119
18403.88 111
18405.16 113
18406.44 97
18407.73 113
18409.01 84
18410.29 132
18411.57 100
18412.86 95
18414.14 120
18415.42 96
18416.71 113
18417.99 98
18419.27 107
18420.55 96
18421.84 105
18423.12 109
18424.40 130
18425.69 111
18426.97 122
18428.25 123
18429.54 120
18430.82 117
18432.10 116
18433.39 98
18434.67 88
18435.95 102
18437.24 97
18438.52 123
18439.80 112
18441.09 105
18442.37 84
18443.66 103
18444.94 99
18446.22 101
18447.51 126
18448.79 121
18450.08 117
18451.36 104
18452.64 109
18453.93 88
18455.21 112
18456.50 112
18457.78 110
18459.06 104
18460.35 108
18461.63 113
18462.92 105
18464.20 106
18465.49 104
18466.77 95
18468.06 112
18469.34 92
18470.63 98
18471.91 94
18473.19 94
18474.48 114
18475.76 93
18477.05 122
18478.33 101
18479.62 118
18480.90 101
18482.19 132
18483.47 93
18484.76 92
18486.05 113
18487.33 115
18488.62 85
18489.90 97
18491.19 112
18492.47 120
18493.76 140
18495.04 107
18496.33 117
18497.61 107
18498.90 104
18500.19 98
18501.47 93
18502.76 94
18504.04 89
18505.33 106
18506.62 100
18507.90 116
18509.19 114
18510.47 118
18511.76 107
18513.05 96
18514.33 102
18515.62 105
18516.90 126
18518.19 118
18519.48 78
18520.76 101
18522.05 104
18523.34 103
18524.62 102
18525.91 96
18527.20 96
18528.48 120
18529.77 114
18531.06 104
18532.34 115
18533.63 103
18534.92 101
18536.21 122
18537.49 117
18538.78 116
18540.07 130
18541.35 105
18542.64 109
18543.93 112
18545.22 118
18546.50 101
18547.79 111
18549.08 89
18550.37 86
18551.65 88
18552.94 106
18554.23 116
18555.52 96
18556.80 98
18558.09 112
18559.38 122
18560.67 136
18561.95 90
18563.24 116
18564.53 103
18565.82 132
18567.11 130
18568.39 103
18569.68 102
18570.97 105
18572.26 92
18573.55 107
18574.84 103
18576.12 96
18577.41 113
18578.70 115
18579.99 117
18581.28 141
18582.57 121
18583.86 118
18585.14 119
18586.43 115
18587.72 125
18589.01 123
18590.30 128
18591.59 120
18592.88 105
18594.17 143
18595.46 140
18596.74 114
18598.03 123
18599.32 123
18600.61 130
18601.90 121
18603.19 124
18604.48 120
18605.77 132
18607.06 121
18608.35 112
18609.64 145
18610.93 122
18612.22 123
18613.51 142
18614.80 151
18616.09 125
18617.38 120
18618.67 117
18619.96 143
18621.25 142
18622.54 132
18623.83 134
18625.12 145
18626.41 133
18627.70 146
18628.99 152
18630.28 136
18631.57 135
18632.86 133
18634.15 123
18635.44 132
18636.73 156
18638.02 153
18639.31 139
18640.60 121
18641.89 113
18643.18 146
18644.47 137
18645.76 118
18647.06 124
18648.35 131
18649.64 119
18650.93 139
18652.22 127
18653.51 130
18654.80 112
18656.09 100
18657.38 116
18658.68 135
18659.97 109
18661.26 123
18662.55 122
18663.84 105
18665.13 105
18666.42 121
18667.72 141
18669.01 126
18670.30 121
18671.59 106
18672.88 112
18674.17 110
18675.47 106
18676.76 99
18678.05 78
18679.34 126
18680.63 124
18681.93 98
18683.22 114
18684.51 159
18685.80 125
18687.09 123
18688.39 145
18689.68 129
18690.97 118
18692.26 138
18693.56 114
18694.85 105
18696.14 107
18697.43 131
18698.73 100
18700.02 98
18701.31 94
18702.60 93
18703.90 126
18705.19 113
18706.48 136
18707.78 137
18709.07 124
18710.36 109
18711.66 139
18712.95 101
18714.24 111
18715.54 102
18716.83 128
18718.12 116
18719.42 115
18720.71 97
18722.00 103
18723.30 118
18724.59 101
18725.88 95
18727.18 103
18728.47 120
18729.76 106
18731.06 105
18732.35 106
18733.65 103
18734.94 128
18736.23 127
18737.53 117
18738.82 114
18740.12 108
18741.41 119
18742.70 127
18744.00 107
18745.29 101
18746.59 137
18747.88 103
18749.18 98
18750.47 93
18751.76 124
18753.06 108
18754.35 93
18755.65 111
18756.94 108
18758.24 118
18759.53 128
18760.83 112
18762.12 107
18763.42 100
18764.71 124
18766.01 115
18767.30 126
18768.60 142
18769.89 91
18771.19 129
18772.48 113
18773.78 132
18775.07 132
18776.37 122
18777.66 126
18778.96 112
18780.25 107
18781.55 113
18782.85 122
18784.14 127
18785.44 111
18786.73 109
18788.03 104
18789.32 108
18790.62 106
18791.92 106
18793.21 110
18794.51 99
18795.80 131
18797.10 128
18798.40 99
18799.69 107
18800.99 85
18802.28 125
18803.58 103
18804.88 98
18806.17 99
18807.47 88
18808.77 107
18810.06 109
18811.36 111
18812.66 98
18813.95 120
18815.25 125
18816.55 113
18817.84 110
18819.14 135
18820.44 120
18821.73 104
18823.03 102
18824.33 103
18825.62 105
18826.92 121
18828.22 111
18829.52 106
18830.81 114
18832.11 142
18833.41 107
18834.71 95
18836.00 113
18837.30 101
18838.60 122
18839.90 98
18841.19 114
18842.49 125
18843.79 128
18845.09 147
18846.38 104
18847.68 115
18848.98 119
18850.28 103
18851.58 130
18852.87 113
18854.17 126
18855.47 114
18856.77 136
18858.07 94
18859.36 104
18860.66 115
18861.96 126
18863.26 120
18864.56 102
18865.86 102
18867.15 126
18868.45 104
18869.75 98
18871.05 89
18872.35 121
18873.65 127
18874.95 114
18876.24 90
18877.54 99
18878.84 99
18880.14 93
18881.44 106
18882.74 117
18884.04 105
18885.34 108
18886.64 107
18887.94 114
18889.24 110
18890.53 100
18891.83 91
18893.13 109
18894.43 111
18895.73 80
18897.03 106
18898.33 129
18899.63 109
18900.93 107
18902.23 106
18903.53 101
18904.83 105
18906.13 112
18907.43 103
18908.73 92
18910.03 93
18911.33 108
18912.63 111
18913.93 88
18915.23 92
18916.53 105
18917.83 148
18919.13 109
18920.43 103
18921.73 117
18923.03 95
18924.33 110
18925.63 123
18926.93 95
18928.23 101
18929.53 131
18930.84 103
18932.14 91
18933.44 112
18934.74 86
18936.04 106
18937.34 107
18938.64 92
18939.94 110
18941.24 106
18942.54 105
18943.84 110
18945.15 86
18946.45 96
18947.75 104
18949.05 117
18950.35 97
18951.65 112
18952.95 98
18954.26 104
18955.56 94
18956.86 92
18958.16 100
18959.46 104
18960.76 92
18962.07 99
18963.37 90
18964.67 90
18965.97 92
18967.27 111
18968.57 108
18969.88 82
18971.18 97
18972.48 90
18973.78 113
18975.09 96
18976.39 94
18977.69 89
18978.99 95
18980.29 92
18981.60 90
18982.90 94
18984.20 96
18985.50 108
18986.81 132
18988.11 107
18989.41 96
18990.72 98
18992.02 105
18993.32 100
18994.62 97
18995.93 108
18997.23 120
18998.53 128
18999.84 85
19001.14 88
19002.44 103
19003.75 110
19005.05 98
19006.35 97
19007.66 83
19008.96 90
19010.26 100
19011.57 105
19012.87 111
19014.17 121
19015.48 97
19016.78 88
19018.08 80
19019.39 101
19020.69 90
19021.99 103
19023.30 92
19024.60 80
19025.91 86
19027.21 81
19028.51 99
19029.82 104
19031.12 100
19032.43 103
19033.73 94
19035.04 96
19036.34 99
19037.64 103
19038.95 102
19040.25 113
19041.56 91
19042.86 104
19044.17 106
19045.47 105
19046.78 99
19048.08 94
19049.39 108
19050.69 118
19052.00 100
19053.30 96
19054.61 96
19055.91 98
19057.22 90
19058.52 101
19059.83 122
19061.13 112
19062.44 112
19063.74 109
19065.05 113
19066.35 86
19067.66 96
19068.96 104
19070.27 85
19071.57 115
19072.88 99
19074.18 100
19075.49 110
19076.80 101
19078.10 90
19079.41 111
19080.71 94
19082.02 92
19083.33 93
19084.63 97
19085.94 102
19087.24 100
19088.55 106
19089.86 113
19091.16 98
19092.47 80
19093.77 102
19095.08 98
19096.39 117
19097.69 98
19099.00 103
19100.31 102
19101.61 104
19102.92 115
19104.23 104
19105.53 112
19106.84 98
19108.15 103
19109.45 115
19110.76 93
19112.07 113
19113.37 81
19114.68 100
19115.99 94
19117.30 98
19118.60 87
19119.91 84
19121.22 94
19122.52 95
19123.83 94
19125.14 86
19126.45 94
19127.75 88
19129.06 102
19130.37 83
19131.68 99
19132.98 101
19134.29 91
19135.60 95
19136.91 97
19138.22 87
19139.52 96
19140.83 85
19142.14 110
19143.45 94
19144.76 85
19146.06 114
19147.37 79
19148.68 115
19149.99 94
19151.30 100
19152.60 97
19153.91 96
19155.22 121
19156.53 80
19157.84 100
19159.15 86
19160.46 118
19161.76 107
19163.07 82
19164.38 84
19165.69 93
19167.00 109
19168.31 101
19169.62 80
19170.93 94
19172.23 110
19173.54 104
19174.85 83
19176.16 85
19177.47 95
19178.78 105
19180.09 94
19181.40 92
19182.71 132
19184.02 108
19185.33 114
19186.64 125
19187.95 99
19189.26 107
19190.57 112
19191.87 84
19193.18 97
19194.49 98
19195.80 97
19197.11 118
19198.42 102
19199.73 75
19201.04 109
19202.35 97
19203.66 106
19204.97 104
19206.28 101
19207.59 128
19208.90 112
19210.21 89
19211.53 90
19212.84 71
19214.15 88
19215.46 102
19216.77 98
19218.08 87
19219.39 100
19220.70 107
19222.01 98
19223.32 93
19224.63 98
19225.94 103
19227.25 107
19228.56 99
19229.87 103
19231.19 95
19232.50 111
19233.81 97
19235.12 99
19236.43 106
19237.74 100
19239.05 81
19240.36 88
19241.68 91
19242.99 87
19244.30 103
19245.61 106
19246.92 100
19248.23 102
19249.54 107
19250.86 116
19252.17 118
19253.48 112
19254.79 105
19256.10 124
19257.42 113
19258.73 121
19260.04 92
19261.35 110
19262.66 98
19263.98 100
19265.29 108
19266.60 91
19267.91 96
19269.22 87
19270.54 103
19271.85 85
19273.16 86
19274.47 126
19275.79 101
19277.10 122
19278.41 93
19279.72 85
19281.04 85
19282.35 114
19283.66 96
19284.98 105
19286.29 95
19287.60 107
19288.91 84
19290.23 107
19291.54 89
19292.85 87
19294.17 97
19295.48 92
19296.79 83
19298.11 101
19299.42 82
19300.73 93
19302.05 87
19303.36 101
19304.67 107
19305.99 76
19307.30 66
19308.61 93
19309.93 88
19311.24 107
19312.56 91
19313.87 94
19315.18 80
19316.50 90
19317.81 97
19319.13 85
19320.44 67
19321.75 70
19323.07 71
19324.38 94
19325.70 81
19327.01 75
19328.32 80
19329.64 80
19330.95 111
19332.27 89
19333.58 85
19334.90 87
19336.21 78
19337.53 85
19338.84 84
19340.16 89
19341.47 86
19342.79 92
19344.10 91
19345.42 76
19346.73 75
19348.05 74
19349.36 74
19350.68 99
19351.99 119
19353.31 103
19354.62 86
19355.94 110
19357.25 98
19358.57 117
19359.88 103
19361.20 87
19362.51 94
19363.83 114
19365.14 84
19366.46 89
19367.78 86
19369.09 112
19370.41 100
19371.72 118
19373.04 86
19374.35 90
19375.67 94
19376.99 86
19378.30 92
19379.62 107
19380.93 120
19382.25 93
19383.57 100
19384.88 98
19386.20 92
19387.52 68
19388.83 107
19390.15 89
19391.47 93
19392.78 96
19394.10 66
19395.42 121
19396.73 96
19398.05 100
19399.37 91
19400.68 87
19402.00 98
19403.32 106
19404.63 98
19405.95 118
19407.27 104
19408.58 100
19409.90 83
19411.22 88
19412.54 83
19413.85 63
19415.17 98
19416.49 98
19417.80 107
19419.12 104
19420.44 96
19421.76 90
19423.07 109
19424.39 103
19425.71 79
19427.03 79
19428.35 128
19429.66 94
19430.98 96
19432.30 83
19433.62 89
19434.93 97
19436.25 134
19437.57 87
19438.89 84
19440.21 115
19441.53 119
19442.84 96
19444.16 79
19445.48 105
19446.80 123
19448.12 120
19449.44 96
19450.75 99
19452.07 107
19453.39 100
19454.71 96
19456.03 93
19457.35 89
19458.67 84
19459.98 102
19461.30 87
19462.62 98
19463.94 83
19465.26 74
19466.58 106
19467.90 101
19469.22 71
19470.54 108
19471.86 98
19473.18 87
19474.49 77
19475.81 106
19477.13 91
19478.45 95
19479.77 86
19481.09 97
19482.41 120
19483.73 98
19485.05 110
19486.37 89
19487.69 95
19489.01 101
19490.33 123
19491.65 106
19492.97 86
19494.29 89
19495.61 77
19496.93 78
19498.25 107
19499.57 74
19500.89 77
19502.21 96
19503.53 101
19504.85 81
19506.17 85
19507.49 108
19508.81 111
19510.13 116
19511.45 91
19512.77 105
19514.09 105
19515.42 100
19516.74 72
19518.06 87
19519.38 85
19520.70 93
19522.02 84
19523.34 79
19524.66 92
19525.98 93
19527.30 86
19528.62 95
19529.95 88
19531.27 87
19532.59 76
19533.91 103
19535.23 99
19536.55 97
19537.87 95
19539.20 81
19540.52 81
19541.84 91
19543.16 106
19544.48 81
19545.80 89
19547.13 112
19548.45 96
19549.77 98
19551.09 103
19552.41 97
19553.74 114
19555.06 113
19556.38 97
19557.70 92
19559.02 80
19560.35 87
19561.67 104
19562.99 88
19564.31 72
19565.64 91
19566.96 91
19568.28 91
19569.60 99
19570.93 96
19572.25 91
19573.57 85
19574.89 100
19576.22 111
19577.54 97
19578.86 92
19580.18 106
19581.51 112
19582.83 99
19584.15 76
19585.48 71
19586.80 88
19588.12 99
19589.45 87
19590.77 75
19592.09 91
19593.42 68
19594.74 86
19596.06 105
19597.39 97
19598.71 104
19600.03 86
19601.36 101
19602.68 79
19604.00 75
19605.33 99
19606.65 91
19607.98 100
19609.30 91
19610.62 102
19611.95 98
19613.27 94
19614.60 103
19615.92 83
19617.24 89
19618.57 96
19619.89 109
19621.22 92
19622.54 79
19623.87 97
19625.19 88
19626.51 76
19627.84 78
19629.16 88
19630.49 89
19631.81 109
19633.14 103
19634.46 100
19635.79 88
19637.11 111
19638.44 93
19639.76 95
19641.09 90
19642.41 97
19643.74 102
19645.06 86
19646.39 100
19647.71 93
19649.04 99
19650.36 97
19651.69 100
19653.01 85
19654.34 94
19655.66 93
19656.99 112
19658.32 92
19659.64 95
19660.97 99
19662.29 99
19663.62 98
19664.94 94
19666.27 89
19667.60 93
19668.92 98
19670.25 105
19671.57 104
19672.90 83
19674.23 110
19675.55 82
19676.88 83
19678.20 87
19679.53 98
19680.86 110
19682.18 94
19683.51 92
19684.84 84
19686.16 91
19687.49 111
19688.82 92
19690.14 98
19691.47 121
19692.80 92
19694.12 100
19695.45 78
19696.78 85
19698.10 88
19699.43 86
19700.76 90
19702.08 82
19703.41 90
19704.74 86
19706.07 106
19707.39 84
19708.72 85
19710.05 90
19711.37 93
19712.70 84
19714.03 66
19715.36 84
19716.68 88
19718.01 106
19719.34 94
19720.67 101
19721.99 97
19723.32 87
19724.65 66
19725.98 80
19727.31 102
19728.63 82
19729.96 84
19731.29 96
19732.62 92
19733.95 88
19735.27 101
19736.60 100
19737.93 97
19739.26 90
19740.59 74
19741.92 98
19743.24 75
19744.57 114
19745.90 97
19747.23 105
19748.56 92
19749.89 95
19751.22 87
19752.54 79
19753.87 106
19755.20 86
19756.53 81
19757.86 88
19759.19 112
19760.52 120
19761.85 85
19763.18 74
19764.50 97
19765.83 100
19767.16 101
19768.49 72
19769.82 103
19771.15 114
19772.48 99
19773.81 100
19775.14 94
19776.47 90
19777.80 84
19779.13 99
19780.46 105
19781.79 103
19783.12 117
19784.45 119
19785.78 101
19787.11 116
19788.44 84
19789.77 82
19791.10 82
19792.43 99
19793.76 97
19795.09 74
19796.42 112
19797.75 110
19799.08 126
19800.41 78
19801.74 82
19803.07 93
19804.40 109
19805.73 96
19807.06 80
19808.39 100
19809.72 82
19811.05 81
19812.38 75
19813.71 94
19815.05 92
19816.38 100
19817.71 80
19819.04 70
19820.37 77
19821.70 96
19823.03 81
19824.36 85
19825.69 96
19827.03 89
19828.36 102
19829.69 96
19831.02 88
19832.35 69
19833.68 99
19835.01 80
19836.35 95
19837.68 71
19839.01 90
19840.34 87
19841.67 82
19843.00 75
19844.34 89
19845.67 84
19847.00 93
19848.33 82
19849.66 71
19851.00 93
19852.33 105
19853.66 103
19854.99 85
19856.32 70
19857.66 66
19858.99 91
19860.32 90
19861.65 93
19862.99 81
19864.32 96
19865.65 87
19866.98 95
19868.32 112
19869.65 99
19870.98 74
19872.31 76
19873.65 101
19874.98 93
19876.31 102
19877.65 105
19878.98 115
19880.31 91
19881.65 96
19882.98 64
19884.31 79
19885.64 98
19886.98 99
19888.31 92
19889.64 91
19890.98 108
19892.31 108
19893.64 93
19894.98 86
19896.31 95
19897.65 89
19898.98 80
19900.31 77
19901.65 87
19902.98 93
19904.31 89
19905.65 95
19906.98 91
19908.32 79
19909.65 80
19910.98 78
19912.32 88
19913.65 99
19914.99 97
19916.32 93
19917.66 88
19918.99 70
19920.32 72
19921.66 87
19922.99 105
19924.33 100
19925.66 93
19927.00 96
19928.33 79
19929.67 93
19931.00 87
19932.34 91
19933.67 81
19935.01 64
19936.34 67
19937.68 70
19939.01 79
19940.35 81
19941.68 86
19943.02 86
19944.35 93
19945.69 108
19947.02 87
19948.36 73
19949.69 76
19951.03 83
19952.36 71
19953.70 102
19955.03 100
19956.37 74
19957.71 79
19959.04 69
19960.38 87
19961.71 85
19963.05 91
19964.38 92
19965.72 77
19967.06 67
19968.39 90
19969.73 95
19971.06 105
19972.40 104
19973.74 113
19975.07 75
19976.41 73
19977.75 95
19979.08 78
19980.42 78
19981.75 88
19983.09 85
19984.43 80
19985.76 84
19987.10 87
19988.44 67
19989.77 83
19991.11 100
19992.45 74
19993.78 79
19995.12 91
19996.46 97
19997.80 110
19999.13 109
20000.47 87
20001.81 71
20003.14 104
20004.48 127
20005.82 110
20007.16 64
20008.49 73
20009.83 84
20011.17 86
20012.51 93
20013.84 89
20015.18 115
20016.52 111
20017.86 67
20019.19 96
20020.53 86
20021.87 83
20023.21 82
20024.55 69
20025.88 77
20027.22 77
20028.56 102
20029.90 84
20031.24 70
20032.57 70
20033.91 106
20035.25 127
20036.59 85
20037.93 84
20039.26 82
20040.60 115
20041.94 104
20043.28 106
20044.62 79
20045.96 78
20047.30 78
20048.63 104
20049.97 101
20051.31 110
20052.65 96
20053.99 112
20055.33 92
20056.67 83
20058.01 92
20059.35 91
20060.69 76
20062.02 100
20063.36 77
20064.70 116
20066.04 106
20067.38 102
20068.72 88
20070.06 100
20071.40 106
20072.74 71
20074.08 99
20075.42 100
20076.76 117
20078.10 94
20079.44 96
20080.78 95
20082.12 77
20083.46 95
20084.80 95
20086.14 83
20087.48 78
20088.82 101
20090.16 87
20091.50 87
20092.84 88
20094.18 95
20095.52 111
20096.86 109
20098.20 90
20099.54 100
20100.88 110
20102.22 103
20103.56 104
20104.90 89
20106.24 99
20107.58 105
20108.92 99
20110.26 74
20111.60 76
20112.95 81
20114.29 89
20115.63 118
20116.97 111
20118.31 81
20119.65 85
20120.99 86
20122.33 92
20123.67 86
20125.02 103
20126.36 88
20127.70 96
20129.04 103
20130.38 95
20131.72 110
20133.06 77
20134.41 84
20135.75 94
