# Supplementary material for: MALDI-TOF MS typing enables the classification of brewing yeasts of the genus Saccharomyces to major beer styles
Source: PLoS One. 2017 Aug 9;12(8):e0181694. doi: 10.1371/journal.pone.0181694 (PMC5549903; doi:10.1371/journal.pone.0181694)
Supplement: S3 File — The directory includes 90 raw files and was zipped to “.zip”; the folder has three strains with 30 spectra per strain; S1 Text explains the raw files with an example and Table 1 represents the yeast strains used within the experiment. (ZIP) [file pone.0181694.s006.zip › 7-9/30257-184-OG-Alt-Alt-YPG-18h-E-E_2015-08-10__0_F11_1.dat]

2000.98 3046
2001.40 3202
2001.82 3165
2002.25 2937
2002.67 3097
2003.09 3079
2003.51 3056
2003.93 2910
2004.35 3288
2004.78 3267
2005.20 3344
2005.62 3150
2006.04 3194
2006.47 3274
2006.89 3252
2007.31 3263
2007.73 2894
2008.16 3230
2008.58 3383
2009.00 3281
2009.42 3141
2009.85 2904
2010.27 3020
2010.69 3197
2011.11 3197
2011.54 3199
2011.96 3005
2012.38 3094
2012.80 3032
2013.23 3046
2013.65 2968
2014.07 3146
2014.50 3157
2014.92 3223
2015.34 3012
2015.77 2821
2016.19 2693
2016.61 2737
2017.04 3111
2017.46 3084
2017.88 3104
2018.31 3092
2018.73 3013
2019.15 2937
2019.58 2992
2020.00 3128
2020.42 3257
2020.85 3294
2021.27 2978
2021.70 3045
2022.12 3034
2022.54 3217
2022.97 3134
2023.39 3064
2023.82 3195
2024.24 3025
2024.66 2964
2025.09 3048
2025.51 3021
2025.94 2972
2026.36 2952
2026.79 3049
2027.21 2876
2027.63 2624
2028.06 2920
2028.48 3065
2028.91 2839
2029.33 2891
2029.76 3113
2030.18 2774
2030.61 2827
2031.03 2996
2031.46 3016
2031.88 3101
2032.31 2953
2032.73 2977
2033.16 2907
2033.58 2876
2034.01 3068
2034.43 3035
2034.86 2869
2035.28 3024
2035.71 2809
2036.13 2940
2036.56 3047
2036.98 2774
2037.41 2867
2037.84 3155
2038.26 3201
2038.69 3009
2039.11 2919
2039.54 3014
2039.96 3142
2040.39 3487
2040.82 3347
2041.24 3302
2041.67 3370
2042.09 3248
2042.52 3339
2042.95 3379
2043.37 3217
2043.80 3181
2044.22 3090
2044.65 3092
2045.08 3017
2045.50 2898
2045.93 2907
2046.36 2963
2046.78 2978
2047.21 3269
2047.64 3161
2048.06 2924
2048.49 3190
2048.92 3137
2049.34 3105
2049.77 3123
2050.20 3059
2050.62 3021
2051.05 2806
2051.48 2813
2051.90 2892
2052.33 2830
2052.76 2835
2053.18 2930
2053.61 2949
2054.04 3190
2054.47 3025
2054.89 2925
2055.32 2935
2055.75 2934
2056.18 2819
2056.60 2765
2057.03 2996
2057.46 2911
2057.89 2936
2058.31 2975
2058.74 3137
2059.17 2937
2059.60 2933
2060.03 2806
2060.45 2838
2060.88 2920
2061.31 2906
2061.74 3102
2062.17 3225
2062.59 3172
2063.02 3058
2063.45 3322
2063.88 3389
2064.31 3186
2064.73 2881
2065.16 3066
2065.59 3196
2066.02 3209
2066.45 3099
2066.88 3313
2067.31 3200
2067.73 2999
2068.16 2932
2068.59 3050
2069.02 3055
2069.45 3237
2069.88 3170
2070.31 2887
2070.74 3059
2071.17 2962
2071.59 2876
2072.02 2954
2072.45 2955
2072.88 3180
2073.31 2856
2073.74 3024
2074.17 3111
2074.60 3028
2075.03 2856
2075.46 3050
2075.89 3166
2076.32 3049
2076.75 2859
2077.18 3066
2077.61 3154
2078.04 3308
2078.47 3424
2078.89 3466
2079.32 3368
2079.75 3341
2080.18 3134
2080.61 3373
2081.04 3527
2081.47 3364
2081.90 3518
2082.34 3472
2082.77 3410
2083.20 3158
2083.63 3375
2084.06 3397
2084.49 3192
2084.92 3175
2085.35 3000
2085.78 3067
2086.21 3136
2086.64 3188
2087.07 3063
2087.50 3201
2087.93 3108
2088.36 3307
2088.79 3116
2089.22 2941
2089.65 2832
2090.09 3012
2090.52 3169
2090.95 3087
2091.38 3010
2091.81 2963
2092.24 2928
2092.67 2879
2093.10 3039
2093.54 2937
2093.97 2889
2094.40 3328
2094.83 3336
2095.26 3132
2095.69 3010
2096.12 3081
2096.56 3091
2096.99 3103
2097.42 3110
2097.85 3130
2098.28 3042
2098.71 3136
2099.15 3054
2099.58 2991
2100.01 3115
2100.44 2998
2100.87 2757
2101.31 2811
2101.74 2943
2102.17 3038
2102.60 3050
2103.04 2846
2103.47 2893
2103.90 2932
2104.33 3046
2104.77 3149
2105.20 2940
2105.63 2889
2106.06 3118
2106.50 3183
2106.93 2994
2107.36 2964
2107.79 2910
2108.23 2950
2108.66 3028
2109.09 3026
2109.53 3224
2109.96 3053
2110.39 2714
2110.82 2905
2111.26 2913
2111.69 3003
2112.12 3115
2112.56 3145
2112.99 3031
2113.42 2741
2113.86 2819
2114.29 2954
2114.72 2916
2115.16 3023
2115.59 2907
2116.03 3015
2116.46 2950
2116.89 2759
2117.33 2801
2117.76 2807
2118.19 2892
2118.63 2854
2119.06 2882
2119.50 2978
2119.93 3064
2120.36 2998
2120.80 3137
2121.23 3019
2121.67 3039
2122.10 2974
2122.54 3155
2122.97 3084
2123.40 3151
2123.84 3153
2124.27 2994
2124.71 2907
2125.14 3043
2125.58 3082
2126.01 2900
2126.45 2911
2126.88 3053
2127.32 2943
2127.75 2884
2128.19 2883
2128.62 3073
2129.06 3010
2129.49 3145
2129.93 3134
2130.36 2944
2130.80 3029
2131.23 3018
2131.67 3139
2132.10 2938
2132.54 2842
2132.97 2829
2133.41 2766
2133.84 2971
2134.28 3303
2134.71 3314
2135.15 3447
2135.59 3360
2136.02 3424
2136.46 3664
2136.89 3473
2137.33 3476
2137.76 3523
2138.20 3693
2138.64 3799
2139.07 3687
2139.51 3514
2139.94 3496
2140.38 3398
2140.82 3632
2141.25 3300
2141.69 3317
2142.13 3227
2142.56 3106
2143.00 3126
2143.43 3025
2143.87 3106
2144.31 3078
2144.74 3031
2145.18 3081
2145.62 3121
2146.05 3098
2146.49 3052
2146.93 2833
2147.36 2905
2147.80 3102
2148.24 3143
2148.68 3203
2149.11 3207
2149.55 3154
2149.99 3174
2150.42 3155
2150.86 3279
2151.30 3399
2151.74 3600
2152.17 3480
2152.61 3587
2153.05 3575
2153.49 3760
2153.92 3606
2154.36 3472
2154.80 3619
2155.24 3349
2155.67 3230
2156.11 3245
2156.55 3130
2156.99 3008
2157.42 3357
2157.86 3071
2158.30 3006
2158.74 3103
2159.18 3188
2159.61 3136
2160.05 2922
2160.49 3080
2160.93 3080
2161.37 2855
2161.81 3228
2162.24 3224
2162.68 3163
2163.12 3409
2163.56 3349
2164.00 3151
2164.44 3062
2164.87 3181
2165.31 3164
2165.75 3209
2166.19 3394
2166.63 3119
2167.07 3196
2167.51 3170
2167.95 3296
2168.39 3333
2168.82 3170
2169.26 3166
2169.70 3309
2170.14 3378
2170.58 3426
2171.02 3336
2171.46 3192
2171.90 3274
2172.34 3480
2172.78 3410
2173.22 3098
2173.66 3217
2174.10 3314
2174.54 3306
2174.98 3403
2175.42 3526
2175.85 3416
2176.29 3251
2176.73 3171
2177.17 3253
2177.61 3468
2178.05 3497
2178.49 3486
2178.93 3571
2179.37 3510
2179.81 3609
2180.25 3479
2180.69 3475
2181.14 3428
2181.58 3352
2182.02 3408
2182.46 3148
2182.90 3292
2183.34 3638
2183.78 3334
2184.22 2934
2184.66 2952
2185.10 3074
2185.54 3282
2185.98 3139
2186.42 3050
2186.86 3058
2187.30 3060
2187.74 3107
2188.19 3182
2188.63 3275
2189.07 3340
2189.51 3361
2189.95 3484
2190.39 3296
2190.83 3488
2191.27 3458
2191.72 3720
2192.16 3688
2192.60 3590
2193.04 3544
2193.48 3449
2193.92 3340
2194.36 3503
2194.81 3530
2195.25 3289
2195.69 3303
2196.13 3365
2196.57 3602
2197.01 3534
2197.46 3506
2197.90 3451
2198.34 3242
2198.78 3167
2199.22 3208
2199.67 3242
2200.11 3660
2200.55 3353
2200.99 3246
2201.44 3150
2201.88 3207
2202.32 3286
2202.76 3241
2203.21 3338
2203.65 3296
2204.09 3307
2204.53 3551
2204.98 3509
2205.42 3304
2205.86 3370
2206.30 3352
2206.75 3310
2207.19 3267
2207.63 3177
2208.08 3281
2208.52 3482
2208.96 3714
2209.41 3370
2209.85 3359
2210.29 3402
2210.73 3245
2211.18 3526
2211.62 3593
2212.06 3692
2212.51 3563
2212.95 3453
2213.40 3505
2213.84 3496
2214.28 3560
2214.73 3586
2215.17 3424
2215.61 3561
2216.06 3526
2216.50 3424
2216.95 3462
2217.39 3379
2217.83 3162
2218.28 3209
2218.72 3333
2219.17 3222
2219.61 3096
2220.05 3119
2220.50 3312
2220.94 3412
2221.39 3424
2221.83 3308
2222.28 3342
2222.72 3318
2223.16 3293
2223.61 3358
2224.05 3281
2224.50 3196
2224.94 3393
2225.39 3579
2225.83 3331
2226.28 3211
2226.72 3528
2227.17 3583
2227.61 3942
2228.06 3726
2228.50 3700
2228.95 3575
2229.39 3845
2229.84 3909
2230.28 3731
2230.73 3661
2231.17 3814
2231.62 3720
2232.06 3772
2232.51 3734
2232.95 3682
2233.40 3759
2233.85 3662
2234.29 3894
2234.74 4163
2235.18 4044
2235.63 3729
2236.07 3847
2236.52 3984
2236.97 3894
2237.41 3948
2237.86 3810
2238.30 3719
2238.75 3799
2239.20 3706
2239.64 3578
2240.09 3640
2240.53 3721
2240.98 3630
2241.43 3752
2241.87 3589
2242.32 3429
2242.77 3520
2243.21 3538
2243.66 3317
2244.11 3330
2244.55 3290
2245.00 3082
2245.45 3278
2245.89 3153
2246.34 3181
2246.79 3216
2247.23 3187
2247.68 3239
2248.13 3386
2248.57 3406
2249.02 3176
2249.47 3321
2249.92 3315
2250.36 3362
2250.81 3617
2251.26 3463
2251.70 3787
2252.15 3440
2252.60 3328
2253.05 3461
2253.49 3427
2253.94 3427
2254.39 3471
2254.84 3537
2255.28 3173
2255.73 3365
2256.18 3296
2256.63 3279
2257.08 3230
2257.52 3508
2257.97 3458
2258.42 3275
2258.87 3289
2259.32 3209
2259.76 3332
2260.21 3131
2260.66 3281
2261.11 3298
2261.56 3416
2262.01 3167
2262.45 3182
2262.90 3356
2263.35 3412
2263.80 3541
2264.25 3618
2264.70 3637
2265.15 3659
2265.59 3612
2266.04 3686
2266.49 3713
2266.94 3567
2267.39 3898
2267.84 3757
2268.29 3835
2268.74 3896
2269.19 3729
2269.63 3767
2270.08 3783
2270.53 3680
2270.98 3735
2271.43 3912
2271.88 3692
2272.33 3665
2272.78 3710
2273.23 3870
2273.68 4030
2274.13 3760
2274.58 3804
2275.03 3590
2275.48 3546
2275.93 3710
2276.38 3605
2276.83 3492
2277.28 3668
2277.73 3470
2278.18 3537
2278.63 3488
2279.08 3528
2279.53 3453
2279.98 3700
2280.43 3648
2280.88 3514
2281.33 3294
2281.78 3368
2282.23 3575
2282.68 3378
2283.13 3417
2283.58 3582
2284.03 3444
2284.48 3483
2284.93 3317
2285.38 3528
2285.83 3478
2286.28 3616
2286.73 3747
2287.19 3594
2287.64 3420
2288.09 3414
2288.54 3542
2288.99 3535
2289.44 3750
2289.89 3863
2290.34 4058
2290.79 3907
2291.25 4158
2291.70 4362
2292.15 4501
2292.60 4855
2293.05 4851
2293.50 5099
2293.95 5185
2294.41 5155
2294.86 5351
2295.31 5126
2295.76 4754
2296.21 4720
2296.66 4708
2297.12 4747
2297.57 4375
2298.02 4141
2298.47 4234
2298.92 4301
2299.38 4099
2299.83 3749
2300.28 3683
2300.73 3751
2301.18 3528
2301.64 3412
2302.09 3580
2302.54 3609
2302.99 3532
2303.45 3628
2303.90 3631
2304.35 3459
2304.80 3457
2305.26 3373
2305.71 3285
2306.16 3582
2306.61 3550
2307.07 3541
2307.52 3600
2307.97 3555
2308.43 3726
2308.88 3577
2309.33 3564
2309.79 3774
2310.24 3797
2310.69 3908
2311.15 4088
2311.60 3791
2312.05 3963
2312.51 4091
2312.96 3931
2313.41 3931
2313.87 4056
2314.32 3806
2314.77 3825
2315.23 3663
2315.68 3678
2316.13 3622
2316.59 3759
2317.04 3599
2317.49 3589
2317.95 3836
2318.40 3515
2318.86 3595
2319.31 3562
2319.76 3488
2320.22 3600
2320.67 3623
2321.13 3736
2321.58 3624
2322.04 3481
2322.49 3561
2322.94 3540
2323.40 3467
2323.85 3665
2324.31 3672
2324.76 3479
2325.22 3721
2325.67 3412
2326.13 3557
2326.58 3359
2327.04 3401
2327.49 3323
2327.95 3283
2328.40 3575
2328.86 3609
2329.31 3496
2329.77 3481
2330.22 3563
2330.68 3939
2331.13 3811
2331.59 3860
2332.04 3810
2332.50 3635
2332.95 3809
2333.41 3701
2333.86 3727
2334.32 3736
2334.77 3853
2335.23 3663
2335.69 3421
2336.14 3555
2336.60 3452
2337.05 3575
2337.51 3673
2337.96 3578
2338.42 3588
2338.88 3590
2339.33 3533
2339.79 3381
2340.24 3305
2340.70 3878
2341.16 3635
2341.61 3592
2342.07 3696
2342.52 3934
2342.98 3744
2343.44 3928
2343.89 4028
2344.35 3884
2344.81 4011
2345.26 3933
2345.72 3696
2346.18 3535
2346.63 3580
2347.09 3730
2347.55 3721
2348.00 3669
2348.46 3823
2348.92 3933
2349.37 3960
2349.83 4007
2350.29 4031
2350.75 3944
2351.20 3864
2351.66 3867
2352.12 3764
2352.57 3741
2353.03 3862
2353.49 3881
2353.95 3818
2354.40 3552
2354.86 3675
2355.32 3630
2355.78 3416
2356.23 3539
2356.69 3521
2357.15 3444
2357.61 3515
2358.07 3567
2358.52 3594
2358.98 3431
2359.44 3415
2359.90 3635
2360.36 3590
2360.81 3518
2361.27 3576
2361.73 3324
2362.19 3442
2362.65 3634
2363.10 3394
2363.56 3488
2364.02 3432
2364.48 3323
2364.94 3298
2365.40 3389
2365.86 3404
2366.31 3517
2366.77 3726
2367.23 3721
2367.69 3691
2368.15 3686
2368.61 3472
2369.07 3628
2369.53 3535
2369.98 3501
2370.44 3647
2370.90 3563
2371.36 3767
2371.82 3640
2372.28 3652
2372.74 3723
2373.20 3739
2373.66 3570
2374.12 3533
2374.58 3633
2375.04 3680
2375.50 3418
2375.95 3459
2376.41 3472
2376.87 3407
2377.33 3407
2377.79 3572
2378.25 3378
2378.71 3584
2379.17 3738
2379.63 3622
2380.09 3559
2380.55 3477
2381.01 3576
2381.47 3650
2381.93 3802
2382.39 3698
2382.85 3396
2383.31 3471
2383.77 3542
2384.23 3670
2384.69 3657
2385.15 3486
2385.62 3315
2386.08 3554
2386.54 3339
2387.00 3605
2387.46 3690
2387.92 3593
2388.38 3724
2388.84 3547
2389.30 3449
2389.76 3468
2390.22 3650
2390.68 3520
2391.14 3727
2391.61 3560
2392.07 3473
2392.53 3496
2392.99 3599
2393.45 3546
2393.91 3399
2394.37 3379
2394.83 3396
2395.30 3684
2395.76 3382
2396.22 3546
2396.68 3414
2397.14 3326
2397.60 3481
2398.07 3682
2398.53 3618
2398.99 3608
2399.45 3455
2399.91 3537
2400.37 3308
2400.84 3313
2401.30 3606
2401.76 3266
2402.22 3334
2402.68 3370
2403.15 3537
2403.61 3379
2404.07 3365
2404.53 3437
2405.00 3457
2405.46 3447
2405.92 3517
2406.38 3536
2406.85 3461
2407.31 3642
2407.77 3603
2408.23 3514
2408.70 3505
2409.16 3637
2409.62 3514
2410.08 3725
2410.55 3528
2411.01 3593
2411.47 3623
2411.94 3393
2412.40 3629
2412.86 3595
2413.33 3439
2413.79 3418
2414.25 3272
2414.72 3569
2415.18 3434
2415.64 3461
2416.11 3478
2416.57 3519
2417.03 3746
2417.50 3766
2417.96 3605
2418.42 3884
2418.89 3730
2419.35 3971
2419.81 4071
2420.28 4150
2420.74 4111
2421.21 4372
2421.67 4249
2422.13 4120
2422.60 4159
2423.06 4016
2423.53 3974
2423.99 3981
2424.45 3908
2424.92 3838
2425.38 3703
2425.85 3744
2426.31 3583
2426.78 3805
2427.24 3553
2427.71 3563
2428.17 3674
2428.63 3506
2429.10 3605
2429.56 3453
2430.03 3535
2430.49 3569
2430.96 3506
2431.42 3372
2431.89 3589
2432.35 3684
2432.82 3539
2433.28 3413
2433.75 3628
2434.21 3633
2434.68 3815
2435.14 3763
2435.61 3614
2436.07 3706
2436.54 3840
2437.01 3794
2437.47 3889
2437.94 3718
2438.40 3646
2438.87 3683
2439.33 3674
2439.80 3836
2440.26 4097
2440.73 4154
2441.20 3958
2441.66 3992
2442.13 4015
2442.59 4111
2443.06 4288
2443.53 4280
2443.99 4098
2444.46 3931
2444.92 3726
2445.39 3763
2445.86 3789
2446.32 3791
2446.79 3655
2447.26 3554
2447.72 3646
2448.19 3723
2448.66 3651
2449.12 3489
2449.59 3441
2450.05 3581
2450.52 3486
2450.99 3210
2451.46 3327
2451.92 3417
2452.39 3363
2452.86 3429
2453.32 3553
2453.79 3602
2454.26 3610
2454.72 3538
2455.19 3599
2455.66 3762
2456.13 3837
2456.59 3732
2457.06 3655
2457.53 3654
2458.00 3781
2458.46 3694
2458.93 3619
2459.40 3430
2459.87 3574
2460.33 3678
2460.80 3699
2461.27 3722
2461.74 3602
2462.20 3602
2462.67 3659
2463.14 3734
2463.61 3661
2464.08 3628
2464.54 3378
2465.01 3516
2465.48 3659
2465.95 3771
2466.42 3447
2466.88 3405
2467.35 3584
2467.82 3799
2468.29 3710
2468.76 3516
2469.23 3530
2469.70 3497
2470.16 3435
2470.63 3693
2471.10 3701
2471.57 3614
2472.04 3701
2472.51 3574
2472.98 3454
2473.44 3457
2473.91 3565
2474.38 3565
2474.85 3389
2475.32 3390
2475.79 3430
2476.26 3259
2476.73 3385
2477.20 3415
2477.67 3314
2478.14 3526
2478.61 3742
2479.08 3854
2479.54 3746
2480.01 3875
2480.48 3768
2480.95 3961
2481.42 4242
2481.89 4087
2482.36 4064
2482.83 4070
2483.30 4272
2483.77 4117
2484.24 3803
2484.71 3722
2485.18 3758
2485.65 3765
2486.12 3715
2486.59 3688
2487.06 3606
2487.53 3825
2488.00 3613
2488.47 3594
2488.94 3842
2489.41 3723
2489.88 3628
2490.35 3608
2490.83 3705
2491.30 3724
2491.77 3861
2492.24 3676
2492.71 3781
2493.18 3665
2493.65 3509
2494.12 3642
2494.59 3559
2495.06 3770
2495.53 3738
2496.00 3653
2496.48 3854
2496.95 3821
2497.42 3828
2497.89 3749
2498.36 3748
2498.83 3680
2499.30 3579
2499.77 3632
2500.25 3375
2500.72 3415
2501.19 3714
2501.66 3577
2502.13 3417
2502.60 3541
2503.07 3723
2503.55 3466
2504.02 3391
2504.49 3350
2504.96 3411
2505.43 3445
2505.91 3230
2506.38 3366
2506.85 3337
2507.32 3437
2507.79 3678
2508.27 3511
2508.74 3580
2509.21 3655
2509.68 3956
2510.16 3688
2510.63 3730
2511.10 3793
2511.57 3917
2512.05 3862
2512.52 3835
2512.99 4059
2513.46 3936
2513.94 4101
2514.41 4149
2514.88 4058
2515.35 3894
2515.83 3904
2516.30 3752
2516.77 3595
2517.25 3739
2517.72 3654
2518.19 3768
2518.67 3748
2519.14 3710
2519.61 3460
2520.09 3608
2520.56 3483
2521.03 3433
2521.51 3306
2521.98 3356
2522.45 3652
2522.93 3678
2523.40 3427
2523.87 3343
2524.35 3579
2524.82 3460
2525.29 3426
2525.77 3528
2526.24 3493
2526.72 3227
2527.19 3133
2527.66 3360
2528.14 3462
2528.61 3408
2529.09 3314
2529.56 3389
2530.03 3373
2530.51 3534
2530.98 3675
2531.46 3433
2531.93 3495
2532.41 3488
2532.88 3485
2533.36 3720
2533.83 3722
2534.31 3592
2534.78 3714
2535.25 3749
2535.73 3508
2536.20 3760
2536.68 3870
2537.15 3631
2537.63 3582
2538.10 3395
2538.58 3381
2539.05 3368
2539.53 3505
2540.00 3588
2540.48 3515
2540.95 3474
2541.43 3336
2541.91 3576
2542.38 3452
2542.86 3298
2543.33 3229
2543.81 3498
2544.28 3343
2544.76 3566
2545.23 3590
2545.71 3472
2546.19 3469
2546.66 3567
2547.14 3704
2547.61 3889
2548.09 3841
2548.56 3976
2549.04 4204
2549.52 4330
2549.99 4372
2550.47 4468
2550.95 4577
2551.42 4415
2551.90 4467
2552.37 4349
2552.85 4306
2553.33 4735
2553.80 4510
2554.28 4642
2554.76 4706
2555.23 4477
2555.71 4732
2556.19 4779
2556.66 4862
2557.14 4594
2557.62 4710
2558.09 4581
2558.57 4470
2559.05 4283
2559.52 4146
2560.00 4328
2560.48 4180
2560.96 4031
2561.43 3855
2561.91 3835
2562.39 3721
2562.86 3543
2563.34 3305
2563.82 3412
2564.30 3266
2564.77 3471
2565.25 3471
2565.73 3345
2566.21 3331
2566.68 3265
2567.16 3328
2567.64 3248
2568.12 3257
2568.60 3374
2569.07 3230
2569.55 3463
2570.03 3492
2570.51 3407
2570.99 3426
2571.46 3345
2571.94 3017
2572.42 3321
2572.90 3427
2573.38 3494
2573.85 3498
2574.33 3578
2574.81 3519
2575.29 3467
2575.77 3370
2576.25 3637
2576.73 3572
2577.20 3685
2577.68 3452
2578.16 3599
2578.64 3361
2579.12 3464
2579.60 3402
2580.08 3454
2580.56 3682
2581.04 3539
2581.51 3364
2581.99 3535
2582.47 3611
2582.95 3435
2583.43 3530
2583.91 3475
2584.39 3634
2584.87 3455
2585.35 3573
2585.83 3663
2586.31 3429
2586.79 3424
2587.27 3535
2587.75 3385
2588.23 3512
2588.71 3616
2589.18 3717
2589.66 3775
2590.14 3709
2590.62 3492
2591.10 3642
2591.58 3786
2592.06 3569
2592.54 3723
2593.02 3629
2593.50 3929
2593.98 4110
2594.47 3793
2594.95 3998
2595.43 3995
2595.91 3846
2596.39 4110
2596.87 3961
2597.35 3742
2597.83 3640
2598.31 3741
2598.79 3635
2599.27 3544
2599.75 3525
2600.23 3665
2600.71 3590
2601.19 3532
2601.67 3436
2602.16 3336
2602.64 3254
2603.12 3422
2603.60 3530
2604.08 3350
2604.56 3315
2605.04 3466
2605.52 3302
2606.00 3258
2606.49 3318
2606.97 3172
2607.45 3231
2607.93 3232
2608.41 3390
2608.89 3449
2609.37 3590
2609.86 3592
2610.34 3766
2610.82 3492
2611.30 3745
2611.78 3836
2612.27 3753
2612.75 3847
2613.23 3970
2613.71 3938
2614.19 3633
2614.68 3449
2615.16 3412
2615.64 3147
2616.12 3208
2616.60 3301
2617.09 3277
2617.57 3434
2618.05 3286
2618.53 3123
2619.02 3341
2619.50 3248
2619.98 3204
2620.46 3105
2620.95 3170
2621.43 3365
2621.91 3355
2622.40 3351
2622.88 3385
2623.36 3386
2623.84 3272
2624.33 3272
2624.81 3180
2625.29 3232
2625.78 3306
2626.26 3481
2626.74 3585
2627.23 3563
2627.71 3316
2628.19 3404
2628.68 3341
2629.16 3352
2629.64 3531
2630.13 3477
2630.61 3503
2631.09 3502
2631.58 3457
2632.06 3404
2632.54 3519
2633.03 3792
2633.51 3422
2634.00 3184
2634.48 3280
2634.96 3426
2635.45 3466
2635.93 3556
2636.42 3446
2636.90 3401
2637.38 3338
2637.87 3331
2638.35 3357
2638.84 3393
2639.32 3393
2639.81 3341
2640.29 3318
2640.78 3374
2641.26 3728
2641.74 3869
2642.23 3560
2642.71 3578
2643.20 3700
2643.68 3711
2644.17 3694
2644.65 3452
2645.14 3586
2645.62 3582
2646.11 3517
2646.59 3515
2647.08 3514
2647.56 3369
2648.05 3345
2648.53 3244
2649.02 3365
2649.50 3597
2649.99 3309
2650.48 3499
2650.96 3525
2651.45 3344
2651.93 3360
2652.42 3316
2652.90 3272
2653.39 3526
2653.87 3250
2654.36 3152
2654.85 3098
2655.33 3238
2655.82 3311
2656.30 3374
2656.79 3448
2657.28 3055
2657.76 3031
2658.25 3434
2658.73 3613
2659.22 3449
2659.71 3476
2660.19 3349
2660.68 3430
2661.17 3458
2661.65 3258
2662.14 3563
2662.62 3344
2663.11 3351
2663.60 3428
2664.08 3287
2664.57 3464
2665.06 3524
2665.55 3530
2666.03 3268
2666.52 3314
2667.01 3528
2667.49 3205
2667.98 3296
2668.47 3373
2668.95 3414
2669.44 3272
2669.93 3393
2670.42 3542
2670.90 3372
2671.39 3160
2671.88 3285
2672.36 3496
2672.85 3422
2673.34 3449
2673.83 3433
2674.31 3366
2674.80 3524
2675.29 3688
2675.78 3673
2676.27 3789
2676.75 3829
2677.24 3806
2677.73 3942
2678.22 4047
2678.71 3945
2679.19 4052
2679.68 4071
2680.17 4045
2680.66 3895
2681.15 3991
2681.63 3744
2682.12 3696
2682.61 4038
2683.10 4016
2683.59 3881
2684.08 4081
2684.56 4168
2685.05 4239
2685.54 4341
2686.03 4187
2686.52 3897
2687.01 3931
2687.50 3863
2687.99 3890
2688.47 3891
2688.96 3839
2689.45 3699
2689.94 3856
2690.43 3526
2690.92 3413
2691.41 3425
2691.90 3364
2692.39 3651
2692.88 3681
2693.37 3348
2693.85 3301
2694.34 3253
2694.83 3541
2695.32 3675
2695.81 3454
2696.30 3568
2696.79 3617
2697.28 3587
2697.77 3688
2698.26 3707
2698.75 3702
2699.24 3618
2699.73 3864
2700.22 3906
2700.71 3714
2701.20 3762
2701.69 3741
2702.18 3831
2702.67 3836
2703.16 3978
2703.65 3821
2704.14 3958
2704.63 3953
2705.12 3815
2705.61 3628
2706.10 3740
2706.59 3645
2707.08 3538
2707.58 3639
2708.07 3697
2708.56 3416
2709.05 3369
2709.54 3598
2710.03 3489
2710.52 3415
2711.01 3392
2711.50 3323
2711.99 3292
2712.48 3367
2712.98 3382
2713.47 3360
2713.96 3271
2714.45 3396
2714.94 3313
2715.43 3449
2715.92 3328
2716.41 3331
2716.91 3196
2717.40 3370
2717.89 3493
2718.38 3502
2718.87 3355
2719.36 3474
2719.86 3554
2720.35 3505
2720.84 3431
2721.33 3432
2721.82 3408
2722.31 3261
2722.81 3343
2723.30 3671
2723.79 3526
2724.28 3502
2724.77 3678
2725.27 3640
2725.76 3594
2726.25 3655
2726.74 3667
2727.24 3488
2727.73 3217
2728.22 3491
2728.71 3533
2729.21 3361
2729.70 3255
2730.19 3271
2730.68 3236
2731.18 3301
2731.67 3384
2732.16 3239
2732.66 3436
2733.15 3475
2733.64 3400
2734.13 3414
2734.63 3451
2735.12 3393
2735.61 3527
2736.11 3344
2736.60 3500
2737.09 3596
2737.59 3512
2738.08 3351
2738.57 3458
2739.07 3432
2739.56 3303
2740.05 3515
2740.55 3414
2741.04 3226
2741.54 3114
2742.03 3130
2742.52 3349
2743.02 3358
2743.51 3273
2744.00 3222
2744.50 3220
2744.99 3311
2745.49 3085
2745.98 3178
2746.47 3348
2746.97 3257
2747.46 3160
2747.96 3141
2748.45 3194
2748.95 3033
2749.44 3230
2749.93 3080
2750.43 3104
2750.92 3424
2751.42 3360
2751.91 3101
2752.41 2976
2752.90 3037
2753.40 3184
2753.89 2979
2754.39 3177
2754.88 3421
2755.38 3323
2755.87 3141
2756.37 3177
2756.86 3102
2757.36 3310
2757.85 3304
2758.35 3469
2758.84 3324
2759.34 3372
2759.83 3461
2760.33 3483
2760.82 3440
2761.32 3374
2761.81 3180
2762.31 3104
2762.81 3253
2763.30 3189
2763.80 3378
2764.29 3466
2764.79 3289
2765.28 3409
2765.78 3332
2766.28 3299
2766.77 3393
2767.27 3296
2767.76 3391
2768.26 3170
2768.76 3131
2769.25 3097
2769.75 3142
2770.25 3068
2770.74 3134
2771.24 3119
2771.73 3107
2772.23 3111
2772.73 3130
2773.22 3213
2773.72 3247
2774.22 3529
2774.71 3445
2775.21 3437
2775.71 3273
2776.20 3447
2776.70 3733
2777.20 3719
2777.69 3562
2778.19 3478
2778.69 3617
2779.19 3488
2779.68 3348
2780.18 3410
2780.68 3450
2781.17 3632
2781.67 3589
2782.17 3670
2782.67 3484
2783.16 3465
2783.66 3419
2784.16 3336
2784.66 3452
2785.15 3408
2785.65 3359
2786.15 3375
2786.65 3261
2787.15 3165
2787.64 3193
2788.14 3518
2788.64 3514
2789.14 3530
2789.63 3299
2790.13 3340
2790.63 3275
2791.13 3393
2791.63 3388
2792.13 3358
2792.62 3386
2793.12 3355
2793.62 3420
2794.12 3404
2794.62 3277
2795.12 3450
2795.61 3539
2796.11 3415
2796.61 3456
2797.11 3638
2797.61 3624
2798.11 3696
2798.61 4120
2799.11 3965
2799.60 4043
2800.10 4128
2800.60 4204
2801.10 4208
2801.60 3891
2802.10 3919
2802.60 3983
2803.10 3852
2803.60 3826
2804.10 3916
2804.60 3963
2805.10 3696
2805.59 3957
2806.09 3883
2806.59 4059
2807.09 4112
2807.59 4117
2808.09 4215
2808.59 4537
2809.09 4523
2809.59 4638
2810.09 5061
2810.59 4808
2811.09 4660
2811.59 4791
2812.09 4959
2812.59 4728
2813.09 4738
2813.59 4951
2814.09 4562
2814.59 4077
2815.09 4110
2815.59 3909
2816.09 3775
2816.59 3511
2817.09 3585
2817.59 3644
2818.09 3552
2818.60 3743
2819.10 3647
2819.60 3718
2820.10 3919
2820.60 3706
2821.10 3688
2821.60 3735
2822.10 3850
2822.60 3950
2823.10 3953
2823.60 3821
2824.10 3708
2824.61 3797
2825.11 3822
2825.61 3775
2826.11 3677
2826.61 3740
2827.11 3535
2827.61 3493
2828.12 3400
2828.62 3585
2829.12 3300
2829.62 3293
2830.12 3239
2830.62 3409
2831.12 3546
2831.63 3512
2832.13 3567
2832.63 3501
2833.13 3618
2833.63 3578
2834.14 3308
2834.64 3323
2835.14 3216
2835.64 3209
2836.14 3228
2836.65 3398
2837.15 3624
2837.65 3333
2838.15 3369
2838.66 3649
2839.16 3479
2839.66 3565
2840.16 3505
2840.67 3488
2841.17 3313
2841.67 3333
2842.17 3381
2842.68 3521
2843.18 3516
2843.68 3432
2844.18 3392
2844.69 3428
2845.19 3320
2845.69 3467
2846.20 3670
2846.70 3602
2847.20 3474
2847.71 3825
2848.21 4027
2848.71 4119
2849.22 3773
2849.72 3811
2850.22 3945
2850.73 3785
2851.23 3930
2851.73 3906
2852.24 3751
2852.74 3792
2853.24 3604
2853.75 3490
2854.25 3536
2854.75 3620
2855.26 3440
2855.76 3329
2856.27 3336
2856.77 3237
2857.27 3215
2857.78 3194
2858.28 3157
2858.79 3064
2859.29 3043
2859.80 3183
2860.30 3375
2860.80 3210
2861.31 3353
2861.81 3158
2862.32 3288
2862.82 3181
2863.33 3168
2863.83 3333
2864.34 3365
2864.84 3248
2865.34 3133
2865.85 3175
2866.35 3271
2866.86 3071
2867.36 3133
2867.87 3282
2868.37 3162
2868.88 3108
2869.38 3158
2869.89 3214
2870.39 3081
2870.90 3202
2871.41 3320
2871.91 3448
2872.42 3306
2872.92 3412
2873.43 3279
2873.93 3426
2874.44 3452
2874.94 3376
2875.45 3343
2875.95 3255
2876.46 3171
2876.97 3229
2877.47 3233
2877.98 3416
2878.48 3397
2878.99 3367
2879.50 3313
2880.00 3316
2880.51 3393
2881.01 3495
2881.52 3683
2882.03 3742
2882.53 3555
2883.04 3514
2883.54 3595
2884.05 3509
2884.56 3497
2885.06 3860
2885.57 3800
2886.08 3685
2886.58 3889
2887.09 4137
2887.60 4027
2888.10 4219
2888.61 3987
2889.12 4031
2889.62 4307
2890.13 4259
2890.64 4281
2891.15 4429
2891.65 4502
2892.16 4460
2892.67 4156
2893.17 4091
2893.68 3869
2894.19 3692
2894.70 3770
2895.20 3605
2895.71 3364
2896.22 3601
2896.73 3670
2897.23 3524
2897.74 3300
2898.25 3494
2898.76 3561
2899.26 3464
2899.77 3485
2900.28 3459
2900.79 3680
2901.29 3707
2901.80 3726
2902.31 3726
2902.82 3631
2903.33 3761
2903.83 3763
2904.34 3801
2904.85 3867
2905.36 4017
2905.87 3863
2906.38 4028
2906.88 3890
2907.39 3833
2907.90 3954
2908.41 3964
2908.92 3682
2909.43 3810
2909.94 3889
2910.44 3656
2910.95 3491
2911.46 3591
2911.97 3623
2912.48 3575
2912.99 3669
2913.50 3587
2914.01 3540
2914.52 3582
2915.02 3588
2915.53 3501
2916.04 3516
2916.55 3333
2917.06 3453
2917.57 3440
2918.08 3593
2918.59 3641
2919.10 3486
2919.61 3470
2920.12 3482
2920.63 3480
2921.14 3616
2921.65 3815
2922.16 3746
2922.67 3604
2923.18 3716
2923.69 3637
2924.20 3485
2924.71 3705
2925.22 3951
2925.73 3620
2926.24 3858
2926.75 4202
2927.26 4183
2927.77 4364
2928.28 4172
2928.79 4255
2929.30 4053
2929.81 3872
2930.32 3941
2930.83 4020
2931.34 3990
2931.85 3722
2932.36 3569
2932.87 3505
2933.38 3441
2933.89 3319
2934.40 3352
2934.91 3478
2935.42 3384
2935.94 3468
2936.45 3495
2936.96 3557
2937.47 3387
2937.98 3539
2938.49 3470
2939.00 3481
2939.51 3536
2940.02 3483
2940.54 3543
2941.05 3339
2941.56 3686
2942.07 3514
2942.58 3441
2943.09 3579
2943.61 3669
2944.12 3341
2944.63 3557
2945.14 3595
2945.65 3681
2946.16 3565
2946.68 3700
2947.19 3792
2947.70 4009
2948.21 3911
2948.72 4044
2949.24 4091
2949.75 4043
2950.26 4229
2950.77 3956
2951.28 4055
2951.80 3846
2952.31 3663
2952.82 3705
2953.33 3529
2953.85 3558
2954.36 3448
2954.87 3315
2955.38 3461
2955.90 3482
2956.41 3521
2956.92 3537
2957.43 3284
2957.95 3347
2958.46 3360
2958.97 3349
2959.49 3301
2960.00 3350
2960.51 3490
2961.03 3401
2961.54 3317
2962.05 3444
2962.57 3359
2963.08 3531
2963.59 3510
2964.11 3686
2964.62 3788
2965.13 3572
2965.65 3603
2966.16 3721
2966.67 3581
2967.19 3409
2967.70 3376
2968.21 3488
2968.73 3574
2969.24 3368
2969.76 3528
2970.27 3364
2970.78 3287
2971.30 3444
2971.81 3537
2972.33 3421
2972.84 3376
2973.35 3586
2973.87 3442
2974.38 3426
2974.90 3328
2975.41 3418
2975.92 3379
2976.44 3391
2976.95 3494
2977.47 3235
2977.98 3457
2978.50 3519
2979.01 3355
2979.53 3320
2980.04 3374
2980.56 3439
2981.07 3500
2981.59 3432
2982.10 3664
2982.62 3501
2983.13 3283
2983.65 3503
2984.16 3555
2984.68 3487
2985.19 3319
2985.71 3509
2986.22 3584
2986.74 3564
2987.25 3701
2987.77 3914
2988.28 3914
2988.80 3584
2989.31 3673
2989.83 3694
2990.35 3885
2990.86 3632
2991.38 3639
2991.89 3602
2992.41 3620
2992.92 3713
2993.44 3765
2993.96 3738
2994.47 3877
2994.99 3951
2995.50 4179
2996.02 4196
2996.54 4050
2997.05 4067
2997.57 4081
2998.09 4365
2998.60 4590
2999.12 4310
2999.64 4348
3000.15 4507
3000.67 4554
3001.18 4291
3001.70 4290
3002.22 4415
3002.73 4307
3003.25 4171
3003.77 4279
3004.29 4093
3004.80 4034
3005.32 3923
3005.84 3725
3006.35 3653
3006.87 3689
3007.39 3566
3007.90 3782
3008.42 3668
3008.94 3571
3009.46 3695
3009.97 3537
3010.49 3425
3011.01 3372
3011.53 3393
3012.04 3272
3012.56 3535
3013.08 3477
3013.60 3298
3014.11 3432
3014.63 3380
3015.15 3362
3015.67 3521
3016.18 3613
3016.70 3754
3017.22 3588
3017.74 3501
3018.26 3460
3018.77 3426
3019.29 3313
3019.81 3550
3020.33 3960
3020.85 3759
3021.37 3562
3021.88 3495
3022.40 3679
3022.92 3749
3023.44 3865
3023.96 3582
3024.48 3726
3025.00 3719
3025.51 3837
3026.03 3996
3026.55 3803
3027.07 3737
3027.59 3655
3028.11 3661
3028.63 3784
3029.15 3915
3029.67 3498
3030.18 3566
3030.70 3590
3031.22 3432
3031.74 3673
3032.26 3781
3032.78 3540
3033.30 3407
3033.82 3512
3034.34 3531
3034.86 3717
3035.38 3638
3035.90 3478
3036.42 3900
3036.94 3722
3037.46 3618
3037.98 3515
3038.50 3705
3039.02 3575
3039.54 3628
3040.06 3795
3040.58 3593
3041.10 3580
3041.62 3514
3042.14 3516
3042.66 3550
3043.18 3227
3043.70 3270
3044.22 3429
3044.74 3411
3045.26 3276
3045.78 3373
3046.30 3429
3046.82 3549
3047.34 3447
3047.86 3395
3048.38 3249
3048.90 3297
3049.42 3401
3049.94 3435
3050.46 3433
3050.98 3426
3051.50 3186
3052.03 3251
3052.55 3322
3053.07 3170
3053.59 3198
3054.11 3099
3054.63 3240
3055.15 3315
3055.67 3253
3056.19 3352
3056.72 3255
3057.24 2845
3057.76 2953
3058.28 3315
3058.80 3419
3059.32 3335
3059.84 3394
3060.37 3315
3060.89 3311
3061.41 3321
3061.93 3279
3062.45 3170
3062.98 3174
3063.50 3445
3064.02 3344
3064.54 3358
3065.06 3283
3065.59 3126
3066.11 3291
3066.63 3495
3067.15 3352
3067.67 3258
3068.20 3294
3068.72 3440
3069.24 3444
3069.76 3440
3070.29 3353
3070.81 3443
3071.33 3248
3071.85 3446
3072.38 3402
3072.90 3525
3073.42 3443
3073.95 3499
3074.47 3606
3074.99 3425
3075.51 3529
3076.04 3524
3076.56 3473
3077.08 3386
3077.61 3414
3078.13 3470
3078.65 3324
3079.18 3502
3079.70 3443
3080.22 3499
3080.75 3503
3081.27 3420
3081.79 3629
3082.32 3619
3082.84 3659
3083.36 3567
3083.89 3677
3084.41 3696
3084.93 3590
3085.46 3700
3085.98 4054
3086.51 3554
3087.03 3361
3087.55 3490
3088.08 3355
3088.60 3553
3089.13 3498
3089.65 3468
3090.17 3287
3090.70 3410
3091.22 3436
3091.75 3615
3092.27 3667
3092.80 3643
3093.32 3323
3093.85 3138
3094.37 3331
3094.89 3649
3095.42 3592
3095.94 3607
3096.47 3437
3096.99 3305
3097.52 3458
3098.04 3521
3098.57 3499
3099.09 3653
3099.62 3934
3100.14 3629
3100.67 3636
3101.19 3893
3101.72 3980
3102.24 3804
3102.77 4316
3103.29 4441
3103.82 4725
3104.34 4924
3104.87 4818
3105.40 4758
3105.92 4934
3106.45 5025
3106.97 4905
3107.50 4934
3108.02 4677
3108.55 4345
3109.08 4327
3109.60 4088
3110.13 3919
3110.65 3726
3111.18 3632
3111.70 3491
3112.23 3413
3112.76 3588
3113.28 3715
3113.81 3355
3114.34 3294
3114.86 3423
3115.39 3661
3115.91 3637
3116.44 3465
3116.97 3480
3117.49 3455
3118.02 3310
3118.55 3547
3119.07 3333
3119.60 3106
3120.13 3178
3120.65 3446
3121.18 3147
3121.71 3084
3122.23 3122
3122.76 3150
3123.29 3258
3123.82 3456
3124.34 3465
3124.87 3454
3125.40 3289
3125.92 3385
3126.45 3241
3126.98 3361
3127.51 3293
3128.03 3112
3128.56 3103
3129.09 3282
3129.62 3316
3130.14 3408
3130.67 3048
3131.20 3170
3131.73 3323
3132.25 3272
3132.78 3245
3133.31 3154
3133.84 3113
3134.37 3198
3134.89 3079
3135.42 3347
3135.95 3011
3136.48 3092
3137.01 3186
3137.53 3260
3138.06 3142
3138.59 3230
3139.12 3220
3139.65 3021
3140.18 3075
3140.70 3287
3141.23 3081
3141.76 3109
3142.29 3193
3142.82 3088
3143.35 3057
3143.88 3130
3144.40 3327
3144.93 3076
3145.46 3115
3145.99 3160
3146.52 3029
3147.05 3161
3147.58 3254
3148.11 3380
3148.64 3398
3149.17 3332
3149.70 3442
3150.22 3607
3150.75 3512
3151.28 3710
3151.81 3805
3152.34 3674
3152.87 3484
3153.40 3473
3153.93 3438
3154.46 3388
3154.99 3256
3155.52 3192
3156.05 3272
3156.58 3289
3157.11 3322
3157.64 3187
3158.17 3040
3158.70 3226
3159.23 3373
3159.76 3207
3160.29 3333
3160.82 3317
3161.35 3320
3161.88 3367
3162.41 3261
3162.94 3153
3163.47 3313
3164.00 3437
3164.53 3284
3165.06 3148
3165.59 3169
3166.12 3142
3166.65 3105
3167.18 3131
3167.72 3215
3168.25 3176
3168.78 3054
3169.31 3034
3169.84 3028
3170.37 3140
3170.90 2872
3171.43 2896
3171.96 3106
3172.49 3065
3173.03 3045
3173.56 3236
3174.09 3212
3174.62 3164
3175.15 3157
3175.68 3082
3176.21 3004
3176.74 3000
3177.28 3183
3177.81 3166
3178.34 3246
3178.87 3037
3179.40 3377
3179.93 3417
3180.47 3189
3181.00 3167
3181.53 3345
3182.06 3418
3182.59 3323
3183.13 3213
3183.66 3319
3184.19 3356
3184.72 3240
3185.25 3248
3185.79 3225
3186.32 3219
3186.85 3412
3187.38 3190
3187.92 3357
3188.45 3394
3188.98 3394
3189.51 3196
3190.05 3334
3190.58 3208
3191.11 3158
3191.64 3242
3192.18 3098
3192.71 3101
3193.24 3096
3193.78 3190
3194.31 3420
3194.84 3344
3195.38 3284
3195.91 3365
3196.44 3300
3196.97 3323
3197.51 3229
3198.04 3252
3198.57 3285
3199.11 3251
3199.64 3183
3200.17 3445
3200.71 3408
3201.24 3525
3201.78 3451
3202.31 3346
3202.84 3300
3203.38 3358
3203.91 3270
3204.44 3525
3204.98 3647
3205.51 3729
3206.05 3658
3206.58 3538
3207.11 3691
3207.65 3672
3208.18 3544
3208.72 3723
3209.25 3902
3209.78 3674
3210.32 3768
3210.85 3655
3211.39 3741
3211.92 3713
3212.46 3847
3212.99 3858
3213.53 4076
3214.06 4104
3214.59 4214
3215.13 4035
3215.66 3850
3216.20 3875
3216.73 3929
3217.27 3862
3217.80 3849
3218.34 3758
3218.87 3559
3219.41 3673
3219.94 3809
3220.48 3724
3221.01 3774
3221.55 3745
3222.08 3661
3222.62 3652
3223.16 3725
3223.69 3891
3224.23 3905
3224.76 3644
3225.30 3627
3225.83 3544
3226.37 3778
3226.90 3858
3227.44 3921
3227.98 3967
3228.51 3825
3229.05 3859
3229.58 3822
3230.12 3624
3230.66 3597
3231.19 3457
3231.73 3536
3232.26 3423
3232.80 3340
3233.34 3417
3233.87 3538
3234.41 3593
3234.95 3477
3235.48 3664
3236.02 3441
3236.55 3464
3237.09 3490
3237.63 3634
3238.16 3704
3238.70 3581
3239.24 3628
3239.77 3700
3240.31 3883
3240.85 3810
3241.38 3646
3241.92 3968
3242.46 3894
3243.00 3739
3243.53 3809
3244.07 4032
3244.61 3658
3245.14 3625
3245.68 3712
3246.22 3673
3246.76 3361
3247.29 3424
3247.83 3603
3248.37 3533
3248.91 3660
3249.44 3612
3249.98 3597
3250.52 3823
3251.06 3841
3251.59 3772
3252.13 3904
3252.67 3730
3253.21 3662
3253.75 3719
3254.28 3791
3254.82 3848
3255.36 3764
3255.90 3731
3256.44 3704
3256.97 3783
3257.51 3809
3258.05 3836
3258.59 3886
3259.13 4053
3259.67 4017
3260.20 3864
3260.74 3826
3261.28 3986
3261.82 4101
3262.36 4083
3262.90 4093
3263.44 4247
3263.97 4352
3264.51 4211
3265.05 4224
3265.59 4661
3266.13 4654
3266.67 4473
3267.21 4655
3267.75 4916
3268.29 4884
3268.83 5133
3269.36 5233
3269.90 5199
3270.44 5296
3270.98 5151
3271.52 5011
3272.06 4737
3272.60 4702
3273.14 4807
3273.68 4332
3274.22 4355
3274.76 4093
3275.30 3896
3275.84 4135
3276.38 4059
3276.92 4138
3277.46 4073
3278.00 4237
3278.54 4344
3279.08 4209
3279.62 4413
3280.16 4355
3280.70 4535
3281.24 4420
3281.78 4407
3282.32 4413
3282.86 4724
3283.40 4742
3283.94 4471
3284.48 4252
3285.02 4114
3285.56 4459
3286.10 4363
3286.64 4620
3287.18 4590
3287.72 4522
3288.26 4582
3288.81 4568
3289.35 4568
3289.89 4472
3290.43 4658
3290.97 4873
3291.51 4391
3292.05 4483
3292.59 4810
3293.13 4732
3293.67 4867
3294.22 5060
3294.76 4967
3295.30 5372
3295.84 5972
3296.38 6027
3296.92 6022
3297.46 6444
3298.01 6770
3298.55 6571
3299.09 6380
3299.63 6295
3300.17 6381
3300.71 5973
3301.26 5806
3301.80 5334
3302.34 5143
3302.88 5109
3303.42 5192
3303.97 4956
3304.51 4849
3305.05 4980
3305.59 4854
3306.13 4687
3306.68 4623
3307.22 4525
3307.76 4716
3308.30 4736
3308.85 4465
3309.39 4387
3309.93 4607
3310.47 4616
3311.02 4573
3311.56 4223
3312.10 4556
3312.64 4372
3313.19 4495
3313.73 4517
3314.27 4511
3314.82 4714
3315.36 4746
3315.90 4886
3316.45 4903
3316.99 4991
3317.53 5040
3318.07 4843
3318.62 5047
3319.16 5390
3319.70 5403
3320.25 5608
3320.79 5791
3321.34 6042
3321.88 6132
3322.42 6551
3322.97 6717
3323.51 6805
3324.05 6976
3324.60 7059
3325.14 7035
3325.68 7022
3326.23 7044
3326.77 6795
3327.32 6480
3327.86 6434
3328.40 6555
3328.95 6105
3329.49 5766
3330.04 5851
3330.58 5894
3331.13 5839
3331.67 5798
3332.21 5800
3332.76 5947
3333.30 6558
3333.85 7177
3334.39 8014
3334.94 9089
3335.48 10399
3336.03 12114
3336.57 14253
3337.12 15467
3337.66 17436
3338.21 18599
3338.75 19594
3339.30 20388
3339.84 20346
3340.39 19670
3340.93 18326
3341.48 17431
3342.02 15276
3342.57 13817
3343.11 12194
3343.66 10320
3344.20 8892
3344.75 7511
3345.29 6981
3345.84 6209
3346.38 5836
3346.93 5634
3347.47 5266
3348.02 4992
3348.57 4969
3349.11 5181
3349.66 5032
3350.20 4967
3350.75 4827
3351.30 5143
3351.84 5350
3352.39 5094
3352.93 5175
3353.48 5204
3354.03 5283
3354.57 5255
3355.12 5207
3355.66 5264
3356.21 5308
3356.76 5019
3357.30 4762
3357.85 4601
3358.40 4798
3358.94 4644
3359.49 4548
3360.04 4561
3360.58 4427
3361.13 4562
3361.68 4429
3362.22 4440
3362.77 4353
3363.32 4371
3363.86 4545
3364.41 4472
3364.96 4397
3365.50 4578
3366.05 4395
3366.60 4369
3367.15 4427
3367.69 4595
3368.24 4660
3368.79 4452
3369.34 4615
3369.88 4730
3370.43 4520
3370.98 4347
3371.53 4510
3372.07 4563
3372.62 5081
3373.17 5024
3373.72 4980
3374.26 5235
3374.81 5279
3375.36 5604
3375.91 5712
3376.46 6122
3377.00 6125
3377.55 5970
3378.10 5824
3378.65 5560
3379.20 5582
3379.74 5248
3380.29 4911
3380.84 4730
3381.39 4589
3381.94 4229
3382.49 4123
3383.04 3851
3383.58 3986
3384.13 3854
3384.68 3751
3385.23 3958
3385.78 3788
3386.33 3783
3386.88 3789
3387.43 3834
3387.97 3917
3388.52 3648
3389.07 3681
3389.62 3598
3390.17 3510
3390.72 3419
3391.27 3672
3391.82 3824
3392.37 3679
3392.92 3650
3393.47 3691
3394.01 3647
3394.56 3561
3395.11 3821
3395.66 3535
3396.21 3431
3396.76 3290
3397.31 3487
3397.86 3425
3398.41 3474
3398.96 3343
3399.51 3335
3400.06 3446
3400.61 3437
3401.16 3301
3401.71 3339
3402.26 3355
3402.81 3145
3403.36 3232
3403.91 3279
3404.46 3230
3405.01 3207
3405.56 3302
3406.11 3245
3406.66 3215
3407.21 3264
3407.76 2990
3408.32 3111
3408.87 3211
3409.42 3160
3409.97 3161
3410.52 3213
3411.07 3357
3411.62 3350
3412.17 3469
3412.72 3545
3413.27 3587
3413.82 3498
3414.37 3341
3414.93 3609
3415.48 3656
3416.03 3540
3416.58 3405
3417.13 3486
3417.68 3636
3418.23 3393
3418.78 3413
3419.34 3473
3419.89 3375
3420.44 3377
3420.99 3169
3421.54 3015
3422.09 3219
3422.65 3208
3423.20 3222
3423.75 3168
3424.30 3303
3424.85 3082
3425.40 2967
3425.96 3143
3426.51 3115
3427.06 3118
3427.61 3122
3428.17 3159
3428.72 3283
3429.27 3282
3429.82 3070
3430.37 2795
3430.93 3022
3431.48 3190
3432.03 3176
3432.58 3048
3433.14 3016
3433.69 3019
3434.24 2941
3434.79 3028
3435.35 2989
3435.90 3049
3436.45 3078
3437.01 3080
3437.56 3215
3438.11 3352
3438.66 3279
3439.22 3286
3439.77 2934
3440.32 3100
3440.88 3322
3441.43 3383
3441.98 3221
3442.54 3289
3443.09 3070
3443.64 3143
3444.20 3320
3444.75 3384
3445.30 3071
3445.86 3006
3446.41 2865
3446.97 2950
3447.52 2958
3448.07 3140
3448.63 3074
3449.18 2991
3449.73 3017
3450.29 2933
3450.84 3076
3451.40 3035
3451.95 2934
3452.50 2914
3453.06 2799
3453.61 3034
3454.17 2882
3454.72 2724
3455.28 2863
3455.83 2801
3456.38 2958
3456.94 2931
3457.49 2982
3458.05 3005
3458.60 2994
3459.16 2870
3459.71 2902
3460.27 2969
3460.82 2927
3461.38 2983
3461.93 3096
3462.49 2999
3463.04 3004
3463.60 2939
3464.15 2896
3464.71 2870
3465.26 3004
3465.82 2980
3466.37 2921
3466.93 3038
3467.48 2975
3468.04 2920
3468.59 2939
3469.15 2993
3469.70 3028
3470.26 3015
3470.82 3118
3471.37 3304
3471.93 3252
3472.48 3210
3473.04 3240
3473.59 3205
3474.15 3128
3474.71 3057
3475.26 3086
3475.82 3125
3476.37 3213
3476.93 3247
3477.49 3202
3478.04 2922
3478.60 3203
3479.16 3182
3479.71 3136
3480.27 3150
3480.82 3082
3481.38 3447
3481.94 3478
3482.49 3294
3483.05 3243
3483.61 3305
3484.16 3475
3484.72 3352
3485.28 3459
3485.83 3391
3486.39 3331
3486.95 3191
3487.50 3271
3488.06 3149
3488.62 3364
3489.18 3379
3489.73 3084
3490.29 3206
3490.85 3297
3491.40 3540
3491.96 3616
3492.52 3611
3493.08 3665
3493.63 3791
3494.19 4137
3494.75 4022
3495.31 3963
3495.86 3779
3496.42 4037
3496.98 4044
3497.54 4083
3498.09 3894
3498.65 3889
3499.21 3673
3499.77 4062
3500.33 4118
3500.88 4248
3501.44 4497
3502.00 4481
3502.56 4327
3503.12 4321
3503.67 4622
3504.23 4413
3504.79 4589
3505.35 4472
3505.91 4545
3506.47 4210
3507.03 4127
3507.58 4274
3508.14 4281
3508.70 4284
3509.26 4009
3509.82 4301
3510.38 4049
3510.94 3956
3511.49 3681
3512.05 3602
3512.61 3660
3513.17 3448
3513.73 3319
3514.29 3238
3514.85 3308
3515.41 3172
3515.97 3183
3516.53 3392
3517.09 3199
3517.64 3126
3518.20 3172
3518.76 3108
3519.32 3102
3519.88 2971
3520.44 3212
3521.00 3366
3521.56 3270
3522.12 3334
3522.68 3265
3523.24 3309
3523.80 3079
3524.36 3149
3524.92 3175
3525.48 3184
3526.04 3270
3526.60 3344
3527.16 3266
3527.72 3218
3528.28 3188
3528.84 3280
3529.40 3108
3529.96 3271
3530.52 3164
3531.08 3261
3531.64 2978
3532.20 2970
3532.76 3024
3533.32 2995
3533.89 2830
3534.45 3057
3535.01 3084
3535.57 2985
3536.13 2840
3536.69 3050
3537.25 2909
3537.81 3035
3538.37 3266
3538.93 3219
3539.49 3179
3540.06 3218
3540.62 3243
3541.18 3262
3541.74 3236
3542.30 3292
3542.86 3386
3543.42 3086
3543.98 3044
3544.55 3053
3545.11 2897
3545.67 2946
3546.23 2938
3546.79 2954
3547.35 2845
3547.92 2887
3548.48 2825
3549.04 2654
3549.60 2911
3550.16 2747
3550.72 2846
3551.29 3046
3551.85 3007
3552.41 2838
3552.97 2927
3553.54 2937
3554.10 2845
3554.66 2768
3555.22 2752
3555.78 2877
3556.35 2742
3556.91 2783
3557.47 2777
3558.03 2613
3558.60 2704
3559.16 2757
3559.72 2798
3560.29 2791
3560.85 2850
3561.41 2970
3561.97 2901
3562.54 2904
3563.10 2697
3563.66 2790
3564.23 2848
3564.79 2890
3565.35 2726
3565.91 2915
3566.48 2969
3567.04 2904
3567.60 2846
3568.17 2828
3568.73 2877
3569.29 2615
3569.86 2572
3570.42 2645
3570.99 2523
3571.55 2652
3572.11 2763
3572.68 2619
3573.24 2466
3573.80 2464
3574.37 2559
3574.93 2738
3575.50 2691
3576.06 2660
3576.62 2815
3577.19 2730
3577.75 2811
3578.32 2773
3578.88 2700
3579.44 2637
3580.01 2871
3580.57 2824
3581.14 2842
3581.70 2879
3582.27 2622
3582.83 2692
3583.40 2845
3583.96 2926
3584.52 2625
3585.09 2742
3585.65 2771
3586.22 2707
3586.78 2682
3587.35 2785
3587.91 2742
3588.48 2580
3589.04 2740
3589.61 2725
3590.17 2755
3590.74 2566
3591.30 2667
3591.87 2630
3592.43 2674
3593.00 2818
3593.56 2912
3594.13 2842
3594.70 2875
3595.26 2742
3595.83 2649
3596.39 2775
3596.96 2810
3597.52 2629
3598.09 2711
3598.65 2687
3599.22 2841
3599.79 2797
3600.35 2678
3600.92 2990
3601.48 2949
3602.05 2853
3602.62 2885
3603.18 2798
3603.75 2754
3604.32 2752
3604.88 2825
3605.45 2799
3606.01 2754
3606.58 2731
3607.15 2830
3607.71 2880
3608.28 2707
3608.85 2852
3609.41 2655
3609.98 2653
3610.55 2463
3611.11 2552
3611.68 2580
3612.25 2575
3612.81 2609
3613.38 2640
3613.95 2612
3614.51 2647
3615.08 2786
3615.65 2605
3616.22 2866
3616.78 2965
3617.35 2966
3617.92 3012
3618.48 2940
3619.05 3068
3619.62 3279
3620.19 3392
3620.75 3775
3621.32 3720
3621.89 3912
3622.46 3968
3623.02 3857
3623.59 3707
3624.16 3568
3624.73 3303
3625.30 3038
3625.86 2965
3626.43 2886
3627.00 2889
3627.57 2748
3628.14 2600
3628.70 2650
3629.27 2700
3629.84 2688
3630.41 2590
3630.98 2675
3631.55 2613
3632.11 2585
3632.68 2637
3633.25 2556
3633.82 2450
3634.39 2389
3634.96 2657
3635.52 2565
3636.09 2631
3636.66 2714
3637.23 2640
3637.80 2708
3638.37 2873
3638.94 2680
3639.51 2547
3640.08 2545
3640.64 2756
3641.21 2684
3641.78 2587
3642.35 2577
3642.92 2600
3643.49 2771
3644.06 2782
3644.63 2736
3645.20 2864
3645.77 2787
3646.34 2867
3646.91 2925
3647.48 2931
3648.05 2788
3648.62 2943
3649.19 2917
3649.76 2659
3650.33 2716
3650.90 2905
3651.47 2861
3652.03 2998
3652.60 2827
3653.17 2801
3653.75 2830
3654.32 3065
3654.89 2894
3655.46 2684
3656.03 3052
3656.60 3156
3657.17 2968
3657.74 3088
3658.31 3013
3658.88 2885
3659.45 2922
3660.02 3030
3660.59 3019
3661.16 2978
3661.73 3094
3662.30 3083
3662.87 2873
3663.44 2746
3664.01 3021
3664.59 3030
3665.16 2934
3665.73 3054
3666.30 2780
3666.87 2813
3667.44 2893
3668.01 2826
3668.58 2739
3669.15 2603
3669.73 2741
3670.30 2453
3670.87 2547
3671.44 2722
3672.01 2663
3672.58 2625
3673.15 2777
3673.73 2803
3674.30 2649
3674.87 2750
3675.44 2799
3676.01 2899
3676.58 2859
3677.16 2879
3677.73 3040
3678.30 3316
3678.87 3153
3679.44 3218
3680.02 3149
3680.59 2873
3681.16 3020
3681.73 2996
3682.31 2928
3682.88 2840
3683.45 2815
3684.02 2849
3684.60 2867
3685.17 2705
3685.74 2642
3686.31 2751
3686.89 2646
3687.46 2834
3688.03 3015
3688.60 2941
3689.18 2964
3689.75 2925
3690.32 2936
3690.90 3228
3691.47 3380
3692.04 3270
3692.61 3409
3693.19 3251
3693.76 3051
3694.33 2942
3694.91 3077
3695.48 3187
3696.05 2879
3696.63 2966
3697.20 2969
3697.77 2893
3698.35 2812
3698.92 2814
3699.50 2810
3700.07 2767
3700.64 2653
3701.22 2532
3701.79 2759
3702.36 2760
3702.94 2789
3703.51 2799
3704.09 2801
3704.66 2699
3705.23 2871
3705.81 2730
3706.38 2918
3706.96 2931
3707.53 2960
3708.11 2909
3708.68 2938
3709.25 2784
3709.83 2851
3710.40 2936
3710.98 2822
3711.55 2753
3712.13 2852
3712.70 2913
3713.28 2898
3713.85 2774
3714.43 2683
3715.00 2779
3715.58 2796
3716.15 2836
3716.73 2900
3717.30 2734
3717.88 2790
3718.45 2841
3719.03 2602
3719.60 2708
3720.18 2693
3720.75 2786
3721.33 2682
3721.90 2606
3722.48 2634
3723.05 2584
3723.63 2683
3724.20 2683
3724.78 2626
3725.36 2641
3725.93 2544
3726.51 2525
3727.08 2647
3727.66 2757
3728.23 2806
3728.81 2687
3729.39 2618
3729.96 2688
3730.54 2732
3731.11 2866
3731.69 2707
3732.27 2821
3732.84 2858
3733.42 2829
3734.00 2974
3734.57 2778
3735.15 2922
3735.72 3042
3736.30 3094
3736.88 3009
3737.45 3087
3738.03 3091
3738.61 2966
3739.18 3038
3739.76 2997
3740.34 2738
3740.92 2612
3741.49 2868
3742.07 2682
3742.65 2872
3743.22 2761
3743.80 2756
3744.38 2848
3744.95 2789
3745.53 2764
3746.11 2452
3746.69 2562
3747.26 2829
3747.84 3082
3748.42 2884
3749.00 2867
3749.57 2788
3750.15 2799
3750.73 3043
3751.31 3114
3751.88 2900
3752.46 2976
3753.04 2751
3753.62 2710
3754.19 2604
3754.77 2586
3755.35 2574
3755.93 2640
3756.51 2603
3757.08 2631
3757.66 2586
3758.24 2420
3758.82 2499
3759.40 2391
3759.98 2423
3760.55 2451
3761.13 2538
3761.71 2523
3762.29 2710
3762.87 2586
3763.45 2771
3764.03 2793
3764.60 2897
3765.18 2956
3765.76 2964
3766.34 2944
3766.92 2926
3767.50 2771
3768.08 2528
3768.66 2781
3769.24 2846
3769.81 2695
3770.39 2638
3770.97 2635
3771.55 2688
3772.13 2572
3772.71 2514
3773.29 2680
3773.87 2636
3774.45 2725
3775.03 2648
3775.61 2675
3776.19 2619
3776.77 2616
3777.35 2654
3777.93 2617
3778.51 2455
3779.09 2641
3779.67 2543
3780.25 2568
3780.83 2411
3781.41 2525
3781.99 2568
3782.57 2609
3783.15 2561
3783.73 2519
3784.31 2551
3784.89 2536
3785.47 2801
3786.05 2663
3786.63 2651
3787.21 2617
3787.79 2642
3788.37 2754
3788.95 2452
3789.53 2618
3790.11 2598
3790.69 2654
3791.27 2710
3791.85 2502
3792.43 2448
3793.01 2538
3793.59 2344
3794.18 2229
3794.76 2399
3795.34 2496
3795.92 2432
3796.50 2330
3797.08 2481
3797.66 2379
3798.24 2586
3798.83 2535
3799.41 2378
3799.99 2304
3800.57 2365
3801.15 2316
3801.73 2371
3802.31 2351
3802.90 2454
3803.48 2613
3804.06 2515
3804.64 2456
3805.22 2441
3805.80 2499
3806.39 2505
3806.97 2372
3807.55 2582
3808.13 2602
3808.71 2446
3809.30 2467
3809.88 2699
3810.46 2678
3811.04 2595
3811.63 2592
3812.21 2618
3812.79 2584
3813.37 2654
3813.95 2492
3814.54 2380
3815.12 2339
3815.70 2604
3816.29 2734
3816.87 2541
3817.45 2530
3818.03 2472
3818.62 2510
3819.20 2400
3819.78 2420
3820.36 2373
3820.95 2403
3821.53 2309
3822.11 2498
3822.70 2627
3823.28 2394
3823.86 2311
3824.45 2246
3825.03 2400
3825.61 2195
3826.20 2231
3826.78 2307
3827.36 2490
3827.95 2437
3828.53 2329
3829.11 2330
3829.70 2408
3830.28 2710
3830.87 2550
3831.45 2514
3832.03 2546
3832.62 2480
3833.20 2470
3833.79 2520
3834.37 2432
3834.95 2537
3835.54 2495
3836.12 2494
3836.71 2428
3837.29 2385
3837.87 2399
3838.46 2300
3839.04 2354
3839.63 2610
3840.21 2565
3840.80 2411
3841.38 2314
3841.97 2356
3842.55 2505
3843.13 2487
3843.72 2612
3844.30 2608
3844.89 2337
3845.47 2325
3846.06 2344
3846.64 2559
3847.23 2373
3847.81 2266
3848.40 2452
3848.98 2508
3849.57 2409
3850.15 2425
3850.74 2391
3851.33 2463
3851.91 2357
3852.50 2473
3853.08 2499
3853.67 2475
3854.25 2443
3854.84 2532
3855.42 2463
3856.01 2451
3856.60 2559
3857.18 2527
3857.77 2489
3858.35 2528
3858.94 2542
3859.52 2583
3860.11 2705
3860.70 2780
3861.28 2855
3861.87 2648
3862.45 2824
3863.04 2853
3863.63 2965
3864.21 3031
3864.80 3082
3865.39 3027
3865.97 3113
3866.56 3193
3867.15 3155
3867.73 2896
3868.32 2865
3868.91 2939
3869.49 2746
3870.08 2649
3870.67 2788
3871.25 2809
3871.84 2641
3872.43 2572
3873.01 2422
3873.60 2344
3874.19 2543
3874.77 2436
3875.36 2419
3875.95 2577
3876.54 2576
3877.12 2683
3877.71 2740
3878.30 2435
3878.89 2552
3879.47 2495
3880.06 2719
3880.65 2695
3881.24 2543
3881.82 2551
3882.41 2446
3883.00 2438
3883.59 2357
3884.17 2511
3884.76 2446
3885.35 2397
3885.94 2459
3886.53 2416
3887.11 2518
3887.70 2436
3888.29 2460
3888.88 2586
3889.47 2577
3890.05 2518
3890.64 2586
3891.23 2668
3891.82 2582
3892.41 2666
3893.00 2767
3893.59 2708
3894.17 2732
3894.76 2684
3895.35 2723
3895.94 2769
3896.53 2719
3897.12 2813
3897.71 2648
3898.30 2572
3898.88 2558
3899.47 2545
3900.06 2801
3900.65 2771
3901.24 2728
3901.83 2641
3902.42 2595
3903.01 2501
3903.60 2569
3904.19 2485
3904.78 2542
3905.37 2501
3905.95 2567
3906.54 2769
3907.13 2587
3907.72 2731
3908.31 2460
3908.90 2599
3909.49 2425
3910.08 2409
3910.67 2378
3911.26 2469
3911.85 2390
3912.44 2647
3913.03 2501
3913.62 2357
3914.21 2422
3914.80 2280
3915.39 2450
3915.98 2483
3916.57 2372
3917.16 2476
3917.75 2436
3918.34 2441
3918.93 2401
3919.52 2573
3920.12 2621
3920.71 2553
3921.30 2489
3921.89 2527
3922.48 2392
3923.07 2384
3923.66 2184
3924.25 2362
3924.84 2683
3925.43 2590
3926.02 2396
3926.61 2273
3927.20 2308
3927.80 2269
3928.39 2424
3928.98 2303
3929.57 2242
3930.16 2159
3930.75 2061
3931.34 2319
3931.94 2560
3932.53 2234
3933.12 2346
3933.71 2332
3934.30 2301
3934.89 2183
3935.48 2376
3936.08 2359
3936.67 2378
3937.26 2415
3937.85 2318
3938.44 2273
3939.04 2349
3939.63 2200
3940.22 2262
3940.81 2257
3941.40 2374
3942.00 2293
3942.59 2397
3943.18 2512
3943.77 2530
3944.37 2448
3944.96 2396
3945.55 2488
3946.14 2479
3946.74 2448
3947.33 2233
3947.92 2404
3948.51 2317
3949.11 2225
3949.70 2233
3950.29 2190
3950.88 2464
3951.48 2440
3952.07 2315
3952.66 2391
3953.26 2428
3953.85 2298
3954.44 2367
3955.04 2210
3955.63 2262
3956.22 2568
3956.82 2424
3957.41 2356
3958.00 2392
3958.60 2383
3959.19 2375
3959.78 2534
3960.38 2447
3960.97 2467
3961.56 2395
3962.16 2375
3962.75 2407
3963.34 2200
3963.94 2560
3964.53 2309
3965.13 2339
3965.72 2373
3966.31 2340
3966.91 2443
3967.50 2469
3968.10 2493
3968.69 2409
3969.28 2325
3969.88 2613
3970.47 2561
3971.07 2470
3971.66 2440
3972.26 2600
3972.85 2363
3973.45 2331
3974.04 2347
3974.63 2441
3975.23 2554
3975.82 2495
3976.42 2228
3977.01 2375
3977.61 2422
3978.20 2313
3978.80 2448
3979.39 2584
3979.99 2339
3980.58 2289
3981.18 2399
3981.77 2477
3982.37 2503
3982.96 2411
3983.56 2392
3984.15 2360
3984.75 2494
3985.35 2459
3985.94 2379
3986.54 2356
3987.13 2504
3987.73 2426
3988.32 2392
3988.92 2436
3989.51 2449
3990.11 2525
3990.71 2392
3991.30 2522
3991.90 2480
3992.49 2513
3993.09 2610
3993.69 2600
3994.28 2474
3994.88 2423
3995.47 2537
3996.07 2381
3996.67 2455
3997.26 2513
3997.86 2568
3998.46 2388
3999.05 2674
3999.65 2707
4000.25 2628
4000.84 2496
4001.44 2492
4002.04 2602
4002.63 2667
4003.23 2488
4003.83 2551
4004.42 2700
4005.02 2549
4005.62 2459
4006.21 2482
4006.81 2484
4007.41 2640
4008.01 2612
4008.60 2467
4009.20 2606
4009.80 2655
4010.39 2556
4010.99 2742
4011.59 2722
4012.19 2740
4012.78 2609
4013.38 2398
4013.98 2606
4014.58 2770
4015.17 2655
4015.77 2621
4016.37 2621
4016.97 2602
4017.57 2553
4018.16 2772
4018.76 2916
4019.36 2790
4019.96 2765
4020.56 2905
4021.15 2940
4021.75 3042
4022.35 3073
4022.95 2982
4023.55 2725
4024.14 2671
4024.74 2631
4025.34 2632
4025.94 2717
4026.54 2652
4027.14 2542
4027.74 2684
4028.33 2737
4028.93 2709
4029.53 2616
4030.13 2806
4030.73 2789
4031.33 2853
4031.93 2669
4032.53 2679
4033.12 2664
4033.72 2897
4034.32 2947
4034.92 2966
4035.52 2814
4036.12 2649
4036.72 2639
4037.32 2697
4037.92 2481
4038.52 2548
4039.12 2374
4039.72 2381
4040.32 2490
4040.92 2532
4041.52 2487
4042.12 2419
4042.71 2288
4043.31 2257
4043.91 2401
4044.51 2252
4045.11 2358
4045.71 2399
4046.31 2374
4046.91 2543
4047.51 2482
4048.11 2466
4048.71 2401
4049.31 2411
4049.91 2431
4050.52 2446
4051.12 2478
4051.72 2639
4052.32 2588
4052.92 2555
4053.52 2581
4054.12 2538
4054.72 2547
4055.32 2744
4055.92 2629
4056.52 2682
4057.12 2697
4057.72 2577
4058.32 2756
4058.92 2697
4059.52 2548
4060.13 2465
4060.73 2458
4061.33 2543
4061.93 2474
4062.53 2343
4063.13 2546
4063.73 2408
4064.33 2429
4064.94 2313
4065.54 2451
4066.14 2389
4066.74 2311
4067.34 2322
4067.94 2422
4068.54 2253
4069.15 2262
4069.75 2392
4070.35 2287
4070.95 2387
4071.55 2266
4072.16 2304
4072.76 2441
4073.36 2359
4073.96 2338
4074.56 2266
4075.17 2192
4075.77 2450
4076.37 2193
4076.97 2292
4077.57 2266
4078.18 2214
4078.78 2191
4079.38 2106
4079.98 2192
4080.59 2317
4081.19 2280
4081.79 2319
4082.39 2239
4083.00 2360
4083.60 2345
4084.20 2313
4084.81 2342
4085.41 2253
4086.01 2165
4086.61 2247
4087.22 2237
4087.82 2198
4088.42 2338
4089.03 2386
4089.63 2201
4090.23 2250
4090.84 2257
4091.44 2212
4092.04 2304
4092.65 2266
4093.25 2230
4093.85 2374
4094.46 2429
4095.06 2387
4095.66 2391
4096.27 2278
4096.87 2359
4097.48 2288
4098.08 2227
4098.68 2326
4099.29 2416
4099.89 2442
4100.49 2403
4101.10 2453
4101.70 2420
4102.31 2270
4102.91 2131
4103.52 2171
4104.12 2295
4104.72 2373
4105.33 2250
4105.93 2194
4106.54 2206
4107.14 2323
4107.75 2400
4108.35 2425
4108.96 2309
4109.56 2377
4110.16 2168
4110.77 2317
4111.37 2358
4111.98 2291
4112.58 2218
4113.19 2352
4113.79 2271
4114.40 2222
4115.00 2274
4115.61 2312
4116.21 2172
4116.82 2130
4117.42 2254
4118.03 2265
4118.64 2389
4119.24 2213
4119.85 2319
4120.45 2118
4121.06 2154
4121.66 2234
4122.27 2327
4122.87 2295
4123.48 2328
4124.09 2152
4124.69 2237
4125.30 2159
4125.90 2081
4126.51 2224
4127.11 2282
4127.72 2278
4128.33 2361
4128.93 2316
4129.54 2288
4130.14 2312
4130.75 2273
4131.36 2332
4131.96 2412
4132.57 2280
4133.18 2371
4133.78 2294
4134.39 2170
4135.00 2173
4135.60 2380
4136.21 2293
4136.82 2282
4137.42 2313
4138.03 2335
4138.64 2244
4139.24 2364
4139.85 2411
4140.46 2384
4141.06 2602
4141.67 2584
4142.28 2623
4142.88 2312
4143.49 2380
4144.10 2328
4144.71 2250
4145.31 2402
4145.92 2405
4146.53 2464
4147.14 2436
4147.74 2343
4148.35 2292
4148.96 2122
4149.57 2125
4150.17 2253
4150.78 2208
4151.39 2062
4152.00 2161
4152.60 2152
4153.21 2100
4153.82 2207
4154.43 2188
4155.04 2232
4155.64 2358
4156.25 2237
4156.86 2130
4157.47 2206
4158.08 2147
4158.69 2309
4159.29 2064
4159.90 1912
4160.51 2291
4161.12 2363
4161.73 2291
4162.34 2362
4162.94 2225
4163.55 2268
4164.16 2283
4164.77 2297
4165.38 2150
4165.99 2337
4166.60 2326
4167.21 2285
4167.81 2302
4168.42 2101
4169.03 2138
4169.64 2345
4170.25 2371
4170.86 2544
4171.47 2400
4172.08 2307
4172.69 2233
4173.30 2185
4173.91 2330
4174.52 2105
4175.13 2252
4175.74 2316
4176.34 2199
4176.95 2221
4177.56 2378
4178.17 2269
4178.78 2311
4179.39 2256
4180.00 2137
4180.61 2192
4181.22 2162
4181.83 2157
4182.44 2273
4183.05 2284
4183.66 2316
4184.27 2338
4184.88 2206
4185.49 2152
4186.10 2166
4186.71 2084
4187.32 2138
4187.93 2214
4188.55 2199
4189.16 2204
4189.77 2228
4190.38 2230
4190.99 2372
4191.60 2271
4192.21 2075
4192.82 2176
4193.43 2024
4194.04 2065
4194.65 2302
4195.26 2236
4195.87 2239
4196.49 2232
4197.10 2107
4197.71 2287
4198.32 2260
4198.93 2327
4199.54 2167
4200.15 2171
4200.76 2195
4201.38 2342
4201.99 2265
4202.60 2176
4203.21 2176
4203.82 2253
4204.43 2196
4205.04 2114
4205.66 2141
4206.27 2252
4206.88 2111
4207.49 2107
4208.10 2153
4208.72 2197
4209.33 2120
4209.94 2100
4210.55 2121
4211.16 2120
4211.78 2078
4212.39 2090
4213.00 2171
4213.61 2249
4214.22 2216
4214.84 2159
4215.45 2295
4216.06 2246
4216.67 2267
4217.29 2247
4217.90 2185
4218.51 2245
4219.13 2276
4219.74 2245
4220.35 2259
4220.96 2307
4221.58 2294
4222.19 2245
4222.80 2497
4223.42 2594
4224.03 2589
4224.64 2683
4225.25 2686
4225.87 2734
4226.48 2835
4227.09 2855
4227.71 2790
4228.32 2750
4228.93 2809
4229.55 2690
4230.16 2697
4230.77 2603
4231.39 2648
4232.00 2717
4232.62 2553
4233.23 2611
4233.84 2617
4234.46 2647
4235.07 2557
4235.68 2585
4236.30 2701
4236.91 2722
4237.53 2607
4238.14 2467
4238.75 2623
4239.37 2763
4239.98 2507
4240.60 2488
4241.21 2551
4241.83 2507
4242.44 2386
4243.05 2440
4243.67 2195
4244.28 2270
4244.90 2443
4245.51 2299
4246.13 2483
4246.74 2436
4247.36 2235
4247.97 2386
4248.59 2328
4249.20 2320
4249.82 2219
4250.43 2278
4251.05 2325
4251.66 2186
4252.28 2250
4252.89 2166
4253.51 2113
4254.12 2263
4254.74 2374
4255.35 2355
4255.97 2319
4256.58 2194
4257.20 2396
4257.81 2311
4258.43 2246
4259.05 2320
4259.66 2437
4260.28 2277
4260.89 2151
4261.51 2261
4262.12 2340
4262.74 2175
4263.36 2224
4263.97 2284
4264.59 2233
4265.20 2265
4265.82 2218
4266.44 2303
4267.05 2278
4267.67 2284
4268.28 2231
4268.90 2212
4269.52 2213
4270.13 2191
4270.75 2299
4271.37 2346
4271.98 2345
4272.60 2313
4273.22 2274
4273.83 2230
4274.45 2151
4275.07 2245
4275.68 1946
4276.30 2098
4276.92 2231
4277.53 2129
4278.15 2258
4278.77 2292
4279.38 2076
4280.00 2054
4280.62 2172
4281.24 2258
4281.85 2193
4282.47 2078
4283.09 2266
4283.70 1990
4284.32 1991
4284.94 1982
4285.56 1988
4286.17 2002
4286.79 2083
4287.41 2096
4288.03 2115
4288.65 2148
4289.26 2128
4289.88 2058
4290.50 2044
4291.12 2091
4291.73 2219
4292.35 2077
4292.97 1955
4293.59 2038
4294.21 2024
4294.83 1849
4295.44 1943
4296.06 2120
4296.68 2277
4297.30 2179
4297.92 2099
4298.54 2160
4299.15 2012
4299.77 2114
4300.39 2181
4301.01 2187
4301.63 2157
4302.25 2110
4302.87 2030
4303.48 2165
4304.10 2201
4304.72 2206
4305.34 2290
4305.96 2185
4306.58 2155
4307.20 2135
4307.82 2230
4308.44 2083
4309.06 2013
4309.67 2172
4310.29 2126
4310.91 2186
4311.53 2074
4312.15 2113
4312.77 2012
4313.39 2051
4314.01 1932
4314.63 2027
4315.25 2121
4315.87 2129
4316.49 2076
4317.11 2025
4317.73 2135
4318.35 1981
4318.97 2021
4319.59 2042
4320.21 1963
4320.83 2040
4321.45 2111
4322.07 2238
4322.69 2231
4323.31 2166
4323.93 2081
4324.55 2097
4325.17 2134
4325.79 2084
4326.41 2134
4327.03 2197
4327.65 2163
4328.27 2137
4328.89 2214
4329.51 2140
4330.13 2246
4330.76 2303
4331.38 2291
4332.00 2164
4332.62 2098
4333.24 1991
4333.86 2090
4334.48 2285
4335.10 2139
4335.72 1945
4336.34 2126
4336.97 2245
4337.59 2333
4338.21 2397
4338.83 2211
4339.45 2189
4340.07 2304
4340.69 2562
4341.31 2534
4341.94 2532
4342.56 2423
4343.18 2423
4343.80 2444
4344.42 2363
4345.04 2310
4345.67 2372
4346.29 2525
4346.91 2476
4347.53 2506
4348.15 2687
4348.78 2577
4349.40 2617
4350.02 2802
4350.64 2843
4351.26 2782
4351.89 2721
4352.51 2900
4353.13 2719
4353.75 2409
4354.38 2309
4355.00 2440
4355.62 2376
4356.24 2140
4356.87 2174
4357.49 2242
4358.11 2143
4358.74 2282
4359.36 2247
4359.98 2230
4360.60 2228
4361.23 2227
4361.85 2123
4362.47 2272
4363.10 2412
4363.72 2399
4364.34 2163
4364.97 2209
4365.59 2290
4366.21 2316
4366.83 2286
4367.46 2150
4368.08 2216
4368.71 2191
4369.33 2335
4369.95 2261
4370.58 2156
4371.20 2219
4371.82 2131
4372.45 1995
4373.07 2167
4373.69 2216
4374.32 2131
4374.94 2049
4375.57 2013
4376.19 2008
4376.81 1985
4377.44 2160
4378.06 2038
4378.69 2090
4379.31 2149
4379.94 2097
4380.56 2147
4381.18 2126
4381.81 1870
4382.43 2159
4383.06 2183
4383.68 2258
4384.31 2022
4384.93 1898
4385.56 2014
4386.18 2109
4386.81 2145
4387.43 2112
4388.05 1846
4388.68 1940
4389.30 1928
4389.93 1907
4390.55 1969
4391.18 2059
4391.81 1981
4392.43 2015
4393.06 2101
4393.68 1850
4394.31 1889
4394.93 2089
4395.56 1983
4396.18 1949
4396.81 1972
4397.43 1976
4398.06 2074
4398.68 2076
4399.31 2016
4399.94 2009
4400.56 1940
4401.19 2070
4401.81 2067
4402.44 2111
4403.06 2136
4403.69 2207
4404.32 2028
4404.94 2026
4405.57 1941
4406.20 2048
4406.82 1952
4407.45 1945
4408.07 1921
4408.70 1948
4409.33 1964
4409.95 2033
4410.58 1900
4411.21 2079
4411.83 2061
4412.46 2102
4413.09 2160
4413.71 2102
4414.34 1986
4414.97 2015
4415.59 2058
4416.22 2072
4416.85 2283
4417.47 2005
4418.10 1981
4418.73 2005
4419.35 2061
4419.98 2013
4420.61 1909
4421.24 2023
4421.86 1945
4422.49 2020
4423.12 2035
4423.75 2003
4424.37 1925
4425.00 2052
4425.63 1967
4426.26 2014
4426.88 1795
4427.51 1906
4428.14 1997
4428.77 1866
4429.39 1915
4430.02 1964
4430.65 1874
4431.28 1932
4431.91 1897
4432.53 2021
4433.16 1912
4433.79 1846
4434.42 1810
4435.05 1963
4435.67 2020
4436.30 1912
4436.93 1846
4437.56 1767
4438.19 1947
4438.82 2082
4439.44 1947
4440.07 1919
4440.70 1869
4441.33 1907
4441.96 1955
4442.59 2110
4443.22 1987
4443.85 1941
4444.47 1845
4445.10 1830
4445.73 1763
4446.36 2001
4446.99 1886
4447.62 1871
4448.25 2046
4448.88 1989
4449.51 1950
4450.14 1946
4450.77 2087
4451.39 2107
4452.02 2121
4452.65 1925
4453.28 2086
4453.91 2040
4454.54 2008
4455.17 1954
4455.80 1834
4456.43 1897
4457.06 1963
4457.69 1913
4458.32 1980
4458.95 2020
4459.58 2089
4460.21 1977
4460.84 1832
4461.47 1812
4462.10 2017
4462.73 2039
4463.36 1857
4463.99 1906
4464.62 2006
4465.25 2047
4465.88 1896
4466.51 1768
4467.14 1890
4467.77 1891
4468.40 1865
4469.03 1825
4469.67 1974
4470.30 1889
4470.93 1984
4471.56 1886
4472.19 1845
4472.82 1830
4473.45 1928
4474.08 1842
4474.71 1873
4475.34 1909
4475.97 1871
4476.61 1826
4477.24 1980
4477.87 1914
4478.50 1969
4479.13 1900
4479.76 1918
4480.39 1911
4481.02 1940
4481.66 1916
4482.29 1916
4482.92 2031
4483.55 2088
4484.18 2080
4484.81 2092
4485.45 2096
4486.08 2088
4486.71 2072
4487.34 1990
4487.97 2025
4488.61 1938
4489.24 1961
4489.87 2012
4490.50 1936
4491.13 1833
4491.77 1928
4492.40 2118
4493.03 1919
4493.66 1992
4494.30 2085
4494.93 2235
4495.56 2219
4496.19 2109
4496.83 2100
4497.46 2038
4498.09 1932
4498.72 1896
4499.36 2013
4499.99 2092
4500.62 2006
4501.25 2023
4501.89 2127
4502.52 2076
4503.15 2096
4503.79 2081
4504.42 2063
4505.05 2188
4505.69 2252
4506.32 2110
4506.95 2216
4507.59 2209
4508.22 2012
4508.85 2078
4509.49 2274
4510.12 2129
4510.75 2037
4511.39 2064
4512.02 2019
4512.65 1962
4513.29 1949
4513.92 2012
4514.56 1988
4515.19 2086
4515.82 1991
4516.46 1974
4517.09 2002
4517.73 1839
4518.36 1888
4518.99 2042
4519.63 2023
4520.26 1911
4520.90 1906
4521.53 2024
4522.16 1999
4522.80 1912
4523.43 1853
4524.07 1944
4524.70 1983
4525.34 1985
4525.97 1948
4526.61 1916
4527.24 1989
4527.88 1900
4528.51 1918
4529.15 1945
4529.78 2045
4530.42 2167
4531.05 2039
4531.69 2399
4532.32 2480
4532.96 2465
4533.59 2613
4534.23 2685
4534.86 2844
4535.50 2836
4536.13 2709
4536.77 2794
4537.40 2655
4538.04 2741
4538.67 2655
4539.31 2463
4539.94 2272
4540.58 2290
4541.22 2247
4541.85 2152
4542.49 2155
4543.12 2006
4543.76 1988
4544.40 2099
4545.03 2123
4545.67 2006
4546.30 1993
4546.94 1983
4547.58 1986
4548.21 2143
4548.85 2080
4549.48 2108
4550.12 1981
4550.76 2131
4551.39 2307
4552.03 2236
4552.67 2144
4553.30 2169
4553.94 2152
4554.58 2230
4555.21 2090
4555.85 2005
4556.49 2088
4557.12 2078
4557.76 2075
4558.40 2042
4559.03 2040
4559.67 2067
4560.31 2116
4560.94 2025
4561.58 2079
4562.22 2068
4562.86 2009
4563.49 2018
4564.13 2072
4564.77 2087
4565.41 2087
4566.04 1874
4566.68 1872
4567.32 1858
4567.96 1853
4568.59 1977
4569.23 2085
4569.87 2003
4570.51 2050
4571.14 1990
4571.78 2088
4572.42 2218
4573.06 2141
4573.70 2192
4574.33 2123
4574.97 2087
4575.61 2024
4576.25 2017
4576.89 1933
4577.52 2132
4578.16 2060
4578.80 2043
4579.44 1981
4580.08 1964
4580.72 1985
4581.35 1929
4581.99 1904
4582.63 1872
4583.27 1897
4583.91 1961
4584.55 2014
4585.19 2064
4585.83 2133
4586.46 1988
4587.10 1880
4587.74 2016
4588.38 1960
4589.02 1925
4589.66 2073
4590.30 1975
4590.94 2166
4591.58 2172
4592.22 2113
4592.85 2081
4593.49 1925
4594.13 1907
4594.77 1970
4595.41 1919
4596.05 1920
4596.69 2179
4597.33 2110
4597.97 2086
4598.61 2118
4599.25 2038
4599.89 1936
4600.53 1937
4601.17 2043
4601.81 1924
4602.45 1941
4603.09 1982
4603.73 1982
4604.37 2045
4605.01 1892
4605.65 1943
4606.29 2095
4606.93 2084
4607.57 2197
4608.21 1966
4608.85 1951
4609.49 2058
4610.13 1996
4610.77 2002
4611.41 1949
4612.05 1989
4612.70 2068
4613.34 2109
4613.98 2039
4614.62 1996
4615.26 1893
4615.90 1982
4616.54 2031
4617.18 1900
4617.82 1989
4618.46 1853
4619.10 2081
4619.75 1866
4620.39 1890
4621.03 1889
4621.67 1897
4622.31 1969
4622.95 2050
4623.59 1946
4624.24 1797
4624.88 1866
4625.52 1875
4626.16 1880
4626.80 1925
4627.44 1885
4628.09 1938
4628.73 1918
4629.37 2008
4630.01 1816
4630.65 1866
4631.29 1881
4631.94 1868
4632.58 1780
4633.22 1900
4633.86 1804
4634.51 1897
4635.15 1820
4635.79 1825
4636.43 1969
4637.07 1958
4637.72 1940
4638.36 1904
4639.00 1974
4639.64 2200
4640.29 2215
4640.93 2079
4641.57 2076
4642.21 2119
4642.86 2097
4643.50 2021
4644.14 2185
4644.79 2185
4645.43 2094
4646.07 2007
4646.72 1994
4647.36 1854
4648.00 1908
4648.64 1944
4649.29 1946
4649.93 1935
4650.57 1986
4651.22 1899
4651.86 1985
4652.50 1906
4653.15 1993
4653.79 2037
4654.44 2198
4655.08 2116
4655.72 2190
4656.37 1989
4657.01 2118
4657.65 2127
4658.30 2028
4658.94 2076
4659.59 2059
4660.23 1995
4660.87 1896
4661.52 1891
4662.16 1772
4662.81 1827
4663.45 1891
4664.09 1868
4664.74 1767
4665.38 1829
4666.03 1826
4666.67 1885
4667.32 1864
4667.96 1799
4668.61 1805
4669.25 1687
4669.89 2001
4670.54 1849
4671.18 1770
4671.83 1950
4672.47 1953
4673.12 1888
4673.76 1894
4674.41 1794
4675.05 1784
4675.70 1794
4676.34 1796
4676.99 1739
4677.63 1804
4678.28 1830
4678.92 1905
4679.57 1800
4680.22 1819
4680.86 1957
4681.51 1870
4682.15 1899
4682.80 1972
4683.44 1829
4684.09 1854
4684.73 1903
4685.38 1889
4686.03 1749
4686.67 1760
4687.32 1820
4687.96 1920
4688.61 1831
4689.25 1801
4689.90 1867
4690.55 1867
4691.19 1906
4691.84 1936
4692.49 1846
4693.13 1883
4693.78 1823
4694.42 1702
4695.07 1704
4695.72 1842
4696.36 1871
4697.01 1690
4697.66 1751
4698.30 1944
4698.95 1989
4699.60 1876
4700.24 1821
4700.89 1843
4701.54 1873
4702.18 1909
4702.83 1851
4703.48 1838
4704.12 1924
4704.77 1755
4705.42 1743
4706.07 1914
4706.71 1801
4707.36 1724
4708.01 1769
4708.66 1820
4709.30 1857
4709.95 1807
4710.60 1866
4711.24 1811
4711.89 1803
4712.54 1849
4713.19 1841
4713.84 1914
4714.48 1813
4715.13 1778
4715.78 1880
4716.43 1902
4717.07 2012
4717.72 1900
4718.37 1952
4719.02 1787
4719.67 1780
4720.31 1802
4720.96 1735
4721.61 1893
4722.26 1828
4722.91 1845
4723.56 1809
4724.20 1801
4724.85 1918
4725.50 1823
4726.15 1854
4726.80 1804
4727.45 1934
4728.10 1842
4728.74 1760
4729.39 1982
4730.04 1954
4730.69 1924
4731.34 1956
4731.99 1893
4732.64 1858
4733.29 1878
4733.94 1760
4734.58 1937
4735.23 1882
4735.88 2100
4736.53 1910
4737.18 1840
4737.83 1759
4738.48 1675
4739.13 1806
4739.78 1872
4740.43 1833
4741.08 1839
4741.73 1715
4742.38 1885
4743.03 1889
4743.68 1769
4744.33 1904
4744.98 1778
4745.63 1856
4746.28 1856
4746.93 1957
4747.58 1930
4748.23 1818
4748.88 1822
4749.53 1913
4750.18 1934
4750.83 1889
4751.48 1923
4752.13 1923
4752.78 1955
4753.43 1999
4754.08 2084
4754.73 2041
4755.38 2027
4756.03 2098
4756.68 2182
4757.33 1930
4757.98 1939
4758.63 2006
4759.28 1920
4759.93 1922
4760.59 1899
4761.24 1934
4761.89 1894
4762.54 1765
4763.19 1826
4763.84 1841
4764.49 1884
4765.14 1833
4765.79 1882
4766.45 1822
4767.10 1841
4767.75 1944
4768.40 1919
4769.05 1873
4769.70 2025
4770.35 1917
4771.01 1964
4771.66 1942
4772.31 1914
4772.96 1982
4773.61 1948
4774.26 1829
4774.92 1852
4775.57 1911
4776.22 1964
4776.87 1872
4777.52 1852
4778.18 1831
4778.83 1902
4779.48 1783
4780.13 1850
4780.79 1959
4781.44 1780
4782.09 1856
4782.74 1866
4783.40 1889
4784.05 1896
4784.70 1927
4785.35 1972
4786.01 1887
4786.66 1921
4787.31 1722
4787.96 1722
4788.62 1827
4789.27 1829
4789.92 1902
4790.58 1892
4791.23 1927
4791.88 1879
4792.53 1888
4793.19 1886
4793.84 1999
4794.49 2018
4795.15 1890
4795.80 1935
4796.45 1916
4797.11 1828
4797.76 1830
4798.41 1785
4799.07 1867
4799.72 1808
4800.37 1835
4801.03 1841
4801.68 2000
4802.34 1838
4802.99 1809
4803.64 1869
4804.30 1820
4804.95 1928
4805.61 1870
4806.26 1724
4806.91 1874
4807.57 1852
4808.22 1814
4808.88 1790
4809.53 1725
4810.18 1840
4810.84 1761
4811.49 1852
4812.15 1972
4812.80 1820
4813.46 1962
4814.11 1851
4814.77 1754
4815.42 1726
4816.07 1824
4816.73 1832
4817.38 1859
4818.04 1856
4818.69 1863
4819.35 1842
4820.00 2020
4820.66 1980
4821.31 1930
4821.97 1905
4822.62 1851
4823.28 2020
4823.93 2016
4824.59 1785
4825.24 1881
4825.90 1852
4826.56 1858
4827.21 1769
4827.87 1858
4828.52 2099
4829.18 1999
4829.83 1863
4830.49 1929
4831.14 2006
4831.80 2008
4832.46 1844
4833.11 1942
4833.77 2035
4834.42 1930
4835.08 2022
4835.74 1929
4836.39 1849
4837.05 1852
4837.70 1919
4838.36 2077
4839.02 2038
4839.67 2034
4840.33 2073
4840.99 2057
4841.64 2013
4842.30 2116
4842.96 2065
4843.61 2173
4844.27 2199
4844.92 2140
4845.58 2109
4846.24 2099
4846.90 2019
4847.55 2035
4848.21 2031
4848.87 1993
4849.52 2026
4850.18 2025
4850.84 2031
4851.49 2004
4852.15 1939
4852.81 1932
4853.47 2057
4854.12 1968
4854.78 2070
4855.44 1991
4856.09 2064
4856.75 2117
4857.41 2119
4858.07 2018
4858.72 2072
4859.38 2116
4860.04 2092
4860.70 1978
4861.36 2043
4862.01 2000
4862.67 2021
4863.33 2029
4863.99 2101
4864.64 2186
4865.30 2026
4865.96 2071
4866.62 1997
4867.28 1912
4867.94 1964
4868.59 2186
4869.25 1957
4869.91 2127
4870.57 2037
4871.23 2035
4871.89 2096
4872.54 1983
4873.20 1865
4873.86 1900
4874.52 1875
4875.18 1904
4875.84 2003
4876.50 1944
4877.16 1908
4877.81 1888
4878.47 2003
4879.13 2121
4879.79 2114
4880.45 1979
4881.11 1986
4881.77 1968
4882.43 1886
4883.09 1947
4883.75 2007
4884.41 2080
4885.06 2024
4885.72 1985
4886.38 1993
4887.04 1929
4887.70 1847
4888.36 1907
4889.02 1923
4889.68 1830
4890.34 1876
4891.00 1910
4891.66 1967
4892.32 2000
4892.98 1937
4893.64 1845
4894.30 1934
4894.96 1978
4895.62 1928
4896.28 1865
4896.94 1868
4897.60 1937
4898.26 1850
4898.92 1872
4899.58 1738
4900.24 1912
4900.90 1847
4901.56 1694
4902.22 1717
4902.88 1721
4903.54 1887
4904.21 1915
4904.87 1720
4905.53 1714
4906.19 1773
4906.85 1834
4907.51 1821
4908.17 1695
4908.83 1710
4909.49 1758
4910.15 1857
4910.81 1659
4911.48 1686
4912.14 1682
4912.80 1723
4913.46 1891
4914.12 1783
4914.78 1668
4915.44 1800
4916.11 1809
4916.77 1668
4917.43 1759
4918.09 1684
4918.75 1689
4919.41 1734
4920.07 1653
4920.74 1597
4921.40 1687
4922.06 1596
4922.72 1596
4923.38 1655
4924.05 1673
4924.71 1665
4925.37 1539
4926.03 1639
4926.69 1746
4927.36 1599
4928.02 1499
4928.68 1708
4929.34 1656
4930.01 1660
4930.67 1701
4931.33 1711
4931.99 1793
4932.66 1717
4933.32 1848
4933.98 1644
4934.64 1637
4935.31 1671
4935.97 1783
4936.63 1792
4937.30 1677
4937.96 1686
4938.62 1647
4939.28 1696
4939.95 1675
4940.61 1758
4941.27 1745
4941.94 1565
4942.60 1707
4943.26 1700
4943.93 1651
4944.59 1706
4945.25 1689
4945.92 1731
4946.58 1724
4947.24 1656
4947.91 1651
4948.57 1762
4949.23 1808
4949.90 1796
4950.56 1671
4951.23 1714
4951.89 1776
4952.55 1662
4953.22 1634
4953.88 1733
4954.55 1761
4955.21 1671
4955.87 1579
4956.54 1678
4957.20 1699
4957.87 1837
4958.53 1692
4959.20 1619
4959.86 1476
4960.52 1513
4961.19 1701
4961.85 1663
4962.52 1709
4963.18 1712
4963.85 1648
4964.51 1729
4965.18 1766
4965.84 1782
4966.51 1852
4967.17 1692
4967.84 1657
4968.50 1704
4969.17 1759
4969.83 1647
4970.50 1616
4971.16 1654
4971.83 1625
4972.49 1653
4973.16 1713
4973.82 1758
4974.49 1778
4975.15 1692
4975.82 1677
4976.48 1670
4977.15 1625
4977.82 1657
4978.48 1774
4979.15 1777
4979.81 1715
4980.48 1630
4981.14 1745
4981.81 1742
4982.48 1744
4983.14 1700
4983.81 1727
4984.47 1694
4985.14 1610
4985.81 1651
4986.47 1666
4987.14 1636
4987.81 1696
4988.47 1682
4989.14 1719
4989.80 1697
4990.47 1690
4991.14 1640
4991.80 1675
4992.47 1638
4993.14 1751
4993.80 1703
4994.47 1710
4995.14 1664
4995.80 1713
4996.47 1795
4997.14 1778
4997.80 1714
4998.47 1749
4999.14 1671
4999.81 1766
5000.47 1741
5001.14 1661
5001.81 1741
5002.47 1831
5003.14 1668
5003.81 1616
5004.48 1601
5005.14 1646
5005.81 1737
5006.48 1699
5007.15 1777
5007.81 1858
5008.48 1780
5009.15 1789
5009.82 1822
5010.49 1915
5011.15 1761
5011.82 1855
5012.49 1784
5013.16 1710
5013.83 1717
5014.49 1829
5015.16 1754
5015.83 1792
5016.50 1730
5017.17 1679
5017.83 1649
5018.50 1724
5019.17 1852
5019.84 1841
5020.51 1743
5021.18 1851
5021.84 1857
5022.51 1875
5023.18 1856
5023.85 1985
5024.52 1947
5025.19 2025
5025.86 1999
5026.53 2191
5027.19 2219
5027.86 2129
5028.53 2176
5029.20 2104
5029.87 2009
5030.54 1997
5031.21 1896
5031.88 1812
5032.55 1757
5033.22 1798
5033.89 1898
5034.56 1683
5035.23 1790
5035.89 1730
5036.56 1834
5037.23 1744
5037.90 1692
5038.57 1622
5039.24 1796
5039.91 1784
5040.58 1675
5041.25 1764
5041.92 1730
5042.59 1681
5043.26 1783
5043.93 1800
5044.60 1699
5045.27 1774
5045.94 1820
5046.61 2020
5047.28 1847
5047.95 1827
5048.62 1800
5049.29 1852
5049.96 1886
5050.63 1869
5051.31 1819
5051.98 1766
5052.65 1798
5053.32 1833
5053.99 1845
5054.66 1941
5055.33 1701
5056.00 1637
5056.67 1690
5057.34 1612
5058.01 1738
5058.68 1679
5059.35 1599
5060.03 1652
5060.70 1710
5061.37 1760
5062.04 1848
5062.71 1695
5063.38 1677
5064.05 1741
5064.72 1721
5065.40 1734
5066.07 1895
5066.74 1850
5067.41 1721
5068.08 1731
5068.75 1748
5069.43 1748
5070.10 1667
5070.77 1675
5071.44 1698
5072.11 1677
5072.79 1706
5073.46 1710
5074.13 1728
5074.80 1740
5075.47 1753
5076.15 1723
5076.82 1636
5077.49 1690
5078.16 1706
5078.83 1720
5079.51 1743
5080.18 1761
5080.85 1772
5081.52 1531
5082.20 1714
5082.87 1735
5083.54 1596
5084.22 1713
5084.89 1822
5085.56 1694
5086.23 1802
5086.91 1731
5087.58 1811
5088.25 1737
5088.93 1765
5089.60 1782
5090.27 1947
5090.94 1980
5091.62 1825
5092.29 1740
5092.96 1699
5093.64 1684
5094.31 1844
5094.98 1904
5095.66 1814
5096.33 1922
5097.00 1798
5097.68 1735
5098.35 1837
5099.03 1832
5099.70 1596
5100.37 1743
5101.05 1760
5101.72 1753
5102.39 1723
5103.07 1660
5103.74 1581
5104.42 1724
5105.09 1810
5105.77 1784
5106.44 1624
5107.11 1612
5107.79 1756
5108.46 1752
5109.14 1801
5109.81 1790
5110.49 1769
5111.16 1762
5111.83 1798
5112.51 1748
5113.18 1565
5113.86 1594
5114.53 1616
5115.21 1685
5115.88 1688
5116.56 1685
5117.23 1740
5117.91 1822
5118.58 1614
5119.26 1656
5119.93 1712
5120.61 1783
5121.28 1778
5121.96 1691
5122.63 1763
5123.31 1711
5123.98 1631
5124.66 1595
5125.33 1695
5126.01 1712
5126.69 1713
5127.36 1722
5128.04 1862
5128.71 1661
5129.39 1725
5130.06 1638
5130.74 1675
5131.42 1657
5132.09 1628
5132.77 1664
5133.44 1671
5134.12 1587
5134.79 1557
5135.47 1601
5136.15 1612
5136.82 1711
5137.50 1647
5138.18 1651
5138.85 1587
5139.53 1718
5140.20 1790
5140.88 1761
5141.56 1713
5142.23 1687
5142.91 1728
5143.59 1736
5144.26 1711
5144.94 1580
5145.62 1641
5146.29 1686
5146.97 1696
5147.65 1786
5148.33 1668
5149.00 1657
5149.68 1588
5150.36 1780
5151.03 1695
5151.71 1630
5152.39 1565
5153.06 1643
5153.74 1701
5154.42 1572
5155.10 1651
5155.77 1613
5156.45 1568
5157.13 1687
5157.81 1596
5158.48 1637
5159.16 1694
5159.84 1782
5160.52 1554
5161.20 1561
5161.87 1542
5162.55 1585
5163.23 1676
5163.91 1637
5164.58 1705
5165.26 1580
5165.94 1556
5166.62 1684
5167.30 1609
5167.98 1660
5168.65 1650
5169.33 1587
5170.01 1584
5170.69 1564
5171.37 1621
5172.05 1735
5172.72 1664
5173.40 1756
5174.08 1597
5174.76 1566
5175.44 1670
5176.12 1696
5176.80 1615
5177.48 1632
5178.15 1562
5178.83 1680
5179.51 1599
5180.19 1515
5180.87 1589
5181.55 1583
5182.23 1699
5182.91 1650
5183.59 1589
5184.27 1537
5184.95 1575
5185.63 1760
5186.30 1616
5186.98 1612
5187.66 1570
5188.34 1509
5189.02 1642
5189.70 1625
5190.38 1564
5191.06 1558
5191.74 1621
5192.42 1631
5193.10 1493
5193.78 1521
5194.46 1641
5195.14 1577
5195.82 1592
5196.50 1562
5197.18 1582
5197.86 1523
5198.54 1619
5199.22 1703
5199.90 1627
5200.58 1612
5201.26 1526
5201.94 1605
5202.62 1480
5203.31 1447
5203.99 1682
5204.67 1750
5205.35 1682
5206.03 1584
5206.71 1607
5207.39 1615
5208.07 1627
5208.75 1635
5209.43 1471
5210.11 1570
5210.79 1581
5211.48 1565
5212.16 1580
5212.84 1568
5213.52 1658
5214.20 1741
5214.88 1635
5215.56 1646
5216.24 1587
5216.93 1620
5217.61 1493
5218.29 1577
5218.97 1467
5219.65 1670
5220.33 1553
5221.02 1582
5221.70 1488
5222.38 1480
5223.06 1507
5223.74 1584
5224.42 1610
5225.11 1567
5225.79 1486
5226.47 1533
5227.15 1489
5227.83 1487
5228.52 1619
5229.20 1640
5229.88 1510
5230.56 1673
5231.25 1624
5231.93 1608
5232.61 1693
5233.29 1563
5233.98 1465
5234.66 1585
5235.34 1534
5236.02 1562
5236.71 1515
5237.39 1565
5238.07 1598
5238.76 1776
5239.44 1732
5240.12 1734
5240.80 1626
5241.49 1601
5242.17 1651
5242.85 1576
5243.54 1714
5244.22 1685
5244.90 1678
5245.59 1605
5246.27 1667
5246.95 1695
5247.64 1697
5248.32 1691
5249.00 1733
5249.69 1793
5250.37 1732
5251.05 1729
5251.74 1819
5252.42 1832
5253.11 1925
5253.79 1987
5254.47 1924
5255.16 1842
5255.84 1719
5256.53 1875
5257.21 1736
5257.89 1626
5258.58 1646
5259.26 1654
5259.95 1616
5260.63 1619
5261.32 1580
5262.00 1670
5262.68 1560
5263.37 1609
5264.05 1595
5264.74 1504
5265.42 1601
5266.11 1576
5266.79 1670
5267.48 1541
5268.16 1718
5268.85 1764
5269.53 1789
5270.22 1699
5270.90 1539
5271.59 1543
5272.27 1601
5272.96 1674
5273.64 1669
5274.33 1608
5275.01 1561
5275.70 1682
5276.38 1700
5277.07 1676
5277.75 1566
5278.44 1551
5279.12 1528
5279.81 1536
5280.49 1573
5281.18 1611
5281.87 1646
5282.55 1771
5283.24 1766
5283.92 1751
5284.61 1667
5285.30 1581
5285.98 1722
5286.67 1701
5287.35 1736
5288.04 1675
5288.73 1649
5289.41 1614
5290.10 1752
5290.78 1655
5291.47 1547
5292.16 1618
5292.84 1775
5293.53 1736
5294.22 1714
5294.90 1633
5295.59 1611
5296.28 1665
5296.96 1602
5297.65 1575
5298.34 1553
5299.02 1686
5299.71 1565
5300.40 1559
5301.08 1623
5301.77 1595
5302.46 1640
5303.14 1597
5303.83 1589
5304.52 1554
5305.21 1601
5305.89 1634
5306.58 1599
5307.27 1669
5307.96 1678
5308.64 1653
5309.33 1684
5310.02 1697
5310.71 1760
5311.39 1672
5312.08 1617
5312.77 1551
5313.46 1491
5314.14 1652
5314.83 1574
5315.52 1551
5316.21 1570
5316.89 1453
5317.58 1559
5318.27 1632
5318.96 1475
5319.65 1509
5320.34 1575
5321.02 1534
5321.71 1683
5322.40 1695
5323.09 1766
5323.78 1704
5324.47 1727
5325.15 1794
5325.84 1749
5326.53 1727
5327.22 1676
5327.91 1514
5328.60 1643
5329.29 1663
5329.97 1630
5330.66 1560
5331.35 1587
5332.04 1631
5332.73 1653
5333.42 1571
5334.11 1683
5334.80 1788
5335.49 1780
5336.18 1735
5336.87 1688
5337.55 1575
5338.24 1699
5338.93 1789
5339.62 1721
5340.31 1715
5341.00 1678
5341.69 1668
5342.38 1677
5343.07 1720
5343.76 1650
5344.45 1658
5345.14 1724
5345.83 1652
5346.52 1661
5347.21 1669
5347.90 1618
5348.59 1735
5349.28 1884
5349.97 1846
5350.66 1778
5351.35 1672
5352.04 1859
5352.73 1962
5353.42 2069
5354.11 2034
5354.80 2065
5355.49 2133
5356.18 2143
5356.87 2032
5357.56 2104
5358.25 2093
5358.94 2022
5359.64 2001
5360.33 1847
5361.02 1618
5361.71 1758
5362.40 1725
5363.09 1514
5363.78 1623
5364.47 1695
5365.16 1579
5365.85 1566
5366.55 1680
5367.24 1756
5367.93 1799
5368.62 1624
5369.31 1622
5370.00 1686
5370.69 1740
5371.38 1625
5372.08 1544
5372.77 1603
5373.46 1538
5374.15 1612
5374.84 1601
5375.53 1626
5376.23 1601
5376.92 1686
5377.61 1713
5378.30 1620
5378.99 1581
5379.69 1607
5380.38 1656
5381.07 1683
5381.76 1653
5382.45 1666
5383.15 1722
5383.84 1642
5384.53 1663
5385.22 1686
5385.92 1706
5386.61 1713
5387.30 1726
5387.99 1698
5388.69 1657
5389.38 1667
5390.07 1768
5390.76 1764
5391.46 1729
5392.15 1763
5392.84 1673
5393.54 1687
5394.23 1671
5394.92 1730
5395.61 1813
5396.31 1844
5397.00 1663
5397.69 1711
5398.39 1792
5399.08 1705
5399.77 1580
5400.47 1595
5401.16 1630
5401.85 1623
5402.55 1564
5403.24 1651
5403.93 1625
5404.63 1715
5405.32 1688
5406.02 1542
5406.71 1605
5407.40 1676
5408.10 1536
5408.79 1573
5409.48 1738
5410.18 1613
5410.87 1664
5411.57 1619
5412.26 1725
5412.95 1682
5413.65 1821
5414.34 1686
5415.04 1611
5415.73 1554
5416.43 1571
5417.12 1584
5417.82 1549
5418.51 1757
5419.20 1744
5419.90 1680
5420.59 1738
5421.29 1625
5421.98 1696
5422.68 1738
5423.37 1704
5424.07 1598
5424.76 1599
5425.46 1729
5426.15 1718
5426.85 1647
5427.54 1598
5428.24 1655
5428.93 1502
5429.63 1539
5430.32 1659
5431.02 1555
5431.71 1585
5432.41 1648
5433.10 1646
5433.80 1709
5434.50 1607
5435.19 1650
5435.89 1743
5436.58 1667
5437.28 1745
5437.97 1644
5438.67 1608
5439.37 1602
5440.06 1783
5440.76 1787
5441.45 1816
5442.15 1826
5442.85 1667
5443.54 1696
5444.24 1694
5444.93 1848
5445.63 1806
5446.33 1766
5447.02 1862
5447.72 1798
5448.42 1813
5449.11 1820
5449.81 1952
5450.51 1946
5451.20 1987
5451.90 1999
5452.60 1969
5453.29 2020
5453.99 1935
5454.69 1886
5455.38 1901
5456.08 1921
5456.78 1940
5457.47 1897
5458.17 1946
5458.87 1808
5459.57 1830
5460.26 1752
5460.96 1766
5461.66 1817
5462.35 1875
5463.05 1705
5463.75 1746
5464.45 1884
5465.14 2006
5465.84 1867
5466.54 1989
5467.24 1853
5467.93 1902
5468.63 2020
5469.33 2118
5470.03 2069
5470.73 2155
5471.42 2042
5472.12 1899
5472.82 1754
5473.52 1768
5474.22 1828
5474.91 1724
5475.61 1790
5476.31 1804
5477.01 1776
5477.71 1842
5478.40 1764
5479.10 1729
5479.80 1747
5480.50 1826
5481.20 1803
5481.90 1784
5482.60 1900
5483.29 2004
5483.99 2016
5484.69 1965
5485.39 1946
5486.09 2128
5486.79 1914
5487.49 1833
5488.19 1927
5488.89 1977
5489.58 1887
5490.28 1817
5490.98 1900
5491.68 1929
5492.38 1784
5493.08 1711
5493.78 1844
5494.48 1728
5495.18 1865
5495.88 1816
5496.58 1875
5497.28 1879
5497.98 1791
5498.68 1966
5499.38 1971
5500.08 1880
5500.78 2003
5501.48 1975
5502.18 2032
5502.88 2034
5503.58 2024
5504.28 2063
5504.98 2162
5505.68 1945
5506.38 2200
5507.08 2188
5507.78 2134
5508.48 2123
5509.18 2019
5509.88 1947
5510.58 1879
5511.28 1796
5511.98 1839
5512.68 1697
5513.38 1843
5514.08 1829
5514.78 1724
5515.48 1780
5516.18 1961
5516.88 1959
5517.58 1798
5518.28 1761
5518.99 1979
5519.69 1897
5520.39 1761
5521.09 1759
5521.79 1788
5522.49 1847
5523.19 1891
5523.89 1918
5524.59 1841
5525.30 1793
5526.00 1856
5526.70 1972
5527.40 1839
5528.10 1845
5528.80 1710
5529.50 1794
5530.21 1758
5530.91 1907
5531.61 1772
5532.31 1605
5533.01 1543
5533.72 1727
5534.42 1713
5535.12 1721
5535.82 1743
5536.52 1749
5537.23 1680
5537.93 1622
5538.63 1633
5539.33 1671
5540.03 1622
5540.74 1564
5541.44 1641
5542.14 1688
5542.84 1684
5543.55 1746
5544.25 1716
5544.95 1651
5545.65 1777
5546.36 1745
5547.06 1683
5547.76 1581
5548.47 1641
5549.17 1736
5549.87 1725
5550.57 1732
5551.28 1696
5551.98 1660
5552.68 1629
5553.39 1529
5554.09 1572
5554.79 1586
5555.50 1627
5556.20 1547
5556.90 1429
5557.61 1594
5558.31 1581
5559.01 1484
5559.72 1566
5560.42 1536
5561.12 1607
5561.83 1621
5562.53 1650
5563.23 1511
5563.94 1528
5564.64 1584
5565.35 1680
5566.05 1632
5566.75 1545
5567.46 1657
5568.16 1610
5568.87 1597
5569.57 1551
5570.27 1511
5570.98 1613
5571.68 1643
5572.39 1659
5573.09 1650
5573.80 1560
5574.50 1551
5575.21 1516
5575.91 1580
5576.61 1601
5577.32 1530
5578.02 1538
5578.73 1581
5579.43 1634
5580.14 1575
5580.84 1590
5581.55 1542
5582.25 1463
5582.96 1515
5583.66 1549
5584.37 1457
5585.07 1477
5585.78 1660
5586.48 1530
5587.19 1539
5587.89 1668
5588.60 1486
5589.30 1445
5590.01 1541
5590.72 1510
5591.42 1504
5592.13 1482
5592.83 1535
5593.54 1537
5594.24 1539
5594.95 1499
5595.66 1623
5596.36 1524
5597.07 1482
5597.77 1490
5598.48 1521
5599.18 1460
5599.89 1375
5600.60 1598
5601.30 1672
5602.01 1652
5602.72 1584
5603.42 1466
5604.13 1482
5604.83 1564
5605.54 1477
5606.25 1452
5606.95 1489
5607.66 1479
5608.37 1471
5609.07 1345
5609.78 1439
5610.49 1380
5611.19 1473
5611.90 1469
5612.61 1443
5613.31 1462
5614.02 1505
5614.73 1458
5615.44 1473
5616.14 1411
5616.85 1336
5617.56 1390
5618.26 1446
5618.97 1586
5619.68 1501
5620.39 1535
5621.09 1582
5621.80 1502
5622.51 1461
5623.22 1411
5623.92 1363
5624.63 1510
5625.34 1496
5626.05 1456
5626.75 1472
5627.46 1447
5628.17 1399
5628.88 1512
5629.59 1464
5630.29 1404
5631.00 1514
5631.71 1446
5632.42 1441
5633.13 1501
5633.83 1474
5634.54 1487
5635.25 1561
5635.96 1421
5636.67 1381
5637.38 1360
5638.08 1501
5638.79 1404
5639.50 1381
5640.21 1460
5640.92 1363
5641.63 1322
5642.34 1422
5643.05 1598
5643.75 1432
5644.46 1397
5645.17 1469
5645.88 1464
5646.59 1481
5647.30 1594
5648.01 1494
5648.72 1476
5649.43 1436
5650.14 1500
5650.85 1474
5651.55 1458
5652.26 1431
5652.97 1475
5653.68 1540
5654.39 1521
5655.10 1432
5655.81 1496
5656.52 1482
5657.23 1339
5657.94 1382
5658.65 1526
5659.36 1394
5660.07 1493
5660.78 1453
5661.49 1451
5662.20 1465
5662.91 1379
5663.62 1518
5664.33 1519
5665.04 1532
5665.75 1492
5666.46 1494
5667.17 1557
5667.88 1531
5668.59 1469
5669.30 1416
5670.01 1471
5670.72 1511
5671.43 1423
5672.14 1446
5672.85 1509
5673.57 1559
5674.28 1530
5674.99 1394
5675.70 1433
5676.41 1467
5677.12 1534
5677.83 1600
5678.54 1526
5679.25 1542
5679.96 1458
5680.68 1525
5681.39 1446
5682.10 1484
5682.81 1486
5683.52 1560
5684.23 1641
5684.94 1424
5685.65 1501
5686.37 1497
5687.08 1368
5687.79 1433
5688.50 1554
5689.21 1441
5689.92 1559
5690.64 1460
5691.35 1467
5692.06 1461
5692.77 1438
5693.48 1526
5694.20 1521
5694.91 1488
5695.62 1350
5696.33 1327
5697.04 1480
5697.76 1542
5698.47 1381
5699.18 1346
5699.89 1442
5700.61 1529
5701.32 1488
5702.03 1517
5702.74 1407
5703.46 1188
5704.17 1280
5704.88 1356
5705.59 1447
5706.31 1503
5707.02 1361
5707.73 1489
5708.45 1463
5709.16 1401
5709.87 1399
5710.58 1471
5711.30 1506
5712.01 1488
5712.72 1510
5713.44 1468
5714.15 1486
5714.86 1470
5715.58 1380
5716.29 1396
5717.00 1498
5717.72 1443
5718.43 1392
5719.14 1431
5719.86 1327
5720.57 1307
5721.28 1401
5722.00 1460
5722.71 1502
5723.43 1379
5724.14 1560
5724.85 1529
5725.57 1481
5726.28 1517
5727.00 1608
5727.71 1589
5728.42 1449
5729.14 1440
5729.85 1496
5730.57 1471
5731.28 1525
5732.00 1543
5732.71 1467
5733.42 1448
5734.14 1361
5734.85 1418
5735.57 1570
5736.28 1727
5737.00 1615
5737.71 1422
5738.43 1428
5739.14 1493
5739.86 1455
5740.57 1411
5741.29 1389
5742.00 1491
5742.72 1516
5743.43 1526
5744.15 1563
5744.86 1457
5745.58 1463
5746.29 1418
5747.01 1437
5747.72 1518
5748.44 1489
5749.15 1585
5749.87 1647
5750.58 1590
5751.30 1498
5752.02 1494
5752.73 1524
5753.45 1507
5754.16 1444
5754.88 1430
5755.59 1505
5756.31 1603
5757.03 1527
5757.74 1710
5758.46 1673
5759.17 1575
5759.89 1529
5760.61 1649
5761.32 1721
5762.04 1651
5762.76 1631
5763.47 1552
5764.19 1578
5764.90 1526
5765.62 1568
5766.34 1408
5767.05 1450
5767.77 1488
5768.49 1519
5769.20 1516
5769.92 1522
5770.64 1418
5771.35 1404
5772.07 1455
5772.79 1612
5773.51 1446
5774.22 1447
5774.94 1522
5775.66 1522
5776.37 1527
5777.09 1498
5777.81 1471
5778.53 1602
5779.24 1518
5779.96 1542
5780.68 1581
5781.39 1611
5782.11 1596
5782.83 1595
5783.55 1567
5784.26 1498
5784.98 1601
5785.70 1496
5786.42 1578
5787.14 1646
5787.85 1635
5788.57 1569
5789.29 1598
5790.01 1592
5790.73 1721
5791.44 1501
5792.16 1642
5792.88 1683
5793.60 1599
5794.32 1600
5795.03 1528
5795.75 1729
5796.47 1660
5797.19 1623
5797.91 1647
5798.63 1526
5799.35 1608
5800.06 1733
5800.78 1784
5801.50 1823
5802.22 1795
5802.94 1937
5803.66 1948
5804.38 2138
5805.10 2110
5805.81 2072
5806.53 2011
5807.25 1998
5807.97 2010
5808.69 1844
5809.41 1831
5810.13 1779
5810.85 1745
5811.57 1734
5812.29 1722
5813.01 1631
5813.73 1661
5814.45 1685
5815.17 1629
5815.88 1611
5816.60 1656
5817.32 1686
5818.04 1711
5818.76 1561
5819.48 1619
5820.20 1654
5820.92 1681
5821.64 1663
5822.36 1608
5823.08 1596
5823.80 1635
5824.52 1726
5825.24 1708
5825.96 1716
5826.68 1723
5827.40 1681
5828.12 1566
5828.84 1555
5829.57 1507
5830.29 1528
5831.01 1539
5831.73 1555
5832.45 1563
5833.17 1486
5833.89 1572
5834.61 1509
5835.33 1509
5836.05 1566
5836.77 1623
5837.49 1542
5838.21 1630
5838.94 1719
5839.66 1580
5840.38 1577
5841.10 1604
5841.82 1624
5842.54 1681
5843.26 1780
5843.98 1620
5844.70 1552
5845.43 1553
5846.15 1596
5846.87 1560
5847.59 1526
5848.31 1525
5849.03 1562
5849.76 1484
5850.48 1481
5851.20 1540
5851.92 1581
5852.64 1529
5853.36 1518
5854.09 1518
5854.81 1528
5855.53 1668
5856.25 1620
5856.97 1471
5857.70 1619
5858.42 1566
5859.14 1579
5859.86 1540
5860.59 1636
5861.31 1601
5862.03 1582
5862.75 1641
5863.48 1510
5864.20 1595
5864.92 1516
5865.64 1592
5866.37 1541
5867.09 1483
5867.81 1515
5868.54 1606
5869.26 1542
5869.98 1570
5870.70 1538
5871.43 1499
5872.15 1555
5872.87 1582
5873.60 1569
5874.32 1522
5875.04 1562
5875.77 1638
5876.49 1589
5877.21 1689
5877.94 1572
5878.66 1563
5879.38 1529
5880.11 1668
5880.83 1572
5881.55 1544
5882.28 1589
5883.00 1548
5883.73 1569
5884.45 1590
5885.17 1649
5885.90 1587
5886.62 1530
5887.34 1534
5888.07 1573
5888.79 1588
5889.52 1591
5890.24 1559
5890.97 1550
5891.69 1494
5892.41 1620
5893.14 1686
5893.86 1751
5894.59 1615
5895.31 1541
5896.04 1601
5896.76 1626
5897.49 1623
5898.21 1577
5898.93 1652
5899.66 1708
5900.38 1531
5901.11 1526
5901.83 1589
5902.56 1572
5903.28 1584
5904.01 1598
5904.73 1661
5905.46 1666
5906.18 1674
5906.91 1647
5907.64 1725
5908.36 1629
5909.09 1676
5909.81 1572
5910.54 1664
5911.26 1687
5911.99 1616
5912.71 1534
5913.44 1615
5914.16 1613
5914.89 1663
5915.62 1671
5916.34 1714
5917.07 1705
5917.79 1739
5918.52 1667
5919.25 1694
5919.97 1656
5920.70 1776
5921.42 1826
5922.15 1833
5922.88 1798
5923.60 1839
5924.33 1933
5925.05 1810
5925.78 1831
5926.51 1672
5927.23 1828
5927.96 1716
5928.69 1758
5929.41 1933
5930.14 1998
5930.87 1878
5931.59 1943
5932.32 1932
5933.05 1809
5933.77 1860
5934.50 1776
5935.23 1881
5935.95 1890
5936.68 1928
5937.41 1929
5938.14 2077
5938.86 1938
5939.59 1846
5940.32 1832
5941.04 2038
5941.77 2120
5942.50 2001
5943.23 2057
5943.95 1977
5944.68 2024
5945.41 2030
5946.14 1916
5946.87 2124
5947.59 1991
5948.32 2029
5949.05 2079
5949.78 2083
5950.50 2003
5951.23 1882
5951.96 2072
5952.69 2150
5953.42 2154
5954.14 2208
5954.87 2256
5955.60 2394
5956.33 2395
5957.06 2347
5957.79 2367
5958.51 2384
5959.24 2425
5959.97 2384
5960.70 2359
5961.43 2259
5962.16 2233
5962.88 2228
5963.61 2324
5964.34 2285
5965.07 2430
5965.80 2401
5966.53 2442
5967.26 2268
5967.99 2313
5968.72 2463
5969.44 2515
5970.17 2741
5970.90 2758
5971.63 2788
5972.36 2718
5973.09 2720
5973.82 2759
5974.55 2623
5975.28 2837
5976.01 2692
5976.74 2771
5977.47 2731
5978.20 2593
5978.93 2554
5979.66 2606
5980.39 2486
5981.12 2580
5981.85 2724
5982.58 2726
5983.31 2828
5984.04 2825
5984.77 2791
5985.50 2745
5986.23 2933
5986.96 2739
5987.69 2858
5988.42 2860
5989.15 2879
5989.88 2973
5990.61 2855
5991.34 2933
5992.07 2889
5992.80 2713
5993.53 2796
5994.26 2925
5994.99 2914
5995.72 2884
5996.45 2892
5997.18 2904
5997.91 2887
5998.64 2899
5999.37 2962
6000.11 2990
6000.84 2944
6001.57 3008
6002.30 3077
6003.03 3006
6003.76 2876
6004.49 2800
6005.22 2928
6005.95 2979
6006.69 2882
6007.42 2941
6008.15 2815
6008.88 2882
6009.61 2789
6010.34 2893
6011.07 2900
6011.81 3099
6012.54 3303
6013.27 3331
6014.00 3578
6014.73 3693
6015.46 3886
6016.20 3989
6016.93 4219
6017.66 4476
6018.39 4695
6019.12 4582
6019.86 4451
6020.59 4171
6021.32 4009
6022.05 3835
6022.79 3519
6023.52 3264
6024.25 3025
6024.98 2952
6025.72 2840
6026.45 2737
6027.18 2730
6027.91 2535
6028.65 2417
6029.38 2426
6030.11 2401
6030.84 2465
6031.58 2564
6032.31 2441
6033.04 2454
6033.78 2537
6034.51 2734
6035.24 2565
6035.98 2441
6036.71 2408
6037.44 2432
6038.17 2539
6038.91 2547
6039.64 2478
6040.37 2447
6041.11 2471
6041.84 2479
6042.58 2447
6043.31 2462
6044.04 2515
6044.78 2521
6045.51 2587
6046.24 2479
6046.98 2563
6047.71 2510
6048.44 2539
6049.18 2517
6049.91 2612
6050.65 2580
6051.38 2467
6052.11 2524
6052.85 2660
6053.58 2863
6054.32 2742
6055.05 2703
6055.79 2765
6056.52 2854
6057.25 2797
6057.99 2629
6058.72 2683
6059.46 2910
6060.19 2902
6060.93 2881
6061.66 2796
6062.40 2621
6063.13 2571
6063.87 2451
6064.60 2614
6065.34 2678
6066.07 2568
6066.81 2574
6067.54 2524
6068.28 2595
6069.01 2848
6069.75 2625
6070.48 2580
6071.22 2591
6071.95 2360
6072.69 2457
6073.42 2392
6074.16 2315
6074.89 2424
6075.63 2540
6076.36 2574
6077.10 2501
6077.84 2347
6078.57 2364
6079.31 2341
6080.04 2284
6080.78 2286
6081.51 2284
6082.25 2327
6082.99 2241
6083.72 2396
6084.46 2519
6085.20 2371
6085.93 2368
6086.67 2206
6087.40 2392
6088.14 2459
6088.88 2387
6089.61 2298
6090.35 2352
6091.09 2442
6091.82 2383
6092.56 2380
6093.30 2343
6094.03 2347
6094.77 2373
6095.51 2431
6096.24 2326
6096.98 2466
6097.72 2580
6098.45 2453
6099.19 2416
6099.93 2330
6100.66 2472
6101.40 2457
6102.14 2359
6102.87 2508
6103.61 2429
6104.35 2350
6105.09 2344
6105.82 2328
6106.56 2377
6107.30 2311
6108.04 2152
6108.77 2151
6109.51 2267
6110.25 2250
6110.99 2245
6111.72 2357
6112.46 2300
6113.20 2330
6113.94 2101
6114.68 2253
6115.41 2309
6116.15 2339
6116.89 2356
6117.63 2368
6118.37 2330
6119.10 2329
6119.84 2331
6120.58 2215
6121.32 2351
6122.06 2314
6122.80 2269
6123.53 2308
6124.27 2354
6125.01 2525
6125.75 2488
6126.49 2491
6127.23 2525
6127.97 2393
6128.70 2355
6129.44 2409
6130.18 2430
6130.92 2522
6131.66 2507
6132.40 2558
6133.14 2520
6133.88 2397
6134.62 2562
6135.35 2528
6136.09 2477
6136.83 2431
6137.57 2552
6138.31 2500
6139.05 2569
6139.79 2657
6140.53 2502
6141.27 2634
6142.01 2556
6142.75 2578
6143.49 2579
6144.23 2529
6144.97 2662
6145.71 2576
6146.45 2747
6147.19 2834
6147.93 2609
6148.67 2590
6149.41 2722
6150.15 2705
6150.89 2606
6151.63 2761
6152.37 2747
6153.11 2750
6153.85 2673
6154.59 2730
6155.33 2768
6156.07 2745
6156.81 2772
6157.55 2926
6158.29 2916
6159.03 2858
6159.77 2961
6160.51 2870
6161.25 2893
6161.99 2798
6162.73 2836
6163.47 2928
6164.22 3115
6164.96 3133
6165.70 3108
6166.44 3119
6167.18 3323
6167.92 3277
6168.66 3437
6169.40 3420
6170.14 3344
6170.89 3560
6171.63 3715
6172.37 3741
6173.11 3805
6173.85 3790
6174.59 3734
6175.33 3654
6176.08 3643
6176.82 3692
6177.56 3650
6178.30 3576
6179.04 3580
6179.78 3433
6180.53 3314
6181.27 3308
6182.01 3455
6182.75 3458
6183.49 3440
6184.24 3334
6184.98 3418
6185.72 3509
6186.46 3499
6187.20 3647
6187.95 3577
6188.69 3549
6189.43 3625
6190.17 3635
6190.92 3515
6191.66 3676
6192.40 3663
6193.14 3808
6193.89 3907
6194.63 3901
6195.37 3841
6196.12 4052
6196.86 4025
6197.60 4003
6198.34 3969
6199.09 4178
6199.83 4265
6200.57 4328
6201.32 4109
6202.06 4141
6202.80 4254
6203.55 4286
6204.29 4193
6205.03 4162
6205.78 4033
6206.52 4157
6207.26 4126
6208.01 4248
6208.75 4729
6209.49 5214
6210.24 5824
6210.98 6444
6211.72 7407
6212.47 8434
6213.21 9350
6213.96 9659
6214.70 9992
6215.44 10092
6216.19 9916
6216.93 9269
6217.68 8375
6218.42 7352
6219.16 6656
6219.91 5795
6220.65 4959
6221.40 4565
6222.14 4205
6222.89 3924
6223.63 3770
6224.37 3612
6225.12 3508
6225.86 3372
6226.61 3491
6227.35 3636
6228.10 3537
6228.84 3597
6229.59 3537
6230.33 3803
6231.08 3589
6231.82 3560
6232.57 3537
6233.31 3208
6234.06 3244
6234.80 3169
6235.55 2982
6236.29 2900
6237.04 2952
6237.78 2986
6238.53 2822
6239.27 2762
6240.02 2879
6240.76 2744
6241.51 2811
6242.26 2867
6243.00 2893
6243.75 2960
6244.49 2868
6245.24 2860
6245.98 3032
6246.73 2873
6247.48 2996
6248.22 3120
6248.97 3035
6249.71 3206
6250.46 3246
6251.21 3191
6251.95 3225
6252.70 3367
6253.44 3351
6254.19 3465
6254.94 3566
6255.68 3497
6256.43 3213
6257.18 3079
6257.92 3091
6258.67 3118
6259.42 2979
6260.16 2968
6260.91 3005
6261.66 3022
6262.40 2991
6263.15 2913
6263.90 2907
6264.64 2866
6265.39 2756
6266.14 2906
6266.88 2864
6267.63 2886
6268.38 2815
6269.13 2916
6269.87 2896
6270.62 2798
6271.37 2834
6272.11 2738
6272.86 2623
6273.61 2748
6274.36 2752
6275.10 2621
6275.85 2650
6276.60 2838
6277.35 2873
6278.10 2717
6278.84 2698
6279.59 2864
6280.34 2920
6281.09 3007
6281.83 2913
6282.58 2782
6283.33 2848
6284.08 2844
6284.83 2710
6285.57 2695
6286.32 2710
6287.07 2568
6287.82 2499
6288.57 2571
6289.32 2493
6290.06 2373
6290.81 2411
6291.56 2413
6292.31 2329
6293.06 2357
6293.81 2406
6294.56 2382
6295.30 2162
6296.05 2313
6296.80 2316
6297.55 2238
6298.30 2319
6299.05 2341
6299.80 2275
6300.55 2284
6301.30 2219
6302.05 2278
6302.79 2220
6303.54 2172
6304.29 2224
6305.04 2327
6305.79 2177
6306.54 2067
6307.29 2271
6308.04 2325
6308.79 2223
6309.54 2275
6310.29 2216
6311.04 2334
6311.79 2165
6312.54 2233
6313.29 2184
6314.04 2132
6314.79 2235
6315.54 2150
6316.29 2222
6317.04 2217
6317.79 2094
6318.54 2106
6319.29 2206
6320.04 2242
6320.79 2275
6321.54 2254
6322.29 2201
6323.04 2108
6323.79 2031
6324.54 2227
6325.29 2148
6326.04 2099
6326.79 2116
6327.54 2088
6328.29 2042
6329.04 2053
6329.79 2043
6330.55 2031
6331.30 1915
6332.05 1969
6332.80 2050
6333.55 2029
6334.30 1957
6335.05 1974
6335.80 1991
6336.55 1986
6337.30 2029
6338.06 2042
6338.81 2023
6339.56 2012
6340.31 1984
6341.06 1986
6341.81 1968
6342.56 1885
6343.32 1958
6344.07 1929
6344.82 1915
6345.57 1876
6346.32 1960
6347.07 1988
6347.83 2036
6348.58 1965
6349.33 1854
6350.08 2058
6350.83 2065
6351.59 1943
6352.34 1932
6353.09 1841
6353.84 1821
6354.60 2029
6355.35 2046
6356.10 2120
6356.85 2098
6357.61 2046
6358.36 2053
6359.11 1947
6359.86 1966
6360.62 1915
6361.37 1957
6362.12 1903
6362.87 2054
6363.63 2040
6364.38 2028
6365.13 1971
6365.88 1996
6366.64 1954
6367.39 1856
6368.14 1899
6368.90 1855
6369.65 1896
6370.40 1841
6371.16 1829
6371.91 1908
6372.66 1859
6373.42 1849
6374.17 1993
6374.92 1965
6375.68 1854
6376.43 1889
6377.18 1904
6377.94 1867
6378.69 1812
6379.45 1870
6380.20 1958
6380.95 1854
6381.71 1832
6382.46 1827
6383.21 1908
6383.97 2023
6384.72 1814
6385.48 1800
6386.23 1885
6386.98 1919
6387.74 1960
6388.49 1892
6389.25 1929
6390.00 1933
6390.76 1934
6391.51 2002
6392.27 1981
6393.02 2008
6393.77 1948
6394.53 1942
6395.28 1924
6396.04 1953
6396.79 1845
6397.55 1893
6398.30 1860
6399.06 2011
6399.81 1856
6400.57 1849
6401.32 1885
6402.08 1905
6402.83 1877
6403.59 1899
6404.34 1908
6405.10 1871
6405.85 1900
6406.61 1785
6407.36 1801
6408.12 1782
6408.88 1699
6409.63 1840
6410.39 1774
6411.14 1715
6411.90 1721
6412.65 1852
6413.41 1897
6414.16 1854
6414.92 1900
6415.68 1810
6416.43 1815
6417.19 1904
6417.94 1895
6418.70 1844
6419.46 1829
6420.21 1882
6420.97 1821
6421.73 1915
6422.48 1882
6423.24 1890
6423.99 1883
6424.75 1930
6425.51 1851
6426.26 1936
6427.02 1936
6427.78 1911
6428.53 1983
6429.29 2010
6430.05 1900
6430.80 1895
6431.56 2000
6432.32 1922
6433.07 2021
6433.83 1938
6434.59 1920
6435.34 1931
6436.10 1867
6436.86 1915
6437.62 1933
6438.37 1965
6439.13 2031
6439.89 1888
6440.65 2024
6441.40 2075
6442.16 2051
6442.92 1943
6443.68 2032
6444.43 1965
6445.19 2042
6445.95 2131
6446.71 2146
6447.46 2092
6448.22 2122
6448.98 2170
6449.74 1974
6450.49 2065
6451.25 2114
6452.01 2098
6452.77 2049
6453.53 2113
6454.29 2141
6455.04 2072
6455.80 2058
6456.56 2136
6457.32 2251
6458.08 2248
6458.84 2190
6459.59 2128
6460.35 2215
6461.11 2182
6461.87 2174
6462.63 2098
6463.39 2174
6464.15 2158
6464.90 2337
6465.66 2210
6466.42 2227
6467.18 2393
6467.94 2383
6468.70 2323
6469.46 2272
6470.22 2339
6470.98 2382
6471.73 2394
6472.49 2183
6473.25 2432
6474.01 2366
6474.77 2342
6475.53 2486
6476.29 2583
6477.05 2569
6477.81 2466
6478.57 2543
6479.33 2491
6480.09 2588
6480.85 2699
6481.61 2657
6482.37 2672
6483.13 2574
6483.89 2471
6484.65 2659
6485.41 2566
6486.17 2538
6486.93 2646
6487.69 2612
6488.45 2552
6489.21 2658
6489.97 2677
6490.73 2841
6491.49 2740
6492.25 2856
6493.01 2858
6493.77 2784
6494.53 2876
6495.29 3053
6496.05 3084
6496.81 3152
6497.57 3062
6498.33 3232
6499.10 3312
6499.86 3282
6500.62 3176
6501.38 3339
6502.14 3338
6502.90 3156
6503.66 3114
6504.42 3330
6505.18 3133
6505.94 3236
6506.71 3395
6507.47 3398
6508.23 3272
6508.99 3324
6509.75 3439
6510.51 3468
6511.27 3651
6512.04 3700
6512.80 3736
6513.56 3682
6514.32 3720
6515.08 3591
6515.84 3567
6516.61 3692
6517.37 3696
6518.13 3660
6518.89 3732
6519.65 3615
6520.42 3571
6521.18 3742
6521.94 3805
6522.70 3779
6523.46 3887
6524.23 3880
6524.99 3946
6525.75 4138
6526.51 4203
6527.28 4228
6528.04 4286
6528.80 4121
6529.56 4329
6530.33 4186
6531.09 4344
6531.85 4412
6532.61 4231
6533.38 4520
6534.14 4607
6534.90 4445
6535.67 4569
6536.43 4712
6537.19 4967
6537.95 5627
6538.72 6311
6539.48 7418
6540.24 7899
6541.01 9239
6541.77 9698
6542.53 9987
6543.30 9725
6544.06 9215
6544.82 8428
6545.59 7530
6546.35 6732
6547.11 5830
6547.88 5051
6548.64 4558
6549.41 4434
6550.17 3932
6550.93 3688
6551.70 3529
6552.46 3376
6553.22 3348
6553.99 3164
6554.75 3110
6555.52 3320
6556.28 3312
6557.05 3237
6557.81 3272
6558.57 3162
6559.34 3269
6560.10 3172
6560.87 3129
6561.63 3038
6562.40 3132
6563.16 3138
6563.92 3058
6564.69 3182
6565.45 2970
6566.22 3089
6566.98 3194
6567.75 3244
6568.51 3304
6569.28 3455
6570.04 3500
6570.81 3537
6571.57 3525
6572.34 3486
6573.10 3361
6573.87 3620
6574.63 3595
6575.40 3601
6576.16 3661
6576.93 3698
6577.69 3923
6578.46 3850
6579.23 3971
6579.99 3882
6580.76 3785
6581.52 3861
6582.29 3925
6583.05 3828
6583.82 3916
6584.59 3862
6585.35 3738
6586.12 3773
6586.88 3729
6587.65 3561
6588.41 3661
6589.18 3579
6589.95 3533
6590.71 3550
6591.48 3557
6592.25 3578
6593.01 3556
6593.78 3510
6594.54 3623
6595.31 3522
6596.08 3663
6596.84 3644
6597.61 3873
6598.38 4017
6599.14 3911
6599.91 3875
6600.68 3802
6601.44 4032
6602.21 3699
6602.98 3527
6603.74 3473
6604.51 3294
6605.28 3253
6606.05 3176
6606.81 3090
6607.58 2979
6608.35 3029
6609.11 2857
6609.88 2847
6610.65 2902
6611.42 2878
6612.18 2904
6612.95 2867
6613.72 2872
6614.49 2900
6615.25 2955
6616.02 2913
6616.79 2825
6617.56 2835
6618.32 2768
6619.09 2762
6619.86 2820
6620.63 2840
6621.40 2755
6622.16 2805
6622.93 2643
6623.70 2686
6624.47 2734
6625.24 2636
6626.00 2476
6626.77 2586
6627.54 2642
6628.31 2585
6629.08 2409
6629.85 2385
6630.61 2495
6631.38 2418
6632.15 2469
6632.92 2424
6633.69 2523
6634.46 2566
6635.23 2502
6635.99 2464
6636.76 2519
6637.53 2668
6638.30 2688
6639.07 2597
6639.84 2728
6640.61 2908
6641.38 2833
6642.15 2634
6642.92 2588
6643.68 2512
6644.45 2477
6645.22 2397
6645.99 2301
6646.76 2349
6647.53 2202
6648.30 2142
6649.07 2225
6649.84 2233
6650.61 2291
6651.38 2310
6652.15 2337
6652.92 2254
6653.69 2173
6654.46 2196
6655.23 2286
6656.00 2305
6656.77 2201
6657.54 2191
6658.31 2302
6659.08 2121
6659.85 2093
6660.62 2052
6661.39 2064
6662.16 2107
6662.93 2156
6663.70 2131
6664.47 2128
6665.24 1972
6666.01 2100
6666.78 2096
6667.55 2181
6668.32 2162
6669.09 2249
6669.86 2233
6670.64 2126
6671.41 2039
6672.18 2034
6672.95 2034
6673.72 2064
6674.49 2104
6675.26 2099
6676.03 2012
6676.80 2093
6677.57 2082
6678.35 2076
6679.12 2039
6679.89 1973
6680.66 2022
6681.43 2047
6682.20 2130
6682.97 2013
6683.75 2149
6684.52 2086
6685.29 2042
6686.06 2119
6686.83 2115
6687.60 2015
6688.38 2029
6689.15 2032
6689.92 1999
6690.69 2123
6691.46 2049
6692.24 2025
6693.01 2036
6693.78 2083
6694.55 1948
6695.32 1989
6696.10 2011
6696.87 2074
6697.64 1876
6698.41 1855
6699.19 1934
6699.96 1898
6700.73 1937
6701.50 1830
6702.28 1964
6703.05 1896
6703.82 1771
6704.59 1840
6705.37 1848
6706.14 1858
6706.91 1747
6707.69 1831
6708.46 1980
6709.23 1981
6710.00 1966
6710.78 1935
6711.55 1797
6712.32 1777
6713.10 1826
6713.87 1972
6714.64 1906
6715.42 1828
6716.19 1804
6716.96 1691
6717.74 1749
6718.51 1765
6719.28 1665
6720.06 1725
6720.83 1712
6721.61 1644
6722.38 1687
6723.15 1639
6723.93 1728
6724.70 1766
6725.47 1646
6726.25 1643
6727.02 1642
6727.80 1777
6728.57 1766
6729.35 1717
6730.12 1671
6730.89 1596
6731.67 1703
6732.44 1793
6733.22 1815
6733.99 1683
6734.77 1723
6735.54 1586
6736.31 1658
6737.09 1702
6737.86 1630
6738.64 1684
6739.41 1702
6740.19 1737
6740.96 1631
6741.74 1690
6742.51 1727
6743.29 1746
6744.06 1695
6744.84 1679
6745.61 1712
6746.39 1615
6747.16 1602
6747.94 1495
6748.71 1594
6749.49 1623
6750.26 1634
6751.04 1740
6751.82 1705
6752.59 1765
6753.37 1699
6754.14 1686
6754.92 1752
6755.69 1782
6756.47 1807
6757.25 1848
6758.02 1856
6758.80 1857
6759.57 1760
6760.35 1729
6761.12 1745
6761.90 1626
6762.68 1660
6763.45 1713
6764.23 1619
6765.01 1630
6765.78 1636
6766.56 1742
6767.33 1637
6768.11 1440
6768.89 1642
6769.66 1637
6770.44 1785
6771.22 1736
6771.99 1596
6772.77 1638
6773.55 1672
6774.32 1735
6775.10 1693
6775.88 1652
6776.65 1753
6777.43 1762
6778.21 1623
6778.99 1602
6779.76 1694
6780.54 1752
6781.32 1686
6782.09 1669
6782.87 1604
6783.65 1606
6784.43 1622
6785.20 1704
6785.98 1635
6786.76 1614
6787.54 1553
6788.31 1551
6789.09 1643
6789.87 1623
6790.65 1636
6791.42 1627
6792.20 1600
6792.98 1482
6793.76 1524
6794.54 1626
6795.31 1626
6796.09 1560
6796.87 1619
6797.65 1604
6798.43 1568
6799.20 1552
6799.98 1694
6800.76 1556
6801.54 1559
6802.32 1530
6803.10 1582
6803.87 1551
6804.65 1611
6805.43 1573
6806.21 1543
6806.99 1643
6807.77 1514
6808.55 1465
6809.32 1574
6810.10 1713
6810.88 1633
6811.66 1669
6812.44 1745
6813.22 1649
6814.00 1641
6814.78 1719
6815.56 1694
6816.34 1621
6817.11 1569
6817.89 1597
6818.67 1631
6819.45 1605
6820.23 1632
6821.01 1715
6821.79 1653
6822.57 1620
6823.35 1608
6824.13 1628
6824.91 1601
6825.69 1646
6826.47 1647
6827.25 1609
6828.03 1744
6828.81 1744
6829.59 1768
6830.37 1633
6831.15 1558
6831.93 1642
6832.71 1652
6833.49 1708
6834.27 1707
6835.05 1616
6835.83 1631
6836.61 1733
6837.39 1656
6838.17 1584
6838.95 1535
6839.73 1742
6840.51 1724
6841.29 1659
6842.07 1633
6842.85 1585
6843.63 1597
6844.42 1593
6845.20 1656
6845.98 1648
6846.76 1681
6847.54 1657
6848.32 1654
6849.10 1769
6849.88 1711
6850.66 1764
6851.44 1808
6852.23 1919
6853.01 1921
6853.79 1896
6854.57 2042
6855.35 2276
6856.13 2307
6856.91 2404
6857.70 2275
6858.48 2377
6859.26 2305
6860.04 2177
6860.82 2080
6861.60 2124
6862.39 2032
6863.17 1891
6863.95 1947
6864.73 1895
6865.51 1889
6866.30 1799
6867.08 1752
6867.86 1742
6868.64 1812
6869.42 1912
6870.21 1924
6870.99 1953
6871.77 1971
6872.55 1999
6873.34 1958
6874.12 1960
6874.90 1905
6875.68 1846
6876.47 1852
6877.25 1837
6878.03 1894
6878.81 1826
6879.60 1963
6880.38 1980
6881.16 1779
6881.95 1894
6882.73 2029
6883.51 2057
6884.29 2018
6885.08 1863
6885.86 1907
6886.64 1910
6887.43 2011
6888.21 1970
6888.99 2057
6889.78 2093
6890.56 2138
6891.34 2345
6892.13 2250
6892.91 2382
6893.69 2437
6894.48 2446
6895.26 2475
6896.05 2416
6896.83 2329
6897.61 2335
6898.40 2300
6899.18 2288
6899.97 2111
6900.75 2112
6901.53 2136
6902.32 2128
6903.10 2196
6903.89 2199
6904.67 2165
6905.45 2193
6906.24 2175
6907.02 2174
6907.81 2292
6908.59 2391
6909.38 2268
6910.16 2332
6910.95 2333
6911.73 2283
6912.51 2282
6913.30 2296
6914.08 2201
6914.87 2215
6915.65 2273
6916.44 2111
6917.22 2155
6918.01 2215
6918.79 2188
6919.58 2224
6920.36 2225
6921.15 2190
6921.93 2271
6922.72 2260
6923.50 2291
6924.29 2321
6925.08 2221
6925.86 2318
6926.65 2272
6927.43 2344
6928.22 2320
6929.00 2285
6929.79 2237
6930.57 2240
6931.36 2282
6932.15 2337
6932.93 2335
6933.72 2442
6934.50 2471
6935.29 2381
6936.08 2483
6936.86 2635
6937.65 2517
6938.43 2517
6939.22 2572
6940.01 2405
6940.79 2596
6941.58 2660
6942.37 2629
6943.15 2592
6943.94 2613
6944.72 2623
6945.51 2769
6946.30 2837
6947.08 2788
6947.87 2741
6948.66 2796
6949.44 2928
6950.23 2983
6951.02 3106
6951.80 3043
6952.59 2934
6953.38 2980
6954.17 3029
6954.95 2793
6955.74 2805
6956.53 2842
6957.31 3014
6958.10 2895
6958.89 2920
6959.68 3101
6960.46 3133
6961.25 3105
6962.04 3135
6962.83 3144
6963.61 3276
6964.40 3270
6965.19 3190
6965.98 3170
6966.76 3240
6967.55 3195
6968.34 3280
6969.13 3256
6969.92 3105
6970.70 3174
6971.49 3071
6972.28 3119
6973.07 3563
6973.86 3595
6974.64 3493
6975.43 3445
6976.22 3612
6977.01 3578
6977.80 3574
6978.59 3646
6979.37 3526
6980.16 3503
6980.95 3610
6981.74 3611
6982.53 3694
6983.32 3648
6984.11 3715
6984.90 4007
6985.68 4114
6986.47 4349
6987.26 4678
6988.05 5121
6988.84 5464
6989.63 5991
6990.42 6832
6991.21 7070
6992.00 6816
6992.79 6946
6993.57 6780
6994.36 6234
6995.15 5640
6995.94 5189
6996.73 4852
6997.52 4481
6998.31 4251
6999.10 4221
6999.89 4269
7000.68 4252
7001.47 4522
7002.26 4936
7003.05 5328
7003.84 5607
7004.63 6131
7005.42 6544
7006.21 6628
7007.00 6347
7007.79 6115
7008.58 5780
7009.37 5220
7010.16 4692
7010.95 4164
7011.74 3813
7012.53 3442
7013.32 3345
7014.11 3242
7014.90 2941
7015.69 2889
7016.48 2982
7017.27 2873
7018.06 2955
7018.85 2900
7019.65 3036
7020.44 2895
7021.23 2929
7022.02 2766
7022.81 2857
7023.60 2717
7024.39 2795
7025.18 2799
7025.97 2779
7026.76 2619
7027.56 2688
7028.35 2902
7029.14 2844
7029.93 2763
7030.72 2814
7031.51 2918
7032.30 2937
7033.09 2752
7033.89 2505
7034.68 2538
7035.47 2581
7036.26 2763
7037.05 2592
7037.84 2570
7038.64 2623
7039.43 2544
7040.22 2613
7041.01 2737
7041.80 2631
7042.60 2663
7043.39 2710
7044.18 2826
7044.97 2684
7045.76 2605
7046.56 2672
7047.35 2621
7048.14 2472
7048.93 2503
7049.73 2679
7050.52 2527
7051.31 2445
7052.10 2399
7052.90 2343
7053.69 2312
7054.48 2416
7055.27 2365
7056.07 2416
7056.86 2337
7057.65 2439
7058.45 2363
7059.24 2418
7060.03 2344
7060.83 2415
7061.62 2373
7062.41 2213
7063.20 2254
7064.00 2247
7064.79 2298
7065.58 2299
7066.38 2367
7067.17 2140
7067.96 2214
7068.76 2202
7069.55 2218
7070.35 2247
7071.14 2203
7071.93 2205
7072.73 2282
7073.52 2213
7074.31 2119
7075.11 2175
7075.90 2258
7076.70 2166
7077.49 2211
7078.28 2189
7079.08 2032
7079.87 2067
7080.67 1984
7081.46 1960
7082.25 1839
7083.05 1948
7083.84 1977
7084.64 2046
7085.43 1972
7086.23 1995
7087.02 2001
7087.82 2026
7088.61 1951
7089.41 1930
7090.20 1971
7090.99 1914
7091.79 1981
7092.58 2029
7093.38 2105
7094.17 2240
7094.97 2139
7095.76 2044
7096.56 2023
7097.35 1968
7098.15 1923
7098.94 1910
7099.74 1733
7100.54 1782
7101.33 1707
7102.13 1699
7102.92 1721
7103.72 1799
7104.51 1818
7105.31 1780
7106.10 1789
7106.90 1717
7107.70 1666
7108.49 1692
7109.29 1656
7110.08 1676
7110.88 1597
7111.67 1612
7112.47 1630
7113.27 1655
7114.06 1641
7114.86 1600
7115.65 1563
7116.45 1620
7117.25 1672
7118.04 1627
7118.84 1696
7119.64 1688
7120.43 1586
7121.23 1526
7122.03 1528
7122.82 1611
7123.62 1510
7124.41 1582
7125.21 1594
7126.01 1583
7126.81 1647
7127.60 1519
7128.40 1577
7129.20 1622
7129.99 1534
7130.79 1572
7131.59 1486
7132.38 1478
7133.18 1687
7133.98 1558
7134.78 1514
7135.57 1539
7136.37 1603
7137.17 1520
7137.96 1564
7138.76 1452
7139.56 1479
7140.36 1533
7141.15 1571
7141.95 1449
7142.75 1517
7143.55 1464
7144.35 1513
7145.14 1473
7145.94 1524
7146.74 1513
7147.54 1561
7148.33 1463
7149.13 1510
7149.93 1564
7150.73 1503
7151.53 1558
7152.33 1561
7153.12 1463
7153.92 1471
7154.72 1549
7155.52 1447
7156.32 1460
7157.12 1475
7157.91 1542
7158.71 1551
7159.51 1486
7160.31 1451
7161.11 1449
7161.91 1376
7162.71 1400
7163.50 1420
7164.30 1434
7165.10 1412
7165.90 1475
7166.70 1411
7167.50 1330
7168.30 1356
7169.10 1378
7169.90 1410
7170.70 1409
7171.50 1462
7172.29 1418
7173.09 1437
7173.89 1399
7174.69 1452
7175.49 1455
7176.29 1356
7177.09 1383
7177.89 1336
7178.69 1392
7179.49 1451
7180.29 1485
7181.09 1344
7181.89 1367
7182.69 1357
7183.49 1379
7184.29 1406
7185.09 1470
7185.89 1433
7186.69 1482
7187.49 1410
7188.29 1464
7189.09 1458
7189.89 1474
7190.69 1538
7191.49 1467
7192.29 1457
7193.09 1399
7193.89 1442
7194.69 1412
7195.49 1382
7196.29 1400
7197.10 1350
7197.90 1320
7198.70 1421
7199.50 1334
7200.30 1356
7201.10 1307
7201.90 1346
7202.70 1335
7203.50 1281
7204.30 1386
7205.11 1350
7205.91 1355
7206.71 1351
7207.51 1316
7208.31 1403
7209.11 1301
7209.91 1282
7210.71 1280
7211.52 1374
7212.32 1392
7213.12 1402
7213.92 1415
7214.72 1324
7215.52 1254
7216.33 1295
7217.13 1298
7217.93 1331
7218.73 1277
7219.53 1288
7220.34 1307
7221.14 1309
7221.94 1276
7222.74 1230
7223.54 1327
7224.35 1269
7225.15 1238
7225.95 1378
7226.75 1463
7227.56 1439
7228.36 1281
7229.16 1270
7229.96 1237
7230.77 1268
7231.57 1284
7232.37 1309
7233.17 1367
7233.98 1433
7234.78 1308
7235.58 1270
7236.38 1361
7237.19 1366
7237.99 1387
7238.79 1384
7239.60 1320
7240.40 1351
7241.20 1401
7242.01 1409
7242.81 1487
7243.61 1526
7244.42 1402
7245.22 1518
7246.02 1637
7246.83 1515
7247.63 1461
7248.43 1401
7249.24 1410
7250.04 1345
7250.84 1393
7251.65 1386
7252.45 1319
7253.26 1388
7254.06 1469
7254.86 1387
7255.67 1364
7256.47 1422
7257.28 1315
7258.08 1382
7258.88 1497
7259.69 1475
7260.49 1547
7261.30 1456
7262.10 1404
7262.90 1533
7263.71 1530
7264.51 1543
7265.32 1409
7266.12 1471
7266.93 1507
7267.73 1478
7268.54 1464
7269.34 1575
7270.15 1463
7270.95 1379
7271.76 1543
7272.56 1634
7273.37 1598
7274.17 1591
7274.98 1556
7275.78 1662
7276.59 1714
7277.39 1631
7278.20 1598
7279.00 1553
7279.81 1617
7280.61 1661
7281.42 1595
7282.22 1539
7283.03 1623
7283.83 1652
7284.64 1671
7285.45 1665
7286.25 1850
7287.06 2098
7287.86 2153
7288.67 2311
7289.47 2510
7290.28 2579
7291.09 2468
7291.89 2511
7292.70 2554
7293.50 2245
7294.31 2110
7295.12 2063
7295.92 1824
7296.73 1754
7297.53 1661
7298.34 1727
7299.15 1696
7299.95 1723
7300.76 1697
7301.57 1601
7302.37 1672
7303.18 1498
7303.99 1585
7304.79 1629
7305.60 1656
7306.41 1680
7307.21 1586
7308.02 1636
7308.83 1646
7309.63 1675
7310.44 1783
7311.25 1759
7312.06 1738
7312.86 1627
7313.67 1854
7314.48 1831
7315.28 1901
7316.09 1995
7316.90 2032
7317.71 1908
7318.51 1919
7319.32 1872
7320.13 1945
7320.94 1858
7321.74 1842
7322.55 1942
7323.36 2012
7324.17 1873
7324.97 2036
7325.78 2024
7326.59 2072
7327.40 2155
7328.21 2218
7329.01 2089
7329.82 2013
7330.63 1975
7331.44 1782
7332.25 1933
7333.06 1752
7333.86 1737
7334.67 1637
7335.48 1662
7336.29 1666
7337.10 1658
7337.91 1547
7338.71 1573
7339.52 1706
7340.33 1698
7341.14 1686
7341.95 1725
7342.76 1688
7343.57 1634
7344.38 1660
7345.18 1602
7345.99 1654
7346.80 1607
7347.61 1582
7348.42 1581
7349.23 1556
7350.04 1599
7350.85 1659
7351.66 1784
7352.47 1668
7353.28 1698
7354.09 1646
7354.89 1528
7355.70 1441
7356.51 1521
7357.32 1597
7358.13 1534
7358.94 1556
7359.75 1626
7360.56 1602
7361.37 1677
7362.18 1593
7362.99 1650
7363.80 1712
7364.61 1697
7365.42 1733
7366.23 1765
7367.04 1690
7367.85 1684
7368.66 1735
7369.47 1622
7370.28 1545
7371.09 1587
7371.90 1662
7372.71 1696
7373.52 1701
7374.33 1764
7375.15 1758
7375.96 1686
7376.77 1651
7377.58 1572
7378.39 1603
7379.20 1640
7380.01 1617
7380.82 1718
7381.63 1644
7382.44 1720
7383.25 1809
7384.06 1825
7384.88 1881
7385.69 1924
7386.50 2005
7387.31 2002
7388.12 1985
7388.93 1942
7389.74 2006
7390.55 1925
7391.37 1852
7392.18 1653
7392.99 1608
7393.80 1547
7394.61 1492
7395.42 1548
7396.24 1572
7397.05 1566
7397.86 1597
7398.67 1592
7399.48 1469
7400.30 1415
7401.11 1532
7401.92 1596
7402.73 1546
7403.54 1533
7404.36 1518
7405.17 1679
7405.98 1762
7406.79 1761
7407.60 1829
7408.42 1689
7409.23 1745
7410.04 1655
7410.85 1615
7411.67 1616
7412.48 1592
7413.29 1530
7414.11 1513
7414.92 1480
7415.73 1448
7416.54 1418
7417.36 1449
7418.17 1397
7418.98 1459
7419.80 1453
7420.61 1413
7421.42 1405
7422.23 1396
7423.05 1317
7423.86 1333
7424.67 1363
7425.49 1319
7426.30 1325
7427.11 1389
7427.93 1359
7428.74 1333
7429.56 1258
7430.37 1288
7431.18 1321
7432.00 1315
7432.81 1378
7433.62 1280
7434.44 1241
7435.25 1289
7436.07 1327
7436.88 1299
7437.69 1251
7438.51 1211
7439.32 1231
7440.14 1327
7440.95 1230
7441.76 1338
7442.58 1406
7443.39 1482
7444.21 1266
7445.02 1313
7445.84 1282
7446.65 1401
7447.46 1346
7448.28 1355
7449.09 1243
7449.91 1221
7450.72 1274
7451.54 1232
7452.35 1262
7453.17 1277
7453.98 1263
7454.80 1228
7455.61 1269
7456.43 1336
7457.24 1259
7458.06 1236
7458.87 1211
7459.69 1269
7460.50 1268
7461.32 1228
7462.13 1218
7462.95 1212
7463.77 1167
7464.58 1237
7465.40 1277
7466.21 1213
7467.03 1212
7467.84 1194
7468.66 1261
7469.47 1170
7470.29 1306
7471.11 1307
7471.92 1219
7472.74 1249
7473.55 1310
7474.37 1337
7475.19 1223
7476.00 1178
7476.82 1161
7477.63 1236
7478.45 1171
7479.27 1183
7480.08 1287
7480.90 1199
7481.72 1118
7482.53 1150
7483.35 1117
7484.17 1176
7484.98 1107
7485.80 1137
7486.62 1159
7487.43 1123
7488.25 1143
7489.07 1225
7489.88 1229
7490.70 1200
7491.52 1139
7492.33 1086
7493.15 1055
7493.97 1106
7494.78 1164
7495.60 1117
7496.42 1078
7497.24 1097
7498.05 1162
7498.87 1080
7499.69 998
7500.51 1065
7501.32 1057
7502.14 1110
7502.96 1181
7503.78 1093
7504.59 1056
7505.41 1097
7506.23 1154
7507.05 1074
7507.86 1004
7508.68 1100
7509.50 1099
7510.32 1042
7511.14 1010
7511.95 1105
7512.77 1047
7513.59 1025
7514.41 1053
7515.23 1068
7516.05 1042
7516.86 1133
7517.68 1047
7518.50 1060
7519.32 1052
7520.14 1054
7520.96 952
7521.78 985
7522.59 1029
7523.41 993
7524.23 1004
7525.05 1011
7525.87 1049
7526.69 1049
7527.51 1006
7528.33 990
7529.14 1062
7529.96 1110
7530.78 1007
7531.60 968
7532.42 918
7533.24 1033
7534.06 1005
7534.88 1058
7535.70 992
7536.52 1049
7537.34 1024
7538.16 994
7538.98 1073
7539.80 1103
7540.62 1073
7541.44 995
7542.25 1030
7543.07 1094
7543.89 1041
7544.71 1062
7545.53 1129
7546.35 1025
7547.17 971
7547.99 1005
7548.81 1050
7549.63 1106
7550.45 1054
7551.27 1023
7552.09 1120
7552.92 1090
7553.74 1064
7554.56 1001
7555.38 990
7556.20 986
7557.02 897
7557.84 943
7558.66 1049
7559.48 1012
7560.30 1034
7561.12 1052
7561.94 977
7562.76 1020
7563.58 1002
7564.40 968
7565.23 965
7566.05 974
7566.87 999
7567.69 892
7568.51 946
7569.33 986
7570.15 1012
7570.97 1022
7571.79 1012
7572.62 973
7573.44 979
7574.26 970
7575.08 993
7575.90 979
7576.72 952
7577.55 1047
7578.37 1023
7579.19 961
7580.01 956
7580.83 1017
7581.65 1083
7582.48 1041
7583.30 966
7584.12 998
7584.94 975
7585.76 980
7586.59 1042
7587.41 1010
7588.23 1020
7589.05 1041
7589.88 998
7590.70 969
7591.52 1019
7592.34 1027
7593.16 1035
7593.99 1118
7594.81 1036
7595.63 963
7596.46 995
7597.28 966
7598.10 972
7598.92 1027
7599.75 983
7600.57 941
7601.39 937
7602.22 899
7603.04 962
7603.86 1024
7604.68 1000
7605.51 984
7606.33 962
7607.15 991
7607.98 1004
7608.80 896
7609.62 887
7610.45 976
7611.27 1004
7612.09 942
7612.92 994
7613.74 954
7614.57 966
7615.39 889
7616.21 993
7617.04 986
7617.86 941
7618.68 1022
7619.51 992
7620.33 981
7621.16 948
7621.98 984
7622.80 1015
7623.63 1000
7624.45 995
7625.28 1042
7626.10 1073
7626.93 1062
7627.75 988
7628.57 946
7629.40 1067
7630.22 966
7631.05 1016
7631.87 1004
7632.70 985
7633.52 983
7634.35 1030
7635.17 1029
7636.00 962
7636.82 1016
7637.65 984
7638.47 1022
7639.30 1014
7640.12 965
7640.95 1001
7641.77 983
7642.60 1022
7643.42 998
7644.25 959
7645.07 1006
7645.90 986
7646.72 878
7647.55 985
7648.37 1035
7649.20 1022
7650.02 1048
7650.85 1000
7651.68 893
7652.50 868
7653.33 857
7654.15 961
7654.98 870
7655.81 897
7656.63 879
7657.46 918
7658.28 902
7659.11 923
7659.94 868
7660.76 878
7661.59 872
7662.41 943
7663.24 884
7664.07 894
7664.89 915
7665.72 945
7666.55 985
7667.37 956
7668.20 1010
7669.03 922
7669.85 891
7670.68 907
7671.51 877
7672.33 938
7673.16 872
7673.99 931
7674.81 919
7675.64 915
7676.47 886
7677.29 931
7678.12 868
7678.95 980
7679.78 936
7680.60 990
7681.43 924
7682.26 995
7683.08 984
7683.91 942
7684.74 979
7685.57 909
7686.39 840
7687.22 883
7688.05 876
7688.88 953
7689.70 962
7690.53 934
7691.36 938
7692.19 873
7693.02 1019
7693.84 1045
7694.67 981
7695.50 902
7696.33 879
7697.16 965
7697.98 916
7698.81 890
7699.64 967
7700.47 980
7701.30 996
7702.13 919
7702.95 880
7703.78 896
7704.61 944
7705.44 942
7706.27 925
7707.10 929
7707.93 1015
7708.75 998
7709.58 1042
7710.41 943
7711.24 949
7712.07 1000
7712.90 949
7713.73 951
7714.56 944
7715.39 940
7716.22 985
7717.04 928
7717.87 1004
7718.70 996
7719.53 992
7720.36 987
7721.19 1021
7722.02 900
7722.85 904
7723.68 959
7724.51 1024
7725.34 995
7726.17 880
7727.00 995
7727.83 907
7728.66 954
7729.49 986
7730.32 1039
7731.15 974
7731.98 904
7732.81 929
7733.64 907
7734.47 934
7735.30 972
7736.13 881
7736.96 873
7737.79 858
7738.62 999
7739.45 984
7740.28 942
7741.11 933
7741.94 916
7742.77 1003
7743.60 997
7744.43 986
7745.26 923
7746.09 943
7746.93 936
7747.76 907
7748.59 985
7749.42 964
7750.25 935
7751.08 919
7751.91 982
7752.74 944
7753.57 1039
7754.40 1000
7755.24 996
7756.07 1069
7756.90 1009
7757.73 1002
7758.56 1014
7759.39 911
7760.22 935
7761.06 1004
7761.89 886
7762.72 923
7763.55 948
7764.38 963
7765.21 1004
7766.05 985
7766.88 967
7767.71 977
7768.54 946
7769.37 979
7770.21 976
7771.04 938
7771.87 924
7772.70 1003
7773.53 984
7774.37 919
7775.20 990
7776.03 1017
7776.86 950
7777.70 951
7778.53 992
7779.36 932
7780.19 917
7781.03 907
7781.86 984
7782.69 948
7783.52 948
7784.36 923
7785.19 924
7786.02 897
7786.86 951
7787.69 905
7788.52 951
7789.36 900
7790.19 1012
7791.02 954
7791.85 985
7792.69 1021
7793.52 1051
7794.35 962
7795.19 942
7796.02 981
7796.86 880
7797.69 925
7798.52 956
7799.36 1035
7800.19 995
7801.02 942
7801.86 961
7802.69 893
7803.52 941
7804.36 952
7805.19 1068
7806.03 980
7806.86 1050
7807.69 1059
7808.53 1027
7809.36 952
7810.20 966
7811.03 960
7811.87 945
7812.70 948
7813.53 955
7814.37 1014
7815.20 984
7816.04 989
7816.87 1033
7817.71 994
7818.54 1025
7819.38 1024
7820.21 989
7821.05 1023
7821.88 1037
7822.72 1024
7823.55 1021
7824.39 966
7825.22 993
7826.06 1009
7826.89 1022
7827.73 1010
7828.56 976
7829.40 996
7830.23 1004
7831.07 1025
7831.90 999
7832.74 1025
7833.57 974
7834.41 1024
7835.24 1033
7836.08 1010
7836.91 951
7837.75 931
7838.59 983
7839.42 955
7840.26 918
7841.09 955
7841.93 957
7842.77 988
7843.60 1001
7844.44 938
7845.27 954
7846.11 1030
7846.95 987
7847.78 1053
7848.62 1054
7849.45 973
7850.29 989
7851.13 962
7851.96 963
7852.80 1040
7853.64 929
7854.47 931
7855.31 1016
7856.15 936
7856.98 873
7857.82 834
7858.66 992
7859.49 925
7860.33 967
7861.17 924
7862.00 949
7862.84 1001
7863.68 979
7864.52 984
7865.35 978
7866.19 988
7867.03 873
7867.86 955
7868.70 984
7869.54 943
7870.38 920
7871.21 915
7872.05 949
7872.89 998
7873.73 977
7874.56 958
7875.40 1022
7876.24 1003
7877.08 944
7877.92 1004
7878.75 888
7879.59 873
7880.43 955
7881.27 948
7882.10 946
7882.94 1006
7883.78 936
7884.62 949
7885.46 966
7886.30 982
7887.13 910
7887.97 992
7888.81 1042
7889.65 989
7890.49 975
7891.33 982
7892.16 1051
7893.00 1083
7893.84 959
7894.68 925
7895.52 928
7896.36 997
7897.20 980
7898.04 992
7898.88 1076
7899.71 1015
7900.55 961
7901.39 1010
7902.23 947
7903.07 1030
7903.91 1027
7904.75 1113
7905.59 1145
7906.43 1061
7907.27 1072
7908.11 1103
7908.95 1046
7909.79 1051
7910.62 1015
7911.46 990
7912.30 968
7913.14 1013
7913.98 1033
7914.82 1007
7915.66 1018
7916.50 1002
7917.34 1053
7918.18 1050
7919.02 1031
7919.86 1034
7920.70 1021
7921.54 1060
7922.38 1041
7923.22 1126
7924.06 1149
7924.90 1197
7925.74 1095
7926.58 1045
7927.43 1105
7928.27 1007
7929.11 1002
7929.95 1001
7930.79 990
7931.63 931
7932.47 918
7933.31 982
7934.15 927
7934.99 890
7935.83 962
7936.67 938
7937.51 938
7938.36 963
7939.20 960
7940.04 983
7940.88 910
7941.72 919
7942.56 878
7943.40 919
7944.24 921
7945.09 992
7945.93 931
7946.77 909
7947.61 969
7948.45 946
7949.29 888
7950.13 954
7950.98 894
7951.82 909
7952.66 983
7953.50 954
7954.34 953
7955.19 1017
7956.03 977
7956.87 927
7957.71 976
7958.55 946
7959.40 971
7960.24 896
7961.08 905
7961.92 872
7962.76 919
7963.61 919
7964.45 978
7965.29 998
7966.13 913
7966.98 987
7967.82 927
7968.66 910
7969.50 833
7970.35 934
7971.19 898
7972.03 973
7972.88 994
7973.72 928
7974.56 893
7975.40 1013
7976.25 980
7977.09 855
7977.93 946
7978.78 943
7979.62 1041
7980.46 981
7981.31 897
7982.15 901
7982.99 968
7983.84 951
7984.68 919
7985.52 924
7986.37 902
7987.21 988
7988.06 935
7988.90 866
7989.74 888
7990.59 882
7991.43 886
7992.27 937
7993.12 877
7993.96 807
7994.81 870
7995.65 888
7996.49 900
7997.34 867
7998.18 897
7999.03 918
7999.87 900
8000.72 925
8001.56 881
8002.40 893
8003.25 891
8004.09 878
8004.94 881
8005.78 850
8006.63 920
8007.47 914
8008.32 825
8009.16 903
8010.01 938
8010.85 886
8011.70 887
8012.54 924
8013.39 838
8014.23 881
8015.08 919
8015.92 852
8016.77 853
8017.61 880
8018.46 872
8019.30 846
8020.15 833
8020.99 828
8021.84 806
8022.68 789
8023.53 831
8024.38 877
8025.22 830
8026.07 858
8026.91 809
8027.76 820
8028.60 904
8029.45 861
8030.30 859
8031.14 890
8031.99 909
8032.83 922
8033.68 816
8034.53 801
8035.37 811
8036.22 822
8037.06 842
8037.91 832
8038.76 853
8039.60 819
8040.45 867
8041.30 852
8042.14 823
8042.99 820
8043.84 879
8044.68 872
8045.53 810
8046.38 810
8047.22 903
8048.07 867
8048.92 829
8049.76 848
8050.61 773
8051.46 805
8052.30 906
8053.15 822
8054.00 896
8054.85 817
8055.69 829
8056.54 789
8057.39 867
8058.24 929
8059.08 830
8059.93 783
8060.78 850
8061.63 883
8062.47 850
8063.32 871
8064.17 850
8065.02 873
8065.86 788
8066.71 786
8067.56 767
8068.41 818
8069.26 755
8070.10 878
8070.95 889
8071.80 785
8072.65 826
8073.50 805
8074.34 773
8075.19 777
8076.04 794
8076.89 735
8077.74 755
8078.59 842
8079.43 823
8080.28 820
8081.13 873
8081.98 838
8082.83 839
8083.68 780
8084.53 858
8085.37 808
8086.22 761
8087.07 808
8087.92 793
8088.77 814
8089.62 792
8090.47 828
8091.32 837
8092.17 795
8093.02 785
8093.87 826
8094.71 790
8095.56 816
8096.41 802
8097.26 861
8098.11 853
8098.96 815
8099.81 816
8100.66 872
8101.51 803
8102.36 730
8103.21 802
8104.06 860
8104.91 853
8105.76 805
8106.61 745
8107.46 819
8108.31 913
8109.16 866
8110.01 835
8110.86 780
8111.71 892
8112.56 818
8113.41 764
8114.26 830
8115.11 727
8115.96 786
8116.81 841
8117.66 904
8118.51 854
8119.36 793
8120.21 831
8121.06 869
8121.92 886
8122.77 810
8123.62 878
8124.47 866
8125.32 808
8126.17 737
8127.02 847
8127.87 844
8128.72 834
8129.57 860
8130.43 868
8131.28 841
8132.13 832
8132.98 881
8133.83 862
8134.68 871
8135.53 817
8136.38 841
8137.24 800
8138.09 852
8138.94 789
8139.79 854
8140.64 854
8141.49 870
8142.35 792
8143.20 799
8144.05 806
8144.90 795
8145.75 820
8146.61 928
8147.46 841
8148.31 847
8149.16 839
8150.01 828
8150.87 846
8151.72 766
8152.57 800
8153.42 792
8154.28 813
8155.13 831
8155.98 848
8156.83 808
8157.69 821
8158.54 848
8159.39 812
8160.24 812
8161.10 818
8161.95 865
8162.80 862
8163.66 834
8164.51 892
8165.36 900
8166.21 843
8167.07 864
8167.92 834
8168.77 817
8169.63 775
8170.48 831
8171.33 844
8172.19 870
8173.04 852
8173.89 866
8174.75 863
8175.60 874
8176.46 866
8177.31 927
8178.16 912
8179.02 781
8179.87 715
8180.72 808
8181.58 819
8182.43 780
8183.29 780
8184.14 762
8184.99 796
8185.85 911
8186.70 774
8187.56 723
8188.41 750
8189.26 769
8190.12 772
8190.97 784
8191.83 813
8192.68 873
8193.54 856
8194.39 825
8195.25 795
8196.10 748
8196.95 722
8197.81 784
8198.66 785
8199.52 741
8200.37 879
8201.23 813
8202.08 781
8202.94 752
8203.79 781
8204.65 838
8205.50 789
8206.36 827
8207.21 778
8208.07 864
8208.92 849
8209.78 807
8210.64 771
8211.49 762
8212.35 758
8213.20 774
8214.06 845
8214.91 804
8215.77 852
8216.62 795
8217.48 812
8218.34 821
8219.19 783
8220.05 809
8220.90 828
8221.76 794
8222.61 869
8223.47 807
8224.33 837
8225.18 840
8226.04 838
8226.90 862
8227.75 866
8228.61 876
8229.46 922
8230.32 892
8231.18 872
8232.03 923
8232.89 875
8233.75 823
8234.60 806
8235.46 864
8236.32 864
8237.17 809
8238.03 759
8238.89 835
8239.74 913
8240.60 883
8241.46 854
8242.32 781
8243.17 815
8244.03 825
8244.89 910
8245.74 833
8246.60 753
8247.46 801
8248.32 813
8249.17 855
8250.03 822
8250.89 765
8251.75 811
8252.60 891
8253.46 800
8254.32 780
8255.18 887
8256.03 829
8256.89 792
8257.75 776
8258.61 840
8259.47 852
8260.32 872
8261.18 858
8262.04 776
8262.90 824
8263.76 827
8264.61 764
8265.47 773
8266.33 785
8267.19 789
8268.05 859
8268.91 819
8269.76 812
8270.62 800
8271.48 847
8272.34 872
8273.20 789
8274.06 810
8274.92 792
8275.77 846
8276.63 812
8277.49 800
8278.35 820
8279.21 843
8280.07 785
8280.93 832
8281.79 786
8282.65 783
8283.51 845
8284.36 847
8285.22 833
8286.08 774
8286.94 772
8287.80 805
8288.66 826
8289.52 854
8290.38 860
8291.24 836
8292.10 838
8292.96 855
8293.82 844
8294.68 880
8295.54 848
8296.40 837
8297.26 873
8298.12 907
8298.98 905
8299.84 903
8300.70 776
8301.56 829
8302.42 948
8303.28 849
8304.14 803
8305.00 841
8305.86 818
8306.72 852
8307.58 838
8308.44 839
8309.30 851
8310.16 849
8311.02 838
8311.88 780
8312.74 825
8313.60 901
8314.46 898
8315.33 879
8316.19 778
8317.05 881
8317.91 883
8318.77 864
8319.63 859
8320.49 811
8321.35 790
8322.21 879
8323.08 798
8323.94 843
8324.80 924
8325.66 887
8326.52 909
8327.38 914
8328.24 864
8329.10 847
8329.97 838
8330.83 809
8331.69 837
8332.55 873
8333.41 857
8334.28 879
8335.14 873
8336.00 793
8336.86 893
8337.72 954
8338.58 873
8339.45 838
8340.31 866
8341.17 881
8342.03 878
8342.90 785
8343.76 853
8344.62 830
8345.48 825
8346.35 920
8347.21 875
8348.07 903
8348.93 851
8349.80 934
8350.66 911
8351.52 895
8352.38 898
8353.25 857
8354.11 886
8354.97 876
8355.83 813
8356.70 911
8357.56 930
8358.42 886
8359.29 821
8360.15 883
8361.01 922
8361.88 931
8362.74 835
8363.60 889
8364.47 918
8365.33 920
8366.19 904
8367.06 912
8367.92 839
8368.78 957
8369.65 903
8370.51 931
8371.38 909
8372.24 866
8373.10 891
8373.97 896
8374.83 901
8375.69 940
8376.56 946
8377.42 904
8378.29 911
8379.15 974
8380.01 880
8380.88 952
8381.74 900
8382.61 899
8383.47 963
8384.34 889
8385.20 916
8386.07 941
8386.93 931
8387.79 899
8388.66 963
8389.52 1014
8390.39 1038
8391.25 930
8392.12 992
8392.98 1031
8393.85 983
8394.71 973
8395.58 959
8396.44 954
8397.31 997
8398.17 913
8399.04 966
8399.90 985
8400.77 1037
8401.63 1018
8402.50 983
8403.36 942
8404.23 990
8405.10 1031
8405.96 1007
8406.83 971
8407.69 1033
8408.56 1037
8409.42 1106
8410.29 1079
8411.15 980
8412.02 951
8412.89 1027
8413.75 1041
8414.62 1009
8415.48 1004
8416.35 967
8417.22 1115
8418.08 1105
8418.95 979
8419.82 1072
8420.68 1169
8421.55 1123
8422.41 1177
8423.28 1093
8424.15 1081
8425.01 1077
8425.88 1117
8426.75 1103
8427.61 1064
8428.48 1104
8429.35 1169
8430.21 1202
8431.08 1235
8431.95 1246
8432.81 1278
8433.68 1246
8434.55 1323
8435.41 1271
8436.28 1208
8437.15 1144
8438.02 1191
8438.88 1204
8439.75 1283
8440.62 1162
8441.49 1172
8442.35 1213
8443.22 1293
8444.09 1344
8444.96 1287
8445.82 1369
8446.69 1326
8447.56 1334
8448.43 1302
8449.29 1346
8450.16 1398
8451.03 1511
8451.90 1455
8452.77 1502
8453.63 1501
8454.50 1545
8455.37 1522
8456.24 1514
8457.11 1483
8457.97 1495
8458.84 1580
8459.71 1657
8460.58 1787
8461.45 1819
8462.32 2025
8463.18 2044
8464.05 2214
8464.92 2153
8465.79 2062
8466.66 1978
8467.53 1942
8468.40 1662
8469.26 1587
8470.13 1616
8471.00 1622
8471.87 1720
8472.74 1886
8473.61 1940
8474.48 2103
8475.35 2357
8476.22 2505
8477.09 2767
8477.95 2880
8478.82 2717
8479.69 2594
8480.56 2283
8481.43 2041
8482.30 1875
8483.17 1744
8484.04 1529
8484.91 1374
8485.78 1333
8486.65 1386
8487.52 1400
8488.39 1372
8489.26 1331
8490.13 1241
8491.00 1304
8491.87 1304
8492.74 1274
8493.61 1259
8494.48 1238
8495.35 1305
8496.22 1478
8497.09 1328
8497.96 1341
8498.83 1391
8499.70 1392
8500.57 1330
8501.44 1276
8502.31 1256
8503.18 1336
8504.05 1415
8504.92 1330
8505.79 1296
8506.66 1350
8507.53 1280
8508.41 1276
8509.28 1332
8510.15 1327
8511.02 1322
8511.89 1357
8512.76 1404
8513.63 1378
8514.50 1552
8515.37 1484
8516.24 1484
8517.12 1500
8517.99 1433
8518.86 1423
8519.73 1287
8520.60 1318
8521.47 1314
8522.34 1279
8523.22 1202
8524.09 1204
8524.96 1223
8525.83 1255
8526.70 1295
8527.57 1309
8528.45 1270
8529.32 1260
8530.19 1255
8531.06 1305
8531.93 1390
8532.81 1391
8533.68 1395
8534.55 1360
8535.42 1329
8536.29 1351
8537.17 1350
8538.04 1369
8538.91 1416
8539.78 1416
8540.66 1379
8541.53 1298
8542.40 1347
8543.27 1399
8544.15 1456
8545.02 1363
8545.89 1361
8546.76 1394
8547.64 1316
8548.51 1348
8549.38 1403
8550.26 1391
8551.13 1364
8552.00 1323
8552.87 1379
8553.75 1304
8554.62 1258
8555.49 1266
8556.37 1201
8557.24 1264
8558.11 1325
8558.99 1361
8559.86 1363
8560.73 1336
8561.61 1269
8562.48 1342
8563.36 1238
8564.23 1238
8565.10 1263
8565.98 1253
8566.85 1167
8567.72 1239
8568.60 1231
8569.47 1228
8570.35 1157
8571.22 1221
8572.09 1206
8572.97 1162
8573.84 1188
8574.72 1202
8575.59 1163
8576.46 1238
8577.34 1197
8578.21 1110
8579.09 1126
8579.96 1173
8580.84 1212
8581.71 1220
8582.59 1113
8583.46 1141
8584.34 1176
8585.21 1235
8586.08 1166
8586.96 1092
8587.83 1167
8588.71 1146
8589.58 1154
8590.46 1151
8591.33 1155
8592.21 1217
8593.08 1145
8593.96 1183
8594.83 1243
8595.71 1177
8596.59 1193
8597.46 1132
8598.34 1148
8599.21 1149
8600.09 1159
8600.96 1192
8601.84 1243
8602.71 1122
8603.59 1079
8604.46 1159
8605.34 1171
8606.22 1119
8607.09 1155
8607.97 1169
8608.84 1175
8609.72 1171
8610.60 1206
8611.47 1223
8612.35 1203
8613.22 1188
8614.10 1264
8614.98 1121
8615.85 1218
8616.73 1198
8617.61 1161
8618.48 1215
8619.36 1148
8620.24 1159
8621.11 1090
8621.99 1238
8622.87 1305
8623.74 1271
8624.62 1254
8625.50 1326
8626.37 1309
8627.25 1299
8628.13 1264
8629.00 1282
8629.88 1251
8630.76 1229
8631.63 1324
8632.51 1362
8633.39 1351
8634.27 1313
8635.14 1290
8636.02 1261
8636.90 1292
8637.77 1412
8638.65 1477
8639.53 1349
8640.41 1343
8641.28 1287
8642.16 1329
8643.04 1376
8643.92 1388
8644.80 1316
8645.67 1299
8646.55 1391
8647.43 1331
8648.31 1412
8649.19 1396
8650.06 1352
8650.94 1392
8651.82 1419
8652.70 1470
8653.58 1503
8654.45 1565
8655.33 1411
8656.21 1357
8657.09 1452
8657.97 1536
8658.85 1407
8659.72 1398
8660.60 1471
8661.48 1481
8662.36 1391
8663.24 1533
8664.12 1513
8665.00 1521
8665.88 1496
8666.75 1608
8667.63 1530
8668.51 1546
8669.39 1462
8670.27 1457
8671.15 1575
8672.03 1490
8672.91 1512
8673.79 1599
8674.67 1619
8675.55 1596
8676.42 1756
8677.30 1752
8678.18 1836
8679.06 1921
8679.94 1984
8680.82 2115
8681.70 2147
8682.58 2055
8683.46 2057
8684.34 2057
8685.22 1933
8686.10 1856
8686.98 1693
8687.86 1680
8688.74 1631
8689.62 1501
8690.50 1556
8691.38 1480
8692.26 1532
8693.14 1544
8694.02 1588
8694.90 1653
8695.78 1885
8696.66 2107
8697.54 2264
8698.42 2426
8699.30 2500
8700.18 2601
8701.07 2361
8701.95 2232
8702.83 2132
8703.71 2007
8704.59 1899
8705.47 1777
8706.35 1447
8707.23 1411
8708.11 1331
8708.99 1282
8709.87 1304
8710.75 1301
8711.64 1285
8712.52 1243
8713.40 1242
8714.28 1206
8715.16 1196
8716.04 1334
8716.92 1263
8717.81 1210
8718.69 1211
8719.57 1263
8720.45 1269
8721.33 1190
8722.21 1176
8723.10 1132
8723.98 1193
8724.86 1200
8725.74 1226
8726.62 1211
8727.50 1209
8728.39 1198
8729.27 1233
8730.15 1160
8731.03 1217
8731.91 1172
8732.80 1224
8733.68 1253
8734.56 1287
8735.44 1299
8736.33 1314
8737.21 1249
8738.09 1316
8738.97 1343
8739.86 1291
8740.74 1316
8741.62 1276
8742.50 1259
8743.39 1201
8744.27 1202
8745.15 1189
8746.04 1193
8746.92 1084
8747.80 1211
8748.68 1190
8749.57 1133
8750.45 1262
8751.33 1246
8752.22 1230
8753.10 1233
8753.98 1172
8754.87 1164
8755.75 1234
8756.63 1272
8757.52 1108
8758.40 1097
8759.28 1201
8760.17 1181
8761.05 1111
8761.94 1114
8762.82 1110
8763.70 1109
8764.59 1200
8765.47 1136
8766.36 1117
8767.24 1090
8768.12 1099
8769.01 1093
8769.89 1070
8770.78 1115
8771.66 1061
8772.54 1056
8773.43 1134
8774.31 1163
8775.20 1102
8776.08 1149
8776.97 1180
8777.85 1146
8778.73 1059
8779.62 1053
8780.50 1051
8781.39 1088
8782.27 1051
8783.16 1116
8784.04 1077
8784.93 1051
8785.81 999
8786.70 985
8787.58 1035
8788.47 999
8789.35 970
8790.24 1021
8791.12 1099
8792.01 1070
8792.89 1011
8793.78 1001
8794.66 980
8795.55 983
8796.44 1050
8797.32 1046
8798.21 1036
8799.09 947
8799.98 977
8800.86 977
8801.75 916
8802.63 973
8803.52 1030
8804.41 1014
8805.29 1014
8806.18 974
8807.06 929
8807.95 927
8808.84 1000
8809.72 979
8810.61 884
8811.49 878
8812.38 872
8813.27 918
8814.15 932
8815.04 915
8815.93 932
8816.81 943
8817.70 918
8818.59 893
8819.47 861
8820.36 832
8821.25 881
8822.13 913
8823.02 908
8823.91 867
8824.79 881
8825.68 825
8826.57 852
8827.45 938
8828.34 888
8829.23 872
8830.12 890
8831.00 858
8831.89 947
8832.78 875
8833.66 819
8834.55 859
8835.44 821
8836.33 826
8837.21 855
8838.10 825
8838.99 830
8839.88 829
8840.76 791
8841.65 905
8842.54 830
8843.43 775
8844.32 838
8845.20 827
8846.09 819
8846.98 824
8847.87 780
8848.76 804
8849.64 831
8850.53 827
8851.42 901
8852.31 822
8853.20 847
8854.09 787
8854.97 791
8855.86 827
8856.75 769
8857.64 823
8858.53 788
8859.42 797
8860.30 774
8861.19 831
8862.08 871
8862.97 771
8863.86 803
8864.75 806
8865.64 807
8866.53 793
8867.42 802
8868.30 780
8869.19 762
8870.08 804
8870.97 774
8871.86 774
8872.75 791
8873.64 773
8874.53 756
8875.42 753
8876.31 759
8877.20 703
8878.09 756
8878.98 821
8879.87 778
8880.76 813
8881.65 785
8882.54 786
8883.43 706
8884.32 687
8885.21 733
8886.10 755
8886.99 761
8887.88 783
8888.77 779
8889.66 733
8890.55 780
8891.44 721
8892.33 765
8893.22 730
8894.11 733
8895.00 718
8895.89 740
8896.78 792
8897.67 800
8898.56 789
8899.45 775
8900.34 743
8901.23 777
8902.12 795
8903.01 707
8903.90 808
8904.79 821
8905.69 807
8906.58 717
8907.47 713
8908.36 723
8909.25 786
8910.14 821
8911.03 773
8911.92 753
8912.82 710
8913.71 829
8914.60 770
8915.49 761
8916.38 700
8917.27 707
8918.16 750
8919.06 749
8919.95 734
8920.84 732
8921.73 726
8922.62 746
8923.51 681
8924.41 693
8925.30 672
8926.19 734
8927.08 791
8927.97 718
8928.87 733
8929.76 835
8930.65 720
8931.54 711
8932.43 731
8933.33 764
8934.22 801
8935.11 727
8936.00 695
8936.90 688
8937.79 749
8938.68 758
8939.57 749
8940.47 694
8941.36 705
8942.25 677
8943.15 686
8944.04 688
8944.93 724
8945.82 735
8946.72 688
8947.61 663
8948.50 666
8949.40 680
8950.29 693
8951.18 689
8952.08 722
8952.97 644
8953.86 676
8954.76 707
8955.65 668
8956.54 667
8957.44 639
8958.33 670
8959.22 708
8960.12 673
8961.01 707
8961.91 648
8962.80 666
8963.69 710
8964.59 691
8965.48 701
8966.37 742
8967.27 668
8968.16 691
8969.06 679
8969.95 651
8970.85 601
8971.74 646
8972.63 690
8973.53 675
8974.42 746
8975.32 715
8976.21 653
8977.11 717
8978.00 760
8978.90 689
8979.79 757
8980.68 687
8981.58 722
8982.47 680
8983.37 691
8984.26 711
8985.16 719
8986.05 701
8986.95 669
8987.84 691
8988.74 747
8989.63 669
8990.53 680
8991.42 674
8992.32 687
8993.22 704
8994.11 700
8995.01 693
8995.90 673
8996.80 713
8997.69 735
8998.59 690
8999.48 733
9000.38 749
9001.28 730
9002.17 667
9003.07 718
9003.96 618
9004.86 624
9005.75 621
9006.65 646
9007.55 661
9008.44 671
9009.34 698
9010.23 637
9011.13 693
9012.03 644
9012.92 656
9013.82 647
9014.72 658
9015.61 707
9016.51 673
9017.41 684
9018.30 638
9019.20 670
9020.10 647
9020.99 651
9021.89 656
9022.79 676
9023.68 607
9024.58 639
9025.48 641
9026.37 659
9027.27 675
9028.17 644
9029.06 646
9029.96 660
9030.86 673
9031.76 620
9032.65 650
9033.55 697
9034.45 655
9035.35 645
9036.24 659
9037.14 630
9038.04 635
9038.94 726
9039.83 709
9040.73 658
9041.63 607
9042.53 619
9043.42 646
9044.32 640
9045.22 641
9046.12 613
9047.02 661
9047.91 651
9048.81 662
9049.71 606
9050.61 608
9051.51 648
9052.41 642
9053.30 663
9054.20 627
9055.10 638
9056.00 582
9056.90 642
9057.80 651
9058.69 643
9059.59 590
9060.49 617
9061.39 640
9062.29 609
9063.19 651
9064.09 657
9064.99 743
9065.88 751
9066.78 715
9067.68 624
9068.58 666
9069.48 681
9070.38 666
9071.28 683
9072.18 603
9073.08 661
9073.98 656
9074.88 687
9075.78 667
9076.68 674
9077.58 588
9078.47 659
9079.37 670
9080.27 623
9081.17 596
9082.07 644
9082.97 659
9083.87 693
9084.77 653
9085.67 606
9086.57 593
9087.47 569
9088.37 604
9089.27 680
9090.17 640
9091.07 643
9091.97 682
9092.87 686
9093.77 654
9094.67 673
9095.58 687
9096.48 700
9097.38 656
9098.28 582
9099.18 609
9100.08 667
9100.98 666
9101.88 590
9102.78 670
9103.68 682
9104.58 664
9105.48 655
9106.38 625
9107.28 677
9108.19 611
9109.09 671
9109.99 583
9110.89 629
9111.79 635
9112.69 666
9113.59 651
9114.49 676
9115.40 650
9116.30 615
9117.20 619
9118.10 562
9119.00 630
9119.90 625
9120.81 630
9121.71 641
9122.61 621
9123.51 668
9124.41 631
9125.31 649
9126.22 636
9127.12 615
9128.02 626
9128.92 636
9129.82 605
9130.73 634
9131.63 620
9132.53 608
9133.43 619
9134.34 623
9135.24 639
9136.14 585
9137.04 543
9137.95 639
9138.85 610
9139.75 649
9140.65 667
9141.56 594
9142.46 652
9143.36 647
9144.26 683
9145.17 605
9146.07 640
9146.97 630
9147.88 663
9148.78 660
9149.68 634
9150.59 610
9151.49 615
9152.39 574
9153.29 598
9154.20 646
9155.10 672
9156.01 641
9156.91 647
9157.81 666
9158.72 628
9159.62 575
9160.52 585
9161.43 629
9162.33 652
9163.23 656
9164.14 691
9165.04 594
9165.95 615
9166.85 585
9167.75 582
9168.66 619
9169.56 676
9170.47 647
9171.37 650
9172.27 637
9173.18 655
9174.08 710
9174.99 638
9175.89 663
9176.80 591
9177.70 631
9178.60 637
9179.51 701
9180.41 657
9181.32 613
9182.22 596
9183.13 652
9184.03 626
9184.94 570
9185.84 659
9186.75 648
9187.65 651
9188.56 615
9189.46 624
9190.37 715
9191.27 625
9192.18 691
9193.08 673
9193.99 665
9194.89 651
9195.80 638
9196.71 639
9197.61 690
9198.52 633
9199.42 657
9200.33 670
9201.23 626
9202.14 611
9203.04 642
9203.95 626
9204.86 696
9205.76 669
9206.67 643
9207.57 730
9208.48 601
9209.39 626
9210.29 639
9211.20 697
9212.10 702
9213.01 648
9213.92 686
9214.82 659
9215.73 626
9216.64 622
9217.54 654
9218.45 666
9219.36 600
9220.26 708
9221.17 656
9222.08 624
9222.98 655
9223.89 709
9224.80 672
9225.70 727
9226.61 623
9227.52 632
9228.42 660
9229.33 607
9230.24 621
9231.14 662
9232.05 605
9232.96 631
9233.87 695
9234.77 661
9235.68 590
9236.59 609
9237.50 629
9238.40 680
9239.31 650
9240.22 625
9241.13 632
9242.03 663
9242.94 698
9243.85 665
9244.76 627
9245.66 581
9246.57 595
9247.48 606
9248.39 632
9249.30 624
9250.20 564
9251.11 646
9252.02 614
9252.93 600
9253.84 662
9254.75 596
9255.65 624
9256.56 619
9257.47 637
9258.38 596
9259.29 588
9260.20 652
9261.10 650
9262.01 580
9262.92 628
9263.83 635
9264.74 594
9265.65 620
9266.56 607
9267.47 633
9268.37 631
9269.28 592
9270.19 602
9271.10 656
9272.01 590
9272.92 635
9273.83 636
9274.74 612
9275.65 661
9276.56 610
9277.47 609
9278.38 636
9279.29 621
9280.20 657
9281.11 607
9282.01 639
9282.92 712
9283.83 688
9284.74 606
9285.65 580
9286.56 620
9287.47 623
9288.38 626
9289.29 680
9290.20 634
9291.11 586
9292.02 616
9292.93 655
9293.84 628
9294.75 605
9295.66 647
9296.57 646
9297.49 616
9298.40 657
9299.31 629
9300.22 665
9301.13 626
9302.04 588
9302.95 626
9303.86 665
9304.77 653
9305.68 592
9306.59 616
9307.50 714
9308.41 673
9309.32 664
9310.24 698
9311.15 624
9312.06 621
9312.97 605
9313.88 625
9314.79 633
9315.70 604
9316.61 581
9317.53 600
9318.44 622
9319.35 569
9320.26 616
9321.17 617
9322.08 644
9322.99 579
9323.91 566
9324.82 604
9325.73 627
9326.64 569
9327.55 606
9328.46 595
9329.38 594
9330.29 562
9331.20 637
9332.11 612
9333.03 616
9333.94 663
9334.85 638
9335.76 626
9336.67 593
9337.59 577
9338.50 576
9339.41 607
9340.32 602
9341.24 654
9342.15 636
9343.06 662
9343.97 651
9344.89 629
9345.80 634
9346.71 705
9347.63 657
9348.54 625
9349.45 637
9350.36 694
9351.28 678
9352.19 657
9353.10 618
9354.02 662
9354.93 639
9355.84 613
9356.76 595
9357.67 599
9358.58 614
9359.50 642
9360.41 654
9361.32 627
9362.24 668
9363.15 653
9364.06 634
9364.98 679
9365.89 661
9366.81 587
9367.72 615
9368.63 639
9369.55 610
9370.46 616
9371.38 625
9372.29 597
9373.20 633
9374.12 626
9375.03 597
9375.95 621
9376.86 590
9377.77 639
9378.69 643
9379.60 678
9380.52 682
9381.43 659
9382.35 686
9383.26 652
9384.18 589
9385.09 637
9386.01 602
9386.92 591
9387.83 646
9388.75 649
9389.66 612
9390.58 620
9391.49 650
9392.41 683
9393.32 681
9394.24 639
9395.16 625
9396.07 693
9396.99 616
9397.90 676
9398.82 681
9399.73 644
9400.65 633
9401.56 631
9402.48 680
9403.39 778
9404.31 667
9405.22 738
9406.14 721
9407.06 648
9407.97 646
9408.89 643
9409.80 626
9410.72 660
9411.64 590
9412.55 591
9413.47 670
9414.38 670
9415.30 582
9416.22 667
9417.13 653
9418.05 694
9418.97 634
9419.88 653
9420.80 631
9421.71 668
9422.63 690
9423.55 603
9424.46 620
9425.38 680
9426.30 670
9427.21 751
9428.13 645
9429.05 672
9429.96 711
9430.88 708
9431.80 699
9432.72 675
9433.63 727
9434.55 742
9435.47 640
9436.38 677
9437.30 654
9438.22 638
9439.14 671
9440.05 683
9440.97 651
9441.89 643
9442.81 619
9443.72 719
9444.64 796
9445.56 706
9446.48 640
9447.39 704
9448.31 682
9449.23 699
9450.15 667
9451.07 671
9451.98 674
9452.90 721
9453.82 697
9454.74 689
9455.66 742
9456.57 729
9457.49 675
9458.41 703
9459.33 665
9460.25 730
9461.16 800
9462.08 743
9463.00 720
9463.92 737
9464.84 715
9465.76 731
9466.68 716
9467.59 685
9468.51 687
9469.43 725
9470.35 643
9471.27 644
9472.19 757
9473.11 697
9474.03 647
9474.95 699
9475.87 671
9476.78 688
9477.70 611
9478.62 715
9479.54 735
9480.46 699
9481.38 716
9482.30 734
9483.22 732
9484.14 679
9485.06 696
9485.98 732
9486.90 687
9487.82 719
9488.74 690
9489.66 648
9490.58 644
9491.50 655
9492.42 695
9493.34 714
9494.26 738
9495.18 722
9496.10 754
9497.02 744
9497.94 705
9498.86 695
9499.78 694
9500.70 674
9501.62 698
9502.54 667
9503.46 694
9504.38 658
9505.30 742
9506.22 703
9507.14 737
9508.06 657
9508.98 688
9509.90 708
9510.82 709
9511.75 757
9512.67 774
9513.59 805
9514.51 750
9515.43 776
9516.35 776
9517.27 726
9518.19 731
9519.11 739
9520.03 760
9520.96 720
9521.88 748
9522.80 736
9523.72 760
9524.64 743
9525.56 735
9526.48 741
9527.41 788
9528.33 723
9529.25 703
9530.17 761
9531.09 707
9532.02 689
9532.94 731
9533.86 738
9534.78 775
9535.70 774
9536.63 748
9537.55 780
9538.47 862
9539.39 850
9540.31 927
9541.24 872
9542.16 802
9543.08 842
9544.00 818
9544.93 825
9545.85 852
9546.77 845
9547.69 790
9548.62 792
9549.54 820
9550.46 787
9551.38 742
9552.31 707
9553.23 774
9554.15 729
9555.08 720
9556.00 699
9556.92 726
9557.84 736
9558.77 811
9559.69 742
9560.61 700
9561.54 777
9562.46 745
9563.38 718
9564.31 737
9565.23 854
9566.15 748
9567.08 788
9568.00 828
9568.93 870
9569.85 838
9570.77 768
9571.70 763
9572.62 756
9573.54 782
9574.47 759
9575.39 768
9576.32 772
9577.24 799
9578.16 819
9579.09 749
9580.01 750
9580.94 773
9581.86 759
9582.78 745
9583.71 782
9584.63 779
9585.56 749
9586.48 757
9587.41 808
9588.33 761
9589.26 750
9590.18 801
9591.11 747
9592.03 812
9592.96 779
9593.88 800
9594.80 862
9595.73 778
9596.65 824
9597.58 754
9598.50 812
9599.43 823
9600.35 815
9601.28 803
9602.21 804
9603.13 792
9604.06 827
9604.98 762
9605.91 827
9606.83 818
9607.76 850
9608.68 825
9609.61 797
9610.53 831
9611.46 778
9612.39 772
9613.31 782
9614.24 850
9615.16 910
9616.09 835
9617.02 916
9617.94 883
9618.87 833
9619.79 824
9620.72 833
9621.65 794
9622.57 852
9623.50 932
9624.42 796
9625.35 835
9626.28 879
9627.20 890
9628.13 869
9629.06 883
9629.98 875
9630.91 814
9631.84 835
9632.76 861
9633.69 833
9634.62 811
9635.54 892
9636.47 896
9637.40 942
9638.32 936
9639.25 907
9640.18 789
9641.11 832
9642.03 878
9642.96 913
9643.89 874
9644.81 918
9645.74 879
9646.67 880
9647.60 837
9648.52 915
9649.45 915
9650.38 950
9651.31 942
9652.23 1006
9653.16 967
9654.09 1012
9655.02 1033
9655.95 1025
9656.87 1020
9657.80 1026
9658.73 1047
9659.66 972
9660.58 993
9661.51 936
9662.44 919
9663.37 911
9664.30 977
9665.23 982
9666.15 944
9667.08 979
9668.01 1033
9668.94 938
9669.87 963
9670.80 971
9671.73 1011
9672.65 1051
9673.58 953
9674.51 1006
9675.44 987
9676.37 1012
9677.30 925
9678.23 912
9679.16 1018
9680.08 936
9681.01 1001
9681.94 971
9682.87 924
9683.80 954
9684.73 982
9685.66 994
9686.59 1001
9687.52 1020
9688.45 917
9689.38 981
9690.31 1016
9691.24 954
9692.17 886
9693.09 932
9694.02 1024
9694.95 1029
9695.88 948
9696.81 982
9697.74 984
9698.67 1056
9699.60 905
9700.53 907
9701.46 956
9702.39 1099
9703.32 1124
9704.25 1124
9705.18 1076
9706.11 1023
9707.04 1108
9707.97 1055
9708.91 1083
9709.84 1043
9710.77 1022
9711.70 955
9712.63 933
9713.56 928
9714.49 937
9715.42 957
9716.35 1002
9717.28 898
9718.21 974
9719.14 985
9720.07 1047
9721.00 966
9721.93 963
9722.87 966
9723.80 949
9724.73 945
9725.66 1030
9726.59 1083
9727.52 975
9728.45 949
9729.38 883
9730.32 922
9731.25 906
9732.18 918
9733.11 876
9734.04 885
9734.97 906
9735.91 938
9736.84 947
9737.77 927
9738.70 906
9739.63 931
9740.56 934
9741.50 925
9742.43 963
9743.36 923
9744.29 891
9745.22 917
9746.16 897
9747.09 898
9748.02 912
9748.95 950
9749.89 880
9750.82 854
9751.75 839
9752.68 857
9753.62 850
9754.55 782
9755.48 853
9756.41 882
9757.35 864
9758.28 764
9759.21 840
9760.14 856
9761.08 928
9762.01 819
9762.94 838
9763.88 857
9764.81 864
9765.74 796
9766.68 773
9767.61 841
9768.54 829
9769.48 815
9770.41 889
9771.34 881
9772.28 878
9773.21 872
9774.14 886
9775.08 867
9776.01 829
9776.94 798
9777.88 860
9778.81 796
9779.74 781
9780.68 832
9781.61 842
9782.55 874
9783.48 865
9784.41 818
9785.35 907
9786.28 875
9787.22 832
9788.15 785
9789.08 838
9790.02 829
9790.95 875
9791.89 870
9792.82 798
9793.76 881
9794.69 794
9795.63 809
9796.56 733
9797.49 748
9798.43 734
9799.36 783
9800.30 708
9801.23 763
9802.17 762
9803.10 764
9804.04 816
9804.97 810
9805.91 790
9806.84 731
9807.78 737
9808.71 707
9809.65 754
9810.58 788
9811.52 710
9812.45 747
9813.39 684
9814.33 700
9815.26 734
9816.20 725
9817.13 707
9818.07 729
9819.00 704
9819.94 720
9820.87 761
9821.81 698
9822.75 680
9823.68 724
9824.62 757
9825.55 761
9826.49 695
9827.43 718
9828.36 754
9829.30 722
9830.23 694
9831.17 724
9832.11 780
9833.04 748
9833.98 761
9834.92 719
9835.85 722
9836.79 733
9837.73 669
9838.66 650
9839.60 643
9840.54 733
9841.47 711
9842.41 742
9843.35 714
9844.28 646
9845.22 693
9846.16 714
9847.09 707
9848.03 728
9848.97 735
9849.90 761
9850.84 705
9851.78 659
9852.72 642
9853.65 682
9854.59 692
9855.53 623
9856.47 672
9857.40 704
9858.34 707
9859.28 781
9860.22 730
9861.15 636
9862.09 678
9863.03 644
9863.97 673
9864.90 687
9865.84 669
9866.78 675
9867.72 713
9868.66 675
9869.59 712
9870.53 696
9871.47 690
9872.41 635
9873.35 708
9874.29 728
9875.22 666
9876.16 667
9877.10 710
9878.04 724
9878.98 693
9879.92 657
9880.85 669
9881.79 728
9882.73 697
9883.67 654
9884.61 686
9885.55 692
9886.49 664
9887.43 691
9888.37 658
9889.30 687
9890.24 649
9891.18 618
9892.12 615
9893.06 598
9894.00 628
9894.94 658
9895.88 713
9896.82 681
9897.76 677
9898.70 701
9899.64 710
9900.58 709
9901.52 658
9902.45 694
9903.39 641
9904.33 630
9905.27 634
9906.21 675
9907.15 616
9908.09 600
9909.03 653
9909.97 647
9910.91 634
9911.85 649
9912.79 654
9913.73 609
9914.67 639
9915.61 641
9916.55 631
9917.49 656
9918.44 678
9919.38 676
9920.32 629
9921.26 539
9922.20 647
9923.14 619
9924.08 642
9925.02 634
9925.96 687
9926.90 698
9927.84 667
9928.78 609
9929.72 688
9930.66 721
9931.61 709
9932.55 695
9933.49 736
9934.43 684
9935.37 716
9936.31 763
9937.25 726
9938.19 762
9939.14 740
9940.08 713
9941.02 656
9941.96 687
9942.90 647
9943.84 650
9944.78 685
9945.73 655
9946.67 688
9947.61 651
9948.55 679
9949.49 639
9950.44 593
9951.38 619
9952.32 616
9953.26 593
9954.20 573
9955.15 638
9956.09 666
9957.03 605
9957.97 643
9958.91 674
9959.86 673
9960.80 677
9961.74 681
9962.68 592
9963.63 600
9964.57 605
9965.51 599
9966.45 625
9967.40 609
9968.34 628
9969.28 624
9970.23 623
9971.17 628
9972.11 572
9973.05 622
9974.00 622
9974.94 601
9975.88 659
9976.83 641
9977.77 590
9978.71 652
9979.66 679
9980.60 662
9981.54 598
9982.49 624
9983.43 641
9984.37 638
9985.32 577
9986.26 612
9987.20 648
9988.15 647
9989.09 611
9990.04 591
9990.98 616
9991.92 619
9992.87 660
9993.81 621
9994.76 600
9995.70 608
9996.64 670
9997.59 633
9998.53 569
9999.48 524
10000.42 548
10001.36 611
10002.31 588
10003.25 562
10004.20 588
10005.14 589
10006.09 613
10007.03 611
10007.98 596
10008.92 659
10009.87 573
10010.81 610
10011.76 592
10012.70 630
10013.64 670
10014.59 670
10015.53 599
10016.48 558
10017.43 590
10018.37 601
10019.32 652
10020.26 586
10021.21 550
10022.15 632
10023.10 624
10024.04 603
10024.99 559
10025.93 545
10026.88 579
10027.82 575
10028.77 566
10029.72 614
10030.66 593
10031.61 640
10032.55 672
10033.50 608
10034.44 539
10035.39 529
10036.34 545
10037.28 608
10038.23 643
10039.17 657
10040.12 594
10041.07 594
10042.01 571
10042.96 588
10043.91 568
10044.85 585
10045.80 657
10046.74 662
10047.69 636
10048.64 618
10049.58 618
10050.53 581
10051.48 515
10052.42 537
10053.37 617
10054.32 580
10055.27 571
10056.21 579
10057.16 625
10058.11 633
10059.05 536
10060.00 539
10060.95 587
10061.89 581
10062.84 597
10063.79 609
10064.74 654
10065.68 566
10066.63 603
10067.58 566
10068.53 611
10069.47 533
10070.42 530
10071.37 556
10072.32 548
10073.26 581
10074.21 562
10075.16 545
10076.11 583
10077.06 534
10078.00 515
10078.95 561
10079.90 570
10080.85 579
10081.80 552
10082.74 507
10083.69 534
10084.64 600
10085.59 565
10086.54 528
10087.49 544
10088.43 592
10089.38 602
10090.33 651
10091.28 610
10092.23 582
10093.18 599
10094.13 550
10095.07 582
10096.02 582
10096.97 587
10097.92 559
10098.87 550
10099.82 585
10100.77 550
10101.72 566
10102.67 569
10103.61 609
10104.56 567
10105.51 572
10106.46 581
10107.41 539
10108.36 579
10109.31 530
10110.26 517
10111.21 548
10112.16 577
10113.11 582
10114.06 511
10115.01 576
10115.96 509
10116.91 589
10117.86 487
10118.81 519
10119.76 530
10120.71 593
10121.66 522
10122.61 551
10123.56 596
10124.51 609
10125.46 571
10126.41 598
10127.36 583
10128.31 571
10129.26 557
10130.21 554
10131.16 616
10132.11 573
10133.06 542
10134.01 603
10134.96 568
10135.91 544
10136.86 539
10137.81 553
10138.76 565
10139.72 606
10140.67 556
10141.62 501
10142.57 528
10143.52 550
10144.47 502
10145.42 540
10146.37 570
10147.32 565
10148.28 543
10149.23 533
10150.18 561
10151.13 581
10152.08 574
10153.03 611
10153.98 622
10154.94 592
10155.89 592
10156.84 567
10157.79 542
10158.74 530
10159.69 555
10160.65 551
10161.60 540
10162.55 497
10163.50 553
10164.45 600
10165.41 533
10166.36 545
10167.31 592
10168.26 575
10169.21 580
10170.17 611
10171.12 568
10172.07 561
10173.02 582
10173.98 526
10174.93 546
10175.88 582
10176.83 561
10177.79 565
10178.74 537
10179.69 570
10180.64 521
10181.60 564
10182.55 621
10183.50 625
10184.46 566
10185.41 547
10186.36 558
10187.32 549
10188.27 587
10189.22 592
10190.18 597
10191.13 552
10192.08 564
10193.03 523
10193.99 542
10194.94 555
10195.90 546
10196.85 614
10197.80 586
10198.76 588
10199.71 525
10200.66 567
10201.62 585
10202.57 555
10203.52 562
10204.48 568
10205.43 505
10206.39 493
10207.34 540
10208.29 519
10209.25 563
10210.20 618
10211.16 641
10212.11 564
10213.07 553
10214.02 555
10214.97 554
10215.93 561
10216.88 514
10217.84 560
10218.79 580
10219.75 543
10220.70 494
10221.66 569
10222.61 536
10223.57 538
10224.52 555
10225.48 492
10226.43 549
10227.39 564
10228.34 564
10229.30 539
10230.25 541
10231.21 522
10232.16 562
10233.12 540
10234.07 568
10235.03 565
10235.98 516
10236.94 498
10237.89 517
10238.85 562
10239.80 591
10240.76 584
10241.72 626
10242.67 676
10243.63 617
10244.58 594
10245.54 637
10246.49 563
10247.45 566
10248.41 624
10249.36 531
10250.32 525
10251.27 506
10252.23 556
10253.19 585
10254.14 607
10255.10 616
10256.06 554
10257.01 597
10257.97 617
10258.92 580
10259.88 624
10260.84 565
10261.79 553
10262.75 566
10263.71 578
10264.66 577
10265.62 557
10266.58 566
10267.53 541
10268.49 577
10269.45 587
10270.41 542
10271.36 554
10272.32 560
10273.28 565
10274.23 565
10275.19 548
10276.15 602
10277.11 536
10278.06 571
10279.02 540
10279.98 547
10280.94 576
10281.89 530
10282.85 555
10283.81 607
10284.77 550
10285.72 596
10286.68 553
10287.64 575
10288.60 553
10289.55 527
10290.51 506
10291.47 550
10292.43 574
10293.39 504
10294.34 515
10295.30 558
10296.26 482
10297.22 533
10298.18 567
10299.14 547
10300.09 624
10301.05 527
10302.01 495
10302.97 517
10303.93 529
10304.89 556
10305.85 516
10306.80 520
10307.76 545
10308.72 530
10309.68 501
10310.64 512
10311.60 491
10312.56 515
10313.52 524
10314.47 520
10315.43 537
10316.39 603
10317.35 557
10318.31 489
10319.27 530
10320.23 570
10321.19 554
10322.15 555
10323.11 528
10324.07 532
10325.03 507
10325.99 580
10326.95 566
10327.91 588
10328.87 596
10329.83 532
10330.79 560
10331.75 599
10332.71 581
10333.67 532
10334.63 571
10335.59 617
10336.55 584
10337.51 477
10338.47 538
10339.43 554
10340.39 572
10341.35 583
10342.31 565
10343.27 528
10344.23 560
10345.19 556
10346.15 492
10347.11 481
10348.07 509
10349.03 521
10349.99 508
10350.95 501
10351.91 509
10352.87 567
10353.83 537
10354.79 518
10355.76 549
10356.72 582
10357.68 523
10358.64 501
10359.60 552
10360.56 490
10361.52 450
10362.48 504
10363.45 535
10364.41 463
10365.37 490
10366.33 519
10367.29 518
10368.25 518
10369.21 518
10370.18 522
10371.14 466
10372.10 501
10373.06 460
10374.02 504
10374.98 545
10375.95 504
10376.91 452
10377.87 504
10378.83 527
10379.79 525
10380.76 493
10381.72 529
10382.68 562
10383.64 447
10384.61 519
10385.57 590
10386.53 513
10387.49 547
10388.46 569
10389.42 546
10390.38 552
10391.34 567
10392.31 523
10393.27 562
10394.23 565
10395.19 494
10396.16 536
10397.12 525
10398.08 517
10399.05 549
10400.01 497
10400.97 522
10401.93 500
10402.90 472
10403.86 512
10404.82 564
10405.79 501
10406.75 532
10407.71 555
10408.68 510
10409.64 500
10410.60 439
10411.57 495
10412.53 493
10413.50 570
10414.46 556
10415.42 498
10416.39 473
10417.35 513
10418.31 545
10419.28 602
10420.24 565
10421.21 517
10422.17 539
10423.13 557
10424.10 498
10425.06 547
10426.03 553
10426.99 554
10427.96 556
10428.92 552
10429.88 543
10430.85 534
10431.81 542
10432.78 559
10433.74 559
10434.71 584
10435.67 575
10436.64 585
10437.60 527
10438.57 503
10439.53 553
10440.50 558
10441.46 559
10442.43 509
10443.39 517
10444.36 529
10445.32 564
10446.29 460
10447.25 491
10448.22 458
10449.18 454
10450.15 473
10451.11 429
10452.08 479
10453.04 559
10454.01 548
10454.97 486
10455.94 467
10456.91 492
10457.87 545
10458.84 585
10459.80 492
10460.77 493
10461.73 481
10462.70 491
10463.67 503
10464.63 512
10465.60 503
10466.56 493
10467.53 518
10468.50 498
10469.46 475
10470.43 445
10471.40 495
10472.36 501
10473.33 447
10474.30 472
10475.26 540
10476.23 507
10477.19 536
10478.16 526
10479.13 493
10480.09 475
10481.06 503
10482.03 488
10483.00 435
10483.96 446
10484.93 452
10485.90 477
10486.86 466
10487.83 489
10488.80 483
10489.76 524
10490.73 554
10491.70 573
10492.67 494
10493.63 528
10494.60 524
10495.57 557
10496.54 543
10497.50 518
10498.47 549
10499.44 491
10500.41 496
10501.37 518
10502.34 503
10503.31 429
10504.28 487
10505.25 484
10506.21 473
10507.18 503
10508.15 520
10509.12 498
10510.09 483
10511.05 490
10512.02 490
10512.99 520
10513.96 522
10514.93 500
10515.90 545
10516.86 509
10517.83 531
10518.80 538
10519.77 516
10520.74 543
10521.71 502
10522.68 548
10523.64 514
10524.61 515
10525.58 473
10526.55 483
10527.52 499
10528.49 511
10529.46 544
10530.43 514
10531.40 479
10532.36 496
10533.33 546
10534.30 524
10535.27 510
10536.24 503
10537.21 505
10538.18 542
10539.15 536
10540.12 475
10541.09 555
10542.06 540
10543.03 513
10544.00 508
10544.97 523
10545.94 560
10546.91 515
10547.88 510
10548.85 474
10549.82 492
10550.79 563
10551.76 538
10552.73 528
10553.70 485
10554.67 556
10555.64 534
10556.61 541
10557.58 525
10558.55 518
10559.52 500
10560.49 495
10561.46 487
10562.43 513
10563.40 558
10564.37 548
10565.34 529
10566.31 502
10567.28 451
10568.25 547
10569.23 569
10570.20 553
10571.17 540
10572.14 504
10573.11 523
10574.08 552
10575.05 566
10576.02 619
10576.99 534
10577.96 455
10578.94 546
10579.91 504
10580.88 520
10581.85 516
10582.82 543
10583.79 581
10584.76 557
10585.74 532
10586.71 515
10587.68 522
10588.65 542
10589.62 563
10590.60 550
10591.57 541
10592.54 529
10593.51 527
10594.48 480
10595.45 512
10596.43 538
10597.40 535
10598.37 509
10599.34 481
10600.32 518
10601.29 510
10602.26 541
10603.23 573
10604.21 557
10605.18 536
10606.15 546
10607.12 529
10608.10 526
10609.07 557
10610.04 549
10611.01 542
10611.99 581
10612.96 535
10613.93 512
10614.91 511
10615.88 519
10616.85 579
10617.82 536
10618.80 533
10619.77 559
10620.74 541
10621.72 516
10622.69 483
10623.66 546
10624.64 586
10625.61 569
10626.58 550
10627.56 541
10628.53 529
10629.51 551
10630.48 611
10631.45 557
10632.43 521
10633.40 540
10634.37 546
10635.35 562
10636.32 541
10637.30 583
10638.27 540
10639.24 567
10640.22 535
10641.19 550
10642.17 527
10643.14 572
10644.11 584
10645.09 625
10646.06 642
10647.04 635
10648.01 625
10648.99 639
10649.96 599
10650.94 544
10651.91 537
10652.89 538
10653.86 559
10654.83 545
10655.81 540
10656.78 615
10657.76 560
10658.73 529
10659.71 518
10660.68 606
10661.66 630
10662.63 516
10663.61 584
10664.59 604
10665.56 596
10666.54 544
10667.51 571
10668.49 533
10669.46 493
10670.44 516
10671.41 506
10672.39 523
10673.36 539
10674.34 502
10675.32 539
10676.29 562
10677.27 527
10678.24 506
10679.22 544
10680.19 513
10681.17 571
10682.15 524
10683.12 549
10684.10 485
10685.08 569
10686.05 544
10687.03 531
10688.00 533
10688.98 531
10689.96 537
10690.93 535
10691.91 558
10692.89 506
10693.86 515
10694.84 528
10695.82 533
10696.79 512
10697.77 552
10698.75 527
10699.72 547
10700.70 556
10701.68 512
10702.65 563
10703.63 535
10704.61 509
10705.59 509
10706.56 488
10707.54 516
10708.52 497
10709.49 488
10710.47 543
10711.45 530
10712.43 533
10713.40 512
10714.38 523
10715.36 530
10716.34 548
10717.31 552
10718.29 578
10719.27 515
10720.25 532
10721.22 500
10722.20 500
10723.18 543
10724.16 500
10725.14 533
10726.11 578
10727.09 572
10728.07 594
10729.05 592
10730.03 565
10731.01 499
10731.98 529
10732.96 522
10733.94 506
10734.92 456
10735.90 560
10736.88 502
10737.85 557
10738.83 561
10739.81 539
10740.79 561
10741.77 537
10742.75 562
10743.73 549
10744.71 537
10745.69 572
10746.66 534
10747.64 479
10748.62 540
10749.60 533
10750.58 542
10751.56 617
10752.54 568
10753.52 540
10754.50 463
10755.48 523
10756.46 528
10757.44 550
10758.42 502
10759.39 521
10760.37 589
10761.35 551
10762.33 561
10763.31 572
10764.29 544
10765.27 559
10766.25 534
10767.23 553
10768.21 509
10769.19 512
10770.17 520
10771.15 511
10772.13 505
10773.11 512
10774.09 557
10775.07 528
10776.05 497
10777.03 499
10778.02 513
10779.00 517
10779.98 470
10780.96 465
10781.94 537
10782.92 503
10783.90 553
10784.88 572
10785.86 485
10786.84 527
10787.82 569
10788.80 535
10789.78 527
10790.76 495
10791.75 469
10792.73 525
10793.71 562
10794.69 550
10795.67 514
10796.65 497
10797.63 545
10798.61 557
10799.60 504
10800.58 544
10801.56 551
10802.54 573
10803.52 549
10804.50 556
10805.49 538
10806.47 499
10807.45 589
10808.43 568
10809.41 502
10810.39 525
10811.38 509
10812.36 642
10813.34 614
10814.32 524
10815.30 574
10816.29 540
10817.27 549
10818.25 501
10819.23 545
10820.22 581
10821.20 512
10822.18 494
10823.16 517
10824.15 574
10825.13 522
10826.11 522
10827.09 531
10828.08 504
10829.06 525
10830.04 560
10831.02 612
10832.01 531
10832.99 547
10833.97 549
10834.96 544
10835.94 544
10836.92 524
10837.91 555
10838.89 525
10839.87 606
10840.85 636
10841.84 586
10842.82 576
10843.81 568
10844.79 602
10845.77 631
10846.76 623
10847.74 593
10848.72 578
10849.71 568
10850.69 553
10851.67 592
10852.66 564
10853.64 606
10854.63 552
10855.61 576
10856.59 584
10857.58 577
10858.56 548
10859.55 541
10860.53 534
10861.51 587
10862.50 592
10863.48 584
10864.47 542
10865.45 506
10866.44 600
10867.42 631
10868.41 539
10869.39 518
10870.37 556
10871.36 548
10872.34 604
10873.33 568
10874.31 609
10875.30 623
10876.28 617
10877.27 683
10878.25 621
10879.24 572
10880.22 591
10881.21 625
10882.19 569
10883.18 622
10884.16 632
10885.15 628
10886.13 724
10887.12 641
10888.11 597
10889.09 648
10890.08 628
10891.06 698
10892.05 626
10893.03 626
10894.02 700
10895.00 692
10895.99 636
10896.98 641
10897.96 680
10898.95 650
10899.93 643
10900.92 649
10901.91 621
10902.89 625
10903.88 594
10904.86 571
10905.85 651
10906.84 651
10907.82 634
10908.81 677
10909.80 693
10910.78 644
10911.77 618
10912.76 666
10913.74 619
10914.73 659
10915.72 652
10916.70 654
10917.69 646
10918.68 672
10919.66 654
10920.65 633
10921.64 600
10922.62 635
10923.61 649
10924.60 677
10925.58 688
10926.57 704
10927.56 686
10928.55 705
10929.53 715
10930.52 739
10931.51 659
10932.50 710
10933.48 711
10934.47 628
10935.46 639
10936.45 706
10937.43 712
10938.42 694
10939.41 717
10940.40 717
10941.38 654
10942.37 702
10943.36 710
10944.35 709
10945.34 733
10946.32 743
10947.31 785
10948.30 693
10949.29 734
10950.28 723
10951.27 672
10952.25 727
10953.24 775
10954.23 734
10955.22 664
10956.21 736
10957.20 748
10958.18 719
10959.17 753
10960.16 771
10961.15 760
10962.14 794
10963.13 838
10964.12 810
10965.11 812
10966.10 815
10967.08 803
10968.07 820
10969.06 823
10970.05 893
10971.04 880
10972.03 842
10973.02 832
10974.01 769
10975.00 763
10975.99 762
10976.98 811
10977.97 727
10978.96 662
10979.95 727
10980.94 745
10981.92 695
10982.91 680
10983.90 739
10984.89 794
10985.88 769
10986.87 721
10987.86 775
10988.85 837
10989.84 761
10990.83 807
10991.82 834
10992.81 741
10993.80 753
10994.79 772
10995.78 732
10996.78 796
10997.77 787
10998.76 772
10999.75 819
11000.74 807
11001.73 788
11002.72 878
11003.71 840
11004.70 826
11005.69 927
11006.68 922
11007.67 928
11008.66 1015
11009.65 999
11010.64 941
11011.64 885
11012.63 899
11013.62 829
11014.61 843
11015.60 773
11016.59 779
11017.58 734
11018.57 745
11019.57 719
11020.56 693
11021.55 666
11022.54 668
11023.53 648
11024.52 704
11025.51 690
11026.51 724
11027.50 658
11028.49 686
11029.48 686
11030.47 685
11031.47 676
11032.46 697
11033.45 682
11034.44 680
11035.43 680
11036.43 651
11037.42 652
11038.41 710
11039.40 730
11040.39 707
11041.39 687
11042.38 670
11043.37 691
11044.36 635
11045.36 670
11046.35 657
11047.34 651
11048.34 615
11049.33 644
11050.32 642
11051.31 658
11052.31 624
11053.30 580
11054.29 645
11055.29 622
11056.28 634
11057.27 577
11058.26 582
11059.26 661
11060.25 679
11061.24 663
11062.24 672
11063.23 639
11064.22 726
11065.22 663
11066.21 577
11067.20 670
11068.20 633
11069.19 587
11070.19 655
11071.18 620
11072.17 570
11073.17 587
11074.16 614
11075.15 642
11076.15 673
11077.14 658
11078.14 689
11079.13 649
11080.12 647
11081.12 602
11082.11 681
11083.11 656
11084.10 675
11085.10 650
11086.09 584
11087.08 607
11088.08 601
11089.07 600
11090.07 633
11091.06 620
11092.06 644
11093.05 575
11094.05 538
11095.04 669
11096.04 666
11097.03 606
11098.03 608
11099.02 657
11100.02 593
11101.01 610
11102.01 581
11103.00 569
11104.00 593
11104.99 547
11105.99 603
11106.98 651
11107.98 541
11108.97 552
11109.97 592
11110.96 588
11111.96 593
11112.95 586
11113.95 589
11114.95 598
11115.94 537
11116.94 567
11117.93 626
11118.93 586
11119.93 521
11120.92 537
11121.92 544
11122.91 544
11123.91 506
11124.91 529
11125.90 582
11126.90 515
11127.89 549
11128.89 508
11129.89 491
11130.88 549
11131.88 551
11132.88 571
11133.87 579
11134.87 575
11135.87 529
11136.86 488
11137.86 504
11138.86 548
11139.85 543
11140.85 522
11141.85 499
11142.84 492
11143.84 510
11144.84 525
11145.83 521
11146.83 490
11147.83 510
11148.83 564
11149.82 545
11150.82 533
11151.82 520
11152.82 538
11153.81 520
11154.81 497
11155.81 513
11156.80 505
11157.80 578
11158.80 546
11159.80 512
11160.80 456
11161.79 501
11162.79 545
11163.79 530
11164.79 554
11165.78 495
11166.78 524
11167.78 514
11168.78 544
11169.78 493
11170.78 495
11171.77 574
11172.77 535
11173.77 522
11174.77 491
11175.77 487
11176.77 517
11177.76 529
11178.76 513
11179.76 503
11180.76 564
11181.76 554
11182.76 521
11183.76 485
11184.75 515
11185.75 532
11186.75 581
11187.75 520
11188.75 445
11189.75 471
11190.75 488
11191.75 522
11192.75 470
11193.75 516
11194.75 562
11195.74 519
11196.74 498
11197.74 458
11198.74 487
11199.74 511
11200.74 558
11201.74 492
11202.74 502
11203.74 523
11204.74 533
11205.74 537
11206.74 503
11207.74 453
11208.74 510
11209.74 516
11210.74 543
11211.74 517
11212.74 583
11213.74 484
11214.74 526
11215.74 500
11216.74 518
11217.74 504
11218.74 511
11219.74 497
11220.74 499
11221.74 486
11222.74 493
11223.74 450
11224.74 453
11225.74 472
11226.74 457
11227.75 495
11228.75 490
11229.75 479
11230.75 494
11231.75 482
11232.75 510
11233.75 537
11234.75 516
11235.75 472
11236.75 474
11237.76 496
11238.76 492
11239.76 522
11240.76 468
11241.76 507
11242.76 484
11243.76 488
11244.76 515
11245.77 514
11246.77 522
11247.77 514
11248.77 497
11249.77 474
11250.77 514
11251.78 554
11252.78 514
11253.78 448
11254.78 505
11255.78 502
11256.79 516
11257.79 506
11258.79 464
11259.79 489
11260.79 544
11261.80 533
11262.80 526
11263.80 473
11264.80 487
11265.81 502
11266.81 490
11267.81 480
11268.81 473
11269.82 484
11270.82 457
11271.82 498
11272.82 506
11273.83 477
11274.83 450
11275.83 519
11276.84 511
11277.84 520
11278.84 522
11279.85 488
11280.85 532
11281.85 494
11282.85 507
11283.86 497
11284.86 492
11285.86 498
11286.87 518
11287.87 533
11288.87 512
11289.88 499
11290.88 456
11291.89 474
11292.89 567
11293.89 520
11294.90 480
11295.90 478
11296.90 497
11297.91 512
11298.91 495
11299.92 455
11300.92 523
11301.92 498
11302.93 505
11303.93 509
11304.94 475
11305.94 518
11306.94 488
11307.95 514
11308.95 451
11309.96 453
11310.96 484
11311.97 508
11312.97 553
11313.98 526
11314.98 511
11315.98 478
11316.99 520
11317.99 500
11319.00 529
11320.00 520
11321.01 496
11322.01 507
11323.02 496
11324.02 483
11325.03 517
11326.03 473
11327.04 574
11328.04 488
11329.05 484
11330.05 525
11331.06 457
11332.07 536
11333.07 517
11334.08 490
11335.08 451
11336.09 486
11337.09 523
11338.10 556
11339.10 532
11340.11 535
11341.12 490
11342.12 552
11343.13 561
11344.13 493
11345.14 501
11346.15 547
11347.15 533
11348.16 510
11349.16 535
11350.17 586
11351.18 556
11352.18 556
11353.19 578
11354.20 580
11355.20 549
11356.21 606
11357.21 534
11358.22 542
11359.23 538
11360.23 512
11361.24 538
11362.25 549
11363.25 513
11364.26 502
11365.27 464
11366.28 540
11367.28 528
11368.29 517
11369.30 478
11370.30 522
11371.31 521
11372.32 535
11373.32 527
11374.33 505
11375.34 458
11376.35 499
11377.35 545
11378.36 514
11379.37 508
11380.38 488
11381.38 461
11382.39 490
11383.40 501
11384.41 512
11385.41 556
11386.42 561
11387.43 529
11388.44 493
11389.45 558
11390.45 511
11391.46 459
11392.47 496
11393.48 500
11394.49 517
11395.49 486
11396.50 521
11397.51 531
11398.52 499
11399.53 470
11400.54 505
11401.55 492
11402.55 487
11403.56 482
11404.57 505
11405.58 543
11406.59 488
11407.60 504
11408.61 490
11409.61 536
11410.62 465
11411.63 460
11412.64 511
11413.65 509
11414.66 468
11415.67 472
11416.68 488
11417.69 504
11418.70 494
11419.71 466
11420.71 512
11421.72 524
11422.73 516
11423.74 516
11424.75 538
11425.76 482
11426.77 496
11427.78 502
11428.79 489
11429.80 476
11430.81 500
11431.82 512
11432.83 512
11433.84 544
11434.85 477
11435.86 548
11436.87 483
11437.88 520
11438.89 500
11439.90 505
11440.91 499
11441.92 450
11442.93 512
11443.94 570
11444.95 496
11445.96 582
11446.97 525
11447.98 529
11448.99 541
11450.00 529
11451.01 535
11452.03 543
11453.04 533
11454.05 497
11455.06 510
11456.07 496
11457.08 486
11458.09 537
11459.10 532
11460.11 520
11461.12 584
11462.14 582
11463.15 513
11464.16 540
11465.17 557
11466.18 593
11467.19 542
11468.20 528
11469.21 532
11470.23 536
11471.24 493
11472.25 533
11473.26 551
11474.27 546
11475.28 574
11476.30 569
11477.31 512
11478.32 489
11479.33 494
11480.34 507
11481.36 521
11482.37 498
11483.38 545
11484.39 603
11485.40 574
11486.42 532
11487.43 502
11488.44 496
11489.45 486
11490.47 499
11491.48 518
11492.49 517
11493.50 476
11494.52 508
11495.53 499
11496.54 513
11497.55 538
11498.57 522
11499.58 515
11500.59 538
11501.61 529
11502.62 538
11503.63 520
11504.64 532
11505.66 525
11506.67 529
11507.68 542
11508.70 548
11509.71 591
11510.72 530
11511.74 469
11512.75 529
11513.76 526
11514.78 525
11515.79 510
11516.80 542
11517.82 542
11518.83 523
11519.84 484
11520.86 540
11521.87 526
11522.89 507
11523.90 481
11524.91 492
11525.93 515
11526.94 484
11527.96 514
11528.97 532
11529.98 500
11531.00 566
11532.01 548
11533.03 546
11534.04 510
11535.06 556
11536.07 557
11537.08 579
11538.10 514
11539.11 523
11540.13 517
11541.14 514
11542.16 489
11543.17 509
11544.19 553
11545.20 569
11546.22 533
11547.23 558
11548.25 549
11549.26 542
11550.28 573
11551.29 580
11552.31 563
11553.32 530
11554.34 553
11555.35 586
11556.37 589
11557.38 481
11558.40 537
11559.41 525
11560.43 578
11561.45 577
11562.46 570
11563.48 575
11564.49 607
11565.51 595
11566.52 572
11567.54 641
11568.56 620
11569.57 607
11570.59 564
11571.60 582
11572.62 620
11573.64 576
11574.65 576
11575.67 583
11576.68 618
11577.70 585
11578.72 659
11579.73 633
11580.75 553
11581.77 588
11582.78 580
11583.80 649
11584.82 598
11585.83 626
11586.85 623
11587.87 601
11588.88 614
11589.90 675
11590.92 642
11591.93 711
11592.95 654
11593.97 643
11594.98 716
11596.00 727
11597.02 709
11598.03 745
11599.05 777
11600.07 739
11601.09 667
11602.10 677
11603.12 789
11604.14 767
11605.16 793
11606.17 939
11607.19 990
11608.21 1066
11609.23 1152
11610.24 1049
11611.26 954
11612.28 900
11613.30 874
11614.32 746
11615.33 785
11616.35 750
11617.37 715
11618.39 683
11619.41 630
11620.42 648
11621.44 603
11622.46 638
11623.48 619
11624.50 625
11625.51 608
11626.53 591
11627.55 584
11628.57 632
11629.59 599
11630.61 589
11631.63 569
11632.64 556
11633.66 599
11634.68 685
11635.70 649
11636.72 558
11637.74 604
11638.76 605
11639.78 565
11640.80 564
11641.81 611
11642.83 610
11643.85 566
11644.87 552
11645.89 580
11646.91 557
11647.93 576
11648.95 608
11649.97 537
11650.99 581
11652.01 575
11653.03 554
11654.05 583
11655.07 532
11656.09 581
11657.11 540
11658.13 563
11659.15 556
11660.17 571
11661.19 542
11662.21 587
11663.23 613
11664.25 565
11665.27 536
11666.29 580
11667.31 599
11668.33 556
11669.35 552
11670.37 619
11671.39 595
11672.41 593
11673.43 627
11674.45 605
11675.47 593
11676.49 564
11677.51 587
11678.53 558
11679.55 583
11680.57 581
11681.59 556
11682.61 597
11683.64 543
11684.66 592
11685.68 631
11686.70 584
11687.72 617
11688.74 605
11689.76 542
11690.78 574
11691.80 587
11692.83 586
11693.85 514
11694.87 580
11695.89 606
11696.91 587
11697.93 611
11698.95 585
11699.98 565
11701.00 574
11702.02 563
11703.04 580
11704.06 583
11705.08 538
11706.11 536
11707.13 551
11708.15 503
11709.17 563
11710.19 599
11711.22 547
11712.24 574
11713.26 579
11714.28 569
11715.31 570
11716.33 576
11717.35 551
11718.37 535
11719.40 556
11720.42 578
11721.44 586
11722.46 549
11723.49 554
11724.51 553
11725.53 551
11726.55 535
11727.58 550
11728.60 538
11729.62 549
11730.65 547
11731.67 487
11732.69 541
11733.71 485
11734.74 483
11735.76 565
11736.78 537
11737.81 496
11738.83 549
11739.85 523
11740.88 515
11741.90 530
11742.92 585
11743.95 540
11744.97 476
11746.00 534
11747.02 568
11748.04 547
11749.07 534
11750.09 525
11751.11 502
11752.14 531
11753.16 484
11754.19 517
11755.21 507
11756.23 504
11757.26 563
11758.28 533
11759.31 527
11760.33 492
11761.36 521
11762.38 524
11763.40 492
11764.43 556
11765.45 535
11766.48 514
11767.50 496
11768.53 481
11769.55 496
11770.58 485
11771.60 515
11772.63 551
11773.65 495
11774.68 533
11775.70 522
11776.73 512
11777.75 533
11778.78 521
11779.80 520
11780.83 467
11781.85 458
11782.88 508
11783.90 492
11784.93 518
11785.95 484
11786.98 524
11788.00 525
11789.03 534
11790.05 532
11791.08 527
11792.11 536
11793.13 526
11794.16 579
11795.18 509
11796.21 500
11797.23 512
11798.26 529
11799.29 524
11800.31 511
11801.34 526
11802.36 477
11803.39 505
11804.42 505
11805.44 516
11806.47 515
11807.50 525
11808.52 639
11809.55 506
11810.57 484
11811.60 503
11812.63 556
11813.65 520
11814.68 536
11815.71 458
11816.73 500
11817.76 516
11818.79 508
11819.81 477
11820.84 499
11821.87 526
11822.90 537
11823.92 516
11824.95 489
11825.98 536
11827.00 557
11828.03 555
11829.06 559
11830.09 539
11831.11 494
11832.14 504
11833.17 531
11834.20 548
11835.22 484
11836.25 521
11837.28 567
11838.31 522
11839.33 483
11840.36 528
11841.39 532
11842.42 527
11843.45 492
11844.47 537
11845.50 499
11846.53 516
11847.56 521
11848.59 556
11849.61 536
11850.64 549
11851.67 498
11852.70 546
11853.73 554
11854.75 511
11855.78 519
11856.81 500
11857.84 492
11858.87 492
11859.90 483
11860.93 514
11861.95 538
11862.98 535
11864.01 585
11865.04 541
11866.07 584
11867.10 578
11868.13 570
11869.16 567
11870.19 588
11871.21 536
11872.24 503
11873.27 565
11874.30 565
11875.33 587
11876.36 566
11877.39 599
11878.42 576
11879.45 565
11880.48 564
11881.51 582
11882.54 556
11883.57 615
11884.60 617
11885.63 545
11886.66 560
11887.69 551
11888.72 536
11889.75 503
11890.78 523
11891.81 578
11892.84 600
11893.87 579
11894.90 615
11895.93 616
11896.96 581
11897.99 569
11899.02 577
11900.05 593
11901.08 648
11902.11 608
11903.14 592
11904.17 643
11905.20 644
11906.23 624
11907.26 636
11908.29 592
11909.32 564
11910.35 625
11911.38 595
11912.42 624
11913.45 613
11914.48 628
11915.51 621
11916.54 611
11917.57 580
11918.60 564
11919.63 581
11920.66 661
11921.70 636
11922.73 631
11923.76 638
11924.79 676
11925.82 684
11926.85 625
11927.88 557
11928.92 607
11929.95 608
11930.98 618
11932.01 668
11933.04 629
11934.07 665
11935.11 656
11936.14 635
11937.17 704
11938.20 677
11939.23 715
11940.27 730
11941.30 744
11942.33 701
11943.36 707
11944.40 693
11945.43 702
11946.46 733
11947.49 664
11948.53 601
11949.56 640
11950.59 596
11951.62 638
11952.66 639
11953.69 604
11954.72 633
11955.75 602
11956.79 570
11957.82 561
11958.85 613
11959.88 677
11960.92 607
11961.95 575
11962.98 607
11964.02 535
11965.05 579
11966.08 566
11967.12 592
11968.15 559
11969.18 609
11970.22 572
11971.25 512
11972.28 530
11973.32 528
11974.35 603
11975.38 571
11976.42 654
11977.45 593
11978.49 591
11979.52 547
11980.55 612
11981.59 597
11982.62 568
11983.66 532
11984.69 540
11985.72 589
11986.76 550
11987.79 558
11988.83 567
11989.86 579
11990.89 518
11991.93 550
11992.96 558
11994.00 621
11995.03 571
11996.07 582
11997.10 620
11998.14 581
11999.17 547
12000.20 617
12001.24 623
12002.27 547
12003.31 522
12004.34 544
12005.38 550
12006.41 550
12007.45 584
12008.48 603
12009.52 647
12010.55 545
12011.59 603
12012.62 600
12013.66 604
12014.70 606
12015.73 619
12016.77 570
12017.80 580
12018.84 624
12019.87 620
12020.91 582
12021.94 583
12022.98 585
12024.02 560
12025.05 568
12026.09 570
12027.12 562
12028.16 584
12029.19 579
12030.23 619
12031.27 586
12032.30 614
12033.34 613
12034.37 631
12035.41 588
12036.45 583
12037.48 563
12038.52 594
12039.56 598
12040.59 607
12041.63 595
12042.67 600
12043.70 583
12044.74 542
12045.78 603
12046.81 576
12047.85 572
12048.89 538
12049.92 536
12050.96 576
12052.00 555
12053.03 556
12054.07 609
12055.11 611
12056.14 635
12057.18 516
12058.22 607
12059.26 636
12060.29 569
12061.33 552
12062.37 561
12063.41 589
12064.44 575
12065.48 593
12066.52 620
12067.56 563
12068.59 585
12069.63 579
12070.67 597
12071.71 595
12072.74 583
12073.78 651
12074.82 620
12075.86 593
12076.90 594
12077.93 622
12078.97 608
12080.01 585
12081.05 584
12082.09 600
12083.13 583
12084.16 567
12085.20 627
12086.24 597
12087.28 607
12088.32 553
12089.36 590
12090.39 586
12091.43 666
12092.47 640
12093.51 573
12094.55 584
12095.59 564
12096.63 585
12097.67 561
12098.70 575
12099.74 584
12100.78 581
12101.82 612
12102.86 610
12103.90 627
12104.94 641
12105.98 598
12107.02 611
12108.06 591
12109.10 707
12110.14 623
12111.18 670
12112.22 614
12113.25 603
12114.29 637
12115.33 653
12116.37 659
12117.41 618
12118.45 607
12119.49 563
12120.53 629
12121.57 561
12122.61 569
12123.65 593
12124.69 548
12125.73 539
12126.77 592
12127.81 578
12128.85 552
12129.89 525
12130.93 491
12131.97 531
12133.02 532
12134.06 524
12135.10 493
12136.14 536
12137.18 533
12138.22 534
12139.26 582
12140.30 520
12141.34 488
12142.38 562
12143.42 561
12144.46 511
12145.50 532
12146.54 590
12147.59 562
12148.63 526
12149.67 551
12150.71 585
12151.75 543
12152.79 540
12153.83 520
12154.87 470
12155.92 487
12156.96 554
12158.00 517
12159.04 455
12160.08 506
12161.12 520
12162.17 516
12163.21 565
12164.25 593
12165.29 526
12166.33 484
12167.37 547
12168.42 524
12169.46 520
12170.50 484
12171.54 477
12172.58 522
12173.63 507
12174.67 506
12175.71 478
12176.75 487
12177.80 496
12178.84 545
12179.88 530
12180.92 496
12181.97 486
12183.01 527
12184.05 492
12185.09 519
12186.14 527
12187.18 543
12188.22 537
12189.26 524
12190.31 548
12191.35 506
12192.39 485
12193.44 516
12194.48 475
12195.52 494
12196.57 526
12197.61 470
12198.65 514
12199.70 481
12200.74 506
12201.78 591
12202.83 530
12203.87 503
12204.91 503
12205.96 495
12207.00 507
12208.04 517
12209.09 468
12210.13 479
12211.17 440
12212.22 523
12213.26 515
12214.31 492
12215.35 510
12216.39 464
12217.44 443
12218.48 507
12219.53 535
12220.57 515
12221.61 484
12222.66 455
12223.70 520
12224.75 518
12225.79 466
12226.84 462
12227.88 477
12228.93 432
12229.97 497
12231.01 510
12232.06 500
12233.10 503
12234.15 502
12235.19 497
12236.24 505
12237.28 444
12238.33 501
12239.37 522
12240.42 505
12241.46 539
12242.51 497
12243.55 544
12244.60 446
12245.64 469
12246.69 467
12247.74 542
12248.78 524
12249.83 537
12250.87 522
12251.92 492
12252.96 482
12254.01 492
12255.05 498
12256.10 512
12257.15 518
12258.19 510
12259.24 475
12260.28 461
12261.33 492
12262.37 520
12263.42 456
12264.47 430
12265.51 461
12266.56 480
12267.61 502
12268.65 492
12269.70 460
12270.74 493
12271.79 499
12272.84 439
12273.88 441
12274.93 483
12275.98 474
12277.02 443
12278.07 443
12279.12 484
12280.16 463
12281.21 474
12282.26 523
12283.30 550
12284.35 511
12285.40 474
12286.44 492
12287.49 487
12288.54 474
12289.59 455
12290.63 501
12291.68 459
12292.73 417
12293.77 462
12294.82 442
12295.87 492
12296.92 429
12297.96 463
12299.01 465
12300.06 487
12301.11 491
12302.15 471
12303.20 432
12304.25 454
12305.30 462
12306.35 457
12307.39 464
12308.44 472
12309.49 491
12310.54 476
12311.59 461
12312.63 484
12313.68 461
12314.73 509
12315.78 477
12316.83 456
12317.88 437
12318.92 448
12319.97 461
12321.02 503
12322.07 507
12323.12 490
12324.17 458
12325.21 412
12326.26 467
12327.31 444
12328.36 432
12329.41 433
12330.46 444
12331.51 445
12332.56 501
12333.61 448
12334.65 404
12335.70 471
12336.75 476
12337.80 480
12338.85 454
12339.90 467
12340.95 457
12342.00 467
12343.05 447
12344.10 473
12345.15 489
12346.20 483
12347.25 426
12348.30 457
12349.35 484
12350.40 437
12351.45 464
12352.50 453
12353.55 479
12354.60 444
12355.65 479
12356.70 519
12357.75 506
12358.80 450
12359.85 418
12360.90 461
12361.95 444
12363.00 451
12364.05 471
12365.10 473
12366.15 495
12367.20 448
12368.25 415
12369.30 467
12370.35 443
12371.40 446
12372.45 489
12373.50 448
12374.55 468
12375.60 436
12376.65 453
12377.70 456
12378.76 490
12379.81 483
12380.86 480
12381.91 548
12382.96 466
12384.01 478
12385.06 445
12386.11 429
12387.17 436
12388.22 489
12389.27 472
12390.32 435
12391.37 427
12392.42 475
12393.47 469
12394.53 473
12395.58 451
12396.63 480
12397.68 490
12398.73 481
12399.78 444
12400.84 479
12401.89 492
12402.94 483
12403.99 470
12405.04 469
12406.10 546
12407.15 515
12408.20 472
12409.25 523
12410.31 491
12411.36 479
12412.41 472
12413.46 510
12414.51 508
12415.57 478
12416.62 514
12417.67 468
12418.72 467
12419.78 534
12420.83 522
12421.88 482
12422.94 484
12423.99 501
12425.04 485
12426.09 495
12427.15 513
12428.20 491
12429.25 510
12430.31 517
12431.36 495
12432.41 508
12433.47 485
12434.52 465
12435.57 487
12436.63 483
12437.68 471
12438.73 516
12439.79 469
12440.84 535
12441.89 506
12442.95 481
12444.00 482
12445.06 423
12446.11 433
12447.16 447
12448.22 466
12449.27 488
12450.33 498
12451.38 458
12452.43 515
12453.49 490
12454.54 524
12455.60 529
12456.65 493
12457.70 520
12458.76 469
12459.81 456
12460.87 510
12461.92 518
12462.98 515
12464.03 541
12465.09 519
12466.14 505
12467.19 511
12468.25 483
12469.30 499
12470.36 465
12471.41 483
12472.47 464
12473.52 513
12474.58 493
12475.63 503
12476.69 458
12477.74 480
12478.80 506
12479.85 486
12480.91 485
12481.97 484
12483.02 557
12484.08 560
12485.13 530
12486.19 546
12487.24 544
12488.30 629
12489.35 549
12490.41 527
12491.47 497
12492.52 518
12493.58 563
12494.63 570
12495.69 585
12496.74 567
12497.80 583
12498.86 614
12499.91 664
12500.97 698
12502.03 656
12503.08 713
12504.14 780
12505.19 757
12506.25 784
12507.31 766
12508.36 719
12509.42 699
12510.48 705
12511.53 617
12512.59 537
12513.65 553
12514.70 588
12515.76 551
12516.82 541
12517.87 536
12518.93 518
12519.99 508
12521.04 517
12522.10 508
12523.16 463
12524.22 486
12525.27 540
12526.33 478
12527.39 453
12528.44 523
12529.50 482
12530.56 495
12531.62 495
12532.67 508
12533.73 530
12534.79 566
12535.85 499
12536.90 535
12537.96 529
12539.02 535
12540.08 521
12541.14 510
12542.19 510
12543.25 476
12544.31 478
12545.37 475
12546.43 483
12547.48 479
12548.54 479
12549.60 500
12550.66 475
12551.72 481
12552.77 425
12553.83 506
12554.89 513
12555.95 470
12557.01 461
12558.07 479
12559.13 493
12560.18 503
12561.24 496
12562.30 477
12563.36 525
12564.42 538
12565.48 541
12566.54 508
12567.60 509
12568.65 513
12569.71 518
12570.77 480
12571.83 492
12572.89 533
12573.95 550
12575.01 563
12576.07 540
12577.13 572
12578.19 591
12579.25 563
12580.31 557
12581.37 538
12582.43 545
12583.49 595
12584.55 614
12585.60 655
12586.66 587
12587.72 600
12588.78 655
12589.84 631
12590.90 611
12591.96 598
12593.02 619
12594.08 538
12595.14 513
12596.20 534
12597.26 573
12598.32 541
12599.39 468
12600.45 515
12601.51 538
12602.57 545
12603.63 506
12604.69 471
12605.75 529
12606.81 530
12607.87 532
12608.93 522
12609.99 565
12611.05 530
12612.11 526
12613.17 500
12614.23 520
12615.30 529
12616.36 508
12617.42 579
12618.48 538
12619.54 568
12620.60 540
12621.66 577
12622.72 530
12623.78 525
12624.85 476
12625.91 474
12626.97 483
12628.03 545
12629.09 499
12630.15 500
12631.22 466
12632.28 479
12633.34 507
12634.40 484
12635.46 477
12636.52 496
12637.59 491
12638.65 498
12639.71 486
12640.77 499
12641.83 546
12642.90 513
12643.96 495
12645.02 513
12646.08 460
12647.14 399
12648.21 459
12649.27 475
12650.33 459
12651.39 483
12652.46 482
12653.52 492
12654.58 471
12655.65 513
12656.71 527
12657.77 447
12658.83 468
12659.90 422
12660.96 462
12662.02 522
12663.09 541
12664.15 538
12665.21 520
12666.27 526
12667.34 518
12668.40 520
12669.46 527
12670.53 494
12671.59 471
12672.65 483
12673.72 513
12674.78 505
12675.84 470
12676.91 458
12677.97 467
12679.04 487
12680.10 486
12681.16 470
12682.23 480
12683.29 466
12684.35 442
12685.42 482
12686.48 477
12687.55 467
12688.61 472
12689.67 481
12690.74 463
12691.80 458
12692.87 486
12693.93 462
12695.00 462
12696.06 472
12697.12 442
12698.19 415
12699.25 478
12700.32 470
12701.38 475
12702.45 499
12703.51 489
12704.58 468
12705.64 465
12706.71 480
12707.77 476
12708.84 458
12709.90 496
12710.97 442
12712.03 460
12713.10 490
12714.16 449
12715.23 450
12716.29 460
12717.36 413
12718.42 479
12719.49 447
12720.55 517
12721.62 444
12722.68 454
12723.75 458
12724.81 447
12725.88 455
12726.95 488
12728.01 497
12729.08 461
12730.14 499
12731.21 507
12732.28 454
12733.34 456
12734.41 515
12735.47 504
12736.54 496
12737.61 460
12738.67 461
12739.74 456
12740.80 465
12741.87 417
12742.94 432
12744.00 453
12745.07 469
12746.14 487
12747.20 433
12748.27 451
12749.34 445
12750.40 464
12751.47 411
12752.54 398
12753.60 449
12754.67 476
12755.74 453
12756.80 483
12757.87 486
12758.94 455
12760.00 452
12761.07 427
12762.14 405
12763.21 403
12764.27 431
12765.34 470
12766.41 478
12767.47 406
12768.54 411
12769.61 411
12770.68 423
12771.74 445
12772.81 396
12773.88 426
12774.95 423
12776.02 431
12777.08 444
12778.15 398
12779.22 424
12780.29 410
12781.35 404
12782.42 421
12783.49 428
12784.56 476
12785.63 474
12786.70 402
12787.76 399
12788.83 466
12789.90 425
12790.97 402
12792.04 392
12793.11 429
12794.17 415
12795.24 377
12796.31 419
12797.38 433
12798.45 454
12799.52 426
12800.59 432
12801.65 401
12802.72 413
12803.79 416
12804.86 408
12805.93 415
12807.00 437
12808.07 440
12809.14 416
12810.21 368
12811.28 369
12812.34 416
12813.41 398
12814.48 364
12815.55 377
12816.62 413
12817.69 426
12818.76 387
12819.83 418
12820.90 430
12821.97 473
12823.04 422
12824.11 421
12825.18 405
12826.25 421
12827.32 432
12828.39 397
12829.46 420
12830.53 409
12831.60 372
12832.67 448
12833.74 435
12834.81 420
12835.88 383
12836.95 379
12838.02 384
12839.09 375
12840.16 401
12841.23 387
12842.30 434
12843.37 382
12844.44 403
12845.51 429
12846.58 421
12847.66 397
12848.73 459
12849.80 411
12850.87 404
12851.94 410
12853.01 429
12854.08 441
12855.15 372
12856.22 394
12857.29 390
12858.36 372
12859.44 411
12860.51 401
12861.58 440
12862.65 431
12863.72 421
12864.79 421
12865.86 430
12866.94 382
12868.01 378
12869.08 428
12870.15 430
12871.22 408
12872.29 356
12873.37 401
12874.44 421
12875.51 362
12876.58 370
12877.65 362
12878.73 406
12879.80 364
12880.87 406
12881.94 391
12883.01 367
12884.09 367
12885.16 375
12886.23 367
12887.30 369
12888.38 414
12889.45 428
12890.52 414
12891.59 414
12892.67 410
12893.74 406
12894.81 417
12895.88 373
12896.96 427
12898.03 397
12899.10 416
12900.18 393
12901.25 431
12902.32 415
12903.39 350
12904.47 376
12905.54 374
12906.61 362
12907.69 366
12908.76 363
12909.83 354
12910.91 377
12911.98 416
12913.05 406
12914.13 344
12915.20 362
12916.28 364
12917.35 406
12918.42 351
12919.50 380
12920.57 373
12921.64 360
12922.72 361
12923.79 389
12924.87 354
12925.94 339
12927.01 398
12928.09 404
12929.16 382
12930.24 363
12931.31 376
12932.38 414
12933.46 341
12934.53 393
12935.61 376
12936.68 420
12937.76 441
12938.83 376
12939.91 349
12940.98 354
12942.05 351
12943.13 382
12944.20 377
12945.28 388
12946.35 378
12947.43 367
12948.50 371
12949.58 375
12950.65 357
12951.73 337
12952.80 413
12953.88 419
12954.95 402
12956.03 385
12957.10 412
12958.18 336
12959.26 370
12960.33 344
12961.41 397
12962.48 391
12963.56 374
12964.63 397
12965.71 356
12966.78 386
12967.86 415
12968.94 395
12970.01 395
12971.09 400
12972.16 395
12973.24 386
12974.32 358
12975.39 373
12976.47 392
12977.54 448
12978.62 399
12979.70 388
12980.77 364
12981.85 372
12982.93 361
12984.00 371
12985.08 367
12986.15 378
12987.23 380
12988.31 373
12989.38 379
12990.46 404
12991.54 333
12992.61 346
12993.69 407
12994.77 382
12995.85 388
12996.92 413
12998.00 406
12999.08 369
13000.15 374
13001.23 396
13002.31 375
13003.38 375
13004.46 329
13005.54 379
13006.62 341
13007.69 404
13008.77 367
13009.85 374
13010.93 373
13012.00 419
13013.08 431
13014.16 421
13015.24 412
13016.32 421
13017.39 450
13018.47 401
13019.55 376
13020.63 406
13021.70 396
13022.78 389
13023.86 410
13024.94 387
13026.02 434
13027.10 395
13028.17 395
13029.25 405
13030.33 429
13031.41 357
13032.49 357
13033.57 351
13034.64 371
13035.72 438
13036.80 413
13037.88 363
13038.96 365
13040.04 399
13041.12 380
13042.19 412
13043.27 388
13044.35 400
13045.43 384
13046.51 391
13047.59 413
13048.67 407
13049.75 420
13050.83 449
13051.91 411
13052.99 364
13054.06 391
13055.14 375
13056.22 441
13057.30 406
13058.38 355
13059.46 374
13060.54 412
13061.62 370
13062.70 354
13063.78 372
13064.86 468
13065.94 406
13067.02 371
13068.10 348
13069.18 369
13070.26 424
13071.34 412
13072.42 396
13073.50 413
13074.58 379
13075.66 420
13076.74 399
13077.82 378
13078.90 386
13079.98 380
13081.06 402
13082.14 440
13083.22 388
13084.30 407
13085.38 367
13086.47 400
13087.55 385
13088.63 394
13089.71 400
13090.79 448
13091.87 385
13092.95 418
13094.03 345
13095.11 372
13096.19 367
13097.27 405
13098.36 358
13099.44 381
13100.52 411
13101.60 361
13102.68 357
13103.76 355
13104.84 405
13105.93 368
13107.01 331
13108.09 304
13109.17 357
13110.25 356
13111.33 380
13112.42 396
13113.50 373
13114.58 384
13115.66 411
13116.74 413
13117.82 398
13118.91 329
13119.99 400
13121.07 437
13122.15 390
13123.23 431
13124.32 407
13125.40 385
13126.48 384
13127.56 405
13128.65 376
13129.73 394
13130.81 420
13131.89 399
13132.98 388
13134.06 390
13135.14 377
13136.22 358
13137.31 390
13138.39 415
13139.47 387
13140.56 388
13141.64 395
13142.72 376
13143.81 407
13144.89 407
13145.97 363
13147.05 376
13148.14 403
13149.22 387
13150.30 369
13151.39 374
13152.47 402
13153.55 374
13154.64 330
13155.72 381
13156.81 353
13157.89 376
13158.97 416
13160.06 356
13161.14 358
13162.22 398
13163.31 342
13164.39 356
13165.48 341
13166.56 396
13167.64 385
13168.73 362
13169.81 338
13170.90 366
13171.98 421
13173.06 435
13174.15 361
13175.23 343
13176.32 385
13177.40 392
13178.49 426
13179.57 392
13180.66 402
13181.74 355
13182.82 373
13183.91 439
13184.99 403
13186.08 397
13187.16 373
13188.25 378
13189.33 403
13190.42 388
13191.50 391
13192.59 367
13193.67 399
13194.76 387
13195.84 340
13196.93 338
13198.01 393
13199.10 399
13200.19 350
13201.27 370
13202.36 397
13203.44 377
13204.53 397
13205.61 395
13206.70 397
13207.78 404
13208.87 424
13209.96 425
13211.04 436
13212.13 370
13213.21 401
13214.30 380
13215.38 382
13216.47 414
13217.56 398
13218.64 376
13219.73 392
13220.82 376
13221.90 383
13222.99 346
13224.07 386
13225.16 395
13226.25 393
13227.33 426
13228.42 380
13229.51 381
13230.59 409
13231.68 427
13232.77 456
13233.85 427
13234.94 400
13236.03 374
13237.11 410
13238.20 396
13239.29 366
13240.38 373
13241.46 382
13242.55 375
13243.64 385
13244.72 361
13245.81 364
13246.90 364
13247.99 373
13249.07 376
13250.16 410
13251.25 359
13252.34 377
13253.42 429
13254.51 402
13255.60 381
13256.69 378
13257.77 377
13258.86 359
13259.95 420
13261.04 405
13262.13 357
13263.21 372
13264.30 357
13265.39 368
13266.48 403
13267.57 412
13268.65 396
13269.74 410
13270.83 427
13271.92 384
13273.01 437
13274.10 409
13275.18 424
13276.27 452
13277.36 408
13278.45 382
13279.54 341
13280.63 394
13281.72 419
13282.80 392
13283.89 416
13284.98 444
13286.07 484
13287.16 426
13288.25 405
13289.34 419
13290.43 388
13291.52 395
13292.61 406
13293.69 396
13294.78 404
13295.87 376
13296.96 367
13298.05 387
13299.14 408
13300.23 428
13301.32 420
13302.41 428
13303.50 422
13304.59 373
13305.68 393
13306.77 469
13307.86 472
13308.95 449
13310.04 436
13311.13 437
13312.22 434
13313.31 418
13314.40 422
13315.49 434
13316.58 467
13317.67 384
13318.76 378
13319.85 419
13320.94 419
13322.03 383
13323.12 403
13324.21 399
13325.30 427
13326.39 398
13327.48 394
13328.57 440
13329.66 412
13330.75 395
13331.85 435
13332.94 419
13334.03 394
13335.12 377
13336.21 364
13337.30 428
13338.39 415
13339.48 407
13340.57 401
13341.66 413
13342.76 428
13343.85 447
13344.94 459
13346.03 384
13347.12 402
13348.21 404
13349.30 469
13350.40 461
13351.49 398
13352.58 397
13353.67 395
13354.76 386
13355.85 443
13356.95 444
13358.04 423
13359.13 410
13360.22 380
13361.31 384
13362.41 413
13363.50 439
13364.59 447
13365.68 436
13366.77 416
13367.87 471
13368.96 471
13370.05 429
13371.14 406
13372.24 448
13373.33 454
13374.42 499
13375.51 452
13376.61 433
13377.70 431
13378.79 443
13379.88 472
13380.98 382
13382.07 421
13383.16 458
13384.26 478
13385.35 496
13386.44 503
13387.54 422
13388.63 389
13389.72 415
13390.81 374
13391.91 408
13393.00 410
13394.09 432
13395.19 404
13396.28 378
13397.37 389
13398.47 401
13399.56 402
13400.66 370
13401.75 433
13402.84 431
13403.94 420
13405.03 431
13406.12 388
13407.22 414
13408.31 422
13409.41 450
13410.50 416
13411.59 404
13412.69 404
13413.78 418
13414.88 440
13415.97 432
13417.07 405
13418.16 342
13419.25 419
13420.35 434
13421.44 418
13422.54 416
13423.63 388
13424.73 391
13425.82 399
13426.92 397
13428.01 416
13429.11 399
13430.20 377
13431.29 424
13432.39 410
13433.48 401
13434.58 410
13435.67 409
13436.77 414
13437.86 417
13438.96 433
13440.06 472
13441.15 411
13442.25 409
13443.34 428
13444.44 429
13445.53 407
13446.63 411
13447.72 436
13448.82 417
13449.91 437
13451.01 445
13452.11 472
13453.20 404
13454.30 434
13455.39 379
13456.49 412
13457.59 453
13458.68 446
13459.78 428
13460.87 403
13461.97 424
13463.07 429
13464.16 415
13465.26 432
13466.35 413
13467.45 431
13468.55 417
13469.64 377
13470.74 412
13471.84 435
13472.93 442
13474.03 434
13475.13 427
13476.22 440
13477.32 450
13478.42 451
13479.51 436
13480.61 454
13481.71 398
13482.80 431
13483.90 419
13485.00 397
13486.10 396
13487.19 431
13488.29 410
13489.39 445
13490.48 415
13491.58 403
13492.68 426
13493.78 406
13494.87 416
13495.97 424
13497.07 429
13498.17 435
13499.26 434
13500.36 421
13501.46 394
13502.56 383
13503.65 420
13504.75 418
13505.85 450
13506.95 460
13508.05 436
13509.14 492
13510.24 465
13511.34 438
13512.44 455
13513.54 473
13514.64 454
13515.73 450
13516.83 422
13517.93 443
13519.03 420
13520.13 451
13521.23 426
13522.32 449
13523.42 431
13524.52 434
13525.62 469
13526.72 426
13527.82 423
13528.92 389
13530.02 440
13531.12 444
13532.21 486
13533.31 395
13534.41 415
13535.51 406
13536.61 408
13537.71 382
13538.81 450
13539.91 364
13541.01 410
13542.11 436
13543.21 404
13544.31 439
13545.41 383
13546.50 429
13547.60 475
13548.70 461
13549.80 408
13550.90 409
13552.00 416
13553.10 412
13554.20 380
13555.30 359
13556.40 394
13557.50 438
13558.60 418
13559.70 395
13560.80 353
13561.90 379
13563.00 385
13564.10 428
13565.20 452
13566.30 390
13567.41 396
13568.51 387
13569.61 409
13570.71 390
13571.81 393
13572.91 388
13574.01 390
13575.11 400
13576.21 389
13577.31 434
13578.41 437
13579.51 413
13580.61 379
13581.71 394
13582.82 400
13583.92 437
13585.02 410
13586.12 432
13587.22 435
13588.32 432
13589.42 423
13590.52 409
13591.63 422
13592.73 410
13593.83 370
13594.93 393
13596.03 378
13597.13 416
13598.24 401
13599.34 399
13600.44 405
13601.54 389
13602.64 388
13603.74 359
13604.85 403
13605.95 399
13607.05 441
13608.15 428
13609.25 448
13610.36 424
13611.46 396
13612.56 413
13613.66 400
13614.77 414
13615.87 396
13616.97 412
13618.07 417
13619.18 435
13620.28 402
13621.38 439
13622.48 438
13623.59 420
13624.69 371
13625.79 419
13626.89 398
13628.00 404
13629.10 404
13630.20 385
13631.31 360
13632.41 395
13633.51 427
13634.62 460
13635.72 411
13636.82 423
13637.93 409
13639.03 417
13640.13 439
13641.24 393
13642.34 390
13643.44 397
13644.55 414
13645.65 441
13646.75 421
13647.86 472
13648.96 421
13650.06 393
13651.17 414
13652.27 482
13653.38 443
13654.48 436
13655.58 391
13656.69 405
13657.79 403
13658.90 410
13660.00 435
13661.10 395
13662.21 402
13663.31 432
13664.42 440
13665.52 447
13666.63 423
13667.73 393
13668.84 399
13669.94 357
13671.04 369
13672.15 394
13673.25 422
13674.36 400
13675.46 417
13676.57 382
13677.67 407
13678.78 413
13679.88 360
13680.99 373
13682.09 412
13683.20 395
13684.30 428
13685.41 436
13686.51 401
13687.62 411
13688.72 449
13689.83 431
13690.94 406
13692.04 418
13693.15 395
13694.25 416
13695.36 423
13696.46 413
13697.57 434
13698.67 400
13699.78 461
13700.89 418
13701.99 407
13703.10 399
13704.20 412
13705.31 410
13706.42 405
13707.52 396
13708.63 437
13709.73 401
13710.84 427
13711.95 410
13713.05 471
13714.16 436
13715.27 429
13716.37 447
13717.48 415
13718.59 427
13719.69 452
13720.80 460
13721.91 441
13723.01 428
13724.12 411
13725.23 420
13726.33 438
13727.44 527
13728.55 512
13729.65 472
13730.76 474
13731.87 452
13732.98 430
13734.08 457
13735.19 483
13736.30 466
13737.40 457
13738.51 496
13739.62 467
13740.73 497
13741.83 454
13742.94 466
13744.05 417
13745.16 414
13746.26 466
13747.37 498
13748.48 485
13749.59 460
13750.70 471
13751.80 479
13752.91 460
13754.02 460
13755.13 446
13756.24 455
13757.34 431
13758.45 467
13759.56 440
13760.67 481
13761.78 504
13762.88 456
13763.99 446
13765.10 469
13766.21 463
13767.32 504
13768.43 499
13769.54 489
13770.64 442
13771.75 496
13772.86 531
13773.97 542
13775.08 469
13776.19 490
13777.30 578
13778.41 525
13779.52 572
13780.62 569
13781.73 577
13782.84 622
13783.95 650
13785.06 661
13786.17 626
13787.28 571
13788.39 530
13789.50 555
13790.61 548
13791.72 536
13792.83 527
13793.94 532
13795.05 548
13796.16 497
13797.27 465
13798.38 487
13799.49 458
13800.60 434
13801.71 442
13802.82 473
13803.93 420
13805.04 465
13806.15 436
13807.26 459
13808.37 499
13809.48 473
13810.59 464
13811.70 438
13812.81 448
13813.92 451
13815.03 467
13816.14 452
13817.25 427
13818.36 457
13819.47 477
13820.58 412
13821.69 424
13822.80 433
13823.91 458
13825.02 435
13826.13 430
13827.25 453
13828.36 448
13829.47 464
13830.58 485
13831.69 428
13832.80 448
13833.91 463
13835.02 444
13836.13 442
13837.25 422
13838.36 462
13839.47 434
13840.58 413
13841.69 443
13842.80 441
13843.91 473
13845.03 484
13846.14 453
13847.25 457
13848.36 410
13849.47 410
13850.59 439
13851.70 438
13852.81 439
13853.92 463
13855.03 461
13856.15 423
13857.26 410
13858.37 434
13859.48 442
13860.59 423
13861.71 403
13862.82 422
13863.93 411
13865.04 447
13866.16 441
13867.27 413
13868.38 456
13869.49 450
13870.61 431
13871.72 384
13872.83 406
13873.95 433
13875.06 386
13876.17 430
13877.28 416
13878.40 412
13879.51 423
13880.62 424
13881.74 427
13882.85 404
13883.96 405
13885.08 454
13886.19 451
13887.30 432
13888.42 427
13889.53 399
13890.64 448
13891.76 498
13892.87 459
13893.98 398
13895.10 440
13896.21 438
13897.33 434
13898.44 455
13899.55 430
13900.67 442
13901.78 447
13902.89 439
13904.01 432
13905.12 419
13906.24 380
13907.35 437
13908.47 412
13909.58 390
13910.69 411
13911.81 418
13912.92 408
13914.04 361
13915.15 427
13916.27 414
13917.38 451
13918.50 408
13919.61 411
13920.72 391
13921.84 385
13922.95 417
13924.07 430
13925.18 395
13926.30 365
13927.41 375
13928.53 413
13929.64 365
13930.76 362
13931.87 354
13932.99 367
13934.10 384
13935.22 415
13936.34 443
13937.45 393
13938.57 440
13939.68 432
13940.80 390
13941.91 441
13943.03 428
13944.14 443
13945.26 418
13946.38 407
13947.49 386
13948.61 377
13949.72 369
13950.84 361
13951.95 389
13953.07 424
13954.19 427
13955.30 433
13956.42 362
13957.53 458
13958.65 399
13959.77 358
13960.88 395
13962.00 410
13963.12 402
13964.23 387
13965.35 381
13966.47 402
13967.58 362
13968.70 356
13969.82 414
13970.93 434
13972.05 426
13973.17 378
13974.28 408
13975.40 342
13976.52 357
13977.63 424
13978.75 359
13979.87 391
13980.99 374
13982.10 395
13983.22 396
13984.34 377
13985.45 362
13986.57 388
13987.69 379
13988.81 389
13989.92 376
13991.04 381
13992.16 359
13993.28 404
13994.39 346
13995.51 386
13996.63 390
13997.75 416
13998.87 388
13999.98 387
14001.10 340
14002.22 370
14003.34 401
14004.46 384
14005.57 386
14006.69 381
14007.81 411
14008.93 375
14010.05 416
14011.16 409
14012.28 400
14013.40 378
14014.52 447
14015.64 417
14016.76 388
14017.88 420
14018.99 431
14020.11 413
14021.23 382
14022.35 384
14023.47 382
14024.59 410
14025.71 398
14026.83 369
14027.94 374
14029.06 393
14030.18 407
14031.30 407
14032.42 410
14033.54 391
14034.66 406
14035.78 377
14036.90 390
14038.02 377
14039.14 399
14040.26 397
14041.38 386
14042.50 385
14043.62 379
14044.74 392
14045.86 431
14046.97 405
14048.09 396
14049.21 410
14050.33 425
14051.45 379
14052.57 359
14053.69 422
14054.81 404
14055.93 398
14057.05 366
14058.17 360
14059.30 372
14060.42 371
14061.54 405
14062.66 439
14063.78 397
14064.90 435
14066.02 405
14067.14 385
14068.26 422
14069.38 360
14070.50 372
14071.62 393
14072.74 436
14073.86 409
14074.98 347
14076.10 368
14077.23 357
14078.35 421
14079.47 420
14080.59 376
14081.71 381
14082.83 362
14083.95 409
14085.07 374
14086.19 413
14087.32 432
14088.44 404
14089.56 399
14090.68 390
14091.80 412
14092.92 397
14094.05 403
14095.17 397
14096.29 416
14097.41 368
14098.53 400
14099.65 404
14100.78 409
14101.90 399
14103.02 411
14104.14 465
14105.26 392
14106.39 411
14107.51 420
14108.63 412
14109.75 411
14110.88 411
14112.00 384
14113.12 372
14114.24 414
14115.37 397
14116.49 458
14117.61 380
14118.73 398
14119.86 367
14120.98 367
14122.10 380
14123.22 413
14124.35 357
14125.47 394
14126.59 368
14127.72 413
14128.84 369
14129.96 368
14131.09 348
14132.21 447
14133.33 406
14134.45 397
14135.58 381
14136.70 343
14137.82 371
14138.95 363
14140.07 391
14141.20 378
14142.32 367
14143.44 360
14144.57 365
14145.69 355
14146.81 379
14147.94 363
14149.06 372
14150.19 357
14151.31 377
14152.43 407
14153.56 353
14154.68 367
14155.81 358
14156.93 386
14158.05 402
14159.18 369
14160.30 358
14161.43 348
14162.55 354
14163.68 364
14164.80 390
14165.92 369
14167.05 359
14168.17 364
14169.30 356
14170.42 359
14171.55 360
14172.67 370
14173.80 387
14174.92 369
14176.05 358
14177.17 392
14178.30 352
14179.42 358
14180.55 412
14181.67 389
14182.80 369
14183.92 386
14185.05 375
14186.17 375
14187.30 387
14188.42 430
14189.55 360
14190.67 356
14191.80 367
14192.93 355
14194.05 355
14195.18 354
14196.30 366
14197.43 385
14198.55 381
14199.68 344
14200.81 394
14201.93 331
14203.06 327
14204.18 322
14205.31 302
14206.44 326
14207.56 353
14208.69 342
14209.82 381
14210.94 324
14212.07 331
14213.19 328
14214.32 394
14215.45 406
14216.57 366
14217.70 361
14218.83 339
14219.95 366
14221.08 382
14222.21 323
14223.33 323
14224.46 359
14225.59 346
14226.71 339
14227.84 342
14228.97 368
14230.10 357
14231.22 364
14232.35 309
14233.48 312
14234.60 333
14235.73 362
14236.86 333
14237.99 333
14239.11 334
14240.24 365
14241.37 345
14242.50 321
14243.62 289
14244.75 312
14245.88 299
14247.01 290
14248.13 351
14249.26 356
14250.39 374
14251.52 316
14252.65 347
14253.77 353
14254.90 348
14256.03 342
14257.16 325
14258.29 326
14259.42 358
14260.54 353
14261.67 372
14262.80 351
14263.93 319
14265.06 351
14266.19 338
14267.31 312
14268.44 344
14269.57 329
14270.70 323
14271.83 294
14272.96 358
14274.09 347
14275.22 322
14276.34 334
14277.47 270
14278.60 276
14279.73 273
14280.86 306
14281.99 353
14283.12 335
14284.25 330
14285.38 333
14286.51 295
14287.64 329
14288.76 359
14289.89 289
14291.02 320
14292.15 331
14293.28 309
14294.41 322
14295.54 309
14296.67 297
14297.80 348
14298.93 329
14300.06 318
14301.19 322
14302.32 381
14303.45 319
14304.58 329
14305.71 316
14306.84 305
14307.97 308
14309.10 321
14310.23 305
14311.36 296
14312.49 341
14313.62 288
14314.75 317
14315.88 326
14317.01 299
14318.15 310
14319.28 317
14320.41 307
14321.54 297
14322.67 287
14323.80 320
14324.93 350
14326.06 320
14327.19 306
14328.32 311
14329.45 335
14330.58 318
14331.72 330
14332.85 284
14333.98 325
14335.11 313
14336.24 310
14337.37 355
14338.50 321
14339.63 305
14340.77 303
14341.90 310
14343.03 306
14344.16 317
14345.29 328
14346.42 341
14347.56 310
14348.69 277
14349.82 304
14350.95 319
14352.08 310
14353.21 314
14354.35 276
14355.48 304
14356.61 361
14357.74 328
14358.88 329
14360.01 321
14361.14 279
14362.27 295
14363.40 277
14364.54 323
14365.67 332
14366.80 292
14367.93 336
14369.07 352
14370.20 310
14371.33 274
14372.46 338
14373.60 319
14374.73 351
14375.86 359
14377.00 299
14378.13 276
14379.26 308
14380.39 317
14381.53 317
14382.66 323
14383.79 279
14384.93 323
14386.06 317
14387.19 324
14388.33 306
14389.46 316
14390.59 303
14391.73 257
14392.86 317
14393.99 290
14395.13 317
14396.26 383
14397.40 338
14398.53 312
14399.66 312
14400.80 311
14401.93 293
14403.06 293
14404.20 326
14405.33 314
14406.47 342
14407.60 305
14408.74 331
14409.87 299
14411.00 327
14412.14 353
14413.27 295
14414.41 307
14415.54 337
14416.68 333
14417.81 296
14418.94 315
14420.08 314
14421.21 307
14422.35 317
14423.48 297
14424.62 346
14425.75 328
14426.89 299
14428.02 284
14429.16 300
14430.29 311
14431.43 309
14432.56 326
14433.70 351
14434.83 317
14435.97 330
14437.10 354
14438.24 318
14439.37 302
14440.51 327
14441.64 292
14442.78 311
14443.92 332
14445.05 295
14446.19 319
14447.32 297
14448.46 328
14449.59 269
14450.73 313
14451.87 310
14453.00 301
14454.14 269
14455.27 307
14456.41 321
14457.55 343
14458.68 321
14459.82 378
14460.95 345
14462.09 352
14463.23 377
14464.36 353
14465.50 312
14466.64 305
14467.77 371
14468.91 334
14470.05 368
14471.18 381
14472.32 347
14473.46 288
14474.59 326
14475.73 315
14476.87 330
14478.00 354
14479.14 378
14480.28 343
14481.41 351
14482.55 298
14483.69 351
14484.83 329
14485.96 328
14487.10 344
14488.24 330
14489.37 336
14490.51 381
14491.65 407
14492.79 365
14493.92 336
14495.06 307
14496.20 320
14497.34 305
14498.47 328
14499.61 371
14500.75 339
14501.89 332
14503.03 322
14504.16 293
14505.30 295
14506.44 291
14507.58 290
14508.72 297
14509.85 327
14510.99 330
14512.13 308
14513.27 305
14514.41 310
14515.55 356
14516.68 293
14517.82 270
14518.96 303
14520.10 308
14521.24 294
14522.38 319
14523.51 321
14524.65 314
14525.79 312
14526.93 323
14528.07 318
14529.21 287
14530.35 302
14531.49 331
14532.63 309
14533.76 301
14534.90 286
14536.04 316
14537.18 327
14538.32 389
14539.46 340
14540.60 332
14541.74 344
14542.88 308
14544.02 311
14545.16 303
14546.30 335
14547.44 326
14548.58 321
14549.72 323
14550.86 354
14552.00 326
14553.14 328
14554.28 334
14555.42 329
14556.56 289
14557.70 319
14558.84 334
14559.98 316
14561.12 320
14562.26 389
14563.40 357
14564.54 312
14565.68 331
14566.82 340
14567.96 325
14569.10 311
14570.24 320
14571.38 317
14572.52 321
14573.66 322
14574.80 311
14575.94 337
14577.08 338
14578.22 327
14579.36 327
14580.51 326
14581.65 309
14582.79 322
14583.93 351
14585.07 306
14586.21 338
14587.35 322
14588.49 324
14589.63 365
14590.78 347
14591.92 320
14593.06 323
14594.20 329
14595.34 344
14596.48 352
14597.62 341
14598.77 347
14599.91 352
14601.05 303
14602.19 313
14603.33 322
14604.48 336
14605.62 334
14606.76 302
14607.90 311
14609.04 337
14610.19 324
14611.33 336
14612.47 353
14613.61 324
14614.75 333
14615.90 297
14617.04 304
14618.18 352
14619.32 340
14620.47 326
14621.61 357
14622.75 376
14623.89 370
14625.04 332
14626.18 312
14627.32 316
14628.46 346
14629.61 358
14630.75 343
14631.89 315
14633.04 314
14634.18 352
14635.32 359
14636.47 362
14637.61 338
14638.75 354
14639.89 376
14641.04 380
14642.18 418
14643.32 368
14644.47 385
14645.61 403
14646.76 419
14647.90 381
14649.04 392
14650.19 404
14651.33 336
14652.47 354
14653.62 362
14654.76 337
14655.90 314
14657.05 367
14658.19 331
14659.34 344
14660.48 354
14661.62 331
14662.77 356
14663.91 327
14665.06 326
14666.20 387
14667.35 334
14668.49 303
14669.63 327
14670.78 300
14671.92 294
14673.07 287
14674.21 293
14675.36 322
14676.50 309
14677.65 304
14678.79 318
14679.94 324
14681.08 326
14682.23 295
14683.37 321
14684.52 343
14685.66 284
14686.81 292
14687.95 310
14689.10 322
14690.24 355
14691.39 313
14692.53 339
14693.68 314
14694.82 315
14695.97 328
14697.11 315
14698.26 348
14699.41 319
14700.55 294
14701.70 334
14702.84 306
14703.99 328
14705.13 266
14706.28 321
14707.43 320
14708.57 339
14709.72 339
14710.86 303
14712.01 293
14713.16 324
14714.30 294
14715.45 292
14716.59 275
14717.74 287
14718.89 352
14720.03 314
14721.18 326
14722.33 334
14723.47 310
14724.62 327
14725.77 354
14726.91 320
14728.06 336
14729.21 307
14730.35 252
14731.50 264
14732.65 303
14733.79 288
14734.94 310
14736.09 291
14737.23 298
14738.38 326
14739.53 362
14740.68 290
14741.82 272
14742.97 298
14744.12 293
14745.26 311
14746.41 304
14747.56 287
14748.71 340
14749.85 322
14751.00 340
14752.15 308
14753.30 309
14754.45 308
14755.59 340
14756.74 304
14757.89 286
14759.04 276
14760.18 284
14761.33 297
14762.48 310
14763.63 296
14764.78 283
14765.92 257
14767.07 299
14768.22 305
14769.37 311
14770.52 307
14771.67 319
14772.81 334
14773.96 323
14775.11 317
14776.26 288
14777.41 277
14778.56 306
14779.71 353
14780.86 341
14782.00 300
14783.15 330
14784.30 289
14785.45 288
14786.60 297
14787.75 376
14788.90 311
14790.05 324
14791.20 289
14792.35 321
14793.49 303
14794.64 296
14795.79 290
14796.94 300
14798.09 331
14799.24 309
14800.39 337
14801.54 315
14802.69 317
14803.84 314
14804.99 322
14806.14 363
14807.29 343
14808.44 315
14809.59 325
14810.74 309
14811.89 335
14813.04 307
14814.19 366
14815.34 369
14816.49 285
14817.64 295
14818.79 337
14819.94 284
14821.09 310
14822.24 291
14823.39 283
14824.54 277
14825.69 306
14826.84 346
14827.99 302
14829.14 295
14830.29 331
14831.44 304
14832.60 270
14833.75 298
14834.90 288
14836.05 294
14837.20 254
14838.35 252
14839.50 286
14840.65 303
14841.80 310
14842.95 280
14844.11 252
14845.26 281
14846.41 287
14847.56 320
14848.71 268
14849.86 259
14851.01 245
14852.17 271
14853.32 263
14854.47 256
14855.62 258
14856.77 324
14857.92 288
14859.08 260
14860.23 283
14861.38 306
14862.53 264
14863.68 279
14864.84 326
14865.99 293
14867.14 331
14868.29 298
14869.44 276
14870.60 285
14871.75 271
14872.90 287
14874.05 303
14875.21 309
14876.36 284
14877.51 306
14878.66 296
14879.82 289
14880.97 261
14882.12 257
14883.27 278
14884.43 296
14885.58 269
14886.73 257
14887.89 260
14889.04 262
14890.19 268
14891.34 238
14892.50 238
14893.65 290
14894.80 302
14895.96 290
14897.11 278
14898.26 257
14899.42 273
14900.57 281
14901.72 260
14902.88 294
14904.03 265
14905.18 254
14906.34 264
14907.49 256
14908.65 268
14909.80 278
14910.95 264
14912.11 254
14913.26 283
14914.41 293
14915.57 273
14916.72 277
14917.88 283
14919.03 249
14920.18 314
14921.34 264
14922.49 290
14923.65 246
14924.80 225
14925.96 231
14927.11 267
14928.27 259
14929.42 279
14930.57 272
14931.73 245
14932.88 266
14934.04 300
14935.19 304
14936.35 256
14937.50 255
14938.66 243
14939.81 228
14940.97 236
14942.12 262
14943.28 252
14944.43 263
14945.59 271
14946.74 255
14947.90 223
14949.05 256
14950.21 248
14951.36 264
14952.52 277
14953.68 252
14954.83 270
14955.99 238
14957.14 232
14958.30 263
14959.45 253
14960.61 218
14961.77 245
14962.92 292
14964.08 324
14965.23 278
14966.39 252
14967.54 240
14968.70 254
14969.86 256
14971.01 285
14972.17 274
14973.33 228
14974.48 259
14975.64 272
14976.79 282
14977.95 250
14979.11 229
14980.26 214
14981.42 273
14982.58 256
14983.73 256
14984.89 248
14986.05 257
14987.20 266
14988.36 242
14989.52 247
14990.67 244
14991.83 256
14992.99 256
14994.15 241
14995.30 256
14996.46 217
14997.62 236
14998.77 278
14999.93 246
15001.09 229
15002.25 263
15003.40 280
15004.56 272
15005.72 241
15006.88 243
15008.03 250
15009.19 275
15010.35 263
15011.51 238
15012.66 260
15013.82 272
15014.98 287
15016.14 314
15017.30 251
15018.45 255
15019.61 281
15020.77 311
15021.93 249
15023.09 224
15024.24 233
15025.40 276
15026.56 237
15027.72 220
15028.88 271
15030.04 270
15031.19 242
15032.35 236
15033.51 233
15034.67 259
15035.83 262
15036.99 255
15038.15 215
15039.30 252
15040.46 275
15041.62 243
15042.78 234
15043.94 238
15045.10 220
15046.26 237
15047.42 255
15048.58 252
15049.74 222
15050.90 238
15052.05 236
15053.21 242
15054.37 236
15055.53 215
15056.69 261
15057.85 258
15059.01 271
15060.17 252
15061.33 294
15062.49 270
15063.65 243
15064.81 267
15065.97 241
15067.13 264
15068.29 273
15069.45 237
15070.61 245
15071.77 218
15072.93 249
15074.09 237
15075.25 268
15076.41 272
15077.57 229
15078.73 219
15079.89 262
15081.05 230
15082.21 257
15083.37 229
15084.53 253
15085.69 245
15086.85 240
15088.01 268
15089.18 230
15090.34 243
15091.50 235
15092.66 216
15093.82 219
15094.98 235
15096.14 277
15097.30 264
15098.46 242
15099.62 242
15100.78 244
15101.95 242
15103.11 265
15104.27 224
15105.43 280
15106.59 272
15107.75 253
15108.91 228
15110.08 251
15111.24 277
15112.40 247
15113.56 242
15114.72 260
15115.88 251
15117.05 237
15118.21 250
15119.37 256
15120.53 274
15121.69 277
15122.86 219
15124.02 274
15125.18 268
15126.34 274
15127.50 239
15128.67 224
15129.83 279
15130.99 232
15132.15 201
15133.32 249
15134.48 245
15135.64 208
15136.80 218
15137.97 254
15139.13 238
15140.29 232
15141.45 266
15142.62 264
15143.78 248
15144.94 254
15146.11 268
15147.27 267
15148.43 230
15149.59 239
15150.76 255
15151.92 208
15153.08 262
15154.25 255
15155.41 261
15156.57 230
15157.74 238
15158.90 290
15160.06 241
15161.23 239
15162.39 252
15163.55 245
15164.72 236
15165.88 244
15167.05 274
15168.21 239
15169.37 244
15170.54 259
15171.70 233
15172.86 226
15174.03 234
15175.19 246
15176.36 267
15177.52 255
15178.69 243
15179.85 244
15181.01 224
15182.18 226
15183.34 212
15184.51 228
15185.67 240
15186.84 243
15188.00 255
15189.16 228
15190.33 260
15191.49 258
15192.66 247
15193.82 257
15194.99 221
15196.15 242
15197.32 244
15198.48 249
15199.65 200
15200.81 197
15201.98 261
15203.14 260
15204.31 276
15205.47 263
15206.64 254
15207.80 257
15208.97 219
15210.13 224
15211.30 291
15212.47 251
15213.63 267
15214.80 268
15215.96 211
15217.13 231
15218.29 198
15219.46 222
15220.62 234
15221.79 223
15222.96 254
15224.12 241
15225.29 275
15226.45 256
15227.62 247
15228.79 255
15229.95 235
15231.12 261
15232.29 264
15233.45 258
15234.62 252
15235.78 215
15236.95 260
15238.12 256
15239.28 264
15240.45 258
15241.62 241
15242.78 272
15243.95 239
15245.12 240
15246.28 212
15247.45 266
15248.62 246
15249.78 246
15250.95 271
15252.12 259
15253.28 231
15254.45 261
15255.62 261
15256.79 244
15257.95 232
15259.12 260
15260.29 232
15261.46 268
15262.62 269
15263.79 231
15264.96 251
15266.13 243
15267.29 235
15268.46 241
15269.63 247
15270.80 210
15271.96 241
15273.13 255
15274.30 263
15275.47 233
15276.64 228
15277.80 239
15278.97 244
15280.14 244
15281.31 205
15282.48 234
15283.64 236
15284.81 232
15285.98 239
15287.15 254
15288.32 227
15289.49 237
15290.65 229
15291.82 215
15292.99 236
15294.16 237
15295.33 258
15296.50 278
15297.67 239
15298.83 232
15300.00 231
15301.17 240
15302.34 228
15303.51 208
15304.68 217
15305.85 211
15307.02 218
15308.19 217
15309.36 232
15310.52 208
15311.69 225
15312.86 285
15314.03 245
15315.20 184
15316.37 243
15317.54 231
15318.71 234
15319.88 220
15321.05 237
15322.22 242
15323.39 252
15324.56 241
15325.73 205
15326.90 219
15328.07 229
15329.24 245
15330.41 243
15331.58 272
15332.75 244
15333.92 251
15335.09 273
15336.26 252
15337.43 231
15338.60 240
15339.77 250
15340.94 285
15342.11 219
15343.28 223
15344.45 213
15345.62 251
15346.79 243
15347.96 235
15349.13 256
15350.31 221
15351.48 231
15352.65 230
15353.82 280
15354.99 257
15356.16 253
15357.33 257
15358.50 238
15359.67 223
15360.84 231
15362.02 250
15363.19 257
15364.36 229
15365.53 241
15366.70 257
15367.87 216
15369.04 211
15370.21 265
15371.39 207
15372.56 236
15373.73 225
15374.90 244
15376.07 243
15377.24 242
15378.42 228
15379.59 245
15380.76 239
15381.93 224
15383.10 250
15384.28 222
15385.45 220
15386.62 242
15387.79 226
15388.97 227
15390.14 235
15391.31 223
15392.48 228
15393.65 232
15394.83 222
15396.00 209
15397.17 236
15398.34 263
15399.52 254
15400.69 253
15401.86 236
15403.04 240
15404.21 249
15405.38 269
15406.55 232
15407.73 210
15408.90 266
15410.07 269
15411.25 221
15412.42 213
15413.59 232
15414.77 219
15415.94 254
15417.11 236
15418.29 249
15419.46 236
15420.63 205
15421.81 249
15422.98 249
15424.15 238
15425.33 233
15426.50 218
15427.67 230
15428.85 220
15430.02 228
15431.20 229
15432.37 246
15433.54 249
15434.72 222
15435.89 229
15437.07 233
15438.24 232
15439.41 227
15440.59 200
15441.76 236
15442.94 249
15444.11 257
15445.29 263
15446.46 233
15447.63 212
15448.81 275
15449.98 254
15451.16 236
15452.33 242
15453.51 242
15454.68 289
15455.86 263
15457.03 236
15458.21 235
15459.38 249
15460.56 247
15461.73 225
15462.91 221
15464.08 216
15465.26 236
15466.43 239
15467.61 280
15468.78 236
15469.96 251
15471.13 247
15472.31 267
15473.48 278
15474.66 255
15475.83 218
15477.01 231
15478.19 225
15479.36 248
15480.54 238
15481.71 227
15482.89 242
15484.06 241
15485.24 230
15486.42 256
15487.59 248
15488.77 231
15489.94 220
15491.12 227
15492.30 275
15493.47 274
15494.65 245
15495.83 243
15497.00 257
15498.18 218
15499.36 227
15500.53 248
15501.71 224
15502.88 217
15504.06 236
15505.24 239
15506.41 247
15507.59 230
15508.77 229
15509.95 248
15511.12 236
15512.30 227
15513.48 234
15514.65 247
15515.83 251
15517.01 227
15518.18 228
15519.36 247
15520.54 221
15521.72 208
15522.89 243
15524.07 261
15525.25 255
15526.43 225
15527.60 246
15528.78 223
15529.96 226
15531.14 232
15532.31 264
15533.49 264
15534.67 242
15535.85 222
15537.03 222
15538.20 234
15539.38 288
15540.56 264
15541.74 218
15542.92 258
15544.09 228
15545.27 262
15546.45 231
15547.63 211
15548.81 260
15549.98 281
15551.16 267
15552.34 278
15553.52 244
15554.70 249
15555.88 233
15557.06 222
15558.23 248
15559.41 253
15560.59 237
15561.77 287
15562.95 254
15564.13 241
15565.31 227
15566.49 256
15567.67 271
15568.84 230
15570.02 240
15571.20 226
15572.38 233
15573.56 235
15574.74 253
15575.92 221
15577.10 204
15578.28 240
15579.46 237
15580.64 238
15581.82 234
15583.00 194
15584.18 223
15585.36 236
15586.54 224
15587.72 228
15588.90 230
15590.08 240
15591.26 227
15592.44 232
15593.62 249
15594.80 234
15595.98 208
15597.16 245
15598.34 205
15599.52 209
15600.70 235
15601.88 243
15603.06 215
15604.24 227
15605.42 261
15606.60 231
15607.78 242
15608.96 242
15610.14 255
15611.32 245
15612.50 235
15613.68 233
15614.86 254
15616.05 244
15617.23 247
15618.41 230
15619.59 230
15620.77 248
15621.95 240
15623.13 230
15624.31 239
15625.49 248
15626.68 243
15627.86 279
15629.04 252
15630.22 203
15631.40 256
15632.58 245
15633.76 230
15634.95 211
15636.13 226
15637.31 258
15638.49 259
15639.67 237
15640.85 248
15642.04 277
15643.22 246
15644.40 218
15645.58 254
15646.76 329
15647.95 274
15649.13 237
15650.31 238
15651.49 269
15652.67 278
15653.86 233
15655.04 281
15656.22 262
15657.40 290
15658.59 257
15659.77 229
15660.95 232
15662.13 249
15663.32 306
15664.50 284
15665.68 262
15666.87 251
15668.05 233
15669.23 262
15670.41 231
15671.60 242
15672.78 284
15673.96 269
15675.15 230
15676.33 248
15677.51 239
15678.70 232
15679.88 251
15681.06 261
15682.25 226
15683.43 242
15684.61 250
15685.80 253
15686.98 237
15688.16 236
15689.35 252
15690.53 235
15691.72 227
15692.90 271
15694.08 260
15695.27 242
15696.45 270
15697.63 234
15698.82 247
15700.00 196
15701.19 220
15702.37 270
15703.56 280
15704.74 238
15705.92 242
15707.11 227
15708.29 238
15709.48 230
15710.66 234
15711.85 275
15713.03 238
15714.21 235
15715.40 266
15716.58 247
15717.77 197
15718.95 235
15720.14 255
15721.32 262
15722.51 290
15723.69 249
15724.88 230
15726.06 242
15727.25 281
15728.43 289
15729.62 213
15730.80 255
15731.99 238
15733.17 240
15734.36 233
15735.55 251
15736.73 250
15737.92 229
15739.10 250
15740.29 238
15741.47 227
15742.66 211
15743.84 241
15745.03 271
15746.22 228
15747.40 215
15748.59 247
15749.77 249
15750.96 221
15752.15 236
15753.33 246
15754.52 236
15755.70 281
15756.89 244
15758.08 228
15759.26 222
15760.45 250
15761.64 233
15762.82 253
15764.01 255
15765.20 313
15766.38 252
15767.57 235
15768.76 232
15769.94 220
15771.13 248
15772.32 244
15773.50 255
15774.69 220
15775.88 251
15777.06 246
15778.25 246
15779.44 241
15780.62 227
15781.81 242
15783.00 240
15784.19 248
15785.37 208
15786.56 217
15787.75 234
15788.94 209
15790.12 221
15791.31 235
15792.50 211
15793.69 243
15794.87 257
15796.06 231
15797.25 232
15798.44 261
15799.62 261
15800.81 278
15802.00 252
15803.19 305
15804.38 296
15805.56 252
15806.75 243
15807.94 230
15809.13 255
15810.32 257
15811.50 230
15812.69 228
15813.88 233
15815.07 247
15816.26 234
15817.45 250
15818.64 223
15819.82 268
15821.01 264
15822.20 214
15823.39 222
15824.58 250
15825.77 248
15826.96 235
15828.15 232
15829.33 230
15830.52 254
15831.71 248
15832.90 249
15834.09 227
15835.28 238
15836.47 243
15837.66 246
15838.85 235
15840.04 220
15841.23 214
15842.42 252
15843.61 238
15844.79 258
15845.98 228
15847.17 253
15848.36 249
15849.55 211
15850.74 242
15851.93 252
15853.12 235
15854.31 249
15855.50 219
15856.69 228
15857.88 271
15859.07 251
15860.26 264
15861.45 248
15862.64 238
15863.83 213
15865.02 217
15866.21 230
15867.40 234
15868.60 254
15869.79 249
15870.98 228
15872.17 214
15873.36 230
15874.55 253
15875.74 230
15876.93 207
15878.12 239
15879.31 227
15880.50 246
15881.69 223
15882.88 232
15884.07 232
15885.27 227
15886.46 224
15887.65 210
15888.84 234
15890.03 222
15891.22 238
15892.41 223
15893.60 240
15894.80 231
15895.99 242
15897.18 241
15898.37 251
15899.56 236
15900.75 219
15901.95 243
15903.14 237
15904.33 219
15905.52 252
15906.71 245
15907.90 265
15909.10 251
15910.29 238
15911.48 209
15912.67 179
15913.86 218
15915.06 237
15916.25 213
15917.44 217
15918.63 229
15919.83 215
15921.02 232
15922.21 215
15923.40 231
15924.60 237
15925.79 235
15926.98 241
15928.17 257
15929.37 242
15930.56 234
15931.75 227
15932.94 202
15934.14 205
15935.33 209
15936.52 219
15937.72 193
15938.91 223
15940.10 218
15941.30 263
15942.49 226
15943.68 218
15944.88 212
15946.07 224
15947.26 247
15948.46 232
15949.65 235
15950.84 213
15952.04 237
15953.23 217
15954.42 266
15955.62 236
15956.81 272
15958.01 264
15959.20 285
15960.39 251
15961.59 211
15962.78 197
15963.97 226
15965.17 241
15966.36 203
15967.56 229
15968.75 241
15969.95 218
15971.14 247
15972.33 217
15973.53 211
15974.72 235
15975.92 243
15977.11 232
15978.31 212
15979.50 208
15980.70 244
15981.89 229
15983.09 212
15984.28 238
15985.47 211
15986.67 223
15987.86 229
15989.06 223
15990.25 253
15991.45 212
15992.64 203
15993.84 226
15995.03 245
15996.23 220
15997.43 243
15998.62 250
15999.82 217
16001.01 199
16002.21 201
16003.40 251
16004.60 235
16005.79 244
16006.99 210
16008.18 214
16009.38 218
16010.58 200
16011.77 232
16012.97 222
16014.16 244
16015.36 234
16016.56 225
16017.75 227
16018.95 228
16020.14 201
16021.34 210
16022.54 222
16023.73 252
16024.93 207
16026.13 179
16027.32 219
16028.52 197
16029.71 239
16030.91 243
16032.11 214
16033.30 198
16034.50 208
16035.70 224
16036.89 215
16038.09 213
16039.29 243
16040.49 223
16041.68 209
16042.88 190
16044.08 225
16045.27 223
16046.47 225
16047.67 212
16048.86 202
16050.06 192
16051.26 192
16052.46 228
16053.65 222
16054.85 193
16056.05 187
16057.25 218
16058.44 204
16059.64 240
16060.84 207
16062.04 218
16063.23 186
16064.43 219
16065.63 202
16066.83 218
16068.03 208
16069.22 219
16070.42 189
16071.62 209
16072.82 193
16074.02 188
16075.21 172
16076.41 210
16077.61 234
16078.81 245
16080.01 252
16081.21 216
16082.40 199
16083.60 202
16084.80 212
16086.00 196
16087.20 205
16088.40 237
16089.60 195
16090.79 216
16091.99 211
16093.19 201
16094.39 190
16095.59 206
16096.79 228
16097.99 185
16099.19 203
16100.39 228
16101.59 236
16102.78 231
16103.98 208
16105.18 227
16106.38 230
16107.58 239
16108.78 229
16109.98 244
16111.18 236
16112.38 235
16113.58 216
16114.78 209
16115.98 233
16117.18 210
16118.38 206
16119.58 201
16120.78 226
16121.98 285
16123.18 219
16124.38 194
16125.58 197
16126.78 197
16127.98 204
16129.18 212
16130.38 191
16131.58 226
16132.78 220
16133.98 232
16135.18 204
16136.38 215
16137.58 176
16138.78 231
16139.98 246
16141.18 206
16142.38 236
16143.58 229
16144.79 211
16145.99 223
16147.19 183
16148.39 213
16149.59 237
16150.79 239
16151.99 212
16153.19 175
16154.39 190
16155.59 194
16156.80 201
16158.00 199
16159.20 187
16160.40 195
16161.60 217
16162.80 219
16164.00 184
16165.21 194
16166.41 227
16167.61 220
16168.81 231
16170.01 230
16171.21 177
16172.42 210
16173.62 212
16174.82 197
16176.02 210
16177.22 193
16178.43 222
16179.63 209
16180.83 190
16182.03 231
16183.23 224
16184.44 226
16185.64 202
16186.84 212
16188.04 209
16189.25 206
16190.45 204
16191.65 186
16192.85 201
16194.06 274
16195.26 219
16196.46 201
16197.66 218
16198.87 194
16200.07 214
16201.27 201
16202.48 225
16203.68 224
16204.88 200
16206.09 218
16207.29 240
16208.49 227
16209.69 238
16210.90 232
16212.10 259
16213.30 235
16214.51 198
16215.71 209
16216.91 197
16218.12 191
16219.32 243
16220.53 207
16221.73 196
16222.93 195
16224.14 203
16225.34 255
16226.54 167
16227.75 208
16228.95 237
16230.16 215
16231.36 224
16232.56 174
16233.77 221
16234.97 202
16236.18 219
16237.38 235
16238.59 219
16239.79 211
16240.99 233
16242.20 231
16243.40 245
16244.61 194
16245.81 212
16247.02 235
16248.22 226
16249.43 224
16250.63 221
16251.84 213
16253.04 219
16254.24 203
16255.45 194
16256.65 215
16257.86 232
16259.06 220
16260.27 199
16261.48 217
16262.68 242
16263.89 225
16265.09 223
16266.30 223
16267.50 237
16268.71 244
16269.91 212
16271.12 218
16272.32 202
16273.53 204
16274.73 215
16275.94 238
16277.15 223
16278.35 216
16279.56 235
16280.76 231
16281.97 194
16283.18 204
16284.38 200
16285.59 199
16286.79 198
16288.00 225
16289.21 221
16290.41 190
16291.62 200
16292.82 208
16294.03 212
16295.24 200
16296.44 242
16297.65 227
16298.86 221
16300.06 203
16301.27 183
16302.48 215
16303.68 205
16304.89 199
16306.10 214
16307.30 184
16308.51 216
16309.72 202
16310.92 203
16312.13 194
16313.34 209
16314.55 218
16315.75 243
16316.96 267
16318.17 247
16319.37 231
16320.58 207
16321.79 188
16323.00 230
16324.20 214
16325.41 232
16326.62 225
16327.83 217
16329.03 217
16330.24 215
16331.45 243
16332.66 235
16333.87 256
16335.07 212
16336.28 198
16337.49 212
16338.70 205
16339.90 192
16341.11 224
16342.32 221
16343.53 193
16344.74 211
16345.95 247
16347.15 228
16348.36 194
16349.57 206
16350.78 216
16351.99 235
16353.20 182
16354.40 193
16355.61 207
16356.82 232
16358.03 198
16359.24 214
16360.45 219
16361.66 196
16362.87 217
16364.08 217
16365.28 197
16366.49 194
16367.70 229
16368.91 223
16370.12 225
16371.33 236
16372.54 190
16373.75 221
16374.96 224
16376.17 227
16377.38 216
16378.59 196
16379.80 227
16381.01 261
16382.21 226
16383.42 224
16384.63 236
16385.84 210
16387.05 209
16388.26 202
16389.47 236
16390.68 238
16391.89 187
16393.10 183
16394.31 217
16395.52 209
16396.73 192
16397.94 212
16399.15 221
16400.36 217
16401.57 238
16402.79 226
16404.00 201
16405.21 211
16406.42 186
16407.63 193
16408.84 219
16410.05 217
16411.26 209
16412.47 201
16413.68 188
16414.89 204
16416.10 206
16417.31 225
16418.52 189
16419.74 203
16420.95 204
16422.16 210
16423.37 180
16424.58 214
16425.79 221
16427.00 196
16428.21 198
16429.42 230
16430.64 218
16431.85 190
16433.06 198
16434.27 189
16435.48 202
16436.69 202
16437.91 228
16439.12 244
16440.33 233
16441.54 226
16442.75 193
16443.96 198
16445.18 206
16446.39 224
16447.60 228
16448.81 190
16450.02 213
16451.24 234
16452.45 194
16453.66 201
16454.87 171
16456.09 209
16457.30 177
16458.51 203
16459.72 181
16460.94 216
16462.15 177
16463.36 201
16464.57 217
16465.79 214
16467.00 210
16468.21 244
16469.43 216
16470.64 207
16471.85 237
16473.06 199
16474.28 189
16475.49 181
16476.70 198
16477.92 174
16479.13 214
16480.34 206
16481.56 210
16482.77 173
16483.98 188
16485.20 215
16486.41 207
16487.62 197
16488.84 190
16490.05 188
16491.26 201
16492.48 200
16493.69 212
16494.91 201
16496.12 213
16497.33 229
16498.55 187
16499.76 181
16500.97 183
16502.19 199
16503.40 169
16504.62 175
16505.83 193
16507.05 212
16508.26 223
16509.47 196
16510.69 206
16511.90 229
16513.12 216
16514.33 188
16515.55 213
16516.76 230
16517.98 208
16519.19 200
16520.41 216
16521.62 227
16522.83 202
16524.05 192
16525.26 191
16526.48 254
16527.69 211
16528.91 174
16530.12 177
16531.34 206
16532.55 204
16533.77 199
16534.99 193
16536.20 213
16537.42 207
16538.63 192
16539.85 180
16541.06 199
16542.28 171
16543.49 165
16544.71 194
16545.92 201
16547.14 217
16548.36 193
16549.57 208
16550.79 224
16552.00 224
16553.22 202
16554.44 192
16555.65 199
16556.87 173
16558.08 218
16559.30 185
16560.52 196
16561.73 203
16562.95 209
16564.17 176
16565.38 194
16566.60 197
16567.81 224
16569.03 236
16570.25 202
16571.46 232
16572.68 213
16573.90 196
16575.11 209
16576.33 190
16577.55 190
16578.76 208
16579.98 223
16581.20 235
16582.42 227
16583.63 227
16584.85 256
16586.07 213
16587.28 214
16588.50 163
16589.72 198
16590.94 238
16592.15 194
16593.37 219
16594.59 197
16595.81 199
16597.02 206
16598.24 187
16599.46 159
16600.68 194
16601.89 188
16603.11 211
16604.33 207
16605.55 198
16606.77 192
16607.98 228
16609.20 198
16610.42 195
16611.64 192
16612.86 226
16614.07 212
16615.29 204
16616.51 184
16617.73 192
16618.95 213
16620.17 224
16621.38 212
16622.60 217
16623.82 190
16625.04 188
16626.26 178
16627.48 208
16628.70 229
16629.91 203
16631.13 197
16632.35 207
16633.57 192
16634.79 208
16636.01 235
16637.23 229
16638.45 177
16639.67 196
16640.89 189
16642.10 209
16643.32 194
16644.54 187
16645.76 210
16646.98 229
16648.20 196
16649.42 201
16650.64 219
16651.86 221
16653.08 193
16654.30 187
16655.52 225
16656.74 207
16657.96 221
16659.18 208
16660.40 194
16661.62 197
16662.84 186
16664.06 199
16665.28 223
16666.50 224
16667.72 240
16668.94 204
16670.16 190
16671.38 193
16672.60 207
16673.82 196
16675.04 210
16676.26 208
16677.48 187
16678.70 192
16679.92 179
16681.14 161
16682.36 198
16683.58 204
16684.80 219
16686.03 202
16687.25 233
16688.47 212
16689.69 222
16690.91 194
16692.13 190
16693.35 195
16694.57 215
16695.79 233
16697.02 236
16698.24 206
16699.46 193
16700.68 214
16701.90 212
16703.12 195
16704.34 212
16705.57 202
16706.79 189
16708.01 189
16709.23 179
16710.45 171
16711.67 168
16712.90 210
16714.12 197
16715.34 206
16716.56 180
16717.78 220
16719.01 201
16720.23 186
16721.45 208
16722.67 181
16723.89 189
16725.12 190
16726.34 201
16727.56 209
16728.78 206
16730.01 190
16731.23 210
16732.45 200
16733.67 213
16734.90 207
16736.12 205
16737.34 199
16738.56 219
16739.79 206
16741.01 213
16742.23 199
16743.46 196
16744.68 201
16745.90 193
16747.12 223
16748.35 199
16749.57 211
16750.79 213
16752.02 220
16753.24 206
16754.46 186
16755.69 197
16756.91 211
16758.13 189
16759.36 205
16760.58 196
16761.80 246
16763.03 198
16764.25 200
16765.48 182
16766.70 184
16767.92 170
16769.15 158
16770.37 194
16771.60 203
16772.82 182
16774.04 176
16775.27 178
16776.49 184
16777.72 177
16778.94 225
16780.16 202
16781.39 201
16782.61 180
16783.84 235
16785.06 236
16786.29 205
16787.51 218
16788.74 212
16789.96 210
16791.18 205
16792.41 203
16793.63 221
16794.86 179
16796.08 194
16797.31 181
16798.53 184
16799.76 222
16800.98 229
16802.21 213
16803.43 226
16804.66 207
16805.88 198
16807.11 204
16808.33 187
16809.56 193
16810.79 199
16812.01 189
16813.24 211
16814.46 189
16815.69 161
16816.91 207
16818.14 199
16819.36 209
16820.59 189
16821.82 183
16823.04 197
16824.27 238
16825.49 177
16826.72 171
16827.95 201
16829.17 228
16830.40 255
16831.62 223
16832.85 196
16834.08 191
16835.30 191
16836.53 176
16837.76 180
16838.98 243
16840.21 234
16841.44 231
16842.66 213
16843.89 192
16845.11 174
16846.34 217
16847.57 214
16848.80 199
16850.02 183
16851.25 201
16852.48 191
16853.70 208
16854.93 201
16856.16 239
16857.38 212
16858.61 217
16859.84 213
16861.07 208
16862.29 218
16863.52 229
16864.75 211
16865.97 201
16867.20 210
16868.43 178
16869.66 214
16870.89 257
16872.11 226
16873.34 198
16874.57 201
16875.80 200
16877.02 203
16878.25 207
16879.48 209
16880.71 202
16881.94 203
16883.16 222
16884.39 199
16885.62 218
16886.85 227
16888.08 221
16889.30 195
16890.53 179
16891.76 195
16892.99 225
16894.22 189
16895.45 201
16896.67 219
16897.90 204
16899.13 178
16900.36 174
16901.59 218
16902.82 212
16904.05 206
16905.28 204
16906.50 211
16907.73 201
16908.96 250
16910.19 192
16911.42 199
16912.65 187
16913.88 185
16915.11 199
16916.34 191
16917.57 203
16918.80 208
16920.03 156
16921.26 166
16922.48 209
16923.71 223
16924.94 164
16926.17 189
16927.40 192
16928.63 184
16929.86 224
16931.09 187
16932.32 186
16933.55 192
16934.78 198
16936.01 180
16937.24 184
16938.47 179
16939.70 188
16940.93 208
16942.16 178
16943.39 156
16944.62 193
16945.85 217
16947.08 193
16948.31 158
16949.54 164
16950.78 200
16952.01 230
16953.24 204
16954.47 186
16955.70 203
16956.93 189
16958.16 187
16959.39 211
16960.62 202
16961.85 196
16963.08 208
16964.31 204
16965.54 199
16966.78 176
16968.01 200
16969.24 211
16970.47 177
16971.70 195
16972.93 210
16974.16 186
16975.39 229
16976.63 193
16977.86 175
16979.09 183
16980.32 211
16981.55 191
16982.78 182
16984.02 160
16985.25 195
16986.48 193
16987.71 189
16988.94 195
16990.18 166
16991.41 181
16992.64 192
16993.87 192
16995.10 177
16996.34 178
16997.57 189
16998.80 227
17000.03 209
17001.26 203
17002.50 199
17003.73 177
17004.96 207
17006.19 181
17007.43 154
17008.66 211
17009.89 161
17011.12 179
17012.36 198
17013.59 188
17014.82 189
17016.06 192
17017.29 195
17018.52 187
17019.76 172
17020.99 178
17022.22 225
17023.45 209
17024.69 209
17025.92 180
17027.15 199
17028.39 206
17029.62 205
17030.85 200
17032.09 212
17033.32 182
17034.55 182
17035.79 208
17037.02 237
17038.26 243
17039.49 204
17040.72 212
17041.96 174
17043.19 166
17044.43 158
17045.66 160
17046.89 170
17048.13 192
17049.36 210
17050.60 196
17051.83 178
17053.06 208
17054.30 163
17055.53 174
17056.77 167
17058.00 167
17059.24 186
17060.47 169
17061.70 171
17062.94 191
17064.17 202
17065.41 214
17066.64 215
17067.88 216
17069.11 191
17070.35 193
17071.58 195
17072.82 238
17074.05 216
17075.29 184
17076.52 179
17077.76 170
17078.99 188
17080.23 208
17081.46 162
17082.70 159
17083.93 208
17085.17 198
17086.41 192
17087.64 175
17088.88 188
17090.11 190
17091.35 182
17092.58 199
17093.82 158
17095.05 172
17096.29 207
17097.53 206
17098.76 189
17100.00 158
17101.23 207
17102.47 200
17103.71 196
17104.94 191
17106.18 196
17107.41 229
17108.65 204
17109.89 205
17111.12 173
17112.36 188
17113.60 206
17114.83 221
17116.07 229
17117.31 196
17118.54 171
17119.78 174
17121.02 176
17122.25 187
17123.49 229
17124.73 196
17125.96 197
17127.20 176
17128.44 190
17129.67 205
17130.91 218
17132.15 190
17133.39 172
17134.62 202
17135.86 166
17137.10 214
17138.33 233
17139.57 195
17140.81 212
17142.05 213
17143.28 172
17144.52 233
17145.76 263
17147.00 229
17148.23 197
17149.47 197
17150.71 195
17151.95 168
17153.19 184
17154.42 200
17155.66 187
17156.90 182
17158.14 201
17159.38 186
17160.61 197
17161.85 179
17163.09 194
17164.33 183
17165.57 184
17166.81 188
17168.04 209
17169.28 207
17170.52 175
17171.76 191
17173.00 203
17174.24 186
17175.47 231
17176.71 177
17177.95 191
17179.19 207
17180.43 213
17181.67 211
17182.91 234
17184.15 209
17185.39 196
17186.62 182
17187.86 166
17189.10 199
17190.34 202
17191.58 183
17192.82 182
17194.06 183
17195.30 167
17196.54 195
17197.78 176
17199.02 183
17200.26 196
17201.50 179
17202.74 198
17203.98 156
17205.22 211
17206.46 195
17207.70 174
17208.94 185
17210.18 186
17211.42 164
17212.66 206
17213.90 190
17215.14 179
17216.38 189
17217.62 185
17218.86 185
17220.10 200
17221.34 194
17222.58 177
17223.82 192
17225.06 203
17226.30 207
17227.54 171
17228.78 193
17230.02 163
17231.26 172
17232.50 183
17233.74 201
17234.98 250
17236.22 188
17237.47 183
17238.71 211
17239.95 164
17241.19 187
17242.43 193
17243.67 188
17244.91 180
17246.15 204
17247.39 197
17248.64 174
17249.88 169
17251.12 174
17252.36 227
17253.60 179
17254.84 164
17256.08 159
17257.33 191
17258.57 204
17259.81 190
17261.05 201
17262.29 192
17263.54 199
17264.78 185
17266.02 195
17267.26 165
17268.50 202
17269.75 180
17270.99 182
17272.23 197
17273.47 182
17274.71 188
17275.96 192
17277.20 200
17278.44 221
17279.68 201
17280.93 184
17282.17 180
17283.41 183
17284.65 176
17285.90 184
17287.14 182
17288.38 196
17289.62 192
17290.87 216
17292.11 152
17293.35 184
17294.60 156
17295.84 198
17297.08 180
17298.33 183
17299.57 168
17300.81 194
17302.05 186
17303.30 182
17304.54 182
17305.78 192
17307.03 160
17308.27 202
17309.52 190
17310.76 181
17312.00 190
17313.25 200
17314.49 216
17315.73 167
17316.98 174
17318.22 167
17319.47 199
17320.71 214
17321.95 203
17323.20 186
17324.44 173
17325.69 195
17326.93 213
17328.17 215
17329.42 173
17330.66 196
17331.91 201
17333.15 194
17334.40 180
17335.64 183
17336.88 206
17338.13 170
17339.37 154
17340.62 171
17341.86 159
17343.11 188
17344.35 177
17345.60 192
17346.84 202
17348.09 180
17349.33 177
17350.58 161
17351.82 158
17353.07 184
17354.31 199
17355.56 174
17356.80 172
17358.05 162
17359.29 190
17360.54 157
17361.78 186
17363.03 191
17364.27 199
17365.52 167
17366.77 221
17368.01 223
17369.26 173
17370.50 208
17371.75 174
17372.99 193
17374.24 195
17375.49 194
17376.73 185
17377.98 178
17379.22 146
17380.47 166
17381.72 199
17382.96 210
17384.21 180
17385.45 149
17386.70 189
17387.95 184
17389.19 166
17390.44 173
17391.69 168
17392.93 191
17394.18 188
17395.43 184
17396.67 187
17397.92 190
17399.17 198
17400.41 195
17401.66 208
17402.91 217
17404.15 174
17405.40 223
17406.65 179
17407.89 214
17409.14 190
17410.39 188
17411.64 205
17412.88 210
17414.13 160
17415.38 163
17416.63 169
17417.87 201
17419.12 188
17420.37 183
17421.62 190
17422.86 171
17424.11 177
17425.36 176
17426.61 186
17427.85 176
17429.10 175
17430.35 183
17431.60 208
17432.85 183
17434.09 211
17435.34 249
17436.59 178
17437.84 182
17439.09 202
17440.33 174
17441.58 174
17442.83 199
17444.08 170
17445.33 200
17446.58 225
17447.82 196
17449.07 194
17450.32 213
17451.57 193
17452.82 176
17454.07 193
17455.32 197
17456.57 175
17457.81 189
17459.06 213
17460.31 178
17461.56 208
17462.81 216
17464.06 213
17465.31 182
17466.56 174
17467.81 165
17469.06 188
17470.30 197
17471.55 216
17472.80 189
17474.05 178
17475.30 183
17476.55 185
17477.80 208
17479.05 171
17480.30 194
17481.55 164
17482.80 176
17484.05 182
17485.30 188
17486.55 148
17487.80 179
17489.05 185
17490.30 181
17491.55 192
17492.80 168
17494.05 175
17495.30 171
17496.55 168
17497.80 157
17499.05 183
17500.30 176
17501.55 184
17502.80 183
17504.05 163
17505.30 176
17506.55 190
17507.80 170
17509.06 191
17510.31 179
17511.56 206
17512.81 176
17514.06 159
17515.31 164
17516.56 171
17517.81 179
17519.06 185
17520.31 198
17521.56 203
17522.82 157
17524.07 186
17525.32 194
17526.57 164
17527.82 167
17529.07 198
17530.32 225
17531.58 185
17532.83 187
17534.08 197
17535.33 185
17536.58 171
17537.83 232
17539.09 239
17540.34 198
17541.59 164
17542.84 184
17544.09 163
17545.35 155
17546.60 208
17547.85 190
17549.10 203
17550.35 175
17551.61 184
17552.86 172
17554.11 213
17555.36 180
17556.62 204
17557.87 204
17559.12 177
17560.37 199
17561.63 200
17562.88 209
17564.13 185
17565.38 161
17566.64 175
17567.89 175
17569.14 165
17570.39 186
17571.65 188
17572.90 158
17574.15 175
17575.41 185
17576.66 163
17577.91 173
17579.17 169
17580.42 202
17581.67 230
17582.93 193
17584.18 167
17585.43 210
17586.69 183
17587.94 198
17589.19 194
17590.45 180
17591.70 168
17592.95 192
17594.21 174
17595.46 180
17596.72 181
17597.97 191
17599.22 190
17600.48 187
17601.73 184
17602.99 195
17604.24 207
17605.49 192
17606.75 175
17608.00 187
17609.26 176
17610.51 215
17611.76 172
17613.02 221
17614.27 167
17615.53 190
17616.78 184
17618.04 204
17619.29 180
17620.55 180
17621.80 172
17623.06 185
17624.31 188
17625.57 182
17626.82 186
17628.08 182
17629.33 184
17630.59 177
17631.84 181
17633.10 177
17634.35 162
17635.61 194
17636.86 200
17638.12 211
17639.37 175
17640.63 179
17641.88 166
17643.14 206
17644.39 163
17645.65 178
17646.91 201
17648.16 184
17649.42 180
17650.67 182
17651.93 175
17653.18 180
17654.44 180
17655.70 215
17656.95 189
17658.21 194
17659.46 181
17660.72 182
17661.98 203
17663.23 199
17664.49 208
17665.75 195
17667.00 167
17668.26 178
17669.51 192
17670.77 184
17672.03 160
17673.28 194
17674.54 213
17675.80 175
17677.05 161
17678.31 180
17679.57 188
17680.82 189
17682.08 183
17683.34 183
17684.60 153
17685.85 164
17687.11 184
17688.37 194
17689.62 161
17690.88 171
17692.14 185
17693.40 221
17694.65 192
17695.91 185
17697.17 166
17698.42 203
17699.68 172
17700.94 169
17702.20 189
17703.46 180
17704.71 198
17705.97 204
17707.23 188
17708.49 169
17709.74 181
17711.00 159
17712.26 159
17713.52 181
17714.78 197
17716.03 217
17717.29 175
17718.55 179
17719.81 175
17721.07 179
17722.33 171
17723.58 170
17724.84 221
17726.10 193
17727.36 171
17728.62 165
17729.88 162
17731.13 180
17732.39 192
17733.65 173
17734.91 179
17736.17 193
17737.43 188
17738.69 175
17739.95 155
17741.21 153
17742.46 159
17743.72 178
17744.98 183
17746.24 162
17747.50 182
17748.76 163
17750.02 184
17751.28 178
17752.54 191
17753.80 195
17755.06 199
17756.32 198
17757.58 175
17758.84 194
17760.10 178
17761.36 211
17762.61 185
17763.87 174
17765.13 178
17766.39 183
17767.65 160
17768.91 163
17770.17 182
17771.43 189
17772.69 179
17773.95 150
17775.21 164
17776.48 176
17777.74 165
17779.00 162
17780.26 175
17781.52 182
17782.78 193
17784.04 190
17785.30 177
17786.56 170
17787.82 210
17789.08 195
17790.34 161
17791.60 168
17792.86 194
17794.12 181
17795.38 195
17796.65 203
17797.91 168
17799.17 174
17800.43 200
17801.69 166
17802.95 177
17804.21 150
17805.47 173
17806.73 190
17808.00 174
17809.26 187
17810.52 189
17811.78 217
17813.04 175
17814.30 180
17815.56 186
17816.83 185
17818.09 184
17819.35 164
17820.61 197
17821.87 165
17823.14 159
17824.40 198
17825.66 182
17826.92 150
17828.18 162
17829.45 173
17830.71 197
17831.97 179
17833.23 165
17834.49 177
17835.76 145
17837.02 180
17838.28 147
17839.54 164
17840.81 212
17842.07 191
17843.33 203
17844.59 205
17845.86 194
17847.12 187
17848.38 193
17849.65 162
17850.91 167
17852.17 156
17853.43 186
17854.70 185
17855.96 149
17857.22 153
17858.49 182
17859.75 160
17861.01 160
17862.28 172
17863.54 185
17864.80 198
17866.07 185
17867.33 171
17868.59 171
17869.86 170
17871.12 174
17872.38 177
17873.65 177
17874.91 204
17876.18 192
17877.44 178
17878.70 168
17879.97 165
17881.23 171
17882.50 188
17883.76 167
17885.02 152
17886.29 160
17887.55 168
17888.82 153
17890.08 163
17891.35 167
17892.61 178
17893.87 189
17895.14 165
17896.40 148
17897.67 179
17898.93 238
17900.20 218
17901.46 169
17902.73 173
17903.99 166
17905.26 193
17906.52 193
17907.79 153
17909.05 157
17910.32 164
17911.58 201
17912.85 172
17914.11 162
17915.38 160
17916.64 165
17917.91 200
17919.17 203
17920.44 186
17921.70 168
17922.97 170
17924.23 166
17925.50 199
17926.76 174
17928.03 157
17929.30 191
17930.56 201
17931.83 169
17933.09 154
17934.36 194
17935.62 204
17936.89 184
17938.16 152
17939.42 129
17940.69 158
17941.96 175
17943.22 183
17944.49 178
17945.75 181
17947.02 152
17948.29 173
17949.55 157
17950.82 166
17952.09 171
17953.35 145
17954.62 194
17955.89 191
17957.15 162
17958.42 197
17959.69 175
17960.95 152
17962.22 182
17963.49 181
17964.75 173
17966.02 178
17967.29 175
17968.55 171
17969.82 159
17971.09 168
17972.36 166
17973.62 166
17974.89 149
17976.16 175
17977.42 197
17978.69 194
17979.96 182
17981.23 164
17982.49 175
17983.76 173
17985.03 172
17986.30 164
17987.57 179
17988.83 199
17990.10 165
17991.37 195
17992.64 164
17993.90 162
17995.17 185
17996.44 192
17997.71 172
17998.98 152
18000.25 159
18001.51 141
18002.78 170
18004.05 193
18005.32 159
18006.59 174
18007.86 168
18009.12 193
18010.39 174
18011.66 177
18012.93 192
18014.20 180
18015.47 161
18016.74 195
18018.00 192
18019.27 170
18020.54 163
18021.81 156
18023.08 146
18024.35 162
18025.62 165
18026.89 163
18028.16 171
18029.43 190
18030.69 194
18031.96 166
18033.23 199
18034.50 186
18035.77 174
18037.04 180
18038.31 201
18039.58 176
18040.85 144
18042.12 177
18043.39 165
18044.66 167
18045.93 194
18047.20 190
18048.47 171
18049.74 157
18051.01 165
18052.28 184
18053.55 171
18054.82 195
18056.09 187
18057.36 158
18058.63 149
18059.90 170
18061.17 176
18062.44 179
18063.71 178
18064.98 161
18066.25 189
18067.52 177
18068.79 174
18070.06 138
18071.33 150
18072.61 186
18073.88 171
18075.15 192
18076.42 166
18077.69 185
18078.96 188
18080.23 196
18081.50 207
18082.77 160
18084.04 173
18085.32 166
18086.59 200
18087.86 192
18089.13 165
18090.40 165
18091.67 189
18092.94 184
18094.22 172
18095.49 143
18096.76 174
18098.03 168
18099.30 168
18100.57 159
18101.85 180
18103.12 186
18104.39 157
18105.66 145
18106.93 137
18108.20 165
18109.48 178
18110.75 189
18112.02 177
18113.29 177
18114.57 177
18115.84 179
18117.11 155
18118.38 160
18119.65 176
18120.93 183
18122.20 184
18123.47 176
18124.74 171
18126.02 180
18127.29 168
18128.56 196
18129.84 161
18131.11 156
18132.38 174
18133.65 196
18134.93 180
18136.20 167
18137.47 172
18138.75 218
18140.02 218
18141.29 179
18142.57 158
18143.84 179
18145.11 200
18146.39 200
18147.66 162
18148.93 170
18150.21 176
18151.48 181
18152.75 189
18154.03 172
18155.30 172
18156.57 192
18157.85 198
18159.12 200
18160.40 165
18161.67 199
18162.94 198
18164.22 175
18165.49 161
18166.77 152
18168.04 183
18169.31 176
18170.59 170
18171.86 160
18173.14 177
18174.41 194
18175.68 184
18176.96 199
18178.23 179
18179.51 192
18180.78 188
18182.06 182
18183.33 186
18184.61 193
18185.88 173
18187.16 189
18188.43 177
18189.71 169
18190.98 171
18192.26 167
18193.53 180
18194.81 166
18196.08 197
18197.36 173
18198.63 170
18199.91 168
18201.18 155
18202.46 157
18203.73 195
18205.01 192
18206.28 167
18207.56 167
18208.83 167
18210.11 192
18211.39 151
18212.66 180
18213.94 167
18215.21 197
18216.49 201
18217.76 203
18219.04 184
18220.32 196
18221.59 206
18222.87 185
18224.14 151
18225.42 184
18226.70 142
18227.97 161
18229.25 150
18230.53 151
18231.80 148
18233.08 166
18234.35 187
18235.63 208
18236.91 161
18238.18 169
18239.46 182
18240.74 188
18242.01 203
18243.29 183
18244.57 167
18245.84 147
18247.12 156
18248.40 152
18249.68 157
18250.95 153
18252.23 157
18253.51 154
18254.78 176
18256.06 174
18257.34 158
18258.62 192
18259.89 206
18261.17 172
18262.45 182
18263.72 160
18265.00 163
18266.28 165
18267.56 196
18268.84 179
18270.11 172
18271.39 169
18272.67 165
18273.95 174
18275.22 163
18276.50 175
18277.78 170
18279.06 174
18280.34 199
18281.61 173
18282.89 169
18284.17 159
18285.45 193
18286.73 170
18288.01 181
18289.28 149
18290.56 142
18291.84 186
18293.12 196
18294.40 212
18295.68 221
18296.95 246
18298.23 188
18299.51 156
18300.79 173
18302.07 162
18303.35 151
18304.63 163
18305.91 173
18307.19 218
18308.46 157
18309.74 159
18311.02 182
18312.30 168
18313.58 178
18314.86 156
18316.14 160
18317.42 169
18318.70 147
18319.98 162
18321.26 182
18322.54 182
18323.82 162
18325.10 162
18326.38 177
18327.66 185
18328.94 168
18330.22 172
18331.50 167
18332.77 152
18334.05 177
18335.33 190
18336.61 171
18337.90 212
18339.18 152
18340.46 179
18341.74 192
18343.02 158
18344.30 163
18345.58 174
18346.86 176
18348.14 149
18349.42 137
18350.70 176
18351.98 197
18353.26 174
18354.54 204
18355.82 203
18357.10 202
18358.38 185
18359.66 197
18360.94 154
18362.22 172
18363.51 185
18364.79 190
18366.07 187
18367.35 169
18368.63 183
18369.91 183
18371.19 176
18372.47 168
18373.76 181
18375.04 170
18376.32 175
18377.60 156
18378.88 169
18380.16 137
18381.44 176
18382.73 188
18384.01 218
18385.29 166
18386.57 186
18387.85 164
18389.13 150
18390.42 197
18391.70 153
18392.98 182
18394.26 162
18395.54 179
18396.83 204
18398.11 161
18399.39 177
18400.67 213
18401.96 170
18403.24 163
18404.52 147
18405.80 158
18407.09 164
18408.37 159
18409.65 165
18410.93 193
18412.22 169
18413.50 175
18414.78 212
18416.06 171
18417.35 187
18418.63 160
18419.91 162
18421.20 147
18422.48 192
18423.76 168
18425.05 177
18426.33 175
18427.61 171
18428.89 180
18430.18 187
18431.46 165
18432.74 184
18434.03 223
18435.31 209
18436.60 201
18437.88 178
18439.16 148
18440.45 160
18441.73 169
18443.01 189
18444.30 178
18445.58 164
18446.87 196
18448.15 172
18449.43 185
18450.72 156
18452.00 181
18453.29 167
18454.57 155
18455.85 156
18457.14 177
18458.42 168
18459.71 186
18460.99 179
18462.28 148
18463.56 152
18464.84 156
18466.13 160
18467.41 164
18468.70 174
18469.98 178
18471.27 180
18472.55 189
18473.84 180
18475.12 203
18476.41 172
18477.69 175
18478.98 186
18480.26 127
18481.55 153
18482.83 176
18484.12 169
18485.40 170
18486.69 164
18487.97 152
18489.26 156
18490.54 162
18491.83 158
18493.11 155
18494.40 172
18495.69 178
18496.97 176
18498.26 178
18499.54 166
18500.83 142
18502.11 177
18503.40 140
18504.69 127
18505.97 144
18507.26 178
18508.54 191
18509.83 182
18511.12 164
18512.40 163
18513.69 165
18514.98 183
18516.26 173
18517.55 159
18518.83 141
18520.12 135
18521.41 153
18522.69 187
18523.98 183
18525.27 163
18526.55 189
18527.84 160
18529.13 182
18530.41 160
18531.70 160
18532.99 206
18534.27 185
18535.56 160
18536.85 196
18538.14 194
18539.42 202
18540.71 149
18542.00 160
18543.28 162
18544.57 167
18545.86 178
18547.15 178
18548.43 153
18549.72 157
18551.01 201
18552.30 199
18553.58 120
18554.87 159
18556.16 185
18557.45 171
18558.73 170
18560.02 160
18561.31 174
18562.60 185
18563.89 180
18565.17 168
18566.46 163
18567.75 155
18569.04 158
18570.33 166
18571.62 153
18572.90 180
18574.19 210
18575.48 199
18576.77 192
18578.06 183
18579.35 164
18580.63 188
18581.92 152
18583.21 118
18584.50 160
18585.79 165
18587.08 192
18588.37 190
18589.66 167
18590.94 172
18592.23 170
18593.52 153
18594.81 164
18596.10 170
18597.39 191
18598.68 182
18599.97 167
18601.26 163
18602.55 159
18603.84 158
18605.13 180
18606.41 168
18607.70 165
18608.99 190
18610.28 158
18611.57 178
18612.86 167
18614.15 197
18615.44 209
18616.73 179
18618.02 207
18619.31 165
18620.60 169
18621.89 183
18623.18 191
18624.47 214
18625.76 190
18627.05 184
18628.34 177
18629.63 165
18630.92 165
18632.21 175
18633.50 175
18634.79 170
18636.08 154
18637.37 168
18638.67 147
18639.96 177
18641.25 176
18642.54 171
18643.83 183
18645.12 176
18646.41 190
18647.70 162
18648.99 154
18650.28 150
18651.57 161
18652.86 178
18654.16 146
18655.45 166
18656.74 181
18658.03 166
18659.32 152
18660.61 162
18661.90 158
18663.19 152
18664.49 151
18665.78 172
18667.07 157
18668.36 132
18669.65 141
18670.94 171
18672.24 159
18673.53 162
18674.82 131
18676.11 138
18677.40 190
18678.70 172
18679.99 161
18681.28 178
18682.57 145
18683.86 176
18685.16 157
18686.45 174
18687.74 143
18689.03 169
18690.33 184
18691.62 153
18692.91 136
18694.20 167
18695.50 168
18696.79 173
18698.08 150
18699.37 148
18700.67 145
18701.96 180
18703.25 194
18704.54 165
18705.84 236
18707.13 178
18708.42 165
18709.72 169
18711.01 177
18712.30 179
18713.60 199
18714.89 182
18716.18 170
18717.48 151
18718.77 168
18720.06 194
18721.36 139
18722.65 128
18723.94 151
18725.24 172
18726.53 177
18727.82 160
18729.12 161
18730.41 156
18731.70 180
18733.00 169
18734.29 159
18735.59 145
18736.88 148
18738.17 159
18739.47 139
18740.76 154
18742.06 176
18743.35 199
18744.64 173
18745.94 171
18747.23 173
18748.53 177
18749.82 169
18751.12 161
18752.41 162
18753.71 166
18755.00 142
18756.30 185
18757.59 160
18758.88 155
18760.18 165
18761.47 181
18762.77 164
18764.06 171
18765.36 155
18766.65 181
18767.95 156
18769.24 188
18770.54 157
18771.83 165
18773.13 181
18774.43 171
18775.72 136
18777.02 162
18778.31 162
18779.61 146
18780.90 167
18782.20 154
18783.49 163
18784.79 168
18786.08 167
18787.38 141
18788.68 145
18789.97 149
18791.27 160
18792.56 155
18793.86 168
18795.16 182
18796.45 220
18797.75 175
18799.04 139
18800.34 147
18801.64 146
18802.93 157
18804.23 170
18805.53 144
18806.82 169
18808.12 165
18809.41 157
18810.71 205
18812.01 195
18813.30 192
18814.60 159
18815.90 163
18817.19 157
18818.49 152
18819.79 155
18821.09 153
18822.38 161
18823.68 156
18824.98 181
18826.27 182
18827.57 187
18828.87 156
18830.16 140
18831.46 153
18832.76 164
18834.06 162
18835.35 155
18836.65 184
18837.95 153
18839.25 163
18840.54 186
18841.84 151
18843.14 172
18844.44 173
18845.73 213
18847.03 178
18848.33 173
18849.63 133
18850.93 157
18852.22 159
18853.52 165
18854.82 161
18856.12 145
18857.42 187
18858.71 180
18860.01 198
18861.31 212
18862.61 186
18863.91 178
18865.21 152
18866.50 154
18867.80 150
18869.10 147
18870.40 156
18871.70 181
18873.00 186
18874.30 172
18875.60 172
18876.89 199
18878.19 162
18879.49 172
18880.79 171
18882.09 172
18883.39 165
18884.69 158
18885.99 145
18887.29 161
18888.59 147
18889.88 168
18891.18 163
18892.48 142
18893.78 163
18895.08 160
18896.38 145
18897.68 167
18898.98 179
18900.28 149
18901.58 157
18902.88 163
18904.18 152
18905.48 153
18906.78 149
18908.08 159
18909.38 157
18910.68 163
18911.98 159
18913.28 148
18914.58 148
18915.88 147
18917.18 163
18918.48 149
18919.78 170
18921.08 159
18922.38 169
18923.68 169
18924.98 189
18926.28 167
18927.58 136
18928.88 161
18930.18 159
18931.49 157
18932.79 201
18934.09 140
18935.39 127
18936.69 160
18937.99 168
18939.29 149
18940.59 137
18941.89 135
18943.19 187
18944.49 160
18945.80 142
18947.10 133
18948.40 170
18949.70 187
18951.00 217
18952.30 194
18953.60 136
18954.91 149
18956.21 143
18957.51 129
18958.81 143
18960.11 167
18961.41 188
18962.72 169
18964.02 157
18965.32 124
18966.62 139
18967.92 161
18969.23 159
18970.53 152
18971.83 150
18973.13 143
18974.43 175
18975.74 174
18977.04 151
18978.34 163
18979.64 145
18980.95 155
18982.25 171
18983.55 151
18984.85 159
18986.16 176
18987.46 210
18988.76 169
18990.06 141
18991.37 179
18992.67 160
18993.97 136
18995.28 158
18996.58 171
18997.88 180
18999.18 156
19000.49 162
19001.79 165
19003.09 166
19004.40 192
19005.70 214
19007.00 178
19008.31 134
19009.61 158
19010.91 165
19012.22 173
19013.52 175
19014.82 149
19016.13 170
19017.43 183
19018.74 184
19020.04 137
19021.34 149
19022.65 168
19023.95 175
19025.25 173
19026.56 179
19027.86 151
19029.17 161
19030.47 208
19031.77 156
19033.08 127
19034.38 172
19035.69 200
19036.99 155
19038.30 152
19039.60 155
19040.91 175
19042.21 187
19043.51 171
19044.82 171
19046.12 144
19047.43 164
19048.73 195
19050.04 172
19051.34 157
19052.65 161
19053.95 148
19055.26 168
19056.56 149
19057.87 144
19059.17 207
19060.48 201
19061.78 175
19063.09 130
19064.39 172
19065.70 158
19067.00 163
19068.31 149
19069.62 150
19070.92 200
19072.23 170
19073.53 142
19074.84 158
19076.14 157
19077.45 177
19078.75 160
19080.06 152
19081.37 142
19082.67 154
19083.98 166
19085.28 144
19086.59 169
19087.90 160
19089.20 142
19090.51 137
19091.82 142
19093.12 167
19094.43 211
19095.73 136
19097.04 167
19098.35 136
19099.65 161
19100.96 170
19102.27 171
19103.57 138
19104.88 154
19106.19 141
19107.49 146
19108.80 154
19110.11 163
19111.41 170
19112.72 137
19114.03 169
19115.33 180
19116.64 168
19117.95 168
19119.26 161
19120.56 149
19121.87 131
19123.18 140
19124.49 141
19125.79 157
19127.10 156
19128.41 171
19129.72 149
19131.02 163
19132.33 161
19133.64 148
19134.95 168
19136.25 148
19137.56 166
19138.87 178
19140.18 155
19141.49 168
19142.79 174
19144.10 206
19145.41 210
19146.72 150
19148.03 159
19149.33 167
19150.64 145
19151.95 133
19153.26 139
19154.57 156
19155.88 146
19157.18 135
19158.49 139
19159.80 152
19161.11 160
19162.42 149
19163.73 121
19165.04 151
19166.34 155
19167.65 164
19168.96 147
19170.27 141
19171.58 156
19172.89 127
19174.20 155
19175.51 172
19176.82 145
19178.13 172
19179.43 146
19180.74 150
19182.05 140
19183.36 150
19184.67 148
19185.98 151
19187.29 136
19188.60 150
19189.91 146
19191.22 178
19192.53 173
19193.84 156
19195.15 162
19196.46 180
19197.77 175
19199.08 195
19200.39 154
19201.70 174
19203.01 162
19204.32 156
19205.63 149
19206.94 131
19208.25 170
19209.56 168
19210.87 159
19212.18 154
19213.49 139
19214.80 148
19216.11 159
19217.42 126
19218.73 146
19220.04 178
19221.35 170
19222.66 175
19223.98 169
19225.29 147
19226.60 117
19227.91 132
19229.22 155
19230.53 199
19231.84 146
19233.15 151
19234.46 145
19235.77 152
19237.09 125
19238.40 137
19239.71 140
19241.02 156
19242.33 138
19243.64 145
19244.95 152
19246.27 202
19247.58 177
19248.89 152
19250.20 172
19251.51 176
19252.82 152
19254.14 153
19255.45 152
19256.76 152
19258.07 144
19259.38 156
19260.70 170
19262.01 143
19263.32 128
19264.63 204
19265.94 173
19267.26 139
19268.57 156
19269.88 156
19271.19 177
19272.51 147
19273.82 142
19275.13 159
19276.44 172
19277.76 190
19279.07 170
19280.38 143
19281.69 155
19283.01 144
19284.32 161
19285.63 160
19286.94 136
19288.26 151
19289.57 177
19290.88 161
19292.20 157
19293.51 144
19294.82 157
19296.14 155
19297.45 158
19298.76 128
19300.08 178
19301.39 171
19302.70 163
19304.02 165
19305.33 146
19306.64 149
19307.96 161
19309.27 156
19310.59 158
19311.90 147
19313.21 150
19314.53 190
19315.84 208
19317.15 166
19318.47 151
19319.78 150
19321.10 173
19322.41 143
19323.72 163
19325.04 141
19326.35 167
19327.67 146
19328.98 157
19330.30 163
19331.61 172
19332.93 158
19334.24 159
19335.55 158
19336.87 134
19338.18 160
19339.50 183
19340.81 183
19342.13 171
19343.44 160
19344.76 137
19346.07 161
19347.39 165
19348.70 170
19350.02 168
19351.33 182
19352.65 177
19353.96 157
19355.28 136
19356.59 162
19357.91 168
19359.22 181
19360.54 142
19361.86 128
19363.17 159
19364.49 174
19365.80 152
19367.12 168
19368.43 161
19369.75 134
19371.06 142
19372.38 158
19373.70 153
19375.01 128
19376.33 162
19377.64 150
19378.96 146
19380.28 157
19381.59 162
19382.91 153
19384.23 146
19385.54 141
19386.86 151
19388.17 142
19389.49 156
19390.81 149
19392.12 184
19393.44 155
19394.76 151
19396.07 174
19397.39 139
19398.71 158
19400.02 142
19401.34 123
19402.66 162
19403.97 170
19405.29 155
19406.61 140
19407.93 187
19409.24 153
19410.56 163
19411.88 157
19413.19 128
19414.51 176
19415.83 178
19417.15 161
19418.46 135
19419.78 146
19421.10 126
19422.42 155
19423.73 177
19425.05 172
19426.37 168
19427.69 173
19429.00 150
19430.32 158
19431.64 160
19432.96 151
19434.28 124
19435.59 137
19436.91 170
19438.23 149
19439.55 166
19440.87 155
19442.18 139
19443.50 160
19444.82 180
19446.14 150
19447.46 116
19448.78 154
19450.09 155
19451.41 146
19452.73 155
19454.05 181
19455.37 144
19456.69 163
19458.01 153
19459.33 150
19460.64 145
19461.96 138
19463.28 140
19464.60 141
19465.92 148
19467.24 142
19468.56 145
19469.88 168
19471.20 150
19472.52 174
19473.83 159
19475.15 163
19476.47 192
19477.79 185
19479.11 124
19480.43 186
19481.75 169
19483.07 169
19484.39 154
19485.71 168
19487.03 146
19488.35 133
19489.67 155
19490.99 154
19492.31 174
19493.63 145
19494.95 149
19496.27 168
19497.59 157
19498.91 175
19500.23 217
19501.55 170
19502.87 156
19504.19 152
19505.51 166
19506.83 166
19508.15 167
19509.47 161
19510.79 180
19512.11 199
19513.43 145
19514.75 140
19516.08 148
19517.40 141
19518.72 166
19520.04 141
19521.36 166
19522.68 168
19524.00 167
19525.32 175
19526.64 162
19527.96 134
19529.29 173
19530.61 150
19531.93 173
19533.25 140
19534.57 132
19535.89 153
19537.21 170
19538.53 176
19539.86 142
19541.18 168
19542.50 137
19543.82 185
19545.14 194
19546.46 171
19547.79 152
19549.11 144
19550.43 132
19551.75 137
19553.07 171
19554.40 147
19555.72 152
19557.04 153
19558.36 150
19559.68 192
19561.01 169
19562.33 198
19563.65 190
19564.97 150
19566.30 156
19567.62 169
19568.94 188
19570.26 136
19571.59 172
19572.91 159
19574.23 138
19575.55 176
19576.88 165
19578.20 181
19579.52 142
19580.85 167
19582.17 166
19583.49 157
19584.82 126
19586.14 147
19587.46 183
19588.78 193
19590.11 142
19591.43 147
19592.75 148
19594.08 137
19595.40 153
19596.72 145
19598.05 157
19599.37 129
19600.70 137
19602.02 136
19603.34 146
19604.67 142
19605.99 157
19607.31 149
19608.64 206
19609.96 157
19611.29 158
19612.61 174
19613.93 175
19615.26 145
19616.58 155
19617.91 182
19619.23 196
19620.55 149
19621.88 159
19623.20 133
19624.53 148
19625.85 156
19627.18 157
19628.50 156
19629.83 165
19631.15 137
19632.48 135
19633.80 172
19635.12 181
19636.45 162
19637.77 166
19639.10 163
19640.42 152
19641.75 143
19643.07 144
19644.40 138
19645.72 157
19647.05 153
19648.37 158
19649.70 146
19651.03 142
19652.35 139
19653.68 152
19655.00 165
19656.33 180
19657.65 184
19658.98 164
19660.30 143
19661.63 127
19662.96 167
19664.28 170
19665.61 161
19666.93 172
19668.26 146
19669.58 127
19670.91 163
19672.24 150
19673.56 155
19674.89 139
19676.21 146
19677.54 168
19678.87 182
19680.19 141
19681.52 151
19682.85 139
19684.17 160
19685.50 139
19686.83 147
19688.15 157
19689.48 158
19690.81 157
19692.13 151
19693.46 147
19694.79 159
19696.11 167
19697.44 164
19698.77 193
19700.09 158
19701.42 117
19702.75 137
19704.07 143
19705.40 151
19706.73 165
19708.06 151
19709.38 173
19710.71 174
19712.04 150
19713.37 142
19714.69 150
19716.02 143
19717.35 152
19718.68 175
19720.00 171
19721.33 175
19722.66 188
19723.99 151
19725.31 146
19726.64 171
19727.97 163
19729.30 153
19730.63 134
19731.95 196
19733.28 166
19734.61 127
19735.94 141
19737.27 140
19738.59 143
19739.92 162
19741.25 153
19742.58 155
19743.91 138
19745.24 134
19746.57 145
19747.89 141
19749.22 139
19750.55 147
19751.88 170
19753.21 186
19754.54 140
19755.87 156
19757.20 205
19758.52 174
19759.85 131
19761.18 118
19762.51 137
19763.84 145
19765.17 149
19766.50 147
19767.83 157
19769.16 167
19770.49 157
19771.82 173
19773.15 177
19774.47 149
19775.80 159
19777.13 157
19778.46 152
19779.79 142
19781.12 152
19782.45 144
19783.78 142
19785.11 150
19786.44 145
19787.77 164
19789.10 157
19790.43 131
19791.76 147
19793.09 172
19794.42 141
19795.75 130
19797.08 133
19798.41 148
19799.74 144
19801.07 154
19802.40 134
19803.73 135
19805.07 144
19806.40 141
19807.73 130
19809.06 146
19810.39 152
19811.72 179
19813.05 142
19814.38 117
19815.71 140
19817.04 121
19818.37 132
19819.70 119
19821.03 146
19822.37 162
19823.70 155
19825.03 125
19826.36 126
19827.69 144
19829.02 175
19830.35 169
19831.68 166
19833.02 180
19834.35 165
19835.68 176
19837.01 144
19838.34 144
19839.67 131
19841.01 145
19842.34 140
19843.67 155
19845.00 175
19846.33 159
19847.67 159
19849.00 136
19850.33 161
19851.66 173
19852.99 148
19854.33 160
19855.66 180
19856.99 179
19858.32 160
19859.65 169
19860.99 150
19862.32 134
19863.65 167
19864.98 149
19866.32 170
19867.65 134
19868.98 164
19870.32 167
19871.65 164
19872.98 147
19874.31 146
19875.65 131
19876.98 172
19878.31 151
19879.65 138
19880.98 149
19882.31 163
19883.64 148
19884.98 154
19886.31 149
19887.64 137
19888.98 127
19890.31 131
19891.64 145
19892.98 190
19894.31 176
19895.65 174
19896.98 154
19898.31 141
19899.65 154
19900.98 139
19902.31 143
19903.65 129
19904.98 131
19906.32 145
19907.65 195
19908.98 162
19910.32 137
19911.65 149
19912.99 146
19914.32 147
19915.65 141
19916.99 143
19918.32 142
19919.66 162
19920.99 142
19922.33 133
19923.66 134
19924.99 142
19926.33 145
19927.66 133
19929.00 167
19930.33 151
19931.67 135
19933.00 161
19934.34 130
19935.67 135
19937.01 137
19938.34 158
19939.68 144
19941.01 149
19942.35 141
19943.68 143
19945.02 152
19946.35 147
19947.69 132
19949.02 136
19950.36 169
19951.70 151
19953.03 137
19954.37 132
19955.70 133
19957.04 152
19958.37 149
19959.71 147
19961.04 115
19962.38 148
19963.72 134
19965.05 126
19966.39 159
19967.72 173
19969.06 158
19970.40 142
19971.73 146
19973.07 112
19974.40 131
19975.74 163
19977.08 144
19978.41 150
19979.75 169
19981.09 171
19982.42 153
19983.76 142
19985.10 137
19986.43 146
19987.77 159
19989.11 179
19990.44 176
19991.78 196
19993.12 175
19994.45 150
19995.79 156
19997.13 132
19998.46 134
19999.80 140
20001.14 178
20002.48 152
20003.81 147
20005.15 147
20006.49 175
20007.82 137
20009.16 145
20010.50 139
20011.84 136
20013.17 160
20014.51 152
20015.85 162
20017.19 145
20018.52 169
20019.86 123
20021.20 113
20022.54 132
20023.88 185
20025.21 175
20026.55 145
20027.89 144
20029.23 150
20030.57 175
20031.90 137
20033.24 137
20034.58 122
20035.92 150
20037.26 155
20038.60 152
20039.93 138
20041.27 151
20042.61 147
20043.95 153
20045.29 171
20046.63 162
20047.97 142
20049.30 140
20050.64 138
20051.98 166
20053.32 165
20054.66 147
20056.00 135
20057.34 140
20058.68 146
20060.02 148
20061.35 163
20062.69 153
20064.03 142
20065.37 136
20066.71 153
20068.05 162
20069.39 149
20070.73 143
20072.07 127
20073.41 128
20074.75 159
20076.09 142
20077.43 150
20078.77 156
20080.11 143
20081.45 153
20082.79 168
20084.13 160
20085.47 148
20086.81 165
20088.15 176
20089.49 154
20090.83 149
20092.17 149
20093.51 158
20094.85 159
20096.19 175
20097.53 136
20098.87 168
20100.21 154
20101.55 161
20102.89 138
20104.23 153
20105.57 175
20106.91 136
20108.25 135
20109.59 145
20110.93 129
20112.27 144
20113.62 163
20114.96 176
20116.30 172
20117.64 156
20118.98 171
20120.32 147
20121.66 123
20123.00 159
20124.34 191
20125.69 173
20127.03 164
20128.37 151
20129.71 174
20131.05 176
20132.39 143
20133.73 172
20135.08 159
20136.42 145
20137.76 147
20139.10 106
20140.44 129
