# Supplementary material for: MALDI-TOF MS typing enables the classification of brewing yeasts of the genus Saccharomyces to major beer styles
Source: PLoS One. 2017 Aug 9;12(8):e0181694. doi: 10.1371/journal.pone.0181694 (PMC5549903; doi:10.1371/journal.pone.0181694)
Supplement: S3 File — The directory includes 90 raw files and was zipped to “.zip”; the folder has three strains with 30 spectra per strain; S1 Text explains the raw files with an example and Table 1 represents the yeast strains used within the experiment. (ZIP) [file pone.0181694.s006.zip › 7-9/30256-177-OG-Koe-Koe-YPG-18h-E-E_2015-07-17_3_0_B3_1.dat]

1999.70 1485
2000.13 1456
2000.55 1746
2000.97 1662
2001.39 1575
2001.81 1376
2002.23 1620
2002.66 1494
2003.08 1653
2003.50 1516
2003.92 1446
2004.34 1366
2004.77 1637
2005.19 1578
2005.61 1610
2006.03 1468
2006.46 1547
2006.88 1569
2007.30 1557
2007.72 1619
2008.15 1557
2008.57 1528
2008.99 1445
2009.41 1557
2009.84 1673
2010.26 1522
2010.68 1368
2011.10 1586
2011.53 1547
2011.95 1539
2012.37 1526
2012.80 1479
2013.22 1429
2013.64 1382
2014.07 1413
2014.49 1307
2014.91 1256
2015.33 1234
2015.76 1256
2016.18 1505
2016.60 1479
2017.03 1404
2017.45 1498
2017.88 1639
2018.30 1451
2018.72 1442
2019.15 1622
2019.57 1609
2019.99 1479
2020.42 1534
2020.84 1431
2021.26 1491
2021.69 1578
2022.11 1445
2022.54 1390
2022.96 1213
2023.38 1273
2023.81 1316
2024.23 1437
2024.66 1378
2025.08 1624
2025.51 1551
2025.93 1543
2026.35 1486
2026.78 1374
2027.20 1287
2027.63 1146
2028.05 1256
2028.48 1326
2028.90 1442
2029.33 1402
2029.75 1447
2030.18 1434
2030.60 1398
2031.03 1528
2031.45 1390
2031.88 1282
2032.30 1230
2032.73 1381
2033.15 1393
2033.58 1624
2034.00 1600
2034.43 1518
2034.85 1561
2035.28 1673
2035.70 1715
2036.13 1492
2036.55 1553
2036.98 1607
2037.40 1686
2037.83 1735
2038.26 1711
2038.68 1708
2039.11 1855
2039.53 1759
2039.96 1681
2040.39 1717
2040.81 1654
2041.24 1583
2041.66 1695
2042.09 1688
2042.52 1548
2042.94 1569
2043.37 1410
2043.79 1406
2044.22 1496
2044.65 1474
2045.07 1399
2045.50 1330
2045.93 1471
2046.35 1399
2046.78 1303
2047.21 1284
2047.63 1376
2048.06 1502
2048.49 1358
2048.91 1272
2049.34 1344
2049.77 1414
2050.19 1539
2050.62 1318
2051.05 1306
2051.47 1383
2051.90 1485
2052.33 1510
2052.75 1350
2053.18 1400
2053.61 1348
2054.04 1406
2054.46 1429
2054.89 1206
2055.32 1332
2055.75 1404
2056.17 1447
2056.60 1409
2057.03 1363
2057.46 1400
2057.88 1533
2058.31 1420
2058.74 1381
2059.17 1568
2059.60 1508
2060.02 1433
2060.45 1422
2060.88 1332
2061.31 1546
2061.74 1580
2062.16 1547
2062.59 1482
2063.02 1438
2063.45 1573
2063.88 1665
2064.31 1657
2064.73 1704
2065.16 1779
2065.59 1729
2066.02 1958
2066.45 1962
2066.88 1746
2067.30 1591
2067.73 1718
2068.16 1776
2068.59 1649
2069.02 1498
2069.45 1504
2069.88 1613
2070.31 1600
2070.74 1534
2071.16 1458
2071.59 1590
2072.02 1420
2072.45 1386
2072.88 1650
2073.31 1540
2073.74 1584
2074.17 1509
2074.60 1555
2075.03 1420
2075.46 1383
2075.89 1471
2076.32 1601
2076.75 1459
2077.18 1694
2077.61 1710
2078.04 2006
2078.47 1841
2078.90 1646
2079.33 1779
2079.76 1871
2080.19 1860
2080.62 1898
2081.05 1927
2081.48 1935
2081.91 1772
2082.34 1812
2082.77 1749
2083.20 1676
2083.63 1822
2084.06 1541
2084.49 1558
2084.92 1674
2085.35 1506
2085.78 1345
2086.21 1500
2086.64 1482
2087.07 1532
2087.50 1456
2087.93 1386
2088.36 1432
2088.80 1368
2089.23 1601
2089.66 1428
2090.09 1509
2090.52 1654
2090.95 1587
2091.38 1648
2091.81 1648
2092.24 1445
2092.68 1362
2093.11 1450
2093.54 1519
2093.97 1469
2094.40 1421
2094.83 1464
2095.26 1511
2095.70 1481
2096.13 1335
2096.56 1557
2096.99 1448
2097.42 1407
2097.85 1451
2098.29 1424
2098.72 1308
2099.15 1367
2099.58 1252
2100.01 1282
2100.45 1316
2100.88 1353
2101.31 1430
2101.74 1254
2102.18 1390
2102.61 1484
2103.04 1467
2103.47 1362
2103.90 1493
2104.34 1570
2104.77 1464
2105.20 1370
2105.64 1446
2106.07 1333
2106.50 1363
2106.93 1336
2107.37 1326
2107.80 1532
2108.23 1368
2108.66 1495
2109.10 1489
2109.53 1425
2109.96 1425
2110.40 1471
2110.83 1311
2111.26 1379
2111.70 1429
2112.13 1362
2112.56 1282
2113.00 1356
2113.43 1402
2113.86 1416
2114.30 1264
2114.73 1221
2115.16 1526
2115.60 1445
2116.03 1381
2116.47 1392
2116.90 1394
2117.33 1574
2117.77 1619
2118.20 1377
2118.64 1284
2119.07 1383
2119.50 1457
2119.94 1433
2120.37 1402
2120.81 1388
2121.24 1317
2121.67 1248
2122.11 1386
2122.54 1479
2122.98 1364
2123.41 1321
2123.85 1368
2124.28 1327
2124.72 1394
2125.15 1511
2125.58 1407
2126.02 1413
2126.45 1375
2126.89 1313
2127.32 1504
2127.76 1498
2128.19 1406
2128.63 1418
2129.06 1432
2129.50 1577
2129.93 1590
2130.37 1410
2130.80 1497
2131.24 1611
2131.67 1572
2132.11 1560
2132.55 1569
2132.98 1646
2133.42 1591
2133.85 1752
2134.29 1781
2134.72 1838
2135.16 1907
2135.59 1889
2136.03 2031
2136.47 2122
2136.90 2116
2137.34 1778
2137.77 1808
2138.21 1844
2138.65 1665
2139.08 1587
2139.52 1736
2139.95 1720
2140.39 1561
2140.83 1486
2141.26 1511
2141.70 1421
2142.14 1251
2142.57 1284
2143.01 1320
2143.44 1342
2143.88 1214
2144.32 1290
2144.75 1420
2145.19 1610
2145.63 1551
2146.06 1453
2146.50 1515
2146.94 1688
2147.38 1649
2147.81 1812
2148.25 1910
2148.69 2077
2149.12 1958
2149.56 1933
2150.00 1958
2150.44 2010
2150.87 2056
2151.31 2143
2151.75 2216
2152.18 2320
2152.62 2109
2153.06 1767
2153.50 1835
2153.93 1840
2154.37 1756
2154.81 1536
2155.25 1464
2155.69 1572
2156.12 1561
2156.56 1556
2157.00 1569
2157.44 1706
2157.87 1700
2158.31 1433
2158.75 1422
2159.19 1589
2159.63 1608
2160.07 1494
2160.50 1581
2160.94 1629
2161.38 1720
2161.82 1590
2162.26 1597
2162.70 1409
2163.13 1422
2163.57 1503
2164.01 1455
2164.45 1553
2164.89 1587
2165.33 1590
2165.77 1477
2166.20 1527
2166.64 1464
2167.08 1391
2167.52 1552
2167.96 1529
2168.40 1591
2168.84 1406
2169.28 1532
2169.72 1723
2170.16 1657
2170.60 1782
2171.03 1681
2171.47 1627
2171.91 1845
2172.35 1740
2172.79 1730
2173.23 1735
2173.67 1780
2174.11 1798
2174.55 1898
2174.99 1893
2175.43 2001
2175.87 2018
2176.31 1933
2176.75 1872
2177.19 1813
2177.63 1995
2178.07 1930
2178.51 1747
2178.95 1750
2179.39 1551
2179.83 1715
2180.27 1636
2180.71 1707
2181.15 1510
2181.59 1696
2182.03 1762
2182.47 1572
2182.91 1395
2183.35 1420
2183.79 1384
2184.23 1404
2184.68 1462
2185.12 1685
2185.56 1444
2186.00 1529
2186.44 1605
2186.88 1573
2187.32 1741
2187.76 1697
2188.20 1736
2188.64 2064
2189.08 2024
2189.53 1907
2189.97 1846
2190.41 1917
2190.85 1912
2191.29 1871
2191.73 1889
2192.17 1624
2192.62 1584
2193.06 1554
2193.50 1677
2193.94 1697
2194.38 1810
2194.82 1908
2195.27 2004
2195.71 1802
2196.15 1680
2196.59 1895
2197.03 1687
2197.47 1763
2197.92 1645
2198.36 1661
2198.80 1642
2199.24 1527
2199.69 1594
2200.13 1537
2200.57 1558
2201.01 1587
2201.45 1653
2201.90 1652
2202.34 1484
2202.78 1567
2203.22 1442
2203.67 1602
2204.11 1662
2204.55 1500
2205.00 1543
2205.44 1656
2205.88 1718
2206.32 1618
2206.77 1490
2207.21 1381
2207.65 1652
2208.10 1695
2208.54 1712
2208.98 1615
2209.43 1619
2209.87 1672
2210.31 1526
2210.76 1555
2211.20 1810
2211.64 1847
2212.09 1724
2212.53 1588
2212.97 1616
2213.42 1675
2213.86 1544
2214.30 1676
2214.75 1583
2215.19 1541
2215.63 1597
2216.08 1411
2216.52 1638
2216.97 1725
2217.41 1483
2217.85 1567
2218.30 1563
2218.74 1506
2219.19 1521
2219.63 1634
2220.07 1430
2220.52 1509
2220.96 1485
2221.41 1530
2221.85 1532
2222.30 1769
2222.74 1633
2223.19 1586
2223.63 1714
2224.08 1788
2224.52 1806
2224.96 1830
2225.41 1780
2225.85 1757
2226.30 1880
2226.74 2027
2227.19 1885
2227.63 1750
2228.08 1691
2228.52 1537
2228.97 1653
2229.41 1888
2229.86 1824
2230.31 1585
2230.75 1823
2231.20 1990
2231.64 1930
2232.09 1976
2232.53 1951
2232.98 1842
2233.42 1847
2233.87 1770
2234.31 1816
2234.76 1875
2235.21 2002
2235.65 1821
2236.10 1923
2236.54 1865
2236.99 1958
2237.44 1965
2237.88 1889
2238.33 1767
2238.77 1618
2239.22 1828
2239.67 1715
2240.11 1487
2240.56 1563
2241.01 1492
2241.45 1479
2241.90 1482
2242.34 1422
2242.79 1507
2243.24 1500
2243.68 1446
2244.13 1416
2244.58 1438
2245.02 1375
2245.47 1159
2245.92 1252
2246.36 1492
2246.81 1637
2247.26 1562
2247.71 1487
2248.15 1342
2248.60 1429
2249.05 1534
2249.49 1548
2249.94 1544
2250.39 1428
2250.84 1522
2251.28 1600
2251.73 1569
2252.18 1551
2252.63 1587
2253.07 1496
2253.52 1444
2253.97 1444
2254.42 1504
2254.86 1398
2255.31 1301
2255.76 1375
2256.21 1371
2256.66 1388
2257.10 1438
2257.55 1370
2258.00 1516
2258.45 1510
2258.90 1500
2259.34 1423
2259.79 1488
2260.24 1626
2260.69 1819
2261.14 1833
2261.58 1657
2262.03 1845
2262.48 1806
2262.93 1752
2263.38 1774
2263.83 1804
2264.28 2031
2264.72 1750
2265.17 1676
2265.62 1697
2266.07 1836
2266.52 1930
2266.97 1800
2267.42 1837
2267.87 1844
2268.32 1679
2268.77 1765
2269.21 2013
2269.66 2061
2270.11 2044
2270.56 2043
2271.01 1983
2271.46 1893
2271.91 1913
2272.36 1665
2272.81 1805
2273.26 1996
2273.71 1865
2274.16 1692
2274.61 1537
2275.06 1584
2275.51 1748
2275.96 1816
2276.41 1631
2276.86 1553
2277.31 1567
2277.76 1476
2278.21 1455
2278.66 1598
2279.11 1768
2279.56 1650
2280.01 1624
2280.46 1683
2280.91 1826
2281.36 1799
2281.81 1535
2282.26 1707
2282.71 1716
2283.16 1737
2283.61 1557
2284.06 1558
2284.51 1531
2284.96 1595
2285.41 1826
2285.86 1814
2286.31 1906
2286.77 1763
2287.22 2027
2287.67 2106
2288.12 2316
2288.57 2601
2289.02 2560
2289.47 2887
2289.92 3226
2290.37 3356
2290.83 3461
2291.28 3666
2291.73 3612
2292.18 3589
2292.63 3396
2293.08 3344
2293.53 3240
2293.99 2912
2294.44 2678
2294.89 2674
2295.34 2666
2295.79 2494
2296.24 2165
2296.70 2055
2297.15 2059
2297.60 1954
2298.05 1864
2298.50 1933
2298.96 1920
2299.41 1809
2299.86 1708
2300.31 1664
2300.77 1611
2301.22 1636
2301.67 1712
2302.12 1553
2302.57 1786
2303.03 1527
2303.48 1463
2303.93 1448
2304.38 1614
2304.84 1673
2305.29 1636
2305.74 1541
2306.20 1695
2306.65 1737
2307.10 1811
2307.55 1886
2308.01 1932
2308.46 1893
2308.91 2163
2309.37 2033
2309.82 1968
2310.27 2037
2310.73 2083
2311.18 1988
2311.63 2104
2312.09 1855
2312.54 2070
2312.99 1897
2313.45 1913
2313.90 1835
2314.35 1869
2314.81 1667
2315.26 1616
2315.71 1711
2316.17 1625
2316.62 1647
2317.08 1617
2317.53 1704
2317.98 1788
2318.44 1730
2318.89 1857
2319.35 2011
2319.80 1827
2320.25 1752
2320.71 1821
2321.16 1777
2321.62 1774
2322.07 1741
2322.53 1722
2322.98 1717
2323.44 1719
2323.89 1870
2324.34 1987
2324.80 1812
2325.25 1731
2325.71 1888
2326.16 1833
2326.62 1815
2327.07 1858
2327.53 2055
2327.98 2366
2328.44 2120
2328.89 1926
2329.35 2059
2329.80 2226
2330.26 2321
2330.71 2065
2331.17 2071
2331.62 1961
2332.08 1887
2332.53 1975
2332.99 1758
2333.45 1727
2333.90 1687
2334.36 1823
2334.81 1911
2335.27 1818
2335.72 1668
2336.18 1629
2336.63 1760
2337.09 1910
2337.55 1797
2338.00 1816
2338.46 1827
2338.91 1801
2339.37 2032
2339.83 1924
2340.28 1829
2340.74 1894
2341.19 1929
2341.65 1965
2342.11 1911
2342.56 1926
2343.02 2027
2343.48 1937
2343.93 1857
2344.39 1888
2344.85 1998
2345.30 2002
2345.76 1894
2346.22 1934
2346.67 2183
2347.13 2091
2347.59 2004
2348.04 2007
2348.50 1889
2348.96 1810
2349.41 1888
2349.87 1861
2350.33 1895
2350.79 1854
2351.24 1882
2351.70 1909
2352.16 1748
2352.61 1711
2353.07 1483
2353.53 1479
2353.99 1677
2354.44 1619
2354.90 1683
2355.36 1729
2355.82 1541
2356.28 1503
2356.73 1551
2357.19 1655
2357.65 1728
2358.11 1672
2358.56 1597
2359.02 1754
2359.48 1933
2359.94 1799
2360.40 1715
2360.85 1882
2361.31 1811
2361.77 1829
2362.23 1703
2362.69 1656
2363.15 1761
2363.60 1617
2364.06 1640
2364.52 1616
2364.98 1812
2365.44 1633
2365.90 1835
2366.36 1844
2366.81 1801
2367.27 1938
2367.73 1948
2368.19 1873
2368.65 1891
2369.11 1892
2369.57 1844
2370.03 1739
2370.49 1776
2370.94 1800
2371.40 1561
2371.86 1579
2372.32 1680
2372.78 1605
2373.24 1472
2373.70 1646
2374.16 1680
2374.62 1620
2375.08 1506
2375.54 1715
2376.00 1896
2376.46 1996
2376.92 1910
2377.38 1858
2377.84 1801
2378.30 1805
2378.76 1769
2379.22 1890
2379.68 1838
2380.14 1696
2380.60 1768
2381.06 1809
2381.52 1703
2381.98 1676
2382.44 1762
2382.90 1915
2383.36 1742
2383.82 1779
2384.28 1755
2384.74 1881
2385.20 1796
2385.66 1656
2386.12 1690
2386.58 1759
2387.04 1637
2387.50 1529
2387.96 1614
2388.42 1508
2388.89 1577
2389.35 1839
2389.81 1726
2390.27 1981
2390.73 1693
2391.19 1701
2391.65 1580
2392.11 1586
2392.57 1753
2393.03 1859
2393.50 1887
2393.96 1743
2394.42 1654
2394.88 1455
2395.34 1572
2395.80 1577
2396.26 1582
2396.73 1568
2397.19 1600
2397.65 1552
2398.11 1597
2398.57 1674
2399.04 1676
2399.50 1587
2399.96 1661
2400.42 1607
2400.88 1590
2401.35 1631
2401.81 1618
2402.27 1742
2402.73 1656
2403.19 1647
2403.66 1833
2404.12 1786
2404.58 1652
2405.04 1616
2405.51 1861
2405.97 1684
2406.43 1714
2406.89 1578
2407.36 1491
2407.82 1562
2408.28 1652
2408.74 1512
2409.21 1574
2409.67 1506
2410.13 1526
2410.60 1555
2411.06 1573
2411.52 1625
2411.98 1594
2412.45 1535
2412.91 1480
2413.37 1539
2413.84 1570
2414.30 1624
2414.76 1612
2415.23 1870
2415.69 1869
2416.15 1949
2416.62 1940
2417.08 1942
2417.54 2017
2418.01 2164
2418.47 2052
2418.94 2213
2419.40 2242
2419.86 2246
2420.33 2171
2420.79 2037
2421.26 2066
2421.72 2195
2422.18 2100
2422.65 1882
2423.11 1831
2423.58 1935
2424.04 1858
2424.50 1834
2424.97 1768
2425.43 1656
2425.90 1625
2426.36 1698
2426.83 1699
2427.29 1694
2427.76 1757
2428.22 1694
2428.69 1517
2429.15 1466
2429.61 1587
2430.08 1580
2430.54 1569
2431.01 1551
2431.47 1648
2431.94 1672
2432.40 1552
2432.87 1760
2433.33 1684
2433.80 1606
2434.26 1661
2434.73 1741
2435.20 1683
2435.66 1669
2436.13 1790
2436.59 1892
2437.06 1869
2437.52 1853
2437.99 2134
2438.45 2110
2438.92 2058
2439.38 2241
2439.85 2319
2440.32 2384
2440.78 2532
2441.25 2405
2441.71 2380
2442.18 2227
2442.65 2301
2443.11 2282
2443.58 2162
2444.04 1852
2444.51 1741
2444.98 1639
2445.44 1729
2445.91 1710
2446.38 1598
2446.84 1520
2447.31 1484
2447.78 1515
2448.24 1483
2448.71 1508
2449.18 1803
2449.64 1706
2450.11 1347
2450.58 1418
2451.04 1621
2451.51 1669
2451.98 1835
2452.44 1834
2452.91 1555
2453.38 1701
2453.84 1626
2454.31 1674
2454.78 1513
2455.25 1617
2455.71 1738
2456.18 1904
2456.65 1594
2457.11 1512
2457.58 1562
2458.05 1736
2458.52 1722
2458.98 1577
2459.45 1581
2459.92 1500
2460.39 1579
2460.86 1482
2461.32 1434
2461.79 1407
2462.26 1479
2462.73 1473
2463.19 1575
2463.66 1532
2464.13 1627
2464.60 1509
2465.07 1536
2465.54 1775
2466.00 1585
2466.47 1595
2466.94 1584
2467.41 1602
2467.88 1481
2468.35 1507
2468.81 1661
2469.28 1737
2469.75 1635
2470.22 1697
2470.69 1681
2471.16 1623
2471.63 1503
2472.09 1540
2472.56 1521
2473.03 1510
2473.50 1480
2473.97 1509
2474.44 1589
2474.91 1571
2475.38 1682
2475.85 1475
2476.32 1561
2476.79 1522
2477.25 1574
2477.72 1537
2478.19 1819
2478.66 1831
2479.13 1792
2479.60 2020
2480.07 1898
2480.54 1819
2481.01 1695
2481.48 1586
2481.95 1575
2482.42 1654
2482.89 1746
2483.36 1619
2483.83 1569
2484.30 1592
2484.77 1579
2485.24 1616
2485.71 1666
2486.18 1615
2486.65 1602
2487.12 1528
2487.59 1612
2488.06 1664
2488.53 1646
2489.00 1603
2489.47 1709
2489.94 1498
2490.41 1674
2490.88 1766
2491.35 1627
2491.83 1774
2492.30 1888
2492.77 1863
2493.24 1914
2493.71 1707
2494.18 1878
2494.65 1844
2495.12 1839
2495.59 1781
2496.06 1794
2496.53 1742
2497.01 1793
2497.48 1731
2497.95 1861
2498.42 1816
2498.89 1581
2499.36 1394
2499.83 1441
2500.31 1526
2500.78 1596
2501.25 1611
2501.72 1586
2502.19 1567
2502.66 1469
2503.14 1633
2503.61 1634
2504.08 1577
2504.55 1782
2505.02 1786
2505.49 1884
2505.97 1908
2506.44 1811
2506.91 1817
2507.38 2077
2507.86 1991
2508.33 1699
2508.80 1875
2509.27 2019
2509.74 2094
2510.22 2098
2510.69 2271
2511.16 2392
2511.63 2198
2512.11 2207
2512.58 2037
2513.05 2101
2513.53 2016
2514.00 2094
2514.47 2078
2514.94 2080
2515.42 1813
2515.89 1924
2516.36 1771
2516.84 1724
2517.31 1669
2517.78 1709
2518.26 1702
2518.73 1691
2519.20 1685
2519.68 1746
2520.15 1679
2520.62 1568
2521.10 1724
2521.57 1663
2522.04 1734
2522.52 1658
2522.99 1686
2523.46 1677
2523.94 1519
2524.41 1382
2524.88 1461
2525.36 1378
2525.83 1645
2526.31 1588
2526.78 1463
2527.25 1546
2527.73 1597
2528.20 1679
2528.68 1610
2529.15 1609
2529.62 1463
2530.10 1613
2530.57 1950
2531.05 1614
2531.52 1602
2532.00 1588
2532.47 1710
2532.95 1598
2533.42 1633
2533.90 1740
2534.37 1806
2534.84 1822
2535.32 1853
2535.79 1882
2536.27 1792
2536.74 1738
2537.22 1710
2537.69 1649
2538.17 1682
2538.64 1713
2539.12 1758
2539.59 1653
2540.07 1598
2540.54 1565
2541.02 1526
2541.50 1691
2541.97 1521
2542.45 1586
2542.92 1802
2543.40 1785
2543.87 1989
2544.35 1856
2544.82 1866
2545.30 1848
2545.78 1877
2546.25 1947
2546.73 1982
2547.20 2159
2547.68 2216
2548.16 2276
2548.63 2254
2549.11 2260
2549.58 2351
2550.06 2253
2550.54 2259
2551.01 2109
2551.49 2258
2551.96 2258
2552.44 2194
2552.92 2240
2553.39 2339
2553.87 2517
2554.35 2563
2554.82 2679
2555.30 2475
2555.78 2457
2556.25 2155
2556.73 2155
2557.21 2105
2557.68 1950
2558.16 2050
2558.64 1941
2559.12 2019
2559.59 2142
2560.07 1871
2560.55 1839
2561.02 1756
2561.50 1563
2561.98 1804
2562.46 1680
2562.93 1642
2563.41 1634
2563.89 1680
2564.37 1653
2564.84 1762
2565.32 1679
2565.80 1570
2566.28 1530
2566.75 1540
2567.23 1547
2567.71 1728
2568.19 1694
2568.66 1483
2569.14 1616
2569.62 1600
2570.10 1511
2570.58 1667
2571.06 1782
2571.53 1583
2572.01 1527
2572.49 1557
2572.97 1569
2573.45 1614
2573.92 1643
2574.40 1557
2574.88 1598
2575.36 1522
2575.84 1581
2576.32 1557
2576.80 1452
2577.27 1563
2577.75 1770
2578.23 1585
2578.71 1462
2579.19 1452
2579.67 1588
2580.15 1582
2580.63 1600
2581.11 1561
2581.59 1594
2582.06 1496
2582.54 1491
2583.02 1639
2583.50 1597
2583.98 1541
2584.46 1542
2584.94 1716
2585.42 1601
2585.90 1652
2586.38 1703
2586.86 1643
2587.34 1527
2587.82 1732
2588.30 1674
2588.78 1574
2589.26 1569
2589.74 1623
2590.22 1651
2590.70 1692
2591.18 1873
2591.66 1847
2592.14 1861
2592.62 1928
2593.10 1770
2593.58 1813
2594.06 1763
2594.54 1754
2595.02 1798
2595.50 1756
2595.98 1818
2596.46 1836
2596.94 1667
2597.42 1676
2597.90 1442
2598.38 1545
2598.86 1712
2599.34 1486
2599.82 1545
2600.30 1471
2600.79 1513
2601.27 1562
2601.75 1615
2602.23 1591
2602.71 1682
2603.19 1669
2603.67 1647
2604.15 1530
2604.63 1562
2605.12 1629
2605.60 1753
2606.08 1670
2606.56 1542
2607.04 1778
2607.52 1675
2608.00 1830
2608.49 1889
2608.97 1714
2609.45 1816
2609.93 1782
2610.41 1830
2610.89 1837
2611.38 1764
2611.86 1719
2612.34 1694
2612.82 1737
2613.30 1546
2613.79 1778
2614.27 1598
2614.75 1680
2615.23 1820
2615.72 1696
2616.20 1533
2616.68 1689
2617.16 1547
2617.64 1538
2618.13 1445
2618.61 1564
2619.09 1590
2619.57 1654
2620.06 1585
2620.54 1665
2621.02 1637
2621.51 1603
2621.99 1560
2622.47 1617
2622.95 1543
2623.44 1597
2623.92 1656
2624.40 1644
2624.89 1820
2625.37 1464
2625.85 1595
2626.34 1605
2626.82 1554
2627.30 1591
2627.79 1537
2628.27 1657
2628.75 1759
2629.24 1883
2629.72 1712
2630.20 1596
2630.69 1450
2631.17 1651
2631.65 1694
2632.14 1841
2632.62 1807
2633.11 1592
2633.59 1539
2634.07 1516
2634.56 1557
2635.04 1604
2635.53 1510
2636.01 1626
2636.49 1619
2636.98 1584
2637.46 1711
2637.95 1793
2638.43 1692
2638.92 1553
2639.40 1637
2639.89 1749
2640.37 1949
2640.85 1858
2641.34 1940
2641.82 2013
2642.31 1968
2642.79 1868
2643.28 1730
2643.76 1669
2644.25 1608
2644.73 1651
2645.22 1715
2645.70 1518
2646.19 1718
2646.67 1550
2647.16 1437
2647.64 1465
2648.13 1529
2648.61 1552
2649.10 1370
2649.58 1553
2650.07 1713
2650.56 1712
2651.04 1703
2651.53 1613
2652.01 1506
2652.50 1517
2652.98 1532
2653.47 1639
2653.95 1680
2654.44 1502
2654.93 1527
2655.41 1471
2655.90 1594
2656.38 1560
2656.87 1729
2657.36 1556
2657.84 1604
2658.33 1486
2658.81 1515
2659.30 1297
2659.79 1348
2660.27 1517
2660.76 1409
2661.25 1400
2661.73 1527
2662.22 1419
2662.71 1476
2663.19 1684
2663.68 1695
2664.17 1674
2664.65 1624
2665.14 1625
2665.63 1488
2666.11 1495
2666.60 1497
2667.09 1443
2667.57 1428
2668.06 1552
2668.55 1565
2669.04 1597
2669.52 1608
2670.01 1627
2670.50 1711
2670.99 1594
2671.47 1712
2671.96 1704
2672.45 1877
2672.93 1975
2673.42 2034
2673.91 2141
2674.40 2148
2674.89 2068
2675.37 2083
2675.86 2176
2676.35 2215
2676.84 2255
2677.32 2243
2677.81 2293
2678.30 2210
2678.79 2187
2679.28 2217
2679.76 2171
2680.25 2143
2680.74 2198
2681.23 1973
2681.72 2132
2682.21 2200
2682.69 2302
2683.18 2330
2683.67 2397
2684.16 2128
2684.65 2254
2685.14 2313
2685.63 2155
2686.11 2137
2686.60 1905
2687.09 2039
2687.58 1776
2688.07 1839
2688.56 1752
2689.05 1769
2689.54 1646
2690.03 1540
2690.52 1635
2691.00 1670
2691.49 1646
2691.98 1588
2692.47 1670
2692.96 1645
2693.45 1535
2693.94 1646
2694.43 1712
2694.92 1818
2695.41 1595
2695.90 1664
2696.39 1768
2696.88 1815
2697.37 1843
2697.86 1645
2698.35 1681
2698.84 1761
2699.33 1821
2699.82 1841
2700.31 1846
2700.80 1904
2701.29 1986
2701.78 2066
2702.27 1849
2702.76 1852
2703.25 1808
2703.74 1740
2704.23 1619
2704.72 1847
2705.21 1661
2705.70 1678
2706.19 1646
2706.68 1643
2707.17 1566
2707.66 1586
2708.15 1575
2708.64 1539
2709.13 1327
2709.63 1501
2710.12 1559
2710.61 1721
2711.10 1747
2711.59 1633
2712.08 1624
2712.57 1555
2713.06 1563
2713.55 1569
2714.05 1538
2714.54 1529
2715.03 1681
2715.52 1534
2716.01 1521
2716.50 1580
2716.99 1594
2717.49 1642
2717.98 1738
2718.47 1740
2718.96 1665
2719.45 1696
2719.94 1843
2720.44 1925
2720.93 1655
2721.42 1671
2721.91 1820
2722.40 1784
2722.90 1829
2723.39 1764
2723.88 1835
2724.37 1705
2724.86 1619
2725.36 1616
2725.85 1840
2726.34 1803
2726.83 1688
2727.33 1714
2727.82 1911
2728.31 1611
2728.80 1679
2729.30 1717
2729.79 1665
2730.28 1666
2730.77 1599
2731.27 1638
2731.76 1538
2732.25 1610
2732.75 1945
2733.24 1876
2733.73 1817
2734.23 1805
2734.72 1650
2735.21 1774
2735.70 1765
2736.20 1846
2736.69 1729
2737.18 1579
2737.68 1659
2738.17 1698
2738.66 1680
2739.16 1629
2739.65 1750
2740.15 1627
2740.64 1806
2741.13 1738
2741.63 1524
2742.12 1522
2742.61 1636
2743.11 1781
2743.60 1604
2744.10 1560
2744.59 1612
2745.08 1519
2745.58 1598
2746.07 1475
2746.57 1445
2747.06 1447
2747.56 1604
2748.05 1459
2748.54 1639
2749.04 1571
2749.53 1454
2750.03 1536
2750.52 1487
2751.02 1445
2751.51 1507
2752.01 1579
2752.50 1527
2753.00 1528
2753.49 1523
2753.98 1602
2754.48 1539
2754.97 1559
2755.47 1539
2755.96 1626
2756.46 1651
2756.95 1700
2757.45 1643
2757.95 1568
2758.44 1554
2758.94 1650
2759.43 1603
2759.93 1587
2760.42 1705
2760.92 1625
2761.41 1624
2761.91 1462
2762.40 1575
2762.90 1474
2763.40 1659
2763.89 1773
2764.39 1567
2764.88 1458
2765.38 1559
2765.87 1676
2766.37 1622
2766.87 1734
2767.36 1653
2767.86 1645
2768.36 1666
2768.85 1732
2769.35 1722
2769.84 1670
2770.34 1570
2770.84 1714
2771.33 1767
2771.83 1886
2772.33 1782
2772.82 1793
2773.32 1869
2773.82 1858
2774.31 2005
2774.81 1932
2775.31 1906
2775.80 1878
2776.30 1855
2776.80 2050
2777.29 2014
2777.79 2080
2778.29 2097
2778.78 2012
2779.28 1936
2779.78 1929
2780.28 1894
2780.77 1883
2781.27 1841
2781.77 1669
2782.27 1713
2782.76 1739
2783.26 1825
2783.76 1776
2784.26 1593
2784.75 1653
2785.25 1543
2785.75 1792
2786.25 1887
2786.74 1758
2787.24 1778
2787.74 1626
2788.24 1622
2788.74 1557
2789.23 1467
2789.73 1784
2790.23 1736
2790.73 1730
2791.23 1791
2791.72 1691
2792.22 1824
2792.72 1630
2793.22 1692
2793.72 1675
2794.22 1707
2794.72 2017
2795.21 2090
2795.71 2083
2796.21 2189
2796.71 2362
2797.21 2298
2797.71 2223
2798.21 2369
2798.70 2149
2799.20 2192
2799.70 2210
2800.20 2010
2800.70 1967
2801.20 1838
2801.70 2027
2802.20 2065
2802.70 1980
2803.20 1980
2803.70 2173
2804.20 2264
2804.69 2316
2805.19 2276
2805.69 2590
2806.19 2496
2806.69 2849
2807.19 3020
2807.69 3211
2808.19 3593
2808.69 3141
2809.19 3175
2809.69 2999
2810.19 2974
2810.69 2903
2811.19 2858
2811.69 2761
2812.19 2446
2812.69 2202
2813.19 2001
2813.69 1986
2814.19 1983
2814.69 1942
2815.19 1821
2815.69 1802
2816.19 2030
2816.69 2049
2817.19 2146
2817.69 2110
2818.20 2045
2818.70 2157
2819.20 2061
2819.70 2142
2820.20 2119
2820.70 2100
2821.20 2025
2821.70 2171
2822.20 2060
2822.70 2210
2823.20 2028
2823.70 1832
2824.21 1756
2824.71 1817
2825.21 1781
2825.71 1883
2826.21 1778
2826.71 1711
2827.21 1790
2827.72 1900
2828.22 1916
2828.72 1869
2829.22 1910
2829.72 1671
2830.22 1517
2830.72 1508
2831.23 1705
2831.73 1854
2832.23 1684
2832.73 1672
2833.23 1675
2833.74 1650
2834.24 1570
2834.74 1841
2835.24 1843
2835.74 1754
2836.25 1811
2836.75 1861
2837.25 1766
2837.75 1800
2838.26 1757
2838.76 1876
2839.26 1796
2839.76 1697
2840.27 1710
2840.77 1925
2841.27 1758
2841.77 1601
2842.28 1623
2842.78 1775
2843.28 1795
2843.79 1861
2844.29 1793
2844.79 1900
2845.29 1989
2845.80 1861
2846.30 1890
2846.80 1931
2847.31 2043
2847.81 2182
2848.31 2080
2848.82 2072
2849.32 2088
2849.82 2051
2850.33 2034
2850.83 1820
2851.33 1794
2851.84 1746
2852.34 1863
2852.84 1589
2853.35 1711
2853.85 1661
2854.36 1473
2854.86 1618
2855.36 1564
2855.87 1665
2856.37 1522
2856.88 1348
2857.38 1704
2857.88 1781
2858.39 1652
2858.89 1679
2859.40 1679
2859.90 1683
2860.41 1691
2860.91 1664
2861.41 1599
2861.92 1466
2862.42 1551
2862.93 1558
2863.43 1410
2863.94 1653
2864.44 1715
2864.95 1542
2865.45 1483
2865.96 1620
2866.46 1614
2866.97 1569
2867.47 1678
2867.98 1639
2868.48 1725
2868.99 1675
2869.49 1656
2870.00 1599
2870.50 1688
2871.01 1931
2871.51 1858
2872.02 1941
2872.52 1933
2873.03 1717
2873.53 1868
2874.04 1838
2874.54 1711
2875.05 1792
2875.56 1903
2876.06 1835
2876.57 1830
2877.07 1829
2877.58 1854
2878.09 1754
2878.59 1852
2879.10 1882
2879.60 1978
2880.11 2095
2880.62 2082
2881.12 2082
2881.63 2174
2882.13 2144
2882.64 2200
2883.15 2415
2883.65 2270
2884.16 2137
2884.67 2193
2885.17 2169
2885.68 2376
2886.19 2415
2886.69 2412
2887.20 2499
2887.71 2505
2888.21 2476
2888.72 2341
2889.23 2394
2889.73 2272
2890.24 2110
2890.75 2364
2891.25 2080
2891.76 2064
2892.27 1937
2892.78 2078
2893.28 2011
2893.79 2063
2894.30 2210
2894.81 2064
2895.31 2048
2895.82 2149
2896.33 2138
2896.84 2198
2897.34 2332
2897.85 2336
2898.36 2260
2898.87 2271
2899.37 2227
2899.88 2327
2900.39 2316
2900.90 2428
2901.41 2389
2901.91 2139
2902.42 2350
2902.93 2356
2903.44 2242
2903.95 2274
2904.45 2410
2904.96 2458
2905.47 2392
2905.98 2383
2906.49 2375
2907.00 2193
2907.50 2161
2908.01 2193
2908.52 2014
2909.03 1904
2909.54 1825
2910.05 1795
2910.56 1822
2911.06 1755
2911.57 1805
2912.08 1787
2912.59 1887
2913.10 2088
2913.61 1792
2914.12 1723
2914.63 1917
2915.14 1784
2915.65 1710
2916.16 1767
2916.66 1741
2917.17 2065
2917.68 1916
2918.19 1683
2918.70 1751
2919.21 1797
2919.72 1699
2920.23 1717
2920.74 1769
2921.25 1952
2921.76 1967
2922.27 2046
2922.78 1976
2923.29 2143
2923.80 2390
2924.31 2387
2924.82 2264
2925.33 2263
2925.84 2297
2926.35 2309
2926.86 2240
2927.37 2179
2927.88 2078
2928.39 1954
2928.90 1895
2929.41 1831
2929.92 1916
2930.43 1707
2930.94 1523
2931.45 1700
2931.96 1799
2932.47 1735
2932.99 1819
2933.50 1618
2934.01 1639
2934.52 1637
2935.03 1754
2935.54 1795
2936.05 1861
2936.56 1857
2937.07 1837
2937.58 1957
2938.09 1969
2938.61 1855
2939.12 1821
2939.63 1919
2940.14 2006
2940.65 2092
2941.16 1971
2941.67 2021
2942.19 2149
2942.70 2323
2943.21 2270
2943.72 2348
2944.23 2450
2944.74 2616
2945.26 2547
2945.77 2557
2946.28 2560
2946.79 2704
2947.30 2992
2947.82 2745
2948.33 2748
2948.84 2665
2949.35 2358
2949.86 2356
2950.38 2219
2950.89 1910
2951.40 1953
2951.91 1974
2952.43 1775
2952.94 1652
2953.45 1626
2953.96 1829
2954.48 1847
2954.99 1775
2955.50 1823
2956.01 1853
2956.53 1817
2957.04 1849
2957.55 1860
2958.06 1671
2958.58 1809
2959.09 2064
2959.60 2125
2960.12 2019
2960.63 2048
2961.14 2313
2961.66 2417
2962.17 2125
2962.68 2110
2963.20 1850
2963.71 1913
2964.22 2096
2964.74 2038
2965.25 2085
2965.76 1972
2966.28 1858
2966.79 1767
2967.30 1787
2967.82 1912
2968.33 1782
2968.85 1682
2969.36 1695
2969.87 1679
2970.39 1829
2970.90 1699
2971.42 1739
2971.93 1642
2972.44 1573
2972.96 1701
2973.47 1775
2973.99 1749
2974.50 1677
2975.02 1846
2975.53 1802
2976.04 1874
2976.56 1692
2977.07 1801
2977.59 2020
2978.10 1910
2978.62 1774
2979.13 1721
2979.65 1689
2980.16 1780
2980.68 1715
2981.19 1912
2981.71 1853
2982.22 1793
2982.74 1901
2983.25 1951
2983.77 2026
2984.28 1846
2984.80 2030
2985.31 2018
2985.83 1882
2986.34 1963
2986.86 2053
2987.37 2076
2987.89 1999
2988.40 2059
2988.92 2064
2989.44 2009
2989.95 1991
2990.47 1958
2990.98 2179
2991.50 2101
2992.01 2168
2992.53 2045
2993.05 2188
2993.56 2327
2994.08 2274
2994.59 2529
2995.11 2543
2995.63 2760
2996.14 2667
2996.66 2721
2997.17 2668
2997.69 2465
2998.21 2583
2998.72 2739
2999.24 2700
2999.76 2515
3000.27 2786
3000.79 2661
3001.31 2681
3001.82 2986
3002.34 3146
3002.86 3000
3003.37 2897
3003.89 2986
3004.41 3187
3004.92 3108
3005.44 3255
3005.96 3140
3006.48 2996
3006.99 2816
3007.51 2756
3008.03 2560
3008.54 2691
3009.06 2279
3009.58 2121
3010.10 1972
3010.61 2141
3011.13 1906
3011.65 1866
3012.17 1937
3012.68 1785
3013.20 1855
3013.72 1898
3014.24 2103
3014.75 2084
3015.27 2118
3015.79 1984
3016.31 2016
3016.83 1986
3017.34 1979
3017.86 2133
3018.38 2052
3018.90 2061
3019.42 1985
3019.94 2264
3020.45 2162
3020.97 2211
3021.49 2062
3022.01 2111
3022.53 2277
3023.05 2171
3023.56 2139
3024.08 2135
3024.60 2138
3025.12 2261
3025.64 2044
3026.16 1987
3026.68 2040
3027.20 2084
3027.71 2087
3028.23 2028
3028.75 1981
3029.27 1861
3029.79 1905
3030.31 1790
3030.83 1803
3031.35 1969
3031.87 1947
3032.39 2120
3032.91 2066
3033.43 2049
3033.94 2035
3034.46 2039
3034.98 2033
3035.50 2208
3036.02 2043
3036.54 1959
3037.06 2001
3037.58 1846
3038.10 1910
3038.62 1868
3039.14 1854
3039.66 1862
3040.18 1973
3040.70 1822
3041.22 1727
3041.74 1744
3042.26 1764
3042.78 1864
3043.30 1819
3043.82 1782
3044.34 1806
3044.86 1862
3045.38 1948
3045.90 1906
3046.42 2025
3046.94 1993
3047.47 2027
3047.99 1770
3048.51 1859
3049.03 1763
3049.55 1836
3050.07 1713
3050.59 1758
3051.11 1865
3051.63 1858
3052.15 1806
3052.67 1542
3053.20 1603
3053.72 1708
3054.24 1795
3054.76 1890
3055.28 1850
3055.80 1948
3056.32 1817
3056.84 1792
3057.37 1860
3057.89 1787
3058.41 1979
3058.93 1748
3059.45 1694
3059.97 1625
3060.49 1655
3061.02 1906
3061.54 1891
3062.06 1863
3062.58 1743
3063.10 1745
3063.63 1884
3064.15 2031
3064.67 2045
3065.19 2050
3065.71 1879
3066.24 1818
3066.76 1944
3067.28 1998
3067.80 2136
3068.33 2095
3068.85 1934
3069.37 1962
3069.89 2007
3070.42 1998
3070.94 1856
3071.46 1906
3071.98 2029
3072.51 1861
3073.03 1971
3073.55 2013
3074.08 1931
3074.60 2065
3075.12 1909
3075.64 1944
3076.17 2217
3076.69 2214
3077.21 2144
3077.74 2199
3078.26 2358
3078.78 2498
3079.31 2454
3079.83 2466
3080.35 2734
3080.88 2584
3081.40 2545
3081.92 2468
3082.45 2531
3082.97 2477
3083.49 2483
3084.02 2401
3084.54 2436
3085.07 2501
3085.59 2320
3086.11 2364
3086.64 2227
3087.16 2332
3087.69 2223
3088.21 2160
3088.73 2313
3089.26 2130
3089.78 2176
3090.31 2137
3090.83 2243
3091.35 2027
3091.88 2062
3092.40 2085
3092.93 2175
3093.45 2035
3093.98 2096
3094.50 2287
3095.03 2285
3095.55 2213
3096.08 2310
3096.60 2506
3097.13 2355
3097.65 2344
3098.18 2819
3098.70 2827
3099.23 2844
3099.75 3368
3100.28 3634
3100.80 4060
3101.33 4532
3101.85 4998
3102.38 5742
3102.90 5782
3103.43 6225
3103.95 6739
3104.48 6377
3105.00 6432
3105.53 5834
3106.05 4774
3106.58 4205
3107.11 3995
3107.63 3585
3108.16 3396
3108.68 3037
3109.21 2911
3109.73 2624
3110.26 2933
3110.79 2773
3111.31 2873
3111.84 2741
3112.36 2712
3112.89 2548
3113.42 2452
3113.94 2428
3114.47 2209
3115.00 2201
3115.52 2122
3116.05 2298
3116.58 2268
3117.10 2286
3117.63 2202
3118.16 2112
3118.68 2130
3119.21 2307
3119.74 2370
3120.26 2204
3120.79 2166
3121.32 2202
3121.84 2160
3122.37 2345
3122.90 2309
3123.42 2085
3123.95 2104
3124.48 2168
3125.01 2319
3125.53 2170
3126.06 2007
3126.59 2126
3127.11 2109
3127.64 1970
3128.17 1895
3128.70 2080
3129.22 2151
3129.75 1997
3130.28 1801
3130.81 1974
3131.33 2040
3131.86 1914
3132.39 1920
3132.92 1857
3133.45 1756
3133.97 1860
3134.50 1819
3135.03 1939
3135.56 1946
3136.09 1850
3136.61 1869
3137.14 1904
3137.67 1921
3138.20 1699
3138.73 1945
3139.26 1861
3139.78 1885
3140.31 1872
3140.84 1847
3141.37 1804
3141.90 1878
3142.43 1793
3142.96 1699
3143.48 1866
3144.01 1848
3144.54 1915
3145.07 1868
3145.60 1906
3146.13 1899
3146.66 2155
3147.19 2115
3147.72 2451
3148.25 2190
3148.77 2099
3149.30 2196
3149.83 2282
3150.36 2344
3150.89 2152
3151.42 2305
3151.95 2312
3152.48 2275
3153.01 2079
3153.54 1915
3154.07 1847
3154.60 2001
3155.13 2033
3155.66 2030
3156.19 2057
3156.72 1936
3157.25 2105
3157.78 2212
3158.31 2099
3158.84 2039
3159.37 2122
3159.90 2219
3160.43 2162
3160.96 2016
3161.49 2062
3162.02 2008
3162.55 2115
3163.08 2095
3163.61 2175
3164.14 2031
3164.67 2043
3165.20 2142
3165.73 1933
3166.26 1808
3166.79 1877
3167.32 1682
3167.86 1743
3168.39 1804
3168.92 1639
3169.45 1736
3169.98 1677
3170.51 1688
3171.04 1766
3171.57 1756
3172.10 1739
3172.63 1659
3173.17 1698
3173.70 1683
3174.23 1814
3174.76 1903
3175.29 1912
3175.82 1919
3176.35 2060
3176.89 2026
3177.42 2121
3177.95 1980
3178.48 1974
3179.01 2063
3179.54 2062
3180.08 1942
3180.61 2031
3181.14 1720
3181.67 1923
3182.20 1823
3182.74 1906
3183.27 1818
3183.80 1814
3184.33 1937
3184.86 1725
3185.40 1597
3185.93 1710
3186.46 1695
3186.99 1736
3187.53 1746
3188.06 1767
3188.59 1752
3189.12 1877
3189.66 1940
3190.19 1658
3190.72 1702
3191.25 1883
3191.79 1809
3192.32 1848
3192.85 1773
3193.39 1900
3193.92 1789
3194.45 1708
3194.98 1697
3195.52 2016
3196.05 1915
3196.58 1868
3197.12 1854
3197.65 1857
3198.18 1946
3198.72 1787
3199.25 1957
3199.78 1912
3200.32 1786
3200.85 1840
3201.39 2070
3201.92 2116
3202.45 2182
3202.99 2295
3203.52 2294
3204.05 2177
3204.59 2101
3205.12 2216
3205.66 2260
3206.19 2213
3206.72 2431
3207.26 2295
3207.79 2572
3208.33 2802
3208.86 2379
3209.39 2562
3209.93 2631
3210.46 2622
3211.00 2967
3211.53 3195
3212.07 3152
3212.60 2733
3213.14 2758
3213.67 2879
3214.20 2785
3214.74 2774
3215.27 2642
3215.81 2447
3216.34 2132
3216.88 2147
3217.41 2336
3217.95 2219
3218.48 2163
3219.02 2143
3219.55 2164
3220.09 2336
3220.62 2204
3221.16 2250
3221.70 2460
3222.23 2378
3222.77 2577
3223.30 2482
3223.84 2592
3224.37 2557
3224.91 2376
3225.44 2612
3225.98 2751
3226.51 2618
3227.05 2479
3227.59 2409
3228.12 2239
3228.66 2057
3229.19 2223
3229.73 2250
3230.27 2017
3230.80 2017
3231.34 1933
3231.87 2267
3232.41 2082
3232.95 2014
3233.48 2063
3234.02 2170
3234.56 2074
3235.09 2184
3235.63 2265
3236.16 2325
3236.70 2344
3237.24 2579
3237.77 2432
3238.31 2396
3238.85 2866
3239.38 2949
3239.92 2743
3240.46 2805
3241.00 2640
3241.53 2501
3242.07 2434
3242.61 2562
3243.14 2478
3243.68 2222
3244.22 2197
3244.75 2173
3245.29 2092
3245.83 2223
3246.37 2180
3246.90 2219
3247.44 2187
3247.98 2197
3248.52 2246
3249.05 2289
3249.59 2318
3250.13 2318
3250.67 2326
3251.20 2261
3251.74 2351
3252.28 2395
3252.82 2469
3253.36 2245
3253.89 2313
3254.43 2338
3254.97 2357
3255.51 2383
3256.05 2395
3256.58 2389
3257.12 2523
3257.66 2712
3258.20 2589
3258.74 2817
3259.28 2887
3259.81 2808
3260.35 2918
3260.89 3174
3261.43 3325
3261.97 3544
3262.51 3700
3263.05 3819
3263.59 4360
3264.12 4817
3264.66 5095
3265.20 5220
3265.74 5376
3266.28 5576
3266.82 6194
3267.36 6077
3267.90 6241
3268.44 6394
3268.98 5660
3269.51 5273
3270.05 4865
3270.59 4369
3271.13 4122
3271.67 3657
3272.21 3201
3272.75 3027
3273.29 2668
3273.83 2864
3274.37 2699
3274.91 2566
3275.45 2671
3275.99 2633
3276.53 2870
3277.07 2718
3277.61 2843
3278.15 2830
3278.69 2628
3279.23 2779
3279.77 2760
3280.31 2827
3280.85 2818
3281.39 2797
3281.93 2533
3282.47 2674
3283.01 2749
3283.55 2984
3284.09 2857
3284.63 2848
3285.17 3014
3285.71 2977
3286.25 2905
3286.79 3100
3287.34 3064
3287.88 3030
3288.42 3006
3288.96 2938
3289.50 2883
3290.04 3083
3290.58 3184
3291.12 3132
3291.66 3138
3292.20 3116
3292.74 3459
3293.29 3808
3293.83 3658
3294.37 4068
3294.91 4516
3295.45 4351
3295.99 4317
3296.53 4425
3297.08 4146
3297.62 4348
3298.16 3838
3298.70 3684
3299.24 3570
3299.78 3321
3300.33 3191
3300.87 2962
3301.41 2829
3301.95 2905
3302.49 2780
3303.04 2882
3303.58 2763
3304.12 2827
3304.66 2786
3305.20 2819
3305.75 2812
3306.29 2780
3306.83 2751
3307.37 2580
3307.92 2518
3308.46 2760
3309.00 2677
3309.54 2658
3310.09 2535
3310.63 2626
3311.17 2449
3311.71 2417
3312.26 2514
3312.80 2670
3313.34 2594
3313.89 2861
3314.43 2952
3314.97 2904
3315.51 2993
3316.06 3047
3316.60 3067
3317.14 2954
3317.69 2933
3318.23 3317
3318.77 3197
3319.32 3503
3319.86 3367
3320.40 3383
3320.95 3519
3321.49 3491
3322.03 3509
3322.58 3332
3323.12 3376
3323.67 3380
3324.21 3457
3324.75 3317
3325.30 3163
3325.84 3102
3326.38 3045
3326.93 3189
3327.47 2964
3328.02 2938
3328.56 2979
3329.10 3137
3329.65 3330
3330.19 3809
3330.74 4389
3331.28 5356
3331.83 6542
3332.37 8260
3332.92 9885
3333.46 11462
3334.00 13499
3334.55 15702
3335.09 16982
3335.64 17996
3336.18 18684
3336.73 18972
3337.27 18913
3337.82 17969
3338.36 16947
3338.91 15425
3339.45 13747
3340.00 11813
3340.54 9958
3341.09 8440
3341.63 6934
3342.18 6105
3342.72 5224
3343.27 4641
3343.81 4049
3344.36 3598
3344.90 3235
3345.45 3182
3346.00 3215
3346.54 3178
3347.09 3535
3347.63 3264
3348.18 3486
3348.72 3444
3349.27 3474
3349.82 3743
3350.36 3852
3350.91 3812
3351.45 4168
3352.00 4104
3352.55 4020
3353.09 3810
3353.64 3772
3354.18 3784
3354.73 3570
3355.28 3309
3355.82 3208
3356.37 3106
3356.92 3310
3357.46 2824
3358.01 2736
3358.56 2762
3359.10 2875
3359.65 2893
3360.20 2567
3360.74 2561
3361.29 2479
3361.84 2610
3362.38 2796
3362.93 2677
3363.48 2671
3364.02 2691
3364.57 2751
3365.12 2776
3365.66 2905
3366.21 2812
3366.76 2806
3367.31 2605
3367.85 2622
3368.40 2831
3368.95 2724
3369.50 2825
3370.04 3038
3370.59 3151
3371.14 3194
3371.69 3224
3372.23 3094
3372.78 3340
3373.33 3509
3373.88 3498
3374.42 3701
3374.97 3547
3375.52 3505
3376.07 3447
3376.62 3424
3377.16 3039
3377.71 3208
3378.26 2934
3378.81 2755
3379.36 2522
3379.91 2597
3380.45 2657
3381.00 2455
3381.55 2419
3382.10 2354
3382.65 2420
3383.20 2502
3383.75 2563
3384.29 2449
3384.84 2641
3385.39 2467
3385.94 2489
3386.49 2433
3387.04 2275
3387.59 2344
3388.14 2298
3388.68 2303
3389.23 2117
3389.78 2284
3390.33 2335
3390.88 2351
3391.43 2242
3391.98 2140
3392.53 2126
3393.08 2143
3393.63 2170
3394.18 2216
3394.73 2018
3395.28 2079
3395.83 1964
3396.38 1974
3396.93 1953
3397.48 1990
3398.02 2022
3398.57 1998
3399.12 2022
3399.67 1918
3400.22 1942
3400.77 1950
3401.32 2004
3401.87 1963
3402.42 1947
3402.97 2000
3403.52 2005
3404.08 2213
3404.63 2122
3405.18 1997
3405.73 1956
3406.28 1954
3406.83 1932
3407.38 1931
3407.93 2008
3408.48 2035
3409.03 2042
3409.58 2028
3410.13 2130
3410.68 2244
3411.23 2090
3411.78 2180
3412.33 2127
3412.89 2306
3413.44 2174
3413.99 2115
3414.54 2401
3415.09 2337
3415.64 2246
3416.19 2168
3416.74 2084
3417.29 1970
3417.85 1932
3418.40 1896
3418.95 1918
3419.50 1903
3420.05 1916
3420.60 1984
3421.16 1974
3421.71 2135
3422.26 2090
3422.81 2160
3423.36 2080
3423.91 2048
3424.47 2150
3425.02 2286
3425.57 2226
3426.12 2255
3426.67 2229
3427.23 2087
3427.78 2156
3428.33 1999
3428.88 1862
3429.44 1723
3429.99 1946
3430.54 2012
3431.09 1936
3431.64 2001
3432.20 1951
3432.75 1877
3433.30 1859
3433.86 1913
3434.41 1956
3434.96 1847
3435.51 2027
3436.07 1977
3436.62 1840
3437.17 1926
3437.73 2020
3438.28 2164
3438.83 2088
3439.38 2143
3439.94 2036
3440.49 2157
3441.04 2173
3441.60 1974
3442.15 2142
3442.70 2106
3443.26 1924
3443.81 2006
3444.36 1867
3444.92 1913
3445.47 1572
3446.03 1730
3446.58 1907
3447.13 1855
3447.69 1909
3448.24 1774
3448.79 1655
3449.35 1741
3449.90 1932
3450.46 1848
3451.01 1712
3451.56 1700
3452.12 1858
3452.67 1737
3453.23 1799
3453.78 1876
3454.34 1860
3454.89 1828
3455.44 1706
3456.00 1685
3456.55 1737
3457.11 1921
3457.66 1798
3458.22 1651
3458.77 1760
3459.33 1850
3459.88 1682
3460.44 1808
3460.99 1644
3461.55 1852
3462.10 2005
3462.66 1949
3463.21 1808
3463.77 1876
3464.32 1983
3464.88 1878
3465.43 1696
3465.99 1903
3466.54 2039
3467.10 2042
3467.65 2067
3468.21 1849
3468.76 1990
3469.32 2107
3469.87 2279
3470.43 1986
3470.99 2008
3471.54 2062
3472.10 2107
3472.65 2101
3473.21 2012
3473.76 2019
3474.32 2076
3474.88 2165
3475.43 2197
3475.99 2126
3476.54 2261
3477.10 2173
3477.66 2304
3478.21 2481
3478.77 2532
3479.33 2443
3479.88 2770
3480.44 2743
3480.99 2589
3481.55 2375
3482.11 2510
3482.66 2580
3483.22 2463
3483.78 2369
3484.33 2260
3484.89 2410
3485.45 2466
3486.00 2581
3486.56 2299
3487.12 2301
3487.68 2632
3488.23 2894
3488.79 3214
3489.35 3575
3489.90 3575
3490.46 4077
3491.02 4429
3491.58 4480
3492.13 4728
3492.69 4890
3493.25 4872
3493.81 4852
3494.36 5057
3494.92 4779
3495.48 4918
3496.04 4958
3496.59 4759
3497.15 4552
3497.71 4749
3498.27 5282
3498.82 5356
3499.38 5804
3499.94 5999
3500.50 6308
3501.06 6060
3501.61 6130
3502.17 6633
3502.73 6430
3503.29 6732
3503.85 6731
3504.41 7291
3504.96 7203
3505.52 7312
3506.08 7479
3506.64 7562
3507.20 7191
3507.76 6691
3508.32 6545
3508.87 5652
3509.43 5106
3509.99 4558
3510.55 4396
3511.11 3667
3511.67 3431
3512.23 3332
3512.79 3001
3513.34 2671
3513.90 2564
3514.46 2317
3515.02 2440
3515.58 2370
3516.14 2349
3516.70 2288
3517.26 2272
3517.82 2219
3518.38 2280
3518.94 2426
3519.50 2363
3520.06 2431
3520.62 2529
3521.18 2639
3521.74 2556
3522.30 2514
3522.86 2455
3523.42 2346
3523.97 2225
3524.53 2378
3525.09 2251
3525.65 2130
3526.21 2205
3526.77 2020
3527.34 1975
3527.90 2113
3528.46 2167
3529.02 2107
3529.58 1863
3530.14 1940
3530.70 2123
3531.26 2015
3531.82 2130
3532.38 2224
3532.94 2106
3533.50 2109
3534.06 2208
3534.62 2202
3535.18 2125
3535.74 2176
3536.30 2170
3536.86 2338
3537.43 2223
3537.99 2281
3538.55 2304
3539.11 2278
3539.67 2254
3540.23 2283
3540.79 2365
3541.35 2314
3541.91 2350
3542.48 2332
3543.04 2306
3543.60 2405
3544.16 2355
3544.72 2438
3545.28 2413
3545.84 2138
3546.41 2144
3546.97 1989
3547.53 2222
3548.09 2073
3548.65 1948
3549.22 1833
3549.78 1703
3550.34 1851
3550.90 2048
3551.46 1834
3552.03 1756
3552.59 1720
3553.15 1717
3553.71 1783
3554.27 1759
3554.84 1707
3555.40 1783
3555.96 1777
3556.52 1750
3557.09 1703
3557.65 1767
3558.21 1817
3558.77 1709
3559.34 1718
3559.90 1845
3560.46 1948
3561.03 1942
3561.59 1900
3562.15 1872
3562.71 1995
3563.28 1956
3563.84 1875
3564.40 1815
3564.97 1789
3565.53 1835
3566.09 1783
3566.66 1714
3567.22 1647
3567.78 1644
3568.35 1715
3568.91 1868
3569.47 1588
3570.04 1601
3570.60 1596
3571.16 1709
3571.73 1883
3572.29 1879
3572.85 1730
3573.42 1850
3573.98 1903
3574.55 1864
3575.11 1819
3575.67 2009
3576.24 1937
3576.80 2015
3577.37 2054
3577.93 2102
3578.49 2033
3579.06 1980
3579.62 2025
3580.19 1984
3580.75 2041
3581.32 2032
3581.88 1838
3582.45 1789
3583.01 2032
3583.57 1969
3584.14 1934
3584.70 1784
3585.27 2043
3585.83 1938
3586.40 1817
3586.96 1716
3587.53 1730
3588.09 1650
3588.66 1821
3589.22 1861
3589.79 1672
3590.35 1896
3590.92 1873
3591.48 1813
3592.05 1930
3592.61 1779
3593.18 1643
3593.75 1800
3594.31 1626
3594.88 1658
3595.44 1632
3596.01 1647
3596.57 1512
3597.14 1680
3597.70 1670
3598.27 1888
3598.84 1822
3599.40 1741
3599.97 1764
3600.53 1830
3601.10 1795
3601.67 1851
3602.23 1828
3602.80 1812
3603.36 1741
3603.93 1511
3604.50 1519
3605.06 1496
3605.63 1599
3606.20 1654
3606.76 1605
3607.33 1533
3607.89 1566
3608.46 1657
3609.03 1578
3609.59 1394
3610.16 1311
3610.73 1499
3611.29 1597
3611.86 1571
3612.43 1604
3613.00 1845
3613.56 1687
3614.13 1718
3614.70 1833
3615.26 2014
3615.83 2162
3616.40 2469
3616.97 2516
3617.53 2705
3618.10 2748
3618.67 2875
3619.23 3104
3619.80 3247
3620.37 3128
3620.94 2732
3621.50 2575
3622.07 2532
3622.64 2305
3623.21 2086
3623.78 2003
3624.34 1911
3624.91 1875
3625.48 1722
3626.05 1790
3626.61 1715
3627.18 1590
3627.75 1510
3628.32 1523
3628.89 1638
3629.46 1506
3630.02 1653
3630.59 1616
3631.16 1723
3631.73 1590
3632.30 1364
3632.87 1486
3633.43 1641
3634.00 1682
3634.57 1588
3635.14 1646
3635.71 1606
3636.28 1687
3636.85 1693
3637.41 1750
3637.98 1921
3638.55 1865
3639.12 2127
3639.69 2103
3640.26 2402
3640.83 2395
3641.40 2477
3641.97 2942
3642.54 2832
3643.11 2889
3643.68 2642
3644.24 2417
3644.81 2367
3645.38 2334
3645.95 2351
3646.52 2207
3647.09 2051
3647.66 2051
3648.23 1915
3648.80 1976
3649.37 2076
3649.94 1964
3650.51 1959
3651.08 1959
3651.65 2072
3652.22 2015
3652.79 1961
3653.36 2004
3653.93 2096
3654.50 1975
3655.07 2284
3655.64 2339
3656.21 2267
3656.78 2228
3657.35 2148
3657.92 2280
3658.49 2349
3659.06 2235
3659.63 2411
3660.20 2452
3660.78 2447
3661.35 2238
3661.92 2335
3662.49 2294
3663.06 2285
3663.63 2316
3664.20 2249
3664.77 2206
3665.34 2109
3665.91 2287
3666.48 2214
3667.06 2114
3667.63 1998
3668.20 2023
3668.77 1850
3669.34 1818
3669.91 1920
3670.48 1723
3671.05 1805
3671.63 1841
3672.20 2025
3672.77 2028
3673.34 1862
3673.91 1937
3674.48 2134
3675.06 2021
3675.63 1914
3676.20 2177
3676.77 2344
3677.34 2214
3677.92 1982
3678.49 2079
3679.06 1953
3679.63 1910
3680.20 1972
3680.78 1783
3681.35 1791
3681.92 1878
3682.49 1690
3683.07 1872
3683.64 2045
3684.21 1728
3684.78 1757
3685.36 1742
3685.93 1954
3686.50 2052
3687.07 1959
3687.65 2026
3688.22 2279
3688.79 2696
3689.37 2606
3689.94 2466
3690.51 2534
3691.08 2498
3691.66 2436
3692.23 2404
3692.80 2249
3693.38 2319
3693.95 2169
3694.52 1776
3695.10 1702
3695.67 1918
3696.24 1865
3696.82 1778
3697.39 1903
3697.96 1963
3698.54 1869
3699.11 1785
3699.68 1844
3700.26 1917
3700.83 1772
3701.41 1936
3701.98 1978
3702.55 1872
3703.13 1912
3703.70 1928
3704.28 1895
3704.85 1838
3705.42 1894
3706.00 1941
3706.57 1757
3707.15 1856
3707.72 1892
3708.30 2080
3708.87 1947
3709.44 1949
3710.02 2001
3710.59 2268
3711.17 1964
3711.74 1854
3712.32 1847
3712.89 1837
3713.47 1698
3714.04 1760
3714.62 1723
3715.19 1782
3715.77 1675
3716.34 1620
3716.92 1748
3717.49 1673
3718.07 1689
3718.64 1626
3719.22 1720
3719.79 1701
3720.37 1674
3720.94 1649
3721.52 1699
3722.09 1721
3722.67 1527
3723.24 1554
3723.82 1626
3724.40 1674
3724.97 1590
3725.55 1498
3726.12 1518
3726.70 1565
3727.27 1517
3727.85 1669
3728.43 1757
3729.00 1696
3729.58 1802
3730.15 1909
3730.73 1944
3731.31 1797
3731.88 1918
3732.46 1864
3733.03 1964
3733.61 2208
3734.19 2028
3734.76 2023
3735.34 2083
3735.92 2010
3736.49 1866
3737.07 1749
3737.65 1815
3738.22 1708
3738.80 1652
3739.38 1825
3739.95 1862
3740.53 1764
3741.11 1686
3741.68 1670
3742.26 1757
3742.84 1770
3743.42 1582
3743.99 1534
3744.57 1529
3745.15 1503
3745.72 1438
3746.30 1562
3746.88 1692
3747.46 1616
3748.03 1610
3748.61 1660
3749.19 1631
3749.77 1557
3750.34 1587
3750.92 1653
3751.50 1678
3752.08 1499
3752.65 1470
3753.23 1525
3753.81 1583
3754.39 1580
3754.97 1480
3755.54 1489
3756.12 1536
3756.70 1527
3757.28 1558
3757.86 1730
3758.44 1630
3759.01 1584
3759.59 1610
3760.17 1568
3760.75 1636
3761.33 1579
3761.91 1580
3762.48 1643
3763.06 1711
3763.64 1716
3764.22 1694
3764.80 1781
3765.38 1641
3765.96 1596
3766.53 1605
3767.11 1432
3767.69 1593
3768.27 1731
3768.85 1486
3769.43 1662
3770.01 1550
3770.59 1630
3771.17 1613
3771.75 1612
3772.33 1671
3772.91 1602
3773.48 1579
3774.06 1569
3774.64 1647
3775.22 1620
3775.80 1675
3776.38 1498
3776.96 1578
3777.54 1392
3778.12 1370
3778.70 1547
3779.28 1540
3779.86 1462
3780.44 1534
3781.02 1677
3781.60 1586
3782.18 1486
3782.76 1443
3783.34 1444
3783.92 1602
3784.50 1509
3785.08 1572
3785.66 1457
3786.24 1477
3786.82 1657
3787.40 1645
3787.98 1534
3788.56 1543
3789.15 1510
3789.73 1364
3790.31 1425
3790.89 1424
3791.47 1560
3792.05 1529
3792.63 1341
3793.21 1437
3793.79 1513
3794.37 1630
3794.95 1682
3795.53 1464
3796.12 1500
3796.70 1577
3797.28 1384
3797.86 1408
3798.44 1663
3799.02 1403
3799.60 1363
3800.18 1716
3800.77 1781
3801.35 1745
3801.93 1740
3802.51 1777
3803.09 1631
3803.67 1636
3804.26 1652
3804.84 1790
3805.42 1846
3806.00 1945
3806.58 1968
3807.17 1860
3807.75 2003
3808.33 2027
3808.91 2015
3809.49 1990
3810.08 1943
3810.66 2096
3811.24 2101
3811.82 2138
3812.41 2217
3812.99 1917
3813.57 1940
3814.15 2033
3814.74 2008
3815.32 1848
3815.90 1936
3816.48 2104
3817.07 1899
3817.65 1957
3818.23 2015
3818.81 1827
3819.40 1872
3819.98 1915
3820.56 1702
3821.15 1581
3821.73 1635
3822.31 1522
3822.90 1561
3823.48 1646
3824.06 1594
3824.65 1611
3825.23 1656
3825.81 1497
3826.40 1508
3826.98 1474
3827.56 1529
3828.15 1532
3828.73 1611
3829.31 1523
3829.90 1490
3830.48 1490
3831.06 1370
3831.65 1489
3832.23 1538
3832.82 1516
3833.40 1592
3833.98 1583
3834.57 1506
3835.15 1365
3835.74 1407
3836.32 1571
3836.91 1507
3837.49 1487
3838.07 1453
3838.66 1525
3839.24 1408
3839.83 1461
3840.41 1533
3841.00 1501
3841.58 1370
3842.17 1483
3842.75 1504
3843.34 1438
3843.92 1360
3844.50 1455
3845.09 1493
3845.67 1413
3846.26 1365
3846.84 1342
3847.43 1364
3848.01 1343
3848.60 1369
3849.18 1392
3849.77 1518
3850.36 1512
3850.94 1332
3851.53 1376
3852.11 1478
3852.70 1413
3853.28 1345
3853.87 1313
3854.45 1418
3855.04 1416
3855.62 1493
3856.21 1452
3856.80 1444
3857.38 1614
3857.97 1688
3858.55 1718
3859.14 1731
3859.73 1854
3860.31 2110
3860.90 2124
3861.48 2331
3862.07 2393
3862.66 2425
3863.24 2613
3863.83 2490
3864.42 2356
3865.00 2213
3865.59 2039
3866.17 2094
3866.76 2107
3867.35 2008
3867.93 1937
3868.52 1905
3869.11 1710
3869.69 1680
3870.28 1567
3870.87 1796
3871.45 1810
3872.04 1797
3872.63 1664
3873.22 1805
3873.80 1592
3874.39 1683
3874.98 1809
3875.56 1562
3876.15 1559
3876.74 1739
3877.33 1766
3877.91 1656
3878.50 1731
3879.09 1652
3879.68 1621
3880.26 1709
3880.85 1602
3881.44 1467
3882.03 1418
3882.61 1455
3883.20 1508
3883.79 1656
3884.38 1453
3884.97 1367
3885.55 1396
3886.14 1477
3886.73 1506
3887.32 1574
3887.91 1658
3888.49 1428
3889.08 1516
3889.67 1606
3890.26 1531
3890.85 1750
3891.44 1650
3892.02 1615
3892.61 1741
3893.20 1785
3893.79 1765
3894.38 1717
3894.97 1653
3895.56 1634
3896.14 1563
3896.73 1543
3897.32 1633
3897.91 1579
3898.50 1771
3899.09 1812
3899.68 1626
3900.27 1536
3900.86 1674
3901.44 1605
3902.03 1564
3902.62 1469
3903.21 1530
3903.80 1612
3904.39 1651
3904.98 1656
3905.57 1702
3906.16 1577
3906.75 1630
3907.34 1528
3907.93 1446
3908.52 1472
3909.11 1573
3909.70 1371
3910.29 1492
3910.88 1384
3911.47 1312
3912.06 1399
3912.65 1461
3913.24 1425
3913.83 1223
3914.42 1333
3915.01 1312
3915.60 1277
3916.19 1187
3916.78 1237
3917.37 1451
3917.96 1631
3918.55 1538
3919.14 1602
3919.73 1733
3920.32 1588
3920.91 1394
3921.50 1466
3922.09 1459
3922.68 1574
3923.27 1366
3923.87 1432
3924.46 1478
3925.05 1348
3925.64 1335
3926.23 1330
3926.82 1489
3927.41 1400
3928.00 1344
3928.59 1238
3929.18 1343
3929.78 1473
3930.37 1444
3930.96 1376
3931.55 1457
3932.14 1384
3932.73 1424
3933.32 1444
3933.92 1390
3934.51 1262
3935.10 1371
3935.69 1419
3936.28 1256
3936.87 1229
3937.47 1337
3938.06 1256
3938.65 1272
3939.24 1271
3939.83 1314
3940.43 1449
3941.02 1384
3941.61 1397
3942.20 1622
3942.80 1425
3943.39 1220
3943.98 1263
3944.57 1446
3945.17 1569
3945.76 1536
3946.35 1506
3946.94 1482
3947.54 1414
3948.13 1378
3948.72 1395
3949.31 1432
3949.91 1406
3950.50 1405
3951.09 1370
3951.68 1346
3952.28 1371
3952.87 1302
3953.46 1447
3954.06 1469
3954.65 1433
3955.24 1510
3955.84 1441
3956.43 1437
3957.02 1461
3957.62 1512
3958.21 1530
3958.80 1618
3959.40 1547
3959.99 1612
3960.58 1558
3961.18 1594
3961.77 1455
3962.37 1505
3962.96 1412
3963.55 1255
3964.15 1386
3964.74 1399
3965.33 1290
3965.93 1435
3966.52 1452
3967.12 1558
3967.71 1530
3968.31 1480
3968.90 1461
3969.49 1355
3970.09 1493
3970.68 1412
3971.28 1354
3971.87 1476
3972.47 1391
3973.06 1396
3973.65 1427
3974.25 1439
3974.84 1494
3975.44 1497
3976.03 1319
3976.63 1402
3977.22 1485
3977.82 1650
3978.41 1478
3979.01 1360
3979.60 1478
3980.20 1443
3980.79 1501
3981.39 1467
3981.98 1521
3982.58 1508
3983.17 1370
3983.77 1444
3984.36 1527
3984.96 1458
3985.56 1603
3986.15 1464
3986.75 1425
3987.34 1543
3987.94 1492
3988.53 1553
3989.13 1522
3989.73 1557
3990.32 1510
3990.92 1518
3991.51 1430
3992.11 1598
3992.71 1636
3993.30 1536
3993.90 1455
3994.49 1626
3995.09 1654
3995.69 1582
3996.28 1511
3996.88 1750
3997.47 1611
3998.07 1375
3998.67 1431
3999.26 1580
3999.86 1489
4000.46 1525
4001.05 1597
4001.65 1535
4002.25 1383
4002.84 1582
4003.44 1514
4004.04 1620
4004.63 1525
4005.23 1459
4005.83 1601
4006.43 1692
4007.02 1787
4007.62 1717
4008.22 1763
4008.81 1765
4009.41 1545
4010.01 1498
4010.61 1597
4011.20 1693
4011.80 1634
4012.40 1823
4013.00 1735
4013.59 1704
4014.19 1728
4014.79 1679
4015.39 1780
4015.98 1968
4016.58 1958
4017.18 2208
4017.78 2135
4018.38 1819
4018.97 1759
4019.57 2043
4020.17 1999
4020.77 1733
4021.37 1579
4021.96 1669
4022.56 1672
4023.16 1637
4023.76 1535
4024.36 1615
4024.96 1571
4025.55 1586
4026.15 1763
4026.75 1726
4027.35 1755
4027.95 1815
4028.55 1756
4029.15 1839
4029.74 1826
4030.34 1972
4030.94 1898
4031.54 1808
4032.14 1759
4032.74 1753
4033.34 1686
4033.94 1698
4034.54 1727
4035.14 1586
4035.73 1616
4036.33 1582
4036.93 1538
4037.53 1544
4038.13 1502
4038.73 1465
4039.33 1451
4039.93 1416
4040.53 1452
4041.13 1435
4041.73 1390
4042.33 1325
4042.93 1225
4043.53 1331
4044.13 1385
4044.73 1290
4045.33 1397
4045.93 1370
4046.53 1472
4047.13 1421
4047.73 1410
4048.33 1563
4048.93 1595
4049.53 1514
4050.13 1582
4050.73 1590
4051.33 1614
4051.93 1651
4052.53 1666
4053.13 1532
4053.73 1535
4054.33 1420
4054.93 1530
4055.53 1566
4056.13 1459
4056.74 1426
4057.34 1493
4057.94 1477
4058.54 1459
4059.14 1415
4059.74 1434
4060.34 1411
4060.94 1349
4061.54 1332
4062.14 1386
4062.75 1341
4063.35 1295
4063.95 1402
4064.55 1303
4065.15 1344
4065.75 1255
4066.35 1240
4066.96 1241
4067.56 1250
4068.16 1333
4068.76 1394
4069.36 1187
4069.96 1337
4070.57 1293
4071.17 1381
4071.77 1262
4072.37 1255
4072.97 1304
4073.58 1280
4074.18 1337
4074.78 1243
4075.38 1285
4075.98 1170
4076.59 1306
4077.19 1332
4077.79 1285
4078.39 1374
4079.00 1418
4079.60 1262
4080.20 1394
4080.80 1506
4081.41 1328
4082.01 1499
4082.61 1379
4083.21 1213
4083.82 1285
4084.42 1331
4085.02 1262
4085.63 1315
4086.23 1286
4086.83 1348
4087.43 1145
4088.04 1187
4088.64 1147
4089.24 1274
4089.85 1259
4090.45 1333
4091.05 1175
4091.66 1337
4092.26 1369
4092.86 1357
4093.47 1309
4094.07 1290
4094.67 1409
4095.28 1325
4095.88 1173
4096.49 1342
4097.09 1396
4097.69 1466
4098.30 1305
4098.90 1393
4099.50 1307
4100.11 1345
4100.71 1338
4101.32 1324
4101.92 1241
4102.52 1171
4103.13 1307
4103.73 1257
4104.34 1275
4104.94 1267
4105.55 1247
4106.15 1268
4106.76 1290
4107.36 1215
4107.96 1261
4108.57 1243
4109.17 1166
4109.78 1235
4110.38 1297
4110.99 1425
4111.59 1233
4112.20 1171
4112.80 1361
4113.41 1391
4114.01 1377
4114.62 1426
4115.22 1335
4115.83 1469
4116.43 1265
4117.04 1382
4117.64 1383
4118.25 1327
4118.85 1345
4119.46 1308
4120.06 1291
4120.67 1313
4121.28 1381
4121.88 1425
4122.49 1281
4123.09 1452
4123.70 1298
4124.30 1212
4124.91 1403
4125.52 1313
4126.12 1289
4126.73 1254
4127.33 1270
4127.94 1207
4128.55 1203
4129.15 1410
4129.76 1365
4130.36 1309
4130.97 1359
4131.58 1251
4132.18 1292
4132.79 1289
4133.40 1391
4134.00 1473
4134.61 1475
4135.22 1413
4135.82 1491
4136.43 1699
4137.04 1630
4137.64 1615
4138.25 1634
4138.86 1648
4139.46 1562
4140.07 1643
4140.68 1730
4141.28 1700
4141.89 1831
4142.50 1905
4143.11 1937
4143.71 1962
4144.32 1778
4144.93 1858
4145.53 1818
4146.14 1722
4146.75 1545
4147.36 1467
4147.96 1517
4148.57 1635
4149.18 1469
4149.79 1392
4150.39 1371
4151.00 1346
4151.61 1346
4152.22 1164
4152.83 1225
4153.43 1225
4154.04 1345
4154.65 1354
4155.26 1275
4155.87 1320
4156.47 1329
4157.08 1173
4157.69 1311
4158.30 1532
4158.91 1437
4159.52 1282
4160.12 1207
4160.73 1378
4161.34 1291
4161.95 1333
4162.56 1358
4163.17 1512
4163.77 1485
4164.38 1559
4164.99 1491
4165.60 1415
4166.21 1538
4166.82 1594
4167.43 1536
4168.04 1690
4168.65 1595
4169.25 1499
4169.86 1510
4170.47 1377
4171.08 1423
4171.69 1434
4172.30 1619
4172.91 1478
4173.52 1446
4174.13 1387
4174.74 1465
4175.35 1381
4175.96 1527
4176.57 1732
4177.18 1609
4177.79 1469
4178.40 1502
4179.01 1535
4179.62 1542
4180.23 1391
4180.84 1452
4181.45 1330
4182.06 1405
4182.67 1509
4183.28 1340
4183.89 1291
4184.50 1296
4185.11 1254
4185.72 1308
4186.33 1308
4186.94 1366
4187.55 1415
4188.16 1433
4188.77 1364
4189.38 1360
4189.99 1347
4190.60 1380
4191.21 1480
4191.82 1570
4192.43 1658
4193.04 1718
4193.65 1717
4194.26 1673
4194.88 1590
4195.49 1893
4196.10 1791
4196.71 1811
4197.32 1806
4197.93 1728
4198.54 1653
4199.15 1664
4199.76 1589
4200.38 1663
4200.99 1606
4201.60 1658
4202.21 1547
4202.82 1528
4203.43 1524
4204.05 1426
4204.66 1477
4205.27 1594
4205.88 1468
4206.49 1491
4207.10 1491
4207.72 1357
4208.33 1338
4208.94 1342
4209.55 1391
4210.16 1388
4210.78 1344
4211.39 1372
4212.00 1441
4212.61 1397
4213.22 1550
4213.84 1610
4214.45 1595
4215.06 1764
4215.67 1686
4216.29 1769
4216.90 1772
4217.51 1640
4218.12 1702
4218.74 2040
4219.35 2166
4219.96 2151
4220.58 2255
4221.19 2188
4221.80 2252
4222.41 2440
4223.03 2418
4223.64 2474
4224.25 2431
4224.87 2526
4225.48 2615
4226.09 2586
4226.71 2473
4227.32 2789
4227.93 2939
4228.55 2876
4229.16 3072
4229.77 3151
4230.39 3074
4231.00 2930
4231.61 3058
4232.23 3212
4232.84 3223
4233.45 3598
4234.07 3844
4234.68 3726
4235.30 3765
4235.91 4126
4236.52 3900
4237.14 3794
4237.75 3596
4238.37 3352
4238.98 2926
4239.59 2628
4240.21 2460
4240.82 2202
4241.44 2148
4242.05 2216
4242.67 2022
4243.28 1946
4243.90 1830
4244.51 1845
4245.12 1826
4245.74 1910
4246.35 1969
4246.97 1987
4247.58 1974
4248.20 1994
4248.81 2010
4249.43 2085
4250.04 1825
4250.66 1852
4251.27 1887
4251.89 1713
4252.50 1723
4253.12 1740
4253.73 1660
4254.35 1630
4254.96 1666
4255.58 1679
4256.19 1668
4256.81 1607
4257.43 1647
4258.04 1552
4258.66 1577
4259.27 1501
4259.89 1458
4260.50 1573
4261.12 1545
4261.73 1520
4262.35 1698
4262.97 1773
4263.58 1610
4264.20 1484
4264.81 1462
4265.43 1570
4266.05 1566
4266.66 1719
4267.28 1597
4267.90 1619
4268.51 1623
4269.13 1579
4269.74 1560
4270.36 1619
4270.98 1539
4271.59 1624
4272.21 1562
4272.83 1575
4273.44 1451
4274.06 1496
4274.68 1411
4275.29 1477
4275.91 1530
4276.53 1600
4277.14 1521
4277.76 1579
4278.38 1579
4279.00 1459
4279.61 1364
4280.23 1486
4280.85 1601
4281.46 1396
4282.08 1382
4282.70 1412
4283.32 1340
4283.93 1304
4284.55 1311
4285.17 1384
4285.79 1419
4286.40 1486
4287.02 1407
4287.64 1336
4288.26 1408
4288.87 1435
4289.49 1428
4290.11 1521
4290.73 1426
4291.35 1329
4291.96 1362
4292.58 1402
4293.20 1280
4293.82 1344
4294.44 1298
4295.05 1351
4295.67 1338
4296.29 1254
4296.91 1188
4297.53 1253
4298.15 1269
4298.76 1282
4299.38 1415
4300.00 1327
4300.62 1246
4301.24 1316
4301.86 1214
4302.48 1141
4303.09 1313
4303.71 1478
4304.33 1409
4304.95 1402
4305.57 1357
4306.19 1279
4306.81 1320
4307.43 1277
4308.05 1210
4308.67 1265
4309.28 1369
4309.90 1385
4310.52 1340
4311.14 1228
4311.76 1290
4312.38 1335
4313.00 1259
4313.62 1314
4314.24 1450
4314.86 1347
4315.48 1340
4316.10 1341
4316.72 1357
4317.34 1382
4317.96 1318
4318.58 1314
4319.20 1403
4319.82 1491
4320.44 1398
4321.06 1333
4321.68 1301
4322.30 1309
4322.92 1265
4323.54 1284
4324.16 1559
4324.78 1456
4325.40 1548
4326.02 1355
4326.64 1425
4327.26 1529
4327.88 1448
4328.50 1312
4329.12 1392
4329.74 1446
4330.36 1365
4330.99 1305
4331.61 1537
4332.23 1520
4332.85 1261
4333.47 1202
4334.09 1353
4334.71 1396
4335.33 1450
4335.95 1414
4336.57 1471
4337.20 1506
4337.82 1472
4338.44 1557
4339.06 1551
4339.68 1626
4340.30 1592
4340.92 1635
4341.55 1633
4342.17 1477
4342.79 1945
4343.41 2054
4344.03 2212
4344.65 2384
4345.28 2563
4345.90 3030
4346.52 3218
4347.14 3178
4347.76 3262
4348.39 3369
4349.01 3331
4349.63 3104
4350.25 2902
4350.87 2657
4351.50 2306
4352.12 2009
4352.74 1859
4353.36 1857
4353.99 1547
4354.61 1595
4355.23 1594
4355.85 1494
4356.48 1449
4357.10 1458
4357.72 1422
4358.34 1451
4358.97 1523
4359.59 1417
4360.21 1515
4360.84 1567
4361.46 1465
4362.08 1436
4362.70 1419
4363.33 1559
4363.95 1525
4364.57 1471
4365.20 1461
4365.82 1445
4366.44 1511
4367.07 1491
4367.69 1321
4368.31 1398
4368.94 1345
4369.56 1352
4370.19 1435
4370.81 1393
4371.43 1385
4372.06 1234
4372.68 1182
4373.30 1320
4373.93 1305
4374.55 1211
4375.18 1256
4375.80 1268
4376.42 1338
4377.05 1281
4377.67 1379
4378.30 1459
4378.92 1524
4379.54 1261
4380.17 1284
4380.79 1370
4381.42 1364
4382.04 1362
4382.67 1329
4383.29 1345
4383.92 1474
4384.54 1320
4385.16 1278
4385.79 1266
4386.41 1345
4387.04 1335
4387.66 1220
4388.29 1177
4388.91 1315
4389.54 1226
4390.16 1115
4390.79 1147
4391.41 1224
4392.04 1143
4392.66 1279
4393.29 1202
4393.91 1117
4394.54 1085
4395.17 1125
4395.79 1222
4396.42 1284
4397.04 1305
4397.67 1305
4398.29 1285
4398.92 1205
4399.54 1301
4400.17 1358
4400.80 1226
4401.42 1377
4402.05 1359
4402.67 1340
4403.30 1343
4403.93 1343
4404.55 1344
4405.18 1286
4405.80 1285
4406.43 1326
4407.06 1303
4407.68 1239
4408.31 1295
4408.93 1307
4409.56 1318
4410.19 1336
4410.81 1276
4411.44 1425
4412.07 1301
4412.69 1252
4413.32 1293
4413.95 1429
4414.57 1384
4415.20 1244
4415.83 1309
4416.45 1269
4417.08 1301
4417.71 1290
4418.34 1327
4418.96 1394
4419.59 1229
4420.22 1283
4420.84 1325
4421.47 1303
4422.10 1254
4422.73 1243
4423.35 1249
4423.98 1246
4424.61 1196
4425.24 1112
4425.86 1137
4426.49 1139
4427.12 1060
4427.75 1080
4428.37 1132
4429.00 1129
4429.63 1075
4430.26 1004
4430.89 1060
4431.51 1092
4432.14 1192
4432.77 1167
4433.40 1163
4434.03 1053
4434.65 1235
4435.28 1241
4435.91 1224
4436.54 1312
4437.17 1254
4437.80 1302
4438.42 1165
4439.05 1251
4439.68 1212
4440.31 1087
4440.94 1185
4441.57 1222
4442.20 1129
4442.82 1131
4443.45 1163
4444.08 1183
4444.71 1245
4445.34 1263
4445.97 1060
4446.60 1130
4447.23 1258
4447.86 1149
4448.48 1322
4449.11 1306
4449.74 1174
4450.37 1228
4451.00 1288
4451.63 1285
4452.26 1244
4452.89 1249
4453.52 1304
4454.15 1348
4454.78 1244
4455.41 1358
4456.04 1148
4456.67 1256
4457.30 1364
4457.93 1303
4458.56 1311
4459.19 1131
4459.82 1129
4460.45 1270
4461.08 1169
4461.71 1035
4462.34 1046
4462.97 1197
4463.60 1211
4464.23 1033
4464.86 1063
4465.49 1027
4466.12 1028
4466.75 1116
4467.38 1055
4468.01 1052
4468.64 1110
4469.27 1138
4469.90 1093
4470.53 995
4471.16 1041
4471.80 1192
4472.43 1111
4473.06 1071
4473.69 1062
4474.32 1017
4474.95 1188
4475.58 1127
4476.21 1118
4476.84 1188
4477.47 1089
4478.11 1164
4478.74 1109
4479.37 1143
4480.00 1048
4480.63 1084
4481.26 1024
4481.89 1154
4482.53 1192
4483.16 1144
4483.79 1253
4484.42 1204
4485.05 1228
4485.68 1278
4486.32 1195
4486.95 1273
4487.58 1277
4488.21 1221
4488.84 1212
4489.48 1117
4490.11 1021
4490.74 1128
4491.37 1222
4492.00 1094
4492.64 1168
4493.27 1085
4493.90 1199
4494.53 1224
4495.17 1203
4495.80 1278
4496.43 1310
4497.06 1195
4497.70 1320
4498.33 1268
4498.96 1149
4499.60 1307
4500.23 1346
4500.86 1372
4501.49 1359
4502.13 1426
4502.76 1418
4503.39 1360
4504.03 1448
4504.66 1599
4505.29 1451
4505.93 1485
4506.56 1391
4507.19 1283
4507.83 1339
4508.46 1212
4509.09 1265
4509.73 1253
4510.36 1230
4510.99 1200
4511.63 1231
4512.26 1188
4512.89 1253
4513.53 1168
4514.16 1204
4514.80 1075
4515.43 1243
4516.06 1062
4516.70 1094
4517.33 1232
4517.96 1171
4518.60 1208
4519.23 1120
4519.87 1155
4520.50 1183
4521.14 1244
4521.77 1129
4522.40 1101
4523.04 1204
4523.67 1222
4524.31 1239
4524.94 1164
4525.58 1326
4526.21 1244
4526.85 1267
4527.48 1350
4528.12 1379
4528.75 1496
4529.39 1673
4530.02 1811
4530.66 1954
4531.29 2187
4531.93 2156
4532.56 2017
4533.20 2128
4533.83 2147
4534.47 2124
4535.10 1959
4535.74 1714
4536.37 1739
4537.01 1672
4537.64 1444
4538.28 1479
4538.91 1287
4539.55 1289
4540.19 1304
4540.82 1268
4541.46 1290
4542.09 1181
4542.73 1260
4543.36 1219
4544.00 1201
4544.64 1142
4545.27 1246
4545.91 1295
4546.54 1227
4547.18 1289
4547.82 1344
4548.45 1358
4549.09 1409
4549.73 1369
4550.36 1494
4551.00 1507
4551.63 1366
4552.27 1333
4552.91 1443
4553.54 1407
4554.18 1233
4554.82 1349
4555.45 1288
4556.09 1251
4556.73 1211
4557.36 1158
4558.00 1323
4558.64 1263
4559.27 1268
4559.91 1199
4560.55 1146
4561.19 1328
4561.82 1157
4562.46 1184
4563.10 1179
4563.73 1280
4564.37 1260
4565.01 1191
4565.65 1152
4566.28 1238
4566.92 1243
4567.56 1137
4568.20 1283
4568.83 1277
4569.47 1387
4570.11 1273
4570.75 1271
4571.39 1257
4572.02 1203
4572.66 1248
4573.30 1102
4573.94 1184
4574.58 1178
4575.21 1099
4575.85 1054
4576.49 1043
4577.13 1058
4577.77 1063
4578.40 1261
4579.04 1117
4579.68 1102
4580.32 1071
4580.96 977
4581.60 1103
4582.24 1201
4582.87 1141
4583.51 1080
4584.15 1110
4584.79 1150
4585.43 1271
4586.07 1233
4586.71 1119
4587.35 1176
4587.98 1290
4588.62 1383
4589.26 1382
4589.90 1438
4590.54 1413
4591.18 1466
4591.82 1477
4592.46 1468
4593.10 1367
4593.74 1385
4594.38 1504
4595.02 1430
4595.66 1422
4596.29 1304
4596.93 1299
4597.57 1312
4598.21 1233
4598.85 1123
4599.49 1118
4600.13 1151
4600.77 1195
4601.41 1332
4602.05 1216
4602.69 1326
4603.33 1313
4603.97 1307
4604.61 1343
4605.25 1390
4605.89 1469
4606.53 1481
4607.17 1430
4607.81 1330
4608.45 1397
4609.10 1330
4609.74 1334
4610.38 1326
4611.02 1328
4611.66 1444
4612.30 1242
4612.94 1278
4613.58 1252
4614.22 1323
4614.86 1273
4615.50 1350
4616.14 1316
4616.78 1202
4617.42 1251
4618.07 1287
4618.71 1253
4619.35 1223
4619.99 1291
4620.63 1219
4621.27 1135
4621.91 1261
4622.55 1310
4623.20 1313
4623.84 1211
4624.48 1262
4625.12 1120
4625.76 1147
4626.40 1218
4627.05 1130
4627.69 1098
4628.33 1092
4628.97 1180
4629.61 1029
4630.25 1102
4630.90 1207
4631.54 1151
4632.18 1042
4632.82 1117
4633.46 1315
4634.11 1279
4634.75 1188
4635.39 1257
4636.03 1262
4636.68 1316
4637.32 1176
4637.96 1196
4638.60 1151
4639.25 1142
4639.89 1211
4640.53 1298
4641.17 1327
4641.82 1327
4642.46 1378
4643.10 1276
4643.75 1215
4644.39 1304
4645.03 1230
4645.67 1264
4646.32 1166
4646.96 1194
4647.60 1199
4648.25 1330
4648.89 1316
4649.53 1289
4650.18 1105
4650.82 1165
4651.46 1266
4652.11 1191
4652.75 1307
4653.39 1304
4654.04 1278
4654.68 1295
4655.32 1338
4655.97 1303
4656.61 1032
4657.26 1105
4657.90 1085
4658.54 1163
4659.19 1111
4659.83 1104
4660.47 1217
4661.12 1252
4661.76 1236
4662.41 1268
4663.05 1095
4663.70 1227
4664.34 1088
4664.98 1141
4665.63 1122
4666.27 1164
4666.92 1216
4667.56 1196
4668.21 988
4668.85 1010
4669.50 999
4670.14 1020
4670.78 1068
4671.43 1168
4672.07 1124
4672.72 1230
4673.36 988
4674.01 1086
4674.65 1227
4675.30 1160
4675.94 1276
4676.59 1261
4677.23 1105
4677.88 1067
4678.52 1018
4679.17 1084
4679.82 1245
4680.46 1176
4681.11 1247
4681.75 1245
4682.40 1152
4683.04 1111
4683.69 1212
4684.33 1208
4684.98 1174
4685.63 1219
4686.27 1327
4686.92 1159
4687.56 1149
4688.21 1101
4688.85 1137
4689.50 1083
4690.15 1153
4690.79 1116
4691.44 1016
4692.09 1147
4692.73 1118
4693.38 1067
4694.02 1134
4694.67 1166
4695.32 1214
4695.96 1172
4696.61 1237
4697.26 1282
4697.90 1301
4698.55 1321
4699.20 1355
4699.84 1361
4700.49 1350
4701.14 1491
4701.78 1413
4702.43 1391
4703.08 1341
4703.72 1163
4704.37 1121
4705.02 1357
4705.67 1294
4706.31 1163
4706.96 1188
4707.61 1239
4708.25 1302
4708.90 1285
4709.55 1197
4710.20 1176
4710.84 1169
4711.49 1254
4712.14 1227
4712.79 1178
4713.43 1263
4714.08 1312
4714.73 1337
4715.38 1086
4716.03 987
4716.67 1091
4717.32 1105
4717.97 1165
4718.62 1140
4719.27 1313
4719.91 1166
4720.56 1223
4721.21 1282
4721.86 1167
4722.51 1234
4723.15 1215
4723.80 1322
4724.45 1333
4725.10 1240
4725.75 1309
4726.40 1371
4727.05 1351
4727.69 1301
4728.34 1296
4728.99 1330
4729.64 1263
4730.29 1330
4730.94 1277
4731.59 1172
4732.24 1221
4732.89 1209
4733.53 1162
4734.18 1226
4734.83 1235
4735.48 1201
4736.13 1133
4736.78 1146
4737.43 1131
4738.08 1095
4738.73 1311
4739.38 1154
4740.03 1158
4740.68 1276
4741.33 1398
4741.98 1278
4742.63 1271
4743.28 1262
4743.92 1282
4744.57 1199
4745.22 1294
4745.87 1325
4746.52 1188
4747.17 1286
4747.82 1223
4748.47 1434
4749.12 1385
4749.77 1372
4750.42 1568
4751.08 1630
4751.73 1594
4752.38 1572
4753.03 1562
4753.68 1604
4754.33 1545
4754.98 1526
4755.63 1528
4756.28 1524
4756.93 1370
4757.58 1354
4758.23 1309
4758.88 1212
4759.53 1229
4760.18 1237
4760.83 1292
4761.49 1224
4762.14 1332
4762.79 1378
4763.44 1336
4764.09 1379
4764.74 1252
4765.39 1368
4766.04 1485
4766.69 1580
4767.35 1467
4768.00 1441
4768.65 1394
4769.30 1412
4769.95 1456
4770.60 1244
4771.25 1298
4771.91 1350
4772.56 1314
4773.21 1279
4773.86 1355
4774.51 1227
4775.17 1102
4775.82 1184
4776.47 1263
4777.12 1217
4777.77 1162
4778.43 1280
4779.08 1277
4779.73 1217
4780.38 1228
4781.03 1238
4781.69 1222
4782.34 1312
4782.99 1208
4783.64 1170
4784.30 1192
4784.95 1175
4785.60 1095
4786.25 1109
4786.91 1118
4787.56 1139
4788.21 1093
4788.87 1097
4789.52 1057
4790.17 1225
4790.82 1150
4791.48 1209
4792.13 1188
4792.78 1185
4793.44 1347
4794.09 1278
4794.74 1251
4795.40 1150
4796.05 1152
4796.70 1141
4797.36 1139
4798.01 1086
4798.66 1064
4799.32 1094
4799.97 1133
4800.62 1167
4801.28 1157
4801.93 1108
4802.59 1122
4803.24 1226
4803.89 1304
4804.55 1158
4805.20 1259
4805.85 1219
4806.51 1152
4807.16 1160
4807.82 1150
4808.47 1167
4809.13 1200
4809.78 1221
4810.43 1093
4811.09 1079
4811.74 1089
4812.40 1228
4813.05 1064
4813.71 1100
4814.36 1097
4815.02 1227
4815.67 1323
4816.32 1205
4816.98 1098
4817.63 1159
4818.29 1248
4818.94 1223
4819.60 1180
4820.25 1233
4820.91 1355
4821.56 1332
4822.22 1242
4822.87 1387
4823.53 1224
4824.18 1392
4824.84 1348
4825.50 1372
4826.15 1394
4826.81 1371
4827.46 1415
4828.12 1440
4828.77 1440
4829.43 1430
4830.08 1525
4830.74 1437
4831.40 1311
4832.05 1360
4832.71 1422
4833.36 1379
4834.02 1495
4834.67 1533
4835.33 1625
4835.99 1800
4836.64 1625
4837.30 1681
4837.95 1849
4838.61 1796
4839.27 1698
4839.92 1650
4840.58 1676
4841.24 1722
4841.89 1591
4842.55 1640
4843.21 1614
4843.86 1565
4844.52 1524
4845.18 1618
4845.83 1631
4846.49 1587
4847.15 1717
4847.80 1673
4848.46 1845
4849.12 2039
4849.77 2092
4850.43 2148
4851.09 2005
4851.74 2035
4852.40 2183
4853.06 2089
4853.72 1878
4854.37 1894
4855.03 1998
4855.69 1909
4856.35 1891
4857.00 1812
4857.66 1891
4858.32 2005
4858.98 2203
4859.63 1915
4860.29 2108
4860.95 2074
4861.61 1872
4862.26 1945
4862.92 1909
4863.58 1975
4864.24 2001
4864.90 1976
4865.55 2139
4866.21 2089
4866.87 2102
4867.53 2217
4868.19 2103
4868.85 2019
4869.50 1975
4870.16 1845
4870.82 1985
4871.48 1909
4872.14 2015
4872.80 1870
4873.45 1703
4874.11 1641
4874.77 1665
4875.43 1654
4876.09 1750
4876.75 1641
4877.41 1577
4878.07 1742
4878.72 1685
4879.38 1698
4880.04 1644
4880.70 1476
4881.36 1657
4882.02 1539
4882.68 1501
4883.34 1545
4884.00 1412
4884.66 1367
4885.32 1328
4885.98 1337
4886.64 1443
4887.29 1484
4887.95 1576
4888.61 1608
4889.27 1679
4889.93 1685
4890.59 1692
4891.25 1662
4891.91 1641
4892.57 1598
4893.23 1713
4893.89 1726
4894.55 1502
4895.21 1422
4895.87 1569
4896.53 1624
4897.19 1509
4897.85 1630
4898.51 1459
4899.17 1497
4899.83 1547
4900.49 1578
4901.16 1523
4901.82 1387
4902.48 1424
4903.14 1531
4903.80 1497
4904.46 1369
4905.12 1280
4905.78 1196
4906.44 1332
4907.10 1436
4907.76 1325
4908.42 1383
4909.08 1376
4909.74 1261
4910.41 1278
4911.07 1334
4911.73 1276
4912.39 1238
4913.05 1167
4913.71 1214
4914.37 1170
4915.03 1239
4915.70 1235
4916.36 1230
4917.02 1216
4917.68 1147
4918.34 1174
4919.00 1173
4919.67 1168
4920.33 1204
4920.99 1239
4921.65 1253
4922.31 1222
4922.97 1136
4923.64 1230
4924.30 1084
4924.96 1145
4925.62 1255
4926.29 1137
4926.95 1271
4927.61 1137
4928.27 1330
4928.93 1383
4929.60 1312
4930.26 1332
4930.92 1300
4931.58 1376
4932.25 1233
4932.91 1221
4933.57 1275
4934.23 1265
4934.90 1128
4935.56 1133
4936.22 1232
4936.89 1447
4937.55 1295
4938.21 1268
4938.87 1230
4939.54 1278
4940.20 1296
4940.86 1273
4941.53 1219
4942.19 1150
4942.85 1171
4943.52 1148
4944.18 1247
4944.84 1226
4945.51 1254
4946.17 1254
4946.83 1085
4947.50 1149
4948.16 1120
4948.82 1158
4949.49 1119
4950.15 1127
4950.82 1061
4951.48 968
4952.14 972
4952.81 1070
4953.47 1038
4954.14 1036
4954.80 1067
4955.46 1043
4956.13 918
4956.79 1068
4957.46 1068
4958.12 992
4958.79 1078
4959.45 1241
4960.11 1195
4960.78 1150
4961.44 1081
4962.11 1103
4962.77 1146
4963.44 1146
4964.10 1070
4964.77 1195
4965.43 1247
4966.10 1369
4966.76 1403
4967.43 1198
4968.09 1211
4968.76 1249
4969.42 1193
4970.09 1168
4970.75 1160
4971.42 1078
4972.08 1144
4972.75 1248
4973.41 1141
4974.08 1030
4974.74 1032
4975.41 1114
4976.07 1114
4976.74 1077
4977.40 1123
4978.07 1149
4978.74 1169
4979.40 1086
4980.07 1113
4980.73 1052
4981.40 1065
4982.06 1134
4982.73 1033
4983.40 970
4984.06 1023
4984.73 1038
4985.39 1163
4986.06 1130
4986.73 1053
4987.39 1115
4988.06 1110
4988.73 1100
4989.39 1002
4990.06 1070
4990.73 1090
4991.39 1136
4992.06 1098
4992.73 1005
4993.39 1130
4994.06 1161
4994.73 1050
4995.39 974
4996.06 996
4996.73 1124
4997.39 1073
4998.06 1069
4998.73 1039
4999.39 1062
5000.06 977
5000.73 1158
5001.39 1145
5002.06 1100
5002.73 1050
5003.40 994
5004.06 1110
5004.73 1089
5005.40 971
5006.07 1173
5006.73 1063
5007.40 1056
5008.07 1059
5008.74 1045
5009.40 1108
5010.07 1103
5010.74 1155
5011.41 1024
5012.08 996
5012.74 1007
5013.41 1006
5014.08 991
5014.75 975
5015.42 999
5016.08 1072
5016.75 1043
5017.42 1057
5018.09 1143
5018.76 1133
5019.43 1301
5020.09 1368
5020.76 1346
5021.43 1422
5022.10 1696
5022.77 1929
5023.44 1787
5024.11 1738
5024.77 1695
5025.44 1682
5026.11 1760
5026.78 1592
5027.45 1503
5028.12 1429
5028.79 1312
5029.46 1225
5030.13 1245
5030.80 1179
5031.46 1134
5032.13 1162
5032.80 1049
5033.47 1019
5034.14 1099
5034.81 1126
5035.48 1024
5036.15 1189
5036.82 1016
5037.49 1018
5038.16 1068
5038.83 965
5039.50 1029
5040.17 990
5040.84 1059
5041.51 1165
5042.18 1059
5042.85 1098
5043.52 1002
5044.19 1011
5044.86 1045
5045.53 1142
5046.20 1250
5046.87 1024
5047.54 1121
5048.21 1116
5048.88 1219
5049.55 1154
5050.22 1110
5050.89 1078
5051.56 1148
5052.23 1242
5052.90 1113
5053.57 1042
5054.24 1093
5054.91 1003
5055.58 1063
5056.26 918
5056.93 1081
5057.60 991
5058.27 1036
5058.94 1069
5059.61 1015
5060.28 936
5060.95 1011
5061.62 1125
5062.30 979
5062.97 984
5063.64 1071
5064.31 1142
5064.98 1120
5065.65 1043
5066.32 1009
5067.00 984
5067.67 1069
5068.34 1049
5069.01 1040
5069.68 1055
5070.35 1075
5071.03 988
5071.70 993
5072.37 1125
5073.04 956
5073.71 964
5074.39 977
5075.06 1024
5075.73 1009
5076.40 972
5077.07 1013
5077.75 1062
5078.42 1029
5079.09 1236
5079.76 1203
5080.44 1218
5081.11 1136
5081.78 1117
5082.45 1106
5083.13 1223
5083.80 1257
5084.47 1025
5085.14 1035
5085.82 1003
5086.49 1024
5087.16 1121
5087.84 1192
5088.51 1184
5089.18 1296
5089.85 1263
5090.53 1336
5091.20 1354
5091.87 1335
5092.55 1412
5093.22 1330
5093.89 1274
5094.57 1320
5095.24 1200
5095.91 1277
5096.59 1103
5097.26 1041
5097.93 1239
5098.61 1149
5099.28 996
5099.96 979
5100.63 1013
5101.30 1090
5101.98 1045
5102.65 1113
5103.33 1034
5104.00 1164
5104.67 1101
5105.35 1077
5106.02 1107
5106.70 1143
5107.37 1186
5108.04 1108
5108.72 987
5109.39 1040
5110.07 1151
5110.74 1133
5111.42 1090
5112.09 1112
5112.77 1107
5113.44 1285
5114.11 1077
5114.79 1114
5115.46 1133
5116.14 1089
5116.81 1101
5117.49 1127
5118.16 1204
5118.84 1315
5119.51 1358
5120.19 1301
5120.86 1230
5121.54 1224
5122.21 1244
5122.89 1157
5123.56 1361
5124.24 1283
5124.92 1249
5125.59 1105
5126.27 1120
5126.94 1210
5127.62 1134
5128.29 1084
5128.97 1129
5129.64 1242
5130.32 1222
5131.00 1190
5131.67 1055
5132.35 1025
5133.02 1092
5133.70 1132
5134.38 1140
5135.05 1019
5135.73 1151
5136.40 1138
5137.08 1169
5137.76 1227
5138.43 1177
5139.11 1301
5139.79 1247
5140.46 1340
5141.14 1280
5141.81 1167
5142.49 1138
5143.17 1124
5143.84 1176
5144.52 1169
5145.20 1086
5145.87 1017
5146.55 894
5147.23 879
5147.91 1011
5148.58 1032
5149.26 1037
5149.94 1044
5150.61 1035
5151.29 957
5151.97 966
5152.64 1018
5153.32 1027
5154.00 954
5154.68 979
5155.35 1023
5156.03 987
5156.71 897
5157.39 909
5158.06 1038
5158.74 949
5159.42 875
5160.10 996
5160.77 1056
5161.45 1052
5162.13 1117
5162.81 1000
5163.49 1148
5164.16 1137
5164.84 1116
5165.52 1068
5166.20 998
5166.88 1116
5167.55 1108
5168.23 1132
5168.91 1027
5169.59 1017
5170.27 1188
5170.95 1057
5171.62 1076
5172.30 965
5172.98 1004
5173.66 1029
5174.34 952
5175.02 972
5175.70 972
5176.38 1052
5177.05 1049
5177.73 1062
5178.41 1094
5179.09 1009
5179.77 1049
5180.45 1200
5181.13 1082
5181.81 1003
5182.49 1105
5183.17 1138
5183.84 1133
5184.52 1072
5185.20 1067
5185.88 1162
5186.56 1037
5187.24 1021
5187.92 931
5188.60 916
5189.28 859
5189.96 997
5190.64 991
5191.32 901
5192.00 1024
5192.68 931
5193.36 869
5194.04 955
5194.72 991
5195.40 997
5196.08 988
5196.76 939
5197.44 1031
5198.12 1063
5198.80 982
5199.48 966
5200.16 933
5200.84 865
5201.52 892
5202.20 849
5202.88 958
5203.56 924
5204.24 975
5204.92 902
5205.60 911
5206.29 1094
5206.97 1092
5207.65 1083
5208.33 1063
5209.01 1180
5209.69 1165
5210.37 1150
5211.05 1134
5211.73 1186
5212.41 1288
5213.10 1156
5213.78 1084
5214.46 1027
5215.14 1050
5215.82 1056
5216.50 1207
5217.18 1090
5217.86 1090
5218.55 1086
5219.23 1215
5219.91 1147
5220.59 1148
5221.27 1142
5221.95 979
5222.64 1040
5223.32 1035
5224.00 1013
5224.68 964
5225.36 1043
5226.05 1079
5226.73 1063
5227.41 973
5228.09 1060
5228.77 1088
5229.46 1071
5230.14 959
5230.82 1017
5231.50 1062
5232.19 1061
5232.87 1080
5233.55 1210
5234.23 1176
5234.92 1110
5235.60 1180
5236.28 1188
5236.96 1077
5237.65 1224
5238.33 1140
5239.01 1058
5239.70 1063
5240.38 977
5241.06 1009
5241.75 1095
5242.43 1166
5243.11 1080
5243.79 1159
5244.48 1040
5245.16 1077
5245.84 1111
5246.53 1213
5247.21 1195
5247.89 1107
5248.58 1279
5249.26 1323
5249.95 1314
5250.63 1377
5251.31 1184
5252.00 1183
5252.68 1203
5253.36 1109
5254.05 1056
5254.73 1106
5255.42 939
5256.10 928
5256.78 975
5257.47 1000
5258.15 933
5258.84 972
5259.52 908
5260.20 923
5260.89 1036
5261.57 989
5262.26 1052
5262.94 1065
5263.63 1161
5264.31 1250
5265.00 1194
5265.68 1180
5266.37 1141
5267.05 1022
5267.73 1097
5268.42 1120
5269.10 1110
5269.79 1101
5270.47 1063
5271.16 1024
5271.84 1071
5272.53 991
5273.21 1090
5273.90 1049
5274.58 1064
5275.27 1079
5275.95 1204
5276.64 1053
5277.33 1077
5278.01 1144
5278.70 1251
5279.38 1363
5280.07 1305
5280.75 1426
5281.44 1509
5282.12 1463
5282.81 1454
5283.50 1578
5284.18 1507
5284.87 1389
5285.55 1466
5286.24 1364
5286.93 1440
5287.61 1111
5288.30 1035
5288.98 1156
5289.67 1163
5290.36 1176
5291.04 1170
5291.73 1102
5292.42 1102
5293.10 978
5293.79 1016
5294.47 1089
5295.16 1030
5295.85 1125
5296.53 1079
5297.22 1061
5297.91 1072
5298.59 1146
5299.28 1124
5299.97 1107
5300.65 1190
5301.34 1176
5302.03 1242
5302.72 1032
5303.40 1133
5304.09 1092
5304.78 1064
5305.46 1136
5306.15 1117
5306.84 1054
5307.53 1066
5308.21 1150
5308.90 1167
5309.59 1068
5310.28 1086
5310.96 1157
5311.65 1098
5312.34 1082
5313.03 1045
5313.71 1101
5314.40 1036
5315.09 998
5315.78 1018
5316.47 1021
5317.15 1087
5317.84 1273
5318.53 1182
5319.22 1095
5319.91 1290
5320.59 1397
5321.28 1316
5321.97 1238
5322.66 1293
5323.35 1311
5324.04 1145
5324.72 988
5325.41 1131
5326.10 978
5326.79 1090
5327.48 1047
5328.17 1064
5328.86 1094
5329.54 1104
5330.23 1061
5330.92 1072
5331.61 1065
5332.30 1052
5332.99 1098
5333.68 1047
5334.37 1163
5335.06 1147
5335.75 970
5336.43 1079
5337.12 1094
5337.81 1126
5338.50 1164
5339.19 1049
5339.88 1065
5340.57 1047
5341.26 1038
5341.95 1096
5342.64 1265
5343.33 1364
5344.02 1194
5344.71 1157
5345.40 1210
5346.09 1211
5346.78 1182
5347.47 1400
5348.16 1420
5348.85 1452
5349.54 1575
5350.23 1745
5350.92 1786
5351.61 1810
5352.30 1702
5352.99 1773
5353.68 2002
5354.37 1836
5355.06 1700
5355.75 1611
5356.44 1416
5357.13 1345
5357.82 1127
5358.51 1178
5359.20 1122
5359.89 1116
5360.58 1159
5361.28 1129
5361.97 1177
5362.66 1155
5363.35 1100
5364.04 1074
5364.73 1134
5365.42 1090
5366.11 1057
5366.80 1027
5367.50 1090
5368.19 1066
5368.88 947
5369.57 920
5370.26 1053
5370.95 1094
5371.64 993
5372.33 957
5373.03 890
5373.72 983
5374.41 895
5375.10 971
5375.79 984
5376.48 985
5377.18 938
5377.87 1114
5378.56 1056
5379.25 1082
5379.94 979
5380.64 943
5381.33 1127
5382.02 994
5382.71 996
5383.41 1010
5384.10 892
5384.79 1049
5385.48 982
5386.17 991
5386.87 993
5387.56 995
5388.25 1177
5388.94 1156
5389.64 953
5390.33 1078
5391.02 1046
5391.72 1056
5392.41 1160
5393.10 1035
5393.79 1055
5394.49 1243
5395.18 1131
5395.87 1068
5396.57 1056
5397.26 1031
5397.95 909
5398.65 965
5399.34 1064
5400.03 1077
5400.73 972
5401.42 1024
5402.11 882
5402.81 873
5403.50 974
5404.19 997
5404.89 985
5405.58 927
5406.27 979
5406.97 1035
5407.66 1002
5408.36 910
5409.05 1010
5409.74 1046
5410.44 1000
5411.13 1023
5411.83 1121
5412.52 1002
5413.21 972
5413.91 912
5414.60 935
5415.30 999
5415.99 938
5416.69 856
5417.38 945
5418.07 980
5418.77 981
5419.46 1054
5420.16 1059
5420.85 1036
5421.55 951
5422.24 962
5422.94 950
5423.63 1065
5424.33 1042
5425.02 1167
5425.72 1055
5426.41 972
5427.11 912
5427.80 957
5428.50 981
5429.19 1026
5429.89 962
5430.58 908
5431.28 1059
5431.97 992
5432.67 909
5433.36 1013
5434.06 1022
5434.75 1000
5435.45 994
5436.15 1108
5436.84 1097
5437.54 1089
5438.23 1146
5438.93 1016
5439.62 1065
5440.32 1060
5441.02 1088
5441.71 999
5442.41 1056
5443.10 1187
5443.80 1138
5444.50 1088
5445.19 1244
5445.89 1252
5446.59 1209
5447.28 1228
5447.98 1332
5448.68 1343
5449.37 1335
5450.07 1429
5450.76 1350
5451.46 1275
5452.16 1350
5452.85 1184
5453.55 1221
5454.25 1247
5454.94 1041
5455.64 1162
5456.34 1102
5457.04 1148
5457.73 1169
5458.43 1090
5459.13 1107
5459.82 1125
5460.52 1212
5461.22 1202
5461.92 1483
5462.61 1417
5463.31 1612
5464.01 1510
5464.71 1489
5465.40 1530
5466.10 1537
5466.80 1515
5467.50 1296
5468.19 1430
5468.89 1439
5469.59 1264
5470.29 1190
5470.98 1266
5471.68 1191
5472.38 1224
5473.08 1299
5473.78 1271
5474.47 1305
5475.17 1333
5475.87 1369
5476.57 1327
5477.27 1438
5477.97 1408
5478.66 1526
5479.36 1569
5480.06 1646
5480.76 1706
5481.46 1842
5482.16 1890
5482.85 1892
5483.55 1835
5484.25 1886
5484.95 1868
5485.65 1685
5486.35 1643
5487.05 1688
5487.75 1508
5488.45 1460
5489.14 1511
5489.84 1453
5490.54 1527
5491.24 1573
5491.94 1564
5492.64 1585
5493.34 1626
5494.04 1583
5494.74 1624
5495.44 1596
5496.14 1651
5496.84 1820
5497.54 1894
5498.24 2003
5498.94 2118
5499.63 2368
5500.33 2541
5501.03 2917
5501.73 3003
5502.43 3143
5503.13 3256
5503.83 3090
5504.53 2901
5505.23 2642
5505.93 2433
5506.63 1941
5507.33 1879
5508.03 1799
5508.73 1768
5509.44 1565
5510.14 1539
5510.84 1609
5511.54 1622
5512.24 1726
5512.94 1617
5513.64 1379
5514.34 1412
5515.04 1433
5515.74 1446
5516.44 1346
5517.14 1373
5517.84 1423
5518.54 1397
5519.24 1462
5519.95 1500
5520.65 1404
5521.35 1344
5522.05 1401
5522.75 1365
5523.45 1356
5524.15 1346
5524.85 1181
5525.55 1252
5526.26 1189
5526.96 1174
5527.66 1174
5528.36 1166
5529.06 1190
5529.76 1186
5530.47 1221
5531.17 1055
5531.87 1023
5532.57 1088
5533.27 1164
5533.97 1035
5534.68 1064
5535.38 1177
5536.08 1133
5536.78 1140
5537.48 1047
5538.19 1158
5538.89 1071
5539.59 999
5540.29 1078
5541.00 971
5541.70 1081
5542.40 1208
5543.10 1096
5543.81 1176
5544.51 1146
5545.21 1026
5545.91 1064
5546.62 1050
5547.32 1075
5548.02 1203
5548.72 1096
5549.43 1151
5550.13 1129
5550.83 1093
5551.54 1099
5552.24 1072
5552.94 1066
5553.64 1176
5554.35 1141
5555.05 1095
5555.75 1148
5556.46 1068
5557.16 1057
5557.86 1145
5558.57 1078
5559.27 1077
5559.97 1001
5560.68 920
5561.38 1063
5562.09 1101
5562.79 1069
5563.49 1028
5564.20 1064
5564.90 1060
5565.60 968
5566.31 993
5567.01 982
5567.72 937
5568.42 944
5569.12 1101
5569.83 1024
5570.53 958
5571.24 1012
5571.94 958
5572.65 889
5573.35 1096
5574.05 1029
5574.76 981
5575.46 1103
5576.17 1062
5576.87 1181
5577.58 1029
5578.28 1026
5578.99 1081
5579.69 1089
5580.40 1120
5581.10 1149
5581.81 1115
5582.51 980
5583.22 986
5583.92 994
5584.63 907
5585.33 999
5586.04 941
5586.74 1000
5587.45 1046
5588.15 1070
5588.86 1071
5589.56 978
5590.27 911
5590.97 941
5591.68 918
5592.39 938
5593.09 880
5593.80 914
5594.50 913
5595.21 939
5595.91 963
5596.62 970
5597.33 953
5598.03 986
5598.74 1026
5599.44 940
5600.15 752
5600.86 885
5601.56 819
5602.27 902
5602.97 939
5603.68 868
5604.39 949
5605.09 954
5605.80 872
5606.51 860
5607.21 924
5607.92 902
5608.63 817
5609.33 863
5610.04 926
5610.75 979
5611.45 965
5612.16 886
5612.87 905
5613.57 1005
5614.28 928
5614.99 902
5615.69 976
5616.40 888
5617.11 967
5617.82 973
5618.52 1028
5619.23 951
5619.94 954
5620.64 910
5621.35 908
5622.06 860
5622.77 882
5623.47 911
5624.18 890
5624.89 945
5625.60 1014
5626.30 950
5627.01 913
5627.72 953
5628.43 1018
5629.14 900
5629.84 910
5630.55 956
5631.26 959
5631.97 992
5632.68 942
5633.38 989
5634.09 957
5634.80 970
5635.51 912
5636.22 957
5636.93 908
5637.63 923
5638.34 1055
5639.05 981
5639.76 1015
5640.47 1076
5641.18 1043
5641.89 1069
5642.59 1114
5643.30 1105
5644.01 1166
5644.72 1090
5645.43 1168
5646.14 1124
5646.85 986
5647.56 963
5648.27 1061
5648.98 1068
5649.68 916
5650.39 960
5651.10 956
5651.81 959
5652.52 910
5653.23 920
5653.94 1083
5654.65 1019
5655.36 1014
5656.07 1123
5656.78 1270
5657.49 1347
5658.20 1283
5658.91 1167
5659.62 1170
5660.33 1153
5661.04 1124
5661.75 1167
5662.46 1145
5663.17 1023
5663.88 1010
5664.59 934
5665.30 907
5666.01 996
5666.72 976
5667.43 970
5668.14 963
5668.85 1039
5669.56 961
5670.27 1069
5670.98 1197
5671.69 1267
5672.40 1138
5673.11 1036
5673.82 1067
5674.53 1071
5675.24 1005
5675.96 930
5676.67 898
5677.38 848
5678.09 860
5678.80 892
5679.51 930
5680.22 929
5680.93 914
5681.64 891
5682.36 968
5683.07 979
5683.78 881
5684.49 1029
5685.20 1006
5685.91 937
5686.62 956
5687.34 1051
5688.05 1011
5688.76 1025
5689.47 1008
5690.18 930
5690.89 997
5691.61 939
5692.32 960
5693.03 972
5693.74 906
5694.45 913
5695.17 969
5695.88 937
5696.59 886
5697.30 860
5698.01 864
5698.73 884
5699.44 828
5700.15 876
5700.86 848
5701.58 901
5702.29 840
5703.00 838
5703.71 873
5704.43 896
5705.14 769
5705.85 954
5706.56 912
5707.28 817
5707.99 872
5708.70 890
5709.42 869
5710.13 877
5710.84 816
5711.55 830
5712.27 810
5712.98 806
5713.69 880
5714.41 903
5715.12 805
5715.83 908
5716.55 823
5717.26 881
5717.97 903
5718.69 885
5719.40 902
5720.11 965
5720.83 861
5721.54 865
5722.26 882
5722.97 981
5723.68 945
5724.40 918
5725.11 935
5725.82 1066
5726.54 1166
5727.25 1241
5727.97 1151
5728.68 1130
5729.40 1265
5730.11 1248
5730.82 1257
5731.54 1176
5732.25 1157
5732.97 1108
5733.68 1086
5734.40 954
5735.11 991
5735.83 1026
5736.54 995
5737.25 1004
5737.97 889
5738.68 927
5739.40 1015
5740.11 858
5740.83 795
5741.54 797
5742.26 810
5742.97 890
5743.69 931
5744.40 852
5745.12 814
5745.83 835
5746.55 791
5747.26 934
5747.98 917
5748.70 992
5749.41 1005
5750.13 1020
5750.84 950
5751.56 970
5752.27 988
5752.99 1043
5753.70 1141
5754.42 1187
5755.14 1137
5755.85 1280
5756.57 1374
5757.28 1186
5758.00 1165
5758.72 1138
5759.43 1141
5760.15 1193
5760.86 1139
5761.58 1056
5762.30 968
5763.01 940
5763.73 918
5764.44 963
5765.16 953
5765.88 987
5766.59 1057
5767.31 1013
5768.03 951
5768.74 975
5769.46 880
5770.18 928
5770.89 966
5771.61 1049
5772.33 1000
5773.04 886
5773.76 908
5774.48 921
5775.20 879
5775.91 939
5776.63 970
5777.35 941
5778.06 980
5778.78 960
5779.50 973
5780.22 1045
5780.93 967
5781.65 871
5782.37 1015
5783.09 1000
5783.80 1042
5784.52 1089
5785.24 1082
5785.96 1049
5786.67 1076
5787.39 996
5788.11 1088
5788.83 1026
5789.55 1099
5790.26 1157
5790.98 1107
5791.70 1129
5792.42 1225
5793.14 1300
5793.85 1269
5794.57 1200
5795.29 1153
5796.01 1263
5796.73 1371
5797.45 1465
5798.16 1779
5798.88 1847
5799.60 2031
5800.32 2302
5801.04 2610
5801.76 2847
5802.48 2896
5803.19 2642
5803.91 2403
5804.63 2080
5805.35 2038
5806.07 1743
5806.79 1661
5807.51 1418
5808.23 1369
5808.95 1390
5809.67 1375
5810.38 1427
5811.10 1347
5811.82 1289
5812.54 1354
5813.26 1203
5813.98 1252
5814.70 1191
5815.42 1313
5816.14 1430
5816.86 1356
5817.58 1107
5818.30 1190
5819.02 1139
5819.74 1331
5820.46 1362
5821.18 1139
5821.90 1077
5822.62 1181
5823.34 1186
5824.06 1089
5824.78 1077
5825.50 1100
5826.22 1056
5826.94 1122
5827.66 1361
5828.38 1108
5829.10 1055
5829.82 1075
5830.54 1064
5831.26 1021
5831.98 1029
5832.70 1018
5833.42 1062
5834.14 1006
5834.86 1035
5835.59 1135
5836.31 1142
5837.03 1047
5837.75 968
5838.47 957
5839.19 1053
5839.91 1067
5840.63 1090
5841.35 1000
5842.07 995
5842.80 1030
5843.52 1001
5844.24 963
5844.96 975
5845.68 1011
5846.40 1024
5847.12 1019
5847.85 966
5848.57 901
5849.29 921
5850.01 946
5850.73 989
5851.45 920
5852.18 897
5852.90 958
5853.62 1041
5854.34 938
5855.06 951
5855.79 851
5856.51 979
5857.23 956
5857.95 807
5858.67 918
5859.40 910
5860.12 927
5860.84 865
5861.56 842
5862.29 847
5863.01 1011
5863.73 985
5864.45 839
5865.18 844
5865.90 925
5866.62 802
5867.34 805
5868.07 905
5868.79 972
5869.51 926
5870.24 992
5870.96 909
5871.68 909
5872.40 987
5873.13 915
5873.85 909
5874.57 1003
5875.30 1017
5876.02 924
5876.74 955
5877.47 980
5878.19 921
5878.91 898
5879.64 910
5880.36 975
5881.08 898
5881.81 893
5882.53 936
5883.26 911
5883.98 910
5884.70 861
5885.43 905
5886.15 942
5886.88 902
5887.60 979
5888.32 999
5889.05 888
5889.77 862
5890.50 918
5891.22 986
5891.94 989
5892.67 957
5893.39 840
5894.12 927
5894.84 873
5895.57 867
5896.29 811
5897.01 820
5897.74 877
5898.46 809
5899.19 872
5899.91 880
5900.64 887
5901.36 847
5902.09 787
5902.81 818
5903.54 888
5904.26 881
5904.99 836
5905.71 912
5906.44 998
5907.16 839
5907.89 846
5908.61 848
5909.34 918
5910.06 981
5910.79 941
5911.52 899
5912.24 814
5912.97 932
5913.69 952
5914.42 963
5915.14 1064
5915.87 924
5916.60 912
5917.32 979
5918.05 883
5918.77 942
5919.50 1055
5920.22 1008
5920.95 981
5921.68 979
5922.40 930
5923.13 1092
5923.86 1068
5924.58 959
5925.31 1018
5926.03 983
5926.76 1101
5927.49 961
5928.21 894
5928.94 992
5929.67 1030
5930.39 1119
5931.12 1028
5931.85 943
5932.57 921
5933.30 992
5934.03 1052
5934.75 1089
5935.48 1022
5936.21 1141
5936.94 1208
5937.66 1056
5938.39 1100
5939.12 1124
5939.84 1098
5940.57 1180
5941.30 1295
5942.03 1278
5942.75 1305
5943.48 1217
5944.21 1256
5944.94 1171
5945.66 1167
5946.39 1248
5947.12 1242
5947.85 1343
5948.57 1372
5949.30 1296
5950.03 1445
5950.76 1510
5951.48 1486
5952.21 1512
5952.94 1496
5953.67 1588
5954.40 1523
5955.13 1574
5955.85 1544
5956.58 1496
5957.31 1587
5958.04 1480
5958.77 1533
5959.49 1365
5960.22 1505
5960.95 1609
5961.68 1723
5962.41 1618
5963.14 1544
5963.87 1642
5964.60 1715
5965.32 2004
5966.05 2131
5966.78 2294
5967.51 2273
5968.24 2408
5968.97 2484
5969.70 2281
5970.43 2301
5971.16 2191
5971.88 2219
5972.61 2128
5973.34 2013
5974.07 2021
5974.80 1803
5975.53 1901
5976.26 1876
5976.99 1738
5977.72 1839
5978.45 1734
5979.18 1840
5979.91 1869
5980.64 1886
5981.37 1919
5982.10 2013
5982.83 2108
5983.56 2039
5984.29 2147
5985.02 2042
5985.75 1997
5986.48 2051
5987.21 2044
5987.94 2106
5988.67 2019
5989.40 2084
5990.13 1985
5990.86 1922
5991.59 2074
5992.32 2057
5993.05 2173
5993.78 2024
5994.51 2130
5995.24 2129
5995.97 2201
5996.70 2167
5997.43 2138
5998.16 2287
5998.90 2194
5999.63 2148
6000.36 2148
6001.09 2140
6001.82 2119
6002.55 2199
6003.28 2055
6004.01 1974
6004.74 1957
6005.47 1984
6006.21 2009
6006.94 1972
6007.67 2215
6008.40 2673
6009.13 2654
6009.86 3112
6010.59 3557
6011.33 3809
6012.06 4326
6012.79 4939
6013.52 5059
6014.25 5419
6014.98 5643
6015.72 5494
6016.45 5049
6017.18 4621
6017.91 4327
6018.64 4008
6019.38 3455
6020.11 2935
6020.84 2706
6021.57 2476
6022.30 2371
6023.04 2074
6023.77 1778
6024.50 1813
6025.23 1864
6025.97 1700
6026.70 1605
6027.43 1521
6028.16 1603
6028.90 1631
6029.63 1613
6030.36 1620
6031.10 1553
6031.83 1528
6032.56 1426
6033.29 1445
6034.03 1535
6034.76 1477
6035.49 1463
6036.23 1501
6036.96 1500
6037.69 1584
6038.43 1445
6039.16 1475
6039.89 1663
6040.63 1571
6041.36 1523
6042.09 1564
6042.83 1539
6043.56 1603
6044.29 1746
6045.03 1876
6045.76 1753
6046.49 1729
6047.23 1685
6047.96 1680
6048.70 1725
6049.43 1767
6050.16 1758
6050.90 1764
6051.63 1878
6052.37 1991
6053.10 2169
6053.83 2161
6054.57 1991
6055.30 1866
6056.04 1836
6056.77 1907
6057.50 1829
6058.24 1790
6058.97 1746
6059.71 1735
6060.44 1738
6061.18 1663
6061.91 1679
6062.65 1743
6063.38 1574
6064.12 1631
6064.85 1600
6065.59 1624
6066.32 1576
6067.06 1579
6067.79 1490
6068.53 1498
6069.26 1583
6070.00 1543
6070.73 1577
6071.47 1509
6072.20 1502
6072.94 1531
6073.67 1377
6074.41 1368
6075.14 1427
6075.88 1464
6076.61 1311
6077.35 1474
6078.09 1459
6078.82 1473
6079.56 1431
6080.29 1520
6081.03 1468
6081.76 1410
6082.50 1440
6083.24 1491
6083.97 1299
6084.71 1251
6085.44 1377
6086.18 1422
6086.92 1403
6087.65 1459
6088.39 1402
6089.13 1386
6089.86 1359
6090.60 1354
6091.33 1385
6092.07 1520
6092.81 1438
6093.54 1399
6094.28 1378
6095.02 1550
6095.75 1510
6096.49 1414
6097.23 1399
6097.96 1380
6098.70 1332
6099.44 1313
6100.18 1331
6100.91 1392
6101.65 1408
6102.39 1284
6103.12 1219
6103.86 1225
6104.60 1246
6105.34 1283
6106.07 1249
6106.81 1198
6107.55 1193
6108.28 1319
6109.02 1232
6109.76 1340
6110.50 1332
6111.24 1351
6111.97 1268
6112.71 1355
6113.45 1313
6114.19 1382
6114.92 1381
6115.66 1448
6116.40 1407
6117.14 1426
6117.88 1390
6118.61 1336
6119.35 1420
6120.09 1386
6120.83 1358
6121.57 1447
6122.31 1435
6123.04 1434
6123.78 1315
6124.52 1342
6125.26 1464
6126.00 1335
6126.74 1337
6127.47 1461
6128.21 1348
6128.95 1455
6129.69 1547
6130.43 1484
6131.17 1411
6131.91 1515
6132.65 1506
6133.39 1377
6134.12 1438
6134.86 1520
6135.60 1560
6136.34 1588
6137.08 1528
6137.82 1406
6138.56 1547
6139.30 1504
6140.04 1540
6140.78 1640
6141.52 1544
6142.26 1505
6143.00 1679
6143.74 1536
6144.48 1530
6145.21 1478
6145.95 1438
6146.69 1487
6147.43 1426
6148.17 1429
6148.91 1580
6149.65 1506
6150.39 1510
6151.13 1494
6151.87 1625
6152.61 1641
6153.35 1604
6154.09 1593
6154.83 1597
6155.58 1543
6156.32 1593
6157.06 1615
6157.80 1618
6158.54 1614
6159.28 1575
6160.02 1625
6160.76 1662
6161.50 1735
6162.24 1714
6162.98 1895
6163.72 1845
6164.46 1967
6165.20 2094
6165.94 2253
6166.69 2362
6167.43 2329
6168.17 2455
6168.91 2436
6169.65 2491
6170.39 2475
6171.13 2413
6171.87 2467
6172.61 2287
6173.36 2316
6174.10 2346
6174.84 2392
6175.58 2289
6176.32 2207
6177.06 2092
6177.81 2252
6178.55 2236
6179.29 1998
6180.03 1979
6180.77 2250
6181.51 2315
6182.26 2345
6183.00 2384
6183.74 2251
6184.48 2095
6185.22 2343
6185.97 2448
6186.71 2243
6187.45 2342
6188.19 2455
6188.94 2443
6189.68 2487
6190.42 2506
6191.16 2539
6191.91 2661
6192.65 2691
6193.39 2765
6194.13 2955
6194.88 3219
6195.62 3084
6196.36 2936
6197.10 2929
6197.85 2962
6198.59 2987
6199.33 3005
6200.08 3105
6200.82 2922
6201.56 2909
6202.31 2940
6203.05 3254
6203.79 3459
6204.53 3685
6205.28 4285
6206.02 5186
6206.76 6469
6207.51 7989
6208.25 9409
6209.00 10974
6209.74 12927
6210.48 13847
6211.23 14736
6211.97 14771
6212.71 13845
6213.46 12495
6214.20 11167
6214.94 9439
6215.69 7831
6216.43 6762
6217.18 5363
6217.92 4573
6218.67 3701
6219.41 3439
6220.15 3235
6220.90 3139
6221.64 3140
6222.39 3129
6223.13 3193
6223.88 3352
6224.62 3366
6225.36 3658
6226.11 3561
6226.85 3638
6227.60 3508
6228.34 3497
6229.09 3275
6229.83 3162
6230.58 2639
6231.32 2393
6232.07 2283
6232.81 2212
6233.56 2041
6234.30 2086
6235.05 1816
6235.79 1880
6236.54 1976
6237.28 1955
6238.03 2042
6238.77 2089
6239.52 2131
6240.26 2040
6241.01 2182
6241.75 2230
6242.50 2390
6243.25 2356
6243.99 2358
6244.74 2362
6245.48 2459
6246.23 2557
6246.97 2759
6247.72 2774
6248.47 3107
6249.21 3165
6249.96 3420
6250.70 3511
6251.45 3454
6252.20 3136
6252.94 2915
6253.69 2708
6254.43 2591
6255.18 2509
6255.93 2512
6256.67 2459
6257.42 2319
6258.17 2334
6258.91 2459
6259.66 2441
6260.41 2259
6261.15 2186
6261.90 2276
6262.65 2360
6263.39 2266
6264.14 2189
6264.89 2151
6265.63 2189
6266.38 2122
6267.13 2094
6267.87 2132
6268.62 2020
6269.37 2077
6270.12 1938
6270.86 1964
6271.61 1930
6272.36 2033
6273.11 2090
6273.85 2094
6274.60 2195
6275.35 2146
6276.10 2127
6276.84 2276
6277.59 2387
6278.34 2401
6279.09 2381
6279.83 2416
6280.58 2413
6281.33 2237
6282.08 2095
6282.83 2174
6283.57 2020
6284.32 1920
6285.07 1929
6285.82 1799
6286.57 1797
6287.31 1821
6288.06 1929
6288.81 1940
6289.56 1853
6290.31 1977
6291.06 1888
6291.80 1849
6292.55 1807
6293.30 1648
6294.05 1667
6294.80 1639
6295.55 1522
6296.30 1727
6297.04 1636
6297.79 1602
6298.54 1523
6299.29 1593
6300.04 1741
6300.79 1605
6301.54 1581
6302.29 1717
6303.04 1661
6303.79 1562
6304.53 1555
6305.28 1692
6306.03 1673
6306.78 1571
6307.53 1784
6308.28 1739
6309.03 1600
6309.78 1462
6310.53 1617
6311.28 1727
6312.03 1702
6312.78 1846
6313.53 1681
6314.28 1674
6315.03 1647
6315.78 1778
6316.53 1718
6317.28 1692
6318.03 1666
6318.78 1802
6319.53 1604
6320.28 1567
6321.03 1559
6321.78 1522
6322.53 1495
6323.28 1475
6324.03 1432
6324.78 1517
6325.53 1495
6326.28 1471
6327.03 1451
6327.78 1448
6328.53 1531
6329.28 1501
6330.04 1422
6330.79 1400
6331.54 1380
6332.29 1373
6333.04 1425
6333.79 1403
6334.54 1366
6335.29 1355
6336.04 1342
6336.79 1391
6337.55 1358
6338.30 1335
6339.05 1374
6339.80 1436
6340.55 1482
6341.30 1436
6342.05 1396
6342.81 1363
6343.56 1289
6344.31 1308
6345.06 1266
6345.81 1263
6346.56 1392
6347.32 1368
6348.07 1436
6348.82 1305
6349.57 1371
6350.32 1347
6351.07 1386
6351.83 1407
6352.58 1481
6353.33 1421
6354.08 1487
6354.84 1525
6355.59 1414
6356.34 1513
6357.09 1524
6357.84 1444
6358.60 1491
6359.35 1370
6360.10 1405
6360.85 1417
6361.61 1411
6362.36 1335
6363.11 1286
6363.87 1224
6364.62 1340
6365.37 1272
6366.12 1274
6366.88 1248
6367.63 1258
6368.38 1252
6369.14 1300
6369.89 1242
6370.64 1201
6371.40 1266
6372.15 1258
6372.90 1309
6373.66 1195
6374.41 1357
6375.16 1285
6375.92 1223
6376.67 1286
6377.42 1134
6378.18 1183
6378.93 1327
6379.68 1297
6380.44 1252
6381.19 1260
6381.95 1310
6382.70 1287
6383.45 1293
6384.21 1252
6384.96 1226
6385.71 1232
6386.47 1243
6387.22 1297
6387.98 1231
6388.73 1253
6389.49 1194
6390.24 1106
6390.99 1187
6391.75 1297
6392.50 1318
6393.26 1350
6394.01 1356
6394.77 1329
6395.52 1336
6396.28 1319
6397.03 1262
6397.79 1263
6398.54 1316
6399.30 1244
6400.05 1274
6400.81 1124
6401.56 1210
6402.32 1181
6403.07 1199
6403.83 1230
6404.58 1243
6405.34 1134
6406.09 1240
6406.85 1221
6407.60 1335
6408.36 1292
6409.11 1310
6409.87 1321
6410.62 1334
6411.38 1420
6412.13 1326
6412.89 1293
6413.65 1238
6414.40 1373
6415.16 1225
6415.91 1144
6416.67 1225
6417.43 1290
6418.18 1190
6418.94 1214
6419.69 1170
6420.45 1157
6421.21 1248
6421.96 1267
6422.72 1217
6423.47 1252
6424.23 1224
6424.99 1224
6425.74 1132
6426.50 1182
6427.26 1137
6428.01 1242
6428.77 1303
6429.53 1131
6430.28 1232
6431.04 1179
6431.80 1177
6432.55 1136
6433.31 1212
6434.07 1095
6434.82 1152
6435.58 1308
6436.34 1254
6437.10 1270
6437.85 1181
6438.61 1244
6439.37 1308
6440.12 1261
6440.88 1300
6441.64 1325
6442.40 1213
6443.15 1275
6443.91 1270
6444.67 1216
6445.43 1210
6446.18 1282
6446.94 1257
6447.70 1287
6448.46 1295
6449.21 1301
6449.97 1241
6450.73 1239
6451.49 1236
6452.25 1210
6453.00 1158
6453.76 1222
6454.52 1317
6455.28 1278
6456.04 1225
6456.80 1257
6457.55 1484
6458.31 1345
6459.07 1422
6459.83 1435
6460.59 1527
6461.35 1550
6462.10 1362
6462.86 1299
6463.62 1360
6464.38 1443
6465.14 1426
6465.90 1320
6466.66 1383
6467.42 1433
6468.17 1379
6468.93 1417
6469.69 1435
6470.45 1411
6471.21 1509
6471.97 1405
6472.73 1340
6473.49 1542
6474.25 1529
6475.01 1512
6475.77 1448
6476.53 1470
6477.28 1450
6478.04 1552
6478.80 1620
6479.56 1655
6480.32 1556
6481.08 1653
6481.84 1556
6482.60 1650
6483.36 1642
6484.12 1811
6484.88 1725
6485.64 1734
6486.40 1724
6487.16 1959
6487.92 2054
6488.68 2031
6489.44 1865
6490.20 2017
6490.96 2093
6491.72 2049
6492.48 2163
6493.24 2310
6494.00 2250
6494.76 2337
6495.53 2396
6496.29 2466
6497.05 2525
6497.81 2458
6498.57 2385
6499.33 2377
6500.09 2243
6500.85 2326
6501.61 2386
6502.37 2277
6503.13 2343
6503.89 2450
6504.65 2430
6505.42 2525
6506.18 2422
6506.94 2454
6507.70 2589
6508.46 2532
6509.22 2740
6509.98 2674
6510.74 2723
6511.51 2879
6512.27 2850
6513.03 2917
6513.79 2846
6514.55 2606
6515.31 2709
6516.08 2640
6516.84 2781
6517.60 2739
6518.36 2829
6519.12 2928
6519.89 2973
6520.65 2925
6521.41 3181
6522.17 3408
6522.93 3571
6523.70 3606
6524.46 3696
6525.22 4011
6525.98 4140
6526.74 4358
6527.51 4580
6528.27 4739
6529.03 4926
6529.79 4980
6530.56 5067
6531.32 5316
6532.08 5158
6532.85 5416
6533.61 5994
6534.37 7015
6535.13 8253
6535.90 9887
6536.66 11549
6537.42 12846
6538.19 13874
6538.95 13986
6539.71 13261
6540.47 12280
6541.24 10442
6542.00 8878
6542.76 7713
6543.53 6409
6544.29 5325
6545.05 4248
6545.82 3816
6546.58 3340
6547.35 3037
6548.11 2851
6548.87 2839
6549.64 2728
6550.40 2526
6551.16 2517
6551.93 2620
6552.69 2694
6553.46 2536
6554.22 2368
6554.98 2321
6555.75 2310
6556.51 2263
6557.28 2240
6558.04 2074
6558.80 2119
6559.57 2074
6560.33 2063
6561.10 2061
6561.86 2029
6562.63 2325
6563.39 2411
6564.15 2416
6564.92 2540
6565.68 2543
6566.45 2601
6567.21 2557
6567.98 2477
6568.74 2375
6569.51 2477
6570.27 2492
6571.04 2522
6571.80 2540
6572.57 2766
6573.33 2587
6574.10 2648
6574.86 2893
6575.63 2871
6576.39 3047
6577.16 3262
6577.92 3297
6578.69 3284
6579.45 3171
6580.22 3348
6580.99 3409
6581.75 3389
6582.52 3431
6583.28 3403
6584.05 3328
6584.81 3092
6585.58 3049
6586.35 2977
6587.11 2808
6587.88 2774
6588.64 2875
6589.41 2885
6590.18 3008
6590.94 3054
6591.71 3420
6592.47 3617
6593.24 3875
6594.01 3797
6594.77 3923
6595.54 4447
6596.31 4666
6597.07 4494
6597.84 4332
6598.61 4112
6599.37 3889
6600.14 3672
6600.91 3352
6601.67 3118
6602.44 2859
6603.21 2626
6603.97 2644
6604.74 2548
6605.51 2467
6606.27 2424
6607.04 2369
6607.81 2362
6608.57 2227
6609.34 2231
6610.11 2204
6610.88 2166
6611.64 2195
6612.41 2079
6613.18 2234
6613.95 2234
6614.71 2157
6615.48 1989
6616.25 2068
6617.02 2024
6617.78 1952
6618.55 1995
6619.32 2086
6620.09 2126
6620.85 2123
6621.62 2062
6622.39 2100
6623.16 2104
6623.93 2134
6624.69 2071
6625.46 1996
6626.23 1856
6627.00 1945
6627.77 1905
6628.54 1954
6629.30 1968
6630.07 1993
6630.84 1978
6631.61 2038
6632.38 2204
6633.15 2169
6633.91 2423
6634.68 2505
6635.45 2560
6636.22 2517
6636.99 2595
6637.76 2555
6638.53 2430
6639.30 2335
6640.06 2303
6640.83 2091
6641.60 1949
6642.37 2026
6643.14 1953
6643.91 1844
6644.68 1804
6645.45 1863
6646.22 1778
6646.99 1715
6647.76 1709
6648.53 1757
6649.30 1739
6650.07 1859
6650.83 1769
6651.60 1691
6652.37 1696
6653.14 1855
6653.91 1735
6654.68 1771
6655.45 1811
6656.22 1817
6656.99 1814
6657.76 1768
6658.53 1703
6659.30 1691
6660.07 1786
6660.84 1634
6661.61 1704
6662.38 1636
6663.15 1638
6663.92 1563
6664.70 1521
6665.47 1523
6666.24 1581
6667.01 1719
6667.78 1712
6668.55 1805
6669.32 1633
6670.09 1593
6670.86 1694
6671.63 1738
6672.40 1814
6673.17 1758
6673.94 1766
6674.71 1738
6675.49 1746
6676.26 1683
6677.03 1725
6677.80 1669
6678.57 1513
6679.34 1643
6680.11 1599
6680.88 1628
6681.65 1726
6682.43 1800
6683.20 1830
6683.97 1918
6684.74 1857
6685.51 2024
6686.28 2056
6687.06 2201
6687.83 2190
6688.60 2098
6689.37 1982
6690.14 1851
6690.91 1778
6691.69 1692
6692.46 1841
6693.23 1800
6694.00 1597
6694.77 1476
6695.55 1470
6696.32 1468
6697.09 1519
6697.86 1563
6698.64 1537
6699.41 1452
6700.18 1509
6700.95 1516
6701.73 1478
6702.50 1427
6703.27 1455
6704.04 1535
6704.82 1587
6705.59 1613
6706.36 1499
6707.13 1520
6707.91 1550
6708.68 1468
6709.45 1479
6710.23 1636
6711.00 1526
6711.77 1480
6712.55 1403
6713.32 1402
6714.09 1395
6714.87 1457
6715.64 1410
6716.41 1333
6717.19 1385
6717.96 1375
6718.73 1443
6719.51 1409
6720.28 1352
6721.05 1345
6721.83 1381
6722.60 1299
6723.37 1326
6724.15 1383
6724.92 1382
6725.70 1426
6726.47 1349
6727.24 1354
6728.02 1301
6728.79 1323
6729.57 1389
6730.34 1397
6731.11 1357
6731.89 1395
6732.66 1341
6733.44 1331
6734.21 1325
6734.99 1397
6735.76 1353
6736.54 1407
6737.31 1422
6738.08 1379
6738.86 1409
6739.63 1541
6740.41 1453
6741.18 1364
6741.96 1324
6742.73 1310
6743.51 1338
6744.28 1362
6745.06 1288
6745.83 1368
6746.61 1374
6747.38 1434
6748.16 1503
6748.93 1415
6749.71 1536
6750.48 1573
6751.26 1607
6752.04 1818
6752.81 1915
6753.59 1785
6754.36 1791
6755.14 1733
6755.91 1660
6756.69 1607
6757.46 1547
6758.24 1570
6759.02 1557
6759.79 1517
6760.57 1305
6761.34 1421
6762.12 1372
6762.90 1378
6763.67 1312
6764.45 1321
6765.22 1321
6766.00 1330
6766.78 1348
6767.55 1317
6768.33 1494
6769.11 1453
6769.88 1411
6770.66 1444
6771.44 1456
6772.21 1265
6772.99 1318
6773.77 1272
6774.54 1292
6775.32 1210
6776.10 1250
6776.87 1323
6777.65 1393
6778.43 1309
6779.20 1476
6779.98 1461
6780.76 1397
6781.53 1446
6782.31 1382
6783.09 1367
6783.87 1367
6784.64 1299
6785.42 1389
6786.20 1310
6786.98 1261
6787.75 1236
6788.53 1193
6789.31 1232
6790.09 1237
6790.86 1238
6791.64 1183
6792.42 1182
6793.20 1203
6793.97 1240
6794.75 1194
6795.53 1123
6796.31 1144
6797.09 1139
6797.86 1222
6798.64 1250
6799.42 1151
6800.20 1199
6800.98 1244
6801.76 1230
6802.53 1255
6803.31 1205
6804.09 1231
6804.87 1325
6805.65 1321
6806.43 1278
6807.20 1317
6807.98 1364
6808.76 1239
6809.54 1259
6810.32 1231
6811.10 1146
6811.88 1248
6812.66 1235
6813.44 1166
6814.21 1236
6814.99 1259
6815.77 1279
6816.55 1335
6817.33 1203
6818.11 1246
6818.89 1277
6819.67 1341
6820.45 1248
6821.23 1277
6822.01 1287
6822.79 1303
6823.57 1268
6824.35 1233
6825.12 1257
6825.90 1245
6826.68 1226
6827.46 1218
6828.24 1239
6829.02 1239
6829.80 1190
6830.58 1184
6831.36 1189
6832.14 1229
6832.92 1261
6833.70 1312
6834.48 1352
6835.26 1223
6836.04 1152
6836.82 1224
6837.60 1165
6838.39 1226
6839.17 1264
6839.95 1305
6840.73 1267
6841.51 1272
6842.29 1226
6843.07 1341
6843.85 1309
6844.63 1209
6845.41 1244
6846.19 1273
6846.97 1309
6847.75 1532
6848.53 1544
6849.32 1733
6850.10 1978
6850.88 2184
6851.66 2322
6852.44 2446
6853.22 2486
6854.00 2540
6854.78 2472
6855.56 2307
6856.35 1994
6857.13 1822
6857.91 1790
6858.69 1732
6859.47 1511
6860.25 1479
6861.04 1478
6861.82 1405
6862.60 1379
6863.38 1338
6864.16 1354
6864.94 1389
6865.73 1475
6866.51 1383
6867.29 1473
6868.07 1629
6868.85 1587
6869.64 1606
6870.42 1630
6871.20 1517
6871.98 1498
6872.77 1473
6873.55 1451
6874.33 1452
6875.11 1311
6875.90 1329
6876.68 1337
6877.46 1470
6878.24 1356
6879.03 1430
6879.81 1506
6880.59 1577
6881.37 1544
6882.16 1519
6882.94 1611
6883.72 1650
6884.51 1637
6885.29 1776
6886.07 1708
6886.86 1883
6887.64 2249
6888.42 2500
6889.21 2536
6889.99 2524
6890.77 2637
6891.56 2619
6892.34 2340
6893.12 2023
6893.91 1888
6894.69 1839
6895.47 1733
6896.26 1699
6897.04 1785
6897.82 1676
6898.61 1647
6899.39 1678
6900.18 1631
6900.96 1706
6901.74 1737
6902.53 1660
6903.31 1617
6904.10 1702
6904.88 1682
6905.66 1634
6906.45 1616
6907.23 1674
6908.02 1573
6908.80 1537
6909.59 1509
6910.37 1558
6911.16 1507
6911.94 1514
6912.72 1580
6913.51 1380
6914.29 1485
6915.08 1436
6915.86 1490
6916.65 1456
6917.43 1374
6918.22 1482
6919.00 1529
6919.79 1507
6920.57 1415
6921.36 1412
6922.14 1425
6922.93 1526
6923.71 1469
6924.50 1495
6925.28 1594
6926.07 1536
6926.86 1606
6927.64 1601
6928.43 1649
6929.21 1677
6930.00 1551
6930.78 1603
6931.57 1578
6932.35 1579
6933.14 1631
6933.93 1686
6934.71 1756
6935.50 1724
6936.28 1692
6937.07 1643
6937.86 1673
6938.64 1682
6939.43 1754
6940.21 1745
6941.00 1883
6941.79 1778
6942.57 1813
6943.36 1852
6944.15 1857
6944.93 1992
6945.72 2032
6946.51 2050
6947.29 1980
6948.08 2124
6948.86 2142
6949.65 2275
6950.44 2250
6951.23 2081
6952.01 1984
6952.80 2091
6953.59 2090
6954.37 2038
6955.16 2055
6955.95 2182
6956.73 2160
6957.52 2086
6958.31 2068
6959.10 2133
6959.88 2223
6960.67 2363
6961.46 2272
6962.25 2077
6963.03 2262
6963.82 2135
6964.61 2160
6965.40 2326
6966.18 2288
6966.97 2276
6967.76 2258
6968.55 2260
6969.33 2435
6970.12 2569
6970.91 2576
6971.70 2656
6972.49 2741
6973.27 2757
6974.06 2772
6974.85 2628
6975.64 2525
6976.43 2486
6977.21 2636
6978.00 2766
6978.79 2785
6979.58 3067
6980.37 3265
6981.16 3450
6981.95 3853
6982.73 4007
6983.52 4759
6984.31 5625
6985.10 6339
6985.89 7308
6986.68 8335
6987.47 9070
6988.26 9121
6989.04 8721
6989.83 8166
6990.62 7185
6991.41 6358
6992.20 5594
6992.99 4896
6993.78 4325
6994.57 3957
6995.36 3614
6996.15 3878
6996.94 4070
6997.73 4623
6998.51 5505
6999.30 6097
7000.09 7062
7000.88 7781
7001.67 8266
7002.46 8326
7003.25 8289
7004.04 7644
7004.83 6801
7005.62 5751
7006.41 5027
7007.20 4440
7007.99 3734
7008.78 3204
7009.57 2949
7010.36 2683
7011.15 2624
7011.94 2623
7012.73 2709
7013.52 2696
7014.31 2824
7015.10 2833
7015.89 2816
7016.69 2767
7017.48 2732
7018.27 2663
7019.06 2548
7019.85 2442
7020.64 2234
7021.43 2098
7022.22 2004
7023.01 2069
7023.80 2162
7024.59 2231
7025.38 2009
7026.17 2136
7026.97 2264
7027.76 2238
7028.55 2333
7029.34 2153
7030.13 2068
7030.92 2120
7031.71 2080
7032.50 2002
7033.30 1768
7034.09 1773
7034.88 1859
7035.67 1886
7036.46 1765
7037.25 1838
7038.05 1950
7038.84 1828
7039.63 1941
7040.42 2204
7041.21 2056
7042.01 2060
7042.80 2111
7043.59 2057
7044.38 1973
7045.17 1914
7045.97 1979
7046.76 1920
7047.55 1887
7048.34 1995
7049.13 2033
7049.93 2238
7050.72 2226
7051.51 2346
7052.30 2534
7053.10 2418
7053.89 2401
7054.68 2363
7055.47 2217
7056.27 2111
7057.06 1886
7057.85 1915
7058.65 1724
7059.44 1755
7060.23 1850
7061.02 1799
7061.82 1844
7062.61 1759
7063.40 1777
7064.20 1802
7064.99 1845
7065.78 1790
7066.58 1742
7067.37 1777
7068.16 1782
7068.96 1838
7069.75 1802
7070.54 1805
7071.34 1726
7072.13 1720
7072.93 1632
7073.72 1685
7074.51 1677
7075.31 1671
7076.10 1649
7076.89 1612
7077.69 1747
7078.48 1548
7079.28 1509
7080.07 1443
7080.86 1463
7081.66 1616
7082.45 1531
7083.25 1568
7084.04 1573
7084.84 1613
7085.63 1846
7086.42 1795
7087.22 1850
7088.01 1981
7088.81 2021
7089.60 2131
7090.40 2112
7091.19 2046
7091.99 1899
7092.78 1972
7093.58 1887
7094.37 1658
7095.17 1487
7095.96 1420
7096.76 1443
7097.55 1445
7098.35 1550
7099.14 1407
7099.94 1313
7100.73 1223
7101.53 1244
7102.32 1250
7103.12 1274
7103.91 1357
7104.71 1326
7105.50 1239
7106.30 1213
7107.10 1178
7107.89 1255
7108.69 1160
7109.48 1130
7110.28 1189
7111.07 1206
7111.87 1145
7112.67 1173
7113.46 1147
7114.26 1115
7115.05 1160
7115.85 1117
7116.65 1117
7117.44 1191
7118.24 1166
7119.03 1053
7119.83 1092
7120.63 1170
7121.42 1189
7122.22 1216
7123.02 1081
7123.81 1085
7124.61 1201
7125.41 1182
7126.20 1178
7127.00 1206
7127.80 1185
7128.59 1046
7129.39 1164
7130.19 1171
7130.98 1101
7131.78 1169
7132.58 1181
7133.37 1185
7134.17 1159
7134.97 1165
7135.77 1168
7136.56 1135
7137.36 1149
7138.16 1067
7138.96 1076
7139.75 1075
7140.55 1108
7141.35 1190
7142.15 1128
7142.94 1095
7143.74 1129
7144.54 1230
7145.34 1174
7146.13 1190
7146.93 1108
7147.73 1227
7148.53 1165
7149.33 1216
7150.12 1213
7150.92 1122
7151.72 1220
7152.52 1209
7153.32 1137
7154.11 1077
7154.91 1092
7155.71 1136
7156.51 1210
7157.31 1214
7158.11 1176
7158.90 1132
7159.70 1104
7160.50 1121
7161.30 1081
7162.10 1053
7162.90 1094
7163.70 1075
7164.50 1069
7165.29 976
7166.09 1125
7166.89 1097
7167.69 1076
7168.49 1031
7169.29 1026
7170.09 997
7170.89 1029
7171.69 1097
7172.49 1090
7173.29 1061
7174.08 1074
7174.88 967
7175.68 998
7176.48 971
7177.28 1046
7178.08 1047
7178.88 1014
7179.68 1051
7180.48 1020
7181.28 1072
7182.08 1123
7182.88 1159
7183.68 1127
7184.48 1143
7185.28 1212
7186.08 1200
7186.88 1143
7187.68 1077
7188.48 1122
7189.28 1141
7190.08 1041
7190.88 994
7191.68 932
7192.48 948
7193.28 956
7194.08 926
7194.88 927
7195.68 953
7196.48 986
7197.28 963
7198.09 984
7198.89 985
7199.69 964
7200.49 948
7201.29 926
7202.09 956
7202.89 917
7203.69 974
7204.49 951
7205.29 1006
7206.09 956
7206.90 956
7207.70 937
7208.50 952
7209.30 871
7210.10 954
7210.90 911
7211.70 909
7212.51 922
7213.31 957
7214.11 983
7214.91 886
7215.71 906
7216.51 924
7217.32 1003
7218.12 916
7218.92 909
7219.72 943
7220.52 902
7221.32 916
7222.13 901
7222.93 979
7223.73 1006
7224.53 963
7225.34 943
7226.14 865
7226.94 832
7227.74 893
7228.54 958
7229.35 920
7230.15 942
7230.95 944
7231.75 932
7232.56 922
7233.36 905
7234.16 866
7234.96 833
7235.77 828
7236.57 894
7237.37 921
7238.18 925
7238.98 1041
7239.78 992
7240.59 1004
7241.39 1034
7242.19 966
7242.99 1000
7243.80 1073
7244.60 1035
7245.40 1026
7246.21 1002
7247.01 1059
7247.81 1090
7248.62 1047
7249.42 1031
7250.23 977
7251.03 1139
7251.83 1058
7252.64 1055
7253.44 1074
7254.24 1036
7255.05 1020
7255.85 1167
7256.66 1069
7257.46 1105
7258.26 1096
7259.07 1027
7259.87 1015
7260.68 1075
7261.48 1116
7262.28 1069
7263.09 1001
7263.89 1161
7264.70 1158
7265.50 1132
7266.31 1243
7267.11 1293
7267.92 1309
7268.72 1336
7269.52 1242
7270.33 1239
7271.13 1405
7271.94 1431
7272.74 1322
7273.55 1360
7274.35 1339
7275.16 1430
7275.96 1459
7276.77 1404
7277.57 1358
7278.38 1483
7279.18 1485
7279.99 1578
7280.79 1732
7281.60 2001
7282.41 2318
7283.21 2696
7284.02 3126
7284.82 3673
7285.63 4236
7286.43 4442
7287.24 4516
7288.04 4265
7288.85 3954
7289.66 3675
7290.46 3108
7291.27 2688
7292.07 2354
7292.88 2009
7293.68 1830
7294.49 1746
7295.30 1594
7296.10 1536
7296.91 1637
7297.72 1519
7298.52 1502
7299.33 1491
7300.13 1421
7300.94 1392
7301.75 1415
7302.55 1514
7303.36 1456
7304.17 1496
7304.97 1532
7305.78 1498
7306.59 1490
7307.39 1513
7308.20 1516
7309.01 1618
7309.81 1616
7310.62 1686
7311.43 1818
7312.24 1993
7313.04 1939
7313.85 1897
7314.66 1869
7315.46 1833
7316.27 1852
7317.08 1828
7317.89 1869
7318.69 2054
7319.50 2202
7320.31 2455
7321.12 2592
7321.92 2664
7322.73 2672
7323.54 2789
7324.35 2852
7325.15 2607
7325.96 2439
7326.77 2225
7327.58 2046
7328.38 1938
7329.19 1697
7330.00 1469
7330.81 1521
7331.62 1434
7332.43 1522
7333.23 1347
7334.04 1379
7334.85 1409
7335.66 1332
7336.47 1332
7337.27 1392
7338.08 1428
7338.89 1569
7339.70 1494
7340.51 1455
7341.32 1467
7342.13 1504
7342.93 1494
7343.74 1333
7344.55 1331
7345.36 1253
7346.17 1329
7346.98 1352
7347.79 1329
7348.60 1293
7349.41 1390
7350.22 1429
7351.02 1431
7351.83 1329
7352.64 1326
7353.45 1271
7354.26 1307
7355.07 1365
7355.88 1249
7356.69 1356
7357.50 1306
7358.31 1467
7359.12 1377
7359.93 1346
7360.74 1413
7361.55 1451
7362.36 1422
7363.17 1467
7363.98 1451
7364.79 1475
7365.60 1454
7366.41 1435
7367.22 1493
7368.03 1478
7368.84 1489
7369.65 1566
7370.46 1494
7371.27 1503
7372.08 1477
7372.89 1503
7373.70 1498
7374.51 1535
7375.32 1647
7376.13 1539
7376.94 1486
7377.75 1563
7378.56 1719
7379.37 1873
7380.18 2095
7380.99 2297
7381.81 2497
7382.62 2734
7383.43 2695
7384.24 2691
7385.05 2804
7385.86 2593
7386.67 2335
7387.48 2047
7388.29 1856
7389.11 1693
7389.92 1681
7390.73 1551
7391.54 1467
7392.35 1269
7393.16 1361
7393.97 1452
7394.79 1422
7395.60 1366
7396.41 1405
7397.22 1442
7398.03 1698
7398.84 1775
7399.66 1906
7400.47 1960
7401.28 2034
7402.09 2226
7402.90 2241
7403.72 2152
7404.53 2060
7405.34 1990
7406.15 1847
7406.96 1811
7407.78 1850
7408.59 1790
7409.40 1880
7410.21 1745
7411.03 1750
7411.84 1593
7412.65 1651
7413.46 1561
7414.28 1346
7415.09 1342
7415.90 1274
7416.71 1252
7417.53 1164
7418.34 1187
7419.15 1215
7419.97 1172
7420.78 1149
7421.59 1111
7422.41 1193
7423.22 1069
7424.03 1133
7424.84 1116
7425.66 1145
7426.47 1142
7427.28 1110
7428.10 1078
7428.91 1110
7429.72 1147
7430.54 1140
7431.35 1111
7432.17 1119
7432.98 1075
7433.79 1131
7434.61 1014
7435.42 1008
7436.23 1064
7437.05 1052
7437.86 939
7438.68 1020
7439.49 1138
7440.30 1038
7441.12 1033
7441.93 986
7442.75 1037
7443.56 1069
7444.38 1081
7445.19 1039
7446.00 1077
7446.82 983
7447.63 935
7448.45 1052
7449.26 1059
7450.08 962
7450.89 991
7451.71 996
7452.52 988
7453.34 977
7454.15 979
7454.97 1078
7455.78 995
7456.60 1007
7457.41 1044
7458.23 1023
7459.04 950
7459.86 942
7460.67 934
7461.49 1085
7462.30 1040
7463.12 984
7463.93 880
7464.75 990
7465.56 1014
7466.38 1001
7467.19 1130
7468.01 1072
7468.82 1052
7469.64 1056
7470.46 1017
7471.27 1086
7472.09 1018
7472.90 1059
7473.72 1049
7474.54 1013
7475.35 1020
7476.17 983
7476.98 901
7477.80 924
7478.62 875
7479.43 904
7480.25 923
7481.06 941
7481.88 880
7482.70 893
7483.51 778
7484.33 821
7485.15 935
7485.96 879
7486.78 891
7487.60 880
7488.41 943
7489.23 839
7490.05 859
7490.86 833
7491.68 928
7492.50 952
7493.31 793
7494.13 822
7494.95 799
7495.77 906
7496.58 920
7497.40 875
7498.22 929
7499.03 922
7499.85 898
7500.67 828
7501.49 808
7502.30 859
7503.12 851
7503.94 931
7504.76 825
7505.57 863
7506.39 892
7507.21 884
7508.03 864
7508.85 764
7509.66 829
7510.48 846
7511.30 767
7512.12 807
7512.94 783
7513.75 731
7514.57 786
7515.39 826
7516.21 784
7517.03 817
7517.84 862
7518.66 824
7519.48 873
7520.30 795
7521.12 773
7521.94 812
7522.76 815
7523.57 833
7524.39 800
7525.21 855
7526.03 851
7526.85 826
7527.67 773
7528.49 773
7529.31 786
7530.12 782
7530.94 826
7531.76 786
7532.58 845
7533.40 834
7534.22 917
7535.04 788
7535.86 785
7536.68 763
7537.50 844
7538.32 888
7539.14 862
7539.96 853
7540.78 866
7541.59 867
7542.41 892
7543.23 818
7544.05 864
7544.87 933
7545.69 902
7546.51 915
7547.33 902
7548.15 901
7548.97 893
7549.79 899
7550.61 862
7551.43 878
7552.25 899
7553.07 847
7553.89 869
7554.71 893
7555.53 938
7556.36 908
7557.18 914
7558.00 832
7558.82 792
7559.64 911
7560.46 915
7561.28 924
7562.10 925
7562.92 911
7563.74 904
7564.56 849
7565.38 833
7566.20 928
7567.02 911
7567.85 853
7568.67 817
7569.49 862
7570.31 838
7571.13 843
7571.95 894
7572.77 939
7573.59 904
7574.42 927
7575.24 868
7576.06 881
7576.88 831
7577.70 919
7578.52 825
7579.34 825
7580.17 782
7580.99 725
7581.81 794
7582.63 901
7583.45 917
7584.28 906
7585.10 885
7585.92 849
7586.74 876
7587.56 910
7588.39 930
7589.21 1027
7590.03 995
7590.85 1036
7591.67 1043
7592.50 1048
7593.32 1030
7594.14 1013
7594.96 982
7595.79 969
7596.61 890
7597.43 933
7598.26 914
7599.08 830
7599.90 913
7600.72 1060
7601.55 1045
7602.37 1086
7603.19 1171
7604.02 1236
7604.84 1416
7605.66 1367
7606.48 1310
7607.31 1381
7608.13 1329
7608.95 1245
7609.78 1208
7610.60 1268
7611.42 1185
7612.25 1162
7613.07 1116
7613.89 1141
7614.72 1129
7615.54 1076
7616.37 1084
7617.19 1128
7618.01 1121
7618.84 1185
7619.66 1228
7620.48 1233
7621.31 1180
7622.13 1242
7622.96 1142
7623.78 1092
7624.60 955
7625.43 1108
7626.25 1066
7627.08 1053
7627.90 1091
7628.73 1223
7629.55 1288
7630.37 1286
7631.20 1371
7632.02 1607
7632.85 1587
7633.67 1523
7634.50 1478
7635.32 1466
7636.15 1405
7636.97 1363
7637.80 1293
7638.62 1183
7639.45 1129
7640.27 1005
7641.10 1047
7641.92 1035
7642.75 894
7643.57 861
7644.40 875
7645.22 902
7646.05 805
7646.87 832
7647.70 866
7648.52 900
7649.35 974
7650.17 908
7651.00 858
7651.83 919
7652.65 861
7653.48 804
7654.30 851
7655.13 873
7655.95 907
7656.78 868
7657.61 808
7658.43 787
7659.26 800
7660.08 778
7660.91 729
7661.74 819
7662.56 816
7663.39 731
7664.21 707
7665.04 768
7665.87 712
7666.69 776
7667.52 830
7668.35 751
7669.17 697
7670.00 724
7670.83 761
7671.65 820
7672.48 827
7673.31 760
7674.13 655
7674.96 704
7675.79 732
7676.61 789
7677.44 786
7678.27 724
7679.09 832
7679.92 716
7680.75 743
7681.58 763
7682.40 786
7683.23 764
7684.06 802
7684.89 790
7685.71 729
7686.54 802
7687.37 854
7688.19 803
7689.02 745
7689.85 828
7690.68 770
7691.51 720
7692.33 776
7693.16 731
7693.99 804
7694.82 786
7695.64 793
7696.47 790
7697.30 778
7698.13 777
7698.96 787
7699.79 848
7700.61 840
7701.44 749
7702.27 808
7703.10 817
7703.93 838
7704.76 776
7705.58 778
7706.41 864
7707.24 774
7708.07 774
7708.90 751
7709.73 707
7710.56 738
7711.38 756
7712.21 775
7713.04 734
7713.87 659
7714.70 735
7715.53 820
7716.36 806
7717.19 717
7718.02 649
7718.85 755
7719.67 755
7720.50 732
7721.33 716
7722.16 706
7722.99 705
7723.82 782
7724.65 745
7725.48 722
7726.31 702
7727.14 709
7727.97 715
7728.80 695
7729.63 693
7730.46 760
7731.29 680
7732.12 764
7732.95 752
7733.78 773
7734.61 692
7735.44 697
7736.27 696
7737.10 684
7737.93 736
7738.76 670
7739.59 770
7740.42 698
7741.25 690
7742.08 710
7742.91 725
7743.74 659
7744.57 662
7745.40 690
7746.23 805
7747.06 754
7747.90 847
7748.73 969
7749.56 996
7750.39 878
7751.22 954
7752.05 899
7752.88 878
7753.71 849
7754.54 775
7755.37 754
7756.21 658
7757.04 728
7757.87 792
7758.70 793
7759.53 791
7760.36 757
7761.19 751
7762.03 794
7762.86 744
7763.69 783
7764.52 672
7765.35 707
7766.18 732
7767.02 665
7767.85 647
7768.68 637
7769.51 696
7770.34 730
7771.18 669
7772.01 835
7772.84 704
7773.67 631
7774.50 699
7775.34 709
7776.17 645
7777.00 655
7777.83 743
7778.67 777
7779.50 763
7780.33 733
7781.16 722
7782.00 687
7782.83 702
7783.66 683
7784.49 743
7785.33 711
7786.16 747
7786.99 767
7787.82 826
7788.66 747
7789.49 763
7790.32 750
7791.16 765
7791.99 689
7792.82 721
7793.66 699
7794.49 778
7795.32 746
7796.16 808
7796.99 747
7797.82 687
7798.66 739
7799.49 769
7800.32 714
7801.16 733
7801.99 793
7802.82 806
7803.66 748
7804.49 748
7805.33 837
7806.16 729
7806.99 875
7807.83 808
7808.66 768
7809.50 786
7810.33 841
7811.16 832
7812.00 814
7812.83 828
7813.67 826
7814.50 854
7815.34 882
7816.17 901
7817.00 923
7817.84 950
7818.67 951
7819.51 994
7820.34 1050
7821.18 965
7822.01 995
7822.85 950
7823.68 922
7824.52 874
7825.35 908
7826.19 904
7827.02 1024
7827.86 1051
7828.69 921
7829.53 942
7830.36 911
7831.20 934
7832.03 974
7832.87 971
7833.70 960
7834.54 1012
7835.37 1076
7836.21 995
7837.04 889
7837.88 880
7838.72 1007
7839.55 1039
7840.39 965
7841.22 932
7842.06 910
7842.89 897
7843.73 883
7844.57 890
7845.40 848
7846.24 905
7847.07 802
7847.91 797
7848.75 830
7849.58 819
7850.42 831
7851.26 838
7852.09 758
7852.93 776
7853.77 795
7854.60 822
7855.44 861
7856.27 872
7857.11 823
7857.95 868
7858.78 836
7859.62 805
7860.46 864
7861.29 852
7862.13 958
7862.97 855
7863.81 842
7864.64 868
7865.48 842
7866.32 836
7867.15 722
7867.99 760
7868.83 768
7869.67 741
7870.50 858
7871.34 938
7872.18 811
7873.02 788
7873.85 851
7874.69 828
7875.53 872
7876.37 951
7877.20 964
7878.04 1013
7878.88 1112
7879.72 1035
7880.55 904
7881.39 947
7882.23 1020
7883.07 967
7883.91 855
7884.74 801
7885.58 844
7886.42 876
7887.26 851
7888.10 903
7888.94 875
7889.77 908
7890.61 975
7891.45 957
7892.29 990
7893.13 1019
7893.97 1069
7894.80 1023
7895.64 943
7896.48 867
7897.32 948
7898.16 950
7899.00 907
7899.84 961
7900.68 976
7901.52 1043
7902.35 982
7903.19 933
7904.03 970
7904.87 971
7905.71 1033
7906.55 987
7907.39 869
7908.23 820
7909.07 878
7909.91 853
7910.75 887
7911.59 828
7912.43 852
7913.27 877
7914.11 884
7914.94 902
7915.78 952
7916.62 1104
7917.46 1231
7918.30 1217
7919.14 1235
7919.98 1348
7920.82 1241
7921.66 1297
7922.50 1084
7923.34 1084
7924.18 1050
7925.02 978
7925.87 911
7926.71 867
7927.55 909
7928.39 827
7929.23 917
7930.07 855
7930.91 731
7931.75 782
7932.59 765
7933.43 795
7934.27 806
7935.11 840
7935.95 847
7936.79 825
7937.63 817
7938.47 841
7939.32 738
7940.16 813
7941.00 792
7941.84 780
7942.68 763
7943.52 809
7944.36 788
7945.20 789
7946.04 801
7946.89 806
7947.73 823
7948.57 779
7949.41 770
7950.25 804
7951.09 776
7951.94 851
7952.78 838
7953.62 867
7954.46 843
7955.30 809
7956.14 837
7956.99 861
7957.83 929
7958.67 879
7959.51 813
7960.35 853
7961.20 814
7962.04 817
7962.88 812
7963.72 846
7964.57 831
7965.41 891
7966.25 900
7967.09 802
7967.94 968
7968.78 1020
7969.62 956
7970.46 978
7971.31 879
7972.15 839
7972.99 887
7973.83 823
7974.68 789
7975.52 746
7976.36 790
7977.21 774
7978.05 743
7978.89 814
7979.74 812
7980.58 842
7981.42 776
7982.26 776
7983.11 753
7983.95 773
7984.79 752
7985.64 671
7986.48 779
7987.33 791
7988.17 748
7989.01 755
7989.86 760
7990.70 675
7991.54 722
7992.39 800
7993.23 725
7994.08 697
7994.92 691
7995.76 685
7996.61 732
7997.45 711
7998.30 653
7999.14 656
7999.98 655
8000.83 639
8001.67 659
8002.52 610
8003.36 744
8004.21 725
8005.05 707
8005.89 677
8006.74 667
8007.58 646
8008.43 677
8009.27 689
8010.12 681
8010.96 618
8011.81 673
8012.65 673
8013.50 742
8014.34 728
8015.19 699
8016.03 607
8016.88 612
8017.72 700
8018.57 601
8019.41 571
8020.26 617
8021.10 638
8021.95 619
8022.79 703
8023.64 644
8024.48 642
8025.33 598
8026.18 654
8027.02 638
8027.87 642
8028.71 608
8029.56 646
8030.40 680
8031.25 649
8032.10 680
8032.94 693
8033.79 623
8034.63 647
8035.48 692
8036.33 685
8037.17 644
8038.02 629
8038.86 661
8039.71 647
8040.56 655
8041.40 743
8042.25 639
8043.10 731
8043.94 678
8044.79 645
8045.64 665
8046.48 658
8047.33 734
8048.18 685
8049.02 682
8049.87 647
8050.72 709
8051.56 673
8052.41 684
8053.26 709
8054.10 653
8054.95 599
8055.80 621
8056.65 585
8057.49 589
8058.34 590
8059.19 534
8060.04 569
8060.88 544
8061.73 597
8062.58 660
8063.43 661
8064.27 609
8065.12 644
8065.97 640
8066.82 658
8067.66 601
8068.51 587
8069.36 575
8070.21 584
8071.06 586
8071.90 605
8072.75 649
8073.60 661
8074.45 674
8075.30 613
8076.14 589
8076.99 620
8077.84 606
8078.69 557
8079.54 531
8080.39 603
8081.23 579
8082.08 619
8082.93 684
8083.78 675
8084.63 602
8085.48 595
8086.33 574
8087.17 597
8088.02 581
8088.87 591
8089.72 560
8090.57 584
8091.42 602
8092.27 611
8093.12 583
8093.97 548
8094.82 517
8095.67 577
8096.51 643
8097.36 630
8098.21 621
8099.06 581
8099.91 590
8100.76 608
8101.61 631
8102.46 638
8103.31 614
8104.16 593
8105.01 605
8105.86 579
8106.71 590
8107.56 632
8108.41 622
8109.26 635
8110.11 623
8110.96 597
8111.81 618
8112.66 605
8113.51 576
8114.36 563
8115.21 574
8116.06 577
8116.91 519
8117.76 587
8118.61 663
8119.46 608
8120.31 601
8121.16 638
8122.01 639
8122.86 652
8123.72 618
8124.57 675
8125.42 701
8126.27 569
8127.12 613
8127.97 663
8128.82 612
8129.67 556
8130.52 617
8131.37 673
8132.22 606
8133.08 587
8133.93 617
8134.78 596
8135.63 596
8136.48 668
8137.33 724
8138.18 678
8139.04 672
8139.89 686
8140.74 662
8141.59 685
8142.44 715
8143.29 689
8144.15 747
8145.00 702
8145.85 733
8146.70 734
8147.55 683
8148.41 711
8149.26 695
8150.11 767
8150.96 670
8151.81 643
8152.67 693
8153.52 667
8154.37 701
8155.22 689
8156.08 751
8156.93 792
8157.78 852
8158.63 818
8159.49 819
8160.34 732
8161.19 777
8162.04 733
8162.90 705
8163.75 688
8164.60 654
8165.45 659
8166.31 688
8167.16 756
8168.01 658
8168.87 684
8169.72 694
8170.57 701
8171.43 690
8172.28 706
8173.13 697
8173.99 589
8174.84 550
8175.69 643
8176.55 666
8177.40 587
8178.25 573
8179.11 622
8179.96 650
8180.81 616
8181.67 600
8182.52 660
8183.38 569
8184.23 598
8185.08 669
8185.94 681
8186.79 618
8187.65 607
8188.50 507
8189.35 568
8190.21 652
8191.06 629
8191.92 561
8192.77 535
8193.63 570
8194.48 563
8195.33 565
8196.19 548
8197.04 597
8197.90 575
8198.75 611
8199.61 596
8200.46 632
8201.32 625
8202.17 615
8203.03 648
8203.88 623
8204.74 513
8205.59 582
8206.45 697
8207.30 672
8208.16 645
8209.01 595
8209.87 585
8210.72 623
8211.58 601
8212.43 652
8213.29 633
8214.14 620
8215.00 605
8215.86 651
8216.71 659
8217.57 644
8218.42 680
8219.28 630
8220.13 659
8220.99 664
8221.85 703
8222.70 734
8223.56 723
8224.41 740
8225.27 788
8226.13 683
8226.98 686
8227.84 855
8228.69 759
8229.55 736
8230.41 615
8231.26 602
8232.12 561
8232.98 618
8233.83 647
8234.69 594
8235.54 705
8236.40 658
8237.26 676
8238.11 675
8238.97 613
8239.83 540
8240.69 582
8241.54 586
8242.40 619
8243.26 606
8244.11 540
8244.97 570
8245.83 587
8246.68 660
8247.54 608
8248.40 565
8249.26 604
8250.11 660
8250.97 590
8251.83 604
8252.69 552
8253.54 582
8254.40 607
8255.26 605
8256.12 562
8256.97 641
8257.83 673
8258.69 638
8259.55 600
8260.40 617
8261.26 606
8262.12 626
8262.98 548
8263.84 553
8264.69 551
8265.55 582
8266.41 521
8267.27 586
8268.13 611
8268.99 584
8269.84 578
8270.70 595
8271.56 622
8272.42 567
8273.28 560
8274.14 578
8275.00 628
8275.85 613
8276.71 500
8277.57 531
8278.43 586
8279.29 606
8280.15 629
8281.01 582
8281.87 609
8282.72 588
8283.58 545
8284.44 586
8285.30 649
8286.16 635
8287.02 660
8287.88 647
8288.74 563
8289.60 584
8290.46 615
8291.32 663
8292.18 558
8293.04 633
8293.90 559
8294.76 627
8295.62 660
8296.47 627
8297.33 594
8298.19 573
8299.05 657
8299.91 629
8300.77 573
8301.63 593
8302.49 647
8303.35 564
8304.21 698
8305.07 607
8305.93 632
8306.80 634
8307.66 644
8308.52 548
8309.38 581
8310.24 630
8311.10 594
8311.96 555
8312.82 625
8313.68 639
8314.54 585
8315.40 543
8316.26 569
8317.12 674
8317.98 605
8318.84 537
8319.70 603
8320.57 623
8321.43 569
8322.29 604
8323.15 568
8324.01 588
8324.87 630
8325.73 607
8326.59 614
8327.46 603
8328.32 606
8329.18 569
8330.04 602
8330.90 598
8331.76 623
8332.62 585
8333.49 607
8334.35 597
8335.21 616
8336.07 710
8336.93 674
8337.79 670
8338.66 624
8339.52 551
8340.38 522
8341.24 571
8342.10 554
8342.97 632
8343.83 611
8344.69 675
8345.55 630
8346.42 643
8347.28 667
8348.14 642
8349.00 638
8349.87 556
8350.73 620
8351.59 658
8352.45 693
8353.32 696
8354.18 652
8355.04 689
8355.90 637
8356.77 684
8357.63 712
8358.49 662
8359.36 713
8360.22 710
8361.08 675
8361.95 643
8362.81 677
8363.67 681
8364.53 677
8365.40 718
8366.26 631
8367.12 585
8367.99 647
8368.85 688
8369.72 679
8370.58 748
8371.44 730
8372.31 713
8373.17 654
8374.03 712
8374.90 722
8375.76 706
8376.63 706
8377.49 756
8378.35 744
8379.22 701
8380.08 692
8380.95 730
8381.81 774
8382.67 703
8383.54 772
8384.40 804
8385.27 843
8386.13 870
8387.00 876
8387.86 867
8388.72 887
8389.59 871
8390.45 871
8391.32 786
8392.18 797
8393.05 832
8393.91 794
8394.78 810
8395.64 766
8396.51 823
8397.37 882
8398.24 828
8399.10 767
8399.97 833
8400.83 906
8401.70 813
8402.56 774
8403.43 845
8404.29 910
8405.16 910
8406.02 937
8406.89 779
8407.75 807
8408.62 876
8409.49 964
8410.35 873
8411.22 870
8412.08 990
8412.95 953
8413.81 915
8414.68 1005
8415.55 1010
8416.41 965
8417.28 1005
8418.14 928
8419.01 926
8419.88 957
8420.74 963
8421.61 1006
8422.48 1082
8423.34 1125
8424.21 1152
8425.07 1136
8425.94 1091
8426.81 1194
8427.67 1208
8428.54 1282
8429.41 1160
8430.27 1098
8431.14 1192
8432.01 1189
8432.87 1169
8433.74 1236
8434.61 1209
8435.47 1216
8436.34 1274
8437.21 1330
8438.08 1337
8438.94 1283
8439.81 1349
8440.68 1439
8441.54 1576
8442.41 1606
8443.28 1707
8444.15 1697
8445.01 1737
8445.88 1817
8446.75 1725
8447.62 1768
8448.48 1672
8449.35 1707
8450.22 1663
8451.09 1750
8451.95 1734
8452.82 1860
8453.69 2163
8454.56 2329
8455.43 2753
8456.29 3078
8457.16 3534
8458.03 3568
8458.90 3807
8459.77 3943
8460.63 3725
8461.50 3431
8462.37 3261
8463.24 2929
8464.11 2630
8464.98 2593
8465.84 2392
8466.71 2349
8467.58 2605
8468.45 2981
8469.32 3787
8470.19 4710
8471.06 5463
8471.93 6046
8472.79 6515
8473.66 6308
8474.53 5728
8475.40 5107
8476.27 4308
8477.14 3479
8478.01 2920
8478.88 2536
8479.75 2102
8480.62 1906
8481.48 1610
8482.35 1515
8483.22 1435
8484.09 1456
8484.96 1391
8485.83 1391
8486.70 1430
8487.57 1487
8488.44 1490
8489.31 1440
8490.18 1307
8491.05 1287
8491.92 1261
8492.79 1303
8493.66 1329
8494.53 1265
8495.40 1170
8496.27 1126
8497.14 1265
8498.01 1305
8498.88 1369
8499.75 1226
8500.62 1296
8501.49 1281
8502.36 1250
8503.23 1246
8504.10 1245
8504.97 1115
8505.84 1078
8506.71 1108
8507.58 1262
8508.45 1326
8509.33 1301
8510.20 1439
8511.07 1457
8511.94 1350
8512.81 1320
8513.68 1312
8514.55 1274
8515.42 1232
8516.29 1143
8517.16 1187
8518.04 1099
8518.91 1112
8519.78 1068
8520.65 1100
8521.52 1115
8522.39 1110
8523.26 1141
8524.13 1223
8525.01 1105
8525.88 1221
8526.75 1170
8527.62 1176
8528.49 1212
8529.36 1300
8530.24 1333
8531.11 1310
8531.98 1174
8532.85 1276
8533.72 1300
8534.60 1358
8535.47 1233
8536.34 1289
8537.21 1283
8538.08 1245
8538.96 1257
8539.83 1239
8540.70 1326
8541.57 1317
8542.45 1317
8543.32 1213
8544.19 1247
8545.06 1237
8545.94 1262
8546.81 1280
8547.68 1334
8548.55 1295
8549.43 1225
8550.30 1300
8551.17 1334
8552.05 1338
8552.92 1285
8553.79 1383
8554.66 1532
8555.54 1481
8556.41 1472
8557.28 1427
8558.16 1532
8559.03 1350
8559.90 1257
8560.78 1139
8561.65 1126
8562.52 1077
8563.40 1086
8564.27 1060
8565.14 981
8566.02 1036
8566.89 962
8567.77 1003
8568.64 956
8569.51 866
8570.39 847
8571.26 870
8572.13 875
8573.01 919
8573.88 968
8574.76 926
8575.63 881
8576.50 846
8577.38 919
8578.25 998
8579.13 903
8580.00 912
8580.88 851
8581.75 797
8582.63 801
8583.50 835
8584.37 776
8585.25 903
8586.12 826
8587.00 836
8587.87 856
8588.75 780
8589.62 773
8590.50 844
8591.37 815
8592.25 796
8593.12 820
8594.00 835
8594.87 830
8595.75 872
8596.62 824
8597.50 794
8598.37 852
8599.25 819
8600.12 782
8601.00 789
8601.87 795
8602.75 814
8603.63 794
8604.50 836
8605.38 830
8606.25 848
8607.13 889
8608.00 741
8608.88 789
8609.76 805
8610.63 807
8611.51 860
8612.38 721
8613.26 813
8614.14 828
8615.01 809
8615.89 843
8616.76 857
8617.64 830
8618.52 866
8619.39 869
8620.27 921
8621.15 976
8622.02 917
8622.90 842
8623.78 849
8624.65 875
8625.53 908
8626.41 918
8627.28 865
8628.16 842
8629.04 831
8629.91 898
8630.79 849
8631.67 926
8632.54 924
8633.42 879
8634.30 829
8635.17 811
8636.05 810
8636.93 785
8637.81 767
8638.68 883
8639.56 855
8640.44 869
8641.32 904
8642.19 906
8643.07 911
8643.95 931
8644.83 964
8645.70 993
8646.58 943
8647.46 1006
8648.34 956
8649.22 958
8650.09 1023
8650.97 1080
8651.85 1087
8652.73 1088
8653.61 1042
8654.48 1001
8655.36 1072
8656.24 1048
8657.12 1011
8658.00 1008
8658.87 994
8659.75 1019
8660.63 956
8661.51 968
8662.39 1001
8663.27 955
8664.15 1012
8665.02 968
8665.90 937
8666.78 1022
8667.66 1048
8668.54 1036
8669.42 1002
8670.30 1112
8671.18 1173
8672.06 1167
8672.93 1230
8673.81 1313
8674.69 1327
8675.57 1398
8676.45 1501
8677.33 1385
8678.21 1400
8679.09 1427
8679.97 1432
8680.85 1300
8681.73 1234
8682.61 1219
8683.49 1270
8684.37 1257
8685.25 1220
8686.13 1225
8687.01 1147
8687.89 1262
8688.77 1233
8689.65 1407
8690.53 1806
8691.41 2062
8692.29 2458
8693.17 2905
8694.05 3203
8694.93 3505
8695.81 3364
8696.69 3145
8697.57 3027
8698.45 2509
8699.33 2242
8700.21 1856
8701.09 1601
8701.97 1422
8702.85 1249
8703.73 1202
8704.61 1219
8705.49 1106
8706.37 1086
8707.25 1019
8708.13 1049
8709.01 1003
8709.90 1030
8710.78 951
8711.66 919
8712.54 969
8713.42 820
8714.30 841
8715.18 910
8716.06 833
8716.94 792
8717.83 821
8718.71 882
8719.59 840
8720.47 742
8721.35 830
8722.23 780
8723.11 776
8724.00 801
8724.88 841
8725.76 812
8726.64 751
8727.52 827
8728.41 832
8729.29 803
8730.17 897
8731.05 862
8731.93 981
8732.82 949
8733.70 925
8734.58 894
8735.46 822
8736.34 872
8737.23 749
8738.11 734
8738.99 836
8739.87 790
8740.76 697
8741.64 677
8742.52 719
8743.40 761
8744.29 819
8745.17 721
8746.05 673
8746.94 747
8747.82 751
8748.70 705
8749.58 745
8750.47 648
8751.35 668
8752.23 806
8753.12 793
8754.00 798
8754.88 819
8755.77 812
8756.65 891
8757.53 828
8758.42 884
8759.30 911
8760.18 941
8761.07 888
8761.95 881
8762.83 880
8763.72 875
8764.60 809
8765.48 831
8766.37 822
8767.25 823
8768.14 778
8769.02 814
8769.90 797
8770.79 798
8771.67 836
8772.56 897
8773.44 833
8774.32 799
8775.21 812
8776.09 878
8776.98 815
8777.86 768
8778.75 748
8779.63 746
8780.52 742
8781.40 760
8782.28 751
8783.17 746
8784.05 729
8784.94 745
8785.82 708
8786.71 707
8787.59 668
8788.48 656
8789.36 681
8790.25 729
8791.13 830
8792.02 810
8792.90 756
8793.79 722
8794.67 768
8795.56 682
8796.44 656
8797.33 691
8798.22 753
8799.10 678
8799.99 653
8800.87 670
8801.76 647
8802.64 631
8803.53 676
8804.41 663
8805.30 695
8806.19 697
8807.07 699
8807.96 670
8808.84 617
8809.73 749
8810.62 731
8811.50 693
8812.39 661
8813.27 650
8814.16 615
8815.05 635
8815.93 691
8816.82 640
8817.71 647
8818.59 573
8819.48 621
8820.36 628
8821.25 612
8822.14 591
8823.02 617
8823.91 634
8824.80 588
8825.68 590
8826.57 598
8827.46 598
8828.35 588
8829.23 632
8830.12 598
8831.01 567
8831.89 619
8832.78 612
8833.67 619
8834.56 648
8835.44 630
8836.33 589
8837.22 604
8838.10 638
8838.99 515
8839.88 555
8840.77 615
8841.65 662
8842.54 622
8843.43 619
8844.32 658
8845.21 644
8846.09 597
8846.98 587
8847.87 580
8848.76 561
8849.65 544
8850.53 556
8851.42 527
8852.31 590
8853.20 609
8854.09 597
8854.97 580
8855.86 564
8856.75 570
8857.64 568
8858.53 560
8859.42 618
8860.30 549
8861.19 522
8862.08 554
8862.97 534
8863.86 549
8864.75 556
8865.64 609
8866.53 532
8867.41 532
8868.30 529
8869.19 548
8870.08 552
8870.97 511
8871.86 518
8872.75 543
8873.64 603
8874.53 523
8875.42 539
8876.31 516
8877.20 534
8878.08 536
8878.97 532
8879.86 539
8880.75 481
8881.64 540
8882.53 542
8883.42 533
8884.31 551
8885.20 561
8886.09 503
8886.98 534
8887.87 515
8888.76 496
8889.65 477
8890.54 496
8891.43 547
8892.32 523
8893.21 497
8894.10 501
8894.99 460
8895.88 502
8896.77 486
8897.66 491
8898.55 446
8899.44 528
8900.33 494
8901.23 497
8902.12 506
8903.01 486
8903.90 459
8904.79 532
8905.68 578
8906.57 514
8907.46 487
8908.35 440
8909.24 480
8910.13 464
8911.02 460
8911.92 538
8912.81 504
8913.70 533
8914.59 476
8915.48 483
8916.37 491
8917.26 484
8918.15 500
8919.05 474
8919.94 437
8920.83 445
8921.72 480
8922.61 484
8923.50 463
8924.40 468
8925.29 555
8926.18 483
8927.07 453
8927.96 478
8928.86 514
8929.75 455
8930.64 500
8931.53 492
8932.42 460
8933.32 478
8934.21 483
8935.10 472
8935.99 485
8936.89 501
8937.78 439
8938.67 453
8939.56 504
8940.46 508
8941.35 483
8942.24 467
8943.13 457
8944.03 466
8944.92 453
8945.81 486
8946.70 468
8947.60 433
8948.49 443
8949.38 443
8950.28 462
8951.17 492
8952.06 502
8952.96 470
8953.85 453
8954.74 459
8955.64 514
8956.53 606
8957.42 483
8958.32 468
8959.21 452
8960.10 457
8961.00 500
8961.89 499
8962.78 499
8963.68 457
8964.57 523
8965.46 522
8966.36 512
8967.25 494
8968.15 546
8969.04 560
8969.93 509
8970.83 468
8971.72 456
8972.62 429
8973.51 457
8974.41 448
8975.30 468
8976.19 522
8977.09 520
8977.98 442
8978.88 475
8979.77 462
8980.67 475
8981.56 506
8982.46 491
8983.35 497
8984.25 460
8985.14 468
8986.03 446
8986.93 513
8987.82 489
8988.72 483
8989.61 423
8990.51 458
8991.40 436
8992.30 425
8993.19 464
8994.09 447
8994.99 500
8995.88 499
8996.78 492
8997.67 430
8998.57 441
8999.46 506
9000.36 515
9001.25 444
9002.15 397
9003.04 455
9003.94 467
9004.84 471
9005.73 496
9006.63 491
9007.52 479
9008.42 490
9009.32 484
9010.21 481
9011.11 501
9012.00 452
9012.90 445
9013.80 477
9014.69 442
9015.59 437
9016.49 444
9017.38 492
9018.28 468
9019.17 491
9020.07 475
9020.97 482
9021.86 479
9022.76 486
9023.66 446
9024.55 391
9025.45 480
9026.35 451
9027.25 397
9028.14 401
9029.04 433
9029.94 424
9030.83 468
9031.73 494
9032.63 500
9033.52 487
9034.42 445
9035.32 458
9036.22 421
9037.11 493
9038.01 462
9038.91 484
9039.81 426
9040.70 434
9041.60 492
9042.50 436
9043.40 476
9044.29 503
9045.19 395
9046.09 449
9046.99 472
9047.89 481
9048.78 436
9049.68 431
9050.58 467
9051.48 454
9052.38 495
9053.27 439
9054.17 434
9055.07 431
9055.97 429
9056.87 386
9057.77 474
9058.66 503
9059.56 429
9060.46 459
9061.36 469
9062.26 412
9063.16 431
9064.06 540
9064.95 471
9065.85 435
9066.75 419
9067.65 411
9068.55 405
9069.45 449
9070.35 535
9071.25 455
9072.15 465
9073.05 490
9073.94 449
9074.84 452
9075.74 391
9076.64 467
9077.54 524
9078.44 442
9079.34 424
9080.24 443
9081.14 444
9082.04 440
9082.94 446
9083.84 478
9084.74 465
9085.64 486
9086.54 453
9087.44 470
9088.34 504
9089.24 457
9090.14 479
9091.04 467
9091.94 431
9092.84 451
9093.74 490
9094.64 513
9095.54 476
9096.44 458
9097.34 457
9098.24 476
9099.14 418
9100.04 425
9100.94 480
9101.84 530
9102.74 433
9103.64 449
9104.54 460
9105.44 413
9106.35 401
9107.25 464
9108.15 430
9109.05 520
9109.95 454
9110.85 487
9111.75 491
9112.65 430
9113.55 399
9114.46 349
9115.36 450
9116.26 462
9117.16 457
9118.06 449
9118.96 450
9119.86 435
9120.76 451
9121.67 392
9122.57 404
9123.47 453
9124.37 458
9125.27 452
9126.17 400
9127.08 454
9127.98 425
9128.88 441
9129.78 515
9130.68 459
9131.59 376
9132.49 412
9133.39 429
9134.29 374
9135.20 384
9136.10 416
9137.00 461
9137.90 452
9138.80 477
9139.71 462
9140.61 432
9141.51 453
9142.41 486
9143.32 420
9144.22 463
9145.12 456
9146.03 447
9146.93 417
9147.83 473
9148.73 504
9149.64 473
9150.54 480
9151.44 430
9152.35 473
9153.25 433
9154.15 445
9155.06 426
9155.96 428
9156.86 415
9157.77 410
9158.67 427
9159.57 430
9160.48 425
9161.38 488
9162.28 465
9163.19 408
9164.09 403
9164.99 404
9165.90 472
9166.80 431
9167.71 470
9168.61 448
9169.51 451
9170.42 466
9171.32 471
9172.23 462
9173.13 460
9174.03 444
9174.94 452
9175.84 473
9176.75 451
9177.65 492
9178.56 486
9179.46 447
9180.36 468
9181.27 422
9182.17 442
9183.08 464
9183.98 436
9184.89 399
9185.79 451
9186.70 443
9187.60 482
9188.51 432
9189.41 463
9190.32 472
9191.22 455
9192.13 477
9193.03 496
9193.94 460
9194.84 442
9195.75 430
9196.65 423
9197.56 448
9198.46 399
9199.37 452
9200.27 512
9201.18 523
9202.09 550
9202.99 527
9203.90 510
9204.80 535
9205.71 481
9206.61 460
9207.52 468
9208.43 393
9209.33 395
9210.24 460
9211.14 456
9212.05 376
9212.96 420
9213.86 457
9214.77 492
9215.67 552
9216.58 516
9217.49 521
9218.39 577
9219.30 533
9220.21 537
9221.11 540
9222.02 558
9222.93 546
9223.83 530
9224.74 518
9225.65 501
9226.55 483
9227.46 491
9228.37 450
9229.27 454
9230.18 465
9231.09 461
9231.99 406
9232.90 412
9233.81 428
9234.71 467
9235.62 384
9236.53 400
9237.44 442
9238.34 383
9239.25 412
9240.16 463
9241.07 381
9241.97 388
9242.88 438
9243.79 401
9244.70 382
9245.60 454
9246.51 418
9247.42 419
9248.33 408
9249.24 406
9250.14 418
9251.05 446
9251.96 447
9252.87 393
9253.78 438
9254.68 393
9255.59 397
9256.50 411
9257.41 400
9258.32 428
9259.22 401
9260.13 421
9261.04 408
9261.95 427
9262.86 418
9263.77 402
9264.68 403
9265.58 408
9266.49 361
9267.40 404
9268.31 405
9269.22 428
9270.13 401
9271.04 407
9271.95 424
9272.86 400
9273.76 422
9274.67 424
9275.58 437
9276.49 406
9277.40 382
9278.31 402
9279.22 416
9280.13 413
9281.04 439
9281.95 447
9282.86 442
9283.77 475
9284.68 456
9285.59 444
9286.50 410
9287.41 428
9288.32 438
9289.23 461
9290.14 388
9291.05 411
9291.96 459
9292.87 464
9293.78 395
9294.69 436
9295.60 409
9296.51 441
9297.42 520
9298.33 460
9299.24 479
9300.15 517
9301.06 473
9301.97 482
9302.88 550
9303.79 528
9304.70 503
9305.61 445
9306.52 483
9307.43 571
9308.34 495
9309.25 532
9310.16 557
9311.08 571
9311.99 473
9312.90 474
9313.81 450
9314.72 497
9315.63 422
9316.54 418
9317.45 514
9318.36 457
9319.28 470
9320.19 512
9321.10 445
9322.01 400
9322.92 394
9323.83 472
9324.74 468
9325.66 446
9326.57 445
9327.48 444
9328.39 469
9329.30 446
9330.21 487
9331.13 429
9332.04 449
9332.95 456
9333.86 436
9334.77 466
9335.69 499
9336.60 453
9337.51 396
9338.42 440
9339.34 423
9340.25 395
9341.16 455
9342.07 442
9342.98 453
9343.90 423
9344.81 451
9345.72 483
9346.64 465
9347.55 470
9348.46 427
9349.37 423
9350.29 443
9351.20 465
9352.11 432
9353.03 452
9353.94 436
9354.85 488
9355.76 485
9356.68 415
9357.59 413
9358.50 500
9359.42 471
9360.33 449
9361.24 440
9362.16 421
9363.07 410
9363.98 467
9364.90 507
9365.81 483
9366.72 479
9367.64 438
9368.55 421
9369.47 445
9370.38 478
9371.29 481
9372.21 483
9373.12 436
9374.04 408
9374.95 475
9375.86 429
9376.78 413
9377.69 417
9378.61 463
9379.52 440
9380.43 441
9381.35 469
9382.26 494
9383.18 504
9384.09 479
9385.01 467
9385.92 414
9386.84 461
9387.75 472
9388.67 506
9389.58 504
9390.49 545
9391.41 555
9392.32 497
9393.24 565
9394.15 557
9395.07 569
9395.98 578
9396.90 555
9397.81 587
9398.73 613
9399.65 557
9400.56 624
9401.48 554
9402.39 509
9403.31 572
9404.22 473
9405.14 496
9406.05 451
9406.97 438
9407.88 466
9408.80 483
9409.72 501
9410.63 475
9411.55 510
9412.46 493
9413.38 473
9414.30 468
9415.21 543
9416.13 473
9417.04 456
9417.96 456
9418.88 458
9419.79 459
9420.71 493
9421.62 540
9422.54 511
9423.46 574
9424.37 554
9425.29 520
9426.21 528
9427.12 475
9428.04 492
9428.96 553
9429.87 502
9430.79 487
9431.71 500
9432.62 472
9433.54 446
9434.46 477
9435.37 528
9436.29 437
9437.21 526
9438.13 564
9439.04 506
9439.96 468
9440.88 543
9441.79 551
9442.71 502
9443.63 485
9444.55 508
9445.46 531
9446.38 557
9447.30 563
9448.22 581
9449.13 562
9450.05 562
9450.97 583
9451.89 543
9452.81 609
9453.72 682
9454.64 663
9455.56 709
9456.48 760
9457.40 730
9458.31 633
9459.23 589
9460.15 577
9461.07 531
9461.99 535
9462.90 576
9463.82 541
9464.74 506
9465.66 553
9466.58 514
9467.50 535
9468.42 550
9469.33 494
9470.25 522
9471.17 479
9472.09 506
9473.01 554
9473.93 505
9474.85 500
9475.77 520
9476.68 508
9477.60 486
9478.52 513
9479.44 528
9480.36 549
9481.28 463
9482.20 514
9483.12 536
9484.04 549
9484.96 524
9485.88 495
9486.80 539
9487.72 552
9488.64 606
9489.56 533
9490.48 521
9491.39 515
9492.31 515
9493.23 544
9494.15 532
9495.07 570
9495.99 558
9496.91 477
9497.83 497
9498.75 531
9499.67 495
9500.59 553
9501.51 598
9502.43 564
9503.36 576
9504.28 535
9505.20 572
9506.12 514
9507.04 534
9507.96 574
9508.88 543
9509.80 541
9510.72 537
9511.64 448
9512.56 477
9513.48 562
9514.40 526
9515.32 526
9516.24 569
9517.16 608
9518.09 555
9519.01 587
9519.93 659
9520.85 602
9521.77 552
9522.69 572
9523.61 600
9524.53 623
9525.46 628
9526.38 639
9527.30 572
9528.22 581
9529.14 676
9530.06 660
9530.98 708
9531.91 820
9532.83 948
9533.75 988
9534.67 953
9535.59 911
9536.52 1004
9537.44 1036
9538.36 949
9539.28 820
9540.20 789
9541.13 746
9542.05 688
9542.97 678
9543.89 663
9544.81 704
9545.74 678
9546.66 680
9547.58 606
9548.50 577
9549.43 568
9550.35 593
9551.27 638
9552.19 618
9553.12 576
9554.04 582
9554.96 679
9555.89 566
9556.81 547
9557.73 695
9558.65 683
9559.58 681
9560.50 613
9561.42 617
9562.35 665
9563.27 680
9564.19 650
9565.12 648
9566.04 636
9566.96 642
9567.89 617
9568.81 603
9569.73 615
9570.66 586
9571.58 643
9572.50 601
9573.43 604
9574.35 559
9575.28 623
9576.20 639
9577.12 599
9578.05 564
9578.97 490
9579.89 537
9580.82 550
9581.74 504
9582.67 558
9583.59 530
9584.52 562
9585.44 585
9586.36 603
9587.29 517
9588.21 531
9589.14 626
9590.06 571
9590.99 566
9591.91 565
9592.84 536
9593.76 545
9594.68 555
9595.61 594
9596.53 567
9597.46 590
9598.38 581
9599.31 566
9600.23 566
9601.16 550
9602.08 550
9603.01 574
9603.93 642
9604.86 604
9605.78 615
9606.71 557
9607.64 592
9608.56 616
9609.49 606
9610.41 598
9611.34 577
9612.26 661
9613.19 725
9614.11 679
9615.04 677
9615.97 604
9616.89 660
9617.82 605
9618.74 646
9619.67 709
9620.59 668
9621.52 649
9622.45 664
9623.37 755
9624.30 696
9625.22 712
9626.15 668
9627.08 605
9628.00 670
9628.93 666
9629.86 657
9630.78 677
9631.71 767
9632.64 825
9633.56 806
9634.49 785
9635.42 710
9636.34 757
9637.27 867
9638.20 820
9639.12 790
9640.05 753
9640.98 802
9641.90 892
9642.83 851
9643.76 850
9644.69 826
9645.61 860
9646.54 864
9647.47 917
9648.39 968
9649.32 941
9650.25 1033
9651.18 1017
9652.10 1110
9653.03 1058
9653.96 1034
9654.89 1040
9655.81 1038
9656.74 936
9657.67 981
9658.60 940
9659.53 915
9660.45 842
9661.38 921
9662.31 885
9663.24 850
9664.16 839
9665.09 783
9666.02 854
9666.95 884
9667.88 907
9668.81 970
9669.73 943
9670.66 942
9671.59 942
9672.52 959
9673.45 938
9674.38 933
9675.31 934
9676.23 974
9677.16 967
9678.09 931
9679.02 1007
9679.95 993
9680.88 968
9681.81 1019
9682.74 1022
9683.66 1080
9684.59 1053
9685.52 1035
9686.45 1074
9687.38 1019
9688.31 1055
9689.24 1044
9690.17 1168
9691.10 1094
9692.03 1050
9692.96 1123
9693.89 1203
9694.82 1112
9695.75 1131
9696.68 1238
9697.60 1305
9698.53 1475
9699.46 1495
9700.39 1518
9701.32 1605
9702.25 1621
9703.18 1625
9704.11 1519
9705.04 1497
9705.97 1432
9706.90 1365
9707.83 1196
9708.76 1223
9709.69 1149
9710.62 1063
9711.56 1137
9712.49 1197
9713.42 1095
9714.35 1205
9715.28 1223
9716.21 1262
9717.14 1304
9718.07 1257
9719.00 1250
9719.93 1170
9720.86 1181
9721.79 1123
9722.72 1149
9723.65 1046
9724.58 1022
9725.52 1003
9726.45 1045
9727.38 988
9728.31 1042
9729.24 958
9730.17 979
9731.10 1029
9732.03 1033
9732.97 1095
9733.90 1029
9734.83 1089
9735.76 1068
9736.69 990
9737.62 1050
9738.55 978
9739.49 909
9740.42 948
9741.35 906
9742.28 892
9743.21 945
9744.15 946
9745.08 805
9746.01 861
9746.94 924
9747.87 834
9748.81 884
9749.74 852
9750.67 919
9751.60 907
9752.53 871
9753.47 807
9754.40 831
9755.33 837
9756.26 852
9757.20 835
9758.13 815
9759.06 761
9759.99 793
9760.93 860
9761.86 864
9762.79 868
9763.73 872
9764.66 848
9765.59 854
9766.52 834
9767.46 871
9768.39 902
9769.32 862
9770.26 867
9771.19 862
9772.12 857
9773.06 808
9773.99 861
9774.92 869
9775.86 903
9776.79 918
9777.72 897
9778.66 956
9779.59 951
9780.52 983
9781.46 997
9782.39 1048
9783.33 1050
9784.26 1099
9785.19 1034
9786.13 972
9787.06 1027
9787.99 1044
9788.93 996
9789.86 947
9790.80 921
9791.73 940
9792.67 957
9793.60 834
9794.53 879
9795.47 892
9796.40 967
9797.34 870
9798.27 952
9799.21 942
9800.14 888
9801.08 975
9802.01 998
9802.94 935
9803.88 880
9804.81 875
9805.75 839
9806.68 852
9807.62 768
9808.55 720
9809.49 727
9810.42 697
9811.36 719
9812.29 686
9813.23 663
9814.16 674
9815.10 714
9816.04 737
9816.97 726
9817.91 698
9818.84 710
9819.78 652
9820.71 728
9821.65 714
9822.58 689
9823.52 667
9824.46 692
9825.39 667
9826.33 680
9827.26 672
9828.20 638
9829.14 670
9830.07 671
9831.01 584
9831.94 698
9832.88 695
9833.82 664
9834.75 696
9835.69 643
9836.62 628
9837.56 660
9838.50 654
9839.43 688
9840.37 719
9841.31 629
9842.24 643
9843.18 643
9844.12 661
9845.05 687
9845.99 673
9846.93 614
9847.86 639
9848.80 609
9849.74 627
9850.67 642
9851.61 667
9852.55 654
9853.49 688
9854.42 666
9855.36 696
9856.30 722
9857.23 688
9858.17 643
9859.11 676
9860.05 697
9860.98 729
9861.92 712
9862.86 687
9863.80 705
9864.73 675
9865.67 644
9866.61 582
9867.55 617
9868.49 667
9869.42 673
9870.36 621
9871.30 629
9872.24 665
9873.18 717
9874.11 629
9875.05 630
9875.99 672
9876.93 631
9877.87 623
9878.81 623
9879.74 660
9880.68 654
9881.62 638
9882.56 702
9883.50 669
9884.44 635
9885.37 581
9886.31 571
9887.25 647
9888.19 652
9889.13 589
9890.07 599
9891.01 626
9891.95 652
9892.89 542
9893.82 631
9894.76 593
9895.70 584
9896.64 547
9897.58 583
9898.52 599
9899.46 594
9900.40 583
9901.34 583
9902.28 569
9903.22 622
9904.16 631
9905.10 570
9906.04 641
9906.98 603
9907.92 589
9908.86 542
9909.80 587
9910.73 569
9911.67 540
9912.61 590
9913.55 601
9914.49 580
9915.43 565
9916.38 563
9917.32 517
9918.26 539
9919.20 570
9920.14 565
9921.08 546
9922.02 580
9922.96 674
9923.90 702
9924.84 628
9925.78 781
9926.72 882
9927.66 964
9928.60 995
9929.54 992
9930.48 1053
9931.42 1020
9932.36 1009
9933.30 846
9934.25 742
9935.19 696
9936.13 727
9937.07 637
9938.01 561
9938.95 628
9939.89 594
9940.83 658
9941.78 589
9942.72 551
9943.66 614
9944.60 600
9945.54 588
9946.48 567
9947.42 603
9948.37 596
9949.31 532
9950.25 507
9951.19 511
9952.13 511
9953.07 546
9954.02 530
9954.96 492
9955.90 504
9956.84 536
9957.78 548
9958.73 607
9959.67 523
9960.61 519
9961.55 506
9962.50 522
9963.44 450
9964.38 526
9965.32 553
9966.27 565
9967.21 582
9968.15 475
9969.09 489
9970.04 505
9970.98 520
9971.92 511
9972.86 546
9973.81 525
9974.75 563
9975.69 509
9976.64 519
9977.58 456
9978.52 493
9979.46 504
9980.41 492
9981.35 444
9982.29 451
9983.24 436
9984.18 483
9985.12 513
9986.07 401
9987.01 440
9987.95 447
9988.90 520
9989.84 474
9990.79 485
9991.73 475
9992.67 502
9993.62 483
9994.56 525
9995.50 430
9996.45 530
9997.39 503
9998.34 466
9999.28 485
10000.22 464
10001.17 473
10002.11 515
10003.06 519
10004.00 484
10004.95 511
10005.89 502
10006.83 538
10007.78 498
10008.72 481
10009.67 466
10010.61 477
10011.56 471
10012.50 479
10013.45 487
10014.39 474
10015.34 526
10016.28 473
10017.23 512
10018.17 462
10019.12 430
10020.06 454
10021.01 498
10021.95 462
10022.90 454
10023.84 498
10024.79 448
10025.73 505
10026.68 478
10027.62 487
10028.57 463
10029.51 514
10030.46 508
10031.40 454
10032.35 468
10033.30 453
10034.24 497
10035.19 508
10036.13 438
10037.08 499
10038.03 436
10038.97 440
10039.92 473
10040.86 452
10041.81 469
10042.76 474
10043.70 452
10044.65 438
10045.59 452
10046.54 414
10047.49 444
10048.43 491
10049.38 485
10050.33 382
10051.27 499
10052.22 522
10053.17 441
10054.11 458
10055.06 418
10056.01 469
10056.95 447
10057.90 448
10058.85 435
10059.79 486
10060.74 421
10061.69 392
10062.63 460
10063.58 437
10064.53 417
10065.48 473
10066.42 472
10067.37 429
10068.32 458
10069.26 458
10070.21 489
10071.16 487
10072.11 490
10073.05 442
10074.00 465
10074.95 466
10075.90 452
10076.84 399
10077.79 430
10078.74 421
10079.69 471
10080.64 418
10081.58 480
10082.53 438
10083.48 442
10084.43 455
10085.38 400
10086.32 473
10087.27 399
10088.22 393
10089.17 398
10090.12 421
10091.07 407
10092.01 424
10092.96 416
10093.91 394
10094.86 440
10095.81 469
10096.76 454
10097.71 453
10098.65 415
10099.60 421
10100.55 435
10101.50 401
10102.45 404
10103.40 417
10104.35 404
10105.30 406
10106.25 418
10107.20 369
10108.14 387
10109.09 415
10110.04 426
10110.99 461
10111.94 389
10112.89 373
10113.84 452
10114.79 417
10115.74 394
10116.69 444
10117.64 420
10118.59 404
10119.54 465
10120.49 427
10121.44 437
10122.39 416
10123.34 456
10124.29 427
10125.24 453
10126.19 382
10127.14 414
10128.09 420
10129.04 431
10129.99 416
10130.94 426
10131.89 379
10132.84 446
10133.79 422
10134.74 441
10135.69 425
10136.64 440
10137.59 451
10138.54 412
10139.49 405
10140.44 425
10141.39 431
10142.34 444
10143.30 440
10144.25 470
10145.20 514
10146.15 505
10147.10 463
10148.05 392
10149.00 392
10149.95 434
10150.90 422
10151.86 411
10152.81 493
10153.76 429
10154.71 454
10155.66 452
10156.61 437
10157.56 451
10158.52 419
10159.47 430
10160.42 446
10161.37 456
10162.32 410
10163.27 411
10164.23 381
10165.18 417
10166.13 489
10167.08 449
10168.03 457
10168.99 462
10169.94 475
10170.89 543
10171.84 473
10172.79 452
10173.75 475
10174.70 519
10175.65 461
10176.60 423
10177.56 443
10178.51 454
10179.46 464
10180.41 505
10181.37 522
10182.32 492
10183.27 528
10184.22 487
10185.18 503
10186.13 514
10187.08 458
10188.04 483
10188.99 577
10189.94 538
10190.89 529
10191.85 509
10192.80 558
10193.75 571
10194.71 541
10195.66 533
10196.61 532
10197.57 528
10198.52 503
10199.47 558
10200.43 531
10201.38 517
10202.34 518
10203.29 569
10204.24 472
10205.20 533
10206.15 590
10207.10 626
10208.06 662
10209.01 663
10209.97 611
10210.92 611
10211.87 665
10212.83 627
10213.78 566
10214.74 474
10215.69 521
10216.64 525
10217.60 550
10218.55 529
10219.51 567
10220.46 517
10221.42 497
10222.37 459
10223.33 518
10224.28 558
10225.24 514
10226.19 541
10227.14 562
10228.10 590
10229.05 540
10230.01 499
10230.96 485
10231.92 513
10232.87 554
10233.83 582
10234.78 678
10235.74 695
10236.70 683
10237.65 684
10238.61 693
10239.56 742
10240.52 724
10241.47 701
10242.43 623
10243.38 595
10244.34 575
10245.29 484
10246.25 501
10247.21 481
10248.16 523
10249.12 502
10250.07 473
10251.03 488
10251.98 506
10252.94 540
10253.90 502
10254.85 518
10255.81 423
10256.76 408
10257.72 455
10258.68 491
10259.63 500
10260.59 503
10261.55 453
10262.50 442
10263.46 426
10264.42 447
10265.37 444
10266.33 372
10267.29 387
10268.24 424
10269.20 406
10270.16 468
10271.11 445
10272.07 404
10273.03 419
10273.98 355
10274.94 382
10275.90 423
10276.85 464
10277.81 453
10278.77 432
10279.73 389
10280.68 382
10281.64 443
10282.60 477
10283.56 382
10284.51 444
10285.47 411
10286.43 424
10287.39 438
10288.34 379
10289.30 411
10290.26 403
10291.22 400
10292.17 419
10293.13 464
10294.09 418
10295.05 434
10296.01 444
10296.96 483
10297.92 414
10298.88 398
10299.84 369
10300.80 410
10301.75 460
10302.71 467
10303.67 455
10304.63 408
10305.59 370
10306.55 389
10307.51 437
10308.46 394
10309.42 381
10310.38 391
10311.34 420
10312.30 382
10313.26 375
10314.22 396
10315.18 355
10316.13 413
10317.09 406
10318.05 407
10319.01 447
10319.97 414
10320.93 378
10321.89 374
10322.85 372
10323.81 415
10324.77 479
10325.73 460
10326.69 399
10327.64 444
10328.60 428
10329.56 389
10330.52 382
10331.48 397
10332.44 443
10333.40 421
10334.36 411
10335.32 398
10336.28 447
10337.24 408
10338.20 425
10339.16 395
10340.12 407
10341.08 368
10342.04 429
10343.00 423
10343.96 432
10344.92 379
10345.88 378
10346.84 421
10347.80 358
10348.76 320
10349.72 416
10350.69 380
10351.65 397
10352.61 402
10353.57 425
10354.53 348
10355.49 381
10356.45 363
10357.41 396
10358.37 394
10359.33 352
10360.29 393
10361.25 393
10362.22 395
10363.18 401
10364.14 444
10365.10 352
10366.06 391
10367.02 405
10367.98 394
10368.94 384
10369.91 369
10370.87 371
10371.83 422
10372.79 392
10373.75 370
10374.71 332
10375.67 416
10376.64 415
10377.60 365
10378.56 376
10379.52 415
10380.48 406
10381.45 393
10382.41 360
10383.37 390
10384.33 388
10385.29 387
10386.26 425
10387.22 373
10388.18 351
10389.14 389
10390.11 354
10391.07 356
10392.03 377
10392.99 393
10393.96 359
10394.92 402
10395.88 392
10396.84 411
10397.81 433
10398.77 344
10399.73 380
10400.69 364
10401.66 383
10402.62 409
10403.58 421
10404.55 407
10405.51 364
10406.47 436
10407.44 441
10408.40 386
10409.36 403
10410.33 418
10411.29 432
10412.25 448
10413.22 366
10414.18 399
10415.14 456
10416.11 444
10417.07 455
10418.03 511
10419.00 563
10419.96 609
10420.93 606
10421.89 586
10422.85 608
10423.82 533
10424.78 577
10425.74 535
10426.71 451
10427.67 492
10428.64 457
10429.60 459
10430.57 412
10431.53 424
10432.49 433
10433.46 383
10434.42 438
10435.39 409
10436.35 408
10437.32 463
10438.28 367
10439.25 398
10440.21 393
10441.18 395
10442.14 376
10443.10 394
10444.07 371
10445.03 346
10446.00 432
10446.96 425
10447.93 367
10448.89 356
10449.86 385
10450.83 379
10451.79 354
10452.76 378
10453.72 391
10454.69 417
10455.65 397
10456.62 379
10457.58 323
10458.55 366
10459.51 376
10460.48 395
10461.45 411
10462.41 391
10463.38 350
10464.34 346
10465.31 370
10466.27 365
10467.24 342
10468.21 354
10469.17 370
10470.14 378
10471.10 339
10472.07 335
10473.04 380
10474.00 391
10474.97 357
10475.94 332
10476.90 386
10477.87 376
10478.83 355
10479.80 365
10480.77 370
10481.73 298
10482.70 343
10483.67 325
10484.63 352
10485.60 331
10486.57 329
10487.54 320
10488.50 403
10489.47 414
10490.44 409
10491.40 384
10492.37 420
10493.34 365
10494.30 377
10495.27 364
10496.24 380
10497.21 324
10498.17 401
10499.14 423
10500.11 400
10501.08 420
10502.04 434
10503.01 355
10503.98 376
10504.95 340
10505.91 381
10506.88 402
10507.85 404
10508.82 405
10509.79 385
10510.75 369
10511.72 376
10512.69 352
10513.66 380
10514.63 401
10515.59 383
10516.56 373
10517.53 411
10518.50 438
10519.47 390
10520.44 389
10521.40 404
10522.37 388
10523.34 390
10524.31 391
10525.28 378
10526.25 375
10527.22 371
10528.18 376
10529.15 382
10530.12 430
10531.09 482
10532.06 441
10533.03 376
10534.00 397
10534.97 428
10535.94 385
10536.91 382
10537.87 403
10538.84 360
10539.81 366
10540.78 376
10541.75 382
10542.72 395
10543.69 397
10544.66 383
10545.63 398
10546.60 407
10547.57 458
10548.54 419
10549.51 384
10550.48 378
10551.45 410
10552.42 397
10553.39 398
10554.36 408
10555.33 364
10556.30 429
10557.27 408
10558.24 437
10559.21 486
10560.18 507
10561.15 545
10562.12 622
10563.09 642
10564.06 653
10565.03 614
10566.00 558
10566.97 572
10567.94 571
10568.91 565
10569.88 536
10570.85 451
10571.82 417
10572.80 451
10573.77 381
10574.74 415
10575.71 365
10576.68 422
10577.65 396
10578.62 385
10579.59 420
10580.56 410
10581.54 430
10582.51 388
10583.48 365
10584.45 396
10585.42 434
10586.39 396
10587.36 437
10588.33 449
10589.31 429
10590.28 423
10591.25 469
10592.22 430
10593.19 403
10594.16 423
10595.14 409
10596.11 450
10597.08 502
10598.05 479
10599.02 462
10600.00 402
10600.97 423
10601.94 447
10602.91 417
10603.89 424
10604.86 378
10605.83 403
10606.80 399
10607.77 426
10608.75 383
10609.72 458
10610.69 433
10611.66 374
10612.64 380
10613.61 419
10614.58 426
10615.56 411
10616.53 423
10617.50 428
10618.47 446
10619.45 390
10620.42 418
10621.39 405
10622.37 401
10623.34 393
10624.31 417
10625.29 429
10626.26 426
10627.23 390
10628.21 394
10629.18 384
10630.15 428
10631.13 407
10632.10 341
10633.07 350
10634.05 372
10635.02 417
10635.99 450
10636.97 404
10637.94 521
10638.92 556
10639.89 514
10640.86 538
10641.84 533
10642.81 544
10643.79 537
10644.76 533
10645.73 546
10646.71 457
10647.68 450
10648.66 463
10649.63 501
10650.61 493
10651.58 411
10652.55 401
10653.53 405
10654.50 440
10655.48 460
10656.45 464
10657.43 401
10658.40 394
10659.38 433
10660.35 372
10661.33 420
10662.30 418
10663.28 368
10664.25 383
10665.23 379
10666.20 358
10667.18 419
10668.15 409
10669.13 397
10670.10 375
10671.08 424
10672.05 425
10673.03 403
10674.00 422
10674.98 367
10675.96 371
10676.93 365
10677.91 378
10678.88 361
10679.86 353
10680.83 386
10681.81 376
10682.79 407
10683.76 388
10684.74 338
10685.71 370
10686.69 412
10687.67 417
10688.64 411
10689.62 384
10690.59 352
10691.57 335
10692.55 325
10693.52 389
10694.50 398
10695.48 398
10696.45 347
10697.43 337
10698.41 372
10699.38 381
10700.36 372
10701.34 389
10702.31 362
10703.29 333
10704.27 390
10705.24 381
10706.22 392
10707.20 379
10708.17 350
10709.15 392
10710.13 377
10711.10 353
10712.08 343
10713.06 367
10714.04 351
10715.01 326
10715.99 356
10716.97 337
10717.95 350
10718.92 335
10719.90 393
10720.88 403
10721.86 369
10722.83 351
10723.81 356
10724.79 379
10725.77 343
10726.75 367
10727.72 356
10728.70 327
10729.68 334
10730.66 365
10731.64 369
10732.61 359
10733.59 337
10734.57 339
10735.55 390
10736.53 349
10737.51 344
10738.48 336
10739.46 340
10740.44 357
10741.42 448
10742.40 389
10743.38 419
10744.35 365
10745.33 313
10746.31 355
10747.29 359
10748.27 361
10749.25 354
10750.23 329
10751.21 372
10752.19 364
10753.17 372
10754.14 364
10755.12 313
10756.10 350
10757.08 342
10758.06 368
10759.04 372
10760.02 361
10761.00 330
10761.98 346
10762.96 344
10763.94 315
10764.92 334
10765.90 343
10766.88 323
10767.86 322
10768.84 342
10769.82 339
10770.80 317
10771.78 326
10772.76 354
10773.74 363
10774.72 377
10775.70 323
10776.68 349
10777.66 374
10778.64 360
10779.62 315
10780.60 393
10781.58 379
10782.56 398
10783.54 346
10784.52 384
10785.50 353
10786.48 361
10787.46 308
10788.44 333
10789.42 357
10790.40 339
10791.38 414
10792.36 346
10793.35 346
10794.33 337
10795.31 312
10796.29 345
10797.27 360
10798.25 313
10799.23 331
10800.21 366
10801.19 376
10802.18 318
10803.16 359
10804.14 355
10805.12 366
10806.10 379
10807.08 353
10808.06 356
10809.05 369
10810.03 305
10811.01 312
10811.99 351
10812.97 354
10813.96 334
10814.94 331
10815.92 302
10816.90 362
10817.88 374
10818.87 389
10819.85 367
10820.83 340
10821.81 352
10822.79 352
10823.78 354
10824.76 324
10825.74 331
10826.72 358
10827.71 392
10828.69 357
10829.67 309
10830.65 334
10831.64 357
10832.62 340
10833.60 336
10834.58 311
10835.57 340
10836.55 350
10837.53 359
10838.52 412
10839.50 392
10840.48 429
10841.47 391
10842.45 341
10843.43 345
10844.41 343
10845.40 346
10846.38 356
10847.36 362
10848.35 364
10849.33 341
10850.32 367
10851.30 373
10852.28 364
10853.27 327
10854.25 327
10855.23 343
10856.22 401
10857.20 422
10858.18 394
10859.17 379
10860.15 386
10861.14 399
10862.12 357
10863.10 420
10864.09 409
10865.07 361
10866.06 348
10867.04 355
10868.03 367
10869.01 413
10869.99 392
10870.98 393
10871.96 412
10872.95 430
10873.93 386
10874.92 392
10875.90 383
10876.89 348
10877.87 400
10878.86 431
10879.84 447
10880.83 400
10881.81 430
10882.80 397
10883.78 384
10884.77 454
10885.75 436
10886.74 392
10887.72 442
10888.71 502
10889.69 424
10890.68 463
10891.66 438
10892.65 456
10893.63 466
10894.62 440
10895.60 427
10896.59 441
10897.58 417
10898.56 435
10899.55 459
10900.53 413
10901.52 488
10902.50 428
10903.49 468
10904.48 469
10905.46 432
10906.45 472
10907.44 528
10908.42 517
10909.41 476
10910.39 475
10911.38 538
10912.37 564
10913.35 457
10914.34 470
10915.33 468
10916.31 507
10917.30 535
10918.29 494
10919.27 500
10920.26 520
10921.25 490
10922.23 507
10923.22 468
10924.21 526
10925.19 557
10926.18 569
10927.17 544
10928.15 519
10929.14 583
10930.13 569
10931.11 532
10932.10 560
10933.09 537
10934.08 573
10935.06 530
10936.05 485
10937.04 567
10938.03 596
10939.01 623
10940.00 577
10940.99 584
10941.98 578
10942.96 605
10943.95 653
10944.94 644
10945.93 635
10946.92 649
10947.90 633
10948.89 641
10949.88 601
10950.87 745
10951.86 748
10952.84 652
10953.83 727
10954.82 784
10955.81 847
10956.80 809
10957.79 905
10958.77 946
10959.76 971
10960.75 1000
10961.74 1043
10962.73 1036
10963.72 995
10964.71 870
10965.69 834
10966.68 903
10967.67 789
10968.66 844
10969.65 779
10970.64 672
10971.63 649
10972.62 712
10973.61 715
10974.59 718
10975.58 731
10976.57 739
10977.56 700
10978.55 681
10979.54 695
10980.53 803
10981.52 736
10982.51 713
10983.50 747
10984.49 797
10985.48 812
10986.47 728
10987.46 743
10988.45 767
10989.44 815
10990.43 777
10991.42 812
10992.41 796
10993.40 807
10994.39 782
10995.38 884
10996.37 891
10997.36 988
10998.35 1139
10999.34 1371
11000.33 1428
11001.32 1499
11002.31 1495
11003.30 1549
11004.29 1526
11005.28 1423
11006.27 1341
11007.26 1193
11008.25 1146
11009.24 1031
11010.23 822
11011.22 852
11012.21 859
11013.21 804
11014.20 755
11015.19 737
11016.18 724
11017.17 707
11018.16 659
11019.15 713
11020.14 687
11021.13 722
11022.13 652
11023.12 653
11024.11 613
11025.10 609
11026.09 618
11027.08 615
11028.07 584
11029.07 602
11030.06 630
11031.05 691
11032.04 606
11033.03 573
11034.02 545
11035.02 580
11036.01 537
11037.00 543
11037.99 582
11038.98 546
11039.98 555
11040.97 570
11041.96 521
11042.95 514
11043.94 554
11044.94 512
11045.93 544
11046.92 537
11047.91 551
11048.91 542
11049.90 518
11050.89 517
11051.88 479
11052.88 453
11053.87 449
11054.86 502
11055.86 515
11056.85 484
11057.84 455
11058.83 526
11059.83 483
11060.82 466
11061.81 476
11062.81 487
11063.80 511
11064.79 519
11065.79 468
11066.78 473
11067.77 470
11068.77 505
11069.76 464
11070.75 416
11071.75 453
11072.74 468
11073.73 475
11074.73 505
11075.72 499
11076.71 523
11077.71 485
11078.70 486
11079.70 448
11080.69 468
11081.68 449
11082.68 479
11083.67 515
11084.67 452
11085.66 456
11086.65 486
11087.65 453
11088.64 468
11089.64 456
11090.63 422
11091.63 438
11092.62 477
11093.62 478
11094.61 505
11095.60 506
11096.60 442
11097.59 467
11098.59 410
11099.58 415
11100.58 424
11101.57 480
11102.57 466
11103.56 483
11104.56 445
11105.55 442
11106.55 446
11107.54 424
11108.54 468
11109.53 467
11110.53 469
11111.52 440
11112.52 434
11113.51 400
11114.51 399
11115.51 400
11116.50 441
11117.50 407
11118.49 410
11119.49 428
11120.48 409
11121.48 443
11122.48 444
11123.47 440
11124.47 404
11125.46 367
11126.46 426
11127.45 430
11128.45 450
11129.45 477
11130.44 448
11131.44 449
11132.44 434
11133.43 447
11134.43 458
11135.42 426
11136.42 399
11137.42 445
11138.41 421
11139.41 410
11140.41 456
11141.40 482
11142.40 405
11143.40 425
11144.39 374
11145.39 404
11146.39 450
11147.38 495
11148.38 432
11149.38 417
11150.38 437
11151.37 402
11152.37 433
11153.37 397
11154.36 392
11155.36 385
11156.36 415
11157.36 390
11158.35 357
11159.35 400
11160.35 405
11161.35 368
11162.34 412
11163.34 380
11164.34 377
11165.34 413
11166.33 351
11167.33 364
11168.33 357
11169.33 425
11170.33 416
11171.32 414
11172.32 360
11173.32 381
11174.32 416
11175.32 435
11176.31 411
11177.31 380
11178.31 410
11179.31 358
11180.31 370
11181.31 369
11182.30 343
11183.30 425
11184.30 420
11185.30 419
11186.30 407
11187.30 402
11188.30 390
11189.30 362
11190.29 354
11191.29 366
11192.29 371
11193.29 390
11194.29 354
11195.29 377
11196.29 374
11197.29 368
11198.29 404
11199.29 400
11200.28 394
11201.28 386
11202.28 422
11203.28 347
11204.28 364
11205.28 357
11206.28 366
11207.28 399
11208.28 377
11209.28 427
11210.28 410
11211.28 443
11212.28 450
11213.28 406
11214.28 359
11215.28 354
11216.28 367
11217.28 400
11218.28 373
11219.28 361
11220.28 370
11221.28 389
11222.28 381
11223.28 362
11224.28 359
11225.28 422
11226.28 345
11227.28 339
11228.28 393
11229.28 372
11230.28 366
11231.28 399
11232.29 402
11233.29 375
11234.29 322
11235.29 372
11236.29 373
11237.29 368
11238.29 360
11239.29 369
11240.29 361
11241.29 323
11242.29 362
11243.30 381
11244.30 332
11245.30 344
11246.30 353
11247.30 377
11248.30 373
11249.30 384
11250.31 357
11251.31 385
11252.31 429
11253.31 377
11254.31 357
11255.31 392
11256.32 376
11257.32 377
11258.32 388
11259.32 375
11260.32 398
11261.33 360
11262.33 387
11263.33 376
11264.33 375
11265.33 380
11266.34 410
11267.34 382
11268.34 356
11269.34 376
11270.35 358
11271.35 383
11272.35 389
11273.35 372
11274.36 392
11275.36 421
11276.36 422
11277.36 450
11278.37 468
11279.37 478
11280.37 464
11281.37 504
11282.38 498
11283.38 528
11284.38 506
11285.39 465
11286.39 462
11287.39 402
11288.40 423
11289.40 409
11290.40 440
11291.41 438
11292.41 438
11293.41 398
11294.42 417
11295.42 432
11296.42 457
11297.43 373
11298.43 398
11299.43 365
11300.44 412
11301.44 382
11302.45 414
11303.45 395
11304.45 445
11305.46 415
11306.46 419
11307.47 412
11308.47 451
11309.47 414
11310.48 416
11311.48 479
11312.49 483
11313.49 422
11314.50 467
11315.50 460
11316.50 493
11317.51 497
11318.51 483
11319.52 475
11320.52 418
11321.53 460
11322.53 439
11323.54 415
11324.54 403
11325.55 433
11326.55 403
11327.56 340
11328.56 357
11329.57 361
11330.57 350
11331.58 350
11332.58 348
11333.59 356
11334.59 358
11335.60 411
11336.60 380
11337.61 371
11338.61 379
11339.62 394
11340.63 427
11341.63 379
11342.64 397
11343.64 397
11344.65 399
11345.65 346
11346.66 347
11347.67 349
11348.67 385
11349.68 349
11350.68 342
11351.69 372
11352.70 391
11353.70 355
11354.71 314
11355.71 372
11356.72 350
11357.73 348
11358.73 377
11359.74 347
11360.75 338
11361.75 340
11362.76 372
11363.76 384
11364.77 323
11365.78 308
11366.78 362
11367.79 344
11368.80 324
11369.81 354
11370.81 369
11371.82 339
11372.83 323
11373.83 321
11374.84 345
11375.85 336
11376.85 358
11377.86 322
11378.87 313
11379.88 364
11380.88 364
11381.89 381
11382.90 387
11383.91 331
11384.91 314
11385.92 320
11386.93 326
11387.94 335
11388.94 311
11389.95 322
11390.96 340
11391.97 347
11392.97 355
11393.98 331
11394.99 319
11396.00 361
11397.01 391
11398.01 365
11399.02 310
11400.03 342
11401.04 370
11402.05 365
11403.06 359
11404.06 320
11405.07 333
11406.08 347
11407.09 367
11408.10 340
11409.11 353
11410.12 330
11411.12 360
11412.13 326
11413.14 325
11414.15 336
11415.16 329
11416.17 367
11417.18 333
11418.19 321
11419.19 318
11420.20 297
11421.21 318
11422.22 323
11423.23 364
11424.24 336
11425.25 316
11426.26 335
11427.27 323
11428.28 334
11429.29 305
11430.30 279
11431.31 295
11432.32 275
11433.33 354
11434.34 345
11435.35 376
11436.36 348
11437.36 331
11438.37 333
11439.38 340
11440.39 411
11441.40 314
11442.41 348
11443.42 323
11444.43 334
11445.45 338
11446.46 335
11447.47 317
11448.48 280
11449.49 378
11450.50 329
11451.51 276
11452.52 328
11453.53 333
11454.54 300
11455.55 355
11456.56 366
11457.57 399
11458.58 385
11459.59 367
11460.60 323
11461.61 331
11462.63 337
11463.64 355
11464.65 325
11465.66 392
11466.67 342
11467.68 325
11468.69 310
11469.70 334
11470.71 383
11471.73 357
11472.74 337
11473.75 340
11474.76 386
11475.77 365
11476.78 360
11477.79 381
11478.81 367
11479.82 343
11480.83 376
11481.84 333
11482.85 318
11483.87 343
11484.88 398
11485.89 306
11486.90 313
11487.91 348
11488.93 344
11489.94 341
11490.95 305
11491.96 322
11492.97 361
11493.99 358
11495.00 339
11496.01 331
11497.02 326
11498.04 329
11499.05 358
11500.06 335
11501.07 333
11502.09 277
11503.10 359
11504.11 320
11505.13 315
11506.14 327
11507.15 369
11508.16 316
11509.18 379
11510.19 360
11511.20 339
11512.22 344
11513.23 340
11514.24 366
11515.26 346
11516.27 332
11517.28 372
11518.30 376
11519.31 369
11520.32 336
11521.34 312
11522.35 336
11523.36 370
11524.38 370
11525.39 351
11526.40 353
11527.42 321
11528.43 349
11529.45 378
11530.46 330
11531.47 318
11532.49 338
11533.50 357
11534.52 377
11535.53 342
11536.54 357
11537.56 388
11538.57 345
11539.59 338
11540.60 294
11541.62 372
11542.63 408
11543.65 399
11544.66 390
11545.67 390
11546.69 320
11547.70 345
11548.72 395
11549.73 405
11550.75 384
11551.76 391
11552.78 363
11553.79 405
11554.81 379
11555.82 383
11556.84 411
11557.85 372
11558.87 432
11559.88 423
11560.90 418
11561.91 434
11562.93 418
11563.95 383
11564.96 453
11565.98 412
11566.99 426
11568.01 438
11569.02 415
11570.04 420
11571.05 450
11572.07 430
11573.09 428
11574.10 477
11575.12 464
11576.13 465
11577.15 487
11578.17 528
11579.18 550
11580.20 562
11581.21 591
11582.23 626
11583.25 636
11584.26 585
11585.28 526
11586.30 605
11587.31 607
11588.33 618
11589.35 617
11590.36 591
11591.38 662
11592.40 733
11593.41 750
11594.43 792
11595.45 885
11596.46 986
11597.48 1086
11598.50 1161
11599.51 1302
11600.53 1358
11601.55 1518
11602.56 1431
11603.58 1497
11604.60 1428
11605.62 1253
11606.63 1165
11607.65 1003
11608.67 884
11609.69 781
11610.70 760
11611.72 664
11612.74 581
11613.76 555
11614.77 605
11615.79 618
11616.81 624
11617.83 586
11618.84 536
11619.86 546
11620.88 473
11621.90 474
11622.92 465
11623.93 510
11624.95 532
11625.97 502
11626.99 437
11628.01 424
11629.03 502
11630.04 459
11631.06 488
11632.08 509
11633.10 521
11634.12 493
11635.14 451
11636.15 483
11637.17 500
11638.19 416
11639.21 409
11640.23 425
11641.25 437
11642.27 431
11643.29 349
11644.30 397
11645.32 393
11646.34 391
11647.36 368
11648.38 360
11649.40 376
11650.42 376
11651.44 364
11652.46 386
11653.48 366
11654.50 355
11655.52 360
11656.54 349
11657.55 365
11658.57 376
11659.59 429
11660.61 389
11661.63 336
11662.65 380
11663.67 358
11664.69 292
11665.71 321
11666.73 385
11667.75 402
11668.77 393
11669.79 392
11670.81 377
11671.83 393
11672.85 391
11673.87 405
11674.89 405
11675.91 401
11676.93 399
11677.95 399
11678.98 380
11680.00 413
11681.02 446
11682.04 393
11683.06 402
11684.08 377
11685.10 398
11686.12 402
11687.14 395
11688.16 405
11689.18 413
11690.20 393
11691.22 353
11692.25 384
11693.27 360
11694.29 370
11695.31 385
11696.33 372
11697.35 391
11698.37 412
11699.39 406
11700.42 415
11701.44 415
11702.46 411
11703.48 384
11704.50 375
11705.52 404
11706.54 359
11707.57 366
11708.59 372
11709.61 375
11710.63 336
11711.65 378
11712.68 381
11713.70 353
11714.72 332
11715.74 376
11716.76 386
11717.79 368
11718.81 316
11719.83 350
11720.85 328
11721.88 349
11722.90 361
11723.92 358
11724.94 347
11725.97 359
11726.99 361
11728.01 296
11729.03 291
11730.06 303
11731.08 339
11732.10 327
11733.12 333
11734.15 365
11735.17 298
11736.19 360
11737.22 350
11738.24 314
11739.26 335
11740.29 320
11741.31 374
11742.33 337
11743.35 314
11744.38 364
11745.40 344
11746.43 331
11747.45 332
11748.47 345
11749.50 342
11750.52 359
11751.54 390
11752.57 384
11753.59 326
11754.61 357
11755.64 312
11756.66 333
11757.69 358
11758.71 366
11759.73 377
11760.76 348
11761.78 373
11762.81 343
11763.83 346
11764.85 344
11765.88 294
11766.90 291
11767.93 321
11768.95 321
11769.98 318
11771.00 323
11772.02 364
11773.05 337
11774.07 339
11775.10 357
11776.12 346
11777.15 348
11778.17 348
11779.20 290
11780.22 293
11781.25 355
11782.27 366
11783.30 297
11784.32 294
11785.35 330
11786.37 309
11787.40 307
11788.42 351
11789.45 330
11790.47 335
11791.50 348
11792.53 354
11793.55 341
11794.58 312
11795.60 352
11796.63 364
11797.65 340
11798.68 293
11799.70 280
11800.73 296
11801.76 299
11802.78 342
11803.81 326
11804.83 334
11805.86 347
11806.89 309
11807.91 355
11808.94 354
11809.96 323
11810.99 325
11812.02 281
11813.04 334
11814.07 356
11815.10 370
11816.12 287
11817.15 315
11818.18 292
11819.20 289
11820.23 302
11821.26 325
11822.28 297
11823.31 337
11824.34 299
11825.36 327
11826.39 373
11827.42 341
11828.44 348
11829.47 314
11830.50 377
11831.52 346
11832.55 334
11833.58 345
11834.61 337
11835.63 334
11836.66 338
11837.69 330
11838.72 328
11839.74 342
11840.77 330
11841.80 371
11842.83 315
11843.85 304
11844.88 339
11845.91 355
11846.94 347
11847.96 336
11848.99 357
11850.02 295
11851.05 333
11852.08 334
11853.10 297
11854.13 343
11855.16 339
11856.19 364
11857.22 301
11858.25 353
11859.27 340
11860.30 330
11861.33 331
11862.36 340
11863.39 372
11864.42 339
11865.44 344
11866.47 369
11867.50 392
11868.53 354
11869.56 368
11870.59 344
11871.62 309
11872.65 335
11873.68 372
11874.70 365
11875.73 349
11876.76 327
11877.79 342
11878.82 371
11879.85 352
11880.88 374
11881.91 348
11882.94 393
11883.97 385
11885.00 395
11886.03 410
11887.06 377
11888.09 386
11889.11 407
11890.14 380
11891.17 430
11892.20 424
11893.23 385
11894.26 409
11895.29 402
11896.32 415
11897.35 390
11898.38 451
11899.41 451
11900.44 466
11901.47 506
11902.50 543
11903.53 593
11904.56 536
11905.60 482
11906.63 456
11907.66 514
11908.69 520
11909.72 515
11910.75 475
11911.78 474
11912.81 478
11913.84 422
11914.87 445
11915.90 484
11916.93 490
11917.96 445
11918.99 466
11920.02 477
11921.06 466
11922.09 436
11923.12 399
11924.15 444
11925.18 485
11926.21 509
11927.24 527
11928.27 533
11929.31 572
11930.34 640
11931.37 696
11932.40 617
11933.43 679
11934.46 735
11935.49 804
11936.53 750
11937.56 636
11938.59 574
11939.62 519
11940.65 527
11941.69 524
11942.72 488
11943.75 447
11944.78 437
11945.81 435
11946.85 441
11947.88 435
11948.91 415
11949.94 367
11950.97 437
11952.01 394
11953.04 420
11954.07 409
11955.10 421
11956.14 423
11957.17 374
11958.20 401
11959.23 363
11960.27 395
11961.30 358
11962.33 378
11963.37 401
11964.40 396
11965.43 343
11966.46 373
11967.50 381
11968.53 382
11969.56 356
11970.60 367
11971.63 367
11972.66 390
11973.70 360
11974.73 386
11975.76 394
11976.80 353
11977.83 370
11978.86 347
11979.90 352
11980.93 333
11981.96 330
11983.00 374
11984.03 347
11985.07 371
11986.10 359
11987.13 384
11988.17 361
11989.20 369
11990.24 357
11991.27 326
11992.30 393
11993.34 376
11994.37 381
11995.41 391
11996.44 364
11997.48 356
11998.51 357
11999.54 374
12000.58 362
12001.61 421
12002.65 386
12003.68 420
12004.72 381
12005.75 376
12006.79 385
12007.82 432
12008.86 387
12009.89 368
12010.93 405
12011.96 401
12013.00 362
12014.03 356
12015.07 385
12016.10 437
12017.14 412
12018.17 440
12019.21 390
12020.24 437
12021.28 420
12022.31 435
12023.35 459
12024.38 427
12025.42 440
12026.45 408
12027.49 417
12028.53 371
12029.56 392
12030.60 423
12031.63 421
12032.67 379
12033.70 389
12034.74 387
12035.78 409
12036.81 360
12037.85 396
12038.88 413
12039.92 373
12040.96 361
12041.99 366
12043.03 360
12044.07 378
12045.10 354
12046.14 401
12047.18 385
12048.21 387
12049.25 392
12050.28 383
12051.32 340
12052.36 353
12053.39 356
12054.43 394
12055.47 416
12056.51 414
12057.54 424
12058.58 366
12059.62 354
12060.65 360
12061.69 365
12062.73 383
12063.76 410
12064.80 425
12065.84 405
12066.88 378
12067.91 373
12068.95 332
12069.99 354
12071.03 395
12072.06 392
12073.10 384
12074.14 348
12075.18 396
12076.21 396
12077.25 380
12078.29 434
12079.33 359
12080.37 433
12081.40 434
12082.44 332
12083.48 328
12084.52 350
12085.56 392
12086.59 359
12087.63 374
12088.67 392
12089.71 386
12090.75 377
12091.79 385
12092.82 447
12093.86 413
12094.90 376
12095.94 383
12096.98 368
12098.02 410
12099.06 448
12100.09 406
12101.13 424
12102.17 427
12103.21 415
12104.25 429
12105.29 487
12106.33 461
12107.37 455
12108.41 408
12109.45 413
12110.48 403
12111.52 400
12112.56 464
12113.60 406
12114.64 382
12115.68 325
12116.72 368
12117.76 360
12118.80 346
12119.84 365
12120.88 350
12121.92 341
12122.96 347
12124.00 356
12125.04 336
12126.08 339
12127.12 351
12128.16 370
12129.20 343
12130.24 349
12131.28 355
12132.32 306
12133.36 311
12134.40 299
12135.44 306
12136.48 327
12137.52 327
12138.56 342
12139.60 361
12140.64 396
12141.68 328
12142.72 337
12143.76 331
12144.80 346
12145.84 341
12146.88 354
12147.93 312
12148.97 299
12150.01 285
12151.05 345
12152.09 328
12153.13 341
12154.17 275
12155.21 359
12156.25 318
12157.29 297
12158.34 299
12159.38 306
12160.42 357
12161.46 324
12162.50 307
12163.54 339
12164.58 321
12165.63 310
12166.67 330
12167.71 317
12168.75 281
12169.79 298
12170.83 350
12171.88 285
12172.92 301
12173.96 308
12175.00 314
12176.04 332
12177.09 297
12178.13 362
12179.17 318
12180.21 308
12181.25 268
12182.30 325
12183.34 308
12184.38 299
12185.42 339
12186.47 306
12187.51 279
12188.55 328
12189.59 306
12190.64 302
12191.68 318
12192.72 320
12193.77 322
12194.81 325
12195.85 311
12196.89 293
12197.94 336
12198.98 309
12200.02 333
12201.07 273
12202.11 317
12203.15 337
12204.20 349
12205.24 342
12206.28 315
12207.33 309
12208.37 309
12209.41 328
12210.46 340
12211.50 320
12212.54 282
12213.59 318
12214.63 300
12215.67 338
12216.72 349
12217.76 312
12218.81 349
12219.85 345
12220.89 347
12221.94 349
12222.98 315
12224.03 329
12225.07 299
12226.11 318
12227.16 363
12228.20 321
12229.25 384
12230.29 378
12231.33 351
12232.38 307
12233.42 330
12234.47 343
12235.51 354
12236.56 337
12237.60 345
12238.65 304
12239.69 314
12240.74 309
12241.78 285
12242.83 352
12243.87 357
12244.92 338
12245.96 303
12247.01 311
12248.05 325
12249.10 317
12250.14 320
12251.19 343
12252.23 304
12253.28 296
12254.32 316
12255.37 318
12256.41 340
12257.46 303
12258.50 324
12259.55 347
12260.60 298
12261.64 304
12262.69 325
12263.73 309
12264.78 332
12265.82 285
12266.87 262
12267.92 288
12268.96 275
12270.01 309
12271.05 267
12272.10 264
12273.15 261
12274.19 335
12275.24 323
12276.29 310
12277.33 278
12278.38 302
12279.42 351
12280.47 299
12281.52 281
12282.56 312
12283.61 312
12284.66 282
12285.70 283
12286.75 287
12287.80 267
12288.84 299
12289.89 285
12290.94 297
12291.99 263
12293.03 272
12294.08 265
12295.13 267
12296.17 290
12297.22 266
12298.27 294
12299.32 297
12300.36 296
12301.41 316
12302.46 271
12303.51 304
12304.55 246
12305.60 286
12306.65 309
12307.70 299
12308.74 322
12309.79 289
12310.84 275
12311.89 300
12312.93 306
12313.98 296
12315.03 271
12316.08 269
12317.13 262
12318.17 263
12319.22 295
12320.27 282
12321.32 314
12322.37 268
12323.42 268
12324.46 237
12325.51 273
12326.56 341
12327.61 325
12328.66 300
12329.71 300
12330.76 298
12331.80 284
12332.85 276
12333.90 294
12334.95 326
12336.00 320
12337.05 303
12338.10 307
12339.15 325
12340.19 278
12341.24 262
12342.29 272
12343.34 277
12344.39 280
12345.44 267
12346.49 286
12347.54 267
12348.59 318
12349.64 293
12350.69 275
12351.74 300
12352.79 248
12353.84 272
12354.89 286
12355.94 287
12356.99 240
12358.04 256
12359.09 281
12360.14 288
12361.18 288
12362.23 323
12363.28 310
12364.33 292
12365.39 290
12366.44 327
12367.49 285
12368.54 297
12369.59 303
12370.64 297
12371.69 354
12372.74 325
12373.79 296
12374.84 281
12375.89 286
12376.94 293
12377.99 306
12379.04 309
12380.09 279
12381.14 269
12382.19 268
12383.24 305
12384.29 298
12385.35 324
12386.40 347
12387.45 320
12388.50 292
12389.55 280
12390.60 296
12391.65 300
12392.70 322
12393.75 324
12394.81 352
12395.86 334
12396.91 288
12397.96 315
12399.01 285
12400.06 296
12401.12 308
12402.17 308
12403.22 279
12404.27 303
12405.32 314
12406.37 325
12407.43 302
12408.48 278
12409.53 298
12410.58 353
12411.63 309
12412.69 298
12413.74 318
12414.79 292
12415.84 325
12416.90 326
12417.95 292
12419.00 302
12420.05 302
12421.10 347
12422.16 339
12423.21 283
12424.26 286
12425.32 306
12426.37 297
12427.42 294
12428.47 310
12429.53 295
12430.58 336
12431.63 342
12432.68 346
12433.74 353
12434.79 350
12435.84 318
12436.90 305
12437.95 285
12439.00 328
12440.06 328
12441.11 331
12442.16 351
12443.22 334
12444.27 296
12445.32 341
12446.38 327
12447.43 309
12448.48 321
12449.54 316
12450.59 349
12451.65 339
12452.70 337
12453.75 324
12454.81 333
12455.86 405
12456.92 351
12457.97 323
12459.02 330
12460.08 292
12461.13 332
12462.19 319
12463.24 306
12464.29 328
12465.35 359
12466.40 335
12467.46 313
12468.51 337
12469.57 386
12470.62 344
12471.68 361
12472.73 367
12473.79 339
12474.84 367
12475.90 400
12476.95 387
12478.00 367
12479.06 370
12480.11 370
12481.17 384
12482.22 415
12483.28 408
12484.34 418
12485.39 467
12486.45 510
12487.50 503
12488.56 513
12489.61 640
12490.67 677
12491.72 684
12492.78 742
12493.83 746
12494.89 890
12495.94 962
12497.00 993
12498.06 976
12499.11 997
12500.17 924
12501.22 923
12502.28 809
12503.34 693
12504.39 659
12505.45 640
12506.50 565
12507.56 517
12508.62 536
12509.67 530
12510.73 485
12511.79 404
12512.84 430
12513.90 409
12514.95 416
12516.01 443
12517.07 396
12518.12 379
12519.18 373
12520.24 375
12521.29 389
12522.35 356
12523.41 370
12524.46 352
12525.52 362
12526.58 395
12527.64 382
12528.69 368
12529.75 399
12530.81 417
12531.86 379
12532.92 406
12533.98 354
12535.04 355
12536.09 361
12537.15 364
12538.21 356
12539.27 338
12540.32 316
12541.38 321
12542.44 343
12543.50 360
12544.55 279
12545.61 360
12546.67 379
12547.73 374
12548.78 360
12549.84 353
12550.90 353
12551.96 382
12553.02 361
12554.07 366
12555.13 342
12556.19 309
12557.25 306
12558.31 356
12559.37 332
12560.42 368
12561.48 363
12562.54 340
12563.60 335
12564.66 376
12565.72 382
12566.78 364
12567.83 370
12568.89 390
12569.95 424
12571.01 421
12572.07 445
12573.13 502
12574.19 437
12575.25 481
12576.31 493
12577.36 506
12578.42 522
12579.48 518
12580.54 479
12581.60 455
12582.66 415
12583.72 435
12584.78 412
12585.84 449
12586.90 448
12587.96 406
12589.02 445
12590.08 437
12591.14 427
12592.20 438
12593.26 442
12594.32 453
12595.38 409
12596.44 411
12597.50 391
12598.56 392
12599.62 390
12600.68 389
12601.74 395
12602.80 390
12603.86 413
12604.92 384
12605.98 313
12607.04 374
12608.10 333
12609.16 339
12610.22 345
12611.28 385
12612.34 405
12613.40 386
12614.46 326
12615.52 327
12616.58 370
12617.64 340
12618.70 335
12619.76 363
12620.83 343
12621.89 336
12622.95 329
12624.01 317
12625.07 341
12626.13 349
12627.19 343
12628.25 370
12629.31 308
12630.38 284
12631.44 307
12632.50 327
12633.56 329
12634.62 357
12635.68 354
12636.74 376
12637.81 286
12638.87 344
12639.93 288
12640.99 352
12642.05 385
12643.12 357
12644.18 356
12645.24 401
12646.30 344
12647.36 366
12648.43 372
12649.49 408
12650.55 303
12651.61 338
12652.67 352
12653.74 353
12654.80 376
12655.86 372
12656.92 375
12657.99 388
12659.05 376
12660.11 353
12661.17 367
12662.24 372
12663.30 392
12664.36 424
12665.42 391
12666.49 406
12667.55 389
12668.61 364
12669.68 350
12670.74 315
12671.80 331
12672.87 355
12673.93 345
12674.99 350
12676.06 358
12677.12 328
12678.18 371
12679.25 345
12680.31 338
12681.37 361
12682.44 320
12683.50 361
12684.56 339
12685.63 349
12686.69 352
12687.75 358
12688.82 347
12689.88 353
12690.95 295
12692.01 301
12693.07 299
12694.14 296
12695.20 352
12696.27 348
12697.33 329
12698.39 365
12699.46 362
12700.52 322
12701.59 327
12702.65 371
12703.72 378
12704.78 322
12705.84 333
12706.91 333
12707.97 298
12709.04 313
12710.10 298
12711.17 339
12712.23 338
12713.30 360
12714.36 342
12715.43 359
12716.49 296
12717.56 343
12718.62 336
12719.69 294
12720.75 324
12721.82 350
12722.88 306
12723.95 333
12725.01 292
12726.08 307
12727.14 324
12728.21 325
12729.28 291
12730.34 281
12731.41 337
12732.47 326
12733.54 307
12734.60 310
12735.67 304
12736.73 298
12737.80 276
12738.87 326
12739.93 364
12741.00 363
12742.06 316
12743.13 310
12744.20 316
12745.26 326
12746.33 347
12747.40 310
12748.46 294
12749.53 280
12750.59 258
12751.66 258
12752.73 283
12753.79 294
12754.86 287
12755.93 287
12756.99 297
12758.06 300
12759.13 276
12760.19 315
12761.26 294
12762.33 250
12763.39 255
12764.46 281
12765.53 300
12766.60 297
12767.66 279
12768.73 273
12769.80 310
12770.86 319
12771.93 314
12773.00 297
12774.07 309
12775.13 288
12776.20 269
12777.27 249
12778.34 281
12779.40 280
12780.47 266
12781.54 267
12782.61 257
12783.67 297
12784.74 271
12785.81 305
12786.88 304
12787.95 308
12789.01 294
12790.08 328
12791.15 276
12792.22 309
12793.29 322
12794.35 303
12795.42 330
12796.49 310
12797.56 265
12798.63 287
12799.70 323
12800.76 259
12801.83 243
12802.90 315
12803.97 320
12805.04 322
12806.11 274
12807.18 296
12808.25 293
12809.31 342
12810.38 312
12811.45 284
12812.52 300
12813.59 301
12814.66 314
12815.73 284
12816.80 281
12817.87 274
12818.94 331
12820.01 294
12821.07 329
12822.14 320
12823.21 283
12824.28 266
12825.35 338
12826.42 352
12827.49 303
12828.56 283
12829.63 272
12830.70 258
12831.77 300
12832.84 278
12833.91 254
12834.98 275
12836.05 313
12837.12 307
12838.19 268
12839.26 255
12840.33 266
12841.40 251
12842.47 274
12843.54 312
12844.61 318
12845.68 231
12846.75 244
12847.82 263
12848.89 261
12849.96 281
12851.03 264
12852.10 260
12853.18 265
12854.25 267
12855.32 258
12856.39 254
12857.46 283
12858.53 251
12859.60 242
12860.67 250
12861.74 261
12862.81 279
12863.88 303
12864.96 242
12866.03 275
12867.10 244
12868.17 257
12869.24 232
12870.31 239
12871.38 249
12872.46 251
12873.53 257
12874.60 275
12875.67 241
12876.74 249
12877.81 236
12878.88 255
12879.96 266
12881.03 235
12882.10 259
12883.17 245
12884.24 248
12885.32 280
12886.39 232
12887.46 240
12888.53 220
12889.60 233
12890.68 286
12891.75 260
12892.82 270
12893.89 268
12894.97 270
12896.04 241
12897.11 239
12898.18 233
12899.26 237
12900.33 223
12901.40 236
12902.47 260
12903.55 263
12904.62 251
12905.69 225
12906.77 237
12907.84 246
12908.91 262
12909.99 239
12911.06 265
12912.13 278
12913.20 276
12914.28 266
12915.35 251
12916.42 241
12917.50 253
12918.57 267
12919.64 283
12920.72 249
12921.79 233
12922.87 263
12923.94 255
12925.01 278
12926.09 258
12927.16 292
12928.23 276
12929.31 311
12930.38 268
12931.46 207
12932.53 260
12933.60 247
12934.68 297
12935.75 260
12936.83 262
12937.90 295
12938.97 246
12940.05 270
12941.12 254
12942.20 263
12943.27 294
12944.35 267
12945.42 252
12946.50 295
12947.57 285
12948.64 255
12949.72 252
12950.79 258
12951.87 254
12952.94 248
12954.02 234
12955.09 255
12956.17 254
12957.24 261
12958.32 264
12959.39 259
12960.47 300
12961.54 258
12962.62 278
12963.69 270
12964.77 270
12965.85 255
12966.92 271
12968.00 281
12969.07 242
12970.15 257
12971.22 271
12972.30 266
12973.37 250
12974.45 245
12975.53 242
12976.60 291
12977.68 320
12978.75 295
12979.83 228
12980.90 254
12981.98 263
12983.06 246
12984.13 279
12985.21 283
12986.29 264
12987.36 318
12988.44 263
12989.51 277
12990.59 274
12991.67 284
12992.74 267
12993.82 239
12994.90 240
12995.97 257
12997.05 285
12998.13 226
12999.20 236
13000.28 267
13001.36 276
13002.43 254
13003.51 271
13004.59 287
13005.67 280
13006.74 272
13007.82 290
13008.90 268
13009.97 265
13011.05 244
13012.13 293
13013.21 280
13014.28 269
13015.36 293
13016.44 270
13017.52 257
13018.59 306
13019.67 269
13020.75 257
13021.83 285
13022.90 279
13023.98 308
13025.06 287
13026.14 280
13027.22 303
13028.29 302
13029.37 302
13030.45 270
13031.53 240
13032.61 278
13033.68 284
13034.76 286
13035.84 273
13036.92 257
13038.00 281
13039.08 290
13040.15 277
13041.23 249
13042.31 274
13043.39 272
13044.47 272
13045.55 253
13046.63 244
13047.70 277
13048.78 287
13049.86 301
13050.94 279
13052.02 300
13053.10 244
13054.18 241
13055.26 276
13056.34 304
13057.42 249
13058.49 283
13059.57 268
13060.65 276
13061.73 303
13062.81 288
13063.89 257
13064.97 252
13066.05 260
13067.13 295
13068.21 280
13069.29 244
13070.37 263
13071.45 249
13072.53 243
13073.61 248
13074.69 242
13075.77 226
13076.85 290
13077.93 263
13079.01 292
13080.09 267
13081.17 293
13082.25 277
13083.33 273
13084.41 278
13085.49 247
13086.57 264
13087.65 264
13088.73 265
13089.81 231
13090.89 264
13091.97 300
13093.05 229
13094.13 235
13095.21 243
13096.30 249
13097.38 255
13098.46 240
13099.54 258
13100.62 239
13101.70 240
13102.78 278
13103.86 264
13104.94 254
13106.02 278
13107.11 298
13108.19 274
13109.27 270
13110.35 270
13111.43 264
13112.51 257
13113.59 259
13114.68 264
13115.76 278
13116.84 264
13117.92 240
13119.00 227
13120.08 224
13121.17 233
13122.25 249
13123.33 306
13124.41 292
13125.49 231
13126.58 219
13127.66 233
13128.74 260
13129.82 285
13130.90 234
13131.99 269
13133.07 291
13134.15 254
13135.23 234
13136.32 224
13137.40 248
13138.48 248
13139.56 260
13140.65 246
13141.73 275
13142.81 295
13143.89 315
13144.98 269
13146.06 251
13147.14 261
13148.23 285
13149.31 264
13150.39 275
13151.47 253
13152.56 261
13153.64 260
13154.72 270
13155.81 272
13156.89 242
13157.97 267
13159.06 239
13160.14 232
13161.22 253
13162.31 275
13163.39 272
13164.47 249
13165.56 249
13166.64 253
13167.73 244
13168.81 257
13169.89 206
13170.98 247
13172.06 228
13173.14 259
13174.23 276
13175.31 277
13176.40 247
13177.48 238
13178.57 261
13179.65 247
13180.73 235
13181.82 251
13182.90 258
13183.99 237
13185.07 258
13186.16 252
13187.24 288
13188.32 283
13189.41 260
13190.49 254
13191.58 213
13192.66 243
13193.75 267
13194.83 268
13195.92 277
13197.00 242
13198.09 230
13199.17 287
13200.26 267
13201.34 272
13202.43 275
13203.51 245
13204.60 255
13205.68 268
13206.77 232
13207.86 193
13208.94 244
13210.03 239
13211.11 252
13212.20 233
13213.28 276
13214.37 232
13215.45 266
13216.54 228
13217.63 256
13218.71 276
13219.80 261
13220.88 231
13221.97 216
13223.06 275
13224.14 215
13225.23 226
13226.31 268
13227.40 237
13228.49 223
13229.57 294
13230.66 278
13231.74 241
13232.83 247
13233.92 269
13235.00 245
13236.09 264
13237.18 217
13238.26 269
13239.35 262
13240.44 224
13241.52 237
13242.61 242
13243.70 241
13244.78 251
13245.87 254
13246.96 254
13248.05 245
13249.13 284
13250.22 258
13251.31 242
13252.39 239
13253.48 226
13254.57 288
13255.66 252
13256.74 237
13257.83 272
13258.92 248
13260.01 258
13261.09 258
13262.18 259
13263.27 275
13264.36 245
13265.44 232
13266.53 268
13267.62 253
13268.71 273
13269.80 253
13270.88 260
13271.97 276
13273.06 259
13274.15 265
13275.24 251
13276.32 276
13277.41 237
13278.50 236
13279.59 262
13280.68 290
13281.77 259
13282.85 285
13283.94 327
13285.03 295
13286.12 295
13287.21 275
13288.30 261
13289.39 275
13290.48 258
13291.56 320
13292.65 286
13293.74 285
13294.83 305
13295.92 290
13297.01 278
13298.10 328
13299.19 271
13300.28 297
13301.37 318
13302.46 285
13303.54 257
13304.63 288
13305.72 298
13306.81 295
13307.90 336
13308.99 311
13310.08 312
13311.17 273
13312.26 288
13313.35 309
13314.44 290
13315.53 271
13316.62 329
13317.71 326
13318.80 258
13319.89 279
13320.98 318
13322.07 288
13323.16 270
13324.25 293
13325.34 339
13326.43 287
13327.52 319
13328.61 310
13329.70 316
13330.79 344
13331.88 240
13332.97 275
13334.06 360
13335.15 334
13336.24 348
13337.34 318
13338.43 299
13339.52 313
13340.61 311
13341.70 289
13342.79 328
13343.88 342
13344.97 329
13346.06 298
13347.15 320
13348.25 298
13349.34 315
13350.43 317
13351.52 260
13352.61 293
13353.70 357
13354.79 311
13355.88 297
13356.98 302
13358.07 321
13359.16 317
13360.25 324
13361.34 292
13362.43 341
13363.53 338
13364.62 385
13365.71 364
13366.80 380
13367.89 373
13368.99 347
13370.08 340
13371.17 334
13372.26 322
13373.35 344
13374.45 338
13375.54 372
13376.63 317
13377.72 316
13378.82 281
13379.91 326
13381.00 289
13382.09 269
13383.19 260
13384.28 305
13385.37 290
13386.46 307
13387.56 271
13388.65 296
13389.74 299
13390.84 279
13391.93 276
13393.02 282
13394.11 292
13395.21 253
13396.30 285
13397.39 274
13398.49 255
13399.58 261
13400.67 312
13401.77 308
13402.86 260
13403.95 259
13405.05 285
13406.14 309
13407.23 252
13408.33 284
13409.42 294
13410.52 308
13411.61 315
13412.70 278
13413.80 275
13414.89 310
13415.98 306
13417.08 263
13418.17 287
13419.27 272
13420.36 309
13421.45 314
13422.55 302
13423.64 282
13424.74 244
13425.83 291
13426.93 267
13428.02 268
13429.12 264
13430.21 311
13431.30 287
13432.40 286
13433.49 253
13434.59 252
13435.68 256
13436.78 271
13437.87 288
13438.97 269
13440.06 289
13441.16 290
13442.25 264
13443.35 289
13444.44 289
13445.54 288
13446.63 282
13447.73 327
13448.82 283
13449.92 290
13451.01 314
13452.11 332
13453.20 324
13454.30 285
13455.40 318
13456.49 306
13457.59 312
13458.68 307
13459.78 284
13460.87 336
13461.97 337
13463.07 359
13464.16 373
13465.26 311
13466.35 335
13467.45 311
13468.55 335
13469.64 336
13470.74 312
13471.83 345
13472.93 317
13474.03 329
13475.12 293
13476.22 316
13477.32 329
13478.41 323
13479.51 327
13480.61 343
13481.70 337
13482.80 350
13483.90 385
13484.99 340
13486.09 326
13487.19 326
13488.28 359
13489.38 328
13490.48 353
13491.57 343
13492.67 357
13493.77 372
13494.86 379
13495.96 356
13497.06 356
13498.16 366
13499.25 415
13500.35 407
13501.45 402
13502.55 403
13503.64 416
13504.74 403
13505.84 383
13506.94 382
13508.03 391
13509.13 415
13510.23 410
13511.33 382
13512.43 360
13513.52 346
13514.62 367
13515.72 341
13516.82 331
13517.92 339
13519.01 320
13520.11 340
13521.21 366
13522.31 284
13523.41 330
13524.50 310
13525.60 339
13526.70 306
13527.80 312
13528.90 321
13530.00 344
13531.10 281
13532.19 311
13533.29 332
13534.39 311
13535.49 266
13536.59 276
13537.69 249
13538.79 237
13539.89 334
13540.99 328
13542.08 302
13543.18 274
13544.28 338
13545.38 284
13546.48 271
13547.58 275
13548.68 298
13549.78 293
13550.88 294
13551.98 271
13553.08 286
13554.18 292
13555.28 282
13556.38 284
13557.48 313
13558.58 312
13559.68 276
13560.78 242
13561.88 243
13562.98 262
13564.08 247
13565.18 254
13566.28 269
13567.38 259
13568.48 253
13569.58 257
13570.68 261
13571.78 249
13572.88 267
13573.98 276
13575.08 272
13576.18 256
13577.28 285
13578.38 316
13579.48 306
13580.58 273
13581.68 290
13582.78 283
13583.88 291
13584.98 263
13586.08 250
13587.19 279
13588.29 282
13589.39 281
13590.49 321
13591.59 295
13592.69 263
13593.79 261
13594.89 253
13595.99 288
13597.10 292
13598.20 248
13599.30 301
13600.40 289
13601.50 282
13602.60 285
13603.70 264
13604.81 314
13605.91 336
13607.01 288
13608.11 252
13609.21 258
13610.31 294
13611.42 276
13612.52 277
13613.62 261
13614.72 271
13615.82 262
13616.93 265
13618.03 323
13619.13 261
13620.23 267
13621.34 272
13622.44 282
13623.54 295
13624.64 278
13625.75 296
13626.85 253
13627.95 274
13629.05 253
13630.16 243
13631.26 284
13632.36 257
13633.46 228
13634.57 299
13635.67 330
13636.77 254
13637.88 282
13638.98 288
13640.08 241
13641.18 221
13642.29 259
13643.39 280
13644.49 301
13645.60 265
13646.70 235
13647.80 285
13648.91 280
13650.01 267
13651.11 227
13652.22 296
13653.32 255
13654.43 279
13655.53 253
13656.63 280
13657.74 315
13658.84 262
13659.94 261
13661.05 254
13662.15 224
13663.26 259
13664.36 256
13665.46 263
13666.57 293
13667.67 265
13668.78 250
13669.88 293
13670.99 261
13672.09 250
13673.19 252
13674.30 266
13675.40 297
13676.51 312
13677.61 315
13678.72 276
13679.82 275
13680.93 305
13682.03 277
13683.14 271
13684.24 268
13685.35 257
13686.45 253
13687.56 271
13688.66 294
13689.77 294
13690.87 261
13691.98 291
13693.08 268
13694.19 232
13695.29 266
13696.40 279
13697.50 318
13698.61 253
13699.71 237
13700.82 259
13701.92 286
13703.03 289
13704.14 279
13705.24 312
13706.35 311
13707.45 281
13708.56 247
13709.66 304
13710.77 270
13711.88 291
13712.98 295
13714.09 288
13715.19 296
13716.30 266
13717.41 297
13718.51 310
13719.62 323
13720.73 283
13721.83 283
13722.94 289
13724.04 320
13725.15 336
13726.26 305
13727.36 332
13728.47 316
13729.58 315
13730.68 327
13731.79 332
13732.90 336
13734.00 363
13735.11 337
13736.22 335
13737.33 376
13738.43 343
13739.54 355
13740.65 320
13741.75 332
13742.86 311
13743.97 377
13745.08 349
13746.18 337
13747.29 333
13748.40 343
13749.51 358
13750.61 329
13751.72 348
13752.83 379
13753.94 370
13755.04 352
13756.15 388
13757.26 415
13758.37 384
13759.47 383
13760.58 410
13761.69 419
13762.80 461
13763.91 473
13765.01 470
13766.12 492
13767.23 516
13768.34 461
13769.45 530
13770.56 548
13771.66 540
13772.77 531
13773.88 591
13774.99 592
13776.10 555
13777.21 574
13778.32 558
13779.42 578
13780.53 515
13781.64 497
13782.75 466
13783.86 487
13784.97 450
13786.08 430
13787.19 380
13788.30 365
13789.40 330
13790.51 326
13791.62 359
13792.73 358
13793.84 357
13794.95 357
13796.06 330
13797.17 386
13798.28 360
13799.39 303
13800.50 318
13801.61 310
13802.72 373
13803.83 329
13804.94 298
13806.05 307
13807.16 329
13808.27 320
13809.38 317
13810.49 322
13811.60 340
13812.71 336
13813.82 338
13814.93 317
13816.04 349
13817.15 338
13818.26 323
13819.37 317
13820.48 275
13821.59 302
13822.70 305
13823.81 283
13824.92 274
13826.03 325
13827.14 317
13828.25 290
13829.36 275
13830.47 297
13831.58 331
13832.69 311
13833.81 308
13834.92 324
13836.03 314
13837.14 288
13838.25 287
13839.36 321
13840.47 305
13841.58 268
13842.69 314
13843.81 330
13844.92 356
13846.03 337
13847.14 315
13848.25 321
13849.36 317
13850.47 344
13851.59 351
13852.70 322
13853.81 342
13854.92 316
13856.03 318
13857.14 370
13858.26 318
13859.37 362
13860.48 360
13861.59 337
13862.70 366
13863.82 352
13864.93 411
13866.04 396
13867.15 373
13868.26 356
13869.38 398
13870.49 364
13871.60 329
13872.71 353
13873.83 374
13874.94 355
13876.05 367
13877.16 378
13878.28 371
13879.39 322
13880.50 366
13881.62 361
13882.73 353
13883.84 320
13884.95 307
13886.07 339
13887.18 324
13888.29 311
13889.41 299
13890.52 331
13891.63 305
13892.75 329
13893.86 330
13894.97 358
13896.09 381
13897.20 354
13898.31 346
13899.43 344
13900.54 318
13901.65 322
13902.77 353
13903.88 328
13904.99 353
13906.11 362
13907.22 340
13908.34 331
13909.45 318
13910.56 340
13911.68 348
13912.79 319
13913.91 311
13915.02 325
13916.13 299
13917.25 328
13918.36 334
13919.48 303
13920.59 303
13921.71 325
13922.82 295
13923.94 317
13925.05 295
13926.16 277
13927.28 304
13928.39 308
13929.51 291
13930.62 272
13931.74 300
13932.85 338
13933.97 314
13935.08 330
13936.20 313
13937.31 294
13938.43 301
13939.54 266
13940.66 313
13941.77 297
13942.89 265
13944.00 288
13945.12 320
13946.23 306
13947.35 287
13948.47 325
13949.58 312
13950.70 348
13951.81 299
13952.93 272
13954.04 287
13955.16 303
13956.28 268
13957.39 270
13958.51 272
13959.62 284
13960.74 274
13961.85 293
13962.97 259
13964.09 306
13965.20 290
13966.32 278
13967.44 279
13968.55 281
13969.67 265
13970.78 277
13971.90 291
13973.02 277
13974.13 281
13975.25 277
13976.37 302
13977.48 289
13978.60 293
13979.72 290
13980.83 320
13981.95 309
13983.07 305
13984.18 260
13985.30 254
13986.42 290
13987.54 292
13988.65 299
13989.77 293
13990.89 294
13992.00 301
13993.12 312
13994.24 307
13995.36 290
13996.47 265
13997.59 298
13998.71 316
13999.83 308
14000.94 302
14002.06 282
14003.18 283
14004.30 314
14005.41 306
14006.53 296
14007.65 325
14008.77 314
14009.89 295
14011.00 280
14012.12 322
14013.24 340
14014.36 299
14015.48 317
14016.60 320
14017.71 301
14018.83 345
14019.95 330
14021.07 321
14022.19 342
14023.31 373
14024.42 335
14025.54 293
14026.66 337
14027.78 344
14028.90 360
14030.02 314
14031.14 316
14032.25 325
14033.37 341
14034.49 362
14035.61 355
14036.73 294
14037.85 288
14038.97 282
14040.09 307
14041.21 319
14042.33 299
14043.45 327
14044.57 318
14045.68 306
14046.80 291
14047.92 325
14049.04 319
14050.16 309
14051.28 292
14052.40 304
14053.52 302
14054.64 330
14055.76 283
14056.88 312
14058.00 332
14059.12 291
14060.24 312
14061.36 290
14062.48 315
14063.60 265
14064.72 296
14065.84 290
14066.96 289
14068.08 313
14069.20 310
14070.32 345
14071.44 318
14072.56 332
14073.68 325
14074.80 306
14075.92 350
14077.05 361
14078.17 332
14079.29 338
14080.41 316
14081.53 323
14082.65 299
14083.77 350
14084.89 364
14086.01 392
14087.13 314
14088.25 353
14089.38 326
14090.50 357
14091.62 359
14092.74 310
14093.86 339
14094.98 406
14096.10 451
14097.22 444
14098.35 411
14099.47 421
14100.59 431
14101.71 398
14102.83 387
14103.95 424
14105.08 376
14106.20 393
14107.32 392
14108.44 391
14109.56 354
14110.69 354
14111.81 354
14112.93 296
14114.05 315
14115.17 302
14116.30 330
14117.42 338
14118.54 297
14119.66 308
14120.79 291
14121.91 325
14123.03 252
14124.15 263
14125.28 254
14126.40 303
14127.52 296
14128.64 296
14129.77 307
14130.89 280
14132.01 293
14133.13 263
14134.26 247
14135.38 285
14136.50 280
14137.63 292
14138.75 325
14139.87 291
14141.00 243
14142.12 247
14143.24 253
14144.37 260
14145.49 259
14146.61 258
14147.74 278
14148.86 294
14149.98 270
14151.11 238
14152.23 234
14153.35 246
14154.48 275
14155.60 274
14156.72 232
14157.85 292
14158.97 276
14160.10 269
14161.22 226
14162.34 290
14163.47 324
14164.59 241
14165.72 328
14166.84 314
14167.97 266
14169.09 271
14170.21 269
14171.34 242
14172.46 298
14173.59 309
14174.71 265
14175.84 253
14176.96 243
14178.09 253
14179.21 272
14180.34 278
14181.46 251
14182.58 255
14183.71 257
14184.83 260
14185.96 239
14187.08 239
14188.21 251
14189.33 291
14190.46 280
14191.59 249
14192.71 238
14193.84 236
14194.96 235
14196.09 262
14197.21 245
14198.34 230
14199.46 275
14200.59 254
14201.71 217
14202.84 248
14203.97 252
14205.09 262
14206.22 242
14207.34 243
14208.47 250
14209.59 228
14210.72 227
14211.85 187
14212.97 234
14214.10 246
14215.22 252
14216.35 227
14217.48 240
14218.60 256
14219.73 219
14220.86 201
14221.98 213
14223.11 238
14224.24 240
14225.36 242
14226.49 236
14227.62 232
14228.74 212
14229.87 199
14231.00 186
14232.12 243
14233.25 211
14234.38 250
14235.50 264
14236.63 234
14237.76 256
14238.88 231
14240.01 249
14241.14 235
14242.27 249
14243.39 224
14244.52 215
14245.65 228
14246.77 224
14247.90 232
14249.03 241
14250.16 215
14251.28 208
14252.41 251
14253.54 214
14254.67 217
14255.80 240
14256.92 255
14258.05 241
14259.18 255
14260.31 225
14261.43 221
14262.56 209
14263.69 228
14264.82 207
14265.95 237
14267.08 277
14268.20 190
14269.33 213
14270.46 221
14271.59 205
14272.72 226
14273.85 197
14274.97 213
14276.10 201
14277.23 215
14278.36 178
14279.49 186
14280.62 212
14281.75 237
14282.87 209
14284.00 227
14285.13 231
14286.26 217
14287.39 221
14288.52 206
14289.65 232
14290.78 234
14291.91 235
14293.04 209
14294.17 197
14295.29 211
14296.42 194
14297.55 230
14298.68 231
14299.81 208
14300.94 214
14302.07 216
14303.20 199
14304.33 199
14305.46 212
14306.59 188
14307.72 181
14308.85 208
14309.98 205
14311.11 209
14312.24 198
14313.37 213
14314.50 222
14315.63 207
14316.76 207
14317.89 218
14319.02 212
14320.15 226
14321.28 224
14322.41 204
14323.54 195
14324.67 206
14325.80 231
14326.93 207
14328.06 205
14329.20 199
14330.33 197
14331.46 189
14332.59 200
14333.72 187
14334.85 192
14335.98 210
14337.11 239
14338.24 185
14339.37 188
14340.50 193
14341.64 198
14342.77 200
14343.90 204
14345.03 188
14346.16 175
14347.29 207
14348.42 199
14349.55 182
14350.69 182
14351.82 165
14352.95 173
14354.08 199
14355.21 198
14356.34 185
14357.48 177
14358.61 215
14359.74 213
14360.87 206
14362.00 167
14363.14 192
14364.27 179
14365.40 191
14366.53 181
14367.66 179
14368.80 230
14369.93 220
14371.06 197
14372.19 214
14373.33 181
14374.46 197
14375.59 204
14376.72 187
14377.86 203
14378.99 190
14380.12 197
14381.25 190
14382.39 187
14383.52 220
14384.65 235
14385.78 165
14386.92 169
14388.05 205
14389.18 242
14390.32 219
14391.45 218
14392.58 199
14393.72 217
14394.85 195
14395.98 201
14397.12 183
14398.25 193
14399.38 202
14400.52 190
14401.65 188
14402.78 197
14403.92 158
14405.05 191
14406.18 204
14407.32 187
14408.45 205
14409.59 190
14410.72 197
14411.85 220
14412.99 195
14414.12 177
14415.26 174
14416.39 179
14417.52 184
14418.66 212
14419.79 207
14420.93 210
14422.06 220
14423.20 162
14424.33 204
14425.46 189
14426.60 185
14427.73 225
14428.87 199
14430.00 225
14431.14 208
14432.27 205
14433.41 205
14434.54 182
14435.68 182
14436.81 197
14437.95 190
14439.08 168
14440.22 171
14441.35 199
14442.49 186
14443.62 209
14444.76 197
14445.89 202
14447.03 196
14448.16 202
14449.30 222
14450.43 200
14451.57 219
14452.70 215
14453.84 199
14454.98 202
14456.11 207
14457.25 192
14458.38 187
14459.52 201
14460.65 211
14461.79 218
14462.93 200
14464.06 178
14465.20 195
14466.33 197
14467.47 174
14468.61 206
14469.74 195
14470.88 184
14472.02 176
14473.15 214
14474.29 221
14475.42 181
14476.56 169
14477.70 198
14478.83 217
14479.97 189
14481.11 151
14482.24 141
14483.38 180
14484.52 172
14485.65 177
14486.79 179
14487.93 200
14489.07 193
14490.20 167
14491.34 182
14492.48 216
14493.61 188
14494.75 169
14495.89 164
14497.03 187
14498.16 209
14499.30 234
14500.44 190
14501.57 189
14502.71 205
14503.85 162
14504.99 171
14506.13 176
14507.26 174
14508.40 171
14509.54 188
14510.68 200
14511.81 204
14512.95 169
14514.09 154
14515.23 167
14516.37 178
14517.50 174
14518.64 182
14519.78 185
14520.92 179
14522.06 179
14523.20 201
14524.33 195
14525.47 198
14526.61 197
14527.75 202
14528.89 209
14530.03 178
14531.16 179
14532.30 164
14533.44 202
14534.58 180
14535.72 207
14536.86 221
14538.00 174
14539.14 191
14540.28 209
14541.41 197
14542.55 180
14543.69 164
14544.83 183
14545.97 235
14547.11 209
14548.25 189
14549.39 216
14550.53 177
14551.67 176
14552.81 183
14553.95 207
14555.09 211
14556.23 173
14557.37 190
14558.50 217
14559.64 198
14560.78 226
14561.92 207
14563.06 218
14564.20 189
14565.34 211
14566.48 196
14567.62 155
14568.76 152
14569.90 192
14571.04 202
14572.18 213
14573.32 196
14574.47 200
14575.61 238
14576.75 211
14577.89 207
14579.03 224
14580.17 183
14581.31 204
14582.45 214
14583.59 224
14584.73 181
14585.87 196
14587.01 168
14588.15 197
14589.29 191
14590.43 200
14591.58 231
14592.72 200
14593.86 187
14595.00 186
14596.14 246
14597.28 251
14598.42 213
14599.56 172
14600.70 192
14601.85 211
14602.99 184
14604.13 207
14605.27 211
14606.41 194
14607.55 195
14608.70 199
14609.84 185
14610.98 205
14612.12 206
14613.26 210
14614.40 218
14615.55 208
14616.69 201
14617.83 197
14618.97 246
14620.11 215
14621.26 200
14622.40 251
14623.54 203
14624.68 233
14625.83 231
14626.97 243
14628.11 232
14629.25 243
14630.40 249
14631.54 246
14632.68 259
14633.82 296
14634.97 281
14636.11 280
14637.25 238
14638.39 253
14639.54 273
14640.68 241
14641.82 236
14642.97 242
14644.11 231
14645.25 258
14646.40 247
14647.54 253
14648.68 220
14649.83 234
14650.97 210
14652.11 224
14653.26 210
14654.40 221
14655.54 184
14656.69 208
14657.83 201
14658.97 222
14660.12 235
14661.26 210
14662.40 214
14663.55 176
14664.69 165
14665.84 186
14666.98 199
14668.12 180
14669.27 212
14670.41 202
14671.56 211
14672.70 220
14673.84 199
14674.99 206
14676.13 192
14677.28 207
14678.42 230
14679.57 184
14680.71 210
14681.86 197
14683.00 179
14684.14 176
14685.29 212
14686.43 211
14687.58 190
14688.72 202
14689.87 184
14691.01 151
14692.16 175
14693.30 182
14694.45 192
14695.59 201
14696.74 204
14697.88 212
14699.03 180
14700.17 204
14701.32 220
14702.46 184
14703.61 188
14704.75 179
14705.90 170
14707.05 195
14708.19 207
14709.34 209
14710.48 190
14711.63 191
14712.77 155
14713.92 214
14715.07 179
14716.21 191
14717.36 204
14718.50 225
14719.65 194
14720.80 194
14721.94 197
14723.09 211
14724.23 202
14725.38 212
14726.53 199
14727.67 192
14728.82 196
14729.97 209
14731.11 182
14732.26 193
14733.41 189
14734.55 184
14735.70 201
14736.84 185
14737.99 162
14739.14 185
14740.29 223
14741.43 220
14742.58 236
14743.73 180
14744.87 224
14746.02 217
14747.17 190
14748.31 230
14749.46 220
14750.61 182
14751.76 240
14752.90 231
14754.05 186
14755.20 210
14756.35 227
14757.49 239
14758.64 207
14759.79 225
14760.94 263
14762.08 242
14763.23 226
14764.38 197
14765.53 246
14766.67 230
14767.82 208
14768.97 217
14770.12 244
14771.27 275
14772.41 305
14773.56 277
14774.71 257
14775.86 221
14777.01 242
14778.15 258
14779.30 222
14780.45 265
14781.60 254
14782.75 226
14783.90 237
14785.05 258
14786.19 220
14787.34 241
14788.49 295
14789.64 278
14790.79 275
14791.94 262
14793.09 291
14794.24 291
14795.38 312
14796.53 303
14797.68 294
14798.83 322
14799.98 319
14801.13 312
14802.28 277
14803.43 293
14804.58 288
14805.73 350
14806.88 300
14808.03 327
14809.18 320
14810.33 309
14811.47 319
14812.62 287
14813.77 278
14814.92 296
14816.07 317
14817.22 298
14818.37 323
14819.52 262
14820.67 265
14821.82 280
14822.97 276
14824.12 314
14825.27 246
14826.42 269
14827.57 234
14828.72 233
14829.87 266
14831.02 233
14832.17 243
14833.33 235
14834.48 246
14835.63 212
14836.78 196
14837.93 198
14839.08 217
14840.23 210
14841.38 224
14842.53 227
14843.68 178
14844.83 188
14845.98 198
14847.13 190
14848.28 204
14849.44 185
14850.59 184
14851.74 233
14852.89 204
14854.04 220
14855.19 204
14856.34 224
14857.49 210
14858.65 180
14859.80 176
14860.95 180
14862.10 182
14863.25 206
14864.40 174
14865.56 190
14866.71 178
14867.86 180
14869.01 187
14870.16 177
14871.31 154
14872.47 168
14873.62 189
14874.77 186
14875.92 178
14877.07 187
14878.23 217
14879.38 194
14880.53 185
14881.68 204
14882.84 206
14883.99 217
14885.14 202
14886.29 165
14887.45 175
14888.60 200
14889.75 174
14890.90 173
14892.06 161
14893.21 187
14894.36 163
14895.52 189
14896.67 144
14897.82 170
14898.97 185
14900.13 166
14901.28 180
14902.43 218
14903.59 227
14904.74 199
14905.89 155
14907.05 152
14908.20 181
14909.35 181
14910.51 165
14911.66 166
14912.81 174
14913.97 174
14915.12 191
14916.27 177
14917.43 156
14918.58 169
14919.74 156
14920.89 173
14922.04 172
14923.20 171
14924.35 159
14925.50 170
14926.66 154
14927.81 186
14928.97 205
14930.12 186
14931.28 193
14932.43 176
14933.58 184
14934.74 202
14935.89 171
14937.05 162
14938.20 162
14939.36 171
14940.51 139
14941.67 148
14942.82 157
14943.98 149
14945.13 158
14946.28 190
14947.44 194
14948.59 174
14949.75 168
14950.90 164
14952.06 171
14953.21 161
14954.37 176
14955.52 138
14956.68 157
14957.84 141
14958.99 149
14960.15 163
14961.30 176
14962.46 190
14963.61 179
14964.77 152
14965.92 174
14967.08 184
14968.23 180
14969.39 165
14970.55 135
14971.70 171
14972.86 170
14974.01 198
14975.17 153
14976.33 151
14977.48 161
14978.64 173
14979.79 166
14980.95 182
14982.11 154
14983.26 142
14984.42 168
14985.58 160
14986.73 150
14987.89 148
14989.04 185
14990.20 160
14991.36 178
14992.51 146
14993.67 179
14994.83 191
14995.98 181
14997.14 135
14998.30 166
14999.45 177
15000.61 146
15001.77 167
15002.93 160
15004.08 144
15005.24 177
15006.40 180
15007.55 170
15008.71 152
15009.87 157
15011.03 168
15012.18 185
15013.34 158
15014.50 146
15015.66 155
15016.81 134
15017.97 140
15019.13 148
15020.29 128
15021.44 124
15022.60 145
15023.76 151
15024.92 135
15026.08 164
15027.23 162
15028.39 146
15029.55 140
15030.71 148
15031.87 138
15033.02 166
15034.18 192
15035.34 162
15036.50 166
15037.66 125
15038.81 153
15039.97 171
15041.13 172
15042.29 134
15043.45 155
15044.61 165
15045.77 158
15046.93 146
15048.08 131
15049.24 170
15050.40 173
15051.56 156
15052.72 130
15053.88 149
15055.04 164
15056.20 174
15057.36 138
15058.51 152
15059.67 175
15060.83 168
15061.99 152
15063.15 161
15064.31 137
15065.47 138
15066.63 161
15067.79 140
15068.95 143
15070.11 143
15071.27 136
15072.43 143
15073.59 134
15074.75 128
15075.91 151
15077.07 144
15078.23 155
15079.39 124
15080.55 131
15081.71 140
15082.87 143
15084.03 120
15085.19 149
15086.35 129
15087.51 128
15088.67 142
15089.83 126
15090.99 165
15092.15 153
15093.31 140
15094.47 124
15095.63 147
15096.79 154
15097.95 129
15099.11 141
15100.27 136
15101.43 157
15102.60 132
15103.76 141
15104.92 121
15106.08 110
15107.24 159
15108.40 147
15109.56 136
15110.72 143
15111.88 132
15113.05 172
15114.21 171
15115.37 140
15116.53 107
15117.69 134
15118.85 156
15120.01 150
15121.18 148
15122.34 193
15123.50 177
15124.66 148
15125.82 136
15126.98 124
15128.15 109
15129.31 132
15130.47 172
15131.63 163
15132.79 136
15133.96 135
15135.12 164
15136.28 156
15137.44 146
15138.60 164
15139.77 164
15140.93 130
15142.09 137
15143.25 159
15144.42 142
15145.58 127
15146.74 130
15147.90 152
15149.07 134
15150.23 133
15151.39 143
15152.55 134
15153.72 138
15154.88 140
15156.04 123
15157.21 152
15158.37 129
15159.53 157
15160.70 181
15161.86 162
15163.02 176
15164.19 165
15165.35 138
15166.51 156
15167.68 136
15168.84 146
15170.00 129
15171.17 138
15172.33 131
15173.49 122
15174.66 122
15175.82 145
15176.98 136
15178.15 121
15179.31 125
15180.48 141
15181.64 131
15182.80 135
15183.97 136
15185.13 150
15186.30 129
15187.46 147
15188.62 130
15189.79 155
15190.95 129
15192.12 158
15193.28 136
15194.44 146
15195.61 163
15196.77 157
15197.94 176
15199.10 162
15200.27 167
15201.43 151
15202.60 144
15203.76 157
15204.93 169
15206.09 177
15207.26 163
15208.42 149
15209.59 145
15210.75 160
15211.92 151
15213.08 179
15214.25 181
15215.41 133
15216.58 153
15217.74 179
15218.91 163
15220.07 163
15221.24 175
15222.40 174
15223.57 175
15224.73 178
15225.90 157
15227.07 188
15228.23 170
15229.40 202
15230.56 141
15231.73 138
15232.89 174
15234.06 182
15235.23 177
15236.39 163
15237.56 198
15238.73 183
15239.89 169
15241.06 180
15242.22 188
15243.39 175
15244.56 194
15245.72 184
15246.89 172
15248.06 157
15249.22 164
15250.39 159
15251.55 166
15252.72 139
15253.89 135
15255.06 135
15256.22 157
15257.39 187
15258.56 195
15259.72 160
15260.89 159
15262.06 166
15263.22 136
15264.39 171
15265.56 156
15266.72 164
15267.89 156
15269.06 173
15270.23 194
15271.39 201
15272.56 153
15273.73 152
15274.90 204
15276.06 170
15277.23 189
15278.40 186
15279.57 176
15280.73 148
15281.90 144
15283.07 172
15284.24 147
15285.41 143
15286.57 161
15287.74 140
15288.91 133
15290.08 177
15291.25 139
15292.41 153
15293.58 175
15294.75 189
15295.92 158
15297.09 174
15298.26 144
15299.42 152
15300.59 168
15301.76 159
15302.93 144
15304.10 136
15305.27 131
15306.44 146
15307.60 143
15308.77 189
15309.94 146
15311.11 132
15312.28 160
15313.45 133
15314.62 132
15315.79 133
15316.96 161
15318.12 158
15319.29 153
15320.46 122
15321.63 143
15322.80 142
15323.97 160
15325.14 183
15326.31 168
15327.48 137
15328.65 148
15329.82 159
15330.99 133
15332.16 140
15333.33 150
15334.50 147
15335.67 165
15336.84 141
15338.01 161
15339.18 142
15340.35 168
15341.52 200
15342.69 128
15343.86 139
15345.03 181
15346.20 164
15347.37 145
15348.54 137
15349.71 146
15350.88 161
15352.05 155
15353.22 146
15354.39 134
15355.56 126
15356.73 158
15357.90 143
15359.07 151
15360.24 125
15361.41 153
15362.58 161
15363.76 156
15364.93 120
15366.10 125
15367.27 160
15368.44 174
15369.61 158
15370.78 165
15371.95 146
15373.12 129
15374.30 155
15375.47 140
15376.64 138
15377.81 171
15378.98 139
15380.15 170
15381.32 171
15382.50 144
15383.67 147
15384.84 150
15386.01 168
15387.18 180
15388.35 149
15389.53 149
15390.70 150
15391.87 162
15393.04 148
15394.21 136
15395.39 147
15396.56 177
15397.73 210
15398.90 165
15400.08 144
15401.25 150
15402.42 156
15403.59 149
15404.76 145
15405.94 179
15407.11 169
15408.28 120
15409.45 160
15410.63 149
15411.80 167
15412.97 159
15414.15 199
15415.32 148
15416.49 142
15417.66 188
15418.84 153
15420.01 141
15421.18 145
15422.36 136
15423.53 148
15424.70 177
15425.88 169
15427.05 174
15428.22 126
15429.40 146
15430.57 152
15431.74 122
15432.92 142
15434.09 145
15435.26 145
15436.44 108
15437.61 142
15438.79 155
15439.96 158
15441.13 136
15442.31 119
15443.48 139
15444.65 156
15445.83 155
15447.00 150
15448.18 144
15449.35 184
15450.53 136
15451.70 154
15452.87 146
15454.05 150
15455.22 152
15456.40 137
15457.57 170
15458.75 166
15459.92 158
15461.09 130
15462.27 142
15463.44 164
15464.62 180
15465.79 171
15466.97 156
15468.14 150
15469.32 172
15470.49 169
15471.67 162
15472.84 140
15474.02 142
15475.19 168
15476.37 163
15477.54 168
15478.72 143
15479.89 146
15481.07 151
15482.25 180
15483.42 201
15484.60 132
15485.77 134
15486.95 159
15488.12 161
15489.30 164
15490.47 162
15491.65 158
15492.83 144
15494.00 138
15495.18 126
15496.35 156
15497.53 186
15498.71 185
15499.88 176
15501.06 138
15502.23 124
15503.41 147
15504.59 157
15505.76 162
15506.94 130
15508.12 137
15509.29 173
15510.47 157
15511.64 141
15512.82 122
15514.00 113
15515.17 162
15516.35 144
15517.53 114
15518.70 131
15519.88 159
15521.06 136
15522.24 142
15523.41 111
15524.59 131
15525.77 155
15526.94 173
15528.12 130
15529.30 125
15530.48 140
15531.65 167
15532.83 167
15534.01 130
15535.18 184
15536.36 160
15537.54 142
15538.72 148
15539.89 115
15541.07 157
15542.25 126
15543.43 143
15544.61 138
15545.78 139
15546.96 164
15548.14 152
15549.32 198
15550.50 149
15551.67 147
15552.85 170
15554.03 169
15555.21 148
15556.39 120
15557.56 136
15558.74 179
15559.92 153
15561.10 135
15562.28 157
15563.46 148
15564.63 148
15565.81 142
15566.99 146
15568.17 164
15569.35 156
15570.53 162
15571.71 141
15572.89 165
15574.06 162
15575.24 161
15576.42 170
15577.60 184
15578.78 184
15579.96 166
15581.14 176
15582.32 151
15583.50 150
15584.68 170
15585.86 155
15587.04 153
15588.21 170
15589.39 180
15590.57 166
15591.75 173
15592.93 175
15594.11 165
15595.29 147
15596.47 179
15597.65 191
15598.83 177
15600.01 174
15601.19 169
15602.37 134
15603.55 163
15604.73 194
15605.91 177
15607.09 209
15608.27 190
15609.45 168
15610.63 176
15611.81 156
15612.99 194
15614.17 213
15615.35 219
15616.53 199
15617.71 217
15618.90 217
15620.08 189
15621.26 219
15622.44 199
15623.62 189
15624.80 157
15625.98 188
15627.16 194
15628.34 201
15629.52 200
15630.70 198
15631.89 193
15633.07 200
15634.25 182
15635.43 201
15636.61 196
15637.79 205
15638.97 197
15640.15 176
15641.34 186
15642.52 178
15643.70 177
15644.88 238
15646.06 237
15647.24 194
15648.42 226
15649.61 221
15650.79 202
15651.97 206
15653.15 230
15654.33 229
15655.52 232
15656.70 216
15657.88 218
15659.06 218
15660.24 219
15661.43 230
15662.61 242
15663.79 230
15664.97 194
15666.16 229
15667.34 231
15668.52 245
15669.70 257
15670.89 244
15672.07 244
15673.25 223
15674.43 234
15675.62 220
15676.80 186
15677.98 216
15679.17 261
15680.35 197
15681.53 209
15682.71 200
15683.90 207
15685.08 205
15686.26 186
15687.45 201
15688.63 204
15689.81 219
15691.00 191
15692.18 198
15693.36 207
15694.55 198
15695.73 188
15696.91 207
15698.10 182
15699.28 174
15700.46 221
15701.65 193
15702.83 171
15704.02 184
15705.20 179
15706.38 213
15707.57 169
15708.75 200
15709.94 228
15711.12 206
15712.30 199
15713.49 201
15714.67 225
15715.86 192
15717.04 185
15718.23 242
15719.41 244
15720.59 232
15721.78 217
15722.96 201
15724.15 221
15725.33 216
15726.52 225
15727.70 184
15728.89 209
15730.07 230
15731.26 239
15732.44 213
15733.63 208
15734.81 196
15736.00 213
15737.18 232
15738.37 239
15739.55 204
15740.74 175
15741.92 226
15743.11 221
15744.29 219
15745.48 236
15746.66 208
15747.85 211
15749.03 198
15750.22 195
15751.41 215
15752.59 257
15753.78 219
15754.96 208
15756.15 245
15757.33 239
15758.52 250
15759.71 211
15760.89 221
15762.08 217
15763.26 219
15764.45 217
15765.64 200
15766.82 194
15768.01 192
15769.19 211
15770.38 205
15771.57 189
15772.75 192
15773.94 211
15775.13 171
15776.31 183
15777.50 223
15778.69 235
15779.87 189
15781.06 214
15782.25 205
15783.43 209
15784.62 222
15785.81 235
15786.99 200
15788.18 231
15789.37 224
15790.56 211
15791.74 201
15792.93 212
15794.12 182
15795.30 199
15796.49 180
15797.68 202
15798.87 233
15800.05 219
15801.24 188
15802.43 180
15803.62 185
15804.80 177
15805.99 159
15807.18 185
15808.37 184
15809.55 210
15810.74 174
15811.93 163
15813.12 158
15814.31 187
15815.49 190
15816.68 180
15817.87 177
15819.06 185
15820.25 167
15821.44 177
15822.62 184
15823.81 150
15825.00 168
15826.19 171
15827.38 159
15828.57 141
15829.75 164
15830.94 151
15832.13 194
15833.32 186
15834.51 149
15835.70 177
15836.89 190
15838.08 192
15839.26 168
15840.45 156
15841.64 161
15842.83 155
15844.02 192
15845.21 194
15846.40 167
15847.59 190
15848.78 181
15849.97 173
15851.16 182
15852.35 168
15853.53 157
15854.72 165
15855.91 198
15857.10 223
15858.29 181
15859.48 169
15860.67 190
15861.86 194
15863.05 193
15864.24 162
15865.43 163
15866.62 177
15867.81 170
15869.00 170
15870.19 170
15871.38 178
15872.57 182
15873.76 191
15874.95 184
15876.14 160
15877.33 179
15878.52 172
15879.71 150
15880.90 159
15882.10 161
15883.29 175
15884.48 178
15885.67 175
15886.86 182
15888.05 169
15889.24 178
15890.43 182
15891.62 177
15892.81 198
15894.00 197
15895.19 217
15896.39 176
15897.58 191
15898.77 195
15899.96 200
15901.15 175
15902.34 153
15903.53 167
15904.72 179
15905.92 192
15907.11 193
15908.30 211
15909.49 206
15910.68 191
15911.87 202
15913.06 213
15914.26 217
15915.45 202
15916.64 171
15917.83 192
15919.02 203
15920.22 178
15921.41 175
15922.60 191
15923.79 167
15924.98 202
15926.18 175
15927.37 173
15928.56 161
15929.75 174
15930.95 206
15932.14 179
15933.33 206
15934.52 179
15935.72 214
15936.91 247
15938.10 202
15939.29 173
15940.49 168
15941.68 150
15942.87 144
15944.06 173
15945.26 180
15946.45 188
15947.64 182
15948.84 161
15950.03 162
15951.22 176
15952.42 161
15953.61 148
15954.80 167
15956.00 164
15957.19 161
15958.38 186
15959.58 160
15960.77 148
15961.96 181
15963.16 183
15964.35 185
15965.54 143
15966.74 162
15967.93 139
15969.12 172
15970.32 167
15971.51 189
15972.71 199
15973.90 145
15975.09 166
15976.29 182
15977.48 145
15978.68 131
15979.87 130
15981.07 143
15982.26 175
15983.45 163
15984.65 130
15985.84 140
15987.04 123
15988.23 135
15989.43 138
15990.62 149
15991.82 156
15993.01 171
15994.20 167
15995.40 128
15996.59 154
15997.79 153
15998.98 126
16000.18 145
16001.37 140
16002.57 159
16003.76 135
16004.96 174
16006.15 140
16007.35 147
16008.55 148
16009.74 160
16010.94 136
16012.13 151
16013.33 141
16014.52 162
16015.72 129
16016.91 158
16018.11 180
16019.30 181
16020.50 157
16021.70 130
16022.89 154
16024.09 152
16025.28 127
16026.48 140
16027.68 131
16028.87 162
16030.07 149
16031.26 142
16032.46 181
16033.66 153
16034.85 123
16036.05 140
16037.25 163
16038.44 148
16039.64 148
16040.83 147
16042.03 130
16043.23 108
16044.42 146
16045.62 171
16046.82 105
16048.01 109
16049.21 130
16050.41 170
16051.60 149
16052.80 139
16054.00 146
16055.20 139
16056.39 128
16057.59 167
16058.79 146
16059.98 164
16061.18 159
16062.38 163
16063.58 117
16064.77 165
16065.97 158
16067.17 154
16068.37 134
16069.56 135
16070.76 154
16071.96 125
16073.16 161
16074.35 154
16075.55 114
16076.75 128
16077.95 138
16079.15 148
16080.34 134
16081.54 134
16082.74 148
16083.94 124
16085.14 142
16086.33 131
16087.53 128
16088.73 124
16089.93 142
16091.13 148
16092.33 94
16093.52 113
16094.72 124
16095.92 120
16097.12 114
16098.32 125
16099.52 146
16100.72 140
16101.91 121
16103.11 112
16104.31 92
16105.51 100
16106.71 109
16107.91 111
16109.11 120
16110.31 143
16111.51 127
16112.71 144
16113.90 115
16115.10 117
16116.30 149
16117.50 144
16118.70 145
16119.90 115
16121.10 111
16122.30 136
16123.50 119
16124.70 128
16125.90 124
16127.10 118
16128.30 129
16129.50 144
16130.70 126
16131.90 150
16133.10 137
16134.30 149
16135.50 128
16136.70 125
16137.90 130
16139.10 115
16140.30 114
16141.50 140
16142.70 128
16143.90 133
16145.10 126
16146.30 109
16147.50 148
16148.70 157
16149.90 164
16151.10 150
16152.30 129
16153.50 136
16154.70 154
16155.91 151
16157.11 121
16158.31 110
16159.51 112
16160.71 139
16161.91 143
16163.11 144
16164.31 151
16165.51 112
16166.71 144
16167.92 148
16169.12 137
16170.32 129
16171.52 147
16172.72 147
16173.92 135
16175.12 119
16176.33 125
16177.53 145
16178.73 143
16179.93 114
16181.13 112
16182.33 137
16183.54 143
16184.74 122
16185.94 139
16187.14 114
16188.34 127
16189.55 116
16190.75 112
16191.95 121
16193.15 128
16194.35 145
16195.56 145
16196.76 121
16197.96 136
16199.16 111
16200.37 127
16201.57 121
16202.77 157
16203.97 139
16205.18 156
16206.38 98
16207.58 129
16208.78 141
16209.99 145
16211.19 157
16212.39 133
16213.60 127
16214.80 128
16216.00 140
16217.20 143
16218.41 132
16219.61 123
16220.81 112
16222.02 141
16223.22 130
16224.42 141
16225.63 145
16226.83 133
16228.03 128
16229.24 127
16230.44 151
16231.64 125
16232.85 132
16234.05 129
16235.26 117
16236.46 121
16237.66 124
16238.87 130
16240.07 132
16241.28 163
16242.48 147
16243.68 130
16244.89 143
16246.09 129
16247.30 141
16248.50 142
16249.70 131
16250.91 150
16252.11 158
16253.32 145
16254.52 148
16255.73 149
16256.93 165
16258.14 153
16259.34 144
16260.54 134
16261.75 127
16262.95 152
16264.16 122
16265.36 147
16266.57 135
16267.77 138
16268.98 145
16270.18 178
16271.39 162
16272.59 132
16273.80 150
16275.00 169
16276.21 168
16277.41 135
16278.62 140
16279.83 170
16281.03 162
16282.24 143
16283.44 142
16284.65 126
16285.85 171
16287.06 154
16288.26 159
16289.47 142
16290.68 153
16291.88 153
16293.09 159
16294.29 131
16295.50 134
16296.71 165
16297.91 188
16299.12 171
16300.32 164
16301.53 159
16302.74 175
16303.94 134
16305.15 139
16306.36 187
16307.56 188
16308.77 164
16309.97 173
16311.18 186
16312.39 178
16313.59 158
16314.80 154
16316.01 142
16317.21 143
16318.42 158
16319.63 144
16320.84 175
16322.04 159
16323.25 172
16324.46 170
16325.66 143
16326.87 146
16328.08 166
16329.28 144
16330.49 168
16331.70 126
16332.91 125
16334.11 129
16335.32 157
16336.53 140
16337.74 143
16338.94 151
16340.15 126
16341.36 134
16342.57 143
16343.78 160
16344.98 142
16346.19 136
16347.40 135
16348.61 123
16349.81 130
16351.02 135
16352.23 158
16353.44 131
16354.65 131
16355.86 140
16357.06 140
16358.27 132
16359.48 135
16360.69 142
16361.90 138
16363.11 144
16364.31 144
16365.52 137
16366.73 144
16367.94 128
16369.15 132
16370.36 133
16371.57 122
16372.77 138
16373.98 153
16375.19 142
16376.40 120
16377.61 126
16378.82 124
16380.03 134
16381.24 150
16382.45 106
16383.66 113
16384.87 133
16386.08 140
16387.28 117
16388.49 144
16389.70 129
16390.91 125
16392.12 141
16393.33 143
16394.54 122
16395.75 122
16396.96 131
16398.17 126
16399.38 123
16400.59 118
16401.80 126
16403.01 141
16404.22 136
16405.43 112
16406.64 89
16407.85 111
16409.06 113
16410.27 125
16411.48 97
16412.69 125
16413.90 119
16415.11 112
16416.32 124
16417.53 140
16418.74 126
16419.95 135
16421.17 129
16422.38 160
16423.59 121
16424.80 124
16426.01 147
16427.22 103
16428.43 106
16429.64 88
16430.85 110
16432.06 104
16433.27 121
16434.48 126
16435.70 109
16436.91 111
16438.12 125
16439.33 131
16440.54 105
16441.75 127
16442.96 113
16444.18 114
16445.39 119
16446.60 149
16447.81 134
16449.02 121
16450.23 117
16451.45 128
16452.66 115
16453.87 127
16455.08 124
16456.29 98
16457.50 103
16458.72 93
16459.93 104
16461.14 140
16462.35 143
16463.57 135
16464.78 119
16465.99 111
16467.20 117
16468.41 108
16469.63 142
16470.84 138
16472.05 148
16473.26 123
16474.48 111
16475.69 131
16476.90 143
16478.12 111
16479.33 114
16480.54 118
16481.75 118
16482.97 116
16484.18 111
16485.39 130
16486.61 116
16487.82 116
16489.03 127
16490.24 124
16491.46 105
16492.67 124
16493.88 112
16495.10 108
16496.31 104
16497.52 120
16498.74 104
16499.95 136
16501.17 107
16502.38 129
16503.59 103
16504.81 114
16506.02 105
16507.23 106
16508.45 123
16509.66 135
16510.88 113
16512.09 117
16513.30 118
16514.52 109
16515.73 119
16516.95 120
16518.16 116
16519.37 119
16520.59 96
16521.80 88
16523.02 96
16524.23 103
16525.45 117
16526.66 99
16527.88 83
16529.09 92
16530.30 117
16531.52 118
16532.73 137
16533.95 104
16535.16 134
16536.38 125
16537.59 114
16538.81 142
16540.02 125
16541.24 108
16542.45 123
16543.67 107
16544.88 126
16546.10 107
16547.31 134
16548.53 135
16549.75 123
16550.96 133
16552.18 126
16553.39 97
16554.61 91
16555.82 92
16557.04 124
16558.25 128
16559.47 135
16560.69 100
16561.90 111
16563.12 102
16564.33 109
16565.55 109
16566.77 105
16567.98 91
16569.20 123
16570.41 123
16571.63 98
16572.85 100
16574.06 106
16575.28 111
16576.50 132
16577.71 141
16578.93 122
16580.14 113
16581.36 124
16582.58 112
16583.79 106
16585.01 128
16586.23 122
16587.44 109
16588.66 126
16589.88 137
16591.09 121
16592.31 105
16593.53 120
16594.75 114
16595.96 101
16597.18 113
16598.40 137
16599.61 123
16600.83 135
16602.05 139
16603.27 100
16604.48 88
16605.70 110
16606.92 111
16608.14 106
16609.35 99
16610.57 140
16611.79 121
16613.01 98
16614.22 130
16615.44 115
16616.66 106
16617.88 118
16619.10 119
16620.31 106
16621.53 98
16622.75 98
16623.97 129
16625.19 127
16626.40 123
16627.62 112
16628.84 106
16630.06 97
16631.28 82
16632.50 110
16633.71 105
16634.93 105
16636.15 114
16637.37 92
16638.59 117
16639.81 117
16641.03 121
16642.24 98
16643.46 117
16644.68 108
16645.90 105
16647.12 96
16648.34 95
16649.56 108
16650.78 121
16652.00 101
16653.22 92
16654.44 106
16655.65 139
16656.87 119
16658.09 96
16659.31 112
16660.53 94
16661.75 138
16662.97 115
16664.19 116
16665.41 124
16666.63 102
16667.85 104
16669.07 110
16670.29 111
16671.51 120
16672.73 98
16673.95 97
16675.17 106
16676.39 130
16677.61 131
16678.83 113
16680.05 122
16681.27 136
16682.49 89
16683.71 112
16684.93 133
16686.15 106
16687.37 88
16688.59 113
16689.81 131
16691.03 117
16692.25 93
16693.47 129
16694.69 137
16695.92 90
16697.14 97
16698.36 105
16699.58 104
16700.80 114
16702.02 105
16703.24 136
16704.46 127
16705.68 142
16706.90 89
16708.13 98
16709.35 106
16710.57 110
16711.79 124
16713.01 132
16714.23 121
16715.45 114
16716.67 86
16717.90 113
16719.12 103
16720.34 112
16721.56 105
16722.78 101
16724.00 118
16725.23 85
16726.45 98
16727.67 86
16728.89 110
16730.11 91
16731.34 105
16732.56 112
16733.78 120
16735.00 92
16736.23 124
16737.45 133
16738.67 103
16739.89 109
16741.11 138
16742.34 106
16743.56 115
16744.78 112
16746.00 128
16747.23 114
16748.45 121
16749.67 109
16750.90 114
16752.12 124
16753.34 112
16754.56 95
16755.79 103
16757.01 104
16758.23 121
16759.46 91
16760.68 117
16761.90 100
16763.13 113
16764.35 105
16765.57 105
16766.80 93
16768.02 110
16769.24 119
16770.47 120
16771.69 109
16772.91 137
16774.14 117
16775.36 121
16776.58 129
16777.81 127
16779.03 86
16780.25 109
16781.48 98
16782.70 121
16783.93 100
16785.15 91
16786.37 116
16787.60 99
16788.82 129
16790.05 122
16791.27 103
16792.50 97
16793.72 116
16794.94 108
16796.17 101
16797.39 120
16798.62 134
16799.84 132
16801.07 118
16802.29 118
16803.52 109
16804.74 122
16805.97 114
16807.19 113
16808.42 109
16809.64 103
16810.87 107
16812.09 89
16813.32 112
16814.54 119
16815.77 90
16816.99 128
16818.22 145
16819.44 108
16820.67 112
16821.89 113
16823.12 113
16824.34 132
16825.57 101
16826.79 102
16828.02 96
16829.25 134
16830.47 115
16831.70 122
16832.92 144
16834.15 104
16835.37 121
16836.60 133
16837.83 128
16839.05 128
16840.28 112
16841.50 128
16842.73 126
16843.96 120
16845.18 96
16846.41 115
16847.63 151
16848.86 123
16850.09 149
16851.31 126
16852.54 128
16853.77 117
16854.99 149
16856.22 123
16857.45 118
16858.67 120
16859.90 115
16861.13 142
16862.35 134
16863.58 121
16864.81 115
16866.03 114
16867.26 114
16868.49 120
16869.72 126
16870.94 105
16872.17 127
16873.40 150
16874.62 137
16875.85 141
16877.08 118
16878.31 122
16879.53 119
16880.76 122
16881.99 104
16883.22 111
16884.44 129
16885.67 137
16886.90 130
16888.13 108
16889.36 131
16890.58 139
16891.81 130
16893.04 133
16894.27 123
16895.50 140
16896.72 134
16897.95 132
16899.18 102
16900.41 135
16901.64 130
16902.86 121
16904.09 128
16905.32 141
16906.55 116
16907.78 116
16909.01 123
16910.24 103
16911.46 127
16912.69 127
16913.92 137
16915.15 127
16916.38 112
16917.61 144
16918.84 138
16920.07 117
16921.29 113
16922.52 118
16923.75 111
16924.98 115
16926.21 102
16927.44 110
16928.67 109
16929.90 87
16931.13 123
16932.36 111
16933.59 105
16934.82 117
16936.05 120
16937.28 136
16938.51 127
16939.73 138
16940.96 113
16942.19 105
16943.42 83
16944.65 102
16945.88 86
16947.11 109
16948.34 110
16949.57 131
16950.80 90
16952.03 102
16953.26 122
16954.49 124
16955.72 116
16956.95 102
16958.18 122
16959.42 103
16960.65 118
16961.88 122
16963.11 105
16964.34 100
16965.57 108
16966.80 113
16968.03 126
16969.26 130
16970.49 113
16971.72 107
16972.95 132
16974.18 129
16975.41 126
16976.65 101
16977.88 124
16979.11 115
16980.34 109
16981.57 112
16982.80 123
16984.03 140
16985.26 108
16986.49 104
16987.73 126
16988.96 130
16990.19 98
16991.42 93
16992.65 89
16993.88 101
16995.12 83
16996.35 96
16997.58 104
16998.81 137
17000.04 120
17001.27 119
17002.51 94
17003.74 112
17004.97 131
17006.20 104
17007.43 106
17008.67 97
17009.90 106
17011.13 124
17012.36 133
17013.60 121
17014.83 116
17016.06 109
17017.29 115
17018.53 115
17019.76 103
17020.99 138
17022.22 118
17023.46 114
17024.69 141
17025.92 108
17027.15 98
17028.39 118
17029.62 141
17030.85 124
17032.09 103
17033.32 99
17034.55 125
17035.79 95
17037.02 78
17038.25 79
17039.49 80
17040.72 93
17041.95 105
17043.19 109
17044.42 109
17045.65 91
17046.89 95
17048.12 106
17049.35 110
17050.59 126
17051.82 116
17053.05 114
17054.29 116
17055.52 108
17056.76 97
17057.99 106
17059.22 95
17060.46 96
17061.69 105
17062.93 120
17064.16 116
17065.39 103
17066.63 114
17067.86 104
17069.10 94
17070.33 95
17071.57 109
17072.80 89
17074.04 100
17075.27 101
17076.50 97
17077.74 102
17078.97 121
17080.21 102
17081.44 114
17082.68 89
17083.91 101
17085.15 108
17086.38 107
17087.62 85
17088.85 108
17090.09 106
17091.32 103
17092.56 97
17093.79 100
17095.03 92
17096.26 90
17097.50 92
17098.74 94
17099.97 111
17101.21 106
17102.44 102
17103.68 104
17104.91 104
17106.15 105
17107.38 106
17108.62 103
17109.86 87
17111.09 90
17112.33 98
17113.56 95
17114.80 104
17116.04 99
17117.27 86
17118.51 86
17119.74 101
17120.98 92
17122.22 113
17123.45 103
17124.69 93
17125.93 111
17127.16 120
17128.40 99
17129.64 101
17130.87 113
17132.11 104
17133.35 111
17134.58 123
17135.82 124
17137.06 125
17138.29 83
17139.53 101
17140.77 97
17142.00 107
17143.24 109
17144.48 97
17145.72 100
17146.95 115
17148.19 93
17149.43 106
17150.66 106
17151.90 111
17153.14 104
17154.38 110
17155.61 103
17156.85 93
17158.09 104
17159.33 107
17160.56 94
17161.80 88
17163.04 108
17164.28 102
17165.52 81
17166.75 81
17167.99 71
17169.23 105
17170.47 90
17171.71 103
17172.94 97
17174.18 99
17175.42 112
17176.66 101
17177.90 102
17179.13 103
17180.37 95
17181.61 103
17182.85 109
17184.09 85
17185.33 98
17186.57 92
17187.80 85
17189.04 98
17190.28 117
17191.52 91
17192.76 103
17194.00 85
17195.24 82
17196.48 98
17197.72 113
17198.95 116
17200.19 106
17201.43 103
17202.67 115
17203.91 100
17205.15 96
17206.39 101
17207.63 91
17208.87 99
17210.11 97
17211.35 106
17212.59 101
17213.83 97
17215.07 104
17216.31 95
17217.55 108
17218.79 108
17220.03 93
17221.26 94
17222.50 91
17223.74 128
17224.98 90
17226.22 98
17227.46 151
17228.71 108
17229.95 110
17231.19 133
17232.43 120
17233.67 93
17234.91 95
17236.15 106
17237.39 108
17238.63 86
17239.87 95
17241.11 97
17242.35 111
17243.59 112
17244.83 99
17246.07 104
17247.31 101
17248.55 99
17249.79 88
17251.04 107
17252.28 103
17253.52 91
17254.76 94
17256.00 83
17257.24 80
17258.48 96
17259.72 98
17260.96 78
17262.21 89
17263.45 100
17264.69 96
17265.93 121
17267.17 88
17268.41 97
17269.65 87
17270.90 103
17272.14 84
17273.38 101
17274.62 95
17275.86 108
17277.11 80
17278.35 80
17279.59 85
17280.83 104
17282.07 75
17283.32 72
17284.56 115
17285.80 122
17287.04 94
17288.28 87
17289.53 108
17290.77 109
17292.01 105
17293.25 120
17294.50 106
17295.74 93
17296.98 101
17298.22 100
17299.47 92
17300.71 87
17301.95 110
17303.19 91
17304.44 82
17305.68 99
17306.92 87
17308.17 101
17309.41 104
17310.65 100
17311.90 84
17313.14 97
17314.38 99
17315.63 106
17316.87 96
17318.11 110
17319.36 114
17320.60 82
17321.84 82
17323.09 109
17324.33 100
17325.57 103
17326.82 90
17328.06 116
17329.30 108
17330.55 112
17331.79 108
17333.04 96
17334.28 104
17335.52 109
17336.77 115
17338.01 99
17339.26 93
17340.50 123
17341.74 75
17342.99 85
17344.23 89
17345.48 92
17346.72 79
17347.97 103
17349.21 109
17350.46 106
17351.70 76
17352.94 107
17354.19 113
17355.43 100
17356.68 100
17357.92 115
17359.17 96
17360.41 101
17361.66 103
17362.90 109
17364.15 116
17365.39 108
17366.64 96
17367.88 78
17369.13 87
17370.37 101
17371.62 96
17372.86 95
17374.11 100
17375.35 127
17376.60 103
17377.85 110
17379.09 92
17380.34 102
17381.58 95
17382.83 117
17384.07 92
17385.32 110
17386.57 117
17387.81 106
17389.06 106
17390.30 109
17391.55 108
17392.80 91
17394.04 72
17395.29 107
17396.53 82
17397.78 100
17399.03 93
17400.27 111
17401.52 98
17402.77 102
17404.01 79
17405.26 96
17406.50 88
17407.75 109
17409.00 96
17410.24 110
17411.49 101
17412.74 85
17413.99 89
17415.23 106
17416.48 92
17417.73 91
17418.97 95
17420.22 102
17421.47 105
17422.71 104
17423.96 106
17425.21 101
17426.46 75
17427.70 76
17428.95 70
17430.20 73
17431.45 89
17432.69 124
17433.94 99
17435.19 90
17436.44 90
17437.68 91
17438.93 92
17440.18 100
17441.43 88
17442.67 67
17443.92 115
17445.17 110
17446.42 81
17447.67 97
17448.91 77
17450.16 80
17451.41 97
17452.66 110
17453.91 113
17455.15 105
17456.40 86
17457.65 100
17458.90 101
17460.15 97
17461.40 88
17462.65 79
17463.89 92
17465.14 114
17466.39 98
17467.64 107
17468.89 90
17470.14 87
17471.39 108
17472.64 82
17473.88 106
17475.13 113
17476.38 71
17477.63 113
17478.88 119
17480.13 87
17481.38 112
17482.63 86
17483.88 86
17485.13 75
17486.38 83
17487.63 102
17488.88 107
17490.12 104
17491.37 87
17492.62 90
17493.87 136
17495.12 141
17496.37 101
17497.62 87
17498.87 72
17500.12 84
17501.37 119
17502.62 109
17503.87 95
17505.12 104
17506.37 81
17507.62 90
17508.87 104
17510.12 102
17511.37 88
17512.62 101
17513.87 98
17515.12 91
17516.38 99
17517.63 87
17518.88 101
17520.13 85
17521.38 116
17522.63 95
17523.88 90
17525.13 105
17526.38 104
17527.63 113
17528.88 92
17530.13 83
17531.38 91
17532.64 113
17533.89 85
17535.14 85
17536.39 117
17537.64 97
17538.89 93
17540.14 96
17541.39 100
17542.65 98
17543.90 82
17545.15 109
17546.40 73
17547.65 111
17548.90 115
17550.16 111
17551.41 85
17552.66 83
17553.91 85
17555.16 76
17556.41 104
17557.67 98
17558.92 103
17560.17 106
17561.42 98
17562.67 107
17563.93 104
17565.18 96
17566.43 106
17567.68 99
17568.94 102
17570.19 93
17571.44 102
17572.69 112
17573.95 99
17575.20 84
17576.45 112
17577.70 100
17578.96 95
17580.21 110
17581.46 98
17582.71 100
17583.97 97
17585.22 109
17586.47 129
17587.73 115
17588.98 108
17590.23 104
17591.49 89
17592.74 117
17593.99 83
17595.25 105
17596.50 101
17597.75 117
17599.01 84
17600.26 99
17601.51 116
17602.77 107
17604.02 107
17605.27 100
17606.53 104
17607.78 113
17609.03 105
17610.29 122
17611.54 122
17612.80 121
17614.05 100
17615.30 101
17616.56 89
17617.81 117
17619.07 85
17620.32 101
17621.58 80
17622.83 95
17624.08 86
17625.34 83
17626.59 73
17627.85 81
17629.10 88
17630.36 89
17631.61 96
17632.87 84
17634.12 81
17635.37 102
17636.63 86
17637.88 83
17639.14 96
17640.39 92
17641.65 89
17642.90 125
17644.16 100
17645.41 100
17646.67 97
17647.92 101
17649.18 112
17650.44 79
17651.69 99
17652.95 128
17654.20 93
17655.46 91
17656.71 94
17657.97 80
17659.22 100
17660.48 109
17661.73 92
17662.99 87
17664.25 82
17665.50 89
17666.76 116
17668.01 94
17669.27 98
17670.53 92
17671.78 82
17673.04 84
17674.29 79
17675.55 118
17676.81 95
17678.06 93
17679.32 104
17680.57 111
17681.83 94
17683.09 85
17684.34 111
17685.60 93
17686.86 73
17688.11 79
17689.37 88
17690.63 85
17691.88 75
17693.14 99
17694.40 88
17695.65 105
17696.91 80
17698.17 79
17699.43 80
17700.68 97
17701.94 108
17703.20 97
17704.45 71
17705.71 74
17706.97 97
17708.23 89
17709.48 90
17710.74 88
17712.00 78
17713.26 106
17714.51 81
17715.77 85
17717.03 87
17718.29 131
17719.54 102
17720.80 78
17722.06 90
17723.32 90
17724.58 92
17725.83 86
17727.09 86
17728.35 91
17729.61 103
17730.87 77
17732.12 91
17733.38 64
17734.64 77
17735.90 83
17737.16 91
17738.42 85
17739.67 89
17740.93 92
17742.19 79
17743.45 102
17744.71 96
17745.97 87
17747.23 75
17748.48 91
17749.74 90
17751.00 83
17752.26 100
17753.52 110
17754.78 78
17756.04 78
17757.30 105
17758.56 95
17759.81 95
17761.07 80
17762.33 102
17763.59 87
17764.85 103
17766.11 99
17767.37 103
17768.63 91
17769.89 109
17771.15 87
17772.41 101
17773.67 100
17774.93 87
17776.19 74
17777.45 77
17778.71 82
17779.97 101
17781.23 89
17782.49 84
17783.75 107
17785.01 102
17786.27 108
17787.53 89
17788.79 98
17790.05 85
17791.31 86
17792.57 71
17793.83 80
17795.09 103
17796.35 95
17797.61 87
17798.87 83
17800.13 108
17801.39 88
17802.65 95
17803.91 81
17805.17 90
17806.44 91
17807.70 109
17808.96 98
17810.22 108
17811.48 97
17812.74 99
17814.00 103
17815.26 99
17816.52 120
17817.78 93
17819.05 90
17820.31 112
17821.57 94
17822.83 87
17824.09 83
17825.35 96
17826.61 82
17827.88 85
17829.14 111
17830.40 93
17831.66 88
17832.92 84
17834.18 95
17835.45 89
17836.71 79
17837.97 101
17839.23 73
17840.49 91
17841.76 88
17843.02 75
17844.28 80
17845.54 77
17846.81 85
17848.07 98
17849.33 106
17850.59 87
17851.85 100
17853.12 102
17854.38 94
17855.64 96
17856.90 102
17858.17 99
17859.43 82
17860.69 92
17861.96 101
17863.22 85
17864.48 113
17865.74 93
17867.01 83
17868.27 87
17869.53 73
17870.80 90
17872.06 74
17873.32 86
17874.59 85
17875.85 83
17877.11 77
17878.38 106
17879.64 100
17880.90 104
17882.17 90
17883.43 82
17884.69 86
17885.96 97
17887.22 82
17888.48 78
17889.75 80
17891.01 85
17892.28 91
17893.54 82
17894.80 92
17896.07 88
17897.33 101
17898.60 100
17899.86 109
17901.12 87
17902.39 61
17903.65 89
17904.92 108
17906.18 78
17907.45 67
17908.71 88
17909.97 102
17911.24 110
17912.50 115
17913.77 88
17915.03 88
17916.30 94
17917.56 126
17918.83 136
17920.09 101
17921.36 85
17922.62 91
17923.89 103
17925.15 120
17926.42 138
17927.68 102
17928.95 112
17930.21 89
17931.48 107
17932.74 115
17934.01 92
17935.27 107
17936.54 98
17937.81 85
17939.07 87
17940.34 93
17941.60 80
17942.87 92
17944.13 78
17945.40 84
17946.66 68
17947.93 90
17949.20 119
17950.46 110
17951.73 103
17952.99 93
17954.26 89
17955.53 79
17956.79 82
17958.06 90
17959.33 89
17960.59 100
17961.86 82
17963.12 103
17964.39 98
17965.66 84
17966.92 83
17968.19 97
17969.46 83
17970.72 78
17971.99 80
17973.26 80
17974.52 88
17975.79 103
17977.06 100
17978.32 75
17979.59 89
17980.86 87
17982.12 91
17983.39 83
17984.66 89
17985.93 69
17987.19 90
17988.46 99
17989.73 96
17991.00 95
17992.26 95
17993.53 97
17994.80 92
17996.07 91
17997.33 68
17998.60 98
17999.87 121
18001.14 84
18002.40 85
18003.67 87
18004.94 82
18006.21 114
18007.48 83
18008.74 85
18010.01 71
18011.28 80
18012.55 100
18013.82 82
18015.08 73
18016.35 67
18017.62 94
18018.89 89
18020.16 92
18021.43 69
18022.69 83
18023.96 94
18025.23 76
18026.50 95
18027.77 98
18029.04 113
18030.31 94
18031.57 99
18032.84 86
18034.11 71
18035.38 99
18036.65 84
18037.92 91
18039.19 59
18040.46 114
18041.73 110
18043.00 88
18044.27 86
18045.53 105
18046.80 98
18048.07 89
18049.34 86
18050.61 105
18051.88 90
18053.15 92
18054.42 99
18055.69 72
18056.96 79
18058.23 77
18059.50 101
18060.77 100
18062.04 100
18063.31 97
18064.58 97
18065.85 102
18067.12 106
18068.39 94
18069.66 99
18070.93 101
18072.20 83
18073.47 59
18074.74 77
18076.01 100
18077.28 103
18078.55 81
18079.82 96
18081.09 102
18082.36 109
18083.63 102
18084.90 102
18086.18 82
18087.45 75
18088.72 95
18089.99 93
18091.26 94
18092.53 107
18093.80 99
18095.07 104
18096.34 89
18097.61 92
18098.88 104
18100.16 85
18101.43 81
18102.70 89
18103.97 116
18105.24 102
18106.51 97
18107.78 88
18109.06 99
18110.33 84
18111.60 109
18112.87 122
18114.14 101
18115.41 98
18116.69 104
18117.96 89
18119.23 107
18120.50 88
18121.77 88
18123.05 91
18124.32 92
18125.59 75
18126.86 97
18128.13 124
18129.41 86
18130.68 101
18131.95 102
18133.22 95
18134.50 81
18135.77 103
18137.04 83
18138.31 96
18139.59 97
18140.86 120
18142.13 100
18143.40 72
18144.68 101
18145.95 100
18147.22 91
18148.50 104
18149.77 95
18151.04 83
18152.31 91
18153.59 79
18154.86 87
18156.13 112
18157.41 113
18158.68 83
18159.95 92
18161.23 81
18162.50 115
18163.77 86
18165.05 72
18166.32 82
18167.59 87
18168.87 87
18170.14 107
18171.42 98
18172.69 94
18173.96 119
18175.24 98
18176.51 104
18177.78 105
18179.06 91
18180.33 78
18181.61 105
18182.88 94
18184.15 85
18185.43 103
18186.70 108
18187.98 96
18189.25 81
18190.53 103
18191.80 74
18193.08 99
18194.35 100
18195.62 98
18196.90 101
18198.17 96
18199.45 86
18200.72 102
18202.00 71
18203.27 67
18204.55 81
18205.82 95
18207.10 82
18208.37 106
18209.65 80
18210.92 100
18212.20 89
18213.47 90
18214.75 88
18216.02 76
18217.30 88
18218.57 105
18219.85 73
18221.13 100
18222.40 77
18223.68 80
18224.95 108
18226.23 70
18227.50 82
18228.78 80
18230.05 72
18231.33 88
18232.61 103
18233.88 93
18235.16 89
18236.43 83
18237.71 73
18238.99 84
18240.26 75
18241.54 90
18242.81 75
18244.09 85
18245.37 70
18246.64 74
18247.92 95
18249.20 75
18250.47 89
18251.75 98
18253.03 94
18254.30 85
18255.58 97
18256.86 58
18258.13 77
18259.41 79
18260.69 87
18261.96 93
18263.24 98
18264.52 84
18265.79 110
18267.07 101
18268.35 89
18269.63 110
18270.90 125
18272.18 122
18273.46 104
18274.74 103
18276.01 83
18277.29 99
18278.57 103
18279.84 104
18281.12 81
18282.40 69
18283.68 100
18284.96 84
18286.23 75
18287.51 71
18288.79 89
18290.07 98
18291.34 96
18292.62 88
18293.90 90
18295.18 96
18296.46 79
18297.74 112
18299.01 87
18300.29 117
18301.57 113
18302.85 86
18304.13 100
18305.40 79
18306.68 88
18307.96 98
18309.24 83
18310.52 86
18311.80 82
18313.08 87
18314.36 77
18315.63 101
18316.91 90
18318.19 81
18319.47 86
18320.75 80
18322.03 87
18323.31 104
18324.59 91
18325.87 103
18327.14 90
18328.42 77
18329.70 79
18330.98 105
18332.26 110
18333.54 101
18334.82 92
18336.10 89
18337.38 95
18338.66 85
18339.94 99
18341.22 107
18342.50 84
18343.78 91
18345.06 77
18346.34 77
18347.62 87
18348.90 93
18350.18 82
18351.46 79
18352.74 92
18354.02 88
18355.30 100
18356.58 92
18357.86 88
18359.14 70
18360.42 68
18361.70 93
18362.98 82
18364.26 75
18365.54 98
18366.82 102
18368.10 85
18369.38 70
18370.66 76
18371.94 92
18373.23 92
18374.51 83
18375.79 103
18377.07 88
18378.35 106
18379.63 79
18380.91 85
18382.19 95
18383.47 78
18384.75 82
18386.04 91
18387.32 84
18388.60 75
18389.88 105
18391.16 77
18392.44 100
18393.72 69
18395.01 104
18396.29 94
18397.57 91
18398.85 86
18400.13 67
18401.41 85
18402.70 72
18403.98 116
18405.26 101
18406.54 94
18407.82 84
18409.11 111
18410.39 86
18411.67 80
18412.95 86
18414.23 65
18415.52 74
18416.80 100
18418.08 106
18419.36 65
18420.65 83
18421.93 85
18423.21 87
18424.49 92
18425.78 89
18427.06 80
18428.34 84
18429.62 89
18430.91 95
18432.19 96
18433.47 106
18434.76 84
18436.04 91
18437.32 68
18438.61 104
18439.89 73
18441.17 84
18442.45 63
18443.74 71
18445.02 90
18446.30 86
18447.59 74
18448.87 79
18450.15 85
18451.44 95
18452.72 82
18454.01 77
18455.29 84
18456.57 86
18457.86 99
18459.14 88
18460.42 95
18461.71 94
18462.99 96
18464.28 101
18465.56 95
18466.84 88
18468.13 92
18469.41 91
18470.70 96
18471.98 60
18473.27 64
18474.55 79
18475.83 79
18477.12 84
18478.40 70
18479.69 84
18480.97 92
18482.26 88
18483.54 77
18484.83 75
18486.11 76
18487.40 85
18488.68 73
18489.97 96
18491.25 113
18492.54 92
18493.82 83
18495.11 55
18496.39 63
18497.68 71
18498.96 56
18500.25 67
18501.53 110
18502.82 90
18504.10 85
18505.39 86
18506.67 75
18507.96 87
18509.24 92
18510.53 86
18511.81 103
18513.10 90
18514.39 76
18515.67 83
18516.96 95
18518.24 124
18519.53 107
18520.82 100
18522.10 91
18523.39 99
18524.67 78
18525.96 76
18527.25 76
18528.53 75
18529.82 106
18531.10 103
18532.39 85
18533.68 97
18534.96 92
18536.25 90
18537.54 104
18538.82 89
18540.11 102
18541.40 82
18542.68 73
18543.97 102
18545.26 87
18546.54 85
18547.83 98
18549.12 86
18550.40 102
18551.69 86
18552.98 86
18554.27 94
18555.55 102
18556.84 109
18558.13 101
18559.41 101
18560.70 83
18561.99 81
18563.28 92
18564.56 80
18565.85 87
18567.14 74
18568.43 102
18569.71 89
18571.00 108
18572.29 99
18573.58 90
18574.87 80
18576.15 100
18577.44 89
18578.73 124
18580.02 100
18581.31 105
18582.59 97
18583.88 104
18585.17 88
18586.46 75
18587.75 100
18589.03 111
18590.32 82
18591.61 101
18592.90 89
18594.19 99
18595.48 84
18596.77 107
18598.05 92
18599.34 105
18600.63 104
18601.92 76
18603.21 86
18604.50 72
18605.79 97
18607.08 85
18608.36 82
18609.65 103
18610.94 87
18612.23 74
18613.52 83
18614.81 101
18616.10 84
18617.39 107
18618.68 90
18619.97 95
18621.26 88
18622.55 95
18623.84 104
18625.13 82
18626.42 87
18627.71 76
18628.99 94
18630.28 99
18631.57 112
18632.86 89
18634.15 96
18635.44 100
18636.73 77
18638.02 95
18639.31 83
18640.60 91
18641.89 94
18643.18 88
18644.47 85
18645.77 83
18647.06 80
18648.35 91
18649.64 96
18650.93 103
18652.22 97
18653.51 79
18654.80 72
18656.09 87
18657.38 89
18658.67 95
18659.96 83
18661.25 96
18662.54 78
18663.83 77
18665.12 96
18666.42 99
18667.71 88
18669.00 77
18670.29 88
18671.58 81
18672.87 86
18674.16 90
18675.45 105
18676.75 94
18678.04 84
18679.33 81
18680.62 84
18681.91 82
18683.20 101
18684.49 97
18685.79 84
18687.08 93
18688.37 86
18689.66 93
18690.95 102
18692.25 79
18693.54 83
18694.83 110
18696.12 88
18697.41 96
18698.71 70
18700.00 86
18701.29 88
18702.58 78
18703.87 79
18705.17 83
18706.46 85
18707.75 82
18709.04 81
18710.34 97
18711.63 99
18712.92 99
18714.21 93
18715.51 101
18716.80 85
18718.09 76
18719.39 75
18720.68 87
18721.97 83
18723.26 67
18724.56 76
18725.85 81
18727.14 85
18728.44 84
18729.73 109
18731.02 93
18732.32 72
18733.61 79
18734.90 74
18736.20 81
18737.49 89
18738.78 81
18740.08 89
18741.37 93
18742.66 92
18743.96 83
18745.25 69
18746.55 79
18747.84 96
18749.13 75
18750.43 79
18751.72 81
18753.02 60
18754.31 68
18755.60 81
18756.90 84
18758.19 83
18759.49 90
18760.78 92
18762.07 87
18763.37 74
18764.66 90
18765.96 99
18767.25 79
18768.55 87
18769.84 90
18771.14 97
18772.43 101
18773.73 80
18775.02 96
18776.32 77
18777.61 86
18778.91 116
18780.20 98
18781.49 75
18782.79 88
18784.09 67
18785.38 82
18786.68 86
18787.97 67
18789.27 86
18790.56 76
18791.86 56
18793.15 110
18794.45 91
18795.74 109
18797.04 99
18798.33 89
18799.63 94
18800.93 67
18802.22 62
18803.52 66
18804.81 86
18806.11 105
18807.40 97
18808.70 98
18810.00 94
18811.29 75
18812.59 90
18813.88 87
18815.18 79
18816.48 85
18817.77 100
18819.07 77
18820.37 89
18821.66 93
18822.96 84
18824.25 92
18825.55 92
18826.85 58
18828.14 53
18829.44 74
18830.74 82
18832.03 85
18833.33 88
18834.63 78
18835.93 86
18837.22 105
18838.52 79
18839.82 88
18841.11 77
18842.41 108
18843.71 110
18845.00 78
18846.30 94
18847.60 77
18848.90 88
18850.19 82
18851.49 100
18852.79 76
18854.09 94
18855.38 95
18856.68 94
18857.98 61
18859.28 81
18860.57 71
18861.87 85
18863.17 84
18864.47 84
18865.77 79
18867.06 83
18868.36 105
18869.66 97
18870.96 93
18872.26 90
18873.55 89
18874.85 80
18876.15 72
18877.45 69
18878.75 62
18880.05 81
18881.34 90
18882.64 95
18883.94 88
18885.24 103
18886.54 74
18887.84 93
18889.14 110
18890.43 89
18891.73 101
18893.03 74
18894.33 62
18895.63 91
18896.93 88
18898.23 98
18899.53 74
18900.83 79
18902.13 95
18903.42 81
18904.72 85
18906.02 98
18907.32 115
18908.62 96
18909.92 109
18911.22 76
18912.52 92
18913.82 85
18915.12 80
18916.42 109
18917.72 95
18919.02 70
18920.32 84
18921.62 95
18922.92 75
18924.22 81
18925.52 80
18926.82 81
18928.12 82
18929.42 94
18930.72 90
18932.02 93
18933.32 112
18934.62 103
18935.92 108
18937.22 74
18938.52 85
18939.82 80
18941.12 98
18942.42 95
18943.72 98
18945.02 65
18946.32 75
18947.62 69
18948.92 86
18950.23 98
18951.53 85
18952.83 76
18954.13 98
18955.43 91
18956.73 90
18958.03 93
18959.33 86
18960.63 64
18961.94 69
18963.24 89
18964.54 94
18965.84 73
18967.14 74
18968.44 76
18969.74 79
18971.04 76
18972.35 63
18973.65 100
18974.95 83
18976.25 79
18977.55 74
18978.85 77
18980.16 84
18981.46 72
18982.76 101
18984.06 83
18985.36 95
18986.67 84
18987.97 112
18989.27 93
18990.57 98
18991.88 77
18993.18 69
18994.48 89
18995.78 66
18997.08 86
18998.39 79
18999.69 79
19000.99 67
19002.30 85
19003.60 75
19004.90 93
19006.20 109
19007.51 75
19008.81 60
19010.11 83
19011.41 96
19012.72 97
19014.02 75
19015.32 76
19016.63 90
19017.93 89
19019.23 82
19020.54 58
19021.84 75
19023.14 88
19024.45 94
19025.75 90
19027.05 75
19028.36 84
19029.66 73
19030.96 86
19032.27 68
19033.57 70
19034.87 80
19036.18 99
19037.48 92
19038.79 89
19040.09 75
19041.39 71
19042.70 70
19044.00 75
19045.31 86
19046.61 75
19047.91 75
19049.22 71
19050.52 76
19051.83 79
19053.13 77
19054.44 68
19055.74 83
19057.05 85
19058.35 85
19059.65 77
19060.96 91
19062.26 97
19063.57 71
19064.87 85
19066.18 101
19067.48 72
19068.79 96
19070.09 92
19071.40 90
19072.70 70
19074.01 78
19075.31 87
19076.62 78
19077.92 90
19079.23 84
19080.53 78
19081.84 67
19083.14 89
19084.45 93
19085.76 87
19087.06 110
19088.37 93
19089.67 77
19090.98 93
19092.28 89
19093.59 90
19094.89 87
19096.20 76
19097.51 81
19098.81 90
19100.12 79
19101.42 94
19102.73 93
19104.04 93
19105.34 83
19106.65 88
19107.96 73
19109.26 68
19110.57 79
19111.87 96
19113.18 79
19114.49 74
19115.79 82
19117.10 92
19118.41 90
19119.71 100
19121.02 86
19122.33 89
19123.63 84
19124.94 77
19126.25 70
19127.55 61
19128.86 74
19130.17 82
19131.48 93
19132.78 73
19134.09 90
19135.40 81
19136.70 75
19138.01 84
19139.32 80
19140.63 77
19141.93 83
19143.24 96
19144.55 68
19145.86 89
19147.16 67
19148.47 67
19149.78 82
19151.09 74
19152.39 88
19153.70 106
19155.01 79
19156.32 100
19157.63 84
19158.93 103
19160.24 107
19161.55 77
19162.86 82
19164.17 96
19165.47 110
19166.78 94
19168.09 105
19169.40 70
19170.71 82
19172.02 93
19173.32 88
19174.63 81
19175.94 94
19177.25 76
19178.56 88
19179.87 79
19181.18 71
19182.48 89
19183.79 98
19185.10 85
19186.41 67
19187.72 79
19189.03 71
19190.34 67
19191.65 80
19192.96 73
19194.27 62
19195.58 75
19196.88 80
19198.19 76
19199.50 67
19200.81 74
19202.12 70
19203.43 99
19204.74 70
19206.05 91
19207.36 94
19208.67 80
19209.98 88
19211.29 68
19212.60 91
19213.91 63
19215.22 74
19216.53 69
19217.84 85
19219.15 106
19220.46 83
19221.77 82
19223.08 72
19224.39 72
19225.70 89
19227.01 79
19228.32 79
19229.63 89
19230.94 74
19232.25 78
19233.56 62
19234.87 87
19236.18 78
19237.49 82
19238.81 73
19240.12 68
19241.43 61
19242.74 66
19244.05 87
19245.36 88
19246.67 75
19247.98 93
19249.29 86
19250.60 77
19251.91 75
19253.23 64
19254.54 71
19255.85 76
19257.16 63
19258.47 70
19259.78 72
19261.09 72
19262.41 79
19263.72 81
19265.03 83
19266.34 79
19267.65 62
19268.96 89
19270.28 69
19271.59 76
19272.90 83
19274.21 90
19275.52 56
19276.84 66
19278.15 77
19279.46 82
19280.77 94
19282.08 75
19283.40 65
19284.71 87
19286.02 82
19287.33 75
19288.65 103
19289.96 73
19291.27 99
19292.58 77
19293.90 68
19295.21 78
19296.52 89
19297.83 91
19299.15 69
19300.46 71
19301.77 90
19303.09 74
19304.40 90
19305.71 88
19307.02 73
19308.34 114
19309.65 84
19310.96 92
19312.28 92
19313.59 89
19314.90 79
19316.22 69
19317.53 99
19318.84 83
19320.16 56
19321.47 91
19322.78 99
19324.10 85
19325.41 81
19326.73 96
19328.04 93
19329.35 93
19330.67 90
19331.98 85
19333.29 83
19334.61 77
19335.92 107
19337.24 96
19338.55 91
19339.87 89
19341.18 76
19342.49 66
19343.81 86
19345.12 87
19346.44 71
19347.75 69
19349.07 67
19350.38 100
19351.69 98
19353.01 84
19354.32 67
19355.64 104
19356.95 86
19358.27 80
19359.58 86
19360.90 72
19362.21 77
19363.53 94
19364.84 66
19366.16 87
19367.47 89
19368.79 73
19370.10 80
19371.42 71
19372.73 85
19374.05 72
19375.36 89
19376.68 74
19378.00 75
19379.31 101
19380.63 73
19381.94 82
19383.26 83
19384.57 81
19385.89 80
19387.20 86
19388.52 89
19389.84 79
19391.15 92
19392.47 125
19393.78 88
19395.10 82
19396.42 65
19397.73 59
19399.05 70
19400.37 64
19401.68 63
19403.00 63
19404.31 77
19405.63 92
19406.95 95
19408.26 75
19409.58 76
19410.90 108
19412.21 83
19413.53 67
19414.85 73
19416.16 72
19417.48 57
19418.80 60
19420.11 71
19421.43 73
19422.75 70
19424.07 84
19425.38 72
19426.70 81
19428.02 74
19429.33 86
19430.65 78
19431.97 82
19433.29 85
19434.60 85
19435.92 86
19437.24 75
19438.56 61
19439.87 88
19441.19 98
19442.51 90
19443.83 85
19445.14 77
19446.46 81
19447.78 95
19449.10 69
19450.42 63
19451.73 59
19453.05 81
19454.37 78
19455.69 76
19457.01 86
19458.32 97
19459.64 82
19460.96 95
19462.28 95
19463.60 78
19464.92 108
19466.23 79
19467.55 62
19468.87 89
19470.19 70
19471.51 74
19472.83 86
19474.15 82
19475.46 85
19476.78 80
19478.10 87
19479.42 93
19480.74 89
19482.06 73
19483.38 72
19484.70 79
19486.02 87
19487.34 62
19488.65 65
19489.97 63
19491.29 61
19492.61 80
19493.93 87
19495.25 61
19496.57 64
19497.89 71
19499.21 65
19500.53 86
19501.85 74
19503.17 93
19504.49 93
19505.81 108
19507.13 84
19508.45 68
19509.77 57
19511.09 78
19512.41 68
19513.73 81
19515.05 96
19516.37 89
19517.69 94
19519.01 59
19520.33 65
19521.65 71
19522.97 74
19524.29 81
19525.61 64
19526.93 66
19528.25 81
19529.57 81
19530.89 79
19532.21 86
19533.54 91
19534.86 97
19536.18 64
19537.50 65
19538.82 90
19540.14 72
19541.46 81
19542.78 87
19544.10 81
19545.42 85
19546.75 85
19548.07 74
19549.39 71
19550.71 77
19552.03 73
19553.35 65
19554.67 55
19555.99 52
19557.32 72
19558.64 83
19559.96 90
19561.28 85
19562.60 79
19563.92 71
19565.25 84
19566.57 71
19567.89 64
19569.21 79
19570.53 74
19571.86 69
19573.18 71
19574.50 89
19575.82 88
19577.15 73
19578.47 85
19579.79 75
19581.11 89
19582.43 88
19583.76 79
19585.08 84
19586.40 72
19587.72 70
19589.05 58
19590.37 80
19591.69 64
19593.02 91
19594.34 91
19595.66 100
19596.98 78
19598.31 92
19599.63 83
19600.95 93
19602.28 71
19603.60 71
19604.92 76
19606.25 61
19607.57 63
19608.89 68
19610.22 75
19611.54 85
19612.86 80
19614.19 82
19615.51 91
19616.83 83
19618.16 89
19619.48 79
19620.80 71
19622.13 92
19623.45 88
19624.78 85
19626.10 98
19627.42 82
19628.75 76
19630.07 85
19631.40 86
19632.72 69
19634.04 65
19635.37 76
19636.69 76
19638.02 63
19639.34 76
19640.66 91
19641.99 83
19643.31 69
19644.64 82
19645.96 78
19647.29 58
19648.61 95
19649.94 65
19651.26 84
19652.59 70
19653.91 88
19655.24 71
19656.56 85
19657.89 93
19659.21 88
19660.54 80
19661.86 72
19663.19 75
19664.51 80
19665.84 61
19667.16 77
19668.49 67
19669.81 89
19671.14 83
19672.46 80
19673.79 72
19675.11 73
19676.44 79
19677.77 99
19679.09 89
19680.42 88
19681.74 74
19683.07 80
19684.39 74
19685.72 75
19687.05 59
19688.37 85
19689.70 92
19691.02 81
19692.35 77
19693.68 72
19695.00 70
19696.33 92
19697.66 85
19698.98 61
19700.31 47
19701.63 62
19702.96 77
19704.29 64
19705.61 61
19706.94 65
19708.27 72
19709.59 91
19710.92 80
19712.25 63
19713.57 74
19714.90 78
19716.23 87
19717.56 72
19718.88 86
19720.21 112
19721.54 80
19722.86 75
19724.19 62
19725.52 76
19726.85 77
19728.17 90
19729.50 84
19730.83 61
19732.16 75
19733.48 82
19734.81 62
19736.14 79
19737.47 84
19738.79 56
19740.12 71
19741.45 74
19742.78 78
19744.10 74
19745.43 96
19746.76 87
19748.09 80
19749.42 83
19750.74 75
19752.07 82
19753.40 59
19754.73 70
19756.06 67
19757.39 86
19758.71 82
19760.04 73
19761.37 89
19762.70 73
19764.03 56
19765.36 71
19766.69 76
19768.01 53
19769.34 65
19770.67 77
19772.00 98
19773.33 75
19774.66 64
19775.99 69
19777.32 71
19778.65 66
19779.97 73
19781.30 80
19782.63 101
19783.96 86
19785.29 79
19786.62 90
19787.95 76
19789.28 79
19790.61 75
19791.94 64
19793.27 97
19794.60 81
19795.93 80
19797.26 90
19798.59 76
19799.92 79
19801.25 64
19802.58 77
19803.91 83
19805.24 84
19806.57 88
19807.90 68
19809.23 92
19810.56 72
19811.89 78
19813.22 76
19814.55 70
19815.88 85
19817.21 85
19818.54 87
19819.87 61
19821.20 79
19822.53 69
19823.86 63
19825.19 82
19826.52 76
19827.85 63
19829.18 87
19830.51 63
19831.84 69
19833.17 78
19834.51 86
19835.84 91
19837.17 78
19838.50 72
19839.83 58
19841.16 54
19842.49 58
19843.82 65
19845.15 55
19846.49 61
19847.82 50
19849.15 78
19850.48 109
19851.81 76
19853.14 70
19854.47 81
19855.81 62
19857.14 84
19858.47 81
19859.80 65
19861.13 80
19862.47 78
19863.80 93
19865.13 76
19866.46 76
19867.79 81
19869.13 77
19870.46 75
19871.79 71
19873.12 81
19874.45 83
19875.79 85
19877.12 98
19878.45 69
19879.78 64
19881.12 80
19882.45 75
19883.78 96
19885.11 69
19886.45 82
19887.78 88
19889.11 87
19890.44 74
19891.78 84
19893.11 92
19894.44 78
19895.78 75
19897.11 86
19898.44 83
19899.78 104
19901.11 73
19902.44 80
19903.78 126
19905.11 77
19906.44 71
19907.78 61
19909.11 68
19910.44 74
19911.78 73
19913.11 77
19914.44 68
19915.78 72
19917.11 102
19918.44 75
19919.78 77
19921.11 66
19922.45 81
19923.78 78
19925.11 71
19926.45 57
19927.78 80
19929.12 85
19930.45 87
19931.78 73
19933.12 60
19934.45 65
19935.79 88
19937.12 82
19938.46 73
19939.79 95
19941.12 73
19942.46 68
19943.79 85
19945.13 86
19946.46 61
19947.80 67
19949.13 67
19950.47 79
19951.80 66
19953.14 69
19954.47 97
19955.81 66
19957.14 63
19958.48 66
19959.81 77
19961.15 67
19962.48 65
19963.82 77
19965.15 80
19966.49 82
19967.82 81
19969.16 87
19970.50 88
19971.83 76
19973.17 77
19974.50 72
19975.84 55
19977.17 68
19978.51 91
19979.85 89
19981.18 75
19982.52 70
19983.85 88
19985.19 62
19986.52 60
19987.86 76
19989.20 72
19990.53 74
19991.87 80
19993.21 130
19994.54 105
19995.88 68
19997.21 70
19998.55 63
19999.89 83
20001.22 98
20002.56 81
20003.90 81
20005.23 81
20006.57 82
20007.91 58
20009.24 85
20010.58 82
20011.92 65
20013.25 55
20014.59 72
20015.93 72
20017.27 63
20018.60 77
20019.94 92
20021.28 88
20022.61 91
20023.95 78
20025.29 68
20026.63 73
20027.96 87
20029.30 79
20030.64 77
20031.98 74
20033.31 59
20034.65 76
20035.99 66
20037.33 58
20038.66 80
20040.00 80
20041.34 72
20042.68 59
20044.02 70
20045.35 80
20046.69 82
20048.03 80
20049.37 78
20050.71 75
20052.05 66
20053.38 76
20054.72 81
20056.06 76
20057.40 85
20058.74 71
20060.08 84
20061.41 72
20062.75 78
20064.09 72
20065.43 84
20066.77 63
20068.11 66
20069.45 100
20070.79 89
20072.12 82
20073.46 74
20074.80 64
20076.14 90
20077.48 82
20078.82 80
20080.16 81
20081.50 81
20082.84 65
20084.18 79
20085.52 81
20086.85 79
20088.19 75
20089.53 84
20090.87 71
20092.21 66
20093.55 74
20094.89 75
20096.23 60
20097.57 98
20098.91 88
20100.25 94
20101.59 66
20102.93 69
20104.27 77
20105.61 89
20106.95 87
20108.29 63
20109.63 59
20110.97 73
20112.31 72
20113.65 64
20114.99 70
20116.33 73
20117.67 68
20119.01 66
20120.35 90
20121.69 64
20123.04 62
20124.38 70
20125.72 74
20127.06 47
20128.40 68
20129.74 65
20131.08 64
20132.42 84
20133.76 72
20135.10 78
20136.44 64
20137.79 75
20139.13 73
20140.47 79
20141.81 68
20143.15 77
