# Supplementary material for: MALDI-TOF MS typing enables the classification of brewing yeasts of the genus Saccharomyces to major beer styles
Source: PLoS One. 2017 Aug 9;12(8):e0181694. doi: 10.1371/journal.pone.0181694 (PMC5549903; doi:10.1371/journal.pone.0181694)
Supplement: S3 File — The directory includes 90 raw files and was zipped to “.zip”; the folder has three strains with 30 spectra per strain; S1 Text explains the raw files with an example and Table 1 represents the yeast strains used within the experiment. (ZIP) [file pone.0181694.s006.zip › 7-9/30257-184-OG-Alt-Alt-YPG-18h-E-E_2015-08-18__0_B11_1.dat]

1999.93 2724
2000.35 2684
2000.77 2724
2001.19 2738
2001.61 2873
2002.03 3020
2002.46 3005
2002.88 3235
2003.30 2799
2003.72 2674
2004.14 2757
2004.57 2600
2004.99 2614
2005.41 2455
2005.83 2538
2006.25 2566
2006.68 2330
2007.10 2367
2007.52 2371
2007.94 2263
2008.37 2538
2008.79 2457
2009.21 2531
2009.63 2507
2010.06 2598
2010.48 2679
2010.90 2523
2011.32 2503
2011.75 2363
2012.17 2424
2012.59 2467
2013.02 2497
2013.44 2465
2013.86 2203
2014.29 1999
2014.71 2234
2015.13 2100
2015.55 2124
2015.98 2132
2016.40 1972
2016.82 2137
2017.25 2201
2017.67 2216
2018.10 2131
2018.52 2116
2018.94 2256
2019.37 2417
2019.79 2357
2020.21 2371
2020.64 2260
2021.06 2430
2021.48 2356
2021.91 2332
2022.33 2394
2022.76 2380
2023.18 2332
2023.60 2345
2024.03 2387
2024.45 2475
2024.88 2304
2025.30 2261
2025.73 2291
2026.15 2113
2026.57 2019
2027.00 2196
2027.42 2271
2027.85 2142
2028.27 2190
2028.70 2105
2029.12 1981
2029.55 2327
2029.97 2127
2030.40 1969
2030.82 2148
2031.24 2117
2031.67 2038
2032.09 1982
2032.52 2196
2032.94 2334
2033.37 2301
2033.79 2182
2034.22 2110
2034.65 2369
2035.07 2455
2035.50 2164
2035.92 2344
2036.35 2334
2036.77 2286
2037.20 2350
2037.62 2418
2038.05 2487
2038.47 2346
2038.90 2392
2039.33 2416
2039.75 2286
2040.18 2308
2040.60 2578
2041.03 2485
2041.45 2662
2041.88 2503
2042.31 2387
2042.73 2636
2043.16 2715
2043.58 2649
2044.01 2493
2044.44 2480
2044.86 2433
2045.29 2321
2045.72 2217
2046.14 2167
2046.57 2360
2047.00 2191
2047.42 2324
2047.85 2270
2048.28 2222
2048.70 2216
2049.13 2094
2049.56 2107
2049.98 2281
2050.41 2301
2050.84 2225
2051.26 2074
2051.69 2191
2052.12 2197
2052.54 2115
2052.97 2056
2053.40 2275
2053.83 2052
2054.25 2085
2054.68 2070
2055.11 2161
2055.53 2225
2055.96 2170
2056.39 1881
2056.82 2081
2057.24 2235
2057.67 2087
2058.10 2187
2058.53 2164
2058.96 2049
2059.38 2189
2059.81 2051
2060.24 2028
2060.67 2192
2061.10 2169
2061.52 2297
2061.95 2181
2062.38 2181
2062.81 2115
2063.24 2271
2063.66 2252
2064.09 2306
2064.52 2287
2064.95 2373
2065.38 2447
2065.81 2283
2066.23 2477
2066.66 2753
2067.09 2963
2067.52 2906
2067.95 2835
2068.38 2788
2068.81 2842
2069.23 2740
2069.66 2808
2070.09 2764
2070.52 2555
2070.95 2470
2071.38 2488
2071.81 2477
2072.24 2537
2072.67 2535
2073.10 2437
2073.53 2554
2073.95 2479
2074.38 2351
2074.81 2499
2075.24 2340
2075.67 2336
2076.10 2474
2076.53 2242
2076.96 2254
2077.39 2353
2077.82 2385
2078.25 2336
2078.68 2346
2079.11 2430
2079.54 2582
2079.97 2843
2080.40 2604
2080.83 2934
2081.26 3205
2081.69 3254
2082.12 3525
2082.55 3619
2082.98 3637
2083.41 3301
2083.84 3238
2084.27 3104
2084.70 2838
2085.13 2746
2085.56 2723
2085.99 2634
2086.42 2532
2086.85 2613
2087.29 2440
2087.72 2372
2088.15 2379
2088.58 2339
2089.01 2339
2089.44 2311
2089.87 2241
2090.30 1989
2090.73 2204
2091.16 2278
2091.59 2277
2092.03 2253
2092.46 2272
2092.89 2222
2093.32 2303
2093.75 2437
2094.18 2382
2094.61 2314
2095.05 2126
2095.48 2288
2095.91 2475
2096.34 2481
2096.77 2127
2097.20 2194
2097.63 2214
2098.07 2220
2098.50 2066
2098.93 2193
2099.36 2249
2099.79 2300
2100.23 2348
2100.66 2048
2101.09 1951
2101.52 2043
2101.95 2075
2102.39 1996
2102.82 2121
2103.25 2101
2103.68 2200
2104.12 2025
2104.55 2154
2104.98 2195
2105.41 2028
2105.85 2011
2106.28 2133
2106.71 2256
2107.14 2222
2107.58 2249
2108.01 2289
2108.44 2230
2108.88 2377
2109.31 2417
2109.74 2419
2110.18 2708
2110.61 2582
2111.04 2450
2111.47 2387
2111.91 2179
2112.34 2331
2112.77 2430
2113.21 2207
2113.64 2184
2114.07 2324
2114.51 2262
2114.94 2144
2115.37 2082
2115.81 2185
2116.24 2049
2116.68 2039
2117.11 2032
2117.54 2017
2117.98 1995
2118.41 2127
2118.85 2008
2119.28 2127
2119.71 2072
2120.15 1992
2120.58 2072
2121.02 2185
2121.45 2148
2121.88 1962
2122.32 2150
2122.75 2166
2123.19 2280
2123.62 2203
2124.06 2256
2124.49 2110
2124.92 2097
2125.36 2110
2125.79 2199
2126.23 2315
2126.66 2162
2127.10 2099
2127.53 1957
2127.97 1931
2128.40 2106
2128.84 2184
2129.27 2169
2129.71 2070
2130.14 2080
2130.58 2053
2131.01 2019
2131.45 2084
2131.88 2079
2132.32 2123
2132.75 1983
2133.19 2194
2133.63 2113
2134.06 2147
2134.50 2222
2134.93 2295
2135.37 2333
2135.80 2232
2136.24 2164
2136.67 2257
2137.11 2454
2137.55 2303
2137.98 2602
2138.42 2477
2138.85 2485
2139.29 2611
2139.73 2295
2140.16 2373
2140.60 2507
2141.03 2380
2141.47 2307
2141.91 2309
2142.34 2163
2142.78 2267
2143.22 2086
2143.65 2213
2144.09 2203
2144.53 2136
2144.96 2345
2145.40 2089
2145.84 2005
2146.27 2141
2146.71 2063
2147.15 2112
2147.58 2158
2148.02 2197
2148.46 2028
2148.89 2038
2149.33 2177
2149.77 2225
2150.21 2333
2150.64 2417
2151.08 2408
2151.52 2357
2151.95 2468
2152.39 2645
2152.83 2793
2153.27 2825
2153.70 2664
2154.14 2645
2154.58 2590
2155.02 2636
2155.45 2555
2155.89 2554
2156.33 2437
2156.77 2337
2157.21 2259
2157.64 2145
2158.08 1992
2158.52 2154
2158.96 2155
2159.40 2288
2159.83 2367
2160.27 2375
2160.71 2355
2161.15 2211
2161.59 2177
2162.02 2177
2162.46 2211
2162.90 2217
2163.34 2348
2163.78 2350
2164.22 2219
2164.66 2156
2165.09 2217
2165.53 2272
2165.97 2109
2166.41 2200
2166.85 2324
2167.29 2374
2167.73 2380
2168.17 2431
2168.60 2414
2169.04 2337
2169.48 2606
2169.92 2632
2170.36 2562
2170.80 2457
2171.24 2536
2171.68 2518
2172.12 2377
2172.56 2639
2173.00 2775
2173.44 2465
2173.88 2438
2174.32 2630
2174.76 2778
2175.20 2710
2175.64 2615
2176.07 2756
2176.51 2763
2176.95 2757
2177.39 2929
2177.83 3053
2178.27 2873
2178.71 2620
2179.15 2487
2179.59 2675
2180.03 2703
2180.47 2579
2180.92 2684
2181.36 2787
2181.80 2457
2182.24 2428
2182.68 2591
2183.12 2346
2183.56 2293
2184.00 2463
2184.44 2464
2184.88 2434
2185.32 2390
2185.76 2341
2186.20 2352
2186.64 2200
2187.08 2168
2187.52 2115
2187.97 2234
2188.41 2378
2188.85 2264
2189.29 2176
2189.73 2201
2190.17 2532
2190.61 2395
2191.05 2170
2191.49 2369
2191.94 2455
2192.38 2434
2192.82 2468
2193.26 2413
2193.70 2270
2194.14 2150
2194.58 2180
2195.03 2349
2195.47 2483
2195.91 2345
2196.35 2485
2196.79 2491
2197.24 2626
2197.68 2414
2198.12 2457
2198.56 2495
2199.00 2681
2199.45 2621
2199.89 2448
2200.33 2364
2200.77 2567
2201.21 2579
2201.66 2483
2202.10 2375
2202.54 2502
2202.98 2521
2203.43 2305
2203.87 2283
2204.31 2265
2204.75 2271
2205.20 2262
2205.64 2394
2206.08 2220
2206.53 2299
2206.97 2393
2207.41 2154
2207.85 2167
2208.30 2236
2208.74 2322
2209.18 2461
2209.63 2526
2210.07 2524
2210.51 2493
2210.96 2599
2211.40 2490
2211.84 2498
2212.29 2551
2212.73 2509
2213.17 2582
2213.62 2576
2214.06 2320
2214.50 2398
2214.95 2420
2215.39 2323
2215.84 2403
2216.28 2285
2216.72 2155
2217.17 2186
2217.61 2169
2218.05 2318
2218.50 2305
2218.94 2204
2219.39 2089
2219.83 2136
2220.28 2079
2220.72 2170
2221.16 2069
2221.61 2075
2222.05 2030
2222.50 2101
2222.94 2327
2223.39 2061
2223.83 2256
2224.28 2427
2224.72 2247
2225.16 2217
2225.61 2072
2226.05 2280
2226.50 2449
2226.94 2532
2227.39 2776
2227.83 2613
2228.28 2526
2228.72 2191
2229.17 2246
2229.61 2587
2230.06 2516
2230.50 2341
2230.95 2401
2231.40 2479
2231.84 2403
2232.29 2377
2232.73 2683
2233.18 2350
2233.62 2300
2234.07 2503
2234.51 2687
2234.96 2647
2235.41 2475
2235.85 2630
2236.30 2390
2236.74 2446
2237.19 2604
2237.63 2498
2238.08 2444
2238.53 2348
2238.97 2396
2239.42 2335
2239.86 2501
2240.31 2443
2240.76 2490
2241.20 2499
2241.65 2372
2242.10 2415
2242.54 2518
2242.99 2346
2243.44 2176
2243.88 2227
2244.33 2168
2244.78 2280
2245.22 2318
2245.67 2205
2246.12 2020
2246.56 2045
2247.01 2084
2247.46 2185
2247.90 2221
2248.35 1987
2248.80 2064
2249.24 2188
2249.69 2053
2250.14 2219
2250.59 2219
2251.03 2043
2251.48 2046
2251.93 2147
2252.38 1968
2252.82 2180
2253.27 2215
2253.72 2072
2254.17 2093
2254.61 2385
2255.06 2338
2255.51 2123
2255.96 2171
2256.40 2275
2256.85 2211
2257.30 2107
2257.75 2087
2258.20 2262
2258.64 2192
2259.09 2196
2259.54 2167
2259.99 2301
2260.44 2226
2260.88 2152
2261.33 2200
2261.78 2238
2262.23 2370
2262.68 2546
2263.13 2637
2263.58 2560
2264.02 2551
2264.47 2795
2264.92 2763
2265.37 2863
2265.82 2803
2266.27 2970
2266.72 2927
2267.17 3084
2267.61 2926
2268.06 3146
2268.51 3223
2268.96 2982
2269.41 3205
2269.86 3114
2270.31 2910
2270.76 2818
2271.21 2779
2271.66 2840
2272.11 2775
2272.56 2731
2273.00 2645
2273.45 2357
2273.90 2546
2274.35 2315
2274.80 2405
2275.25 2524
2275.70 2352
2276.15 2422
2276.60 2378
2277.05 2585
2277.50 2367
2277.95 2299
2278.40 2301
2278.85 2051
2279.30 2137
2279.75 2116
2280.20 2352
2280.65 2542
2281.10 2348
2281.55 2285
2282.00 2574
2282.45 2650
2282.90 3006
2283.35 2951
2283.81 2786
2284.26 2951
2284.71 3226
2285.16 3036
2285.61 2973
2286.06 2785
2286.51 2822
2286.96 2655
2287.41 2574
2287.86 2541
2288.31 2480
2288.76 2506
2289.22 2486
2289.67 2578
2290.12 2775
2290.57 2778
2291.02 2720
2291.47 2999
2291.92 2952
2292.37 3523
2292.83 3771
2293.28 3374
2293.73 3342
2294.18 3649
2294.63 3682
2295.08 3560
2295.53 3473
2295.99 3458
2296.44 3416
2296.89 3439
2297.34 3387
2297.79 3609
2298.25 3396
2298.70 3270
2299.15 2870
2299.60 2820
2300.05 2660
2300.51 2421
2300.96 2360
2301.41 2526
2301.86 2550
2302.32 2355
2302.77 2384
2303.22 2318
2303.67 2258
2304.13 2147
2304.58 2472
2305.03 2301
2305.48 2254
2305.94 2353
2306.39 2246
2306.84 2380
2307.29 2156
2307.75 2506
2308.20 2465
2308.65 2571
2309.11 2533
2309.56 2384
2310.01 2498
2310.47 2448
2310.92 2666
2311.37 2732
2311.83 2803
2312.28 2807
2312.73 2749
2313.19 2719
2313.64 2896
2314.09 2906
2314.55 2884
2315.00 2843
2315.45 2737
2315.91 2507
2316.36 2498
2316.81 2410
2317.27 2399
2317.72 2487
2318.18 2381
2318.63 2350
2319.08 2385
2319.54 2333
2319.99 2364
2320.45 2276
2320.90 2401
2321.35 2205
2321.81 2458
2322.26 2520
2322.72 2597
2323.17 2706
2323.63 2462
2324.08 2319
2324.54 2660
2324.99 2525
2325.44 2538
2325.90 2661
2326.35 2632
2326.81 2567
2327.26 2643
2327.72 2744
2328.17 2830
2328.63 2642
2329.08 2616
2329.54 2735
2329.99 2833
2330.45 3057
2330.90 2787
2331.36 2826
2331.81 3115
2332.27 2949
2332.72 3031
2333.18 2774
2333.64 2690
2334.09 2983
2334.55 2764
2335.00 2476
2335.46 2814
2335.91 2577
2336.37 2463
2336.82 2356
2337.28 2413
2337.74 2377
2338.19 2349
2338.65 2540
2339.10 2530
2339.56 2549
2340.02 2537
2340.47 2845
2340.93 2893
2341.38 2897
2341.84 2981
2342.30 3172
2342.75 3441
2343.21 3213
2343.67 3301
2344.12 3291
2344.58 3364
2345.04 3265
2345.49 3200
2345.95 2968
2346.41 2972
2346.86 3143
2347.32 3066
2347.78 3094
2348.23 2976
2348.69 3130
2349.15 3081
2349.60 3140
2350.06 3103
2350.52 3063
2350.97 2763
2351.43 2824
2351.89 2724
2352.35 2575
2352.80 2737
2353.26 2655
2353.72 2833
2354.18 2690
2354.63 2719
2355.09 2827
2355.55 2651
2356.01 2496
2356.46 2462
2356.92 2385
2357.38 2381
2357.84 2352
2358.29 2575
2358.75 2379
2359.21 2332
2359.67 2184
2360.13 2206
2360.58 2463
2361.04 2471
2361.50 2483
2361.96 2508
2362.42 2465
2362.88 2385
2363.33 2483
2363.79 2439
2364.25 2408
2364.71 2505
2365.17 2447
2365.63 2511
2366.08 2289
2366.54 2408
2367.00 2339
2367.46 2454
2367.92 2531
2368.38 2566
2368.84 2558
2369.30 2550
2369.75 2727
2370.21 2843
2370.67 3063
2371.13 3005
2371.59 2976
2372.05 3019
2372.51 3104
2372.97 2969
2373.43 2728
2373.89 2750
2374.35 2760
2374.81 2628
2375.27 2336
2375.72 2369
2376.18 2423
2376.64 2448
2377.10 2413
2377.56 2306
2378.02 2455
2378.48 2532
2378.94 2517
2379.40 2261
2379.86 2386
2380.32 2367
2380.78 2356
2381.24 2425
2381.70 2506
2382.16 2586
2382.62 2533
2383.08 2703
2383.54 2539
2384.00 2588
2384.46 2700
2384.92 2768
2385.39 2608
2385.85 2645
2386.31 2601
2386.77 2587
2387.23 2520
2387.69 2558
2388.15 2612
2388.61 2335
2389.07 2268
2389.53 2278
2389.99 2235
2390.45 2248
2390.91 2493
2391.38 2442
2391.84 2342
2392.30 2259
2392.76 2357
2393.22 2551
2393.68 2425
2394.14 2531
2394.60 2490
2395.06 2281
2395.53 2283
2395.99 2199
2396.45 2189
2396.91 2228
2397.37 2180
2397.83 2262
2398.30 2328
2398.76 2257
2399.22 2275
2399.68 2184
2400.14 2326
2400.61 2124
2401.07 2109
2401.53 2100
2401.99 2151
2402.45 2197
2402.92 2235
2403.38 2254
2403.84 2099
2404.30 2118
2404.76 2096
2405.23 2127
2405.69 2162
2406.15 2189
2406.61 2146
2407.08 2006
2407.54 2234
2408.00 2265
2408.46 2287
2408.93 2320
2409.39 2320
2409.85 2392
2410.32 2399
2410.78 2308
2411.24 2300
2411.70 2273
2412.17 2410
2412.63 2260
2413.09 1979
2413.56 2100
2414.02 2222
2414.48 2314
2414.95 2325
2415.41 2024
2415.87 2323
2416.34 2562
2416.80 2601
2417.26 2520
2417.73 2410
2418.19 2428
2418.65 2552
2419.12 2850
2419.58 2962
2420.05 3012
2420.51 3174
2420.97 3280
2421.44 2981
2421.90 2862
2422.37 2913
2422.83 2900
2423.29 2820
2423.76 2770
2424.22 2874
2424.69 2598
2425.15 2689
2425.62 2773
2426.08 2653
2426.54 2575
2427.01 2576
2427.47 2625
2427.94 2606
2428.40 2697
2428.87 2662
2429.33 2590
2429.80 2739
2430.26 2766
2430.73 2639
2431.19 2479
2431.66 2520
2432.12 2540
2432.59 2461
2433.05 2540
2433.52 2573
2433.98 2656
2434.45 2592
2434.91 2409
2435.38 2500
2435.84 2530
2436.31 2667
2436.77 2776
2437.24 2753
2437.70 2633
2438.17 2663
2438.63 2954
2439.10 2996
2439.57 3108
2440.03 3167
2440.50 3178
2440.96 3208
2441.43 3466
2441.89 3637
2442.36 3957
2442.83 4206
2443.29 3800
2443.76 3867
2444.22 3670
2444.69 3428
2445.16 3375
2445.62 3206
2446.09 3179
2446.56 2762
2447.02 2910
2447.49 2646
2447.96 2496
2448.42 2424
2448.89 2395
2449.35 2122
2449.82 2186
2450.29 2028
2450.75 2204
2451.22 2180
2451.69 2202
2452.16 2215
2452.62 2111
2453.09 2213
2453.56 2267
2454.02 2276
2454.49 2069
2454.96 2074
2455.42 2189
2455.89 2294
2456.36 2422
2456.83 2388
2457.29 2233
2457.76 2125
2458.23 2346
2458.70 2259
2459.16 2242
2459.63 2544
2460.10 2363
2460.57 2375
2461.03 2457
2461.50 2432
2461.97 2401
2462.44 2219
2462.91 2335
2463.37 2361
2463.84 2341
2464.31 2387
2464.78 2395
2465.25 2418
2465.71 2237
2466.18 2397
2466.65 2478
2467.12 2528
2467.59 2265
2468.06 2286
2468.52 2476
2468.99 2430
2469.46 2511
2469.93 2528
2470.40 2559
2470.87 2474
2471.34 2409
2471.80 2236
2472.27 2211
2472.74 2313
2473.21 2296
2473.68 2155
2474.15 2114
2474.62 2247
2475.09 2172
2475.56 2128
2476.02 2180
2476.49 2102
2476.96 1990
2477.43 1940
2477.90 2058
2478.37 2192
2478.84 2275
2479.31 2369
2479.78 2528
2480.25 2503
2480.72 2698
2481.19 2949
2481.66 3104
2482.13 3086
2482.60 3004
2483.07 2841
2483.54 2902
2484.01 2864
2484.48 2955
2484.95 2832
2485.42 2672
2485.89 2535
2486.36 2546
2486.83 2625
2487.30 2381
2487.77 2463
2488.24 2358
2488.71 2309
2489.18 2339
2489.65 2313
2490.12 2250
2490.59 2345
2491.06 2350
2491.53 2422
2492.00 2485
2492.47 2400
2492.94 2387
2493.41 2205
2493.88 2486
2494.36 2318
2494.83 2381
2495.30 2460
2495.77 2420
2496.24 2527
2496.71 2660
2497.18 2619
2497.65 2687
2498.12 2615
2498.60 2493
2499.07 2335
2499.54 2277
2500.01 2388
2500.48 2256
2500.95 2157
2501.42 2078
2501.90 2039
2502.37 2090
2502.84 1947
2503.31 1918
2503.78 1952
2504.25 1872
2504.73 2048
2505.20 1948
2505.67 2042
2506.14 2004
2506.61 2005
2507.09 2042
2507.56 2221
2508.03 2269
2508.50 2307
2508.97 2465
2509.45 2708
2509.92 2578
2510.39 2517
2510.86 2676
2511.34 2706
2511.81 2694
2512.28 2784
2512.75 2737
2513.23 2827
2513.70 2919
2514.17 2807
2514.65 2639
2515.12 2464
2515.59 2502
2516.06 2467
2516.54 2552
2517.01 2277
2517.48 2442
2517.96 2449
2518.43 2488
2518.90 2452
2519.38 2386
2519.85 2278
2520.32 2351
2520.80 2561
2521.27 2661
2521.74 2510
2522.22 2292
2522.69 2235
2523.16 2160
2523.64 2083
2524.11 2260
2524.58 2258
2525.06 2187
2525.53 2206
2526.01 2275
2526.48 2330
2526.95 2189
2527.43 2117
2527.90 2250
2528.38 2204
2528.85 2240
2529.32 2181
2529.80 2267
2530.27 2208
2530.75 1938
2531.22 2053
2531.70 1956
2532.17 2073
2532.64 2363
2533.12 2260
2533.59 2097
2534.07 2268
2534.54 2109
2535.02 2140
2535.49 2410
2535.97 2382
2536.44 2394
2536.92 2333
2537.39 2286
2537.87 2298
2538.34 2243
2538.82 2448
2539.29 2414
2539.77 2359
2540.24 2407
2540.72 2491
2541.19 2425
2541.67 2437
2542.14 2452
2542.62 2426
2543.09 2318
2543.57 2306
2544.04 2288
2544.52 2337
2545.00 2337
2545.47 2229
2545.95 2260
2546.42 2360
2546.90 2523
2547.37 2321
2547.85 2252
2548.33 2645
2548.80 2668
2549.28 2658
2549.75 2713
2550.23 2491
2550.71 2665
2551.18 2731
2551.66 2709
2552.14 2734
2552.61 2688
2553.09 2798
2553.57 2531
2554.04 2547
2554.52 2819
2554.99 2833
2555.47 2690
2555.95 2915
2556.42 3015
2556.90 3312
2557.38 3324
2557.86 3078
2558.33 3415
2558.81 3358
2559.29 3209
2559.76 3252
2560.24 3335
2560.72 3169
2561.19 2822
2561.67 2684
2562.15 2598
2562.63 2456
2563.10 2191
2563.58 2278
2564.06 2156
2564.54 2171
2565.01 2053
2565.49 2152
2565.97 2088
2566.45 1997
2566.92 2062
2567.40 2229
2567.88 2298
2568.36 2424
2568.83 2116
2569.31 2023
2569.79 2140
2570.27 1971
2570.75 1989
2571.22 1911
2571.70 1907
2572.18 1908
2572.66 1983
2573.14 1996
2573.62 1978
2574.09 2009
2574.57 2186
2575.05 2142
2575.53 2180
2576.01 2202
2576.49 1928
2576.97 2012
2577.44 2059
2577.92 1993
2578.40 2040
2578.88 2115
2579.36 1986
2579.84 2056
2580.32 2042
2580.80 2012
2581.27 2050
2581.75 2284
2582.23 2240
2582.71 2179
2583.19 2153
2583.67 2120
2584.15 2295
2584.63 2194
2585.11 2002
2585.59 2151
2586.07 2212
2586.55 2041
2587.03 2145
2587.51 2111
2587.99 2283
2588.47 2197
2588.94 2243
2589.42 2320
2589.90 2214
2590.38 2057
2590.86 2317
2591.34 1931
2591.82 2012
2592.30 2199
2592.78 2226
2593.26 2241
2593.74 2337
2594.22 2274
2594.71 2387
2595.19 2405
2595.67 2525
2596.15 2542
2596.63 2380
2597.11 2490
2597.59 2638
2598.07 2775
2598.55 2684
2599.03 2621
2599.51 2541
2599.99 2516
2600.47 2482
2600.95 2246
2601.43 2201
2601.91 2256
2602.40 2100
2602.88 2143
2603.36 1997
2603.84 2104
2604.32 2118
2604.80 2094
2605.28 2152
2605.76 2093
2606.24 2117
2606.73 2043
2607.21 2021
2607.69 2170
2608.17 2084
2608.65 2223
2609.13 2137
2609.62 2254
2610.10 2384
2610.58 2360
2611.06 2397
2611.54 2532
2612.02 2967
2612.51 2780
2612.99 2747
2613.47 2627
2613.95 2681
2614.43 2576
2614.92 2451
2615.40 2529
2615.88 2603
2616.36 2293
2616.85 2394
2617.33 2574
2617.81 2493
2618.29 2449
2618.78 2135
2619.26 2221
2619.74 2308
2620.22 2055
2620.71 2200
2621.19 2243
2621.67 2145
2622.15 2244
2622.64 2424
2623.12 2430
2623.60 2268
2624.09 2123
2624.57 2173
2625.05 2201
2625.53 2095
2626.02 2128
2626.50 2138
2626.98 2037
2627.47 2301
2627.95 1972
2628.43 2256
2628.92 2135
2629.40 2007
2629.88 2121
2630.37 2216
2630.85 2164
2631.34 2216
2631.82 2015
2632.30 2065
2632.79 2016
2633.27 2100
2633.75 2198
2634.24 2132
2634.72 2079
2635.21 2098
2635.69 2160
2636.17 2077
2636.66 2323
2637.14 2094
2637.63 2098
2638.11 2205
2638.60 2083
2639.08 2100
2639.56 2190
2640.05 2097
2640.53 2133
2641.02 2215
2641.50 2094
2641.99 2256
2642.47 2346
2642.96 2164
2643.44 2301
2643.93 2356
2644.41 2353
2644.90 2272
2645.38 2252
2645.87 2404
2646.35 2158
2646.84 2277
2647.32 2188
2647.81 2202
2648.29 2128
2648.78 2065
2649.26 2036
2649.75 2088
2650.23 2264
2650.72 2157
2651.20 2126
2651.69 2095
2652.17 2179
2652.66 2126
2653.15 2045
2653.63 2134
2654.12 2170
2654.60 2031
2655.09 2141
2655.57 2124
2656.06 2149
2656.55 2137
2657.03 2219
2657.52 2224
2658.00 2118
2658.49 2073
2658.98 2165
2659.46 1932
2659.95 2088
2660.44 2147
2660.92 2456
2661.41 2323
2661.90 2096
2662.38 2076
2662.87 2194
2663.35 2127
2663.84 2162
2664.33 2161
2664.81 2119
2665.30 2086
2665.79 2115
2666.28 2161
2666.76 2324
2667.25 2195
2667.74 2235
2668.22 2250
2668.71 2260
2669.20 2248
2669.68 2303
2670.17 2238
2670.66 2064
2671.15 2101
2671.63 2101
2672.12 2152
2672.61 2154
2673.10 2339
2673.58 2454
2674.07 2628
2674.56 2800
2675.05 2934
2675.53 2815
2676.02 3082
2676.51 2983
2677.00 3038
2677.49 3020
2677.97 2976
2678.46 3134
2678.95 2999
2679.44 2813
2679.93 3057
2680.41 2879
2680.90 2683
2681.39 2859
2681.88 2939
2682.37 2930
2682.85 2951
2683.34 3092
2683.83 3134
2684.32 3058
2684.81 3431
2685.30 3145
2685.79 3379
2686.27 3289
2686.76 3167
2687.25 3211
2687.74 3081
2688.23 2999
2688.72 2973
2689.21 2866
2689.70 2594
2690.19 2494
2690.67 2431
2691.16 2306
2691.65 2218
2692.14 2260
2692.63 2337
2693.12 2176
2693.61 2236
2694.10 2188
2694.59 2249
2695.08 2309
2695.57 2376
2696.06 2398
2696.55 2438
2697.04 2321
2697.53 2242
2698.02 2569
2698.51 2538
2699.00 2576
2699.49 2736
2699.98 2774
2700.47 2778
2700.96 2659
2701.45 2537
2701.94 2791
2702.43 2795
2702.92 2836
2703.41 2977
2703.90 2851
2704.39 2869
2704.88 2771
2705.37 2931
2705.86 2699
2706.35 2824
2706.84 2549
2707.33 2531
2707.82 2563
2708.31 2253
2708.80 2205
2709.29 2278
2709.78 2156
2710.27 2041
2710.77 2182
2711.26 2225
2711.75 2107
2712.24 1851
2712.73 1965
2713.22 2006
2713.71 2159
2714.20 2194
2714.69 1989
2715.19 2077
2715.68 2110
2716.17 1983
2716.66 2077
2717.15 1944
2717.64 2067
2718.13 2074
2718.63 2081
2719.12 2018
2719.61 2026
2720.10 2067
2720.59 1948
2721.08 2108
2721.58 2010
2722.07 2203
2722.56 2127
2723.05 2257
2723.54 2232
2724.04 2439
2724.53 2430
2725.02 2534
2725.51 2539
2726.01 2387
2726.50 2456
2726.99 2481
2727.48 2321
2727.98 2439
2728.47 2293
2728.96 2193
2729.45 2125
2729.95 2061
2730.44 2065
2730.93 2007
2731.42 2006
2731.92 2018
2732.41 2042
2732.90 1990
2733.40 2096
2733.89 2040
2734.38 1957
2734.87 1927
2735.37 2080
2735.86 2153
2736.35 2102
2736.85 2165
2737.34 2178
2737.83 2342
2738.33 2362
2738.82 2401
2739.31 2237
2739.81 2268
2740.30 2205
2740.79 2365
2741.29 2449
2741.78 2519
2742.28 2483
2742.77 2153
2743.26 2271
2743.76 2176
2744.25 1982
2744.75 2059
2745.24 1988
2745.73 2139
2746.23 2043
2746.72 1923
2747.22 1948
2747.71 1988
2748.20 2126
2748.70 2091
2749.19 2103
2749.69 2230
2750.18 2009
2750.68 2054
2751.17 2056
2751.67 2152
2752.16 2197
2752.66 2036
2753.15 1988
2753.64 2019
2754.14 1992
2754.63 2021
2755.13 2003
2755.62 1908
2756.12 2025
2756.61 2106
2757.11 2019
2757.60 1981
2758.10 2021
2758.59 2291
2759.09 2171
2759.59 2208
2760.08 2123
2760.58 2051
2761.07 2144
2761.57 2042
2762.06 2030
2762.56 2179
2763.05 2022
2763.55 2033
2764.05 2081
2764.54 1874
2765.04 1973
2765.53 2018
2766.03 2056
2766.52 2091
2767.02 1977
2767.52 1947
2768.01 1970
2768.51 2017
2769.00 1988
2769.50 1962
2770.00 2006
2770.49 2051
2770.99 1883
2771.49 1960
2771.98 2101
2772.48 2028
2772.98 2073
2773.47 2288
2773.97 2343
2774.47 2314
2774.96 2319
2775.46 2252
2775.96 2274
2776.45 2255
2776.95 2380
2777.45 2553
2777.94 2393
2778.44 2462
2778.94 2597
2779.43 2484
2779.93 2397
2780.43 2496
2780.93 2446
2781.42 2460
2781.92 2433
2782.42 2289
2782.92 2379
2783.41 2168
2783.91 2099
2784.41 2207
2784.91 2349
2785.40 2218
2785.90 2240
2786.40 2145
2786.90 2194
2787.39 2227
2787.89 2168
2788.39 2183
2788.89 2228
2789.39 2405
2789.88 2220
2790.38 2244
2790.88 2100
2791.38 2002
2791.88 2047
2792.37 2010
2792.87 2006
2793.37 1991
2793.87 2103
2794.37 2117
2794.87 2092
2795.37 2150
2795.86 2335
2796.36 2373
2796.86 2559
2797.36 2982
2797.86 3378
2798.36 3176
2798.86 3389
2799.35 3794
2799.85 3854
2800.35 4023
2800.85 4170
2801.35 4257
2801.85 4015
2802.35 3587
2802.85 3405
2803.35 3344
2803.85 3403
2804.35 3172
2804.85 2974
2805.34 2684
2805.84 2613
2806.34 2771
2806.84 3013
2807.34 2901
2807.84 3005
2808.34 3399
2808.84 3661
2809.34 3794
2809.84 4198
2810.34 4491
2810.84 4622
2811.34 4681
2811.84 4609
2812.34 4581
2812.84 4786
2813.34 4400
2813.84 3930
2814.34 3784
2814.84 3426
2815.34 3107
2815.84 3006
2816.34 2891
2816.84 2439
2817.34 2558
2817.84 2666
2818.35 2592
2818.85 2624
2819.35 2553
2819.85 2533
2820.35 2495
2820.85 2470
2821.35 2635
2821.85 2437
2822.35 2630
2822.85 2704
2823.35 2697
2823.85 2640
2824.36 2717
2824.86 2553
2825.36 2547
2825.86 2435
2826.36 2423
2826.86 2550
2827.36 2334
2827.86 2310
2828.37 2451
2828.87 2424
2829.37 2432
2829.87 2334
2830.37 2349
2830.87 2267
2831.38 2201
2831.88 2492
2832.38 2522
2832.88 2246
2833.38 2289
2833.88 2249
2834.39 2218
2834.89 2282
2835.39 2398
2835.89 2153
2836.40 2223
2836.90 2378
2837.40 2396
2837.90 2379
2838.40 2222
2838.91 2275
2839.41 2384
2839.91 2594
2840.41 2454
2840.92 2295
2841.42 2304
2841.92 2358
2842.42 2384
2842.93 2259
2843.43 2260
2843.93 2102
2844.44 2224
2844.94 2237
2845.44 2246
2845.94 2155
2846.45 2210
2846.95 2159
2847.45 2444
2847.96 2620
2848.46 2597
2848.96 2542
2849.47 2729
2849.97 2682
2850.47 2655
2850.98 2659
2851.48 2743
2851.98 2769
2852.49 2767
2852.99 2793
2853.50 2738
2854.00 2353
2854.50 2475
2855.01 2187
2855.51 2259
2856.01 2133
2856.52 2073
2857.02 2078
2857.53 2208
2858.03 2150
2858.53 2142
2859.04 2070
2859.54 2097
2860.05 2309
2860.55 2328
2861.06 2371
2861.56 2380
2862.06 2395
2862.57 2393
2863.07 2260
2863.58 2135
2864.08 2164
2864.59 2267
2865.09 2087
2865.60 1987
2866.10 2033
2866.61 2133
2867.11 2150
2867.62 1932
2868.12 1987
2868.63 2110
2869.13 2026
2869.64 1871
2870.14 1877
2870.65 2073
2871.15 2127
2871.66 2136
2872.16 2149
2872.67 1988
2873.17 2136
2873.68 2167
2874.18 2148
2874.69 2261
2875.20 2246
2875.70 2235
2876.21 2228
2876.71 2474
2877.22 2411
2877.72 2245
2878.23 2493
2878.74 2339
2879.24 2348
2879.75 2234
2880.25 2378
2880.76 2384
2881.27 2614
2881.77 2526
2882.28 2533
2882.79 2648
2883.29 2836
2883.80 2950
2884.30 2759
2884.81 2916
2885.32 3236
2885.82 3276
2886.33 3313
2886.84 3396
2887.34 3705
2887.85 3737
2888.36 4056
2888.86 4326
2889.37 4212
2889.88 4358
2890.38 4330
2890.89 4304
2891.40 4127
2891.91 4159
2892.41 3989
2892.92 3793
2893.43 3566
2893.93 3268
2894.44 3050
2894.95 2943
2895.46 2831
2895.96 2739
2896.47 2768
2896.98 2781
2897.49 2740
2897.99 2675
2898.50 2836
2899.01 2953
2899.52 2806
2900.03 2847
2900.53 3083
2901.04 2650
2901.55 2701
2902.06 2700
2902.56 2565
2903.07 2777
2903.58 2901
2904.09 2879
2904.60 2925
2905.11 2897
2905.61 2795
2906.12 2896
2906.63 2804
2907.14 2770
2907.65 2715
2908.16 2578
2908.66 2500
2909.17 2529
2909.68 2621
2910.19 2554
2910.70 2391
2911.21 2607
2911.72 2577
2912.23 2420
2912.73 2330
2913.24 2129
2913.75 2281
2914.26 2217
2914.77 2236
2915.28 2224
2915.79 2148
2916.30 2325
2916.81 2399
2917.32 2468
2917.83 2408
2918.33 2323
2918.84 2492
2919.35 2333
2919.86 2431
2920.37 2532
2920.88 2290
2921.39 2460
2921.90 2362
2922.41 2461
2922.92 2233
2923.43 2346
2923.94 2396
2924.45 2653
2924.96 3111
2925.47 3187
2925.98 3382
2926.49 3846
2927.00 4060
2927.51 4155
2928.02 4238
2928.53 4457
2929.04 4635
2929.55 4430
2930.06 4206
2930.57 3933
2931.08 3737
2931.59 3288
2932.11 2942
2932.62 2684
2933.13 2530
2933.64 2368
2934.15 2312
2934.66 2166
2935.17 2305
2935.68 2321
2936.19 2169
2936.70 2218
2937.21 2192
2937.72 2130
2938.24 2182
2938.75 2244
2939.26 2200
2939.77 2311
2940.28 2486
2940.79 2455
2941.30 2291
2941.81 2306
2942.33 2151
2942.84 2123
2943.35 2095
2943.86 2125
2944.37 2250
2944.88 2446
2945.40 2504
2945.91 2450
2946.42 2744
2946.93 2811
2947.44 2845
2947.96 2957
2948.47 3073
2948.98 3119
2949.49 3198
2950.00 3129
2950.52 3116
2951.03 3184
2951.54 3010
2952.05 2915
2952.57 2749
2953.08 2573
2953.59 2464
2954.10 2541
2954.62 2435
2955.13 2379
2955.64 2286
2956.15 2407
2956.67 2405
2957.18 2511
2957.69 2391
2958.20 2287
2958.72 2395
2959.23 2324
2959.74 2257
2960.26 2204
2960.77 2498
2961.28 2394
2961.80 2312
2962.31 2579
2962.82 2678
2963.34 2581
2963.85 2447
2964.36 2697
2964.88 2879
2965.39 2863
2965.90 3020
2966.42 2710
2966.93 2650
2967.44 2664
2967.96 2588
2968.47 2404
2968.98 2541
2969.50 2210
2970.01 2317
2970.53 2302
2971.04 1934
2971.55 2097
2972.07 2240
2972.58 2246
2973.10 2142
2973.61 2034
2974.12 2238
2974.64 2210
2975.15 2356
2975.67 2378
2976.18 2164
2976.70 2033
2977.21 1946
2977.73 2174
2978.24 2149
2978.75 2206
2979.27 2121
2979.78 2113
2980.30 2108
2980.81 2306
2981.33 2500
2981.84 2422
2982.36 2384
2982.87 2346
2983.39 2339
2983.90 2330
2984.42 2248
2984.93 2414
2985.45 2454
2985.96 2284
2986.48 2420
2987.00 2372
2987.51 2539
2988.03 2603
2988.54 2651
2989.06 2722
2989.57 2636
2990.09 2591
2990.60 2669
2991.12 2789
2991.64 2909
2992.15 2803
2992.67 2601
2993.18 2701
2993.70 2572
2994.21 2694
2994.73 2734
2995.25 2807
2995.76 2927
2996.28 2747
2996.80 2902
2997.31 2856
2997.83 3079
2998.34 2949
2998.86 3253
2999.38 3479
2999.89 3536
3000.41 3718
3000.93 3454
3001.44 3690
3001.96 3639
3002.48 3628
3002.99 3650
3003.51 3861
3004.03 3876
3004.54 4104
3005.06 4322
3005.58 4400
3006.09 5163
3006.61 5468
3007.13 6008
3007.65 6229
3008.16 6236
3008.68 6151
3009.20 5627
3009.71 5425
3010.23 5215
3010.75 4606
3011.27 4157
3011.78 3495
3012.30 3365
3012.82 3155
3013.34 2913
3013.85 2812
3014.37 2698
3014.89 2692
3015.41 2634
3015.93 2597
3016.44 2563
3016.96 2631
3017.48 2503
3018.00 2722
3018.52 2668
3019.03 2722
3019.55 2738
3020.07 2795
3020.59 2941
3021.11 2804
3021.63 2704
3022.14 2833
3022.66 2828
3023.18 2549
3023.70 2762
3024.22 2829
3024.74 2976
3025.25 3132
3025.77 3278
3026.29 3244
3026.81 3216
3027.33 3110
3027.85 3238
3028.37 3176
3028.89 3163
3029.41 3230
3029.92 2993
3030.44 2707
3030.96 3012
3031.48 2912
3032.00 2789
3032.52 2627
3033.04 2635
3033.56 2504
3034.08 2413
3034.60 2433
3035.12 2532
3035.64 2488
3036.16 2388
3036.68 2563
3037.20 2419
3037.72 2383
3038.24 2554
3038.76 2475
3039.28 2508
3039.80 2549
3040.32 2376
3040.84 2243
3041.36 2322
3041.88 2215
3042.40 2278
3042.92 2230
3043.44 2181
3043.96 2166
3044.48 2215
3045.00 2346
3045.52 2377
3046.04 2231
3046.56 2173
3047.08 2428
3047.60 2344
3048.12 2356
3048.64 2421
3049.16 2391
3049.68 2333
3050.20 2177
3050.72 2147
3051.24 2220
3051.77 2223
3052.29 2214
3052.81 2281
3053.33 2438
3053.85 2297
3054.37 2049
3054.89 2131
3055.41 2063
3055.93 2262
3056.46 2241
3056.98 2378
3057.50 2133
3058.02 2157
3058.54 2140
3059.06 2071
3059.58 2176
3060.11 2130
3060.63 2212
3061.15 2268
3061.67 2138
3062.19 2075
3062.71 2143
3063.24 2104
3063.76 2229
3064.28 2168
3064.80 2034
3065.32 2264
3065.85 2612
3066.37 2291
3066.89 2331
3067.41 2331
3067.94 2224
3068.46 2410
3068.98 2490
3069.50 2384
3070.03 2503
3070.55 2302
3071.07 2271
3071.59 2368
3072.12 2498
3072.64 2509
3073.16 2442
3073.68 2437
3074.21 2600
3074.73 2456
3075.25 2516
3075.78 2484
3076.30 2625
3076.82 2521
3077.34 2742
3077.87 2815
3078.39 2523
3078.91 2494
3079.44 2477
3079.96 2555
3080.48 2640
3081.01 2643
3081.53 2620
3082.05 2722
3082.58 2794
3083.10 2692
3083.63 2796
3084.15 2959
3084.67 2986
3085.20 2975
3085.72 2938
3086.24 2737
3086.77 2753
3087.29 2932
3087.82 2952
3088.34 2878
3088.86 2825
3089.39 2912
3089.91 2933
3090.44 2817
3090.96 2862
3091.49 2737
3092.01 2755
3092.53 2697
3093.06 2590
3093.58 2687
3094.11 2454
3094.63 2631
3095.16 2693
3095.68 2510
3096.21 2655
3096.73 2750
3097.26 2909
3097.78 2962
3098.31 3120
3098.83 2966
3099.36 3339
3099.88 3159
3100.41 3384
3100.93 3541
3101.46 3720
3101.98 4019
3102.51 4463
3103.03 5049
3103.56 6175
3104.08 7212
3104.61 8337
3105.13 9107
3105.66 10105
3106.18 10618
3106.71 11071
3107.24 10896
3107.76 10194
3108.29 9037
3108.81 7689
3109.34 6476
3109.86 5650
3110.39 4706
3110.92 4315
3111.44 4007
3111.97 3802
3112.49 3506
3113.02 3481
3113.55 3424
3114.07 3610
3114.60 3345
3115.12 3342
3115.65 3387
3116.18 3322
3116.70 3236
3117.23 2919
3117.76 2878
3118.28 2916
3118.81 2762
3119.34 2636
3119.86 2348
3120.39 2487
3120.92 2418
3121.44 2518
3121.97 2563
3122.50 2481
3123.02 2712
3123.55 2883
3124.08 2640
3124.61 2577
3125.13 2739
3125.66 3029
3126.19 2745
3126.72 2462
3127.24 2540
3127.77 2523
3128.30 2677
3128.82 2623
3129.35 2434
3129.88 2298
3130.41 2541
3130.93 2457
3131.46 2483
3131.99 2434
3132.52 2440
3133.05 2451
3133.57 2458
3134.10 2380
3134.63 2257
3135.16 2099
3135.69 2183
3136.21 2189
3136.74 2331
3137.27 2321
3137.80 2133
3138.33 2406
3138.85 2355
3139.38 2502
3139.91 2578
3140.44 2568
3140.97 2569
3141.50 2580
3142.03 2344
3142.55 2348
3143.08 2390
3143.61 2208
3144.14 2349
3144.67 2393
3145.20 2423
3145.73 2403
3146.26 2369
3146.79 2510
3147.31 2654
3147.84 2621
3148.37 2560
3148.90 2678
3149.43 2943
3149.96 2827
3150.49 2869
3151.02 3073
3151.55 3019
3152.08 3006
3152.61 3005
3153.14 3011
3153.67 2988
3154.20 2657
3154.73 2662
3155.25 2568
3155.78 2455
3156.31 2385
3156.84 2457
3157.37 2488
3157.90 2441
3158.43 2463
3158.96 2455
3159.49 2524
3160.02 2489
3160.55 2536
3161.08 2499
3161.61 2517
3162.14 2467
3162.68 2425
3163.21 2536
3163.74 2508
3164.27 2348
3164.80 2340
3165.33 2219
3165.86 2377
3166.39 2259
3166.92 2252
3167.45 2151
3167.98 1997
3168.51 2025
3169.04 2079
3169.57 2081
3170.10 2256
3170.64 2203
3171.17 2342
3171.70 2027
3172.23 2088
3172.76 2149
3173.29 2166
3173.82 2125
3174.35 2092
3174.88 2050
3175.42 2112
3175.95 2193
3176.48 2231
3177.01 2238
3177.54 2250
3178.07 2268
3178.61 2433
3179.14 2616
3179.67 2738
3180.20 2650
3180.73 2685
3181.26 2434
3181.80 2348
3182.33 2533
3182.86 2276
3183.39 2429
3183.92 2516
3184.46 2364
3184.99 2311
3185.52 2286
3186.05 2317
3186.59 2224
3187.12 2111
3187.65 2226
3188.18 2374
3188.72 2285
3189.25 2206
3189.78 2234
3190.31 2109
3190.85 2094
3191.38 2157
3191.91 2067
3192.44 2178
3192.98 2119
3193.51 2183
3194.04 2050
3194.58 2088
3195.11 2232
3195.64 2251
3196.17 2238
3196.71 2203
3197.24 2314
3197.77 2229
3198.31 2055
3198.84 2238
3199.37 2191
3199.91 2185
3200.44 2205
3200.98 2089
3201.51 2151
3202.04 2164
3202.58 2206
3203.11 2258
3203.64 2529
3204.18 2693
3204.71 2684
3205.24 2744
3205.78 2869
3206.31 2645
3206.85 2619
3207.38 2541
3207.91 2479
3208.45 2401
3208.98 2591
3209.52 2590
3210.05 2582
3210.59 2470
3211.12 2611
3211.65 2506
3212.19 2595
3212.72 2633
3213.26 2631
3213.79 2598
3214.33 2744
3214.86 2802
3215.40 2719
3215.93 2763
3216.47 2436
3217.00 2594
3217.54 2565
3218.07 2581
3218.61 2744
3219.14 2567
3219.68 2470
3220.21 2769
3220.75 2635
3221.28 2650
3221.82 2689
3222.35 2699
3222.89 2801
3223.42 2668
3223.96 2611
3224.49 2626
3225.03 2741
3225.57 2753
3226.10 2677
3226.64 2665
3227.17 2540
3227.71 2701
3228.24 2679
3228.78 2735
3229.32 2625
3229.85 2688
3230.39 2519
3230.92 2416
3231.46 2370
3232.00 2289
3232.53 2331
3233.07 2403
3233.60 2208
3234.14 2178
3234.68 2218
3235.21 2340
3235.75 2306
3236.29 2333
3236.82 2353
3237.36 2403
3237.90 2383
3238.43 2453
3238.97 2619
3239.51 2722
3240.04 2623
3240.58 2688
3241.12 2656
3241.65 2562
3242.19 2441
3242.73 2750
3243.26 2811
3243.80 2680
3244.34 2569
3244.88 2519
3245.41 2402
3245.95 2583
3246.49 2471
3247.02 2490
3247.56 2388
3248.10 2642
3248.64 2482
3249.17 2527
3249.71 2418
3250.25 2472
3250.79 2502
3251.33 2448
3251.86 2655
3252.40 2596
3252.94 2663
3253.48 2654
3254.01 2683
3254.55 2647
3255.09 2730
3255.63 2691
3256.17 2538
3256.70 2822
3257.24 2973
3257.78 2964
3258.32 2992
3258.86 2871
3259.40 2883
3259.93 3150
3260.47 3372
3261.01 3512
3261.55 3354
3262.09 3581
3262.63 3819
3263.17 3905
3263.70 4084
3264.24 4492
3264.78 4295
3265.32 4462
3265.86 4829
3266.40 5328
3266.94 5843
3267.48 6289
3268.02 7054
3268.56 7501
3269.09 7860
3269.63 8133
3270.17 8005
3270.71 7954
3271.25 7678
3271.79 6976
3272.33 6417
3272.87 5958
3273.41 5666
3273.95 4690
3274.49 4166
3275.03 3639
3275.57 3695
3276.11 3575
3276.65 3181
3277.19 3275
3277.73 3113
3278.27 3196
3278.81 3103
3279.35 3026
3279.89 3158
3280.43 3144
3280.97 2957
3281.51 3033
3282.05 2959
3282.59 3198
3283.13 3177
3283.67 3116
3284.21 3114
3284.75 2895
3285.29 2878
3285.83 3285
3286.37 3322
3286.91 3152
3287.45 3179
3287.99 3349
3288.53 3444
3289.08 3598
3289.62 3439
3290.16 3536
3290.70 3514
3291.24 3411
3291.78 3592
3292.32 3235
3292.86 3092
3293.40 3300
3293.95 3475
3294.49 3673
3295.03 3696
3295.57 3834
3296.11 4162
3296.65 4283
3297.19 4836
3297.73 5181
3298.28 5390
3298.82 5195
3299.36 5433
3299.90 5128
3300.44 5036
3300.99 4815
3301.53 4849
3302.07 4520
3302.61 4158
3303.15 3575
3303.69 3365
3304.24 3410
3304.78 3317
3305.32 3071
3305.86 2959
3306.41 2943
3306.95 2947
3307.49 3149
3308.03 3126
3308.58 2982
3309.12 3213
3309.66 3107
3310.20 3019
3310.75 2948
3311.29 3004
3311.83 2936
3312.37 2925
3312.92 2801
3313.46 2726
3314.00 2975
3314.54 2964
3315.09 2938
3315.63 3003
3316.17 2892
3316.72 3089
3317.26 3466
3317.80 3454
3318.35 3427
3318.89 3703
3319.43 3807
3319.98 3792
3320.52 3980
3321.06 3960
3321.61 3931
3322.15 4118
3322.69 4308
3323.24 4216
3323.78 4303
3324.33 4433
3324.87 4413
3325.41 4354
3325.96 4593
3326.50 4402
3327.04 4319
3327.59 4230
3328.13 4010
3328.68 4089
3329.22 3943
3329.76 3647
3330.31 3464
3330.85 3471
3331.40 3664
3331.94 3679
3332.49 3700
3333.03 4196
3333.58 4555
3334.12 5514
3334.66 6783
3335.21 8312
3335.75 10826
3336.30 13027
3336.84 15615
3337.39 18787
3337.93 21450
3338.48 23955
3339.02 25592
3339.57 26371
3340.11 26269
3340.66 24693
3341.20 22656
3341.75 19847
3342.29 17495
3342.84 14721
3343.38 12243
3343.93 9769
3344.47 8035
3345.02 6921
3345.57 5806
3346.11 5191
3346.66 4624
3347.20 4464
3347.75 4128
3348.29 4008
3348.84 3772
3349.38 3539
3349.93 3805
3350.48 3643
3351.02 3764
3351.57 3903
3352.11 3812
3352.66 3724
3353.21 3638
3353.75 3601
3354.30 3776
3354.84 3784
3355.39 3913
3355.94 3973
3356.48 3954
3357.03 3861
3357.58 3981
3358.12 3731
3358.67 3644
3359.22 3698
3359.76 3684
3360.31 3369
3360.86 3317
3361.40 3337
3361.95 3254
3362.50 3189
3363.04 2965
3363.59 2948
3364.14 3099
3364.68 3121
3365.23 2968
3365.78 2962
3366.33 2988
3366.87 3001
3367.42 2851
3367.97 2867
3368.51 2984
3369.06 3110
3369.61 2993
3370.16 2823
3370.70 2824
3371.25 3077
3371.80 3207
3372.35 2977
3372.90 3019
3373.44 3013
3373.99 3075
3374.54 3417
3375.09 3461
3375.63 3698
3376.18 4045
3376.73 4173
3377.28 4122
3377.83 4140
3378.37 3790
3378.92 3813
3379.47 3842
3380.02 3533
3380.57 3283
3381.12 3197
3381.66 3122
3382.21 3021
3382.76 2757
3383.31 2699
3383.86 2722
3384.41 2593
3384.96 2710
3385.50 2533
3386.05 2631
3386.60 2571
3387.15 2516
3387.70 2449
3388.25 2539
3388.80 2498
3389.35 2203
3389.90 2390
3390.44 2334
3390.99 2426
3391.54 2381
3392.09 2209
3392.64 2319
3393.19 2347
3393.74 2250
3394.29 2324
3394.84 2369
3395.39 2378
3395.94 2520
3396.49 2354
3397.04 2241
3397.59 2334
3398.14 2415
3398.69 2394
3399.24 2340
3399.79 2351
3400.34 2416
3400.89 2415
3401.44 2503
3401.99 2663
3402.54 2490
3403.09 2285
3403.64 2304
3404.19 2301
3404.74 2307
3405.29 2204
3405.84 2220
3406.39 2256
3406.94 2475
3407.49 2398
3408.04 2234
3408.59 2222
3409.14 2425
3409.69 2335
3410.24 2221
3410.79 2036
3411.34 2269
3411.89 2356
3412.45 2323
3413.00 2453
3413.55 2424
3414.10 2598
3414.65 2668
3415.20 2717
3415.75 2895
3416.30 2842
3416.85 2706
3417.41 2668
3417.96 2592
3418.51 2790
3419.06 2676
3419.61 2514
3420.16 2528
3420.71 2621
3421.27 2489
3421.82 2336
3422.37 2483
3422.92 2342
3423.47 2357
3424.02 2703
3424.58 2737
3425.13 2548
3425.68 2834
3426.23 3072
3426.78 2926
3427.34 2739
3427.89 2920
3428.44 2965
3428.99 2749
3429.55 2671
3430.10 2527
3430.65 2622
3431.20 2481
3431.76 2661
3432.31 2485
3432.86 2529
3433.41 2462
3433.97 2404
3434.52 2339
3435.07 2224
3435.62 2235
3436.18 2316
3436.73 2236
3437.28 2313
3437.84 2395
3438.39 2213
3438.94 2411
3439.49 2355
3440.05 2297
3440.60 2400
3441.15 2226
3441.71 2508
3442.26 2621
3442.81 2558
3443.37 2563
3443.92 2417
3444.47 2487
3445.03 2479
3445.58 2572
3446.13 2682
3446.69 2414
3447.24 2382
3447.80 2218
3448.35 2257
3448.90 2324
3449.46 2294
3450.01 2267
3450.57 2174
3451.12 2326
3451.67 2231
3452.23 2217
3452.78 2108
3453.34 2140
3453.89 1935
3454.44 1972
3455.00 2203
3455.55 2065
3456.11 1992
3456.66 2023
3457.22 2042
3457.77 2047
3458.33 2026
3458.88 1979
3459.43 1963
3459.99 2042
3460.54 2030
3461.10 2159
3461.65 2267
3462.21 2081
3462.76 1956
3463.32 2057
3463.87 2058
3464.43 2002
3464.98 2142
3465.54 2027
3466.09 2098
3466.65 2190
3467.21 2188
3467.76 2227
3468.32 2257
3468.87 2127
3469.43 2313
3469.98 2194
3470.54 2209
3471.09 2285
3471.65 2253
3472.20 2346
3472.76 2358
3473.32 2403
3473.87 2595
3474.43 2405
3474.98 2277
3475.54 2261
3476.10 2469
3476.65 2333
3477.21 2252
3477.76 2386
3478.32 2267
3478.88 2539
3479.43 2556
3479.99 2498
3480.55 2342
3481.10 2530
3481.66 2676
3482.22 2633
3482.77 2606
3483.33 2883
3483.89 3034
3484.44 2964
3485.00 2746
3485.56 2816
3486.11 2951
3486.67 2721
3487.23 2599
3487.78 2742
3488.34 2847
3488.90 2914
3489.45 2841
3490.01 3011
3490.57 3106
3491.13 3250
3491.68 3467
3492.24 4170
3492.80 4945
3493.35 5292
3493.91 6031
3494.47 6687
3495.03 6654
3495.58 7008
3496.14 7023
3496.70 6865
3497.26 6616
3497.82 6439
3498.37 6240
3498.93 5801
3499.49 5535
3500.05 5964
3500.61 6376
3501.16 6924
3501.72 7023
3502.28 7557
3502.84 7585
3503.40 7923
3503.95 7869
3504.51 7922
3505.07 7583
3505.63 7275
3506.19 7345
3506.75 7309
3507.30 7251
3507.86 7207
3508.42 7178
3508.98 6894
3509.54 6484
3510.10 6347
3510.66 5941
3511.22 5668
3511.77 5400
3512.33 4824
3512.89 4483
3513.45 4056
3514.01 3856
3514.57 3751
3515.13 3323
3515.69 3412
3516.25 3116
3516.81 3091
3517.37 2932
3517.92 2870
3518.48 2644
3519.04 2688
3519.60 2812
3520.16 2668
3520.72 2852
3521.28 3055
3521.84 2864
3522.40 3005
3522.96 3207
3523.52 3328
3524.08 3357
3524.64 3536
3525.20 3716
3525.76 3910
3526.32 3924
3526.88 3974
3527.44 4042
3528.00 3833
3528.56 3901
3529.12 3693
3529.68 3461
3530.24 3185
3530.80 3047
3531.36 2698
3531.92 2578
3532.48 2762
3533.04 2650
3533.60 2725
3534.17 2611
3534.73 2524
3535.29 2536
3535.85 2663
3536.41 2491
3536.97 2527
3537.53 2547
3538.09 2406
3538.65 2583
3539.21 2601
3539.77 2627
3540.34 2685
3540.90 2489
3541.46 2549
3542.02 2758
3542.58 2709
3543.14 2777
3543.70 2783
3544.26 2877
3544.83 2881
3545.39 2952
3545.95 2970
3546.51 3201
3547.07 3249
3547.63 3222
3548.20 3209
3548.76 2791
3549.32 2788
3549.88 2652
3550.44 2584
3551.01 2567
3551.57 2522
3552.13 2369
3552.69 2307
3553.25 2312
3553.82 2381
3554.38 2352
3554.94 2312
3555.50 2372
3556.07 2177
3556.63 2351
3557.19 2248
3557.75 2137
3558.32 2177
3558.88 2195
3559.44 2124
3560.00 2240
3560.57 2232
3561.13 2236
3561.69 2244
3562.26 2215
3562.82 2317
3563.38 2247
3563.94 2323
3564.51 2287
3565.07 2243
3565.63 2248
3566.20 2273
3566.76 2099
3567.32 2115
3567.89 2228
3568.45 2278
3569.01 2101
3569.58 2230
3570.14 2078
3570.70 2146
3571.27 1954
3571.83 1948
3572.39 2007
3572.96 1951
3573.52 1946
3574.09 1922
3574.65 1901
3575.21 1979
3575.78 2063
3576.34 2080
3576.91 2053
3577.47 2146
3578.03 2197
3578.60 2300
3579.16 2175
3579.73 2182
3580.29 2159
3580.86 2186
3581.42 2102
3581.98 2112
3582.55 2063
3583.11 2036
3583.68 1904
3584.24 2077
3584.81 1994
3585.37 2099
3585.94 2088
3586.50 2152
3587.07 2131
3587.63 2060
3588.20 2082
3588.76 2058
3589.33 2079
3589.89 2081
3590.46 2111
3591.02 2232
3591.59 2066
3592.15 2202
3592.72 2333
3593.28 2075
3593.85 2182
3594.41 2162
3594.98 2182
3595.54 2138
3596.11 2054
3596.68 2238
3597.24 1997
3597.81 2061
3598.37 1937
3598.94 1948
3599.50 1980
3600.07 2043
3600.64 2102
3601.20 2132
3601.77 2237
3602.33 2175
3602.90 2110
3603.47 2169
3604.03 2218
3604.60 2218
3605.16 2094
3605.73 2108
3606.30 2138
3606.86 2097
3607.43 2072
3608.00 1966
3608.56 2083
3609.13 1969
3609.70 1915
3610.26 1803
3610.83 1698
3611.40 1866
3611.96 1675
3612.53 1750
3613.10 1811
3613.66 1876
3614.23 1810
3614.80 1875
3615.36 1994
3615.93 2010
3616.50 2223
3617.07 2507
3617.63 2929
3618.20 3300
3618.77 3711
3619.34 4227
3619.90 4567
3620.47 5006
3621.04 5590
3621.61 5605
3622.17 5423
3622.74 5176
3623.31 5200
3623.88 4741
3624.44 4293
3625.01 3923
3625.58 3651
3626.15 3327
3626.72 2764
3627.28 2481
3627.85 2410
3628.42 2292
3628.99 2194
3629.56 2077
3630.12 1987
3630.69 2152
3631.26 1938
3631.83 2006
3632.40 2035
3632.97 1996
3633.53 1912
3634.10 1857
3634.67 1917
3635.24 1791
3635.81 1995
3636.38 1974
3636.95 1780
3637.52 2032
3638.08 2040
3638.65 2092
3639.22 2179
3639.79 2096
3640.36 2068
3640.93 2182
3641.50 2466
3642.07 2649
3642.64 2833
3643.21 3108
3643.78 3184
3644.34 3381
3644.91 3561
3645.48 3705
3646.05 3499
3646.62 3395
3647.19 3365
3647.76 3046
3648.33 3010
3648.90 2910
3649.47 2885
3650.04 2903
3650.61 2741
3651.18 2566
3651.75 2532
3652.32 2499
3652.89 2738
3653.46 2814
3654.03 2819
3654.60 2987
3655.17 3231
3655.74 3362
3656.31 3192
3656.88 3181
3657.45 3491
3658.02 3560
3658.59 3510
3659.16 3465
3659.73 3420
3660.30 3567
3660.87 3727
3661.45 3647
3662.02 3863
3662.59 4128
3663.16 4066
3663.73 4067
3664.30 3866
3664.87 3786
3665.44 3425
3666.01 3295
3666.58 3238
3667.15 3316
3667.73 3191
3668.30 2985
3668.87 2903
3669.44 2824
3670.01 2858
3670.58 2899
3671.15 2797
3671.73 2634
3672.30 2665
3672.87 2705
3673.44 2499
3674.01 2566
3674.58 2535
3675.16 2687
3675.73 2760
3676.30 2718
3676.87 2809
3677.44 2742
3678.01 2568
3678.59 2505
3679.16 2919
3679.73 2855
3680.30 2619
3680.88 2539
3681.45 2639
3682.02 2582
3682.59 2538
3683.16 2484
3683.74 2607
3684.31 2336
3684.88 2398
3685.45 2380
3686.03 2275
3686.60 2327
3687.17 2376
3687.74 2594
3688.32 2587
3688.89 2783
3689.46 2979
3690.04 3184
3690.61 3416
3691.18 3611
3691.76 3822
3692.33 4037
3692.90 4197
3693.47 4165
3694.05 4077
3694.62 4029
3695.19 3927
3695.77 3552
3696.34 3361
3696.91 3283
3697.49 2770
3698.06 2624
3698.64 2618
3699.21 2458
3699.78 2524
3700.36 2506
3700.93 2586
3701.50 2672
3702.08 2547
3702.65 2539
3703.23 2720
3703.80 2764
3704.37 2756
3704.95 2812
3705.52 2679
3706.10 2651
3706.67 2829
3707.24 2652
3707.82 2799
3708.39 2557
3708.97 2342
3709.54 2444
3710.12 2635
3710.69 2555
3711.27 2660
3711.84 2475
3712.41 2603
3712.99 2527
3713.56 2424
3714.14 2469
3714.71 2462
3715.29 2541
3715.86 2461
3716.44 2378
3717.01 2201
3717.59 2540
3718.16 2325
3718.74 2238
3719.31 2383
3719.89 2312
3720.46 2285
3721.04 2289
3721.61 2064
3722.19 2122
3722.77 2285
3723.34 2159
3723.92 2179
3724.49 2052
3725.07 1900
3725.64 2068
3726.22 2103
3726.79 1931
3727.37 1887
3727.95 1848
3728.52 2008
3729.10 1882
3729.67 1736
3730.25 1918
3730.83 2021
3731.40 2171
3731.98 2277
3732.56 2364
3733.13 2412
3733.71 2685
3734.28 2724
3734.86 2880
3735.44 2912
3736.01 3073
3736.59 3137
3737.17 3121
3737.74 2834
3738.32 2801
3738.90 2750
3739.47 2775
3740.05 2528
3740.63 2403
3741.20 2188
3741.78 2223
3742.36 2129
3742.93 2011
3743.51 2179
3744.09 2066
3744.67 1941
3745.24 1948
3745.82 1924
3746.40 2038
3746.97 2156
3747.55 1962
3748.13 2036
3748.71 2212
3749.28 1952
3749.86 1981
3750.44 2089
3751.02 2155
3751.59 2184
3752.17 2099
3752.75 2029
3753.33 1952
3753.91 1968
3754.48 1924
3755.06 1829
3755.64 2096
3756.22 2044
3756.80 1806
3757.37 1775
3757.95 1745
3758.53 1733
3759.11 1829
3759.69 1884
3760.27 1967
3760.84 1946
3761.42 1900
3762.00 1813
3762.58 1903
3763.16 2097
3763.74 2020
3764.31 2074
3764.89 1976
3765.47 2039
3766.05 1976
3766.63 1868
3767.21 2062
3767.79 2056
3768.37 1960
3768.95 2048
3769.52 1833
3770.10 1839
3770.68 1935
3771.26 1901
3771.84 2022
3772.42 2164
3773.00 2009
3773.58 1893
3774.16 1955
3774.74 2019
3775.32 2003
3775.90 1916
3776.48 1926
3777.06 1853
3777.64 1923
3778.22 1957
3778.80 1656
3779.38 1755
3779.96 1838
3780.54 1905
3781.12 1900
3781.70 1945
3782.28 1794
3782.86 1896
3783.44 1922
3784.02 1841
3784.60 1993
3785.18 1969
3785.76 1809
3786.34 1811
3786.92 1855
3787.50 1927
3788.08 2006
3788.66 2152
3789.24 2121
3789.82 1922
3790.40 1799
3790.98 1805
3791.56 1980
3792.14 2077
3792.72 1892
3793.30 1940
3793.89 1964
3794.47 1942
3795.05 1817
3795.63 1957
3796.21 1924
3796.79 1945
3797.37 1909
3797.95 1952
3798.53 2012
3799.12 1867
3799.70 1956
3800.28 1955
3800.86 1878
3801.44 1867
3802.02 1939
3802.60 1926
3803.19 1851
3803.77 1844
3804.35 2073
3804.93 2077
3805.51 1967
3806.10 1923
3806.68 2038
3807.26 2044
3807.84 2135
3808.42 2157
3809.01 2106
3809.59 2078
3810.17 2086
3810.75 2291
3811.33 2162
3811.92 2024
3812.50 2037
3813.08 2068
3813.66 2052
3814.25 2155
3814.83 2302
3815.41 2166
3815.99 2276
3816.58 2366
3817.16 2558
3817.74 2480
3818.32 2629
3818.91 2523
3819.49 2402
3820.07 2477
3820.66 2434
3821.24 2239
3821.82 2137
3822.41 1889
3822.99 2045
3823.57 2045
3824.16 2024
3824.74 2032
3825.32 1859
3825.91 1929
3826.49 2002
3827.07 2017
3827.66 1943
3828.24 1942
3828.82 1868
3829.41 1659
3829.99 1694
3830.57 1807
3831.16 1937
3831.74 1860
3832.33 2057
3832.91 2123
3833.49 1992
3834.08 2064
3834.66 2187
3835.25 1928
3835.83 2080
3836.41 1861
3837.00 1834
3837.58 1990
3838.17 1847
3838.75 1810
3839.34 1806
3839.92 1801
3840.50 1749
3841.09 1714
3841.67 1703
3842.26 1848
3842.84 1789
3843.43 1837
3844.01 1966
3844.60 1803
3845.18 1848
3845.77 1751
3846.35 1814
3846.94 1889
3847.52 1826
3848.11 1780
3848.69 1742
3849.28 1696
3849.86 1719
3850.45 1861
3851.03 1947
3851.62 1843
3852.20 1647
3852.79 1602
3853.37 1816
3853.96 1793
3854.55 1906
3855.13 1946
3855.72 1832
3856.30 1866
3856.89 1894
3857.47 1924
3858.06 2043
3858.65 1872
3859.23 2020
3859.82 2180
3860.40 2261
3860.99 2367
3861.58 2596
3862.16 2926
3862.75 3055
3863.33 3313
3863.92 3534
3864.51 3861
3865.09 3899
3865.68 3950
3866.27 4023
3866.85 4318
3867.44 4407
3868.03 4194
3868.61 4088
3869.20 3996
3869.79 3772
3870.37 3674
3870.96 3660
3871.55 3351
3872.13 2654
3872.72 2531
3873.31 2592
3873.89 2575
3874.48 2428
3875.07 2623
3875.66 2532
3876.24 2534
3876.83 2618
3877.42 2624
3878.00 2682
3878.59 2711
3879.18 2677
3879.77 2517
3880.35 2382
3880.94 2386
3881.53 2408
3882.12 2176
3882.70 2151
3883.29 2070
3883.88 1992
3884.47 1975
3885.06 2028
3885.64 1850
3886.23 1695
3886.82 1896
3887.41 1945
3888.00 1836
3888.58 1807
3889.17 1901
3889.76 1908
3890.35 2092
3890.94 2248
3891.53 2183
3892.11 2095
3892.70 2131
3893.29 2317
3893.88 2410
3894.47 2393
3895.06 2442
3895.65 2442
3896.23 2330
3896.82 2309
3897.41 2395
3898.00 2219
3898.59 2279
3899.18 2166
3899.77 2139
3900.36 2168
3900.95 2301
3901.53 2105
3902.12 2093
3902.71 2111
3903.30 2151
3903.89 2108
3904.48 1928
3905.07 2057
3905.66 2208
3906.25 2134
3906.84 2173
3907.43 1961
3908.02 1950
3908.61 2002
3909.20 1893
3909.79 1998
3910.38 1955
3910.97 2011
3911.56 2068
3912.15 2124
3912.74 2040
3913.33 1924
3913.92 1875
3914.51 1849
3915.10 1857
3915.69 1813
3916.28 1776
3916.87 1690
3917.46 1677
3918.05 1727
3918.64 1824
3919.23 1869
3919.82 1891
3920.41 1767
3921.00 1806
3921.59 1771
3922.18 1767
3922.77 1847
3923.36 1813
3923.95 1812
3924.55 1785
3925.14 2036
3925.73 1939
3926.32 1805
3926.91 1651
3927.50 1635
3928.09 1615
3928.68 1896
3929.27 1738
3929.87 1675
3930.46 1839
3931.05 1857
3931.64 1858
3932.23 1784
3932.82 1971
3933.41 1961
3934.01 1885
3934.60 1809
3935.19 1900
3935.78 1869
3936.37 1825
3936.96 1745
3937.56 1711
3938.15 1684
3938.74 1715
3939.33 1767
3939.92 1688
3940.52 1558
3941.11 1510
3941.70 1534
3942.29 1622
3942.88 1717
3943.48 1782
3944.07 1728
3944.66 1792
3945.25 1790
3945.85 1837
3946.44 1826
3947.03 1870
3947.62 1876
3948.22 1910
3948.81 1725
3949.40 1666
3949.99 1844
3950.59 1661
3951.18 1795
3951.77 1661
3952.37 1810
3952.96 1798
3953.55 1694
3954.15 1706
3954.74 1581
3955.33 1734
3955.93 1757
3956.52 1856
3957.11 1695
3957.71 1743
3958.30 1862
3958.89 1844
3959.49 1834
3960.08 1772
3960.67 1865
3961.27 1744
3961.86 1921
3962.45 1959
3963.05 1754
3963.64 1728
3964.23 1734
3964.83 1806
3965.42 1721
3966.02 1690
3966.61 1859
3967.20 1864
3967.80 1779
3968.39 1814
3968.99 1890
3969.58 1790
3970.18 1837
3970.77 1891
3971.36 1953
3971.96 1741
3972.55 1804
3973.15 1988
3973.74 1923
3974.34 1833
3974.93 1870
3975.53 1725
3976.12 1779
3976.72 1850
3977.31 1899
3977.91 1936
3978.50 1969
3979.10 2021
3979.69 2050
3980.29 2069
3980.88 1972
3981.48 2157
3982.07 1932
3982.67 1914
3983.26 1966
3983.86 1794
3984.45 1815
3985.05 1663
3985.64 1709
3986.24 1801
3986.83 1671
3987.43 1731
3988.03 1688
3988.62 1672
3989.22 1735
3989.81 1671
3990.41 1664
3991.00 1829
3991.60 1852
3992.20 1776
3992.79 1757
3993.39 1843
3993.98 1686
3994.58 1862
3995.18 1778
3995.77 1809
3996.37 1713
3996.97 1789
3997.56 1759
3998.16 1815
3998.75 1922
3999.35 1835
3999.95 1947
4000.54 1853
4001.14 1895
4001.74 1805
4002.33 1846
4002.93 1932
4003.53 1653
4004.12 1723
4004.72 1933
4005.32 1917
4005.92 1929
4006.51 1758
4007.11 1822
4007.71 1904
4008.30 1708
4008.90 1840
4009.50 1965
4010.10 1921
4010.69 1852
4011.29 1900
4011.89 1947
4012.49 1835
4013.08 1901
4013.68 1991
4014.28 1870
4014.88 1966
4015.47 2109
4016.07 2050
4016.67 2162
4017.27 2340
4017.86 2544
4018.46 2610
4019.06 2750
4019.66 3027
4020.26 3195
4020.85 2936
4021.45 2928
4022.05 2802
4022.65 2628
4023.25 2669
4023.85 2569
4024.44 2408
4025.04 2454
4025.64 2353
4026.24 2151
4026.84 2221
4027.44 2170
4028.03 2121
4028.63 2008
4029.23 2118
4029.83 2277
4030.43 2251
4031.03 2161
4031.63 2118
4032.23 2199
4032.83 2135
4033.42 2196
4034.02 2140
4034.62 2202
4035.22 2309
4035.82 2179
4036.42 2254
4037.02 2267
4037.62 2266
4038.22 2388
4038.82 2362
4039.42 2076
4040.02 2016
4040.62 2019
4041.22 2021
4041.82 1923
4042.41 1941
4043.01 1918
4043.61 1851
4044.21 1895
4044.81 1800
4045.41 1809
4046.01 1950
4046.61 1824
4047.21 1764
4047.81 1710
4048.41 1692
4049.01 1736
4049.61 1922
4050.21 1884
4050.82 1926
4051.42 1997
4052.02 1975
4052.62 1859
4053.22 1983
4053.82 1886
4054.42 1943
4055.02 2188
4055.62 1989
4056.22 1966
4056.82 2049
4057.42 2116
4058.02 1879
4058.62 1919
4059.22 1874
4059.83 1836
4060.43 1781
4061.03 1587
4061.63 1668
4062.23 1653
4062.83 1628
4063.43 1681
4064.03 1603
4064.63 1569
4065.24 1524
4065.84 1638
4066.44 1605
4067.04 1406
4067.64 1373
4068.24 1528
4068.85 1517
4069.45 1523
4070.05 1605
4070.65 1530
4071.25 1479
4071.85 1518
4072.46 1651
4073.06 1598
4073.66 1480
4074.26 1557
4074.86 1549
4075.47 1543
4076.07 1705
4076.67 1765
4077.27 1612
4077.88 1603
4078.48 1672
4079.08 1666
4079.68 1562
4080.29 1564
4080.89 1642
4081.49 1596
4082.09 1665
4082.70 1745
4083.30 1824
4083.90 1649
4084.50 1630
4085.11 1750
4085.71 1670
4086.31 1502
4086.92 1478
4087.52 1585
4088.12 1662
4088.72 1672
4089.33 1601
4089.93 1592
4090.53 1596
4091.14 1576
4091.74 1566
4092.34 1535
4092.95 1394
4093.55 1500
4094.16 1694
4094.76 1662
4095.36 1654
4095.97 1471
4096.57 1652
4097.17 1622
4097.78 1682
4098.38 1522
4098.98 1536
4099.59 1711
4100.19 1689
4100.80 1559
4101.40 1591
4102.00 1697
4102.61 1569
4103.21 1483
4103.82 1608
4104.42 1494
4105.03 1528
4105.63 1532
4106.23 1470
4106.84 1587
4107.44 1531
4108.05 1418
4108.65 1458
4109.26 1357
4109.86 1366
4110.47 1428
4111.07 1471
4111.68 1440
4112.28 1527
4112.89 1471
4113.49 1514
4114.10 1532
4114.70 1463
4115.31 1491
4115.91 1515
4116.52 1563
4117.12 1525
4117.73 1479
4118.33 1599
4118.94 1589
4119.54 1564
4120.15 1485
4120.75 1596
4121.36 1552
4121.97 1629
4122.57 1725
4123.18 1627
4123.78 1625
4124.39 1702
4124.99 1572
4125.60 1506
4126.21 1504
4126.81 1587
4127.42 1694
4128.02 1728
4128.63 1490
4129.24 1513
4129.84 1717
4130.45 1692
4131.05 1524
4131.66 1519
4132.27 1543
4132.87 1378
4133.48 1507
4134.09 1477
4134.69 1613
4135.30 1525
4135.91 1580
4136.51 1744
4137.12 1779
4137.73 1885
4138.33 1954
4138.94 1968
4139.55 1833
4140.15 1965
4140.76 2206
4141.37 2123
4141.97 2072
4142.58 2195
4143.19 2129
4143.80 2224
4144.40 2078
4145.01 1886
4145.62 2028
4146.22 1891
4146.83 2010
4147.44 1998
4148.05 1752
4148.65 1648
4149.26 1706
4149.87 1732
4150.48 1745
4151.09 1605
4151.69 1571
4152.30 1669
4152.91 1562
4153.52 1435
4154.12 1455
4154.73 1523
4155.34 1504
4155.95 1536
4156.56 1542
4157.16 1495
4157.77 1513
4158.38 1648
4158.99 1598
4159.60 1631
4160.21 1467
4160.81 1594
4161.42 1547
4162.03 1403
4162.64 1523
4163.25 1471
4163.86 1535
4164.47 1718
4165.08 1613
4165.68 1675
4166.29 1744
4166.90 1986
4167.51 2080
4168.12 2161
4168.73 2114
4169.34 1977
4169.95 1975
4170.56 1991
4171.16 1879
4171.77 1941
4172.38 1875
4172.99 1776
4173.60 1827
4174.21 1754
4174.82 1826
4175.43 1722
4176.04 1723
4176.65 1855
4177.26 1885
4177.87 1783
4178.48 1761
4179.09 1933
4179.70 1834
4180.31 1927
4180.92 2012
4181.53 2105
4182.14 1822
4182.75 1730
4183.36 1832
4183.97 1775
4184.58 1790
4185.19 1576
4185.80 1710
4186.41 1750
4187.02 1779
4187.63 1706
4188.24 1601
4188.85 1641
4189.46 1579
4190.07 1607
4190.68 1659
4191.29 1759
4191.90 1785
4192.51 1571
4193.13 1719
4193.74 1825
4194.35 1980
4194.96 2017
4195.57 2049
4196.18 2003
4196.79 1972
4197.40 2041
4198.01 2049
4198.62 2105
4199.24 2080
4199.85 2071
4200.46 2027
4201.07 2053
4201.68 2031
4202.29 1969
4202.90 1896
4203.52 1658
4204.13 1696
4204.74 1810
4205.35 1893
4205.96 1691
4206.57 1675
4207.19 1728
4207.80 1838
4208.41 1759
4209.02 1817
4209.63 1798
4210.25 1781
4210.86 1766
4211.47 1745
4212.08 1760
4212.69 1707
4213.31 1861
4213.92 1743
4214.53 1807
4215.14 1820
4215.76 1950
4216.37 1861
4216.98 1940
4217.59 1752
4218.21 1887
4218.82 1915
4219.43 1983
4220.04 2088
4220.66 2259
4221.27 2475
4221.88 2618
4222.50 2795
4223.11 2959
4223.72 3221
4224.33 3639
4224.95 3932
4225.56 4135
4226.17 4197
4226.79 4517
4227.40 4501
4228.01 4436
4228.63 4441
4229.24 4560
4229.85 4386
4230.47 4446
4231.08 4442
4231.69 4533
4232.31 4185
4232.92 4148
4233.54 4164
4234.15 3861
4234.76 4048
4235.38 3810
4235.99 4218
4236.61 4340
4237.22 4390
4237.83 4815
4238.45 4932
4239.06 5118
4239.68 4994
4240.29 4894
4240.90 4224
4241.52 3964
4242.13 3660
4242.75 3181
4243.36 2790
4243.98 2560
4244.59 2412
4245.21 2466
4245.82 2480
4246.43 2439
4247.05 2463
4247.66 2465
4248.28 2427
4248.89 2368
4249.51 2387
4250.12 2380
4250.74 2567
4251.35 2617
4251.97 2476
4252.58 2346
4253.20 2425
4253.81 2225
4254.43 2200
4255.04 2266
4255.66 2298
4256.28 2088
4256.89 2111
4257.51 2225
4258.12 2084
4258.74 2068
4259.35 2014
4259.97 2043
4260.58 2014
4261.20 2109
4261.82 2290
4262.43 2115
4263.05 2072
4263.66 1955
4264.28 2047
4264.90 1888
4265.51 1946
4266.13 2087
4266.74 2082
4267.36 2034
4267.98 1904
4268.59 1879
4269.21 1830
4269.82 1900
4270.44 1757
4271.06 1930
4271.67 1965
4272.29 1969
4272.91 1855
4273.52 1782
4274.14 1972
4274.76 1979
4275.37 1707
4275.99 1930
4276.61 1899
4277.22 1847
4277.84 1913
4278.46 1922
4279.08 2052
4279.69 1966
4280.31 1936
4280.93 2079
4281.54 1961
4282.16 2054
4282.78 1972
4283.40 2006
4284.01 1928
4284.63 1778
4285.25 1741
4285.87 1552
4286.48 1592
4287.10 1578
4287.72 1585
4288.34 1677
4288.95 1654
4289.57 1619
4290.19 1576
4290.81 1635
4291.43 1575
4292.04 1557
4292.66 1635
4293.28 1707
4293.90 1655
4294.52 1707
4295.13 1559
4295.75 1637
4296.37 1521
4296.99 1577
4297.61 1582
4298.23 1641
4298.84 1624
4299.46 1703
4300.08 1635
4300.70 1628
4301.32 1642
4301.94 1720
4302.56 1694
4303.17 1769
4303.79 1871
4304.41 1870
4305.03 1781
4305.65 1687
4306.27 1556
4306.89 1652
4307.51 1721
4308.13 1735
4308.75 1789
4309.36 1747
4309.98 1700
4310.60 1632
4311.22 1607
4311.84 1567
4312.46 1751
4313.08 1574
4313.70 1646
4314.32 1601
4314.94 1609
4315.56 1657
4316.18 1663
4316.80 1780
4317.42 1843
4318.04 1571
4318.66 1646
4319.28 1734
4319.90 1696
4320.52 1611
4321.14 1641
4321.76 1800
4322.38 1734
4323.00 1757
4323.62 1732
4324.24 1888
4324.86 1945
4325.48 2039
4326.10 2150
4326.72 2239
4327.34 2477
4327.96 2323
4328.58 2141
4329.20 2344
4329.82 2255
4330.44 2164
4331.07 2180
4331.69 2158
4332.31 2077
4332.93 1973
4333.55 1932
4334.17 1958
4334.79 1842
4335.41 1958
4336.03 1935
4336.65 1850
4337.28 2105
4337.90 2313
4338.52 2268
4339.14 2495
4339.76 2672
4340.38 2636
4341.00 2588
4341.63 2830
4342.25 2883
4342.87 2899
4343.49 2710
4344.11 2700
4344.73 2584
4345.36 2711
4345.98 2615
4346.60 2789
4347.22 2992
4347.84 3342
4348.47 3724
4349.09 4018
4349.71 4233
4350.33 4308
4350.95 4643
4351.58 4421
4352.20 4472
4352.82 3984
4353.44 3513
4354.07 3108
4354.69 2784
4355.31 2660
4355.93 2399
4356.56 2236
4357.18 2258
4357.80 2179
4358.42 2060
4359.05 1972
4359.67 2106
4360.29 2108
4360.92 2032
4361.54 1937
4362.16 1959
4362.78 2061
4363.41 1980
4364.03 2014
4364.65 1976
4365.28 1812
4365.90 1793
4366.52 1980
4367.15 2064
4367.77 1856
4368.39 1789
4369.02 1944
4369.64 1837
4370.26 1860
4370.89 1791
4371.51 1733
4372.14 1759
4372.76 1695
4373.38 1667
4374.01 1567
4374.63 1543
4375.25 1456
4375.88 1634
4376.50 1615
4377.13 1557
4377.75 1578
4378.37 1562
4379.00 1540
4379.62 1452
4380.25 1633
4380.87 1658
4381.50 1534
4382.12 1726
4382.75 1565
4383.37 1636
4383.99 1727
4384.62 1698
4385.24 1614
4385.87 1600
4386.49 1523
4387.12 1570
4387.74 1620
4388.37 1671
4388.99 1611
4389.62 1645
4390.24 1481
4390.87 1487
4391.49 1481
4392.12 1569
4392.74 1637
4393.37 1619
4393.99 1694
4394.62 1760
4395.24 1700
4395.87 1743
4396.49 1728
4397.12 1673
4397.75 1615
4398.37 1810
4399.00 1779
4399.62 1872
4400.25 1645
4400.87 1789
4401.50 1643
4402.13 1696
4402.75 1718
4403.38 1710
4404.00 1699
4404.63 1781
4405.26 1761
4405.88 1716
4406.51 1759
4407.13 1856
4407.76 1696
4408.39 1788
4409.01 1785
4409.64 1762
4410.27 1829
4410.89 1872
4411.52 1815
4412.15 1804
4412.77 1763
4413.40 1912
4414.03 1860
4414.65 1831
4415.28 1775
4415.91 1667
4416.53 1525
4417.16 1499
4417.79 1587
4418.41 1495
4419.04 1638
4419.67 1567
4420.30 1619
4420.92 1596
4421.55 1545
4422.18 1607
4422.80 1657
4423.43 1601
4424.06 1659
4424.69 1566
4425.31 1470
4425.94 1442
4426.57 1371
4427.20 1449
4427.82 1419
4428.45 1313
4429.08 1301
4429.71 1341
4430.34 1293
4430.96 1292
4431.59 1303
4432.22 1286
4432.85 1267
4433.48 1422
4434.10 1386
4434.73 1302
4435.36 1388
4435.99 1348
4436.62 1457
4437.25 1404
4437.87 1387
4438.50 1409
4439.13 1560
4439.76 1434
4440.39 1362
4441.02 1406
4441.64 1585
4442.27 1465
4442.90 1414
4443.53 1425
4444.16 1448
4444.79 1451
4445.42 1487
4446.05 1447
4446.68 1427
4447.30 1417
4447.93 1525
4448.56 1530
4449.19 1489
4449.82 1652
4450.45 1665
4451.08 1672
4451.71 1613
4452.34 1648
4452.97 1599
4453.60 1567
4454.23 1624
4454.86 1577
4455.49 1573
4456.12 1550
4456.75 1576
4457.38 1594
4458.01 1542
4458.64 1641
4459.27 1876
4459.90 1653
4460.53 1654
4461.16 1609
4461.79 1823
4462.42 1808
4463.05 1561
4463.68 1462
4464.31 1484
4464.94 1452
4465.57 1450
4466.20 1293
4466.83 1416
4467.46 1278
4468.09 1300
4468.72 1300
4469.35 1303
4469.98 1361
4470.61 1508
4471.24 1411
4471.87 1416
4472.50 1294
4473.13 1318
4473.77 1315
4474.40 1372
4475.03 1375
4475.66 1425
4476.29 1357
4476.92 1283
4477.55 1371
4478.18 1279
4478.82 1325
4479.45 1401
4480.08 1407
4480.71 1336
4481.34 1270
4481.97 1344
4482.60 1278
4483.24 1369
4483.87 1352
4484.50 1415
4485.13 1455
4485.76 1393
4486.39 1550
4487.03 1534
4487.66 1468
4488.29 1476
4488.92 1503
4489.55 1548
4490.19 1522
4490.82 1601
4491.45 1575
4492.08 1415
4492.71 1609
4493.35 1553
4493.98 1467
4494.61 1565
4495.24 1523
4495.88 1435
4496.51 1459
4497.14 1521
4497.77 1553
4498.41 1524
4499.04 1318
4499.67 1445
4500.31 1540
4500.94 1468
4501.57 1530
4502.20 1641
4502.84 1908
4503.47 2010
4504.10 1981
4504.74 2104
4505.37 2027
4506.00 1934
4506.64 2033
4507.27 1819
4507.90 1809
4508.54 1829
4509.17 1633
4509.80 1693
4510.44 1601
4511.07 1585
4511.70 1616
4512.34 1544
4512.97 1555
4513.60 1628
4514.24 1573
4514.87 1656
4515.51 1643
4516.14 1692
4516.77 1782
4517.41 1676
4518.04 1602
4518.68 1616
4519.31 1540
4519.94 1500
4520.58 1484
4521.21 1486
4521.85 1585
4522.48 1505
4523.12 1542
4523.75 1488
4524.39 1476
4525.02 1621
4525.65 1487
4526.29 1426
4526.92 1414
4527.56 1491
4528.19 1610
4528.83 1795
4529.46 1825
4530.10 2061
4530.73 2152
4531.37 2331
4532.00 2585
4532.64 2989
4533.27 3245
4533.91 3522
4534.54 3882
4535.18 4041
4535.81 4060
4536.45 4152
4537.09 4020
4537.72 3814
4538.36 3549
4538.99 3127
4539.63 2683
4540.26 2442
4540.90 2354
4541.53 2021
4542.17 1860
4542.81 1630
4543.44 1535
4544.08 1604
4544.71 1624
4545.35 1525
4545.99 1388
4546.62 1422
4547.26 1489
4547.89 1474
4548.53 1569
4549.17 1545
4549.80 1545
4550.44 1425
4551.08 1546
4551.71 1639
4552.35 1608
4552.98 1714
4553.62 1782
4554.26 1811
4554.89 1721
4555.53 1727
4556.17 1595
4556.80 1521
4557.44 1439
4558.08 1508
4558.72 1630
4559.35 1547
4559.99 1557
4560.63 1427
4561.26 1406
4561.90 1428
4562.54 1485
4563.17 1513
4563.81 1563
4564.45 1577
4565.09 1596
4565.72 1604
4566.36 1499
4567.00 1593
4567.64 1422
4568.27 1565
4568.91 1618
4569.55 1525
4570.19 1463
4570.82 1582
4571.46 1635
4572.10 1632
4572.74 1548
4573.38 1580
4574.01 1761
4574.65 1749
4575.29 1622
4575.93 1514
4576.57 1410
4577.20 1432
4577.84 1509
4578.48 1502
4579.12 1594
4579.76 1536
4580.40 1460
4581.04 1496
4581.67 1444
4582.31 1441
4582.95 1562
4583.59 1633
4584.23 1538
4584.87 1449
4585.51 1551
4586.14 1641
4586.78 1580
4587.42 1581
4588.06 1545
4588.70 1613
4589.34 1511
4589.98 1578
4590.62 1593
4591.26 1602
4591.90 1630
4592.54 1852
4593.17 1913
4593.81 1991
4594.45 2161
4595.09 2111
4595.73 2153
4596.37 2176
4597.01 2238
4597.65 2151
4598.29 1850
4598.93 1817
4599.57 1901
4600.21 1616
4600.85 1661
4601.49 1737
4602.13 1647
4602.77 1805
4603.41 1612
4604.05 1577
4604.69 1782
4605.33 1718
4605.97 1749
4606.61 1608
4607.25 1641
4607.89 1912
4608.53 1804
4609.17 1869
4609.81 1793
4610.45 1814
4611.09 1760
4611.73 1804
4612.38 1972
4613.02 1752
4613.66 1703
4614.30 1832
4614.94 1917
4615.58 1747
4616.22 1760
4616.86 1704
4617.50 1724
4618.14 1546
4618.78 1571
4619.43 1492
4620.07 1558
4620.71 1497
4621.35 1564
4621.99 1466
4622.63 1543
4623.27 1511
4623.91 1556
4624.56 1596
4625.20 1748
4625.84 1650
4626.48 1612
4627.12 1826
4627.76 1664
4628.41 1501
4629.05 1502
4629.69 1530
4630.33 1475
4630.97 1556
4631.62 1585
4632.26 1482
4632.90 1404
4633.54 1553
4634.18 1509
4634.83 1553
4635.47 1611
4636.11 1648
4636.75 1689
4637.40 1837
4638.04 1912
4638.68 1791
4639.32 1884
4639.97 1996
4640.61 1914
4641.25 1949
4641.89 1910
4642.54 1962
4643.18 1918
4643.82 2079
4644.46 2142
4645.11 2095
4645.75 2084
4646.39 1903
4647.04 1737
4647.68 1662
4648.32 1768
4648.97 1709
4649.61 1660
4650.25 1693
4650.90 1651
4651.54 1803
4652.18 1953
4652.83 1851
4653.47 2100
4654.11 2178
4654.76 2117
4655.40 2364
4656.04 2475
4656.69 2626
4657.33 2717
4657.98 2513
4658.62 2362
4659.26 2117
4659.91 2084
4660.55 1927
4661.20 1783
4661.84 1785
4662.48 1748
4663.13 1703
4663.77 1597
4664.42 1537
4665.06 1408
4665.71 1480
4666.35 1453
4666.99 1479
4667.64 1412
4668.28 1436
4668.93 1547
4669.57 1514
4670.22 1387
4670.86 1487
4671.51 1527
4672.15 1424
4672.80 1344
4673.44 1382
4674.09 1345
4674.73 1279
4675.38 1358
4676.02 1470
4676.67 1498
4677.31 1576
4677.96 1520
4678.60 1415
4679.25 1359
4679.89 1480
4680.54 1484
4681.18 1397
4681.83 1413
4682.47 1484
4683.12 1480
4683.77 1415
4684.41 1411
4685.06 1570
4685.70 1577
4686.35 1597
4686.99 1525
4687.64 1463
4688.29 1544
4688.93 1513
4689.58 1538
4690.22 1547
4690.87 1587
4691.52 1484
4692.16 1509
4692.81 1455
4693.45 1488
4694.10 1478
4694.75 1417
4695.39 1433
4696.04 1525
4696.69 1443
4697.33 1473
4697.98 1624
4698.63 1542
4699.27 1657
4699.92 1686
4700.57 1602
4701.21 1714
4701.86 1635
4702.51 1807
4703.15 1849
4703.80 1819
4704.45 1959
4705.10 1836
4705.74 1808
4706.39 1729
4707.04 1594
4707.68 1618
4708.33 1430
4708.98 1388
4709.63 1391
4710.27 1462
4710.92 1501
4711.57 1548
4712.22 1635
4712.86 1748
4713.51 1537
4714.16 1604
4714.81 1503
4715.45 1524
4716.10 1519
4716.75 1500
4717.40 1395
4718.05 1570
4718.69 1600
4719.34 1628
4719.99 1520
4720.64 1426
4721.29 1542
4721.94 1578
4722.58 1634
4723.23 1648
4723.88 1598
4724.53 1495
4725.18 1669
4725.83 1716
4726.47 1682
4727.12 1878
4727.77 1833
4728.42 1577
4729.07 1643
4729.72 1710
4730.37 1700
4731.02 1738
4731.66 1731
4732.31 1679
4732.96 1594
4733.61 1582
4734.26 1510
4734.91 1419
4735.56 1563
4736.21 1440
4736.86 1371
4737.51 1349
4738.16 1339
4738.81 1486
4739.45 1280
4740.10 1285
4740.75 1301
4741.40 1355
4742.05 1550
4742.70 1560
4743.35 1415
4744.00 1450
4744.65 1434
4745.30 1541
4745.95 1688
4746.60 1530
4747.25 1518
4747.90 1495
4748.55 1356
4749.20 1418
4749.85 1446
4750.50 1546
4751.15 1563
4751.80 1484
4752.45 1606
4753.10 1568
4753.75 1600
4754.40 1738
4755.05 1722
4755.71 1670
4756.36 1638
4757.01 1653
4757.66 1803
4758.31 1729
4758.96 1808
4759.61 1717
4760.26 1601
4760.91 1491
4761.56 1597
4762.21 1589
4762.86 1531
4763.52 1479
4764.17 1575
4764.82 1542
4765.47 1531
4766.12 1799
4766.77 1890
4767.42 1989
4768.07 1997
4768.73 2097
4769.38 2199
4770.03 2263
4770.68 2118
4771.33 2357
4771.98 2377
4772.64 2161
4773.29 2194
4773.94 1950
4774.59 1844
4775.24 1700
4775.89 1637
4776.55 1692
4777.20 1559
4777.85 1535
4778.50 1497
4779.15 1548
4779.81 1482
4780.46 1548
4781.11 1849
4781.76 1799
4782.42 1800
4783.07 1750
4783.72 1927
4784.37 1870
4785.03 1873
4785.68 1787
4786.33 1750
4786.98 1743
4787.64 1869
4788.29 1658
4788.94 1633
4789.60 1639
4790.25 1609
4790.90 1547
4791.55 1563
4792.21 1485
4792.86 1547
4793.51 1484
4794.17 1445
4794.82 1412
4795.47 1394
4796.13 1513
4796.78 1499
4797.43 1469
4798.09 1476
4798.74 1458
4799.39 1484
4800.05 1643
4800.70 1429
4801.36 1425
4802.01 1524
4802.66 1586
4803.32 1501
4803.97 1545
4804.62 1529
4805.28 1461
4805.93 1447
4806.59 1475
4807.24 1522
4807.89 1581
4808.55 1670
4809.20 1583
4809.86 1420
4810.51 1530
4811.17 1396
4811.82 1400
4812.47 1448
4813.13 1397
4813.78 1399
4814.44 1407
4815.09 1391
4815.75 1469
4816.40 1427
4817.06 1538
4817.71 1448
4818.37 1424
4819.02 1460
4819.68 1464
4820.33 1549
4820.99 1529
4821.64 1719
4822.30 1732
4822.95 1629
4823.61 1473
4824.26 1740
4824.92 1986
4825.57 1667
4826.23 1786
4826.88 1872
4827.54 2079
4828.19 2038
4828.85 2081
4829.51 2093
4830.16 1996
4830.82 2130
4831.47 2112
4832.13 2081
4832.78 2001
4833.44 1858
4834.10 1724
4834.75 1848
4835.41 1959
4836.06 1803
4836.72 1846
4837.38 2043
4838.03 2255
4838.69 2443
4839.34 2593
4840.00 2697
4840.66 2905
4841.31 2905
4841.97 3145
4842.63 2903
4843.28 2734
4843.94 2917
4844.60 2577
4845.25 2473
4845.91 2373
4846.57 2350
4847.22 2238
4847.88 2218
4848.54 2210
4849.19 2247
4849.85 2153
4850.51 2315
4851.17 2185
4851.82 2244
4852.48 2479
4853.14 2338
4853.79 2453
4854.45 2570
4855.11 2508
4855.77 2422
4856.42 2276
4857.08 2451
4857.74 2374
4858.40 2390
4859.05 2481
4859.71 2702
4860.37 2732
4861.03 2857
4861.68 2901
4862.34 3003
4863.00 2715
4863.66 2951
4864.32 2836
4864.97 2908
4865.63 2524
4866.29 2702
4866.95 2697
4867.61 2565
4868.26 2670
4868.92 2739
4869.58 2682
4870.24 2979
4870.90 2858
4871.56 2680
4872.21 2662
4872.87 2517
4873.53 2642
4874.19 2436
4874.85 2325
4875.51 2293
4876.17 2252
4876.83 2167
4877.48 2185
4878.14 2275
4878.80 2349
4879.46 2351
4880.12 2393
4880.78 2404
4881.44 2544
4882.10 2355
4882.76 2374
4883.42 2506
4884.08 2405
4884.73 2275
4885.39 2202
4886.05 2301
4886.71 2103
4887.37 1873
4888.03 1962
4888.69 1932
4889.35 2024
4890.01 2031
4890.67 1994
4891.33 2094
4891.99 2185
4892.65 2240
4893.31 2170
4893.97 2195
4894.63 2285
4895.29 2232
4895.95 2105
4896.61 2098
4897.27 1995
4897.93 2077
4898.59 2042
4899.25 2014
4899.91 1974
4900.57 1844
4901.23 1797
4901.89 1779
4902.55 1740
4903.21 1713
4903.88 1957
4904.54 2011
4905.20 1818
4905.86 1770
4906.52 1724
4907.18 1579
4907.84 1604
4908.50 1722
4909.16 1647
4909.82 1646
4910.48 1569
4911.15 1600
4911.81 1608
4912.47 1566
4913.13 1611
4913.79 1646
4914.45 1628
4915.11 1530
4915.77 1685
4916.44 1670
4917.10 1628
4917.76 1566
4918.42 1582
4919.08 1389
4919.74 1387
4920.41 1379
4921.07 1514
4921.73 1367
4922.39 1436
4923.05 1545
4923.72 1455
4924.38 1349
4925.04 1350
4925.70 1397
4926.36 1469
4927.03 1396
4927.69 1457
4928.35 1463
4929.01 1505
4929.67 1551
4930.34 1506
4931.00 1473
4931.66 1586
4932.32 1639
4932.99 1688
4933.65 1640
4934.31 1635
4934.98 1657
4935.64 1726
4936.30 1731
4936.96 1672
4937.63 1632
4938.29 1523
4938.95 1594
4939.62 1417
4940.28 1437
4940.94 1536
4941.61 1541
4942.27 1574
4942.93 1744
4943.60 1684
4944.26 1615
4944.92 1567
4945.59 1521
4946.25 1604
4946.91 1435
4947.58 1460
4948.24 1478
4948.90 1386
4949.57 1323
4950.23 1330
4950.89 1433
4951.56 1497
4952.22 1323
4952.89 1271
4953.55 1349
4954.21 1420
4954.88 1417
4955.54 1270
4956.21 1320
4956.87 1321
4957.53 1261
4958.20 1268
4958.86 1266
4959.53 1324
4960.19 1237
4960.86 1215
4961.52 1285
4962.19 1344
4962.85 1394
4963.52 1352
4964.18 1308
4964.84 1395
4965.51 1509
4966.17 1661
4966.84 1515
4967.50 1533
4968.17 1563
4968.83 1676
4969.50 1644
4970.16 1593
4970.83 1669
4971.49 1475
4972.16 1464
4972.82 1476
4973.49 1359
4974.16 1352
4974.82 1292
4975.49 1276
4976.15 1325
4976.82 1199
4977.48 1213
4978.15 1373
4978.81 1358
4979.48 1408
4980.15 1472
4980.81 1387
4981.48 1397
4982.14 1475
4982.81 1451
4983.48 1368
4984.14 1357
4984.81 1374
4985.47 1447
4986.14 1497
4986.81 1482
4987.47 1455
4988.14 1531
4988.80 1496
4989.47 1518
4990.14 1498
4990.80 1492
4991.47 1577
4992.14 1438
4992.80 1440
4993.47 1452
4994.14 1500
4994.80 1475
4995.47 1352
4996.14 1310
4996.80 1374
4997.47 1268
4998.14 1281
4998.81 1384
4999.47 1224
5000.14 1245
5000.81 1215
5001.47 1264
5002.14 1278
5002.81 1282
5003.48 1337
5004.14 1212
5004.81 1303
5005.48 1256
5006.15 1234
5006.81 1243
5007.48 1236
5008.15 1280
5008.82 1402
5009.48 1330
5010.15 1284
5010.82 1327
5011.49 1362
5012.16 1457
5012.82 1448
5013.49 1492
5014.16 1411
5014.83 1373
5015.50 1423
5016.16 1407
5016.83 1360
5017.50 1400
5018.17 1424
5018.84 1276
5019.50 1430
5020.17 1437
5020.84 1522
5021.51 1561
5022.18 1666
5022.85 1805
5023.52 2029
5024.19 2126
5024.85 2391
5025.52 2410
5026.19 2634
5026.86 2911
5027.53 3029
5028.20 2847
5028.87 2734
5029.54 2533
5030.21 2288
5030.87 2180
5031.54 1923
5032.21 1718
5032.88 1580
5033.55 1455
5034.22 1378
5034.89 1484
5035.56 1430
5036.23 1244
5036.90 1104
5037.57 1246
5038.24 1246
5038.91 1208
5039.58 1179
5040.25 1200
5040.92 1202
5041.59 1289
5042.26 1249
5042.93 1252
5043.60 1246
5044.27 1289
5044.94 1237
5045.61 1127
5046.28 1268
5046.95 1339
5047.62 1211
5048.29 1263
5048.96 1366
5049.63 1261
5050.30 1232
5050.97 1297
5051.64 1321
5052.31 1260
5052.98 1261
5053.65 1280
5054.32 1246
5054.99 1282
5055.66 1323
5056.34 1147
5057.01 1257
5057.68 1186
5058.35 1116
5059.02 1110
5059.69 1170
5060.36 1271
5061.03 1143
5061.70 1199
5062.38 1361
5063.05 1368
5063.72 1460
5064.39 1394
5065.06 1292
5065.73 1363
5066.40 1266
5067.08 1297
5067.75 1318
5068.42 1328
5069.09 1379
5069.76 1278
5070.43 1377
5071.11 1341
5071.78 1249
5072.45 1200
5073.12 1284
5073.79 1378
5074.47 1310
5075.14 1225
5075.81 1243
5076.48 1307
5077.15 1219
5077.83 1278
5078.50 1300
5079.17 1381
5079.84 1324
5080.52 1397
5081.19 1402
5081.86 1540
5082.53 1376
5083.21 1507
5083.88 1459
5084.55 1373
5085.22 1419
5085.90 1262
5086.57 1282
5087.24 1428
5087.92 1245
5088.59 1333
5089.26 1286
5089.93 1214
5090.61 1367
5091.28 1257
5091.95 1334
5092.63 1445
5093.30 1413
5093.97 1513
5094.65 1557
5095.32 1541
5095.99 1571
5096.67 1651
5097.34 1704
5098.02 1649
5098.69 1557
5099.36 1709
5100.04 1582
5100.71 1466
5101.38 1434
5102.06 1367
5102.73 1351
5103.41 1266
5104.08 1326
5104.75 1369
5105.43 1489
5106.10 1435
5106.78 1448
5107.45 1543
5108.12 1587
5108.80 1705
5109.47 1567
5110.15 1573
5110.82 1494
5111.50 1381
5112.17 1370
5112.85 1471
5113.52 1419
5114.20 1359
5114.87 1282
5115.54 1230
5116.22 1274
5116.89 1281
5117.57 1161
5118.24 1226
5118.92 1308
5119.59 1375
5120.27 1362
5120.94 1279
5121.62 1456
5122.30 1479
5122.97 1518
5123.65 1438
5124.32 1533
5125.00 1616
5125.67 1722
5126.35 1653
5127.02 1466
5127.70 1477
5128.37 1423
5129.05 1273
5129.73 1282
5130.40 1216
5131.08 1234
5131.75 1217
5132.43 1322
5133.10 1354
5133.78 1434
5134.46 1348
5135.13 1438
5135.81 1585
5136.49 1429
5137.16 1433
5137.84 1402
5138.51 1432
5139.19 1436
5139.87 1395
5140.54 1405
5141.22 1389
5141.90 1487
5142.57 1407
5143.25 1395
5143.93 1337
5144.60 1354
5145.28 1282
5145.96 1264
5146.63 1197
5147.31 1183
5147.99 1249
5148.66 1150
5149.34 1191
5150.02 1256
5150.69 1274
5151.37 1303
5152.05 1135
5152.73 1131
5153.40 1194
5154.08 1305
5154.76 1188
5155.44 1174
5156.11 1140
5156.79 1154
5157.47 1298
5158.15 1264
5158.82 1101
5159.50 1296
5160.18 1220
5160.86 1250
5161.53 1136
5162.21 1117
5162.89 1217
5163.57 1107
5164.25 1196
5164.92 1251
5165.60 1181
5166.28 1241
5166.96 1164
5167.64 1217
5168.31 1405
5168.99 1492
5169.67 1499
5170.35 1568
5171.03 1591
5171.71 1450
5172.39 1365
5173.06 1263
5173.74 1325
5174.42 1331
5175.10 1270
5175.78 1214
5176.46 1248
5177.14 1162
5177.82 1217
5178.49 1223
5179.17 1333
5179.85 1229
5180.53 1154
5181.21 1205
5181.89 1204
5182.57 1122
5183.25 1111
5183.93 1149
5184.61 1172
5185.29 1156
5185.97 1129
5186.64 1208
5187.32 1178
5188.00 1204
5188.68 1084
5189.36 1118
5190.04 1212
5190.72 1090
5191.40 1134
5192.08 1197
5192.76 1071
5193.44 1106
5194.12 1191
5194.80 1222
5195.48 1174
5196.16 1176
5196.84 1128
5197.52 1145
5198.20 1149
5198.88 1056
5199.56 1087
5200.24 960
5200.92 1168
5201.60 1139
5202.28 1156
5202.96 1217
5203.65 1133
5204.33 1113
5205.01 1117
5205.69 1124
5206.37 1216
5207.05 1241
5207.73 1098
5208.41 1091
5209.09 1254
5209.77 1329
5210.45 1232
5211.13 1326
5211.82 1445
5212.50 1393
5213.18 1363
5213.86 1448
5214.54 1521
5215.22 1443
5215.90 1418
5216.58 1442
5217.27 1536
5217.95 1484
5218.63 1342
5219.31 1411
5219.99 1368
5220.67 1382
5221.36 1580
5222.04 1505
5222.72 1498
5223.40 1441
5224.08 1458
5224.77 1385
5225.45 1576
5226.13 1529
5226.81 1369
5227.49 1487
5228.18 1492
5228.86 1521
5229.54 1224
5230.22 1302
5230.91 1296
5231.59 1323
5232.27 1372
5232.95 1409
5233.63 1403
5234.32 1329
5235.00 1289
5235.68 1226
5236.37 1249
5237.05 1295
5237.73 1301
5238.41 1320
5239.10 1277
5239.78 1248
5240.46 1283
5241.15 1322
5241.83 1354
5242.51 1310
5243.20 1241
5243.88 1321
5244.56 1362
5245.24 1288
5245.93 1411
5246.61 1356
5247.29 1210
5247.98 1247
5248.66 1273
5249.35 1297
5250.03 1241
5250.71 1246
5251.40 1213
5252.08 1301
5252.76 1427
5253.45 1452
5254.13 1468
5254.82 1482
5255.50 1504
5256.18 1516
5256.87 1357
5257.55 1331
5258.24 1339
5258.92 1266
5259.60 1194
5260.29 1146
5260.97 1104
5261.66 1268
5262.34 1260
5263.03 1271
5263.71 1371
5264.40 1424
5265.08 1287
5265.76 1434
5266.45 1339
5267.13 1403
5267.82 1467
5268.50 1505
5269.19 1503
5269.87 1419
5270.56 1457
5271.24 1388
5271.93 1285
5272.61 1327
5273.30 1438
5273.98 1387
5274.67 1414
5275.35 1405
5276.04 1335
5276.72 1314
5277.41 1328
5278.10 1330
5278.78 1384
5279.47 1315
5280.15 1282
5280.84 1324
5281.52 1400
5282.21 1331
5282.89 1606
5283.58 1754
5284.27 1688
5284.95 1764
5285.64 1755
5286.32 1718
5287.01 1753
5287.70 1730
5288.38 1562
5289.07 1522
5289.75 1451
5290.44 1365
5291.13 1297
5291.81 1293
5292.50 1281
5293.19 1214
5293.87 1224
5294.56 1212
5295.25 1354
5295.93 1333
5296.62 1452
5297.31 1455
5297.99 1448
5298.68 1510
5299.37 1329
5300.05 1412
5300.74 1366
5301.43 1390
5302.11 1502
5302.80 1388
5303.49 1521
5304.18 1570
5304.86 1599
5305.55 1690
5306.24 1471
5306.92 1503
5307.61 1572
5308.30 1398
5308.99 1401
5309.67 1442
5310.36 1373
5311.05 1331
5311.74 1332
5312.42 1448
5313.11 1474
5313.80 1415
5314.49 1470
5315.18 1491
5315.86 1424
5316.55 1387
5317.24 1485
5317.93 1463
5318.62 1453
5319.30 1315
5319.99 1369
5320.68 1393
5321.37 1323
5322.06 1503
5322.74 1593
5323.43 1696
5324.12 1771
5324.81 1724
5325.50 1617
5326.19 1453
5326.88 1562
5327.56 1688
5328.25 1595
5328.94 1547
5329.63 1494
5330.32 1411
5331.01 1358
5331.70 1431
5332.39 1373
5333.07 1359
5333.76 1302
5334.45 1321
5335.14 1374
5335.83 1538
5336.52 1502
5337.21 1492
5337.90 1527
5338.59 1528
5339.28 1665
5339.97 1638
5340.66 1610
5341.35 1689
5342.04 1651
5342.73 1693
5343.42 1637
5344.10 1595
5344.79 1728
5345.48 1759
5346.17 1850
5346.86 1820
5347.55 1762
5348.24 1809
5348.93 1910
5349.62 2040
5350.31 2004
5351.00 2286
5351.69 2581
5352.39 2711
5353.08 3082
5353.77 3301
5354.46 3542
5355.15 4025
5355.84 4184
5356.53 4019
5357.22 3923
5357.91 3646
5358.60 3189
5359.29 2933
5359.98 2655
5360.67 2288
5361.36 1968
5362.05 1855
5362.74 1669
5363.44 1554
5364.13 1459
5364.82 1477
5365.51 1436
5366.20 1475
5366.89 1377
5367.58 1356
5368.27 1330
5368.96 1423
5369.66 1355
5370.35 1235
5371.04 1197
5371.73 1322
5372.42 1368
5373.11 1185
5373.81 1088
5374.50 1213
5375.19 1260
5375.88 1209
5376.57 1125
5377.26 1235
5377.96 1193
5378.65 1183
5379.34 1179
5380.03 1193
5380.72 1293
5381.42 1342
5382.11 1278
5382.80 1269
5383.49 1263
5384.18 1324
5384.88 1281
5385.57 1153
5386.26 1203
5386.95 1229
5387.65 1125
5388.34 1186
5389.03 1170
5389.72 1228
5390.42 1282
5391.11 1255
5391.80 1365
5392.50 1424
5393.19 1458
5393.88 1379
5394.57 1497
5395.27 1496
5395.96 1620
5396.65 1455
5397.35 1542
5398.04 1521
5398.73 1361
5399.43 1346
5400.12 1342
5400.81 1296
5401.51 1302
5402.20 1215
5402.89 1224
5403.59 1210
5404.28 1190
5404.97 1220
5405.67 1168
5406.36 1218
5407.06 1202
5407.75 1287
5408.44 1238
5409.14 1285
5409.83 1307
5410.53 1393
5411.22 1313
5411.91 1298
5412.61 1267
5413.30 1234
5414.00 1217
5414.69 1179
5415.38 1276
5416.08 1311
5416.77 1315
5417.47 1295
5418.16 1210
5418.86 1262
5419.55 1290
5420.25 1195
5420.94 1203
5421.64 1164
5422.33 1281
5423.03 1270
5423.72 1213
5424.41 1253
5425.11 1334
5425.80 1286
5426.50 1302
5427.19 1390
5427.89 1361
5428.59 1364
5429.28 1361
5429.98 1347
5430.67 1255
5431.37 1179
5432.06 1242
5432.76 1280
5433.45 1321
5434.15 1235
5434.84 1312
5435.54 1294
5436.23 1183
5436.93 1312
5437.63 1348
5438.32 1349
5439.02 1270
5439.71 1332
5440.41 1436
5441.11 1401
5441.80 1344
5442.50 1327
5443.19 1484
5443.89 1415
5444.59 1359
5445.28 1364
5445.98 1352
5446.68 1444
5447.37 1412
5448.07 1545
5448.76 1528
5449.46 1637
5450.16 1817
5450.85 1948
5451.55 2071
5452.25 1913
5452.94 1985
5453.64 1888
5454.34 1977
5455.03 1886
5455.73 1779
5456.43 1781
5457.13 1696
5457.82 1726
5458.52 1552
5459.22 1484
5459.91 1521
5460.61 1474
5461.31 1354
5462.01 1348
5462.70 1395
5463.40 1526
5464.10 1399
5464.80 1523
5465.49 1497
5466.19 1620
5466.89 1711
5467.59 1775
5468.28 1735
5468.98 1717
5469.68 1797
5470.38 1787
5471.07 1695
5471.77 1560
5472.47 1522
5473.17 1537
5473.87 1662
5474.56 1614
5475.26 1613
5475.96 1645
5476.66 1797
5477.36 1860
5478.06 1804
5478.75 1767
5479.45 1809
5480.15 1890
5480.85 1888
5481.55 2016
5482.25 2182
5482.95 2051
5483.64 2454
5484.34 2684
5485.04 2876
5485.74 2789
5486.44 2556
5487.14 2473
5487.84 2428
5488.54 2253
5489.23 2127
5489.93 2055
5490.63 1967
5491.33 1920
5492.03 1921
5492.73 1903
5493.43 1965
5494.13 1950
5494.83 1885
5495.53 2088
5496.23 2084
5496.93 2160
5497.63 2169
5498.33 2236
5499.03 2287
5499.73 2170
5500.43 2346
5501.13 2445
5501.83 2597
5502.53 2999
5503.23 3207
5503.93 3606
5504.63 4045
5505.33 4224
5506.03 4178
5506.73 4065
5507.43 3779
5508.13 3410
5508.83 3086
5509.53 2877
5510.23 2425
5510.93 2123
5511.63 2220
5512.33 2174
5513.03 2144
5513.73 2031
5514.43 2074
5515.13 1970
5515.83 1977
5516.53 1975
5517.23 1891
5517.93 2005
5518.64 2042
5519.34 1954
5520.04 1952
5520.74 1900
5521.44 1871
5522.14 2006
5522.84 1911
5523.54 1969
5524.24 1863
5524.95 1940
5525.65 1906
5526.35 1920
5527.05 2020
5527.75 1753
5528.45 1696
5529.15 1812
5529.86 1643
5530.56 1547
5531.26 1536
5531.96 1547
5532.66 1552
5533.36 1445
5534.07 1514
5534.77 1402
5535.47 1379
5536.17 1364
5536.87 1355
5537.58 1383
5538.28 1452
5538.98 1421
5539.68 1276
5540.39 1267
5541.09 1274
5541.79 1389
5542.49 1458
5543.20 1367
5543.90 1367
5544.60 1353
5545.30 1368
5546.01 1354
5546.71 1304
5547.41 1428
5548.11 1477
5548.82 1511
5549.52 1414
5550.22 1392
5550.93 1432
5551.63 1412
5552.33 1598
5553.03 1552
5553.74 1462
5554.44 1584
5555.14 1504
5555.85 1366
5556.55 1346
5557.25 1329
5557.96 1268
5558.66 1274
5559.36 1177
5560.07 1230
5560.77 1248
5561.48 1277
5562.18 1284
5562.88 1259
5563.59 1337
5564.29 1286
5564.99 1378
5565.70 1309
5566.40 1216
5567.11 1345
5567.81 1449
5568.51 1305
5569.22 1300
5569.92 1382
5570.63 1239
5571.33 1378
5572.04 1382
5572.74 1264
5573.44 1314
5574.15 1299
5574.85 1314
5575.56 1342
5576.26 1358
5576.97 1358
5577.67 1321
5578.38 1360
5579.08 1353
5579.79 1327
5580.49 1294
5581.20 1247
5581.90 1242
5582.61 1292
5583.31 1275
5584.02 1341
5584.72 1286
5585.43 1228
5586.13 1190
5586.84 1289
5587.54 1299
5588.25 1196
5588.95 1187
5589.66 1238
5590.36 1186
5591.07 1167
5591.77 1237
5592.48 1378
5593.19 1344
5593.89 1386
5594.60 1287
5595.30 1284
5596.01 1247
5596.71 1110
5597.42 1115
5598.13 1134
5598.83 1229
5599.54 1214
5600.24 1262
5600.95 1326
5601.66 1299
5602.36 1225
5603.07 1300
5603.78 1164
5604.48 1190
5605.19 1222
5605.89 1289
5606.60 1340
5607.31 1285
5608.01 1165
5608.72 1018
5609.43 1200
5610.13 1185
5610.84 1058
5611.55 1199
5612.25 1179
5612.96 1219
5613.67 1129
5614.38 1155
5615.08 1237
5615.79 1205
5616.50 1114
5617.20 1169
5617.91 1114
5618.62 1092
5619.33 1185
5620.03 1186
5620.74 1078
5621.45 1148
5622.15 1210
5622.86 1182
5623.57 1204
5624.28 1085
5624.99 1083
5625.69 1064
5626.40 1167
5627.11 1122
5627.82 1146
5628.52 1202
5629.23 1311
5629.94 1288
5630.65 1210
5631.36 1191
5632.06 1169
5632.77 1115
5633.48 1179
5634.19 1220
5634.90 1177
5635.61 1242
5636.31 1299
5637.02 1310
5637.73 1297
5638.44 1248
5639.15 1330
5639.86 1167
5640.56 1193
5641.27 1280
5641.98 1398
5642.69 1320
5643.40 1329
5644.11 1388
5644.82 1507
5645.53 1570
5646.24 1549
5646.94 1412
5647.65 1360
5648.36 1373
5649.07 1358
5649.78 1309
5650.49 1266
5651.20 1315
5651.91 1166
5652.62 1267
5653.33 1283
5654.04 1165
5654.75 1224
5655.46 1271
5656.17 1338
5656.88 1388
5657.59 1315
5658.30 1388
5659.01 1391
5659.71 1375
5660.42 1433
5661.13 1521
5661.84 1658
5662.55 1674
5663.26 1469
5663.97 1678
5664.69 1587
5665.40 1511
5666.11 1531
5666.82 1518
5667.53 1352
5668.24 1278
5668.95 1254
5669.66 1412
5670.37 1359
5671.08 1348
5671.79 1438
5672.50 1540
5673.21 1521
5673.92 1659
5674.63 1782
5675.34 1700
5676.05 1689
5676.76 1798
5677.48 1837
5678.19 1652
5678.90 1540
5679.61 1480
5680.32 1293
5681.03 1301
5681.74 1349
5682.45 1362
5683.16 1290
5683.88 1385
5684.59 1296
5685.30 1389
5686.01 1372
5686.72 1374
5687.43 1473
5688.15 1467
5688.86 1488
5689.57 1386
5690.28 1334
5690.99 1565
5691.70 1437
5692.42 1418
5693.13 1507
5693.84 1463
5694.55 1329
5695.26 1303
5695.98 1236
5696.69 1240
5697.40 1287
5698.11 1319
5698.82 1327
5699.54 1143
5700.25 1136
5700.96 1230
5701.67 1126
5702.39 1132
5703.10 1064
5703.81 1042
5704.52 1195
5705.24 1154
5705.95 1215
5706.66 1239
5707.38 1146
5708.09 1134
5708.80 1194
5709.51 1098
5710.23 1130
5710.94 1135
5711.65 1184
5712.37 1148
5713.08 1101
5713.79 1158
5714.51 1226
5715.22 1149
5715.93 1197
5716.65 1063
5717.36 1028
5718.07 1065
5718.79 1146
5719.50 1157
5720.21 1177
5720.93 1046
5721.64 1154
5722.36 1260
5723.07 1270
5723.78 1237
5724.50 1247
5725.21 1172
5725.92 1324
5726.64 1294
5727.35 1279
5728.07 1351
5728.78 1323
5729.50 1371
5730.21 1400
5730.92 1594
5731.64 1662
5732.35 1654
5733.07 1733
5733.78 1701
5734.50 1746
5735.21 1575
5735.93 1524
5736.64 1596
5737.35 1528
5738.07 1466
5738.78 1310
5739.50 1331
5740.21 1275
5740.93 1232
5741.64 1274
5742.36 1337
5743.07 1258
5743.79 1266
5744.50 1201
5745.22 1319
5745.93 1359
5746.65 1196
5747.37 1321
5748.08 1252
5748.80 1213
5749.51 1229
5750.23 1234
5750.94 1284
5751.66 1239
5752.37 1279
5753.09 1373
5753.81 1461
5754.52 1430
5755.24 1402
5755.95 1530
5756.67 1768
5757.38 1822
5758.10 1922
5758.82 1934
5759.53 2008
5760.25 2132
5760.96 1949
5761.68 1831
5762.40 1831
5763.11 1781
5763.83 1615
5764.55 1529
5765.26 1427
5765.98 1488
5766.70 1452
5767.41 1345
5768.13 1349
5768.85 1470
5769.56 1406
5770.28 1369
5771.00 1485
5771.71 1516
5772.43 1556
5773.15 1459
5773.86 1480
5774.58 1469
5775.30 1524
5776.01 1555
5776.73 1472
5777.45 1522
5778.17 1470
5778.88 1471
5779.60 1515
5780.32 1537
5781.04 1658
5781.75 1660
5782.47 1656
5783.19 1619
5783.91 1573
5784.62 1712
5785.34 1771
5786.06 1695
5786.78 1662
5787.49 1678
5788.21 1529
5788.93 1648
5789.65 1771
5790.37 1789
5791.08 1911
5791.80 1965
5792.52 1982
5793.24 2046
5793.96 1950
5794.68 1980
5795.39 2179
5796.11 2156
5796.83 2221
5797.55 2273
5798.27 2395
5798.99 2543
5799.70 2663
5800.42 2961
5801.14 3420
5801.86 4242
5802.58 5561
5803.30 6867
5804.02 7800
5804.74 8536
5805.45 9306
5806.17 8691
5806.89 7812
5807.61 7032
5808.33 5827
5809.05 4810
5809.77 4231
5810.49 3651
5811.21 3293
5811.93 3092
5812.65 3028
5813.37 2865
5814.09 2702
5814.81 2803
5815.52 2644
5816.24 2609
5816.96 2680
5817.68 2581
5818.40 2606
5819.12 2636
5819.84 2634
5820.56 2621
5821.28 2659
5822.00 2677
5822.72 2403
5823.44 2503
5824.16 2340
5824.88 2231
5825.60 2301
5826.32 2308
5827.04 2240
5827.76 2126
5828.48 2063
5829.21 1932
5829.93 1918
5830.65 1797
5831.37 1891
5832.09 1880
5832.81 1883
5833.53 1885
5834.25 1727
5834.97 1728
5835.69 1752
5836.41 1665
5837.13 1619
5837.85 1693
5838.57 1805
5839.30 1603
5840.02 1695
5840.74 1873
5841.46 1851
5842.18 1891
5842.90 1714
5843.62 1739
5844.34 1705
5845.07 1702
5845.79 1641
5846.51 1679
5847.23 1600
5847.95 1493
5848.67 1593
5849.39 1623
5850.12 1644
5850.84 1548
5851.56 1441
5852.28 1478
5853.00 1566
5853.73 1557
5854.45 1647
5855.17 1547
5855.89 1466
5856.61 1622
5857.34 1510
5858.06 1579
5858.78 1711
5859.50 1581
5860.23 1624
5860.95 1652
5861.67 1650
5862.39 1571
5863.11 1507
5863.84 1527
5864.56 1524
5865.28 1461
5866.01 1485
5866.73 1378
5867.45 1416
5868.17 1368
5868.90 1326
5869.62 1405
5870.34 1367
5871.07 1455
5871.79 1439
5872.51 1487
5873.23 1546
5873.96 1432
5874.68 1347
5875.40 1516
5876.13 1500
5876.85 1578
5877.57 1494
5878.30 1535
5879.02 1490
5879.74 1489
5880.47 1433
5881.19 1433
5881.92 1467
5882.64 1431
5883.36 1554
5884.09 1516
5884.81 1560
5885.53 1565
5886.26 1451
5886.98 1470
5887.71 1333
5888.43 1383
5889.15 1465
5889.88 1457
5890.60 1375
5891.33 1481
5892.05 1455
5892.78 1324
5893.50 1362
5894.23 1347
5894.95 1368
5895.67 1356
5896.40 1228
5897.12 1213
5897.85 1219
5898.57 1275
5899.30 1408
5900.02 1333
5900.75 1298
5901.47 1429
5902.20 1402
5902.92 1284
5903.65 1226
5904.37 1413
5905.10 1477
5905.82 1399
5906.55 1315
5907.27 1317
5908.00 1462
5908.72 1412
5909.45 1264
5910.17 1353
5910.90 1365
5911.62 1327
5912.35 1315
5913.08 1276
5913.80 1306
5914.53 1287
5915.25 1248
5915.98 1125
5916.70 1258
5917.43 1230
5918.16 1223
5918.88 1290
5919.61 1245
5920.33 1313
5921.06 1228
5921.79 1381
5922.51 1362
5923.24 1404
5923.97 1402
5924.69 1337
5925.42 1348
5926.14 1376
5926.87 1348
5927.60 1466
5928.32 1328
5929.05 1274
5929.78 1364
5930.50 1472
5931.23 1484
5931.96 1405
5932.68 1346
5933.41 1315
5934.14 1389
5934.86 1508
5935.59 1504
5936.32 1472
5937.05 1479
5937.77 1481
5938.50 1582
5939.23 1594
5939.95 1801
5940.68 1777
5941.41 1661
5942.14 1663
5942.86 1727
5943.59 1600
5944.32 1728
5945.05 1765
5945.77 1891
5946.50 1803
5947.23 1655
5947.96 1715
5948.68 1852
5949.41 1740
5950.14 1737
5950.87 1839
5951.60 1760
5952.32 1863
5953.05 1877
5953.78 1992
5954.51 2064
5955.24 2173
5955.96 2249
5956.69 2468
5957.42 2587
5958.15 2337
5958.88 2393
5959.61 2312
5960.33 2170
5961.06 2233
5961.79 2371
5962.52 2196
5963.25 2244
5963.98 2180
5964.71 2222
5965.44 2178
5966.16 2370
5966.89 2379
5967.62 2500
5968.35 2652
5969.08 2925
5969.81 3089
5970.54 3242
5971.27 3373
5972.00 3604
5972.73 3623
5973.46 3598
5974.18 3606
5974.91 3510
5975.64 3228
5976.37 2955
5977.10 3028
5977.83 2989
5978.56 2874
5979.29 2903
5980.02 2798
5980.75 2858
5981.48 2957
5982.21 2879
5982.94 2822
5983.67 2937
5984.40 3031
5985.13 3109
5985.86 3268
5986.59 3285
5987.32 3391
5988.05 3492
5988.78 3363
5989.51 3477
5990.24 3263
5990.97 3304
5991.70 3238
5992.43 3322
5993.16 3469
5993.89 3384
5994.62 3412
5995.35 3509
5996.09 3482
5996.82 3438
5997.55 3465
5998.28 3482
5999.01 3473
5999.74 3549
6000.47 3777
6001.20 3764
6001.93 3669
6002.66 3697
6003.39 3714
6004.13 3724
6004.86 3664
6005.59 3612
6006.32 3695
6007.05 3676
6007.78 3534
6008.51 3440
6009.25 3537
6009.98 3356
6010.71 3569
6011.44 3895
6012.17 4368
6012.90 4937
6013.64 5607
6014.37 6644
6015.10 8078
6015.83 8953
6016.56 10273
6017.29 10996
6018.03 11704
6018.76 11698
6019.49 11533
6020.22 11166
6020.96 10136
6021.69 9340
6022.42 8191
6023.15 6833
6023.88 5932
6024.62 5204
6025.35 4449
6026.08 3982
6026.81 3559
6027.55 3447
6028.28 3176
6029.01 2948
6029.75 3029
6030.48 2845
6031.21 2846
6031.94 2805
6032.68 2755
6033.41 2836
6034.14 2690
6034.88 2580
6035.61 2485
6036.34 2410
6037.07 2574
6037.81 2505
6038.54 2421
6039.27 2266
6040.01 2200
6040.74 2391
6041.47 2534
6042.21 2348
6042.94 2420
6043.68 2702
6044.41 2715
6045.14 2747
6045.88 2710
6046.61 2814
6047.34 2886
6048.08 2896
6048.81 3003
6049.55 3053
6050.28 2969
6051.01 3111
6051.75 3201
6052.48 3180
6053.22 3234
6053.95 3355
6054.68 3641
6055.42 3821
6056.15 4057
6056.89 4390
6057.62 4502
6058.36 4561
6059.09 4293
6059.83 3986
6060.56 3886
6061.29 3436
6062.03 3222
6062.76 3232
6063.50 3158
6064.23 3199
6064.97 3017
6065.70 2918
6066.44 2844
6067.17 2939
6067.91 2756
6068.64 2701
6069.38 2758
6070.11 2589
6070.85 2685
6071.58 2603
6072.32 2425
6073.06 2332
6073.79 2629
6074.53 2584
6075.26 2444
6076.00 2470
6076.73 2481
6077.47 2410
6078.20 2291
6078.94 2269
6079.68 2279
6080.41 2178
6081.15 2302
6081.88 2345
6082.62 2229
6083.35 2235
6084.09 2357
6084.83 2358
6085.56 2240
6086.30 2172
6087.04 2206
6087.77 2091
6088.51 2062
6089.24 2036
6089.98 2085
6090.72 2011
6091.45 2040
6092.19 2014
6092.93 2079
6093.66 2203
6094.40 2181
6095.14 2121
6095.87 2194
6096.61 2182
6097.35 2115
6098.08 2042
6098.82 2051
6099.56 2054
6100.29 2092
6101.03 2039
6101.77 2024
6102.51 1979
6103.24 1853
6103.98 1865
6104.72 1966
6105.46 1909
6106.19 1910
6106.93 1953
6107.67 1950
6108.41 1832
6109.14 1889
6109.88 1950
6110.62 2036
6111.36 1953
6112.09 1861
6112.83 1878
6113.57 1945
6114.31 1975
6115.04 2015
6115.78 2032
6116.52 1895
6117.26 2121
6118.00 2088
6118.73 1966
6119.47 2018
6120.21 2056
6120.95 2060
6121.69 2104
6122.43 2096
6123.16 2049
6123.90 2011
6124.64 1964
6125.38 1981
6126.12 1918
6126.86 1993
6127.60 2189
6128.33 2188
6129.07 2039
6129.81 2049
6130.55 2124
6131.29 2071
6132.03 2012
6132.77 2041
6133.51 2203
6134.25 2128
6134.98 2052
6135.72 2017
6136.46 2042
6137.20 2099
6137.94 2181
6138.68 2187
6139.42 2160
6140.16 2260
6140.90 2249
6141.64 2152
6142.38 2264
6143.12 2281
6143.86 2259
6144.60 2193
6145.34 2121
6146.08 2016
6146.82 2169
6147.56 2230
6148.30 2101
6149.04 2157
6149.78 2095
6150.52 2112
6151.26 1956
6152.00 2003
6152.74 2062
6153.48 2106
6154.22 2187
6154.96 2282
6155.70 2197
6156.44 2299
6157.18 2245
6157.92 2335
6158.66 2491
6159.40 2439
6160.14 2462
6160.88 2396
6161.62 2259
6162.36 2465
6163.10 2394
6163.85 2386
6164.59 2415
6165.33 2400
6166.07 2472
6166.81 2552
6167.55 2593
6168.29 2916
6169.03 3159
6169.77 3316
6170.51 3353
6171.26 3371
6172.00 3519
6172.74 3373
6173.48 3436
6174.22 3460
6174.96 3413
6175.70 3298
6176.45 3235
6177.19 3308
6177.93 3305
6178.67 3079
6179.41 2971
6180.16 3150
6180.90 3146
6181.64 2982
6182.38 3163
6183.12 3264
6183.87 3180
6184.61 3074
6185.35 2943
6186.09 3251
6186.83 3249
6187.58 3162
6188.32 3399
6189.06 3538
6189.80 3471
6190.55 3429
6191.29 3380
6192.03 3424
6192.77 3536
6193.52 3635
6194.26 3663
6195.00 3764
6195.74 3818
6196.49 4092
6197.23 4298
6197.97 4264
6198.72 4436
6199.46 4532
6200.20 4369
6200.94 4465
6201.69 4419
6202.43 4406
6203.17 4517
6203.92 4429
6204.66 4386
6205.40 4227
6206.15 4314
6206.89 4493
6207.63 4963
6208.38 5652
6209.12 6762
6209.87 8416
6210.61 10610
6211.35 13361
6212.10 16143
6212.84 19374
6213.58 22154
6214.33 23442
6215.07 23579
6215.82 22581
6216.56 21177
6217.30 18699
6218.05 15888
6218.79 13145
6219.54 10906
6220.28 8903
6221.02 7258
6221.77 6157
6222.51 5378
6223.26 4810
6224.00 4485
6224.75 4162
6225.49 3992
6226.24 3960
6226.98 3908
6227.73 3859
6228.47 4013
6229.21 3938
6229.96 3937
6230.70 3972
6231.45 3737
6232.19 3353
6232.94 3221
6233.68 3178
6234.43 2721
6235.17 2780
6235.92 2536
6236.67 2542
6237.41 2446
6238.16 2440
6238.90 2647
6239.65 2609
6240.39 2508
6241.14 2532
6241.88 2621
6242.63 2677
6243.37 2725
6244.12 2850
6244.87 2587
6245.61 2721
6246.36 2979
6247.10 2971
6247.85 2971
6248.59 3050
6249.34 3200
6250.09 3687
6250.83 4213
6251.58 4800
6252.33 5027
6253.07 5491
6253.82 5530
6254.56 5310
6255.31 5095
6256.06 4673
6256.80 4404
6257.55 4164
6258.30 3765
6259.04 3513
6259.79 3464
6260.54 3304
6261.28 3196
6262.03 3099
6262.78 3134
6263.52 3316
6264.27 3253
6265.02 3189
6265.76 3222
6266.51 3125
6267.26 3143
6268.01 3208
6268.75 3069
6269.50 3219
6270.25 3249
6270.99 3132
6271.74 3161
6272.49 3364
6273.24 3364
6273.98 3387
6274.73 3475
6275.48 3355
6276.23 3238
6276.97 3188
6277.72 3307
6278.47 3547
6279.22 3540
6279.96 3520
6280.71 3746
6281.46 3904
6282.21 3972
6282.96 3702
6283.70 3732
6284.45 3760
6285.20 3603
6285.95 3243
6286.70 3108
6287.45 2991
6288.19 3001
6288.94 2757
6289.69 2860
6290.44 2975
6291.19 3011
6291.94 3129
6292.68 3100
6293.43 3459
6294.18 3456
6294.93 3254
6295.68 3104
6296.43 2947
6297.18 2838
6297.93 2669
6298.67 2576
6299.42 2436
6300.17 2601
6300.92 2732
6301.67 2647
6302.42 2472
6303.17 2594
6303.92 2583
6304.67 2578
6305.42 2550
6306.17 2626
6306.92 2565
6307.67 2670
6308.41 2781
6309.16 2690
6309.91 2575
6310.66 2611
6311.41 2654
6312.16 2730
6312.91 2573
6313.66 2490
6314.41 2520
6315.16 2707
6315.91 2807
6316.66 2764
6317.41 2664
6318.16 2588
6318.91 2552
6319.66 2534
6320.41 2506
6321.16 2592
6321.91 2682
6322.66 2578
6323.41 2529
6324.16 2509
6324.92 2437
6325.67 2294
6326.42 2268
6327.17 2226
6327.92 2143
6328.67 2283
6329.42 2279
6330.17 2179
6330.92 2303
6331.67 2297
6332.42 2352
6333.17 2257
6333.92 2228
6334.68 2363
6335.43 2294
6336.18 2153
6336.93 2036
6337.68 2097
6338.43 2141
6339.18 1998
6339.93 1964
6340.69 2003
6341.44 2068
6342.19 2053
6342.94 2090
6343.69 2002
6344.44 1958
6345.20 1964
6345.95 1973
6346.70 1940
6347.45 2066
6348.20 2050
6348.95 2097
6349.71 1993
6350.46 2083
6351.21 2076
6351.96 2181
6352.71 2169
6353.47 2237
6354.22 2206
6354.97 2410
6355.72 2476
6356.48 2389
6357.23 2417
6357.98 2514
6358.73 2535
6359.49 2584
6360.24 2606
6360.99 2479
6361.74 2364
6362.50 2365
6363.25 2372
6364.00 2281
6364.76 2233
6365.51 2236
6366.26 2107
6367.01 2124
6367.77 1978
6368.52 1833
6369.27 1938
6370.03 1919
6370.78 1782
6371.53 1980
6372.29 1953
6373.04 2068
6373.79 1990
6374.55 2004
6375.30 1982
6376.05 2049
6376.81 2055
6377.56 1910
6378.31 1897
6379.07 1867
6379.82 1902
6380.58 1872
6381.33 1825
6382.08 1798
6382.84 1893
6383.59 1891
6384.35 1847
6385.10 1892
6385.85 1899
6386.61 1902
6387.36 1879
6388.12 2041
6388.87 1936
6389.62 1968
6390.38 1892
6391.13 1845
6391.89 1870
6392.64 1805
6393.40 1853
6394.15 1961
6394.91 1901
6395.66 1905
6396.42 1993
6397.17 1870
6397.93 1782
6398.68 2017
6399.44 1755
6400.19 1786
6400.95 1793
6401.70 1740
6402.46 1675
6403.21 1694
6403.97 1645
6404.72 1651
6405.48 1559
6406.23 1475
6406.99 1493
6407.74 1415
6408.50 1469
6409.25 1464
6410.01 1491
6410.76 1662
6411.52 1649
6412.28 1638
6413.03 1774
6413.79 1741
6414.54 1711
6415.30 1772
6416.05 1755
6416.81 1706
6417.57 1637
6418.32 1727
6419.08 1681
6419.83 1629
6420.59 1531
6421.35 1614
6422.10 1655
6422.86 1685
6423.62 1492
6424.37 1453
6425.13 1486
6425.89 1523
6426.64 1562
6427.40 1608
6428.15 1640
6428.91 1652
6429.67 1700
6430.42 1644
6431.18 1618
6431.94 1604
6432.70 1534
6433.45 1518
6434.21 1540
6434.97 1522
6435.72 1469
6436.48 1527
6437.24 1564
6437.99 1497
6438.75 1479
6439.51 1606
6440.27 1649
6441.02 1528
6441.78 1458
6442.54 1511
6443.30 1651
6444.05 1681
6444.81 1658
6445.57 1589
6446.33 1701
6447.08 1633
6447.84 1595
6448.60 1582
6449.36 1659
6450.12 1565
6450.87 1536
6451.63 1594
6452.39 1564
6453.15 1467
6453.91 1510
6454.66 1547
6455.42 1636
6456.18 1581
6456.94 1612
6457.70 1605
6458.46 1581
6459.21 1480
6459.97 1467
6460.73 1513
6461.49 1643
6462.25 1508
6463.01 1581
6463.77 1547
6464.52 1605
6465.28 1564
6466.04 1657
6466.80 1584
6467.56 1551
6468.32 1652
6469.08 1601
6469.84 1786
6470.60 1810
6471.36 1783
6472.11 1814
6472.87 1795
6473.63 1781
6474.39 1699
6475.15 1840
6475.91 1849
6476.67 1821
6477.43 1788
6478.19 1844
6478.95 1844
6479.71 1925
6480.47 1753
6481.23 1907
6481.99 1760
6482.75 1831
6483.51 1884
6484.27 1963
6485.03 1983
6485.79 1875
6486.55 2034
6487.31 2068
6488.07 2116
6488.83 2048
6489.59 2098
6490.35 2224
6491.11 2168
6491.87 2178
6492.63 2198
6493.39 2243
6494.15 2225
6494.91 2242
6495.67 2499
6496.43 2556
6497.19 2498
6497.95 2586
6498.71 2731
6499.48 2883
6500.24 2960
6501.00 2916
6501.76 2778
6502.52 2793
6503.28 2792
6504.04 2817
6504.80 2791
6505.56 2795
6506.32 2697
6507.09 2818
6507.85 2852
6508.61 2899
6509.37 2909
6510.13 2982
6510.89 3060
6511.65 3148
6512.42 3160
6513.18 3205
6513.94 3489
6514.70 3415
6515.46 3504
6516.22 3517
6516.99 3387
6517.75 3446
6518.51 3588
6519.27 3516
6520.03 3306
6520.80 3387
6521.56 3443
6522.32 3492
6523.08 3517
6523.84 3686
6524.61 3931
6525.37 4022
6526.13 4066
6526.89 4165
6527.66 4409
6528.42 4822
6529.18 5210
6529.94 5347
6530.71 6013
6531.47 6303
6532.23 6518
6533.00 6784
6533.76 6762
6534.52 6681
6535.28 6630
6536.05 6662
6536.81 6971
6537.57 7746
6538.34 9172
6539.10 10908
6539.86 13059
6540.63 15400
6541.39 16918
6542.15 17568
6542.92 17176
6543.68 16075
6544.44 14345
6545.21 12287
6545.97 10082
6546.73 8353
6547.50 6790
6548.26 5695
6549.02 4902
6549.79 4467
6550.55 4032
6551.31 3612
6552.08 3177
6552.84 3141
6553.61 3171
6554.37 3241
6555.13 3092
6555.90 3045
6556.66 3034
6557.43 2893
6558.19 2935
6558.96 2879
6559.72 2807
6560.48 2570
6561.25 2662
6562.01 2553
6562.78 2496
6563.54 2480
6564.31 2696
6565.07 2764
6565.84 2700
6566.60 2813
6567.37 2990
6568.13 2965
6568.90 3097
6569.66 3166
6570.43 3206
6571.19 3199
6571.96 3311
6572.72 3178
6573.49 3031
6574.25 3062
6575.02 3100
6575.78 3117
6576.55 3280
6577.31 3387
6578.08 3503
6578.84 3719
6579.61 3846
6580.37 3790
6581.14 4049
6581.91 3943
6582.67 3934
6583.44 4022
6584.20 3994
6584.97 3861
6585.73 3937
6586.50 3907
6587.27 3784
6588.03 3503
6588.80 3439
6589.56 3535
6590.33 3506
6591.10 3376
6591.86 3351
6592.63 3442
6593.39 3546
6594.16 3706
6594.93 3710
6595.69 4046
6596.46 4364
6597.23 4981
6597.99 5283
6598.76 5612
6599.53 5782
6600.29 5961
6601.06 5987
6601.83 5691
6602.59 5481
6603.36 4853
6604.13 4484
6604.89 4304
6605.66 4072
6606.43 3731
6607.20 3274
6607.96 3083
6608.73 3096
6609.50 3019
6610.26 3084
6611.03 2987
6611.80 2954
6612.57 3019
6613.33 3055
6614.10 2990
6614.87 2761
6615.64 2746
6616.40 2688
6617.17 2714
6617.94 2720
6618.71 2685
6619.48 2592
6620.24 2478
6621.01 2471
6621.78 2463
6622.55 2455
6623.32 2539
6624.08 2407
6624.85 2520
6625.62 2479
6626.39 2550
6627.16 2642
6627.92 2598
6628.69 2578
6629.46 2537
6630.23 2641
6631.00 2365
6631.77 2292
6632.54 2223
6633.30 2283
6634.07 2419
6634.84 2490
6635.61 2540
6636.38 2814
6637.15 3209
6637.92 3365
6638.69 3766
6639.45 3727
6640.22 3834
6640.99 3926
6641.76 3416
6642.53 3347
6643.30 3106
6644.07 2870
6644.84 2782
6645.61 2649
6646.38 2621
6647.15 2410
6647.92 2379
6648.69 2294
6649.46 2419
6650.22 2372
6650.99 2406
6651.76 2435
6652.53 2368
6653.30 2466
6654.07 2555
6654.84 2473
6655.61 2468
6656.38 2512
6657.15 2477
6657.92 2423
6658.69 2370
6659.46 2401
6660.23 2424
6661.00 2434
6661.77 2451
6662.54 2408
6663.31 2364
6664.09 2184
6664.86 2235
6665.63 2170
6666.40 2177
6667.17 2160
6667.94 2062
6668.71 2103
6669.48 2049
6670.25 2114
6671.02 2245
6671.79 2175
6672.56 2224
6673.33 2179
6674.10 2275
6674.88 2327
6675.65 2350
6676.42 2379
6677.19 2419
6677.96 2366
6678.73 2284
6679.50 2337
6680.27 2387
6681.05 2365
6681.82 2267
6682.59 2152
6683.36 2244
6684.13 2284
6684.90 2292
6685.67 2333
6686.45 2386
6687.22 2672
6687.99 2744
6688.76 2825
6689.53 3116
6690.31 3175
6691.08 3383
6691.85 3110
6692.62 2995
6693.39 2854
6694.17 2775
6694.94 2509
6695.71 2349
6696.48 2306
6697.25 2123
6698.03 2081
6698.80 2144
6699.57 2098
6700.34 2049
6701.12 1972
6701.89 1978
6702.66 2051
6703.43 2049
6704.21 2152
6704.98 2057
6705.75 2133
6706.53 2101
6707.30 2194
6708.07 2226
6708.84 2091
6709.62 1935
6710.39 2023
6711.16 2176
6711.94 2091
6712.71 2159
6713.48 2138
6714.26 2084
6715.03 2133
6715.80 1942
6716.58 2005
6717.35 1962
6718.12 2091
6718.90 1914
6719.67 1858
6720.45 1934
6721.22 1951
6721.99 1951
6722.77 1821
6723.54 1999
6724.31 1878
6725.09 1767
6725.86 1792
6726.64 1885
6727.41 1877
6728.18 1807
6728.96 1796
6729.73 1895
6730.51 1979
6731.28 1926
6732.06 1924
6732.83 1895
6733.60 1843
6734.38 1890
6735.15 1882
6735.93 1869
6736.70 1852
6737.48 1876
6738.25 1777
6739.03 1809
6739.80 1910
6740.58 1907
6741.35 1897
6742.13 1776
6742.90 1917
6743.68 1925
6744.45 1951
6745.23 1989
6746.00 2021
6746.78 1952
6747.55 1958
6748.33 2088
6749.10 2157
6749.88 2047
6750.65 2163
6751.43 2199
6752.20 2285
6752.98 2389
6753.75 2397
6754.53 2352
6755.31 2627
6756.08 2796
6756.86 3014
6757.63 3093
6758.41 3086
6759.19 3083
6759.96 2886
6760.74 2515
6761.51 2362
6762.29 2248
6763.07 2162
6763.84 2143
6764.62 2101
6765.39 2023
6766.17 2032
6766.95 2096
6767.72 2034
6768.50 1974
6769.28 1960
6770.05 2063
6770.83 2063
6771.61 2044
6772.38 2011
6773.16 2146
6773.94 2010
6774.71 1970
6775.49 1877
6776.27 1961
6777.04 1914
6777.82 2002
6778.60 1936
6779.37 1810
6780.15 1825
6780.93 1887
6781.71 1928
6782.48 1884
6783.26 1997
6784.04 2034
6784.81 1903
6785.59 1916
6786.37 1998
6787.15 2018
6787.92 1852
6788.70 1899
6789.48 1886
6790.26 1783
6791.04 1641
6791.81 1697
6792.59 1844
6793.37 1671
6794.15 1751
6794.92 1887
6795.70 1797
6796.48 1728
6797.26 1755
6798.04 1818
6798.81 1706
6799.59 1675
6800.37 1641
6801.15 1766
6801.93 1714
6802.71 1746
6803.48 1810
6804.26 1765
6805.04 1924
6805.82 1945
6806.60 1889
6807.38 1993
6808.16 1978
6808.94 1966
6809.71 2192
6810.49 2110
6811.27 2027
6812.05 1903
6812.83 1907
6813.61 1854
6814.39 1891
6815.17 1928
6815.95 1944
6816.73 1886
6817.50 1767
6818.28 1812
6819.06 1911
6819.84 1892
6820.62 1988
6821.40 1896
6822.18 1925
6822.96 1836
6823.74 1874
6824.52 1925
6825.30 1959
6826.08 1938
6826.86 1908
6827.64 1752
6828.42 1714
6829.20 1762
6829.98 1870
6830.76 1854
6831.54 1968
6832.32 1883
6833.10 1805
6833.88 1916
6834.66 1879
6835.44 1793
6836.22 1828
6837.00 1871
6837.78 1809
6838.56 1851
6839.34 1834
6840.12 1666
6840.90 1712
6841.68 1785
6842.46 1875
6843.24 1757
6844.03 1658
6844.81 1663
6845.59 1755
6846.37 1722
6847.15 1687
6847.93 1773
6848.71 1798
6849.49 1827
6850.27 1859
6851.05 1912
6851.84 2167
6852.62 2537
6853.40 2992
6854.18 3516
6854.96 3986
6855.74 4365
6856.52 4745
6857.30 4798
6858.09 4694
6858.87 4253
6859.65 3714
6860.43 3347
6861.21 2891
6861.99 2590
6862.78 2286
6863.56 2179
6864.34 2090
6865.12 2052
6865.90 1875
6866.69 1932
6867.47 1938
6868.25 2093
6869.03 2127
6869.82 2037
6870.60 2197
6871.38 2210
6872.16 2204
6872.94 2151
6873.73 2225
6874.51 2127
6875.29 2055
6876.07 1984
6876.86 1929
6877.64 1941
6878.42 1869
6879.21 1891
6879.99 2009
6880.77 2037
6881.55 1912
6882.34 2006
6883.12 2151
6883.90 2045
6884.69 2304
6885.47 2432
6886.25 2446
6887.04 2515
6887.82 2407
6888.60 2536
6889.39 2656
6890.17 2870
6890.95 3425
6891.74 4009
6892.52 4391
6893.30 4582
6894.09 4764
6894.87 4471
6895.65 4069
6896.44 3641
6897.22 3434
6898.01 3091
6898.79 2845
6899.57 2702
6900.36 2634
6901.14 2534
6901.93 2474
6902.71 2517
6903.49 2526
6904.28 2432
6905.06 2578
6905.85 2594
6906.63 2560
6907.42 2377
6908.20 2490
6908.98 2582
6909.77 2627
6910.55 2507
6911.34 2457
6912.12 2433
6912.91 2365
6913.69 2384
6914.48 2289
6915.26 2157
6916.05 2243
6916.83 2224
6917.62 2232
6918.40 2226
6919.19 2213
6919.97 2080
6920.76 2126
6921.54 2225
6922.33 2227
6923.11 2114
6923.90 2208
6924.68 2258
6925.47 2121
6926.25 2218
6927.04 2216
6927.82 2226
6928.61 2159
6929.40 2205
6930.18 2258
6930.97 2307
6931.75 2332
6932.54 2217
6933.32 2265
6934.11 2447
6934.90 2516
6935.68 2543
6936.47 2584
6937.25 2806
6938.04 2981
6938.83 3136
6939.61 3092
6940.40 2994
6941.19 2929
6941.97 2829
6942.76 2674
6943.54 2594
6944.33 2686
6945.12 2750
6945.90 2753
6946.69 2831
6947.48 2754
6948.26 2815
6949.05 2872
6949.84 2920
6950.62 2982
6951.41 3036
6952.20 3235
6952.99 3223
6953.77 3245
6954.56 3110
6955.35 3267
6956.13 3305
6956.92 3141
6957.71 3177
6958.50 3115
6959.28 3188
6960.07 3211
6960.86 3269
6961.64 3234
6962.43 3146
6963.22 3199
6964.01 3155
6964.80 3179
6965.58 3115
6966.37 3157
6967.16 3115
6967.95 3100
6968.73 3067
6969.52 3249
6970.31 3149
6971.10 3199
6971.89 3258
6972.67 3548
6973.46 3582
6974.25 3681
6975.04 3789
6975.83 3762
6976.62 3710
6977.40 3905
6978.19 3892
6978.98 3742
6979.77 3866
6980.56 3947
6981.35 4032
6982.13 4154
6982.92 4174
6983.71 4442
6984.50 4403
6985.29 4936
6986.08 5327
6986.87 6038
6987.66 7223
6988.45 8253
6989.23 9560
6990.02 10738
6990.81 11928
6991.60 12682
6992.39 12712
6993.18 11689
6993.97 10711
6994.76 9551
6995.55 8210
6996.34 6934
6997.13 6384
6997.92 5753
6998.71 5215
6999.50 5125
7000.29 5381
7001.07 5777
7001.86 6534
7002.65 7811
7003.44 9363
7004.23 10201
7005.02 11232
7005.81 11969
7006.60 11573
7007.39 10740
7008.18 9364
7008.97 8184
7009.76 7281
7010.55 6245
7011.34 5409
7012.14 4710
7012.93 3915
7013.72 3738
7014.51 3561
7015.30 3673
7016.09 3558
7016.88 3745
7017.67 3860
7018.46 3678
7019.25 3676
7020.04 3565
7020.83 3464
7021.62 3253
7022.41 3322
7023.20 3130
7024.00 2969
7024.79 2827
7025.58 2741
7026.37 2842
7027.16 2796
7027.95 2718
7028.74 2932
7029.53 3043
7030.32 3055
7031.12 3229
7031.91 3325
7032.70 3109
7033.49 2963
7034.28 2982
7035.07 2831
7035.87 2784
7036.66 2754
7037.45 2772
7038.24 2590
7039.03 2703
7039.82 2826
7040.62 2706
7041.41 2799
7042.20 2751
7042.99 2821
7043.78 3020
7044.58 3071
7045.37 3086
7046.16 2893
7046.95 2841
7047.75 2901
7048.54 2975
7049.33 2811
7050.12 2827
7050.92 2975
7051.71 2993
7052.50 3095
7053.29 3157
7054.09 3398
7054.88 3526
7055.67 3636
7056.46 3628
7057.26 3458
7058.05 3314
7058.84 3154
7059.64 2950
7060.43 2861
7061.22 2741
7062.02 2604
7062.81 2608
7063.60 2633
7064.39 2561
7065.19 2604
7065.98 2675
7066.77 2599
7067.57 2508
7068.36 2641
7069.16 2640
7069.95 2587
7070.74 2459
7071.54 2540
7072.33 2491
7073.12 2587
7073.92 2591
7074.71 2610
7075.51 2642
7076.30 2590
7077.09 2577
7077.89 2509
7078.68 2446
7079.48 2478
7080.27 2445
7081.06 2498
7081.86 2558
7082.65 2417
7083.45 2371
7084.24 2211
7085.04 2400
7085.83 2442
7086.62 2345
7087.42 2374
7088.21 2549
7089.01 2607
7089.80 2834
7090.60 3017
7091.39 3236
7092.19 3418
7092.98 3613
7093.78 3707
7094.57 3805
7095.37 3849
7096.16 3590
7096.96 3150
7097.75 2922
7098.55 2779
7099.34 2500
7100.14 2181
7100.93 2053
7101.73 1966
7102.52 1942
7103.32 1887
7104.11 1915
7104.91 1923
7105.71 1943
7106.50 1816
7107.30 1728
7108.09 1699
7108.89 1776
7109.68 1791
7110.48 1731
7111.28 1586
7112.07 1642
7112.87 1615
7113.66 1506
7114.46 1610
7115.26 1640
7116.05 1571
7116.85 1605
7117.65 1700
7118.44 1616
7119.24 1594
7120.03 1701
7120.83 1736
7121.63 1771
7122.42 1643
7123.22 1681
7124.02 1688
7124.81 1649
7125.61 1645
7126.41 1592
7127.20 1661
7128.00 1589
7128.80 1652
7129.59 1639
7130.39 1580
7131.19 1546
7131.99 1703
7132.78 1763
7133.58 1564
7134.38 1668
7135.17 1715
7135.97 1703
7136.77 1624
7137.57 1615
7138.36 1669
7139.16 1570
7139.96 1515
7140.76 1457
7141.55 1636
7142.35 1558
7143.15 1519
7143.95 1563
7144.74 1592
7145.54 1604
7146.34 1622
7147.14 1658
7147.94 1710
7148.73 1700
7149.53 1693
7150.33 1672
7151.13 1634
7151.93 1581
7152.72 1583
7153.52 1585
7154.32 1633
7155.12 1574
7155.92 1493
7156.72 1357
7157.51 1491
7158.31 1518
7159.11 1518
7159.91 1502
7160.71 1558
7161.51 1561
7162.31 1518
7163.11 1552
7163.90 1506
7164.70 1493
7165.50 1531
7166.30 1438
7167.10 1419
7167.90 1450
7168.70 1351
7169.50 1386
7170.30 1376
7171.10 1375
7171.90 1507
7172.69 1417
7173.49 1385
7174.29 1320
7175.09 1387
7175.89 1403
7176.69 1365
7177.49 1397
7178.29 1388
7179.09 1375
7179.89 1321
7180.69 1330
7181.49 1377
7182.29 1489
7183.09 1467
7183.89 1345
7184.69 1528
7185.49 1769
7186.29 1677
7187.09 1653
7187.89 1786
7188.69 1815
7189.49 1739
7190.29 1719
7191.09 1453
7191.89 1497
7192.69 1510
7193.49 1483
7194.29 1379
7195.09 1386
7195.89 1281
7196.70 1242
7197.50 1314
7198.30 1206
7199.10 1314
7199.90 1376
7200.70 1316
7201.50 1293
7202.30 1369
7203.10 1320
7203.90 1312
7204.70 1262
7205.51 1319
7206.31 1447
7207.11 1337
7207.91 1380
7208.71 1383
7209.51 1333
7210.31 1320
7211.12 1320
7211.92 1325
7212.72 1372
7213.52 1326
7214.32 1299
7215.12 1315
7215.92 1339
7216.73 1312
7217.53 1308
7218.33 1204
7219.13 1307
7219.93 1403
7220.74 1398
7221.54 1325
7222.34 1396
7223.14 1420
7223.94 1446
7224.75 1440
7225.55 1362
7226.35 1397
7227.15 1352
7227.96 1451
7228.76 1437
7229.56 1241
7230.36 1418
7231.17 1324
7231.97 1291
7232.77 1302
7233.57 1271
7234.38 1292
7235.18 1347
7235.98 1409
7236.79 1406
7237.59 1379
7238.39 1394
7239.19 1312
7240.00 1384
7240.80 1536
7241.60 1504
7242.41 1511
7243.21 1639
7244.01 1523
7244.82 1606
7245.62 1719
7246.42 1665
7247.23 1664
7248.03 1492
7248.83 1526
7249.64 1603
7250.44 1456
7251.25 1474
7252.05 1497
7252.85 1491
7253.66 1446
7254.46 1516
7255.27 1636
7256.07 1514
7256.87 1536
7257.68 1476
7258.48 1572
7259.29 1520
7260.09 1616
7260.89 1494
7261.70 1472
7262.50 1520
7263.31 1633
7264.11 1612
7264.92 1547
7265.72 1548
7266.53 1622
7267.33 1606
7268.13 1504
7268.94 1668
7269.74 1733
7270.55 1805
7271.35 1801
7272.16 1821
7272.96 1868
7273.77 1894
7274.57 1892
7275.38 1897
7276.18 1833
7276.99 1832
7277.79 1869
7278.60 2012
7279.40 2035
7280.21 2001
7281.01 2004
7281.82 1998
7282.63 2161
7283.43 2173
7284.24 2143
7285.04 2385
7285.85 2484
7286.65 3132
7287.46 3575
7288.27 4281
7289.07 4892
7289.88 5422
7290.68 5750
7291.49 5405
7292.29 5078
7293.10 4423
7293.91 4071
7294.71 3637
7295.52 3140
7296.33 2874
7297.13 2797
7297.94 2518
7298.74 2265
7299.55 2233
7300.36 2296
7301.16 2347
7301.97 2246
7302.78 2293
7303.58 2422
7304.39 2285
7305.20 2442
7306.00 2364
7306.81 2314
7307.62 2420
7308.42 2562
7309.23 2513
7310.04 2524
7310.84 2601
7311.65 2711
7312.46 3100
7313.27 3176
7314.07 3477
7314.88 3728
7315.69 3956
7316.50 4212
7317.30 4276
7318.11 4104
7318.92 3855
7319.72 3544
7320.53 3518
7321.34 3483
7322.15 3765
7322.96 4148
7323.76 4584
7324.57 5061
7325.38 5585
7326.19 5686
7326.99 5870
7327.80 5692
7328.61 5504
7329.42 4921
7330.23 4354
7331.03 3977
7331.84 3537
7332.65 3167
7333.46 2860
7334.27 2576
7335.08 2502
7335.88 2457
7336.69 2366
7337.50 2363
7338.31 2198
7339.12 2210
7339.93 2460
7340.74 2323
7341.54 2288
7342.35 2341
7343.16 2380
7343.97 2306
7344.78 2290
7345.59 2161
7346.40 2243
7347.21 2352
7348.02 2243
7348.82 2239
7349.63 2350
7350.44 2277
7351.25 2335
7352.06 2340
7352.87 2541
7353.68 2426
7354.49 2372
7355.30 2344
7356.11 2231
7356.92 2293
7357.73 2262
7358.54 2169
7359.35 2074
7360.16 2185
7360.97 2188
7361.78 2176
7362.59 2204
7363.40 2204
7364.21 2183
7365.02 2217
7365.83 2337
7366.64 2331
7367.45 2373
7368.26 2370
7369.07 2409
7369.88 2410
7370.69 2370
7371.50 2408
7372.31 2278
7373.12 2471
7373.93 2493
7374.74 2461
7375.55 2375
7376.36 2394
7377.17 2424
7377.98 2404
7378.79 2290
7379.60 2356
7380.42 2527
7381.23 2573
7382.04 2676
7382.85 2954
7383.66 3307
7384.47 3683
7385.28 3987
7386.09 4411
7386.90 4438
7387.71 4515
7388.53 4485
7389.34 4251
7390.15 3850
7390.96 3499
7391.77 3172
7392.58 2914
7393.39 2685
7394.21 2581
7395.02 2331
7395.83 2386
7396.64 2437
7397.45 2246
7398.27 2155
7399.08 2260
7399.89 2320
7400.70 2401
7401.51 2699
7402.33 2653
7403.14 2708
7403.95 2840
7404.76 3191
7405.57 3371
7406.39 3391
7407.20 3387
7408.01 3332
7408.82 3410
7409.64 3231
7410.45 3166
7411.26 3210
7412.07 3153
7412.89 3080
7413.70 3087
7414.51 3040
7415.32 2815
7416.14 2518
7416.95 2418
7417.76 2204
7418.58 2022
7419.39 1947
7420.20 1915
7421.02 1903
7421.83 1933
7422.64 1878
7423.45 1840
7424.27 1805
7425.08 1885
7425.89 1838
7426.71 1838
7427.52 1699
7428.33 1711
7429.15 1688
7429.96 1770
7430.78 1801
7431.59 1670
7432.40 1692
7433.22 1637
7434.03 1596
7434.84 1615
7435.66 1645
7436.47 1503
7437.29 1657
7438.10 1681
7438.91 1673
7439.73 1608
7440.54 1580
7441.36 1498
7442.17 1501
7442.99 1556
7443.80 1663
7444.61 1631
7445.43 1709
7446.24 1735
7447.06 1681
7447.87 1683
7448.69 1702
7449.50 1656
7450.32 1556
7451.13 1565
7451.95 1609
7452.76 1626
7453.58 1494
7454.39 1468
7455.21 1604
7456.02 1485
7456.84 1508
7457.65 1475
7458.47 1465
7459.28 1506
7460.10 1542
7460.91 1526
7461.73 1467
7462.54 1593
7463.36 1676
7464.17 1610
7464.99 1511
7465.80 1585
7466.62 1557
7467.44 1601
7468.25 1523
7469.07 1572
7469.88 1576
7470.70 1586
7471.51 1619
7472.33 1650
7473.15 1538
7473.96 1647
7474.78 1634
7475.59 1660
7476.41 1622
7477.23 1445
7478.04 1597
7478.86 1532
7479.67 1558
7480.49 1585
7481.31 1549
7482.12 1563
7482.94 1464
7483.76 1455
7484.57 1366
7485.39 1481
7486.21 1443
7487.02 1374
7487.84 1362
7488.66 1317
7489.47 1295
7490.29 1378
7491.11 1368
7491.92 1384
7492.74 1287
7493.56 1219
7494.38 1211
7495.19 1315
7496.01 1261
7496.83 1268
7497.64 1246
7498.46 1292
7499.28 1302
7500.10 1195
7500.91 1161
7501.73 1243
7502.55 1168
7503.37 1167
7504.18 1147
7505.00 1212
7505.82 1221
7506.64 1256
7507.46 1162
7508.27 1241
7509.09 1256
7509.91 1179
7510.73 1295
7511.55 1215
7512.36 1103
7513.18 1031
7514.00 1010
7514.82 1174
7515.64 1158
7516.45 1071
7517.27 1161
7518.09 1195
7518.91 1158
7519.73 1175
7520.55 1207
7521.37 1168
7522.18 1051
7523.00 1034
7523.82 1061
7524.64 1057
7525.46 1035
7526.28 999
7527.10 1034
7527.92 1081
7528.74 1050
7529.55 1109
7530.37 1098
7531.19 1137
7532.01 1154
7532.83 1177
7533.65 1096
7534.47 1093
7535.29 1114
7536.11 1094
7536.93 1186
7537.75 1100
7538.57 1131
7539.39 1143
7540.21 1128
7541.03 1105
7541.84 1051
7542.66 1018
7543.48 1072
7544.30 1073
7545.12 1104
7545.94 1028
7546.76 1124
7547.58 1149
7548.40 1078
7549.22 1046
7550.04 1226
7550.86 1194
7551.68 1137
7552.51 1178
7553.33 1127
7554.15 1117
7554.97 1113
7555.79 1123
7556.61 1086
7557.43 1031
7558.25 1051
7559.07 1022
7559.89 1098
7560.71 1130
7561.53 1123
7562.35 1151
7563.17 1119
7563.99 1159
7564.81 1096
7565.64 1214
7566.46 1163
7567.28 1186
7568.10 1116
7568.92 1092
7569.74 1135
7570.56 1067
7571.38 1116
7572.21 1171
7573.03 1161
7573.85 1098
7574.67 991
7575.49 1109
7576.31 1089
7577.13 1045
7577.96 1146
7578.78 1157
7579.60 1154
7580.42 1119
7581.24 1168
7582.07 1087
7582.89 1053
7583.71 1111
7584.53 1122
7585.35 1165
7586.18 1162
7587.00 1132
7587.82 1116
7588.64 1116
7589.46 1164
7590.29 1197
7591.11 1248
7591.93 1326
7592.75 1223
7593.58 1241
7594.40 1204
7595.22 1239
7596.04 1255
7596.87 1232
7597.69 1214
7598.51 1172
7599.34 1242
7600.16 1263
7600.98 1247
7601.80 1288
7602.63 1211
7603.45 1286
7604.27 1312
7605.10 1270
7605.92 1295
7606.74 1365
7607.57 1464
7608.39 1466
7609.21 1526
7610.04 1554
7610.86 1568
7611.68 1564
7612.51 1576
7613.33 1543
7614.15 1440
7614.98 1393
7615.80 1411
7616.62 1359
7617.45 1311
7618.27 1334
7619.10 1232
7619.92 1329
7620.74 1474
7621.57 1470
7622.39 1539
7623.22 1611
7624.04 1681
7624.86 1689
7625.69 1688
7626.51 1600
7627.34 1566
7628.16 1485
7628.99 1473
7629.81 1528
7630.64 1553
7631.46 1452
7632.28 1417
7633.11 1566
7633.93 1547
7634.76 1583
7635.58 1694
7636.41 2007
7637.23 2000
7638.06 2029
7638.88 2095
7639.71 1946
7640.53 1799
7641.36 1729
7642.18 1637
7643.01 1487
7643.83 1395
7644.66 1334
7645.48 1258
7646.31 1177
7647.14 1161
7647.96 1163
7648.79 1156
7649.61 1213
7650.44 1104
7651.26 1159
7652.09 1186
7652.91 1147
7653.74 1163
7654.57 1039
7655.39 1130
7656.22 1122
7657.04 1050
7657.87 1111
7658.70 1095
7659.52 1051
7660.35 1067
7661.17 1011
7662.00 1053
7662.83 1093
7663.65 1043
7664.48 1017
7665.31 1032
7666.13 1044
7666.96 1016
7667.79 1023
7668.61 1072
7669.44 964
7670.27 1013
7671.09 1041
7671.92 1103
7672.75 1150
7673.57 1143
7674.40 1078
7675.23 1150
7676.05 1111
7676.88 1152
7677.71 1193
7678.53 1123
7679.36 947
7680.19 984
7681.02 963
7681.84 1043
7682.67 1028
7683.50 1039
7684.33 934
7685.15 995
7685.98 1019
7686.81 1057
7687.64 1056
7688.46 1039
7689.29 1093
7690.12 1060
7690.95 1098
7691.77 1147
7692.60 1108
7693.43 1061
7694.26 1077
7695.09 1000
7695.91 1129
7696.74 1062
7697.57 1034
7698.40 1110
7699.23 1057
7700.06 1031
7700.88 1118
7701.71 1116
7702.54 1179
7703.37 1195
7704.20 1073
7705.03 1068
7705.85 1119
7706.68 1141
7707.51 1164
7708.34 1128
7709.17 1083
7710.00 1064
7710.83 1035
7711.66 1094
7712.48 986
7713.31 1052
7714.14 1081
7714.97 1108
7715.80 1018
7716.63 1048
7717.46 1055
7718.29 1044
7719.12 1058
7719.95 968
7720.78 1012
7721.61 1040
7722.44 993
7723.27 1000
7724.09 1100
7724.92 1021
7725.75 1036
7726.58 1061
7727.41 1136
7728.24 1073
7729.07 1059
7729.90 1061
7730.73 977
7731.56 988
7732.39 1012
7733.22 1017
7734.05 1081
7734.88 1116
7735.71 1107
7736.54 1123
7737.37 989
7738.20 1121
7739.03 1054
7739.86 969
7740.70 1073
7741.53 1000
7742.36 969
7743.19 1026
7744.02 1071
7744.85 1167
7745.68 1085
7746.51 1117
7747.34 1088
7748.17 1051
7749.00 1258
7749.83 1319
7750.66 1423
7751.50 1627
7752.33 1827
7753.16 1868
7753.99 1895
7754.82 1864
7755.65 1782
7756.48 1689
7757.31 1590
7758.15 1315
7758.98 1304
7759.81 1271
7760.64 1219
7761.47 1179
7762.30 1221
7763.13 1205
7763.97 1204
7764.80 1167
7765.63 1181
7766.46 1284
7767.29 1184
7768.13 1219
7768.96 1092
7769.79 1057
7770.62 1138
7771.45 1090
7772.29 1062
7773.12 1017
7773.95 965
7774.78 998
7775.62 1000
7776.45 986
7777.28 964
7778.11 987
7778.95 1019
7779.78 1034
7780.61 1010
7781.44 1033
7782.28 1054
7783.11 1024
7783.94 1078
7784.77 1151
7785.61 1065
7786.44 1031
7787.27 1014
7788.11 1143
7788.94 1014
7789.77 1124
7790.61 1079
7791.44 1056
7792.27 1090
7793.10 1062
7793.94 1036
7794.77 1075
7795.60 1071
7796.44 1122
7797.27 1140
7798.11 1107
7798.94 1088
7799.77 1011
7800.61 1053
7801.44 1149
7802.27 1144
7803.11 1138
7803.94 1194
7804.78 1147
7805.61 1020
7806.44 1092
7807.28 1096
7808.11 1077
7808.95 1103
7809.78 1198
7810.61 1118
7811.45 1172
7812.28 1148
7813.12 1147
7813.95 1269
7814.79 1322
7815.62 1184
7816.45 1297
7817.29 1390
7818.12 1409
7818.96 1414
7819.79 1484
7820.63 1485
7821.46 1485
7822.30 1582
7823.13 1600
7823.97 1620
7824.80 1540
7825.64 1469
7826.47 1367
7827.31 1434
7828.14 1404
7828.98 1425
7829.81 1433
7830.65 1391
7831.48 1564
7832.32 1608
7833.15 1672
7833.99 1723
7834.83 1562
7835.66 1578
7836.50 1528
7837.33 1551
7838.17 1541
7839.00 1555
7839.84 1601
7840.68 1539
7841.51 1698
7842.35 1604
7843.18 1523
7844.02 1413
7844.86 1462
7845.69 1487
7846.53 1475
7847.36 1503
7848.20 1530
7849.04 1419
7849.87 1302
7850.71 1410
7851.55 1327
7852.38 1236
7853.22 1290
7854.05 1229
7854.89 1251
7855.73 1384
7856.56 1158
7857.40 1144
7858.24 1222
7859.08 1259
7859.91 1169
7860.75 1253
7861.59 1204
7862.42 1336
7863.26 1328
7864.10 1302
7864.93 1282
7865.77 1245
7866.61 1236
7867.45 1279
7868.28 1317
7869.12 1204
7869.96 1107
7870.80 1209
7871.63 1313
7872.47 1258
7873.31 1238
7874.15 1324
7874.98 1295
7875.82 1242
7876.66 1308
7877.50 1310
7878.33 1281
7879.17 1308
7880.01 1321
7880.85 1403
7881.69 1388
7882.52 1520
7883.36 1558
7884.20 1711
7885.04 1611
7885.88 1472
7886.71 1490
7887.55 1448
7888.39 1321
7889.23 1338
7890.07 1290
7890.91 1342
7891.75 1260
7892.58 1304
7893.42 1361
7894.26 1377
7895.10 1445
7895.94 1473
7896.78 1581
7897.62 1558
7898.46 1484
7899.29 1443
7900.13 1459
7900.97 1401
7901.81 1336
7902.65 1368
7903.49 1350
7904.33 1450
7905.17 1442
7906.01 1512
7906.85 1437
7907.69 1373
7908.53 1342
7909.37 1403
7910.21 1380
7911.04 1323
7911.88 1298
7912.72 1276
7913.56 1322
7914.40 1249
7915.24 1200
7916.08 1228
7916.92 1208
7917.76 1235
7918.60 1248
7919.44 1263
7920.28 1466
7921.12 1585
7921.96 1612
7922.80 1667
7923.64 1862
7924.48 1735
7925.32 1729
7926.16 1721
7927.01 1588
7927.85 1559
7928.69 1432
7929.53 1304
7930.37 1307
7931.21 1289
7932.05 1131
7932.89 1084
7933.73 1008
7934.57 1067
7935.41 1099
7936.25 1105
7937.09 1092
7937.93 1158
7938.78 1135
7939.62 1097
7940.46 1067
7941.30 1148
7942.14 1078
7942.98 1115
7943.82 1127
7944.66 1144
7945.51 1122
7946.35 1170
7947.19 1161
7948.03 1253
7948.87 1279
7949.71 1293
7950.56 1335
7951.40 1273
7952.24 1311
7953.08 1303
7953.92 1300
7954.76 1255
7955.61 1239
7956.45 1289
7957.29 1256
7958.13 1320
7958.97 1304
7959.82 1272
7960.66 1308
7961.50 1356
7962.34 1279
7963.19 1290
7964.03 1308
7964.87 1417
7965.71 1327
7966.56 1342
7967.40 1384
7968.24 1306
7969.08 1381
7969.93 1363
7970.77 1385
7971.61 1328
7972.45 1492
7973.30 1522
7974.14 1423
7974.98 1350
7975.83 1323
7976.67 1279
7977.51 1267
7978.36 1264
7979.20 1250
7980.04 1161
7980.89 1153
7981.73 1124
7982.57 1154
7983.42 1183
7984.26 1105
7985.10 1171
7985.95 1126
7986.79 1121
7987.63 1138
7988.48 1130
7989.32 1127
7990.16 1165
7991.01 1186
7991.85 1159
7992.70 1161
7993.54 1088
7994.38 964
7995.23 1003
7996.07 993
7996.92 1005
7997.76 983
7998.60 965
7999.45 895
8000.29 983
8001.14 987
8001.98 957
8002.83 932
8003.67 979
8004.52 1032
8005.36 1003
8006.20 1066
8007.05 1123
8007.89 1037
8008.74 1046
8009.58 953
8010.43 1048
8011.27 952
8012.12 875
8012.96 923
8013.81 893
8014.65 944
8015.50 857
8016.34 933
8017.19 877
8018.03 811
8018.88 795
8019.72 827
8020.57 926
8021.42 906
8022.26 911
8023.11 888
8023.95 866
8024.80 840
8025.64 904
8026.49 856
8027.33 862
8028.18 897
8029.03 879
8029.87 858
8030.72 904
8031.56 856
8032.41 886
8033.26 837
8034.10 846
8034.95 831
8035.79 774
8036.64 874
8037.49 901
8038.33 818
8039.18 937
8040.03 918
8040.87 970
8041.72 855
8042.57 804
8043.41 900
8044.26 898
8045.11 916
8045.95 892
8046.80 873
8047.65 902
8048.49 876
8049.34 885
8050.19 953
8051.03 851
8051.88 870
8052.73 926
8053.58 884
8054.42 859
8055.27 836
8056.12 892
8056.96 807
8057.81 777
8058.66 837
8059.51 841
8060.35 854
8061.20 899
8062.05 833
8062.90 817
8063.74 781
8064.59 812
8065.44 865
8066.29 851
8067.14 731
8067.98 803
8068.83 860
8069.68 798
8070.53 782
8071.38 832
8072.22 866
8073.07 865
8073.92 768
8074.77 773
8075.62 816
8076.46 818
8077.31 816
8078.16 836
8079.01 851
8079.86 835
8080.71 785
8081.56 794
8082.40 823
8083.25 712
8084.10 789
8084.95 880
8085.80 863
8086.65 816
8087.50 763
8088.35 788
8089.19 767
8090.04 814
8090.89 760
8091.74 821
8092.59 835
8093.44 812
8094.29 863
8095.14 774
8095.99 742
8096.84 801
8097.69 753
8098.54 787
8099.39 718
8100.24 777
8101.09 823
8101.94 822
8102.79 817
8103.63 818
8104.48 808
8105.33 745
8106.18 783
8107.03 813
8107.88 773
8108.73 744
8109.58 852
8110.43 822
8111.28 798
8112.14 760
8112.99 776
8113.84 854
8114.69 733
8115.54 807
8116.39 824
8117.24 792
8118.09 747
8118.94 846
8119.79 851
8120.64 806
8121.49 838
8122.34 817
8123.19 825
8124.04 944
8124.89 947
8125.74 908
8126.60 936
8127.45 966
8128.30 944
8129.15 919
8130.00 935
8130.85 911
8131.70 866
8132.55 899
8133.40 846
8134.26 837
8135.11 841
8135.96 862
8136.81 772
8137.66 820
8138.51 853
8139.37 937
8140.22 913
8141.07 910
8141.92 849
8142.77 882
8143.62 929
8144.48 996
8145.33 948
8146.18 910
8147.03 971
8147.88 1032
8148.74 1073
8149.59 962
8150.44 1076
8151.29 935
8152.15 977
8153.00 1026
8153.85 990
8154.70 962
8155.56 887
8156.41 936
8157.26 1036
8158.11 1002
8158.97 1105
8159.82 1201
8160.67 1128
8161.52 1320
8162.38 1337
8163.23 1104
8164.08 1173
8164.94 1014
8165.79 972
8166.64 974
8167.49 954
8168.35 922
8169.20 849
8170.05 861
8170.91 865
8171.76 849
8172.61 886
8173.47 864
8174.32 861
8175.17 917
8176.03 907
8176.88 913
8177.74 963
8178.59 940
8179.44 939
8180.30 834
8181.15 815
8182.00 704
8182.86 857
8183.71 839
8184.57 789
8185.42 847
8186.27 782
8187.13 797
8187.98 776
8188.84 780
8189.69 800
8190.55 811
8191.40 823
8192.25 857
8193.11 825
8193.96 735
8194.82 793
8195.67 820
8196.53 744
8197.38 763
8198.24 752
8199.09 830
8199.95 795
8200.80 809
8201.66 788
8202.51 766
8203.37 816
8204.22 822
8205.08 793
8205.93 785
8206.79 814
8207.64 833
8208.50 811
8209.35 694
8210.21 803
8211.06 754
8211.92 736
8212.77 747
8213.63 751
8214.48 781
8215.34 733
8216.20 798
8217.05 827
8217.91 800
8218.76 824
8219.62 827
8220.48 761
8221.33 806
8222.19 806
8223.04 873
8223.90 827
8224.76 789
8225.61 850
8226.47 933
8227.32 879
8228.18 916
8229.04 918
8229.89 1004
8230.75 940
8231.61 952
8232.46 942
8233.32 931
8234.18 824
8235.03 790
8235.89 866
8236.75 883
8237.60 848
8238.46 843
8239.32 808
8240.17 818
8241.03 766
8241.89 789
8242.74 758
8243.60 820
8244.46 816
8245.32 795
8246.17 776
8247.03 754
8247.89 774
8248.74 816
8249.60 830
8250.46 801
8251.32 776
8252.17 720
8253.03 815
8253.89 804
8254.75 783
8255.60 816
8256.46 775
8257.32 741
8258.18 805
8259.04 795
8259.89 761
8260.75 743
8261.61 799
8262.47 792
8263.33 737
8264.18 762
8265.04 793
8265.90 794
8266.76 841
8267.62 849
8268.48 738
8269.33 757
8270.19 763
8271.05 744
8271.91 800
8272.77 821
8273.63 806
8274.49 789
8275.34 848
8276.20 838
8277.06 766
8277.92 787
8278.78 798
8279.64 830
8280.50 836
8281.36 921
8282.22 829
8283.08 806
8283.93 803
8284.79 764
8285.65 749
8286.51 796
8287.37 874
8288.23 837
8289.09 746
8289.95 746
8290.81 791
8291.67 893
8292.53 882
8293.39 887
8294.25 900
8295.11 933
8295.97 954
8296.83 937
8297.69 936
8298.55 984
8299.41 1012
8300.27 1104
8301.13 1104
8301.99 1057
8302.85 954
8303.71 983
8304.57 842
8305.43 944
8306.29 888
8307.15 921
8308.01 906
8308.87 948
8309.73 983
8310.59 971
8311.45 921
8312.31 802
8313.17 897
8314.03 933
8314.90 965
8315.76 908
8316.62 899
8317.48 863
8318.34 864
8319.20 960
8320.06 967
8320.92 1050
8321.78 1017
8322.64 979
8323.51 998
8324.37 945
8325.23 949
8326.09 976
8326.95 949
8327.81 885
8328.67 931
8329.54 964
8330.40 861
8331.26 871
8332.12 886
8332.98 803
8333.84 850
8334.71 845
8335.57 892
8336.43 830
8337.29 847
8338.15 827
8339.02 864
8339.88 804
8340.74 832
8341.60 851
8342.46 876
8343.33 883
8344.19 841
8345.05 788
8345.91 854
8346.78 845
8347.64 837
8348.50 872
8349.36 938
8350.23 951
8351.09 952
8351.95 954
8352.81 895
8353.68 938
8354.54 932
8355.40 884
8356.27 906
8357.13 898
8357.99 869
8358.86 837
8359.72 848
8360.58 902
8361.44 931
8362.31 962
8363.17 851
8364.03 906
8364.90 859
8365.76 950
8366.63 850
8367.49 851
8368.35 869
8369.22 858
8370.08 886
8370.94 836
8371.81 860
8372.67 908
8373.53 898
8374.40 969
8375.26 988
8376.13 938
8376.99 977
8377.85 937
8378.72 915
8379.58 1014
8380.45 936
8381.31 978
8382.18 949
8383.04 921
8383.90 944
8384.77 951
8385.63 927
8386.50 928
8387.36 959
8388.23 906
8389.09 1068
8389.96 1068
8390.82 1041
8391.69 1001
8392.55 989
8393.42 1006
8394.28 902
8395.15 939
8396.01 982
8396.88 985
8397.74 973
8398.61 1040
8399.47 1096
8400.34 1114
8401.20 1152
8402.07 1040
8402.93 1034
8403.80 1145
8404.66 1076
8405.53 1124
8406.39 1160
8407.26 1142
8408.12 1105
8408.99 1106
8409.86 1148
8410.72 1062
8411.59 1055
8412.45 1083
8413.32 1153
8414.19 1127
8415.05 1231
8415.92 1175
8416.78 1236
8417.65 1153
8418.52 1163
8419.38 1197
8420.25 1256
8421.11 1213
8421.98 1244
8422.85 1221
8423.71 1291
8424.58 1249
8425.45 1381
8426.31 1234
8427.18 1298
8428.05 1340
8428.91 1385
8429.78 1468
8430.65 1514
8431.51 1404
8432.38 1435
8433.25 1441
8434.11 1461
8434.98 1475
8435.85 1583
8436.72 1516
8437.58 1489
8438.45 1531
8439.32 1549
8440.18 1639
8441.05 1572
8441.92 1643
8442.79 1694
8443.65 1755
8444.52 1962
8445.39 1945
8446.26 1983
8447.12 2206
8447.99 2275
8448.86 2211
8449.73 2268
8450.60 2197
8451.46 2303
8452.33 2264
8453.20 2257
8454.07 2207
8454.94 2161
8455.80 2184
8456.67 2261
8457.54 2372
8458.41 2601
8459.28 2979
8460.14 3259
8461.01 3808
8461.88 4160
8462.75 4522
8463.62 4487
8464.49 4605
8465.36 4529
8466.22 4005
8467.09 3768
8467.96 3484
8468.83 3081
8469.70 2828
8470.57 2732
8471.44 3014
8472.31 3433
8473.17 4009
8474.04 4922
8474.91 5886
8475.78 6712
8476.65 7268
8477.52 7333
8478.39 7049
8479.26 6123
8480.13 5251
8481.00 4593
8481.87 3777
8482.74 3129
8483.61 2761
8484.48 2446
8485.34 2156
8486.21 2020
8487.08 1824
8487.95 1768
8488.82 1884
8489.69 1772
8490.56 1736
8491.43 1812
8492.30 1743
8493.17 1688
8494.04 1710
8494.91 1584
8495.78 1534
8496.65 1490
8497.52 1472
8498.39 1496
8499.26 1417
8500.13 1551
8501.01 1525
8501.88 1539
8502.75 1587
8503.62 1581
8504.49 1585
8505.36 1600
8506.23 1568
8507.10 1507
8507.97 1513
8508.84 1479
8509.71 1441
8510.58 1471
8511.45 1469
8512.32 1590
8513.20 1723
8514.07 1773
8514.94 1759
8515.81 1726
8516.68 1609
8517.55 1576
8518.42 1544
8519.29 1584
8520.17 1477
8521.04 1462
8521.91 1436
8522.78 1344
8523.65 1381
8524.52 1393
8525.39 1353
8526.27 1345
8527.14 1405
8528.01 1433
8528.88 1368
8529.75 1353
8530.63 1465
8531.50 1458
8532.37 1458
8533.24 1424
8534.11 1432
8534.99 1511
8535.86 1543
8536.73 1558
8537.60 1631
8538.47 1487
8539.35 1588
8540.22 1650
8541.09 1687
8541.96 1628
8542.84 1651
8543.71 1627
8544.58 1659
8545.46 1631
8546.33 1527
8547.20 1555
8548.07 1438
8548.95 1467
8549.82 1507
8550.69 1486
8551.57 1602
8552.44 1536
8553.31 1551
8554.18 1533
8555.06 1514
8555.93 1505
8556.80 1571
8557.68 1576
8558.55 1717
8559.42 1784
8560.30 1755
8561.17 1738
8562.04 1694
8562.92 1599
8563.79 1600
8564.67 1554
8565.54 1425
8566.41 1435
8567.29 1428
8568.16 1253
8569.03 1280
8569.91 1178
8570.78 1217
8571.66 1240
8572.53 1294
8573.40 1214
8574.28 1189
8575.15 1142
8576.03 1174
8576.90 1190
8577.78 1153
8578.65 1138
8579.52 1128
8580.40 1143
8581.27 1183
8582.15 1081
8583.02 1015
8583.90 1051
8584.77 1087
8585.65 1085
8586.52 1091
8587.40 1101
8588.27 1135
8589.15 1015
8590.02 1098
8590.90 1072
8591.77 1101
8592.65 1195
8593.52 1099
8594.40 1019
8595.27 1033
8596.15 1054
8597.02 1035
8597.90 1001
8598.77 1009
8599.65 1023
8600.52 978
8601.40 1017
8602.28 1047
8603.15 1049
8604.03 1092
8604.90 988
8605.78 1109
8606.65 1151
8607.53 1097
8608.41 1108
8609.28 1091
8610.16 1111
8611.03 1090
8611.91 1085
8612.79 1078
8613.66 1101
8614.54 1140
8615.41 992
8616.29 946
8617.17 1058
8618.04 1074
8618.92 1023
8619.80 1003
8620.67 1064
8621.55 996
8622.43 1113
8623.30 1088
8624.18 1046
8625.06 1057
8625.93 1123
8626.81 1126
8627.69 1133
8628.56 1145
8629.44 1133
8630.32 1218
8631.20 1195
8632.07 1153
8632.95 1239
8633.83 1221
8634.70 1283
8635.58 1267
8636.46 1224
8637.34 1246
8638.21 1219
8639.09 1275
8639.97 1220
8640.85 1258
8641.72 1254
8642.60 1180
8643.48 1251
8644.36 1299
8645.23 1336
8646.11 1331
8646.99 1385
8647.87 1333
8648.75 1331
8649.62 1280
8650.50 1355
8651.38 1455
8652.26 1419
8653.14 1353
8654.01 1384
8654.89 1364
8655.77 1373
8656.65 1293
8657.53 1402
8658.41 1419
8659.29 1469
8660.16 1436
8661.04 1450
8661.92 1487
8662.80 1485
8663.68 1535
8664.56 1475
8665.44 1494
8666.31 1475
8667.19 1535
8668.07 1492
8668.95 1632
8669.83 1430
8670.71 1453
8671.59 1516
8672.47 1439
8673.35 1486
8674.23 1636
8675.11 1702
8675.99 1817
8676.86 2069
8677.74 2265
8678.62 2630
8679.50 2967
8680.38 3067
8681.26 3080
8682.14 3109
8683.02 2981
8683.90 2834
8684.78 2659
8685.66 2252
8686.54 2118
8687.42 2057
8688.30 1859
8689.18 1786
8690.06 1713
8690.94 1748
8691.82 1759
8692.70 1779
8693.58 2029
8694.46 2349
8695.34 2734
8696.22 3027
8697.10 3556
8697.98 4105
8698.86 4414
8699.74 4407
8700.62 4200
8701.51 3840
8702.39 3458
8703.27 3060
8704.15 2612
8705.03 2243
8705.91 2059
8706.79 1909
8707.67 1579
8708.55 1546
8709.43 1375
8710.31 1312
8711.20 1381
8712.08 1340
8712.96 1279
8713.84 1259
8714.72 1215
8715.60 1253
8716.48 1238
8717.36 1211
8718.25 1147
8719.13 1148
8720.01 1201
8720.89 1138
8721.77 1106
8722.65 1137
8723.54 1154
8724.42 1103
8725.30 1085
8726.18 1128
8727.06 1130
8727.95 1163
8728.83 1176
8729.71 1143
8730.59 1097
8731.47 1180
8732.36 1160
8733.24 1196
8734.12 1313
8735.00 1328
8735.89 1351
8736.77 1404
8737.65 1328
8738.53 1355
8739.42 1321
8740.30 1187
8741.18 1188
8742.06 1123
8742.95 1118
8743.83 1097
8744.71 1108
8745.59 1136
8746.48 1083
8747.36 1068
8748.24 1038
8749.13 1064
8750.01 1052
8750.89 984
8751.78 1057
8752.66 1151
8753.54 1148
8754.43 1154
8755.31 1135
8756.19 1096
8757.08 1038
8757.96 1112
8758.84 1077
8759.73 1152
8760.61 1192
8761.49 1239
8762.38 1264
8763.26 1322
8764.15 1286
8765.03 1241
8765.91 1235
8766.80 1234
8767.68 1199
8768.57 1182
8769.45 1212
8770.33 1192
8771.22 1203
8772.10 1111
8772.99 1299
8773.87 1308
8774.75 1244
8775.64 1175
8776.52 1248
8777.41 1377
8778.29 1288
8779.18 1245
8780.06 1184
8780.95 1204
8781.83 1174
8782.72 1085
8783.60 1008
8784.49 1128
8785.37 1133
8786.26 1118
8787.14 1139
8788.03 1147
8788.91 1150
8789.80 1124
8790.68 1205
8791.57 1136
8792.45 1190
8793.34 1137
8794.22 1158
8795.11 1188
8795.99 1175
8796.88 1218
8797.76 1342
8798.65 1317
8799.53 1317
8800.42 1260
8801.31 1312
8802.19 1222
8803.08 1252
8803.96 1199
8804.85 1196
8805.74 1106
8806.62 1022
8807.51 1129
8808.39 1146
8809.28 1103
8810.17 1136
8811.05 1156
8811.94 1138
8812.82 1110
8813.71 1098
8814.60 1049
8815.48 991
8816.37 951
8817.26 990
8818.14 940
8819.03 921
8819.92 909
8820.80 909
8821.69 903
8822.58 904
8823.46 880
8824.35 937
8825.24 940
8826.12 948
8827.01 1025
8827.90 927
8828.78 949
8829.67 962
8830.56 929
8831.45 940
8832.33 977
8833.22 956
8834.11 961
8835.00 943
8835.88 983
8836.77 898
8837.66 841
8838.55 825
8839.43 884
8840.32 859
8841.21 838
8842.10 873
8842.98 851
8843.87 858
8844.76 858
8845.65 835
8846.54 842
8847.42 857
8848.31 837
8849.20 779
8850.09 858
8850.98 893
8851.86 858
8852.75 780
8853.64 773
8854.53 810
8855.42 803
8856.31 866
8857.19 846
8858.08 810
8858.97 816
8859.86 843
8860.75 844
8861.64 778
8862.53 759
8863.42 792
8864.30 773
8865.19 813
8866.08 775
8866.97 750
8867.86 786
8868.75 842
8869.64 785
8870.53 759
8871.42 828
8872.31 802
8873.20 812
8874.08 782
8874.97 776
8875.86 804
8876.75 811
8877.64 787
8878.53 760
8879.42 794
8880.31 759
8881.20 732
8882.09 660
8882.98 696
8883.87 774
8884.76 763
8885.65 791
8886.54 800
8887.43 760
8888.32 721
8889.21 766
8890.10 755
8890.99 740
8891.88 756
8892.77 784
8893.66 781
8894.55 714
8895.44 734
8896.33 699
8897.22 700
8898.11 710
8899.00 724
8899.90 782
8900.79 746
8901.68 739
8902.57 710
8903.46 660
8904.35 689
8905.24 675
8906.13 728
8907.02 686
8907.91 668
8908.80 613
8909.70 685
8910.59 664
8911.48 696
8912.37 778
8913.26 653
8914.15 635
8915.04 658
8915.93 591
8916.83 658
8917.72 694
8918.61 701
8919.50 660
8920.39 705
8921.28 699
8922.18 715
8923.07 642
8923.96 688
8924.85 692
8925.74 698
8926.64 695
8927.53 642
8928.42 638
8929.31 661
8930.20 633
8931.10 620
8931.99 627
8932.88 687
8933.77 695
8934.67 671
8935.56 635
8936.45 647
8937.34 682
8938.24 662
8939.13 641
8940.02 672
8940.91 652
8941.81 644
8942.70 587
8943.59 619
8944.49 599
8945.38 647
8946.27 661
8947.16 628
8948.06 626
8948.95 561
8949.84 679
8950.74 662
8951.63 643
8952.52 594
8953.42 601
8954.31 651
8955.20 664
8956.10 672
8956.99 642
8957.88 616
8958.78 602
8959.67 631
8960.56 656
8961.46 625
8962.35 683
8963.25 715
8964.14 673
8965.03 620
8965.93 628
8966.82 636
8967.72 654
8968.61 656
8969.50 713
8970.40 695
8971.29 701
8972.19 712
8973.08 688
8973.98 689
8974.87 664
8975.76 649
8976.66 699
8977.55 661
8978.45 671
8979.34 663
8980.24 712
8981.13 653
8982.03 653
8982.92 620
8983.82 643
8984.71 645
8985.61 636
8986.50 606
8987.40 671
8988.29 692
8989.19 644
8990.08 541
8990.98 577
8991.87 629
8992.77 611
8993.66 591
8994.56 604
8995.45 513
8996.35 529
8997.24 560
8998.14 608
8999.04 580
8999.93 592
9000.83 568
9001.72 619
9002.62 596
9003.51 558
9004.41 584
9005.31 597
9006.20 590
9007.10 615
9007.99 570
9008.89 633
9009.79 566
9010.68 550
9011.58 520
9012.48 574
9013.37 599
9014.27 584
9015.16 619
9016.06 588
9016.96 606
9017.85 583
9018.75 557
9019.65 605
9020.54 555
9021.44 587
9022.34 574
9023.23 552
9024.13 529
9025.03 528
9025.93 608
9026.82 570
9027.72 560
9028.62 583
9029.51 603
9030.41 546
9031.31 577
9032.21 583
9033.10 552
9034.00 592
9034.90 555
9035.79 551
9036.69 534
9037.59 540
9038.49 563
9039.38 583
9040.28 602
9041.18 611
9042.08 605
9042.98 644
9043.87 593
9044.77 551
9045.67 573
9046.57 613
9047.47 590
9048.36 524
9049.26 601
9050.16 553
9051.06 525
9051.96 643
9052.85 587
9053.75 556
9054.65 584
9055.55 599
9056.45 539
9057.35 600
9058.25 607
9059.14 574
9060.04 589
9060.94 583
9061.84 666
9062.74 579
9063.64 549
9064.54 584
9065.44 556
9066.33 560
9067.23 618
9068.13 652
9069.03 660
9069.93 649
9070.83 608
9071.73 625
9072.63 575
9073.53 685
9074.43 641
9075.33 602
9076.23 657
9077.13 669
9078.03 585
9078.92 626
9079.82 613
9080.72 593
9081.62 598
9082.52 620
9083.42 590
9084.32 608
9085.22 652
9086.12 685
9087.02 691
9087.92 650
9088.82 613
9089.72 696
9090.62 651
9091.52 642
9092.42 671
9093.32 642
9094.22 606
9095.12 638
9096.03 759
9096.93 699
9097.83 668
9098.73 654
9099.63 640
9100.53 634
9101.43 649
9102.33 683
9103.23 604
9104.13 644
9105.03 602
9105.93 600
9106.83 616
9107.74 669
9108.64 694
9109.54 616
9110.44 631
9111.34 631
9112.24 559
9113.14 609
9114.04 611
9114.94 579
9115.85 588
9116.75 569
9117.65 530
9118.55 538
9119.45 529
9120.35 597
9121.26 545
9122.16 561
9123.06 550
9123.96 585
9124.86 598
9125.77 573
9126.67 518
9127.57 516
9128.47 607
9129.37 666
9130.28 598
9131.18 633
9132.08 581
9132.98 556
9133.88 584
9134.79 596
9135.69 611
9136.59 616
9137.49 594
9138.40 565
9139.30 578
9140.20 544
9141.10 573
9142.01 507
9142.91 600
9143.81 553
9144.72 561
9145.62 586
9146.52 610
9147.42 540
9148.33 581
9149.23 560
9150.13 517
9151.04 506
9151.94 543
9152.84 558
9153.75 542
9154.65 533
9155.55 630
9156.46 566
9157.36 541
9158.26 509
9159.17 522
9160.07 547
9160.97 544
9161.88 601
9162.78 553
9163.69 541
9164.59 628
9165.49 649
9166.40 576
9167.30 534
9168.21 533
9169.11 555
9170.01 563
9170.92 551
9171.82 567
9172.73 609
9173.63 608
9174.53 602
9175.44 567
9176.34 527
9177.25 592
9178.15 574
9179.06 546
9179.96 575
9180.87 566
9181.77 589
9182.68 554
9183.58 530
9184.49 576
9185.39 530
9186.30 549
9187.20 608
9188.11 619
9189.01 580
9189.92 573
9190.82 569
9191.73 566
9192.63 641
9193.54 559
9194.44 610
9195.35 552
9196.25 582
9197.16 550
9198.06 573
9198.97 596
9199.87 516
9200.78 624
9201.69 638
9202.59 655
9203.50 677
9204.40 670
9205.31 678
9206.21 738
9207.12 690
9208.03 692
9208.93 729
9209.84 648
9210.74 698
9211.65 666
9212.56 640
9213.46 632
9214.37 647
9215.28 614
9216.18 561
9217.09 523
9218.00 568
9218.90 601
9219.81 543
9220.72 554
9221.62 620
9222.53 618
9223.44 670
9224.34 643
9225.25 657
9226.16 682
9227.06 639
9227.97 605
9228.88 547
9229.78 588
9230.69 603
9231.60 564
9232.51 557
9233.41 551
9234.32 589
9235.23 560
9236.13 610
9237.04 579
9237.95 587
9238.86 577
9239.76 633
9240.67 620
9241.58 578
9242.49 527
9243.39 543
9244.30 537
9245.21 594
9246.12 551
9247.03 596
9247.93 533
9248.84 557
9249.75 476
9250.66 523
9251.57 549
9252.47 524
9253.38 592
9254.29 570
9255.20 585
9256.11 548
9257.02 524
9257.92 473
9258.83 481
9259.74 539
9260.65 570
9261.56 531
9262.47 548
9263.38 564
9264.28 508
9265.19 587
9266.10 590
9267.01 541
9267.92 551
9268.83 532
9269.74 478
9270.65 494
9271.56 466
9272.47 566
9273.37 515
9274.28 550
9275.19 536
9276.10 598
9277.01 565
9277.92 584
9278.83 597
9279.74 542
9280.65 579
9281.56 574
9282.47 588
9283.38 575
9284.29 588
9285.20 559
9286.11 581
9287.02 564
9287.93 557
9288.84 582
9289.75 597
9290.66 576
9291.57 587
9292.48 608
9293.39 574
9294.30 587
9295.21 608
9296.12 551
9297.03 607
9297.94 640
9298.85 588
9299.76 650
9300.67 614
9301.58 636
9302.49 658
9303.40 648
9304.31 547
9305.23 600
9306.14 558
9307.05 639
9307.96 610
9308.87 614
9309.78 639
9310.69 681
9311.60 700
9312.51 775
9313.42 778
9314.34 834
9315.25 811
9316.16 801
9317.07 767
9317.98 730
9318.89 769
9319.80 660
9320.72 689
9321.63 715
9322.54 636
9323.45 635
9324.36 581
9325.27 650
9326.19 637
9327.10 631
9328.01 595
9328.92 617
9329.83 630
9330.74 573
9331.66 608
9332.57 578
9333.48 624
9334.39 613
9335.31 600
9336.22 593
9337.13 630
9338.04 602
9338.96 609
9339.87 581
9340.78 574
9341.69 554
9342.61 618
9343.52 601
9344.43 560
9345.34 602
9346.26 607
9347.17 639
9348.08 614
9348.99 600
9349.91 615
9350.82 547
9351.73 638
9352.65 632
9353.56 588
9354.47 601
9355.39 574
9356.30 569
9357.21 564
9358.13 607
9359.04 540
9359.95 529
9360.87 599
9361.78 638
9362.69 543
9363.61 565
9364.52 594
9365.43 594
9366.35 621
9367.26 602
9368.18 614
9369.09 567
9370.00 633
9370.92 577
9371.83 634
9372.75 619
9373.66 585
9374.57 592
9375.49 630
9376.40 609
9377.32 565
9378.23 549
9379.15 561
9380.06 588
9380.97 540
9381.89 590
9382.80 633
9383.72 581
9384.63 556
9385.55 594
9386.46 625
9387.38 654
9388.29 647
9389.21 648
9390.12 623
9391.04 680
9391.95 652
9392.87 703
9393.78 733
9394.70 739
9395.61 692
9396.53 717
9397.44 702
9398.36 740
9399.27 753
9400.19 698
9401.10 690
9402.02 689
9402.94 697
9403.85 701
9404.77 723
9405.68 733
9406.60 644
9407.51 679
9408.43 639
9409.35 649
9410.26 611
9411.18 652
9412.09 600
9413.01 609
9413.93 658
9414.84 642
9415.76 685
9416.67 635
9417.59 716
9418.51 700
9419.42 624
9420.34 680
9421.26 602
9422.17 676
9423.09 668
9424.01 639
9424.92 621
9425.84 677
9426.76 689
9427.67 671
9428.59 635
9429.51 634
9430.42 692
9431.34 699
9432.26 709
9433.17 698
9434.09 643
9435.01 629
9435.93 636
9436.84 662
9437.76 653
9438.68 693
9439.59 694
9440.51 697
9441.43 668
9442.35 756
9443.26 676
9444.18 717
9445.10 743
9446.02 743
9446.93 679
9447.85 666
9448.77 708
9449.69 669
9450.61 673
9451.52 714
9452.44 656
9453.36 692
9454.28 691
9455.20 729
9456.11 745
9457.03 802
9457.95 881
9458.87 882
9459.79 926
9460.71 965
9461.62 900
9462.54 873
9463.46 804
9464.38 838
9465.30 844
9466.22 860
9467.14 797
9468.05 760
9468.97 744
9469.89 696
9470.81 721
9471.73 717
9472.65 692
9473.57 688
9474.49 672
9475.41 696
9476.32 748
9477.24 685
9478.16 660
9479.08 700
9480.00 681
9480.92 731
9481.84 734
9482.76 743
9483.68 747
9484.60 720
9485.52 822
9486.44 829
9487.36 753
9488.28 764
9489.20 734
9490.12 828
9491.04 816
9491.96 808
9492.88 804
9493.80 780
9494.72 723
9495.64 704
9496.56 696
9497.48 718
9498.40 771
9499.32 755
9500.24 690
9501.16 744
9502.08 674
9503.00 758
9503.92 782
9504.84 697
9505.76 734
9506.68 752
9507.60 763
9508.52 740
9509.44 742
9510.36 776
9511.28 754
9512.21 843
9513.13 752
9514.05 794
9514.97 705
9515.89 751
9516.81 759
9517.73 769
9518.65 742
9519.57 777
9520.50 856
9521.42 834
9522.34 893
9523.26 916
9524.18 873
9525.10 901
9526.02 869
9526.95 877
9527.87 842
9528.79 906
9529.71 917
9530.63 967
9531.55 957
9532.48 993
9533.40 1067
9534.32 1094
9535.24 1083
9536.16 1193
9537.09 1397
9538.01 1532
9538.93 1720
9539.85 1779
9540.77 1868
9541.70 1734
9542.62 1744
9543.54 1525
9544.46 1240
9545.39 1200
9546.31 1116
9547.23 1104
9548.15 1086
9549.08 1045
9550.00 953
9550.92 989
9551.85 981
9552.77 886
9553.69 953
9554.61 900
9555.54 834
9556.46 820
9557.38 782
9558.31 846
9559.23 890
9560.15 936
9561.08 902
9562.00 939
9562.92 991
9563.85 1099
9564.77 1126
9565.69 1101
9566.62 1059
9567.54 987
9568.46 1038
9569.39 1041
9570.31 1015
9571.23 940
9572.16 790
9573.08 841
9574.01 844
9574.93 827
9575.85 762
9576.78 829
9577.70 765
9578.63 824
9579.55 812
9580.47 837
9581.40 850
9582.32 740
9583.25 737
9584.17 739
9585.10 793
9586.02 757
9586.94 752
9587.87 738
9588.79 700
9589.72 733
9590.64 690
9591.57 729
9592.49 691
9593.42 705
9594.34 732
9595.27 729
9596.19 748
9597.12 833
9598.04 752
9598.97 751
9599.89 820
9600.82 809
9601.74 777
9602.67 785
9603.59 862
9604.52 852
9605.44 847
9606.37 879
9607.29 871
9608.22 846
9609.15 846
9610.07 864
9611.00 915
9611.92 883
9612.85 831
9613.77 885
9614.70 934
9615.63 994
9616.55 874
9617.48 964
9618.40 900
9619.33 916
9620.26 961
9621.18 933
9622.11 936
9623.03 922
9623.96 911
9624.89 880
9625.81 873
9626.74 824
9627.67 911
9628.59 963
9629.52 969
9630.45 1008
9631.37 1074
9632.30 1024
9633.23 971
9634.15 1011
9635.08 977
9636.01 1002
9636.93 1120
9637.86 1115
9638.79 1047
9639.71 1084
9640.64 1126
9641.57 1121
9642.50 1091
9643.42 1091
9644.35 1122
9645.28 1181
9646.21 1202
9647.13 1124
9648.06 1189
9648.99 1177
9649.92 1170
9650.84 1333
9651.77 1381
9652.70 1402
9653.63 1577
9654.55 1741
9655.48 1761
9656.41 1853
9657.34 1739
9658.26 1735
9659.19 1626
9660.12 1549
9661.05 1545
9661.98 1477
9662.91 1443
9663.83 1308
9664.76 1343
9665.69 1226
9666.62 1203
9667.55 1250
9668.48 1256
9669.40 1237
9670.33 1262
9671.26 1272
9672.19 1300
9673.12 1346
9674.05 1305
9674.98 1275
9675.90 1317
9676.83 1338
9677.76 1264
9678.69 1303
9679.62 1251
9680.55 1338
9681.48 1422
9682.41 1392
9683.34 1497
9684.27 1435
9685.19 1401
9686.12 1440
9687.05 1447
9687.98 1415
9688.91 1485
9689.84 1467
9690.77 1499
9691.70 1430
9692.63 1469
9693.56 1476
9694.49 1522
9695.42 1571
9696.35 1622
9697.28 1562
9698.21 1534
9699.14 1574
9700.07 1647
9701.00 1625
9701.93 1730
9702.86 1697
9703.79 1707
9704.72 1686
9705.65 1885
9706.58 1796
9707.51 1885
9708.44 1815
9709.37 1796
9710.30 1634
9711.23 1535
9712.16 1493
9713.09 1547
9714.02 1493
9714.95 1488
9715.88 1536
9716.82 1561
9717.75 1647
9718.68 1710
9719.61 1750
9720.54 1811
9721.47 1826
9722.40 1893
9723.33 1906
9724.26 1751
9725.19 1678
9726.13 1662
9727.06 1603
9727.99 1552
9728.92 1402
9729.85 1409
9730.78 1314
9731.71 1302
9732.64 1244
9733.58 1295
9734.51 1466
9735.44 1357
9736.37 1446
9737.30 1607
9738.23 1552
9739.17 1504
9740.10 1524
9741.03 1505
9741.96 1524
9742.89 1465
9743.83 1420
9744.76 1340
9745.69 1265
9746.62 1231
9747.55 1177
9748.49 1220
9749.42 1135
9750.35 1124
9751.28 1151
9752.22 1116
9753.15 1128
9754.08 1243
9755.01 1215
9755.95 1142
9756.88 1154
9757.81 1125
9758.75 1056
9759.68 1112
9760.61 1105
9761.54 1037
9762.48 1038
9763.41 1034
9764.34 1099
9765.28 997
9766.21 1011
9767.14 1129
9768.08 1082
9769.01 1089
9769.94 1073
9770.88 1095
9771.81 1073
9772.74 1079
9773.68 1047
9774.61 1056
9775.54 1101
9776.48 1084
9777.41 1071
9778.34 1051
9779.28 1100
9780.21 1130
9781.14 1051
9782.08 1048
9783.01 1056
9783.95 1120
9784.88 1216
9785.81 1183
9786.75 1201
9787.68 1254
9788.62 1272
9789.55 1265
9790.49 1205
9791.42 1272
9792.35 1269
9793.29 1220
9794.22 1104
9795.16 1074
9796.09 1091
9797.03 1035
9797.96 1043
9798.90 1037
9799.83 1005
9800.77 1079
9801.70 1081
9802.64 1100
9803.57 1076
9804.51 1114
9805.44 1160
9806.38 1142
9807.31 1056
9808.25 1001
9809.18 1001
9810.12 962
9811.05 961
9811.99 989
9812.92 945
9813.86 932
9814.79 882
9815.73 911
9816.66 884
9817.60 907
9818.54 823
9819.47 924
9820.41 881
9821.34 839
9822.28 864
9823.21 841
9824.15 876
9825.09 878
9826.02 879
9826.96 888
9827.89 923
9828.83 833
9829.77 856
9830.70 838
9831.64 904
9832.57 878
9833.51 837
9834.45 789
9835.38 827
9836.32 828
9837.26 870
9838.19 884
9839.13 863
9840.07 788
9841.00 825
9841.94 859
9842.88 891
9843.81 839
9844.75 911
9845.69 905
9846.62 863
9847.56 871
9848.50 812
9849.44 893
9850.37 813
9851.31 744
9852.25 807
9853.18 867
9854.12 920
9855.06 864
9856.00 780
9856.93 778
9857.87 817
9858.81 815
9859.75 875
9860.68 875
9861.62 843
9862.56 935
9863.50 981
9864.44 921
9865.37 942
9866.31 900
9867.25 909
9868.19 904
9869.13 904
9870.06 910
9871.00 862
9871.94 820
9872.88 833
9873.82 725
9874.75 789
9875.69 751
9876.63 818
9877.57 751
9878.51 740
9879.45 776
9880.39 819
9881.32 811
9882.26 809
9883.20 810
9884.14 836
9885.08 759
9886.02 761
9886.96 739
9887.90 736
9888.83 787
9889.77 780
9890.71 814
9891.65 679
9892.59 719
9893.53 741
9894.47 769
9895.41 707
9896.35 765
9897.29 776
9898.23 744
9899.17 645
9900.11 675
9901.05 689
9901.99 713
9902.92 733
9903.86 675
9904.80 686
9905.74 724
9906.68 727
9907.62 732
9908.56 733
9909.50 743
9910.44 751
9911.38 788
9912.32 742
9913.26 676
9914.20 699
9915.14 752
9916.08 757
9917.02 799
9917.97 745
9918.91 752
9919.85 777
9920.79 679
9921.73 704
9922.67 719
9923.61 759
9924.55 767
9925.49 735
9926.43 697
9927.37 693
9928.31 730
9929.25 816
9930.19 931
9931.13 940
9932.08 1054
9933.02 1144
9933.96 1200
9934.90 1276
9935.84 1231
9936.78 1287
9937.72 1230
9938.66 1133
9939.61 1055
9940.55 960
9941.49 863
9942.43 833
9943.37 797
9944.31 767
9945.26 761
9946.20 780
9947.14 759
9948.08 732
9949.02 744
9949.96 744
9950.91 734
9951.85 745
9952.79 734
9953.73 721
9954.67 700
9955.62 668
9956.56 684
9957.50 692
9958.44 669
9959.39 679
9960.33 690
9961.27 679
9962.21 770
9963.16 644
9964.10 677
9965.04 720
9965.98 681
9966.93 653
9967.87 696
9968.81 674
9969.75 680
9970.70 725
9971.64 771
9972.58 746
9973.53 774
9974.47 721
9975.41 665
9976.36 688
9977.30 646
9978.24 677
9979.18 672
9980.13 642
9981.07 604
9982.01 660
9982.96 678
9983.90 638
9984.85 644
9985.79 642
9986.73 607
9987.68 647
9988.62 595
9989.56 596
9990.51 589
9991.45 684
9992.40 631
9993.34 575
9994.28 593
9995.23 630
9996.17 602
9997.12 633
9998.06 596
9999.00 648
9999.95 643
10000.89 677
10001.84 622
10002.78 626
10003.73 566
10004.67 554
10005.61 628
10006.56 623
10007.50 645
10008.45 640
10009.39 582
10010.34 613
10011.28 621
10012.23 623
10013.17 613
10014.12 639
10015.06 626
10016.01 586
10016.95 576
10017.90 665
10018.84 608
10019.79 597
10020.73 562
10021.68 579
10022.62 592
10023.57 633
10024.51 639
10025.46 654
10026.41 613
10027.35 623
10028.30 526
10029.24 606
10030.19 630
10031.13 671
10032.08 674
10033.03 615
10033.97 577
10034.92 604
10035.86 600
10036.81 573
10037.76 558
10038.70 613
10039.65 612
10040.59 594
10041.54 585
10042.49 533
10043.43 562
10044.38 574
10045.33 634
10046.27 613
10047.22 606
10048.16 556
10049.11 614
10050.06 600
10051.00 622
10051.95 539
10052.90 575
10053.84 559
10054.79 561
10055.74 566
10056.69 559
10057.63 546
10058.58 529
10059.53 520
10060.47 508
10061.42 537
10062.37 556
10063.32 545
10064.26 576
10065.21 565
10066.16 558
10067.10 530
10068.05 540
10069.00 579
10069.95 605
10070.89 585
10071.84 513
10072.79 539
10073.74 567
10074.69 580
10075.63 557
10076.58 572
10077.53 627
10078.48 597
10079.43 561
10080.37 525
10081.32 491
10082.27 536
10083.22 524
10084.17 574
10085.11 525
10086.06 558
10087.01 572
10087.96 564
10088.91 600
10089.86 533
10090.81 555
10091.75 603
10092.70 573
10093.65 514
10094.60 553
10095.55 588
10096.50 553
10097.45 550
10098.40 554
10099.34 579
10100.29 562
10101.24 492
10102.19 530
10103.14 507
10104.09 536
10105.04 550
10105.99 560
10106.94 567
10107.89 546
10108.84 573
10109.79 548
10110.73 555
10111.68 527
10112.63 495
10113.58 504
10114.53 538
10115.48 514
10116.43 547
10117.38 503
10118.33 506
10119.28 488
10120.23 582
10121.18 571
10122.13 527
10123.08 543
10124.03 534
10124.98 498
10125.93 488
10126.88 523
10127.83 568
10128.78 543
10129.73 518
10130.68 594
10131.64 544
10132.59 539
10133.54 570
10134.49 579
10135.44 525
10136.39 524
10137.34 590
10138.29 572
10139.24 528
10140.19 554
10141.14 519
10142.09 549
10143.04 535
10144.00 549
10144.95 605
10145.90 554
10146.85 569
10147.80 580
10148.75 544
10149.70 575
10150.65 608
10151.61 585
10152.56 546
10153.51 570
10154.46 546
10155.41 556
10156.36 624
10157.31 625
10158.27 591
10159.22 631
10160.17 568
10161.12 645
10162.07 603
10163.03 567
10163.98 577
10164.93 597
10165.88 579
10166.83 573
10167.79 600
10168.74 640
10169.69 594
10170.64 629
10171.60 669
10172.55 649
10173.50 627
10174.45 623
10175.41 671
10176.36 674
10177.31 650
10178.26 669
10179.22 666
10180.17 632
10181.12 623
10182.07 652
10183.03 672
10183.98 717
10184.93 652
10185.89 684
10186.84 717
10187.79 682
10188.75 708
10189.70 698
10190.65 720
10191.60 718
10192.56 744
10193.51 775
10194.47 764
10195.42 708
10196.37 744
10197.33 764
10198.28 788
10199.23 762
10200.19 802
10201.14 756
10202.09 857
10203.05 845
10204.00 908
10204.96 850
10205.91 861
10206.86 842
10207.82 843
10208.77 815
10209.73 847
10210.68 1048
10211.63 1061
10212.59 1091
10213.54 1212
10214.50 1156
10215.45 1136
10216.41 1120
10217.36 1081
10218.32 1047
10219.27 930
10220.22 926
10221.18 836
10222.13 831
10223.09 832
10224.04 877
10225.00 874
10225.95 847
10226.91 786
10227.86 859
10228.82 847
10229.77 796
10230.73 778
10231.68 789
10232.64 742
10233.59 755
10234.55 769
10235.50 769
10236.46 807
10237.42 803
10238.37 808
10239.33 814
10240.28 780
10241.24 847
10242.19 878
10243.15 980
10244.10 1073
10245.06 1020
10246.02 967
10246.97 890
10247.93 828
10248.88 753
10249.84 759
10250.80 745
10251.75 690
10252.71 728
10253.66 680
10254.62 693
10255.58 656
10256.53 686
10257.49 712
10258.45 631
10259.40 648
10260.36 670
10261.32 676
10262.27 573
10263.23 561
10264.19 578
10265.14 668
10266.10 624
10267.06 621
10268.01 646
10268.97 646
10269.93 639
10270.88 654
10271.84 636
10272.80 646
10273.76 649
10274.71 602
10275.67 623
10276.63 614
10277.58 583
10278.54 642
10279.50 647
10280.46 618
10281.41 542
10282.37 577
10283.33 590
10284.29 577
10285.24 551
10286.20 573
10287.16 585
10288.12 581
10289.08 574
10290.03 606
10290.99 585
10291.95 592
10292.91 567
10293.87 581
10294.82 552
10295.78 536
10296.74 552
10297.70 497
10298.66 521
10299.61 576
10300.57 622
10301.53 558
10302.49 522
10303.45 520
10304.41 532
10305.37 565
10306.32 579
10307.28 595
10308.24 553
10309.20 558
10310.16 554
10311.12 550
10312.08 546
10313.04 546
10314.00 509
10314.95 547
10315.91 522
10316.87 554
10317.83 548
10318.79 566
10319.75 588
10320.71 579
10321.67 540
10322.63 605
10323.59 559
10324.55 587
10325.51 579
10326.47 505
10327.43 531
10328.39 540
10329.35 562
10330.31 578
10331.27 551
10332.23 547
10333.19 603
10334.15 641
10335.11 579
10336.07 639
10337.03 709
10337.99 734
10338.95 713
10339.91 639
10340.87 659
10341.83 618
10342.79 586
10343.75 556
10344.71 530
10345.67 467
10346.63 555
10347.59 521
10348.55 516
10349.51 501
10350.47 559
10351.43 525
10352.39 527
10353.35 518
10354.31 526
10355.28 505
10356.24 527
10357.20 557
10358.16 555
10359.12 586
10360.08 536
10361.04 504
10362.00 510
10362.96 546
10363.93 519
10364.89 525
10365.85 543
10366.81 560
10367.77 518
10368.73 475
10369.69 443
10370.66 525
10371.62 504
10372.58 471
10373.54 490
10374.50 480
10375.47 461
10376.43 491
10377.39 490
10378.35 468
10379.31 472
10380.28 492
10381.24 506
10382.20 497
10383.16 475
10384.12 462
10385.09 501
10386.05 510
10387.01 489
10387.97 499
10388.94 491
10389.90 493
10390.86 502
10391.82 483
10392.79 507
10393.75 461
10394.71 475
10395.68 431
10396.64 485
10397.60 431
10398.56 430
10399.53 510
10400.49 500
10401.45 536
10402.42 493
10403.38 442
10404.34 513
10405.31 538
10406.27 473
10407.23 480
10408.20 499
10409.16 527
10410.12 543
10411.09 498
10412.05 539
10413.01 522
10413.98 519
10414.94 531
10415.90 532
10416.87 560
10417.83 563
10418.80 552
10419.76 538
10420.72 564
10421.69 590
10422.65 574
10423.62 711
10424.58 767
10425.54 763
10426.51 778
10427.47 768
10428.44 778
10429.40 742
10430.37 719
10431.33 793
10432.30 725
10433.26 665
10434.22 646
10435.19 633
10436.15 575
10437.12 574
10438.08 567
10439.05 545
10440.01 542
10440.98 560
10441.94 481
10442.91 485
10443.87 458
10444.84 470
10445.80 453
10446.77 514
10447.73 524
10448.70 460
10449.66 442
10450.63 479
10451.59 531
10452.56 514
10453.53 505
10454.49 527
10455.46 503
10456.42 509
10457.39 506
10458.35 449
10459.32 460
10460.29 477
10461.25 491
10462.22 489
10463.18 520
10464.15 462
10465.12 504
10466.08 514
10467.05 499
10468.01 496
10468.98 426
10469.95 488
10470.91 473
10471.88 435
10472.85 459
10473.81 445
10474.78 497
10475.74 518
10476.71 431
10477.68 439
10478.64 441
10479.61 518
10480.58 474
10481.54 434
10482.51 462
10483.48 487
10484.45 482
10485.41 464
10486.38 482
10487.35 502
10488.31 454
10489.28 478
10490.25 489
10491.22 488
10492.18 487
10493.15 525
10494.12 535
10495.08 465
10496.05 507
10497.02 466
10497.99 456
10498.95 460
10499.92 472
10500.89 500
10501.86 463
10502.83 446
10503.79 424
10504.76 486
10505.73 509
10506.70 466
10507.67 466
10508.63 548
10509.60 449
10510.57 442
10511.54 503
10512.51 470
10513.47 463
10514.44 486
10515.41 471
10516.38 433
10517.35 427
10518.32 450
10519.28 440
10520.25 430
10521.22 397
10522.19 436
10523.16 505
10524.13 553
10525.10 492
10526.07 478
10527.03 481
10528.00 530
10528.97 532
10529.94 425
10530.91 403
10531.88 485
10532.85 541
10533.82 503
10534.79 512
10535.76 531
10536.73 524
10537.70 498
10538.67 528
10539.63 490
10540.60 496
10541.57 567
10542.54 553
10543.51 498
10544.48 546
10545.45 569
10546.42 540
10547.39 539
10548.36 468
10549.33 480
10550.30 468
10551.27 491
10552.24 468
10553.21 458
10554.18 490
10555.15 518
10556.12 557
10557.09 484
10558.06 563
10559.03 533
10560.00 589
10560.97 549
10561.95 534
10562.92 555
10563.89 561
10564.86 612
10565.83 659
10566.80 736
10567.77 735
10568.74 752
10569.71 688
10570.68 705
10571.65 694
10572.62 610
10573.59 634
10574.57 617
10575.54 556
10576.51 598
10577.48 598
10578.45 581
10579.42 549
10580.39 538
10581.36 532
10582.34 506
10583.31 548
10584.28 511
10585.25 505
10586.22 484
10587.19 563
10588.17 536
10589.14 570
10590.11 563
10591.08 587
10592.05 530
10593.02 535
10594.00 565
10594.97 556
10595.94 524
10596.91 490
10597.89 556
10598.86 620
10599.83 593
10600.80 588
10601.77 515
10602.75 565
10603.72 619
10604.69 619
10605.66 600
10606.64 536
10607.61 508
10608.58 503
10609.55 511
10610.53 510
10611.50 466
10612.47 444
10613.45 468
10614.42 462
10615.39 456
10616.36 510
10617.34 513
10618.31 448
10619.28 480
10620.26 500
10621.23 491
10622.20 530
10623.18 527
10624.15 473
10625.12 489
10626.10 498
10627.07 501
10628.04 517
10629.02 518
10629.99 520
10630.97 507
10631.94 557
10632.91 461
10633.89 501
10634.86 525
10635.83 520
10636.81 554
10637.78 552
10638.76 528
10639.73 483
10640.70 528
10641.68 580
10642.65 554
10643.63 604
10644.60 721
10645.58 708
10646.55 739
10647.53 731
10648.50 727
10649.47 713
10650.45 689
10651.42 667
10652.40 649
10653.37 542
10654.35 619
10655.32 596
10656.30 587
10657.27 556
10658.25 541
10659.22 564
10660.20 530
10661.17 483
10662.15 521
10663.12 540
10664.10 525
10665.07 555
10666.05 473
10667.02 471
10668.00 549
10668.97 549
10669.95 492
10670.93 493
10671.90 518
10672.88 503
10673.85 517
10674.83 506
10675.80 488
10676.78 474
10677.76 515
10678.73 473
10679.71 464
10680.68 493
10681.66 493
10682.63 517
10683.61 534
10684.59 519
10685.56 536
10686.54 521
10687.52 575
10688.49 572
10689.47 628
10690.44 551
10691.42 546
10692.40 541
10693.37 476
10694.35 452
10695.33 455
10696.30 498
10697.28 434
10698.26 438
10699.23 432
10700.21 455
10701.19 443
10702.17 461
10703.14 458
10704.12 445
10705.10 427
10706.07 474
10707.05 450
10708.03 451
10709.01 446
10709.98 426
10710.96 488
10711.94 487
10712.91 488
10713.89 456
10714.87 494
10715.85 466
10716.83 399
10717.80 409
10718.78 416
10719.76 485
10720.74 451
10721.71 501
10722.69 465
10723.67 418
10724.65 424
10725.63 438
10726.60 437
10727.58 434
10728.56 438
10729.54 466
10730.52 414
10731.49 480
10732.47 447
10733.45 419
10734.43 451
10735.41 460
10736.39 435
10737.37 397
10738.34 441
10739.32 479
10740.30 477
10741.28 437
10742.26 442
10743.24 456
10744.22 450
10745.20 467
10746.17 480
10747.15 484
10748.13 497
10749.11 475
10750.09 409
10751.07 411
10752.05 375
10753.03 443
10754.01 485
10754.99 461
10755.97 435
10756.95 529
10757.93 465
10758.91 455
10759.88 403
10760.86 399
10761.84 427
10762.82 395
10763.80 417
10764.78 406
10765.76 451
10766.74 414
10767.72 424
10768.70 440
10769.68 461
10770.66 440
10771.64 391
10772.62 460
10773.60 449
10774.58 474
10775.56 473
10776.54 445
10777.52 454
10778.51 445
10779.49 440
10780.47 455
10781.45 510
10782.43 485
10783.41 456
10784.39 449
10785.37 452
10786.35 436
10787.33 458
10788.31 476
10789.29 470
10790.27 487
10791.26 508
10792.24 544
10793.22 480
10794.20 488
10795.18 501
10796.16 459
10797.14 427
10798.12 413
10799.10 455
10800.09 408
10801.07 407
10802.05 366
10803.03 397
10804.01 422
10804.99 444
10805.98 452
10806.96 444
10807.94 498
10808.92 467
10809.90 450
10810.89 470
10811.87 478
10812.85 438
10813.83 416
10814.81 449
10815.80 411
10816.78 437
10817.76 404
10818.74 398
10819.72 418
10820.71 453
10821.69 414
10822.67 397
10823.65 449
10824.64 507
10825.62 511
10826.60 474
10827.58 459
10828.57 434
10829.55 428
10830.53 423
10831.52 424
10832.50 438
10833.48 406
10834.46 402
10835.45 457
10836.43 481
10837.41 453
10838.40 436
10839.38 494
10840.36 463
10841.35 422
10842.33 407
10843.31 482
10844.30 449
10845.28 448
10846.26 428
10847.25 391
10848.23 409
10849.21 434
10850.20 482
10851.18 478
10852.17 433
10853.15 472
10854.13 493
10855.12 471
10856.10 435
10857.09 437
10858.07 490
10859.05 409
10860.04 448
10861.02 473
10862.01 482
10862.99 549
10863.97 547
10864.96 441
10865.94 439
10866.93 483
10867.91 495
10868.90 505
10869.88 489
10870.87 458
10871.85 501
10872.84 515
10873.82 450
10874.81 505
10875.79 499
10876.78 500
10877.76 495
10878.75 546
10879.73 531
10880.72 561
10881.70 509
10882.69 482
10883.67 471
10884.66 518
10885.64 560
10886.63 553
10887.61 551
10888.60 521
10889.58 563
10890.57 588
10891.55 589
10892.54 541
10893.53 522
10894.51 587
10895.50 576
10896.48 614
10897.47 624
10898.45 624
10899.44 650
10900.43 655
10901.41 538
10902.40 571
10903.38 644
10904.37 637
10905.36 632
10906.34 595
10907.33 625
10908.32 622
10909.30 651
10910.29 602
10911.28 655
10912.26 656
10913.25 592
10914.24 642
10915.22 674
10916.21 594
10917.20 607
10918.18 666
10919.17 706
10920.16 701
10921.14 667
10922.13 631
10923.12 693
10924.10 633
10925.09 674
10926.08 685
10927.07 663
10928.05 698
10929.04 699
10930.03 685
10931.01 675
10932.00 771
10932.99 757
10933.98 756
10934.96 720
10935.95 699
10936.94 737
10937.93 775
10938.92 722
10939.90 724
10940.89 785
10941.88 822
10942.87 747
10943.85 740
10944.84 825
10945.83 824
10946.82 868
10947.81 944
10948.79 935
10949.78 903
10950.77 931
10951.76 922
10952.75 947
10953.74 970
10954.72 932
10955.71 930
10956.70 906
10957.69 959
10958.68 998
10959.67 1015
10960.66 1077
10961.65 1151
10962.63 1091
10963.62 1155
10964.61 1290
10965.60 1337
10966.59 1325
10967.58 1342
10968.57 1265
10969.56 1174
10970.55 1129
10971.54 1130
10972.52 1078
10973.51 1003
10974.50 929
10975.49 956
10976.48 1030
10977.47 989
10978.46 910
10979.45 918
10980.44 928
10981.43 976
10982.42 901
10983.41 880
10984.40 897
10985.39 916
10986.38 953
10987.37 953
10988.36 1049
10989.35 1067
10990.34 1012
10991.33 1013
10992.32 1028
10993.31 1077
10994.30 1048
10995.29 1034
10996.28 1041
10997.27 1012
10998.26 1028
10999.25 1096
11000.24 1167
11001.23 1269
11002.22 1366
11003.21 1467
11004.20 1597
11005.20 1693
11006.19 1780
11007.18 1867
11008.17 1928
11009.16 1901
11010.15 1809
11011.14 1773
11012.13 1526
11013.12 1330
11014.11 1285
11015.10 1195
11016.10 1098
11017.09 1057
11018.08 1047
11019.07 989
11020.06 971
11021.05 927
11022.04 920
11023.04 890
11024.03 897
11025.02 892
11026.01 887
11027.00 846
11027.99 864
11028.99 787
11029.98 806
11030.97 834
11031.96 852
11032.95 832
11033.95 853
11034.94 827
11035.93 864
11036.92 775
11037.91 745
11038.91 812
11039.90 823
11040.89 805
11041.88 757
11042.88 755
11043.87 825
11044.86 794
11045.85 761
11046.85 748
11047.84 758
11048.83 781
11049.82 685
11050.82 727
11051.81 723
11052.80 656
11053.80 708
11054.79 692
11055.78 702
11056.77 700
11057.77 701
11058.76 737
11059.75 691
11060.75 655
11061.74 656
11062.73 709
11063.73 694
11064.72 704
11065.71 680
11066.71 640
11067.70 675
11068.69 596
11069.69 579
11070.68 611
11071.68 673
11072.67 637
11073.66 625
11074.66 615
11075.65 609
11076.65 696
11077.64 669
11078.63 665
11079.63 651
11080.62 649
11081.62 654
11082.61 675
11083.60 720
11084.60 694
11085.59 693
11086.59 683
11087.58 645
11088.58 634
11089.57 622
11090.57 663
11091.56 647
11092.55 635
11093.55 667
11094.54 615
11095.54 592
11096.53 598
11097.53 585
11098.52 563
11099.52 601
11100.51 648
11101.51 616
11102.50 582
11103.50 592
11104.49 612
11105.49 611
11106.48 592
11107.48 559
11108.48 594
11109.47 604
11110.47 636
11111.46 583
11112.46 608
11113.45 629
11114.45 608
11115.44 573
11116.44 623
11117.44 579
11118.43 587
11119.43 598
11120.42 581
11121.42 577
11122.42 585
11123.41 623
11124.41 555
11125.40 585
11126.40 586
11127.40 609
11128.39 605
11129.39 577
11130.38 559
11131.38 610
11132.38 616
11133.37 610
11134.37 571
11135.37 582
11136.36 603
11137.36 624
11138.36 629
11139.35 529
11140.35 634
11141.35 611
11142.34 619
11143.34 594
11144.34 553
11145.34 515
11146.33 545
11147.33 603
11148.33 579
11149.32 641
11150.32 597
11151.32 604
11152.32 618
11153.31 655
11154.31 621
11155.31 654
11156.31 689
11157.30 639
11158.30 605
11159.30 588
11160.30 575
11161.29 558
11162.29 559
11163.29 606
11164.29 592
11165.29 598
11166.28 572
11167.28 576
11168.28 618
11169.28 590
11170.28 567
11171.27 546
11172.27 583
11173.27 601
11174.27 587
11175.27 531
11176.27 585
11177.26 568
11178.26 571
11179.26 597
11180.26 560
11181.26 625
11182.26 562
11183.26 639
11184.26 580
11185.25 598
11186.25 557
11187.25 606
11188.25 564
11189.25 599
11190.25 544
11191.25 615
11192.25 544
11193.25 603
11194.25 591
11195.24 601
11196.24 613
11197.24 593
11198.24 611
11199.24 618
11200.24 665
11201.24 633
11202.24 585
11203.24 598
11204.24 680
11205.24 666
11206.24 594
11207.24 602
11208.24 557
11209.24 563
11210.24 612
11211.24 618
11212.24 618
11213.24 645
11214.24 629
11215.24 589
11216.24 565
11217.24 613
11218.24 565
11219.24 562
11220.24 602
11221.24 580
11222.24 550
11223.24 516
11224.24 483
11225.24 515
11226.24 568
11227.25 491
11228.25 523
11229.25 522
11230.25 522
11231.25 518
11232.25 544
11233.25 531
11234.25 503
11235.25 552
11236.25 566
11237.25 542
11238.26 585
11239.26 546
11240.26 550
11241.26 572
11242.26 543
11243.26 538
11244.26 506
11245.27 578
11246.27 533
11247.27 553
11248.27 525
11249.27 505
11250.27 519
11251.28 541
11252.28 505
11253.28 472
11254.28 496
11255.28 512
11256.29 534
11257.29 494
11258.29 455
11259.29 504
11260.29 480
11261.30 529
11262.30 568
11263.30 564
11264.30 577
11265.31 524
11266.31 519
11267.31 585
11268.31 557
11269.32 531
11270.32 520
11271.32 533
11272.32 527
11273.33 587
11274.33 500
11275.33 529
11276.33 607
11277.34 634
11278.34 591
11279.34 561
11280.35 598
11281.35 598
11282.35 649
11283.36 660
11284.36 698
11285.36 669
11286.37 702
11287.37 719
11288.37 727
11289.38 701
11290.38 746
11291.38 699
11292.39 649
11293.39 639
11294.39 571
11295.40 571
11296.40 565
11297.41 620
11298.41 620
11299.41 556
11300.42 591
11301.42 546
11302.43 561
11303.43 578
11304.43 581
11305.44 632
11306.44 568
11307.45 546
11308.45 562
11309.46 601
11310.46 581
11311.46 533
11312.47 549
11313.47 594
11314.48 612
11315.48 579
11316.49 609
11317.49 640
11318.50 625
11319.50 635
11320.51 636
11321.51 716
11322.52 698
11323.52 703
11324.53 694
11325.53 686
11326.54 663
11327.54 681
11328.55 626
11329.55 638
11330.56 612
11331.56 634
11332.57 592
11333.57 611
11334.58 568
11335.58 600
11336.59 601
11337.60 644
11338.60 607
11339.61 587
11340.61 664
11341.62 666
11342.62 673
11343.63 674
11344.64 695
11345.64 691
11346.65 720
11347.65 751
11348.66 812
11349.67 731
11350.67 663
11351.68 737
11352.69 700
11353.69 722
11354.70 639
11355.71 617
11356.71 589
11357.72 583
11358.72 578
11359.73 531
11360.74 565
11361.74 616
11362.75 602
11363.76 548
11364.76 509
11365.77 556
11366.78 528
11367.79 606
11368.79 593
11369.80 647
11370.81 567
11371.81 578
11372.82 557
11373.83 550
11374.84 578
11375.84 534
11376.85 576
11377.86 552
11378.87 586
11379.87 540
11380.88 550
11381.89 581
11382.90 561
11383.90 528
11384.91 589
11385.92 597
11386.93 564
11387.93 565
11388.94 608
11389.95 562
11390.96 555
11391.97 535
11392.97 543
11393.98 550
11394.99 528
11396.00 509
11397.01 517
11398.02 510
11399.02 551
11400.03 533
11401.04 479
11402.05 514
11403.06 465
11404.07 515
11405.08 533
11406.08 586
11407.09 493
11408.10 499
11409.11 564
11410.12 560
11411.13 577
11412.14 521
11413.15 519
11414.15 509
11415.16 563
11416.17 565
11417.18 521
11418.19 492
11419.20 593
11420.21 508
11421.22 509
11422.23 536
11423.24 544
11424.25 547
11425.26 574
11426.27 526
11427.28 499
11428.29 500
11429.30 551
11430.31 533
11431.32 458
11432.32 525
11433.33 535
11434.34 529
11435.35 541
11436.36 557
11437.37 515
11438.38 558
11439.39 542
11440.41 516
11441.42 522
11442.43 552
11443.44 574
11444.45 550
11445.46 541
11446.47 529
11447.48 578
11448.49 573
11449.50 524
11450.51 487
11451.52 509
11452.53 552
11453.54 600
11454.55 575
11455.56 536
11456.57 503
11457.59 528
11458.60 547
11459.61 560
11460.62 515
11461.63 536
11462.64 568
11463.65 573
11464.66 584
11465.67 596
11466.69 575
11467.70 561
11468.71 603
11469.72 566
11470.73 556
11471.74 571
11472.75 546
11473.77 570
11474.78 606
11475.79 638
11476.80 553
11477.81 635
11478.83 650
11479.84 554
11480.85 572
11481.86 610
11482.87 590
11483.89 599
11484.90 566
11485.91 585
11486.92 583
11487.93 586
11488.95 545
11489.96 510
11490.97 556
11491.98 586
11493.00 549
11494.01 580
11495.02 573
11496.03 570
11497.05 587
11498.06 581
11499.07 598
11500.09 583
11501.10 544
11502.11 534
11503.12 571
11504.14 609
11505.15 590
11506.16 591
11507.18 572
11508.19 590
11509.20 604
11510.22 659
11511.23 626
11512.24 612
11513.26 641
11514.27 623
11515.28 610
11516.30 602
11517.31 628
11518.32 649
11519.34 612
11520.35 643
11521.37 695
11522.38 632
11523.39 670
11524.41 653
11525.42 620
11526.44 636
11527.45 675
11528.46 638
11529.48 641
11530.49 694
11531.51 652
11532.52 650
11533.53 678
11534.55 672
11535.56 667
11536.58 654
11537.59 744
11538.61 713
11539.62 688
11540.64 707
11541.65 713
11542.67 747
11543.68 769
11544.69 719
11545.71 742
11546.72 786
11547.74 777
11548.75 753
11549.77 748
11550.78 769
11551.80 825
11552.81 771
11553.83 780
11554.85 777
11555.86 804
11556.88 836
11557.89 858
11558.91 822
11559.92 832
11560.94 868
11561.95 871
11562.97 904
11563.98 929
11565.00 997
11566.02 989
11567.03 965
11568.05 986
11569.06 984
11570.08 989
11571.10 983
11572.11 1024
11573.13 982
11574.14 1021
11575.16 1116
11576.18 1118
11577.19 1089
11578.21 1097
11579.22 1191
11580.24 1208
11581.26 1257
11582.27 1237
11583.29 1282
11584.31 1326
11585.32 1420
11586.34 1520
11587.36 1529
11588.37 1623
11589.39 1591
11590.41 1628
11591.42 1698
11592.44 1837
11593.46 1726
11594.47 1749
11595.49 1902
11596.51 1952
11597.53 2065
11598.54 2211
11599.56 2450
11600.58 2804
11601.59 3100
11602.61 3559
11603.63 4025
11604.65 4410
11605.66 4792
11606.68 5094
11607.70 5133
11608.72 5011
11609.74 4786
11610.75 4347
11611.77 3800
11612.79 3318
11613.81 2856
11614.82 2579
11615.84 2261
11616.86 2064
11617.88 1867
11618.90 1775
11619.91 1709
11620.93 1435
11621.95 1438
11622.97 1385
11623.99 1408
11625.01 1270
11626.02 1259
11627.04 1216
11628.06 1152
11629.08 1114
11630.10 1094
11631.12 1046
11632.14 1077
11633.15 1085
11634.17 1101
11635.19 987
11636.21 972
11637.23 1008
11638.25 1020
11639.27 940
11640.29 1053
11641.30 985
11642.32 1004
11643.34 1017
11644.36 1015
11645.38 1064
11646.40 1004
11647.42 1066
11648.44 1030
11649.46 969
11650.48 889
11651.50 853
11652.52 825
11653.54 800
11654.56 765
11655.58 770
11656.60 765
11657.62 751
11658.64 817
11659.66 817
11660.68 789
11661.70 776
11662.72 848
11663.74 830
11664.76 792
11665.78 813
11666.80 766
11667.82 791
11668.84 823
11669.86 742
11670.88 850
11671.90 837
11672.92 858
11673.94 841
11674.96 794
11675.98 862
11677.00 887
11678.02 919
11679.04 832
11680.06 899
11681.08 900
11682.10 911
11683.12 986
11684.15 966
11685.17 935
11686.19 973
11687.21 951
11688.23 1028
11689.25 980
11690.27 959
11691.29 970
11692.31 1011
11693.34 969
11694.36 957
11695.38 946
11696.40 983
11697.42 928
11698.44 896
11699.46 884
11700.49 855
11701.51 909
11702.53 896
11703.55 824
11704.57 840
11705.60 842
11706.62 806
11707.64 830
11708.66 843
11709.68 837
11710.71 780
11711.73 813
11712.75 808
11713.77 737
11714.79 856
11715.82 778
11716.84 765
11717.86 763
11718.88 769
11719.91 733
11720.93 754
11721.95 767
11722.97 757
11724.00 749
11725.02 738
11726.04 701
11727.07 694
11728.09 675
11729.11 698
11730.13 663
11731.16 705
11732.18 640
11733.20 607
11734.23 627
11735.25 650
11736.27 630
11737.30 637
11738.32 648
11739.34 652
11740.37 628
11741.39 646
11742.41 619
11743.44 615
11744.46 646
11745.48 664
11746.51 671
11747.53 668
11748.55 673
11749.58 671
11750.60 677
11751.63 616
11752.65 640
11753.67 705
11754.70 630
11755.72 637
11756.75 688
11757.77 674
11758.79 628
11759.82 643
11760.84 624
11761.87 672
11762.89 618
11763.92 593
11764.94 577
11765.97 603
11766.99 635
11768.01 567
11769.04 563
11770.06 612
11771.09 594
11772.11 541
11773.14 527
11774.16 567
11775.19 604
11776.21 577
11777.24 581
11778.26 580
11779.29 545
11780.31 512
11781.34 587
11782.36 577
11783.39 575
11784.41 558
11785.44 561
11786.46 535
11787.49 521
11788.52 548
11789.54 529
11790.57 503
11791.59 482
11792.62 506
11793.64 531
11794.67 536
11795.70 527
11796.72 512
11797.75 493
11798.77 536
11799.80 537
11800.83 546
11801.85 530
11802.88 477
11803.90 523
11804.93 534
11805.96 504
11806.98 534
11808.01 492
11809.04 481
11810.06 476
11811.09 452
11812.11 509
11813.14 482
11814.17 518
11815.19 539
11816.22 517
11817.25 537
11818.27 549
11819.30 523
11820.33 486
11821.36 538
11822.38 487
11823.41 485
11824.44 463
11825.46 507
11826.49 478
11827.52 512
11828.54 503
11829.57 495
11830.60 518
11831.63 543
11832.65 534
11833.68 500
11834.71 538
11835.74 560
11836.76 532
11837.79 502
11838.82 514
11839.85 526
11840.88 466
11841.90 536
11842.93 536
11843.96 485
11844.99 464
11846.01 521
11847.04 481
11848.07 522
11849.10 472
11850.13 469
11851.16 497
11852.18 517
11853.21 502
11854.24 517
11855.27 547
11856.30 504
11857.33 488
11858.35 514
11859.38 531
11860.41 537
11861.44 548
11862.47 546
11863.50 571
11864.53 530
11865.56 529
11866.58 483
11867.61 466
11868.64 519
11869.67 517
11870.70 499
11871.73 455
11872.76 485
11873.79 495
11874.82 479
11875.85 553
11876.88 506
11877.91 508
11878.93 530
11879.96 519
11880.99 552
11882.02 544
11883.05 516
11884.08 489
11885.11 518
11886.14 496
11887.17 520
11888.20 588
11889.23 557
11890.26 513
11891.29 495
11892.32 513
11893.35 549
11894.38 567
11895.41 623
11896.44 600
11897.47 631
11898.50 639
11899.53 534
11900.56 553
11901.59 591
11902.62 577
11903.65 575
11904.69 620
11905.72 639
11906.75 616
11907.78 643
11908.81 666
11909.84 724
11910.87 712
11911.90 747
11912.93 738
11913.96 703
11914.99 740
11916.02 771
11917.06 652
11918.09 617
11919.12 615
11920.15 612
11921.18 652
11922.21 697
11923.24 651
11924.27 615
11925.31 646
11926.34 641
11927.37 601
11928.40 593
11929.43 625
11930.46 613
11931.50 706
11932.53 724
11933.56 715
11934.59 788
11935.62 861
11936.65 937
11937.69 974
11938.72 956
11939.75 951
11940.78 947
11941.81 953
11942.85 882
11943.88 895
11944.91 908
11945.94 772
11946.98 753
11948.01 713
11949.04 694
11950.07 654
11951.11 611
11952.14 581
11953.17 567
11954.20 585
11955.24 578
11956.27 532
11957.30 525
11958.34 551
11959.37 525
11960.40 556
11961.43 521
11962.47 515
11963.50 516
11964.53 575
11965.57 584
11966.60 516
11967.63 531
11968.67 522
11969.70 524
11970.73 536
11971.77 536
11972.80 588
11973.83 560
11974.87 528
11975.90 523
11976.94 547
11977.97 534
11979.00 568
11980.04 561
11981.07 553
11982.10 569
11983.14 514
11984.17 525
11985.21 475
11986.24 531
11987.27 503
11988.31 529
11989.34 540
11990.38 514
11991.41 554
11992.45 568
11993.48 532
11994.51 489
11995.55 533
11996.58 508
11997.62 586
11998.65 563
11999.69 541
12000.72 516
12001.76 587
12002.79 571
12003.83 548
12004.86 549
12005.90 554
12006.93 541
12007.97 596
12009.00 568
12010.04 552
12011.07 645
12012.11 574
12013.14 610
12014.18 576
12015.21 566
12016.25 605
12017.28 592
12018.32 667
12019.35 670
12020.39 627
12021.43 643
12022.46 620
12023.50 625
12024.53 683
12025.57 659
12026.60 694
12027.64 698
12028.68 679
12029.71 704
12030.75 676
12031.78 621
12032.82 660
12033.86 607
12034.89 586
12035.93 638
12036.97 659
12038.00 670
12039.04 623
12040.07 660
12041.11 650
12042.15 673
12043.18 691
12044.22 647
12045.26 671
12046.29 681
12047.33 639
12048.37 664
12049.40 656
12050.44 658
12051.48 597
12052.52 626
12053.55 620
12054.59 596
12055.63 576
12056.66 713
12057.70 619
12058.74 610
12059.78 610
12060.81 616
12061.85 663
12062.89 604
12063.92 607
12064.96 673
12066.00 690
12067.04 587
12068.07 592
12069.11 691
12070.15 775
12071.19 777
12072.23 760
12073.26 701
12074.30 694
12075.34 704
12076.38 672
12077.42 689
12078.45 727
12079.49 667
12080.53 691
12081.57 709
12082.61 675
12083.64 695
12084.68 702
12085.72 738
12086.76 706
12087.80 686
12088.84 702
12089.88 708
12090.91 685
12091.95 666
12092.99 741
12094.03 755
12095.07 773
12096.11 734
12097.15 775
12098.19 783
12099.22 800
12100.26 799
12101.30 814
12102.34 776
12103.38 878
12104.42 889
12105.46 857
12106.50 945
12107.54 995
12108.58 1072
12109.62 1077
12110.66 1058
12111.70 1023
12112.74 1024
12113.77 1011
12114.81 1002
12115.85 976
12116.89 894
12117.93 909
12118.97 878
12120.01 868
12121.05 813
12122.09 782
12123.13 738
12124.17 649
12125.21 688
12126.25 626
12127.29 645
12128.33 657
12129.37 620
12130.41 573
12131.45 610
12132.50 603
12133.54 593
12134.58 593
12135.62 598
12136.66 580
12137.70 622
12138.74 603
12139.78 568
12140.82 578
12141.86 584
12142.90 581
12143.94 565
12144.98 529
12146.02 571
12147.07 520
12148.11 537
12149.15 575
12150.19 528
12151.23 549
12152.27 561
12153.31 559
12154.35 490
12155.40 567
12156.44 545
12157.48 540
12158.52 529
12159.56 548
12160.60 559
12161.64 518
12162.69 517
12163.73 506
12164.77 531
12165.81 523
12166.85 523
12167.90 498
12168.94 502
12169.98 494
12171.02 514
12172.06 480
12173.11 506
12174.15 486
12175.19 500
12176.23 471
12177.27 502
12178.32 542
12179.36 523
12180.40 504
12181.44 419
12182.49 491
12183.53 496
12184.57 447
12185.61 445
12186.66 498
12187.70 501
12188.74 510
12189.79 592
12190.83 571
12191.87 512
12192.91 537
12193.96 567
12195.00 567
12196.04 563
12197.09 560
12198.13 540
12199.17 541
12200.22 519
12201.26 510
12202.30 594
12203.35 505
12204.39 497
12205.43 511
12206.48 555
12207.52 546
12208.57 499
12209.61 472
12210.65 533
12211.70 524
12212.74 499
12213.78 488
12214.83 478
12215.87 474
12216.92 501
12217.96 505
12219.00 475
12220.05 500
12221.09 543
12222.14 540
12223.18 572
12224.23 508
12225.27 472
12226.31 513
12227.36 533
12228.40 532
12229.45 498
12230.49 527
12231.54 514
12232.58 570
12233.63 513
12234.67 503
12235.72 539
12236.76 578
12237.81 578
12238.85 531
12239.90 501
12240.94 545
12241.99 512
12243.03 509
12244.08 520
12245.12 511
12246.17 541
12247.21 605
12248.26 552
12249.30 459
12250.35 496
12251.39 490
12252.44 533
12253.49 492
12254.53 516
12255.58 536
12256.62 528
12257.67 504
12258.71 528
12259.76 473
12260.81 477
12261.85 516
12262.90 482
12263.94 470
12264.99 459
12266.04 447
12267.08 434
12268.13 423
12269.17 470
12270.22 490
12271.27 470
12272.31 444
12273.36 425
12274.41 417
12275.45 457
12276.50 459
12277.55 433
12278.59 452
12279.64 432
12280.69 475
12281.73 435
12282.78 437
12283.83 437
12284.87 423
12285.92 461
12286.97 472
12288.01 458
12289.06 500
12290.11 446
12291.16 446
12292.20 455
12293.25 449
12294.30 469
12295.35 438
12296.39 462
12297.44 438
12298.49 439
12299.54 409
12300.58 481
12301.63 428
12302.68 423
12303.73 398
12304.77 453
12305.82 453
12306.87 410
12307.92 419
12308.97 451
12310.01 483
12311.06 489
12312.11 503
12313.16 457
12314.21 477
12315.25 438
12316.30 466
12317.35 469
12318.40 476
12319.45 480
12320.50 416
12321.54 432
12322.59 447
12323.64 435
12324.69 422
12325.74 462
12326.79 396
12327.84 483
12328.89 387
12329.93 423
12330.98 416
12332.03 381
12333.08 424
12334.13 416
12335.18 416
12336.23 378
12337.28 414
12338.33 400
12339.38 394
12340.43 401
12341.47 432
12342.52 399
12343.57 418
12344.62 455
12345.67 415
12346.72 406
12347.77 357
12348.82 446
12349.87 403
12350.92 410
12351.97 400
12353.02 383
12354.07 407
12355.12 440
12356.17 419
12357.22 387
12358.27 446
12359.32 441
12360.37 441
12361.42 424
12362.47 420
12363.52 426
12364.57 406
12365.62 420
12366.67 417
12367.72 446
12368.77 427
12369.82 405
12370.87 428
12371.93 435
12372.98 455
12374.03 433
12375.08 400
12376.13 402
12377.18 467
12378.23 464
12379.28 486
12380.33 432
12381.38 427
12382.43 454
12383.49 439
12384.54 434
12385.59 432
12386.64 386
12387.69 420
12388.74 459
12389.79 434
12390.84 421
12391.90 425
12392.95 440
12394.00 485
12395.05 463
12396.10 432
12397.15 410
12398.21 444
12399.26 443
12400.31 436
12401.36 414
12402.41 478
12403.47 484
12404.52 471
12405.57 446
12406.62 459
12407.67 485
12408.73 483
12409.78 460
12410.83 437
12411.88 457
12412.94 496
12413.99 468
12415.04 482
12416.09 502
12417.15 484
12418.20 489
12419.25 505
12420.30 493
12421.36 505
12422.41 465
12423.46 461
12424.52 490
12425.57 489
12426.62 471
12427.67 451
12428.73 451
12429.78 484
12430.83 503
12431.89 481
12432.94 542
12433.99 496
12435.05 505
12436.10 436
12437.15 470
12438.21 537
12439.26 505
12440.31 491
12441.37 461
12442.42 477
12443.47 467
12444.53 516
12445.58 510
12446.64 512
12447.69 505
12448.74 468
12449.80 475
12450.85 508
12451.91 549
12452.96 522
12454.01 492
12455.07 512
12456.12 498
12457.18 510
12458.23 485
12459.29 516
12460.34 500
12461.39 478
12462.45 551
12463.50 545
12464.56 502
12465.61 495
12466.67 523
12467.72 585
12468.78 583
12469.83 551
12470.89 575
12471.94 540
12473.00 521
12474.05 550
12475.11 589
12476.16 533
12477.22 506
12478.27 537
12479.33 641
12480.38 606
12481.44 650
12482.49 658
12483.55 608
12484.60 649
12485.66 626
12486.71 710
12487.77 726
12488.83 692
12489.88 707
12490.94 705
12491.99 792
12493.05 768
12494.10 854
12495.16 932
12496.22 1055
12497.27 1109
12498.33 1274
12499.38 1343
12500.44 1491
12501.50 1568
12502.55 1610
12503.61 1670
12504.67 1702
12505.72 1642
12506.78 1512
12507.83 1427
12508.89 1301
12509.95 1223
12511.00 1048
12512.06 984
12513.12 901
12514.17 833
12515.23 822
12516.29 790
12517.34 718
12518.40 726
12519.46 728
12520.52 679
12521.57 681
12522.63 711
12523.69 672
12524.74 618
12525.80 629
12526.86 588
12527.92 623
12528.97 630
12530.03 610
12531.09 585
12532.15 569
12533.20 617
12534.26 570
12535.32 596
12536.38 639
12537.43 648
12538.49 660
12539.55 656
12540.61 620
12541.66 658
12542.72 655
12543.78 644
12544.84 673
12545.90 623
12546.95 608
12548.01 619
12549.07 621
12550.13 582
12551.19 569
12552.25 572
12553.30 562
12554.36 620
12555.42 593
12556.48 584
12557.54 610
12558.60 638
12559.65 630
12560.71 616
12561.77 597
12562.83 621
12563.89 673
12564.95 724
12566.01 681
12567.07 696
12568.13 667
12569.18 737
12570.24 694
12571.30 667
12572.36 674
12573.42 737
12574.48 818
12575.54 850
12576.60 833
12577.66 932
12578.72 920
12579.78 997
12580.84 1045
12581.90 1055
12582.96 1093
12584.02 1153
12585.07 1175
12586.13 1217
12587.19 1122
12588.25 1079
12589.31 970
12590.37 1005
12591.43 918
12592.49 872
12593.55 856
12594.61 832
12595.67 810
12596.73 840
12597.79 827
12598.86 807
12599.92 855
12600.98 798
12602.04 788
12603.10 767
12604.16 779
12605.22 773
12606.28 726
12607.34 688
12608.40 692
12609.46 655
12610.52 721
12611.58 703
12612.64 659
12613.70 663
12614.76 692
12615.83 643
12616.89 661
12617.95 636
12619.01 671
12620.07 594
12621.13 649
12622.19 665
12623.25 679
12624.32 676
12625.38 631
12626.44 667
12627.50 645
12628.56 620
12629.62 661
12630.68 651
12631.75 626
12632.81 642
12633.87 588
12634.93 604
12635.99 571
12637.05 612
12638.12 577
12639.18 595
12640.24 558
12641.30 603
12642.36 598
12643.43 573
12644.49 595
12645.55 590
12646.61 559
12647.68 631
12648.74 566
12649.80 594
12650.86 615
12651.93 613
12652.99 637
12654.05 643
12655.11 637
12656.18 682
12657.24 680
12658.30 686
12659.36 682
12660.43 673
12661.49 722
12662.55 741
12663.62 800
12664.68 780
12665.74 781
12666.81 725
12667.87 786
12668.93 784
12670.00 788
12671.06 721
12672.12 694
12673.19 687
12674.25 596
12675.31 661
12676.38 633
12677.44 635
12678.50 598
12679.57 606
12680.63 599
12681.69 696
12682.76 679
12683.82 673
12684.89 628
12685.95 627
12687.01 624
12688.08 650
12689.14 614
12690.21 649
12691.27 645
12692.33 640
12693.40 670
12694.46 632
12695.53 633
12696.59 653
12697.66 633
12698.72 604
12699.79 601
12700.85 685
12701.91 656
12702.98 594
12704.04 669
12705.11 701
12706.17 655
12707.24 742
12708.30 748
12709.37 658
12710.43 680
12711.50 702
12712.56 761
12713.63 756
12714.69 688
12715.76 707
12716.82 705
12717.89 652
12718.95 651
12720.02 647
12721.09 662
12722.15 618
12723.22 641
12724.28 610
12725.35 614
12726.41 620
12727.48 653
12728.54 624
12729.61 650
12730.68 603
12731.74 601
12732.81 604
12733.87 569
12734.94 603
12736.01 610
12737.07 596
12738.14 619
12739.20 617
12740.27 618
12741.34 649
12742.40 626
12743.47 624
12744.54 605
12745.60 562
12746.67 601
12747.74 591
12748.80 581
12749.87 578
12750.94 579
12752.00 573
12753.07 589
12754.14 550
12755.20 556
12756.27 536
12757.34 553
12758.40 548
12759.47 538
12760.54 521
12761.60 514
12762.67 478
12763.74 493
12764.81 557
12765.87 515
12766.94 505
12768.01 494
12769.08 479
12770.14 503
12771.21 495
12772.28 519
12773.35 498
12774.41 495
12775.48 507
12776.55 454
12777.62 511
12778.68 471
12779.75 442
12780.82 462
12781.89 474
12782.96 458
12784.02 439
12785.09 403
12786.16 486
12787.23 495
12788.30 459
12789.37 469
12790.43 461
12791.50 430
12792.57 432
12793.64 430
12794.71 403
12795.78 405
12796.84 436
12797.91 448
12798.98 471
12800.05 420
12801.12 412
12802.19 422
12803.26 448
12804.33 438
12805.40 408
12806.46 420
12807.53 448
12808.60 414
12809.67 439
12810.74 402
12811.81 420
12812.88 449
12813.95 418
12815.02 446
12816.09 457
12817.16 441
12818.23 451
12819.30 421
12820.37 435
12821.44 445
12822.50 452
12823.57 462
12824.64 465
12825.71 451
12826.78 508
12827.85 474
12828.92 465
12829.99 425
12831.06 425
12832.13 418
12833.20 436
12834.27 469
12835.34 431
12836.41 420
12837.49 468
12838.56 468
12839.63 439
12840.70 385
12841.77 376
12842.84 447
12843.91 392
12844.98 388
12846.05 423
12847.12 369
12848.19 397
12849.26 417
12850.33 401
12851.40 385
12852.47 397
12853.55 366
12854.62 391
12855.69 380
12856.76 370
12857.83 346
12858.90 367
12859.97 386
12861.04 418
12862.11 416
12863.19 403
12864.26 370
12865.33 370
12866.40 406
12867.47 397
12868.54 389
12869.62 327
12870.69 365
12871.76 377
12872.83 373
12873.90 354
12874.97 348
12876.05 362
12877.12 380
12878.19 363
12879.26 355
12880.33 347
12881.41 342
12882.48 370
12883.55 393
12884.62 367
12885.70 374
12886.77 394
12887.84 397
12888.91 392
12889.98 374
12891.06 380
12892.13 346
12893.20 358
12894.28 363
12895.35 356
12896.42 341
12897.49 355
12898.57 371
12899.64 396
12900.71 355
12901.79 386
12902.86 376
12903.93 360
12905.00 355
12906.08 297
12907.15 342
12908.22 284
12909.30 328
12910.37 398
12911.44 417
12912.52 369
12913.59 359
12914.66 317
12915.74 307
12916.81 335
12917.89 380
12918.96 331
12920.03 350
12921.11 341
12922.18 317
12923.25 357
12924.33 297
12925.40 318
12926.48 352
12927.55 369
12928.62 369
12929.70 355
12930.77 349
12931.85 295
12932.92 333
12934.00 316
12935.07 326
12936.14 351
12937.22 335
12938.29 289
12939.37 340
12940.44 329
12941.52 348
12942.59 344
12943.67 348
12944.74 367
12945.82 340
12946.89 344
12947.97 363
12949.04 334
12950.12 334
12951.19 344
12952.27 360
12953.34 351
12954.42 324
12955.49 331
12956.57 347
12957.64 349
12958.72 351
12959.79 392
12960.87 346
12961.94 372
12963.02 361
12964.10 311
12965.17 361
12966.25 337
12967.32 328
12968.40 314
12969.47 348
12970.55 351
12971.63 349
12972.70 305
12973.78 342
12974.85 349
12975.93 349
12977.01 349
12978.08 352
12979.16 324
12980.23 351
12981.31 377
12982.39 317
12983.46 314
12984.54 331
12985.62 366
12986.69 353
12987.77 335
12988.85 335
12989.92 360
12991.00 352
12992.08 347
12993.15 334
12994.23 353
12995.31 355
12996.38 408
12997.46 338
12998.54 354
12999.61 346
13000.69 329
13001.77 346
13002.85 364
13003.92 402
13005.00 408
13006.08 345
13007.16 342
13008.23 361
13009.31 380
13010.39 374
13011.47 403
13012.54 364
13013.62 371
13014.70 390
13015.78 356
13016.85 365
13017.93 373
13019.01 388
13020.09 365
13021.17 400
13022.24 443
13023.32 387
13024.40 390
13025.48 368
13026.56 349
13027.63 371
13028.71 387
13029.79 395
13030.87 416
13031.95 395
13033.03 376
13034.10 404
13035.18 405
13036.26 386
13037.34 392
13038.42 375
13039.50 381
13040.58 420
13041.66 431
13042.73 461
13043.81 397
13044.89 403
13045.97 403
13047.05 383
13048.13 405
13049.21 373
13050.29 399
13051.37 418
13052.45 417
13053.53 429
13054.60 438
13055.68 443
13056.76 457
13057.84 437
13058.92 428
13060.00 422
13061.08 439
13062.16 413
13063.24 433
13064.32 410
13065.40 417
13066.48 416
13067.56 409
13068.64 432
13069.72 416
13070.80 429
13071.88 368
13072.96 378
13074.04 421
13075.12 417
13076.20 431
13077.28 436
13078.36 408
13079.44 413
13080.52 404
13081.60 378
13082.68 382
13083.76 390
13084.84 393
13085.93 368
13087.01 370
13088.09 369
13089.17 357
13090.25 368
13091.33 411
13092.41 373
13093.49 388
13094.57 353
13095.65 368
13096.73 376
13097.82 301
13098.90 320
13099.98 338
13101.06 377
13102.14 394
13103.22 392
13104.30 325
13105.38 354
13106.47 379
13107.55 346
13108.63 340
13109.71 375
13110.79 352
13111.87 330
13112.96 332
13114.04 363
13115.12 352
13116.20 327
13117.28 366
13118.37 337
13119.45 323
13120.53 365
13121.61 359
13122.69 355
13123.78 333
13124.86 349
13125.94 348
13127.02 328
13128.11 320
13129.19 317
13130.27 371
13131.35 337
13132.44 344
13133.52 378
13134.60 377
13135.68 364
13136.77 350
13137.85 328
13138.93 317
13140.01 362
13141.10 364
13142.18 350
13143.26 340
13144.35 344
13145.43 331
13146.51 372
13147.60 360
13148.68 343
13149.76 352
13150.85 317
13151.93 323
13153.01 368
13154.10 358
13155.18 353
13156.26 304
13157.35 271
13158.43 325
13159.51 317
13160.60 337
13161.68 346
13162.77 341
13163.85 323
13164.93 348
13166.02 336
13167.10 321
13168.19 356
13169.27 326
13170.35 360
13171.44 338
13172.52 345
13173.61 348
13174.69 358
13175.78 368
13176.86 338
13177.94 321
13179.03 361
13180.11 366
13181.20 336
13182.28 318
13183.37 303
13184.45 364
13185.54 355
13186.62 360
13187.71 358
13188.79 313
13189.88 358
13190.96 360
13192.05 356
13193.13 351
13194.22 333
13195.30 341
13196.39 338
13197.47 332
13198.56 325
13199.64 342
13200.73 369
13201.81 344
13202.90 357
13203.98 363
13205.07 343
13206.16 304
13207.24 352
13208.33 276
13209.41 331
13210.50 329
13211.58 385
13212.67 365
13213.76 344
13214.84 319
13215.93 327
13217.01 342
13218.10 331
13219.19 343
13220.27 338
13221.36 348
13222.45 375
13223.53 349
13224.62 298
13225.70 295
13226.79 334
13227.88 346
13228.96 343
13230.05 328
13231.14 326
13232.22 337
13233.31 334
13234.40 317
13235.48 345
13236.57 330
13237.66 369
13238.74 337
13239.83 335
13240.92 325
13242.01 333
13243.09 357
13244.18 303
13245.27 306
13246.35 388
13247.44 351
13248.53 333
13249.62 345
13250.70 389
13251.79 398
13252.88 390
13253.97 344
13255.05 322
13256.14 370
13257.23 384
13258.32 351
13259.41 380
13260.49 368
13261.58 355
13262.67 353
13263.76 383
13264.85 304
13265.93 360
13267.02 384
13268.11 395
13269.20 424
13270.29 391
13271.37 359
13272.46 338
13273.55 344
13274.64 358
13275.73 359
13276.82 354
13277.91 346
13278.99 359
13280.08 397
13281.17 396
13282.26 385
13283.35 383
13284.44 407
13285.53 383
13286.62 381
13287.70 386
13288.79 395
13289.88 375
13290.97 393
13292.06 354
13293.15 384
13294.24 397
13295.33 437
13296.42 400
13297.51 397
13298.60 415
13299.69 409
13300.78 417
13301.87 416
13302.95 391
13304.04 405
13305.13 430
13306.22 414
13307.31 400
13308.40 395
13309.49 396
13310.58 421
13311.67 424
13312.76 433
13313.85 449
13314.94 438
13316.03 458
13317.12 501
13318.21 471
13319.30 464
13320.39 454
13321.48 437
13322.58 442
13323.67 480
13324.76 466
13325.85 406
13326.94 417
13328.03 449
13329.12 476
13330.21 493
13331.30 449
13332.39 457
13333.48 471
13334.57 410
13335.66 454
13336.75 423
13337.85 474
13338.94 466
13340.03 469
13341.12 432
13342.21 450
13343.30 481
13344.39 490
13345.48 461
13346.58 442
13347.67 494
13348.76 495
13349.85 497
13350.94 465
13352.03 528
13353.12 536
13354.22 483
13355.31 449
13356.40 445
13357.49 498
13358.58 518
13359.68 511
13360.77 526
13361.86 529
13362.95 510
13364.04 506
13365.14 543
13366.23 547
13367.32 531
13368.41 550
13369.51 548
13370.60 554
13371.69 520
13372.78 596
13373.87 591
13374.97 574
13376.06 577
13377.15 637
13378.25 669
13379.34 609
13380.43 596
13381.52 520
13382.62 542
13383.71 588
13384.80 535
13385.90 525
13386.99 500
13388.08 458
13389.17 475
13390.27 531
13391.36 489
13392.45 471
13393.55 486
13394.64 470
13395.73 453
13396.83 475
13397.92 437
13399.02 427
13400.11 448
13401.20 432
13402.30 432
13403.39 411
13404.48 422
13405.58 403
13406.67 455
13407.77 442
13408.86 429
13409.95 468
13411.05 457
13412.14 448
13413.24 426
13414.33 393
13415.42 421
13416.52 441
13417.61 428
13418.71 441
13419.80 437
13420.90 435
13421.99 408
13423.08 409
13424.18 376
13425.27 448
13426.37 441
13427.46 453
13428.56 408
13429.65 395
13430.75 458
13431.84 436
13432.94 424
13434.03 403
13435.13 419
13436.22 451
13437.32 396
13438.41 406
13439.51 396
13440.60 427
13441.70 452
13442.79 438
13443.89 484
13444.98 463
13446.08 498
13447.18 486
13448.27 484
13449.37 460
13450.46 468
13451.56 514
13452.65 493
13453.75 444
13454.85 465
13455.94 474
13457.04 502
13458.13 446
13459.23 465
13460.33 502
13461.42 521
13462.52 491
13463.61 495
13464.71 500
13465.81 512
13466.90 489
13468.00 481
13469.10 477
13470.19 470
13471.29 507
13472.38 526
13473.48 563
13474.58 506
13475.67 518
13476.77 548
13477.87 503
13478.96 511
13480.06 488
13481.16 504
13482.26 514
13483.35 534
13484.45 500
13485.55 498
13486.64 516
13487.74 517
13488.84 552
13489.94 518
13491.03 523
13492.13 546
13493.23 583
13494.32 531
13495.42 616
13496.52 580
13497.62 627
13498.72 578
13499.81 581
13500.91 592
13502.01 576
13503.11 643
13504.20 665
13505.30 640
13506.40 670
13507.50 622
13508.60 687
13509.69 676
13510.79 697
13511.89 692
13512.99 695
13514.09 661
13515.18 653
13516.28 666
13517.38 678
13518.48 704
13519.58 652
13520.68 588
13521.78 564
13522.87 570
13523.97 524
13525.07 532
13526.17 481
13527.27 498
13528.37 511
13529.47 509
13530.57 522
13531.66 491
13532.76 448
13533.86 473
13534.96 455
13536.06 491
13537.16 443
13538.26 448
13539.36 435
13540.46 470
13541.56 487
13542.66 453
13543.76 468
13544.86 468
13545.96 456
13547.05 437
13548.15 447
13549.25 445
13550.35 416
13551.45 440
13552.55 461
13553.65 443
13554.75 480
13555.85 472
13556.95 439
13558.05 433
13559.15 426
13560.25 401
13561.35 383
13562.45 393
13563.55 411
13564.65 410
13565.75 409
13566.85 451
13567.96 441
13569.06 440
13570.16 410
13571.26 380
13572.36 411
13573.46 397
13574.56 420
13575.66 406
13576.76 386
13577.86 394
13578.96 391
13580.06 396
13581.16 413
13582.27 414
13583.37 457
13584.47 391
13585.57 385
13586.67 411
13587.77 370
13588.87 371
13589.97 430
13591.08 451
13592.18 447
13593.28 456
13594.38 449
13595.48 485
13596.58 447
13597.68 384
13598.79 399
13599.89 424
13600.99 418
13602.09 385
13603.19 403
13604.30 401
13605.40 424
13606.50 456
13607.60 454
13608.70 447
13609.81 457
13610.91 457
13612.01 458
13613.11 403
13614.21 421
13615.32 454
13616.42 442
13617.52 420
13618.62 455
13619.73 475
13620.83 506
13621.93 432
13623.03 428
13624.14 394
13625.24 389
13626.34 439
13627.45 463
13628.55 457
13629.65 422
13630.75 445
13631.86 474
13632.96 448
13634.06 441
13635.17 408
13636.27 456
13637.37 518
13638.48 463
13639.58 437
13640.68 433
13641.79 491
13642.89 456
13643.99 423
13645.10 435
13646.20 462
13647.30 428
13648.41 416
13649.51 446
13650.62 457
13651.72 445
13652.82 432
13653.93 426
13655.03 442
13656.14 498
13657.24 458
13658.34 410
13659.45 421
13660.55 449
13661.66 431
13662.76 403
13663.87 373
13664.97 456
13666.07 381
13667.18 376
13668.28 396
13669.39 391
13670.49 434
13671.60 429
13672.70 373
13673.81 368
13674.91 458
13676.02 451
13677.12 409
13678.23 364
13679.33 413
13680.44 396
13681.54 421
13682.65 435
13683.75 398
13684.86 408
13685.96 426
13687.07 435
13688.17 438
13689.28 419
13690.38 387
13691.49 413
13692.59 428
13693.70 435
13694.80 400
13695.91 404
13697.02 401
13698.12 422
13699.23 386
13700.33 416
13701.44 419
13702.55 475
13703.65 422
13704.76 427
13705.86 430
13706.97 455
13708.08 419
13709.18 444
13710.29 528
13711.39 484
13712.50 500
13713.61 406
13714.71 431
13715.82 425
13716.93 454
13718.03 527
13719.14 550
13720.25 505
13721.35 476
13722.46 466
13723.57 476
13724.67 448
13725.78 469
13726.89 494
13727.99 481
13729.10 491
13730.21 541
13731.31 508
13732.42 557
13733.53 542
13734.64 515
13735.74 513
13736.85 521
13737.96 537
13739.07 556
13740.17 545
13741.28 591
13742.39 573
13743.50 584
13744.60 628
13745.71 596
13746.82 616
13747.93 633
13749.03 591
13750.14 575
13751.25 582
13752.36 610
13753.47 596
13754.57 618
13755.68 600
13756.79 602
13757.90 622
13759.01 704
13760.11 721
13761.22 667
13762.33 690
13763.44 699
13764.55 719
13765.66 663
13766.76 700
13767.87 727
13768.98 747
13770.09 802
13771.20 868
13772.31 875
13773.42 869
13774.53 940
13775.63 992
13776.74 1040
13777.85 1083
13778.96 1100
13780.07 1104
13781.18 1134
13782.29 1121
13783.40 1156
13784.51 1116
13785.62 1060
13786.73 1035
13787.83 1034
13788.94 983
13790.05 942
13791.16 919
13792.27 806
13793.38 842
13794.49 783
13795.60 751
13796.71 683
13797.82 684
13798.93 652
13800.04 637
13801.15 637
13802.26 621
13803.37 618
13804.48 638
13805.59 675
13806.70 609
13807.81 607
13808.92 618
13810.03 587
13811.14 577
13812.25 645
13813.36 670
13814.47 635
13815.58 604
13816.69 656
13817.80 670
13818.91 591
13820.03 571
13821.14 644
13822.25 655
13823.36 677
13824.47 602
13825.58 599
13826.69 575
13827.80 590
13828.91 585
13830.02 526
13831.13 527
13832.25 589
13833.36 578
13834.47 526
13835.58 536
13836.69 539
13837.80 537
13838.91 590
13840.02 557
13841.14 571
13842.25 582
13843.36 595
13844.47 576
13845.58 539
13846.69 556
13847.81 548
13848.92 606
13850.03 615
13851.14 588
13852.25 622
13853.37 577
13854.48 548
13855.59 527
13856.70 573
13857.81 648
13858.93 661
13860.04 699
13861.15 660
13862.26 614
13863.38 566
13864.49 661
13865.60 674
13866.71 672
13867.83 701
13868.94 708
13870.05 698
13871.16 760
13872.28 707
13873.39 802
13874.50 738
13875.61 712
13876.73 723
13877.84 729
13878.95 765
13880.07 700
13881.18 699
13882.29 742
13883.41 682
13884.52 630
13885.63 686
13886.75 677
13887.86 619
13888.97 663
13890.09 616
13891.20 593
13892.31 608
13893.43 639
13894.54 631
13895.65 660
13896.77 682
13897.88 707
13899.00 665
13900.11 668
13901.22 725
13902.34 681
13903.45 643
13904.57 642
13905.68 698
13906.79 713
13907.91 727
13909.02 666
13910.14 657
13911.25 664
13912.37 630
13913.48 593
13914.59 665
13915.71 638
13916.82 670
13917.94 698
13919.05 619
13920.17 592
13921.28 573
13922.40 542
13923.51 545
13924.63 527
13925.74 546
13926.86 495
13927.97 576
13929.09 571
13930.20 526
13931.32 535
13932.43 508
13933.55 490
13934.66 503
13935.78 538
13936.89 506
13938.01 501
13939.12 532
13940.24 488
13941.35 520
13942.47 533
13943.59 506
13944.70 545
13945.82 524
13946.93 522
13948.05 473
13949.16 540
13950.28 491
13951.40 506
13952.51 529
13953.63 531
13954.74 517
13955.86 486
13956.98 533
13958.09 549
13959.21 532
13960.33 537
13961.44 550
13962.56 509
13963.67 477
13964.79 512
13965.91 499
13967.02 492
13968.14 483
13969.26 484
13970.37 477
13971.49 489
13972.61 496
13973.72 495
13974.84 488
13975.96 535
13977.08 491
13978.19 534
13979.31 542
13980.43 477
13981.54 533
13982.66 517
13983.78 539
13984.90 518
13986.01 501
13987.13 499
13988.25 519
13989.37 556
13990.48 516
13991.60 499
13992.72 532
13993.84 511
13994.95 560
13996.07 455
13997.19 492
13998.31 506
13999.42 506
14000.54 485
14001.66 532
14002.78 543
14003.90 576
14005.01 514
14006.13 490
14007.25 498
14008.37 500
14009.49 542
14010.61 521
14011.72 505
14012.84 568
14013.96 544
14015.08 523
14016.20 477
14017.32 468
14018.43 512
14019.55 542
14020.67 540
14021.79 552
14022.91 526
14024.03 559
14025.15 561
14026.27 569
14027.39 550
14028.50 520
14029.62 573
14030.74 611
14031.86 613
14032.98 564
14034.10 523
14035.22 553
14036.34 545
14037.46 513
14038.58 514
14039.70 522
14040.82 561
14041.94 558
14043.06 584
14044.18 528
14045.30 489
14046.41 484
14047.53 459
14048.65 452
14049.77 453
14050.89 464
14052.01 506
14053.13 479
14054.25 463
14055.37 485
14056.49 508
14057.61 485
14058.74 455
14059.86 460
14060.98 431
14062.10 506
14063.22 501
14064.34 484
14065.46 463
14066.58 518
14067.70 500
14068.82 558
14069.94 515
14071.06 476
14072.18 480
14073.30 481
14074.42 444
14075.54 465
14076.66 481
14077.79 538
14078.91 527
14080.03 493
14081.15 493
14082.27 486
14083.39 529
14084.51 489
14085.63 484
14086.76 541
14087.88 529
14089.00 550
14090.12 535
14091.24 521
14092.36 533
14093.48 509
14094.61 531
14095.73 554
14096.85 567
14097.97 543
14099.09 539
14100.22 553
14101.34 610
14102.46 715
14103.58 670
14104.70 630
14105.83 663
14106.95 705
14108.07 630
14109.19 643
14110.31 634
14111.44 641
14112.56 616
14113.68 596
14114.80 601
14115.93 573
14117.05 569
14118.17 550
14119.29 506
14120.42 469
14121.54 470
14122.66 489
14123.79 505
14124.91 454
14126.03 476
14127.15 460
14128.28 404
14129.40 437
14130.52 468
14131.65 453
14132.77 446
14133.89 431
14135.02 446
14136.14 442
14137.26 469
14138.39 492
14139.51 416
14140.63 433
14141.76 451
14142.88 424
14144.00 428
14145.13 440
14146.25 440
14147.38 417
14148.50 437
14149.62 445
14150.75 445
14151.87 413
14152.99 414
14154.12 456
14155.24 409
14156.37 431
14157.49 424
14158.62 449
14159.74 427
14160.86 395
14161.99 393
14163.11 424
14164.24 421
14165.36 422
14166.49 423
14167.61 441
14168.74 407
14169.86 407
14170.99 395
14172.11 426
14173.23 422
14174.36 422
14175.48 398
14176.61 419
14177.73 390
14178.86 406
14179.98 407
14181.11 392
14182.23 410
14183.36 422
14184.49 432
14185.61 388
14186.74 458
14187.86 413
14188.99 381
14190.11 348
14191.24 394
14192.36 395
14193.49 409
14194.61 400
14195.74 425
14196.87 410
14197.99 391
14199.12 374
14200.24 397
14201.37 413
14202.50 413
14203.62 423
14204.75 365
14205.87 406
14207.00 362
14208.13 358
14209.25 342
14210.38 322
14211.50 383
14212.63 374
14213.76 390
14214.88 358
14216.01 344
14217.14 366
14218.26 383
14219.39 377
14220.52 398
14221.64 366
14222.77 415
14223.90 388
14225.02 382
14226.15 355
14227.28 360
14228.41 346
14229.53 366
14230.66 359
14231.79 352
14232.91 377
14234.04 373
14235.17 348
14236.30 348
14237.42 340
14238.55 365
14239.68 401
14240.81 360
14241.93 353
14243.06 360
14244.19 360
14245.32 334
14246.44 399
14247.57 379
14248.70 340
14249.83 397
14250.95 383
14252.08 366
14253.21 347
14254.34 370
14255.47 395
14256.59 403
14257.72 361
14258.85 324
14259.98 332
14261.11 413
14262.24 386
14263.36 343
14264.49 312
14265.62 311
14266.75 332
14267.88 318
14269.01 344
14270.14 350
14271.26 332
14272.39 357
14273.52 348
14274.65 308
14275.78 347
14276.91 349
14278.04 335
14279.17 353
14280.30 357
14281.42 293
14282.55 318
14283.68 345
14284.81 366
14285.94 340
14287.07 308
14288.20 312
14289.33 336
14290.46 346
14291.59 326
14292.72 321
14293.85 336
14294.98 341
14296.11 336
14297.24 377
14298.37 306
14299.50 327
14300.63 305
14301.76 323
14302.89 304
14304.02 282
14305.15 295
14306.28 325
14307.41 289
14308.54 304
14309.67 300
14310.80 321
14311.93 289
14313.06 291
14314.19 290
14315.32 321
14316.45 303
14317.58 304
14318.71 300
14319.84 324
14320.97 347
14322.10 357
14323.23 301
14324.36 314
14325.49 316
14326.63 293
14327.76 279
14328.89 310
14330.02 297
14331.15 313
14332.28 305
14333.41 248
14334.54 282
14335.67 270
14336.81 276
14337.94 278
14339.07 295
14340.20 288
14341.33 284
14342.46 328
14343.59 290
14344.73 286
14345.86 280
14346.99 282
14348.12 271
14349.25 266
14350.38 246
14351.52 296
14352.65 287
14353.78 253
14354.91 285
14356.04 302
14357.18 270
14358.31 261
14359.44 264
14360.57 277
14361.71 262
14362.84 306
14363.97 255
14365.10 264
14366.24 296
14367.37 299
14368.50 339
14369.63 337
14370.77 316
14371.90 292
14373.03 280
14374.16 265
14375.30 319
14376.43 334
14377.56 272
14378.70 256
14379.83 301
14380.96 315
14382.09 274
14383.23 287
14384.36 297
14385.49 316
14386.63 306
14387.76 285
14388.89 310
14390.03 331
14391.16 329
14392.29 287
14393.43 281
14394.56 313
14395.70 293
14396.83 285
14397.96 304
14399.10 296
14400.23 304
14401.36 328
14402.50 283
14403.63 283
14404.77 281
14405.90 310
14407.03 311
14408.17 278
14409.30 296
14410.44 291
14411.57 295
14412.71 265
14413.84 293
14414.97 308
14416.11 287
14417.24 303
14418.38 331
14419.51 334
14420.65 337
14421.78 321
14422.92 350
14424.05 370
14425.19 315
14426.32 285
14427.46 359
14428.59 323
14429.73 323
14430.86 324
14432.00 308
14433.13 340
14434.27 341
14435.40 339
14436.54 353
14437.67 361
14438.81 359
14439.94 377
14441.08 382
14442.21 363
14443.35 358
14444.48 335
14445.62 359
14446.76 314
14447.89 342
14449.03 333
14450.16 330
14451.30 345
14452.43 337
14453.57 312
14454.71 314
14455.84 338
14456.98 314
14458.11 359
14459.25 357
14460.39 344
14461.52 346
14462.66 326
14463.80 311
14464.93 348
14466.07 389
14467.20 343
14468.34 379
14469.48 372
14470.61 343
14471.75 362
14472.89 289
14474.02 380
14475.16 371
14476.30 371
14477.43 417
14478.57 432
14479.71 389
14480.85 366
14481.98 425
14483.12 400
14484.26 416
14485.39 402
14486.53 393
14487.67 447
14488.81 385
14489.94 343
14491.08 387
14492.22 396
14493.36 406
14494.49 409
14495.63 377
14496.77 397
14497.91 350
14499.04 389
14500.18 369
14501.32 314
14502.46 363
14503.59 330
14504.73 344
14505.87 307
14507.01 328
14508.15 318
14509.28 357
14510.42 344
14511.56 291
14512.70 342
14513.84 330
14514.98 332
14516.11 331
14517.25 344
14518.39 321
14519.53 302
14520.67 364
14521.81 350
14522.95 306
14524.08 323
14525.22 292
14526.36 297
14527.50 283
14528.64 315
14529.78 355
14530.92 328
14532.06 300
14533.20 301
14534.33 326
14535.47 300
14536.61 333
14537.75 326
14538.89 313
14540.03 305
14541.17 346
14542.31 331
14543.45 370
14544.59 333
14545.73 334
14546.87 346
14548.01 319
14549.15 318
14550.29 337
14551.43 322
14552.57 292
14553.71 284
14554.85 288
14555.99 296
14557.13 299
14558.27 307
14559.41 304
14560.55 334
14561.69 353
14562.83 315
14563.97 338
14565.11 311
14566.25 296
14567.39 344
14568.53 345
14569.67 320
14570.81 320
14571.95 335
14573.09 385
14574.23 353
14575.37 339
14576.51 346
14577.65 327
14578.79 332
14579.94 331
14581.08 348
14582.22 310
14583.36 324
14584.50 328
14585.64 339
14586.78 328
14587.92 321
14589.06 345
14590.21 332
14591.35 353
14592.49 366
14593.63 372
14594.77 328
14595.91 365
14597.05 354
14598.20 394
14599.34 358
14600.48 356
14601.62 358
14602.76 361
14603.90 347
14605.05 344
14606.19 375
14607.33 394
14608.47 375
14609.61 312
14610.76 370
14611.90 422
14613.04 386
14614.18 376
14615.32 370
14616.47 340
14617.61 348
14618.75 380
14619.89 385
14621.04 387
14622.18 370
14623.32 404
14624.46 403
14625.61 391
14626.75 422
14627.89 391
14629.04 413
14630.18 432
14631.32 380
14632.46 352
14633.61 431
14634.75 478
14635.89 453
14637.04 449
14638.18 507
14639.32 496
14640.47 470
14641.61 512
14642.75 541
14643.90 493
14645.04 505
14646.18 507
14647.33 498
14648.47 462
14649.61 483
14650.76 446
14651.90 495
14653.05 456
14654.19 416
14655.33 409
14656.48 390
14657.62 413
14658.76 360
14659.91 353
14661.05 356
14662.20 350
14663.34 370
14664.49 374
14665.63 362
14666.77 356
14667.92 362
14669.06 344
14670.21 323
14671.35 337
14672.50 366
14673.64 356
14674.79 349
14675.93 348
14677.07 378
14678.22 381
14679.36 342
14680.51 311
14681.65 323
14682.80 326
14683.94 354
14685.09 339
14686.23 299
14687.38 319
14688.52 309
14689.67 313
14690.81 333
14691.96 318
14693.10 343
14694.25 315
14695.40 302
14696.54 305
14697.69 287
14698.83 292
14699.98 332
14701.12 320
14702.27 341
14703.41 315
14704.56 320
14705.71 275
14706.85 281
14708.00 331
14709.14 309
14710.29 310
14711.44 262
14712.58 295
14713.73 325
14714.87 277
14716.02 308
14717.17 287
14718.31 292
14719.46 288
14720.61 304
14721.75 277
14722.90 297
14724.05 294
14725.19 275
14726.34 294
14727.49 319
14728.63 306
14729.78 287
14730.93 313
14732.07 287
14733.22 288
14734.37 315
14735.51 319
14736.66 292
14737.81 313
14738.95 297
14740.10 344
14741.25 334
14742.40 284
14743.54 293
14744.69 306
14745.84 306
14746.99 306
14748.13 308
14749.28 296
14750.43 297
14751.58 290
14752.72 329
14753.87 304
14755.02 294
14756.17 302
14757.31 303
14758.46 317
14759.61 331
14760.76 314
14761.91 321
14763.05 349
14764.20 345
14765.35 344
14766.50 302
14767.65 327
14768.80 326
14769.94 329
14771.09 285
14772.24 296
14773.39 319
14774.54 352
14775.69 351
14776.83 332
14777.98 297
14779.13 314
14780.28 284
14781.43 355
14782.58 312
14783.73 338
14784.88 357
14786.03 328
14787.17 375
14788.32 337
14789.47 326
14790.62 357
14791.77 366
14792.92 322
14794.07 353
14795.22 362
14796.37 350
14797.52 351
14798.67 398
14799.82 366
14800.97 401
14802.12 431
14803.26 413
14804.41 434
14805.56 411
14806.71 380
14807.86 385
14809.01 412
14810.16 382
14811.31 387
14812.46 358
14813.61 349
14814.76 390
14815.91 404
14817.06 365
14818.21 324
14819.36 368
14820.51 389
14821.66 368
14822.82 351
14823.97 369
14825.12 419
14826.27 389
14827.42 334
14828.57 358
14829.72 312
14830.87 387
14832.02 408
14833.17 323
14834.32 335
14835.47 342
14836.62 324
14837.77 322
14838.93 308
14840.08 326
14841.23 320
14842.38 317
14843.53 349
14844.68 281
14845.83 297
14846.98 325
14848.14 294
14849.29 311
14850.44 284
14851.59 273
14852.74 269
14853.89 275
14855.04 260
14856.20 264
14857.35 282
14858.50 295
14859.65 262
14860.80 280
14861.96 257
14863.11 280
14864.26 269
14865.41 261
14866.56 253
14867.72 260
14868.87 277
14870.02 271
14871.17 228
14872.32 239
14873.48 259
14874.63 281
14875.78 275
14876.93 262
14878.09 273
14879.24 283
14880.39 283
14881.54 255
14882.70 260
14883.85 232
14885.00 264
14886.16 287
14887.31 266
14888.46 257
14889.61 253
14890.77 262
14891.92 236
14893.07 224
14894.23 266
14895.38 266
14896.53 308
14897.69 259
14898.84 236
14899.99 231
14901.15 297
14902.30 271
14903.45 262
14904.61 234
14905.76 253
14906.91 263
14908.07 249
14909.22 266
14910.38 279
14911.53 242
14912.68 252
14913.84 247
14914.99 261
14916.15 236
14917.30 258
14918.45 285
14919.61 262
14920.76 226
14921.92 274
14923.07 274
14924.22 265
14925.38 259
14926.53 265
14927.69 261
14928.84 289
14930.00 268
14931.15 239
14932.31 278
14933.46 258
14934.62 271
14935.77 268
14936.93 318
14938.08 284
14939.24 266
14940.39 276
14941.55 254
14942.70 250
14943.86 234
14945.01 277
14946.17 231
14947.32 234
14948.48 270
14949.63 320
14950.79 268
14951.94 278
14953.10 297
14954.25 257
14955.41 256
14956.56 305
14957.72 290
14958.88 306
14960.03 270
14961.19 288
14962.34 275
14963.50 284
14964.65 275
14965.81 277
14966.97 286
14968.12 280
14969.28 269
14970.43 292
14971.59 251
14972.75 248
14973.90 260
14975.06 265
14976.22 259
14977.37 215
14978.53 254
14979.69 284
14980.84 288
14982.00 277
14983.16 238
14984.31 276
14985.47 236
14986.63 239
14987.78 206
14988.94 270
14990.10 256
14991.25 234
14992.41 266
14993.57 241
14994.72 240
14995.88 246
14997.04 265
14998.20 219
14999.35 223
15000.51 267
15001.67 236
15002.82 203
15003.98 225
15005.14 236
15006.30 260
15007.45 229
15008.61 237
15009.77 245
15010.93 231
15012.09 226
15013.24 225
15014.40 216
15015.56 210
15016.72 211
15017.87 216
15019.03 217
15020.19 222
15021.35 222
15022.51 237
15023.67 237
15024.82 231
15025.98 211
15027.14 207
15028.30 255
15029.46 223
15030.62 249
15031.77 235
15032.93 252
15034.09 264
15035.25 233
15036.41 195
15037.57 185
15038.73 220
15039.88 209
15041.04 206
15042.20 215
15043.36 208
15044.52 198
15045.68 198
15046.84 195
15048.00 225
15049.16 193
15050.32 200
15051.47 244
15052.63 221
15053.79 231
15054.95 230
15056.11 212
15057.27 218
15058.43 194
15059.59 186
15060.75 192
15061.91 208
15063.07 190
15064.23 202
15065.39 198
15066.55 249
15067.71 222
15068.87 212
15070.03 242
15071.19 220
15072.35 190
15073.51 197
15074.67 195
15075.83 185
15076.99 189
15078.15 194
15079.31 171
15080.47 207
15081.63 174
15082.79 215
15083.95 195
15085.11 184
15086.27 189
15087.43 187
15088.59 201
15089.76 188
15090.92 204
15092.08 159
15093.24 198
15094.40 208
15095.56 213
15096.72 197
15097.88 193
15099.04 189
15100.20 191
15101.37 216
15102.53 190
15103.69 170
15104.85 230
15106.01 224
15107.17 174
15108.33 215
15109.50 180
15110.66 226
15111.82 226
15112.98 218
15114.14 203
15115.30 196
15116.47 210
15117.63 218
15118.79 184
15119.95 161
15121.11 230
15122.27 248
15123.44 211
15124.60 181
15125.76 194
15126.92 215
15128.09 218
15129.25 206
15130.41 185
15131.57 187
15132.73 257
15133.90 230
15135.06 194
15136.22 183
15137.38 200
15138.55 205
15139.71 178
15140.87 199
15142.04 209
15143.20 190
15144.36 179
15145.52 185
15146.69 190
15147.85 194
15149.01 198
15150.18 223
15151.34 190
15152.50 203
15153.67 187
15154.83 206
15155.99 209
15157.16 217
15158.32 196
15159.48 216
15160.65 223
15161.81 215
15162.97 190
15164.14 197
15165.30 211
15166.46 207
15167.63 202
15168.79 211
15169.95 237
15171.12 215
15172.28 175
15173.45 199
15174.61 199
15175.77 213
15176.94 203
15178.10 224
15179.27 213
15180.43 194
15181.60 224
15182.76 216
15183.92 192
15185.09 191
15186.25 220
15187.42 217
15188.58 225
15189.75 218
15190.91 219
15192.08 221
15193.24 201
15194.41 205
15195.57 222
15196.74 220
15197.90 202
15199.07 197
15200.23 201
15201.40 183
15202.56 194
15203.73 200
15204.89 213
15206.06 242
15207.22 223
15208.39 255
15209.55 240
15210.72 230
15211.88 251
15213.05 256
15214.21 234
15215.38 196
15216.54 233
15217.71 217
15218.88 217
15220.04 234
15221.21 246
15222.37 238
15223.54 234
15224.71 265
15225.87 247
15227.04 245
15228.20 232
15229.37 264
15230.54 235
15231.70 227
15232.87 235
15234.03 249
15235.20 283
15236.37 267
15237.53 257
15238.70 281
15239.87 254
15241.03 252
15242.20 216
15243.37 248
15244.53 268
15245.70 254
15246.87 267
15248.03 260
15249.20 232
15250.37 252
15251.53 221
15252.70 239
15253.87 222
15255.04 226
15256.20 238
15257.37 261
15258.54 234
15259.70 220
15260.87 240
15262.04 223
15263.21 205
15264.37 223
15265.54 243
15266.71 228
15267.88 242
15269.04 229
15270.21 226
15271.38 222
15272.55 224
15273.72 211
15274.88 232
15276.05 225
15277.22 229
15278.39 247
15279.56 193
15280.72 227
15281.89 227
15283.06 219
15284.23 226
15285.40 238
15286.56 194
15287.73 200
15288.90 202
15290.07 214
15291.24 208
15292.41 192
15293.58 230
15294.74 177
15295.91 174
15297.08 196
15298.25 224
15299.42 202
15300.59 216
15301.76 204
15302.93 180
15304.09 219
15305.26 198
15306.43 233
15307.60 200
15308.77 227
15309.94 252
15311.11 189
15312.28 200
15313.45 242
15314.62 207
15315.79 204
15316.96 244
15318.13 205
15319.30 200
15320.46 219
15321.63 211
15322.80 192
15323.97 233
15325.14 248
15326.31 223
15327.48 216
15328.65 201
15329.82 230
15330.99 200
15332.16 203
15333.33 225
15334.50 199
15335.67 221
15336.84 226
15338.01 193
15339.18 209
15340.36 198
15341.53 206
15342.70 238
15343.87 225
15345.04 204
15346.21 217
15347.38 237
15348.55 241
15349.72 214
15350.89 210
15352.06 224
15353.23 234
15354.40 191
15355.57 211
15356.75 219
15357.92 223
15359.09 234
15360.26 204
15361.43 223
15362.60 229
15363.77 222
15364.94 205
15366.11 203
15367.29 236
15368.46 234
15369.63 211
15370.80 242
15371.97 233
15373.14 203
15374.32 210
15375.49 222
15376.66 216
15377.83 214
15379.00 226
15380.17 230
15381.35 206
15382.52 203
15383.69 200
15384.86 193
15386.03 210
15387.21 217
15388.38 233
15389.55 199
15390.72 224
15391.90 226
15393.07 215
15394.24 240
15395.41 265
15396.59 224
15397.76 219
15398.93 215
15400.10 225
15401.28 221
15402.45 203
15403.62 226
15404.79 195
15405.97 210
15407.14 222
15408.31 213
15409.49 223
15410.66 203
15411.83 206
15413.01 241
15414.18 242
15415.35 210
15416.53 200
15417.70 223
15418.87 216
15420.05 237
15421.22 233
15422.39 218
15423.57 200
15424.74 221
15425.91 224
15427.09 215
15428.26 196
15429.43 200
15430.61 217
15431.78 173
15432.96 164
15434.13 158
15435.30 212
15436.48 216
15437.65 208
15438.83 185
15440.00 195
15441.17 230
15442.35 192
15443.52 195
15444.70 196
15445.87 233
15447.05 224
15448.22 218
15449.40 158
15450.57 172
15451.75 206
15452.92 232
15454.09 221
15455.27 184
15456.44 201
15457.62 233
15458.79 203
15459.97 165
15461.14 188
15462.32 176
15463.49 186
15464.67 211
15465.84 192
15467.02 196
15468.19 260
15469.37 224
15470.55 206
15471.72 209
15472.90 212
15474.07 232
15475.25 185
15476.42 199
15477.60 155
15478.77 162
15479.95 197
15481.13 191
15482.30 217
15483.48 202
15484.65 194
15485.83 190
15487.00 204
15488.18 210
15489.36 176
15490.53 167
15491.71 202
15492.89 212
15494.06 252
15495.24 200
15496.41 192
15497.59 205
15498.77 187
15499.94 201
15501.12 188
15502.30 211
15503.47 177
15504.65 216
15505.83 207
15507.00 181
15508.18 179
15509.36 211
15510.53 192
15511.71 173
15512.89 186
15514.06 182
15515.24 187
15516.42 182
15517.60 202
15518.77 197
15519.95 178
15521.13 207
15522.30 217
15523.48 205
15524.66 175
15525.84 189
15527.01 220
15528.19 191
15529.37 193
15530.55 184
15531.73 170
15532.90 195
15534.08 213
15535.26 197
15536.44 222
15537.61 169
15538.79 205
15539.97 192
15541.15 221
15542.33 186
15543.50 210
15544.68 177
15545.86 208
15547.04 224
15548.22 234
15549.40 193
15550.57 214
15551.75 199
15552.93 201
15554.11 218
15555.29 217
15556.47 176
15557.65 154
15558.82 198
15560.00 223
15561.18 204
15562.36 239
15563.54 229
15564.72 212
15565.90 226
15567.08 241
15568.26 218
15569.43 230
15570.61 213
15571.79 222
15572.97 186
15574.15 230
15575.33 243
15576.51 199
15577.69 239
15578.87 231
15580.05 221
15581.23 202
15582.41 221
15583.59 246
15584.77 253
15585.95 235
15587.13 195
15588.31 252
15589.49 253
15590.67 248
15591.85 254
15593.03 266
15594.21 248
15595.39 239
15596.57 240
15597.75 223
15598.93 250
15600.11 239
15601.29 231
15602.47 257
15603.65 247
15604.83 243
15606.01 270
15607.19 248
15608.37 249
15609.55 258
15610.73 284
15611.91 268
15613.09 246
15614.27 236
15615.45 272
15616.64 275
15617.82 255
15619.00 270
15620.18 251
15621.36 264
15622.54 250
15623.72 270
15624.90 260
15626.08 300
15627.27 241
15628.45 264
15629.63 281
15630.81 285
15631.99 310
15633.17 299
15634.35 283
15635.54 276
15636.72 268
15637.90 290
15639.08 342
15640.26 284
15641.45 306
15642.63 337
15643.81 332
15644.99 335
15646.17 311
15647.36 303
15648.54 307
15649.72 330
15650.90 310
15652.08 285
15653.27 308
15654.45 331
15655.63 328
15656.81 351
15658.00 329
15659.18 392
15660.36 349
15661.54 349
15662.73 359
15663.91 334
15665.09 399
15666.27 356
15667.46 373
15668.64 346
15669.82 347
15671.01 336
15672.19 366
15673.37 352
15674.56 315
15675.74 311
15676.92 369
15678.10 375
15679.29 367
15680.47 354
15681.65 368
15682.84 330
15684.02 323
15685.21 316
15686.39 327
15687.57 325
15688.76 336
15689.94 352
15691.12 354
15692.31 300
15693.49 305
15694.67 318
15695.86 296
15697.04 309
15698.23 316
15699.41 283
15700.59 287
15701.78 295
15702.96 341
15704.15 326
15705.33 285
15706.52 311
15707.70 323
15708.88 325
15710.07 312
15711.25 284
15712.44 323
15713.62 328
15714.81 305
15715.99 335
15717.18 312
15718.36 296
15719.55 280
15720.73 286
15721.92 323
15723.10 320
15724.29 311
15725.47 303
15726.66 331
15727.84 295
15729.03 305
15730.21 315
15731.40 324
15732.58 344
15733.77 342
15734.95 351
15736.14 303
15737.32 330
15738.51 383
15739.69 354
15740.88 313
15742.07 301
15743.25 321
15744.44 367
15745.62 409
15746.81 360
15747.99 346
15749.18 327
15750.37 353
15751.55 396
15752.74 341
15753.93 330
15755.11 332
15756.30 398
15757.48 375
15758.67 349
15759.86 350
15761.04 347
15762.23 337
15763.42 320
15764.60 364
15765.79 361
15766.98 377
15768.16 355
15769.35 343
15770.54 328
15771.72 334
15772.91 354
15774.10 335
15775.28 315
15776.47 357
15777.66 355
15778.84 355
15780.03 311
15781.22 303
15782.41 359
15783.59 351
15784.78 319
15785.97 344
15787.15 354
15788.34 333
15789.53 283
15790.72 299
15791.90 366
15793.09 327
15794.28 343
15795.47 357
15796.65 321
15797.84 323
15799.03 340
15800.22 337
15801.41 325
15802.59 313
15803.78 317
15804.97 337
15806.16 313
15807.35 332
15808.53 335
15809.72 296
15810.91 298
15812.10 275
15813.29 287
15814.48 250
15815.66 296
15816.85 268
15818.04 261
15819.23 285
15820.42 294
15821.61 282
15822.80 250
15823.98 289
15825.17 271
15826.36 270
15827.55 261
15828.74 260
15829.93 238
15831.12 251
15832.31 246
15833.50 246
15834.69 221
15835.87 237
15837.06 239
15838.25 259
15839.44 262
15840.63 250
15841.82 247
15843.01 260
15844.20 256
15845.39 262
15846.58 280
15847.77 255
15848.96 278
15850.15 280
15851.34 266
15852.53 237
15853.72 229
15854.91 257
15856.10 272
15857.29 232
15858.48 242
15859.67 280
15860.86 293
15862.05 290
15863.24 257
15864.43 255
15865.62 273
15866.81 286
15868.00 260
15869.19 301
15870.38 266
15871.57 260
15872.76 256
15873.95 276
15875.14 263
15876.33 267
15877.52 275
15878.72 283
15879.91 280
15881.10 264
15882.29 253
15883.48 251
15884.67 241
15885.86 269
15887.05 252
15888.24 256
15889.43 260
15890.63 273
15891.82 263
15893.01 287
15894.20 298
15895.39 302
15896.58 275
15897.77 260
15898.97 284
15900.16 287
15901.35 251
15902.54 246
15903.73 314
15904.92 304
15906.12 304
15907.31 298
15908.50 285
15909.69 265
15910.88 332
15912.08 286
15913.27 284
15914.46 340
15915.65 297
15916.85 297
15918.04 287
15919.23 323
15920.42 310
15921.61 337
15922.81 330
15924.00 323
15925.19 346
15926.38 313
15927.58 295
15928.77 331
15929.96 308
15931.16 311
15932.35 351
15933.54 305
15934.73 360
15935.93 409
15937.12 340
15938.31 312
15939.51 287
15940.70 315
15941.89 353
15943.09 288
15944.28 312
15945.47 310
15946.67 297
15947.86 257
15949.05 256
15950.25 261
15951.44 268
15952.63 289
15953.83 285
15955.02 252
15956.21 242
15957.41 259
15958.60 253
15959.80 269
15960.99 237
15962.18 209
15963.38 237
15964.57 226
15965.77 237
15966.96 231
15968.15 218
15969.35 244
15970.54 242
15971.74 231
15972.93 214
15974.13 221
15975.32 219
15976.51 250
15977.71 175
15978.90 199
15980.10 215
15981.29 244
15982.49 224
15983.68 193
15984.88 178
15986.07 206
15987.27 237
15988.46 202
15989.66 190
15990.85 208
15992.05 229
15993.24 214
15994.44 206
15995.63 208
15996.83 208
15998.02 215
15999.22 232
16000.41 170
16001.61 183
16002.80 229
16004.00 214
16005.20 215
16006.39 185
16007.59 167
16008.78 202
16009.98 209
16011.17 215
16012.37 201
16013.57 190
16014.76 224
16015.96 185
16017.15 189
16018.35 226
16019.55 185
16020.74 217
16021.94 188
16023.13 181
16024.33 198
16025.53 212
16026.72 222
16027.92 240
16029.12 227
16030.31 179
16031.51 200
16032.71 220
16033.90 193
16035.10 200
16036.30 177
16037.49 217
16038.69 191
16039.89 212
16041.08 194
16042.28 203
16043.48 224
16044.67 206
16045.87 192
16047.07 183
16048.27 182
16049.46 200
16050.66 183
16051.86 194
16053.06 169
16054.25 189
16055.45 189
16056.65 176
16057.84 162
16059.04 193
16060.24 178
16061.44 207
16062.64 219
16063.83 193
16065.03 162
16066.23 203
16067.43 206
16068.62 193
16069.82 198
16071.02 170
16072.22 212
16073.42 181
16074.62 185
16075.81 164
16077.01 181
16078.21 186
16079.41 191
16080.61 181
16081.81 191
16083.00 210
16084.20 187
16085.40 209
16086.60 191
16087.80 168
16089.00 203
16090.20 221
16091.39 185
16092.59 179
16093.79 196
16094.99 177
16096.19 197
16097.39 188
16098.59 201
16099.79 196
16100.99 201
16102.19 169
16103.38 198
16104.58 163
16105.78 195
16106.98 190
16108.18 161
16109.38 161
16110.58 175
16111.78 187
16112.98 187
16114.18 183
16115.38 163
16116.58 185
16117.78 194
16118.98 168
16120.18 147
16121.38 161
16122.58 143
16123.78 170
16124.98 198
16126.18 162
16127.38 159
16128.58 191
16129.78 207
16130.98 165
16132.18 195
16133.38 191
16134.58 200
16135.78 183
16136.98 188
16138.18 184
16139.38 180
16140.58 171
16141.78 170
16142.98 169
16144.19 186
16145.39 223
16146.59 183
16147.79 159
16148.99 185
16150.19 193
16151.39 168
16152.59 191
16153.79 163
16154.99 190
16156.20 209
16157.40 205
16158.60 187
16159.80 166
16161.00 190
16162.20 176
16163.40 161
16164.61 154
16165.81 170
16167.01 161
16168.21 190
16169.41 180
16170.61 187
16171.82 160
16173.02 168
16174.22 188
16175.42 169
16176.62 161
16177.82 201
16179.03 166
16180.23 163
16181.43 159
16182.63 167
16183.84 229
16185.04 198
16186.24 154
16187.44 173
16188.65 148
16189.85 179
16191.05 165
16192.25 163
16193.46 180
16194.66 164
16195.86 200
16197.06 191
16198.27 183
16199.47 167
16200.67 191
16201.87 184
16203.08 170
16204.28 176
16205.48 182
16206.69 190
16207.89 159
16209.09 178
16210.30 176
16211.50 164
16212.70 159
16213.91 206
16215.11 191
16216.31 185
16217.52 169
16218.72 172
16219.92 185
16221.13 209
16222.33 198
16223.53 183
16224.74 199
16225.94 201
16227.15 188
16228.35 200
16229.55 174
16230.76 202
16231.96 172
16233.17 183
16234.37 203
16235.57 180
16236.78 192
16237.98 189
16239.19 192
16240.39 190
16241.60 198
16242.80 213
16244.00 204
16245.21 172
16246.41 194
16247.62 207
16248.82 193
16250.03 206
16251.23 174
16252.44 194
16253.64 219
16254.85 197
16256.05 216
16257.26 190
16258.46 228
16259.67 233
16260.87 201
16262.08 217
16263.28 214
16264.49 204
16265.69 215
16266.90 187
16268.10 205
16269.31 210
16270.51 203
16271.72 203
16272.93 214
16274.13 197
16275.34 218
16276.54 226
16277.75 237
16278.95 241
16280.16 196
16281.37 212
16282.57 178
16283.78 192
16284.98 218
16286.19 213
16287.40 192
16288.60 222
16289.81 253
16291.01 238
16292.22 190
16293.43 208
16294.63 219
16295.84 228
16297.05 229
16298.25 218
16299.46 225
16300.67 247
16301.87 216
16303.08 241
16304.29 209
16305.49 223
16306.70 252
16307.91 268
16309.11 224
16310.32 212
16311.53 255
16312.73 222
16313.94 253
16315.15 234
16316.36 227
16317.56 230
16318.77 272
16319.98 229
16321.19 221
16322.39 229
16323.60 227
16324.81 269
16326.02 230
16327.22 221
16328.43 216
16329.64 226
16330.85 217
16332.05 219
16333.26 214
16334.47 191
16335.68 207
16336.88 239
16338.09 236
16339.30 203
16340.51 233
16341.72 226
16342.93 214
16344.13 205
16345.34 214
16346.55 188
16347.76 204
16348.97 227
16350.18 201
16351.38 177
16352.59 175
16353.80 160
16355.01 198
16356.22 183
16357.43 179
16358.64 180
16359.84 167
16361.05 187
16362.26 176
16363.47 177
16364.68 164
16365.89 174
16367.10 184
16368.31 173
16369.52 178
16370.73 198
16371.93 157
16373.14 160
16374.35 152
16375.56 154
16376.77 169
16377.98 145
16379.19 170
16380.40 157
16381.61 153
16382.82 148
16384.03 141
16385.24 148
16386.45 165
16387.66 189
16388.87 184
16390.08 146
16391.29 170
16392.50 154
16393.71 156
16394.92 166
16396.13 189
16397.34 174
16398.55 175
16399.76 184
16400.97 145
16402.18 154
16403.39 158
16404.60 189
16405.81 170
16407.02 156
16408.23 157
16409.44 139
16410.65 164
16411.86 175
16413.08 166
16414.29 170
16415.50 155
16416.71 206
16417.92 180
16419.13 180
16420.34 183
16421.55 221
16422.76 193
16423.97 145
16425.19 155
16426.40 149
16427.61 171
16428.82 181
16430.03 162
16431.24 159
16432.45 172
16433.67 152
16434.88 167
16436.09 193
16437.30 158
16438.51 176
16439.72 162
16440.94 200
16442.15 161
16443.36 168
16444.57 152
16445.78 166
16446.99 173
16448.21 146
16449.42 141
16450.63 173
16451.84 169
16453.06 152
16454.27 182
16455.48 197
16456.69 134
16457.90 147
16459.12 184
16460.33 185
16461.54 189
16462.75 146
16463.97 147
16465.18 166
16466.39 165
16467.61 167
16468.82 185
16470.03 158
16471.24 152
16472.46 150
16473.67 151
16474.88 161
16476.10 160
16477.31 213
16478.52 171
16479.74 161
16480.95 163
16482.16 161
16483.38 175
16484.59 144
16485.80 153
16487.02 176
16488.23 175
16489.44 180
16490.66 171
16491.87 165
16493.08 155
16494.30 157
16495.51 141
16496.73 130
16497.94 142
16499.15 130
16500.37 154
16501.58 151
16502.80 143
16504.01 137
16505.22 159
16506.44 155
16507.65 153
16508.87 149
16510.08 154
16511.30 141
16512.51 153
16513.72 173
16514.94 158
16516.15 161
16517.37 146
16518.58 156
16519.80 157
16521.01 157
16522.23 149
16523.44 125
16524.66 135
16525.87 152
16527.09 161
16528.30 175
16529.52 165
16530.73 167
16531.95 156
16533.16 128
16534.38 157
16535.59 163
16536.81 162
16538.02 180
16539.24 143
16540.45 140
16541.67 145
16542.89 145
16544.10 154
16545.32 133
16546.53 120
16547.75 152
16548.96 149
16550.18 164
16551.40 129
16552.61 122
16553.83 142
16555.04 181
16556.26 153
16557.48 159
16558.69 167
16559.91 168
16561.12 153
16562.34 151
16563.56 183
16564.77 190
16565.99 214
16567.21 173
16568.42 168
16569.64 183
16570.86 201
16572.07 191
16573.29 186
16574.51 176
16575.72 182
16576.94 161
16578.16 164
16579.37 175
16580.59 171
16581.81 161
16583.02 164
16584.24 162
16585.46 167
16586.68 172
16587.89 207
16589.11 183
16590.33 191
16591.54 159
16592.76 185
16593.98 191
16595.20 180
16596.41 175
16597.63 165
16598.85 188
16600.07 182
16601.29 168
16602.50 192
16603.72 177
16604.94 193
16606.16 150
16607.37 146
16608.59 150
16609.81 158
16611.03 139
16612.25 188
16613.46 193
16614.68 166
16615.90 182
16617.12 174
16618.34 153
16619.56 144
16620.77 161
16621.99 172
16623.21 153
16624.43 128
16625.65 122
16626.87 153
16628.09 146
16629.30 155
16630.52 138
16631.74 143
16632.96 146
16634.18 158
16635.40 146
16636.62 155
16637.84 165
16639.06 152
16640.28 162
16641.49 151
16642.71 151
16643.93 150
16645.15 174
16646.37 177
16647.59 150
16648.81 144
16650.03 148
16651.25 149
16652.47 167
16653.69 151
16654.91 141
16656.13 135
16657.35 150
16658.57 175
16659.79 165
16661.01 156
16662.23 159
16663.45 161
16664.67 146
16665.89 140
16667.11 157
16668.33 159
16669.55 139
16670.77 172
16671.99 166
16673.21 161
16674.43 180
16675.65 127
16676.87 151
16678.09 157
16679.31 147
16680.53 169
16681.75 145
16682.97 126
16684.19 132
16685.42 154
16686.64 162
16687.86 149
16689.08 126
16690.30 151
16691.52 158
16692.74 141
16693.96 140
16695.18 145
16696.40 143
16697.63 164
16698.85 150
16700.07 128
16701.29 107
16702.51 169
16703.73 172
16704.95 120
16706.18 143
16707.40 156
16708.62 192
16709.84 139
16711.06 118
16712.28 138
16713.51 140
16714.73 120
16715.95 149
16717.17 111
16718.39 143
16719.62 135
16720.84 149
16722.06 134
16723.28 128
16724.50 134
16725.73 148
16726.95 168
16728.17 126
16729.39 138
16730.62 149
16731.84 182
16733.06 130
16734.28 134
16735.51 135
16736.73 154
16737.95 147
16739.18 149
16740.40 177
16741.62 149
16742.84 142
16744.07 138
16745.29 147
16746.51 131
16747.74 134
16748.96 125
16750.18 161
16751.41 157
16752.63 153
16753.85 137
16755.08 136
16756.30 140
16757.52 131
16758.75 121
16759.97 151
16761.19 156
16762.42 153
16763.64 151
16764.86 140
16766.09 161
16767.31 143
16768.54 155
16769.76 147
16770.98 135
16772.21 123
16773.43 137
16774.66 138
16775.88 149
16777.10 160
16778.33 162
16779.55 132
16780.78 152
16782.00 158
16783.22 149
16784.45 139
16785.67 157
16786.90 171
16788.12 121
16789.35 143
16790.57 164
16791.80 146
16793.02 144
16794.25 155
16795.47 116
16796.70 181
16797.92 166
16799.15 146
16800.37 162
16801.60 129
16802.82 168
16804.05 146
16805.27 168
16806.50 157
16807.72 143
16808.95 159
16810.17 163
16811.40 151
16812.62 174
16813.85 135
16815.07 157
16816.30 172
16817.53 161
16818.75 156
16819.98 153
16821.20 153
16822.43 153
16823.65 171
16824.88 151
16826.11 165
16827.33 147
16828.56 153
16829.78 152
16831.01 146
16832.24 126
16833.46 136
16834.69 130
16835.92 187
16837.14 178
16838.37 167
16839.60 163
16840.82 173
16842.05 168
16843.27 166
16844.50 165
16845.73 159
16846.96 161
16848.18 161
16849.41 151
16850.64 174
16851.86 147
16853.09 139
16854.32 178
16855.54 165
16856.77 177
16858.00 190
16859.22 177
16860.45 197
16861.68 164
16862.91 165
16864.13 226
16865.36 185
16866.59 170
16867.82 174
16869.04 170
16870.27 165
16871.50 161
16872.73 212
16873.95 220
16875.18 184
16876.41 223
16877.64 217
16878.87 196
16880.09 181
16881.32 206
16882.55 227
16883.78 201
16885.01 206
16886.23 220
16887.46 220
16888.69 217
16889.92 236
16891.15 219
16892.38 210
16893.60 220
16894.83 226
16896.06 214
16897.29 294
16898.52 245
16899.75 246
16900.98 215
16902.20 217
16903.43 225
16904.66 242
16905.89 254
16907.12 251
16908.35 238
16909.58 186
16910.81 224
16912.04 215
16913.26 181
16914.49 206
16915.72 194
16916.95 206
16918.18 205
16919.41 163
16920.64 169
16921.87 183
16923.10 188
16924.33 204
16925.56 184
16926.79 145
16928.02 197
16929.25 180
16930.48 165
16931.71 170
16932.94 160
16934.17 172
16935.40 170
16936.63 154
16937.86 176
16939.09 174
16940.32 155
16941.55 174
16942.78 161
16944.01 181
16945.24 180
16946.47 176
16947.70 189
16948.93 189
16950.16 158
16951.39 186
16952.62 177
16953.85 152
16955.08 152
16956.31 158
16957.54 158
16958.77 132
16960.01 150
16961.24 177
16962.47 162
16963.70 156
16964.93 150
16966.16 177
16967.39 126
16968.62 169
16969.85 158
16971.08 138
16972.32 174
16973.55 182
16974.78 158
16976.01 195
16977.24 155
16978.47 145
16979.70 163
16980.94 153
16982.17 171
16983.40 161
16984.63 153
16985.86 131
16987.10 149
16988.33 187
16989.56 144
16990.79 180
16992.02 152
16993.26 134
16994.49 136
16995.72 152
16996.95 164
16998.18 145
16999.42 118
17000.65 152
17001.88 170
17003.11 149
17004.35 133
17005.58 152
17006.81 175
17008.04 156
17009.28 131
17010.51 183
17011.74 173
17012.97 152
17014.21 144
17015.44 175
17016.67 169
17017.91 155
17019.14 187
17020.37 139
17021.60 145
17022.84 143
17024.07 149
17025.30 150
17026.54 145
17027.77 139
17029.00 131
17030.24 138
17031.47 126
17032.70 151
17033.94 130
17035.17 114
17036.41 147
17037.64 159
17038.87 159
17040.11 126
17041.34 134
17042.57 123
17043.81 140
17045.04 124
17046.28 144
17047.51 129
17048.74 147
17049.98 115
17051.21 142
17052.45 135
17053.68 144
17054.92 151
17056.15 133
17057.38 121
17058.62 124
17059.85 125
17061.09 132
17062.32 134
17063.56 138
17064.79 138
17066.03 134
17067.26 139
17068.50 125
17069.73 168
17070.97 142
17072.20 164
17073.44 162
17074.67 139
17075.91 121
17077.14 130
17078.38 134
17079.61 141
17080.85 133
17082.08 131
17083.32 143
17084.55 150
17085.79 146
17087.02 118
17088.26 137
17089.49 144
17090.73 141
17091.97 149
17093.20 145
17094.44 138
17095.67 131
17096.91 162
17098.14 150
17099.38 149
17100.62 128
17101.85 125
17103.09 146
17104.32 127
17105.56 139
17106.80 158
17108.03 138
17109.27 126
17110.51 135
17111.74 133
17112.98 134
17114.21 144
17115.45 91
17116.69 147
17117.92 140
17119.16 144
17120.40 144
17121.63 137
17122.87 114
17124.11 121
17125.34 120
17126.58 123
17127.82 123
17129.06 125
17130.29 127
17131.53 141
17132.77 134
17134.00 119
17135.24 110
17136.48 130
17137.72 119
17138.95 128
17140.19 130
17141.43 118
17142.67 127
17143.90 121
17145.14 103
17146.38 122
17147.62 140
17148.85 130
17150.09 122
17151.33 114
17152.57 142
17153.80 122
17155.04 131
17156.28 122
17157.52 131
17158.76 141
17159.99 127
17161.23 142
17162.47 126
17163.71 128
17164.95 125
17166.19 133
17167.42 137
17168.66 118
17169.90 148
17171.14 132
17172.38 123
17173.62 124
17174.86 136
17176.09 147
17177.33 111
17178.57 105
17179.81 108
17181.05 132
17182.29 126
17183.53 108
17184.77 135
17186.01 145
17187.24 115
17188.48 101
17189.72 140
17190.96 107
17192.20 116
17193.44 114
17194.68 142
17195.92 125
17197.16 109
17198.40 109
17199.64 125
17200.88 127
17202.12 126
17203.36 143
17204.60 132
17205.84 141
17207.08 111
17208.32 108
17209.56 122
17210.80 123
17212.04 153
17213.28 108
17214.52 109
17215.76 135
17217.00 131
17218.24 110
17219.48 111
17220.72 129
17221.96 139
17223.20 127
17224.44 118
17225.68 124
17226.92 164
17228.16 124
17229.40 122
17230.64 134
17231.88 127
17233.12 109
17234.36 104
17235.60 115
17236.85 99
17238.09 115
17239.33 154
17240.57 136
17241.81 126
17243.05 101
17244.29 131
17245.53 153
17246.77 131
17248.02 123
17249.26 101
17250.50 117
17251.74 108
17252.98 122
17254.22 99
17255.46 119
17256.71 124
17257.95 137
17259.19 126
17260.43 134
17261.67 126
17262.91 114
17264.16 127
17265.40 142
17266.64 111
17267.88 109
17269.12 132
17270.37 120
17271.61 111
17272.85 111
17274.09 110
17275.34 114
17276.58 123
17277.82 120
17279.06 97
17280.30 117
17281.55 111
17282.79 118
17284.03 93
17285.27 96
17286.52 106
17287.76 120
17289.00 110
17290.25 125
17291.49 113
17292.73 108
17293.97 118
17295.22 115
17296.46 110
17297.70 139
17298.95 138
17300.19 116
17301.43 103
17302.68 139
17303.92 130
17305.16 105
17306.41 122
17307.65 144
17308.89 110
17310.14 115
17311.38 149
17312.62 128
17313.87 106
17315.11 115
17316.36 111
17317.60 103
17318.84 118
17320.09 135
17321.33 116
17322.58 126
17323.82 104
17325.06 125
17326.31 150
17327.55 113
17328.80 102
17330.04 95
17331.28 117
17332.53 131
17333.77 121
17335.02 98
17336.26 114
17337.51 110
17338.75 106
17340.00 138
17341.24 114
17342.48 103
17343.73 112
17344.97 118
17346.22 112
17347.46 97
17348.71 109
17349.95 127
17351.20 145
17352.44 118
17353.69 102
17354.93 118
17356.18 139
17357.42 128
17358.67 109
17359.92 98
17361.16 120
17362.41 134
17363.65 121
17364.90 110
17366.14 104
17367.39 123
17368.63 111
17369.88 116
17371.13 124
17372.37 125
17373.62 118
17374.86 102
17376.11 112
17377.35 139
17378.60 126
17379.85 91
17381.09 129
17382.34 133
17383.59 141
17384.83 108
17386.08 94
17387.32 129
17388.57 111
17389.82 118
17391.06 111
17392.31 117
17393.56 135
17394.80 121
17396.05 117
17397.30 97
17398.54 123
17399.79 116
17401.04 122
17402.28 140
17403.53 126
17404.78 128
17406.02 114
17407.27 122
17408.52 113
17409.77 126
17411.01 108
17412.26 112
17413.51 122
17414.75 110
17416.00 125
17417.25 92
17418.50 129
17419.74 114
17420.99 93
17422.24 112
17423.49 93
17424.73 110
17425.98 103
17427.23 113
17428.48 135
17429.73 141
17430.97 115
17432.22 118
17433.47 130
17434.72 119
17435.97 126
17437.21 118
17438.46 99
17439.71 136
17440.96 100
17442.21 104
17443.45 128
17444.70 95
17445.95 120
17447.20 137
17448.45 133
17449.70 120
17450.95 121
17452.19 142
17453.44 128
17454.69 132
17455.94 104
17457.19 118
17458.44 116
17459.69 134
17460.94 122
17462.19 118
17463.43 123
17464.68 101
17465.93 118
17467.18 122
17468.43 148
17469.68 126
17470.93 135
17472.18 100
17473.43 112
17474.68 112
17475.93 137
17477.18 128
17478.43 134
17479.68 93
17480.93 115
17482.18 144
17483.43 115
17484.68 134
17485.93 130
17487.17 98
17488.42 140
17489.67 143
17490.92 143
17492.18 143
17493.43 136
17494.68 122
17495.93 125
17497.18 121
17498.43 129
17499.68 150
17500.93 119
17502.18 135
17503.43 123
17504.68 110
17505.93 119
17507.18 126
17508.43 118
17509.68 133
17510.93 138
17512.18 141
17513.43 126
17514.68 124
17515.94 109
17517.19 141
17518.44 145
17519.69 154
17520.94 115
17522.19 137
17523.44 138
17524.69 142
17525.94 138
17527.20 147
17528.45 133
17529.70 140
17530.95 123
17532.20 118
17533.45 138
17534.70 135
17535.96 136
17537.21 135
17538.46 118
17539.71 147
17540.96 138
17542.22 138
17543.47 136
17544.72 153
17545.97 150
17547.22 148
17548.48 123
17549.73 123
17550.98 130
17552.23 155
17553.48 137
17554.74 131
17555.99 144
17557.24 147
17558.49 158
17559.75 139
17561.00 146
17562.25 141
17563.50 160
17564.76 153
17566.01 142
17567.26 173
17568.52 127
17569.77 114
17571.02 141
17572.27 122
17573.53 135
17574.78 132
17576.03 140
17577.29 149
17578.54 180
17579.79 163
17581.05 151
17582.30 173
17583.55 135
17584.81 142
17586.06 144
17587.31 167
17588.57 152
17589.82 138
17591.07 150
17592.33 152
17593.58 143
17594.83 113
17596.09 144
17597.34 136
17598.60 135
17599.85 142
17601.10 166
17602.36 143
17603.61 142
17604.87 141
17606.12 149
17607.37 132
17608.63 146
17609.88 144
17611.14 151
17612.39 133
17613.65 122
17614.90 127
17616.16 138
17617.41 128
17618.66 148
17619.92 147
17621.17 163
17622.43 149
17623.68 133
17624.94 143
17626.19 151
17627.45 131
17628.70 168
17629.96 155
17631.21 123
17632.47 129
17633.72 131
17634.98 129
17636.23 126
17637.49 119
17638.74 141
17640.00 134
17641.26 128
17642.51 129
17643.77 129
17645.02 132
17646.28 130
17647.53 174
17648.79 122
17650.04 115
17651.30 129
17652.56 119
17653.81 120
17655.07 142
17656.32 108
17657.58 129
17658.84 123
17660.09 144
17661.35 126
17662.60 128
17663.86 120
17665.12 132
17666.37 120
17667.63 113
17668.89 105
17670.14 136
17671.40 132
17672.66 110
17673.91 129
17675.17 149
17676.43 125
17677.68 124
17678.94 144
17680.20 129
17681.45 118
17682.71 141
17683.97 128
17685.22 116
17686.48 114
17687.74 124
17688.99 119
17690.25 126
17691.51 121
17692.77 134
17694.02 121
17695.28 110
17696.54 105
17697.80 134
17699.05 144
17700.31 109
17701.57 120
17702.83 139
17704.08 93
17705.34 112
17706.60 116
17707.86 107
17709.11 123
17710.37 119
17711.63 165
17712.89 117
17714.15 130
17715.40 137
17716.66 108
17717.92 128
17719.18 130
17720.44 127
17721.70 115
17722.95 128
17724.21 129
17725.47 92
17726.73 111
17727.99 138
17729.25 112
17730.51 143
17731.76 126
17733.02 100
17734.28 130
17735.54 112
17736.80 135
17738.06 98
17739.32 91
17740.58 125
17741.83 127
17743.09 127
17744.35 103
17745.61 104
17746.87 115
17748.13 102
17749.39 128
17750.65 123
17751.91 105
17753.17 119
17754.43 111
17755.69 130
17756.95 112
17758.21 126
17759.47 132
17760.73 120
17761.98 102
17763.24 122
17764.50 97
17765.76 118
17767.02 142
17768.28 138
17769.54 109
17770.80 126
17772.06 133
17773.32 128
17774.58 135
17775.84 118
17777.11 119
17778.37 144
17779.63 103
17780.89 105
17782.15 117
17783.41 137
17784.67 122
17785.93 104
17787.19 112
17788.45 105
17789.71 107
17790.97 115
17792.23 101
17793.49 105
17794.75 105
17796.01 106
17797.28 109
17798.54 129
17799.80 116
17801.06 132
17802.32 137
17803.58 115
17804.84 122
17806.10 107
17807.37 117
17808.63 123
17809.89 109
17811.15 111
17812.41 136
17813.67 133
17814.93 116
17816.20 102
17817.46 116
17818.72 128
17819.98 125
17821.24 117
17822.50 116
17823.77 132
17825.03 111
17826.29 128
17827.55 121
17828.81 111
17830.08 131
17831.34 125
17832.60 112
17833.86 101
17835.13 114
17836.39 117
17837.65 110
17838.91 112
17840.18 111
17841.44 121
17842.70 130
17843.96 107
17845.23 111
17846.49 116
17847.75 133
17849.01 121
17850.28 100
17851.54 94
17852.80 119
17854.07 109
17855.33 120
17856.59 112
17857.86 113
17859.12 117
17860.38 124
17861.65 102
17862.91 117
17864.17 131
17865.44 131
17866.70 121
17867.96 128
17869.23 107
17870.49 119
17871.75 113
17873.02 115
17874.28 126
17875.54 125
17876.81 136
17878.07 108
17879.34 144
17880.60 127
17881.86 105
17883.13 94
17884.39 112
17885.66 122
17886.92 116
17888.18 98
17889.45 111
17890.71 105
17891.98 116
17893.24 138
17894.51 94
17895.77 133
17897.04 93
17898.30 115
17899.56 114
17900.83 124
17902.09 115
17903.36 107
17904.62 121
17905.89 122
17907.15 116
17908.42 80
17909.68 111
17910.95 112
17912.21 104
17913.48 98
17914.74 111
17916.01 132
17917.27 113
17918.54 92
17919.80 103
17921.07 93
17922.34 123
17923.60 106
17924.87 101
17926.13 120
17927.40 97
17928.66 127
17929.93 97
17931.19 101
17932.46 101
17933.73 108
17934.99 83
17936.26 119
17937.52 93
17938.79 121
17940.06 89
17941.32 115
17942.59 105
17943.85 105
17945.12 116
17946.39 111
17947.65 100
17948.92 113
17950.19 138
17951.45 99
17952.72 103
17953.99 89
17955.25 103
17956.52 117
17957.79 131
17959.05 92
17960.32 102
17961.59 111
17962.85 103
17964.12 96
17965.39 106
17966.65 112
17967.92 100
17969.19 93
17970.45 96
17971.72 94
17972.99 121
17974.26 97
17975.52 106
17976.79 108
17978.06 117
17979.33 156
17980.59 119
17981.86 100
17983.13 103
17984.40 105
17985.66 126
17986.93 117
17988.20 109
17989.47 114
17990.73 93
17992.00 103
17993.27 92
17994.54 96
17995.81 81
17997.07 89
17998.34 113
17999.61 106
18000.88 105
18002.15 124
18003.42 102
18004.68 84
18005.95 99
18007.22 115
18008.49 110
18009.76 101
18011.03 104
18012.30 118
18013.56 110
18014.83 146
18016.10 95
18017.37 102
18018.64 110
18019.91 84
18021.18 109
18022.45 88
18023.71 106
18024.98 132
18026.25 91
18027.52 86
18028.79 114
18030.06 105
18031.33 109
18032.60 109
18033.87 98
18035.14 97
18036.41 131
18037.68 101
18038.95 101
18040.22 120
18041.49 106
18042.76 120
18044.02 119
18045.29 107
18046.56 86
18047.83 121
18049.10 111
18050.37 118
18051.64 113
18052.91 109
18054.18 106
18055.45 119
18056.72 103
18057.99 106
18059.27 106
18060.54 93
18061.81 106
18063.08 101
18064.35 80
18065.62 87
18066.89 102
18068.16 86
18069.43 112
18070.70 107
18071.97 103
18073.24 102
18074.51 110
18075.78 94
18077.05 99
18078.32 83
18079.60 96
18080.87 84
18082.14 96
18083.41 107
18084.68 121
18085.95 100
18087.22 101
18088.49 110
18089.77 103
18091.04 126
18092.31 111
18093.58 114
18094.85 128
18096.12 109
18097.39 106
18098.67 106
18099.94 104
18101.21 123
18102.48 109
18103.75 92
18105.02 98
18106.30 124
18107.57 119
18108.84 119
18110.11 118
18111.38 107
18112.66 90
18113.93 115
18115.20 100
18116.47 113
18117.75 111
18119.02 116
18120.29 108
18121.56 96
18122.84 89
18124.11 106
18125.38 125
18126.65 102
18127.93 124
18129.20 148
18130.47 107
18131.74 109
18133.02 108
18134.29 114
18135.56 130
18136.84 98
18138.11 121
18139.38 115
18140.66 108
18141.93 118
18143.20 106
18144.48 122
18145.75 109
18147.02 120
18148.30 101
18149.57 72
18150.84 121
18152.12 102
18153.39 102
18154.66 86
18155.94 105
18157.21 111
18158.48 97
18159.76 103
18161.03 92
18162.31 104
18163.58 118
18164.85 114
18166.13 123
18167.40 106
18168.68 92
18169.95 116
18171.22 115
18172.50 105
18173.77 112
18175.05 130
18176.32 129
18177.60 115
18178.87 93
18180.15 95
18181.42 110
18182.69 115
18183.97 115
18185.24 108
18186.52 86
18187.79 98
18189.07 105
18190.34 103
18191.62 94
18192.89 111
18194.17 121
18195.44 118
18196.72 118
18197.99 106
18199.27 113
18200.54 116
18201.82 115
18203.09 115
18204.37 112
18205.65 103
18206.92 89
18208.20 103
18209.47 109
18210.75 93
18212.02 102
18213.30 120
18214.57 119
18215.85 119
18217.13 119
18218.40 141
18219.68 104
18220.95 124
18222.23 102
18223.51 108
18224.78 96
18226.06 89
18227.33 93
18228.61 115
18229.89 126
18231.16 100
18232.44 129
18233.72 124
18234.99 99
18236.27 106
18237.55 97
18238.82 121
18240.10 123
18241.38 115
18242.65 107
18243.93 104
18245.21 119
18246.48 105
18247.76 96
18249.04 90
18250.31 110
18251.59 121
18252.87 102
18254.15 97
18255.42 102
18256.70 100
18257.98 91
18259.25 111
18260.53 129
18261.81 91
18263.09 99
18264.36 93
18265.64 89
18266.92 103
18268.20 115
18269.47 117
18270.75 131
18272.03 85
18273.31 121
18274.59 100
18275.86 100
18277.14 100
18278.42 93
18279.70 108
18280.98 89
18282.25 109
18283.53 100
18284.81 110
18286.09 121
18287.37 120
18288.64 93
18289.92 81
18291.20 103
18292.48 121
18293.76 110
18295.04 97
18296.32 108
18297.59 95
18298.87 91
18300.15 115
18301.43 95
18302.71 102
18303.99 87
18305.27 89
18306.55 105
18307.83 85
18309.10 90
18310.38 102
18311.66 135
18312.94 79
18314.22 113
18315.50 104
18316.78 81
18318.06 107
18319.34 83
18320.62 98
18321.90 95
18323.18 103
18324.46 109
18325.74 106
18327.02 113
18328.30 118
18329.58 118
18330.86 104
18332.14 91
18333.41 123
18334.69 113
18335.97 119
18337.25 145
18338.54 105
18339.82 91
18341.10 100
18342.38 107
18343.66 104
18344.94 88
18346.22 92
18347.50 102
18348.78 103
18350.06 100
18351.34 99
18352.62 110
18353.90 110
18355.18 100
18356.46 98
18357.74 93
18359.02 125
18360.30 107
18361.58 111
18362.87 118
18364.15 102
18365.43 88
18366.71 123
18367.99 89
18369.27 90
18370.55 101
18371.83 116
18373.11 100
18374.40 108
18375.68 106
18376.96 97
18378.24 85
18379.52 111
18380.80 122
18382.08 111
18383.37 119
18384.65 112
18385.93 89
18387.21 88
18388.49 97
18389.78 112
18391.06 112
18392.34 92
18393.62 107
18394.90 115
18396.19 80
18397.47 102
18398.75 99
18400.03 79
18401.31 98
18402.60 116
18403.88 130
18405.16 107
18406.44 105
18407.73 104
18409.01 92
18410.29 99
18411.57 99
18412.86 102
18414.14 110
18415.42 79
18416.71 110
18417.99 87
18419.27 96
18420.55 119
18421.84 115
18423.12 82
18424.40 92
18425.69 111
18426.97 99
18428.25 84
18429.54 117
18430.82 123
18432.10 95
18433.39 86
18434.67 114
18435.95 89
18437.24 98
18438.52 83
18439.80 106
18441.09 108
18442.37 103
18443.66 98
18444.94 89
18446.22 116
18447.51 106
18448.79 107
18450.08 84
18451.36 103
18452.64 98
18453.93 93
18455.21 100
18456.50 107
18457.78 110
18459.06 133
18460.35 105
18461.63 107
18462.92 90
18464.20 101
18465.49 108
18466.77 106
18468.06 101
18469.34 103
18470.63 103
18471.91 107
18473.19 118
18474.48 125
18475.76 108
18477.05 100
18478.33 107
18479.62 105
18480.90 100
18482.19 102
18483.47 118
18484.76 94
18486.05 92
18487.33 105
18488.62 117
18489.90 112
18491.19 112
18492.47 118
18493.76 105
18495.04 83
18496.33 93
18497.61 102
18498.90 101
18500.19 102
18501.47 103
18502.76 106
18504.04 110
18505.33 106
18506.62 85
18507.90 87
18509.19 97
18510.47 105
18511.76 123
18513.05 95
18514.33 94
18515.62 103
18516.90 135
18518.19 103
18519.48 118
18520.76 104
18522.05 104
18523.34 127
18524.62 105
18525.91 97
18527.20 103
18528.48 116
18529.77 111
18531.06 112
18532.34 111
18533.63 103
18534.92 114
18536.21 119
18537.49 105
18538.78 111
18540.07 90
18541.35 99
18542.64 98
18543.93 91
18545.22 104
18546.50 105
18547.79 130
18549.08 125
18550.37 126
18551.65 162
18552.94 117
18554.23 112
18555.52 111
18556.80 104
18558.09 121
18559.38 120
18560.67 131
18561.95 109
18563.24 98
18564.53 114
18565.82 117
18567.11 114
18568.39 101
18569.68 89
18570.97 109
18572.26 115
18573.55 109
18574.84 108
18576.12 108
18577.41 106
18578.70 114
18579.99 84
18581.28 109
18582.57 124
18583.86 120
18585.14 131
18586.43 107
18587.72 137
18589.01 149
18590.30 127
18591.59 132
18592.88 130
18594.17 125
18595.46 109
18596.74 122
18598.03 118
18599.32 146
18600.61 140
18601.90 131
18603.19 131
18604.48 129
18605.77 128
18607.06 163
18608.35 177
18609.64 149
18610.93 130
18612.22 143
18613.51 161
18614.80 151
18616.09 144
18617.38 129
18618.67 141
18619.96 121
18621.25 134
18622.54 121
18623.83 138
18625.12 134
18626.41 131
18627.70 168
18628.99 135
18630.28 138
18631.57 163
18632.86 134
18634.15 147
18635.44 111
18636.73 132
18638.02 161
18639.31 133
18640.60 110
18641.89 149
18643.18 130
18644.47 136
18645.76 126
18647.06 130
18648.35 133
18649.64 132
18650.93 142
18652.22 161
18653.51 131
18654.80 133
18656.09 134
18657.38 120
18658.68 120
18659.97 116
18661.26 139
18662.55 118
18663.84 142
18665.13 123
18666.42 97
18667.72 129
18669.01 130
18670.30 146
18671.59 117
18672.88 120
18674.17 111
18675.47 105
18676.76 90
18678.05 121
18679.34 125
18680.63 127
18681.93 120
18683.22 107
18684.51 102
18685.80 113
18687.09 130
18688.39 97
18689.68 98
18690.97 110
18692.26 111
18693.56 113
18694.85 104
18696.14 122
18697.43 125
18698.73 112
18700.02 127
18701.31 113
18702.60 105
18703.90 113
18705.19 134
18706.48 104
18707.78 109
18709.07 114
18710.36 125
18711.66 111
18712.95 108
18714.24 119
18715.54 124
18716.83 111
18718.12 116
18719.42 113
18720.71 74
18722.00 106
18723.30 103
18724.59 94
18725.88 110
18727.18 94
18728.47 108
18729.76 108
18731.06 110
18732.35 122
18733.65 82
18734.94 102
18736.23 102
18737.53 107
18738.82 92
18740.12 88
18741.41 107
18742.70 96
18744.00 102
18745.29 100
18746.59 105
18747.88 94
18749.18 93
18750.47 104
18751.76 79
18753.06 103
18754.35 130
18755.65 116
18756.94 101
18758.24 126
18759.53 111
18760.83 102
18762.12 116
18763.42 113
18764.71 121
18766.01 98
18767.30 122
18768.60 102
18769.89 95
18771.19 80
18772.48 102
18773.78 104
18775.07 119
18776.37 95
18777.66 115
18778.96 99
18780.25 92
18781.55 101
18782.85 109
18784.14 102
18785.44 98
18786.73 92
18788.03 96
18789.32 82
18790.62 85
18791.92 96
18793.21 97
18794.51 125
18795.80 114
18797.10 114
18798.40 105
18799.69 115
18800.99 150
18802.28 113
18803.58 103
18804.88 93
18806.17 131
18807.47 125
18808.77 115
18810.06 100
18811.36 114
18812.66 130
18813.95 108
18815.25 118
18816.55 110
18817.84 107
18819.14 99
18820.44 96
18821.73 110
18823.03 96
18824.33 118
18825.62 116
18826.92 100
18828.22 103
18829.52 93
18830.81 103
18832.11 115
18833.41 102
18834.71 104
18836.00 104
18837.30 116
18838.60 118
18839.90 117
18841.19 93
18842.49 131
18843.79 131
18845.09 123
18846.38 104
18847.68 107
18848.98 123
18850.28 107
18851.58 100
18852.87 118
18854.17 117
18855.47 102
18856.77 113
18858.07 130
18859.36 118
18860.66 115
18861.96 100
18863.26 108
18864.56 74
18865.86 86
18867.15 106
18868.45 119
18869.75 109
18871.05 103
18872.35 96
18873.65 85
18874.95 102
18876.24 129
18877.54 111
18878.84 103
18880.14 104
18881.44 101
18882.74 116
18884.04 102
18885.34 104
18886.64 103
18887.94 99
18889.24 86
18890.53 86
18891.83 115
18893.13 93
18894.43 126
18895.73 89
18897.03 90
18898.33 122
18899.63 106
18900.93 95
18902.23 108
18903.53 110
18904.83 92
18906.13 98
18907.43 112
18908.73 99
18910.03 78
18911.33 124
18912.63 108
18913.93 120
18915.23 93
18916.53 94
18917.83 90
18919.13 92
18920.43 100
18921.73 118
18923.03 111
18924.33 98
18925.63 100
18926.93 96
18928.23 105
18929.53 93
18930.84 101
18932.14 133
18933.44 122
18934.74 74
18936.04 87
18937.34 126
18938.64 117
18939.94 94
18941.24 109
18942.54 133
18943.84 105
18945.15 81
18946.45 76
18947.75 92
18949.05 80
18950.35 86
18951.65 91
18952.95 88
18954.26 102
18955.56 99
18956.86 126
18958.16 94
18959.46 104
18960.76 98
18962.07 98
18963.37 102
18964.67 94
18965.97 108
18967.27 105
18968.57 106
18969.88 106
18971.18 97
18972.48 97
18973.78 100
18975.09 104
18976.39 95
18977.69 87
18978.99 89
18980.29 110
18981.60 98
18982.90 83
18984.20 94
18985.50 95
18986.81 82
18988.11 80
18989.41 76
18990.72 87
18992.02 86
18993.32 120
18994.62 111
18995.93 88
18997.23 94
18998.53 94
18999.84 109
19001.14 97
19002.44 100
19003.75 99
19005.05 107
19006.35 102
19007.66 103
19008.96 95
19010.26 98
19011.57 88
19012.87 94
19014.17 98
19015.48 93
19016.78 112
19018.08 119
19019.39 84
19020.69 72
19021.99 95
19023.30 99
19024.60 104
19025.91 98
19027.21 85
19028.51 103
19029.82 90
19031.12 98
19032.43 97
19033.73 88
19035.04 84
19036.34 100
19037.64 102
19038.95 80
19040.25 96
19041.56 85
19042.86 69
19044.17 81
19045.47 94
19046.78 93
19048.08 83
19049.39 79
19050.69 87
19052.00 80
19053.30 91
19054.61 113
19055.91 73
19057.22 65
19058.52 96
19059.83 77
19061.13 84
19062.44 79
19063.74 78
19065.05 84
19066.35 102
19067.66 108
19068.96 104
19070.27 106
19071.57 109
19072.88 78
19074.18 70
19075.49 100
19076.80 104
19078.10 93
19079.41 84
19080.71 93
19082.02 109
19083.33 96
19084.63 77
19085.94 75
19087.24 69
19088.55 93
19089.86 98
19091.16 110
19092.47 105
19093.77 92
19095.08 98
19096.39 94
19097.69 110
19099.00 99
19100.31 81
19101.61 91
19102.92 107
19104.23 97
19105.53 76
19106.84 100
19108.15 69
19109.45 103
19110.76 94
19112.07 77
19113.37 65
19114.68 104
19115.99 107
19117.30 94
19118.60 100
19119.91 118
19121.22 100
19122.52 95
19123.83 132
19125.14 96
19126.45 68
19127.75 95
19129.06 115
19130.37 103
19131.68 82
19132.98 82
19134.29 90
19135.60 123
19136.91 99
19138.22 81
19139.52 88
19140.83 73
19142.14 80
19143.45 96
19144.76 91
19146.06 115
19147.37 81
19148.68 104
19149.99 100
19151.30 92
19152.60 82
19153.91 71
19155.22 88
19156.53 106
19157.84 83
19159.15 104
19160.46 81
19161.76 85
19163.07 101
19164.38 83
19165.69 88
19167.00 86
19168.31 100
19169.62 85
19170.93 73
19172.23 102
19173.54 96
19174.85 98
19176.16 85
19177.47 75
19178.78 81
19180.09 103
19181.40 94
19182.71 101
19184.02 89
19185.33 75
19186.64 78
19187.95 113
19189.26 99
19190.57 93
19191.87 94
19193.18 101
19194.49 107
19195.80 66
19197.11 86
19198.42 92
19199.73 91
19201.04 86
19202.35 97
19203.66 82
19204.97 85
19206.28 82
19207.59 87
19208.90 92
19210.21 101
19211.53 92
19212.84 92
19214.15 100
19215.46 93
19216.77 105
19218.08 91
19219.39 103
19220.70 87
19222.01 94
19223.32 99
19224.63 85
19225.94 106
19227.25 90
19228.56 83
19229.87 76
19231.19 82
19232.50 88
19233.81 107
19235.12 87
19236.43 92
19237.74 99
19239.05 122
19240.36 81
19241.68 82
19242.99 90
19244.30 92
19245.61 117
19246.92 130
19248.23 76
19249.54 90
19250.86 88
19252.17 103
19253.48 103
19254.79 97
19256.10 99
19257.42 95
19258.73 82
19260.04 75
19261.35 81
19262.66 90
19263.98 89
19265.29 91
19266.60 102
19267.91 91
19269.22 75
19270.54 69
19271.85 88
19273.16 94
19274.47 112
19275.79 77
19277.10 80
19278.41 81
19279.72 115
19281.04 101
19282.35 71
19283.66 80
19284.98 72
19286.29 95
19287.60 86
19288.91 98
19290.23 77
19291.54 100
19292.85 99
19294.17 104
19295.48 88
19296.79 68
19298.11 96
19299.42 97
19300.73 101
19302.05 88
19303.36 100
19304.67 101
19305.99 100
19307.30 91
19308.61 85
19309.93 78
19311.24 70
19312.56 89
19313.87 84
19315.18 89
19316.50 108
19317.81 114
19319.13 78
19320.44 78
19321.75 90
19323.07 102
19324.38 76
19325.70 83
19327.01 65
19328.32 93
19329.64 106
19330.95 81
19332.27 78
19333.58 90
19334.90 86
19336.21 77
19337.53 67
19338.84 96
19340.16 105
19341.47 69
19342.79 72
19344.10 83
19345.42 79
19346.73 112
19348.05 82
19349.36 100
19350.68 95
19351.99 83
19353.31 100
19354.62 102
19355.94 118
19357.25 117
19358.57 92
19359.88 107
19361.20 108
19362.51 117
19363.83 98
19365.14 99
19366.46 74
19367.78 75
19369.09 89
19370.41 95
19371.72 96
19373.04 102
19374.35 98
19375.67 107
19376.99 102
19378.30 90
19379.62 112
19380.93 93
19382.25 80
19383.57 60
19384.88 72
19386.20 78
19387.52 82
19388.83 93
19390.15 83
19391.47 71
19392.78 107
19394.10 110
19395.42 106
19396.73 95
19398.05 78
19399.37 84
19400.68 84
19402.00 102
19403.32 81
19404.63 93
19405.95 88
19407.27 94
19408.58 100
19409.90 84
19411.22 85
19412.54 84
19413.85 77
19415.17 75
19416.49 85
19417.80 92
19419.12 105
19420.44 84
19421.76 83
19423.07 67
19424.39 73
19425.71 92
19427.03 83
19428.35 108
19429.66 96
19430.98 90
19432.30 93
19433.62 82
19434.93 86
19436.25 65
19437.57 73
19438.89 75
19440.21 96
19441.53 82
19442.84 89
19444.16 73
19445.48 84
19446.80 78
19448.12 97
19449.44 77
19450.75 94
19452.07 100
19453.39 76
19454.71 90
19456.03 96
19457.35 93
19458.67 90
19459.98 83
19461.30 91
19462.62 94
19463.94 97
19465.26 83
19466.58 84
19467.90 81
19469.22 92
19470.54 104
19471.86 107
19473.18 96
19474.49 84
19475.81 111
19477.13 112
19478.45 84
19479.77 85
19481.09 96
19482.41 87
19483.73 101
19485.05 94
19486.37 77
19487.69 92
19489.01 96
19490.33 87
19491.65 112
19492.97 97
19494.29 89
19495.61 92
19496.93 95
19498.25 96
19499.57 113
19500.89 98
19502.21 106
19503.53 73
19504.85 77
19506.17 80
19507.49 103
19508.81 109
19510.13 110
19511.45 95
19512.77 104
19514.09 89
19515.42 81
19516.74 67
19518.06 78
19519.38 75
19520.70 91
19522.02 73
19523.34 83
19524.66 85
19525.98 93
19527.30 87
19528.62 103
19529.95 77
19531.27 89
19532.59 93
19533.91 112
19535.23 105
19536.55 78
19537.87 97
19539.20 90
19540.52 89
19541.84 88
19543.16 87
19544.48 70
19545.80 85
19547.13 98
19548.45 98
19549.77 82
19551.09 106
19552.41 114
19553.74 98
19555.06 92
19556.38 82
19557.70 78
19559.02 96
19560.35 78
19561.67 68
19562.99 71
19564.31 92
19565.64 95
19566.96 64
19568.28 78
19569.60 84
19570.93 97
19572.25 108
19573.57 96
19574.89 89
19576.22 95
19577.54 103
19578.86 107
19580.18 84
19581.51 91
19582.83 71
19584.15 111
19585.48 81
19586.80 71
19588.12 83
19589.45 98
19590.77 113
19592.09 84
19593.42 81
19594.74 84
19596.06 97
19597.39 99
19598.71 80
19600.03 81
19601.36 97
19602.68 120
19604.00 103
19605.33 90
19606.65 83
19607.98 92
19609.30 89
19610.62 101
19611.95 95
19613.27 76
19614.60 91
19615.92 79
19617.24 80
19618.57 77
19619.89 75
19621.22 101
19622.54 81
19623.87 83
19625.19 64
19626.51 72
19627.84 78
19629.16 81
19630.49 90
19631.81 77
19633.14 86
19634.46 86
19635.79 72
19637.11 93
19638.44 76
19639.76 80
19641.09 87
19642.41 70
19643.74 82
19645.06 96
19646.39 86
19647.71 79
19649.04 97
19650.36 89
19651.69 94
19653.01 96
19654.34 98
19655.66 81
19656.99 65
19658.32 87
19659.64 90
19660.97 104
19662.29 105
19663.62 100
19664.94 94
19666.27 100
19667.60 94
19668.92 82
19670.25 109
19671.57 92
19672.90 77
19674.23 81
19675.55 71
19676.88 60
19678.20 90
19679.53 73
19680.86 79
19682.18 105
19683.51 106
19684.84 76
19686.16 87
19687.49 97
19688.82 95
19690.14 84
19691.47 79
19692.80 82
19694.12 78
19695.45 103
19696.78 111
19698.10 91
19699.43 90
19700.76 90
19702.08 101
19703.41 80
19704.74 83
19706.07 98
19707.39 88
19708.72 94
19710.05 66
19711.37 81
19712.70 82
19714.03 79
19715.36 63
19716.68 68
19718.01 93
19719.34 87
19720.67 87
19721.99 88
19723.32 108
19724.65 102
19725.98 92
19727.31 102
19728.63 73
19729.96 103
19731.29 69
19732.62 83
19733.95 88
19735.27 89
19736.60 84
19737.93 98
19739.26 86
19740.59 81
19741.92 82
19743.24 110
19744.57 89
19745.90 105
19747.23 89
19748.56 82
19749.89 95
19751.22 98
19752.54 77
19753.87 86
19755.20 83
19756.53 100
19757.86 107
19759.19 88
19760.52 92
19761.85 79
19763.18 103
19764.50 91
19765.83 90
19767.16 83
19768.49 104
19769.82 101
19771.15 91
19772.48 83
19773.81 90
19775.14 85
19776.47 89
19777.80 97
19779.13 73
19780.46 99
19781.79 89
19783.12 84
19784.45 92
19785.78 83
19787.11 91
19788.44 91
19789.77 107
19791.10 108
19792.43 80
19793.76 87
19795.09 89
19796.42 97
19797.75 83
19799.08 99
19800.41 102
19801.74 83
19803.07 97
19804.40 89
19805.73 101
19807.06 93
19808.39 95
19809.72 82
19811.05 77
19812.38 85
19813.71 77
19815.05 81
19816.38 90
19817.71 112
19819.04 85
19820.37 81
19821.70 74
19823.03 91
19824.36 80
19825.69 89
19827.03 104
19828.36 83
19829.69 77
19831.02 86
19832.35 66
19833.68 81
19835.01 99
19836.35 112
19837.68 84
19839.01 70
19840.34 78
19841.67 102
19843.00 100
19844.34 85
19845.67 95
19847.00 80
19848.33 70
19849.66 66
19851.00 86
19852.33 82
19853.66 85
19854.99 95
19856.32 93
19857.66 96
19858.99 78
19860.32 96
19861.65 78
19862.99 93
19864.32 91
19865.65 83
19866.98 85
19868.32 79
19869.65 84
19870.98 89
19872.31 93
19873.65 95
19874.98 75
19876.31 83
19877.65 96
19878.98 95
19880.31 83
19881.65 85
19882.98 80
19884.31 88
19885.64 97
19886.98 71
19888.31 70
19889.64 83
19890.98 85
19892.31 90
19893.64 83
19894.98 108
19896.31 79
19897.65 89
19898.98 92
19900.31 84
19901.65 95
19902.98 84
19904.31 84
19905.65 85
19906.98 86
19908.32 84
19909.65 112
19910.98 95
19912.32 100
19913.65 85
19914.99 98
19916.32 70
19917.66 90
19918.99 93
19920.32 76
19921.66 65
19922.99 68
19924.33 98
19925.66 102
19927.00 70
19928.33 81
19929.67 94
19931.00 86
19932.34 100
19933.67 83
19935.01 83
19936.34 86
19937.68 83
19939.01 96
19940.35 76
19941.68 86
19943.02 84
19944.35 91
19945.69 91
19947.02 85
19948.36 92
19949.69 76
19951.03 79
19952.36 80
19953.70 101
19955.03 91
19956.37 89
19957.71 83
19959.04 72
19960.38 102
19961.71 95
19963.05 84
19964.38 65
19965.72 92
19967.06 73
19968.39 80
19969.73 88
19971.06 87
19972.40 83
19973.74 77
19975.07 82
19976.41 81
19977.75 94
19979.08 89
19980.42 92
19981.75 74
19983.09 86
19984.43 87
19985.76 92
19987.10 108
19988.44 95
19989.77 94
19991.11 97
19992.45 87
19993.78 100
19995.12 91
19996.46 92
19997.80 101
19999.13 83
20000.47 86
20001.81 88
20003.14 94
20004.48 94
20005.82 73
20007.16 77
20008.49 85
20009.83 93
20011.17 77
20012.51 79
20013.84 98
20015.18 78
20016.52 97
20017.86 89
20019.19 76
20020.53 91
20021.87 103
20023.21 93
20024.55 66
20025.88 94
20027.22 88
20028.56 98
20029.90 102
20031.24 98
20032.57 76
20033.91 85
20035.25 85
20036.59 95
20037.93 86
20039.26 84
20040.60 84
20041.94 81
20043.28 73
20044.62 76
20045.96 85
20047.30 77
20048.63 84
20049.97 112
20051.31 97
20052.65 80
20053.99 98
20055.33 89
20056.67 93
20058.01 103
20059.35 94
20060.69 98
20062.02 59
20063.36 73
20064.70 88
20066.04 88
20067.38 99
20068.72 102
20070.06 83
20071.40 97
20072.74 94
20074.08 75
20075.42 72
20076.76 64
20078.10 94
20079.44 91
20080.78 94
20082.12 98
20083.46 99
20084.80 93
20086.14 99
20087.48 89
20088.82 90
20090.16 97
20091.50 83
20092.84 86
20094.18 92
20095.52 106
20096.86 123
20098.20 101
20099.54 77
20100.88 101
20102.22 111
20103.56 113
20104.90 125
20106.24 97
20107.58 83
20108.92 103
20110.26 74
20111.60 86
20112.95 98
20114.29 108
20115.63 83
20116.97 108
20118.31 96
20119.65 97
20120.99 99
20122.33 91
20123.67 83
20125.02 89
20126.36 105
20127.70 95
20129.04 79
20130.38 76
20131.72 88
20133.06 113
20134.41 85
20135.75 81
