# Supplementary material for: MALDI-TOF MS typing enables the classification of brewing yeasts of the genus Saccharomyces to major beer styles
Source: PLoS One. 2017 Aug 9;12(8):e0181694. doi: 10.1371/journal.pone.0181694 (PMC5549903; doi:10.1371/journal.pone.0181694)
Supplement: S3 File — The directory includes 90 raw files and was zipped to “.zip”; the folder has three strains with 30 spectra per strain; S1 Text explains the raw files with an example and Table 1 represents the yeast strains used within the experiment. (ZIP) [file pone.0181694.s006.zip › 7-9/30257-184-OG-Alt-Alt-YPG-18h-E-E_2015-08-14__0_E10_1.dat]

1999.93 264
2000.35 243
2000.77 249
2001.19 283
2001.61 307
2002.03 220
2002.46 249
2002.88 320
2003.30 295
2003.72 264
2004.14 269
2004.57 297
2004.99 329
2005.41 239
2005.83 233
2006.25 289
2006.68 295
2007.10 314
2007.52 281
2007.94 319
2008.37 273
2008.79 205
2009.21 261
2009.63 261
2010.06 263
2010.48 297
2010.90 270
2011.32 234
2011.75 342
2012.17 310
2012.59 309
2013.02 303
2013.44 279
2013.86 280
2014.29 215
2014.71 235
2015.13 260
2015.55 284
2015.98 238
2016.40 271
2016.82 322
2017.25 263
2017.67 238
2018.10 261
2018.52 292
2018.94 287
2019.37 223
2019.79 207
2020.21 233
2020.64 262
2021.06 180
2021.48 245
2021.91 222
2022.33 257
2022.76 302
2023.18 267
2023.60 262
2024.03 265
2024.45 300
2024.88 257
2025.30 263
2025.73 278
2026.15 276
2026.57 254
2027.00 255
2027.42 249
2027.85 242
2028.27 248
2028.70 213
2029.12 181
2029.55 219
2029.97 347
2030.40 239
2030.82 243
2031.24 227
2031.67 278
2032.09 260
2032.52 229
2032.94 266
2033.37 220
2033.79 190
2034.22 197
2034.65 260
2035.07 241
2035.50 274
2035.92 291
2036.35 241
2036.77 255
2037.20 264
2037.62 219
2038.05 244
2038.47 262
2038.90 267
2039.33 210
2039.75 278
2040.18 264
2040.60 246
2041.03 321
2041.45 287
2041.88 270
2042.31 299
2042.73 184
2043.16 261
2043.58 285
2044.01 273
2044.44 254
2044.86 364
2045.29 370
2045.72 276
2046.14 276
2046.57 260
2047.00 227
2047.42 233
2047.85 258
2048.28 295
2048.70 264
2049.13 237
2049.56 243
2049.98 185
2050.41 252
2050.84 226
2051.26 219
2051.69 232
2052.12 229
2052.54 272
2052.97 260
2053.40 270
2053.83 318
2054.25 268
2054.68 262
2055.11 283
2055.53 266
2055.96 256
2056.39 281
2056.82 262
2057.24 268
2057.67 208
2058.10 221
2058.53 269
2058.96 301
2059.38 261
2059.81 264
2060.24 319
2060.67 240
2061.10 289
2061.52 269
2061.95 274
2062.38 246
2062.81 249
2063.24 261
2063.66 257
2064.09 257
2064.52 232
2064.95 258
2065.38 270
2065.81 249
2066.23 270
2066.66 271
2067.09 268
2067.52 250
2067.95 272
2068.38 305
2068.81 386
2069.23 291
2069.66 304
2070.09 255
2070.52 242
2070.95 280
2071.38 251
2071.81 243
2072.24 255
2072.67 243
2073.10 254
2073.53 245
2073.95 198
2074.38 263
2074.81 244
2075.24 225
2075.67 220
2076.10 266
2076.53 266
2076.96 279
2077.39 280
2077.82 294
2078.25 226
2078.68 279
2079.11 275
2079.54 240
2079.97 248
2080.40 280
2080.83 279
2081.26 314
2081.69 322
2082.12 320
2082.55 322
2082.98 287
2083.41 291
2083.84 362
2084.27 384
2084.70 356
2085.13 338
2085.56 326
2085.99 292
2086.42 284
2086.85 246
2087.29 300
2087.72 279
2088.15 276
2088.58 291
2089.01 298
2089.44 281
2089.87 278
2090.30 293
2090.73 267
2091.16 201
2091.59 270
2092.03 229
2092.46 234
2092.89 203
2093.32 256
2093.75 273
2094.18 204
2094.61 227
2095.05 291
2095.48 270
2095.91 215
2096.34 204
2096.77 320
2097.20 271
2097.63 281
2098.07 242
2098.50 269
2098.93 248
2099.36 268
2099.79 296
2100.23 275
2100.66 325
2101.09 236
2101.52 229
2101.95 267
2102.39 273
2102.82 299
2103.25 269
2103.68 279
2104.12 248
2104.55 277
2104.98 289
2105.41 301
2105.85 250
2106.28 225
2106.71 308
2107.14 291
2107.58 266
2108.01 222
2108.44 286
2108.88 296
2109.31 275
2109.74 235
2110.18 203
2110.61 271
2111.04 288
2111.47 269
2111.91 319
2112.34 335
2112.77 259
2113.21 203
2113.64 250
2114.07 240
2114.51 263
2114.94 284
2115.37 268
2115.81 267
2116.24 270
2116.68 270
2117.11 243
2117.54 286
2117.98 283
2118.41 262
2118.85 264
2119.28 261
2119.71 245
2120.15 275
2120.58 262
2121.02 256
2121.45 249
2121.88 268
2122.32 230
2122.75 252
2123.19 302
2123.62 299
2124.06 302
2124.49 292
2124.92 284
2125.36 331
2125.79 305
2126.23 340
2126.66 273
2127.10 235
2127.53 293
2127.97 288
2128.40 291
2128.84 239
2129.27 285
2129.71 294
2130.14 374
2130.58 354
2131.01 253
2131.45 269
2131.88 282
2132.32 249
2132.75 251
2133.19 323
2133.63 289
2134.06 333
2134.50 315
2134.93 297
2135.37 350
2135.80 318
2136.24 332
2136.67 320
2137.11 351
2137.55 312
2137.98 323
2138.42 367
2138.85 438
2139.29 326
2139.73 293
2140.16 331
2140.60 411
2141.03 333
2141.47 340
2141.91 326
2142.34 317
2142.78 345
2143.22 235
2143.65 239
2144.09 237
2144.53 283
2144.96 286
2145.40 247
2145.84 214
2146.27 206
2146.71 308
2147.15 291
2147.58 304
2148.02 267
2148.46 276
2148.89 283
2149.33 295
2149.77 226
2150.21 278
2150.64 317
2151.08 311
2151.52 312
2151.95 328
2152.39 375
2152.83 388
2153.27 342
2153.70 363
2154.14 365
2154.58 340
2155.02 328
2155.45 339
2155.89 354
2156.33 357
2156.77 267
2157.21 300
2157.64 236
2158.08 261
2158.52 311
2158.96 262
2159.40 289
2159.83 301
2160.27 255
2160.71 244
2161.15 327
2161.59 284
2162.02 339
2162.46 277
2162.90 284
2163.34 272
2163.78 332
2164.22 335
2164.66 289
2165.09 334
2165.53 293
2165.97 274
2166.41 290
2166.85 292
2167.29 299
2167.73 269
2168.17 271
2168.60 310
2169.04 380
2169.48 369
2169.92 290
2170.36 297
2170.80 339
2171.24 332
2171.68 309
2172.12 262
2172.56 294
2173.00 310
2173.44 260
2173.88 287
2174.32 337
2174.76 311
2175.20 260
2175.64 284
2176.07 294
2176.51 323
2176.95 290
2177.39 315
2177.83 343
2178.27 406
2178.71 337
2179.15 322
2179.59 326
2180.03 349
2180.47 383
2180.92 292
2181.36 285
2181.80 272
2182.24 304
2182.68 274
2183.12 241
2183.56 249
2184.00 309
2184.44 294
2184.88 294
2185.32 269
2185.76 324
2186.20 296
2186.64 269
2187.08 288
2187.52 332
2187.97 261
2188.41 264
2188.85 273
2189.29 286
2189.73 256
2190.17 318
2190.61 367
2191.05 276
2191.49 295
2191.94 320
2192.38 385
2192.82 303
2193.26 252
2193.70 294
2194.14 332
2194.58 251
2195.03 256
2195.47 310
2195.91 297
2196.35 340
2196.79 300
2197.24 302
2197.68 275
2198.12 269
2198.56 283
2199.00 308
2199.45 412
2199.89 315
2200.33 276
2200.77 338
2201.21 316
2201.66 222
2202.10 261
2202.54 280
2202.98 275
2203.43 342
2203.87 329
2204.31 329
2204.75 354
2205.20 296
2205.64 281
2206.08 280
2206.53 309
2206.97 306
2207.41 315
2207.85 352
2208.30 312
2208.74 331
2209.18 384
2209.63 342
2210.07 274
2210.51 312
2210.96 305
2211.40 294
2211.84 347
2212.29 401
2212.73 346
2213.17 245
2213.62 276
2214.06 326
2214.50 339
2214.95 287
2215.39 300
2215.84 296
2216.28 281
2216.72 308
2217.17 302
2217.61 292
2218.05 258
2218.50 283
2218.94 251
2219.39 272
2219.83 265
2220.28 288
2220.72 264
2221.16 258
2221.61 291
2222.05 271
2222.50 242
2222.94 207
2223.39 280
2223.83 288
2224.28 323
2224.72 305
2225.16 371
2225.61 331
2226.05 324
2226.50 321
2226.94 319
2227.39 300
2227.83 294
2228.28 326
2228.72 273
2229.17 292
2229.61 332
2230.06 375
2230.50 359
2230.95 343
2231.40 317
2231.84 281
2232.29 309
2232.73 312
2233.18 292
2233.62 398
2234.07 429
2234.51 370
2234.96 374
2235.41 367
2235.85 351
2236.30 380
2236.74 443
2237.19 431
2237.63 508
2238.08 428
2238.53 320
2238.97 348
2239.42 297
2239.86 313
2240.31 333
2240.76 373
2241.20 239
2241.65 273
2242.10 282
2242.54 290
2242.99 323
2243.44 356
2243.88 363
2244.33 256
2244.78 231
2245.22 249
2245.67 277
2246.12 323
2246.56 299
2247.01 286
2247.46 305
2247.90 304
2248.35 250
2248.80 258
2249.24 293
2249.69 336
2250.14 280
2250.59 207
2251.03 300
2251.48 359
2251.93 274
2252.38 251
2252.82 287
2253.27 318
2253.72 326
2254.17 241
2254.61 262
2255.06 291
2255.51 323
2255.96 309
2256.40 313
2256.85 299
2257.30 267
2257.75 272
2258.20 286
2258.64 309
2259.09 289
2259.54 249
2259.99 285
2260.44 258
2260.88 309
2261.33 294
2261.78 294
2262.23 256
2262.68 261
2263.13 297
2263.58 299
2264.02 308
2264.47 297
2264.92 331
2265.37 363
2265.82 324
2266.27 355
2266.72 327
2267.17 353
2267.61 357
2268.06 345
2268.51 346
2268.96 391
2269.41 390
2269.86 350
2270.31 308
2270.76 370
2271.21 332
2271.66 366
2272.11 383
2272.56 432
2273.00 362
2273.45 340
2273.90 347
2274.35 408
2274.80 395
2275.25 322
2275.70 357
2276.15 284
2276.60 294
2277.05 356
2277.50 300
2277.95 332
2278.40 306
2278.85 282
2279.30 310
2279.75 305
2280.20 360
2280.65 392
2281.10 272
2281.55 279
2282.00 351
2282.45 347
2282.90 319
2283.35 347
2283.81 363
2284.26 341
2284.71 310
2285.16 251
2285.61 274
2286.06 398
2286.51 323
2286.96 282
2287.41 340
2287.86 291
2288.31 293
2288.76 354
2289.22 367
2289.67 466
2290.12 379
2290.57 403
2291.02 424
2291.47 419
2291.92 410
2292.37 549
2292.83 527
2293.28 561
2293.73 606
2294.18 563
2294.63 532
2295.08 577
2295.53 639
2295.99 624
2296.44 530
2296.89 465
2297.34 574
2297.79 440
2298.25 485
2298.70 483
2299.15 449
2299.60 424
2300.05 426
2300.51 421
2300.96 351
2301.41 262
2301.86 310
2302.32 406
2302.77 347
2303.22 345
2303.67 352
2304.13 320
2304.58 347
2305.03 343
2305.48 320
2305.94 279
2306.39 279
2306.84 349
2307.29 381
2307.75 309
2308.20 314
2308.65 315
2309.11 350
2309.56 350
2310.01 380
2310.47 379
2310.92 490
2311.37 378
2311.83 356
2312.28 284
2312.73 422
2313.19 391
2313.64 357
2314.09 360
2314.55 373
2315.00 334
2315.45 362
2315.91 400
2316.36 372
2316.81 347
2317.27 342
2317.72 316
2318.18 303
2318.63 338
2319.08 331
2319.54 327
2319.99 354
2320.45 367
2320.90 399
2321.35 354
2321.81 282
2322.26 338
2322.72 356
2323.17 370
2323.63 378
2324.08 394
2324.54 375
2324.99 376
2325.44 256
2325.90 265
2326.35 351
2326.81 373
2327.26 297
2327.72 340
2328.17 409
2328.63 345
2329.08 368
2329.54 419
2329.99 363
2330.45 376
2330.90 318
2331.36 379
2331.81 382
2332.27 329
2332.72 349
2333.18 431
2333.64 355
2334.09 316
2334.55 317
2335.00 373
2335.46 365
2335.91 313
2336.37 335
2336.82 329
2337.28 287
2337.74 370
2338.19 333
2338.65 318
2339.10 282
2339.56 332
2340.02 339
2340.47 352
2340.93 375
2341.38 393
2341.84 505
2342.30 378
2342.75 370
2343.21 409
2343.67 362
2344.12 316
2344.58 345
2345.04 409
2345.49 372
2345.95 377
2346.41 356
2346.86 384
2347.32 349
2347.78 434
2348.23 395
2348.69 340
2349.15 337
2349.60 354
2350.06 330
2350.52 385
2350.97 421
2351.43 379
2351.89 352
2352.35 323
2352.80 340
2353.26 342
2353.72 350
2354.18 326
2354.63 287
2355.09 275
2355.55 248
2356.01 300
2356.46 352
2356.92 345
2357.38 354
2357.84 301
2358.29 378
2358.75 342
2359.21 326
2359.67 358
2360.13 314
2360.58 347
2361.04 309
2361.50 293
2361.96 303
2362.42 314
2362.88 317
2363.33 292
2363.79 273
2364.25 295
2364.71 333
2365.17 400
2365.63 316
2366.08 365
2366.54 352
2367.00 301
2367.46 379
2367.92 314
2368.38 355
2368.84 390
2369.30 403
2369.75 370
2370.21 349
2370.67 300
2371.13 326
2371.59 315
2372.05 372
2372.51 399
2372.97 340
2373.43 322
2373.89 308
2374.35 329
2374.81 344
2375.27 374
2375.72 363
2376.18 336
2376.64 305
2377.10 248
2377.56 325
2378.02 243
2378.48 288
2378.94 319
2379.40 314
2379.86 350
2380.32 314
2380.78 370
2381.24 358
2381.70 325
2382.16 423
2382.62 395
2383.08 380
2383.54 361
2384.00 324
2384.46 326
2384.92 267
2385.39 319
2385.85 314
2386.31 357
2386.77 381
2387.23 383
2387.69 431
2388.15 415
2388.61 340
2389.07 336
2389.53 320
2389.99 266
2390.45 339
2390.91 300
2391.38 302
2391.84 310
2392.30 325
2392.76 350
2393.22 311
2393.68 324
2394.14 307
2394.60 358
2395.06 394
2395.53 337
2395.99 378
2396.45 278
2396.91 268
2397.37 318
2397.83 326
2398.30 331
2398.76 294
2399.22 309
2399.68 325
2400.14 343
2400.61 336
2401.07 285
2401.53 275
2401.99 322
2402.45 331
2402.92 313
2403.38 246
2403.84 246
2404.30 281
2404.76 259
2405.23 300
2405.69 301
2406.15 347
2406.61 344
2407.08 265
2407.54 355
2408.00 313
2408.46 326
2408.93 302
2409.39 339
2409.85 344
2410.32 381
2410.78 304
2411.24 349
2411.70 372
2412.17 310
2412.63 295
2413.09 338
2413.56 275
2414.02 278
2414.48 290
2414.95 266
2415.41 235
2415.87 246
2416.34 311
2416.80 378
2417.26 378
2417.73 341
2418.19 370
2418.65 366
2419.12 375
2419.58 381
2420.05 412
2420.51 481
2420.97 440
2421.44 416
2421.90 426
2422.37 476
2422.83 504
2423.29 441
2423.76 425
2424.22 378
2424.69 473
2425.15 437
2425.62 380
2426.08 424
2426.54 435
2427.01 377
2427.47 324
2427.94 306
2428.40 329
2428.87 345
2429.33 368
2429.80 314
2430.26 295
2430.73 348
2431.19 326
2431.66 319
2432.12 244
2432.59 293
2433.05 274
2433.52 349
2433.98 369
2434.45 323
2434.91 290
2435.38 292
2435.84 329
2436.31 407
2436.77 403
2437.24 431
2437.70 368
2438.17 358
2438.63 400
2439.10 405
2439.57 334
2440.03 355
2440.50 355
2440.96 363
2441.43 466
2441.89 424
2442.36 460
2442.83 478
2443.29 396
2443.76 436
2444.22 387
2444.69 317
2445.16 373
2445.62 327
2446.09 393
2446.56 474
2447.02 387
2447.49 308
2447.96 340
2448.42 312
2448.89 279
2449.35 246
2449.82 323
2450.29 360
2450.75 321
2451.22 268
2451.69 255
2452.16 373
2452.62 299
2453.09 287
2453.56 306
2454.02 342
2454.49 328
2454.96 354
2455.42 321
2455.89 326
2456.36 325
2456.83 357
2457.29 350
2457.76 376
2458.23 335
2458.70 321
2459.16 417
2459.63 422
2460.10 334
2460.57 326
2461.03 286
2461.50 327
2461.97 308
2462.44 316
2462.91 334
2463.37 290
2463.84 269
2464.31 291
2464.78 361
2465.25 321
2465.71 270
2466.18 309
2466.65 386
2467.12 377
2467.59 320
2468.06 321
2468.52 389
2468.99 311
2469.46 335
2469.93 340
2470.40 256
2470.87 345
2471.34 373
2471.80 271
2472.27 326
2472.74 342
2473.21 274
2473.68 314
2474.15 372
2474.62 326
2475.09 290
2475.56 271
2476.02 295
2476.49 302
2476.96 314
2477.43 296
2477.90 281
2478.37 281
2478.84 292
2479.31 305
2479.78 360
2480.25 344
2480.72 300
2481.19 366
2481.66 410
2482.13 348
2482.60 301
2483.07 296
2483.54 286
2484.01 305
2484.48 317
2484.95 277
2485.42 262
2485.89 307
2486.36 339
2486.83 356
2487.30 319
2487.77 324
2488.24 346
2488.71 344
2489.18 308
2489.65 308
2490.12 343
2490.59 341
2491.06 398
2491.53 333
2492.00 296
2492.47 282
2492.94 364
2493.41 336
2493.88 400
2494.36 408
2494.83 346
2495.30 331
2495.77 341
2496.24 307
2496.71 330
2497.18 342
2497.65 347
2498.12 335
2498.60 307
2499.07 313
2499.54 313
2500.01 261
2500.48 286
2500.95 319
2501.42 344
2501.90 331
2502.37 273
2502.84 294
2503.31 334
2503.78 276
2504.25 327
2504.73 323
2505.20 295
2505.67 263
2506.14 279
2506.61 257
2507.09 267
2507.56 255
2508.03 325
2508.50 296
2508.97 310
2509.45 316
2509.92 348
2510.39 367
2510.86 358
2511.34 371
2511.81 390
2512.28 387
2512.75 358
2513.23 433
2513.70 445
2514.17 469
2514.65 386
2515.12 494
2515.59 438
2516.06 399
2516.54 384
2517.01 310
2517.48 358
2517.96 341
2518.43 275
2518.90 334
2519.38 397
2519.85 340
2520.32 352
2520.80 428
2521.27 311
2521.74 364
2522.22 420
2522.69 365
2523.16 272
2523.64 291
2524.11 297
2524.58 343
2525.06 281
2525.53 253
2526.01 309
2526.48 361
2526.95 316
2527.43 304
2527.90 270
2528.38 283
2528.85 315
2529.32 289
2529.80 320
2530.27 330
2530.75 287
2531.22 330
2531.70 373
2532.17 343
2532.64 340
2533.12 355
2533.59 327
2534.07 309
2534.54 373
2535.02 397
2535.49 362
2535.97 355
2536.44 381
2536.92 326
2537.39 322
2537.87 317
2538.34 305
2538.82 344
2539.29 317
2539.77 336
2540.24 320
2540.72 411
2541.19 364
2541.67 375
2542.14 321
2542.62 362
2543.09 372
2543.57 382
2544.04 389
2544.52 400
2545.00 286
2545.47 334
2545.95 320
2546.42 316
2546.90 358
2547.37 383
2547.85 377
2548.33 410
2548.80 375
2549.28 371
2549.75 308
2550.23 398
2550.71 463
2551.18 467
2551.66 546
2552.14 506
2552.61 513
2553.09 490
2553.57 450
2554.04 455
2554.52 439
2554.99 558
2555.47 597
2555.95 575
2556.42 556
2556.90 520
2557.38 439
2557.86 518
2558.33 558
2558.81 502
2559.29 513
2559.76 525
2560.24 380
2560.72 403
2561.19 399
2561.67 367
2562.15 426
2562.63 341
2563.10 312
2563.58 383
2564.06 378
2564.54 329
2565.01 382
2565.49 360
2565.97 346
2566.45 359
2566.92 404
2567.40 308
2567.88 266
2568.36 293
2568.83 314
2569.31 285
2569.79 285
2570.27 293
2570.75 292
2571.22 335
2571.70 305
2572.18 310
2572.66 336
2573.14 306
2573.62 362
2574.09 320
2574.57 328
2575.05 286
2575.53 336
2576.01 361
2576.49 396
2576.97 392
2577.44 331
2577.92 302
2578.40 336
2578.88 318
2579.36 322
2579.84 335
2580.32 291
2580.80 308
2581.27 329
2581.75 363
2582.23 336
2582.71 331
2583.19 306
2583.67 313
2584.15 317
2584.63 344
2585.11 356
2585.59 338
2586.07 354
2586.55 320
2587.03 318
2587.51 331
2587.99 320
2588.47 384
2588.94 394
2589.42 333
2589.90 307
2590.38 351
2590.86 396
2591.34 344
2591.82 324
2592.30 308
2592.78 371
2593.26 430
2593.74 424
2594.22 406
2594.71 415
2595.19 327
2595.67 312
2596.15 428
2596.63 431
2597.11 348
2597.59 356
2598.07 388
2598.55 356
2599.03 309
2599.51 352
2599.99 393
2600.47 363
2600.95 402
2601.43 423
2601.91 329
2602.40 338
2602.88 327
2603.36 338
2603.84 352
2604.32 319
2604.80 256
2605.28 334
2605.76 301
2606.24 389
2606.73 377
2607.21 314
2607.69 350
2608.17 389
2608.65 350
2609.13 366
2609.62 353
2610.10 341
2610.58 358
2611.06 403
2611.54 383
2612.02 345
2612.51 324
2612.99 307
2613.47 324
2613.95 381
2614.43 340
2614.92 339
2615.40 294
2615.88 328
2616.36 289
2616.85 292
2617.33 303
2617.81 336
2618.29 337
2618.78 292
2619.26 340
2619.74 307
2620.22 323
2620.71 341
2621.19 310
2621.67 332
2622.15 289
2622.64 308
2623.12 321
2623.60 309
2624.09 307
2624.57 328
2625.05 291
2625.53 362
2626.02 367
2626.50 340
2626.98 309
2627.47 303
2627.95 330
2628.43 353
2628.92 406
2629.40 307
2629.88 305
2630.37 318
2630.85 288
2631.34 297
2631.82 328
2632.30 318
2632.79 295
2633.27 313
2633.75 284
2634.24 330
2634.72 327
2635.21 309
2635.69 350
2636.17 339
2636.66 339
2637.14 336
2637.63 380
2638.11 348
2638.60 330
2639.08 351
2639.56 355
2640.05 361
2640.53 344
2641.02 324
2641.50 363
2641.99 319
2642.47 374
2642.96 406
2643.44 378
2643.93 374
2644.41 333
2644.90 289
2645.38 358
2645.87 406
2646.35 345
2646.84 335
2647.32 388
2647.81 389
2648.29 367
2648.78 339
2649.26 341
2649.75 369
2650.23 367
2650.72 305
2651.20 282
2651.69 295
2652.17 318
2652.66 349
2653.15 415
2653.63 369
2654.12 326
2654.60 311
2655.09 340
2655.57 307
2656.06 358
2656.55 357
2657.03 283
2657.52 306
2658.00 371
2658.49 367
2658.98 380
2659.46 328
2659.95 317
2660.44 362
2660.92 334
2661.41 311
2661.90 296
2662.38 332
2662.87 293
2663.35 261
2663.84 329
2664.33 315
2664.81 299
2665.30 344
2665.79 376
2666.28 414
2666.76 358
2667.25 381
2667.74 386
2668.22 373
2668.71 324
2669.20 325
2669.68 316
2670.17 293
2670.66 341
2671.15 303
2671.63 322
2672.12 315
2672.61 369
2673.10 394
2673.58 388
2674.07 395
2674.56 372
2675.05 359
2675.53 399
2676.02 402
2676.51 370
2677.00 413
2677.49 475
2677.97 440
2678.46 435
2678.95 511
2679.44 486
2679.93 435
2680.41 446
2680.90 454
2681.39 418
2681.88 473
2682.37 429
2682.85 399
2683.34 414
2683.83 427
2684.32 453
2684.81 385
2685.30 409
2685.79 498
2686.27 449
2686.76 376
2687.25 372
2687.74 467
2688.23 502
2688.72 395
2689.21 501
2689.70 405
2690.19 412
2690.67 406
2691.16 370
2691.65 395
2692.14 351
2692.63 366
2693.12 398
2693.61 376
2694.10 347
2694.59 332
2695.08 377
2695.57 379
2696.06 332
2696.55 316
2697.04 331
2697.53 357
2698.02 341
2698.51 361
2699.00 352
2699.49 343
2699.98 419
2700.47 357
2700.96 350
2701.45 347
2701.94 382
2702.43 376
2702.92 428
2703.41 427
2703.90 368
2704.39 403
2704.88 392
2705.37 413
2705.86 418
2706.35 429
2706.84 424
2707.33 418
2707.82 355
2708.31 368
2708.80 414
2709.29 349
2709.78 385
2710.27 354
2710.77 392
2711.26 462
2711.75 373
2712.24 311
2712.73 355
2713.22 337
2713.71 322
2714.20 368
2714.69 348
2715.19 318
2715.68 329
2716.17 404
2716.66 361
2717.15 335
2717.64 326
2718.13 307
2718.63 316
2719.12 349
2719.61 372
2720.10 320
2720.59 330
2721.08 310
2721.58 308
2722.07 347
2722.56 356
2723.05 402
2723.54 369
2724.04 407
2724.53 331
2725.02 326
2725.51 307
2726.01 367
2726.50 386
2726.99 330
2727.48 350
2727.98 361
2728.47 342
2728.96 373
2729.45 370
2729.95 355
2730.44 336
2730.93 366
2731.42 344
2731.92 302
2732.41 360
2732.90 331
2733.40 376
2733.89 322
2734.38 350
2734.87 323
2735.37 282
2735.86 323
2736.35 388
2736.85 414
2737.34 416
2737.83 409
2738.33 341
2738.82 342
2739.31 352
2739.81 368
2740.30 312
2740.79 352
2741.29 350
2741.78 354
2742.28 291
2742.77 354
2743.26 372
2743.76 360
2744.25 427
2744.75 384
2745.24 346
2745.73 348
2746.23 341
2746.72 325
2747.22 287
2747.71 319
2748.20 317
2748.70 289
2749.19 324
2749.69 395
2750.18 365
2750.68 416
2751.17 362
2751.67 307
2752.16 322
2752.66 355
2753.15 295
2753.64 351
2754.14 371
2754.63 400
2755.13 388
2755.62 355
2756.12 423
2756.61 396
2757.11 431
2757.60 406
2758.10 331
2758.59 305
2759.09 293
2759.59 356
2760.08 458
2760.58 338
2761.07 331
2761.57 372
2762.06 317
2762.56 328
2763.05 328
2763.55 362
2764.05 364
2764.54 358
2765.04 368
2765.53 402
2766.03 322
2766.52 360
2767.02 380
2767.52 347
2768.01 354
2768.51 360
2769.00 313
2769.50 353
2770.00 356
2770.49 320
2770.99 417
2771.49 451
2771.98 421
2772.48 369
2772.98 343
2773.47 361
2773.97 346
2774.47 368
2774.96 357
2775.46 369
2775.96 384
2776.45 386
2776.95 386
2777.45 396
2777.94 416
2778.44 426
2778.94 394
2779.43 399
2779.93 411
2780.43 421
2780.93 431
2781.42 464
2781.92 454
2782.42 490
2782.92 376
2783.41 317
2783.91 330
2784.41 361
2784.91 345
2785.40 386
2785.90 374
2786.40 432
2786.90 426
2787.39 391
2787.89 384
2788.39 359
2788.89 310
2789.39 367
2789.88 338
2790.38 333
2790.88 370
2791.38 427
2791.88 416
2792.37 415
2792.87 405
2793.37 374
2793.87 376
2794.37 321
2794.87 453
2795.37 340
2795.86 346
2796.36 389
2796.86 396
2797.36 356
2797.86 380
2798.36 454
2798.86 407
2799.35 455
2799.85 470
2800.35 467
2800.85 472
2801.35 481
2801.85 492
2802.35 418
2802.85 460
2803.35 447
2803.85 481
2804.35 449
2804.85 461
2805.34 478
2805.84 530
2806.34 459
2806.84 455
2807.34 467
2807.84 510
2808.34 474
2808.84 502
2809.34 472
2809.84 489
2810.34 521
2810.84 590
2811.34 629
2811.84 637
2812.34 553
2812.84 583
2813.34 508
2813.84 562
2814.34 536
2814.84 439
2815.34 454
2815.84 437
2816.34 433
2816.84 462
2817.34 401
2817.84 367
2818.35 325
2818.85 428
2819.35 405
2819.85 358
2820.35 447
2820.85 504
2821.35 477
2821.85 440
2822.35 422
2822.85 445
2823.35 473
2823.85 439
2824.36 489
2824.86 407
2825.36 428
2825.86 428
2826.36 453
2826.86 427
2827.36 374
2827.86 393
2828.37 425
2828.87 383
2829.37 382
2829.87 425
2830.37 398
2830.87 354
2831.38 352
2831.88 384
2832.38 453
2832.88 361
2833.38 296
2833.88 329
2834.39 353
2834.89 344
2835.39 392
2835.89 421
2836.40 324
2836.90 286
2837.40 336
2837.90 340
2838.40 399
2838.91 455
2839.41 408
2839.91 381
2840.41 381
2840.92 384
2841.42 345
2841.92 399
2842.42 365
2842.93 409
2843.43 377
2843.93 363
2844.44 315
2844.94 334
2845.44 330
2845.94 370
2846.45 384
2846.95 355
2847.45 372
2847.96 395
2848.46 466
2848.96 387
2849.47 376
2849.97 425
2850.47 506
2850.98 545
2851.48 482
2851.98 398
2852.49 393
2852.99 423
2853.50 444
2854.00 395
2854.50 381
2855.01 377
2855.51 370
2856.01 358
2856.52 369
2857.02 356
2857.53 335
2858.03 351
2858.53 317
2859.04 312
2859.54 294
2860.05 315
2860.55 373
2861.06 391
2861.56 367
2862.06 381
2862.57 337
2863.07 349
2863.58 368
2864.08 399
2864.59 366
2865.09 341
2865.60 308
2866.10 313
2866.61 406
2867.11 382
2867.62 361
2868.12 310
2868.63 366
2869.13 362
2869.64 337
2870.14 338
2870.65 383
2871.15 338
2871.66 307
2872.16 338
2872.67 363
2873.17 420
2873.68 414
2874.18 418
2874.69 370
2875.20 358
2875.70 395
2876.21 366
2876.71 379
2877.22 364
2877.72 370
2878.23 325
2878.74 362
2879.24 326
2879.75 379
2880.25 387
2880.76 338
2881.27 435
2881.77 429
2882.28 349
2882.79 403
2883.29 391
2883.80 386
2884.30 335
2884.81 440
2885.32 552
2885.82 479
2886.33 449
2886.84 449
2887.34 519
2887.85 437
2888.36 449
2888.86 407
2889.37 462
2889.88 483
2890.38 547
2890.89 611
2891.40 478
2891.91 504
2892.41 523
2892.92 507
2893.43 475
2893.93 499
2894.44 462
2894.95 394
2895.46 421
2895.96 430
2896.47 370
2896.98 353
2897.49 360
2897.99 360
2898.50 357
2899.01 400
2899.52 418
2900.03 430
2900.53 435
2901.04 439
2901.55 414
2902.06 431
2902.56 451
2903.07 471
2903.58 530
2904.09 507
2904.60 488
2905.11 507
2905.61 511
2906.12 581
2906.63 594
2907.14 504
2907.65 500
2908.16 492
2908.66 514
2909.17 488
2909.68 422
2910.19 510
2910.70 442
2911.21 454
2911.72 425
2912.23 483
2912.73 449
2913.24 438
2913.75 455
2914.26 416
2914.77 421
2915.28 379
2915.79 440
2916.30 410
2916.81 378
2917.32 468
2917.83 421
2918.33 418
2918.84 327
2919.35 365
2919.86 423
2920.37 395
2920.88 324
2921.39 356
2921.90 413
2922.41 346
2922.92 378
2923.43 337
2923.94 383
2924.45 461
2924.96 427
2925.47 428
2925.98 474
2926.49 429
2927.00 413
2927.51 462
2928.02 441
2928.53 427
2929.04 524
2929.55 528
2930.06 555
2930.57 449
2931.08 431
2931.59 450
2932.11 398
2932.62 392
2933.13 439
2933.64 402
2934.15 414
2934.66 386
2935.17 392
2935.68 450
2936.19 405
2936.70 381
2937.21 390
2937.72 363
2938.24 385
2938.75 430
2939.26 433
2939.77 506
2940.28 471
2940.79 415
2941.30 390
2941.81 432
2942.33 379
2942.84 410
2943.35 345
2943.86 334
2944.37 388
2944.88 437
2945.40 423
2945.91 451
2946.42 473
2946.93 555
2947.44 552
2947.96 499
2948.47 625
2948.98 582
2949.49 701
2950.00 745
2950.52 756
2951.03 646
2951.54 580
2952.05 592
2952.57 496
2953.08 444
2953.59 457
2954.10 440
2954.62 470
2955.13 461
2955.64 466
2956.15 427
2956.67 422
2957.18 434
2957.69 380
2958.20 355
2958.72 367
2959.23 414
2959.74 384
2960.26 423
2960.77 420
2961.28 400
2961.80 380
2962.31 386
2962.82 340
2963.34 356
2963.85 436
2964.36 466
2964.88 466
2965.39 352
2965.90 415
2966.42 406
2966.93 396
2967.44 437
2967.96 440
2968.47 466
2968.98 368
2969.50 347
2970.01 373
2970.53 408
2971.04 403
2971.55 404
2972.07 432
2972.58 358
2973.10 373
2973.61 415
2974.12 348
2974.64 394
2975.15 472
2975.67 501
2976.18 444
2976.70 359
2977.21 370
2977.73 403
2978.24 360
2978.75 377
2979.27 397
2979.78 388
2980.30 375
2980.81 419
2981.33 383
2981.84 355
2982.36 391
2982.87 446
2983.39 374
2983.90 363
2984.42 369
2984.93 362
2985.45 415
2985.96 374
2986.48 438
2987.00 453
2987.51 429
2988.03 501
2988.54 414
2989.06 441
2989.57 402
2990.09 428
2990.60 497
2991.12 470
2991.64 491
2992.15 456
2992.67 466
2993.18 491
2993.70 421
2994.21 496
2994.73 482
2995.25 495
2995.76 443
2996.28 504
2996.80 495
2997.31 542
2997.83 474
2998.34 521
2998.86 620
2999.38 582
2999.89 478
3000.41 497
3000.93 539
3001.44 521
3001.96 582
3002.48 513
3002.99 509
3003.51 518
3004.03 498
3004.54 541
3005.06 503
3005.58 449
3006.09 488
3006.61 484
3007.13 622
3007.65 568
3008.16 557
3008.68 475
3009.20 462
3009.71 500
3010.23 430
3010.75 433
3011.27 416
3011.78 436
3012.30 497
3012.82 420
3013.34 434
3013.85 381
3014.37 376
3014.89 411
3015.41 428
3015.93 326
3016.44 349
3016.96 428
3017.48 397
3018.00 392
3018.52 424
3019.03 427
3019.55 502
3020.07 396
3020.59 419
3021.11 414
3021.63 408
3022.14 415
3022.66 433
3023.18 469
3023.70 429
3024.22 336
3024.74 465
3025.25 419
3025.77 387
3026.29 470
3026.81 409
3027.33 482
3027.85 436
3028.37 485
3028.89 482
3029.41 426
3029.92 511
3030.44 469
3030.96 410
3031.48 415
3032.00 416
3032.52 401
3033.04 362
3033.56 391
3034.08 404
3034.60 410
3035.12 431
3035.64 406
3036.16 426
3036.68 400
3037.20 435
3037.72 432
3038.24 410
3038.76 385
3039.28 383
3039.80 377
3040.32 347
3040.84 442
3041.36 433
3041.88 381
3042.40 411
3042.92 402
3043.44 377
3043.96 416
3044.48 404
3045.00 375
3045.52 412
3046.04 408
3046.56 363
3047.08 390
3047.60 354
3048.12 318
3048.64 325
3049.16 347
3049.68 342
3050.20 352
3050.72 405
3051.24 390
3051.77 440
3052.29 413
3052.81 412
3053.33 372
3053.85 424
3054.37 378
3054.89 386
3055.41 369
3055.93 353
3056.46 424
3056.98 376
3057.50 360
3058.02 418
3058.54 431
3059.06 385
3059.58 386
3060.11 369
3060.63 372
3061.15 408
3061.67 358
3062.19 398
3062.71 383
3063.24 419
3063.76 398
3064.28 354
3064.80 390
3065.32 403
3065.85 478
3066.37 467
3066.89 428
3067.41 397
3067.94 451
3068.46 429
3068.98 405
3069.50 463
3070.03 417
3070.55 379
3071.07 375
3071.59 432
3072.12 423
3072.64 355
3073.16 426
3073.68 366
3074.21 339
3074.73 376
3075.25 415
3075.78 337
3076.30 382
3076.82 371
3077.34 371
3077.87 405
3078.39 459
3078.91 469
3079.44 484
3079.96 524
3080.48 458
3081.01 527
3081.53 565
3082.05 525
3082.58 496
3083.10 489
3083.63 610
3084.15 544
3084.67 610
3085.20 618
3085.72 566
3086.24 562
3086.77 480
3087.29 456
3087.82 468
3088.34 524
3088.86 556
3089.39 494
3089.91 539
3090.44 506
3090.96 544
3091.49 463
3092.01 477
3092.53 518
3093.06 452
3093.58 475
3094.11 570
3094.63 553
3095.16 461
3095.68 458
3096.21 584
3096.73 499
3097.26 476
3097.78 500
3098.31 503
3098.83 503
3099.36 537
3099.88 545
3100.41 516
3100.93 587
3101.46 662
3101.98 717
3102.51 694
3103.03 684
3103.56 876
3104.08 923
3104.61 961
3105.13 832
3105.66 869
3106.18 928
3106.71 909
3107.24 1046
3107.76 1097
3108.29 1074
3108.81 899
3109.34 782
3109.86 691
3110.39 771
3110.92 611
3111.44 536
3111.97 562
3112.49 605
3113.02 589
3113.55 631
3114.07 550
3114.60 538
3115.12 598
3115.65 538
3116.18 546
3116.70 521
3117.23 446
3117.76 472
3118.28 443
3118.81 427
3119.34 433
3119.86 400
3120.39 419
3120.92 463
3121.44 434
3121.97 373
3122.50 381
3123.02 414
3123.55 498
3124.08 439
3124.61 505
3125.13 504
3125.66 447
3126.19 462
3126.72 457
3127.24 500
3127.77 433
3128.30 406
3128.82 481
3129.35 455
3129.88 464
3130.41 475
3130.93 465
3131.46 421
3131.99 377
3132.52 353
3133.05 396
3133.57 457
3134.10 468
3134.63 441
3135.16 402
3135.69 417
3136.21 389
3136.74 384
3137.27 415
3137.80 375
3138.33 358
3138.85 418
3139.38 404
3139.91 370
3140.44 382
3140.97 410
3141.50 471
3142.03 437
3142.55 416
3143.08 350
3143.61 365
3144.14 366
3144.67 323
3145.20 420
3145.73 394
3146.26 375
3146.79 429
3147.31 460
3147.84 437
3148.37 385
3148.90 410
3149.43 464
3149.96 559
3150.49 484
3151.02 430
3151.55 456
3152.08 476
3152.61 446
3153.14 447
3153.67 447
3154.20 395
3154.73 514
3155.25 441
3155.78 405
3156.31 391
3156.84 348
3157.37 329
3157.90 463
3158.43 527
3158.96 496
3159.49 434
3160.02 442
3160.55 447
3161.08 452
3161.61 393
3162.14 450
3162.68 420
3163.21 422
3163.74 449
3164.27 478
3164.80 417
3165.33 404
3165.86 335
3166.39 427
3166.92 453
3167.45 370
3167.98 341
3168.51 350
3169.04 345
3169.57 391
3170.10 445
3170.64 477
3171.17 434
3171.70 425
3172.23 406
3172.76 376
3173.29 399
3173.82 391
3174.35 439
3174.88 408
3175.42 344
3175.95 364
3176.48 381
3177.01 462
3177.54 406
3178.07 374
3178.61 419
3179.14 436
3179.67 404
3180.20 452
3180.73 437
3181.26 439
3181.80 375
3182.33 452
3182.86 469
3183.39 437
3183.92 404
3184.46 403
3184.99 400
3185.52 410
3186.05 437
3186.59 438
3187.12 443
3187.65 428
3188.18 403
3188.72 367
3189.25 405
3189.78 401
3190.31 470
3190.85 380
3191.38 370
3191.91 367
3192.44 402
3192.98 419
3193.51 371
3194.04 376
3194.58 330
3195.11 383
3195.64 395
3196.17 381
3196.71 415
3197.24 401
3197.77 396
3198.31 467
3198.84 367
3199.37 366
3199.91 387
3200.44 377
3200.98 442
3201.51 414
3202.04 431
3202.58 431
3203.11 426
3203.64 426
3204.18 426
3204.71 543
3205.24 596
3205.78 543
3206.31 487
3206.85 500
3207.38 544
3207.91 501
3208.45 478
3208.98 494
3209.52 457
3210.05 508
3210.59 472
3211.12 488
3211.65 487
3212.19 528
3212.72 519
3213.26 519
3213.79 558
3214.33 624
3214.86 664
3215.40 703
3215.93 698
3216.47 649
3217.00 530
3217.54 575
3218.07 568
3218.61 523
3219.14 442
3219.68 413
3220.21 489
3220.75 466
3221.28 516
3221.82 518
3222.35 533
3222.89 532
3223.42 448
3223.96 482
3224.49 474
3225.03 528
3225.57 562
3226.10 513
3226.64 545
3227.17 532
3227.71 537
3228.24 565
3228.78 523
3229.32 460
3229.85 513
3230.39 493
3230.92 471
3231.46 473
3232.00 420
3232.53 470
3233.07 482
3233.60 466
3234.14 452
3234.68 436
3235.21 419
3235.75 430
3236.29 451
3236.82 476
3237.36 475
3237.90 472
3238.43 451
3238.97 495
3239.51 512
3240.04 548
3240.58 548
3241.12 560
3241.65 561
3242.19 592
3242.73 504
3243.26 488
3243.80 545
3244.34 502
3244.88 461
3245.41 478
3245.95 452
3246.49 465
3247.02 500
3247.56 557
3248.10 497
3248.64 467
3249.17 434
3249.71 447
3250.25 468
3250.79 450
3251.33 474
3251.86 498
3252.40 432
3252.94 453
3253.48 539
3254.01 565
3254.55 481
3255.09 496
3255.63 566
3256.17 541
3256.70 553
3257.24 529
3257.78 491
3258.32 532
3258.86 530
3259.40 522
3259.93 599
3260.47 653
3261.01 550
3261.55 558
3262.09 568
3262.63 601
3263.17 581
3263.70 623
3264.24 667
3264.78 747
3265.32 760
3265.86 777
3266.40 828
3266.94 918
3267.48 884
3268.02 916
3268.56 856
3269.09 988
3269.63 939
3270.17 962
3270.71 1002
3271.25 915
3271.79 975
3272.33 970
3272.87 882
3273.41 832
3273.95 767
3274.49 641
3275.03 645
3275.57 687
3276.11 642
3276.65 630
3277.19 597
3277.73 510
3278.27 571
3278.81 523
3279.35 579
3279.89 566
3280.43 634
3280.97 663
3281.51 638
3282.05 627
3282.59 646
3283.13 568
3283.67 567
3284.21 697
3284.75 599
3285.29 540
3285.83 620
3286.37 778
3286.91 684
3287.45 636
3287.99 713
3288.53 686
3289.08 618
3289.62 656
3290.16 586
3290.70 550
3291.24 683
3291.78 667
3292.32 656
3292.86 743
3293.40 602
3293.95 665
3294.49 650
3295.03 698
3295.57 738
3296.11 844
3296.65 821
3297.19 821
3297.73 788
3298.28 907
3298.82 997
3299.36 897
3299.90 870
3300.44 848
3300.99 827
3301.53 870
3302.07 700
3302.61 743
3303.15 803
3303.69 683
3304.24 716
3304.78 688
3305.32 639
3305.86 689
3306.41 665
3306.95 555
3307.49 602
3308.03 583
3308.58 632
3309.12 564
3309.66 553
3310.20 671
3310.75 634
3311.29 578
3311.83 607
3312.37 641
3312.92 531
3313.46 529
3314.00 557
3314.54 615
3315.09 487
3315.63 509
3316.17 621
3316.72 728
3317.26 633
3317.80 711
3318.35 719
3318.89 714
3319.43 743
3319.98 691
3320.52 731
3321.06 768
3321.61 839
3322.15 945
3322.69 941
3323.24 983
3323.78 979
3324.33 913
3324.87 950
3325.41 1028
3325.96 1026
3326.50 969
3327.04 859
3327.59 869
3328.13 833
3328.68 762
3329.22 782
3329.76 811
3330.31 811
3330.85 758
3331.40 740
3331.94 826
3332.49 853
3333.03 876
3333.58 1102
3334.12 1225
3334.66 1424
3335.21 1658
3335.75 1887
3336.30 2362
3336.84 2848
3337.39 3019
3337.93 3526
3338.48 3662
3339.02 3876
3339.57 4155
3340.11 3992
3340.66 3767
3341.20 3463
3341.75 3069
3342.29 2910
3342.84 2493
3343.38 2052
3343.93 1836
3344.47 1479
3345.02 1338
3345.57 1109
3346.11 910
3346.66 866
3347.20 796
3347.75 754
3348.29 683
3348.84 686
3349.38 722
3349.93 689
3350.48 649
3351.02 585
3351.57 616
3352.11 747
3352.66 750
3353.21 797
3353.75 808
3354.30 735
3354.84 768
3355.39 835
3355.94 733
3356.48 766
3357.03 747
3357.58 646
3358.12 771
3358.67 667
3359.22 596
3359.76 551
3360.31 523
3360.86 573
3361.40 504
3361.95 473
3362.50 506
3363.04 513
3363.59 534
3364.14 495
3364.68 498
3365.23 599
3365.78 677
3366.33 580
3366.87 559
3367.42 575
3367.97 591
3368.51 585
3369.06 605
3369.61 567
3370.16 502
3370.70 569
3371.25 587
3371.80 549
3372.35 540
3372.90 576
3373.44 556
3373.99 551
3374.54 555
3375.09 558
3375.63 622
3376.18 550
3376.73 512
3377.28 540
3377.83 535
3378.37 605
3378.92 598
3379.47 579
3380.02 474
3380.57 477
3381.12 562
3381.66 564
3382.21 453
3382.76 432
3383.31 493
3383.86 536
3384.41 522
3384.96 561
3385.50 497
3386.05 461
3386.60 503
3387.15 568
3387.70 540
3388.25 468
3388.80 449
3389.35 451
3389.90 479
3390.44 453
3390.99 442
3391.54 450
3392.09 429
3392.64 481
3393.19 456
3393.74 439
3394.29 414
3394.84 432
3395.39 439
3395.94 394
3396.49 411
3397.04 406
3397.59 458
3398.14 456
3398.69 422
3399.24 390
3399.79 390
3400.34 355
3400.89 346
3401.44 356
3401.99 427
3402.54 426
3403.09 392
3403.64 358
3404.19 356
3404.74 365
3405.29 422
3405.84 417
3406.39 374
3406.94 371
3407.49 350
3408.04 342
3408.59 297
3409.14 345
3409.69 422
3410.24 410
3410.79 384
3411.34 326
3411.89 373
3412.45 336
3413.00 374
3413.55 349
3414.10 342
3414.65 446
3415.20 447
3415.75 367
3416.30 397
3416.85 411
3417.41 371
3417.96 452
3418.51 423
3419.06 419
3419.61 371
3420.16 361
3420.71 377
3421.27 358
3421.82 386
3422.37 355
3422.92 386
3423.47 376
3424.02 397
3424.58 437
3425.13 359
3425.68 372
3426.23 399
3426.78 457
3427.34 377
3427.89 406
3428.44 363
3428.99 373
3429.55 445
3430.10 398
3430.65 355
3431.20 424
3431.76 443
3432.31 407
3432.86 379
3433.41 419
3433.97 359
3434.52 446
3435.07 465
3435.62 381
3436.18 344
3436.73 403
3437.28 445
3437.84 376
3438.39 371
3438.94 374
3439.49 443
3440.05 367
3440.60 374
3441.15 469
3441.71 362
3442.26 359
3442.81 423
3443.37 506
3443.92 442
3444.47 470
3445.03 424
3445.58 449
3446.13 430
3446.69 379
3447.24 424
3447.80 432
3448.35 399
3448.90 387
3449.46 333
3450.01 355
3450.57 422
3451.12 407
3451.67 413
3452.23 430
3452.78 382
3453.34 340
3453.89 332
3454.44 380
3455.00 400
3455.55 412
3456.11 404
3456.66 344
3457.22 365
3457.77 392
3458.33 379
3458.88 407
3459.43 347
3459.99 401
3460.54 424
3461.10 329
3461.65 369
3462.21 425
3462.76 432
3463.32 484
3463.87 462
3464.43 418
3464.98 326
3465.54 400
3466.09 427
3466.65 440
3467.21 444
3467.76 442
3468.32 462
3468.87 460
3469.43 439
3469.98 391
3470.54 346
3471.09 393
3471.65 400
3472.20 403
3472.76 458
3473.32 452
3473.87 434
3474.43 372
3474.98 385
3475.54 496
3476.10 432
3476.65 425
3477.21 450
3477.76 388
3478.32 398
3478.88 454
3479.43 483
3479.99 418
3480.55 443
3481.10 423
3481.66 482
3482.22 481
3482.77 549
3483.33 476
3483.89 476
3484.44 572
3485.00 547
3485.56 576
3486.11 550
3486.67 506
3487.23 504
3487.78 451
3488.34 447
3488.90 592
3489.45 516
3490.01 564
3490.57 522
3491.13 523
3491.68 618
3492.24 599
3492.80 638
3493.35 680
3493.91 832
3494.47 895
3495.03 766
3495.58 779
3496.14 933
3496.70 869
3497.26 900
3497.82 842
3498.37 921
3498.93 893
3499.49 848
3500.05 914
3500.61 886
3501.16 910
3501.72 916
3502.28 939
3502.84 925
3503.40 996
3503.95 1022
3504.51 1033
3505.07 1107
3505.63 988
3506.19 962
3506.75 1089
3507.30 1048
3507.86 1019
3508.42 1024
3508.98 959
3509.54 929
3510.10 986
3510.66 901
3511.22 928
3511.77 764
3512.33 691
3512.89 606
3513.45 600
3514.01 618
3514.57 614
3515.13 584
3515.69 534
3516.25 489
3516.81 419
3517.37 434
3517.92 497
3518.48 460
3519.04 483
3519.60 488
3520.16 459
3520.72 526
3521.28 482
3521.84 427
3522.40 415
3522.96 513
3523.52 512
3524.08 452
3524.64 406
3525.20 505
3525.76 467
3526.32 428
3526.88 542
3527.44 544
3528.00 431
3528.56 458
3529.12 406
3529.68 473
3530.24 440
3530.80 366
3531.36 392
3531.92 432
3532.48 476
3533.04 404
3533.60 449
3534.17 478
3534.73 378
3535.29 380
3535.85 428
3536.41 459
3536.97 520
3537.53 436
3538.09 387
3538.65 380
3539.21 430
3539.77 415
3540.34 412
3540.90 377
3541.46 369
3542.02 397
3542.58 514
3543.14 446
3543.70 433
3544.26 436
3544.83 414
3545.39 406
3545.95 393
3546.51 363
3547.07 399
3547.63 483
3548.20 374
3548.76 408
3549.32 444
3549.88 385
3550.44 334
3551.01 363
3551.57 330
3552.13 362
3552.69 395
3553.25 380
3553.82 331
3554.38 368
3554.94 342
3555.50 311
3556.07 349
3556.63 337
3557.19 350
3557.75 317
3558.32 348
3558.88 355
3559.44 327
3560.00 347
3560.57 364
3561.13 350
3561.69 340
3562.26 324
3562.82 372
3563.38 311
3563.94 333
3564.51 371
3565.07 361
3565.63 353
3566.20 319
3566.76 362
3567.32 391
3567.89 375
3568.45 453
3569.01 357
3569.58 362
3570.14 408
3570.70 334
3571.27 359
3571.83 361
3572.39 360
3572.96 338
3573.52 341
3574.09 383
3574.65 384
3575.21 382
3575.78 419
3576.34 386
3576.91 390
3577.47 386
3578.03 369
3578.60 418
3579.16 376
3579.73 435
3580.29 441
3580.86 319
3581.42 381
3581.98 354
3582.55 349
3583.11 371
3583.68 331
3584.24 349
3584.81 404
3585.37 334
3585.94 371
3586.50 354
3587.07 360
3587.63 404
3588.20 374
3588.76 375
3589.33 325
3589.89 310
3590.46 301
3591.02 345
3591.59 302
3592.15 321
3592.72 372
3593.28 337
3593.85 361
3594.41 347
3594.98 351
3595.54 367
3596.11 422
3596.68 391
3597.24 368
3597.81 364
3598.37 361
3598.94 439
3599.50 366
3600.07 390
3600.64 437
3601.20 374
3601.77 388
3602.33 323
3602.90 366
3603.47 381
3604.03 410
3604.60 422
3605.16 356
3605.73 344
3606.30 416
3606.86 421
3607.43 431
3608.00 293
3608.56 351
3609.13 322
3609.70 320
3610.26 350
3610.83 270
3611.40 303
3611.96 353
3612.53 332
3613.10 322
3613.66 365
3614.23 335
3614.80 380
3615.36 365
3615.93 362
3616.50 332
3617.07 387
3617.63 440
3618.20 468
3618.77 452
3619.34 467
3619.90 542
3620.47 536
3621.04 503
3621.61 564
3622.17 598
3622.74 547
3623.31 615
3623.88 568
3624.44 624
3625.01 605
3625.58 556
3626.15 469
3626.72 371
3627.28 349
3627.85 381
3628.42 426
3628.99 346
3629.56 307
3630.12 298
3630.69 337
3631.26 352
3631.83 338
3632.40 367
3632.97 407
3633.53 365
3634.10 371
3634.67 387
3635.24 295
3635.81 315
3636.38 358
3636.95 349
3637.52 337
3638.08 376
3638.65 385
3639.22 392
3639.79 357
3640.36 359
3640.93 408
3641.50 457
3642.07 397
3642.64 391
3643.21 456
3643.78 524
3644.34 491
3644.91 436
3645.48 473
3646.05 461
3646.62 545
3647.19 459
3647.76 507
3648.33 485
3648.90 459
3649.47 473
3650.04 457
3650.61 445
3651.18 469
3651.75 471
3652.32 485
3652.89 415
3653.46 395
3654.03 381
3654.60 378
3655.17 416
3655.74 412
3656.31 404
3656.88 458
3657.45 401
3658.02 404
3658.59 480
3659.16 494
3659.73 442
3660.30 517
3660.87 447
3661.45 450
3662.02 460
3662.59 502
3663.16 432
3663.73 462
3664.30 488
3664.87 482
3665.44 507
3666.01 396
3666.58 403
3667.15 415
3667.73 337
3668.30 379
3668.87 441
3669.44 447
3670.01 420
3670.58 448
3671.15 411
3671.73 415
3672.30 411
3672.87 401
3673.44 342
3674.01 415
3674.58 407
3675.16 452
3675.73 444
3676.30 432
3676.87 428
3677.44 380
3678.01 426
3678.59 440
3679.16 483
3679.73 533
3680.30 400
3680.88 413
3681.45 463
3682.02 433
3682.59 376
3683.16 421
3683.74 418
3684.31 372
3684.88 328
3685.45 369
3686.03 396
3686.60 369
3687.17 364
3687.74 353
3688.32 357
3688.89 448
3689.46 432
3690.04 463
3690.61 440
3691.18 463
3691.76 524
3692.33 513
3692.90 569
3693.47 533
3694.05 494
3694.62 452
3695.19 495
3695.77 455
3696.34 396
3696.91 408
3697.49 404
3698.06 428
3698.64 450
3699.21 428
3699.78 369
3700.36 322
3700.93 352
3701.50 384
3702.08 412
3702.65 444
3703.23 369
3703.80 360
3704.37 360
3704.95 338
3705.52 409
3706.10 417
3706.67 387
3707.24 401
3707.82 423
3708.39 333
3708.97 380
3709.54 369
3710.12 357
3710.69 430
3711.27 428
3711.84 354
3712.41 378
3712.99 402
3713.56 374
3714.14 366
3714.71 405
3715.29 409
3715.86 427
3716.44 385
3717.01 325
3717.59 336
3718.16 377
3718.74 390
3719.31 338
3719.89 374
3720.46 392
3721.04 384
3721.61 360
3722.19 339
3722.77 345
3723.34 339
3723.92 364
3724.49 300
3725.07 342
3725.64 336
3726.22 387
3726.79 327
3727.37 303
3727.95 306
3728.52 332
3729.10 365
3729.67 390
3730.25 364
3730.83 342
3731.40 353
3731.98 399
3732.56 370
3733.13 389
3733.71 449
3734.28 437
3734.86 467
3735.44 447
3736.01 508
3736.59 516
3737.17 487
3737.74 484
3738.32 447
3738.90 391
3739.47 398
3740.05 393
3740.63 409
3741.20 411
3741.78 343
3742.36 356
3742.93 366
3743.51 447
3744.09 404
3744.67 400
3745.24 345
3745.82 329
3746.40 368
3746.97 314
3747.55 330
3748.13 365
3748.71 313
3749.28 327
3749.86 373
3750.44 391
3751.02 413
3751.59 359
3752.17 365
3752.75 392
3753.33 320
3753.91 337
3754.48 370
3755.06 299
3755.64 355
3756.22 289
3756.80 274
3757.37 292
3757.95 362
3758.53 344
3759.11 353
3759.69 374
3760.27 313
3760.84 288
3761.42 331
3762.00 356
3762.58 309
3763.16 303
3763.74 320
3764.31 357
3764.89 295
3765.47 375
3766.05 335
3766.63 420
3767.21 376
3767.79 393
3768.37 378
3768.95 347
3769.52 369
3770.10 321
3770.68 321
3771.26 344
3771.84 325
3772.42 261
3773.00 352
3773.58 344
3774.16 304
3774.74 320
3775.32 325
3775.90 320
3776.48 301
3777.06 319
3777.64 322
3778.22 314
3778.80 344
3779.38 355
3779.96 368
3780.54 339
3781.12 327
3781.70 322
3782.28 340
3782.86 395
3783.44 370
3784.02 361
3784.60 337
3785.18 328
3785.76 334
3786.34 328
3786.92 334
3787.50 356
3788.08 328
3788.66 388
3789.24 355
3789.82 341
3790.40 373
3790.98 349
3791.56 369
3792.14 280
3792.72 287
3793.30 285
3793.89 293
3794.47 253
3795.05 270
3795.63 338
3796.21 318
3796.79 275
3797.37 316
3797.95 293
3798.53 324
3799.12 323
3799.70 334
3800.28 303
3800.86 291
3801.44 305
3802.02 268
3802.60 316
3803.19 353
3803.77 340
3804.35 332
3804.93 377
3805.51 444
3806.10 396
3806.68 343
3807.26 383
3807.84 399
3808.42 458
3809.01 471
3809.59 337
3810.17 354
3810.75 385
3811.33 424
3811.92 343
3812.50 294
3813.08 420
3813.66 400
3814.25 439
3814.83 403
3815.41 367
3815.99 290
3816.58 367
3817.16 388
3817.74 364
3818.32 361
3818.91 379
3819.49 356
3820.07 392
3820.66 373
3821.24 338
3821.82 366
3822.41 340
3822.99 343
3823.57 289
3824.16 323
3824.74 359
3825.32 374
3825.91 373
3826.49 305
3827.07 286
3827.66 281
3828.24 381
3828.82 376
3829.41 380
3829.99 356
3830.57 343
3831.16 326
3831.74 291
3832.33 334
3832.91 360
3833.49 274
3834.08 294
3834.66 319
3835.25 303
3835.83 331
3836.41 374
3837.00 388
3837.58 359
3838.17 386
3838.75 272
3839.34 318
3839.92 368
3840.50 308
3841.09 295
3841.67 364
3842.26 313
3842.84 297
3843.43 298
3844.01 260
3844.60 285
3845.18 267
3845.77 264
3846.35 280
3846.94 296
3847.52 289
3848.11 313
3848.69 288
3849.28 259
3849.86 314
3850.45 353
3851.03 316
3851.62 290
3852.20 325
3852.79 305
3853.37 242
3853.96 311
3854.55 306
3855.13 311
3855.72 302
3856.30 330
3856.89 316
3857.47 272
3858.06 285
3858.65 319
3859.23 369
3859.82 353
3860.40 344
3860.99 390
3861.58 401
3862.16 389
3862.75 396
3863.33 376
3863.92 418
3864.51 459
3865.09 461
3865.68 484
3866.27 509
3866.85 474
3867.44 489
3868.03 431
3868.61 458
3869.20 573
3869.79 439
3870.37 392
3870.96 400
3871.55 415
3872.13 373
3872.72 356
3873.31 345
3873.89 373
3874.48 345
3875.07 374
3875.66 354
3876.24 372
3876.83 349
3877.42 336
3878.00 315
3878.59 342
3879.18 364
3879.77 376
3880.35 374
3880.94 385
3881.53 334
3882.12 388
3882.70 358
3883.29 307
3883.88 285
3884.47 330
3885.06 367
3885.64 272
3886.23 256
3886.82 323
3887.41 340
3888.00 319
3888.58 299
3889.17 328
3889.76 363
3890.35 353
3890.94 367
3891.53 373
3892.11 356
3892.70 381
3893.29 398
3893.88 440
3894.47 388
3895.06 372
3895.65 373
3896.23 384
3896.82 372
3897.41 362
3898.00 338
3898.59 349
3899.18 338
3899.77 372
3900.36 387
3900.95 405
3901.53 433
3902.12 408
3902.71 352
3903.30 363
3903.89 410
3904.48 358
3905.07 369
3905.66 363
3906.25 361
3906.84 343
3907.43 311
3908.02 349
3908.61 335
3909.20 305
3909.79 350
3910.38 320
3910.97 336
3911.56 374
3912.15 294
3912.74 310
3913.33 320
3913.92 313
3914.51 250
3915.10 302
3915.69 314
3916.28 340
3916.87 379
3917.46 320
3918.05 338
3918.64 314
3919.23 309
3919.82 312
3920.41 329
3921.00 359
3921.59 362
3922.18 373
3922.77 372
3923.36 342
3923.95 376
3924.55 392
3925.14 335
3925.73 366
3926.32 341
3926.91 343
3927.50 300
3928.09 318
3928.68 305
3929.27 311
3929.87 296
3930.46 247
3931.05 299
3931.64 273
3932.23 295
3932.82 290
3933.41 292
3934.01 305
3934.60 273
3935.19 322
3935.78 293
3936.37 265
3936.96 354
3937.56 314
3938.15 365
3938.74 334
3939.33 318
3939.92 252
3940.52 315
3941.11 344
3941.70 300
3942.29 310
3942.88 254
3943.48 315
3944.07 293
3944.66 263
3945.25 283
3945.85 332
3946.44 320
3947.03 299
3947.62 315
3948.22 284
3948.81 341
3949.40 319
3949.99 280
3950.59 302
3951.18 249
3951.77 265
3952.37 318
3952.96 317
3953.55 354
3954.15 295
3954.74 273
3955.33 330
3955.93 229
3956.52 268
3957.11 315
3957.71 341
3958.30 304
3958.89 256
3959.49 304
3960.08 306
3960.67 296
3961.27 324
3961.86 313
3962.45 283
3963.05 250
3963.64 304
3964.23 298
3964.83 389
3965.42 344
3966.02 308
3966.61 324
3967.20 345
3967.80 347
3968.39 351
3968.99 303
3969.58 388
3970.18 335
3970.77 289
3971.36 360
3971.96 293
3972.55 337
3973.15 344
3973.74 376
3974.34 322
3974.93 298
3975.53 298
3976.12 296
3976.72 251
3977.31 342
3977.91 373
3978.50 299
3979.10 306
3979.69 351
3980.29 323
3980.88 301
3981.48 322
3982.07 293
3982.67 335
3983.26 333
3983.86 379
3984.45 341
3985.05 307
3985.64 284
3986.24 315
3986.83 397
3987.43 296
3988.03 336
3988.62 343
3989.22 376
3989.81 359
3990.41 379
3991.00 399
3991.60 299
3992.20 331
3992.79 328
3993.39 369
3993.98 348
3994.58 296
3995.18 296
3995.77 349
3996.37 373
3996.97 374
3997.56 347
3998.16 358
3998.75 336
3999.35 350
3999.95 358
4000.54 455
4001.14 398
4001.74 349
4002.33 287
4002.93 320
4003.53 295
4004.12 321
4004.72 314
4005.32 337
4005.92 376
4006.51 361
4007.11 350
4007.71 333
4008.30 338
4008.90 362
4009.50 337
4010.10 335
4010.69 361
4011.29 319
4011.89 354
4012.49 331
4013.08 343
4013.68 400
4014.28 398
4014.88 346
4015.47 394
4016.07 377
4016.67 385
4017.27 363
4017.86 387
4018.46 378
4019.06 402
4019.66 446
4020.26 423
4020.85 440
4021.45 377
4022.05 415
4022.65 396
4023.25 401
4023.85 415
4024.44 416
4025.04 406
4025.64 376
4026.24 376
4026.84 352
4027.44 355
4028.03 389
4028.63 338
4029.23 357
4029.83 382
4030.43 319
4031.03 374
4031.63 389
4032.23 454
4032.83 369
4033.42 382
4034.02 385
4034.62 337
4035.22 352
4035.82 415
4036.42 471
4037.02 416
4037.62 373
4038.22 406
4038.82 344
4039.42 341
4040.02 338
4040.62 356
4041.22 291
4041.82 262
4042.41 316
4043.01 355
4043.61 305
4044.21 319
4044.81 331
4045.41 327
4046.01 357
4046.61 347
4047.21 337
4047.81 320
4048.41 316
4049.01 322
4049.61 373
4050.21 328
4050.82 313
4051.42 320
4052.02 343
4052.62 333
4053.22 367
4053.82 301
4054.42 357
4055.02 383
4055.62 343
4056.22 314
4056.82 318
4057.42 350
4058.02 342
4058.62 348
4059.22 369
4059.83 398
4060.43 358
4061.03 383
4061.63 283
4062.23 284
4062.83 286
4063.43 319
4064.03 338
4064.63 299
4065.24 312
4065.84 321
4066.44 322
4067.04 268
4067.64 325
4068.24 297
4068.85 320
4069.45 307
4070.05 230
4070.65 280
4071.25 322
4071.85 317
4072.46 306
4073.06 261
4073.66 299
4074.26 294
4074.86 339
4075.47 316
4076.07 322
4076.67 319
4077.27 291
4077.88 354
4078.48 269
4079.08 283
4079.68 324
4080.29 283
4080.89 300
4081.49 300
4082.09 336
4082.70 323
4083.30 290
4083.90 321
4084.50 354
4085.11 321
4085.71 273
4086.31 302
4086.92 281
4087.52 268
4088.12 320
4088.72 302
4089.33 306
4089.93 339
4090.53 264
4091.14 307
4091.74 331
4092.34 274
4092.95 257
4093.55 250
4094.16 291
4094.76 263
4095.36 298
4095.97 322
4096.57 326
4097.17 316
4097.78 332
4098.38 307
4098.98 303
4099.59 282
4100.19 312
4100.80 336
4101.40 289
4102.00 273
4102.61 335
4103.21 350
4103.82 291
4104.42 333
4105.03 286
4105.63 335
4106.23 277
4106.84 323
4107.44 294
4108.05 271
4108.65 300
4109.26 286
4109.86 271
4110.47 300
4111.07 280
4111.68 260
4112.28 269
4112.89 275
4113.49 259
4114.10 263
4114.70 271
4115.31 277
4115.91 282
4116.52 279
4117.12 299
4117.73 305
4118.33 281
4118.94 299
4119.54 311
4120.15 293
4120.75 300
4121.36 305
4121.97 275
4122.57 308
4123.18 355
4123.78 289
4124.39 302
4124.99 321
4125.60 295
4126.21 296
4126.81 318
4127.42 299
4128.02 340
4128.63 330
4129.24 267
4129.84 252
4130.45 265
4131.05 345
4131.66 349
4132.27 348
4132.87 321
4133.48 307
4134.09 324
4134.69 303
4135.30 321
4135.91 291
4136.51 294
4137.12 299
4137.73 312
4138.33 301
4138.94 367
4139.55 372
4140.15 290
4140.76 333
4141.37 322
4141.97 392
4142.58 357
4143.19 369
4143.80 397
4144.40 380
4145.01 312
4145.62 399
4146.22 425
4146.83 306
4147.44 322
4148.05 292
4148.65 293
4149.26 329
4149.87 322
4150.48 335
4151.09 280
4151.69 319
4152.30 294
4152.91 294
4153.52 263
4154.12 290
4154.73 300
4155.34 291
4155.95 327
4156.56 259
4157.16 356
4157.77 315
4158.38 284
4158.99 293
4159.60 318
4160.21 278
4160.81 265
4161.42 298
4162.03 332
4162.64 271
4163.25 273
4163.86 271
4164.47 303
4165.08 342
4165.68 345
4166.29 288
4166.90 320
4167.51 293
4168.12 323
4168.73 259
4169.34 296
4169.95 348
4170.56 355
4171.16 341
4171.77 362
4172.38 326
4172.99 323
4173.60 282
4174.21 282
4174.82 312
4175.43 320
4176.04 305
4176.65 287
4177.26 273
4177.87 341
4178.48 297
4179.09 296
4179.70 267
4180.31 285
4180.92 342
4181.53 284
4182.14 314
4182.75 316
4183.36 351
4183.97 347
4184.58 305
4185.19 304
4185.80 290
4186.41 306
4187.02 323
4187.63 345
4188.24 334
4188.85 290
4189.46 305
4190.07 337
4190.68 309
4191.29 262
4191.90 250
4192.51 248
4193.13 287
4193.74 292
4194.35 316
4194.96 278
4195.57 322
4196.18 429
4196.79 336
4197.40 317
4198.01 392
4198.62 437
4199.24 433
4199.85 387
4200.46 401
4201.07 353
4201.68 331
4202.29 339
4202.90 320
4203.52 340
4204.13 342
4204.74 324
4205.35 308
4205.96 331
4206.57 283
4207.19 277
4207.80 370
4208.41 311
4209.02 316
4209.63 311
4210.25 336
4210.86 320
4211.47 325
4212.08 306
4212.69 319
4213.31 283
4213.92 323
4214.53 340
4215.14 323
4215.76 321
4216.37 330
4216.98 344
4217.59 329
4218.21 339
4218.82 389
4219.43 359
4220.04 343
4220.66 362
4221.27 403
4221.88 381
4222.50 383
4223.11 355
4223.72 341
4224.33 440
4224.95 405
4225.56 493
4226.17 536
4226.79 525
4227.40 459
4228.01 462
4228.63 476
4229.24 561
4229.85 543
4230.47 489
4231.08 492
4231.69 561
4232.31 532
4232.92 467
4233.54 523
4234.15 468
4234.76 525
4235.38 479
4235.99 441
4236.61 527
4237.22 502
4237.83 520
4238.45 539
4239.06 602
4239.68 624
4240.29 579
4240.90 610
4241.52 579
4242.13 546
4242.75 418
4243.36 429
4243.98 544
4244.59 464
4245.21 387
4245.82 398
4246.43 331
4247.05 330
4247.66 309
4248.28 363
4248.89 356
4249.51 324
4250.12 353
4250.74 328
4251.35 399
4251.97 390
4252.58 353
4253.20 354
4253.81 352
4254.43 357
4255.04 367
4255.66 381
4256.28 388
4256.89 369
4257.51 409
4258.12 397
4258.74 337
4259.35 362
4259.97 341
4260.58 357
4261.20 343
4261.82 310
4262.43 328
4263.05 326
4263.66 384
4264.28 369
4264.90 362
4265.51 326
4266.13 313
4266.74 317
4267.36 348
4267.98 307
4268.59 314
4269.21 324
4269.82 292
4270.44 326
4271.06 352
4271.67 339
4272.29 307
4272.91 291
4273.52 255
4274.14 278
4274.76 320
4275.37 305
4275.99 309
4276.61 282
4277.22 264
4277.84 298
4278.46 316
4279.08 294
4279.69 343
4280.31 314
4280.93 292
4281.54 345
4282.16 354
4282.78 337
4283.40 298
4284.01 289
4284.63 276
4285.25 298
4285.87 283
4286.48 256
4287.10 260
4287.72 226
4288.34 248
4288.95 244
4289.57 255
4290.19 261
4290.81 279
4291.43 286
4292.04 250
4292.66 288
4293.28 295
4293.90 344
4294.52 300
4295.13 255
4295.75 253
4296.37 284
4296.99 317
4297.61 252
4298.23 291
4298.84 306
4299.46 293
4300.08 270
4300.70 290
4301.32 297
4301.94 274
4302.56 299
4303.17 301
4303.79 253
4304.41 285
4305.03 329
4305.65 286
4306.27 274
4306.89 310
4307.51 252
4308.13 294
4308.75 334
4309.36 295
4309.98 256
4310.60 291
4311.22 266
4311.84 357
4312.46 324
4313.08 327
4313.70 308
4314.32 295
4314.94 380
4315.56 338
4316.18 301
4316.80 307
4317.42 316
4318.04 277
4318.66 265
4319.28 280
4319.90 343
4320.52 320
4321.14 281
4321.76 268
4322.38 270
4323.00 247
4323.62 270
4324.24 300
4324.86 298
4325.48 345
4326.10 322
4326.72 314
4327.34 342
4327.96 305
4328.58 322
4329.20 324
4329.82 276
4330.44 349
4331.07 372
4331.69 318
4332.31 284
4332.93 309
4333.55 300
4334.17 307
4334.79 305
4335.41 316
4336.03 296
4336.65 327
4337.28 381
4337.90 356
4338.52 424
4339.14 356
4339.76 331
4340.38 373
4341.00 380
4341.63 397
4342.25 429
4342.87 384
4343.49 430
4344.11 406
4344.73 446
4345.36 448
4345.98 415
4346.60 374
4347.22 427
4347.84 495
4348.47 470
4349.09 526
4349.71 562
4350.33 585
4350.95 605
4351.58 534
4352.20 650
4352.82 580
4353.44 592
4354.07 548
4354.69 460
4355.31 459
4355.93 461
4356.56 403
4357.18 337
4357.80 306
4358.42 388
4359.05 332
4359.67 351
4360.29 314
4360.92 326
4361.54 297
4362.16 299
4362.78 315
4363.41 353
4364.03 327
4364.65 322
4365.28 310
4365.90 331
4366.52 355
4367.15 298
4367.77 323
4368.39 291
4369.02 345
4369.64 362
4370.26 292
4370.89 303
4371.51 332
4372.14 318
4372.76 292
4373.38 295
4374.01 264
4374.63 346
4375.25 296
4375.88 269
4376.50 247
4377.13 250
4377.75 248
4378.37 259
4379.00 272
4379.62 248
4380.25 272
4380.87 265
4381.50 287
4382.12 317
4382.75 329
4383.37 352
4383.99 325
4384.62 340
4385.24 324
4385.87 257
4386.49 270
4387.12 311
4387.74 355
4388.37 299
4388.99 308
4389.62 311
4390.24 269
4390.87 276
4391.49 294
4392.12 268
4392.74 267
4393.37 320
4393.99 265
4394.62 239
4395.24 281
4395.87 314
4396.49 303
4397.12 280
4397.75 267
4398.37 280
4399.00 281
4399.62 245
4400.25 283
4400.87 325
4401.50 292
4402.13 263
4402.75 284
4403.38 229
4404.00 266
4404.63 254
4405.26 283
4405.88 314
4406.51 314
4407.13 310
4407.76 265
4408.39 257
4409.01 238
4409.64 318
4410.27 299
4410.89 266
4411.52 303
4412.15 311
4412.77 269
4413.40 274
4414.03 246
4414.65 307
4415.28 292
4415.91 263
4416.53 254
4417.16 248
4417.79 265
4418.41 277
4419.04 323
4419.67 330
4420.30 328
4420.92 271
4421.55 330
4422.18 270
4422.80 271
4423.43 276
4424.06 275
4424.69 288
4425.31 304
4425.94 294
4426.57 286
4427.20 231
4427.82 237
4428.45 278
4429.08 248
4429.71 200
4430.34 221
4430.96 260
4431.59 271
4432.22 239
4432.85 243
4433.48 252
4434.10 240
4434.73 279
4435.36 278
4435.99 253
4436.62 283
4437.25 314
4437.87 298
4438.50 263
4439.13 274
4439.76 278
4440.39 336
4441.02 288
4441.64 262
4442.27 259
4442.90 251
4443.53 257
4444.16 245
4444.79 256
4445.42 210
4446.05 215
4446.68 242
4447.30 198
4447.93 285
4448.56 285
4449.19 264
4449.82 284
4450.45 311
4451.08 259
4451.71 305
4452.34 298
4452.97 288
4453.60 239
4454.23 257
4454.86 290
4455.49 270
4456.12 283
4456.75 258
4457.38 263
4458.01 296
4458.64 299
4459.27 306
4459.90 302
4460.53 286
4461.16 281
4461.79 271
4462.42 291
4463.05 301
4463.68 255
4464.31 290
4464.94 256
4465.57 299
4466.20 284
4466.83 289
4467.46 278
4468.09 285
4468.72 282
4469.35 289
4469.98 278
4470.61 232
4471.24 252
4471.87 218
4472.50 230
4473.13 244
4473.77 256
4474.40 317
4475.03 254
4475.66 274
4476.29 244
4476.92 208
4477.55 252
4478.18 281
4478.82 268
4479.45 268
4480.08 260
4480.71 278
4481.34 319
4481.97 282
4482.60 222
4483.24 248
4483.87 299
4484.50 310
4485.13 347
4485.76 295
4486.39 294
4487.03 275
4487.66 234
4488.29 294
4488.92 286
4489.55 288
4490.19 307
4490.82 331
4491.45 256
4492.08 266
4492.71 296
4493.35 331
4493.98 305
4494.61 269
4495.24 312
4495.88 298
4496.51 267
4497.14 309
4497.77 307
4498.41 310
4499.04 267
4499.67 238
4500.31 239
4500.94 221
4501.57 283
4502.20 282
4502.84 298
4503.47 325
4504.10 297
4504.74 349
4505.37 349
4506.00 315
4506.64 329
4507.27 349
4507.90 335
4508.54 302
4509.17 317
4509.80 286
4510.44 282
4511.07 329
4511.70 368
4512.34 285
4512.97 253
4513.60 258
4514.24 264
4514.87 318
4515.51 287
4516.14 284
4516.77 328
4517.41 261
4518.04 261
4518.68 348
4519.31 314
4519.94 294
4520.58 271
4521.21 251
4521.85 299
4522.48 316
4523.12 270
4523.75 277
4524.39 264
4525.02 287
4525.65 320
4526.29 295
4526.92 249
4527.56 301
4528.19 282
4528.83 325
4529.46 302
4530.10 310
4530.73 300
4531.37 301
4532.00 339
4532.64 360
4533.27 417
4533.91 465
4534.54 429
4535.18 427
4535.81 436
4536.45 495
4537.09 509
4537.72 477
4538.36 436
4538.99 408
4539.63 371
4540.26 340
4540.90 321
4541.53 283
4542.17 284
4542.81 311
4543.44 280
4544.08 299
4544.71 286
4545.35 280
4545.99 305
4546.62 264
4547.26 283
4547.89 263
4548.53 288
4549.17 269
4549.80 327
4550.44 358
4551.08 406
4551.71 342
4552.35 338
4552.98 330
4553.62 297
4554.26 308
4554.89 348
4555.53 362
4556.17 310
4556.80 315
4557.44 327
4558.08 340
4558.72 353
4559.35 320
4559.99 271
4560.63 274
4561.26 261
4561.90 248
4562.54 278
4563.17 310
4563.81 303
4564.45 279
4565.09 281
4565.72 295
4566.36 301
4567.00 294
4567.64 275
4568.27 294
4568.91 301
4569.55 267
4570.19 236
4570.82 277
4571.46 296
4572.10 273
4572.74 260
4573.38 286
4574.01 287
4574.65 286
4575.29 287
4575.93 297
4576.57 330
4577.20 309
4577.84 269
4578.48 257
4579.12 268
4579.76 279
4580.40 215
4581.04 236
4581.67 266
4582.31 262
4582.95 287
4583.59 328
4584.23 315
4584.87 280
4585.51 278
4586.14 310
4586.78 305
4587.42 318
4588.06 280
4588.70 286
4589.34 262
4589.98 240
4590.62 254
4591.26 286
4591.90 307
4592.54 300
4593.17 305
4593.81 337
4594.45 323
4595.09 334
4595.73 336
4596.37 359
4597.01 317
4597.65 293
4598.29 385
4598.93 345
4599.57 289
4600.21 290
4600.85 309
4601.49 257
4602.13 288
4602.77 263
4603.41 267
4604.05 249
4604.69 256
4605.33 307
4605.97 279
4606.61 299
4607.25 304
4607.89 240
4608.53 268
4609.17 318
4609.81 354
4610.45 297
4611.09 291
4611.73 276
4612.38 269
4613.02 298
4613.66 301
4614.30 312
4614.94 305
4615.58 304
4616.22 321
4616.86 317
4617.50 292
4618.14 332
4618.78 286
4619.43 290
4620.07 317
4620.71 307
4621.35 299
4621.99 303
4622.63 289
4623.27 282
4623.91 299
4624.56 262
4625.20 222
4625.84 272
4626.48 260
4627.12 259
4627.76 275
4628.41 297
4629.05 330
4629.69 338
4630.33 259
4630.97 232
4631.62 277
4632.26 310
4632.90 320
4633.54 318
4634.18 268
4634.83 276
4635.47 234
4636.11 237
4636.75 241
4637.40 266
4638.04 275
4638.68 287
4639.32 315
4639.97 337
4640.61 317
4641.25 313
4641.89 305
4642.54 332
4643.18 344
4643.82 361
4644.46 335
4645.11 332
4645.75 300
4646.39 288
4647.04 335
4647.68 288
4648.32 342
4648.97 318
4649.61 285
4650.25 296
4650.90 292
4651.54 359
4652.18 296
4652.83 251
4653.47 250
4654.11 283
4654.76 315
4655.40 308
4656.04 273
4656.69 310
4657.33 265
4657.98 298
4658.62 339
4659.26 279
4659.91 249
4660.55 233
4661.20 256
4661.84 230
4662.48 272
4663.13 241
4663.77 257
4664.42 231
4665.06 267
4665.71 275
4666.35 318
4666.99 285
4667.64 290
4668.28 266
4668.93 251
4669.57 265
4670.22 241
4670.86 248
4671.51 242
4672.15 212
4672.80 208
4673.44 254
4674.09 309
4674.73 259
4675.38 264
4676.02 241
4676.67 207
4677.31 250
4677.96 314
4678.60 328
4679.25 406
4679.89 376
4680.54 250
4681.18 251
4681.83 263
4682.47 260
4683.12 255
4683.77 239
4684.41 237
4685.06 255
4685.70 271
4686.35 241
4686.99 267
4687.64 284
4688.29 302
4688.93 280
4689.58 250
4690.22 282
4690.87 287
4691.52 253
4692.16 254
4692.81 252
4693.45 276
4694.10 269
4694.75 299
4695.39 270
4696.04 254
4696.69 311
4697.33 335
4697.98 275
4698.63 232
4699.27 277
4699.92 308
4700.57 280
4701.21 259
4701.86 313
4702.51 337
4703.15 303
4703.80 285
4704.45 267
4705.10 297
4705.74 244
4706.39 330
4707.04 271
4707.68 230
4708.33 251
4708.98 276
4709.63 270
4710.27 275
4710.92 258
4711.57 272
4712.22 252
4712.86 259
4713.51 314
4714.16 298
4714.81 254
4715.45 284
4716.10 277
4716.75 223
4717.40 234
4718.05 225
4718.69 295
4719.34 270
4719.99 251
4720.64 257
4721.29 234
4721.94 216
4722.58 252
4723.23 237
4723.88 207
4724.53 292
4725.18 334
4725.83 320
4726.47 315
4727.12 277
4727.77 251
4728.42 250
4729.07 279
4729.72 295
4730.37 336
4731.02 254
4731.66 289
4732.31 253
4732.96 239
4733.61 240
4734.26 304
4734.91 291
4735.56 289
4736.21 247
4736.86 307
4737.51 251
4738.16 301
4738.81 215
4739.45 257
4740.10 239
4740.75 270
4741.40 304
4742.05 282
4742.70 237
4743.35 289
4744.00 308
4744.65 280
4745.30 284
4745.95 293
4746.60 260
4747.25 242
4747.90 257
4748.55 289
4749.20 308
4749.85 308
4750.50 291
4751.15 255
4751.80 254
4752.45 295
4753.10 249
4753.75 268
4754.40 364
4755.05 340
4755.71 392
4756.36 310
4757.01 276
4757.66 264
4758.31 275
4758.96 310
4759.61 332
4760.26 281
4760.91 272
4761.56 284
4762.21 297
4762.86 302
4763.52 254
4764.17 275
4764.82 309
4765.47 307
4766.12 271
4766.77 313
4767.42 278
4768.07 299
4768.73 283
4769.38 265
4770.03 283
4770.68 341
4771.33 316
4771.98 275
4772.64 299
4773.29 319
4773.94 296
4774.59 274
4775.24 302
4775.89 313
4776.55 265
4777.20 265
4777.85 232
4778.50 264
4779.15 236
4779.81 268
4780.46 288
4781.11 276
4781.76 285
4782.42 284
4783.07 291
4783.72 313
4784.37 304
4785.03 272
4785.68 274
4786.33 253
4786.98 301
4787.64 305
4788.29 313
4788.94 301
4789.60 271
4790.25 278
4790.90 251
4791.55 284
4792.21 258
4792.86 271
4793.51 267
4794.17 306
4794.82 308
4795.47 281
4796.13 277
4796.78 320
4797.43 321
4798.09 287
4798.74 310
4799.39 242
4800.05 239
4800.70 247
4801.36 275
4802.01 209
4802.66 221
4803.32 292
4803.97 255
4804.62 274
4805.28 249
4805.93 259
4806.59 302
4807.24 255
4807.89 280
4808.55 286
4809.20 333
4809.86 251
4810.51 224
4811.17 289
4811.82 263
4812.47 293
4813.13 272
4813.78 211
4814.44 230
4815.09 278
4815.75 237
4816.40 259
4817.06 271
4817.71 259
4818.37 287
4819.02 334
4819.68 312
4820.33 256
4820.99 244
4821.64 217
4822.30 264
4822.95 285
4823.61 249
4824.26 307
4824.92 272
4825.57 237
4826.23 241
4826.88 297
4827.54 340
4828.19 293
4828.85 318
4829.51 281
4830.16 302
4830.82 313
4831.47 329
4832.13 332
4832.78 279
4833.44 283
4834.10 284
4834.75 290
4835.41 245
4836.06 232
4836.72 246
4837.38 340
4838.03 371
4838.69 338
4839.34 372
4840.00 336
4840.66 336
4841.31 396
4841.97 310
4842.63 353
4843.28 368
4843.94 334
4844.60 346
4845.25 324
4845.91 350
4846.57 311
4847.22 332
4847.88 325
4848.54 303
4849.19 314
4849.85 345
4850.51 300
4851.17 342
4851.82 366
4852.48 380
4853.14 345
4853.79 341
4854.45 369
4855.11 339
4855.77 337
4856.42 370
4857.08 359
4857.74 382
4858.40 388
4859.05 422
4859.71 378
4860.37 366
4861.03 363
4861.68 443
4862.34 441
4863.00 380
4863.66 419
4864.32 408
4864.97 424
4865.63 412
4866.29 397
4866.95 400
4867.61 370
4868.26 352
4868.92 333
4869.58 373
4870.24 364
4870.90 352
4871.56 343
4872.21 324
4872.87 380
4873.53 442
4874.19 367
4874.85 407
4875.51 326
4876.17 352
4876.83 308
4877.48 276
4878.14 298
4878.80 354
4879.46 387
4880.12 398
4880.78 344
4881.44 385
4882.10 389
4882.76 400
4883.42 419
4884.08 368
4884.73 344
4885.39 345
4886.05 340
4886.71 335
4887.37 322
4888.03 305
4888.69 294
4889.35 316
4890.01 316
4890.67 340
4891.33 406
4891.99 330
4892.65 272
4893.31 297
4893.97 325
4894.63 380
4895.29 353
4895.95 268
4896.61 321
4897.27 380
4897.93 320
4898.59 299
4899.25 353
4899.91 319
4900.57 347
4901.23 266
4901.89 261
4902.55 296
4903.21 289
4903.88 266
4904.54 262
4905.20 247
4905.86 282
4906.52 264
4907.18 273
4907.84 298
4908.50 229
4909.16 236
4909.82 246
4910.48 250
4911.15 245
4911.81 265
4912.47 269
4913.13 256
4913.79 229
4914.45 268
4915.11 219
4915.77 218
4916.44 232
4917.10 254
4917.76 263
4918.42 234
4919.08 259
4919.74 240
4920.41 248
4921.07 270
4921.73 276
4922.39 270
4923.05 292
4923.72 257
4924.38 253
4925.04 238
4925.70 263
4926.36 283
4927.03 276
4927.69 280
4928.35 248
4929.01 256
4929.67 237
4930.34 255
4931.00 253
4931.66 215
4932.32 255
4932.99 278
4933.65 255
4934.31 310
4934.98 292
4935.64 212
4936.30 303
4936.96 254
4937.63 271
4938.29 280
4938.95 268
4939.62 287
4940.28 302
4940.94 282
4941.61 272
4942.27 244
4942.93 283
4943.60 276
4944.26 255
4944.92 253
4945.59 269
4946.25 265
4946.91 271
4947.58 237
4948.24 255
4948.90 251
4949.57 221
4950.23 245
4950.89 275
4951.56 251
4952.22 244
4952.89 267
4953.55 221
4954.21 219
4954.88 227
4955.54 274
4956.21 274
4956.87 244
4957.53 242
4958.20 226
4958.86 240
4959.53 222
4960.19 208
4960.86 259
4961.52 237
4962.19 223
4962.85 212
4963.52 228
4964.18 261
4964.84 264
4965.51 214
4966.17 249
4966.84 296
4967.50 262
4968.17 240
4968.83 242
4969.50 261
4970.16 262
4970.83 293
4971.49 271
4972.16 250
4972.82 240
4973.49 234
4974.16 216
4974.82 216
4975.49 257
4976.15 268
4976.82 253
4977.48 230
4978.15 204
4978.81 223
4979.48 259
4980.15 198
4980.81 201
4981.48 242
4982.14 255
4982.81 265
4983.48 240
4984.14 233
4984.81 259
4985.47 259
4986.14 228
4986.81 260
4987.47 275
4988.14 224
4988.80 257
4989.47 239
4990.14 224
4990.80 238
4991.47 212
4992.14 247
4992.80 252
4993.47 215
4994.14 237
4994.80 230
4995.47 235
4996.14 197
4996.80 207
4997.47 234
4998.14 253
4998.81 244
4999.47 196
5000.14 255
5000.81 232
5001.47 212
5002.14 212
5002.81 229
5003.48 214
5004.14 205
5004.81 255
5005.48 230
5006.15 246
5006.81 270
5007.48 202
5008.15 215
5008.82 233
5009.48 281
5010.15 244
5010.82 242
5011.49 226
5012.16 245
5012.82 263
5013.49 302
5014.16 249
5014.83 290
5015.50 267
5016.16 242
5016.83 247
5017.50 234
5018.17 285
5018.84 270
5019.50 230
5020.17 219
5020.84 238
5021.51 280
5022.18 252
5022.85 263
5023.52 299
5024.19 337
5024.85 333
5025.52 317
5026.19 330
5026.86 295
5027.53 378
5028.20 327
5028.87 340
5029.54 352
5030.21 395
5030.87 324
5031.54 261
5032.21 294
5032.88 257
5033.55 255
5034.22 232
5034.89 234
5035.56 244
5036.23 254
5036.90 246
5037.57 279
5038.24 225
5038.91 209
5039.58 240
5040.25 273
5040.92 242
5041.59 198
5042.26 253
5042.93 249
5043.60 278
5044.27 295
5044.94 247
5045.61 238
5046.28 192
5046.95 216
5047.62 245
5048.29 312
5048.96 271
5049.63 256
5050.30 248
5050.97 252
5051.64 271
5052.31 287
5052.98 243
5053.65 260
5054.32 249
5054.99 234
5055.66 223
5056.34 224
5057.01 222
5057.68 231
5058.35 215
5059.02 258
5059.69 220
5060.36 226
5061.03 260
5061.70 258
5062.38 241
5063.05 247
5063.72 218
5064.39 256
5065.06 274
5065.73 301
5066.40 266
5067.08 266
5067.75 276
5068.42 252
5069.09 305
5069.76 242
5070.43 237
5071.11 251
5071.78 292
5072.45 272
5073.12 284
5073.79 213
5074.47 232
5075.14 219
5075.81 243
5076.48 254
5077.15 255
5077.83 251
5078.50 241
5079.17 286
5079.84 232
5080.52 261
5081.19 290
5081.86 250
5082.53 283
5083.21 269
5083.88 276
5084.55 265
5085.22 282
5085.90 269
5086.57 253
5087.24 259
5087.92 282
5088.59 252
5089.26 234
5089.93 208
5090.61 190
5091.28 241
5091.95 253
5092.63 236
5093.30 273
5093.97 305
5094.65 278
5095.32 233
5095.99 259
5096.67 316
5097.34 308
5098.02 298
5098.69 287
5099.36 280
5100.04 262
5100.71 279
5101.38 272
5102.06 251
5102.73 261
5103.41 254
5104.08 251
5104.75 248
5105.43 224
5106.10 168
5106.78 198
5107.45 238
5108.12 257
5108.80 245
5109.47 279
5110.15 249
5110.82 254
5111.50 245
5112.17 241
5112.85 238
5113.52 259
5114.20 276
5114.87 194
5115.54 217
5116.22 236
5116.89 240
5117.57 233
5118.24 188
5118.92 227
5119.59 260
5120.27 248
5120.94 251
5121.62 222
5122.30 243
5122.97 277
5123.65 264
5124.32 265
5125.00 246
5125.67 255
5126.35 254
5127.02 256
5127.70 220
5128.37 236
5129.05 220
5129.73 227
5130.40 244
5131.08 211
5131.75 226
5132.43 254
5133.10 273
5133.78 299
5134.46 288
5135.13 286
5135.81 252
5136.49 235
5137.16 248
5137.84 231
5138.51 215
5139.19 234
5139.87 297
5140.54 247
5141.22 254
5141.90 290
5142.57 227
5143.25 224
5143.93 264
5144.60 296
5145.28 302
5145.96 248
5146.63 237
5147.31 226
5147.99 225
5148.66 289
5149.34 228
5150.02 233
5150.69 238
5151.37 242
5152.05 238
5152.73 210
5153.40 220
5154.08 268
5154.76 212
5155.44 229
5156.11 212
5156.79 184
5157.47 181
5158.15 199
5158.82 279
5159.50 282
5160.18 257
5160.86 210
5161.53 215
5162.21 273
5162.89 257
5163.57 241
5164.25 219
5164.92 248
5165.60 197
5166.28 209
5166.96 206
5167.64 208
5168.31 204
5168.99 218
5169.67 281
5170.35 277
5171.03 265
5171.71 242
5172.39 244
5173.06 234
5173.74 212
5174.42 206
5175.10 187
5175.78 178
5176.46 199
5177.14 225
5177.82 283
5178.49 250
5179.17 255
5179.85 256
5180.53 200
5181.21 237
5181.89 233
5182.57 192
5183.25 187
5183.93 218
5184.61 277
5185.29 265
5185.97 252
5186.64 195
5187.32 229
5188.00 239
5188.68 240
5189.36 234
5190.04 251
5190.72 243
5191.40 268
5192.08 249
5192.76 202
5193.44 193
5194.12 223
5194.80 225
5195.48 208
5196.16 228
5196.84 212
5197.52 231
5198.20 200
5198.88 232
5199.56 255
5200.24 261
5200.92 226
5201.60 175
5202.28 228
5202.96 238
5203.65 207
5204.33 222
5205.01 219
5205.69 202
5206.37 192
5207.05 176
5207.73 240
5208.41 204
5209.09 197
5209.77 243
5210.45 233
5211.13 188
5211.82 217
5212.50 218
5213.18 240
5213.86 237
5214.54 229
5215.22 248
5215.90 276
5216.58 263
5217.27 255
5217.95 196
5218.63 219
5219.31 227
5219.99 221
5220.67 238
5221.36 272
5222.04 256
5222.72 241
5223.40 233
5224.08 206
5224.77 218
5225.45 210
5226.13 224
5226.81 194
5227.49 219
5228.18 219
5228.86 225
5229.54 189
5230.22 214
5230.91 259
5231.59 248
5232.27 192
5232.95 194
5233.63 226
5234.32 212
5235.00 223
5235.68 257
5236.37 231
5237.05 227
5237.73 191
5238.41 199
5239.10 228
5239.78 239
5240.46 228
5241.15 222
5241.83 232
5242.51 239
5243.20 254
5243.88 224
5244.56 215
5245.24 225
5245.93 301
5246.61 267
5247.29 212
5247.98 215
5248.66 259
5249.35 247
5250.03 272
5250.71 285
5251.40 282
5252.08 262
5252.76 255
5253.45 251
5254.13 251
5254.82 251
5255.50 274
5256.18 260
5256.87 255
5257.55 231
5258.24 281
5258.92 218
5259.60 203
5260.29 236
5260.97 248
5261.66 227
5262.34 212
5263.03 244
5263.71 240
5264.40 245
5265.08 264
5265.76 240
5266.45 246
5267.13 256
5267.82 289
5268.50 309
5269.19 234
5269.87 258
5270.56 256
5271.24 227
5271.93 244
5272.61 234
5273.30 238
5273.98 227
5274.67 284
5275.35 269
5276.04 271
5276.72 285
5277.41 263
5278.10 188
5278.78 210
5279.47 210
5280.15 227
5280.84 230
5281.52 220
5282.21 230
5282.89 231
5283.58 243
5284.27 291
5284.95 274
5285.64 254
5286.32 252
5287.01 269
5287.70 298
5288.38 254
5289.07 247
5289.75 257
5290.44 205
5291.13 223
5291.81 200
5292.50 231
5293.19 226
5293.87 238
5294.56 231
5295.25 223
5295.93 227
5296.62 249
5297.31 222
5297.99 276
5298.68 222
5299.37 212
5300.05 239
5300.74 258
5301.43 231
5302.11 238
5302.80 212
5303.49 222
5304.18 251
5304.86 201
5305.55 252
5306.24 215
5306.92 214
5307.61 246
5308.30 231
5308.99 265
5309.67 274
5310.36 219
5311.05 241
5311.74 244
5312.42 217
5313.11 282
5313.80 253
5314.49 243
5315.18 230
5315.86 252
5316.55 222
5317.24 263
5317.93 272
5318.62 266
5319.30 242
5319.99 275
5320.68 253
5321.37 262
5322.06 310
5322.74 236
5323.43 271
5324.12 277
5324.81 235
5325.50 244
5326.19 261
5326.88 250
5327.56 272
5328.25 298
5328.94 292
5329.63 306
5330.32 243
5331.01 281
5331.70 234
5332.39 280
5333.07 296
5333.76 249
5334.45 215
5335.14 240
5335.83 251
5336.52 266
5337.21 233
5337.90 212
5338.59 244
5339.28 233
5339.97 245
5340.66 269
5341.35 241
5342.04 214
5342.73 252
5343.42 260
5344.10 242
5344.79 244
5345.48 247
5346.17 278
5346.86 275
5347.55 241
5348.24 267
5348.93 269
5349.62 279
5350.31 270
5351.00 255
5351.69 339
5352.39 305
5353.08 290
5353.77 378
5354.46 409
5355.15 349
5355.84 410
5356.53 391
5357.22 390
5357.91 387
5358.60 327
5359.29 351
5359.98 349
5360.67 333
5361.36 324
5362.05 233
5362.74 268
5363.44 280
5364.13 270
5364.82 260
5365.51 238
5366.20 262
5366.89 276
5367.58 257
5368.27 201
5368.96 227
5369.66 230
5370.35 295
5371.04 265
5371.73 209
5372.42 226
5373.11 219
5373.81 264
5374.50 246
5375.19 273
5375.88 253
5376.57 254
5377.26 266
5377.96 293
5378.65 259
5379.34 221
5380.03 215
5380.72 255
5381.42 239
5382.11 255
5382.80 224
5383.49 210
5384.18 188
5384.88 260
5385.57 260
5386.26 264
5386.95 220
5387.65 235
5388.34 274
5389.03 245
5389.72 208
5390.42 205
5391.11 189
5391.80 220
5392.50 262
5393.19 254
5393.88 227
5394.57 237
5395.27 215
5395.96 241
5396.65 254
5397.35 275
5398.04 273
5398.73 214
5399.43 238
5400.12 272
5400.81 293
5401.51 284
5402.20 223
5402.89 217
5403.59 191
5404.28 231
5404.97 221
5405.67 233
5406.36 203
5407.06 209
5407.75 242
5408.44 199
5409.14 252
5409.83 306
5410.53 269
5411.22 254
5411.91 257
5412.61 260
5413.30 265
5414.00 250
5414.69 255
5415.38 241
5416.08 244
5416.77 247
5417.47 235
5418.16 238
5418.86 269
5419.55 254
5420.25 251
5420.94 268
5421.64 251
5422.33 225
5423.03 248
5423.72 278
5424.41 275
5425.11 248
5425.80 211
5426.50 196
5427.19 249
5427.89 247
5428.59 229
5429.28 256
5429.98 237
5430.67 240
5431.37 265
5432.06 229
5432.76 207
5433.45 225
5434.15 262
5434.84 275
5435.54 285
5436.23 237
5436.93 283
5437.63 244
5438.32 277
5439.02 246
5439.71 253
5440.41 240
5441.11 265
5441.80 231
5442.50 265
5443.19 326
5443.89 306
5444.59 243
5445.28 241
5445.98 258
5446.68 273
5447.37 270
5448.07 270
5448.76 321
5449.46 331
5450.16 333
5450.85 312
5451.55 358
5452.25 363
5452.94 360
5453.64 376
5454.34 363
5455.03 393
5455.73 383
5456.43 350
5457.13 344
5457.82 311
5458.52 302
5459.22 300
5459.91 293
5460.61 269
5461.31 297
5462.01 301
5462.70 290
5463.40 337
5464.10 336
5464.80 260
5465.49 303
5466.19 338
5466.89 354
5467.59 338
5468.28 334
5468.98 322
5469.68 373
5470.38 343
5471.07 322
5471.77 324
5472.47 349
5473.17 357
5473.87 345
5474.56 302
5475.26 319
5475.96 332
5476.66 324
5477.36 344
5478.06 315
5478.75 379
5479.45 371
5480.15 337
5480.85 358
5481.55 417
5482.25 392
5482.95 370
5483.64 374
5484.34 421
5485.04 398
5485.74 403
5486.44 387
5487.14 421
5487.84 422
5488.54 400
5489.23 342
5489.93 337
5490.63 363
5491.33 381
5492.03 346
5492.73 396
5493.43 392
5494.13 369
5494.83 389
5495.53 336
5496.23 362
5496.93 371
5497.63 362
5498.33 437
5499.03 441
5499.73 360
5500.43 387
5501.13 436
5501.83 365
5502.53 440
5503.23 361
5503.93 435
5504.63 549
5505.33 550
5506.03 554
5506.73 548
5507.43 627
5508.13 542
5508.83 516
5509.53 445
5510.23 460
5510.93 468
5511.63 431
5512.33 356
5513.03 332
5513.73 307
5514.43 343
5515.13 397
5515.83 341
5516.53 322
5517.23 336
5517.93 341
5518.64 404
5519.34 322
5520.04 342
5520.74 334
5521.44 329
5522.14 346
5522.84 355
5523.54 319
5524.24 302
5524.95 308
5525.65 313
5526.35 293
5527.05 296
5527.75 313
5528.45 317
5529.15 313
5529.86 367
5530.56 306
5531.26 297
5531.96 228
5532.66 286
5533.36 258
5534.07 325
5534.77 264
5535.47 250
5536.17 257
5536.87 234
5537.58 251
5538.28 251
5538.98 252
5539.68 233
5540.39 259
5541.09 272
5541.79 261
5542.49 257
5543.20 238
5543.90 262
5544.60 231
5545.30 222
5546.01 200
5546.71 246
5547.41 244
5548.11 244
5548.82 246
5549.52 229
5550.22 226
5550.93 276
5551.63 264
5552.33 249
5553.03 264
5553.74 262
5554.44 232
5555.14 260
5555.85 251
5556.55 249
5557.25 303
5557.96 290
5558.66 257
5559.36 227
5560.07 220
5560.77 226
5561.48 259
5562.18 236
5562.88 245
5563.59 236
5564.29 261
5564.99 286
5565.70 248
5566.40 240
5567.11 220
5567.81 235
5568.51 253
5569.22 233
5569.92 250
5570.63 254
5571.33 273
5572.04 261
5572.74 235
5573.44 210
5574.15 198
5574.85 219
5575.56 246
5576.26 255
5576.97 218
5577.67 267
5578.38 230
5579.08 279
5579.79 294
5580.49 251
5581.20 244
5581.90 276
5582.61 249
5583.31 221
5584.02 236
5584.72 242
5585.43 223
5586.13 213
5586.84 229
5587.54 247
5588.25 247
5588.95 254
5589.66 288
5590.36 224
5591.07 261
5591.77 249
5592.48 249
5593.19 224
5593.89 249
5594.60 264
5595.30 278
5596.01 237
5596.71 204
5597.42 238
5598.13 249
5598.83 254
5599.54 233
5600.24 214
5600.95 200
5601.66 234
5602.36 208
5603.07 216
5603.78 264
5604.48 210
5605.19 214
5605.89 209
5606.60 205
5607.31 249
5608.01 188
5608.72 217
5609.43 217
5610.13 188
5610.84 208
5611.55 234
5612.25 245
5612.96 217
5613.67 223
5614.38 203
5615.08 186
5615.79 188
5616.50 204
5617.20 203
5617.91 209
5618.62 239
5619.33 210
5620.03 194
5620.74 209
5621.45 234
5622.15 259
5622.86 214
5623.57 217
5624.28 215
5624.99 232
5625.69 219
5626.40 188
5627.11 227
5627.82 207
5628.52 206
5629.23 241
5629.94 194
5630.65 201
5631.36 212
5632.06 189
5632.77 188
5633.48 210
5634.19 201
5634.90 227
5635.61 236
5636.31 176
5637.02 199
5637.73 222
5638.44 188
5639.15 282
5639.86 250
5640.56 192
5641.27 222
5641.98 218
5642.69 226
5643.40 194
5644.11 202
5644.82 190
5645.53 193
5646.24 215
5646.94 235
5647.65 224
5648.36 214
5649.07 209
5649.78 216
5650.49 252
5651.20 248
5651.91 243
5652.62 203
5653.33 211
5654.04 189
5654.75 207
5655.46 236
5656.17 268
5656.88 254
5657.59 253
5658.30 212
5659.01 204
5659.71 215
5660.42 206
5661.13 207
5661.84 228
5662.55 205
5663.26 203
5663.97 261
5664.69 244
5665.40 257
5666.11 236
5666.82 273
5667.53 229
5668.24 226
5668.95 219
5669.66 240
5670.37 206
5671.08 180
5671.79 236
5672.50 252
5673.21 249
5673.92 235
5674.63 214
5675.34 235
5676.05 274
5676.76 291
5677.48 267
5678.19 256
5678.90 250
5679.61 229
5680.32 233
5681.03 271
5681.74 259
5682.45 232
5683.16 203
5683.88 207
5684.59 227
5685.30 204
5686.01 272
5686.72 248
5687.43 197
5688.15 240
5688.86 239
5689.57 244
5690.28 234
5690.99 241
5691.70 240
5692.42 220
5693.13 279
5693.84 266
5694.55 237
5695.26 234
5695.98 213
5696.69 202
5697.40 219
5698.11 217
5698.82 187
5699.54 216
5700.25 229
5700.96 225
5701.67 203
5702.39 211
5703.10 187
5703.81 171
5704.52 180
5705.24 189
5705.95 216
5706.66 216
5707.38 208
5708.09 191
5708.80 198
5709.51 207
5710.23 198
5710.94 188
5711.65 221
5712.37 217
5713.08 170
5713.79 234
5714.51 233
5715.22 213
5715.93 212
5716.65 200
5717.36 214
5718.07 243
5718.79 219
5719.50 190
5720.21 185
5720.93 215
5721.64 198
5722.36 210
5723.07 202
5723.78 207
5724.50 195
5725.21 189
5725.92 173
5726.64 176
5727.35 200
5728.07 197
5728.78 223
5729.50 204
5730.21 174
5730.92 223
5731.64 209
5732.35 270
5733.07 267
5733.78 249
5734.50 215
5735.21 232
5735.93 210
5736.64 233
5737.35 234
5738.07 219
5738.78 187
5739.50 191
5740.21 224
5740.93 226
5741.64 221
5742.36 237
5743.07 221
5743.79 208
5744.50 210
5745.22 244
5745.93 227
5746.65 252
5747.37 228
5748.08 268
5748.80 229
5749.51 208
5750.23 201
5750.94 209
5751.66 196
5752.37 209
5753.09 221
5753.81 220
5754.52 243
5755.24 218
5755.95 202
5756.67 239
5757.38 254
5758.10 293
5758.82 276
5759.53 249
5760.25 272
5760.96 284
5761.68 371
5762.40 290
5763.11 276
5763.83 283
5764.55 233
5765.26 236
5765.98 255
5766.70 260
5767.41 246
5768.13 194
5768.85 222
5769.56 250
5770.28 225
5771.00 209
5771.71 233
5772.43 241
5773.15 243
5773.86 240
5774.58 251
5775.30 235
5776.01 218
5776.73 216
5777.45 194
5778.17 241
5778.88 234
5779.60 254
5780.32 249
5781.04 230
5781.75 207
5782.47 236
5783.19 256
5783.91 234
5784.62 220
5785.34 238
5786.06 259
5786.78 223
5787.49 243
5788.21 256
5788.93 235
5789.65 258
5790.37 237
5791.08 248
5791.80 282
5792.52 256
5793.24 250
5793.96 267
5794.68 272
5795.39 249
5796.11 232
5796.83 268
5797.55 278
5798.27 282
5798.99 274
5799.70 287
5800.42 257
5801.14 304
5801.86 314
5802.58 344
5803.30 308
5804.02 369
5804.74 372
5805.45 377
5806.17 398
5806.89 432
5807.61 419
5808.33 387
5809.05 372
5809.77 367
5810.49 338
5811.21 299
5811.93 291
5812.65 295
5813.37 294
5814.09 327
5814.81 306
5815.52 298
5816.24 336
5816.96 295
5817.68 267
5818.40 269
5819.12 265
5819.84 247
5820.56 237
5821.28 252
5822.00 252
5822.72 241
5823.44 258
5824.16 261
5824.88 225
5825.60 227
5826.32 233
5827.04 264
5827.76 274
5828.48 258
5829.21 298
5829.93 236
5830.65 252
5831.37 239
5832.09 215
5832.81 225
5833.53 257
5834.25 231
5834.97 186
5835.69 236
5836.41 243
5837.13 247
5837.85 221
5838.57 239
5839.30 248
5840.02 293
5840.74 297
5841.46 287
5842.18 281
5842.90 256
5843.62 232
5844.34 247
5845.07 267
5845.79 269
5846.51 272
5847.23 237
5847.95 249
5848.67 238
5849.39 234
5850.12 213
5850.84 245
5851.56 233
5852.28 252
5853.00 258
5853.73 281
5854.45 225
5855.17 249
5855.89 223
5856.61 235
5857.34 233
5858.06 224
5858.78 224
5859.50 227
5860.23 263
5860.95 234
5861.67 210
5862.39 257
5863.11 226
5863.84 221
5864.56 245
5865.28 271
5866.01 244
5866.73 255
5867.45 261
5868.17 242
5868.90 241
5869.62 269
5870.34 242
5871.07 214
5871.79 232
5872.51 242
5873.23 213
5873.96 197
5874.68 239
5875.40 217
5876.13 243
5876.85 274
5877.57 249
5878.30 250
5879.02 241
5879.74 228
5880.47 205
5881.19 194
5881.92 220
5882.64 242
5883.36 211
5884.09 196
5884.81 206
5885.53 243
5886.26 254
5886.98 240
5887.71 249
5888.43 240
5889.15 241
5889.88 185
5890.60 224
5891.33 214
5892.05 222
5892.78 213
5893.50 213
5894.23 230
5894.95 195
5895.67 221
5896.40 227
5897.12 235
5897.85 235
5898.57 188
5899.30 193
5900.02 242
5900.75 243
5901.47 193
5902.20 243
5902.92 241
5903.65 226
5904.37 211
5905.10 211
5905.82 190
5906.55 204
5907.27 256
5908.00 288
5908.72 256
5909.45 263
5910.17 229
5910.90 240
5911.62 254
5912.35 285
5913.08 237
5913.80 215
5914.53 237
5915.25 261
5915.98 213
5916.70 223
5917.43 255
5918.16 241
5918.88 200
5919.61 232
5920.33 249
5921.06 256
5921.79 274
5922.51 288
5923.24 265
5923.97 269
5924.69 264
5925.42 237
5926.14 281
5926.87 262
5927.60 260
5928.32 303
5929.05 250
5929.78 285
5930.50 282
5931.23 286
5931.96 276
5932.68 282
5933.41 294
5934.14 306
5934.86 292
5935.59 301
5936.32 292
5937.05 288
5937.77 293
5938.50 316
5939.23 303
5939.95 342
5940.68 320
5941.41 330
5942.14 306
5942.86 323
5943.59 335
5944.32 355
5945.05 348
5945.77 355
5946.50 376
5947.23 383
5947.96 356
5948.68 352
5949.41 367
5950.14 377
5950.87 399
5951.60 300
5952.32 376
5953.05 374
5953.78 364
5954.51 336
5955.24 378
5955.96 429
5956.69 400
5957.42 463
5958.15 447
5958.88 469
5959.61 502
5960.33 479
5961.06 471
5961.79 489
5962.52 454
5963.25 474
5963.98 478
5964.71 446
5965.44 421
5966.16 494
5966.89 495
5967.62 444
5968.35 508
5969.08 577
5969.81 539
5970.54 559
5971.27 563
5972.00 658
5972.73 634
5973.46 696
5974.18 644
5974.91 650
5975.64 622
5976.37 529
5977.10 483
5977.83 470
5978.56 501
5979.29 466
5980.02 438
5980.75 471
5981.48 461
5982.21 443
5982.94 447
5983.67 515
5984.40 501
5985.13 482
5985.86 493
5986.59 442
5987.32 529
5988.05 567
5988.78 495
5989.51 475
5990.24 471
5990.97 520
5991.70 538
5992.43 553
5993.16 560
5993.89 528
5994.62 529
5995.35 519
5996.09 512
5996.82 513
5997.55 541
5998.28 525
5999.01 491
5999.74 493
6000.47 554
6001.20 595
6001.93 530
6002.66 503
6003.39 557
6004.13 484
6004.86 470
6005.59 561
6006.32 502
6007.05 522
6007.78 495
6008.51 512
6009.25 524
6009.98 556
6010.71 534
6011.44 503
6012.17 479
6012.90 588
6013.64 588
6014.37 652
6015.10 767
6015.83 785
6016.56 792
6017.29 833
6018.03 877
6018.76 907
6019.49 838
6020.22 830
6020.96 815
6021.69 705
6022.42 638
6023.15 597
6023.88 523
6024.62 485
6025.35 417
6026.08 414
6026.81 458
6027.55 450
6028.28 406
6029.01 425
6029.75 423
6030.48 443
6031.21 409
6031.94 395
6032.68 396
6033.41 374
6034.14 386
6034.88 415
6035.61 373
6036.34 421
6037.07 419
6037.81 401
6038.54 394
6039.27 335
6040.01 363
6040.74 384
6041.47 440
6042.21 415
6042.94 392
6043.68 379
6044.41 436
6045.14 423
6045.88 356
6046.61 400
6047.34 445
6048.08 413
6048.81 358
6049.55 440
6050.28 446
6051.01 451
6051.75 423
6052.48 474
6053.22 419
6053.95 427
6054.68 450
6055.42 453
6056.15 470
6056.89 491
6057.62 491
6058.36 488
6059.09 466
6059.83 449
6060.56 519
6061.29 476
6062.03 467
6062.76 455
6063.50 432
6064.23 418
6064.97 432
6065.70 483
6066.44 437
6067.17 389
6067.91 396
6068.64 479
6069.38 413
6070.11 449
6070.85 383
6071.58 377
6072.32 416
6073.06 412
6073.79 372
6074.53 369
6075.26 384
6076.00 414
6076.73 416
6077.47 335
6078.20 375
6078.94 392
6079.68 339
6080.41 349
6081.15 386
6081.88 397
6082.62 381
6083.35 379
6084.09 390
6084.83 393
6085.56 399
6086.30 387
6087.04 390
6087.77 389
6088.51 356
6089.24 380
6089.98 330
6090.72 336
6091.45 352
6092.19 346
6092.93 321
6093.66 374
6094.40 397
6095.14 378
6095.87 359
6096.61 371
6097.35 363
6098.08 377
6098.82 374
6099.56 357
6100.29 353
6101.03 394
6101.77 416
6102.51 380
6103.24 416
6103.98 370
6104.72 378
6105.46 348
6106.19 341
6106.93 338
6107.67 343
6108.41 371
6109.14 384
6109.88 386
6110.62 360
6111.36 371
6112.09 357
6112.83 395
6113.57 357
6114.31 302
6115.04 362
6115.78 403
6116.52 377
6117.26 367
6118.00 355
6118.73 351
6119.47 359
6120.21 385
6120.95 369
6121.69 348
6122.43 345
6123.16 366
6123.90 366
6124.64 376
6125.38 352
6126.12 350
6126.86 403
6127.60 384
6128.33 354
6129.07 403
6129.81 431
6130.55 449
6131.29 406
6132.03 405
6132.77 427
6133.51 430
6134.25 418
6134.98 441
6135.72 475
6136.46 445
6137.20 471
6137.94 411
6138.68 424
6139.42 460
6140.16 500
6140.90 435
6141.64 497
6142.38 540
6143.12 498
6143.86 426
6144.60 465
6145.34 523
6146.08 448
6146.82 476
6147.56 496
6148.30 481
6149.04 472
6149.78 470
6150.52 451
6151.26 464
6152.00 520
6152.74 508
6153.48 487
6154.22 523
6154.96 533
6155.70 494
6156.44 485
6157.18 524
6157.92 563
6158.66 518
6159.40 471
6160.14 494
6160.88 502
6161.62 499
6162.36 505
6163.10 502
6163.85 492
6164.59 520
6165.33 625
6166.07 596
6166.81 563
6167.55 596
6168.29 653
6169.03 620
6169.77 660
6170.51 682
6171.26 704
6172.00 661
6172.74 710
6173.48 796
6174.22 748
6174.96 702
6175.70 705
6176.45 731
6177.19 786
6177.93 724
6178.67 686
6179.41 698
6180.16 688
6180.90 721
6181.64 622
6182.38 662
6183.12 664
6183.87 640
6184.61 681
6185.35 668
6186.09 699
6186.83 694
6187.58 762
6188.32 707
6189.06 677
6189.80 699
6190.55 729
6191.29 768
6192.03 792
6192.77 783
6193.52 772
6194.26 748
6195.00 870
6195.74 874
6196.49 815
6197.23 934
6197.97 956
6198.72 898
6199.46 942
6200.20 990
6200.94 938
6201.69 927
6202.43 812
6203.17 808
6203.92 950
6204.66 930
6205.40 880
6206.15 868
6206.89 923
6207.63 959
6208.38 1085
6209.12 1149
6209.87 1353
6210.61 1617
6211.35 1813
6212.10 2037
6212.84 2412
6213.58 2700
6214.33 3040
6215.07 3236
6215.82 3061
6216.56 2902
6217.30 2769
6218.05 2446
6218.79 2238
6219.54 1875
6220.28 1472
6221.02 1414
6221.77 1248
6222.51 1040
6223.26 843
6224.00 861
6224.75 754
6225.49 704
6226.24 752
6226.98 749
6227.73 781
6228.47 841
6229.21 858
6229.96 937
6230.70 866
6231.45 795
6232.19 817
6232.94 773
6233.68 736
6234.43 730
6235.17 655
6235.92 616
6236.67 556
6237.41 525
6238.16 585
6238.90 524
6239.65 514
6240.39 577
6241.14 534
6241.88 582
6242.63 566
6243.37 578
6244.12 528
6244.87 546
6245.61 561
6246.36 553
6247.10 621
6247.85 655
6248.59 599
6249.34 592
6250.09 599
6250.83 674
6251.58 638
6252.33 591
6253.07 686
6253.82 721
6254.56 695
6255.31 654
6256.06 741
6256.80 737
6257.55 718
6258.30 699
6259.04 685
6259.79 637
6260.54 628
6261.28 664
6262.03 611
6262.78 624
6263.52 560
6264.27 608
6265.02 635
6265.76 589
6266.51 625
6267.26 621
6268.01 542
6268.75 584
6269.50 612
6270.25 531
6270.99 470
6271.74 511
6272.49 494
6273.24 501
6273.98 544
6274.73 560
6275.48 562
6276.23 502
6276.97 505
6277.72 518
6278.47 543
6279.22 534
6279.96 497
6280.71 531
6281.46 538
6282.21 586
6282.96 538
6283.70 563
6284.45 531
6285.20 539
6285.95 557
6286.70 538
6287.45 482
6288.19 483
6288.94 465
6289.69 478
6290.44 486
6291.19 453
6291.94 447
6292.68 444
6293.43 473
6294.18 426
6294.93 476
6295.68 450
6296.43 411
6297.18 477
6297.93 459
6298.67 413
6299.42 393
6300.17 377
6300.92 395
6301.67 394
6302.42 398
6303.17 379
6303.92 399
6304.67 454
6305.42 457
6306.17 390
6306.92 423
6307.67 417
6308.41 402
6309.16 386
6309.91 418
6310.66 353
6311.41 347
6312.16 400
6312.91 399
6313.66 397
6314.41 460
6315.16 418
6315.91 364
6316.66 422
6317.41 442
6318.16 458
6318.91 418
6319.66 452
6320.41 450
6321.16 425
6321.91 414
6322.66 379
6323.41 452
6324.16 382
6324.92 341
6325.67 400
6326.42 319
6327.17 372
6327.92 372
6328.67 377
6329.42 341
6330.17 384
6330.92 393
6331.67 364
6332.42 394
6333.17 362
6333.92 374
6334.68 350
6335.43 356
6336.18 354
6336.93 348
6337.68 332
6338.43 302
6339.18 353
6339.93 366
6340.69 381
6341.44 295
6342.19 365
6342.94 339
6343.69 326
6344.44 352
6345.20 354
6345.95 328
6346.70 331
6347.45 328
6348.20 298
6348.95 305
6349.71 364
6350.46 351
6351.21 332
6351.96 376
6352.71 355
6353.47 357
6354.22 332
6354.97 344
6355.72 381
6356.48 359
6357.23 390
6357.98 375
6358.73 397
6359.49 358
6360.24 391
6360.99 422
6361.74 389
6362.50 367
6363.25 406
6364.00 396
6364.76 348
6365.51 357
6366.26 372
6367.01 379
6367.77 366
6368.52 290
6369.27 320
6370.03 363
6370.78 317
6371.53 357
6372.29 352
6373.04 352
6373.79 359
6374.55 354
6375.30 356
6376.05 353
6376.81 417
6377.56 310
6378.31 311
6379.07 356
6379.82 331
6380.58 361
6381.33 343
6382.08 327
6382.84 315
6383.59 332
6384.35 319
6385.10 364
6385.85 369
6386.61 406
6387.36 379
6388.12 336
6388.87 340
6389.62 317
6390.38 343
6391.13 340
6391.89 329
6392.64 330
6393.40 342
6394.15 358
6394.91 371
6395.66 349
6396.42 293
6397.17 334
6397.93 326
6398.68 320
6399.44 337
6400.19 318
6400.95 340
6401.70 320
6402.46 316
6403.21 322
6403.97 303
6404.72 329
6405.48 329
6406.23 329
6406.99 317
6407.74 295
6408.50 302
6409.25 324
6410.01 302
6410.76 294
6411.52 294
6412.28 319
6413.03 365
6413.79 368
6414.54 317
6415.30 379
6416.05 370
6416.81 323
6417.57 366
6418.32 366
6419.08 328
6419.83 367
6420.59 346
6421.35 337
6422.10 283
6422.86 340
6423.62 337
6424.37 280
6425.13 301
6425.89 327
6426.64 327
6427.40 334
6428.15 330
6428.91 356
6429.67 363
6430.42 288
6431.18 295
6431.94 302
6432.70 306
6433.45 341
6434.21 322
6434.97 300
6435.72 370
6436.48 350
6437.24 314
6437.99 325
6438.75 405
6439.51 378
6440.27 341
6441.02 330
6441.78 340
6442.54 399
6443.30 375
6444.05 354
6444.81 357
6445.57 319
6446.33 318
6447.08 338
6447.84 373
6448.60 343
6449.36 341
6450.12 358
6450.87 363
6451.63 375
6452.39 367
6453.15 428
6453.91 419
6454.66 416
6455.42 364
6456.18 331
6456.94 324
6457.70 329
6458.46 302
6459.21 362
6459.97 402
6460.73 425
6461.49 348
6462.25 347
6463.01 417
6463.77 415
6464.52 405
6465.28 412
6466.04 394
6466.80 382
6467.56 413
6468.32 451
6469.08 450
6469.84 445
6470.60 388
6471.36 442
6472.11 424
6472.87 377
6473.63 402
6474.39 442
6475.15 444
6475.91 435
6476.67 483
6477.43 519
6478.19 468
6478.95 476
6479.71 487
6480.47 440
6481.23 441
6481.99 488
6482.75 476
6483.51 521
6484.27 570
6485.03 496
6485.79 493
6486.55 497
6487.31 470
6488.07 502
6488.83 513
6489.59 472
6490.35 468
6491.11 547
6491.87 551
6492.63 550
6493.39 521
6494.15 602
6494.91 585
6495.67 595
6496.43 615
6497.19 608
6497.95 666
6498.71 654
6499.48 701
6500.24 693
6501.00 677
6501.76 669
6502.52 725
6503.28 715
6504.04 717
6504.80 698
6505.56 719
6506.32 670
6507.09 654
6507.85 696
6508.61 678
6509.37 758
6510.13 766
6510.89 780
6511.65 789
6512.42 790
6513.18 725
6513.94 826
6514.70 851
6515.46 829
6516.22 848
6516.99 778
6517.75 862
6518.51 810
6519.27 828
6520.03 838
6520.80 810
6521.56 854
6522.32 827
6523.08 777
6523.84 832
6524.61 919
6525.37 950
6526.13 1018
6526.89 1006
6527.66 1005
6528.42 1101
6529.18 1121
6529.94 1131
6530.71 1071
6531.47 1041
6532.23 1041
6533.00 1115
6533.76 1108
6534.52 1106
6535.28 1168
6536.05 1183
6536.81 1230
6537.57 1362
6538.34 1480
6539.10 1780
6539.86 2112
6540.63 2366
6541.39 2629
6542.15 2833
6542.92 2855
6543.68 3067
6544.44 2963
6545.21 2629
6545.97 2311
6546.73 2111
6547.50 1681
6548.26 1320
6549.02 1191
6549.79 968
6550.55 871
6551.31 735
6552.08 717
6552.84 682
6553.61 686
6554.37 696
6555.13 669
6555.90 657
6556.66 714
6557.43 677
6558.19 663
6558.96 628
6559.72 585
6560.48 608
6561.25 632
6562.01 570
6562.78 582
6563.54 486
6564.31 527
6565.07 588
6565.84 594
6566.60 622
6567.37 593
6568.13 646
6568.90 642
6569.66 622
6570.43 712
6571.19 750
6571.96 702
6572.72 717
6573.49 698
6574.25 664
6575.02 641
6575.78 669
6576.55 696
6577.31 647
6578.08 651
6578.84 693
6579.61 752
6580.37 654
6581.14 739
6581.91 783
6582.67 808
6583.44 799
6584.20 752
6584.97 802
6585.73 810
6586.50 812
6587.27 749
6588.03 802
6588.80 765
6589.56 749
6590.33 800
6591.10 870
6591.86 807
6592.63 748
6593.39 748
6594.16 765
6594.93 781
6595.69 779
6596.46 824
6597.23 855
6597.99 823
6598.76 927
6599.53 973
6600.29 899
6601.06 916
6601.83 860
6602.59 836
6603.36 842
6604.13 810
6604.89 754
6605.66 649
6606.43 679
6607.20 644
6607.96 616
6608.73 588
6609.50 566
6610.26 608
6611.03 636
6611.80 568
6612.57 596
6613.33 545
6614.10 541
6614.87 531
6615.64 543
6616.40 541
6617.17 514
6617.94 500
6618.71 497
6619.48 549
6620.24 495
6621.01 468
6621.78 488
6622.55 480
6623.32 476
6624.08 477
6624.85 460
6625.62 495
6626.39 464
6627.16 464
6627.92 489
6628.69 480
6629.46 479
6630.23 519
6631.00 536
6631.77 529
6632.54 440
6633.30 497
6634.07 485
6634.84 490
6635.61 498
6636.38 481
6637.15 562
6637.92 525
6638.69 522
6639.45 546
6640.22 520
6640.99 582
6641.76 636
6642.53 578
6643.30 628
6644.07 544
6644.84 463
6645.61 483
6646.38 454
6647.15 437
6647.92 457
6648.69 474
6649.46 393
6650.22 429
6650.99 409
6651.76 438
6652.53 479
6653.30 426
6654.07 441
6654.84 457
6655.61 488
6656.38 400
6657.15 425
6657.92 444
6658.69 403
6659.46 448
6660.23 500
6661.00 429
6661.77 410
6662.54 411
6663.31 386
6664.09 400
6664.86 362
6665.63 387
6666.40 352
6667.17 433
6667.94 414
6668.71 394
6669.48 430
6670.25 414
6671.02 420
6671.79 415
6672.56 397
6673.33 417
6674.10 403
6674.88 419
6675.65 415
6676.42 412
6677.19 421
6677.96 431
6678.73 382
6679.50 367
6680.27 405
6681.05 460
6681.82 439
6682.59 401
6683.36 406
6684.13 457
6684.90 447
6685.67 371
6686.45 421
6687.22 465
6687.99 457
6688.76 486
6689.53 461
6690.31 517
6691.08 462
6691.85 560
6692.62 515
6693.39 490
6694.17 470
6694.94 421
6695.71 429
6696.48 420
6697.25 455
6698.03 439
6698.80 395
6699.57 444
6700.34 416
6701.12 382
6701.89 386
6702.66 410
6703.43 393
6704.21 396
6704.98 375
6705.75 382
6706.53 394
6707.30 413
6708.07 392
6708.84 371
6709.62 370
6710.39 376
6711.16 393
6711.94 380
6712.71 354
6713.48 350
6714.26 396
6715.03 419
6715.80 388
6716.58 391
6717.35 391
6718.12 366
6718.90 312
6719.67 321
6720.45 343
6721.22 377
6721.99 373
6722.77 387
6723.54 318
6724.31 324
6725.09 334
6725.86 322
6726.64 404
6727.41 410
6728.18 388
6728.96 362
6729.73 322
6730.51 324
6731.28 336
6732.06 364
6732.83 389
6733.60 376
6734.38 368
6735.15 322
6735.93 352
6736.70 325
6737.48 347
6738.25 354
6739.03 366
6739.80 378
6740.58 385
6741.35 357
6742.13 403
6742.90 339
6743.68 357
6744.45 342
6745.23 352
6746.00 375
6746.78 414
6747.55 386
6748.33 347
6749.10 349
6749.88 380
6750.65 394
6751.43 333
6752.20 330
6752.98 354
6753.75 381
6754.53 401
6755.31 375
6756.08 372
6756.86 399
6757.63 462
6758.41 472
6759.19 470
6759.96 368
6760.74 365
6761.51 403
6762.29 377
6763.07 364
6763.84 349
6764.62 344
6765.39 331
6766.17 335
6766.95 301
6767.72 365
6768.50 368
6769.28 334
6770.05 305
6770.83 300
6771.61 323
6772.38 375
6773.16 362
6773.94 345
6774.71 346
6775.49 360
6776.27 363
6777.04 325
6777.82 277
6778.60 316
6779.37 357
6780.15 393
6780.93 409
6781.71 299
6782.48 387
6783.26 402
6784.04 341
6784.81 317
6785.59 325
6786.37 366
6787.15 371
6787.92 363
6788.70 271
6789.48 346
6790.26 360
6791.04 330
6791.81 261
6792.59 287
6793.37 306
6794.15 332
6794.92 311
6795.70 362
6796.48 377
6797.26 363
6798.04 327
6798.81 295
6799.59 281
6800.37 333
6801.15 327
6801.93 331
6802.71 304
6803.48 283
6804.26 269
6805.04 318
6805.82 335
6806.60 298
6807.38 316
6808.16 334
6808.94 332
6809.71 302
6810.49 309
6811.27 304
6812.05 297
6812.83 334
6813.61 328
6814.39 285
6815.17 270
6815.95 288
6816.73 275
6817.50 314
6818.28 316
6819.06 304
6819.84 328
6820.62 323
6821.40 314
6822.18 319
6822.96 299
6823.74 301
6824.52 295
6825.30 350
6826.08 316
6826.86 339
6827.64 282
6828.42 327
6829.20 336
6829.98 352
6830.76 328
6831.54 325
6832.32 298
6833.10 325
6833.88 364
6834.66 360
6835.44 348
6836.22 370
6837.00 355
6837.78 310
6838.56 305
6839.34 318
6840.12 381
6840.90 333
6841.68 344
6842.46 371
6843.24 338
6844.03 327
6844.81 313
6845.59 336
6846.37 330
6847.15 350
6847.93 329
6848.71 340
6849.49 368
6850.27 327
6851.05 350
6851.84 349
6852.62 364
6853.40 408
6854.18 419
6854.96 504
6855.74 463
6856.52 560
6857.30 584
6858.09 560
6858.87 557
6859.65 552
6860.43 531
6861.21 439
6861.99 436
6862.78 454
6863.56 408
6864.34 374
6865.12 413
6865.90 367
6866.69 392
6867.47 439
6868.25 383
6869.03 337
6869.82 341
6870.60 403
6871.38 439
6872.16 403
6872.94 391
6873.73 382
6874.51 412
6875.29 430
6876.07 444
6876.86 432
6877.64 435
6878.42 400
6879.21 378
6879.99 375
6880.77 410
6881.55 387
6882.34 374
6883.12 424
6883.90 491
6884.69 487
6885.47 465
6886.25 443
6887.04 440
6887.82 443
6888.60 475
6889.39 413
6890.17 422
6890.95 495
6891.74 600
6892.52 616
6893.30 692
6894.09 669
6894.87 644
6895.65 647
6896.44 590
6897.22 550
6898.01 504
6898.79 460
6899.57 461
6900.36 489
6901.14 447
6901.93 490
6902.71 466
6903.49 466
6904.28 428
6905.06 451
6905.85 423
6906.63 386
6907.42 487
6908.20 513
6908.98 477
6909.77 463
6910.55 446
6911.34 498
6912.12 472
6912.91 472
6913.69 494
6914.48 462
6915.26 429
6916.05 431
6916.83 430
6917.62 435
6918.40 434
6919.19 451
6919.97 450
6920.76 431
6921.54 420
6922.33 439
6923.11 429
6923.90 429
6924.68 438
6925.47 456
6926.25 465
6927.04 437
6927.82 455
6928.61 482
6929.40 428
6930.18 451
6930.97 468
6931.75 487
6932.54 412
6933.32 381
6934.11 459
6934.90 510
6935.68 484
6936.47 496
6937.25 491
6938.04 481
6938.83 468
6939.61 529
6940.40 566
6941.19 530
6941.97 521
6942.76 505
6943.54 489
6944.33 538
6945.12 550
6945.90 520
6946.69 550
6947.48 571
6948.26 624
6949.05 640
6949.84 612
6950.62 640
6951.41 638
6952.20 655
6952.99 655
6953.77 657
6954.56 633
6955.35 679
6956.13 689
6956.92 657
6957.71 674
6958.50 647
6959.28 593
6960.07 628
6960.86 718
6961.64 636
6962.43 646
6963.22 688
6964.01 708
6964.80 696
6965.58 685
6966.37 661
6967.16 740
6967.95 712
6968.73 737
6969.52 701
6970.31 734
6971.10 736
6971.89 739
6972.67 744
6973.46 728
6974.25 775
6975.04 763
6975.83 800
6976.62 774
6977.40 785
6978.19 788
6978.98 799
6979.77 801
6980.56 842
6981.35 787
6982.13 778
6982.92 781
6983.71 878
6984.50 877
6985.29 963
6986.08 991
6986.87 984
6987.66 1132
6988.45 1377
6989.23 1429
6990.02 1657
6990.81 1823
6991.60 1956
6992.39 2036
6993.18 1979
6993.97 1899
6994.76 1802
6995.55 1645
6996.34 1664
6997.13 1444
6997.92 1265
6998.71 1140
6999.50 1112
7000.29 1046
7001.07 1081
7001.86 1130
7002.65 1184
7003.44 1365
7004.23 1464
7005.02 1694
7005.81 1855
7006.60 1861
7007.39 1831
7008.18 1895
7008.97 1660
7009.76 1500
7010.55 1373
7011.34 1241
7012.14 1028
7012.93 825
7013.72 728
7014.51 690
7015.30 579
7016.09 630
7016.88 634
7017.67 687
7018.46 705
7019.25 667
7020.04 676
7020.83 732
7021.62 734
7022.41 640
7023.20 607
7024.00 648
7024.79 587
7025.58 537
7026.37 591
7027.16 491
7027.95 546
7028.74 556
7029.53 475
7030.32 482
7031.12 547
7031.91 538
7032.70 568
7033.49 563
7034.28 591
7035.07 553
7035.87 498
7036.66 475
7037.45 490
7038.24 530
7039.03 487
7039.82 486
7040.62 484
7041.41 482
7042.20 508
7042.99 490
7043.78 467
7044.58 511
7045.37 494
7046.16 476
7046.95 482
7047.75 548
7048.54 511
7049.33 571
7050.12 579
7050.92 481
7051.71 470
7052.50 536
7053.29 587
7054.09 507
7054.88 565
7055.67 600
7056.46 592
7057.26 611
7058.05 625
7058.84 607
7059.64 617
7060.43 526
7061.22 477
7062.02 465
7062.81 452
7063.60 472
7064.39 469
7065.19 484
7065.98 391
7066.77 442
7067.57 490
7068.36 500
7069.16 450
7069.95 415
7070.74 482
7071.54 441
7072.33 429
7073.12 384
7073.92 368
7074.71 401
7075.51 417
7076.30 442
7077.09 392
7077.89 425
7078.68 404
7079.48 420
7080.27 389
7081.06 419
7081.86 425
7082.65 406
7083.45 393
7084.24 376
7085.04 410
7085.83 404
7086.62 401
7087.42 371
7088.21 370
7089.01 385
7089.80 434
7090.60 377
7091.39 434
7092.19 434
7092.98 426
7093.78 418
7094.57 426
7095.37 460
7096.16 412
7096.96 408
7097.75 401
7098.55 393
7099.34 393
7100.14 334
7100.93 362
7101.73 355
7102.52 316
7103.32 327
7104.11 369
7104.91 346
7105.71 310
7106.50 321
7107.30 320
7108.09 292
7108.89 305
7109.68 319
7110.48 326
7111.28 269
7112.07 274
7112.87 304
7113.66 302
7114.46 318
7115.26 264
7116.05 301
7116.85 327
7117.65 279
7118.44 291
7119.24 303
7120.03 264
7120.83 269
7121.63 277
7122.42 288
7123.22 310
7124.02 299
7124.81 297
7125.61 329
7126.41 310
7127.20 295
7128.00 321
7128.80 299
7129.59 284
7130.39 324
7131.19 289
7131.99 295
7132.78 288
7133.58 310
7134.38 304
7135.17 308
7135.97 311
7136.77 269
7137.57 271
7138.36 288
7139.16 297
7139.96 283
7140.76 294
7141.55 316
7142.35 267
7143.15 299
7143.95 306
7144.74 292
7145.54 295
7146.34 288
7147.14 283
7147.94 292
7148.73 262
7149.53 290
7150.33 291
7151.13 309
7151.93 295
7152.72 303
7153.52 330
7154.32 300
7155.12 297
7155.92 293
7156.72 306
7157.51 280
7158.31 281
7159.11 261
7159.91 231
7160.71 278
7161.51 261
7162.31 277
7163.11 272
7163.90 240
7164.70 256
7165.50 282
7166.30 241
7167.10 223
7167.90 229
7168.70 263
7169.50 265
7170.30 234
7171.10 272
7171.90 226
7172.69 229
7173.49 272
7174.29 292
7175.09 289
7175.89 253
7176.69 261
7177.49 272
7178.29 236
7179.09 280
7179.89 267
7180.69 241
7181.49 254
7182.29 271
7183.09 246
7183.89 252
7184.69 288
7185.49 252
7186.29 274
7187.09 281
7187.89 326
7188.69 327
7189.49 303
7190.29 318
7191.09 288
7191.89 265
7192.69 279
7193.49 238
7194.29 270
7195.09 235
7195.89 224
7196.70 260
7197.50 249
7198.30 232
7199.10 258
7199.90 233
7200.70 208
7201.50 232
7202.30 238
7203.10 260
7203.90 245
7204.70 225
7205.51 239
7206.31 244
7207.11 267
7207.91 281
7208.71 260
7209.51 236
7210.31 213
7211.12 205
7211.92 271
7212.72 247
7213.52 226
7214.32 261
7215.12 257
7215.92 219
7216.73 247
7217.53 253
7218.33 267
7219.13 253
7219.93 279
7220.74 247
7221.54 265
7222.34 253
7223.14 231
7223.94 244
7224.75 240
7225.55 222
7226.35 300
7227.15 241
7227.96 205
7228.76 240
7229.56 272
7230.36 292
7231.17 256
7231.97 224
7232.77 241
7233.57 202
7234.38 226
7235.18 278
7235.98 276
7236.79 274
7237.59 270
7238.39 274
7239.19 258
7240.00 272
7240.80 278
7241.60 253
7242.41 290
7243.21 281
7244.01 291
7244.82 310
7245.62 297
7246.42 280
7247.23 309
7248.03 326
7248.83 341
7249.64 313
7250.44 287
7251.25 275
7252.05 276
7252.85 279
7253.66 284
7254.46 285
7255.27 268
7256.07 316
7256.87 294
7257.68 331
7258.48 356
7259.29 329
7260.09 288
7260.89 276
7261.70 293
7262.50 305
7263.31 295
7264.11 302
7264.92 312
7265.72 354
7266.53 370
7267.33 306
7268.13 300
7268.94 329
7269.74 335
7270.55 371
7271.35 385
7272.16 360
7272.96 346
7273.77 383
7274.57 387
7275.38 370
7276.18 371
7276.99 371
7277.79 409
7278.60 358
7279.40 386
7280.21 412
7281.01 405
7281.82 413
7282.63 419
7283.43 401
7284.24 366
7285.04 449
7285.85 528
7286.65 534
7287.46 583
7288.27 695
7289.07 780
7289.88 770
7290.68 797
7291.49 920
7292.29 890
7293.10 881
7293.91 804
7294.71 710
7295.52 645
7296.33 596
7297.13 524
7297.94 495
7298.74 491
7299.55 414
7300.36 424
7301.16 407
7301.97 384
7302.78 383
7303.58 364
7304.39 350
7305.20 360
7306.00 342
7306.81 391
7307.62 381
7308.42 397
7309.23 403
7310.04 398
7310.84 459
7311.65 439
7312.46 413
7313.27 414
7314.07 402
7314.88 422
7315.69 485
7316.50 478
7317.30 495
7318.11 481
7318.92 494
7319.72 487
7320.53 493
7321.34 472
7322.15 490
7322.96 488
7323.76 490
7324.57 572
7325.38 546
7326.19 601
7326.99 559
7327.80 563
7328.61 508
7329.42 487
7330.23 522
7331.03 466
7331.84 503
7332.65 444
7333.46 436
7334.27 442
7335.08 383
7335.88 432
7336.69 408
7337.50 377
7338.31 373
7339.12 385
7339.93 407
7340.74 383
7341.54 409
7342.35 432
7343.16 398
7343.97 416
7344.78 382
7345.59 421
7346.40 363
7347.21 362
7348.02 382
7348.82 435
7349.63 382
7350.44 396
7351.25 355
7352.06 388
7352.87 440
7353.68 410
7354.49 438
7355.30 376
7356.11 390
7356.92 391
7357.73 389
7358.54 355
7359.35 380
7360.16 351
7360.97 369
7361.78 372
7362.59 392
7363.40 356
7364.21 378
7365.02 395
7365.83 389
7366.64 364
7367.45 361
7368.26 379
7369.07 344
7369.88 370
7370.69 336
7371.50 363
7372.31 410
7373.12 376
7373.93 377
7374.74 372
7375.55 372
7376.36 391
7377.17 399
7377.98 365
7378.79 332
7379.60 378
7380.42 414
7381.23 423
7382.04 407
7382.85 450
7383.66 414
7384.47 409
7385.28 453
7386.09 500
7386.90 528
7387.71 532
7388.53 580
7389.34 594
7390.15 532
7390.96 578
7391.77 527
7392.58 464
7393.39 421
7394.21 413
7395.02 376
7395.83 387
7396.64 332
7397.45 365
7398.27 333
7399.08 347
7399.89 390
7400.70 338
7401.51 358
7402.33 390
7403.14 370
7403.95 412
7404.76 413
7405.57 419
7406.39 407
7407.20 434
7408.01 471
7408.82 446
7409.64 457
7410.45 416
7411.26 406
7412.07 439
7412.89 441
7413.70 375
7414.51 397
7415.32 399
7416.14 359
7416.95 334
7417.76 332
7418.58 331
7419.39 312
7420.20 318
7421.02 300
7421.83 264
7422.64 266
7423.45 299
7424.27 247
7425.08 228
7425.89 259
7426.71 281
7427.52 218
7428.33 274
7429.15 271
7429.96 230
7430.78 269
7431.59 302
7432.40 242
7433.22 255
7434.03 266
7434.84 292
7435.66 301
7436.47 255
7437.29 267
7438.10 257
7438.91 234
7439.73 211
7440.54 234
7441.36 250
7442.17 239
7442.99 270
7443.80 299
7444.61 292
7445.43 266
7446.24 255
7447.06 204
7447.87 249
7448.69 224
7449.50 237
7450.32 217
7451.13 241
7451.95 239
7452.76 263
7453.58 233
7454.39 233
7455.21 246
7456.02 272
7456.84 234
7457.65 232
7458.47 226
7459.28 224
7460.10 236
7460.91 234
7461.73 269
7462.54 253
7463.36 224
7464.17 238
7464.99 252
7465.80 245
7466.62 209
7467.44 242
7468.25 271
7469.07 253
7469.88 194
7470.70 248
7471.51 223
7472.33 237
7473.15 252
7473.96 232
7474.78 225
7475.59 216
7476.41 264
7477.23 247
7478.04 226
7478.86 260
7479.67 244
7480.49 223
7481.31 226
7482.12 216
7482.94 256
7483.76 225
7484.57 231
7485.39 233
7486.21 218
7487.02 252
7487.84 223
7488.66 190
7489.47 229
7490.29 244
7491.11 203
7491.92 238
7492.74 214
7493.56 193
7494.38 215
7495.19 212
7496.01 226
7496.83 204
7497.64 218
7498.46 217
7499.28 193
7500.10 169
7500.91 189
7501.73 226
7502.55 210
7503.37 197
7504.18 229
7505.00 220
7505.82 229
7506.64 192
7507.46 218
7508.27 205
7509.09 225
7509.91 219
7510.73 204
7511.55 201
7512.36 189
7513.18 198
7514.00 216
7514.82 191
7515.64 196
7516.45 237
7517.27 234
7518.09 187
7518.91 211
7519.73 229
7520.55 201
7521.37 201
7522.18 197
7523.00 235
7523.82 216
7524.64 178
7525.46 191
7526.28 205
7527.10 178
7527.92 198
7528.74 204
7529.55 202
7530.37 197
7531.19 187
7532.01 171
7532.83 157
7533.65 177
7534.47 171
7535.29 190
7536.11 200
7536.93 154
7537.75 183
7538.57 206
7539.39 170
7540.21 158
7541.03 183
7541.84 189
7542.66 149
7543.48 122
7544.30 160
7545.12 216
7545.94 193
7546.76 185
7547.58 215
7548.40 189
7549.22 208
7550.04 228
7550.86 185
7551.68 184
7552.51 204
7553.33 204
7554.15 203
7554.97 187
7555.79 197
7556.61 200
7557.43 199
7558.25 232
7559.07 239
7559.89 177
7560.71 173
7561.53 179
7562.35 181
7563.17 200
7563.99 201
7564.81 207
7565.64 236
7566.46 206
7567.28 204
7568.10 219
7568.92 201
7569.74 215
7570.56 177
7571.38 175
7572.21 204
7573.03 227
7573.85 174
7574.67 166
7575.49 196
7576.31 184
7577.13 164
7577.96 175
7578.78 176
7579.60 185
7580.42 177
7581.24 193
7582.07 189
7582.89 173
7583.71 204
7584.53 174
7585.35 182
7586.18 198
7587.00 187
7587.82 199
7588.64 200
7589.46 207
7590.29 223
7591.11 183
7591.93 203
7592.75 178
7593.58 190
7594.40 217
7595.22 190
7596.04 193
7596.87 205
7597.69 206
7598.51 193
7599.34 160
7600.16 197
7600.98 201
7601.80 207
7602.63 188
7603.45 207
7604.27 198
7605.10 201
7605.92 189
7606.74 193
7607.57 197
7608.39 204
7609.21 199
7610.04 193
7610.86 233
7611.68 238
7612.51 171
7613.33 170
7614.15 180
7614.98 197
7615.80 224
7616.62 177
7617.45 181
7618.27 207
7619.10 210
7619.92 175
7620.74 150
7621.57 197
7622.39 221
7623.22 215
7624.04 194
7624.86 194
7625.69 226
7626.51 202
7627.34 212
7628.16 218
7628.99 183
7629.81 205
7630.64 262
7631.46 206
7632.28 196
7633.11 178
7633.93 218
7634.76 247
7635.58 232
7636.41 222
7637.23 211
7638.06 187
7638.88 243
7639.71 226
7640.53 220
7641.36 204
7642.18 222
7643.01 181
7643.83 186
7644.66 178
7645.48 190
7646.31 174
7647.14 132
7647.96 144
7648.79 183
7649.61 195
7650.44 170
7651.26 152
7652.09 163
7652.91 149
7653.74 156
7654.57 202
7655.39 181
7656.22 168
7657.04 177
7657.87 197
7658.70 181
7659.52 212
7660.35 149
7661.17 165
7662.00 166
7662.83 166
7663.65 174
7664.48 156
7665.31 139
7666.13 150
7666.96 204
7667.79 175
7668.61 154
7669.44 170
7670.27 174
7671.09 194
7671.92 192
7672.75 179
7673.57 165
7674.40 184
7675.23 195
7676.05 172
7676.88 182
7677.71 173
7678.53 202
7679.36 155
7680.19 156
7681.02 147
7681.84 154
7682.67 146
7683.50 148
7684.33 148
7685.15 165
7685.98 187
7686.81 187
7687.64 173
7688.46 159
7689.29 164
7690.12 160
7690.95 184
7691.77 158
7692.60 147
7693.43 177
7694.26 188
7695.09 175
7695.91 175
7696.74 154
7697.57 149
7698.40 173
7699.23 222
7700.06 201
7700.88 168
7701.71 160
7702.54 167
7703.37 142
7704.20 164
7705.03 185
7705.85 188
7706.68 159
7707.51 169
7708.34 186
7709.17 199
7710.00 190
7710.83 172
7711.66 126
7712.48 137
7713.31 125
7714.14 128
7714.97 160
7715.80 170
7716.63 203
7717.46 148
7718.29 160
7719.12 178
7719.95 163
7720.78 152
7721.61 156
7722.44 168
7723.27 170
7724.09 156
7724.92 168
7725.75 159
7726.58 154
7727.41 175
7728.24 147
7729.07 209
7729.90 197
7730.73 201
7731.56 146
7732.39 129
7733.22 153
7734.05 175
7734.88 177
7735.71 189
7736.54 171
7737.37 177
7738.20 193
7739.03 154
7739.86 172
7740.70 147
7741.53 170
7742.36 184
7743.19 185
7744.02 166
7744.85 157
7745.68 167
7746.51 159
7747.34 150
7748.17 169
7749.00 183
7749.83 161
7750.66 170
7751.50 193
7752.33 207
7753.16 205
7753.99 199
7754.82 209
7755.65 209
7756.48 234
7757.31 205
7758.15 190
7758.98 158
7759.81 178
7760.64 183
7761.47 182
7762.30 165
7763.13 175
7763.97 166
7764.80 192
7765.63 186
7766.46 223
7767.29 199
7768.13 178
7768.96 169
7769.79 167
7770.62 143
7771.45 141
7772.29 189
7773.12 168
7773.95 145
7774.78 156
7775.62 173
7776.45 207
7777.28 224
7778.11 152
7778.95 180
7779.78 178
7780.61 171
7781.44 152
7782.28 159
7783.11 181
7783.94 161
7784.77 183
7785.61 178
7786.44 192
7787.27 180
7788.11 164
7788.94 187
7789.77 163
7790.61 132
7791.44 194
7792.27 181
7793.10 181
7793.94 171
7794.77 155
7795.60 164
7796.44 152
7797.27 130
7798.11 154
7798.94 181
7799.77 156
7800.61 173
7801.44 190
7802.27 164
7803.11 160
7803.94 194
7804.78 180
7805.61 174
7806.44 150
7807.28 134
7808.11 143
7808.95 158
7809.78 203
7810.61 160
7811.45 176
7812.28 163
7813.12 135
7813.95 146
7814.79 133
7815.62 148
7816.45 150
7817.29 191
7818.12 197
7818.96 185
7819.79 194
7820.63 191
7821.46 186
7822.30 194
7823.13 230
7823.97 218
7824.80 221
7825.64 227
7826.47 213
7827.31 205
7828.14 188
7828.98 181
7829.81 199
7830.65 180
7831.48 194
7832.32 209
7833.15 193
7833.99 197
7834.83 207
7835.66 186
7836.50 169
7837.33 157
7838.17 151
7839.00 201
7839.84 195
7840.68 193
7841.51 221
7842.35 188
7843.18 162
7844.02 158
7844.86 184
7845.69 203
7846.53 215
7847.36 249
7848.20 224
7849.04 200
7849.87 202
7850.71 206
7851.55 198
7852.38 208
7853.22 190
7854.05 184
7854.89 164
7855.73 171
7856.56 179
7857.40 167
7858.24 178
7859.08 160
7859.91 188
7860.75 196
7861.59 159
7862.42 177
7863.26 172
7864.10 180
7864.93 175
7865.77 204
7866.61 170
7867.45 172
7868.28 168
7869.12 170
7869.96 165
7870.80 172
7871.63 189
7872.47 207
7873.31 158
7874.15 169
7874.98 216
7875.82 180
7876.66 172
7877.50 204
7878.33 218
7879.17 187
7880.01 165
7880.85 196
7881.69 209
7882.52 187
7883.36 168
7884.20 174
7885.04 214
7885.88 220
7886.71 186
7887.55 194
7888.39 189
7889.23 183
7890.07 171
7890.91 171
7891.75 185
7892.58 201
7893.42 195
7894.26 211
7895.10 169
7895.94 181
7896.78 166
7897.62 189
7898.46 218
7899.29 210
7900.13 212
7900.97 187
7901.81 171
7902.65 178
7903.49 211
7904.33 199
7905.17 198
7906.01 221
7906.85 227
7907.69 193
7908.53 198
7909.37 267
7910.21 216
7911.04 197
7911.88 193
7912.72 198
7913.56 187
7914.40 183
7915.24 192
7916.08 188
7916.92 171
7917.76 208
7918.60 178
7919.44 192
7920.28 195
7921.12 199
7921.96 198
7922.80 210
7923.64 214
7924.48 244
7925.32 207
7926.16 181
7927.01 198
7927.85 187
7928.69 165
7929.53 175
7930.37 221
7931.21 197
7932.05 182
7932.89 169
7933.73 176
7934.57 158
7935.41 159
7936.25 202
7937.09 173
7937.93 167
7938.78 151
7939.62 158
7940.46 170
7941.30 164
7942.14 176
7942.98 150
7943.82 145
7944.66 164
7945.51 153
7946.35 147
7947.19 169
7948.03 200
7948.87 143
7949.71 173
7950.56 149
7951.40 169
7952.24 175
7953.08 163
7953.92 205
7954.76 176
7955.61 167
7956.45 169
7957.29 173
7958.13 185
7958.97 178
7959.82 187
7960.66 193
7961.50 198
7962.34 184
7963.19 174
7964.03 209
7964.87 214
7965.71 162
7966.56 157
7967.40 157
7968.24 191
7969.08 172
7969.93 165
7970.77 166
7971.61 199
7972.45 189
7973.30 166
7974.14 167
7974.98 181
7975.83 181
7976.67 204
7977.51 222
7978.36 185
7979.20 174
7980.04 185
7980.89 185
7981.73 163
7982.57 139
7983.42 152
7984.26 171
7985.10 142
7985.95 181
7986.79 166
7987.63 163
7988.48 171
7989.32 175
7990.16 166
7991.01 191
7991.85 166
7992.70 177
7993.54 179
7994.38 158
7995.23 186
7996.07 162
7996.92 165
7997.76 147
7998.60 151
7999.45 170
8000.29 162
8001.14 155
8001.98 157
8002.83 160
8003.67 159
8004.52 163
8005.36 155
8006.20 156
8007.05 143
8007.89 144
8008.74 167
8009.58 158
8010.43 171
8011.27 193
8012.12 182
8012.96 190
8013.81 167
8014.65 164
8015.50 161
8016.34 150
8017.19 189
8018.03 163
8018.88 168
8019.72 131
8020.57 144
8021.42 139
8022.26 136
8023.11 167
8023.95 153
8024.80 154
8025.64 148
8026.49 153
8027.33 174
8028.18 163
8029.03 167
8029.87 172
8030.72 153
8031.56 137
8032.41 145
8033.26 142
8034.10 160
8034.95 134
8035.79 150
8036.64 160
8037.49 189
8038.33 185
8039.18 148
8040.03 177
8040.87 138
8041.72 134
8042.57 166
8043.41 145
8044.26 133
8045.11 147
8045.95 181
8046.80 152
8047.65 144
8048.49 141
8049.34 175
8050.19 169
8051.03 144
8051.88 140
8052.73 168
8053.58 163
8054.42 159
8055.27 184
8056.12 157
8056.96 161
8057.81 144
8058.66 135
8059.51 148
8060.35 182
8061.20 177
8062.05 183
8062.90 155
8063.74 141
8064.59 169
8065.44 155
8066.29 138
8067.14 146
8067.98 121
8068.83 166
8069.68 154
8070.53 134
8071.38 144
8072.22 168
8073.07 181
8073.92 162
8074.77 120
8075.62 148
8076.46 144
8077.31 149
8078.16 133
8079.01 139
8079.86 132
8080.71 126
8081.56 144
8082.40 153
8083.25 147
8084.10 143
8084.95 131
8085.80 123
8086.65 147
8087.50 149
8088.35 153
8089.19 132
8090.04 155
8090.89 168
8091.74 181
8092.59 154
8093.44 143
8094.29 169
8095.14 141
8095.99 144
8096.84 153
8097.69 136
8098.54 131
8099.39 156
8100.24 185
8101.09 149
8101.94 138
8102.79 169
8103.63 149
8104.48 133
8105.33 125
8106.18 126
8107.03 126
8107.88 150
8108.73 142
8109.58 123
8110.43 145
8111.28 146
8112.14 114
8112.99 114
8113.84 158
8114.69 166
8115.54 152
8116.39 144
8117.24 147
8118.09 173
8118.94 179
8119.79 154
8120.64 164
8121.49 161
8122.34 152
8123.19 114
8124.04 124
8124.89 151
8125.74 187
8126.60 188
8127.45 153
8128.30 165
8129.15 141
8130.00 163
8130.85 186
8131.70 155
8132.55 167
8133.40 153
8134.26 137
8135.11 171
8135.96 166
8136.81 152
8137.66 136
8138.51 151
8139.37 108
8140.22 148
8141.07 156
8141.92 171
8142.77 166
8143.62 168
8144.48 156
8145.33 171
8146.18 182
8147.03 179
8147.88 165
8148.74 152
8149.59 167
8150.44 158
8151.29 181
8152.15 163
8153.00 141
8153.85 162
8154.70 140
8155.56 119
8156.41 125
8157.26 136
8158.11 162
8158.97 149
8159.82 152
8160.67 158
8161.52 156
8162.38 166
8163.23 165
8164.08 194
8164.94 186
8165.79 178
8166.64 142
8167.49 162
8168.35 157
8169.20 140
8170.05 163
8170.91 203
8171.76 187
8172.61 165
8173.47 150
8174.32 148
8175.17 168
8176.03 159
8176.88 149
8177.74 165
8178.59 172
8179.44 146
8180.30 187
8181.15 165
8182.00 150
8182.86 153
8183.71 144
8184.57 131
8185.42 163
8186.27 119
8187.13 142
8187.98 123
8188.84 130
8189.69 148
8190.55 147
8191.40 150
8192.25 135
8193.11 133
8193.96 172
8194.82 137
8195.67 152
8196.53 168
8197.38 158
8198.24 156
8199.09 152
8199.95 147
8200.80 139
8201.66 142
8202.51 137
8203.37 136
8204.22 148
8205.08 142
8205.93 157
8206.79 158
8207.64 171
8208.50 134
8209.35 163
8210.21 152
8211.06 166
8211.92 171
8212.77 167
8213.63 156
8214.48 151
8215.34 165
8216.20 165
8217.05 183
8217.91 140
8218.76 128
8219.62 155
8220.48 154
8221.33 145
8222.19 147
8223.04 160
8223.90 193
8224.76 149
8225.61 170
8226.47 184
8227.32 185
8228.18 187
8229.04 197
8229.89 204
8230.75 153
8231.61 142
8232.46 150
8233.32 179
8234.18 155
8235.03 164
8235.89 155
8236.75 161
8237.60 133
8238.46 133
8239.32 153
8240.17 143
8241.03 151
8241.89 169
8242.74 177
8243.60 112
8244.46 134
8245.32 168
8246.17 181
8247.03 166
8247.89 144
8248.74 179
8249.60 126
8250.46 154
8251.32 158
8252.17 128
8253.03 155
8253.89 144
8254.75 179
8255.60 178
8256.46 178
8257.32 146
8258.18 147
8259.04 161
8259.89 148
8260.75 141
8261.61 136
8262.47 124
8263.33 115
8264.18 131
8265.04 137
8265.90 164
8266.76 153
8267.62 174
8268.48 155
8269.33 167
8270.19 148
8271.05 143
8271.91 170
8272.77 194
8273.63 164
8274.49 146
8275.34 155
8276.20 158
8277.06 148
8277.92 163
8278.78 130
8279.64 138
8280.50 146
8281.36 151
8282.22 165
8283.08 153
8283.93 134
8284.79 166
8285.65 135
8286.51 166
8287.37 157
8288.23 151
8289.09 169
8289.95 170
8290.81 136
8291.67 152
8292.53 141
8293.39 165
8294.25 147
8295.11 164
8295.97 162
8296.83 153
8297.69 136
8298.55 148
8299.41 156
8300.27 143
8301.13 213
8301.99 168
8302.85 171
8303.71 159
8304.57 147
8305.43 185
8306.29 165
8307.15 163
8308.01 165
8308.87 190
8309.73 192
8310.59 157
8311.45 144
8312.31 150
8313.17 161
8314.03 167
8314.90 173
8315.76 164
8316.62 162
8317.48 179
8318.34 154
8319.20 166
8320.06 162
8320.92 153
8321.78 154
8322.64 171
8323.51 164
8324.37 211
8325.23 190
8326.09 180
8326.95 166
8327.81 147
8328.67 141
8329.54 173
8330.40 154
8331.26 172
8332.12 166
8332.98 173
8333.84 172
8334.71 162
8335.57 172
8336.43 177
8337.29 166
8338.15 147
8339.02 183
8339.88 177
8340.74 178
8341.60 130
8342.46 159
8343.33 143
8344.19 150
8345.05 154
8345.91 171
8346.78 183
8347.64 202
8348.50 183
8349.36 175
8350.23 215
8351.09 153
8351.95 155
8352.81 167
8353.68 200
8354.54 192
8355.40 192
8356.27 185
8357.13 159
8357.99 153
8358.86 168
8359.72 186
8360.58 172
8361.44 184
8362.31 167
8363.17 154
8364.03 176
8364.90 217
8365.76 216
8366.63 192
8367.49 207
8368.35 188
8369.22 175
8370.08 195
8370.94 183
8371.81 197
8372.67 208
8373.53 181
8374.40 191
8375.26 203
8376.13 164
8376.99 167
8377.85 202
8378.72 208
8379.58 168
8380.45 166
8381.31 208
8382.18 211
8383.04 188
8383.90 186
8384.77 211
8385.63 196
8386.50 204
8387.36 201
8388.23 185
8389.09 207
8389.96 211
8390.82 196
8391.69 235
8392.55 238
8393.42 216
8394.28 225
8395.15 210
8396.01 214
8396.88 204
8397.74 216
8398.61 262
8399.47 221
8400.34 241
8401.20 204
8402.07 213
8402.93 209
8403.80 243
8404.66 204
8405.53 214
8406.39 254
8407.26 237
8408.12 264
8408.99 242
8409.86 232
8410.72 235
8411.59 259
8412.45 216
8413.32 203
8414.19 240
8415.05 262
8415.92 218
8416.78 234
8417.65 270
8418.52 274
8419.38 282
8420.25 229
8421.11 242
8421.98 258
8422.85 286
8423.71 275
8424.58 267
8425.45 266
8426.31 303
8427.18 274
8428.05 273
8428.91 288
8429.78 297
8430.65 267
8431.51 290
8432.38 304
8433.25 310
8434.11 283
8434.98 368
8435.85 345
8436.72 339
8437.58 344
8438.45 350
8439.32 324
8440.18 257
8441.05 317
8441.92 336
8442.79 340
8443.65 344
8444.52 341
8445.39 377
8446.26 383
8447.12 379
8447.99 423
8448.86 401
8449.73 422
8450.60 480
8451.46 471
8452.33 447
8453.20 422
8454.07 413
8454.94 440
8455.80 468
8456.67 483
8457.54 419
8458.41 458
8459.28 512
8460.14 506
8461.01 566
8461.88 595
8462.75 666
8463.62 736
8464.49 758
8465.36 725
8466.22 694
8467.09 654
8467.96 691
8468.83 661
8469.70 590
8470.57 574
8471.44 538
8472.31 556
8473.17 522
8474.04 602
8474.91 765
8475.78 813
8476.65 878
8477.52 1037
8478.39 1061
8479.26 1077
8480.13 923
8481.00 857
8481.87 779
8482.74 726
8483.61 611
8484.48 481
8485.34 446
8486.21 407
8487.08 348
8487.95 328
8488.82 343
8489.69 304
8490.56 284
8491.43 340
8492.30 320
8493.17 313
8494.04 298
8494.91 319
8495.78 261
8496.65 289
8497.52 302
8498.39 251
8499.26 265
8500.13 258
8501.01 273
8501.88 250
8502.75 270
8503.62 294
8504.49 311
8505.36 302
8506.23 279
8507.10 291
8507.97 235
8508.84 264
8509.71 267
8510.58 279
8511.45 308
8512.32 282
8513.20 276
8514.07 258
8514.94 318
8515.81 299
8516.68 316
8517.55 317
8518.42 339
8519.29 309
8520.17 300
8521.04 297
8521.91 316
8522.78 279
8523.65 276
8524.52 317
8525.39 307
8526.27 288
8527.14 277
8528.01 286
8528.88 255
8529.75 297
8530.63 288
8531.50 289
8532.37 292
8533.24 300
8534.11 269
8534.99 289
8535.86 342
8536.73 325
8537.60 316
8538.47 334
8539.35 338
8540.22 312
8541.09 327
8541.96 341
8542.84 318
8543.71 326
8544.58 338
8545.46 341
8546.33 349
8547.20 322
8548.07 281
8548.95 303
8549.82 283
8550.69 315
8551.57 280
8552.44 287
8553.31 321
8554.18 317
8555.06 285
8555.93 320
8556.80 294
8557.68 279
8558.55 276
8559.42 285
8560.30 305
8561.17 275
8562.04 287
8562.92 327
8563.79 335
8564.67 265
8565.54 300
8566.41 261
8567.29 259
8568.16 259
8569.03 220
8569.91 241
8570.78 289
8571.66 254
8572.53 221
8573.40 249
8574.28 243
8575.15 232
8576.03 262
8576.90 236
8577.78 243
8578.65 231
8579.52 239
8580.40 227
8581.27 251
8582.15 267
8583.02 246
8583.90 227
8584.77 192
8585.65 255
8586.52 231
8587.40 238
8588.27 251
8589.15 229
8590.02 229
8590.90 218
8591.77 205
8592.65 217
8593.52 226
8594.40 225
8595.27 207
8596.15 231
8597.02 228
8597.90 235
8598.77 247
8599.65 261
8600.52 239
8601.40 209
8602.28 225
8603.15 224
8604.03 220
8604.90 262
8605.78 225
8606.65 226
8607.53 270
8608.41 283
8609.28 265
8610.16 213
8611.03 239
8611.91 240
8612.79 239
8613.66 247
8614.54 264
8615.41 253
8616.29 244
8617.17 249
8618.04 231
8618.92 218
8619.80 227
8620.67 242
8621.55 256
8622.43 233
8623.30 229
8624.18 235
8625.06 271
8625.93 271
8626.81 289
8627.69 261
8628.56 260
8629.44 274
8630.32 251
8631.20 231
8632.07 235
8632.95 242
8633.83 235
8634.70 229
8635.58 228
8636.46 280
8637.34 254
8638.21 269
8639.09 273
8639.97 273
8640.85 237
8641.72 275
8642.60 281
8643.48 252
8644.36 257
8645.23 282
8646.11 271
8646.99 265
8647.87 259
8648.75 283
8649.62 317
8650.50 321
8651.38 278
8652.26 258
8653.14 264
8654.01 286
8654.89 286
8655.77 285
8656.65 312
8657.53 319
8658.41 295
8659.29 304
8660.16 260
8661.04 329
8661.92 319
8662.80 311
8663.68 341
8664.56 311
8665.44 355
8666.31 327
8667.19 308
8668.07 352
8668.95 340
8669.83 339
8670.71 334
8671.59 313
8672.47 322
8673.35 352
8674.23 323
8675.11 343
8675.99 369
8676.86 407
8677.74 392
8678.62 429
8679.50 470
8680.38 489
8681.26 496
8682.14 496
8683.02 527
8683.90 569
8684.78 544
8685.66 461
8686.54 475
8687.42 470
8688.30 422
8689.18 390
8690.06 395
8690.94 407
8691.82 436
8692.70 358
8693.58 379
8694.46 402
8695.34 414
8696.22 458
8697.10 526
8697.98 560
8698.86 711
8699.74 786
8700.62 775
8701.51 767
8702.39 757
8703.27 669
8704.15 640
8705.03 531
8705.91 453
8706.79 440
8707.67 352
8708.55 324
8709.43 314
8710.31 308
8711.20 290
8712.08 239
8712.96 253
8713.84 252
8714.72 230
8715.60 216
8716.48 262
8717.36 262
8718.25 247
8719.13 229
8720.01 241
8720.89 224
8721.77 236
8722.65 220
8723.54 210
8724.42 249
8725.30 232
8726.18 215
8727.06 206
8727.95 241
8728.83 254
8729.71 234
8730.59 247
8731.47 223
8732.36 224
8733.24 243
8734.12 252
8735.00 250
8735.89 233
8736.77 224
8737.65 223
8738.53 233
8739.42 225
8740.30 227
8741.18 236
8742.06 258
8742.95 246
8743.83 222
8744.71 209
8745.59 238
8746.48 237
8747.36 205
8748.24 196
8749.13 188
8750.01 198
8750.89 201
8751.78 248
8752.66 242
8753.54 247
8754.43 208
8755.31 193
8756.19 216
8757.08 213
8757.96 229
8758.84 227
8759.73 234
8760.61 224
8761.49 215
8762.38 229
8763.26 232
8764.15 239
8765.03 223
8765.91 205
8766.80 233
8767.68 253
8768.57 215
8769.45 233
8770.33 209
8771.22 230
8772.10 228
8772.99 259
8773.87 235
8774.75 220
8775.64 214
8776.52 237
8777.41 203
8778.29 192
8779.18 189
8780.06 212
8780.95 217
8781.83 215
8782.72 198
8783.60 198
8784.49 216
8785.37 204
8786.26 225
8787.14 206
8788.03 192
8788.91 157
8789.80 200
8790.68 224
8791.57 193
8792.45 190
8793.34 181
8794.22 185
8795.11 178
8795.99 170
8796.88 198
8797.76 198
8798.65 188
8799.53 193
8800.42 183
8801.31 173
8802.19 161
8803.08 200
8803.96 187
8804.85 174
8805.74 167
8806.62 181
8807.51 187
8808.39 219
8809.28 198
8810.17 179
8811.05 183
8811.94 174
8812.82 163
8813.71 156
8814.60 203
8815.48 179
8816.37 172
8817.26 159
8818.14 175
8819.03 193
8819.92 215
8820.80 159
8821.69 167
8822.58 188
8823.46 187
8824.35 175
8825.24 172
8826.12 156
8827.01 172
8827.90 175
8828.78 209
8829.67 161
8830.56 170
8831.45 170
8832.33 173
8833.22 178
8834.11 176
8835.00 148
8835.88 138
8836.77 163
8837.66 167
8838.55 154
8839.43 150
8840.32 141
8841.21 168
8842.10 160
8842.98 149
8843.87 147
8844.76 162
8845.65 162
8846.54 149
8847.42 165
8848.31 168
8849.20 167
8850.09 151
8850.98 184
8851.86 140
8852.75 156
8853.64 160
8854.53 163
8855.42 153
8856.31 169
8857.19 155
8858.08 167
8858.97 178
8859.86 137
8860.75 151
8861.64 138
8862.53 146
8863.42 133
8864.30 146
8865.19 136
8866.08 140
8866.97 166
8867.86 151
8868.75 139
8869.64 140
8870.53 123
8871.42 153
8872.31 174
8873.20 124
8874.08 130
8874.97 129
8875.86 142
8876.75 149
8877.64 150
8878.53 132
8879.42 137
8880.31 173
8881.20 144
8882.09 120
8882.98 132
8883.87 123
8884.76 133
8885.65 124
8886.54 121
8887.43 133
8888.32 148
8889.21 148
8890.10 137
8890.99 159
8891.88 156
8892.77 149
8893.66 122
8894.55 127
8895.44 125
8896.33 141
8897.22 149
8898.11 165
8899.00 132
8899.90 150
8900.79 147
8901.68 107
8902.57 112
8903.46 142
8904.35 145
8905.24 122
8906.13 133
8907.02 115
8907.91 112
8908.80 124
8909.70 129
8910.59 122
8911.48 132
8912.37 133
8913.26 140
8914.15 139
8915.04 125
8915.93 134
8916.83 139
8917.72 146
8918.61 119
8919.50 145
8920.39 128
8921.28 134
8922.18 136
8923.07 160
8923.96 147
8924.85 159
8925.74 147
8926.64 141
8927.53 131
8928.42 116
8929.31 116
8930.20 109
8931.10 129
8931.99 125
8932.88 111
8933.77 123
8934.67 132
8935.56 130
8936.45 111
8937.34 124
8938.24 133
8939.13 142
8940.02 145
8940.91 140
8941.81 128
8942.70 143
8943.59 164
8944.49 112
8945.38 108
8946.27 129
8947.16 120
8948.06 109
8948.95 103
8949.84 115
8950.74 111
8951.63 121
8952.52 113
8953.42 119
8954.31 133
8955.20 97
8956.10 113
8956.99 106
8957.88 122
8958.78 121
8959.67 107
8960.56 122
8961.46 123
8962.35 104
8963.25 129
8964.14 109
8965.03 100
8965.93 105
8966.82 125
8967.72 123
8968.61 100
8969.50 122
8970.40 152
8971.29 139
8972.19 117
8973.08 119
8973.98 116
8974.87 159
8975.76 166
8976.66 116
8977.55 116
8978.45 124
8979.34 113
8980.24 124
8981.13 134
8982.03 146
8982.92 132
8983.82 140
8984.71 115
8985.61 118
8986.50 123
8987.40 134
8988.29 128
8989.19 132
8990.08 119
8990.98 116
8991.87 140
8992.77 117
8993.66 146
8994.56 147
8995.45 94
8996.35 110
8997.24 120
8998.14 121
8999.04 127
8999.93 106
9000.83 115
9001.72 119
9002.62 122
9003.51 127
9004.41 140
9005.31 125
9006.20 111
9007.10 105
9007.99 110
9008.89 122
9009.79 111
9010.68 121
9011.58 115
9012.48 102
9013.37 122
9014.27 113
9015.16 95
9016.06 102
9016.96 105
9017.85 91
9018.75 116
9019.65 132
9020.54 129
9021.44 106
9022.34 106
9023.23 112
9024.13 118
9025.03 115
9025.93 124
9026.82 133
9027.72 137
9028.62 108
9029.51 135
9030.41 151
9031.31 128
9032.21 132
9033.10 125
9034.00 123
9034.90 95
9035.79 117
9036.69 115
9037.59 134
9038.49 143
9039.38 174
9040.28 140
9041.18 121
9042.08 126
9042.98 95
9043.87 105
9044.77 96
9045.67 131
9046.57 128
9047.47 119
9048.36 113
9049.26 123
9050.16 141
9051.06 141
9051.96 126
9052.85 110
9053.75 113
9054.65 111
9055.55 122
9056.45 130
9057.35 117
9058.25 120
9059.14 125
9060.04 122
9060.94 133
9061.84 102
9062.74 137
9063.64 143
9064.54 133
9065.44 110
9066.33 153
9067.23 113
9068.13 119
9069.03 112
9069.93 120
9070.83 119
9071.73 126
9072.63 117
9073.53 130
9074.43 143
9075.33 104
9076.23 110
9077.13 128
9078.03 121
9078.92 98
9079.82 106
9080.72 112
9081.62 135
9082.52 104
9083.42 117
9084.32 129
9085.22 119
9086.12 132
9087.02 116
9087.92 132
9088.82 121
9089.72 105
9090.62 102
9091.52 120
9092.42 123
9093.32 131
9094.22 135
9095.12 107
9096.03 157
9096.93 152
9097.83 109
9098.73 110
9099.63 109
9100.53 127
9101.43 140
9102.33 116
9103.23 102
9104.13 127
9105.03 116
9105.93 123
9106.83 114
9107.74 91
9108.64 115
9109.54 124
9110.44 127
9111.34 114
9112.24 132
9113.14 124
9114.04 117
9114.94 113
9115.85 141
9116.75 115
9117.65 121
9118.55 106
9119.45 145
9120.35 130
9121.26 118
9122.16 115
9123.06 94
9123.96 96
9124.86 102
9125.77 99
9126.67 122
9127.57 124
9128.47 127
9129.37 119
9130.28 105
9131.18 116
9132.08 115
9132.98 104
9133.88 132
9134.79 106
9135.69 102
9136.59 104
9137.49 132
9138.40 98
9139.30 106
9140.20 112
9141.10 102
9142.01 113
9142.91 93
9143.81 119
9144.72 114
9145.62 103
9146.52 108
9147.42 134
9148.33 112
9149.23 106
9150.13 98
9151.04 99
9151.94 99
9152.84 84
9153.75 98
9154.65 114
9155.55 113
9156.46 124
9157.36 113
9158.26 104
9159.17 116
9160.07 126
9160.97 137
9161.88 114
9162.78 103
9163.69 113
9164.59 103
9165.49 92
9166.40 111
9167.30 129
9168.21 133
9169.11 95
9170.01 126
9170.92 109
9171.82 94
9172.73 118
9173.63 116
9174.53 111
9175.44 113
9176.34 125
9177.25 117
9178.15 122
9179.06 117
9179.96 113
9180.87 124
9181.77 127
9182.68 102
9183.58 107
9184.49 106
9185.39 106
9186.30 95
9187.20 133
9188.11 122
9189.01 106
9189.92 123
9190.82 120
9191.73 102
9192.63 109
9193.54 113
9194.44 109
9195.35 131
9196.25 117
9197.16 111
9198.06 110
9198.97 129
9199.87 119
9200.78 121
9201.69 128
9202.59 132
9203.50 143
9204.40 136
9205.31 119
9206.21 132
9207.12 112
9208.03 126
9208.93 146
9209.84 150
9210.74 118
9211.65 116
9212.56 109
9213.46 97
9214.37 115
9215.28 119
9216.18 92
9217.09 103
9218.00 104
9218.90 104
9219.81 100
9220.72 112
9221.62 119
9222.53 126
9223.44 118
9224.34 132
9225.25 106
9226.16 138
9227.06 160
9227.97 127
9228.88 137
9229.78 115
9230.69 130
9231.60 125
9232.51 131
9233.41 97
9234.32 114
9235.23 139
9236.13 108
9237.04 129
9237.95 105
9238.86 134
9239.76 106
9240.67 96
9241.58 116
9242.49 115
9243.39 129
9244.30 94
9245.21 122
9246.12 132
9247.03 120
9247.93 97
9248.84 112
9249.75 113
9250.66 120
9251.57 87
9252.47 94
9253.38 107
9254.29 135
9255.20 125
9256.11 124
9257.02 130
9257.92 146
9258.83 113
9259.74 98
9260.65 106
9261.56 105
9262.47 122
9263.38 133
9264.28 138
9265.19 119
9266.10 100
9267.01 94
9267.92 97
9268.83 111
9269.74 118
9270.65 111
9271.56 116
9272.47 107
9273.37 107
9274.28 116
9275.19 106
9276.10 96
9277.01 118
9277.92 147
9278.83 119
9279.74 86
9280.65 125
9281.56 135
9282.47 111
9283.38 98
9284.29 126
9285.20 135
9286.11 134
9287.02 107
9287.93 94
9288.84 104
9289.75 124
9290.66 124
9291.57 132
9292.48 126
9293.39 117
9294.30 109
9295.21 111
9296.12 102
9297.03 100
9297.94 131
9298.85 140
9299.76 139
9300.67 120
9301.58 124
9302.49 115
9303.40 114
9304.31 117
9305.23 134
9306.14 143
9307.05 115
9307.96 112
9308.87 115
9309.78 137
9310.69 131
9311.60 127
9312.51 105
9313.42 110
9314.34 122
9315.25 102
9316.16 126
9317.07 120
9317.98 146
9318.89 129
9319.80 127
9320.72 135
9321.63 128
9322.54 129
9323.45 136
9324.36 145
9325.27 106
9326.19 122
9327.10 118
9328.01 107
9328.92 111
9329.83 118
9330.74 108
9331.66 108
9332.57 114
9333.48 118
9334.39 126
9335.31 134
9336.22 121
9337.13 116
9338.04 135
9338.96 148
9339.87 164
9340.78 112
9341.69 128
9342.61 148
9343.52 118
9344.43 132
9345.34 101
9346.26 113
9347.17 101
9348.08 116
9348.99 132
9349.91 129
9350.82 127
9351.73 117
9352.65 111
9353.56 98
9354.47 98
9355.39 113
9356.30 120
9357.21 107
9358.13 85
9359.04 110
9359.95 106
9360.87 105
9361.78 116
9362.69 112
9363.61 123
9364.52 124
9365.43 129
9366.35 124
9367.26 109
9368.18 125
9369.09 144
9370.00 136
9370.92 134
9371.83 149
9372.75 134
9373.66 142
9374.57 130
9375.49 109
9376.40 126
9377.32 117
9378.23 112
9379.15 132
9380.06 125
9380.97 108
9381.89 118
9382.80 137
9383.72 131
9384.63 130
9385.55 122
9386.46 120
9387.38 130
9388.29 112
9389.21 127
9390.12 125
9391.04 140
9391.95 139
9392.87 144
9393.78 127
9394.70 110
9395.61 113
9396.53 111
9397.44 143
9398.36 122
9399.27 136
9400.19 147
9401.10 164
9402.02 141
9402.94 162
9403.85 140
9404.77 155
9405.68 148
9406.60 120
9407.51 147
9408.43 154
9409.35 140
9410.26 127
9411.18 131
9412.09 155
9413.01 146
9413.93 142
9414.84 127
9415.76 113
9416.67 140
9417.59 109
9418.51 131
9419.42 138
9420.34 117
9421.26 118
9422.17 105
9423.09 116
9424.01 142
9424.92 146
9425.84 135
9426.76 139
9427.67 133
9428.59 144
9429.51 113
9430.42 145
9431.34 161
9432.26 137
9433.17 131
9434.09 140
9435.01 143
9435.93 99
9436.84 115
9437.76 141
9438.68 123
9439.59 137
9440.51 164
9441.43 143
9442.35 139
9443.26 120
9444.18 128
9445.10 178
9446.02 157
9446.93 182
9447.85 173
9448.77 159
9449.69 132
9450.61 148
9451.52 132
9452.44 146
9453.36 143
9454.28 132
9455.20 129
9456.11 135
9457.03 127
9457.95 125
9458.87 138
9459.79 140
9460.71 154
9461.62 157
9462.54 181
9463.46 192
9464.38 145
9465.30 146
9466.22 161
9467.14 150
9468.05 135
9468.97 117
9469.89 139
9470.81 172
9471.73 157
9472.65 134
9473.57 127
9474.49 139
9475.41 163
9476.32 143
9477.24 126
9478.16 115
9479.08 135
9480.00 151
9480.92 139
9481.84 124
9482.76 120
9483.68 133
9484.60 130
9485.52 126
9486.44 138
9487.36 136
9488.28 163
9489.20 155
9490.12 121
9491.04 134
9491.96 161
9492.88 154
9493.80 147
9494.72 164
9495.64 154
9496.56 123
9497.48 136
9498.40 142
9499.32 141
9500.24 171
9501.16 153
9502.08 147
9503.00 154
9503.92 126
9504.84 125
9505.76 147
9506.68 145
9507.60 160
9508.52 141
9509.44 145
9510.36 157
9511.28 158
9512.21 132
9513.13 135
9514.05 135
9514.97 140
9515.89 143
9516.81 149
9517.73 169
9518.65 178
9519.57 143
9520.50 166
9521.42 143
9522.34 157
9523.26 149
9524.18 172
9525.10 186
9526.02 193
9526.95 197
9527.87 159
9528.79 157
9529.71 169
9530.63 168
9531.55 147
9532.48 152
9533.40 165
9534.32 180
9535.24 177
9536.16 174
9537.09 197
9538.01 189
9538.93 193
9539.85 228
9540.77 214
9541.70 206
9542.62 228
9543.54 193
9544.46 186
9545.39 201
9546.31 156
9547.23 189
9548.15 207
9549.08 192
9550.00 186
9550.92 196
9551.85 171
9552.77 160
9553.69 182
9554.61 181
9555.54 169
9556.46 148
9557.38 153
9558.31 178
9559.23 145
9560.15 108
9561.08 134
9562.00 138
9562.92 152
9563.85 165
9564.77 179
9565.69 172
9566.62 158
9567.54 173
9568.46 148
9569.39 182
9570.31 181
9571.23 190
9572.16 177
9573.08 150
9574.01 163
9574.93 154
9575.85 141
9576.78 135
9577.70 130
9578.63 150
9579.55 153
9580.47 172
9581.40 138
9582.32 132
9583.25 146
9584.17 148
9585.10 187
9586.02 165
9586.94 155
9587.87 158
9588.79 183
9589.72 183
9590.64 183
9591.57 180
9592.49 175
9593.42 168
9594.34 147
9595.27 150
9596.19 159
9597.12 170
9598.04 141
9598.97 164
9599.89 168
9600.82 156
9601.74 184
9602.67 162
9603.59 188
9604.52 160
9605.44 176
9606.37 182
9607.29 190
9608.22 181
9609.15 164
9610.07 154
9611.00 177
9611.92 173
9612.85 163
9613.77 171
9614.70 186
9615.63 171
9616.55 184
9617.48 171
9618.40 144
9619.33 184
9620.26 201
9621.18 190
9622.11 195
9623.03 188
9623.96 223
9624.89 226
9625.81 211
9626.74 224
9627.67 201
9628.59 202
9629.52 207
9630.45 225
9631.37 202
9632.30 210
9633.23 236
9634.15 205
9635.08 210
9636.01 188
9636.93 195
9637.86 190
9638.79 214
9639.71 240
9640.64 231
9641.57 229
9642.50 210
9643.42 220
9644.35 198
9645.28 232
9646.21 235
9647.13 247
9648.06 228
9648.99 227
9649.92 250
9650.84 247
9651.77 229
9652.70 242
9653.63 246
9654.55 248
9655.48 247
9656.41 239
9657.34 250
9658.26 272
9659.19 252
9660.12 270
9661.05 285
9661.98 251
9662.91 270
9663.83 218
9664.76 253
9665.69 240
9666.62 247
9667.55 269
9668.48 263
9669.40 238
9670.33 244
9671.26 233
9672.19 243
9673.12 258
9674.05 240
9674.98 254
9675.90 238
9676.83 277
9677.76 291
9678.69 250
9679.62 270
9680.55 273
9681.48 281
9682.41 273
9683.34 268
9684.27 248
9685.19 249
9686.12 278
9687.05 255
9687.98 254
9688.91 297
9689.84 313
9690.77 286
9691.70 257
9692.63 287
9693.56 339
9694.49 313
9695.42 241
9696.35 301
9697.28 299
9698.21 285
9699.14 299
9700.07 287
9701.00 315
9701.93 286
9702.86 269
9703.79 292
9704.72 304
9705.65 299
9706.58 327
9707.51 322
9708.44 318
9709.37 348
9710.30 327
9711.23 377
9712.16 349
9713.09 314
9714.02 301
9714.95 261
9715.88 265
9716.82 292
9717.75 291
9718.68 300
9719.61 305
9720.54 280
9721.47 280
9722.40 283
9723.33 293
9724.26 285
9725.19 302
9726.13 273
9727.06 283
9727.99 308
9728.92 261
9729.85 233
9730.78 254
9731.71 210
9732.64 240
9733.58 245
9734.51 245
9735.44 232
9736.37 263
9737.30 253
9738.23 271
9739.17 253
9740.10 245
9741.03 249
9741.96 304
9742.89 295
9743.83 262
9744.76 253
9745.69 274
9746.62 269
9747.55 228
9748.49 224
9749.42 221
9750.35 236
9751.28 204
9752.22 208
9753.15 202
9754.08 208
9755.01 214
9755.95 212
9756.88 219
9757.81 248
9758.75 203
9759.68 232
9760.61 205
9761.54 236
9762.48 213
9763.41 181
9764.34 205
9765.28 225
9766.21 200
9767.14 187
9768.08 202
9769.01 224
9769.94 232
9770.88 202
9771.81 198
9772.74 201
9773.68 207
9774.61 200
9775.54 199
9776.48 200
9777.41 196
9778.34 210
9779.28 232
9780.21 213
9781.14 217
9782.08 229
9783.01 202
9783.95 210
9784.88 194
9785.81 244
9786.75 231
9787.68 221
9788.62 246
9789.55 216
9790.49 219
9791.42 229
9792.35 250
9793.29 240
9794.22 216
9795.16 215
9796.09 179
9797.03 209
9797.96 176
9798.90 185
9799.83 184
9800.77 186
9801.70 192
9802.64 181
9803.57 208
9804.51 205
9805.44 215
9806.38 174
9807.31 198
9808.25 195
9809.18 180
9810.12 155
9811.05 195
9811.99 209
9812.92 175
9813.86 200
9814.79 208
9815.73 199
9816.66 195
9817.60 177
9818.54 204
9819.47 184
9820.41 174
9821.34 154
9822.28 163
9823.21 155
9824.15 155
9825.09 184
9826.02 176
9826.96 179
9827.89 194
9828.83 209
9829.77 183
9830.70 162
9831.64 173
9832.57 175
9833.51 173
9834.45 156
9835.38 177
9836.32 167
9837.26 169
9838.19 188
9839.13 183
9840.07 197
9841.00 175
9841.94 170
9842.88 150
9843.81 181
9844.75 198
9845.69 194
9846.62 184
9847.56 178
9848.50 173
9849.44 181
9850.37 176
9851.31 178
9852.25 154
9853.18 146
9854.12 181
9855.06 136
9856.00 156
9856.93 150
9857.87 180
9858.81 162
9859.75 151
9860.68 180
9861.62 187
9862.56 172
9863.50 178
9864.44 172
9865.37 158
9866.31 186
9867.25 177
9868.19 180
9869.13 154
9870.06 160
9871.00 198
9871.94 171
9872.88 164
9873.82 126
9874.75 146
9875.69 139
9876.63 157
9877.57 141
9878.51 138
9879.45 154
9880.39 152
9881.32 156
9882.26 153
9883.20 147
9884.14 149
9885.08 152
9886.02 166
9886.96 181
9887.90 178
9888.83 171
9889.77 150
9890.71 140
9891.65 172
9892.59 165
9893.53 152
9894.47 167
9895.41 157
9896.35 153
9897.29 155
9898.23 145
9899.17 152
9900.11 170
9901.05 175
9901.99 167
9902.92 135
9903.86 162
9904.80 191
9905.74 161
9906.68 163
9907.62 150
9908.56 148
9909.50 150
9910.44 155
9911.38 157
9912.32 132
9913.26 126
9914.20 152
9915.14 162
9916.08 139
9917.02 143
9917.97 145
9918.91 128
9919.85 145
9920.79 142
9921.73 151
9922.67 133
9923.61 127
9924.55 140
9925.49 142
9926.43 134
9927.37 145
9928.31 141
9929.25 182
9930.19 171
9931.13 167
9932.08 206
9933.02 197
9933.96 209
9934.90 193
9935.84 165
9936.78 205
9937.72 215
9938.66 206
9939.61 196
9940.55 183
9941.49 184
9942.43 181
9943.37 164
9944.31 158
9945.26 146
9946.20 167
9947.14 156
9948.08 147
9949.02 128
9949.96 134
9950.91 141
9951.85 141
9952.79 132
9953.73 152
9954.67 147
9955.62 144
9956.56 156
9957.50 149
9958.44 147
9959.39 136
9960.33 136
9961.27 133
9962.21 158
9963.16 137
9964.10 124
9965.04 132
9965.98 144
9966.93 153
9967.87 132
9968.81 132
9969.75 125
9970.70 155
9971.64 139
9972.58 138
9973.53 128
9974.47 148
9975.41 148
9976.36 138
9977.30 162
9978.24 151
9979.18 144
9980.13 124
9981.07 135
9982.01 134
9982.96 138
9983.90 116
9984.85 108
9985.79 145
9986.73 156
9987.68 129
9988.62 147
9989.56 131
9990.51 149
9991.45 125
9992.40 154
9993.34 171
9994.28 149
9995.23 136
9996.17 132
9997.12 163
9998.06 156
9999.00 140
9999.95 132
10000.89 145
10001.84 171
10002.78 150
10003.73 141
10004.67 126
10005.61 137
10006.56 125
10007.50 110
10008.45 130
10009.39 161
10010.34 133
10011.28 105
10012.23 112
10013.17 136
10014.12 141
10015.06 154
10016.01 135
10016.95 154
10017.90 152
10018.84 164
10019.79 138
10020.73 140
10021.68 130
10022.62 146
10023.57 167
10024.51 145
10025.46 131
10026.41 132
10027.35 123
10028.30 140
10029.24 126
10030.19 123
10031.13 124
10032.08 135
10033.03 147
10033.97 118
10034.92 115
10035.86 113
10036.81 116
10037.76 132
10038.70 134
10039.65 122
10040.59 122
10041.54 116
10042.49 130
10043.43 116
10044.38 121
10045.33 141
10046.27 115
10047.22 115
10048.16 119
10049.11 104
10050.06 110
10051.00 137
10051.95 122
10052.90 91
10053.84 105
10054.79 131
10055.74 131
10056.69 137
10057.63 112
10058.58 118
10059.53 108
10060.47 115
10061.42 139
10062.37 103
10063.32 117
10064.26 104
10065.21 129
10066.16 116
10067.10 113
10068.05 106
10069.00 98
10069.95 105
10070.89 120
10071.84 109
10072.79 109
10073.74 118
10074.69 102
10075.63 116
10076.58 126
10077.53 114
10078.48 116
10079.43 122
10080.37 115
10081.32 115
10082.27 123
10083.22 148
10084.17 119
10085.11 107
10086.06 110
10087.01 104
10087.96 118
10088.91 134
10089.86 129
10090.81 130
10091.75 116
10092.70 127
10093.65 130
10094.60 110
10095.55 147
10096.50 176
10097.45 140
10098.40 118
10099.34 137
10100.29 124
10101.24 115
10102.19 137
10103.14 117
10104.09 94
10105.04 133
10105.99 154
10106.94 110
10107.89 112
10108.84 129
10109.79 121
10110.73 100
10111.68 109
10112.63 119
10113.58 123
10114.53 131
10115.48 113
10116.43 110
10117.38 138
10118.33 131
10119.28 135
10120.23 125
10121.18 102
10122.13 117
10123.08 113
10124.03 130
10124.98 103
10125.93 133
10126.88 149
10127.83 123
10128.78 133
10129.73 104
10130.68 112
10131.64 116
10132.59 128
10133.54 110
10134.49 122
10135.44 123
10136.39 114
10137.34 130
10138.29 128
10139.24 126
10140.19 121
10141.14 116
10142.09 110
10143.04 126
10144.00 116
10144.95 120
10145.90 119
10146.85 128
10147.80 103
10148.75 104
10149.70 122
10150.65 112
10151.61 135
10152.56 154
10153.51 136
10154.46 120
10155.41 121
10156.36 118
10157.31 98
10158.27 117
10159.22 129
10160.17 95
10161.12 93
10162.07 124
10163.03 117
10163.98 115
10164.93 110
10165.88 113
10166.83 128
10167.79 129
10168.74 137
10169.69 119
10170.64 138
10171.60 147
10172.55 140
10173.50 108
10174.45 106
10175.41 104
10176.36 133
10177.31 125
10178.26 119
10179.22 133
10180.17 144
10181.12 155
10182.07 133
10183.03 111
10183.98 119
10184.93 144
10185.89 115
10186.84 132
10187.79 124
10188.75 129
10189.70 106
10190.65 132
10191.60 133
10192.56 114
10193.51 114
10194.47 121
10195.42 110
10196.37 115
10197.33 106
10198.28 115
10199.23 130
10200.19 146
10201.14 151
10202.09 127
10203.05 106
10204.00 122
10204.96 133
10205.91 123
10206.86 151
10207.82 150
10208.77 140
10209.73 140
10210.68 134
10211.63 144
10212.59 126
10213.54 139
10214.50 143
10215.45 143
10216.41 114
10217.36 127
10218.32 144
10219.27 158
10220.22 128
10221.18 113
10222.13 128
10223.09 122
10224.04 128
10225.00 111
10225.95 132
10226.91 125
10227.86 120
10228.82 131
10229.77 146
10230.73 131
10231.68 158
10232.64 123
10233.59 117
10234.55 100
10235.50 115
10236.46 134
10237.42 130
10238.37 122
10239.33 112
10240.28 134
10241.24 138
10242.19 100
10243.15 131
10244.10 144
10245.06 134
10246.02 166
10246.97 170
10247.93 138
10248.88 160
10249.84 146
10250.80 133
10251.75 125
10252.71 123
10253.66 102
10254.62 118
10255.58 107
10256.53 113
10257.49 112
10258.45 132
10259.40 122
10260.36 120
10261.32 108
10262.27 111
10263.23 102
10264.19 113
10265.14 123
10266.10 117
10267.06 111
10268.01 112
10268.97 126
10269.93 91
10270.88 123
10271.84 112
10272.80 108
10273.76 109
10274.71 115
10275.67 119
10276.63 119
10277.58 114
10278.54 109
10279.50 124
10280.46 117
10281.41 119
10282.37 116
10283.33 142
10284.29 111
10285.24 98
10286.20 107
10287.16 110
10288.12 134
10289.08 108
10290.03 124
10290.99 127
10291.95 142
10292.91 112
10293.87 116
10294.82 105
10295.78 96
10296.74 108
10297.70 104
10298.66 111
10299.61 126
10300.57 100
10301.53 104
10302.49 101
10303.45 97
10304.41 126
10305.37 109
10306.32 125
10307.28 130
10308.24 108
10309.20 107
10310.16 98
10311.12 111
10312.08 129
10313.04 125
10314.00 132
10314.95 141
10315.91 109
10316.87 105
10317.83 121
10318.79 136
10319.75 126
10320.71 126
10321.67 134
10322.63 117
10323.59 111
10324.55 95
10325.51 124
10326.47 144
10327.43 146
10328.39 100
10329.35 107
10330.31 104
10331.27 139
10332.23 137
10333.19 137
10334.15 114
10335.11 102
10336.07 112
10337.03 109
10337.99 125
10338.95 134
10339.91 118
10340.87 140
10341.83 146
10342.79 128
10343.75 130
10344.71 98
10345.67 102
10346.63 112
10347.59 105
10348.55 113
10349.51 111
10350.47 106
10351.43 80
10352.39 131
10353.35 106
10354.31 100
10355.28 124
10356.24 103
10357.20 99
10358.16 109
10359.12 120
10360.08 88
10361.04 90
10362.00 112
10362.96 126
10363.93 118
10364.89 88
10365.85 106
10366.81 105
10367.77 106
10368.73 121
10369.69 119
10370.66 109
10371.62 106
10372.58 126
10373.54 79
10374.50 88
10375.47 115
10376.43 111
10377.39 94
10378.35 100
10379.31 110
10380.28 117
10381.24 103
10382.20 88
10383.16 104
10384.12 99
10385.09 97
10386.05 110
10387.01 113
10387.97 103
10388.94 124
10389.90 103
10390.86 106
10391.82 114
10392.79 97
10393.75 108
10394.71 110
10395.68 94
10396.64 108
10397.60 104
10398.56 102
10399.53 93
10400.49 109
10401.45 109
10402.42 90
10403.38 90
10404.34 114
10405.31 117
10406.27 111
10407.23 99
10408.20 109
10409.16 92
10410.12 113
10411.09 111
10412.05 96
10413.01 109
10413.98 108
10414.94 91
10415.90 96
10416.87 106
10417.83 101
10418.80 111
10419.76 140
10420.72 89
10421.69 99
10422.65 132
10423.62 126
10424.58 111
10425.54 117
10426.51 122
10427.47 127
10428.44 132
10429.40 105
10430.37 118
10431.33 116
10432.30 124
10433.26 135
10434.22 122
10435.19 91
10436.15 111
10437.12 109
10438.08 129
10439.05 131
10440.01 99
10440.98 106
10441.94 107
10442.91 106
10443.87 115
10444.84 112
10445.80 96
10446.77 101
10447.73 87
10448.70 100
10449.66 99
10450.63 103
10451.59 127
10452.56 104
10453.53 103
10454.49 96
10455.46 77
10456.42 93
10457.39 99
10458.35 121
10459.32 105
10460.29 83
10461.25 81
10462.22 88
10463.18 97
10464.15 106
10465.12 124
10466.08 101
10467.05 107
10468.01 81
10468.98 88
10469.95 92
10470.91 98
10471.88 88
10472.85 104
10473.81 96
10474.78 109
10475.74 113
10476.71 91
10477.68 94
10478.64 97
10479.61 92
10480.58 85
10481.54 108
10482.51 104
10483.48 90
10484.45 100
10485.41 80
10486.38 95
10487.35 85
10488.31 88
10489.28 107
10490.25 87
10491.22 94
10492.18 99
10493.15 89
10494.12 102
10495.08 74
10496.05 87
10497.02 93
10497.99 98
10498.95 85
10499.92 95
10500.89 89
10501.86 93
10502.83 81
10503.79 84
10504.76 89
10505.73 105
10506.70 125
10507.67 116
10508.63 100
10509.60 90
10510.57 94
10511.54 95
10512.51 106
10513.47 94
10514.44 91
10515.41 93
10516.38 122
10517.35 101
10518.32 96
10519.28 102
10520.25 106
10521.22 109
10522.19 95
10523.16 124
10524.13 106
10525.10 90
10526.07 93
10527.03 101
10528.00 94
10528.97 110
10529.94 120
10530.91 113
10531.88 107
10532.85 112
10533.82 140
10534.79 111
10535.76 105
10536.73 91
10537.70 114
10538.67 105
10539.63 110
10540.60 108
10541.57 107
10542.54 97
10543.51 95
10544.48 88
10545.45 109
10546.42 100
10547.39 107
10548.36 92
10549.33 109
10550.30 111
10551.27 94
10552.24 104
10553.21 101
10554.18 115
10555.15 136
10556.12 124
10557.09 104
10558.06 109
10559.03 131
10560.00 114
10560.97 127
10561.95 133
10562.92 96
10563.89 103
10564.86 103
10565.83 92
10566.80 101
10567.77 94
10568.74 142
10569.71 135
10570.68 126
10571.65 113
10572.62 120
10573.59 124
10574.57 110
10575.54 98
10576.51 117
10577.48 120
10578.45 116
10579.42 100
10580.39 84
10581.36 90
10582.34 100
10583.31 105
10584.28 107
10585.25 92
10586.22 112
10587.19 127
10588.17 103
10589.14 113
10590.11 107
10591.08 110
10592.05 108
10593.02 94
10594.00 96
10594.97 106
10595.94 103
10596.91 104
10597.89 127
10598.86 120
10599.83 131
10600.80 105
10601.77 92
10602.75 96
10603.72 96
10604.69 103
10605.66 103
10606.64 118
10607.61 104
10608.58 133
10609.55 118
10610.53 116
10611.50 111
10612.47 107
10613.45 107
10614.42 113
10615.39 98
10616.36 113
10617.34 117
10618.31 96
10619.28 114
10620.26 106
10621.23 107
10622.20 103
10623.18 117
10624.15 126
10625.12 91
10626.10 102
10627.07 99
10628.04 103
10629.02 115
10629.99 113
10630.97 106
10631.94 114
10632.91 118
10633.89 99
10634.86 91
10635.83 113
10636.81 122
10637.78 105
10638.76 96
10639.73 97
10640.70 116
10641.68 139
10642.65 98
10643.63 104
10644.60 122
10645.58 127
10646.55 109
10647.53 133
10648.50 165
10649.47 148
10650.45 132
10651.42 126
10652.40 120
10653.37 131
10654.35 125
10655.32 120
10656.30 128
10657.27 109
10658.25 121
10659.22 122
10660.20 120
10661.17 100
10662.15 106
10663.12 105
10664.10 98
10665.07 96
10666.05 102
10667.02 105
10668.00 125
10668.97 121
10669.95 137
10670.93 108
10671.90 100
10672.88 94
10673.85 117
10674.83 123
10675.80 114
10676.78 124
10677.76 128
10678.73 103
10679.71 87
10680.68 100
10681.66 120
10682.63 114
10683.61 116
10684.59 106
10685.56 114
10686.54 85
10687.52 88
10688.49 110
10689.47 116
10690.44 98
10691.42 113
10692.40 127
10693.37 139
10694.35 136
10695.33 104
10696.30 106
10697.28 115
10698.26 103
10699.23 107
10700.21 105
10701.19 89
10702.17 85
10703.14 92
10704.12 98
10705.10 98
10706.07 105
10707.05 109
10708.03 103
10709.01 101
10709.98 103
10710.96 96
10711.94 97
10712.91 94
10713.89 92
10714.87 127
10715.85 107
10716.83 94
10717.80 97
10718.78 98
10719.76 98
10720.74 84
10721.71 97
10722.69 93
10723.67 107
10724.65 99
10725.63 90
10726.60 107
10727.58 94
10728.56 101
10729.54 97
10730.52 113
10731.49 121
10732.47 116
10733.45 112
10734.43 106
10735.41 99
10736.39 105
10737.37 116
10738.34 108
10739.32 94
10740.30 108
10741.28 99
10742.26 85
10743.24 79
10744.22 94
10745.20 93
10746.17 103
10747.15 113
10748.13 131
10749.11 118
10750.09 148
10751.07 119
10752.05 114
10753.03 96
10754.01 121
10754.99 119
10755.97 95
10756.95 112
10757.93 124
10758.91 122
10759.88 97
10760.86 89
10761.84 106
10762.82 117
10763.80 136
10764.78 116
10765.76 88
10766.74 87
10767.72 100
10768.70 101
10769.68 92
10770.66 97
10771.64 90
10772.62 105
10773.60 86
10774.58 89
10775.56 103
10776.54 92
10777.52 96
10778.51 85
10779.49 105
10780.47 100
10781.45 96
10782.43 121
10783.41 111
10784.39 119
10785.37 121
10786.35 110
10787.33 111
10788.31 99
10789.29 108
10790.27 107
10791.26 114
10792.24 80
10793.22 83
10794.20 91
10795.18 95
10796.16 97
10797.14 94
10798.12 99
10799.10 109
10800.09 142
10801.07 114
10802.05 109
10803.03 132
10804.01 117
10804.99 140
10805.98 115
10806.96 110
10807.94 104
10808.92 116
10809.90 103
10810.89 115
10811.87 110
10812.85 99
10813.83 116
10814.81 123
10815.80 123
10816.78 120
10817.76 141
10818.74 105
10819.72 108
10820.71 99
10821.69 105
10822.67 120
10823.65 123
10824.64 114
10825.62 93
10826.60 110
10827.58 126
10828.57 132
10829.55 129
10830.53 91
10831.52 114
10832.50 112
10833.48 146
10834.46 125
10835.45 115
10836.43 131
10837.41 136
10838.40 119
10839.38 113
10840.36 101
10841.35 114
10842.33 130
10843.31 159
10844.30 132
10845.28 125
10846.26 120
10847.25 126
10848.23 108
10849.21 107
10850.20 124
10851.18 128
10852.17 115
10853.15 109
10854.13 110
10855.12 134
10856.10 115
10857.09 145
10858.07 120
10859.05 117
10860.04 134
10861.02 127
10862.01 133
10862.99 129
10863.97 104
10864.96 138
10865.94 136
10866.93 135
10867.91 125
10868.90 134
10869.88 150
10870.87 145
10871.85 148
10872.84 140
10873.82 119
10874.81 121
10875.79 111
10876.78 113
10877.76 110
10878.75 134
10879.73 152
10880.72 131
10881.70 132
10882.69 130
10883.67 153
10884.66 144
10885.64 153
10886.63 151
10887.61 133
10888.60 158
10889.58 195
10890.57 180
10891.55 160
10892.54 147
10893.53 142
10894.51 151
10895.50 136
10896.48 151
10897.47 163
10898.45 163
10899.44 147
10900.43 144
10901.41 172
10902.40 193
10903.38 166
10904.37 159
10905.36 148
10906.34 160
10907.33 148
10908.32 140
10909.30 149
10910.29 168
10911.28 161
10912.26 163
10913.25 143
10914.24 164
10915.22 167
10916.21 158
10917.20 164
10918.18 157
10919.17 194
10920.16 169
10921.14 164
10922.13 173
10923.12 186
10924.10 177
10925.09 176
10926.08 166
10927.07 181
10928.05 212
10929.04 161
10930.03 147
10931.01 161
10932.00 189
10932.99 185
10933.98 179
10934.96 161
10935.95 168
10936.94 154
10937.93 213
10938.92 192
10939.90 191
10940.89 194
10941.88 197
10942.87 162
10943.85 172
10944.84 228
10945.83 229
10946.82 191
10947.81 183
10948.79 203
10949.78 201
10950.77 198
10951.76 209
10952.75 204
10953.74 172
10954.72 183
10955.71 184
10956.70 216
10957.69 258
10958.68 249
10959.67 221
10960.66 219
10961.65 229
10962.63 240
10963.62 258
10964.61 244
10965.60 253
10966.59 276
10967.58 275
10968.57 293
10969.56 279
10970.55 286
10971.54 276
10972.52 261
10973.51 277
10974.50 254
10975.49 232
10976.48 223
10977.47 221
10978.46 222
10979.45 211
10980.44 243
10981.43 238
10982.42 225
10983.41 202
10984.40 189
10985.39 196
10986.38 213
10987.37 219
10988.36 232
10989.35 231
10990.34 193
10991.33 210
10992.32 225
10993.31 234
10994.30 208
10995.29 234
10996.28 244
10997.27 220
10998.26 223
10999.25 241
11000.24 235
11001.23 241
11002.22 243
11003.21 252
11004.20 283
11005.20 287
11006.19 298
11007.18 289
11008.17 276
11009.16 326
11010.15 369
11011.14 343
11012.13 326
11013.12 323
11014.11 316
11015.10 292
11016.10 288
11017.09 267
11018.08 240
11019.07 222
11020.06 236
11021.05 224
11022.04 186
11023.04 208
11024.03 227
11025.02 241
11026.01 201
11027.00 209
11027.99 178
11028.99 168
11029.98 178
11030.97 174
11031.96 196
11032.95 186
11033.95 185
11034.94 184
11035.93 174
11036.92 171
11037.91 176
11038.91 172
11039.90 182
11040.89 153
11041.88 160
11042.88 157
11043.87 174
11044.86 159
11045.85 173
11046.85 187
11047.84 151
11048.83 178
11049.82 164
11050.82 170
11051.81 171
11052.80 165
11053.80 199
11054.79 172
11055.78 186
11056.77 138
11057.77 139
11058.76 176
11059.75 170
11060.75 145
11061.74 141
11062.73 139
11063.73 136
11064.72 167
11065.71 156
11066.71 135
11067.70 150
11068.69 173
11069.69 169
11070.68 173
11071.68 154
11072.67 174
11073.66 186
11074.66 148
11075.65 142
11076.65 151
11077.64 162
11078.63 158
11079.63 164
11080.62 164
11081.62 168
11082.61 131
11083.60 161
11084.60 156
11085.59 133
11086.59 167
11087.58 153
11088.58 149
11089.57 129
11090.57 157
11091.56 148
11092.55 147
11093.55 157
11094.54 139
11095.54 141
11096.53 133
11097.53 150
11098.52 149
11099.52 130
11100.51 124
11101.51 144
11102.50 124
11103.50 127
11104.49 145
11105.49 138
11106.48 119
11107.48 126
11108.48 141
11109.47 127
11110.47 130
11111.46 130
11112.46 120
11113.45 129
11114.45 155
11115.44 143
11116.44 120
11117.44 111
11118.43 101
11119.43 106
11120.42 118
11121.42 144
11122.42 157
11123.41 134
11124.41 141
11125.40 128
11126.40 100
11127.40 120
11128.39 116
11129.39 118
11130.38 117
11131.38 103
11132.38 114
11133.37 122
11134.37 127
11135.37 132
11136.36 101
11137.36 142
11138.36 115
11139.35 109
11140.35 129
11141.35 116
11142.34 119
11143.34 112
11144.34 129
11145.34 122
11146.33 120
11147.33 115
11148.33 117
11149.32 128
11150.32 105
11151.32 109
11152.32 100
11153.31 124
11154.31 129
11155.31 124
11156.31 110
11157.30 116
11158.30 105
11159.30 97
11160.30 124
11161.29 129
11162.29 101
11163.29 87
11164.29 103
11165.29 87
11166.28 84
11167.28 116
11168.28 106
11169.28 126
11170.28 112
11171.27 97
11172.27 90
11173.27 102
11174.27 102
11175.27 105
11176.27 118
11177.26 96
11178.26 77
11179.26 113
11180.26 117
11181.26 113
11182.26 122
11183.26 130
11184.26 115
11185.25 110
11186.25 99
11187.25 105
11188.25 114
11189.25 116
11190.25 101
11191.25 111
11192.25 116
11193.25 99
11194.25 118
11195.24 91
11196.24 97
11197.24 116
11198.24 99
11199.24 108
11200.24 113
11201.24 146
11202.24 139
11203.24 132
11204.24 110
11205.24 103
11206.24 95
11207.24 133
11208.24 115
11209.24 132
11210.24 103
11211.24 100
11212.24 116
11213.24 110
11214.24 96
11215.24 132
11216.24 106
11217.24 91
11218.24 113
11219.24 113
11220.24 100
11221.24 86
11222.24 97
11223.24 115
11224.24 110
11225.24 94
11226.24 102
11227.25 107
11228.25 110
11229.25 91
11230.25 110
11231.25 105
11232.25 94
11233.25 92
11234.25 109
11235.25 120
11236.25 111
11237.25 101
11238.26 117
11239.26 116
11240.26 98
11241.26 112
11242.26 119
11243.26 108
11244.26 110
11245.27 118
11246.27 98
11247.27 88
11248.27 101
11249.27 94
11250.27 80
11251.28 103
11252.28 119
11253.28 95
11254.28 85
11255.28 79
11256.29 99
11257.29 123
11258.29 122
11259.29 112
11260.29 115
11261.30 123
11262.30 114
11263.30 117
11264.30 98
11265.31 107
11266.31 112
11267.31 109
11268.31 113
11269.32 99
11270.32 90
11271.32 96
11272.32 114
11273.33 110
11274.33 96
11275.33 112
11276.33 94
11277.34 95
11278.34 117
11279.34 127
11280.35 120
11281.35 98
11282.35 98
11283.36 101
11284.36 109
11285.36 103
11286.37 109
11287.37 102
11288.37 106
11289.38 102
11290.38 106
11291.38 114
11292.39 101
11293.39 104
11294.39 111
11295.40 123
11296.40 107
11297.41 115
11298.41 128
11299.41 105
11300.42 108
11301.42 110
11302.43 95
11303.43 121
11304.43 115
11305.44 116
11306.44 112
11307.45 117
11308.45 121
11309.46 97
11310.46 101
11311.46 120
11312.47 116
11313.47 120
11314.48 144
11315.48 123
11316.49 109
11317.49 108
11318.50 101
11319.50 118
11320.51 101
11321.51 109
11322.52 105
11323.52 120
11324.53 114
11325.53 131
11326.54 126
11327.54 108
11328.55 126
11329.55 141
11330.56 126
11331.56 117
11332.57 125
11333.57 111
11334.58 112
11335.58 99
11336.59 93
11337.60 114
11338.60 106
11339.61 105
11340.61 93
11341.62 104
11342.62 93
11343.63 108
11344.64 107
11345.64 97
11346.65 118
11347.65 115
11348.66 110
11349.67 110
11350.67 129
11351.68 134
11352.69 134
11353.69 135
11354.70 123
11355.71 140
11356.71 124
11357.72 127
11358.72 121
11359.73 131
11360.74 123
11361.74 111
11362.75 99
11363.76 92
11364.76 98
11365.77 98
11366.78 97
11367.79 109
11368.79 105
11369.80 118
11370.81 105
11371.81 108
11372.82 99
11373.83 112
11374.84 106
11375.84 109
11376.85 95
11377.86 97
11378.87 106
11379.87 98
11380.88 124
11381.89 109
11382.90 108
11383.90 105
11384.91 98
11385.92 99
11386.93 114
11387.93 116
11388.94 111
11389.95 103
11390.96 105
11391.97 105
11392.97 88
11393.98 87
11394.99 98
11396.00 99
11397.01 107
11398.02 95
11399.02 96
11400.03 91
11401.04 98
11402.05 106
11403.06 116
11404.07 95
11405.08 93
11406.08 82
11407.09 103
11408.10 116
11409.11 105
11410.12 97
11411.13 103
11412.14 101
11413.15 116
11414.15 125
11415.16 84
11416.17 108
11417.18 113
11418.19 111
11419.20 110
11420.21 117
11421.22 101
11422.23 86
11423.24 114
11424.25 107
11425.26 107
11426.27 97
11427.28 97
11428.29 109
11429.30 93
11430.31 93
11431.32 98
11432.32 120
11433.33 110
11434.34 104
11435.35 96
11436.36 114
11437.37 120
11438.38 116
11439.39 81
11440.41 106
11441.42 119
11442.43 113
11443.44 99
11444.45 109
11445.46 122
11446.47 137
11447.48 128
11448.49 118
11449.50 103
11450.51 103
11451.52 117
11452.53 108
11453.54 112
11454.55 119
11455.56 96
11456.57 99
11457.59 116
11458.60 99
11459.61 86
11460.62 105
11461.63 120
11462.64 90
11463.65 97
11464.66 120
11465.67 117
11466.69 90
11467.70 80
11468.71 90
11469.72 112
11470.73 102
11471.74 101
11472.75 94
11473.77 87
11474.78 102
11475.79 118
11476.80 94
11477.81 92
11478.83 99
11479.84 107
11480.85 106
11481.86 105
11482.87 102
11483.89 117
11484.90 109
11485.91 91
11486.92 94
11487.93 109
11488.95 107
11489.96 116
11490.97 99
11491.98 107
11493.00 101
11494.01 102
11495.02 123
11496.03 108
11497.05 109
11498.06 113
11499.07 112
11500.09 89
11501.10 112
11502.11 101
11503.12 96
11504.14 94
11505.15 103
11506.16 95
11507.18 110
11508.19 122
11509.20 94
11510.22 125
11511.23 114
11512.24 105
11513.26 120
11514.27 114
11515.28 95
11516.30 125
11517.31 101
11518.32 96
11519.34 87
11520.35 103
11521.37 117
11522.38 109
11523.39 114
11524.41 96
11525.42 112
11526.44 110
11527.45 111
11528.46 118
11529.48 116
11530.49 105
11531.51 92
11532.52 113
11533.53 113
11534.55 100
11535.56 122
11536.58 103
11537.59 109
11538.61 117
11539.62 113
11540.64 108
11541.65 120
11542.67 112
11543.68 116
11544.69 117
11545.71 120
11546.72 137
11547.74 107
11548.75 92
11549.77 80
11550.78 115
11551.80 131
11552.81 145
11553.83 120
11554.85 128
11555.86 106
11556.88 115
11557.89 126
11558.91 105
11559.92 99
11560.94 141
11561.95 122
11562.97 133
11563.98 122
11565.00 126
11566.02 128
11567.03 111
11568.05 136
11569.06 126
11570.08 112
11571.10 134
11572.11 137
11573.13 137
11574.14 122
11575.16 106
11576.18 132
11577.19 124
11578.21 94
11579.22 125
11580.24 125
11581.26 149
11582.27 131
11583.29 127
11584.31 119
11585.32 123
11586.34 141
11587.36 127
11588.37 127
11589.39 139
11590.41 144
11591.42 134
11592.44 145
11593.46 159
11594.47 148
11595.49 144
11596.51 210
11597.53 157
11598.54 150
11599.56 153
11600.58 158
11601.59 156
11602.61 168
11603.63 230
11604.65 210
11605.66 212
11606.68 271
11607.70 286
11608.72 310
11609.74 251
11610.75 276
11611.77 313
11612.79 250
11613.81 236
11614.82 244
11615.84 239
11616.86 213
11617.88 194
11618.90 179
11619.91 174
11620.93 150
11621.95 129
11622.97 157
11623.99 132
11625.01 148
11626.02 129
11627.04 146
11628.06 145
11629.08 115
11630.10 122
11631.12 150
11632.14 151
11633.15 169
11634.17 161
11635.19 119
11636.21 135
11637.23 127
11638.25 117
11639.27 110
11640.29 114
11641.30 106
11642.32 111
11643.34 113
11644.36 126
11645.38 111
11646.40 112
11647.42 130
11648.44 103
11649.46 97
11650.48 132
11651.50 113
11652.52 99
11653.54 126
11654.56 135
11655.58 121
11656.60 90
11657.62 98
11658.64 112
11659.66 118
11660.68 108
11661.70 107
11662.72 112
11663.74 114
11664.76 111
11665.78 112
11666.80 95
11667.82 98
11668.84 133
11669.86 114
11670.88 129
11671.90 117
11672.92 131
11673.94 116
11674.96 123
11675.98 138
11677.00 139
11678.02 118
11679.04 126
11680.06 120
11681.08 110
11682.10 132
11683.12 126
11684.15 117
11685.17 139
11686.19 138
11687.21 114
11688.23 117
11689.25 152
11690.27 140
11691.29 126
11692.31 157
11693.34 125
11694.36 127
11695.38 123
11696.40 137
11697.42 127
11698.44 131
11699.46 119
11700.49 120
11701.51 151
11702.53 123
11703.55 105
11704.57 110
11705.60 117
11706.62 109
11707.64 127
11708.66 116
11709.68 118
11710.71 99
11711.73 127
11712.75 116
11713.77 111
11714.79 101
11715.82 113
11716.84 126
11717.86 113
11718.88 91
11719.91 99
11720.93 119
11721.95 117
11722.97 103
11724.00 90
11725.02 120
11726.04 111
11727.07 118
11728.09 92
11729.11 97
11730.13 90
11731.16 117
11732.18 110
11733.20 93
11734.23 100
11735.25 105
11736.27 95
11737.30 99
11738.32 98
11739.34 92
11740.37 125
11741.39 92
11742.41 84
11743.44 89
11744.46 105
11745.48 100
11746.51 112
11747.53 98
11748.55 102
11749.58 120
11750.60 116
11751.63 138
11752.65 106
11753.67 114
11754.70 109
11755.72 129
11756.75 119
11757.77 116
11758.79 102
11759.82 100
11760.84 93
11761.87 95
11762.89 113
11763.92 132
11764.94 128
11765.97 131
11766.99 123
11768.01 117
11769.04 131
11770.06 89
11771.09 90
11772.11 95
11773.14 104
11774.16 128
11775.19 111
11776.21 112
11777.24 107
11778.26 113
11779.29 101
11780.31 122
11781.34 127
11782.36 98
11783.39 95
11784.41 107
11785.44 99
11786.46 137
11787.49 108
11788.52 114
11789.54 118
11790.57 115
11791.59 111
11792.62 114
11793.64 119
11794.67 108
11795.70 102
11796.72 100
11797.75 99
11798.77 96
11799.80 109
11800.83 80
11801.85 90
11802.88 108
11803.90 113
11804.93 84
11805.96 101
11806.98 117
11808.01 101
11809.04 90
11810.06 109
11811.09 129
11812.11 125
11813.14 104
11814.17 106
11815.19 109
11816.22 84
11817.25 110
11818.27 102
11819.30 95
11820.33 81
11821.36 118
11822.38 131
11823.41 117
11824.44 111
11825.46 108
11826.49 139
11827.52 134
11828.54 117
11829.57 103
11830.60 113
11831.63 107
11832.65 104
11833.68 115
11834.71 115
11835.74 110
11836.76 152
11837.79 140
11838.82 120
11839.85 107
11840.88 98
11841.90 126
11842.93 107
11843.96 120
11844.99 130
11846.01 99
11847.04 103
11848.07 110
11849.10 135
11850.13 148
11851.16 128
11852.18 106
11853.21 118
11854.24 101
11855.27 114
11856.30 120
11857.33 121
11858.35 152
11859.38 127
11860.41 128
11861.44 120
11862.47 131
11863.50 137
11864.53 130
11865.56 144
11866.58 134
11867.61 149
11868.64 157
11869.67 140
11870.70 113
11871.73 139
11872.76 147
11873.79 121
11874.82 145
11875.85 137
11876.88 131
11877.91 129
11878.93 127
11879.96 156
11880.99 137
11882.02 127
11883.05 147
11884.08 161
11885.11 141
11886.14 139
11887.17 136
11888.20 131
11889.23 152
11890.26 132
11891.29 138
11892.32 148
11893.35 154
11894.38 160
11895.41 150
11896.44 159
11897.47 156
11898.50 159
11899.53 154
11900.56 171
11901.59 177
11902.62 187
11903.65 182
11904.69 172
11905.72 184
11906.75 187
11907.78 182
11908.81 164
11909.84 194
11910.87 199
11911.90 183
11912.93 161
11913.96 167
11914.99 172
11916.02 185
11917.06 191
11918.09 172
11919.12 162
11920.15 171
11921.18 152
11922.21 191
11923.24 167
11924.27 155
11925.31 135
11926.34 140
11927.37 155
11928.40 167
11929.43 168
11930.46 174
11931.50 183
11932.53 158
11933.56 182
11934.59 186
11935.62 195
11936.65 163
11937.69 186
11938.72 179
11939.75 222
11940.78 220
11941.81 202
11942.85 235
11943.88 236
11944.91 237
11945.94 279
11946.98 236
11948.01 221
11949.04 201
11950.07 197
11951.11 192
11952.14 201
11953.17 202
11954.20 183
11955.24 176
11956.27 152
11957.30 152
11958.34 146
11959.37 152
11960.40 169
11961.43 159
11962.47 147
11963.50 122
11964.53 138
11965.57 155
11966.60 138
11967.63 154
11968.67 161
11969.70 148
11970.73 122
11971.77 117
11972.80 143
11973.83 143
11974.87 123
11975.90 155
11976.94 154
11977.97 132
11979.00 117
11980.04 148
11981.07 147
11982.10 138
11983.14 141
11984.17 132
11985.21 137
11986.24 125
11987.27 139
11988.31 151
11989.34 146
11990.38 140
11991.41 134
11992.45 152
11993.48 165
11994.51 123
11995.55 129
11996.58 136
11997.62 146
11998.65 127
11999.69 133
12000.72 153
12001.76 133
12002.79 125
12003.83 115
12004.86 132
12005.90 139
12006.93 142
12007.97 139
12009.00 121
12010.04 136
12011.07 144
12012.11 133
12013.14 158
12014.18 144
12015.21 152
12016.25 117
12017.28 137
12018.32 138
12019.35 135
12020.39 123
12021.43 153
12022.46 156
12023.50 138
12024.53 149
12025.57 176
12026.60 142
12027.64 129
12028.68 141
12029.71 157
12030.75 153
12031.78 122
12032.82 125
12033.86 126
12034.89 148
12035.93 146
12036.97 166
12038.00 157
12039.04 130
12040.07 140
12041.11 161
12042.15 149
12043.18 132
12044.22 134
12045.26 146
12046.29 141
12047.33 133
12048.37 157
12049.40 127
12050.44 157
12051.48 164
12052.52 131
12053.55 136
12054.59 126
12055.63 150
12056.66 123
12057.70 130
12058.74 137
12059.78 124
12060.81 128
12061.85 135
12062.89 145
12063.92 143
12064.96 155
12066.00 159
12067.04 149
12068.07 134
12069.11 132
12070.15 149
12071.19 148
12072.23 146
12073.26 151
12074.30 166
12075.34 145
12076.38 140
12077.42 154
12078.45 142
12079.49 135
12080.53 157
12081.57 141
12082.61 132
12083.64 137
12084.68 156
12085.72 147
12086.76 145
12087.80 158
12088.84 132
12089.88 158
12090.91 134
12091.95 141
12092.99 142
12094.03 140
12095.07 153
12096.11 138
12097.15 146
12098.19 134
12099.22 137
12100.26 142
12101.30 156
12102.34 143
12103.38 137
12104.42 144
12105.46 144
12106.50 152
12107.54 172
12108.58 178
12109.62 170
12110.66 179
12111.70 162
12112.74 167
12113.77 168
12114.81 177
12115.85 194
12116.89 172
12117.93 182
12118.97 168
12120.01 167
12121.05 146
12122.09 139
12123.13 132
12124.17 142
12125.21 137
12126.25 138
12127.29 148
12128.33 123
12129.37 120
12130.41 117
12131.45 122
12132.50 142
12133.54 115
12134.58 122
12135.62 129
12136.66 121
12137.70 141
12138.74 128
12139.78 115
12140.82 141
12141.86 135
12142.90 144
12143.94 114
12144.98 101
12146.02 99
12147.07 102
12148.11 114
12149.15 121
12150.19 107
12151.23 106
12152.27 134
12153.31 103
12154.35 108
12155.40 105
12156.44 123
12157.48 124
12158.52 110
12159.56 135
12160.60 130
12161.64 110
12162.69 136
12163.73 164
12164.77 131
12165.81 131
12166.85 114
12167.90 117
12168.94 105
12169.98 112
12171.02 110
12172.06 125
12173.11 125
12174.15 128
12175.19 108
12176.23 119
12177.27 125
12178.32 141
12179.36 115
12180.40 111
12181.44 99
12182.49 92
12183.53 94
12184.57 106
12185.61 110
12186.66 121
12187.70 131
12188.74 120
12189.79 125
12190.83 118
12191.87 129
12192.91 136
12193.96 133
12195.00 125
12196.04 129
12197.09 134
12198.13 102
12199.17 114
12200.22 111
12201.26 118
12202.30 122
12203.35 118
12204.39 110
12205.43 112
12206.48 118
12207.52 117
12208.57 142
12209.61 131
12210.65 127
12211.70 131
12212.74 128
12213.78 110
12214.83 117
12215.87 136
12216.92 119
12217.96 99
12219.00 121
12220.05 107
12221.09 107
12222.14 98
12223.18 128
12224.23 148
12225.27 111
12226.31 115
12227.36 110
12228.40 113
12229.45 116
12230.49 141
12231.54 127
12232.58 120
12233.63 124
12234.67 120
12235.72 85
12236.76 115
12237.81 161
12238.85 135
12239.90 115
12240.94 108
12241.99 109
12243.03 121
12244.08 112
12245.12 115
12246.17 108
12247.21 125
12248.26 117
12249.30 105
12250.35 119
12251.39 114
12252.44 104
12253.49 115
12254.53 127
12255.58 122
12256.62 145
12257.67 132
12258.71 119
12259.76 110
12260.81 109
12261.85 110
12262.90 109
12263.94 138
12264.99 118
12266.04 99
12267.08 105
12268.13 111
12269.17 121
12270.22 116
12271.27 100
12272.31 113
12273.36 110
12274.41 118
12275.45 105
12276.50 87
12277.55 92
12278.59 73
12279.64 96
12280.69 109
12281.73 116
12282.78 118
12283.83 116
12284.87 116
12285.92 111
12286.97 116
12288.01 118
12289.06 126
12290.11 93
12291.16 139
12292.20 116
12293.25 111
12294.30 104
12295.35 85
12296.39 131
12297.44 121
12298.49 92
12299.54 111
12300.58 117
12301.63 85
12302.68 121
12303.73 106
12304.77 132
12305.82 119
12306.87 115
12307.92 110
12308.97 98
12310.01 115
12311.06 106
12312.11 116
12313.16 85
12314.21 96
12315.25 104
12316.30 125
12317.35 148
12318.40 106
12319.45 109
12320.50 112
12321.54 112
12322.59 110
12323.64 115
12324.69 91
12325.74 111
12326.79 105
12327.84 107
12328.89 115
12329.93 115
12330.98 113
12332.03 93
12333.08 108
12334.13 112
12335.18 132
12336.23 112
12337.28 91
12338.33 107
12339.38 119
12340.43 113
12341.47 116
12342.52 103
12343.57 140
12344.62 114
12345.67 112
12346.72 104
12347.77 128
12348.82 113
12349.87 116
12350.92 120
12351.97 118
12353.02 110
12354.07 120
12355.12 114
12356.17 112
12357.22 102
12358.27 124
12359.32 127
12360.37 102
12361.42 89
12362.47 112
12363.52 102
12364.57 103
12365.62 111
12366.67 108
12367.72 100
12368.77 104
12369.82 115
12370.87 133
12371.93 116
12372.98 107
12374.03 117
12375.08 137
12376.13 118
12377.18 104
12378.23 114
12379.28 122
12380.33 99
12381.38 103
12382.43 132
12383.49 121
12384.54 120
12385.59 120
12386.64 118
12387.69 105
12388.74 112
12389.79 112
12390.84 109
12391.90 98
12392.95 117
12394.00 116
12395.05 119
12396.10 111
12397.15 97
12398.21 140
12399.26 131
12400.31 116
12401.36 111
12402.41 116
12403.47 107
12404.52 89
12405.57 116
12406.62 136
12407.67 148
12408.73 173
12409.78 154
12410.83 115
12411.88 110
12412.94 123
12413.99 134
12415.04 120
12416.09 111
12417.15 114
12418.20 145
12419.25 131
12420.30 136
12421.36 140
12422.41 149
12423.46 118
12424.52 113
12425.57 131
12426.62 133
12427.67 126
12428.73 116
12429.78 119
12430.83 120
12431.89 140
12432.94 133
12433.99 148
12435.05 125
12436.10 119
12437.15 117
12438.21 129
12439.26 134
12440.31 131
12441.37 143
12442.42 144
12443.47 163
12444.53 133
12445.58 135
12446.64 115
12447.69 128
12448.74 141
12449.80 128
12450.85 120
12451.91 101
12452.96 117
12454.01 140
12455.07 151
12456.12 124
12457.18 125
12458.23 148
12459.29 128
12460.34 127
12461.39 124
12462.45 134
12463.50 142
12464.56 158
12465.61 138
12466.67 122
12467.72 139
12468.78 158
12469.83 156
12470.89 126
12471.94 116
12473.00 126
12474.05 138
12475.11 131
12476.16 119
12477.22 126
12478.27 139
12479.33 136
12480.38 143
12481.44 144
12482.49 123
12483.55 129
12484.60 147
12485.66 147
12486.71 146
12487.77 193
12488.83 185
12489.88 166
12490.94 153
12491.99 162
12493.05 181
12494.10 157
12495.16 178
12496.22 173
12497.27 179
12498.33 160
12499.38 176
12500.44 203
12501.50 243
12502.55 239
12503.61 267
12504.67 256
12505.72 279
12506.78 268
12507.83 285
12508.89 267
12509.95 260
12511.00 270
12512.06 263
12513.12 220
12514.17 226
12515.23 187
12516.29 169
12517.34 176
12518.40 152
12519.46 144
12520.52 154
12521.57 134
12522.63 140
12523.69 125
12524.74 135
12525.80 135
12526.86 132
12527.92 123
12528.97 135
12530.03 125
12531.09 125
12532.15 154
12533.20 152
12534.26 134
12535.32 127
12536.38 137
12537.43 129
12538.49 134
12539.55 133
12540.61 131
12541.66 160
12542.72 149
12543.78 157
12544.84 131
12545.90 127
12546.95 139
12548.01 123
12549.07 129
12550.13 116
12551.19 131
12552.25 137
12553.30 131
12554.36 142
12555.42 122
12556.48 132
12557.54 140
12558.60 144
12559.65 140
12560.71 140
12561.77 138
12562.83 145
12563.89 139
12564.95 132
12566.01 136
12567.07 136
12568.13 164
12569.18 149
12570.24 150
12571.30 162
12572.36 146
12573.42 152
12574.48 145
12575.54 136
12576.60 158
12577.66 130
12578.72 145
12579.78 157
12580.84 161
12581.90 163
12582.96 167
12584.02 172
12585.07 192
12586.13 182
12587.19 184
12588.25 191
12589.31 155
12590.37 173
12591.43 171
12592.49 155
12593.55 177
12594.61 161
12595.67 137
12596.73 146
12597.79 170
12598.86 148
12599.92 142
12600.98 155
12602.04 147
12603.10 170
12604.16 140
12605.22 137
12606.28 152
12607.34 150
12608.40 158
12609.46 152
12610.52 152
12611.58 146
12612.64 126
12613.70 132
12614.76 129
12615.83 135
12616.89 160
12617.95 131
12619.01 133
12620.07 113
12621.13 123
12622.19 132
12623.25 137
12624.32 111
12625.38 134
12626.44 148
12627.50 131
12628.56 128
12629.62 107
12630.68 117
12631.75 130
12632.81 122
12633.87 99
12634.93 121
12635.99 135
12637.05 103
12638.12 105
12639.18 126
12640.24 134
12641.30 120
12642.36 109
12643.43 108
12644.49 119
12645.55 114
12646.61 121
12647.68 146
12648.74 104
12649.80 120
12650.86 115
12651.93 108
12652.99 109
12654.05 114
12655.11 112
12656.18 125
12657.24 153
12658.30 120
12659.36 113
12660.43 132
12661.49 158
12662.55 131
12663.62 119
12664.68 109
12665.74 112
12666.81 127
12667.87 125
12668.93 121
12670.00 130
12671.06 140
12672.12 150
12673.19 120
12674.25 112
12675.31 106
12676.38 107
12677.44 129
12678.50 113
12679.57 123
12680.63 129
12681.69 122
12682.76 116
12683.82 117
12684.89 124
12685.95 132
12687.01 120
12688.08 104
12689.14 92
12690.21 109
12691.27 129
12692.33 108
12693.40 107
12694.46 106
12695.53 100
12696.59 105
12697.66 110
12698.72 94
12699.79 98
12700.85 130
12701.91 126
12702.98 119
12704.04 102
12705.11 103
12706.17 99
12707.24 116
12708.30 113
12709.37 125
12710.43 128
12711.50 112
12712.56 106
12713.63 102
12714.69 118
12715.76 124
12716.82 120
12717.89 120
12718.95 109
12720.02 92
12721.09 101
12722.15 116
12723.22 123
12724.28 118
12725.35 110
12726.41 131
12727.48 128
12728.54 111
12729.61 122
12730.68 109
12731.74 115
12732.81 120
12733.87 96
12734.94 122
12736.01 105
12737.07 104
12738.14 96
12739.20 94
12740.27 97
12741.34 132
12742.40 89
12743.47 116
12744.54 101
12745.60 102
12746.67 103
12747.74 123
12748.80 90
12749.87 86
12750.94 104
12752.00 127
12753.07 101
12754.14 109
12755.20 101
12756.27 95
12757.34 96
12758.40 99
12759.47 94
12760.54 96
12761.60 110
12762.67 128
12763.74 102
12764.81 86
12765.87 98
12766.94 97
12768.01 77
12769.08 86
12770.14 107
12771.21 105
12772.28 105
12773.35 90
12774.41 90
12775.48 104
12776.55 110
12777.62 98
12778.68 90
12779.75 97
12780.82 108
12781.89 98
12782.96 96
12784.02 93
12785.09 101
12786.16 114
12787.23 119
12788.30 118
12789.37 81
12790.43 75
12791.50 94
12792.57 73
12793.64 87
12794.71 101
12795.78 88
12796.84 86
12797.91 90
12798.98 79
12800.05 96
12801.12 110
12802.19 92
12803.26 83
12804.33 73
12805.40 70
12806.46 105
12807.53 111
12808.60 96
12809.67 95
12810.74 76
12811.81 106
12812.88 104
12813.95 74
12815.02 96
12816.09 106
12817.16 98
12818.23 88
12819.30 89
12820.37 93
12821.44 91
12822.50 99
12823.57 97
12824.64 80
12825.71 98
12826.78 101
12827.85 104
12828.92 98
12829.99 85
12831.06 103
12832.13 95
12833.20 80
12834.27 87
12835.34 95
12836.41 87
12837.49 87
12838.56 74
12839.63 75
12840.70 85
12841.77 108
12842.84 87
12843.91 81
12844.98 85
12846.05 75
12847.12 79
12848.19 89
12849.26 88
12850.33 89
12851.40 87
12852.47 91
12853.55 99
12854.62 78
12855.69 94
12856.76 86
12857.83 74
12858.90 95
12859.97 98
12861.04 107
12862.11 86
12863.19 78
12864.26 97
12865.33 103
12866.40 97
12867.47 86
12868.54 88
12869.62 100
12870.69 83
12871.76 91
12872.83 106
12873.90 71
12874.97 73
12876.05 87
12877.12 97
12878.19 86
12879.26 82
12880.33 83
12881.41 116
12882.48 83
12883.55 90
12884.62 84
12885.70 75
12886.77 72
12887.84 80
12888.91 88
12889.98 107
12891.06 103
12892.13 80
12893.20 93
12894.28 90
12895.35 93
12896.42 98
12897.49 82
12898.57 84
12899.64 73
12900.71 78
12901.79 70
12902.86 84
12903.93 94
12905.00 81
12906.08 93
12907.15 83
12908.22 90
12909.30 89
12910.37 96
12911.44 82
12912.52 87
12913.59 99
12914.66 87
12915.74 76
12916.81 74
12917.89 90
12918.96 98
12920.03 88
12921.11 76
12922.18 81
12923.25 88
12924.33 85
12925.40 71
12926.48 93
12927.55 114
12928.62 134
12929.70 100
12930.77 107
12931.85 98
12932.92 101
12934.00 100
12935.07 114
12936.14 97
12937.22 68
12938.29 75
12939.37 74
12940.44 93
12941.52 98
12942.59 81
12943.67 82
12944.74 99
12945.82 85
12946.89 80
12947.97 101
12949.04 92
12950.12 98
12951.19 74
12952.27 81
12953.34 83
12954.42 97
12955.49 114
12956.57 96
12957.64 100
12958.72 73
12959.79 66
12960.87 81
12961.94 67
12963.02 79
12964.10 92
12965.17 89
12966.25 65
12967.32 81
12968.40 99
12969.47 103
12970.55 74
12971.63 69
12972.70 75
12973.78 94
12974.85 101
12975.93 92
12977.01 79
12978.08 71
12979.16 88
12980.23 103
12981.31 88
12982.39 78
12983.46 82
12984.54 90
12985.62 94
12986.69 70
12987.77 93
12988.85 97
12989.92 116
12991.00 95
12992.08 91
12993.15 89
12994.23 89
12995.31 71
12996.38 77
12997.46 77
12998.54 75
12999.61 92
13000.69 92
13001.77 95
13002.85 79
13003.92 93
13005.00 114
13006.08 95
13007.16 79
13008.23 95
13009.31 99
13010.39 92
13011.47 117
13012.54 86
13013.62 77
13014.70 86
13015.78 106
13016.85 101
13017.93 61
13019.01 70
13020.09 94
13021.17 99
13022.24 83
13023.32 89
13024.40 102
13025.48 99
13026.56 96
13027.63 111
13028.71 88
13029.79 94
13030.87 88
13031.95 92
13033.03 110
13034.10 99
13035.18 83
13036.26 107
13037.34 93
13038.42 97
13039.50 95
13040.58 105
13041.66 82
13042.73 70
13043.81 88
13044.89 82
13045.97 105
13047.05 105
13048.13 79
13049.21 80
13050.29 95
13051.37 124
13052.45 91
13053.53 92
13054.60 90
13055.68 81
13056.76 89
13057.84 97
13058.92 93
13060.00 101
13061.08 128
13062.16 109
13063.24 106
13064.32 94
13065.40 98
13066.48 89
13067.56 79
13068.64 94
13069.72 109
13070.80 88
13071.88 102
13072.96 106
13074.04 94
13075.12 119
13076.20 109
13077.28 87
13078.36 94
13079.44 97
13080.52 107
13081.60 92
13082.68 95
13083.76 78
13084.84 95
13085.93 93
13087.01 91
13088.09 86
13089.17 83
13090.25 91
13091.33 103
13092.41 99
13093.49 99
13094.57 107
13095.65 101
13096.73 88
13097.82 103
13098.90 90
13099.98 91
13101.06 102
13102.14 99
13103.22 117
13104.30 80
13105.38 86
13106.47 100
13107.55 80
13108.63 91
13109.71 93
13110.79 87
13111.87 82
13112.96 78
13114.04 103
13115.12 90
13116.20 101
13117.28 97
13118.37 95
13119.45 84
13120.53 99
13121.61 85
13122.69 75
13123.78 67
13124.86 84
13125.94 86
13127.02 92
13128.11 84
13129.19 64
13130.27 65
13131.35 61
13132.44 76
13133.52 85
13134.60 71
13135.68 92
13136.77 108
13137.85 87
13138.93 89
13140.01 106
13141.10 96
13142.18 91
13143.26 84
13144.35 86
13145.43 95
13146.51 100
13147.60 90
13148.68 94
13149.76 89
13150.85 102
13151.93 103
13153.01 86
13154.10 80
13155.18 111
13156.26 114
13157.35 93
13158.43 79
13159.51 88
13160.60 82
13161.68 77
13162.77 81
13163.85 90
13164.93 102
13166.02 86
13167.10 88
13168.19 93
13169.27 90
13170.35 87
13171.44 82
13172.52 83
13173.61 89
13174.69 89
13175.78 92
13176.86 87
13177.94 70
13179.03 84
13180.11 81
13181.20 103
13182.28 124
13183.37 127
13184.45 90
13185.54 92
13186.62 110
13187.71 85
13188.79 91
13189.88 102
13190.96 102
13192.05 86
13193.13 93
13194.22 84
13195.30 98
13196.39 86
13197.47 80
13198.56 99
13199.64 88
13200.73 102
13201.81 99
13202.90 98
13203.98 72
13205.07 92
13206.16 86
13207.24 79
13208.33 81
13209.41 89
13210.50 92
13211.58 103
13212.67 89
13213.76 80
13214.84 75
13215.93 88
13217.01 110
13218.10 99
13219.19 91
13220.27 96
13221.36 86
13222.45 94
13223.53 81
13224.62 78
13225.70 91
13226.79 104
13227.88 108
13228.96 92
13230.05 108
13231.14 104
13232.22 81
13233.31 89
13234.40 86
13235.48 95
13236.57 99
13237.66 99
13238.74 77
13239.83 76
13240.92 75
13242.01 107
13243.09 86
13244.18 95
13245.27 99
13246.35 98
13247.44 94
13248.53 88
13249.62 91
13250.70 117
13251.79 100
13252.88 102
13253.97 109
13255.05 93
13256.14 105
13257.23 99
13258.32 94
13259.41 92
13260.49 101
13261.58 122
13262.67 111
13263.76 103
13264.85 105
13265.93 114
13267.02 108
13268.11 108
13269.20 103
13270.29 108
13271.37 116
13272.46 118
13273.55 116
13274.64 107
13275.73 93
13276.82 107
13277.91 114
13278.99 103
13280.08 102
13281.17 109
13282.26 118
13283.35 96
13284.44 99
13285.53 97
13286.62 99
13287.70 99
13288.79 110
13289.88 83
13290.97 109
13292.06 109
13293.15 125
13294.24 132
13295.33 95
13296.42 101
13297.51 130
13298.60 115
13299.69 107
13300.78 97
13301.87 86
13302.95 96
13304.04 90
13305.13 113
13306.22 115
13307.31 104
13308.40 125
13309.49 119
13310.58 115
13311.67 121
13312.76 113
13313.85 128
13314.94 135
13316.03 115
13317.12 95
13318.21 116
13319.30 120
13320.39 128
13321.48 138
13322.58 119
13323.67 125
13324.76 107
13325.85 147
13326.94 131
13328.03 131
13329.12 107
13330.21 131
13331.30 143
13332.39 143
13333.48 135
13334.57 119
13335.66 113
13336.75 119
13337.85 111
13338.94 125
13340.03 126
13341.12 122
13342.21 124
13343.30 110
13344.39 115
13345.48 120
13346.58 145
13347.67 137
13348.76 97
13349.85 112
13350.94 137
13352.03 141
13353.12 103
13354.22 111
13355.31 110
13356.40 132
13357.49 112
13358.58 130
13359.68 144
13360.77 105
13361.86 103
13362.95 132
13364.04 132
13365.14 133
13366.23 120
13367.32 110
13368.41 128
13369.51 116
13370.60 99
13371.69 139
13372.78 131
13373.87 141
13374.97 111
13376.06 113
13377.15 130
13378.25 155
13379.34 161
13380.43 128
13381.52 134
13382.62 155
13383.71 121
13384.80 120
13385.90 117
13386.99 109
13388.08 115
13389.17 109
13390.27 117
13391.36 124
13392.45 124
13393.55 117
13394.64 115
13395.73 126
13396.83 137
13397.92 115
13399.02 120
13400.11 116
13401.20 106
13402.30 114
13403.39 116
13404.48 133
13405.58 108
13406.67 136
13407.77 129
13408.86 135
13409.95 143
13411.05 115
13412.14 126
13413.24 110
13414.33 131
13415.42 110
13416.52 141
13417.61 112
13418.71 101
13419.80 109
13420.90 111
13421.99 110
13423.08 118
13424.18 106
13425.27 97
13426.37 112
13427.46 115
13428.56 111
13429.65 114
13430.75 114
13431.84 94
13432.94 114
13434.03 105
13435.13 95
13436.22 111
13437.32 116
13438.41 119
13439.51 107
13440.60 111
13441.70 118
13442.79 119
13443.89 119
13444.98 123
13446.08 104
13447.18 108
13448.27 138
13449.37 128
13450.46 147
13451.56 137
13452.65 125
13453.75 115
13454.85 108
13455.94 118
13457.04 107
13458.13 117
13459.23 111
13460.33 113
13461.42 115
13462.52 136
13463.61 140
13464.71 116
13465.81 116
13466.90 114
13468.00 112
13469.10 131
13470.19 124
13471.29 127
13472.38 119
13473.48 151
13474.58 146
13475.67 132
13476.77 127
13477.87 137
13478.96 200
13480.06 149
13481.16 151
13482.26 128
13483.35 130
13484.45 152
13485.55 125
13486.64 130
13487.74 135
13488.84 134
13489.94 135
13491.03 167
13492.13 139
13493.23 124
13494.32 142
13495.42 148
13496.52 115
13497.62 119
13498.72 145
13499.81 144
13500.91 142
13502.01 159
13503.11 162
13504.20 136
13505.30 158
13506.40 146
13507.50 155
13508.60 150
13509.69 141
13510.79 147
13511.89 136
13512.99 141
13514.09 139
13515.18 141
13516.28 139
13517.38 156
13518.48 141
13519.58 150
13520.68 151
13521.78 125
13522.87 126
13523.97 106
13525.07 117
13526.17 117
13527.27 129
13528.37 118
13529.47 120
13530.57 155
13531.66 139
13532.76 127
13533.86 123
13534.96 139
13536.06 129
13537.16 103
13538.26 105
13539.36 112
13540.46 114
13541.56 130
13542.66 111
13543.76 108
13544.86 119
13545.96 130
13547.05 123
13548.15 123
13549.25 132
13550.35 125
13551.45 125
13552.55 126
13553.65 115
13554.75 105
13555.85 122
13556.95 111
13558.05 99
13559.15 118
13560.25 110
13561.35 109
13562.45 96
13563.55 118
13564.65 118
13565.75 107
13566.85 112
13567.96 111
13569.06 103
13570.16 100
13571.26 111
13572.36 100
13573.46 105
13574.56 89
13575.66 104
13576.76 113
13577.86 133
13578.96 118
13580.06 142
13581.16 114
13582.27 102
13583.37 117
13584.47 125
13585.57 107
13586.67 107
13587.77 120
13588.87 138
13589.97 111
13591.08 105
13592.18 116
13593.28 120
13594.38 121
13595.48 115
13596.58 105
13597.68 106
13598.79 107
13599.89 112
13600.99 114
13602.09 112
13603.19 123
13604.30 123
13605.40 103
13606.50 96
13607.60 112
13608.70 125
13609.81 95
13610.91 104
13612.01 129
13613.11 125
13614.21 102
13615.32 114
13616.42 120
13617.52 106
13618.62 98
13619.73 100
13620.83 98
13621.93 110
13623.03 91
13624.14 117
13625.24 135
13626.34 107
13627.45 115
13628.55 125
13629.65 104
13630.75 103
13631.86 93
13632.96 118
13634.06 118
13635.17 110
13636.27 124
13637.37 123
13638.48 116
13639.58 107
13640.68 121
13641.79 132
13642.89 103
13643.99 103
13645.10 119
13646.20 108
13647.30 109
13648.41 119
13649.51 137
13650.62 120
13651.72 122
13652.82 123
13653.93 118
13655.03 136
13656.14 116
13657.24 114
13658.34 116
13659.45 122
13660.55 112
13661.66 88
13662.76 95
13663.87 87
13664.97 98
13666.07 100
13667.18 127
13668.28 136
13669.39 109
13670.49 101
13671.60 108
13672.70 98
13673.81 107
13674.91 108
13676.02 103
13677.12 133
13678.23 111
13679.33 107
13680.44 108
13681.54 121
13682.65 114
13683.75 121
13684.86 110
13685.96 118
13687.07 102
13688.17 99
13689.28 111
13690.38 106
13691.49 124
13692.59 133
13693.70 106
13694.80 121
13695.91 131
13697.02 132
13698.12 127
13699.23 136
13700.33 129
13701.44 133
13702.55 123
13703.65 119
13704.76 127
13705.86 137
13706.97 110
13708.08 121
13709.18 119
13710.29 119
13711.39 119
13712.50 109
13713.61 104
13714.71 129
13715.82 129
13716.93 115
13718.03 127
13719.14 121
13720.25 115
13721.35 125
13722.46 121
13723.57 127
13724.67 134
13725.78 148
13726.89 156
13727.99 140
13729.10 137
13730.21 152
13731.31 157
13732.42 145
13733.53 124
13734.64 145
13735.74 135
13736.85 129
13737.96 150
13739.07 124
13740.17 147
13741.28 144
13742.39 128
13743.50 132
13744.60 142
13745.71 162
13746.82 151
13747.93 140
13749.03 148
13750.14 169
13751.25 156
13752.36 153
13753.47 154
13754.57 138
13755.68 126
13756.79 135
13757.90 133
13759.01 160
13760.11 145
13761.22 161
13762.33 140
13763.44 129
13764.55 149
13765.66 155
13766.76 158
13767.87 150
13768.98 152
13770.09 155
13771.20 157
13772.31 149
13773.42 175
13774.53 177
13775.63 211
13776.74 202
13777.85 184
13778.96 179
13780.07 201
13781.18 165
13782.29 206
13783.40 212
13784.51 220
13785.62 227
13786.73 219
13787.83 205
13788.94 203
13790.05 195
13791.16 169
13792.27 192
13793.38 171
13794.49 166
13795.60 155
13796.71 143
13797.82 133
13798.93 150
13800.04 151
13801.15 154
13802.26 153
13803.37 136
13804.48 129
13805.59 138
13806.70 121
13807.81 126
13808.92 128
13810.03 154
13811.14 133
13812.25 134
13813.36 135
13814.47 129
13815.58 142
13816.69 144
13817.80 118
13818.91 131
13820.03 137
13821.14 120
13822.25 114
13823.36 124
13824.47 149
13825.58 118
13826.69 102
13827.80 136
13828.91 149
13830.02 139
13831.13 136
13832.25 126
13833.36 127
13834.47 112
13835.58 127
13836.69 138
13837.80 126
13838.91 119
13840.02 115
13841.14 113
13842.25 110
13843.36 124
13844.47 128
13845.58 126
13846.69 132
13847.81 129
13848.92 142
13850.03 158
13851.14 136
13852.25 131
13853.37 124
13854.48 120
13855.59 113
13856.70 126
13857.81 125
13858.93 117
13860.04 136
13861.15 170
13862.26 126
13863.38 123
13864.49 121
13865.60 128
13866.71 131
13867.83 134
13868.94 137
13870.05 152
13871.16 150
13872.28 145
13873.39 146
13874.50 148
13875.61 171
13876.73 131
13877.84 148
13878.95 164
13880.07 170
13881.18 149
13882.29 163
13883.41 160
13884.52 148
13885.63 144
13886.75 132
13887.86 126
13888.97 121
13890.09 104
13891.20 129
13892.31 120
13893.43 121
13894.54 122
13895.65 137
13896.77 137
13897.88 131
13899.00 120
13900.11 127
13901.22 132
13902.34 140
13903.45 157
13904.57 122
13905.68 145
13906.79 129
13907.91 150
13909.02 146
13910.14 127
13911.25 122
13912.37 127
13913.48 111
13914.59 135
13915.71 137
13916.82 128
13917.94 143
13919.05 136
13920.17 123
13921.28 144
13922.40 117
13923.51 99
13924.63 109
13925.74 117
13926.86 98
13927.97 117
13929.09 133
13930.20 132
13931.32 112
13932.43 106
13933.55 109
13934.66 132
13935.78 132
13936.89 105
13938.01 104
13939.12 127
13940.24 123
13941.35 121
13942.47 120
13943.59 104
13944.70 109
13945.82 113
13946.93 111
13948.05 116
13949.16 122
13950.28 112
13951.40 114
13952.51 108
13953.63 115
13954.74 98
13955.86 102
13956.98 114
13958.09 126
13959.21 96
13960.33 102
13961.44 112
13962.56 111
13963.67 113
13964.79 111
13965.91 132
13967.02 128
13968.14 120
13969.26 99
13970.37 103
13971.49 128
13972.61 112
13973.72 112
13974.84 123
13975.96 113
13977.08 114
13978.19 114
13979.31 105
13980.43 110
13981.54 118
13982.66 105
13983.78 101
13984.90 88
13986.01 107
13987.13 96
13988.25 102
13989.37 109
13990.48 128
13991.60 124
13992.72 122
13993.84 114
13994.95 110
13996.07 117
13997.19 108
13998.31 136
13999.42 108
14000.54 109
14001.66 101
14002.78 104
14003.90 111
14005.01 132
14006.13 135
14007.25 122
14008.37 129
14009.49 124
14010.61 109
14011.72 109
14012.84 123
14013.96 117
14015.08 103
14016.20 110
14017.32 103
14018.43 116
14019.55 103
14020.67 116
14021.79 121
14022.91 109
14024.03 100
14025.15 100
14026.27 114
14027.39 117
14028.50 125
14029.62 109
14030.74 132
14031.86 141
14032.98 137
14034.10 140
14035.22 142
14036.34 147
14037.46 110
14038.58 130
14039.70 119
14040.82 114
14041.94 133
14043.06 119
14044.18 127
14045.30 125
14046.41 122
14047.53 119
14048.65 123
14049.77 142
14050.89 117
14052.01 114
14053.13 107
14054.25 114
14055.37 112
14056.49 109
14057.61 111
14058.74 117
14059.86 110
14060.98 107
14062.10 142
14063.22 117
14064.34 114
14065.46 106
14066.58 111
14067.70 116
14068.82 118
14069.94 103
14071.06 114
14072.18 108
14073.30 98
14074.42 106
14075.54 123
14076.66 118
14077.79 103
14078.91 117
14080.03 101
14081.15 105
14082.27 114
14083.39 107
14084.51 106
14085.63 115
14086.76 133
14087.88 163
14089.00 136
14090.12 127
14091.24 122
14092.36 137
14093.48 123
14094.61 144
14095.73 138
14096.85 138
14097.97 123
14099.09 115
14100.22 131
14101.34 124
14102.46 127
14103.58 141
14104.70 125
14105.83 133
14106.95 135
14108.07 157
14109.19 142
14110.31 131
14111.44 149
14112.56 151
14113.68 139
14114.80 134
14115.93 133
14117.05 123
14118.17 121
14119.29 142
14120.42 126
14121.54 117
14122.66 134
14123.79 125
14124.91 134
14126.03 118
14127.15 124
14128.28 118
14129.40 107
14130.52 102
14131.65 110
14132.77 105
14133.89 110
14135.02 102
14136.14 112
14137.26 119
14138.39 109
14139.51 104
14140.63 96
14141.76 113
14142.88 121
14144.00 112
14145.13 115
14146.25 88
14147.38 99
14148.50 109
14149.62 107
14150.75 98
14151.87 100
14152.99 96
14154.12 113
14155.24 125
14156.37 113
14157.49 97
14158.62 104
14159.74 105
14160.86 93
14161.99 84
14163.11 106
14164.24 110
14165.36 100
14166.49 100
14167.61 101
14168.74 109
14169.86 113
14170.99 104
14172.11 93
14173.23 107
14174.36 95
14175.48 101
14176.61 90
14177.73 103
14178.86 85
14179.98 97
14181.11 99
14182.23 106
14183.36 109
14184.49 91
14185.61 98
14186.74 87
14187.86 99
14188.99 87
14190.11 104
14191.24 108
14192.36 89
14193.49 105
14194.61 112
14195.74 101
14196.87 104
14197.99 87
14199.12 92
14200.24 90
14201.37 69
14202.50 85
14203.62 96
14204.75 115
14205.87 84
14207.00 91
14208.13 104
14209.25 102
14210.38 109
14211.50 92
14212.63 97
14213.76 97
14214.88 82
14216.01 87
14217.14 86
14218.26 75
14219.39 84
14220.52 102
14221.64 92
14222.77 94
14223.90 110
14225.02 92
14226.15 112
14227.28 107
14228.41 92
14229.53 84
14230.66 85
14231.79 97
14232.91 98
14234.04 89
14235.17 90
14236.30 85
14237.42 85
14238.55 74
14239.68 84
14240.81 85
14241.93 84
14243.06 86
14244.19 75
14245.32 87
14246.44 73
14247.57 68
14248.70 100
14249.83 82
14250.95 81
14252.08 108
14253.21 91
14254.34 82
14255.47 78
14256.59 82
14257.72 96
14258.85 77
14259.98 83
14261.11 75
14262.24 91
14263.36 79
14264.49 109
14265.62 77
14266.75 79
14267.88 84
14269.01 91
14270.14 101
14271.26 80
14272.39 76
14273.52 73
14274.65 91
14275.78 96
14276.91 100
14278.04 86
14279.17 78
14280.30 85
14281.42 90
14282.55 103
14283.68 77
14284.81 82
14285.94 78
14287.07 94
14288.20 96
14289.33 75
14290.46 70
14291.59 86
14292.72 83
14293.85 99
14294.98 81
14296.11 92
14297.24 82
14298.37 83
14299.50 79
14300.63 69
14301.76 66
14302.89 72
14304.02 85
14305.15 81
14306.28 91
14307.41 83
14308.54 86
14309.67 76
14310.80 78
14311.93 80
14313.06 68
14314.19 74
14315.32 92
14316.45 80
14317.58 58
14318.71 83
14319.84 68
14320.97 70
14322.10 64
14323.23 67
14324.36 78
14325.49 67
14326.63 79
14327.76 70
14328.89 67
14330.02 69
14331.15 91
14332.28 81
14333.41 87
14334.54 90
14335.67 84
14336.81 80
14337.94 80
14339.07 75
14340.20 92
14341.33 80
14342.46 64
14343.59 63
14344.73 66
14345.86 91
14346.99 75
14348.12 78
14349.25 70
14350.38 77
14351.52 88
14352.65 81
14353.78 69
14354.91 59
14356.04 52
14357.18 70
14358.31 70
14359.44 65
14360.57 73
14361.71 75
14362.84 84
14363.97 69
14365.10 71
14366.24 70
14367.37 66
14368.50 56
14369.63 75
14370.77 91
14371.90 78
14373.03 81
14374.16 74
14375.30 65
14376.43 68
14377.56 73
14378.70 73
14379.83 76
14380.96 71
14382.09 75
14383.23 72
14384.36 65
14385.49 65
14386.63 74
14387.76 78
14388.89 93
14390.03 73
14391.16 82
14392.29 65
14393.43 80
14394.56 66
14395.70 66
14396.83 65
14397.96 80
14399.10 78
14400.23 81
14401.36 83
14402.50 97
14403.63 85
14404.77 78
14405.90 65
14407.03 59
14408.17 87
14409.30 94
14410.44 77
14411.57 76
14412.71 82
14413.84 81
14414.97 82
14416.11 67
14417.24 79
14418.38 92
14419.51 83
14420.65 82
14421.78 66
14422.92 78
14424.05 60
14425.19 74
14426.32 73
14427.46 69
14428.59 66
14429.73 72
14430.86 81
14432.00 84
14433.13 82
14434.27 83
14435.40 71
14436.54 68
14437.67 72
14438.81 60
14439.94 69
14441.08 79
14442.21 75
14443.35 64
14444.48 73
14445.62 72
14446.76 67
14447.89 71
14449.03 77
14450.16 71
14451.30 83
14452.43 81
14453.57 81
14454.71 73
14455.84 81
14456.98 84
14458.11 81
14459.25 82
14460.39 70
14461.52 81
14462.66 67
14463.80 87
14464.93 87
14466.07 82
14467.20 92
14468.34 86
14469.48 73
14470.61 66
14471.75 70
14472.89 74
14474.02 76
14475.16 74
14476.30 77
14477.43 88
14478.57 92
14479.71 89
14480.85 65
14481.98 72
14483.12 87
14484.26 83
14485.39 73
14486.53 81
14487.67 76
14488.81 76
14489.94 79
14491.08 98
14492.22 99
14493.36 98
14494.49 96
14495.63 98
14496.77 88
14497.91 65
14499.04 77
14500.18 79
14501.32 85
14502.46 79
14503.59 80
14504.73 88
14505.87 74
14507.01 82
14508.15 91
14509.28 74
14510.42 87
14511.56 79
14512.70 89
14513.84 72
14514.98 89
14516.11 81
14517.25 78
14518.39 65
14519.53 85
14520.67 76
14521.81 90
14522.95 90
14524.08 90
14525.22 77
14526.36 70
14527.50 64
14528.64 67
14529.78 69
14530.92 82
14532.06 68
14533.20 72
14534.33 89
14535.47 82
14536.61 80
14537.75 94
14538.89 84
14540.03 95
14541.17 99
14542.31 84
14543.45 68
14544.59 67
14545.73 82
14546.87 83
14548.01 98
14549.15 87
14550.29 68
14551.43 79
14552.57 69
14553.71 88
14554.85 68
14555.99 80
14557.13 79
14558.27 69
14559.41 72
14560.55 71
14561.69 71
14562.83 75
14563.97 84
14565.11 79
14566.25 78
14567.39 80
14568.53 95
14569.67 105
14570.81 85
14571.95 91
14573.09 76
14574.23 77
14575.37 85
14576.51 92
14577.65 92
14578.79 104
14579.94 96
14581.08 97
14582.22 113
14583.36 93
14584.50 89
14585.64 70
14586.78 77
14587.92 94
14589.06 96
14590.21 82
14591.35 79
14592.49 87
14593.63 104
14594.77 115
14595.91 102
14597.05 99
14598.20 91
14599.34 86
14600.48 97
14601.62 106
14602.76 104
14603.90 93
14605.05 96
14606.19 102
14607.33 112
14608.47 97
14609.61 98
14610.76 127
14611.90 88
14613.04 85
14614.18 92
14615.32 100
14616.47 114
14617.61 112
14618.75 125
14619.89 106
14621.04 94
14622.18 98
14623.32 123
14624.46 118
14625.61 106
14626.75 104
14627.89 132
14629.04 106
14630.18 104
14631.32 108
14632.46 105
14633.61 103
14634.75 98
14635.89 111
14637.04 112
14638.18 100
14639.32 110
14640.47 115
14641.61 131
14642.75 133
14643.90 118
14645.04 119
14646.18 130
14647.33 132
14648.47 160
14649.61 123
14650.76 109
14651.90 125
14653.05 120
14654.19 127
14655.33 116
14656.48 106
14657.62 110
14658.76 105
14659.91 112
14661.05 113
14662.20 92
14663.34 98
14664.49 111
14665.63 103
14666.77 96
14667.92 93
14669.06 86
14670.21 90
14671.35 85
14672.50 87
14673.64 100
14674.79 103
14675.93 99
14677.07 74
14678.22 77
14679.36 97
14680.51 85
14681.65 79
14682.80 95
14683.94 96
14685.09 101
14686.23 78
14687.38 86
14688.52 80
14689.67 79
14690.81 79
14691.96 88
14693.10 84
14694.25 93
14695.40 95
14696.54 71
14697.69 66
14698.83 77
14699.98 87
14701.12 94
14702.27 72
14703.41 69
14704.56 71
14705.71 76
14706.85 83
14708.00 76
14709.14 83
14710.29 74
14711.44 89
14712.58 109
14713.73 76
14714.87 61
14716.02 76
14717.17 71
14718.31 87
14719.46 76
14720.61 79
14721.75 94
14722.90 104
14724.05 75
14725.19 58
14726.34 88
14727.49 83
14728.63 93
14729.78 104
14730.93 73
14732.07 101
14733.22 102
14734.37 100
14735.51 75
14736.66 94
14737.81 94
14738.95 90
14740.10 68
14741.25 77
14742.40 58
14743.54 96
14744.69 89
14745.84 90
14746.99 83
14748.13 70
14749.28 78
14750.43 92
14751.58 77
14752.72 65
14753.87 66
14755.02 68
14756.17 81
14757.31 75
14758.46 72
14759.61 79
14760.76 81
14761.91 88
14763.05 76
14764.20 80
14765.35 72
14766.50 69
14767.65 63
14768.80 63
14769.94 76
14771.09 97
14772.24 86
14773.39 74
14774.54 71
14775.69 88
14776.83 75
14777.98 74
14779.13 57
14780.28 86
14781.43 69
14782.58 94
14783.73 81
14784.88 91
14786.03 72
14787.17 76
14788.32 86
14789.47 83
14790.62 93
14791.77 97
14792.92 96
14794.07 82
14795.22 84
14796.37 88
14797.52 77
14798.67 83
14799.82 80
14800.97 82
14802.12 109
14803.26 87
14804.41 86
14805.56 113
14806.71 112
14807.86 96
14809.01 97
14810.16 88
14811.31 84
14812.46 76
14813.61 84
14814.76 91
14815.91 83
14817.06 96
14818.21 75
14819.36 98
14820.51 97
14821.66 86
14822.82 87
14823.97 65
14825.12 81
14826.27 73
14827.42 84
14828.57 81
14829.72 73
14830.87 74
14832.02 85
14833.17 92
14834.32 84
14835.47 76
14836.62 75
14837.77 65
14838.93 72
14840.08 62
14841.23 78
14842.38 64
14843.53 55
14844.68 57
14845.83 55
14846.98 66
14848.14 57
14849.29 50
14850.44 58
14851.59 62
14852.74 67
14853.89 47
14855.04 58
14856.20 59
14857.35 74
14858.50 77
14859.65 96
14860.80 71
14861.96 87
14863.11 62
14864.26 69
14865.41 50
14866.56 63
14867.72 67
14868.87 71
14870.02 65
14871.17 53
14872.32 53
14873.48 74
14874.63 72
14875.78 66
14876.93 42
14878.09 63
14879.24 64
14880.39 54
14881.54 62
14882.70 64
14883.85 75
14885.00 58
14886.16 53
14887.31 38
14888.46 57
14889.61 68
14890.77 80
14891.92 67
14893.07 56
14894.23 63
14895.38 58
14896.53 77
14897.69 61
14898.84 55
14899.99 57
14901.15 60
14902.30 57
14903.45 64
14904.61 63
14905.76 38
14906.91 50
14908.07 62
14909.22 70
14910.38 60
14911.53 76
14912.68 62
14913.84 92
14914.99 65
14916.15 62
14917.30 68
14918.45 85
14919.61 65
14920.76 59
14921.92 82
14923.07 78
14924.22 56
14925.38 56
14926.53 65
14927.69 66
14928.84 77
14930.00 56
14931.15 67
14932.31 80
14933.46 70
14934.62 55
14935.77 68
14936.93 68
14938.08 73
14939.24 60
14940.39 64
14941.55 78
14942.70 60
14943.86 74
14945.01 57
14946.17 60
14947.32 54
14948.48 68
14949.63 71
14950.79 73
14951.94 63
14953.10 63
14954.25 58
14955.41 58
14956.56 70
14957.72 64
14958.88 53
14960.03 57
14961.19 65
14962.34 68
14963.50 68
14964.65 66
14965.81 75
14966.97 77
14968.12 62
14969.28 63
14970.43 58
14971.59 60
14972.75 68
14973.90 57
14975.06 73
14976.22 53
14977.37 58
14978.53 72
14979.69 60
14980.84 60
14982.00 51
14983.16 66
14984.31 68
14985.47 62
14986.63 53
14987.78 54
14988.94 50
14990.10 70
14991.25 58
14992.41 60
14993.57 72
14994.72 51
14995.88 50
14997.04 62
14998.20 48
14999.35 56
15000.51 77
15001.67 64
15002.82 53
15003.98 56
15005.14 50
15006.30 58
15007.45 60
15008.61 57
15009.77 60
15010.93 49
15012.09 59
15013.24 47
15014.40 72
15015.56 61
15016.72 58
15017.87 68
15019.03 49
15020.19 61
15021.35 67
15022.51 69
15023.67 52
15024.82 48
15025.98 56
15027.14 59
15028.30 45
15029.46 56
15030.62 51
15031.77 55
15032.93 59
15034.09 65
15035.25 70
15036.41 71
15037.57 50
15038.73 63
15039.88 62
15041.04 53
15042.20 54
15043.36 46
15044.52 53
15045.68 49
15046.84 61
15048.00 49
15049.16 45
15050.32 52
15051.47 75
15052.63 64
15053.79 54
15054.95 79
15056.11 61
15057.27 66
15058.43 53
15059.59 67
15060.75 45
15061.91 49
15063.07 47
15064.23 46
15065.39 49
15066.55 52
15067.71 63
15068.87 51
15070.03 53
15071.19 53
15072.35 61
15073.51 56
15074.67 55
15075.83 58
15076.99 60
15078.15 57
15079.31 64
15080.47 59
15081.63 70
15082.79 63
15083.95 51
15085.11 47
15086.27 58
15087.43 61
15088.59 68
15089.76 63
15090.92 49
15092.08 52
15093.24 43
15094.40 61
15095.56 47
15096.72 48
15097.88 57
15099.04 51
15100.20 56
15101.37 48
15102.53 58
15103.69 61
15104.85 64
15106.01 51
15107.17 51
15108.33 64
15109.50 67
15110.66 58
15111.82 53
15112.98 66
15114.14 57
15115.30 58
15116.47 70
15117.63 57
15118.79 51
15119.95 42
15121.11 47
15122.27 39
15123.44 44
15124.60 51
15125.76 42
15126.92 61
15128.09 46
15129.25 57
15130.41 57
15131.57 56
15132.73 51
15133.90 43
15135.06 54
15136.22 54
15137.38 46
15138.55 46
15139.71 46
15140.87 75
15142.04 43
15143.20 52
15144.36 65
15145.52 74
15146.69 63
15147.85 50
15149.01 49
15150.18 46
15151.34 66
15152.50 53
15153.67 57
15154.83 48
15155.99 57
15157.16 35
15158.32 55
15159.48 65
15160.65 48
15161.81 61
15162.97 57
15164.14 43
15165.30 42
15166.46 55
15167.63 76
15168.79 71
15169.95 63
15171.12 48
15172.28 67
15173.45 73
15174.61 48
15175.77 50
15176.94 62
15178.10 54
15179.27 62
15180.43 60
15181.60 55
15182.76 53
15183.92 62
15185.09 53
15186.25 50
15187.42 44
15188.58 62
15189.75 55
15190.91 56
15192.08 47
15193.24 46
15194.41 66
15195.57 63
15196.74 53
15197.90 54
15199.07 68
15200.23 57
15201.40 66
15202.56 62
15203.73 69
15204.89 52
15206.06 69
15207.22 44
15208.39 81
15209.55 59
15210.72 62
15211.88 68
15213.05 58
15214.21 58
15215.38 62
15216.54 75
15217.71 53
15218.88 47
15220.04 56
15221.21 52
15222.37 46
15223.54 66
15224.71 57
15225.87 63
15227.04 56
15228.20 72
15229.37 52
15230.54 51
15231.70 55
15232.87 68
15234.03 58
15235.20 39
15236.37 70
15237.53 70
15238.70 62
15239.87 53
15241.03 62
15242.20 60
15243.37 60
15244.53 56
15245.70 53
15246.87 55
15248.03 60
15249.20 51
15250.37 60
15251.53 60
15252.70 60
15253.87 57
15255.04 52
15256.20 59
15257.37 52
15258.54 53
15259.70 46
15260.87 54
15262.04 56
15263.21 55
15264.37 47
15265.54 57
15266.71 55
15267.88 68
15269.04 61
15270.21 47
15271.38 44
15272.55 47
15273.72 45
15274.88 45
15276.05 50
15277.22 60
15278.39 70
15279.56 52
15280.72 62
15281.89 61
15283.06 49
15284.23 60
15285.40 51
15286.56 59
15287.73 37
15288.90 45
15290.07 47
15291.24 56
15292.41 45
15293.58 55
15294.74 39
15295.91 59
15297.08 34
15298.25 48
15299.42 63
15300.59 37
15301.76 64
15302.93 49
15304.09 72
15305.26 52
15306.43 54
15307.60 52
15308.77 51
15309.94 51
15311.11 50
15312.28 50
15313.45 56
15314.62 49
15315.79 54
15316.96 49
15318.13 59
15319.30 63
15320.46 62
15321.63 52
15322.80 62
15323.97 50
15325.14 57
15326.31 61
15327.48 55
15328.65 61
15329.82 50
15330.99 42
15332.16 38
15333.33 44
15334.50 50
15335.67 62
15336.84 65
15338.01 60
15339.18 55
15340.36 61
15341.53 64
15342.70 54
15343.87 53
15345.04 58
15346.21 52
15347.38 43
15348.55 58
15349.72 61
15350.89 59
15352.06 56
15353.23 56
15354.40 63
15355.57 70
15356.75 75
15357.92 67
15359.09 57
15360.26 49
15361.43 61
15362.60 51
15363.77 61
15364.94 47
15366.11 59
15367.29 48
15368.46 55
15369.63 48
15370.80 50
15371.97 55
15373.14 55
15374.32 56
15375.49 50
15376.66 52
15377.83 37
15379.00 47
15380.17 49
15381.35 62
15382.52 38
15383.69 55
15384.86 50
15386.03 66
15387.21 50
15388.38 56
15389.55 59
15390.72 59
15391.90 58
15393.07 46
15394.24 62
15395.41 64
15396.59 53
15397.76 47
15398.93 57
15400.10 49
15401.28 64
15402.45 55
15403.62 49
15404.79 48
15405.97 49
15407.14 45
15408.31 54
15409.49 42
15410.66 47
15411.83 46
15413.01 55
15414.18 43
15415.35 42
15416.53 60
15417.70 58
15418.87 48
15420.05 45
15421.22 46
15422.39 47
15423.57 68
15424.74 73
15425.91 50
15427.09 44
15428.26 80
15429.43 66
15430.61 63
15431.78 51
15432.96 51
15434.13 62
15435.30 48
15436.48 40
15437.65 46
15438.83 42
15440.00 63
15441.17 77
15442.35 53
15443.52 46
15444.70 44
15445.87 52
15447.05 47
15448.22 38
15449.40 50
15450.57 56
15451.75 67
15452.92 55
15454.09 74
15455.27 49
15456.44 62
15457.62 50
15458.79 48
15459.97 48
15461.14 61
15462.32 66
15463.49 44
15464.67 43
15465.84 57
15467.02 48
15468.19 45
15469.37 35
15470.55 51
15471.72 67
15472.90 53
15474.07 69
15475.25 42
15476.42 56
15477.60 55
15478.77 62
15479.95 64
15481.13 51
15482.30 51
15483.48 40
15484.65 44
15485.83 52
15487.00 53
15488.18 40
15489.36 59
15490.53 59
15491.71 52
15492.89 48
15494.06 44
15495.24 57
15496.41 51
15497.59 59
15498.77 66
15499.94 58
15501.12 51
15502.30 42
15503.47 35
15504.65 57
15505.83 46
15507.00 56
15508.18 55
15509.36 48
15510.53 53
15511.71 51
15512.89 67
15514.06 63
15515.24 53
15516.42 66
15517.60 62
15518.77 42
15519.95 48
15521.13 40
15522.30 54
15523.48 53
15524.66 45
15525.84 50
15527.01 52
15528.19 52
15529.37 59
15530.55 51
15531.73 44
15532.90 40
15534.08 56
15535.26 59
15536.44 51
15537.61 64
15538.79 51
15539.97 53
15541.15 50
15542.33 50
15543.50 65
15544.68 54
15545.86 52
15547.04 50
15548.22 51
15549.40 50
15550.57 48
15551.75 57
15552.93 53
15554.11 37
15555.29 45
15556.47 51
15557.65 49
15558.82 49
15560.00 44
15561.18 47
15562.36 52
15563.54 39
15564.72 50
15565.90 42
15567.08 66
15568.26 66
15569.43 67
15570.61 69
15571.79 57
15572.97 61
15574.15 51
15575.33 50
15576.51 45
15577.69 51
15578.87 63
15580.05 81
15581.23 50
15582.41 63
15583.59 54
15584.77 55
15585.95 46
15587.13 50
15588.31 66
15589.49 60
15590.67 57
15591.85 47
15593.03 51
15594.21 52
15595.39 54
15596.57 52
15597.75 70
15598.93 73
15600.11 61
15601.29 69
15602.47 60
15603.65 61
15604.83 50
15606.01 50
15607.19 43
15608.37 62
15609.55 57
15610.73 51
15611.91 61
15613.09 56
15614.27 57
15615.45 50
15616.64 42
15617.82 68
15619.00 65
15620.18 53
15621.36 47
15622.54 52
15623.72 43
15624.90 40
15626.08 56
15627.27 59
15628.45 68
15629.63 60
15630.81 58
15631.99 57
15633.17 64
15634.35 69
15635.54 59
15636.72 56
15637.90 59
15639.08 47
15640.26 60
15641.45 51
15642.63 58
15643.81 61
15644.99 53
15646.17 63
15647.36 66
15648.54 66
15649.72 49
15650.90 57
15652.08 57
15653.27 69
15654.45 62
15655.63 64
15656.81 65
15658.00 51
15659.18 47
15660.36 61
15661.54 48
15662.73 63
15663.91 87
15665.09 64
15666.27 60
15667.46 51
15668.64 72
15669.82 71
15671.01 67
15672.19 52
15673.37 48
15674.56 74
15675.74 84
15676.92 68
15678.10 56
15679.29 61
15680.47 52
15681.65 64
15682.84 62
15684.02 56
15685.21 63
15686.39 59
15687.57 61
15688.76 81
15689.94 67
15691.12 65
15692.31 63
15693.49 50
15694.67 48
15695.86 58
15697.04 51
15698.23 50
15699.41 45
15700.59 60
15701.78 57
15702.96 51
15704.15 55
15705.33 42
15706.52 51
15707.70 54
15708.88 64
15710.07 41
15711.25 47
15712.44 62
15713.62 50
15714.81 49
15715.99 54
15717.18 52
15718.36 64
15719.55 78
15720.73 42
15721.92 73
15723.10 59
15724.29 55
15725.47 39
15726.66 50
15727.84 75
15729.03 87
15730.21 84
15731.40 70
15732.58 70
15733.77 60
15734.95 71
15736.14 73
15737.32 62
15738.51 50
15739.69 53
15740.88 61
15742.07 74
15743.25 70
15744.44 60
15745.62 75
15746.81 70
15747.99 64
15749.18 54
15750.37 62
15751.55 68
15752.74 56
15753.93 52
15755.11 64
15756.30 54
15757.48 65
15758.67 57
15759.86 58
15761.04 50
15762.23 71
15763.42 59
15764.60 73
15765.79 45
15766.98 54
15768.16 61
15769.35 64
15770.54 64
15771.72 61
15772.91 55
15774.10 59
15775.28 59
15776.47 63
15777.66 70
15778.84 53
15780.03 66
15781.22 65
15782.41 71
15783.59 73
15784.78 54
15785.97 62
15787.15 64
15788.34 72
15789.53 94
15790.72 68
15791.90 65
15793.09 85
15794.28 67
15795.47 56
15796.65 40
15797.84 68
15799.03 61
15800.22 72
15801.41 56
15802.59 68
15803.78 80
15804.97 49
15806.16 56
15807.35 56
15808.53 50
15809.72 62
15810.91 66
15812.10 62
15813.29 62
15814.48 47
15815.66 46
15816.85 47
15818.04 55
15819.23 52
15820.42 64
15821.61 60
15822.80 49
15823.98 54
15825.17 55
15826.36 69
15827.55 56
15828.74 55
15829.93 78
15831.12 49
15832.31 48
15833.50 44
15834.69 55
15835.87 45
15837.06 48
15838.25 45
15839.44 54
15840.63 59
15841.82 63
15843.01 59
15844.20 69
15845.39 40
15846.58 64
15847.77 62
15848.96 50
15850.15 64
15851.34 60
15852.53 62
15853.72 46
15854.91 36
15856.10 72
15857.29 59
15858.48 56
15859.67 45
15860.86 54
15862.05 78
15863.24 76
15864.43 71
15865.62 74
15866.81 75
15868.00 80
15869.19 60
15870.38 68
15871.57 59
15872.76 57
15873.95 58
15875.14 62
15876.33 47
15877.52 60
15878.72 58
15879.91 52
15881.10 45
15882.29 62
15883.48 61
15884.67 66
15885.86 59
15887.05 59
15888.24 66
15889.43 71
15890.63 71
15891.82 59
15893.01 48
15894.20 52
15895.39 58
15896.58 69
15897.77 66
15898.97 67
15900.16 61
15901.35 59
15902.54 81
15903.73 58
15904.92 42
15906.12 63
15907.31 65
15908.50 61
15909.69 56
15910.88 53
15912.08 60
15913.27 61
15914.46 56
15915.65 54
15916.85 57
15918.04 63
15919.23 65
15920.42 83
15921.61 59
15922.81 43
15924.00 67
15925.19 52
15926.38 45
15927.58 54
15928.77 65
15929.96 66
15931.16 55
15932.35 77
15933.54 54
15934.73 61
15935.93 83
15937.12 61
15938.31 68
15939.51 67
15940.70 50
15941.89 48
15943.09 63
15944.28 62
15945.47 75
15946.67 67
15947.86 60
15949.05 49
15950.25 62
15951.44 61
15952.63 54
15953.83 44
15955.02 49
15956.21 49
15957.41 47
15958.60 56
15959.80 50
15960.99 65
15962.18 60
15963.38 53
15964.57 41
15965.77 57
15966.96 45
15968.15 62
15969.35 54
15970.54 65
15971.74 57
15972.93 68
15974.13 62
15975.32 45
15976.51 47
15977.71 64
15978.90 53
15980.10 45
15981.29 52
15982.49 72
15983.68 60
15984.88 50
15986.07 64
15987.27 52
15988.46 73
15989.66 67
15990.85 54
15992.05 57
15993.24 48
15994.44 59
15995.63 57
15996.83 57
15998.02 56
15999.22 71
16000.41 61
16001.61 49
16002.80 40
16004.00 46
16005.20 36
16006.39 72
16007.59 76
16008.78 61
16009.98 66
16011.17 52
16012.37 59
16013.57 61
16014.76 45
16015.96 57
16017.15 63
16018.35 61
16019.55 53
16020.74 53
16021.94 48
16023.13 42
16024.33 66
16025.53 53
16026.72 70
16027.92 59
16029.12 56
16030.31 50
16031.51 51
16032.71 38
16033.90 48
16035.10 47
16036.30 54
16037.49 52
16038.69 44
16039.89 58
16041.08 47
16042.28 57
16043.48 47
16044.67 50
16045.87 58
16047.07 63
16048.27 53
16049.46 52
16050.66 51
16051.86 53
16053.06 55
16054.25 61
16055.45 56
16056.65 46
16057.84 64
16059.04 50
16060.24 55
16061.44 60
16062.64 76
16063.83 62
16065.03 51
16066.23 45
16067.43 54
16068.62 54
16069.82 68
16071.02 49
16072.22 39
16073.42 61
16074.62 57
16075.81 55
16077.01 39
16078.21 49
16079.41 59
16080.61 50
16081.81 39
16083.00 45
16084.20 46
16085.40 55
16086.60 65
16087.80 67
16089.00 59
16090.20 57
16091.39 55
16092.59 51
16093.79 53
16094.99 45
16096.19 44
16097.39 53
16098.59 49
16099.79 41
16100.99 46
16102.19 48
16103.38 53
16104.58 51
16105.78 54
16106.98 54
16108.18 47
16109.38 40
16110.58 39
16111.78 40
16112.98 50
16114.18 58
16115.38 37
16116.58 43
16117.78 36
16118.98 53
16120.18 45
16121.38 45
16122.58 35
16123.78 42
16124.98 49
16126.18 49
16127.38 33
16128.58 47
16129.78 48
16130.98 41
16132.18 44
16133.38 40
16134.58 45
16135.78 67
16136.98 56
16138.18 52
16139.38 49
16140.58 63
16141.78 44
16142.98 49
16144.19 45
16145.39 41
16146.59 43
16147.79 50
16148.99 38
16150.19 52
16151.39 48
16152.59 51
16153.79 43
16154.99 51
16156.20 43
16157.40 58
16158.60 61
16159.80 47
16161.00 45
16162.20 28
16163.40 42
16164.61 57
16165.81 52
16167.01 47
16168.21 56
16169.41 50
16170.61 46
16171.82 42
16173.02 59
16174.22 41
16175.42 48
16176.62 43
16177.82 49
16179.03 42
16180.23 41
16181.43 43
16182.63 42
16183.84 57
16185.04 45
16186.24 48
16187.44 43
16188.65 36
16189.85 40
16191.05 58
16192.25 31
16193.46 46
16194.66 47
16195.86 55
16197.06 47
16198.27 46
16199.47 62
16200.67 48
16201.87 56
16203.08 56
16204.28 46
16205.48 42
16206.69 43
16207.89 60
16209.09 46
16210.30 39
16211.50 52
16212.70 55
16213.91 34
16215.11 43
16216.31 51
16217.52 53
16218.72 34
16219.92 45
16221.13 47
16222.33 59
16223.53 45
16224.74 36
16225.94 49
16227.15 50
16228.35 44
16229.55 54
16230.76 58
16231.96 64
16233.17 57
16234.37 49
16235.57 62
16236.78 47
16237.98 62
16239.19 60
16240.39 52
16241.60 46
16242.80 36
16244.00 41
16245.21 57
16246.41 39
16247.62 49
16248.82 62
16250.03 52
16251.23 42
16252.44 48
16253.64 56
16254.85 45
16256.05 50
16257.26 49
16258.46 43
16259.67 41
16260.87 57
16262.08 51
16263.28 46
16264.49 47
16265.69 61
16266.90 54
16268.10 64
16269.31 64
16270.51 54
16271.72 52
16272.93 58
16274.13 40
16275.34 51
16276.54 54
16277.75 59
16278.95 60
16280.16 67
16281.37 49
16282.57 59
16283.78 70
16284.98 61
16286.19 48
16287.40 52
16288.60 58
16289.81 50
16291.01 64
16292.22 64
16293.43 63
16294.63 54
16295.84 60
16297.05 52
16298.25 69
16299.46 62
16300.67 63
16301.87 67
16303.08 58
16304.29 53
16305.49 67
16306.70 63
16307.91 58
16309.11 78
16310.32 49
16311.53 66
16312.73 60
16313.94 66
16315.15 49
16316.36 60
16317.56 58
16318.77 49
16319.98 58
16321.19 67
16322.39 71
16323.60 53
16324.81 62
16326.02 49
16327.22 61
16328.43 66
16329.64 56
16330.85 50
16332.05 52
16333.26 64
16334.47 63
16335.68 62
16336.88 43
16338.09 42
16339.30 45
16340.51 48
16341.72 53
16342.93 51
16344.13 51
16345.34 53
16346.55 55
16347.76 55
16348.97 40
16350.18 48
16351.38 45
16352.59 51
16353.80 57
16355.01 40
16356.22 46
16357.43 63
16358.64 59
16359.84 58
16361.05 37
16362.26 48
16363.47 50
16364.68 47
16365.89 39
16367.10 33
16368.31 38
16369.52 50
16370.73 49
16371.93 52
16373.14 53
16374.35 48
16375.56 55
16376.77 48
16377.98 52
16379.19 48
16380.40 41
16381.61 50
16382.82 48
16384.03 45
16385.24 36
16386.45 65
16387.66 54
16388.87 53
16390.08 40
16391.29 67
16392.50 53
16393.71 39
16394.92 48
16396.13 53
16397.34 53
16398.55 66
16399.76 39
16400.97 41
16402.18 47
16403.39 43
16404.60 59
16405.81 45
16407.02 55
16408.23 53
16409.44 69
16410.65 51
16411.86 40
16413.08 40
16414.29 49
16415.50 48
16416.71 47
16417.92 42
16419.13 52
16420.34 52
16421.55 45
16422.76 43
16423.97 45
16425.19 44
16426.40 36
16427.61 51
16428.82 46
16430.03 33
16431.24 31
16432.45 49
16433.67 52
16434.88 52
16436.09 54
16437.30 56
16438.51 55
16439.72 47
16440.94 45
16442.15 39
16443.36 48
16444.57 37
16445.78 44
16446.99 52
16448.21 51
16449.42 58
16450.63 70
16451.84 42
16453.06 37
16454.27 33
16455.48 42
16456.69 43
16457.90 50
16459.12 56
16460.33 41
16461.54 45
16462.75 43
16463.97 51
16465.18 39
16466.39 42
16467.61 41
16468.82 54
16470.03 44
16471.24 32
16472.46 49
16473.67 60
16474.88 50
16476.10 43
16477.31 46
16478.52 49
16479.74 48
16480.95 37
16482.16 51
16483.38 55
16484.59 52
16485.80 60
16487.02 43
16488.23 35
16489.44 39
16490.66 38
16491.87 47
16493.08 43
16494.30 47
16495.51 45
16496.73 38
16497.94 33
16499.15 38
16500.37 52
16501.58 47
16502.80 60
16504.01 36
16505.22 46
16506.44 47
16507.65 51
16508.87 46
16510.08 52
16511.30 44
16512.51 45
16513.72 46
16514.94 55
16516.15 36
16517.37 48
16518.58 50
16519.80 46
16521.01 45
16522.23 46
16523.44 44
16524.66 50
16525.87 56
16527.09 55
16528.30 42
16529.52 37
16530.73 57
16531.95 44
16533.16 30
16534.38 35
16535.59 49
16536.81 44
16538.02 34
16539.24 56
16540.45 48
16541.67 56
16542.89 42
16544.10 52
16545.32 43
16546.53 38
16547.75 43
16548.96 48
16550.18 46
16551.40 41
16552.61 40
16553.83 55
16555.04 53
16556.26 56
16557.48 47
16558.69 45
16559.91 40
16561.12 34
16562.34 38
16563.56 55
16564.77 37
16565.99 38
16567.21 63
16568.42 58
16569.64 59
16570.86 50
16572.07 46
16573.29 47
16574.51 43
16575.72 54
16576.94 38
16578.16 53
16579.37 42
16580.59 47
16581.81 39
16583.02 43
16584.24 32
16585.46 40
16586.68 31
16587.89 33
16589.11 48
16590.33 50
16591.54 47
16592.76 57
16593.98 52
16595.20 41
16596.41 52
16597.63 63
16598.85 43
16600.07 44
16601.29 42
16602.50 44
16603.72 55
16604.94 42
16606.16 48
16607.37 39
16608.59 37
16609.81 36
16611.03 45
16612.25 49
16613.46 27
16614.68 38
16615.90 48
16617.12 60
16618.34 45
16619.56 33
16620.77 33
16621.99 30
16623.21 49
16624.43 44
16625.65 47
16626.87 55
16628.09 45
16629.30 40
16630.52 48
16631.74 40
16632.96 48
16634.18 43
16635.40 40
16636.62 47
16637.84 36
16639.06 54
16640.28 49
16641.49 43
16642.71 49
16643.93 50
16645.15 44
16646.37 34
16647.59 53
16648.81 52
16650.03 47
16651.25 48
16652.47 46
16653.69 47
16654.91 43
16656.13 48
16657.35 52
16658.57 50
16659.79 39
16661.01 62
16662.23 45
16663.45 44
16664.67 45
16665.89 37
16667.11 50
16668.33 36
16669.55 41
16670.77 44
16671.99 56
16673.21 42
16674.43 51
16675.65 45
16676.87 53
16678.09 49
16679.31 43
16680.53 30
16681.75 38
16682.97 42
16684.19 37
16685.42 40
16686.64 55
16687.86 54
16689.08 56
16690.30 44
16691.52 35
16692.74 48
16693.96 29
16695.18 67
16696.40 45
16697.63 39
16698.85 36
16700.07 33
16701.29 44
16702.51 44
16703.73 45
16704.95 40
16706.18 32
16707.40 44
16708.62 47
16709.84 48
16711.06 46
16712.28 37
16713.51 38
16714.73 36
16715.95 42
16717.17 49
16718.39 54
16719.62 44
16720.84 40
16722.06 36
16723.28 33
16724.50 38
16725.73 44
16726.95 40
16728.17 40
16729.39 61
16730.62 48
16731.84 55
16733.06 49
16734.28 46
16735.51 51
16736.73 46
16737.95 47
16739.18 57
16740.40 61
16741.62 43
16742.84 43
16744.07 43
16745.29 48
16746.51 39
16747.74 42
16748.96 40
16750.18 44
16751.41 43
16752.63 53
16753.85 31
16755.08 45
16756.30 47
16757.52 49
16758.75 50
16759.97 37
16761.19 48
16762.42 56
16763.64 46
16764.86 64
16766.09 62
16767.31 35
16768.54 50
16769.76 44
16770.98 41
16772.21 36
16773.43 56
16774.66 45
16775.88 33
16777.10 33
16778.33 45
16779.55 45
16780.78 44
16782.00 50
16783.22 43
16784.45 37
16785.67 33
16786.90 41
16788.12 36
16789.35 48
16790.57 62
16791.80 49
16793.02 51
16794.25 32
16795.47 55
16796.70 41
16797.92 68
16799.15 42
16800.37 43
16801.60 54
16802.82 55
16804.05 40
16805.27 42
16806.50 44
16807.72 49
16808.95 36
16810.17 44
16811.40 46
16812.62 53
16813.85 39
16815.07 53
16816.30 40
16817.53 42
16818.75 45
16819.98 49
16821.20 54
16822.43 50
16823.65 63
16824.88 39
16826.11 42
16827.33 43
16828.56 37
16829.78 30
16831.01 42
16832.24 48
16833.46 61
16834.69 54
16835.92 47
16837.14 34
16838.37 40
16839.60 40
16840.82 33
16842.05 45
16843.27 51
16844.50 43
16845.73 35
16846.96 47
16848.18 41
16849.41 56
16850.64 46
16851.86 38
16853.09 44
16854.32 62
16855.54 42
16856.77 39
16858.00 38
16859.22 46
16860.45 41
16861.68 45
16862.91 39
16864.13 47
16865.36 46
16866.59 33
16867.82 39
16869.04 24
16870.27 44
16871.50 48
16872.73 45
16873.95 34
16875.18 51
16876.41 40
16877.64 30
16878.87 49
16880.09 46
16881.32 41
16882.55 44
16883.78 49
16885.01 59
16886.23 61
16887.46 56
16888.69 63
16889.92 79
16891.15 49
16892.38 48
16893.60 59
16894.83 50
16896.06 64
16897.29 59
16898.52 58
16899.75 54
16900.98 50
16902.20 54
16903.43 25
16904.66 52
16905.89 44
16907.12 43
16908.35 32
16909.58 39
16910.81 45
16912.04 65
16913.26 46
16914.49 24
16915.72 38
16916.95 33
16918.18 31
16919.41 49
16920.64 43
16921.87 38
16923.10 58
16924.33 40
16925.56 61
16926.79 40
16928.02 50
16929.25 49
16930.48 41
16931.71 40
16932.94 35
16934.17 36
16935.40 40
16936.63 40
16937.86 30
16939.09 53
16940.32 46
16941.55 37
16942.78 54
16944.01 49
16945.24 55
16946.47 35
16947.70 40
16948.93 42
16950.16 53
16951.39 39
16952.62 61
16953.85 51
16955.08 37
16956.31 34
16957.54 41
16958.77 52
16960.01 42
16961.24 49
16962.47 42
16963.70 48
16964.93 48
16966.16 42
16967.39 45
16968.62 53
16969.85 46
16971.08 47
16972.32 40
16973.55 44
16974.78 42
16976.01 47
16977.24 42
16978.47 35
16979.70 42
16980.94 53
16982.17 38
16983.40 56
16984.63 45
16985.86 59
16987.10 54
16988.33 41
16989.56 43
16990.79 38
16992.02 33
16993.26 45
16994.49 29
16995.72 30
16996.95 44
16998.18 52
16999.42 68
17000.65 54
17001.88 58
17003.11 47
17004.35 40
17005.58 48
17006.81 41
17008.04 36
17009.28 39
17010.51 51
17011.74 55
17012.97 46
17014.21 37
17015.44 32
17016.67 36
17017.91 36
17019.14 35
17020.37 42
17021.60 47
17022.84 37
17024.07 39
17025.30 37
17026.54 43
17027.77 51
17029.00 35
17030.24 35
17031.47 34
17032.70 40
17033.94 41
17035.17 64
17036.41 51
17037.64 37
17038.87 42
17040.11 50
17041.34 45
17042.57 35
17043.81 48
17045.04 40
17046.28 41
17047.51 45
17048.74 37
17049.98 42
17051.21 36
17052.45 35
17053.68 40
17054.92 39
17056.15 40
17057.38 42
17058.62 41
17059.85 35
17061.09 30
17062.32 44
17063.56 45
17064.79 44
17066.03 31
17067.26 43
17068.50 40
17069.73 39
17070.97 31
17072.20 36
17073.44 47
17074.67 42
17075.91 41
17077.14 40
17078.38 43
17079.61 38
17080.85 39
17082.08 50
17083.32 42
17084.55 45
17085.79 38
17087.02 41
17088.26 35
17089.49 42
17090.73 40
17091.97 40
17093.20 44
17094.44 26
17095.67 26
17096.91 50
17098.14 50
17099.38 41
17100.62 42
17101.85 44
17103.09 49
17104.32 32
17105.56 29
17106.80 39
17108.03 39
17109.27 49
17110.51 41
17111.74 34
17112.98 36
17114.21 43
17115.45 39
17116.69 34
17117.92 35
17119.16 42
17120.40 48
17121.63 46
17122.87 40
17124.11 39
17125.34 41
17126.58 55
17127.82 45
17129.06 62
17130.29 41
17131.53 46
17132.77 47
17134.00 52
17135.24 40
17136.48 42
17137.72 45
17138.95 46
17140.19 44
17141.43 26
17142.67 40
17143.90 46
17145.14 47
17146.38 27
17147.62 35
17148.85 50
17150.09 40
17151.33 35
17152.57 40
17153.80 31
17155.04 47
17156.28 54
17157.52 35
17158.76 55
17159.99 44
17161.23 43
17162.47 42
17163.71 35
17164.95 53
17166.19 47
17167.42 32
17168.66 32
17169.90 33
17171.14 42
17172.38 47
17173.62 40
17174.86 29
17176.09 32
17177.33 41
17178.57 26
17179.81 28
17181.05 27
17182.29 35
17183.53 36
17184.77 40
17186.01 26
17187.24 31
17188.48 30
17189.72 45
17190.96 32
17192.20 35
17193.44 28
17194.68 52
17195.92 61
17197.16 39
17198.40 41
17199.64 42
17200.88 48
17202.12 44
17203.36 40
17204.60 55
17205.84 55
17207.08 51
17208.32 37
17209.56 44
17210.80 38
17212.04 55
17213.28 46
17214.52 48
17215.76 29
17217.00 37
17218.24 42
17219.48 51
17220.72 40
17221.96 43
17223.20 55
17224.44 65
17225.68 60
17226.92 75
17228.16 52
17229.40 46
17230.64 55
17231.88 37
17233.12 49
17234.36 33
17235.60 39
17236.85 33
17238.09 29
17239.33 32
17240.57 44
17241.81 43
17243.05 32
17244.29 28
17245.53 49
17246.77 38
17248.02 36
17249.26 48
17250.50 45
17251.74 43
17252.98 55
17254.22 40
17255.46 29
17256.71 37
17257.95 38
17259.19 42
17260.43 42
17261.67 38
17262.91 32
17264.16 46
17265.40 45
17266.64 52
17267.88 34
17269.12 43
17270.37 36
17271.61 31
17272.85 49
17274.09 31
17275.34 27
17276.58 42
17277.82 28
17279.06 32
17280.30 32
17281.55 37
17282.79 35
17284.03 27
17285.27 30
17286.52 29
17287.76 35
17289.00 53
17290.25 44
17291.49 39
17292.73 34
17293.97 39
17295.22 41
17296.46 39
17297.70 39
17298.95 32
17300.19 37
17301.43 35
17302.68 31
17303.92 44
17305.16 29
17306.41 39
17307.65 35
17308.89 36
17310.14 38
17311.38 40
17312.62 33
17313.87 29
17315.11 29
17316.36 29
17317.60 41
17318.84 31
17320.09 37
17321.33 33
17322.58 37
17323.82 40
17325.06 35
17326.31 40
17327.55 45
17328.80 35
17330.04 41
17331.28 39
17332.53 46
17333.77 53
17335.02 42
17336.26 35
17337.51 31
17338.75 27
17340.00 26
17341.24 24
17342.48 30
17343.73 28
17344.97 32
17346.22 45
17347.46 31
17348.71 27
17349.95 39
17351.20 47
17352.44 57
17353.69 44
17354.93 31
17356.18 43
17357.42 39
17358.67 51
17359.92 44
17361.16 46
17362.41 37
17363.65 39
17364.90 28
17366.14 36
17367.39 41
17368.63 50
17369.88 36
17371.13 47
17372.37 30
17373.62 44
17374.86 47
17376.11 48
17377.35 38
17378.60 31
17379.85 51
17381.09 48
17382.34 44
17383.59 41
17384.83 36
17386.08 26
17387.32 30
17388.57 38
17389.82 53
17391.06 25
17392.31 30
17393.56 32
17394.80 42
17396.05 35
17397.30 27
17398.54 30
17399.79 43
17401.04 45
17402.28 44
17403.53 39
17404.78 44
17406.02 44
17407.27 56
17408.52 38
17409.77 28
17411.01 34
17412.26 41
17413.51 48
17414.75 35
17416.00 41
17417.25 65
17418.50 46
17419.74 33
17420.99 35
17422.24 36
17423.49 49
17424.73 48
17425.98 53
17427.23 42
17428.48 44
17429.73 46
17430.97 42
17432.22 44
17433.47 39
17434.72 52
17435.97 46
17437.21 35
17438.46 38
17439.71 36
17440.96 51
17442.21 30
17443.45 26
17444.70 45
17445.95 41
17447.20 41
17448.45 53
17449.70 37
17450.95 46
17452.19 42
17453.44 40
17454.69 40
17455.94 30
17457.19 29
17458.44 35
17459.69 34
17460.94 39
17462.19 31
17463.43 48
17464.68 49
17465.93 40
17467.18 42
17468.43 35
17469.68 45
17470.93 36
17472.18 40
17473.43 39
17474.68 42
17475.93 42
17477.18 47
17478.43 47
17479.68 52
17480.93 41
17482.18 31
17483.43 44
17484.68 32
17485.93 31
17487.17 39
17488.42 38
17489.67 39
17490.92 37
17492.18 54
17493.43 47
17494.68 40
17495.93 38
17497.18 37
17498.43 38
17499.68 47
17500.93 58
17502.18 44
17503.43 42
17504.68 40
17505.93 38
17507.18 29
17508.43 42
17509.68 40
17510.93 41
17512.18 45
17513.43 37
17514.68 44
17515.94 45
17517.19 46
17518.44 42
17519.69 35
17520.94 41
17522.19 48
17523.44 52
17524.69 45
17525.94 46
17527.20 42
17528.45 36
17529.70 28
17530.95 48
17532.20 41
17533.45 41
17534.70 40
17535.96 47
17537.21 51
17538.46 43
17539.71 37
17540.96 47
17542.22 44
17543.47 40
17544.72 44
17545.97 48
17547.22 56
17548.48 42
17549.73 52
17550.98 45
17552.23 43
17553.48 39
17554.74 47
17555.99 43
17557.24 46
17558.49 38
17559.75 43
17561.00 37
17562.25 45
17563.50 51
17564.76 38
17566.01 37
17567.26 53
17568.52 42
17569.77 38
17571.02 46
17572.27 37
17573.53 43
17574.78 43
17576.03 34
17577.29 35
17578.54 49
17579.79 47
17581.05 44
17582.30 37
17583.55 44
17584.81 51
17586.06 55
17587.31 54
17588.57 37
17589.82 34
17591.07 40
17592.33 33
17593.58 44
17594.83 60
17596.09 48
17597.34 44
17598.60 44
17599.85 53
17601.10 44
17602.36 38
17603.61 54
17604.87 43
17606.12 33
17607.37 42
17608.63 43
17609.88 39
17611.14 32
17612.39 36
17613.65 34
17614.90 52
17616.16 41
17617.41 38
17618.66 39
17619.92 50
17621.17 50
17622.43 37
17623.68 33
17624.94 46
17626.19 47
17627.45 47
17628.70 49
17629.96 35
17631.21 45
17632.47 42
17633.72 46
17634.98 37
17636.23 36
17637.49 60
17638.74 45
17640.00 40
17641.26 58
17642.51 55
17643.77 47
17645.02 46
17646.28 34
17647.53 33
17648.79 34
17650.04 38
17651.30 33
17652.56 47
17653.81 50
17655.07 39
17656.32 43
17657.58 29
17658.84 36
17660.09 28
17661.35 39
17662.60 40
17663.86 43
17665.12 33
17666.37 36
17667.63 42
17668.89 47
17670.14 41
17671.40 62
17672.66 55
17673.91 37
17675.17 44
17676.43 43
17677.68 53
17678.94 42
17680.20 48
17681.45 42
17682.71 37
17683.97 50
17685.22 40
17686.48 38
17687.74 34
17688.99 30
17690.25 37
17691.51 35
17692.77 37
17694.02 46
17695.28 25
17696.54 34
17697.80 39
17699.05 31
17700.31 25
17701.57 33
17702.83 38
17704.08 41
17705.34 43
17706.60 38
17707.86 53
17709.11 38
17710.37 37
17711.63 38
17712.89 30
17714.15 32
17715.40 37
17716.66 31
17717.92 43
17719.18 43
17720.44 62
17721.70 47
17722.95 34
17724.21 34
17725.47 29
17726.73 39
17727.99 41
17729.25 38
17730.51 34
17731.76 42
17733.02 45
17734.28 36
17735.54 28
17736.80 38
17738.06 39
17739.32 38
17740.58 33
17741.83 34
17743.09 29
17744.35 31
17745.61 32
17746.87 41
17748.13 33
17749.39 29
17750.65 42
17751.91 38
17753.17 34
17754.43 36
17755.69 43
17756.95 29
17758.21 31
17759.47 30
17760.73 35
17761.98 29
17763.24 37
17764.50 36
17765.76 31
17767.02 38
17768.28 41
17769.54 47
17770.80 32
17772.06 40
17773.32 44
17774.58 41
17775.84 39
17777.11 48
17778.37 35
17779.63 46
17780.89 26
17782.15 33
17783.41 43
17784.67 32
17785.93 36
17787.19 45
17788.45 42
17789.71 29
17790.97 33
17792.23 34
17793.49 41
17794.75 26
17796.01 41
17797.28 40
17798.54 32
17799.80 24
17801.06 38
17802.32 34
17803.58 39
17804.84 34
17806.10 35
17807.37 46
17808.63 40
17809.89 34
17811.15 28
17812.41 31
17813.67 32
17814.93 43
17816.20 33
17817.46 38
17818.72 45
17819.98 52
17821.24 50
17822.50 43
17823.77 31
17825.03 32
17826.29 40
17827.55 34
17828.81 41
17830.08 41
17831.34 39
17832.60 31
17833.86 39
17835.13 29
17836.39 39
17837.65 30
17838.91 32
17840.18 36
17841.44 39
17842.70 36
17843.96 34
17845.23 27
17846.49 25
17847.75 42
17849.01 29
17850.28 34
17851.54 40
17852.80 36
17854.07 40
17855.33 42
17856.59 31
17857.86 43
17859.12 38
17860.38 32
17861.65 38
17862.91 27
17864.17 26
17865.44 27
17866.70 35
17867.96 39
17869.23 31
17870.49 25
17871.75 30
17873.02 38
17874.28 36
17875.54 31
17876.81 38
17878.07 45
17879.34 47
17880.60 33
17881.86 37
17883.13 32
17884.39 40
17885.66 40
17886.92 38
17888.18 31
17889.45 55
17890.71 33
17891.98 31
17893.24 29
17894.51 39
17895.77 36
17897.04 39
17898.30 43
17899.56 40
17900.83 35
17902.09 27
17903.36 25
17904.62 29
17905.89 39
17907.15 33
17908.42 31
17909.68 39
17910.95 45
17912.21 35
17913.48 47
17914.74 44
17916.01 42
17917.27 32
17918.54 34
17919.80 40
17921.07 31
17922.34 43
17923.60 41
17924.87 42
17926.13 44
17927.40 32
17928.66 36
17929.93 23
17931.19 44
17932.46 39
17933.73 50
17934.99 32
17936.26 39
17937.52 27
17938.79 55
17940.06 37
17941.32 33
17942.59 50
17943.85 43
17945.12 32
17946.39 36
17947.65 43
17948.92 30
17950.19 24
17951.45 30
17952.72 31
17953.99 31
17955.25 40
17956.52 32
17957.79 31
17959.05 32
17960.32 47
17961.59 40
17962.85 43
17964.12 40
17965.39 42
17966.65 33
17967.92 28
17969.19 28
17970.45 40
17971.72 41
17972.99 31
17974.26 38
17975.52 52
17976.79 58
17978.06 41
17979.33 30
17980.59 41
17981.86 37
17983.13 37
17984.40 46
17985.66 44
17986.93 39
17988.20 31
17989.47 45
17990.73 34
17992.00 26
17993.27 27
17994.54 33
17995.81 36
17997.07 35
17998.34 31
17999.61 40
18000.88 34
18002.15 36
18003.42 38
18004.68 41
18005.95 47
18007.22 45
18008.49 50
18009.76 42
18011.03 34
18012.30 38
18013.56 45
18014.83 26
18016.10 29
18017.37 39
18018.64 27
18019.91 33
18021.18 35
18022.45 51
18023.71 33
18024.98 35
18026.25 38
18027.52 45
18028.79 27
18030.06 31
18031.33 34
18032.60 31
18033.87 39
18035.14 38
18036.41 41
18037.68 41
18038.95 49
18040.22 33
18041.49 51
18042.76 39
18044.02 30
18045.29 36
18046.56 36
18047.83 38
18049.10 36
18050.37 55
18051.64 44
18052.91 40
18054.18 30
18055.45 37
18056.72 40
18057.99 40
18059.27 37
18060.54 57
18061.81 52
18063.08 42
18064.35 43
18065.62 35
18066.89 40
18068.16 44
18069.43 31
18070.70 42
18071.97 31
18073.24 31
18074.51 39
18075.78 35
18077.05 30
18078.32 38
18079.60 41
18080.87 53
18082.14 34
18083.41 30
18084.68 31
18085.95 40
18087.22 51
18088.49 41
18089.77 39
18091.04 48
18092.31 47
18093.58 44
18094.85 33
18096.12 22
18097.39 34
18098.67 37
18099.94 37
18101.21 22
18102.48 40
18103.75 38
18105.02 27
18106.30 32
18107.57 36
18108.84 40
18110.11 36
18111.38 32
18112.66 32
18113.93 29
18115.20 33
18116.47 32
18117.75 41
18119.02 39
18120.29 42
18121.56 40
18122.84 32
18124.11 26
18125.38 36
18126.65 35
18127.93 34
18129.20 36
18130.47 36
18131.74 41
18133.02 33
18134.29 37
18135.56 43
18136.84 50
18138.11 50
18139.38 27
18140.66 44
18141.93 41
18143.20 29
18144.48 29
18145.75 33
18147.02 35
18148.30 27
18149.57 35
18150.84 38
18152.12 30
18153.39 41
18154.66 38
18155.94 33
18157.21 25
18158.48 36
18159.76 37
18161.03 32
18162.31 30
18163.58 38
18164.85 47
18166.13 49
18167.40 32
18168.68 34
18169.95 43
18171.22 39
18172.50 35
18173.77 50
18175.05 41
18176.32 32
18177.60 39
18178.87 39
18180.15 35
18181.42 31
18182.69 44
18183.97 37
18185.24 34
18186.52 33
18187.79 38
18189.07 33
18190.34 33
18191.62 39
18192.89 25
18194.17 33
18195.44 33
18196.72 33
18197.99 55
18199.27 28
18200.54 44
18201.82 37
18203.09 38
18204.37 37
18205.65 27
18206.92 35
18208.20 43
18209.47 38
18210.75 38
18212.02 49
18213.30 44
18214.57 23
18215.85 42
18217.13 44
18218.40 42
18219.68 41
18220.95 45
18222.23 45
18223.51 29
18224.78 33
18226.06 39
18227.33 32
18228.61 35
18229.89 33
18231.16 39
18232.44 33
18233.72 40
18234.99 31
18236.27 48
18237.55 41
18238.82 24
18240.10 33
18241.38 59
18242.65 39
18243.93 26
18245.21 44
18246.48 39
18247.76 39
18249.04 33
18250.31 55
18251.59 38
18252.87 32
18254.15 44
18255.42 38
18256.70 28
18257.98 25
18259.25 30
18260.53 48
18261.81 55
18263.09 34
18264.36 32
18265.64 33
18266.92 37
18268.20 46
18269.47 45
18270.75 40
18272.03 43
18273.31 40
18274.59 39
18275.86 36
18277.14 41
18278.42 39
18279.70 30
18280.98 35
18282.25 37
18283.53 40
18284.81 40
18286.09 46
18287.37 30
18288.64 45
18289.92 36
18291.20 39
18292.48 41
18293.76 41
18295.04 28
18296.32 33
18297.59 47
18298.87 38
18300.15 37
18301.43 25
18302.71 34
18303.99 31
18305.27 35
18306.55 31
18307.83 41
18309.10 32
18310.38 35
18311.66 39
18312.94 35
18314.22 30
18315.50 35
18316.78 45
18318.06 42
18319.34 38
18320.62 36
18321.90 39
18323.18 28
18324.46 32
18325.74 36
18327.02 39
18328.30 35
18329.58 40
18330.86 26
18332.14 39
18333.41 37
18334.69 38
18335.97 41
18337.25 27
18338.54 47
18339.82 39
18341.10 46
18342.38 47
18343.66 24
18344.94 37
18346.22 33
18347.50 35
18348.78 35
18350.06 36
18351.34 35
18352.62 49
18353.90 49
18355.18 27
18356.46 25
18357.74 34
18359.02 36
18360.30 34
18361.58 39
18362.87 36
18364.15 41
18365.43 52
18366.71 37
18367.99 29
18369.27 36
18370.55 45
18371.83 27
18373.11 40
18374.40 36
18375.68 39
18376.96 33
18378.24 32
18379.52 32
18380.80 45
18382.08 50
18383.37 43
18384.65 39
18385.93 31
18387.21 45
18388.49 36
18389.78 53
18391.06 38
18392.34 43
18393.62 44
18394.90 38
18396.19 39
18397.47 45
18398.75 32
18400.03 40
18401.31 35
18402.60 31
18403.88 49
18405.16 43
18406.44 42
18407.73 37
18409.01 68
18410.29 30
18411.57 50
18412.86 52
18414.14 42
18415.42 44
18416.71 37
18417.99 37
18419.27 37
18420.55 36
18421.84 32
18423.12 38
18424.40 33
18425.69 44
18426.97 43
18428.25 49
18429.54 41
18430.82 27
18432.10 32
18433.39 32
18434.67 37
18435.95 35
18437.24 54
18438.52 49
18439.80 30
18441.09 35
18442.37 53
18443.66 42
18444.94 42
18446.22 38
18447.51 35
18448.79 28
18450.08 38
18451.36 36
18452.64 37
18453.93 40
18455.21 45
18456.50 53
18457.78 40
18459.06 47
18460.35 53
18461.63 52
18462.92 39
18464.20 43
18465.49 35
18466.77 33
18468.06 31
18469.34 35
18470.63 27
18471.91 40
18473.19 36
18474.48 38
18475.76 32
18477.05 32
18478.33 35
18479.62 30
18480.90 39
18482.19 42
18483.47 48
18484.76 50
18486.05 45
18487.33 36
18488.62 39
18489.90 32
18491.19 36
18492.47 34
18493.76 34
18495.04 25
18496.33 32
18497.61 43
18498.90 37
18500.19 44
18501.47 35
18502.76 33
18504.04 36
18505.33 46
18506.62 45
18507.90 38
18509.19 28
18510.47 44
18511.76 40
18513.05 43
18514.33 46
18515.62 40
18516.90 54
18518.19 33
18519.48 33
18520.76 42
18522.05 47
18523.34 49
18524.62 40
18525.91 34
18527.20 36
18528.48 47
18529.77 46
18531.06 47
18532.34 39
18533.63 70
18534.92 41
18536.21 33
18537.49 34
18538.78 39
18540.07 41
18541.35 55
18542.64 50
18543.93 39
18545.22 28
18546.50 38
18547.79 41
18549.08 61
18550.37 47
18551.65 44
18552.94 38
18554.23 47
18555.52 36
18556.80 41
18558.09 39
18559.38 46
18560.67 38
18561.95 23
18563.24 33
18564.53 40
18565.82 39
18567.11 34
18568.39 40
18569.68 36
18570.97 46
18572.26 32
18573.55 44
18574.84 27
18576.12 40
18577.41 33
18578.70 31
18579.99 39
18581.28 39
18582.57 37
18583.86 37
18585.14 41
18586.43 24
18587.72 39
18589.01 37
18590.30 39
18591.59 40
18592.88 42
18594.17 57
18595.46 35
18596.74 34
18598.03 32
18599.32 36
18600.61 43
18601.90 41
18603.19 47
18604.48 38
18605.77 39
18607.06 39
18608.35 56
18609.64 41
18610.93 40
18612.22 47
18613.51 38
18614.80 40
18616.09 28
18617.38 49
18618.67 43
18619.96 37
18621.25 34
18622.54 44
18623.83 40
18625.12 40
18626.41 38
18627.70 40
18628.99 48
18630.28 35
18631.57 40
18632.86 43
18634.15 43
18635.44 31
18636.73 32
18638.02 37
18639.31 28
18640.60 38
18641.89 36
18643.18 36
18644.47 36
18645.76 47
18647.06 37
18648.35 43
18649.64 30
18650.93 41
18652.22 45
18653.51 41
18654.80 43
18656.09 42
18657.38 38
18658.68 32
18659.97 23
18661.26 28
18662.55 34
18663.84 32
18665.13 40
18666.42 38
18667.72 37
18669.01 28
18670.30 40
18671.59 39
18672.88 35
18674.17 30
18675.47 48
18676.76 46
18678.05 38
18679.34 34
18680.63 29
18681.93 43
18683.22 35
18684.51 33
18685.80 38
18687.09 37
18688.39 39
18689.68 43
18690.97 43
18692.26 40
18693.56 36
18694.85 39
18696.14 37
18697.43 34
18698.73 40
18700.02 53
18701.31 41
18702.60 41
18703.90 38
18705.19 27
18706.48 28
18707.78 30
18709.07 42
18710.36 22
18711.66 37
18712.95 38
18714.24 43
18715.54 35
18716.83 37
18718.12 40
18719.42 30
18720.71 38
18722.00 45
18723.30 34
18724.59 33
18725.88 40
18727.18 35
18728.47 44
18729.76 24
18731.06 43
18732.35 42
18733.65 47
18734.94 39
18736.23 36
18737.53 32
18738.82 36
18740.12 33
18741.41 33
18742.70 34
18744.00 31
18745.29 38
18746.59 33
18747.88 39
18749.18 27
18750.47 43
18751.76 28
18753.06 46
18754.35 39
18755.65 27
18756.94 26
18758.24 31
18759.53 31
18760.83 31
18762.12 52
18763.42 30
18764.71 42
18766.01 43
18767.30 33
18768.60 36
18769.89 38
18771.19 34
18772.48 34
18773.78 39
18775.07 31
18776.37 38
18777.66 36
18778.96 28
18780.25 32
18781.55 48
18782.85 36
18784.14 31
18785.44 30
18786.73 31
18788.03 28
18789.32 40
18790.62 39
18791.92 30
18793.21 36
18794.51 33
18795.80 29
18797.10 39
18798.40 43
18799.69 18
18800.99 31
18802.28 35
18803.58 42
18804.88 39
18806.17 30
18807.47 29
18808.77 34
18810.06 33
18811.36 32
18812.66 36
18813.95 36
18815.25 34
18816.55 24
18817.84 36
18819.14 20
18820.44 34
18821.73 24
18823.03 42
18824.33 32
18825.62 31
18826.92 31
18828.22 31
18829.52 33
18830.81 35
18832.11 36
18833.41 35
18834.71 37
18836.00 27
18837.30 38
18838.60 34
18839.90 35
18841.19 34
18842.49 39
18843.79 32
18845.09 42
18846.38 28
18847.68 25
18848.98 35
18850.28 29
18851.58 44
18852.87 49
18854.17 26
18855.47 38
18856.77 40
18858.07 37
18859.36 37
18860.66 32
18861.96 33
18863.26 32
18864.56 46
18865.86 41
18867.15 59
18868.45 27
18869.75 29
18871.05 27
18872.35 40
18873.65 45
18874.95 41
18876.24 40
18877.54 37
18878.84 40
18880.14 30
18881.44 39
18882.74 40
18884.04 29
18885.34 27
18886.64 42
18887.94 33
18889.24 39
18890.53 41
18891.83 43
18893.13 36
18894.43 38
18895.73 35
18897.03 48
18898.33 42
18899.63 34
18900.93 33
18902.23 32
18903.53 35
18904.83 42
18906.13 38
18907.43 34
18908.73 30
18910.03 31
18911.33 48
18912.63 39
18913.93 35
18915.23 30
18916.53 30
18917.83 37
18919.13 25
18920.43 40
18921.73 31
18923.03 27
18924.33 41
18925.63 43
18926.93 35
18928.23 43
18929.53 36
18930.84 42
18932.14 36
18933.44 37
18934.74 43
18936.04 39
18937.34 34
18938.64 34
18939.94 36
18941.24 37
18942.54 37
18943.84 37
18945.15 35
18946.45 24
18947.75 37
18949.05 34
18950.35 42
18951.65 38
18952.95 37
18954.26 33
18955.56 31
18956.86 40
18958.16 46
18959.46 41
18960.76 36
18962.07 39
18963.37 36
18964.67 22
18965.97 39
18967.27 39
18968.57 39
18969.88 55
18971.18 37
18972.48 24
18973.78 25
18975.09 40
18976.39 30
18977.69 33
18978.99 46
18980.29 37
18981.60 28
18982.90 31
18984.20 46
18985.50 25
18986.81 34
18988.11 27
18989.41 42
18990.72 38
18992.02 37
18993.32 47
18994.62 41
18995.93 47
18997.23 43
18998.53 31
18999.84 31
19001.14 33
19002.44 39
19003.75 50
19005.05 27
19006.35 35
19007.66 21
19008.96 28
19010.26 30
19011.57 31
19012.87 37
19014.17 36
19015.48 38
19016.78 40
19018.08 47
19019.39 44
19020.69 40
19021.99 31
19023.30 36
19024.60 41
19025.91 34
19027.21 36
19028.51 33
19029.82 33
19031.12 29
19032.43 22
19033.73 29
19035.04 31
19036.34 40
19037.64 36
19038.95 37
19040.25 32
19041.56 41
19042.86 41
19044.17 30
19045.47 26
19046.78 27
19048.08 40
19049.39 35
19050.69 41
19052.00 38
19053.30 29
19054.61 20
19055.91 32
19057.22 30
19058.52 39
19059.83 29
19061.13 37
19062.44 34
19063.74 33
19065.05 31
19066.35 31
19067.66 40
19068.96 35
19070.27 35
19071.57 25
19072.88 30
19074.18 29
19075.49 35
19076.80 25
19078.10 31
19079.41 32
19080.71 30
19082.02 30
19083.33 42
19084.63 32
19085.94 31
19087.24 32
19088.55 27
19089.86 43
19091.16 39
19092.47 34
19093.77 21
19095.08 33
19096.39 32
19097.69 39
19099.00 21
19100.31 42
19101.61 40
19102.92 30
19104.23 38
19105.53 38
19106.84 34
19108.15 28
19109.45 24
19110.76 31
19112.07 20
19113.37 20
19114.68 45
19115.99 42
19117.30 30
19118.60 27
19119.91 28
19121.22 46
19122.52 32
19123.83 42
19125.14 45
19126.45 44
19127.75 45
19129.06 50
19130.37 36
19131.68 35
19132.98 38
19134.29 40
19135.60 40
19136.91 34
19138.22 26
19139.52 33
19140.83 43
19142.14 34
19143.45 27
19144.76 41
19146.06 54
19147.37 42
19148.68 37
19149.99 37
19151.30 43
19152.60 33
19153.91 28
19155.22 31
19156.53 31
19157.84 39
19159.15 39
19160.46 19
19161.76 25
19163.07 33
19164.38 57
19165.69 42
19167.00 27
19168.31 36
19169.62 33
19170.93 32
19172.23 23
19173.54 30
19174.85 35
19176.16 40
19177.47 29
19178.78 36
19180.09 38
19181.40 33
19182.71 39
19184.02 42
19185.33 27
19186.64 32
19187.95 46
19189.26 37
19190.57 33
19191.87 31
19193.18 40
19194.49 37
19195.80 32
19197.11 34
19198.42 35
19199.73 36
19201.04 40
19202.35 31
19203.66 34
19204.97 34
19206.28 32
19207.59 43
19208.90 38
19210.21 33
19211.53 22
19212.84 29
19214.15 23
19215.46 37
19216.77 36
19218.08 33
19219.39 33
19220.70 50
19222.01 58
19223.32 63
19224.63 43
19225.94 32
19227.25 38
19228.56 38
19229.87 43
19231.19 39
19232.50 36
19233.81 26
19235.12 34
19236.43 24
19237.74 27
19239.05 29
19240.36 26
19241.68 27
19242.99 25
19244.30 39
19245.61 33
19246.92 35
19248.23 37
19249.54 31
19250.86 30
19252.17 40
19253.48 34
19254.79 42
19256.10 40
19257.42 38
19258.73 37
19260.04 28
19261.35 30
19262.66 46
19263.98 31
19265.29 29
19266.60 31
19267.91 34
19269.22 32
19270.54 30
19271.85 28
19273.16 34
19274.47 35
19275.79 30
19277.10 47
19278.41 30
19279.72 41
19281.04 38
19282.35 37
19283.66 37
19284.98 34
19286.29 46
19287.60 52
19288.91 38
19290.23 50
19291.54 35
19292.85 21
19294.17 36
19295.48 26
19296.79 32
19298.11 37
19299.42 39
19300.73 31
19302.05 33
19303.36 24
19304.67 41
19305.99 31
19307.30 33
19308.61 28
19309.93 26
19311.24 52
19312.56 33
19313.87 37
19315.18 41
19316.50 37
19317.81 23
19319.13 29
19320.44 36
19321.75 32
19323.07 29
19324.38 46
19325.70 46
19327.01 34
19328.32 46
19329.64 41
19330.95 29
19332.27 36
19333.58 34
19334.90 22
19336.21 33
19337.53 28
19338.84 29
19340.16 31
19341.47 48
19342.79 62
19344.10 43
19345.42 36
19346.73 37
19348.05 34
19349.36 25
19350.68 37
19351.99 38
19353.31 45
19354.62 45
19355.94 45
19357.25 41
19358.57 32
19359.88 20
19361.20 35
19362.51 46
19363.83 40
19365.14 30
19366.46 42
19367.78 40
19369.09 28
19370.41 31
19371.72 26
19373.04 29
19374.35 32
19375.67 27
19376.99 25
19378.30 28
19379.62 25
19380.93 36
19382.25 41
19383.57 39
19384.88 23
19386.20 41
19387.52 29
19388.83 45
19390.15 40
19391.47 31
19392.78 28
19394.10 36
19395.42 30
19396.73 33
19398.05 42
19399.37 34
19400.68 27
19402.00 30
19403.32 36
19404.63 33
19405.95 39
19407.27 37
19408.58 51
19409.90 41
19411.22 33
19412.54 39
19413.85 31
19415.17 43
19416.49 30
19417.80 26
19419.12 30
19420.44 31
19421.76 27
19423.07 43
19424.39 51
19425.71 47
19427.03 36
19428.35 46
19429.66 39
19430.98 48
19432.30 34
19433.62 28
19434.93 39
19436.25 34
19437.57 39
19438.89 37
19440.21 44
19441.53 27
19442.84 36
19444.16 36
19445.48 49
19446.80 41
19448.12 39
19449.44 36
19450.75 41
19452.07 42
19453.39 30
19454.71 29
19456.03 26
19457.35 43
19458.67 31
19459.98 40
19461.30 35
19462.62 39
19463.94 38
19465.26 45
19466.58 49
19467.90 45
19469.22 31
19470.54 30
19471.86 44
19473.18 40
19474.49 36
19475.81 37
19477.13 42
19478.45 32
19479.77 37
19481.09 36
19482.41 31
19483.73 33
19485.05 30
19486.37 32
19487.69 31
19489.01 23
19490.33 29
19491.65 30
19492.97 30
19494.29 33
19495.61 35
19496.93 36
19498.25 35
19499.57 42
19500.89 32
19502.21 37
19503.53 32
19504.85 42
19506.17 37
19507.49 47
19508.81 40
19510.13 38
19511.45 46
19512.77 54
19514.09 33
19515.42 46
19516.74 41
19518.06 38
19519.38 44
19520.70 46
19522.02 43
19523.34 31
19524.66 45
19525.98 32
19527.30 36
19528.62 36
19529.95 42
19531.27 47
19532.59 27
19533.91 32
19535.23 31
19536.55 29
19537.87 34
19539.20 37
19540.52 32
19541.84 36
19543.16 34
19544.48 45
19545.80 36
19547.13 32
19548.45 26
19549.77 32
19551.09 45
19552.41 32
19553.74 28
19555.06 31
19556.38 30
19557.70 26
19559.02 32
19560.35 36
19561.67 30
19562.99 31
19564.31 36
19565.64 20
19566.96 41
19568.28 41
19569.60 31
19570.93 34
19572.25 39
19573.57 48
19574.89 46
19576.22 33
19577.54 26
19578.86 39
19580.18 29
19581.51 42
19582.83 50
19584.15 29
19585.48 29
19586.80 37
19588.12 34
19589.45 37
19590.77 34
19592.09 39
19593.42 30
19594.74 31
19596.06 30
19597.39 39
19598.71 33
19600.03 34
19601.36 38
19602.68 38
19604.00 47
19605.33 37
19606.65 45
19607.98 45
19609.30 39
19610.62 34
19611.95 40
19613.27 30
19614.60 27
19615.92 28
19617.24 37
19618.57 42
19619.89 29
19621.22 36
19622.54 37
19623.87 32
19625.19 25
19626.51 37
19627.84 34
19629.16 39
19630.49 25
19631.81 40
19633.14 27
19634.46 20
19635.79 30
19637.11 45
19638.44 31
19639.76 39
19641.09 30
19642.41 27
19643.74 48
19645.06 40
19646.39 47
19647.71 39
19649.04 43
19650.36 39
19651.69 44
19653.01 40
19654.34 48
19655.66 39
19656.99 38
19658.32 34
19659.64 24
19660.97 22
19662.29 29
19663.62 42
19664.94 34
19666.27 35
19667.60 24
19668.92 40
19670.25 44
19671.57 57
19672.90 37
19674.23 37
19675.55 29
19676.88 36
19678.20 32
19679.53 35
19680.86 38
19682.18 37
19683.51 36
19684.84 31
19686.16 37
19687.49 21
19688.82 36
19690.14 20
19691.47 38
19692.80 34
19694.12 34
19695.45 24
19696.78 35
19698.10 36
19699.43 37
19700.76 44
19702.08 36
19703.41 29
19704.74 35
19706.07 38
19707.39 32
19708.72 33
19710.05 48
19711.37 38
19712.70 31
19714.03 32
19715.36 30
19716.68 46
19718.01 28
19719.34 35
19720.67 17
19721.99 31
19723.32 28
19724.65 29
19725.98 24
19727.31 36
19728.63 36
19729.96 31
19731.29 33
19732.62 28
19733.95 47
19735.27 42
19736.60 33
19737.93 38
19739.26 38
19740.59 28
19741.92 33
19743.24 38
19744.57 31
19745.90 37
19747.23 35
19748.56 45
19749.89 23
19751.22 32
19752.54 19
19753.87 39
19755.20 29
19756.53 22
19757.86 29
19759.19 40
19760.52 30
19761.85 36
19763.18 31
19764.50 29
19765.83 40
19767.16 33
19768.49 28
19769.82 36
19771.15 37
19772.48 36
19773.81 34
19775.14 24
19776.47 29
19777.80 38
19779.13 37
19780.46 27
19781.79 36
19783.12 30
19784.45 46
19785.78 33
19787.11 24
19788.44 33
19789.77 34
19791.10 33
19792.43 36
19793.76 33
19795.09 28
19796.42 46
19797.75 46
19799.08 42
19800.41 30
19801.74 34
19803.07 30
19804.40 24
19805.73 23
19807.06 29
19808.39 35
19809.72 47
19811.05 38
19812.38 25
19813.71 34
19815.05 53
19816.38 54
19817.71 35
19819.04 54
19820.37 46
19821.70 40
19823.03 36
19824.36 31
19825.69 28
19827.03 30
19828.36 39
19829.69 39
19831.02 51
19832.35 46
19833.68 29
19835.01 36
19836.35 38
19837.68 57
19839.01 43
19840.34 46
19841.67 46
19843.00 49
19844.34 29
19845.67 31
19847.00 43
19848.33 43
19849.66 46
19851.00 37
19852.33 30
19853.66 40
19854.99 29
19856.32 37
19857.66 26
19858.99 30
19860.32 34
19861.65 34
19862.99 30
19864.32 30
19865.65 24
19866.98 29
19868.32 29
19869.65 34
19870.98 33
19872.31 37
19873.65 38
19874.98 44
19876.31 41
19877.65 34
19878.98 33
19880.31 26
19881.65 35
19882.98 33
19884.31 39
19885.64 42
19886.98 32
19888.31 29
19889.64 36
19890.98 41
19892.31 33
19893.64 33
19894.98 31
19896.31 36
19897.65 32
19898.98 35
19900.31 27
19901.65 33
19902.98 26
19904.31 28
19905.65 37
19906.98 26
19908.32 23
19909.65 45
19910.98 35
19912.32 41
19913.65 36
19914.99 29
19916.32 27
19917.66 23
19918.99 43
19920.32 37
19921.66 33
19922.99 28
19924.33 43
19925.66 30
19927.00 28
19928.33 33
19929.67 42
19931.00 33
19932.34 38
19933.67 40
19935.01 50
19936.34 41
19937.68 45
19939.01 46
19940.35 42
19941.68 37
19943.02 32
19944.35 33
19945.69 43
19947.02 29
19948.36 25
19949.69 36
19951.03 34
19952.36 44
19953.70 37
19955.03 34
19956.37 31
19957.71 36
19959.04 32
19960.38 36
19961.71 42
19963.05 32
19964.38 37
19965.72 32
19967.06 33
19968.39 25
19969.73 33
19971.06 32
19972.40 35
19973.74 32
19975.07 30
19976.41 30
19977.75 38
19979.08 35
19980.42 31
19981.75 43
19983.09 38
19984.43 36
19985.76 38
19987.10 41
19988.44 31
19989.77 36
19991.11 35
19992.45 40
19993.78 40
19995.12 44
19996.46 39
19997.80 31
19999.13 40
20000.47 36
20001.81 27
20003.14 40
20004.48 33
20005.82 26
20007.16 28
20008.49 42
20009.83 37
20011.17 43
20012.51 38
20013.84 48
20015.18 38
20016.52 31
20017.86 32
20019.19 28
20020.53 32
20021.87 36
20023.21 34
20024.55 36
20025.88 38
20027.22 42
20028.56 28
20029.90 32
20031.24 30
20032.57 41
20033.91 38
20035.25 33
20036.59 43
20037.93 38
20039.26 33
20040.60 35
20041.94 27
20043.28 37
20044.62 45
20045.96 26
20047.30 29
20048.63 36
20049.97 48
20051.31 34
20052.65 33
20053.99 40
20055.33 39
20056.67 45
20058.01 28
20059.35 29
20060.69 28
20062.02 27
20063.36 36
20064.70 33
20066.04 33
20067.38 30
20068.72 32
20070.06 42
20071.40 30
20072.74 40
20074.08 42
20075.42 31
20076.76 35
20078.10 38
20079.44 30
20080.78 34
20082.12 39
20083.46 43
20084.80 37
20086.14 43
20087.48 31
20088.82 18
20090.16 22
20091.50 28
20092.84 37
20094.18 37
20095.52 56
20096.86 31
20098.20 24
20099.54 30
20100.88 31
20102.22 25
20103.56 28
20104.90 22
20106.24 31
20107.58 36
20108.92 34
20110.26 29
20111.60 36
20112.95 49
20114.29 44
20115.63 30
20116.97 26
20118.31 29
20119.65 36
20120.99 34
20122.33 23
20123.67 37
20125.02 19
20126.36 35
20127.70 33
20129.04 22
20130.38 23
20131.72 29
20133.06 36
20134.41 33
20135.75 38
