# Supplementary material for: MALDI-TOF MS typing enables the classification of brewing yeasts of the genus Saccharomyces to major beer styles
Source: PLoS One. 2017 Aug 9;12(8):e0181694. doi: 10.1371/journal.pone.0181694 (PMC5549903; doi:10.1371/journal.pone.0181694)
Supplement: S3 File — The directory includes 90 raw files and was zipped to “.zip”; the folder has three strains with 30 spectra per strain; S1 Text explains the raw files with an example and Table 1 represents the yeast strains used within the experiment. (ZIP) [file pone.0181694.s006.zip › 7-9/30258-205-OG-WB-WB-YPG-18h-E-E_2015-08-06__0_G1_1.dat]

2000.64 4444
2001.06 4477
2001.49 4324
2001.91 4417
2002.33 4778
2002.75 4591
2003.17 4403
2003.60 4396
2004.02 4613
2004.44 4498
2004.86 4386
2005.28 4223
2005.70 4537
2006.13 4498
2006.55 4446
2006.97 4625
2007.39 4966
2007.82 5029
2008.24 4798
2008.66 4708
2009.08 4389
2009.51 4797
2009.93 4724
2010.35 4692
2010.77 4628
2011.20 4526
2011.62 4575
2012.04 4644
2012.46 4254
2012.89 4646
2013.31 4457
2013.73 4067
2014.15 4014
2014.58 4381
2015.00 4249
2015.42 4139
2015.85 4177
2016.27 4332
2016.69 4527
2017.12 4602
2017.54 4521
2017.96 4412
2018.39 4465
2018.81 4374
2019.23 4523
2019.66 4665
2020.08 4576
2020.50 4481
2020.93 4502
2021.35 4687
2021.78 4429
2022.20 4473
2022.62 4555
2023.05 4279
2023.47 4586
2023.89 4493
2024.32 4264
2024.74 4145
2025.17 4437
2025.59 4486
2026.01 4185
2026.44 4108
2026.86 4278
2027.29 4364
2027.71 4299
2028.14 4351
2028.56 4382
2028.99 4194
2029.41 4306
2029.83 4311
2030.26 4348
2030.68 4182
2031.11 4104
2031.53 3983
2031.96 4340
2032.38 4238
2032.81 4125
2033.23 4115
2033.66 4207
2034.08 4727
2034.51 4813
2034.93 4562
2035.36 4523
2035.78 4517
2036.21 4412
2036.63 4593
2037.06 4327
2037.48 4269
2037.91 4409
2038.33 4548
2038.76 4090
2039.19 4024
2039.61 4438
2040.04 4424
2040.46 4480
2040.89 4442
2041.31 4268
2041.74 4303
2042.17 4472
2042.59 4394
2043.02 4514
2043.44 4749
2043.87 4375
2044.30 4481
2044.72 4665
2045.15 4594
2045.57 4501
2046.00 4448
2046.43 4854
2046.85 4395
2047.28 4395
2047.71 4698
2048.13 4497
2048.56 4510
2048.99 4489
2049.41 4573
2049.84 4608
2050.27 4411
2050.69 4262
2051.12 4351
2051.55 4598
2051.97 4783
2052.40 4596
2052.83 4476
2053.25 4594
2053.68 4986
2054.11 4822
2054.54 5026
2054.96 4950
2055.39 4836
2055.82 4961
2056.24 4876
2056.67 4869
2057.10 4733
2057.53 4779
2057.95 4640
2058.38 4796
2058.81 4895
2059.24 4773
2059.66 4351
2060.09 4498
2060.52 4352
2060.95 4480
2061.38 4336
2061.80 4211
2062.23 4274
2062.66 4444
2063.09 4674
2063.52 4587
2063.94 4743
2064.37 4740
2064.80 4682
2065.23 4775
2065.66 4791
2066.09 5034
2066.51 4913
2066.94 4869
2067.37 5018
2067.80 4721
2068.23 4646
2068.66 4966
2069.08 4935
2069.51 4530
2069.94 4587
2070.37 4567
2070.80 4426
2071.23 4169
2071.66 4131
2072.09 4236
2072.52 4359
2072.94 4383
2073.37 4718
2073.80 4553
2074.23 4292
2074.66 4325
2075.09 4338
2075.52 4857
2075.95 4769
2076.38 4793
2076.81 5090
2077.24 5117
2077.67 5128
2078.10 4832
2078.53 4954
2078.96 4926
2079.39 4570
2079.82 4614
2080.25 4441
2080.68 4256
2081.11 4360
2081.54 4370
2081.97 4442
2082.40 4647
2082.83 4337
2083.26 4273
2083.69 4358
2084.12 4518
2084.55 4569
2084.98 4603
2085.41 4476
2085.84 4343
2086.27 4294
2086.70 4364
2087.13 4402
2087.56 4403
2087.99 4236
2088.42 4120
2088.85 4358
2089.28 4218
2089.71 3972
2090.14 4073
2090.57 3976
2091.01 4037
2091.44 4042
2091.87 4319
2092.30 4254
2092.73 4364
2093.16 4308
2093.59 4414
2094.02 4351
2094.45 4414
2094.89 4201
2095.32 4024
2095.75 4509
2096.18 4186
2096.61 4247
2097.04 4427
2097.47 4240
2097.91 4035
2098.34 4165
2098.77 4071
2099.20 4062
2099.63 4177
2100.07 4193
2100.50 3979
2100.93 3907
2101.36 4092
2101.79 3917
2102.23 3878
2102.66 3881
2103.09 4128
2103.52 3958
2103.95 4115
2104.39 4071
2104.82 4021
2105.25 4123
2105.68 4171
2106.12 4292
2106.55 4192
2106.98 4222
2107.41 4562
2107.85 4747
2108.28 4441
2108.71 4600
2109.14 4163
2109.58 4143
2110.01 4476
2110.44 4617
2110.88 4480
2111.31 4172
2111.74 4148
2112.18 4167
2112.61 4182
2113.04 4359
2113.48 4468
2113.91 4065
2114.34 4071
2114.78 3898
2115.21 3789
2115.64 4155
2116.08 4030
2116.51 4010
2116.94 3797
2117.38 3952
2117.81 4037
2118.24 3967
2118.68 3814
2119.11 3889
2119.55 4183
2119.98 4249
2120.41 4010
2120.85 4098
2121.28 3853
2121.72 4055
2122.15 4285
2122.58 3988
2123.02 3978
2123.45 4292
2123.89 4124
2124.32 4034
2124.75 4118
2125.19 4160
2125.62 4091
2126.06 4106
2126.49 3933
2126.93 4061
2127.36 3949
2127.80 3886
2128.23 4061
2128.67 3969
2129.10 3883
2129.54 3961
2129.97 3838
2130.41 4000
2130.84 4114
2131.28 4326
2131.71 4231
2132.15 4225
2132.58 4320
2133.02 4203
2133.45 4083
2133.89 4201
2134.32 4192
2134.76 4156
2135.19 4385
2135.63 4417
2136.06 4394
2136.50 4164
2136.94 4087
2137.37 4096
2137.81 3972
2138.24 4257
2138.68 4011
2139.12 4035
2139.55 4086
2139.99 4243
2140.42 4409
2140.86 4083
2141.30 3934
2141.73 4042
2142.17 4145
2142.60 4142
2143.04 4143
2143.48 4197
2143.91 4068
2144.35 3888
2144.79 4007
2145.22 3996
2145.66 3871
2146.09 3683
2146.53 3756
2146.97 3906
2147.40 4008
2147.84 4026
2148.28 4116
2148.72 4340
2149.15 4413
2149.59 4352
2150.03 4548
2150.46 5170
2150.90 4459
2151.34 4739
2151.77 5086
2152.21 4885
2152.65 4622
2153.09 4397
2153.52 4761
2153.96 4556
2154.40 4544
2154.84 4509
2155.27 4268
2155.71 4740
2156.15 4697
2156.59 4433
2157.02 4519
2157.46 4556
2157.90 4475
2158.34 4497
2158.78 4554
2159.21 4673
2159.65 4518
2160.09 4724
2160.53 4650
2160.97 4491
2161.40 4386
2161.84 4243
2162.28 4361
2162.72 4777
2163.16 4403
2163.59 4325
2164.03 4391
2164.47 4400
2164.91 4402
2165.35 4204
2165.79 4276
2166.23 4255
2166.66 4148
2167.10 3869
2167.54 4174
2167.98 4135
2168.42 4061
2168.86 3840
2169.30 3894
2169.74 3906
2170.18 4064
2170.61 4031
2171.05 4153
2171.49 4230
2171.93 4320
2172.37 4459
2172.81 4490
2173.25 4423
2173.69 4182
2174.13 4324
2174.57 4435
2175.01 4241
2175.45 4635
2175.89 4587
2176.33 4247
2176.77 4608
2177.21 4642
2177.65 4536
2178.09 4262
2178.53 4391
2178.97 4162
2179.41 4205
2179.85 4159
2180.29 4204
2180.73 4377
2181.17 4321
2181.61 4186
2182.05 4094
2182.49 3975
2182.93 4092
2183.37 3963
2183.81 3907
2184.25 3559
2184.69 3656
2185.13 3852
2185.57 4141
2186.01 3901
2186.45 4157
2186.89 4108
2187.33 4195
2187.77 4089
2188.21 4000
2188.65 4071
2189.10 4071
2189.54 4439
2189.98 4342
2190.42 4115
2190.86 4512
2191.30 4427
2191.74 4332
2192.18 4580
2192.62 4336
2193.07 4341
2193.51 4497
2193.95 4522
2194.39 4378
2194.83 4442
2195.27 4512
2195.71 4672
2196.16 4672
2196.60 4513
2197.04 4700
2197.48 4943
2197.92 4888
2198.37 4400
2198.81 4361
2199.25 4364
2199.69 4606
2200.13 4435
2200.58 4297
2201.02 4283
2201.46 4087
2201.90 4300
2202.34 4360
2202.79 4133
2203.23 4288
2203.67 4290
2204.11 4394
2204.56 4432
2205.00 4456
2205.44 4231
2205.88 4189
2206.33 4163
2206.77 4170
2207.21 4065
2207.65 4191
2208.10 4266
2208.54 3982
2208.98 4152
2209.43 4181
2209.87 4195
2210.31 3917
2210.76 4122
2211.20 4056
2211.64 4263
2212.09 4117
2212.53 4177
2212.97 4259
2213.42 4082
2213.86 4280
2214.30 4010
2214.75 4159
2215.19 4146
2215.63 4015
2216.08 4306
2216.52 4260
2216.96 4164
2217.41 4086
2217.85 4134
2218.30 3890
2218.74 3801
2219.18 3890
2219.63 4192
2220.07 4173
2220.52 4311
2220.96 4393
2221.40 3947
2221.85 4147
2222.29 4292
2222.74 4473
2223.18 4579
2223.63 4654
2224.07 4943
2224.51 4798
2224.96 4559
2225.40 4496
2225.85 4620
2226.29 4683
2226.74 4509
2227.18 4487
2227.63 4585
2228.07 4506
2228.52 4450
2228.96 4402
2229.41 4327
2229.85 4470
2230.30 4083
2230.74 4591
2231.19 4507
2231.63 4416
2232.08 4787
2232.52 4354
2232.97 4296
2233.41 4615
2233.86 4583
2234.30 4696
2234.75 4432
2235.20 4439
2235.64 4416
2236.09 4508
2236.53 4656
2236.98 4243
2237.42 4258
2237.87 4222
2238.32 4156
2238.76 3953
2239.21 3938
2239.65 4016
2240.10 4009
2240.55 3785
2240.99 3768
2241.44 3980
2241.88 3772
2242.33 3816
2242.78 3867
2243.22 3791
2243.67 3865
2244.12 3891
2244.56 3783
2245.01 3928
2245.46 3670
2245.90 3897
2246.35 3653
2246.80 3746
2247.24 3852
2247.69 3943
2248.14 3762
2248.58 3660
2249.03 3917
2249.48 4063
2249.92 4044
2250.37 4064
2250.82 3852
2251.27 3840
2251.71 3918
2252.16 3990
2252.61 3897
2253.05 3905
2253.50 3791
2253.95 3846
2254.40 3843
2254.84 3928
2255.29 3800
2255.74 3814
2256.19 3790
2256.64 3712
2257.08 3914
2257.53 3832
2257.98 3703
2258.43 3711
2258.87 3791
2259.32 3928
2259.77 3913
2260.22 4004
2260.67 3849
2261.11 4035
2261.56 4243
2262.01 4410
2262.46 4167
2262.91 4304
2263.36 4415
2263.80 4468
2264.25 4656
2264.70 4350
2265.15 4350
2265.60 4702
2266.05 4960
2266.50 4771
2266.94 4181
2267.39 4154
2267.84 4268
2268.29 4157
2268.74 4067
2269.19 3893
2269.64 4142
2270.09 4215
2270.54 4101
2270.99 4353
2271.43 4062
2271.88 4294
2272.33 4361
2272.78 4257
2273.23 4139
2273.68 4118
2274.13 4310
2274.58 4154
2275.03 4315
2275.48 3881
2275.93 4098
2276.38 4160
2276.83 4065
2277.28 3864
2277.73 3928
2278.18 4249
2278.63 4072
2279.08 3880
2279.53 3759
2279.98 3846
2280.43 3836
2280.88 3976
2281.33 4100
2281.78 4109
2282.23 3837
2282.68 4054
2283.13 3968
2283.58 4142
2284.03 4201
2284.48 4003
2284.93 4266
2285.38 3997
2285.83 4010
2286.28 3986
2286.73 3802
2287.18 3886
2287.63 4074
2288.08 3966
2288.54 4280
2288.99 4337
2289.44 4362
2289.89 4563
2290.34 4873
2290.79 5052
2291.24 5461
2291.69 5757
2292.14 5670
2292.60 6014
2293.05 6057
2293.50 5827
2293.95 5868
2294.40 5841
2294.85 5433
2295.30 5260
2295.76 4704
2296.21 4410
2296.66 4528
2297.11 4511
2297.56 3999
2298.01 4014
2298.47 3935
2298.92 3947
2299.37 3847
2299.82 3953
2300.27 3851
2300.73 3763
2301.18 3621
2301.63 3646
2302.08 3654
2302.53 3947
2302.99 4026
2303.44 3733
2303.89 3628
2304.34 3598
2304.80 3727
2305.25 3881
2305.70 3721
2306.15 3810
2306.61 3750
2307.06 3653
2307.51 3812
2307.96 3821
2308.42 3863
2308.87 4024
2309.32 4247
2309.78 4165
2310.23 4173
2310.68 4234
2311.14 4236
2311.59 4576
2312.04 4447
2312.49 4499
2312.95 4515
2313.40 4339
2313.85 4353
2314.31 4644
2314.76 4342
2315.22 4292
2315.67 4088
2316.12 4068
2316.58 4075
2317.03 4052
2317.48 3973
2317.94 3962
2318.39 4010
2318.84 3876
2319.30 3826
2319.75 4144
2320.21 4470
2320.66 4177
2321.11 4053
2321.57 3900
2322.02 3982
2322.48 3891
2322.93 3959
2323.39 4221
2323.84 4123
2324.29 4081
2324.75 3969
2325.20 4000
2325.66 4075
2326.11 4087
2326.57 3969
2327.02 4198
2327.48 4340
2327.93 4249
2328.39 4050
2328.84 4369
2329.30 4250
2329.75 4134
2330.21 4268
2330.66 3974
2331.12 4067
2331.57 4027
2332.03 4250
2332.48 4143
2332.94 4351
2333.39 4234
2333.85 4010
2334.30 3696
2334.76 3974
2335.21 4107
2335.67 4256
2336.12 4174
2336.58 3994
2337.03 3979
2337.49 3950
2337.95 3957
2338.40 3886
2338.86 4007
2339.31 3845
2339.77 3779
2340.23 3771
2340.68 3773
2341.14 4108
2341.59 3814
2342.05 3747
2342.51 3797
2342.96 3974
2343.42 3675
2343.87 3630
2344.33 3476
2344.79 3547
2345.24 3851
2345.70 3569
2346.16 3607
2346.61 3657
2347.07 3812
2347.53 3557
2347.98 3662
2348.44 3953
2348.90 4240
2349.35 4138
2349.81 3690
2350.27 3854
2350.72 3827
2351.18 3637
2351.64 3564
2352.10 3632
2352.55 3677
2353.01 3689
2353.47 3734
2353.92 3887
2354.38 3985
2354.84 3955
2355.30 3740
2355.75 3842
2356.21 3722
2356.67 3874
2357.13 4015
2357.58 3725
2358.04 3889
2358.50 3547
2358.96 3801
2359.41 3985
2359.87 3635
2360.33 3423
2360.79 3633
2361.25 3744
2361.70 3799
2362.16 3691
2362.62 3930
2363.08 3756
2363.54 3670
2363.99 3678
2364.45 3718
2364.91 3927
2365.37 3767
2365.83 3764
2366.29 3609
2366.75 3801
2367.20 3745
2367.66 3617
2368.12 3598
2368.58 3841
2369.04 3948
2369.50 3876
2369.96 3813
2370.42 3543
2370.87 3613
2371.33 3601
2371.79 3512
2372.25 3614
2372.71 3593
2373.17 3496
2373.63 3632
2374.09 3844
2374.55 4184
2375.01 3725
2375.47 3916
2375.92 3967
2376.38 4275
2376.84 3917
2377.30 3888
2377.76 4108
2378.22 4166
2378.68 4152
2379.14 4138
2379.60 4128
2380.06 4089
2380.52 4050
2380.98 3977
2381.44 3863
2381.90 3817
2382.36 3853
2382.82 3712
2383.28 3648
2383.74 3489
2384.20 3560
2384.66 3746
2385.12 3725
2385.58 3489
2386.04 3490
2386.50 3566
2386.96 3710
2387.42 3481
2387.88 3636
2388.35 3529
2388.81 3636
2389.27 3813
2389.73 3765
2390.19 3623
2390.65 3707
2391.11 3727
2391.57 3770
2392.03 3882
2392.49 3782
2392.95 4013
2393.42 3830
2393.88 4042
2394.34 3911
2394.80 3883
2395.26 3972
2395.72 3929
2396.18 3828
2396.64 3784
2397.11 3596
2397.57 3680
2398.03 3948
2398.49 4009
2398.95 3569
2399.41 3510
2399.88 3757
2400.34 3634
2400.80 3445
2401.26 3579
2401.72 3523
2402.18 3482
2402.65 3566
2403.11 3463
2403.57 3460
2404.03 3682
2404.49 3695
2404.96 3504
2405.42 3643
2405.88 3481
2406.34 3548
2406.81 3635
2407.27 3669
2407.73 3776
2408.19 3626
2408.66 3603
2409.12 3890
2409.58 3696
2410.04 3551
2410.51 3462
2410.97 3647
2411.43 3566
2411.90 3755
2412.36 3502
2412.82 3598
2413.28 3477
2413.75 3635
2414.21 3789
2414.67 3867
2415.14 3740
2415.60 3582
2416.06 3762
2416.53 4020
2416.99 4035
2417.45 3971
2417.92 3952
2418.38 4003
2418.84 4088
2419.31 3879
2419.77 4160
2420.23 3844
2420.70 3694
2421.16 3827
2421.63 3764
2422.09 3695
2422.55 3709
2423.02 3538
2423.48 3254
2423.95 3317
2424.41 3448
2424.87 3507
2425.34 3566
2425.80 3445
2426.27 3464
2426.73 3443
2427.20 3274
2427.66 3279
2428.12 3521
2428.59 3741
2429.05 3631
2429.52 3609
2429.98 3540
2430.45 3517
2430.91 3444
2431.38 3554
2431.84 3687
2432.31 3581
2432.77 3409
2433.24 3391
2433.70 3518
2434.17 3376
2434.63 3197
2435.10 3501
2435.56 3506
2436.03 3629
2436.49 3798
2436.96 3672
2437.42 3448
2437.89 3456
2438.35 3251
2438.82 3551
2439.28 3512
2439.75 3439
2440.21 3472
2440.68 3466
2441.15 3539
2441.61 3493
2442.08 3514
2442.54 3696
2443.01 3819
2443.48 3646
2443.94 3538
2444.41 3608
2444.87 3838
2445.34 3779
2445.81 3529
2446.27 3718
2446.74 3691
2447.20 3666
2447.67 3349
2448.14 3415
2448.60 3633
2449.07 3543
2449.54 3527
2450.00 3638
2450.47 3451
2450.94 3698
2451.40 3361
2451.87 3182
2452.34 3249
2452.80 3337
2453.27 3360
2453.74 3233
2454.20 3371
2454.67 3486
2455.14 3065
2455.60 3289
2456.07 3359
2456.54 3533
2457.01 3347
2457.47 3449
2457.94 3314
2458.41 3501
2458.87 3527
2459.34 3440
2459.81 3253
2460.28 3290
2460.74 3362
2461.21 3162
2461.68 3196
2462.15 3319
2462.62 3353
2463.08 3468
2463.55 3362
2464.02 3310
2464.49 3464
2464.95 3678
2465.42 3323
2465.89 3286
2466.36 3405
2466.83 3606
2467.29 3452
2467.76 3460
2468.23 3511
2468.70 3541
2469.17 3536
2469.64 3508
2470.10 3322
2470.57 3410
2471.04 3181
2471.51 3298
2471.98 3295
2472.45 3258
2472.92 3359
2473.39 3198
2473.85 3286
2474.32 3178
2474.79 3086
2475.26 3130
2475.73 3033
2476.20 3189
2476.67 3211
2477.14 3217
2477.61 2990
2478.08 3089
2478.54 3399
2479.01 3774
2479.48 3426
2479.95 3297
2480.42 3199
2480.89 3175
2481.36 3169
2481.83 3400
2482.30 3338
2482.77 3114
2483.24 3448
2483.71 3221
2484.18 3089
2484.65 3298
2485.12 3170
2485.59 3102
2486.06 3209
2486.53 3341
2487.00 3232
2487.47 3331
2487.94 3511
2488.41 3354
2488.88 3368
2489.35 3284
2489.82 3286
2490.29 3495
2490.76 3727
2491.23 3457
2491.70 3883
2492.17 3814
2492.64 3460
2493.11 3161
2493.58 3479
2494.05 3409
2494.52 3385
2495.00 3423
2495.47 3487
2495.94 3604
2496.41 3159
2496.88 3060
2497.35 3335
2497.82 3405
2498.29 3380
2498.76 3209
2499.23 3173
2499.71 3216
2500.18 3296
2500.65 3116
2501.12 3298
2501.59 3199
2502.06 3287
2502.53 3304
2503.01 3223
2503.48 3272
2503.95 3271
2504.42 3618
2504.89 3653
2505.36 3533
2505.84 3435
2506.31 3605
2506.78 3513
2507.25 3540
2507.72 3224
2508.20 3335
2508.67 3606
2509.14 3473
2509.61 3586
2510.08 3673
2510.56 3603
2511.03 3451
2511.50 3266
2511.97 3403
2512.45 3701
2512.92 3573
2513.39 3524
2513.86 3644
2514.34 3618
2514.81 3502
2515.28 3605
2515.75 3446
2516.23 3327
2516.70 3427
2517.17 3384
2517.65 3212
2518.12 3327
2518.59 3024
2519.07 3152
2519.54 3177
2520.01 3252
2520.48 3132
2520.96 3277
2521.43 3217
2521.90 3089
2522.38 3230
2522.85 3386
2523.32 3252
2523.80 2987
2524.27 3342
2524.75 3381
2525.22 3396
2525.69 3484
2526.17 3300
2526.64 3446
2527.11 3490
2527.59 3536
2528.06 3785
2528.54 3729
2529.01 3695
2529.48 3577
2529.96 3927
2530.43 4015
2530.91 3618
2531.38 3726
2531.85 3655
2532.33 3652
2532.80 3526
2533.28 3562
2533.75 3658
2534.23 3516
2534.70 3217
2535.18 3262
2535.65 3391
2536.12 3416
2536.60 3269
2537.07 3197
2537.55 3178
2538.02 3318
2538.50 3482
2538.97 3412
2539.45 3591
2539.92 3679
2540.40 3507
2540.87 3497
2541.35 3448
2541.82 3625
2542.30 3512
2542.77 3299
2543.25 3481
2543.73 3506
2544.20 3430
2544.68 3348
2545.15 3307
2545.63 3550
2546.10 3663
2546.58 3514
2547.05 3350
2547.53 3368
2548.01 3393
2548.48 3558
2548.96 3692
2549.43 3292
2549.91 3455
2550.39 3832
2550.86 3814
2551.34 3830
2551.81 3749
2552.29 3721
2552.77 3904
2553.24 3945
2553.72 3853
2554.20 3603
2554.67 3514
2555.15 3402
2555.62 3661
2556.10 3525
2556.58 3409
2557.05 3542
2557.53 3553
2558.01 3476
2558.48 3500
2558.96 3525
2559.44 3441
2559.91 3258
2560.39 3270
2560.87 3419
2561.35 3268
2561.82 3323
2562.30 3354
2562.78 3312
2563.25 3135
2563.73 3176
2564.21 2986
2564.69 3274
2565.16 3128
2565.64 3332
2566.12 3499
2566.60 3496
2567.07 3171
2567.55 3303
2568.03 3309
2568.51 3246
2568.98 3248
2569.46 3222
2569.94 3311
2570.42 3241
2570.90 3198
2571.37 3106
2571.85 3286
2572.33 3216
2572.81 3049
2573.29 3111
2573.76 3143
2574.24 3243
2574.72 3469
2575.20 3246
2575.68 2906
2576.16 3075
2576.63 3168
2577.11 3261
2577.59 3321
2578.07 3391
2578.55 3474
2579.03 3412
2579.51 3128
2579.98 3227
2580.46 3447
2580.94 3303
2581.42 3278
2581.90 3161
2582.38 3157
2582.86 3217
2583.34 3390
2583.82 3438
2584.30 3301
2584.77 3036
2585.25 3057
2585.73 3113
2586.21 3379
2586.69 3380
2587.17 3072
2587.65 3036
2588.13 3325
2588.61 3280
2589.09 3443
2589.57 3439
2590.05 3286
2590.53 3348
2591.01 3183
2591.49 3178
2591.97 3105
2592.45 3181
2592.93 3146
2593.41 3253
2593.89 3292
2594.37 3243
2594.85 3060
2595.33 3071
2595.81 3286
2596.29 3321
2596.77 3282
2597.25 3197
2597.73 3117
2598.21 3129
2598.69 3120
2599.17 2978
2599.65 3043
2600.13 3050
2600.61 2951
2601.09 3060
2601.57 3181
2602.06 3263
2602.54 3227
2603.02 3111
2603.50 3200
2603.98 3351
2604.46 3364
2604.94 3416
2605.42 3226
2605.90 3073
2606.38 3312
2606.87 3082
2607.35 3076
2607.83 3060
2608.31 3227
2608.79 3213
2609.27 2962
2609.75 3057
2610.24 3069
2610.72 3087
2611.20 2958
2611.68 3008
2612.16 3225
2612.64 3108
2613.13 2953
2613.61 2912
2614.09 2914
2614.57 3054
2615.05 3102
2615.54 3164
2616.02 3194
2616.50 3119
2616.98 3304
2617.46 3216
2617.95 3236
2618.43 3069
2618.91 3164
2619.39 3353
2619.88 3225
2620.36 2933
2620.84 2870
2621.32 3200
2621.81 3504
2622.29 3365
2622.77 3356
2623.26 3646
2623.74 3356
2624.22 3418
2624.70 3338
2625.19 3284
2625.67 3539
2626.15 3341
2626.64 3018
2627.12 3267
2627.60 3408
2628.09 3377
2628.57 3178
2629.05 3236
2629.54 3191
2630.02 3201
2630.50 3430
2630.99 3243
2631.47 3089
2631.95 3090
2632.44 3505
2632.92 3713
2633.40 3702
2633.89 3779
2634.37 4245
2634.85 3998
2635.34 3921
2635.82 4045
2636.31 3955
2636.79 3793
2637.27 3696
2637.76 3488
2638.24 3748
2638.73 3625
2639.21 3392
2639.70 3377
2640.18 3130
2640.66 3004
2641.15 3412
2641.63 3095
2642.12 2944
2642.60 2923
2643.09 3124
2643.57 2979
2644.06 2976
2644.54 3112
2645.03 3171
2645.51 3187
2646.00 2994
2646.48 3072
2646.97 2903
2647.45 2910
2647.94 2880
2648.42 3093
2648.91 3034
2649.39 2960
2649.88 3143
2650.36 3017
2650.85 3112
2651.33 2988
2651.82 2955
2652.30 3029
2652.79 3016
2653.27 2879
2653.76 2877
2654.24 3287
2654.73 3220
2655.22 3161
2655.70 2921
2656.19 3000
2656.67 3145
2657.16 2836
2657.65 3150
2658.13 3199
2658.62 3005
2659.10 3121
2659.59 2925
2660.08 2957
2660.56 3105
2661.05 3172
2661.53 2995
2662.02 3090
2662.51 2919
2662.99 3066
2663.48 3084
2663.97 3314
2664.45 2931
2664.94 3110
2665.43 3126
2665.91 3096
2666.40 3284
2666.89 3123
2667.37 3072
2667.86 2964
2668.35 3057
2668.83 3202
2669.32 3135
2669.81 3202
2670.29 3046
2670.78 3046
2671.27 3120
2671.76 3182
2672.24 3065
2672.73 3195
2673.22 3117
2673.71 3309
2674.19 3222
2674.68 3294
2675.17 3414
2675.66 3650
2676.14 3469
2676.63 3723
2677.12 3710
2677.61 3350
2678.09 3690
2678.58 3516
2679.07 3586
2679.56 3365
2680.05 3150
2680.53 3395
2681.02 3315
2681.51 3312
2682.00 3128
2682.49 2873
2682.97 2923
2683.46 2735
2683.95 3048
2684.44 3027
2684.93 3056
2685.42 2989
2685.91 3049
2686.39 3021
2686.88 3201
2687.37 3211
2687.86 3024
2688.35 3118
2688.84 3068
2689.33 2938
2689.81 3082
2690.30 2845
2690.79 2922
2691.28 3191
2691.77 3137
2692.26 3082
2692.75 3060
2693.24 3187
2693.73 3119
2694.22 3014
2694.71 3119
2695.20 2964
2695.68 3128
2696.17 3022
2696.66 2950
2697.15 2729
2697.64 2920
2698.13 2842
2698.62 2718
2699.11 3005
2699.60 2915
2700.09 2950
2700.58 3079
2701.07 2926
2701.56 2778
2702.05 3041
2702.54 3116
2703.03 3134
2703.52 3174
2704.01 3314
2704.50 3102
2704.99 3224
2705.48 3403
2705.97 3345
2706.46 3388
2706.95 3195
2707.44 2947
2707.93 3024
2708.42 2941
2708.92 3213
2709.41 3261
2709.90 3142
2710.39 3008
2710.88 3058
2711.37 3091
2711.86 2878
2712.35 2996
2712.84 3111
2713.33 3340
2713.82 2887
2714.31 2917
2714.81 3032
2715.30 3042
2715.79 3048
2716.28 3139
2716.77 3091
2717.26 2990
2717.75 2944
2718.24 3020
2718.74 3156
2719.23 2919
2719.72 3087
2720.21 3180
2720.70 2941
2721.19 3163
2721.69 3267
2722.18 3145
2722.67 3394
2723.16 3390
2723.65 3072
2724.15 3173
2724.64 3436
2725.13 3489
2725.62 3461
2726.11 3459
2726.61 3507
2727.10 3316
2727.59 3417
2728.08 3558
2728.58 3304
2729.07 3185
2729.56 3081
2730.05 2980
2730.55 3057
2731.04 3181
2731.53 3026
2732.02 3048
2732.52 3204
2733.01 3102
2733.50 3051
2733.99 3016
2734.49 3103
2734.98 2922
2735.47 3107
2735.97 3368
2736.46 3180
2736.95 3157
2737.45 3120
2737.94 3192
2738.43 3363
2738.93 3241
2739.42 3407
2739.91 3231
2740.41 3275
2740.90 3328
2741.39 3242
2741.89 3308
2742.38 3218
2742.87 3119
2743.37 3360
2743.86 3376
2744.36 3091
2744.85 3303
2745.34 3361
2745.84 3061
2746.33 3138
2746.82 3095
2747.32 3077
2747.81 2890
2748.31 2842
2748.80 3020
2749.30 3097
2749.79 3077
2750.28 2983
2750.78 2942
2751.27 2968
2751.77 3018
2752.26 2847
2752.76 3000
2753.25 3067
2753.75 2985
2754.24 2860
2754.74 3096
2755.23 3262
2755.72 3064
2756.22 2949
2756.71 2889
2757.21 2941
2757.70 3091
2758.20 3149
2758.69 2994
2759.19 2921
2759.69 2824
2760.18 3131
2760.68 2829
2761.17 2931
2761.67 2947
2762.16 2947
2762.66 2840
2763.15 2786
2763.65 2826
2764.14 2970
2764.64 3104
2765.14 2825
2765.63 2900
2766.13 3049
2766.62 3068
2767.12 2994
2767.61 2961
2768.11 2816
2768.61 2934
2769.10 3035
2769.60 3068
2770.09 2852
2770.59 2820
2771.09 2698
2771.58 2931
2772.08 2928
2772.58 2769
2773.07 2583
2773.57 2816
2774.06 3053
2774.56 3173
2775.06 3128
2775.55 3214
2776.05 3291
2776.55 3303
2777.04 3393
2777.54 3333
2778.04 3387
2778.54 3809
2779.03 3776
2779.53 3749
2780.03 3559
2780.52 3504
2781.02 3514
2781.52 3351
2782.01 3334
2782.51 3236
2783.01 3186
2783.51 3202
2784.00 3027
2784.50 2993
2785.00 2826
2785.50 2884
2785.99 3002
2786.49 3069
2786.99 3112
2787.49 2927
2787.98 2903
2788.48 2736
2788.98 2803
2789.48 2856
2789.98 2913
2790.47 2772
2790.97 2789
2791.47 2999
2791.97 3192
2792.47 3075
2792.96 3091
2793.46 3139
2793.96 3118
2794.46 3005
2794.96 2931
2795.46 3094
2795.95 2970
2796.45 3074
2796.95 3000
2797.45 2817
2797.95 3031
2798.45 2997
2798.95 3100
2799.44 3366
2799.94 3142
2800.44 3249
2800.94 3295
2801.44 3310
2801.94 3033
2802.44 3012
2802.94 3036
2803.44 3124
2803.93 3164
2804.43 3026
2804.93 2931
2805.43 2877
2805.93 3026
2806.43 2987
2806.93 3004
2807.43 2958
2807.93 3005
2808.43 2999
2808.93 3132
2809.43 3223
2809.93 2977
2810.43 2822
2810.93 2969
2811.43 3130
2811.93 3005
2812.43 2870
2812.93 2921
2813.43 2771
2813.93 2673
2814.43 2952
2814.93 3165
2815.43 2899
2815.93 2863
2816.43 2789
2816.93 2963
2817.43 2962
2817.93 2860
2818.43 2794
2818.93 2653
2819.43 2869
2819.93 2867
2820.43 2901
2820.93 2833
2821.43 2740
2821.93 2961
2822.43 2954
2822.94 2846
2823.44 2962
2823.94 2978
2824.44 3039
2824.94 3010
2825.44 2567
2825.94 2839
2826.44 2941
2826.94 2910
2827.44 2958
2827.95 2765
2828.45 2800
2828.95 2847
2829.45 2729
2829.95 2706
2830.45 2712
2830.95 2823
2831.46 2823
2831.96 2684
2832.46 2804
2832.96 2526
2833.46 2607
2833.97 2785
2834.47 2784
2834.97 2759
2835.47 2823
2835.97 2952
2836.47 3093
2836.98 3049
2837.48 2977
2837.98 3159
2838.48 3083
2838.99 2817
2839.49 2812
2839.99 2761
2840.49 2811
2841.00 2909
2841.50 2905
2842.00 2871
2842.50 2879
2843.01 2987
2843.51 2759
2844.01 2589
2844.51 2843
2845.02 2882
2845.52 2905
2846.02 2838
2846.52 2981
2847.03 2935
2847.53 2941
2848.03 3008
2848.54 3042
2849.04 2871
2849.54 3124
2850.05 2997
2850.55 2994
2851.05 3111
2851.56 3014
2852.06 3123
2852.56 3014
2853.07 3043
2853.57 2891
2854.07 2776
2854.58 2876
2855.08 2855
2855.59 2980
2856.09 3107
2856.59 2992
2857.10 3109
2857.60 3253
2858.10 2990
2858.61 3226
2859.11 3233
2859.62 2964
2860.12 2896
2860.63 2819
2861.13 2838
2861.63 2930
2862.14 2971
2862.64 2858
2863.15 2805
2863.65 2840
2864.16 2906
2864.66 2720
2865.16 2744
2865.67 2730
2866.17 2658
2866.68 2659
2867.18 2609
2867.69 2628
2868.19 2759
2868.70 2567
2869.20 2548
2869.71 2628
2870.21 2625
2870.72 2668
2871.22 2603
2871.73 2745
2872.23 2919
2872.74 3032
2873.24 2942
2873.75 2929
2874.25 2845
2874.76 2878
2875.27 2915
2875.77 3037
2876.28 3254
2876.78 3050
2877.29 3028
2877.79 3324
2878.30 3323
2878.81 3173
2879.31 3269
2879.82 3033
2880.32 3104
2880.83 3101
2881.33 3065
2881.84 3089
2882.35 3186
2882.85 3192
2883.36 2910
2883.87 2941
2884.37 3020
2884.88 3047
2885.38 2842
2885.89 2638
2886.40 2620
2886.90 2808
2887.41 2976
2887.92 2987
2888.42 2922
2888.93 2816
2889.44 2703
2889.94 2837
2890.45 2985
2890.96 3113
2891.46 3261
2891.97 3026
2892.48 2909
2892.98 3019
2893.49 3084
2894.00 3039
2894.51 2920
2895.01 2956
2895.52 2835
2896.03 2976
2896.54 3030
2897.04 3302
2897.55 3420
2898.06 3245
2898.57 3200
2899.07 3227
2899.58 3222
2900.09 2927
2900.60 3180
2901.10 3176
2901.61 3123
2902.12 2901
2902.63 2936
2903.13 3133
2903.64 3114
2904.15 2748
2904.66 2979
2905.17 2999
2905.68 3288
2906.18 3051
2906.69 2965
2907.20 3258
2907.71 3236
2908.22 3019
2908.72 3236
2909.23 3225
2909.74 2894
2910.25 2851
2910.76 2779
2911.27 2792
2911.78 2871
2912.28 3003
2912.79 3056
2913.30 2887
2913.81 2706
2914.32 2707
2914.83 2878
2915.34 2943
2915.85 2907
2916.36 2912
2916.87 3137
2917.37 3051
2917.88 2874
2918.39 3187
2918.90 2926
2919.41 2583
2919.92 2712
2920.43 3023
2920.94 3012
2921.45 2754
2921.96 2759
2922.47 2928
2922.98 2930
2923.49 2873
2924.00 2791
2924.51 2828
2925.02 3113
2925.53 2978
2926.04 2856
2926.55 2839
2927.06 2941
2927.57 2855
2928.08 2961
2928.59 2929
2929.10 3018
2929.61 2824
2930.12 2568
2930.63 2736
2931.14 2864
2931.65 2564
2932.16 2694
2932.67 2765
2933.18 2843
2933.69 2704
2934.20 2594
2934.71 2811
2935.22 3021
2935.73 2762
2936.24 2843
2936.76 3087
2937.27 2991
2937.78 2993
2938.29 3025
2938.80 3098
2939.31 3093
2939.82 3082
2940.33 3019
2940.84 3204
2941.36 3235
2941.87 3134
2942.38 3065
2942.89 2976
2943.40 3005
2943.91 3067
2944.42 3003
2944.94 2896
2945.45 2962
2945.96 2896
2946.47 2964
2946.98 2868
2947.49 2815
2948.01 2768
2948.52 2673
2949.03 2740
2949.54 2896
2950.05 2817
2950.57 2780
2951.08 2754
2951.59 2755
2952.10 2776
2952.61 2796
2953.13 2885
2953.64 2748
2954.15 2828
2954.66 2999
2955.18 2815
2955.69 2749
2956.20 2893
2956.71 2781
2957.23 2793
2957.74 2881
2958.25 2859
2958.76 2867
2959.28 2846
2959.79 2768
2960.30 2916
2960.82 2802
2961.33 2964
2961.84 2721
2962.36 2920
2962.87 2880
2963.38 3017
2963.89 2971
2964.41 2995
2964.92 2901
2965.43 3102
2965.95 3190
2966.46 2997
2966.97 2755
2967.49 2884
2968.00 2840
2968.52 2872
2969.03 2836
2969.54 2717
2970.06 2681
2970.57 2583
2971.08 2917
2971.60 2707
2972.11 2756
2972.63 2855
2973.14 2769
2973.65 2770
2974.17 2877
2974.68 2973
2975.20 2920
2975.71 2706
2976.23 2585
2976.74 2788
2977.25 2932
2977.77 2809
2978.28 2861
2978.80 2732
2979.31 2815
2979.83 2933
2980.34 2954
2980.86 3083
2981.37 2995
2981.89 2915
2982.40 2990
2982.91 3153
2983.43 3085
2983.94 2830
2984.46 3069
2984.97 2909
2985.49 3321
2986.00 3355
2986.52 3273
2987.04 2892
2987.55 2997
2988.07 3170
2988.58 3219
2989.10 3136
2989.61 3402
2990.13 3459
2990.64 3563
2991.16 3310
2991.67 3215
2992.19 3308
2992.71 3455
2993.22 3401
2993.74 3333
2994.25 3485
2994.77 3721
2995.28 3379
2995.80 3405
2996.32 3545
2996.83 3507
2997.35 3368
2997.87 3352
2998.38 3460
2998.90 3627
2999.41 3563
2999.93 3508
3000.45 3593
3000.96 3727
3001.48 3841
3002.00 3833
3002.51 3845
3003.03 4220
3003.55 4896
3004.06 4801
3004.58 4914
3005.10 5452
3005.61 5535
3006.13 6301
3006.65 6649
3007.16 6426
3007.68 6201
3008.20 6110
3008.71 5683
3009.23 5346
3009.75 5014
3010.27 4766
3010.78 4532
3011.30 3991
3011.82 3625
3012.34 3538
3012.85 3370
3013.37 3438
3013.89 3512
3014.41 3329
3014.92 3401
3015.44 3335
3015.96 3227
3016.48 3193
3016.99 3390
3017.51 3706
3018.03 3537
3018.55 3315
3019.07 3535
3019.58 3736
3020.10 3616
3020.62 3681
3021.14 3585
3021.66 3699
3022.17 3867
3022.69 3525
3023.21 3689
3023.73 3817
3024.25 3614
3024.77 3825
3025.28 3514
3025.80 3401
3026.32 3570
3026.84 3648
3027.36 3350
3027.88 3473
3028.40 3404
3028.92 3454
3029.43 3167
3029.95 3149
3030.47 3193
3030.99 3029
3031.51 3115
3032.03 3356
3032.55 3269
3033.07 3115
3033.59 3294
3034.11 3243
3034.63 3134
3035.15 3158
3035.66 3305
3036.18 3300
3036.70 3291
3037.22 3300
3037.74 3371
3038.26 3274
3038.78 3343
3039.30 3148
3039.82 2873
3040.34 3154
3040.86 3231
3041.38 3163
3041.90 3120
3042.42 3054
3042.94 3173
3043.46 3084
3043.98 2900
3044.50 2928
3045.02 3085
3045.54 2960
3046.06 2920
3046.58 2730
3047.10 2942
3047.62 3132
3048.14 2961
3048.66 2966
3049.18 2887
3049.71 3128
3050.23 3243
3050.75 3186
3051.27 2984
3051.79 2929
3052.31 3080
3052.83 2790
3053.35 2686
3053.87 2895
3054.39 2752
3054.91 2586
3055.43 2729
3055.96 2974
3056.48 2825
3057.00 2812
3057.52 2780
3058.04 2768
3058.56 2805
3059.08 2832
3059.61 2976
3060.13 2931
3060.65 3057
3061.17 2961
3061.69 2755
3062.21 2963
3062.73 3148
3063.26 3087
3063.78 3164
3064.30 3026
3064.82 2930
3065.34 3007
3065.87 3050
3066.39 3101
3066.91 3143
3067.43 3231
3067.95 3100
3068.48 3066
3069.00 3308
3069.52 3109
3070.04 2898
3070.57 2956
3071.09 2807
3071.61 3055
3072.13 3261
3072.66 3202
3073.18 3112
3073.70 2960
3074.22 2978
3074.75 3058
3075.27 3232
3075.79 3036
3076.32 2978
3076.84 3081
3077.36 3015
3077.88 3136
3078.41 3366
3078.93 3392
3079.45 3197
3079.98 3148
3080.50 3351
3081.02 3357
3081.55 3626
3082.07 3808
3082.59 3752
3083.12 3772
3083.64 3788
3084.16 3903
3084.69 3898
3085.21 3712
3085.73 3733
3086.26 3578
3086.78 3573
3087.31 3592
3087.83 3448
3088.35 3293
3088.88 3295
3089.40 3229
3089.93 3084
3090.45 3120
3090.97 3186
3091.50 3112
3092.02 3308
3092.55 3334
3093.07 3064
3093.60 3286
3094.12 3153
3094.64 3189
3095.17 3311
3095.69 3488
3096.22 3595
3096.74 3567
3097.27 3498
3097.79 3790
3098.32 3967
3098.84 3931
3099.37 3731
3099.89 3819
3100.42 4162
3100.94 4374
3101.47 4617
3101.99 5399
3102.52 6157
3103.04 7298
3103.57 8886
3104.09 9578
3104.62 10016
3105.14 10792
3105.67 11286
3106.19 11525
3106.72 10874
3107.24 9629
3107.77 9039
3108.29 7535
3108.82 6594
3109.35 5783
3109.87 5203
3110.40 4909
3110.92 4608
3111.45 4738
3111.98 4489
3112.50 4557
3113.03 4447
3113.55 4419
3114.08 4594
3114.61 4513
3115.13 4390
3115.66 4461
3116.18 4176
3116.71 4017
3117.24 3671
3117.76 3546
3118.29 3547
3118.82 3496
3119.34 3708
3119.87 3794
3120.40 3622
3120.92 3626
3121.45 4066
3121.98 3930
3122.50 3709
3123.03 4145
3123.56 4169
3124.08 4302
3124.61 4113
3125.14 3989
3125.66 4072
3126.19 4106
3126.72 3757
3127.25 3615
3127.77 3535
3128.30 3619
3128.83 3569
3129.36 3477
3129.88 3509
3130.41 3368
3130.94 3460
3131.46 3295
3131.99 3038
3132.52 3315
3133.05 3452
3133.58 3334
3134.10 3125
3134.63 2979
3135.16 3121
3135.69 3309
3136.21 3067
3136.74 2935
3137.27 2958
3137.80 2968
3138.33 3089
3138.86 3141
3139.38 2913
3139.91 2985
3140.44 3067
3140.97 2977
3141.50 2945
3142.03 2965
3142.55 3122
3143.08 3005
3143.61 3071
3144.14 2938
3144.67 3107
3145.20 3127
3145.73 3097
3146.25 3000
3146.78 2953
3147.31 2983
3147.84 3177
3148.37 3172
3148.90 3314
3149.43 3253
3149.96 3255
3150.49 3440
3151.02 3200
3151.54 3341
3152.07 3453
3152.60 3307
3153.13 3494
3153.66 3320
3154.19 3330
3154.72 3334
3155.25 3326
3155.78 3229
3156.31 3351
3156.84 3177
3157.37 3182
3157.90 3179
3158.43 3368
3158.96 3402
3159.49 3456
3160.02 3460
3160.55 3472
3161.08 3373
3161.61 3424
3162.14 3456
3162.67 3013
3163.20 3330
3163.73 3465
3164.26 3260
3164.79 3101
3165.32 2976
3165.85 2922
3166.38 3047
3166.91 3004
3167.44 3019
3167.97 3080
3168.50 2792
3169.03 2628
3169.57 2850
3170.10 2962
3170.63 2985
3171.16 3007
3171.69 2905
3172.22 3146
3172.75 3013
3173.28 3062
3173.81 3022
3174.34 3076
3174.88 3187
3175.41 3253
3175.94 3204
3176.47 3273
3177.00 3338
3177.53 3199
3178.06 3217
3178.60 3253
3179.13 3108
3179.66 3118
3180.19 2935
3180.72 3140
3181.25 3109
3181.79 2946
3182.32 2864
3182.85 2934
3183.38 2989
3183.91 3022
3184.44 2967
3184.98 2809
3185.51 2779
3186.04 2738
3186.57 2910
3187.11 3008
3187.64 3019
3188.17 3008
3188.70 2942
3189.24 2813
3189.77 2977
3190.30 2874
3190.83 2905
3191.37 3116
3191.90 3254
3192.43 2988
3192.96 2896
3193.50 2952
3194.03 3033
3194.56 3050
3195.09 2886
3195.63 2790
3196.16 2906
3196.69 2969
3197.23 3052
3197.76 2855
3198.29 2937
3198.83 3091
3199.36 2989
3199.89 2959
3200.43 3019
3200.96 3071
3201.49 3091
3202.03 3221
3202.56 3161
3203.09 3378
3203.63 3319
3204.16 3275
3204.69 3312
3205.23 3130
3205.76 2949
3206.30 3317
3206.83 3167
3207.36 3083
3207.90 2968
3208.43 3112
3208.97 3153
3209.50 2991
3210.03 3236
3210.57 3232
3211.10 3376
3211.64 3349
3212.17 3444
3212.70 3715
3213.24 3575
3213.77 3500
3214.31 3504
3214.84 3136
3215.38 3218
3215.91 3343
3216.45 3442
3216.98 3200
3217.52 3039
3218.05 3075
3218.59 3133
3219.12 3051
3219.66 3160
3220.19 2922
3220.73 2781
3221.26 2717
3221.80 2804
3222.33 3001
3222.87 3199
3223.40 3234
3223.94 3280
3224.47 3310
3225.01 3110
3225.54 3384
3226.08 3390
3226.61 3469
3227.15 3574
3227.69 3662
3228.22 3685
3228.76 3400
3229.29 3507
3229.83 3355
3230.36 3271
3230.90 3306
3231.44 3257
3231.97 3360
3232.51 3254
3233.04 3326
3233.58 3273
3234.12 3443
3234.65 3386
3235.19 3393
3235.72 3339
3236.26 3224
3236.80 3282
3237.33 3479
3237.87 3477
3238.41 3363
3238.94 3360
3239.48 3313
3240.02 3407
3240.55 3474
3241.09 3441
3241.63 3755
3242.16 3691
3242.70 3595
3243.24 3611
3243.77 3430
3244.31 3448
3244.85 3366
3245.39 3176
3245.92 3371
3246.46 3605
3247.00 3729
3247.53 3428
3248.07 3860
3248.61 3810
3249.15 3670
3249.68 3566
3250.22 3571
3250.76 3626
3251.30 3616
3251.83 3682
3252.37 3729
3252.91 3479
3253.45 3732
3253.98 3777
3254.52 3662
3255.06 3653
3255.60 3769
3256.14 3783
3256.67 3794
3257.21 3898
3257.75 3945
3258.29 3935
3258.83 4069
3259.37 4147
3259.90 4237
3260.44 4019
3260.98 4146
3261.52 4830
3262.06 4986
3262.60 5177
3263.13 5529
3263.67 5970
3264.21 6435
3264.75 6259
3265.29 6608
3265.83 6887
3266.37 7585
3266.91 8255
3267.44 8355
3267.98 9061
3268.52 9713
3269.06 10124
3269.60 9951
3270.14 9554
3270.68 9090
3271.22 8535
3271.76 7782
3272.30 6994
3272.84 5905
3273.38 5247
3273.91 5105
3274.45 5056
3274.99 4634
3275.53 4675
3276.07 4678
3276.61 4228
3277.15 4703
3277.69 4529
3278.23 4272
3278.77 4405
3279.31 4338
3279.85 4504
3280.39 4493
3280.93 4310
3281.47 4437
3282.01 4396
3282.55 4209
3283.09 4414
3283.63 4238
3284.17 4529
3284.71 4347
3285.25 4419
3285.79 4558
3286.33 4315
3286.87 4483
3287.42 4729
3287.96 4853
3288.50 4712
3289.04 4605
3289.58 4881
3290.12 4738
3290.66 4618
3291.20 4713
3291.74 4552
3292.28 4449
3292.82 4626
3293.36 4574
3293.91 4888
3294.45 4966
3294.99 4858
3295.53 4777
3296.07 5725
3296.61 5864
3297.15 5963
3297.69 6022
3298.24 6083
3298.78 5817
3299.32 5686
3299.86 5638
3300.40 5150
3300.94 5332
3301.49 4970
3302.03 4620
3302.57 4623
3303.11 4546
3303.65 4723
3304.19 4694
3304.74 4716
3305.28 4499
3305.82 4568
3306.36 4462
3306.90 4530
3307.45 4456
3307.99 4284
3308.53 4694
3309.07 4296
3309.62 4236
3310.16 4419
3310.70 4188
3311.24 4023
3311.79 4458
3312.33 4668
3312.87 4319
3313.41 4098
3313.96 4057
3314.50 4311
3315.04 4198
3315.59 4236
3316.13 4245
3316.67 4256
3317.21 4840
3317.76 5011
3318.30 4728
3318.84 5029
3319.39 4906
3319.93 4816
3320.47 4933
3321.02 5000
3321.56 5148
3322.10 5042
3322.65 5237
3323.19 5124
3323.73 5363
3324.28 5307
3324.82 4886
3325.36 5120
3325.91 4803
3326.45 4917
3327.00 4915
3327.54 4654
3328.08 4639
3328.63 4474
3329.17 4445
3329.72 4257
3330.26 4260
3330.80 4439
3331.35 4668
3331.89 4766
3332.44 4881
3332.98 5696
3333.53 6301
3334.07 7931
3334.61 9406
3335.16 11566
3335.70 13616
3336.25 15863
3336.79 18418
3337.34 20127
3337.88 21718
3338.43 22073
3338.97 22421
3339.52 21858
3340.06 20598
3340.61 18455
3341.15 16179
3341.70 13728
3342.24 11642
3342.79 9624
3343.33 8013
3343.88 7337
3344.42 6553
3344.97 5628
3345.51 5345
3346.06 4928
3346.60 4750
3347.15 4968
3347.69 4837
3348.24 4659
3348.78 4808
3349.33 4602
3349.88 4656
3350.42 4747
3350.97 5084
3351.51 5043
3352.06 5262
3352.61 5697
3353.15 5445
3353.70 5419
3354.24 5689
3354.79 5325
3355.34 5384
3355.88 5223
3356.43 5125
3356.97 4788
3357.52 4481
3358.07 4439
3358.61 4482
3359.16 4255
3359.71 3912
3360.25 4029
3360.80 4212
3361.35 4142
3361.89 4272
3362.44 4248
3362.99 4164
3363.53 4309
3364.08 4590
3364.63 4100
3365.17 4409
3365.72 4374
3366.27 4617
3366.81 4783
3367.36 4420
3367.91 4529
3368.46 4334
3369.00 4395
3369.55 4094
3370.10 3959
3370.64 4318
3371.19 4186
3371.74 4133
3372.29 4228
3372.83 4305
3373.38 4748
3373.93 4990
3374.48 5050
3375.03 5592
3375.57 5929
3376.12 6072
3376.67 5901
3377.22 5650
3377.76 5456
3378.31 5067
3378.86 4914
3379.41 4837
3379.96 4627
3380.50 4274
3381.05 4170
3381.60 3939
3382.15 3837
3382.70 4026
3383.25 3638
3383.79 3757
3384.34 3538
3384.89 3541
3385.44 3652
3385.99 3471
3386.54 3636
3387.09 3603
3387.64 3395
3388.18 3216
3388.73 3347
3389.28 3463
3389.83 3348
3390.38 3315
3390.93 3414
3391.48 3365
3392.03 3213
3392.58 3270
3393.13 3397
3393.67 3378
3394.22 3396
3394.77 3435
3395.32 3253
3395.87 3241
3396.42 3409
3396.97 3592
3397.52 3291
3398.07 3285
3398.62 3528
3399.17 3477
3399.72 3458
3400.27 3475
3400.82 3528
3401.37 3291
3401.92 3113
3402.47 3161
3403.02 3117
3403.57 3224
3404.12 3185
3404.67 3097
3405.22 3106
3405.77 3173
3406.32 3172
3406.87 3056
3407.42 2994
3407.97 2991
3408.52 2969
3409.07 3025
3409.62 3301
3410.17 3142
3410.72 3248
3411.27 3265
3411.82 3469
3412.38 3240
3412.93 3413
3413.48 3394
3414.03 3606
3414.58 3638
3415.13 3462
3415.68 3513
3416.23 3869
3416.78 3732
3417.33 3518
3417.89 3547
3418.44 3401
3418.99 3290
3419.54 3319
3420.09 3166
3420.64 3460
3421.19 3317
3421.74 3252
3422.30 3107
3422.85 3251
3423.40 3386
3423.95 3277
3424.50 3255
3425.05 3381
3425.61 3407
3426.16 3610
3426.71 3598
3427.26 3613
3427.81 3561
3428.37 3320
3428.92 3365
3429.47 3393
3430.02 3294
3430.58 3043
3431.13 2983
3431.68 3334
3432.23 3297
3432.78 3226
3433.34 3262
3433.89 3085
3434.44 3021
3434.99 3054
3435.55 2894
3436.10 3056
3436.65 3123
3437.21 3107
3437.76 2998
3438.31 3093
3438.86 3085
3439.42 3171
3439.97 2919
3440.52 2916
3441.08 3126
3441.63 3191
3442.18 3074
3442.74 2895
3443.29 3072
3443.84 3137
3444.40 3131
3444.95 3031
3445.50 3091
3446.06 3097
3446.61 3023
3447.16 3013
3447.72 3152
3448.27 3159
3448.82 3284
3449.38 3207
3449.93 3005
3450.48 2801
3451.04 2855
3451.59 2811
3452.15 2877
3452.70 2927
3453.25 2881
3453.81 3168
3454.36 2906
3454.92 2792
3455.47 2905
3456.03 2877
3456.58 3015
3457.13 2997
3457.69 3045
3458.24 2965
3458.80 2971
3459.35 2943
3459.91 2787
3460.46 2976
3461.02 2911
3461.57 2854
3462.13 2812
3462.68 2934
3463.24 2963
3463.79 2823
3464.34 3123
3464.90 2952
3465.46 3085
3466.01 2942
3466.57 2933
3467.12 3011
3467.68 2996
3468.23 3019
3468.79 3052
3469.34 2985
3469.90 3265
3470.45 3388
3471.01 3571
3471.56 3707
3472.12 3716
3472.67 3442
3473.23 3446
3473.79 3729
3474.34 3661
3474.90 3443
3475.45 3547
3476.01 3629
3476.56 3594
3477.12 3466
3477.68 3343
3478.23 3374
3478.79 3238
3479.35 3303
3479.90 3445
3480.46 3598
3481.01 3823
3481.57 3657
3482.13 3772
3482.68 3789
3483.24 3907
3483.80 3942
3484.35 3898
3484.91 3729
3485.47 3975
3486.02 3924
3486.58 4091
3487.14 4255
3487.69 3957
3488.25 4342
3488.81 4464
3489.36 4249
3489.92 4430
3490.48 5198
3491.03 6032
3491.59 7287
3492.15 8212
3492.71 9756
3493.26 10924
3493.82 11860
3494.38 12365
3494.94 12795
3495.49 13290
3496.05 12269
3496.61 10564
3497.17 9941
3497.72 8450
3498.28 7243
3498.84 6734
3499.40 6177
3499.95 5717
3500.51 5373
3501.07 5617
3501.63 5665
3502.19 5692
3502.74 5969
3503.30 6153
3503.86 5925
3504.42 5891
3504.98 5913
3505.53 6167
3506.09 6212
3506.65 6384
3507.21 6335
3507.77 6619
3508.33 6240
3508.88 5956
3509.44 6095
3510.00 5376
3510.56 5275
3511.12 5220
3511.68 5028
3512.24 4982
3512.80 4657
3513.35 4509
3513.91 4182
3514.47 4225
3515.03 4149
3515.59 4051
3516.15 3857
3516.71 3704
3517.27 3483
3517.83 3434
3518.39 3406
3518.95 3395
3519.50 3570
3520.06 3307
3520.62 3278
3521.18 3345
3521.74 3367
3522.30 3439
3522.86 3509
3523.42 3471
3523.98 3278
3524.54 3505
3525.10 3395
3525.66 3334
3526.22 3467
3526.78 3213
3527.34 3264
3527.90 3257
3528.46 3369
3529.02 3140
3529.58 3030
3530.14 3115
3530.70 3086
3531.26 3346
3531.82 3212
3532.38 3295
3532.94 3092
3533.50 3013
3534.06 3396
3534.62 3320
3535.18 3410
3535.75 3449
3536.31 3164
3536.87 3357
3537.43 3383
3537.99 3131
3538.55 3257
3539.11 3334
3539.67 3351
3540.23 3269
3540.79 3459
3541.35 3361
3541.92 3404
3542.48 3291
3543.04 3215
3543.60 3041
3544.16 3152
3544.72 3074
3545.28 3111
3545.84 2921
3546.41 3131
3546.97 3058
3547.53 3150
3548.09 3092
3548.65 3300
3549.21 3426
3549.78 3374
3550.34 3203
3550.90 3161
3551.46 2975
3552.02 2863
3552.59 3263
3553.15 3166
3553.71 2825
3554.27 2705
3554.83 2850
3555.40 2850
3555.96 2602
3556.52 2704
3557.08 2608
3557.65 2664
3558.21 2519
3558.77 2718
3559.33 2879
3559.90 2711
3560.46 2930
3561.02 2700
3561.58 2818
3562.15 2859
3562.71 2809
3563.27 2807
3563.83 2602
3564.40 2679
3564.96 2753
3565.52 2745
3566.09 2901
3566.65 3183
3567.21 2985
3567.78 2804
3568.34 2704
3568.90 2856
3569.47 2754
3570.03 2781
3570.59 2794
3571.16 2886
3571.72 2885
3572.28 2630
3572.85 2549
3573.41 2750
3573.97 2676
3574.54 2719
3575.10 2625
3575.66 2813
3576.23 2974
3576.79 3084
3577.36 3107
3577.92 3147
3578.48 3119
3579.05 3326
3579.61 3201
3580.18 3239
3580.74 3300
3581.31 3006
3581.87 3158
3582.43 3150
3583.00 3054
3583.56 2941
3584.13 3010
3584.69 2786
3585.26 2691
3585.82 2636
3586.39 2549
3586.95 2561
3587.52 2972
3588.08 2668
3588.64 2586
3589.21 2602
3589.77 2558
3590.34 2793
3590.90 2485
3591.47 2708
3592.03 2711
3592.60 2783
3593.17 2772
3593.73 2928
3594.30 2808
3594.86 2813
3595.43 2781
3595.99 2887
3596.56 2847
3597.12 2779
3597.69 2876
3598.25 2763
3598.82 2737
3599.39 2641
3599.95 2729
3600.52 2653
3601.08 2695
3601.65 2608
3602.21 2735
3602.78 2452
3603.35 2615
3603.91 2695
3604.48 2604
3605.04 2693
3605.61 2587
3606.18 2543
3606.74 2570
3607.31 2458
3607.88 2642
3608.44 2562
3609.01 2604
3609.57 2657
3610.14 2638
3610.71 2513
3611.27 2516
3611.84 2603
3612.41 2493
3612.97 2409
3613.54 2360
3614.11 2552
3614.68 2564
3615.24 2539
3615.81 2643
3616.38 2637
3616.94 2746
3617.51 2727
3618.08 2726
3618.64 2749
3619.21 2657
3619.78 2683
3620.35 2890
3620.91 2753
3621.48 2747
3622.05 2863
3622.62 2806
3623.18 2778
3623.75 2784
3624.32 2819
3624.89 2701
3625.45 2705
3626.02 2654
3626.59 2692
3627.16 2657
3627.73 2433
3628.29 2448
3628.86 2594
3629.43 2392
3630.00 2496
3630.57 2464
3631.13 2350
3631.70 2368
3632.27 2514
3632.84 2548
3633.41 2406
3633.98 2521
3634.54 2596
3635.11 2478
3635.68 2454
3636.25 2657
3636.82 2487
3637.39 2484
3637.96 2773
3638.52 2736
3639.09 2562
3639.66 2526
3640.23 2723
3640.80 2685
3641.37 2662
3641.94 2756
3642.51 2551
3643.08 2613
3643.65 2843
3644.21 2958
3644.78 2864
3645.35 2946
3645.92 3020
3646.49 2711
3647.06 2570
3647.63 2625
3648.20 2449
3648.77 2529
3649.34 2637
3649.91 2619
3650.48 2807
3651.05 2731
3651.62 2656
3652.19 2605
3652.76 2652
3653.33 2928
3653.90 2810
3654.47 2842
3655.04 2970
3655.61 2923
3656.18 2915
3656.75 2984
3657.32 2745
3657.89 2859
3658.46 2852
3659.03 2739
3659.60 2623
3660.17 2561
3660.74 2686
3661.31 2599
3661.88 2653
3662.45 2804
3663.02 2629
3663.59 2838
3664.16 2694
3664.74 2966
3665.31 2905
3665.88 2801
3666.45 2770
3667.02 2960
3667.59 2828
3668.16 2949
3668.73 2831
3669.30 2708
3669.87 2770
3670.45 2805
3671.02 2724
3671.59 2585
3672.16 2505
3672.73 2629
3673.30 2663
3673.87 2568
3674.45 2483
3675.02 2612
3675.59 2596
3676.16 2453
3676.73 2511
3677.30 2541
3677.88 2611
3678.45 2625
3679.02 2590
3679.59 2586
3680.16 2750
3680.74 2611
3681.31 2455
3681.88 2649
3682.45 2526
3683.02 2479
3683.60 2537
3684.17 2534
3684.74 2466
3685.31 2641
3685.89 2563
3686.46 2522
3687.03 2559
3687.60 2610
3688.18 2619
3688.75 2649
3689.32 2595
3689.89 2600
3690.47 2778
3691.04 2695
3691.61 2635
3692.19 2527
3692.76 2574
3693.33 2516
3693.91 2602
3694.48 2699
3695.05 2547
3695.62 2492
3696.20 2324
3696.77 2439
3697.34 2439
3697.92 2384
3698.49 2481
3699.06 2392
3699.64 2441
3700.21 2455
3700.79 2358
3701.36 2261
3701.93 2307
3702.51 2355
3703.08 2577
3703.65 2473
3704.23 2459
3704.80 2532
3705.38 2458
3705.95 2450
3706.52 2557
3707.10 2521
3707.67 2690
3708.25 2347
3708.82 2440
3709.39 2559
3709.97 2576
3710.54 2608
3711.12 2545
3711.69 2586
3712.27 2619
3712.84 2647
3713.42 2520
3713.99 2533
3714.57 2467
3715.14 2601
3715.71 2637
3716.29 2597
3716.86 2530
3717.44 2657
3718.01 2443
3718.59 2535
3719.16 2523
3719.74 2473
3720.31 2574
3720.89 2665
3721.47 2492
3722.04 2519
3722.62 2649
3723.19 2660
3723.77 2439
3724.34 2371
3724.92 2451
3725.49 2350
3726.07 2439
3726.64 2531
3727.22 2501
3727.80 2525
3728.37 2531
3728.95 2544
3729.52 2387
3730.10 2395
3730.67 2501
3731.25 2608
3731.83 2570
3732.40 2666
3732.98 2510
3733.55 2548
3734.13 2935
3734.71 2809
3735.28 2733
3735.86 2709
3736.44 2571
3737.01 2638
3737.59 2682
3738.17 2655
3738.74 2695
3739.32 2569
3739.90 2450
3740.47 2607
3741.05 2548
3741.63 2510
3742.20 2739
3742.78 2695
3743.36 2592
3743.93 2394
3744.51 2335
3745.09 2346
3745.66 2367
3746.24 2545
3746.82 2459
3747.40 2522
3747.97 2338
3748.55 2364
3749.13 2404
3749.70 2419
3750.28 2487
3750.86 2551
3751.44 2382
3752.02 2468
3752.59 2408
3753.17 2486
3753.75 2608
3754.33 2456
3754.90 2488
3755.48 2385
3756.06 2437
3756.64 2427
3757.22 2492
3757.79 2404
3758.37 2514
3758.95 2413
3759.53 2437
3760.11 2634
3760.68 2512
3761.26 2539
3761.84 2435
3762.42 2605
3763.00 2673
3763.58 2554
3764.15 2567
3764.73 2612
3765.31 2441
3765.89 2463
3766.47 2443
3767.05 2513
3767.63 2560
3768.21 2471
3768.78 2623
3769.36 2440
3769.94 2471
3770.52 2324
3771.10 2496
3771.68 2665
3772.26 2600
3772.84 2479
3773.42 2682
3774.00 2599
3774.58 2398
3775.15 2549
3775.73 2515
3776.31 2640
3776.89 2460
3777.47 2509
3778.05 2387
3778.63 2335
3779.21 2497
3779.79 2361
3780.37 2379
3780.95 2460
3781.53 2313
3782.11 2460
3782.69 2387
3783.27 2500
3783.85 2506
3784.43 2286
3785.01 2334
3785.59 2264
3786.17 2281
3786.75 2419
3787.33 2341
3787.91 2404
3788.49 2461
3789.07 2444
3789.65 2358
3790.23 2371
3790.81 2279
3791.39 2349
3791.98 2304
3792.56 2393
3793.14 2203
3793.72 2404
3794.30 2522
3794.88 2410
3795.46 2371
3796.04 2464
3796.62 2465
3797.20 2473
3797.78 2543
3798.37 2509
3798.95 2546
3799.53 2594
3800.11 2711
3800.69 2555
3801.27 2619
3801.85 2487
3802.43 2586
3803.02 2591
3803.60 2443
3804.18 2597
3804.76 2509
3805.34 2472
3805.92 2613
3806.51 2626
3807.09 2731
3807.67 2780
3808.25 2678
3808.83 2432
3809.42 2672
3810.00 2764
3810.58 2750
3811.16 2809
3811.74 2816
3812.33 2794
3812.91 2824
3813.49 2834
3814.07 2764
3814.66 2599
3815.24 2751
3815.82 2899
3816.40 2762
3816.99 2768
3817.57 2689
3818.15 2686
3818.73 2550
3819.32 2629
3819.90 2593
3820.48 2469
3821.06 2535
3821.65 2411
3822.23 2526
3822.81 2399
3823.40 2281
3823.98 2717
3824.56 2551
3825.15 2359
3825.73 2356
3826.31 2425
3826.90 2341
3827.48 2236
3828.06 2434
3828.65 2542
3829.23 2761
3829.81 2643
3830.40 2437
3830.98 2322
3831.56 2340
3832.15 2377
3832.73 2370
3833.32 2451
3833.90 2525
3834.48 2444
3835.07 2418
3835.65 2378
3836.23 2267
3836.82 2472
3837.40 2538
3837.99 2451
3838.57 2398
3839.16 2285
3839.74 2480
3840.32 2458
3840.91 2274
3841.49 2282
3842.08 2253
3842.66 2409
3843.25 2323
3843.83 2156
3844.42 2253
3845.00 2287
3845.59 2478
3846.17 2343
3846.76 2227
3847.34 2254
3847.92 2308
3848.51 2284
3849.09 2314
3849.68 2339
3850.27 2386
3850.85 2302
3851.44 2396
3852.02 2277
3852.61 2282
3853.19 2314
3853.78 2470
3854.36 2376
3854.95 2359
3855.53 2324
3856.12 2299
3856.70 2341
3857.29 2434
3857.88 2241
3858.46 2355
3859.05 2507
3859.63 2492
3860.22 2292
3860.80 2504
3861.39 2403
3861.98 2589
3862.56 2572
3863.15 2565
3863.73 2551
3864.32 2465
3864.91 2618
3865.49 2512
3866.08 2440
3866.67 2685
3867.25 2685
3867.84 2497
3868.43 2451
3869.01 2611
3869.60 2503
3870.19 2566
3870.77 2472
3871.36 2734
3871.95 2544
3872.53 2438
3873.12 2582
3873.71 2419
3874.29 2316
3874.88 2260
3875.47 2428
3876.05 2510
3876.64 2462
3877.23 2589
3877.82 2412
3878.40 2252
3878.99 2488
3879.58 2512
3880.16 2247
3880.75 2288
3881.34 2456
3881.93 2475
3882.51 2400
3883.10 2335
3883.69 2347
3884.28 2452
3884.87 2242
3885.45 2527
3886.04 2371
3886.63 2214
3887.22 2136
3887.80 2196
3888.39 2506
3888.98 2502
3889.57 2396
3890.16 2473
3890.74 2605
3891.33 2511
3891.92 2436
3892.51 2493
3893.10 2417
3893.69 2537
3894.27 2521
3894.86 2496
3895.45 2567
3896.04 2560
3896.63 2380
3897.22 2391
3897.81 2386
3898.40 2444
3898.98 2443
3899.57 2489
3900.16 2562
3900.75 2357
3901.34 2450
3901.93 2429
3902.52 2450
3903.11 2302
3903.70 2410
3904.29 2488
3904.87 2506
3905.46 2636
3906.05 2597
3906.64 2517
3907.23 2379
3907.82 2490
3908.41 2659
3909.00 2627
3909.59 2559
3910.18 2545
3910.77 2415
3911.36 2580
3911.95 2403
3912.54 2342
3913.13 2386
3913.72 2481
3914.31 2300
3914.90 2254
3915.49 2455
3916.08 2565
3916.67 2494
3917.26 2512
3917.85 2309
3918.44 2296
3919.03 2507
3919.62 2357
3920.21 2440
3920.80 2402
3921.39 2296
3921.98 2535
3922.57 2307
3923.16 2241
3923.75 2295
3924.34 2222
3924.94 2243
3925.53 2333
3926.12 2300
3926.71 2517
3927.30 2394
3927.89 2134
3928.48 2357
3929.07 2354
3929.66 2282
3930.25 2103
3930.85 2343
3931.44 2192
3932.03 2224
3932.62 2250
3933.21 2212
3933.80 2222
3934.39 2213
3934.99 2127
3935.58 2164
3936.17 2058
3936.76 2284
3937.35 2361
3937.94 2341
3938.54 2268
3939.13 2193
3939.72 2303
3940.31 2407
3940.90 2456
3941.49 2370
3942.09 2495
3942.68 2675
3943.27 2651
3943.86 2523
3944.46 2421
3945.05 2581
3945.64 2346
3946.23 2393
3946.82 2501
3947.42 2516
3948.01 2389
3948.60 2394
3949.20 2470
3949.79 2289
3950.38 2332
3950.97 2333
3951.57 2260
3952.16 2177
3952.75 2381
3953.34 2254
3953.94 2289
3954.53 2450
3955.12 2463
3955.72 2460
3956.31 2328
3956.90 2338
3957.50 2392
3958.09 2387
3958.68 2470
3959.28 2602
3959.87 2498
3960.46 2564
3961.06 2445
3961.65 2295
3962.24 2300
3962.84 2455
3963.43 2569
3964.02 2442
3964.62 2440
3965.21 2426
3965.81 2390
3966.40 2520
3966.99 2378
3967.59 2405
3968.18 2396
3968.78 2612
3969.37 2498
3969.96 2449
3970.56 2565
3971.15 2358
3971.75 2302
3972.34 2410
3972.94 2538
3973.53 2457
3974.12 2364
3974.72 2383
3975.31 2338
3975.91 2514
3976.50 2480
3977.10 2382
3977.69 2445
3978.29 2374
3978.88 2292
3979.48 2440
3980.07 2534
3980.67 2443
3981.26 2695
3981.86 2754
3982.45 2593
3983.05 2425
3983.64 2420
3984.24 2515
3984.83 2417
3985.43 2574
3986.02 2651
3986.62 2476
3987.21 2631
3987.81 2875
3988.40 2802
3989.00 2845
3989.60 2798
3990.19 2838
3990.79 2749
3991.38 2467
3991.98 2662
3992.57 2903
3993.17 2719
3993.77 2605
3994.36 2677
3994.96 2851
3995.55 2709
3996.15 2760
3996.75 2762
3997.34 2876
3997.94 2962
3998.54 2956
3999.13 2927
3999.73 2862
4000.32 2841
4000.92 2801
4001.52 2758
4002.11 2734
4002.71 2929
4003.31 2958
4003.90 2762
4004.50 2724
4005.10 2661
4005.69 2730
4006.29 2601
4006.89 2728
4007.49 2558
4008.08 2621
4008.68 2537
4009.28 2648
4009.87 2583
4010.47 2550
4011.07 2657
4011.67 2512
4012.26 2563
4012.86 2440
4013.46 2502
4014.05 2543
4014.65 2400
4015.25 2466
4015.85 2429
4016.44 2357
4017.04 2439
4017.64 2542
4018.24 2503
4018.84 2475
4019.43 2482
4020.03 2377
4020.63 2360
4021.23 2463
4021.83 2556
4022.42 2459
4023.02 2531
4023.62 2592
4024.22 2407
4024.82 2531
4025.41 2641
4026.01 2600
4026.61 2627
4027.21 2934
4027.81 3005
4028.41 3066
4029.01 3183
4029.60 3352
4030.20 3329
4030.80 3632
4031.40 3383
4032.00 3219
4032.60 3360
4033.20 3163
4033.80 3199
4034.39 3025
4034.99 2884
4035.59 2897
4036.19 2917
4036.79 2938
4037.39 2862
4037.99 2764
4038.59 2524
4039.19 2575
4039.79 2565
4040.39 2590
4040.99 2465
4041.59 2281
4042.18 2176
4042.78 2261
4043.38 2272
4043.98 2373
4044.58 2468
4045.18 2358
4045.78 2329
4046.38 2340
4046.98 2373
4047.58 2425
4048.18 2429
4048.78 2331
4049.38 2226
4049.98 2259
4050.58 2288
4051.18 2393
4051.78 2535
4052.38 2151
4052.98 2165
4053.58 2452
4054.19 2400
4054.79 2328
4055.39 2355
4055.99 2435
4056.59 2348
4057.19 2499
4057.79 2431
4058.39 2478
4058.99 2537
4059.59 2369
4060.19 2316
4060.79 2291
4061.39 2278
4061.99 2246
4062.60 2262
4063.20 2195
4063.80 2218
4064.40 2435
4065.00 2413
4065.60 2371
4066.20 2243
4066.80 2074
4067.41 2367
4068.01 2418
4068.61 2481
4069.21 2324
4069.81 2380
4070.41 2412
4071.02 2372
4071.62 2380
4072.22 2379
4072.82 2324
4073.42 2461
4074.02 2377
4074.63 2285
4075.23 2210
4075.83 2160
4076.43 2213
4077.03 2099
4077.64 2074
4078.24 2160
4078.84 2331
4079.44 2368
4080.05 2076
4080.65 2139
4081.25 2175
4081.85 2089
4082.46 2106
4083.06 2199
4083.66 2153
4084.26 2178
4084.87 2124
4085.47 1945
4086.07 2224
4086.67 2221
4087.28 2124
4087.88 2248
4088.48 2182
4089.09 2182
4089.69 2239
4090.29 2019
4090.90 2061
4091.50 2076
4092.10 2309
4092.71 2244
4093.31 2137
4093.91 2142
4094.52 2132
4095.12 2165
4095.72 2106
4096.33 2051
4096.93 2171
4097.53 2288
4098.14 2203
4098.74 2306
4099.34 2152
4099.95 2143
4100.55 2003
4101.16 2052
4101.76 2309
4102.36 2144
4102.97 2211
4103.57 2324
4104.18 2250
4104.78 2332
4105.38 2507
4105.99 2248
4106.59 2240
4107.20 2418
4107.80 2524
4108.41 2547
4109.01 2717
4109.62 2491
4110.22 2462
4110.82 2593
4111.43 2632
4112.03 2467
4112.64 2293
4113.24 2301
4113.85 2374
4114.45 2392
4115.06 2397
4115.66 2325
4116.27 2485
4116.87 2310
4117.48 2225
4118.08 2182
4118.69 2067
4119.29 2143
4119.90 2093
4120.50 2295
4121.11 2289
4121.72 2130
4122.32 2243
4122.93 2136
4123.53 2103
4124.14 2198
4124.74 2184
4125.35 2221
4125.95 2106
4126.56 2172
4127.17 2130
4127.77 1996
4128.38 2036
4128.98 2150
4129.59 2164
4130.20 2099
4130.80 1955
4131.41 2061
4132.01 2207
4132.62 2331
4133.23 2367
4133.83 2318
4134.44 2255
4135.05 2095
4135.65 2295
4136.26 2249
4136.87 2340
4137.47 2428
4138.08 2259
4138.69 2273
4139.29 2350
4139.90 2287
4140.51 2366
4141.11 2632
4141.72 2363
4142.33 2632
4142.93 2505
4143.54 2443
4144.15 2586
4144.75 2543
4145.36 2348
4145.97 2588
4146.58 2525
4147.18 2409
4147.79 2247
4148.40 2344
4149.01 2558
4149.61 2366
4150.22 2321
4150.83 2367
4151.44 2436
4152.04 2335
4152.65 2137
4153.26 2174
4153.87 2334
4154.47 2220
4155.08 2121
4155.69 1929
4156.30 2164
4156.91 2373
4157.51 2309
4158.12 2133
4158.73 2264
4159.34 2257
4159.95 2288
4160.56 2644
4161.16 2652
4161.77 2566
4162.38 2590
4162.99 2326
4163.60 2358
4164.21 2191
4164.81 2303
4165.42 2268
4166.03 2513
4166.64 2398
4167.25 2496
4167.86 2354
4168.47 2183
4169.08 2311
4169.69 2304
4170.29 2279
4170.90 2256
4171.51 2246
4172.12 2340
4172.73 2390
4173.34 2289
4173.95 2295
4174.56 2154
4175.17 2176
4175.78 2269
4176.39 2281
4177.00 2447
4177.61 2483
4178.22 2269
4178.82 2322
4179.43 2581
4180.04 2404
4180.65 2354
4181.26 2377
4181.87 2364
4182.48 2258
4183.09 2079
4183.70 2284
4184.31 2385
4184.92 2273
4185.53 2145
4186.14 2212
4186.75 2274
4187.36 2271
4187.97 2262
4188.58 2210
4189.19 2149
4189.81 2175
4190.42 2302
4191.03 2317
4191.64 2241
4192.25 2191
4192.86 2197
4193.47 2292
4194.08 2277
4194.69 2327
4195.30 2364
4195.91 2369
4196.52 2465
4197.13 2340
4197.74 2192
4198.36 2267
4198.97 2584
4199.58 2480
4200.19 2301
4200.80 2360
4201.41 2196
4202.02 2186
4202.63 2183
4203.25 2266
4203.86 2341
4204.47 2352
4205.08 2093
4205.69 1987
4206.30 2185
4206.92 2122
4207.53 2239
4208.14 2214
4208.75 2299
4209.36 2101
4209.97 2152
4210.59 2312
4211.20 2127
4211.81 2085
4212.42 2187
4213.03 2325
4213.65 2211
4214.26 2089
4214.87 2413
4215.48 2380
4216.10 2189
4216.71 2231
4217.32 2421
4217.93 2291
4218.55 2180
4219.16 2300
4219.77 2386
4220.38 2506
4221.00 2541
4221.61 2490
4222.22 2493
4222.83 2416
4223.45 2467
4224.06 2413
4224.67 2288
4225.29 2376
4225.90 2316
4226.51 2264
4227.13 2215
4227.74 2291
4228.35 2573
4228.96 2412
4229.58 2477
4230.19 2414
4230.80 2484
4231.42 2440
4232.03 2390
4232.65 2568
4233.26 2738
4233.87 2810
4234.49 3096
4235.10 3424
4235.71 3286
4236.33 3558
4236.94 3413
4237.56 3389
4238.17 3349
4238.78 3691
4239.40 3329
4240.01 3110
4240.63 2987
4241.24 2954
4241.85 2809
4242.47 2676
4243.08 2666
4243.70 2255
4244.31 2296
4244.93 2537
4245.54 2323
4246.15 2258
4246.77 2338
4247.38 2494
4248.00 2291
4248.61 2334
4249.23 2323
4249.84 2475
4250.46 2489
4251.07 2456
4251.69 2538
4252.30 2492
4252.92 2417
4253.53 2388
4254.15 2358
4254.76 2295
4255.38 2283
4255.99 2193
4256.61 2284
4257.22 2374
4257.84 2459
4258.45 2391
4259.07 2352
4259.69 2316
4260.30 2319
4260.92 2207
4261.53 2505
4262.15 2448
4262.76 2507
4263.38 2258
4263.99 2248
4264.61 2160
4265.23 2258
4265.84 2272
4266.46 2334
4267.07 2459
4267.69 2474
4268.31 2335
4268.92 2318
4269.54 2485
4270.16 2445
4270.77 2410
4271.39 2433
4272.00 2454
4272.62 2259
4273.24 2397
4273.85 2545
4274.47 2441
4275.09 2266
4275.70 2333
4276.32 2440
4276.94 2259
4277.55 2184
4278.17 2430
4278.79 2472
4279.40 2536
4280.02 2541
4280.64 2423
4281.26 2293
4281.87 2400
4282.49 2310
4283.11 2107
4283.72 2195
4284.34 2166
4284.96 2172
4285.58 2181
4286.19 2207
4286.81 2217
4287.43 2057
4288.05 2067
4288.66 2166
4289.28 2242
4289.90 2099
4290.52 2180
4291.13 2236
4291.75 2123
4292.37 2104
4292.99 2302
4293.61 2215
4294.22 2190
4294.84 2141
4295.46 2184
4296.08 2298
4296.70 2080
4297.31 2320
4297.93 2227
4298.55 2152
4299.17 2217
4299.79 2179
4300.41 2160
4301.03 2108
4301.64 2187
4302.26 2161
4302.88 2023
4303.50 2072
4304.12 2259
4304.74 2262
4305.36 2248
4305.97 2119
4306.59 2140
4307.21 2377
4307.83 2358
4308.45 2125
4309.07 2096
4309.69 2117
4310.31 2341
4310.93 2355
4311.55 2203
4312.17 2104
4312.78 2247
4313.40 2219
4314.02 2223
4314.64 2180
4315.26 2305
4315.88 2178
4316.50 2231
4317.12 2218
4317.74 2283
4318.36 2280
4318.98 2288
4319.60 2182
4320.22 2229
4320.84 2211
4321.46 2186
4322.08 2246
4322.70 2415
4323.32 2192
4323.94 2195
4324.56 2119
4325.18 2225
4325.80 2255
4326.42 2359
4327.04 2363
4327.66 2330
4328.28 2438
4328.90 2345
4329.52 2562
4330.14 2459
4330.76 2526
4331.39 2554
4332.01 2393
4332.63 2582
4333.25 2593
4333.87 2708
4334.49 2651
4335.11 2704
4335.73 2781
4336.35 2573
4336.97 2847
4337.59 3204
4338.22 3241
4338.84 3388
4339.46 3464
4340.08 3439
4340.70 3639
4341.32 3533
4341.94 3594
4342.57 3582
4343.19 3104
4343.81 3346
4344.43 3471
4345.05 3195
4345.67 3386
4346.29 4008
4346.92 4343
4347.54 4626
4348.16 5121
4348.78 5844
4349.40 6031
4350.03 5795
4350.65 5751
4351.27 5180
4351.89 4910
4352.51 4363
4353.14 3638
4353.76 3471
4354.38 3177
4355.00 3131
4355.63 3002
4356.25 2928
4356.87 2837
4357.49 2659
4358.12 2713
4358.74 2868
4359.36 2722
4359.98 2566
4360.61 2655
4361.23 2857
4361.85 3008
4362.48 2710
4363.10 2598
4363.72 2734
4364.34 2726
4364.97 2568
4365.59 2437
4366.21 2615
4366.84 2866
4367.46 2799
4368.08 2597
4368.71 2666
4369.33 2643
4369.95 2483
4370.58 2514
4371.20 2418
4371.82 2448
4372.45 2319
4373.07 2285
4373.70 2412
4374.32 2311
4374.94 2216
4375.57 2271
4376.19 2188
4376.81 2257
4377.44 2437
4378.06 2447
4378.69 2545
4379.31 2541
4379.94 2536
4380.56 2359
4381.18 2420
4381.81 2449
4382.43 2438
4383.06 2443
4383.68 2381
4384.31 2559
4384.93 2261
4385.55 2318
4386.18 2460
4386.80 2498
4387.43 2373
4388.05 2327
4388.68 2304
4389.30 2308
4389.93 2100
4390.55 2092
4391.18 2128
4391.80 2122
4392.43 2049
4393.05 2286
4393.68 2031
4394.30 2120
4394.93 2212
4395.55 2364
4396.18 2133
4396.80 1968
4397.43 2245
4398.05 2130
4398.68 2169
4399.31 2110
4399.93 2100
4400.56 2138
4401.18 2255
4401.81 2151
4402.43 2230
4403.06 2173
4403.69 2160
4404.31 2193
4404.94 2141
4405.56 2181
4406.19 2320
4406.82 2130
4407.44 2200
4408.07 2181
4408.69 2129
4409.32 2336
4409.95 2280
4410.57 2114
4411.20 2091
4411.83 2016
4412.45 2178
4413.08 2237
4413.71 2137
4414.33 2300
4414.96 2405
4415.59 2254
4416.21 2118
4416.84 2121
4417.47 2191
4418.09 2251
4418.72 2193
4419.35 2277
4419.97 2353
4420.60 2269
4421.23 2239
4421.85 1981
4422.48 2204
4423.11 2348
4423.74 2137
4424.36 2101
4424.99 2131
4425.62 2195
4426.25 2189
4426.87 2134
4427.50 2096
4428.13 2115
4428.76 2177
4429.38 1948
4430.01 1991
4430.64 1894
4431.27 1883
4431.89 1958
4432.52 1991
4433.15 1928
4433.78 2031
4434.41 2099
4435.03 2065
4435.66 2143
4436.29 2260
4436.92 2112
4437.55 2026
4438.18 2091
4438.80 2105
4439.43 2096
4440.06 2229
4440.69 2170
4441.32 2125
4441.95 2145
4442.57 2094
4443.20 2005
4443.83 1968
4444.46 2210
4445.09 2043
4445.72 2085
4446.35 2207
4446.98 2261
4447.61 2229
4448.23 2144
4448.86 2325
4449.49 2180
4450.12 2220
4450.75 2161
4451.38 2229
4452.01 2264
4452.64 2240
4453.27 2201
4453.90 2126
4454.53 2282
4455.16 2149
4455.79 2223
4456.42 2393
4457.05 2271
4457.67 2148
4458.30 2237
4458.93 2262
4459.56 2238
4460.19 2162
4460.82 2117
4461.45 2088
4462.08 2007
4462.71 2015
4463.34 1950
4463.97 1921
4464.60 2015
4465.23 1997
4465.86 1792
4466.49 1858
4467.13 1905
4467.76 2082
4468.39 1951
4469.02 1868
4469.65 2011
4470.28 1984
4470.91 1898
4471.54 1986
4472.17 1983
4472.80 2019
4473.43 1825
4474.06 1950
4474.69 2042
4475.32 1946
4475.95 1891
4476.59 1889
4477.22 2066
4477.85 2183
4478.48 2010
4479.11 1992
4479.74 1951
4480.37 1964
4481.00 2105
4481.64 2141
4482.27 2092
4482.90 2035
4483.53 1947
4484.16 1829
4484.79 2046
4485.42 2139
4486.06 2263
4486.69 2241
4487.32 2150
4487.95 2068
4488.58 2162
4489.22 2108
4489.85 2059
4490.48 2045
4491.11 2158
4491.74 2034
4492.38 2080
4493.01 2162
4493.64 2324
4494.27 2160
4494.90 2037
4495.54 2084
4496.17 2112
4496.80 2113
4497.43 2092
4498.07 2037
4498.70 1985
4499.33 1948
4499.96 1956
4500.60 2123
4501.23 2344
4501.86 2365
4502.50 2401
4503.13 2318
4503.76 2286
4504.39 2583
4505.03 2597
4505.66 2364
4506.29 2358
4506.93 2223
4507.56 2286
4508.19 2189
4508.83 2196
4509.46 2211
4510.09 2209
4510.73 2218
4511.36 2315
4511.99 2234
4512.63 2170
4513.26 2264
4513.89 2094
4514.53 1991
4515.16 2030
4515.80 1939
4516.43 2064
4517.06 2022
4517.70 2094
4518.33 2033
4518.97 2125
4519.60 1943
4520.23 1814
4520.87 2027
4521.50 2097
4522.14 2143
4522.77 2075
4523.40 2096
4524.04 2131
4524.67 2241
4525.31 2115
4525.94 2096
4526.58 2092
4527.21 2016
4527.85 2257
4528.48 2190
4529.12 2194
4529.75 2106
4530.38 2216
4531.02 2365
4531.65 2234
4532.29 2275
4532.92 2441
4533.56 2460
4534.19 2295
4534.83 2447
4535.46 2355
4536.10 2315
4536.74 2331
4537.37 2401
4538.01 2462
4538.64 2325
4539.28 2271
4539.91 2295
4540.55 2142
4541.18 1930
4541.82 2036
4542.45 2119
4543.09 2033
4543.73 2020
4544.36 1962
4545.00 1970
4545.63 1878
4546.27 1967
4546.91 2061
4547.54 1990
4548.18 1990
4548.81 2085
4549.45 1967
4550.09 2013
4550.72 1979
4551.36 2107
4551.99 2044
4552.63 1871
4553.27 1836
4553.90 1795
4554.54 2026
4555.18 2021
4555.81 1993
4556.45 1854
4557.09 1937
4557.72 1973
4558.36 1800
4559.00 1878
4559.63 2095
4560.27 1964
4560.91 1999
4561.54 1999
4562.18 1943
4562.82 2104
4563.46 1878
4564.09 1821
4564.73 1893
4565.37 1947
4566.00 1997
4566.64 1935
4567.28 1996
4567.92 1975
4568.55 1942
4569.19 1917
4569.83 2056
4570.47 2036
4571.10 2106
4571.74 2101
4572.38 2113
4573.02 2032
4573.66 2048
4574.29 2092
4574.93 2154
4575.57 2016
4576.21 2009
4576.85 2063
4577.48 1993
4578.12 1841
4578.76 1920
4579.40 2105
4580.04 2064
4580.67 1992
4581.31 2009
4581.95 1967
4582.59 2030
4583.23 2028
4583.87 2015
4584.51 2002
4585.14 2132
4585.78 2061
4586.42 2074
4587.06 2071
4587.70 2249
4588.34 2109
4588.98 1973
4589.62 2020
4590.26 2076
4590.89 2294
4591.53 2146
4592.17 2230
4592.81 2490
4593.45 2477
4594.09 2335
4594.73 2311
4595.37 2426
4596.01 2432
4596.65 2456
4597.29 2218
4597.93 2173
4598.57 2116
4599.21 2197
4599.85 2133
4600.49 2093
4601.12 1997
4601.76 2144
4602.40 2156
4603.04 2134
4603.68 2232
4604.32 2253
4604.96 2112
4605.60 2102
4606.24 2096
4606.88 2173
4607.52 2049
4608.17 2078
4608.81 2116
4609.45 2120
4610.09 2129
4610.73 2103
4611.37 2113
4612.01 2220
4612.65 2155
4613.29 2052
4613.93 2061
4614.57 2103
4615.21 2046
4615.85 2181
4616.49 2323
4617.13 2340
4617.77 2234
4618.41 2415
4619.06 2182
4619.70 2232
4620.34 2046
4620.98 2162
4621.62 2304
4622.26 2213
4622.90 2346
4623.54 2161
4624.19 2084
4624.83 1977
4625.47 2003
4626.11 1856
4626.75 1870
4627.39 1991
4628.03 1933
4628.68 1865
4629.32 1950
4629.96 1852
4630.60 1922
4631.24 1967
4631.89 2024
4632.53 1987
4633.17 2046
4633.81 1955
4634.45 1981
4635.10 2300
4635.74 2239
4636.38 2174
4637.02 2168
4637.66 2271
4638.31 2149
4638.95 2134
4639.59 2423
4640.23 2177
4640.88 2152
4641.52 2327
4642.16 2386
4642.80 2318
4643.45 2305
4644.09 2271
4644.73 2202
4645.38 2050
4646.02 2101
4646.66 2148
4647.30 2194
4647.95 2161
4648.59 2145
4649.23 2204
4649.88 2163
4650.52 2065
4651.16 2141
4651.81 2157
4652.45 2124
4653.09 1955
4653.74 1965
4654.38 2106
4655.02 2071
4655.67 1982
4656.31 1912
4656.95 1915
4657.60 1991
4658.24 2008
4658.89 1953
4659.53 1850
4660.17 1792
4660.82 1793
4661.46 1848
4662.10 1835
4662.75 2015
4663.39 1932
4664.04 1852
4664.68 1911
4665.33 1896
4665.97 1891
4666.61 2004
4667.26 1959
4667.90 1810
4668.55 1866
4669.19 1707
4669.84 1780
4670.48 1910
4671.12 1872
4671.77 1869
4672.41 1882
4673.06 1846
4673.70 1903
4674.35 1804
4674.99 1835
4675.64 1979
4676.28 1963
4676.93 2012
4677.57 2132
4678.22 1984
4678.86 2160
4679.51 2266
4680.15 2161
4680.80 2086
4681.44 2185
4682.09 2085
4682.74 2123
4683.38 2031
4684.03 2233
4684.67 2228
4685.32 2227
4685.96 2216
4686.61 2189
4687.25 2108
4687.90 2085
4688.55 1992
4689.19 1903
4689.84 1972
4690.48 1926
4691.13 1870
4691.78 1991
4692.42 1987
4693.07 1983
4693.71 2090
4694.36 1920
4695.01 2039
4695.65 2105
4696.30 2217
4696.95 2189
4697.59 2080
4698.24 1987
4698.89 2055
4699.53 2248
4700.18 2454
4700.83 2388
4701.47 2365
4702.12 2435
4702.77 2325
4703.41 2227
4704.06 2189
4704.71 2119
4705.35 2181
4706.00 2019
4706.65 2117
4707.29 2037
4707.94 2022
4708.59 1939
4709.24 2080
4709.88 2105
4710.53 2124
4711.18 2027
4711.83 2021
4712.47 2148
4713.12 2294
4713.77 2217
4714.42 2171
4715.06 2083
4715.71 2026
4716.36 2214
4717.01 2331
4717.65 2205
4718.30 2112
4718.95 2120
4719.60 1965
4720.25 2097
4720.89 2047
4721.54 2008
4722.19 2120
4722.84 2074
4723.49 2031
4724.13 2315
4724.78 2247
4725.43 2105
4726.08 2081
4726.73 2118
4727.38 2191
4728.03 2242
4728.67 2500
4729.32 2566
4729.97 2473
4730.62 2333
4731.27 2310
4731.92 2329
4732.57 2330
4733.22 2260
4733.86 2067
4734.51 1959
4735.16 2135
4735.81 2113
4736.46 2044
4737.11 1986
4737.76 2127
4738.41 2275
4739.06 2246
4739.71 2015
4740.36 2087
4741.01 2109
4741.65 2172
4742.30 2248
4742.95 2371
4743.60 2171
4744.25 2219
4744.90 2324
4745.55 2210
4746.20 2083
4746.85 2194
4747.50 2189
4748.15 2165
4748.80 2237
4749.45 2146
4750.10 2040
4750.75 2426
4751.40 2632
4752.05 2389
4752.70 2492
4753.35 2785
4754.00 2860
4754.65 2813
4755.30 2829
4755.95 2794
4756.61 2839
4757.26 2733
4757.91 2815
4758.56 2649
4759.21 2493
4759.86 2340
4760.51 2203
4761.16 2075
4761.81 2152
4762.46 2352
4763.11 2100
4763.76 2147
4764.41 2102
4765.07 2149
4765.72 2077
4766.37 2181
4767.02 2195
4767.67 2172
4768.32 2188
4768.97 2244
4769.62 2305
4770.28 2239
4770.93 2250
4771.58 2300
4772.23 2242
4772.88 2082
4773.53 2002
4774.19 1874
4774.84 1990
4775.49 2039
4776.14 2076
4776.79 2140
4777.44 1933
4778.10 1958
4778.75 2120
4779.40 2260
4780.05 2120
4780.70 2134
4781.36 2184
4782.01 2141
4782.66 2158
4783.31 2144
4783.97 2147
4784.62 2061
4785.27 2334
4785.92 2235
4786.58 1957
4787.23 2138
4787.88 2237
4788.53 2224
4789.19 2224
4789.84 2363
4790.49 2303
4791.15 2309
4791.80 2277
4792.45 2339
4793.10 2493
4793.76 2513
4794.41 2429
4795.06 2370
4795.72 2368
4796.37 2234
4797.02 2179
4797.68 2275
4798.33 2216
4798.98 2307
4799.64 2230
4800.29 2195
4800.94 2089
4801.60 2107
4802.25 2075
4802.90 2036
4803.56 2024
4804.21 2080
4804.87 2259
4805.52 2097
4806.17 2033
4806.83 2104
4807.48 2153
4808.14 2183
4808.79 2211
4809.44 2197
4810.10 2156
4810.75 2043
4811.41 2146
4812.06 2005
4812.71 2106
4813.37 2167
4814.02 2159
4814.68 2220
4815.33 2018
4815.99 2120
4816.64 2153
4817.30 2118
4817.95 2051
4818.61 2311
4819.26 2178
4819.92 2169
4820.57 2201
4821.23 2228
4821.88 2297
4822.53 2325
4823.19 2369
4823.85 2073
4824.50 2325
4825.16 2365
4825.81 2509
4826.47 2357
4827.12 2274
4827.78 2386
4828.43 2406
4829.09 2566
4829.74 2562
4830.40 2457
4831.05 2544
4831.71 2511
4832.37 2485
4833.02 2531
4833.68 2669
4834.33 2675
4834.99 2846
4835.64 2725
4836.30 2635
4836.96 2803
4837.61 2820
4838.27 2797
4838.92 2711
4839.58 2661
4840.24 2634
4840.89 2816
4841.55 2932
4842.21 2775
4842.86 2701
4843.52 2686
4844.18 3103
4844.83 3080
4845.49 2993
4846.14 2992
4846.80 3080
4847.46 3229
4848.11 3213
4848.77 3102
4849.43 3287
4850.09 3738
4850.74 3994
4851.40 4467
4852.06 4988
4852.71 5250
4853.37 5202
4854.03 5033
4854.68 5013
4855.34 4397
4856.00 4273
4856.66 4178
4857.31 3724
4857.97 3664
4858.63 3689
4859.29 3550
4859.94 3725
4860.60 3955
4861.26 4037
4861.92 3706
4862.57 3620
4863.23 3743
4863.89 3637
4864.55 3612
4865.21 3818
4865.86 3741
4866.52 3782
4867.18 3528
4867.84 3766
4868.50 3845
4869.15 3433
4869.81 3388
4870.47 3528
4871.13 3456
4871.79 3351
4872.45 3209
4873.10 3046
4873.76 3232
4874.42 3219
4875.08 3040
4875.74 3212
4876.40 3013
4877.06 2872
4877.71 2978
4878.37 3101
4879.03 3200
4879.69 3070
4880.35 3135
4881.01 2826
4881.67 3027
4882.33 3174
4882.99 2795
4883.65 2811
4884.30 2839
4884.96 2827
4885.62 2627
4886.28 2597
4886.94 2497
4887.60 2603
4888.26 2579
4888.92 2608
4889.58 2806
4890.24 2776
4890.90 2843
4891.56 3015
4892.22 3175
4892.88 3138
4893.54 3233
4894.20 3130
4894.86 3046
4895.52 3067
4896.18 2815
4896.84 2762
4897.50 2596
4898.16 2681
4898.82 2528
4899.48 2577
4900.14 2550
4900.80 2609
4901.46 2544
4902.12 2522
4902.78 2504
4903.44 2361
4904.10 2437
4904.76 2382
4905.42 2503
4906.08 2520
4906.74 2535
4907.40 2500
4908.06 2373
4908.73 2299
4909.39 2254
4910.05 2385
4910.71 2358
4911.37 2253
4912.03 2414
4912.69 2257
4913.35 2185
4914.01 2329
4914.68 2330
4915.34 2088
4916.00 2291
4916.66 2074
4917.32 2130
4917.98 2182
4918.64 2240
4919.31 2265
4919.97 2289
4920.63 2150
4921.29 2137
4921.95 1963
4922.61 2118
4923.28 2250
4923.94 2110
4924.60 2108
4925.26 2171
4925.92 2192
4926.59 2194
4927.25 2297
4927.91 1966
4928.57 2062
4929.23 2105
4929.90 2205
4930.56 2232
4931.22 2326
4931.88 2233
4932.55 2277
4933.21 2155
4933.87 2227
4934.53 2248
4935.20 2116
4935.86 1899
4936.52 2117
4937.18 2126
4937.85 1938
4938.51 2039
4939.17 1981
4939.84 1896
4940.50 2051
4941.16 2019
4941.82 2035
4942.49 2228
4943.15 2157
4943.81 2132
4944.48 2052
4945.14 1914
4945.80 2017
4946.47 2001
4947.13 1910
4947.79 2055
4948.46 1874
4949.12 1948
4949.79 1890
4950.45 1987
4951.11 1947
4951.78 2046
4952.44 1987
4953.10 1996
4953.77 1926
4954.43 2024
4955.10 2010
4955.76 1864
4956.42 1912
4957.09 1893
4957.75 1937
4958.42 1975
4959.08 1876
4959.74 1946
4960.41 1907
4961.07 1895
4961.74 1806
4962.40 1869
4963.07 1945
4963.73 1942
4964.40 2176
4965.06 2193
4965.73 2170
4966.39 2182
4967.05 2294
4967.72 2497
4968.38 2268
4969.05 2295
4969.71 2207
4970.38 2127
4971.04 1962
4971.71 2012
4972.37 1917
4973.04 1925
4973.70 2052
4974.37 1939
4975.04 1926
4975.70 1902
4976.37 1958
4977.03 1980
4977.70 1864
4978.36 2011
4979.03 2003
4979.69 2028
4980.36 2045
4981.03 2029
4981.69 2042
4982.36 2198
4983.02 2232
4983.69 2215
4984.35 1878
4985.02 1889
4985.69 2045
4986.35 2077
4987.02 1936
4987.68 1993
4988.35 2164
4989.02 2198
4989.68 2087
4990.35 2194
4991.02 2267
4991.68 2408
4992.35 2314
4993.02 2351
4993.68 2340
4994.35 2467
4995.02 2235
4995.68 2197
4996.35 2115
4997.02 2041
4997.68 2187
4998.35 2069
4999.02 2049
4999.68 1934
5000.35 1963
5001.02 2033
5001.68 2094
5002.35 1902
5003.02 1878
5003.69 1895
5004.35 1907
5005.02 2049
5005.69 1765
5006.35 1810
5007.02 1814
5007.69 1856
5008.36 1913
5009.02 1834
5009.69 1786
5010.36 1842
5011.03 1824
5011.70 1915
5012.36 1838
5013.03 1800
5013.70 1867
5014.37 1894
5015.04 1806
5015.70 1897
5016.37 1988
5017.04 1880
5017.71 1914
5018.38 1853
5019.04 1925
5019.71 1979
5020.38 1837
5021.05 1878
5021.72 1951
5022.39 2034
5023.05 1987
5023.72 1887
5024.39 1854
5025.06 1986
5025.73 2008
5026.40 1953
5027.07 2129
5027.74 2143
5028.40 2110
5029.07 2040
5029.74 2086
5030.41 2154
5031.08 2211
5031.75 2120
5032.42 1863
5033.09 1975
5033.76 2061
5034.43 1873
5035.10 1909
5035.76 1809
5036.43 1822
5037.10 1725
5037.77 1710
5038.44 1900
5039.11 1898
5039.78 1895
5040.45 1961
5041.12 1908
5041.79 1926
5042.46 1782
5043.13 1776
5043.80 1845
5044.47 1874
5045.14 1887
5045.81 1918
5046.48 1944
5047.15 1870
5047.82 1923
5048.49 1956
5049.16 1751
5049.83 1762
5050.50 1684
5051.17 1933
5051.84 2034
5052.51 1786
5053.18 1899
5053.85 1860
5054.52 1769
5055.20 1805
5055.87 1799
5056.54 1925
5057.21 1765
5057.88 1682
5058.55 1789
5059.22 1744
5059.89 1689
5060.56 1703
5061.23 1898
5061.90 2007
5062.58 1966
5063.25 1837
5063.92 1807
5064.59 1827
5065.26 1848
5065.93 1681
5066.60 1853
5067.27 1865
5067.95 1795
5068.62 1754
5069.29 1697
5069.96 1837
5070.63 1776
5071.30 1881
5071.98 1928
5072.65 1818
5073.32 1852
5073.99 1829
5074.66 1821
5075.34 1872
5076.01 1900
5076.68 1751
5077.35 1909
5078.02 1967
5078.70 1932
5079.37 1943
5080.04 2033
5080.71 2008
5081.39 2097
5082.06 1976
5082.73 1946
5083.40 2007
5084.08 1959
5084.75 1954
5085.42 2009
5086.09 1852
5086.77 1792
5087.44 1730
5088.11 1873
5088.79 1757
5089.46 1733
5090.13 1804
5090.80 1937
5091.48 2019
5092.15 1991
5092.82 2042
5093.50 2196
5094.17 2220
5094.84 2262
5095.52 2131
5096.19 2073
5096.86 2039
5097.54 1967
5098.21 1951
5098.88 2053
5099.56 1941
5100.23 1762
5100.90 1787
5101.58 1927
5102.25 1924
5102.93 1960
5103.60 1848
5104.27 1909
5104.95 1897
5105.62 1947
5106.30 1961
5106.97 1772
5107.64 1868
5108.32 1857
5108.99 1957
5109.67 1895
5110.34 1944
5111.02 1925
5111.69 1858
5112.36 1824
5113.04 1811
5113.71 1835
5114.39 1907
5115.06 1876
5115.74 1951
5116.41 1774
5117.09 1857
5117.76 1913
5118.44 1916
5119.11 1826
5119.79 1993
5120.46 2019
5121.14 2037
5121.81 2130
5122.49 1952
5123.16 1950
5123.84 1838
5124.51 1971
5125.19 1991
5125.86 1903
5126.54 1975
5127.21 1963
5127.89 1877
5128.56 1933
5129.24 1847
5129.92 1857
5130.59 1922
5131.27 2084
5131.94 1878
5132.62 1880
5133.29 1886
5133.97 1915
5134.65 2005
5135.32 1807
5136.00 1889
5136.67 1769
5137.35 1985
5138.03 2128
5138.70 1880
5139.38 1836
5140.05 1741
5140.73 1867
5141.41 1767
5142.08 1883
5142.76 1900
5143.44 1905
5144.11 1875
5144.79 1879
5145.47 1894
5146.14 1824
5146.82 1646
5147.50 1738
5148.17 1667
5148.85 1716
5149.53 1591
5150.20 1614
5150.88 1736
5151.56 1745
5152.24 1686
5152.91 1693
5153.59 1763
5154.27 1759
5154.94 1824
5155.62 1697
5156.30 1868
5156.98 1888
5157.65 1805
5158.33 1612
5159.01 1606
5159.69 1628
5160.36 1787
5161.04 1701
5161.72 1589
5162.40 1665
5163.07 1687
5163.75 1735
5164.43 1753
5165.11 1809
5165.79 1643
5166.46 1610
5167.14 1565
5167.82 1744
5168.50 1773
5169.18 1836
5169.86 1760
5170.53 1819
5171.21 1693
5171.89 1506
5172.57 1729
5173.25 1704
5173.93 1698
5174.60 1756
5175.28 1779
5175.96 1675
5176.64 1767
5177.32 1780
5178.00 1859
5178.68 1890
5179.36 1762
5180.03 1902
5180.71 1815
5181.39 1789
5182.07 1791
5182.75 1842
5183.43 1875
5184.11 1815
5184.79 1842
5185.47 1887
5186.15 1829
5186.83 1797
5187.51 1721
5188.18 1719
5188.86 1674
5189.54 1709
5190.22 1730
5190.90 1772
5191.58 1679
5192.26 1650
5192.94 1729
5193.62 1762
5194.30 1610
5194.98 1740
5195.66 1666
5196.34 1680
5197.02 1680
5197.70 1623
5198.38 1611
5199.06 1689
5199.74 1693
5200.42 1612
5201.10 1610
5201.78 1712
5202.46 1699
5203.14 1738
5203.82 1684
5204.50 1694
5205.19 1647
5205.87 1658
5206.55 1727
5207.23 1594
5207.91 1562
5208.59 1716
5209.27 1728
5209.95 1706
5210.63 1633
5211.31 1727
5211.99 1795
5212.67 1757
5213.36 1693
5214.04 1837
5214.72 1836
5215.40 1787
5216.08 1865
5216.76 1750
5217.44 1716
5218.12 1775
5218.81 1928
5219.49 1803
5220.17 1749
5220.85 1833
5221.53 1766
5222.21 1772
5222.90 1719
5223.58 1760
5224.26 1828
5224.94 1685
5225.62 1746
5226.30 1747
5226.99 1771
5227.67 1820
5228.35 1757
5229.03 1791
5229.71 1849
5230.40 1803
5231.08 1738
5231.76 1838
5232.44 1753
5233.13 1790
5233.81 1837
5234.49 1764
5235.17 1751
5235.86 1756
5236.54 1662
5237.22 1710
5237.90 1701
5238.59 1850
5239.27 1811
5239.95 1745
5240.64 1782
5241.32 1843
5242.00 1975
5242.68 1889
5243.37 1811
5244.05 1979
5244.73 1688
5245.42 1789
5246.10 1722
5246.78 1641
5247.47 1629
5248.15 1731
5248.83 1769
5249.52 1681
5250.20 1684
5250.88 1665
5251.57 1670
5252.25 1644
5252.93 1731
5253.62 1798
5254.30 1836
5254.99 1851
5255.67 1856
5256.35 1601
5257.04 1741
5257.72 1847
5258.41 1862
5259.09 1734
5259.77 1710
5260.46 1758
5261.14 1748
5261.83 1782
5262.51 1763
5263.20 1852
5263.88 1819
5264.56 1812
5265.25 1856
5265.93 1837
5266.62 1768
5267.30 1810
5267.99 2065
5268.67 1991
5269.36 1869
5270.04 1932
5270.73 1824
5271.41 2133
5272.10 2081
5272.78 1901
5273.47 1847
5274.15 1898
5274.84 1885
5275.52 1883
5276.21 1767
5276.89 1733
5277.58 1785
5278.26 1650
5278.95 1642
5279.63 1791
5280.32 1710
5281.00 1800
5281.69 1762
5282.38 1764
5283.06 1802
5283.75 1874
5284.43 1942
5285.12 1739
5285.80 1895
5286.49 2003
5287.18 1786
5287.86 1726
5288.55 1762
5289.23 1617
5289.92 1654
5290.61 1754
5291.29 1805
5291.98 1807
5292.66 1663
5293.35 1601
5294.04 1640
5294.72 1720
5295.41 1741
5296.10 1703
5296.78 1710
5297.47 1677
5298.16 1866
5298.84 1841
5299.53 1845
5300.22 1757
5300.90 1733
5301.59 1799
5302.28 1810
5302.96 1876
5303.65 1908
5304.34 1788
5305.03 1958
5305.71 1885
5306.40 1744
5307.09 1887
5307.77 1800
5308.46 1898
5309.15 1915
5309.84 1901
5310.52 1922
5311.21 1811
5311.90 1795
5312.59 1781
5313.27 1760
5313.96 1787
5314.65 1844
5315.34 1993
5316.02 1799
5316.71 1535
5317.40 1689
5318.09 1866
5318.78 1864
5319.46 1865
5320.15 1926
5320.84 1894
5321.53 1980
5322.22 1950
5322.90 2228
5323.59 2289
5324.28 2168
5324.97 2076
5325.66 1963
5326.35 1813
5327.04 1693
5327.72 1828
5328.41 1735
5329.10 1768
5329.79 1735
5330.48 1758
5331.17 1722
5331.86 1756
5332.54 1788
5333.23 1774
5333.92 1794
5334.61 1805
5335.30 1771
5335.99 1837
5336.68 1721
5337.37 1741
5338.06 1685
5338.75 1708
5339.44 1641
5340.12 1693
5340.81 1930
5341.50 1805
5342.19 1805
5342.88 1689
5343.57 1735
5344.26 1751
5344.95 1806
5345.64 1830
5346.33 1789
5347.02 1767
5347.71 1830
5348.40 1785
5349.09 1784
5349.78 1898
5350.47 1878
5351.16 1889
5351.85 1924
5352.54 1954
5353.23 1836
5353.92 1913
5354.61 1770
5355.30 1835
5355.99 1801
5356.68 1792
5357.37 1724
5358.06 1740
5358.75 1786
5359.44 1801
5360.14 1640
5360.83 1644
5361.52 1696
5362.21 1836
5362.90 1871
5363.59 1793
5364.28 1706
5364.97 1694
5365.66 1557
5366.35 1767
5367.04 1733
5367.74 1653
5368.43 1700
5369.12 1630
5369.81 1727
5370.50 1911
5371.19 1785
5371.88 1747
5372.57 1663
5373.27 1679
5373.96 1823
5374.65 1704
5375.34 1836
5376.03 1790
5376.72 1655
5377.42 1713
5378.11 1778
5378.80 1717
5379.49 1695
5380.18 1607
5380.88 1615
5381.57 1654
5382.26 1588
5382.95 1601
5383.64 1610
5384.34 1579
5385.03 1634
5385.72 1577
5386.41 1578
5387.11 1622
5387.80 1456
5388.49 1614
5389.18 1850
5389.88 1675
5390.57 1472
5391.26 1581
5391.95 1711
5392.65 1781
5393.34 1782
5394.03 1806
5394.72 1860
5395.42 1766
5396.11 1778
5396.80 1634
5397.50 1560
5398.19 1633
5398.88 1577
5399.58 1610
5400.27 1617
5400.96 1713
5401.66 1770
5402.35 1570
5403.04 1599
5403.74 1586
5404.43 1637
5405.12 1760
5405.82 1765
5406.51 1760
5407.20 1703
5407.90 1607
5408.59 1638
5409.28 1747
5409.98 1703
5410.67 1575
5411.37 1610
5412.06 1646
5412.75 1662
5413.45 1595
5414.14 1689
5414.84 1800
5415.53 1775
5416.23 1709
5416.92 1722
5417.61 1666
5418.31 1686
5419.00 1617
5419.70 1628
5420.39 1806
5421.09 1629
5421.78 1578
5422.48 1704
5423.17 1711
5423.87 1827
5424.56 1736
5425.25 1752
5425.95 1827
5426.64 1729
5427.34 1734
5428.03 1686
5428.73 1634
5429.42 1756
5430.12 1685
5430.82 1622
5431.51 1839
5432.21 1682
5432.90 1634
5433.60 1743
5434.29 1771
5434.99 1774
5435.68 1869
5436.38 1982
5437.07 1904
5437.77 1774
5438.47 1871
5439.16 2083
5439.86 1990
5440.55 1852
5441.25 1814
5441.94 1749
5442.64 1809
5443.34 2007
5444.03 1879
5444.73 1843
5445.42 1860
5446.12 1850
5446.82 1896
5447.51 1884
5448.21 2050
5448.91 1988
5449.60 2102
5450.30 2146
5450.99 2099
5451.69 2178
5452.39 2160
5453.08 2166
5453.78 2059
5454.48 2134
5455.17 2068
5455.87 2073
5456.57 1912
5457.27 1991
5457.96 1968
5458.66 1979
5459.36 1848
5460.05 1841
5460.75 2074
5461.45 1956
5462.14 1962
5462.84 2043
5463.54 2109
5464.24 2142
5464.93 2172
5465.63 1927
5466.33 1959
5467.03 2074
5467.72 1955
5468.42 2102
5469.12 2153
5469.82 2219
5470.51 2358
5471.21 2305
5471.91 2144
5472.61 2147
5473.31 2184
5474.00 2193
5474.70 2179
5475.40 2235
5476.10 2297
5476.80 2210
5477.49 2341
5478.19 2326
5478.89 2189
5479.59 2264
5480.29 2586
5480.99 2850
5481.68 2815
5482.38 2975
5483.08 3217
5483.78 3360
5484.48 3355
5485.18 3166
5485.88 2936
5486.57 2868
5487.27 2807
5487.97 2554
5488.67 2467
5489.37 2558
5490.07 2419
5490.77 2498
5491.47 2460
5492.17 2557
5492.87 2627
5493.56 2535
5494.26 2553
5494.96 2542
5495.66 2655
5496.36 2755
5497.06 2863
5497.76 2751
5498.46 2739
5499.16 2878
5499.86 2958
5500.56 3178
5501.26 3486
5501.96 3980
5502.66 4279
5503.36 4660
5504.06 4865
5504.76 4880
5505.46 4531
5506.16 4223
5506.86 3745
5507.56 3316
5508.26 3161
5508.96 2905
5509.66 2674
5510.36 2642
5511.06 2617
5511.76 2757
5512.46 2423
5513.16 2707
5513.86 2786
5514.56 2592
5515.26 2360
5515.96 2347
5516.66 2356
5517.36 2432
5518.07 2566
5518.77 2552
5519.47 2516
5520.17 2441
5520.87 2465
5521.57 2334
5522.27 2276
5522.97 2297
5523.67 2346
5524.37 2357
5525.08 2425
5525.78 2211
5526.48 2112
5527.18 2188
5527.88 2185
5528.58 1994
5529.28 2058
5529.99 2085
5530.69 2103
5531.39 2144
5532.09 1999
5532.79 2030
5533.49 2018
5534.20 1933
5534.90 1991
5535.60 2120
5536.30 2039
5537.00 2074
5537.70 1981
5538.41 1825
5539.11 1945
5539.81 1954
5540.51 1938
5541.22 1976
5541.92 1796
5542.62 1837
5543.32 1864
5544.02 1838
5544.73 1755
5545.43 1917
5546.13 1943
5546.84 2027
5547.54 1936
5548.24 1927
5548.94 1821
5549.65 1862
5550.35 1754
5551.05 1814
5551.75 1885
5552.46 1790
5553.16 1850
5553.86 1839
5554.57 1933
5555.27 1811
5555.97 1974
5556.68 1837
5557.38 1872
5558.08 1861
5558.79 1834
5559.49 1836
5560.19 1676
5560.90 1766
5561.60 1833
5562.30 1976
5563.01 1690
5563.71 1834
5564.41 2014
5565.12 1899
5565.82 1814
5566.53 1712
5567.23 1835
5567.93 1860
5568.64 1786
5569.34 1929
5570.05 1782
5570.75 1842
5571.45 1758
5572.16 1807
5572.86 1730
5573.57 1631
5574.27 1699
5574.98 1832
5575.68 1918
5576.38 1895
5577.09 1898
5577.79 1838
5578.50 1701
5579.20 1688
5579.91 1661
5580.61 1685
5581.32 1759
5582.02 1726
5582.73 1715
5583.43 1690
5584.14 1747
5584.84 1790
5585.55 1706
5586.25 1703
5586.96 1668
5587.66 1761
5588.37 1866
5589.07 1795
5589.78 1733
5590.48 1659
5591.19 1697
5591.89 1722
5592.60 1729
5593.31 1806
5594.01 1697
5594.72 1633
5595.42 1644
5596.13 1740
5596.83 1641
5597.54 1590
5598.25 1669
5598.95 1692
5599.66 1582
5600.36 1775
5601.07 1702
5601.78 1715
5602.48 1625
5603.19 1665
5603.89 1719
5604.60 1591
5605.31 1721
5606.01 1687
5606.72 1796
5607.43 1711
5608.13 1619
5608.84 1786
5609.54 1759
5610.25 1637
5610.96 1629
5611.66 1575
5612.37 1633
5613.08 1662
5613.79 1732
5614.49 1687
5615.20 1716
5615.91 1647
5616.61 1710
5617.32 1618
5618.03 1627
5618.73 1700
5619.44 1719
5620.15 1665
5620.86 1711
5621.56 1820
5622.27 1681
5622.98 1663
5623.69 1690
5624.39 1581
5625.10 1662
5625.81 1709
5626.52 1646
5627.22 1652
5627.93 1518
5628.64 1530
5629.35 1591
5630.05 1670
5630.76 1630
5631.47 1636
5632.18 1727
5632.89 1749
5633.59 1643
5634.30 1619
5635.01 1700
5635.72 1595
5636.43 1533
5637.14 1698
5637.84 1748
5638.55 1760
5639.26 1736
5639.97 1678
5640.68 1760
5641.39 1738
5642.10 1607
5642.80 1695
5643.51 1704
5644.22 1743
5644.93 1804
5645.64 1752
5646.35 1685
5647.06 1775
5647.77 1652
5648.47 1580
5649.18 1742
5649.89 1615
5650.60 1661
5651.31 1676
5652.02 1878
5652.73 1832
5653.44 1681
5654.15 1838
5654.86 1921
5655.57 1728
5656.28 1902
5656.99 1987
5657.70 1966
5658.41 2040
5659.12 2139
5659.83 2113
5660.54 2214
5661.24 2234
5661.95 2084
5662.66 2046
5663.37 1809
5664.08 1825
5664.79 2051
5665.50 1894
5666.21 1897
5666.93 1858
5667.64 1825
5668.35 1834
5669.06 1797
5669.77 1616
5670.48 1702
5671.19 1845
5671.90 1664
5672.61 1652
5673.32 1618
5674.03 1688
5674.74 1829
5675.45 1671
5676.16 1589
5676.87 1520
5677.58 1743
5678.29 1763
5679.01 1676
5679.72 1762
5680.43 1741
5681.14 1666
5681.85 1733
5682.56 1566
5683.27 1724
5683.98 1734
5684.69 1789
5685.41 1764
5686.12 1697
5686.83 1685
5687.54 1735
5688.25 1816
5688.96 1790
5689.67 1716
5690.39 1597
5691.10 1623
5691.81 1653
5692.52 1697
5693.23 1741
5693.95 1635
5694.66 1608
5695.37 1702
5696.08 1578
5696.79 1627
5697.51 1603
5698.22 1607
5698.93 1549
5699.64 1565
5700.35 1673
5701.07 1697
5701.78 1633
5702.49 1507
5703.20 1592
5703.92 1530
5704.63 1597
5705.34 1502
5706.05 1680
5706.77 1544
5707.48 1622
5708.19 1573
5708.90 1540
5709.62 1530
5710.33 1508
5711.04 1502
5711.76 1635
5712.47 1574
5713.18 1512
5713.90 1508
5714.61 1557
5715.32 1600
5716.04 1508
5716.75 1408
5717.46 1464
5718.18 1510
5718.89 1596
5719.60 1575
5720.32 1533
5721.03 1563
5721.74 1644
5722.46 1563
5723.17 1521
5723.88 1667
5724.60 1641
5725.31 1710
5726.03 1663
5726.74 1554
5727.45 1619
5728.17 1678
5728.88 1570
5729.60 1773
5730.31 1790
5731.02 1822
5731.74 1712
5732.45 1667
5733.17 1606
5733.88 1604
5734.60 1609
5735.31 1627
5736.02 1558
5736.74 1640
5737.45 1569
5738.17 1608
5738.88 1642
5739.60 1485
5740.31 1543
5741.03 1614
5741.74 1737
5742.46 1626
5743.17 1510
5743.89 1531
5744.60 1588
5745.32 1573
5746.03 1450
5746.75 1442
5747.46 1557
5748.18 1559
5748.89 1443
5749.61 1459
5750.32 1562
5751.04 1539
5751.76 1443
5752.47 1550
5753.19 1445
5753.90 1503
5754.62 1613
5755.33 1572
5756.05 1463
5756.77 1598
5757.48 1589
5758.20 1420
5758.91 1420
5759.63 1499
5760.34 1657
5761.06 1678
5761.78 1616
5762.49 1634
5763.21 1596
5763.93 1593
5764.64 1478
5765.36 1457
5766.07 1618
5766.79 1575
5767.51 1614
5768.22 1600
5768.94 1506
5769.66 1504
5770.37 1477
5771.09 1644
5771.81 1684
5772.52 1632
5773.24 1594
5773.96 1598
5774.67 1580
5775.39 1617
5776.11 1555
5776.83 1620
5777.54 1661
5778.26 1584
5778.98 1574
5779.69 1563
5780.41 1570
5781.13 1628
5781.85 1612
5782.56 1512
5783.28 1541
5784.00 1493
5784.72 1588
5785.43 1531
5786.15 1525
5786.87 1498
5787.59 1484
5788.30 1563
5789.02 1447
5789.74 1520
5790.46 1629
5791.18 1580
5791.89 1655
5792.61 1583
5793.33 1665
5794.05 1688
5794.77 1665
5795.48 1532
5796.20 1681
5796.92 1689
5797.64 1665
5798.36 1611
5799.08 1649
5799.80 1709
5800.51 1768
5801.23 1797
5801.95 1878
5802.67 1889
5803.39 2127
5804.11 2027
5804.83 2089
5805.54 2099
5806.26 2264
5806.98 2335
5807.70 2317
5808.42 2142
5809.14 2006
5809.86 2015
5810.58 1845
5811.30 1759
5812.02 1773
5812.74 1679
5813.45 1687
5814.17 1728
5814.89 1807
5815.61 1696
5816.33 1737
5817.05 1663
5817.77 1805
5818.49 1882
5819.21 1878
5819.93 1847
5820.65 1914
5821.37 1789
5822.09 1779
5822.81 1769
5823.53 1706
5824.25 1887
5824.97 1824
5825.69 1757
5826.41 1604
5827.13 1817
5827.85 1858
5828.57 1683
5829.29 1573
5830.01 1602
5830.73 1700
5831.45 1937
5832.17 1788
5832.89 1612
5833.61 1665
5834.33 1658
5835.06 1798
5835.78 1626
5836.50 1792
5837.22 1676
5837.94 1676
5838.66 1751
5839.38 1841
5840.10 1769
5840.82 1676
5841.54 1811
5842.26 1676
5842.99 1797
5843.71 1703
5844.43 1702
5845.15 1596
5845.87 1699
5846.59 1781
5847.31 1666
5848.04 1676
5848.76 1717
5849.48 1705
5850.20 1722
5850.92 1775
5851.64 1636
5852.36 1573
5853.09 1704
5853.81 1849
5854.53 1807
5855.25 1768
5855.97 1696
5856.70 1666
5857.42 1728
5858.14 1911
5858.86 1843
5859.58 1616
5860.31 1788
5861.03 1729
5861.75 1705
5862.47 1849
5863.20 1778
5863.92 1807
5864.64 1898
5865.36 1922
5866.09 1841
5866.81 1870
5867.53 1813
5868.25 1831
5868.98 1927
5869.70 1857
5870.42 1878
5871.15 1840
5871.87 1816
5872.59 1840
5873.31 1830
5874.04 1804
5874.76 1884
5875.48 1807
5876.21 1648
5876.93 1765
5877.65 1737
5878.38 1748
5879.10 1634
5879.82 1776
5880.55 1722
5881.27 1714
5881.99 1721
5882.72 1798
5883.44 1925
5884.17 1836
5884.89 1936
5885.61 1961
5886.34 1916
5887.06 1952
5887.78 2030
5888.51 1845
5889.23 1990
5889.96 1845
5890.68 1806
5891.41 1954
5892.13 1868
5892.85 1801
5893.58 1770
5894.30 1738
5895.03 1846
5895.75 1776
5896.48 1661
5897.20 1729
5897.92 1838
5898.65 1873
5899.37 1910
5900.10 1757
5900.82 1776
5901.55 1804
5902.27 1906
5903.00 1888
5903.72 1806
5904.45 1959
5905.17 1923
5905.90 1972
5906.62 1941
5907.35 1863
5908.07 1990
5908.80 1955
5909.52 1992
5910.25 1969
5910.97 1988
5911.70 1966
5912.43 1863
5913.15 1923
5913.88 2011
5914.60 2116
5915.33 2067
5916.05 1840
5916.78 1802
5917.50 2033
5918.23 2139
5918.96 2081
5919.68 2014
5920.41 2013
5921.13 2132
5921.86 2169
5922.59 2128
5923.31 2048
5924.04 2105
5924.76 2104
5925.49 2120
5926.22 2214
5926.94 2176
5927.67 2144
5928.40 2173
5929.12 2256
5929.85 2104
5930.58 2188
5931.30 2320
5932.03 2118
5932.76 2190
5933.48 2235
5934.21 2327
5934.94 2414
5935.66 2473
5936.39 2444
5937.12 2452
5937.84 2434
5938.57 2456
5939.30 2565
5940.02 2610
5940.75 2655
5941.48 2764
5942.21 2521
5942.93 2611
5943.66 2662
5944.39 2686
5945.12 2733
5945.84 2767
5946.57 2872
5947.30 2900
5948.03 3046
5948.75 2887
5949.48 2949
5950.21 3003
5950.94 3244
5951.67 3244
5952.39 3366
5953.12 3396
5953.85 3646
5954.58 3801
5955.31 3853
5956.03 3860
5956.76 3761
5957.49 3703
5958.22 3868
5958.95 3824
5959.67 3619
5960.40 3436
5961.13 3875
5961.86 3832
5962.59 3620
5963.32 3527
5964.05 3629
5964.77 3613
5965.50 3711
5966.23 3682
5966.96 4001
5967.69 4397
5968.42 4407
5969.15 4796
5969.88 5034
5970.61 5200
5971.33 5216
5972.06 5073
5972.79 4966
5973.52 4788
5974.25 4667
5974.98 4651
5975.71 4534
5976.44 4554
5977.17 4621
5977.90 4461
5978.63 4499
5979.36 4624
5980.09 4729
5980.82 4673
5981.55 4735
5982.28 4883
5983.01 5198
5983.74 5257
5984.46 5402
5985.19 5507
5985.92 5622
5986.65 5432
5987.38 5483
5988.11 5436
5988.85 5556
5989.58 5562
5990.31 5470
5991.04 5688
5991.77 5477
5992.50 5531
5993.23 5375
5993.96 5650
5994.69 5583
5995.42 5647
5996.15 5624
5996.88 5651
5997.61 5879
5998.34 5939
5999.07 5931
5999.80 5995
6000.53 6239
6001.26 6029
6002.00 5802
6002.73 5782
6003.46 5764
6004.19 5680
6004.92 5572
6005.65 5473
6006.38 5436
6007.11 5315
6007.84 5361
6008.58 5551
6009.31 5862
6010.04 6341
6010.77 6705
6011.50 7435
6012.23 8284
6012.96 9492
6013.70 10851
6014.43 11816
6015.16 12743
6015.89 12947
6016.62 13612
6017.36 13599
6018.09 13085
6018.82 11996
6019.55 11323
6020.28 10172
6021.02 9091
6021.75 8048
6022.48 6897
6023.21 5922
6023.94 5587
6024.68 5247
6025.41 5060
6026.14 4768
6026.87 4648
6027.61 4610
6028.34 4442
6029.07 4344
6029.80 4096
6030.54 4212
6031.27 4212
6032.00 4020
6032.73 4004
6033.47 4180
6034.20 4106
6034.93 4172
6035.67 4015
6036.40 4088
6037.13 4044
6037.87 4042
6038.60 3964
6039.33 4006
6040.07 4214
6040.80 4068
6041.53 4083
6042.27 4182
6043.00 4326
6043.73 4326
6044.47 4263
6045.20 4145
6045.93 4272
6046.67 4459
6047.40 4534
6048.13 4562
6048.87 4600
6049.60 4650
6050.34 4782
6051.07 4887
6051.80 4981
6052.54 5031
6053.27 5318
6054.01 5642
6054.74 5776
6055.47 5769
6056.21 6035
6056.94 5818
6057.68 5549
6058.41 5370
6059.15 5104
6059.88 5047
6060.61 4673
6061.35 4628
6062.08 4703
6062.82 4547
6063.55 4524
6064.29 4372
6065.02 4383
6065.76 4309
6066.49 4284
6067.23 4289
6067.96 4371
6068.70 4303
6069.43 4209
6070.17 4146
6070.90 4186
6071.64 4160
6072.37 4039
6073.11 4117
6073.84 3988
6074.58 3974
6075.31 3836
6076.05 3881
6076.78 3768
6077.52 3914
6078.26 3569
6078.99 3640
6079.73 3840
6080.46 3834
6081.20 3449
6081.93 3547
6082.67 3647
6083.41 3553
6084.14 3504
6084.88 3547
6085.61 3504
6086.35 3480
6087.09 3496
6087.82 3545
6088.56 3433
6089.30 3445
6090.03 3444
6090.77 3559
6091.50 3713
6092.24 3652
6092.98 3607
6093.71 3843
6094.45 3861
6095.19 3721
6095.92 3814
6096.66 3813
6097.40 3797
6098.13 3837
6098.87 3651
6099.61 3471
6100.34 3600
6101.08 3353
6101.82 3417
6102.56 3379
6103.29 3264
6104.03 3154
6104.77 3072
6105.50 3108
6106.24 3130
6106.98 3239
6107.72 3080
6108.45 3235
6109.19 3215
6109.93 3280
6110.67 3059
6111.40 3142
6112.14 3075
6112.88 3212
6113.62 3062
6114.35 3126
6115.09 3151
6115.83 3062
6116.57 3146
6117.31 3354
6118.04 3392
6118.78 3244
6119.52 3001
6120.26 3085
6121.00 3212
6121.73 3278
6122.47 3347
6123.21 3211
6123.95 3176
6124.69 3277
6125.43 3317
6126.16 3353
6126.90 3287
6127.64 3421
6128.38 3564
6129.12 3574
6129.86 3397
6130.60 3318
6131.33 3479
6132.07 3519
6132.81 3526
6133.55 3607
6134.29 3506
6135.03 3434
6135.77 3440
6136.51 3562
6137.25 3420
6137.99 3587
6138.73 3582
6139.46 3651
6140.20 3543
6140.94 3403
6141.68 3389
6142.42 3660
6143.16 3622
6143.90 3584
6144.64 3603
6145.38 3661
6146.12 3650
6146.86 3566
6147.60 3669
6148.34 3570
6149.08 3558
6149.82 3575
6150.56 3596
6151.30 3572
6152.04 3773
6152.78 3938
6153.52 3957
6154.26 3741
6155.00 3878
6155.74 3917
6156.48 4021
6157.22 4018
6157.96 4018
6158.70 4034
6159.44 4055
6160.18 4054
6160.92 4081
6161.66 4202
6162.40 4244
6163.15 4316
6163.89 4219
6164.63 4371
6165.37 4534
6166.11 4843
6166.85 5012
6167.59 5250
6168.33 5565
6169.07 5741
6169.81 6111
6170.55 6173
6171.30 6131
6172.04 6111
6172.78 5959
6173.52 5890
6174.26 5892
6175.00 5493
6175.74 5490
6176.49 5367
6177.23 5166
6177.97 5031
6178.71 5324
6179.45 5245
6180.19 5351
6180.94 5264
6181.68 5287
6182.42 5408
6183.16 5496
6183.90 5649
6184.65 5536
6185.39 5649
6186.13 5900
6186.87 5758
6187.61 5685
6188.36 5513
6189.10 5521
6189.84 5670
6190.58 5782
6191.33 6013
6192.07 6099
6192.81 6228
6193.55 6417
6194.30 6682
6195.04 6893
6195.78 7069
6196.52 7300
6197.27 7488
6198.01 7443
6198.75 7373
6199.49 7422
6200.24 7294
6200.98 7212
6201.72 7384
6202.47 7091
6203.21 7044
6203.95 7135
6204.70 7404
6205.44 7458
6206.18 7977
6206.93 8870
6207.67 10179
6208.41 12397
6209.16 15771
6209.90 19228
6210.64 22487
6211.39 25973
6212.13 28395
6212.87 29700
6213.62 29960
6214.36 28802
6215.11 27046
6215.85 23870
6216.59 20215
6217.34 17364
6218.08 14449
6218.83 11817
6219.57 9947
6220.31 8708
6221.06 7506
6221.80 7004
6222.55 6944
6223.29 6405
6224.04 6285
6224.78 6573
6225.52 7025
6226.27 7153
6227.01 7213
6227.76 7337
6228.50 7566
6229.25 7676
6229.99 7425
6230.74 6909
6231.48 6509
6232.23 6012
6232.97 5915
6233.72 5444
6234.46 5206
6235.21 4972
6235.95 4848
6236.70 4875
6237.44 4984
6238.19 5061
6238.93 5097
6239.68 5210
6240.42 5642
6241.17 5994
6241.91 6391
6242.66 6462
6243.40 6613
6244.15 6713
6244.90 6522
6245.64 6470
6246.39 6035
6247.13 6050
6247.88 6116
6248.62 6093
6249.37 6218
6250.12 6532
6250.86 6710
6251.61 6580
6252.35 6317
6253.10 6006
6253.85 6181
6254.59 5768
6255.34 5644
6256.09 5463
6256.83 5299
6257.58 5160
6258.32 5127
6259.07 5252
6259.82 5096
6260.56 5042
6261.31 5177
6262.06 5058
6262.80 4871
6263.55 4880
6264.30 4937
6265.04 4657
6265.79 4696
6266.54 4730
6267.29 4517
6268.03 4601
6268.78 4428
6269.53 4298
6270.27 4323
6271.02 4387
6271.77 4297
6272.52 4297
6273.26 4327
6274.01 4495
6274.76 4444
6275.50 4338
6276.25 4236
6277.00 4171
6277.75 4318
6278.49 4263
6279.24 4316
6279.99 4343
6280.74 4343
6281.49 4369
6282.23 4300
6282.98 4479
6283.73 4322
6284.48 4272
6285.23 4150
6285.97 4125
6286.72 4010
6287.47 3904
6288.22 4134
6288.97 3987
6289.71 3860
6290.46 3904
6291.21 3942
6291.96 3842
6292.71 3870
6293.46 3761
6294.21 3831
6294.95 3655
6295.70 3583
6296.45 3592
6297.20 3581
6297.95 3655
6298.70 3587
6299.45 3431
6300.20 3421
6300.94 3467
6301.69 3448
6302.44 3357
6303.19 3307
6303.94 3462
6304.69 3352
6305.44 3184
6306.19 3236
6306.94 3337
6307.69 3192
6308.44 3262
6309.19 3182
6309.94 3219
6310.69 3141
6311.43 3470
6312.18 3413
6312.93 3444
6313.68 3449
6314.43 3456
6315.18 3607
6315.93 3569
6316.68 3821
6317.43 3635
6318.18 3786
6318.93 3753
6319.68 3706
6320.43 3718
6321.18 3677
6321.93 3891
6322.68 3701
6323.43 3445
6324.18 3474
6324.94 3188
6325.69 3180
6326.44 3091
6327.19 2988
6327.94 2948
6328.69 2913
6329.44 2997
6330.19 2885
6330.94 2688
6331.69 2833
6332.44 2642
6333.19 2797
6333.94 2806
6334.69 2691
6335.45 2676
6336.20 2662
6336.95 2734
6337.70 2777
6338.45 2694
6339.20 2617
6339.95 2657
6340.70 2545
6341.46 2764
6342.21 2532
6342.96 2718
6343.71 2857
6344.46 2641
6345.21 2697
6345.96 2694
6346.72 2778
6347.47 2813
6348.22 2823
6348.97 2864
6349.72 2755
6350.48 2727
6351.23 2797
6351.98 2804
6352.73 2838
6353.48 2960
6354.24 3109
6354.99 3164
6355.74 3281
6356.49 3107
6357.24 3173
6358.00 3362
6358.75 3195
6359.50 3226
6360.25 3229
6361.01 3053
6361.76 2950
6362.51 2822
6363.26 2826
6364.02 2835
6364.77 2613
6365.52 2583
6366.28 2724
6367.03 2710
6367.78 2738
6368.53 2733
6369.29 2631
6370.04 2689
6370.79 2726
6371.55 2522
6372.30 2629
6373.05 2770
6373.81 2634
6374.56 2612
6375.31 2543
6376.07 2642
6376.82 2670
6377.57 2508
6378.33 2460
6379.08 2597
6379.83 2685
6380.59 2669
6381.34 2569
6382.10 2664
6382.85 2703
6383.60 2574
6384.36 2568
6385.11 2598
6385.87 2560
6386.62 2616
6387.37 2524
6388.13 2511
6388.88 2394
6389.64 2514
6390.39 2618
6391.14 2384
6391.90 2408
6392.65 2477
6393.41 2553
6394.16 2475
6394.92 2554
6395.67 2564
6396.43 2485
6397.18 2422
6397.94 2423
6398.69 2498
6399.45 2506
6400.20 2551
6400.96 2467
6401.71 2417
6402.47 2590
6403.22 2326
6403.98 2317
6404.73 2350
6405.49 2394
6406.24 2541
6407.00 2468
6407.75 2494
6408.51 2587
6409.26 2508
6410.02 2658
6410.77 2685
6411.53 2529
6412.28 2661
6413.04 2653
6413.80 2685
6414.55 2718
6415.31 2609
6416.06 2604
6416.82 2398
6417.57 2385
6418.33 2548
6419.09 2422
6419.84 2449
6420.60 2503
6421.35 2537
6422.11 2515
6422.87 2388
6423.62 2574
6424.38 2643
6425.14 2450
6425.89 2413
6426.65 2385
6427.40 2435
6428.16 2496
6428.92 2482
6429.67 2353
6430.43 2418
6431.19 2434
6431.94 2460
6432.70 2217
6433.46 2316
6434.22 2464
6434.97 2432
6435.73 2486
6436.49 2539
6437.24 2562
6438.00 2578
6438.76 2580
6439.51 2501
6440.27 2686
6441.03 2574
6441.79 2506
6442.54 2558
6443.30 2580
6444.06 2538
6444.82 2546
6445.57 2530
6446.33 2592
6447.09 2588
6447.85 2617
6448.60 2676
6449.36 2566
6450.12 2556
6450.88 2617
6451.64 2657
6452.39 2858
6453.15 2646
6453.91 2556
6454.67 2508
6455.43 2714
6456.18 2815
6456.94 2814
6457.70 2880
6458.46 2915
6459.22 2864
6459.98 2835
6460.73 2934
6461.49 2981
6462.25 2891
6463.01 2912
6463.77 2960
6464.53 3010
6465.29 2963
6466.04 3084
6466.80 3052
6467.56 2933
6468.32 3044
6469.08 3060
6469.84 3162
6470.60 3132
6471.36 3288
6472.12 3289
6472.87 3162
6473.63 3087
6474.39 3250
6475.15 3277
6475.91 3435
6476.67 3358
6477.43 3274
6478.19 3485
6478.95 3411
6479.71 3417
6480.47 3522
6481.23 3659
6481.99 3605
6482.75 3692
6483.51 3632
6484.27 3513
6485.03 3595
6485.79 3616
6486.55 3567
6487.31 3636
6488.07 3713
6488.83 3902
6489.59 3952
6490.35 3911
6491.11 3945
6491.87 3945
6492.63 4176
6493.39 4428
6494.15 4417
6494.91 4484
6495.67 4608
6496.43 4892
6497.19 5046
6497.95 5198
6498.71 5210
6499.47 5347
6500.23 5210
6500.99 5281
6501.76 5328
6502.52 5209
6503.28 5244
6504.04 5163
6504.80 5298
6505.56 5238
6506.32 5020
6507.08 5247
6507.84 5315
6508.61 5457
6509.37 5408
6510.13 5450
6510.89 5493
6511.65 5723
6512.41 6044
6513.17 6145
6513.94 6137
6514.70 6271
6515.46 6191
6516.22 6226
6516.98 6110
6517.74 6298
6518.51 6406
6519.27 6176
6520.03 6428
6520.79 6552
6521.55 6520
6522.32 7004
6523.08 7071
6523.84 7154
6524.60 7297
6525.36 7579
6526.13 7966
6526.89 8228
6527.65 8678
6528.41 9485
6529.18 9899
6529.94 10475
6530.70 10745
6531.46 10795
6532.23 10606
6532.99 10342
6533.75 10184
6534.51 10490
6535.28 11042
6536.04 12185
6536.80 14184
6537.57 17596
6538.33 21050
6539.09 23976
6539.85 25562
6540.62 25902
6541.38 25375
6542.14 23935
6542.91 21474
6543.67 18488
6544.43 15421
6545.20 12834
6545.96 10822
6546.72 8764
6547.49 7766
6548.25 6953
6549.02 6304
6549.78 5944
6550.54 5952
6551.31 5698
6552.07 5439
6552.83 5563
6553.60 5543
6554.36 5517
6555.13 5579
6555.89 5464
6556.65 5447
6557.42 5415
6558.18 5134
6558.95 5114
6559.71 4895
6560.47 4974
6561.24 4950
6562.00 5040
6562.77 5108
6563.53 5015
6564.30 5319
6565.06 5404
6565.83 5642
6566.59 6002
6567.36 6019
6568.12 6217
6568.88 6222
6569.65 6026
6570.41 6126
6571.18 5798
6571.94 5989
6572.71 5797
6573.47 5913
6574.24 6047
6575.00 6410
6575.77 6790
6576.53 7074
6577.30 7040
6578.07 7341
6578.83 7358
6579.60 7590
6580.36 7461
6581.13 7338
6581.89 7086
6582.66 6626
6583.42 6374
6584.19 6379
6584.96 6178
6585.72 6040
6586.49 5951
6587.25 6051
6588.02 5719
6588.78 5721
6589.55 5990
6590.32 5920
6591.08 5836
6591.85 6111
6592.61 6211
6593.38 6465
6594.15 6861
6594.91 7209
6595.68 7670
6596.45 8001
6597.21 8401
6597.98 8212
6598.75 8221
6599.51 8201
6600.28 7986
6601.05 7718
6601.81 7242
6602.58 6704
6603.35 6266
6604.11 6009
6604.88 5804
6605.65 5733
6606.41 5480
6607.18 5345
6607.95 5556
6608.71 5525
6609.48 5524
6610.25 5844
6611.02 5952
6611.78 6317
6612.55 6378
6613.32 6026
6614.09 6069
6614.85 6009
6615.62 5923
6616.39 5790
6617.16 5550
6617.92 5169
6618.69 5237
6619.46 4986
6620.23 4865
6620.99 4783
6621.76 4531
6622.53 4726
6623.30 4650
6624.07 4622
6624.83 4435
6625.60 4351
6626.37 4319
6627.14 4423
6627.91 4423
6628.67 4502
6629.44 4622
6630.21 4322
6630.98 4041
6631.75 4086
6632.52 4269
6633.29 4315
6634.05 4528
6634.82 4912
6635.59 5041
6636.36 5517
6637.13 6023
6637.90 5873
6638.67 6079
6639.43 5971
6640.20 5764
6640.97 5197
6641.74 5078
6642.51 4981
6643.28 4734
6644.05 4483
6644.82 4253
6645.59 4198
6646.36 3920
6647.13 3895
6647.90 3851
6648.66 4036
6649.43 3890
6650.20 3813
6650.97 3835
6651.74 3960
6652.51 3940
6653.28 4006
6654.05 4116
6654.82 4028
6655.59 3970
6656.36 3965
6657.13 3985
6657.90 3859
6658.67 3888
6659.44 3998
6660.21 3802
6660.98 3617
6661.75 3624
6662.52 3786
6663.29 3645
6664.06 3472
6664.83 3504
6665.60 3489
6666.37 3611
6667.14 3692
6667.91 3428
6668.69 3536
6669.46 3521
6670.23 3551
6671.00 3520
6671.77 3662
6672.54 3682
6673.31 3562
6674.08 3559
6674.85 3650
6675.62 3775
6676.39 3811
6677.16 3643
6677.94 3568
6678.71 3465
6679.48 3408
6680.25 3400
6681.02 3587
6681.79 3519
6682.56 3691
6683.33 3487
6684.11 3465
6684.88 3669
6685.65 3720
6686.42 3874
6687.19 3956
6687.96 3919
6688.74 4015
6689.51 3900
6690.28 3818
6691.05 3905
6691.82 3630
6692.60 3598
6693.37 3389
6694.14 3375
6694.91 3349
6695.68 3375
6696.46 3280
6697.23 3218
6698.00 3118
6698.77 3105
6699.55 3335
6700.32 3146
6701.09 3208
6701.86 3057
6702.64 2984
6703.41 3150
6704.18 3057
6704.95 3262
6705.73 3145
6706.50 3091
6707.27 3051
6708.04 3038
6708.82 3027
6709.59 3012
6710.36 2949
6711.14 2907
6711.91 3126
6712.68 3088
6713.46 3200
6714.23 3179
6715.00 2995
6715.78 2950
6716.55 3025
6717.32 3046
6718.10 3087
6718.87 2966
6719.64 2822
6720.42 2856
6721.19 2957
6721.96 2839
6722.74 2832
6723.51 2943
6724.28 2857
6725.06 2749
6725.83 2879
6726.61 2958
6727.38 2861
6728.15 2841
6728.93 2843
6729.70 2659
6730.48 2779
6731.25 2937
6732.02 2808
6732.80 2895
6733.57 2936
6734.35 2901
6735.12 2745
6735.90 2716
6736.67 2675
6737.45 2702
6738.22 2703
6738.99 2848
6739.77 2824
6740.54 2680
6741.32 2789
6742.09 2847
6742.87 2788
6743.64 2769
6744.42 2712
6745.19 2816
6745.97 2861
6746.74 2927
6747.52 2966
6748.29 2840
6749.07 2746
6749.84 2870
6750.62 2986
6751.40 3103
6752.17 3003
6752.95 3131
6753.72 3197
6754.50 3220
6755.27 3318
6756.05 3460
6756.82 3288
6757.60 3312
6758.38 3317
6759.15 3235
6759.93 3121
6760.70 2940
6761.48 2854
6762.25 2801
6763.03 2797
6763.81 2815
6764.58 2831
6765.36 2768
6766.14 2777
6766.91 2609
6767.69 2692
6768.46 2815
6769.24 2840
6770.02 2780
6770.79 2714
6771.57 2835
6772.35 2634
6773.12 2792
6773.90 2803
6774.68 2775
6775.45 2832
6776.23 2641
6777.01 2656
6777.78 2710
6778.56 2705
6779.34 2619
6780.11 2672
6780.89 2671
6781.67 2716
6782.45 2742
6783.22 2801
6784.00 2781
6784.78 2773
6785.56 2828
6786.33 2852
6787.11 2746
6787.89 2643
6788.66 2477
6789.44 2607
6790.22 2622
6791.00 2609
6791.78 2564
6792.55 2647
6793.33 2643
6794.11 2564
6794.89 2612
6795.66 2580
6796.44 2479
6797.22 2463
6798.00 2673
6798.78 2506
6799.55 2513
6800.33 2493
6801.11 2555
6801.89 2476
6802.67 2593
6803.45 2600
6804.22 2587
6805.00 2611
6805.78 2638
6806.56 2557
6807.34 2431
6808.12 2685
6808.90 2590
6809.67 2625
6810.45 2693
6811.23 2594
6812.01 2450
6812.79 2516
6813.57 2534
6814.35 2613
6815.13 2545
6815.91 2528
6816.68 2609
6817.46 2666
6818.24 2610
6819.02 2625
6819.80 2577
6820.58 2584
6821.36 2686
6822.14 2668
6822.92 2622
6823.70 2732
6824.48 2590
6825.26 2447
6826.04 2567
6826.82 2642
6827.60 2698
6828.38 2605
6829.16 2627
6829.94 2562
6830.72 2650
6831.50 2648
6832.28 2586
6833.06 2683
6833.84 2691
6834.62 2603
6835.40 2685
6836.18 2734
6836.96 2571
6837.74 2677
6838.52 2797
6839.30 2631
6840.08 2603
6840.86 2734
6841.64 2852
6842.42 2627
6843.20 2559
6843.98 2557
6844.76 2624
6845.54 2552
6846.32 2572
6847.10 2638
6847.89 2601
6848.67 2567
6849.45 2816
6850.23 2909
6851.01 3345
6851.79 4045
6852.57 4514
6853.35 5064
6854.13 5456
6854.92 5824
6855.70 5894
6856.48 5542
6857.26 5296
6858.04 4724
6858.82 4324
6859.60 4125
6860.39 3624
6861.17 3424
6861.95 3186
6862.73 3168
6863.51 3064
6864.29 2933
6865.08 2980
6865.86 2894
6866.64 2986
6867.42 3091
6868.20 3193
6868.99 2984
6869.77 3112
6870.55 3372
6871.33 3390
6872.12 3245
6872.90 3259
6873.68 3308
6874.46 3199
6875.24 2946
6876.03 2988
6876.81 2958
6877.59 2872
6878.38 3038
6879.16 2990
6879.94 3203
6880.72 3277
6881.51 3271
6882.29 3353
6883.07 3346
6883.85 3451
6884.64 3482
6885.42 3368
6886.20 3509
6886.99 3603
6887.77 3548
6888.55 3806
6889.34 4020
6890.12 4243
6890.90 4872
6891.69 5289
6892.47 5401
6893.25 5189
6894.04 4980
6894.82 4697
6895.60 4472
6896.39 4017
6897.17 4008
6897.96 3710
6898.74 3604
6899.52 3675
6900.31 3459
6901.09 3399
6901.88 3556
6902.66 3684
6903.44 3719
6904.23 3643
6905.01 3729
6905.80 3931
6906.58 3708
6907.36 3803
6908.15 3922
6908.93 3822
6909.72 3768
6910.50 3941
6911.29 3675
6912.07 3498
6912.86 3586
6913.64 3528
6914.42 3416
6915.21 3398
6915.99 3512
6916.78 3505
6917.56 3548
6918.35 3639
6919.13 3553
6919.92 3491
6920.70 3444
6921.49 3552
6922.27 3614
6923.06 3703
6923.84 3439
6924.63 3447
6925.42 3670
6926.20 3572
6926.99 3519
6927.77 3576
6928.56 3670
6929.34 3804
6930.13 3836
6930.91 3655
6931.70 3918
6932.48 3999
6933.27 3798
6934.06 3776
6934.84 4050
6935.63 3995
6936.41 3899
6937.20 3837
6937.99 3932
6938.77 4075
6939.56 4004
6940.34 4218
6941.13 4309
6941.92 4427
6942.70 4569
6943.49 4672
6944.28 4853
6945.06 5303
6945.85 5619
6946.64 5815
6947.42 5887
6948.21 5728
6949.00 5827
6949.78 6138
6950.57 6106
6951.36 6129
6952.14 6103
6952.93 6055
6953.72 5733
6954.50 5809
6955.29 5500
6956.08 5284
6956.86 5139
6957.65 5019
6958.44 5107
6959.23 5158
6960.01 4989
6960.80 5201
6961.59 5171
6962.38 5157
6963.16 5281
6963.95 5288
6964.74 5299
6965.53 5179
6966.31 5372
6967.10 5410
6967.89 5568
6968.68 5830
6969.46 6083
6970.25 6260
6971.04 6732
6971.83 6923
6972.62 7066
6973.40 7428
6974.19 7604
6974.98 7565
6975.77 7789
6976.56 7304
6977.34 7548
6978.13 7647
6978.92 7469
6979.71 7555
6980.50 7415
6981.29 7637
6982.08 7706
6982.86 8098
6983.65 8851
6984.44 10240
6985.23 11758
6986.02 14439
6986.81 18440
6987.60 22093
6988.39 25953
6989.17 28449
6989.96 29172
6990.75 29317
6991.54 28121
6992.33 25273
6993.12 22157
6993.91 18890
6994.70 15687
6995.49 12767
6996.28 10603
6997.07 8961
6997.86 7569
6998.64 6738
6999.43 6403
7000.22 6229
7001.01 6106
7001.80 5966
7002.59 6047
7003.38 6230
7004.17 6140
7004.96 6438
7005.75 6293
7006.54 6104
7007.33 5994
7008.12 5673
7008.91 5431
7009.70 5077
7010.49 4981
7011.28 4686
7012.07 4419
7012.86 4348
7013.65 4582
7014.44 4632
7015.23 4754
7016.02 4853
7016.81 4921
7017.61 4952
7018.40 5014
7019.19 4911
7019.98 4987
7020.77 4915
7021.56 4870
7022.35 4805
7023.14 4797
7023.93 4930
7024.72 5273
7025.51 5631
7026.30 5682
7027.10 6003
7027.89 6024
7028.68 5970
7029.47 5936
7030.26 5669
7031.05 5392
7031.84 4796
7032.63 4526
7033.43 4564
7034.22 4323
7035.01 4116
7035.80 4049
7036.59 4164
7037.38 4134
7038.18 3975
7038.97 4126
7039.76 4132
7040.55 3998
7041.34 4056
7042.13 4093
7042.93 4202
7043.72 4178
7044.51 4398
7045.30 4390
7046.09 4258
7046.89 4341
7047.68 4231
7048.47 4236
7049.26 4405
7050.06 4429
7050.85 4369
7051.64 4727
7052.43 4957
7053.23 5107
7054.02 5205
7054.81 5430
7055.60 5343
7056.40 4923
7057.19 4659
7057.98 4428
7058.77 4295
7059.57 4125
7060.36 4096
7061.15 4049
7061.95 4060
7062.74 4054
7063.53 3898
7064.33 4083
7065.12 4213
7065.91 4176
7066.71 4168
7067.50 4054
7068.29 4031
7069.09 3942
7069.88 3928
7070.67 3897
7071.47 3787
7072.26 3651
7073.05 3714
7073.85 3540
7074.64 3336
7075.44 3384
7076.23 3427
7077.02 3410
7077.82 3293
7078.61 3224
7079.41 3163
7080.20 3124
7080.99 3128
7081.79 3019
7082.58 2989
7083.38 3018
7084.17 3164
7084.96 3166
7085.76 3098
7086.55 3073
7087.35 2777
7088.14 2758
7088.94 2990
7089.73 2874
7090.53 2849
7091.32 2743
7092.12 2849
7092.91 2802
7093.71 2873
7094.50 2878
7095.29 2787
7096.09 2848
7096.88 2890
7097.68 2759
7098.48 2680
7099.27 2761
7100.07 2693
7100.86 2620
7101.66 2666
7102.45 2534
7103.25 2649
7104.04 2666
7104.84 2625
7105.63 2622
7106.43 2612
7107.22 2541
7108.02 2473
7108.82 2468
7109.61 2327
7110.41 2398
7111.20 2516
7112.00 2391
7112.79 2284
7113.59 2374
7114.39 2277
7115.18 2372
7115.98 2403
7116.77 2402
7117.57 2496
7118.37 2469
7119.16 2480
7119.96 2417
7120.76 2440
7121.55 2317
7122.35 2275
7123.15 2420
7123.94 2335
7124.74 2439
7125.53 2269
7126.33 2347
7127.13 2242
7127.93 2310
7128.72 2244
7129.52 2236
7130.32 2255
7131.11 2239
7131.91 2362
7132.71 2476
7133.50 2407
7134.30 2455
7135.10 2380
7135.90 2530
7136.69 2482
7137.49 2393
7138.29 2336
7139.08 2289
7139.88 2250
7140.68 2258
7141.48 2209
7142.27 2167
7143.07 2109
7143.87 2154
7144.67 2251
7145.46 2171
7146.26 2145
7147.06 2073
7147.86 2182
7148.66 2173
7149.45 2099
7150.25 1969
7151.05 2039
7151.85 2055
7152.65 2017
7153.44 2007
7154.24 1921
7155.04 2029
7155.84 2007
7156.64 1938
7157.44 1977
7158.23 2209
7159.03 2184
7159.83 2257
7160.63 2277
7161.43 2094
7162.23 2092
7163.03 2054
7163.83 2138
7164.62 2107
7165.42 2032
7166.22 2008
7167.02 2064
7167.82 1894
7168.62 1902
7169.42 1917
7170.22 1946
7171.02 1999
7171.82 1951
7172.61 1814
7173.41 1762
7174.21 1905
7175.01 1965
7175.81 1897
7176.61 1812
7177.41 1733
7178.21 1812
7179.01 1904
7179.81 1839
7180.61 1773
7181.41 1807
7182.21 1905
7183.01 1810
7183.81 1799
7184.61 1779
7185.41 1860
7186.21 1834
7187.01 1930
7187.81 1798
7188.61 1718
7189.41 1835
7190.21 1745
7191.01 1828
7191.81 1719
7192.61 1661
7193.41 1686
7194.21 1651
7195.01 1763
7195.81 1831
7196.61 1744
7197.41 1672
7198.21 1710
7199.01 1721
7199.82 1700
7200.62 1709
7201.42 1754
7202.22 1764
7203.02 1608
7203.82 1672
7204.62 1655
7205.42 1747
7206.22 1671
7207.02 1680
7207.83 1686
7208.63 1671
7209.43 1719
7210.23 1658
7211.03 1576
7211.83 1639
7212.63 1654
7213.44 1620
7214.24 1611
7215.04 1637
7215.84 1627
7216.64 1693
7217.44 1648
7218.25 1669
7219.05 1640
7219.85 1767
7220.65 1768
7221.45 1728
7222.26 1690
7223.06 1611
7223.86 1728
7224.66 1752
7225.46 1654
7226.27 1672
7227.07 1644
7227.87 1656
7228.67 1772
7229.48 1711
7230.28 1867
7231.08 1766
7231.88 1664
7232.69 1593
7233.49 1852
7234.29 1749
7235.09 1712
7235.90 1701
7236.70 1716
7237.50 1793
7238.30 1750
7239.11 1756
7239.91 1739
7240.71 1745
7241.52 1826
7242.32 1715
7243.12 1814
7243.93 1755
7244.73 1743
7245.53 1780
7246.34 1703
7247.14 1632
7247.94 1702
7248.75 1806
7249.55 1717
7250.35 1682
7251.16 1814
7251.96 1868
7252.76 1822
7253.57 1799
7254.37 1830
7255.18 1848
7255.98 1863
7256.78 1788
7257.59 1827
7258.39 1809
7259.20 1771
7260.00 1692
7260.80 1719
7261.61 1776
7262.41 1905
7263.22 1892
7264.02 2107
7264.83 2099
7265.63 2042
7266.43 2178
7267.24 2128
7268.04 1931
7268.85 1897
7269.65 1857
7270.46 1974
7271.26 1919
7272.07 1994
7272.87 2107
7273.68 1912
7274.48 1838
7275.29 1866
7276.09 1923
7276.90 1867
7277.70 1851
7278.51 1894
7279.31 1896
7280.12 1949
7280.92 1937
7281.73 2095
7282.53 2005
7283.34 1983
7284.14 2295
7284.95 2276
7285.76 2415
7286.56 2830
7287.37 3078
7288.17 3278
7288.98 3249
7289.78 3393
7290.59 3260
7291.40 2962
7292.20 2762
7293.01 2498
7293.81 2216
7294.62 2162
7295.43 2179
7296.23 2060
7297.04 1946
7297.84 1859
7298.65 2001
7299.46 1994
7300.26 1897
7301.07 1998
7301.88 1934
7302.68 2007
7303.49 1872
7304.30 2017
7305.10 1924
7305.91 1875
7306.72 2008
7307.52 1882
7308.33 1825
7309.14 1834
7309.94 1801
7310.75 1867
7311.56 1888
7312.36 1942
7313.17 1914
7313.98 1993
7314.79 1988
7315.59 1973
7316.40 2018
7317.21 1990
7318.01 1875
7318.82 2047
7319.63 2289
7320.44 2283
7321.24 2465
7322.05 2576
7322.86 2605
7323.67 2672
7324.47 2688
7325.28 2403
7326.09 2462
7326.90 2494
7327.71 2324
7328.51 2331
7329.32 2258
7330.13 2122
7330.94 2092
7331.75 2087
7332.55 2106
7333.36 2054
7334.17 1993
7334.98 1901
7335.79 1897
7336.60 1992
7337.40 2034
7338.21 1996
7339.02 1983
7339.83 2029
7340.64 1980
7341.45 2014
7342.26 1918
7343.06 1933
7343.87 1863
7344.68 1785
7345.49 1811
7346.30 1889
7347.11 1994
7347.92 1864
7348.73 1733
7349.54 1690
7350.34 1829
7351.15 1755
7351.96 1734
7352.77 1866
7353.58 1774
7354.39 1744
7355.20 1761
7356.01 1796
7356.82 1790
7357.63 1782
7358.44 1766
7359.25 1827
7360.06 1772
7360.87 1800
7361.68 1842
7362.49 1732
7363.30 1761
7364.11 1822
7364.92 1733
7365.73 1828
7366.54 1802
7367.35 1795
7368.16 1756
7368.97 1692
7369.78 1727
7370.59 1752
7371.40 1736
7372.21 1711
7373.02 1699
7373.83 1707
7374.64 1610
7375.45 1644
7376.26 1764
7377.07 1706
7377.88 1619
7378.69 1641
7379.50 1665
7380.31 1740
7381.12 1772
7381.94 1711
7382.75 1830
7383.56 1750
7384.37 1834
7385.18 1885
7385.99 1832
7386.80 1731
7387.61 1793
7388.42 1779
7389.23 1681
7390.05 1725
7390.86 1732
7391.67 1681
7392.48 1603
7393.29 1578
7394.10 1689
7394.92 1628
7395.73 1530
7396.54 1592
7397.35 1562
7398.16 1666
7398.97 1641
7399.79 1614
7400.60 1659
7401.41 1742
7402.22 1769
7403.03 1616
7403.85 1730
7404.66 1741
7405.47 1725
7406.28 1647
7407.09 1667
7407.91 1579
7408.72 1674
7409.53 1619
7410.34 1531
7411.16 1642
7411.97 1478
7412.78 1567
7413.59 1476
7414.41 1678
7415.22 1570
7416.03 1519
7416.84 1575
7417.66 1521
7418.47 1490
7419.28 1492
7420.10 1551
7420.91 1550
7421.72 1573
7422.54 1640
7423.35 1511
7424.16 1500
7424.97 1504
7425.79 1591
7426.60 1592
7427.41 1639
7428.23 1530
7429.04 1528
7429.86 1614
7430.67 1575
7431.48 1568
7432.30 1643
7433.11 1704
7433.92 1771
7434.74 1880
7435.55 1826
7436.36 1817
7437.18 1900
7437.99 1806
7438.81 1544
7439.62 1662
7440.43 1675
7441.25 1780
7442.06 1829
7442.88 1771
7443.69 1769
7444.51 1656
7445.32 1602
7446.13 1668
7446.95 1654
7447.76 1688
7448.58 1637
7449.39 1623
7450.21 1554
7451.02 1552
7451.84 1468
7452.65 1544
7453.47 1614
7454.28 1494
7455.10 1529
7455.91 1512
7456.73 1479
7457.54 1560
7458.36 1513
7459.17 1511
7459.99 1489
7460.80 1524
7461.62 1526
7462.43 1552
7463.25 1510
7464.06 1453
7464.88 1382
7465.69 1423
7466.51 1532
7467.32 1528
7468.14 1486
7468.96 1440
7469.77 1446
7470.59 1440
7471.40 1392
7472.22 1478
7473.03 1581
7473.85 1551
7474.67 1494
7475.48 1494
7476.30 1559
7477.11 1606
7477.93 1630
7478.75 1564
7479.56 1518
7480.38 1668
7481.20 1559
7482.01 1607
7482.83 1586
7483.65 1456
7484.46 1468
7485.28 1558
7486.09 1655
7486.91 1484
7487.73 1472
7488.54 1555
7489.36 1587
7490.18 1564
7491.00 1537
7491.81 1533
7492.63 1513
7493.45 1489
7494.26 1484
7495.08 1416
7495.90 1500
7496.71 1634
7497.53 1521
7498.35 1490
7499.17 1551
7499.98 1513
7500.80 1447
7501.62 1451
7502.44 1534
7503.25 1465
7504.07 1483
7504.89 1514
7505.71 1518
7506.52 1404
7507.34 1501
7508.16 1523
7508.98 1595
7509.80 1542
7510.61 1459
7511.43 1567
7512.25 1554
7513.07 1565
7513.89 1567
7514.70 1481
7515.52 1514
7516.34 1427
7517.16 1405
7517.98 1545
7518.79 1427
7519.61 1347
7520.43 1450
7521.25 1480
7522.07 1511
7522.89 1418
7523.71 1491
7524.52 1535
7525.34 1518
7526.16 1521
7526.98 1419
7527.80 1396
7528.62 1415
7529.44 1400
7530.26 1418
7531.08 1567
7531.89 1498
7532.71 1549
7533.53 1564
7534.35 1537
7535.17 1423
7535.99 1378
7536.81 1405
7537.63 1396
7538.45 1366
7539.27 1435
7540.09 1475
7540.91 1389
7541.73 1520
7542.55 1624
7543.37 1528
7544.19 1479
7545.01 1454
7545.83 1369
7546.65 1470
7547.47 1453
7548.29 1420
7549.11 1389
7549.93 1567
7550.75 1565
7551.57 1440
7552.39 1450
7553.21 1562
7554.03 1490
7554.85 1464
7555.67 1434
7556.49 1422
7557.31 1450
7558.13 1424
7558.95 1415
7559.77 1347
7560.59 1476
7561.41 1456
7562.23 1420
7563.05 1537
7563.87 1490
7564.69 1537
7565.52 1433
7566.34 1456
7567.16 1506
7567.98 1524
7568.80 1479
7569.62 1560
7570.44 1608
7571.26 1562
7572.08 1492
7572.91 1600
7573.73 1498
7574.55 1491
7575.37 1475
7576.19 1555
7577.01 1534
7577.83 1486
7578.66 1434
7579.48 1601
7580.30 1486
7581.12 1477
7581.94 1522
7582.77 1392
7583.59 1489
7584.41 1450
7585.23 1509
7586.05 1535
7586.88 1626
7587.70 1644
7588.52 1539
7589.34 1556
7590.16 1480
7590.99 1581
7591.81 1650
7592.63 1625
7593.45 1606
7594.28 1660
7595.10 1585
7595.92 1570
7596.74 1617
7597.57 1666
7598.39 1649
7599.21 1612
7600.03 1568
7600.86 1710
7601.68 1657
7602.50 1670
7603.33 1755
7604.15 1706
7604.97 1716
7605.80 1900
7606.62 1917
7607.44 1876
7608.26 1903
7609.09 1874
7609.91 1923
7610.73 1867
7611.56 1942
7612.38 1769
7613.21 1718
7614.03 1761
7614.85 1731
7615.68 1747
7616.50 1649
7617.32 1636
7618.15 1791
7618.97 1784
7619.80 1689
7620.62 1839
7621.44 2022
7622.27 1874
7623.09 1804
7623.92 1782
7624.74 1822
7625.56 1857
7626.39 1768
7627.21 1676
7628.04 1623
7628.86 1782
7629.68 1756
7630.51 1707
7631.33 1747
7632.16 1800
7632.98 1908
7633.81 2032
7634.63 2120
7635.46 2040
7636.28 1962
7637.11 1988
7637.93 1936
7638.76 1902
7639.58 1857
7640.41 1779
7641.23 1819
7642.06 1711
7642.88 1662
7643.71 1585
7644.53 1538
7645.36 1601
7646.18 1673
7647.01 1531
7647.83 1550
7648.66 1607
7649.48 1557
7650.31 1571
7651.14 1492
7651.96 1487
7652.79 1484
7653.61 1520
7654.44 1448
7655.26 1558
7656.09 1537
7656.92 1489
7657.74 1418
7658.57 1423
7659.39 1519
7660.22 1470
7661.05 1496
7661.87 1491
7662.70 1428
7663.52 1395
7664.35 1499
7665.18 1431
7666.00 1433
7666.83 1574
7667.66 1430
7668.48 1354
7669.31 1339
7670.14 1442
7670.96 1416
7671.79 1384
7672.62 1326
7673.44 1401
7674.27 1338
7675.10 1425
7675.92 1420
7676.75 1488
7677.58 1481
7678.40 1395
7679.23 1455
7680.06 1425
7680.89 1347
7681.71 1354
7682.54 1393
7683.37 1367
7684.19 1340
7685.02 1491
7685.85 1330
7686.68 1425
7687.50 1397
7688.33 1395
7689.16 1497
7689.99 1412
7690.81 1369
7691.64 1421
7692.47 1369
7693.30 1350
7694.13 1303
7694.95 1344
7695.78 1353
7696.61 1311
7697.44 1335
7698.27 1436
7699.09 1417
7699.92 1370
7700.75 1349
7701.58 1368
7702.41 1464
7703.24 1405
7704.06 1449
7704.89 1462
7705.72 1401
7706.55 1328
7707.38 1432
7708.21 1472
7709.04 1463
7709.86 1418
7710.69 1313
7711.52 1408
7712.35 1487
7713.18 1397
7714.01 1408
7714.84 1442
7715.67 1366
7716.50 1343
7717.32 1334
7718.15 1229
7718.98 1383
7719.81 1329
7720.64 1391
7721.47 1375
7722.30 1250
7723.13 1282
7723.96 1329
7724.79 1270
7725.62 1279
7726.45 1185
7727.28 1244
7728.11 1418
7728.94 1324
7729.77 1252
7730.60 1282
7731.43 1248
7732.26 1255
7733.09 1335
7733.92 1404
7734.75 1322
7735.58 1249
7736.41 1308
7737.24 1337
7738.07 1278
7738.90 1225
7739.73 1380
7740.56 1448
7741.39 1326
7742.22 1288
7743.05 1283
7743.88 1284
7744.71 1352
7745.54 1346
7746.37 1305
7747.20 1468
7748.03 1424
7748.87 1433
7749.70 1383
7750.53 1443
7751.36 1559
7752.19 1504
7753.02 1532
7753.85 1454
7754.68 1413
7755.51 1359
7756.34 1269
7757.18 1312
7758.01 1346
7758.84 1270
7759.67 1388
7760.50 1294
7761.33 1253
7762.16 1292
7763.00 1350
7763.83 1354
7764.66 1484
7765.49 1493
7766.32 1335
7767.16 1358
7767.99 1392
7768.82 1399
7769.65 1463
7770.48 1372
7771.31 1438
7772.15 1381
7772.98 1331
7773.81 1362
7774.64 1407
7775.48 1431
7776.31 1357
7777.14 1393
7777.97 1278
7778.81 1370
7779.64 1366
7780.47 1236
7781.30 1315
7782.14 1397
7782.97 1320
7783.80 1317
7784.63 1267
7785.47 1259
7786.30 1344
7787.13 1353
7787.97 1453
7788.80 1369
7789.63 1361
7790.46 1429
7791.30 1341
7792.13 1321
7792.96 1391
7793.80 1353
7794.63 1329
7795.46 1327
7796.30 1332
7797.13 1372
7797.96 1330
7798.80 1360
7799.63 1396
7800.46 1399
7801.30 1471
7802.13 1450
7802.97 1420
7803.80 1441
7804.63 1419
7805.47 1416
7806.30 1525
7807.13 1363
7807.97 1456
7808.80 1491
7809.64 1569
7810.47 1470
7811.31 1381
7812.14 1394
7812.97 1504
7813.81 1460
7814.64 1512
7815.48 1533
7816.31 1712
7817.15 1652
7817.98 1592
7818.82 1694
7819.65 1743
7820.48 1709
7821.32 1828
7822.15 1780
7822.99 1751
7823.82 1648
7824.66 1578
7825.49 1722
7826.33 1622
7827.16 1687
7828.00 1578
7828.83 1561
7829.67 1666
7830.50 1640
7831.34 1668
7832.17 1761
7833.01 1651
7833.85 1490
7834.68 1602
7835.52 1680
7836.35 1702
7837.19 1570
7838.02 1649
7838.86 1707
7839.69 1709
7840.53 1653
7841.37 1570
7842.20 1695
7843.04 1589
7843.87 1627
7844.71 1630
7845.55 1666
7846.38 1685
7847.22 1558
7848.05 1470
7848.89 1499
7849.73 1714
7850.56 1605
7851.40 1584
7852.24 1629
7853.07 1582
7853.91 1656
7854.74 1602
7855.58 1518
7856.42 1581
7857.25 1579
7858.09 1564
7858.93 1552
7859.76 1677
7860.60 1734
7861.44 1656
7862.28 1733
7863.11 1821
7863.95 1807
7864.79 1766
7865.62 1738
7866.46 1826
7867.30 1777
7868.14 1769
7868.97 1771
7869.81 1708
7870.65 1687
7871.48 1612
7872.32 1693
7873.16 1687
7874.00 1744
7874.83 1855
7875.67 1796
7876.51 1672
7877.35 1653
7878.19 1834
7879.02 1828
7879.86 1954
7880.70 1943
7881.54 1985
7882.37 2152
7883.21 2083
7884.05 2088
7884.89 2133
7885.73 2067
7886.57 2056
7887.40 2182
7888.24 2108
7889.08 2140
7889.92 2043
7890.76 1896
7891.60 1913
7892.43 1969
7893.27 1999
7894.11 1846
7894.95 1906
7895.79 1858
7896.63 1904
7897.47 1795
7898.30 1761
7899.14 1727
7899.98 1705
7900.82 1806
7901.66 1750
7902.50 1686
7903.34 1618
7904.18 1635
7905.02 1622
7905.86 1636
7906.70 1588
7907.54 1553
7908.37 1568
7909.21 1445
7910.05 1540
7910.89 1507
7911.73 1575
7912.57 1514
7913.41 1571
7914.25 1538
7915.09 1543
7915.93 1680
7916.77 1625
7917.61 1593
7918.45 1612
7919.29 1755
7920.13 1852
7920.97 1820
7921.81 1803
7922.65 1908
7923.49 1822
7924.33 1870
7925.17 1898
7926.01 1757
7926.85 1697
7927.69 1622
7928.53 1621
7929.37 1530
7930.21 1533
7931.05 1614
7931.90 1538
7932.74 1504
7933.58 1405
7934.42 1517
7935.26 1487
7936.10 1444
7936.94 1492
7937.78 1490
7938.62 1388
7939.46 1299
7940.30 1354
7941.14 1366
7941.99 1389
7942.83 1422
7943.67 1361
7944.51 1417
7945.35 1410
7946.19 1344
7947.03 1297
7947.88 1304
7948.72 1286
7949.56 1443
7950.40 1416
7951.24 1488
7952.08 1437
7952.93 1422
7953.77 1492
7954.61 1363
7955.45 1431
7956.29 1684
7957.13 1630
7957.98 1503
7958.82 1504
7959.66 1658
7960.50 1601
7961.35 1522
7962.19 1594
7963.03 1584
7963.87 1463
7964.71 1549
7965.56 1724
7966.40 1615
7967.24 1543
7968.08 1448
7968.93 1480
7969.77 1537
7970.61 1562
7971.45 1551
7972.30 1553
7973.14 1612
7973.98 1505
7974.83 1614
7975.67 1424
7976.51 1388
7977.36 1392
7978.20 1393
7979.04 1507
7979.88 1470
7980.73 1445
7981.57 1440
7982.41 1296
7983.26 1264
7984.10 1380
7984.94 1307
7985.79 1341
7986.63 1261
7987.47 1303
7988.32 1358
7989.16 1401
7990.01 1406
7990.85 1363
7991.69 1363
7992.54 1386
7993.38 1247
7994.23 1309
7995.07 1265
7995.91 1267
7996.76 1336
7997.60 1394
7998.45 1388
7999.29 1281
8000.13 1325
8000.98 1282
8001.82 1242
8002.67 1227
8003.51 1200
8004.36 1248
8005.20 1193
8006.04 1243
8006.89 1201
8007.73 1184
8008.58 1205
8009.42 1327
8010.27 1269
8011.11 1266
8011.96 1218
8012.80 1368
8013.65 1381
8014.49 1264
8015.34 1310
8016.18 1214
8017.03 1274
8017.87 1226
8018.72 1305
8019.56 1257
8020.41 1193
8021.25 1203
8022.10 1270
8022.95 1230
8023.79 1136
8024.64 1208
8025.48 1215
8026.33 1155
8027.17 1183
8028.02 1233
8028.86 1215
8029.71 1251
8030.56 1283
8031.40 1282
8032.25 1270
8033.09 1222
8033.94 1231
8034.79 1259
8035.63 1260
8036.48 1265
8037.32 1223
8038.17 1215
8039.02 1228
8039.86 1223
8040.71 1276
8041.56 1118
8042.40 1217
8043.25 1277
8044.10 1223
8044.94 1231
8045.79 1230
8046.64 1217
8047.48 1182
8048.33 1202
8049.18 1211
8050.02 1281
8050.87 1264
8051.72 1154
8052.56 1159
8053.41 1150
8054.26 1152
8055.11 1274
8055.95 1266
8056.80 1245
8057.65 1167
8058.49 1151
8059.34 1137
8060.19 1141
8061.04 1135
8061.88 1139
8062.73 1185
8063.58 1159
8064.43 1157
8065.27 1178
8066.12 1184
8066.97 1116
8067.82 1143
8068.67 1148
8069.51 1244
8070.36 1174
8071.21 1176
8072.06 1193
8072.91 1088
8073.75 1093
8074.60 1253
8075.45 1224
8076.30 1188
8077.15 1137
8078.00 1091
8078.84 1122
8079.69 1157
8080.54 1199
8081.39 1084
8082.24 1229
8083.09 1159
8083.94 1196
8084.78 1165
8085.63 1191
8086.48 1105
8087.33 1024
8088.18 1081
8089.03 1165
8089.88 1236
8090.73 1169
8091.58 1202
8092.42 1109
8093.27 1090
8094.12 1144
8094.97 1085
8095.82 1127
8096.67 1150
8097.52 1222
8098.37 1217
8099.22 1211
8100.07 1126
8100.92 1179
8101.77 1212
8102.62 1046
8103.47 1134
8104.32 1139
8105.17 1149
8106.02 1119
8106.87 1183
8107.72 1181
8108.57 1175
8109.42 1136
8110.27 1158
8111.12 1089
8111.97 1107
8112.82 1189
8113.67 1212
8114.52 1179
8115.37 1186
8116.22 1110
8117.07 1188
8117.92 1185
8118.77 1199
8119.62 1265
8120.47 1256
8121.32 1209
8122.17 1177
8123.02 1289
8123.87 1335
8124.72 1186
8125.57 1143
8126.43 1263
8127.28 1233
8128.13 1225
8128.98 1258
8129.83 1176
8130.68 1201
8131.53 1176
8132.38 1201
8133.23 1149
8134.09 1226
8134.94 1138
8135.79 1222
8136.64 1213
8137.49 1248
8138.34 1382
8139.19 1334
8140.05 1305
8140.90 1272
8141.75 1285
8142.60 1321
8143.45 1325
8144.30 1270
8145.16 1344
8146.01 1240
8146.86 1385
8147.71 1387
8148.56 1326
8149.42 1406
8150.27 1454
8151.12 1315
8151.97 1336
8152.83 1315
8153.68 1330
8154.53 1334
8155.38 1333
8156.24 1399
8157.09 1601
8157.94 1616
8158.79 1530
8159.65 1656
8160.50 1633
8161.35 1576
8162.20 1615
8163.06 1590
8163.91 1458
8164.76 1358
8165.62 1357
8166.47 1276
8167.32 1317
8168.17 1325
8169.03 1251
8169.88 1228
8170.73 1204
8171.59 1305
8172.44 1159
8173.29 1146
8174.15 1239
8175.00 1169
8175.85 1209
8176.71 1323
8177.56 1346
8178.42 1281
8179.27 1293
8180.12 1189
8180.98 1182
8181.83 1169
8182.68 1182
8183.54 1189
8184.39 1116
8185.25 1148
8186.10 1138
8186.95 1163
8187.81 1219
8188.66 1217
8189.52 1224
8190.37 1106
8191.22 1131
8192.08 1200
8192.93 1229
8193.79 1165
8194.64 1133
8195.50 1106
8196.35 1197
8197.21 1181
8198.06 1203
8198.92 1262
8199.77 1219
8200.63 1169
8201.48 1173
8202.33 1154
8203.19 1159
8204.04 1208
8204.90 1269
8205.75 1169
8206.61 1141
8207.47 1159
8208.32 1230
8209.18 1207
8210.03 1208
8210.89 1175
8211.74 1109
8212.60 1153
8213.45 1244
8214.31 1139
8215.16 1224
8216.02 1163
8216.87 1186
8217.73 1195
8218.59 1273
8219.44 1273
8220.30 1253
8221.15 1258
8222.01 1232
8222.87 1241
8223.72 1231
8224.58 1231
8225.43 1181
8226.29 1324
8227.15 1351
8228.00 1251
8228.86 1234
8229.71 1324
8230.57 1258
8231.43 1276
8232.28 1229
8233.14 1164
8234.00 1161
8234.85 1266
8235.71 1244
8236.57 1237
8237.42 1244
8238.28 1249
8239.14 1182
8239.99 1237
8240.85 1240
8241.71 1217
8242.56 1245
8243.42 1273
8244.28 1171
8245.14 1158
8245.99 1113
8246.85 1168
8247.71 1172
8248.56 1223
8249.42 1209
8250.28 1117
8251.14 1175
8251.99 1078
8252.85 1108
8253.71 1101
8254.57 1100
8255.42 1172
8256.28 1124
8257.14 1124
8258.00 1220
8258.86 1211
8259.71 1198
8260.57 1180
8261.43 1259
8262.29 1138
8263.15 1093
8264.00 1149
8264.86 1181
8265.72 1127
8266.58 1077
8267.44 1163
8268.29 1107
8269.15 1159
8270.01 1152
8270.87 1183
8271.73 1191
8272.59 1205
8273.45 1210
8274.30 1238
8275.16 1221
8276.02 1181
8276.88 1161
8277.74 1072
8278.60 1209
8279.46 1172
8280.32 1090
8281.18 1095
8282.03 1108
8282.89 1075
8283.75 1081
8284.61 1176
8285.47 1050
8286.33 1144
8287.19 1137
8288.05 1202
8288.91 1170
8289.77 1076
8290.63 1115
8291.49 1211
8292.35 1193
8293.21 1155
8294.07 1214
8294.93 1120
8295.78 1243
8296.64 1293
8297.50 1254
8298.36 1272
8299.22 1243
8300.08 1173
8300.94 1187
8301.80 1103
8302.66 1126
8303.52 1184
8304.38 1217
8305.25 1211
8306.11 1255
8306.97 1216
8307.83 1164
8308.69 1145
8309.55 1223
8310.41 1204
8311.27 1172
8312.13 1149
8312.99 1217
8313.85 1109
8314.71 1240
8315.57 1145
8316.43 1077
8317.29 1108
8318.15 1297
8319.02 1228
8319.88 1112
8320.74 1150
8321.60 1242
8322.46 1248
8323.32 1215
8324.18 1197
8325.04 1172
8325.90 1215
8326.77 1154
8327.63 1120
8328.49 1255
8329.35 1180
8330.21 1125
8331.07 1063
8331.93 1108
8332.80 1238
8333.66 1212
8334.52 1104
8335.38 1115
8336.24 1121
8337.11 1154
8337.97 1198
8338.83 1158
8339.69 1137
8340.55 1123
8341.42 1121
8342.28 1126
8343.14 1134
8344.00 1168
8344.86 1156
8345.73 1194
8346.59 1169
8347.45 1224
8348.31 1201
8349.18 1105
8350.04 1126
8350.90 1178
8351.76 1214
8352.63 1235
8353.49 1175
8354.35 1231
8355.22 1208
8356.08 1068
8356.94 1088
8357.80 1225
8358.67 1205
8359.53 1248
8360.39 1222
8361.26 1182
8362.12 1127
8362.98 1108
8363.85 1131
8364.71 1110
8365.57 1074
8366.44 1242
8367.30 1135
8368.16 1048
8369.03 1067
8369.89 1113
8370.75 1122
8371.62 1086
8372.48 1100
8373.35 1099
8374.21 1133
8375.07 1082
8375.94 1067
8376.80 1054
8377.67 1129
8378.53 1181
8379.39 1252
8380.26 1177
8381.12 1128
8381.99 1121
8382.85 1175
8383.71 1157
8384.58 1144
8385.44 1174
8386.31 1206
8387.17 1195
8388.04 1224
8388.90 1259
8389.77 1223
8390.63 1172
8391.50 1082
8392.36 1187
8393.22 1249
8394.09 1215
8394.95 1267
8395.82 1174
8396.68 1248
8397.55 1189
8398.41 1210
8399.28 1152
8400.14 1310
8401.01 1169
8401.88 1127
8402.74 1169
8403.61 1246
8404.47 1234
8405.34 1208
8406.20 1209
8407.07 1177
8407.93 1185
8408.80 1227
8409.66 1293
8410.53 1266
8411.40 1232
8412.26 1201
8413.13 1256
8413.99 1225
8414.86 1244
8415.73 1312
8416.59 1301
8417.46 1314
8418.32 1240
8419.19 1275
8420.06 1341
8420.92 1254
8421.79 1275
8422.65 1320
8423.52 1308
8424.39 1382
8425.25 1292
8426.12 1388
8426.99 1448
8427.85 1457
8428.72 1473
8429.59 1345
8430.45 1379
8431.32 1406
8432.19 1518
8433.05 1521
8433.92 1458
8434.79 1455
8435.65 1479
8436.52 1457
8437.39 1504
8438.26 1492
8439.12 1395
8439.99 1463
8440.86 1501
8441.73 1495
8442.59 1518
8443.46 1572
8444.33 1629
8445.19 1705
8446.06 1737
8446.93 1776
8447.80 1724
8448.67 1695
8449.53 1777
8450.40 1696
8451.27 1766
8452.14 1658
8453.00 1615
8453.87 1731
8454.74 1755
8455.61 1763
8456.48 1846
8457.34 1862
8458.21 1916
8459.08 1923
8459.95 1967
8460.82 1928
8461.69 1941
8462.55 2145
8463.42 2146
8464.29 1926
8465.16 1929
8466.03 1976
8466.90 1994
8467.77 1941
8468.63 1986
8469.50 2182
8470.37 2254
8471.24 2666
8472.11 3279
8472.98 3737
8473.85 4178
8474.72 4575
8475.58 4736
8476.45 4513
8477.32 4196
8478.19 3717
8479.06 3226
8479.93 2895
8480.80 2415
8481.67 2141
8482.54 2021
8483.41 1874
8484.28 1778
8485.15 1778
8486.02 1676
8486.89 1610
8487.76 1617
8488.63 1587
8489.50 1659
8490.37 1651
8491.24 1555
8492.11 1616
8492.98 1599
8493.85 1582
8494.72 1480
8495.59 1504
8496.46 1533
8497.33 1606
8498.20 1620
8499.07 1517
8499.94 1405
8500.81 1593
8501.68 1527
8502.55 1530
8503.42 1591
8504.29 1583
8505.16 1573
8506.03 1553
8506.90 1498
8507.77 1594
8508.64 1566
8509.51 1673
8510.38 1875
8511.25 1760
8512.13 1859
8513.00 1829
8513.87 1861
8514.74 1897
8515.61 1767
8516.48 1712
8517.35 1678
8518.22 1669
8519.09 1590
8519.97 1536
8520.84 1605
8521.71 1595
8522.58 1565
8523.45 1559
8524.32 1564
8525.19 1542
8526.07 1493
8526.94 1576
8527.81 1489
8528.68 1473
8529.55 1569
8530.43 1500
8531.30 1586
8532.17 1633
8533.04 1675
8533.91 1613
8534.79 1673
8535.66 1641
8536.53 1584
8537.40 1697
8538.27 1691
8539.15 1603
8540.02 1569
8540.89 1614
8541.76 1718
8542.64 1731
8543.51 1764
8544.38 1716
8545.25 1610
8546.13 1620
8547.00 1681
8547.87 1634
8548.74 1658
8549.62 1722
8550.49 1764
8551.36 1754
8552.24 1736
8553.11 1817
8553.98 1875
8554.86 1811
8555.73 1825
8556.60 1829
8557.48 1975
8558.35 2013
8559.22 1954
8560.10 1983
8560.97 1905
8561.84 1818
8562.72 1804
8563.59 1669
8564.46 1591
8565.34 1643
8566.21 1675
8567.08 1585
8567.96 1662
8568.83 1578
8569.71 1511
8570.58 1549
8571.45 1487
8572.33 1432
8573.20 1502
8574.08 1464
8574.95 1469
8575.82 1468
8576.70 1459
8577.57 1392
8578.45 1438
8579.32 1386
8580.20 1433
8581.07 1482
8581.94 1493
8582.82 1384
8583.69 1416
8584.57 1448
8585.44 1511
8586.32 1496
8587.19 1463
8588.07 1499
8588.94 1431
8589.82 1372
8590.69 1483
8591.57 1453
8592.44 1456
8593.32 1513
8594.19 1356
8595.07 1460
8595.94 1438
8596.82 1370
8597.69 1447
8598.57 1531
8599.44 1537
8600.32 1565
8601.19 1475
8602.07 1529
8602.95 1431
8603.82 1391
8604.70 1516
8605.57 1529
8606.45 1424
8607.32 1495
8608.20 1464
8609.08 1493
8609.95 1562
8610.83 1460
8611.70 1583
8612.58 1594
8613.46 1520
8614.33 1537
8615.21 1580
8616.08 1604
8616.96 1665
8617.84 1692
8618.71 1683
8619.59 1689
8620.47 1636
8621.34 1694
8622.22 1525
8623.10 1567
8623.97 1577
8624.85 1633
8625.73 1661
8626.60 1687
8627.48 1665
8628.36 1696
8629.23 1735
8630.11 1756
8630.99 1749
8631.87 1780
8632.74 1804
8633.62 1823
8634.50 1860
8635.37 1839
8636.25 1727
8637.13 1776
8638.01 1937
8638.88 1932
8639.76 1870
8640.64 1879
8641.52 1860
8642.39 1844
8643.27 1859
8644.15 1794
8645.03 1935
8645.90 1979
8646.78 2041
8647.66 2025
8648.54 2026
8649.42 2154
8650.29 2028
8651.17 2184
8652.05 2248
8652.93 2207
8653.81 2209
8654.68 2185
8655.56 2332
8656.44 2356
8657.32 2212
8658.20 2355
8659.08 2294
8659.95 2413
8660.83 2411
8661.71 2313
8662.59 2279
8663.47 2302
8664.35 2367
8665.23 2494
8666.10 2382
8666.98 2363
8667.86 2483
8668.74 2407
8669.62 2336
8670.50 2338
8671.38 2425
8672.26 2555
8673.14 2572
8674.02 2705
8674.90 2870
8675.77 3215
8676.65 3518
8677.53 3880
8678.41 4005
8679.29 4007
8680.17 4015
8681.05 3961
8681.93 3847
8682.81 3595
8683.69 3395
8684.57 3222
8685.45 2960
8686.33 2846
8687.21 2880
8688.09 2689
8688.97 2682
8689.85 2599
8690.73 2935
8691.61 2948
8692.49 3275
8693.37 3860
8694.25 4518
8695.13 5449
8696.01 6220
8696.89 6777
8697.77 6924
8698.65 6725
8699.53 6330
8700.41 5759
8701.29 4980
8702.17 4383
8703.05 3836
8703.94 3426
8704.82 2859
8705.70 2609
8706.58 2519
8707.46 2385
8708.34 2196
8709.22 2145
8710.10 2059
8710.98 2079
8711.86 2077
8712.75 1972
8713.63 2005
8714.51 2004
8715.39 1838
8716.27 1951
8717.15 2016
8718.03 1900
8718.91 1872
8719.80 1826
8720.68 1846
8721.56 1880
8722.44 1873
8723.32 1926
8724.20 2003
8725.09 1885
8725.97 1958
8726.85 1916
8727.73 2026
8728.61 1921
8729.50 1846
8730.38 1840
8731.26 1834
8732.14 1946
8733.02 2052
8733.91 2214
8734.79 2177
8735.67 2094
8736.55 2117
8737.44 2052
8738.32 2133
8739.20 2124
8740.08 2014
8740.97 1893
8741.85 1766
8742.73 1726
8743.61 1697
8744.50 1791
8745.38 1771
8746.26 1752
8747.15 1695
8748.03 1683
8748.91 1753
8749.79 1711
8750.68 1683
8751.56 1715
8752.44 1718
8753.33 1747
8754.21 1687
8755.09 1691
8755.98 1682
8756.86 1695
8757.74 1718
8758.63 1803
8759.51 1805
8760.39 1856
8761.28 1917
8762.16 1939
8763.05 1811
8763.93 1883
8764.81 1782
8765.70 1736
8766.58 1708
8767.46 1705
8768.35 1782
8769.23 1771
8770.12 1736
8771.00 1833
8771.89 1795
8772.77 1829
8773.65 1832
8774.54 1774
8775.42 1810
8776.31 1744
8777.19 1694
8778.08 1792
8778.96 1690
8779.84 1558
8780.73 1582
8781.61 1682
8782.50 1565
8783.38 1528
8784.27 1535
8785.15 1624
8786.04 1587
8786.92 1546
8787.81 1483
8788.69 1603
8789.58 1441
8790.46 1488
8791.35 1538
8792.23 1526
8793.12 1459
8794.00 1516
8794.89 1415
8795.77 1434
8796.66 1492
8797.55 1457
8798.43 1423
8799.32 1400
8800.20 1387
8801.09 1389
8801.97 1385
8802.86 1434
8803.74 1457
8804.63 1421
8805.52 1429
8806.40 1442
8807.29 1347
8808.17 1391
8809.06 1370
8809.95 1384
8810.83 1388
8811.72 1352
8812.60 1420
8813.49 1330
8814.38 1379
8815.26 1401
8816.15 1454
8817.04 1309
8817.92 1251
8818.81 1216
8819.70 1279
8820.58 1347
8821.47 1321
8822.36 1293
8823.24 1278
8824.13 1352
8825.02 1312
8825.90 1281
8826.79 1350
8827.68 1276
8828.56 1244
8829.45 1251
8830.34 1264
8831.23 1193
8832.11 1293
8833.00 1289
8833.89 1251
8834.77 1298
8835.66 1218
8836.55 1326
8837.44 1243
8838.32 1174
8839.21 1196
8840.10 1259
8840.99 1387
8841.88 1297
8842.76 1238
8843.65 1223
8844.54 1145
8845.43 1235
8846.31 1180
8847.20 1116
8848.09 1184
8848.98 1215
8849.87 1234
8850.75 1249
8851.64 1171
8852.53 1261
8853.42 1179
8854.31 1080
8855.20 1125
8856.08 1134
8856.97 1117
8857.86 1127
8858.75 1100
8859.64 1114
8860.53 1133
8861.42 1130
8862.30 1151
8863.19 1179
8864.08 1219
8864.97 1227
8865.86 1196
8866.75 1068
8867.64 1156
8868.53 1179
8869.42 1165
8870.30 1183
8871.19 1131
8872.08 1164
8872.97 1204
8873.86 1146
8874.75 1135
8875.64 1175
8876.53 1130
8877.42 1050
8878.31 1027
8879.20 1048
8880.09 1044
8880.98 1144
8881.87 1165
8882.76 1134
8883.65 1116
8884.54 1089
8885.43 1116
8886.32 1176
8887.21 1093
8888.10 1093
8888.99 1130
8889.88 1140
8890.77 1141
8891.66 1193
8892.55 1135
8893.44 1055
8894.33 1059
8895.22 1065
8896.11 1091
8897.00 1066
8897.89 1060
8898.78 1057
8899.67 954
8900.56 1032
8901.45 1109
8902.34 1131
8903.23 1000
8904.12 1041
8905.02 1039
8905.91 1032
8906.80 1043
8907.69 1017
8908.58 1060
8909.47 1059
8910.36 1019
8911.25 1007
8912.14 1029
8913.04 1013
8913.93 1002
8914.82 1054
8915.71 1133
8916.60 949
8917.49 973
8918.38 987
8919.28 1018
8920.17 1076
8921.06 1119
8921.95 998
8922.84 1036
8923.73 1070
8924.63 1029
8925.52 1015
8926.41 1015
8927.30 1015
8928.19 1086
8929.09 992
8929.98 1035
8930.87 1068
8931.76 1013
8932.65 1049
8933.55 1013
8934.44 986
8935.33 1050
8936.22 983
8937.12 1027
8938.01 1038
8938.90 961
8939.79 972
8940.69 992
8941.58 936
8942.47 959
8943.37 1006
8944.26 976
8945.15 1016
8946.04 979
8946.94 1031
8947.83 980
8948.72 1037
8949.62 987
8950.51 1026
8951.40 1015
8952.30 1012
8953.19 1064
8954.08 974
8954.98 984
8955.87 976
8956.76 980
8957.66 1002
8958.55 1021
8959.44 981
8960.34 971
8961.23 986
8962.12 1073
8963.02 1034
8963.91 1065
8964.81 1072
8965.70 1055
8966.59 999
8967.49 1044
8968.38 1013
8969.28 1004
8970.17 1031
8971.06 1006
8971.96 1094
8972.85 1136
8973.75 970
8974.64 1013
8975.54 1065
8976.43 1072
8977.32 1122
8978.22 1046
8979.11 1013
8980.01 1037
8980.90 951
8981.80 1034
8982.69 1035
8983.59 1115
8984.48 1111
8985.38 1029
8986.27 1006
8987.17 980
8988.06 996
8988.96 954
8989.85 1013
8990.75 1007
8991.64 924
8992.54 956
8993.43 952
8994.33 940
8995.22 938
8996.12 995
8997.01 1054
8997.91 983
8998.81 922
8999.70 905
9000.60 953
9001.49 937
9002.39 948
9003.28 986
9004.18 910
9005.08 949
9005.97 994
9006.87 986
9007.76 974
9008.66 916
9009.56 885
9010.45 914
9011.35 992
9012.24 1003
9013.14 944
9014.04 1021
9014.93 1006
9015.83 994
9016.73 989
9017.62 994
9018.52 1000
9019.42 977
9020.31 949
9021.21 937
9022.11 1020
9023.00 924
9023.90 980
9024.80 1014
9025.69 949
9026.59 1013
9027.49 987
9028.38 913
9029.28 851
9030.18 993
9031.08 985
9031.97 944
9032.87 927
9033.77 890
9034.66 864
9035.56 951
9036.46 938
9037.36 915
9038.25 944
9039.15 885
9040.05 1032
9040.95 988
9041.85 928
9042.74 999
9043.64 906
9044.54 936
9045.44 964
9046.33 864
9047.23 879
9048.13 895
9049.03 895
9049.93 901
9050.82 957
9051.72 930
9052.62 977
9053.52 984
9054.42 970
9055.32 915
9056.21 933
9057.11 950
9058.01 888
9058.91 887
9059.81 851
9060.71 871
9061.61 893
9062.50 949
9063.40 866
9064.30 850
9065.20 942
9066.10 976
9067.00 973
9067.90 1004
9068.80 973
9069.70 992
9070.60 941
9071.49 927
9072.39 989
9073.29 998
9074.19 953
9075.09 940
9075.99 920
9076.89 991
9077.79 988
9078.69 1020
9079.59 1025
9080.49 1022
9081.39 972
9082.29 1014
9083.19 1024
9084.09 947
9084.99 955
9085.89 961
9086.79 895
9087.69 907
9088.59 937
9089.49 1044
9090.39 975
9091.29 947
9092.19 983
9093.09 1006
9093.99 940
9094.89 947
9095.79 934
9096.69 963
9097.59 1059
9098.49 1056
9099.39 1023
9100.29 1018
9101.19 932
9102.09 945
9102.99 914
9103.90 944
9104.80 917
9105.70 1000
9106.60 1023
9107.50 977
9108.40 907
9109.30 924
9110.20 929
9111.10 906
9112.00 1000
9112.91 990
9113.81 938
9114.71 906
9115.61 974
9116.51 977
9117.41 908
9118.31 923
9119.22 963
9120.12 940
9121.02 939
9121.92 954
9122.82 998
9123.72 902
9124.63 888
9125.53 972
9126.43 928
9127.33 922
9128.23 939
9129.14 913
9130.04 920
9130.94 941
9131.84 876
9132.74 917
9133.65 950
9134.55 920
9135.45 975
9136.35 930
9137.26 864
9138.16 874
9139.06 850
9139.96 929
9140.87 869
9141.77 878
9142.67 925
9143.57 830
9144.48 826
9145.38 868
9146.28 958
9147.19 931
9148.09 896
9148.99 976
9149.90 961
9150.80 860
9151.70 932
9152.60 940
9153.51 900
9154.41 920
9155.31 945
9156.22 933
9157.12 883
9158.02 872
9158.93 824
9159.83 940
9160.74 907
9161.64 870
9162.54 827
9163.45 856
9164.35 916
9165.25 880
9166.16 867
9167.06 940
9167.97 918
9168.87 850
9169.77 916
9170.68 951
9171.58 902
9172.49 957
9173.39 989
9174.30 913
9175.20 853
9176.10 923
9177.01 912
9177.91 854
9178.82 920
9179.72 912
9180.63 866
9181.53 853
9182.44 985
9183.34 955
9184.25 892
9185.15 889
9186.05 861
9186.96 919
9187.86 877
9188.77 903
9189.67 872
9190.58 857
9191.48 916
9192.39 856
9193.30 839
9194.20 915
9195.11 915
9196.01 891
9196.92 828
9197.82 862
9198.73 904
9199.63 955
9200.54 911
9201.44 1025
9202.35 1021
9203.26 1052
9204.16 1020
9205.07 1005
9205.97 986
9206.88 976
9207.78 997
9208.69 1003
9209.60 895
9210.50 914
9211.41 898
9212.32 869
9213.22 865
9214.13 897
9215.03 933
9215.94 978
9216.85 905
9217.75 955
9218.66 871
9219.57 892
9220.47 913
9221.38 895
9222.29 898
9223.19 880
9224.10 941
9225.01 930
9225.91 908
9226.82 976
9227.73 857
9228.63 935
9229.54 944
9230.45 905
9231.36 905
9232.26 834
9233.17 831
9234.08 898
9234.98 892
9235.89 944
9236.80 855
9237.71 832
9238.61 863
9239.52 829
9240.43 898
9241.34 910
9242.24 953
9243.15 889
9244.06 834
9244.97 949
9245.87 857
9246.78 903
9247.69 905
9248.60 882
9249.51 886
9250.41 848
9251.32 859
9252.23 889
9253.14 917
9254.05 915
9254.96 855
9255.86 850
9256.77 826
9257.68 864
9258.59 832
9259.50 877
9260.41 888
9261.31 803
9262.22 881
9263.13 915
9264.04 897
9264.95 924
9265.86 895
9266.77 846
9267.68 872
9268.58 878
9269.49 873
9270.40 900
9271.31 943
9272.22 952
9273.13 878
9274.04 846
9274.95 929
9275.86 866
9276.77 939
9277.68 934
9278.59 929
9279.50 839
9280.40 907
9281.31 939
9282.22 979
9283.13 983
9284.04 932
9284.95 838
9285.86 886
9286.77 1002
9287.68 897
9288.59 831
9289.50 874
9290.41 886
9291.32 913
9292.23 904
9293.14 996
9294.05 966
9294.96 867
9295.87 912
9296.78 878
9297.69 931
9298.60 841
9299.52 832
9300.43 934
9301.34 941
9302.25 872
9303.16 911
9304.07 908
9304.98 874
9305.89 902
9306.80 885
9307.71 943
9308.62 901
9309.53 984
9310.44 960
9311.36 950
9312.27 991
9313.18 988
9314.09 1037
9315.00 938
9315.91 974
9316.82 1009
9317.73 934
9318.64 923
9319.56 923
9320.47 983
9321.38 967
9322.29 895
9323.20 867
9324.11 919
9325.03 940
9325.94 914
9326.85 940
9327.76 959
9328.67 921
9329.59 942
9330.50 858
9331.41 904
9332.32 955
9333.23 972
9334.15 919
9335.06 905
9335.97 903
9336.88 907
9337.79 910
9338.71 948
9339.62 916
9340.53 943
9341.44 889
9342.36 909
9343.27 919
9344.18 926
9345.09 937
9346.01 882
9346.92 914
9347.83 906
9348.75 941
9349.66 952
9350.57 944
9351.48 957
9352.40 904
9353.31 916
9354.22 902
9355.14 976
9356.05 949
9356.96 880
9357.88 898
9358.79 907
9359.70 918
9360.62 953
9361.53 997
9362.44 963
9363.36 928
9364.27 919
9365.19 928
9366.10 902
9367.01 929
9367.93 917
9368.84 881
9369.75 957
9370.67 909
9371.58 930
9372.50 932
9373.41 957
9374.32 988
9375.24 1000
9376.15 1006
9377.07 968
9377.98 929
9378.90 994
9379.81 1006
9380.72 964
9381.64 943
9382.55 942
9383.47 944
9384.38 947
9385.30 1017
9386.21 995
9387.13 968
9388.04 1039
9388.96 990
9389.87 949
9390.79 1007
9391.70 955
9392.62 921
9393.53 952
9394.45 990
9395.36 1030
9396.28 1034
9397.19 983
9398.11 935
9399.02 1014
9399.94 1047
9400.85 951
9401.77 977
9402.68 1085
9403.60 1042
9404.52 1002
9405.43 1064
9406.35 917
9407.26 919
9408.18 971
9409.09 1011
9410.01 1051
9410.93 1043
9411.84 961
9412.76 1009
9413.67 1063
9414.59 1017
9415.51 1012
9416.42 1057
9417.34 979
9418.26 1021
9419.17 982
9420.09 952
9421.00 973
9421.92 981
9422.84 1035
9423.75 979
9424.67 1009
9425.59 1016
9426.50 1068
9427.42 1060
9428.34 998
9429.25 1047
9430.17 1020
9431.09 1043
9432.00 1060
9432.92 1092
9433.84 1029
9434.76 1178
9435.67 1095
9436.59 1131
9437.51 1111
9438.42 1046
9439.34 1125
9440.26 1109
9441.18 1121
9442.09 1097
9443.01 1102
9443.93 1214
9444.85 1132
9445.76 1109
9446.68 1124
9447.60 1093
9448.52 1109
9449.43 1116
9450.35 1203
9451.27 1203
9452.19 1132
9453.11 1177
9454.02 1325
9454.94 1292
9455.86 1329
9456.78 1486
9457.70 1511
9458.62 1494
9459.53 1485
9460.45 1545
9461.37 1510
9462.29 1531
9463.21 1327
9464.13 1243
9465.04 1225
9465.96 1181
9466.88 1204
9467.80 1193
9468.72 1189
9469.64 1198
9470.56 1167
9471.48 1124
9472.39 1164
9473.31 1182
9474.23 1106
9475.15 1115
9476.07 1141
9476.99 1194
9477.91 1117
9478.83 1142
9479.75 1067
9480.67 1160
9481.59 1188
9482.51 1189
9483.42 1205
9484.34 1206
9485.26 1271
9486.18 1382
9487.10 1405
9488.02 1372
9488.94 1188
9489.86 1281
9490.78 1198
9491.70 1188
9492.62 1175
9493.54 1112
9494.46 1136
9495.38 1224
9496.30 1102
9497.22 1182
9498.14 1204
9499.06 1203
9499.98 1118
9500.90 1098
9501.82 1171
9502.74 1181
9503.66 1102
9504.58 1138
9505.50 1183
9506.43 1133
9507.35 1135
9508.27 1239
9509.19 1200
9510.11 1112
9511.03 1065
9511.95 1130
9512.87 1213
9513.79 1126
9514.71 1215
9515.63 1240
9516.55 1191
9517.48 1237
9518.40 1175
9519.32 1161
9520.24 1213
9521.16 1234
9522.08 1295
9523.00 1264
9523.92 1168
9524.85 1248
9525.77 1254
9526.69 1310
9527.61 1313
9528.53 1252
9529.45 1276
9530.38 1253
9531.30 1290
9532.22 1299
9533.14 1289
9534.06 1401
9534.98 1347
9535.91 1406
9536.83 1548
9537.75 1587
9538.67 1546
9539.60 1641
9540.52 1442
9541.44 1456
9542.36 1529
9543.28 1418
9544.21 1332
9545.13 1373
9546.05 1272
9546.97 1168
9547.90 1328
9548.82 1277
9549.74 1284
9550.66 1256
9551.59 1222
9552.51 1237
9553.43 1186
9554.36 1219
9555.28 1206
9556.20 1207
9557.13 1246
9558.05 1300
9558.97 1202
9559.89 1172
9560.82 1300
9561.74 1302
9562.66 1394
9563.59 1348
9564.51 1351
9565.43 1363
9566.36 1336
9567.28 1411
9568.20 1330
9569.13 1348
9570.05 1310
9570.98 1331
9571.90 1273
9572.82 1314
9573.75 1335
9574.67 1347
9575.60 1204
9576.52 1278
9577.44 1309
9578.37 1305
9579.29 1184
9580.22 1268
9581.14 1231
9582.06 1337
9582.99 1353
9583.91 1290
9584.84 1388
9585.76 1342
9586.69 1344
9587.61 1293
9588.53 1335
9589.46 1208
9590.38 1304
9591.31 1363
9592.23 1354
9593.16 1302
9594.08 1275
9595.01 1342
9595.93 1342
9596.86 1343
9597.78 1360
9598.71 1344
9599.63 1372
9600.56 1394
9601.48 1484
9602.41 1438
9603.33 1440
9604.26 1457
9605.18 1420
9606.11 1432
9607.03 1518
9607.96 1494
9608.89 1404
9609.81 1530
9610.74 1569
9611.66 1488
9612.59 1468
9613.51 1477
9614.44 1423
9615.37 1575
9616.29 1529
9617.22 1554
9618.14 1505
9619.07 1571
9620.00 1470
9620.92 1464
9621.85 1552
9622.77 1559
9623.70 1603
9624.63 1570
9625.55 1553
9626.48 1599
9627.41 1526
9628.33 1549
9629.26 1591
9630.19 1639
9631.11 1725
9632.04 1775
9632.97 1648
9633.89 1649
9634.82 1728
9635.75 1629
9636.67 1702
9637.60 1694
9638.53 1761
9639.45 1726
9640.38 1662
9641.31 1750
9642.23 1780
9643.16 1827
9644.09 1833
9645.02 1981
9645.94 1966
9646.87 1860
9647.80 1901
9648.73 1876
9649.65 1910
9650.58 1874
9651.51 2031
9652.44 2052
9653.36 2126
9654.29 2134
9655.22 2202
9656.15 2195
9657.08 2074
9658.00 2194
9658.93 2125
9659.86 2164
9660.79 2139
9661.72 2140
9662.64 2137
9663.57 2141
9664.50 2133
9665.43 2117
9666.36 2138
9667.28 2173
9668.21 2149
9669.14 2179
9670.07 2230
9671.00 2269
9671.93 2153
9672.86 2202
9673.78 2248
9674.71 2388
9675.64 2354
9676.57 2339
9677.50 2363
9678.43 2318
9679.36 2382
9680.29 2235
9681.21 2302
9682.14 2442
9683.07 2435
9684.00 2484
9684.93 2586
9685.86 2671
9686.79 2765
9687.72 2653
9688.65 2651
9689.58 2684
9690.51 2727
9691.44 2715
9692.37 2788
9693.30 2734
9694.23 2703
9695.16 2762
9696.09 2744
9697.02 2882
9697.94 2920
9698.87 3043
9699.80 3192
9700.73 3441
9701.66 3835
9702.59 4295
9703.52 4582
9704.45 4752
9705.39 4954
9706.32 4896
9707.25 4678
9708.18 4304
9709.11 3895
9710.04 3528
9710.97 3315
9711.90 2990
9712.83 2834
9713.76 2702
9714.69 2604
9715.62 2662
9716.55 2675
9717.48 2670
9718.41 2750
9719.34 2697
9720.27 2611
9721.21 2571
9722.14 2680
9723.07 2684
9724.00 2638
9724.93 2570
9725.86 2455
9726.79 2363
9727.72 2276
9728.65 2255
9729.59 2250
9730.52 2272
9731.45 2348
9732.38 2356
9733.31 2265
9734.24 2351
9735.17 2353
9736.11 2375
9737.04 2378
9737.97 2348
9738.90 2276
9739.83 2310
9740.77 2358
9741.70 2265
9742.63 2226
9743.56 2269
9744.49 2162
9745.43 2200
9746.36 2094
9747.29 2047
9748.22 1957
9749.15 1986
9750.09 1984
9751.02 1918
9751.95 1969
9752.88 2048
9753.82 1991
9754.75 1956
9755.68 1948
9756.61 1931
9757.55 2007
9758.48 1970
9759.41 1896
9760.35 1996
9761.28 1930
9762.21 2020
9763.14 1985
9764.08 1920
9765.01 1933
9765.94 1956
9766.88 1859
9767.81 1936
9768.74 1954
9769.68 1992
9770.61 2046
9771.54 2021
9772.48 1903
9773.41 1945
9774.34 1891
9775.28 1981
9776.21 1955
9777.14 1946
9778.08 1981
9779.01 1978
9779.94 1951
9780.88 2150
9781.81 2208
9782.75 2222
9783.68 2132
9784.61 2224
9785.55 2182
9786.48 2166
9787.42 2227
9788.35 2205
9789.28 2145
9790.22 2088
9791.15 2086
9792.09 2058
9793.02 1974
9793.96 1943
9794.89 1852
9795.83 1929
9796.76 1914
9797.69 1859
9798.63 1817
9799.56 1727
9800.50 1747
9801.43 1766
9802.37 1810
9803.30 1923
9804.24 1889
9805.17 1918
9806.11 1821
9807.04 1810
9807.98 1787
9808.91 1663
9809.85 1646
9810.78 1577
9811.72 1606
9812.65 1604
9813.59 1617
9814.53 1669
9815.46 1548
9816.40 1476
9817.33 1561
9818.27 1531
9819.20 1502
9820.14 1575
9821.07 1512
9822.01 1508
9822.95 1540
9823.88 1579
9824.82 1531
9825.75 1514
9826.69 1514
9827.63 1508
9828.56 1486
9829.50 1524
9830.43 1552
9831.37 1437
9832.31 1440
9833.24 1479
9834.18 1410
9835.12 1421
9836.05 1459
9836.99 1436
9837.93 1358
9838.86 1389
9839.80 1409
9840.73 1419
9841.67 1472
9842.61 1514
9843.55 1469
9844.48 1464
9845.42 1400
9846.36 1451
9847.29 1413
9848.23 1446
9849.17 1580
9850.10 1488
9851.04 1543
9851.98 1501
9852.92 1584
9853.85 1514
9854.79 1389
9855.73 1414
9856.67 1430
9857.60 1501
9858.54 1393
9859.48 1428
9860.42 1407
9861.35 1470
9862.29 1462
9863.23 1440
9864.17 1464
9865.10 1470
9866.04 1456
9866.98 1349
9867.92 1393
9868.86 1326
9869.79 1486
9870.73 1402
9871.67 1398
9872.61 1528
9873.55 1362
9874.48 1427
9875.42 1443
9876.36 1396
9877.30 1353
9878.24 1396
9879.18 1377
9880.12 1317
9881.05 1284
9881.99 1294
9882.93 1318
9883.87 1316
9884.81 1276
9885.75 1302
9886.69 1286
9887.63 1348
9888.56 1386
9889.50 1354
9890.44 1251
9891.38 1251
9892.32 1258
9893.26 1335
9894.20 1249
9895.14 1238
9896.08 1287
9897.02 1297
9897.96 1277
9898.90 1226
9899.84 1248
9900.77 1318
9901.71 1401
9902.65 1249
9903.59 1304
9904.53 1244
9905.47 1238
9906.41 1273
9907.35 1244
9908.29 1250
9909.23 1319
9910.17 1343
9911.11 1225
9912.05 1252
9912.99 1346
9913.93 1224
9914.87 1252
9915.81 1338
9916.75 1354
9917.69 1346
9918.63 1307
9919.57 1350
9920.52 1358
9921.46 1332
9922.40 1305
9923.34 1299
9924.28 1332
9925.22 1350
9926.16 1318
9927.10 1416
9928.04 1494
9928.98 1692
9929.92 1843
9930.86 1973
9931.80 2078
9932.75 2228
9933.69 2229
9934.63 2244
9935.57 2024
9936.51 1963
9937.45 1852
9938.39 1712
9939.33 1724
9940.28 1589
9941.22 1498
9942.16 1422
9943.10 1367
9944.04 1305
9944.98 1337
9945.92 1312
9946.87 1342
9947.81 1355
9948.75 1267
9949.69 1214
9950.63 1319
9951.58 1337
9952.52 1333
9953.46 1306
9954.40 1267
9955.34 1302
9956.29 1204
9957.23 1275
9958.17 1255
9959.11 1210
9960.06 1219
9961.00 1257
9961.94 1317
9962.88 1360
9963.83 1270
9964.77 1255
9965.71 1265
9966.65 1182
9967.60 1196
9968.54 1281
9969.48 1296
9970.42 1217
9971.37 1259
9972.31 1236
9973.25 1236
9974.20 1211
9975.14 1257
9976.08 1201
9977.03 1124
9977.97 1141
9978.91 1156
9979.86 1080
9980.80 1183
9981.74 1217
9982.69 1124
9983.63 1080
9984.57 1120
9985.52 1154
9986.46 1154
9987.40 1156
9988.35 1149
9989.29 1086
9990.23 1127
9991.18 1081
9992.12 1099
9993.07 1078
9994.01 1127
9994.95 1145
9995.90 1084
9996.84 1070
9997.79 1070
9998.73 1129
9999.67 1078
10000.62 1132
10001.56 1088
10002.51 1106
10003.45 1040
10004.40 1105
10005.34 1157
10006.29 1123
10007.23 1096
10008.17 1035
10009.12 1084
10010.06 1185
10011.01 1177
10011.95 1165
10012.90 1155
10013.84 1113
10014.79 1060
10015.73 1115
10016.68 1072
10017.62 1097
10018.57 1147
10019.51 1172
10020.46 1051
10021.40 1052
10022.35 1096
10023.29 1095
10024.24 1176
10025.19 1092
10026.13 1112
10027.08 1067
10028.02 1030
10028.97 984
10029.91 1154
10030.86 1178
10031.80 1070
10032.75 1076
10033.70 1121
10034.64 1105
10035.59 1025
10036.53 1050
10037.48 1070
10038.43 1044
10039.37 1036
10040.32 1082
10041.26 1072
10042.21 1067
10043.16 1026
10044.10 997
10045.05 975
10046.00 987
10046.94 1001
10047.89 950
10048.84 960
10049.78 1028
10050.73 1052
10051.68 1044
10052.62 1001
10053.57 1011
10054.52 1044
10055.46 1013
10056.41 962
10057.36 923
10058.30 1014
10059.25 1006
10060.20 1045
10061.15 1026
10062.09 1155
10063.04 1171
10063.99 1055
10064.93 1045
10065.88 1105
10066.83 1042
10067.78 1051
10068.72 1002
10069.67 967
10070.62 961
10071.57 955
10072.51 901
10073.46 1009
10074.41 928
10075.36 974
10076.31 1008
10077.25 1015
10078.20 1018
10079.15 963
10080.10 966
10081.05 1018
10081.99 1072
10082.94 968
10083.89 979
10084.84 1012
10085.79 1029
10086.74 977
10087.68 970
10088.63 919
10089.58 939
10090.53 1026
10091.48 918
10092.43 945
10093.37 1044
10094.32 957
10095.27 992
10096.22 1015
10097.17 1026
10098.12 981
10099.07 949
10100.02 999
10100.97 927
10101.91 853
10102.86 870
10103.81 918
10104.76 923
10105.71 916
10106.66 966
10107.61 955
10108.56 947
10109.51 912
10110.46 889
10111.41 882
10112.36 898
10113.31 850
10114.26 878
10115.21 871
10116.16 841
10117.11 872
10118.06 911
10119.01 946
10119.96 867
10120.91 914
10121.86 947
10122.81 915
10123.76 854
10124.71 813
10125.66 914
10126.61 947
10127.56 911
10128.51 843
10129.46 870
10130.41 920
10131.36 908
10132.31 980
10133.26 950
10134.21 961
10135.16 921
10136.11 904
10137.06 991
10138.01 935
10138.96 950
10139.91 915
10140.86 932
10141.82 947
10142.77 850
10143.72 932
10144.67 964
10145.62 951
10146.57 877
10147.52 976
10148.47 914
10149.42 928
10150.38 925
10151.33 949
10152.28 947
10153.23 937
10154.18 969
10155.13 909
10156.09 984
10157.04 983
10157.99 956
10158.94 973
10159.89 921
10160.84 851
10161.80 871
10162.75 939
10163.70 918
10164.65 912
10165.60 994
10166.56 938
10167.51 1013
10168.46 1018
10169.41 953
10170.36 934
10171.32 912
10172.27 898
10173.22 926
10174.17 907
10175.13 936
10176.08 909
10177.03 949
10177.98 942
10178.94 863
10179.89 940
10180.84 922
10181.80 933
10182.75 973
10183.70 976
10184.65 931
10185.61 1015
10186.56 1039
10187.51 1084
10188.47 1060
10189.42 1109
10190.37 1028
10191.33 1081
10192.28 1083
10193.23 1070
10194.19 1026
10195.14 1016
10196.09 1028
10197.05 1082
10198.00 962
10198.95 1023
10199.91 1068
10200.86 1075
10201.82 1046
10202.77 1054
10203.72 1089
10204.68 1094
10205.63 1140
10206.58 1070
10207.54 1069
10208.49 1128
10209.45 1159
10210.40 1118
10211.36 1217
10212.31 1292
10213.26 1226
10214.22 1219
10215.17 1172
10216.13 1143
10217.08 1077
10218.04 1053
10218.99 980
10219.94 1068
10220.90 1050
10221.85 1108
10222.81 1159
10223.76 1061
10224.72 1075
10225.67 1047
10226.63 1027
10227.58 939
10228.54 983
10229.49 1035
10230.45 1061
10231.40 1011
10232.36 991
10233.31 988
10234.27 957
10235.22 958
10236.18 992
10237.14 1016
10238.09 1137
10239.05 1112
10240.00 1107
10240.96 1108
10241.91 1210
10242.87 1106
10243.82 1064
10244.78 1043
10245.74 1081
10246.69 990
10247.65 1020
10248.60 1094
10249.56 1020
10250.52 930
10251.47 954
10252.43 1018
10253.38 996
10254.34 983
10255.30 910
10256.25 880
10257.21 871
10258.17 948
10259.12 918
10260.08 904
10261.04 907
10261.99 880
10262.95 885
10263.91 917
10264.86 923
10265.82 911
10266.78 922
10267.73 845
10268.69 863
10269.65 923
10270.60 917
10271.56 925
10272.52 909
10273.47 830
10274.43 867
10275.39 862
10276.35 857
10277.30 887
10278.26 886
10279.22 864
10280.18 882
10281.13 905
10282.09 879
10283.05 880
10284.01 915
10284.96 882
10285.92 861
10286.88 883
10287.84 834
10288.79 865
10289.75 846
10290.71 878
10291.67 835
10292.63 800
10293.58 791
10294.54 795
10295.50 811
10296.46 876
10297.42 870
10298.38 864
10299.33 829
10300.29 891
10301.25 882
10302.21 875
10303.17 858
10304.13 791
10305.08 791
10306.04 806
10307.00 811
10307.96 829
10308.92 882
10309.88 793
10310.84 773
10311.80 809
10312.75 891
10313.71 830
10314.67 863
10315.63 844
10316.59 892
10317.55 807
10318.51 862
10319.47 890
10320.43 867
10321.39 851
10322.35 866
10323.31 839
10324.27 812
10325.23 864
10326.18 808
10327.14 806
10328.10 766
10329.06 810
10330.02 883
10330.98 845
10331.94 868
10332.90 879
10333.86 828
10334.82 833
10335.78 882
10336.74 824
10337.70 806
10338.66 816
10339.62 816
10340.58 854
10341.54 801
10342.50 782
10343.46 814
10344.43 822
10345.39 767
10346.35 798
10347.31 819
10348.27 833
10349.23 777
10350.19 777
10351.15 797
10352.11 785
10353.07 812
10354.03 805
10354.99 802
10355.95 819
10356.91 850
10357.88 797
10358.84 815
10359.80 789
10360.76 788
10361.72 780
10362.68 767
10363.64 815
10364.60 771
10365.57 781
10366.53 803
10367.49 767
10368.45 718
10369.41 772
10370.37 766
10371.34 693
10372.30 731
10373.26 826
10374.22 823
10375.18 768
10376.14 757
10377.11 762
10378.07 815
10379.03 776
10379.99 827
10380.95 767
10381.92 796
10382.88 750
10383.84 742
10384.80 750
10385.77 820
10386.73 814
10387.69 735
10388.65 750
10389.62 804
10390.58 829
10391.54 728
10392.50 722
10393.47 748
10394.43 797
10395.39 745
10396.35 737
10397.32 703
10398.28 712
10399.24 751
10400.21 717
10401.17 786
10402.13 796
10403.10 727
10404.06 701
10405.02 698
10405.99 660
10406.95 747
10407.91 764
10408.88 778
10409.84 747
10410.80 781
10411.77 739
10412.73 695
10413.69 655
10414.66 716
10415.62 698
10416.58 757
10417.55 797
10418.51 778
10419.48 760
10420.44 766
10421.40 806
10422.37 769
10423.33 787
10424.30 791
10425.26 815
10426.23 805
10427.19 832
10428.15 804
10429.12 800
10430.08 767
10431.05 788
10432.01 732
10432.98 742
10433.94 777
10434.91 764
10435.87 740
10436.83 686
10437.80 668
10438.76 690
10439.73 710
10440.69 676
10441.66 691
10442.62 701
10443.59 690
10444.55 703
10445.52 715
10446.48 716
10447.45 691
10448.41 726
10449.38 752
10450.35 755
10451.31 745
10452.28 706
10453.24 746
10454.21 669
10455.17 717
10456.14 745
10457.10 776
10458.07 732
10459.04 693
10460.00 748
10460.97 785
10461.93 728
10462.90 716
10463.87 712
10464.83 714
10465.80 709
10466.76 664
10467.73 709
10468.70 705
10469.66 740
10470.63 765
10471.59 730
10472.56 771
10473.53 730
10474.49 706
10475.46 667
10476.43 648
10477.39 752
10478.36 755
10479.33 738
10480.29 709
10481.26 733
10482.23 681
10483.19 667
10484.16 686
10485.13 733
10486.09 666
10487.06 697
10488.03 655
10489.00 686
10489.96 721
10490.93 693
10491.90 687
10492.87 653
10493.83 688
10494.80 704
10495.77 722
10496.73 667
10497.70 735
10498.67 667
10499.64 651
10500.61 729
10501.57 662
10502.54 655
10503.51 767
10504.48 735
10505.44 677
10506.41 706
10507.38 698
10508.35 724
10509.32 722
10510.28 716
10511.25 701
10512.22 722
10513.19 721
10514.16 750
10515.13 679
10516.09 717
10517.06 650
10518.03 671
10519.00 691
10519.97 660
10520.94 696
10521.91 669
10522.87 725
10523.84 748
10524.81 784
10525.78 719
10526.75 704
10527.72 673
10528.69 691
10529.66 668
10530.63 730
10531.59 785
10532.56 768
10533.53 738
10534.50 673
10535.47 712
10536.44 714
10537.41 695
10538.38 627
10539.35 639
10540.32 680
10541.29 715
10542.26 678
10543.23 646
10544.20 667
10545.17 693
10546.14 699
10547.11 697
10548.08 660
10549.05 719
10550.02 738
10550.99 772
10551.96 773
10552.93 658
10553.90 714
10554.87 750
10555.84 685
10556.81 656
10557.78 717
10558.75 725
10559.72 739
10560.69 699
10561.66 784
10562.63 771
10563.60 720
10564.57 795
10565.54 773
10566.51 743
10567.48 761
10568.45 733
10569.42 829
10570.40 804
10571.37 711
10572.34 753
10573.31 806
10574.28 779
10575.25 758
10576.22 748
10577.19 717
10578.16 686
10579.14 679
10580.11 641
10581.08 719
10582.05 715
10583.02 642
10583.99 731
10584.96 793
10585.94 718
10586.91 676
10587.88 718
10588.85 748
10589.82 687
10590.79 708
10591.77 684
10592.74 686
10593.71 702
10594.68 641
10595.65 731
10596.63 815
10597.60 771
10598.57 729
10599.54 719
10600.52 679
10601.49 684
10602.46 684
10603.43 747
10604.41 764
10605.38 703
10606.35 725
10607.32 724
10608.30 730
10609.27 759
10610.24 731
10611.21 758
10612.19 729
10613.16 701
10614.13 736
10615.11 780
10616.08 689
10617.05 678
10618.02 693
10619.00 692
10619.97 731
10620.94 740
10621.92 734
10622.89 752
10623.86 797
10624.84 752
10625.81 799
10626.78 823
10627.76 808
10628.73 900
10629.71 830
10630.68 820
10631.65 789
10632.63 774
10633.60 727
10634.57 730
10635.55 799
10636.52 674
10637.50 739
10638.47 794
10639.44 847
10640.42 867
10641.39 870
10642.37 954
10643.34 991
10644.31 965
10645.29 913
10646.26 928
10647.24 1022
10648.21 928
10649.19 900
10650.16 852
10651.14 835
10652.11 805
10653.09 782
10654.06 780
10655.04 807
10656.01 761
10656.98 788
10657.96 813
10658.93 748
10659.91 808
10660.88 759
10661.86 720
10662.84 774
10663.81 756
10664.79 720
10665.76 734
10666.74 753
10667.71 770
10668.69 725
10669.66 759
10670.64 811
10671.61 740
10672.59 692
10673.56 751
10674.54 722
10675.52 719
10676.49 790
10677.47 748
10678.44 727
10679.42 744
10680.40 709
10681.37 723
10682.35 710
10683.32 696
10684.30 752
10685.28 711
10686.25 702
10687.23 738
10688.20 773
10689.18 789
10690.16 743
10691.13 730
10692.11 777
10693.09 760
10694.06 709
10695.04 740
10696.02 656
10696.99 689
10697.97 694
10698.95 739
10699.92 732
10700.90 760
10701.88 672
10702.85 683
10703.83 720
10704.81 690
10705.79 712
10706.76 719
10707.74 710
10708.72 771
10709.70 738
10710.67 734
10711.65 768
10712.63 735
10713.60 686
10714.58 725
10715.56 701
10716.54 721
10717.52 677
10718.49 647
10719.47 639
10720.45 734
10721.43 707
10722.40 658
10723.38 663
10724.36 712
10725.34 768
10726.32 722
10727.29 701
10728.27 694
10729.25 689
10730.23 754
10731.21 764
10732.19 719
10733.16 735
10734.14 688
10735.12 671
10736.10 763
10737.08 757
10738.06 707
10739.03 733
10740.01 741
10740.99 720
10741.97 679
10742.95 732
10743.93 716
10744.91 747
10745.89 736
10746.87 709
10747.84 741
10748.82 770
10749.80 759
10750.78 712
10751.76 744
10752.74 717
10753.72 734
10754.70 717
10755.68 709
10756.66 680
10757.64 715
10758.62 691
10759.60 705
10760.58 686
10761.56 665
10762.54 712
10763.52 769
10764.50 717
10765.48 694
10766.45 768
10767.43 758
10768.41 710
10769.39 731
10770.38 727
10771.36 740
10772.34 805
10773.32 756
10774.30 730
10775.28 698
10776.26 717
10777.24 735
10778.22 660
10779.20 687
10780.18 707
10781.16 712
10782.14 708
10783.12 648
10784.10 748
10785.08 829
10786.06 731
10787.04 747
10788.02 732
10789.00 707
10789.99 677
10790.97 664
10791.95 702
10792.93 683
10793.91 659
10794.89 670
10795.87 725
10796.85 778
10797.84 653
10798.82 672
10799.80 700
10800.78 768
10801.76 709
10802.74 692
10803.72 725
10804.71 740
10805.69 683
10806.67 773
10807.65 749
10808.63 730
10809.61 780
10810.60 777
10811.58 750
10812.56 710
10813.54 729
10814.52 711
10815.51 722
10816.49 718
10817.47 772
10818.45 746
10819.44 713
10820.42 711
10821.40 700
10822.38 736
10823.37 718
10824.35 704
10825.33 732
10826.31 730
10827.30 719
10828.28 706
10829.26 754
10830.24 772
10831.23 847
10832.21 757
10833.19 720
10834.18 735
10835.16 813
10836.14 734
10837.13 735
10838.11 760
10839.09 848
10840.07 854
10841.06 773
10842.04 759
10843.02 746
10844.01 730
10844.99 792
10845.98 838
10846.96 805
10847.94 816
10848.93 798
10849.91 796
10850.89 795
10851.88 788
10852.86 819
10853.84 816
10854.83 821
10855.81 821
10856.80 814
10857.78 851
10858.77 829
10859.75 842
10860.73 828
10861.72 896
10862.70 906
10863.69 840
10864.67 844
10865.66 821
10866.64 858
10867.62 845
10868.61 890
10869.59 880
10870.58 823
10871.56 876
10872.55 816
10873.53 872
10874.52 859
10875.50 942
10876.49 890
10877.47 831
10878.46 848
10879.44 886
10880.43 890
10881.41 861
10882.40 901
10883.38 876
10884.37 900
10885.35 959
10886.34 919
10887.32 907
10888.31 899
10889.29 908
10890.28 929
10891.27 977
10892.25 977
10893.24 964
10894.22 890
10895.21 947
10896.19 919
10897.18 933
10898.17 927
10899.15 946
10900.14 968
10901.12 1051
10902.11 1050
10903.10 963
10904.08 1013
10905.07 1017
10906.05 1017
10907.04 995
10908.03 1021
10909.01 1076
10910.00 1123
10910.99 1035
10911.97 955
10912.96 1030
10913.95 1026
10914.93 986
10915.92 1079
10916.91 1015
10917.89 999
10918.88 985
10919.87 1029
10920.85 1116
10921.84 1114
10922.83 1219
10923.81 1205
10924.80 1173
10925.79 1111
10926.78 1095
10927.76 1139
10928.75 1178
10929.74 1117
10930.73 1080
10931.71 1149
10932.70 1139
10933.69 1185
10934.68 1238
10935.66 1116
10936.65 1167
10937.64 1238
10938.63 1236
10939.61 1235
10940.60 1205
10941.59 1236
10942.58 1195
10943.57 1318
10944.55 1193
10945.54 1170
10946.53 1232
10947.52 1266
10948.51 1300
10949.49 1257
10950.48 1296
10951.47 1361
10952.46 1287
10953.45 1272
10954.44 1295
10955.42 1359
10956.41 1481
10957.40 1447
10958.39 1475
10959.38 1576
10960.37 1626
10961.36 1679
10962.34 1759
10963.33 1741
10964.32 1791
10965.31 1782
10966.30 1849
10967.29 1816
10968.28 1669
10969.27 1666
10970.26 1680
10971.25 1628
10972.24 1617
10973.22 1480
10974.21 1454
10975.20 1456
10976.19 1413
10977.18 1498
10978.17 1494
10979.16 1482
10980.15 1474
10981.14 1418
10982.13 1456
10983.12 1450
10984.11 1446
10985.10 1463
10986.09 1483
10987.08 1541
10988.07 1502
10989.06 1506
10990.05 1519
10991.04 1461
10992.03 1534
10993.02 1607
10994.01 1469
10995.00 1481
10995.99 1411
10996.98 1524
10997.97 1648
10998.96 1673
10999.95 1871
11000.94 1872
11001.93 2043
11002.92 2224
11003.92 2330
11004.91 2487
11005.90 2565
11006.89 2653
11007.88 2503
11008.87 2389
11009.86 2279
11010.85 2062
11011.84 1823
11012.83 1789
11013.82 1656
11014.82 1621
11015.81 1527
11016.80 1443
11017.79 1453
11018.78 1412
11019.77 1315
11020.76 1262
11021.76 1386
11022.75 1365
11023.74 1305
11024.73 1226
11025.72 1244
11026.71 1284
11027.70 1273
11028.70 1275
11029.69 1248
11030.68 1227
11031.67 1207
11032.66 1295
11033.66 1283
11034.65 1248
11035.64 1111
11036.63 1244
11037.62 1269
11038.62 1210
11039.61 1237
11040.60 1251
11041.59 1304
11042.59 1188
11043.58 1259
11044.57 1283
11045.56 1182
11046.56 1272
11047.55 1218
11048.54 1183
11049.53 1189
11050.53 1167
11051.52 1242
11052.51 1046
11053.51 1152
11054.50 1137
11055.49 1072
11056.49 1072
11057.48 1058
11058.47 1089
11059.46 1099
11060.46 1072
11061.45 1037
11062.44 1049
11063.44 1047
11064.43 1050
11065.42 1092
11066.42 1092
11067.41 1107
11068.41 1066
11069.40 1025
11070.39 1044
11071.39 1046
11072.38 1068
11073.37 1052
11074.37 1012
11075.36 992
11076.36 1029
11077.35 1023
11078.34 1025
11079.34 1035
11080.33 1035
11081.33 1042
11082.32 1047
11083.31 1042
11084.31 1132
11085.30 1043
11086.30 1019
11087.29 1035
11088.29 1054
11089.28 1011
11090.28 1078
11091.27 1060
11092.27 996
11093.26 946
11094.25 1016
11095.25 1003
11096.24 1014
11097.24 961
11098.23 962
11099.23 986
11100.22 1027
11101.22 1026
11102.21 979
11103.21 949
11104.20 928
11105.20 966
11106.20 969
11107.19 929
11108.19 934
11109.18 955
11110.18 963
11111.17 922
11112.17 905
11113.16 906
11114.16 891
11115.15 825
11116.15 854
11117.15 972
11118.14 1003
11119.14 998
11120.13 948
11121.13 834
11122.13 884
11123.12 902
11124.12 892
11125.11 942
11126.11 892
11127.11 831
11128.10 862
11129.10 917
11130.10 921
11131.09 908
11132.09 915
11133.09 944
11134.08 977
11135.08 941
11136.07 914
11137.07 901
11138.07 950
11139.07 864
11140.06 829
11141.06 864
11142.06 838
11143.05 857
11144.05 830
11145.05 876
11146.04 936
11147.04 898
11148.04 852
11149.04 898
11150.03 883
11151.03 858
11152.03 872
11153.02 891
11154.02 897
11155.02 853
11156.02 816
11157.01 764
11158.01 776
11159.01 768
11160.01 808
11161.01 782
11162.00 755
11163.00 798
11164.00 779
11165.00 805
11165.99 787
11166.99 828
11167.99 802
11168.99 812
11169.99 795
11170.99 809
11171.98 891
11172.98 846
11173.98 790
11174.98 843
11175.98 799
11176.98 815
11177.97 757
11178.97 802
11179.97 764
11180.97 733
11181.97 767
11182.97 814
11183.97 774
11184.96 772
11185.96 765
11186.96 779
11187.96 815
11188.96 797
11189.96 771
11190.96 787
11191.96 795
11192.96 780
11193.96 828
11194.96 722
11195.96 768
11196.95 831
11197.95 726
11198.95 757
11199.95 802
11200.95 845
11201.95 794
11202.95 812
11203.95 831
11204.95 840
11205.95 813
11206.95 784
11207.95 730
11208.95 741
11209.95 773
11210.95 771
11211.95 794
11212.95 800
11213.95 805
11214.95 704
11215.95 748
11216.95 763
11217.95 759
11218.95 739
11219.95 800
11220.95 847
11221.95 776
11222.95 763
11223.95 766
11224.95 768
11225.96 772
11226.96 751
11227.96 707
11228.96 739
11229.96 743
11230.96 733
11231.96 740
11232.96 777
11233.96 758
11234.96 780
11235.96 733
11236.97 774
11237.97 760
11238.97 730
11239.97 711
11240.97 710
11241.97 749
11242.97 707
11243.98 744
11244.98 693
11245.98 717
11246.98 720
11247.98 725
11248.98 773
11249.98 718
11250.99 751
11251.99 838
11252.99 747
11253.99 784
11254.99 730
11256.00 801
11257.00 759
11258.00 745
11259.00 758
11260.00 775
11261.01 800
11262.01 834
11263.01 745
11264.01 714
11265.02 753
11266.02 754
11267.02 800
11268.02 784
11269.03 775
11270.03 766
11271.03 799
11272.03 832
11273.04 812
11274.04 754
11275.04 773
11276.05 814
11277.05 768
11278.05 727
11279.05 773
11280.06 817
11281.06 740
11282.06 792
11283.07 811
11284.07 829
11285.07 766
11286.08 809
11287.08 787
11288.08 816
11289.09 856
11290.09 838
11291.09 858
11292.10 829
11293.10 807
11294.11 846
11295.11 796
11296.11 824
11297.12 859
11298.12 792
11299.13 811
11300.13 837
11301.13 824
11302.14 886
11303.14 882
11304.15 782
11305.15 715
11306.15 761
11307.16 826
11308.16 803
11309.17 833
11310.17 815
11311.18 795
11312.18 828
11313.18 863
11314.19 805
11315.19 854
11316.20 932
11317.20 985
11318.21 1027
11319.21 1019
11320.22 959
11321.22 1016
11322.23 998
11323.23 999
11324.24 958
11325.24 945
11326.25 863
11327.25 914
11328.26 797
11329.26 794
11330.27 754
11331.27 804
11332.28 738
11333.29 722
11334.29 727
11335.30 739
11336.30 726
11337.31 729
11338.31 784
11339.32 708
11340.33 784
11341.33 732
11342.34 742
11343.34 747
11344.35 747
11345.35 762
11346.36 720
11347.37 727
11348.37 702
11349.38 691
11350.39 754
11351.39 707
11352.40 691
11353.40 666
11354.41 743
11355.42 779
11356.42 711
11357.43 778
11358.44 745
11359.44 764
11360.45 741
11361.46 783
11362.46 756
11363.47 709
11364.48 720
11365.48 676
11366.49 688
11367.50 711
11368.50 675
11369.51 687
11370.52 673
11371.53 707
11372.53 778
11373.54 689
11374.55 680
11375.56 691
11376.56 734
11377.57 741
11378.58 743
11379.59 730
11380.59 637
11381.60 577
11382.61 673
11383.62 671
11384.62 665
11385.63 641
11386.64 643
11387.65 685
11388.65 714
11389.66 653
11390.67 716
11391.68 680
11392.69 598
11393.69 645
11394.70 716
11395.71 737
11396.72 667
11397.73 646
11398.74 626
11399.74 659
11400.75 687
11401.76 710
11402.77 718
11403.78 732
11404.79 665
11405.80 707
11406.80 741
11407.81 762
11408.82 764
11409.83 739
11410.84 690
11411.85 675
11412.86 714
11413.87 659
11414.88 641
11415.89 674
11416.89 653
11417.90 623
11418.91 635
11419.92 695
11420.93 701
11421.94 650
11422.95 689
11423.96 677
11424.97 608
11425.98 696
11426.99 707
11428.00 727
11429.01 668
11430.02 685
11431.03 669
11432.04 654
11433.05 644
11434.06 626
11435.07 675
11436.08 652
11437.09 593
11438.10 636
11439.11 609
11440.12 656
11441.13 680
11442.14 691
11443.15 672
11444.16 691
11445.17 689
11446.18 683
11447.19 707
11448.20 726
11449.21 724
11450.22 597
11451.23 642
11452.24 740
11453.25 741
11454.27 678
11455.28 676
11456.29 680
11457.30 666
11458.31 624
11459.32 630
11460.33 672
11461.34 735
11462.35 672
11463.36 681
11464.38 722
11465.39 676
11466.40 634
11467.41 668
11468.42 679
11469.43 703
11470.44 670
11471.46 640
11472.47 656
11473.48 677
11474.49 703
11475.50 730
11476.52 598
11477.53 641
11478.54 681
11479.55 669
11480.56 684
11481.57 748
11482.59 709
11483.60 639
11484.61 655
11485.62 661
11486.64 656
11487.65 702
11488.66 725
11489.67 673
11490.69 709
11491.70 668
11492.71 663
11493.72 663
11494.74 694
11495.75 710
11496.76 674
11497.77 685
11498.79 658
11499.80 590
11500.81 573
11501.83 627
11502.84 630
11503.85 630
11504.86 706
11505.88 641
11506.89 653
11507.90 683
11508.92 693
11509.93 707
11510.94 635
11511.96 666
11512.97 687
11513.98 748
11515.00 639
11516.01 615
11517.02 656
11518.04 658
11519.05 626
11520.07 608
11521.08 560
11522.09 615
11523.11 588
11524.12 695
11525.13 673
11526.15 657
11527.16 614
11528.18 626
11529.19 683
11530.21 620
11531.22 680
11532.23 722
11533.25 679
11534.26 688
11535.28 635
11536.29 688
11537.31 666
11538.32 663
11539.34 671
11540.35 650
11541.36 668
11542.38 654
11543.39 711
11544.41 678
11545.42 632
11546.44 686
11547.45 721
11548.47 697
11549.48 701
11550.50 665
11551.51 695
11552.53 681
11553.54 679
11554.56 703
11555.57 775
11556.59 712
11557.61 651
11558.62 655
11559.64 705
11560.65 674
11561.67 675
11562.68 703
11563.70 716
11564.71 659
11565.73 729
11566.75 743
11567.76 718
11568.78 685
11569.79 726
11570.81 674
11571.83 683
11572.84 715
11573.86 750
11574.87 658
11575.89 625
11576.91 650
11577.92 652
11578.94 706
11579.96 734
11580.97 699
11581.99 698
11583.00 737
11584.02 704
11585.04 718
11586.05 696
11587.07 728
11588.09 715
11589.10 798
11590.12 834
11591.14 805
11592.16 794
11593.17 785
11594.19 825
11595.21 804
11596.22 843
11597.24 777
11598.26 745
11599.28 783
11600.29 803
11601.31 826
11602.33 909
11603.34 966
11604.36 954
11605.38 1022
11606.40 1054
11607.41 1174
11608.43 1159
11609.45 1184
11610.47 1222
11611.49 1257
11612.50 1200
11613.52 1127
11614.54 1017
11615.56 946
11616.58 885
11617.59 799
11618.61 872
11619.63 816
11620.65 784
11621.67 721
11622.68 753
11623.70 754
11624.72 763
11625.74 737
11626.76 757
11627.78 785
11628.79 774
11629.81 762
11630.83 684
11631.85 704
11632.87 684
11633.89 660
11634.91 688
11635.93 690
11636.94 756
11637.96 704
11638.98 664
11640.00 633
11641.02 663
11642.04 711
11643.06 683
11644.08 706
11645.10 757
11646.12 682
11647.14 704
11648.16 676
11649.17 700
11650.19 702
11651.21 687
11652.23 653
11653.25 678
11654.27 688
11655.29 695
11656.31 664
11657.33 720
11658.35 702
11659.37 672
11660.39 652
11661.41 649
11662.43 693
11663.45 651
11664.47 717
11665.49 684
11666.51 654
11667.53 692
11668.55 660
11669.57 602
11670.59 652
11671.61 750
11672.63 663
11673.65 643
11674.67 684
11675.70 660
11676.72 633
11677.74 686
11678.76 736
11679.78 638
11680.80 707
11681.82 672
11682.84 679
11683.86 662
11684.88 657
11685.90 723
11686.92 663
11687.95 686
11688.97 710
11689.99 695
11691.01 686
11692.03 681
11693.05 701
11694.07 709
11695.10 749
11696.12 717
11697.14 685
11698.16 654
11699.18 663
11700.20 694
11701.22 677
11702.25 695
11703.27 657
11704.29 638
11705.31 666
11706.33 685
11707.36 672
11708.38 646
11709.40 666
11710.42 667
11711.44 705
11712.47 678
11713.49 651
11714.51 653
11715.53 680
11716.56 731
11717.58 716
11718.60 703
11719.62 695
11720.65 687
11721.67 736
11722.69 634
11723.71 663
11724.74 662
11725.76 643
11726.78 655
11727.80 706
11728.83 712
11729.85 676
11730.87 659
11731.90 635
11732.92 688
11733.94 705
11734.97 681
11735.99 689
11737.01 627
11738.04 687
11739.06 670
11740.08 641
11741.11 594
11742.13 693
11743.15 670
11744.18 686
11745.20 642
11746.22 676
11747.25 704
11748.27 665
11749.30 649
11750.32 662
11751.34 624
11752.37 660
11753.39 606
11754.42 610
11755.44 618
11756.46 615
11757.49 632
11758.51 673
11759.54 639
11760.56 640
11761.58 693
11762.61 666
11763.63 648
11764.66 651
11765.68 641
11766.71 709
11767.73 675
11768.76 637
11769.78 588
11770.81 555
11771.83 641
11772.86 621
11773.88 604
11774.91 608
11775.93 645
11776.96 665
11777.98 688
11779.01 689
11780.03 668
11781.06 712
11782.08 635
11783.11 609
11784.13 693
11785.16 657
11786.18 666
11787.21 674
11788.23 640
11789.26 672
11790.28 604
11791.31 656
11792.34 640
11793.36 650
11794.39 644
11795.41 676
11796.44 662
11797.47 716
11798.49 671
11799.52 668
11800.54 667
11801.57 648
11802.60 671
11803.62 678
11804.65 698
11805.67 692
11806.70 755
11807.73 701
11808.75 631
11809.78 702
11810.81 719
11811.83 686
11812.86 656
11813.89 699
11814.91 709
11815.94 696
11816.97 666
11817.99 692
11819.02 663
11820.05 670
11821.07 671
11822.10 654
11823.13 670
11824.16 718
11825.18 759
11826.21 766
11827.24 706
11828.26 672
11829.29 721
11830.32 781
11831.35 734
11832.37 704
11833.40 706
11834.43 653
11835.46 680
11836.48 742
11837.51 771
11838.54 809
11839.57 732
11840.59 800
11841.62 772
11842.65 752
11843.68 717
11844.71 725
11845.73 705
11846.76 725
11847.79 727
11848.82 705
11849.85 735
11850.88 744
11851.90 725
11852.93 698
11853.96 671
11854.99 723
11856.02 752
11857.05 716
11858.07 714
11859.10 750
11860.13 767
11861.16 734
11862.19 785
11863.22 803
11864.25 789
11865.28 772
11866.30 718
11867.33 720
11868.36 755
11869.39 794
11870.42 791
11871.45 796
11872.48 729
11873.51 817
11874.54 787
11875.57 764
11876.60 788
11877.63 817
11878.65 815
11879.68 871
11880.71 831
11881.74 811
11882.77 828
11883.80 830
11884.83 801
11885.86 797
11886.89 831
11887.92 852
11888.95 851
11889.98 882
11891.01 868
11892.04 851
11893.07 925
11894.10 879
11895.13 897
11896.16 857
11897.19 831
11898.22 853
11899.25 901
11900.28 897
11901.31 928
11902.34 951
11903.38 994
11904.41 969
11905.44 1036
11906.47 1060
11907.50 1067
11908.53 1099
11909.56 1060
11910.59 1071
11911.62 1080
11912.65 970
11913.68 976
11914.71 1008
11915.75 1051
11916.78 1004
11917.81 986
11918.84 1027
11919.87 1016
11920.90 988
11921.93 987
11922.96 1006
11924.00 989
11925.03 1017
11926.06 1001
11927.09 925
11928.12 966
11929.15 1082
11930.18 1065
11931.22 1080
11932.25 1066
11933.28 1083
11934.31 1199
11935.34 1215
11936.38 1235
11937.41 1353
11938.44 1480
11939.47 1401
11940.50 1384
11941.54 1301
11942.57 1368
11943.60 1227
11944.63 1093
11945.67 1072
11946.70 1050
11947.73 960
11948.76 1042
11949.80 965
11950.83 936
11951.86 963
11952.89 905
11953.93 930
11954.96 956
11955.99 911
11957.02 898
11958.06 948
11959.09 893
11960.12 854
11961.16 869
11962.19 876
11963.22 920
11964.26 859
11965.29 932
11966.32 900
11967.36 909
11968.39 856
11969.42 843
11970.46 925
11971.49 902
11972.52 887
11973.56 903
11974.59 904
11975.62 908
11976.66 859
11977.69 873
11978.73 826
11979.76 823
11980.79 883
11981.83 891
11982.86 889
11983.89 857
11984.93 833
11985.96 883
11987.00 886
11988.03 820
11989.07 856
11990.10 891
11991.13 862
11992.17 812
11993.20 864
11994.24 904
11995.27 926
11996.31 927
11997.34 870
11998.38 871
11999.41 891
12000.45 890
12001.48 924
12002.51 866
12003.55 915
12004.58 886
12005.62 906
12006.65 870
12007.69 851
12008.72 936
12009.76 873
12010.80 912
12011.83 956
12012.87 990
12013.90 866
12014.94 832
12015.97 925
12017.01 937
12018.04 874
12019.08 937
12020.11 943
12021.15 905
12022.19 1000
12023.22 958
12024.26 905
12025.29 927
12026.33 951
12027.36 983
12028.40 911
12029.44 911
12030.47 908
12031.51 935
12032.54 933
12033.58 914
12034.62 875
12035.65 970
12036.69 943
12037.73 883
12038.76 884
12039.80 949
12040.84 916
12041.87 892
12042.91 813
12043.94 783
12044.98 801
12046.02 953
12047.06 962
12048.09 905
12049.13 979
12050.17 882
12051.20 908
12052.24 918
12053.28 913
12054.31 904
12055.35 888
12056.39 908
12057.43 851
12058.46 883
12059.50 889
12060.54 880
12061.57 954
12062.61 894
12063.65 955
12064.69 948
12065.72 940
12066.76 1007
12067.80 955
12068.84 885
12069.88 889
12070.91 966
12071.95 976
12072.99 905
12074.03 903
12075.06 886
12076.10 903
12077.14 882
12078.18 916
12079.22 940
12080.26 966
12081.29 940
12082.33 962
12083.37 920
12084.41 939
12085.45 944
12086.49 885
12087.52 904
12088.56 917
12089.60 895
12090.64 941
12091.68 921
12092.72 916
12093.76 912
12094.79 922
12095.83 1025
12096.87 1014
12097.91 1004
12098.95 1043
12099.99 977
12101.03 1017
12102.07 1088
12103.11 1013
12104.15 962
12105.19 1050
12106.22 1023
12107.26 1107
12108.30 1136
12109.34 1132
12110.38 1130
12111.42 1122
12112.46 1180
12113.50 1133
12114.54 1072
12115.58 1040
12116.62 1034
12117.66 921
12118.70 899
12119.74 888
12120.78 847
12121.82 821
12122.86 801
12123.90 774
12124.94 774
12125.98 738
12127.02 787
12128.06 801
12129.10 855
12130.14 873
12131.18 902
12132.22 868
12133.26 788
12134.30 781
12135.34 831
12136.38 810
12137.42 825
12138.47 761
12139.51 807
12140.55 800
12141.59 789
12142.63 833
12143.67 788
12144.71 793
12145.75 778
12146.79 825
12147.83 804
12148.87 774
12149.92 764
12150.96 755
12152.00 756
12153.04 727
12154.08 772
12155.12 700
12156.16 695
12157.21 762
12158.25 778
12159.29 805
12160.33 723
12161.37 761
12162.41 726
12163.46 758
12164.50 740
12165.54 794
12166.58 784
12167.62 774
12168.67 723
12169.71 711
12170.75 747
12171.79 812
12172.83 807
12173.88 712
12174.92 683
12175.96 741
12177.00 747
12178.05 789
12179.09 725
12180.13 723
12181.17 768
12182.22 794
12183.26 785
12184.30 729
12185.34 780
12186.39 720
12187.43 763
12188.47 788
12189.51 722
12190.56 815
12191.60 817
12192.64 786
12193.69 796
12194.73 745
12195.77 751
12196.82 717
12197.86 719
12198.90 723
12199.95 741
12200.99 769
12202.03 756
12203.08 750
12204.12 753
12205.16 750
12206.21 753
12207.25 723
12208.29 671
12209.34 760
12210.38 725
12211.43 777
12212.47 804
12213.51 772
12214.56 716
12215.60 704
12216.65 811
12217.69 740
12218.73 735
12219.78 807
12220.82 731
12221.87 726
12222.91 713
12223.96 747
12225.00 759
12226.04 719
12227.09 705
12228.13 741
12229.18 784
12230.22 758
12231.27 761
12232.31 770
12233.36 753
12234.40 792
12235.45 809
12236.49 784
12237.54 750
12238.58 773
12239.63 774
12240.67 771
12241.72 731
12242.76 690
12243.81 719
12244.85 760
12245.90 717
12246.94 743
12247.99 734
12249.03 654
12250.08 683
12251.12 767
12252.17 696
12253.22 678
12254.26 740
12255.31 702
12256.35 692
12257.40 698
12258.44 706
12259.49 733
12260.54 704
12261.58 642
12262.63 633
12263.67 719
12264.72 689
12265.77 690
12266.81 704
12267.86 691
12268.91 674
12269.95 708
12271.00 775
12272.04 759
12273.09 688
12274.14 645
12275.18 662
12276.23 661
12277.28 646
12278.32 715
12279.37 771
12280.42 760
12281.46 720
12282.51 685
12283.56 723
12284.61 676
12285.65 724
12286.70 661
12287.75 716
12288.79 704
12289.84 708
12290.89 683
12291.94 724
12292.98 702
12294.03 685
12295.08 667
12296.13 655
12297.17 662
12298.22 629
12299.27 647
12300.32 670
12301.36 725
12302.41 699
12303.46 652
12304.51 685
12305.55 678
12306.60 666
12307.65 675
12308.70 660
12309.75 611
12310.79 651
12311.84 663
12312.89 655
12313.94 654
12314.99 685
12316.04 674
12317.08 699
12318.13 684
12319.18 631
12320.23 671
12321.28 679
12322.33 715
12323.37 691
12324.42 641
12325.47 678
12326.52 703
12327.57 681
12328.62 634
12329.67 646
12330.72 692
12331.77 708
12332.81 688
12333.86 664
12334.91 669
12335.96 692
12337.01 651
12338.06 660
12339.11 653
12340.16 670
12341.21 645
12342.26 623
12343.31 628
12344.36 627
12345.41 653
12346.46 680
12347.51 727
12348.56 696
12349.61 675
12350.65 678
12351.70 717
12352.75 697
12353.80 734
12354.85 699
12355.90 669
12356.95 678
12358.00 736
12359.05 748
12360.11 678
12361.16 720
12362.21 718
12363.26 677
12364.31 713
12365.36 736
12366.41 762
12367.46 731
12368.51 695
12369.56 698
12370.61 707
12371.66 635
12372.71 629
12373.76 663
12374.81 711
12375.86 689
12376.91 704
12377.97 716
12379.02 749
12380.07 729
12381.12 739
12382.17 717
12383.22 710
12384.27 706
12385.32 762
12386.37 773
12387.43 717
12388.48 740
12389.53 705
12390.58 757
12391.63 776
12392.68 785
12393.74 731
12394.79 815
12395.84 749
12396.89 799
12397.94 704
12398.99 757
12400.05 793
12401.10 788
12402.15 729
12403.20 747
12404.25 726
12405.31 767
12406.36 798
12407.41 752
12408.46 782
12409.51 750
12410.57 766
12411.62 766
12412.67 738
12413.72 736
12414.78 743
12415.83 760
12416.88 806
12417.93 796
12418.99 815
12420.04 792
12421.09 793
12422.15 752
12423.20 713
12424.25 775
12425.30 799
12426.36 871
12427.41 826
12428.46 840
12429.52 877
12430.57 808
12431.62 814
12432.68 845
12433.73 791
12434.78 802
12435.84 842
12436.89 923
12437.94 900
12439.00 928
12440.05 915
12441.10 877
12442.16 888
12443.21 911
12444.27 937
12445.32 942
12446.37 941
12447.43 928
12448.48 923
12449.54 884
12450.59 875
12451.64 918
12452.70 848
12453.75 854
12454.81 852
12455.86 892
12456.91 919
12457.97 970
12459.02 966
12460.08 951
12461.13 946
12462.19 950
12463.24 999
12464.30 979
12465.35 1054
12466.41 1090
12467.46 1156
12468.52 1129
12469.57 1127
12470.63 1145
12471.68 1212
12472.73 1199
12473.79 1196
12474.85 1277
12475.90 1460
12476.96 1550
12478.01 1666
12479.07 1727
12480.12 1920
12481.18 2199
12482.23 2420
12483.29 2528
12484.34 2526
12485.40 2482
12486.45 2401
12487.51 2396
12488.57 2106
12489.62 1860
12490.68 1866
12491.73 1565
12492.79 1440
12493.84 1362
12494.90 1204
12495.96 1136
12497.01 1205
12498.07 1198
12499.12 1111
12500.18 1092
12501.24 1089
12502.29 1017
12503.35 1106
12504.41 1048
12505.46 1054
12506.52 987
12507.57 1005
12508.63 1088
12509.69 1049
12510.74 969
12511.80 1047
12512.86 1050
12513.91 1092
12514.97 1079
12516.03 1042
12517.08 1029
12518.14 1055
12519.20 1000
12520.26 1018
12521.31 1075
12522.37 1106
12523.43 1042
12524.48 983
12525.54 1010
12526.60 930
12527.66 925
12528.71 977
12529.77 866
12530.83 878
12531.89 915
12532.94 943
12534.00 931
12535.06 928
12536.12 885
12537.17 899
12538.23 912
12539.29 946
12540.35 899
12541.41 892
12542.46 897
12543.52 924
12544.58 904
12545.64 957
12546.70 924
12547.75 917
12548.81 967
12549.87 975
12550.93 903
12551.99 913
12553.05 909
12554.10 940
12555.16 1006
12556.22 1056
12557.28 1085
12558.34 1076
12559.40 1129
12560.46 1217
12561.51 1155
12562.57 1118
12563.63 1176
12564.69 1210
12565.75 1220
12566.81 1218
12567.87 1195
12568.93 1131
12569.99 1078
12571.04 1084
12572.10 1049
12573.16 1001
12574.22 1040
12575.28 1046
12576.34 1027
12577.40 995
12578.46 985
12579.52 987
12580.58 1016
12581.64 975
12582.70 997
12583.76 971
12584.82 981
12585.88 969
12586.94 960
12588.00 911
12589.06 956
12590.12 944
12591.18 966
12592.24 919
12593.30 905
12594.36 924
12595.42 892
12596.48 954
12597.54 923
12598.60 852
12599.66 913
12600.72 945
12601.78 904
12602.84 907
12603.90 904
12604.96 824
12606.02 870
12607.08 878
12608.14 864
12609.20 843
12610.27 847
12611.33 832
12612.39 825
12613.45 815
12614.51 815
12615.57 906
12616.63 852
12617.69 849
12618.75 816
12619.81 782
12620.88 799
12621.94 884
12623.00 902
12624.06 837
12625.12 892
12626.18 906
12627.24 853
12628.31 834
12629.37 927
12630.43 836
12631.49 733
12632.55 855
12633.61 820
12634.68 754
12635.74 804
12636.80 841
12637.86 794
12638.92 766
12639.99 726
12641.05 751
12642.11 730
12643.17 758
12644.23 754
12645.30 784
12646.36 772
12647.42 795
12648.48 834
12649.55 799
12650.61 794
12651.67 815
12652.73 800
12653.80 810
12654.86 752
12655.92 762
12656.99 788
12658.05 746
12659.11 723
12660.17 731
12661.24 761
12662.30 717
12663.36 689
12664.43 672
12665.49 724
12666.55 726
12667.62 743
12668.68 746
12669.74 711
12670.81 718
12671.87 699
12672.93 712
12674.00 714
12675.06 691
12676.12 698
12677.19 728
12678.25 695
12679.31 710
12680.38 703
12681.44 667
12682.51 740
12683.57 695
12684.63 766
12685.70 743
12686.76 676
12687.83 689
12688.89 723
12689.95 703
12691.02 721
12692.08 767
12693.15 736
12694.21 676
12695.28 673
12696.34 707
12697.40 678
12698.47 692
12699.53 757
12700.60 728
12701.66 776
12702.73 795
12703.79 710
12704.86 739
12705.92 781
12706.99 760
12708.05 777
12709.12 752
12710.18 705
12711.25 779
12712.31 732
12713.38 710
12714.44 743
12715.51 714
12716.57 669
12717.64 717
12718.70 728
12719.77 753
12720.83 680
12721.90 675
12722.97 725
12724.03 748
12725.10 687
12726.16 725
12727.23 765
12728.29 687
12729.36 675
12730.43 706
12731.49 689
12732.56 714
12733.62 713
12734.69 691
12735.76 702
12736.82 726
12737.89 725
12738.95 730
12740.02 693
12741.09 677
12742.15 680
12743.22 644
12744.29 703
12745.35 719
12746.42 709
12747.49 682
12748.55 645
12749.62 680
12750.69 668
12751.75 672
12752.82 689
12753.89 672
12754.95 685
12756.02 676
12757.09 679
12758.15 666
12759.22 639
12760.29 685
12761.36 684
12762.42 660
12763.49 676
12764.56 631
12765.62 627
12766.69 653
12767.76 571
12768.83 578
12769.89 678
12770.96 654
12772.03 653
12773.10 657
12774.17 611
12775.23 604
12776.30 610
12777.37 622
12778.44 650
12779.50 621
12780.57 608
12781.64 638
12782.71 631
12783.78 635
12784.84 582
12785.91 602
12786.98 655
12788.05 645
12789.12 607
12790.19 555
12791.25 590
12792.32 624
12793.39 598
12794.46 610
12795.53 624
12796.60 646
12797.67 643
12798.73 653
12799.80 657
12800.87 642
12801.94 637
12803.01 650
12804.08 559
12805.15 554
12806.22 560
12807.29 637
12808.36 612
12809.42 629
12810.49 599
12811.56 634
12812.63 601
12813.70 624
12814.77 637
12815.84 571
12816.91 606
12817.98 654
12819.05 639
12820.12 708
12821.19 643
12822.26 602
12823.33 646
12824.40 625
12825.47 584
12826.54 598
12827.61 590
12828.68 623
12829.75 624
12830.82 590
12831.89 604
12832.96 574
12834.03 586
12835.10 646
12836.17 591
12837.24 619
12838.31 618
12839.38 647
12840.45 615
12841.52 565
12842.59 580
12843.66 622
12844.73 564
12845.80 548
12846.87 557
12847.95 599
12849.02 557
12850.09 554
12851.16 534
12852.23 614
12853.30 560
12854.37 546
12855.44 541
12856.51 564
12857.58 560
12858.66 585
12859.73 609
12860.80 593
12861.87 560
12862.94 557
12864.01 578
12865.08 564
12866.16 602
12867.23 587
12868.30 568
12869.37 611
12870.44 563
12871.51 559
12872.59 541
12873.66 611
12874.73 548
12875.80 553
12876.87 569
12877.95 529
12879.02 584
12880.09 571
12881.16 494
12882.23 537
12883.31 538
12884.38 557
12885.45 555
12886.52 620
12887.60 632
12888.67 636
12889.74 553
12890.81 567
12891.89 632
12892.96 612
12894.03 610
12895.11 586
12896.18 554
12897.25 550
12898.32 550
12899.40 544
12900.47 536
12901.54 564
12902.62 572
12903.69 610
12904.76 617
12905.84 539
12906.91 517
12907.98 561
12909.06 551
12910.13 564
12911.20 549
12912.28 556
12913.35 600
12914.42 524
12915.50 555
12916.57 524
12917.64 564
12918.72 593
12919.79 547
12920.87 574
12921.94 541
12923.01 570
12924.09 515
12925.16 480
12926.24 515
12927.31 564
12928.38 534
12929.46 572
12930.53 595
12931.61 574
12932.68 533
12933.76 591
12934.83 603
12935.90 554
12936.98 523
12938.05 545
12939.13 564
12940.20 601
12941.28 575
12942.35 559
12943.43 565
12944.50 548
12945.58 550
12946.65 531
12947.73 540
12948.80 544
12949.88 529
12950.95 560
12952.03 592
12953.10 616
12954.18 558
12955.25 548
12956.33 609
12957.40 607
12958.48 538
12959.55 550
12960.63 567
12961.70 532
12962.78 576
12963.86 563
12964.93 540
12966.01 547
12967.08 574
12968.16 534
12969.24 554
12970.31 574
12971.39 626
12972.46 573
12973.54 548
12974.62 557
12975.69 629
12976.77 560
12977.84 521
12978.92 547
12980.00 593
12981.07 518
12982.15 558
12983.23 570
12984.30 572
12985.38 592
12986.46 577
12987.53 589
12988.61 636
12989.69 573
12990.76 571
12991.84 597
12992.92 609
12993.99 622
12995.07 582
12996.15 517
12997.22 547
12998.30 553
12999.38 593
13000.45 585
13001.53 620
13002.61 586
13003.69 521
13004.76 604
13005.84 591
13006.92 571
13008.00 549
13009.07 546
13010.15 584
13011.23 621
13012.31 618
13013.38 567
13014.46 555
13015.54 585
13016.62 522
13017.70 555
13018.77 619
13019.85 552
13020.93 528
13022.01 563
13023.09 567
13024.16 599
13025.24 552
13026.32 556
13027.40 542
13028.48 571
13029.56 577
13030.63 544
13031.71 568
13032.79 521
13033.87 583
13034.95 593
13036.03 598
13037.11 619
13038.18 618
13039.26 545
13040.34 560
13041.42 525
13042.50 556
13043.58 557
13044.66 576
13045.74 590
13046.82 612
13047.89 597
13048.97 582
13050.05 608
13051.13 603
13052.21 546
13053.29 642
13054.37 620
13055.45 575
13056.53 569
13057.61 573
13058.69 571
13059.77 581
13060.85 576
13061.93 577
13063.01 589
13064.09 518
13065.17 493
13066.25 539
13067.33 567
13068.41 624
13069.49 572
13070.57 533
13071.65 565
13072.73 648
13073.81 593
13074.89 567
13075.97 565
13077.05 615
13078.13 569
13079.21 588
13080.29 566
13081.37 586
13082.45 590
13083.53 575
13084.61 544
13085.69 572
13086.77 560
13087.85 579
13088.94 564
13090.02 545
13091.10 532
13092.18 555
13093.26 550
13094.34 596
13095.42 546
13096.50 491
13097.58 568
13098.66 542
13099.75 547
13100.83 630
13101.91 620
13102.99 533
13104.07 539
13105.15 553
13106.23 570
13107.32 552
13108.40 541
13109.48 556
13110.56 548
13111.64 512
13112.72 535
13113.81 548
13114.89 528
13115.97 546
13117.05 541
13118.13 536
13119.22 556
13120.30 521
13121.38 552
13122.46 570
13123.55 561
13124.63 579
13125.71 524
13126.79 558
13127.88 526
13128.96 568
13130.04 527
13131.12 532
13132.21 580
13133.29 536
13134.37 538
13135.45 568
13136.54 553
13137.62 532
13138.70 551
13139.79 581
13140.87 577
13141.95 575
13143.03 556
13144.12 617
13145.20 608
13146.28 511
13147.37 565
13148.45 618
13149.53 570
13150.62 561
13151.70 596
13152.78 565
13153.87 559
13154.95 557
13156.03 559
13157.12 520
13158.20 505
13159.29 574
13160.37 625
13161.45 613
13162.54 610
13163.62 583
13164.71 584
13165.79 585
13166.87 557
13167.96 588
13169.04 585
13170.13 626
13171.21 617
13172.29 566
13173.38 608
13174.46 545
13175.55 557
13176.63 589
13177.72 591
13178.80 575
13179.89 602
13180.97 548
13182.06 595
13183.14 575
13184.22 523
13185.31 562
13186.39 594
13187.48 617
13188.56 616
13189.65 534
13190.73 512
13191.82 525
13192.90 584
13193.99 548
13195.07 553
13196.16 605
13197.25 659
13198.33 656
13199.42 582
13200.50 595
13201.59 587
13202.67 572
13203.76 597
13204.84 590
13205.93 595
13207.02 581
13208.10 571
13209.19 582
13210.27 555
13211.36 577
13212.44 575
13213.53 609
13214.62 562
13215.70 572
13216.79 592
13217.88 607
13218.96 589
13220.05 591
13221.13 601
13222.22 582
13223.31 596
13224.39 540
13225.48 565
13226.57 552
13227.65 525
13228.74 596
13229.83 567
13230.91 617
13232.00 585
13233.09 575
13234.17 617
13235.26 589
13236.35 585
13237.43 519
13238.52 606
13239.61 588
13240.70 592
13241.78 626
13242.87 557
13243.96 569
13245.04 581
13246.13 617
13247.22 590
13248.31 644
13249.39 639
13250.48 591
13251.57 572
13252.66 647
13253.74 636
13254.83 666
13255.92 646
13257.01 587
13258.10 578
13259.18 571
13260.27 555
13261.36 583
13262.45 595
13263.54 592
13264.62 593
13265.71 628
13266.80 616
13267.89 603
13268.98 637
13270.06 673
13271.15 652
13272.24 656
13273.33 634
13274.42 628
13275.51 689
13276.60 665
13277.68 649
13278.77 604
13279.86 646
13280.95 669
13282.04 647
13283.13 646
13284.22 595
13285.31 686
13286.39 644
13287.48 627
13288.57 663
13289.66 673
13290.75 626
13291.84 639
13292.93 631
13294.02 668
13295.11 724
13296.20 686
13297.29 670
13298.38 661
13299.47 616
13300.56 642
13301.65 665
13302.73 702
13303.82 732
13304.91 679
13306.00 691
13307.09 697
13308.18 681
13309.27 666
13310.36 679
13311.45 694
13312.54 757
13313.63 698
13314.72 730
13315.81 689
13316.90 738
13318.00 703
13319.09 714
13320.18 685
13321.27 692
13322.36 720
13323.45 761
13324.54 709
13325.63 714
13326.72 695
13327.81 708
13328.90 728
13329.99 738
13331.08 726
13332.17 745
13333.26 742
13334.35 747
13335.45 722
13336.54 690
13337.63 690
13338.72 661
13339.81 656
13340.90 723
13341.99 729
13343.08 748
13344.18 758
13345.27 724
13346.36 780
13347.45 661
13348.54 677
13349.63 668
13350.72 659
13351.82 712
13352.91 727
13354.00 733
13355.09 710
13356.18 700
13357.28 750
13358.37 740
13359.46 787
13360.55 750
13361.64 767
13362.74 770
13363.83 750
13364.92 693
13366.01 719
13367.10 784
13368.20 715
13369.29 773
13370.38 767
13371.47 758
13372.57 814
13373.66 865
13374.75 805
13375.84 828
13376.94 825
13378.03 823
13379.12 883
13380.22 783
13381.31 743
13382.40 795
13383.49 743
13384.59 705
13385.68 739
13386.77 716
13387.87 720
13388.96 736
13390.05 719
13391.15 749
13392.24 653
13393.33 652
13394.43 729
13395.52 733
13396.61 682
13397.71 649
13398.80 676
13399.90 693
13400.99 718
13402.08 647
13403.18 722
13404.27 719
13405.36 802
13406.46 643
13407.55 658
13408.65 744
13409.74 701
13410.83 698
13411.93 698
13413.02 708
13414.12 731
13415.21 681
13416.31 690
13417.40 668
13418.49 669
13419.59 708
13420.68 634
13421.78 704
13422.87 734
13423.97 715
13425.06 674
13426.16 671
13427.25 738
13428.35 720
13429.44 724
13430.54 696
13431.63 729
13432.73 701
13433.82 685
13434.92 671
13436.01 652
13437.11 660
13438.20 718
13439.30 698
13440.39 658
13441.49 676
13442.58 663
13443.68 681
13444.77 695
13445.87 734
13446.96 763
13448.06 700
13449.16 787
13450.25 729
13451.35 726
13452.44 718
13453.54 758
13454.64 723
13455.73 693
13456.83 719
13457.92 731
13459.02 711
13460.12 714
13461.21 762
13462.31 790
13463.40 801
13464.50 771
13465.60 712
13466.69 764
13467.79 774
13468.89 761
13469.98 765
13471.08 762
13472.18 837
13473.27 812
13474.37 793
13475.47 762
13476.56 723
13477.66 691
13478.76 800
13479.85 830
13480.95 754
13482.05 794
13483.14 792
13484.24 782
13485.34 817
13486.44 791
13487.53 782
13488.63 801
13489.73 823
13490.83 804
13491.92 734
13493.02 769
13494.12 797
13495.21 806
13496.31 831
13497.41 852
13498.51 833
13499.61 821
13500.70 793
13501.80 807
13502.90 853
13504.00 885
13505.10 929
13506.19 858
13507.29 956
13508.39 962
13509.49 922
13510.59 872
13511.68 882
13512.78 952
13513.88 955
13514.98 933
13516.08 826
13517.18 802
13518.27 806
13519.37 828
13520.47 809
13521.57 767
13522.67 740
13523.77 729
13524.87 762
13525.96 753
13527.06 721
13528.16 739
13529.26 805
13530.36 738
13531.46 742
13532.56 659
13533.66 670
13534.76 724
13535.86 715
13536.96 699
13538.05 679
13539.15 710
13540.25 716
13541.35 709
13542.45 696
13543.55 712
13544.65 715
13545.75 764
13546.85 714
13547.95 731
13549.05 746
13550.15 678
13551.25 644
13552.35 673
13553.45 663
13554.55 687
13555.65 686
13556.75 668
13557.85 693
13558.95 653
13560.05 670
13561.15 634
13562.25 641
13563.35 619
13564.45 631
13565.55 700
13566.65 690
13567.75 677
13568.85 692
13569.95 719
13571.05 690
13572.16 682
13573.26 625
13574.36 615
13575.46 601
13576.56 657
13577.66 708
13578.76 675
13579.86 628
13580.96 590
13582.06 641
13583.16 624
13584.27 644
13585.37 636
13586.47 642
13587.57 689
13588.67 718
13589.77 724
13590.87 682
13591.98 651
13593.08 658
13594.18 627
13595.28 645
13596.38 672
13597.48 614
13598.59 598
13599.69 666
13600.79 680
13601.89 704
13602.99 684
13604.10 692
13605.20 691
13606.30 650
13607.40 639
13608.50 638
13609.61 612
13610.71 643
13611.81 709
13612.91 696
13614.02 665
13615.12 669
13616.22 645
13617.32 646
13618.43 654
13619.53 635
13620.63 648
13621.73 686
13622.84 713
13623.94 695
13625.04 651
13626.14 690
13627.25 647
13628.35 659
13629.45 642
13630.56 660
13631.66 637
13632.76 653
13633.87 652
13634.97 621
13636.07 668
13637.18 665
13638.28 658
13639.38 691
13640.49 660
13641.59 646
13642.69 619
13643.80 643
13644.90 708
13646.00 717
13647.11 743
13648.21 678
13649.32 684
13650.42 648
13651.52 653
13652.63 643
13653.73 615
13654.84 672
13655.94 636
13657.04 643
13658.15 693
13659.25 653
13660.36 710
13661.46 666
13662.57 682
13663.67 697
13664.77 673
13665.88 681
13666.98 654
13668.09 675
13669.19 648
13670.30 634
13671.40 642
13672.51 668
13673.61 708
13674.72 683
13675.82 656
13676.93 650
13678.03 697
13679.14 670
13680.24 682
13681.35 669
13682.45 720
13683.56 664
13684.66 674
13685.77 656
13686.87 705
13687.98 692
13689.08 744
13690.19 741
13691.29 701
13692.40 697
13693.51 659
13694.61 644
13695.72 687
13696.82 685
13697.93 705
13699.03 668
13700.14 657
13701.25 634
13702.35 714
13703.46 676
13704.56 685
13705.67 685
13706.78 712
13707.88 738
13708.99 679
13710.10 727
13711.20 672
13712.31 722
13713.41 695
13714.52 704
13715.63 731
13716.73 714
13717.84 716
13718.95 749
13720.05 733
13721.16 734
13722.27 741
13723.37 737
13724.48 754
13725.59 717
13726.70 779
13727.80 760
13728.91 739
13730.02 771
13731.12 717
13732.23 717
13733.34 748
13734.45 767
13735.55 803
13736.66 831
13737.77 818
13738.87 844
13739.98 808
13741.09 826
13742.20 842
13743.31 844
13744.41 872
13745.52 850
13746.63 800
13747.74 861
13748.84 910
13749.95 881
13751.06 806
13752.17 810
13753.28 918
13754.38 856
13755.49 872
13756.60 866
13757.71 862
13758.82 841
13759.93 894
13761.03 940
13762.14 927
13763.25 877
13764.36 927
13765.47 1001
13766.58 1013
13767.68 998
13768.79 1036
13769.90 1057
13771.01 949
13772.12 970
13773.23 945
13774.34 1067
13775.45 1125
13776.56 1214
13777.66 1195
13778.77 1232
13779.88 1207
13780.99 1246
13782.10 1304
13783.21 1211
13784.32 1257
13785.43 1217
13786.54 1121
13787.65 1170
13788.76 1142
13789.87 1090
13790.98 1099
13792.09 1073
13793.20 1014
13794.31 946
13795.42 878
13796.52 902
13797.63 860
13798.74 863
13799.85 848
13800.96 906
13802.07 850
13803.18 883
13804.29 893
13805.40 834
13806.51 837
13807.63 787
13808.74 865
13809.85 788
13810.96 837
13812.07 868
13813.18 844
13814.29 826
13815.40 823
13816.51 811
13817.62 800
13818.73 834
13819.84 800
13820.95 792
13822.06 790
13823.17 780
13824.28 834
13825.40 771
13826.51 803
13827.62 821
13828.73 802
13829.84 780
13830.95 758
13832.06 767
13833.17 783
13834.28 731
13835.40 736
13836.51 780
13837.62 775
13838.73 806
13839.84 776
13840.95 781
13842.06 744
13843.18 822
13844.29 782
13845.40 771
13846.51 820
13847.62 808
13848.74 785
13849.85 794
13850.96 803
13852.07 812
13853.18 799
13854.30 779
13855.41 786
13856.52 808
13857.63 813
13858.74 764
13859.86 820
13860.97 780
13862.08 778
13863.19 731
13864.31 759
13865.42 781
13866.53 805
13867.64 780
13868.76 794
13869.87 866
13870.98 849
13872.10 824
13873.21 869
13874.32 864
13875.43 861
13876.55 796
13877.66 816
13878.77 864
13879.89 857
13881.00 825
13882.11 820
13883.23 815
13884.34 743
13885.45 763
13886.57 824
13887.68 852
13888.79 849
13889.91 860
13891.02 869
13892.13 929
13893.25 889
13894.36 817
13895.48 811
13896.59 960
13897.70 916
13898.82 969
13899.93 917
13901.05 971
13902.16 993
13903.27 968
13904.39 1005
13905.50 957
13906.62 967
13907.73 977
13908.85 939
13909.96 963
13911.07 899
13912.19 890
13913.30 935
13914.42 948
13915.53 809
13916.65 807
13917.76 870
13918.88 792
13919.99 802
13921.11 799
13922.22 786
13923.34 849
13924.45 843
13925.57 757
13926.68 812
13927.80 765
13928.91 767
13930.03 757
13931.14 712
13932.26 782
13933.37 788
13934.49 791
13935.60 813
13936.72 777
13937.83 739
13938.95 747
13940.06 738
13941.18 795
13942.30 754
13943.41 741
13944.53 789
13945.64 747
13946.76 723
13947.87 736
13948.99 735
13950.11 728
13951.22 724
13952.34 719
13953.45 751
13954.57 774
13955.69 780
13956.80 735
13957.92 663
13959.04 690
13960.15 735
13961.27 785
13962.39 749
13963.50 707
13964.62 680
13965.73 677
13966.85 703
13967.97 729
13969.08 684
13970.20 723
13971.32 747
13972.44 775
13973.55 693
13974.67 728
13975.79 748
13976.90 729
13978.02 690
13979.14 692
13980.25 732
13981.37 707
13982.49 683
13983.61 685
13984.72 714
13985.84 691
13986.96 710
13988.08 724
13989.19 746
13990.31 699
13991.43 732
13992.55 708
13993.66 680
13994.78 700
13995.90 670
13997.02 690
13998.14 697
13999.25 809
14000.37 740
14001.49 714
14002.61 735
14003.73 747
14004.84 750
14005.96 741
14007.08 715
14008.20 712
14009.32 786
14010.44 682
14011.55 632
14012.67 655
14013.79 723
14014.91 710
14016.03 646
14017.15 703
14018.27 630
14019.38 705
14020.50 671
14021.62 704
14022.74 730
14023.86 713
14024.98 706
14026.10 707
14027.22 654
14028.34 727
14029.46 704
14030.57 692
14031.69 696
14032.81 726
14033.93 680
14035.05 737
14036.17 724
14037.29 702
14038.41 712
14039.53 821
14040.65 759
14041.77 732
14042.89 710
14044.01 791
14045.13 685
14046.25 704
14047.37 698
14048.49 773
14049.61 705
14050.73 682
14051.85 733
14052.97 751
14054.09 724
14055.21 704
14056.33 746
14057.45 698
14058.57 664
14059.69 704
14060.81 736
14061.93 757
14063.05 756
14064.17 776
14065.29 780
14066.41 777
14067.53 775
14068.65 787
14069.78 756
14070.90 788
14072.02 815
14073.14 825
14074.26 866
14075.38 799
14076.50 844
14077.62 847
14078.74 806
14079.86 788
14080.99 781
14082.11 823
14083.23 802
14084.35 852
14085.47 844
14086.59 847
14087.71 832
14088.84 820
14089.96 820
14091.08 874
14092.20 861
14093.32 906
14094.44 843
14095.57 926
14096.69 920
14097.81 914
14098.93 929
14100.05 952
14101.18 991
14102.30 1026
14103.42 984
14104.54 1002
14105.66 995
14106.79 1033
14107.91 988
14109.03 993
14110.15 999
14111.28 953
14112.40 956
14113.52 934
14114.64 910
14115.77 902
14116.89 850
14118.01 778
14119.13 843
14120.26 802
14121.38 766
14122.50 741
14123.63 770
14124.75 724
14125.87 756
14126.99 757
14128.12 765
14129.24 793
14130.36 738
14131.49 788
14132.61 774
14133.73 762
14134.86 762
14135.98 779
14137.10 727
14138.23 736
14139.35 775
14140.47 787
14141.60 766
14142.72 756
14143.85 835
14144.97 892
14146.09 783
14147.22 771
14148.34 760
14149.47 715
14150.59 684
14151.71 769
14152.84 770
14153.96 690
14155.09 729
14156.21 783
14157.33 699
14158.46 672
14159.58 737
14160.71 740
14161.83 707
14162.96 705
14164.08 734
14165.21 745
14166.33 698
14167.45 684
14168.58 702
14169.70 656
14170.83 710
14171.95 676
14173.08 668
14174.20 692
14175.33 706
14176.45 683
14177.58 660
14178.70 684
14179.83 654
14180.95 699
14182.08 659
14183.20 671
14184.33 665
14185.46 668
14186.58 698
14187.71 699
14188.83 720
14189.96 696
14191.08 704
14192.21 681
14193.33 705
14194.46 625
14195.59 687
14196.71 703
14197.84 672
14198.96 687
14200.09 660
14201.22 665
14202.34 666
14203.47 626
14204.59 647
14205.72 642
14206.85 683
14207.97 688
14209.10 663
14210.23 667
14211.35 669
14212.48 676
14213.61 677
14214.73 653
14215.86 656
14216.99 659
14218.11 653
14219.24 664
14220.37 684
14221.49 643
14222.62 628
14223.75 646
14224.87 606
14226.00 615
14227.13 650
14228.25 593
14229.38 663
14230.51 701
14231.64 617
14232.76 611
14233.89 644
14235.02 599
14236.14 621
14237.27 641
14238.40 644
14239.53 636
14240.66 621
14241.78 569
14242.91 566
14244.04 592
14245.17 560
14246.29 610
14247.42 569
14248.55 633
14249.68 604
14250.81 551
14251.93 566
14253.06 587
14254.19 588
14255.32 598
14256.45 572
14257.57 527
14258.70 566
14259.83 575
14260.96 544
14262.09 569
14263.22 560
14264.34 540
14265.47 529
14266.60 556
14267.73 557
14268.86 555
14269.99 561
14271.12 565
14272.25 543
14273.37 556
14274.50 557
14275.63 588
14276.76 579
14277.89 537
14279.02 507
14280.15 516
14281.28 578
14282.41 614
14283.54 558
14284.67 551
14285.80 585
14286.92 578
14288.05 538
14289.18 549
14290.31 559
14291.44 526
14292.57 537
14293.70 578
14294.83 495
14295.96 507
14297.09 614
14298.22 548
14299.35 573
14300.48 547
14301.61 542
14302.74 552
14303.87 522
14305.00 509
14306.13 539
14307.26 488
14308.39 493
14309.52 537
14310.65 512
14311.78 484
14312.91 516
14314.04 553
14315.18 478
14316.31 517
14317.44 497
14318.57 472
14319.70 468
14320.83 500
14321.96 508
14323.09 509
14324.22 540
14325.35 500
14326.48 507
14327.61 509
14328.75 516
14329.88 513
14331.01 492
14332.14 544
14333.27 508
14334.40 494
14335.53 519
14336.66 496
14337.80 487
14338.93 471
14340.06 507
14341.19 505
14342.32 515
14343.45 520
14344.59 500
14345.72 509
14346.85 496
14347.98 492
14349.11 492
14350.24 441
14351.38 514
14352.51 517
14353.64 462
14354.77 478
14355.91 517
14357.04 505
14358.17 471
14359.30 478
14360.43 514
14361.57 487
14362.70 486
14363.83 450
14364.96 533
14366.10 483
14367.23 482
14368.36 454
14369.49 457
14370.63 462
14371.76 498
14372.89 488
14374.03 452
14375.16 452
14376.29 509
14377.42 510
14378.56 492
14379.69 516
14380.82 466
14381.96 491
14383.09 496
14384.22 472
14385.36 484
14386.49 477
14387.62 483
14388.76 498
14389.89 482
14391.02 500
14392.16 484
14393.29 496
14394.43 490
14395.56 491
14396.69 467
14397.83 529
14398.96 531
14400.09 462
14401.23 501
14402.36 493
14403.50 530
14404.63 517
14405.76 487
14406.90 469
14408.03 514
14409.17 440
14410.30 482
14411.44 522
14412.57 525
14413.70 471
14414.84 455
14415.97 479
14417.11 515
14418.24 475
14419.38 459
14420.51 522
14421.65 507
14422.78 523
14423.92 499
14425.05 474
14426.19 484
14427.32 525
14428.46 536
14429.59 508
14430.73 518
14431.86 494
14433.00 518
14434.13 501
14435.27 498
14436.40 503
14437.54 512
14438.67 484
14439.81 514
14440.95 479
14442.08 406
14443.22 476
14444.35 504
14445.49 468
14446.62 518
14447.76 532
14448.90 482
14450.03 474
14451.17 476
14452.30 485
14453.44 482
14454.58 514
14455.71 475
14456.85 495
14457.98 546
14459.12 517
14460.26 500
14461.39 526
14462.53 506
14463.67 480
14464.80 512
14465.94 502
14467.07 506
14468.21 458
14469.35 471
14470.48 487
14471.62 499
14472.76 496
14473.90 551
14475.03 495
14476.17 498
14477.31 497
14478.44 522
14479.58 486
14480.72 513
14481.85 541
14482.99 518
14484.13 490
14485.27 465
14486.40 491
14487.54 445
14488.68 523
14489.82 526
14490.95 526
14492.09 502
14493.23 494
14494.37 529
14495.50 492
14496.64 546
14497.78 524
14498.92 501
14500.05 544
14501.19 564
14502.33 524
14503.47 567
14504.61 545
14505.74 524
14506.88 553
14508.02 522
14509.16 521
14510.30 579
14511.44 619
14512.57 593
14513.71 566
14514.85 588
14515.99 589
14517.13 599
14518.27 604
14519.41 569
14520.54 573
14521.68 578
14522.82 573
14523.96 590
14525.10 573
14526.24 636
14527.38 682
14528.52 618
14529.65 649
14530.79 644
14531.93 623
14533.07 632
14534.21 655
14535.35 608
14536.49 589
14537.63 595
14538.77 587
14539.91 567
14541.05 524
14542.19 523
14543.33 486
14544.47 550
14545.61 540
14546.75 538
14547.89 517
14549.02 536
14550.16 472
14551.30 533
14552.44 517
14553.58 534
14554.72 550
14555.86 502
14557.00 539
14558.14 537
14559.29 491
14560.43 556
14561.57 539
14562.71 475
14563.85 504
14564.99 499
14566.13 559
14567.27 565
14568.41 544
14569.55 532
14570.69 505
14571.83 496
14572.97 500
14574.11 608
14575.25 579
14576.39 513
14577.53 509
14578.68 531
14579.82 518
14580.96 530
14582.10 537
14583.24 482
14584.38 510
14585.52 496
14586.66 497
14587.80 526
14588.95 531
14590.09 492
14591.23 526
14592.37 549
14593.51 556
14594.65 546
14595.79 569
14596.94 532
14598.08 533
14599.22 539
14600.36 543
14601.50 584
14602.65 617
14603.79 577
14604.93 582
14606.07 569
14607.21 557
14608.36 580
14609.50 569
14610.64 543
14611.78 556
14612.92 559
14614.07 606
14615.21 604
14616.35 575
14617.49 587
14618.64 592
14619.78 579
14620.92 581
14622.06 539
14623.21 578
14624.35 568
14625.49 604
14626.64 565
14627.78 557
14628.92 621
14630.06 607
14631.21 572
14632.35 606
14633.49 596
14634.64 567
14635.78 639
14636.92 635
14638.07 622
14639.21 647
14640.35 659
14641.50 648
14642.64 681
14643.78 677
14644.93 664
14646.07 682
14647.21 610
14648.36 626
14649.50 598
14650.65 579
14651.79 562
14652.93 650
14654.08 559
14655.22 625
14656.37 571
14657.51 522
14658.65 549
14659.80 543
14660.94 508
14662.09 526
14663.23 525
14664.37 529
14665.52 530
14666.66 487
14667.81 480
14668.95 517
14670.10 533
14671.24 561
14672.39 544
14673.53 527
14674.68 492
14675.82 499
14676.97 551
14678.11 505
14679.25 493
14680.40 522
14681.54 505
14682.69 437
14683.83 527
14684.98 528
14686.13 525
14687.27 518
14688.42 541
14689.56 499
14690.71 476
14691.85 461
14693.00 461
14694.14 496
14695.29 493
14696.43 452
14697.58 430
14698.72 411
14699.87 434
14701.02 447
14702.16 473
14703.31 493
14704.45 482
14705.60 481
14706.75 471
14707.89 471
14709.04 481
14710.18 459
14711.33 473
14712.48 471
14713.62 438
14714.77 475
14715.92 451
14717.06 460
14718.21 444
14719.35 451
14720.50 468
14721.65 454
14722.79 473
14723.94 452
14725.09 405
14726.23 448
14727.38 431
14728.53 431
14729.67 486
14730.82 468
14731.97 446
14733.12 444
14734.26 453
14735.41 444
14736.56 407
14737.70 450
14738.85 455
14740.00 456
14741.15 424
14742.29 468
14743.44 449
14744.59 410
14745.74 434
14746.88 471
14748.03 424
14749.18 431
14750.33 413
14751.47 420
14752.62 412
14753.77 367
14754.92 437
14756.07 449
14757.21 452
14758.36 493
14759.51 452
14760.66 422
14761.81 439
14762.95 422
14764.10 444
14765.25 436
14766.40 407
14767.55 459
14768.70 423
14769.84 421
14770.99 397
14772.14 419
14773.29 452
14774.44 402
14775.59 408
14776.74 416
14777.88 414
14779.03 412
14780.18 468
14781.33 435
14782.48 427
14783.63 427
14784.78 403
14785.93 391
14787.08 416
14788.22 429
14789.37 434
14790.52 419
14791.67 434
14792.82 443
14793.97 401
14795.12 401
14796.27 409
14797.42 390
14798.57 403
14799.72 420
14800.87 430
14802.02 418
14803.17 378
14804.32 412
14805.47 440
14806.62 403
14807.77 389
14808.92 373
14810.07 377
14811.22 317
14812.37 370
14813.52 434
14814.67 385
14815.82 359
14816.97 361
14818.12 371
14819.27 394
14820.42 353
14821.57 357
14822.72 345
14823.87 332
14825.02 362
14826.17 354
14827.32 349
14828.47 363
14829.62 424
14830.78 349
14831.93 368
14833.08 365
14834.23 395
14835.38 404
14836.53 413
14837.68 344
14838.83 378
14839.98 355
14841.13 400
14842.29 377
14843.44 346
14844.59 356
14845.74 390
14846.89 365
14848.04 383
14849.19 379
14850.35 387
14851.50 390
14852.65 372
14853.80 353
14854.95 375
14856.10 366
14857.26 385
14858.41 348
14859.56 401
14860.71 431
14861.86 374
14863.02 375
14864.17 351
14865.32 380
14866.47 367
14867.63 368
14868.78 402
14869.93 440
14871.08 397
14872.23 370
14873.39 347
14874.54 361
14875.69 397
14876.84 418
14878.00 365
14879.15 371
14880.30 362
14881.46 379
14882.61 402
14883.76 395
14884.91 404
14886.07 372
14887.22 333
14888.37 350
14889.53 371
14890.68 391
14891.83 366
14892.99 349
14894.14 350
14895.29 355
14896.45 351
14897.60 366
14898.75 377
14899.91 346
14901.06 308
14902.21 377
14903.37 371
14904.52 388
14905.67 389
14906.83 387
14907.98 416
14909.14 394
14910.29 382
14911.44 351
14912.60 376
14913.75 377
14914.91 368
14916.06 394
14917.21 329
14918.37 343
14919.52 403
14920.68 376
14921.83 334
14922.99 378
14924.14 354
14925.30 399
14926.45 334
14927.60 375
14928.76 352
14929.91 333
14931.07 345
14932.22 326
14933.38 351
14934.53 379
14935.69 400
14936.84 406
14938.00 352
14939.15 364
14940.31 354
14941.46 407
14942.62 398
14943.77 378
14944.93 375
14946.08 389
14947.24 395
14948.39 358
14949.55 362
14950.71 373
14951.86 367
14953.02 378
14954.17 378
14955.33 382
14956.48 351
14957.64 389
14958.80 346
14959.95 349
14961.11 400
14962.26 433
14963.42 439
14964.57 380
14965.73 383
14966.89 353
14968.04 342
14969.20 379
14970.36 363
14971.51 385
14972.67 389
14973.82 397
14974.98 395
14976.14 424
14977.29 399
14978.45 361
14979.61 357
14980.76 391
14981.92 376
14983.08 373
14984.23 360
14985.39 401
14986.55 394
14987.70 385
14988.86 371
14990.02 397
14991.18 383
14992.33 354
14993.49 325
14994.65 360
14995.80 373
14996.96 408
14998.12 397
14999.28 369
15000.43 385
15001.59 397
15002.75 374
15003.91 383
15005.06 388
15006.22 333
15007.38 358
15008.54 369
15009.69 334
15010.85 361
15012.01 310
15013.17 334
15014.33 352
15015.48 368
15016.64 380
15017.80 349
15018.96 341
15020.12 388
15021.27 349
15022.43 378
15023.59 397
15024.75 396
15025.91 362
15027.07 326
15028.23 294
15029.38 340
15030.54 379
15031.70 351
15032.86 379
15034.02 338
15035.18 359
15036.34 348
15037.49 352
15038.65 367
15039.81 369
15040.97 371
15042.13 367
15043.29 348
15044.45 326
15045.61 346
15046.77 380
15047.93 378
15049.09 350
15050.24 318
15051.40 359
15052.56 404
15053.72 349
15054.88 345
15056.04 344
15057.20 342
15058.36 389
15059.52 388
15060.68 348
15061.84 343
15063.00 332
15064.16 341
15065.32 314
15066.48 294
15067.64 306
15068.80 333
15069.96 360
15071.12 346
15072.28 325
15073.44 331
15074.60 319
15075.76 384
15076.92 339
15078.08 311
15079.24 376
15080.40 426
15081.56 352
15082.72 318
15083.89 350
15085.05 369
15086.21 347
15087.37 314
15088.53 338
15089.69 371
15090.85 366
15092.01 364
15093.17 334
15094.33 329
15095.49 323
15096.66 345
15097.82 370
15098.98 350
15100.14 353
15101.30 389
15102.46 377
15103.62 371
15104.78 369
15105.95 343
15107.11 357
15108.27 336
15109.43 300
15110.59 319
15111.75 341
15112.92 358
15114.08 362
15115.24 331
15116.40 325
15117.56 350
15118.73 315
15119.89 319
15121.05 298
15122.21 350
15123.37 374
15124.54 355
15125.70 363
15126.86 349
15128.02 377
15129.19 330
15130.35 347
15131.51 320
15132.67 309
15133.84 307
15135.00 348
15136.16 364
15137.32 359
15138.49 340
15139.65 383
15140.81 356
15141.97 341
15143.14 338
15144.30 381
15145.46 372
15146.63 325
15147.79 339
15148.95 366
15150.12 399
15151.28 353
15152.44 336
15153.61 345
15154.77 332
15155.93 351
15157.10 330
15158.26 340
15159.42 345
15160.59 344
15161.75 367
15162.91 317
15164.08 330
15165.24 383
15166.41 324
15167.57 390
15168.73 397
15169.90 376
15171.06 380
15172.23 401
15173.39 361
15174.55 366
15175.72 360
15176.88 398
15178.05 350
15179.21 391
15180.38 345
15181.54 350
15182.70 350
15183.87 344
15185.03 319
15186.20 335
15187.36 344
15188.53 354
15189.69 353
15190.86 382
15192.02 344
15193.19 325
15194.35 329
15195.52 324
15196.68 370
15197.85 358
15199.01 372
15200.18 349
15201.34 366
15202.51 385
15203.67 355
15204.84 408
15206.00 369
15207.17 365
15208.33 355
15209.50 404
15210.66 359
15211.83 397
15213.00 378
15214.16 376
15215.33 349
15216.49 344
15217.66 422
15218.82 386
15219.99 359
15221.16 357
15222.32 377
15223.49 326
15224.65 363
15225.82 358
15226.99 411
15228.15 380
15229.32 379
15230.49 368
15231.65 372
15232.82 384
15233.98 352
15235.15 367
15236.32 395
15237.48 412
15238.65 430
15239.82 389
15240.98 386
15242.15 434
15243.32 410
15244.48 381
15245.65 388
15246.82 415
15247.98 390
15249.15 370
15250.32 377
15251.49 399
15252.65 370
15253.82 412
15254.99 410
15256.16 415
15257.32 382
15258.49 357
15259.66 358
15260.82 351
15261.99 362
15263.16 375
15264.33 377
15265.49 341
15266.66 357
15267.83 343
15269.00 361
15270.17 400
15271.33 387
15272.50 358
15273.67 319
15274.84 370
15276.01 385
15277.17 359
15278.34 354
15279.51 365
15280.68 366
15281.85 381
15283.01 338
15284.18 310
15285.35 316
15286.52 320
15287.69 353
15288.86 336
15290.03 384
15291.19 340
15292.36 346
15293.53 384
15294.70 421
15295.87 355
15297.04 350
15298.21 356
15299.38 351
15300.54 409
15301.71 396
15302.88 353
15304.05 367
15305.22 376
15306.39 380
15307.56 359
15308.73 373
15309.90 386
15311.07 306
15312.24 310
15313.41 364
15314.58 315
15315.75 369
15316.92 388
15318.09 377
15319.25 331
15320.42 337
15321.59 364
15322.76 372
15323.93 340
15325.10 384
15326.27 363
15327.44 376
15328.61 381
15329.78 349
15330.95 321
15332.12 389
15333.29 352
15334.46 341
15335.64 347
15336.81 380
15337.98 377
15339.15 350
15340.32 371
15341.49 395
15342.66 353
15343.83 342
15345.00 340
15346.17 356
15347.34 358
15348.51 335
15349.68 355
15350.85 418
15352.02 377
15353.20 357
15354.37 370
15355.54 369
15356.71 374
15357.88 349
15359.05 342
15360.22 341
15361.39 328
15362.57 300
15363.74 314
15364.91 324
15366.08 374
15367.25 326
15368.42 342
15369.59 345
15370.77 301
15371.94 336
15373.11 367
15374.28 312
15375.45 331
15376.63 348
15377.80 336
15378.97 347
15380.14 369
15381.31 342
15382.49 313
15383.66 327
15384.83 339
15386.00 413
15387.17 349
15388.35 337
15389.52 379
15390.69 315
15391.86 321
15393.04 316
15394.21 352
15395.38 343
15396.55 346
15397.73 308
15398.90 355
15400.07 348
15401.25 354
15402.42 298
15403.59 318
15404.76 348
15405.94 342
15407.11 378
15408.28 346
15409.46 341
15410.63 327
15411.80 324
15412.98 318
15414.15 376
15415.32 354
15416.50 328
15417.67 334
15418.84 348
15420.02 359
15421.19 345
15422.36 333
15423.54 352
15424.71 379
15425.89 335
15427.06 347
15428.23 331
15429.41 323
15430.58 337
15431.76 314
15432.93 309
15434.10 359
15435.28 318
15436.45 346
15437.63 321
15438.80 367
15439.97 339
15441.15 328
15442.32 332
15443.50 359
15444.67 350
15445.85 318
15447.02 331
15448.20 339
15449.37 376
15450.55 357
15451.72 323
15452.89 298
15454.07 348
15455.24 325
15456.42 335
15457.59 339
15458.77 345
15459.94 343
15461.12 370
15462.30 337
15463.47 343
15464.65 291
15465.82 365
15467.00 401
15468.17 325
15469.35 377
15470.52 378
15471.70 325
15472.87 340
15474.05 383
15475.22 331
15476.40 323
15477.58 344
15478.75 322
15479.93 327
15481.10 331
15482.28 340
15483.46 313
15484.63 332
15485.81 321
15486.98 357
15488.16 369
15489.34 362
15490.51 325
15491.69 318
15492.87 304
15494.04 309
15495.22 329
15496.39 327
15497.57 342
15498.75 367
15499.92 385
15501.10 337
15502.28 378
15503.45 355
15504.63 333
15505.81 359
15506.98 362
15508.16 361
15509.34 364
15510.52 358
15511.69 354
15512.87 316
15514.05 306
15515.22 322
15516.40 337
15517.58 323
15518.76 356
15519.93 345
15521.11 361
15522.29 332
15523.47 323
15524.64 368
15525.82 340
15527.00 344
15528.18 352
15529.35 329
15530.53 318
15531.71 316
15532.89 366
15534.07 355
15535.24 359
15536.42 374
15537.60 391
15538.78 376
15539.96 360
15541.13 341
15542.31 342
15543.49 346
15544.67 363
15545.85 358
15547.03 350
15548.20 364
15549.38 368
15550.56 368
15551.74 385
15552.92 383
15554.10 355
15555.28 335
15556.45 347
15557.63 408
15558.81 368
15559.99 346
15561.17 327
15562.35 340
15563.53 339
15564.71 381
15565.89 351
15567.07 358
15568.24 360
15569.42 356
15570.60 363
15571.78 396
15572.96 339
15574.14 371
15575.32 347
15576.50 407
15577.68 405
15578.86 364
15580.04 383
15581.22 413
15582.40 354
15583.58 360
15584.76 356
15585.94 375
15587.12 420
15588.30 413
15589.48 404
15590.66 362
15591.84 395
15593.02 432
15594.20 461
15595.38 407
15596.56 373
15597.74 391
15598.92 390
15600.10 381
15601.28 370
15602.46 414
15603.64 382
15604.82 406
15606.00 414
15607.18 389
15608.36 383
15609.55 443
15610.73 439
15611.91 399
15613.09 408
15614.27 409
15615.45 397
15616.63 420
15617.81 420
15618.99 422
15620.17 455
15621.36 400
15622.54 440
15623.72 440
15624.90 399
15626.08 411
15627.26 420
15628.44 375
15629.63 412
15630.81 406
15631.99 448
15633.17 437
15634.35 432
15635.53 444
15636.72 453
15637.90 500
15639.08 439
15640.26 411
15641.44 476
15642.63 469
15643.81 484
15644.99 470
15646.17 503
15647.35 462
15648.54 456
15649.72 465
15650.90 440
15652.08 437
15653.27 429
15654.45 440
15655.63 499
15656.81 495
15658.00 455
15659.18 470
15660.36 490
15661.54 476
15662.73 473
15663.91 509
15665.09 485
15666.28 491
15667.46 469
15668.64 482
15669.82 494
15671.01 489
15672.19 471
15673.37 536
15674.56 491
15675.74 485
15676.92 581
15678.11 490
15679.29 474
15680.47 493
15681.66 484
15682.84 470
15684.03 476
15685.21 502
15686.39 509
15687.58 509
15688.76 486
15689.94 512
15691.13 490
15692.31 449
15693.50 482
15694.68 498
15695.86 475
15697.05 495
15698.23 496
15699.42 520
15700.60 505
15701.78 504
15702.97 486
15704.15 544
15705.34 513
15706.52 543
15707.71 521
15708.89 541
15710.08 559
15711.26 562
15712.45 514
15713.63 520
15714.81 547
15716.00 607
15717.18 513
15718.37 558
15719.55 593
15720.74 573
15721.92 588
15723.11 550
15724.29 551
15725.48 584
15726.66 646
15727.85 588
15729.04 584
15730.22 589
15731.41 577
15732.59 580
15733.78 614
15734.96 541
15736.15 519
15737.33 575
15738.52 548
15739.71 590
15740.89 567
15742.08 562
15743.26 575
15744.45 596
15745.63 556
15746.82 557
15748.01 563
15749.19 539
15750.38 578
15751.56 573
15752.75 548
15753.94 522
15755.12 588
15756.31 607
15757.50 582
15758.68 593
15759.87 608
15761.06 575
15762.24 598
15763.43 577
15764.62 621
15765.80 565
15766.99 585
15768.18 645
15769.36 647
15770.55 612
15771.74 629
15772.92 593
15774.11 610
15775.30 563
15776.48 582
15777.67 571
15778.86 533
15780.05 602
15781.23 542
15782.42 499
15783.61 510
15784.80 519
15785.98 501
15787.17 479
15788.36 502
15789.55 484
15790.73 525
15791.92 521
15793.11 568
15794.30 581
15795.48 498
15796.67 506
15797.86 512
15799.05 512
15800.24 458
15801.42 467
15802.61 450
15803.80 466
15804.99 505
15806.18 490
15807.37 470
15808.55 514
15809.74 535
15810.93 483
15812.12 529
15813.31 485
15814.50 474
15815.68 502
15816.87 459
15818.06 487
15819.25 461
15820.44 449
15821.63 482
15822.82 437
15824.01 470
15825.19 473
15826.38 451
15827.57 429
15828.76 465
15829.95 448
15831.14 438
15832.33 443
15833.52 479
15834.71 497
15835.90 455
15837.09 412
15838.28 455
15839.47 450
15840.66 443
15841.84 444
15843.03 428
15844.22 419
15845.41 461
15846.60 472
15847.79 447
15848.98 498
15850.17 491
15851.36 482
15852.55 453
15853.74 470
15854.93 471
15856.12 478
15857.31 461
15858.50 470
15859.69 441
15860.88 450
15862.07 434
15863.26 436
15864.46 438
15865.65 398
15866.84 419
15868.03 443
15869.22 440
15870.41 409
15871.60 457
15872.79 451
15873.98 435
15875.17 458
15876.36 481
15877.55 466
15878.74 514
15879.94 456
15881.13 422
15882.32 444
15883.51 462
15884.70 432
15885.89 460
15887.08 472
15888.27 511
15889.46 474
15890.66 447
15891.85 442
15893.04 412
15894.23 426
15895.42 501
15896.61 475
15897.81 452
15899.00 462
15900.19 427
15901.38 440
15902.57 465
15903.76 418
15904.96 416
15906.15 456
15907.34 406
15908.53 381
15909.72 443
15910.92 434
15912.11 455
15913.30 424
15914.49 448
15915.69 432
15916.88 463
15918.07 442
15919.26 449
15920.46 443
15921.65 468
15922.84 429
15924.03 486
15925.23 483
15926.42 443
15927.61 451
15928.81 497
15930.00 453
15931.19 457
15932.38 431
15933.58 422
15934.77 450
15935.96 422
15937.16 510
15938.35 467
15939.54 445
15940.74 473
15941.93 460
15943.12 446
15944.32 445
15945.51 457
15946.70 393
15947.90 391
15949.09 403
15950.28 389
15951.48 406
15952.67 396
15953.87 432
15955.06 450
15956.25 398
15957.45 444
15958.64 443
15959.84 398
15961.03 405
15962.22 363
15963.42 431
15964.61 405
15965.81 362
15967.00 382
15968.19 389
15969.39 395
15970.58 364
15971.78 388
15972.97 417
15974.17 374
15975.36 353
15976.56 386
15977.75 392
15978.95 374
15980.14 401
15981.34 378
15982.53 386
15983.72 343
15984.92 352
15986.11 383
15987.31 354
15988.50 396
15989.70 376
15990.90 374
15992.09 381
15993.29 440
15994.48 380
15995.68 387
15996.87 370
15998.07 432
15999.26 377
16000.46 327
16001.65 322
16002.85 351
16004.05 374
16005.24 345
16006.44 362
16007.63 405
16008.83 328
16010.02 358
16011.22 350
16012.42 372
16013.61 343
16014.81 381
16016.00 399
16017.20 369
16018.40 363
16019.59 386
16020.79 366
16021.99 359
16023.18 366
16024.38 359
16025.58 387
16026.77 371
16027.97 351
16029.16 332
16030.36 375
16031.56 335
16032.76 325
16033.95 331
16035.15 316
16036.35 352
16037.54 308
16038.74 324
16039.94 327
16041.13 310
16042.33 306
16043.53 331
16044.73 318
16045.92 329
16047.12 343
16048.32 334
16049.51 352
16050.71 311
16051.91 378
16053.11 410
16054.30 373
16055.50 346
16056.70 340
16057.90 286
16059.10 315
16060.29 311
16061.49 348
16062.69 305
16063.89 330
16065.08 329
16066.28 341
16067.48 356
16068.68 332
16069.88 349
16071.07 345
16072.27 325
16073.47 342
16074.67 325
16075.87 338
16077.07 373
16078.26 343
16079.46 361
16080.66 359
16081.86 282
16083.06 310
16084.26 362
16085.46 320
16086.66 334
16087.85 309
16089.05 301
16090.25 320
16091.45 321
16092.65 306
16093.85 311
16095.05 340
16096.25 356
16097.45 388
16098.65 339
16099.84 311
16101.04 338
16102.24 372
16103.44 341
16104.64 305
16105.84 309
16107.04 317
16108.24 322
16109.44 339
16110.64 303
16111.84 305
16113.04 346
16114.24 313
16115.44 337
16116.64 318
16117.84 368
16119.04 344
16120.24 331
16121.44 332
16122.64 320
16123.84 341
16125.04 335
16126.24 293
16127.44 305
16128.64 332
16129.84 371
16131.04 370
16132.24 287
16133.44 296
16134.64 299
16135.84 295
16137.04 267
16138.25 286
16139.45 285
16140.65 303
16141.85 279
16143.05 293
16144.25 329
16145.45 300
16146.65 315
16147.85 313
16149.05 358
16150.25 318
16151.46 351
16152.66 314
16153.86 326
16155.06 289
16156.26 300
16157.46 331
16158.66 311
16159.87 275
16161.07 308
16162.27 299
16163.47 324
16164.67 320
16165.87 313
16167.08 323
16168.28 325
16169.48 310
16170.68 288
16171.88 303
16173.09 322
16174.29 346
16175.49 331
16176.69 323
16177.89 335
16179.10 292
16180.30 302
16181.50 296
16182.70 331
16183.91 339
16185.11 318
16186.31 299
16187.51 344
16188.72 320
16189.92 327
16191.12 299
16192.32 306
16193.53 324
16194.73 346
16195.93 315
16197.13 305
16198.34 338
16199.54 374
16200.74 351
16201.95 386
16203.15 364
16204.35 332
16205.56 319
16206.76 340
16207.96 403
16209.17 331
16210.37 345
16211.57 314
16212.78 308
16213.98 344
16215.18 341
16216.39 289
16217.59 340
16218.79 329
16220.00 328
16221.20 302
16222.41 344
16223.61 347
16224.81 329
16226.02 308
16227.22 350
16228.43 317
16229.63 345
16230.83 370
16232.04 327
16233.24 361
16234.45 338
16235.65 349
16236.86 349
16238.06 338
16239.26 316
16240.47 347
16241.67 327
16242.88 360
16244.08 325
16245.29 381
16246.49 409
16247.70 362
16248.90 375
16250.11 347
16251.31 345
16252.52 356
16253.72 360
16254.93 337
16256.13 355
16257.34 351
16258.54 366
16259.75 407
16260.95 384
16262.16 374
16263.36 398
16264.57 378
16265.77 343
16266.98 390
16268.19 407
16269.39 343
16270.60 348
16271.80 409
16273.01 407
16274.21 388
16275.42 364
16276.63 363
16277.83 388
16279.04 377
16280.24 402
16281.45 409
16282.66 401
16283.86 349
16285.07 356
16286.27 377
16287.48 436
16288.69 382
16289.89 360
16291.10 395
16292.31 362
16293.51 352
16294.72 404
16295.93 384
16297.13 376
16298.34 387
16299.55 441
16300.75 409
16301.96 396
16303.17 373
16304.37 400
16305.58 356
16306.79 407
16307.99 424
16309.20 427
16310.41 447
16311.62 404
16312.82 468
16314.03 409
16315.24 353
16316.44 387
16317.65 458
16318.86 413
16320.07 401
16321.27 408
16322.48 412
16323.69 408
16324.90 424
16326.10 391
16327.31 400
16328.52 405
16329.73 363
16330.94 412
16332.14 380
16333.35 373
16334.56 402
16335.77 354
16336.98 354
16338.18 369
16339.39 410
16340.60 354
16341.81 349
16343.02 359
16344.23 370
16345.43 339
16346.64 360
16347.85 346
16349.06 332
16350.27 334
16351.48 298
16352.69 323
16353.89 324
16355.10 304
16356.31 306
16357.52 311
16358.73 356
16359.94 353
16361.15 340
16362.36 307
16363.57 316
16364.77 331
16365.98 366
16367.19 329
16368.40 357
16369.61 331
16370.82 363
16372.03 366
16373.24 352
16374.45 315
16375.66 299
16376.87 350
16378.08 312
16379.29 335
16380.50 313
16381.71 333
16382.92 331
16384.13 333
16385.34 345
16386.55 346
16387.76 375
16388.97 344
16390.18 294
16391.39 296
16392.60 304
16393.81 297
16395.02 353
16396.23 354
16397.44 292
16398.65 307
16399.86 323
16401.07 296
16402.28 341
16403.49 311
16404.70 314
16405.91 297
16407.12 323
16408.33 301
16409.54 319
16410.76 324
16411.97 327
16413.18 316
16414.39 323
16415.60 342
16416.81 308
16418.02 322
16419.23 326
16420.44 314
16421.66 343
16422.87 326
16424.08 290
16425.29 343
16426.50 327
16427.71 313
16428.92 342
16430.14 310
16431.35 297
16432.56 331
16433.77 314
16434.98 347
16436.19 352
16437.41 322
16438.62 297
16439.83 300
16441.04 306
16442.25 322
16443.47 353
16444.68 327
16445.89 314
16447.10 346
16448.31 335
16449.53 360
16450.74 328
16451.95 333
16453.16 281
16454.38 302
16455.59 271
16456.80 316
16458.01 309
16459.23 275
16460.44 272
16461.65 291
16462.86 295
16464.08 302
16465.29 257
16466.50 296
16467.72 309
16468.93 321
16470.14 298
16471.35 283
16472.57 318
16473.78 313
16474.99 313
16476.21 270
16477.42 296
16478.63 312
16479.85 311
16481.06 324
16482.27 285
16483.49 280
16484.70 312
16485.92 321
16487.13 292
16488.34 308
16489.56 277
16490.77 329
16491.98 312
16493.20 309
16494.41 293
16495.63 318
16496.84 315
16498.05 294
16499.27 315
16500.48 316
16501.70 293
16502.91 318
16504.13 303
16505.34 280
16506.55 267
16507.77 295
16508.98 302
16510.20 297
16511.41 295
16512.63 267
16513.84 281
16515.06 294
16516.27 336
16517.49 286
16518.70 316
16519.92 314
16521.13 295
16522.35 298
16523.56 285
16524.78 299
16525.99 275
16527.21 324
16528.42 305
16529.64 274
16530.85 285
16532.07 280
16533.28 272
16534.50 255
16535.71 275
16536.93 267
16538.14 236
16539.36 253
16540.58 313
16541.79 295
16543.01 304
16544.22 284
16545.44 309
16546.65 297
16547.87 303
16549.09 291
16550.30 324
16551.52 286
16552.73 280
16553.95 292
16555.17 316
16556.38 298
16557.60 274
16558.82 263
16560.03 304
16561.25 275
16562.46 300
16563.68 294
16564.90 304
16566.11 273
16567.33 275
16568.55 291
16569.76 295
16570.98 276
16572.20 247
16573.41 282
16574.63 305
16575.85 314
16577.07 288
16578.28 257
16579.50 287
16580.72 287
16581.93 254
16583.15 292
16584.37 281
16585.59 342
16586.80 311
16588.02 257
16589.24 263
16590.46 268
16591.67 262
16592.89 271
16594.11 301
16595.33 322
16596.54 309
16597.76 308
16598.98 315
16600.20 297
16601.41 288
16602.63 298
16603.85 289
16605.07 294
16606.29 299
16607.50 305
16608.72 259
16609.94 288
16611.16 313
16612.38 284
16613.60 327
16614.81 266
16616.03 286
16617.25 237
16618.47 253
16619.69 252
16620.91 321
16622.13 282
16623.34 282
16624.56 282
16625.78 268
16627.00 280
16628.22 261
16629.44 276
16630.66 279
16631.88 292
16633.10 253
16634.31 331
16635.53 271
16636.75 278
16637.97 249
16639.19 307
16640.41 265
16641.63 246
16642.85 258
16644.07 267
16645.29 274
16646.51 271
16647.73 297
16648.95 266
16650.17 267
16651.39 262
16652.61 265
16653.83 305
16655.05 293
16656.27 278
16657.49 286
16658.71 292
16659.93 266
16661.15 276
16662.37 265
16663.59 251
16664.81 254
16666.03 255
16667.25 242
16668.47 285
16669.69 269
16670.91 259
16672.13 270
16673.35 274
16674.57 283
16675.79 252
16677.01 253
16678.23 259
16679.45 261
16680.67 288
16681.89 238
16683.12 285
16684.34 238
16685.56 237
16686.78 240
16688.00 269
16689.22 278
16690.44 260
16691.66 247
16692.88 236
16694.11 288
16695.33 312
16696.55 266
16697.77 242
16698.99 277
16700.21 233
16701.43 255
16702.66 240
16703.88 270
16705.10 238
16706.32 258
16707.54 287
16708.77 265
16709.99 266
16711.21 281
16712.43 273
16713.65 255
16714.87 256
16716.10 258
16717.32 289
16718.54 272
16719.76 224
16720.99 241
16722.21 251
16723.43 254
16724.65 258
16725.88 243
16727.10 278
16728.32 263
16729.54 269
16730.77 275
16731.99 274
16733.21 292
16734.43 262
16735.66 267
16736.88 256
16738.10 261
16739.33 252
16740.55 319
16741.77 280
16742.99 244
16744.22 260
16745.44 282
16746.66 266
16747.89 253
16749.11 214
16750.33 265
16751.56 295
16752.78 295
16754.00 256
16755.23 280
16756.45 304
16757.68 266
16758.90 265
16760.12 266
16761.35 255
16762.57 253
16763.79 261
16765.02 272
16766.24 250
16767.47 269
16768.69 319
16769.91 248
16771.14 258
16772.36 269
16773.59 254
16774.81 266
16776.04 241
16777.26 257
16778.48 257
16779.71 290
16780.93 272
16782.16 264
16783.38 254
16784.61 253
16785.83 247
16787.06 270
16788.28 271
16789.51 264
16790.73 280
16791.96 260
16793.18 278
16794.41 252
16795.63 261
16796.86 262
16798.08 258
16799.31 250
16800.53 276
16801.76 266
16802.98 251
16804.21 289
16805.43 250
16806.66 306
16807.88 232
16809.11 248
16810.33 242
16811.56 235
16812.79 243
16814.01 257
16815.24 235
16816.46 247
16817.69 234
16818.91 279
16820.14 280
16821.37 253
16822.59 246
16823.82 260
16825.04 276
16826.27 274
16827.50 274
16828.72 279
16829.95 249
16831.18 268
16832.40 267
16833.63 263
16834.86 254
16836.08 314
16837.31 295
16838.53 297
16839.76 271
16840.99 270
16842.21 248
16843.44 253
16844.67 253
16845.90 285
16847.12 299
16848.35 282
16849.58 291
16850.80 284
16852.03 265
16853.26 276
16854.48 289
16855.71 268
16856.94 307
16858.17 303
16859.39 324
16860.62 303
16861.85 288
16863.08 313
16864.30 285
16865.53 317
16866.76 329
16867.99 330
16869.21 332
16870.44 284
16871.67 244
16872.90 296
16874.13 305
16875.35 336
16876.58 320
16877.81 338
16879.04 308
16880.27 346
16881.49 309
16882.72 329
16883.95 284
16885.18 279
16886.41 331
16887.64 331
16888.86 327
16890.09 328
16891.32 325
16892.55 375
16893.78 333
16895.01 374
16896.24 338
16897.46 348
16898.69 341
16899.92 337
16901.15 348
16902.38 317
16903.61 330
16904.84 324
16906.07 316
16907.30 315
16908.53 327
16909.75 325
16910.98 322
16912.21 303
16913.44 338
16914.67 320
16915.90 329
16917.13 312
16918.36 327
16919.59 315
16920.82 325
16922.05 312
16923.28 295
16924.51 310
16925.74 316
16926.97 292
16928.20 308
16929.43 309
16930.66 320
16931.89 296
16933.12 293
16934.35 299
16935.58 287
16936.81 289
16938.04 285
16939.27 287
16940.50 301
16941.73 281
16942.96 302
16944.19 326
16945.42 296
16946.65 262
16947.88 289
16949.11 280
16950.34 231
16951.57 297
16952.80 299
16954.04 311
16955.27 280
16956.50 273
16957.73 273
16958.96 262
16960.19 267
16961.42 275
16962.65 281
16963.88 291
16965.11 276
16966.35 247
16967.58 267
16968.81 273
16970.04 269
16971.27 258
16972.50 254
16973.73 233
16974.97 247
16976.20 281
16977.43 271
16978.66 302
16979.89 289
16981.12 256
16982.36 248
16983.59 269
16984.82 276
16986.05 282
16987.28 288
16988.52 279
16989.75 273
16990.98 245
16992.21 296
16993.45 281
16994.68 304
16995.91 271
16997.14 244
16998.37 289
16999.61 269
17000.84 310
17002.07 264
17003.31 274
17004.54 273
17005.77 293
17007.00 287
17008.24 299
17009.47 273
17010.70 271
17011.93 268
17013.17 285
17014.40 286
17015.63 265
17016.87 236
17018.10 272
17019.33 286
17020.57 270
17021.80 266
17023.03 264
17024.27 244
17025.50 284
17026.73 266
17027.97 300
17029.20 258
17030.43 262
17031.67 265
17032.90 306
17034.14 261
17035.37 273
17036.60 268
17037.84 258
17039.07 247
17040.30 255
17041.54 270
17042.77 271
17044.01 275
17045.24 310
17046.47 281
17047.71 264
17048.94 246
17050.18 253
17051.41 259
17052.65 233
17053.88 221
17055.12 234
17056.35 255
17057.58 198
17058.82 229
17060.05 268
17061.29 278
17062.52 248
17063.76 237
17064.99 239
17066.23 234
17067.46 225
17068.70 222
17069.93 248
17071.17 255
17072.40 238
17073.64 267
17074.87 248
17076.11 233
17077.34 246
17078.58 257
17079.81 240
17081.05 267
17082.29 207
17083.52 237
17084.76 237
17085.99 224
17087.23 215
17088.46 221
17089.70 220
17090.94 252
17092.17 292
17093.41 243
17094.64 231
17095.88 211
17097.12 234
17098.35 255
17099.59 274
17100.82 270
17102.06 251
17103.30 267
17104.53 228
17105.77 242
17107.00 279
17108.24 239
17109.48 288
17110.71 248
17111.95 269
17113.19 234
17114.42 263
17115.66 224
17116.90 249
17118.13 263
17119.37 244
17120.61 242
17121.85 240
17123.08 226
17124.32 251
17125.56 217
17126.79 234
17128.03 222
17129.27 241
17130.50 233
17131.74 240
17132.98 254
17134.22 255
17135.45 226
17136.69 251
17137.93 271
17139.17 261
17140.40 253
17141.64 241
17142.88 226
17144.12 254
17145.36 251
17146.59 212
17147.83 251
17149.07 254
17150.31 232
17151.54 230
17152.78 233
17154.02 217
17155.26 207
17156.50 268
17157.74 239
17158.97 245
17160.21 230
17161.45 248
17162.69 259
17163.93 232
17165.17 211
17166.40 222
17167.64 232
17168.88 256
17170.12 228
17171.36 208
17172.60 209
17173.84 214
17175.08 246
17176.31 272
17177.55 265
17178.79 245
17180.03 228
17181.27 245
17182.51 233
17183.75 253
17184.99 224
17186.23 247
17187.47 247
17188.71 246
17189.94 220
17191.18 219
17192.42 251
17193.66 212
17194.90 197
17196.14 194
17197.38 237
17198.62 229
17199.86 244
17201.10 242
17202.34 242
17203.58 242
17204.82 229
17206.06 252
17207.30 230
17208.54 240
17209.78 240
17211.02 202
17212.26 245
17213.50 245
17214.74 239
17215.98 249
17217.22 238
17218.46 254
17219.70 205
17220.94 229
17222.18 238
17223.43 227
17224.67 240
17225.91 226
17227.15 239
17228.39 249
17229.63 207
17230.87 209
17232.11 216
17233.35 276
17234.59 230
17235.83 269
17237.08 250
17238.32 223
17239.56 255
17240.80 224
17242.04 216
17243.28 231
17244.52 222
17245.76 229
17247.01 224
17248.25 235
17249.49 222
17250.73 211
17251.97 212
17253.21 231
17254.46 234
17255.70 234
17256.94 231
17258.18 202
17259.42 247
17260.66 222
17261.91 216
17263.15 213
17264.39 229
17265.63 270
17266.87 237
17268.12 244
17269.36 232
17270.60 225
17271.84 213
17273.09 218
17274.33 238
17275.57 262
17276.81 220
17278.06 222
17279.30 215
17280.54 220
17281.78 214
17283.03 241
17284.27 236
17285.51 253
17286.76 217
17288.00 224
17289.24 224
17290.48 235
17291.73 257
17292.97 248
17294.21 229
17295.46 219
17296.70 224
17297.94 205
17299.19 221
17300.43 196
17301.67 175
17302.92 211
17304.16 262
17305.40 234
17306.65 204
17307.89 189
17309.14 236
17310.38 207
17311.62 249
17312.87 222
17314.11 238
17315.35 220
17316.60 214
17317.84 229
17319.09 233
17320.33 231
17321.58 228
17322.82 213
17324.06 227
17325.31 247
17326.55 230
17327.80 201
17329.04 191
17330.29 224
17331.53 241
17332.77 207
17334.02 223
17335.26 212
17336.51 199
17337.75 225
17339.00 200
17340.24 207
17341.49 225
17342.73 224
17343.98 202
17345.22 212
17346.47 225
17347.71 219
17348.96 233
17350.20 213
17351.45 226
17352.69 233
17353.94 219
17355.18 240
17356.43 232
17357.68 220
17358.92 216
17360.17 211
17361.41 258
17362.66 260
17363.90 222
17365.15 214
17366.39 241
17367.64 217
17368.89 199
17370.13 170
17371.38 225
17372.62 221
17373.87 249
17375.12 211
17376.36 216
17377.61 229
17378.85 216
17380.10 240
17381.35 242
17382.59 254
17383.84 255
17385.09 225
17386.33 199
17387.58 234
17388.83 253
17390.07 268
17391.32 186
17392.57 215
17393.81 223
17395.06 211
17396.31 216
17397.55 213
17398.80 213
17400.05 252
17401.29 228
17402.54 232
17403.79 224
17405.04 260
17406.28 240
17407.53 238
17408.78 208
17410.02 215
17411.27 236
17412.52 236
17413.77 213
17415.01 213
17416.26 193
17417.51 227
17418.76 233
17420.00 202
17421.25 196
17422.50 221
17423.75 257
17425.00 227
17426.24 203
17427.49 234
17428.74 245
17429.99 218
17431.24 175
17432.48 185
17433.73 203
17434.98 177
17436.23 174
17437.48 228
17438.73 249
17439.97 207
17441.22 200
17442.47 194
17443.72 212
17444.97 211
17446.22 204
17447.47 211
17448.71 212
17449.96 241
17451.21 237
17452.46 200
17453.71 216
17454.96 200
17456.21 208
17457.46 208
17458.71 229
17459.95 225
17461.20 196
17462.45 224
17463.70 217
17464.95 207
17466.20 230
17467.45 260
17468.70 234
17469.95 221
17471.20 237
17472.45 224
17473.70 216
17474.95 224
17476.20 242
17477.45 240
17478.70 243
17479.95 214
17481.20 240
17482.45 259
17483.70 253
17484.95 235
17486.20 201
17487.45 228
17488.70 231
17489.95 207
17491.20 213
17492.45 213
17493.70 220
17494.95 239
17496.20 223
17497.45 191
17498.70 242
17499.95 204
17501.20 216
17502.45 218
17503.70 196
17504.95 202
17506.20 247
17507.46 232
17508.71 229
17509.96 245
17511.21 201
17512.46 214
17513.71 242
17514.96 235
17516.21 230
17517.46 224
17518.71 215
17519.97 188
17521.22 202
17522.47 216
17523.72 235
17524.97 230
17526.22 248
17527.47 239
17528.73 221
17529.98 232
17531.23 230
17532.48 201
17533.73 225
17534.99 218
17536.24 211
17537.49 205
17538.74 209
17539.99 256
17541.25 261
17542.50 226
17543.75 245
17545.00 233
17546.25 225
17547.51 237
17548.76 240
17550.01 226
17551.26 226
17552.52 217
17553.77 214
17555.02 215
17556.27 206
17557.53 214
17558.78 218
17560.03 215
17561.28 235
17562.54 201
17563.79 226
17565.04 234
17566.30 214
17567.55 224
17568.80 221
17570.05 227
17571.31 202
17572.56 248
17573.81 242
17575.07 250
17576.32 221
17577.57 207
17578.83 210
17580.08 213
17581.33 228
17582.59 239
17583.84 217
17585.10 213
17586.35 225
17587.60 205
17588.86 213
17590.11 232
17591.36 192
17592.62 195
17593.87 189
17595.13 230
17596.38 248
17597.63 213
17598.89 197
17600.14 243
17601.40 223
17602.65 209
17603.90 226
17605.16 234
17606.41 204
17607.67 213
17608.92 236
17610.18 234
17611.43 238
17612.69 225
17613.94 227
17615.20 191
17616.45 244
17617.71 228
17618.96 207
17620.21 231
17621.47 239
17622.72 234
17623.98 184
17625.23 238
17626.49 227
17627.75 240
17629.00 210
17630.26 209
17631.51 215
17632.77 196
17634.02 205
17635.28 237
17636.53 226
17637.79 219
17639.04 211
17640.30 224
17641.55 243
17642.81 220
17644.07 243
17645.32 243
17646.58 274
17647.83 221
17649.09 201
17650.35 221
17651.60 218
17652.86 218
17654.11 201
17655.37 228
17656.63 180
17657.88 204
17659.14 250
17660.39 229
17661.65 209
17662.91 206
17664.16 246
17665.42 218
17666.68 223
17667.93 196
17669.19 227
17670.45 216
17671.70 188
17672.96 199
17674.22 196
17675.47 185
17676.73 215
17677.99 198
17679.24 235
17680.50 223
17681.76 195
17683.02 190
17684.27 207
17685.53 214
17686.79 245
17688.05 206
17689.30 193
17690.56 221
17691.82 206
17693.07 240
17694.33 218
17695.59 201
17696.85 210
17698.11 239
17699.36 239
17700.62 209
17701.88 185
17703.14 196
17704.39 199
17705.65 205
17706.91 192
17708.17 217
17709.43 210
17710.68 207
17711.94 191
17713.20 195
17714.46 213
17715.72 241
17716.98 235
17718.23 234
17719.49 224
17720.75 209
17722.01 211
17723.27 208
17724.53 215
17725.79 197
17727.04 200
17728.30 183
17729.56 213
17730.82 231
17732.08 179
17733.34 200
17734.60 194
17735.86 195
17737.12 211
17738.37 234
17739.63 206
17740.89 199
17742.15 214
17743.41 228
17744.67 228
17745.93 224
17747.19 185
17748.45 208
17749.71 216
17750.97 214
17752.23 185
17753.49 155
17754.75 204
17756.01 185
17757.27 169
17758.53 180
17759.79 218
17761.05 213
17762.31 213
17763.57 191
17764.83 190
17766.09 232
17767.35 212
17768.61 202
17769.87 218
17771.13 226
17772.39 246
17773.65 239
17774.91 262
17776.17 193
17777.43 197
17778.69 222
17779.95 225
17781.21 205
17782.47 166
17783.73 199
17784.99 205
17786.25 191
17787.51 204
17788.78 233
17790.04 186
17791.30 229
17792.56 200
17793.82 211
17795.08 184
17796.34 207
17797.60 207
17798.86 218
17800.13 217
17801.39 239
17802.65 204
17803.91 204
17805.17 190
17806.43 214
17807.69 193
17808.96 220
17810.22 207
17811.48 186
17812.74 199
17814.00 217
17815.26 232
17816.53 199
17817.79 210
17819.05 189
17820.31 187
17821.57 180
17822.84 204
17824.10 211
17825.36 191
17826.62 196
17827.89 213
17829.15 182
17830.41 173
17831.67 215
17832.93 181
17834.20 222
17835.46 230
17836.72 193
17837.99 189
17839.25 196
17840.51 200
17841.77 186
17843.04 239
17844.30 210
17845.56 194
17846.82 193
17848.09 203
17849.35 202
17850.61 244
17851.88 223
17853.14 186
17854.40 204
17855.67 165
17856.93 169
17858.19 186
17859.46 198
17860.72 193
17861.98 194
17863.25 220
17864.51 197
17865.77 179
17867.04 167
17868.30 180
17869.57 181
17870.83 204
17872.09 194
17873.36 184
17874.62 229
17875.89 208
17877.15 186
17878.41 210
17879.68 187
17880.94 205
17882.21 182
17883.47 206
17884.73 205
17886.00 209
17887.26 211
17888.53 201
17889.79 190
17891.06 193
17892.32 194
17893.59 199
17894.85 194
17896.12 180
17897.38 226
17898.65 259
17899.91 238
17901.17 221
17902.44 208
17903.70 215
17904.97 207
17906.23 196
17907.50 200
17908.77 215
17910.03 212
17911.30 211
17912.56 201
17913.83 168
17915.09 224
17916.36 195
17917.62 206
17918.89 204
17920.15 188
17921.42 209
17922.68 215
17923.95 211
17925.22 201
17926.48 212
17927.75 209
17929.01 219
17930.28 211
17931.55 183
17932.81 189
17934.08 194
17935.34 180
17936.61 218
17937.88 217
17939.14 188
17940.41 213
17941.68 189
17942.94 196
17944.21 201
17945.47 241
17946.74 229
17948.01 211
17949.27 205
17950.54 198
17951.81 194
17953.07 173
17954.34 209
17955.61 234
17956.87 206
17958.14 211
17959.41 236
17960.68 190
17961.94 191
17963.21 174
17964.48 180
17965.74 162
17967.01 218
17968.28 213
17969.55 187
17970.81 178
17972.08 209
17973.35 210
17974.62 188
17975.88 191
17977.15 164
17978.42 182
17979.69 176
17980.95 210
17982.22 239
17983.49 186
17984.76 225
17986.03 222
17987.29 189
17988.56 163
17989.83 202
17991.10 213
17992.37 227
17993.63 183
17994.90 226
17996.17 201
17997.44 244
17998.71 241
17999.98 168
18001.24 189
18002.51 201
18003.78 224
18005.05 198
18006.32 187
18007.59 210
18008.86 217
18010.12 218
18011.39 229
18012.66 207
18013.93 198
18015.20 214
18016.47 214
18017.74 205
18019.01 215
18020.28 199
18021.54 185
18022.81 169
18024.08 186
18025.35 217
18026.62 199
18027.89 217
18029.16 185
18030.43 191
18031.70 207
18032.97 171
18034.24 175
18035.51 178
18036.78 179
18038.05 193
18039.32 187
18040.59 167
18041.86 215
18043.13 196
18044.40 173
18045.67 186
18046.94 192
18048.21 171
18049.48 174
18050.75 173
18052.02 168
18053.29 180
18054.56 179
18055.83 244
18057.10 251
18058.37 204
18059.64 175
18060.91 186
18062.18 215
18063.45 208
18064.72 200
18065.99 184
18067.26 174
18068.54 201
18069.81 211
18071.08 169
18072.35 181
18073.62 188
18074.89 220
18076.16 201
18077.43 188
18078.70 203
18079.97 198
18081.25 203
18082.52 199
18083.79 177
18085.06 197
18086.33 251
18087.60 204
18088.87 180
18090.15 179
18091.42 178
18092.69 205
18093.96 183
18095.23 202
18096.50 170
18097.78 191
18099.05 210
18100.32 225
18101.59 197
18102.86 192
18104.14 189
18105.41 186
18106.68 174
18107.95 218
18109.23 209
18110.50 227
18111.77 200
18113.04 201
18114.31 228
18115.59 198
18116.86 213
18118.13 215
18119.40 179
18120.68 208
18121.95 218
18123.22 183
18124.50 195
18125.77 252
18127.04 218
18128.31 187
18129.59 189
18130.86 192
18132.13 189
18133.41 206
18134.68 221
18135.95 177
18137.23 190
18138.50 221
18139.77 233
18141.05 177
18142.32 191
18143.59 181
18144.87 175
18146.14 219
18147.41 199
18148.69 169
18149.96 202
18151.23 182
18152.51 161
18153.78 176
18155.06 187
18156.33 216
18157.60 214
18158.88 205
18160.15 186
18161.43 219
18162.70 228
18163.97 166
18165.25 196
18166.52 175
18167.80 199
18169.07 196
18170.35 191
18171.62 174
18172.90 219
18174.17 205
18175.44 172
18176.72 180
18177.99 164
18179.27 169
18180.54 180
18181.82 178
18183.09 193
18184.37 197
18185.64 215
18186.92 203
18188.19 214
18189.47 190
18190.74 199
18192.02 210
18193.29 182
18194.57 156
18195.84 175
18197.12 184
18198.39 209
18199.67 180
18200.95 203
18202.22 195
18203.50 200
18204.77 198
18206.05 175
18207.32 175
18208.60 185
18209.88 197
18211.15 184
18212.43 184
18213.70 218
18214.98 202
18216.26 197
18217.53 185
18218.81 199
18220.08 206
18221.36 218
18222.64 180
18223.91 177
18225.19 218
18226.47 195
18227.74 182
18229.02 229
18230.29 238
18231.57 229
18232.85 184
18234.12 202
18235.40 197
18236.68 241
18237.95 209
18239.23 223
18240.51 176
18241.79 203
18243.06 225
18244.34 207
18245.62 197
18246.89 198
18248.17 214
18249.45 227
18250.73 192
18252.00 217
18253.28 197
18254.56 206
18255.83 195
18257.11 182
18258.39 191
18259.67 183
18260.94 196
18262.22 176
18263.50 179
18264.78 166
18266.06 182
18267.33 171
18268.61 199
18269.89 207
18271.17 219
18272.45 203
18273.72 204
18275.00 193
18276.28 201
18277.56 186
18278.84 192
18280.11 227
18281.39 188
18282.67 201
18283.95 208
18285.23 196
18286.51 189
18287.78 216
18289.06 183
18290.34 173
18291.62 173
18292.90 190
18294.18 195
18295.46 190
18296.74 198
18298.01 193
18299.29 193
18300.57 212
18301.85 187
18303.13 190
18304.41 205
18305.69 208
18306.97 203
18308.25 172
18309.53 182
18310.81 178
18312.09 200
18313.37 176
18314.64 184
18315.92 199
18317.20 234
18318.48 205
18319.76 174
18321.04 224
18322.32 185
18323.60 180
18324.88 208
18326.16 184
18327.44 219
18328.72 209
18330.00 210
18331.28 225
18332.56 229
18333.84 175
18335.12 176
18336.40 209
18337.68 212
18338.96 182
18340.24 190
18341.52 206
18342.80 218
18344.09 213
18345.37 185
18346.65 193
18347.93 195
18349.21 181
18350.49 163
18351.77 196
18353.05 191
18354.33 219
18355.61 218
18356.89 187
18358.17 213
18359.46 191
18360.74 175
18362.02 213
18363.30 209
18364.58 237
18365.86 209
18367.14 216
18368.42 219
18369.71 212
18370.99 220
18372.27 185
18373.55 188
18374.83 184
18376.11 239
18377.39 177
18378.68 166
18379.96 205
18381.24 194
18382.52 208
18383.80 210
18385.09 174
18386.37 204
18387.65 188
18388.93 190
18390.21 179
18391.50 206
18392.78 245
18394.06 198
18395.34 189
18396.63 188
18397.91 174
18399.19 193
18400.47 166
18401.76 190
18403.04 186
18404.32 206
18405.60 228
18406.89 200
18408.17 194
18409.45 207
18410.73 181
18412.02 220
18413.30 208
18414.58 176
18415.87 206
18417.15 200
18418.43 222
18419.72 190
18421.00 207
18422.28 224
18423.57 208
18424.85 184
18426.13 192
18427.42 184
18428.70 181
18429.98 203
18431.27 195
18432.55 183
18433.83 200
18435.12 203
18436.40 209
18437.68 182
18438.97 177
18440.25 187
18441.54 194
18442.82 197
18444.10 211
18445.39 194
18446.67 243
18447.96 225
18449.24 189
18450.53 178
18451.81 197
18453.09 177
18454.38 143
18455.66 185
18456.95 204
18458.23 169
18459.52 178
18460.80 191
18462.09 171
18463.37 207
18464.65 176
18465.94 208
18467.22 187
18468.51 184
18469.79 220
18471.08 197
18472.36 192
18473.65 177
18474.93 191
18476.22 191
18477.50 177
18478.79 178
18480.08 152
18481.36 156
18482.65 169
18483.93 160
18485.22 179
18486.50 180
18487.79 192
18489.07 189
18490.36 171
18491.64 206
18492.93 183
18494.22 169
18495.50 215
18496.79 219
18498.07 197
18499.36 216
18500.65 197
18501.93 199
18503.22 170
18504.50 184
18505.79 183
18507.08 166
18508.36 178
18509.65 191
18510.94 189
18512.22 193
18513.51 178
18514.80 175
18516.08 172
18517.37 177
18518.65 195
18519.94 182
18521.23 194
18522.51 191
18523.80 205
18525.09 167
18526.38 162
18527.66 235
18528.95 193
18530.24 195
18531.52 195
18532.81 190
18534.10 153
18535.39 189
18536.67 206
18537.96 184
18539.25 189
18540.53 173
18541.82 171
18543.11 177
18544.40 174
18545.68 189
18546.97 173
18548.26 198
18549.55 200
18550.84 185
18552.12 203
18553.41 178
18554.70 189
18555.99 188
18557.27 179
18558.56 183
18559.85 177
18561.14 164
18562.43 173
18563.72 206
18565.00 204
18566.29 196
18567.58 173
18568.87 187
18570.16 202
18571.45 212
18572.73 214
18574.02 190
18575.31 200
18576.60 231
18577.89 222
18579.18 202
18580.47 210
18581.75 200
18583.04 191
18584.33 193
18585.62 202
18586.91 190
18588.20 198
18589.49 226
18590.78 190
18592.07 187
18593.36 190
18594.65 246
18595.93 249
18597.22 188
18598.51 214
18599.80 198
18601.09 205
18602.38 208
18603.67 187
18604.96 207
18606.25 212
18607.54 215
18608.83 257
18610.12 225
18611.41 242
18612.70 198
18613.99 192
18615.28 233
18616.57 214
18617.86 233
18619.15 188
18620.44 206
18621.73 216
18623.02 220
18624.31 232
18625.60 224
18626.89 214
18628.18 241
18629.47 207
18630.76 238
18632.05 204
18633.34 222
18634.64 205
18635.93 200
18637.22 218
18638.51 231
18639.80 210
18641.09 225
18642.38 187
18643.67 182
18644.96 221
18646.25 201
18647.54 229
18648.84 221
18650.13 201
18651.42 189
18652.71 211
18654.00 223
18655.29 196
18656.58 194
18657.88 199
18659.17 177
18660.46 188
18661.75 214
18663.04 197
18664.33 205
18665.63 204
18666.92 248
18668.21 179
18669.50 185
18670.79 158
18672.08 182
18673.38 224
18674.67 227
18675.96 225
18677.25 219
18678.55 187
18679.84 211
18681.13 202
18682.42 186
18683.71 212
18685.01 185
18686.30 222
18687.59 218
18688.88 225
18690.18 222
18691.47 196
18692.76 188
18694.06 200
18695.35 192
18696.64 201
18697.93 190
18699.23 187
18700.52 219
18701.81 202
18703.11 194
18704.40 205
18705.69 231
18706.99 206
18708.28 202
18709.57 180
18710.86 215
18712.16 197
18713.45 212
18714.75 208
18716.04 215
18717.33 180
18718.63 184
18719.92 176
18721.21 197
18722.51 176
18723.80 198
18725.09 186
18726.39 184
18727.68 180
18728.98 175
18730.27 203
18731.56 196
18732.86 172
18734.15 180
18735.45 171
18736.74 178
18738.04 214
18739.33 179
18740.62 200
18741.92 184
18743.21 181
18744.51 204
18745.80 167
18747.10 166
18748.39 196
18749.69 190
18750.98 198
18752.27 183
18753.57 187
18754.86 208
18756.16 166
18757.45 184
18758.75 186
18760.04 193
18761.34 174
18762.63 181
18763.93 187
18765.23 174
18766.52 188
18767.82 156
18769.11 168
18770.41 204
18771.70 177
18773.00 194
18774.29 201
18775.59 183
18776.88 182
18778.18 207
18779.48 214
18780.77 189
18782.07 186
18783.36 178
18784.66 180
18785.95 168
18787.25 184
18788.55 177
18789.84 192
18791.14 176
18792.43 160
18793.73 154
18795.03 165
18796.32 171
18797.62 164
18798.92 191
18800.21 210
18801.51 202
18802.81 218
18804.10 197
18805.40 176
18806.70 196
18807.99 196
18809.29 175
18810.59 206
18811.88 204
18813.18 191
18814.48 138
18815.77 177
18817.07 193
18818.37 207
18819.66 195
18820.96 165
18822.26 186
18823.56 186
18824.85 189
18826.15 186
18827.45 164
18828.75 154
18830.04 194
18831.34 183
18832.64 181
18833.94 182
18835.23 194
18836.53 214
18837.83 201
18839.13 173
18840.42 172
18841.72 214
18843.02 175
18844.32 182
18845.62 179
18846.91 162
18848.21 192
18849.51 176
18850.81 182
18852.11 190
18853.40 188
18854.70 189
18856.00 197
18857.30 194
18858.60 139
18859.90 141
18861.20 191
18862.49 186
18863.79 168
18865.09 174
18866.39 165
18867.69 179
18868.99 194
18870.29 192
18871.59 186
18872.88 176
18874.18 175
18875.48 190
18876.78 183
18878.08 172
18879.38 195
18880.68 206
18881.98 187
18883.28 164
18884.58 154
18885.88 163
18887.18 178
18888.47 182
18889.77 158
18891.07 171
18892.37 187
18893.67 159
18894.97 189
18896.27 172
18897.57 175
18898.87 172
18900.17 212
18901.47 175
18902.77 144
18904.07 191
18905.37 181
18906.67 170
18907.97 174
18909.27 166
18910.57 159
18911.87 176
18913.17 173
18914.47 162
18915.77 179
18917.07 187
18918.38 172
18919.68 184
18920.98 181
18922.28 201
18923.58 163
18924.88 155
18926.18 193
18927.48 161
18928.78 183
18930.08 185
18931.38 198
18932.68 138
18933.98 178
18935.29 187
18936.59 201
18937.89 160
18939.19 171
18940.49 157
18941.79 174
18943.09 192
18944.39 165
18945.70 170
18947.00 203
18948.30 185
18949.60 186
18950.90 161
18952.20 184
18953.51 172
18954.81 204
18956.11 154
18957.41 163
18958.71 193
18960.02 185
18961.32 185
18962.62 179
18963.92 172
18965.22 204
18966.53 194
18967.83 171
18969.13 170
18970.43 203
18971.73 158
18973.04 152
18974.34 182
18975.64 185
18976.94 183
18978.25 195
18979.55 171
18980.85 163
18982.16 163
18983.46 188
18984.76 169
18986.06 184
18987.37 183
18988.67 152
18989.97 148
18991.28 141
18992.58 164
18993.88 163
18995.18 163
18996.49 156
18997.79 181
18999.09 149
19000.40 147
19001.70 179
19003.00 162
19004.31 174
19005.61 185
19006.92 199
19008.22 190
19009.52 185
19010.83 158
19012.13 156
19013.43 153
19014.74 158
19016.04 177
19017.35 192
19018.65 198
19019.95 164
19021.26 163
19022.56 169
19023.87 143
19025.17 173
19026.47 210
19027.78 189
19029.08 179
19030.39 135
19031.69 149
19033.00 161
19034.30 196
19035.61 198
19036.91 193
19038.21 195
19039.52 172
19040.82 195
19042.13 208
19043.43 193
19044.74 182
19046.04 186
19047.35 163
19048.65 177
19049.96 172
19051.26 191
19052.57 217
19053.87 172
19055.18 167
19056.48 175
19057.79 183
19059.09 201
19060.40 184
19061.71 171
19063.01 189
19064.32 173
19065.62 175
19066.93 211
19068.23 175
19069.54 169
19070.85 158
19072.15 181
19073.46 214
19074.76 150
19076.07 181
19077.37 225
19078.68 179
19079.99 161
19081.29 185
19082.60 160
19083.91 171
19085.21 174
19086.52 194
19087.82 178
19089.13 172
19090.44 171
19091.74 162
19093.05 167
19094.36 163
19095.66 193
19096.97 153
19098.28 176
19099.58 187
19100.89 170
19102.20 177
19103.50 191
19104.81 140
19106.12 156
19107.42 182
19108.73 177
19110.04 176
19111.35 178
19112.65 190
19113.96 185
19115.27 165
19116.58 179
19117.88 196
19119.19 185
19120.50 160
19121.81 179
19123.11 183
19124.42 177
19125.73 169
19127.04 150
19128.34 153
19129.65 181
19130.96 177
19132.27 149
19133.57 135
19134.88 155
19136.19 157
19137.50 179
19138.81 155
19140.12 177
19141.42 174
19142.73 177
19144.04 196
19145.35 179
19146.66 144
19147.97 169
19149.27 199
19150.58 191
19151.89 152
19153.20 163
19154.51 152
19155.82 140
19157.13 141
19158.43 179
19159.74 168
19161.05 167
19162.36 181
19163.67 183
19164.98 198
19166.29 183
19167.60 173
19168.91 167
19170.22 169
19171.52 178
19172.83 190
19174.14 170
19175.45 164
19176.76 185
19178.07 198
19179.38 165
19180.69 150
19182.00 161
19183.31 201
19184.62 172
19185.93 191
19187.24 130
19188.55 157
19189.86 167
19191.17 184
19192.48 169
19193.79 173
19195.10 195
19196.41 186
19197.72 202
19199.03 192
19200.34 178
19201.65 172
19202.96 192
19204.27 175
19205.58 222
19206.89 164
19208.20 142
19209.51 174
19210.82 172
19212.13 161
19213.44 180
19214.75 180
19216.06 149
19217.38 145
19218.69 148
19220.00 168
19221.31 170
19222.62 200
19223.93 181
19225.24 182
19226.55 180
19227.86 145
19229.17 164
19230.49 180
19231.80 169
19233.11 169
19234.42 160
19235.73 135
19237.04 172
19238.35 160
19239.67 171
19240.98 145
19242.29 174
19243.60 200
19244.91 174
19246.22 156
19247.54 168
19248.85 161
19250.16 165
19251.47 180
19252.78 145
19254.10 167
19255.41 147
19256.72 137
19258.03 198
19259.34 159
19260.66 194
19261.97 146
19263.28 148
19264.59 160
19265.91 146
19267.22 187
19268.53 151
19269.84 154
19271.16 189
19272.47 175
19273.78 159
19275.10 168
19276.41 162
19277.72 180
19279.03 162
19280.35 145
19281.66 187
19282.97 166
19284.29 161
19285.60 148
19286.91 164
19288.23 162
19289.54 166
19290.85 166
19292.17 160
19293.48 159
19294.79 153
19296.11 153
19297.42 159
19298.73 158
19300.05 186
19301.36 183
19302.67 161
19303.99 155
19305.30 161
19306.62 165
19307.93 169
19309.24 176
19310.56 195
19311.87 180
19313.19 142
19314.50 181
19315.81 201
19317.13 187
19318.44 157
19319.76 169
19321.07 165
19322.39 156
19323.70 156
19325.01 178
19326.33 158
19327.64 159
19328.96 187
19330.27 167
19331.59 205
19332.90 166
19334.22 170
19335.53 182
19336.85 186
19338.16 166
19339.48 160
19340.79 195
19342.11 175
19343.42 177
19344.74 219
19346.05 176
19347.37 181
19348.68 145
19350.00 152
19351.31 186
19352.63 205
19353.94 188
19355.26 166
19356.58 151
19357.89 166
19359.21 180
19360.52 168
19361.84 185
19363.15 150
19364.47 175
19365.79 166
19367.10 175
19368.42 156
19369.73 173
19371.05 168
19372.37 187
19373.68 142
19375.00 166
19376.31 179
19377.63 182
19378.95 195
19380.26 240
19381.58 176
19382.90 184
19384.21 179
19385.53 176
19386.85 164
19388.16 152
19389.48 139
19390.80 154
19392.11 169
19393.43 180
19394.75 144
19396.06 139
19397.38 168
19398.70 182
19400.01 161
19401.33 149
19402.65 159
19403.97 151
19405.28 187
19406.60 174
19407.92 152
19409.23 185
19410.55 159
19411.87 171
19413.19 150
19414.50 153
19415.82 166
19417.14 165
19418.46 162
19419.77 191
19421.09 188
19422.41 153
19423.73 170
19425.05 165
19426.36 159
19427.68 155
19429.00 180
19430.32 188
19431.64 168
19432.95 187
19434.27 187
19435.59 178
19436.91 190
19438.23 167
19439.55 184
19440.86 192
19442.18 180
19443.50 183
19444.82 166
19446.14 197
19447.46 175
19448.78 189
19450.09 190
19451.41 167
19452.73 143
19454.05 149
19455.37 168
19456.69 161
19458.01 180
19459.33 177
19460.65 161
19461.97 162
19463.28 176
19464.60 172
19465.92 172
19467.24 176
19468.56 187
19469.88 142
19471.20 164
19472.52 186
19473.84 179
19475.16 184
19476.48 166
19477.80 148
19479.12 156
19480.44 161
19481.76 163
19483.08 167
19484.40 147
19485.72 156
19487.04 189
19488.36 152
19489.68 160
19491.00 180
19492.32 178
19493.64 166
19494.96 153
19496.28 177
19497.60 185
19498.92 149
19500.24 148
19501.56 170
19502.88 157
19504.20 156
19505.52 185
19506.84 203
19508.16 177
19509.49 170
19510.81 179
19512.13 167
19513.45 166
19514.77 163
19516.09 168
19517.41 159
19518.73 174
19520.05 159
19521.37 182
19522.70 175
19524.02 147
19525.34 155
19526.66 170
19527.98 166
19529.30 189
19530.62 180
19531.95 181
19533.27 143
19534.59 157
19535.91 156
19537.23 196
19538.55 186
19539.88 175
19541.20 214
19542.52 187
19543.84 173
19545.16 171
19546.49 135
19547.81 161
19549.13 173
19550.45 152
19551.77 181
19553.10 179
19554.42 153
19555.74 139
19557.06 183
19558.39 157
19559.71 154
19561.03 187
19562.35 158
19563.68 155
19565.00 171
19566.32 148
19567.64 154
19568.97 143
19570.29 153
19571.61 184
19572.94 187
19574.26 150
19575.58 162
19576.90 163
19578.23 138
19579.55 203
19580.87 178
19582.20 149
19583.52 172
19584.84 139
19586.17 134
19587.49 170
19588.81 151
19590.14 175
19591.46 173
19592.78 174
19594.11 159
19595.43 177
19596.76 180
19598.08 151
19599.40 164
19600.73 147
19602.05 166
19603.37 169
19604.70 159
19606.02 143
19607.35 145
19608.67 168
19610.00 174
19611.32 163
19612.64 131
19613.97 160
19615.29 169
19616.62 190
19617.94 158
19619.27 183
19620.59 172
19621.92 134
19623.24 160
19624.56 151
19625.89 146
19627.21 152
19628.54 166
19629.86 180
19631.19 198
19632.51 169
19633.84 173
19635.16 192
19636.49 159
19637.81 177
19639.14 154
19640.46 165
19641.79 176
19643.11 138
19644.44 157
19645.77 164
19647.09 168
19648.42 187
19649.74 180
19651.07 190
19652.39 149
19653.72 144
19655.04 160
19656.37 178
19657.70 144
19659.02 146
19660.35 157
19661.67 147
19663.00 148
19664.33 176
19665.65 176
19666.98 182
19668.30 189
19669.63 162
19670.96 186
19672.28 157
19673.61 174
19674.94 194
19676.26 190
19677.59 179
19678.92 182
19680.24 184
19681.57 137
19682.90 186
19684.22 175
19685.55 185
19686.88 160
19688.20 151
19689.53 160
19690.86 168
19692.18 177
19693.51 178
19694.84 159
19696.16 181
19697.49 183
19698.82 185
19700.15 202
19701.47 188
19702.80 176
19704.13 161
19705.46 139
19706.78 158
19708.11 164
19709.44 136
19710.77 168
19712.09 161
19713.42 184
19714.75 194
19716.08 143
19717.40 157
19718.73 138
19720.06 182
19721.39 173
19722.72 140
19724.04 158
19725.37 153
19726.70 173
19728.03 157
19729.36 158
19730.68 193
19732.01 164
19733.34 178
19734.67 160
19736.00 168
19737.33 133
19738.66 182
19739.98 191
19741.31 145
19742.64 132
19743.97 151
19745.30 153
19746.63 168
19747.96 170
19749.29 153
19750.61 188
19751.94 185
19753.27 178
19754.60 178
19755.93 173
19757.26 156
19758.59 150
19759.92 132
19761.25 164
19762.58 177
19763.91 114
19765.24 152
19766.57 144
19767.89 157
19769.22 155
19770.55 153
19771.88 147
19773.21 159
19774.54 176
19775.87 158
19777.20 147
19778.53 159
19779.86 152
19781.19 160
19782.52 122
19783.85 132
19785.18 141
19786.51 127
19787.84 171
19789.17 158
19790.50 174
19791.83 129
19793.16 165
19794.49 156
19795.83 139
19797.16 169
19798.49 198
19799.82 164
19801.15 176
19802.48 147
19803.81 178
19805.14 199
19806.47 177
19807.80 173
19809.13 153
19810.46 188
19811.79 160
19813.13 166
19814.46 158
19815.79 157
19817.12 178
19818.45 161
19819.78 151
19821.11 178
19822.44 188
19823.78 179
19825.11 182
19826.44 164
19827.77 170
19829.10 181
19830.43 198
19831.77 157
19833.10 148
19834.43 177
19835.76 179
19837.09 173
19838.42 140
19839.76 176
19841.09 171
19842.42 160
19843.75 160
19845.08 188
19846.42 163
19847.75 156
19849.08 158
19850.41 137
19851.75 129
19853.08 147
19854.41 153
19855.74 141
19857.08 146
19858.41 135
19859.74 153
19861.07 155
19862.41 163
19863.74 179
19865.07 148
19866.41 199
19867.74 131
19869.07 135
19870.40 156
19871.74 169
19873.07 150
19874.40 148
19875.74 160
19877.07 182
19878.40 164
19879.74 145
19881.07 191
19882.40 190
19883.74 171
19885.07 143
19886.40 153
19887.74 180
19889.07 183
19890.40 166
19891.74 138
19893.07 133
19894.41 152
19895.74 195
19897.07 178
19898.41 135
19899.74 150
19901.08 183
19902.41 191
19903.74 177
19905.08 172
19906.41 167
19907.75 177
19909.08 189
19910.41 160
19911.75 163
19913.08 182
19914.42 170
19915.75 173
19917.09 174
19918.42 182
19919.76 168
19921.09 188
19922.43 153
19923.76 160
19925.10 151
19926.43 143
19927.77 129
19929.10 119
19930.44 152
19931.77 146
19933.11 151
19934.44 137
19935.78 142
19937.11 152
19938.45 126
19939.78 128
19941.12 174
19942.45 151
19943.79 178
19945.12 165
19946.46 180
19947.79 166
19949.13 138
19950.47 182
19951.80 171
19953.14 200
19954.47 145
19955.81 164
19957.15 133
19958.48 171
19959.82 148
19961.15 172
19962.49 146
19963.83 133
19965.16 113
19966.50 142
19967.83 162
19969.17 159
19970.51 181
19971.84 152
19973.18 137
19974.52 153
19975.85 137
19977.19 155
19978.53 154
19979.86 147
19981.20 147
19982.54 153
19983.87 167
19985.21 172
19986.55 151
19987.88 154
19989.22 164
19990.56 151
19991.89 158
19993.23 171
19994.57 142
19995.91 139
19997.24 160
19998.58 178
19999.92 164
20001.26 191
20002.59 166
20003.93 126
20005.27 135
20006.61 154
20007.94 146
20009.28 147
20010.62 190
20011.96 150
20013.29 171
20014.63 162
20015.97 173
20017.31 156
20018.65 154
20019.98 146
20021.32 157
20022.66 176
20024.00 144
20025.34 167
20026.67 172
20028.01 167
20029.35 160
20030.69 161
20032.03 151
20033.37 160
20034.71 193
20036.04 179
20037.38 146
20038.72 161
20040.06 175
20041.40 179
20042.74 151
20044.08 164
20045.42 183
20046.75 157
20048.09 158
20049.43 161
20050.77 151
20052.11 181
20053.45 156
20054.79 183
20056.13 143
20057.47 157
20058.81 162
20060.15 192
20061.49 174
20062.82 147
20064.16 171
20065.50 167
20066.84 153
20068.18 170
20069.52 165
20070.86 145
20072.20 141
20073.54 160
20074.88 152
20076.22 157
20077.56 160
20078.90 167
20080.24 147
20081.58 164
20082.92 165
20084.26 161
20085.60 139
20086.94 122
20088.28 136
20089.62 133
20090.96 123
20092.30 142
20093.64 145
20094.99 167
20096.33 180
20097.67 155
20099.01 133
20100.35 157
20101.69 174
20103.03 146
20104.37 168
20105.71 164
20107.05 168
20108.39 158
20109.73 181
20111.08 180
20112.42 165
20113.76 156
20115.10 176
20116.44 183
20117.78 170
20119.12 168
20120.46 149
20121.81 143
20123.15 175
20124.49 157
20125.83 151
20127.17 152
20128.51 160
20129.86 168
20131.20 173
20132.54 179
20133.88 175
20135.22 160
20136.56 185
20137.91 147
20139.25 147
