# Supplementary material for: MALDI-TOF MS typing enables the classification of brewing yeasts of the genus Saccharomyces to major beer styles
Source: PLoS One. 2017 Aug 9;12(8):e0181694. doi: 10.1371/journal.pone.0181694 (PMC5549903; doi:10.1371/journal.pone.0181694)
Supplement: S3 File — The directory includes 90 raw files and was zipped to “.zip”; the folder has three strains with 30 spectra per strain; S1 Text explains the raw files with an example and Table 1 represents the yeast strains used within the experiment. (ZIP) [file pone.0181694.s006.zip › 7-9/30258-205-OG-WB-WB-YPG-18h-E-E_2015-08-14__0_F2_1.dat]

1999.93 766
2000.35 761
2000.77 854
2001.19 917
2001.61 859
2002.03 862
2002.46 921
2002.88 813
2003.30 806
2003.72 893
2004.14 784
2004.57 756
2004.99 676
2005.41 769
2005.83 728
2006.25 713
2006.68 674
2007.10 842
2007.52 996
2007.94 824
2008.37 789
2008.79 820
2009.21 781
2009.63 790
2010.06 893
2010.48 910
2010.90 897
2011.32 883
2011.75 873
2012.17 857
2012.59 754
2013.02 856
2013.44 893
2013.86 760
2014.29 814
2014.71 845
2015.13 791
2015.55 860
2015.98 659
2016.40 762
2016.82 817
2017.25 869
2017.67 806
2018.10 731
2018.52 818
2018.94 772
2019.37 851
2019.79 887
2020.21 822
2020.64 840
2021.06 870
2021.48 840
2021.91 846
2022.33 861
2022.76 852
2023.18 876
2023.60 809
2024.03 732
2024.45 793
2024.88 734
2025.30 823
2025.73 751
2026.15 697
2026.57 748
2027.00 779
2027.42 749
2027.85 739
2028.27 704
2028.70 673
2029.12 807
2029.55 723
2029.97 750
2030.40 728
2030.82 770
2031.24 831
2031.67 811
2032.09 634
2032.52 721
2032.94 854
2033.37 806
2033.79 722
2034.22 730
2034.65 731
2035.07 761
2035.50 913
2035.92 818
2036.35 843
2036.77 765
2037.20 869
2037.62 812
2038.05 910
2038.47 832
2038.90 739
2039.33 779
2039.75 829
2040.18 817
2040.60 777
2041.03 691
2041.45 822
2041.88 783
2042.31 844
2042.73 817
2043.16 805
2043.58 772
2044.01 747
2044.44 741
2044.86 738
2045.29 895
2045.72 918
2046.14 837
2046.57 714
2047.00 813
2047.42 743
2047.85 729
2048.28 776
2048.70 794
2049.13 773
2049.56 805
2049.98 878
2050.41 868
2050.84 788
2051.26 800
2051.69 847
2052.12 826
2052.54 769
2052.97 754
2053.40 779
2053.83 826
2054.25 781
2054.68 780
2055.11 789
2055.53 799
2055.96 913
2056.39 871
2056.82 864
2057.24 849
2057.67 810
2058.10 827
2058.53 802
2058.96 758
2059.38 884
2059.81 895
2060.24 804
2060.67 781
2061.10 717
2061.52 766
2061.95 834
2062.38 795
2062.81 799
2063.24 863
2063.66 786
2064.09 792
2064.52 792
2064.95 827
2065.38 964
2065.81 945
2066.23 1128
2066.66 1100
2067.09 991
2067.52 1019
2067.95 1090
2068.38 1134
2068.81 1210
2069.23 1279
2069.66 1128
2070.09 1010
2070.52 899
2070.95 783
2071.38 866
2071.81 870
2072.24 798
2072.67 797
2073.10 900
2073.53 784
2073.95 876
2074.38 841
2074.81 897
2075.24 908
2075.67 875
2076.10 832
2076.53 893
2076.96 888
2077.39 933
2077.82 989
2078.25 867
2078.68 1052
2079.11 943
2079.54 896
2079.97 861
2080.40 894
2080.83 892
2081.26 907
2081.69 810
2082.12 909
2082.55 889
2082.98 943
2083.41 848
2083.84 817
2084.27 847
2084.70 779
2085.13 714
2085.56 711
2085.99 808
2086.42 794
2086.85 793
2087.29 817
2087.72 822
2088.15 745
2088.58 810
2089.01 716
2089.44 754
2089.87 757
2090.30 750
2090.73 801
2091.16 855
2091.59 836
2092.03 851
2092.46 747
2092.89 783
2093.32 814
2093.75 840
2094.18 773
2094.61 729
2095.05 824
2095.48 820
2095.91 819
2096.34 919
2096.77 845
2097.20 756
2097.63 764
2098.07 746
2098.50 752
2098.93 750
2099.36 806
2099.79 857
2100.23 834
2100.66 900
2101.09 871
2101.52 783
2101.95 737
2102.39 744
2102.82 748
2103.25 743
2103.68 726
2104.12 681
2104.55 760
2104.98 727
2105.41 774
2105.85 709
2106.28 825
2106.71 826
2107.14 728
2107.58 728
2108.01 787
2108.44 727
2108.88 823
2109.31 831
2109.74 831
2110.18 930
2110.61 819
2111.04 769
2111.47 777
2111.91 780
2112.34 702
2112.77 789
2113.21 726
2113.64 730
2114.07 678
2114.51 702
2114.94 790
2115.37 834
2115.81 800
2116.24 882
2116.68 774
2117.11 752
2117.54 666
2117.98 731
2118.41 747
2118.85 726
2119.28 695
2119.71 754
2120.15 700
2120.58 616
2121.02 656
2121.45 603
2121.88 793
2122.32 787
2122.75 719
2123.19 756
2123.62 759
2124.06 753
2124.49 793
2124.92 868
2125.36 739
2125.79 776
2126.23 805
2126.66 867
2127.10 847
2127.53 869
2127.97 827
2128.40 760
2128.84 745
2129.27 830
2129.71 737
2130.14 784
2130.58 872
2131.01 864
2131.45 766
2131.88 739
2132.32 849
2132.75 795
2133.19 782
2133.63 805
2134.06 830
2134.50 902
2134.93 828
2135.37 910
2135.80 793
2136.24 750
2136.67 784
2137.11 827
2137.55 781
2137.98 685
2138.42 764
2138.85 829
2139.29 856
2139.73 756
2140.16 732
2140.60 766
2141.03 712
2141.47 695
2141.91 809
2142.34 873
2142.78 867
2143.22 683
2143.65 770
2144.09 765
2144.53 771
2144.96 808
2145.40 780
2145.84 768
2146.27 746
2146.71 675
2147.15 758
2147.58 735
2148.02 799
2148.46 809
2148.89 755
2149.33 708
2149.77 782
2150.21 834
2150.64 848
2151.08 849
2151.52 868
2151.95 914
2152.39 900
2152.83 846
2153.27 989
2153.70 916
2154.14 853
2154.58 870
2155.02 851
2155.45 785
2155.89 786
2156.33 782
2156.77 790
2157.21 700
2157.64 691
2158.08 816
2158.52 846
2158.96 868
2159.40 834
2159.83 791
2160.27 852
2160.71 811
2161.15 800
2161.59 893
2162.02 809
2162.46 866
2162.90 846
2163.34 754
2163.78 867
2164.22 920
2164.66 847
2165.09 781
2165.53 786
2165.97 762
2166.41 832
2166.85 837
2167.29 825
2167.73 774
2168.17 794
2168.60 723
2169.04 673
2169.48 792
2169.92 805
2170.36 900
2170.80 843
2171.24 880
2171.68 896
2172.12 934
2172.56 773
2173.00 794
2173.44 834
2173.88 929
2174.32 928
2174.76 878
2175.20 895
2175.64 934
2176.07 1002
2176.51 950
2176.95 968
2177.39 1004
2177.83 1082
2178.27 1077
2178.71 953
2179.15 968
2179.59 954
2180.03 1035
2180.47 850
2180.92 964
2181.36 1006
2181.80 798
2182.24 772
2182.68 733
2183.12 723
2183.56 733
2184.00 768
2184.44 791
2184.88 704
2185.32 779
2185.76 870
2186.20 841
2186.64 803
2187.08 755
2187.52 731
2187.97 756
2188.41 826
2188.85 894
2189.29 781
2189.73 899
2190.17 869
2190.61 880
2191.05 764
2191.49 847
2191.94 749
2192.38 825
2192.82 859
2193.26 840
2193.70 902
2194.14 1003
2194.58 818
2195.03 756
2195.47 785
2195.91 874
2196.35 864
2196.79 916
2197.24 937
2197.68 984
2198.12 893
2198.56 930
2199.00 979
2199.45 899
2199.89 849
2200.33 998
2200.77 917
2201.21 759
2201.66 850
2202.10 947
2202.54 904
2202.98 861
2203.43 743
2203.87 852
2204.31 784
2204.75 895
2205.20 910
2205.64 948
2206.08 838
2206.53 847
2206.97 845
2207.41 979
2207.85 945
2208.30 848
2208.74 894
2209.18 849
2209.63 922
2210.07 892
2210.51 790
2210.96 810
2211.40 803
2211.84 789
2212.29 840
2212.73 864
2213.17 878
2213.62 886
2214.06 779
2214.50 649
2214.95 782
2215.39 810
2215.84 888
2216.28 811
2216.72 744
2217.17 826
2217.61 818
2218.05 799
2218.50 906
2218.94 792
2219.39 775
2219.83 914
2220.28 934
2220.72 876
2221.16 815
2221.61 920
2222.05 826
2222.50 835
2222.94 824
2223.39 776
2223.83 771
2224.28 915
2224.72 871
2225.16 894
2225.61 971
2226.05 932
2226.50 861
2226.94 952
2227.39 874
2227.83 939
2228.28 894
2228.72 857
2229.17 931
2229.61 876
2230.06 852
2230.50 859
2230.95 819
2231.40 866
2231.84 810
2232.29 832
2232.73 871
2233.18 913
2233.62 931
2234.07 851
2234.51 865
2234.96 950
2235.41 875
2235.85 955
2236.30 966
2236.74 849
2237.19 845
2237.63 796
2238.08 755
2238.53 807
2238.97 868
2239.42 903
2239.86 855
2240.31 789
2240.76 712
2241.20 790
2241.65 696
2242.10 739
2242.54 788
2242.99 799
2243.44 880
2243.88 902
2244.33 838
2244.78 792
2245.22 737
2245.67 748
2246.12 664
2246.56 749
2247.01 738
2247.46 724
2247.90 683
2248.35 744
2248.80 766
2249.24 740
2249.69 822
2250.14 800
2250.59 819
2251.03 860
2251.48 794
2251.93 883
2252.38 779
2252.82 753
2253.27 716
2253.72 834
2254.17 784
2254.61 720
2255.06 759
2255.51 782
2255.96 758
2256.40 789
2256.85 735
2257.30 681
2257.75 680
2258.20 707
2258.64 705
2259.09 815
2259.54 785
2259.99 760
2260.44 734
2260.88 642
2261.33 667
2261.78 706
2262.23 704
2262.68 757
2263.13 707
2263.58 774
2264.02 948
2264.47 917
2264.92 718
2265.37 736
2265.82 800
2266.27 893
2266.72 893
2267.17 772
2267.61 785
2268.06 874
2268.51 894
2268.96 793
2269.41 880
2269.86 815
2270.31 759
2270.76 794
2271.21 722
2271.66 781
2272.11 988
2272.56 926
2273.00 922
2273.45 981
2273.90 912
2274.35 934
2274.80 950
2275.25 869
2275.70 838
2276.15 802
2276.60 948
2277.05 912
2277.50 873
2277.95 865
2278.40 808
2278.85 735
2279.30 840
2279.75 727
2280.20 753
2280.65 844
2281.10 904
2281.55 820
2282.00 729
2282.45 706
2282.90 851
2283.35 839
2283.81 697
2284.26 735
2284.71 862
2285.16 776
2285.61 725
2286.06 770
2286.51 824
2286.96 735
2287.41 712
2287.86 800
2288.31 893
2288.76 866
2289.22 852
2289.67 929
2290.12 994
2290.57 1125
2291.02 1175
2291.47 1251
2291.92 1321
2292.37 1399
2292.83 1400
2293.28 1592
2293.73 1647
2294.18 1521
2294.63 1437
2295.08 1435
2295.53 1354
2295.99 1268
2296.44 1232
2296.89 1130
2297.34 1026
2297.79 924
2298.25 847
2298.70 900
2299.15 889
2299.60 848
2300.05 823
2300.51 743
2300.96 801
2301.41 855
2301.86 894
2302.32 819
2302.77 716
2303.22 775
2303.67 803
2304.13 729
2304.58 739
2305.03 701
2305.48 751
2305.94 784
2306.39 787
2306.84 762
2307.29 857
2307.75 836
2308.20 890
2308.65 823
2309.11 800
2309.56 835
2310.01 796
2310.47 854
2310.92 891
2311.37 947
2311.83 937
2312.28 943
2312.73 960
2313.19 808
2313.64 876
2314.09 909
2314.55 912
2315.00 830
2315.45 796
2315.91 802
2316.36 918
2316.81 891
2317.27 919
2317.72 911
2318.18 824
2318.63 908
2319.08 889
2319.54 858
2319.99 803
2320.45 818
2320.90 950
2321.35 868
2321.81 838
2322.26 953
2322.72 918
2323.17 937
2323.63 991
2324.08 861
2324.54 891
2324.99 1013
2325.44 946
2325.90 1020
2326.35 1135
2326.81 1150
2327.26 1064
2327.72 1083
2328.17 1057
2328.63 1177
2329.08 1076
2329.54 1034
2329.99 1054
2330.45 1110
2330.90 1040
2331.36 928
2331.81 922
2332.27 858
2332.72 961
2333.18 892
2333.64 941
2334.09 877
2334.55 816
2335.00 927
2335.46 863
2335.91 738
2336.37 768
2336.82 754
2337.28 755
2337.74 794
2338.19 792
2338.65 817
2339.10 783
2339.56 717
2340.02 827
2340.47 814
2340.93 716
2341.38 740
2341.84 732
2342.30 835
2342.75 794
2343.21 846
2343.67 832
2344.12 784
2344.58 735
2345.04 723
2345.49 694
2345.95 808
2346.41 738
2346.86 792
2347.32 810
2347.78 776
2348.23 824
2348.69 818
2349.15 800
2349.60 719
2350.06 737
2350.52 793
2350.97 825
2351.43 846
2351.89 777
2352.35 711
2352.80 790
2353.26 875
2353.72 897
2354.18 860
2354.63 802
2355.09 817
2355.55 796
2356.01 773
2356.46 802
2356.92 866
2357.38 824
2357.84 846
2358.29 778
2358.75 803
2359.21 729
2359.67 716
2360.13 797
2360.58 686
2361.04 721
2361.50 707
2361.96 698
2362.42 727
2362.88 784
2363.33 863
2363.79 876
2364.25 787
2364.71 763
2365.17 832
2365.63 777
2366.08 819
2366.54 755
2367.00 892
2367.46 868
2367.92 849
2368.38 997
2368.84 872
2369.30 838
2369.75 788
2370.21 740
2370.67 778
2371.13 856
2371.59 836
2372.05 682
2372.51 766
2372.97 852
2373.43 888
2373.89 762
2374.35 795
2374.81 795
2375.27 846
2375.72 844
2376.18 869
2376.64 886
2377.10 915
2377.56 776
2378.02 810
2378.48 864
2378.94 923
2379.40 870
2379.86 974
2380.32 941
2380.78 902
2381.24 876
2381.70 845
2382.16 859
2382.62 905
2383.08 764
2383.54 716
2384.00 833
2384.46 838
2384.92 862
2385.39 817
2385.85 745
2386.31 794
2386.77 907
2387.23 883
2387.69 786
2388.15 770
2388.61 852
2389.07 790
2389.53 797
2389.99 777
2390.45 881
2390.91 924
2391.38 837
2391.84 798
2392.30 872
2392.76 904
2393.22 916
2393.68 884
2394.14 833
2394.60 926
2395.06 984
2395.53 942
2395.99 850
2396.45 773
2396.91 798
2397.37 829
2397.83 860
2398.30 755
2398.76 758
2399.22 830
2399.68 802
2400.14 772
2400.61 786
2401.07 895
2401.53 858
2401.99 817
2402.45 789
2402.92 659
2403.38 788
2403.84 774
2404.30 731
2404.76 726
2405.23 764
2405.69 797
2406.15 824
2406.61 769
2407.08 733
2407.54 763
2408.00 817
2408.46 842
2408.93 850
2409.39 716
2409.85 798
2410.32 779
2410.78 674
2411.24 797
2411.70 804
2412.17 734
2412.63 777
2413.09 710
2413.56 791
2414.02 766
2414.48 857
2414.95 845
2415.41 719
2415.87 795
2416.34 752
2416.80 757
2417.26 725
2417.73 763
2418.19 859
2418.65 814
2419.12 904
2419.58 932
2420.05 955
2420.51 874
2420.97 832
2421.44 858
2421.90 833
2422.37 811
2422.83 780
2423.29 773
2423.76 831
2424.22 777
2424.69 756
2425.15 691
2425.62 694
2426.08 723
2426.54 779
2427.01 822
2427.47 836
2427.94 823
2428.40 743
2428.87 715
2429.33 806
2429.80 861
2430.26 744
2430.73 832
2431.19 759
2431.66 778
2432.12 679
2432.59 708
2433.05 676
2433.52 775
2433.98 696
2434.45 669
2434.91 741
2435.38 845
2435.84 814
2436.31 770
2436.77 731
2437.24 874
2437.70 872
2438.17 860
2438.63 732
2439.10 692
2439.57 699
2440.03 818
2440.50 894
2440.96 780
2441.43 786
2441.89 754
2442.36 844
2442.83 877
2443.29 859
2443.76 857
2444.22 869
2444.69 915
2445.16 755
2445.62 779
2446.09 740
2446.56 775
2447.02 754
2447.49 758
2447.96 868
2448.42 733
2448.89 786
2449.35 812
2449.82 779
2450.29 732
2450.75 703
2451.22 692
2451.69 717
2452.16 764
2452.62 814
2453.09 808
2453.56 793
2454.02 732
2454.49 734
2454.96 813
2455.42 712
2455.89 658
2456.36 709
2456.83 822
2457.29 842
2457.76 733
2458.23 717
2458.70 770
2459.16 776
2459.63 772
2460.10 810
2460.57 649
2461.03 761
2461.50 814
2461.97 770
2462.44 736
2462.91 742
2463.37 782
2463.84 705
2464.31 735
2464.78 758
2465.25 774
2465.71 796
2466.18 856
2466.65 827
2467.12 799
2467.59 744
2468.06 703
2468.52 747
2468.99 769
2469.46 738
2469.93 631
2470.40 755
2470.87 718
2471.34 772
2471.80 769
2472.27 797
2472.74 778
2473.21 842
2473.68 822
2474.15 782
2474.62 790
2475.09 710
2475.56 834
2476.02 782
2476.49 733
2476.96 769
2477.43 750
2477.90 780
2478.37 734
2478.84 685
2479.31 829
2479.78 744
2480.25 767
2480.72 705
2481.19 717
2481.66 722
2482.13 737
2482.60 737
2483.07 910
2483.54 838
2484.01 875
2484.48 797
2484.95 810
2485.42 883
2485.89 852
2486.36 773
2486.83 735
2487.30 878
2487.77 888
2488.24 897
2488.71 829
2489.18 875
2489.65 825
2490.12 807
2490.59 834
2491.06 805
2491.53 939
2492.00 867
2492.47 903
2492.94 883
2493.41 807
2493.88 899
2494.36 928
2494.83 818
2495.30 805
2495.77 853
2496.24 829
2496.71 786
2497.18 769
2497.65 707
2498.12 824
2498.60 797
2499.07 843
2499.54 792
2500.01 756
2500.48 851
2500.95 820
2501.42 875
2501.90 854
2502.37 767
2502.84 835
2503.31 811
2503.78 811
2504.25 717
2504.73 821
2505.20 875
2505.67 839
2506.14 859
2506.61 874
2507.09 865
2507.56 970
2508.03 893
2508.50 862
2508.97 758
2509.45 854
2509.92 876
2510.39 893
2510.86 851
2511.34 801
2511.81 807
2512.28 836
2512.75 828
2513.23 845
2513.70 904
2514.17 929
2514.65 1015
2515.12 882
2515.59 770
2516.06 865
2516.54 888
2517.01 802
2517.48 840
2517.96 902
2518.43 910
2518.90 884
2519.38 822
2519.85 781
2520.32 826
2520.80 863
2521.27 778
2521.74 790
2522.22 720
2522.69 824
2523.16 814
2523.64 823
2524.11 760
2524.58 846
2525.06 863
2525.53 875
2526.01 755
2526.48 900
2526.95 828
2527.43 820
2527.90 836
2528.38 871
2528.85 823
2529.32 779
2529.80 901
2530.27 885
2530.75 868
2531.22 896
2531.70 927
2532.17 949
2532.64 864
2533.12 849
2533.59 834
2534.07 859
2534.54 885
2535.02 917
2535.49 855
2535.97 788
2536.44 912
2536.92 832
2537.39 776
2537.87 786
2538.34 736
2538.82 792
2539.29 825
2539.77 863
2540.24 901
2540.72 815
2541.19 861
2541.67 858
2542.14 906
2542.62 952
2543.09 865
2543.57 811
2544.04 898
2544.52 929
2545.00 848
2545.47 807
2545.95 846
2546.42 882
2546.90 899
2547.37 863
2547.85 895
2548.33 960
2548.80 842
2549.28 880
2549.75 954
2550.23 994
2550.71 904
2551.18 977
2551.66 962
2552.14 864
2552.61 903
2553.09 974
2553.57 960
2554.04 1017
2554.52 881
2554.99 876
2555.47 808
2555.95 792
2556.42 877
2556.90 991
2557.38 853
2557.86 817
2558.33 829
2558.81 890
2559.29 860
2559.76 847
2560.24 796
2560.72 821
2561.19 866
2561.67 847
2562.15 809
2562.63 834
2563.10 792
2563.58 851
2564.06 775
2564.54 748
2565.01 721
2565.49 789
2565.97 825
2566.45 760
2566.92 813
2567.40 856
2567.88 775
2568.36 913
2568.83 969
2569.31 827
2569.79 684
2570.27 719
2570.75 717
2571.22 697
2571.70 740
2572.18 733
2572.66 769
2573.14 752
2573.62 905
2574.09 719
2574.57 761
2575.05 817
2575.53 762
2576.01 786
2576.49 867
2576.97 865
2577.44 773
2577.92 756
2578.40 797
2578.88 769
2579.36 771
2579.84 832
2580.32 706
2580.80 745
2581.27 746
2581.75 827
2582.23 795
2582.71 804
2583.19 858
2583.67 890
2584.15 853
2584.63 854
2585.11 780
2585.59 734
2586.07 758
2586.55 827
2587.03 872
2587.51 876
2587.99 732
2588.47 837
2588.94 817
2589.42 783
2589.90 888
2590.38 924
2590.86 835
2591.34 810
2591.82 877
2592.30 811
2592.78 717
2593.26 745
2593.74 743
2594.22 844
2594.71 829
2595.19 820
2595.67 831
2596.15 794
2596.63 748
2597.11 815
2597.59 766
2598.07 805
2598.55 800
2599.03 728
2599.51 800
2599.99 815
2600.47 753
2600.95 688
2601.43 731
2601.91 831
2602.40 826
2602.88 711
2603.36 772
2603.84 746
2604.32 716
2604.80 835
2605.28 844
2605.76 831
2606.24 756
2606.73 794
2607.21 777
2607.69 744
2608.17 729
2608.65 728
2609.13 815
2609.62 788
2610.10 798
2610.58 703
2611.06 785
2611.54 749
2612.02 743
2612.51 738
2612.99 673
2613.47 653
2613.95 686
2614.43 665
2614.92 770
2615.40 811
2615.88 862
2616.36 808
2616.85 751
2617.33 850
2617.81 884
2618.29 747
2618.78 857
2619.26 795
2619.74 764
2620.22 746
2620.71 780
2621.19 760
2621.67 782
2622.15 810
2622.64 737
2623.12 849
2623.60 754
2624.09 795
2624.57 775
2625.05 814
2625.53 814
2626.02 852
2626.50 832
2626.98 847
2627.47 742
2627.95 691
2628.43 792
2628.92 931
2629.40 942
2629.88 770
2630.37 764
2630.85 823
2631.34 726
2631.82 832
2632.30 888
2632.79 979
2633.27 768
2633.75 819
2634.24 989
2634.72 917
2635.21 908
2635.69 821
2636.17 909
2636.66 995
2637.14 1056
2637.63 969
2638.11 809
2638.60 797
2639.08 931
2639.56 878
2640.05 819
2640.53 828
2641.02 842
2641.50 774
2641.99 743
2642.47 699
2642.96 667
2643.44 719
2643.93 800
2644.41 800
2644.90 792
2645.38 844
2645.87 868
2646.35 761
2646.84 765
2647.32 748
2647.81 770
2648.29 740
2648.78 757
2649.26 820
2649.75 846
2650.23 806
2650.72 793
2651.20 711
2651.69 713
2652.17 783
2652.66 751
2653.15 863
2653.63 804
2654.12 819
2654.60 808
2655.09 891
2655.57 791
2656.06 709
2656.55 802
2657.03 781
2657.52 802
2658.00 778
2658.49 719
2658.98 743
2659.46 730
2659.95 723
2660.44 714
2660.92 825
2661.41 853
2661.90 737
2662.38 749
2662.87 802
2663.35 854
2663.84 833
2664.33 801
2664.81 778
2665.30 772
2665.79 743
2666.28 781
2666.76 746
2667.25 800
2667.74 956
2668.22 790
2668.71 761
2669.20 884
2669.68 938
2670.17 797
2670.66 732
2671.15 689
2671.63 727
2672.12 786
2672.61 811
2673.10 820
2673.58 848
2674.07 823
2674.56 792
2675.05 788
2675.53 775
2676.02 809
2676.51 845
2677.00 931
2677.49 1094
2677.97 1002
2678.46 1010
2678.95 955
2679.44 1000
2679.93 889
2680.41 841
2680.90 952
2681.39 825
2681.88 827
2682.37 838
2682.85 869
2683.34 819
2683.83 788
2684.32 811
2684.81 771
2685.30 771
2685.79 790
2686.27 732
2686.76 713
2687.25 790
2687.74 810
2688.23 774
2688.72 799
2689.21 827
2689.70 764
2690.19 730
2690.67 748
2691.16 765
2691.65 754
2692.14 786
2692.63 842
2693.12 815
2693.61 775
2694.10 815
2694.59 758
2695.08 789
2695.57 784
2696.06 734
2696.55 753
2697.04 775
2697.53 819
2698.02 821
2698.51 718
2699.00 827
2699.49 746
2699.98 736
2700.47 696
2700.96 648
2701.45 699
2701.94 714
2702.43 674
2702.92 628
2703.41 781
2703.90 730
2704.39 798
2704.88 697
2705.37 796
2705.86 824
2706.35 752
2706.84 836
2707.33 824
2707.82 737
2708.31 770
2708.80 668
2709.29 685
2709.78 737
2710.27 690
2710.77 716
2711.26 778
2711.75 824
2712.24 763
2712.73 773
2713.22 672
2713.71 756
2714.20 708
2714.69 757
2715.19 804
2715.68 723
2716.17 719
2716.66 739
2717.15 743
2717.64 722
2718.13 728
2718.63 731
2719.12 798
2719.61 735
2720.10 768
2720.59 820
2721.08 781
2721.58 784
2722.07 760
2722.56 793
2723.05 818
2723.54 810
2724.04 792
2724.53 847
2725.02 806
2725.51 758
2726.01 793
2726.50 768
2726.99 842
2727.48 800
2727.98 857
2728.47 863
2728.96 793
2729.45 825
2729.95 770
2730.44 845
2730.93 816
2731.42 841
2731.92 802
2732.41 764
2732.90 761
2733.40 740
2733.89 798
2734.38 783
2734.87 785
2735.37 725
2735.86 817
2736.35 783
2736.85 813
2737.34 739
2737.83 766
2738.33 855
2738.82 766
2739.31 693
2739.81 777
2740.30 875
2740.79 849
2741.29 812
2741.78 751
2742.28 731
2742.77 833
2743.26 730
2743.76 882
2744.25 860
2744.75 762
2745.24 767
2745.73 713
2746.23 814
2746.72 698
2747.22 807
2747.71 858
2748.20 846
2748.70 752
2749.19 685
2749.69 787
2750.18 802
2750.68 791
2751.17 763
2751.67 742
2752.16 811
2752.66 782
2753.15 690
2753.64 719
2754.14 732
2754.63 685
2755.13 808
2755.62 826
2756.12 813
2756.61 772
2757.11 762
2757.60 821
2758.10 851
2758.59 761
2759.09 624
2759.59 620
2760.08 779
2760.58 822
2761.07 762
2761.57 732
2762.06 761
2762.56 816
2763.05 796
2763.55 752
2764.05 730
2764.54 832
2765.04 760
2765.53 816
2766.03 872
2766.52 850
2767.02 809
2767.52 799
2768.01 732
2768.51 709
2769.00 702
2769.50 737
2770.00 780
2770.49 787
2770.99 767
2771.49 741
2771.98 752
2772.48 736
2772.98 740
2773.47 823
2773.97 845
2774.47 706
2774.96 771
2775.46 756
2775.96 872
2776.45 860
2776.95 815
2777.45 896
2777.94 827
2778.44 872
2778.94 954
2779.43 948
2779.93 886
2780.43 960
2780.93 847
2781.42 893
2781.92 896
2782.42 969
2782.92 813
2783.41 856
2783.91 909
2784.41 769
2784.91 764
2785.40 747
2785.90 683
2786.40 763
2786.90 788
2787.39 776
2787.89 730
2788.39 806
2788.89 893
2789.39 703
2789.88 731
2790.38 856
2790.88 822
2791.38 762
2791.88 795
2792.37 724
2792.87 826
2793.37 798
2793.87 793
2794.37 792
2794.87 872
2795.37 814
2795.86 780
2796.36 821
2796.86 851
2797.36 829
2797.86 791
2798.36 801
2798.86 778
2799.35 820
2799.85 809
2800.35 778
2800.85 860
2801.35 780
2801.85 822
2802.35 902
2802.85 860
2803.35 883
2803.85 810
2804.35 789
2804.85 780
2805.34 740
2805.84 814
2806.34 850
2806.84 834
2807.34 836
2807.84 751
2808.34 829
2808.84 828
2809.34 848
2809.84 840
2810.34 829
2810.84 731
2811.34 767
2811.84 816
2812.34 788
2812.84 820
2813.34 748
2813.84 714
2814.34 768
2814.84 763
2815.34 847
2815.84 796
2816.34 799
2816.84 852
2817.34 747
2817.84 812
2818.35 782
2818.85 798
2819.35 858
2819.85 732
2820.35 690
2820.85 708
2821.35 680
2821.85 713
2822.35 824
2822.85 766
2823.35 772
2823.85 877
2824.36 886
2824.86 854
2825.36 738
2825.86 794
2826.36 818
2826.86 860
2827.36 859
2827.86 690
2828.37 812
2828.87 789
2829.37 849
2829.87 818
2830.37 732
2830.87 762
2831.38 843
2831.88 721
2832.38 766
2832.88 721
2833.38 749
2833.88 776
2834.39 669
2834.89 826
2835.39 734
2835.89 777
2836.40 702
2836.90 784
2837.40 862
2837.90 789
2838.40 811
2838.91 928
2839.41 833
2839.91 812
2840.41 820
2840.92 798
2841.42 758
2841.92 767
2842.42 739
2842.93 863
2843.43 916
2843.93 803
2844.44 695
2844.94 779
2845.44 775
2845.94 818
2846.45 785
2846.95 788
2847.45 765
2847.96 782
2848.46 801
2848.96 779
2849.47 803
2849.97 936
2850.47 793
2850.98 843
2851.48 883
2851.98 907
2852.49 806
2852.99 947
2853.50 940
2854.00 807
2854.50 831
2855.01 801
2855.51 812
2856.01 792
2856.52 866
2857.02 995
2857.53 901
2858.03 917
2858.53 841
2859.04 827
2859.54 756
2860.05 753
2860.55 763
2861.06 811
2861.56 754
2862.06 741
2862.57 870
2863.07 774
2863.58 864
2864.08 842
2864.59 808
2865.09 844
2865.60 751
2866.10 776
2866.61 739
2867.11 719
2867.62 732
2868.12 763
2868.63 763
2869.13 723
2869.64 856
2870.14 831
2870.65 763
2871.15 793
2871.66 761
2872.16 732
2872.67 767
2873.17 775
2873.68 856
2874.18 772
2874.69 804
2875.20 751
2875.70 881
2876.21 905
2876.71 959
2877.22 837
2877.72 840
2878.23 896
2878.74 927
2879.24 839
2879.75 822
2880.25 903
2880.76 858
2881.27 811
2881.77 849
2882.28 892
2882.79 852
2883.29 799
2883.80 787
2884.30 847
2884.81 808
2885.32 889
2885.82 835
2886.33 876
2886.84 762
2887.34 762
2887.85 806
2888.36 876
2888.86 807
2889.37 838
2889.88 907
2890.38 878
2890.89 693
2891.40 831
2891.91 913
2892.41 837
2892.92 897
2893.43 862
2893.93 868
2894.44 874
2894.95 909
2895.46 862
2895.96 918
2896.47 931
2896.98 968
2897.49 971
2897.99 984
2898.50 1117
2899.01 1086
2899.52 961
2900.03 861
2900.53 988
2901.04 1079
2901.55 986
2902.06 948
2902.56 898
2903.07 947
2903.58 921
2904.09 928
2904.60 886
2905.11 853
2905.61 1001
2906.12 1015
2906.63 999
2907.14 982
2907.65 1041
2908.16 998
2908.66 950
2909.17 940
2909.68 918
2910.19 887
2910.70 981
2911.21 1040
2911.72 826
2912.23 782
2912.73 803
2913.24 824
2913.75 790
2914.26 743
2914.77 911
2915.28 912
2915.79 855
2916.30 890
2916.81 840
2917.32 842
2917.83 797
2918.33 832
2918.84 897
2919.35 925
2919.86 931
2920.37 857
2920.88 935
2921.39 887
2921.90 738
2922.41 765
2922.92 868
2923.43 890
2923.94 803
2924.45 797
2924.96 802
2925.47 896
2925.98 777
2926.49 849
2927.00 862
2927.51 803
2928.02 734
2928.53 752
2929.04 793
2929.55 717
2930.06 799
2930.57 807
2931.08 718
2931.59 689
2932.11 816
2932.62 770
2933.13 738
2933.64 770
2934.15 762
2934.66 813
2935.17 792
2935.68 796
2936.19 875
2936.70 899
2937.21 928
2937.72 864
2938.24 818
2938.75 904
2939.26 774
2939.77 863
2940.28 872
2940.79 854
2941.30 931
2941.81 793
2942.33 1014
2942.84 1035
2943.35 863
2943.86 847
2944.37 927
2944.88 933
2945.40 810
2945.91 911
2946.42 908
2946.93 878
2947.44 963
2947.96 861
2948.47 898
2948.98 902
2949.49 804
2950.00 802
2950.52 831
2951.03 788
2951.54 841
2952.05 985
2952.57 737
2953.08 732
2953.59 678
2954.10 714
2954.62 743
2955.13 701
2955.64 676
2956.15 716
2956.67 725
2957.18 795
2957.69 714
2958.20 774
2958.72 837
2959.23 818
2959.74 777
2960.26 776
2960.77 815
2961.28 787
2961.80 742
2962.31 698
2962.82 710
2963.34 871
2963.85 810
2964.36 896
2964.88 890
2965.39 825
2965.90 897
2966.42 880
2966.93 844
2967.44 775
2967.96 815
2968.47 773
2968.98 794
2969.50 802
2970.01 772
2970.53 809
2971.04 872
2971.55 802
2972.07 788
2972.58 672
2973.10 776
2973.61 891
2974.12 821
2974.64 864
2975.15 785
2975.67 878
2976.18 848
2976.70 782
2977.21 713
2977.73 860
2978.24 835
2978.75 844
2979.27 622
2979.78 786
2980.30 899
2980.81 866
2981.33 789
2981.84 910
2982.36 903
2982.87 946
2983.39 978
2983.90 863
2984.42 900
2984.93 845
2985.45 813
2985.96 965
2986.48 843
2987.00 842
2987.51 927
2988.03 844
2988.54 802
2989.06 876
2989.57 927
2990.09 935
2990.60 978
2991.12 890
2991.64 876
2992.15 943
2992.67 873
2993.18 956
2993.70 974
2994.21 936
2994.73 935
2995.25 972
2995.76 947
2996.28 979
2996.80 900
2997.31 907
2997.83 946
2998.34 966
2998.86 934
2999.38 950
2999.89 1054
3000.41 920
3000.93 1045
3001.44 1038
3001.96 1167
3002.48 1039
3002.99 1103
3003.51 1184
3004.03 1291
3004.54 1240
3005.06 1365
3005.58 1513
3006.09 1595
3006.61 1561
3007.13 1480
3007.65 1697
3008.16 1961
3008.68 1645
3009.20 1598
3009.71 1529
3010.23 1363
3010.75 1252
3011.27 1238
3011.78 1250
3012.30 1154
3012.82 1054
3013.34 1091
3013.85 1129
3014.37 1132
3014.89 980
3015.41 966
3015.93 1025
3016.44 1112
3016.96 995
3017.48 929
3018.00 1032
3018.52 953
3019.03 923
3019.55 992
3020.07 930
3020.59 953
3021.11 963
3021.63 1001
3022.14 1119
3022.66 1130
3023.18 1104
3023.70 1027
3024.22 1033
3024.74 1177
3025.25 999
3025.77 968
3026.29 966
3026.81 1030
3027.33 914
3027.85 908
3028.37 887
3028.89 920
3029.41 914
3029.92 946
3030.44 956
3030.96 936
3031.48 925
3032.00 949
3032.52 933
3033.04 899
3033.56 898
3034.08 771
3034.60 859
3035.12 872
3035.64 822
3036.16 931
3036.68 786
3037.20 815
3037.72 929
3038.24 916
3038.76 960
3039.28 1015
3039.80 887
3040.32 800
3040.84 847
3041.36 1071
3041.88 1015
3042.40 896
3042.92 879
3043.44 824
3043.96 875
3044.48 835
3045.00 869
3045.52 966
3046.04 982
3046.56 862
3047.08 825
3047.60 996
3048.12 984
3048.64 833
3049.16 949
3049.68 878
3050.20 849
3050.72 925
3051.24 920
3051.77 921
3052.29 877
3052.81 840
3053.33 884
3053.85 842
3054.37 834
3054.89 882
3055.41 875
3055.93 884
3056.46 923
3056.98 880
3057.50 778
3058.02 836
3058.54 824
3059.06 854
3059.58 839
3060.11 901
3060.63 894
3061.15 905
3061.67 829
3062.19 842
3062.71 911
3063.24 930
3063.76 913
3064.28 997
3064.80 933
3065.32 953
3065.85 933
3066.37 988
3066.89 927
3067.41 1005
3067.94 1090
3068.46 979
3068.98 886
3069.50 1033
3070.03 989
3070.55 925
3071.07 933
3071.59 1069
3072.12 1065
3072.64 871
3073.16 857
3073.68 1029
3074.21 925
3074.73 960
3075.25 959
3075.78 881
3076.30 944
3076.82 958
3077.34 965
3077.87 945
3078.39 993
3078.91 1046
3079.44 1087
3079.96 1047
3080.48 1146
3081.01 1163
3081.53 1210
3082.05 1254
3082.58 1119
3083.10 1060
3083.63 1251
3084.15 1318
3084.67 1316
3085.20 1280
3085.72 1372
3086.24 1380
3086.77 1234
3087.29 1254
3087.82 1239
3088.34 1315
3088.86 1223
3089.39 1168
3089.91 1313
3090.44 1201
3090.96 1197
3091.49 1125
3092.01 1181
3092.53 1190
3093.06 1241
3093.58 1155
3094.11 1137
3094.63 1143
3095.16 1196
3095.68 1117
3096.21 1198
3096.73 1175
3097.26 1294
3097.78 1375
3098.31 1278
3098.83 1361
3099.36 1328
3099.88 1231
3100.41 1382
3100.93 1398
3101.46 1562
3101.98 1634
3102.51 2031
3103.03 2260
3103.56 2509
3104.08 2895
3104.61 3461
3105.13 4040
3105.66 4467
3106.18 5151
3106.71 4662
3107.24 4970
3107.76 4827
3108.29 4238
3108.81 3897
3109.34 3057
3109.86 2968
3110.39 2689
3110.92 2350
3111.44 2072
3111.97 1905
3112.49 2040
3113.02 2049
3113.55 2042
3114.07 2085
3114.60 2069
3115.12 1914
3115.65 2023
3116.18 1919
3116.70 1749
3117.23 1811
3117.76 1558
3118.28 1518
3118.81 1493
3119.34 1431
3119.86 1243
3120.39 1336
3120.92 1374
3121.44 1407
3121.97 1572
3122.50 1393
3123.02 1564
3123.55 1675
3124.08 1614
3124.61 1704
3125.13 1800
3125.66 1641
3126.19 1578
3126.72 1469
3127.24 1491
3127.77 1468
3128.30 1295
3128.82 1519
3129.35 1341
3129.88 1307
3130.41 1500
3130.93 1361
3131.46 1341
3131.99 1310
3132.52 1209
3133.05 1221
3133.57 1160
3134.10 1206
3134.63 1209
3135.16 1095
3135.69 1162
3136.21 1135
3136.74 1019
3137.27 1081
3137.80 1116
3138.33 1074
3138.85 1099
3139.38 1127
3139.91 1108
3140.44 1154
3140.97 1067
3141.50 985
3142.03 1044
3142.55 997
3143.08 967
3143.61 1034
3144.14 1137
3144.67 1095
3145.20 1067
3145.73 972
3146.26 912
3146.79 970
3147.31 1036
3147.84 924
3148.37 1013
3148.90 1007
3149.43 946
3149.96 1065
3150.49 1082
3151.02 1176
3151.55 1086
3152.08 1054
3152.61 1074
3153.14 1169
3153.67 1186
3154.20 1078
3154.73 1049
3155.25 1209
3155.78 1232
3156.31 1145
3156.84 1084
3157.37 1054
3157.90 1139
3158.43 1105
3158.96 1114
3159.49 1171
3160.02 1050
3160.55 1125
3161.08 1136
3161.61 1215
3162.14 1063
3162.68 1094
3163.21 1187
3163.74 1162
3164.27 1036
3164.80 1037
3165.33 1195
3165.86 1039
3166.39 1057
3166.92 992
3167.45 911
3167.98 991
3168.51 921
3169.04 873
3169.57 869
3170.10 824
3170.64 798
3171.17 844
3171.70 868
3172.23 893
3172.76 938
3173.29 887
3173.82 959
3174.35 922
3174.88 927
3175.42 871
3175.95 862
3176.48 959
3177.01 933
3177.54 1034
3178.07 1082
3178.61 1007
3179.14 973
3179.67 923
3180.20 1052
3180.73 964
3181.26 897
3181.80 981
3182.33 999
3182.86 908
3183.39 917
3183.92 887
3184.46 901
3184.99 978
3185.52 970
3186.05 966
3186.59 1050
3187.12 914
3187.65 984
3188.18 964
3188.72 900
3189.25 915
3189.78 1010
3190.31 965
3190.85 1007
3191.38 1016
3191.91 971
3192.44 977
3192.98 1042
3193.51 914
3194.04 966
3194.58 920
3195.11 1050
3195.64 954
3196.17 945
3196.71 916
3197.24 879
3197.77 956
3198.31 985
3198.84 917
3199.37 901
3199.91 1040
3200.44 1062
3200.98 920
3201.51 849
3202.04 933
3202.58 1036
3203.11 1012
3203.64 989
3204.18 1012
3204.71 978
3205.24 1019
3205.78 981
3206.31 966
3206.85 1018
3207.38 1051
3207.91 1041
3208.45 1083
3208.98 1041
3209.52 1042
3210.05 1104
3210.59 1088
3211.12 1129
3211.65 1178
3212.19 1218
3212.72 1254
3213.26 1165
3213.79 1210
3214.33 1243
3214.86 1194
3215.40 1221
3215.93 1229
3216.47 1297
3217.00 1356
3217.54 1173
3218.07 1158
3218.61 1162
3219.14 1064
3219.68 974
3220.21 1075
3220.75 1104
3221.28 1049
3221.82 992
3222.35 1043
3222.89 979
3223.42 992
3223.96 1059
3224.49 1095
3225.03 1051
3225.57 1181
3226.10 1157
3226.64 1274
3227.17 1178
3227.71 1144
3228.24 1240
3228.78 1291
3229.32 1276
3229.85 1168
3230.39 1147
3230.92 1179
3231.46 1212
3232.00 1127
3232.53 1213
3233.07 1195
3233.60 1151
3234.14 1165
3234.68 1123
3235.21 1164
3235.75 1263
3236.29 1196
3236.82 1359
3237.36 1237
3237.90 1256
3238.43 1243
3238.97 1346
3239.51 1285
3240.04 1162
3240.58 1097
3241.12 1162
3241.65 1155
3242.19 1187
3242.73 1324
3243.26 1241
3243.80 1332
3244.34 1369
3244.88 1217
3245.41 1166
3245.95 1348
3246.49 1420
3247.02 1254
3247.56 1254
3248.10 1361
3248.64 1357
3249.17 1246
3249.71 1292
3250.25 1303
3250.79 1297
3251.33 1487
3251.86 1423
3252.40 1420
3252.94 1350
3253.48 1464
3254.01 1310
3254.55 1316
3255.09 1331
3255.63 1372
3256.17 1460
3256.70 1410
3257.24 1473
3257.78 1505
3258.32 1529
3258.86 1546
3259.40 1467
3259.93 1506
3260.47 1527
3261.01 1611
3261.55 1602
3262.09 1932
3262.63 1994
3263.17 1808
3263.70 2030
3264.24 2229
3264.78 2355
3265.32 2549
3265.86 2826
3266.40 3009
3266.94 3048
3267.48 3376
3268.02 4039
3268.56 3958
3269.09 4042
3269.63 4317
3270.17 4554
3270.71 4568
3271.25 4731
3271.79 4485
3272.33 3987
3272.87 3899
3273.41 3193
3273.95 2844
3274.49 2591
3275.03 2200
3275.57 1895
3276.11 1821
3276.65 1681
3277.19 1720
3277.73 1739
3278.27 1689
3278.81 1811
3279.35 1634
3279.89 1712
3280.43 1898
3280.97 1837
3281.51 1723
3282.05 1682
3282.59 1677
3283.13 1685
3283.67 1825
3284.21 1852
3284.75 1729
3285.29 1749
3285.83 1639
3286.37 1529
3286.91 1651
3287.45 1602
3287.99 1760
3288.53 1922
3289.08 1798
3289.62 1674
3290.16 1710
3290.70 1808
3291.24 1811
3291.78 1734
3292.32 1649
3292.86 1766
3293.40 1741
3293.95 1779
3294.49 1847
3295.03 1867
3295.57 2036
3296.11 2112
3296.65 2157
3297.19 2456
3297.73 2397
3298.28 2413
3298.82 2458
3299.36 2596
3299.90 2498
3300.44 2399
3300.99 2332
3301.53 2373
3302.07 2276
3302.61 2279
3303.15 1981
3303.69 1927
3304.24 1938
3304.78 1924
3305.32 1947
3305.86 2037
3306.41 1937
3306.95 1773
3307.49 1862
3308.03 1815
3308.58 1797
3309.12 1806
3309.66 1677
3310.20 1771
3310.75 1710
3311.29 1797
3311.83 1701
3312.37 1673
3312.92 1518
3313.46 1581
3314.00 1631
3314.54 1711
3315.09 1675
3315.63 1520
3316.17 1520
3316.72 1617
3317.26 1751
3317.80 1746
3318.35 1675
3318.89 1842
3319.43 1913
3319.98 1834
3320.52 1871
3321.06 2227
3321.61 2068
3322.15 2086
3322.69 2150
3323.24 2219
3323.78 2322
3324.33 2134
3324.87 2229
3325.41 2242
3325.96 2198
3326.50 2249
3327.04 2043
3327.59 2079
3328.13 2052
3328.68 1872
3329.22 1805
3329.76 1824
3330.31 1825
3330.85 1972
3331.40 1990
3331.94 2037
3332.49 2109
3333.03 2195
3333.58 2508
3334.12 2814
3334.66 3574
3335.21 4322
3335.75 5320
3336.30 6485
3336.84 7857
3337.39 9121
3337.93 10412
3338.48 11190
3339.02 12258
3339.57 12668
3340.11 12429
3340.66 12042
3341.20 11506
3341.75 10239
3342.29 9009
3342.84 7390
3343.38 6481
3343.93 5409
3344.47 4411
3345.02 3692
3345.57 3261
3346.11 2779
3346.66 2376
3347.20 2328
3347.75 2305
3348.29 2037
3348.84 1948
3349.38 1901
3349.93 2000
3350.48 2045
3351.02 2183
3351.57 2419
3352.11 2402
3352.66 2399
3353.21 2242
3353.75 2641
3354.30 2803
3354.84 2773
3355.39 2838
3355.94 2867
3356.48 2808
3357.03 2603
3357.58 2499
3358.12 2346
3358.67 2451
3359.22 2152
3359.76 2032
3360.31 1899
3360.86 1743
3361.40 1765
3361.95 1711
3362.50 1743
3363.04 1673
3363.59 1675
3364.14 1739
3364.68 1732
3365.23 1812
3365.78 1863
3366.33 1929
3366.87 1709
3367.42 1740
3367.97 1750
3368.51 1791
3369.06 1893
3369.61 1846
3370.16 1778
3370.70 1822
3371.25 1794
3371.80 1644
3372.35 1820
3372.90 1860
3373.44 2032
3373.99 2120
3374.54 2268
3375.09 2238
3375.63 2384
3376.18 2453
3376.73 2443
3377.28 2499
3377.83 2611
3378.37 2649
3378.92 2494
3379.47 2469
3380.02 2275
3380.57 2112
3381.12 2042
3381.66 1949
3382.21 1845
3382.76 1781
3383.31 1584
3383.86 1539
3384.41 1634
3384.96 1625
3385.50 1597
3386.05 1665
3386.60 1582
3387.15 1711
3387.70 1639
3388.25 1787
3388.80 1571
3389.35 1627
3389.90 1426
3390.44 1448
3390.99 1653
3391.54 1602
3392.09 1490
3392.64 1373
3393.19 1351
3393.74 1442
3394.29 1465
3394.84 1398
3395.39 1353
3395.94 1391
3396.49 1414
3397.04 1480
3397.59 1299
3398.14 1350
3398.69 1394
3399.24 1368
3399.79 1364
3400.34 1321
3400.89 1305
3401.44 1216
3401.99 1261
3402.54 1256
3403.09 1134
3403.64 1155
3404.19 1184
3404.74 1163
3405.29 1106
3405.84 1066
3406.39 1099
3406.94 1190
3407.49 1118
3408.04 1133
3408.59 1196
3409.14 1226
3409.69 1142
3410.24 1070
3410.79 1177
3411.34 1129
3411.89 1269
3412.45 1325
3413.00 1370
3413.55 1399
3414.10 1371
3414.65 1416
3415.20 1571
3415.75 1528
3416.30 1431
3416.85 1356
3417.41 1286
3417.96 1295
3418.51 1289
3419.06 1260
3419.61 1290
3420.16 1227
3420.71 1277
3421.27 1152
3421.82 1085
3422.37 1163
3422.92 1267
3423.47 1256
3424.02 1230
3424.58 1035
3425.13 1113
3425.68 1370
3426.23 1203
3426.78 1134
3427.34 1228
3427.89 1395
3428.44 1131
3428.99 1149
3429.55 1211
3430.10 1271
3430.65 1170
3431.20 1177
3431.76 1229
3432.31 1153
3432.86 1039
3433.41 1130
3433.97 1214
3434.52 1191
3435.07 1180
3435.62 1102
3436.18 1148
3436.73 1095
3437.28 1085
3437.84 1190
3438.39 1181
3438.94 1099
3439.49 1131
3440.05 1097
3440.60 1045
3441.15 1021
3441.71 1085
3442.26 1165
3442.81 1125
3443.37 1121
3443.92 1131
3444.47 1182
3445.03 1176
3445.58 1083
3446.13 1106
3446.69 1164
3447.24 1140
3447.80 1073
3448.35 1124
3448.90 1238
3449.46 1324
3450.01 1226
3450.57 1201
3451.12 1271
3451.67 1059
3452.23 1177
3452.78 1051
3453.34 1079
3453.89 1148
3454.44 1130
3455.00 1111
3455.55 1148
3456.11 1165
3456.66 1150
3457.22 1021
3457.77 1021
3458.33 1071
3458.88 1115
3459.43 1162
3459.99 1138
3460.54 1256
3461.10 1257
3461.65 1209
3462.21 1071
3462.76 1020
3463.32 1156
3463.87 1067
3464.43 1120
3464.98 1188
3465.54 1207
3466.09 1267
3466.65 1235
3467.21 1270
3467.76 1212
3468.32 1312
3468.87 1268
3469.43 1241
3469.98 1335
3470.54 1492
3471.09 1432
3471.65 1294
3472.20 1392
3472.76 1498
3473.32 1517
3473.87 1493
3474.43 1531
3474.98 1516
3475.54 1571
3476.10 1379
3476.65 1457
3477.21 1510
3477.76 1501
3478.32 1613
3478.88 1511
3479.43 1551
3479.99 1383
3480.55 1340
3481.10 1372
3481.66 1485
3482.22 1626
3482.77 1601
3483.33 1554
3483.89 1734
3484.44 1680
3485.00 1709
3485.56 1515
3486.11 1688
3486.67 1757
3487.23 1738
3487.78 1852
3488.34 1757
3488.90 1675
3489.45 1989
3490.01 2024
3490.57 2072
3491.13 2307
3491.68 2795
3492.24 3368
3492.80 3772
3493.35 4191
3493.91 4618
3494.47 5339
3495.03 5931
3495.58 5855
3496.14 6107
3496.70 6083
3497.26 5692
3497.82 4964
3498.37 4410
3498.93 4046
3499.49 3380
3500.05 3195
3500.61 3140
3501.16 2856
3501.72 2783
3502.28 2829
3502.84 3030
3503.40 3087
3503.95 3292
3504.51 3585
3505.07 3985
3505.63 4148
3506.19 4653
3506.75 5347
3507.30 5506
3507.86 5753
3508.42 6017
3508.98 5970
3509.54 5906
3510.10 5713
3510.66 5714
3511.22 5253
3511.77 4877
3512.33 3976
3512.89 3550
3513.45 3261
3514.01 2821
3514.57 2678
3515.13 2376
3515.69 2208
3516.25 2095
3516.81 1864
3517.37 1865
3517.92 1809
3518.48 1760
3519.04 1695
3519.60 1633
3520.16 1419
3520.72 1372
3521.28 1436
3521.84 1578
3522.40 1666
3522.96 1524
3523.52 1641
3524.08 1631
3524.64 1544
3525.20 1465
3525.76 1541
3526.32 1740
3526.88 1639
3527.44 1528
3528.00 1403
3528.56 1402
3529.12 1380
3529.68 1402
3530.24 1470
3530.80 1447
3531.36 1348
3531.92 1361
3532.48 1410
3533.04 1493
3533.60 1567
3534.17 1499
3534.73 1490
3535.29 1638
3535.85 1796
3536.41 1595
3536.97 1559
3537.53 1592
3538.09 1602
3538.65 1626
3539.21 1683
3539.77 1524
3540.34 1490
3540.90 1558
3541.46 1593
3542.02 1306
3542.58 1334
3543.14 1385
3543.70 1364
3544.26 1470
3544.83 1524
3545.39 1544
3545.95 1652
3546.51 1599
3547.07 1524
3547.63 1603
3548.20 1586
3548.76 1681
3549.32 1650
3549.88 1432
3550.44 1425
3551.01 1472
3551.57 1373
3552.13 1272
3552.69 1127
3553.25 1197
3553.82 1173
3554.38 1229
3554.94 1093
3555.50 1131
3556.07 1126
3556.63 1162
3557.19 1161
3557.75 1043
3558.32 1035
3558.88 1020
3559.44 1086
3560.00 1197
3560.57 1222
3561.13 1118
3561.69 1147
3562.26 1152
3562.82 1104
3563.38 1218
3563.94 1109
3564.51 1164
3565.07 1122
3565.63 1154
3566.20 1148
3566.76 1231
3567.32 1312
3567.89 1179
3568.45 1200
3569.01 1241
3569.58 1194
3570.14 1085
3570.70 1231
3571.27 1105
3571.83 1085
3572.39 1087
3572.96 1008
3573.52 1080
3574.09 1140
3574.65 1151
3575.21 1056
3575.78 1167
3576.34 1188
3576.91 1281
3577.47 1404
3578.03 1390
3578.60 1523
3579.16 1725
3579.73 1562
3580.29 1759
3580.86 1801
3581.42 1738
3581.98 1817
3582.55 1732
3583.11 1792
3583.68 1559
3584.24 1500
3584.81 1523
3585.37 1480
3585.94 1327
3586.50 1280
3587.07 1201
3587.63 1262
3588.20 1254
3588.76 1165
3589.33 1086
3589.89 1068
3590.46 1111
3591.02 1054
3591.59 1032
3592.15 1045
3592.72 1091
3593.28 924
3593.85 997
3594.41 968
3594.98 1040
3595.54 1106
3596.11 1078
3596.68 1030
3597.24 962
3597.81 1100
3598.37 991
3598.94 1070
3599.50 1040
3600.07 988
3600.64 933
3601.20 1000
3601.77 913
3602.33 918
3602.90 942
3603.47 917
3604.03 1008
3604.60 959
3605.16 1084
3605.73 1060
3606.30 979
3606.86 963
3607.43 1062
3608.00 1004
3608.56 941
3609.13 1022
3609.70 982
3610.26 1027
3610.83 883
3611.40 948
3611.96 995
3612.53 942
3613.10 960
3613.66 960
3614.23 884
3614.80 863
3615.36 899
3615.93 830
3616.50 913
3617.07 886
3617.63 987
3618.20 1025
3618.77 1044
3619.34 980
3619.90 1092
3620.47 1163
3621.04 1065
3621.61 1017
3622.17 1000
3622.74 1025
3623.31 989
3623.88 991
3624.44 1152
3625.01 1027
3625.58 1098
3626.15 1027
3626.72 1062
3627.28 1009
3627.85 938
3628.42 937
3628.99 962
3629.56 936
3630.12 941
3630.69 998
3631.26 1039
3631.83 910
3632.40 915
3632.97 878
3633.53 940
3634.10 952
3634.67 942
3635.24 931
3635.81 931
3636.38 1066
3636.95 1074
3637.52 983
3638.08 1012
3638.65 1005
3639.22 1042
3639.79 1003
3640.36 1059
3640.93 1071
3641.50 1072
3642.07 1019
3642.64 1053
3643.21 1103
3643.78 1087
3644.34 1162
3644.91 1028
3645.48 1101
3646.05 1087
3646.62 1121
3647.19 1147
3647.76 1180
3648.33 1080
3648.90 1043
3649.47 1072
3650.04 1080
3650.61 1000
3651.18 1022
3651.75 1120
3652.32 999
3652.89 1058
3653.46 1054
3654.03 1198
3654.60 1143
3655.17 1149
3655.74 1105
3656.31 1194
3656.88 1244
3657.45 1211
3658.02 1229
3658.59 1196
3659.16 1152
3659.73 1036
3660.30 1009
3660.87 1122
3661.45 1044
3662.02 991
3662.59 1012
3663.16 929
3663.73 1170
3664.30 1078
3664.87 1065
3665.44 1097
3666.01 1221
3666.58 1201
3667.15 1230
3667.73 1206
3668.30 1157
3668.87 1273
3669.44 1344
3670.01 1296
3670.58 1318
3671.15 1201
3671.73 1151
3672.30 1100
3672.87 1214
3673.44 1094
3674.01 1019
3674.58 967
3675.16 1088
3675.73 1046
3676.30 1063
3676.87 1032
3677.44 970
3678.01 901
3678.59 922
3679.16 917
3679.73 1023
3680.30 989
3680.88 1075
3681.45 966
3682.02 903
3682.59 912
3683.16 981
3683.74 877
3684.31 897
3684.88 1004
3685.45 867
3686.03 858
3686.60 898
3687.17 982
3687.74 1024
3688.32 903
3688.89 888
3689.46 860
3690.04 843
3690.61 841
3691.18 909
3691.76 965
3692.33 935
3692.90 987
3693.47 991
3694.05 1031
3694.62 996
3695.19 930
3695.77 930
3696.34 917
3696.91 854
3697.49 864
3698.06 813
3698.64 1010
3699.21 856
3699.78 819
3700.36 946
3700.93 935
3701.50 878
3702.08 870
3702.65 805
3703.23 880
3703.80 972
3704.37 1033
3704.95 1060
3705.52 907
3706.10 849
3706.67 905
3707.24 830
3707.82 888
3708.39 850
3708.97 908
3709.54 851
3710.12 889
3710.69 919
3711.27 963
3711.84 923
3712.41 986
3712.99 1002
3713.56 847
3714.14 817
3714.71 1001
3715.29 968
3715.86 942
3716.44 840
3717.01 904
3717.59 1039
3718.16 955
3718.74 1001
3719.31 901
3719.89 877
3720.46 937
3721.04 971
3721.61 940
3722.19 862
3722.77 771
3723.34 934
3723.92 1072
3724.49 1051
3725.07 913
3725.64 938
3726.22 978
3726.79 950
3727.37 912
3727.95 889
3728.52 865
3729.10 851
3729.67 864
3730.25 895
3730.83 837
3731.40 915
3731.98 951
3732.56 961
3733.13 882
3733.71 957
3734.28 1012
3734.86 1028
3735.44 927
3736.01 970
3736.59 1093
3737.17 1110
3737.74 961
3738.32 932
3738.90 899
3739.47 889
3740.05 920
3740.63 949
3741.20 974
3741.78 982
3742.36 991
3742.93 849
3743.51 819
3744.09 786
3744.67 907
3745.24 875
3745.82 918
3746.40 773
3746.97 843
3747.55 958
3748.13 870
3748.71 898
3749.28 833
3749.86 996
3750.44 1010
3751.02 986
3751.59 1061
3752.17 903
3752.75 786
3753.33 1029
3753.91 932
3754.48 887
3755.06 867
3755.64 878
3756.22 930
3756.80 921
3757.37 807
3757.95 840
3758.53 896
3759.11 904
3759.69 898
3760.27 849
3760.84 868
3761.42 831
3762.00 865
3762.58 917
3763.16 972
3763.74 883
3764.31 941
3764.89 921
3765.47 823
3766.05 881
3766.63 763
3767.21 794
3767.79 776
3768.37 873
3768.95 917
3769.52 939
3770.10 890
3770.68 878
3771.26 902
3771.84 935
3772.42 857
3773.00 909
3773.58 905
3774.16 1052
3774.74 1009
3775.32 871
3775.90 897
3776.48 945
3777.06 965
3777.64 880
3778.22 864
3778.80 892
3779.38 934
3779.96 899
3780.54 929
3781.12 854
3781.70 903
3782.28 849
3782.86 764
3783.44 763
3784.02 907
3784.60 895
3785.18 961
3785.76 931
3786.34 911
3786.92 898
3787.50 883
3788.08 900
3788.66 940
3789.24 1001
3789.82 934
3790.40 927
3790.98 856
3791.56 863
3792.14 831
3792.72 888
3793.30 842
3793.89 991
3794.47 911
3795.05 907
3795.63 871
3796.21 897
3796.79 926
3797.37 949
3797.95 1059
3798.53 1055
3799.12 1026
3799.70 967
3800.28 899
3800.86 1019
3801.44 1034
3802.02 954
3802.60 1048
3803.19 961
3803.77 1019
3804.35 1055
3804.93 1218
3805.51 1051
3806.10 964
3806.68 1065
3807.26 1113
3807.84 1061
3808.42 932
3809.01 1022
3809.59 897
3810.17 1080
3810.75 1169
3811.33 1249
3811.92 1211
3812.50 1333
3813.08 1239
3813.66 1248
3814.25 1226
3814.83 1213
3815.41 1268
3815.99 1258
3816.58 1125
3817.16 1136
3817.74 1297
3818.32 1243
3818.91 1289
3819.49 1195
3820.07 1164
3820.66 1140
3821.24 1142
3821.82 1071
3822.41 1076
3822.99 1031
3823.57 1015
3824.16 1026
3824.74 957
3825.32 1044
3825.91 946
3826.49 963
3827.07 932
3827.66 947
3828.24 1011
3828.82 1004
3829.41 881
3829.99 893
3830.57 888
3831.16 891
3831.74 936
3832.33 831
3832.91 877
3833.49 840
3834.08 946
3834.66 908
3835.25 938
3835.83 882
3836.41 894
3837.00 888
3837.58 887
3838.17 916
3838.75 887
3839.34 829
3839.92 838
3840.50 858
3841.09 756
3841.67 818
3842.26 792
3842.84 920
3843.43 900
3844.01 819
3844.60 781
3845.18 764
3845.77 763
3846.35 831
3846.94 683
3847.52 830
3848.11 916
3848.69 835
3849.28 766
3849.86 774
3850.45 708
3851.03 827
3851.62 859
3852.20 829
3852.79 903
3853.37 873
3853.96 876
3854.55 893
3855.13 800
3855.72 735
3856.30 861
3856.89 765
3857.47 807
3858.06 891
3858.65 804
3859.23 767
3859.82 814
3860.40 808
3860.99 742
3861.58 792
3862.16 791
3862.75 889
3863.33 814
3863.92 781
3864.51 774
3865.09 874
3865.68 715
3866.27 822
3866.85 844
3867.44 810
3868.03 789
3868.61 900
3869.20 811
3869.79 906
3870.37 942
3870.96 927
3871.55 991
3872.13 819
3872.72 782
3873.31 790
3873.89 847
3874.48 878
3875.07 897
3875.66 830
3876.24 840
3876.83 859
3877.42 951
3878.00 826
3878.59 833
3879.18 835
3879.77 841
3880.35 834
3880.94 791
3881.53 787
3882.12 817
3882.70 778
3883.29 808
3883.88 837
3884.47 855
3885.06 793
3885.64 769
3886.23 712
3886.82 761
3887.41 824
3888.00 832
3888.58 758
3889.17 777
3889.76 844
3890.35 804
3890.94 828
3891.53 815
3892.11 789
3892.70 767
3893.29 832
3893.88 951
3894.47 993
3895.06 922
3895.65 916
3896.23 1003
3896.82 970
3897.41 842
3898.00 797
3898.59 810
3899.18 762
3899.77 739
3900.36 750
3900.95 863
3901.53 808
3902.12 736
3902.71 770
3903.30 879
3903.89 782
3904.48 827
3905.07 853
3905.66 863
3906.25 793
3906.84 858
3907.43 864
3908.02 945
3908.61 1007
3909.20 914
3909.79 894
3910.38 887
3910.97 853
3911.56 861
3912.15 795
3912.74 783
3913.33 863
3913.92 946
3914.51 900
3915.10 811
3915.69 808
3916.28 890
3916.87 833
3917.46 814
3918.05 790
3918.64 885
3919.23 803
3919.82 764
3920.41 819
3921.00 893
3921.59 881
3922.18 830
3922.77 800
3923.36 837
3923.95 763
3924.55 789
3925.14 843
3925.73 712
3926.32 783
3926.91 930
3927.50 873
3928.09 806
3928.68 807
3929.27 785
3929.87 758
3930.46 688
3931.05 750
3931.64 714
3932.23 712
3932.82 751
3933.41 823
3934.01 735
3934.60 880
3935.19 797
3935.78 748
3936.37 746
3936.96 742
3937.56 736
3938.15 794
3938.74 731
3939.33 714
3939.92 775
3940.52 851
3941.11 837
3941.70 767
3942.29 749
3942.88 723
3943.48 867
3944.07 747
3944.66 743
3945.25 848
3945.85 827
3946.44 773
3947.03 885
3947.62 917
3948.22 818
3948.81 799
3949.40 793
3949.99 852
3950.59 754
3951.18 714
3951.77 753
3952.37 807
3952.96 778
3953.55 837
3954.15 790
3954.74 733
3955.33 740
3955.93 741
3956.52 791
3957.11 791
3957.71 893
3958.30 808
3958.89 781
3959.49 819
3960.08 783
3960.67 795
3961.27 766
3961.86 773
3962.45 798
3963.05 784
3963.64 752
3964.23 896
3964.83 775
3965.42 814
3966.02 872
3966.61 719
3967.20 843
3967.80 891
3968.39 892
3968.99 899
3969.58 878
3970.18 957
3970.77 934
3971.36 865
3971.96 923
3972.55 1005
3973.15 1063
3973.74 926
3974.34 843
3974.93 809
3975.53 948
3976.12 891
3976.72 911
3977.31 880
3977.91 992
3978.50 905
3979.10 986
3979.69 912
3980.29 965
3980.88 1028
3981.48 964
3982.07 1058
3982.67 1048
3983.26 948
3983.86 852
3984.45 1026
3985.05 891
3985.64 821
3986.24 811
3986.83 912
3987.43 881
3988.03 1044
3988.62 1026
3989.22 1001
3989.81 973
3990.41 908
3991.00 955
3991.60 996
3992.20 1085
3992.79 1043
3993.39 979
3993.98 972
3994.58 905
3995.18 925
3995.77 933
3996.37 1039
3996.97 922
3997.56 943
3998.16 1108
3998.75 1051
3999.35 1008
3999.95 929
4000.54 919
4001.14 973
4001.74 966
4002.33 983
4002.93 1009
4003.53 1023
4004.12 930
4004.72 843
4005.32 858
4005.92 854
4006.51 790
4007.11 816
4007.71 805
4008.30 766
4008.90 770
4009.50 830
4010.10 910
4010.69 908
4011.29 885
4011.89 890
4012.49 855
4013.08 870
4013.68 876
4014.28 823
4014.88 819
4015.47 832
4016.07 831
4016.67 820
4017.27 742
4017.86 809
4018.46 794
4019.06 872
4019.66 813
4020.26 887
4020.85 917
4021.45 793
4022.05 794
4022.65 866
4023.25 884
4023.85 788
4024.44 721
4025.04 751
4025.64 728
4026.24 767
4026.84 846
4027.44 820
4028.03 819
4028.63 801
4029.23 813
4029.83 872
4030.43 879
4031.03 839
4031.63 871
4032.23 995
4032.83 893
4033.42 878
4034.02 945
4034.62 940
4035.22 865
4035.82 858
4036.42 930
4037.02 900
4037.62 940
4038.22 860
4038.82 887
4039.42 947
4040.02 862
4040.62 772
4041.22 869
4041.82 860
4042.41 918
4043.01 859
4043.61 763
4044.21 705
4044.81 760
4045.41 856
4046.01 732
4046.61 715
4047.21 749
4047.81 678
4048.41 820
4049.01 779
4049.61 672
4050.21 718
4050.82 785
4051.42 759
4052.02 768
4052.62 768
4053.22 782
4053.82 800
4054.42 790
4055.02 701
4055.62 794
4056.22 791
4056.82 821
4057.42 802
4058.02 772
4058.62 771
4059.22 707
4059.83 785
4060.43 778
4061.03 824
4061.63 731
4062.23 734
4062.83 764
4063.43 827
4064.03 749
4064.63 710
4065.24 832
4065.84 748
4066.44 687
4067.04 763
4067.64 847
4068.24 858
4068.85 827
4069.45 775
4070.05 757
4070.65 763
4071.25 773
4071.85 737
4072.46 745
4073.06 776
4073.66 815
4074.26 759
4074.86 710
4075.47 641
4076.07 704
4076.67 701
4077.27 631
4077.88 714
4078.48 655
4079.08 684
4079.68 723
4080.29 765
4080.89 769
4081.49 762
4082.09 704
4082.70 755
4083.30 770
4083.90 734
4084.50 733
4085.11 736
4085.71 753
4086.31 727
4086.92 659
4087.52 623
4088.12 717
4088.72 763
4089.33 768
4089.93 678
4090.53 768
4091.14 781
4091.74 747
4092.34 748
4092.95 691
4093.55 682
4094.16 716
4094.76 686
4095.36 686
4095.97 735
4096.57 779
4097.17 693
4097.78 717
4098.38 702
4098.98 754
4099.59 738
4100.19 721
4100.80 696
4101.40 642
4102.00 710
4102.61 698
4103.21 714
4103.82 773
4104.42 745
4105.03 766
4105.63 753
4106.23 740
4106.84 765
4107.44 766
4108.05 780
4108.65 779
4109.26 746
4109.86 754
4110.47 790
4111.07 820
4111.68 742
4112.28 746
4112.89 728
4113.49 726
4114.10 774
4114.70 724
4115.31 674
4115.91 688
4116.52 689
4117.12 662
4117.73 625
4118.33 682
4118.94 747
4119.54 697
4120.15 702
4120.75 766
4121.36 783
4121.97 692
4122.57 727
4123.18 735
4123.78 682
4124.39 746
4124.99 839
4125.60 795
4126.21 745
4126.81 778
4127.42 745
4128.02 691
4128.63 711
4129.24 706
4129.84 764
4130.45 698
4131.05 672
4131.66 676
4132.27 725
4132.87 680
4133.48 715
4134.09 747
4134.69 716
4135.30 798
4135.91 773
4136.51 780
4137.12 696
4137.73 792
4138.33 789
4138.94 834
4139.55 890
4140.15 892
4140.76 833
4141.37 863
4141.97 874
4142.58 856
4143.19 935
4143.80 902
4144.40 837
4145.01 872
4145.62 864
4146.22 892
4146.83 851
4147.44 880
4148.05 912
4148.65 950
4149.26 794
4149.87 903
4150.48 911
4151.09 862
4151.69 901
4152.30 847
4152.91 800
4153.52 719
4154.12 667
4154.73 787
4155.34 685
4155.95 701
4156.56 834
4157.16 792
4157.77 770
4158.38 753
4158.99 853
4159.60 773
4160.21 842
4160.81 837
4161.42 882
4162.03 818
4162.64 758
4163.25 771
4163.86 856
4164.47 763
4165.08 744
4165.68 766
4166.29 738
4166.90 819
4167.51 764
4168.12 744
4168.73 846
4169.34 837
4169.95 755
4170.56 832
4171.16 710
4171.77 781
4172.38 839
4172.99 738
4173.60 745
4174.21 834
4174.82 783
4175.43 728
4176.04 648
4176.65 651
4177.26 681
4177.87 715
4178.48 713
4179.09 735
4179.70 704
4180.31 690
4180.92 745
4181.53 773
4182.14 792
4182.75 790
4183.36 731
4183.97 802
4184.58 854
4185.19 852
4185.80 797
4186.41 822
4187.02 788
4187.63 877
4188.24 740
4188.85 761
4189.46 783
4190.07 772
4190.68 784
4191.29 757
4191.90 768
4192.51 821
4193.13 871
4193.74 757
4194.35 737
4194.96 780
4195.57 821
4196.18 786
4196.79 774
4197.40 682
4198.01 713
4198.62 737
4199.24 777
4199.85 868
4200.46 817
4201.07 766
4201.68 753
4202.29 718
4202.90 698
4203.52 732
4204.13 665
4204.74 691
4205.35 687
4205.96 687
4206.57 741
4207.19 752
4207.80 787
4208.41 796
4209.02 794
4209.63 808
4210.25 751
4210.86 760
4211.47 835
4212.08 889
4212.69 784
4213.31 762
4213.92 718
4214.53 720
4215.14 687
4215.76 760
4216.37 799
4216.98 808
4217.59 859
4218.21 901
4218.82 845
4219.43 827
4220.04 752
4220.66 817
4221.27 872
4221.88 872
4222.50 911
4223.11 919
4223.72 889
4224.33 877
4224.95 777
4225.56 861
4226.17 875
4226.79 833
4227.40 919
4228.01 912
4228.63 818
4229.24 840
4229.85 827
4230.47 830
4231.08 869
4231.69 885
4232.31 829
4232.92 835
4233.54 911
4234.15 1016
4234.76 988
4235.38 988
4235.99 1136
4236.61 1319
4237.22 1414
4237.83 1286
4238.45 1420
4239.06 1557
4239.68 1588
4240.29 1495
4240.90 1568
4241.52 1319
4242.13 1117
4242.75 1051
4243.36 978
4243.98 902
4244.59 879
4245.21 967
4245.82 945
4246.43 943
4247.05 910
4247.66 870
4248.28 905
4248.89 863
4249.51 1009
4250.12 1021
4250.74 876
4251.35 898
4251.97 949
4252.58 884
4253.20 973
4253.81 998
4254.43 926
4255.04 825
4255.66 856
4256.28 818
4256.89 846
4257.51 854
4258.12 926
4258.74 890
4259.35 847
4259.97 959
4260.58 976
4261.20 826
4261.82 888
4262.43 822
4263.05 901
4263.66 848
4264.28 839
4264.90 816
4265.51 862
4266.13 778
4266.74 802
4267.36 887
4267.98 886
4268.59 828
4269.21 837
4269.82 920
4270.44 828
4271.06 912
4271.67 893
4272.29 913
4272.91 842
4273.52 863
4274.14 858
4274.76 831
4275.37 786
4275.99 799
4276.61 899
4277.22 904
4277.84 910
4278.46 981
4279.08 877
4279.69 873
4280.31 1031
4280.93 1069
4281.54 939
4282.16 896
4282.78 879
4283.40 855
4284.01 831
4284.63 918
4285.25 842
4285.87 852
4286.48 796
4287.10 841
4287.72 867
4288.34 766
4288.95 883
4289.57 818
4290.19 859
4290.81 892
4291.43 904
4292.04 793
4292.66 823
4293.28 885
4293.90 792
4294.52 780
4295.13 831
4295.75 873
4296.37 799
4296.99 729
4297.61 866
4298.23 797
4298.84 734
4299.46 779
4300.08 758
4300.70 799
4301.32 821
4301.94 898
4302.56 876
4303.17 757
4303.79 787
4304.41 737
4305.03 804
4305.65 862
4306.27 813
4306.89 791
4307.51 822
4308.13 779
4308.75 760
4309.36 881
4309.98 858
4310.60 818
4311.22 814
4311.84 776
4312.46 719
4313.08 763
4313.70 850
4314.32 887
4314.94 840
4315.56 835
4316.18 833
4316.80 785
4317.42 767
4318.04 723
4318.66 795
4319.28 839
4319.90 942
4320.52 862
4321.14 808
4321.76 746
4322.38 807
4323.00 862
4323.62 854
4324.24 831
4324.86 816
4325.48 820
4326.10 952
4326.72 848
4327.34 832
4327.96 909
4328.58 852
4329.20 900
4329.82 875
4330.44 883
4331.07 924
4331.69 984
4332.31 1024
4332.93 961
4333.55 977
4334.17 1027
4334.79 1115
4335.41 996
4336.03 996
4336.65 1115
4337.28 1159
4337.90 1083
4338.52 1146
4339.14 1243
4339.76 1369
4340.38 1299
4341.00 1272
4341.63 1360
4342.25 1312
4342.87 1310
4343.49 1223
4344.11 1329
4344.73 1454
4345.36 1547
4345.98 1599
4346.60 1614
4347.22 1827
4347.84 2107
4348.47 2303
4349.09 2808
4349.71 2980
4350.33 3141
4350.95 3261
4351.58 3131
4352.20 2777
4352.82 2637
4353.44 2547
4354.07 2172
4354.69 1765
4355.31 1679
4355.93 1571
4356.56 1230
4357.18 1287
4357.80 1326
4358.42 1255
4359.05 1220
4359.67 1074
4360.29 1069
4360.92 1154
4361.54 1195
4362.16 1169
4362.78 1117
4363.41 1219
4364.03 1267
4364.65 1201
4365.28 1158
4365.90 1222
4366.52 1254
4367.15 1189
4367.77 1035
4368.39 1146
4369.02 1133
4369.64 1133
4370.26 1143
4370.89 1124
4371.51 1097
4372.14 1053
4372.76 999
4373.38 897
4374.01 958
4374.63 904
4375.25 742
4375.88 841
4376.50 744
4377.13 860
4377.75 902
4378.37 950
4379.00 1021
4379.62 984
4380.25 954
4380.87 902
4381.50 970
4382.12 899
4382.75 1021
4383.37 1035
4383.99 904
4384.62 858
4385.24 963
4385.87 1024
4386.49 997
4387.12 899
4387.74 920
4388.37 1008
4388.99 952
4389.62 925
4390.24 898
4390.87 944
4391.49 955
4392.12 908
4392.74 833
4393.37 862
4393.99 772
4394.62 855
4395.24 841
4395.87 858
4396.49 821
4397.12 811
4397.75 825
4398.37 807
4399.00 806
4399.62 728
4400.25 810
4400.87 801
4401.50 818
4402.13 866
4402.75 855
4403.38 819
4404.00 782
4404.63 809
4405.26 734
4405.88 740
4406.51 813
4407.13 787
4407.76 740
4408.39 800
4409.01 835
4409.64 809
4410.27 845
4410.89 910
4411.52 896
4412.15 828
4412.77 833
4413.40 818
4414.03 821
4414.65 803
4415.28 819
4415.91 873
4416.53 851
4417.16 861
4417.79 814
4418.41 821
4419.04 823
4419.67 798
4420.30 824
4420.92 789
4421.55 786
4422.18 782
4422.80 760
4423.43 817
4424.06 887
4424.69 861
4425.31 878
4425.94 909
4426.57 878
4427.20 806
4427.82 813
4428.45 820
4429.08 743
4429.71 739
4430.34 818
4430.96 803
4431.59 734
4432.22 712
4432.85 701
4433.48 741
4434.10 703
4434.73 821
4435.36 818
4435.99 833
4436.62 853
4437.25 831
4437.87 783
4438.50 791
4439.13 887
4439.76 882
4440.39 878
4441.02 861
4441.64 868
4442.27 839
4442.90 847
4443.53 820
4444.16 873
4444.79 808
4445.42 730
4446.05 749
4446.68 781
4447.30 748
4447.93 737
4448.56 770
4449.19 829
4449.82 807
4450.45 848
4451.08 945
4451.71 957
4452.34 879
4452.97 769
4453.60 776
4454.23 804
4454.86 923
4455.49 944
4456.12 864
4456.75 812
4457.38 860
4458.01 921
4458.64 983
4459.27 1012
4459.90 967
4460.53 960
4461.16 912
4461.79 893
4462.42 853
4463.05 743
4463.68 878
4464.31 862
4464.94 828
4465.57 848
4466.20 727
4466.83 708
4467.46 756
4468.09 714
4468.72 824
4469.35 774
4469.98 805
4470.61 741
4471.24 747
4471.87 754
4472.50 694
4473.13 749
4473.77 734
4474.40 729
4475.03 837
4475.66 797
4476.29 680
4476.92 682
4477.55 769
4478.18 781
4478.82 752
4479.45 777
4480.08 754
4480.71 721
4481.34 807
4481.97 785
4482.60 735
4483.24 746
4483.87 745
4484.50 757
4485.13 864
4485.76 721
4486.39 666
4487.03 812
4487.66 794
4488.29 865
4488.92 779
4489.55 772
4490.19 813
4490.82 786
4491.45 821
4492.08 815
4492.71 753
4493.35 772
4493.98 823
4494.61 804
4495.24 783
4495.88 935
4496.51 895
4497.14 845
4497.77 737
4498.41 790
4499.04 855
4499.67 903
4500.31 760
4500.94 780
4501.57 875
4502.20 860
4502.84 882
4503.47 956
4504.10 973
4504.74 999
4505.37 984
4506.00 929
4506.64 1018
4507.27 1046
4507.90 1069
4508.54 1011
4509.17 894
4509.80 873
4510.44 840
4511.07 879
4511.70 796
4512.34 825
4512.97 846
4513.60 715
4514.24 808
4514.87 804
4515.51 762
4516.14 754
4516.77 826
4517.41 844
4518.04 790
4518.68 876
4519.31 769
4519.94 740
4520.58 706
4521.21 779
4521.85 750
4522.48 845
4523.12 762
4523.75 825
4524.39 719
4525.02 746
4525.65 775
4526.29 718
4526.92 791
4527.56 866
4528.19 718
4528.83 762
4529.46 802
4530.10 795
4530.73 738
4531.37 732
4532.00 778
4532.64 849
4533.27 757
4533.91 695
4534.54 814
4535.18 868
4535.81 842
4536.45 726
4537.09 811
4537.72 921
4538.36 874
4538.99 789
4539.63 748
4540.26 672
4540.90 767
4541.53 724
4542.17 701
4542.81 782
4543.44 849
4544.08 749
4544.71 707
4545.35 673
4545.99 679
4546.62 736
4547.26 769
4547.89 688
4548.53 705
4549.17 728
4549.80 698
4550.44 747
4551.08 765
4551.71 688
4552.35 636
4552.98 710
4553.62 822
4554.26 736
4554.89 721
4555.53 714
4556.17 638
4556.80 727
4557.44 751
4558.08 700
4558.72 764
4559.35 722
4559.99 759
4560.63 829
4561.26 771
4561.90 821
4562.54 866
4563.17 784
4563.81 723
4564.45 697
4565.09 688
4565.72 704
4566.36 720
4567.00 726
4567.64 762
4568.27 741
4568.91 812
4569.55 802
4570.19 723
4570.82 743
4571.46 762
4572.10 712
4572.74 751
4573.38 809
4574.01 735
4574.65 787
4575.29 862
4575.93 811
4576.57 798
4577.20 760
4577.84 807
4578.48 752
4579.12 738
4579.76 768
4580.40 871
4581.04 804
4581.67 712
4582.31 768
4582.95 741
4583.59 769
4584.23 770
4584.87 790
4585.51 735
4586.14 860
4586.78 806
4587.42 805
4588.06 789
4588.70 796
4589.34 819
4589.98 761
4590.62 821
4591.26 784
4591.90 921
4592.54 861
4593.17 936
4593.81 1042
4594.45 1101
4595.09 1096
4595.73 1207
4596.37 1256
4597.01 1197
4597.65 1122
4598.29 1017
4598.93 940
4599.57 917
4600.21 886
4600.85 990
4601.49 808
4602.13 882
4602.77 837
4603.41 851
4604.05 778
4604.69 827
4605.33 822
4605.97 932
4606.61 1006
4607.25 949
4607.89 895
4608.53 800
4609.17 811
4609.81 802
4610.45 842
4611.09 881
4611.73 860
4612.38 819
4613.02 813
4613.66 824
4614.30 797
4614.94 804
4615.58 776
4616.22 726
4616.86 728
4617.50 678
4618.14 694
4618.78 775
4619.43 736
4620.07 705
4620.71 847
4621.35 848
4621.99 796
4622.63 719
4623.27 719
4623.91 820
4624.56 848
4625.20 832
4625.84 777
4626.48 736
4627.12 753
4627.76 652
4628.41 711
4629.05 763
4629.69 735
4630.33 787
4630.97 766
4631.62 842
4632.26 849
4632.90 808
4633.54 816
4634.18 801
4634.83 769
4635.47 830
4636.11 857
4636.75 923
4637.40 831
4638.04 744
4638.68 890
4639.32 865
4639.97 831
4640.61 924
4641.25 845
4641.89 837
4642.54 851
4643.18 825
4643.82 812
4644.46 888
4645.11 827
4645.75 803
4646.39 852
4647.04 781
4647.68 806
4648.32 779
4648.97 796
4649.61 834
4650.25 779
4650.90 775
4651.54 778
4652.18 836
4652.83 802
4653.47 752
4654.11 789
4654.76 815
4655.40 805
4656.04 788
4656.69 748
4657.33 677
4657.98 733
4658.62 739
4659.26 651
4659.91 686
4660.55 779
4661.20 795
4661.84 769
4662.48 694
4663.13 793
4663.77 721
4664.42 785
4665.06 776
4665.71 769
4666.35 812
4666.99 731
4667.64 756
4668.28 752
4668.93 639
4669.57 708
4670.22 733
4670.86 654
4671.51 747
4672.15 660
4672.80 689
4673.44 855
4674.09 710
4674.73 698
4675.38 729
4676.02 672
4676.67 759
4677.31 768
4677.96 724
4678.60 711
4679.25 797
4679.89 821
4680.54 750
4681.18 742
4681.83 715
4682.47 760
4683.12 791
4683.77 739
4684.41 748
4685.06 746
4685.70 726
4686.35 743
4686.99 735
4687.64 789
4688.29 740
4688.93 791
4689.58 766
4690.22 690
4690.87 813
4691.52 829
4692.16 770
4692.81 773
4693.45 718
4694.10 819
4694.75 887
4695.39 851
4696.04 750
4696.69 750
4697.33 813
4697.98 920
4698.63 922
4699.27 1032
4699.92 1040
4700.57 1085
4701.21 1095
4701.86 1188
4702.51 1187
4703.15 1208
4703.80 1286
4704.45 1239
4705.10 1192
4705.74 1086
4706.39 1043
4707.04 951
4707.68 931
4708.33 910
4708.98 863
4709.63 931
4710.27 850
4710.92 845
4711.57 845
4712.22 838
4712.86 855
4713.51 788
4714.16 808
4714.81 757
4715.45 802
4716.10 835
4716.75 924
4717.40 892
4718.05 814
4718.69 870
4719.34 799
4719.99 824
4720.64 814
4721.29 877
4721.94 827
4722.58 868
4723.23 774
4723.88 818
4724.53 837
4725.18 735
4725.83 786
4726.47 810
4727.12 783
4727.77 763
4728.42 760
4729.07 800
4729.72 788
4730.37 870
4731.02 929
4731.66 835
4732.31 797
4732.96 852
4733.61 871
4734.26 785
4734.91 791
4735.56 810
4736.21 785
4736.86 857
4737.51 803
4738.16 796
4738.81 804
4739.45 861
4740.10 836
4740.75 783
4741.40 826
4742.05 789
4742.70 812
4743.35 883
4744.00 796
4744.65 838
4745.30 878
4745.95 981
4746.60 880
4747.25 799
4747.90 831
4748.55 774
4749.20 780
4749.85 803
4750.50 832
4751.15 924
4751.80 922
4752.45 948
4753.10 994
4753.75 1011
4754.40 1077
4755.05 1074
4755.71 1063
4756.36 1033
4757.01 1068
4757.66 1129
4758.31 1033
4758.96 969
4759.61 950
4760.26 943
4760.91 880
4761.56 901
4762.21 898
4762.86 930
4763.52 794
4764.17 768
4764.82 767
4765.47 783
4766.12 806
4766.77 791
4767.42 819
4768.07 737
4768.73 715
4769.38 810
4770.03 825
4770.68 740
4771.33 752
4771.98 779
4772.64 797
4773.29 782
4773.94 730
4774.59 796
4775.24 897
4775.89 895
4776.55 772
4777.20 755
4777.85 785
4778.50 737
4779.15 765
4779.81 678
4780.46 723
4781.11 866
4781.76 833
4782.42 881
4783.07 839
4783.72 797
4784.37 797
4785.03 785
4785.68 826
4786.33 814
4786.98 941
4787.64 808
4788.29 702
4788.94 777
4789.60 931
4790.25 852
4790.90 772
4791.55 838
4792.21 944
4792.86 925
4793.51 928
4794.17 921
4794.82 974
4795.47 896
4796.13 888
4796.78 980
4797.43 888
4798.09 944
4798.74 780
4799.39 782
4800.05 823
4800.70 786
4801.36 791
4802.01 817
4802.66 708
4803.32 643
4803.97 738
4804.62 769
4805.28 756
4805.93 742
4806.59 804
4807.24 858
4807.89 770
4808.55 731
4809.20 817
4809.86 802
4810.51 808
4811.17 651
4811.82 746
4812.47 687
4813.13 763
4813.78 830
4814.44 833
4815.09 801
4815.75 749
4816.40 895
4817.06 811
4817.71 829
4818.37 852
4819.02 901
4819.68 846
4820.33 758
4820.99 828
4821.64 885
4822.30 931
4822.95 794
4823.61 778
4824.26 872
4824.92 844
4825.57 890
4826.23 960
4826.88 890
4827.54 996
4828.19 922
4828.85 849
4829.51 889
4830.16 903
4830.82 960
4831.47 1009
4832.13 1019
4832.78 940
4833.44 979
4834.10 1029
4834.75 1071
4835.41 1117
4836.06 1007
4836.72 1079
4837.38 1057
4838.03 1094
4838.69 1069
4839.34 1007
4840.00 1106
4840.66 1101
4841.31 1055
4841.97 1075
4842.63 1094
4843.28 1115
4843.94 1070
4844.60 1169
4845.25 1414
4845.91 1316
4846.57 1165
4847.22 1160
4847.88 1100
4848.54 1219
4849.19 1294
4849.85 1298
4850.51 1481
4851.17 1533
4851.82 1432
4852.48 1534
4853.14 1828
4853.79 2046
4854.45 2163
4855.11 2107
4855.77 2140
4856.42 1997
4857.08 1869
4857.74 1789
4858.40 1723
4859.05 1624
4859.71 1815
4860.37 1657
4861.03 1419
4861.68 1666
4862.34 1636
4863.00 1642
4863.66 1569
4864.32 1592
4864.97 1612
4865.63 1576
4866.29 1401
4866.95 1372
4867.61 1573
4868.26 1580
4868.92 1513
4869.58 1441
4870.24 1476
4870.90 1440
4871.56 1486
4872.21 1378
4872.87 1365
4873.53 1282
4874.19 1381
4874.85 1321
4875.51 1296
4876.17 1287
4876.83 1254
4877.48 1372
4878.14 1309
4878.80 1217
4879.46 1268
4880.12 1212
4880.78 1208
4881.44 1289
4882.10 1326
4882.76 1400
4883.42 1453
4884.08 1353
4884.73 1118
4885.39 1188
4886.05 1225
4886.71 1176
4887.37 1145
4888.03 1193
4888.69 1130
4889.35 1277
4890.01 1248
4890.67 1248
4891.33 1252
4891.99 1154
4892.65 1388
4893.31 1208
4893.97 1350
4894.63 1425
4895.29 1352
4895.95 1294
4896.61 1235
4897.27 1205
4897.93 1299
4898.59 1211
4899.25 1293
4899.91 1069
4900.57 1062
4901.23 1148
4901.89 1031
4902.55 1109
4903.21 1268
4903.88 1173
4904.54 1158
4905.20 1121
4905.86 1099
4906.52 1070
4907.18 1077
4907.84 1139
4908.50 1040
4909.16 947
4909.82 1047
4910.48 963
4911.15 1009
4911.81 1012
4912.47 993
4913.13 931
4913.79 959
4914.45 949
4915.11 924
4915.77 917
4916.44 986
4917.10 873
4917.76 906
4918.42 938
4919.08 967
4919.74 891
4920.41 887
4921.07 856
4921.73 905
4922.39 890
4923.05 964
4923.72 985
4924.38 901
4925.04 882
4925.70 849
4926.36 878
4927.03 882
4927.69 920
4928.35 882
4929.01 828
4929.67 943
4930.34 828
4931.00 895
4931.66 963
4932.32 976
4932.99 888
4933.65 800
4934.31 856
4934.98 878
4935.64 882
4936.30 871
4936.96 825
4937.63 821
4938.29 835
4938.95 873
4939.62 846
4940.28 800
4940.94 858
4941.61 823
4942.27 831
4942.93 884
4943.60 826
4944.26 791
4944.92 845
4945.59 922
4946.25 888
4946.91 819
4947.58 829
4948.24 795
4948.90 771
4949.57 821
4950.23 778
4950.89 667
4951.56 668
4952.22 760
4952.89 762
4953.55 745
4954.21 877
4954.88 828
4955.54 821
4956.21 710
4956.87 756
4957.53 852
4958.20 822
4958.86 747
4959.53 755
4960.19 768
4960.86 738
4961.52 828
4962.19 773
4962.85 726
4963.52 825
4964.18 786
4964.84 818
4965.51 865
4966.17 842
4966.84 861
4967.50 967
4968.17 875
4968.83 999
4969.50 918
4970.16 879
4970.83 946
4971.49 904
4972.16 901
4972.82 884
4973.49 890
4974.16 896
4974.82 891
4975.49 847
4976.15 886
4976.82 866
4977.48 790
4978.15 807
4978.81 798
4979.48 806
4980.15 845
4980.81 902
4981.48 942
4982.14 853
4982.81 909
4983.48 803
4984.14 808
4984.81 752
4985.47 705
4986.14 730
4986.81 769
4987.47 773
4988.14 885
4988.80 794
4989.47 811
4990.14 822
4990.80 773
4991.47 860
4992.14 714
4992.80 768
4993.47 787
4994.14 817
4994.80 769
4995.47 766
4996.14 867
4996.80 870
4997.47 821
4998.14 773
4998.81 752
4999.47 758
5000.14 785
5000.81 739
5001.47 745
5002.14 723
5002.81 778
5003.48 774
5004.14 705
5004.81 783
5005.48 756
5006.15 717
5006.81 735
5007.48 768
5008.15 741
5008.82 645
5009.48 726
5010.15 778
5010.82 834
5011.49 764
5012.16 753
5012.82 761
5013.49 737
5014.16 782
5014.83 805
5015.50 825
5016.16 854
5016.83 840
5017.50 756
5018.17 761
5018.84 788
5019.50 712
5020.17 718
5020.84 764
5021.51 810
5022.18 739
5022.85 748
5023.52 700
5024.19 714
5024.85 756
5025.52 683
5026.19 703
5026.86 795
5027.53 706
5028.20 776
5028.87 792
5029.54 760
5030.21 789
5030.87 756
5031.54 761
5032.21 755
5032.88 674
5033.55 757
5034.22 719
5034.89 764
5035.56 850
5036.23 870
5036.90 769
5037.57 767
5038.24 706
5038.91 785
5039.58 768
5040.25 695
5040.92 685
5041.59 799
5042.26 764
5042.93 778
5043.60 756
5044.27 847
5044.94 806
5045.61 703
5046.28 806
5046.95 863
5047.62 889
5048.29 757
5048.96 659
5049.63 777
5050.30 781
5050.97 791
5051.64 803
5052.31 762
5052.98 642
5053.65 700
5054.32 752
5054.99 708
5055.66 714
5056.34 691
5057.01 778
5057.68 707
5058.35 728
5059.02 730
5059.69 684
5060.36 746
5061.03 696
5061.70 754
5062.38 782
5063.05 695
5063.72 664
5064.39 769
5065.06 822
5065.73 711
5066.40 708
5067.08 681
5067.75 770
5068.42 810
5069.09 709
5069.76 674
5070.43 729
5071.11 718
5071.78 749
5072.45 697
5073.12 756
5073.79 735
5074.47 762
5075.14 719
5075.81 731
5076.48 723
5077.15 653
5077.83 704
5078.50 741
5079.17 689
5079.84 788
5080.52 806
5081.19 896
5081.86 848
5082.53 843
5083.21 804
5083.88 814
5084.55 885
5085.22 810
5085.90 830
5086.57 724
5087.24 680
5087.92 750
5088.59 744
5089.26 723
5089.93 777
5090.61 693
5091.28 708
5091.95 749
5092.63 794
5093.30 800
5093.97 842
5094.65 853
5095.32 884
5095.99 808
5096.67 833
5097.34 835
5098.02 824
5098.69 728
5099.36 721
5100.04 808
5100.71 756
5101.38 657
5102.06 617
5102.73 750
5103.41 807
5104.08 725
5104.75 749
5105.43 746
5106.10 762
5106.78 807
5107.45 765
5108.12 814
5108.80 738
5109.47 760
5110.15 790
5110.82 849
5111.50 850
5112.17 851
5112.85 845
5113.52 761
5114.20 730
5114.87 707
5115.54 693
5116.22 730
5116.89 811
5117.57 847
5118.24 864
5118.92 863
5119.59 815
5120.27 728
5120.94 671
5121.62 689
5122.30 749
5122.97 850
5123.65 730
5124.32 727
5125.00 736
5125.67 822
5126.35 751
5127.02 806
5127.70 847
5128.37 851
5129.05 759
5129.73 801
5130.40 752
5131.08 728
5131.75 849
5132.43 761
5133.10 816
5133.78 912
5134.46 818
5135.13 726
5135.81 808
5136.49 784
5137.16 774
5137.84 809
5138.51 792
5139.19 803
5139.87 703
5140.54 668
5141.22 688
5141.90 776
5142.57 751
5143.25 683
5143.93 691
5144.60 726
5145.28 746
5145.96 677
5146.63 663
5147.31 633
5147.99 756
5148.66 653
5149.34 636
5150.02 707
5150.69 741
5151.37 631
5152.05 703
5152.73 720
5153.40 669
5154.08 625
5154.76 662
5155.44 681
5156.11 704
5156.79 756
5157.47 713
5158.15 726
5158.82 724
5159.50 644
5160.18 665
5160.86 725
5161.53 672
5162.21 632
5162.89 706
5163.57 742
5164.25 701
5164.92 755
5165.60 771
5166.28 676
5166.96 613
5167.64 679
5168.31 786
5168.99 657
5169.67 669
5170.35 769
5171.03 737
5171.71 683
5172.39 702
5173.06 743
5173.74 796
5174.42 746
5175.10 733
5175.78 677
5176.46 742
5177.14 773
5177.82 740
5178.49 757
5179.17 658
5179.85 704
5180.53 709
5181.21 651
5181.89 621
5182.57 743
5183.25 689
5183.93 635
5184.61 656
5185.29 713
5185.97 702
5186.64 731
5187.32 735
5188.00 697
5188.68 736
5189.36 670
5190.04 708
5190.72 684
5191.40 663
5192.08 630
5192.76 722
5193.44 720
5194.12 688
5194.80 603
5195.48 600
5196.16 669
5196.84 623
5197.52 692
5198.20 668
5198.88 726
5199.56 701
5200.24 693
5200.92 725
5201.60 720
5202.28 742
5202.96 719
5203.65 704
5204.33 683
5205.01 669
5205.69 610
5206.37 664
5207.05 780
5207.73 780
5208.41 706
5209.09 807
5209.77 722
5210.45 719
5211.13 703
5211.82 781
5212.50 692
5213.18 671
5213.86 715
5214.54 714
5215.22 807
5215.90 830
5216.58 741
5217.27 732
5217.95 733
5218.63 734
5219.31 806
5219.99 853
5220.67 823
5221.36 863
5222.04 817
5222.72 814
5223.40 791
5224.08 742
5224.77 801
5225.45 705
5226.13 767
5226.81 845
5227.49 795
5228.18 708
5228.86 755
5229.54 817
5230.22 771
5230.91 837
5231.59 787
5232.27 814
5232.95 664
5233.63 654
5234.32 744
5235.00 770
5235.68 726
5236.37 700
5237.05 751
5237.73 731
5238.41 735
5239.10 695
5239.78 741
5240.46 646
5241.15 705
5241.83 816
5242.51 778
5243.20 743
5243.88 801
5244.56 775
5245.24 801
5245.93 771
5246.61 735
5247.29 773
5247.98 720
5248.66 793
5249.35 804
5250.03 679
5250.71 719
5251.40 726
5252.08 721
5252.76 731
5253.45 755
5254.13 750
5254.82 776
5255.50 786
5256.18 818
5256.87 869
5257.55 906
5258.24 741
5258.92 750
5259.60 809
5260.29 796
5260.97 687
5261.66 770
5262.34 786
5263.03 691
5263.71 679
5264.40 670
5265.08 670
5265.76 681
5266.45 822
5267.13 837
5267.82 888
5268.50 891
5269.19 810
5269.87 703
5270.56 784
5271.24 860
5271.93 840
5272.61 787
5273.30 785
5273.98 797
5274.67 813
5275.35 803
5276.04 788
5276.72 755
5277.41 773
5278.10 741
5278.78 711
5279.47 681
5280.15 713
5280.84 780
5281.52 826
5282.21 674
5282.89 624
5283.58 739
5284.27 721
5284.95 718
5285.64 789
5286.32 770
5287.01 810
5287.70 848
5288.38 831
5289.07 746
5289.75 749
5290.44 709
5291.13 721
5291.81 755
5292.50 832
5293.19 678
5293.87 715
5294.56 669
5295.25 717
5295.93 705
5296.62 651
5297.31 628
5297.99 687
5298.68 729
5299.37 688
5300.05 680
5300.74 700
5301.43 776
5302.11 721
5302.80 741
5303.49 682
5304.18 723
5304.86 687
5305.55 665
5306.24 735
5306.92 772
5307.61 692
5308.30 707
5308.99 700
5309.67 687
5310.36 762
5311.05 766
5311.74 775
5312.42 757
5313.11 817
5313.80 819
5314.49 889
5315.18 835
5315.86 791
5316.55 805
5317.24 871
5317.93 880
5318.62 809
5319.30 768
5319.99 690
5320.68 647
5321.37 782
5322.06 797
5322.74 750
5323.43 810
5324.12 834
5324.81 856
5325.50 808
5326.19 776
5326.88 815
5327.56 819
5328.25 836
5328.94 685
5329.63 754
5330.32 798
5331.01 670
5331.70 633
5332.39 666
5333.07 703
5333.76 679
5334.45 687
5335.14 714
5335.83 712
5336.52 695
5337.21 788
5337.90 728
5338.59 655
5339.28 713
5339.97 714
5340.66 668
5341.35 695
5342.04 693
5342.73 736
5343.42 692
5344.10 722
5344.79 735
5345.48 671
5346.17 706
5346.86 697
5347.55 695
5348.24 678
5348.93 648
5349.62 701
5350.31 705
5351.00 703
5351.69 763
5352.39 848
5353.08 823
5353.77 769
5354.46 798
5355.15 722
5355.84 687
5356.53 638
5357.22 706
5357.91 695
5358.60 702
5359.29 694
5359.98 651
5360.67 694
5361.36 712
5362.05 687
5362.74 660
5363.44 635
5364.13 745
5364.82 736
5365.51 680
5366.20 648
5366.89 653
5367.58 708
5368.27 742
5368.96 660
5369.66 657
5370.35 646
5371.04 681
5371.73 670
5372.42 715
5373.11 593
5373.81 645
5374.50 630
5375.19 645
5375.88 672
5376.57 670
5377.26 708
5377.96 633
5378.65 680
5379.34 733
5380.03 692
5380.72 701
5381.42 675
5382.11 645
5382.80 670
5383.49 630
5384.18 627
5384.88 587
5385.57 585
5386.26 631
5386.95 627
5387.65 685
5388.34 614
5389.03 646
5389.72 636
5390.42 662
5391.11 667
5391.80 710
5392.50 733
5393.19 815
5393.88 738
5394.57 690
5395.27 705
5395.96 648
5396.65 714
5397.35 778
5398.04 754
5398.73 794
5399.43 702
5400.12 670
5400.81 691
5401.51 632
5402.20 632
5402.89 656
5403.59 673
5404.28 695
5404.97 739
5405.67 739
5406.36 662
5407.06 639
5407.75 619
5408.44 642
5409.14 661
5409.83 676
5410.53 744
5411.22 725
5411.91 677
5412.61 695
5413.30 723
5414.00 764
5414.69 704
5415.38 787
5416.08 687
5416.77 718
5417.47 726
5418.16 656
5418.86 641
5419.55 677
5420.25 663
5420.94 757
5421.64 669
5422.33 798
5423.03 723
5423.72 765
5424.41 736
5425.11 641
5425.80 716
5426.50 799
5427.19 761
5427.89 719
5428.59 731
5429.28 644
5429.98 668
5430.67 698
5431.37 753
5432.06 790
5432.76 800
5433.45 708
5434.15 729
5434.84 842
5435.54 826
5436.23 811
5436.93 792
5437.63 785
5438.32 865
5439.02 818
5439.71 842
5440.41 838
5441.11 887
5441.80 847
5442.50 854
5443.19 797
5443.89 772
5444.59 795
5445.28 777
5445.98 747
5446.68 807
5447.37 920
5448.07 857
5448.76 809
5449.46 846
5450.16 841
5450.85 844
5451.55 906
5452.25 922
5452.94 1016
5453.64 1120
5454.34 1050
5455.03 958
5455.73 982
5456.43 925
5457.13 867
5457.82 950
5458.52 945
5459.22 948
5459.91 948
5460.61 980
5461.31 907
5462.01 876
5462.70 973
5463.40 971
5464.10 907
5464.80 999
5465.49 996
5466.19 950
5466.89 994
5467.59 1032
5468.28 950
5468.98 1020
5469.68 1012
5470.38 967
5471.07 1017
5471.77 1092
5472.47 1079
5473.17 1035
5473.87 1018
5474.56 1035
5475.26 1081
5475.96 1020
5476.66 1091
5477.36 1095
5478.06 1021
5478.75 1040
5479.45 1159
5480.15 1306
5480.85 1262
5481.55 1220
5482.25 1444
5482.95 1727
5483.64 1667
5484.34 1838
5485.04 1964
5485.74 1907
5486.44 1881
5487.14 1878
5487.84 1801
5488.54 1573
5489.23 1603
5489.93 1506
5490.63 1607
5491.33 1675
5492.03 1523
5492.73 1527
5493.43 1554
5494.13 1487
5494.83 1527
5495.53 1494
5496.23 1484
5496.93 1390
5497.63 1329
5498.33 1473
5499.03 1590
5499.73 1664
5500.43 1723
5501.13 1680
5501.83 1877
5502.53 2062
5503.23 2258
5503.93 2572
5504.63 2954
5505.33 3077
5506.03 3305
5506.73 3214
5507.43 3186
5508.13 2762
5508.83 2544
5509.53 2142
5510.23 1786
5510.93 1763
5511.63 1728
5512.33 1729
5513.03 1794
5513.73 1597
5514.43 1558
5515.13 1519
5515.83 1545
5516.53 1492
5517.23 1449
5517.93 1403
5518.64 1474
5519.34 1378
5520.04 1295
5520.74 1326
5521.44 1263
5522.14 1293
5522.84 1318
5523.54 1258
5524.24 1171
5524.95 1225
5525.65 1142
5526.35 1151
5527.05 1168
5527.75 1155
5528.45 1165
5529.15 1087
5529.86 1010
5530.56 1049
5531.26 986
5531.96 1005
5532.66 972
5533.36 1049
5534.07 969
5534.77 948
5535.47 904
5536.17 990
5536.87 952
5537.58 994
5538.28 977
5538.98 935
5539.68 969
5540.39 959
5541.09 1098
5541.79 995
5542.49 931
5543.20 948
5543.90 954
5544.60 971
5545.30 993
5546.01 937
5546.71 965
5547.41 843
5548.11 830
5548.82 859
5549.52 862
5550.22 861
5550.93 898
5551.63 873
5552.33 834
5553.03 775
5553.74 852
5554.44 868
5555.14 839
5555.85 931
5556.55 976
5557.25 905
5557.96 800
5558.66 899
5559.36 821
5560.07 749
5560.77 796
5561.48 872
5562.18 871
5562.88 884
5563.59 804
5564.29 888
5564.99 874
5565.70 795
5566.40 913
5567.11 931
5567.81 884
5568.51 909
5569.22 933
5569.92 838
5570.63 870
5571.33 1016
5572.04 892
5572.74 865
5573.44 858
5574.15 773
5574.85 761
5575.56 779
5576.26 754
5576.97 822
5577.67 821
5578.38 756
5579.08 760
5579.79 846
5580.49 761
5581.20 816
5581.90 939
5582.61 910
5583.31 846
5584.02 761
5584.72 749
5585.43 790
5586.13 812
5586.84 800
5587.54 806
5588.25 668
5588.95 835
5589.66 830
5590.36 728
5591.07 749
5591.77 699
5592.48 769
5593.19 777
5593.89 792
5594.60 728
5595.30 755
5596.01 795
5596.71 746
5597.42 767
5598.13 811
5598.83 782
5599.54 693
5600.24 709
5600.95 707
5601.66 713
5602.36 723
5603.07 806
5603.78 781
5604.48 720
5605.19 740
5605.89 746
5606.60 749
5607.31 683
5608.01 620
5608.72 657
5609.43 735
5610.13 694
5610.84 695
5611.55 746
5612.25 700
5612.96 725
5613.67 817
5614.38 792
5615.08 664
5615.79 688
5616.50 799
5617.20 760
5617.91 789
5618.62 754
5619.33 677
5620.03 713
5620.74 768
5621.45 730
5622.15 710
5622.86 703
5623.57 657
5624.28 761
5624.99 793
5625.69 695
5626.40 654
5627.11 711
5627.82 709
5628.52 689
5629.23 721
5629.94 680
5630.65 679
5631.36 715
5632.06 689
5632.77 757
5633.48 767
5634.19 732
5634.90 772
5635.61 756
5636.31 782
5637.02 798
5637.73 663
5638.44 712
5639.15 800
5639.86 691
5640.56 798
5641.27 777
5641.98 756
5642.69 729
5643.40 813
5644.11 825
5644.82 699
5645.53 843
5646.24 750
5646.94 862
5647.65 847
5648.36 707
5649.07 802
5649.78 779
5650.49 707
5651.20 695
5651.91 786
5652.62 794
5653.33 763
5654.04 755
5654.75 787
5655.46 825
5656.17 776
5656.88 739
5657.59 816
5658.30 750
5659.01 795
5659.71 786
5660.42 823
5661.13 941
5661.84 931
5662.55 914
5663.26 980
5663.97 951
5664.69 991
5665.40 899
5666.11 840
5666.82 868
5667.53 747
5668.24 793
5668.95 768
5669.66 776
5670.37 723
5671.08 743
5671.79 793
5672.50 765
5673.21 689
5673.92 716
5674.63 774
5675.34 726
5676.05 695
5676.76 771
5677.48 757
5678.19 753
5678.90 747
5679.61 742
5680.32 696
5681.03 786
5681.74 793
5682.45 761
5683.16 812
5683.88 790
5684.59 911
5685.30 819
5686.01 706
5686.72 765
5687.43 781
5688.15 761
5688.86 656
5689.57 644
5690.28 699
5690.99 728
5691.70 751
5692.42 825
5693.13 823
5693.84 757
5694.55 716
5695.26 779
5695.98 802
5696.69 768
5697.40 778
5698.11 782
5698.82 679
5699.54 695
5700.25 757
5700.96 769
5701.67 732
5702.39 739
5703.10 732
5703.81 698
5704.52 639
5705.24 646
5705.95 699
5706.66 693
5707.38 614
5708.09 656
5708.80 654
5709.51 600
5710.23 665
5710.94 665
5711.65 706
5712.37 735
5713.08 707
5713.79 721
5714.51 641
5715.22 633
5715.93 652
5716.65 686
5717.36 657
5718.07 790
5718.79 690
5719.50 714
5720.21 710
5720.93 631
5721.64 627
5722.36 621
5723.07 641
5723.78 681
5724.50 665
5725.21 718
5725.92 748
5726.64 742
5727.35 755
5728.07 739
5728.78 744
5729.50 809
5730.21 772
5730.92 726
5731.64 757
5732.35 876
5733.07 873
5733.78 894
5734.50 836
5735.21 832
5735.93 836
5736.64 768
5737.35 694
5738.07 719
5738.78 709
5739.50 747
5740.21 686
5740.93 711
5741.64 730
5742.36 688
5743.07 695
5743.79 620
5744.50 674
5745.22 652
5745.93 590
5746.65 644
5747.37 684
5748.08 635
5748.80 643
5749.51 611
5750.23 598
5750.94 637
5751.66 678
5752.37 647
5753.09 637
5753.81 660
5754.52 582
5755.24 561
5755.95 575
5756.67 660
5757.38 621
5758.10 652
5758.82 719
5759.53 698
5760.25 648
5760.96 656
5761.68 630
5762.40 610
5763.11 644
5763.83 687
5764.55 647
5765.26 569
5765.98 563
5766.70 577
5767.41 568
5768.13 554
5768.85 659
5769.56 613
5770.28 683
5771.00 649
5771.71 636
5772.43 697
5773.15 653
5773.86 676
5774.58 596
5775.30 613
5776.01 670
5776.73 760
5777.45 636
5778.17 625
5778.88 643
5779.60 651
5780.32 607
5781.04 594
5781.75 569
5782.47 641
5783.19 673
5783.91 705
5784.62 698
5785.34 661
5786.06 668
5786.78 645
5787.49 637
5788.21 688
5788.93 708
5789.65 650
5790.37 687
5791.08 739
5791.80 639
5792.52 630
5793.24 678
5793.96 652
5794.68 593
5795.39 661
5796.11 569
5796.83 613
5797.55 755
5798.27 634
5798.99 631
5799.70 586
5800.42 669
5801.14 686
5801.86 659
5802.58 686
5803.30 610
5804.02 629
5804.74 689
5805.45 662
5806.17 711
5806.89 692
5807.61 706
5808.33 759
5809.05 779
5809.77 694
5810.49 688
5811.21 663
5811.93 648
5812.65 676
5813.37 704
5814.09 650
5814.81 658
5815.52 608
5816.24 612
5816.96 676
5817.68 683
5818.40 637
5819.12 683
5819.84 727
5820.56 647
5821.28 702
5822.00 682
5822.72 649
5823.44 659
5824.16 628
5824.88 599
5825.60 687
5826.32 779
5827.04 717
5827.76 636
5828.48 651
5829.21 685
5829.93 666
5830.65 702
5831.37 654
5832.09 686
5832.81 761
5833.53 699
5834.25 629
5834.97 673
5835.69 665
5836.41 644
5837.13 624
5837.85 622
5838.57 683
5839.30 631
5840.02 607
5840.74 650
5841.46 610
5842.18 697
5842.90 641
5843.62 605
5844.34 646
5845.07 636
5845.79 691
5846.51 734
5847.23 690
5847.95 668
5848.67 648
5849.39 653
5850.12 625
5850.84 709
5851.56 793
5852.28 799
5853.00 732
5853.73 676
5854.45 639
5855.17 637
5855.89 697
5856.61 709
5857.34 695
5858.06 703
5858.78 713
5859.50 636
5860.23 696
5860.95 695
5861.67 728
5862.39 747
5863.11 742
5863.84 744
5864.56 703
5865.28 655
5866.01 713
5866.73 772
5867.45 763
5868.17 744
5868.90 744
5869.62 734
5870.34 793
5871.07 732
5871.79 659
5872.51 683
5873.23 738
5873.96 733
5874.68 760
5875.40 734
5876.13 677
5876.85 706
5877.57 663
5878.30 684
5879.02 715
5879.74 687
5880.47 712
5881.19 789
5881.92 777
5882.64 732
5883.36 693
5884.09 811
5884.81 792
5885.53 801
5886.26 765
5886.98 708
5887.71 776
5888.43 676
5889.15 757
5889.88 720
5890.60 752
5891.33 764
5892.05 730
5892.78 657
5893.50 753
5894.23 762
5894.95 749
5895.67 748
5896.40 753
5897.12 736
5897.85 753
5898.57 701
5899.30 750
5900.02 731
5900.75 660
5901.47 681
5902.20 698
5902.92 713
5903.65 671
5904.37 726
5905.10 756
5905.82 787
5906.55 830
5907.27 734
5908.00 695
5908.72 745
5909.45 748
5910.17 796
5910.90 783
5911.62 794
5912.35 795
5913.08 882
5913.80 798
5914.53 781
5915.25 708
5915.98 838
5916.70 844
5917.43 831
5918.16 809
5918.88 789
5919.61 865
5920.33 845
5921.06 860
5921.79 833
5922.51 761
5923.24 740
5923.97 835
5924.69 852
5925.42 924
5926.14 864
5926.87 898
5927.60 953
5928.32 880
5929.05 881
5929.78 817
5930.50 863
5931.23 879
5931.96 927
5932.68 916
5933.41 915
5934.14 945
5934.86 897
5935.59 989
5936.32 962
5937.05 1007
5937.77 975
5938.50 1153
5939.23 1125
5939.95 1122
5940.68 1116
5941.41 1086
5942.14 1059
5942.86 1089
5943.59 1160
5944.32 1149
5945.05 1170
5945.77 1144
5946.50 1191
5947.23 1173
5947.96 1274
5948.68 1217
5949.41 1261
5950.14 1296
5950.87 1292
5951.60 1366
5952.32 1301
5953.05 1319
5953.78 1420
5954.51 1586
5955.24 1662
5955.96 1684
5956.69 1825
5957.42 1769
5958.15 1730
5958.88 1761
5959.61 1614
5960.33 1666
5961.06 1686
5961.79 1603
5962.52 1593
5963.25 1612
5963.98 1525
5964.71 1721
5965.44 1695
5966.16 1719
5966.89 1597
5967.62 1779
5968.35 1894
5969.08 1978
5969.81 2163
5970.54 2513
5971.27 2622
5972.00 2708
5972.73 2547
5973.46 2565
5974.18 2561
5974.91 2352
5975.64 2223
5976.37 2089
5977.10 1884
5977.83 1942
5978.56 2024
5979.29 1868
5980.02 1819
5980.75 1968
5981.48 2020
5982.21 2010
5982.94 2142
5983.67 2012
5984.40 1859
5985.13 2013
5985.86 2005
5986.59 1945
5987.32 2030
5988.05 2207
5988.78 2147
5989.51 2062
5990.24 2120
5990.97 2224
5991.70 2164
5992.43 2153
5993.16 2171
5993.89 1913
5994.62 2008
5995.35 2090
5996.09 2135
5996.82 2283
5997.55 2240
5998.28 2264
5999.01 2135
5999.74 2164
6000.47 2217
6001.20 2231
6001.93 2206
6002.66 2244
6003.39 2074
6004.13 2070
6004.86 2227
6005.59 2091
6006.32 2214
6007.05 1994
6007.78 1969
6008.51 2104
6009.25 2030
6009.98 2090
6010.71 2196
6011.44 2310
6012.17 2521
6012.90 2823
6013.64 3215
6014.37 3566
6015.10 3729
6015.83 4026
6016.56 4205
6017.29 4273
6018.03 4440
6018.76 4423
6019.49 4240
6020.22 3742
6020.96 3667
6021.69 3321
6022.42 2892
6023.15 2524
6023.88 2489
6024.62 2297
6025.35 2003
6026.08 1883
6026.81 1903
6027.55 1637
6028.28 1630
6029.01 1735
6029.75 1712
6030.48 1619
6031.21 1649
6031.94 1594
6032.68 1608
6033.41 1566
6034.14 1609
6034.88 1630
6035.61 1575
6036.34 1617
6037.07 1543
6037.81 1615
6038.54 1570
6039.27 1625
6040.01 1648
6040.74 1490
6041.47 1469
6042.21 1635
6042.94 1692
6043.68 1564
6044.41 1556
6045.14 1709
6045.88 1685
6046.61 1772
6047.34 1662
6048.08 1708
6048.81 1709
6049.55 1760
6050.28 1714
6051.01 1726
6051.75 1753
6052.48 1812
6053.22 1876
6053.95 1894
6054.68 1978
6055.42 2081
6056.15 2074
6056.89 2123
6057.62 2128
6058.36 2174
6059.09 2140
6059.83 2082
6060.56 2011
6061.29 1868
6062.03 1854
6062.76 1843
6063.50 1722
6064.23 1725
6064.97 1789
6065.70 1730
6066.44 1691
6067.17 1671
6067.91 1702
6068.64 1685
6069.38 1598
6070.11 1614
6070.85 1590
6071.58 1637
6072.32 1559
6073.06 1606
6073.79 1639
6074.53 1531
6075.26 1484
6076.00 1560
6076.73 1549
6077.47 1469
6078.20 1412
6078.94 1486
6079.68 1366
6080.41 1379
6081.15 1468
6081.88 1398
6082.62 1449
6083.35 1341
6084.09 1418
6084.83 1480
6085.56 1379
6086.30 1416
6087.04 1460
6087.77 1384
6088.51 1409
6089.24 1295
6089.98 1322
6090.72 1325
6091.45 1383
6092.19 1401
6092.93 1408
6093.66 1384
6094.40 1328
6095.14 1398
6095.87 1427
6096.61 1498
6097.35 1530
6098.08 1492
6098.82 1453
6099.56 1448
6100.29 1452
6101.03 1419
6101.77 1425
6102.51 1398
6103.24 1389
6103.98 1391
6104.72 1234
6105.46 1201
6106.19 1305
6106.93 1354
6107.67 1345
6108.41 1272
6109.14 1243
6109.88 1349
6110.62 1257
6111.36 1310
6112.09 1360
6112.83 1305
6113.57 1278
6114.31 1377
6115.04 1413
6115.78 1453
6116.52 1432
6117.26 1404
6118.00 1402
6118.73 1397
6119.47 1456
6120.21 1369
6120.95 1354
6121.69 1388
6122.43 1355
6123.16 1348
6123.90 1369
6124.64 1372
6125.38 1493
6126.12 1482
6126.86 1421
6127.60 1397
6128.33 1389
6129.07 1550
6129.81 1477
6130.55 1501
6131.29 1538
6132.03 1582
6132.77 1601
6133.51 1574
6134.25 1458
6134.98 1494
6135.72 1551
6136.46 1573
6137.20 1397
6137.94 1475
6138.68 1545
6139.42 1452
6140.16 1513
6140.90 1639
6141.64 1610
6142.38 1659
6143.12 1569
6143.86 1570
6144.60 1566
6145.34 1679
6146.08 1705
6146.82 1639
6147.56 1609
6148.30 1742
6149.04 1759
6149.78 1636
6150.52 1692
6151.26 1662
6152.00 1776
6152.74 1771
6153.48 1713
6154.22 1760
6154.96 1771
6155.70 1806
6156.44 1786
6157.18 1937
6157.92 1934
6158.66 1925
6159.40 1944
6160.14 1922
6160.88 1853
6161.62 1944
6162.36 1989
6163.10 1991
6163.85 1917
6164.59 2042
6165.33 2042
6166.07 2091
6166.81 2200
6167.55 2281
6168.29 2294
6169.03 2414
6169.77 2701
6170.51 2729
6171.26 2974
6172.00 2999
6172.74 2891
6173.48 2916
6174.22 2901
6174.96 2952
6175.70 2915
6176.45 2822
6177.19 2777
6177.93 2751
6178.67 2575
6179.41 2528
6180.16 2529
6180.90 2558
6181.64 2510
6182.38 2607
6183.12 2694
6183.87 2626
6184.61 2748
6185.35 2938
6186.09 2845
6186.83 2842
6187.58 2850
6188.32 2905
6189.06 2840
6189.80 2841
6190.55 2962
6191.29 2965
6192.03 3046
6192.77 2934
6193.52 3026
6194.26 3151
6195.00 3206
6195.74 3270
6196.49 3275
6197.23 3461
6197.97 3605
6198.72 3523
6199.46 3652
6200.20 3545
6200.94 3667
6201.69 3714
6202.43 3659
6203.17 3620
6203.92 3647
6204.66 3656
6205.40 3533
6206.15 3601
6206.89 3800
6207.63 3840
6208.38 4250
6209.12 4840
6209.87 5756
6210.61 7093
6211.35 8674
6212.10 10019
6212.84 12190
6213.58 13837
6214.33 14798
6215.07 15412
6215.82 15171
6216.56 14506
6217.30 13136
6218.05 11669
6218.79 10031
6219.54 8417
6220.28 7121
6221.02 5945
6221.77 5086
6222.51 4321
6223.26 4046
6224.00 3612
6224.75 3596
6225.49 3537
6226.24 3593
6226.98 3860
6227.73 3945
6228.47 4368
6229.21 4657
6229.96 4633
6230.70 5128
6231.45 5015
6232.19 4638
6232.94 4414
6233.68 4088
6234.43 3829
6235.17 3329
6235.92 2972
6236.67 2868
6237.41 2732
6238.16 2544
6238.90 2567
6239.65 2427
6240.39 2494
6241.14 2457
6241.88 2725
6242.63 2838
6243.37 2878
6244.12 2939
6244.87 3073
6245.61 3231
6246.36 3193
6247.10 3050
6247.85 3085
6248.59 3003
6249.34 2969
6250.09 3191
6250.83 3039
6251.58 3246
6252.33 3323
6253.07 3224
6253.82 3102
6254.56 3037
6255.31 3003
6256.06 3148
6256.80 2928
6257.55 2776
6258.30 2638
6259.04 2712
6259.79 2756
6260.54 2587
6261.28 2764
6262.03 2799
6262.78 2778
6263.52 2638
6264.27 2699
6265.02 2583
6265.76 2469
6266.51 2508
6267.26 2491
6268.01 2376
6268.75 2355
6269.50 2362
6270.25 2240
6270.99 2181
6271.74 2221
6272.49 2243
6273.24 2159
6273.98 2030
6274.73 2098
6275.48 2130
6276.23 2193
6276.97 2039
6277.72 2043
6278.47 1986
6279.22 2040
6279.96 2046
6280.71 1916
6281.46 1909
6282.21 1984
6282.96 2027
6283.70 2044
6284.45 2080
6285.20 2045
6285.95 2027
6286.70 2044
6287.45 1972
6288.19 1881
6288.94 1935
6289.69 1922
6290.44 1973
6291.19 1762
6291.94 1833
6292.68 1811
6293.43 1811
6294.18 1738
6294.93 1762
6295.68 1751
6296.43 1617
6297.18 1656
6297.93 1733
6298.67 1665
6299.42 1636
6300.17 1701
6300.92 1657
6301.67 1670
6302.42 1546
6303.17 1516
6303.92 1631
6304.67 1628
6305.42 1569
6306.17 1521
6306.92 1614
6307.67 1553
6308.41 1460
6309.16 1500
6309.91 1503
6310.66 1461
6311.41 1477
6312.16 1513
6312.91 1580
6313.66 1573
6314.41 1580
6315.16 1569
6315.91 1659
6316.66 1642
6317.41 1726
6318.16 1772
6318.91 1808
6319.66 1697
6320.41 1714
6321.16 1641
6321.91 1648
6322.66 1710
6323.41 1577
6324.16 1622
6324.92 1533
6325.67 1515
6326.42 1493
6327.17 1389
6327.92 1402
6328.67 1359
6329.42 1344
6330.17 1242
6330.92 1258
6331.67 1273
6332.42 1203
6333.17 1257
6333.92 1241
6334.68 1287
6335.43 1243
6336.18 1298
6336.93 1261
6337.68 1233
6338.43 1176
6339.18 1277
6339.93 1172
6340.69 1249
6341.44 1247
6342.19 1171
6342.94 1199
6343.69 1206
6344.44 1165
6345.20 1214
6345.95 1145
6346.70 1181
6347.45 1211
6348.20 1073
6348.95 1120
6349.71 1211
6350.46 1183
6351.21 1351
6351.96 1268
6352.71 1226
6353.47 1239
6354.22 1317
6354.97 1260
6355.72 1250
6356.48 1317
6357.23 1436
6357.98 1393
6358.73 1365
6359.49 1492
6360.24 1461
6360.99 1436
6361.74 1463
6362.50 1260
6363.25 1240
6364.00 1321
6364.76 1305
6365.51 1182
6366.26 1185
6367.01 1220
6367.77 1219
6368.52 1301
6369.27 1233
6370.03 1127
6370.78 1143
6371.53 1122
6372.29 1279
6373.04 1337
6373.79 1245
6374.55 1180
6375.30 1166
6376.05 1217
6376.81 1257
6377.56 1217
6378.31 1155
6379.07 1151
6379.82 1183
6380.58 1121
6381.33 1160
6382.08 1184
6382.84 1227
6383.59 1172
6384.35 1122
6385.10 1201
6385.85 1209
6386.61 1219
6387.36 1271
6388.12 1305
6388.87 1194
6389.62 1191
6390.38 1156
6391.13 1139
6391.89 1085
6392.64 1104
6393.40 1108
6394.15 1067
6394.91 1061
6395.66 1034
6396.42 1059
6397.17 1180
6397.93 1142
6398.68 1060
6399.44 1089
6400.19 1209
6400.95 1184
6401.70 1165
6402.46 1180
6403.21 1190
6403.97 1183
6404.72 1047
6405.48 1098
6406.23 1093
6406.99 1145
6407.74 1126
6408.50 1089
6409.25 1118
6410.01 1132
6410.76 1037
6411.52 1073
6412.28 1220
6413.03 1253
6413.79 1251
6414.54 1325
6415.30 1360
6416.05 1251
6416.81 1227
6417.57 1280
6418.32 1217
6419.08 1222
6419.83 1178
6420.59 1157
6421.35 1109
6422.10 1105
6422.86 1228
6423.62 1269
6424.37 1117
6425.13 1037
6425.89 1063
6426.64 1054
6427.40 1080
6428.15 1151
6428.91 1089
6429.67 1069
6430.42 1168
6431.18 1206
6431.94 1073
6432.70 1158
6433.45 1120
6434.21 1059
6434.97 1116
6435.72 1138
6436.48 1064
6437.24 1185
6437.99 1190
6438.75 1224
6439.51 1150
6440.27 1109
6441.02 1132
6441.78 1173
6442.54 1164
6443.30 1111
6444.05 1068
6444.81 1143
6445.57 1176
6446.33 1218
6447.08 1223
6447.84 1244
6448.60 1194
6449.36 1165
6450.12 1188
6450.87 1214
6451.63 1191
6452.39 1161
6453.15 1225
6453.91 1281
6454.66 1157
6455.42 1230
6456.18 1315
6456.94 1250
6457.70 1221
6458.46 1203
6459.21 1293
6459.97 1315
6460.73 1288
6461.49 1224
6462.25 1271
6463.01 1361
6463.77 1381
6464.52 1427
6465.28 1450
6466.04 1383
6466.80 1341
6467.56 1346
6468.32 1424
6469.08 1459
6469.84 1412
6470.60 1459
6471.36 1448
6472.11 1445
6472.87 1488
6473.63 1537
6474.39 1465
6475.15 1547
6475.91 1490
6476.67 1544
6477.43 1539
6478.19 1529
6478.95 1592
6479.71 1585
6480.47 1612
6481.23 1536
6481.99 1594
6482.75 1629
6483.51 1697
6484.27 1616
6485.03 1699
6485.79 1689
6486.55 1726
6487.31 1628
6488.07 1684
6488.83 1763
6489.59 1834
6490.35 1834
6491.11 1848
6491.87 1749
6492.63 1874
6493.39 2020
6494.15 2005
6494.91 2010
6495.67 2070
6496.43 2123
6497.19 2172
6497.95 2189
6498.71 2256
6499.48 2327
6500.24 2218
6501.00 2393
6501.76 2404
6502.52 2364
6503.28 2370
6504.04 2333
6504.80 2361
6505.56 2347
6506.32 2434
6507.09 2498
6507.85 2556
6508.61 2430
6509.37 2527
6510.13 2621
6510.89 2577
6511.65 2552
6512.42 2678
6513.18 2660
6513.94 2680
6514.70 2768
6515.46 2801
6516.22 2806
6516.99 2791
6517.75 2806
6518.51 2931
6519.27 3022
6520.03 2925
6520.80 2955
6521.56 3035
6522.32 2993
6523.08 3025
6523.84 3132
6524.61 3138
6525.37 3362
6526.13 3437
6526.89 3480
6527.66 3655
6528.42 3958
6529.18 4125
6529.94 4294
6530.71 4553
6531.47 4716
6532.23 4990
6533.00 5113
6533.76 4914
6534.52 4870
6535.28 5003
6536.05 5087
6536.81 5316
6537.57 5580
6538.34 6473
6539.10 7606
6539.86 9036
6540.63 10668
6541.39 11945
6542.15 12976
6542.92 13320
6543.68 13261
6544.44 12163
6545.21 10778
6545.97 9146
6546.73 7609
6547.50 6558
6548.26 5163
6549.02 4232
6549.79 3843
6550.55 3312
6551.31 3135
6552.08 2867
6552.84 2677
6553.61 2702
6554.37 2765
6555.13 2637
6555.90 2673
6556.66 2542
6557.43 2534
6558.19 2516
6558.96 2521
6559.72 2420
6560.48 2366
6561.25 2284
6562.01 2342
6562.78 2260
6563.54 2472
6564.31 2436
6565.07 2517
6565.84 2608
6566.60 2566
6567.37 2442
6568.13 2593
6568.90 2685
6569.66 2676
6570.43 2702
6571.19 2912
6571.96 2854
6572.72 2779
6573.49 2674
6574.25 2705
6575.02 2707
6575.78 2789
6576.55 2974
6577.31 3006
6578.08 3218
6578.84 3325
6579.61 3615
6580.37 3521
6581.14 3500
6581.91 3459
6582.67 3495
6583.44 3464
6584.20 3257
6584.97 3176
6585.73 3217
6586.50 2948
6587.27 2812
6588.03 2840
6588.80 2806
6589.56 2794
6590.33 2816
6591.10 2764
6591.86 2827
6592.63 2823
6593.39 2764
6594.16 2994
6594.93 2992
6595.69 3040
6596.46 3467
6597.23 3507
6597.99 3674
6598.76 3655
6599.53 3825
6600.29 3897
6601.06 3735
6601.83 3733
6602.59 3624
6603.36 3356
6604.13 3252
6604.89 3153
6605.66 2946
6606.43 2795
6607.20 2656
6607.96 2692
6608.73 2556
6609.50 2569
6610.26 2677
6611.03 2602
6611.80 2584
6612.57 2766
6613.33 2800
6614.10 2833
6614.87 2878
6615.64 2822
6616.40 2983
6617.17 2958
6617.94 2796
6618.71 2681
6619.48 2548
6620.24 2493
6621.01 2332
6621.78 2329
6622.55 2258
6623.32 2215
6624.08 2222
6624.85 2139
6625.62 2148
6626.39 2084
6627.16 2042
6627.92 2053
6628.69 2034
6629.46 2007
6630.23 2051
6631.00 2047
6631.77 2036
6632.54 2077
6633.30 1949
6634.07 1950
6634.84 1921
6635.61 2081
6636.38 2132
6637.15 2282
6637.92 2350
6638.69 2499
6639.45 2549
6640.22 2563
6640.99 2623
6641.76 2578
6642.53 2543
6643.30 2412
6644.07 2253
6644.84 2075
6645.61 2045
6646.38 2055
6647.15 1960
6647.92 1931
6648.69 1797
6649.46 1833
6650.22 1956
6650.99 1874
6651.76 1863
6652.53 1858
6653.30 1959
6654.07 1990
6654.84 1985
6655.61 1942
6656.38 1947
6657.15 1986
6657.92 1949
6658.69 2042
6659.46 2020
6660.23 1886
6661.00 1909
6661.77 1926
6662.54 1950
6663.31 1863
6664.09 1806
6664.86 1703
6665.63 1641
6666.40 1658
6667.17 1796
6667.94 1814
6668.71 1767
6669.48 1846
6670.25 1836
6671.02 1792
6671.79 1771
6672.56 1766
6673.33 1591
6674.10 1699
6674.88 1713
6675.65 1758
6676.42 1790
6677.19 1763
6677.96 1835
6678.73 1742
6679.50 1849
6680.27 1816
6681.05 1712
6681.82 1720
6682.59 1817
6683.36 1716
6684.13 1801
6684.90 1759
6685.67 1839
6686.45 1940
6687.22 1998
6687.99 2040
6688.76 2145
6689.53 2235
6690.31 2237
6691.08 2116
6691.85 1958
6692.62 1993
6693.39 1909
6694.17 1817
6694.94 1813
6695.71 1773
6696.48 1746
6697.25 1700
6698.03 1722
6698.80 1661
6699.57 1674
6700.34 1647
6701.12 1594
6701.89 1720
6702.66 1708
6703.43 1580
6704.21 1554
6704.98 1479
6705.75 1425
6706.53 1517
6707.30 1637
6708.07 1587
6708.84 1488
6709.62 1532
6710.39 1593
6711.16 1582
6711.94 1516
6712.71 1505
6713.48 1563
6714.26 1581
6715.03 1653
6715.80 1609
6716.58 1524
6717.35 1472
6718.12 1666
6718.90 1535
6719.67 1414
6720.45 1375
6721.22 1480
6721.99 1516
6722.77 1423
6723.54 1386
6724.31 1419
6725.09 1366
6725.86 1379
6726.64 1507
6727.41 1402
6728.18 1380
6728.96 1440
6729.73 1427
6730.51 1333
6731.28 1304
6732.06 1502
6732.83 1478
6733.60 1375
6734.38 1410
6735.15 1483
6735.93 1521
6736.70 1431
6737.48 1474
6738.25 1502
6739.03 1487
6739.80 1424
6740.58 1534
6741.35 1558
6742.13 1429
6742.90 1503
6743.68 1451
6744.45 1376
6745.23 1531
6746.00 1644
6746.78 1569
6747.55 1560
6748.33 1532
6749.10 1461
6749.88 1446
6750.65 1564
6751.43 1635
6752.20 1594
6752.98 1690
6753.75 1856
6754.53 1737
6755.31 1948
6756.08 1955
6756.86 1914
6757.63 2096
6758.41 1970
6759.19 2016
6759.96 1844
6760.74 1739
6761.51 1687
6762.29 1686
6763.07 1614
6763.84 1587
6764.62 1575
6765.39 1512
6766.17 1490
6766.95 1541
6767.72 1493
6768.50 1554
6769.28 1511
6770.05 1520
6770.83 1534
6771.61 1492
6772.38 1459
6773.16 1560
6773.94 1532
6774.71 1398
6775.49 1483
6776.27 1372
6777.04 1346
6777.82 1349
6778.60 1368
6779.37 1363
6780.15 1356
6780.93 1325
6781.71 1438
6782.48 1442
6783.26 1321
6784.04 1471
6784.81 1388
6785.59 1307
6786.37 1392
6787.15 1389
6787.92 1379
6788.70 1422
6789.48 1342
6790.26 1339
6791.04 1300
6791.81 1359
6792.59 1372
6793.37 1328
6794.15 1270
6794.92 1209
6795.70 1235
6796.48 1373
6797.26 1338
6798.04 1307
6798.81 1356
6799.59 1299
6800.37 1285
6801.15 1179
6801.93 1172
6802.71 1273
6803.48 1244
6804.26 1282
6805.04 1308
6805.82 1276
6806.60 1343
6807.38 1475
6808.16 1439
6808.94 1411
6809.71 1447
6810.49 1398
6811.27 1409
6812.05 1411
6812.83 1535
6813.61 1441
6814.39 1351
6815.17 1364
6815.95 1338
6816.73 1352
6817.50 1347
6818.28 1265
6819.06 1357
6819.84 1333
6820.62 1357
6821.40 1330
6822.18 1353
6822.96 1294
6823.74 1326
6824.52 1285
6825.30 1398
6826.08 1286
6826.86 1297
6827.64 1292
6828.42 1266
6829.20 1374
6829.98 1301
6830.76 1237
6831.54 1332
6832.32 1391
6833.10 1295
6833.88 1327
6834.66 1291
6835.44 1259
6836.22 1331
6837.00 1290
6837.78 1262
6838.56 1269
6839.34 1387
6840.12 1330
6840.90 1162
6841.68 1239
6842.46 1306
6843.24 1243
6844.03 1325
6844.81 1306
6845.59 1296
6846.37 1223
6847.15 1350
6847.93 1251
6848.71 1366
6849.49 1279
6850.27 1297
6851.05 1341
6851.84 1429
6852.62 1380
6853.40 1508
6854.18 1789
6854.96 1966
6855.74 2108
6856.52 2124
6857.30 2158
6858.09 2146
6858.87 2072
6859.65 2057
6860.43 1979
6861.21 1739
6861.99 1664
6862.78 1594
6863.56 1505
6864.34 1474
6865.12 1430
6865.90 1444
6866.69 1488
6867.47 1585
6868.25 1583
6869.03 1538
6869.82 1670
6870.60 1652
6871.38 1690
6872.16 1769
6872.94 1704
6873.73 1809
6874.51 1775
6875.29 1816
6876.07 1654
6876.86 1650
6877.64 1649
6878.42 1545
6879.21 1584
6879.99 1636
6880.77 1754
6881.55 1638
6882.34 1624
6883.12 1699
6883.90 1797
6884.69 1809
6885.47 1781
6886.25 1784
6887.04 1831
6887.82 1889
6888.60 1846
6889.39 2017
6890.17 2079
6890.95 2448
6891.74 2727
6892.52 2921
6893.30 3334
6894.09 3335
6894.87 3216
6895.65 3187
6896.44 2952
6897.22 2685
6898.01 2497
6898.79 2405
6899.57 2176
6900.36 2064
6901.14 1918
6901.93 1901
6902.71 2033
6903.49 2047
6904.28 1930
6905.06 1916
6905.85 1910
6906.63 1904
6907.42 1959
6908.20 1962
6908.98 1986
6909.77 2009
6910.55 2060
6911.34 2145
6912.12 2014
6912.91 2058
6913.69 1974
6914.48 1859
6915.26 1766
6916.05 1835
6916.83 1872
6917.62 1793
6918.40 1700
6919.19 1803
6919.97 1731
6920.76 1735
6921.54 1761
6922.33 1809
6923.11 1789
6923.90 1780
6924.68 1807
6925.47 1780
6926.25 1878
6927.04 1872
6927.82 1907
6928.61 1809
6929.40 1903
6930.18 1832
6930.97 1942
6931.75 2007
6932.54 1962
6933.32 2018
6934.11 2018
6934.90 2018
6935.68 2080
6936.47 1972
6937.25 2005
6938.04 2069
6938.83 2064
6939.61 2024
6940.40 2075
6941.19 2174
6941.97 2183
6942.76 2214
6943.54 2219
6944.33 2318
6945.12 2481
6945.90 2647
6946.69 2790
6947.48 2842
6948.26 2938
6949.05 3050
6949.84 3105
6950.62 3198
6951.41 3290
6952.20 3412
6952.99 3369
6953.77 3279
6954.56 3143
6955.35 2973
6956.13 2901
6956.92 2932
6957.71 2924
6958.50 2792
6959.28 2769
6960.07 2695
6960.86 2659
6961.64 2515
6962.43 2616
6963.22 2647
6964.01 2802
6964.80 2882
6965.58 2669
6966.37 2788
6967.16 2693
6967.95 2750
6968.73 2983
6969.52 3058
6970.31 3108
6971.10 3037
6971.89 3225
6972.67 3422
6973.46 3456
6974.25 3670
6975.04 3923
6975.83 3898
6976.62 3836
6977.40 3867
6978.19 3939
6978.98 4044
6979.77 3969
6980.56 3804
6981.35 3815
6982.13 3954
6982.92 3747
6983.71 4059
6984.50 4324
6985.29 4508
6986.08 4923
6986.87 5912
6987.66 6994
6988.45 8558
6989.23 10362
6990.02 12488
6990.81 14083
6991.60 15683
6992.39 15960
6993.18 15434
6993.97 14589
6994.76 12983
6995.55 11156
6996.34 9260
6997.13 7813
6997.92 6434
6998.71 5331
6999.50 4528
7000.29 3912
7001.07 3567
7001.86 3427
7002.65 3318
7003.44 3331
7004.23 3530
7005.02 3586
7005.81 3682
7006.60 3655
7007.39 3912
7008.18 4015
7008.97 3977
7009.76 3634
7010.55 3291
7011.34 3125
7012.14 2981
7012.93 2735
7013.72 2595
7014.51 2427
7015.30 2431
7016.09 2504
7016.88 2507
7017.67 2419
7018.46 2425
7019.25 2495
7020.04 2502
7020.83 2545
7021.62 2604
7022.41 2533
7023.20 2494
7024.00 2578
7024.79 2533
7025.58 2559
7026.37 2563
7027.16 2625
7027.95 2853
7028.74 2988
7029.53 2999
7030.32 3054
7031.12 2941
7031.91 3150
7032.70 2960
7033.49 2836
7034.28 2692
7035.07 2488
7035.87 2422
7036.66 2261
7037.45 2360
7038.24 2194
7039.03 2225
7039.82 2125
7040.62 2139
7041.41 2267
7042.20 2265
7042.99 2315
7043.78 2436
7044.58 2367
7045.37 2367
7046.16 2401
7046.95 2544
7047.75 2571
7048.54 2595
7049.33 2614
7050.12 2573
7050.92 2389
7051.71 2662
7052.50 2544
7053.29 2803
7054.09 3032
7054.88 3354
7055.67 3456
7056.46 3478
7057.26 3485
7058.05 3315
7058.84 3001
7059.64 2716
7060.43 2583
7061.22 2359
7062.02 2308
7062.81 2390
7063.60 2323
7064.39 2271
7065.19 2278
7065.98 2305
7066.77 2297
7067.57 2337
7068.36 2286
7069.16 2302
7069.95 2176
7070.74 2161
7071.54 2043
7072.33 2068
7073.12 1988
7073.92 1953
7074.71 1935
7075.51 1804
7076.30 1838
7077.09 1701
7077.89 1758
7078.68 1715
7079.48 1679
7080.27 1667
7081.06 1690
7081.86 1585
7082.65 1559
7083.45 1593
7084.24 1642
7085.04 1476
7085.83 1518
7086.62 1467
7087.42 1489
7088.21 1545
7089.01 1466
7089.80 1507
7090.60 1524
7091.39 1507
7092.19 1500
7092.98 1475
7093.78 1453
7094.57 1499
7095.37 1448
7096.16 1394
7096.96 1379
7097.75 1344
7098.55 1295
7099.34 1284
7100.14 1275
7100.93 1381
7101.73 1324
7102.52 1387
7103.32 1356
7104.11 1230
7104.91 1308
7105.71 1290
7106.50 1375
7107.30 1281
7108.09 1173
7108.89 1306
7109.68 1310
7110.48 1266
7111.28 1251
7112.07 1241
7112.87 1189
7113.66 1187
7114.46 1211
7115.26 1091
7116.05 1197
7116.85 1190
7117.65 1203
7118.44 1242
7119.24 1178
7120.03 1138
7120.83 1216
7121.63 1198
7122.42 1155
7123.22 1199
7124.02 1156
7124.81 1167
7125.61 1168
7126.41 1194
7127.20 1098
7128.00 1196
7128.80 1188
7129.59 1110
7130.39 1100
7131.19 1174
7131.99 1202
7132.78 1090
7133.58 1176
7134.38 1224
7135.17 1235
7135.97 1230
7136.77 1175
7137.57 1177
7138.36 1325
7139.16 1174
7139.96 1218
7140.76 1198
7141.55 1199
7142.35 1149
7143.15 1138
7143.95 1077
7144.74 1124
7145.54 1088
7146.34 1053
7147.14 1004
7147.94 1086
7148.73 1010
7149.53 1024
7150.33 999
7151.13 1001
7151.93 1005
7152.72 1032
7153.52 1059
7154.32 950
7155.12 929
7155.92 1072
7156.72 986
7157.51 1123
7158.31 1074
7159.11 1009
7159.91 1007
7160.71 972
7161.51 977
7162.31 1023
7163.11 979
7163.90 1014
7164.70 947
7165.50 975
7166.30 996
7167.10 992
7167.90 935
7168.70 901
7169.50 891
7170.30 907
7171.10 909
7171.90 921
7172.69 940
7173.49 892
7174.29 863
7175.09 966
7175.89 963
7176.69 920
7177.49 978
7178.29 942
7179.09 872
7179.89 867
7180.69 889
7181.49 841
7182.29 804
7183.09 800
7183.89 774
7184.69 743
7185.49 764
7186.29 799
7187.09 884
7187.89 887
7188.69 821
7189.49 875
7190.29 862
7191.09 852
7191.89 906
7192.69 864
7193.49 812
7194.29 878
7195.09 858
7195.89 890
7196.70 925
7197.50 885
7198.30 843
7199.10 784
7199.90 735
7200.70 769
7201.50 775
7202.30 763
7203.10 757
7203.90 805
7204.70 908
7205.51 818
7206.31 802
7207.11 811
7207.91 777
7208.71 785
7209.51 838
7210.31 759
7211.12 732
7211.92 837
7212.72 800
7213.52 793
7214.32 771
7215.12 811
7215.92 750
7216.73 760
7217.53 705
7218.33 777
7219.13 805
7219.93 778
7220.74 801
7221.54 752
7222.34 814
7223.14 833
7223.94 802
7224.75 788
7225.55 776
7226.35 757
7227.15 777
7227.96 735
7228.76 760
7229.56 751
7230.36 704
7231.17 767
7231.97 798
7232.77 836
7233.57 883
7234.38 793
7235.18 816
7235.98 780
7236.79 731
7237.59 818
7238.39 821
7239.19 761
7240.00 841
7240.80 878
7241.60 764
7242.41 808
7243.21 841
7244.01 798
7244.82 707
7245.62 748
7246.42 882
7247.23 814
7248.03 775
7248.83 765
7249.64 792
7250.44 794
7251.25 797
7252.05 816
7252.85 791
7253.66 815
7254.46 768
7255.27 830
7256.07 750
7256.87 737
7257.68 780
7258.48 853
7259.29 857
7260.09 791
7260.89 711
7261.70 769
7262.50 779
7263.31 756
7264.11 797
7264.92 795
7265.72 826
7266.53 805
7267.33 841
7268.13 866
7268.94 838
7269.74 836
7270.55 919
7271.35 849
7272.16 882
7272.96 861
7273.77 894
7274.57 821
7275.38 765
7276.18 850
7276.99 963
7277.79 912
7278.60 859
7279.40 891
7280.21 898
7281.01 866
7281.82 847
7282.63 880
7283.43 824
7284.24 856
7285.04 890
7285.85 962
7286.65 1055
7287.46 1174
7288.27 1313
7289.07 1451
7289.88 1564
7290.68 1624
7291.49 1691
7292.29 1609
7293.10 1501
7293.91 1422
7294.71 1368
7295.52 1171
7296.33 1021
7297.13 1008
7297.94 960
7298.74 892
7299.55 897
7300.36 864
7301.16 816
7301.97 867
7302.78 858
7303.58 999
7304.39 964
7305.20 919
7306.00 893
7306.81 839
7307.62 812
7308.42 846
7309.23 914
7310.04 873
7310.84 886
7311.65 885
7312.46 912
7313.27 948
7314.07 973
7314.88 1022
7315.69 987
7316.50 963
7317.30 881
7318.11 890
7318.92 952
7319.72 954
7320.53 917
7321.34 1058
7322.15 1079
7322.96 1332
7323.76 1346
7324.57 1342
7325.38 1500
7326.19 1446
7326.99 1427
7327.80 1322
7328.61 1249
7329.42 1228
7330.23 1031
7331.03 1085
7331.84 1060
7332.65 1050
7333.46 975
7334.27 1009
7335.08 991
7335.88 877
7336.69 938
7337.50 919
7338.31 986
7339.12 929
7339.93 927
7340.74 1027
7341.54 958
7342.35 1001
7343.16 995
7343.97 1009
7344.78 929
7345.59 923
7346.40 883
7347.21 831
7348.02 851
7348.82 832
7349.63 869
7350.44 810
7351.25 866
7352.06 899
7352.87 772
7353.68 762
7354.49 777
7355.30 868
7356.11 835
7356.92 844
7357.73 774
7358.54 796
7359.35 815
7360.16 823
7360.97 870
7361.78 785
7362.59 725
7363.40 790
7364.21 733
7365.02 793
7365.83 767
7366.64 785
7367.45 801
7368.26 850
7369.07 799
7369.88 765
7370.69 784
7371.50 768
7372.31 799
7373.12 806
7373.93 788
7374.74 729
7375.55 737
7376.36 733
7377.17 740
7377.98 756
7378.79 717
7379.60 803
7380.42 781
7381.23 724
7382.04 797
7382.85 744
7383.66 761
7384.47 755
7385.28 789
7386.09 807
7386.90 765
7387.71 784
7388.53 847
7389.34 899
7390.15 774
7390.96 790
7391.77 752
7392.58 777
7393.39 757
7394.21 750
7395.02 662
7395.83 713
7396.64 804
7397.45 759
7398.27 686
7399.08 690
7399.89 715
7400.70 813
7401.51 821
7402.33 722
7403.14 811
7403.95 860
7404.76 742
7405.57 769
7406.39 761
7407.20 791
7408.01 722
7408.82 722
7409.64 729
7410.45 735
7411.26 635
7412.07 676
7412.89 733
7413.70 670
7414.51 683
7415.32 696
7416.14 638
7416.95 703
7417.76 703
7418.58 726
7419.39 666
7420.20 724
7421.02 729
7421.83 708
7422.64 719
7423.45 692
7424.27 745
7425.08 711
7425.89 677
7426.71 686
7427.52 676
7428.33 623
7429.15 692
7429.96 684
7430.78 758
7431.59 685
7432.40 708
7433.22 729
7434.03 691
7434.84 771
7435.66 785
7436.47 750
7437.29 801
7438.10 783
7438.91 705
7439.73 776
7440.54 834
7441.36 724
7442.17 767
7442.99 739
7443.80 775
7444.61 734
7445.43 829
7446.24 757
7447.06 714
7447.87 684
7448.69 691
7449.50 734
7450.32 713
7451.13 708
7451.95 695
7452.76 780
7453.58 722
7454.39 670
7455.21 764
7456.02 694
7456.84 731
7457.65 672
7458.47 680
7459.28 680
7460.10 672
7460.91 657
7461.73 667
7462.54 659
7463.36 713
7464.17 708
7464.99 753
7465.80 712
7466.62 718
7467.44 715
7468.25 699
7469.07 758
7469.88 795
7470.70 743
7471.51 778
7472.33 782
7473.15 701
7473.96 709
7474.78 724
7475.59 751
7476.41 683
7477.23 650
7478.04 626
7478.86 685
7479.67 736
7480.49 719
7481.31 689
7482.12 660
7482.94 705
7483.76 698
7484.57 684
7485.39 707
7486.21 669
7487.02 723
7487.84 723
7488.66 681
7489.47 668
7490.29 715
7491.11 683
7491.92 738
7492.74 719
7493.56 673
7494.38 748
7495.19 719
7496.01 719
7496.83 694
7497.64 685
7498.46 653
7499.28 639
7500.10 686
7500.91 711
7501.73 657
7502.55 711
7503.37 627
7504.18 685
7505.00 568
7505.82 602
7506.64 674
7507.46 681
7508.27 719
7509.09 636
7509.91 566
7510.73 665
7511.55 684
7512.36 654
7513.18 687
7514.00 656
7514.82 643
7515.64 692
7516.45 697
7517.27 748
7518.09 743
7518.91 667
7519.73 632
7520.55 666
7521.37 652
7522.18 663
7523.00 652
7523.82 721
7524.64 721
7525.46 663
7526.28 607
7527.10 640
7527.92 644
7528.74 692
7529.55 683
7530.37 687
7531.19 667
7532.01 632
7532.83 636
7533.65 680
7534.47 687
7535.29 731
7536.11 735
7536.93 669
7537.75 727
7538.57 700
7539.39 707
7540.21 718
7541.03 766
7541.84 727
7542.66 708
7543.48 693
7544.30 667
7545.12 618
7545.94 718
7546.76 712
7547.58 814
7548.40 760
7549.22 711
7550.04 752
7550.86 734
7551.68 753
7552.51 757
7553.33 726
7554.15 686
7554.97 711
7555.79 800
7556.61 744
7557.43 759
7558.25 689
7559.07 688
7559.89 664
7560.71 673
7561.53 742
7562.35 815
7563.17 796
7563.99 783
7564.81 733
7565.64 721
7566.46 778
7567.28 752
7568.10 810
7568.92 750
7569.74 813
7570.56 807
7571.38 853
7572.21 791
7573.03 801
7573.85 810
7574.67 771
7575.49 734
7576.31 746
7577.13 758
7577.96 784
7578.78 798
7579.60 719
7580.42 756
7581.24 766
7582.07 784
7582.89 744
7583.71 691
7584.53 773
7585.35 840
7586.18 770
7587.00 719
7587.82 705
7588.64 766
7589.46 854
7590.29 857
7591.11 876
7591.93 883
7592.75 876
7593.58 859
7594.40 894
7595.22 913
7596.04 941
7596.87 923
7597.69 879
7598.51 909
7599.34 893
7600.16 951
7600.98 911
7601.80 858
7602.63 885
7603.45 943
7604.27 860
7605.10 857
7605.92 908
7606.74 985
7607.57 1039
7608.39 1134
7609.21 1141
7610.04 1092
7610.86 1218
7611.68 1229
7612.51 1277
7613.33 1132
7614.15 1132
7614.98 1098
7615.80 1096
7616.62 1070
7617.45 977
7618.27 1024
7619.10 1051
7619.92 1009
7620.74 980
7621.57 1047
7622.39 1072
7623.22 1111
7624.04 1142
7624.86 1094
7625.69 1200
7626.51 1160
7627.34 1089
7628.16 1070
7628.99 1072
7629.81 1114
7630.64 1064
7631.46 1032
7632.28 1016
7633.11 1086
7633.93 1114
7634.76 1181
7635.58 1183
7636.41 1274
7637.23 1314
7638.06 1297
7638.88 1363
7639.71 1324
7640.53 1187
7641.36 1216
7642.18 1147
7643.01 1074
7643.83 998
7644.66 953
7645.48 888
7646.31 897
7647.14 864
7647.96 827
7648.79 839
7649.61 890
7650.44 898
7651.26 816
7652.09 869
7652.91 932
7653.74 918
7654.57 886
7655.39 820
7656.22 874
7657.04 906
7657.87 863
7658.70 796
7659.52 820
7660.35 794
7661.17 809
7662.00 807
7662.83 711
7663.65 735
7664.48 730
7665.31 769
7666.13 737
7666.96 736
7667.79 729
7668.61 669
7669.44 710
7670.27 685
7671.09 727
7671.92 697
7672.75 681
7673.57 729
7674.40 738
7675.23 753
7676.05 750
7676.88 742
7677.71 719
7678.53 743
7679.36 698
7680.19 711
7681.02 673
7681.84 735
7682.67 707
7683.50 743
7684.33 726
7685.15 638
7685.98 685
7686.81 645
7687.64 672
7688.46 692
7689.29 711
7690.12 690
7690.95 736
7691.77 726
7692.60 720
7693.43 679
7694.26 706
7695.09 648
7695.91 706
7696.74 691
7697.57 685
7698.40 635
7699.23 616
7700.06 657
7700.88 618
7701.71 683
7702.54 632
7703.37 656
7704.20 733
7705.03 686
7705.85 681
7706.68 715
7707.51 673
7708.34 707
7709.17 670
7710.00 630
7710.83 656
7711.66 681
7712.48 683
7713.31 688
7714.14 666
7714.97 695
7715.80 671
7716.63 685
7717.46 682
7718.29 646
7719.12 666
7719.95 644
7720.78 623
7721.61 614
7722.44 612
7723.27 578
7724.09 615
7724.92 583
7725.75 624
7726.58 586
7727.41 668
7728.24 652
7729.07 610
7729.90 622
7730.73 635
7731.56 620
7732.39 549
7733.22 599
7734.05 610
7734.88 646
7735.71 614
7736.54 567
7737.37 652
7738.20 630
7739.03 599
7739.86 563
7740.70 618
7741.53 616
7742.36 607
7743.19 559
7744.02 597
7744.85 579
7745.68 608
7746.51 557
7747.34 587
7748.17 612
7749.00 620
7749.83 561
7750.66 580
7751.50 609
7752.33 657
7753.16 623
7753.99 643
7754.82 651
7755.65 625
7756.48 585
7757.31 651
7758.15 679
7758.98 605
7759.81 579
7760.64 593
7761.47 616
7762.30 610
7763.13 583
7763.97 567
7764.80 654
7765.63 608
7766.46 612
7767.29 567
7768.13 556
7768.96 649
7769.79 610
7770.62 599
7771.45 578
7772.29 612
7773.12 646
7773.95 644
7774.78 628
7775.62 643
7776.45 644
7777.28 665
7778.11 596
7778.95 625
7779.78 659
7780.61 582
7781.44 639
7782.28 683
7783.11 621
7783.94 624
7784.77 702
7785.61 593
7786.44 627
7787.27 617
7788.11 628
7788.94 624
7789.77 599
7790.61 612
7791.44 622
7792.27 562
7793.10 610
7793.94 591
7794.77 605
7795.60 606
7796.44 626
7797.27 612
7798.11 633
7798.94 591
7799.77 655
7800.61 659
7801.44 686
7802.27 573
7803.11 609
7803.94 653
7804.78 665
7805.61 708
7806.44 631
7807.28 674
7808.11 725
7808.95 687
7809.78 663
7810.61 663
7811.45 741
7812.28 776
7813.12 724
7813.95 757
7814.79 737
7815.62 760
7816.45 818
7817.29 811
7818.12 773
7818.96 760
7819.79 777
7820.63 766
7821.46 838
7822.30 841
7823.13 815
7823.97 856
7824.80 856
7825.64 834
7826.47 839
7827.31 833
7828.14 829
7828.98 910
7829.81 909
7830.65 882
7831.48 1006
7832.32 1147
7833.15 1052
7833.99 1002
7834.83 1099
7835.66 975
7836.50 1010
7837.33 903
7838.17 972
7839.00 1055
7839.84 1065
7840.68 1053
7841.51 1055
7842.35 1001
7843.18 947
7844.02 863
7844.86 868
7845.69 859
7846.53 828
7847.36 875
7848.20 859
7849.04 805
7849.87 828
7850.71 831
7851.55 820
7852.38 752
7853.22 768
7854.05 790
7854.89 746
7855.73 742
7856.56 744
7857.40 817
7858.24 775
7859.08 741
7859.91 752
7860.75 790
7861.59 838
7862.42 798
7863.26 766
7864.10 818
7864.93 853
7865.77 807
7866.61 825
7867.45 841
7868.28 755
7869.12 808
7869.96 920
7870.80 842
7871.63 786
7872.47 846
7873.31 792
7874.15 756
7874.98 755
7875.82 840
7876.66 821
7877.50 795
7878.33 826
7879.17 934
7880.01 830
7880.85 904
7881.69 904
7882.52 914
7883.36 965
7884.20 1045
7885.04 1101
7885.88 1084
7886.71 1085
7887.55 917
7888.39 906
7889.23 903
7890.07 839
7890.91 896
7891.75 887
7892.58 894
7893.42 862
7894.26 814
7895.10 878
7895.94 892
7896.78 947
7897.62 913
7898.46 867
7899.29 893
7900.13 784
7900.97 767
7901.81 701
7902.65 814
7903.49 777
7904.33 840
7905.17 808
7906.01 744
7906.85 754
7907.69 772
7908.53 743
7909.37 754
7910.21 763
7911.04 739
7911.88 762
7912.72 741
7913.56 711
7914.40 652
7915.24 709
7916.08 685
7916.92 699
7917.76 710
7918.60 675
7919.44 629
7920.28 689
7921.12 698
7921.96 718
7922.80 651
7923.64 739
7924.48 735
7925.32 653
7926.16 688
7927.01 648
7927.85 752
7928.69 717
7929.53 662
7930.37 677
7931.21 650
7932.05 635
7932.89 657
7933.73 633
7934.57 715
7935.41 699
7936.25 699
7937.09 687
7937.93 649
7938.78 674
7939.62 680
7940.46 740
7941.30 690
7942.14 641
7942.98 670
7943.82 628
7944.66 640
7945.51 637
7946.35 635
7947.19 645
7948.03 670
7948.87 647
7949.71 685
7950.56 678
7951.40 684
7952.24 668
7953.08 721
7953.92 675
7954.76 624
7955.61 655
7956.45 764
7957.29 775
7958.13 800
7958.97 728
7959.82 756
7960.66 752
7961.50 820
7962.34 814
7963.19 782
7964.03 730
7964.87 764
7965.71 771
7966.56 734
7967.40 701
7968.24 747
7969.08 779
7969.93 790
7970.77 748
7971.61 770
7972.45 868
7973.30 864
7974.14 853
7974.98 799
7975.83 838
7976.67 784
7977.51 840
7978.36 731
7979.20 724
7980.04 728
7980.89 724
7981.73 733
7982.57 699
7983.42 713
7984.26 684
7985.10 605
7985.95 646
7986.79 674
7987.63 667
7988.48 724
7989.32 680
7990.16 653
7991.01 654
7991.85 633
7992.70 624
7993.54 666
7994.38 635
7995.23 610
7996.07 599
7996.92 646
7997.76 655
7998.60 626
7999.45 611
8000.29 635
8001.14 588
8001.98 519
8002.83 642
8003.67 645
8004.52 602
8005.36 584
8006.20 505
8007.05 596
8007.89 580
8008.74 584
8009.58 588
8010.43 559
8011.27 564
8012.12 478
8012.96 606
8013.81 573
8014.65 555
8015.50 574
8016.34 522
8017.19 600
8018.03 567
8018.88 527
8019.72 566
8020.57 610
8021.42 591
8022.26 556
8023.11 552
8023.95 530
8024.80 538
8025.64 547
8026.49 554
8027.33 584
8028.18 563
8029.03 533
8029.87 566
8030.72 532
8031.56 549
8032.41 523
8033.26 511
8034.10 503
8034.95 462
8035.79 511
8036.64 549
8037.49 550
8038.33 527
8039.18 542
8040.03 522
8040.87 518
8041.72 539
8042.57 548
8043.41 558
8044.26 574
8045.11 559
8045.95 544
8046.80 516
8047.65 492
8048.49 481
8049.34 482
8050.19 465
8051.03 466
8051.88 610
8052.73 567
8053.58 569
8054.42 539
8055.27 513
8056.12 472
8056.96 492
8057.81 553
8058.66 529
8059.51 496
8060.35 509
8061.20 566
8062.05 569
8062.90 580
8063.74 494
8064.59 517
8065.44 527
8066.29 550
8067.14 487
8067.98 475
8068.83 523
8069.68 505
8070.53 522
8071.38 465
8072.22 486
8073.07 506
8073.92 517
8074.77 486
8075.62 501
8076.46 510
8077.31 510
8078.16 440
8079.01 555
8079.86 500
8080.71 534
8081.56 569
8082.40 496
8083.25 517
8084.10 493
8084.95 517
8085.80 523
8086.65 521
8087.50 541
8088.35 500
8089.19 482
8090.04 501
8090.89 480
8091.74 478
8092.59 559
8093.44 484
8094.29 491
8095.14 462
8095.99 486
8096.84 505
8097.69 485
8098.54 429
8099.39 445
8100.24 464
8101.09 474
8101.94 489
8102.79 527
8103.63 562
8104.48 507
8105.33 507
8106.18 519
8107.03 478
8107.88 485
8108.73 445
8109.58 521
8110.43 534
8111.28 514
8112.14 472
8112.99 564
8113.84 570
8114.69 526
8115.54 448
8116.39 432
8117.24 484
8118.09 455
8118.94 527
8119.79 461
8120.64 489
8121.49 491
8122.34 517
8123.19 502
8124.04 509
8124.89 470
8125.74 572
8126.60 538
8127.45 499
8128.30 533
8129.15 545
8130.00 577
8130.85 511
8131.70 469
8132.55 436
8133.40 511
8134.26 545
8135.11 572
8135.96 523
8136.81 527
8137.66 539
8138.51 572
8139.37 501
8140.22 520
8141.07 545
8141.92 588
8142.77 607
8143.62 537
8144.48 562
8145.33 530
8146.18 534
8147.03 473
8147.88 489
8148.74 563
8149.59 551
8150.44 551
8151.29 580
8152.15 530
8153.00 574
8153.85 624
8154.70 589
8155.56 550
8156.41 545
8157.26 564
8158.11 573
8158.97 608
8159.82 681
8160.67 693
8161.52 678
8162.38 689
8163.23 713
8164.08 824
8164.94 713
8165.79 601
8166.64 600
8167.49 576
8168.35 607
8169.20 612
8170.05 605
8170.91 600
8171.76 548
8172.61 602
8173.47 558
8174.32 532
8175.17 567
8176.03 504
8176.88 529
8177.74 527
8178.59 549
8179.44 573
8180.30 537
8181.15 556
8182.00 563
8182.86 618
8183.71 530
8184.57 500
8185.42 494
8186.27 458
8187.13 537
8187.98 511
8188.84 495
8189.69 486
8190.55 472
8191.40 455
8192.25 464
8193.11 524
8193.96 557
8194.82 505
8195.67 488
8196.53 473
8197.38 498
8198.24 577
8199.09 568
8199.95 488
8200.80 488
8201.66 459
8202.51 462
8203.37 480
8204.22 482
8205.08 464
8205.93 447
8206.79 457
8207.64 517
8208.50 498
8209.35 481
8210.21 502
8211.06 522
8211.92 575
8212.77 471
8213.63 478
8214.48 468
8215.34 451
8216.20 497
8217.05 492
8217.91 491
8218.76 466
8219.62 458
8220.48 470
8221.33 470
8222.19 463
8223.04 498
8223.90 497
8224.76 511
8225.61 525
8226.47 506
8227.32 510
8228.18 527
8229.04 521
8229.89 489
8230.75 557
8231.61 533
8232.46 496
8233.32 417
8234.18 434
8235.03 447
8235.89 472
8236.75 485
8237.60 481
8238.46 461
8239.32 485
8240.17 438
8241.03 464
8241.89 533
8242.74 464
8243.60 486
8244.46 521
8245.32 486
8246.17 458
8247.03 477
8247.89 454
8248.74 475
8249.60 492
8250.46 484
8251.32 502
8252.17 469
8253.03 464
8253.89 442
8254.75 452
8255.60 429
8256.46 425
8257.32 451
8258.18 500
8259.04 441
8259.89 407
8260.75 442
8261.61 473
8262.47 457
8263.33 453
8264.18 493
8265.04 499
8265.90 481
8266.76 469
8267.62 473
8268.48 484
8269.33 547
8270.19 465
8271.05 510
8271.91 481
8272.77 491
8273.63 469
8274.49 491
8275.34 496
8276.20 505
8277.06 464
8277.92 504
8278.78 469
8279.64 511
8280.50 481
8281.36 481
8282.22 449
8283.08 435
8283.93 436
8284.79 424
8285.65 424
8286.51 436
8287.37 434
8288.23 483
8289.09 431
8289.95 470
8290.81 459
8291.67 436
8292.53 502
8293.39 474
8294.25 442
8295.11 437
8295.97 467
8296.83 481
8297.69 487
8298.55 470
8299.41 475
8300.27 525
8301.13 564
8301.99 574
8302.85 573
8303.71 564
8304.57 500
8305.43 508
8306.29 514
8307.15 492
8308.01 514
8308.87 473
8309.73 499
8310.59 561
8311.45 518
8312.31 493
8313.17 471
8314.03 482
8314.90 476
8315.76 499
8316.62 509
8317.48 558
8318.34 529
8319.20 502
8320.06 487
8320.92 509
8321.78 510
8322.64 552
8323.51 528
8324.37 568
8325.23 501
8326.09 468
8326.95 546
8327.81 550
8328.67 496
8329.54 453
8330.40 470
8331.26 504
8332.12 490
8332.98 499
8333.84 492
8334.71 442
8335.57 434
8336.43 480
8337.29 473
8338.15 460
8339.02 503
8339.88 454
8340.74 448
8341.60 475
8342.46 468
8343.33 478
8344.19 507
8345.05 464
8345.91 488
8346.78 491
8347.64 479
8348.50 485
8349.36 498
8350.23 472
8351.09 488
8351.95 519
8352.81 597
8353.68 549
8354.54 544
8355.40 501
8356.27 520
8357.13 566
8357.99 518
8358.86 497
8359.72 484
8360.58 457
8361.44 476
8362.31 496
8363.17 486
8364.03 465
8364.90 434
8365.76 467
8366.63 498
8367.49 482
8368.35 484
8369.22 486
8370.08 471
8370.94 487
8371.81 493
8372.67 495
8373.53 503
8374.40 519
8375.26 481
8376.13 516
8376.99 530
8377.85 506
8378.72 471
8379.58 517
8380.45 558
8381.31 540
8382.18 480
8383.04 498
8383.90 571
8384.77 515
8385.63 509
8386.50 488
8387.36 530
8388.23 471
8389.09 539
8389.96 541
8390.82 505
8391.69 591
8392.55 574
8393.42 504
8394.28 515
8395.15 550
8396.01 547
8396.88 543
8397.74 490
8398.61 544
8399.47 594
8400.34 527
8401.20 550
8402.07 581
8402.93 517
8403.80 508
8404.66 536
8405.53 540
8406.39 541
8407.26 605
8408.12 617
8408.99 547
8409.86 527
8410.72 569
8411.59 540
8412.45 573
8413.32 618
8414.19 589
8415.05 505
8415.92 542
8416.78 552
8417.65 512
8418.52 565
8419.38 549
8420.25 564
8421.11 602
8421.98 598
8422.85 528
8423.71 549
8424.58 553
8425.45 563
8426.31 578
8427.18 623
8428.05 631
8428.91 577
8429.78 605
8430.65 629
8431.51 638
8432.38 632
8433.25 667
8434.11 686
8434.98 644
8435.85 644
8436.72 664
8437.58 622
8438.45 613
8439.32 649
8440.18 709
8441.05 683
8441.92 631
8442.79 670
8443.65 728
8444.52 747
8445.39 745
8446.26 803
8447.12 789
8447.99 872
8448.86 877
8449.73 863
8450.60 836
8451.46 783
8452.33 933
8453.20 885
8454.07 892
8454.94 863
8455.80 864
8456.67 856
8457.54 826
8458.41 820
8459.28 929
8460.14 905
8461.01 936
8461.88 935
8462.75 1001
8463.62 989
8464.49 901
8465.36 967
8466.22 946
8467.09 945
8467.96 970
8468.83 889
8469.70 950
8470.57 920
8471.44 962
8472.31 1058
8473.17 1180
8474.04 1379
8474.91 1523
8475.78 1792
8476.65 2156
8477.52 2259
8478.39 2154
8479.26 2117
8480.13 1859
8481.00 1680
8481.87 1448
8482.74 1233
8483.61 1097
8484.48 1053
8485.34 903
8486.21 846
8487.08 816
8487.95 758
8488.82 750
8489.69 744
8490.56 675
8491.43 690
8492.30 686
8493.17 714
8494.04 640
8494.91 672
8495.78 666
8496.65 667
8497.52 669
8498.39 654
8499.26 697
8500.13 747
8501.01 715
8501.88 690
8502.75 687
8503.62 684
8504.49 727
8505.36 727
8506.23 702
8507.10 751
8507.97 752
8508.84 712
8509.71 686
8510.58 683
8511.45 756
8512.32 691
8513.20 799
8514.07 812
8514.94 872
8515.81 816
8516.68 819
8517.55 818
8518.42 754
8519.29 719
8520.17 736
8521.04 757
8521.91 738
8522.78 694
8523.65 712
8524.52 722
8525.39 775
8526.27 784
8527.14 684
8528.01 696
8528.88 766
8529.75 677
8530.63 716
8531.50 665
8532.37 688
8533.24 745
8534.11 779
8534.99 747
8535.86 716
8536.73 714
8537.60 715
8538.47 763
8539.35 763
8540.22 724
8541.09 789
8541.96 738
8542.84 794
8543.71 764
8544.58 775
8545.46 803
8546.33 762
8547.20 745
8548.07 777
8548.95 761
8549.82 796
8550.69 773
8551.57 820
8552.44 814
8553.31 887
8554.18 824
8555.06 786
8555.93 845
8556.80 869
8557.68 908
8558.55 969
8559.42 1015
8560.30 1082
8561.17 998
8562.04 1016
8562.92 1020
8563.79 988
8564.67 949
8565.54 892
8566.41 776
8567.29 790
8568.16 778
8569.03 693
8569.91 659
8570.78 727
8571.66 690
8572.53 687
8573.40 676
8574.28 664
8575.15 690
8576.03 642
8576.90 688
8577.78 687
8578.65 649
8579.52 660
8580.40 705
8581.27 689
8582.15 688
8583.02 729
8583.90 681
8584.77 668
8585.65 699
8586.52 599
8587.40 663
8588.27 709
8589.15 649
8590.02 677
8590.90 709
8591.77 669
8592.65 679
8593.52 690
8594.40 695
8595.27 692
8596.15 732
8597.02 725
8597.90 720
8598.77 737
8599.65 711
8600.52 706
8601.40 711
8602.28 772
8603.15 726
8604.03 706
8604.90 735
8605.78 724
8606.65 741
8607.53 669
8608.41 689
8609.28 721
8610.16 688
8611.03 701
8611.91 746
8612.79 740
8613.66 734
8614.54 718
8615.41 708
8616.29 711
8617.17 703
8618.04 810
8618.92 789
8619.80 730
8620.67 714
8621.55 755
8622.43 815
8623.30 777
8624.18 805
8625.06 818
8625.93 788
8626.81 761
8627.69 746
8628.56 778
8629.44 857
8630.32 810
8631.20 817
8632.07 796
8632.95 817
8633.83 871
8634.70 918
8635.58 839
8636.46 873
8637.34 921
8638.21 910
8639.09 930
8639.97 896
8640.85 923
8641.72 942
8642.60 912
8643.48 971
8644.36 930
8645.23 957
8646.11 982
8646.99 992
8647.87 928
8648.75 971
8649.62 1010
8650.50 1061
8651.38 1062
8652.26 1071
8653.14 1076
8654.01 1121
8654.89 1125
8655.77 1116
8656.65 1110
8657.53 1171
8658.41 1222
8659.29 1152
8660.16 1210
8661.04 1171
8661.92 1188
8662.80 1150
8663.68 1213
8664.56 1202
8665.44 1287
8666.31 1174
8667.19 1165
8668.07 1237
8668.95 1195
8669.83 1246
8670.71 1254
8671.59 1223
8672.47 1262
8673.35 1296
8674.23 1298
8675.11 1394
8675.99 1536
8676.86 1562
8677.74 1634
8678.62 1695
8679.50 1828
8680.38 1940
8681.26 2026
8682.14 2040
8683.02 1901
8683.90 1967
8684.78 1862
8685.66 1793
8686.54 1736
8687.42 1656
8688.30 1561
8689.18 1537
8690.06 1553
8690.94 1475
8691.82 1472
8692.70 1493
8693.58 1609
8694.46 1818
8695.34 2159
8696.22 2510
8697.10 3174
8697.98 3680
8698.86 4057
8699.74 4331
8700.62 4445
8701.51 4325
8702.39 3822
8703.27 3505
8704.15 2904
8705.03 2524
8705.91 2065
8706.79 1739
8707.67 1471
8708.55 1455
8709.43 1327
8710.31 1251
8711.20 1154
8712.08 1041
8712.96 1098
8713.84 1049
8714.72 1014
8715.60 1003
8716.48 1027
8717.36 996
8718.25 1040
8719.13 1047
8720.01 982
8720.89 997
8721.77 942
8722.65 937
8723.54 926
8724.42 919
8725.30 894
8726.18 963
8727.06 962
8727.95 895
8728.83 915
8729.71 946
8730.59 927
8731.47 941
8732.36 936
8733.24 1003
8734.12 999
8735.00 1006
8735.89 1044
8736.77 1030
8737.65 1145
8738.53 1004
8739.42 1055
8740.30 963
8741.18 1016
8742.06 984
8742.95 958
8743.83 940
8744.71 855
8745.59 897
8746.48 881
8747.36 870
8748.24 819
8749.13 831
8750.01 886
8750.89 823
8751.78 861
8752.66 824
8753.54 851
8754.43 870
8755.31 829
8756.19 881
8757.08 888
8757.96 850
8758.84 891
8759.73 901
8760.61 910
8761.49 938
8762.38 922
8763.26 1040
8764.15 1021
8765.03 995
8765.91 1000
8766.80 944
8767.68 989
8768.57 937
8769.45 953
8770.33 915
8771.22 873
8772.10 929
8772.99 922
8773.87 902
8774.75 955
8775.64 957
8776.52 995
8777.41 929
8778.29 913
8779.18 974
8780.06 939
8780.95 987
8781.83 915
8782.72 875
8783.60 750
8784.49 784
8785.37 809
8786.26 837
8787.14 724
8788.03 726
8788.91 806
8789.80 766
8790.68 739
8791.57 719
8792.45 781
8793.34 755
8794.22 758
8795.11 704
8795.99 734
8796.88 751
8797.76 773
8798.65 744
8799.53 686
8800.42 746
8801.31 743
8802.19 747
8803.08 675
8803.96 671
8804.85 718
8805.74 693
8806.62 658
8807.51 688
8808.39 740
8809.28 714
8810.17 686
8811.05 661
8811.94 714
8812.82 699
8813.71 671
8814.60 670
8815.48 672
8816.37 712
8817.26 704
8818.14 674
8819.03 612
8819.92 631
8820.80 636
8821.69 627
8822.58 607
8823.46 597
8824.35 612
8825.24 624
8826.12 658
8827.01 637
8827.90 610
8828.78 623
8829.67 597
8830.56 592
8831.45 589
8832.33 600
8833.22 667
8834.11 626
8835.00 619
8835.88 659
8836.77 653
8837.66 667
8838.55 638
8839.43 577
8840.32 577
8841.21 570
8842.10 608
8842.98 624
8843.87 567
8844.76 579
8845.65 613
8846.54 604
8847.42 609
8848.31 588
8849.20 595
8850.09 612
8850.98 622
8851.86 588
8852.75 589
8853.64 546
8854.53 594
8855.42 580
8856.31 546
8857.19 610
8858.08 581
8858.97 573
8859.86 544
8860.75 518
8861.64 503
8862.53 497
8863.42 515
8864.30 524
8865.19 498
8866.08 515
8866.97 523
8867.86 503
8868.75 530
8869.64 587
8870.53 536
8871.42 550
8872.31 590
8873.20 555
8874.08 536
8874.97 446
8875.86 517
8876.75 529
8877.64 517
8878.53 547
8879.42 605
8880.31 546
8881.20 513
8882.09 528
8882.98 525
8883.87 529
8884.76 497
8885.65 509
8886.54 469
8887.43 492
8888.32 531
8889.21 531
8890.10 507
8890.99 474
8891.88 451
8892.77 488
8893.66 483
8894.55 497
8895.44 458
8896.33 549
8897.22 462
8898.11 470
8899.00 490
8899.90 482
8900.79 429
8901.68 463
8902.57 478
8903.46 461
8904.35 472
8905.24 481
8906.13 497
8907.02 426
8907.91 470
8908.80 481
8909.70 495
8910.59 451
8911.48 452
8912.37 454
8913.26 457
8914.15 506
8915.04 463
8915.93 431
8916.83 438
8917.72 464
8918.61 479
8919.50 440
8920.39 424
8921.28 422
8922.18 457
8923.07 469
8923.96 419
8924.85 489
8925.74 492
8926.64 481
8927.53 439
8928.42 412
8929.31 494
8930.20 450
8931.10 462
8931.99 423
8932.88 419
8933.77 425
8934.67 451
8935.56 415
8936.45 454
8937.34 441
8938.24 453
8939.13 528
8940.02 489
8940.91 451
8941.81 452
8942.70 434
8943.59 426
8944.49 396
8945.38 450
8946.27 509
8947.16 457
8948.06 489
8948.95 435
8949.84 407
8950.74 414
8951.63 425
8952.52 451
8953.42 426
8954.31 466
8955.20 431
8956.10 448
8956.99 486
8957.88 451
8958.78 418
8959.67 423
8960.56 411
8961.46 420
8962.35 449
8963.25 476
8964.14 433
8965.03 437
8965.93 419
8966.82 455
8967.72 420
8968.61 426
8969.50 452
8970.40 449
8971.29 461
8972.19 455
8973.08 450
8973.98 476
8974.87 432
8975.76 476
8976.66 450
8977.55 425
8978.45 445
8979.34 472
8980.24 441
8981.13 417
8982.03 424
8982.92 437
8983.82 421
8984.71 448
8985.61 422
8986.50 458
8987.40 439
8988.29 496
8989.19 479
8990.08 467
8990.98 414
8991.87 429
8992.77 408
8993.66 445
8994.56 482
8995.45 434
8996.35 431
8997.24 437
8998.14 388
8999.04 412
8999.93 394
9000.83 444
9001.72 413
9002.62 351
9003.51 464
9004.41 415
9005.31 438
9006.20 463
9007.10 426
9007.99 473
9008.89 427
9009.79 442
9010.68 389
9011.58 418
9012.48 390
9013.37 467
9014.27 415
9015.16 427
9016.06 434
9016.96 417
9017.85 370
9018.75 392
9019.65 397
9020.54 430
9021.44 406
9022.34 407
9023.23 429
9024.13 386
9025.03 422
9025.93 395
9026.82 444
9027.72 397
9028.62 467
9029.51 450
9030.41 437
9031.31 377
9032.21 379
9033.10 407
9034.00 402
9034.90 369
9035.79 386
9036.69 430
9037.59 415
9038.49 415
9039.38 423
9040.28 397
9041.18 391
9042.08 421
9042.98 427
9043.87 445
9044.77 428
9045.67 426
9046.57 439
9047.47 405
9048.36 413
9049.26 407
9050.16 465
9051.06 433
9051.96 399
9052.85 443
9053.75 463
9054.65 418
9055.55 402
9056.45 373
9057.35 479
9058.25 450
9059.14 427
9060.04 407
9060.94 444
9061.84 374
9062.74 399
9063.64 419
9064.54 418
9065.44 411
9066.33 473
9067.23 477
9068.13 457
9069.03 430
9069.93 438
9070.83 464
9071.73 472
9072.63 466
9073.53 450
9074.43 426
9075.33 417
9076.23 501
9077.13 448
9078.03 430
9078.92 411
9079.82 475
9080.72 480
9081.62 425
9082.52 465
9083.42 427
9084.32 459
9085.22 418
9086.12 416
9087.02 373
9087.92 401
9088.82 414
9089.72 450
9090.62 421
9091.52 399
9092.42 444
9093.32 475
9094.22 474
9095.12 490
9096.03 507
9096.93 499
9097.83 461
9098.73 477
9099.63 522
9100.53 418
9101.43 448
9102.33 436
9103.23 434
9104.13 441
9105.03 447
9105.93 425
9106.83 410
9107.74 417
9108.64 366
9109.54 484
9110.44 450
9111.34 430
9112.24 423
9113.14 425
9114.04 390
9114.94 387
9115.85 419
9116.75 450
9117.65 420
9118.55 406
9119.45 425
9120.35 436
9121.26 419
9122.16 382
9123.06 418
9123.96 413
9124.86 400
9125.77 374
9126.67 427
9127.57 435
9128.47 426
9129.37 414
9130.28 424
9131.18 395
9132.08 434
9132.98 459
9133.88 383
9134.79 416
9135.69 401
9136.59 422
9137.49 413
9138.40 418
9139.30 423
9140.20 448
9141.10 441
9142.01 444
9142.91 419
9143.81 459
9144.72 444
9145.62 391
9146.52 392
9147.42 435
9148.33 397
9149.23 368
9150.13 454
9151.04 343
9151.94 371
9152.84 392
9153.75 409
9154.65 399
9155.55 419
9156.46 403
9157.36 389
9158.26 470
9159.17 405
9160.07 418
9160.97 422
9161.88 413
9162.78 437
9163.69 402
9164.59 397
9165.49 424
9166.40 424
9167.30 417
9168.21 383
9169.11 376
9170.01 391
9170.92 407
9171.82 377
9172.73 406
9173.63 385
9174.53 411
9175.44 400
9176.34 385
9177.25 393
9178.15 374
9179.06 421
9179.96 397
9180.87 353
9181.77 392
9182.68 364
9183.58 415
9184.49 384
9185.39 309
9186.30 390
9187.20 390
9188.11 391
9189.01 395
9189.92 388
9190.82 415
9191.73 406
9192.63 445
9193.54 422
9194.44 371
9195.35 349
9196.25 409
9197.16 434
9198.06 407
9198.97 413
9199.87 436
9200.78 408
9201.69 466
9202.59 454
9203.50 434
9204.40 449
9205.31 367
9206.21 398
9207.12 380
9208.03 401
9208.93 390
9209.84 459
9210.74 448
9211.65 433
9212.56 400
9213.46 442
9214.37 412
9215.28 401
9216.18 401
9217.09 376
9218.00 436
9218.90 438
9219.81 435
9220.72 443
9221.62 433
9222.53 428
9223.44 390
9224.34 415
9225.25 406
9226.16 409
9227.06 407
9227.97 404
9228.88 434
9229.78 405
9230.69 434
9231.60 389
9232.51 351
9233.41 367
9234.32 403
9235.23 446
9236.13 378
9237.04 398
9237.95 391
9238.86 449
9239.76 394
9240.67 414
9241.58 407
9242.49 382
9243.39 373
9244.30 366
9245.21 389
9246.12 343
9247.03 364
9247.93 376
9248.84 388
9249.75 402
9250.66 405
9251.57 393
9252.47 417
9253.38 399
9254.29 393
9255.20 377
9256.11 358
9257.02 380
9257.92 355
9258.83 375
9259.74 408
9260.65 449
9261.56 370
9262.47 416
9263.38 379
9264.28 401
9265.19 369
9266.10 382
9267.01 374
9267.92 369
9268.83 418
9269.74 417
9270.65 374
9271.56 390
9272.47 411
9273.37 407
9274.28 402
9275.19 423
9276.10 411
9277.01 414
9277.92 435
9278.83 406
9279.74 403
9280.65 343
9281.56 395
9282.47 374
9283.38 359
9284.29 372
9285.20 362
9286.11 377
9287.02 385
9287.93 347
9288.84 374
9289.75 410
9290.66 364
9291.57 437
9292.48 439
9293.39 427
9294.30 430
9295.21 418
9296.12 402
9297.03 462
9297.94 415
9298.85 426
9299.76 421
9300.67 408
9301.58 441
9302.49 415
9303.40 390
9304.31 350
9305.23 424
9306.14 434
9307.05 431
9307.96 421
9308.87 426
9309.78 425
9310.69 385
9311.60 370
9312.51 429
9313.42 492
9314.34 465
9315.25 471
9316.16 537
9317.07 525
9317.98 495
9318.89 454
9319.80 465
9320.72 431
9321.63 459
9322.54 401
9323.45 403
9324.36 439
9325.27 392
9326.19 432
9327.10 354
9328.01 379
9328.92 434
9329.83 460
9330.74 393
9331.66 392
9332.57 431
9333.48 426
9334.39 412
9335.31 417
9336.22 413
9337.13 389
9338.04 385
9338.96 373
9339.87 366
9340.78 350
9341.69 406
9342.61 411
9343.52 407
9344.43 376
9345.34 402
9346.26 463
9347.17 423
9348.08 412
9348.99 375
9349.91 428
9350.82 405
9351.73 414
9352.65 419
9353.56 412
9354.47 432
9355.39 425
9356.30 422
9357.21 392
9358.13 436
9359.04 421
9359.95 436
9360.87 360
9361.78 470
9362.69 400
9363.61 417
9364.52 408
9365.43 405
9366.35 385
9367.26 404
9368.18 391
9369.09 416
9370.00 385
9370.92 432
9371.83 437
9372.75 415
9373.66 464
9374.57 434
9375.49 427
9376.40 422
9377.32 385
9378.23 410
9379.15 417
9380.06 388
9380.97 395
9381.89 400
9382.80 396
9383.72 439
9384.63 426
9385.55 447
9386.46 428
9387.38 420
9388.29 348
9389.21 413
9390.12 392
9391.04 403
9391.95 411
9392.87 387
9393.78 435
9394.70 424
9395.61 405
9396.53 386
9397.44 409
9398.36 422
9399.27 436
9400.19 455
9401.10 453
9402.02 412
9402.94 442
9403.85 444
9404.77 470
9405.68 475
9406.60 463
9407.51 473
9408.43 419
9409.35 425
9410.26 439
9411.18 430
9412.09 397
9413.01 371
9413.93 428
9414.84 449
9415.76 423
9416.67 442
9417.59 446
9418.51 416
9419.42 430
9420.34 456
9421.26 411
9422.17 431
9423.09 402
9424.01 431
9424.92 413
9425.84 391
9426.76 442
9427.67 454
9428.59 381
9429.51 422
9430.42 421
9431.34 420
9432.26 426
9433.17 425
9434.09 437
9435.01 439
9435.93 390
9436.84 444
9437.76 443
9438.68 451
9439.59 447
9440.51 457
9441.43 446
9442.35 409
9443.26 450
9444.18 417
9445.10 462
9446.02 445
9446.93 451
9447.85 423
9448.77 439
9449.69 448
9450.61 442
9451.52 459
9452.44 458
9453.36 412
9454.28 427
9455.20 425
9456.11 455
9457.03 441
9457.95 460
9458.87 494
9459.79 514
9460.71 510
9461.62 589
9462.54 570
9463.46 549
9464.38 524
9465.30 543
9466.22 508
9467.14 544
9468.05 494
9468.97 451
9469.89 446
9470.81 450
9471.73 486
9472.65 472
9473.57 447
9474.49 437
9475.41 458
9476.32 475
9477.24 505
9478.16 483
9479.08 456
9480.00 511
9480.92 462
9481.84 478
9482.76 457
9483.68 462
9484.60 442
9485.52 473
9486.44 501
9487.36 454
9488.28 479
9489.20 561
9490.12 549
9491.04 505
9491.96 517
9492.88 495
9493.80 453
9494.72 503
9495.64 474
9496.56 457
9497.48 477
9498.40 453
9499.32 474
9500.24 425
9501.16 426
9502.08 457
9503.00 475
9503.92 472
9504.84 469
9505.76 437
9506.68 496
9507.60 439
9508.52 509
9509.44 458
9510.36 448
9511.28 482
9512.21 478
9513.13 441
9514.05 477
9514.97 499
9515.89 466
9516.81 496
9517.73 468
9518.65 443
9519.57 482
9520.50 495
9521.42 510
9522.34 482
9523.26 515
9524.18 503
9525.10 495
9526.02 496
9526.95 460
9527.87 466
9528.79 500
9529.71 543
9530.63 545
9531.55 492
9532.48 461
9533.40 452
9534.32 519
9535.24 470
9536.16 515
9537.09 578
9538.01 531
9538.93 523
9539.85 551
9540.77 536
9541.70 535
9542.62 607
9543.54 598
9544.46 606
9545.39 498
9546.31 491
9547.23 509
9548.15 480
9549.08 553
9550.00 577
9550.92 518
9551.85 494
9552.77 505
9553.69 524
9554.61 507
9555.54 518
9556.46 529
9557.38 592
9558.31 540
9559.23 520
9560.15 508
9561.08 549
9562.00 543
9562.92 529
9563.85 576
9564.77 583
9565.69 588
9566.62 571
9567.54 552
9568.46 531
9569.39 588
9570.31 547
9571.23 512
9572.16 518
9573.08 568
9574.01 567
9574.93 558
9575.85 581
9576.78 575
9577.70 575
9578.63 545
9579.55 535
9580.47 558
9581.40 580
9582.32 574
9583.25 562
9584.17 515
9585.10 610
9586.02 578
9586.94 550
9587.87 507
9588.79 556
9589.72 579
9590.64 535
9591.57 553
9592.49 518
9593.42 525
9594.34 543
9595.27 566
9596.19 579
9597.12 548
9598.04 535
9598.97 534
9599.89 619
9600.82 584
9601.74 556
9602.67 578
9603.59 605
9604.52 598
9605.44 608
9606.37 582
9607.29 588
9608.22 620
9609.15 608
9610.07 625
9611.00 636
9611.92 608
9612.85 670
9613.77 608
9614.70 583
9615.63 634
9616.55 681
9617.48 693
9618.40 662
9619.33 619
9620.26 671
9621.18 678
9622.11 701
9623.03 642
9623.96 642
9624.89 632
9625.81 687
9626.74 774
9627.67 650
9628.59 688
9629.52 674
9630.45 668
9631.37 700
9632.30 715
9633.23 741
9634.15 728
9635.08 756
9636.01 759
9636.93 798
9637.86 734
9638.79 719
9639.71 768
9640.64 748
9641.57 761
9642.50 738
9643.42 801
9644.35 827
9645.28 810
9646.21 733
9647.13 750
9648.06 845
9648.99 862
9649.92 838
9650.84 845
9651.77 876
9652.70 902
9653.63 914
9654.55 902
9655.48 904
9656.41 904
9657.34 950
9658.26 922
9659.19 959
9660.12 959
9661.05 913
9661.98 981
9662.91 1013
9663.83 907
9664.76 929
9665.69 963
9666.62 968
9667.55 1029
9668.48 911
9669.40 941
9670.33 893
9671.26 988
9672.19 1019
9673.12 1135
9674.05 1100
9674.98 1115
9675.90 1117
9676.83 1127
9677.76 1131
9678.69 1044
9679.62 1029
9680.55 1079
9681.48 982
9682.41 1042
9683.34 1132
9684.27 1072
9685.19 1093
9686.12 1105
9687.05 1173
9687.98 1263
9688.91 1168
9689.84 1206
9690.77 1230
9691.70 1272
9692.63 1310
9693.56 1306
9694.49 1219
9695.42 1217
9696.35 1193
9697.28 1200
9698.21 1278
9699.14 1349
9700.07 1352
9701.00 1309
9701.93 1277
9702.86 1506
9703.79 1736
9704.72 1751
9705.65 1906
9706.58 2009
9707.51 2136
9708.44 2129
9709.37 2025
9710.30 1878
9711.23 1736
9712.16 1691
9713.09 1559
9714.02 1423
9714.95 1355
9715.88 1286
9716.82 1254
9717.75 1238
9718.68 1283
9719.61 1236
9720.54 1331
9721.47 1339
9722.40 1268
9723.33 1218
9724.26 1204
9725.19 1245
9726.13 1204
9727.06 1163
9727.99 1212
9728.92 1193
9729.85 1090
9730.78 1082
9731.71 1035
9732.64 1068
9733.58 1042
9734.51 1138
9735.44 1110
9736.37 1090
9737.30 1140
9738.23 1084
9739.17 1101
9740.10 1115
9741.03 1161
9741.96 1093
9742.89 1114
9743.83 1139
9744.76 1065
9745.69 1097
9746.62 1068
9747.55 1051
9748.49 1034
9749.42 1008
9750.35 965
9751.28 927
9752.22 917
9753.15 949
9754.08 915
9755.01 914
9755.95 937
9756.88 929
9757.81 914
9758.75 990
9759.68 890
9760.61 917
9761.54 935
9762.48 953
9763.41 950
9764.34 961
9765.28 975
9766.21 948
9767.14 1014
9768.08 967
9769.01 1013
9769.94 969
9770.88 955
9771.81 928
9772.74 945
9773.68 921
9774.61 962
9775.54 877
9776.48 951
9777.41 931
9778.34 986
9779.28 945
9780.21 908
9781.14 911
9782.08 970
9783.01 1031
9783.95 1058
9784.88 1128
9785.81 1048
9786.75 1079
9787.68 1121
9788.62 1069
9789.55 1073
9790.49 1072
9791.42 1024
9792.35 1074
9793.29 1067
9794.22 967
9795.16 937
9796.09 911
9797.03 912
9797.96 879
9798.90 869
9799.83 851
9800.77 820
9801.70 846
9802.64 888
9803.57 871
9804.51 905
9805.44 934
9806.38 891
9807.31 913
9808.25 901
9809.18 843
9810.12 840
9811.05 771
9811.99 864
9812.92 785
9813.86 790
9814.79 858
9815.73 791
9816.66 744
9817.60 702
9818.54 751
9819.47 787
9820.41 760
9821.34 750
9822.28 707
9823.21 757
9824.15 716
9825.09 727
9826.02 694
9826.96 720
9827.89 652
9828.83 726
9829.77 768
9830.70 759
9831.64 672
9832.57 729
9833.51 767
9834.45 743
9835.38 708
9836.32 727
9837.26 738
9838.19 753
9839.13 731
9840.07 726
9841.00 665
9841.94 676
9842.88 629
9843.81 677
9844.75 687
9845.69 645
9846.62 686
9847.56 734
9848.50 753
9849.44 722
9850.37 676
9851.31 701
9852.25 769
9853.18 754
9854.12 730
9855.06 733
9856.00 775
9856.93 769
9857.87 693
9858.81 682
9859.75 653
9860.68 724
9861.62 726
9862.56 698
9863.50 712
9864.44 781
9865.37 702
9866.31 713
9867.25 712
9868.19 728
9869.13 724
9870.06 745
9871.00 702
9871.94 688
9872.88 704
9873.82 658
9874.75 645
9875.69 638
9876.63 639
9877.57 634
9878.51 663
9879.45 672
9880.39 676
9881.32 671
9882.26 645
9883.20 667
9884.14 627
9885.08 684
9886.02 677
9886.96 639
9887.90 690
9888.83 642
9889.77 646
9890.71 675
9891.65 612
9892.59 630
9893.53 681
9894.47 684
9895.41 625
9896.35 641
9897.29 690
9898.23 611
9899.17 635
9900.11 656
9901.05 609
9901.99 608
9902.92 635
9903.86 670
9904.80 649
9905.74 622
9906.68 659
9907.62 664
9908.56 664
9909.50 654
9910.44 653
9911.38 686
9912.32 628
9913.26 626
9914.20 595
9915.14 604
9916.08 623
9917.02 650
9917.97 664
9918.91 652
9919.85 639
9920.79 640
9921.73 653
9922.67 645
9923.61 640
9924.55 661
9925.49 653
9926.43 672
9927.37 699
9928.31 677
9929.25 690
9930.19 707
9931.13 743
9932.08 794
9933.02 909
9933.96 970
9934.90 1028
9935.84 1083
9936.78 1082
9937.72 1000
9938.66 953
9939.61 855
9940.55 908
9941.49 835
9942.43 751
9943.37 698
9944.31 656
9945.26 674
9946.20 663
9947.14 653
9948.08 664
9949.02 661
9949.96 614
9950.91 673
9951.85 675
9952.79 679
9953.73 644
9954.67 646
9955.62 661
9956.56 661
9957.50 689
9958.44 634
9959.39 616
9960.33 599
9961.27 608
9962.21 642
9963.16 643
9964.10 584
9965.04 622
9965.98 685
9966.93 637
9967.87 636
9968.81 613
9969.75 611
9970.70 650
9971.64 632
9972.58 618
9973.53 564
9974.47 595
9975.41 622
9976.36 605
9977.30 630
9978.24 608
9979.18 626
9980.13 674
9981.07 627
9982.01 593
9982.96 638
9983.90 639
9984.85 601
9985.79 623
9986.73 666
9987.68 654
9988.62 633
9989.56 565
9990.51 562
9991.45 587
9992.40 673
9993.34 633
9994.28 565
9995.23 563
9996.17 587
9997.12 601
9998.06 565
9999.00 523
9999.95 523
10000.89 546
10001.84 526
10002.78 568
10003.73 590
10004.67 551
10005.61 587
10006.56 525
10007.50 527
10008.45 525
10009.39 587
10010.34 561
10011.28 542
10012.23 582
10013.17 604
10014.12 589
10015.06 546
10016.01 543
10016.95 530
10017.90 570
10018.84 551
10019.79 625
10020.73 632
10021.68 586
10022.62 574
10023.57 554
10024.51 536
10025.46 538
10026.41 581
10027.35 582
10028.30 506
10029.24 504
10030.19 527
10031.13 572
10032.08 512
10033.03 546
10033.97 542
10034.92 537
10035.86 536
10036.81 499
10037.76 501
10038.70 511
10039.65 561
10040.59 482
10041.54 532
10042.49 548
10043.43 562
10044.38 496
10045.33 512
10046.27 544
10047.22 528
10048.16 515
10049.11 515
10050.06 474
10051.00 498
10051.95 518
10052.90 531
10053.84 483
10054.79 458
10055.74 538
10056.69 485
10057.63 461
10058.58 432
10059.53 498
10060.47 490
10061.42 520
10062.37 556
10063.32 544
10064.26 504
10065.21 548
10066.16 560
10067.10 568
10068.05 525
10069.00 544
10069.95 606
10070.89 519
10071.84 497
10072.79 498
10073.74 515
10074.69 529
10075.63 495
10076.58 523
10077.53 538
10078.48 484
10079.43 504
10080.37 510
10081.32 524
10082.27 531
10083.22 457
10084.17 444
10085.11 506
10086.06 477
10087.01 503
10087.96 508
10088.91 472
10089.86 467
10090.81 484
10091.75 507
10092.70 463
10093.65 473
10094.60 498
10095.55 513
10096.50 535
10097.45 493
10098.40 498
10099.34 464
10100.29 465
10101.24 451
10102.19 483
10103.14 490
10104.09 517
10105.04 455
10105.99 488
10106.94 464
10107.89 442
10108.84 490
10109.79 478
10110.73 508
10111.68 497
10112.63 516
10113.58 527
10114.53 536
10115.48 464
10116.43 529
10117.38 492
10118.33 468
10119.28 496
10120.23 519
10121.18 482
10122.13 487
10123.08 515
10124.03 524
10124.98 500
10125.93 494
10126.88 526
10127.83 503
10128.78 505
10129.73 483
10130.68 478
10131.64 429
10132.59 441
10133.54 415
10134.49 460
10135.44 437
10136.39 446
10137.34 477
10138.29 444
10139.24 464
10140.19 448
10141.14 476
10142.09 442
10143.04 492
10144.00 522
10144.95 463
10145.90 473
10146.85 514
10147.80 545
10148.75 491
10149.70 453
10150.65 513
10151.61 488
10152.56 465
10153.51 500
10154.46 478
10155.41 502
10156.36 486
10157.31 510
10158.27 514
10159.22 478
10160.17 470
10161.12 526
10162.07 494
10163.03 529
10163.98 432
10164.93 507
10165.88 494
10166.83 498
10167.79 500
10168.74 533
10169.69 497
10170.64 557
10171.60 524
10172.55 509
10173.50 515
10174.45 545
10175.41 525
10176.36 511
10177.31 511
10178.26 527
10179.22 551
10180.17 545
10181.12 509
10182.07 500
10183.03 570
10183.98 543
10184.93 537
10185.89 532
10186.84 555
10187.79 536
10188.75 573
10189.70 616
10190.65 599
10191.60 560
10192.56 568
10193.51 592
10194.47 605
10195.42 601
10196.37 618
10197.33 611
10198.28 621
10199.23 545
10200.19 570
10201.14 551
10202.09 603
10203.05 589
10204.00 616
10204.96 592
10205.91 637
10206.86 618
10207.82 647
10208.77 603
10209.73 618
10210.68 647
10211.63 703
10212.59 752
10213.54 725
10214.50 767
10215.45 820
10216.41 753
10217.36 749
10218.32 706
10219.27 615
10220.22 680
10221.18 696
10222.13 625
10223.09 595
10224.04 609
10225.00 533
10225.95 581
10226.91 631
10227.86 623
10228.82 613
10229.77 577
10230.73 575
10231.68 624
10232.64 632
10233.59 548
10234.55 588
10235.50 541
10236.46 530
10237.42 579
10238.37 546
10239.33 555
10240.28 561
10241.24 487
10242.19 512
10243.15 542
10244.10 607
10245.06 600
10246.02 557
10246.97 556
10247.93 509
10248.88 554
10249.84 522
10250.80 476
10251.75 484
10252.71 507
10253.66 489
10254.62 515
10255.58 491
10256.53 461
10257.49 458
10258.45 532
10259.40 508
10260.36 496
10261.32 483
10262.27 438
10263.23 444
10264.19 505
10265.14 488
10266.10 441
10267.06 454
10268.01 424
10268.97 431
10269.93 442
10270.88 445
10271.84 458
10272.80 463
10273.76 467
10274.71 454
10275.67 458
10276.63 479
10277.58 452
10278.54 402
10279.50 449
10280.46 436
10281.41 445
10282.37 461
10283.33 466
10284.29 462
10285.24 466
10286.20 462
10287.16 458
10288.12 438
10289.08 472
10290.03 441
10290.99 453
10291.95 465
10292.91 485
10293.87 475
10294.82 472
10295.78 461
10296.74 480
10297.70 458
10298.66 437
10299.61 449
10300.57 455
10301.53 444
10302.49 423
10303.45 444
10304.41 410
10305.37 452
10306.32 431
10307.28 441
10308.24 438
10309.20 440
10310.16 410
10311.12 451
10312.08 444
10313.04 433
10314.00 413
10314.95 426
10315.91 412
10316.87 428
10317.83 399
10318.79 455
10319.75 408
10320.71 436
10321.67 441
10322.63 455
10323.59 423
10324.55 398
10325.51 437
10326.47 426
10327.43 424
10328.39 457
10329.35 435
10330.31 467
10331.27 392
10332.23 446
10333.19 477
10334.15 443
10335.11 471
10336.07 445
10337.03 426
10337.99 423
10338.95 410
10339.91 416
10340.87 429
10341.83 433
10342.79 417
10343.75 396
10344.71 396
10345.67 382
10346.63 350
10347.59 364
10348.55 389
10349.51 428
10350.47 434
10351.43 373
10352.39 384
10353.35 417
10354.31 402
10355.28 410
10356.24 396
10357.20 420
10358.16 461
10359.12 396
10360.08 378
10361.04 432
10362.00 367
10362.96 381
10363.93 397
10364.89 397
10365.85 354
10366.81 369
10367.77 425
10368.73 400
10369.69 379
10370.66 401
10371.62 426
10372.58 390
10373.54 406
10374.50 391
10375.47 433
10376.43 430
10377.39 365
10378.35 383
10379.31 433
10380.28 356
10381.24 380
10382.20 392
10383.16 381
10384.12 362
10385.09 382
10386.05 385
10387.01 409
10387.97 404
10388.94 337
10389.90 376
10390.86 390
10391.82 390
10392.79 362
10393.75 345
10394.71 375
10395.68 419
10396.64 399
10397.60 354
10398.56 388
10399.53 391
10400.49 363
10401.45 343
10402.42 347
10403.38 348
10404.34 382
10405.31 371
10406.27 364
10407.23 360
10408.20 401
10409.16 384
10410.12 395
10411.09 369
10412.05 359
10413.01 388
10413.98 398
10414.94 391
10415.90 324
10416.87 405
10417.83 376
10418.80 367
10419.76 377
10420.72 356
10421.69 410
10422.65 428
10423.62 388
10424.58 405
10425.54 372
10426.51 379
10427.47 456
10428.44 415
10429.40 397
10430.37 406
10431.33 376
10432.30 389
10433.26 422
10434.22 369
10435.19 388
10436.15 370
10437.12 431
10438.08 346
10439.05 328
10440.01 363
10440.98 326
10441.94 360
10442.91 339
10443.87 323
10444.84 338
10445.80 381
10446.77 313
10447.73 351
10448.70 349
10449.66 343
10450.63 360
10451.59 374
10452.56 391
10453.53 389
10454.49 355
10455.46 362
10456.42 345
10457.39 360
10458.35 387
10459.32 393
10460.29 358
10461.25 382
10462.22 408
10463.18 362
10464.15 337
10465.12 344
10466.08 353
10467.05 362
10468.01 366
10468.98 334
10469.95 311
10470.91 359
10471.88 383
10472.85 369
10473.81 322
10474.78 330
10475.74 384
10476.71 348
10477.68 317
10478.64 314
10479.61 320
10480.58 313
10481.54 331
10482.51 334
10483.48 366
10484.45 382
10485.41 396
10486.38 389
10487.35 360
10488.31 325
10489.28 360
10490.25 357
10491.22 371
10492.18 379
10493.15 379
10494.12 374
10495.08 310
10496.05 347
10497.02 368
10497.99 366
10498.95 353
10499.92 338
10500.89 311
10501.86 324
10502.83 369
10503.79 332
10504.76 320
10505.73 338
10506.70 366
10507.67 330
10508.63 330
10509.60 331
10510.57 371
10511.54 372
10512.51 369
10513.47 365
10514.44 375
10515.41 318
10516.38 302
10517.35 328
10518.32 374
10519.28 344
10520.25 311
10521.22 332
10522.19 341
10523.16 364
10524.13 325
10525.10 370
10526.07 371
10527.03 383
10528.00 356
10528.97 338
10529.94 338
10530.91 346
10531.88 373
10532.85 346
10533.82 339
10534.79 368
10535.76 353
10536.73 323
10537.70 336
10538.67 318
10539.63 334
10540.60 360
10541.57 351
10542.54 330
10543.51 315
10544.48 326
10545.45 313
10546.42 297
10547.39 298
10548.36 316
10549.33 340
10550.30 357
10551.27 377
10552.24 333
10553.21 367
10554.18 358
10555.15 347
10556.12 318
10557.09 317
10558.06 313
10559.03 362
10560.00 404
10560.97 399
10561.95 368
10562.92 351
10563.89 349
10564.86 378
10565.83 394
10566.80 404
10567.77 372
10568.74 365
10569.71 378
10570.68 387
10571.65 404
10572.62 376
10573.59 367
10574.57 390
10575.54 374
10576.51 342
10577.48 362
10578.45 357
10579.42 361
10580.39 339
10581.36 317
10582.34 358
10583.31 367
10584.28 359
10585.25 359
10586.22 329
10587.19 342
10588.17 312
10589.14 343
10590.11 370
10591.08 343
10592.05 357
10593.02 326
10594.00 325
10594.97 313
10595.94 356
10596.91 365
10597.89 358
10598.86 325
10599.83 333
10600.80 359
10601.77 303
10602.75 311
10603.72 306
10604.69 337
10605.66 333
10606.64 298
10607.61 336
10608.58 317
10609.55 395
10610.53 343
10611.50 314
10612.47 336
10613.45 297
10614.42 364
10615.39 340
10616.36 370
10617.34 354
10618.31 340
10619.28 367
10620.26 358
10621.23 356
10622.20 321
10623.18 346
10624.15 336
10625.12 348
10626.10 341
10627.07 370
10628.04 342
10629.02 380
10629.99 360
10630.97 355
10631.94 390
10632.91 331
10633.89 391
10634.86 374
10635.83 345
10636.81 376
10637.78 358
10638.76 372
10639.73 351
10640.70 360
10641.68 362
10642.65 392
10643.63 364
10644.60 433
10645.58 418
10646.55 443
10647.53 442
10648.50 375
10649.47 421
10650.45 403
10651.42 454
10652.40 475
10653.37 437
10654.35 407
10655.32 395
10656.30 358
10657.27 365
10658.25 373
10659.22 370
10660.20 350
10661.17 359
10662.15 367
10663.12 382
10664.10 304
10665.07 328
10666.05 364
10667.02 398
10668.00 353
10668.97 321
10669.95 341
10670.93 348
10671.90 367
10672.88 377
10673.85 339
10674.83 321
10675.80 342
10676.78 348
10677.76 304
10678.73 315
10679.71 328
10680.68 342
10681.66 338
10682.63 335
10683.61 355
10684.59 340
10685.56 354
10686.54 336
10687.52 365
10688.49 343
10689.47 320
10690.44 357
10691.42 333
10692.40 313
10693.37 303
10694.35 336
10695.33 358
10696.30 333
10697.28 320
10698.26 371
10699.23 348
10700.21 320
10701.19 303
10702.17 299
10703.14 375
10704.12 341
10705.10 326
10706.07 329
10707.05 322
10708.03 336
10709.01 374
10709.98 330
10710.96 338
10711.94 339
10712.91 330
10713.89 326
10714.87 310
10715.85 300
10716.83 314
10717.80 341
10718.78 343
10719.76 335
10720.74 341
10721.71 406
10722.69 333
10723.67 348
10724.65 373
10725.63 350
10726.60 330
10727.58 350
10728.56 326
10729.54 311
10730.52 310
10731.49 331
10732.47 343
10733.45 328
10734.43 340
10735.41 351
10736.39 326
10737.37 352
10738.34 345
10739.32 367
10740.30 373
10741.28 356
10742.26 366
10743.24 348
10744.22 330
10745.20 353
10746.17 274
10747.15 286
10748.13 350
10749.11 356
10750.09 337
10751.07 305
10752.05 344
10753.03 354
10754.01 320
10754.99 336
10755.97 336
10756.95 332
10757.93 351
10758.91 374
10759.88 328
10760.86 373
10761.84 373
10762.82 355
10763.80 363
10764.78 351
10765.76 344
10766.74 351
10767.72 367
10768.70 303
10769.68 310
10770.66 353
10771.64 360
10772.62 368
10773.60 342
10774.58 329
10775.56 403
10776.54 357
10777.52 375
10778.51 367
10779.49 332
10780.47 377
10781.45 377
10782.43 377
10783.41 396
10784.39 373
10785.37 388
10786.35 418
10787.33 401
10788.31 359
10789.29 351
10790.27 378
10791.26 385
10792.24 337
10793.22 380
10794.20 385
10795.18 335
10796.16 372
10797.14 350
10798.12 388
10799.10 439
10800.09 396
10801.07 360
10802.05 342
10803.03 345
10804.01 354
10804.99 384
10805.98 392
10806.96 347
10807.94 338
10808.92 409
10809.90 402
10810.89 364
10811.87 373
10812.85 368
10813.83 403
10814.81 354
10815.80 383
10816.78 388
10817.76 376
10818.74 353
10819.72 361
10820.71 367
10821.69 406
10822.67 398
10823.65 402
10824.64 373
10825.62 373
10826.60 393
10827.58 422
10828.57 409
10829.55 339
10830.53 378
10831.52 380
10832.50 373
10833.48 370
10834.46 367
10835.45 380
10836.43 450
10837.41 371
10838.40 418
10839.38 399
10840.36 412
10841.35 429
10842.33 429
10843.31 433
10844.30 407
10845.28 442
10846.26 459
10847.25 410
10848.23 419
10849.21 395
10850.20 446
10851.18 434
10852.17 486
10853.15 475
10854.13 428
10855.12 452
10856.10 460
10857.09 448
10858.07 418
10859.05 470
10860.04 467
10861.02 450
10862.01 474
10862.99 438
10863.97 463
10864.96 472
10865.94 456
10866.93 469
10867.91 451
10868.90 476
10869.88 487
10870.87 439
10871.85 439
10872.84 467
10873.82 459
10874.81 489
10875.79 508
10876.78 514
10877.76 473
10878.75 459
10879.73 494
10880.72 491
10881.70 499
10882.69 495
10883.67 497
10884.66 513
10885.64 568
10886.63 536
10887.61 500
10888.60 516
10889.58 512
10890.57 539
10891.55 546
10892.54 516
10893.53 542
10894.51 554
10895.50 557
10896.48 568
10897.47 574
10898.45 502
10899.44 563
10900.43 490
10901.41 495
10902.40 543
10903.38 541
10904.37 578
10905.36 579
10906.34 535
10907.33 611
10908.32 594
10909.30 586
10910.29 602
10911.28 589
10912.26 613
10913.25 604
10914.24 616
10915.22 649
10916.21 661
10917.20 715
10918.18 698
10919.17 664
10920.16 626
10921.14 643
10922.13 658
10923.12 625
10924.10 685
10925.09 674
10926.08 719
10927.07 761
10928.05 704
10929.04 721
10930.03 738
10931.01 725
10932.00 732
10932.99 743
10933.98 805
10934.96 733
10935.95 781
10936.94 747
10937.93 734
10938.92 724
10939.90 738
10940.89 802
10941.88 761
10942.87 720
10943.85 768
10944.84 806
10945.83 818
10946.82 785
10947.81 781
10948.79 817
10949.78 875
10950.77 896
10951.76 803
10952.75 806
10953.74 860
10954.72 942
10955.71 927
10956.70 911
10957.69 903
10958.68 962
10959.67 994
10960.66 1057
10961.65 1068
10962.63 1105
10963.62 1166
10964.61 1217
10965.60 1240
10966.59 1271
10967.58 1343
10968.57 1376
10969.56 1361
10970.55 1277
10971.54 1229
10972.52 1186
10973.51 1151
10974.50 1083
10975.49 1038
10976.48 1059
10977.47 959
10978.46 1014
10979.45 1022
10980.44 974
10981.43 952
10982.42 1032
10983.41 1060
10984.40 993
10985.39 948
10986.38 1000
10987.37 982
10988.36 972
10989.35 1063
10990.34 1037
10991.33 1043
10992.32 1075
10993.31 1082
10994.30 1052
10995.29 1062
10996.28 1033
10997.27 1061
10998.26 1092
10999.25 1044
11000.24 1088
11001.23 1144
11002.22 1269
11003.21 1324
11004.20 1465
11005.20 1560
11006.19 1717
11007.18 1900
11008.17 1847
11009.16 2037
11010.15 2021
11011.14 1854
11012.13 1664
11013.12 1581
11014.11 1492
11015.10 1275
11016.10 1191
11017.09 1133
11018.08 1037
11019.07 984
11020.06 1048
11021.05 978
11022.04 987
11023.04 965
11024.03 1007
11025.02 1028
11026.01 977
11027.00 946
11027.99 1016
11028.99 957
11029.98 874
11030.97 869
11031.96 771
11032.95 777
11033.95 785
11034.94 852
11035.93 790
11036.92 799
11037.91 727
11038.91 778
11039.90 801
11040.89 729
11041.88 753
11042.88 745
11043.87 781
11044.86 771
11045.85 770
11046.85 775
11047.84 819
11048.83 792
11049.82 764
11050.82 824
11051.81 733
11052.80 714
11053.80 715
11054.79 736
11055.78 724
11056.77 717
11057.77 654
11058.76 705
11059.75 671
11060.75 631
11061.74 684
11062.73 656
11063.73 644
11064.72 700
11065.71 673
11066.71 660
11067.70 623
11068.69 624
11069.69 675
11070.68 590
11071.68 638
11072.67 645
11073.66 623
11074.66 622
11075.65 663
11076.65 677
11077.64 669
11078.63 669
11079.63 676
11080.62 650
11081.62 623
11082.61 687
11083.60 669
11084.60 677
11085.59 669
11086.59 684
11087.58 673
11088.58 685
11089.57 657
11090.57 581
11091.56 639
11092.55 623
11093.55 578
11094.54 650
11095.54 641
11096.53 618
11097.53 581
11098.52 595
11099.52 619
11100.51 607
11101.51 598
11102.50 611
11103.50 564
11104.49 599
11105.49 570
11106.48 584
11107.48 596
11108.48 572
11109.47 592
11110.47 589
11111.46 566
11112.46 569
11113.45 571
11114.45 515
11115.44 523
11116.44 518
11117.44 563
11118.43 576
11119.43 532
11120.42 551
11121.42 489
11122.42 471
11123.41 548
11124.41 561
11125.40 557
11126.40 570
11127.40 509
11128.39 500
11129.39 554
11130.38 533
11131.38 513
11132.38 514
11133.37 579
11134.37 540
11135.37 545
11136.36 532
11137.36 558
11138.36 522
11139.35 554
11140.35 511
11141.35 502
11142.34 490
11143.34 497
11144.34 500
11145.34 454
11146.33 522
11147.33 517
11148.33 519
11149.32 473
11150.32 468
11151.32 473
11152.32 492
11153.31 487
11154.31 480
11155.31 508
11156.31 558
11157.30 511
11158.30 482
11159.30 490
11160.30 516
11161.29 561
11162.29 482
11163.29 481
11164.29 452
11165.29 479
11166.28 438
11167.28 467
11168.28 476
11169.28 463
11170.28 457
11171.27 439
11172.27 425
11173.27 489
11174.27 461
11175.27 462
11176.27 456
11177.26 465
11178.26 526
11179.26 489
11180.26 509
11181.26 464
11182.26 495
11183.26 467
11184.26 455
11185.25 512
11186.25 454
11187.25 440
11188.25 455
11189.25 442
11190.25 425
11191.25 509
11192.25 488
11193.25 425
11194.25 386
11195.24 440
11196.24 454
11197.24 468
11198.24 471
11199.24 411
11200.24 463
11201.24 448
11202.24 513
11203.24 457
11204.24 436
11205.24 508
11206.24 503
11207.24 441
11208.24 503
11209.24 489
11210.24 471
11211.24 421
11212.24 447
11213.24 459
11214.24 460
11215.24 469
11216.24 479
11217.24 457
11218.24 453
11219.24 461
11220.24 470
11221.24 491
11222.24 458
11223.24 430
11224.24 403
11225.24 427
11226.24 393
11227.25 414
11228.25 416
11229.25 396
11230.25 391
11231.25 409
11232.25 483
11233.25 455
11234.25 427
11235.25 431
11236.25 419
11237.25 386
11238.26 372
11239.26 400
11240.26 438
11241.26 408
11242.26 413
11243.26 439
11244.26 431
11245.27 391
11246.27 382
11247.27 401
11248.27 421
11249.27 442
11250.27 390
11251.28 416
11252.28 332
11253.28 395
11254.28 405
11255.28 414
11256.29 381
11257.29 396
11258.29 390
11259.29 432
11260.29 441
11261.30 397
11262.30 419
11263.30 383
11264.30 440
11265.31 411
11266.31 397
11267.31 380
11268.31 407
11269.32 395
11270.32 375
11271.32 378
11272.32 380
11273.33 439
11274.33 397
11275.33 378
11276.33 415
11277.34 409
11278.34 391
11279.34 395
11280.35 380
11281.35 409
11282.35 439
11283.36 455
11284.36 409
11285.36 395
11286.37 409
11287.37 447
11288.37 422
11289.38 429
11290.38 381
11291.38 400
11292.39 394
11293.39 408
11294.39 476
11295.40 427
11296.40 424
11297.41 380
11298.41 370
11299.41 374
11300.42 378
11301.42 347
11302.43 404
11303.43 422
11304.43 411
11305.44 407
11306.44 437
11307.45 377
11308.45 442
11309.46 460
11310.46 453
11311.46 408
11312.47 424
11313.47 435
11314.48 395
11315.48 390
11316.49 445
11317.49 465
11318.50 431
11319.50 441
11320.51 467
11321.51 531
11322.52 521
11323.52 541
11324.53 491
11325.53 518
11326.54 488
11327.54 422
11328.55 385
11329.55 443
11330.56 408
11331.56 384
11332.57 409
11333.57 379
11334.58 373
11335.58 347
11336.59 386
11337.60 400
11338.60 382
11339.61 360
11340.61 358
11341.62 376
11342.62 401
11343.63 380
11344.64 387
11345.64 375
11346.65 350
11347.65 376
11348.66 366
11349.67 379
11350.67 318
11351.68 368
11352.69 378
11353.69 361
11354.70 390
11355.71 355
11356.71 316
11357.72 351
11358.72 389
11359.73 349
11360.74 327
11361.74 355
11362.75 380
11363.76 365
11364.76 366
11365.77 322
11366.78 336
11367.79 361
11368.79 347
11369.80 371
11370.81 334
11371.81 339
11372.82 389
11373.83 381
11374.84 363
11375.84 335
11376.85 350
11377.86 347
11378.87 361
11379.87 342
11380.88 331
11381.89 385
11382.90 312
11383.90 348
11384.91 349
11385.92 377
11386.93 330
11387.93 333
11388.94 324
11389.95 306
11390.96 370
11391.97 394
11392.97 353
11393.98 297
11394.99 329
11396.00 355
11397.01 392
11398.02 341
11399.02 343
11400.03 378
11401.04 357
11402.05 346
11403.06 366
11404.07 363
11405.08 400
11406.08 368
11407.09 338
11408.10 376
11409.11 361
11410.12 370
11411.13 394
11412.14 380
11413.15 362
11414.15 342
11415.16 358
11416.17 367
11417.18 326
11418.19 350
11419.20 370
11420.21 344
11421.22 318
11422.23 299
11423.24 339
11424.25 338
11425.26 368
11426.27 355
11427.28 332
11428.29 335
11429.30 355
11430.31 343
11431.32 306
11432.32 306
11433.33 335
11434.34 352
11435.35 366
11436.36 348
11437.37 342
11438.38 346
11439.39 279
11440.41 321
11441.42 363
11442.43 346
11443.44 317
11444.45 333
11445.46 355
11446.47 314
11447.48 298
11448.49 334
11449.50 341
11450.51 330
11451.52 333
11452.53 328
11453.54 348
11454.55 354
11455.56 336
11456.57 347
11457.59 316
11458.60 323
11459.61 296
11460.62 326
11461.63 353
11462.64 328
11463.65 345
11464.66 336
11465.67 328
11466.69 366
11467.70 335
11468.71 358
11469.72 348
11470.73 350
11471.74 351
11472.75 341
11473.77 284
11474.78 313
11475.79 326
11476.80 362
11477.81 305
11478.83 342
11479.84 344
11480.85 368
11481.86 367
11482.87 333
11483.89 331
11484.90 303
11485.91 306
11486.92 294
11487.93 282
11488.95 295
11489.96 286
11490.97 325
11491.98 337
11493.00 331
11494.01 285
11495.02 302
11496.03 333
11497.05 327
11498.06 292
11499.07 289
11500.09 321
11501.10 354
11502.11 331
11503.12 309
11504.14 314
11505.15 335
11506.16 336
11507.18 321
11508.19 329
11509.20 350
11510.22 341
11511.23 309
11512.24 302
11513.26 307
11514.27 299
11515.28 299
11516.30 327
11517.31 319
11518.32 298
11519.34 287
11520.35 317
11521.37 318
11522.38 349
11523.39 331
11524.41 342
11525.42 294
11526.44 310
11527.45 265
11528.46 307
11529.48 351
11530.49 343
11531.51 352
11532.52 300
11533.53 315
11534.55 301
11535.56 329
11536.58 288
11537.59 282
11538.61 284
11539.62 308
11540.64 317
11541.65 318
11542.67 306
11543.68 322
11544.69 307
11545.71 302
11546.72 284
11547.74 297
11548.75 286
11549.77 326
11550.78 262
11551.80 289
11552.81 320
11553.83 319
11554.85 319
11555.86 281
11556.88 293
11557.89 277
11558.91 284
11559.92 305
11560.94 325
11561.95 305
11562.97 311
11563.98 304
11565.00 289
11566.02 294
11567.03 316
11568.05 305
11569.06 273
11570.08 268
11571.10 291
11572.11 333
11573.13 323
11574.14 306
11575.16 304
11576.18 313
11577.19 331
11578.21 353
11579.22 308
11580.24 280
11581.26 285
11582.27 292
11583.29 303
11584.31 280
11585.32 312
11586.34 264
11587.36 308
11588.37 278
11589.39 298
11590.41 284
11591.42 333
11592.44 293
11593.46 298
11594.47 325
11595.49 273
11596.51 276
11597.53 295
11598.54 285
11599.56 296
11600.58 295
11601.59 314
11602.61 312
11603.63 295
11604.65 319
11605.66 320
11606.68 331
11607.70 296
11608.72 335
11609.74 323
11610.75 291
11611.77 314
11612.79 329
11613.81 355
11614.82 365
11615.84 342
11616.86 352
11617.88 311
11618.90 290
11619.91 335
11620.93 300
11621.95 284
11622.97 308
11623.99 287
11625.01 293
11626.02 261
11627.04 270
11628.06 255
11629.08 294
11630.10 282
11631.12 285
11632.14 272
11633.15 292
11634.17 307
11635.19 304
11636.21 288
11637.23 305
11638.25 299
11639.27 305
11640.29 285
11641.30 299
11642.32 286
11643.34 319
11644.36 325
11645.38 332
11646.40 298
11647.42 305
11648.44 335
11649.46 329
11650.48 298
11651.50 273
11652.52 326
11653.54 291
11654.56 311
11655.58 298
11656.60 285
11657.62 276
11658.64 307
11659.66 280
11660.68 296
11661.70 293
11662.72 248
11663.74 270
11664.76 296
11665.78 287
11666.80 252
11667.82 272
11668.84 283
11669.86 316
11670.88 307
11671.90 289
11672.92 276
11673.94 269
11674.96 323
11675.98 322
11677.00 252
11678.02 284
11679.04 314
11680.06 313
11681.08 315
11682.10 328
11683.12 308
11684.15 307
11685.17 316
11686.19 285
11687.21 305
11688.23 284
11689.25 297
11690.27 298
11691.29 275
11692.31 305
11693.34 322
11694.36 329
11695.38 300
11696.40 278
11697.42 269
11698.44 307
11699.46 297
11700.49 311
11701.51 270
11702.53 300
11703.55 304
11704.57 305
11705.60 307
11706.62 271
11707.64 305
11708.66 333
11709.68 356
11710.71 299
11711.73 265
11712.75 272
11713.77 300
11714.79 352
11715.82 323
11716.84 297
11717.86 339
11718.88 291
11719.91 276
11720.93 269
11721.95 309
11722.97 297
11724.00 280
11725.02 295
11726.04 289
11727.07 312
11728.09 324
11729.11 327
11730.13 285
11731.16 303
11732.18 300
11733.20 289
11734.23 304
11735.25 284
11736.27 323
11737.30 317
11738.32 303
11739.34 317
11740.37 329
11741.39 323
11742.41 276
11743.44 275
11744.46 295
11745.48 302
11746.51 322
11747.53 296
11748.55 312
11749.58 316
11750.60 314
11751.63 289
11752.65 321
11753.67 273
11754.70 307
11755.72 316
11756.75 321
11757.77 274
11758.79 273
11759.82 305
11760.84 329
11761.87 350
11762.89 317
11763.92 298
11764.94 287
11765.97 316
11766.99 294
11768.01 310
11769.04 305
11770.06 341
11771.09 365
11772.11 300
11773.14 288
11774.16 291
11775.19 312
11776.21 316
11777.24 347
11778.26 328
11779.29 300
11780.31 337
11781.34 337
11782.36 297
11783.39 317
11784.41 291
11785.44 295
11786.46 324
11787.49 331
11788.52 334
11789.54 360
11790.57 354
11791.59 345
11792.62 331
11793.64 334
11794.67 347
11795.70 357
11796.72 344
11797.75 355
11798.77 368
11799.80 324
11800.83 306
11801.85 364
11802.88 375
11803.90 344
11804.93 334
11805.96 369
11806.98 316
11808.01 328
11809.04 339
11810.06 351
11811.09 359
11812.11 357
11813.14 331
11814.17 343
11815.19 387
11816.22 355
11817.25 371
11818.27 371
11819.30 359
11820.33 359
11821.36 341
11822.38 377
11823.41 390
11824.44 435
11825.46 376
11826.49 347
11827.52 339
11828.54 349
11829.57 371
11830.60 356
11831.63 355
11832.65 397
11833.68 357
11834.71 333
11835.74 374
11836.76 387
11837.79 372
11838.82 380
11839.85 408
11840.88 351
11841.90 364
11842.93 373
11843.96 397
11844.99 374
11846.01 349
11847.04 379
11848.07 410
11849.10 399
11850.13 402
11851.16 370
11852.18 374
11853.21 389
11854.24 393
11855.27 421
11856.30 448
11857.33 414
11858.35 435
11859.38 437
11860.41 422
11861.44 406
11862.47 427
11863.50 421
11864.53 458
11865.56 460
11866.58 430
11867.61 439
11868.64 496
11869.67 483
11870.70 472
11871.73 489
11872.76 481
11873.79 495
11874.82 485
11875.85 479
11876.88 467
11877.91 436
11878.93 459
11879.96 474
11880.99 531
11882.02 474
11883.05 500
11884.08 511
11885.11 495
11886.14 461
11887.17 524
11888.20 492
11889.23 503
11890.26 505
11891.29 547
11892.32 510
11893.35 516
11894.38 519
11895.41 547
11896.44 549
11897.47 584
11898.50 581
11899.53 556
11900.56 576
11901.59 555
11902.62 601
11903.65 561
11904.69 591
11905.72 596
11906.75 653
11907.78 668
11908.81 695
11909.84 705
11910.87 708
11911.90 692
11912.93 693
11913.96 732
11914.99 707
11916.02 641
11917.06 645
11918.09 655
11919.12 631
11920.15 602
11921.18 581
11922.21 621
11923.24 617
11924.27 642
11925.31 609
11926.34 646
11927.37 584
11928.40 602
11929.43 667
11930.46 655
11931.50 622
11932.53 640
11933.56 706
11934.59 718
11935.62 744
11936.65 846
11937.69 882
11938.72 932
11939.75 947
11940.78 973
11941.81 1001
11942.85 980
11943.88 962
11944.91 932
11945.94 868
11946.98 769
11948.01 738
11949.04 683
11950.07 655
11951.11 649
11952.14 631
11953.17 656
11954.20 676
11955.24 584
11956.27 583
11957.30 634
11958.34 609
11959.37 625
11960.40 587
11961.43 576
11962.47 527
11963.50 549
11964.53 566
11965.57 539
11966.60 536
11967.63 588
11968.67 545
11969.70 526
11970.73 551
11971.77 503
11972.80 577
11973.83 564
11974.87 544
11975.90 534
11976.94 542
11977.97 525
11979.00 537
11980.04 504
11981.07 514
11982.10 519
11983.14 545
11984.17 528
11985.21 534
11986.24 517
11987.27 571
11988.31 522
11989.34 528
11990.38 529
11991.41 491
11992.45 515
11993.48 485
11994.51 470
11995.55 479
11996.58 490
11997.62 491
11998.65 487
11999.69 488
12000.72 506
12001.76 543
12002.79 515
12003.83 452
12004.86 518
12005.90 515
12006.93 491
12007.97 503
12009.00 558
12010.04 537
12011.07 526
12012.11 536
12013.14 527
12014.18 554
12015.21 484
12016.25 494
12017.28 478
12018.32 529
12019.35 519
12020.39 499
12021.43 539
12022.46 519
12023.50 553
12024.53 549
12025.57 566
12026.60 590
12027.64 578
12028.68 560
12029.71 548
12030.75 500
12031.78 512
12032.82 516
12033.86 542
12034.89 535
12035.93 512
12036.97 540
12038.00 527
12039.04 504
12040.07 495
12041.11 502
12042.15 500
12043.18 474
12044.22 502
12045.26 513
12046.29 518
12047.33 495
12048.37 473
12049.40 512
12050.44 522
12051.48 510
12052.52 486
12053.55 515
12054.59 489
12055.63 502
12056.66 548
12057.70 505
12058.74 493
12059.78 455
12060.81 526
12061.85 482
12062.89 452
12063.92 479
12064.96 483
12066.00 493
12067.04 492
12068.07 481
12069.11 480
12070.15 492
12071.19 495
12072.23 499
12073.26 497
12074.30 475
12075.34 502
12076.38 508
12077.42 461
12078.45 514
12079.49 486
12080.53 490
12081.57 490
12082.61 476
12083.64 501
12084.68 467
12085.72 460
12086.76 462
12087.80 502
12088.84 483
12089.88 475
12090.91 498
12091.95 475
12092.99 514
12094.03 554
12095.07 519
12096.11 502
12097.15 502
12098.19 484
12099.22 502
12100.26 525
12101.30 493
12102.34 467
12103.38 549
12104.42 500
12105.46 480
12106.50 493
12107.54 553
12108.58 581
12109.62 594
12110.66 596
12111.70 558
12112.74 563
12113.77 574
12114.81 593
12115.85 570
12116.89 550
12117.93 546
12118.97 519
12120.01 454
12121.05 443
12122.09 482
12123.13 453
12124.17 422
12125.21 427
12126.25 455
12127.29 457
12128.33 483
12129.37 413
12130.41 429
12131.45 451
12132.50 433
12133.54 407
12134.58 440
12135.62 423
12136.66 374
12137.70 414
12138.74 462
12139.78 422
12140.82 414
12141.86 432
12142.90 409
12143.94 435
12144.98 402
12146.02 374
12147.07 402
12148.11 393
12149.15 364
12150.19 361
12151.23 383
12152.27 427
12153.31 425
12154.35 401
12155.40 398
12156.44 411
12157.48 433
12158.52 412
12159.56 366
12160.60 404
12161.64 381
12162.69 410
12163.73 416
12164.77 381
12165.81 384
12166.85 403
12167.90 391
12168.94 377
12169.98 380
12171.02 374
12172.06 344
12173.11 384
12174.15 365
12175.19 358
12176.23 410
12177.27 415
12178.32 393
12179.36 358
12180.40 352
12181.44 369
12182.49 410
12183.53 342
12184.57 386
12185.61 355
12186.66 365
12187.70 368
12188.74 349
12189.79 356
12190.83 397
12191.87 372
12192.91 330
12193.96 407
12195.00 378
12196.04 402
12197.09 379
12198.13 384
12199.17 383
12200.22 391
12201.26 371
12202.30 365
12203.35 374
12204.39 382
12205.43 392
12206.48 358
12207.52 351
12208.57 362
12209.61 399
12210.65 379
12211.70 450
12212.74 390
12213.78 376
12214.83 385
12215.87 403
12216.92 383
12217.96 369
12219.00 336
12220.05 346
12221.09 366
12222.14 400
12223.18 349
12224.23 379
12225.27 410
12226.31 382
12227.36 387
12228.40 377
12229.45 392
12230.49 359
12231.54 385
12232.58 366
12233.63 353
12234.67 345
12235.72 369
12236.76 343
12237.81 357
12238.85 344
12239.90 342
12240.94 348
12241.99 350
12243.03 397
12244.08 334
12245.12 388
12246.17 362
12247.21 356
12248.26 345
12249.30 394
12250.35 397
12251.39 351
12252.44 381
12253.49 357
12254.53 354
12255.58 347
12256.62 350
12257.67 371
12258.71 342
12259.76 344
12260.81 378
12261.85 342
12262.90 370
12263.94 373
12264.99 393
12266.04 359
12267.08 382
12268.13 381
12269.17 360
12270.22 348
12271.27 351
12272.31 342
12273.36 335
12274.41 373
12275.45 354
12276.50 315
12277.55 312
12278.59 333
12279.64 358
12280.69 395
12281.73 345
12282.78 387
12283.83 363
12284.87 324
12285.92 311
12286.97 308
12288.01 358
12289.06 337
12290.11 355
12291.16 343
12292.20 348
12293.25 328
12294.30 368
12295.35 333
12296.39 353
12297.44 372
12298.49 311
12299.54 294
12300.58 339
12301.63 373
12302.68 347
12303.73 353
12304.77 345
12305.82 342
12306.87 308
12307.92 342
12308.97 363
12310.01 343
12311.06 343
12312.11 318
12313.16 303
12314.21 334
12315.25 344
12316.30 348
12317.35 331
12318.40 313
12319.45 317
12320.50 316
12321.54 330
12322.59 352
12323.64 379
12324.69 345
12325.74 339
12326.79 332
12327.84 337
12328.89 350
12329.93 360
12330.98 360
12332.03 302
12333.08 274
12334.13 329
12335.18 328
12336.23 365
12337.28 310
12338.33 336
12339.38 341
12340.43 302
12341.47 368
12342.52 346
12343.57 363
12344.62 331
12345.67 340
12346.72 315
12347.77 334
12348.82 350
12349.87 352
12350.92 341
12351.97 319
12353.02 331
12354.07 325
12355.12 325
12356.17 301
12357.22 333
12358.27 290
12359.32 328
12360.37 332
12361.42 324
12362.47 323
12363.52 342
12364.57 357
12365.62 324
12366.67 353
12367.72 322
12368.77 333
12369.82 341
12370.87 340
12371.93 343
12372.98 329
12374.03 336
12375.08 341
12376.13 319
12377.18 335
12378.23 379
12379.28 379
12380.33 370
12381.38 376
12382.43 374
12383.49 361
12384.54 368
12385.59 360
12386.64 371
12387.69 351
12388.74 352
12389.79 372
12390.84 363
12391.90 382
12392.95 352
12394.00 357
12395.05 419
12396.10 367
12397.15 329
12398.21 328
12399.26 352
12400.31 354
12401.36 369
12402.41 331
12403.47 346
12404.52 376
12405.57 350
12406.62 377
12407.67 319
12408.73 381
12409.78 371
12410.83 365
12411.88 339
12412.94 391
12413.99 345
12415.04 417
12416.09 389
12417.15 340
12418.20 374
12419.25 393
12420.30 364
12421.36 398
12422.41 370
12423.46 372
12424.52 359
12425.57 347
12426.62 374
12427.67 350
12428.73 389
12429.78 411
12430.83 387
12431.89 384
12432.94 401
12433.99 364
12435.05 358
12436.10 384
12437.15 351
12438.21 351
12439.26 394
12440.31 404
12441.37 406
12442.42 407
12443.47 404
12444.53 411
12445.58 429
12446.64 414
12447.69 401
12448.74 402
12449.80 384
12450.85 398
12451.91 400
12452.96 384
12454.01 406
12455.07 407
12456.12 384
12457.18 378
12458.23 395
12459.29 382
12460.34 432
12461.39 439
12462.45 452
12463.50 466
12464.56 467
12465.61 416
12466.67 443
12467.72 445
12468.78 459
12469.83 471
12470.89 454
12471.94 466
12473.00 444
12474.05 455
12475.11 473
12476.16 485
12477.22 464
12478.27 513
12479.33 541
12480.38 596
12481.44 650
12482.49 726
12483.55 775
12484.60 786
12485.66 784
12486.71 811
12487.77 838
12488.83 797
12489.88 774
12490.94 725
12491.99 682
12493.05 622
12494.10 612
12495.16 583
12496.22 509
12497.27 465
12498.33 465
12499.38 421
12500.44 493
12501.50 437
12502.55 418
12503.61 427
12504.67 402
12505.72 431
12506.78 430
12507.83 454
12508.89 451
12509.95 439
12511.00 453
12512.06 441
12513.12 395
12514.17 443
12515.23 454
12516.29 420
12517.34 398
12518.40 431
12519.46 436
12520.52 469
12521.57 425
12522.63 439
12523.69 413
12524.74 449
12525.80 412
12526.86 432
12527.92 455
12528.97 424
12530.03 426
12531.09 410
12532.15 402
12533.20 384
12534.26 400
12535.32 448
12536.38 415
12537.43 413
12538.49 394
12539.55 408
12540.61 410
12541.66 426
12542.72 394
12543.78 423
12544.84 389
12545.90 438
12546.95 398
12548.01 440
12549.07 459
12550.13 430
12551.19 402
12552.25 435
12553.30 417
12554.36 420
12555.42 449
12556.48 484
12557.54 440
12558.60 467
12559.65 468
12560.71 471
12561.77 505
12562.83 522
12563.89 550
12564.95 523
12566.01 528
12567.07 545
12568.13 524
12569.18 525
12570.24 544
12571.30 463
12572.36 481
12573.42 574
12574.48 493
12575.54 440
12576.60 427
12577.66 472
12578.72 439
12579.78 419
12580.84 397
12581.90 429
12582.96 412
12584.02 425
12585.07 376
12586.13 422
12587.19 427
12588.25 380
12589.31 410
12590.37 405
12591.43 436
12592.49 397
12593.55 421
12594.61 386
12595.67 379
12596.73 372
12597.79 410
12598.86 396
12599.92 406
12600.98 412
12602.04 445
12603.10 407
12604.16 381
12605.22 404
12606.28 388
12607.34 424
12608.40 388
12609.46 422
12610.52 388
12611.58 406
12612.64 371
12613.70 415
12614.76 371
12615.83 406
12616.89 393
12617.95 410
12619.01 426
12620.07 426
12621.13 408
12622.19 373
12623.25 435
12624.32 398
12625.38 427
12626.44 428
12627.50 464
12628.56 419
12629.62 447
12630.68 466
12631.75 480
12632.81 395
12633.87 424
12634.93 426
12635.99 416
12637.05 433
12638.12 419
12639.18 402
12640.24 392
12641.30 397
12642.36 324
12643.43 322
12644.49 355
12645.55 363
12646.61 346
12647.68 370
12648.74 389
12649.80 380
12650.86 376
12651.93 376
12652.99 332
12654.05 373
12655.11 405
12656.18 430
12657.24 346
12658.30 340
12659.36 338
12660.43 369
12661.49 342
12662.55 308
12663.62 354
12664.68 343
12665.74 325
12666.81 370
12667.87 387
12668.93 356
12670.00 359
12671.06 316
12672.12 335
12673.19 344
12674.25 303
12675.31 332
12676.38 347
12677.44 325
12678.50 360
12679.57 344
12680.63 353
12681.69 331
12682.76 363
12683.82 391
12684.89 350
12685.95 320
12687.01 337
12688.08 349
12689.14 370
12690.21 326
12691.27 366
12692.33 343
12693.40 374
12694.46 327
12695.53 361
12696.59 347
12697.66 367
12698.72 347
12699.79 329
12700.85 346
12701.91 351
12702.98 334
12704.04 395
12705.11 374
12706.17 398
12707.24 385
12708.30 331
12709.37 318
12710.43 339
12711.50 387
12712.56 363
12713.63 339
12714.69 307
12715.76 334
12716.82 340
12717.89 372
12718.95 330
12720.02 338
12721.09 342
12722.15 389
12723.22 361
12724.28 347
12725.35 348
12726.41 307
12727.48 365
12728.54 338
12729.61 357
12730.68 363
12731.74 351
12732.81 327
12733.87 369
12734.94 351
12736.01 333
12737.07 345
12738.14 348
12739.20 348
12740.27 338
12741.34 332
12742.40 344
12743.47 345
12744.54 327
12745.60 334
12746.67 358
12747.74 347
12748.80 329
12749.87 378
12750.94 359
12752.00 372
12753.07 359
12754.14 309
12755.20 317
12756.27 352
12757.34 328
12758.40 378
12759.47 373
12760.54 300
12761.60 325
12762.67 322
12763.74 277
12764.81 308
12765.87 317
12766.94 308
12768.01 316
12769.08 318
12770.14 357
12771.21 373
12772.28 320
12773.35 330
12774.41 307
12775.48 378
12776.55 326
12777.62 284
12778.68 299
12779.75 360
12780.82 339
12781.89 313
12782.96 322
12784.02 339
12785.09 359
12786.16 339
12787.23 334
12788.30 318
12789.37 334
12790.43 353
12791.50 336
12792.57 315
12793.64 316
12794.71 315
12795.78 336
12796.84 336
12797.91 337
12798.98 300
12800.05 316
12801.12 316
12802.19 302
12803.26 303
12804.33 309
12805.40 320
12806.46 340
12807.53 307
12808.60 307
12809.67 350
12810.74 304
12811.81 312
12812.88 289
12813.95 338
12815.02 306
12816.09 327
12817.16 308
12818.23 314
12819.30 330
12820.37 341
12821.44 311
12822.50 358
12823.57 358
12824.64 332
12825.71 309
12826.78 343
12827.85 344
12828.92 372
12829.99 367
12831.06 345
12832.13 333
12833.20 375
12834.27 351
12835.34 298
12836.41 310
12837.49 326
12838.56 340
12839.63 313
12840.70 307
12841.77 316
12842.84 333
12843.91 346
12844.98 327
12846.05 324
12847.12 334
12848.19 345
12849.26 359
12850.33 329
12851.40 302
12852.47 319
12853.55 316
12854.62 293
12855.69 286
12856.76 286
12857.83 306
12858.90 318
12859.97 302
12861.04 308
12862.11 338
12863.19 331
12864.26 302
12865.33 284
12866.40 315
12867.47 297
12868.54 329
12869.62 312
12870.69 313
12871.76 339
12872.83 338
12873.90 306
12874.97 288
12876.05 271
12877.12 285
12878.19 305
12879.26 288
12880.33 295
12881.41 337
12882.48 325
12883.55 301
12884.62 286
12885.70 252
12886.77 272
12887.84 265
12888.91 308
12889.98 319
12891.06 292
12892.13 312
12893.20 318
12894.28 323
12895.35 273
12896.42 290
12897.49 324
12898.57 317
12899.64 337
12900.71 267
12901.79 284
12902.86 313
12903.93 296
12905.00 271
12906.08 241
12907.15 277
12908.22 319
12909.30 323
12910.37 301
12911.44 274
12912.52 288
12913.59 296
12914.66 299
12915.74 281
12916.81 270
12917.89 277
12918.96 297
12920.03 310
12921.11 254
12922.18 274
12923.25 260
12924.33 321
12925.40 305
12926.48 271
12927.55 263
12928.62 277
12929.70 269
12930.77 297
12931.85 264
12932.92 261
12934.00 283
12935.07 262
12936.14 266
12937.22 262
12938.29 318
12939.37 327
12940.44 267
12941.52 241
12942.59 285
12943.67 273
12944.74 297
12945.82 290
12946.89 282
12947.97 258
12949.04 272
12950.12 310
12951.19 303
12952.27 241
12953.34 270
12954.42 286
12955.49 278
12956.57 308
12957.64 299
12958.72 300
12959.79 313
12960.87 278
12961.94 262
12963.02 260
12964.10 291
12965.17 289
12966.25 275
12967.32 267
12968.40 306
12969.47 309
12970.55 312
12971.63 310
12972.70 282
12973.78 282
12974.85 284
12975.93 268
12977.01 257
12978.08 309
12979.16 293
12980.23 304
12981.31 307
12982.39 273
12983.46 250
12984.54 289
12985.62 274
12986.69 273
12987.77 271
12988.85 286
12989.92 314
12991.00 302
12992.08 275
12993.15 271
12994.23 313
12995.31 299
12996.38 283
12997.46 247
12998.54 268
12999.61 322
13000.69 311
13001.77 267
13002.85 261
13003.92 287
13005.00 287
13006.08 279
13007.16 335
13008.23 304
13009.31 260
13010.39 271
13011.47 283
13012.54 279
13013.62 285
13014.70 266
13015.78 317
13016.85 272
13017.93 241
13019.01 278
13020.09 295
13021.17 289
13022.24 268
13023.32 342
13024.40 279
13025.48 295
13026.56 314
13027.63 302
13028.71 278
13029.79 255
13030.87 267
13031.95 256
13033.03 293
13034.10 294
13035.18 280
13036.26 273
13037.34 310
13038.42 278
13039.50 272
13040.58 307
13041.66 265
13042.73 310
13043.81 264
13044.89 280
13045.97 327
13047.05 324
13048.13 325
13049.21 304
13050.29 297
13051.37 295
13052.45 279
13053.53 272
13054.60 274
13055.68 247
13056.76 251
13057.84 271
13058.92 267
13060.00 300
13061.08 324
13062.16 300
13063.24 273
13064.32 245
13065.40 279
13066.48 312
13067.56 295
13068.64 311
13069.72 309
13070.80 305
13071.88 307
13072.96 329
13074.04 313
13075.12 287
13076.20 295
13077.28 304
13078.36 315
13079.44 329
13080.52 316
13081.60 321
13082.68 328
13083.76 305
13084.84 266
13085.93 295
13087.01 296
13088.09 298
13089.17 326
13090.25 313
13091.33 297
13092.41 288
13093.49 306
13094.57 300
13095.65 296
13096.73 287
13097.82 273
13098.90 276
13099.98 316
13101.06 283
13102.14 309
13103.22 275
13104.30 306
13105.38 313
13106.47 274
13107.55 285
13108.63 299
13109.71 308
13110.79 302
13111.87 315
13112.96 290
13114.04 267
13115.12 298
13116.20 345
13117.28 311
13118.37 333
13119.45 301
13120.53 338
13121.61 309
13122.69 330
13123.78 302
13124.86 321
13125.94 331
13127.02 301
13128.11 256
13129.19 266
13130.27 319
13131.35 312
13132.44 298
13133.52 310
13134.60 302
13135.68 319
13136.77 308
13137.85 270
13138.93 294
13140.01 306
13141.10 301
13142.18 358
13143.26 335
13144.35 326
13145.43 302
13146.51 328
13147.60 322
13148.68 293
13149.76 311
13150.85 301
13151.93 281
13153.01 283
13154.10 311
13155.18 323
13156.26 297
13157.35 316
13158.43 313
13159.51 291
13160.60 338
13161.68 317
13162.77 293
13163.85 283
13164.93 309
13166.02 331
13167.10 315
13168.19 297
13169.27 317
13170.35 298
13171.44 289
13172.52 294
13173.61 288
13174.69 326
13175.78 332
13176.86 317
13177.94 277
13179.03 327
13180.11 339
13181.20 322
13182.28 307
13183.37 286
13184.45 329
13185.54 307
13186.62 290
13187.71 337
13188.79 316
13189.88 301
13190.96 324
13192.05 336
13193.13 342
13194.22 330
13195.30 322
13196.39 307
13197.47 332
13198.56 320
13199.64 309
13200.73 294
13201.81 327
13202.90 327
13203.98 329
13205.07 341
13206.16 327
13207.24 352
13208.33 333
13209.41 314
13210.50 303
13211.58 322
13212.67 357
13213.76 369
13214.84 287
13215.93 302
13217.01 347
13218.10 334
13219.19 306
13220.27 300
13221.36 327
13222.45 366
13223.53 326
13224.62 335
13225.70 284
13226.79 339
13227.88 343
13228.96 351
13230.05 334
13231.14 291
13232.22 342
13233.31 332
13234.40 316
13235.48 312
13236.57 330
13237.66 344
13238.74 314
13239.83 314
13240.92 314
13242.01 311
13243.09 337
13244.18 367
13245.27 340
13246.35 352
13247.44 319
13248.53 338
13249.62 338
13250.70 325
13251.79 331
13252.88 320
13253.97 336
13255.05 367
13256.14 371
13257.23 368
13258.32 351
13259.41 341
13260.49 354
13261.58 357
13262.67 390
13263.76 370
13264.85 351
13265.93 341
13267.02 372
13268.11 340
13269.20 363
13270.29 344
13271.37 352
13272.46 370
13273.55 345
13274.64 373
13275.73 359
13276.82 401
13277.91 378
13278.99 398
13280.08 374
13281.17 414
13282.26 409
13283.35 409
13284.44 382
13285.53 401
13286.62 401
13287.70 383
13288.79 434
13289.88 381
13290.97 354
13292.06 418
13293.15 447
13294.24 444
13295.33 407
13296.42 419
13297.51 429
13298.60 433
13299.69 400
13300.78 383
13301.87 444
13302.95 399
13304.04 394
13305.13 403
13306.22 400
13307.31 407
13308.40 406
13309.49 414
13310.58 401
13311.67 428
13312.76 443
13313.85 417
13314.94 453
13316.03 488
13317.12 445
13318.21 475
13319.30 428
13320.39 462
13321.48 451
13322.58 435
13323.67 462
13324.76 454
13325.85 468
13326.94 438
13328.03 495
13329.12 464
13330.21 424
13331.30 451
13332.39 458
13333.48 430
13334.57 421
13335.66 431
13336.75 484
13337.85 436
13338.94 430
13340.03 402
13341.12 443
13342.21 443
13343.30 441
13344.39 458
13345.48 457
13346.58 474
13347.67 450
13348.76 422
13349.85 437
13350.94 465
13352.03 450
13353.12 464
13354.22 466
13355.31 448
13356.40 435
13357.49 465
13358.58 490
13359.68 451
13360.77 484
13361.86 450
13362.95 483
13364.04 483
13365.14 481
13366.23 461
13367.32 494
13368.41 492
13369.51 516
13370.60 512
13371.69 546
13372.78 554
13373.87 588
13374.97 492
13376.06 510
13377.15 527
13378.25 517
13379.34 501
13380.43 527
13381.52 563
13382.62 478
13383.71 504
13384.80 494
13385.90 528
13386.99 502
13388.08 502
13389.17 500
13390.27 444
13391.36 439
13392.45 445
13393.55 445
13394.64 442
13395.73 440
13396.83 446
13397.92 438
13399.02 441
13400.11 455
13401.20 409
13402.30 405
13403.39 450
13404.48 453
13405.58 454
13406.67 418
13407.77 412
13408.86 433
13409.95 406
13411.05 426
13412.14 435
13413.24 381
13414.33 428
13415.42 451
13416.52 430
13417.61 460
13418.71 429
13419.80 453
13420.90 432
13421.99 409
13423.08 411
13424.18 427
13425.27 430
13426.37 437
13427.46 428
13428.56 473
13429.65 436
13430.75 431
13431.84 422
13432.94 442
13434.03 422
13435.13 401
13436.22 435
13437.32 452
13438.41 434
13439.51 429
13440.60 436
13441.70 456
13442.79 429
13443.89 436
13444.98 421
13446.08 442
13447.18 412
13448.27 413
13449.37 416
13450.46 439
13451.56 467
13452.65 448
13453.75 436
13454.85 488
13455.94 469
13457.04 456
13458.13 471
13459.23 461
13460.33 460
13461.42 443
13462.52 469
13463.61 458
13464.71 470
13465.81 459
13466.90 503
13468.00 431
13469.10 506
13470.19 530
13471.29 496
13472.38 483
13473.48 475
13474.58 516
13475.67 543
13476.77 512
13477.87 488
13478.96 529
13480.06 513
13481.16 488
13482.26 479
13483.35 485
13484.45 516
13485.55 468
13486.64 516
13487.74 441
13488.84 483
13489.94 523
13491.03 507
13492.13 466
13493.23 522
13494.32 527
13495.42 529
13496.52 526
13497.62 525
13498.72 491
13499.81 534
13500.91 538
13502.01 560
13503.11 531
13504.20 514
13505.30 579
13506.40 612
13507.50 586
13508.60 562
13509.69 569
13510.79 585
13511.89 609
13512.99 592
13514.09 627
13515.18 593
13516.28 607
13517.38 564
13518.48 544
13519.58 539
13520.68 547
13521.78 515
13522.87 516
13523.97 526
13525.07 499
13526.17 504
13527.27 502
13528.37 522
13529.47 535
13530.57 509
13531.66 472
13532.76 490
13533.86 477
13534.96 504
13536.06 482
13537.16 432
13538.26 426
13539.36 424
13540.46 434
13541.56 401
13542.66 468
13543.76 464
13544.86 461
13545.96 468
13547.05 450
13548.15 458
13549.25 498
13550.35 449
13551.45 436
13552.55 430
13553.65 440
13554.75 474
13555.85 485
13556.95 476
13558.05 425
13559.15 477
13560.25 431
13561.35 411
13562.45 408
13563.55 433
13564.65 422
13565.75 418
13566.85 426
13567.96 485
13569.06 416
13570.16 410
13571.26 405
13572.36 415
13573.46 462
13574.56 439
13575.66 406
13576.76 444
13577.86 447
13578.96 426
13580.06 456
13581.16 423
13582.27 450
13583.37 417
13584.47 480
13585.57 432
13586.67 456
13587.77 403
13588.87 400
13589.97 451
13591.08 434
13592.18 405
13593.28 415
13594.38 440
13595.48 410
13596.58 419
13597.68 395
13598.79 385
13599.89 424
13600.99 404
13602.09 459
13603.19 422
13604.30 397
13605.40 410
13606.50 459
13607.60 458
13608.70 436
13609.81 445
13610.91 463
13612.01 431
13613.11 442
13614.21 411
13615.32 394
13616.42 419
13617.52 499
13618.62 472
13619.73 422
13620.83 435
13621.93 435
13623.03 414
13624.14 412
13625.24 441
13626.34 451
13627.45 435
13628.55 446
13629.65 455
13630.75 437
13631.86 427
13632.96 433
13634.06 433
13635.17 414
13636.27 454
13637.37 486
13638.48 479
13639.58 437
13640.68 417
13641.79 462
13642.89 497
13643.99 465
13645.10 444
13646.20 461
13647.30 431
13648.41 463
13649.51 421
13650.62 432
13651.72 481
13652.82 445
13653.93 428
13655.03 433
13656.14 428
13657.24 443
13658.34 475
13659.45 495
13660.55 412
13661.66 407
13662.76 440
13663.87 452
13664.97 410
13666.07 386
13667.18 420
13668.28 425
13669.39 468
13670.49 402
13671.60 468
13672.70 436
13673.81 408
13674.91 452
13676.02 470
13677.12 418
13678.23 442
13679.33 409
13680.44 440
13681.54 480
13682.65 451
13683.75 456
13684.86 438
13685.96 475
13687.07 448
13688.17 476
13689.28 458
13690.38 478
13691.49 457
13692.59 461
13693.70 445
13694.80 401
13695.91 399
13697.02 424
13698.12 444
13699.23 451
13700.33 487
13701.44 463
13702.55 489
13703.65 484
13704.76 456
13705.86 496
13706.97 501
13708.08 452
13709.18 473
13710.29 512
13711.39 469
13712.50 471
13713.61 459
13714.71 484
13715.82 469
13716.93 460
13718.03 459
13719.14 487
13720.25 517
13721.35 505
13722.46 506
13723.57 464
13724.67 476
13725.78 489
13726.89 524
13727.99 457
13729.10 500
13730.21 498
13731.31 549
13732.42 568
13733.53 589
13734.64 546
13735.74 542
13736.85 557
13737.96 583
13739.07 569
13740.17 561
13741.28 568
13742.39 606
13743.50 568
13744.60 576
13745.71 591
13746.82 616
13747.93 600
13749.03 622
13750.14 592
13751.25 571
13752.36 628
13753.47 575
13754.57 610
13755.68 585
13756.79 608
13757.90 609
13759.01 605
13760.11 651
13761.22 602
13762.33 603
13763.44 620
13764.55 612
13765.66 639
13766.76 689
13767.87 585
13768.98 668
13770.09 690
13771.20 728
13772.31 669
13773.42 680
13774.53 777
13775.63 839
13776.74 879
13777.85 850
13778.96 869
13780.07 963
13781.18 1046
13782.29 1042
13783.40 1077
13784.51 986
13785.62 1004
13786.73 944
13787.83 1018
13788.94 958
13790.05 942
13791.16 878
13792.27 898
13793.38 838
13794.49 794
13795.60 758
13796.71 740
13797.82 700
13798.93 657
13800.04 590
13801.15 618
13802.26 620
13803.37 595
13804.48 586
13805.59 553
13806.70 577
13807.81 550
13808.92 596
13810.03 571
13811.14 596
13812.25 568
13813.36 593
13814.47 585
13815.58 553
13816.69 570
13817.80 594
13818.91 590
13820.03 575
13821.14 550
13822.25 501
13823.36 538
13824.47 547
13825.58 574
13826.69 529
13827.80 537
13828.91 562
13830.02 529
13831.13 548
13832.25 519
13833.36 551
13834.47 547
13835.58 529
13836.69 546
13837.80 541
13838.91 557
13840.02 536
13841.14 513
13842.25 540
13843.36 523
13844.47 476
13845.58 542
13846.69 528
13847.81 503
13848.92 505
13850.03 538
13851.14 561
13852.25 536
13853.37 524
13854.48 527
13855.59 517
13856.70 503
13857.81 519
13858.93 527
13860.04 519
13861.15 510
13862.26 497
13863.38 516
13864.49 561
13865.60 576
13866.71 548
13867.83 554
13868.94 576
13870.05 586
13871.16 537
13872.28 538
13873.39 550
13874.50 587
13875.61 618
13876.73 549
13877.84 568
13878.95 555
13880.07 534
13881.18 567
13882.29 576
13883.41 570
13884.52 530
13885.63 556
13886.75 577
13887.86 562
13888.97 523
13890.09 557
13891.20 540
13892.31 557
13893.43 596
13894.54 619
13895.65 561
13896.77 618
13897.88 589
13899.00 611
13900.11 623
13901.22 625
13902.34 587
13903.45 658
13904.57 595
13905.68 609
13906.79 630
13907.91 662
13909.02 620
13910.14 590
13911.25 574
13912.37 568
13913.48 568
13914.59 551
13915.71 559
13916.82 567
13917.94 514
13919.05 552
13920.17 520
13921.28 530
13922.40 475
13923.51 482
13924.63 482
13925.74 549
13926.86 532
13927.97 539
13929.09 485
13930.20 463
13931.32 517
13932.43 516
13933.55 530
13934.66 521
13935.78 511
13936.89 520
13938.01 476
13939.12 460
13940.24 516
13941.35 524
13942.47 472
13943.59 475
13944.70 522
13945.82 524
13946.93 522
13948.05 467
13949.16 461
13950.28 486
13951.40 482
13952.51 509
13953.63 514
13954.74 495
13955.86 509
13956.98 490
13958.09 470
13959.21 466
13960.33 487
13961.44 517
13962.56 476
13963.67 440
13964.79 484
13965.91 450
13967.02 484
13968.14 501
13969.26 481
13970.37 468
13971.49 495
13972.61 480
13973.72 484
13974.84 507
13975.96 525
13977.08 501
13978.19 480
13979.31 492
13980.43 453
13981.54 466
13982.66 506
13983.78 451
13984.90 443
13986.01 459
13987.13 477
13988.25 459
13989.37 447
13990.48 482
13991.60 474
13992.72 495
13993.84 476
13994.95 474
13996.07 447
13997.19 469
13998.31 538
13999.42 506
14000.54 483
14001.66 474
14002.78 435
14003.90 442
14005.01 453
14006.13 471
14007.25 473
14008.37 473
14009.49 480
14010.61 447
14011.72 478
14012.84 484
14013.96 436
14015.08 448
14016.20 487
14017.32 466
14018.43 477
14019.55 473
14020.67 477
14021.79 438
14022.91 467
14024.03 440
14025.15 434
14026.27 511
14027.39 445
14028.50 436
14029.62 441
14030.74 449
14031.86 458
14032.98 483
14034.10 431
14035.22 459
14036.34 478
14037.46 473
14038.58 442
14039.70 440
14040.82 476
14041.94 462
14043.06 479
14044.18 475
14045.30 449
14046.41 450
14047.53 474
14048.65 467
14049.77 472
14050.89 424
14052.01 493
14053.13 525
14054.25 484
14055.37 477
14056.49 478
14057.61 497
14058.74 510
14059.86 555
14060.98 469
14062.10 474
14063.22 476
14064.34 536
14065.46 509
14066.58 505
14067.70 515
14068.82 538
14069.94 552
14071.06 542
14072.18 524
14073.30 560
14074.42 544
14075.54 538
14076.66 576
14077.79 550
14078.91 540
14080.03 545
14081.15 553
14082.27 578
14083.39 579
14084.51 576
14085.63 591
14086.76 615
14087.88 599
14089.00 593
14090.12 622
14091.24 599
14092.36 622
14093.48 641
14094.61 628
14095.73 643
14096.85 638
14097.97 672
14099.09 720
14100.22 709
14101.34 699
14102.46 699
14103.58 709
14104.70 656
14105.83 765
14106.95 792
14108.07 763
14109.19 728
14110.31 740
14111.44 809
14112.56 804
14113.68 744
14114.80 709
14115.93 745
14117.05 719
14118.17 641
14119.29 610
14120.42 569
14121.54 511
14122.66 551
14123.79 493
14124.91 497
14126.03 516
14127.15 540
14128.28 538
14129.40 512
14130.52 497
14131.65 517
14132.77 483
14133.89 498
14135.02 480
14136.14 505
14137.26 494
14138.39 476
14139.51 454
14140.63 463
14141.76 479
14142.88 483
14144.00 491
14145.13 438
14146.25 455
14147.38 482
14148.50 461
14149.62 437
14150.75 441
14151.87 429
14152.99 454
14154.12 448
14155.24 430
14156.37 431
14157.49 431
14158.62 457
14159.74 442
14160.86 422
14161.99 373
14163.11 397
14164.24 425
14165.36 393
14166.49 431
14167.61 463
14168.74 407
14169.86 420
14170.99 400
14172.11 397
14173.23 423
14174.36 462
14175.48 422
14176.61 388
14177.73 432
14178.86 408
14179.98 424
14181.11 415
14182.23 441
14183.36 420
14184.49 421
14185.61 404
14186.74 386
14187.86 405
14188.99 411
14190.11 421
14191.24 420
14192.36 447
14193.49 399
14194.61 430
14195.74 425
14196.87 373
14197.99 381
14199.12 395
14200.24 423
14201.37 383
14202.50 386
14203.62 423
14204.75 427
14205.87 396
14207.00 413
14208.13 404
14209.25 415
14210.38 412
14211.50 413
14212.63 396
14213.76 413
14214.88 445
14216.01 436
14217.14 390
14218.26 404
14219.39 422
14220.52 420
14221.64 385
14222.77 384
14223.90 393
14225.02 405
14226.15 346
14227.28 327
14228.41 371
14229.53 348
14230.66 376
14231.79 390
14232.91 385
14234.04 380
14235.17 359
14236.30 351
14237.42 359
14238.55 349
14239.68 326
14240.81 370
14241.93 373
14243.06 359
14244.19 387
14245.32 390
14246.44 347
14247.57 358
14248.70 362
14249.83 365
14250.95 377
14252.08 364
14253.21 362
14254.34 350
14255.47 386
14256.59 352
14257.72 342
14258.85 343
14259.98 340
14261.11 303
14262.24 368
14263.36 369
14264.49 333
14265.62 326
14266.75 355
14267.88 317
14269.01 336
14270.14 333
14271.26 324
14272.39 376
14273.52 367
14274.65 367
14275.78 349
14276.91 316
14278.04 317
14279.17 324
14280.30 341
14281.42 338
14282.55 325
14283.68 333
14284.81 310
14285.94 308
14287.07 300
14288.20 329
14289.33 332
14290.46 311
14291.59 321
14292.72 325
14293.85 294
14294.98 303
14296.11 337
14297.24 330
14298.37 298
14299.50 303
14300.63 325
14301.76 318
14302.89 322
14304.02 300
14305.15 307
14306.28 322
14307.41 332
14308.54 319
14309.67 306
14310.80 346
14311.93 314
14313.06 306
14314.19 329
14315.32 323
14316.45 334
14317.58 308
14318.71 283
14319.84 291
14320.97 279
14322.10 275
14323.23 287
14324.36 288
14325.49 298
14326.63 300
14327.76 310
14328.89 337
14330.02 308
14331.15 316
14332.28 313
14333.41 353
14334.54 281
14335.67 257
14336.81 300
14337.94 311
14339.07 317
14340.20 328
14341.33 273
14342.46 255
14343.59 289
14344.73 270
14345.86 270
14346.99 293
14348.12 300
14349.25 291
14350.38 284
14351.52 283
14352.65 265
14353.78 296
14354.91 287
14356.04 286
14357.18 262
14358.31 248
14359.44 266
14360.57 283
14361.71 246
14362.84 250
14363.97 310
14365.10 281
14366.24 284
14367.37 272
14368.50 256
14369.63 250
14370.77 309
14371.90 312
14373.03 279
14374.16 294
14375.30 280
14376.43 269
14377.56 291
14378.70 278
14379.83 286
14380.96 319
14382.09 279
14383.23 256
14384.36 286
14385.49 286
14386.63 278
14387.76 276
14388.89 282
14390.03 264
14391.16 271
14392.29 273
14393.43 279
14394.56 269
14395.70 282
14396.83 287
14397.96 281
14399.10 287
14400.23 270
14401.36 253
14402.50 292
14403.63 287
14404.77 303
14405.90 321
14407.03 328
14408.17 322
14409.30 308
14410.44 254
14411.57 267
14412.71 287
14413.84 301
14414.97 287
14416.11 268
14417.24 300
14418.38 308
14419.51 274
14420.65 258
14421.78 265
14422.92 281
14424.05 281
14425.19 284
14426.32 315
14427.46 308
14428.59 285
14429.73 284
14430.86 297
14432.00 301
14433.13 290
14434.27 259
14435.40 259
14436.54 268
14437.67 299
14438.81 294
14439.94 307
14441.08 316
14442.21 281
14443.35 297
14444.48 294
14445.62 319
14446.76 282
14447.89 292
14449.03 266
14450.16 298
14451.30 306
14452.43 282
14453.57 269
14454.71 285
14455.84 266
14456.98 271
14458.11 276
14459.25 319
14460.39 269
14461.52 274
14462.66 293
14463.80 290
14464.93 301
14466.07 280
14467.20 287
14468.34 307
14469.48 275
14470.61 285
14471.75 257
14472.89 272
14474.02 278
14475.16 270
14476.30 294
14477.43 254
14478.57 270
14479.71 310
14480.85 294
14481.98 262
14483.12 286
14484.26 280
14485.39 277
14486.53 263
14487.67 291
14488.81 294
14489.94 289
14491.08 305
14492.22 300
14493.36 276
14494.49 279
14495.63 309
14496.77 299
14497.91 350
14499.04 302
14500.18 257
14501.32 279
14502.46 279
14503.59 294
14504.73 283
14505.87 306
14507.01 312
14508.15 298
14509.28 299
14510.42 290
14511.56 259
14512.70 279
14513.84 273
14514.98 304
14516.11 291
14517.25 294
14518.39 300
14519.53 308
14520.67 313
14521.81 280
14522.95 290
14524.08 318
14525.22 304
14526.36 287
14527.50 320
14528.64 308
14529.78 341
14530.92 342
14532.06 312
14533.20 313
14534.33 324
14535.47 319
14536.61 321
14537.75 302
14538.89 321
14540.03 331
14541.17 301
14542.31 289
14543.45 322
14544.59 286
14545.73 307
14546.87 271
14548.01 316
14549.15 279
14550.29 292
14551.43 287
14552.57 290
14553.71 312
14554.85 293
14555.99 294
14557.13 300
14558.27 271
14559.41 316
14560.55 328
14561.69 299
14562.83 328
14563.97 333
14565.11 327
14566.25 321
14567.39 323
14568.53 278
14569.67 272
14570.81 344
14571.95 331
14573.09 291
14574.23 276
14575.37 314
14576.51 292
14577.65 318
14578.79 300
14579.94 328
14581.08 321
14582.22 325
14583.36 345
14584.50 301
14585.64 367
14586.78 327
14587.92 299
14589.06 323
14590.21 285
14591.35 301
14592.49 291
14593.63 340
14594.77 323
14595.91 305
14597.05 310
14598.20 332
14599.34 364
14600.48 330
14601.62 317
14602.76 349
14603.90 314
14605.05 314
14606.19 376
14607.33 334
14608.47 337
14609.61 348
14610.76 345
14611.90 351
14613.04 307
14614.18 332
14615.32 310
14616.47 317
14617.61 323
14618.75 313
14619.89 343
14621.04 369
14622.18 340
14623.32 362
14624.46 338
14625.61 339
14626.75 372
14627.89 343
14629.04 350
14630.18 374
14631.32 343
14632.46 360
14633.61 372
14634.75 358
14635.89 369
14637.04 379
14638.18 376
14639.32 376
14640.47 410
14641.61 415
14642.75 409
14643.90 428
14645.04 403
14646.18 437
14647.33 414
14648.47 408
14649.61 427
14650.76 476
14651.90 416
14653.05 390
14654.19 407
14655.33 352
14656.48 360
14657.62 357
14658.76 339
14659.91 381
14661.05 327
14662.20 331
14663.34 336
14664.49 329
14665.63 315
14666.77 342
14667.92 334
14669.06 334
14670.21 354
14671.35 319
14672.50 292
14673.64 309
14674.79 297
14675.93 337
14677.07 318
14678.22 328
14679.36 324
14680.51 322
14681.65 296
14682.80 342
14683.94 346
14685.09 307
14686.23 306
14687.38 294
14688.52 318
14689.67 297
14690.81 295
14691.96 297
14693.10 288
14694.25 284
14695.40 292
14696.54 313
14697.69 304
14698.83 287
14699.98 305
14701.12 296
14702.27 259
14703.41 265
14704.56 270
14705.71 294
14706.85 304
14708.00 266
14709.14 264
14710.29 280
14711.44 294
14712.58 265
14713.73 265
14714.87 292
14716.02 298
14717.17 289
14718.31 272
14719.46 272
14720.61 290
14721.75 286
14722.90 316
14724.05 267
14725.19 307
14726.34 303
14727.49 271
14728.63 260
14729.78 272
14730.93 271
14732.07 254
14733.22 286
14734.37 294
14735.51 252
14736.66 247
14737.81 284
14738.95 276
14740.10 258
14741.25 281
14742.40 289
14743.54 274
14744.69 249
14745.84 232
14746.99 256
14748.13 260
14749.28 262
14750.43 262
14751.58 240
14752.72 232
14753.87 256
14755.02 236
14756.17 234
14757.31 250
14758.46 258
14759.61 284
14760.76 250
14761.91 238
14763.05 235
14764.20 283
14765.35 240
14766.50 228
14767.65 214
14768.80 262
14769.94 248
14771.09 241
14772.24 260
14773.39 249
14774.54 254
14775.69 246
14776.83 240
14777.98 260
14779.13 222
14780.28 229
14781.43 279
14782.58 245
14783.73 251
14784.88 251
14786.03 244
14787.17 218
14788.32 221
14789.47 245
14790.62 262
14791.77 225
14792.92 235
14794.07 234
14795.22 241
14796.37 220
14797.52 233
14798.67 249
14799.82 249
14800.97 251
14802.12 216
14803.26 242
14804.41 225
14805.56 253
14806.71 253
14807.86 212
14809.01 216
14810.16 236
14811.31 254
14812.46 217
14813.61 197
14814.76 206
14815.91 228
14817.06 216
14818.21 229
14819.36 230
14820.51 228
14821.66 240
14822.82 219
14823.97 212
14825.12 203
14826.27 226
14827.42 217
14828.57 219
14829.72 207
14830.87 205
14832.02 232
14833.17 242
14834.32 252
14835.47 220
14836.62 208
14837.77 228
14838.93 213
14840.08 214
14841.23 218
14842.38 220
14843.53 230
14844.68 208
14845.83 210
14846.98 202
14848.14 226
14849.29 205
14850.44 217
14851.59 203
14852.74 179
14853.89 220
14855.04 190
14856.20 208
14857.35 207
14858.50 229
14859.65 225
14860.80 208
14861.96 219
14863.11 215
14864.26 237
14865.41 233
14866.56 229
14867.72 214
14868.87 209
14870.02 233
14871.17 238
14872.32 207
14873.48 230
14874.63 216
14875.78 221
14876.93 225
14878.09 183
14879.24 216
14880.39 219
14881.54 243
14882.70 242
14883.85 212
14885.00 206
14886.16 208
14887.31 175
14888.46 203
14889.61 205
14890.77 243
14891.92 225
14893.07 249
14894.23 241
14895.38 214
14896.53 198
14897.69 191
14898.84 203
14899.99 210
14901.15 206
14902.30 193
14903.45 195
14904.61 241
14905.76 213
14906.91 190
14908.07 195
14909.22 217
14910.38 221
14911.53 211
14912.68 236
14913.84 229
14914.99 210
14916.15 221
14917.30 233
14918.45 206
14919.61 198
14920.76 203
14921.92 249
14923.07 235
14924.22 225
14925.38 210
14926.53 209
14927.69 216
14928.84 215
14930.00 193
14931.15 225
14932.31 241
14933.46 240
14934.62 227
14935.77 233
14936.93 230
14938.08 225
14939.24 227
14940.39 245
14941.55 195
14942.70 219
14943.86 200
14945.01 212
14946.17 229
14947.32 204
14948.48 235
14949.63 216
14950.79 233
14951.94 218
14953.10 230
14954.25 217
14955.41 222
14956.56 250
14957.72 199
14958.88 223
14960.03 226
14961.19 258
14962.34 221
14963.50 204
14964.65 236
14965.81 226
14966.97 239
14968.12 217
14969.28 219
14970.43 216
14971.59 248
14972.75 258
14973.90 226
14975.06 238
14976.22 219
14977.37 224
14978.53 216
14979.69 204
14980.84 208
14982.00 218
14983.16 241
14984.31 241
14985.47 201
14986.63 196
14987.78 199
14988.94 227
14990.10 198
14991.25 209
14992.41 241
14993.57 232
14994.72 227
14995.88 211
14997.04 210
14998.20 192
14999.35 224
15000.51 204
15001.67 184
15002.82 184
15003.98 216
15005.14 223
15006.30 225
15007.45 212
15008.61 198
15009.77 212
15010.93 229
15012.09 175
15013.24 180
15014.40 201
15015.56 214
15016.72 212
15017.87 194
15019.03 199
15020.19 224
15021.35 206
15022.51 204
15023.67 216
15024.82 175
15025.98 204
15027.14 215
15028.30 215
15029.46 196
15030.62 172
15031.77 189
15032.93 203
15034.09 230
15035.25 177
15036.41 186
15037.57 196
15038.73 187
15039.88 195
15041.04 199
15042.20 192
15043.36 207
15044.52 220
15045.68 191
15046.84 213
15048.00 204
15049.16 212
15050.32 203
15051.47 219
15052.63 181
15053.79 195
15054.95 215
15056.11 231
15057.27 197
15058.43 198
15059.59 212
15060.75 179
15061.91 221
15063.07 198
15064.23 216
15065.39 195
15066.55 194
15067.71 166
15068.87 193
15070.03 193
15071.19 195
15072.35 209
15073.51 202
15074.67 177
15075.83 182
15076.99 174
15078.15 179
15079.31 191
15080.47 192
15081.63 230
15082.79 230
15083.95 206
15085.11 152
15086.27 190
15087.43 192
15088.59 205
15089.76 163
15090.92 182
15092.08 199
15093.24 195
15094.40 179
15095.56 197
15096.72 196
15097.88 191
15099.04 181
15100.20 193
15101.37 183
15102.53 201
15103.69 198
15104.85 186
15106.01 185
15107.17 190
15108.33 196
15109.50 203
15110.66 200
15111.82 165
15112.98 203
15114.14 213
15115.30 195
15116.47 201
15117.63 209
15118.79 182
15119.95 209
15121.11 225
15122.27 180
15123.44 222
15124.60 213
15125.76 211
15126.92 199
15128.09 207
15129.25 188
15130.41 181
15131.57 221
15132.73 183
15133.90 213
15135.06 190
15136.22 195
15137.38 199
15138.55 213
15139.71 196
15140.87 253
15142.04 240
15143.20 252
15144.36 194
15145.52 210
15146.69 204
15147.85 164
15149.01 207
15150.18 207
15151.34 218
15152.50 201
15153.67 187
15154.83 208
15155.99 210
15157.16 238
15158.32 211
15159.48 202
15160.65 233
15161.81 204
15162.97 226
15164.14 188
15165.30 226
15166.46 199
15167.63 206
15168.79 223
15169.95 216
15171.12 222
15172.28 219
15173.45 243
15174.61 206
15175.77 239
15176.94 193
15178.10 232
15179.27 210
15180.43 193
15181.60 195
15182.76 201
15183.92 222
15185.09 229
15186.25 216
15187.42 201
15188.58 199
15189.75 243
15190.91 217
15192.08 194
15193.24 217
15194.41 216
15195.57 204
15196.74 232
15197.90 229
15199.07 197
15200.23 197
15201.40 218
15202.56 185
15203.73 227
15204.89 235
15206.06 248
15207.22 210
15208.39 205
15209.55 203
15210.72 236
15211.88 221
15213.05 236
15214.21 239
15215.38 234
15216.54 247
15217.71 235
15218.88 235
15220.04 221
15221.21 197
15222.37 232
15223.54 277
15224.71 250
15225.87 226
15227.04 212
15228.20 235
15229.37 291
15230.54 272
15231.70 226
15232.87 247
15234.03 273
15235.20 231
15236.37 208
15237.53 211
15238.70 225
15239.87 259
15241.03 269
15242.20 245
15243.37 247
15244.53 245
15245.70 280
15246.87 250
15248.03 250
15249.20 240
15250.37 271
15251.53 229
15252.70 250
15253.87 227
15255.04 235
15256.20 238
15257.37 254
15258.54 206
15259.70 204
15260.87 230
15262.04 220
15263.21 219
15264.37 204
15265.54 241
15266.71 231
15267.88 228
15269.04 227
15270.21 206
15271.38 223
15272.55 215
15273.72 193
15274.88 244
15276.05 226
15277.22 201
15278.39 216
15279.56 231
15280.72 212
15281.89 202
15283.06 226
15284.23 198
15285.40 208
15286.56 198
15287.73 212
15288.90 190
15290.07 209
15291.24 188
15292.41 227
15293.58 221
15294.74 198
15295.91 185
15297.08 213
15298.25 229
15299.42 167
15300.59 206
15301.76 217
15302.93 222
15304.09 213
15305.26 202
15306.43 206
15307.60 237
15308.77 189
15309.94 226
15311.11 215
15312.28 187
15313.45 196
15314.62 225
15315.79 189
15316.96 179
15318.13 211
15319.30 199
15320.46 223
15321.63 188
15322.80 184
15323.97 194
15325.14 201
15326.31 204
15327.48 211
15328.65 186
15329.82 211
15330.99 221
15332.16 232
15333.33 218
15334.50 194
15335.67 223
15336.84 213
15338.01 195
15339.18 185
15340.36 219
15341.53 219
15342.70 201
15343.87 167
15345.04 195
15346.21 224
15347.38 232
15348.55 226
15349.72 192
15350.89 214
15352.06 223
15353.23 210
15354.40 219
15355.57 209
15356.75 219
15357.92 221
15359.09 200
15360.26 207
15361.43 159
15362.60 197
15363.77 183
15364.94 183
15366.11 210
15367.29 221
15368.46 193
15369.63 195
15370.80 207
15371.97 219
15373.14 246
15374.32 229
15375.49 237
15376.66 210
15377.83 200
15379.00 210
15380.17 231
15381.35 177
15382.52 192
15383.69 226
15384.86 231
15386.03 208
15387.21 205
15388.38 216
15389.55 212
15390.72 185
15391.90 181
15393.07 208
15394.24 226
15395.41 227
15396.59 237
15397.76 213
15398.93 184
15400.10 207
15401.28 210
15402.45 231
15403.62 198
15404.79 194
15405.97 226
15407.14 210
15408.31 190
15409.49 183
15410.66 217
15411.83 182
15413.01 217
15414.18 227
15415.35 222
15416.53 223
15417.70 227
15418.87 204
15420.05 217
15421.22 178
15422.39 184
15423.57 221
15424.74 165
15425.91 187
15427.09 200
15428.26 209
15429.43 206
15430.61 188
15431.78 204
15432.96 222
15434.13 220
15435.30 190
15436.48 199
15437.65 185
15438.83 160
15440.00 172
15441.17 181
15442.35 207
15443.52 178
15444.70 179
15445.87 222
15447.05 180
15448.22 203
15449.40 213
15450.57 214
15451.75 184
15452.92 200
15454.09 208
15455.27 199
15456.44 216
15457.62 207
15458.79 185
15459.97 183
15461.14 206
15462.32 214
15463.49 202
15464.67 181
15465.84 206
15467.02 203
15468.19 208
15469.37 182
15470.55 175
15471.72 225
15472.90 211
15474.07 193
15475.25 211
15476.42 216
15477.60 200
15478.77 206
15479.95 217
15481.13 209
15482.30 210
15483.48 205
15484.65 197
15485.83 211
15487.00 199
15488.18 199
15489.36 202
15490.53 225
15491.71 221
15492.89 192
15494.06 226
15495.24 230
15496.41 214
15497.59 195
15498.77 203
15499.94 194
15501.12 208
15502.30 212
15503.47 199
15504.65 234
15505.83 221
15507.00 216
15508.18 228
15509.36 206
15510.53 194
15511.71 181
15512.89 202
15514.06 207
15515.24 215
15516.42 218
15517.60 196
15518.77 234
15519.95 195
15521.13 192
15522.30 211
15523.48 185
15524.66 209
15525.84 221
15527.01 211
15528.19 214
15529.37 230
15530.55 225
15531.73 193
15532.90 222
15534.08 210
15535.26 214
15536.44 221
15537.61 218
15538.79 226
15539.97 214
15541.15 228
15542.33 213
15543.50 255
15544.68 211
15545.86 230
15547.04 185
15548.22 219
15549.40 257
15550.57 212
15551.75 236
15552.93 218
15554.11 234
15555.29 240
15556.47 247
15557.65 257
15558.82 240
15560.00 226
15561.18 245
15562.36 226
15563.54 239
15564.72 233
15565.90 251
15567.08 232
15568.26 249
15569.43 271
15570.61 213
15571.79 228
15572.97 257
15574.15 251
15575.33 255
15576.51 221
15577.69 229
15578.87 252
15580.05 232
15581.23 243
15582.41 228
15583.59 237
15584.77 240
15585.95 233
15587.13 239
15588.31 231
15589.49 239
15590.67 248
15591.85 266
15593.03 275
15594.21 265
15595.39 246
15596.57 253
15597.75 243
15598.93 243
15600.11 233
15601.29 258
15602.47 281
15603.65 258
15604.83 267
15606.01 299
15607.19 304
15608.37 295
15609.55 277
15610.73 241
15611.91 278
15613.09 310
15614.27 295
15615.45 300
15616.64 283
15617.82 314
15619.00 297
15620.18 244
15621.36 277
15622.54 285
15623.72 302
15624.90 288
15626.08 251
15627.27 294
15628.45 267
15629.63 306
15630.81 260
15631.99 291
15633.17 306
15634.35 284
15635.54 308
15636.72 278
15637.90 319
15639.08 306
15640.26 298
15641.45 322
15642.63 296
15643.81 318
15644.99 315
15646.17 312
15647.36 313
15648.54 308
15649.72 330
15650.90 350
15652.08 342
15653.27 307
15654.45 327
15655.63 350
15656.81 326
15658.00 331
15659.18 348
15660.36 364
15661.54 369
15662.73 338
15663.91 354
15665.09 370
15666.27 349
15667.46 368
15668.64 343
15669.82 324
15671.01 343
15672.19 359
15673.37 368
15674.56 399
15675.74 360
15676.92 346
15678.10 318
15679.29 330
15680.47 322
15681.65 308
15682.84 335
15684.02 341
15685.21 349
15686.39 316
15687.57 340
15688.76 341
15689.94 322
15691.12 303
15692.31 340
15693.49 367
15694.67 353
15695.86 336
15697.04 324
15698.23 319
15699.41 353
15700.59 334
15701.78 318
15702.96 306
15704.15 306
15705.33 314
15706.52 323
15707.70 354
15708.88 304
15710.07 291
15711.25 322
15712.44 350
15713.62 308
15714.81 301
15715.99 327
15717.18 355
15718.36 334
15719.55 330
15720.73 370
15721.92 368
15723.10 369
15724.29 387
15725.47 356
15726.66 364
15727.84 350
15729.03 368
15730.21 336
15731.40 341
15732.58 323
15733.77 341
15734.95 317
15736.14 332
15737.32 332
15738.51 344
15739.69 348
15740.88 357
15742.07 344
15743.25 358
15744.44 344
15745.62 338
15746.81 369
15747.99 332
15749.18 334
15750.37 317
15751.55 343
15752.74 343
15753.93 345
15755.11 352
15756.30 385
15757.48 407
15758.67 354
15759.86 364
15761.04 395
15762.23 411
15763.42 370
15764.60 371
15765.79 341
15766.98 401
15768.16 393
15769.35 421
15770.54 388
15771.72 377
15772.91 369
15774.10 365
15775.28 343
15776.47 352
15777.66 385
15778.84 400
15780.03 376
15781.22 331
15782.41 333
15783.59 345
15784.78 323
15785.97 348
15787.15 355
15788.34 304
15789.53 331
15790.72 336
15791.90 347
15793.09 338
15794.28 326
15795.47 338
15796.65 369
15797.84 314
15799.03 339
15800.22 351
15801.41 329
15802.59 319
15803.78 312
15804.97 292
15806.16 294
15807.35 339
15808.53 301
15809.72 330
15810.91 314
15812.10 324
15813.29 313
15814.48 341
15815.66 319
15816.85 309
15818.04 310
15819.23 312
15820.42 277
15821.61 282
15822.80 310
15823.98 270
15825.17 283
15826.36 279
15827.55 271
15828.74 317
15829.93 293
15831.12 304
15832.31 297
15833.50 286
15834.69 304
15835.87 340
15837.06 286
15838.25 282
15839.44 257
15840.63 313
15841.82 311
15843.01 288
15844.20 246
15845.39 285
15846.58 300
15847.77 271
15848.96 274
15850.15 256
15851.34 282
15852.53 290
15853.72 275
15854.91 253
15856.10 284
15857.29 286
15858.48 277
15859.67 259
15860.86 253
15862.05 268
15863.24 295
15864.43 293
15865.62 274
15866.81 258
15868.00 276
15869.19 280
15870.38 284
15871.57 272
15872.76 266
15873.95 311
15875.14 303
15876.33 271
15877.52 256
15878.72 266
15879.91 268
15881.10 258
15882.29 253
15883.48 269
15884.67 299
15885.86 296
15887.05 282
15888.24 271
15889.43 262
15890.63 259
15891.82 294
15893.01 259
15894.20 294
15895.39 275
15896.58 333
15897.77 304
15898.97 263
15900.16 249
15901.35 314
15902.54 301
15903.73 285
15904.92 289
15906.12 279
15907.31 282
15908.50 283
15909.69 256
15910.88 235
15912.08 293
15913.27 282
15914.46 284
15915.65 273
15916.85 291
15918.04 275
15919.23 261
15920.42 272
15921.61 279
15922.81 291
15924.00 306
15925.19 289
15926.38 283
15927.58 279
15928.77 279
15929.96 311
15931.16 304
15932.35 299
15933.54 272
15934.73 287
15935.93 282
15937.12 285
15938.31 335
15939.51 313
15940.70 305
15941.89 320
15943.09 312
15944.28 278
15945.47 338
15946.67 278
15947.86 304
15949.05 261
15950.25 279
15951.44 273
15952.63 275
15953.83 273
15955.02 282
15956.21 268
15957.41 259
15958.60 256
15959.80 286
15960.99 298
15962.18 257
15963.38 239
15964.57 238
15965.77 254
15966.96 244
15968.15 273
15969.35 254
15970.54 256
15971.74 230
15972.93 230
15974.13 259
15975.32 244
15976.51 217
15977.71 209
15978.90 260
15980.10 221
15981.29 230
15982.49 251
15983.68 237
15984.88 215
15986.07 205
15987.27 205
15988.46 187
15989.66 218
15990.85 228
15992.05 214
15993.24 230
15994.44 270
15995.63 183
15996.83 219
15998.02 230
15999.22 234
16000.41 217
16001.61 220
16002.80 211
16004.00 231
16005.20 244
16006.39 220
16007.59 205
16008.78 219
16009.98 221
16011.17 212
16012.37 222
16013.57 207
16014.76 224
16015.96 232
16017.15 238
16018.35 202
16019.55 204
16020.74 202
16021.94 216
16023.13 229
16024.33 217
16025.53 231
16026.72 207
16027.92 210
16029.12 186
16030.31 189
16031.51 237
16032.71 215
16033.90 206
16035.10 233
16036.30 209
16037.49 199
16038.69 226
16039.89 243
16041.08 212
16042.28 219
16043.48 210
16044.67 220
16045.87 208
16047.07 234
16048.27 229
16049.46 208
16050.66 244
16051.86 198
16053.06 171
16054.25 217
16055.45 196
16056.65 193
16057.84 194
16059.04 207
16060.24 202
16061.44 193
16062.64 237
16063.83 211
16065.03 195
16066.23 205
16067.43 208
16068.62 251
16069.82 232
16071.02 227
16072.22 207
16073.42 224
16074.62 214
16075.81 207
16077.01 195
16078.21 202
16079.41 213
16080.61 207
16081.81 215
16083.00 184
16084.20 227
16085.40 227
16086.60 209
16087.80 216
16089.00 196
16090.20 189
16091.39 200
16092.59 173
16093.79 202
16094.99 179
16096.19 184
16097.39 190
16098.59 203
16099.79 191
16100.99 214
16102.19 197
16103.38 193
16104.58 214
16105.78 199
16106.98 194
16108.18 190
16109.38 169
16110.58 182
16111.78 216
16112.98 170
16114.18 187
16115.38 163
16116.58 179
16117.78 178
16118.98 174
16120.18 169
16121.38 183
16122.58 184
16123.78 172
16124.98 212
16126.18 176
16127.38 203
16128.58 212
16129.78 203
16130.98 206
16132.18 202
16133.38 195
16134.58 188
16135.78 188
16136.98 191
16138.18 200
16139.38 200
16140.58 211
16141.78 194
16142.98 197
16144.19 219
16145.39 218
16146.59 197
16147.79 236
16148.99 185
16150.19 198
16151.39 197
16152.59 195
16153.79 177
16154.99 181
16156.20 256
16157.40 202
16158.60 207
16159.80 180
16161.00 187
16162.20 172
16163.40 193
16164.61 201
16165.81 187
16167.01 206
16168.21 230
16169.41 201
16170.61 196
16171.82 215
16173.02 201
16174.22 204
16175.42 168
16176.62 219
16177.82 172
16179.03 200
16180.23 204
16181.43 189
16182.63 185
16183.84 202
16185.04 204
16186.24 194
16187.44 196
16188.65 207
16189.85 213
16191.05 200
16192.25 192
16193.46 210
16194.66 223
16195.86 206
16197.06 180
16198.27 191
16199.47 194
16200.67 179
16201.87 180
16203.08 197
16204.28 194
16205.48 175
16206.69 211
16207.89 222
16209.09 201
16210.30 182
16211.50 200
16212.70 225
16213.91 202
16215.11 205
16216.31 179
16217.52 193
16218.72 208
16219.92 205
16221.13 190
16222.33 185
16223.53 204
16224.74 192
16225.94 226
16227.15 192
16228.35 197
16229.55 205
16230.76 233
16231.96 203
16233.17 209
16234.37 189
16235.57 204
16236.78 192
16237.98 217
16239.19 173
16240.39 208
16241.60 212
16242.80 229
16244.00 195
16245.21 204
16246.41 239
16247.62 208
16248.82 223
16250.03 214
16251.23 216
16252.44 228
16253.64 232
16254.85 215
16256.05 219
16257.26 203
16258.46 204
16259.67 241
16260.87 233
16262.08 219
16263.28 221
16264.49 221
16265.69 210
16266.90 229
16268.10 219
16269.31 201
16270.51 249
16271.72 220
16272.93 211
16274.13 206
16275.34 188
16276.54 216
16277.75 244
16278.95 236
16280.16 213
16281.37 225
16282.57 224
16283.78 222
16284.98 237
16286.19 229
16287.40 215
16288.60 224
16289.81 220
16291.01 228
16292.22 231
16293.43 215
16294.63 234
16295.84 247
16297.05 218
16298.25 208
16299.46 206
16300.67 202
16301.87 199
16303.08 194
16304.29 196
16305.49 230
16306.70 212
16307.91 229
16309.11 219
16310.32 231
16311.53 225
16312.73 264
16313.94 245
16315.15 211
16316.36 200
16317.56 229
16318.77 243
16319.98 203
16321.19 232
16322.39 239
16323.60 236
16324.81 244
16326.02 232
16327.22 200
16328.43 266
16329.64 239
16330.85 240
16332.05 206
16333.26 163
16334.47 224
16335.68 203
16336.88 189
16338.09 213
16339.30 204
16340.51 219
16341.72 237
16342.93 205
16344.13 217
16345.34 232
16346.55 212
16347.76 188
16348.97 219
16350.18 206
16351.38 252
16352.59 214
16353.80 210
16355.01 235
16356.22 206
16357.43 250
16358.64 227
16359.84 198
16361.05 225
16362.26 208
16363.47 218
16364.68 202
16365.89 212
16367.10 234
16368.31 197
16369.52 192
16370.73 192
16371.93 188
16373.14 193
16374.35 193
16375.56 217
16376.77 195
16377.98 199
16379.19 172
16380.40 190
16381.61 202
16382.82 175
16384.03 176
16385.24 191
16386.45 172
16387.66 193
16388.87 203
16390.08 183
16391.29 177
16392.50 204
16393.71 185
16394.92 193
16396.13 187
16397.34 189
16398.55 181
16399.76 191
16400.97 187
16402.18 176
16403.39 194
16404.60 173
16405.81 200
16407.02 179
16408.23 173
16409.44 179
16410.65 203
16411.86 174
16413.08 194
16414.29 190
16415.50 190
16416.71 188
16417.92 180
16419.13 174
16420.34 150
16421.55 187
16422.76 172
16423.97 178
16425.19 186
16426.40 172
16427.61 170
16428.82 193
16430.03 185
16431.24 182
16432.45 190
16433.67 191
16434.88 173
16436.09 172
16437.30 199
16438.51 195
16439.72 214
16440.94 161
16442.15 194
16443.36 202
16444.57 212
16445.78 198
16446.99 191
16448.21 181
16449.42 168
16450.63 190
16451.84 200
16453.06 199
16454.27 179
16455.48 195
16456.69 184
16457.90 178
16459.12 171
16460.33 173
16461.54 177
16462.75 164
16463.97 178
16465.18 178
16466.39 183
16467.61 165
16468.82 180
16470.03 176
16471.24 173
16472.46 158
16473.67 163
16474.88 181
16476.10 196
16477.31 156
16478.52 168
16479.74 162
16480.95 173
16482.16 178
16483.38 200
16484.59 173
16485.80 153
16487.02 153
16488.23 180
16489.44 191
16490.66 203
16491.87 202
16493.08 187
16494.30 187
16495.51 161
16496.73 169
16497.94 183
16499.15 168
16500.37 146
16501.58 155
16502.80 169
16504.01 172
16505.22 177
16506.44 179
16507.65 169
16508.87 166
16510.08 191
16511.30 173
16512.51 171
16513.72 149
16514.94 161
16516.15 168
16517.37 167
16518.58 171
16519.80 186
16521.01 180
16522.23 182
16523.44 174
16524.66 168
16525.87 187
16527.09 166
16528.30 160
16529.52 164
16530.73 174
16531.95 165
16533.16 192
16534.38 176
16535.59 143
16536.81 187
16538.02 172
16539.24 175
16540.45 180
16541.67 198
16542.89 209
16544.10 201
16545.32 169
16546.53 146
16547.75 171
16548.96 192
16550.18 181
16551.40 153
16552.61 159
16553.83 180
16555.04 168
16556.26 158
16557.48 151
16558.69 159
16559.91 176
16561.12 174
16562.34 180
16563.56 160
16564.77 167
16565.99 175
16567.21 194
16568.42 178
16569.64 190
16570.86 170
16572.07 184
16573.29 189
16574.51 192
16575.72 151
16576.94 168
16578.16 155
16579.37 166
16580.59 188
16581.81 192
16583.02 158
16584.24 176
16585.46 196
16586.68 159
16587.89 169
16589.11 181
16590.33 176
16591.54 168
16592.76 156
16593.98 186
16595.20 157
16596.41 152
16597.63 164
16598.85 177
16600.07 178
16601.29 194
16602.50 193
16603.72 172
16604.94 183
16606.16 194
16607.37 164
16608.59 192
16609.81 154
16611.03 196
16612.25 154
16613.46 158
16614.68 157
16615.90 154
16617.12 163
16618.34 163
16619.56 178
16620.77 188
16621.99 162
16623.21 175
16624.43 163
16625.65 188
16626.87 170
16628.09 173
16629.30 177
16630.52 156
16631.74 186
16632.96 161
16634.18 196
16635.40 174
16636.62 188
16637.84 169
16639.06 181
16640.28 178
16641.49 163
16642.71 183
16643.93 170
16645.15 153
16646.37 142
16647.59 196
16648.81 165
16650.03 172
16651.25 158
16652.47 166
16653.69 183
16654.91 149
16656.13 152
16657.35 173
16658.57 171
16659.79 167
16661.01 143
16662.23 147
16663.45 178
16664.67 175
16665.89 197
16667.11 167
16668.33 194
16669.55 184
16670.77 164
16671.99 160
16673.21 162
16674.43 157
16675.65 193
16676.87 141
16678.09 153
16679.31 163
16680.53 169
16681.75 168
16682.97 162
16684.19 158
16685.42 127
16686.64 172
16687.86 182
16689.08 165
16690.30 154
16691.52 174
16692.74 151
16693.96 186
16695.18 175
16696.40 181
16697.63 169
16698.85 168
16700.07 173
16701.29 163
16702.51 162
16703.73 145
16704.95 169
16706.18 148
16707.40 153
16708.62 155
16709.84 149
16711.06 156
16712.28 182
16713.51 157
16714.73 158
16715.95 191
16717.17 196
16718.39 161
16719.62 172
16720.84 171
16722.06 153
16723.28 145
16724.50 151
16725.73 172
16726.95 150
16728.17 152
16729.39 153
16730.62 170
16731.84 153
16733.06 162
16734.28 162
16735.51 166
16736.73 164
16737.95 175
16739.18 149
16740.40 128
16741.62 141
16742.84 161
16744.07 157
16745.29 149
16746.51 172
16747.74 193
16748.96 161
16750.18 165
16751.41 175
16752.63 153
16753.85 180
16755.08 161
16756.30 161
16757.52 157
16758.75 154
16759.97 189
16761.19 165
16762.42 164
16763.64 129
16764.86 148
16766.09 168
16767.31 154
16768.54 149
16769.76 165
16770.98 177
16772.21 171
16773.43 160
16774.66 169
16775.88 148
16777.10 173
16778.33 182
16779.55 154
16780.78 173
16782.00 181
16783.22 163
16784.45 150
16785.67 172
16786.90 177
16788.12 157
16789.35 144
16790.57 154
16791.80 175
16793.02 147
16794.25 154
16795.47 124
16796.70 154
16797.92 160
16799.15 157
16800.37 138
16801.60 171
16802.82 157
16804.05 165
16805.27 138
16806.50 162
16807.72 183
16808.95 176
16810.17 146
16811.40 150
16812.62 157
16813.85 195
16815.07 166
16816.30 174
16817.53 185
16818.75 174
16819.98 194
16821.20 167
16822.43 164
16823.65 180
16824.88 181
16826.11 165
16827.33 174
16828.56 142
16829.78 149
16831.01 180
16832.24 168
16833.46 138
16834.69 164
16835.92 167
16837.14 174
16838.37 164
16839.60 177
16840.82 175
16842.05 156
16843.27 178
16844.50 161
16845.73 152
16846.96 149
16848.18 186
16849.41 145
16850.64 181
16851.86 214
16853.09 180
16854.32 142
16855.54 172
16856.77 197
16858.00 149
16859.22 164
16860.45 189
16861.68 188
16862.91 189
16864.13 191
16865.36 174
16866.59 172
16867.82 160
16869.04 183
16870.27 188
16871.50 202
16872.73 213
16873.95 173
16875.18 167
16876.41 183
16877.64 186
16878.87 207
16880.09 199
16881.32 185
16882.55 209
16883.78 197
16885.01 208
16886.23 208
16887.46 195
16888.69 199
16889.92 206
16891.15 204
16892.38 211
16893.60 173
16894.83 205
16896.06 228
16897.29 235
16898.52 206
16899.75 249
16900.98 257
16902.20 240
16903.43 221
16904.66 196
16905.89 200
16907.12 218
16908.35 220
16909.58 216
16910.81 195
16912.04 221
16913.26 231
16914.49 199
16915.72 187
16916.95 195
16918.18 185
16919.41 199
16920.64 189
16921.87 186
16923.10 194
16924.33 220
16925.56 183
16926.79 195
16928.02 213
16929.25 195
16930.48 195
16931.71 178
16932.94 176
16934.17 192
16935.40 198
16936.63 171
16937.86 188
16939.09 159
16940.32 149
16941.55 185
16942.78 189
16944.01 162
16945.24 181
16946.47 161
16947.70 177
16948.93 204
16950.16 175
16951.39 195
16952.62 193
16953.85 211
16955.08 192
16956.31 156
16957.54 159
16958.77 156
16960.01 177
16961.24 177
16962.47 161
16963.70 156
16964.93 184
16966.16 169
16967.39 182
16968.62 172
16969.85 174
16971.08 190
16972.32 168
16973.55 177
16974.78 180
16976.01 181
16977.24 176
16978.47 160
16979.70 157
16980.94 174
16982.17 159
16983.40 142
16984.63 167
16985.86 138
16987.10 173
16988.33 166
16989.56 168
16990.79 163
16992.02 167
16993.26 171
16994.49 161
16995.72 162
16996.95 180
16998.18 172
16999.42 173
17000.65 150
17001.88 177
17003.11 153
17004.35 184
17005.58 147
17006.81 148
17008.04 167
17009.28 156
17010.51 186
17011.74 130
17012.97 175
17014.21 135
17015.44 145
17016.67 178
17017.91 171
17019.14 177
17020.37 171
17021.60 186
17022.84 150
17024.07 157
17025.30 151
17026.54 179
17027.77 158
17029.00 173
17030.24 163
17031.47 155
17032.70 157
17033.94 150
17035.17 161
17036.41 177
17037.64 164
17038.87 156
17040.11 161
17041.34 164
17042.57 166
17043.81 146
17045.04 155
17046.28 160
17047.51 158
17048.74 147
17049.98 116
17051.21 160
17052.45 160
17053.68 168
17054.92 161
17056.15 159
17057.38 157
17058.62 189
17059.85 183
17061.09 139
17062.32 150
17063.56 165
17064.79 153
17066.03 151
17067.26 146
17068.50 140
17069.73 153
17070.97 156
17072.20 163
17073.44 151
17074.67 152
17075.91 142
17077.14 168
17078.38 158
17079.61 140
17080.85 140
17082.08 161
17083.32 141
17084.55 161
17085.79 154
17087.02 157
17088.26 128
17089.49 134
17090.73 149
17091.97 141
17093.20 150
17094.44 136
17095.67 134
17096.91 131
17098.14 136
17099.38 131
17100.62 146
17101.85 151
17103.09 126
17104.32 128
17105.56 143
17106.80 155
17108.03 153
17109.27 140
17110.51 150
17111.74 149
17112.98 162
17114.21 164
17115.45 156
17116.69 141
17117.92 117
17119.16 162
17120.40 153
17121.63 171
17122.87 138
17124.11 147
17125.34 145
17126.58 159
17127.82 156
17129.06 141
17130.29 148
17131.53 146
17132.77 128
17134.00 152
17135.24 158
17136.48 128
17137.72 149
17138.95 162
17140.19 148
17141.43 133
17142.67 156
17143.90 153
17145.14 148
17146.38 160
17147.62 163
17148.85 141
17150.09 134
17151.33 153
17152.57 134
17153.80 129
17155.04 134
17156.28 147
17157.52 149
17158.76 142
17159.99 145
17161.23 136
17162.47 131
17163.71 158
17164.95 127
17166.19 153
17167.42 146
17168.66 155
17169.90 144
17171.14 143
17172.38 132
17173.62 154
17174.86 137
17176.09 139
17177.33 137
17178.57 157
17179.81 162
17181.05 160
17182.29 136
17183.53 134
17184.77 140
17186.01 135
17187.24 169
17188.48 137
17189.72 145
17190.96 152
17192.20 139
17193.44 126
17194.68 153
17195.92 152
17197.16 114
17198.40 125
17199.64 131
17200.88 123
17202.12 121
17203.36 146
17204.60 146
17205.84 143
17207.08 142
17208.32 145
17209.56 136
17210.80 138
17212.04 159
17213.28 141
17214.52 121
17215.76 158
17217.00 151
17218.24 127
17219.48 134
17220.72 145
17221.96 145
17223.20 152
17224.44 185
17225.68 146
17226.92 151
17228.16 123
17229.40 144
17230.64 134
17231.88 160
17233.12 156
17234.36 126
17235.60 123
17236.85 119
17238.09 159
17239.33 143
17240.57 156
17241.81 142
17243.05 167
17244.29 156
17245.53 172
17246.77 134
17248.02 148
17249.26 151
17250.50 130
17251.74 144
17252.98 130
17254.22 148
17255.46 146
17256.71 151
17257.95 136
17259.19 128
17260.43 143
17261.67 156
17262.91 138
17264.16 144
17265.40 132
17266.64 144
17267.88 145
17269.12 136
17270.37 153
17271.61 138
17272.85 123
17274.09 171
17275.34 165
17276.58 153
17277.82 142
17279.06 132
17280.30 155
17281.55 125
17282.79 153
17284.03 148
17285.27 149
17286.52 133
17287.76 113
17289.00 141
17290.25 136
17291.49 126
17292.73 150
17293.97 167
17295.22 139
17296.46 143
17297.70 135
17298.95 149
17300.19 140
17301.43 148
17302.68 114
17303.92 117
17305.16 135
17306.41 134
17307.65 131
17308.89 151
17310.14 136
17311.38 126
17312.62 146
17313.87 132
17315.11 123
17316.36 120
17317.60 142
17318.84 132
17320.09 126
17321.33 114
17322.58 163
17323.82 152
17325.06 157
17326.31 150
17327.55 158
17328.80 140
17330.04 117
17331.28 143
17332.53 156
17333.77 140
17335.02 135
17336.26 154
17337.51 120
17338.75 119
17340.00 153
17341.24 119
17342.48 105
17343.73 143
17344.97 147
17346.22 147
17347.46 124
17348.71 129
17349.95 123
17351.20 132
17352.44 124
17353.69 132
17354.93 137
17356.18 159
17357.42 166
17358.67 142
17359.92 135
17361.16 109
17362.41 131
17363.65 169
17364.90 151
17366.14 125
17367.39 156
17368.63 168
17369.88 133
17371.13 124
17372.37 124
17373.62 131
17374.86 124
17376.11 149
17377.35 126
17378.60 133
17379.85 156
17381.09 155
17382.34 140
17383.59 139
17384.83 117
17386.08 156
17387.32 134
17388.57 130
17389.82 124
17391.06 143
17392.31 137
17393.56 125
17394.80 139
17396.05 122
17397.30 146
17398.54 147
17399.79 143
17401.04 144
17402.28 148
17403.53 136
17404.78 156
17406.02 146
17407.27 118
17408.52 131
17409.77 145
17411.01 119
17412.26 138
17413.51 153
17414.75 114
17416.00 125
17417.25 122
17418.50 149
17419.74 126
17420.99 102
17422.24 129
17423.49 157
17424.73 130
17425.98 110
17427.23 102
17428.48 115
17429.73 141
17430.97 131
17432.22 135
17433.47 124
17434.72 138
17435.97 133
17437.21 139
17438.46 146
17439.71 141
17440.96 161
17442.21 128
17443.45 123
17444.70 134
17445.95 133
17447.20 180
17448.45 150
17449.70 126
17450.95 129
17452.19 162
17453.44 140
17454.69 123
17455.94 141
17457.19 149
17458.44 142
17459.69 128
17460.94 137
17462.19 140
17463.43 127
17464.68 124
17465.93 129
17467.18 121
17468.43 122
17469.68 144
17470.93 132
17472.18 125
17473.43 154
17474.68 119
17475.93 151
17477.18 164
17478.43 129
17479.68 132
17480.93 154
17482.18 141
17483.43 144
17484.68 156
17485.93 126
17487.17 143
17488.42 170
17489.67 172
17490.92 136
17492.18 128
17493.43 153
17494.68 159
17495.93 145
17497.18 130
17498.43 116
17499.68 140
17500.93 160
17502.18 148
17503.43 142
17504.68 154
17505.93 170
17507.18 125
17508.43 129
17509.68 145
17510.93 121
17512.18 149
17513.43 160
17514.68 170
17515.94 163
17517.19 180
17518.44 173
17519.69 151
17520.94 135
17522.19 142
17523.44 142
17524.69 133
17525.94 137
17527.20 118
17528.45 131
17529.70 149
17530.95 168
17532.20 157
17533.45 154
17534.70 148
17535.96 142
17537.21 130
17538.46 163
17539.71 147
17540.96 189
17542.22 156
17543.47 150
17544.72 144
17545.97 163
17547.22 143
17548.48 138
17549.73 141
17550.98 157
17552.23 184
17553.48 150
17554.74 162
17555.99 123
17557.24 144
17558.49 126
17559.75 168
17561.00 158
17562.25 128
17563.50 156
17564.76 168
17566.01 141
17567.26 153
17568.52 163
17569.77 157
17571.02 181
17572.27 163
17573.53 141
17574.78 147
17576.03 161
17577.29 148
17578.54 148
17579.79 141
17581.05 148
17582.30 171
17583.55 152
17584.81 145
17586.06 156
17587.31 171
17588.57 163
17589.82 163
17591.07 143
17592.33 128
17593.58 149
17594.83 179
17596.09 141
17597.34 131
17598.60 143
17599.85 134
17601.10 134
17602.36 142
17603.61 134
17604.87 143
17606.12 153
17607.37 172
17608.63 131
17609.88 130
17611.14 147
17612.39 134
17613.65 158
17614.90 167
17616.16 156
17617.41 131
17618.66 128
17619.92 132
17621.17 167
17622.43 146
17623.68 140
17624.94 160
17626.19 158
17627.45 139
17628.70 151
17629.96 144
17631.21 143
17632.47 149
17633.72 144
17634.98 146
17636.23 138
17637.49 163
17638.74 145
17640.00 142
17641.26 118
17642.51 134
17643.77 146
17645.02 128
17646.28 137
17647.53 154
17648.79 132
17650.04 148
17651.30 157
17652.56 170
17653.81 127
17655.07 158
17656.32 139
17657.58 125
17658.84 123
17660.09 163
17661.35 159
17662.60 140
17663.86 147
17665.12 133
17666.37 159
17667.63 128
17668.89 152
17670.14 126
17671.40 129
17672.66 147
17673.91 157
17675.17 145
17676.43 106
17677.68 135
17678.94 140
17680.20 158
17681.45 124
17682.71 154
17683.97 126
17685.22 123
17686.48 144
17687.74 144
17688.99 152
17690.25 131
17691.51 115
17692.77 163
17694.02 159
17695.28 121
17696.54 159
17697.80 148
17699.05 134
17700.31 135
17701.57 125
17702.83 131
17704.08 118
17705.34 140
17706.60 143
17707.86 127
17709.11 112
17710.37 162
17711.63 158
17712.89 173
17714.15 124
17715.40 127
17716.66 139
17717.92 155
17719.18 143
17720.44 149
17721.70 139
17722.95 120
17724.21 143
17725.47 110
17726.73 145
17727.99 120
17729.25 135
17730.51 146
17731.76 151
17733.02 130
17734.28 135
17735.54 125
17736.80 145
17738.06 130
17739.32 126
17740.58 152
17741.83 115
17743.09 113
17744.35 119
17745.61 138
17746.87 133
17748.13 127
17749.39 130
17750.65 129
17751.91 147
17753.17 145
17754.43 135
17755.69 128
17756.95 105
17758.21 132
17759.47 135
17760.73 139
17761.98 128
17763.24 137
17764.50 140
17765.76 122
17767.02 142
17768.28 149
17769.54 152
17770.80 119
17772.06 124
17773.32 105
17774.58 138
17775.84 129
17777.11 133
17778.37 131
17779.63 124
17780.89 140
17782.15 161
17783.41 133
17784.67 130
17785.93 131
17787.19 153
17788.45 120
17789.71 141
17790.97 115
17792.23 125
17793.49 133
17794.75 142
17796.01 169
17797.28 149
17798.54 132
17799.80 133
17801.06 135
17802.32 125
17803.58 127
17804.84 124
17806.10 141
17807.37 137
17808.63 127
17809.89 150
17811.15 119
17812.41 139
17813.67 141
17814.93 143
17816.20 111
17817.46 112
17818.72 109
17819.98 150
17821.24 126
17822.50 113
17823.77 132
17825.03 127
17826.29 120
17827.55 120
17828.81 115
17830.08 110
17831.34 119
17832.60 114
17833.86 124
17835.13 120
17836.39 138
17837.65 123
17838.91 129
17840.18 126
17841.44 131
17842.70 127
17843.96 142
17845.23 150
17846.49 122
17847.75 146
17849.01 141
17850.28 145
17851.54 143
17852.80 139
17854.07 121
17855.33 126
17856.59 121
17857.86 133
17859.12 113
17860.38 106
17861.65 144
17862.91 118
17864.17 126
17865.44 125
17866.70 117
17867.96 117
17869.23 159
17870.49 105
17871.75 119
17873.02 110
17874.28 137
17875.54 129
17876.81 137
17878.07 129
17879.34 117
17880.60 131
17881.86 134
17883.13 127
17884.39 129
17885.66 151
17886.92 120
17888.18 104
17889.45 104
17890.71 114
17891.98 117
17893.24 128
17894.51 147
17895.77 138
17897.04 110
17898.30 114
17899.56 121
17900.83 105
17902.09 102
17903.36 98
17904.62 125
17905.89 117
17907.15 128
17908.42 142
17909.68 135
17910.95 139
17912.21 135
17913.48 134
17914.74 113
17916.01 119
17917.27 154
17918.54 146
17919.80 131
17921.07 115
17922.34 143
17923.60 133
17924.87 123
17926.13 136
17927.40 114
17928.66 127
17929.93 115
17931.19 118
17932.46 116
17933.73 115
17934.99 114
17936.26 104
17937.52 128
17938.79 139
17940.06 137
17941.32 140
17942.59 142
17943.85 120
17945.12 108
17946.39 115
17947.65 147
17948.92 126
17950.19 124
17951.45 138
17952.72 126
17953.99 132
17955.25 106
17956.52 124
17957.79 136
17959.05 125
17960.32 115
17961.59 136
17962.85 141
17964.12 147
17965.39 134
17966.65 150
17967.92 153
17969.19 129
17970.45 124
17971.72 126
17972.99 121
17974.26 134
17975.52 156
17976.79 124
17978.06 143
17979.33 132
17980.59 141
17981.86 140
17983.13 138
17984.40 126
17985.66 127
17986.93 168
17988.20 147
17989.47 144
17990.73 105
17992.00 134
17993.27 126
17994.54 121
17995.81 129
17997.07 124
17998.34 130
17999.61 111
18000.88 112
18002.15 123
18003.42 109
18004.68 133
18005.95 141
18007.22 139
18008.49 129
18009.76 139
18011.03 163
18012.30 142
18013.56 124
18014.83 125
18016.10 129
18017.37 112
18018.64 122
18019.91 127
18021.18 129
18022.45 107
18023.71 129
18024.98 117
18026.25 138
18027.52 116
18028.79 151
18030.06 126
18031.33 103
18032.60 132
18033.87 133
18035.14 120
18036.41 120
18037.68 142
18038.95 109
18040.22 125
18041.49 131
18042.76 132
18044.02 120
18045.29 153
18046.56 149
18047.83 163
18049.10 137
18050.37 164
18051.64 145
18052.91 133
18054.18 133
18055.45 112
18056.72 140
18057.99 153
18059.27 145
18060.54 125
18061.81 136
18063.08 125
18064.35 146
18065.62 112
18066.89 143
18068.16 134
18069.43 144
18070.70 158
18071.97 170
18073.24 131
18074.51 128
18075.78 150
18077.05 140
18078.32 127
18079.60 127
18080.87 132
18082.14 135
18083.41 135
18084.68 164
18085.95 143
18087.22 137
18088.49 147
18089.77 119
18091.04 110
18092.31 116
18093.58 140
18094.85 143
18096.12 134
18097.39 135
18098.67 125
18099.94 122
18101.21 148
18102.48 131
18103.75 104
18105.02 134
18106.30 149
18107.57 135
18108.84 128
18110.11 128
18111.38 121
18112.66 117
18113.93 139
18115.20 128
18116.47 135
18117.75 150
18119.02 141
18120.29 104
18121.56 105
18122.84 112
18124.11 142
18125.38 130
18126.65 125
18127.93 109
18129.20 129
18130.47 127
18131.74 109
18133.02 104
18134.29 132
18135.56 122
18136.84 111
18138.11 112
18139.38 113
18140.66 133
18141.93 125
18143.20 139
18144.48 137
18145.75 151
18147.02 122
18148.30 131
18149.57 122
18150.84 134
18152.12 127
18153.39 143
18154.66 111
18155.94 126
18157.21 162
18158.48 140
18159.76 149
18161.03 116
18162.31 157
18163.58 131
18164.85 137
18166.13 131
18167.40 123
18168.68 158
18169.95 120
18171.22 124
18172.50 122
18173.77 116
18175.05 120
18176.32 128
18177.60 114
18178.87 134
18180.15 143
18181.42 146
18182.69 123
18183.97 119
18185.24 123
18186.52 139
18187.79 110
18189.07 115
18190.34 118
18191.62 131
18192.89 117
18194.17 117
18195.44 132
18196.72 124
18197.99 123
18199.27 148
18200.54 143
18201.82 131
18203.09 133
18204.37 133
18205.65 115
18206.92 113
18208.20 121
18209.47 137
18210.75 141
18212.02 115
18213.30 121
18214.57 130
18215.85 142
18217.13 128
18218.40 123
18219.68 125
18220.95 122
18222.23 140
18223.51 119
18224.78 106
18226.06 114
18227.33 125
18228.61 115
18229.89 99
18231.16 100
18232.44 111
18233.72 156
18234.99 116
18236.27 105
18237.55 120
18238.82 142
18240.10 114
18241.38 101
18242.65 103
18243.93 138
18245.21 137
18246.48 139
18247.76 134
18249.04 124
18250.31 113
18251.59 112
18252.87 120
18254.15 130
18255.42 105
18256.70 128
18257.98 130
18259.25 112
18260.53 104
18261.81 123
18263.09 147
18264.36 127
18265.64 140
18266.92 113
18268.20 103
18269.47 107
18270.75 143
18272.03 136
18273.31 135
18274.59 125
18275.86 107
18277.14 107
18278.42 119
18279.70 133
18280.98 106
18282.25 119
18283.53 108
18284.81 130
18286.09 123
18287.37 152
18288.64 138
18289.92 139
18291.20 137
18292.48 111
18293.76 95
18295.04 133
18296.32 108
18297.59 120
18298.87 120
18300.15 105
18301.43 119
18302.71 134
18303.99 152
18305.27 131
18306.55 144
18307.83 127
18309.10 137
18310.38 113
18311.66 104
18312.94 108
18314.22 132
18315.50 131
18316.78 121
18318.06 131
18319.34 116
18320.62 133
18321.90 107
18323.18 110
18324.46 122
18325.74 140
18327.02 95
18328.30 127
18329.58 94
18330.86 111
18332.14 123
18333.41 129
18334.69 142
18335.97 117
18337.25 119
18338.54 112
18339.82 118
18341.10 103
18342.38 116
18343.66 122
18344.94 114
18346.22 101
18347.50 118
18348.78 114
18350.06 103
18351.34 115
18352.62 135
18353.90 135
18355.18 127
18356.46 125
18357.74 127
18359.02 151
18360.30 135
18361.58 131
18362.87 111
18364.15 148
18365.43 117
18366.71 140
18367.99 110
18369.27 119
18370.55 121
18371.83 128
18373.11 125
18374.40 116
18375.68 132
18376.96 129
18378.24 107
18379.52 109
18380.80 102
18382.08 116
18383.37 125
18384.65 133
18385.93 132
18387.21 93
18388.49 117
18389.78 133
18391.06 139
18392.34 117
18393.62 135
18394.90 130
18396.19 150
18397.47 122
18398.75 90
18400.03 129
18401.31 123
18402.60 120
18403.88 92
18405.16 120
18406.44 107
18407.73 107
18409.01 114
18410.29 125
18411.57 123
18412.86 118
18414.14 116
18415.42 115
18416.71 126
18417.99 126
18419.27 141
18420.55 142
18421.84 126
18423.12 121
18424.40 153
18425.69 137
18426.97 124
18428.25 125
18429.54 107
18430.82 95
18432.10 103
18433.39 112
18434.67 113
18435.95 107
18437.24 123
18438.52 128
18439.80 93
18441.09 120
18442.37 128
18443.66 143
18444.94 120
18446.22 108
18447.51 133
18448.79 120
18450.08 128
18451.36 122
18452.64 116
18453.93 123
18455.21 155
18456.50 125
18457.78 108
18459.06 108
18460.35 128
18461.63 127
18462.92 117
18464.20 96
18465.49 143
18466.77 138
18468.06 123
18469.34 112
18470.63 121
18471.91 119
18473.19 118
18474.48 126
18475.76 118
18477.05 110
18478.33 124
18479.62 121
18480.90 121
18482.19 108
18483.47 137
18484.76 125
18486.05 111
18487.33 118
18488.62 108
18489.90 155
18491.19 138
18492.47 124
18493.76 145
18495.04 115
18496.33 130
18497.61 124
18498.90 115
18500.19 117
18501.47 100
18502.76 109
18504.04 137
18505.33 122
18506.62 126
18507.90 103
18509.19 135
18510.47 151
18511.76 126
18513.05 122
18514.33 129
18515.62 128
18516.90 131
18518.19 126
18519.48 115
18520.76 118
18522.05 140
18523.34 124
18524.62 104
18525.91 114
18527.20 122
18528.48 143
18529.77 118
18531.06 103
18532.34 106
18533.63 130
18534.92 121
18536.21 129
18537.49 107
18538.78 118
18540.07 142
18541.35 132
18542.64 133
18543.93 129
18545.22 112
18546.50 121
18547.79 112
18549.08 107
18550.37 115
18551.65 128
18552.94 131
18554.23 119
18555.52 112
18556.80 131
18558.09 152
18559.38 105
18560.67 115
18561.95 130
18563.24 107
18564.53 93
18565.82 108
18567.11 134
18568.39 106
18569.68 131
18570.97 130
18572.26 132
18573.55 119
18574.84 122
18576.12 136
18577.41 122
18578.70 127
18579.99 114
18581.28 132
18582.57 128
18583.86 126
18585.14 133
18586.43 123
18587.72 105
18589.01 100
18590.30 112
18591.59 134
18592.88 111
18594.17 117
18595.46 125
18596.74 136
18598.03 107
18599.32 138
18600.61 138
18601.90 128
18603.19 142
18604.48 154
18605.77 129
18607.06 103
18608.35 124
18609.64 117
18610.93 113
18612.22 108
18613.51 129
18614.80 141
18616.09 118
18617.38 119
18618.67 121
18619.96 123
18621.25 132
18622.54 121
18623.83 119
18625.12 140
18626.41 144
18627.70 132
18628.99 130
18630.28 130
18631.57 106
18632.86 136
18634.15 114
18635.44 127
18636.73 115
18638.02 139
18639.31 154
18640.60 118
18641.89 135
18643.18 134
18644.47 118
18645.76 146
18647.06 116
18648.35 131
18649.64 158
18650.93 145
18652.22 139
18653.51 130
18654.80 142
18656.09 145
18657.38 143
18658.68 138
18659.97 130
18661.26 117
18662.55 132
18663.84 120
18665.13 102
18666.42 116
18667.72 151
18669.01 142
18670.30 135
18671.59 127
18672.88 121
18674.17 128
18675.47 127
18676.76 132
18678.05 139
18679.34 124
18680.63 142
18681.93 146
18683.22 121
18684.51 111
18685.80 154
18687.09 105
18688.39 133
18689.68 118
18690.97 102
18692.26 119
18693.56 112
18694.85 99
18696.14 115
18697.43 127
18698.73 106
18700.02 133
18701.31 141
18702.60 119
18703.90 120
18705.19 96
18706.48 110
18707.78 137
18709.07 107
18710.36 129
18711.66 101
18712.95 125
18714.24 148
18715.54 145
18716.83 129
18718.12 106
18719.42 111
18720.71 141
18722.00 139
18723.30 126
18724.59 111
18725.88 141
18727.18 110
18728.47 131
18729.76 107
18731.06 100
18732.35 138
18733.65 134
18734.94 135
18736.23 118
18737.53 127
18738.82 122
18740.12 136
18741.41 104
18742.70 125
18744.00 119
18745.29 128
18746.59 110
18747.88 106
18749.18 115
18750.47 117
18751.76 109
18753.06 122
18754.35 114
18755.65 128
18756.94 130
18758.24 144
18759.53 149
18760.83 110
18762.12 141
18763.42 102
18764.71 138
18766.01 112
18767.30 118
18768.60 160
18769.89 140
18771.19 118
18772.48 114
18773.78 131
18775.07 150
18776.37 145
18777.66 120
18778.96 119
18780.25 106
18781.55 113
18782.85 119
18784.14 133
18785.44 116
18786.73 112
18788.03 123
18789.32 114
18790.62 114
18791.92 111
18793.21 105
18794.51 107
18795.80 112
18797.10 92
18798.40 134
18799.69 100
18800.99 115
18802.28 101
18803.58 110
18804.88 98
18806.17 99
18807.47 116
18808.77 114
18810.06 133
18811.36 104
18812.66 124
18813.95 109
18815.25 103
18816.55 89
18817.84 141
18819.14 109
18820.44 115
18821.73 90
18823.03 110
18824.33 121
18825.62 114
18826.92 123
18828.22 129
18829.52 105
18830.81 141
18832.11 151
18833.41 117
18834.71 103
18836.00 84
18837.30 140
18838.60 143
18839.90 128
18841.19 109
18842.49 113
18843.79 104
18845.09 109
18846.38 96
18847.68 118
18848.98 109
18850.28 117
18851.58 124
18852.87 111
18854.17 121
18855.47 105
18856.77 122
18858.07 106
18859.36 117
18860.66 104
18861.96 118
18863.26 119
18864.56 119
18865.86 113
18867.15 115
18868.45 131
18869.75 124
18871.05 97
18872.35 95
18873.65 88
18874.95 118
18876.24 122
18877.54 100
18878.84 111
18880.14 95
18881.44 123
18882.74 109
18884.04 113
18885.34 109
18886.64 119
18887.94 121
18889.24 125
18890.53 110
18891.83 112
18893.13 116
18894.43 116
18895.73 114
18897.03 102
18898.33 134
18899.63 114
18900.93 123
18902.23 133
18903.53 138
18904.83 107
18906.13 128
18907.43 122
18908.73 107
18910.03 127
18911.33 123
18912.63 132
18913.93 123
18915.23 122
18916.53 111
18917.83 126
18919.13 122
18920.43 141
18921.73 124
18923.03 130
18924.33 136
18925.63 137
18926.93 133
18928.23 122
18929.53 119
18930.84 136
18932.14 97
18933.44 98
18934.74 123
18936.04 126
18937.34 131
18938.64 119
18939.94 109
18941.24 102
18942.54 126
18943.84 116
18945.15 113
18946.45 106
18947.75 99
18949.05 129
18950.35 115
18951.65 104
18952.95 97
18954.26 127
18955.56 130
18956.86 137
18958.16 95
18959.46 118
18960.76 121
18962.07 116
18963.37 102
18964.67 135
18965.97 110
18967.27 129
18968.57 114
18969.88 132
18971.18 121
18972.48 107
18973.78 126
18975.09 145
18976.39 121
18977.69 93
18978.99 117
18980.29 121
18981.60 102
18982.90 130
18984.20 144
18985.50 102
18986.81 122
18988.11 99
18989.41 106
18990.72 107
18992.02 116
18993.32 112
18994.62 122
18995.93 101
18997.23 132
18998.53 124
18999.84 120
19001.14 111
19002.44 86
19003.75 128
19005.05 135
19006.35 121
19007.66 115
19008.96 110
19010.26 110
19011.57 107
19012.87 111
19014.17 136
19015.48 108
19016.78 130
19018.08 112
19019.39 104
19020.69 110
19021.99 110
19023.30 138
19024.60 112
19025.91 130
19027.21 156
19028.51 133
19029.82 95
19031.12 96
19032.43 128
19033.73 107
19035.04 121
19036.34 103
19037.64 116
19038.95 112
19040.25 122
19041.56 105
19042.86 114
19044.17 109
19045.47 126
19046.78 106
19048.08 112
19049.39 108
19050.69 102
19052.00 107
19053.30 117
19054.61 117
19055.91 114
19057.22 103
19058.52 101
19059.83 121
19061.13 101
19062.44 98
19063.74 131
19065.05 127
19066.35 115
19067.66 147
19068.96 108
19070.27 102
19071.57 109
19072.88 121
19074.18 117
19075.49 102
19076.80 103
19078.10 118
19079.41 109
19080.71 128
19082.02 138
19083.33 113
19084.63 114
19085.94 129
19087.24 117
19088.55 90
19089.86 110
19091.16 123
19092.47 133
19093.77 103
19095.08 121
19096.39 121
19097.69 123
19099.00 106
19100.31 107
19101.61 109
19102.92 109
19104.23 119
19105.53 119
19106.84 132
19108.15 102
19109.45 109
19110.76 118
19112.07 137
19113.37 111
19114.68 114
19115.99 115
19117.30 103
19118.60 126
19119.91 107
19121.22 105
19122.52 122
19123.83 127
19125.14 134
19126.45 126
19127.75 112
19129.06 101
19130.37 126
19131.68 122
19132.98 102
19134.29 108
19135.60 120
19136.91 99
19138.22 135
19139.52 145
19140.83 130
19142.14 106
19143.45 124
19144.76 95
19146.06 116
19147.37 96
19148.68 115
19149.99 138
19151.30 119
19152.60 116
19153.91 122
19155.22 117
19156.53 114
19157.84 93
19159.15 105
19160.46 115
19161.76 134
19163.07 131
19164.38 107
19165.69 135
19167.00 99
19168.31 131
19169.62 122
19170.93 114
19172.23 90
19173.54 115
19174.85 112
19176.16 87
19177.47 113
19178.78 106
19180.09 112
19181.40 107
19182.71 125
19184.02 127
19185.33 105
19186.64 123
19187.95 120
19189.26 114
19190.57 137
19191.87 124
19193.18 122
19194.49 118
19195.80 103
19197.11 100
19198.42 130
19199.73 138
19201.04 111
19202.35 118
19203.66 120
19204.97 112
19206.28 111
19207.59 108
19208.90 110
19210.21 123
19211.53 107
19212.84 116
19214.15 101
19215.46 111
19216.77 122
19218.08 132
19219.39 101
19220.70 117
19222.01 118
19223.32 122
19224.63 124
19225.94 101
19227.25 105
19228.56 101
19229.87 114
19231.19 108
19232.50 111
19233.81 123
19235.12 123
19236.43 132
19237.74 108
19239.05 104
19240.36 108
19241.68 116
19242.99 114
19244.30 99
19245.61 94
19246.92 125
19248.23 118
19249.54 94
19250.86 97
19252.17 131
19253.48 142
19254.79 131
19256.10 121
19257.42 109
19258.73 107
19260.04 95
19261.35 111
19262.66 116
19263.98 123
19265.29 127
19266.60 129
19267.91 133
19269.22 104
19270.54 97
19271.85 124
19273.16 136
19274.47 93
19275.79 97
19277.10 121
19278.41 111
19279.72 101
19281.04 125
19282.35 108
19283.66 108
19284.98 131
19286.29 114
19287.60 94
19288.91 130
19290.23 114
19291.54 103
19292.85 99
19294.17 118
19295.48 118
19296.79 117
19298.11 105
19299.42 98
19300.73 134
19302.05 158
19303.36 141
19304.67 112
19305.99 105
19307.30 117
19308.61 120
19309.93 104
19311.24 111
19312.56 117
19313.87 132
19315.18 126
19316.50 109
19317.81 105
19319.13 117
19320.44 129
19321.75 103
19323.07 96
19324.38 109
19325.70 93
19327.01 111
19328.32 124
19329.64 99
19330.95 102
19332.27 117
19333.58 126
19334.90 130
19336.21 115
19337.53 131
19338.84 94
19340.16 129
19341.47 120
19342.79 113
19344.10 129
19345.42 126
19346.73 115
19348.05 112
19349.36 115
19350.68 120
19351.99 134
19353.31 139
19354.62 125
19355.94 143
19357.25 121
19358.57 133
19359.88 122
19361.20 116
19362.51 119
19363.83 128
19365.14 123
19366.46 127
19367.78 106
19369.09 115
19370.41 112
19371.72 111
19373.04 115
19374.35 141
19375.67 115
19376.99 115
19378.30 121
19379.62 140
19380.93 130
19382.25 126
19383.57 115
19384.88 116
19386.20 124
19387.52 117
19388.83 100
19390.15 108
19391.47 116
19392.78 116
19394.10 99
19395.42 127
19396.73 118
19398.05 100
19399.37 107
19400.68 128
19402.00 120
19403.32 114
19404.63 124
19405.95 120
19407.27 118
19408.58 106
19409.90 116
19411.22 109
19412.54 118
19413.85 123
19415.17 135
19416.49 125
19417.80 128
19419.12 139
19420.44 114
19421.76 139
19423.07 125
19424.39 117
19425.71 121
19427.03 117
19428.35 135
19429.66 131
19430.98 127
19432.30 114
19433.62 120
19434.93 105
19436.25 132
19437.57 118
19438.89 106
19440.21 117
19441.53 116
19442.84 126
19444.16 137
19445.48 117
19446.80 107
19448.12 114
19449.44 121
19450.75 96
19452.07 105
19453.39 112
19454.71 113
19456.03 126
19457.35 90
19458.67 125
19459.98 126
19461.30 117
19462.62 111
19463.94 124
19465.26 128
19466.58 113
19467.90 113
19469.22 120
19470.54 117
19471.86 119
19473.18 99
19474.49 106
19475.81 115
19477.13 134
19478.45 133
19479.77 127
19481.09 137
19482.41 124
19483.73 141
19485.05 124
19486.37 108
19487.69 126
19489.01 128
19490.33 109
19491.65 99
19492.97 117
19494.29 141
19495.61 130
19496.93 121
19498.25 119
19499.57 103
19500.89 131
19502.21 120
19503.53 140
19504.85 112
19506.17 109
19507.49 123
19508.81 111
19510.13 139
19511.45 111
19512.77 102
19514.09 113
19515.42 107
19516.74 111
19518.06 120
19519.38 138
19520.70 110
19522.02 86
19523.34 113
19524.66 131
19525.98 129
19527.30 116
19528.62 132
19529.95 108
19531.27 124
19532.59 123
19533.91 136
19535.23 109
19536.55 127
19537.87 112
19539.20 125
19540.52 136
19541.84 85
19543.16 125
19544.48 121
19545.80 122
19547.13 111
19548.45 133
19549.77 119
19551.09 108
19552.41 137
19553.74 109
19555.06 114
19556.38 105
19557.70 95
19559.02 115
19560.35 107
19561.67 98
19562.99 116
19564.31 130
19565.64 122
19566.96 109
19568.28 115
19569.60 109
19570.93 103
19572.25 126
19573.57 109
19574.89 114
19576.22 126
19577.54 114
19578.86 117
19580.18 122
19581.51 120
19582.83 123
19584.15 102
19585.48 117
19586.80 118
19588.12 121
19589.45 138
19590.77 125
19592.09 124
19593.42 123
19594.74 112
19596.06 110
19597.39 146
19598.71 133
19600.03 112
19601.36 127
19602.68 138
19604.00 111
19605.33 113
19606.65 121
19607.98 132
19609.30 114
19610.62 117
19611.95 111
19613.27 108
19614.60 113
19615.92 110
19617.24 118
19618.57 116
19619.89 119
19621.22 122
19622.54 115
19623.87 105
19625.19 96
19626.51 117
19627.84 130
19629.16 114
19630.49 115
19631.81 136
19633.14 121
19634.46 116
19635.79 115
19637.11 109
19638.44 116
19639.76 117
19641.09 139
19642.41 118
19643.74 106
19645.06 121
19646.39 105
19647.71 123
19649.04 112
19650.36 86
19651.69 123
19653.01 109
19654.34 125
19655.66 118
19656.99 143
19658.32 124
19659.64 123
19660.97 110
19662.29 138
19663.62 136
19664.94 120
19666.27 120
19667.60 146
19668.92 123
19670.25 111
19671.57 119
19672.90 120
19674.23 117
19675.55 111
19676.88 115
19678.20 126
19679.53 119
19680.86 110
19682.18 134
19683.51 113
19684.84 113
19686.16 131
19687.49 140
19688.82 103
19690.14 119
19691.47 128
19692.80 130
19694.12 110
19695.45 107
19696.78 95
19698.10 106
19699.43 105
19700.76 98
19702.08 137
19703.41 122
19704.74 130
19706.07 133
19707.39 132
19708.72 115
19710.05 118
19711.37 124
19712.70 114
19714.03 124
19715.36 143
19716.68 104
19718.01 125
19719.34 117
19720.67 110
19721.99 105
19723.32 113
19724.65 132
19725.98 111
19727.31 153
19728.63 122
19729.96 111
19731.29 113
19732.62 109
19733.95 116
19735.27 112
19736.60 135
19737.93 121
19739.26 131
19740.59 128
19741.92 142
19743.24 136
19744.57 120
19745.90 123
19747.23 123
19748.56 127
19749.89 123
19751.22 129
19752.54 140
19753.87 128
19755.20 134
19756.53 133
19757.86 113
19759.19 140
19760.52 123
19761.85 120
19763.18 109
19764.50 123
19765.83 101
19767.16 122
19768.49 120
19769.82 119
19771.15 119
19772.48 124
19773.81 108
19775.14 112
19776.47 113
19777.80 113
19779.13 100
19780.46 110
19781.79 132
19783.12 123
19784.45 128
19785.78 114
19787.11 151
19788.44 138
19789.77 120
19791.10 125
19792.43 113
19793.76 117
19795.09 124
19796.42 108
19797.75 95
19799.08 139
19800.41 99
19801.74 131
19803.07 114
19804.40 124
19805.73 116
19807.06 127
19808.39 131
19809.72 122
19811.05 123
19812.38 113
19813.71 119
19815.05 134
19816.38 127
19817.71 137
19819.04 120
19820.37 125
19821.70 129
19823.03 112
19824.36 122
19825.69 152
19827.03 132
19828.36 113
19829.69 114
19831.02 126
19832.35 132
19833.68 118
19835.01 102
19836.35 110
19837.68 128
19839.01 136
19840.34 138
19841.67 132
19843.00 90
19844.34 134
19845.67 105
19847.00 109
19848.33 96
19849.66 132
19851.00 142
19852.33 135
19853.66 121
19854.99 113
19856.32 113
19857.66 102
19858.99 115
19860.32 124
19861.65 114
19862.99 100
19864.32 116
19865.65 117
19866.98 135
19868.32 126
19869.65 133
19870.98 134
19872.31 135
19873.65 110
19874.98 114
19876.31 124
19877.65 108
19878.98 147
19880.31 111
19881.65 110
19882.98 132
19884.31 103
19885.64 125
19886.98 119
19888.31 102
19889.64 132
19890.98 156
19892.31 134
19893.64 109
19894.98 129
19896.31 122
19897.65 147
19898.98 106
19900.31 123
19901.65 114
19902.98 110
19904.31 126
19905.65 117
19906.98 114
19908.32 121
19909.65 109
19910.98 105
19912.32 123
19913.65 128
19914.99 129
19916.32 136
19917.66 127
19918.99 125
19920.32 150
19921.66 137
19922.99 101
19924.33 112
19925.66 115
19927.00 131
19928.33 121
19929.67 114
19931.00 135
19932.34 127
19933.67 113
19935.01 140
19936.34 108
19937.68 118
19939.01 143
19940.35 122
19941.68 130
19943.02 124
19944.35 112
19945.69 126
19947.02 118
19948.36 106
19949.69 120
19951.03 119
19952.36 127
19953.70 128
19955.03 103
19956.37 124
19957.71 124
19959.04 144
19960.38 138
19961.71 115
19963.05 128
19964.38 125
19965.72 120
19967.06 117
19968.39 123
19969.73 122
19971.06 118
19972.40 142
19973.74 122
19975.07 111
19976.41 123
19977.75 128
19979.08 138
19980.42 113
19981.75 112
19983.09 104
19984.43 128
19985.76 124
19987.10 144
19988.44 110
19989.77 111
19991.11 109
19992.45 131
19993.78 148
19995.12 109
19996.46 124
19997.80 117
19999.13 133
20000.47 111
20001.81 125
20003.14 141
20004.48 127
20005.82 120
20007.16 146
20008.49 139
20009.83 112
20011.17 122
20012.51 118
20013.84 134
20015.18 129
20016.52 118
20017.86 108
20019.19 111
20020.53 92
20021.87 130
20023.21 118
20024.55 117
20025.88 120
20027.22 134
20028.56 132
20029.90 104
20031.24 99
20032.57 118
20033.91 127
20035.25 116
20036.59 124
20037.93 114
20039.26 118
20040.60 146
20041.94 125
20043.28 128
20044.62 112
20045.96 108
20047.30 147
20048.63 130
20049.97 112
20051.31 105
20052.65 110
20053.99 131
20055.33 123
20056.67 104
20058.01 114
20059.35 126
20060.69 115
20062.02 110
20063.36 119
20064.70 166
20066.04 139
20067.38 106
20068.72 128
20070.06 115
20071.40 135
20072.74 135
20074.08 136
20075.42 123
20076.76 151
20078.10 131
20079.44 131
20080.78 111
20082.12 129
20083.46 102
20084.80 119
20086.14 116
20087.48 112
20088.82 146
20090.16 146
20091.50 134
20092.84 119
20094.18 98
20095.52 136
20096.86 134
20098.20 128
20099.54 116
20100.88 158
20102.22 135
20103.56 137
20104.90 116
20106.24 110
20107.58 131
20108.92 136
20110.26 135
20111.60 154
20112.95 139
20114.29 135
20115.63 102
20116.97 141
20118.31 117
20119.65 122
20120.99 159
20122.33 142
20123.67 120
20125.02 150
20126.36 123
20127.70 124
20129.04 134
20130.38 128
20131.72 126
20133.06 123
20134.41 124
20135.75 105
