# Supplementary material for: MALDI-TOF MS typing enables the classification of brewing yeasts of the genus Saccharomyces to major beer styles
Source: PLoS One. 2017 Aug 9;12(8):e0181694. doi: 10.1371/journal.pone.0181694 (PMC5549903; doi:10.1371/journal.pone.0181694)
Supplement: S3 File — The directory includes 90 raw files and was zipped to “.zip”; the folder has three strains with 30 spectra per strain; S1 Text explains the raw files with an example and Table 1 represents the yeast strains used within the experiment. (ZIP) [file pone.0181694.s006.zip › 7-9/30256-177-OG-Koe-Koe-YPG-18h-E-E_2015-07-14_3_0_D9_1.dat]

2000.53 1637
2000.95 1542
2001.37 1581
2001.79 1363
2002.21 1508
2002.64 1413
2003.06 1575
2003.48 1746
2003.90 1662
2004.32 1521
2004.75 1523
2005.17 1663
2005.59 1727
2006.01 1507
2006.43 1494
2006.86 1597
2007.28 1727
2007.70 1608
2008.12 1597
2008.55 1520
2008.97 1579
2009.39 1630
2009.81 1605
2010.24 1461
2010.66 1422
2011.08 1394
2011.50 1421
2011.93 1415
2012.35 1552
2012.77 1553
2013.20 1425
2013.62 1404
2014.04 1510
2014.46 1323
2014.89 1207
2015.31 1284
2015.73 1390
2016.16 1481
2016.58 1513
2017.00 1447
2017.43 1547
2017.85 1485
2018.27 1387
2018.70 1433
2019.12 1508
2019.54 1608
2019.97 1493
2020.39 1397
2020.82 1561
2021.24 1559
2021.66 1416
2022.09 1476
2022.51 1416
2022.94 1412
2023.36 1414
2023.78 1526
2024.21 1465
2024.63 1548
2025.06 1516
2025.48 1349
2025.90 1381
2026.33 1402
2026.75 1434
2027.18 1318
2027.60 1272
2028.03 1293
2028.45 1360
2028.88 1422
2029.30 1587
2029.72 1446
2030.15 1369
2030.57 1478
2031.00 1596
2031.42 1375
2031.85 1474
2032.27 1457
2032.70 1474
2033.12 1571
2033.55 1671
2033.97 1583
2034.40 1481
2034.82 1359
2035.25 1360
2035.67 1374
2036.10 1300
2036.52 1418
2036.95 1416
2037.38 1396
2037.80 1656
2038.23 1544
2038.65 1599
2039.08 1669
2039.50 1546
2039.93 1651
2040.36 1523
2040.78 1416
2041.21 1585
2041.63 1413
2042.06 1373
2042.48 1462
2042.91 1400
2043.34 1543
2043.76 1435
2044.19 1407
2044.62 1258
2045.04 1356
2045.47 1312
2045.89 1323
2046.32 1400
2046.75 1478
2047.17 1370
2047.60 1269
2048.03 1369
2048.45 1422
2048.88 1244
2049.31 1382
2049.73 1622
2050.16 1540
2050.59 1292
2051.01 1334
2051.44 1384
2051.87 1333
2052.29 1489
2052.72 1465
2053.15 1484
2053.58 1367
2054.00 1401
2054.43 1414
2054.86 1434
2055.28 1412
2055.71 1480
2056.14 1568
2056.57 1556
2056.99 1408
2057.42 1331
2057.85 1316
2058.28 1395
2058.71 1325
2059.13 1442
2059.56 1532
2059.99 1446
2060.42 1455
2060.84 1362
2061.27 1377
2061.70 1400
2062.13 1394
2062.56 1474
2062.98 1434
2063.41 1502
2063.84 1549
2064.27 1637
2064.70 1859
2065.13 1647
2065.55 1614
2065.98 1420
2066.41 1482
2066.84 1696
2067.27 1605
2067.70 1663
2068.13 1749
2068.55 1604
2068.98 1583
2069.41 1533
2069.84 1499
2070.27 1356
2070.70 1365
2071.13 1417
2071.56 1646
2071.99 1556
2072.41 1483
2072.84 1698
2073.27 1542
2073.70 1361
2074.13 1508
2074.56 1502
2074.99 1548
2075.42 1535
2075.85 1454
2076.28 1427
2076.71 1601
2077.14 1643
2077.57 1779
2078.00 1768
2078.43 1843
2078.86 1793
2079.29 1818
2079.72 1745
2080.15 1616
2080.58 1658
2081.01 1701
2081.44 1739
2081.87 1767
2082.30 1775
2082.73 1568
2083.16 1604
2083.59 1484
2084.02 1320
2084.45 1535
2084.88 1690
2085.31 1444
2085.74 1427
2086.17 1488
2086.60 1541
2087.03 1553
2087.46 1601
2087.89 1492
2088.32 1581
2088.75 1377
2089.18 1427
2089.62 1381
2090.05 1422
2090.48 1576
2090.91 1532
2091.34 1493
2091.77 1443
2092.20 1472
2092.63 1330
2093.06 1474
2093.49 1461
2093.93 1440
2094.36 1501
2094.79 1637
2095.22 1633
2095.65 1492
2096.08 1571
2096.52 1564
2096.95 1498
2097.38 1537
2097.81 1547
2098.24 1461
2098.67 1453
2099.11 1518
2099.54 1411
2099.97 1329
2100.40 1414
2100.83 1305
2101.27 1407
2101.70 1355
2102.13 1498
2102.56 1649
2102.99 1548
2103.43 1317
2103.86 1488
2104.29 1539
2104.72 1395
2105.16 1525
2105.59 1466
2106.02 1459
2106.45 1698
2106.89 1517
2107.32 1535
2107.75 1639
2108.19 1612
2108.62 1496
2109.05 1644
2109.48 1510
2109.92 1550
2110.35 1567
2110.78 1503
2111.22 1648
2111.65 1377
2112.08 1399
2112.52 1453
2112.95 1418
2113.38 1419
2113.82 1408
2114.25 1426
2114.68 1425
2115.12 1396
2115.55 1393
2115.98 1418
2116.42 1358
2116.85 1356
2117.28 1380
2117.72 1289
2118.15 1321
2118.59 1332
2119.02 1431
2119.45 1580
2119.89 1531
2120.32 1500
2120.76 1324
2121.19 1435
2121.62 1466
2122.06 1369
2122.49 1358
2122.93 1358
2123.36 1499
2123.80 1559
2124.23 1298
2124.66 1439
2125.10 1331
2125.53 1461
2125.97 1435
2126.40 1462
2126.84 1441
2127.27 1302
2127.71 1322
2128.14 1375
2128.58 1568
2129.01 1524
2129.45 1397
2129.88 1467
2130.32 1624
2130.75 1604
2131.19 1456
2131.62 1505
2132.06 1482
2132.49 1526
2132.93 1553
2133.36 1538
2133.80 1650
2134.23 1809
2134.67 1813
2135.11 1947
2135.54 1857
2135.98 2033
2136.41 1979
2136.85 1862
2137.28 1904
2137.72 1751
2138.16 1697
2138.59 1629
2139.03 1598
2139.46 1756
2139.90 1663
2140.34 1654
2140.77 1600
2141.21 1431
2141.64 1460
2142.08 1393
2142.52 1476
2142.95 1520
2143.39 1444
2143.83 1258
2144.26 1216
2144.70 1498
2145.14 1473
2145.57 1543
2146.01 1542
2146.45 1644
2146.88 1494
2147.32 1575
2147.76 1657
2148.19 1745
2148.63 1556
2149.07 1718
2149.50 1893
2149.94 1697
2150.38 2057
2150.81 2052
2151.25 1780
2151.69 1801
2152.13 1841
2152.56 1846
2153.00 1678
2153.44 1668
2153.88 1785
2154.31 1857
2154.75 1837
2155.19 1608
2155.63 1569
2156.06 1692
2156.50 1641
2156.94 1591
2157.38 1676
2157.82 1539
2158.25 1528
2158.69 1455
2159.13 1577
2159.57 1717
2160.01 1631
2160.44 1514
2160.88 1562
2161.32 1646
2161.76 1558
2162.20 1626
2162.63 1543
2163.07 1557
2163.51 1608
2163.95 1521
2164.39 1579
2164.83 1617
2165.27 1613
2165.70 1559
2166.14 1580
2166.58 1614
2167.02 1532
2167.46 1648
2167.90 1806
2168.34 1542
2168.78 1430
2169.22 1614
2169.65 1699
2170.09 1848
2170.53 1799
2170.97 1710
2171.41 1676
2171.85 1629
2172.29 1676
2172.73 1763
2173.17 1726
2173.61 1725
2174.05 1765
2174.49 1817
2174.93 1751
2175.37 1822
2175.81 1772
2176.25 1734
2176.69 1952
2177.13 2023
2177.57 1897
2178.01 1811
2178.45 1670
2178.89 1767
2179.33 1836
2179.77 1692
2180.21 1561
2180.65 1592
2181.09 1655
2181.53 1748
2181.97 1695
2182.41 1658
2182.85 1622
2183.29 1628
2183.73 1565
2184.17 1503
2184.61 1611
2185.05 1541
2185.49 1483
2185.93 1648
2186.37 1590
2186.81 1588
2187.25 1702
2187.69 1680
2188.14 1652
2188.58 1589
2189.02 1616
2189.46 1887
2189.90 1812
2190.34 1721
2190.78 1747
2191.22 1745
2191.66 1629
2192.11 1752
2192.55 1732
2192.99 1789
2193.43 1669
2193.87 1580
2194.31 1664
2194.76 1786
2195.20 1740
2195.64 1627
2196.08 1688
2196.52 1692
2196.96 1690
2197.41 1630
2197.85 1686
2198.29 1723
2198.73 1758
2199.17 1489
2199.62 1501
2200.06 1627
2200.50 1592
2200.94 1560
2201.38 1473
2201.83 1475
2202.27 1597
2202.71 1620
2203.15 1571
2203.60 1673
2204.04 1494
2204.48 1590
2204.92 1630
2205.37 1723
2205.81 1762
2206.25 1648
2206.70 1620
2207.14 1628
2207.58 1721
2208.02 1682
2208.47 1736
2208.91 1701
2209.35 1734
2209.80 1768
2210.24 1588
2210.68 1655
2211.13 1684
2211.57 1649
2212.01 1766
2212.46 1603
2212.90 1555
2213.34 1710
2213.79 1798
2214.23 1718
2214.67 1706
2215.12 1656
2215.56 1537
2216.00 1577
2216.45 1527
2216.89 1628
2217.34 1577
2217.78 1564
2218.22 1540
2218.67 1567
2219.11 1794
2219.56 1626
2220.00 1624
2220.44 1713
2220.89 1791
2221.33 1747
2221.78 1802
2222.22 1704
2222.67 1500
2223.11 1692
2223.55 1642
2224.00 1660
2224.44 1588
2224.89 1791
2225.33 1785
2225.78 1731
2226.22 1847
2226.67 1746
2227.11 1816
2227.56 1922
2228.00 1908
2228.45 1656
2228.89 1741
2229.34 2031
2229.78 1987
2230.23 1992
2230.67 1984
2231.12 2076
2231.56 2007
2232.01 2124
2232.45 2226
2232.90 2001
2233.35 1927
2233.79 1984
2234.24 1899
2234.68 2062
2235.13 2051
2235.57 1847
2236.02 1905
2236.46 1777
2236.91 1911
2237.36 1818
2237.80 1748
2238.25 1698
2238.69 1746
2239.14 1518
2239.59 1569
2240.03 1431
2240.48 1684
2240.92 1623
2241.37 1431
2241.82 1621
2242.26 1595
2242.71 1545
2243.16 1452
2243.60 1562
2244.05 1512
2244.50 1563
2244.94 1733
2245.39 1484
2245.84 1437
2246.28 1484
2246.73 1631
2247.18 1375
2247.62 1451
2248.07 1524
2248.52 1600
2248.96 1628
2249.41 1637
2249.86 1596
2250.31 1562
2250.75 1579
2251.20 1651
2251.65 1637
2252.10 1428
2252.54 1503
2252.99 1619
2253.44 1626
2253.89 1583
2254.33 1542
2254.78 1450
2255.23 1523
2255.68 1541
2256.12 1594
2256.57 1588
2257.02 1586
2257.47 1423
2257.91 1578
2258.36 1561
2258.81 1487
2259.26 1503
2259.71 1593
2260.16 1748
2260.60 1720
2261.05 1740
2261.50 1792
2261.95 1946
2262.40 1807
2262.84 1807
2263.29 1984
2263.74 2093
2264.19 2027
2264.64 1900
2265.09 1942
2265.54 1972
2265.98 1923
2266.43 2054
2266.88 2068
2267.33 2050
2267.78 2097
2268.23 2027
2268.68 2059
2269.13 2105
2269.58 2069
2270.03 2012
2270.47 2097
2270.92 2167
2271.37 2060
2271.82 1888
2272.27 1953
2272.72 2052
2273.17 1793
2273.62 1769
2274.07 1710
2274.52 1665
2274.97 1616
2275.42 1694
2275.87 1848
2276.32 1805
2276.77 1618
2277.22 1521
2277.67 1631
2278.12 1687
2278.57 1760
2279.02 1658
2279.47 1713
2279.92 1744
2280.37 1743
2280.82 1656
2281.27 1626
2281.72 1867
2282.17 1623
2282.62 1626
2283.07 1686
2283.52 1775
2283.97 1926
2284.42 1773
2284.87 1808
2285.32 1747
2285.77 1707
2286.22 1671
2286.67 1975
2287.13 2073
2287.58 2121
2288.03 2228
2288.48 2375
2288.93 2488
2289.38 2598
2289.83 2824
2290.28 3025
2290.73 3031
2291.18 3326
2291.64 3449
2292.09 3255
2292.54 3076
2292.99 3095
2293.44 3212
2293.89 2927
2294.34 2787
2294.80 2439
2295.25 2515
2295.70 2529
2296.15 2424
2296.60 2242
2297.05 2141
2297.51 1995
2297.96 2020
2298.41 1839
2298.86 1667
2299.31 1726
2299.77 1863
2300.22 1747
2300.67 1745
2301.12 1784
2301.57 1789
2302.03 1891
2302.48 1764
2302.93 1869
2303.38 1565
2303.84 1529
2304.29 1702
2304.74 1677
2305.19 1911
2305.65 1782
2306.10 1623
2306.55 1880
2307.01 1828
2307.46 1818
2307.91 2000
2308.36 1972
2308.82 2137
2309.27 2392
2309.72 2234
2310.18 2044
2310.63 2029
2311.08 2092
2311.54 2115
2311.99 1912
2312.44 1996
2312.90 1977
2313.35 1903
2313.80 1822
2314.26 1749
2314.71 1759
2315.16 1733
2315.62 1719
2316.07 1791
2316.52 1684
2316.98 1621
2317.43 1614
2317.88 1729
2318.34 1932
2318.79 1889
2319.25 1858
2319.70 1862
2320.15 1895
2320.61 1727
2321.06 1831
2321.52 2040
2321.97 2083
2322.43 2049
2322.88 1941
2323.33 1769
2323.79 1890
2324.24 1911
2324.70 1914
2325.15 1755
2325.61 1763
2326.06 1877
2326.52 1738
2326.97 1851
2327.43 1992
2327.88 1916
2328.34 1869
2328.79 1928
2329.25 2070
2329.70 2097
2330.16 2088
2330.61 1952
2331.07 2252
2331.52 2212
2331.98 2064
2332.43 2225
2332.89 2228
2333.34 1943
2333.80 1913
2334.25 1752
2334.71 1768
2335.16 1829
2335.62 1686
2336.08 1646
2336.53 1690
2336.99 1914
2337.44 1849
2337.90 1933
2338.35 1824
2338.81 1877
2339.27 1915
2339.72 1686
2340.18 1798
2340.63 1936
2341.09 1943
2341.55 2036
2342.00 1963
2342.46 2113
2342.91 2099
2343.37 2114
2343.83 2309
2344.28 2020
2344.74 2219
2345.20 2033
2345.65 1976
2346.11 2340
2346.57 2283
2347.02 2149
2347.48 2261
2347.94 2185
2348.39 2142
2348.85 1998
2349.31 2050
2349.76 2026
2350.22 1874
2350.68 1861
2351.14 1903
2351.59 1851
2352.05 2096
2352.51 2029
2352.96 1831
2353.42 1949
2353.88 1806
2354.34 1873
2354.79 1786
2355.25 1638
2355.71 1635
2356.17 1818
2356.62 1681
2357.08 1591
2357.54 1761
2358.00 1651
2358.46 1612
2358.91 1927
2359.37 2031
2359.83 2046
2360.29 1840
2360.74 1769
2361.20 1957
2361.66 1999
2362.12 1769
2362.58 1744
2363.04 1783
2363.49 1807
2363.95 1968
2364.41 1716
2364.87 1794
2365.33 1938
2365.79 2132
2366.24 2113
2366.70 2081
2367.16 1970
2367.62 2025
2368.08 2151
2368.54 2209
2369.00 2027
2369.46 2111
2369.91 1984
2370.37 1935
2370.83 1802
2371.29 1789
2371.75 1734
2372.21 1707
2372.67 1739
2373.13 1822
2373.59 1862
2374.05 1679
2374.51 1816
2374.97 1969
2375.42 1907
2375.88 1773
2376.34 1716
2376.80 1900
2377.26 1876
2377.72 1834
2378.18 1663
2378.64 1663
2379.10 1794
2379.56 1871
2380.02 1745
2380.48 2011
2380.94 2186
2381.40 1880
2381.86 1813
2382.32 1783
2382.78 1711
2383.24 1715
2383.70 1599
2384.16 1602
2384.62 1862
2385.08 1697
2385.54 1610
2386.00 1616
2386.47 1648
2386.93 1786
2387.39 1755
2387.85 1796
2388.31 1847
2388.77 1873
2389.23 1761
2389.69 1814
2390.15 2004
2390.61 1866
2391.07 1855
2391.53 1882
2391.99 1747
2392.46 1853
2392.92 1801
2393.38 1818
2393.84 1808
2394.30 1814
2394.76 1741
2395.22 1623
2395.68 1783
2396.15 1622
2396.61 1665
2397.07 1668
2397.53 1713
2397.99 1788
2398.45 1736
2398.92 1610
2399.38 1703
2399.84 1870
2400.30 1667
2400.76 1648
2401.23 1643
2401.69 1509
2402.15 1600
2402.61 1520
2403.07 1564
2403.54 1670
2404.00 1687
2404.46 1671
2404.92 1711
2405.38 1933
2405.85 1864
2406.31 1654
2406.77 1809
2407.23 1732
2407.70 1691
2408.16 1765
2408.62 1915
2409.08 1780
2409.55 1760
2410.01 1748
2410.47 1783
2410.94 1681
2411.40 1461
2411.86 1692
2412.32 1637
2412.79 1624
2413.25 1623
2413.71 1648
2414.18 1747
2414.64 1915
2415.10 1787
2415.57 1719
2416.03 1861
2416.49 2006
2416.96 2200
2417.42 2323
2417.88 2165
2418.35 2147
2418.81 2315
2419.28 2249
2419.74 2349
2420.20 2162
2420.67 2079
2421.13 2134
2421.59 2180
2422.06 2048
2422.52 1935
2422.99 1838
2423.45 1940
2423.91 1973
2424.38 1863
2424.84 1724
2425.31 1833
2425.77 1798
2426.24 1789
2426.70 1711
2427.16 1777
2427.63 1919
2428.09 1839
2428.56 1743
2429.02 1776
2429.49 1631
2429.95 1667
2430.42 1785
2430.88 1693
2431.35 1738
2431.81 1904
2432.28 1869
2432.74 1785
2433.21 1699
2433.67 1738
2434.14 1799
2434.60 1750
2435.07 2034
2435.53 1967
2436.00 1957
2436.46 1903
2436.93 1938
2437.39 2167
2437.86 2088
2438.32 2047
2438.79 1907
2439.26 2055
2439.72 2204
2440.19 2304
2440.65 2460
2441.12 2388
2441.58 2436
2442.05 2155
2442.52 2128
2442.98 2241
2443.45 2162
2443.91 2078
2444.38 2011
2444.85 1776
2445.31 1814
2445.78 1753
2446.24 1731
2446.71 1702
2447.18 1585
2447.64 1794
2448.11 1927
2448.58 1725
2449.04 1821
2449.51 1934
2449.98 1674
2450.44 1746
2450.91 1863
2451.38 1821
2451.84 1794
2452.31 1667
2452.78 1657
2453.24 1812
2453.71 1813
2454.18 1941
2454.64 1927
2455.11 1910
2455.58 1804
2456.05 1682
2456.51 1794
2456.98 1745
2457.45 1769
2457.92 1730
2458.38 1752
2458.85 1670
2459.32 1706
2459.79 1669
2460.25 1648
2460.72 1728
2461.19 1701
2461.66 1774
2462.12 1786
2462.59 1698
2463.06 1616
2463.53 1631
2464.00 1719
2464.46 1633
2464.93 1724
2465.40 1809
2465.87 1897
2466.34 1907
2466.80 1894
2467.27 1941
2467.74 1945
2468.21 1920
2468.68 1910
2469.15 1878
2469.61 1737
2470.08 1689
2470.55 1821
2471.02 1952
2471.49 1830
2471.96 1796
2472.43 1573
2472.89 1696
2473.36 1787
2473.83 1766
2474.30 1669
2474.77 1759
2475.24 1644
2475.71 1659
2476.18 1713
2476.65 1649
2477.12 1769
2477.59 1956
2478.05 1810
2478.52 2007
2478.99 2083
2479.46 1989
2479.93 1910
2480.40 1926
2480.87 1989
2481.34 1989
2481.81 1987
2482.28 2073
2482.75 1780
2483.22 1788
2483.69 1979
2484.16 1849
2484.63 1582
2485.10 1698
2485.57 1772
2486.04 1849
2486.51 1812
2486.98 1854
2487.45 1896
2487.92 1799
2488.39 1758
2488.86 1932
2489.33 1755
2489.80 1730
2490.27 1836
2490.74 1790
2491.21 1849
2491.68 1916
2492.15 1890
2492.62 1740
2493.10 1715
2493.57 1641
2494.04 1858
2494.51 1907
2494.98 1828
2495.45 1688
2495.92 1748
2496.39 1795
2496.86 1811
2497.33 1637
2497.80 1676
2498.28 1909
2498.75 1665
2499.22 1503
2499.69 1645
2500.16 1701
2500.63 1795
2501.10 1699
2501.58 1795
2502.05 1503
2502.52 1662
2502.99 1662
2503.46 1698
2503.93 1797
2504.41 1653
2504.88 1663
2505.35 1831
2505.82 1765
2506.29 1834
2506.76 1954
2507.24 1923
2507.71 2074
2508.18 2064
2508.65 1967
2509.13 2247
2509.60 2368
2510.07 2371
2510.54 2465
2511.01 2408
2511.49 2355
2511.96 2368
2512.43 2307
2512.90 2178
2513.38 2312
2513.85 2389
2514.32 2272
2514.80 2180
2515.27 2120
2515.74 2027
2516.21 2047
2516.69 2075
2517.16 1964
2517.63 2039
2518.11 1948
2518.58 1838
2519.05 1842
2519.53 1850
2520.00 2045
2520.47 1962
2520.95 1805
2521.42 1772
2521.89 1835
2522.37 1696
2522.84 1663
2523.31 1830
2523.79 1781
2524.26 1690
2524.73 1827
2525.21 1708
2525.68 1715
2526.16 1870
2526.63 1912
2527.10 1750
2527.58 1785
2528.05 1760
2528.52 1833
2529.00 1682
2529.47 1726
2529.95 1648
2530.42 1865
2530.90 1954
2531.37 1822
2531.84 1805
2532.32 1969
2532.79 1893
2533.27 1721
2533.74 1765
2534.22 1802
2534.69 1822
2535.17 1992
2535.64 1938
2536.12 1945
2536.59 1854
2537.07 1853
2537.54 1937
2538.02 1827
2538.49 2090
2538.97 2016
2539.44 2012
2539.92 2042
2540.39 1913
2540.87 1897
2541.34 1959
2541.82 1725
2542.29 1866
2542.77 1936
2543.24 1752
2543.72 1738
2544.19 1948
2544.67 1964
2545.14 2012
2545.62 2005
2546.10 2059
2546.57 2354
2547.05 2361
2547.52 2360
2548.00 2381
2548.47 2309
2548.95 2337
2549.43 2322
2549.90 2309
2550.38 2330
2550.86 2345
2551.33 2313
2551.81 2349
2552.28 2306
2552.76 2395
2553.24 2550
2553.71 2468
2554.19 2378
2554.67 2510
2555.14 2425
2555.62 2404
2556.10 2479
2556.57 2270
2557.05 2137
2557.53 2175
2558.00 2200
2558.48 2090
2558.96 2151
2559.43 1902
2559.91 2025
2560.39 1980
2560.86 1976
2561.34 1919
2561.82 1891
2562.30 1748
2562.77 1676
2563.25 1882
2563.73 1888
2564.21 1833
2564.68 1900
2565.16 1742
2565.64 1725
2566.12 1613
2566.59 1740
2567.07 1769
2567.55 1660
2568.03 1753
2568.50 1801
2568.98 1857
2569.46 2027
2569.94 2125
2570.42 1866
2570.89 1842
2571.37 1799
2571.85 1663
2572.33 1724
2572.81 1821
2573.28 1697
2573.76 1641
2574.24 1702
2574.72 1844
2575.20 1706
2575.68 1698
2576.15 1689
2576.63 1665
2577.11 1720
2577.59 1847
2578.07 1756
2578.55 1661
2579.03 1675
2579.50 1704
2579.98 1644
2580.46 1920
2580.94 1825
2581.42 1715
2581.90 1836
2582.38 1802
2582.86 1753
2583.34 1795
2583.82 1568
2584.30 1680
2584.77 1778
2585.25 1656
2585.73 1517
2586.21 1634
2586.69 1756
2587.17 2030
2587.65 1726
2588.13 1914
2588.61 1894
2589.09 1802
2589.57 1783
2590.05 1781
2590.53 1834
2591.01 1699
2591.49 1837
2591.97 2017
2592.45 1938
2592.93 2029
2593.41 2120
2593.89 1967
2594.37 1926
2594.85 1923
2595.33 2165
2595.81 1854
2596.29 1849
2596.77 1914
2597.25 1972
2597.73 1879
2598.21 1906
2598.69 1842
2599.17 1720
2599.65 1719
2600.14 1744
2600.62 1763
2601.10 1777
2601.58 1625
2602.06 1657
2602.54 1820
2603.02 1828
2603.50 1861
2603.98 1817
2604.46 1948
2604.95 1834
2605.43 1790
2605.91 1880
2606.39 1792
2606.87 1794
2607.35 1860
2607.83 1900
2608.31 1871
2608.80 1788
2609.28 1990
2609.76 2041
2610.24 1908
2610.72 1889
2611.20 1909
2611.69 1894
2612.17 2067
2612.65 1870
2613.13 1738
2613.61 1744
2614.10 1902
2614.58 1708
2615.06 1791
2615.54 2040
2616.02 1893
2616.51 1811
2616.99 1881
2617.47 1805
2617.95 1839
2618.44 1936
2618.92 1983
2619.40 1946
2619.88 2135
2620.37 1969
2620.85 1796
2621.33 1884
2621.81 2036
2622.30 1968
2622.78 1858
2623.26 1854
2623.75 1952
2624.23 1893
2624.71 1771
2625.19 1808
2625.68 1858
2626.16 1788
2626.64 1715
2627.13 1839
2627.61 1809
2628.09 1743
2628.58 1869
2629.06 1992
2629.54 2064
2630.03 1946
2630.51 1983
2630.99 2013
2631.48 2113
2631.96 1954
2632.45 1878
2632.93 1962
2633.41 1938
2633.90 1825
2634.38 2026
2634.86 2124
2635.35 1913
2635.83 1801
2636.32 1847
2636.80 2001
2637.28 1824
2637.77 1891
2638.25 1833
2638.74 1763
2639.22 1831
2639.71 1805
2640.19 1760
2640.68 1967
2641.16 2035
2641.64 1964
2642.13 2051
2642.61 2009
2643.10 1857
2643.58 1906
2644.07 1941
2644.55 1756
2645.04 1783
2645.52 1812
2646.01 1754
2646.49 1993
2646.98 1912
2647.46 1789
2647.95 1820
2648.43 1736
2648.92 1591
2649.40 1830
2649.89 1790
2650.37 1854
2650.86 1862
2651.34 1897
2651.83 1937
2652.32 2049
2652.80 1879
2653.29 1806
2653.77 1859
2654.26 1789
2654.74 1911
2655.23 1911
2655.72 1955
2656.20 1939
2656.69 2040
2657.17 1981
2657.66 1845
2658.15 1840
2658.63 2093
2659.12 1956
2659.60 1828
2660.09 1919
2660.58 1934
2661.06 2023
2661.55 2076
2662.04 1902
2662.52 1867
2663.01 1919
2663.49 1783
2663.98 1899
2664.47 1941
2664.95 1948
2665.44 1922
2665.93 1985
2666.42 2085
2666.90 1831
2667.39 1918
2667.88 1889
2668.36 1892
2668.85 1895
2669.34 1918
2669.82 1927
2670.31 1788
2670.80 1988
2671.29 2048
2671.77 2104
2672.26 2282
2672.75 2383
2673.24 2336
2673.72 2323
2674.21 2584
2674.70 2709
2675.19 2729
2675.67 2767
2676.16 2641
2676.65 2588
2677.14 2595
2677.62 2502
2678.11 2633
2678.60 2686
2679.09 2544
2679.58 2322
2680.06 2408
2680.55 2473
2681.04 2415
2681.53 2587
2682.02 2324
2682.51 2344
2682.99 2353
2683.48 2254
2683.97 2362
2684.46 2293
2684.95 2093
2685.44 2153
2685.92 2253
2686.41 2174
2686.90 2093
2687.39 1990
2687.88 2032
2688.37 1855
2688.86 1848
2689.35 1858
2689.83 1945
2690.32 1793
2690.81 1923
2691.30 1794
2691.79 1968
2692.28 1923
2692.77 1796
2693.26 1778
2693.75 1838
2694.24 1907
2694.73 1982
2695.22 1883
2695.71 2105
2696.20 2039
2696.68 1924
2697.17 1944
2697.66 2060
2698.15 1980
2698.64 2019
2699.13 2155
2699.62 2196
2700.11 2333
2700.60 2245
2701.09 2035
2701.58 2034
2702.07 2118
2702.56 2083
2703.05 2203
2703.54 2213
2704.03 2091
2704.52 1988
2705.01 2113
2705.50 2133
2706.00 2139
2706.49 1913
2706.98 1984
2707.47 2055
2707.96 1836
2708.45 1904
2708.94 1881
2709.43 1793
2709.92 1749
2710.41 1846
2710.90 1828
2711.39 1808
2711.88 1792
2712.37 1819
2712.87 1848
2713.36 1740
2713.85 1816
2714.34 1897
2714.83 1831
2715.32 1930
2715.81 1871
2716.30 1655
2716.80 1756
2717.29 1662
2717.78 1693
2718.27 1795
2718.76 1889
2719.25 1881
2719.75 2000
2720.24 1899
2720.73 1907
2721.22 1921
2721.71 1945
2722.20 1931
2722.70 1948
2723.19 2006
2723.68 1829
2724.17 1937
2724.66 1950
2725.16 1864
2725.65 1941
2726.14 1873
2726.63 1937
2727.13 1841
2727.62 1693
2728.11 1678
2728.60 1856
2729.10 1952
2729.59 2012
2730.08 1784
2730.57 1716
2731.07 1858
2731.56 1864
2732.05 1774
2732.54 1761
2733.04 1699
2733.53 1746
2734.02 1919
2734.52 1924
2735.01 1825
2735.50 1936
2736.00 1979
2736.49 1955
2736.98 2021
2737.47 1908
2737.97 1925
2738.46 1971
2738.95 1918
2739.45 1886
2739.94 2008
2740.44 1969
2740.93 1760
2741.42 1649
2741.92 1831
2742.41 1833
2742.90 1810
2743.40 1759
2743.89 1709
2744.39 1607
2744.88 1615
2745.37 1737
2745.87 1754
2746.36 1592
2746.86 1536
2747.35 1542
2747.84 1662
2748.34 1581
2748.83 1696
2749.33 1796
2749.82 1815
2750.32 1807
2750.81 1624
2751.30 1687
2751.80 1906
2752.29 1761
2752.79 1727
2753.28 1974
2753.78 1816
2754.27 1730
2754.77 1838
2755.26 1833
2755.76 1935
2756.25 2038
2756.75 1996
2757.24 1783
2757.74 1906
2758.23 2083
2758.73 1968
2759.22 1804
2759.72 1922
2760.21 1733
2760.71 1627
2761.20 1948
2761.70 2152
2762.20 1929
2762.69 1839
2763.19 1757
2763.68 1841
2764.18 1775
2764.67 1934
2765.17 1953
2765.67 1969
2766.16 1763
2766.66 1871
2767.15 1948
2767.65 1874
2768.14 1777
2768.64 1835
2769.14 1874
2769.63 1923
2770.13 2068
2770.63 1836
2771.12 1990
2771.62 2060
2772.11 1943
2772.61 1984
2773.11 1967
2773.60 2087
2774.10 2056
2774.60 2178
2775.09 2337
2775.59 2322
2776.09 2234
2776.58 2282
2777.08 2297
2777.58 2360
2778.07 2242
2778.57 2230
2779.07 2205
2779.57 2397
2780.06 2450
2780.56 2181
2781.06 2120
2781.55 1934
2782.05 1847
2782.55 1925
2783.05 1993
2783.54 2123
2784.04 2097
2784.54 1883
2785.04 1824
2785.53 1868
2786.03 2022
2786.53 1987
2787.03 1971
2787.52 1878
2788.02 1757
2788.52 2047
2789.02 2112
2789.52 2037
2790.01 1843
2790.51 1959
2791.01 1899
2791.51 1898
2792.01 1768
2792.50 1807
2793.00 1984
2793.50 1971
2794.00 1933
2794.50 2079
2795.00 2241
2795.50 2344
2795.99 2351
2796.49 2392
2796.99 2432
2797.49 2626
2797.99 2708
2798.49 2709
2798.99 2772
2799.48 2552
2799.98 2547
2800.48 2588
2800.98 2656
2801.48 2443
2801.98 2363
2802.48 2392
2802.98 2154
2803.48 2126
2803.98 2212
2804.48 2427
2804.97 2538
2805.47 2311
2805.97 2364
2806.47 2627
2806.97 2821
2807.47 2821
2807.97 3067
2808.47 3289
2808.97 3010
2809.47 2877
2809.97 3022
2810.47 2930
2810.97 2861
2811.47 2674
2811.97 2508
2812.47 2501
2812.97 2444
2813.47 2173
2813.97 1945
2814.47 2124
2814.97 2011
2815.47 1918
2815.97 1818
2816.47 1792
2816.97 1939
2817.47 2173
2817.97 2171
2818.47 1999
2818.97 1936
2819.47 1992
2819.98 2093
2820.48 2118
2820.98 2066
2821.48 2049
2821.98 2227
2822.48 2073
2822.98 1987
2823.48 2077
2823.98 2047
2824.48 1828
2824.98 1923
2825.49 2099
2825.99 1994
2826.49 2020
2826.99 1950
2827.49 1923
2827.99 1834
2828.49 1951
2828.99 2003
2829.50 2014
2830.00 1838
2830.50 1833
2831.00 1833
2831.50 1996
2832.00 1837
2832.51 1946
2833.01 1983
2833.51 2015
2834.01 1835
2834.51 2050
2835.02 1888
2835.52 1899
2836.02 1971
2836.52 1888
2837.02 2241
2837.53 2267
2838.03 2067
2838.53 2131
2839.03 2090
2839.54 1946
2840.04 2038
2840.54 1992
2841.04 2102
2841.55 2067
2842.05 2038
2842.55 2116
2843.05 1988
2843.56 1942
2844.06 2081
2844.56 1981
2845.07 2084
2845.57 2184
2846.07 2243
2846.57 2152
2847.08 2174
2847.58 2332
2848.08 2360
2848.59 2382
2849.09 2230
2849.59 2173
2850.10 2223
2850.60 2075
2851.10 2060
2851.61 2046
2852.11 1927
2852.61 1947
2853.12 1854
2853.62 1950
2854.12 1762
2854.63 1871
2855.13 2070
2855.64 1972
2856.14 1845
2856.64 1750
2857.15 1752
2857.65 1809
2858.16 1753
2858.66 1904
2859.16 1967
2859.67 1981
2860.17 1768
2860.68 1885
2861.18 1889
2861.69 1845
2862.19 1881
2862.69 1856
2863.20 1944
2863.70 1857
2864.21 1761
2864.71 1722
2865.22 1602
2865.72 1699
2866.23 1789
2866.73 1723
2867.24 1873
2867.74 1871
2868.25 1674
2868.75 1784
2869.26 1899
2869.76 1987
2870.27 1982
2870.77 2026
2871.28 2106
2871.78 2146
2872.29 1938
2872.79 1946
2873.30 2134
2873.80 2203
2874.31 2082
2874.81 2117
2875.32 2131
2875.83 2040
2876.33 2126
2876.84 2073
2877.34 2143
2877.85 2085
2878.35 2082
2878.86 2313
2879.37 2186
2879.87 2146
2880.38 2106
2880.88 2032
2881.39 2199
2881.90 2363
2882.40 2300
2882.91 2476
2883.41 2584
2883.92 2479
2884.43 2588
2884.93 2639
2885.44 2759
2885.95 2688
2886.45 2743
2886.96 2847
2887.47 2765
2887.97 2650
2888.48 2669
2888.99 2867
2889.49 2758
2890.00 2544
2890.51 2297
2891.01 2392
2891.52 2249
2892.03 2120
2892.54 2090
2893.04 2246
2893.55 2370
2894.06 2291
2894.56 2224
2895.07 2162
2895.58 2247
2896.09 2220
2896.59 2504
2897.10 2308
2897.61 2189
2898.12 2016
2898.62 2296
2899.13 2308
2899.64 2325
2900.15 2230
2900.65 2209
2901.16 2349
2901.67 2466
2902.18 2221
2902.69 2341
2903.19 2368
2903.70 2638
2904.21 2370
2904.72 2304
2905.23 2221
2905.73 2358
2906.24 2475
2906.75 2500
2907.26 2330
2907.77 2383
2908.28 2264
2908.79 2198
2909.29 2155
2909.80 2234
2910.31 2152
2910.82 2251
2911.33 2208
2911.84 2025
2912.35 1951
2912.85 2017
2913.36 2055
2913.87 2257
2914.38 2191
2914.89 2052
2915.40 2159
2915.91 2211
2916.42 2187
2916.93 2293
2917.44 2184
2917.95 2124
2918.45 2306
2918.96 2322
2919.47 2104
2919.98 2172
2920.49 2155
2921.00 2334
2921.51 2048
2922.02 2419
2922.53 2494
2923.04 2320
2923.55 2579
2924.06 2610
2924.57 2670
2925.08 2777
2925.59 2912
2926.10 2989
2926.61 2841
2927.12 2633
2927.63 2487
2928.14 2412
2928.65 2478
2929.16 2359
2929.67 2140
2930.18 2137
2930.69 1920
2931.20 2143
2931.71 2123
2932.22 2038
2932.73 2012
2933.25 2056
2933.76 2045
2934.27 2050
2934.78 2205
2935.29 2188
2935.80 2154
2936.31 2121
2936.82 2070
2937.33 1961
2937.84 2092
2938.35 2081
2938.87 1993
2939.38 2380
2939.89 2116
2940.40 2146
2940.91 2205
2941.42 2068
2941.93 2123
2942.44 2049
2942.96 2177
2943.47 2222
2943.98 2383
2944.49 2543
2945.00 2568
2945.51 2545
2946.03 2821
2946.54 2835
2947.05 2682
2947.56 2829
2948.07 2687
2948.59 2719
2949.10 2632
2949.61 2571
2950.12 2451
2950.63 2268
2951.15 2230
2951.66 2226
2952.17 2047
2952.68 2063
2953.19 2078
2953.71 2101
2954.22 1965
2954.73 2046
2955.24 2048
2955.76 2043
2956.27 1980
2956.78 1934
2957.30 1973
2957.81 1849
2958.32 2043
2958.83 2072
2959.35 2050
2959.86 2105
2960.37 2222
2960.89 2097
2961.40 2109
2961.91 2294
2962.43 2157
2962.94 2368
2963.45 2249
2963.96 2445
2964.48 2252
2964.99 2035
2965.51 2166
2966.02 2140
2966.53 2150
2967.05 2083
2967.56 2018
2968.07 2101
2968.59 2090
2969.10 2146
2969.61 2022
2970.13 2072
2970.64 2147
2971.16 2042
2971.67 2055
2972.18 2124
2972.70 2042
2973.21 1967
2973.73 1951
2974.24 1953
2974.75 2010
2975.27 1951
2975.78 2034
2976.30 2184
2976.81 1882
2977.33 1940
2977.84 2083
2978.36 2221
2978.87 2168
2979.38 1981
2979.90 2093
2980.41 2055
2980.93 2148
2981.44 1870
2981.96 2063
2982.47 1914
2982.99 2134
2983.50 2137
2984.02 2226
2984.53 2247
2985.05 2268
2985.56 2252
2986.08 2153
2986.59 2257
2987.11 2318
2987.63 2339
2988.14 2196
2988.66 2484
2989.17 2506
2989.69 2534
2990.20 2440
2990.72 2485
2991.23 2501
2991.75 2409
2992.27 2645
2992.78 2579
2993.30 2653
2993.81 2594
2994.33 2681
2994.84 2543
2995.36 2691
2995.88 2909
2996.39 2789
2996.91 2882
2997.43 2955
2997.94 3067
2998.46 2888
2998.97 2948
2999.49 2811
3000.01 2854
3000.52 2786
3001.04 2736
3001.56 2906
3002.07 2753
3002.59 3020
3003.11 3283
3003.62 3264
3004.14 3327
3004.66 3330
3005.17 3346
3005.69 3799
3006.21 3642
3006.72 3567
3007.24 3524
3007.76 3252
3008.28 3235
3008.79 3004
3009.31 2651
3009.83 2395
3010.34 2368
3010.86 2316
3011.38 2312
3011.90 2170
3012.41 2233
3012.93 2142
3013.45 2259
3013.97 2230
3014.48 2253
3015.00 2281
3015.52 2364
3016.04 2434
3016.56 2304
3017.07 2221
3017.59 2372
3018.11 2197
3018.63 2458
3019.15 2446
3019.66 2477
3020.18 2342
3020.70 2304
3021.22 2260
3021.74 2426
3022.26 2396
3022.77 2309
3023.29 2291
3023.81 2370
3024.33 2268
3024.85 2342
3025.37 2337
3025.88 2236
3026.40 2344
3026.92 2135
3027.44 2119
3027.96 2211
3028.48 2055
3029.00 2268
3029.52 1989
3030.04 2103
3030.55 2223
3031.07 2123
3031.59 2145
3032.11 2299
3032.63 2141
3033.15 2249
3033.67 2275
3034.19 2231
3034.71 2255
3035.23 2230
3035.75 2207
3036.27 2206
3036.79 2318
3037.31 2225
3037.83 2123
3038.35 2055
3038.87 2217
3039.39 2272
3039.91 2199
3040.42 2286
3040.94 2185
3041.46 2167
3041.98 2017
3042.50 2184
3043.03 2173
3043.55 2156
3044.07 2103
3044.59 2065
3045.11 2139
3045.63 2147
3046.15 2287
3046.67 2039
3047.19 2044
3047.71 2187
3048.23 2097
3048.75 2164
3049.27 2064
3049.79 2155
3050.31 2051
3050.83 2083
3051.35 2054
3051.87 1978
3052.39 2045
3052.92 1792
3053.44 1982
3053.96 1957
3054.48 1958
3055.00 1936
3055.52 1859
3056.04 1950
3056.56 1904
3057.09 1931
3057.61 2063
3058.13 1994
3058.65 1892
3059.17 1935
3059.69 2020
3060.21 1942
3060.74 1929
3061.26 1975
3061.78 2143
3062.30 2298
3062.82 2121
3063.34 1946
3063.87 1927
3064.39 2086
3064.91 2129
3065.43 2063
3065.95 2095
3066.48 2070
3067.00 2146
3067.52 2197
3068.04 2229
3068.57 2222
3069.09 2271
3069.61 2214
3070.13 2118
3070.66 2087
3071.18 2111
3071.70 2200
3072.22 2166
3072.75 2337
3073.27 2318
3073.79 2179
3074.31 2228
3074.84 2364
3075.36 2238
3075.88 2292
3076.41 2440
3076.93 2539
3077.45 2691
3077.97 2651
3078.50 2630
3079.02 2658
3079.54 2850
3080.07 2811
3080.59 3028
3081.11 2896
3081.64 2935
3082.16 2843
3082.68 3000
3083.21 3112
3083.73 2885
3084.26 2791
3084.78 2657
3085.30 2663
3085.83 2600
3086.35 2578
3086.87 2476
3087.40 2477
3087.92 2597
3088.45 2674
3088.97 2423
3089.49 2422
3090.02 2496
3090.54 2622
3091.07 2442
3091.59 2402
3092.11 2313
3092.64 2441
3093.16 2637
3093.69 2602
3094.21 2727
3094.74 2571
3095.26 2588
3095.79 2755
3096.31 2894
3096.84 2880
3097.36 2945
3097.89 2931
3098.41 2994
3098.93 3083
3099.46 2998
3099.98 3628
3100.51 3540
3101.03 3952
3101.56 4518
3102.09 4771
3102.61 5084
3103.14 5493
3103.66 5588
3104.19 5427
3104.71 5156
3105.24 5604
3105.76 5224
3106.29 4839
3106.81 4064
3107.34 3687
3107.86 3427
3108.39 3159
3108.92 3002
3109.44 2690
3109.97 2785
3110.49 2745
3111.02 2831
3111.55 2796
3112.07 2466
3112.60 2444
3113.12 2308
3113.65 2386
3114.18 2446
3114.70 2232
3115.23 2028
3115.75 2008
3116.28 2107
3116.81 2090
3117.33 2123
3117.86 2173
3118.39 2163
3118.91 2179
3119.44 2263
3119.97 2255
3120.49 2190
3121.02 2252
3121.55 2105
3122.07 2155
3122.60 2195
3123.13 2171
3123.65 2302
3124.18 2276
3124.71 2263
3125.24 2137
3125.76 2049
3126.29 2124
3126.82 2157
3127.34 2197
3127.87 2044
3128.40 2044
3128.93 2168
3129.45 2254
3129.98 2253
3130.51 2216
3131.04 2089
3131.56 2012
3132.09 2183
3132.62 2165
3133.15 2004
3133.68 1955
3134.20 2186
3134.73 2118
3135.26 1912
3135.79 1933
3136.32 2040
3136.84 2095
3137.37 2202
3137.90 2159
3138.43 1946
3138.96 2034
3139.48 2242
3140.01 1959
3140.54 1939
3141.07 2002
3141.60 2131
3142.13 2151
3142.66 2047
3143.18 2151
3143.71 2095
3144.24 1980
3144.77 2144
3145.30 2175
3145.83 2228
3146.36 2290
3146.89 2420
3147.41 2272
3147.94 2320
3148.47 2435
3149.00 2504
3149.53 2471
3150.06 2575
3150.59 2487
3151.12 2471
3151.65 2464
3152.18 2320
3152.71 2260
3153.24 2369
3153.77 2161
3154.30 2254
3154.82 2236
3155.35 2342
3155.88 2344
3156.41 2275
3156.94 2214
3157.47 2181
3158.00 2200
3158.53 2377
3159.06 2425
3159.59 2264
3160.12 2130
3160.65 2343
3161.18 2340
3161.71 2179
3162.24 1963
3162.77 1958
3163.30 2042
3163.83 2112
3164.37 1908
3164.90 1832
3165.43 2076
3165.96 1967
3166.49 1981
3167.02 2095
3167.55 2049
3168.08 2112
3168.61 2177
3169.14 2016
3169.67 1968
3170.20 2231
3170.73 2022
3171.26 2022
3171.80 2053
3172.33 2101
3172.86 2108
3173.39 2032
3173.92 1990
3174.45 2114
3174.98 2276
3175.51 2352
3176.05 2275
3176.58 2206
3177.11 2292
3177.64 2311
3178.17 2018
3178.70 2007
3179.23 2185
3179.77 2157
3180.30 2358
3180.83 2217
3181.36 2097
3181.89 1927
3182.43 2076
3182.96 1934
3183.49 1876
3184.02 1841
3184.55 1992
3185.09 1888
3185.62 1966
3186.15 2213
3186.68 1905
3187.21 1886
3187.75 1894
3188.28 2255
3188.81 2123
3189.34 2046
3189.88 2043
3190.41 2017
3190.94 2120
3191.47 2005
3192.01 2056
3192.54 2177
3193.07 2205
3193.61 2128
3194.14 2098
3194.67 1962
3195.20 2040
3195.74 2198
3196.27 2202
3196.80 2289
3197.34 2247
3197.87 2129
3198.40 2138
3198.94 2327
3199.47 2334
3200.00 2230
3200.54 2115
3201.07 2292
3201.60 2376
3202.14 2490
3202.67 2428
3203.21 2314
3203.74 2307
3204.27 2282
3204.81 2321
3205.34 2238
3205.87 2240
3206.41 2382
3206.94 2404
3207.48 2422
3208.01 2399
3208.54 2426
3209.08 2473
3209.61 2791
3210.15 2806
3210.68 2906
3211.22 2784
3211.75 2837
3212.28 2997
3212.82 2989
3213.35 2974
3213.89 2858
3214.42 2797
3214.96 2658
3215.49 2698
3216.03 2563
3216.56 2342
3217.10 2231
3217.63 2224
3218.17 2232
3218.70 2173
3219.24 2360
3219.77 2225
3220.31 2288
3220.84 2190
3221.38 2292
3221.91 2443
3222.45 2521
3222.98 2600
3223.52 2574
3224.05 2605
3224.59 2604
3225.12 2718
3225.66 2809
3226.19 2758
3226.73 2722
3227.27 2521
3227.80 2427
3228.34 2504
3228.87 2453
3229.41 2281
3229.94 2274
3230.48 2146
3231.02 2264
3231.55 2124
3232.09 2001
3232.62 2320
3233.16 2207
3233.70 2179
3234.23 2265
3234.77 2218
3235.31 2262
3235.84 2331
3236.38 2257
3236.91 2336
3237.45 2435
3237.99 2398
3238.52 2475
3239.06 2569
3239.60 2729
3240.13 2681
3240.67 2423
3241.21 2556
3241.75 2520
3242.28 2435
3242.82 2333
3243.36 2480
3243.89 2384
3244.43 2471
3244.97 2309
3245.50 2346
3246.04 2356
3246.58 2350
3247.12 2428
3247.65 2378
3248.19 2336
3248.73 2443
3249.27 2466
3249.80 2404
3250.34 2347
3250.88 2435
3251.42 2545
3251.95 2589
3252.49 2503
3253.03 2482
3253.57 2492
3254.11 2505
3254.64 2598
3255.18 2487
3255.72 2638
3256.26 2672
3256.80 2670
3257.33 2758
3257.87 2645
3258.41 2889
3258.95 2843
3259.49 2849
3260.02 3187
3260.56 3113
3261.10 3261
3261.64 3243
3262.18 3597
3262.72 3575
3263.26 3630
3263.79 4165
3264.33 4080
3264.87 4101
3265.41 4027
3265.95 4104
3266.49 4324
3267.03 4091
3267.57 4172
3268.11 4361
3268.64 4077
3269.18 3978
3269.72 3767
3270.26 3354
3270.80 3099
3271.34 3069
3271.88 2924
3272.42 2840
3272.96 2744
3273.50 2704
3274.04 2560
3274.58 2590
3275.12 2624
3275.66 2642
3276.20 2786
3276.74 2813
3277.28 2768
3277.82 2750
3278.36 2702
3278.90 2736
3279.44 2876
3279.98 2821
3280.52 2771
3281.06 2917
3281.60 2766
3282.14 2747
3282.68 2787
3283.22 2969
3283.76 2854
3284.30 2736
3284.84 2711
3285.38 2730
3285.92 2892
3286.46 2939
3287.00 2814
3287.54 2854
3288.08 2845
3288.62 2934
3289.16 2804
3289.70 2818
3290.24 2987
3290.79 2992
3291.33 2927
3291.87 3099
3292.41 3134
3292.95 3432
3293.49 3386
3294.03 3337
3294.57 3817
3295.11 3930
3295.66 4118
3296.20 4119
3296.74 3911
3297.28 3683
3297.82 3645
3298.36 3689
3298.90 3565
3299.45 3411
3299.99 3279
3300.53 2915
3301.07 2890
3301.61 2849
3302.16 2890
3302.70 2585
3303.24 2729
3303.78 2837
3304.32 2727
3304.87 2593
3305.41 2697
3305.95 2777
3306.49 2446
3307.03 2392
3307.58 2392
3308.12 2320
3308.66 2529
3309.20 2400
3309.75 2543
3310.29 2676
3310.83 2743
3311.37 2625
3311.92 2647
3312.46 2625
3313.00 2525
3313.54 2743
3314.09 2540
3314.63 2819
3315.17 2993
3315.72 2974
3316.26 2906
3316.80 2768
3317.35 2882
3317.89 3124
3318.43 3160
3318.97 3223
3319.52 3130
3320.06 2982
3320.60 3490
3321.15 3353
3321.69 3233
3322.23 3210
3322.78 3389
3323.32 3377
3323.87 3255
3324.41 3198
3324.95 3231
3325.50 2981
3326.04 2895
3326.58 2951
3327.13 2930
3327.67 2717
3328.22 2730
3328.76 2633
3329.30 2579
3329.85 2833
3330.39 3041
3330.94 3164
3331.48 3604
3332.03 4057
3332.57 4909
3333.11 5153
3333.66 5989
3334.20 6963
3334.75 7570
3335.29 8270
3335.84 8875
3336.38 9203
3336.93 9030
3337.47 8949
3338.02 8630
3338.56 7972
3339.11 6855
3339.65 6339
3340.20 5604
3340.74 4708
3341.29 4359
3341.83 3673
3342.38 3447
3342.92 3290
3343.47 2910
3344.01 2721
3344.56 2717
3345.10 2671
3345.65 2548
3346.19 2579
3346.74 2439
3347.28 2417
3347.83 2651
3348.38 2606
3348.92 2652
3349.47 2659
3350.01 2531
3350.56 2632
3351.10 2558
3351.65 2332
3352.20 2566
3352.74 2511
3353.29 2547
3353.83 2518
3354.38 2487
3354.93 2326
3355.47 2512
3356.02 2277
3356.56 2393
3357.11 2470
3357.66 2400
3358.20 2328
3358.75 2357
3359.30 2351
3359.84 2244
3360.39 2120
3360.94 2170
3361.48 2341
3362.03 2244
3362.58 2263
3363.12 2228
3363.67 2235
3364.22 2325
3364.76 2350
3365.31 2469
3365.86 2399
3366.41 2323
3366.95 2345
3367.50 2358
3368.05 2222
3368.59 2186
3369.14 2262
3369.69 2356
3370.24 2375
3370.78 2327
3371.33 2429
3371.88 2398
3372.43 2512
3372.97 2531
3373.52 2561
3374.07 2540
3374.62 2495
3375.17 2441
3375.71 2587
3376.26 2540
3376.81 2470
3377.36 2365
3377.91 2280
3378.45 2300
3379.00 2308
3379.55 2156
3380.10 1978
3380.65 2008
3381.19 1949
3381.74 1893
3382.29 2006
3382.84 1992
3383.39 1865
3383.94 1832
3384.49 1872
3385.03 1851
3385.58 1852
3386.13 1908
3386.68 1784
3387.23 2044
3387.78 1992
3388.33 2065
3388.88 2129
3389.42 2071
3389.97 1919
3390.52 1861
3391.07 1919
3391.62 1986
3392.17 2038
3392.72 2058
3393.27 2054
3393.82 2057
3394.37 1876
3394.92 1908
3395.47 2038
3396.02 2024
3396.57 2058
3397.11 2017
3397.66 1931
3398.21 1921
3398.76 1850
3399.31 2088
3399.86 1826
3400.41 1912
3400.96 2082
3401.51 2051
3402.06 1861
3402.61 1816
3403.16 2009
3403.71 1824
3404.26 1910
3404.81 2042
3405.36 2037
3405.91 1842
3406.46 1880
3407.02 1960
3407.57 2056
3408.12 2042
3408.67 2001
3409.22 1985
3409.77 1875
3410.32 1937
3410.87 2074
3411.42 2037
3411.97 2092
3412.52 1978
3413.07 1988
3413.62 2126
3414.17 2036
3414.73 2111
3415.28 2063
3415.83 2070
3416.38 2005
3416.93 1900
3417.48 1910
3418.03 1915
3418.58 2020
3419.14 1996
3419.69 1984
3420.24 2025
3420.79 2051
3421.34 2109
3421.89 2145
3422.44 1946
3423.00 1960
3423.55 2098
3424.10 2099
3424.65 2150
3425.20 1991
3425.76 2189
3426.31 2160
3426.86 2188
3427.41 2139
3427.96 1936
3428.52 2108
3429.07 2009
3429.62 2090
3430.17 2044
3430.72 2067
3431.28 2041
3431.83 1963
3432.38 1927
3432.93 2006
3433.49 1742
3434.04 1841
3434.59 1950
3435.14 2129
3435.70 2051
3436.25 1837
3436.80 1993
3437.36 1982
3437.91 1979
3438.46 2052
3439.01 2259
3439.57 2267
3440.12 2328
3440.67 2180
3441.23 2270
3441.78 2258
3442.33 2311
3442.89 2154
3443.44 2196
3443.99 1982
3444.55 1841
3445.10 1872
3445.65 1911
3446.21 1846
3446.76 1974
3447.31 1969
3447.87 1920
3448.42 2014
3448.98 2006
3449.53 1904
3450.08 1891
3450.64 1835
3451.19 1876
3451.75 1913
3452.30 1985
3452.85 1961
3453.41 1798
3453.96 1806
3454.52 1853
3455.07 1803
3455.62 1888
3456.18 1732
3456.73 1735
3457.29 1900
3457.84 1768
3458.40 1896
3458.95 1826
3459.51 1979
3460.06 1989
3460.62 2012
3461.17 2096
3461.72 1969
3462.28 2083
3462.83 2184
3463.39 2056
3463.94 1979
3464.50 2062
3465.05 2053
3465.61 1939
3466.17 2047
3466.72 1979
3467.28 1951
3467.83 2034
3468.39 2332
3468.94 2388
3469.50 2284
3470.05 2215
3470.61 2162
3471.16 2279
3471.72 2290
3472.27 2285
3472.83 2372
3473.39 2386
3473.94 2228
3474.50 2316
3475.05 2363
3475.61 2452
3476.17 2427
3476.72 2481
3477.28 2514
3477.83 2442
3478.39 2656
3478.95 2389
3479.50 2484
3480.06 2607
3480.61 2563
3481.17 2449
3481.73 2653
3482.28 2571
3482.84 2609
3483.40 2462
3483.95 2435
3484.51 2593
3485.07 2579
3485.62 2445
3486.18 2419
3486.74 2473
3487.29 2660
3487.85 2743
3488.41 2916
3488.97 3071
3489.52 3208
3490.08 3316
3490.64 3695
3491.19 3679
3491.75 3971
3492.31 4429
3492.87 4266
3493.42 4142
3493.98 4108
3494.54 4450
3495.09 4290
3495.65 4121
3496.21 3859
3496.77 3997
3497.33 3879
3497.88 4123
3498.44 4259
3499.00 4415
3499.56 4859
3500.11 4881
3500.67 5015
3501.23 5352
3501.79 5091
3502.35 5331
3502.90 5052
3503.46 5110
3504.02 5372
3504.58 5201
3505.14 5219
3505.70 5273
3506.25 5165
3506.81 5011
3507.37 5123
3507.93 4616
3508.49 4553
3509.05 4269
3509.61 3712
3510.16 3672
3510.72 3469
3511.28 3094
3511.84 3150
3512.40 3016
3512.96 2851
3513.52 2678
3514.08 2464
3514.63 2399
3515.19 2394
3515.75 2201
3516.31 2405
3516.87 2385
3517.43 2378
3517.99 2495
3518.55 2519
3519.11 2501
3519.67 2501
3520.23 2467
3520.79 2557
3521.35 2752
3521.91 2941
3522.47 2928
3523.03 2897
3523.59 2867
3524.15 2976
3524.71 2908
3525.26 2817
3525.82 2767
3526.38 2657
3526.94 2632
3527.50 2659
3528.07 2467
3528.63 2362
3529.19 2216
3529.75 2513
3530.31 2463
3530.87 2390
3531.43 2301
3531.99 2168
3532.55 2218
3533.11 2340
3533.67 2336
3534.23 2451
3534.79 2552
3535.35 2308
3535.91 2268
3536.47 2243
3537.03 2313
3537.59 2545
3538.15 2513
3538.72 2531
3539.28 2554
3539.84 2531
3540.40 2486
3540.96 2400
3541.52 2339
3542.08 2388
3542.64 2536
3543.20 2561
3543.77 2388
3544.33 2293
3544.89 2272
3545.45 2301
3546.01 2195
3546.57 2236
3547.14 2296
3547.70 2434
3548.26 2199
3548.82 2173
3549.38 2179
3549.94 2028
3550.51 2047
3551.07 1908
3551.63 1971
3552.19 1958
3552.75 1931
3553.32 1915
3553.88 1892
3554.44 1979
3555.00 1886
3555.56 2048
3556.13 1973
3556.69 1982
3557.25 2225
3557.81 2320
3558.38 2058
3558.94 1958
3559.50 2037
3560.06 2096
3560.63 2116
3561.19 2055
3561.75 2069
3562.32 2063
3562.88 1999
3563.44 1952
3564.00 1965
3564.57 2077
3565.13 2192
3565.69 2114
3566.26 2075
3566.82 1885
3567.38 2036
3567.95 1990
3568.51 2068
3569.07 2034
3569.64 1831
3570.20 1728
3570.76 1841
3571.33 1811
3571.89 1692
3572.45 1914
3573.02 2089
3573.58 1927
3574.15 1829
3574.71 1971
3575.27 2060
3575.84 2129
3576.40 1959
3576.96 2077
3577.53 2108
3578.09 1926
3578.66 1859
3579.22 2053
3579.79 1991
3580.35 2008
3580.91 2093
3581.48 1966
3582.04 1899
3582.61 1840
3583.17 1865
3583.74 1862
3584.30 1809
3584.87 1856
3585.43 1875
3585.99 1882
3586.56 1752
3587.12 1668
3587.69 1817
3588.25 1972
3588.82 1841
3589.38 1884
3589.95 1988
3590.51 1817
3591.08 1938
3591.64 1853
3592.21 1830
3592.77 1961
3593.34 1993
3593.91 2054
3594.47 2054
3595.04 1999
3595.60 1974
3596.17 2103
3596.73 2225
3597.30 2120
3597.86 2162
3598.43 2094
3599.00 2074
3599.56 2125
3600.13 2190
3600.69 2213
3601.26 2326
3601.82 2204
3602.39 2161
3602.96 2065
3603.52 1996
3604.09 1985
3604.65 1849
3605.22 1944
3605.79 1831
3606.35 2022
3606.92 2055
3607.49 1937
3608.05 1746
3608.62 1770
3609.19 1783
3609.75 1812
3610.32 1821
3610.89 1749
3611.45 1868
3612.02 1796
3612.59 1913
3613.15 2009
3613.72 2231
3614.29 2228
3614.85 2395
3615.42 2574
3615.99 2792
3616.55 2982
3617.12 3208
3617.69 3493
3618.26 3493
3618.82 3699
3619.39 3771
3619.96 3510
3620.53 3544
3621.09 3534
3621.66 3396
3622.23 3229
3622.80 2901
3623.36 2771
3623.93 2504
3624.50 2448
3625.07 2271
3625.63 2184
3626.20 2072
3626.77 2116
3627.34 2020
3627.91 2135
3628.47 1918
3629.04 1847
3629.61 1844
3630.18 1904
3630.75 1962
3631.31 2023
3631.88 1977
3632.45 1848
3633.02 1917
3633.59 2018
3634.16 1820
3634.73 2007
3635.29 1985
3635.86 1946
3636.43 1828
3637.00 1953
3637.57 1980
3638.14 2012
3638.71 2082
3639.28 2294
3639.84 2192
3640.41 2191
3640.98 2444
3641.55 2668
3642.12 2664
3642.69 2576
3643.26 2816
3643.83 2686
3644.40 2524
3644.97 2523
3645.54 2382
3646.11 2377
3646.67 2408
3647.24 2515
3647.81 2332
3648.38 2446
3648.95 2445
3649.52 2538
3650.09 2264
3650.66 2266
3651.23 2383
3651.80 2419
3652.37 2451
3652.94 2406
3653.51 2366
3654.08 2240
3654.65 2319
3655.22 2552
3655.79 2225
3656.36 2413
3656.93 2583
3657.50 2717
3658.07 2420
3658.64 2832
3659.21 2513
3659.78 2640
3660.35 2507
3660.93 2376
3661.50 2359
3662.07 2519
3662.64 2572
3663.21 2402
3663.78 2364
3664.35 2297
3664.92 2137
3665.49 2120
3666.06 2163
3666.63 2185
3667.20 2254
3667.78 2099
3668.35 2002
3668.92 2156
3669.49 2021
3670.06 2014
3670.63 2001
3671.20 2016
3671.77 2113
3672.35 2229
3672.92 2274
3673.49 2256
3674.06 2198
3674.63 2251
3675.20 2312
3675.78 2359
3676.35 2316
3676.92 2306
3677.49 2315
3678.06 2251
3678.64 2217
3679.21 2233
3679.78 1942
3680.35 1934
3680.92 1969
3681.50 2005
3682.07 2009
3682.64 2122
3683.21 2026
3683.79 2060
3684.36 2052
3684.93 2142
3685.50 2207
3686.07 2385
3686.65 2384
3687.22 2464
3687.79 2644
3688.37 2840
3688.94 2928
3689.51 3001
3690.08 2958
3690.66 2983
3691.23 2436
3691.80 2849
3692.38 2766
3692.95 2688
3693.52 2490
3694.10 2545
3694.67 2502
3695.24 2260
3695.81 2135
3696.39 2217
3696.96 2171
3697.54 2145
3698.11 2263
3698.68 2292
3699.26 2044
3699.83 1997
3700.40 2143
3700.98 2112
3701.55 2137
3702.12 2059
3702.70 2135
3703.27 2167
3703.85 2141
3704.42 2001
3704.99 2112
3705.57 2171
3706.14 2121
3706.72 2088
3707.29 2067
3707.86 2235
3708.44 2202
3709.01 2338
3709.59 2388
3710.16 2361
3710.74 2246
3711.31 2116
3711.89 2046
3712.46 2159
3713.03 2190
3713.61 2017
3714.18 2120
3714.76 2165
3715.33 2145
3715.91 2031
3716.48 1934
3717.06 1958
3717.63 2015
3718.21 2074
3718.78 1910
3719.36 1866
3719.93 1929
3720.51 2076
3721.08 2053
3721.66 1801
3722.23 1807
3722.81 1810
3723.39 1978
3723.96 1809
3724.54 1872
3725.11 1767
3725.69 1845
3726.26 1801
3726.84 1930
3727.41 1880
3727.99 1911
3728.57 1969
3729.14 2026
3729.72 2263
3730.29 2266
3730.87 2145
3731.45 2363
3732.02 2280
3732.60 2330
3733.17 2470
3733.75 2509
3734.33 2589
3734.90 2356
3735.48 2273
3736.06 2417
3736.63 2291
3737.21 2283
3737.79 2285
3738.36 2217
3738.94 2058
3739.52 1963
3740.09 2131
3740.67 2076
3741.25 1975
3741.82 1992
3742.40 1994
3742.98 1998
3743.55 1877
3744.13 2032
3744.71 1858
3745.28 1939
3745.86 2019
3746.44 2000
3747.02 2032
3747.59 1919
3748.17 2008
3748.75 2062
3749.33 1865
3749.90 1816
3750.48 1970
3751.06 1809
3751.64 1845
3752.21 1857
3752.79 1968
3753.37 1931
3753.95 1759
3754.52 1865
3755.10 1840
3755.68 1931
3756.26 1816
3756.84 1843
3757.41 1849
3757.99 1846
3758.57 1835
3759.15 1815
3759.73 1875
3760.31 1877
3760.88 1896
3761.46 1836
3762.04 1928
3762.62 2023
3763.20 1906
3763.78 1905
3764.35 1781
3764.93 1905
3765.51 1959
3766.09 2002
3766.67 1949
3767.25 2019
3767.83 1858
3768.41 1914
3768.99 1893
3769.56 1760
3770.14 1961
3770.72 1869
3771.30 1970
3771.88 1970
3772.46 1839
3773.04 1900
3773.62 1898
3774.20 1758
3774.78 1803
3775.36 1857
3775.94 1796
3776.52 1973
3777.10 1863
3777.67 1747
3778.25 1768
3778.83 1782
3779.41 1749
3779.99 1821
3780.57 1650
3781.15 1928
3781.73 1846
3782.31 1969
3782.89 1854
3783.47 1806
3784.05 1809
3784.63 1819
3785.21 1776
3785.79 1780
3786.37 1849
3786.95 1815
3787.54 1802
3788.12 1689
3788.70 1832
3789.28 1870
3789.86 1939
3790.44 1872
3791.02 1943
3791.60 1954
3792.18 1779
3792.76 1701
3793.34 1826
3793.92 1625
3794.50 1818
3795.08 1837
3795.66 1815
3796.25 1782
3796.83 1782
3797.41 1541
3797.99 1906
3798.57 1957
3799.15 1579
3799.73 1693
3800.31 1921
3800.90 1940
3801.48 1988
3802.06 1882
3802.64 1900
3803.22 1916
3803.80 1886
3804.39 2116
3804.97 2079
3805.55 2013
3806.13 1976
3806.71 2088
3807.29 2169
3807.88 2169
3808.46 2104
3809.04 2363
3809.62 2369
3810.20 2277
3810.79 2343
3811.37 2159
3811.95 2352
3812.53 2237
3813.12 2187
3813.70 2223
3814.28 2053
3814.86 2051
3815.45 2249
3816.03 2146
3816.61 1960
3817.19 2004
3817.78 1960
3818.36 1874
3818.94 2010
3819.52 1861
3820.11 2017
3820.69 2018
3821.27 1928
3821.86 1775
3822.44 1717
3823.02 1822
3823.61 1836
3824.19 1807
3824.77 1775
3825.36 1789
3825.94 1765
3826.52 1753
3827.11 1765
3827.69 1832
3828.27 1747
3828.86 1836
3829.44 1780
3830.02 1824
3830.61 1871
3831.19 1811
3831.77 1795
3832.36 1830
3832.94 1913
3833.53 1854
3834.11 1944
3834.69 1941
3835.28 1812
3835.86 1721
3836.45 1837
3837.03 1710
3837.61 1739
3838.20 1835
3838.78 1943
3839.37 1776
3839.95 1669
3840.54 1729
3841.12 1770
3841.70 1635
3842.29 1668
3842.87 1746
3843.46 1859
3844.04 1828
3844.63 1645
3845.21 1542
3845.80 1644
3846.38 1829
3846.97 1697
3847.55 1771
3848.14 1905
3848.72 1898
3849.31 1841
3849.89 1783
3850.48 1801
3851.06 1912
3851.65 1836
3852.23 1887
3852.82 1747
3853.40 1725
3853.99 1781
3854.58 1792
3855.16 1717
3855.75 1845
3856.33 1802
3856.92 1900
3857.50 2002
3858.09 2088
3858.68 2183
3859.26 2355
3859.85 2402
3860.43 2420
3861.02 2584
3861.60 2769
3862.19 2761
3862.78 2723
3863.36 2713
3863.95 2648
3864.54 2655
3865.12 2715
3865.71 2551
3866.29 2500
3866.88 2326
3867.47 2407
3868.05 2239
3868.64 2137
3869.23 1979
3869.81 1804
3870.40 1817
3870.99 1919
3871.57 1976
3872.16 1863
3872.75 1885
3873.33 1823
3873.92 1829
3874.51 1768
3875.10 1744
3875.68 1910
3876.27 1925
3876.86 2000
3877.44 1914
3878.03 1950
3878.62 1826
3879.21 1772
3879.79 1785
3880.38 1719
3880.97 1755
3881.56 1745
3882.14 1667
3882.73 1732
3883.32 1800
3883.91 1780
3884.49 1797
3885.08 1803
3885.67 1798
3886.26 1821
3886.85 1904
3887.43 1964
3888.02 2073
3888.61 1910
3889.20 1919
3889.79 1975
3890.38 2146
3890.96 2217
3891.55 2130
3892.14 2202
3892.73 2192
3893.32 2106
3893.91 2157
3894.49 2094
3895.08 2143
3895.67 2123
3896.26 2056
3896.85 1937
3897.44 1999
3898.03 1966
3898.61 1963
3899.20 2235
3899.79 2309
3900.38 2247
3900.97 2097
3901.56 1989
3902.15 1934
3902.74 1829
3903.33 1847
3903.92 1894
3904.51 1902
3905.09 1804
3905.68 1814
3906.27 1908
3906.86 1869
3907.45 1766
3908.04 1801
3908.63 1802
3909.22 1766
3909.81 1717
3910.40 1717
3910.99 1799
3911.58 1744
3912.17 1718
3912.76 1627
3913.35 1596
3913.94 1614
3914.53 1575
3915.12 1548
3915.71 1451
3916.30 1541
3916.89 1603
3917.48 1670
3918.07 1832
3918.66 1710
3919.25 1877
3919.84 1788
3920.43 1618
3921.02 1580
3921.61 1734
3922.20 1704
3922.80 1709
3923.39 1542
3923.98 1673
3924.57 1525
3925.16 1685
3925.75 1551
3926.34 1758
3926.93 1697
3927.52 1602
3928.11 1706
3928.70 1608
3929.30 1642
3929.89 1744
3930.48 1581
3931.07 1548
3931.66 1607
3932.25 1621
3932.84 1741
3933.44 1619
3934.03 1592
3934.62 1708
3935.21 1531
3935.80 1631
3936.39 1689
3936.98 1615
3937.58 1604
3938.17 1707
3938.76 1629
3939.35 1745
3939.94 1900
3940.54 1686
3941.13 1735
3941.72 1809
3942.31 1811
3942.90 1718
3943.50 1746
3944.09 1579
3944.68 1701
3945.27 1633
3945.87 1617
3946.46 1794
3947.05 1867
3947.64 1826
3948.24 1774
3948.83 1793
3949.42 1709
3950.01 1682
3950.61 1711
3951.20 1654
3951.79 1697
3952.39 1524
3952.98 1596
3953.57 1781
3954.16 1842
3954.76 1742
3955.35 1856
3955.94 1845
3956.54 1753
3957.13 1758
3957.72 1694
3958.32 1804
3958.91 1697
3959.50 1696
3960.10 1624
3960.69 1599
3961.28 1630
3961.88 1651
3962.47 1816
3963.07 1634
3963.66 1661
3964.25 1704
3964.85 1817
3965.44 1839
3966.03 1714
3966.63 1691
3967.22 1790
3967.82 1743
3968.41 1851
3969.00 1832
3969.60 1688
3970.19 1650
3970.79 1754
3971.38 1788
3971.98 1642
3972.57 1578
3973.17 1525
3973.76 1665
3974.35 1682
3974.95 1633
3975.54 1611
3976.14 1673
3976.73 1660
3977.33 1688
3977.92 1738
3978.52 1689
3979.11 1693
3979.71 1714
3980.30 1726
3980.90 1766
3981.49 1642
3982.09 1626
3982.68 1593
3983.28 1691
3983.87 1843
3984.47 1764
3985.06 1694
3985.66 1806
3986.25 1860
3986.85 1779
3987.45 1685
3988.04 1693
3988.64 1924
3989.23 1860
3989.83 1881
3990.42 1873
3991.02 1771
3991.62 1730
3992.21 1734
3992.81 1709
3993.40 1779
3994.00 1904
3994.60 1927
3995.19 2092
3995.79 1967
3996.38 1927
3996.98 2033
3997.58 2026
3998.17 2163
3998.77 1986
3999.37 2016
3999.96 2024
4000.56 1950
4001.15 1865
4001.75 1962
4002.35 2090
4002.94 2056
4003.54 2019
4004.14 1907
4004.73 2079
4005.33 2034
4005.93 1967
4006.53 1970
4007.12 2042
4007.72 1990
4008.32 1993
4008.91 2100
4009.51 2121
4010.11 2074
4010.71 2097
4011.30 2256
4011.90 2186
4012.50 2077
4013.10 2007
4013.69 2054
4014.29 2118
4014.89 2107
4015.49 2282
4016.08 2360
4016.68 2606
4017.28 2571
4017.88 2573
4018.47 2620
4019.07 2504
4019.67 2525
4020.27 2495
4020.87 2393
4021.46 2330
4022.06 2275
4022.66 2109
4023.26 2122
4023.86 2096
4024.45 2003
4025.05 2145
4025.65 2170
4026.25 2110
4026.85 2161
4027.45 2141
4028.05 1943
4028.64 2053
4029.24 2061
4029.84 2133
4030.44 2126
4031.04 2172
4031.64 2215
4032.24 2112
4032.84 1962
4033.43 2051
4034.03 1958
4034.63 1942
4035.23 1988
4035.83 1897
4036.43 1826
4037.03 1824
4037.63 1753
4038.23 1830
4038.83 1753
4039.43 1745
4040.03 1824
4040.63 1810
4041.22 1736
4041.82 1664
4042.42 1739
4043.02 1777
4043.62 1770
4044.22 1823
4044.82 1747
4045.42 1810
4046.02 1712
4046.62 1749
4047.22 1803
4047.82 1712
4048.42 1828
4049.02 1922
4049.62 1968
4050.22 1894
4050.82 1938
4051.42 2024
4052.02 2062
4052.62 1999
4053.22 1807
4053.83 1864
4054.43 2019
4055.03 1899
4055.63 1903
4056.23 1940
4056.83 1873
4057.43 1959
4058.03 1765
4058.63 1753
4059.23 1700
4059.83 1917
4060.43 1756
4061.03 1720
4061.64 1705
4062.24 1626
4062.84 1689
4063.44 1606
4064.04 1779
4064.64 1866
4065.24 1876
4065.84 1662
4066.45 1531
4067.05 1603
4067.65 1571
4068.25 1561
4068.85 1707
4069.45 1687
4070.05 1660
4070.66 1695
4071.26 1647
4071.86 1642
4072.46 1608
4073.06 1492
4073.67 1538
4074.27 1587
4074.87 1564
4075.47 1583
4076.07 1739
4076.68 1603
4077.28 1618
4077.88 1500
4078.48 1672
4079.09 1721
4079.69 1697
4080.29 1636
4080.89 1517
4081.50 1662
4082.10 1615
4082.70 1572
4083.30 1525
4083.91 1601
4084.51 1789
4085.11 1744
4085.71 1691
4086.32 1638
4086.92 1641
4087.52 1826
4088.13 1741
4088.73 1620
4089.33 1757
4089.94 1654
4090.54 1578
4091.14 1572
4091.74 1690
4092.35 1548
4092.95 1603
4093.55 1728
4094.16 1693
4094.76 1701
4095.37 1710
4095.97 1610
4096.57 1584
4097.18 1485
4097.78 1640
4098.38 1594
4098.99 1498
4099.59 1515
4100.20 1506
4100.80 1483
4101.40 1453
4102.01 1524
4102.61 1613
4103.22 1592
4103.82 1485
4104.42 1584
4105.03 1527
4105.63 1452
4106.24 1536
4106.84 1596
4107.45 1594
4108.05 1508
4108.65 1525
4109.26 1533
4109.86 1560
4110.47 1596
4111.07 1648
4111.68 1577
4112.28 1638
4112.89 1546
4113.49 1618
4114.10 1621
4114.70 1540
4115.31 1601
4115.91 1557
4116.52 1788
4117.12 1774
4117.73 1667
4118.33 1733
4118.94 1588
4119.54 1601
4120.15 1708
4120.75 1653
4121.36 1644
4121.97 1740
4122.57 1606
4123.18 1610
4123.78 1729
4124.39 1643
4124.99 1680
4125.60 1704
4126.21 1726
4126.81 1658
4127.42 1608
4128.02 1717
4128.63 1609
4129.24 1525
4129.84 1498
4130.45 1547
4131.05 1585
4131.66 1666
4132.27 1769
4132.87 1779
4133.48 1905
4134.08 1754
4134.69 1810
4135.30 1788
4135.90 1862
4136.51 1919
4137.12 1861
4137.72 1878
4138.33 1880
4138.94 1975
4139.54 2073
4140.15 2121
4140.76 2126
4141.37 2194
4141.97 2128
4142.58 2042
4143.19 2020
4143.79 1878
4144.40 2153
4145.01 2015
4145.61 1872
4146.22 1831
4146.83 1923
4147.44 1990
4148.04 1690
4148.65 1625
4149.26 1642
4149.87 1610
4150.47 1685
4151.08 1565
4151.69 1497
4152.30 1588
4152.91 1542
4153.51 1610
4154.12 1511
4154.73 1517
4155.34 1492
4155.94 1596
4156.55 1652
4157.16 1636
4157.77 1653
4158.38 1622
4158.99 1636
4159.59 1543
4160.20 1559
4160.81 1512
4161.42 1737
4162.03 1871
4162.64 1867
4163.24 1779
4163.85 1803
4164.46 1783
4165.07 1819
4165.68 1916
4166.29 1896
4166.90 1880
4167.51 1841
4168.11 1842
4168.72 1799
4169.33 1814
4169.94 1853
4170.55 1880
4171.16 1884
4171.77 1770
4172.38 1809
4172.99 1784
4173.60 1866
4174.21 1896
4174.81 1809
4175.42 1771
4176.03 1782
4176.64 1933
4177.25 1798
4177.86 1852
4178.47 1833
4179.08 1802
4179.69 1849
4180.30 1897
4180.91 1745
4181.52 1866
4182.13 1880
4182.74 1749
4183.35 1648
4183.96 1659
4184.57 1625
4185.18 1613
4185.79 1628
4186.40 1759
4187.01 1686
4187.62 1612
4188.23 1678
4188.84 1570
4189.45 1673
4190.06 1671
4190.67 1687
4191.29 1787
4191.90 1975
4192.51 2042
4193.12 1878
4193.73 2088
4194.34 2085
4194.95 2196
4195.56 2334
4196.17 2112
4196.78 2201
4197.39 2206
4198.00 2073
4198.62 2211
4199.23 2324
4199.84 2033
4200.45 1988
4201.06 1941
4201.67 1862
4202.28 1793
4202.89 1859
4203.51 1931
4204.12 1921
4204.73 1798
4205.34 1672
4205.95 1666
4206.56 1787
4207.18 1707
4207.79 1839
4208.40 1942
4209.01 1919
4209.62 1851
4210.24 1785
4210.85 1767
4211.46 1854
4212.07 1862
4212.68 1780
4213.30 1920
4213.91 2050
4214.52 1911
4215.13 1866
4215.74 2008
4216.36 2077
4216.97 2131
4217.58 2121
4218.19 2499
4218.81 2568
4219.42 2693
4220.03 2560
4220.65 2900
4221.26 3032
4221.87 3093
4222.48 3205
4223.10 3230
4223.71 3140
4224.32 3148
4224.94 3096
4225.55 3326
4226.16 3455
4226.78 3333
4227.39 3264
4228.00 3183
4228.61 3236
4229.23 2996
4229.84 2968
4230.46 2829
4231.07 2831
4231.68 3000
4232.30 3086
4232.91 3127
4233.52 3296
4234.14 3376
4234.75 3533
4235.36 3328
4235.98 3540
4236.59 3260
4237.21 3040
4237.82 2955
4238.43 2721
4239.05 2737
4239.66 2620
4240.28 2363
4240.89 2452
4241.50 2143
4242.12 2148
4242.73 2060
4243.35 2031
4243.96 2063
4244.58 1910
4245.19 2054
4245.81 2295
4246.42 2111
4247.03 2134
4247.65 2001
4248.26 1884
4248.88 2118
4249.49 2319
4250.11 2026
4250.72 2205
4251.34 2181
4251.95 2021
4252.57 1986
4253.18 2007
4253.80 2078
4254.41 2068
4255.03 1929
4255.64 1918
4256.26 2026
4256.88 1912
4257.49 1798
4258.11 1892
4258.72 1755
4259.34 1777
4259.95 1831
4260.57 1903
4261.18 1864
4261.80 1903
4262.42 1892
4263.03 1943
4263.65 1948
4264.26 1975
4264.88 1981
4265.49 1894
4266.11 1955
4266.73 1896
4267.34 1910
4267.96 1942
4268.58 1831
4269.19 1897
4269.81 1905
4270.42 1857
4271.04 1744
4271.66 1826
4272.27 1770
4272.89 1712
4273.51 1852
4274.12 2030
4274.74 1876
4275.36 1868
4275.97 1851
4276.59 1905
4277.21 1736
4277.82 1696
4278.44 1645
4279.06 1755
4279.67 1777
4280.29 1530
4280.91 1736
4281.53 1726
4282.14 1617
4282.76 1507
4283.38 1615
4283.99 1631
4284.61 1669
4285.23 1655
4285.85 1628
4286.46 1698
4287.08 1650
4287.70 1699
4288.32 1807
4288.93 1839
4289.55 1623
4290.17 1746
4290.79 1737
4291.41 1636
4292.02 1532
4292.64 1619
4293.26 1583
4293.88 1644
4294.50 1664
4295.11 1493
4295.73 1621
4296.35 1569
4296.97 1575
4297.59 1587
4298.21 1593
4298.82 1637
4299.44 1645
4300.06 1622
4300.68 1649
4301.30 1713
4301.92 1622
4302.53 1705
4303.15 1730
4303.77 1526
4304.39 1605
4305.01 1539
4305.63 1639
4306.25 1775
4306.87 1661
4307.49 1534
4308.10 1640
4308.72 1677
4309.34 1624
4309.96 1758
4310.58 1655
4311.20 1547
4311.82 1665
4312.44 1674
4313.06 1777
4313.68 1629
4314.30 1687
4314.92 1529
4315.54 1516
4316.16 1638
4316.78 1544
4317.40 1563
4318.02 1651
4318.64 1595
4319.26 1631
4319.88 1761
4320.50 1772
4321.11 1814
4321.74 1863
4322.36 1884
4322.98 1960
4323.60 1970
4324.22 2024
4324.84 1990
4325.46 1962
4326.08 1909
4326.70 1858
4327.32 1806
4327.94 1828
4328.56 1867
4329.18 1964
4329.80 1847
4330.42 1805
4331.04 1839
4331.66 1729
4332.28 1644
4332.90 1654
4333.52 1683
4334.15 1874
4334.77 1780
4335.39 1871
4336.01 1800
4336.63 1786
4337.25 1796
4337.87 1860
4338.49 2027
4339.11 2049
4339.74 1898
4340.36 1914
4340.98 2145
4341.60 2120
4342.22 2216
4342.84 2210
4343.46 2203
4344.09 2375
4344.71 2720
4345.33 2777
4345.95 2879
4346.57 3298
4347.19 3313
4347.82 3215
4348.44 3243
4349.06 3211
4349.68 3043
4350.30 2993
4350.93 2753
4351.55 2514
4352.17 2227
4352.79 2208
4353.42 2247
4354.04 1962
4354.66 1945
4355.28 1972
4355.91 1702
4356.53 1844
4357.15 1938
4357.77 1828
4358.40 1841
4359.02 1917
4359.64 1940
4360.26 1737
4360.89 1841
4361.51 1854
4362.13 1705
4362.76 1784
4363.38 1712
4364.00 1853
4364.62 1925
4365.25 1698
4365.87 1804
4366.49 1753
4367.12 1830
4367.74 1753
4368.36 1660
4368.99 1600
4369.61 1701
4370.23 1580
4370.86 1551
4371.48 1540
4372.11 1660
4372.73 1570
4373.35 1666
4373.98 1577
4374.60 1471
4375.22 1571
4375.85 1663
4376.47 1641
4377.10 1552
4377.72 1544
4378.34 1545
4378.97 1486
4379.59 1614
4380.22 1528
4380.84 1603
4381.47 1599
4382.09 1586
4382.71 1679
4383.34 1656
4383.96 1684
4384.59 1571
4385.21 1532
4385.84 1654
4386.46 1770
4387.09 1667
4387.71 1532
4388.34 1607
4388.96 1590
4389.59 1551
4390.21 1444
4390.84 1321
4391.46 1484
4392.09 1615
4392.71 1692
4393.34 1622
4393.96 1694
4394.59 1528
4395.21 1504
4395.84 1455
4396.46 1484
4397.09 1482
4397.71 1531
4398.34 1585
4398.96 1577
4399.59 1588
4400.22 1725
4400.84 1709
4401.47 1653
4402.09 1511
4402.72 1619
4403.34 1597
4403.97 1479
4404.60 1634
4405.22 1586
4405.85 1624
4406.47 1610
4407.10 1663
4407.73 1709
4408.35 1702
4408.98 1663
4409.61 1587
4410.23 1513
4410.86 1649
4411.48 1787
4412.11 1689
4412.74 1584
4413.36 1640
4413.99 1557
4414.62 1562
4415.24 1629
4415.87 1656
4416.50 1530
4417.12 1467
4417.75 1668
4418.38 1730
4419.01 1626
4419.63 1603
4420.26 1627
4420.89 1632
4421.51 1656
4422.14 1513
4422.77 1600
4423.40 1388
4424.02 1401
4424.65 1502
4425.28 1450
4425.91 1464
4426.53 1363
4427.16 1351
4427.79 1331
4428.42 1291
4429.04 1337
4429.67 1373
4430.30 1373
4430.93 1378
4431.55 1370
4432.18 1443
4432.81 1535
4433.44 1523
4434.07 1483
4434.69 1393
4435.32 1359
4435.95 1479
4436.58 1513
4437.21 1502
4437.84 1467
4438.46 1484
4439.09 1473
4439.72 1352
4440.35 1321
4440.98 1322
4441.61 1478
4442.24 1440
4442.86 1521
4443.49 1379
4444.12 1294
4444.75 1496
4445.38 1480
4446.01 1461
4446.64 1534
4447.27 1473
4447.90 1509
4448.52 1573
4449.15 1547
4449.78 1670
4450.41 1566
4451.04 1617
4451.67 1562
4452.30 1746
4452.93 1577
4453.56 1601
4454.19 1685
4454.82 1664
4455.45 1547
4456.08 1543
4456.71 1527
4457.34 1604
4457.97 1472
4458.60 1512
4459.23 1506
4459.86 1314
4460.49 1424
4461.12 1446
4461.75 1511
4462.38 1342
4463.01 1395
4463.64 1357
4464.27 1534
4464.90 1527
4465.53 1316
4466.16 1337
4466.79 1341
4467.42 1334
4468.05 1307
4468.68 1481
4469.31 1501
4469.94 1462
4470.57 1496
4471.20 1403
4471.83 1339
4472.46 1311
4473.09 1328
4473.72 1361
4474.35 1503
4474.99 1471
4475.62 1389
4476.25 1403
4476.88 1383
4477.51 1375
4478.14 1450
4478.77 1425
4479.40 1454
4480.03 1519
4480.67 1480
4481.30 1356
4481.93 1478
4482.56 1585
4483.19 1634
4483.82 1497
4484.46 1537
4485.09 1520
4485.72 1495
4486.35 1577
4486.98 1561
4487.61 1534
4488.25 1525
4488.88 1509
4489.51 1474
4490.14 1616
4490.77 1565
4491.41 1420
4492.04 1495
4492.67 1506
4493.30 1521
4493.94 1468
4494.57 1540
4495.20 1372
4495.83 1491
4496.46 1432
4497.10 1514
4497.73 1521
4498.36 1512
4498.99 1814
4499.63 1675
4500.26 1778
4500.89 1753
4501.53 1660
4502.16 1644
4502.79 1845
4503.42 1795
4504.06 1905
4504.69 1768
4505.32 1763
4505.96 1603
4506.59 1654
4507.22 1785
4507.86 1733
4508.49 1602
4509.12 1647
4509.76 1617
4510.39 1627
4511.02 1442
4511.66 1594
4512.29 1539
4512.92 1664
4513.56 1592
4514.19 1570
4514.83 1499
4515.46 1480
4516.09 1425
4516.73 1427
4517.36 1383
4517.99 1514
4518.63 1600
4519.26 1540
4519.90 1620
4520.53 1548
4521.17 1466
4521.80 1471
4522.43 1495
4523.07 1376
4523.70 1399
4524.34 1563
4524.97 1637
4525.61 1597
4526.24 1486
4526.88 1684
4527.51 1714
4528.14 1785
4528.78 1947
4529.41 2037
4530.05 2190
4530.68 2562
4531.32 2572
4531.95 2459
4532.59 2502
4533.22 2540
4533.86 2584
4534.49 2343
4535.13 2422
4535.76 2242
4536.40 2174
4537.04 2083
4537.67 1905
4538.31 1607
4538.94 1754
4539.58 1699
4540.21 1524
4540.85 1516
4541.48 1534
4542.12 1419
4542.76 1451
4543.39 1477
4544.03 1555
4544.66 1564
4545.30 1578
4545.93 1651
4546.57 1670
4547.21 1676
4547.84 1710
4548.48 1667
4549.11 1723
4549.75 1537
4550.39 1681
4551.02 1800
4551.66 1711
4552.30 1593
4552.93 1575
4553.57 1725
4554.21 1666
4554.84 1629
4555.48 1638
4556.12 1767
4556.75 1626
4557.39 1562
4558.03 1390
4558.66 1490
4559.30 1499
4559.94 1431
4560.57 1502
4561.21 1424
4561.85 1477
4562.48 1470
4563.12 1527
4563.76 1614
4564.40 1474
4565.03 1476
4565.67 1552
4566.31 1543
4566.95 1413
4567.58 1549
4568.22 1594
4568.86 1658
4569.50 1539
4570.13 1524
4570.77 1513
4571.41 1627
4572.05 1614
4572.68 1464
4573.32 1427
4573.96 1503
4574.60 1612
4575.24 1536
4575.87 1475
4576.51 1457
4577.15 1518
4577.79 1563
4578.43 1384
4579.06 1458
4579.70 1510
4580.34 1577
4580.98 1434
4581.62 1464
4582.26 1577
4582.90 1428
4583.53 1490
4584.17 1496
4584.81 1539
4585.45 1451
4586.09 1349
4586.73 1373
4587.37 1343
4588.01 1295
4588.64 1336
4589.28 1631
4589.92 1494
4590.56 1580
4591.20 1620
4591.84 1602
4592.48 1592
4593.12 1673
4593.76 1611
4594.40 1580
4595.04 1649
4595.68 1608
4596.31 1399
4596.95 1524
4597.59 1584
4598.23 1545
4598.87 1441
4599.51 1428
4600.15 1448
4600.79 1513
4601.43 1479
4602.07 1457
4602.71 1546
4603.35 1571
4603.99 1584
4604.63 1602
4605.27 1647
4605.91 1666
4606.55 1657
4607.19 1565
4607.83 1670
4608.47 1758
4609.11 1717
4609.75 1720
4610.39 1663
4611.03 1576
4611.68 1662
4612.32 1616
4612.96 1571
4613.60 1442
4614.24 1520
4614.88 1471
4615.52 1386
4616.16 1563
4616.80 1485
4617.44 1400
4618.08 1535
4618.72 1596
4619.36 1505
4620.01 1441
4620.65 1493
4621.29 1394
4621.93 1410
4622.57 1380
4623.21 1432
4623.85 1396
4624.50 1529
4625.14 1468
4625.78 1478
4626.42 1456
4627.06 1504
4627.70 1452
4628.34 1507
4628.99 1430
4629.63 1492
4630.27 1484
4630.91 1343
4631.55 1494
4632.20 1427
4632.84 1346
4633.48 1450
4634.12 1597
4634.76 1542
4635.41 1516
4636.05 1600
4636.69 1717
4637.33 1716
4637.98 1613
4638.62 1757
4639.26 1800
4639.90 1727
4640.55 1803
4641.19 1726
4641.83 1625
4642.47 1788
4643.12 1697
4643.76 1691
4644.40 1603
4645.04 1514
4645.69 1527
4646.33 1495
4646.97 1408
4647.62 1562
4648.26 1537
4648.90 1476
4649.55 1537
4650.19 1654
4650.83 1779
4651.48 1866
4652.12 1835
4652.76 1861
4653.41 1873
4654.05 1687
4654.69 1893
4655.34 1725
4655.98 1735
4656.62 1743
4657.27 1705
4657.91 1549
4658.55 1474
4659.20 1501
4659.84 1443
4660.49 1386
4661.13 1411
4661.77 1426
4662.42 1488
4663.06 1467
4663.71 1511
4664.35 1439
4664.99 1445
4665.64 1366
4666.28 1425
4666.93 1460
4667.57 1392
4668.22 1326
4668.86 1470
4669.51 1420
4670.15 1418
4670.79 1356
4671.44 1459
4672.08 1410
4672.73 1361
4673.37 1355
4674.02 1465
4674.66 1520
4675.31 1444
4675.95 1435
4676.60 1505
4677.24 1483
4677.89 1500
4678.53 1530
4679.18 1465
4679.82 1523
4680.47 1428
4681.12 1360
4681.76 1453
4682.41 1479
4683.05 1455
4683.70 1443
4684.34 1388
4684.99 1306
4685.63 1456
4686.28 1454
4686.93 1302
4687.57 1439
4688.22 1424
4688.86 1449
4689.51 1301
4690.15 1402
4690.80 1384
4691.45 1330
4692.09 1464
4692.74 1468
4693.39 1508
4694.03 1416
4694.68 1447
4695.32 1443
4695.97 1461
4696.62 1507
4697.26 1483
4697.91 1457
4698.56 1663
4699.20 1624
4699.85 1617
4700.50 1588
4701.14 1570
4701.79 1547
4702.44 1510
4703.08 1460
4703.73 1457
4704.38 1471
4705.02 1495
4705.67 1456
4706.32 1441
4706.97 1437
4707.61 1527
4708.26 1513
4708.91 1382
4709.55 1476
4710.20 1515
4710.85 1421
4711.50 1488
4712.14 1559
4712.79 1505
4713.44 1470
4714.09 1483
4714.73 1524
4715.38 1452
4716.03 1468
4716.68 1430
4717.33 1448
4717.97 1475
4718.62 1370
4719.27 1430
4719.92 1491
4720.57 1612
4721.21 1517
4721.86 1575
4722.51 1558
4723.16 1443
4723.81 1467
4724.45 1602
4725.10 1462
4725.75 1508
4726.40 1491
4727.05 1508
4727.70 1511
4728.35 1482
4728.99 1495
4729.64 1446
4730.29 1477
4730.94 1512
4731.59 1487
4732.24 1439
4732.89 1392
4733.54 1468
4734.19 1533
4734.83 1449
4735.48 1521
4736.13 1584
4736.78 1570
4737.43 1480
4738.08 1481
4738.73 1456
4739.38 1555
4740.03 1619
4740.68 1529
4741.33 1568
4741.98 1539
4742.63 1493
4743.28 1629
4743.93 1608
4744.58 1599
4745.23 1472
4745.87 1609
4746.52 1582
4747.17 1414
4747.82 1664
4748.47 1866
4749.12 1883
4749.77 1876
4750.42 1847
4751.08 1816
4751.73 1925
4752.38 1954
4753.03 1948
4753.68 1939
4754.33 2196
4754.98 2098
4755.63 1989
4756.28 1813
4756.93 1773
4757.58 1724
4758.23 1678
4758.88 1617
4759.53 1684
4760.18 1722
4760.83 1634
4761.48 1503
4762.13 1457
4762.79 1521
4763.44 1552
4764.09 1746
4764.74 1660
4765.39 1696
4766.04 1640
4766.69 1702
4767.34 1815
4767.99 1759
4768.65 1692
4769.30 1690
4769.95 1598
4770.60 1593
4771.25 1567
4771.90 1438
4772.56 1383
4773.21 1339
4773.86 1424
4774.51 1536
4775.16 1400
4775.81 1462
4776.47 1433
4777.12 1374
4777.77 1645
4778.42 1640
4779.07 1540
4779.73 1756
4780.38 1555
4781.03 1690
4781.68 1704
4782.34 1570
4782.99 1585
4783.64 1578
4784.29 1482
4784.94 1398
4785.60 1475
4786.25 1487
4786.90 1344
4787.56 1384
4788.21 1325
4788.86 1418
4789.51 1489
4790.17 1601
4790.82 1475
4791.47 1362
4792.13 1369
4792.78 1342
4793.43 1502
4794.08 1375
4794.74 1521
4795.39 1373
4796.04 1402
4796.70 1425
4797.35 1517
4798.00 1469
4798.66 1354
4799.31 1426
4799.96 1404
4800.62 1474
4801.27 1402
4801.93 1419
4802.58 1449
4803.23 1403
4803.89 1371
4804.54 1414
4805.19 1435
4805.85 1504
4806.50 1390
4807.16 1427
4807.81 1286
4808.46 1424
4809.12 1406
4809.77 1511
4810.43 1504
4811.08 1459
4811.73 1391
4812.39 1410
4813.04 1311
4813.70 1513
4814.35 1487
4815.01 1359
4815.66 1507
4816.32 1480
4816.97 1377
4817.63 1415
4818.28 1566
4818.94 1619
4819.59 1722
4820.24 1679
4820.90 1537
4821.55 1591
4822.21 1677
4822.86 1711
4823.52 1741
4824.18 1787
4824.83 1833
4825.49 1760
4826.14 1762
4826.80 1875
4827.45 1870
4828.11 1768
4828.76 1680
4829.42 1732
4830.07 1726
4830.73 1659
4831.38 1713
4832.04 1679
4832.70 1603
4833.35 1763
4834.01 1933
4834.66 1894
4835.32 1983
4835.98 2160
4836.63 2119
4837.29 2217
4837.94 2158
4838.60 2448
4839.26 2469
4839.91 2453
4840.57 2194
4841.22 2193
4841.88 2190
4842.54 2029
4843.19 1876
4843.85 1906
4844.51 1813
4845.16 1832
4845.82 1786
4846.48 1876
4847.13 1866
4847.79 1917
4848.45 1863
4849.10 1954
4849.76 2000
4850.42 1890
4851.07 1923
4851.73 1782
4852.39 1858
4853.05 1884
4853.70 1999
4854.36 1941
4855.02 1937
4855.68 1842
4856.33 1843
4856.99 1984
4857.65 1810
4858.30 2085
4858.96 2144
4859.62 2021
4860.28 2109
4860.94 2184
4861.59 2016
4862.25 2121
4862.91 2082
4863.57 2041
4864.22 2197
4864.88 2250
4865.54 2214
4866.20 2116
4866.86 2219
4867.51 2069
4868.17 1982
4868.83 1946
4869.49 1835
4870.15 1911
4870.81 1868
4871.46 1865
4872.12 1819
4872.78 1856
4873.44 1796
4874.10 1644
4874.76 1776
4875.41 1687
4876.07 1855
4876.73 1921
4877.39 1844
4878.05 1699
4878.71 1620
4879.37 1798
4880.03 1687
4880.69 1632
4881.34 1641
4882.00 1608
4882.66 1617
4883.32 1648
4883.98 1654
4884.64 1502
4885.30 1599
4885.96 1487
4886.62 1566
4887.28 1495
4887.94 1563
4888.60 1594
4889.26 1619
4889.92 1571
4890.58 1627
4891.24 1813
4891.89 1681
4892.55 1669
4893.21 1579
4893.87 1607
4894.53 1618
4895.19 1587
4895.85 1608
4896.51 1550
4897.17 1537
4897.83 1542
4898.49 1574
4899.16 1525
4899.82 1679
4900.48 1611
4901.14 1600
4901.80 1654
4902.46 1483
4903.12 1582
4903.78 1648
4904.44 1525
4905.10 1466
4905.76 1292
4906.42 1384
4907.08 1470
4907.74 1565
4908.40 1487
4909.06 1409
4909.72 1398
4910.39 1396
4911.05 1449
4911.71 1416
4912.37 1371
4913.03 1342
4913.69 1251
4914.35 1406
4915.01 1450
4915.68 1319
4916.34 1374
4917.00 1410
4917.66 1373
4918.32 1429
4918.98 1276
4919.64 1344
4920.31 1202
4920.97 1205
4921.63 1247
4922.29 1246
4922.95 1222
4923.62 1215
4924.28 1327
4924.94 1308
4925.60 1320
4926.26 1389
4926.93 1328
4927.59 1291
4928.25 1380
4928.91 1383
4929.57 1403
4930.24 1338
4930.90 1394
4931.56 1405
4932.22 1270
4932.89 1332
4933.55 1360
4934.21 1329
4934.87 1410
4935.54 1338
4936.20 1397
4936.86 1374
4937.53 1385
4938.19 1372
4938.85 1406
4939.51 1228
4940.18 1285
4940.84 1300
4941.50 1285
4942.17 1305
4942.83 1345
4943.49 1400
4944.16 1332
4944.82 1424
4945.48 1513
4946.15 1381
4946.81 1326
4947.47 1330
4948.14 1323
4948.80 1285
4949.46 1340
4950.13 1297
4950.79 1265
4951.45 1348
4952.12 1311
4952.78 1415
4953.45 1332
4954.11 1354
4954.77 1239
4955.44 1386
4956.10 1257
4956.77 1253
4957.43 1295
4958.09 1416
4958.76 1297
4959.42 1242
4960.09 1246
4960.75 1341
4961.42 1460
4962.08 1532
4962.75 1490
4963.41 1499
4964.07 1487
4964.74 1426
4965.40 1483
4966.07 1452
4966.73 1298
4967.40 1303
4968.06 1470
4968.73 1552
4969.39 1518
4970.06 1317
4970.72 1329
4971.39 1282
4972.05 1332
4972.72 1373
4973.38 1467
4974.05 1476
4974.71 1374
4975.38 1321
4976.05 1296
4976.71 1279
4977.38 1280
4978.04 1362
4978.71 1286
4979.37 1367
4980.04 1299
4980.70 1260
4981.37 1292
4982.04 1270
4982.70 1244
4983.37 1304
4984.03 1388
4984.70 1482
4985.37 1322
4986.03 1481
4986.70 1499
4987.36 1374
4988.03 1372
4988.70 1335
4989.36 1385
4990.03 1259
4990.70 1234
4991.36 1360
4992.03 1332
4992.69 1300
4993.36 1292
4994.03 1281
4994.69 1293
4995.36 1225
4996.03 1363
4996.69 1327
4997.36 1337
4998.03 1372
4998.70 1359
4999.36 1480
5000.03 1377
5000.70 1301
5001.36 1229
5002.03 1276
5002.70 1236
5003.37 1244
5004.03 1407
5004.70 1399
5005.37 1340
5006.03 1454
5006.70 1362
5007.37 1551
5008.04 1466
5008.70 1299
5009.37 1305
5010.04 1293
5010.71 1252
5011.38 1329
5012.04 1324
5012.71 1390
5013.38 1468
5014.05 1513
5014.72 1306
5015.38 1370
5016.05 1390
5016.72 1345
5017.39 1567
5018.06 1548
5018.72 1643
5019.39 1758
5020.06 1639
5020.73 1928
5021.40 2066
5022.07 2295
5022.73 2223
5023.40 2253
5024.07 2229
5024.74 2251
5025.41 2257
5026.08 2276
5026.75 2161
5027.42 1919
5028.08 1832
5028.75 1753
5029.42 1669
5030.09 1773
5030.76 1496
5031.43 1444
5032.10 1476
5032.77 1577
5033.44 1539
5034.11 1344
5034.78 1320
5035.45 1371
5036.11 1289
5036.78 1300
5037.45 1275
5038.12 1317
5038.79 1260
5039.46 1346
5040.13 1388
5040.80 1354
5041.47 1386
5042.14 1389
5042.81 1371
5043.48 1334
5044.15 1361
5044.82 1467
5045.49 1225
5046.16 1328
5046.83 1387
5047.50 1340
5048.17 1358
5048.84 1343
5049.51 1419
5050.18 1437
5050.85 1408
5051.52 1363
5052.19 1501
5052.86 1371
5053.54 1423
5054.21 1325
5054.88 1216
5055.55 1340
5056.22 1299
5056.89 1265
5057.56 1428
5058.23 1305
5058.90 1238
5059.57 1387
5060.24 1407
5060.91 1359
5061.59 1332
5062.26 1355
5062.93 1334
5063.60 1345
5064.27 1387
5064.94 1377
5065.61 1404
5066.28 1360
5066.96 1318
5067.63 1289
5068.30 1297
5068.97 1222
5069.64 1303
5070.31 1307
5070.99 1372
5071.66 1298
5072.33 1326
5073.00 1348
5073.67 1279
5074.35 1245
5075.02 1315
5075.69 1309
5076.36 1365
5077.03 1213
5077.71 1228
5078.38 1341
5079.05 1438
5079.72 1377
5080.39 1500
5081.07 1363
5081.74 1335
5082.41 1406
5083.08 1355
5083.76 1328
5084.43 1437
5085.10 1378
5085.78 1485
5086.45 1455
5087.12 1357
5087.79 1521
5088.47 1501
5089.14 1604
5089.81 1607
5090.49 1749
5091.16 1593
5091.83 1535
5092.51 1654
5093.18 1686
5093.85 1602
5094.52 1644
5095.20 1623
5095.87 1483
5096.54 1505
5097.22 1522
5097.89 1356
5098.57 1333
5099.24 1301
5099.91 1287
5100.59 1249
5101.26 1303
5101.93 1241
5102.61 1375
5103.28 1339
5103.96 1300
5104.63 1294
5105.30 1414
5105.98 1503
5106.65 1367
5107.33 1309
5108.00 1371
5108.67 1268
5109.35 1355
5110.02 1385
5110.70 1323
5111.37 1319
5112.05 1224
5112.72 1302
5113.40 1360
5114.07 1291
5114.74 1423
5115.42 1361
5116.09 1266
5116.77 1324
5117.44 1430
5118.12 1365
5118.79 1403
5119.47 1422
5120.14 1361
5120.82 1541
5121.49 1442
5122.17 1348
5122.84 1362
5123.52 1364
5124.19 1409
5124.87 1420
5125.54 1261
5126.22 1394
5126.90 1462
5127.57 1454
5128.25 1272
5128.92 1328
5129.60 1308
5130.27 1532
5130.95 1411
5131.62 1304
5132.30 1338
5132.98 1418
5133.65 1314
5134.33 1263
5135.00 1326
5135.68 1396
5136.36 1379
5137.03 1314
5137.71 1447
5138.38 1479
5139.06 1415
5139.74 1492
5140.41 1327
5141.09 1460
5141.77 1406
5142.44 1432
5143.12 1409
5143.80 1373
5144.47 1290
5145.15 1283
5145.83 1344
5146.50 1265
5147.18 1262
5147.86 1208
5148.53 1231
5149.21 1196
5149.89 1222
5150.56 1297
5151.24 1216
5151.92 1342
5152.60 1264
5153.27 1165
5153.95 1209
5154.63 1279
5155.30 1217
5155.98 1250
5156.66 1243
5157.34 1370
5158.01 1292
5158.69 1279
5159.37 1252
5160.05 1256
5160.72 1270
5161.40 1336
5162.08 1261
5162.76 1215
5163.44 1183
5164.11 1213
5164.79 1245
5165.47 1223
5166.15 1309
5166.83 1220
5167.50 1294
5168.18 1356
5168.86 1353
5169.54 1248
5170.22 1366
5170.89 1424
5171.57 1218
5172.25 1197
5172.93 1161
5173.61 1242
5174.29 1229
5174.97 1221
5175.64 1215
5176.32 1165
5177.00 1229
5177.68 1175
5178.36 1149
5179.04 1123
5179.72 1337
5180.40 1415
5181.08 1309
5181.75 1243
5182.43 1211
5183.11 1156
5183.79 1179
5184.47 1311
5185.15 1195
5185.83 1185
5186.51 1183
5187.19 1210
5187.87 1109
5188.55 1210
5189.23 1125
5189.91 1094
5190.59 1158
5191.27 1148
5191.95 1170
5192.63 1220
5193.31 1144
5193.98 1192
5194.66 1180
5195.34 1162
5196.02 1192
5196.70 1268
5197.38 1135
5198.07 1092
5198.75 1087
5199.43 1219
5200.11 1191
5200.79 1254
5201.47 1205
5202.15 1174
5202.83 1247
5203.51 1289
5204.19 1175
5204.87 1234
5205.55 1226
5206.23 1292
5206.91 1300
5207.59 1328
5208.27 1396
5208.95 1344
5209.63 1363
5210.31 1437
5211.00 1361
5211.68 1382
5212.36 1403
5213.04 1526
5213.72 1410
5214.40 1334
5215.08 1342
5215.76 1310
5216.45 1319
5217.13 1188
5217.81 1134
5218.49 1174
5219.17 1284
5219.85 1236
5220.53 1342
5221.22 1273
5221.90 1314
5222.58 1358
5223.26 1357
5223.94 1308
5224.62 1329
5225.31 1306
5225.99 1180
5226.67 1186
5227.35 1235
5228.03 1196
5228.72 1201
5229.40 1205
5230.08 1315
5230.76 1277
5231.45 1179
5232.13 1193
5232.81 1232
5233.49 1200
5234.18 1319
5234.86 1258
5235.54 1230
5236.22 1238
5236.91 1295
5237.59 1239
5238.27 1239
5238.95 1269
5239.64 1254
5240.32 1384
5241.00 1246
5241.69 1332
5242.37 1279
5243.05 1230
5243.73 1240
5244.42 1340
5245.10 1243
5245.78 1257
5246.47 1304
5247.15 1308
5247.83 1279
5248.52 1324
5249.20 1342
5249.88 1362
5250.57 1417
5251.25 1307
5251.94 1207
5252.62 1184
5253.30 1252
5253.99 1231
5254.67 1215
5255.35 1280
5256.04 1224
5256.72 1181
5257.41 1071
5258.09 1185
5258.77 1212
5259.46 1199
5260.14 1174
5260.83 1229
5261.51 1264
5262.20 1284
5262.88 1323
5263.56 1359
5264.25 1312
5264.93 1335
5265.62 1368
5266.30 1376
5266.99 1344
5267.67 1261
5268.36 1282
5269.04 1268
5269.73 1389
5270.41 1339
5271.10 1326
5271.78 1407
5272.47 1384
5273.15 1378
5273.84 1241
5274.52 1200
5275.21 1213
5275.89 1271
5276.58 1263
5277.26 1435
5277.95 1487
5278.63 1394
5279.32 1405
5280.00 1427
5280.69 1598
5281.37 1718
5282.06 1681
5282.75 1698
5283.43 1763
5284.12 1605
5284.80 1470
5285.49 1627
5286.17 1503
5286.86 1513
5287.55 1481
5288.23 1328
5288.92 1233
5289.60 1223
5290.29 1386
5290.98 1318
5291.66 1306
5292.35 1211
5293.04 1312
5293.72 1315
5294.41 1319
5295.10 1243
5295.78 1222
5296.47 1227
5297.15 1359
5297.84 1282
5298.53 1341
5299.21 1341
5299.90 1226
5300.59 1271
5301.28 1412
5301.96 1428
5302.65 1471
5303.34 1431
5304.02 1459
5304.71 1376
5305.40 1468
5306.08 1476
5306.77 1318
5307.46 1278
5308.15 1292
5308.83 1389
5309.52 1298
5310.21 1344
5310.90 1340
5311.58 1247
5312.27 1258
5312.96 1395
5313.65 1305
5314.33 1310
5315.02 1390
5315.71 1318
5316.40 1432
5317.09 1441
5317.77 1343
5318.46 1365
5319.15 1469
5319.84 1454
5320.53 1454
5321.21 1476
5321.90 1389
5322.59 1357
5323.28 1438
5323.97 1401
5324.65 1397
5325.34 1489
5326.03 1359
5326.72 1318
5327.41 1333
5328.10 1426
5328.79 1356
5329.47 1286
5330.16 1424
5330.85 1611
5331.54 1511
5332.23 1489
5332.92 1520
5333.61 1480
5334.30 1452
5334.99 1387
5335.67 1481
5336.36 1597
5337.05 1536
5337.74 1416
5338.43 1381
5339.12 1435
5339.81 1408
5340.50 1381
5341.19 1396
5341.88 1470
5342.57 1530
5343.26 1520
5343.95 1533
5344.64 1628
5345.33 1575
5346.02 1554
5346.71 1747
5347.40 1967
5348.09 2000
5348.78 2046
5349.47 2232
5350.16 2496
5350.85 2470
5351.54 2455
5352.23 2513
5352.92 2520
5353.61 2387
5354.30 2364
5354.99 2243
5355.68 2070
5356.37 2074
5357.06 1725
5357.75 1546
5358.44 1513
5359.13 1505
5359.82 1426
5360.51 1374
5361.20 1293
5361.89 1387
5362.58 1410
5363.27 1462
5363.97 1440
5364.66 1321
5365.35 1451
5366.04 1348
5366.73 1309
5367.42 1330
5368.11 1278
5368.80 1258
5369.49 1311
5370.19 1333
5370.88 1338
5371.57 1344
5372.26 1407
5372.95 1348
5373.64 1264
5374.33 1239
5375.03 1268
5375.72 1224
5376.41 1302
5377.10 1458
5377.79 1359
5378.49 1433
5379.18 1371
5379.87 1434
5380.56 1361
5381.25 1270
5381.95 1237
5382.64 1205
5383.33 1186
5384.02 1232
5384.71 1239
5385.41 1284
5386.10 1286
5386.79 1386
5387.48 1337
5388.18 1347
5388.87 1422
5389.56 1481
5390.25 1466
5390.95 1466
5391.64 1474
5392.33 1493
5393.02 1444
5393.72 1473
5394.41 1510
5395.10 1450
5395.80 1370
5396.49 1380
5397.18 1354
5397.88 1319
5398.57 1344
5399.26 1185
5399.95 1145
5400.65 1270
5401.34 1312
5402.03 1285
5402.73 1314
5403.42 1249
5404.12 1269
5404.81 1281
5405.50 1335
5406.20 1338
5406.89 1332
5407.58 1356
5408.28 1275
5408.97 1330
5409.66 1296
5410.36 1303
5411.05 1329
5411.75 1371
5412.44 1308
5413.13 1297
5413.83 1282
5414.52 1376
5415.22 1306
5415.91 1243
5416.61 1178
5417.30 1200
5417.99 1203
5418.69 1266
5419.38 1216
5420.08 1224
5420.77 1276
5421.47 1307
5422.16 1354
5422.86 1278
5423.55 1294
5424.25 1295
5424.94 1232
5425.64 1214
5426.33 1291
5427.03 1393
5427.72 1301
5428.42 1245
5429.11 1314
5429.81 1305
5430.50 1203
5431.20 1223
5431.89 1236
5432.59 1258
5433.28 1257
5433.98 1305
5434.67 1326
5435.37 1232
5436.06 1178
5436.76 1279
5437.46 1315
5438.15 1272
5438.85 1332
5439.54 1347
5440.24 1314
5440.93 1254
5441.63 1323
5442.33 1313
5443.02 1351
5443.72 1463
5444.41 1537
5445.11 1474
5445.81 1640
5446.50 1657
5447.20 1610
5447.90 1612
5448.59 1624
5449.29 1613
5449.98 1703
5450.68 1730
5451.38 1641
5452.07 1680
5452.77 1573
5453.47 1606
5454.16 1478
5454.86 1343
5455.56 1416
5456.25 1325
5456.95 1370
5457.65 1451
5458.35 1403
5459.04 1376
5459.74 1517
5460.44 1570
5461.13 1600
5461.83 1544
5462.53 1643
5463.23 1714
5463.92 1727
5464.62 1646
5465.32 1689
5466.02 1749
5466.71 1754
5467.41 1575
5468.11 1630
5468.81 1542
5469.50 1580
5470.20 1539
5470.90 1623
5471.60 1479
5472.29 1417
5472.99 1485
5473.69 1463
5474.39 1572
5475.09 1413
5475.78 1626
5476.48 1668
5477.18 1605
5477.88 1568
5478.58 1669
5479.28 1663
5479.97 1787
5480.67 1744
5481.37 1744
5482.07 1898
5482.77 1913
5483.47 1856
5484.17 1753
5484.86 1728
5485.56 1690
5486.26 1586
5486.96 1559
5487.66 1629
5488.36 1534
5489.06 1518
5489.76 1613
5490.45 1685
5491.15 1617
5491.85 1732
5492.55 1618
5493.25 1751
5493.95 1694
5494.65 1703
5495.35 1622
5496.05 1804
5496.75 1871
5497.45 1887
5498.15 1930
5498.85 1936
5499.55 2031
5500.25 2200
5500.95 2351
5501.65 2255
5502.35 2405
5503.04 2242
5503.74 2224
5504.44 2263
5505.14 1960
5505.84 1891
5506.54 1745
5507.24 1760
5507.94 1710
5508.65 1451
5509.35 1557
5510.05 1520
5510.75 1559
5511.45 1504
5512.15 1624
5512.85 1611
5513.55 1566
5514.25 1514
5514.95 1560
5515.65 1548
5516.35 1598
5517.05 1580
5517.75 1525
5518.45 1443
5519.15 1575
5519.85 1561
5520.56 1505
5521.26 1645
5521.96 1534
5522.66 1589
5523.36 1650
5524.06 1517
5524.76 1425
5525.46 1477
5526.16 1457
5526.87 1353
5527.57 1374
5528.27 1371
5528.97 1391
5529.67 1383
5530.37 1363
5531.07 1301
5531.78 1256
5532.48 1358
5533.18 1265
5533.88 1471
5534.58 1281
5535.29 1316
5535.99 1279
5536.69 1375
5537.39 1298
5538.09 1336
5538.80 1315
5539.50 1345
5540.20 1215
5540.90 1165
5541.60 1300
5542.31 1380
5543.01 1347
5543.71 1301
5544.41 1306
5545.12 1354
5545.82 1333
5546.52 1269
5547.22 1441
5547.93 1461
5548.63 1408
5549.33 1437
5550.04 1390
5550.74 1351
5551.44 1369
5552.14 1279
5552.85 1281
5553.55 1291
5554.25 1253
5554.96 1277
5555.66 1282
5556.36 1288
5557.07 1163
5557.77 1165
5558.47 1325
5559.18 1257
5559.88 1241
5560.58 1223
5561.29 1237
5561.99 1272
5562.69 1223
5563.40 1205
5564.10 1209
5564.80 1232
5565.51 1283
5566.21 1395
5566.92 1329
5567.62 1191
5568.32 1088
5569.03 1256
5569.73 1324
5570.44 1360
5571.14 1260
5571.84 1358
5572.55 1227
5573.25 1264
5573.96 1326
5574.66 1286
5575.37 1305
5576.07 1225
5576.78 1277
5577.48 1246
5578.18 1282
5578.89 1232
5579.59 1294
5580.30 1285
5581.00 1197
5581.71 1206
5582.41 1269
5583.12 1191
5583.82 1227
5584.53 1220
5585.23 1169
5585.94 1152
5586.64 1290
5587.35 1211
5588.05 1176
5588.76 1183
5589.46 1275
5590.17 1234
5590.88 1104
5591.58 1099
5592.29 1076
5592.99 1194
5593.70 1108
5594.40 1172
5595.11 1255
5595.81 1168
5596.52 1180
5597.23 1132
5597.93 1215
5598.64 1145
5599.34 1170
5600.05 1060
5600.76 1033
5601.46 1098
5602.17 1105
5602.87 1101
5603.58 1031
5604.29 1104
5604.99 1040
5605.70 1123
5606.41 1152
5607.11 1192
5607.82 1115
5608.52 1145
5609.23 1160
5609.94 1201
5610.64 1111
5611.35 1210
5612.06 1214
5612.76 1107
5613.47 1128
5614.18 1165
5614.89 1179
5615.59 1157
5616.30 1118
5617.01 1180
5617.71 1173
5618.42 978
5619.13 1178
5619.84 1096
5620.54 1181
5621.25 1179
5621.96 1114
5622.66 1184
5623.37 1219
5624.08 1307
5624.79 1209
5625.49 1129
5626.20 1049
5626.91 1045
5627.62 1038
5628.33 1108
5629.03 1161
5629.74 1131
5630.45 1081
5631.16 1020
5631.87 1167
5632.57 1136
5633.28 1142
5633.99 1261
5634.70 1208
5635.41 1147
5636.11 1140
5636.82 1089
5637.53 1188
5638.24 1100
5638.95 1147
5639.66 1164
5640.36 1264
5641.07 1232
5641.78 1243
5642.49 1152
5643.20 1133
5643.91 1257
5644.62 1294
5645.33 1122
5646.03 1111
5646.74 1127
5647.45 1110
5648.16 1085
5648.87 1168
5649.58 1123
5650.29 1032
5651.00 1108
5651.71 1187
5652.42 1145
5653.13 1214
5653.84 1072
5654.54 1080
5655.25 1153
5655.96 1209
5656.67 1279
5657.38 1351
5658.09 1365
5658.80 1392
5659.51 1277
5660.22 1243
5660.93 1249
5661.64 1141
5662.35 1200
5663.06 1189
5663.77 1108
5664.48 1227
5665.19 1210
5665.90 1211
5666.61 1258
5667.32 1195
5668.03 1300
5668.74 1230
5669.45 1103
5670.16 1227
5670.87 1327
5671.58 1309
5672.29 1374
5673.01 1302
5673.72 1274
5674.43 1266
5675.14 1161
5675.85 1388
5676.56 1251
5677.27 1163
5677.98 1252
5678.69 1200
5679.40 1035
5680.11 1044
5680.82 1083
5681.54 1139
5682.25 1186
5682.96 1182
5683.67 1146
5684.38 1143
5685.09 1261
5685.80 1154
5686.51 1234
5687.23 1289
5687.94 1146
5688.65 1099
5689.36 1072
5690.07 1062
5690.78 1178
5691.50 1196
5692.21 1166
5692.92 1184
5693.63 1180
5694.34 1332
5695.06 1350
5695.77 1121
5696.48 1193
5697.19 1126
5697.90 1154
5698.62 1269
5699.33 1212
5700.04 1234
5700.75 1155
5701.46 1254
5702.18 1231
5702.89 1201
5703.60 1238
5704.31 1239
5705.03 1088
5705.74 1037
5706.45 1117
5707.17 1160
5707.88 1071
5708.59 1140
5709.30 1136
5710.02 1172
5710.73 1212
5711.44 1104
5712.16 1101
5712.87 1210
5713.58 1135
5714.30 1095
5715.01 1161
5715.72 1089
5716.43 1108
5717.15 1100
5717.86 1079
5718.58 1160
5719.29 1154
5720.00 1097
5720.72 1160
5721.43 1195
5722.14 1155
5722.86 1124
5723.57 1154
5724.28 1191
5725.00 1254
5725.71 1253
5726.43 1230
5727.14 1323
5727.85 1358
5728.57 1401
5729.28 1478
5730.00 1533
5730.71 1451
5731.42 1394
5732.14 1397
5732.85 1466
5733.57 1412
5734.28 1316
5735.00 1327
5735.71 1240
5736.43 1206
5737.14 1164
5737.85 1202
5738.57 1100
5739.28 1195
5740.00 1321
5740.71 1262
5741.43 1180
5742.14 1165
5742.86 1298
5743.57 1266
5744.29 1254
5745.00 1274
5745.72 1312
5746.43 1228
5747.15 1220
5747.86 1193
5748.58 1261
5749.30 1174
5750.01 1218
5750.73 1321
5751.44 1258
5752.16 1352
5752.87 1421
5753.59 1451
5754.30 1532
5755.02 1636
5755.74 1607
5756.45 1573
5757.17 1553
5757.88 1443
5758.60 1494
5759.31 1451
5760.03 1358
5760.75 1387
5761.46 1360
5762.18 1228
5762.90 1238
5763.61 1278
5764.33 1195
5765.04 1296
5765.76 1241
5766.48 1213
5767.19 1220
5767.91 1324
5768.63 1334
5769.34 1298
5770.06 1302
5770.78 1253
5771.49 1234
5772.21 1290
5772.93 1433
5773.64 1381
5774.36 1281
5775.08 1218
5775.79 1422
5776.51 1280
5777.23 1328
5777.95 1389
5778.66 1390
5779.38 1425
5780.10 1393
5780.81 1331
5781.53 1308
5782.25 1317
5782.97 1308
5783.68 1321
5784.40 1355
5785.12 1313
5785.84 1348
5786.55 1373
5787.27 1382
5787.99 1365
5788.71 1296
5789.43 1487
5790.14 1495
5790.86 1372
5791.58 1577
5792.30 1596
5793.02 1579
5793.73 1616
5794.45 1502
5795.17 1627
5795.89 1487
5796.61 1606
5797.33 1804
5798.04 2127
5798.76 2471
5799.48 2454
5800.20 2563
5800.92 2813
5801.64 2929
5802.36 3035
5803.07 2787
5803.79 2610
5804.51 2386
5805.23 2355
5805.95 2224
5806.67 1809
5807.39 1759
5808.11 1683
5808.82 1622
5809.54 1569
5810.26 1524
5810.98 1424
5811.70 1552
5812.42 1618
5813.14 1509
5813.86 1569
5814.58 1638
5815.30 1614
5816.02 1564
5816.74 1601
5817.46 1655
5818.18 1472
5818.90 1653
5819.62 1628
5820.34 1534
5821.06 1508
5821.78 1553
5822.50 1587
5823.22 1449
5823.94 1486
5824.66 1379
5825.38 1371
5826.10 1359
5826.82 1348
5827.54 1383
5828.26 1402
5828.98 1314
5829.70 1420
5830.42 1400
5831.14 1347
5831.86 1490
5832.58 1477
5833.30 1341
5834.02 1282
5834.74 1258
5835.46 1280
5836.18 1393
5836.90 1368
5837.62 1393
5838.34 1307
5839.07 1223
5839.79 1287
5840.51 1322
5841.23 1282
5841.95 1326
5842.67 1326
5843.39 1264
5844.11 1329
5844.83 1326
5845.56 1270
5846.28 1226
5847.00 1285
5847.72 1306
5848.44 1276
5849.16 1196
5849.88 1284
5850.61 1342
5851.33 1331
5852.05 1264
5852.77 1320
5853.49 1444
5854.22 1372
5854.94 1326
5855.66 1355
5856.38 1394
5857.10 1433
5857.83 1375
5858.55 1428
5859.27 1374
5859.99 1308
5860.71 1285
5861.44 1311
5862.16 1170
5862.88 1251
5863.60 1279
5864.33 1290
5865.05 1198
5865.77 1180
5866.49 1247
5867.22 1247
5867.94 1257
5868.66 1236
5869.38 1289
5870.11 1222
5870.83 1324
5871.55 1384
5872.28 1308
5873.00 1257
5873.72 1239
5874.45 1326
5875.17 1284
5875.89 1288
5876.62 1242
5877.34 1197
5878.06 1247
5878.79 1249
5879.51 1341
5880.23 1335
5880.96 1341
5881.68 1272
5882.40 1296
5883.13 1353
5883.85 1307
5884.57 1289
5885.30 1343
5886.02 1288
5886.75 1386
5887.47 1266
5888.19 1291
5888.92 1338
5889.64 1270
5890.37 1336
5891.09 1345
5891.81 1214
5892.54 1277
5893.26 1228
5893.99 1202
5894.71 1289
5895.44 1338
5896.16 1264
5896.88 1283
5897.61 1295
5898.33 1359
5899.06 1323
5899.78 1400
5900.51 1339
5901.23 1271
5901.96 1405
5902.68 1409
5903.41 1299
5904.13 1302
5904.86 1404
5905.58 1582
5906.31 1537
5907.03 1450
5907.76 1358
5908.48 1360
5909.21 1450
5909.93 1275
5910.66 1393
5911.38 1422
5912.11 1402
5912.83 1506
5913.56 1467
5914.29 1443
5915.01 1468
5915.74 1405
5916.46 1455
5917.19 1412
5917.91 1474
5918.64 1444
5919.37 1432
5920.09 1399
5920.82 1459
5921.54 1421
5922.27 1302
5923.00 1462
5923.72 1589
5924.45 1582
5925.17 1574
5925.90 1557
5926.63 1574
5927.35 1525
5928.08 1657
5928.81 1651
5929.53 1583
5930.26 1717
5930.99 1689
5931.71 1633
5932.44 1628
5933.17 1734
5933.89 1673
5934.62 1799
5935.35 1770
5936.07 1854
5936.80 1736
5937.53 1841
5938.25 1881
5938.98 2000
5939.71 2095
5940.44 1972
5941.16 1889
5941.89 1846
5942.62 1893
5943.35 1917
5944.07 2075
5944.80 2032
5945.53 1983
5946.26 1845
5946.98 2032
5947.71 2268
5948.44 2105
5949.17 1970
5949.89 2027
5950.62 2235
5951.35 2281
5952.08 2175
5952.80 2039
5953.53 2160
5954.26 2227
5954.99 2263
5955.72 2378
5956.45 2340
5957.17 2329
5957.90 2369
5958.63 2426
5959.36 2398
5960.09 2352
5960.82 2338
5961.54 2360
5962.27 2550
5963.00 2550
5963.73 2452
5964.46 2408
5965.19 2477
5965.92 2774
5966.64 2920
5967.37 2976
5968.10 3143
5968.83 3388
5969.56 3206
5970.29 3204
5971.02 3145
5971.75 3083
5972.48 2951
5973.21 3056
5973.93 3001
5974.66 2949
5975.39 2940
5976.12 2944
5976.85 2836
5977.58 2909
5978.31 2952
5979.04 3053
5979.77 3174
5980.50 3074
5981.23 3236
5981.96 3120
5982.69 3311
5983.42 3280
5984.15 3308
5984.88 3255
5985.61 3339
5986.34 3478
5987.07 3427
5987.80 3408
5988.53 3486
5989.26 3433
5989.99 3526
5990.72 3332
5991.45 3354
5992.18 3461
5992.91 3444
5993.64 3322
5994.37 3435
5995.10 3567
5995.83 3472
5996.56 3615
5997.29 3616
5998.02 3705
5998.75 3781
5999.49 3680
6000.22 3645
6000.95 3604
6001.68 3832
6002.41 3998
6003.14 3684
6003.87 3595
6004.60 3504
6005.33 3471
6006.06 3386
6006.80 3503
6007.53 3577
6008.26 3869
6008.99 4077
6009.72 4408
6010.45 4998
6011.18 5719
6011.92 6305
6012.65 7145
6013.38 7943
6014.11 8427
6014.84 8781
6015.57 8338
6016.31 8462
6017.04 8116
6017.77 7343
6018.50 6713
6019.23 6083
6019.97 5280
6020.70 4616
6021.43 4002
6022.16 3659
6022.89 3341
6023.63 3023
6024.36 2857
6025.09 2843
6025.82 2755
6026.56 2632
6027.29 2657
6028.02 2548
6028.75 2471
6029.49 2665
6030.22 2614
6030.95 2314
6031.68 2402
6032.42 2412
6033.15 2373
6033.88 2327
6034.62 2393
6035.35 2355
6036.08 2338
6036.81 2396
6037.55 2306
6038.28 2345
6039.01 2333
6039.75 2563
6040.48 2442
6041.21 2395
6041.95 2416
6042.68 2638
6043.41 2571
6044.15 2468
6044.88 2461
6045.61 2620
6046.35 2606
6047.08 2476
6047.82 2494
6048.55 2643
6049.28 2666
6050.02 2672
6050.75 2876
6051.49 2927
6052.22 3036
6052.95 3096
6053.69 3171
6054.42 3255
6055.16 3157
6055.89 3004
6056.62 3034
6057.36 3058
6058.09 2819
6058.83 2724
6059.56 2722
6060.30 2819
6061.03 2706
6061.77 2709
6062.50 2730
6063.23 2615
6063.97 2800
6064.70 2684
6065.44 2457
6066.17 2433
6066.91 2470
6067.64 2499
6068.38 2463
6069.11 2404
6069.85 2484
6070.58 2411
6071.32 2274
6072.05 2255
6072.79 2335
6073.52 2382
6074.26 2274
6075.00 2314
6075.73 2280
6076.47 2275
6077.20 2274
6077.94 2265
6078.67 2366
6079.41 2312
6080.14 2116
6080.88 2196
6081.62 2268
6082.35 2251
6083.09 2062
6083.82 2038
6084.56 2069
6085.30 2063
6086.03 2069
6086.77 2178
6087.50 2030
6088.24 1961
6088.98 2102
6089.71 2005
6090.45 2113
6091.19 2162
6091.92 2200
6092.66 2201
6093.39 2166
6094.13 2199
6094.87 2065
6095.60 2045
6096.34 2156
6097.08 1995
6097.81 1916
6098.55 1933
6099.29 2033
6100.03 2012
6100.76 1938
6101.50 1902
6102.24 1857
6102.97 1916
6103.71 1878
6104.45 1871
6105.18 2027
6105.92 2013
6106.66 2081
6107.40 1909
6108.13 1851
6108.87 1944
6109.61 2019
6110.35 2046
6111.08 1931
6111.82 1874
6112.56 1936
6113.30 1944
6114.03 2036
6114.77 1910
6115.51 1936
6116.25 1976
6116.99 2003
6117.72 1872
6118.46 2139
6119.20 2035
6119.94 2079
6120.68 2063
6121.41 2026
6122.15 2009
6122.89 1851
6123.63 1972
6124.37 1981
6125.11 1947
6125.84 1941
6126.58 1946
6127.32 2028
6128.06 2151
6128.80 2131
6129.54 2083
6130.28 2117
6131.02 2086
6131.75 2118
6132.49 2004
6133.23 2132
6133.97 2078
6134.71 2037
6135.45 2069
6136.19 2244
6136.93 2207
6137.67 2269
6138.41 2229
6139.14 2267
6139.88 2370
6140.62 2305
6141.36 2310
6142.10 2269
6142.84 2238
6143.58 2217
6144.32 2252
6145.06 2344
6145.80 2433
6146.54 2345
6147.28 2393
6148.02 2332
6148.76 2210
6149.50 2382
6150.24 2364
6150.98 2300
6151.72 2580
6152.46 2487
6153.20 2321
6153.94 2391
6154.68 2583
6155.42 2601
6156.16 2631
6156.90 2633
6157.64 2632
6158.38 2586
6159.12 2560
6159.86 2694
6160.60 2787
6161.34 2699
6162.08 2814
6162.82 3047
6163.57 2989
6164.31 3177
6165.05 3249
6165.79 3308
6166.53 3634
6167.27 3698
6168.01 3757
6168.75 3794
6169.49 3680
6170.23 3682
6170.98 3905
6171.72 3855
6172.46 3538
6173.20 3609
6173.94 3453
6174.68 3679
6175.42 3575
6176.16 3225
6176.91 3447
6177.65 3353
6178.39 3403
6179.13 3376
6179.87 3363
6180.61 3496
6181.36 3459
6182.10 3466
6182.84 3554
6183.58 3538
6184.32 3460
6185.07 3589
6185.81 3428
6186.55 3581
6187.29 3649
6188.03 3689
6188.78 3726
6189.52 3542
6190.26 3723
6191.00 3941
6191.75 4006
6192.49 4278
6193.23 4505
6193.97 4429
6194.72 4294
6195.46 4465
6196.20 4581
6196.94 4642
6197.69 4574
6198.43 4285
6199.17 4343
6199.92 4397
6200.66 4213
6201.40 4375
6202.15 4544
6202.89 4585
6203.63 4804
6204.37 5184
6205.12 6051
6205.86 6977
6206.60 8229
6207.35 9634
6208.09 11962
6208.83 13974
6209.58 15095
6210.32 16012
6211.07 16509
6211.81 16521
6212.55 15957
6213.30 14581
6214.04 12731
6214.78 10979
6215.53 8996
6216.27 7525
6217.02 6376
6217.76 5681
6218.50 4675
6219.25 4076
6219.99 3884
6220.74 3686
6221.48 3451
6222.22 3459
6222.97 3199
6223.71 3296
6224.46 3319
6225.20 3259
6225.95 3241
6226.69 3172
6227.44 3074
6228.18 2999
6228.92 2876
6229.67 2733
6230.41 2682
6231.16 2530
6231.90 2557
6232.65 2443
6233.39 2450
6234.14 2484
6234.88 2360
6235.63 2538
6236.37 2651
6237.12 2489
6237.86 2559
6238.61 2565
6239.35 2529
6240.10 2566
6240.85 2599
6241.59 2628
6242.34 2709
6243.08 2768
6243.83 2842
6244.57 2813
6245.32 2996
6246.06 2991
6246.81 3141
6247.56 3370
6248.30 3562
6249.05 3612
6249.79 3760
6250.54 3769
6251.29 3748
6252.03 3734
6252.78 3534
6253.52 3354
6254.27 3048
6255.02 2951
6255.76 2957
6256.51 2885
6257.26 2952
6258.00 3062
6258.75 3050
6259.49 2883
6260.24 2851
6260.99 3002
6261.73 2950
6262.48 2736
6263.23 2699
6263.97 2878
6264.72 2876
6265.47 2643
6266.21 2538
6266.96 2720
6267.71 2848
6268.46 2896
6269.20 2789
6269.95 2677
6270.70 2670
6271.44 2756
6272.19 2654
6272.94 2706
6273.69 2716
6274.43 2723
6275.18 2860
6275.93 3020
6276.68 3147
6277.42 3248
6278.17 3053
6278.92 3064
6279.67 3057
6280.41 3110
6281.16 2959
6281.91 2656
6282.66 2686
6283.41 2658
6284.15 2469
6284.90 2329
6285.65 2263
6286.40 2425
6287.15 2411
6287.89 2314
6288.64 2288
6289.39 2424
6290.14 2325
6290.89 2430
6291.64 2359
6292.38 2362
6293.13 2308
6293.88 2152
6294.63 2130
6295.38 2067
6296.13 2063
6296.88 2064
6297.62 2109
6298.37 2052
6299.12 1991
6299.87 2055
6300.62 2177
6301.37 2196
6302.12 2147
6302.87 2142
6303.62 2015
6304.37 2209
6305.11 2192
6305.86 2212
6306.61 2201
6307.36 2114
6308.11 2043
6308.86 2014
6309.61 2034
6310.36 1975
6311.11 1980
6311.86 2105
6312.61 2027
6313.36 1973
6314.11 1887
6314.86 1925
6315.61 1984
6316.36 1949
6317.11 2053
6317.86 2157
6318.61 1974
6319.36 1948
6320.11 2024
6320.86 1921
6321.61 1885
6322.36 1774
6323.11 1954
6323.86 1910
6324.61 1850
6325.36 1782
6326.11 1755
6326.86 1864
6327.61 1805
6328.36 1903
6329.11 1780
6329.86 1870
6330.61 1982
6331.37 1884
6332.12 1808
6332.87 1909
6333.62 1831
6334.37 1804
6335.12 1896
6335.87 1866
6336.62 1914
6337.37 1841
6338.12 1860
6338.88 1819
6339.63 1832
6340.38 1828
6341.13 1860
6341.88 1867
6342.63 1722
6343.38 1833
6344.14 1811
6344.89 1785
6345.64 1834
6346.39 1805
6347.14 1884
6347.89 1789
6348.65 1788
6349.40 1839
6350.15 1824
6350.90 1835
6351.65 1893
6352.41 1926
6353.16 1907
6353.91 2098
6354.66 2142
6355.41 2024
6356.17 2089
6356.92 2061
6357.67 1970
6358.42 2071
6359.18 1978
6359.93 1864
6360.68 1782
6361.43 1839
6362.19 1868
6362.94 1793
6363.69 1705
6364.44 1829
6365.20 1731
6365.95 1647
6366.70 1657
6367.46 1640
6368.21 1776
6368.96 1754
6369.71 1666
6370.47 1669
6371.22 1707
6371.97 1777
6372.73 1636
6373.48 1681
6374.23 1616
6374.99 1632
6375.74 1627
6376.49 1578
6377.25 1585
6378.00 1569
6378.75 1594
6379.51 1635
6380.26 1738
6381.02 1617
6381.77 1644
6382.52 1680
6383.28 1727
6384.03 1660
6384.78 1663
6385.54 1712
6386.29 1791
6387.05 1739
6387.80 1642
6388.56 1648
6389.31 1611
6390.06 1621
6390.82 1615
6391.57 1665
6392.33 1660
6393.08 1747
6393.84 1735
6394.59 1731
6395.34 1566
6396.10 1602
6396.85 1598
6397.61 1577
6398.36 1552
6399.12 1589
6399.87 1569
6400.63 1443
6401.38 1437
6402.14 1510
6402.89 1508
6403.65 1478
6404.40 1479
6405.16 1494
6405.91 1618
6406.67 1636
6407.42 1660
6408.18 1676
6408.93 1636
6409.69 1597
6410.45 1644
6411.20 1532
6411.96 1556
6412.71 1462
6413.47 1612
6414.22 1625
6414.98 1643
6415.73 1676
6416.49 1590
6417.25 1626
6418.00 1637
6418.76 1700
6419.51 1663
6420.27 1676
6421.03 1653
6421.78 1623
6422.54 1631
6423.29 1553
6424.05 1540
6424.81 1595
6425.56 1639
6426.32 1730
6427.08 1608
6427.83 1560
6428.59 1650
6429.35 1687
6430.10 1641
6430.86 1641
6431.62 1641
6432.37 1507
6433.13 1564
6433.89 1601
6434.64 1762
6435.40 1707
6436.16 1655
6436.91 1636
6437.67 1595
6438.43 1530
6439.19 1649
6439.94 1667
6440.70 1798
6441.46 1863
6442.21 1802
6442.97 1750
6443.73 1694
6444.49 1814
6445.24 1811
6446.00 1739
6446.76 1724
6447.52 1756
6448.28 1685
6449.03 1729
6449.79 1843
6450.55 1883
6451.31 1835
6452.06 1771
6452.82 1800
6453.58 1905
6454.34 1826
6455.10 1906
6455.85 1857
6456.61 1751
6457.37 1876
6458.13 1903
6458.89 1899
6459.65 1972
6460.40 2015
6461.16 1941
6461.92 1892
6462.68 1886
6463.44 1942
6464.20 1985
6464.96 2078
6465.71 1953
6466.47 1910
6467.23 2010
6467.99 2025
6468.75 2006
6469.51 1956
6470.27 2005
6471.03 2173
6471.79 2247
6472.54 2227
6473.30 2172
6474.06 2257
6474.82 2241
6475.58 2376
6476.34 2421
6477.10 2295
6477.86 2294
6478.62 2339
6479.38 2448
6480.14 2461
6480.90 2449
6481.66 2525
6482.42 2342
6483.18 2450
6483.94 2513
6484.70 2505
6485.46 2463
6486.22 2465
6486.98 2643
6487.74 2771
6488.50 2681
6489.26 2670
6490.02 2653
6490.78 2774
6491.54 2768
6492.30 2919
6493.06 2993
6493.82 2975
6494.58 3191
6495.34 3081
6496.10 3138
6496.86 3194
6497.62 3222
6498.38 3202
6499.14 3202
6499.90 3263
6500.66 3177
6501.42 3050
6502.19 3260
6502.95 3229
6503.71 3381
6504.47 3345
6505.23 3353
6505.99 3372
6506.75 3356
6507.51 3446
6508.27 3542
6509.04 3477
6509.80 3671
6510.56 3760
6511.32 3833
6512.08 3894
6512.84 3769
6513.60 3838
6514.37 3771
6515.13 3851
6515.89 3892
6516.65 3825
6517.41 3782
6518.17 4020
6518.94 4039
6519.70 3771
6520.46 4099
6521.22 4337
6521.98 4197
6522.75 4076
6523.51 4419
6524.27 4761
6525.03 4953
6525.79 5174
6526.56 5739
6527.32 5945
6528.08 6197
6528.84 6608
6529.61 6933
6530.37 6661
6531.13 6591
6531.89 6636
6532.66 6288
6533.42 6350
6534.18 7077
6534.94 7773
6535.71 8371
6536.47 9640
6537.23 10088
6538.00 10728
6538.76 10504
6539.52 9977
6540.29 9536
6541.05 8382
6541.81 7341
6542.57 6667
6543.34 5468
6544.10 4887
6544.86 4423
6545.63 3901
6546.39 3534
6547.16 3350
6547.92 3251
6548.68 3288
6549.45 3258
6550.21 3152
6550.97 3115
6551.74 3141
6552.50 2927
6553.26 2886
6554.03 3002
6554.79 3058
6555.56 3009
6556.32 2896
6557.08 2849
6557.85 2860
6558.61 2949
6559.38 2977
6560.14 3001
6560.91 3068
6561.67 3029
6562.43 2947
6563.20 3100
6563.96 3218
6564.73 3322
6565.49 3209
6566.26 3311
6567.02 3419
6567.79 3334
6568.55 3349
6569.32 3449
6570.08 3438
6570.85 3396
6571.61 3301
6572.38 3401
6573.14 3506
6573.91 3552
6574.67 3679
6575.44 3681
6576.20 3789
6576.97 3847
6577.73 3897
6578.50 4110
6579.26 3982
6580.03 4108
6580.79 4227
6581.56 4314
6582.32 4089
6583.09 4146
6583.86 3900
6584.62 3809
6585.39 3768
6586.15 3842
6586.92 3689
6587.68 3454
6588.45 3426
6589.22 3572
6589.98 3742
6590.75 3741
6591.51 4093
6592.28 4114
6593.05 4268
6593.81 4495
6594.58 4871
6595.35 5162
6596.11 5342
6596.88 5468
6597.64 5071
6598.41 4885
6599.18 4596
6599.94 4441
6600.71 4243
6601.48 3821
6602.24 3471
6603.01 3210
6603.78 3251
6604.54 3065
6605.31 3043
6606.08 3064
6606.85 3091
6607.61 3003
6608.38 2825
6609.15 2917
6609.91 2796
6610.68 2834
6611.45 2822
6612.22 2617
6612.98 2700
6613.75 2612
6614.52 2494
6615.28 2561
6616.05 2545
6616.82 2450
6617.59 2468
6618.36 2477
6619.12 2500
6619.89 2524
6620.66 2572
6621.43 2505
6622.19 2652
6622.96 2725
6623.73 2542
6624.50 2482
6625.27 2506
6626.03 2477
6626.80 2418
6627.57 2568
6628.34 2565
6629.11 2425
6629.88 2404
6630.64 2450
6631.41 2699
6632.18 2615
6632.95 2800
6633.72 3171
6634.49 3124
6635.25 3233
6636.02 3209
6636.79 3353
6637.56 3279
6638.33 3140
6639.10 3075
6639.87 2847
6640.64 2555
6641.41 2612
6642.17 2398
6642.94 2396
6643.71 2291
6644.48 2199
6645.25 2257
6646.02 2136
6646.79 2254
6647.56 2453
6648.33 2326
6649.10 2248
6649.87 2303
6650.64 2161
6651.41 2187
6652.18 2285
6652.95 2167
6653.71 2165
6654.48 2151
6655.25 2149
6656.02 2133
6656.79 2116
6657.56 2182
6658.33 1983
6659.10 1995
6659.87 2042
6660.64 2050
6661.41 2057
6662.18 2084
6662.95 2151
6663.72 2102
6664.50 1995
6665.27 1968
6666.04 1904
6666.81 1911
6667.58 1938
6668.35 1934
6669.12 1968
6669.89 1941
6670.66 1957
6671.43 1978
6672.20 2048
6672.97 2178
6673.74 2073
6674.51 1830
6675.28 1880
6676.06 2052
6676.83 2098
6677.60 2044
6678.37 1945
6679.14 1960
6679.91 1845
6680.68 1912
6681.45 1908
6682.22 2036
6683.00 1994
6683.77 2017
6684.54 2053
6685.31 2040
6686.08 2112
6686.85 2130
6687.63 2348
6688.40 2259
6689.17 2122
6689.94 2057
6690.71 2100
6691.48 2020
6692.26 1885
6693.03 2007
6693.80 1991
6694.57 1803
6695.34 1831
6696.12 1731
6696.89 1646
6697.66 1638
6698.43 1772
6699.21 1720
6699.98 1654
6700.75 1728
6701.52 1791
6702.30 1817
6703.07 1922
6703.84 1873
6704.61 1826
6705.39 1817
6706.16 1775
6706.93 1698
6707.70 1684
6708.48 1730
6709.25 1793
6710.02 1605
6710.80 1670
6711.57 1720
6712.34 1690
6713.12 1618
6713.89 1647
6714.66 1525
6715.44 1526
6716.21 1636
6716.98 1712
6717.76 1672
6718.53 1682
6719.30 1680
6720.08 1565
6720.85 1554
6721.62 1542
6722.40 1566
6723.17 1489
6723.94 1590
6724.72 1548
6725.49 1506
6726.27 1480
6727.04 1523
6727.81 1492
6728.59 1489
6729.36 1535
6730.14 1596
6730.91 1537
6731.68 1478
6732.46 1650
6733.23 1594
6734.01 1515
6734.78 1461
6735.56 1462
6736.33 1563
6737.10 1655
6737.88 1726
6738.65 1569
6739.43 1585
6740.20 1635
6740.98 1639
6741.75 1616
6742.53 1688
6743.30 1629
6744.08 1543
6744.85 1555
6745.63 1684
6746.40 1693
6747.18 1749
6747.95 1679
6748.73 1652
6749.50 1712
6750.28 1773
6751.05 1834
6751.83 1818
6752.60 1967
6753.38 1914
6754.16 2008
6754.93 1947
6755.71 1911
6756.48 1919
6757.26 1804
6758.03 1828
6758.81 1686
6759.59 1588
6760.36 1598
6761.14 1659
6761.91 1513
6762.69 1547
6763.46 1538
6764.24 1686
6765.02 1696
6765.79 1547
6766.57 1639
6767.35 1613
6768.12 1633
6768.90 1487
6769.67 1417
6770.45 1571
6771.23 1569
6772.00 1653
6772.78 1609
6773.56 1509
6774.33 1591
6775.11 1636
6775.89 1593
6776.66 1490
6777.44 1629
6778.22 1618
6778.99 1587
6779.77 1604
6780.55 1661
6781.33 1537
6782.10 1541
6782.88 1553
6783.66 1573
6784.43 1620
6785.21 1588
6785.99 1625
6786.77 1483
6787.54 1457
6788.32 1508
6789.10 1505
6789.88 1478
6790.65 1418
6791.43 1437
6792.21 1376
6792.99 1480
6793.76 1475
6794.54 1506
6795.32 1461
6796.10 1414
6796.88 1409
6797.65 1352
6798.43 1345
6799.21 1506
6799.99 1457
6800.77 1375
6801.55 1322
6802.32 1423
6803.10 1441
6803.88 1511
6804.66 1521
6805.44 1461
6806.22 1358
6806.99 1414
6807.77 1467
6808.55 1379
6809.33 1405
6810.11 1456
6810.89 1420
6811.67 1315
6812.44 1420
6813.22 1401
6814.00 1404
6814.78 1394
6815.56 1357
6816.34 1360
6817.12 1438
6817.90 1486
6818.68 1467
6819.46 1402
6820.24 1367
6821.02 1460
6821.79 1461
6822.57 1454
6823.35 1537
6824.13 1437
6824.91 1478
6825.69 1352
6826.47 1372
6827.25 1523
6828.03 1385
6828.81 1415
6829.59 1444
6830.37 1476
6831.15 1471
6831.93 1443
6832.71 1465
6833.49 1485
6834.27 1467
6835.05 1433
6835.83 1523
6836.61 1438
6837.39 1335
6838.17 1444
6838.95 1453
6839.73 1427
6840.51 1472
6841.29 1486
6842.07 1447
6842.85 1436
6843.64 1495
6844.42 1397
6845.20 1546
6845.98 1630
6846.76 1574
6847.54 1648
6848.32 1756
6849.10 2026
6849.88 2266
6850.66 2508
6851.44 2775
6852.23 2781
6853.01 2854
6853.79 2759
6854.57 2724
6855.35 2406
6856.13 2331
6856.91 2155
6857.69 1987
6858.48 1779
6859.26 1752
6860.04 1627
6860.82 1532
6861.60 1625
6862.38 1555
6863.17 1592
6863.95 1635
6864.73 1576
6865.51 1516
6866.29 1532
6867.07 1624
6867.86 1597
6868.64 1590
6869.42 1526
6870.20 1551
6870.99 1557
6871.77 1443
6872.55 1511
6873.33 1671
6874.11 1646
6874.90 1619
6875.68 1629
6876.46 1662
6877.24 1582
6878.03 1630
6878.81 1684
6879.59 1635
6880.38 1691
6881.16 1636
6881.94 1710
6882.72 1853
6883.51 1811
6884.29 1808
6885.07 1867
6885.86 1981
6886.64 2102
6887.42 2263
6888.20 2318
6888.99 2159
6889.77 2415
6890.55 2342
6891.34 2349
6892.12 2254
6892.90 2205
6893.69 2093
6894.47 2011
6895.26 1940
6896.04 1821
6896.82 1854
6897.61 2033
6898.39 2011
6899.17 1917
6899.96 1857
6900.74 1916
6901.53 2091
6902.31 1951
6903.09 1968
6903.88 1947
6904.66 1877
6905.45 1992
6906.23 1966
6907.01 1926
6907.80 1915
6908.58 1875
6909.37 1920
6910.15 1917
6910.94 1830
6911.72 1929
6912.51 1975
6913.29 1808
6914.07 1960
6914.86 1811
6915.64 1877
6916.43 1897
6917.21 1970
6918.00 1898
6918.78 1954
6919.57 1982
6920.35 2077
6921.14 1996
6921.92 1945
6922.71 1958
6923.49 1841
6924.28 1930
6925.06 1903
6925.85 2055
6926.64 1989
6927.42 2039
6928.21 2063
6928.99 2102
6929.78 2087
6930.56 2047
6931.35 2161
6932.13 2137
6932.92 2021
6933.71 2201
6934.49 2214
6935.28 2238
6936.06 2326
6936.85 2182
6937.63 2352
6938.42 2275
6939.21 2204
6939.99 2303
6940.78 2473
6941.57 2414
6942.35 2597
6943.14 2523
6943.92 2701
6944.71 2862
6945.50 2780
6946.28 2806
6947.07 2735
6947.86 2821
6948.64 2860
6949.43 2931
6950.22 2735
6951.00 2851
6951.79 2713
6952.58 2810
6953.36 2725
6954.15 2772
6954.94 2942
6955.72 2962
6956.51 2930
6957.30 3034
6958.09 2980
6958.87 2963
6959.66 2942
6960.45 3072
6961.24 3164
6962.02 3171
6962.81 3065
6963.60 3035
6964.38 3023
6965.17 3025
6965.96 2944
6966.75 3020
6967.54 3103
6968.32 3129
6969.11 3258
6969.90 3427
6970.69 3447
6971.47 3492
6972.26 3497
6973.05 3448
6973.84 3630
6974.63 3555
6975.41 3532
6976.20 3481
6976.99 3583
6977.78 3743
6978.57 3828
6979.36 3952
6980.14 4119
6980.93 4217
6981.72 4624
6982.51 5163
6983.30 5723
6984.09 6667
6984.88 7374
6985.66 8319
6986.45 9146
6987.24 9635
6988.03 9859
6988.82 9338
6989.61 8882
6990.40 8025
6991.19 7177
6991.98 6541
6992.76 5792
6993.55 5011
6994.34 4759
6995.13 4690
6995.92 4705
6996.71 5109
6997.50 5509
6998.29 6025
6999.08 6925
6999.87 7545
7000.66 7987
7001.45 8325
7002.24 8247
7003.03 8038
7003.82 7622
7004.61 6508
7005.40 6019
7006.19 5217
7006.98 4500
7007.77 3940
7008.56 3562
7009.35 3236
7010.14 3122
7010.93 2924
7011.72 2889
7012.51 2921
7013.30 2838
7014.09 2845
7014.88 2962
7015.67 2864
7016.46 2739
7017.25 2802
7018.04 2714
7018.83 2543
7019.62 2485
7020.41 2401
7021.20 2410
7021.99 2507
7022.78 2435
7023.57 2364
7024.37 2365
7025.16 2468
7025.95 2543
7026.74 2458
7027.53 2532
7028.32 2626
7029.11 2654
7029.90 2558
7030.69 2616
7031.49 2465
7032.28 2497
7033.07 2399
7033.86 2312
7034.65 2291
7035.44 2230
7036.23 2361
7037.03 2460
7037.82 2335
7038.61 2517
7039.40 2585
7040.19 2613
7040.98 2416
7041.78 2355
7042.57 2431
7043.36 2427
7044.15 2469
7044.94 2405
7045.74 2378
7046.53 2302
7047.32 2363
7048.11 2403
7048.91 2482
7049.70 2375
7050.49 2585
7051.28 2629
7052.08 2697
7052.87 2627
7053.66 2581
7054.45 2509
7055.25 2552
7056.04 2282
7056.83 2255
7057.62 2254
7058.42 2302
7059.21 2254
7060.00 2243
7060.80 2265
7061.59 2165
7062.38 2192
7063.17 2243
7063.97 2105
7064.76 2089
7065.55 2027
7066.35 2133
7067.14 2138
7067.93 2086
7068.73 2155
7069.52 2264
7070.31 2103
7071.11 2073
7071.90 2017
7072.69 2096
7073.49 2114
7074.28 2180
7075.08 2065
7075.87 2071
7076.66 2045
7077.46 1983
7078.25 2030
7079.05 1963
7079.84 1893
7080.63 1906
7081.43 1956
7082.22 1902
7083.02 1923
7083.81 1827
7084.60 1856
7085.40 1967
7086.19 2143
7086.99 2186
7087.78 2300
7088.58 2333
7089.37 2312
7090.17 2354
7090.96 2413
7091.76 2266
7092.55 2228
7093.34 2172
7094.14 2002
7094.93 1825
7095.73 1623
7096.52 1650
7097.32 1675
7098.11 1584
7098.91 1552
7099.70 1598
7100.50 1550
7101.29 1620
7102.09 1633
7102.89 1553
7103.68 1537
7104.48 1440
7105.27 1413
7106.07 1418
7106.86 1365
7107.66 1472
7108.45 1545
7109.25 1396
7110.05 1304
7110.84 1384
7111.64 1396
7112.43 1333
7113.23 1346
7114.02 1437
7114.82 1374
7115.62 1471
7116.41 1404
7117.21 1413
7118.00 1354
7118.80 1437
7119.60 1460
7120.39 1460
7121.19 1311
7121.99 1398
7122.78 1377
7123.58 1401
7124.38 1385
7125.17 1361
7125.97 1378
7126.77 1309
7127.56 1418
7128.36 1401
7129.16 1340
7129.95 1371
7130.75 1414
7131.55 1454
7132.34 1351
7133.14 1266
7133.94 1418
7134.73 1365
7135.53 1455
7136.33 1408
7137.13 1364
7137.92 1386
7138.72 1335
7139.52 1342
7140.32 1323
7141.11 1310
7141.91 1245
7142.71 1330
7143.51 1351
7144.30 1318
7145.10 1369
7145.90 1381
7146.70 1351
7147.49 1348
7148.29 1395
7149.09 1446
7149.89 1319
7150.69 1344
7151.48 1182
7152.28 1251
7153.08 1337
7153.88 1435
7154.68 1378
7155.47 1270
7156.27 1196
7157.07 1351
7157.87 1304
7158.67 1314
7159.47 1231
7160.27 1235
7161.06 1246
7161.86 1227
7162.66 1249
7163.46 1327
7164.26 1202
7165.06 1264
7165.86 1246
7166.66 1300
7167.45 1326
7168.25 1319
7169.05 1362
7169.85 1321
7170.65 1217
7171.45 1209
7172.25 1270
7173.05 1290
7173.85 1242
7174.65 1236
7175.45 1275
7176.25 1259
7177.04 1238
7177.84 1191
7178.64 1282
7179.44 1210
7180.24 1173
7181.04 1223
7181.84 1243
7182.64 1308
7183.44 1368
7184.24 1413
7185.04 1424
7185.84 1439
7186.64 1295
7187.44 1365
7188.24 1367
7189.04 1229
7189.84 1190
7190.64 1299
7191.44 1181
7192.24 1108
7193.04 1069
7193.84 1156
7194.64 1214
7195.44 1168
7196.25 1174
7197.05 1132
7197.85 1156
7198.65 1182
7199.45 1218
7200.25 1108
7201.05 1153
7201.85 1252
7202.65 1182
7203.45 1143
7204.25 1156
7205.05 1075
7205.86 1175
7206.66 1203
7207.46 1144
7208.26 1114
7209.06 1068
7209.86 1157
7210.66 1144
7211.46 1094
7212.27 1159
7213.07 1192
7213.87 1142
7214.67 1128
7215.47 1132
7216.27 1172
7217.07 1245
7217.88 1129
7218.68 1161
7219.48 1216
7220.28 1255
7221.08 1139
7221.89 1217
7222.69 1223
7223.49 1182
7224.29 1186
7225.09 1141
7225.90 1189
7226.70 1208
7227.50 1228
7228.30 1188
7229.11 1258
7229.91 1184
7230.71 1213
7231.51 1323
7232.32 1349
7233.12 1268
7233.92 1303
7234.72 1273
7235.53 1257
7236.33 1261
7237.13 1244
7237.93 1285
7238.74 1249
7239.54 1300
7240.34 1222
7241.15 1264
7241.95 1307
7242.75 1196
7243.56 1197
7244.36 1270
7245.16 1352
7245.97 1308
7246.77 1327
7247.57 1312
7248.38 1327
7249.18 1331
7249.98 1345
7250.79 1324
7251.59 1350
7252.39 1432
7253.20 1321
7254.00 1302
7254.81 1245
7255.61 1394
7256.41 1359
7257.22 1471
7258.02 1451
7258.82 1387
7259.63 1464
7260.43 1539
7261.24 1479
7262.04 1471
7262.85 1477
7263.65 1602
7264.45 1546
7265.26 1614
7266.06 1683
7266.87 1590
7267.67 1541
7268.48 1525
7269.28 1769
7270.09 1650
7270.89 1791
7271.70 1886
7272.50 1737
7273.30 1839
7274.11 1852
7274.91 1911
7275.72 1896
7276.52 1932
7277.33 1887
7278.13 1914
7278.94 1841
7279.74 1927
7280.55 2021
7281.36 2221
7282.16 2544
7282.97 2859
7283.77 3205
7284.58 3574
7285.38 4018
7286.19 4195
7286.99 4084
7287.80 3960
7288.60 3724
7289.41 3616
7290.22 3216
7291.02 2830
7291.83 2542
7292.63 2198
7293.44 2099
7294.25 1993
7295.05 1907
7295.86 2002
7296.66 2003
7297.47 1947
7298.28 1958
7299.08 1875
7299.89 1973
7300.70 1866
7301.50 1917
7302.31 1914
7303.11 2029
7303.92 2017
7304.73 2017
7305.53 2061
7306.34 2024
7307.15 2140
7307.95 2125
7308.76 2172
7309.57 2352
7310.37 2431
7311.18 2505
7311.99 2775
7312.80 2726
7313.60 2843
7314.41 2808
7315.22 2774
7316.02 2437
7316.83 2388
7317.64 2509
7318.45 2605
7319.25 2740
7320.06 2837
7320.87 2882
7321.68 3075
7322.48 3097
7323.29 3213
7324.10 3078
7324.91 2890
7325.71 2673
7326.52 2630
7327.33 2453
7328.14 2225
7328.95 2123
7329.75 2009
7330.56 1910
7331.37 1832
7332.18 1738
7332.99 1714
7333.79 1714
7334.60 1810
7335.41 1815
7336.22 1882
7337.03 1861
7337.84 1814
7338.64 1759
7339.45 1832
7340.26 1680
7341.07 1754
7341.88 1811
7342.69 1821
7343.50 1859
7344.30 1989
7345.11 1934
7345.92 1919
7346.73 1834
7347.54 1826
7348.35 1871
7349.16 1873
7349.97 1795
7350.78 1813
7351.58 1791
7352.39 1898
7353.20 1906
7354.01 1888
7354.82 1749
7355.63 1858
7356.44 1802
7357.25 1708
7358.06 1732
7358.87 1947
7359.68 1983
7360.49 1967
7361.30 1807
7362.11 1872
7362.92 1966
7363.73 1932
7364.54 1946
7365.35 1878
7366.16 1919
7366.97 1863
7367.78 1888
7368.59 1931
7369.40 1959
7370.21 2042
7371.02 2041
7371.83 1937
7372.64 2065
7373.45 1976
7374.26 1886
7375.07 1971
7375.88 1998
7376.69 2023
7377.50 2035
7378.31 2091
7379.12 2209
7379.93 2376
7380.74 2519
7381.55 2731
7382.37 2727
7383.18 2876
7383.99 3021
7384.80 2841
7385.61 2681
7386.42 2585
7387.23 2392
7388.04 2301
7388.85 2009
7389.67 1928
7390.48 1959
7391.29 1870
7392.10 1909
7392.91 1736
7393.72 1713
7394.53 1817
7395.35 1791
7396.16 1814
7396.97 1842
7397.78 1823
7398.59 1958
7399.40 2016
7400.22 1952
7401.03 2170
7401.84 2341
7402.65 2305
7403.46 2156
7404.28 2228
7405.09 2231
7405.90 2153
7406.71 2039
7407.52 2013
7408.34 1995
7409.15 2051
7409.96 1975
7410.77 2024
7411.59 2032
7412.40 1859
7413.21 1628
7414.02 1597
7414.84 1485
7415.65 1531
7416.46 1492
7417.27 1521
7418.09 1554
7418.90 1383
7419.71 1332
7420.53 1473
7421.34 1448
7422.15 1350
7422.97 1340
7423.78 1396
7424.59 1407
7425.40 1323
7426.22 1400
7427.03 1348
7427.84 1361
7428.66 1286
7429.47 1288
7430.28 1282
7431.10 1336
7431.91 1301
7432.73 1195
7433.54 1220
7434.35 1341
7435.17 1383
7435.98 1358
7436.79 1291
7437.61 1298
7438.42 1250
7439.24 1264
7440.05 1310
7440.86 1382
7441.68 1343
7442.49 1292
7443.31 1198
7444.12 1197
7444.94 1277
7445.75 1355
7446.56 1321
7447.38 1298
7448.19 1288
7449.01 1201
7449.82 1216
7450.64 1215
7451.45 1249
7452.27 1267
7453.08 1240
7453.90 1282
7454.71 1220
7455.52 1256
7456.34 1257
7457.15 1201
7457.97 1154
7458.78 1225
7459.60 1191
7460.42 1197
7461.23 1240
7462.05 1173
7462.86 1129
7463.68 1088
7464.49 1103
7465.31 1141
7466.12 1212
7466.94 1155
7467.75 1206
7468.57 1145
7469.38 1200
7470.20 1336
7471.02 1268
7471.83 1290
7472.65 1239
7473.46 1243
7474.28 1326
7475.10 1252
7475.91 1173
7476.73 1176
7477.54 1100
7478.36 1128
7479.18 1054
7479.99 1127
7480.81 1102
7481.62 1060
7482.44 1108
7483.26 1086
7484.07 1058
7484.89 1047
7485.71 1049
7486.52 1045
7487.34 1065
7488.16 1017
7488.97 1080
7489.79 977
7490.61 954
7491.42 1010
7492.24 1034
7493.06 971
7493.87 940
7494.69 968
7495.51 1049
7496.33 1002
7497.14 1009
7497.96 1088
7498.78 1085
7499.59 1004
7500.41 1032
7501.23 971
7502.05 1039
7502.86 992
7503.68 991
7504.50 978
7505.32 942
7506.13 943
7506.95 983
7507.77 997
7508.59 876
7509.40 919
7510.22 977
7511.04 934
7511.86 934
7512.68 942
7513.49 970
7514.31 945
7515.13 918
7515.95 948
7516.77 995
7517.59 998
7518.40 893
7519.22 1015
7520.04 1063
7520.86 999
7521.68 954
7522.50 966
7523.31 976
7524.13 944
7524.95 914
7525.77 1010
7526.59 1010
7527.41 937
7528.23 1048
7529.05 1015
7529.86 1003
7530.68 1148
7531.50 1028
7532.32 1027
7533.14 933
7533.96 968
7534.78 933
7535.60 992
7536.42 936
7537.24 961
7538.06 973
7538.88 938
7539.70 1009
7540.51 961
7541.33 960
7542.15 954
7542.97 947
7543.79 1041
7544.61 989
7545.43 978
7546.25 993
7547.07 994
7547.89 994
7548.71 1062
7549.53 1036
7550.35 979
7551.17 1022
7551.99 945
7552.81 950
7553.63 1027
7554.45 1010
7555.27 995
7556.09 987
7556.91 1037
7557.73 971
7558.56 948
7559.38 987
7560.20 963
7561.02 940
7561.84 976
7562.66 973
7563.48 998
7564.30 976
7565.12 984
7565.94 942
7566.76 959
7567.58 979
7568.40 920
7569.23 950
7570.05 928
7570.87 1003
7571.69 994
7572.51 952
7573.33 973
7574.15 929
7574.97 986
7575.80 923
7576.62 931
7577.44 935
7578.26 908
7579.08 993
7579.90 870
7580.73 972
7581.55 1029
7582.37 956
7583.19 989
7584.01 1054
7584.83 980
7585.66 976
7586.48 1030
7587.30 1010
7588.12 1064
7588.95 988
7589.77 1046
7590.59 1012
7591.41 1032
7592.23 992
7593.06 1022
7593.88 1101
7594.70 1039
7595.52 1046
7596.35 1049
7597.17 994
7597.99 983
7598.81 939
7599.64 1024
7600.46 1002
7601.28 1014
7602.11 1063
7602.93 970
7603.75 1068
7604.57 1101
7605.40 1133
7606.22 1116
7607.04 1177
7607.87 1144
7608.69 1055
7609.51 983
7610.34 1070
7611.16 1035
7611.98 1020
7612.81 1062
7613.63 1085
7614.45 1076
7615.28 1114
7616.10 1055
7616.92 1081
7617.75 1134
7618.57 1052
7619.40 1082
7620.22 944
7621.04 1067
7621.87 1062
7622.69 1076
7623.52 1208
7624.34 1089
7625.16 1047
7625.99 1029
7626.81 1051
7627.64 1135
7628.46 1218
7629.28 1195
7630.11 1160
7630.93 1189
7631.76 1290
7632.58 1392
7633.41 1423
7634.23 1394
7635.06 1403
7635.88 1365
7636.71 1277
7637.53 1154
7638.36 1092
7639.18 1042
7640.01 994
7640.83 936
7641.66 973
7642.48 959
7643.31 947
7644.13 963
7644.96 871
7645.78 962
7646.61 998
7647.43 991
7648.26 871
7649.08 921
7649.91 885
7650.73 812
7651.56 835
7652.38 931
7653.21 919
7654.04 827
7654.86 902
7655.69 838
7656.51 822
7657.34 828
7658.16 926
7658.99 929
7659.82 876
7660.64 835
7661.47 815
7662.29 734
7663.12 810
7663.95 902
7664.77 877
7665.60 897
7666.43 873
7667.25 895
7668.08 917
7668.91 941
7669.73 881
7670.56 941
7671.38 839
7672.21 873
7673.04 897
7673.87 898
7674.69 838
7675.52 846
7676.35 785
7677.17 862
7678.00 887
7678.83 839
7679.65 789
7680.48 733
7681.31 816
7682.13 766
7682.96 775
7683.79 865
7684.62 904
7685.44 909
7686.27 848
7687.10 857
7687.93 835
7688.75 853
7689.58 830
7690.41 839
7691.24 791
7692.06 855
7692.89 868
7693.72 885
7694.55 797
7695.38 855
7696.20 833
7697.03 792
7697.86 866
7698.69 842
7699.52 889
7700.34 906
7701.17 836
7702.00 892
7702.83 879
7703.66 869
7704.49 805
7705.31 852
7706.14 899
7706.97 894
7707.80 805
7708.63 916
7709.46 888
7710.29 895
7711.11 921
7711.94 888
7712.77 889
7713.60 935
7714.43 960
7715.26 934
7716.09 816
7716.92 860
7717.75 857
7718.58 874
7719.40 887
7720.23 885
7721.06 843
7721.89 817
7722.72 867
7723.55 798
7724.38 912
7725.21 868
7726.04 835
7726.87 866
7727.70 872
7728.53 808
7729.36 819
7730.19 835
7731.02 912
7731.85 915
7732.68 929
7733.51 885
7734.34 849
7735.17 780
7736.00 927
7736.83 863
7737.66 817
7738.49 776
7739.32 771
7740.15 868
7740.98 877
7741.81 980
7742.64 989
7743.47 895
7744.30 868
7745.13 992
7745.96 993
7746.79 1006
7747.62 1004
7748.45 1087
7749.29 1074
7750.12 1101
7750.95 1096
7751.78 1009
7752.61 1011
7753.44 956
7754.27 958
7755.10 919
7755.93 880
7756.76 897
7757.60 898
7758.43 852
7759.26 827
7760.09 913
7760.92 911
7761.75 856
7762.58 886
7763.42 851
7764.25 906
7765.08 919
7765.91 888
7766.74 795
7767.57 834
7768.41 859
7769.24 854
7770.07 832
7770.90 844
7771.73 892
7772.57 837
7773.40 889
7774.23 884
7775.06 845
7775.90 822
7776.73 932
7777.56 916
7778.39 897
7779.22 908
7780.06 962
7780.89 860
7781.72 840
7782.55 800
7783.39 837
7784.22 907
7785.05 875
7785.89 861
7786.72 822
7787.55 881
7788.38 879
7789.22 835
7790.05 864
7790.88 837
7791.72 871
7792.55 797
7793.38 863
7794.22 927
7795.05 817
7795.88 834
7796.72 832
7797.55 885
7798.38 930
7799.22 842
7800.05 844
7800.88 890
7801.72 917
7802.55 894
7803.38 898
7804.22 822
7805.05 882
7805.89 861
7806.72 890
7807.55 880
7808.39 898
7809.22 913
7810.06 889
7810.89 873
7811.72 907
7812.56 999
7813.39 1002
7814.23 974
7815.06 1036
7815.89 1046
7816.73 1128
7817.56 1107
7818.40 1099
7819.23 1084
7820.07 1016
7820.90 1014
7821.74 960
7822.57 984
7823.41 1041
7824.24 963
7825.08 916
7825.91 1011
7826.75 1014
7827.58 963
7828.42 967
7829.25 1008
7830.09 981
7830.92 968
7831.76 907
7832.59 977
7833.43 1028
7834.26 1034
7835.10 979
7835.93 974
7836.77 987
7837.60 1059
7838.44 1044
7839.28 946
7840.11 927
7840.95 995
7841.78 1040
7842.62 1008
7843.45 930
7844.29 999
7845.13 953
7845.96 993
7846.80 931
7847.63 918
7848.47 984
7849.31 954
7850.14 918
7850.98 906
7851.82 944
7852.65 949
7853.49 908
7854.32 939
7855.16 897
7856.00 877
7856.83 897
7857.67 870
7858.51 896
7859.34 951
7860.18 937
7861.02 922
7861.85 982
7862.69 1024
7863.53 934
7864.37 931
7865.20 935
7866.04 955
7866.88 921
7867.71 938
7868.55 933
7869.39 1005
7870.23 960
7871.06 842
7871.90 883
7872.74 902
7873.57 901
7874.41 917
7875.25 994
7876.09 974
7876.93 960
7877.76 961
7878.60 1042
7879.44 1071
7880.28 1047
7881.11 1108
7881.95 1075
7882.79 997
7883.63 870
7884.47 950
7885.30 995
7886.14 954
7886.98 935
7887.82 964
7888.66 972
7889.50 980
7890.33 886
7891.17 1050
7892.01 1032
7892.85 1100
7893.69 1033
7894.53 1031
7895.36 1003
7896.20 1039
7897.04 1114
7897.88 1008
7898.72 1038
7899.56 1162
7900.40 1046
7901.24 1111
7902.08 1161
7902.91 1184
7903.75 1143
7904.59 1173
7905.43 1063
7906.27 1045
7907.11 1041
7907.95 1056
7908.79 1081
7909.63 1053
7910.47 1065
7911.31 1093
7912.15 992
7912.99 1024
7913.83 1011
7914.67 1094
7915.50 1211
7916.34 1307
7917.18 1391
7918.02 1466
7918.86 1427
7919.70 1438
7920.54 1439
7921.38 1378
7922.22 1367
7923.06 1365
7923.90 1242
7924.74 1204
7925.58 1136
7926.42 1072
7927.27 991
7928.11 905
7928.95 884
7929.79 939
7930.63 935
7931.47 968
7932.31 972
7933.15 902
7933.99 903
7934.83 870
7935.67 903
7936.51 867
7937.35 823
7938.19 836
7939.03 895
7939.88 840
7940.72 864
7941.56 873
7942.40 829
7943.24 884
7944.08 940
7944.92 994
7945.76 997
7946.60 951
7947.45 989
7948.29 1013
7949.13 918
7949.97 993
7950.81 952
7951.65 933
7952.50 873
7953.34 856
7954.18 936
7955.02 895
7955.86 911
7956.70 978
7957.55 941
7958.39 974
7959.23 976
7960.07 922
7960.91 910
7961.76 894
7962.60 902
7963.44 911
7964.28 914
7965.13 922
7965.97 950
7966.81 937
7967.65 865
7968.50 892
7969.34 994
7970.18 981
7971.02 891
7971.87 898
7972.71 852
7973.55 872
7974.39 819
7975.24 896
7976.08 930
7976.92 959
7977.77 894
7978.61 879
7979.45 880
7980.30 901
7981.14 898
7981.98 876
7982.83 933
7983.67 934
7984.51 850
7985.36 837
7986.20 877
7987.04 867
7987.89 738
7988.73 748
7989.57 859
7990.42 860
7991.26 849
7992.10 767
7992.95 788
7993.79 807
7994.64 790
7995.48 771
7996.32 803
7997.17 784
7998.01 784
7998.86 766
7999.70 728
8000.54 756
8001.39 793
8002.23 864
8003.08 788
8003.92 738
8004.77 788
8005.61 778
8006.45 771
8007.30 764
8008.14 718
8008.99 748
8009.83 776
8010.68 761
8011.52 742
8012.37 795
8013.21 838
8014.06 772
8014.90 712
8015.75 720
8016.59 759
8017.44 723
8018.28 768
8019.13 762
8019.97 714
8020.82 763
8021.66 767
8022.51 805
8023.35 771
8024.20 721
8025.05 752
8025.89 696
8026.74 727
8027.58 786
8028.43 721
8029.27 768
8030.12 773
8030.96 802
8031.81 813
8032.66 803
8033.50 811
8034.35 783
8035.19 704
8036.04 786
8036.89 745
8037.73 769
8038.58 756
8039.43 750
8040.27 821
8041.12 756
8041.96 782
8042.81 800
8043.66 757
8044.50 803
8045.35 854
8046.20 741
8047.04 719
8047.89 735
8048.74 766
8049.58 749
8050.43 806
8051.28 751
8052.12 783
8052.97 791
8053.82 767
8054.67 783
8055.51 741
8056.36 763
8057.21 793
8058.05 704
8058.90 720
8059.75 720
8060.60 785
8061.44 722
8062.29 688
8063.14 728
8063.99 703
8064.83 723
8065.68 706
8066.53 730
8067.38 709
8068.22 688
8069.07 698
8069.92 772
8070.77 732
8071.62 733
8072.46 804
8073.31 665
8074.16 643
8075.01 699
8075.86 679
8076.71 685
8077.55 612
8078.40 619
8079.25 657
8080.10 675
8080.95 707
8081.80 746
8082.64 688
8083.49 742
8084.34 794
8085.19 767
8086.04 753
8086.89 775
8087.74 750
8088.58 800
8089.43 758
8090.28 751
8091.13 704
8091.98 729
8092.83 700
8093.68 712
8094.53 697
8095.38 698
8096.23 701
8097.08 749
8097.93 796
8098.77 763
8099.62 669
8100.47 686
8101.32 746
8102.17 757
8103.02 717
8103.87 774
8104.72 686
8105.57 701
8106.42 743
8107.27 719
8108.12 693
8108.97 701
8109.82 717
8110.67 763
8111.52 670
8112.37 747
8113.22 680
8114.07 683
8114.92 698
8115.77 783
8116.62 766
8117.47 757
8118.32 792
8119.17 794
8120.02 742
8120.87 819
8121.72 719
8122.58 791
8123.43 789
8124.28 754
8125.13 755
8125.98 747
8126.83 772
8127.68 781
8128.53 770
8129.38 748
8130.23 843
8131.08 733
8131.94 752
8132.79 773
8133.64 729
8134.49 755
8135.34 657
8136.19 778
8137.04 751
8137.89 784
8138.75 757
8139.60 790
8140.45 812
8141.30 778
8142.15 780
8143.00 780
8143.86 757
8144.71 810
8145.56 790
8146.41 789
8147.26 765
8148.12 853
8148.97 780
8149.82 782
8150.67 781
8151.52 759
8152.38 758
8153.23 769
8154.08 776
8154.93 798
8155.78 926
8156.64 916
8157.49 882
8158.34 891
8159.19 862
8160.05 820
8160.90 776
8161.75 816
8162.61 784
8163.46 717
8164.31 808
8165.16 756
8166.02 722
8166.87 763
8167.72 735
8168.58 680
8169.43 655
8170.28 786
8171.14 747
8171.99 741
8172.84 741
8173.70 798
8174.55 788
8175.40 717
8176.26 789
8177.11 765
8177.96 744
8178.82 644
8179.67 712
8180.52 731
8181.38 661
8182.23 676
8183.08 679
8183.94 727
8184.79 734
8185.65 699
8186.50 675
8187.35 667
8188.21 709
8189.06 679
8189.92 670
8190.77 668
8191.63 728
8192.48 705
8193.33 691
8194.19 737
8195.04 754
8195.90 737
8196.75 697
8197.61 675
8198.46 755
8199.32 698
8200.17 712
8201.02 625
8201.88 656
8202.73 713
8203.59 706
8204.44 657
8205.30 612
8206.15 677
8207.01 725
8207.86 607
8208.72 657
8209.57 719
8210.43 728
8211.29 778
8212.14 723
8213.00 684
8213.85 743
8214.71 673
8215.56 681
8216.42 670
8217.27 655
8218.13 669
8218.98 693
8219.84 713
8220.70 695
8221.55 650
8222.41 716
8223.26 716
8224.12 657
8224.98 729
8225.83 748
8226.69 714
8227.54 754
8228.40 760
8229.26 735
8230.11 758
8230.97 786
8231.83 683
8232.68 720
8233.54 740
8234.39 738
8235.25 721
8236.11 707
8236.96 687
8237.82 648
8238.68 708
8239.53 704
8240.39 730
8241.25 706
8242.11 792
8242.96 734
8243.82 705
8244.68 694
8245.53 742
8246.39 735
8247.25 710
8248.10 687
8248.96 668
8249.82 716
8250.68 726
8251.53 778
8252.39 695
8253.25 795
8254.11 754
8254.96 752
8255.82 755
8256.68 746
8257.54 679
8258.39 733
8259.25 701
8260.11 674
8260.97 746
8261.83 713
8262.68 702
8263.54 738
8264.40 713
8265.26 760
8266.12 716
8266.97 696
8267.83 702
8268.69 735
8269.55 672
8270.41 670
8271.27 666
8272.12 758
8272.98 751
8273.84 781
8274.70 768
8275.56 746
8276.42 686
8277.28 671
8278.13 695
8278.99 724
8279.85 731
8280.71 670
8281.57 713
8282.43 687
8283.29 669
8284.15 814
8285.01 775
8285.87 792
8286.72 720
8287.58 723
8288.44 739
8289.30 741
8290.16 753
8291.02 796
8291.88 766
8292.74 770
8293.60 787
8294.46 736
8295.32 740
8296.18 731
8297.04 791
8297.90 759
8298.76 811
8299.62 717
8300.48 710
8301.34 725
8302.20 813
8303.06 794
8303.92 707
8304.78 751
8305.64 750
8306.50 764
8307.36 738
8308.22 842
8309.08 852
8309.94 767
8310.80 783
8311.66 713
8312.52 761
8313.38 784
8314.24 818
8315.10 755
8315.96 697
8316.83 822
8317.69 789
8318.55 746
8319.41 745
8320.27 754
8321.13 797
8321.99 845
8322.85 745
8323.71 702
8324.57 757
8325.44 761
8326.30 785
8327.16 772
8328.02 783
8328.88 830
8329.74 846
8330.60 845
8331.47 818
8332.33 846
8333.19 811
8334.05 838
8334.91 729
8335.77 754
8336.64 713
8337.50 714
8338.36 816
8339.22 796
8340.08 758
8340.94 818
8341.81 791
8342.67 805
8343.53 815
8344.39 812
8345.26 803
8346.12 856
8346.98 815
8347.84 844
8348.71 881
8349.57 794
8350.43 815
8351.29 876
8352.16 824
8353.02 898
8353.88 860
8354.74 923
8355.61 840
8356.47 881
8357.33 907
8358.19 843
8359.06 858
8359.92 980
8360.78 922
8361.65 891
8362.51 859
8363.37 870
8364.24 876
8365.10 924
8365.96 829
8366.83 857
8367.69 862
8368.55 836
8369.42 937
8370.28 1020
8371.14 992
8372.01 968
8372.87 1003
8373.73 965
8374.60 942
8375.46 1001
8376.33 961
8377.19 945
8378.05 931
8378.92 960
8379.78 993
8380.65 992
8381.51 991
8382.37 998
8383.24 990
8384.10 1004
8384.97 983
8385.83 1002
8386.70 1027
8387.56 1079
8388.42 1025
8389.29 1068
8390.15 1112
8391.02 1070
8391.88 1011
8392.75 1031
8393.61 1016
8394.48 1039
8395.34 1001
8396.21 1038
8397.07 954
8397.94 1114
8398.80 1137
8399.67 1156
8400.53 1125
8401.40 1171
8402.26 1231
8403.13 1241
8403.99 1185
8404.86 1066
8405.72 1118
8406.59 1155
8407.45 1143
8408.32 1180
8409.19 1222
8410.05 1128
8410.92 1214
8411.78 1196
8412.65 1226
8413.51 1309
8414.38 1299
8415.25 1331
8416.11 1376
8416.98 1256
8417.84 1298
8418.71 1286
8419.58 1277
8420.44 1311
8421.31 1288
8422.17 1423
8423.04 1396
8423.91 1344
8424.77 1376
8425.64 1480
8426.51 1463
8427.37 1510
8428.24 1534
8429.11 1661
8429.97 1605
8430.84 1641
8431.71 1524
8432.57 1411
8433.44 1561
8434.31 1594
8435.17 1640
8436.04 1635
8436.91 1733
8437.77 1665
8438.64 1794
8439.51 1909
8440.38 1805
8441.24 1836
8442.11 2068
8442.98 2028
8443.84 2036
8444.71 2024
8445.58 1998
8446.45 2069
8447.31 2051
8448.18 1971
8449.05 2081
8449.92 2152
8450.78 2007
8451.65 2094
8452.52 2104
8453.39 2261
8454.26 2513
8455.12 2854
8455.99 3088
8456.86 3591
8457.73 3956
8458.60 4235
8459.46 4193
8460.33 3996
8461.20 3870
8462.07 3452
8462.94 3210
8463.81 3058
8464.67 2878
8465.54 2599
8466.41 2607
8467.28 2690
8468.15 3034
8469.02 3440
8469.89 4139
8470.75 4967
8471.62 5511
8472.49 5798
8473.36 5658
8474.23 5470
8475.10 5135
8475.97 4411
8476.84 3736
8477.71 3067
8478.57 2593
8479.44 2336
8480.31 2077
8481.18 1916
8482.05 1703
8482.92 1705
8483.79 1603
8484.66 1551
8485.53 1704
8486.40 1616
8487.27 1642
8488.14 1557
8489.01 1546
8489.88 1585
8490.75 1559
8491.62 1590
8492.49 1488
8493.36 1325
8494.23 1433
8495.10 1483
8495.97 1612
8496.84 1548
8497.71 1472
8498.58 1546
8499.45 1496
8500.32 1494
8501.19 1469
8502.06 1381
8502.93 1485
8503.80 1451
8504.67 1369
8505.54 1492
8506.41 1482
8507.28 1501
8508.15 1482
8509.02 1633
8509.89 1704
8510.76 1644
8511.63 1721
8512.51 1659
8513.38 1692
8514.25 1630
8515.12 1443
8515.99 1469
8516.86 1433
8517.73 1428
8518.60 1472
8519.47 1442
8520.35 1422
8521.22 1484
8522.09 1393
8522.96 1393
8523.83 1469
8524.70 1500
8525.57 1562
8526.45 1482
8527.32 1483
8528.19 1472
8529.06 1512
8529.93 1606
8530.80 1562
8531.68 1557
8532.55 1596
8533.42 1630
8534.29 1688
8535.16 1601
8536.04 1620
8536.91 1771
8537.78 1664
8538.65 1641
8539.52 1600
8540.40 1615
8541.27 1546
8542.14 1571
8543.01 1570
8543.89 1544
8544.76 1535
8545.63 1576
8546.50 1509
8547.38 1603
8548.25 1662
8549.12 1581
8549.99 1579
8550.87 1536
8551.74 1515
8552.61 1515
8553.49 1454
8554.36 1580
8555.23 1608
8556.11 1598
8556.98 1579
8557.85 1599
8558.73 1643
8559.60 1648
8560.47 1488
8561.35 1424
8562.22 1359
8563.09 1304
8563.97 1260
8564.84 1324
8565.71 1315
8566.59 1240
8567.46 1189
8568.33 1172
8569.21 1251
8570.08 1264
8570.96 1165
8571.83 1177
8572.70 1167
8573.58 1080
8574.45 1152
8575.33 1191
8576.20 1204
8577.07 1193
8577.95 1148
8578.82 1135
8579.70 1115
8580.57 1144
8581.45 1180
8582.32 1115
8583.19 1154
8584.07 1112
8584.94 1149
8585.82 1062
8586.69 1056
8587.57 1087
8588.44 1099
8589.32 1117
8590.19 1175
8591.07 1161
8591.94 1087
8592.82 1094
8593.69 1014
8594.57 1090
8595.44 1109
8596.32 1093
8597.19 1109
8598.07 1072
8598.94 1109
8599.82 1101
8600.69 1151
8601.57 1098
8602.44 1051
8603.32 1082
8604.20 1035
8605.07 1126
8605.95 1049
8606.82 1033
8607.70 1102
8608.57 1070
8609.45 1050
8610.33 1082
8611.20 1209
8612.08 1172
8612.95 1145
8613.83 1144
8614.71 1081
8615.58 1076
8616.46 1111
8617.33 1144
8618.21 1087
8619.09 1115
8619.96 1168
8620.84 1150
8621.72 1253
8622.59 1181
8623.47 1175
8624.35 1118
8625.22 1189
8626.10 1300
8626.98 1223
8627.85 1265
8628.73 1231
8629.61 1159
8630.48 1235
8631.36 1246
8632.24 1276
8633.11 1297
8633.99 1306
8634.87 1272
8635.74 1340
8636.62 1273
8637.50 1253
8638.38 1372
8639.25 1299
8640.13 1262
8641.01 1214
8641.89 1257
8642.76 1289
8643.64 1314
8644.52 1386
8645.40 1368
8646.27 1333
8647.15 1258
8648.03 1249
8648.91 1384
8649.79 1442
8650.66 1532
8651.54 1440
8652.42 1498
8653.30 1409
8654.18 1417
8655.05 1530
8655.93 1468
8656.81 1524
8657.69 1454
8658.57 1456
8659.45 1483
8660.32 1467
8661.20 1432
8662.08 1482
8662.96 1495
8663.84 1496
8664.72 1480
8665.60 1542
8666.47 1504
8667.35 1389
8668.23 1390
8669.11 1510
8669.99 1542
8670.87 1545
8671.75 1626
8672.63 1744
8673.51 1908
8674.38 1857
8675.26 2081
8676.14 2096
8677.02 2198
8677.90 2208
8678.78 2213
8679.66 2153
8680.54 1975
8681.42 1945
8682.30 1859
8683.18 1774
8684.06 1782
8684.94 1861
8685.82 1732
8686.70 1764
8687.58 1819
8688.46 1803
8689.34 1974
8690.22 2266
8691.10 2539
8691.98 2984
8692.86 3334
8693.74 3730
8694.62 3866
8695.50 4008
8696.38 3710
8697.26 3477
8698.14 3015
8699.02 2731
8699.90 2405
8700.78 2126
8701.66 1932
8702.54 1769
8703.42 1585
8704.30 1520
8705.18 1476
8706.06 1455
8706.94 1474
8707.82 1413
8708.71 1264
8709.59 1297
8710.47 1249
8711.35 1239
8712.23 1189
8713.11 1190
8713.99 1242
8714.87 1125
8715.75 1150
8716.64 1137
8717.52 1088
8718.40 1087
8719.28 1142
8720.16 1172
8721.04 1052
8721.92 1084
8722.81 1062
8723.69 1151
8724.57 1131
8725.45 1079
8726.33 985
8727.21 987
8728.10 1107
8728.98 1087
8729.86 1165
8730.74 1178
8731.62 1252
8732.51 1224
8733.39 1169
8734.27 1164
8735.15 1212
8736.03 1135
8736.92 1093
8737.80 1064
8738.68 1039
8739.56 1027
8740.45 1128
8741.33 1155
8742.21 1004
8743.09 1035
8743.98 1107
8744.86 1102
8745.74 1006
8746.63 1030
8747.51 1088
8748.39 1048
8749.27 1069
8750.16 1089
8751.04 1017
8751.92 1034
8752.81 968
8753.69 1027
8754.57 1046
8755.46 1055
8756.34 1127
8757.22 1069
8758.11 1049
8758.99 1082
8759.87 1080
8760.76 1170
8761.64 1187
8762.52 1203
8763.41 1131
8764.29 1065
8765.17 1090
8766.06 1165
8766.94 1151
8767.83 1071
8768.71 1047
8769.59 999
8770.48 1001
8771.36 1027
8772.25 1088
8773.13 1037
8774.01 1021
8774.90 1010
8775.78 1062
8776.67 1061
8777.55 1003
8778.44 981
8779.32 974
8780.20 1009
8781.09 905
8781.97 855
8782.86 925
8783.74 919
8784.63 890
8785.51 906
8786.40 918
8787.28 928
8788.17 927
8789.05 810
8789.94 842
8790.82 889
8791.71 895
8792.59 853
8793.48 961
8794.36 939
8795.25 995
8796.13 905
8797.02 914
8797.90 865
8798.79 841
8799.67 813
8800.56 803
8801.45 844
8802.33 772
8803.22 819
8804.10 783
8804.99 798
8805.87 817
8806.76 865
8807.65 874
8808.53 784
8809.42 834
8810.30 775
8811.19 863
8812.08 756
8812.96 731
8813.85 751
8814.73 755
8815.62 751
8816.51 740
8817.39 711
8818.28 704
8819.17 725
8820.05 676
8820.94 745
8821.83 807
8822.71 773
8823.60 786
8824.49 804
8825.37 734
8826.26 726
8827.15 744
8828.03 712
8828.92 731
8829.81 718
8830.69 731
8831.58 735
8832.47 766
8833.36 624
8834.24 656
8835.13 688
8836.02 684
8836.90 653
8837.79 656
8838.68 725
8839.57 700
8840.45 706
8841.34 735
8842.23 708
8843.12 713
8844.01 672
8844.89 697
8845.78 661
8846.67 656
8847.56 659
8848.44 763
8849.33 705
8850.22 664
8851.11 680
8852.00 717
8852.88 701
8853.77 671
8854.66 713
8855.55 661
8856.44 717
8857.33 680
8858.21 670
8859.10 646
8859.99 594
8860.88 661
8861.77 627
8862.66 600
8863.55 658
8864.43 627
8865.32 624
8866.21 620
8867.10 680
8867.99 608
8868.88 634
8869.77 604
8870.66 638
8871.55 607
8872.44 635
8873.32 614
8874.21 608
8875.10 545
8875.99 603
8876.88 623
8877.77 584
8878.66 583
8879.55 613
8880.44 628
8881.33 613
8882.22 629
8883.11 610
8884.00 644
8884.89 598
8885.78 597
8886.67 634
8887.56 558
8888.45 630
8889.34 642
8890.23 596
8891.12 599
8892.01 589
8892.90 594
8893.79 659
8894.68 570
8895.57 564
8896.46 593
8897.35 609
8898.24 582
8899.13 549
8900.02 585
8900.91 583
8901.80 525
8902.69 564
8903.58 575
8904.47 589
8905.36 581
8906.26 608
8907.15 540
8908.04 585
8908.93 597
8909.82 614
8910.71 606
8911.60 622
8912.49 568
8913.38 532
8914.28 603
8915.17 606
8916.06 613
8916.95 610
8917.84 578
8918.73 582
8919.62 639
8920.52 596
8921.41 566
8922.30 595
8923.19 550
8924.08 605
8924.97 579
8925.87 560
8926.76 521
8927.65 562
8928.54 594
8929.43 561
8930.33 540
8931.22 522
8932.11 553
8933.00 561
8933.89 608
8934.79 545
8935.68 530
8936.57 567
8937.46 564
8938.36 532
8939.25 542
8940.14 606
8941.03 580
8941.93 547
8942.82 542
8943.71 503
8944.60 551
8945.50 565
8946.39 543
8947.28 550
8948.18 585
8949.07 539
8949.96 570
8950.85 540
8951.75 614
8952.64 612
8953.53 537
8954.43 578
8955.32 539
8956.21 528
8957.11 514
8958.00 572
8958.89 546
8959.79 548
8960.68 540
8961.57 605
8962.47 590
8963.36 578
8964.26 561
8965.15 553
8966.04 615
8966.94 551
8967.83 615
8968.73 492
8969.62 586
8970.51 582
8971.41 488
8972.30 552
8973.20 513
8974.09 495
8974.98 589
8975.88 622
8976.77 553
8977.67 549
8978.56 523
8979.46 566
8980.35 539
8981.25 529
8982.14 504
8983.03 528
8983.93 525
8984.82 512
8985.72 542
8986.61 570
8987.51 533
8988.40 530
8989.30 555
8990.19 569
8991.09 552
8991.98 556
8992.88 578
8993.77 536
8994.67 507
8995.56 470
8996.46 603
8997.36 544
8998.25 468
8999.15 544
9000.04 506
9000.94 574
9001.83 535
9002.73 512
9003.62 518
9004.52 432
9005.42 529
9006.31 548
9007.21 529
9008.10 556
9009.00 461
9009.90 535
9010.79 576
9011.69 515
9012.58 520
9013.48 530
9014.38 519
9015.27 494
9016.17 495
9017.07 545
9017.96 483
9018.86 503
9019.76 519
9020.65 535
9021.55 487
9022.44 503
9023.34 504
9024.24 481
9025.14 422
9026.03 497
9026.93 513
9027.83 488
9028.72 488
9029.62 531
9030.52 482
9031.41 509
9032.31 560
9033.21 526
9034.11 547
9035.00 501
9035.90 561
9036.80 548
9037.69 470
9038.59 510
9039.49 499
9040.39 532
9041.28 521
9042.18 507
9043.08 469
9043.98 459
9044.88 511
9045.77 474
9046.67 471
9047.57 510
9048.47 544
9049.36 541
9050.26 534
9051.16 535
9052.06 511
9052.96 494
9053.86 474
9054.75 516
9055.65 500
9056.55 565
9057.45 572
9058.35 508
9059.25 540
9060.14 511
9061.04 570
9061.94 543
9062.84 546
9063.74 495
9064.64 501
9065.54 563
9066.44 542
9067.33 468
9068.23 502
9069.13 574
9070.03 512
9070.93 566
9071.83 535
9072.73 570
9073.63 513
9074.53 518
9075.43 524
9076.33 569
9077.22 485
9078.12 530
9079.02 555
9079.92 554
9080.82 515
9081.72 456
9082.62 516
9083.52 561
9084.42 560
9085.32 529
9086.22 549
9087.12 595
9088.02 542
9088.92 519
9089.82 480
9090.72 505
9091.62 537
9092.52 483
9093.42 498
9094.32 524
9095.22 559
9096.12 509
9097.02 522
9097.92 579
9098.82 564
9099.72 556
9100.62 515
9101.52 519
9102.43 530
9103.33 537
9104.23 501
9105.13 492
9106.03 559
9106.93 572
9107.83 532
9108.73 528
9109.63 490
9110.53 483
9111.43 485
9112.33 490
9113.24 484
9114.14 505
9115.04 572
9115.94 562
9116.84 552
9117.74 511
9118.64 486
9119.55 497
9120.45 536
9121.35 523
9122.25 502
9123.15 542
9124.05 477
9124.96 516
9125.86 516
9126.76 522
9127.66 551
9128.56 517
9129.46 526
9130.37 499
9131.27 524
9132.17 508
9133.07 497
9133.97 485
9134.88 528
9135.78 537
9136.68 551
9137.58 536
9138.49 471
9139.39 493
9140.29 486
9141.19 574
9142.10 521
9143.00 496
9143.90 494
9144.80 492
9145.71 498
9146.61 525
9147.51 581
9148.42 538
9149.32 489
9150.22 535
9151.12 457
9152.03 479
9152.93 544
9153.83 580
9154.74 506
9155.64 526
9156.54 507
9157.45 497
9158.35 532
9159.25 528
9160.16 502
9161.06 543
9161.96 519
9162.87 522
9163.77 556
9164.68 524
9165.58 482
9166.48 515
9167.39 483
9168.29 478
9169.19 512
9170.10 560
9171.00 537
9171.91 602
9172.81 620
9173.72 598
9174.62 576
9175.52 541
9176.43 538
9177.33 507
9178.24 508
9179.14 571
9180.05 566
9180.95 543
9181.85 540
9182.76 499
9183.66 535
9184.57 495
9185.47 540
9186.38 513
9187.28 505
9188.19 513
9189.09 576
9190.00 504
9190.90 521
9191.81 562
9192.71 566
9193.62 545
9194.52 550
9195.43 488
9196.33 547
9197.24 584
9198.14 557
9199.05 621
9199.96 555
9200.86 616
9201.77 649
9202.67 561
9203.58 572
9204.48 581
9205.39 584
9206.29 565
9207.20 548
9208.11 561
9209.01 542
9209.92 487
9210.82 537
9211.73 515
9212.64 558
9213.54 532
9214.45 545
9215.35 588
9216.26 593
9217.17 562
9218.07 612
9218.98 624
9219.89 618
9220.79 652
9221.70 590
9222.61 638
9223.51 631
9224.42 557
9225.33 501
9226.23 534
9227.14 562
9228.05 592
9228.95 518
9229.86 570
9230.77 537
9231.67 521
9232.58 518
9233.49 512
9234.40 526
9235.30 494
9236.21 493
9237.12 478
9238.02 515
9238.93 522
9239.84 557
9240.75 566
9241.65 552
9242.56 541
9243.47 552
9244.38 522
9245.28 558
9246.19 547
9247.10 558
9248.01 459
9248.92 572
9249.82 572
9250.73 496
9251.64 483
9252.55 476
9253.46 575
9254.36 510
9255.27 455
9256.18 497
9257.09 538
9258.00 453
9258.90 458
9259.81 464
9260.72 500
9261.63 466
9262.54 468
9263.45 511
9264.36 500
9265.26 514
9266.17 529
9267.08 480
9267.99 506
9268.90 576
9269.81 548
9270.72 498
9271.63 544
9272.54 494
9273.44 526
9274.35 515
9275.26 528
9276.17 474
9277.08 478
9277.99 532
9278.90 534
9279.81 522
9280.72 454
9281.63 471
9282.54 516
9283.45 492
9284.36 464
9285.27 487
9286.18 469
9287.09 478
9288.00 487
9288.91 493
9289.82 482
9290.73 534
9291.64 520
9292.55 498
9293.46 500
9294.37 526
9295.28 559
9296.19 564
9297.10 452
9298.01 526
9298.92 583
9299.83 530
9300.74 545
9301.65 560
9302.56 555
9303.47 504
9304.38 535
9305.29 537
9306.20 512
9307.11 580
9308.02 556
9308.93 514
9309.84 629
9310.75 620
9311.67 590
9312.58 609
9313.49 549
9314.40 585
9315.31 573
9316.22 583
9317.13 590
9318.04 541
9318.95 535
9319.87 529
9320.78 526
9321.69 524
9322.60 593
9323.51 508
9324.42 493
9325.34 534
9326.25 535
9327.16 541
9328.07 507
9328.98 540
9329.89 510
9330.81 551
9331.72 530
9332.63 505
9333.54 516
9334.45 494
9335.37 495
9336.28 541
9337.19 576
9338.10 488
9339.01 511
9339.93 490
9340.84 492
9341.75 532
9342.66 516
9343.58 518
9344.49 550
9345.40 585
9346.31 571
9347.23 559
9348.14 533
9349.05 571
9349.97 647
9350.88 502
9351.79 456
9352.70 534
9353.62 622
9354.53 625
9355.44 598
9356.36 554
9357.27 573
9358.18 518
9359.10 576
9360.01 544
9360.92 511
9361.84 523
9362.75 479
9363.66 572
9364.58 535
9365.49 558
9366.40 597
9367.32 520
9368.23 528
9369.15 536
9370.06 538
9370.97 511
9371.89 545
9372.80 548
9373.71 570
9374.63 592
9375.54 547
9376.46 579
9377.37 555
9378.29 532
9379.20 532
9380.11 542
9381.03 564
9381.94 571
9382.86 579
9383.77 565
9384.69 604
9385.60 602
9386.51 556
9387.43 529
9388.34 560
9389.26 631
9390.17 658
9391.09 682
9392.00 696
9392.92 660
9393.83 723
9394.75 626
9395.66 601
9396.58 632
9397.49 678
9398.41 648
9399.32 609
9400.24 642
9401.15 669
9402.07 669
9402.99 660
9403.90 592
9404.82 608
9405.73 624
9406.65 600
9407.56 641
9408.48 609
9409.39 592
9410.31 599
9411.23 580
9412.14 577
9413.06 581
9413.97 622
9414.89 593
9415.81 628
9416.72 605
9417.64 556
9418.55 610
9419.47 642
9420.39 608
9421.30 561
9422.22 617
9423.14 614
9424.05 630
9424.97 632
9425.89 679
9426.80 623
9427.72 584
9428.64 560
9429.55 571
9430.47 658
9431.39 634
9432.30 622
9433.22 608
9434.14 635
9435.05 669
9435.97 673
9436.89 646
9437.80 641
9438.72 625
9439.64 626
9440.56 618
9441.47 707
9442.39 678
9443.31 673
9444.23 635
9445.14 613
9446.06 636
9446.98 571
9447.90 603
9448.81 672
9449.73 656
9450.65 648
9451.57 621
9452.48 703
9453.40 708
9454.32 717
9455.24 711
9456.16 721
9457.07 735
9457.99 664
9458.91 712
9459.83 718
9460.75 625
9461.66 657
9462.58 626
9463.50 665
9464.42 601
9465.34 613
9466.26 654
9467.18 703
9468.09 657
9469.01 590
9469.93 660
9470.85 619
9471.77 632
9472.69 612
9473.61 637
9474.53 660
9475.44 673
9476.36 649
9477.28 690
9478.20 753
9479.12 684
9480.04 612
9480.96 642
9481.88 683
9482.80 679
9483.72 694
9484.64 692
9485.56 714
9486.47 682
9487.39 687
9488.31 585
9489.23 652
9490.15 698
9491.07 669
9491.99 664
9492.91 679
9493.83 722
9494.75 699
9495.67 720
9496.59 680
9497.51 731
9498.43 734
9499.35 723
9500.27 638
9501.19 601
9502.11 620
9503.03 668
9503.95 700
9504.87 668
9505.79 686
9506.71 686
9507.64 718
9508.56 718
9509.48 680
9510.40 679
9511.32 683
9512.24 723
9513.16 721
9514.08 784
9515.00 863
9515.92 812
9516.84 782
9517.76 758
9518.68 791
9519.61 798
9520.53 801
9521.45 811
9522.37 829
9523.29 751
9524.21 812
9525.13 777
9526.05 821
9526.98 818
9527.90 906
9528.82 788
9529.74 861
9530.66 963
9531.58 1014
9532.51 1007
9533.43 1057
9534.35 1042
9535.27 1088
9536.19 1126
9537.11 1141
9538.04 1105
9538.96 1049
9539.88 1023
9540.80 960
9541.73 907
9542.65 891
9543.57 884
9544.49 889
9545.41 792
9546.34 801
9547.26 775
9548.18 805
9549.10 740
9550.03 729
9550.95 693
9551.87 718
9552.79 736
9553.72 756
9554.64 785
9555.56 796
9556.49 754
9557.41 744
9558.33 816
9559.25 834
9560.18 840
9561.10 850
9562.02 879
9562.95 858
9563.87 888
9564.79 864
9565.72 826
9566.64 768
9567.56 792
9568.49 752
9569.41 779
9570.33 816
9571.26 803
9572.18 791
9573.11 758
9574.03 766
9574.95 802
9575.88 774
9576.80 765
9577.72 758
9578.65 766
9579.57 713
9580.50 689
9581.42 704
9582.34 730
9583.27 692
9584.19 679
9585.12 733
9586.04 797
9586.97 745
9587.89 753
9588.81 759
9589.74 723
9590.66 748
9591.59 769
9592.51 710
9593.44 751
9594.36 815
9595.29 758
9596.21 785
9597.14 803
9598.06 785
9598.99 774
9599.91 789
9600.84 817
9601.76 815
9602.69 846
9603.61 845
9604.54 806
9605.46 808
9606.39 867
9607.31 804
9608.24 857
9609.16 867
9610.09 881
9611.01 824
9611.94 815
9612.87 845
9613.79 903
9614.72 811
9615.64 807
9616.57 921
9617.49 914
9618.42 974
9619.35 861
9620.27 889
9621.20 816
9622.12 892
9623.05 907
9623.98 926
9624.90 901
9625.83 850
9626.76 935
9627.68 915
9628.61 951
9629.53 941
9630.46 934
9631.39 976
9632.31 927
9633.24 945
9634.17 986
9635.09 1061
9636.02 993
9636.95 944
9637.87 1016
9638.80 1067
9639.73 1086
9640.65 1141
9641.58 1126
9642.51 1103
9643.44 1183
9644.36 1187
9645.29 1074
9646.22 1062
9647.14 1100
9648.07 1171
9649.00 1282
9649.93 1230
9650.85 1268
9651.78 1373
9652.71 1380
9653.64 1457
9654.56 1418
9655.49 1242
9656.42 1282
9657.35 1266
9658.27 1207
9659.20 1128
9660.13 1099
9661.06 1075
9661.99 1048
9662.91 1046
9663.84 1046
9664.77 1004
9665.70 1041
9666.63 1060
9667.56 1039
9668.48 1096
9669.41 1098
9670.34 1124
9671.27 1155
9672.20 1140
9673.13 1160
9674.05 1174
9674.98 1189
9675.91 1160
9676.84 1206
9677.77 1243
9678.70 1242
9679.63 1135
9680.56 1165
9681.48 1162
9682.41 1176
9683.34 1111
9684.27 1171
9685.20 1178
9686.13 1145
9687.06 1143
9687.99 1130
9688.92 1203
9689.85 1086
9690.78 1154
9691.71 1238
9692.63 1256
9693.56 1310
9694.49 1302
9695.42 1302
9696.35 1321
9697.28 1293
9698.21 1350
9699.14 1252
9700.07 1440
9701.00 1366
9701.93 1321
9702.86 1410
9703.79 1509
9704.72 1355
9705.65 1270
9706.58 1179
9707.51 1136
9708.44 1151
9709.37 1106
9710.30 1139
9711.23 1106
9712.16 1208
9713.09 1133
9714.02 1197
9714.95 1313
9715.89 1252
9716.82 1317
9717.75 1271
9718.68 1323
9719.61 1254
9720.54 1210
9721.47 1167
9722.40 1200
9723.33 1127
9724.26 1073
9725.19 1058
9726.12 1018
9727.06 1134
9727.99 1042
9728.92 978
9729.85 1008
9730.78 996
9731.71 1030
9732.64 1038
9733.57 1095
9734.51 1110
9735.44 1053
9736.37 1071
9737.30 1091
9738.23 1103
9739.16 1103
9740.10 1032
9741.03 972
9741.96 948
9742.89 1022
9743.82 975
9744.75 951
9745.69 901
9746.62 896
9747.55 949
9748.48 951
9749.41 975
9750.35 894
9751.28 935
9752.21 918
9753.14 856
9754.08 973
9755.01 965
9755.94 929
9756.87 906
9757.81 875
9758.74 931
9759.67 910
9760.60 873
9761.54 805
9762.47 901
9763.40 826
9764.34 829
9765.27 925
9766.20 927
9767.13 931
9768.07 924
9769.00 924
9769.93 897
9770.87 855
9771.80 869
9772.73 837
9773.67 848
9774.60 949
9775.53 945
9776.47 928
9777.40 954
9778.33 930
9779.27 968
9780.20 989
9781.14 1032
9782.07 992
9783.00 1060
9783.94 1080
9784.87 980
9785.80 1053
9786.74 994
9787.67 1046
9788.61 932
9789.54 958
9790.47 991
9791.41 902
9792.34 837
9793.28 818
9794.21 894
9795.15 819
9796.08 822
9797.01 835
9797.95 924
9798.88 922
9799.82 867
9800.75 1007
9801.69 927
9802.62 968
9803.56 881
9804.49 894
9805.43 932
9806.36 795
9807.30 804
9808.23 778
9809.17 776
9810.10 709
9811.04 725
9811.97 709
9812.91 713
9813.84 705
9814.78 688
9815.71 751
9816.65 736
9817.58 746
9818.52 722
9819.46 750
9820.39 680
9821.33 668
9822.26 648
9823.20 709
9824.13 710
9825.07 640
9826.00 714
9826.94 742
9827.88 770
9828.81 700
9829.75 722
9830.68 708
9831.62 676
9832.56 635
9833.49 667
9834.43 782
9835.37 720
9836.30 700
9837.24 672
9838.17 686
9839.11 733
9840.05 692
9840.98 694
9841.92 717
9842.86 718
9843.79 729
9844.73 694
9845.67 691
9846.60 670
9847.54 712
9848.48 679
9849.42 630
9850.35 746
9851.29 734
9852.23 653
9853.16 665
9854.10 682
9855.04 720
9855.98 751
9856.91 702
9857.85 720
9858.79 767
9859.72 762
9860.66 744
9861.60 746
9862.54 716
9863.47 746
9864.41 705
9865.35 707
9866.29 698
9867.23 699
9868.16 686
9869.10 656
9870.04 670
9870.98 694
9871.92 670
9872.85 669
9873.79 654
9874.73 664
9875.67 705
9876.61 621
9877.54 662
9878.48 648
9879.42 640
9880.36 697
9881.30 684
9882.24 686
9883.18 708
9884.11 676
9885.05 654
9885.99 698
9886.93 625
9887.87 700
9888.81 737
9889.75 663
9890.69 652
9891.62 647
9892.56 626
9893.50 656
9894.44 641
9895.38 651
9896.32 657
9897.26 646
9898.20 639
9899.14 623
9900.08 603
9901.02 644
9901.96 632
9902.90 635
9903.83 631
9904.77 631
9905.71 589
9906.65 527
9907.59 624
9908.53 572
9909.47 594
9910.41 666
9911.35 684
9912.29 617
9913.23 627
9914.17 638
9915.11 571
9916.05 583
9916.99 672
9917.93 604
9918.87 665
9919.81 584
9920.75 599
9921.69 666
9922.64 667
9923.58 642
9924.52 691
9925.46 737
9926.40 793
9927.34 987
9928.28 1065
9929.22 1057
9930.16 1062
9931.10 1036
9932.04 989
9932.98 980
9933.92 904
9934.87 787
9935.81 802
9936.75 758
9937.69 700
9938.63 624
9939.57 631
9940.51 618
9941.45 602
9942.39 623
9943.34 650
9944.28 629
9945.22 598
9946.16 570
9947.10 528
9948.04 554
9948.99 586
9949.93 620
9950.87 636
9951.81 575
9952.75 591
9953.69 558
9954.64 593
9955.58 572
9956.52 555
9957.46 606
9958.41 560
9959.35 560
9960.29 591
9961.23 533
9962.17 557
9963.12 587
9964.06 566
9965.00 535
9965.94 618
9966.89 562
9967.83 499
9968.77 500
9969.71 562
9970.66 551
9971.60 546
9972.54 542
9973.49 528
9974.43 583
9975.37 552
9976.31 524
9977.26 513
9978.20 532
9979.14 574
9980.09 564
9981.03 467
9981.97 523
9982.92 537
9983.86 550
9984.80 544
9985.75 514
9986.69 533
9987.63 601
9988.58 553
9989.52 505
9990.46 512
9991.41 540
9992.35 573
9993.30 564
9994.24 552
9995.18 505
9996.13 541
9997.07 540
9998.02 585
9998.96 519
9999.90 530
10000.85 566
10001.79 516
10002.74 560
10003.68 570
10004.62 530
10005.57 485
10006.51 578
10007.46 571
10008.40 530
10009.35 531
10010.29 570
10011.24 575
10012.18 580
10013.13 510
10014.07 526
10015.01 546
10015.96 541
10016.90 584
10017.85 527
10018.79 510
10019.74 513
10020.68 524
10021.63 538
10022.58 494
10023.52 524
10024.47 558
10025.41 528
10026.36 471
10027.30 539
10028.25 540
10029.19 533
10030.14 603
10031.08 515
10032.03 542
10032.98 528
10033.92 536
10034.87 556
10035.81 516
10036.76 517
10037.70 530
10038.65 515
10039.60 469
10040.54 496
10041.49 506
10042.43 517
10043.38 503
10044.33 448
10045.27 448
10046.22 549
10047.17 499
10048.11 481
10049.06 469
10050.00 525
10050.95 522
10051.90 490
10052.84 510
10053.79 473
10054.74 483
10055.68 498
10056.63 556
10057.58 479
10058.52 505
10059.47 517
10060.42 542
10061.37 534
10062.31 469
10063.26 459
10064.21 508
10065.15 486
10066.10 445
10067.05 499
10068.00 472
10068.94 487
10069.89 445
10070.84 422
10071.79 494
10072.73 478
10073.68 445
10074.63 476
10075.58 484
10076.52 444
10077.47 478
10078.42 460
10079.37 477
10080.32 532
10081.26 513
10082.21 476
10083.16 489
10084.11 460
10085.06 501
10086.00 460
10086.95 479
10087.90 520
10088.85 489
10089.80 438
10090.75 518
10091.69 467
10092.64 484
10093.59 505
10094.54 452
10095.49 484
10096.44 481
10097.39 452
10098.33 533
10099.28 486
10100.23 447
10101.18 500
10102.13 461
10103.08 505
10104.03 464
10104.98 474
10105.93 475
10106.87 468
10107.82 451
10108.77 469
10109.72 473
10110.67 543
10111.62 448
10112.57 450
10113.52 452
10114.47 433
10115.42 465
10116.37 497
10117.32 493
10118.27 481
10119.22 494
10120.17 454
10121.12 503
10122.07 511
10123.02 482
10123.97 466
10124.92 445
10125.87 441
10126.82 476
10127.77 474
10128.72 509
10129.67 450
10130.62 474
10131.57 454
10132.52 460
10133.47 516
10134.42 474
10135.37 485
10136.32 517
10137.27 505
10138.22 528
10139.17 509
10140.12 519
10141.07 494
10142.02 453
10142.98 499
10143.93 493
10144.88 484
10145.83 497
10146.78 491
10147.73 479
10148.68 483
10149.63 478
10150.58 461
10151.54 523
10152.49 495
10153.44 465
10154.39 487
10155.34 541
10156.29 525
10157.24 473
10158.20 493
10159.15 481
10160.10 533
10161.05 515
10162.00 457
10162.95 496
10163.91 458
10164.86 458
10165.81 523
10166.76 493
10167.71 511
10168.67 519
10169.62 526
10170.57 448
10171.52 456
10172.47 436
10173.43 482
10174.38 552
10175.33 504
10176.28 500
10177.24 493
10178.19 481
10179.14 526
10180.09 544
10181.05 501
10182.00 495
10182.95 503
10183.90 472
10184.86 530
10185.81 517
10186.76 475
10187.72 528
10188.67 533
10189.62 507
10190.58 517
10191.53 541
10192.48 543
10193.43 512
10194.39 587
10195.34 515
10196.29 619
10197.25 549
10198.20 587
10199.16 562
10200.11 524
10201.06 516
10202.02 565
10202.97 585
10203.92 525
10204.88 542
10205.83 606
10206.78 565
10207.74 618
10208.69 654
10209.65 632
10210.60 634
10211.55 608
10212.51 625
10213.46 581
10214.42 595
10215.37 564
10216.33 544
10217.28 616
10218.23 540
10219.19 562
10220.14 484
10221.10 466
10222.05 523
10223.01 547
10223.96 567
10224.92 559
10225.87 527
10226.83 531
10227.78 545
10228.74 526
10229.69 526
10230.65 553
10231.60 605
10232.56 561
10233.51 564
10234.47 581
10235.42 613
10236.38 612
10237.33 632
10238.29 706
10239.24 642
10240.20 665
10241.15 660
10242.11 660
10243.06 646
10244.02 557
10244.98 579
10245.93 597
10246.89 493
10247.84 534
10248.80 485
10249.75 499
10250.71 513
10251.67 474
10252.62 466
10253.58 484
10254.53 483
10255.49 472
10256.45 491
10257.40 472
10258.36 505
10259.32 502
10260.27 504
10261.23 428
10262.18 427
10263.14 435
10264.10 435
10265.05 464
10266.01 451
10266.97 485
10267.92 490
10268.88 486
10269.84 478
10270.79 456
10271.75 458
10272.71 455
10273.67 488
10274.62 504
10275.58 469
10276.54 484
10277.49 466
10278.45 503
10279.41 463
10280.37 478
10281.32 462
10282.28 484
10283.24 510
10284.19 424
10285.15 420
10286.11 463
10287.07 479
10288.03 409
10288.98 419
10289.94 448
10290.90 401
10291.86 438
10292.81 411
10293.77 419
10294.73 434
10295.69 471
10296.65 433
10297.60 448
10298.56 412
10299.52 432
10300.48 412
10301.44 442
10302.40 475
10303.35 455
10304.31 445
10305.27 464
10306.23 480
10307.19 443
10308.15 409
10309.10 430
10310.06 465
10311.02 481
10311.98 433
10312.94 452
10313.90 451
10314.86 470
10315.82 434
10316.78 463
10317.73 458
10318.69 488
10319.65 473
10320.61 497
10321.57 516
10322.53 502
10323.49 468
10324.45 457
10325.41 476
10326.37 442
10327.33 503
10328.29 450
10329.25 448
10330.21 503
10331.17 487
10332.13 477
10333.09 508
10334.04 508
10335.00 513
10335.96 496
10336.92 450
10337.88 432
10338.84 432
10339.80 413
10340.76 435
10341.72 459
10342.68 438
10343.65 426
10344.61 442
10345.57 453
10346.53 454
10347.49 454
10348.45 426
10349.41 453
10350.37 481
10351.33 478
10352.29 430
10353.25 433
10354.21 432
10355.17 422
10356.13 454
10357.09 430
10358.05 407
10359.02 429
10359.98 443
10360.94 448
10361.90 384
10362.86 457
10363.82 464
10364.78 451
10365.74 439
10366.70 443
10367.67 471
10368.63 429
10369.59 425
10370.55 422
10371.51 463
10372.47 498
10373.43 427
10374.40 397
10375.36 443
10376.32 407
10377.28 397
10378.24 391
10379.21 393
10380.17 401
10381.13 423
10382.09 477
10383.05 386
10384.02 416
10384.98 416
10385.94 478
10386.90 465
10387.86 419
10388.83 420
10389.79 486
10390.75 444
10391.71 453
10392.68 432
10393.64 393
10394.60 391
10395.56 435
10396.53 442
10397.49 459
10398.45 445
10399.42 425
10400.38 436
10401.34 440
10402.30 440
10403.27 428
10404.23 425
10405.19 433
10406.16 422
10407.12 433
10408.08 426
10409.05 462
10410.01 420
10410.97 417
10411.94 439
10412.90 456
10413.86 474
10414.83 416
10415.79 441
10416.75 461
10417.72 511
10418.68 565
10419.65 501
10420.61 541
10421.57 567
10422.54 571
10423.50 573
10424.46 530
10425.43 505
10426.39 538
10427.36 501
10428.32 503
10429.29 510
10430.25 489
10431.21 466
10432.18 411
10433.14 454
10434.11 461
10435.07 412
10436.04 393
10437.00 445
10437.97 426
10438.93 414
10439.90 432
10440.86 424
10441.82 417
10442.79 406
10443.75 382
10444.72 401
10445.68 476
10446.65 428
10447.61 458
10448.58 488
10449.54 392
10450.51 397
10451.48 432
10452.44 420
10453.41 425
10454.37 409
10455.34 394
10456.30 405
10457.27 429
10458.23 415
10459.20 412
10460.16 436
10461.13 410
10462.10 426
10463.06 427
10464.03 454
10464.99 397
10465.96 388
10466.93 420
10467.89 396
10468.86 383
10469.82 414
10470.79 401
10471.76 432
10472.72 473
10473.69 440
10474.65 428
10475.62 414
10476.59 439
10477.55 463
10478.52 466
10479.49 441
10480.45 436
10481.42 415
10482.39 473
10483.35 469
10484.32 414
10485.29 412
10486.25 456
10487.22 439
10488.19 431
10489.15 465
10490.12 469
10491.09 400
10492.06 404
10493.02 422
10493.99 426
10494.96 406
10495.92 434
10496.89 505
10497.86 438
10498.83 398
10499.79 413
10500.76 453
10501.73 442
10502.70 454
10503.66 454
10504.63 432
10505.60 433
10506.57 459
10507.54 423
10508.50 446
10509.47 463
10510.44 440
10511.41 452
10512.38 428
10513.34 434
10514.31 511
10515.28 480
10516.25 421
10517.22 420
10518.19 443
10519.15 463
10520.12 450
10521.09 433
10522.06 348
10523.03 437
10524.00 480
10524.96 490
10525.93 443
10526.90 421
10527.87 453
10528.84 455
10529.81 469
10530.78 462
10531.75 414
10532.72 414
10533.68 408
10534.65 433
10535.62 414
10536.59 455
10537.56 453
10538.53 425
10539.50 446
10540.47 437
10541.44 412
10542.41 446
10543.38 458
10544.35 508
10545.32 433
10546.29 489
10547.26 496
10548.23 462
10549.20 459
10550.17 441
10551.13 439
10552.10 477
10553.07 497
10554.04 419
10555.01 493
10555.98 494
10556.96 524
10557.93 549
10558.90 462
10559.87 504
10560.84 525
10561.81 541
10562.78 572
10563.75 585
10564.72 581
10565.69 627
10566.66 569
10567.63 549
10568.60 506
10569.57 568
10570.54 553
10571.51 486
10572.48 477
10573.45 466
10574.42 458
10575.40 481
10576.37 421
10577.34 459
10578.31 445
10579.28 466
10580.25 468
10581.22 520
10582.19 478
10583.17 484
10584.14 464
10585.11 458
10586.08 449
10587.05 444
10588.02 397
10588.99 453
10589.97 473
10590.94 448
10591.91 513
10592.88 526
10593.85 485
10594.82 456
10595.80 497
10596.77 494
10597.74 551
10598.71 532
10599.68 508
10600.66 501
10601.63 473
10602.60 484
10603.57 449
10604.55 443
10605.52 420
10606.49 497
10607.46 483
10608.44 457
10609.41 455
10610.38 451
10611.35 418
10612.33 383
10613.30 395
10614.27 421
10615.24 432
10616.22 441
10617.19 410
10618.16 411
10619.14 435
10620.11 396
10621.08 407
10622.05 456
10623.03 464
10624.00 490
10624.97 440
10625.95 458
10626.92 464
10627.89 466
10628.87 498
10629.84 467
10630.81 457
10631.79 484
10632.76 441
10633.74 422
10634.71 452
10635.68 451
10636.66 482
10637.63 516
10638.60 515
10639.58 554
10640.55 569
10641.53 631
10642.50 582
10643.47 609
10644.45 607
10645.42 557
10646.40 535
10647.37 486
10648.35 512
10649.32 469
10650.29 470
10651.27 410
10652.24 469
10653.22 415
10654.19 432
10655.17 467
10656.14 422
10657.12 432
10658.09 443
10659.07 415
10660.04 444
10661.02 431
10661.99 448
10662.97 475
10663.94 468
10664.92 421
10665.89 479
10666.87 462
10667.84 431
10668.82 422
10669.79 431
10670.77 459
10671.74 390
10672.72 412
10673.69 407
10674.67 429
10675.65 392
10676.62 418
10677.60 409
10678.57 437
10679.55 430
10680.52 463
10681.50 469
10682.48 549
10683.45 468
10684.43 491
10685.40 487
10686.38 483
10687.36 396
10688.33 431
10689.31 456
10690.28 433
10691.26 481
10692.24 430
10693.21 427
10694.19 455
10695.17 437
10696.14 432
10697.12 393
10698.10 390
10699.07 407
10700.05 394
10701.03 425
10702.00 421
10702.98 398
10703.96 391
10704.93 387
10705.91 419
10706.89 455
10707.86 453
10708.84 439
10709.82 399
10710.80 365
10711.77 451
10712.75 435
10713.73 399
10714.70 402
10715.68 429
10716.66 396
10717.64 412
10718.61 468
10719.59 419
10720.57 415
10721.55 443
10722.53 415
10723.50 370
10724.48 404
10725.46 357
10726.44 405
10727.41 393
10728.39 450
10729.37 361
10730.35 378
10731.33 388
10732.31 410
10733.28 398
10734.26 400
10735.24 439
10736.22 456
10737.20 421
10738.17 451
10739.15 433
10740.13 389
10741.11 426
10742.09 420
10743.07 447
10744.05 440
10745.03 371
10746.00 398
10746.98 412
10747.96 384
10748.94 385
10749.92 364
10750.90 387
10751.88 396
10752.86 381
10753.84 357
10754.82 383
10755.79 409
10756.77 410
10757.75 434
10758.73 453
10759.71 474
10760.69 391
10761.67 399
10762.65 390
10763.63 428
10764.61 463
10765.59 387
10766.57 372
10767.55 383
10768.53 440
10769.51 374
10770.49 378
10771.47 391
10772.45 425
10773.43 433
10774.41 441
10775.39 412
10776.37 408
10777.35 428
10778.33 457
10779.31 421
10780.29 396
10781.27 397
10782.25 416
10783.23 413
10784.21 442
10785.19 453
10786.17 422
10787.15 426
10788.13 462
10789.12 420
10790.10 429
10791.08 409
10792.06 449
10793.04 404
10794.02 437
10795.00 476
10795.98 480
10796.96 437
10797.94 424
10798.93 386
10799.91 438
10800.89 426
10801.87 412
10802.85 432
10803.83 390
10804.81 414
10805.80 463
10806.78 434
10807.76 394
10808.74 434
10809.72 382
10810.70 420
10811.69 432
10812.67 479
10813.65 408
10814.63 445
10815.61 504
10816.59 447
10817.58 441
10818.56 435
10819.54 468
10820.52 424
10821.51 445
10822.49 426
10823.47 442
10824.45 460
10825.43 476
10826.42 445
10827.40 437
10828.38 443
10829.37 436
10830.35 424
10831.33 475
10832.31 503
10833.30 454
10834.28 475
10835.26 460
10836.24 442
10837.23 478
10838.21 471
10839.19 479
10840.18 468
10841.16 494
10842.14 505
10843.13 510
10844.11 423
10845.09 472
10846.08 466
10847.06 467
10848.04 421
10849.03 423
10850.01 491
10850.99 472
10851.98 475
10852.96 508
10853.94 490
10854.93 522
10855.91 458
10856.90 479
10857.88 470
10858.86 461
10859.85 456
10860.83 481
10861.82 545
10862.80 525
10863.78 515
10864.77 492
10865.75 515
10866.74 512
10867.72 507
10868.71 490
10869.69 562
10870.67 531
10871.66 503
10872.64 519
10873.63 546
10874.61 555
10875.60 519
10876.58 532
10877.57 569
10878.55 535
10879.54 532
10880.52 568
10881.51 537
10882.49 531
10883.48 538
10884.46 519
10885.45 571
10886.43 595
10887.42 541
10888.40 549
10889.39 562
10890.37 640
10891.36 579
10892.34 586
10893.33 586
10894.32 516
10895.30 541
10896.29 577
10897.27 608
10898.26 549
10899.24 588
10900.23 604
10901.22 582
10902.20 568
10903.19 576
10904.17 633
10905.16 582
10906.15 611
10907.13 611
10908.12 652
10909.10 591
10910.09 624
10911.08 598
10912.06 601
10913.05 572
10914.04 616
10915.02 645
10916.01 662
10917.00 620
10917.98 632
10918.97 675
10919.96 619
10920.94 615
10921.93 599
10922.92 635
10923.90 658
10924.89 630
10925.88 640
10926.86 621
10927.85 658
10928.84 608
10929.82 634
10930.81 638
10931.80 658
10932.79 608
10933.77 628
10934.76 611
10935.75 609
10936.74 622
10937.72 681
10938.71 676
10939.70 696
10940.69 709
10941.67 761
10942.66 740
10943.65 701
10944.64 747
10945.63 726
10946.61 799
10947.60 788
10948.59 793
10949.58 764
10950.57 730
10951.55 804
10952.54 785
10953.53 782
10954.52 766
10955.51 734
10956.49 829
10957.48 911
10958.47 874
10959.46 944
10960.45 1019
10961.44 984
10962.43 962
10963.41 921
10964.40 913
10965.39 952
10966.38 919
10967.37 860
10968.36 870
10969.35 805
10970.34 755
10971.33 827
10972.31 719
10973.30 751
10974.29 760
10975.28 754
10976.27 708
10977.26 725
10978.25 701
10979.24 716
10980.23 708
10981.22 772
10982.21 794
10983.20 835
10984.19 796
10985.18 764
10986.17 808
10987.16 768
10988.15 712
10989.14 752
10990.13 707
10991.12 714
10992.11 766
10993.10 780
10994.09 791
10995.08 794
10996.07 817
10997.06 878
10998.05 943
10999.04 1003
11000.03 1085
11001.02 1203
11002.01 1384
11003.00 1325
11003.99 1275
11004.98 1258
11005.97 1186
11006.96 1142
11007.95 1037
11008.94 915
11009.93 855
11010.92 789
11011.91 776
11012.91 676
11013.90 710
11014.89 662
11015.88 672
11016.87 619
11017.86 621
11018.85 678
11019.84 669
11020.83 696
11021.83 663
11022.82 630
11023.81 662
11024.80 647
11025.79 632
11026.78 610
11027.77 657
11028.77 664
11029.76 621
11030.75 616
11031.74 657
11032.73 613
11033.72 673
11034.72 595
11035.71 632
11036.70 621
11037.69 629
11038.68 579
11039.68 627
11040.67 633
11041.66 625
11042.65 668
11043.65 566
11044.64 608
11045.63 593
11046.62 583
11047.62 631
11048.61 585
11049.60 573
11050.59 509
11051.59 545
11052.58 591
11053.57 572
11054.56 574
11055.56 563
11056.55 571
11057.54 561
11058.54 550
11059.53 491
11060.52 554
11061.51 518
11062.51 553
11063.50 522
11064.49 526
11065.49 544
11066.48 583
11067.47 534
11068.47 531
11069.46 527
11070.45 586
11071.45 554
11072.44 522
11073.44 513
11074.43 549
11075.42 586
11076.42 525
11077.41 531
11078.40 532
11079.40 583
11080.39 602
11081.39 590
11082.38 559
11083.37 517
11084.37 502
11085.36 543
11086.36 529
11087.35 557
11088.35 566
11089.34 525
11090.33 611
11091.33 596
11092.32 507
11093.32 502
11094.31 491
11095.31 517
11096.30 521
11097.30 484
11098.29 448
11099.29 541
11100.28 503
11101.28 458
11102.27 508
11103.27 514
11104.26 494
11105.26 502
11106.25 470
11107.25 471
11108.24 497
11109.24 504
11110.23 440
11111.23 430
11112.22 505
11113.22 513
11114.21 523
11115.21 532
11116.20 501
11117.20 487
11118.20 519
11119.19 487
11120.19 466
11121.18 486
11122.18 505
11123.17 503
11124.17 490
11125.17 464
11126.16 454
11127.16 468
11128.15 465
11129.15 480
11130.15 528
11131.14 513
11132.14 513
11133.14 525
11134.13 469
11135.13 473
11136.13 479
11137.12 481
11138.12 484
11139.11 468
11140.11 443
11141.11 440
11142.10 481
11143.10 464
11144.10 529
11145.10 521
11146.09 421
11147.09 419
11148.09 453
11149.08 483
11150.08 518
11151.08 446
11152.07 474
11153.07 445
11154.07 471
11155.07 432
11156.06 488
11157.06 471
11158.06 462
11159.06 445
11160.05 461
11161.05 489
11162.05 431
11163.05 499
11164.04 484
11165.04 449
11166.04 418
11167.04 415
11168.04 441
11169.03 475
11170.03 406
11171.03 414
11172.03 456
11173.03 469
11174.02 405
11175.02 389
11176.02 450
11177.02 465
11178.02 444
11179.02 458
11180.01 457
11181.01 407
11182.01 425
11183.01 398
11184.01 398
11185.01 445
11186.00 386
11187.00 455
11188.00 448
11189.00 418
11190.00 393
11191.00 409
11192.00 417
11193.00 379
11194.00 416
11195.00 407
11195.99 416
11196.99 395
11197.99 398
11198.99 416
11199.99 389
11200.99 407
11201.99 412
11202.99 398
11203.99 429
11204.99 405
11205.99 458
11206.99 448
11207.99 422
11208.99 407
11209.99 387
11210.99 377
11211.99 441
11212.99 367
11213.99 390
11214.99 439
11215.99 452
11216.99 427
11217.99 419
11218.99 395
11219.99 413
11220.99 420
11221.99 384
11222.99 378
11223.99 399
11224.99 405
11225.99 424
11226.99 394
11227.99 388
11228.99 375
11229.99 350
11230.99 418
11231.99 394
11232.99 394
11233.99 434
11235.00 421
11236.00 403
11237.00 430
11238.00 438
11239.00 464
11240.00 415
11241.00 373
11242.00 411
11243.00 437
11244.01 389
11245.01 415
11246.01 401
11247.01 459
11248.01 462
11249.01 420
11250.01 376
11251.02 374
11252.02 494
11253.02 484
11254.02 439
11255.02 398
11256.02 386
11257.03 437
11258.03 445
11259.03 430
11260.03 454
11261.03 399
11262.04 395
11263.04 412
11264.04 419
11265.04 411
11266.05 436
11267.05 455
11268.05 405
11269.05 449
11270.05 448
11271.06 419
11272.06 408
11273.06 442
11274.07 446
11275.07 422
11276.07 482
11277.07 452
11278.08 418
11279.08 397
11280.08 465
11281.08 480
11282.09 477
11283.09 486
11284.09 487
11285.10 499
11286.10 437
11287.10 447
11288.11 438
11289.11 435
11290.11 402
11291.12 451
11292.12 416
11293.12 395
11294.13 372
11295.13 437
11296.13 397
11297.14 442
11298.14 476
11299.15 451
11300.15 437
11301.15 453
11302.16 445
11303.16 456
11304.16 491
11305.17 442
11306.17 411
11307.18 437
11308.18 448
11309.19 480
11310.19 537
11311.19 494
11312.20 423
11313.20 457
11314.21 494
11315.21 547
11316.22 503
11317.22 495
11318.23 538
11319.23 505
11320.23 475
11321.24 524
11322.24 438
11323.25 443
11324.25 467
11325.26 476
11326.26 427
11327.27 503
11328.27 464
11329.28 440
11330.28 456
11331.29 457
11332.29 491
11333.30 465
11334.30 451
11335.31 390
11336.32 473
11337.32 426
11338.33 464
11339.33 469
11340.34 432
11341.34 501
11342.35 469
11343.35 504
11344.36 455
11345.37 421
11346.37 477
11347.38 413
11348.38 446
11349.39 455
11350.40 469
11351.40 435
11352.41 401
11353.41 394
11354.42 405
11355.43 416
11356.43 398
11357.44 420
11358.45 403
11359.45 421
11360.46 408
11361.46 393
11362.47 470
11363.48 434
11364.48 379
11365.49 401
11366.50 448
11367.51 431
11368.51 434
11369.52 414
11370.53 436
11371.53 435
11372.54 432
11373.55 472
11374.55 437
11375.56 402
11376.57 401
11377.58 441
11378.58 423
11379.59 432
11380.60 425
11381.60 416
11382.61 422
11383.62 447
11384.63 442
11385.63 468
11386.64 449
11387.65 427
11388.66 460
11389.67 440
11390.67 412
11391.68 432
11392.69 437
11393.70 427
11394.71 396
11395.71 404
11396.72 373
11397.73 448
11398.74 439
11399.75 385
11400.75 415
11401.76 423
11402.77 454
11403.78 399
11404.79 401
11405.80 391
11406.80 413
11407.81 422
11408.82 403
11409.83 393
11410.84 436
11411.85 397
11412.86 396
11413.87 428
11414.87 428
11415.88 396
11416.89 459
11417.90 439
11418.91 443
11419.92 439
11420.93 461
11421.94 435
11422.95 431
11423.96 510
11424.97 432
11425.98 446
11426.98 427
11427.99 431
11429.00 452
11430.01 443
11431.02 425
11432.03 443
11433.04 454
11434.05 453
11435.06 433
11436.07 395
11437.08 399
11438.09 477
11439.10 483
11440.11 429
11441.12 389
11442.13 435
11443.14 419
11444.15 480
11445.16 444
11446.17 428
11447.18 392
11448.19 424
11449.20 430
11450.21 460
11451.22 477
11452.23 446
11453.25 486
11454.26 495
11455.27 448
11456.28 435
11457.29 431
11458.30 436
11459.31 488
11460.32 441
11461.33 479
11462.34 478
11463.35 522
11464.36 444
11465.38 441
11466.39 445
11467.40 470
11468.41 485
11469.42 419
11470.43 465
11471.44 438
11472.46 450
11473.47 499
11474.48 513
11475.49 450
11476.50 519
11477.51 508
11478.52 457
11479.54 489
11480.55 442
11481.56 593
11482.57 478
11483.58 465
11484.60 499
11485.61 481
11486.62 452
11487.63 463
11488.64 436
11489.66 419
11490.67 492
11491.68 484
11492.69 455
11493.71 467
11494.72 462
11495.73 462
11496.74 481
11497.76 453
11498.77 479
11499.78 497
11500.79 496
11501.81 495
11502.82 442
11503.83 476
11504.84 478
11505.86 449
11506.87 488
11507.88 511
11508.90 471
11509.91 515
11510.92 495
11511.94 488
11512.95 501
11513.96 493
11514.98 490
11515.99 517
11517.00 495
11518.02 500
11519.03 487
11520.04 488
11521.06 494
11522.07 476
11523.08 510
11524.10 517
11525.11 490
11526.13 481
11527.14 566
11528.15 509
11529.17 495
11530.18 494
11531.20 507
11532.21 533
11533.22 529
11534.24 512
11535.25 513
11536.27 546
11537.28 529
11538.29 550
11539.31 533
11540.32 530
11541.34 554
11542.35 587
11543.37 536
11544.38 523
11545.40 542
11546.41 613
11547.43 545
11548.44 552
11549.46 558
11550.47 536
11551.49 548
11552.50 580
11553.52 578
11554.53 612
11555.55 529
11556.56 549
11557.58 570
11558.59 581
11559.61 635
11560.62 591
11561.64 676
11562.65 610
11563.67 605
11564.68 598
11565.70 660
11566.71 650
11567.73 670
11568.75 628
11569.76 611
11570.78 656
11571.79 653
11572.81 606
11573.83 626
11574.84 706
11575.86 751
11576.87 736
11577.89 776
11578.91 691
11579.92 717
11580.94 770
11581.95 749
11582.97 805
11583.99 834
11585.00 881
11586.02 930
11587.04 922
11588.05 866
11589.07 949
11590.09 1008
11591.10 921
11592.12 965
11593.14 975
11594.15 962
11595.17 1020
11596.19 1110
11597.20 1282
11598.22 1465
11599.24 1594
11600.25 1798
11601.27 1909
11602.29 1899
11603.31 1889
11604.32 1912
11605.34 1776
11606.36 1614
11607.38 1509
11608.39 1350
11609.41 1270
11610.43 1079
11611.45 975
11612.46 901
11613.48 872
11614.50 786
11615.52 697
11616.53 664
11617.55 675
11618.57 700
11619.59 693
11620.61 613
11621.62 647
11622.64 649
11623.66 669
11624.68 609
11625.70 603
11626.71 619
11627.73 623
11628.75 655
11629.77 668
11630.79 617
11631.81 579
11632.82 651
11633.84 606
11634.86 579
11635.88 587
11636.90 579
11637.92 640
11638.94 650
11639.96 683
11640.97 597
11641.99 557
11643.01 628
11644.03 603
11645.05 608
11646.07 535
11647.09 519
11648.11 549
11649.13 572
11650.15 543
11651.17 547
11652.18 517
11653.20 543
11654.22 593
11655.24 521
11656.26 530
11657.28 570
11658.30 521
11659.32 581
11660.34 548
11661.36 547
11662.38 574
11663.40 552
11664.42 557
11665.44 540
11666.46 565
11667.48 526
11668.50 527
11669.52 568
11670.54 652
11671.56 575
11672.58 560
11673.60 606
11674.62 563
11675.64 620
11676.66 584
11677.68 585
11678.70 629
11679.72 661
11680.74 594
11681.77 615
11682.79 633
11683.81 661
11684.83 638
11685.85 591
11686.87 605
11687.89 620
11688.91 630
11689.93 610
11690.95 625
11691.97 593
11693.00 562
11694.02 639
11695.04 625
11696.06 577
11697.08 565
11698.10 552
11699.12 631
11700.14 578
11701.17 544
11702.19 573
11703.21 597
11704.23 572
11705.25 578
11706.27 529
11707.30 550
11708.32 530
11709.34 496
11710.36 523
11711.38 527
11712.41 515
11713.43 488
11714.45 526
11715.47 555
11716.49 479
11717.52 516
11718.54 523
11719.56 506
11720.58 505
11721.61 486
11722.63 516
11723.65 486
11724.67 479
11725.70 474
11726.72 512
11727.74 522
11728.76 458
11729.79 481
11730.81 471
11731.83 526
11732.86 495
11733.88 484
11734.90 478
11735.92 469
11736.95 448
11737.97 474
11738.99 408
11740.02 457
11741.04 496
11742.06 518
11743.09 447
11744.11 454
11745.13 503
11746.16 455
11747.18 464
11748.20 461
11749.23 480
11750.25 456
11751.27 485
11752.30 486
11753.32 455
11754.35 430
11755.37 461
11756.39 475
11757.42 446
11758.44 457
11759.47 419
11760.49 449
11761.51 489
11762.54 451
11763.56 453
11764.59 460
11765.61 491
11766.64 437
11767.66 426
11768.68 406
11769.71 398
11770.73 437
11771.76 411
11772.78 390
11773.81 398
11774.83 477
11775.86 462
11776.88 499
11777.91 423
11778.93 413
11779.96 454
11780.98 420
11782.01 415
11783.03 443
11784.06 420
11785.08 426
11786.11 466
11787.13 394
11788.16 469
11789.18 455
11790.21 475
11791.23 429
11792.26 417
11793.28 387
11794.31 390
11795.34 408
11796.36 422
11797.39 414
11798.41 366
11799.44 424
11800.46 396
11801.49 383
11802.52 414
11803.54 420
11804.57 471
11805.59 425
11806.62 435
11807.65 390
11808.67 397
11809.70 439
11810.73 469
11811.75 447
11812.78 424
11813.80 451
11814.83 426
11815.86 454
11816.88 416
11817.91 429
11818.94 403
11819.96 420
11820.99 395
11822.02 394
11823.04 448
11824.07 422
11825.10 436
11826.13 414
11827.15 457
11828.18 491
11829.21 429
11830.23 439
11831.26 478
11832.29 481
11833.32 403
11834.34 422
11835.37 440
11836.40 411
11837.42 443
11838.45 384
11839.48 429
11840.51 412
11841.54 455
11842.56 431
11843.59 426
11844.62 411
11845.65 413
11846.67 424
11847.70 364
11848.73 398
11849.76 414
11850.79 405
11851.81 397
11852.84 431
11853.87 377
11854.90 401
11855.93 397
11856.95 440
11857.98 466
11859.01 474
11860.04 487
11861.07 455
11862.10 416
11863.13 448
11864.15 439
11865.18 436
11866.21 445
11867.24 475
11868.27 461
11869.30 438
11870.33 452
11871.36 465
11872.38 484
11873.41 466
11874.44 430
11875.47 471
11876.50 461
11877.53 485
11878.56 413
11879.59 523
11880.62 506
11881.65 457
11882.68 416
11883.71 427
11884.74 458
11885.77 468
11886.80 507
11887.82 529
11888.85 568
11889.88 496
11890.91 470
11891.94 490
11892.97 509
11894.00 487
11895.03 440
11896.06 475
11897.09 519
11898.12 479
11899.15 508
11900.18 501
11901.21 494
11902.24 536
11903.27 500
11904.31 540
11905.34 536
11906.37 545
11907.40 550
11908.43 516
11909.46 524
11910.49 500
11911.52 488
11912.55 519
11913.58 547
11914.61 526
11915.64 495
11916.67 528
11917.70 482
11918.73 502
11919.77 562
11920.80 491
11921.83 514
11922.86 519
11923.89 547
11924.92 503
11925.95 502
11926.98 544
11928.02 591
11929.05 637
11930.08 695
11931.11 655
11932.14 690
11933.17 744
11934.21 690
11935.24 711
11936.27 657
11937.30 661
11938.33 645
11939.36 604
11940.40 530
11941.43 562
11942.46 562
11943.49 550
11944.52 489
11945.56 500
11946.59 501
11947.62 485
11948.65 526
11949.69 500
11950.72 474
11951.75 450
11952.78 470
11953.82 446
11954.85 461
11955.88 486
11956.91 475
11957.95 449
11958.98 481
11960.01 450
11961.04 451
11962.08 405
11963.11 399
11964.14 427
11965.18 434
11966.21 474
11967.24 469
11968.27 469
11969.31 466
11970.34 461
11971.37 476
11972.41 510
11973.44 453
11974.47 448
11975.51 479
11976.54 456
11977.58 454
11978.61 447
11979.64 462
11980.68 450
11981.71 447
11982.74 485
11983.78 493
11984.81 494
11985.85 475
11986.88 446
11987.91 485
11988.95 468
11989.98 495
11991.02 494
11992.05 480
11993.08 484
11994.12 469
11995.15 449
11996.19 439
11997.22 475
11998.26 460
11999.29 456
12000.32 485
12001.36 473
12002.39 475
12003.43 494
12004.46 456
12005.50 502
12006.53 499
12007.57 442
12008.60 507
12009.64 466
12010.67 525
12011.71 483
12012.74 483
12013.78 508
12014.81 495
12015.85 547
12016.88 514
12017.92 547
12018.95 537
12019.99 484
12021.02 528
12022.06 552
12023.10 546
12024.13 490
12025.17 527
12026.20 502
12027.24 517
12028.27 529
12029.31 469
12030.34 539
12031.38 520
12032.42 551
12033.45 529
12034.49 491
12035.52 488
12036.56 519
12037.60 446
12038.63 506
12039.67 516
12040.71 538
12041.74 486
12042.78 514
12043.81 514
12044.85 496
12045.89 535
12046.92 528
12047.96 534
12049.00 499
12050.03 532
12051.07 472
12052.11 524
12053.14 510
12054.18 513
12055.22 494
12056.25 454
12057.29 478
12058.33 531
12059.37 515
12060.40 516
12061.44 503
12062.48 463
12063.51 491
12064.55 531
12065.59 544
12066.63 516
12067.66 585
12068.70 541
12069.74 479
12070.78 552
12071.81 508
12072.85 470
12073.89 494
12074.93 532
12075.97 503
12077.00 487
12078.04 490
12079.08 476
12080.12 506
12081.15 510
12082.19 513
12083.23 550
12084.27 499
12085.31 490
12086.35 528
12087.38 483
12088.42 513
12089.46 501
12090.50 535
12091.54 524
12092.58 516
12093.61 531
12094.65 525
12095.69 517
12096.73 576
12097.77 571
12098.81 499
12099.85 512
12100.89 558
12101.92 588
12102.96 607
12104.00 589
12105.04 587
12106.08 640
12107.12 652
12108.16 624
12109.20 623
12110.24 591
12111.28 589
12112.32 638
12113.36 577
12114.39 571
12115.43 539
12116.47 565
12117.51 512
12118.55 465
12119.59 450
12120.63 478
12121.67 448
12122.71 449
12123.75 452
12124.79 467
12125.83 501
12126.87 426
12127.91 449
12128.95 437
12129.99 442
12131.03 393
12132.07 424
12133.11 379
12134.15 399
12135.19 399
12136.23 375
12137.27 378
12138.31 445
12139.35 444
12140.40 461
12141.44 392
12142.48 434
12143.52 437
12144.56 425
12145.60 440
12146.64 410
12147.68 447
12148.72 442
12149.76 452
12150.80 411
12151.84 426
12152.89 431
12153.93 441
12154.97 451
12156.01 455
12157.05 424
12158.09 442
12159.13 431
12160.17 417
12161.22 379
12162.26 376
12163.30 437
12164.34 434
12165.38 463
12166.42 409
12167.47 419
12168.51 413
12169.55 420
12170.59 402
12171.63 423
12172.67 456
12173.72 442
12174.76 458
12175.80 450
12176.84 405
12177.89 416
12178.93 442
12179.97 419
12181.01 426
12182.05 404
12183.10 446
12184.14 431
12185.18 373
12186.22 420
12187.27 460
12188.31 440
12189.35 441
12190.39 399
12191.44 395
12192.48 392
12193.52 450
12194.57 435
12195.61 427
12196.65 441
12197.69 467
12198.74 486
12199.78 546
12200.82 453
12201.87 485
12202.91 470
12203.95 461
12205.00 406
12206.04 417
12207.08 406
12208.13 427
12209.17 429
12210.21 411
12211.26 359
12212.30 441
12213.35 492
12214.39 432
12215.43 420
12216.48 447
12217.52 413
12218.56 421
12219.61 433
12220.65 449
12221.70 453
12222.74 412
12223.78 423
12224.83 419
12225.87 437
12226.92 429
12227.96 421
12229.01 375
12230.05 400
12231.10 411
12232.14 406
12233.18 390
12234.23 454
12235.27 479
12236.32 444
12237.36 426
12238.41 426
12239.45 421
12240.50 401
12241.54 375
12242.59 396
12243.63 435
12244.68 432
12245.72 405
12246.77 438
12247.81 388
12248.86 342
12249.90 394
12250.95 389
12251.99 387
12253.04 396
12254.08 366
12255.13 340
12256.18 361
12257.22 436
12258.27 395
12259.31 341
12260.36 380
12261.40 442
12262.45 447
12263.50 373
12264.54 374
12265.59 348
12266.63 351
12267.68 390
12268.73 395
12269.77 418
12270.82 407
12271.86 391
12272.91 413
12273.96 378
12275.00 338
12276.05 387
12277.10 374
12278.14 344
12279.19 313
12280.23 342
12281.28 376
12282.33 373
12283.37 394
12284.42 381
12285.47 398
12286.52 367
12287.56 340
12288.61 363
12289.66 396
12290.70 415
12291.75 414
12292.80 400
12293.84 411
12294.89 352
12295.94 352
12296.99 331
12298.03 364
12299.08 359
12300.13 391
12301.18 364
12302.22 392
12303.27 407
12304.32 355
12305.37 366
12306.41 351
12307.46 353
12308.51 342
12309.56 363
12310.60 342
12311.65 348
12312.70 351
12313.75 335
12314.80 344
12315.84 361
12316.89 325
12317.94 353
12318.99 321
12320.04 344
12321.09 348
12322.13 352
12323.18 396
12324.23 379
12325.28 346
12326.33 353
12327.38 365
12328.42 353
12329.47 360
12330.52 368
12331.57 357
12332.62 385
12333.67 400
12334.72 364
12335.77 353
12336.82 349
12337.86 386
12338.91 403
12339.96 389
12341.01 368
12342.06 374
12343.11 364
12344.16 352
12345.21 323
12346.26 393
12347.31 417
12348.36 380
12349.41 380
12350.46 349
12351.51 378
12352.56 368
12353.60 362
12354.65 361
12355.70 357
12356.75 379
12357.80 399
12358.85 391
12359.90 370
12360.95 377
12362.00 355
12363.05 332
12364.10 409
12365.15 363
12366.20 372
12367.25 392
12368.31 411
12369.36 384
12370.41 376
12371.46 378
12372.51 416
12373.56 361
12374.61 382
12375.66 382
12376.71 375
12377.76 411
12378.81 376
12379.86 370
12380.91 423
12381.96 420
12383.01 397
12384.07 415
12385.12 378
12386.17 395
12387.22 375
12388.27 406
12389.32 413
12390.37 377
12391.42 379
12392.47 394
12393.53 412
12394.58 436
12395.63 416
12396.68 417
12397.73 407
12398.78 375
12399.84 416
12400.89 397
12401.94 385
12402.99 414
12404.04 424
12405.09 434
12406.15 441
12407.20 405
12408.25 460
12409.30 441
12410.35 407
12411.41 367
12412.46 397
12413.51 426
12414.56 429
12415.62 434
12416.67 415
12417.72 441
12418.77 433
12419.83 416
12420.88 407
12421.93 380
12422.98 418
12424.04 423
12425.09 390
12426.14 406
12427.19 417
12428.25 385
12429.30 415
12430.35 399
12431.41 367
12432.46 409
12433.51 479
12434.57 426
12435.62 441
12436.67 400
12437.72 421
12438.78 451
12439.83 432
12440.88 455
12441.94 437
12442.99 419
12444.05 456
12445.10 437
12446.15 431
12447.21 426
12448.26 415
12449.31 432
12450.37 419
12451.42 367
12452.48 427
12453.53 503
12454.58 444
12455.64 450
12456.69 431
12457.75 473
12458.80 519
12459.85 460
12460.91 475
12461.96 418
12463.02 445
12464.07 435
12465.13 431
12466.18 426
12467.23 421
12468.29 431
12469.34 405
12470.40 479
12471.45 476
12472.51 514
12473.56 506
12474.62 475
12475.67 487
12476.73 494
12477.78 514
12478.84 470
12479.89 521
12480.95 481
12482.00 557
12483.06 509
12484.11 517
12485.17 539
12486.22 544
12487.28 529
12488.33 524
12489.39 591
12490.45 650
12491.50 694
12492.56 692
12493.61 784
12494.67 805
12495.72 847
12496.78 1069
12497.84 1017
12498.89 1065
12499.95 1015
12501.00 985
12502.06 947
12503.11 876
12504.17 822
12505.23 764
12506.28 758
12507.34 715
12508.40 673
12509.45 585
12510.51 547
12511.56 537
12512.62 525
12513.68 494
12514.73 488
12515.79 539
12516.85 474
12517.90 482
12518.96 487
12520.02 488
12521.07 515
12522.13 493
12523.19 503
12524.24 488
12525.30 496
12526.36 455
12527.42 486
12528.47 486
12529.53 521
12530.59 480
12531.64 507
12532.70 470
12533.76 450
12534.82 477
12535.87 516
12536.93 512
12537.99 477
12539.05 519
12540.10 526
12541.16 463
12542.22 486
12543.28 519
12544.34 508
12545.39 509
12546.45 473
12547.51 428
12548.57 494
12549.62 468
12550.68 439
12551.74 433
12552.80 478
12553.86 474
12554.92 491
12555.97 473
12557.03 481
12558.09 511
12559.15 500
12560.21 521
12561.27 559
12562.32 512
12563.38 508
12564.44 479
12565.50 427
12566.56 453
12567.62 514
12568.68 564
12569.74 549
12570.79 530
12571.85 563
12572.91 590
12573.97 612
12575.03 698
12576.09 634
12577.15 663
12578.21 708
12579.27 639
12580.33 715
12581.39 718
12582.45 688
12583.50 682
12584.56 637
12585.62 632
12586.68 658
12587.74 619
12588.80 604
12589.86 547
12590.92 562
12591.98 576
12593.04 483
12594.10 575
12595.16 627
12596.22 625
12597.28 589
12598.34 563
12599.40 593
12600.46 535
12601.52 535
12602.58 575
12603.64 589
12604.70 538
12605.76 556
12606.82 492
12607.88 478
12608.94 524
12610.01 520
12611.07 491
12612.13 530
12613.19 485
12614.25 478
12615.31 460
12616.37 493
12617.43 489
12618.49 475
12619.55 538
12620.61 481
12621.67 491
12622.74 522
12623.80 508
12624.86 468
12625.92 483
12626.98 505
12628.04 547
12629.10 551
12630.16 544
12631.23 528
12632.29 520
12633.35 531
12634.41 474
12635.47 459
12636.53 525
12637.60 536
12638.66 477
12639.72 481
12640.78 482
12641.84 495
12642.90 530
12643.97 513
12645.03 454
12646.09 456
12647.15 482
12648.22 536
12649.28 527
12650.34 548
12651.40 503
12652.46 497
12653.53 530
12654.59 558
12655.65 513
12656.71 521
12657.78 543
12658.84 517
12659.90 564
12660.96 556
12662.03 592
12663.09 599
12664.15 584
12665.22 580
12666.28 534
12667.34 503
12668.41 531
12669.47 556
12670.53 512
12671.59 536
12672.66 578
12673.72 599
12674.78 534
12675.85 484
12676.91 546
12677.97 569
12679.04 567
12680.10 531
12681.16 552
12682.23 555
12683.29 569
12684.36 586
12685.42 553
12686.48 531
12687.55 544
12688.61 522
12689.67 534
12690.74 541
12691.80 571
12692.87 535
12693.93 543
12695.00 565
12696.06 550
12697.12 597
12698.19 569
12699.25 570
12700.32 542
12701.38 568
12702.45 608
12703.51 603
12704.57 561
12705.64 570
12706.70 591
12707.77 503
12708.83 510
12709.90 556
12710.96 496
12712.03 471
12713.09 492
12714.16 537
12715.22 500
12716.29 472
12717.35 480
12718.42 481
12719.48 506
12720.55 483
12721.61 452
12722.68 479
12723.74 532
12724.81 502
12725.87 458
12726.94 445
12728.01 466
12729.07 439
12730.14 465
12731.20 449
12732.27 416
12733.33 465
12734.40 481
12735.47 445
12736.53 395
12737.60 458
12738.66 466
12739.73 475
12740.80 488
12741.86 435
12742.93 493
12743.99 490
12745.06 431
12746.13 455
12747.19 484
12748.26 436
12749.33 449
12750.39 386
12751.46 375
12752.53 400
12753.59 442
12754.66 425
12755.73 481
12756.79 399
12757.86 443
12758.93 471
12759.99 436
12761.06 433
12762.13 402
12763.19 421
12764.26 381
12765.33 409
12766.39 416
12767.46 446
12768.53 410
12769.60 399
12770.66 366
12771.73 381
12772.80 392
12773.87 433
12774.93 421
12776.00 413
12777.07 416
12778.14 442
12779.20 380
12780.27 377
12781.34 422
12782.41 372
12783.47 407
12784.54 419
12785.61 480
12786.68 404
12787.75 385
12788.81 443
12789.88 425
12790.95 387
12792.02 414
12793.09 433
12794.16 419
12795.22 417
12796.29 402
12797.36 414
12798.43 423
12799.50 381
12800.57 366
12801.64 365
12802.70 371
12803.77 392
12804.84 384
12805.91 395
12806.98 394
12808.05 404
12809.12 379
12810.19 359
12811.25 406
12812.32 427
12813.39 407
12814.46 431
12815.53 424
12816.60 386
12817.67 423
12818.74 412
12819.81 384
12820.88 364
12821.95 363
12823.02 365
12824.09 391
12825.16 386
12826.23 353
12827.30 386
12828.36 396
12829.43 389
12830.50 341
12831.57 371
12832.64 351
12833.71 357
12834.78 375
12835.85 373
12836.92 368
12837.99 338
12839.06 359
12840.13 389
12841.21 343
12842.28 332
12843.35 347
12844.42 341
12845.49 336
12846.56 377
12847.63 334
12848.70 330
12849.77 362
12850.84 343
12851.91 378
12852.98 381
12854.05 376
12855.12 357
12856.19 340
12857.26 289
12858.34 337
12859.41 339
12860.48 308
12861.55 362
12862.62 350
12863.69 371
12864.76 379
12865.83 358
12866.91 347
12867.98 328
12869.05 350
12870.12 365
12871.19 312
12872.26 312
12873.33 343
12874.41 374
12875.48 313
12876.55 280
12877.62 279
12878.69 329
12879.76 375
12880.84 358
12881.91 346
12882.98 397
12884.05 369
12885.12 326
12886.20 344
12887.27 366
12888.34 370
12889.41 329
12890.49 306
12891.56 339
12892.63 382
12893.70 346
12894.78 304
12895.85 354
12896.92 340
12897.99 331
12899.07 330
12900.14 316
12901.21 287
12902.28 326
12903.36 381
12904.43 331
12905.50 316
12906.58 323
12907.65 296
12908.72 338
12909.80 323
12910.87 313
12911.94 322
12913.02 329
12914.09 323
12915.16 337
12916.24 274
12917.31 317
12918.38 347
12919.46 288
12920.53 252
12921.60 271
12922.68 341
12923.75 348
12924.82 342
12925.90 309
12926.97 330
12928.05 352
12929.12 310
12930.19 347
12931.27 311
12932.34 332
12933.42 327
12934.49 314
12935.56 308
12936.64 312
12937.71 298
12938.79 299
12939.86 312
12940.94 334
12942.01 393
12943.08 320
12944.16 322
12945.23 331
12946.31 352
12947.38 346
12948.46 334
12949.53 330
12950.61 322
12951.68 324
12952.76 367
12953.83 309
12954.91 307
12955.98 319
12957.06 316
12958.13 308
12959.21 315
12960.28 343
12961.36 342
12962.43 300
12963.51 300
12964.58 329
12965.66 349
12966.74 337
12967.81 323
12968.89 349
12969.96 312
12971.04 318
12972.11 381
12973.19 357
12974.27 345
12975.34 329
12976.42 334
12977.49 339
12978.57 344
12979.65 326
12980.72 326
12981.80 341
12982.87 339
12983.95 392
12985.03 354
12986.10 353
12987.18 373
12988.26 336
12989.33 307
12990.41 332
12991.48 358
12992.56 356
12993.64 355
12994.71 351
12995.79 343
12996.87 390
12997.94 346
12999.02 348
13000.10 351
13001.18 363
13002.25 337
13003.33 359
13004.41 384
13005.48 401
13006.56 315
13007.64 364
13008.72 365
13009.79 320
13010.87 331
13011.95 329
13013.02 327
13014.10 360
13015.18 344
13016.26 380
13017.33 396
13018.41 365
13019.49 379
13020.57 346
13021.65 361
13022.72 371
13023.80 374
13024.88 390
13025.96 383
13027.04 369
13028.11 382
13029.19 347
13030.27 367
13031.35 366
13032.43 386
13033.50 381
13034.58 360
13035.66 374
13036.74 336
13037.82 350
13038.90 338
13039.98 354
13041.05 352
13042.13 389
13043.21 398
13044.29 394
13045.37 352
13046.45 339
13047.53 363
13048.61 361
13049.68 354
13050.76 365
13051.84 352
13052.92 303
13054.00 353
13055.08 381
13056.16 354
13057.24 351
13058.32 312
13059.40 348
13060.48 349
13061.56 348
13062.64 322
13063.71 344
13064.79 379
13065.87 359
13066.95 351
13068.03 390
13069.11 331
13070.19 354
13071.27 341
13072.35 343
13073.43 356
13074.51 361
13075.59 405
13076.67 350
13077.75 316
13078.83 319
13079.91 352
13080.99 335
13082.07 301
13083.15 313
13084.23 286
13085.31 344
13086.40 345
13087.48 337
13088.56 358
13089.64 358
13090.72 321
13091.80 304
13092.88 361
13093.96 324
13095.04 357
13096.12 332
13097.20 333
13098.28 347
13099.36 330
13100.45 303
13101.53 361
13102.61 344
13103.69 363
13104.77 325
13105.85 311
13106.93 311
13108.01 345
13109.10 388
13110.18 383
13111.26 372
13112.34 325
13113.42 378
13114.50 364
13115.58 292
13116.67 319
13117.75 302
13118.83 291
13119.91 260
13120.99 283
13122.08 362
13123.16 356
13124.24 362
13125.32 331
13126.40 318
13127.49 328
13128.57 321
13129.65 307
13130.73 304
13131.82 326
13132.90 331
13133.98 324
13135.06 290
13136.15 299
13137.23 313
13138.31 317
13139.39 308
13140.48 298
13141.56 330
13142.64 329
13143.72 348
13144.81 358
13145.89 351
13146.97 337
13148.06 331
13149.14 325
13150.22 319
13151.31 294
13152.39 329
13153.47 319
13154.56 307
13155.64 330
13156.72 335
13157.81 375
13158.89 358
13159.97 285
13161.06 309
13162.14 342
13163.22 355
13164.31 357
13165.39 317
13166.47 348
13167.56 358
13168.64 332
13169.73 359
13170.81 348
13171.89 324
13172.98 287
13174.06 319
13175.15 278
13176.23 300
13177.31 330
13178.40 357
13179.48 318
13180.57 288
13181.65 353
13182.74 324
13183.82 357
13184.91 348
13185.99 341
13187.07 293
13188.16 317
13189.24 362
13190.33 399
13191.41 316
13192.50 330
13193.58 326
13194.67 351
13195.75 331
13196.84 325
13197.92 327
13199.01 370
13200.09 365
13201.18 333
13202.26 327
13203.35 371
13204.44 377
13205.52 305
13206.61 330
13207.69 321
13208.78 339
13209.86 325
13210.95 338
13212.03 316
13213.12 336
13214.21 333
13215.29 359
13216.38 356
13217.46 348
13218.55 299
13219.63 296
13220.72 349
13221.81 306
13222.89 288
13223.98 353
13225.07 306
13226.15 286
13227.24 292
13228.32 320
13229.41 300
13230.50 326
13231.58 344
13232.67 326
13233.76 318
13234.84 371
13235.93 389
13237.02 318
13238.10 328
13239.19 349
13240.28 328
13241.36 308
13242.45 309
13243.54 300
13244.62 302
13245.71 341
13246.80 311
13247.89 317
13248.97 314
13250.06 328
13251.15 321
13252.23 316
13253.32 372
13254.41 310
13255.50 330
13256.58 334
13257.67 358
13258.76 337
13259.85 337
13260.94 313
13262.02 318
13263.11 340
13264.20 321
13265.29 320
13266.37 362
13267.46 351
13268.55 322
13269.64 338
13270.73 377
13271.81 363
13272.90 376
13273.99 391
13275.08 358
13276.17 368
13277.26 370
13278.34 336
13279.43 407
13280.52 336
13281.61 297
13282.70 326
13283.79 341
13284.88 329
13285.96 371
13287.05 323
13288.14 336
13289.23 353
13290.32 400
13291.41 385
13292.50 384
13293.59 360
13294.68 330
13295.76 345
13296.85 344
13297.94 363
13299.03 385
13300.12 331
13301.21 328
13302.30 351
13303.39 351
13304.48 361
13305.57 357
13306.66 334
13307.75 363
13308.84 349
13309.93 437
13311.02 378
13312.11 396
13313.20 387
13314.29 363
13315.38 396
13316.47 359
13317.56 364
13318.65 409
13319.74 374
13320.83 363
13321.92 400
13323.01 373
13324.10 372
13325.19 362
13326.28 392
13327.37 359
13328.46 357
13329.55 365
13330.64 432
13331.73 381
13332.82 386
13333.91 342
13335.00 374
13336.09 418
13337.18 388
13338.27 430
13339.37 477
13340.46 405
13341.55 372
13342.64 378
13343.73 355
13344.82 365
13345.91 376
13347.00 403
13348.09 388
13349.19 409
13350.28 403
13351.37 382
13352.46 396
13353.55 373
13354.64 356
13355.73 385
13356.83 400
13357.92 416
13359.01 414
13360.10 373
13361.19 370
13362.28 412
13363.38 383
13364.47 414
13365.56 410
13366.65 392
13367.74 443
13368.84 442
13369.93 394
13371.02 367
13372.11 430
13373.21 485
13374.30 438
13375.39 421
13376.48 436
13377.58 414
13378.67 388
13379.76 377
13380.85 398
13381.95 376
13383.04 373
13384.13 404
13385.22 410
13386.32 332
13387.41 349
13388.50 368
13389.60 341
13390.69 353
13391.78 369
13392.87 360
13393.97 400
13395.06 404
13396.15 312
13397.25 330
13398.34 370
13399.43 356
13400.53 400
13401.62 368
13402.71 385
13403.81 356
13404.90 390
13406.00 386
13407.09 387
13408.18 361
13409.28 357
13410.37 315
13411.46 355
13412.56 371
13413.65 350
13414.75 385
13415.84 381
13416.93 338
13418.03 366
13419.12 388
13420.22 320
13421.31 339
13422.41 394
13423.50 392
13424.59 416
13425.69 357
13426.78 350
13427.88 350
13428.97 324
13430.07 361
13431.16 349
13432.26 350
13433.35 367
13434.45 401
13435.54 347
13436.64 329
13437.73 362
13438.82 344
13439.92 410
13441.02 393
13442.11 413
13443.21 410
13444.30 400
13445.40 415
13446.49 392
13447.59 333
13448.68 368
13449.78 410
13450.87 406
13451.97 371
13453.06 392
13454.16 436
13455.25 363
13456.35 357
13457.45 412
13458.54 399
13459.64 416
13460.73 418
13461.83 387
13462.93 429
13464.02 414
13465.12 387
13466.21 375
13467.31 419
13468.41 382
13469.50 395
13470.60 391
13471.70 432
13472.79 412
13473.89 410
13474.98 412
13476.08 398
13477.18 371
13478.27 392
13479.37 427
13480.47 460
13481.56 419
13482.66 447
13483.76 451
13484.85 375
13485.95 475
13487.05 402
13488.15 388
13489.24 405
13490.34 399
13491.44 425
13492.53 406
13493.63 395
13494.73 418
13495.83 415
13496.92 473
13498.02 505
13499.12 426
13500.22 419
13501.31 430
13502.41 490
13503.51 480
13504.61 432
13505.70 475
13506.80 477
13507.90 497
13509.00 512
13510.09 491
13511.19 500
13512.29 457
13513.39 457
13514.49 398
13515.58 439
13516.68 453
13517.78 455
13518.88 432
13519.98 430
13521.08 422
13522.17 395
13523.27 404
13524.37 379
13525.47 330
13526.57 351
13527.67 375
13528.77 404
13529.86 331
13530.96 341
13532.06 369
13533.16 350
13534.26 383
13535.36 380
13536.46 335
13537.56 381
13538.66 428
13539.75 395
13540.85 364
13541.95 352
13543.05 413
13544.15 404
13545.25 384
13546.35 365
13547.45 373
13548.55 374
13549.65 360
13550.75 341
13551.85 317
13552.95 365
13554.05 387
13555.15 380
13556.25 366
13557.35 336
13558.45 370
13559.55 387
13560.65 335
13561.75 374
13562.85 352
13563.95 344
13565.05 356
13566.15 374
13567.25 347
13568.35 392
13569.45 354
13570.55 373
13571.65 334
13572.75 324
13573.85 369
13574.95 363
13576.05 381
13577.15 359
13578.25 372
13579.35 344
13580.45 352
13581.55 362
13582.65 333
13583.75 339
13584.86 380
13585.96 366
13587.06 333
13588.16 407
13589.26 349
13590.36 332
13591.46 358
13592.56 312
13593.66 318
13594.77 361
13595.87 357
13596.97 347
13598.07 339
13599.17 333
13600.27 355
13601.37 354
13602.48 338
13603.58 342
13604.68 339
13605.78 326
13606.88 361
13607.99 335
13609.09 353
13610.19 371
13611.29 340
13612.39 351
13613.50 396
13614.60 342
13615.70 305
13616.80 321
13617.90 333
13619.01 336
13620.11 324
13621.21 357
13622.31 361
13623.42 317
13624.52 322
13625.62 316
13626.72 346
13627.83 382
13628.93 375
13630.03 337
13631.13 326
13632.24 334
13633.34 332
13634.44 335
13635.55 350
13636.65 376
13637.75 348
13638.86 329
13639.96 373
13641.06 358
13642.17 326
13643.27 326
13644.37 319
13645.48 352
13646.58 396
13647.68 335
13648.79 318
13649.89 326
13650.99 372
13652.10 351
13653.20 367
13654.30 360
13655.41 364
13656.51 371
13657.62 313
13658.72 313
13659.82 333
13660.93 350
13662.03 357
13663.14 325
13664.24 339
13665.34 345
13666.45 341
13667.55 340
13668.66 389
13669.76 390
13670.87 394
13671.97 364
13673.07 315
13674.18 307
13675.28 319
13676.39 310
13677.49 319
13678.60 315
13679.70 340
13680.81 340
13681.91 320
13683.02 395
13684.12 389
13685.23 361
13686.33 364
13687.44 349
13688.54 342
13689.65 340
13690.75 361
13691.86 391
13692.96 362
13694.07 419
13695.17 397
13696.28 389
13697.39 392
13698.49 362
13699.60 380
13700.70 361
13701.81 297
13702.91 339
13704.02 363
13705.13 322
13706.23 355
13707.34 385
13708.44 345
13709.55 349
13710.65 347
13711.76 326
13712.87 314
13713.97 335
13715.08 389
13716.19 333
13717.29 378
13718.40 386
13719.50 335
13720.61 350
13721.72 354
13722.82 380
13723.93 378
13725.04 388
13726.14 374
13727.25 382
13728.36 382
13729.46 385
13730.57 474
13731.68 440
13732.78 395
13733.89 391
13735.00 446
13736.11 398
13737.21 377
13738.32 393
13739.43 415
13740.53 410
13741.64 409
13742.75 432
13743.86 400
13744.96 379
13746.07 381
13747.18 414
13748.29 424
13749.39 401
13750.50 417
13751.61 423
13752.72 431
13753.82 463
13754.93 439
13756.04 426
13757.15 430
13758.26 442
13759.36 490
13760.47 437
13761.58 435
13762.69 528
13763.80 434
13764.91 453
13766.01 502
13767.12 454
13768.23 456
13769.34 535
13770.45 508
13771.56 532
13772.66 526
13773.77 548
13774.88 564
13775.99 541
13777.10 546
13778.21 604
13779.32 600
13780.42 596
13781.53 601
13782.64 546
13783.75 549
13784.86 428
13785.97 431
13787.08 409
13788.19 407
13789.30 431
13790.41 410
13791.52 405
13792.63 406
13793.73 396
13794.84 392
13795.95 397
13797.06 372
13798.17 390
13799.28 382
13800.39 364
13801.50 390
13802.61 403
13803.72 433
13804.83 372
13805.94 383
13807.05 354
13808.16 356
13809.27 380
13810.38 361
13811.49 362
13812.60 354
13813.71 351
13814.82 367
13815.93 410
13817.04 348
13818.15 370
13819.26 357
13820.37 358
13821.48 413
13822.59 378
13823.71 384
13824.82 361
13825.93 400
13827.04 361
13828.15 344
13829.26 336
13830.37 355
13831.48 339
13832.59 381
13833.70 381
13834.81 372
13835.92 389
13837.04 381
13838.15 357
13839.26 342
13840.37 372
13841.48 389
13842.59 358
13843.70 333
13844.81 332
13845.93 380
13847.04 373
13848.15 361
13849.26 344
13850.37 359
13851.48 391
13852.60 446
13853.71 388
13854.82 385
13855.93 383
13857.04 384
13858.16 346
13859.27 374
13860.38 440
13861.49 380
13862.60 382
13863.72 395
13864.83 350
13865.94 447
13867.05 445
13868.17 420
13869.28 427
13870.39 346
13871.50 399
13872.62 425
13873.73 400
13874.84 380
13875.95 405
13877.07 406
13878.18 439
13879.29 350
13880.40 358
13881.52 420
13882.63 363
13883.74 358
13884.86 368
13885.97 405
13887.08 388
13888.20 390
13889.31 397
13890.42 380
13891.54 408
13892.65 438
13893.76 391
13894.88 383
13895.99 400
13897.10 383
13898.22 403
13899.33 375
13900.44 344
13901.56 385
13902.67 400
13903.79 434
13904.90 397
13906.01 379
13907.13 414
13908.24 406
13909.36 413
13910.47 348
13911.58 352
13912.70 380
13913.81 388
13914.93 338
13916.04 385
13917.16 389
13918.27 348
13919.38 360
13920.50 322
13921.61 352
13922.73 378
13923.84 365
13924.96 348
13926.07 321
13927.19 333
13928.30 330
13929.42 354
13930.53 418
13931.65 394
13932.76 329
13933.88 342
13934.99 365
13936.11 371
13937.22 329
13938.34 354
13939.45 344
13940.57 359
13941.68 347
13942.80 363
13943.91 376
13945.03 350
13946.14 353
13947.26 372
13948.38 350
13949.49 354
13950.61 357
13951.72 347
13952.84 371
13953.95 363
13955.07 315
13956.19 308
13957.30 317
13958.42 374
13959.53 368
13960.65 339
13961.77 335
13962.88 354
13964.00 366
13965.11 393
13966.23 348
13967.35 337
13968.46 365
13969.58 341
13970.70 355
13971.81 306
13972.93 344
13974.05 343
13975.16 339
13976.28 295
13977.40 328
13978.51 340
13979.63 326
13980.75 346
13981.86 353
13982.98 356
13984.10 339
13985.22 357
13986.33 336
13987.45 354
13988.57 343
13989.68 337
13990.80 368
13991.92 342
13993.04 315
13994.15 347
13995.27 323
13996.39 313
13997.51 369
13998.62 371
13999.74 367
14000.86 359
14001.98 363
14003.10 340
14004.21 368
14005.33 345
14006.45 329
14007.57 361
14008.68 366
14009.80 394
14010.92 372
14012.04 338
14013.16 364
14014.28 369
14015.39 367
14016.51 368
14017.63 329
14018.75 387
14019.87 413
14020.99 357
14022.10 332
14023.22 359
14024.34 359
14025.46 386
14026.58 390
14027.70 392
14028.82 391
14029.94 376
14031.05 396
14032.17 387
14033.29 390
14034.41 393
14035.53 362
14036.65 369
14037.77 377
14038.89 350
14040.01 373
14041.13 366
14042.25 395
14043.37 346
14044.49 349
14045.60 337
14046.72 366
14047.84 338
14048.96 360
14050.08 353
14051.20 351
14052.32 317
14053.44 331
14054.56 379
14055.68 373
14056.80 357
14057.92 366
14059.04 366
14060.16 342
14061.28 360
14062.40 324
14063.52 307
14064.64 333
14065.76 414
14066.88 391
14068.00 372
14069.12 324
14070.25 341
14071.37 367
14072.49 386
14073.61 361
14074.73 358
14075.85 379
14076.97 370
14078.09 418
14079.21 381
14080.33 336
14081.45 364
14082.57 369
14083.69 367
14084.82 355
14085.94 365
14087.06 383
14088.18 407
14089.30 379
14090.42 371
14091.54 369
14092.66 441
14093.79 500
14094.91 443
14096.03 413
14097.15 483
14098.27 506
14099.39 461
14100.52 443
14101.64 482
14102.76 511
14103.88 434
14105.00 416
14106.12 434
14107.25 414
14108.37 417
14109.49 400
14110.61 392
14111.74 381
14112.86 380
14113.98 428
14115.10 426
14116.22 413
14117.35 376
14118.47 358
14119.59 356
14120.71 380
14121.84 386
14122.96 339
14124.08 367
14125.20 321
14126.33 291
14127.45 328
14128.57 320
14129.70 322
14130.82 330
14131.94 333
14133.06 352
14134.19 320
14135.31 291
14136.43 343
14137.56 328
14138.68 337
14139.80 337
14140.93 321
14142.05 327
14143.17 327
14144.30 370
14145.42 335
14146.54 337
14147.67 315
14148.79 329
14149.91 322
14151.04 301
14152.16 338
14153.29 324
14154.41 292
14155.53 344
14156.66 344
14157.78 295
14158.91 325
14160.03 310
14161.15 331
14162.28 321
14163.40 359
14164.53 357
14165.65 313
14166.78 315
14167.90 263
14169.02 302
14170.15 323
14171.27 331
14172.40 321
14173.52 310
14174.65 335
14175.77 319
14176.90 316
14178.02 274
14179.15 278
14180.27 295
14181.40 287
14182.52 315
14183.65 285
14184.77 271
14185.90 364
14187.02 328
14188.15 272
14189.27 289
14190.40 281
14191.52 277
14192.65 292
14193.77 318
14194.90 273
14196.02 297
14197.15 312
14198.27 303
14199.40 278
14200.53 282
14201.65 264
14202.78 290
14203.90 281
14205.03 305
14206.16 315
14207.28 301
14208.41 281
14209.53 325
14210.66 296
14211.79 288
14212.91 277
14214.04 279
14215.16 275
14216.29 294
14217.42 299
14218.54 281
14219.67 283
14220.80 285
14221.92 291
14223.05 292
14224.18 267
14225.30 297
14226.43 245
14227.56 254
14228.68 240
14229.81 307
14230.94 272
14232.06 274
14233.19 276
14234.32 287
14235.44 333
14236.57 288
14237.70 263
14238.83 257
14239.95 230
14241.08 302
14242.21 284
14243.34 256
14244.46 318
14245.59 283
14246.72 281
14247.85 312
14248.97 310
14250.10 284
14251.23 252
14252.36 276
14253.48 269
14254.61 290
14255.74 279
14256.87 299
14258.00 289
14259.12 257
14260.25 295
14261.38 255
14262.51 262
14263.64 258
14264.76 279
14265.89 258
14267.02 236
14268.15 252
14269.28 259
14270.41 268
14271.53 279
14272.66 285
14273.79 255
14274.92 273
14276.05 252
14277.18 271
14278.31 266
14279.44 257
14280.56 271
14281.69 262
14282.82 266
14283.95 242
14285.08 236
14286.21 255
14287.34 245
14288.47 244
14289.60 247
14290.73 245
14291.86 257
14292.98 246
14294.11 231
14295.24 222
14296.37 261
14297.50 232
14298.63 263
14299.76 259
14300.89 249
14302.02 255
14303.15 211
14304.28 207
14305.41 272
14306.54 291
14307.67 240
14308.80 302
14309.93 274
14311.06 228
14312.19 217
14313.32 268
14314.45 259
14315.58 253
14316.71 225
14317.84 229
14318.97 233
14320.10 237
14321.23 227
14322.36 233
14323.49 270
14324.62 255
14325.76 228
14326.89 211
14328.02 226
14329.15 243
14330.28 224
14331.41 217
14332.54 251
14333.67 289
14334.80 237
14335.93 211
14337.06 211
14338.20 251
14339.33 235
14340.46 243
14341.59 232
14342.72 227
14343.85 277
14344.98 255
14346.12 210
14347.25 200
14348.38 226
14349.51 237
14350.64 237
14351.77 215
14352.90 209
14354.04 235
14355.17 280
14356.30 258
14357.43 275
14358.56 270
14359.70 274
14360.83 247
14361.96 235
14363.09 237
14364.22 224
14365.36 213
14366.49 204
14367.62 246
14368.75 237
14369.89 218
14371.02 219
14372.15 233
14373.28 255
14374.42 261
14375.55 222
14376.68 259
14377.81 220
14378.95 212
14380.08 231
14381.21 243
14382.35 235
14383.48 214
14384.61 244
14385.74 244
14386.88 217
14388.01 244
14389.14 255
14390.28 270
14391.41 269
14392.54 243
14393.68 248
14394.81 219
14395.94 217
14397.08 240
14398.21 215
14399.34 244
14400.48 242
14401.61 243
14402.75 228
14403.88 208
14405.01 200
14406.15 263
14407.28 232
14408.41 239
14409.55 208
14410.68 216
14411.82 234
14412.95 219
14414.08 243
14415.22 250
14416.35 215
14417.49 237
14418.62 236
14419.76 242
14420.89 224
14422.02 238
14423.16 220
14424.29 200
14425.43 216
14426.56 249
14427.70 249
14428.83 225
14429.97 214
14431.10 248
14432.24 262
14433.37 242
14434.51 220
14435.64 269
14436.78 227
14437.91 237
14439.05 251
14440.18 264
14441.32 228
14442.45 234
14443.59 229
14444.72 252
14445.86 195
14446.99 226
14448.13 240
14449.27 268
14450.40 249
14451.54 211
14452.67 243
14453.81 210
14454.94 220
14456.08 241
14457.22 226
14458.35 195
14459.49 208
14460.62 221
14461.76 266
14462.90 231
14464.03 190
14465.17 200
14466.30 256
14467.44 197
14468.58 187
14469.71 227
14470.85 239
14471.99 205
14473.12 245
14474.26 241
14475.40 241
14476.53 227
14477.67 234
14478.81 220
14479.94 235
14481.08 221
14482.22 250
14483.35 256
14484.49 210
14485.63 218
14486.76 259
14487.90 286
14489.04 253
14490.17 254
14491.31 230
14492.45 241
14493.59 261
14494.72 269
14495.86 225
14497.00 239
14498.14 233
14499.27 235
14500.41 215
14501.55 198
14502.69 230
14503.82 249
14504.96 240
14506.10 268
14507.24 238
14508.37 246
14509.51 245
14510.65 240
14511.79 235
14512.93 238
14514.06 226
14515.20 208
14516.34 240
14517.48 216
14518.62 238
14519.76 257
14520.89 222
14522.03 209
14523.17 219
14524.31 244
14525.45 222
14526.59 233
14527.73 245
14528.86 239
14530.00 218
14531.14 211
14532.28 220
14533.42 225
14534.56 256
14535.70 247
14536.84 281
14537.98 240
14539.11 228
14540.25 255
14541.39 225
14542.53 221
14543.67 272
14544.81 253
14545.95 255
14547.09 245
14548.23 269
14549.37 233
14550.51 247
14551.65 267
14552.79 252
14553.93 219
14555.07 253
14556.21 241
14557.35 242
14558.49 237
14559.63 223
14560.77 222
14561.91 233
14563.05 233
14564.19 231
14565.33 211
14566.47 210
14567.61 223
14568.75 245
14569.89 236
14571.03 232
14572.17 223
14573.31 218
14574.45 226
14575.59 223
14576.73 241
14577.87 236
14579.01 209
14580.15 261
14581.29 249
14582.43 238
14583.57 204
14584.71 206
14585.85 212
14587.00 246
14588.14 234
14589.28 239
14590.42 244
14591.56 223
14592.70 260
14593.84 264
14594.98 253
14596.12 273
14597.27 259
14598.41 260
14599.55 241
14600.69 241
14601.83 217
14602.97 233
14604.12 262
14605.26 273
14606.40 275
14607.54 323
14608.68 297
14609.82 277
14610.97 260
14612.11 234
14613.25 251
14614.39 248
14615.53 291
14616.68 292
14617.82 246
14618.96 279
14620.10 290
14621.25 269
14622.39 274
14623.53 281
14624.67 271
14625.81 310
14626.96 276
14628.10 297
14629.24 282
14630.39 316
14631.53 281
14632.67 299
14633.81 275
14634.96 304
14636.10 309
14637.24 248
14638.38 258
14639.53 271
14640.67 313
14641.81 279
14642.96 305
14644.10 295
14645.24 288
14646.39 323
14647.53 281
14648.67 279
14649.82 276
14650.96 271
14652.10 265
14653.25 281
14654.39 284
14655.53 297
14656.68 273
14657.82 248
14658.97 317
14660.11 289
14661.25 306
14662.40 229
14663.54 230
14664.69 276
14665.83 250
14666.97 249
14668.12 275
14669.26 268
14670.41 256
14671.55 267
14672.69 269
14673.84 304
14674.98 278
14676.13 267
14677.27 278
14678.42 262
14679.56 276
14680.71 272
14681.85 291
14683.00 262
14684.14 250
14685.29 245
14686.43 314
14687.57 262
14688.72 262
14689.86 241
14691.01 242
14692.15 294
14693.30 288
14694.45 273
14695.59 287
14696.74 246
14697.88 241
14699.03 283
14700.17 268
14701.32 249
14702.46 262
14703.61 273
14704.75 279
14705.90 233
14707.04 229
14708.19 243
14709.34 274
14710.48 309
14711.63 251
14712.77 266
14713.92 302
14715.07 340
14716.21 298
14717.36 243
14718.50 255
14719.65 235
14720.80 270
14721.94 280
14723.09 254
14724.24 256
14725.38 286
14726.53 288
14727.67 279
14728.82 230
14729.97 222
14731.11 253
14732.26 223
14733.41 220
14734.55 240
14735.70 269
14736.85 281
14737.99 273
14739.14 249
14740.29 276
14741.44 291
14742.58 286
14743.73 288
14744.88 268
14746.02 277
14747.17 289
14748.32 280
14749.47 312
14750.61 302
14751.76 268
14752.91 291
14754.06 331
14755.20 291
14756.35 268
14757.50 281
14758.65 277
14759.79 293
14760.94 306
14762.09 286
14763.24 293
14764.38 290
14765.53 324
14766.68 301
14767.83 286
14768.98 310
14770.13 309
14771.27 286
14772.42 302
14773.57 298
14774.72 281
14775.87 310
14777.01 317
14778.16 308
14779.31 322
14780.46 316
14781.61 331
14782.76 332
14783.91 349
14785.05 352
14786.20 325
14787.35 306
14788.50 350
14789.65 355
14790.80 305
14791.95 313
14793.10 324
14794.25 356
14795.39 322
14796.54 370
14797.69 375
14798.84 337
14799.99 341
14801.14 388
14802.29 365
14803.44 355
14804.59 324
14805.74 356
14806.89 396
14808.04 385
14809.19 359
14810.34 355
14811.49 360
14812.64 366
14813.79 394
14814.94 363
14816.09 374
14817.24 353
14818.39 354
14819.54 319
14820.69 304
14821.84 355
14822.99 349
14824.14 333
14825.29 318
14826.44 298
14827.59 301
14828.74 280
14829.89 316
14831.04 308
14832.19 310
14833.34 287
14834.49 312
14835.64 293
14836.79 265
14837.94 295
14839.09 330
14840.24 280
14841.40 291
14842.55 294
14843.70 309
14844.85 286
14846.00 286
14847.15 307
14848.30 259
14849.45 274
14850.60 290
14851.76 245
14852.91 234
14854.06 273
14855.21 236
14856.36 229
14857.51 210
14858.66 243
14859.82 291
14860.97 256
14862.12 219
14863.27 227
14864.42 230
14865.57 257
14866.73 239
14867.88 220
14869.03 230
14870.18 253
14871.33 279
14872.49 286
14873.64 235
14874.79 210
14875.94 216
14877.10 252
14878.25 249
14879.40 227
14880.55 247
14881.71 225
14882.86 222
14884.01 261
14885.16 249
14886.32 244
14887.47 227
14888.62 224
14889.77 238
14890.93 232
14892.08 264
14893.23 268
14894.39 243
14895.54 248
14896.69 256
14897.84 240
14899.00 204
14900.15 231
14901.30 184
14902.46 217
14903.61 234
14904.76 239
14905.92 218
14907.07 250
14908.22 270
14909.38 203
14910.53 246
14911.69 268
14912.84 261
14913.99 240
14915.15 240
14916.30 241
14917.45 267
14918.61 260
14919.76 261
14920.92 272
14922.07 248
14923.22 232
14924.38 218
14925.53 223
14926.69 225
14927.84 227
14928.99 191
14930.15 233
14931.30 200
14932.46 211
14933.61 198
14934.77 217
14935.92 194
14937.08 218
14938.23 217
14939.39 245
14940.54 257
14941.70 236
14942.85 234
14944.00 234
14945.16 225
14946.31 204
14947.47 222
14948.62 218
14949.78 235
14950.94 215
14952.09 246
14953.25 269
14954.40 225
14955.56 213
14956.71 212
14957.87 219
14959.02 239
14960.18 252
14961.33 230
14962.49 229
14963.64 224
14964.80 226
14965.96 205
14967.11 214
14968.27 216
14969.42 223
14970.58 227
14971.74 192
14972.89 199
14974.05 211
14975.20 200
14976.36 234
14977.52 203
14978.67 220
14979.83 226
14980.98 209
14982.14 200
14983.30 207
14984.45 217
14985.61 181
14986.77 187
14987.92 207
14989.08 186
14990.24 174
14991.39 210
14992.55 219
14993.71 199
14994.86 217
14996.02 221
14997.18 188
14998.33 185
14999.49 199
15000.65 193
15001.81 185
15002.96 193
15004.12 195
15005.28 199
15006.43 217
15007.59 204
15008.75 208
15009.91 190
15011.06 211
15012.22 208
15013.38 199
15014.54 188
15015.69 188
15016.85 177
15018.01 155
15019.17 187
15020.33 208
15021.48 180
15022.64 183
15023.80 208
15024.96 199
15026.12 194
15027.27 223
15028.43 210
15029.59 198
15030.75 227
15031.91 181
15033.07 201
15034.22 186
15035.38 180
15036.54 214
15037.70 217
15038.86 184
15040.02 181
15041.17 180
15042.33 204
15043.49 199
15044.65 175
15045.81 206
15046.97 182
15048.13 206
15049.29 206
15050.45 180
15051.60 188
15052.76 198
15053.92 194
15055.08 196
15056.24 192
15057.40 188
15058.56 166
15059.72 181
15060.88 211
15062.04 209
15063.20 188
15064.36 223
15065.52 216
15066.68 197
15067.84 191
15069.00 202
15070.16 208
15071.32 154
15072.48 180
15073.63 193
15074.79 182
15075.95 191
15077.11 171
15078.27 196
15079.44 177
15080.60 155
15081.76 161
15082.92 167
15084.08 194
15085.24 204
15086.40 222
15087.56 185
15088.72 201
15089.88 240
15091.04 195
15092.20 175
15093.36 171
15094.52 196
15095.68 209
15096.84 180
15098.00 180
15099.16 174
15100.32 213
15101.49 214
15102.65 158
15103.81 165
15104.97 165
15106.13 194
15107.29 186
15108.45 196
15109.61 209
15110.78 180
15111.94 187
15113.10 174
15114.26 170
15115.42 194
15116.58 185
15117.74 155
15118.91 150
15120.07 188
15121.23 208
15122.39 200
15123.55 170
15124.71 189
15125.88 222
15127.04 176
15128.20 187
15129.36 205
15130.52 215
15131.69 216
15132.85 206
15134.01 185
15135.17 228
15136.34 180
15137.50 180
15138.66 191
15139.82 168
15140.99 177
15142.15 189
15143.31 198
15144.47 201
15145.64 151
15146.80 174
15147.96 172
15149.12 189
15150.29 173
15151.45 195
15152.61 203
15153.78 193
15154.94 193
15156.10 141
15157.27 151
15158.43 196
15159.59 188
15160.75 170
15161.92 169
15163.08 164
15164.24 203
15165.41 193
15166.57 172
15167.74 153
15168.90 182
15170.06 188
15171.23 169
15172.39 176
15173.55 199
15174.72 170
15175.88 220
15177.05 204
15178.21 187
15179.37 182
15180.54 192
15181.70 219
15182.87 176
15184.03 187
15185.19 215
15186.36 223
15187.52 199
15188.69 143
15189.85 193
15191.02 172
15192.18 172
15193.34 201
15194.51 183
15195.67 185
15196.84 169
15198.00 194
15199.17 176
15200.33 172
15201.50 168
15202.66 178
15203.83 195
15204.99 203
15206.16 210
15207.32 193
15208.49 185
15209.65 162
15210.82 171
15211.98 219
15213.15 197
15214.31 214
15215.48 208
15216.64 220
15217.81 206
15218.97 182
15220.14 180
15221.31 177
15222.47 189
15223.64 200
15224.80 167
15225.97 186
15227.13 230
15228.30 215
15229.47 195
15230.63 179
15231.80 225
15232.96 238
15234.13 194
15235.30 205
15236.46 207
15237.63 215
15238.79 202
15239.96 200
15241.13 216
15242.29 190
15243.46 203
15244.63 194
15245.79 191
15246.96 176
15248.13 178
15249.29 201
15250.46 203
15251.63 192
15252.79 203
15253.96 166
15255.13 168
15256.29 183
15257.46 186
15258.63 188
15259.80 180
15260.96 186
15262.13 200
15263.30 185
15264.46 143
15265.63 187
15266.80 194
15267.97 179
15269.13 174
15270.30 189
15271.47 181
15272.64 180
15273.80 184
15274.97 180
15276.14 173
15277.31 201
15278.47 211
15279.64 230
15280.81 223
15281.98 188
15283.15 194
15284.31 178
15285.48 171
15286.65 174
15287.82 203
15288.99 155
15290.15 191
15291.32 200
15292.49 166
15293.66 178
15294.83 197
15296.00 171
15297.16 190
15298.33 174
15299.50 171
15300.67 196
15301.84 186
15303.01 205
15304.18 194
15305.35 200
15306.51 188
15307.68 155
15308.85 174
15310.02 198
15311.19 209
15312.36 156
15313.53 170
15314.70 175
15315.87 208
15317.04 216
15318.21 207
15319.37 185
15320.54 201
15321.71 176
15322.88 198
15324.05 170
15325.22 212
15326.39 192
15327.56 196
15328.73 201
15329.90 190
15331.07 196
15332.24 205
15333.41 217
15334.58 192
15335.75 189
15336.92 188
15338.09 203
15339.26 182
15340.43 196
15341.60 203
15342.77 198
15343.94 195
15345.11 187
15346.28 192
15347.45 191
15348.62 201
15349.79 195
15350.96 186
15352.13 195
15353.31 202
15354.48 172
15355.65 201
15356.82 188
15357.99 203
15359.16 188
15360.33 203
15361.50 153
15362.67 142
15363.84 178
15365.01 176
15366.19 194
15367.36 175
15368.53 192
15369.70 175
15370.87 184
15372.04 179
15373.21 186
15374.38 179
15375.56 183
15376.73 176
15377.90 173
15379.07 196
15380.24 211
15381.41 181
15382.59 186
15383.76 175
15384.93 174
15386.10 151
15387.27 162
15388.45 195
15389.62 208
15390.79 206
15391.96 198
15393.13 216
15394.31 195
15395.48 177
15396.65 173
15397.82 213
15399.00 234
15400.17 211
15401.34 196
15402.51 186
15403.69 195
15404.86 160
15406.03 181
15407.20 187
15408.38 205
15409.55 194
15410.72 210
15411.89 192
15413.07 176
15414.24 207
15415.41 164
15416.59 175
15417.76 166
15418.93 158
15420.11 190
15421.28 214
15422.45 190
15423.63 158
15424.80 174
15425.97 198
15427.15 196
15428.32 190
15429.49 186
15430.67 160
15431.84 181
15433.01 176
15434.19 187
15435.36 196
15436.54 191
15437.71 202
15438.88 199
15440.06 184
15441.23 174
15442.41 170
15443.58 176
15444.75 184
15445.93 198
15447.10 220
15448.28 187
15449.45 220
15450.63 186
15451.80 174
15452.97 225
15454.15 219
15455.32 199
15456.50 186
15457.67 209
15458.85 180
15460.02 188
15461.20 200
15462.37 203
15463.55 190
15464.72 202
15465.90 169
15467.07 181
15468.25 176
15469.42 170
15470.60 182
15471.77 194
15472.95 209
15474.12 182
15475.30 214
15476.47 195
15477.65 193
15478.82 165
15480.00 190
15481.17 156
15482.35 201
15483.53 188
15484.70 174
15485.88 184
15487.05 176
15488.23 195
15489.40 191
15490.58 197
15491.76 155
15492.93 195
15494.11 186
15495.28 191
15496.46 169
15497.64 195
15498.81 184
15499.99 188
15501.17 187
15502.34 193
15503.52 206
15504.69 205
15505.87 217
15507.05 203
15508.22 189
15509.40 201
15510.58 185
15511.75 186
15512.93 182
15514.11 161
15515.28 174
15516.46 166
15517.64 198
15518.81 194
15519.99 201
15521.17 173
15522.35 187
15523.52 180
15524.70 203
15525.88 214
15527.05 208
15528.23 167
15529.41 209
15530.59 202
15531.76 202
15532.94 191
15534.12 168
15535.30 184
15536.47 200
15537.65 171
15538.83 162
15540.01 157
15541.19 165
15542.36 202
15543.54 201
15544.72 195
15545.90 193
15547.08 203
15548.25 186
15549.43 192
15550.61 206
15551.79 192
15552.97 188
15554.14 187
15555.32 204
15556.50 183
15557.68 197
15558.86 199
15560.04 188
15561.22 181
15562.39 189
15563.57 200
15564.75 170
15565.93 199
15567.11 212
15568.29 200
15569.47 185
15570.65 193
15571.82 228
15573.00 206
15574.18 183
15575.36 236
15576.54 202
15577.72 189
15578.90 202
15580.08 215
15581.26 189
15582.44 189
15583.62 195
15584.80 193
15585.98 188
15587.16 178
15588.34 179
15589.51 161
15590.69 170
15591.87 185
15593.05 210
15594.23 191
15595.41 192
15596.59 225
15597.77 205
15598.95 216
15600.13 205
15601.31 243
15602.49 219
15603.67 234
15604.85 250
15606.03 188
15607.21 212
15608.40 196
15609.58 194
15610.76 204
15611.94 211
15613.12 176
15614.30 175
15615.48 197
15616.66 237
15617.84 237
15619.02 233
15620.20 215
15621.38 232
15622.56 193
15623.74 230
15624.93 208
15626.11 224
15627.29 197
15628.47 207
15629.65 227
15630.83 217
15632.01 226
15633.19 223
15634.37 287
15635.56 246
15636.74 224
15637.92 221
15639.10 224
15640.28 235
15641.46 255
15642.65 220
15643.83 222
15645.01 219
15646.19 259
15647.37 234
15648.55 224
15649.74 230
15650.92 247
15652.10 264
15653.28 236
15654.46 242
15655.65 210
15656.83 212
15658.01 265
15659.19 233
15660.38 235
15661.56 273
15662.74 239
15663.92 224
15665.11 246
15666.29 229
15667.47 220
15668.65 242
15669.84 206
15671.02 232
15672.20 214
15673.38 225
15674.57 251
15675.75 243
15676.93 227
15678.12 245
15679.30 233
15680.48 217
15681.67 245
15682.85 244
15684.03 229
15685.22 182
15686.40 200
15687.58 205
15688.77 244
15689.95 234
15691.13 226
15692.32 233
15693.50 236
15694.68 259
15695.87 258
15697.05 233
15698.23 214
15699.42 200
15700.60 195
15701.79 177
15702.97 198
15704.15 229
15705.34 190
15706.52 210
15707.71 225
15708.89 257
15710.07 228
15711.26 245
15712.44 200
15713.63 205
15714.81 259
15716.00 251
15717.18 245
15718.37 253
15719.55 222
15720.73 245
15721.92 238
15723.10 230
15724.29 251
15725.47 254
15726.66 234
15727.84 231
15729.03 255
15730.21 284
15731.40 228
15732.58 228
15733.77 267
15734.95 217
15736.14 215
15737.32 264
15738.51 248
15739.69 252
15740.88 253
15742.07 251
15743.25 237
15744.44 236
15745.62 215
15746.81 254
15747.99 221
15749.18 239
15750.36 201
15751.55 242
15752.74 236
15753.92 256
15755.11 223
15756.29 219
15757.48 217
15758.67 265
15759.85 253
15761.04 262
15762.22 281
15763.41 259
15764.60 272
15765.78 222
15766.97 231
15768.16 220
15769.34 255
15770.53 229
15771.72 228
15772.90 208
15774.09 247
15775.28 255
15776.46 247
15777.65 246
15778.84 268
15780.02 256
15781.21 250
15782.40 206
15783.58 228
15784.77 249
15785.96 240
15787.14 254
15788.33 258
15789.52 233
15790.71 209
15791.89 237
15793.08 228
15794.27 200
15795.46 210
15796.64 239
15797.83 209
15799.02 185
15800.21 177
15801.39 217
15802.58 204
15803.77 216
15804.96 205
15806.14 206
15807.33 233
15808.52 194
15809.71 207
15810.90 202
15812.08 221
15813.27 205
15814.46 191
15815.65 202
15816.84 208
15818.03 197
15819.21 203
15820.40 219
15821.59 191
15822.78 195
15823.97 214
15825.16 221
15826.35 196
15827.53 196
15828.72 201
15829.91 191
15831.10 181
15832.29 188
15833.48 203
15834.67 159
15835.86 206
15837.04 224
15838.23 240
15839.42 219
15840.61 194
15841.80 204
15842.99 173
15844.18 228
15845.37 214
15846.56 199
15847.75 195
15848.94 228
15850.13 219
15851.32 205
15852.51 198
15853.70 194
15854.89 213
15856.07 227
15857.26 188
15858.45 200
15859.64 198
15860.83 220
15862.02 184
15863.21 189
15864.40 211
15865.59 214
15866.78 191
15867.97 204
15869.16 236
15870.36 219
15871.55 194
15872.74 224
15873.93 191
15875.12 224
15876.31 227
15877.50 216
15878.69 236
15879.88 221
15881.07 174
15882.26 204
15883.45 200
15884.64 190
15885.83 215
15887.02 209
15888.21 186
15889.41 202
15890.60 204
15891.79 202
15892.98 212
15894.17 213
15895.36 213
15896.55 214
15897.74 159
15898.93 183
15900.13 221
15901.32 212
15902.51 165
15903.70 198
15904.89 228
15906.08 192
15907.28 223
15908.47 215
15909.66 219
15910.85 208
15912.04 208
15913.23 182
15914.43 234
15915.62 214
15916.81 198
15918.00 210
15919.19 204
15920.39 200
15921.58 218
15922.77 255
15923.96 217
15925.16 189
15926.35 197
15927.54 189
15928.73 207
15929.93 196
15931.12 183
15932.31 189
15933.50 211
15934.70 235
15935.89 207
15937.08 207
15938.27 217
15939.47 218
15940.66 217
15941.85 205
15943.05 198
15944.24 217
15945.43 194
15946.63 173
15947.82 214
15949.01 203
15950.21 191
15951.40 184
15952.59 166
15953.79 162
15954.98 152
15956.17 178
15957.37 193
15958.56 183
15959.75 153
15960.95 171
15962.14 188
15963.33 188
15964.53 197
15965.72 201
15966.92 179
15968.11 180
15969.30 184
15970.50 194
15971.69 193
15972.89 161
15974.08 203
15975.27 189
15976.47 183
15977.66 168
15978.86 198
15980.05 195
15981.25 200
15982.44 182
15983.63 187
15984.83 167
15986.02 168
15987.22 149
15988.41 165
15989.61 166
15990.80 140
15992.00 159
15993.19 172
15994.39 164
15995.58 166
15996.78 166
15997.97 185
15999.17 181
16000.36 171
16001.56 171
16002.75 156
16003.95 164
16005.14 172
16006.34 176
16007.53 194
16008.73 191
16009.93 168
16011.12 180
16012.32 169
16013.51 173
16014.71 173
16015.90 167
16017.10 192
16018.30 196
16019.49 180
16020.69 159
16021.88 176
16023.08 184
16024.28 178
16025.47 174
16026.67 187
16027.86 194
16029.06 188
16030.26 186
16031.45 181
16032.65 183
16033.85 178
16035.04 158
16036.24 178
16037.43 154
16038.63 181
16039.83 173
16041.02 177
16042.22 161
16043.42 191
16044.61 167
16045.81 180
16047.01 167
16048.21 166
16049.40 199
16050.60 207
16051.80 187
16052.99 175
16054.19 218
16055.39 186
16056.59 170
16057.78 162
16058.98 150
16060.18 174
16061.37 188
16062.57 163
16063.77 179
16064.97 187
16066.16 163
16067.36 172
16068.56 182
16069.76 165
16070.96 175
16072.15 172
16073.35 161
16074.55 175
16075.75 131
16076.95 131
16078.14 137
16079.34 153
16080.54 196
16081.74 156
16082.94 188
16084.13 177
16085.33 195
16086.53 141
16087.73 170
16088.93 159
16090.13 154
16091.33 153
16092.52 159
16093.72 141
16094.92 153
16096.12 172
16097.32 159
16098.52 197
16099.72 161
16100.92 138
16102.11 156
16103.31 193
16104.51 171
16105.71 182
16106.91 181
16108.11 161
16109.31 178
16110.51 154
16111.71 154
16112.91 139
16114.11 156
16115.31 162
16116.51 151
16117.70 135
16118.90 144
16120.10 169
16121.30 163
16122.50 147
16123.70 119
16124.90 151
16126.10 169
16127.30 171
16128.50 175
16129.70 139
16130.90 142
16132.10 190
16133.30 163
16134.50 171
16135.70 176
16136.90 142
16138.10 153
16139.30 147
16140.50 157
16141.71 170
16142.91 167
16144.11 177
16145.31 165
16146.51 171
16147.71 183
16148.91 163
16150.11 144
16151.31 140
16152.51 144
16153.71 154
16154.91 147
16156.11 153
16157.31 165
16158.52 170
16159.72 158
16160.92 189
16162.12 174
16163.32 179
16164.52 178
16165.72 173
16166.92 181
16168.13 184
16169.33 178
16170.53 166
16171.73 149
16172.93 205
16174.13 156
16175.34 162
16176.54 173
16177.74 179
16178.94 173
16180.14 157
16181.34 147
16182.55 164
16183.75 137
16184.95 151
16186.15 177
16187.35 170
16188.56 161
16189.76 188
16190.96 169
16192.16 169
16193.37 160
16194.57 195
16195.77 182
16196.97 159
16198.18 147
16199.38 181
16200.58 193
16201.78 185
16202.99 186
16204.19 140
16205.39 182
16206.60 144
16207.80 175
16209.00 203
16210.20 149
16211.41 164
16212.61 180
16213.81 166
16215.02 187
16216.22 173
16217.42 157
16218.63 152
16219.83 184
16221.03 178
16222.24 180
16223.44 187
16224.64 192
16225.85 168
16227.05 164
16228.25 196
16229.46 150
16230.66 168
16231.87 174
16233.07 192
16234.27 198
16235.48 158
16236.68 172
16237.89 184
16239.09 218
16240.29 171
16241.50 158
16242.70 183
16243.91 158
16245.11 168
16246.31 185
16247.52 180
16248.72 162
16249.93 199
16251.13 193
16252.34 184
16253.54 211
16254.75 219
16255.95 162
16257.16 205
16258.36 202
16259.57 174
16260.77 158
16261.97 170
16263.18 193
16264.38 162
16265.59 192
16266.80 185
16268.00 173
16269.21 158
16270.41 196
16271.62 208
16272.82 188
16274.03 141
16275.23 204
16276.44 191
16277.64 192
16278.85 162
16280.05 188
16281.26 188
16282.47 177
16283.67 176
16284.88 171
16286.08 173
16287.29 180
16288.49 174
16289.70 213
16290.91 186
16292.11 214
16293.32 210
16294.52 175
16295.73 183
16296.94 194
16298.14 202
16299.35 218
16300.56 189
16301.76 200
16302.97 217
16304.18 232
16305.38 202
16306.59 202
16307.79 202
16309.00 177
16310.21 187
16311.42 181
16312.62 172
16313.83 163
16315.04 192
16316.24 191
16317.45 197
16318.66 214
16319.86 190
16321.07 179
16322.28 174
16323.49 190
16324.69 199
16325.90 189
16327.11 195
16328.31 185
16329.52 169
16330.73 157
16331.94 168
16333.14 171
16334.35 186
16335.56 202
16336.77 195
16337.98 188
16339.18 182
16340.39 156
16341.60 168
16342.81 160
16344.01 176
16345.22 174
16346.43 170
16347.64 168
16348.85 169
16350.05 155
16351.26 169
16352.47 160
16353.68 165
16354.89 153
16356.10 173
16357.30 155
16358.51 161
16359.72 141
16360.93 162
16362.14 183
16363.35 140
16364.56 159
16365.77 165
16366.97 146
16368.18 121
16369.39 139
16370.60 174
16371.81 152
16373.02 172
16374.23 155
16375.44 138
16376.65 144
16377.86 164
16379.06 170
16380.27 180
16381.48 194
16382.69 140
16383.90 151
16385.11 175
16386.32 145
16387.53 175
16388.74 140
16389.95 152
16391.16 156
16392.37 154
16393.58 140
16394.79 168
16396.00 161
16397.21 181
16398.42 181
16399.63 151
16400.84 165
16402.05 187
16403.26 163
16404.47 174
16405.68 182
16406.89 152
16408.10 184
16409.31 175
16410.52 165
16411.73 140
16412.94 177
16414.15 171
16415.36 150
16416.57 148
16417.78 173
16419.00 181
16420.21 174
16421.42 156
16422.63 147
16423.84 147
16425.05 135
16426.26 156
16427.47 151
16428.68 176
16429.89 152
16431.11 158
16432.32 171
16433.53 162
16434.74 179
16435.95 143
16437.16 144
16438.37 130
16439.59 126
16440.80 144
16442.01 144
16443.22 130
16444.43 155
16445.64 149
16446.86 113
16448.07 144
16449.28 160
16450.49 154
16451.70 151
16452.91 159
16454.13 129
16455.34 151
16456.55 171
16457.76 151
16458.98 139
16460.19 126
16461.40 152
16462.61 145
16463.82 156
16465.04 166
16466.25 136
16467.46 135
16468.67 139
16469.89 139
16471.10 143
16472.31 146
16473.53 145
16474.74 126
16475.95 162
16477.16 174
16478.38 130
16479.59 150
16480.80 161
16482.02 171
16483.23 145
16484.44 163
16485.66 167
16486.87 136
16488.08 118
16489.30 158
16490.51 155
16491.72 164
16492.94 122
16494.15 155
16495.36 153
16496.58 144
16497.79 134
16499.00 145
16500.22 125
16501.43 135
16502.65 181
16503.86 137
16505.07 147
16506.29 182
16507.50 163
16508.71 171
16509.93 150
16511.14 146
16512.36 129
16513.57 156
16514.79 165
16516.00 145
16517.21 148
16518.43 144
16519.64 141
16520.86 148
16522.07 181
16523.29 155
16524.50 135
16525.72 149
16526.93 153
16528.15 144
16529.36 146
16530.58 169
16531.79 151
16533.01 128
16534.22 160
16535.44 161
16536.65 150
16537.87 162
16539.08 176
16540.30 154
16541.51 152
16542.73 150
16543.94 148
16545.16 117
16546.37 125
16547.59 153
16548.80 137
16550.02 139
16551.24 147
16552.45 131
16553.67 148
16554.88 170
16556.10 155
16557.31 157
16558.53 132
16559.75 159
16560.96 148
16562.18 126
16563.39 110
16564.61 153
16565.83 151
16567.04 120
16568.26 137
16569.47 145
16570.69 177
16571.91 137
16573.12 161
16574.34 184
16575.56 132
16576.77 170
16577.99 157
16579.21 159
16580.42 131
16581.64 141
16582.86 141
16584.07 155
16585.29 150
16586.51 157
16587.72 154
16588.94 160
16590.16 158
16591.38 135
16592.59 134
16593.81 133
16595.03 151
16596.24 148
16597.46 149
16598.68 160
16599.90 154
16601.11 153
16602.33 150
16603.55 147
16604.77 149
16605.98 134
16607.20 142
16608.42 146
16609.64 138
16610.86 149
16612.07 178
16613.29 157
16614.51 159
16615.73 146
16616.95 144
16618.16 131
16619.38 145
16620.60 158
16621.82 154
16623.04 128
16624.25 164
16625.47 162
16626.69 140
16627.91 142
16629.13 126
16630.35 126
16631.57 154
16632.78 163
16634.00 150
16635.22 137
16636.44 130
16637.66 150
16638.88 129
16640.10 137
16641.32 117
16642.53 151
16643.75 154
16644.97 143
16646.19 139
16647.41 141
16648.63 164
16649.85 146
16651.07 135
16652.29 142
16653.51 159
16654.73 133
16655.95 143
16657.17 128
16658.39 131
16659.61 151
16660.83 133
16662.04 147
16663.26 120
16664.48 153
16665.70 154
16666.92 140
16668.14 141
16669.36 140
16670.58 149
16671.80 155
16673.02 163
16674.24 120
16675.46 122
16676.68 162
16677.91 142
16679.13 139
16680.35 129
16681.57 128
16682.79 139
16684.01 159
16685.23 154
16686.45 126
16687.67 128
16688.89 151
16690.11 136
16691.33 128
16692.55 152
16693.77 139
16694.99 179
16696.21 150
16697.44 132
16698.66 147
16699.88 135
16701.10 132
16702.32 144
16703.54 139
16704.76 119
16705.98 116
16707.21 121
16708.43 121
16709.65 127
16710.87 115
16712.09 131
16713.31 111
16714.53 128
16715.76 156
16716.98 144
16718.20 136
16719.42 156
16720.64 136
16721.87 144
16723.09 143
16724.31 136
16725.53 130
16726.75 159
16727.98 125
16729.20 141
16730.42 160
16731.64 151
16732.86 165
16734.09 128
16735.31 138
16736.53 147
16737.75 153
16738.98 152
16740.20 124
16741.42 131
16742.64 138
16743.87 143
16745.09 169
16746.31 167
16747.54 155
16748.76 136
16749.98 131
16751.20 167
16752.43 151
16753.65 107
16754.87 157
16756.10 151
16757.32 153
16758.54 174
16759.77 130
16760.99 136
16762.21 135
16763.44 155
16764.66 141
16765.88 123
16767.11 139
16768.33 154
16769.55 173
16770.78 137
16772.00 129
16773.23 164
16774.45 179
16775.67 157
16776.90 114
16778.12 130
16779.35 134
16780.57 111
16781.79 156
16783.02 119
16784.24 133
16785.47 132
16786.69 133
16787.91 149
16789.14 125
16790.36 152
16791.59 140
16792.81 154
16794.04 141
16795.26 148
16796.49 135
16797.71 143
16798.94 171
16800.16 126
16801.38 126
16802.61 136
16803.83 181
16805.06 166
16806.28 162
16807.51 151
16808.73 138
16809.96 170
16811.18 170
16812.41 148
16813.64 144
16814.86 138
16816.09 158
16817.31 155
16818.54 161
16819.76 135
16820.99 148
16822.21 122
16823.44 123
16824.66 150
16825.89 131
16827.12 128
16828.34 141
16829.57 134
16830.79 168
16832.02 150
16833.25 146
16834.47 141
16835.70 116
16836.92 154
16838.15 165
16839.38 166
16840.60 154
16841.83 151
16843.06 149
16844.28 125
16845.51 138
16846.73 151
16847.96 134
16849.19 142
16850.41 142
16851.64 138
16852.87 134
16854.09 135
16855.32 140
16856.55 155
16857.77 137
16859.00 108
16860.23 133
16861.46 152
16862.68 146
16863.91 150
16865.14 150
16866.36 178
16867.59 166
16868.82 145
16870.05 138
16871.27 149
16872.50 156
16873.73 161
16874.96 160
16876.18 151
16877.41 123
16878.64 160
16879.87 168
16881.09 163
16882.32 150
16883.55 186
16884.78 152
16886.01 157
16887.23 162
16888.46 168
16889.69 160
16890.92 180
16892.15 160
16893.37 161
16894.60 171
16895.83 142
16897.06 165
16898.29 172
16899.51 171
16900.74 170
16901.97 158
16903.20 139
16904.43 137
16905.66 169
16906.89 161
16908.12 155
16909.34 109
16910.57 145
16911.80 163
16913.03 147
16914.26 162
16915.49 159
16916.72 149
16917.95 154
16919.18 180
16920.40 125
16921.63 142
16922.86 139
16924.09 143
16925.32 140
16926.55 143
16927.78 183
16929.01 146
16930.24 146
16931.47 132
16932.70 179
16933.93 148
16935.16 149
16936.39 148
16937.62 131
16938.85 144
16940.08 140
16941.31 130
16942.54 151
16943.77 142
16945.00 138
16946.23 155
16947.46 139
16948.69 141
16949.92 135
16951.15 158
16952.38 156
16953.61 138
16954.84 160
16956.07 147
16957.30 160
16958.53 115
16959.76 126
16960.99 115
16962.22 131
16963.45 122
16964.68 135
16965.92 108
16967.15 135
16968.38 136
16969.61 134
16970.84 162
16972.07 161
16973.30 142
16974.53 128
16975.76 116
16976.99 149
16978.23 134
16979.46 127
16980.69 110
16981.92 127
16983.15 164
16984.38 164
16985.61 149
16986.85 137
16988.08 162
16989.31 153
16990.54 159
16991.77 153
16993.00 126
16994.24 132
16995.47 129
16996.70 129
16997.93 115
16999.16 145
17000.40 132
17001.63 152
17002.86 118
17004.09 129
17005.32 142
17006.56 159
17007.79 155
17009.02 131
17010.25 153
17011.49 143
17012.72 125
17013.95 131
17015.18 130
17016.42 146
17017.65 142
17018.88 150
17020.12 143
17021.35 144
17022.58 148
17023.81 166
17025.05 153
17026.28 133
17027.51 123
17028.75 148
17029.98 157
17031.21 167
17032.45 151
17033.68 145
17034.91 140
17036.15 143
17037.38 150
17038.61 152
17039.85 146
17041.08 133
17042.31 120
17043.55 160
17044.78 149
17046.01 132
17047.25 141
17048.48 136
17049.72 135
17050.95 137
17052.18 157
17053.42 163
17054.65 170
17055.89 167
17057.12 159
17058.35 144
17059.59 155
17060.82 138
17062.06 125
17063.29 114
17064.53 142
17065.76 140
17066.99 145
17068.23 150
17069.46 148
17070.70 153
17071.93 127
17073.17 148
17074.40 125
17075.64 143
17076.87 133
17078.11 144
17079.34 138
17080.58 149
17081.81 128
17083.05 134
17084.28 125
17085.52 126
17086.75 143
17087.99 127
17089.22 151
17090.46 131
17091.69 140
17092.93 119
17094.16 131
17095.40 142
17096.64 125
17097.87 128
17099.11 139
17100.34 132
17101.58 144
17102.81 155
17104.05 124
17105.29 141
17106.52 141
17107.76 164
17108.99 112
17110.23 166
17111.47 157
17112.70 158
17113.94 117
17115.17 129
17116.41 148
17117.65 146
17118.88 128
17120.12 127
17121.36 161
17122.59 167
17123.83 137
17125.07 131
17126.30 126
17127.54 134
17128.78 128
17130.01 136
17131.25 133
17132.49 164
17133.72 182
17134.96 135
17136.20 132
17137.43 131
17138.67 150
17139.91 160
17141.15 147
17142.38 148
17143.62 137
17144.86 157
17146.10 148
17147.33 114
17148.57 135
17149.81 106
17151.05 125
17152.28 149
17153.52 120
17154.76 132
17156.00 121
17157.23 119
17158.47 135
17159.71 129
17160.95 135
17162.19 152
17163.42 160
17164.66 148
17165.90 167
17167.14 147
17168.38 160
17169.61 154
17170.85 135
17172.09 168
17173.33 142
17174.57 136
17175.81 138
17177.04 153
17178.28 158
17179.52 145
17180.76 137
17182.00 132
17183.24 127
17184.48 131
17185.71 138
17186.95 164
17188.19 114
17189.43 122
17190.67 128
17191.91 135
17193.15 137
17194.39 134
17195.63 111
17196.87 131
17198.11 127
17199.34 127
17200.58 141
17201.82 150
17203.06 109
17204.30 123
17205.54 134
17206.78 126
17208.02 107
17209.26 150
17210.50 126
17211.74 158
17212.98 125
17214.22 120
17215.46 145
17216.70 136
17217.94 124
17219.18 131
17220.42 112
17221.66 132
17222.90 124
17224.14 138
17225.38 154
17226.62 131
17227.86 133
17229.10 130
17230.34 109
17231.58 125
17232.82 134
17234.06 141
17235.30 125
17236.54 126
17237.78 111
17239.03 122
17240.27 136
17241.51 164
17242.75 155
17243.99 120
17245.23 122
17246.47 121
17247.71 125
17248.95 147
17250.19 122
17251.43 127
17252.68 160
17253.92 150
17255.16 136
17256.40 164
17257.64 144
17258.88 138
17260.12 138
17261.37 172
17262.61 148
17263.85 122
17265.09 104
17266.33 113
17267.57 129
17268.82 116
17270.06 150
17271.30 160
17272.54 133
17273.78 109
17275.03 98
17276.27 130
17277.51 130
17278.75 144
17279.99 131
17281.24 128
17282.48 141
17283.72 134
17284.96 117
17286.21 119
17287.45 146
17288.69 151
17289.93 134
17291.18 116
17292.42 124
17293.66 126
17294.90 124
17296.15 137
17297.39 158
17298.63 121
17299.88 110
17301.12 128
17302.36 138
17303.60 141
17304.85 125
17306.09 122
17307.33 108
17308.58 112
17309.82 115
17311.06 99
17312.31 112
17313.55 113
17314.79 107
17316.04 133
17317.28 149
17318.52 128
17319.77 138
17321.01 124
17322.26 139
17323.50 123
17324.74 140
17325.99 120
17327.23 126
17328.48 156
17329.72 133
17330.96 104
17332.21 134
17333.45 114
17334.70 124
17335.94 139
17337.18 134
17338.43 151
17339.67 141
17340.92 128
17342.16 108
17343.41 117
17344.65 129
17345.90 122
17347.14 111
17348.38 123
17349.63 118
17350.87 120
17352.12 121
17353.36 109
17354.61 114
17355.85 121
17357.10 113
17358.34 116
17359.59 118
17360.83 175
17362.08 139
17363.32 128
17364.57 113
17365.81 98
17367.06 133
17368.31 145
17369.55 109
17370.80 116
17372.04 112
17373.29 101
17374.53 109
17375.78 120
17377.02 121
17378.27 99
17379.52 134
17380.76 103
17382.01 122
17383.25 107
17384.50 105
17385.75 128
17386.99 142
17388.24 163
17389.48 130
17390.73 148
17391.98 134
17393.22 137
17394.47 131
17395.71 141
17396.96 109
17398.21 118
17399.45 119
17400.70 116
17401.95 129
17403.19 120
17404.44 127
17405.69 125
17406.93 121
17408.18 107
17409.43 133
17410.67 150
17411.92 123
17413.17 115
17414.42 139
17415.66 119
17416.91 121
17418.16 140
17419.40 133
17420.65 106
17421.90 129
17423.15 126
17424.39 115
17425.64 125
17426.89 117
17428.14 140
17429.38 136
17430.63 138
17431.88 135
17433.13 150
17434.37 109
17435.62 132
17436.87 120
17438.12 140
17439.37 137
17440.61 105
17441.86 135
17443.11 125
17444.36 135
17445.61 130
17446.85 123
17448.10 146
17449.35 118
17450.60 122
17451.85 116
17453.10 108
17454.34 120
17455.59 126
17456.84 143
17458.09 116
17459.34 124
17460.59 137
17461.84 114
17463.09 135
17464.33 129
17465.58 131
17466.83 108
17468.08 97
17469.33 101
17470.58 123
17471.83 157
17473.08 135
17474.33 114
17475.58 115
17476.83 131
17478.07 155
17479.32 141
17480.57 114
17481.82 103
17483.07 145
17484.32 140
17485.57 127
17486.82 139
17488.07 106
17489.32 119
17490.57 123
17491.82 137
17493.07 135
17494.32 118
17495.57 136
17496.82 94
17498.07 110
17499.32 125
17500.57 136
17501.82 118
17503.07 107
17504.32 155
17505.57 166
17506.82 136
17508.07 130
17509.32 117
17510.57 155
17511.82 141
17513.07 130
17514.32 132
17515.58 133
17516.83 138
17518.08 117
17519.33 102
17520.58 121
17521.83 124
17523.08 142
17524.33 142
17525.58 123
17526.83 126
17528.08 120
17529.34 126
17530.59 123
17531.84 98
17533.09 110
17534.34 140
17535.59 120
17536.84 118
17538.09 114
17539.35 137
17540.60 124
17541.85 141
17543.10 137
17544.35 142
17545.60 156
17546.86 119
17548.11 114
17549.36 122
17550.61 139
17551.86 143
17553.12 137
17554.37 140
17555.62 141
17556.87 127
17558.12 142
17559.38 124
17560.63 115
17561.88 138
17563.13 133
17564.39 135
17565.64 132
17566.89 144
17568.14 148
17569.40 150
17570.65 118
17571.90 139
17573.15 114
17574.41 131
17575.66 125
17576.91 141
17578.17 136
17579.42 116
17580.67 138
17581.92 137
17583.18 138
17584.43 138
17585.68 153
17586.94 125
17588.19 127
17589.44 149
17590.70 128
17591.95 124
17593.20 121
17594.46 134
17595.71 135
17596.97 144
17598.22 140
17599.47 135
17600.73 134
17601.98 111
17603.23 100
17604.49 125
17605.74 113
17607.00 134
17608.25 131
17609.50 126
17610.76 124
17612.01 121
17613.27 139
17614.52 110
17615.77 123
17617.03 123
17618.28 128
17619.54 127
17620.79 118
17622.05 137
17623.30 119
17624.56 121
17625.81 119
17627.06 127
17628.32 140
17629.57 136
17630.83 100
17632.08 113
17633.34 116
17634.59 126
17635.85 136
17637.10 120
17638.36 146
17639.61 134
17640.87 121
17642.12 127
17643.38 125
17644.63 122
17645.89 113
17647.15 124
17648.40 137
17649.66 138
17650.91 107
17652.17 115
17653.42 91
17654.68 114
17655.93 121
17657.19 118
17658.45 119
17659.70 108
17660.96 133
17662.21 125
17663.47 129
17664.73 141
17665.98 152
17667.24 138
17668.49 145
17669.75 147
17671.01 159
17672.26 132
17673.52 113
17674.77 129
17676.03 131
17677.29 117
17678.54 109
17679.80 127
17681.06 119
17682.31 126
17683.57 153
17684.83 115
17686.08 131
17687.34 144
17688.60 118
17689.85 119
17691.11 101
17692.37 144
17693.63 146
17694.88 134
17696.14 147
17697.40 112
17698.65 108
17699.91 128
17701.17 111
17702.43 116
17703.68 120
17704.94 119
17706.20 134
17707.46 122
17708.71 119
17709.97 120
17711.23 118
17712.49 114
17713.74 114
17715.00 102
17716.26 115
17717.52 129
17718.78 104
17720.03 119
17721.29 129
17722.55 134
17723.81 92
17725.07 119
17726.32 128
17727.58 151
17728.84 108
17730.10 117
17731.36 116
17732.62 111
17733.87 121
17735.13 132
17736.39 108
17737.65 128
17738.91 159
17740.17 131
17741.43 142
17742.69 121
17743.94 114
17745.20 106
17746.46 139
17747.72 148
17748.98 150
17750.24 131
17751.50 119
17752.76 127
17754.02 116
17755.28 99
17756.53 104
17757.79 129
17759.05 129
17760.31 91
17761.57 118
17762.83 128
17764.09 124
17765.35 139
17766.61 134
17767.87 110
17769.13 105
17770.39 151
17771.65 130
17772.91 133
17774.17 95
17775.43 145
17776.69 137
17777.95 173
17779.21 125
17780.47 125
17781.73 133
17782.99 130
17784.25 137
17785.51 121
17786.77 169
17788.03 166
17789.29 174
17790.55 153
17791.81 126
17793.07 138
17794.33 99
17795.59 111
17796.86 140
17798.12 133
17799.38 104
17800.64 118
17801.90 118
17803.16 103
17804.42 133
17805.68 117
17806.94 111
17808.20 117
17809.47 114
17810.73 111
17811.99 128
17813.25 130
17814.51 144
17815.77 134
17817.03 138
17818.29 124
17819.56 118
17820.82 124
17822.08 116
17823.34 99
17824.60 100
17825.86 99
17827.13 111
17828.39 117
17829.65 113
17830.91 117
17832.17 123
17833.44 147
17834.70 149
17835.96 148
17837.22 119
17838.48 125
17839.75 132
17841.01 126
17842.27 123
17843.53 115
17844.80 116
17846.06 125
17847.32 138
17848.58 113
17849.85 109
17851.11 103
17852.37 124
17853.63 106
17854.90 118
17856.16 125
17857.42 109
17858.69 111
17859.95 155
17861.21 135
17862.47 126
17863.74 99
17865.00 123
17866.26 120
17867.53 135
17868.79 140
17870.05 113
17871.32 108
17872.58 132
17873.84 133
17875.11 115
17876.37 137
17877.63 132
17878.90 122
17880.16 124
17881.43 97
17882.69 130
17883.95 130
17885.22 116
17886.48 110
17887.74 109
17889.01 120
17890.27 104
17891.54 139
17892.80 120
17894.07 135
17895.33 130
17896.59 133
17897.86 137
17899.12 140
17900.39 114
17901.65 112
17902.92 136
17904.18 137
17905.44 106
17906.71 129
17907.97 144
17909.24 98
17910.50 97
17911.77 127
17913.03 130
17914.30 115
17915.56 128
17916.83 135
17918.09 132
17919.36 128
17920.62 102
17921.89 109
17923.15 111
17924.42 138
17925.68 119
17926.95 119
17928.21 139
17929.48 118
17930.75 121
17932.01 115
17933.28 131
17934.54 112
17935.81 123
17937.07 117
17938.34 136
17939.61 128
17940.87 114
17942.14 115
17943.40 106
17944.67 109
17945.93 127
17947.20 147
17948.47 131
17949.73 126
17951.00 110
17952.27 111
17953.53 128
17954.80 115
17956.06 114
17957.33 114
17958.60 134
17959.86 139
17961.13 120
17962.40 111
17963.66 116
17964.93 120
17966.20 129
17967.46 106
17968.73 123
17970.00 127
17971.26 130
17972.53 115
17973.80 114
17975.07 123
17976.33 112
17977.60 149
17978.87 124
17980.13 122
17981.40 124
17982.67 109
17983.94 114
17985.20 115
17986.47 106
17987.74 127
17989.01 155
17990.27 130
17991.54 135
17992.81 116
17994.08 126
17995.34 141
17996.61 111
17997.88 135
17999.15 103
18000.42 111
18001.68 112
18002.95 130
18004.22 129
18005.49 96
18006.76 113
18008.02 133
18009.29 128
18010.56 107
18011.83 115
18013.10 91
18014.37 116
18015.63 112
18016.90 118
18018.17 125
18019.44 136
18020.71 125
18021.98 104
18023.25 125
18024.51 124
18025.78 138
18027.05 83
18028.32 134
18029.59 136
18030.86 118
18032.13 125
18033.40 106
18034.67 86
18035.94 137
18037.20 133
18038.47 109
18039.74 107
18041.01 133
18042.28 163
18043.55 136
18044.82 120
18046.09 112
18047.36 123
18048.63 111
18049.90 118
18051.17 142
18052.44 118
18053.71 134
18054.98 114
18056.25 137
18057.52 101
18058.79 103
18060.06 119
18061.33 91
18062.60 122
18063.87 111
18065.14 115
18066.41 135
18067.68 90
18068.95 120
18070.22 122
18071.49 127
18072.76 134
18074.03 114
18075.30 116
18076.57 100
18077.84 116
18079.11 127
18080.39 117
18081.66 108
18082.93 114
18084.20 130
18085.47 110
18086.74 106
18088.01 126
18089.28 128
18090.55 139
18091.82 141
18093.10 136
18094.37 100
18095.64 117
18096.91 119
18098.18 120
18099.45 131
18100.72 129
18102.00 121
18103.27 125
18104.54 118
18105.81 122
18107.08 134
18108.35 117
18109.63 130
18110.90 128
18112.17 140
18113.44 112
18114.71 116
18115.98 128
18117.26 130
18118.53 103
18119.80 107
18121.07 111
18122.35 121
18123.62 130
18124.89 116
18126.16 125
18127.43 127
18128.71 120
18129.98 126
18131.25 141
18132.52 120
18133.80 123
18135.07 120
18136.34 113
18137.62 112
18138.89 101
18140.16 90
18141.43 95
18142.71 92
18143.98 141
18145.25 112
18146.53 115
18147.80 125
18149.07 124
18150.35 139
18151.62 147
18152.89 119
18154.17 130
18155.44 124
18156.71 118
18157.99 116
18159.26 109
18160.53 141
18161.81 131
18163.08 113
18164.35 116
18165.63 116
18166.90 111
18168.18 121
18169.45 115
18170.72 97
18172.00 123
18173.27 149
18174.55 137
18175.82 126
18177.09 99
18178.37 128
18179.64 137
18180.92 117
18182.19 108
18183.47 112
18184.74 118
18186.01 133
18187.29 130
18188.56 108
18189.84 106
18191.11 121
18192.39 129
18193.66 124
18194.94 121
18196.21 101
18197.49 102
18198.76 125
18200.04 151
18201.31 142
18202.59 134
18203.86 102
18205.14 109
18206.41 117
18207.69 133
18208.96 115
18210.24 138
18211.51 118
18212.79 111
18214.06 121
18215.34 134
18216.62 137
18217.89 131
18219.17 149
18220.44 117
18221.72 123
18222.99 125
18224.27 105
18225.55 106
18226.82 111
18228.10 133
18229.37 142
18230.65 121
18231.93 120
18233.20 123
18234.48 124
18235.75 112
18237.03 131
18238.31 114
18239.58 113
18240.86 141
18242.14 129
18243.41 128
18244.69 118
18245.97 102
18247.24 114
18248.52 129
18249.80 118
18251.07 117
18252.35 115
18253.63 111
18254.90 100
18256.18 119
18257.46 139
18258.73 101
18260.01 128
18261.29 155
18262.57 121
18263.84 120
18265.12 130
18266.40 112
18267.67 121
18268.95 128
18270.23 92
18271.51 122
18272.78 118
18274.06 118
18275.34 99
18276.62 142
18277.89 112
18279.17 106
18280.45 161
18281.73 146
18283.01 125
18284.28 104
18285.56 127
18286.84 132
18288.12 106
18289.40 119
18290.67 152
18291.95 117
18293.23 126
18294.51 128
18295.79 106
18297.07 126
18298.34 120
18299.62 117
18300.90 113
18302.18 103
18303.46 107
18304.74 119
18306.02 114
18307.29 97
18308.57 113
18309.85 142
18311.13 121
18312.41 121
18313.69 129
18314.97 105
18316.25 122
18317.53 118
18318.80 125
18320.08 125
18321.36 116
18322.64 140
18323.92 109
18325.20 132
18326.48 105
18327.76 131
18329.04 108
18330.32 140
18331.60 132
18332.88 101
18334.16 111
18335.44 144
18336.72 124
18338.00 103
18339.28 130
18340.56 101
18341.84 135
18343.12 119
18344.40 101
18345.68 106
18346.96 115
18348.24 110
18349.52 116
18350.80 134
18352.08 129
18353.36 135
18354.64 104
18355.92 108
18357.20 118
18358.48 139
18359.76 144
18361.04 102
18362.32 103
18363.60 143
18364.88 138
18366.16 132
18367.45 136
18368.73 112
18370.01 97
18371.29 105
18372.57 93
18373.85 108
18375.13 120
18376.41 126
18377.69 104
18378.98 99
18380.26 116
18381.54 144
18382.82 119
18384.10 95
18385.38 109
18386.66 130
18387.95 133
18389.23 98
18390.51 108
18391.79 126
18393.07 117
18394.35 139
18395.64 137
18396.92 121
18398.20 106
18399.48 128
18400.76 131
18402.05 112
18403.33 111
18404.61 112
18405.89 149
18407.17 114
18408.46 108
18409.74 130
18411.02 145
18412.30 134
18413.59 119
18414.87 111
18416.15 117
18417.43 120
18418.72 132
18420.00 150
18421.28 113
18422.56 99
18423.85 105
18425.13 110
18426.41 99
18427.70 137
18428.98 136
18430.26 168
18431.54 154
18432.83 137
18434.11 105
18435.39 136
18436.68 125
18437.96 97
18439.24 124
18440.53 149
18441.81 102
18443.09 91
18444.38 119
18445.66 108
18446.95 109
18448.23 114
18449.51 130
18450.80 123
18452.08 85
18453.36 105
18454.65 110
18455.93 104
18457.22 100
18458.50 119
18459.78 108
18461.07 85
18462.35 127
18463.64 121
18464.92 114
18466.21 110
18467.49 140
18468.77 130
18470.06 114
18471.34 102
18472.63 94
18473.91 124
18475.20 134
18476.48 108
18477.77 141
18479.05 117
18480.34 109
18481.62 106
18482.91 120
18484.19 104
18485.47 138
18486.76 112
18488.04 120
18489.33 97
18490.62 121
18491.90 138
18493.19 123
18494.47 113
18495.76 126
18497.04 126
18498.33 143
18499.61 116
18500.90 119
18502.18 145
18503.47 132
18504.75 123
18506.04 96
18507.33 120
18508.61 126
18509.90 119
18511.18 117
18512.47 110
18513.76 104
18515.04 106
18516.33 109
18517.61 98
18518.90 122
18520.19 123
18521.47 139
18522.76 141
18524.04 128
18525.33 117
18526.62 118
18527.90 124
18529.19 118
18530.48 121
18531.76 137
18533.05 116
18534.34 125
18535.62 121
18536.91 104
18538.20 106
18539.48 116
18540.77 118
18542.06 123
18543.34 115
18544.63 130
18545.92 117
18547.21 134
18548.49 141
18549.78 113
18551.07 125
18552.36 112
18553.64 117
18554.93 113
18556.22 111
18557.50 109
18558.79 150
18560.08 100
18561.37 146
18562.66 133
18563.94 148
18565.23 148
18566.52 130
18567.81 123
18569.09 116
18570.38 122
18571.67 140
18572.96 129
18574.25 131
18575.53 122
18576.82 124
18578.11 118
18579.40 153
18580.69 135
18581.98 131
18583.26 123
18584.55 148
18585.84 167
18587.13 146
18588.42 147
18589.71 115
18590.99 152
18592.28 140
18593.57 132
18594.86 114
18596.15 128
18597.44 136
18598.73 119
18600.02 128
18601.31 145
18602.59 130
18603.88 134
18605.17 114
18606.46 134
18607.75 121
18609.04 119
18610.33 109
18611.62 117
18612.91 126
18614.20 124
18615.49 140
18616.78 118
18618.07 131
18619.36 145
18620.65 122
18621.94 117
18623.23 123
18624.52 132
18625.81 108
18627.10 123
18628.39 117
18629.68 140
18630.97 145
18632.26 120
18633.55 147
18634.84 114
18636.13 136
18637.42 114
18638.71 137
18640.00 127
18641.29 107
18642.58 123
18643.87 110
18645.16 114
18646.45 122
18647.74 124
18649.03 127
18650.32 121
18651.61 139
18652.90 147
18654.19 133
18655.48 136
18656.78 136
18658.07 118
18659.36 106
18660.65 102
18661.94 122
18663.23 122
18664.52 105
18665.81 118
18667.10 102
18668.40 130
18669.69 123
18670.98 138
18672.27 126
18673.56 102
18674.85 94
18676.14 101
18677.44 128
18678.73 131
18680.02 116
18681.31 144
18682.60 132
18683.90 79
18685.19 107
18686.48 104
18687.77 111
18689.06 134
18690.36 114
18691.65 112
18692.94 107
18694.23 138
18695.52 85
18696.82 96
18698.11 129
18699.40 115
18700.69 109
18701.99 107
18703.28 96
18704.57 110
18705.86 118
18707.16 106
18708.45 107
18709.74 141
18711.04 122
18712.33 122
18713.62 110
18714.91 108
18716.21 117
18717.50 105
18718.79 102
18720.09 84
18721.38 132
18722.67 98
18723.97 109
18725.26 102
18726.55 133
18727.85 111
18729.14 104
18730.43 97
18731.73 107
18733.02 115
18734.31 97
18735.61 102
18736.90 120
18738.19 115
18739.49 155
18740.78 122
18742.08 131
18743.37 88
18744.66 118
18745.96 136
18747.25 134
18748.55 124
18749.84 115
18751.13 119
18752.43 131
18753.72 99
18755.02 130
18756.31 135
18757.61 114
18758.90 115
18760.20 96
18761.49 83
18762.78 105
18764.08 118
18765.37 115
18766.67 138
18767.96 117
18769.26 128
18770.55 133
18771.85 124
18773.14 126
18774.44 117
18775.73 135
18777.03 138
18778.32 118
18779.62 111
18780.91 116
18782.21 146
18783.50 119
18784.80 105
18786.10 111
18787.39 102
18788.69 114
18789.98 137
18791.28 136
18792.57 112
18793.87 118
18795.16 109
18796.46 102
18797.76 102
18799.05 123
18800.35 112
18801.64 128
18802.94 113
18804.24 95
18805.53 126
18806.83 117
18808.12 176
18809.42 134
18810.72 113
18812.01 117
18813.31 99
18814.61 117
18815.90 101
18817.20 104
18818.50 114
18819.79 117
18821.09 115
18822.39 127
18823.68 100
18824.98 92
18826.28 107
18827.57 122
18828.87 128
18830.17 124
18831.46 113
18832.76 106
18834.06 115
18835.35 114
18836.65 117
18837.95 108
18839.25 157
18840.54 133
18841.84 116
18843.14 111
18844.44 101
18845.73 115
18847.03 103
18848.33 110
18849.63 110
18850.92 119
18852.22 143
18853.52 108
18854.82 107
18856.11 96
18857.41 132
18858.71 129
18860.01 124
18861.31 118
18862.60 109
18863.90 134
18865.20 122
18866.50 110
18867.80 108
18869.10 118
18870.39 113
18871.69 125
18872.99 125
18874.29 100
18875.59 115
18876.89 93
18878.18 101
18879.48 116
18880.78 111
18882.08 119
18883.38 108
18884.68 110
18885.98 102
18887.28 100
18888.57 108
18889.87 106
18891.17 100
18892.47 100
18893.77 116
18895.07 111
18896.37 107
18897.67 111
18898.97 125
18900.27 140
18901.57 111
18902.87 114
18904.17 115
18905.47 109
18906.76 130
18908.06 109
18909.36 157
18910.66 165
18911.96 129
18913.26 109
18914.56 114
18915.86 115
18917.16 120
18918.46 111
18919.76 115
18921.06 123
18922.36 133
18923.66 96
18924.96 100
18926.26 92
18927.56 107
18928.86 114
18930.17 124
18931.47 123
18932.77 93
18934.07 109
18935.37 125
18936.67 105
18937.97 95
18939.27 118
18940.57 114
18941.87 118
18943.17 111
18944.47 120
18945.77 123
18947.07 127
18948.38 96
18949.68 116
18950.98 106
18952.28 136
18953.58 105
18954.88 113
18956.18 113
18957.48 105
18958.79 132
18960.09 138
18961.39 114
18962.69 94
18963.99 107
18965.29 104
18966.59 112
18967.90 97
18969.20 118
18970.50 100
18971.80 118
18973.10 123
18974.41 113
18975.71 129
18977.01 113
18978.31 125
18979.61 125
18980.92 102
18982.22 120
18983.52 97
18984.82 109
18986.12 119
18987.43 121
18988.73 122
18990.03 144
18991.33 117
18992.64 105
18993.94 114
18995.24 127
18996.54 118
18997.85 120
18999.15 144
19000.45 111
19001.76 117
19003.06 116
19004.36 135
19005.66 106
19006.97 109
19008.27 123
19009.57 131
19010.88 128
19012.18 112
19013.48 98
19014.79 107
19016.09 108
19017.39 105
19018.70 118
19020.00 101
19021.30 104
19022.61 128
19023.91 93
19025.22 100
19026.52 122
19027.82 132
19029.13 127
19030.43 127
19031.73 126
19033.04 101
19034.34 131
19035.65 127
19036.95 114
19038.25 106
19039.56 114
19040.86 129
19042.17 95
19043.47 104
19044.78 100
19046.08 102
19047.38 98
19048.69 107
19049.99 108
19051.30 100
19052.60 137
19053.91 114
19055.21 111
19056.52 112
19057.82 135
19059.13 129
19060.43 123
19061.74 107
19063.04 102
19064.35 143
19065.65 108
19066.96 111
19068.26 104
19069.57 111
19070.87 113
19072.18 116
19073.48 111
19074.79 106
19076.09 109
19077.40 125
19078.70 107
19080.01 98
19081.32 106
19082.62 112
19083.93 113
19085.23 111
19086.54 118
19087.84 98
19089.15 91
19090.46 102
19091.76 106
19093.07 120
19094.37 106
19095.68 136
19096.99 110
19098.29 105
19099.60 94
19100.90 104
19102.21 125
19103.52 97
19104.82 102
19106.13 100
19107.44 86
19108.74 97
19110.05 125
19111.36 107
19112.66 121
19113.97 102
19115.28 115
19116.58 104
19117.89 89
19119.20 85
19120.50 100
19121.81 136
19123.12 116
19124.43 96
19125.73 104
19127.04 99
19128.35 83
19129.65 113
19130.96 108
19132.27 123
19133.58 122
19134.88 110
19136.19 119
19137.50 95
19138.81 82
19140.11 74
19141.42 99
19142.73 135
19144.04 125
19145.34 103
19146.65 91
19147.96 123
19149.27 90
19150.58 105
19151.88 88
19153.19 102
19154.50 96
19155.81 87
19157.12 119
19158.42 103
19159.73 108
19161.04 111
19162.35 105
19163.66 109
19164.97 101
19166.28 110
19167.58 121
19168.89 114
19170.20 115
19171.51 127
19172.82 130
19174.13 109
19175.44 130
19176.75 99
19178.05 129
19179.36 114
19180.67 120
19181.98 122
19183.29 119
19184.60 113
19185.91 104
19187.22 103
19188.53 125
19189.84 132
19191.15 119
19192.46 112
19193.76 119
19195.07 122
19196.38 109
19197.69 123
19199.00 112
19200.31 108
19201.62 107
19202.93 113
19204.24 115
19205.55 102
19206.86 127
19208.17 97
19209.48 109
19210.79 105
19212.10 94
19213.41 120
19214.72 123
19216.03 130
19217.34 146
19218.65 100
19219.96 111
19221.27 106
19222.58 100
19223.89 120
19225.20 126
19226.52 98
19227.83 97
19229.14 129
19230.45 121
19231.76 122
19233.07 105
19234.38 117
19235.69 106
19237.00 94
19238.31 105
19239.62 115
19240.93 104
19242.25 112
19243.56 129
19244.87 90
19246.18 101
19247.49 104
19248.80 103
19250.11 94
19251.42 112
19252.74 122
19254.05 103
19255.36 119
19256.67 127
19257.98 117
19259.29 113
19260.61 105
19261.92 109
19263.23 96
19264.54 132
19265.85 148
19267.17 126
19268.48 98
19269.79 123
19271.10 109
19272.41 116
19273.73 125
19275.04 142
19276.35 126
19277.66 101
19278.98 119
19280.29 120
19281.60 123
19282.91 133
19284.23 79
19285.54 104
19286.85 120
19288.16 119
19289.48 130
19290.79 119
19292.10 103
19293.41 124
19294.73 130
19296.04 103
19297.35 96
19298.67 100
19299.98 111
19301.29 108
19302.61 105
19303.92 115
19305.23 121
19306.55 109
19307.86 102
19309.17 113
19310.49 124
19311.80 116
19313.11 111
19314.43 124
19315.74 136
19317.05 102
19318.37 122
19319.68 150
19320.99 120
19322.31 99
19323.62 118
19324.94 121
19326.25 114
19327.56 106
19328.88 90
19330.19 121
19331.51 117
19332.82 90
19334.14 106
19335.45 115
19336.76 113
19338.08 118
19339.39 106
19340.71 99
19342.02 117
19343.34 135
19344.65 146
19345.97 102
19347.28 100
19348.59 85
19349.91 105
19351.22 113
19352.54 109
19353.85 122
19355.17 105
19356.48 124
19357.80 123
19359.11 115
19360.43 114
19361.74 119
19363.06 109
19364.38 97
19365.69 112
19367.01 125
19368.32 109
19369.64 96
19370.95 122
19372.27 130
19373.58 142
19374.90 148
19376.21 144
19377.53 120
19378.85 103
19380.16 109
19381.48 109
19382.79 109
19384.11 108
19385.43 102
19386.74 102
19388.06 99
19389.37 90
19390.69 102
19392.01 111
19393.32 105
19394.64 112
19395.96 115
19397.27 107
19398.59 104
19399.91 95
19401.22 98
19402.54 107
19403.85 100
19405.17 112
19406.49 116
19407.80 111
19409.12 107
19410.44 107
19411.76 99
19413.07 116
19414.39 111
19415.71 114
19417.02 102
19418.34 112
19419.66 115
19420.98 111
19422.29 114
19423.61 108
19424.93 93
19426.24 96
19427.56 98
19428.88 106
19430.20 124
19431.51 125
19432.83 112
19434.15 98
19435.47 125
19436.79 115
19438.10 121
19439.42 117
19440.74 109
19442.06 116
19443.37 115
19444.69 102
19446.01 95
19447.33 106
19448.65 128
19449.97 110
19451.28 98
19452.60 98
19453.92 106
19455.24 108
19456.56 101
19457.88 98
19459.19 114
19460.51 122
19461.83 119
19463.15 127
19464.47 91
19465.79 117
19467.11 103
19468.42 116
19469.74 117
19471.06 102
19472.38 108
19473.70 127
19475.02 99
19476.34 93
19477.66 111
19478.98 132
19480.30 119
19481.62 93
19482.93 109
19484.25 113
19485.57 135
19486.89 105
19488.21 91
19489.53 105
19490.85 109
19492.17 92
19493.49 123
19494.81 92
19496.13 93
19497.45 145
19498.77 128
19500.09 102
19501.41 95
19502.73 116
19504.05 116
19505.37 101
19506.69 101
19508.01 106
19509.33 100
19510.65 106
19511.97 101
19513.29 103
19514.61 125
19515.93 113
19517.25 96
19518.57 103
19519.89 107
19521.21 93
19522.54 104
19523.86 109
19525.18 130
19526.50 126
19527.82 146
19529.14 148
19530.46 94
19531.78 86
19533.10 110
19534.42 113
19535.74 94
19537.07 97
19538.39 84
19539.71 101
19541.03 118
19542.35 119
19543.67 109
19544.99 124
19546.31 119
19547.64 103
19548.96 129
19550.28 91
19551.60 123
19552.92 116
19554.24 121
19555.57 119
19556.89 122
19558.21 101
19559.53 109
19560.85 103
19562.18 106
19563.50 120
19564.82 87
19566.14 119
19567.46 116
19568.79 95
19570.11 130
19571.43 127
19572.75 131
19574.08 125
19575.40 108
19576.72 121
19578.04 110
19579.37 131
19580.69 134
19582.01 123
19583.33 90
19584.66 119
19585.98 125
19587.30 114
19588.63 106
19589.95 103
19591.27 115
19592.59 94
19593.92 98
19595.24 116
19596.56 110
19597.89 109
19599.21 111
19600.53 100
19601.86 119
19603.18 117
19604.50 103
19605.83 81
19607.15 85
19608.47 98
19609.80 118
19611.12 103
19612.45 101
19613.77 126
19615.09 119
19616.42 116
19617.74 98
19619.06 107
19620.39 101
19621.71 111
19623.04 77
19624.36 106
19625.69 123
19627.01 105
19628.33 108
19629.66 94
19630.98 106
19632.31 97
19633.63 125
19634.96 123
19636.28 124
19637.60 110
19638.93 110
19640.25 122
19641.58 104
19642.90 111
19644.23 113
19645.55 120
19646.88 100
19648.20 114
19649.53 112
19650.85 110
19652.18 109
19653.50 113
19654.83 111
19656.15 91
19657.48 100
19658.80 108
19660.13 125
19661.45 118
19662.78 125
19664.11 115
19665.43 118
19666.76 121
19668.08 107
19669.41 103
19670.73 105
19672.06 124
19673.39 114
19674.71 103
19676.04 88
19677.36 107
19678.69 78
19680.01 101
19681.34 115
19682.67 110
19683.99 119
19685.32 112
19686.65 99
19687.97 106
19689.30 131
19690.62 109
19691.95 91
19693.28 141
19694.60 111
19695.93 120
19697.26 119
19698.58 112
19699.91 115
19701.24 127
19702.56 92
19703.89 98
19705.22 131
19706.54 109
19707.87 118
19709.20 98
19710.53 95
19711.85 110
19713.18 118
19714.51 112
19715.83 104
19717.16 112
19718.49 103
19719.82 122
19721.14 95
19722.47 93
19723.80 94
19725.13 156
19726.45 129
19727.78 84
19729.11 119
19730.44 127
19731.76 116
19733.09 114
19734.42 104
19735.75 88
19737.08 128
19738.40 132
19739.73 131
19741.06 93
19742.39 104
19743.72 132
19745.04 117
19746.37 92
19747.70 99
19749.03 95
19750.36 120
19751.69 138
19753.01 110
19754.34 105
19755.67 111
19757.00 104
19758.33 110
19759.66 104
19760.99 124
19762.31 127
19763.64 98
19764.97 113
19766.30 88
19767.63 103
19768.96 101
19770.29 118
19771.62 119
19772.95 119
19774.28 96
19775.60 123
19776.93 142
19778.26 99
19779.59 108
19780.92 115
19782.25 112
19783.58 118
19784.91 96
19786.24 115
19787.57 98
19788.90 98
19790.23 125
19791.56 111
19792.89 103
19794.22 97
19795.55 86
19796.88 95
19798.21 114
19799.54 100
19800.87 98
19802.20 95
19803.53 98
19804.86 111
19806.19 87
19807.52 101
19808.85 101
19810.18 101
19811.51 77
19812.84 75
19814.17 94
19815.50 91
19816.83 105
19818.16 97
19819.49 92
19820.83 80
19822.16 70
19823.49 90
19824.82 99
19826.15 105
19827.48 114
19828.81 106
19830.14 121
19831.47 117
19832.80 107
19834.14 127
19835.47 119
19836.80 120
19838.13 95
19839.46 108
19840.79 95
19842.12 97
19843.46 94
19844.79 106
19846.12 94
19847.45 94
19848.78 89
19850.11 95
19851.45 113
19852.78 93
19854.11 95
19855.44 91
19856.77 103
19858.11 110
19859.44 104
19860.77 109
19862.10 98
19863.43 141
19864.77 121
19866.10 89
19867.43 99
19868.76 107
19870.10 105
19871.43 107
19872.76 112
19874.09 145
19875.43 116
19876.76 93
19878.09 90
19879.42 89
19880.76 106
19882.09 108
19883.42 91
19884.75 100
19886.09 109
19887.42 88
19888.75 110
19890.09 81
19891.42 98
19892.75 85
19894.09 83
19895.42 92
19896.75 91
19898.09 87
19899.42 74
19900.75 70
19902.09 81
19903.42 98
19904.75 115
19906.09 102
19907.42 114
19908.75 104
19910.09 102
19911.42 100
19912.76 107
19914.09 104
19915.42 99
19916.76 112
19918.09 117
19919.43 110
19920.76 87
19922.09 85
19923.43 111
19924.76 91
19926.10 97
19927.43 100
19928.77 92
19930.10 103
19931.43 106
19932.77 96
19934.10 99
19935.44 96
19936.77 98
19938.11 102
19939.44 103
19940.78 100
19942.11 98
19943.45 87
19944.78 91
19946.12 107
19947.45 86
19948.79 94
19950.12 81
19951.46 99
19952.79 98
19954.13 84
19955.46 89
19956.80 111
19958.13 93
19959.47 127
19960.80 120
19962.14 104
19963.48 105
19964.81 117
19966.15 104
19967.48 96
19968.82 109
19970.15 121
19971.49 97
19972.83 70
19974.16 109
19975.50 105
19976.83 89
19978.17 147
19979.51 94
19980.84 135
19982.18 134
19983.51 118
19984.85 109
19986.19 127
19987.52 104
19988.86 118
19990.20 111
19991.53 111
19992.87 102
19994.21 85
19995.54 101
19996.88 96
19998.22 108
19999.55 103
20000.89 88
20002.23 70
20003.56 98
20004.90 107
20006.24 110
20007.57 106
20008.91 112
20010.25 106
20011.59 121
20012.92 121
20014.26 102
20015.60 91
20016.94 100
20018.27 121
20019.61 112
20020.95 100
20022.28 90
20023.62 97
20024.96 112
20026.30 128
20027.64 103
20028.97 101
20030.31 86
20031.65 123
20032.99 100
20034.32 114
20035.66 121
20037.00 110
20038.34 94
20039.68 102
20041.02 129
20042.35 89
20043.69 97
20045.03 100
20046.37 94
20047.71 125
20049.05 95
20050.38 112
20051.72 121
20053.06 100
20054.40 105
20055.74 112
20057.08 140
20058.42 99
20059.75 99
20061.09 113
20062.43 125
20063.77 117
20065.11 123
20066.45 96
20067.79 112
20069.13 112
20070.47 98
20071.81 96
20073.14 109
20074.48 105
20075.82 111
20077.16 103
20078.50 104
20079.84 107
20081.18 106
20082.52 109
20083.86 101
20085.20 109
20086.54 96
20087.88 129
20089.22 116
20090.56 109
20091.90 89
20093.24 99
20094.58 108
20095.92 100
20097.26 110
20098.60 102
20099.94 94
20101.28 83
20102.62 117
20103.96 93
20105.30 100
20106.64 95
20107.98 92
20109.32 98
20110.66 109
20112.00 86
20113.34 96
20114.68 117
20116.02 96
20117.36 123
20118.71 119
20120.05 101
20121.39 121
20122.73 143
20124.07 117
20125.41 105
20126.75 108
20128.09 125
20129.43 125
20130.77 124
20132.12 110
20133.46 99
20134.80 104
20136.14 82
20137.48 90
20138.82 113
20140.16 94
20141.51 104
20142.85 90
20144.19 89
20145.53 104
