# Supplementary material for: MALDI-TOF MS typing enables the classification of brewing yeasts of the genus Saccharomyces to major beer styles
Source: PLoS One. 2017 Aug 9;12(8):e0181694. doi: 10.1371/journal.pone.0181694 (PMC5549903; doi:10.1371/journal.pone.0181694)
Supplement: S3 File — The directory includes 90 raw files and was zipped to “.zip”; the folder has three strains with 30 spectra per strain; S1 Text explains the raw files with an example and Table 1 represents the yeast strains used within the experiment. (ZIP) [file pone.0181694.s006.zip › 7-9/30258-205-OG-WB-WB-YPG-18h-E-E_2015-08-06__0_G2_1.dat]

2000.64 4558
2001.06 4475
2001.49 4344
2001.91 4498
2002.33 4445
2002.75 4543
2003.17 4328
2003.60 4563
2004.02 4315
2004.44 4400
2004.86 4081
2005.28 4074
2005.70 4152
2006.13 4268
2006.55 4049
2006.97 3988
2007.39 4344
2007.82 4495
2008.24 4357
2008.66 4437
2009.08 4497
2009.51 4538
2009.93 4520
2010.35 4551
2010.77 4791
2011.20 4502
2011.62 4350
2012.04 4185
2012.46 4614
2012.89 4225
2013.31 4241
2013.73 4318
2014.15 4584
2014.58 4237
2015.00 4384
2015.42 4270
2015.85 3883
2016.27 4057
2016.69 4520
2017.12 4584
2017.54 4467
2017.96 4176
2018.39 4221
2018.81 4346
2019.23 4350
2019.66 4055
2020.08 3961
2020.50 4491
2020.93 4438
2021.35 4410
2021.78 4427
2022.20 4449
2022.62 4505
2023.05 4411
2023.47 4392
2023.89 4080
2024.32 4121
2024.74 4332
2025.17 4221
2025.59 4182
2026.01 4163
2026.44 4166
2026.86 4192
2027.29 4290
2027.71 4199
2028.14 4180
2028.56 4020
2028.99 3854
2029.41 4192
2029.83 4096
2030.26 3994
2030.68 3929
2031.11 4128
2031.53 3823
2031.96 3832
2032.38 4208
2032.81 4301
2033.23 4335
2033.66 4520
2034.08 4732
2034.51 4248
2034.93 4265
2035.36 4094
2035.78 4185
2036.21 4367
2036.63 4413
2037.06 4325
2037.48 4323
2037.91 4303
2038.33 4125
2038.76 4005
2039.19 4110
2039.61 4155
2040.04 4191
2040.46 4033
2040.89 4228
2041.31 4266
2041.74 3964
2042.17 4004
2042.59 4260
2043.02 4493
2043.44 4311
2043.87 4180
2044.30 4300
2044.72 4272
2045.15 4334
2045.57 4262
2046.00 4488
2046.43 4721
2046.85 4653
2047.28 4484
2047.71 4400
2048.13 4653
2048.56 4663
2048.99 4746
2049.41 4599
2049.84 4760
2050.27 4661
2050.69 4627
2051.12 4346
2051.55 4414
2051.97 4479
2052.40 4398
2052.83 4457
2053.25 4424
2053.68 4336
2054.11 4370
2054.54 4384
2054.96 4521
2055.39 4620
2055.82 4706
2056.24 4813
2056.67 4683
2057.10 4571
2057.53 4876
2057.95 4594
2058.38 4453
2058.81 4317
2059.24 4762
2059.66 4527
2060.09 4356
2060.52 4298
2060.95 4124
2061.38 4530
2061.80 4342
2062.23 4379
2062.66 4329
2063.09 4135
2063.52 4587
2063.94 4191
2064.37 4456
2064.80 4732
2065.23 4777
2065.66 4612
2066.09 4790
2066.51 4593
2066.94 4789
2067.37 4827
2067.80 4948
2068.23 4981
2068.66 5010
2069.08 4639
2069.51 4515
2069.94 4325
2070.37 4354
2070.80 4108
2071.23 4366
2071.66 4587
2072.09 4588
2072.52 4349
2072.94 4536
2073.37 4828
2073.80 4438
2074.23 4445
2074.66 4554
2075.09 4464
2075.52 4599
2075.95 4590
2076.38 4632
2076.81 4645
2077.24 4435
2077.67 4520
2078.10 4821
2078.53 4674
2078.96 4468
2079.39 4573
2079.82 4671
2080.25 4321
2080.68 4383
2081.11 4512
2081.54 4567
2081.97 4572
2082.40 4568
2082.83 4594
2083.26 4338
2083.69 4163
2084.12 4407
2084.55 4333
2084.98 4113
2085.41 4376
2085.84 4210
2086.27 4249
2086.70 4252
2087.13 4122
2087.56 4184
2087.99 4285
2088.42 4463
2088.85 4310
2089.28 4095
2089.71 4145
2090.14 4497
2090.57 4352
2091.01 4209
2091.44 3977
2091.87 3950
2092.30 4178
2092.73 4220
2093.16 4144
2093.59 4359
2094.02 3963
2094.45 4124
2094.89 4186
2095.32 4234
2095.75 4050
2096.18 3986
2096.61 4241
2097.04 4009
2097.47 4129
2097.91 4028
2098.34 3996
2098.77 4098
2099.20 3833
2099.63 3933
2100.07 3929
2100.50 4059
2100.93 4015
2101.36 4227
2101.79 3816
2102.23 4254
2102.66 4321
2103.09 4072
2103.52 4089
2103.95 4255
2104.39 4011
2104.82 3933
2105.25 4056
2105.68 4047
2106.12 4087
2106.55 4089
2106.98 4237
2107.41 4149
2107.85 4346
2108.28 4424
2108.71 4178
2109.14 4266
2109.58 4190
2110.01 4154
2110.44 4295
2110.88 4139
2111.31 4296
2111.74 4382
2112.18 4209
2112.61 4144
2113.04 4137
2113.48 4344
2113.91 4146
2114.34 4043
2114.78 3936
2115.21 3829
2115.64 4111
2116.08 4287
2116.51 4244
2116.94 4208
2117.38 3870
2117.81 3920
2118.24 3788
2118.68 3671
2119.11 3832
2119.55 3946
2119.98 3971
2120.41 4211
2120.85 4005
2121.28 4029
2121.72 3743
2122.15 4056
2122.58 3919
2123.02 3939
2123.45 3932
2123.89 4006
2124.32 3996
2124.75 3763
2125.19 3714
2125.62 3724
2126.06 3798
2126.49 4078
2126.93 3729
2127.36 3843
2127.80 4107
2128.23 3719
2128.67 3734
2129.10 3774
2129.54 3868
2129.97 3767
2130.41 3595
2130.84 3892
2131.28 4140
2131.71 4205
2132.15 4128
2132.58 4142
2133.02 3855
2133.45 3984
2133.89 3910
2134.32 3935
2134.76 4100
2135.19 4305
2135.63 4100
2136.06 4022
2136.50 4107
2136.94 4155
2137.37 3916
2137.81 3898
2138.24 4112
2138.68 4053
2139.12 3882
2139.55 4017
2139.99 4153
2140.42 4096
2140.86 4218
2141.30 4088
2141.73 4023
2142.17 3930
2142.60 3943
2143.04 3701
2143.48 3735
2143.91 3783
2144.35 3749
2144.79 3986
2145.22 3996
2145.66 4144
2146.09 4163
2146.53 4176
2146.97 3995
2147.40 3856
2147.84 4102
2148.28 3907
2148.72 3964
2149.15 4212
2149.59 3914
2150.03 3959
2150.46 4394
2150.90 4382
2151.34 4553
2151.77 4514
2152.21 4473
2152.65 4411
2153.09 4372
2153.52 4354
2153.96 4297
2154.40 4219
2154.84 4266
2155.27 3998
2155.71 3729
2156.15 4036
2156.59 4073
2157.02 4243
2157.46 4303
2157.90 4452
2158.34 4273
2158.78 4640
2159.21 4503
2159.65 4559
2160.09 4567
2160.53 4201
2160.97 4121
2161.40 4339
2161.84 4260
2162.28 3991
2162.72 4358
2163.16 4315
2163.59 4166
2164.03 3997
2164.47 4132
2164.91 4116
2165.35 4105
2165.79 3937
2166.23 4105
2166.66 3914
2167.10 3800
2167.54 3737
2167.98 3863
2168.42 3863
2168.86 3880
2169.30 3635
2169.74 3840
2170.18 3654
2170.61 3718
2171.05 4023
2171.49 4054
2171.93 3966
2172.37 4154
2172.81 4194
2173.25 4310
2173.69 4102
2174.13 4167
2174.57 4405
2175.01 4642
2175.45 4233
2175.89 4401
2176.33 4515
2176.77 4669
2177.21 5013
2177.65 4636
2178.09 4408
2178.53 4784
2178.97 4459
2179.41 4177
2179.85 4184
2180.29 4208
2180.73 4170
2181.17 4124
2181.61 3872
2182.05 4087
2182.49 3972
2182.93 4038
2183.37 3956
2183.81 3694
2184.25 3490
2184.69 3528
2185.13 4032
2185.57 3682
2186.01 3750
2186.45 3861
2186.89 4022
2187.33 3930
2187.77 4137
2188.21 4005
2188.65 4271
2189.10 3901
2189.54 3917
2189.98 3931
2190.42 4090
2190.86 4092
2191.30 4275
2191.74 4338
2192.18 4144
2192.62 4244
2193.07 4203
2193.51 4100
2193.95 4414
2194.39 4194
2194.83 4249
2195.27 4461
2195.71 4515
2196.16 4413
2196.60 4343
2197.04 4484
2197.48 4396
2197.92 4342
2198.37 4364
2198.81 4119
2199.25 4444
2199.69 4534
2200.13 4207
2200.58 4156
2201.02 4094
2201.46 4068
2201.90 3695
2202.34 3880
2202.79 3943
2203.23 3749
2203.67 3948
2204.11 4187
2204.56 4216
2205.00 4112
2205.44 4124
2205.88 3903
2206.33 3891
2206.77 4014
2207.21 4125
2207.65 3993
2208.10 4011
2208.54 4098
2208.98 4085
2209.43 3985
2209.87 4028
2210.31 4071
2210.76 3788
2211.20 3859
2211.64 4193
2212.09 3980
2212.53 3972
2212.97 3617
2213.42 3658
2213.86 3709
2214.30 3603
2214.75 3815
2215.19 3481
2215.63 3785
2216.08 3859
2216.52 3778
2216.96 3844
2217.41 3975
2217.85 3988
2218.30 3795
2218.74 3546
2219.18 3486
2219.63 3749
2220.07 3884
2220.52 4129
2220.96 3823
2221.40 3806
2221.85 3998
2222.29 4033
2222.74 4428
2223.18 4411
2223.63 4570
2224.07 4533
2224.51 4261
2224.96 4253
2225.40 4333
2225.85 4212
2226.29 4332
2226.74 4235
2227.18 4117
2227.63 4342
2228.07 4197
2228.52 4015
2228.96 3893
2229.41 4121
2229.85 4298
2230.30 4422
2230.74 4290
2231.19 4252
2231.63 3996
2232.08 4103
2232.52 4358
2232.97 4385
2233.41 4257
2233.86 4314
2234.30 4321
2234.75 4117
2235.20 4079
2235.64 4079
2236.09 3959
2236.53 3942
2236.98 3988
2237.42 3963
2237.87 3934
2238.32 3630
2238.76 3642
2239.21 3778
2239.65 3910
2240.10 3821
2240.55 3692
2240.99 3553
2241.44 3735
2241.88 3690
2242.33 3659
2242.78 3616
2243.22 3569
2243.67 3611
2244.12 3812
2244.56 3591
2245.01 3482
2245.46 3551
2245.90 3704
2246.35 3800
2246.80 3601
2247.24 3645
2247.69 3709
2248.14 3562
2248.58 3606
2249.03 3711
2249.48 3752
2249.92 3582
2250.37 3889
2250.82 3753
2251.27 3845
2251.71 3780
2252.16 3718
2252.61 3681
2253.05 3773
2253.50 3600
2253.95 3566
2254.40 3690
2254.84 3600
2255.29 3892
2255.74 3623
2256.19 3576
2256.64 3606
2257.08 3480
2257.53 3411
2257.98 3516
2258.43 3558
2258.87 3647
2259.32 3516
2259.77 3640
2260.22 3610
2260.67 3755
2261.11 3610
2261.56 3537
2262.01 3723
2262.46 3779
2262.91 3920
2263.36 4302
2263.80 4272
2264.25 4143
2264.70 4263
2265.15 4153
2265.60 4089
2266.05 4208
2266.50 4249
2266.94 4045
2267.39 3955
2267.84 3904
2268.29 3704
2268.74 3691
2269.19 3920
2269.64 3902
2270.09 3882
2270.54 3934
2270.99 3753
2271.43 3844
2271.88 3884
2272.33 3734
2272.78 3763
2273.23 3830
2273.68 4137
2274.13 3800
2274.58 3865
2275.03 4322
2275.48 4026
2275.93 3893
2276.38 3993
2276.83 3998
2277.28 3644
2277.73 3880
2278.18 3840
2278.63 3785
2279.08 3682
2279.53 3506
2279.98 3691
2280.43 3626
2280.88 3636
2281.33 3844
2281.78 3940
2282.23 3971
2282.68 3780
2283.13 3946
2283.58 4103
2284.03 3974
2284.48 3927
2284.93 4031
2285.38 3680
2285.83 3603
2286.28 3753
2286.73 3603
2287.18 3632
2287.63 3579
2288.08 3866
2288.54 4077
2288.99 3615
2289.44 3789
2289.89 4181
2290.34 4459
2290.79 4425
2291.24 4861
2291.69 5309
2292.14 5265
2292.60 5396
2293.05 5493
2293.50 5076
2293.95 5236
2294.40 5109
2294.85 4575
2295.30 4317
2295.76 4313
2296.21 4087
2296.66 3842
2297.11 3713
2297.56 3851
2298.01 3725
2298.47 3676
2298.92 3662
2299.37 3602
2299.82 3511
2300.27 3300
2300.73 3588
2301.18 3632
2301.63 3370
2302.08 3411
2302.53 3468
2302.99 3630
2303.44 3412
2303.89 3411
2304.34 3397
2304.80 3433
2305.25 3580
2305.70 3720
2306.15 3514
2306.61 3370
2307.06 3489
2307.51 3604
2307.96 3439
2308.42 3618
2308.87 3580
2309.32 3818
2309.78 3661
2310.23 3943
2310.68 3934
2311.14 4089
2311.59 4024
2312.04 3888
2312.49 4185
2312.95 3915
2313.40 3938
2313.85 4086
2314.31 4075
2314.76 3693
2315.22 3852
2315.67 4054
2316.12 3793
2316.58 3722
2317.03 3799
2317.48 3726
2317.94 3836
2318.39 3982
2318.84 3533
2319.30 3742
2319.75 3753
2320.21 4082
2320.66 3937
2321.11 3764
2321.57 3891
2322.02 3823
2322.48 3614
2322.93 3827
2323.39 3898
2323.84 3764
2324.29 3537
2324.75 3987
2325.20 4052
2325.66 4145
2326.11 4287
2326.57 4421
2327.02 4433
2327.48 4509
2327.93 4553
2328.39 4836
2328.84 4753
2329.30 4542
2329.75 4344
2330.21 4131
2330.66 4073
2331.12 3973
2331.57 4018
2332.03 3813
2332.48 4115
2332.94 3952
2333.39 4009
2333.85 4174
2334.30 3876
2334.76 4051
2335.21 4144
2335.67 4190
2336.12 4106
2336.58 4267
2337.03 4046
2337.49 4113
2337.95 3916
2338.40 3673
2338.86 3604
2339.31 3607
2339.77 3798
2340.23 3756
2340.68 3836
2341.14 3848
2341.59 3716
2342.05 3669
2342.51 3741
2342.96 3534
2343.42 3443
2343.87 3495
2344.33 3433
2344.79 3528
2345.24 3626
2345.70 3623
2346.16 3605
2346.61 3580
2347.07 3391
2347.53 3580
2347.98 3604
2348.44 3379
2348.90 3514
2349.35 3510
2349.81 3732
2350.27 3704
2350.72 3437
2351.18 3637
2351.64 3528
2352.10 3671
2352.55 3563
2353.01 3511
2353.47 3609
2353.92 3835
2354.38 3766
2354.84 3543
2355.30 3302
2355.75 3445
2356.21 3594
2356.67 3525
2357.13 3419
2357.58 3261
2358.04 3453
2358.50 3523
2358.96 3598
2359.41 3502
2359.87 3392
2360.33 3346
2360.79 3387
2361.25 3506
2361.70 3460
2362.16 3503
2362.62 3428
2363.08 3658
2363.54 3535
2363.99 3370
2364.45 3185
2364.91 3542
2365.37 3494
2365.83 3523
2366.29 3423
2366.75 3759
2367.20 3754
2367.66 3333
2368.12 3607
2368.58 3665
2369.04 3574
2369.50 3785
2369.96 3555
2370.42 3641
2370.87 3528
2371.33 3656
2371.79 3646
2372.25 3276
2372.71 3546
2373.17 3601
2373.63 3650
2374.09 3607
2374.55 3875
2375.01 3715
2375.47 3665
2375.92 3805
2376.38 3656
2376.84 3636
2377.30 3996
2377.76 3766
2378.22 3656
2378.68 3759
2379.14 4002
2379.60 3992
2380.06 3659
2380.52 3778
2380.98 3938
2381.44 3660
2381.90 3562
2382.36 3482
2382.82 3555
2383.28 3638
2383.74 3428
2384.20 3361
2384.66 3392
2385.12 3224
2385.58 3314
2386.04 3464
2386.50 3588
2386.96 3411
2387.42 3306
2387.88 3428
2388.35 3370
2388.81 3501
2389.27 3376
2389.73 3374
2390.19 3594
2390.65 3574
2391.11 3671
2391.57 3599
2392.03 3695
2392.49 3555
2392.95 3643
2393.42 3743
2393.88 3539
2394.34 3502
2394.80 3671
2395.26 3734
2395.72 3623
2396.18 3652
2396.64 3516
2397.11 3320
2397.57 3553
2398.03 3617
2398.49 3433
2398.95 3755
2399.41 3428
2399.88 3344
2400.34 3404
2400.80 3418
2401.26 3460
2401.72 3412
2402.18 3157
2402.65 3236
2403.11 3440
2403.57 3197
2404.03 3276
2404.49 3260
2404.96 3405
2405.42 3294
2405.88 3147
2406.34 3011
2406.81 3118
2407.27 3177
2407.73 3034
2408.19 3521
2408.66 3587
2409.12 3533
2409.58 3466
2410.04 3394
2410.51 3169
2410.97 3136
2411.43 3194
2411.90 3346
2412.36 3507
2412.82 3457
2413.28 3539
2413.75 3389
2414.21 3316
2414.67 3285
2415.14 3512
2415.60 3688
2416.06 3778
2416.53 3697
2416.99 3582
2417.45 3628
2417.92 3765
2418.38 3885
2418.84 3776
2419.31 3635
2419.77 3527
2420.23 3664
2420.70 3531
2421.16 3463
2421.63 3412
2422.09 3429
2422.55 3445
2423.02 3348
2423.48 3356
2423.95 3458
2424.41 3348
2424.87 3483
2425.34 3202
2425.80 3286
2426.27 3571
2426.73 3377
2427.20 3398
2427.66 3392
2428.12 3425
2428.59 3334
2429.05 3429
2429.52 3280
2429.98 3255
2430.45 3258
2430.91 3408
2431.38 3263
2431.84 3346
2432.31 3070
2432.77 3137
2433.24 3338
2433.70 3319
2434.17 3196
2434.63 3321
2435.10 3247
2435.56 3611
2436.03 3474
2436.49 3337
2436.96 3154
2437.42 3484
2437.89 3518
2438.35 3336
2438.82 3286
2439.28 3296
2439.75 3433
2440.21 3240
2440.68 3333
2441.15 3449
2441.61 3365
2442.08 3360
2442.54 3497
2443.01 3727
2443.48 3452
2443.94 3519
2444.41 3463
2444.87 3466
2445.34 3280
2445.81 3583
2446.27 3458
2446.74 3236
2447.20 3141
2447.67 3408
2448.14 3309
2448.60 3338
2449.07 3545
2449.54 3338
2450.00 3352
2450.47 3131
2450.94 3318
2451.40 3387
2451.87 3429
2452.34 3168
2452.80 3349
2453.27 3435
2453.74 3274
2454.20 3125
2454.67 3326
2455.14 3074
2455.60 2984
2456.07 2980
2456.54 2975
2457.01 3331
2457.47 3268
2457.94 2979
2458.41 3076
2458.87 3242
2459.34 3170
2459.81 3061
2460.28 3106
2460.74 3041
2461.21 3041
2461.68 3263
2462.15 3055
2462.62 2949
2463.08 2991
2463.55 3104
2464.02 3046
2464.49 2919
2464.95 3366
2465.42 3085
2465.89 3132
2466.36 3374
2466.83 3393
2467.29 3633
2467.76 3409
2468.23 3340
2468.70 3435
2469.17 3408
2469.64 3324
2470.10 3191
2470.57 3112
2471.04 3292
2471.51 3308
2471.98 3216
2472.45 3143
2472.92 3061
2473.39 3100
2473.85 3003
2474.32 3078
2474.79 3290
2475.26 3001
2475.73 2982
2476.20 3243
2476.67 2953
2477.14 2976
2477.61 2905
2478.08 2979
2478.54 2956
2479.01 2806
2479.48 2935
2479.95 3212
2480.42 3088
2480.89 3014
2481.36 2975
2481.83 3092
2482.30 3160
2482.77 2949
2483.24 2963
2483.71 3018
2484.18 2961
2484.65 2779
2485.12 3051
2485.59 2973
2486.06 2906
2486.53 3102
2487.00 3030
2487.47 3087
2487.94 3181
2488.41 3154
2488.88 3266
2489.35 3222
2489.82 3137
2490.29 3316
2490.76 3213
2491.23 3098
2491.70 3302
2492.17 3370
2492.64 3322
2493.11 3150
2493.58 2977
2494.05 2991
2494.52 3256
2495.00 3310
2495.47 3109
2495.94 3054
2496.41 2959
2496.88 3040
2497.35 3262
2497.82 3383
2498.29 2968
2498.76 2990
2499.23 3078
2499.71 2995
2500.18 3207
2500.65 3315
2501.12 3192
2501.59 2958
2502.06 3031
2502.53 3060
2503.01 3036
2503.48 3151
2503.95 3067
2504.42 3154
2504.89 3152
2505.36 3264
2505.84 3183
2506.31 3330
2506.78 3075
2507.25 3172
2507.72 3313
2508.20 3099
2508.67 2961
2509.14 3223
2509.61 3059
2510.08 3303
2510.56 2989
2511.03 3153
2511.50 3149
2511.97 3233
2512.45 3382
2512.92 3337
2513.39 3132
2513.86 3241
2514.34 3259
2514.81 3268
2515.28 3335
2515.75 3206
2516.23 3253
2516.70 3281
2517.17 3095
2517.65 3111
2518.12 3321
2518.59 3273
2519.07 3073
2519.54 3016
2520.01 3066
2520.48 3028
2520.96 2958
2521.43 3075
2521.90 3153
2522.38 3261
2522.85 3118
2523.32 2992
2523.80 3060
2524.27 3137
2524.75 3193
2525.22 3171
2525.69 3006
2526.17 3114
2526.64 3143
2527.11 3351
2527.59 3210
2528.06 3373
2528.54 3422
2529.01 3495
2529.48 3341
2529.96 3377
2530.43 3657
2530.91 3750
2531.38 3536
2531.85 3393
2532.33 3263
2532.80 3363
2533.28 3234
2533.75 3146
2534.23 3297
2534.70 3320
2535.18 3133
2535.65 3202
2536.12 3196
2536.60 3143
2537.07 3138
2537.55 3084
2538.02 3085
2538.50 3280
2538.97 3404
2539.45 3368
2539.92 3322
2540.40 3192
2540.87 3219
2541.35 3156
2541.82 2994
2542.30 3185
2542.77 3254
2543.25 3528
2543.73 3215
2544.20 3375
2544.68 3333
2545.15 3215
2545.63 3211
2546.10 3149
2546.58 3399
2547.05 3290
2547.53 3067
2548.01 3389
2548.48 3397
2548.96 3546
2549.43 3438
2549.91 3317
2550.39 3696
2550.86 3712
2551.34 3626
2551.81 3588
2552.29 3460
2552.77 3668
2553.24 3571
2553.72 3402
2554.20 3176
2554.67 3299
2555.15 3259
2555.62 3230
2556.10 3340
2556.58 3455
2557.05 3152
2557.53 3305
2558.01 3354
2558.48 3023
2558.96 3096
2559.44 3101
2559.91 3115
2560.39 3170
2560.87 3254
2561.35 3071
2561.82 3014
2562.30 2958
2562.78 3108
2563.25 3233
2563.73 3154
2564.21 2975
2564.69 3422
2565.16 3136
2565.64 2925
2566.12 2955
2566.60 3151
2567.07 3025
2567.55 2870
2568.03 3140
2568.51 3167
2568.98 3159
2569.46 3161
2569.94 3203
2570.42 3219
2570.90 3182
2571.37 3036
2571.85 2958
2572.33 2828
2572.81 2908
2573.29 2942
2573.76 2973
2574.24 2921
2574.72 2942
2575.20 3056
2575.68 3136
2576.16 3022
2576.63 2873
2577.11 2955
2577.59 2960
2578.07 3003
2578.55 2897
2579.03 2839
2579.51 2918
2579.98 3212
2580.46 2913
2580.94 2995
2581.42 3103
2581.90 2909
2582.38 2835
2582.86 2874
2583.34 3071
2583.82 3024
2584.30 2923
2584.77 2919
2585.25 2922
2585.73 2969
2586.21 2965
2586.69 2934
2587.17 2975
2587.65 2867
2588.13 2845
2588.61 3089
2589.09 3103
2589.57 3082
2590.05 3031
2590.53 3010
2591.01 2978
2591.49 3151
2591.97 2887
2592.45 2846
2592.93 2890
2593.41 2808
2593.89 2802
2594.37 3048
2594.85 3024
2595.33 3186
2595.81 3172
2596.29 3042
2596.77 2970
2597.25 2718
2597.73 2933
2598.21 3073
2598.69 3165
2599.17 3218
2599.65 3127
2600.13 3033
2600.61 2930
2601.09 2811
2601.57 3053
2602.06 3284
2602.54 3214
2603.02 2944
2603.50 3096
2603.98 2934
2604.46 2836
2604.94 2964
2605.42 2921
2605.90 2918
2606.38 3017
2606.87 2891
2607.35 2927
2607.83 2982
2608.31 2922
2608.79 2865
2609.27 2890
2609.75 2759
2610.24 3010
2610.72 3172
2611.20 2897
2611.68 2734
2612.16 2889
2612.64 2759
2613.13 2767
2613.61 2812
2614.09 2828
2614.57 2829
2615.05 2746
2615.54 2906
2616.02 2967
2616.50 3114
2616.98 2872
2617.46 2904
2617.95 2974
2618.43 2891
2618.91 2951
2619.39 2900
2619.88 3163
2620.36 3235
2620.84 2988
2621.32 3069
2621.81 2965
2622.29 3092
2622.77 3036
2623.26 3043
2623.74 2961
2624.22 2856
2624.70 2964
2625.19 2951
2625.67 2994
2626.15 2951
2626.64 2860
2627.12 2873
2627.60 3131
2628.09 2855
2628.57 2739
2629.05 2973
2629.54 2821
2630.02 2849
2630.50 3136
2630.99 3139
2631.47 3098
2631.95 3184
2632.44 3088
2632.92 3308
2633.40 3336
2633.89 3516
2634.37 3532
2634.85 3405
2635.34 3523
2635.82 3464
2636.31 3184
2636.79 3190
2637.27 3522
2637.76 3300
2638.24 3258
2638.73 3030
2639.21 3139
2639.70 3006
2640.18 2993
2640.66 2874
2641.15 3031
2641.63 2982
2642.12 2953
2642.60 2966
2643.09 2744
2643.57 2824
2644.06 2793
2644.54 2729
2645.03 2704
2645.51 2731
2646.00 2897
2646.48 2835
2646.97 2798
2647.45 2918
2647.94 2886
2648.42 2786
2648.91 2972
2649.39 2842
2649.88 2804
2650.36 2707
2650.85 2760
2651.33 3013
2651.82 3071
2652.30 2831
2652.79 2558
2653.27 2702
2653.76 2825
2654.24 2886
2654.73 2732
2655.22 2886
2655.70 2989
2656.19 2788
2656.67 2937
2657.16 2997
2657.65 3013
2658.13 2979
2658.62 2892
2659.10 2999
2659.59 2954
2660.08 2984
2660.56 2790
2661.05 2994
2661.53 3009
2662.02 2936
2662.51 2829
2662.99 2736
2663.48 2644
2663.97 2686
2664.45 2970
2664.94 2989
2665.43 2940
2665.91 2831
2666.40 2918
2666.89 2998
2667.37 2887
2667.86 2922
2668.35 2884
2668.83 3083
2669.32 2842
2669.81 2769
2670.29 2791
2670.78 2924
2671.27 2958
2671.76 3177
2672.24 2995
2672.73 2822
2673.22 2984
2673.71 2950
2674.19 3125
2674.68 3058
2675.17 2910
2675.66 3243
2676.14 3304
2676.63 3292
2677.12 3317
2677.61 3188
2678.09 3149
2678.58 3286
2679.07 3247
2679.56 3238
2680.05 3010
2680.53 3015
2681.02 2958
2681.51 3022
2682.00 2946
2682.49 2850
2682.97 2847
2683.46 2879
2683.95 2659
2684.44 2640
2684.93 2823
2685.42 2669
2685.91 2912
2686.39 2944
2686.88 2939
2687.37 2736
2687.86 2605
2688.35 2570
2688.84 2663
2689.33 2837
2689.81 2725
2690.30 2719
2690.79 2698
2691.28 2764
2691.77 2598
2692.26 2712
2692.75 2794
2693.24 2753
2693.73 2915
2694.22 2781
2694.71 3152
2695.20 3006
2695.68 2732
2696.17 2856
2696.66 2639
2697.15 2611
2697.64 2626
2698.13 2557
2698.62 2860
2699.11 2766
2699.60 2688
2700.09 2641
2700.58 2763
2701.07 2621
2701.56 2638
2702.05 2653
2702.54 2739
2703.03 2757
2703.52 2945
2704.01 2807
2704.50 2902
2704.99 2996
2705.48 2852
2705.97 2854
2706.46 2899
2706.95 3005
2707.44 3044
2707.93 2989
2708.42 2922
2708.92 2724
2709.41 2748
2709.90 2591
2710.39 2840
2710.88 2953
2711.37 2821
2711.86 2810
2712.35 2804
2712.84 2744
2713.33 2953
2713.82 2985
2714.31 2954
2714.81 2787
2715.30 2761
2715.79 2910
2716.28 2925
2716.77 2975
2717.26 2731
2717.75 3092
2718.24 3089
2718.74 2902
2719.23 2880
2719.72 2842
2720.21 2889
2720.70 2995
2721.19 2947
2721.69 2972
2722.18 3148
2722.67 3153
2723.16 3160
2723.65 3041
2724.15 2916
2724.64 3132
2725.13 3345
2725.62 3181
2726.11 2955
2726.61 3070
2727.10 3022
2727.59 3050
2728.08 3010
2728.58 2891
2729.07 2784
2729.56 2949
2730.05 2750
2730.55 2808
2731.04 2905
2731.53 3035
2732.02 2918
2732.52 2787
2733.01 2831
2733.50 3079
2733.99 2893
2734.49 2997
2734.98 2905
2735.47 2894
2735.97 2978
2736.46 2792
2736.95 2996
2737.45 2988
2737.94 3019
2738.43 2754
2738.93 2856
2739.42 2785
2739.91 2959
2740.41 2907
2740.90 2846
2741.39 2976
2741.89 3087
2742.38 2912
2742.87 3057
2743.37 3132
2743.86 2781
2744.36 2867
2744.85 2621
2745.34 2777
2745.84 2831
2746.33 2668
2746.82 2824
2747.32 2637
2747.81 2784
2748.31 2940
2748.80 2763
2749.30 2915
2749.79 2909
2750.28 2798
2750.78 2837
2751.27 2910
2751.77 2930
2752.26 2756
2752.76 2903
2753.25 2646
2753.75 2915
2754.24 2843
2754.74 2814
2755.23 2875
2755.72 2470
2756.22 2886
2756.71 2873
2757.21 2749
2757.70 2722
2758.20 2889
2758.69 3065
2759.19 2923
2759.69 2886
2760.18 2879
2760.68 2901
2761.17 2696
2761.67 2784
2762.16 2621
2762.66 2555
2763.15 2909
2763.65 2877
2764.14 2928
2764.64 2909
2765.14 2792
2765.63 2813
2766.13 2842
2766.62 2730
2767.12 2791
2767.61 2847
2768.11 2760
2768.61 2649
2769.10 2652
2769.60 2826
2770.09 2861
2770.59 2958
2771.09 2970
2771.58 2932
2772.08 2892
2772.58 2837
2773.07 2645
2773.57 2854
2774.06 2729
2774.56 2764
2775.06 2765
2775.55 2831
2776.05 3055
2776.55 2879
2777.04 2968
2777.54 3032
2778.04 3021
2778.54 3260
2779.03 3355
2779.53 3284
2780.03 3120
2780.52 3136
2781.02 2937
2781.52 3155
2782.01 3038
2782.51 3028
2783.01 2757
2783.51 2827
2784.00 2943
2784.50 2849
2785.00 2626
2785.50 2824
2785.99 2838
2786.49 2633
2786.99 2531
2787.49 2554
2787.98 2758
2788.48 2843
2788.98 2875
2789.48 2950
2789.98 2727
2790.47 2671
2790.97 2654
2791.47 2781
2791.97 2773
2792.47 2656
2792.96 2710
2793.46 2834
2793.96 2853
2794.46 2866
2794.96 2817
2795.46 2708
2795.95 2760
2796.45 2771
2796.95 2701
2797.45 2844
2797.95 2913
2798.45 2959
2798.95 2735
2799.44 2862
2799.94 2921
2800.44 2872
2800.94 2774
2801.44 2631
2801.94 2682
2802.44 2861
2802.94 2920
2803.44 2803
2803.93 2827
2804.43 2825
2804.93 2715
2805.43 2729
2805.93 2697
2806.43 2733
2806.93 2789
2807.43 2814
2807.93 2921
2808.43 2701
2808.93 2661
2809.43 2718
2809.93 2845
2810.43 2912
2810.93 2768
2811.43 2853
2811.93 2876
2812.43 2737
2812.93 2623
2813.43 2586
2813.93 2680
2814.43 2671
2814.93 2865
2815.43 2726
2815.93 2704
2816.43 2657
2816.93 2725
2817.43 2676
2817.93 2802
2818.43 2946
2818.93 2882
2819.43 3079
2819.93 2770
2820.43 2697
2820.93 2665
2821.43 2892
2821.93 2860
2822.43 2808
2822.94 2790
2823.44 2715
2823.94 2530
2824.44 2738
2824.94 2854
2825.44 2703
2825.94 2675
2826.44 2763
2826.94 2738
2827.44 2821
2827.95 3004
2828.45 2807
2828.95 2805
2829.45 2870
2829.95 2726
2830.45 2858
2830.95 2763
2831.46 2608
2831.96 2468
2832.46 2595
2832.96 2685
2833.46 2706
2833.97 2626
2834.47 2745
2834.97 2773
2835.47 2816
2835.97 2837
2836.47 2797
2836.98 2650
2837.48 2521
2837.98 2669
2838.48 2750
2838.99 2691
2839.49 2822
2839.99 2719
2840.49 2685
2841.00 2745
2841.50 2578
2842.00 2498
2842.50 2603
2843.01 2541
2843.51 2693
2844.01 2509
2844.51 2494
2845.02 2682
2845.52 2531
2846.02 2577
2846.52 2572
2847.03 2740
2847.53 2635
2848.03 2571
2848.54 2616
2849.04 2619
2849.54 2748
2850.05 2931
2850.55 2959
2851.05 2926
2851.56 2871
2852.06 2790
2852.56 2829
2853.07 2638
2853.57 2723
2854.07 3061
2854.58 2863
2855.08 2767
2855.59 2554
2856.09 2678
2856.59 2806
2857.10 2764
2857.60 2854
2858.10 2896
2858.61 3001
2859.11 2975
2859.62 2997
2860.12 2975
2860.63 2765
2861.13 2675
2861.63 2651
2862.14 2653
2862.64 2556
2863.15 2433
2863.65 2448
2864.16 2650
2864.66 2733
2865.16 2826
2865.67 2906
2866.17 2704
2866.68 2613
2867.18 2469
2867.69 2536
2868.19 2484
2868.70 2433
2869.20 2596
2869.71 2705
2870.21 2771
2870.72 2750
2871.22 2626
2871.73 2520
2872.23 2654
2872.74 2620
2873.24 2844
2873.75 2736
2874.25 2801
2874.76 2721
2875.27 2951
2875.77 2892
2876.28 2903
2876.78 2985
2877.29 3117
2877.79 2973
2878.30 2921
2878.81 2906
2879.31 2932
2879.82 2766
2880.32 2652
2880.83 2811
2881.33 2697
2881.84 2584
2882.35 2790
2882.85 2755
2883.36 2712
2883.87 2706
2884.37 2701
2884.88 2708
2885.38 2602
2885.89 2672
2886.40 2738
2886.90 2971
2887.41 2872
2887.92 2571
2888.42 2802
2888.93 2929
2889.44 2745
2889.94 2780
2890.45 3008
2890.96 2920
2891.46 3029
2891.97 2870
2892.48 2578
2892.98 2783
2893.49 2999
2894.00 2788
2894.51 2803
2895.01 2894
2895.52 3177
2896.03 3064
2896.54 3100
2897.04 3255
2897.55 3360
2898.06 3409
2898.57 3239
2899.07 3341
2899.58 3474
2900.09 3093
2900.60 2874
2901.10 2752
2901.61 2852
2902.12 3123
2902.63 2906
2903.13 2785
2903.64 2762
2904.15 2902
2904.66 2815
2905.17 2951
2905.68 2909
2906.18 2896
2906.69 2793
2907.20 2940
2907.71 2959
2908.22 3044
2908.72 2997
2909.23 2925
2909.74 2820
2910.25 2629
2910.76 2556
2911.27 2704
2911.78 2689
2912.28 2716
2912.79 2668
2913.30 2670
2913.81 2786
2914.32 2937
2914.83 3099
2915.34 2756
2915.85 2661
2916.36 2900
2916.87 2892
2917.37 2919
2917.88 2895
2918.39 2959
2918.90 2813
2919.41 2688
2919.92 2587
2920.43 2715
2920.94 2675
2921.45 2605
2921.96 2667
2922.47 2590
2922.98 2793
2923.49 2681
2924.00 2756
2924.51 2589
2925.02 2569
2925.53 2613
2926.04 2734
2926.55 2686
2927.06 2639
2927.57 2733
2928.08 2838
2928.59 2550
2929.10 2701
2929.61 2707
2930.12 2653
2930.63 2694
2931.14 2659
2931.65 2559
2932.16 2613
2932.67 2737
2933.18 2545
2933.69 2632
2934.20 2484
2934.71 2682
2935.22 2732
2935.73 2733
2936.24 2792
2936.76 2808
2937.27 2872
2937.78 2793
2938.29 2779
2938.80 2723
2939.31 2712
2939.82 2753
2940.33 2884
2940.84 2913
2941.36 2788
2941.87 2701
2942.38 2808
2942.89 2755
2943.40 2860
2943.91 2763
2944.42 2836
2944.94 2646
2945.45 2560
2945.96 2555
2946.47 2388
2946.98 2486
2947.49 2690
2948.01 2830
2948.52 2664
2949.03 2649
2949.54 2502
2950.05 2355
2950.57 2622
2951.08 2611
2951.59 2510
2952.10 2561
2952.61 2407
2953.13 2530
2953.64 2824
2954.15 2638
2954.66 2738
2955.18 2630
2955.69 2530
2956.20 2500
2956.71 2456
2957.23 2492
2957.74 2543
2958.25 2728
2958.76 2785
2959.28 2841
2959.79 2618
2960.30 2723
2960.82 3021
2961.33 2816
2961.84 2641
2962.36 2655
2962.87 2498
2963.38 2821
2963.89 2691
2964.41 2725
2964.92 2952
2965.43 2689
2965.95 2772
2966.46 2751
2966.97 2569
2967.49 2697
2968.00 2619
2968.52 2604
2969.03 2568
2969.54 2594
2970.06 2659
2970.57 2635
2971.08 2652
2971.60 2733
2972.11 2591
2972.63 2690
2973.14 2677
2973.65 2594
2974.17 2709
2974.68 2578
2975.20 2498
2975.71 2460
2976.23 2520
2976.74 2494
2977.25 2403
2977.77 2588
2978.28 2675
2978.80 2734
2979.31 2650
2979.83 2509
2980.34 2738
2980.86 2689
2981.37 2679
2981.89 2772
2982.40 2654
2982.91 2656
2983.43 2698
2983.94 2789
2984.46 2994
2984.97 2751
2985.49 2870
2986.00 2957
2986.52 2794
2987.04 2660
2987.55 2760
2988.07 3008
2988.58 2878
2989.10 2955
2989.61 3121
2990.13 3016
2990.64 3203
2991.16 3118
2991.67 2858
2992.19 2987
2992.71 3222
2993.22 3202
2993.74 3161
2994.25 3111
2994.77 3080
2995.28 2992
2995.80 3197
2996.32 3125
2996.83 3056
2997.35 3050
2997.87 3128
2998.38 3131
2998.90 3070
2999.41 3190
2999.93 3070
3000.45 3271
3000.96 3232
3001.48 3351
3002.00 3818
3002.51 3782
3003.03 3966
3003.55 4057
3004.06 4269
3004.58 4512
3005.10 4810
3005.61 5064
3006.13 5684
3006.65 5542
3007.16 5489
3007.68 5284
3008.20 5120
3008.71 4862
3009.23 4563
3009.75 4239
3010.27 3903
3010.78 3343
3011.30 3333
3011.82 3351
3012.34 3244
3012.85 3031
3013.37 3095
3013.89 3313
3014.41 3296
3014.92 2962
3015.44 3175
3015.96 3022
3016.48 3157
3016.99 3198
3017.51 3100
3018.03 3198
3018.55 3002
3019.07 3217
3019.58 3216
3020.10 3255
3020.62 3176
3021.14 3286
3021.66 3235
3022.17 3437
3022.69 3537
3023.21 3471
3023.73 3402
3024.25 3368
3024.77 3320
3025.28 3260
3025.80 3554
3026.32 3229
3026.84 3048
3027.36 3165
3027.88 3092
3028.40 3059
3028.92 3069
3029.43 2816
3029.95 2856
3030.47 3067
3030.99 2914
3031.51 2750
3032.03 2908
3032.55 3028
3033.07 3103
3033.59 3050
3034.11 2886
3034.63 2832
3035.15 2738
3035.66 3069
3036.18 2928
3036.70 2929
3037.22 3041
3037.74 3156
3038.26 3128
3038.78 2897
3039.30 3003
3039.82 2985
3040.34 2818
3040.86 2983
3041.38 3116
3041.90 2986
3042.42 2929
3042.94 2864
3043.46 2841
3043.98 2728
3044.50 2854
3045.02 3049
3045.54 2988
3046.06 3058
3046.58 2931
3047.10 2814
3047.62 2825
3048.14 2814
3048.66 2806
3049.18 2841
3049.71 2975
3050.23 3024
3050.75 2753
3051.27 2687
3051.79 2791
3052.31 2639
3052.83 2810
3053.35 2816
3053.87 2955
3054.39 3007
3054.91 2884
3055.43 2906
3055.96 2711
3056.48 2677
3057.00 2783
3057.52 2866
3058.04 2775
3058.56 2811
3059.08 2819
3059.61 2654
3060.13 2800
3060.65 2900
3061.17 2839
3061.69 2771
3062.21 2807
3062.73 2863
3063.26 2856
3063.78 2764
3064.30 2837
3064.82 2661
3065.34 2815
3065.87 2844
3066.39 3150
3066.91 3002
3067.43 2958
3067.95 3131
3068.48 3024
3069.00 2933
3069.52 2760
3070.04 2747
3070.57 2831
3071.09 3068
3071.61 2955
3072.13 2900
3072.66 2904
3073.18 2974
3073.70 3133
3074.22 2840
3074.75 3125
3075.27 2946
3075.79 2814
3076.32 2976
3076.84 3125
3077.36 3099
3077.88 3136
3078.41 3180
3078.93 3274
3079.45 3497
3079.98 3490
3080.50 3609
3081.02 3725
3081.55 3619
3082.07 3703
3082.59 3661
3083.12 3786
3083.64 3867
3084.16 3495
3084.69 3468
3085.21 3452
3085.73 3658
3086.26 3505
3086.78 3513
3087.31 3300
3087.83 3439
3088.35 3747
3088.88 3440
3089.40 3402
3089.93 2980
3090.45 3189
3090.97 3297
3091.50 3084
3092.02 3354
3092.55 3398
3093.07 3166
3093.60 3059
3094.12 3361
3094.64 3479
3095.17 3430
3095.69 3443
3096.22 3401
3096.74 3638
3097.27 3787
3097.79 3637
3098.32 3699
3098.84 3835
3099.37 3671
3099.89 3781
3100.42 3820
3100.94 4081
3101.47 4522
3101.99 5094
3102.52 5843
3103.04 6608
3103.57 8397
3104.09 9678
3104.62 10538
3105.14 10827
3105.67 11697
3106.19 12127
3106.72 11570
3107.24 10202
3107.77 9025
3108.29 8099
3108.82 6681
3109.35 6072
3109.87 5517
3110.40 4890
3110.92 4756
3111.45 4788
3111.98 4902
3112.50 5092
3113.03 5440
3113.55 5319
3114.08 5278
3114.61 5150
3115.13 5058
3115.66 4507
3116.18 4650
3116.71 4129
3117.24 3810
3117.76 3802
3118.29 3921
3118.82 3791
3119.34 3789
3119.87 3998
3120.40 3715
3120.92 4008
3121.45 4044
3121.98 4303
3122.50 4252
3123.03 4243
3123.56 4456
3124.08 4565
3124.61 4242
3125.14 4304
3125.66 4053
3126.19 3817
3126.72 3836
3127.25 3807
3127.77 3617
3128.30 3711
3128.83 3640
3129.36 3683
3129.88 3454
3130.41 3608
3130.94 3379
3131.46 3263
3131.99 3375
3132.52 3380
3133.05 3378
3133.58 3227
3134.10 3306
3134.63 3233
3135.16 3105
3135.69 3071
3136.21 2854
3136.74 3025
3137.27 3000
3137.80 3091
3138.33 3178
3138.86 2939
3139.38 3378
3139.91 3103
3140.44 2901
3140.97 2837
3141.50 3029
3142.03 3161
3142.55 2995
3143.08 3243
3143.61 3174
3144.14 3280
3144.67 2994
3145.20 2961
3145.73 2945
3146.25 2768
3146.78 2870
3147.31 3081
3147.84 3114
3148.37 3062
3148.90 3054
3149.43 3074
3149.96 3375
3150.49 3502
3151.02 3111
3151.54 3152
3152.07 3292
3152.60 3492
3153.13 3331
3153.66 3313
3154.19 3334
3154.72 3196
3155.25 3078
3155.78 3194
3156.31 3317
3156.84 3380
3157.37 3489
3157.90 3578
3158.43 3170
3158.96 3379
3159.49 2993
3160.02 3497
3160.55 3430
3161.08 3477
3161.61 3518
3162.14 3251
3162.67 3116
3163.20 3206
3163.73 3116
3164.26 2872
3164.79 2916
3165.32 2996
3165.85 2978
3166.38 2930
3166.91 2882
3167.44 2825
3167.97 2886
3168.50 2805
3169.03 2778
3169.57 2834
3170.10 2655
3170.63 2758
3171.16 2823
3171.69 2654
3172.22 2789
3172.75 3044
3173.28 3076
3173.81 3113
3174.34 3241
3174.88 3034
3175.41 3147
3175.94 3330
3176.47 3367
3177.00 3147
3177.53 3188
3178.06 3113
3178.60 3250
3179.13 3063
3179.66 2961
3180.19 3120
3180.72 2826
3181.25 2831
3181.79 2804
3182.32 3046
3182.85 2960
3183.38 2968
3183.91 2884
3184.44 2692
3184.98 2977
3185.51 2910
3186.04 2926
3186.57 2839
3187.11 2660
3187.64 2616
3188.17 2767
3188.70 2927
3189.24 2912
3189.77 2998
3190.30 2870
3190.83 2866
3191.37 3045
3191.90 2839
3192.43 2751
3192.96 2843
3193.50 2738
3194.03 2747
3194.56 2942
3195.09 2654
3195.63 2628
3196.16 2688
3196.69 2833
3197.23 2863
3197.76 2792
3198.29 2763
3198.83 2731
3199.36 2811
3199.89 2784
3200.43 2872
3200.96 2831
3201.49 2698
3202.03 2937
3202.56 2992
3203.09 2942
3203.63 3002
3204.16 2834
3204.69 2927
3205.23 3092
3205.76 2989
3206.30 2860
3206.83 2839
3207.36 3012
3207.90 2913
3208.43 2878
3208.97 3006
3209.50 3033
3210.03 2958
3210.57 3212
3211.10 3195
3211.64 3074
3212.17 3228
3212.70 3249
3213.24 3272
3213.77 3323
3214.31 3322
3214.84 3184
3215.38 3269
3215.91 3198
3216.45 3030
3216.98 3083
3217.52 3051
3218.05 2851
3218.59 2876
3219.12 2844
3219.66 2758
3220.19 2957
3220.73 2899
3221.26 2858
3221.80 2897
3222.33 3016
3222.87 2964
3223.40 2876
3223.94 2963
3224.47 3061
3225.01 3195
3225.54 3138
3226.08 3275
3226.61 3190
3227.15 3115
3227.69 3223
3228.22 3386
3228.76 3415
3229.29 3312
3229.83 3073
3230.36 2955
3230.90 3145
3231.44 3276
3231.97 3181
3232.51 3383
3233.04 3480
3233.58 3869
3234.12 3564
3234.65 3608
3235.19 3436
3235.72 3326
3236.26 3698
3236.80 3336
3237.33 3414
3237.87 3062
3238.41 3226
3238.94 3578
3239.48 3292
3240.02 3340
3240.55 3304
3241.09 3277
3241.63 3442
3242.16 3441
3242.70 3528
3243.24 3649
3243.77 3287
3244.31 3291
3244.85 3658
3245.39 3602
3245.92 3610
3246.46 3574
3247.00 3868
3247.53 3830
3248.07 3673
3248.61 3565
3249.15 3546
3249.68 3583
3250.22 3624
3250.76 3897
3251.30 3715
3251.83 3681
3252.37 3737
3252.91 3590
3253.45 3680
3253.98 3435
3254.52 3478
3255.06 3513
3255.60 3605
3256.14 3521
3256.67 3830
3257.21 3730
3257.75 3781
3258.29 3664
3258.83 3617
3259.37 3598
3259.90 3900
3260.44 4426
3260.98 4475
3261.52 4839
3262.06 4920
3262.60 5352
3263.13 5509
3263.67 6191
3264.21 6476
3264.75 6597
3265.29 6732
3265.83 7220
3266.37 7845
3266.91 8414
3267.44 9438
3267.98 9906
3268.52 10604
3269.06 11411
3269.60 11938
3270.14 12178
3270.68 11166
3271.22 10284
3271.76 9186
3272.30 8171
3272.84 7025
3273.38 5917
3273.91 5300
3274.45 5138
3274.99 4580
3275.53 4325
3276.07 4344
3276.61 4303
3277.15 4475
3277.69 4290
3278.23 4295
3278.77 4489
3279.31 4192
3279.85 4392
3280.39 4647
3280.93 4524
3281.47 4704
3282.01 4615
3282.55 4432
3283.09 4597
3283.63 4512
3284.17 4440
3284.71 4368
3285.25 4241
3285.79 4349
3286.33 4349
3286.87 4791
3287.42 4852
3287.96 4686
3288.50 4829
3289.04 5293
3289.58 5245
3290.12 5219
3290.66 5197
3291.20 4745
3291.74 4479
3292.28 4558
3292.82 4654
3293.36 4434
3293.91 4414
3294.45 4750
3294.99 4801
3295.53 5135
3296.07 5079
3296.61 5348
3297.15 5496
3297.69 5547
3298.24 5547
3298.78 5376
3299.32 5304
3299.86 5405
3300.40 4939
3300.94 4634
3301.49 4532
3302.03 4345
3302.57 4312
3303.11 4608
3303.65 4336
3304.19 4371
3304.74 4478
3305.28 4398
3305.82 4449
3306.36 4695
3306.90 4420
3307.45 4114
3307.99 4321
3308.53 4463
3309.07 4334
3309.62 4134
3310.16 4061
3310.70 3994
3311.24 4047
3311.79 4084
3312.33 4084
3312.87 4023
3313.41 4097
3313.96 3880
3314.50 3947
3315.04 4277
3315.59 4122
3316.13 4056
3316.67 4412
3317.21 4494
3317.76 4539
3318.30 4588
3318.84 4818
3319.39 4544
3319.93 4918
3320.47 4888
3321.02 4736
3321.56 4770
3322.10 4853
3322.65 4535
3323.19 4573
3323.73 4630
3324.28 4807
3324.82 4546
3325.36 4455
3325.91 4656
3326.45 4464
3327.00 4369
3327.54 4427
3328.08 4257
3328.63 4302
3329.17 4074
3329.72 3852
3330.26 3827
3330.80 3761
3331.35 4120
3331.89 4204
3332.44 4441
3332.98 5049
3333.53 5690
3334.07 6499
3334.61 7834
3335.16 9138
3335.70 10931
3336.25 12585
3336.79 14941
3337.34 16623
3337.88 17998
3338.43 19383
3338.97 19181
3339.52 18262
3340.06 16791
3340.61 15308
3341.15 13857
3341.70 11541
3342.24 9975
3342.79 8548
3343.33 7517
3343.88 6304
3344.42 5468
3344.97 5142
3345.51 4627
3346.06 4632
3346.60 4456
3347.15 4054
3347.69 4256
3348.24 4134
3348.78 4258
3349.33 4628
3349.88 4437
3350.42 4388
3350.97 4713
3351.51 5107
3352.06 5525
3352.61 5592
3353.15 5652
3353.70 5707
3354.24 5575
3354.79 5842
3355.34 5754
3355.88 5409
3356.43 5227
3356.97 5074
3357.52 4687
3358.07 4372
3358.61 4182
3359.16 4003
3359.71 3907
3360.25 3681
3360.80 4026
3361.35 3922
3361.89 3795
3362.44 4064
3362.99 4053
3363.53 3826
3364.08 4154
3364.63 4077
3365.17 3992
3365.72 4080
3366.27 4106
3366.81 4250
3367.36 4212
3367.91 4356
3368.46 4330
3369.00 4375
3369.55 3994
3370.10 4025
3370.64 4093
3371.19 4167
3371.74 3987
3372.29 4153
3372.83 4197
3373.38 4465
3373.93 4427
3374.48 4642
3375.03 5146
3375.57 5220
3376.12 5427
3376.67 5470
3377.22 5434
3377.76 5381
3378.31 5100
3378.86 5184
3379.41 4573
3379.96 4063
3380.50 3921
3381.05 4020
3381.60 3670
3382.15 3651
3382.70 3561
3383.25 3496
3383.79 3382
3384.34 3461
3384.89 3587
3385.44 3528
3385.99 3610
3386.54 3538
3387.09 3435
3387.64 3291
3388.18 3287
3388.73 3289
3389.28 3341
3389.83 3570
3390.38 3741
3390.93 3276
3391.48 3269
3392.03 3386
3392.58 3456
3393.13 3362
3393.67 3148
3394.22 3090
3394.77 3384
3395.32 3191
3395.87 3345
3396.42 3359
3396.97 3313
3397.52 3508
3398.07 3270
3398.62 3276
3399.17 3194
3399.72 3140
3400.27 3013
3400.82 3183
3401.37 3228
3401.92 3237
3402.47 3026
3403.02 3013
3403.57 3078
3404.12 2995
3404.67 2672
3405.22 2802
3405.77 3010
3406.32 3140
3406.87 3076
3407.42 2933
3407.97 2910
3408.52 2958
3409.07 2943
3409.62 3064
3410.17 3272
3410.72 3195
3411.27 3332
3411.82 3308
3412.38 3526
3412.93 3408
3413.48 3350
3414.03 3645
3414.58 3704
3415.13 3754
3415.68 3594
3416.23 3666
3416.78 3485
3417.33 3284
3417.89 3302
3418.44 3354
3418.99 3469
3419.54 3010
3420.09 3055
3420.64 3157
3421.19 3184
3421.74 2895
3422.30 2976
3422.85 2846
3423.40 3041
3423.95 3267
3424.50 3270
3425.05 3632
3425.61 3496
3426.16 3378
3426.71 3558
3427.26 3863
3427.81 3741
3428.37 3666
3428.92 3428
3429.47 3556
3430.02 3244
3430.58 3182
3431.13 3044
3431.68 3119
3432.23 3064
3432.78 2973
3433.34 3160
3433.89 3200
3434.44 3257
3434.99 3235
3435.55 3052
3436.10 3018
3436.65 2903
3437.21 2997
3437.76 2897
3438.31 3024
3438.86 3163
3439.42 3143
3439.97 3060
3440.52 2907
3441.08 2959
3441.63 2928
3442.18 2826
3442.74 3090
3443.29 3146
3443.84 2978
3444.40 3220
3444.95 3314
3445.50 3161
3446.06 3186
3446.61 3188
3447.16 2909
3447.72 2945
3448.27 2855
3448.82 3035
3449.38 2996
3449.93 2944
3450.48 2917
3451.04 2908
3451.59 2939
3452.15 2945
3452.70 2712
3453.25 2720
3453.81 2691
3454.36 2755
3454.92 2645
3455.47 2831
3456.03 2989
3456.58 2982
3457.13 3011
3457.69 2832
3458.24 2905
3458.80 3127
3459.35 2942
3459.91 2910
3460.46 3016
3461.02 3111
3461.57 3086
3462.13 2930
3462.68 3012
3463.24 3220
3463.79 2962
3464.34 2958
3464.90 2926
3465.46 2854
3466.01 2971
3466.57 2999
3467.12 3022
3467.68 2980
3468.23 3134
3468.79 3149
3469.34 3198
3469.90 3016
3470.45 3125
3471.01 3137
3471.56 3354
3472.12 3255
3472.67 3262
3473.23 3483
3473.79 3661
3474.34 3458
3474.90 3573
3475.45 3724
3476.01 3722
3476.56 3485
3477.12 3400
3477.68 3365
3478.23 3566
3478.79 3369
3479.35 3317
3479.90 3311
3480.46 3441
3481.01 3668
3481.57 3591
3482.13 3690
3482.68 3526
3483.24 3821
3483.80 3903
3484.35 3638
3484.91 3754
3485.47 3959
3486.02 4013
3486.58 4179
3487.14 4435
3487.69 4053
3488.25 4073
3488.81 4289
3489.36 4660
3489.92 4588
3490.48 5095
3491.03 6114
3491.59 7045
3492.15 8379
3492.71 9948
3493.26 11342
3493.82 12040
3494.38 13268
3494.94 14024
3495.49 14076
3496.05 13233
3496.61 12238
3497.17 10789
3497.72 8985
3498.28 8162
3498.84 6873
3499.40 6086
3499.95 5891
3500.51 5689
3501.07 5695
3501.63 5795
3502.19 5798
3502.74 5938
3503.30 6134
3503.86 6158
3504.42 6167
3504.98 6157
3505.53 6364
3506.09 6411
3506.65 6364
3507.21 6126
3507.77 6050
3508.33 6191
3508.88 5895
3509.44 5715
3510.00 5369
3510.56 5118
3511.12 5013
3511.68 4915
3512.24 4621
3512.80 4732
3513.35 4593
3513.91 4583
3514.47 4639
3515.03 4552
3515.59 4351
3516.15 4148
3516.71 3973
3517.27 3781
3517.83 3446
3518.39 3265
3518.95 3212
3519.50 3262
3520.06 3299
3520.62 3247
3521.18 3180
3521.74 3434
3522.30 3386
3522.86 3285
3523.42 3504
3523.98 3679
3524.54 3475
3525.10 3338
3525.66 3541
3526.22 3495
3526.78 3254
3527.34 3244
3527.90 3017
3528.46 3089
3529.02 3386
3529.58 3153
3530.14 3230
3530.70 3049
3531.26 3059
3531.82 3149
3532.38 3244
3532.94 3474
3533.50 3486
3534.06 3314
3534.62 3242
3535.18 3196
3535.75 3230
3536.31 3286
3536.87 3041
3537.43 3068
3537.99 3042
3538.55 3170
3539.11 3126
3539.67 3140
3540.23 3230
3540.79 3285
3541.35 3048
3541.92 3210
3542.48 3123
3543.04 3206
3543.60 3049
3544.16 3071
3544.72 3357
3545.28 3397
3545.84 3273
3546.41 3380
3546.97 3313
3547.53 3051
3548.09 2828
3548.65 2859
3549.21 2922
3549.78 2870
3550.34 2804
3550.90 2920
3551.46 3007
3552.02 3104
3552.59 3134
3553.15 2965
3553.71 2648
3554.27 2761
3554.83 2804
3555.40 2736
3555.96 2668
3556.52 2602
3557.08 2812
3557.65 2855
3558.21 2752
3558.77 2753
3559.33 2749
3559.90 2631
3560.46 2586
3561.02 2839
3561.58 2842
3562.15 2817
3562.71 2971
3563.27 2800
3563.83 2726
3564.40 2797
3564.96 2920
3565.52 2870
3566.09 2666
3566.65 2674
3567.21 2789
3567.78 2860
3568.34 2790
3568.90 2695
3569.47 2708
3570.03 2763
3570.59 2697
3571.16 2704
3571.72 2616
3572.28 2614
3572.85 2703
3573.41 2523
3573.97 2554
3574.54 2539
3575.10 2852
3575.66 2751
3576.23 2782
3576.79 2906
3577.36 2927
3577.92 2909
3578.48 2989
3579.05 3143
3579.61 3095
3580.18 2918
3580.74 3177
3581.31 2897
3581.87 2956
3582.43 2941
3583.00 2800
3583.56 2795
3584.13 2779
3584.69 2658
3585.26 2639
3585.82 2510
3586.39 2582
3586.95 2675
3587.52 2518
3588.08 2476
3588.64 2504
3589.21 2721
3589.77 2722
3590.34 2519
3590.90 2619
3591.47 2434
3592.03 2499
3592.60 2545
3593.17 2646
3593.73 2599
3594.30 2490
3594.86 2489
3595.43 2537
3595.99 2512
3596.56 2474
3597.12 2565
3597.69 2471
3598.25 2568
3598.82 2228
3599.39 2457
3599.95 2608
3600.52 2620
3601.08 2513
3601.65 2289
3602.21 2534
3602.78 2457
3603.35 2546
3603.91 2424
3604.48 2355
3605.04 2311
3605.61 2339
3606.18 2555
3606.74 2475
3607.31 2411
3607.88 2429
3608.44 2414
3609.01 2360
3609.57 2300
3610.14 2309
3610.71 2496
3611.27 2339
3611.84 2367
3612.41 2368
3612.97 2386
3613.54 2243
3614.11 2326
3614.68 2242
3615.24 2348
3615.81 2427
3616.38 2313
3616.94 2380
3617.51 2471
3618.08 2499
3618.64 2449
3619.21 2536
3619.78 2644
3620.35 2467
3620.91 2520
3621.48 2477
3622.05 2558
3622.62 2676
3623.18 2523
3623.75 2533
3624.32 2407
3624.89 2453
3625.45 2581
3626.02 2454
3626.59 2440
3627.16 2437
3627.73 2464
3628.29 2423
3628.86 2211
3629.43 2418
3630.00 2381
3630.57 2438
3631.13 2387
3631.70 2437
3632.27 2238
3632.84 2379
3633.41 2459
3633.98 2242
3634.54 2251
3635.11 2368
3635.68 2767
3636.25 2496
3636.82 2446
3637.39 2503
3637.96 2410
3638.52 2230
3639.09 2321
3639.66 2482
3640.23 2386
3640.80 2516
3641.37 2733
3641.94 2877
3642.51 2912
3643.08 2776
3643.65 2829
3644.21 2906
3644.78 2925
3645.35 2948
3645.92 3013
3646.49 2858
3647.06 2712
3647.63 2741
3648.20 2721
3648.77 2652
3649.34 2455
3649.91 2513
3650.48 2356
3651.05 2450
3651.62 2573
3652.19 2724
3652.76 2710
3653.33 2770
3653.90 2775
3654.47 2636
3655.04 2628
3655.61 2772
3656.18 2703
3656.75 2752
3657.32 2744
3657.89 2887
3658.46 2781
3659.03 2557
3659.60 2505
3660.17 2541
3660.74 2668
3661.31 2739
3661.88 2859
3662.45 3096
3663.02 2758
3663.59 2740
3664.16 2789
3664.74 2881
3665.31 2781
3665.88 3066
3666.45 2957
3667.02 3002
3667.59 2964
3668.16 3289
3668.73 3146
3669.30 3184
3669.87 3051
3670.45 2817
3671.02 3061
3671.59 2719
3672.16 2709
3672.73 2837
3673.30 2494
3673.87 2596
3674.45 2724
3675.02 2894
3675.59 2702
3676.16 2463
3676.73 2661
3677.30 2668
3677.88 2666
3678.45 2460
3679.02 2553
3679.59 2593
3680.16 2584
3680.74 2628
3681.31 2464
3681.88 2530
3682.45 2544
3683.02 2555
3683.60 2650
3684.17 2614
3684.74 2583
3685.31 2504
3685.89 2483
3686.46 2484
3687.03 2503
3687.60 2409
3688.18 2402
3688.75 2456
3689.32 2407
3689.89 2477
3690.47 2522
3691.04 2384
3691.61 2260
3692.19 2243
3692.76 2338
3693.33 2514
3693.91 2385
3694.48 2326
3695.05 2348
3695.62 2331
3696.20 2326
3696.77 2254
3697.34 2338
3697.92 2323
3698.49 2228
3699.06 2336
3699.64 2237
3700.21 2316
3700.79 2246
3701.36 2147
3701.93 2164
3702.51 2322
3703.08 2359
3703.65 2489
3704.23 2356
3704.80 2276
3705.38 2501
3705.95 2379
3706.52 2395
3707.10 2419
3707.67 2265
3708.25 2307
3708.82 2318
3709.39 2196
3709.97 2428
3710.54 2467
3711.12 2438
3711.69 2558
3712.27 2613
3712.84 2406
3713.42 2569
3713.99 2337
3714.57 2319
3715.14 2298
3715.71 2213
3716.29 2299
3716.86 2284
3717.44 2407
3718.01 2444
3718.59 2382
3719.16 2400
3719.74 2476
3720.31 2371
3720.89 2407
3721.47 2358
3722.04 2338
3722.62 2368
3723.19 2285
3723.77 2274
3724.34 2371
3724.92 2426
3725.49 2177
3726.07 2155
3726.64 2167
3727.22 2259
3727.80 2288
3728.37 2218
3728.95 2328
3729.52 2259
3730.10 2144
3730.67 2285
3731.25 2306
3731.83 2359
3732.40 2303
3732.98 2318
3733.55 2210
3734.13 2291
3734.71 2450
3735.28 2459
3735.86 2462
3736.44 2448
3737.01 2394
3737.59 2515
3738.17 2352
3738.74 2450
3739.32 2326
3739.90 2491
3740.47 2263
3741.05 2305
3741.63 2305
3742.20 2277
3742.78 2249
3743.36 2180
3743.93 2232
3744.51 2324
3745.09 2332
3745.66 2341
3746.24 2245
3746.82 2217
3747.40 2153
3747.97 2323
3748.55 2311
3749.13 2281
3749.70 2272
3750.28 2274
3750.86 2213
3751.44 2054
3752.02 2177
3752.59 2112
3753.17 2104
3753.75 2165
3754.33 2172
3754.90 2275
3755.48 2262
3756.06 2161
3756.64 2109
3757.22 2184
3757.79 2110
3758.37 2342
3758.95 2210
3759.53 2460
3760.11 2427
3760.68 2304
3761.26 2356
3761.84 2540
3762.42 2436
3763.00 2547
3763.58 2472
3764.15 2207
3764.73 2298
3765.31 2313
3765.89 2529
3766.47 2443
3767.05 2192
3767.63 2313
3768.21 2265
3768.78 2185
3769.36 2169
3769.94 2268
3770.52 2283
3771.10 2366
3771.68 2406
3772.26 2338
3772.84 2315
3773.42 2358
3774.00 2363
3774.58 2500
3775.15 2288
3775.73 2386
3776.31 2481
3776.89 2451
3777.47 2267
3778.05 2295
3778.63 2408
3779.21 2413
3779.79 2360
3780.37 2191
3780.95 2172
3781.53 2279
3782.11 2354
3782.69 2429
3783.27 2287
3783.85 2329
3784.43 2313
3785.01 2234
3785.59 2369
3786.17 2483
3786.75 2610
3787.33 2351
3787.91 2220
3788.49 2206
3789.07 2149
3789.65 2129
3790.23 2387
3790.81 2485
3791.39 2311
3791.98 2327
3792.56 2381
3793.14 2646
3793.72 2317
3794.30 2031
3794.88 2155
3795.46 2266
3796.04 2515
3796.62 2590
3797.20 2321
3797.78 2403
3798.37 2492
3798.95 2545
3799.53 2376
3800.11 2444
3800.69 2536
3801.27 2445
3801.85 2608
3802.43 2589
3803.02 2567
3803.60 2761
3804.18 2694
3804.76 2755
3805.34 2805
3805.92 2737
3806.51 2522
3807.09 2467
3807.67 2818
3808.25 2658
3808.83 2522
3809.42 2556
3810.00 2603
3810.58 2669
3811.16 2758
3811.74 2739
3812.33 2881
3812.91 3030
3813.49 2771
3814.07 2862
3814.66 2755
3815.24 2877
3815.82 3060
3816.40 2966
3816.99 3028
3817.57 3046
3818.15 3067
3818.73 3233
3819.32 3128
3819.90 3156
3820.48 2721
3821.06 2704
3821.65 2454
3822.23 2515
3822.81 2462
3823.40 2351
3823.98 2547
3824.56 2774
3825.15 2334
3825.73 2465
3826.31 2411
3826.90 2416
3827.48 2310
3828.06 2434
3828.65 2523
3829.23 2473
3829.81 2285
3830.40 2393
3830.98 2318
3831.56 2375
3832.15 2239
3832.73 2364
3833.32 2360
3833.90 2462
3834.48 2361
3835.07 2256
3835.65 2312
3836.23 2227
3836.82 2356
3837.40 2258
3837.99 2114
3838.57 2283
3839.16 2171
3839.74 2271
3840.32 2172
3840.91 2257
3841.49 2293
3842.08 2069
3842.66 2026
3843.25 2108
3843.83 2225
3844.42 2202
3845.00 2204
3845.59 2146
3846.17 2210
3846.76 2177
3847.34 2126
3847.92 2145
3848.51 2073
3849.09 2122
3849.68 2083
3850.27 2036
3850.85 2059
3851.44 2200
3852.02 2162
3852.61 2083
3853.19 2248
3853.78 2475
3854.36 2345
3854.95 2177
3855.53 2086
3856.12 2369
3856.70 2273
3857.29 2111
3857.88 2055
3858.46 2146
3859.05 2059
3859.63 2131
3860.22 2208
3860.80 2223
3861.39 2103
3861.98 2330
3862.56 2410
3863.15 2464
3863.73 2460
3864.32 2317
3864.91 2466
3865.49 2442
3866.08 2456
3866.67 2487
3867.25 2764
3867.84 2436
3868.43 2357
3869.01 2535
3869.60 2584
3870.19 2380
3870.77 2373
3871.36 2362
3871.95 2537
3872.53 2230
3873.12 2304
3873.71 2323
3874.29 2376
3874.88 2251
3875.47 2243
3876.05 2254
3876.64 2433
3877.23 2361
3877.82 2229
3878.40 2379
3878.99 2529
3879.58 2359
3880.16 2391
3880.75 2503
3881.34 2397
3881.93 2347
3882.51 2308
3883.10 2285
3883.69 2346
3884.28 2240
3884.87 2189
3885.45 2357
3886.04 2223
3886.63 2084
3887.22 1898
3887.80 2159
3888.39 2315
3888.98 2140
3889.57 2056
3890.16 2058
3890.74 2349
3891.33 2392
3891.92 2536
3892.51 2257
3893.10 2173
3893.69 2295
3894.27 2446
3894.86 2304
3895.45 2314
3896.04 2067
3896.63 2208
3897.22 2323
3897.81 2365
3898.40 2227
3898.98 2191
3899.57 2281
3900.16 2149
3900.75 2126
3901.34 2267
3901.93 2260
3902.52 2240
3903.11 2282
3903.70 2332
3904.29 2302
3904.87 2398
3905.46 2244
3906.05 2238
3906.64 2494
3907.23 2197
3907.82 2242
3908.41 2319
3909.00 2375
3909.59 2361
3910.18 2460
3910.77 2409
3911.36 2416
3911.95 2307
3912.54 2236
3913.13 2316
3913.72 2435
3914.31 2253
3914.90 2152
3915.49 2359
3916.08 2370
3916.67 2173
3917.26 2302
3917.85 2248
3918.44 2226
3919.03 2278
3919.62 2158
3920.21 2373
3920.80 2426
3921.39 2448
3921.98 2207
3922.57 2356
3923.16 2384
3923.75 2291
3924.34 2225
3924.94 2150
3925.53 2121
3926.12 2253
3926.71 2221
3927.30 2207
3927.89 2035
3928.48 1994
3929.07 2046
3929.66 2247
3930.25 2207
3930.85 2175
3931.44 2099
3932.03 2202
3932.62 2125
3933.21 2031
3933.80 2122
3934.39 2193
3934.99 2248
3935.58 2078
3936.17 2233
3936.76 2065
3937.35 2026
3937.94 2084
3938.54 2081
3939.13 2265
3939.72 2402
3940.31 2462
3940.90 2261
3941.49 2427
3942.09 2503
3942.68 2454
3943.27 2337
3943.86 2481
3944.46 2484
3945.05 2473
3945.64 2339
3946.23 2421
3946.82 2310
3947.42 2246
3948.01 2306
3948.60 2152
3949.20 2195
3949.79 2095
3950.38 2195
3950.97 2202
3951.57 2276
3952.16 2161
3952.75 1946
3953.34 2099
3953.94 2173
3954.53 2236
3955.12 2031
3955.72 2009
3956.31 2119
3956.90 2125
3957.50 2165
3958.09 2104
3958.68 2317
3959.28 2226
3959.87 2221
3960.46 2325
3961.06 2223
3961.65 2214
3962.24 2318
3962.84 2247
3963.43 2355
3964.02 2297
3964.62 2291
3965.21 2115
3965.81 2415
3966.40 2384
3966.99 2325
3967.59 2359
3968.18 2399
3968.78 2417
3969.37 2391
3969.96 2312
3970.56 2386
3971.15 2401
3971.75 2415
3972.34 2244
3972.94 2179
3973.53 2321
3974.12 2190
3974.72 2334
3975.31 2462
3975.91 2334
3976.50 2324
3977.10 2467
3977.69 2388
3978.29 2450
3978.88 2564
3979.48 2595
3980.07 2699
3980.67 2900
3981.26 2772
3981.86 2453
3982.45 2384
3983.05 2582
3983.64 2497
3984.24 2421
3984.83 2329
3985.43 2547
3986.02 2426
3986.62 2283
3987.21 2440
3987.81 2401
3988.40 2462
3989.00 2365
3989.60 2403
3990.19 2432
3990.79 2536
3991.38 2397
3991.98 2386
3992.57 2310
3993.17 2402
3993.77 2221
3994.36 2560
3994.96 2567
3995.55 2665
3996.15 2576
3996.75 2845
3997.34 2947
3997.94 2863
3998.54 2582
3999.13 2569
3999.73 2700
4000.32 2551
4000.92 2493
4001.52 2653
4002.11 2602
4002.71 2389
4003.31 2398
4003.90 2414
4004.50 2514
4005.10 2441
4005.69 2093
4006.29 2314
4006.89 2489
4007.49 2392
4008.08 2400
4008.68 2448
4009.28 2388
4009.87 2315
4010.47 2284
4011.07 2419
4011.67 2536
4012.26 2305
4012.86 2215
4013.46 2375
4014.05 2489
4014.65 2255
4015.25 2308
4015.85 2309
4016.44 2373
4017.04 2296
4017.64 2313
4018.24 2178
4018.84 2326
4019.43 2223
4020.03 2120
4020.63 2318
4021.23 2257
4021.83 2285
4022.42 2229
4023.02 2169
4023.62 2340
4024.22 2362
4024.82 2307
4025.41 2289
4026.01 2468
4026.61 2482
4027.21 2551
4027.81 2612
4028.41 2721
4029.01 2956
4029.60 3067
4030.20 3373
4030.80 3129
4031.40 3213
4032.00 3065
4032.60 3035
4033.20 2961
4033.80 2957
4034.39 3011
4034.99 2912
4035.59 2653
4036.19 2586
4036.79 2538
4037.39 2590
4037.99 2573
4038.59 2466
4039.19 2516
4039.79 2340
4040.39 2167
4040.99 2246
4041.59 2092
4042.18 2131
4042.78 2170
4043.38 2114
4043.98 2210
4044.58 2062
4045.18 2147
4045.78 2184
4046.38 2115
4046.98 2069
4047.58 2065
4048.18 2123
4048.78 2136
4049.38 2024
4049.98 2028
4050.58 2056
4051.18 2156
4051.78 2066
4052.38 2253
4052.98 2073
4053.58 2146
4054.19 2091
4054.79 2091
4055.39 2208
4055.99 2241
4056.59 2295
4057.19 2236
4057.79 1996
4058.39 2117
4058.99 2368
4059.59 2401
4060.19 2347
4060.79 2058
4061.39 2161
4061.99 2320
4062.60 2199
4063.20 2191
4063.80 2085
4064.40 2192
4065.00 2183
4065.60 2115
4066.20 2185
4066.80 2304
4067.41 2209
4068.01 2323
4068.61 2370
4069.21 2359
4069.81 2353
4070.41 2252
4071.02 2243
4071.62 2190
4072.22 2325
4072.82 2267
4073.42 2299
4074.02 2080
4074.63 2169
4075.23 2098
4075.83 2055
4076.43 2095
4077.03 1941
4077.64 1975
4078.24 2020
4078.84 2123
4079.44 2084
4080.05 2090
4080.65 2026
4081.25 2079
4081.85 1972
4082.46 1900
4083.06 2083
4083.66 2135
4084.26 2162
4084.87 2166
4085.47 2101
4086.07 1984
4086.67 2106
4087.28 2231
4087.88 2219
4088.48 2107
4089.09 2063
4089.69 2109
4090.29 1979
4090.90 1971
4091.50 2109
4092.10 2103
4092.71 2053
4093.31 2007
4093.91 2067
4094.52 2022
4095.12 2135
4095.72 2095
4096.33 2066
4096.93 2017
4097.53 2105
4098.14 2092
4098.74 2096
4099.34 2061
4099.95 2158
4100.55 2089
4101.16 2044
4101.76 2141
4102.36 2147
4102.97 2168
4103.57 2176
4104.18 2275
4104.78 2399
4105.38 2261
4105.99 2100
4106.59 1994
4107.20 2123
4107.80 2101
4108.41 2262
4109.01 2198
4109.62 2274
4110.22 2365
4110.82 2495
4111.43 2297
4112.03 2392
4112.64 2427
4113.24 2294
4113.85 2338
4114.45 2072
4115.06 2149
4115.66 1995
4116.27 2201
4116.87 2139
4117.48 2059
4118.08 1994
4118.69 2250
4119.29 2331
4119.90 2055
4120.50 1843
4121.11 1887
4121.72 2031
4122.32 2079
4122.93 1938
4123.53 1927
4124.14 1967
4124.74 2037
4125.35 1949
4125.95 1952
4126.56 2009
4127.17 2161
4127.77 1976
4128.38 2004
4128.98 1948
4129.59 1923
4130.20 1973
4130.80 1856
4131.41 1858
4132.01 2096
4132.62 2010
4133.23 1956
4133.83 1972
4134.44 2007
4135.05 2042
4135.65 2078
4136.26 2150
4136.87 2030
4137.47 2124
4138.08 2159
4138.69 2185
4139.29 2020
4139.90 2039
4140.51 2156
4141.11 2376
4141.72 2191
4142.33 2263
4142.93 2319
4143.54 2277
4144.15 2284
4144.75 2266
4145.36 2283
4145.97 2191
4146.58 2189
4147.18 2249
4147.79 2106
4148.40 2329
4149.01 2237
4149.61 2245
4150.22 2229
4150.83 2217
4151.44 2213
4152.04 1925
4152.65 2080
4153.26 2082
4153.87 2119
4154.47 2149
4155.08 2287
4155.69 2138
4156.30 2273
4156.91 2171
4157.51 2167
4158.12 2279
4158.73 2263
4159.34 2196
4159.95 2402
4160.56 2376
4161.16 2476
4161.77 2526
4162.38 2532
4162.99 2594
4163.60 2503
4164.21 2339
4164.81 2222
4165.42 2322
4166.03 2265
4166.64 2222
4167.25 2218
4167.86 2294
4168.47 2135
4169.08 2104
4169.69 2297
4170.29 2160
4170.90 2258
4171.51 2174
4172.12 2099
4172.73 2073
4173.34 2189
4173.95 2170
4174.56 2100
4175.17 2138
4175.78 2099
4176.39 2237
4177.00 2233
4177.61 2290
4178.22 2091
4178.82 2246
4179.43 2387
4180.04 2170
4180.65 2183
4181.26 2182
4181.87 2283
4182.48 2114
4183.09 1915
4183.70 1852
4184.31 1976
4184.92 2083
4185.53 2071
4186.14 2377
4186.75 2169
4187.36 2268
4187.97 2123
4188.58 2045
4189.19 2024
4189.81 2005
4190.42 2068
4191.03 2157
4191.64 2174
4192.25 2147
4192.86 2066
4193.47 2159
4194.08 2217
4194.69 2130
4195.30 2022
4195.91 1977
4196.52 2195
4197.13 2085
4197.74 2078
4198.36 2091
4198.97 2122
4199.58 2092
4200.19 2103
4200.80 2153
4201.41 2033
4202.02 2070
4202.63 2051
4203.25 1941
4203.86 2192
4204.47 2132
4205.08 2091
4205.69 1962
4206.30 2063
4206.92 1994
4207.53 1957
4208.14 2099
4208.75 2126
4209.36 2129
4209.97 2257
4210.59 2242
4211.20 2269
4211.81 2172
4212.42 2148
4213.03 2028
4213.65 2126
4214.26 2200
4214.87 2256
4215.48 2063
4216.10 2000
4216.71 2118
4217.32 2123
4217.93 2032
4218.55 1996
4219.16 2127
4219.77 2288
4220.38 2300
4221.00 2246
4221.61 2116
4222.22 2117
4222.83 2233
4223.45 2358
4224.06 2335
4224.67 2411
4225.29 2381
4225.90 2222
4226.51 2290
4227.13 2222
4227.74 2233
4228.35 2419
4228.96 2292
4229.58 2254
4230.19 2357
4230.80 2297
4231.42 2446
4232.03 2395
4232.65 2572
4233.26 2800
4233.87 2792
4234.49 2977
4235.10 3090
4235.71 3422
4236.33 3508
4236.94 3700
4237.56 4063
4238.17 3851
4238.78 3893
4239.40 3751
4240.01 3456
4240.63 3087
4241.24 3080
4241.85 2892
4242.47 2884
4243.08 2645
4243.70 2460
4244.31 2468
4244.93 2447
4245.54 2320
4246.15 2481
4246.77 2385
4247.38 2293
4248.00 2182
4248.61 2301
4249.23 2498
4249.84 2345
4250.46 2304
4251.07 2502
4251.69 2375
4252.30 2282
4252.92 2192
4253.53 2229
4254.15 2409
4254.76 2343
4255.38 2149
4255.99 2415
4256.61 2330
4257.22 2314
4257.84 2242
4258.45 2237
4259.07 2257
4259.69 2217
4260.30 2087
4260.92 2087
4261.53 2328
4262.15 2072
4262.76 2095
4263.38 2055
4263.99 2120
4264.61 2060
4265.23 2059
4265.84 2091
4266.46 2210
4267.07 2229
4267.69 2210
4268.31 2180
4268.92 2294
4269.54 2269
4270.16 2210
4270.77 2279
4271.39 2508
4272.00 2290
4272.62 2148
4273.24 2182
4273.85 2198
4274.47 2344
4275.09 2440
4275.70 2432
4276.32 2340
4276.94 2296
4277.55 2301
4278.17 2378
4278.79 2353
4279.40 2404
4280.02 2389
4280.64 2197
4281.26 2221
4281.87 2337
4282.49 2269
4283.11 2219
4283.72 2252
4284.34 2100
4284.96 1866
4285.58 1995
4286.19 2076
4286.81 2122
4287.43 1922
4288.05 2170
4288.66 2166
4289.28 2154
4289.90 2126
4290.52 2030
4291.13 2059
4291.75 2100
4292.37 2202
4292.99 2188
4293.61 2074
4294.22 2139
4294.84 1974
4295.46 2035
4296.08 2027
4296.70 2103
4297.31 2015
4297.93 2002
4298.55 1939
4299.17 2222
4299.79 2050
4300.41 2067
4301.03 2067
4301.64 2094
4302.26 2043
4302.88 2074
4303.50 2059
4304.12 2151
4304.74 2105
4305.36 2160
4305.97 2049
4306.59 1988
4307.21 2099
4307.83 1990
4308.45 1953
4309.07 2102
4309.69 2048
4310.31 2178
4310.93 2014
4311.55 1942
4312.17 2085
4312.78 2062
4313.40 2145
4314.02 2030
4314.64 2134
4315.26 2141
4315.88 2055
4316.50 2337
4317.12 2385
4317.74 2067
4318.36 2074
4318.98 1999
4319.60 2143
4320.22 2094
4320.84 2103
4321.46 2115
4322.08 2052
4322.70 2006
4323.32 2115
4323.94 2228
4324.56 2282
4325.18 2227
4325.80 2056
4326.42 2280
4327.04 2375
4327.66 2353
4328.28 2388
4328.90 2169
4329.52 2219
4330.14 2273
4330.76 2235
4331.39 2323
4332.01 2430
4332.63 2455
4333.25 2382
4333.87 2503
4334.49 2536
4335.11 2486
4335.73 2548
4336.35 2834
4336.97 2868
4337.59 3018
4338.22 3070
4338.84 3156
4339.46 3273
4340.08 3237
4340.70 3199
4341.32 3341
4341.94 3777
4342.57 3368
4343.19 3397
4343.81 3166
4344.43 3251
4345.05 3336
4345.67 3580
4346.29 4153
4346.92 4465
4347.54 5292
4348.16 5864
4348.78 6170
4349.40 6429
4350.03 6705
4350.65 6400
4351.27 6397
4351.89 5907
4352.51 4851
4353.14 3953
4353.76 3784
4354.38 3568
4355.00 3284
4355.63 2799
4356.25 2689
4356.87 2717
4357.49 2839
4358.12 2746
4358.74 2838
4359.36 2781
4359.98 2695
4360.61 2764
4361.23 2694
4361.85 2858
4362.48 2686
4363.10 2636
4363.72 2732
4364.34 2945
4364.97 2673
4365.59 2581
4366.21 2733
4366.84 2937
4367.46 2753
4368.08 2821
4368.71 2972
4369.33 2697
4369.95 2802
4370.58 2820
4371.20 2814
4371.82 2491
4372.45 2389
4373.07 2429
4373.70 2200
4374.32 2280
4374.94 2224
4375.57 2345
4376.19 2304
4376.81 2357
4377.44 2423
4378.06 2288
4378.69 2304
4379.31 2427
4379.94 2490
4380.56 2362
4381.18 2302
4381.81 2358
4382.43 2452
4383.06 2367
4383.68 2500
4384.31 2306
4384.93 2253
4385.55 2332
4386.18 2327
4386.80 2326
4387.43 2493
4388.05 2338
4388.68 2304
4389.30 2115
4389.93 2015
4390.55 2049
4391.18 2068
4391.80 2172
4392.43 2022
4393.05 2048
4393.68 1916
4394.30 1889
4394.93 1851
4395.55 1861
4396.18 2021
4396.80 1964
4397.43 2073
4398.05 2112
4398.68 1927
4399.31 2120
4399.93 2040
4400.56 2061
4401.18 2008
4401.81 2025
4402.43 1929
4403.06 2085
4403.69 2198
4404.31 2311
4404.94 2211
4405.56 2155
4406.19 2050
4406.82 2118
4407.44 2146
4408.07 2273
4408.69 2112
4409.32 2008
4409.95 2159
4410.57 2236
4411.20 2085
4411.83 2200
4412.45 2022
4413.08 2087
4413.71 2048
4414.33 2016
4414.96 2022
4415.59 2009
4416.21 1984
4416.84 2063
4417.47 1971
4418.09 1950
4418.72 2006
4419.35 2106
4419.97 2186
4420.60 1980
4421.23 1933
4421.85 1964
4422.48 2026
4423.11 2054
4423.74 1929
4424.36 1877
4424.99 1963
4425.62 2066
4426.25 2104
4426.87 2038
4427.50 1954
4428.13 1953
4428.76 1997
4429.38 1932
4430.01 1990
4430.64 2075
4431.27 2013
4431.89 1880
4432.52 1843
4433.15 2068
4433.78 1986
4434.41 1862
4435.03 1994
4435.66 1909
4436.29 2095
4436.92 2134
4437.55 1811
4438.18 1898
4438.80 1954
4439.43 2030
4440.06 2039
4440.69 1960
4441.32 2072
4441.95 2077
4442.57 1925
4443.20 2001
4443.83 2086
4444.46 1971
4445.09 2088
4445.72 2130
4446.35 2223
4446.98 2022
4447.61 2036
4448.23 2079
4448.86 2186
4449.49 1994
4450.12 2038
4450.75 1973
4451.38 1931
4452.01 2191
4452.64 2189
4453.27 2209
4453.90 2302
4454.53 2063
4455.16 1991
4455.79 2033
4456.42 2128
4457.05 2003
4457.67 1906
4458.30 2102
4458.93 2210
4459.56 2141
4460.19 2050
4460.82 2167
4461.45 2202
4462.08 2042
4462.71 2010
4463.34 1957
4463.97 1915
4464.60 1908
4465.23 2071
4465.86 1888
4466.49 1808
4467.13 1883
4467.76 1887
4468.39 1947
4469.02 1749
4469.65 1845
4470.28 1828
4470.91 2033
4471.54 1817
4472.17 1960
4472.80 1879
4473.43 1883
4474.06 1903
4474.69 1878
4475.32 2014
4475.95 2111
4476.59 1982
4477.22 1951
4477.85 1882
4478.48 1899
4479.11 1948
4479.74 1809
4480.37 2009
4481.00 1992
4481.64 2108
4482.27 2027
4482.90 1920
4483.53 1968
4484.16 1939
4484.79 1895
4485.42 2066
4486.06 2140
4486.69 2055
4487.32 2072
4487.95 1940
4488.58 1957
4489.22 1950
4489.85 2083
4490.48 2001
4491.11 2090
4491.74 2038
4492.38 2051
4493.01 2047
4493.64 1981
4494.27 2052
4494.90 2018
4495.54 2086
4496.17 2051
4496.80 2113
4497.43 1965
4498.07 1980
4498.70 1915
4499.33 1839
4499.96 2091
4500.60 2104
4501.23 2041
4501.86 2270
4502.50 2370
4503.13 2493
4503.76 2524
4504.39 2412
4505.03 2538
4505.66 2331
4506.29 2411
4506.93 2424
4507.56 2330
4508.19 2214
4508.83 2137
4509.46 1919
4510.09 2039
4510.73 2080
4511.36 2064
4511.99 2152
4512.63 2056
4513.26 2140
4513.89 2079
4514.53 2054
4515.16 2019
4515.80 2184
4516.43 2092
4517.06 1984
4517.70 1834
4518.33 1945
4518.97 2072
4519.60 2081
4520.23 1901
4520.87 1834
4521.50 1873
4522.14 1786
4522.77 1682
4523.40 1806
4524.04 1856
4524.67 1920
4525.31 1973
4525.94 1913
4526.58 1883
4527.21 1967
4527.85 2008
4528.48 1898
4529.12 1844
4529.75 1792
4530.38 1985
4531.02 2045
4531.65 2086
4532.29 2155
4532.92 2099
4533.56 2154
4534.19 2268
4534.83 2185
4535.46 2083
4536.10 2189
4536.74 2325
4537.37 2284
4538.01 2153
4538.64 2108
4539.28 2012
4539.91 2033
4540.55 1850
4541.18 1957
4541.82 1885
4542.45 1806
4543.09 1807
4543.73 1944
4544.36 2027
4545.00 1868
4545.63 1798
4546.27 1859
4546.91 1756
4547.54 1742
4548.18 1897
4548.81 1910
4549.45 1900
4550.09 1813
4550.72 1861
4551.36 1846
4551.99 1871
4552.63 1896
4553.27 1920
4553.90 1965
4554.54 1871
4555.18 1780
4555.81 1893
4556.45 1706
4557.09 1723
4557.72 1732
4558.36 1793
4559.00 1930
4559.63 1757
4560.27 1649
4560.91 1606
4561.54 1712
4562.18 1851
4562.82 1849
4563.46 1895
4564.09 1835
4564.73 1974
4565.37 1863
4566.00 1864
4566.64 1853
4567.28 1924
4567.92 1939
4568.55 1931
4569.19 1887
4569.83 1958
4570.47 1923
4571.10 1903
4571.74 1863
4572.38 1854
4573.02 1978
4573.66 1941
4574.29 1907
4574.93 1878
4575.57 1959
4576.21 1862
4576.85 1717
4577.48 1790
4578.12 1892
4578.76 2121
4579.40 2096
4580.04 1934
4580.67 1903
4581.31 1993
4581.95 1776
4582.59 1774
4583.23 1688
4583.87 1743
4584.51 1969
4585.14 2079
4585.78 1801
4586.42 1910
4587.06 2088
4587.70 1869
4588.34 1865
4588.98 1854
4589.62 1863
4590.26 1886
4590.89 1854
4591.53 2009
4592.17 2290
4592.81 2487
4593.45 2495
4594.09 2445
4594.73 2395
4595.37 2454
4596.01 2396
4596.65 2467
4597.29 2501
4597.93 2269
4598.57 2203
4599.21 2034
4599.85 2168
4600.49 2157
4601.12 2097
4601.76 1959
4602.40 2002
4603.04 1987
4603.68 2189
4604.32 2218
4604.96 2233
4605.60 2188
4606.24 2175
4606.88 1955
4607.52 1931
4608.17 2038
4608.81 2172
4609.45 2138
4610.09 2172
4610.73 1985
4611.37 1937
4612.01 2002
4612.65 1909
4613.29 1902
4613.93 1944
4614.57 2026
4615.21 2003
4615.85 1963
4616.49 2029
4617.13 2066
4617.77 1963
4618.41 1932
4619.06 1997
4619.70 2108
4620.34 2174
4620.98 2163
4621.62 2039
4622.26 2109
4622.90 2082
4623.54 1987
4624.19 1964
4624.83 1956
4625.47 1797
4626.11 1849
4626.75 1817
4627.39 1784
4628.03 1889
4628.68 1835
4629.32 2044
4629.96 1930
4630.60 1865
4631.24 1916
4631.89 2051
4632.53 2236
4633.17 2143
4633.81 2077
4634.45 2113
4635.10 2285
4635.74 2336
4636.38 2187
4637.02 2239
4637.66 2117
4638.31 2272
4638.95 2162
4639.59 2095
4640.23 2089
4640.88 2139
4641.52 2038
4642.16 2289
4642.80 2201
4643.45 2099
4644.09 2160
4644.73 2163
4645.38 2036
4646.02 2000
4646.66 2145
4647.30 2187
4647.95 2024
4648.59 1906
4649.23 1830
4649.88 1892
4650.52 2097
4651.16 2005
4651.81 1954
4652.45 1943
4653.09 2026
4653.74 1904
4654.38 1956
4655.02 1911
4655.67 1822
4656.31 1844
4656.95 1829
4657.60 2023
4658.24 2058
4658.89 2042
4659.53 1910
4660.17 1735
4660.82 1736
4661.46 1833
4662.10 1888
4662.75 1806
4663.39 1832
4664.04 1725
4664.68 1742
4665.33 1771
4665.97 1810
4666.61 1826
4667.26 1843
4667.90 1965
4668.55 1862
4669.19 1673
4669.84 1691
4670.48 1912
4671.12 1957
4671.77 1988
4672.41 1960
4673.06 1924
4673.70 1966
4674.35 1921
4674.99 1793
4675.64 1826
4676.28 1792
4676.93 1846
4677.57 1920
4678.22 2104
4678.86 1875
4679.51 1807
4680.15 1924
4680.80 1955
4681.44 2002
4682.09 2154
4682.74 2127
4683.38 2180
4684.03 2099
4684.67 2000
4685.32 2020
4685.96 1962
4686.61 1973
4687.25 2069
4687.90 2114
4688.55 1859
4689.19 1909
4689.84 1900
4690.48 1953
4691.13 2031
4691.78 1961
4692.42 1989
4693.07 1742
4693.71 1942
4694.36 2005
4695.01 2000
4695.65 1959
4696.30 2043
4696.95 2025
4697.59 2188
4698.24 2222
4698.89 2133
4699.53 2369
4700.18 2323
4700.83 2480
4701.47 2659
4702.12 2738
4702.77 2718
4703.41 2906
4704.06 2771
4704.71 2456
4705.35 2249
4706.00 2182
4706.65 2089
4707.29 2131
4707.94 2226
4708.59 2144
4709.24 2115
4709.88 1940
4710.53 2141
4711.18 2039
4711.83 2121
4712.47 2241
4713.12 2215
4713.77 2064
4714.42 2040
4715.06 2135
4715.71 1991
4716.36 2053
4717.01 2160
4717.65 2153
4718.30 2010
4718.95 2104
4719.60 2081
4720.25 2245
4720.89 2076
4721.54 2002
4722.19 2136
4722.84 2183
4723.49 2105
4724.13 2042
4724.78 2155
4725.43 2398
4726.08 2126
4726.73 2032
4727.38 2013
4728.03 2292
4728.67 2351
4729.32 2446
4729.97 2469
4730.62 2581
4731.27 2527
4731.92 2435
4732.57 2363
4733.22 2133
4733.86 2272
4734.51 2405
4735.16 2295
4735.81 2208
4736.46 2010
4737.11 2156
4737.76 2048
4738.41 1914
4739.06 2087
4739.71 2171
4740.36 2042
4741.01 1980
4741.65 2137
4742.30 2177
4742.95 2294
4743.60 2303
4744.25 2147
4744.90 2223
4745.55 2249
4746.20 2256
4746.85 2142
4747.50 2185
4748.15 2082
4748.80 2176
4749.45 2237
4750.10 2232
4750.75 2203
4751.40 2215
4752.05 2487
4752.70 2643
4753.35 2728
4754.00 2772
4754.65 2676
4755.30 2802
4755.95 2723
4756.61 2502
4757.26 2511
4757.91 2396
4758.56 2259
4759.21 2388
4759.86 2324
4760.51 2292
4761.16 2129
4761.81 1977
4762.46 2044
4763.11 1923
4763.76 1923
4764.41 1933
4765.07 1956
4765.72 1847
4766.37 2048
4767.02 2174
4767.67 2098
4768.32 2147
4768.97 2228
4769.62 2153
4770.28 2211
4770.93 2107
4771.58 2054
4772.23 2116
4772.88 2196
4773.53 2062
4774.19 2180
4774.84 2123
4775.49 2014
4776.14 1847
4776.79 1960
4777.44 2109
4778.10 2186
4778.75 1890
4779.40 1885
4780.05 2076
4780.70 2001
4781.36 2072
4782.01 2224
4782.66 2244
4783.31 2242
4783.97 2078
4784.62 2090
4785.27 2011
4785.92 2020
4786.58 2089
4787.23 2044
4787.88 2109
4788.53 1909
4789.19 1947
4789.84 2073
4790.49 2065
4791.15 2026
4791.80 2067
4792.45 2060
4793.10 2152
4793.76 2212
4794.41 2213
4795.06 2238
4795.72 2108
4796.37 2199
4797.02 2088
4797.68 2001
4798.33 2019
4798.98 2033
4799.64 2091
4800.29 1904
4800.94 1855
4801.60 1834
4802.25 1932
4802.90 2106
4803.56 2069
4804.21 2077
4804.87 1953
4805.52 1923
4806.17 1812
4806.83 1873
4807.48 2029
4808.14 1834
4808.79 1893
4809.44 1895
4810.10 1892
4810.75 1932
4811.41 2101
4812.06 2009
4812.71 1800
4813.37 1850
4814.02 1933
4814.68 1848
4815.33 1890
4815.99 2053
4816.64 2276
4817.30 2117
4817.95 2066
4818.61 2197
4819.26 2063
4819.92 1915
4820.57 1944
4821.23 1817
4821.88 1843
4822.53 2153
4823.19 2141
4823.85 2208
4824.50 2244
4825.16 2190
4825.81 2271
4826.47 2339
4827.12 2307
4827.78 2325
4828.43 2241
4829.09 2263
4829.74 2353
4830.40 2337
4831.05 2384
4831.71 2291
4832.37 2366
4833.02 2403
4833.68 2354
4834.33 2449
4834.99 2394
4835.64 2606
4836.30 2585
4836.96 2526
4837.61 2819
4838.27 2550
4838.92 2585
4839.58 2599
4840.24 2757
4840.89 2950
4841.55 2628
4842.21 2676
4842.86 2675
4843.52 2741
4844.18 2972
4844.83 2845
4845.49 2859
4846.14 2922
4846.80 2863
4847.46 3015
4848.11 3052
4848.77 3310
4849.43 3430
4850.09 3633
4850.74 4150
4851.40 4280
4852.06 4973
4852.71 5559
4853.37 5766
4854.03 5604
4854.68 5114
4855.34 4848
4856.00 4463
4856.66 4114
4857.31 3829
4857.97 3652
4858.63 3736
4859.29 3849
4859.94 3522
4860.60 3649
4861.26 3736
4861.92 3817
4862.57 3502
4863.23 3426
4863.89 3420
4864.55 3534
4865.21 3507
4865.86 3596
4866.52 3447
4867.18 3434
4867.84 3699
4868.50 3629
4869.15 3476
4869.81 3436
4870.47 3433
4871.13 3292
4871.79 3217
4872.45 3368
4873.10 3341
4873.76 3257
4874.42 3162
4875.08 2845
4875.74 2941
4876.40 3086
4877.06 3088
4877.71 2932
4878.37 2898
4879.03 2839
4879.69 2787
4880.35 2988
4881.01 3030
4881.67 2873
4882.33 2973
4882.99 2972
4883.65 3079
4884.30 3014
4884.96 2964
4885.62 2950
4886.28 2843
4886.94 2846
4887.60 2748
4888.26 2731
4888.92 2702
4889.58 2797
4890.24 3053
4890.90 3040
4891.56 2825
4892.22 2990
4892.88 3168
4893.54 3315
4894.20 3176
4894.86 3119
4895.52 2977
4896.18 3006
4896.84 3044
4897.50 2973
4898.16 2918
4898.82 2894
4899.48 2594
4900.14 2570
4900.80 2491
4901.46 2725
4902.12 2794
4902.78 2824
4903.44 2766
4904.10 2774
4904.76 2599
4905.42 2542
4906.08 2561
4906.74 2418
4907.40 2389
4908.06 2416
4908.73 2527
4909.39 2531
4910.05 2465
4910.71 2367
4911.37 2441
4912.03 2426
4912.69 2379
4913.35 2425
4914.01 2450
4914.68 2349
4915.34 2472
4916.00 2405
4916.66 2356
4917.32 2193
4917.98 2244
4918.64 2202
4919.31 2322
4919.97 2315
4920.63 2265
4921.29 2182
4921.95 2306
4922.61 2109
4923.28 2151
4923.94 2242
4924.60 2151
4925.26 2097
4925.92 2221
4926.59 2215
4927.25 2079
4927.91 2351
4928.57 2245
4929.23 2262
4929.90 2174
4930.56 2137
4931.22 2134
4931.88 2202
4932.55 2253
4933.21 2192
4933.87 2105
4934.53 2120
4935.20 2036
4935.86 2109
4936.52 2105
4937.18 2015
4937.85 1944
4938.51 2152
4939.17 2115
4939.84 2276
4940.50 2061
4941.16 1980
4941.82 2014
4942.49 1911
4943.15 1926
4943.81 2079
4944.48 2137
4945.14 1946
4945.80 1992
4946.47 1922
4947.13 1995
4947.79 1966
4948.46 1903
4949.12 1918
4949.79 1818
4950.45 1924
4951.11 2074
4951.78 1901
4952.44 1797
4953.10 1782
4953.77 2000
4954.43 1877
4955.10 2003
4955.76 2063
4956.42 1879
4957.09 1942
4957.75 1940
4958.42 1919
4959.08 1825
4959.74 1985
4960.41 1895
4961.07 1824
4961.74 1842
4962.40 2038
4963.07 2147
4963.73 2085
4964.40 2214
4965.06 2272
4965.73 2441
4966.39 2546
4967.05 2376
4967.72 2501
4968.38 2352
4969.05 2371
4969.71 2231
4970.38 2122
4971.04 2093
4971.71 2034
4972.37 2157
4973.04 1987
4973.70 2047
4974.37 2114
4975.04 2195
4975.70 2028
4976.37 1921
4977.03 2025
4977.70 2211
4978.36 2174
4979.03 2141
4979.69 1962
4980.36 1955
4981.03 2121
4981.69 2078
4982.36 1977
4983.02 1980
4983.69 1981
4984.35 1911
4985.02 1893
4985.69 1818
4986.35 1776
4987.02 1960
4987.68 2115
4988.35 2074
4989.02 2194
4989.68 2073
4990.35 2141
4991.02 2206
4991.68 2281
4992.35 2237
4993.02 2457
4993.68 2274
4994.35 2202
4995.02 2063
4995.68 2228
4996.35 2131
4997.02 1923
4997.68 2014
4998.35 1969
4999.02 1989
4999.68 1891
5000.35 1818
5001.02 1793
5001.68 1852
5002.35 1881
5003.02 1825
5003.69 1685
5004.35 1782
5005.02 1721
5005.69 1786
5006.35 1807
5007.02 1795
5007.69 1762
5008.36 1723
5009.02 1860
5009.69 1795
5010.36 1714
5011.03 1720
5011.70 1779
5012.36 1772
5013.03 1833
5013.70 1857
5014.37 1782
5015.04 1711
5015.70 1679
5016.37 1735
5017.04 1841
5017.71 1737
5018.38 1738
5019.04 1784
5019.71 1765
5020.38 1698
5021.05 1816
5021.72 1808
5022.39 1681
5023.05 1765
5023.72 1791
5024.39 1832
5025.06 1796
5025.73 1847
5026.40 1733
5027.07 1698
5027.74 1822
5028.40 1879
5029.07 1765
5029.74 1774
5030.41 1834
5031.08 1775
5031.75 1890
5032.42 1857
5033.09 1826
5033.76 1747
5034.43 1802
5035.10 1798
5035.76 1736
5036.43 1835
5037.10 1721
5037.77 1740
5038.44 1760
5039.11 1640
5039.78 1739
5040.45 1805
5041.12 1844
5041.79 1935
5042.46 1575
5043.13 1644
5043.80 1751
5044.47 1924
5045.14 1728
5045.81 1728
5046.48 1719
5047.15 1665
5047.82 1617
5048.49 1739
5049.16 1836
5049.83 1772
5050.50 1793
5051.17 1792
5051.84 1751
5052.51 1673
5053.18 1718
5053.85 1659
5054.52 1762
5055.20 1774
5055.87 1513
5056.54 1584
5057.21 1488
5057.88 1630
5058.55 1657
5059.22 1599
5059.89 1613
5060.56 1675
5061.23 1784
5061.90 1863
5062.58 1758
5063.25 1597
5063.92 1750
5064.59 1827
5065.26 1783
5065.93 1738
5066.60 1735
5067.27 1787
5067.95 1699
5068.62 1595
5069.29 1624
5069.96 1785
5070.63 1900
5071.30 1701
5071.98 1770
5072.65 1745
5073.32 1731
5073.99 1743
5074.66 1694
5075.34 1722
5076.01 1794
5076.68 1885
5077.35 1784
5078.02 1723
5078.70 1685
5079.37 1756
5080.04 1866
5080.71 1987
5081.39 1832
5082.06 1810
5082.73 1766
5083.40 1758
5084.08 1824
5084.75 1963
5085.42 1925
5086.09 1867
5086.77 1808
5087.44 1818
5088.11 1614
5088.79 1616
5089.46 1697
5090.13 1748
5090.80 1847
5091.48 1858
5092.15 1797
5092.82 1887
5093.50 1901
5094.17 2086
5094.84 2017
5095.52 1890
5096.19 2014
5096.86 2083
5097.54 1924
5098.21 1814
5098.88 1761
5099.56 1802
5100.23 1793
5100.90 1807
5101.58 1744
5102.25 1679
5102.93 1766
5103.60 1767
5104.27 1764
5104.95 1988
5105.62 1861
5106.30 1994
5106.97 1917
5107.64 1864
5108.32 1838
5108.99 1790
5109.67 1833
5110.34 1852
5111.02 1847
5111.69 1717
5112.36 1789
5113.04 1912
5113.71 1928
5114.39 1896
5115.06 1873
5115.74 1692
5116.41 1617
5117.09 1757
5117.76 1783
5118.44 1879
5119.11 1810
5119.79 1873
5120.46 1852
5121.14 1884
5121.81 1979
5122.49 1835
5123.16 1769
5123.84 1929
5124.51 1911
5125.19 1928
5125.86 1937
5126.54 1871
5127.21 1880
5127.89 1816
5128.56 1782
5129.24 2008
5129.92 1842
5130.59 1699
5131.27 1821
5131.94 1941
5132.62 1711
5133.29 1711
5133.97 1662
5134.65 1683
5135.32 1744
5136.00 1907
5136.67 1804
5137.35 1713
5138.03 1818
5138.70 1697
5139.38 1817
5140.05 1774
5140.73 1794
5141.41 1989
5142.08 1797
5142.76 1663
5143.44 1741
5144.11 1709
5144.79 1682
5145.47 1619
5146.14 1586
5146.82 1587
5147.50 1609
5148.17 1577
5148.85 1663
5149.53 1591
5150.20 1690
5150.88 1673
5151.56 1710
5152.24 1617
5152.91 1620
5153.59 1664
5154.27 1675
5154.94 1581
5155.62 1668
5156.30 1640
5156.98 1545
5157.65 1659
5158.33 1689
5159.01 1670
5159.69 1648
5160.36 1611
5161.04 1451
5161.72 1705
5162.40 1744
5163.07 1747
5163.75 1631
5164.43 1601
5165.11 1425
5165.79 1674
5166.46 1701
5167.14 1565
5167.82 1594
5168.50 1739
5169.18 1650
5169.86 1648
5170.53 1679
5171.21 1682
5171.89 1671
5172.57 1642
5173.25 1656
5173.93 1499
5174.60 1609
5175.28 1619
5175.96 1680
5176.64 1687
5177.32 1643
5178.00 1546
5178.68 1620
5179.36 1630
5180.03 1590
5180.71 1641
5181.39 1666
5182.07 1811
5182.75 1776
5183.43 1650
5184.11 1646
5184.79 1570
5185.47 1658
5186.15 1686
5186.83 1664
5187.51 1774
5188.18 1753
5188.86 1628
5189.54 1562
5190.22 1543
5190.90 1491
5191.58 1462
5192.26 1422
5192.94 1545
5193.62 1550
5194.30 1529
5194.98 1597
5195.66 1634
5196.34 1508
5197.02 1562
5197.70 1475
5198.38 1459
5199.06 1409
5199.74 1459
5200.42 1556
5201.10 1599
5201.78 1683
5202.46 1760
5203.14 1643
5203.82 1633
5204.50 1647
5205.19 1455
5205.87 1589
5206.55 1554
5207.23 1557
5207.91 1758
5208.59 1755
5209.27 1702
5209.95 1771
5210.63 1710
5211.31 1779
5211.99 1731
5212.67 1762
5213.36 1852
5214.04 1815
5214.72 1802
5215.40 1629
5216.08 1624
5216.76 1629
5217.44 1647
5218.12 1655
5218.81 1748
5219.49 1882
5220.17 1933
5220.85 1725
5221.53 1782
5222.21 1817
5222.90 1925
5223.58 1766
5224.26 1663
5224.94 1798
5225.62 1916
5226.30 1877
5226.99 1833
5227.67 1686
5228.35 1711
5229.03 1659
5229.71 1722
5230.40 1807
5231.08 1796
5231.76 1644
5232.44 1839
5233.13 1786
5233.81 1694
5234.49 1841
5235.17 1741
5235.86 1645
5236.54 1594
5237.22 1560
5237.90 1781
5238.59 1735
5239.27 1839
5239.95 1748
5240.64 1956
5241.32 1994
5242.00 1944
5242.68 1750
5243.37 1706
5244.05 1882
5244.73 1778
5245.42 1794
5246.10 1705
5246.78 1736
5247.47 1791
5248.15 1739
5248.83 1744
5249.52 1666
5250.20 1712
5250.88 1644
5251.57 1643
5252.25 1829
5252.93 1828
5253.62 1995
5254.30 2140
5254.99 1900
5255.67 1939
5256.35 1918
5257.04 1944
5257.72 1851
5258.41 1753
5259.09 1532
5259.77 1672
5260.46 1703
5261.14 1948
5261.83 1752
5262.51 1804
5263.20 1858
5263.88 1759
5264.56 1789
5265.25 1988
5265.93 1873
5266.62 1851
5267.30 1918
5267.99 1984
5268.67 1821
5269.36 1860
5270.04 1758
5270.73 1753
5271.41 1890
5272.10 1892
5272.78 1774
5273.47 1764
5274.15 1804
5274.84 1863
5275.52 1836
5276.21 1751
5276.89 1768
5277.58 1755
5278.26 1779
5278.95 1749
5279.63 1544
5280.32 1594
5281.00 1569
5281.69 1621
5282.38 1719
5283.06 1767
5283.75 1779
5284.43 1744
5285.12 1746
5285.80 1900
5286.49 1904
5287.18 1724
5287.86 1780
5288.55 1663
5289.23 1702
5289.92 1732
5290.61 1662
5291.29 1803
5291.98 1762
5292.66 1743
5293.35 1529
5294.04 1479
5294.72 1553
5295.41 1455
5296.10 1793
5296.78 1806
5297.47 1584
5298.16 1623
5298.84 1637
5299.53 1728
5300.22 1702
5300.90 1740
5301.59 1640
5302.28 1696
5302.96 1758
5303.65 1748
5304.34 1747
5305.03 1767
5305.71 1858
5306.40 1860
5307.09 1861
5307.77 1817
5308.46 1853
5309.15 1728
5309.84 1765
5310.52 1736
5311.21 1670
5311.90 1783
5312.59 1792
5313.27 1792
5313.96 1810
5314.65 1906
5315.34 1945
5316.02 1826
5316.71 1824
5317.40 1852
5318.09 1709
5318.78 1613
5319.46 1747
5320.15 1759
5320.84 1935
5321.53 1951
5322.22 1960
5322.90 2081
5323.59 2114
5324.28 2063
5324.97 2035
5325.66 1889
5326.35 1971
5327.04 1887
5327.72 1750
5328.41 1790
5329.10 1716
5329.79 1604
5330.48 1709
5331.17 1616
5331.86 1645
5332.54 1755
5333.23 1711
5333.92 1763
5334.61 1735
5335.30 1691
5335.99 1683
5336.68 1662
5337.37 1625
5338.06 1595
5338.75 1631
5339.44 1766
5340.12 1728
5340.81 1680
5341.50 1646
5342.19 1612
5342.88 1665
5343.57 1635
5344.26 1676
5344.95 1602
5345.64 1658
5346.33 1573
5347.02 1667
5347.71 1734
5348.40 1736
5349.09 1729
5349.78 1828
5350.47 1701
5351.16 1684
5351.85 1772
5352.54 1815
5353.23 1689
5353.92 1762
5354.61 1875
5355.30 1749
5355.99 1676
5356.68 1647
5357.37 1709
5358.06 1620
5358.75 1663
5359.44 1639
5360.14 1645
5360.83 1749
5361.52 1704
5362.21 1677
5362.90 1668
5363.59 1733
5364.28 1595
5364.97 1551
5365.66 1721
5366.35 1712
5367.04 1783
5367.74 1698
5368.43 1589
5369.12 1613
5369.81 1535
5370.50 1494
5371.19 1517
5371.88 1662
5372.57 1702
5373.27 1589
5373.96 1489
5374.65 1598
5375.34 1482
5376.03 1502
5376.72 1460
5377.42 1502
5378.11 1512
5378.80 1665
5379.49 1605
5380.18 1447
5380.88 1577
5381.57 1506
5382.26 1473
5382.95 1507
5383.64 1624
5384.34 1555
5385.03 1636
5385.72 1544
5386.41 1510
5387.11 1514
5387.80 1555
5388.49 1542
5389.18 1667
5389.88 1655
5390.57 1494
5391.26 1601
5391.95 1555
5392.65 1565
5393.34 1554
5394.03 1639
5394.72 1622
5395.42 1672
5396.11 1519
5396.80 1495
5397.50 1529
5398.19 1464
5398.88 1436
5399.58 1508
5400.27 1553
5400.96 1588
5401.66 1642
5402.35 1591
5403.04 1503
5403.74 1442
5404.43 1462
5405.12 1493
5405.82 1412
5406.51 1475
5407.20 1532
5407.90 1622
5408.59 1701
5409.28 1547
5409.98 1569
5410.67 1654
5411.37 1576
5412.06 1521
5412.75 1582
5413.45 1547
5414.14 1457
5414.84 1420
5415.53 1476
5416.23 1618
5416.92 1576
5417.61 1496
5418.31 1419
5419.00 1371
5419.70 1580
5420.39 1536
5421.09 1488
5421.78 1531
5422.48 1390
5423.17 1550
5423.87 1594
5424.56 1639
5425.25 1653
5425.95 1639
5426.64 1545
5427.34 1647
5428.03 1527
5428.73 1494
5429.42 1683
5430.12 1627
5430.82 1568
5431.51 1493
5432.21 1565
5432.90 1633
5433.60 1539
5434.29 1531
5434.99 1754
5435.68 1653
5436.38 1523
5437.07 1577
5437.77 1691
5438.47 1773
5439.16 1826
5439.86 1868
5440.55 1815
5441.25 1896
5441.94 1731
5442.64 1904
5443.34 1737
5444.03 1697
5444.73 1726
5445.42 1757
5446.12 1859
5446.82 1957
5447.51 1878
5448.21 1994
5448.91 1936
5449.60 1986
5450.30 1970
5450.99 1933
5451.69 2036
5452.39 2092
5453.08 2036
5453.78 1977
5454.48 1873
5455.17 2014
5455.87 1884
5456.57 1843
5457.27 1923
5457.96 1921
5458.66 1781
5459.36 1894
5460.05 1873
5460.75 1847
5461.45 1884
5462.14 1834
5462.84 1956
5463.54 1993
5464.24 1894
5464.93 1787
5465.63 1821
5466.33 1991
5467.03 1993
5467.72 2046
5468.42 1954
5469.12 1800
5469.82 1916
5470.51 1929
5471.21 1965
5471.91 1918
5472.61 1936
5473.31 1876
5474.00 1897
5474.70 1864
5475.40 1967
5476.10 1952
5476.80 2019
5477.49 1942
5478.19 2072
5478.89 2193
5479.59 2286
5480.29 2348
5480.99 2612
5481.68 2720
5482.38 2852
5483.08 2945
5483.78 3004
5484.48 3055
5485.18 3046
5485.88 2901
5486.57 2677
5487.27 2663
5487.97 2409
5488.67 2474
5489.37 2520
5490.07 2367
5490.77 2378
5491.47 2458
5492.17 2540
5492.87 2588
5493.56 2512
5494.26 2473
5494.96 2550
5495.66 2751
5496.36 2715
5497.06 2710
5497.76 2654
5498.46 2735
5499.16 2719
5499.86 2839
5500.56 3013
5501.26 3294
5501.96 3790
5502.66 4287
5503.36 4538
5504.06 4693
5504.76 4725
5505.46 4461
5506.16 4466
5506.86 3930
5507.56 3371
5508.26 3125
5508.96 3063
5509.66 2787
5510.36 2586
5511.06 2520
5511.76 2675
5512.46 2623
5513.16 2483
5513.86 2610
5514.56 2619
5515.26 2464
5515.96 2494
5516.66 2561
5517.36 2423
5518.07 2300
5518.77 2338
5519.47 2298
5520.17 2252
5520.87 2403
5521.57 2427
5522.27 2254
5522.97 2249
5523.67 2179
5524.37 2261
5525.08 2235
5525.78 2380
5526.48 2345
5527.18 2169
5527.88 1975
5528.58 1962
5529.28 1946
5529.99 2023
5530.69 1926
5531.39 2013
5532.09 2019
5532.79 1990
5533.49 2077
5534.20 1854
5534.90 1705
5535.60 1808
5536.30 1935
5537.00 2005
5537.70 1813
5538.41 1835
5539.11 1858
5539.81 1793
5540.51 1807
5541.22 1919
5541.92 1998
5542.62 1999
5543.32 1794
5544.02 1682
5544.73 1771
5545.43 1689
5546.13 1648
5546.84 1775
5547.54 1741
5548.24 1732
5548.94 1678
5549.65 1790
5550.35 1799
5551.05 1796
5551.75 1715
5552.46 1758
5553.16 1773
5553.86 1840
5554.57 1872
5555.27 1804
5555.97 1681
5556.68 1777
5557.38 1779
5558.08 1753
5558.79 1725
5559.49 1874
5560.19 1878
5560.90 1742
5561.60 1847
5562.30 1835
5563.01 1814
5563.71 1776
5564.41 1804
5565.12 1825
5565.82 1696
5566.53 1816
5567.23 1855
5567.93 1721
5568.64 1662
5569.34 1705
5570.05 1692
5570.75 1646
5571.45 1734
5572.16 1673
5572.86 1664
5573.57 1694
5574.27 1590
5574.98 1757
5575.68 1720
5576.38 1802
5577.09 1822
5577.79 1792
5578.50 1859
5579.20 1815
5579.91 1674
5580.61 1538
5581.32 1645
5582.02 1588
5582.73 1581
5583.43 1623
5584.14 1648
5584.84 1686
5585.55 1626
5586.25 1708
5586.96 1671
5587.66 1586
5588.37 1579
5589.07 1635
5589.78 1621
5590.48 1476
5591.19 1459
5591.89 1486
5592.60 1633
5593.31 1568
5594.01 1547
5594.72 1717
5595.42 1603
5596.13 1519
5596.83 1559
5597.54 1721
5598.25 1622
5598.95 1542
5599.66 1615
5600.36 1565
5601.07 1549
5601.78 1566
5602.48 1425
5603.19 1462
5603.89 1473
5604.60 1391
5605.31 1424
5606.01 1609
5606.72 1564
5607.43 1625
5608.13 1593
5608.84 1492
5609.54 1453
5610.25 1522
5610.96 1453
5611.66 1502
5612.37 1446
5613.08 1537
5613.79 1600
5614.49 1590
5615.20 1503
5615.91 1536
5616.61 1518
5617.32 1550
5618.03 1566
5618.73 1509
5619.44 1543
5620.15 1661
5620.86 1700
5621.56 1447
5622.27 1552
5622.98 1558
5623.69 1613
5624.39 1575
5625.10 1512
5625.81 1426
5626.52 1487
5627.22 1481
5627.93 1518
5628.64 1578
5629.35 1661
5630.05 1638
5630.76 1705
5631.47 1809
5632.18 1727
5632.89 1694
5633.59 1653
5634.30 1696
5635.01 1653
5635.72 1553
5636.43 1556
5637.14 1518
5637.84 1551
5638.55 1660
5639.26 1664
5639.97 1664
5640.68 1622
5641.39 1539
5642.10 1600
5642.80 1686
5643.51 1733
5644.22 1682
5644.93 1746
5645.64 1691
5646.35 1753
5647.06 1785
5647.77 1702
5648.47 1793
5649.18 1649
5649.89 1568
5650.60 1643
5651.31 1520
5652.02 1543
5652.73 1537
5653.44 1534
5654.15 1694
5654.86 1783
5655.57 1703
5656.28 1742
5656.99 1893
5657.70 1870
5658.41 1938
5659.12 2152
5659.83 2146
5660.54 2124
5661.24 2135
5661.95 2081
5662.66 2107
5663.37 2012
5664.08 1846
5664.79 1962
5665.50 1848
5666.21 1773
5666.93 1760
5667.64 1803
5668.35 1726
5669.06 1882
5669.77 1754
5670.48 1721
5671.19 1696
5671.90 1670
5672.61 1842
5673.32 1672
5674.03 1659
5674.74 1783
5675.45 1626
5676.16 1659
5676.87 1639
5677.58 1634
5678.29 1667
5679.01 1551
5679.72 1747
5680.43 1648
5681.14 1645
5681.85 1604
5682.56 1694
5683.27 1693
5683.98 1585
5684.69 1661
5685.41 1860
5686.12 1645
5686.83 1630
5687.54 1668
5688.25 1742
5688.96 1575
5689.67 1678
5690.39 1552
5691.10 1513
5691.81 1613
5692.52 1593
5693.23 1503
5693.95 1434
5694.66 1482
5695.37 1475
5696.08 1385
5696.79 1399
5697.51 1563
5698.22 1664
5698.93 1512
5699.64 1614
5700.35 1451
5701.07 1330
5701.78 1438
5702.49 1550
5703.20 1440
5703.92 1326
5704.63 1400
5705.34 1439
5706.05 1425
5706.77 1320
5707.48 1373
5708.19 1432
5708.90 1338
5709.62 1401
5710.33 1430
5711.04 1459
5711.76 1341
5712.47 1411
5713.18 1430
5713.90 1343
5714.61 1388
5715.32 1390
5716.04 1454
5716.75 1471
5717.46 1488
5718.18 1299
5718.89 1428
5719.60 1342
5720.32 1394
5721.03 1343
5721.74 1557
5722.46 1456
5723.17 1469
5723.88 1333
5724.60 1306
5725.31 1492
5726.03 1361
5726.74 1545
5727.45 1487
5728.17 1551
5728.88 1501
5729.60 1514
5730.31 1486
5731.02 1616
5731.74 1589
5732.45 1648
5733.17 1394
5733.88 1499
5734.60 1564
5735.31 1456
5736.02 1529
5736.74 1584
5737.45 1593
5738.17 1507
5738.88 1356
5739.60 1438
5740.31 1400
5741.03 1323
5741.74 1404
5742.46 1363
5743.17 1421
5743.89 1417
5744.60 1366
5745.32 1400
5746.03 1402
5746.75 1437
5747.46 1480
5748.18 1435
5748.89 1411
5749.61 1422
5750.32 1421
5751.04 1391
5751.76 1414
5752.47 1364
5753.19 1346
5753.90 1332
5754.62 1394
5755.33 1363
5756.05 1356
5756.77 1405
5757.48 1561
5758.20 1383
5758.91 1346
5759.63 1276
5760.34 1306
5761.06 1350
5761.78 1426
5762.49 1425
5763.21 1383
5763.93 1435
5764.64 1387
5765.36 1352
5766.07 1462
5766.79 1469
5767.51 1348
5768.22 1313
5768.94 1369
5769.66 1489
5770.37 1458
5771.09 1384
5771.81 1267
5772.52 1342
5773.24 1356
5773.96 1365
5774.67 1350
5775.39 1384
5776.11 1389
5776.83 1387
5777.54 1496
5778.26 1478
5778.98 1451
5779.69 1364
5780.41 1410
5781.13 1400
5781.85 1428
5782.56 1390
5783.28 1386
5784.00 1468
5784.72 1367
5785.43 1444
5786.15 1432
5786.87 1397
5787.59 1339
5788.30 1386
5789.02 1324
5789.74 1337
5790.46 1351
5791.18 1467
5791.89 1373
5792.61 1344
5793.33 1476
5794.05 1437
5794.77 1439
5795.48 1571
5796.20 1452
5796.92 1569
5797.64 1591
5798.36 1525
5799.08 1528
5799.80 1597
5800.51 1601
5801.23 1594
5801.95 1672
5802.67 1803
5803.39 1908
5804.11 2111
5804.83 2063
5805.54 2246
5806.26 2367
5806.98 2345
5807.70 2308
5808.42 2223
5809.14 2126
5809.86 1972
5810.58 1832
5811.30 1866
5812.02 1726
5812.74 1659
5813.45 1639
5814.17 1669
5814.89 1706
5815.61 1782
5816.33 1654
5817.05 1598
5817.77 1615
5818.49 1581
5819.21 1700
5819.93 1717
5820.65 1688
5821.37 1584
5822.09 1628
5822.81 1642
5823.53 1568
5824.25 1644
5824.97 1701
5825.69 1723
5826.41 1745
5827.13 1745
5827.85 1756
5828.57 1584
5829.29 1499
5830.01 1497
5830.73 1611
5831.45 1526
5832.17 1469
5832.89 1521
5833.61 1547
5834.33 1565
5835.06 1560
5835.78 1544
5836.50 1512
5837.22 1497
5837.94 1533
5838.66 1468
5839.38 1571
5840.10 1597
5840.82 1498
5841.54 1531
5842.26 1550
5842.99 1537
5843.71 1453
5844.43 1589
5845.15 1563
5845.87 1576
5846.59 1630
5847.31 1620
5848.04 1524
5848.76 1457
5849.48 1520
5850.20 1535
5850.92 1566
5851.64 1520
5852.36 1497
5853.09 1542
5853.81 1488
5854.53 1506
5855.25 1458
5855.97 1390
5856.70 1488
5857.42 1456
5858.14 1400
5858.86 1428
5859.58 1559
5860.31 1454
5861.03 1511
5861.75 1563
5862.47 1614
5863.20 1558
5863.92 1512
5864.64 1624
5865.36 1573
5866.09 1538
5866.81 1555
5867.53 1519
5868.25 1608
5868.98 1467
5869.70 1460
5870.42 1572
5871.15 1438
5871.87 1524
5872.59 1551
5873.31 1536
5874.04 1530
5874.76 1506
5875.48 1338
5876.21 1409
5876.93 1445
5877.65 1368
5878.38 1561
5879.10 1587
5879.82 1621
5880.55 1509
5881.27 1544
5881.99 1600
5882.72 1538
5883.44 1655
5884.17 1637
5884.89 1557
5885.61 1644
5886.34 1606
5887.06 1612
5887.78 1648
5888.51 1567
5889.23 1556
5889.96 1639
5890.68 1570
5891.41 1543
5892.13 1570
5892.85 1455
5893.58 1568
5894.30 1589
5895.03 1483
5895.75 1474
5896.48 1535
5897.20 1513
5897.92 1528
5898.65 1488
5899.37 1539
5900.10 1497
5900.82 1461
5901.55 1509
5902.27 1519
5903.00 1548
5903.72 1683
5904.45 1608
5905.17 1526
5905.90 1534
5906.62 1610
5907.35 1516
5908.07 1497
5908.80 1522
5909.52 1516
5910.25 1586
5910.97 1535
5911.70 1600
5912.43 1719
5913.15 1629
5913.88 1646
5914.60 1605
5915.33 1631
5916.05 1639
5916.78 1667
5917.50 1667
5918.23 1602
5918.96 1520
5919.68 1586
5920.41 1634
5921.13 1562
5921.86 1686
5922.59 1711
5923.31 1746
5924.04 1752
5924.76 1847
5925.49 1729
5926.22 1668
5926.94 1697
5927.67 1711
5928.40 1769
5929.12 1599
5929.85 1723
5930.58 1833
5931.30 1765
5932.03 1767
5932.76 1938
5933.48 1844
5934.21 1878
5934.94 1819
5935.66 1894
5936.39 1842
5937.12 1663
5937.84 1700
5938.57 1950
5939.30 2181
5940.02 1923
5940.75 1842
5941.48 2062
5942.21 2057
5942.93 1967
5943.66 1990
5944.39 1970
5945.12 2028
5945.84 2052
5946.57 2057
5947.30 2084
5948.03 2212
5948.75 2081
5949.48 2051
5950.21 2194
5950.94 2068
5951.67 2377
5952.39 2424
5953.12 2447
5953.85 2609
5954.58 2630
5955.31 2861
5956.03 2908
5956.76 2828
5957.49 2808
5958.22 2881
5958.95 2662
5959.67 2659
5960.40 2602
5961.13 2753
5961.86 2915
5962.59 2903
5963.32 2825
5964.05 2739
5964.77 2765
5965.50 2890
5966.23 2889
5966.96 2926
5967.69 3355
5968.42 3644
5969.15 3873
5969.88 4001
5970.61 4197
5971.33 4299
5972.06 4152
5972.79 3887
5973.52 3509
5974.25 3257
5974.98 3354
5975.71 3208
5976.44 3144
5977.17 3187
5977.90 2985
5978.63 3239
5979.36 3344
5980.09 3379
5980.82 3422
5981.55 3295
5982.28 3377
5983.01 3214
5983.74 3324
5984.46 3499
5985.19 3774
5985.92 3650
5986.65 3680
5987.38 3845
5988.11 3851
5988.85 3857
5989.58 3705
5990.31 3729
5991.04 3738
5991.77 3830
5992.50 3829
5993.23 3739
5993.96 3583
5994.69 3659
5995.42 3793
5996.15 3750
5996.88 3733
5997.61 3801
5998.34 3553
5999.07 3533
5999.80 3595
6000.53 3748
6001.26 3702
6002.00 3567
6002.73 3832
6003.46 3704
6004.19 3620
6004.92 3587
6005.65 3394
6006.38 3630
6007.11 3709
6007.84 3483
6008.58 3648
6009.31 3975
6010.04 4056
6010.77 4329
6011.50 4995
6012.23 5468
6012.96 6148
6013.70 6644
6014.43 7166
6015.16 7332
6015.89 7543
6016.62 7495
6017.36 6940
6018.09 6761
6018.82 6367
6019.55 5972
6020.28 5562
6021.02 4881
6021.75 4386
6022.48 3981
6023.21 3848
6023.94 3564
6024.68 3484
6025.41 3258
6026.14 3224
6026.87 3123
6027.61 2997
6028.34 2907
6029.07 2994
6029.80 2930
6030.54 2947
6031.27 3023
6032.00 2863
6032.73 2935
6033.47 2916
6034.20 3032
6034.93 3033
6035.67 2822
6036.40 3008
6037.13 3043
6037.87 3026
6038.60 3072
6039.33 2963
6040.07 2900
6040.80 3052
6041.53 2981
6042.27 2938
6043.00 2858
6043.73 2905
6044.47 3066
6045.20 3062
6045.93 3246
6046.67 3107
6047.40 3207
6048.13 3333
6048.87 3466
6049.60 3342
6050.34 3295
6051.07 3396
6051.80 3599
6052.54 3769
6053.27 3795
6054.01 4110
6054.74 4233
6055.47 4199
6056.21 4006
6056.94 4045
6057.68 4074
6058.41 3756
6059.15 3583
6059.88 3564
6060.61 3397
6061.35 3262
6062.08 3233
6062.82 3362
6063.55 3310
6064.29 3152
6065.02 3054
6065.76 3009
6066.49 3100
6067.23 3128
6067.96 2962
6068.70 3047
6069.43 3035
6070.17 3112
6070.90 3249
6071.64 3043
6072.37 3023
6073.11 3005
6073.84 2931
6074.58 2845
6075.31 2937
6076.05 2830
6076.78 2815
6077.52 2703
6078.26 2709
6078.99 2544
6079.73 2711
6080.46 2581
6081.20 2701
6081.93 2768
6082.67 2754
6083.41 2702
6084.14 2772
6084.88 2720
6085.61 2783
6086.35 2685
6087.09 2638
6087.82 2443
6088.56 2538
6089.30 2547
6090.03 2482
6090.77 2777
6091.50 2743
6092.24 2844
6092.98 2724
6093.71 2892
6094.45 3058
6095.19 3239
6095.92 3128
6096.66 3065
6097.40 3046
6098.13 3107
6098.87 2810
6099.61 2613
6100.34 2701
6101.08 2596
6101.82 2715
6102.56 2642
6103.29 2535
6104.03 2441
6104.77 2420
6105.50 2333
6106.24 2465
6106.98 2598
6107.72 2553
6108.45 2634
6109.19 2525
6109.93 2319
6110.67 2468
6111.40 2589
6112.14 2557
6112.88 2505
6113.62 2746
6114.35 2604
6115.09 2699
6115.83 2705
6116.57 2607
6117.31 2649
6118.04 2631
6118.78 2703
6119.52 2642
6120.26 2594
6121.00 2591
6121.73 2702
6122.47 2721
6123.21 2631
6123.95 2800
6124.69 2713
6125.43 2788
6126.16 2694
6126.90 2712
6127.64 2881
6128.38 2765
6129.12 2828
6129.86 2889
6130.60 2768
6131.33 2852
6132.07 2772
6132.81 2936
6133.55 2928
6134.29 2906
6135.03 2888
6135.77 2793
6136.51 2818
6137.25 2657
6137.99 2888
6138.73 2812
6139.46 2749
6140.20 2768
6140.94 2877
6141.68 3079
6142.42 2746
6143.16 2899
6143.90 2874
6144.64 2918
6145.38 2794
6146.12 2876
6146.86 2823
6147.60 2721
6148.34 2767
6149.08 2886
6149.82 2939
6150.56 2962
6151.30 2826
6152.04 2808
6152.78 2934
6153.52 3099
6154.26 3005
6155.00 3102
6155.74 3160
6156.48 3170
6157.22 3281
6157.96 3369
6158.70 3212
6159.44 3325
6160.18 3442
6160.92 3425
6161.66 3333
6162.40 3362
6163.15 3508
6163.89 3511
6164.63 3660
6165.37 3633
6166.11 3829
6166.85 3860
6167.59 3996
6168.33 4169
6169.07 4371
6169.81 4492
6170.55 4439
6171.30 4535
6172.04 4454
6172.78 4417
6173.52 4402
6174.26 4323
6175.00 3969
6175.74 3984
6176.49 4090
6177.23 3764
6177.97 3636
6178.71 3611
6179.45 3867
6180.19 3882
6180.94 3833
6181.68 3932
6182.42 3888
6183.16 3828
6183.90 3841
6184.65 4064
6185.39 4193
6186.13 4370
6186.87 4187
6187.61 4163
6188.36 4282
6189.10 4195
6189.84 4258
6190.58 4345
6191.33 4470
6192.07 4474
6192.81 4573
6193.55 4629
6194.30 4946
6195.04 5215
6195.78 5151
6196.52 5209
6197.27 5446
6198.01 5380
6198.75 5463
6199.49 5441
6200.24 5432
6200.98 5195
6201.72 5229
6202.47 5180
6203.21 5222
6203.95 5087
6204.70 5281
6205.44 5502
6206.18 5892
6206.93 6267
6207.67 7231
6208.41 8415
6209.16 10271
6209.90 13039
6210.64 15816
6211.39 18390
6212.13 20205
6212.87 21703
6213.62 21869
6214.36 21204
6215.11 19397
6215.85 16950
6216.59 14804
6217.34 12641
6218.08 10525
6218.83 8855
6219.57 7651
6220.31 6544
6221.06 5921
6221.80 5423
6222.55 5343
6223.29 5182
6224.04 5256
6224.78 5558
6225.52 5715
6226.27 6106
6227.01 6369
6227.76 6529
6228.50 6849
6229.25 6810
6229.99 6527
6230.74 6532
6231.48 6022
6232.23 5381
6232.97 4993
6233.72 4936
6234.46 4787
6235.21 4591
6235.95 4419
6236.70 4282
6237.44 4233
6238.19 4081
6238.93 4344
6239.68 4625
6240.42 5074
6241.17 5360
6241.91 5968
6242.66 6627
6243.40 6743
6244.15 7018
6244.90 6560
6245.64 6282
6246.39 6037
6247.13 5657
6247.88 5568
6248.62 5437
6249.37 5489
6250.12 5524
6250.86 5558
6251.61 5573
6252.35 5552
6253.10 5487
6253.85 5076
6254.59 4993
6255.34 5109
6256.09 4655
6256.83 4582
6257.58 4613
6258.32 4570
6259.07 4491
6259.82 4416
6260.56 4226
6261.31 4374
6262.06 4350
6262.80 4412
6263.55 4346
6264.30 4392
6265.04 4403
6265.79 4409
6266.54 4149
6267.29 4024
6268.03 3986
6268.78 3762
6269.53 3834
6270.27 3760
6271.02 3597
6271.77 3642
6272.52 3606
6273.26 3464
6274.01 3515
6274.76 3557
6275.50 3452
6276.25 3541
6277.00 3809
6277.75 3762
6278.49 3809
6279.24 3650
6279.99 3696
6280.74 3877
6281.49 3863
6282.23 3929
6282.98 3994
6283.73 3965
6284.48 4078
6285.23 3779
6285.97 3885
6286.72 3699
6287.47 3405
6288.22 3402
6288.97 3780
6289.71 3474
6290.46 3269
6291.21 3394
6291.96 3333
6292.71 3190
6293.46 3090
6294.21 3109
6294.95 3213
6295.70 3209
6296.45 2971
6297.20 2922
6297.95 2906
6298.70 2956
6299.45 2933
6300.20 2874
6300.94 3015
6301.69 2851
6302.44 2999
6303.19 2794
6303.94 2869
6304.69 2938
6305.44 2763
6306.19 2801
6306.94 2773
6307.69 2829
6308.44 2804
6309.19 2627
6309.94 2606
6310.69 2700
6311.43 2733
6312.18 2698
6312.93 2908
6313.68 3070
6314.43 2986
6315.18 2955
6315.93 3124
6316.68 3167
6317.43 3184
6318.18 3169
6318.93 3084
6319.68 3030
6320.43 3145
6321.18 3097
6321.93 2994
6322.68 2897
6323.43 2912
6324.18 2823
6324.94 2600
6325.69 2701
6326.44 2667
6327.19 2616
6327.94 2479
6328.69 2468
6329.44 2498
6330.19 2399
6330.94 2238
6331.69 2299
6332.44 2382
6333.19 2366
6333.94 2271
6334.69 2225
6335.45 2314
6336.20 2245
6336.95 2169
6337.70 2217
6338.45 2318
6339.20 2260
6339.95 2493
6340.70 2421
6341.46 2233
6342.21 2201
6342.96 2317
6343.71 2340
6344.46 2314
6345.21 2279
6345.96 2332
6346.72 2310
6347.47 2283
6348.22 2475
6348.97 2464
6349.72 2438
6350.48 2465
6351.23 2536
6351.98 2582
6352.73 2568
6353.48 2642
6354.24 2715
6354.99 2750
6355.74 2929
6356.49 3014
6357.24 2994
6358.00 2953
6358.75 2727
6359.50 2628
6360.25 2617
6361.01 2600
6361.76 2505
6362.51 2420
6363.26 2279
6364.02 2252
6364.77 2332
6365.52 2269
6366.28 2349
6367.03 2247
6367.78 2177
6368.53 2298
6369.29 2176
6370.04 2144
6370.79 2299
6371.55 2271
6372.30 2267
6373.05 2243
6373.81 2271
6374.56 2410
6375.31 2293
6376.07 2233
6376.82 2256
6377.57 2149
6378.33 2222
6379.08 2271
6379.83 2221
6380.59 2285
6381.34 2183
6382.10 2249
6382.85 2268
6383.60 2247
6384.36 2151
6385.11 2097
6385.87 2108
6386.62 2271
6387.37 2168
6388.13 2167
6388.88 2099
6389.64 2155
6390.39 2225
6391.14 2209
6391.90 2163
6392.65 2071
6393.41 1936
6394.16 2123
6394.92 2099
6395.67 2150
6396.43 2083
6397.18 2043
6397.94 2040
6398.69 2146
6399.45 2140
6400.20 2166
6400.96 2095
6401.71 2079
6402.47 2059
6403.22 1935
6403.98 2085
6404.73 2076
6405.49 2065
6406.24 1995
6407.00 1920
6407.75 2028
6408.51 1996
6409.26 2173
6410.02 2079
6410.77 2195
6411.53 2264
6412.28 2257
6413.04 2249
6413.80 2243
6414.55 2299
6415.31 2252
6416.06 2258
6416.82 2139
6417.57 2008
6418.33 2111
6419.09 2133
6419.84 2217
6420.60 2030
6421.35 2064
6422.11 2148
6422.87 2031
6423.62 2101
6424.38 2093
6425.14 2095
6425.89 1951
6426.65 2076
6427.40 2073
6428.16 2095
6428.92 2059
6429.67 1863
6430.43 1963
6431.19 2043
6431.94 1974
6432.70 2011
6433.46 2197
6434.22 2050
6434.97 2143
6435.73 2055
6436.49 1982
6437.24 2161
6438.00 1956
6438.76 2014
6439.51 2107
6440.27 2230
6441.03 2136
6441.79 2185
6442.54 2028
6443.30 1962
6444.06 2025
6444.82 2083
6445.57 2259
6446.33 2197
6447.09 2144
6447.85 2184
6448.60 2067
6449.36 2175
6450.12 2119
6450.88 2287
6451.64 2299
6452.39 2191
6453.15 2268
6453.91 2172
6454.67 2155
6455.43 2153
6456.18 2079
6456.94 2103
6457.70 2146
6458.46 2205
6459.22 2408
6459.98 2223
6460.73 2198
6461.49 2392
6462.25 2362
6463.01 2483
6463.77 2345
6464.53 2368
6465.29 2351
6466.04 2342
6466.80 2491
6467.56 2444
6468.32 2328
6469.08 2442
6469.84 2309
6470.60 2437
6471.36 2355
6472.12 2544
6472.87 2493
6473.63 2545
6474.39 2547
6475.15 2461
6475.91 2507
6476.67 2561
6477.43 2676
6478.19 2440
6478.95 2525
6479.71 2667
6480.47 2640
6481.23 2590
6481.99 2675
6482.75 2596
6483.51 2594
6484.27 2624
6485.03 2688
6485.79 2684
6486.55 2829
6487.31 2735
6488.07 2786
6488.83 2955
6489.59 3031
6490.35 3004
6491.11 2976
6491.87 2815
6492.63 3106
6493.39 3242
6494.15 3165
6494.91 3484
6495.67 3474
6496.43 3801
6497.19 3802
6497.95 4048
6498.71 4059
6499.47 3764
6500.23 3854
6500.99 3731
6501.76 3697
6502.52 3800
6503.28 3834
6504.04 3873
6504.80 3874
6505.56 4072
6506.32 4041
6507.08 3908
6507.84 3891
6508.61 3930
6509.37 4143
6510.13 4069
6510.89 4210
6511.65 4291
6512.41 4246
6513.17 4296
6513.94 4546
6514.70 4477
6515.46 4538
6516.22 4458
6516.98 4385
6517.74 4522
6518.51 4576
6519.27 4526
6520.03 4531
6520.79 4557
6521.55 4854
6522.32 5073
6523.08 5126
6523.84 5314
6524.60 5475
6525.36 5495
6526.13 5764
6526.89 6236
6527.65 6410
6528.41 6897
6529.18 7179
6529.94 7345
6530.70 7450
6531.46 7644
6532.23 7423
6532.99 7293
6533.75 7485
6534.51 7399
6535.28 7925
6536.04 8737
6536.80 10215
6537.57 12508
6538.33 15646
6539.09 17838
6539.85 19567
6540.62 20779
6541.38 20168
6542.14 19283
6542.91 17106
6543.67 14670
6544.43 12018
6545.20 9895
6545.96 8017
6546.72 6915
6547.49 6118
6548.25 5255
6549.02 4753
6549.78 4558
6550.54 4212
6551.31 4332
6552.07 4130
6552.83 4176
6553.60 4090
6554.36 4047
6555.13 4030
6555.89 4053
6556.65 4139
6557.42 3842
6558.18 3848
6558.95 3718
6559.71 3665
6560.47 3945
6561.24 3854
6562.00 3931
6562.77 3906
6563.53 3910
6564.30 4075
6565.06 4215
6565.83 4285
6566.59 4471
6567.36 4663
6568.12 4535
6568.88 4577
6569.65 4511
6570.41 4746
6571.18 4408
6571.94 4534
6572.71 4373
6573.47 4447
6574.24 4567
6575.00 4904
6575.77 5257
6576.53 5463
6577.30 5730
6578.07 6051
6578.83 6134
6579.60 5885
6580.36 5688
6581.13 5598
6581.89 5368
6582.66 5292
6583.42 5042
6584.19 4739
6584.96 4700
6585.72 4583
6586.49 4431
6587.25 4242
6588.02 4110
6588.78 4308
6589.55 4252
6590.32 4268
6591.08 4534
6591.85 4669
6592.61 4704
6593.38 4962
6594.15 4965
6594.91 5293
6595.68 5272
6596.45 5839
6597.21 6210
6597.98 6117
6598.75 6046
6599.51 6062
6600.28 5821
6601.05 5570
6601.81 5177
6602.58 5101
6603.35 4855
6604.11 4568
6604.88 4420
6605.65 4495
6606.41 4189
6607.18 4136
6607.95 4337
6608.71 4240
6609.48 4334
6610.25 4266
6611.02 4417
6611.78 4522
6612.55 4855
6613.32 4924
6614.09 4665
6614.85 4788
6615.62 4568
6616.39 4456
6617.16 4417
6617.92 4496
6618.69 4402
6619.46 4069
6620.23 3913
6620.99 3849
6621.76 3731
6622.53 3678
6623.30 3609
6624.07 3594
6624.83 3569
6625.60 3452
6626.37 3476
6627.14 3602
6627.91 3397
6628.67 3467
6629.44 3377
6630.21 3228
6630.98 3278
6631.75 3434
6632.52 3501
6633.29 3557
6634.05 3604
6634.82 3638
6635.59 3785
6636.36 4160
6637.13 4378
6637.90 4613
6638.67 4683
6639.43 4605
6640.20 4521
6640.97 4509
6641.74 4185
6642.51 3858
6643.28 3595
6644.05 3661
6644.82 3515
6645.59 3489
6646.36 3429
6647.13 3513
6647.90 3334
6648.66 3230
6649.43 3349
6650.20 3229
6650.97 3232
6651.74 3477
6652.51 3605
6653.28 3438
6654.05 3315
6654.82 3245
6655.59 3373
6656.36 3237
6657.13 3257
6657.90 3350
6658.67 3302
6659.44 3278
6660.21 3214
6660.98 2954
6661.75 2997
6662.52 2979
6663.29 2845
6664.06 2761
6664.83 2868
6665.60 2956
6666.37 2933
6667.14 3018
6667.91 3101
6668.69 3006
6669.46 3076
6670.23 2967
6671.00 2971
6671.77 3012
6672.54 3029
6673.31 2988
6674.08 3129
6674.85 3149
6675.62 3005
6676.39 3076
6677.16 3007
6677.94 3096
6678.71 3239
6679.48 3106
6680.25 3114
6681.02 3139
6681.79 3230
6682.56 3025
6683.33 2962
6684.11 3079
6684.88 3217
6685.65 3344
6686.42 3348
6687.19 3354
6687.96 3309
6688.74 3498
6689.51 3456
6690.28 3218
6691.05 3160
6691.82 3105
6692.60 3093
6693.37 2915
6694.14 2840
6694.91 2608
6695.68 2630
6696.46 2709
6697.23 2585
6698.00 2686
6698.77 2668
6699.55 2660
6700.32 2633
6701.09 2668
6701.86 2620
6702.64 2496
6703.41 2571
6704.18 2718
6704.95 2513
6705.73 2464
6706.50 2486
6707.27 2619
6708.04 2700
6708.82 2464
6709.59 2647
6710.36 2716
6711.14 2809
6711.91 2715
6712.68 2833
6713.46 2784
6714.23 2561
6715.00 2691
6715.78 2557
6716.55 2397
6717.32 2523
6718.10 2374
6718.87 2366
6719.64 2431
6720.42 2540
6721.19 2497
6721.96 2482
6722.74 2488
6723.51 2557
6724.28 2413
6725.06 2388
6725.83 2555
6726.61 2419
6727.38 2437
6728.15 2630
6728.93 2591
6729.70 2458
6730.48 2467
6731.25 2377
6732.02 2346
6732.80 2417
6733.57 2460
6734.35 2338
6735.12 2333
6735.90 2375
6736.67 2496
6737.45 2405
6738.22 2708
6738.99 2529
6739.77 2579
6740.54 2574
6741.32 2542
6742.09 2588
6742.87 2619
6743.64 2627
6744.42 2520
6745.19 2635
6745.97 2579
6746.74 2789
6747.52 2608
6748.29 2597
6749.07 2670
6749.84 2676
6750.62 2590
6751.40 2779
6752.17 2852
6752.95 2821
6753.72 3020
6754.50 3154
6755.27 3231
6756.05 3188
6756.82 3079
6757.60 3064
6758.38 2916
6759.15 2740
6759.93 2643
6760.70 2567
6761.48 2619
6762.25 2663
6763.03 2577
6763.81 2408
6764.58 2484
6765.36 2387
6766.14 2358
6766.91 2534
6767.69 2570
6768.46 2615
6769.24 2485
6770.02 2375
6770.79 2434
6771.57 2457
6772.35 2341
6773.12 2341
6773.90 2320
6774.68 2317
6775.45 2245
6776.23 2387
6777.01 2290
6777.78 2221
6778.56 2158
6779.34 2316
6780.11 2341
6780.89 2323
6781.67 2288
6782.45 2359
6783.22 2376
6784.00 2308
6784.78 2530
6785.56 2395
6786.33 2296
6787.11 2270
6787.89 2317
6788.66 2326
6789.44 2211
6790.22 2243
6791.00 2372
6791.78 2220
6792.55 2220
6793.33 2249
6794.11 2212
6794.89 2178
6795.66 2207
6796.44 2323
6797.22 2285
6798.00 2170
6798.78 2051
6799.55 2297
6800.33 2261
6801.11 2193
6801.89 2318
6802.67 2295
6803.45 2139
6804.22 2254
6805.00 2366
6805.78 2398
6806.56 2275
6807.34 2372
6808.12 2551
6808.90 2512
6809.67 2640
6810.45 2473
6811.23 2560
6812.01 2405
6812.79 2183
6813.57 2236
6814.35 2390
6815.13 2338
6815.91 2286
6816.68 2377
6817.46 2268
6818.24 2289
6819.02 2498
6819.80 2438
6820.58 2410
6821.36 2549
6822.14 2415
6822.92 2328
6823.70 2303
6824.48 2252
6825.26 2266
6826.04 2304
6826.82 2274
6827.60 2216
6828.38 2352
6829.16 2382
6829.94 2336
6830.72 2305
6831.50 2237
6832.28 2319
6833.06 2301
6833.84 2191
6834.62 2276
6835.40 2241
6836.18 2403
6836.96 2342
6837.74 2167
6838.52 2232
6839.30 2238
6840.08 2262
6840.86 2419
6841.64 2219
6842.42 2183
6843.20 2223
6843.98 2158
6844.76 2213
6845.54 2185
6846.32 2139
6847.10 2232
6847.89 2344
6848.67 2247
6849.45 2310
6850.23 2332
6851.01 2683
6851.79 3045
6852.57 3293
6853.35 3963
6854.13 4339
6854.92 4518
6855.70 4316
6856.48 4283
6857.26 4248
6858.04 3858
6858.82 3355
6859.60 3086
6860.39 3055
6861.17 2926
6861.95 2740
6862.73 2538
6863.51 2651
6864.29 2546
6865.08 2482
6865.86 2490
6866.64 2646
6867.42 2632
6868.20 2772
6868.99 2967
6869.77 3066
6870.55 3113
6871.33 3073
6872.12 3160
6872.90 2988
6873.68 2813
6874.46 2819
6875.24 2825
6876.03 2674
6876.81 2511
6877.59 2416
6878.38 2359
6879.16 2599
6879.94 2639
6880.72 2706
6881.51 2688
6882.29 2909
6883.07 2889
6883.85 2838
6884.64 2837
6885.42 2968
6886.20 2971
6886.99 2907
6887.77 2989
6888.55 3104
6889.34 3412
6890.12 3957
6890.90 4233
6891.69 4566
6892.47 4555
6893.25 4460
6894.04 4486
6894.82 4018
6895.60 3869
6896.39 3451
6897.17 3277
6897.96 3310
6898.74 2952
6899.52 2918
6900.31 2874
6901.09 3147
6901.88 3038
6902.66 2910
6903.44 2995
6904.23 3109
6905.01 3262
6905.80 3286
6906.58 3351
6907.36 3195
6908.15 3260
6908.93 3223
6909.72 3235
6910.50 3103
6911.29 2986
6912.07 3156
6912.86 3123
6913.64 3121
6914.42 2877
6915.21 2852
6915.99 2765
6916.78 2790
6917.56 2806
6918.35 2800
6919.13 2798
6919.92 2905
6920.70 2846
6921.49 2902
6922.27 2943
6923.06 2860
6923.84 2968
6924.63 2820
6925.42 2895
6926.20 2816
6926.99 2790
6927.77 3108
6928.56 3031
6929.34 2927
6930.13 2913
6930.91 3067
6931.70 3231
6932.48 3167
6933.27 3201
6934.06 3077
6934.84 3001
6935.63 2995
6936.41 3183
6937.20 3222
6937.99 3158
6938.77 3184
6939.56 3231
6940.34 3311
6941.13 3433
6941.92 3444
6942.70 3567
6943.49 3739
6944.28 3894
6945.06 3988
6945.85 4110
6946.64 4432
6947.42 4496
6948.21 4729
6949.00 4702
6949.78 4799
6950.57 4961
6951.36 5074
6952.14 4949
6952.93 4994
6953.72 4958
6954.50 4759
6955.29 4460
6956.08 4399
6956.86 4119
6957.65 4168
6958.44 4076
6959.23 4068
6960.01 4088
6960.80 4035
6961.59 4114
6962.38 4077
6963.16 4123
6963.95 4211
6964.74 4176
6965.53 4065
6966.31 4148
6967.10 4256
6967.89 4411
6968.68 4481
6969.46 4643
6970.25 4810
6971.04 5136
6971.83 5433
6972.62 5547
6973.40 5671
6974.19 5877
6974.98 5942
6975.77 5689
6976.56 5777
6977.34 5666
6978.13 5532
6978.92 5466
6979.71 5478
6980.50 5549
6981.29 5490
6982.08 5734
6982.86 6024
6983.65 6537
6984.44 7154
6985.23 8529
6986.02 10592
6986.81 13093
6987.60 16114
6988.39 19079
6989.17 21647
6989.96 22674
6990.75 22956
6991.54 21811
6992.33 19555
6993.12 17017
6993.91 14728
6994.70 12039
6995.49 9894
6996.28 8358
6997.07 7138
6997.86 6094
6998.64 5702
6999.43 5250
7000.22 5121
7001.01 5115
7001.80 4930
7002.59 5049
7003.38 5575
7004.17 5688
7004.96 5760
7005.75 5989
7006.54 5782
7007.33 5549
7008.12 5250
7008.91 4870
7009.70 4753
7010.49 4442
7011.28 4184
7012.07 3992
7012.86 3761
7013.65 3793
7014.44 3716
7015.23 3575
7016.02 3874
7016.81 4265
7017.61 4302
7018.40 4141
7019.19 4177
7019.98 4153
7020.77 4077
7021.56 3978
7022.35 3869
7023.14 3995
7023.93 4096
7024.72 4395
7025.51 4567
7026.30 4730
7027.10 4877
7027.89 5140
7028.68 5094
7029.47 5005
7030.26 4779
7031.05 4665
7031.84 4379
7032.63 4135
7033.43 3989
7034.22 3724
7035.01 3585
7035.80 3665
7036.59 3606
7037.38 3575
7038.18 3600
7038.97 3412
7039.76 3492
7040.55 3476
7041.34 3603
7042.13 3595
7042.93 3680
7043.72 3819
7044.51 3917
7045.30 3819
7046.09 3980
7046.89 3753
7047.68 3622
7048.47 3985
7049.26 3859
7050.06 3919
7050.85 4085
7051.64 4308
7052.43 4385
7053.23 4780
7054.02 5072
7054.81 5188
7055.60 4997
7056.40 4594
7057.19 4468
7057.98 4112
7058.77 3873
7059.57 3691
7060.36 3542
7061.15 3680
7061.95 3600
7062.74 3611
7063.53 3791
7064.33 3912
7065.12 3882
7065.91 3972
7066.71 3932
7067.50 3818
7068.29 3854
7069.09 3569
7069.88 3499
7070.67 3357
7071.47 3437
7072.26 3497
7073.05 3385
7073.85 3158
7074.64 3234
7075.44 3092
7076.23 3093
7077.02 3022
7077.82 3044
7078.61 3004
7079.41 2705
7080.20 2908
7080.99 2908
7081.79 2771
7082.58 2930
7083.38 2943
7084.17 2878
7084.96 2769
7085.76 2821
7086.55 2773
7087.35 2671
7088.14 2746
7088.94 2747
7089.73 2816
7090.53 2743
7091.32 2612
7092.12 2649
7092.91 2503
7093.71 2527
7094.50 2555
7095.29 2502
7096.09 2540
7096.88 2469
7097.68 2429
7098.48 2426
7099.27 2484
7100.07 2429
7100.86 2449
7101.66 2492
7102.45 2398
7103.25 2572
7104.04 2502
7104.84 2405
7105.63 2372
7106.43 2346
7107.22 2304
7108.02 2258
7108.82 2231
7109.61 2257
7110.41 2229
7111.20 2202
7112.00 2321
7112.79 2216
7113.59 2213
7114.39 2185
7115.18 2266
7115.98 2193
7116.77 2194
7117.57 2210
7118.37 2282
7119.16 2252
7119.96 2262
7120.76 2080
7121.55 2189
7122.35 2225
7123.15 2291
7123.94 2284
7124.74 2095
7125.53 2063
7126.33 2154
7127.13 2085
7127.93 2078
7128.72 2138
7129.52 2013
7130.32 2103
7131.11 2166
7131.91 2100
7132.71 2162
7133.50 2150
7134.30 2371
7135.10 2345
7135.90 2324
7136.69 2153
7137.49 2160
7138.29 2190
7139.08 2172
7139.88 2140
7140.68 2084
7141.48 1980
7142.27 1982
7143.07 2086
7143.87 1959
7144.67 1823
7145.46 1956
7146.26 1915
7147.06 1897
7147.86 1867
7148.66 1887
7149.45 1862
7150.25 1903
7151.05 1994
7151.85 1932
7152.65 1778
7153.44 1642
7154.24 1668
7155.04 1830
7155.84 1791
7156.64 1734
7157.44 1846
7158.23 1818
7159.03 1930
7159.83 2000
7160.63 2062
7161.43 1901
7162.23 1879
7163.03 1846
7163.83 1679
7164.62 1841
7165.42 1834
7166.22 1703
7167.02 1831
7167.82 1761
7168.62 1617
7169.42 1674
7170.22 1660
7171.02 1748
7171.82 1672
7172.61 1688
7173.41 1679
7174.21 1701
7175.01 1692
7175.81 1671
7176.61 1687
7177.41 1689
7178.21 1653
7179.01 1587
7179.81 1593
7180.61 1592
7181.41 1604
7182.21 1624
7183.01 1541
7183.81 1633
7184.61 1639
7185.41 1593
7186.21 1613
7187.01 1626
7187.81 1612
7188.61 1617
7189.41 1654
7190.21 1598
7191.01 1553
7191.81 1629
7192.61 1561
7193.41 1468
7194.21 1461
7195.01 1639
7195.81 1524
7196.61 1591
7197.41 1560
7198.21 1543
7199.01 1530
7199.82 1574
7200.62 1589
7201.42 1580
7202.22 1494
7203.02 1517
7203.82 1592
7204.62 1541
7205.42 1538
7206.22 1560
7207.02 1462
7207.83 1563
7208.63 1510
7209.43 1537
7210.23 1458
7211.03 1547
7211.83 1540
7212.63 1552
7213.44 1476
7214.24 1501
7215.04 1462
7215.84 1490
7216.64 1480
7217.44 1464
7218.25 1492
7219.05 1477
7219.85 1524
7220.65 1656
7221.45 1557
7222.26 1481
7223.06 1535
7223.86 1526
7224.66 1492
7225.46 1502
7226.27 1598
7227.07 1595
7227.87 1556
7228.67 1537
7229.48 1441
7230.28 1544
7231.08 1545
7231.88 1404
7232.69 1456
7233.49 1502
7234.29 1542
7235.09 1484
7235.90 1637
7236.70 1650
7237.50 1613
7238.30 1452
7239.11 1396
7239.91 1532
7240.71 1592
7241.52 1578
7242.32 1580
7243.12 1521
7243.93 1498
7244.73 1555
7245.53 1535
7246.34 1684
7247.14 1519
7247.94 1636
7248.75 1546
7249.55 1501
7250.35 1577
7251.16 1590
7251.96 1487
7252.76 1531
7253.57 1571
7254.37 1442
7255.18 1553
7255.98 1599
7256.78 1548
7257.59 1582
7258.39 1681
7259.20 1650
7260.00 1644
7260.80 1657
7261.61 1750
7262.41 1802
7263.22 1844
7264.02 1987
7264.83 2118
7265.63 2076
7266.43 1989
7267.24 1999
7268.04 1981
7268.85 1847
7269.65 1861
7270.46 1869
7271.26 1785
7272.07 1681
7272.87 1714
7273.68 1786
7274.48 1759
7275.29 1709
7276.09 1620
7276.90 1711
7277.70 1735
7278.51 1726
7279.31 1717
7280.12 1587
7280.92 1528
7281.73 1630
7282.53 1582
7283.34 1713
7284.14 1823
7284.95 2039
7285.76 2182
7286.56 2428
7287.37 2485
7288.17 2727
7288.98 2862
7289.78 2862
7290.59 2633
7291.40 2380
7292.20 2251
7293.01 2050
7293.81 1891
7294.62 1907
7295.43 1768
7296.23 1746
7297.04 1731
7297.84 1586
7298.65 1760
7299.46 1795
7300.26 1647
7301.07 1634
7301.88 1680
7302.68 1671
7303.49 1726
7304.30 1657
7305.10 1608
7305.91 1619
7306.72 1527
7307.52 1525
7308.33 1712
7309.14 1608
7309.94 1610
7310.75 1663
7311.56 1738
7312.36 1734
7313.17 1818
7313.98 1814
7314.79 1781
7315.59 1752
7316.40 1739
7317.21 1807
7318.01 1899
7318.82 1818
7319.63 2017
7320.44 2102
7321.24 2175
7322.05 2422
7322.86 2492
7323.67 2278
7324.47 2372
7325.28 2345
7326.09 2189
7326.90 2210
7327.71 2157
7328.51 2051
7329.32 1912
7330.13 1866
7330.94 1874
7331.75 1834
7332.55 1690
7333.36 1687
7334.17 1704
7334.98 1630
7335.79 1738
7336.60 1853
7337.40 1839
7338.21 1822
7339.02 1671
7339.83 1693
7340.64 1694
7341.45 1770
7342.26 1704
7343.06 1643
7343.87 1789
7344.68 1753
7345.49 1611
7346.30 1623
7347.11 1610
7347.92 1603
7348.73 1640
7349.54 1586
7350.34 1506
7351.15 1545
7351.96 1542
7352.77 1385
7353.58 1484
7354.39 1508
7355.20 1525
7356.01 1540
7356.82 1468
7357.63 1471
7358.44 1438
7359.25 1463
7360.06 1590
7360.87 1607
7361.68 1562
7362.49 1469
7363.30 1590
7364.11 1633
7364.92 1525
7365.73 1473
7366.54 1572
7367.35 1453
7368.16 1321
7368.97 1429
7369.78 1457
7370.59 1379
7371.40 1533
7372.21 1577
7373.02 1629
7373.83 1450
7374.64 1465
7375.45 1462
7376.26 1533
7377.07 1575
7377.88 1467
7378.69 1402
7379.50 1542
7380.31 1449
7381.12 1504
7381.94 1438
7382.75 1400
7383.56 1493
7384.37 1570
7385.18 1600
7385.99 1510
7386.80 1566
7387.61 1547
7388.42 1481
7389.23 1483
7390.05 1461
7390.86 1518
7391.67 1426
7392.48 1360
7393.29 1517
7394.10 1475
7394.92 1357
7395.73 1429
7396.54 1351
7397.35 1339
7398.16 1466
7398.97 1464
7399.79 1442
7400.60 1370
7401.41 1411
7402.22 1448
7403.03 1383
7403.85 1421
7404.66 1435
7405.47 1375
7406.28 1460
7407.09 1509
7407.91 1426
7408.72 1404
7409.53 1337
7410.34 1343
7411.16 1361
7411.97 1323
7412.78 1330
7413.59 1431
7414.41 1332
7415.22 1294
7416.03 1277
7416.84 1381
7417.66 1394
7418.47 1379
7419.28 1227
7420.10 1349
7420.91 1431
7421.72 1427
7422.54 1356
7423.35 1349
7424.16 1249
7424.97 1293
7425.79 1262
7426.60 1256
7427.41 1260
7428.23 1415
7429.04 1365
7429.86 1439
7430.67 1475
7431.48 1427
7432.30 1360
7433.11 1381
7433.92 1538
7434.74 1599
7435.55 1622
7436.36 1639
7437.18 1504
7437.99 1478
7438.81 1522
7439.62 1529
7440.43 1419
7441.25 1344
7442.06 1399
7442.88 1455
7443.69 1542
7444.51 1411
7445.32 1353
7446.13 1416
7446.95 1330
7447.76 1325
7448.58 1314
7449.39 1332
7450.21 1405
7451.02 1313
7451.84 1342
7452.65 1306
7453.47 1387
7454.28 1332
7455.10 1323
7455.91 1315
7456.73 1345
7457.54 1368
7458.36 1268
7459.17 1222
7459.99 1346
7460.80 1252
7461.62 1311
7462.43 1325
7463.25 1361
7464.06 1269
7464.88 1300
7465.69 1314
7466.51 1383
7467.32 1243
7468.14 1291
7468.96 1302
7469.77 1264
7470.59 1375
7471.40 1370
7472.22 1317
7473.03 1357
7473.85 1463
7474.67 1480
7475.48 1371
7476.30 1323
7477.11 1398
7477.93 1420
7478.75 1457
7479.56 1504
7480.38 1193
7481.20 1275
7482.01 1416
7482.83 1352
7483.65 1322
7484.46 1401
7485.28 1304
7486.09 1280
7486.91 1372
7487.73 1329
7488.54 1295
7489.36 1309
7490.18 1356
7491.00 1293
7491.81 1321
7492.63 1373
7493.45 1444
7494.26 1321
7495.08 1238
7495.90 1361
7496.71 1333
7497.53 1367
7498.35 1227
7499.17 1234
7499.98 1229
7500.80 1280
7501.62 1223
7502.44 1334
7503.25 1272
7504.07 1337
7504.89 1343
7505.71 1238
7506.52 1220
7507.34 1316
7508.16 1353
7508.98 1330
7509.80 1339
7510.61 1311
7511.43 1255
7512.25 1268
7513.07 1316
7513.89 1378
7514.70 1325
7515.52 1225
7516.34 1324
7517.16 1317
7517.98 1281
7518.79 1242
7519.61 1298
7520.43 1197
7521.25 1322
7522.07 1258
7522.89 1273
7523.71 1275
7524.52 1250
7525.34 1262
7526.16 1284
7526.98 1277
7527.80 1374
7528.62 1321
7529.44 1307
7530.26 1286
7531.08 1248
7531.89 1242
7532.71 1269
7533.53 1359
7534.35 1206
7535.17 1225
7535.99 1196
7536.81 1218
7537.63 1193
7538.45 1268
7539.27 1318
7540.09 1291
7540.91 1241
7541.73 1191
7542.55 1292
7543.37 1232
7544.19 1183
7545.01 1198
7545.83 1302
7546.65 1309
7547.47 1304
7548.29 1302
7549.11 1395
7549.93 1236
7550.75 1235
7551.57 1342
7552.39 1367
7553.21 1147
7554.03 1114
7554.85 1236
7555.67 1212
7556.49 1316
7557.31 1246
7558.13 1260
7558.95 1240
7559.77 1250
7560.59 1287
7561.41 1281
7562.23 1311
7563.05 1491
7563.87 1434
7564.69 1330
7565.52 1337
7566.34 1368
7567.16 1344
7567.98 1357
7568.80 1337
7569.62 1231
7570.44 1255
7571.26 1315
7572.08 1320
7572.91 1238
7573.73 1296
7574.55 1358
7575.37 1427
7576.19 1302
7577.01 1274
7577.83 1275
7578.66 1360
7579.48 1550
7580.30 1411
7581.12 1400
7581.94 1401
7582.77 1416
7583.59 1430
7584.41 1388
7585.23 1490
7586.05 1432
7586.88 1428
7587.70 1493
7588.52 1515
7589.34 1406
7590.16 1429
7590.99 1493
7591.81 1405
7592.63 1490
7593.45 1444
7594.28 1534
7595.10 1508
7595.92 1408
7596.74 1563
7597.57 1507
7598.39 1522
7599.21 1405
7600.03 1521
7600.86 1562
7601.68 1486
7602.50 1516
7603.33 1457
7604.15 1572
7604.97 1687
7605.80 1707
7606.62 1779
7607.44 1969
7608.26 1996
7609.09 1940
7609.91 2036
7610.73 1985
7611.56 1868
7612.38 1804
7613.21 1723
7614.03 1600
7614.85 1646
7615.68 1668
7616.50 1733
7617.32 1625
7618.15 1673
7618.97 1857
7619.80 1794
7620.62 1790
7621.44 1940
7622.27 1917
7623.09 2076
7623.92 1989
7624.74 1953
7625.56 1761
7626.39 1787
7627.21 1744
7628.04 1726
7628.86 1820
7629.68 1709
7630.51 1711
7631.33 1728
7632.16 1827
7632.98 1869
7633.81 1975
7634.63 2050
7635.46 2157
7636.28 2253
7637.11 2233
7637.93 2101
7638.76 2101
7639.58 2024
7640.41 1866
7641.23 1696
7642.06 1662
7642.88 1631
7643.71 1582
7644.53 1529
7645.36 1577
7646.18 1563
7647.01 1532
7647.83 1416
7648.66 1536
7649.48 1521
7650.31 1577
7651.14 1564
7651.96 1517
7652.79 1534
7653.61 1607
7654.44 1598
7655.26 1552
7656.09 1428
7656.92 1402
7657.74 1480
7658.57 1345
7659.39 1390
7660.22 1427
7661.05 1343
7661.87 1307
7662.70 1382
7663.52 1423
7664.35 1441
7665.18 1458
7666.00 1445
7666.83 1388
7667.66 1316
7668.48 1441
7669.31 1387
7670.14 1296
7670.96 1246
7671.79 1388
7672.62 1416
7673.44 1401
7674.27 1513
7675.10 1478
7675.92 1462
7676.75 1437
7677.58 1422
7678.40 1365
7679.23 1268
7680.06 1278
7680.89 1270
7681.71 1371
7682.54 1395
7683.37 1301
7684.19 1234
7685.02 1295
7685.85 1339
7686.68 1309
7687.50 1336
7688.33 1298
7689.16 1356
7689.99 1275
7690.81 1391
7691.64 1347
7692.47 1299
7693.30 1278
7694.13 1258
7694.95 1233
7695.78 1229
7696.61 1295
7697.44 1231
7698.27 1363
7699.09 1321
7699.92 1214
7700.75 1319
7701.58 1282
7702.41 1336
7703.24 1190
7704.06 1236
7704.89 1286
7705.72 1270
7706.55 1227
7707.38 1225
7708.21 1190
7709.04 1250
7709.86 1191
7710.69 1258
7711.52 1231
7712.35 1242
7713.18 1306
7714.01 1192
7714.84 1208
7715.67 1166
7716.50 1268
7717.32 1203
7718.15 1237
7718.98 1234
7719.81 1126
7720.64 1158
7721.47 1150
7722.30 1186
7723.13 1230
7723.96 1177
7724.79 1148
7725.62 1150
7726.45 1126
7727.28 1149
7728.11 1126
7728.94 1183
7729.77 1182
7730.60 1162
7731.43 1275
7732.26 1218
7733.09 1178
7733.92 1091
7734.75 1151
7735.58 1108
7736.41 1199
7737.24 1205
7738.07 1206
7738.90 1151
7739.73 1186
7740.56 1226
7741.39 1213
7742.22 1172
7743.05 1088
7743.88 1084
7744.71 1122
7745.54 1126
7746.37 1268
7747.20 1327
7748.03 1247
7748.87 1201
7749.70 1266
7750.53 1203
7751.36 1321
7752.19 1383
7753.02 1341
7753.85 1324
7754.68 1231
7755.51 1302
7756.34 1164
7757.18 1130
7758.01 1163
7758.84 1235
7759.67 1091
7760.50 1170
7761.33 1141
7762.16 1097
7763.00 1078
7763.83 1156
7764.66 1163
7765.49 1023
7766.32 1197
7767.16 1278
7767.99 1202
7768.82 1104
7769.65 1216
7770.48 1156
7771.31 1112
7772.15 1143
7772.98 1130
7773.81 1207
7774.64 1145
7775.48 1188
7776.31 1235
7777.14 1147
7777.97 1153
7778.81 1277
7779.64 1288
7780.47 1299
7781.30 1173
7782.14 1069
7782.97 1092
7783.80 1169
7784.63 1239
7785.47 1221
7786.30 1184
7787.13 1202
7787.97 1222
7788.80 1146
7789.63 1174
7790.46 1139
7791.30 1221
7792.13 1299
7792.96 1246
7793.80 1241
7794.63 1240
7795.46 1177
7796.30 1170
7797.13 1226
7797.96 1256
7798.80 1148
7799.63 1133
7800.46 1243
7801.30 1178
7802.13 1114
7802.97 1232
7803.80 1279
7804.63 1317
7805.47 1296
7806.30 1279
7807.13 1240
7807.97 1298
7808.80 1328
7809.64 1316
7810.47 1270
7811.31 1293
7812.14 1242
7812.97 1284
7813.81 1406
7814.64 1418
7815.48 1428
7816.31 1460
7817.15 1506
7817.98 1566
7818.82 1545
7819.65 1586
7820.48 1678
7821.32 1641
7822.15 1589
7822.99 1597
7823.82 1731
7824.66 1505
7825.49 1470
7826.33 1425
7827.16 1552
7828.00 1613
7828.83 1606
7829.67 1517
7830.50 1722
7831.34 1789
7832.17 1553
7833.01 1687
7833.85 1618
7834.68 1676
7835.52 1632
7836.35 1612
7837.19 1549
7838.02 1553
7838.86 1697
7839.69 1571
7840.53 1539
7841.37 1499
7842.20 1483
7843.04 1495
7843.87 1564
7844.71 1457
7845.55 1488
7846.38 1452
7847.22 1454
7848.05 1505
7848.89 1448
7849.73 1591
7850.56 1465
7851.40 1383
7852.24 1497
7853.07 1497
7853.91 1485
7854.74 1512
7855.58 1506
7856.42 1517
7857.25 1620
7858.09 1567
7858.93 1632
7859.76 1674
7860.60 1599
7861.44 1690
7862.28 1670
7863.11 1860
7863.95 1883
7864.79 1871
7865.62 1889
7866.46 1648
7867.30 1629
7868.14 1621
7868.97 1543
7869.81 1481
7870.65 1616
7871.48 1628
7872.32 1712
7873.16 1616
7874.00 1686
7874.83 1713
7875.67 1681
7876.51 1827
7877.35 1829
7878.19 1754
7879.02 1865
7879.86 1945
7880.70 2079
7881.54 2170
7882.37 2215
7883.21 2275
7884.05 2221
7884.89 2251
7885.73 2240
7886.57 2109
7887.40 2125
7888.24 2079
7889.08 2060
7889.92 1944
7890.76 1900
7891.60 1882
7892.43 1882
7893.27 1816
7894.11 1866
7894.95 1964
7895.79 1952
7896.63 1782
7897.47 1797
7898.30 1785
7899.14 1679
7899.98 1699
7900.82 1685
7901.66 1694
7902.50 1704
7903.34 1645
7904.18 1743
7905.02 1679
7905.86 1560
7906.70 1487
7907.54 1536
7908.37 1486
7909.21 1503
7910.05 1583
7910.89 1550
7911.73 1463
7912.57 1553
7913.41 1474
7914.25 1456
7915.09 1444
7915.93 1563
7916.77 1468
7917.61 1487
7918.45 1575
7919.29 1588
7920.13 1574
7920.97 1618
7921.81 1567
7922.65 1665
7923.49 1693
7924.33 1575
7925.17 1572
7926.01 1572
7926.85 1472
7927.69 1496
7928.53 1493
7929.37 1320
7930.21 1360
7931.05 1320
7931.90 1397
7932.74 1484
7933.58 1428
7934.42 1442
7935.26 1401
7936.10 1369
7936.94 1241
7937.78 1331
7938.62 1376
7939.46 1412
7940.30 1331
7941.14 1347
7941.99 1242
7942.83 1290
7943.67 1267
7944.51 1282
7945.35 1452
7946.19 1367
7947.03 1370
7947.88 1297
7948.72 1285
7949.56 1324
7950.40 1333
7951.24 1401
7952.08 1368
7952.93 1381
7953.77 1361
7954.61 1496
7955.45 1408
7956.29 1417
7957.13 1423
7957.98 1557
7958.82 1585
7959.66 1601
7960.50 1414
7961.35 1476
7962.19 1494
7963.03 1510
7963.87 1445
7964.71 1393
7965.56 1445
7966.40 1516
7967.24 1565
7968.08 1478
7968.93 1560
7969.77 1690
7970.61 1603
7971.45 1669
7972.30 1748
7973.14 1572
7973.98 1518
7974.83 1426
7975.67 1490
7976.51 1417
7977.36 1434
7978.20 1475
7979.04 1448
7979.88 1286
7980.73 1268
7981.57 1200
7982.41 1281
7983.26 1323
7984.10 1314
7984.94 1270
7985.79 1256
7986.63 1259
7987.47 1268
7988.32 1187
7989.16 1259
7990.01 1228
7990.85 1210
7991.69 1212
7992.54 1203
7993.38 1187
7994.23 1210
7995.07 1248
7995.91 1208
7996.76 1201
7997.60 1158
7998.45 1217
7999.29 1292
8000.13 1370
8000.98 1257
8001.82 1113
8002.67 1010
8003.51 1121
8004.36 1213
8005.20 1080
8006.04 1143
8006.89 1123
8007.73 1126
8008.58 1174
8009.42 1186
8010.27 1192
8011.11 1106
8011.96 1137
8012.80 1108
8013.65 1113
8014.49 1230
8015.34 1238
8016.18 1129
8017.03 1122
8017.87 1017
8018.72 982
8019.56 1081
8020.41 1088
8021.25 1006
8022.10 1070
8022.95 1110
8023.79 1093
8024.64 1135
8025.48 1069
8026.33 1053
8027.17 1137
8028.02 1073
8028.86 1031
8029.71 1012
8030.56 1015
8031.40 1047
8032.25 1055
8033.09 1075
8033.94 1083
8034.79 998
8035.63 947
8036.48 1070
8037.32 1104
8038.17 1039
8039.02 1070
8039.86 1062
8040.71 1154
8041.56 1155
8042.40 1225
8043.25 1073
8044.10 1069
8044.94 1016
8045.79 954
8046.64 970
8047.48 1068
8048.33 1019
8049.18 1042
8050.02 1074
8050.87 1015
8051.72 1076
8052.56 1005
8053.41 1048
8054.26 1133
8055.11 1104
8055.95 985
8056.80 1060
8057.65 1073
8058.49 1120
8059.34 1008
8060.19 1019
8061.04 1070
8061.88 1000
8062.73 1027
8063.58 1070
8064.43 1003
8065.27 1057
8066.12 1086
8066.97 1019
8067.82 1075
8068.67 1156
8069.51 996
8070.36 1043
8071.21 996
8072.06 974
8072.91 993
8073.75 972
8074.60 951
8075.45 990
8076.30 999
8077.15 1027
8078.00 1073
8078.84 973
8079.69 1054
8080.54 1026
8081.39 930
8082.24 1047
8083.09 1026
8083.94 975
8084.78 908
8085.63 1012
8086.48 964
8087.33 967
8088.18 1003
8089.03 1066
8089.88 984
8090.73 1030
8091.58 974
8092.42 1047
8093.27 1004
8094.12 973
8094.97 1063
8095.82 1061
8096.67 1045
8097.52 990
8098.37 920
8099.22 1032
8100.07 996
8100.92 999
8101.77 1050
8102.62 1054
8103.47 1038
8104.32 995
8105.17 949
8106.02 968
8106.87 1064
8107.72 1031
8108.57 1000
8109.42 1033
8110.27 998
8111.12 1068
8111.97 1049
8112.82 1013
8113.67 1096
8114.52 957
8115.37 901
8116.22 951
8117.07 984
8117.92 933
8118.77 965
8119.62 1011
8120.47 1088
8121.32 1017
8122.17 1064
8123.02 1020
8123.87 1034
8124.72 1080
8125.57 1028
8126.43 944
8127.28 1002
8128.13 1057
8128.98 1027
8129.83 1004
8130.68 1053
8131.53 1093
8132.38 1034
8133.23 996
8134.09 1040
8134.94 1034
8135.79 1042
8136.64 1012
8137.49 1072
8138.34 970
8139.19 1085
8140.05 997
8140.90 987
8141.75 1069
8142.60 1167
8143.45 1038
8144.30 991
8145.16 1040
8146.01 1173
8146.86 1167
8147.71 1144
8148.56 1083
8149.42 1180
8150.27 1201
8151.12 1155
8151.97 1181
8152.83 1163
8153.68 1182
8154.53 1195
8155.38 1195
8156.24 1222
8157.09 1217
8157.94 1412
8158.79 1497
8159.65 1501
8160.50 1406
8161.35 1448
8162.20 1446
8163.06 1308
8163.91 1162
8164.76 1175
8165.62 1154
8166.47 1129
8167.32 1054
8168.17 1171
8169.03 1108
8169.88 1135
8170.73 1134
8171.59 1131
8172.44 1152
8173.29 1177
8174.15 1148
8175.00 1089
8175.85 1141
8176.71 1098
8177.56 1052
8178.42 1059
8179.27 1117
8180.12 1058
8180.98 1047
8181.83 996
8182.68 995
8183.54 1024
8184.39 991
8185.25 1102
8186.10 1101
8186.95 990
8187.81 1028
8188.66 1017
8189.52 1081
8190.37 1031
8191.22 1038
8192.08 1030
8192.93 1018
8193.79 1043
8194.64 1110
8195.50 924
8196.35 901
8197.21 961
8198.06 1081
8198.92 1083
8199.77 1042
8200.63 1029
8201.48 1032
8202.33 1102
8203.19 1008
8204.04 1019
8204.90 975
8205.75 1050
8206.61 920
8207.47 882
8208.32 989
8209.18 992
8210.03 969
8210.89 912
8211.74 928
8212.60 997
8213.45 983
8214.31 1030
8215.16 1002
8216.02 1046
8216.87 1006
8217.73 962
8218.59 963
8219.44 999
8220.30 1004
8221.15 1050
8222.01 1058
8222.87 1004
8223.72 989
8224.58 974
8225.43 994
8226.29 1107
8227.15 1072
8228.00 1072
8228.86 999
8229.71 1046
8230.57 1033
8231.43 990
8232.28 1000
8233.14 1115
8234.00 1001
8234.85 928
8235.71 938
8236.57 1019
8237.42 1021
8238.28 913
8239.14 1016
8239.99 999
8240.85 1034
8241.71 958
8242.56 924
8243.42 929
8244.28 904
8245.14 1030
8245.99 954
8246.85 990
8247.71 882
8248.56 902
8249.42 927
8250.28 950
8251.14 917
8251.99 912
8252.85 891
8253.71 939
8254.57 956
8255.42 909
8256.28 857
8257.14 855
8258.00 960
8258.86 954
8259.71 962
8260.57 979
8261.43 998
8262.29 1025
8263.15 965
8264.00 1003
8264.86 1020
8265.72 978
8266.58 1047
8267.44 1044
8268.29 982
8269.15 947
8270.01 940
8270.87 973
8271.73 933
8272.59 1000
8273.45 1017
8274.30 1006
8275.16 1048
8276.02 960
8276.88 946
8277.74 912
8278.60 955
8279.46 1077
8280.32 893
8281.18 888
8282.03 895
8282.89 951
8283.75 967
8284.61 899
8285.47 912
8286.33 943
8287.19 916
8288.05 1021
8288.91 1060
8289.77 960
8290.63 991
8291.49 1054
8292.35 930
8293.21 979
8294.07 1003
8294.93 1004
8295.78 982
8296.64 971
8297.50 978
8298.36 1045
8299.22 1125
8300.08 1099
8300.94 1022
8301.80 1033
8302.66 1048
8303.52 974
8304.38 973
8305.25 1018
8306.11 1068
8306.97 1158
8307.83 988
8308.69 1009
8309.55 1068
8310.41 999
8311.27 1034
8312.13 1082
8312.99 972
8313.85 956
8314.71 976
8315.57 984
8316.43 990
8317.29 1045
8318.15 1039
8319.02 1009
8319.88 1026
8320.74 1096
8321.60 1117
8322.46 1079
8323.32 938
8324.18 970
8325.04 1027
8325.90 1002
8326.77 970
8327.63 961
8328.49 1011
8329.35 983
8330.21 972
8331.07 972
8331.93 914
8332.80 952
8333.66 1024
8334.52 982
8335.38 981
8336.24 1015
8337.11 975
8337.97 954
8338.83 946
8339.69 1008
8340.55 949
8341.42 957
8342.28 940
8343.14 918
8344.00 927
8344.86 932
8345.73 958
8346.59 976
8347.45 1006
8348.31 958
8349.18 1053
8350.04 1069
8350.90 1058
8351.76 985
8352.63 955
8353.49 883
8354.35 919
8355.22 1004
8356.08 1004
8356.94 974
8357.80 1047
8358.67 978
8359.53 930
8360.39 979
8361.26 948
8362.12 1000
8362.98 947
8363.85 939
8364.71 979
8365.57 925
8366.44 973
8367.30 1052
8368.16 1019
8369.03 887
8369.89 816
8370.75 900
8371.62 926
8372.48 896
8373.35 929
8374.21 948
8375.07 925
8375.94 882
8376.80 924
8377.67 928
8378.53 988
8379.39 987
8380.26 1030
8381.12 945
8381.99 941
8382.85 959
8383.71 928
8384.58 969
8385.44 927
8386.31 891
8387.17 974
8388.04 968
8388.90 1012
8389.77 955
8390.63 979
8391.50 970
8392.36 1010
8393.22 967
8394.09 1026
8394.95 994
8395.82 995
8396.68 1056
8397.55 1041
8398.41 935
8399.28 1024
8400.14 954
8401.01 915
8401.88 985
8402.74 963
8403.61 977
8404.47 1015
8405.34 1021
8406.20 1010
8407.07 979
8407.93 936
8408.80 1029
8409.66 1025
8410.53 1102
8411.40 1107
8412.26 1015
8413.13 999
8413.99 1018
8414.86 1072
8415.73 1045
8416.59 1070
8417.46 1031
8418.32 1073
8419.19 1138
8420.06 1090
8420.92 1063
8421.79 1063
8422.65 1103
8423.52 1092
8424.39 1147
8425.25 1043
8426.12 1081
8426.99 1233
8427.85 1185
8428.72 1202
8429.59 1179
8430.45 1209
8431.32 1310
8432.19 1325
8433.05 1280
8433.92 1278
8434.79 1148
8435.65 1208
8436.52 1275
8437.39 1182
8438.26 1145
8439.12 1226
8439.99 1333
8440.86 1318
8441.73 1307
8442.59 1430
8443.46 1433
8444.33 1465
8445.19 1627
8446.06 1624
8446.93 1741
8447.80 1684
8448.67 1690
8449.53 1702
8450.40 1652
8451.27 1493
8452.14 1484
8453.00 1511
8453.87 1445
8454.74 1543
8455.61 1439
8456.48 1532
8457.34 1553
8458.21 1641
8459.08 1652
8459.95 1697
8460.82 1763
8461.69 1708
8462.55 1721
8463.42 1735
8464.29 1748
8465.16 1769
8466.03 1734
8466.90 1696
8467.77 1659
8468.63 1736
8469.50 1856
8470.37 2014
8471.24 2323
8472.11 2653
8472.98 3062
8473.85 3796
8474.72 3952
8475.58 3913
8476.45 3929
8477.32 3536
8478.19 3286
8479.06 3046
8479.93 2545
8480.80 2231
8481.67 1909
8482.54 1783
8483.41 1654
8484.28 1539
8485.15 1516
8486.02 1500
8486.89 1438
8487.76 1430
8488.63 1292
8489.50 1298
8490.37 1304
8491.24 1290
8492.11 1303
8492.98 1258
8493.85 1237
8494.72 1262
8495.59 1301
8496.46 1282
8497.33 1258
8498.20 1258
8499.07 1313
8499.94 1307
8500.81 1239
8501.68 1280
8502.55 1339
8503.42 1299
8504.29 1378
8505.16 1343
8506.03 1346
8506.90 1307
8507.77 1326
8508.64 1273
8509.51 1352
8510.38 1437
8511.25 1566
8512.13 1619
8513.00 1637
8513.87 1652
8514.74 1732
8515.61 1660
8516.48 1483
8517.35 1409
8518.22 1301
8519.09 1386
8519.97 1344
8520.84 1332
8521.71 1282
8522.58 1247
8523.45 1314
8524.32 1277
8525.19 1272
8526.07 1261
8526.94 1338
8527.81 1291
8528.68 1409
8529.55 1464
8530.43 1267
8531.30 1263
8532.17 1254
8533.04 1279
8533.91 1268
8534.79 1340
8535.66 1373
8536.53 1335
8537.40 1342
8538.27 1310
8539.15 1453
8540.02 1438
8540.89 1405
8541.76 1411
8542.64 1421
8543.51 1406
8544.38 1405
8545.25 1367
8546.13 1339
8547.00 1404
8547.87 1394
8548.74 1396
8549.62 1420
8550.49 1458
8551.36 1438
8552.24 1460
8553.11 1524
8553.98 1527
8554.86 1545
8555.73 1628
8556.60 1683
8557.48 1719
8558.35 1643
8559.22 1777
8560.10 1798
8560.97 1677
8561.84 1602
8562.72 1503
8563.59 1464
8564.46 1401
8565.34 1300
8566.21 1225
8567.08 1225
8567.96 1283
8568.83 1277
8569.71 1280
8570.58 1187
8571.45 1219
8572.33 1225
8573.20 1197
8574.08 1197
8574.95 1211
8575.82 1191
8576.70 1066
8577.57 1092
8578.45 1197
8579.32 1187
8580.20 1179
8581.07 1133
8581.94 1197
8582.82 1200
8583.69 1184
8584.57 1207
8585.44 1195
8586.32 1323
8587.19 1260
8588.07 1248
8588.94 1216
8589.82 1318
8590.69 1249
8591.57 1235
8592.44 1263
8593.32 1221
8594.19 1279
8595.07 1189
8595.94 1220
8596.82 1165
8597.69 1216
8598.57 1154
8599.44 1191
8600.32 1151
8601.19 1233
8602.07 1197
8602.95 1183
8603.82 1244
8604.70 1162
8605.57 1212
8606.45 1171
8607.32 1169
8608.20 1233
8609.08 1201
8609.95 1223
8610.83 1201
8611.70 1232
8612.58 1185
8613.46 1106
8614.33 1170
8615.21 1260
8616.08 1224
8616.96 1269
8617.84 1224
8618.71 1363
8619.59 1351
8620.47 1304
8621.34 1244
8622.22 1266
8623.10 1304
8623.97 1226
8624.85 1343
8625.73 1318
8626.60 1340
8627.48 1301
8628.36 1309
8629.23 1294
8630.11 1377
8630.99 1386
8631.87 1348
8632.74 1399
8633.62 1420
8634.50 1452
8635.37 1483
8636.25 1313
8637.13 1413
8638.01 1371
8638.88 1527
8639.76 1441
8640.64 1533
8641.52 1504
8642.39 1497
8643.27 1504
8644.15 1528
8645.03 1567
8645.90 1480
8646.78 1428
8647.66 1498
8648.54 1680
8649.42 1648
8650.29 1603
8651.17 1651
8652.05 1628
8652.93 1686
8653.81 1837
8654.68 1761
8655.56 1734
8656.44 1759
8657.32 1741
8658.20 1806
8659.08 1847
8659.95 1766
8660.83 1747
8661.71 1779
8662.59 1666
8663.47 1755
8664.35 1828
8665.23 1844
8666.10 1790
8666.98 1837
8667.86 1879
8668.74 1811
8669.62 1890
8670.50 1734
8671.38 1891
8672.26 1884
8673.14 2030
8674.02 2222
8674.90 2450
8675.77 2459
8676.65 2666
8677.53 2841
8678.41 2982
8679.29 3142
8680.17 3026
8681.05 3082
8681.93 2929
8682.81 2710
8683.69 2563
8684.57 2388
8685.45 2368
8686.33 2231
8687.21 2224
8688.09 2186
8688.97 2170
8689.85 2160
8690.73 2121
8691.61 2427
8692.49 2749
8693.37 3049
8694.25 3677
8695.13 4241
8696.01 4794
8696.89 5628
8697.77 5822
8698.65 5612
8699.53 5443
8700.41 5068
8701.29 4324
8702.17 3836
8703.05 3320
8703.94 2760
8704.82 2396
8705.70 2150
8706.58 2149
8707.46 2050
8708.34 1943
8709.22 1802
8710.10 1732
8710.98 1760
8711.86 1658
8712.75 1661
8713.63 1713
8714.51 1707
8715.39 1636
8716.27 1662
8717.15 1663
8718.03 1564
8718.91 1559
8719.80 1629
8720.68 1553
8721.56 1435
8722.44 1531
8723.32 1586
8724.20 1564
8725.09 1684
8725.97 1642
8726.85 1624
8727.73 1515
8728.61 1542
8729.50 1507
8730.38 1526
8731.26 1739
8732.14 1636
8733.02 1618
8733.91 1820
8734.79 1812
8735.67 1751
8736.55 1828
8737.44 1917
8738.32 1816
8739.20 1609
8740.08 1586
8740.97 1519
8741.85 1561
8742.73 1438
8743.61 1387
8744.50 1358
8745.38 1433
8746.26 1435
8747.15 1387
8748.03 1388
8748.91 1439
8749.79 1404
8750.68 1295
8751.56 1392
8752.44 1415
8753.33 1431
8754.21 1362
8755.09 1381
8755.98 1454
8756.86 1457
8757.74 1430
8758.63 1533
8759.51 1526
8760.39 1435
8761.28 1421
8762.16 1410
8763.05 1588
8763.93 1533
8764.81 1521
8765.70 1452
8766.58 1474
8767.46 1384
8768.35 1408
8769.23 1402
8770.12 1410
8771.00 1423
8771.89 1563
8772.77 1592
8773.65 1512
8774.54 1494
8775.42 1459
8776.31 1512
8777.19 1440
8778.08 1473
8778.96 1396
8779.84 1337
8780.73 1324
8781.61 1233
8782.50 1270
8783.38 1291
8784.27 1200
8785.15 1252
8786.04 1274
8786.92 1203
8787.81 1195
8788.69 1234
8789.58 1221
8790.46 1194
8791.35 1300
8792.23 1256
8793.12 1198
8794.00 1199
8794.89 1271
8795.77 1241
8796.66 1227
8797.55 1178
8798.43 1141
8799.32 1186
8800.20 1261
8801.09 1117
8801.97 1143
8802.86 1221
8803.74 1182
8804.63 1124
8805.52 1074
8806.40 1154
8807.29 1159
8808.17 1157
8809.06 1188
8809.95 1233
8810.83 1213
8811.72 1252
8812.60 1288
8813.49 1125
8814.38 1005
8815.26 1070
8816.15 1144
8817.04 1126
8817.92 1178
8818.81 1174
8819.70 1137
8820.58 1143
8821.47 1065
8822.36 1066
8823.24 1211
8824.13 1109
8825.02 1144
8825.90 1137
8826.79 1086
8827.68 1117
8828.56 1092
8829.45 1110
8830.34 1109
8831.23 1178
8832.11 1108
8833.00 1102
8833.89 1103
8834.77 1069
8835.66 1044
8836.55 1081
8837.44 1080
8838.32 1003
8839.21 1049
8840.10 1126
8840.99 1032
8841.88 1022
8842.76 1025
8843.65 1044
8844.54 1016
8845.43 1070
8846.31 1054
8847.20 1094
8848.09 1036
8848.98 1111
8849.87 1140
8850.75 1017
8851.64 1019
8852.53 1051
8853.42 1104
8854.31 1025
8855.20 959
8856.08 1010
8856.97 1003
8857.86 1000
8858.75 944
8859.64 935
8860.53 931
8861.42 983
8862.30 1024
8863.19 986
8864.08 953
8864.97 992
8865.86 986
8866.75 992
8867.64 935
8868.53 953
8869.42 1002
8870.30 1026
8871.19 1031
8872.08 895
8872.97 961
8873.86 974
8874.75 993
8875.64 1012
8876.53 862
8877.42 888
8878.31 985
8879.20 984
8880.09 945
8880.98 930
8881.87 932
8882.76 919
8883.65 918
8884.54 878
8885.43 881
8886.32 920
8887.21 958
8888.10 902
8888.99 911
8889.88 953
8890.77 842
8891.66 846
8892.55 887
8893.44 850
8894.33 898
8895.22 927
8896.11 954
8897.00 930
8897.89 949
8898.78 929
8899.67 925
8900.56 915
8901.45 961
8902.34 840
8903.23 900
8904.12 919
8905.02 966
8905.91 961
8906.80 910
8907.69 834
8908.58 870
8909.47 817
8910.36 852
8911.25 869
8912.14 844
8913.04 867
8913.93 835
8914.82 877
8915.71 890
8916.60 923
8917.49 854
8918.38 907
8919.28 908
8920.17 841
8921.06 893
8921.95 883
8922.84 848
8923.73 769
8924.63 769
8925.52 784
8926.41 839
8927.30 814
8928.19 845
8929.09 815
8929.98 829
8930.87 885
8931.76 849
8932.65 834
8933.55 864
8934.44 783
8935.33 813
8936.22 790
8937.12 838
8938.01 830
8938.90 807
8939.79 896
8940.69 768
8941.58 878
8942.47 831
8943.37 740
8944.26 829
8945.15 742
8946.04 789
8946.94 901
8947.83 888
8948.72 831
8949.62 845
8950.51 853
8951.40 869
8952.30 830
8953.19 853
8954.08 811
8954.98 790
8955.87 747
8956.76 779
8957.66 880
8958.55 893
8959.44 850
8960.34 746
8961.23 798
8962.12 851
8963.02 975
8963.91 839
8964.81 727
8965.70 781
8966.59 775
8967.49 772
8968.38 796
8969.28 863
8970.17 867
8971.06 834
8971.96 839
8972.85 841
8973.75 837
8974.64 858
8975.54 854
8976.43 807
8977.32 839
8978.22 931
8979.11 872
8980.01 871
8980.90 861
8981.80 838
8982.69 843
8983.59 823
8984.48 865
8985.38 736
8986.27 776
8987.17 855
8988.06 847
8988.96 771
8989.85 762
8990.75 806
8991.64 858
8992.54 841
8993.43 801
8994.33 868
8995.22 767
8996.12 815
8997.01 761
8997.91 786
8998.81 790
8999.70 700
9000.60 740
9001.49 799
9002.39 811
9003.28 804
9004.18 782
9005.08 782
9005.97 783
9006.87 781
9007.76 741
9008.66 798
9009.56 784
9010.45 812
9011.35 750
9012.24 723
9013.14 771
9014.04 784
9014.93 788
9015.83 743
9016.73 797
9017.62 853
9018.52 742
9019.42 739
9020.31 767
9021.21 713
9022.11 725
9023.00 733
9023.90 768
9024.80 786
9025.69 744
9026.59 764
9027.49 748
9028.38 792
9029.28 798
9030.18 824
9031.08 812
9031.97 833
9032.87 745
9033.77 741
9034.66 771
9035.56 789
9036.46 750
9037.36 746
9038.25 754
9039.15 762
9040.05 737
9040.95 748
9041.85 795
9042.74 783
9043.64 765
9044.54 747
9045.44 692
9046.33 729
9047.23 751
9048.13 793
9049.03 744
9049.93 746
9050.82 809
9051.72 848
9052.62 802
9053.52 767
9054.42 749
9055.32 747
9056.21 741
9057.11 723
9058.01 743
9058.91 725
9059.81 692
9060.71 783
9061.61 701
9062.50 760
9063.40 765
9064.30 679
9065.20 730
9066.10 716
9067.00 778
9067.90 851
9068.80 775
9069.70 787
9070.60 792
9071.49 776
9072.39 835
9073.29 836
9074.19 891
9075.09 823
9075.99 780
9076.89 825
9077.79 776
9078.69 785
9079.59 769
9080.49 745
9081.39 783
9082.29 735
9083.19 785
9084.09 828
9084.99 788
9085.89 763
9086.79 762
9087.69 756
9088.59 863
9089.49 859
9090.39 838
9091.29 850
9092.19 808
9093.09 841
9093.99 834
9094.89 753
9095.79 837
9096.69 823
9097.59 827
9098.49 870
9099.39 896
9100.29 910
9101.19 857
9102.09 841
9102.99 841
9103.90 801
9104.80 815
9105.70 803
9106.60 837
9107.50 785
9108.40 844
9109.30 832
9110.20 698
9111.10 724
9112.00 730
9112.91 732
9113.81 775
9114.71 776
9115.61 770
9116.51 771
9117.41 803
9118.31 802
9119.22 708
9120.12 827
9121.02 768
9121.92 772
9122.82 710
9123.72 733
9124.63 727
9125.53 740
9126.43 729
9127.33 675
9128.23 751
9129.14 757
9130.04 747
9130.94 747
9131.84 741
9132.74 778
9133.65 707
9134.55 809
9135.45 816
9136.35 785
9137.26 800
9138.16 710
9139.06 767
9139.96 743
9140.87 736
9141.77 731
9142.67 748
9143.57 722
9144.48 675
9145.38 665
9146.28 684
9147.19 778
9148.09 731
9148.99 717
9149.90 684
9150.80 770
9151.70 761
9152.60 790
9153.51 749
9154.41 736
9155.31 749
9156.22 750
9157.12 752
9158.02 740
9158.93 706
9159.83 647
9160.74 717
9161.64 801
9162.54 768
9163.45 706
9164.35 726
9165.25 789
9166.16 787
9167.06 747
9167.97 682
9168.87 734
9169.77 688
9170.68 692
9171.58 728
9172.49 774
9173.39 756
9174.30 692
9175.20 746
9176.10 771
9177.01 710
9177.91 753
9178.82 766
9179.72 751
9180.63 694
9181.53 695
9182.44 714
9183.34 680
9184.25 777
9185.15 716
9186.05 669
9186.96 744
9187.86 779
9188.77 690
9189.67 722
9190.58 751
9191.48 745
9192.39 732
9193.30 715
9194.20 768
9195.11 771
9196.01 737
9196.92 715
9197.82 731
9198.73 766
9199.63 704
9200.54 710
9201.44 728
9202.35 787
9203.26 771
9204.16 834
9205.07 794
9205.97 800
9206.88 846
9207.78 847
9208.69 745
9209.60 761
9210.50 746
9211.41 783
9212.32 733
9213.22 751
9214.13 720
9215.03 720
9215.94 773
9216.85 677
9217.75 702
9218.66 726
9219.57 855
9220.47 798
9221.38 759
9222.29 720
9223.19 694
9224.10 700
9225.01 670
9225.91 704
9226.82 725
9227.73 727
9228.63 724
9229.54 720
9230.45 706
9231.36 697
9232.26 662
9233.17 683
9234.08 718
9234.98 695
9235.89 678
9236.80 720
9237.71 779
9238.61 677
9239.52 749
9240.43 709
9241.34 675
9242.24 707
9243.15 682
9244.06 720
9244.97 752
9245.87 743
9246.78 752
9247.69 728
9248.60 685
9249.51 774
9250.41 754
9251.32 684
9252.23 685
9253.14 699
9254.05 731
9254.96 726
9255.86 718
9256.77 717
9257.68 768
9258.59 704
9259.50 703
9260.41 693
9261.31 753
9262.22 710
9263.13 706
9264.04 678
9264.95 709
9265.86 716
9266.77 742
9267.68 717
9268.58 719
9269.49 783
9270.40 691
9271.31 692
9272.22 692
9273.13 759
9274.04 661
9274.95 654
9275.86 672
9276.77 659
9277.68 689
9278.59 706
9279.50 704
9280.40 707
9281.31 662
9282.22 726
9283.13 745
9284.04 673
9284.95 756
9285.86 742
9286.77 800
9287.68 747
9288.59 687
9289.50 707
9290.41 793
9291.32 749
9292.23 705
9293.14 699
9294.05 775
9294.96 770
9295.87 739
9296.78 747
9297.69 755
9298.60 707
9299.52 694
9300.43 750
9301.34 771
9302.25 781
9303.16 726
9304.07 775
9304.98 785
9305.89 807
9306.80 732
9307.71 694
9308.62 708
9309.53 771
9310.44 823
9311.36 851
9312.27 761
9313.18 900
9314.09 816
9315.00 830
9315.91 840
9316.82 867
9317.73 855
9318.64 757
9319.56 785
9320.47 817
9321.38 738
9322.29 823
9323.20 782
9324.11 769
9325.03 716
9325.94 779
9326.85 760
9327.76 696
9328.67 757
9329.59 762
9330.50 771
9331.41 782
9332.32 757
9333.23 752
9334.15 786
9335.06 764
9335.97 785
9336.88 810
9337.79 820
9338.71 695
9339.62 751
9340.53 842
9341.44 765
9342.36 786
9343.27 792
9344.18 786
9345.09 710
9346.01 747
9346.92 751
9347.83 754
9348.75 715
9349.66 702
9350.57 777
9351.48 702
9352.40 756
9353.31 746
9354.22 781
9355.14 777
9356.05 750
9356.96 774
9357.88 746
9358.79 724
9359.70 829
9360.62 826
9361.53 761
9362.44 781
9363.36 775
9364.27 773
9365.19 762
9366.10 771
9367.01 759
9367.93 676
9368.84 737
9369.75 730
9370.67 752
9371.58 754
9372.50 759
9373.41 779
9374.32 750
9375.24 733
9376.15 727
9377.07 746
9377.98 777
9378.90 760
9379.81 745
9380.72 794
9381.64 801
9382.55 804
9383.47 758
9384.38 741
9385.30 774
9386.21 748
9387.13 756
9388.04 771
9388.96 775
9389.87 738
9390.79 696
9391.70 745
9392.62 729
9393.53 810
9394.45 787
9395.36 851
9396.28 778
9397.19 780
9398.11 809
9399.02 763
9399.94 780
9400.85 792
9401.77 832
9402.68 842
9403.60 833
9404.52 778
9405.43 847
9406.35 847
9407.26 802
9408.18 774
9409.09 808
9410.01 764
9410.93 867
9411.84 824
9412.76 803
9413.67 817
9414.59 808
9415.51 830
9416.42 774
9417.34 796
9418.26 771
9419.17 766
9420.09 815
9421.00 787
9421.92 829
9422.84 852
9423.75 830
9424.67 794
9425.59 841
9426.50 880
9427.42 810
9428.34 779
9429.25 796
9430.17 836
9431.09 854
9432.00 831
9432.92 829
9433.84 738
9434.76 779
9435.67 880
9436.59 879
9437.51 765
9438.42 843
9439.34 909
9440.26 907
9441.18 995
9442.09 871
9443.01 899
9443.93 884
9444.85 842
9445.76 862
9446.68 886
9447.60 896
9448.52 920
9449.43 857
9450.35 834
9451.27 865
9452.19 931
9453.11 965
9454.02 1032
9454.94 996
9455.86 1081
9456.78 1171
9457.70 1263
9458.62 1272
9459.53 1322
9460.45 1264
9461.37 1175
9462.29 1218
9463.21 1141
9464.13 1017
9465.04 956
9465.96 939
9466.88 894
9467.80 943
9468.72 915
9469.64 955
9470.56 984
9471.48 954
9472.39 932
9473.31 1013
9474.23 918
9475.15 851
9476.07 888
9476.99 898
9477.91 899
9478.83 937
9479.75 888
9480.67 858
9481.59 921
9482.51 947
9483.42 973
9484.34 1056
9485.26 1123
9486.18 1084
9487.10 1049
9488.02 1030
9488.94 1030
9489.86 977
9490.78 1025
9491.70 1069
9492.62 1018
9493.54 916
9494.46 896
9495.38 915
9496.30 939
9497.22 896
9498.14 920
9499.06 937
9499.98 923
9500.90 860
9501.82 833
9502.74 881
9503.66 995
9504.58 891
9505.50 915
9506.43 944
9507.35 862
9508.27 903
9509.19 942
9510.11 861
9511.03 888
9511.95 911
9512.87 941
9513.79 939
9514.71 931
9515.63 905
9516.55 885
9517.48 897
9518.40 960
9519.32 909
9520.24 983
9521.16 980
9522.08 950
9523.00 980
9523.92 931
9524.85 910
9525.77 895
9526.69 903
9527.61 925
9528.53 978
9529.45 955
9530.38 994
9531.30 1003
9532.22 971
9533.14 1040
9534.06 1087
9534.98 1100
9535.91 1069
9536.83 1228
9537.75 1239
9538.67 1180
9539.60 1269
9540.52 1282
9541.44 1204
9542.36 1214
9543.28 1173
9544.21 972
9545.13 951
9546.05 925
9546.97 1028
9547.90 1006
9548.82 1002
9549.74 1010
9550.66 1056
9551.59 949
9552.51 956
9553.43 972
9554.36 1036
9555.28 1009
9556.20 1009
9557.13 960
9558.05 1025
9558.97 1035
9559.89 1001
9560.82 1063
9561.74 1030
9562.66 1055
9563.59 1037
9564.51 1077
9565.43 1131
9566.36 1045
9567.28 1051
9568.20 1142
9569.13 1133
9570.05 961
9570.98 1018
9571.90 1009
9572.82 988
9573.75 969
9574.67 983
9575.60 1021
9576.52 1039
9577.44 971
9578.37 1006
9579.29 1005
9580.22 1002
9581.14 1009
9582.06 912
9582.99 943
9583.91 890
9584.84 935
9585.76 993
9586.69 907
9587.61 887
9588.53 914
9589.46 954
9590.38 1011
9591.31 988
9592.23 988
9593.16 945
9594.08 1014
9595.01 1023
9595.93 1030
9596.86 1052
9597.78 985
9598.71 1012
9599.63 1024
9600.56 1059
9601.48 1039
9602.41 1053
9603.33 1090
9604.26 1120
9605.18 1083
9606.11 1038
9607.03 1007
9607.96 1056
9608.89 1099
9609.81 1121
9610.74 1201
9611.66 1136
9612.59 1150
9613.51 1043
9614.44 1065
9615.37 1045
9616.29 1103
9617.22 1142
9618.14 1135
9619.07 1100
9620.00 1077
9620.92 1126
9621.85 1186
9622.77 1161
9623.70 1151
9624.63 1130
9625.55 1065
9626.48 1085
9627.41 1181
9628.33 1227
9629.26 1151
9630.19 1229
9631.11 1143
9632.04 1236
9632.97 1237
9633.89 1174
9634.82 1109
9635.75 1117
9636.67 1220
9637.60 1297
9638.53 1319
9639.45 1302
9640.38 1272
9641.31 1309
9642.23 1323
9643.16 1325
9644.09 1333
9645.02 1282
9645.94 1287
9646.87 1371
9647.80 1390
9648.73 1324
9649.65 1357
9650.58 1355
9651.51 1470
9652.44 1490
9653.36 1500
9654.29 1620
9655.22 1447
9656.15 1439
9657.08 1432
9658.00 1522
9658.93 1619
9659.86 1628
9660.79 1622
9661.72 1537
9662.64 1502
9663.57 1512
9664.50 1564
9665.43 1531
9666.36 1541
9667.28 1550
9668.21 1584
9669.14 1601
9670.07 1599
9671.00 1505
9671.93 1560
9672.86 1704
9673.78 1684
9674.71 1664
9675.64 1796
9676.57 1715
9677.50 1707
9678.43 1637
9679.36 1598
9680.29 1683
9681.21 1698
9682.14 1797
9683.07 1779
9684.00 1795
9684.93 1773
9685.86 1820
9686.79 1975
9687.72 2001
9688.65 1956
9689.58 2016
9690.51 2038
9691.44 1987
9692.37 2082
9693.30 2124
9694.23 1937
9695.16 1880
9696.09 1956
9697.02 2123
9697.94 2122
9698.87 2295
9699.80 2424
9700.73 2705
9701.66 2966
9702.59 3350
9703.52 3502
9704.45 3870
9705.39 3841
9706.32 3751
9707.25 3595
9708.18 3206
9709.11 2969
9710.04 2748
9710.97 2450
9711.90 2299
9712.83 2214
9713.76 2034
9714.69 1989
9715.62 2025
9716.55 1988
9717.48 1991
9718.41 2060
9719.34 1984
9720.27 2070
9721.21 2045
9722.14 2028
9723.07 1870
9724.00 1796
9724.93 1797
9725.86 1824
9726.79 1725
9727.72 1770
9728.65 1675
9729.59 1643
9730.52 1735
9731.45 1701
9732.38 1732
9733.31 1780
9734.24 1787
9735.17 1767
9736.11 1706
9737.04 1684
9737.97 1677
9738.90 1680
9739.83 1875
9740.77 1820
9741.70 1703
9742.63 1733
9743.56 1763
9744.49 1719
9745.43 1732
9746.36 1736
9747.29 1696
9748.22 1629
9749.15 1642
9750.09 1599
9751.02 1598
9751.95 1502
9752.88 1554
9753.82 1484
9754.75 1465
9755.68 1450
9756.61 1466
9757.55 1489
9758.48 1473
9759.41 1395
9760.35 1500
9761.28 1517
9762.21 1537
9763.14 1495
9764.08 1591
9765.01 1611
9765.94 1583
9766.88 1575
9767.81 1579
9768.74 1528
9769.68 1469
9770.61 1523
9771.54 1558
9772.48 1671
9773.41 1528
9774.34 1552
9775.28 1603
9776.21 1636
9777.14 1612
9778.08 1579
9779.01 1551
9779.94 1680
9780.88 1679
9781.81 1740
9782.75 1775
9783.68 1784
9784.61 1892
9785.55 1760
9786.48 1727
9787.42 1755
9788.35 1779
9789.28 1836
9790.22 1764
9791.15 1724
9792.09 1643
9793.02 1570
9793.96 1564
9794.89 1601
9795.83 1574
9796.76 1593
9797.69 1474
9798.63 1447
9799.56 1428
9800.50 1374
9801.43 1501
9802.37 1542
9803.30 1549
9804.24 1571
9805.17 1473
9806.11 1481
9807.04 1409
9807.98 1401
9808.91 1403
9809.85 1351
9810.78 1288
9811.72 1325
9812.65 1379
9813.59 1325
9814.53 1323
9815.46 1200
9816.40 1342
9817.33 1244
9818.27 1310
9819.20 1341
9820.14 1374
9821.07 1300
9822.01 1316
9822.95 1166
9823.88 1195
9824.82 1233
9825.75 1194
9826.69 1321
9827.63 1220
9828.56 1242
9829.50 1218
9830.43 1238
9831.37 1218
9832.31 1178
9833.24 1234
9834.18 1278
9835.12 1235
9836.05 1143
9836.99 1143
9837.93 1194
9838.86 1182
9839.80 1172
9840.73 1126
9841.67 1177
9842.61 1210
9843.55 1198
9844.48 1120
9845.42 1224
9846.36 1172
9847.29 1140
9848.23 1191
9849.17 1180
9850.10 1136
9851.04 1144
9851.98 1131
9852.92 1216
9853.85 1174
9854.79 1150
9855.73 1201
9856.67 1125
9857.60 1124
9858.54 1117
9859.48 1226
9860.42 1223
9861.35 1181
9862.29 1137
9863.23 1224
9864.17 1206
9865.10 1215
9866.04 1233
9866.98 1161
9867.92 1148
9868.86 1144
9869.79 1178
9870.73 1157
9871.67 1164
9872.61 1090
9873.55 1098
9874.48 1114
9875.42 1079
9876.36 1139
9877.30 1200
9878.24 1106
9879.18 1080
9880.12 1152
9881.05 1157
9881.99 1171
9882.93 1209
9883.87 1191
9884.81 1150
9885.75 1121
9886.69 1092
9887.63 1041
9888.56 1159
9889.50 1171
9890.44 1080
9891.38 1075
9892.32 1025
9893.26 1152
9894.20 1116
9895.14 1106
9896.08 1070
9897.02 1075
9897.96 1160
9898.90 1047
9899.84 1100
9900.77 1101
9901.71 1122
9902.65 1092
9903.59 1066
9904.53 1041
9905.47 1052
9906.41 1070
9907.35 994
9908.29 1086
9909.23 1102
9910.17 1024
9911.11 1048
9912.05 1050
9912.99 1074
9913.93 1066
9914.87 1032
9915.81 1077
9916.75 1097
9917.69 1032
9918.63 1059
9919.57 1028
9920.52 1051
9921.46 1060
9922.40 1061
9923.34 1082
9924.28 1067
9925.22 1145
9926.16 1205
9927.10 1232
9928.04 1295
9928.98 1360
9929.92 1433
9930.86 1489
9931.80 1658
9932.75 1817
9933.69 1736
9934.63 1723
9935.57 1631
9936.51 1597
9937.45 1412
9938.39 1370
9939.33 1250
9940.28 1179
9941.22 1116
9942.16 1141
9943.10 1058
9944.04 1072
9944.98 1079
9945.92 1059
9946.87 1061
9947.81 1063
9948.75 1062
9949.69 1054
9950.63 1053
9951.58 1106
9952.52 1045
9953.46 1100
9954.40 1105
9955.34 1071
9956.29 1086
9957.23 1087
9958.17 1030
9959.11 1091
9960.06 1036
9961.00 1030
9961.94 1030
9962.88 1035
9963.83 1098
9964.77 1048
9965.71 1054
9966.65 1019
9967.60 1033
9968.54 999
9969.48 1011
9970.42 1097
9971.37 1129
9972.31 1087
9973.25 1066
9974.20 1006
9975.14 1017
9976.08 978
9977.03 1001
9977.97 1012
9978.91 1066
9979.86 993
9980.80 897
9981.74 997
9982.69 1082
9983.63 1027
9984.57 1006
9985.52 1034
9986.46 1004
9987.40 909
9988.35 951
9989.29 947
9990.23 902
9991.18 915
9992.12 910
9993.07 901
9994.01 842
9994.95 924
9995.90 999
9996.84 954
9997.79 979
9998.73 896
9999.67 911
10000.62 974
10001.56 963
10002.51 940
10003.45 1009
10004.40 979
10005.34 967
10006.29 1020
10007.23 1006
10008.17 908
10009.12 936
10010.06 925
10011.01 854
10011.95 886
10012.90 973
10013.84 883
10014.79 815
10015.73 882
10016.68 913
10017.62 840
10018.57 850
10019.51 905
10020.46 882
10021.40 805
10022.35 786
10023.29 864
10024.24 969
10025.19 899
10026.13 870
10027.08 921
10028.02 919
10028.97 939
10029.91 918
10030.86 911
10031.80 842
10032.75 856
10033.70 865
10034.64 861
10035.59 828
10036.53 829
10037.48 869
10038.43 851
10039.37 840
10040.32 904
10041.26 828
10042.21 832
10043.16 870
10044.10 886
10045.05 879
10046.00 855
10046.94 800
10047.89 769
10048.84 859
10049.78 829
10050.73 798
10051.68 859
10052.62 848
10053.57 746
10054.52 783
10055.46 868
10056.41 828
10057.36 852
10058.30 849
10059.25 780
10060.20 844
10061.15 798
10062.09 807
10063.04 811
10063.99 762
10064.93 821
10065.88 836
10066.83 800
10067.78 797
10068.72 831
10069.67 807
10070.62 800
10071.57 782
10072.51 823
10073.46 776
10074.41 769
10075.36 784
10076.31 782
10077.25 786
10078.20 817
10079.15 788
10080.10 762
10081.05 741
10081.99 837
10082.94 799
10083.89 786
10084.84 744
10085.79 760
10086.74 827
10087.68 771
10088.63 784
10089.58 757
10090.53 762
10091.48 798
10092.43 816
10093.37 721
10094.32 728
10095.27 770
10096.22 741
10097.17 734
10098.12 754
10099.07 728
10100.02 757
10100.97 741
10101.91 775
10102.86 785
10103.81 756
10104.76 682
10105.71 822
10106.66 810
10107.61 777
10108.56 844
10109.51 853
10110.46 797
10111.41 713
10112.36 722
10113.31 751
10114.26 813
10115.21 808
10116.16 762
10117.11 710
10118.06 687
10119.01 733
10119.96 772
10120.91 804
10121.86 767
10122.81 730
10123.76 736
10124.71 736
10125.66 743
10126.61 781
10127.56 802
10128.51 801
10129.46 723
10130.41 729
10131.36 687
10132.31 732
10133.26 690
10134.21 722
10135.16 729
10136.11 752
10137.06 708
10138.01 718
10138.96 732
10139.91 745
10140.86 748
10141.82 722
10142.77 714
10143.72 789
10144.67 847
10145.62 801
10146.57 708
10147.52 722
10148.47 719
10149.42 748
10150.38 745
10151.33 770
10152.28 766
10153.23 792
10154.18 816
10155.13 766
10156.09 720
10157.04 719
10157.99 752
10158.94 706
10159.89 721
10160.84 751
10161.80 780
10162.75 829
10163.70 710
10164.65 722
10165.60 793
10166.56 800
10167.51 833
10168.46 841
10169.41 783
10170.36 787
10171.32 821
10172.27 717
10173.22 721
10174.17 874
10175.13 854
10176.08 854
10177.03 858
10177.98 914
10178.94 849
10179.89 859
10180.84 809
10181.80 805
10182.75 850
10183.70 830
10184.65 898
10185.61 840
10186.56 831
10187.51 815
10188.47 917
10189.42 939
10190.37 855
10191.33 859
10192.28 891
10193.23 949
10194.19 970
10195.14 936
10196.09 938
10197.05 909
10198.00 886
10198.95 859
10199.91 913
10200.86 945
10201.82 938
10202.77 894
10203.72 974
10204.68 914
10205.63 1004
10206.58 991
10207.54 924
10208.49 1006
10209.45 1104
10210.40 1132
10211.36 1090
10212.31 1119
10213.26 1154
10214.22 1253
10215.17 1083
10216.13 989
10217.08 980
10218.04 1001
10218.99 970
10219.94 993
10220.90 983
10221.85 956
10222.81 924
10223.76 912
10224.72 943
10225.67 921
10226.63 872
10227.58 998
10228.54 969
10229.49 1006
10230.45 919
10231.40 914
10232.36 929
10233.31 932
10234.27 893
10235.22 910
10236.18 954
10237.14 889
10238.09 867
10239.05 910
10240.00 939
10240.96 974
10241.91 954
10242.87 1048
10243.82 973
10244.78 917
10245.74 918
10246.69 898
10247.65 847
10248.60 841
10249.56 887
10250.52 865
10251.47 826
10252.43 743
10253.38 803
10254.34 768
10255.30 726
10256.25 829
10257.21 732
10258.17 704
10259.12 752
10260.08 819
10261.04 805
10261.99 783
10262.95 749
10263.91 729
10264.86 757
10265.82 784
10266.78 738
10267.73 726
10268.69 753
10269.65 738
10270.60 698
10271.56 732
10272.52 723
10273.47 702
10274.43 702
10275.39 750
10276.35 733
10277.30 696
10278.26 742
10279.22 746
10280.18 705
10281.13 727
10282.09 804
10283.05 735
10284.01 713
10284.96 656
10285.92 641
10286.88 642
10287.84 697
10288.79 715
10289.75 714
10290.71 707
10291.67 682
10292.63 662
10293.58 700
10294.54 734
10295.50 729
10296.46 735
10297.42 692
10298.38 675
10299.33 632
10300.29 644
10301.25 690
10302.21 814
10303.17 734
10304.13 701
10305.08 650
10306.04 693
10307.00 686
10307.96 651
10308.92 650
10309.88 612
10310.84 697
10311.80 688
10312.75 744
10313.71 635
10314.67 662
10315.63 642
10316.59 709
10317.55 677
10318.51 679
10319.47 671
10320.43 686
10321.39 685
10322.35 705
10323.31 760
10324.27 697
10325.23 667
10326.18 692
10327.14 636
10328.10 650
10329.06 687
10330.02 712
10330.98 661
10331.94 715
10332.90 675
10333.86 719
10334.82 680
10335.78 678
10336.74 687
10337.70 718
10338.66 742
10339.62 684
10340.58 672
10341.54 693
10342.50 701
10343.46 675
10344.43 643
10345.39 641
10346.35 635
10347.31 636
10348.27 649
10349.23 624
10350.19 630
10351.15 679
10352.11 638
10353.07 679
10354.03 650
10354.99 648
10355.95 662
10356.91 660
10357.88 701
10358.84 710
10359.80 591
10360.76 648
10361.72 700
10362.68 759
10363.64 686
10364.60 683
10365.57 641
10366.53 634
10367.49 670
10368.45 540
10369.41 598
10370.37 665
10371.34 672
10372.30 695
10373.26 623
10374.22 625
10375.18 643
10376.14 628
10377.11 702
10378.07 713
10379.03 669
10379.99 614
10380.95 609
10381.92 614
10382.88 578
10383.84 638
10384.80 657
10385.77 646
10386.73 617
10387.69 602
10388.65 621
10389.62 582
10390.58 651
10391.54 639
10392.50 578
10393.47 588
10394.43 652
10395.39 594
10396.35 584
10397.32 575
10398.28 563
10399.24 607
10400.21 609
10401.17 607
10402.13 551
10403.10 593
10404.06 608
10405.02 557
10405.99 566
10406.95 600
10407.91 619
10408.88 647
10409.84 564
10410.80 583
10411.77 566
10412.73 563
10413.69 625
10414.66 607
10415.62 600
10416.58 584
10417.55 626
10418.51 624
10419.48 661
10420.44 634
10421.40 586
10422.37 582
10423.33 629
10424.30 620
10425.26 642
10426.23 628
10427.19 653
10428.15 580
10429.12 612
10430.08 605
10431.05 616
10432.01 599
10432.98 541
10433.94 584
10434.91 620
10435.87 622
10436.83 599
10437.80 547
10438.76 598
10439.73 613
10440.69 577
10441.66 574
10442.62 591
10443.59 594
10444.55 543
10445.52 525
10446.48 502
10447.45 536
10448.41 579
10449.38 556
10450.35 538
10451.31 590
10452.28 539
10453.24 561
10454.21 531
10455.17 593
10456.14 600
10457.10 581
10458.07 599
10459.04 581
10460.00 550
10460.97 614
10461.93 582
10462.90 553
10463.87 640
10464.83 588
10465.80 581
10466.76 568
10467.73 542
10468.70 562
10469.66 531
10470.63 593
10471.59 657
10472.56 583
10473.53 608
10474.49 546
10475.46 553
10476.43 596
10477.39 600
10478.36 557
10479.33 570
10480.29 552
10481.26 556
10482.23 548
10483.19 604
10484.16 633
10485.13 574
10486.09 597
10487.06 549
10488.03 567
10489.00 571
10489.96 588
10490.93 608
10491.90 569
10492.87 582
10493.83 617
10494.80 594
10495.77 554
10496.73 596
10497.70 528
10498.67 559
10499.64 569
10500.61 524
10501.57 575
10502.54 648
10503.51 605
10504.48 580
10505.44 551
10506.41 540
10507.38 577
10508.35 558
10509.32 486
10510.28 458
10511.25 582
10512.22 567
10513.19 537
10514.16 495
10515.13 475
10516.09 541
10517.06 545
10518.03 533
10519.00 571
10519.97 544
10520.94 530
10521.91 574
10522.87 548
10523.84 555
10524.81 544
10525.78 497
10526.75 523
10527.72 513
10528.69 516
10529.66 564
10530.63 540
10531.59 559
10532.56 645
10533.53 598
10534.50 537
10535.47 567
10536.44 548
10537.41 554
10538.38 526
10539.35 589
10540.32 546
10541.29 550
10542.26 591
10543.23 596
10544.20 544
10545.17 551
10546.14 506
10547.11 525
10548.08 557
10549.05 597
10550.02 511
10550.99 507
10551.96 551
10552.93 560
10553.90 513
10554.87 509
10555.84 547
10556.81 540
10557.78 524
10558.75 471
10559.72 533
10560.69 600
10561.66 615
10562.63 561
10563.60 612
10564.57 615
10565.54 544
10566.51 551
10567.48 588
10568.45 588
10569.42 563
10570.40 605
10571.37 587
10572.34 564
10573.31 557
10574.28 603
10575.25 531
10576.22 520
10577.19 595
10578.16 574
10579.14 600
10580.11 562
10581.08 598
10582.05 562
10583.02 553
10583.99 564
10584.96 516
10585.94 503
10586.91 570
10587.88 593
10588.85 583
10589.82 581
10590.79 526
10591.77 550
10592.74 533
10593.71 521
10594.68 519
10595.65 596
10596.63 574
10597.60 544
10598.57 573
10599.54 565
10600.52 630
10601.49 533
10602.46 552
10603.43 548
10604.41 540
10605.38 532
10606.35 584
10607.32 600
10608.30 570
10609.27 574
10610.24 598
10611.21 544
10612.19 565
10613.16 576
10614.13 505
10615.11 572
10616.08 560
10617.05 522
10618.02 548
10619.00 567
10619.97 541
10620.94 549
10621.92 572
10622.89 572
10623.86 572
10624.84 541
10625.81 572
10626.78 637
10627.76 586
10628.73 562
10629.71 574
10630.68 611
10631.65 589
10632.63 582
10633.60 580
10634.57 577
10635.55 616
10636.52 620
10637.50 622
10638.47 577
10639.44 641
10640.42 709
10641.39 739
10642.37 695
10643.34 718
10644.31 737
10645.29 743
10646.26 743
10647.24 741
10648.21 767
10649.19 695
10650.16 714
10651.14 666
10652.11 650
10653.09 582
10654.06 650
10655.04 616
10656.01 596
10656.98 617
10657.96 605
10658.93 616
10659.91 581
10660.88 543
10661.86 620
10662.84 591
10663.81 614
10664.79 626
10665.76 585
10666.74 557
10667.71 555
10668.69 661
10669.66 578
10670.64 587
10671.61 564
10672.59 576
10673.56 590
10674.54 555
10675.52 587
10676.49 565
10677.47 597
10678.44 607
10679.42 578
10680.40 529
10681.37 541
10682.35 573
10683.32 581
10684.30 562
10685.28 569
10686.25 566
10687.23 562
10688.20 594
10689.18 608
10690.16 600
10691.13 571
10692.11 573
10693.09 596
10694.06 575
10695.04 572
10696.02 548
10696.99 526
10697.97 490
10698.95 529
10699.92 532
10700.90 514
10701.88 595
10702.85 574
10703.83 521
10704.81 516
10705.79 527
10706.76 518
10707.74 537
10708.72 500
10709.70 515
10710.67 533
10711.65 520
10712.63 497
10713.60 526
10714.58 533
10715.56 554
10716.54 529
10717.52 556
10718.49 525
10719.47 605
10720.45 556
10721.43 578
10722.40 555
10723.38 594
10724.36 571
10725.34 517
10726.32 563
10727.29 545
10728.27 582
10729.25 540
10730.23 530
10731.21 549
10732.19 529
10733.16 504
10734.14 496
10735.12 479
10736.10 560
10737.08 540
10738.06 529
10739.03 530
10740.01 504
10740.99 516
10741.97 550
10742.95 524
10743.93 473
10744.91 484
10745.89 529
10746.87 511
10747.84 531
10748.82 489
10749.80 536
10750.78 544
10751.76 499
10752.74 469
10753.72 517
10754.70 493
10755.68 583
10756.66 519
10757.64 484
10758.62 485
10759.60 573
10760.58 559
10761.56 528
10762.54 509
10763.52 462
10764.50 480
10765.48 530
10766.45 487
10767.43 526
10768.41 534
10769.39 510
10770.38 575
10771.36 555
10772.34 602
10773.32 562
10774.30 535
10775.28 506
10776.26 575
10777.24 504
10778.22 502
10779.20 511
10780.18 547
10781.16 532
10782.14 536
10783.12 554
10784.10 562
10785.08 553
10786.06 549
10787.04 574
10788.02 532
10789.00 534
10789.99 536
10790.97 530
10791.95 518
10792.93 551
10793.91 538
10794.89 538
10795.87 585
10796.85 543
10797.84 548
10798.82 568
10799.80 593
10800.78 550
10801.76 527
10802.74 520
10803.72 546
10804.71 589
10805.69 566
10806.67 568
10807.65 542
10808.63 515
10809.61 541
10810.60 563
10811.58 570
10812.56 509
10813.54 537
10814.52 521
10815.51 580
10816.49 592
10817.47 564
10818.45 611
10819.44 628
10820.42 623
10821.40 598
10822.38 569
10823.37 559
10824.35 588
10825.33 572
10826.31 549
10827.30 585
10828.28 603
10829.26 582
10830.24 640
10831.23 556
10832.21 540
10833.19 552
10834.18 614
10835.16 590
10836.14 566
10837.13 594
10838.11 544
10839.09 596
10840.07 578
10841.06 562
10842.04 601
10843.02 603
10844.01 583
10844.99 592
10845.98 569
10846.96 564
10847.94 568
10848.93 579
10849.91 596
10850.89 562
10851.88 578
10852.86 555
10853.84 586
10854.83 594
10855.81 573
10856.80 539
10857.78 641
10858.77 639
10859.75 610
10860.73 589
10861.72 621
10862.70 606
10863.69 566
10864.67 587
10865.66 570
10866.64 542
10867.62 599
10868.61 594
10869.59 566
10870.58 563
10871.56 612
10872.55 627
10873.53 618
10874.52 617
10875.50 587
10876.49 620
10877.47 619
10878.46 621
10879.44 692
10880.43 623
10881.41 663
10882.40 650
10883.38 685
10884.37 703
10885.35 627
10886.34 669
10887.32 634
10888.31 609
10889.29 655
10890.28 690
10891.27 662
10892.25 675
10893.24 690
10894.22 707
10895.21 779
10896.19 675
10897.18 678
10898.17 635
10899.15 622
10900.14 635
10901.12 721
10902.11 680
10903.10 645
10904.08 752
10905.07 786
10906.05 710
10907.04 705
10908.03 780
10909.01 739
10910.00 713
10910.99 766
10911.97 773
10912.96 702
10913.95 709
10914.93 778
10915.92 817
10916.91 807
10917.89 783
10918.88 813
10919.87 819
10920.85 812
10921.84 782
10922.83 787
10923.81 791
10924.80 805
10925.79 862
10926.78 790
10927.76 852
10928.75 802
10929.74 819
10930.73 843
10931.71 868
10932.70 864
10933.69 827
10934.68 773
10935.66 787
10936.65 854
10937.64 857
10938.63 825
10939.61 809
10940.60 863
10941.59 848
10942.58 936
10943.57 902
10944.55 880
10945.54 913
10946.53 916
10947.52 909
10948.51 899
10949.49 968
10950.48 948
10951.47 985
10952.46 997
10953.45 1030
10954.44 984
10955.42 951
10956.41 1004
10957.40 1025
10958.39 1035
10959.38 1098
10960.37 1205
10961.36 1268
10962.34 1312
10963.33 1370
10964.32 1328
10965.31 1300
10966.30 1338
10967.29 1303
10968.28 1227
10969.27 1199
10970.26 1188
10971.25 1225
10972.24 1138
10973.22 1143
10974.21 1096
10975.20 1112
10976.19 1106
10977.18 1098
10978.17 1096
10979.16 1102
10980.15 1023
10981.14 1052
10982.13 1034
10983.12 1008
10984.11 1066
10985.10 1016
10986.09 1076
10987.08 1090
10988.07 1146
10989.06 1114
10990.05 1086
10991.04 1170
10992.03 1049
10993.02 1036
10994.01 1152
10995.00 1121
10995.99 1166
10996.98 1101
10997.97 1131
10998.96 1287
10999.95 1345
11000.94 1350
11001.93 1461
11002.92 1617
11003.92 1733
11004.91 1809
11005.90 1927
11006.89 1936
11007.88 1825
11008.87 1735
11009.86 1704
11010.85 1546
11011.84 1446
11012.83 1288
11013.82 1171
11014.82 1116
11015.81 1055
11016.80 1116
11017.79 1092
11018.78 1119
11019.77 1107
11020.76 1003
11021.76 1018
11022.75 1072
11023.74 1056
11024.73 1032
11025.72 995
11026.71 989
11027.70 1026
11028.70 960
11029.69 974
11030.68 898
11031.67 930
11032.66 870
11033.66 851
11034.65 889
11035.64 901
11036.63 923
11037.62 965
11038.62 852
11039.61 878
11040.60 919
11041.59 949
11042.59 952
11043.58 979
11044.57 982
11045.56 928
11046.56 951
11047.55 924
11048.54 883
11049.53 908
11050.53 903
11051.52 892
11052.51 834
11053.51 847
11054.50 827
11055.49 800
11056.49 794
11057.48 924
11058.47 900
11059.46 873
11060.46 855
11061.45 824
11062.44 780
11063.44 795
11064.43 791
11065.42 806
11066.42 848
11067.41 801
11068.41 806
11069.40 737
11070.39 777
11071.39 787
11072.38 785
11073.37 784
11074.37 825
11075.36 772
11076.36 755
11077.35 741
11078.34 759
11079.34 811
11080.33 819
11081.33 810
11082.32 850
11083.31 886
11084.31 762
11085.30 759
11086.30 778
11087.29 860
11088.29 758
11089.28 780
11090.28 846
11091.27 803
11092.27 732
11093.26 707
11094.25 777
11095.25 801
11096.24 715
11097.24 764
11098.23 779
11099.23 807
11100.22 779
11101.22 677
11102.21 756
11103.21 706
11104.20 734
11105.20 734
11106.20 761
11107.19 709
11108.19 726
11109.18 791
11110.18 790
11111.17 745
11112.17 735
11113.16 732
11114.16 775
11115.15 785
11116.15 751
11117.15 713
11118.14 695
11119.14 712
11120.13 699
11121.13 733
11122.13 685
11123.12 764
11124.12 697
11125.11 690
11126.11 645
11127.11 745
11128.10 741
11129.10 803
11130.10 752
11131.09 780
11132.09 751
11133.09 737
11134.08 807
11135.08 695
11136.07 712
11137.07 702
11138.07 703
11139.07 752
11140.06 680
11141.06 693
11142.06 722
11143.05 664
11144.05 715
11145.05 612
11146.04 732
11147.04 731
11148.04 670
11149.04 659
11150.03 670
11151.03 659
11152.03 691
11153.02 709
11154.02 718
11155.02 710
11156.02 681
11157.01 699
11158.01 683
11159.01 663
11160.01 625
11161.01 681
11162.00 665
11163.00 618
11164.00 671
11165.00 695
11165.99 642
11166.99 620
11167.99 645
11168.99 653
11169.99 622
11170.99 627
11171.98 651
11172.98 629
11173.98 577
11174.98 677
11175.98 658
11176.98 657
11177.97 628
11178.97 652
11179.97 637
11180.97 584
11181.97 590
11182.97 637
11183.97 612
11184.96 650
11185.96 643
11186.96 654
11187.96 737
11188.96 631
11189.96 653
11190.96 605
11191.96 672
11192.96 717
11193.96 653
11194.96 650
11195.96 722
11196.95 705
11197.95 682
11198.95 712
11199.95 701
11200.95 646
11201.95 644
11202.95 666
11203.95 646
11204.95 721
11205.95 695
11206.95 709
11207.95 646
11208.95 630
11209.95 663
11210.95 698
11211.95 644
11212.95 644
11213.95 622
11214.95 648
11215.95 600
11216.95 632
11217.95 667
11218.95 630
11219.95 639
11220.95 592
11221.95 603
11222.95 616
11223.95 590
11224.95 616
11225.96 546
11226.96 555
11227.96 596
11228.96 567
11229.96 614
11230.96 617
11231.96 593
11232.96 626
11233.96 589
11234.96 607
11235.96 602
11236.97 557
11237.97 580
11238.97 630
11239.97 570
11240.97 619
11241.97 616
11242.97 589
11243.98 590
11244.98 594
11245.98 635
11246.98 596
11247.98 605
11248.98 596
11249.98 626
11250.99 654
11251.99 641
11252.99 595
11253.99 601
11254.99 559
11256.00 583
11257.00 627
11258.00 575
11259.00 618
11260.00 684
11261.01 627
11262.01 588
11263.01 593
11264.01 588
11265.02 592
11266.02 576
11267.02 578
11268.02 601
11269.03 547
11270.03 575
11271.03 639
11272.03 631
11273.04 637
11274.04 616
11275.04 598
11276.05 622
11277.05 634
11278.05 618
11279.05 603
11280.06 623
11281.06 618
11282.06 608
11283.07 621
11284.07 646
11285.07 666
11286.08 648
11287.08 574
11288.08 670
11289.09 661
11290.09 683
11291.09 657
11292.10 695
11293.10 655
11294.11 613
11295.11 605
11296.11 632
11297.12 625
11298.12 581
11299.13 589
11300.13 629
11301.13 597
11302.14 660
11303.14 665
11304.15 607
11305.15 637
11306.15 617
11307.16 639
11308.16 642
11309.17 631
11310.17 616
11311.18 678
11312.18 669
11313.18 663
11314.19 685
11315.19 711
11316.20 736
11317.20 803
11318.21 798
11319.21 782
11320.22 786
11321.22 755
11322.23 776
11323.23 808
11324.24 705
11325.24 685
11326.25 725
11327.25 657
11328.26 682
11329.26 586
11330.27 608
11331.27 597
11332.28 584
11333.29 596
11334.29 627
11335.30 617
11336.30 582
11337.31 601
11338.31 630
11339.32 585
11340.33 556
11341.33 538
11342.34 577
11343.34 586
11344.35 568
11345.35 595
11346.36 594
11347.37 567
11348.37 558
11349.38 544
11350.39 544
11351.39 502
11352.40 497
11353.40 558
11354.41 550
11355.42 578
11356.42 568
11357.43 574
11358.44 585
11359.44 556
11360.45 563
11361.46 535
11362.46 618
11363.47 566
11364.48 545
11365.48 540
11366.49 543
11367.50 539
11368.50 530
11369.51 623
11370.52 540
11371.53 558
11372.53 519
11373.54 537
11374.55 567
11375.56 561
11376.56 542
11377.57 556
11378.58 559
11379.59 516
11380.59 545
11381.60 535
11382.61 560
11383.62 529
11384.62 581
11385.63 546
11386.64 491
11387.65 520
11388.65 538
11389.66 565
11390.67 579
11391.68 546
11392.69 556
11393.69 549
11394.70 543
11395.71 553
11396.72 527
11397.73 544
11398.74 590
11399.74 518
11400.75 527
11401.76 534
11402.77 535
11403.78 588
11404.79 522
11405.80 525
11406.80 543
11407.81 558
11408.82 518
11409.83 506
11410.84 550
11411.85 550
11412.86 517
11413.87 485
11414.88 439
11415.89 510
11416.89 534
11417.90 503
11418.91 482
11419.92 468
11420.93 467
11421.94 522
11422.95 491
11423.96 447
11424.97 459
11425.98 579
11426.99 593
11428.00 523
11429.01 522
11430.02 565
11431.03 563
11432.04 499
11433.05 480
11434.06 499
11435.07 559
11436.08 526
11437.09 514
11438.10 560
11439.11 539
11440.12 539
11441.13 526
11442.14 493
11443.15 438
11444.16 502
11445.17 460
11446.18 474
11447.19 538
11448.20 494
11449.21 551
11450.22 520
11451.23 476
11452.24 487
11453.25 539
11454.27 533
11455.28 553
11456.29 501
11457.30 463
11458.31 501
11459.32 508
11460.33 492
11461.34 507
11462.35 519
11463.36 489
11464.38 549
11465.39 542
11466.40 524
11467.41 489
11468.42 474
11469.43 537
11470.44 483
11471.46 513
11472.47 526
11473.48 478
11474.49 534
11475.50 523
11476.52 557
11477.53 517
11478.54 520
11479.55 543
11480.56 486
11481.57 490
11482.59 535
11483.60 497
11484.61 494
11485.62 514
11486.64 489
11487.65 505
11488.66 467
11489.67 493
11490.69 502
11491.70 493
11492.71 503
11493.72 488
11494.74 454
11495.75 484
11496.76 518
11497.77 501
11498.79 487
11499.80 477
11500.81 531
11501.83 527
11502.84 543
11503.85 522
11504.86 480
11505.88 499
11506.89 507
11507.90 486
11508.92 510
11509.93 473
11510.94 526
11511.96 527
11512.97 495
11513.98 473
11515.00 479
11516.01 507
11517.02 511
11518.04 527
11519.05 504
11520.07 524
11521.08 475
11522.09 496
11523.11 556
11524.12 529
11525.13 437
11526.15 461
11527.16 489
11528.18 461
11529.19 490
11530.21 479
11531.22 473
11532.23 482
11533.25 472
11534.26 521
11535.28 476
11536.29 484
11537.31 536
11538.32 499
11539.34 490
11540.35 464
11541.36 500
11542.38 480
11543.39 456
11544.41 485
11545.42 495
11546.44 531
11547.45 534
11548.47 525
11549.48 526
11550.50 544
11551.51 479
11552.53 553
11553.54 556
11554.56 501
11555.57 498
11556.59 507
11557.61 519
11558.62 532
11559.64 542
11560.65 542
11561.67 503
11562.68 508
11563.70 555
11564.71 495
11565.73 559
11566.75 561
11567.76 546
11568.78 523
11569.79 571
11570.81 546
11571.83 583
11572.84 591
11573.86 592
11574.87 578
11575.89 528
11576.91 540
11577.92 497
11578.94 561
11579.96 588
11580.97 553
11581.99 592
11583.00 547
11584.02 586
11585.04 641
11586.05 594
11587.07 588
11588.09 557
11589.10 606
11590.12 566
11591.14 644
11592.16 569
11593.17 593
11594.19 602
11595.21 634
11596.22 596
11597.24 605
11598.26 637
11599.28 647
11600.29 665
11601.31 622
11602.33 696
11603.34 720
11604.36 756
11605.38 790
11606.40 810
11607.41 896
11608.43 970
11609.45 1000
11610.47 894
11611.49 879
11612.50 888
11613.52 877
11614.54 871
11615.56 761
11616.58 778
11617.59 729
11618.61 663
11619.63 674
11620.65 616
11621.67 622
11622.68 665
11623.70 634
11624.72 623
11625.74 568
11626.76 597
11627.78 607
11628.79 542
11629.81 570
11630.83 542
11631.85 563
11632.87 597
11633.89 546
11634.91 569
11635.93 573
11636.94 605
11637.96 604
11638.98 581
11640.00 565
11641.02 540
11642.04 574
11643.06 554
11644.08 560
11645.10 537
11646.12 508
11647.14 546
11648.16 586
11649.17 512
11650.19 529
11651.21 547
11652.23 506
11653.25 520
11654.27 515
11655.29 519
11656.31 527
11657.33 535
11658.35 460
11659.37 443
11660.39 480
11661.41 502
11662.43 515
11663.45 501
11664.47 521
11665.49 469
11666.51 497
11667.53 519
11668.55 544
11669.57 535
11670.59 538
11671.61 483
11672.63 486
11673.65 506
11674.67 510
11675.70 488
11676.72 523
11677.74 546
11678.76 504
11679.78 489
11680.80 493
11681.82 529
11682.84 517
11683.86 485
11684.88 497
11685.90 499
11686.92 492
11687.95 489
11688.97 523
11689.99 494
11691.01 512
11692.03 534
11693.05 557
11694.07 491
11695.10 517
11696.12 507
11697.14 476
11698.16 558
11699.18 556
11700.20 477
11701.22 505
11702.25 545
11703.27 489
11704.29 464
11705.31 487
11706.33 465
11707.36 488
11708.38 509
11709.40 545
11710.42 558
11711.44 481
11712.47 507
11713.49 485
11714.51 472
11715.53 492
11716.56 527
11717.58 557
11718.60 533
11719.62 569
11720.65 496
11721.67 519
11722.69 490
11723.71 530
11724.74 490
11725.76 496
11726.78 486
11727.80 502
11728.83 454
11729.85 464
11730.87 459
11731.90 478
11732.92 522
11733.94 513
11734.97 474
11735.99 496
11737.01 510
11738.04 555
11739.06 528
11740.08 509
11741.11 498
11742.13 527
11743.15 502
11744.18 471
11745.20 460
11746.22 506
11747.25 506
11748.27 486
11749.30 475
11750.32 477
11751.34 514
11752.37 498
11753.39 531
11754.42 487
11755.44 517
11756.46 470
11757.49 494
11758.51 497
11759.54 462
11760.56 488
11761.58 484
11762.61 480
11763.63 451
11764.66 454
11765.68 500
11766.71 540
11767.73 495
11768.76 445
11769.78 496
11770.81 498
11771.83 485
11772.86 514
11773.88 460
11774.91 468
11775.93 446
11776.96 460
11777.98 471
11779.01 467
11780.03 457
11781.06 524
11782.08 492
11783.11 535
11784.13 523
11785.16 503
11786.18 513
11787.21 469
11788.23 490
11789.26 516
11790.28 514
11791.31 521
11792.34 476
11793.36 484
11794.39 502
11795.41 497
11796.44 493
11797.47 544
11798.49 519
11799.52 508
11800.54 536
11801.57 491
11802.60 515
11803.62 493
11804.65 461
11805.67 495
11806.70 491
11807.73 550
11808.75 542
11809.78 520
11810.81 537
11811.83 534
11812.86 519
11813.89 552
11814.91 532
11815.94 529
11816.97 514
11817.99 510
11819.02 515
11820.05 476
11821.07 495
11822.10 515
11823.13 497
11824.16 508
11825.18 497
11826.21 490
11827.24 508
11828.26 518
11829.29 497
11830.32 508
11831.35 532
11832.37 566
11833.40 545
11834.43 532
11835.46 535
11836.48 510
11837.51 478
11838.54 489
11839.57 500
11840.59 510
11841.62 540
11842.65 514
11843.68 518
11844.71 506
11845.73 549
11846.76 522
11847.79 555
11848.82 495
11849.85 528
11850.88 527
11851.90 491
11852.93 529
11853.96 525
11854.99 529
11856.02 515
11857.05 523
11858.07 608
11859.10 540
11860.13 492
11861.16 512
11862.19 556
11863.22 543
11864.25 520
11865.28 580
11866.30 558
11867.33 566
11868.36 571
11869.39 532
11870.42 552
11871.45 630
11872.48 611
11873.51 553
11874.54 588
11875.57 572
11876.60 552
11877.63 628
11878.65 579
11879.68 575
11880.71 636
11881.74 610
11882.77 554
11883.80 579
11884.83 597
11885.86 608
11886.89 582
11887.92 620
11888.95 639
11889.98 659
11891.01 664
11892.04 594
11893.07 604
11894.10 637
11895.13 637
11896.16 603
11897.19 594
11898.22 634
11899.25 695
11900.28 667
11901.31 680
11902.34 698
11903.38 725
11904.41 764
11905.44 792
11906.47 776
11907.50 839
11908.53 785
11909.56 829
11910.59 728
11911.62 758
11912.65 783
11913.68 774
11914.71 724
11915.75 740
11916.78 704
11917.81 714
11918.84 761
11919.87 664
11920.90 674
11921.93 698
11922.96 732
11924.00 717
11925.03 773
11926.06 741
11927.09 752
11928.12 731
11929.15 749
11930.18 760
11931.22 783
11932.25 854
11933.28 954
11934.31 1029
11935.34 984
11936.38 989
11937.41 1013
11938.44 970
11939.47 1102
11940.50 1004
11941.54 1007
11942.57 1034
11943.60 927
11944.63 868
11945.67 810
11946.70 763
11947.73 773
11948.76 835
11949.80 740
11950.83 697
11951.86 727
11952.89 679
11953.93 668
11954.96 681
11955.99 685
11957.02 700
11958.06 748
11959.09 692
11960.12 714
11961.16 661
11962.19 705
11963.22 709
11964.26 685
11965.29 628
11966.32 629
11967.36 656
11968.39 615
11969.42 654
11970.46 661
11971.49 690
11972.52 689
11973.56 656
11974.59 645
11975.62 673
11976.66 714
11977.69 686
11978.73 702
11979.76 714
11980.79 711
11981.83 617
11982.86 674
11983.89 606
11984.93 661
11985.96 641
11987.00 645
11988.03 643
11989.07 611
11990.10 652
11991.13 630
11992.17 592
11993.20 608
11994.24 677
11995.27 618
11996.31 683
11997.34 619
11998.38 664
11999.41 722
12000.45 759
12001.48 730
12002.51 703
12003.55 646
12004.58 669
12005.62 646
12006.65 644
12007.69 605
12008.72 624
12009.76 708
12010.80 694
12011.83 754
12012.87 642
12013.90 654
12014.94 727
12015.97 763
12017.01 738
12018.04 705
12019.08 753
12020.11 766
12021.15 708
12022.19 707
12023.22 757
12024.26 716
12025.29 715
12026.33 789
12027.36 740
12028.40 670
12029.44 678
12030.47 736
12031.51 694
12032.54 713
12033.58 717
12034.62 752
12035.65 680
12036.69 639
12037.73 634
12038.76 619
12039.80 606
12040.84 667
12041.87 655
12042.91 661
12043.94 751
12044.98 677
12046.02 620
12047.06 716
12048.09 702
12049.13 687
12050.17 699
12051.20 727
12052.24 665
12053.28 710
12054.31 687
12055.35 722
12056.39 694
12057.43 694
12058.46 707
12059.50 671
12060.54 709
12061.57 705
12062.61 664
12063.65 634
12064.69 678
12065.72 652
12066.76 669
12067.80 629
12068.84 698
12069.88 717
12070.91 686
12071.95 678
12072.99 651
12074.03 706
12075.06 726
12076.10 698
12077.14 650
12078.18 690
12079.22 698
12080.26 712
12081.29 780
12082.33 666
12083.37 666
12084.41 660
12085.45 666
12086.49 714
12087.52 709
12088.56 679
12089.60 682
12090.64 632
12091.68 697
12092.72 638
12093.76 737
12094.79 739
12095.83 752
12096.87 729
12097.91 698
12098.95 713
12099.99 734
12101.03 723
12102.07 733
12103.11 797
12104.15 771
12105.19 778
12106.22 820
12107.26 828
12108.30 823
12109.34 771
12110.38 780
12111.42 829
12112.46 750
12113.50 749
12114.54 817
12115.58 824
12116.62 697
12117.66 719
12118.70 697
12119.74 700
12120.78 616
12121.82 644
12122.86 574
12123.90 547
12124.94 561
12125.98 590
12127.02 592
12128.06 591
12129.10 620
12130.14 629
12131.18 610
12132.22 605
12133.26 621
12134.30 572
12135.34 609
12136.38 584
12137.42 594
12138.47 632
12139.51 635
12140.55 614
12141.59 587
12142.63 561
12143.67 607
12144.71 610
12145.75 623
12146.79 573
12147.83 538
12148.87 598
12149.92 613
12150.96 542
12152.00 561
12153.04 556
12154.08 577
12155.12 581
12156.16 598
12157.21 570
12158.25 589
12159.29 573
12160.33 537
12161.37 546
12162.41 514
12163.46 554
12164.50 551
12165.54 554
12166.58 539
12167.62 521
12168.67 538
12169.71 556
12170.75 516
12171.79 518
12172.83 534
12173.88 557
12174.92 593
12175.96 573
12177.00 616
12178.05 572
12179.09 552
12180.13 550
12181.17 588
12182.22 562
12183.26 597
12184.30 545
12185.34 556
12186.39 565
12187.43 528
12188.47 573
12189.51 537
12190.56 566
12191.60 535
12192.64 586
12193.69 578
12194.73 536
12195.77 580
12196.82 552
12197.86 545
12198.90 608
12199.95 585
12200.99 552
12202.03 531
12203.08 528
12204.12 536
12205.16 508
12206.21 476
12207.25 535
12208.29 568
12209.34 531
12210.38 494
12211.43 553
12212.47 547
12213.51 505
12214.56 511
12215.60 488
12216.65 521
12217.69 500
12218.73 508
12219.78 519
12220.82 547
12221.87 534
12222.91 557
12223.96 561
12225.00 549
12226.04 516
12227.09 476
12228.13 553
12229.18 525
12230.22 507
12231.27 517
12232.31 514
12233.36 587
12234.40 553
12235.45 544
12236.49 592
12237.54 538
12238.58 575
12239.63 537
12240.67 496
12241.72 531
12242.76 550
12243.81 495
12244.85 541
12245.90 568
12246.94 494
12247.99 550
12249.03 552
12250.08 539
12251.12 536
12252.17 582
12253.22 566
12254.26 549
12255.31 509
12256.35 502
12257.40 569
12258.44 572
12259.49 555
12260.54 560
12261.58 521
12262.63 542
12263.67 518
12264.72 504
12265.77 502
12266.81 500
12267.86 493
12268.91 509
12269.95 474
12271.00 494
12272.04 542
12273.09 539
12274.14 500
12275.18 492
12276.23 514
12277.28 500
12278.32 554
12279.37 531
12280.42 541
12281.46 555
12282.51 493
12283.56 496
12284.61 511
12285.65 536
12286.70 531
12287.75 549
12288.79 495
12289.84 461
12290.89 594
12291.94 588
12292.98 546
12294.03 541
12295.08 466
12296.13 468
12297.17 470
12298.22 496
12299.27 527
12300.32 509
12301.36 530
12302.41 493
12303.46 492
12304.51 454
12305.55 508
12306.60 552
12307.65 486
12308.70 493
12309.75 524
12310.79 542
12311.84 493
12312.89 478
12313.94 520
12314.99 495
12316.04 514
12317.08 525
12318.13 467
12319.18 473
12320.23 494
12321.28 454
12322.33 504
12323.37 543
12324.42 511
12325.47 534
12326.52 486
12327.57 502
12328.62 497
12329.67 486
12330.72 453
12331.77 488
12332.81 539
12333.86 507
12334.91 452
12335.96 422
12337.01 425
12338.06 469
12339.11 490
12340.16 550
12341.21 521
12342.26 483
12343.31 499
12344.36 497
12345.41 509
12346.46 496
12347.51 511
12348.56 517
12349.61 476
12350.65 486
12351.70 562
12352.75 497
12353.80 517
12354.85 456
12355.90 475
12356.95 520
12358.00 517
12359.05 493
12360.11 495
12361.16 486
12362.21 493
12363.26 506
12364.31 501
12365.36 506
12366.41 559
12367.46 500
12368.51 535
12369.56 516
12370.61 571
12371.66 515
12372.71 517
12373.76 520
12374.81 550
12375.86 583
12376.91 520
12377.97 553
12379.02 504
12380.07 528
12381.12 516
12382.17 554
12383.22 600
12384.27 631
12385.32 568
12386.37 553
12387.43 558
12388.48 564
12389.53 582
12390.58 527
12391.63 551
12392.68 577
12393.74 593
12394.79 610
12395.84 543
12396.89 500
12397.94 502
12398.99 511
12400.05 558
12401.10 565
12402.15 521
12403.20 540
12404.25 568
12405.31 533
12406.36 540
12407.41 610
12408.46 580
12409.51 605
12410.57 613
12411.62 536
12412.67 588
12413.72 543
12414.78 602
12415.83 580
12416.88 588
12417.93 640
12418.99 655
12420.04 591
12421.09 599
12422.15 603
12423.20 613
12424.25 625
12425.30 599
12426.36 601
12427.41 621
12428.46 577
12429.52 588
12430.57 659
12431.62 599
12432.68 544
12433.73 550
12434.78 665
12435.84 642
12436.89 575
12437.94 609
12439.00 635
12440.05 641
12441.10 693
12442.16 650
12443.21 645
12444.27 620
12445.32 610
12446.37 649
12447.43 657
12448.48 619
12449.54 649
12450.59 666
12451.64 681
12452.70 663
12453.75 677
12454.81 662
12455.86 696
12456.91 764
12457.97 731
12459.02 746
12460.08 786
12461.13 755
12462.19 788
12463.24 761
12464.30 820
12465.35 867
12466.41 864
12467.46 920
12468.52 868
12469.57 923
12470.63 973
12471.68 948
12472.73 962
12473.79 1050
12474.85 1020
12475.90 1142
12476.96 1238
12478.01 1351
12479.07 1498
12480.12 1684
12481.18 1864
12482.23 1907
12483.29 1999
12484.34 1942
12485.40 2004
12486.45 2044
12487.51 1829
12488.57 1740
12489.62 1672
12490.68 1470
12491.73 1444
12492.79 1249
12493.84 1140
12494.90 1042
12495.96 962
12497.01 970
12498.07 913
12499.12 860
12500.18 865
12501.24 829
12502.29 830
12503.35 807
12504.41 782
12505.46 783
12506.52 740
12507.57 743
12508.63 784
12509.69 758
12510.74 761
12511.80 775
12512.86 799
12513.91 777
12514.97 763
12516.03 807
12517.08 841
12518.14 869
12519.20 829
12520.26 880
12521.31 841
12522.37 826
12523.43 821
12524.48 858
12525.54 830
12526.60 755
12527.66 678
12528.71 725
12529.77 777
12530.83 710
12531.89 713
12532.94 640
12534.00 629
12535.06 631
12536.12 767
12537.17 726
12538.23 732
12539.29 686
12540.35 731
12541.41 705
12542.46 640
12543.52 681
12544.58 701
12545.64 684
12546.70 697
12547.75 693
12548.81 733
12549.87 749
12550.93 710
12551.99 750
12553.05 773
12554.10 745
12555.16 755
12556.22 761
12557.28 874
12558.34 892
12559.40 890
12560.46 915
12561.51 1004
12562.57 986
12563.63 938
12564.69 903
12565.75 905
12566.81 908
12567.87 973
12568.93 945
12569.99 937
12571.04 908
12572.10 877
12573.16 863
12574.22 797
12575.28 756
12576.34 792
12577.40 782
12578.46 778
12579.52 790
12580.58 812
12581.64 851
12582.70 783
12583.76 698
12584.82 697
12585.88 767
12586.94 794
12588.00 737
12589.06 717
12590.12 738
12591.18 746
12592.24 709
12593.30 720
12594.36 716
12595.42 745
12596.48 724
12597.54 748
12598.60 644
12599.66 710
12600.72 734
12601.78 701
12602.84 676
12603.90 697
12604.96 652
12606.02 671
12607.08 635
12608.14 665
12609.20 631
12610.27 658
12611.33 651
12612.39 585
12613.45 568
12614.51 652
12615.57 621
12616.63 693
12617.69 668
12618.75 628
12619.81 630
12620.88 615
12621.94 601
12623.00 606
12624.06 628
12625.12 629
12626.18 633
12627.24 641
12628.31 687
12629.37 670
12630.43 687
12631.49 619
12632.55 573
12633.61 608
12634.68 632
12635.74 654
12636.80 650
12637.86 635
12638.92 572
12639.99 619
12641.05 605
12642.11 569
12643.17 582
12644.23 583
12645.30 584
12646.36 581
12647.42 537
12648.48 564
12649.55 586
12650.61 592
12651.67 539
12652.73 587
12653.80 582
12654.86 568
12655.92 553
12656.99 602
12658.05 571
12659.11 541
12660.17 536
12661.24 573
12662.30 591
12663.36 557
12664.43 586
12665.49 555
12666.55 577
12667.62 581
12668.68 490
12669.74 538
12670.81 551
12671.87 554
12672.93 544
12674.00 571
12675.06 588
12676.12 538
12677.19 495
12678.25 517
12679.31 518
12680.38 505
12681.44 537
12682.51 573
12683.57 545
12684.63 553
12685.70 523
12686.76 497
12687.83 496
12688.89 553
12689.95 528
12691.02 508
12692.08 481
12693.15 521
12694.21 588
12695.28 591
12696.34 561
12697.40 553
12698.47 575
12699.53 484
12700.60 501
12701.66 531
12702.73 529
12703.79 537
12704.86 544
12705.92 541
12706.99 536
12708.05 563
12709.12 578
12710.18 579
12711.25 605
12712.31 601
12713.38 599
12714.44 596
12715.51 600
12716.57 536
12717.64 540
12718.70 540
12719.77 591
12720.83 538
12721.90 577
12722.97 563
12724.03 548
12725.10 548
12726.16 587
12727.23 554
12728.29 529
12729.36 566
12730.43 524
12731.49 529
12732.56 457
12733.62 496
12734.69 496
12735.76 558
12736.82 515
12737.89 546
12738.95 544
12740.02 612
12741.09 510
12742.15 499
12743.22 510
12744.29 510
12745.35 520
12746.42 492
12747.49 571
12748.55 494
12749.62 489
12750.69 500
12751.75 515
12752.82 517
12753.89 531
12754.95 482
12756.02 473
12757.09 535
12758.15 453
12759.22 486
12760.29 542
12761.36 493
12762.42 531
12763.49 479
12764.56 490
12765.62 486
12766.69 479
12767.76 417
12768.83 434
12769.89 480
12770.96 429
12772.03 470
12773.10 441
12774.17 472
12775.23 427
12776.30 481
12777.37 486
12778.44 453
12779.50 447
12780.57 429
12781.64 448
12782.71 459
12783.78 448
12784.84 441
12785.91 435
12786.98 464
12788.05 493
12789.12 524
12790.19 457
12791.25 467
12792.32 506
12793.39 453
12794.46 473
12795.53 474
12796.60 453
12797.67 435
12798.73 458
12799.80 469
12800.87 485
12801.94 443
12803.01 476
12804.08 459
12805.15 474
12806.22 425
12807.29 496
12808.36 439
12809.42 454
12810.49 451
12811.56 435
12812.63 408
12813.70 421
12814.77 442
12815.84 444
12816.91 445
12817.98 442
12819.05 465
12820.12 437
12821.19 452
12822.26 449
12823.33 448
12824.40 411
12825.47 438
12826.54 481
12827.61 441
12828.68 425
12829.75 441
12830.82 483
12831.89 434
12832.96 468
12834.03 438
12835.10 435
12836.17 445
12837.24 438
12838.31 462
12839.38 408
12840.45 421
12841.52 401
12842.59 401
12843.66 438
12844.73 399
12845.80 416
12846.87 420
12847.95 432
12849.02 433
12850.09 451
12851.16 446
12852.23 423
12853.30 448
12854.37 448
12855.44 440
12856.51 449
12857.58 472
12858.66 444
12859.73 421
12860.80 432
12861.87 453
12862.94 451
12864.01 451
12865.08 435
12866.16 387
12867.23 406
12868.30 412
12869.37 399
12870.44 397
12871.51 392
12872.59 406
12873.66 370
12874.73 376
12875.80 436
12876.87 427
12877.95 378
12879.02 417
12880.09 456
12881.16 437
12882.23 378
12883.31 379
12884.38 406
12885.45 403
12886.52 411
12887.60 395
12888.67 402
12889.74 395
12890.81 382
12891.89 364
12892.96 376
12894.03 388
12895.11 407
12896.18 406
12897.25 445
12898.32 442
12899.40 417
12900.47 424
12901.54 427
12902.62 416
12903.69 394
12904.76 423
12905.84 405
12906.91 449
12907.98 408
12909.06 391
12910.13 405
12911.20 427
12912.28 413
12913.35 430
12914.42 396
12915.50 423
12916.57 424
12917.64 399
12918.72 410
12919.79 462
12920.87 422
12921.94 452
12923.01 481
12924.09 365
12925.16 395
12926.24 396
12927.31 368
12928.38 369
12929.46 367
12930.53 373
12931.61 425
12932.68 377
12933.76 392
12934.83 377
12935.90 425
12936.98 439
12938.05 398
12939.13 414
12940.20 388
12941.28 377
12942.35 410
12943.43 403
12944.50 373
12945.58 455
12946.65 390
12947.73 384
12948.80 372
12949.88 384
12950.95 383
12952.03 399
12953.10 408
12954.18 415
12955.25 411
12956.33 423
12957.40 431
12958.48 446
12959.55 407
12960.63 395
12961.70 441
12962.78 394
12963.86 387
12964.93 386
12966.01 372
12967.08 410
12968.16 428
12969.24 417
12970.31 385
12971.39 373
12972.46 394
12973.54 407
12974.62 373
12975.69 375
12976.77 361
12977.84 418
12978.92 422
12980.00 410
12981.07 429
12982.15 385
12983.23 392
12984.30 351
12985.38 362
12986.46 380
12987.53 387
12988.61 410
12989.69 417
12990.76 401
12991.84 400
12992.92 408
12993.99 425
12995.07 475
12996.15 458
12997.22 420
12998.30 392
12999.38 446
13000.45 445
13001.53 397
13002.61 381
13003.69 378
13004.76 414
13005.84 400
13006.92 352
13008.00 374
13009.07 348
13010.15 380
13011.23 381
13012.31 413
13013.38 418
13014.46 418
13015.54 414
13016.62 400
13017.70 387
13018.77 421
13019.85 367
13020.93 405
13022.01 391
13023.09 386
13024.16 371
13025.24 393
13026.32 400
13027.40 395
13028.48 376
13029.56 338
13030.63 397
13031.71 420
13032.79 404
13033.87 411
13034.95 424
13036.03 423
13037.11 392
13038.18 444
13039.26 436
13040.34 438
13041.42 437
13042.50 415
13043.58 396
13044.66 439
13045.74 381
13046.82 433
13047.89 413
13048.97 380
13050.05 413
13051.13 459
13052.21 427
13053.29 405
13054.37 446
13055.45 414
13056.53 408
13057.61 389
13058.69 352
13059.77 380
13060.85 366
13061.93 377
13063.01 368
13064.09 364
13065.17 368
13066.25 420
13067.33 438
13068.41 347
13069.49 376
13070.57 368
13071.65 416
13072.73 415
13073.81 342
13074.89 358
13075.97 392
13077.05 406
13078.13 386
13079.21 405
13080.29 387
13081.37 395
13082.45 364
13083.53 390
13084.61 386
13085.69 404
13086.77 409
13087.85 407
13088.94 409
13090.02 389
13091.10 395
13092.18 433
13093.26 385
13094.34 408
13095.42 411
13096.50 414
13097.58 359
13098.66 383
13099.75 382
13100.83 366
13101.91 357
13102.99 391
13104.07 363
13105.15 395
13106.23 337
13107.32 385
13108.40 375
13109.48 368
13110.56 353
13111.64 369
13112.72 370
13113.81 391
13114.89 387
13115.97 369
13117.05 410
13118.13 384
13119.22 368
13120.30 354
13121.38 361
13122.46 391
13123.55 376
13124.63 391
13125.71 402
13126.79 369
13127.88 360
13128.96 347
13130.04 371
13131.12 358
13132.21 386
13133.29 398
13134.37 374
13135.45 355
13136.54 359
13137.62 337
13138.70 376
13139.79 403
13140.87 363
13141.95 409
13143.03 416
13144.12 400
13145.20 408
13146.28 383
13147.37 393
13148.45 402
13149.53 434
13150.62 420
13151.70 386
13152.78 377
13153.87 409
13154.95 354
13156.03 399
13157.12 376
13158.20 379
13159.29 394
13160.37 395
13161.45 432
13162.54 346
13163.62 379
13164.71 393
13165.79 425
13166.87 389
13167.96 380
13169.04 362
13170.13 419
13171.21 382
13172.29 354
13173.38 378
13174.46 393
13175.55 388
13176.63 391
13177.72 430
13178.80 372
13179.89 384
13180.97 377
13182.06 412
13183.14 392
13184.22 380
13185.31 380
13186.39 372
13187.48 380
13188.56 415
13189.65 409
13190.73 378
13191.82 372
13192.90 403
13193.99 391
13195.07 388
13196.16 383
13197.25 417
13198.33 376
13199.42 399
13200.50 423
13201.59 392
13202.67 425
13203.76 416
13204.84 451
13205.93 371
13207.02 422
13208.10 376
13209.19 389
13210.27 360
13211.36 421
13212.44 395
13213.53 354
13214.62 336
13215.70 371
13216.79 353
13217.88 371
13218.96 397
13220.05 375
13221.13 399
13222.22 381
13223.31 409
13224.39 432
13225.48 391
13226.57 362
13227.65 386
13228.74 376
13229.83 359
13230.91 348
13232.00 375
13233.09 407
13234.17 418
13235.26 412
13236.35 413
13237.43 436
13238.52 410
13239.61 398
13240.70 357
13241.78 408
13242.87 374
13243.96 430
13245.04 432
13246.13 376
13247.22 404
13248.31 430
13249.39 392
13250.48 418
13251.57 404
13252.66 385
13253.74 433
13254.83 421
13255.92 427
13257.01 395
13258.10 416
13259.18 437
13260.27 429
13261.36 387
13262.45 440
13263.54 410
13264.62 394
13265.71 415
13266.80 373
13267.89 342
13268.98 400
13270.06 409
13271.15 420
13272.24 399
13273.33 421
13274.42 442
13275.51 395
13276.60 425
13277.68 416
13278.77 451
13279.86 461
13280.95 409
13282.04 441
13283.13 418
13284.22 442
13285.31 431
13286.39 471
13287.48 445
13288.57 463
13289.66 437
13290.75 440
13291.84 459
13292.93 394
13294.02 390
13295.11 456
13296.20 453
13297.29 472
13298.38 459
13299.47 491
13300.56 458
13301.65 437
13302.73 448
13303.82 451
13304.91 451
13306.00 446
13307.09 460
13308.18 402
13309.27 472
13310.36 502
13311.45 473
13312.54 501
13313.63 435
13314.72 447
13315.81 503
13316.90 499
13318.00 491
13319.09 530
13320.18 531
13321.27 488
13322.36 464
13323.45 457
13324.54 509
13325.63 505
13326.72 511
13327.81 480
13328.90 519
13329.99 488
13331.08 489
13332.17 497
13333.26 494
13334.35 431
13335.45 460
13336.54 439
13337.63 488
13338.72 455
13339.81 488
13340.90 520
13341.99 476
13343.08 436
13344.18 456
13345.27 483
13346.36 491
13347.45 523
13348.54 467
13349.63 445
13350.72 494
13351.82 489
13352.91 552
13354.00 524
13355.09 495
13356.18 489
13357.28 439
13358.37 457
13359.46 452
13360.55 508
13361.64 514
13362.74 485
13363.83 508
13364.92 530
13366.01 535
13367.10 561
13368.20 502
13369.29 520
13370.38 539
13371.47 523
13372.57 539
13373.66 526
13374.75 552
13375.84 527
13376.94 538
13378.03 542
13379.12 529
13380.22 590
13381.31 488
13382.40 546
13383.49 533
13384.59 526
13385.68 460
13386.77 467
13387.87 499
13388.96 472
13390.05 462
13391.15 498
13392.24 515
13393.33 524
13394.43 516
13395.52 530
13396.61 499
13397.71 502
13398.80 525
13399.90 520
13400.99 545
13402.08 471
13403.18 450
13404.27 394
13405.36 483
13406.46 488
13407.55 444
13408.65 436
13409.74 475
13410.83 477
13411.93 444
13413.02 412
13414.12 471
13415.21 498
13416.31 506
13417.40 455
13418.49 454
13419.59 450
13420.68 463
13421.78 483
13422.87 457
13423.97 456
13425.06 490
13426.16 469
13427.25 425
13428.35 456
13429.44 447
13430.54 450
13431.63 491
13432.73 451
13433.82 436
13434.92 458
13436.01 522
13437.11 514
13438.20 511
13439.30 481
13440.39 416
13441.49 450
13442.58 497
13443.68 487
13444.77 475
13445.87 434
13446.96 480
13448.06 453
13449.16 466
13450.25 565
13451.35 455
13452.44 470
13453.54 471
13454.64 455
13455.73 513
13456.83 522
13457.92 560
13459.02 534
13460.12 504
13461.21 506
13462.31 506
13463.40 489
13464.50 529
13465.60 483
13466.69 515
13467.79 489
13468.89 500
13469.98 501
13471.08 521
13472.18 523
13473.27 525
13474.37 532
13475.47 531
13476.56 496
13477.66 553
13478.76 523
13479.85 565
13480.95 522
13482.05 540
13483.14 554
13484.24 528
13485.34 481
13486.44 489
13487.53 518
13488.63 519
13489.73 558
13490.83 547
13491.92 516
13493.02 460
13494.12 541
13495.21 574
13496.31 574
13497.41 576
13498.51 550
13499.61 515
13500.70 580
13501.80 604
13502.90 567
13504.00 562
13505.10 611
13506.19 547
13507.29 606
13508.39 630
13509.49 579
13510.59 606
13511.68 653
13512.78 641
13513.88 628
13514.98 589
13516.08 588
13517.18 534
13518.27 554
13519.37 553
13520.47 499
13521.57 527
13522.67 506
13523.77 501
13524.87 541
13525.96 542
13527.06 544
13528.16 508
13529.26 480
13530.36 518
13531.46 509
13532.56 555
13533.66 530
13534.76 496
13535.86 571
13536.96 535
13538.05 526
13539.15 530
13540.25 482
13541.35 484
13542.45 482
13543.55 496
13544.65 505
13545.75 511
13546.85 502
13547.95 446
13549.05 507
13550.15 470
13551.25 463
13552.35 543
13553.45 534
13554.55 496
13555.65 483
13556.75 500
13557.85 481
13558.95 473
13560.05 453
13561.15 429
13562.25 441
13563.35 435
13564.45 472
13565.55 474
13566.65 477
13567.75 475
13568.85 507
13569.95 480
13571.05 428
13572.16 471
13573.26 487
13574.36 493
13575.46 521
13576.56 521
13577.66 483
13578.76 503
13579.86 457
13580.96 490
13582.06 491
13583.16 481
13584.27 470
13585.37 474
13586.47 440
13587.57 468
13588.67 446
13589.77 482
13590.87 493
13591.98 505
13593.08 460
13594.18 492
13595.28 505
13596.38 461
13597.48 429
13598.59 501
13599.69 465
13600.79 450
13601.89 452
13602.99 435
13604.10 462
13605.20 434
13606.30 458
13607.40 478
13608.50 451
13609.61 451
13610.71 451
13611.81 449
13612.91 472
13614.02 493
13615.12 527
13616.22 532
13617.32 504
13618.43 429
13619.53 431
13620.63 475
13621.73 470
13622.84 499
13623.94 530
13625.04 513
13626.14 488
13627.25 482
13628.35 501
13629.45 502
13630.56 481
13631.66 471
13632.76 476
13633.87 483
13634.97 467
13636.07 544
13637.18 483
13638.28 499
13639.38 453
13640.49 479
13641.59 477
13642.69 495
13643.80 526
13644.90 546
13646.00 521
13647.11 466
13648.21 485
13649.32 453
13650.42 511
13651.52 542
13652.63 482
13653.73 496
13654.84 533
13655.94 471
13657.04 480
13658.15 489
13659.25 431
13660.36 457
13661.46 462
13662.57 456
13663.67 454
13664.77 479
13665.88 475
13666.98 485
13668.09 415
13669.19 462
13670.30 465
13671.40 430
13672.51 411
13673.61 387
13674.72 447
13675.82 485
13676.93 522
13678.03 477
13679.14 469
13680.24 440
13681.35 455
13682.45 448
13683.56 440
13684.66 507
13685.77 447
13686.87 417
13687.98 489
13689.08 508
13690.19 480
13691.29 438
13692.40 496
13693.51 509
13694.61 498
13695.72 419
13696.82 513
13697.93 482
13699.03 502
13700.14 502
13701.25 529
13702.35 516
13703.46 513
13704.56 495
13705.67 501
13706.78 475
13707.88 463
13708.99 449
13710.10 486
13711.20 527
13712.31 498
13713.41 454
13714.52 514
13715.63 537
13716.73 536
13717.84 494
13718.95 498
13720.05 555
13721.16 521
13722.27 516
13723.37 474
13724.48 500
13725.59 499
13726.70 505
13727.80 505
13728.91 546
13730.02 496
13731.12 533
13732.23 592
13733.34 545
13734.45 530
13735.55 580
13736.66 559
13737.77 553
13738.87 539
13739.98 589
13741.09 568
13742.20 624
13743.31 568
13744.41 608
13745.52 612
13746.63 574
13747.74 581
13748.84 536
13749.95 537
13751.06 600
13752.17 604
13753.28 627
13754.38 637
13755.49 649
13756.60 676
13757.71 617
13758.82 636
13759.93 637
13761.03 653
13762.14 631
13763.25 590
13764.36 683
13765.47 669
13766.58 607
13767.68 649
13768.79 725
13769.90 720
13771.01 759
13772.12 730
13773.23 819
13774.34 856
13775.45 852
13776.56 849
13777.66 955
13778.77 953
13779.88 948
13780.99 898
13782.10 964
13783.21 956
13784.32 924
13785.43 871
13786.54 942
13787.65 849
13788.76 800
13789.87 812
13790.98 764
13792.09 715
13793.20 677
13794.31 660
13795.42 676
13796.52 678
13797.63 667
13798.74 683
13799.85 613
13800.96 617
13802.07 645
13803.18 651
13804.29 584
13805.40 631
13806.51 571
13807.63 536
13808.74 583
13809.85 628
13810.96 579
13812.07 562
13813.18 584
13814.29 627
13815.40 616
13816.51 638
13817.62 660
13818.73 618
13819.84 601
13820.95 589
13822.06 551
13823.17 569
13824.28 577
13825.40 609
13826.51 625
13827.62 574
13828.73 554
13829.84 542
13830.95 578
13832.06 560
13833.17 566
13834.28 565
13835.40 595
13836.51 570
13837.62 570
13838.73 583
13839.84 584
13840.95 587
13842.06 569
13843.18 576
13844.29 616
13845.40 607
13846.51 607
13847.62 583
13848.74 566
13849.85 577
13850.96 568
13852.07 583
13853.18 558
13854.30 568
13855.41 526
13856.52 575
13857.63 604
13858.74 555
13859.86 605
13860.97 632
13862.08 565
13863.19 601
13864.31 591
13865.42 592
13866.53 586
13867.64 611
13868.76 632
13869.87 611
13870.98 654
13872.10 663
13873.21 622
13874.32 659
13875.43 596
13876.55 619
13877.66 627
13878.77 617
13879.89 639
13881.00 618
13882.11 644
13883.23 669
13884.34 680
13885.45 660
13886.57 633
13887.68 647
13888.79 616
13889.91 588
13891.02 585
13892.13 615
13893.25 638
13894.36 659
13895.48 621
13896.59 688
13897.70 700
13898.82 723
13899.93 681
13901.05 687
13902.16 708
13903.27 735
13904.39 765
13905.50 701
13906.62 779
13907.73 743
13908.85 714
13909.96 728
13911.07 673
13912.19 621
13913.30 695
13914.42 627
13915.53 660
13916.65 653
13917.76 616
13918.88 616
13919.99 574
13921.11 585
13922.22 599
13923.34 566
13924.45 595
13925.57 621
13926.68 579
13927.80 580
13928.91 651
13930.03 628
13931.14 570
13932.26 566
13933.37 590
13934.49 565
13935.60 604
13936.72 607
13937.83 568
13938.95 586
13940.06 580
13941.18 595
13942.30 655
13943.41 597
13944.53 605
13945.64 590
13946.76 621
13947.87 554
13948.99 583
13950.11 573
13951.22 571
13952.34 562
13953.45 548
13954.57 553
13955.69 562
13956.80 537
13957.92 563
13959.04 530
13960.15 541
13961.27 584
13962.39 539
13963.50 493
13964.62 507
13965.73 604
13966.85 603
13967.97 564
13969.08 570
13970.20 543
13971.32 559
13972.44 597
13973.55 532
13974.67 497
13975.79 578
13976.90 561
13978.02 549
13979.14 517
13980.25 553
13981.37 537
13982.49 567
13983.61 521
13984.72 523
13985.84 494
13986.96 551
13988.08 547
13989.19 485
13990.31 496
13991.43 506
13992.55 527
13993.66 530
13994.78 509
13995.90 545
13997.02 552
13998.14 539
13999.25 570
14000.37 561
14001.49 528
14002.61 505
14003.73 531
14004.84 531
14005.96 477
14007.08 532
14008.20 555
14009.32 580
14010.44 512
14011.55 516
14012.67 553
14013.79 566
14014.91 518
14016.03 516
14017.15 503
14018.27 527
14019.38 508
14020.50 545
14021.62 552
14022.74 542
14023.86 503
14024.98 555
14026.10 566
14027.22 535
14028.34 550
14029.46 531
14030.57 522
14031.69 578
14032.81 546
14033.93 512
14035.05 514
14036.17 546
14037.29 539
14038.41 554
14039.53 591
14040.65 560
14041.77 582
14042.89 595
14044.01 521
14045.13 516
14046.25 493
14047.37 526
14048.49 534
14049.61 567
14050.73 576
14051.85 509
14052.97 505
14054.09 543
14055.21 539
14056.33 542
14057.45 548
14058.57 562
14059.69 566
14060.81 539
14061.93 555
14063.05 567
14064.17 608
14065.29 598
14066.41 549
14067.53 575
14068.65 581
14069.78 581
14070.90 602
14072.02 585
14073.14 625
14074.26 590
14075.38 596
14076.50 594
14077.62 587
14078.74 630
14079.86 623
14080.99 687
14082.11 646
14083.23 651
14084.35 591
14085.47 664
14086.59 672
14087.71 682
14088.84 735
14089.96 686
14091.08 702
14092.20 711
14093.32 747
14094.44 757
14095.57 816
14096.69 745
14097.81 732
14098.93 828
14100.05 794
14101.18 799
14102.30 780
14103.42 804
14104.54 803
14105.66 815
14106.79 826
14107.91 818
14109.03 860
14110.15 854
14111.28 808
14112.40 787
14113.52 767
14114.64 735
14115.77 687
14116.89 723
14118.01 707
14119.13 678
14120.26 662
14121.38 648
14122.50 666
14123.63 623
14124.75 663
14125.87 673
14126.99 612
14128.12 616
14129.24 672
14130.36 645
14131.49 670
14132.61 635
14133.73 580
14134.86 605
14135.98 595
14137.10 612
14138.23 555
14139.35 602
14140.47 636
14141.60 621
14142.72 671
14143.85 587
14144.97 554
14146.09 558
14147.22 584
14148.34 575
14149.47 546
14150.59 506
14151.71 551
14152.84 618
14153.96 604
14155.09 557
14156.21 591
14157.33 580
14158.46 587
14159.58 531
14160.71 566
14161.83 593
14162.96 603
14164.08 584
14165.21 590
14166.33 618
14167.45 586
14168.58 600
14169.70 612
14170.83 577
14171.95 591
14173.08 523
14174.20 554
14175.33 593
14176.45 544
14177.58 529
14178.70 536
14179.83 543
14180.95 538
14182.08 486
14183.20 545
14184.33 525
14185.46 560
14186.58 528
14187.71 530
14188.83 579
14189.96 557
14191.08 546
14192.21 516
14193.33 535
14194.46 533
14195.59 534
14196.71 525
14197.84 538
14198.96 547
14200.09 547
14201.22 531
14202.34 495
14203.47 541
14204.59 570
14205.72 511
14206.85 462
14207.97 498
14209.10 521
14210.23 522
14211.35 516
14212.48 502
14213.61 509
14214.73 498
14215.86 520
14216.99 561
14218.11 538
14219.24 514
14220.37 507
14221.49 484
14222.62 486
14223.75 473
14224.87 525
14226.00 511
14227.13 513
14228.25 543
14229.38 494
14230.51 472
14231.64 500
14232.76 561
14233.89 510
14235.02 455
14236.14 490
14237.27 465
14238.40 463
14239.53 454
14240.66 481
14241.78 496
14242.91 484
14244.04 451
14245.17 475
14246.29 492
14247.42 481
14248.55 466
14249.68 465
14250.81 468
14251.93 482
14253.06 478
14254.19 466
14255.32 450
14256.45 466
14257.57 483
14258.70 463
14259.83 447
14260.96 478
14262.09 443
14263.22 399
14264.34 440
14265.47 423
14266.60 461
14267.73 480
14268.86 487
14269.99 488
14271.12 446
14272.25 463
14273.37 445
14274.50 442
14275.63 381
14276.76 439
14277.89 465
14279.02 423
14280.15 422
14281.28 435
14282.41 429
14283.54 488
14284.67 448
14285.80 429
14286.92 390
14288.05 405
14289.18 377
14290.31 413
14291.44 445
14292.57 416
14293.70 441
14294.83 412
14295.96 404
14297.09 390
14298.22 448
14299.35 423
14300.48 449
14301.61 388
14302.74 434
14303.87 409
14305.00 398
14306.13 419
14307.26 450
14308.39 401
14309.52 409
14310.65 388
14311.78 408
14312.91 392
14314.04 384
14315.18 407
14316.31 370
14317.44 399
14318.57 413
14319.70 375
14320.83 416
14321.96 401
14323.09 407
14324.22 397
14325.35 404
14326.48 402
14327.61 360
14328.75 423
14329.88 394
14331.01 391
14332.14 381
14333.27 398
14334.40 381
14335.53 383
14336.66 376
14337.80 415
14338.93 381
14340.06 408
14341.19 358
14342.32 360
14343.45 362
14344.59 343
14345.72 394
14346.85 400
14347.98 384
14349.11 402
14350.24 364
14351.38 379
14352.51 334
14353.64 367
14354.77 373
14355.91 387
14357.04 388
14358.17 401
14359.30 389
14360.43 380
14361.57 359
14362.70 347
14363.83 360
14364.96 388
14366.10 368
14367.23 324
14368.36 303
14369.49 346
14370.63 365
14371.76 371
14372.89 349
14374.03 328
14375.16 341
14376.29 360
14377.42 390
14378.56 363
14379.69 414
14380.82 417
14381.96 408
14383.09 400
14384.22 342
14385.36 352
14386.49 348
14387.62 373
14388.76 389
14389.89 375
14391.02 345
14392.16 347
14393.29 353
14394.43 348
14395.56 337
14396.69 340
14397.83 351
14398.96 355
14400.09 393
14401.23 370
14402.36 393
14403.50 360
14404.63 347
14405.76 366
14406.90 341
14408.03 319
14409.17 346
14410.30 343
14411.44 348
14412.57 372
14413.70 366
14414.84 358
14415.97 359
14417.11 359
14418.24 350
14419.38 340
14420.51 369
14421.65 363
14422.78 320
14423.92 358
14425.05 399
14426.19 333
14427.32 382
14428.46 362
14429.59 377
14430.73 341
14431.86 370
14433.00 358
14434.13 374
14435.27 433
14436.40 414
14437.54 422
14438.67 371
14439.81 357
14440.95 398
14442.08 373
14443.22 354
14444.35 353
14445.49 416
14446.62 365
14447.76 378
14448.90 364
14450.03 378
14451.17 409
14452.30 387
14453.44 400
14454.58 357
14455.71 343
14456.85 333
14457.98 381
14459.12 353
14460.26 358
14461.39 374
14462.53 390
14463.67 365
14464.80 387
14465.94 346
14467.07 412
14468.21 446
14469.35 351
14470.48 392
14471.62 398
14472.76 384
14473.90 379
14475.03 376
14476.17 383
14477.31 386
14478.44 383
14479.58 389
14480.72 376
14481.85 329
14482.99 390
14484.13 402
14485.27 373
14486.40 391
14487.54 407
14488.68 406
14489.82 423
14490.95 393
14492.09 419
14493.23 392
14494.37 384
14495.50 373
14496.64 390
14497.78 375
14498.92 403
14500.05 434
14501.19 473
14502.33 432
14503.47 408
14504.61 404
14505.74 429
14506.88 434
14508.02 408
14509.16 448
14510.30 466
14511.44 430
14512.57 457
14513.71 445
14514.85 462
14515.99 450
14517.13 424
14518.27 457
14519.41 445
14520.54 431
14521.68 469
14522.82 527
14523.96 476
14525.10 484
14526.24 483
14527.38 479
14528.52 509
14529.65 496
14530.79 464
14531.93 465
14533.07 514
14534.21 511
14535.35 458
14536.49 457
14537.63 494
14538.77 462
14539.91 422
14541.05 403
14542.19 406
14543.33 406
14544.47 444
14545.61 408
14546.75 384
14547.89 398
14549.02 393
14550.16 417
14551.30 398
14552.44 373
14553.58 420
14554.72 432
14555.86 428
14557.00 383
14558.14 423
14559.29 440
14560.43 396
14561.57 456
14562.71 360
14563.85 349
14564.99 376
14566.13 430
14567.27 414
14568.41 361
14569.55 405
14570.69 411
14571.83 416
14572.97 403
14574.11 451
14575.25 424
14576.39 388
14577.53 351
14578.68 399
14579.82 365
14580.96 394
14582.10 392
14583.24 336
14584.38 364
14585.52 363
14586.66 406
14587.80 399
14588.95 339
14590.09 362
14591.23 373
14592.37 393
14593.51 425
14594.65 433
14595.79 407
14596.94 379
14598.08 407
14599.22 439
14600.36 433
14601.50 390
14602.65 412
14603.79 450
14604.93 411
14606.07 437
14607.21 377
14608.36 412
14609.50 407
14610.64 387
14611.78 417
14612.92 413
14614.07 387
14615.21 374
14616.35 431
14617.49 415
14618.64 410
14619.78 408
14620.92 395
14622.06 401
14623.21 392
14624.35 391
14625.49 373
14626.64 422
14627.78 476
14628.92 437
14630.06 449
14631.21 431
14632.35 500
14633.49 528
14634.64 507
14635.78 508
14636.92 528
14638.07 491
14639.21 486
14640.35 501
14641.50 517
14642.64 532
14643.78 493
14644.93 456
14646.07 444
14647.21 458
14648.36 491
14649.50 491
14650.65 442
14651.79 442
14652.93 409
14654.08 456
14655.22 427
14656.37 407
14657.51 430
14658.65 442
14659.80 423
14660.94 414
14662.09 380
14663.23 374
14664.37 381
14665.52 395
14666.66 411
14667.81 414
14668.95 354
14670.10 372
14671.24 382
14672.39 367
14673.53 401
14674.68 385
14675.82 391
14676.97 375
14678.11 353
14679.25 335
14680.40 364
14681.54 396
14682.69 376
14683.83 357
14684.98 346
14686.13 325
14687.27 337
14688.42 355
14689.56 355
14690.71 329
14691.85 340
14693.00 378
14694.14 370
14695.29 348
14696.43 378
14697.58 364
14698.72 352
14699.87 359
14701.02 318
14702.16 335
14703.31 351
14704.45 325
14705.60 336
14706.75 341
14707.89 320
14709.04 315
14710.18 322
14711.33 369
14712.48 318
14713.62 348
14714.77 364
14715.92 386
14717.06 325
14718.21 375
14719.35 304
14720.50 361
14721.65 377
14722.79 338
14723.94 307
14725.09 307
14726.23 311
14727.38 344
14728.53 332
14729.67 347
14730.82 343
14731.97 340
14733.12 298
14734.26 306
14735.41 338
14736.56 299
14737.70 321
14738.85 331
14740.00 333
14741.15 301
14742.29 312
14743.44 338
14744.59 311
14745.74 319
14746.88 310
14748.03 308
14749.18 319
14750.33 313
14751.47 302
14752.62 313
14753.77 314
14754.92 288
14756.07 315
14757.21 331
14758.36 351
14759.51 321
14760.66 324
14761.81 330
14762.95 313
14764.10 280
14765.25 320
14766.40 303
14767.55 332
14768.70 280
14769.84 330
14770.99 299
14772.14 271
14773.29 283
14774.44 278
14775.59 309
14776.74 281
14777.88 276
14779.03 304
14780.18 304
14781.33 303
14782.48 347
14783.63 319
14784.78 303
14785.93 283
14787.08 300
14788.22 297
14789.37 310
14790.52 285
14791.67 341
14792.82 284
14793.97 295
14795.12 292
14796.27 280
14797.42 283
14798.57 301
14799.72 334
14800.87 304
14802.02 293
14803.17 282
14804.32 277
14805.47 278
14806.62 297
14807.77 246
14808.92 277
14810.07 289
14811.22 274
14812.37 252
14813.52 296
14814.67 297
14815.82 287
14816.97 275
14818.12 279
14819.27 290
14820.42 276
14821.57 281
14822.72 252
14823.87 264
14825.02 242
14826.17 296
14827.32 298
14828.47 289
14829.62 285
14830.78 280
14831.93 277
14833.08 309
14834.23 281
14835.38 263
14836.53 272
14837.68 302
14838.83 279
14839.98 267
14841.13 292
14842.29 278
14843.44 274
14844.59 261
14845.74 305
14846.89 257
14848.04 246
14849.19 252
14850.35 262
14851.50 253
14852.65 229
14853.80 246
14854.95 263
14856.10 245
14857.26 278
14858.41 233
14859.56 281
14860.71 292
14861.86 292
14863.02 304
14864.17 251
14865.32 252
14866.47 254
14867.63 265
14868.78 287
14869.93 260
14871.08 263
14872.23 283
14873.39 257
14874.54 294
14875.69 282
14876.84 272
14878.00 272
14879.15 277
14880.30 278
14881.46 250
14882.61 260
14883.76 262
14884.91 287
14886.07 291
14887.22 262
14888.37 231
14889.53 281
14890.68 270
14891.83 250
14892.99 300
14894.14 293
14895.29 281
14896.45 234
14897.60 244
14898.75 312
14899.91 278
14901.06 268
14902.21 243
14903.37 289
14904.52 279
14905.67 267
14906.83 296
14907.98 310
14909.14 293
14910.29 284
14911.44 283
14912.60 263
14913.75 283
14914.91 274
14916.06 266
14917.21 258
14918.37 273
14919.52 279
14920.68 263
14921.83 243
14922.99 282
14924.14 239
14925.30 254
14926.45 270
14927.60 263
14928.76 265
14929.91 253
14931.07 260
14932.22 281
14933.38 264
14934.53 268
14935.69 286
14936.84 288
14938.00 274
14939.15 268
14940.31 277
14941.46 264
14942.62 295
14943.77 279
14944.93 279
14946.08 252
14947.24 265
14948.39 302
14949.55 316
14950.71 347
14951.86 312
14953.02 301
14954.17 314
14955.33 284
14956.48 271
14957.64 298
14958.80 264
14959.95 277
14961.11 293
14962.26 281
14963.42 277
14964.57 316
14965.73 305
14966.89 312
14968.04 268
14969.20 277
14970.36 300
14971.51 309
14972.67 316
14973.82 297
14974.98 291
14976.14 292
14977.29 306
14978.45 291
14979.61 270
14980.76 329
14981.92 312
14983.08 318
14984.23 285
14985.39 299
14986.55 256
14987.70 249
14988.86 305
14990.02 311
14991.18 286
14992.33 264
14993.49 265
14994.65 244
14995.80 234
14996.96 210
14998.12 262
14999.28 219
15000.43 227
15001.59 270
15002.75 279
15003.91 269
15005.06 239
15006.22 253
15007.38 266
15008.54 279
15009.69 245
15010.85 270
15012.01 276
15013.17 257
15014.33 231
15015.48 248
15016.64 232
15017.80 237
15018.96 279
15020.12 264
15021.27 261
15022.43 264
15023.59 242
15024.75 277
15025.91 279
15027.07 256
15028.23 235
15029.38 258
15030.54 234
15031.70 242
15032.86 251
15034.02 256
15035.18 251
15036.34 275
15037.49 263
15038.65 276
15039.81 292
15040.97 258
15042.13 287
15043.29 247
15044.45 237
15045.61 276
15046.77 297
15047.93 285
15049.09 232
15050.24 259
15051.40 302
15052.56 242
15053.72 245
15054.88 271
15056.04 260
15057.20 255
15058.36 289
15059.52 263
15060.68 251
15061.84 257
15063.00 235
15064.16 233
15065.32 255
15066.48 216
15067.64 253
15068.80 264
15069.96 261
15071.12 260
15072.28 242
15073.44 252
15074.60 252
15075.76 252
15076.92 254
15078.08 257
15079.24 244
15080.40 213
15081.56 295
15082.72 256
15083.89 233
15085.05 235
15086.21 252
15087.37 246
15088.53 252
15089.69 292
15090.85 245
15092.01 242
15093.17 266
15094.33 274
15095.49 232
15096.66 252
15097.82 249
15098.98 258
15100.14 260
15101.30 237
15102.46 220
15103.62 242
15104.78 223
15105.95 242
15107.11 250
15108.27 253
15109.43 235
15110.59 227
15111.75 239
15112.92 280
15114.08 227
15115.24 226
15116.40 277
15117.56 229
15118.73 247
15119.89 232
15121.05 228
15122.21 240
15123.37 258
15124.54 269
15125.70 254
15126.86 236
15128.02 260
15129.19 296
15130.35 258
15131.51 263
15132.67 264
15133.84 273
15135.00 256
15136.16 249
15137.32 267
15138.49 244
15139.65 232
15140.81 232
15141.97 265
15143.14 263
15144.30 231
15145.46 268
15146.63 259
15147.79 265
15148.95 224
15150.12 244
15151.28 220
15152.44 221
15153.61 233
15154.77 235
15155.93 240
15157.10 237
15158.26 235
15159.42 252
15160.59 262
15161.75 255
15162.91 242
15164.08 209
15165.24 245
15166.41 223
15167.57 254
15168.73 280
15169.90 230
15171.06 226
15172.23 226
15173.39 221
15174.55 248
15175.72 255
15176.88 240
15178.05 236
15179.21 248
15180.38 245
15181.54 253
15182.70 272
15183.87 294
15185.03 243
15186.20 274
15187.36 250
15188.53 239
15189.69 261
15190.86 295
15192.02 280
15193.19 280
15194.35 261
15195.52 239
15196.68 261
15197.85 243
15199.01 255
15200.18 237
15201.34 253
15202.51 241
15203.67 244
15204.84 259
15206.00 265
15207.17 259
15208.33 264
15209.50 276
15210.66 258
15211.83 279
15213.00 242
15214.16 319
15215.33 265
15216.49 261
15217.66 254
15218.82 305
15219.99 265
15221.16 316
15222.32 294
15223.49 295
15224.65 281
15225.82 279
15226.99 287
15228.15 284
15229.32 301
15230.49 311
15231.65 287
15232.82 305
15233.98 272
15235.15 295
15236.32 273
15237.48 273
15238.65 295
15239.82 264
15240.98 324
15242.15 328
15243.32 298
15244.48 291
15245.65 290
15246.82 281
15247.98 295
15249.15 339
15250.32 297
15251.49 282
15252.65 267
15253.82 272
15254.99 286
15256.16 242
15257.32 277
15258.49 273
15259.66 290
15260.82 247
15261.99 239
15263.16 269
15264.33 239
15265.49 253
15266.66 275
15267.83 264
15269.00 311
15270.17 281
15271.33 258
15272.50 218
15273.67 238
15274.84 288
15276.01 261
15277.17 248
15278.34 254
15279.51 261
15280.68 324
15281.85 303
15283.01 260
15284.18 250
15285.35 228
15286.52 271
15287.69 258
15288.86 248
15290.03 253
15291.19 328
15292.36 310
15293.53 235
15294.70 237
15295.87 226
15297.04 259
15298.21 271
15299.38 220
15300.54 262
15301.71 295
15302.88 262
15304.05 225
15305.22 222
15306.39 237
15307.56 274
15308.73 232
15309.90 222
15311.07 253
15312.24 269
15313.41 276
15314.58 230
15315.75 254
15316.92 252
15318.09 227
15319.25 276
15320.42 268
15321.59 283
15322.76 217
15323.93 240
15325.10 263
15326.27 250
15327.44 249
15328.61 252
15329.78 265
15330.95 278
15332.12 233
15333.29 252
15334.46 257
15335.64 247
15336.81 256
15337.98 276
15339.15 267
15340.32 236
15341.49 218
15342.66 228
15343.83 265
15345.00 263
15346.17 258
15347.34 228
15348.51 256
15349.68 248
15350.85 262
15352.02 246
15353.20 261
15354.37 211
15355.54 218
15356.71 252
15357.88 271
15359.05 254
15360.22 270
15361.39 262
15362.57 247
15363.74 249
15364.91 245
15366.08 277
15367.25 263
15368.42 274
15369.59 267
15370.77 264
15371.94 266
15373.11 281
15374.28 267
15375.45 259
15376.63 247
15377.80 216
15378.97 240
15380.14 247
15381.31 260
15382.49 238
15383.66 238
15384.83 260
15386.00 236
15387.17 237
15388.35 213
15389.52 230
15390.69 190
15391.86 208
15393.04 255
15394.21 241
15395.38 236
15396.55 269
15397.73 241
15398.90 256
15400.07 277
15401.25 248
15402.42 238
15403.59 214
15404.76 267
15405.94 251
15407.11 210
15408.28 238
15409.46 208
15410.63 254
15411.80 265
15412.98 231
15414.15 245
15415.32 220
15416.50 243
15417.67 252
15418.84 267
15420.02 233
15421.19 231
15422.36 247
15423.54 217
15424.71 207
15425.89 216
15427.06 239
15428.23 255
15429.41 217
15430.58 242
15431.76 242
15432.93 225
15434.10 232
15435.28 263
15436.45 237
15437.63 237
15438.80 230
15439.97 238
15441.15 231
15442.32 214
15443.50 200
15444.67 242
15445.85 241
15447.02 245
15448.20 238
15449.37 232
15450.55 235
15451.72 232
15452.89 231
15454.07 247
15455.24 274
15456.42 257
15457.59 204
15458.77 234
15459.94 253
15461.12 247
15462.30 278
15463.47 265
15464.65 285
15465.82 260
15467.00 227
15468.17 237
15469.35 249
15470.52 278
15471.70 255
15472.87 260
15474.05 242
15475.22 257
15476.40 282
15477.58 266
15478.75 262
15479.93 228
15481.10 258
15482.28 240
15483.46 250
15484.63 262
15485.81 215
15486.98 209
15488.16 234
15489.34 231
15490.51 245
15491.69 243
15492.87 228
15494.04 236
15495.22 240
15496.39 235
15497.57 229
15498.75 238
15499.92 264
15501.10 243
15502.28 270
15503.45 242
15504.63 251
15505.81 227
15506.98 238
15508.16 252
15509.34 242
15510.52 232
15511.69 235
15512.87 273
15514.05 270
15515.22 234
15516.40 269
15517.58 227
15518.76 234
15519.93 230
15521.11 222
15522.29 239
15523.47 243
15524.64 255
15525.82 224
15527.00 258
15528.18 234
15529.35 242
15530.53 263
15531.71 258
15532.89 257
15534.07 228
15535.24 257
15536.42 249
15537.60 254
15538.78 224
15539.96 239
15541.13 245
15542.31 233
15543.49 276
15544.67 279
15545.85 264
15547.03 268
15548.20 265
15549.38 226
15550.56 239
15551.74 292
15552.92 303
15554.10 277
15555.28 264
15556.45 260
15557.63 253
15558.81 285
15559.99 267
15561.17 248
15562.35 257
15563.53 255
15564.71 240
15565.89 239
15567.07 298
15568.24 272
15569.42 244
15570.60 250
15571.78 258
15572.96 281
15574.14 279
15575.32 264
15576.50 284
15577.68 272
15578.86 298
15580.04 290
15581.22 261
15582.40 290
15583.58 236
15584.76 243
15585.94 256
15587.12 268
15588.30 274
15589.48 284
15590.66 308
15591.84 282
15593.02 313
15594.20 329
15595.38 277
15596.56 252
15597.74 270
15598.92 272
15600.10 296
15601.28 282
15602.46 251
15603.64 267
15604.82 307
15606.00 283
15607.18 282
15608.36 370
15609.55 316
15610.73 291
15611.91 275
15613.09 326
15614.27 329
15615.45 342
15616.63 353
15617.81 322
15618.99 326
15620.17 304
15621.36 338
15622.54 327
15623.72 303
15624.90 327
15626.08 337
15627.26 298
15628.44 314
15629.63 330
15630.81 365
15631.99 330
15633.17 318
15634.35 335
15635.53 342
15636.72 360
15637.90 338
15639.08 373
15640.26 308
15641.44 322
15642.63 317
15643.81 327
15644.99 399
15646.17 366
15647.35 365
15648.54 355
15649.72 387
15650.90 368
15652.08 333
15653.27 372
15654.45 390
15655.63 366
15656.81 367
15658.00 372
15659.18 383
15660.36 439
15661.54 398
15662.73 365
15663.91 364
15665.09 400
15666.28 416
15667.46 412
15668.64 397
15669.82 424
15671.01 432
15672.19 385
15673.37 402
15674.56 425
15675.74 371
15676.92 371
15678.11 421
15679.29 410
15680.47 463
15681.66 390
15682.84 357
15684.03 392
15685.21 412
15686.39 384
15687.58 360
15688.76 415
15689.94 411
15691.13 443
15692.31 447
15693.50 408
15694.68 415
15695.86 405
15697.05 345
15698.23 395
15699.42 385
15700.60 379
15701.78 417
15702.97 366
15704.15 351
15705.34 414
15706.52 415
15707.71 363
15708.89 414
15710.08 428
15711.26 406
15712.45 391
15713.63 413
15714.81 410
15716.00 382
15717.18 417
15718.37 460
15719.55 418
15720.74 493
15721.92 450
15723.11 470
15724.29 470
15725.48 463
15726.66 455
15727.85 485
15729.04 499
15730.22 455
15731.41 473
15732.59 492
15733.78 454
15734.96 454
15736.15 450
15737.33 460
15738.52 463
15739.71 469
15740.89 439
15742.08 431
15743.26 467
15744.45 473
15745.63 490
15746.82 477
15748.01 463
15749.19 455
15750.38 450
15751.56 450
15752.75 513
15753.94 491
15755.12 498
15756.31 526
15757.50 488
15758.68 517
15759.87 504
15761.06 526
15762.24 541
15763.43 495
15764.62 521
15765.80 523
15766.99 518
15768.18 507
15769.36 486
15770.55 487
15771.74 512
15772.92 486
15774.11 512
15775.30 485
15776.48 470
15777.67 505
15778.86 528
15780.05 466
15781.23 492
15782.42 474
15783.61 452
15784.80 432
15785.98 470
15787.17 449
15788.36 422
15789.55 461
15790.73 454
15791.92 442
15793.11 437
15794.30 436
15795.48 456
15796.67 463
15797.86 444
15799.05 457
15800.24 420
15801.42 414
15802.61 438
15803.80 410
15804.99 392
15806.18 399
15807.37 398
15808.55 335
15809.74 366
15810.93 392
15812.12 422
15813.31 418
15814.50 393
15815.68 374
15816.87 381
15818.06 361
15819.25 360
15820.44 370
15821.63 414
15822.82 408
15824.01 387
15825.19 394
15826.38 372
15827.57 373
15828.76 355
15829.95 393
15831.14 367
15832.33 364
15833.52 358
15834.71 353
15835.90 346
15837.09 350
15838.28 317
15839.47 353
15840.66 327
15841.84 358
15843.03 370
15844.22 374
15845.41 351
15846.60 329
15847.79 335
15848.98 349
15850.17 353
15851.36 367
15852.55 329
15853.74 338
15854.93 331
15856.12 340
15857.31 345
15858.50 328
15859.69 334
15860.88 326
15862.07 336
15863.26 336
15864.46 337
15865.65 372
15866.84 357
15868.03 334
15869.22 352
15870.41 376
15871.60 338
15872.79 352
15873.98 372
15875.17 384
15876.36 348
15877.55 349
15878.74 327
15879.94 302
15881.13 291
15882.32 313
15883.51 355
15884.70 323
15885.89 306
15887.08 339
15888.27 382
15889.46 338
15890.66 335
15891.85 320
15893.04 337
15894.23 344
15895.42 361
15896.61 351
15897.81 379
15899.00 373
15900.19 303
15901.38 294
15902.57 325
15903.76 352
15904.96 349
15906.15 344
15907.34 330
15908.53 376
15909.72 385
15910.92 344
15912.11 322
15913.30 328
15914.49 366
15915.69 385
15916.88 390
15918.07 369
15919.26 327
15920.46 358
15921.65 378
15922.84 379
15924.03 341
15925.23 340
15926.42 328
15927.61 380
15928.81 408
15930.00 380
15931.19 361
15932.38 364
15933.58 374
15934.77 367
15935.96 330
15937.16 337
15938.35 349
15939.54 314
15940.74 315
15941.93 355
15943.12 381
15944.32 346
15945.51 342
15946.70 315
15947.90 337
15949.09 318
15950.28 354
15951.48 317
15952.67 294
15953.87 305
15955.06 307
15956.25 273
15957.45 326
15958.64 347
15959.84 328
15961.03 268
15962.22 287
15963.42 252
15964.61 268
15965.81 264
15967.00 293
15968.19 280
15969.39 287
15970.58 277
15971.78 298
15972.97 281
15974.17 287
15975.36 303
15976.56 321
15977.75 298
15978.95 313
15980.14 278
15981.34 296
15982.53 275
15983.72 271
15984.92 272
15986.11 282
15987.31 298
15988.50 238
15989.70 263
15990.90 262
15992.09 278
15993.29 303
15994.48 312
15995.68 271
15996.87 272
15998.07 271
15999.26 271
16000.46 278
16001.65 259
16002.85 249
16004.05 265
16005.24 265
16006.44 278
16007.63 271
16008.83 248
16010.02 246
16011.22 239
16012.42 245
16013.61 283
16014.81 259
16016.00 261
16017.20 244
16018.40 250
16019.59 252
16020.79 256
16021.99 250
16023.18 269
16024.38 262
16025.58 244
16026.77 259
16027.97 251
16029.16 242
16030.36 284
16031.56 282
16032.76 255
16033.95 244
16035.15 245
16036.35 261
16037.54 240
16038.74 238
16039.94 252
16041.13 219
16042.33 230
16043.53 253
16044.73 264
16045.92 254
16047.12 220
16048.32 218
16049.51 219
16050.71 238
16051.91 264
16053.11 278
16054.30 258
16055.50 275
16056.70 243
16057.90 217
16059.10 235
16060.29 230
16061.49 252
16062.69 247
16063.89 238
16065.08 249
16066.28 259
16067.48 225
16068.68 263
16069.88 235
16071.07 258
16072.27 257
16073.47 260
16074.67 233
16075.87 263
16077.07 259
16078.26 215
16079.46 240
16080.66 227
16081.86 238
16083.06 249
16084.26 184
16085.46 226
16086.66 228
16087.85 206
16089.05 242
16090.25 188
16091.45 199
16092.65 254
16093.85 254
16095.05 224
16096.25 217
16097.45 217
16098.65 229
16099.84 229
16101.04 231
16102.24 226
16103.44 229
16104.64 241
16105.84 249
16107.04 212
16108.24 212
16109.44 209
16110.64 220
16111.84 219
16113.04 237
16114.24 264
16115.44 256
16116.64 239
16117.84 203
16119.04 216
16120.24 204
16121.44 242
16122.64 227
16123.84 219
16125.04 212
16126.24 240
16127.44 264
16128.64 218
16129.84 221
16131.04 189
16132.24 238
16133.44 263
16134.64 241
16135.84 237
16137.04 229
16138.25 198
16139.45 188
16140.65 187
16141.85 220
16143.05 246
16144.25 213
16145.45 222
16146.65 209
16147.85 242
16149.05 230
16150.25 225
16151.46 255
16152.66 266
16153.86 251
16155.06 199
16156.26 204
16157.46 186
16158.66 184
16159.87 213
16161.07 230
16162.27 205
16163.47 219
16164.67 231
16165.87 224
16167.08 231
16168.28 200
16169.48 209
16170.68 255
16171.88 229
16173.09 214
16174.29 189
16175.49 202
16176.69 233
16177.89 206
16179.10 212
16180.30 269
16181.50 247
16182.70 254
16183.91 248
16185.11 224
16186.31 234
16187.51 255
16188.72 236
16189.92 221
16191.12 228
16192.32 206
16193.53 238
16194.73 206
16195.93 198
16197.13 211
16198.34 287
16199.54 246
16200.74 217
16201.95 218
16203.15 224
16204.35 195
16205.56 192
16206.76 203
16207.96 204
16209.17 214
16210.37 209
16211.57 222
16212.78 217
16213.98 239
16215.18 239
16216.39 214
16217.59 215
16218.79 222
16220.00 250
16221.20 196
16222.41 223
16223.61 238
16224.81 231
16226.02 227
16227.22 217
16228.43 235
16229.63 228
16230.83 246
16232.04 227
16233.24 276
16234.45 275
16235.65 265
16236.86 220
16238.06 239
16239.26 220
16240.47 248
16241.67 249
16242.88 233
16244.08 237
16245.29 256
16246.49 264
16247.70 262
16248.90 260
16250.11 251
16251.31 236
16252.52 234
16253.72 246
16254.93 258
16256.13 253
16257.34 264
16258.54 260
16259.75 244
16260.95 293
16262.16 265
16263.36 277
16264.57 278
16265.77 244
16266.98 263
16268.19 268
16269.39 251
16270.60 287
16271.80 260
16273.01 274
16274.21 271
16275.42 288
16276.63 255
16277.83 313
16279.04 324
16280.24 275
16281.45 271
16282.66 288
16283.86 284
16285.07 261
16286.27 269
16287.48 269
16288.69 274
16289.89 272
16291.10 259
16292.31 242
16293.51 265
16294.72 319
16295.93 300
16297.13 290
16298.34 255
16299.55 276
16300.75 305
16301.96 327
16303.17 293
16304.37 280
16305.58 305
16306.79 308
16307.99 280
16309.20 259
16310.41 299
16311.62 335
16312.82 304
16314.03 276
16315.24 315
16316.44 307
16317.65 310
16318.86 309
16320.07 279
16321.27 279
16322.48 289
16323.69 301
16324.90 287
16326.10 273
16327.31 279
16328.52 290
16329.73 306
16330.94 311
16332.14 287
16333.35 269
16334.56 264
16335.77 279
16336.98 259
16338.18 289
16339.39 270
16340.60 271
16341.81 240
16343.02 226
16344.23 223
16345.43 260
16346.64 239
16347.85 236
16349.06 234
16350.27 285
16351.48 251
16352.69 242
16353.89 254
16355.10 236
16356.31 244
16357.52 253
16358.73 230
16359.94 240
16361.15 278
16362.36 283
16363.57 238
16364.77 232
16365.98 230
16367.19 222
16368.40 263
16369.61 241
16370.82 230
16372.03 265
16373.24 234
16374.45 219
16375.66 237
16376.87 236
16378.08 210
16379.29 245
16380.50 244
16381.71 212
16382.92 206
16384.13 292
16385.34 247
16386.55 218
16387.76 218
16388.97 210
16390.18 240
16391.39 248
16392.60 227
16393.81 246
16395.02 244
16396.23 199
16397.44 236
16398.65 208
16399.86 209
16401.07 241
16402.28 234
16403.49 246
16404.70 230
16405.91 230
16407.12 223
16408.33 254
16409.54 190
16410.76 230
16411.97 201
16413.18 188
16414.39 199
16415.60 206
16416.81 222
16418.02 222
16419.23 234
16420.44 238
16421.66 239
16422.87 222
16424.08 209
16425.29 223
16426.50 213
16427.71 203
16428.92 199
16430.14 185
16431.35 243
16432.56 214
16433.77 206
16434.98 222
16436.19 193
16437.41 210
16438.62 243
16439.83 225
16441.04 223
16442.25 206
16443.47 236
16444.68 220
16445.89 191
16447.10 195
16448.31 240
16449.53 223
16450.74 219
16451.95 226
16453.16 266
16454.38 223
16455.59 216
16456.80 238
16458.01 191
16459.23 187
16460.44 188
16461.65 198
16462.86 211
16464.08 192
16465.29 206
16466.50 201
16467.72 204
16468.93 218
16470.14 245
16471.35 219
16472.57 228
16473.78 213
16474.99 198
16476.21 204
16477.42 212
16478.63 216
16479.85 211
16481.06 203
16482.27 212
16483.49 236
16484.70 237
16485.92 218
16487.13 179
16488.34 206
16489.56 234
16490.77 231
16491.98 214
16493.20 217
16494.41 195
16495.63 193
16496.84 198
16498.05 187
16499.27 201
16500.48 180
16501.70 198
16502.91 193
16504.13 196
16505.34 185
16506.55 191
16507.77 195
16508.98 182
16510.20 174
16511.41 197
16512.63 166
16513.84 211
16515.06 226
16516.27 172
16517.49 201
16518.70 217
16519.92 223
16521.13 187
16522.35 206
16523.56 205
16524.78 224
16525.99 229
16527.21 231
16528.42 187
16529.64 229
16530.85 219
16532.07 175
16533.28 193
16534.50 179
16535.71 188
16536.93 195
16538.14 184
16539.36 174
16540.58 185
16541.79 169
16543.01 185
16544.22 175
16545.44 207
16546.65 189
16547.87 212
16549.09 196
16550.30 176
16551.52 191
16552.73 187
16553.95 173
16555.17 188
16556.38 208
16557.60 191
16558.82 218
16560.03 190
16561.25 208
16562.46 223
16563.68 207
16564.90 190
16566.11 179
16567.33 184
16568.55 208
16569.76 187
16570.98 207
16572.20 204
16573.41 176
16574.63 182
16575.85 185
16577.07 185
16578.28 174
16579.50 208
16580.72 186
16581.93 198
16583.15 213
16584.37 169
16585.59 167
16586.80 183
16588.02 218
16589.24 248
16590.46 215
16591.67 170
16592.89 185
16594.11 220
16595.33 192
16596.54 189
16597.76 187
16598.98 229
16600.20 209
16601.41 201
16602.63 220
16603.85 202
16605.07 222
16606.29 198
16607.50 201
16608.72 200
16609.94 160
16611.16 195
16612.38 239
16613.60 217
16614.81 213
16616.03 157
16617.25 158
16618.47 179
16619.69 171
16620.91 166
16622.13 205
16623.34 192
16624.56 172
16625.78 159
16627.00 217
16628.22 197
16629.44 201
16630.66 198
16631.88 198
16633.10 177
16634.31 179
16635.53 158
16636.75 151
16637.97 179
16639.19 150
16640.41 171
16641.63 166
16642.85 155
16644.07 178
16645.29 193
16646.51 172
16647.73 159
16648.95 179
16650.17 180
16651.39 201
16652.61 183
16653.83 150
16655.05 178
16656.27 178
16657.49 149
16658.71 188
16659.93 212
16661.15 162
16662.37 161
16663.59 159
16664.81 163
16666.03 163
16667.25 167
16668.47 169
16669.69 174
16670.91 155
16672.13 173
16673.35 177
16674.57 186
16675.79 182
16677.01 189
16678.23 144
16679.45 167
16680.67 180
16681.89 174
16683.12 171
16684.34 171
16685.56 186
16686.78 182
16688.00 173
16689.22 183
16690.44 186
16691.66 181
16692.88 185
16694.11 184
16695.33 168
16696.55 166
16697.77 165
16698.99 162
16700.21 178
16701.43 195
16702.66 193
16703.88 196
16705.10 178
16706.32 173
16707.54 162
16708.77 171
16709.99 190
16711.21 160
16712.43 144
16713.65 178
16714.87 154
16716.10 179
16717.32 153
16718.54 140
16719.76 162
16720.99 166
16722.21 216
16723.43 202
16724.65 187
16725.88 171
16727.10 209
16728.32 204
16729.54 173
16730.77 173
16731.99 166
16733.21 197
16734.43 209
16735.66 199
16736.88 158
16738.10 164
16739.33 192
16740.55 168
16741.77 145
16742.99 161
16744.22 191
16745.44 163
16746.66 169
16747.89 171
16749.11 157
16750.33 184
16751.56 182
16752.78 155
16754.00 172
16755.23 164
16756.45 162
16757.68 158
16758.90 195
16760.12 205
16761.35 224
16762.57 173
16763.79 175
16765.02 172
16766.24 177
16767.47 145
16768.69 173
16769.91 167
16771.14 179
16772.36 171
16773.59 151
16774.81 188
16776.04 168
16777.26 169
16778.48 162
16779.71 167
16780.93 190
16782.16 172
16783.38 165
16784.61 187
16785.83 159
16787.06 194
16788.28 162
16789.51 209
16790.73 190
16791.96 151
16793.18 152
16794.41 172
16795.63 182
16796.86 152
16798.08 161
16799.31 151
16800.53 164
16801.76 163
16802.98 190
16804.21 174
16805.43 186
16806.66 193
16807.88 167
16809.11 152
16810.33 182
16811.56 184
16812.79 165
16814.01 165
16815.24 159
16816.46 177
16817.69 201
16818.91 199
16820.14 161
16821.37 167
16822.59 184
16823.82 198
16825.04 154
16826.27 157
16827.50 173
16828.72 177
16829.95 190
16831.18 193
16832.40 185
16833.63 185
16834.86 192
16836.08 205
16837.31 172
16838.53 163
16839.76 179
16840.99 178
16842.21 218
16843.44 162
16844.67 156
16845.90 193
16847.12 194
16848.35 162
16849.58 177
16850.80 174
16852.03 181
16853.26 192
16854.48 183
16855.71 173
16856.94 215
16858.17 228
16859.39 232
16860.62 216
16861.85 210
16863.08 229
16864.30 227
16865.53 226
16866.76 182
16867.99 227
16869.21 227
16870.44 209
16871.67 177
16872.90 175
16874.13 216
16875.35 258
16876.58 219
16877.81 209
16879.04 235
16880.27 222
16881.49 245
16882.72 224
16883.95 215
16885.18 237
16886.41 246
16887.64 257
16888.86 244
16890.09 229
16891.32 198
16892.55 232
16893.78 269
16895.01 254
16896.24 248
16897.46 231
16898.69 246
16899.92 282
16901.15 258
16902.38 237
16903.61 249
16904.84 249
16906.07 261
16907.30 221
16908.53 242
16909.75 224
16910.98 244
16912.21 270
16913.44 245
16914.67 229
16915.90 227
16917.13 222
16918.36 209
16919.59 247
16920.82 193
16922.05 195
16923.28 236
16924.51 220
16925.74 167
16926.97 201
16928.20 237
16929.43 223
16930.66 200
16931.89 161
16933.12 199
16934.35 192
16935.58 207
16936.81 205
16938.04 199
16939.27 192
16940.50 209
16941.73 191
16942.96 192
16944.19 213
16945.42 199
16946.65 190
16947.88 174
16949.11 207
16950.34 193
16951.57 197
16952.80 190
16954.04 160
16955.27 191
16956.50 193
16957.73 165
16958.96 149
16960.19 196
16961.42 187
16962.65 196
16963.88 200
16965.11 175
16966.35 179
16967.58 202
16968.81 203
16970.04 196
16971.27 196
16972.50 207
16973.73 187
16974.97 195
16976.20 172
16977.43 177
16978.66 193
16979.89 186
16981.12 157
16982.36 164
16983.59 176
16984.82 179
16986.05 182
16987.28 173
16988.52 178
16989.75 170
16990.98 208
16992.21 192
16993.45 185
16994.68 195
16995.91 193
16997.14 193
16998.37 182
16999.61 195
17000.84 189
17002.07 168
17003.31 188
17004.54 214
17005.77 201
17007.00 174
17008.24 171
17009.47 161
17010.70 194
17011.93 189
17013.17 158
17014.40 168
17015.63 185
17016.87 215
17018.10 184
17019.33 149
17020.57 158
17021.80 152
17023.03 172
17024.27 167
17025.50 157
17026.73 164
17027.97 195
17029.20 190
17030.43 177
17031.67 165
17032.90 203
17034.14 181
17035.37 172
17036.60 213
17037.84 171
17039.07 161
17040.30 161
17041.54 198
17042.77 169
17044.01 159
17045.24 188
17046.47 186
17047.71 162
17048.94 163
17050.18 191
17051.41 168
17052.65 162
17053.88 147
17055.12 168
17056.35 184
17057.58 183
17058.82 174
17060.05 156
17061.29 185
17062.52 204
17063.76 168
17064.99 193
17066.23 187
17067.46 166
17068.70 156
17069.93 170
17071.17 150
17072.40 128
17073.64 149
17074.87 167
17076.11 171
17077.34 158
17078.58 163
17079.81 150
17081.05 162
17082.29 164
17083.52 183
17084.76 180
17085.99 167
17087.23 181
17088.46 162
17089.70 142
17090.94 136
17092.17 183
17093.41 152
17094.64 156
17095.88 169
17097.12 128
17098.35 155
17099.59 183
17100.82 178
17102.06 170
17103.30 160
17104.53 175
17105.77 174
17107.00 177
17108.24 170
17109.48 136
17110.71 156
17111.95 178
17113.19 169
17114.42 180
17115.66 148
17116.90 150
17118.13 173
17119.37 142
17120.61 162
17121.85 134
17123.08 172
17124.32 172
17125.56 160
17126.79 168
17128.03 149
17129.27 168
17130.50 143
17131.74 144
17132.98 134
17134.22 119
17135.45 163
17136.69 171
17137.93 167
17139.17 155
17140.40 147
17141.64 149
17142.88 147
17144.12 164
17145.36 170
17146.59 162
17147.83 123
17149.07 142
17150.31 136
17151.54 141
17152.78 171
17154.02 157
17155.26 143
17156.50 140
17157.74 164
17158.97 137
17160.21 160
17161.45 123
17162.69 138
17163.93 155
17165.17 168
17166.40 160
17167.64 176
17168.88 143
17170.12 135
17171.36 148
17172.60 154
17173.84 150
17175.08 174
17176.31 176
17177.55 181
17178.79 148
17180.03 145
17181.27 147
17182.51 126
17183.75 126
17184.99 142
17186.23 162
17187.47 149
17188.71 155
17189.94 156
17191.18 164
17192.42 163
17193.66 142
17194.90 162
17196.14 144
17197.38 159
17198.62 161
17199.86 177
17201.10 141
17202.34 155
17203.58 162
17204.82 132
17206.06 122
17207.30 155
17208.54 127
17209.78 146
17211.02 149
17212.26 143
17213.50 140
17214.74 159
17215.98 135
17217.22 132
17218.46 142
17219.70 148
17220.94 158
17222.18 140
17223.43 130
17224.67 131
17225.91 135
17227.15 146
17228.39 138
17229.63 141
17230.87 164
17232.11 152
17233.35 145
17234.59 174
17235.83 140
17237.08 156
17238.32 166
17239.56 156
17240.80 161
17242.04 168
17243.28 137
17244.52 161
17245.76 152
17247.01 144
17248.25 160
17249.49 158
17250.73 147
17251.97 138
17253.21 139
17254.46 129
17255.70 137
17256.94 126
17258.18 135
17259.42 135
17260.66 129
17261.91 135
17263.15 148
17264.39 153
17265.63 133
17266.87 129
17268.12 142
17269.36 150
17270.60 143
17271.84 163
17273.09 148
17274.33 150
17275.57 121
17276.81 133
17278.06 127
17279.30 139
17280.54 131
17281.78 118
17283.03 114
17284.27 128
17285.51 140
17286.76 147
17288.00 158
17289.24 155
17290.48 151
17291.73 143
17292.97 152
17294.21 137
17295.46 160
17296.70 172
17297.94 164
17299.19 136
17300.43 134
17301.67 133
17302.92 123
17304.16 130
17305.40 114
17306.65 118
17307.89 139
17309.14 137
17310.38 144
17311.62 136
17312.87 121
17314.11 138
17315.35 127
17316.60 131
17317.84 138
17319.09 135
17320.33 134
17321.58 136
17322.82 150
17324.06 154
17325.31 147
17326.55 120
17327.80 120
17329.04 140
17330.29 159
17331.53 163
17332.77 129
17334.02 129
17335.26 147
17336.51 156
17337.75 152
17339.00 139
17340.24 129
17341.49 140
17342.73 147
17343.98 149
17345.22 133
17346.47 147
17347.71 140
17348.96 120
17350.20 125
17351.45 119
17352.69 112
17353.94 144
17355.18 137
17356.43 123
17357.68 137
17358.92 148
17360.17 153
17361.41 127
17362.66 141
17363.90 151
17365.15 183
17366.39 141
17367.64 138
17368.89 138
17370.13 143
17371.38 129
17372.62 126
17373.87 114
17375.12 143
17376.36 146
17377.61 144
17378.85 161
17380.10 133
17381.35 142
17382.59 118
17383.84 150
17385.09 178
17386.33 137
17387.58 137
17388.83 144
17390.07 145
17391.32 129
17392.57 147
17393.81 141
17395.06 133
17396.31 124
17397.55 139
17398.80 138
17400.05 118
17401.29 147
17402.54 120
17403.79 121
17405.04 139
17406.28 126
17407.53 145
17408.78 136
17410.02 148
17411.27 135
17412.52 158
17413.77 135
17415.01 161
17416.26 139
17417.51 143
17418.76 115
17420.00 121
17421.25 137
17422.50 143
17423.75 133
17425.00 140
17426.24 122
17427.49 153
17428.74 120
17429.99 129
17431.24 134
17432.48 115
17433.73 162
17434.98 119
17436.23 120
17437.48 113
17438.73 124
17439.97 113
17441.22 157
17442.47 108
17443.72 144
17444.97 138
17446.22 136
17447.47 167
17448.71 152
17449.96 162
17451.21 142
17452.46 145
17453.71 157
17454.96 133
17456.21 148
17457.46 159
17458.71 134
17459.95 156
17461.20 138
17462.45 147
17463.70 135
17464.95 151
17466.20 126
17467.45 120
17468.70 134
17469.95 125
17471.20 153
17472.45 131
17473.70 120
17474.95 139
17476.20 137
17477.45 161
17478.70 132
17479.95 138
17481.20 131
17482.45 145
17483.70 135
17484.95 138
17486.20 136
17487.45 149
17488.70 140
17489.95 129
17491.20 142
17492.45 128
17493.70 152
17494.95 139
17496.20 137
17497.45 137
17498.70 124
17499.95 123
17501.20 125
17502.45 139
17503.70 147
17504.95 119
17506.20 139
17507.46 149
17508.71 138
17509.96 147
17511.21 161
17512.46 155
17513.71 145
17514.96 136
17516.21 149
17517.46 143
17518.71 143
17519.97 149
17521.22 128
17522.47 147
17523.72 124
17524.97 166
17526.22 126
17527.47 151
17528.73 129
17529.98 142
17531.23 143
17532.48 162
17533.73 155
17534.99 135
17536.24 164
17537.49 149
17538.74 138
17539.99 151
17541.25 147
17542.50 138
17543.75 125
17545.00 130
17546.25 151
17547.51 146
17548.76 154
17550.01 152
17551.26 167
17552.52 150
17553.77 148
17555.02 151
17556.27 136
17557.53 136
17558.78 127
17560.03 126
17561.28 102
17562.54 143
17563.79 142
17565.04 140
17566.30 143
17567.55 146
17568.80 159
17570.05 120
17571.31 109
17572.56 116
17573.81 145
17575.07 169
17576.32 138
17577.57 134
17578.83 158
17580.08 148
17581.33 136
17582.59 118
17583.84 125
17585.10 140
17586.35 132
17587.60 111
17588.86 130
17590.11 160
17591.36 149
17592.62 144
17593.87 138
17595.13 120
17596.38 138
17597.63 144
17598.89 124
17600.14 133
17601.40 136
17602.65 116
17603.90 153
17605.16 143
17606.41 104
17607.67 139
17608.92 152
17610.18 149
17611.43 129
17612.69 131
17613.94 181
17615.20 148
17616.45 150
17617.71 148
17618.96 132
17620.21 144
17621.47 127
17622.72 127
17623.98 127
17625.23 116
17626.49 152
17627.75 146
17629.00 144
17630.26 112
17631.51 101
17632.77 138
17634.02 127
17635.28 132
17636.53 133
17637.79 126
17639.04 129
17640.30 114
17641.55 144
17642.81 140
17644.07 128
17645.32 163
17646.58 121
17647.83 137
17649.09 146
17650.35 140
17651.60 161
17652.86 145
17654.11 126
17655.37 150
17656.63 126
17657.88 120
17659.14 143
17660.39 115
17661.65 132
17662.91 150
17664.16 138
17665.42 112
17666.68 127
17667.93 164
17669.19 171
17670.45 127
17671.70 125
17672.96 129
17674.22 129
17675.47 147
17676.73 149
17677.99 120
17679.24 120
17680.50 131
17681.76 130
17683.02 147
17684.27 146
17685.53 142
17686.79 134
17688.05 129
17689.30 131
17690.56 132
17691.82 136
17693.07 115
17694.33 123
17695.59 145
17696.85 129
17698.11 128
17699.36 124
17700.62 94
17701.88 126
17703.14 136
17704.39 139
17705.65 148
17706.91 139
17708.17 125
17709.43 137
17710.68 138
17711.94 116
17713.20 127
17714.46 128
17715.72 129
17716.98 117
17718.23 124
17719.49 123
17720.75 125
17722.01 129
17723.27 124
17724.53 138
17725.79 120
17727.04 113
17728.30 116
17729.56 123
17730.82 97
17732.08 123
17733.34 124
17734.60 120
17735.86 129
17737.12 146
17738.37 128
17739.63 129
17740.89 121
17742.15 121
17743.41 118
17744.67 134
17745.93 138
17747.19 134
17748.45 123
17749.71 132
17750.97 121
17752.23 122
17753.49 116
17754.75 115
17756.01 123
17757.27 110
17758.53 115
17759.79 106
17761.05 141
17762.31 140
17763.57 144
17764.83 146
17766.09 144
17767.35 123
17768.61 119
17769.87 142
17771.13 113
17772.39 127
17773.65 150
17774.91 123
17776.17 132
17777.43 136
17778.69 148
17779.95 105
17781.21 130
17782.47 128
17783.73 126
17784.99 102
17786.25 132
17787.51 113
17788.78 121
17790.04 121
17791.30 106
17792.56 128
17793.82 135
17795.08 123
17796.34 103
17797.60 107
17798.86 132
17800.13 134
17801.39 152
17802.65 143
17803.91 124
17805.17 122
17806.43 137
17807.69 127
17808.96 125
17810.22 132
17811.48 142
17812.74 152
17814.00 157
17815.26 120
17816.53 110
17817.79 134
17819.05 126
17820.31 148
17821.57 118
17822.84 123
17824.10 139
17825.36 148
17826.62 118
17827.89 123
17829.15 135
17830.41 152
17831.67 124
17832.93 111
17834.20 127
17835.46 139
17836.72 130
17837.99 126
17839.25 99
17840.51 116
17841.77 130
17843.04 126
17844.30 125
17845.56 127
17846.82 149
17848.09 147
17849.35 110
17850.61 138
17851.88 117
17853.14 119
17854.40 140
17855.67 131
17856.93 123
17858.19 135
17859.46 123
17860.72 130
17861.98 112
17863.25 114
17864.51 124
17865.77 134
17867.04 131
17868.30 126
17869.57 133
17870.83 120
17872.09 119
17873.36 118
17874.62 127
17875.89 142
17877.15 119
17878.41 132
17879.68 130
17880.94 142
17882.21 143
17883.47 147
17884.73 128
17886.00 116
17887.26 103
17888.53 105
17889.79 120
17891.06 134
17892.32 141
17893.59 111
17894.85 115
17896.12 119
17897.38 121
17898.65 120
17899.91 131
17901.17 118
17902.44 118
17903.70 132
17904.97 106
17906.23 124
17907.50 122
17908.77 123
17910.03 130
17911.30 115
17912.56 108
17913.83 104
17915.09 132
17916.36 122
17917.62 121
17918.89 119
17920.15 142
17921.42 138
17922.68 86
17923.95 123
17925.22 142
17926.48 155
17927.75 145
17929.01 115
17930.28 128
17931.55 144
17932.81 112
17934.08 81
17935.34 88
17936.61 114
17937.88 121
17939.14 131
17940.41 100
17941.68 113
17942.94 109
17944.21 122
17945.47 124
17946.74 110
17948.01 121
17949.27 122
17950.54 128
17951.81 125
17953.07 128
17954.34 124
17955.61 110
17956.87 105
17958.14 109
17959.41 117
17960.68 100
17961.94 145
17963.21 121
17964.48 94
17965.74 103
17967.01 104
17968.28 113
17969.55 125
17970.81 126
17972.08 135
17973.35 127
17974.62 119
17975.88 129
17977.15 121
17978.42 126
17979.69 121
17980.95 117
17982.22 130
17983.49 150
17984.76 137
17986.03 145
17987.29 128
17988.56 114
17989.83 107
17991.10 132
17992.37 113
17993.63 133
17994.90 119
17996.17 149
17997.44 163
17998.71 125
17999.98 130
18001.24 111
18002.51 121
18003.78 112
18005.05 112
18006.32 117
18007.59 105
18008.86 108
18010.12 111
18011.39 121
18012.66 151
18013.93 119
18015.20 144
18016.47 111
18017.74 114
18019.01 132
18020.28 109
18021.54 122
18022.81 140
18024.08 133
18025.35 111
18026.62 114
18027.89 118
18029.16 153
18030.43 107
18031.70 95
18032.97 127
18034.24 124
18035.51 136
18036.78 110
18038.05 128
18039.32 123
18040.59 115
18041.86 132
18043.13 137
18044.40 121
18045.67 92
18046.94 102
18048.21 140
18049.48 108
18050.75 126
18052.02 106
18053.29 112
18054.56 105
18055.83 104
18057.10 105
18058.37 95
18059.64 106
18060.91 117
18062.18 98
18063.45 131
18064.72 101
18065.99 130
18067.26 117
18068.54 127
18069.81 112
18071.08 115
18072.35 114
18073.62 110
18074.89 132
18076.16 101
18077.43 124
18078.70 136
18079.97 120
18081.25 129
18082.52 105
18083.79 115
18085.06 103
18086.33 113
18087.60 132
18088.87 122
18090.15 94
18091.42 94
18092.69 111
18093.96 82
18095.23 105
18096.50 112
18097.78 127
18099.05 121
18100.32 116
18101.59 124
18102.86 105
18104.14 123
18105.41 110
18106.68 121
18107.95 110
18109.23 115
18110.50 129
18111.77 99
18113.04 118
18114.31 125
18115.59 129
18116.86 172
18118.13 124
18119.40 149
18120.68 132
18121.95 105
18123.22 123
18124.50 98
18125.77 90
18127.04 112
18128.31 103
18129.59 109
18130.86 108
18132.13 112
18133.41 140
18134.68 126
18135.95 101
18137.23 114
18138.50 107
18139.77 127
18141.05 116
18142.32 117
18143.59 105
18144.87 134
18146.14 124
18147.41 117
18148.69 115
18149.96 128
18151.23 126
18152.51 117
18153.78 114
18155.06 125
18156.33 125
18157.60 113
18158.88 103
18160.15 126
18161.43 109
18162.70 91
18163.97 111
18165.25 122
18166.52 106
18167.80 127
18169.07 96
18170.35 103
18171.62 96
18172.90 96
18174.17 106
18175.44 123
18176.72 113
18177.99 128
18179.27 115
18180.54 96
18181.82 116
18183.09 97
18184.37 126
18185.64 110
18186.92 111
18188.19 110
18189.47 140
18190.74 128
18192.02 117
18193.29 130
18194.57 116
18195.84 138
18197.12 99
18198.39 125
18199.67 100
18200.95 97
18202.22 115
18203.50 104
18204.77 119
18206.05 142
18207.32 102
18208.60 116
18209.88 114
18211.15 124
18212.43 137
18213.70 119
18214.98 111
18216.26 123
18217.53 106
18218.81 115
18220.08 135
18221.36 121
18222.64 144
18223.91 118
18225.19 135
18226.47 112
18227.74 124
18229.02 120
18230.29 98
18231.57 121
18232.85 118
18234.12 111
18235.40 119
18236.68 107
18237.95 112
18239.23 105
18240.51 120
18241.79 101
18243.06 102
18244.34 87
18245.62 103
18246.89 125
18248.17 96
18249.45 110
18250.73 121
18252.00 106
18253.28 102
18254.56 112
18255.83 97
18257.11 108
18258.39 97
18259.67 106
18260.94 102
18262.22 121
18263.50 147
18264.78 134
18266.06 128
18267.33 96
18268.61 115
18269.89 121
18271.17 126
18272.45 108
18273.72 105
18275.00 121
18276.28 141
18277.56 124
18278.84 106
18280.11 114
18281.39 121
18282.67 102
18283.95 100
18285.23 114
18286.51 121
18287.78 129
18289.06 117
18290.34 118
18291.62 119
18292.90 106
18294.18 137
18295.46 144
18296.74 112
18298.01 120
18299.29 118
18300.57 120
18301.85 92
18303.13 103
18304.41 104
18305.69 109
18306.97 128
18308.25 138
18309.53 121
18310.81 116
18312.09 140
18313.37 112
18314.64 119
18315.92 106
18317.20 102
18318.48 110
18319.76 91
18321.04 94
18322.32 114
18323.60 124
18324.88 102
18326.16 134
18327.44 90
18328.72 123
18330.00 112
18331.28 116
18332.56 111
18333.84 122
18335.12 152
18336.40 121
18337.68 100
18338.96 102
18340.24 109
18341.52 122
18342.80 101
18344.09 111
18345.37 124
18346.65 109
18347.93 122
18349.21 111
18350.49 115
18351.77 97
18353.05 121
18354.33 105
18355.61 124
18356.89 118
18358.17 127
18359.46 109
18360.74 108
18362.02 114
18363.30 120
18364.58 112
18365.86 123
18367.14 101
18368.42 116
18369.71 88
18370.99 90
18372.27 113
18373.55 122
18374.83 98
18376.11 111
18377.39 122
18378.68 106
18379.96 112
18381.24 119
18382.52 98
18383.80 106
18385.09 131
18386.37 103
18387.65 127
18388.93 108
18390.21 120
18391.50 115
18392.78 126
18394.06 107
18395.34 121
18396.63 100
18397.91 121
18399.19 133
18400.47 128
18401.76 96
18403.04 113
18404.32 89
18405.60 98
18406.89 97
18408.17 123
18409.45 99
18410.73 110
18412.02 131
18413.30 123
18414.58 113
18415.87 100
18417.15 109
18418.43 123
18419.72 100
18421.00 123
18422.28 126
18423.57 127
18424.85 123
18426.13 116
18427.42 120
18428.70 108
18429.98 115
18431.27 122
18432.55 153
18433.83 98
18435.12 117
18436.40 113
18437.68 107
18438.97 90
18440.25 113
18441.54 113
18442.82 104
18444.10 124
18445.39 110
18446.67 93
18447.96 111
18449.24 120
18450.53 112
18451.81 103
18453.09 117
18454.38 116
18455.66 85
18456.95 97
18458.23 93
18459.52 136
18460.80 113
18462.09 117
18463.37 107
18464.65 98
18465.94 134
18467.22 172
18468.51 102
18469.79 101
18471.08 113
18472.36 114
18473.65 100
18474.93 107
18476.22 125
18477.50 137
18478.79 132
18480.08 121
18481.36 109
18482.65 126
18483.93 92
18485.22 124
18486.50 137
18487.79 99
18489.07 102
18490.36 122
18491.64 93
18492.93 96
18494.22 98
18495.50 130
18496.79 134
18498.07 123
18499.36 104
18500.65 105
18501.93 100
18503.22 117
18504.50 99
18505.79 114
18507.08 137
18508.36 141
18509.65 105
18510.94 89
18512.22 86
18513.51 91
18514.80 100
18516.08 114
18517.37 101
18518.65 90
18519.94 96
18521.23 106
18522.51 103
18523.80 100
18525.09 109
18526.38 142
18527.66 144
18528.95 135
18530.24 99
18531.52 112
18532.81 118
18534.10 129
18535.39 107
18536.67 130
18537.96 120
18539.25 133
18540.53 117
18541.82 99
18543.11 90
18544.40 104
18545.68 106
18546.97 103
18548.26 110
18549.55 96
18550.84 120
18552.12 108
18553.41 102
18554.70 109
18555.99 117
18557.27 108
18558.56 140
18559.85 132
18561.14 114
18562.43 117
18563.72 119
18565.00 125
18566.29 108
18567.58 90
18568.87 87
18570.16 90
18571.45 100
18572.73 124
18574.02 109
18575.31 121
18576.60 118
18577.89 114
18579.18 139
18580.47 139
18581.75 127
18583.04 134
18584.33 132
18585.62 115
18586.91 112
18588.20 112
18589.49 114
18590.78 105
18592.07 134
18593.36 148
18594.65 122
18595.93 118
18597.22 131
18598.51 122
18599.80 118
18601.09 137
18602.38 112
18603.67 120
18604.96 108
18606.25 131
18607.54 138
18608.83 150
18610.12 141
18611.41 132
18612.70 111
18613.99 116
18615.28 129
18616.57 174
18617.86 136
18619.15 139
18620.44 150
18621.73 135
18623.02 151
18624.31 124
18625.60 140
18626.89 127
18628.18 116
18629.47 124
18630.76 123
18632.05 147
18633.34 139
18634.64 158
18635.93 154
18637.22 138
18638.51 98
18639.80 108
18641.09 106
18642.38 104
18643.67 133
18644.96 136
18646.25 120
18647.54 102
18648.84 122
18650.13 117
18651.42 106
18652.71 100
18654.00 128
18655.29 120
18656.58 100
18657.88 129
18659.17 110
18660.46 122
18661.75 109
18663.04 96
18664.33 124
18665.63 115
18666.92 106
18668.21 108
18669.50 113
18670.79 110
18672.08 100
18673.38 96
18674.67 122
18675.96 126
18677.25 93
18678.55 104
18679.84 126
18681.13 132
18682.42 132
18683.71 121
18685.01 104
18686.30 109
18687.59 122
18688.88 123
18690.18 108
18691.47 93
18692.76 106
18694.06 127
18695.35 136
18696.64 114
18697.93 93
18699.23 97
18700.52 114
18701.81 105
18703.11 105
18704.40 114
18705.69 127
18706.99 148
18708.28 116
18709.57 96
18710.86 120
18712.16 110
18713.45 111
18714.75 111
18716.04 126
18717.33 97
18718.63 119
18719.92 167
18721.21 124
18722.51 111
18723.80 110
18725.09 114
18726.39 123
18727.68 117
18728.98 120
18730.27 112
18731.56 103
18732.86 125
18734.15 112
18735.45 116
18736.74 127
18738.04 111
18739.33 106
18740.62 94
18741.92 116
18743.21 128
18744.51 103
18745.80 107
18747.10 105
18748.39 102
18749.69 114
18750.98 94
18752.27 131
18753.57 114
18754.86 95
18756.16 121
18757.45 108
18758.75 116
18760.04 116
18761.34 119
18762.63 149
18763.93 110
18765.23 111
18766.52 116
18767.82 97
18769.11 98
18770.41 121
18771.70 108
18773.00 113
18774.29 76
18775.59 111
18776.88 107
18778.18 113
18779.48 92
18780.77 106
18782.07 112
18783.36 103
18784.66 116
18785.95 114
18787.25 141
18788.55 132
18789.84 104
18791.14 118
18792.43 131
18793.73 113
18795.03 125
18796.32 108
18797.62 98
18798.92 101
18800.21 96
18801.51 102
18802.81 119
18804.10 109
18805.40 106
18806.70 125
18807.99 103
18809.29 105
18810.59 104
18811.88 103
18813.18 99
18814.48 97
18815.77 102
18817.07 114
18818.37 93
18819.66 98
18820.96 91
18822.26 107
18823.56 115
18824.85 115
18826.15 97
18827.45 98
18828.75 94
18830.04 122
18831.34 86
18832.64 92
18833.94 105
18835.23 107
18836.53 115
18837.83 97
18839.13 88
18840.42 125
18841.72 109
18843.02 108
18844.32 103
18845.62 89
18846.91 96
18848.21 109
18849.51 125
18850.81 106
18852.11 95
18853.40 95
18854.70 105
18856.00 95
18857.30 89
18858.60 101
18859.90 98
18861.20 93
18862.49 125
18863.79 112
18865.09 101
18866.39 108
18867.69 124
18868.99 115
18870.29 102
18871.59 124
18872.88 150
18874.18 110
18875.48 106
18876.78 115
18878.08 92
18879.38 97
18880.68 122
18881.98 108
18883.28 121
18884.58 149
18885.88 192
18887.18 82
18888.47 89
18889.77 96
18891.07 103
18892.37 124
18893.67 111
18894.97 86
18896.27 108
18897.57 105
18898.87 110
18900.17 113
18901.47 104
18902.77 108
18904.07 102
18905.37 95
18906.67 114
18907.97 97
18909.27 85
18910.57 96
18911.87 84
18913.17 103
18914.47 89
18915.77 96
18917.07 120
18918.38 160
18919.68 120
18920.98 101
18922.28 94
18923.58 95
18924.88 111
18926.18 108
18927.48 102
18928.78 117
18930.08 101
18931.38 105
18932.68 96
18933.98 110
18935.29 92
18936.59 115
18937.89 81
18939.19 123
18940.49 99
18941.79 96
18943.09 90
18944.39 119
18945.70 117
18947.00 75
18948.30 91
18949.60 90
18950.90 91
18952.20 111
18953.51 108
18954.81 120
18956.11 114
18957.41 88
18958.71 91
18960.02 66
18961.32 86
18962.62 96
18963.92 97
18965.22 105
18966.53 90
18967.83 87
18969.13 102
18970.43 102
18971.73 80
18973.04 76
18974.34 115
18975.64 120
18976.94 96
18978.25 87
18979.55 91
18980.85 108
18982.16 113
18983.46 99
18984.76 99
18986.06 106
18987.37 105
18988.67 88
18989.97 106
18991.28 95
18992.58 103
18993.88 101
18995.18 117
18996.49 87
18997.79 91
18999.09 100
19000.40 117
19001.70 101
19003.00 87
19004.31 88
19005.61 87
19006.92 72
19008.22 112
19009.52 93
19010.83 120
19012.13 124
19013.43 106
19014.74 97
19016.04 126
19017.35 127
19018.65 92
19019.95 81
19021.26 97
19022.56 96
19023.87 103
19025.17 102
19026.47 95
19027.78 80
19029.08 102
19030.39 129
19031.69 89
19033.00 87
19034.30 101
19035.61 154
19036.91 110
19038.21 108
19039.52 89
19040.82 89
19042.13 109
19043.43 91
19044.74 96
19046.04 88
19047.35 90
19048.65 112
19049.96 105
19051.26 92
19052.57 120
19053.87 115
19055.18 109
19056.48 105
19057.79 91
19059.09 102
19060.40 102
19061.71 106
19063.01 108
19064.32 89
19065.62 94
19066.93 88
19068.23 101
19069.54 96
19070.85 96
19072.15 96
19073.46 109
19074.76 91
19076.07 97
19077.37 108
19078.68 89
19079.99 101
19081.29 68
19082.60 74
19083.91 94
19085.21 107
19086.52 96
19087.82 99
19089.13 102
19090.44 92
19091.74 88
19093.05 86
19094.36 94
19095.66 93
19096.97 72
19098.28 94
19099.58 81
19100.89 94
19102.20 83
19103.50 91
19104.81 113
19106.12 90
19107.42 100
19108.73 109
19110.04 110
19111.35 113
19112.65 87
19113.96 127
19115.27 141
19116.58 121
19117.88 108
19119.19 123
19120.50 104
19121.81 109
19123.11 104
19124.42 127
19125.73 79
19127.04 84
19128.34 101
19129.65 116
19130.96 114
19132.27 96
19133.57 92
19134.88 108
19136.19 105
19137.50 104
19138.81 112
19140.12 86
19141.42 102
19142.73 114
19144.04 131
19145.35 103
19146.66 100
19147.97 104
19149.27 100
19150.58 96
19151.89 86
19153.20 89
19154.51 97
19155.82 76
19157.13 91
19158.43 84
19159.74 96
19161.05 91
19162.36 111
19163.67 117
19164.98 96
19166.29 95
19167.60 96
19168.91 83
19170.22 99
19171.52 91
19172.83 95
19174.14 90
19175.45 92
19176.76 98
19178.07 132
19179.38 113
19180.69 102
19182.00 119
19183.31 100
19184.62 118
19185.93 96
19187.24 102
19188.55 94
19189.86 98
19191.17 114
19192.48 159
19193.79 96
19195.10 83
19196.41 79
19197.72 89
19199.03 98
19200.34 99
19201.65 94
19202.96 114
19204.27 69
19205.58 108
19206.89 127
19208.20 93
19209.51 93
19210.82 92
19212.13 97
19213.44 112
19214.75 110
19216.06 102
19217.38 113
19218.69 123
19220.00 104
19221.31 85
19222.62 68
19223.93 76
19225.24 117
19226.55 97
19227.86 80
19229.17 127
19230.49 105
19231.80 98
19233.11 97
19234.42 89
19235.73 101
19237.04 101
19238.35 66
19239.67 87
19240.98 113
19242.29 87
19243.60 84
19244.91 97
19246.22 67
19247.54 80
19248.85 77
19250.16 77
19251.47 72
19252.78 91
19254.10 100
19255.41 90
19256.72 92
19258.03 77
19259.34 76
19260.66 83
19261.97 92
19263.28 98
19264.59 105
19265.91 93
19267.22 103
19268.53 86
19269.84 104
19271.16 92
19272.47 82
19273.78 79
19275.10 87
19276.41 89
19277.72 89
19279.03 106
19280.35 92
19281.66 75
19282.97 97
19284.29 95
19285.60 89
19286.91 100
19288.23 88
19289.54 75
19290.85 97
19292.17 98
19293.48 98
19294.79 99
19296.11 85
19297.42 65
19298.73 87
19300.05 84
19301.36 107
19302.67 67
19303.99 92
19305.30 87
19306.62 101
19307.93 111
19309.24 96
19310.56 101
19311.87 92
19313.19 78
19314.50 81
19315.81 103
19317.13 110
19318.44 96
19319.76 90
19321.07 87
19322.39 113
19323.70 100
19325.01 108
19326.33 113
19327.64 113
19328.96 103
19330.27 97
19331.59 105
19332.90 89
19334.22 106
19335.53 89
19336.85 98
19338.16 111
19339.48 101
19340.79 81
19342.11 112
19343.42 89
19344.74 91
19346.05 72
19347.37 87
19348.68 82
19350.00 92
19351.31 116
19352.63 128
19353.94 105
19355.26 99
19356.58 96
19357.89 95
19359.21 85
19360.52 106
19361.84 74
19363.15 82
19364.47 112
19365.79 103
19367.10 94
19368.42 81
19369.73 95
19371.05 95
19372.37 84
19373.68 110
19375.00 100
19376.31 100
19377.63 85
19378.95 95
19380.26 82
19381.58 81
19382.90 86
19384.21 83
19385.53 95
19386.85 103
19388.16 96
19389.48 96
19390.80 90
19392.11 98
19393.43 117
19394.75 85
19396.06 95
19397.38 97
19398.70 117
19400.01 113
19401.33 96
19402.65 92
19403.97 111
19405.28 136
19406.60 110
19407.92 97
19409.23 78
19410.55 92
19411.87 100
19413.19 115
19414.50 99
19415.82 96
19417.14 100
19418.46 93
19419.77 73
19421.09 91
19422.41 88
19423.73 71
19425.05 92
19426.36 101
19427.68 98
19429.00 95
19430.32 108
19431.64 108
19432.95 96
19434.27 78
19435.59 89
19436.91 83
19438.23 67
19439.55 70
19440.86 97
19442.18 112
19443.50 133
19444.82 89
19446.14 77
19447.46 87
19448.78 74
19450.09 76
19451.41 86
19452.73 90
19454.05 85
19455.37 96
19456.69 113
19458.01 119
19459.33 92
19460.65 94
19461.97 107
19463.28 103
19464.60 105
19465.92 90
19467.24 107
19468.56 78
19469.88 100
19471.20 102
19472.52 93
19473.84 93
19475.16 92
19476.48 99
19477.80 106
19479.12 111
19480.44 95
19481.76 86
19483.08 94
19484.40 112
19485.72 105
19487.04 98
19488.36 96
19489.68 84
19491.00 73
19492.32 109
19493.64 69
19494.96 91
19496.28 91
19497.60 109
19498.92 116
19500.24 93
19501.56 83
19502.88 79
19504.20 95
19505.52 101
19506.84 104
19508.16 116
19509.49 82
19510.81 89
19512.13 105
19513.45 106
19514.77 109
19516.09 111
19517.41 99
19518.73 86
19520.05 100
19521.37 99
19522.70 77
19524.02 62
19525.34 101
19526.66 113
19527.98 84
19529.30 99
19530.62 103
19531.95 88
19533.27 86
19534.59 94
19535.91 92
19537.23 74
19538.55 83
19539.88 85
19541.20 73
19542.52 76
19543.84 71
19545.16 98
19546.49 103
19547.81 100
19549.13 106
19550.45 80
19551.77 98
19553.10 120
19554.42 92
19555.74 94
19557.06 89
19558.39 115
19559.71 94
19561.03 86
19562.35 83
19563.68 102
19565.00 109
19566.32 88
19567.64 96
19568.97 90
19570.29 97
19571.61 110
19572.94 98
19574.26 83
19575.58 102
19576.90 105
19578.23 95
19579.55 101
19580.87 99
19582.20 113
19583.52 106
19584.84 78
19586.17 85
19587.49 93
19588.81 109
19590.14 69
19591.46 92
19592.78 72
19594.11 79
19595.43 98
19596.76 90
19598.08 91
19599.40 108
19600.73 78
19602.05 106
19603.37 97
19604.70 92
19606.02 99
19607.35 87
19608.67 103
19610.00 91
19611.32 79
19612.64 109
19613.97 129
19615.29 109
19616.62 107
19617.94 114
19619.27 107
19620.59 110
19621.92 92
19623.24 86
19624.56 106
19625.89 95
19627.21 95
19628.54 98
19629.86 114
19631.19 109
19632.51 95
19633.84 83
19635.16 87
19636.49 99
19637.81 75
19639.14 106
19640.46 88
19641.79 75
19643.11 67
19644.44 90
19645.77 93
19647.09 97
19648.42 75
19649.74 99
19651.07 96
19652.39 90
19653.72 85
19655.04 96
19656.37 79
19657.70 86
19659.02 84
19660.35 89
19661.67 83
19663.00 89
19664.33 81
19665.65 66
19666.98 83
19668.30 88
19669.63 96
19670.96 85
19672.28 105
19673.61 78
19674.94 99
19676.26 88
19677.59 112
19678.92 110
19680.24 74
19681.57 122
19682.90 115
19684.22 92
19685.55 88
19686.88 78
19688.20 92
19689.53 81
19690.86 103
19692.18 107
19693.51 102
19694.84 99
19696.16 99
19697.49 104
19698.82 101
19700.15 90
19701.47 84
19702.80 93
19704.13 103
19705.46 93
19706.78 90
19708.11 90
19709.44 109
19710.77 79
19712.09 79
19713.42 74
19714.75 70
19716.08 76
19717.40 96
19718.73 88
19720.06 94
19721.39 100
19722.72 98
19724.04 96
19725.37 117
19726.70 104
19728.03 83
19729.36 83
19730.68 104
19732.01 111
19733.34 72
19734.67 67
19736.00 79
19737.33 76
19738.66 102
19739.98 103
19741.31 97
19742.64 80
19743.97 98
19745.30 87
19746.63 95
19747.96 108
19749.29 72
19750.61 73
19751.94 89
19753.27 87
19754.60 82
19755.93 88
19757.26 69
19758.59 84
19759.92 67
19761.25 87
19762.58 104
19763.91 95
19765.24 106
19766.57 100
19767.89 91
19769.22 95
19770.55 81
19771.88 89
19773.21 72
19774.54 92
19775.87 96
19777.20 99
19778.53 97
19779.86 69
19781.19 90
19782.52 87
19783.85 104
19785.18 89
19786.51 116
19787.84 88
19789.17 102
19790.50 80
19791.83 83
19793.16 99
19794.49 108
19795.83 94
19797.16 96
19798.49 90
19799.82 101
19801.15 91
19802.48 101
19803.81 122
19805.14 97
19806.47 112
19807.80 93
19809.13 84
19810.46 93
19811.79 108
19813.13 97
19814.46 88
19815.79 112
19817.12 109
19818.45 102
19819.78 94
19821.11 91
19822.44 86
19823.78 79
19825.11 96
19826.44 121
19827.77 106
19829.10 82
19830.43 83
19831.77 92
19833.10 105
19834.43 82
19835.76 74
19837.09 110
19838.42 98
19839.76 89
19841.09 76
19842.42 86
19843.75 88
19845.08 101
19846.42 108
19847.75 97
19849.08 104
19850.41 92
19851.75 111
19853.08 96
19854.41 116
19855.74 101
19857.08 84
19858.41 99
19859.74 92
19861.07 79
19862.41 87
19863.74 89
19865.07 80
19866.41 86
19867.74 107
19869.07 113
19870.40 105
19871.74 100
19873.07 74
19874.40 98
19875.74 96
19877.07 113
19878.40 105
19879.74 84
19881.07 90
19882.40 107
19883.74 100
19885.07 97
19886.40 93
19887.74 83
19889.07 115
19890.40 103
19891.74 100
19893.07 83
19894.41 91
19895.74 107
19897.07 94
19898.41 88
19899.74 78
19901.08 96
19902.41 102
19903.74 95
19905.08 88
19906.41 79
19907.75 85
19909.08 87
19910.41 90
19911.75 92
19913.08 105
19914.42 104
19915.75 91
19917.09 77
19918.42 70
19919.76 103
19921.09 92
19922.43 66
19923.76 104
19925.10 84
19926.43 85
19927.77 79
19929.10 87
19930.44 83
19931.77 104
19933.11 76
19934.44 70
19935.78 73
19937.11 103
19938.45 128
19939.78 91
19941.12 89
19942.45 78
19943.79 82
19945.12 87
19946.46 60
19947.79 60
19949.13 78
19950.47 82
19951.80 86
19953.14 83
19954.47 67
19955.81 96
19957.15 77
19958.48 87
19959.82 82
19961.15 84
19962.49 102
19963.83 95
19965.16 101
19966.50 114
19967.83 85
19969.17 108
19970.51 110
19971.84 120
19973.18 75
19974.52 83
19975.85 93
19977.19 81
19978.53 75
19979.86 70
19981.20 113
19982.54 93
19983.87 99
19985.21 90
19986.55 79
19987.88 101
19989.22 80
19990.56 78
19991.89 99
19993.23 89
19994.57 87
19995.91 88
19997.24 94
19998.58 79
19999.92 97
20001.26 89
20002.59 91
20003.93 113
20005.27 88
20006.61 88
20007.94 91
20009.28 97
20010.62 96
20011.96 112
20013.29 114
20014.63 86
20015.97 95
20017.31 94
20018.65 102
20019.98 71
20021.32 82
20022.66 96
20024.00 92
20025.34 97
20026.67 98
20028.01 91
20029.35 77
20030.69 88
20032.03 103
20033.37 93
20034.71 92
20036.04 82
20037.38 72
20038.72 89
20040.06 92
20041.40 85
20042.74 73
20044.08 99
20045.42 87
20046.75 78
20048.09 93
20049.43 115
20050.77 65
20052.11 82
20053.45 101
20054.79 105
20056.13 103
20057.47 106
20058.81 89
20060.15 84
20061.49 78
20062.82 69
20064.16 72
20065.50 84
20066.84 98
20068.18 98
20069.52 94
20070.86 98
20072.20 90
20073.54 91
20074.88 97
20076.22 107
20077.56 97
20078.90 89
20080.24 82
20081.58 103
20082.92 95
20084.26 112
20085.60 114
20086.94 114
20088.28 81
20089.62 91
20090.96 90
20092.30 103
20093.64 81
20094.99 77
20096.33 91
20097.67 77
20099.01 89
20100.35 91
20101.69 72
20103.03 82
20104.37 99
20105.71 93
20107.05 93
20108.39 106
20109.73 75
20111.08 62
20112.42 87
20113.76 96
20115.10 76
20116.44 54
20117.78 99
20119.12 102
20120.46 98
20121.81 90
20123.15 77
20124.49 97
20125.83 90
20127.17 90
20128.51 75
20129.86 100
20131.20 90
20132.54 74
20133.88 91
20135.22 89
20136.56 93
20137.91 91
20139.25 92
