# Supplementary material for: MALDI-TOF MS typing enables the classification of brewing yeasts of the genus Saccharomyces to major beer styles
Source: PLoS One. 2017 Aug 9;12(8):e0181694. doi: 10.1371/journal.pone.0181694 (PMC5549903; doi:10.1371/journal.pone.0181694)
Supplement: S3 File — The directory includes 90 raw files and was zipped to “.zip”; the folder has three strains with 30 spectra per strain; S1 Text explains the raw files with an example and Table 1 represents the yeast strains used within the experiment. (ZIP) [file pone.0181694.s006.zip › 7-9/30257-184-OG-Alt-Alt-YPG-18h-E-E_2015-08-11__0_C12_1.dat]

2000.98 2924
2001.40 3018
2001.82 3165
2002.25 3084
2002.67 3129
2003.09 3202
2003.51 3036
2003.93 3247
2004.35 3232
2004.78 3386
2005.20 3286
2005.62 3210
2006.04 3114
2006.47 3240
2006.89 3012
2007.31 2927
2007.73 3161
2008.16 3062
2008.58 2935
2009.00 3188
2009.42 3374
2009.85 3219
2010.27 3194
2010.69 3240
2011.11 3327
2011.54 3377
2011.96 3513
2012.38 3429
2012.80 3220
2013.23 3258
2013.65 3263
2014.07 3265
2014.50 3281
2014.92 3081
2015.34 2843
2015.77 2903
2016.19 3091
2016.61 3331
2017.04 2995
2017.46 2902
2017.88 2928
2018.31 2722
2018.73 2856
2019.15 2995
2019.58 2903
2020.00 2922
2020.42 2998
2020.85 3021
2021.27 3210
2021.70 3009
2022.12 3238
2022.54 2959
2022.97 3120
2023.39 3048
2023.82 3007
2024.24 3067
2024.66 3062
2025.09 3079
2025.51 3205
2025.94 3084
2026.36 3061
2026.79 3111
2027.21 2938
2027.63 2956
2028.06 2903
2028.48 3016
2028.91 2965
2029.33 2923
2029.76 2759
2030.18 2827
2030.61 3015
2031.03 2883
2031.46 2842
2031.88 2856
2032.31 2836
2032.73 2637
2033.16 2787
2033.58 2994
2034.01 2926
2034.43 3012
2034.86 2914
2035.28 2842
2035.71 3007
2036.13 2870
2036.56 2879
2036.98 2988
2037.41 2992
2037.84 2815
2038.26 3014
2038.69 3281
2039.11 3159
2039.54 3256
2039.96 3427
2040.39 3455
2040.82 3422
2041.24 3344
2041.67 3458
2042.09 3367
2042.52 3202
2042.95 3532
2043.37 3433
2043.80 3540
2044.22 3472
2044.65 3421
2045.08 3396
2045.50 3201
2045.93 3053
2046.36 2985
2046.78 3024
2047.21 3070
2047.64 3145
2048.06 3110
2048.49 3047
2048.92 2986
2049.34 2961
2049.77 2921
2050.20 2970
2050.62 3084
2051.05 2862
2051.48 2973
2051.90 3218
2052.33 3210
2052.76 3174
2053.18 3063
2053.61 3196
2054.04 2818
2054.47 2890
2054.89 3047
2055.32 2990
2055.75 3017
2056.18 3063
2056.60 3092
2057.03 2833
2057.46 3089
2057.89 2810
2058.31 2795
2058.74 2772
2059.17 2850
2059.60 2691
2060.03 2867
2060.45 3012
2060.88 3038
2061.31 3073
2061.74 3003
2062.17 3046
2062.59 3043
2063.02 2945
2063.45 3005
2063.88 2951
2064.31 3118
2064.73 3134
2065.16 3083
2065.59 3173
2066.02 3094
2066.45 3096
2066.88 3396
2067.31 3303
2067.73 3212
2068.16 3189
2068.59 3229
2069.02 3270
2069.45 3200
2069.88 2973
2070.31 3031
2070.74 3123
2071.17 3085
2071.59 3121
2072.02 3475
2072.45 3124
2072.88 3090
2073.31 3224
2073.74 3293
2074.17 3258
2074.60 3123
2075.03 3192
2075.46 3197
2075.89 3132
2076.32 3109
2076.75 2991
2077.18 3294
2077.61 3125
2078.04 3028
2078.47 3321
2078.89 3317
2079.32 3171
2079.75 3556
2080.18 3674
2080.61 3414
2081.04 3536
2081.47 3448
2081.90 3775
2082.34 3823
2082.77 3755
2083.20 3810
2083.63 3742
2084.06 3761
2084.49 3472
2084.92 3496
2085.35 3417
2085.78 3423
2086.21 3428
2086.64 3113
2087.07 3070
2087.50 3351
2087.93 3025
2088.36 2863
2088.79 3029
2089.22 3079
2089.65 3054
2090.09 3145
2090.52 3138
2090.95 3064
2091.38 3103
2091.81 2948
2092.24 3144
2092.67 3281
2093.10 3167
2093.54 3075
2093.97 3101
2094.40 3071
2094.83 2963
2095.26 3022
2095.69 3148
2096.12 3079
2096.56 2994
2096.99 3211
2097.42 3324
2097.85 3057
2098.28 3085
2098.71 3206
2099.15 3316
2099.58 3059
2100.01 3166
2100.44 3186
2100.87 3109
2101.31 2940
2101.74 2844
2102.17 3072
2102.60 2992
2103.04 2910
2103.47 2828
2103.90 2972
2104.33 2959
2104.77 3062
2105.20 2886
2105.63 2744
2106.06 3067
2106.50 3100
2106.93 3140
2107.36 3059
2107.79 2989
2108.23 3083
2108.66 3149
2109.09 3012
2109.53 2951
2109.96 3148
2110.39 3084
2110.82 3124
2111.26 3266
2111.69 2905
2112.12 3042
2112.56 3133
2112.99 3130
2113.42 3198
2113.86 2969
2114.29 2978
2114.72 2972
2115.16 3069
2115.59 2914
2116.03 2942
2116.46 2920
2116.89 2962
2117.33 2985
2117.76 2927
2118.19 3076
2118.63 2824
2119.06 2688
2119.50 2734
2119.93 2800
2120.36 2737
2120.80 2830
2121.23 2774
2121.67 2764
2122.10 3014
2122.54 2884
2122.97 2909
2123.40 2915
2123.84 2838
2124.27 3057
2124.71 2986
2125.14 2700
2125.58 2675
2126.01 2705
2126.45 2870
2126.88 2910
2127.32 2771
2127.75 2898
2128.19 3054
2128.62 2964
2129.06 2889
2129.49 2787
2129.93 2920
2130.36 2876
2130.80 3049
2131.23 2972
2131.67 3060
2132.10 2945
2132.54 3036
2132.97 3036
2133.41 3053
2133.84 3088
2134.28 3182
2134.71 3212
2135.15 3276
2135.59 3373
2136.02 3541
2136.46 3500
2136.89 3610
2137.33 3527
2137.76 3548
2138.20 3867
2138.64 4077
2139.07 4165
2139.51 4013
2139.94 3857
2140.38 3840
2140.82 3790
2141.25 4043
2141.69 3860
2142.13 3444
2142.56 3400
2143.00 3422
2143.43 3363
2143.87 3108
2144.31 2962
2144.74 3156
2145.18 3048
2145.62 3030
2146.05 2996
2146.49 2872
2146.93 2830
2147.36 3091
2147.80 2971
2148.24 3152
2148.68 3025
2149.11 3106
2149.55 3243
2149.99 3525
2150.42 3485
2150.86 3805
2151.30 3853
2151.74 3798
2152.17 4050
2152.61 4238
2153.05 4337
2153.49 4514
2153.92 4550
2154.36 4296
2154.80 4317
2155.24 4112
2155.67 3803
2156.11 3732
2156.55 3774
2156.99 3696
2157.42 3489
2157.86 3401
2158.30 3302
2158.74 3233
2159.18 3143
2159.61 2958
2160.05 3092
2160.49 3414
2160.93 3198
2161.37 3089
2161.81 3057
2162.24 3120
2162.68 3167
2163.12 3154
2163.56 3162
2164.00 3333
2164.44 3356
2164.87 3372
2165.31 3320
2165.75 3142
2166.19 3150
2166.63 3154
2167.07 3067
2167.51 3148
2167.95 3264
2168.39 3274
2168.82 3182
2169.26 3328
2169.70 3485
2170.14 3337
2170.58 3183
2171.02 3309
2171.46 3266
2171.90 3061
2172.34 3173
2172.78 3312
2173.22 3192
2173.66 3345
2174.10 3452
2174.54 3264
2174.98 3196
2175.42 3179
2175.85 3366
2176.29 3569
2176.73 3370
2177.17 3448
2177.61 3494
2178.05 3445
2178.49 3425
2178.93 3669
2179.37 3929
2179.81 3695
2180.25 3428
2180.69 3399
2181.14 3514
2181.58 3480
2182.02 3399
2182.46 3495
2182.90 3742
2183.34 3477
2183.78 3188
2184.22 3410
2184.66 3307
2185.10 3127
2185.54 3179
2185.98 3297
2186.42 3346
2186.86 3209
2187.30 3017
2187.74 3236
2188.19 3261
2188.63 3139
2189.07 3255
2189.51 3397
2189.95 3548
2190.39 3417
2190.83 3472
2191.27 3542
2191.72 3416
2192.16 3750
2192.60 3555
2193.04 3625
2193.48 3524
2193.92 3255
2194.36 3439
2194.81 3668
2195.25 3567
2195.69 3448
2196.13 3292
2196.57 3487
2197.01 3348
2197.46 3377
2197.90 3280
2198.34 3384
2198.78 3196
2199.22 3245
2199.67 3401
2200.11 3667
2200.55 3306
2200.99 3317
2201.44 3255
2201.88 3450
2202.32 3523
2202.76 3490
2203.21 3502
2203.65 3303
2204.09 3193
2204.53 3116
2204.98 3181
2205.42 3293
2205.86 3256
2206.30 3336
2206.75 3420
2207.19 3376
2207.63 3281
2208.08 3196
2208.52 3437
2208.96 3335
2209.41 3256
2209.85 3173
2210.29 3435
2210.73 3427
2211.18 3410
2211.62 3572
2212.06 3563
2212.51 3388
2212.95 3360
2213.40 3433
2213.84 3632
2214.28 3473
2214.73 3356
2215.17 3160
2215.61 3340
2216.06 3145
2216.50 3483
2216.95 3334
2217.39 3239
2217.83 3220
2218.28 3273
2218.72 3278
2219.17 3083
2219.61 3203
2220.05 3212
2220.50 3109
2220.94 2993
2221.39 3131
2221.83 3051
2222.28 3048
2222.72 2965
2223.16 3216
2223.61 3221
2224.05 3178
2224.50 3187
2224.94 3188
2225.39 3379
2225.83 3387
2226.28 3429
2226.72 3199
2227.17 3516
2227.61 3771
2228.06 3729
2228.50 3603
2228.95 3519
2229.39 3470
2229.84 3626
2230.28 3874
2230.73 3853
2231.17 3970
2231.62 3865
2232.06 3730
2232.51 3660
2232.95 3610
2233.40 3727
2233.85 3852
2234.29 3813
2234.74 3723
2235.18 3842
2235.63 3843
2236.07 3721
2236.52 3889
2236.97 4046
2237.41 3973
2237.86 3937
2238.30 3876
2238.75 3895
2239.20 3799
2239.64 3726
2240.09 3445
2240.53 3561
2240.98 3726
2241.43 3467
2241.87 3476
2242.32 3523
2242.77 3628
2243.21 3582
2243.66 3285
2244.11 3263
2244.55 3391
2245.00 3253
2245.45 3038
2245.89 3182
2246.34 3219
2246.79 3272
2247.23 3320
2247.68 2963
2248.13 3129
2248.57 3185
2249.02 3069
2249.47 3039
2249.92 3138
2250.36 3159
2250.81 3033
2251.26 3115
2251.70 3277
2252.15 3413
2252.60 3303
2253.05 3246
2253.49 3133
2253.94 3279
2254.39 3221
2254.84 3132
2255.28 3178
2255.73 3458
2256.18 3436
2256.63 3341
2257.08 3236
2257.52 3217
2257.97 3307
2258.42 3168
2258.87 3131
2259.32 2929
2259.76 3163
2260.21 3214
2260.66 3268
2261.11 3233
2261.56 3076
2262.01 3027
2262.45 3056
2262.90 3195
2263.35 3266
2263.80 3515
2264.25 3417
2264.70 3275
2265.15 3469
2265.59 3363
2266.04 3764
2266.49 3896
2266.94 3821
2267.39 3919
2267.84 3981
2268.29 3841
2268.74 3943
2269.19 4083
2269.63 4074
2270.08 4307
2270.53 4220
2270.98 4133
2271.43 3960
2271.88 3921
2272.33 3941
2272.78 4041
2273.23 4006
2273.68 3842
2274.13 3819
2274.58 3762
2275.03 3867
2275.48 4066
2275.93 3838
2276.38 3778
2276.83 3594
2277.28 3445
2277.73 3538
2278.18 3360
2278.63 3373
2279.08 3732
2279.53 3369
2279.98 3314
2280.43 3459
2280.88 3470
2281.33 3487
2281.78 3656
2282.23 3470
2282.68 3681
2283.13 3432
2283.58 3667
2284.03 3655
2284.48 3596
2284.93 3734
2285.38 3705
2285.83 3587
2286.28 3551
2286.73 3298
2287.19 3495
2287.64 3465
2288.09 3484
2288.54 3553
2288.99 3652
2289.44 3691
2289.89 3666
2290.34 3624
2290.79 3839
2291.25 4121
2291.70 4104
2292.15 4429
2292.60 5021
2293.05 5207
2293.50 5426
2293.95 5413
2294.41 5555
2294.86 6001
2295.31 5760
2295.76 5863
2296.21 5949
2296.66 5916
2297.12 5606
2297.57 5407
2298.02 5261
2298.47 4838
2298.92 4925
2299.38 4492
2299.83 4199
2300.28 4265
2300.73 3971
2301.18 3903
2301.64 3801
2302.09 3818
2302.54 3843
2302.99 3675
2303.45 3514
2303.90 3514
2304.35 3343
2304.80 3362
2305.26 3266
2305.71 3402
2306.16 3428
2306.61 3288
2307.07 3630
2307.52 3594
2307.97 3313
2308.43 3510
2308.88 3567
2309.33 3510
2309.79 3365
2310.24 3659
2310.69 3617
2311.15 3828
2311.60 3857
2312.05 3808
2312.51 3865
2312.96 3906
2313.41 4098
2313.87 3983
2314.32 3912
2314.77 3741
2315.23 4035
2315.68 4022
2316.13 4004
2316.59 3888
2317.04 3694
2317.49 3822
2317.95 3754
2318.40 3627
2318.86 3559
2319.31 3527
2319.76 3536
2320.22 3596
2320.67 3550
2321.13 3520
2321.58 3557
2322.04 3556
2322.49 3556
2322.94 3439
2323.40 3548
2323.85 3553
2324.31 3451
2324.76 3469
2325.22 3378
2325.67 3310
2326.13 3647
2326.58 3305
2327.04 3639
2327.49 3541
2327.95 3557
2328.40 3544
2328.86 3260
2329.31 3347
2329.77 3504
2330.22 3385
2330.68 3510
2331.13 3672
2331.59 3566
2332.04 3652
2332.50 3846
2332.95 3805
2333.41 3708
2333.86 3886
2334.32 4020
2334.77 3885
2335.23 3509
2335.69 3521
2336.14 3243
2336.60 3379
2337.05 3600
2337.51 3344
2337.96 3387
2338.42 3542
2338.88 3478
2339.33 3483
2339.79 3510
2340.24 3610
2340.70 4053
2341.16 4026
2341.61 4044
2342.07 4065
2342.52 3923
2342.98 4042
2343.44 4256
2343.89 4309
2344.35 4241
2344.81 4414
2345.26 4093
2345.72 4310
2346.18 4395
2346.63 4333
2347.09 4440
2347.55 4267
2348.00 4057
2348.46 4214
2348.92 4291
2349.37 4411
2349.83 4471
2350.29 4366
2350.75 4332
2351.20 4277
2351.66 4120
2352.12 4024
2352.57 4028
2353.03 4057
2353.49 3960
2353.95 3760
2354.40 3820
2354.86 3748
2355.32 3587
2355.78 3860
2356.23 3660
2356.69 3566
2357.15 3407
2357.61 3458
2358.07 3597
2358.52 3754
2358.98 3729
2359.44 3415
2359.90 3326
2360.36 3709
2360.81 3423
2361.27 3473
2361.73 3675
2362.19 3472
2362.65 3606
2363.10 3545
2363.56 3682
2364.02 3888
2364.48 3800
2364.94 3820
2365.40 3997
2365.86 3842
2366.31 3896
2366.77 3849
2367.23 3668
2367.69 3813
2368.15 3619
2368.61 3785
2369.07 3873
2369.53 3854
2369.98 3807
2370.44 3900
2370.90 3896
2371.36 3984
2371.82 3937
2372.28 3780
2372.74 3798
2373.20 3713
2373.66 3318
2374.12 3455
2374.58 3406
2375.04 3405
2375.50 3465
2375.95 3346
2376.41 3476
2376.87 3524
2377.33 3403
2377.79 3539
2378.25 3599
2378.71 3422
2379.17 3409
2379.63 3622
2380.09 3256
2380.55 3451
2381.01 3501
2381.47 3383
2381.93 3445
2382.39 3462
2382.85 3360
2383.31 3340
2383.77 3469
2384.23 3702
2384.69 3595
2385.15 3552
2385.62 3588
2386.08 3383
2386.54 3501
2387.00 3589
2387.46 3416
2387.92 3556
2388.38 3540
2388.84 3565
2389.30 3509
2389.76 3514
2390.22 3440
2390.68 3673
2391.14 3748
2391.61 3450
2392.07 3746
2392.53 3596
2392.99 3347
2393.45 3468
2393.91 3476
2394.37 3371
2394.83 3361
2395.30 3501
2395.76 3454
2396.22 3426
2396.68 3568
2397.14 3502
2397.60 3311
2398.07 3275
2398.53 3214
2398.99 3163
2399.45 3291
2399.91 3227
2400.37 3101
2400.84 3173
2401.30 2958
2401.76 3008
2402.22 3068
2402.68 3064
2403.15 3116
2403.61 3095
2404.07 3158
2404.53 3040
2405.00 3102
2405.46 3103
2405.92 3260
2406.38 3357
2406.85 3268
2407.31 3337
2407.77 3351
2408.23 3386
2408.70 3408
2409.16 3453
2409.62 3429
2410.08 3153
2410.55 3250
2411.01 3328
2411.47 3284
2411.94 3289
2412.40 3317
2412.86 3191
2413.33 3026
2413.79 3141
2414.25 3105
2414.72 3166
2415.18 3074
2415.64 3034
2416.11 3076
2416.57 3306
2417.03 3370
2417.50 3356
2417.96 3676
2418.42 3642
2418.89 3708
2419.35 3806
2419.81 3989
2420.28 3958
2420.74 4024
2421.21 4436
2421.67 4479
2422.13 4542
2422.60 4731
2423.06 4681
2423.53 4754
2423.99 4269
2424.45 4191
2424.92 4084
2425.38 3927
2425.85 4200
2426.31 4177
2426.78 3777
2427.24 3821
2427.71 3711
2428.17 3738
2428.63 3608
2429.10 3501
2429.56 3442
2430.03 3478
2430.49 3423
2430.96 3539
2431.42 3597
2431.89 3264
2432.35 3350
2432.82 3322
2433.28 3386
2433.75 3399
2434.21 3478
2434.68 3359
2435.14 3444
2435.61 3742
2436.07 3495
2436.54 3681
2437.01 3667
2437.47 3803
2437.94 3899
2438.40 3588
2438.87 3600
2439.33 3876
2439.80 4164
2440.26 4440
2440.73 4396
2441.20 4406
2441.66 4525
2442.13 4659
2442.59 4687
2443.06 4803
2443.53 5018
2443.99 4843
2444.46 4985
2444.92 4956
2445.39 4590
2445.86 4641
2446.32 4475
2446.79 4096
2447.26 4080
2447.72 3752
2448.19 3526
2448.66 3482
2449.12 3393
2449.59 3536
2450.05 3687
2450.52 3378
2450.99 3243
2451.46 3198
2451.92 3028
2452.39 3254
2452.86 3353
2453.32 3243
2453.79 3070
2454.26 3210
2454.72 3147
2455.19 3309
2455.66 3059
2456.13 3074
2456.59 3384
2457.06 3443
2457.53 3430
2458.00 3291
2458.46 3310
2458.93 3487
2459.40 3597
2459.87 3708
2460.33 3471
2460.80 3482
2461.27 3534
2461.74 3653
2462.20 3381
2462.67 3335
2463.14 3366
2463.61 3302
2464.08 3393
2464.54 3370
2465.01 3508
2465.48 3448
2465.95 3548
2466.42 3489
2466.88 3378
2467.35 3428
2467.82 3293
2468.29 3336
2468.76 3409
2469.23 3536
2469.70 3430
2470.16 3621
2470.63 3674
2471.10 3516
2471.57 3551
2472.04 3596
2472.51 3584
2472.98 3400
2473.44 3552
2473.91 3443
2474.38 3430
2474.85 3412
2475.32 3160
2475.79 3234
2476.26 3469
2476.73 3265
2477.20 3133
2477.67 3159
2478.14 3133
2478.61 3073
2479.08 3123
2479.54 3404
2480.01 3384
2480.48 3768
2480.95 3558
2481.42 3577
2481.89 3776
2482.36 3833
2482.83 3962
2483.30 3824
2483.77 3883
2484.24 3770
2484.71 3611
2485.18 3637
2485.65 3615
2486.12 3539
2486.59 3589
2487.06 3727
2487.53 3502
2488.00 3385
2488.47 3170
2488.94 3352
2489.41 3437
2489.88 3701
2490.35 3497
2490.83 3433
2491.30 3253
2491.77 3430
2492.24 3516
2492.71 3651
2493.18 3460
2493.65 3351
2494.12 3393
2494.59 3584
2495.06 3831
2495.53 3904
2496.00 3643
2496.48 3547
2496.95 3782
2497.42 3898
2497.89 3843
2498.36 4066
2498.83 3955
2499.30 3846
2499.77 3828
2500.25 3779
2500.72 3667
2501.19 3573
2501.66 3475
2502.13 3431
2502.60 3284
2503.07 3218
2503.55 3210
2504.02 3292
2504.49 3072
2504.96 3299
2505.43 3357
2505.91 3408
2506.38 3286
2506.85 3280
2507.32 3451
2507.79 3349
2508.27 3302
2508.74 3498
2509.21 3561
2509.68 3528
2510.16 3688
2510.63 3682
2511.10 3905
2511.57 4002
2512.05 3822
2512.52 3820
2512.99 3891
2513.46 4025
2513.94 3766
2514.41 4193
2514.88 4189
2515.35 4099
2515.83 3969
2516.30 3973
2516.77 3909
2517.25 3766
2517.72 3847
2518.19 3827
2518.67 3710
2519.14 3772
2519.61 3584
2520.09 3696
2520.56 3497
2521.03 3600
2521.51 3654
2521.98 3795
2522.45 3626
2522.93 3416
2523.40 3273
2523.87 3247
2524.35 3219
2524.82 3228
2525.29 3092
2525.77 3115
2526.24 3254
2526.72 3514
2527.19 3343
2527.66 3194
2528.14 3140
2528.61 3303
2529.09 3235
2529.56 3347
2530.03 3449
2530.51 3427
2530.98 3539
2531.46 3656
2531.93 3273
2532.41 3384
2532.88 3529
2533.36 3443
2533.83 3425
2534.31 3599
2534.78 3461
2535.25 3643
2535.73 3679
2536.20 3613
2536.68 3550
2537.15 3480
2537.63 3823
2538.10 3796
2538.58 3613
2539.05 3719
2539.53 3644
2540.00 3685
2540.48 3526
2540.95 3607
2541.43 3566
2541.91 3477
2542.38 3501
2542.86 3757
2543.33 3561
2543.81 3445
2544.28 3442
2544.76 3478
2545.23 3478
2545.71 3639
2546.19 3458
2546.66 3604
2547.14 3454
2547.61 3602
2548.09 3670
2548.56 3668
2549.04 3989
2549.52 4075
2549.99 4154
2550.47 4182
2550.95 4448
2551.42 4466
2551.90 4548
2552.37 4445
2552.85 4543
2553.33 4829
2553.80 4711
2554.28 4930
2554.76 4946
2555.23 5237
2555.71 5036
2556.19 5011
2556.66 4945
2557.14 5049
2557.62 5303
2558.09 5604
2558.57 5218
2559.05 5168
2559.52 5257
2560.00 4957
2560.48 5056
2560.96 5076
2561.43 4658
2561.91 4392
2562.39 4085
2562.86 3855
2563.34 3755
2563.82 3647
2564.30 3507
2564.77 3683
2565.25 3727
2565.73 3863
2566.21 3689
2566.68 3485
2567.16 3401
2567.64 3416
2568.12 3391
2568.60 3325
2569.07 3310
2569.55 3219
2570.03 2983
2570.51 3292
2570.99 3398
2571.46 3119
2571.94 3117
2572.42 3232
2572.90 3352
2573.38 3113
2573.85 3152
2574.33 3282
2574.81 3320
2575.29 3186
2575.77 3508
2576.25 3571
2576.73 3444
2577.20 3558
2577.68 3429
2578.16 3357
2578.64 3266
2579.12 3298
2579.60 3241
2580.08 3249
2580.56 3298
2581.04 3242
2581.51 3480
2581.99 3322
2582.47 3298
2582.95 3343
2583.43 3305
2583.91 3186
2584.39 3337
2584.87 3382
2585.35 3364
2585.83 3382
2586.31 3390
2586.79 3122
2587.27 3371
2587.75 3497
2588.23 3184
2588.71 3200
2589.18 3228
2589.66 3251
2590.14 3339
2590.62 3225
2591.10 3318
2591.58 3436
2592.06 3444
2592.54 3530
2593.02 3463
2593.50 3515
2593.98 3523
2594.47 3642
2594.95 3797
2595.43 3654
2595.91 3690
2596.39 3814
2596.87 3575
2597.35 3735
2597.83 3664
2598.31 3813
2598.79 3757
2599.27 3446
2599.75 3451
2600.23 3493
2600.71 3731
2601.19 3707
2601.67 3639
2602.16 3380
2602.64 3390
2603.12 3431
2603.60 3342
2604.08 3544
2604.56 3421
2605.04 3348
2605.52 3305
2606.00 3318
2606.49 3283
2606.97 3235
2607.45 3092
2607.93 3102
2608.41 3435
2608.89 3330
2609.37 3402
2609.86 3311
2610.34 3603
2610.82 3523
2611.30 3678
2611.78 3846
2612.27 3888
2612.75 3564
2613.23 3798
2613.71 3946
2614.19 3769
2614.68 3849
2615.16 3883
2615.64 3751
2616.12 3656
2616.60 3513
2617.09 3463
2617.57 3596
2618.05 3464
2618.53 3218
2619.02 3253
2619.50 3297
2619.98 3411
2620.46 3533
2620.95 3264
2621.43 3282
2621.91 3353
2622.40 3536
2622.88 3543
2623.36 3623
2623.84 3413
2624.33 3511
2624.81 3404
2625.29 3453
2625.78 3512
2626.26 3356
2626.74 3366
2627.23 3498
2627.71 3651
2628.19 3433
2628.68 3543
2629.16 3610
2629.64 3319
2630.13 3264
2630.61 3428
2631.09 3600
2631.58 3433
2632.06 3303
2632.54 3149
2633.03 3560
2633.51 3577
2634.00 3435
2634.48 3364
2634.96 3473
2635.45 3371
2635.93 3602
2636.42 3328
2636.90 3251
2637.38 3265
2637.87 3211
2638.35 3387
2638.84 3454
2639.32 3257
2639.81 3373
2640.29 3224
2640.78 3135
2641.26 3498
2641.74 3454
2642.23 3527
2642.71 3700
2643.20 3558
2643.68 3725
2644.17 3674
2644.65 3841
2645.14 3564
2645.62 3637
2646.11 3497
2646.59 3662
2647.08 3612
2647.56 3340
2648.05 3467
2648.53 3320
2649.02 3208
2649.50 3168
2649.99 3369
2650.48 3184
2650.96 3325
2651.45 3334
2651.93 3374
2652.42 3527
2652.90 3524
2653.39 3386
2653.87 3553
2654.36 3609
2654.85 3394
2655.33 3316
2655.82 3305
2656.30 3252
2656.79 3311
2657.28 3293
2657.76 3408
2658.25 3387
2658.73 3557
2659.22 3460
2659.71 3384
2660.19 3435
2660.68 3530
2661.17 3216
2661.65 3144
2662.14 3283
2662.62 3341
2663.11 3414
2663.60 3448
2664.08 3267
2664.57 3342
2665.06 3151
2665.55 3169
2666.03 3381
2666.52 3342
2667.01 3271
2667.49 3363
2667.98 3428
2668.47 3300
2668.95 3183
2669.44 3298
2669.93 3317
2670.42 3381
2670.90 3329
2671.39 3441
2671.88 3249
2672.36 3571
2672.85 3250
2673.34 3243
2673.83 3513
2674.31 3579
2674.80 3747
2675.29 3624
2675.78 3502
2676.27 3735
2676.75 3950
2677.24 4147
2677.73 4154
2678.22 4190
2678.71 4411
2679.19 4154
2679.68 4431
2680.17 4605
2680.66 4310
2681.15 4386
2681.63 4396
2682.12 4257
2682.61 4288
2683.10 4630
2683.59 4568
2684.08 4721
2684.56 4766
2685.05 4697
2685.54 4836
2686.03 4947
2686.52 5036
2687.01 4863
2687.50 5131
2687.99 4827
2688.47 4682
2688.96 4453
2689.45 4206
2689.94 4043
2690.43 4076
2690.92 3920
2691.41 3899
2691.90 3748
2692.39 3623
2692.88 3533
2693.37 3433
2693.85 3578
2694.34 3630
2694.83 3407
2695.32 3332
2695.81 3734
2696.30 3643
2696.79 3494
2697.28 3486
2697.77 3704
2698.26 3779
2698.75 3676
2699.24 3661
2699.73 3954
2700.22 3873
2700.71 3810
2701.20 3859
2701.69 3676
2702.18 3679
2702.67 3914
2703.16 3860
2703.65 3853
2704.14 3944
2704.63 4081
2705.12 3958
2705.61 4012
2706.10 4124
2706.59 4038
2707.08 3977
2707.58 3947
2708.07 3758
2708.56 3703
2709.05 3625
2709.54 3632
2710.03 3709
2710.52 3711
2711.01 3776
2711.50 3611
2711.99 3401
2712.48 3555
2712.98 3550
2713.47 3377
2713.96 3513
2714.45 3536
2714.94 3451
2715.43 3472
2715.92 3432
2716.41 3307
2716.91 3284
2717.40 3319
2717.89 3440
2718.38 3227
2718.87 3151
2719.36 3318
2719.86 3428
2720.35 3299
2720.84 3183
2721.33 3153
2721.82 3447
2722.31 3407
2722.81 3698
2723.30 3724
2723.79 3466
2724.28 3460
2724.77 3472
2725.27 3564
2725.76 3694
2726.25 3594
2726.74 3651
2727.24 3636
2727.73 3886
2728.22 3803
2728.71 3667
2729.21 3646
2729.70 3192
2730.19 3163
2730.68 3373
2731.18 3151
2731.67 3251
2732.16 3437
2732.66 3279
2733.15 3300
2733.64 3471
2734.13 3532
2734.63 3506
2735.12 3394
2735.61 3454
2736.11 3678
2736.60 3709
2737.09 3671
2737.59 3594
2738.08 3324
2738.57 3429
2739.07 3658
2739.56 3718
2740.05 3556
2740.55 3578
2741.04 3440
2741.54 3426
2742.03 3407
2742.52 3449
2743.02 3357
2743.51 3376
2744.00 3248
2744.50 3412
2744.99 3246
2745.49 3169
2745.98 3105
2746.47 3129
2746.97 3276
2747.46 3035
2747.96 2925
2748.45 3241
2748.95 3205
2749.44 3195
2749.93 2988
2750.43 2866
2750.92 3042
2751.42 3318
2751.91 3283
2752.41 3092
2752.90 3316
2753.40 3396
2753.89 3219
2754.39 3249
2754.88 3303
2755.38 3367
2755.87 3325
2756.37 3138
2756.86 3349
2757.36 3246
2757.85 3385
2758.35 3192
2758.84 3404
2759.34 3649
2759.83 3510
2760.33 3415
2760.82 3356
2761.32 3440
2761.81 3142
2762.31 3268
2762.81 3192
2763.30 3411
2763.80 3473
2764.29 3245
2764.79 3145
2765.28 3311
2765.78 3498
2766.28 3533
2766.77 3341
2767.27 3241
2767.76 3226
2768.26 3229
2768.76 3260
2769.25 3396
2769.75 3292
2770.25 3435
2770.74 3386
2771.24 3411
2771.73 3431
2772.23 3394
2772.73 3241
2773.22 3101
2773.72 3239
2774.22 3327
2774.71 3622
2775.21 3519
2775.71 3566
2776.20 3651
2776.70 3707
2777.20 3815
2777.69 3753
2778.19 3832
2778.69 4026
2779.19 4089
2779.68 4088
2780.18 4070
2780.68 3972
2781.17 3979
2781.67 3609
2782.17 3742
2782.67 3613
2783.16 3724
2783.66 3774
2784.16 3829
2784.66 3757
2785.15 3733
2785.65 3560
2786.15 3631
2786.65 3636
2787.15 3368
2787.64 3523
2788.14 3683
2788.64 3617
2789.14 3512
2789.63 3689
2790.13 3412
2790.63 3546
2791.13 3695
2791.63 3721
2792.13 3614
2792.62 3474
2793.12 3518
2793.62 3652
2794.12 3462
2794.62 3706
2795.12 3729
2795.61 3696
2796.11 3588
2796.61 3694
2797.11 4153
2797.61 4167
2798.11 4065
2798.61 4058
2799.11 4549
2799.60 4771
2800.10 4802
2800.60 4982
2801.10 5418
2801.60 5517
2802.10 5081
2802.60 5073
2803.10 5079
2803.60 4794
2804.10 4677
2804.60 4852
2805.10 4708
2805.59 4467
2806.09 4473
2806.59 4331
2807.09 4485
2807.59 4711
2808.09 4935
2808.59 5017
2809.09 5555
2809.59 5547
2810.09 5766
2810.59 6250
2811.09 6374
2811.59 6371
2812.09 6318
2812.59 6858
2813.09 6821
2813.59 6798
2814.09 6249
2814.59 5952
2815.09 5824
2815.59 5399
2816.09 4834
2816.59 4491
2817.09 4429
2817.59 4289
2818.09 4143
2818.60 4155
2819.10 4163
2819.60 4047
2820.10 3904
2820.60 4173
2821.10 4423
2821.60 4297
2822.10 4324
2822.60 4310
2823.10 4527
2823.60 4369
2824.10 4360
2824.61 4355
2825.11 4414
2825.61 4385
2826.11 4419
2826.61 4514
2827.11 4276
2827.61 4337
2828.12 4164
2828.62 4310
2829.12 4191
2829.62 4352
2830.12 4202
2830.62 4116
2831.12 4052
2831.63 3991
2832.13 3725
2832.63 3734
2833.13 3810
2833.63 3480
2834.14 3548
2834.64 3551
2835.14 3662
2835.64 3556
2836.14 3734
2836.65 3702
2837.15 3493
2837.65 3526
2838.15 3754
2838.66 3688
2839.16 3501
2839.66 3715
2840.16 3891
2840.67 3716
2841.17 3684
2841.67 3646
2842.17 3727
2842.68 3578
2843.18 3601
2843.68 3711
2844.18 3778
2844.69 3718
2845.19 3475
2845.69 3677
2846.20 3576
2846.70 3631
2847.20 3699
2847.71 3809
2848.21 3658
2848.71 3644
2849.22 3679
2849.72 3780
2850.22 3843
2850.73 4012
2851.23 4164
2851.73 4095
2852.24 4095
2852.74 4183
2853.24 3782
2853.75 3829
2854.25 3848
2854.75 3846
2855.26 3754
2855.76 3696
2856.27 3501
2856.77 3314
2857.27 3514
2857.78 3326
2858.28 3280
2858.79 3229
2859.29 3455
2859.80 3506
2860.30 3515
2860.80 3195
2861.31 3412
2861.81 3351
2862.32 3627
2862.82 3442
2863.33 3370
2863.83 3379
2864.34 3307
2864.84 3082
2865.34 3333
2865.85 3378
2866.35 3078
2866.86 3198
2867.36 3263
2867.87 3405
2868.37 3425
2868.88 3228
2869.38 3300
2869.89 3174
2870.39 3220
2870.90 3428
2871.41 3442
2871.91 3389
2872.42 3459
2872.92 3471
2873.43 3341
2873.93 3378
2874.44 3430
2874.94 3269
2875.45 3600
2875.95 3613
2876.46 3436
2876.97 3521
2877.47 3668
2877.98 3624
2878.48 3460
2878.99 3572
2879.50 3641
2880.00 3857
2880.51 3862
2881.01 3738
2881.52 3700
2882.03 3856
2882.53 3671
2883.04 3746
2883.54 4072
2884.05 4507
2884.56 4546
2885.06 4623
2885.57 4660
2886.08 4631
2886.58 4848
2887.09 4932
2887.60 4797
2888.10 4889
2888.61 5043
2889.12 4828
2889.62 5037
2890.13 5304
2890.64 5553
2891.15 4936
2891.65 5237
2892.16 5122
2892.67 4988
2893.17 4947
2893.68 5147
2894.19 4477
2894.70 4661
2895.20 4368
2895.71 4096
2896.22 3915
2896.73 3762
2897.23 3904
2897.74 3910
2898.25 3755
2898.76 3943
2899.26 3999
2899.77 3771
2900.28 3920
2900.79 3823
2901.29 3935
2901.80 4116
2902.31 4236
2902.82 4089
2903.33 4129
2903.83 4189
2904.34 4392
2904.85 4425
2905.36 4535
2905.87 4609
2906.38 4789
2906.88 4520
2907.39 4811
2907.90 4890
2908.41 4724
2908.92 4623
2909.43 4739
2909.94 4576
2910.44 4575
2910.95 4236
2911.46 3983
2911.97 4008
2912.48 4188
2912.99 4204
2913.50 4025
2914.01 3883
2914.52 3850
2915.02 3641
2915.53 3769
2916.04 4155
2916.55 4049
2917.06 3978
2917.57 3977
2918.08 4014
2918.59 4127
2919.10 4136
2919.61 4145
2920.12 4051
2920.63 3905
2921.14 3852
2921.65 3769
2922.16 3817
2922.67 3657
2923.18 3825
2923.69 3727
2924.20 3812
2924.71 4126
2925.22 4306
2925.73 4208
2926.24 4503
2926.75 4779
2927.26 4896
2927.77 5057
2928.28 5105
2928.79 5422
2929.30 5552
2929.81 5624
2930.32 5479
2930.83 5269
2931.34 4923
2931.85 4943
2932.36 4705
2932.87 4483
2933.38 4296
2933.89 4119
2934.40 3983
2934.91 3729
2935.42 3754
2935.94 3744
2936.45 3618
2936.96 3619
2937.47 3542
2937.98 3678
2938.49 3885
2939.00 3915
2939.51 3648
2940.02 3744
2940.54 3794
2941.05 3916
2941.56 3989
2942.07 3745
2942.58 3551
2943.09 3779
2943.61 3952
2944.12 3782
2944.63 3626
2945.14 3929
2945.65 3802
2946.16 3969
2946.68 4282
2947.19 4457
2947.70 4657
2948.21 5036
2948.72 4792
2949.24 5049
2949.75 5120
2950.26 5233
2950.77 5452
2951.28 5173
2951.80 5075
2952.31 4939
2952.82 4807
2953.33 4704
2953.85 4498
2954.36 4295
2954.87 4309
2955.38 4165
2955.90 3830
2956.41 3629
2956.92 3795
2957.43 3612
2957.95 3515
2958.46 3482
2958.97 3425
2959.49 3384
2960.00 3549
2960.51 3466
2961.03 3522
2961.54 3713
2962.05 3471
2962.57 3654
2963.08 3682
2963.59 3787
2964.11 3913
2964.62 4060
2965.13 3991
2965.65 4085
2966.16 4208
2966.67 4148
2967.19 4102
2967.70 4022
2968.21 3785
2968.73 3877
2969.24 3784
2969.76 3831
2970.27 3770
2970.78 3464
2971.30 3564
2971.81 3689
2972.33 3400
2972.84 3314
2973.35 3543
2973.87 3743
2974.38 3657
2974.90 3540
2975.41 3582
2975.92 3530
2976.44 3338
2976.95 3603
2977.47 3737
2977.98 3639
2978.50 3711
2979.01 3792
2979.53 3660
2980.04 3726
2980.56 3690
2981.07 3873
2981.59 3507
2982.10 3583
2982.62 3547
2983.13 3580
2983.65 3736
2984.16 3497
2984.68 3505
2985.19 3853
2985.71 3794
2986.22 3676
2986.74 3782
2987.25 3844
2987.77 3923
2988.28 3906
2988.80 3863
2989.31 3909
2989.83 3884
2990.35 4075
2990.86 4289
2991.38 3916
2991.89 3883
2992.41 3941
2992.92 3998
2993.44 4156
2993.96 4169
2994.47 4381
2994.99 4302
2995.50 4214
2996.02 4480
2996.54 4375
2997.05 4572
2997.57 4850
2998.09 5011
2998.60 4932
2999.12 4901
2999.64 4972
3000.15 5138
3000.67 5410
3001.18 5531
3001.70 5555
3002.22 5327
3002.73 5211
3003.25 5213
3003.77 5458
3004.29 5222
3004.80 5015
3005.32 4784
3005.84 4698
3006.35 4574
3006.87 4643
3007.39 4500
3007.90 4374
3008.42 4531
3008.94 4249
3009.46 4175
3009.97 4118
3010.49 4143
3011.01 4173
3011.53 4053
3012.04 4122
3012.56 3993
3013.08 3996
3013.60 3711
3014.11 3735
3014.63 3638
3015.15 3766
3015.67 3690
3016.18 3587
3016.70 3690
3017.22 3905
3017.74 4112
3018.26 3873
3018.77 4113
3019.29 4196
3019.81 4241
3020.33 4377
3020.85 4300
3021.37 4408
3021.88 4308
3022.40 4456
3022.92 4329
3023.44 4167
3023.96 4088
3024.48 4082
3025.00 4036
3025.51 4141
3026.03 4091
3026.55 4122
3027.07 4238
3027.59 4227
3028.11 4327
3028.63 4208
3029.15 4204
3029.67 4297
3030.18 4192
3030.70 4238
3031.22 4051
3031.74 4088
3032.26 4068
3032.78 3969
3033.30 3861
3033.82 4008
3034.34 3842
3034.86 3825
3035.38 3823
3035.90 3750
3036.42 4048
3036.94 3888
3037.46 3804
3037.98 4102
3038.50 3919
3039.02 3657
3039.54 3672
3040.06 3837
3040.58 3741
3041.10 3906
3041.62 4030
3042.14 3967
3042.66 3694
3043.18 3668
3043.70 3842
3044.22 3737
3044.74 3826
3045.26 3582
3045.78 3667
3046.30 3696
3046.82 3619
3047.34 3704
3047.86 3424
3048.38 3612
3048.90 3527
3049.42 3608
3049.94 3695
3050.46 3682
3050.98 3635
3051.50 3842
3052.03 3564
3052.55 3560
3053.07 3639
3053.59 3605
3054.11 3459
3054.63 3318
3055.15 3366
3055.67 3440
3056.19 3573
3056.72 3408
3057.24 3630
3057.76 3345
3058.28 3557
3058.80 3499
3059.32 3610
3059.84 3435
3060.37 3407
3060.89 3577
3061.41 3548
3061.93 3509
3062.45 3380
3062.98 3516
3063.50 3465
3064.02 3446
3064.54 3633
3065.06 3461
3065.59 3501
3066.11 3412
3066.63 3422
3067.15 3579
3067.67 3568
3068.20 3365
3068.72 3433
3069.24 3545
3069.76 3454
3070.29 3427
3070.81 3559
3071.33 3523
3071.85 3538
3072.38 3516
3072.90 3652
3073.42 3562
3073.95 3490
3074.47 3475
3074.99 3573
3075.51 3607
3076.04 3767
3076.56 3713
3077.08 3640
3077.61 3774
3078.13 3760
3078.65 3926
3079.18 3963
3079.70 3878
3080.22 3929
3080.75 4148
3081.27 4092
3081.79 4202
3082.32 4246
3082.84 4147
3083.36 4363
3083.89 4337
3084.41 4435
3084.93 4601
3085.46 4489
3085.98 4410
3086.51 4503
3087.03 4532
3087.55 4438
3088.08 4240
3088.60 4237
3089.13 4186
3089.65 4103
3090.17 4193
3090.70 4055
3091.22 3939
3091.75 4017
3092.27 4004
3092.80 4249
3093.32 4337
3093.85 4033
3094.37 3950
3094.89 3926
3095.42 4018
3095.94 4184
3096.47 4266
3096.99 4146
3097.52 4077
3098.04 4120
3098.57 4235
3099.09 4236
3099.62 4519
3100.14 4478
3100.67 4529
3101.19 4787
3101.72 4921
3102.24 5341
3102.77 5503
3103.29 5825
3103.82 6144
3104.34 6132
3104.87 6387
3105.40 6719
3105.92 7325
3106.45 7620
3106.97 7663
3107.50 7857
3108.02 7560
3108.55 7289
3109.08 7229
3109.60 6968
3110.13 6316
3110.65 6162
3111.18 5656
3111.70 5399
3112.23 5095
3112.76 4950
3113.28 4624
3113.81 4842
3114.34 4577
3114.86 4721
3115.39 5047
3115.91 4653
3116.44 4552
3116.97 4598
3117.49 4495
3118.02 4379
3118.55 3976
3119.07 3976
3119.60 3926
3120.13 3832
3120.65 3816
3121.18 3962
3121.71 3904
3122.23 3747
3122.76 3754
3123.29 3767
3123.82 3712
3124.34 3592
3124.87 3948
3125.40 3862
3125.92 3964
3126.45 3945
3126.98 3868
3127.51 3742
3128.03 3741
3128.56 3969
3129.09 3728
3129.62 4038
3130.14 3841
3130.67 3719
3131.20 4019
3131.73 3928
3132.25 3987
3132.78 3931
3133.31 3811
3133.84 3572
3134.37 3803
3134.89 3754
3135.42 3506
3135.95 3333
3136.48 3398
3137.01 3347
3137.53 3429
3138.06 3549
3138.59 3591
3139.12 3440
3139.65 3526
3140.18 3628
3140.70 3490
3141.23 3492
3141.76 3444
3142.29 3502
3142.82 3255
3143.35 3185
3143.88 3222
3144.40 3329
3144.93 3348
3145.46 3480
3145.99 3551
3146.52 3380
3147.05 3625
3147.58 3637
3148.11 3494
3148.64 3783
3149.17 3739
3149.70 3662
3150.22 3798
3150.75 3901
3151.28 4038
3151.81 4319
3152.34 4260
3152.87 4157
3153.40 4234
3153.93 4267
3154.46 4039
3154.99 4052
3155.52 3983
3156.05 3926
3156.58 4025
3157.11 3970
3157.64 3772
3158.17 3896
3158.70 3756
3159.23 3792
3159.76 3827
3160.29 3838
3160.82 3749
3161.35 3714
3161.88 3842
3162.41 3790
3162.94 3763
3163.47 3833
3164.00 3691
3164.53 3607
3165.06 3556
3165.59 3758
3166.12 3827
3166.65 3558
3167.18 3701
3167.72 3777
3168.25 3454
3168.78 3566
3169.31 3577
3169.84 3440
3170.37 3492
3170.90 3404
3171.43 3520
3171.96 3535
3172.49 3391
3173.03 3401
3173.56 3291
3174.09 3393
3174.62 3651
3175.15 3493
3175.68 3359
3176.21 3253
3176.74 3613
3177.28 3725
3177.81 3485
3178.34 3533
3178.87 3458
3179.40 3605
3179.93 3796
3180.47 3654
3181.00 3526
3181.53 3635
3182.06 3712
3182.59 3728
3183.13 3825
3183.66 3710
3184.19 3673
3184.72 3867
3185.25 3466
3185.79 3434
3186.32 3324
3186.85 3511
3187.38 3428
3187.92 3499
3188.45 3353
3188.98 3420
3189.51 3206
3190.05 3379
3190.58 3406
3191.11 3423
3191.64 3489
3192.18 3277
3192.71 3404
3193.24 3453
3193.78 3386
3194.31 3381
3194.84 3515
3195.38 3411
3195.91 3451
3196.44 3598
3196.97 3481
3197.51 3494
3198.04 3466
3198.57 3467
3199.11 3563
3199.64 3612
3200.17 3533
3200.71 3615
3201.24 3619
3201.78 3719
3202.31 3763
3202.84 3806
3203.38 3990
3203.91 4073
3204.44 3969
3204.98 4144
3205.51 4126
3206.05 3953
3206.58 4088
3207.11 4147
3207.65 4301
3208.18 4323
3208.72 4360
3209.25 4327
3209.78 4389
3210.32 4409
3210.85 4498
3211.39 4563
3211.92 4570
3212.46 4586
3212.99 4649
3213.53 4793
3214.06 5234
3214.59 5375
3215.13 5157
3215.66 5242
3216.20 5205
3216.73 5028
3217.27 4938
3217.80 4707
3218.34 4763
3218.87 4639
3219.41 4619
3219.94 4206
3220.48 4200
3221.01 4123
3221.55 4094
3222.08 4014
3222.62 4349
3223.16 4423
3223.69 4092
3224.23 4057
3224.76 4126
3225.30 4228
3225.83 4479
3226.37 4305
3226.90 4457
3227.44 4443
3227.98 4561
3228.51 4444
3229.05 4485
3229.58 4463
3230.12 4386
3230.66 4307
3231.19 4285
3231.73 4448
3232.26 4281
3232.80 4074
3233.34 3952
3233.87 3979
3234.41 4022
3234.95 3753
3235.48 3629
3236.02 3964
3236.55 3814
3237.09 4058
3237.63 4113
3238.16 4040
3238.70 3843
3239.24 4085
3239.77 4225
3240.31 4418
3240.85 4471
3241.38 4385
3241.92 4345
3242.46 4629
3243.00 4716
3243.53 4655
3244.07 4746
3244.61 4540
3245.14 4606
3245.68 4564
3246.22 4624
3246.76 4568
3247.29 4305
3247.83 4018
3248.37 3961
3248.91 4151
3249.44 4252
3249.98 4055
3250.52 4008
3251.06 4167
3251.59 3927
3252.13 3991
3252.67 4009
3253.21 3987
3253.75 3998
3254.28 4377
3254.82 4116
3255.36 4364
3255.90 4444
3256.44 4384
3256.97 4546
3257.51 4622
3258.05 4700
3258.59 4413
3259.13 4672
3259.67 4636
3260.20 4724
3260.74 4726
3261.28 4801
3261.82 5100
3262.36 5055
3262.90 4985
3263.44 4850
3263.97 5038
3264.51 5466
3265.05 5220
3265.59 5586
3266.13 6111
3266.67 6324
3267.21 6507
3267.75 6726
3268.29 6733
3268.83 7571
3269.36 7543
3269.90 7303
3270.44 7402
3270.98 7841
3271.52 7807
3272.06 7693
3272.60 7296
3273.14 7172
3273.68 6747
3274.22 6020
3274.76 5800
3275.30 5810
3275.84 5541
3276.38 5172
3276.92 4819
3277.46 5043
3278.00 5235
3278.54 4829
3279.08 4730
3279.62 4881
3280.16 4983
3280.70 4917
3281.24 5190
3281.78 4856
3282.32 4756
3282.86 4913
3283.40 5041
3283.94 5211
3284.48 5094
3285.02 5054
3285.56 5375
3286.10 5272
3286.64 5146
3287.18 5264
3287.72 5433
3288.26 5328
3288.81 5175
3289.35 5502
3289.89 5640
3290.43 5816
3290.97 5869
3291.51 5559
3292.05 5492
3292.59 5616
3293.13 5556
3293.67 5740
3294.22 5909
3294.76 6109
3295.30 6531
3295.84 7013
3296.38 6831
3296.92 6976
3297.46 7432
3298.01 7503
3298.55 7653
3299.09 8257
3299.63 8124
3300.17 8458
3300.71 8444
3301.26 7997
3301.80 7654
3302.34 7218
3302.88 7149
3303.42 6945
3303.97 6375
3304.51 6165
3305.05 6098
3305.59 5782
3306.13 5699
3306.68 5726
3307.22 5494
3307.76 5589
3308.30 5681
3308.85 5485
3309.39 5145
3309.93 5193
3310.47 5187
3311.02 5365
3311.56 5347
3312.10 5151
3312.64 5103
3313.19 5183
3313.73 5312
3314.27 5129
3314.82 5336
3315.36 5306
3315.90 5235
3316.45 5505
3316.99 5462
3317.53 5440
3318.07 5549
3318.62 5867
3319.16 6026
3319.70 6022
3320.25 6165
3320.79 6424
3321.34 6791
3321.88 6925
3322.42 7079
3322.97 7493
3323.51 7752
3324.05 7759
3324.60 8345
3325.14 8183
3325.68 8304
3326.23 8497
3326.77 8431
3327.32 8380
3327.86 8420
3328.40 8013
3328.95 7550
3329.49 7458
3330.04 7173
3330.58 7043
3331.13 7065
3331.67 6888
3332.21 7008
3332.76 7244
3333.30 8025
3333.85 8935
3334.39 10204
3334.94 11448
3335.48 13781
3336.03 16400
3336.57 18750
3337.12 21782
3337.66 24817
3338.21 27201
3338.75 28904
3339.30 30451
3339.84 31741
3340.39 31653
3340.93 31592
3341.48 31038
3342.02 29040
3342.57 26831
3343.11 25139
3343.66 22308
3344.20 19703
3344.75 17456
3345.29 15178
3345.84 12812
3346.38 10796
3346.93 9444
3347.47 8433
3348.02 7370
3348.57 6910
3349.11 6752
3349.66 6622
3350.20 6631
3350.75 6701
3351.30 7096
3351.84 7149
3352.39 7007
3352.93 7111
3353.48 7632
3354.03 7510
3354.57 8000
3355.12 8103
3355.66 8238
3356.21 8146
3356.76 8043
3357.30 7554
3357.85 7599
3358.40 6930
3358.94 6691
3359.49 6593
3360.04 6189
3360.58 6046
3361.13 5837
3361.68 5533
3362.22 5420
3362.77 5081
3363.32 4948
3363.86 5084
3364.41 5091
3364.96 5148
3365.50 4930
3366.05 4814
3366.60 5004
3367.15 5117
3367.69 5242
3368.24 5123
3368.79 5284
3369.34 5195
3369.88 5191
3370.43 5241
3370.98 5204
3371.53 5314
3372.07 5418
3372.62 5131
3373.17 5082
3373.72 5209
3374.26 4930
3374.81 5302
3375.36 5084
3375.91 5276
3376.46 5286
3377.00 5321
3377.55 5303
3378.10 5218
3378.65 5303
3379.20 5118
3379.74 5077
3380.29 5003
3380.84 4760
3381.39 4854
3381.94 4767
3382.49 4653
3383.04 4640
3383.58 4501
3384.13 4359
3384.68 4450
3385.23 4633
3385.78 4652
3386.33 4776
3386.88 4770
3387.43 4888
3387.97 4920
3388.52 4633
3389.07 4609
3389.62 4494
3390.17 4529
3390.72 4344
3391.27 4253
3391.82 4049
3392.37 4269
3392.92 4336
3393.47 4194
3394.01 4092
3394.56 4026
3395.11 3946
3395.66 4079
3396.21 3926
3396.76 3690
3397.31 3969
3397.86 3795
3398.41 3856
3398.96 3797
3399.51 3736
3400.06 3578
3400.61 3678
3401.16 3800
3401.71 3875
3402.26 3846
3402.81 3697
3403.36 3554
3403.91 3494
3404.46 3463
3405.01 3562
3405.56 3618
3406.11 3547
3406.66 3390
3407.21 3389
3407.76 3395
3408.32 3407
3408.87 3446
3409.42 3398
3409.97 3359
3410.52 3424
3411.07 3419
3411.62 3435
3412.17 3475
3412.72 3733
3413.27 3715
3413.82 3566
3414.37 3682
3414.93 3378
3415.48 3588
3416.03 3806
3416.58 3679
3417.13 3835
3417.68 3654
3418.23 3501
3418.78 3441
3419.34 3434
3419.89 3433
3420.44 3484
3420.99 3419
3421.54 3492
3422.09 3437
3422.65 3300
3423.20 3598
3423.75 3306
3424.30 3363
3424.85 3359
3425.40 3348
3425.96 3583
3426.51 3771
3427.06 3601
3427.61 3683
3428.17 3457
3428.72 3404
3429.27 3735
3429.82 3624
3430.37 3572
3430.93 3489
3431.48 3621
3432.03 3667
3432.58 3578
3433.14 3590
3433.69 3644
3434.24 3626
3434.79 3551
3435.35 3552
3435.90 3419
3436.45 3382
3437.01 3490
3437.56 3531
3438.11 3478
3438.66 3658
3439.22 3405
3439.77 3570
3440.32 3731
3440.88 3740
3441.43 3633
3441.98 3638
3442.54 3858
3443.09 4064
3443.64 4230
3444.20 4114
3444.75 3719
3445.30 3825
3445.86 3958
3446.41 3907
3446.97 3891
3447.52 3511
3448.07 3426
3448.63 3520
3449.18 3605
3449.73 3296
3450.29 3363
3450.84 3495
3451.40 3467
3451.95 3507
3452.50 3298
3453.06 3345
3453.61 3064
3454.17 3166
3454.72 3346
3455.28 3326
3455.83 3283
3456.38 3372
3456.94 3413
3457.49 3473
3458.05 3333
3458.60 3340
3459.16 3372
3459.71 3625
3460.27 3418
3460.82 3366
3461.38 3317
3461.93 3329
3462.49 3337
3463.04 3588
3463.60 3494
3464.15 3454
3464.71 3558
3465.26 3488
3465.82 3504
3466.37 3580
3466.93 3546
3467.48 3608
3468.04 3495
3468.59 3722
3469.15 3647
3469.70 3569
3470.26 3769
3470.82 3746
3471.37 3743
3471.93 3805
3472.48 3490
3473.04 3719
3473.59 3831
3474.15 3610
3474.71 3767
3475.26 3714
3475.82 3909
3476.37 3948
3476.93 3984
3477.49 3726
3478.04 3899
3478.60 3784
3479.16 3700
3479.71 3791
3480.27 4056
3480.82 4264
3481.38 4020
3481.94 4067
3482.49 4276
3483.05 4300
3483.61 4559
3484.16 4384
3484.72 4324
3485.28 4494
3485.83 4387
3486.39 4390
3486.95 4511
3487.50 4411
3488.06 4340
3488.62 4390
3489.18 4555
3489.73 4369
3490.29 4546
3490.85 4754
3491.40 5165
3491.96 5160
3492.52 5277
3493.08 6029
3493.63 6097
3494.19 5819
3494.75 6380
3495.31 6986
3495.86 7035
3496.42 7135
3496.98 7261
3497.54 6855
3498.09 6839
3498.65 7019
3499.21 7082
3499.77 7304
3500.33 7335
3500.88 7280
3501.44 7581
3502.00 7843
3502.56 7872
3503.12 8115
3503.67 8167
3504.23 8658
3504.79 9079
3505.35 8945
3505.91 9144
3506.47 9269
3507.03 9214
3507.58 9139
3508.14 9098
3508.70 8966
3509.26 9227
3509.82 9586
3510.38 9013
3510.94 8703
3511.49 8478
3512.05 8013
3512.61 7361
3513.17 6599
3513.73 6503
3514.29 6074
3514.85 5567
3515.41 5085
3515.97 4994
3516.53 4598
3517.09 4280
3517.64 4100
3518.20 4163
3518.76 3928
3519.32 3952
3519.88 3914
3520.44 3914
3521.00 3924
3521.56 4030
3522.12 3722
3522.68 3843
3523.24 4059
3523.80 4190
3524.36 4202
3524.92 4041
3525.48 4006
3526.04 4030
3526.60 4208
3527.16 4060
3527.72 4264
3528.28 4259
3528.84 3991
3529.40 4069
3529.96 3857
3530.52 3893
3531.08 3865
3531.64 3747
3532.20 3682
3532.76 3534
3533.32 3663
3533.89 3658
3534.45 3687
3535.01 3634
3535.57 3717
3536.13 3670
3536.69 3783
3537.25 3676
3537.81 3576
3538.37 3678
3538.93 4005
3539.49 4259
3540.06 4106
3540.62 3971
3541.18 3874
3541.74 3649
3542.30 3771
3542.86 4028
3543.42 3840
3543.98 3837
3544.55 3834
3545.11 3840
3545.67 3775
3546.23 3723
3546.79 3793
3547.35 3964
3547.92 3776
3548.48 3550
3549.04 3707
3549.60 3477
3550.16 3432
3550.72 3395
3551.29 3322
3551.85 3542
3552.41 3405
3552.97 3425
3553.54 3353
3554.10 3196
3554.66 3076
3555.22 3335
3555.78 3085
3556.35 3203
3556.91 3154
3557.47 3123
3558.03 3053
3558.60 3278
3559.16 3173
3559.72 3097
3560.29 3135
3560.85 3108
3561.41 3224
3561.97 3123
3562.54 3260
3563.10 3380
3563.66 3461
3564.23 3283
3564.79 3280
3565.35 3407
3565.91 3246
3566.48 3343
3567.04 3462
3567.60 3351
3568.17 3370
3568.73 3292
3569.29 3419
3569.86 3351
3570.42 3245
3570.99 3318
3571.55 3075
3572.11 3123
3572.68 3319
3573.24 3123
3573.80 3149
3574.37 3053
3574.93 3000
3575.50 3094
3576.06 3189
3576.62 3243
3577.19 3154
3577.75 3288
3578.32 3393
3578.88 3272
3579.44 3355
3580.01 3321
3580.57 3444
3581.14 3503
3581.70 3273
3582.27 3495
3582.83 3319
3583.40 3251
3583.96 3243
3584.52 3183
3585.09 3137
3585.65 3045
3586.22 2994
3586.78 2886
3587.35 3215
3587.91 3246
3588.48 3215
3589.04 3378
3589.61 3223
3590.17 3414
3590.74 3166
3591.30 3100
3591.87 2993
3592.43 3209
3593.00 3265
3593.56 3282
3594.13 3248
3594.70 3285
3595.26 3194
3595.83 3184
3596.39 3261
3596.96 3423
3597.52 3169
3598.09 3085
3598.65 3191
3599.22 3295
3599.79 3333
3600.35 3270
3600.92 3400
3601.48 3316
3602.05 3350
3602.62 3215
3603.18 3367
3603.75 3257
3604.32 3289
3604.88 3109
3605.45 3019
3606.01 3108
3606.58 3075
3607.15 3138
3607.71 3187
3608.28 3458
3608.85 3263
3609.41 2997
3609.98 3022
3610.55 3157
3611.11 3162
3611.68 3081
3612.25 2740
3612.81 2759
3613.38 2732
3613.95 2838
3614.51 2935
3615.08 2926
3615.65 2879
3616.22 2921
3616.78 3247
3617.35 3484
3617.92 3598
3618.48 4069
3619.05 4167
3619.62 4378
3620.19 4654
3620.75 4993
3621.32 5443
3621.89 5841
3622.46 5896
3623.02 5909
3623.59 5750
3624.16 5620
3624.73 5418
3625.30 5111
3625.86 4862
3626.43 4628
3627.00 4620
3627.57 4247
3628.14 3729
3628.70 3369
3629.27 3280
3629.84 3313
3630.41 3087
3630.98 2943
3631.55 2749
3632.11 2799
3632.68 3007
3633.25 3130
3633.82 2874
3634.39 2886
3634.96 2876
3635.52 2880
3636.09 3127
3636.66 3001
3637.23 3005
3637.80 3000
3638.37 3076
3638.94 3099
3639.51 3140
3640.08 3386
3640.64 3026
3641.21 3134
3641.78 3367
3642.35 3403
3642.92 3365
3643.49 3405
3644.06 3754
3644.63 3811
3645.20 3913
3645.77 4066
3646.34 4270
3646.91 4320
3647.48 4219
3648.05 4310
3648.62 4254
3649.19 4113
3649.76 3939
3650.33 3676
3650.90 3531
3651.47 3704
3652.03 3672
3652.60 3745
3653.17 3783
3653.75 3653
3654.32 3710
3654.89 3790
3655.46 3816
3656.03 3717
3656.60 3778
3657.17 3833
3657.74 3667
3658.31 3892
3658.88 3653
3659.45 3631
3660.02 3728
3660.59 3819
3661.16 3474
3661.73 3637
3662.30 3750
3662.87 3618
3663.44 3610
3664.01 3683
3664.59 3934
3665.16 3384
3665.73 3465
3666.30 3469
3666.87 3476
3667.44 3497
3668.01 3462
3668.58 3367
3669.15 3410
3669.73 3391
3670.30 3279
3670.87 3300
3671.44 3286
3672.01 3235
3672.58 3421
3673.15 3291
3673.73 3377
3674.30 3310
3674.87 3269
3675.44 3294
3676.01 3437
3676.58 3581
3677.16 3391
3677.73 3495
3678.30 3746
3678.87 3720
3679.44 3794
3680.02 3815
3680.59 3676
3681.16 3827
3681.73 3992
3682.31 3488
3682.88 3545
3683.45 3644
3684.02 3595
3684.60 3303
3685.17 3474
3685.74 3433
3686.31 3475
3686.89 3298
3687.46 3362
3688.03 3488
3688.60 3564
3689.18 3674
3689.75 3692
3690.32 3609
3690.90 3701
3691.47 3906
3692.04 3986
3692.61 4436
3693.19 4355
3693.76 4406
3694.33 4284
3694.91 4384
3695.48 4332
3696.05 4079
3696.63 4020
3697.20 3888
3697.77 3679
3698.35 3401
3698.92 3262
3699.50 3421
3700.07 3306
3700.64 3267
3701.22 3174
3701.79 3295
3702.36 3134
3702.94 3297
3703.51 3232
3704.09 3221
3704.66 3216
3705.23 3396
3705.81 3294
3706.38 3367
3706.96 3501
3707.53 3462
3708.11 3459
3708.68 3437
3709.25 3446
3709.83 3278
3710.40 3291
3710.98 3455
3711.55 3605
3712.13 3579
3712.70 3211
3713.28 3332
3713.85 3269
3714.43 3101
3715.00 3197
3715.58 3389
3716.15 3123
3716.73 3375
3717.30 3189
3717.88 3187
3718.45 3233
3719.03 3242
3719.60 3013
3720.18 3008
3720.75 2931
3721.33 3135
3721.90 3055
3722.48 3130
3723.05 3088
3723.63 2953
3724.20 3203
3724.78 3090
3725.36 3062
3725.93 2952
3726.51 2980
3727.08 2961
3727.66 2879
3728.23 2967
3728.81 2857
3729.39 2858
3729.96 2999
3730.54 2979
3731.11 2973
3731.69 3053
3732.27 3401
3732.84 3366
3733.42 3428
3734.00 3358
3734.57 3471
3735.15 3617
3735.72 3729
3736.30 3681
3736.88 3832
3737.45 3991
3738.03 3976
3738.61 3869
3739.18 4007
3739.76 3755
3740.34 3758
3740.92 3675
3741.49 3558
3742.07 3447
3742.65 3368
3743.22 3377
3743.80 3231
3744.38 3337
3744.95 3284
3745.53 3201
3746.11 3173
3746.69 3134
3747.26 2953
3747.84 3073
3748.42 3378
3749.00 3427
3749.57 3439
3750.15 3302
3750.73 3253
3751.31 3285
3751.88 3451
3752.46 3562
3753.04 3280
3753.62 3216
3754.19 3111
3754.77 3108
3755.35 3079
3755.93 2966
3756.51 2717
3757.08 2801
3757.66 2715
3758.24 2775
3758.82 2770
3759.40 2829
3759.98 3011
3760.55 2846
3761.13 2769
3761.71 2851
3762.29 2718
3762.87 2836
3763.45 2914
3764.03 2992
3764.60 3039
3765.18 3088
3765.76 3141
3766.34 3355
3766.92 3344
3767.50 3186
3768.08 3262
3768.66 3284
3769.24 3345
3769.81 3258
3770.39 3222
3770.97 3277
3771.55 3292
3772.13 2998
3772.71 2993
3773.29 3005
3773.87 3089
3774.45 2827
3775.03 2850
3775.61 2954
3776.19 2951
3776.77 2790
3777.35 2902
3777.93 2807
3778.51 2780
3779.09 2644
3779.67 2748
3780.25 2747
3780.83 2835
3781.41 2825
3781.99 2691
3782.57 2797
3783.15 2835
3783.73 2716
3784.31 2896
3784.89 2883
3785.47 2830
3786.05 2873
3786.63 2834
3787.21 2813
3787.79 2911
3788.37 2898
3788.95 2979
3789.53 2853
3790.11 2834
3790.69 2895
3791.27 2975
3791.85 2834
3792.43 3005
3793.01 2918
3793.59 2821
3794.18 2716
3794.76 2756
3795.34 2866
3795.92 2774
3796.50 2756
3797.08 2582
3797.66 2681
3798.24 2778
3798.83 2583
3799.41 2610
3799.99 2757
3800.57 2640
3801.15 2679
3801.73 2805
3802.31 2615
3802.90 2527
3803.48 2668
3804.06 2849
3804.64 2818
3805.22 2647
3805.80 2884
3806.39 2845
3806.97 3047
3807.55 3018
3808.13 2907
3808.71 2882
3809.30 2999
3809.88 3014
3810.46 3111
3811.04 2994
3811.63 3045
3812.21 3116
3812.79 3134
3813.37 2969
3813.95 3137
3814.54 3233
3815.12 3232
3815.70 3046
3816.29 3186
3816.87 3210
3817.45 3092
3818.03 3012
3818.62 3031
3819.20 2893
3819.78 2938
3820.36 3071
3820.95 2894
3821.53 2958
3822.11 2986
3822.70 2866
3823.28 2751
3823.86 2746
3824.45 2679
3825.03 2651
3825.61 2816
3826.20 2697
3826.78 2640
3827.36 2704
3827.95 2792
3828.53 2777
3829.11 2752
3829.70 2647
3830.28 2714
3830.87 2743
3831.45 2624
3832.03 2707
3832.62 2759
3833.20 2796
3833.79 2883
3834.37 2823
3834.95 2706
3835.54 2829
3836.12 2898
3836.71 2940
3837.29 2920
3837.87 3005
3838.46 2888
3839.04 2902
3839.63 2799
3840.21 2927
3840.80 2962
3841.38 2793
3841.97 2646
3842.55 2665
3843.13 2692
3843.72 2650
3844.30 2773
3844.89 2770
3845.47 2691
3846.06 2858
3846.64 2552
3847.23 2662
3847.81 2641
3848.40 2678
3848.98 2693
3849.57 2664
3850.15 2755
3850.74 2710
3851.33 2724
3851.91 2729
3852.50 2642
3853.08 2629
3853.67 2760
3854.25 2833
3854.84 2758
3855.42 2763
3856.01 2723
3856.60 2828
3857.18 2913
3857.77 2784
3858.35 2789
3858.94 2767
3859.52 3052
3860.11 3250
3860.70 3209
3861.28 3235
3861.87 3269
3862.45 3622
3863.04 3655
3863.63 3875
3864.21 4071
3864.80 4350
3865.39 4423
3865.97 4560
3866.56 4604
3867.15 4811
3867.73 4636
3868.32 4660
3868.91 4330
3869.49 4168
3870.08 3812
3870.67 3710
3871.25 3542
3871.84 3629
3872.43 3155
3873.01 3015
3873.60 3156
3874.19 3155
3874.77 2973
3875.36 2781
3875.95 2927
3876.54 2971
3877.12 3014
3877.71 2929
3878.30 3049
3878.89 2971
3879.47 2871
3880.06 2935
3880.65 3187
3881.24 3056
3881.82 2762
3882.41 2870
3883.00 2837
3883.59 2807
3884.17 2824
3884.76 2916
3885.35 2849
3885.94 2780
3886.53 2702
3887.11 2561
3887.70 2609
3888.29 2782
3888.88 2702
3889.47 2726
3890.05 2803
3890.64 2887
3891.23 2932
3891.82 2909
3892.41 3104
3893.00 3151
3893.59 3148
3894.17 3133
3894.76 3141
3895.35 3143
3895.94 3076
3896.53 3203
3897.12 3213
3897.71 3302
3898.30 3338
3898.88 3185
3899.47 3200
3900.06 3099
3900.65 3055
3901.24 3123
3901.83 2895
3902.42 3123
3903.01 2991
3903.60 3179
3904.19 3175
3904.78 3097
3905.37 3045
3905.95 2861
3906.54 3039
3907.13 2995
3907.72 2837
3908.31 2781
3908.90 2920
3909.49 2952
3910.08 2835
3910.67 2769
3911.26 2728
3911.85 2868
3912.44 2852
3913.03 2750
3913.62 2795
3914.21 2710
3914.80 2684
3915.39 2726
3915.98 2558
3916.57 2632
3917.16 2568
3917.75 2568
3918.34 2381
3918.93 2459
3919.52 2552
3920.12 2467
3920.71 2683
3921.30 2594
3921.89 2748
3922.48 2552
3923.07 2657
3923.66 2608
3924.25 2718
3924.84 2676
3925.43 2805
3926.02 2677
3926.61 2638
3927.20 2414
3927.80 2547
3928.39 2655
3928.98 2508
3929.57 2569
3930.16 2783
3930.75 2597
3931.34 2627
3931.94 2545
3932.53 2523
3933.12 2526
3933.71 2563
3934.30 2496
3934.89 2518
3935.48 2682
3936.08 2573
3936.67 2601
3937.26 2552
3937.85 2554
3938.44 2651
3939.04 2597
3939.63 2538
3940.22 2394
3940.81 2440
3941.40 2484
3942.00 2573
3942.59 2521
3943.18 2694
3943.77 2695
3944.37 2644
3944.96 2423
3945.55 2448
3946.14 2495
3946.74 2787
3947.33 2695
3947.92 2734
3948.51 2758
3949.11 2815
3949.70 2809
3950.29 2782
3950.88 2594
3951.48 2597
3952.07 2649
3952.66 2549
3953.26 2469
3953.85 2632
3954.44 2846
3955.04 2494
3955.63 2567
3956.22 2566
3956.82 2592
3957.41 2556
3958.00 2648
3958.60 2711
3959.19 2701
3959.78 2741
3960.38 2548
3960.97 2639
3961.56 2666
3962.16 2745
3962.75 3042
3963.34 2760
3963.94 2642
3964.53 2741
3965.13 2701
3965.72 2560
3966.31 2691
3966.91 2815
3967.50 2716
3968.10 2593
3968.69 2676
3969.28 2678
3969.88 2835
3970.47 2789
3971.07 2749
3971.66 2804
3972.26 2797
3972.85 2989
3973.45 2746
3974.04 2756
3974.63 2856
3975.23 2786
3975.82 2731
3976.42 2702
3977.01 2605
3977.61 2646
3978.20 2727
3978.80 2749
3979.39 2859
3979.99 2760
3980.58 2876
3981.18 2944
3981.77 2906
3982.37 2926
3982.96 2986
3983.56 2836
3984.15 2628
3984.75 2611
3985.35 2791
3985.94 2867
3986.54 2940
3987.13 2952
3987.73 2903
3988.32 2882
3988.92 2919
3989.51 2852
3990.11 2941
3990.71 2973
3991.30 2984
3991.90 2949
3992.49 3067
3993.09 2946
3993.69 2935
3994.28 3010
3994.88 3084
3995.47 3041
3996.07 2978
3996.67 3048
3997.26 2975
3997.86 2936
3998.46 2877
3999.05 2970
3999.65 3008
4000.25 2903
4000.84 3078
4001.44 2948
4002.04 2909
4002.63 2941
4003.23 2985
4003.83 2905
4004.42 2885
4005.02 2824
4005.62 2787
4006.21 2818
4006.81 2975
4007.41 2791
4008.01 2883
4008.60 2929
4009.20 2915
4009.80 2963
4010.39 3110
4010.99 3009
4011.59 3095
4012.19 3111
4012.78 3200
4013.38 3266
4013.98 3085
4014.58 3249
4015.17 3283
4015.77 3343
4016.37 3296
4016.97 3472
4017.57 3456
4018.16 3389
4018.76 3585
4019.36 3628
4019.96 3660
4020.56 3932
4021.15 3860
4021.75 3879
4022.35 4026
4022.95 4072
4023.55 3857
4024.14 3824
4024.74 3495
4025.34 3267
4025.94 3510
4026.54 3400
4027.14 3320
4027.74 3171
4028.33 3247
4028.93 3128
4029.53 3310
4030.13 3310
4030.73 3366
4031.33 3430
4031.93 3508
4032.53 3247
4033.12 3547
4033.72 3537
4034.32 3431
4034.92 3432
4035.52 3337
4036.12 3369
4036.72 3420
4037.32 3324
4037.92 3186
4038.52 3050
4039.12 3024
4039.72 2988
4040.32 2884
4040.92 2687
4041.52 2701
4042.12 2811
4042.71 2879
4043.31 2832
4043.91 2685
4044.51 2705
4045.11 2706
4045.71 2537
4046.31 2588
4046.91 2664
4047.51 2738
4048.11 2671
4048.71 2667
4049.31 2700
4049.91 2573
4050.52 2615
4051.12 2602
4051.72 2727
4052.32 2736
4052.92 2709
4053.52 2868
4054.12 2794
4054.72 2791
4055.32 3094
4055.92 3057
4056.52 2989
4057.12 3046
4057.72 3144
4058.32 2938
4058.92 2930
4059.52 2992
4060.13 2887
4060.73 2981
4061.33 2893
4061.93 2886
4062.53 2768
4063.13 2491
4063.73 2695
4064.33 2636
4064.94 2627
4065.54 2520
4066.14 2473
4066.74 2513
4067.34 2441
4067.94 2420
4068.54 2535
4069.15 2623
4069.75 2510
4070.35 2332
4070.95 2342
4071.55 2589
4072.16 2638
4072.76 2603
4073.36 2641
4073.96 2508
4074.56 2555
4075.17 2441
4075.77 2346
4076.37 2444
4076.97 2404
4077.57 2444
4078.18 2527
4078.78 2536
4079.38 2416
4079.98 2541
4080.59 2524
4081.19 2547
4081.79 2575
4082.39 2570
4083.00 2523
4083.60 2575
4084.20 2605
4084.81 2383
4085.41 2478
4086.01 2608
4086.61 2494
4087.22 2487
4087.82 2569
4088.42 2547
4089.03 2474
4089.63 2444
4090.23 2546
4090.84 2533
4091.44 2489
4092.04 2386
4092.65 2504
4093.25 2377
4093.85 2473
4094.46 2461
4095.06 2468
4095.66 2516
4096.27 2264
4096.87 2392
4097.48 2506
4098.08 2388
4098.68 2719
4099.29 2675
4099.89 2654
4100.49 2741
4101.10 2758
4101.70 2629
4102.31 2537
4102.91 2529
4103.52 2653
4104.12 2529
4104.72 2420
4105.33 2535
4105.93 2586
4106.54 2653
4107.14 2514
4107.75 2422
4108.35 2468
4108.96 2536
4109.56 2328
4110.16 2382
4110.77 2239
4111.37 2286
4111.98 2397
4112.58 2623
4113.19 2504
4113.79 2530
4114.40 2524
4115.00 2496
4115.61 2516
4116.21 2303
4116.82 2345
4117.42 2418
4118.03 2441
4118.64 2448
4119.24 2388
4119.85 2520
4120.45 2535
4121.06 2481
4121.66 2551
4122.27 2487
4122.87 2375
4123.48 2454
4124.09 2536
4124.69 2474
4125.30 2475
4125.90 2398
4126.51 2503
4127.11 2590
4127.72 2456
4128.33 2460
4128.93 2687
4129.54 2686
4130.14 2551
4130.75 2547
4131.36 2516
4131.96 2650
4132.57 2631
4133.18 2476
4133.78 2431
4134.39 2661
4135.00 2634
4135.60 2557
4136.21 2566
4136.82 2619
4137.42 2603
4138.03 2710
4138.64 2890
4139.24 2936
4139.85 2818
4140.46 3022
4141.06 3085
4141.67 3141
4142.28 3228
4142.88 2988
4143.49 3188
4144.10 3257
4144.71 3005
4145.31 3103
4145.92 3273
4146.53 3251
4147.14 3232
4147.74 3200
4148.35 3101
4148.96 2966
4149.57 2949
4150.17 2875
4150.78 2793
4151.39 2681
4152.00 2550
4152.60 2550
4153.21 2646
4153.82 2365
4154.43 2219
4155.04 2315
4155.64 2444
4156.25 2539
4156.86 2561
4157.47 2522
4158.08 2469
4158.69 2430
4159.29 2514
4159.90 2312
4160.51 2342
4161.12 2374
4161.73 2510
4162.34 2550
4162.94 2473
4163.55 2475
4164.16 2436
4164.77 2394
4165.38 2426
4165.99 2401
4166.60 2502
4167.21 2606
4167.81 2786
4168.42 2879
4169.03 2616
4169.64 2932
4170.25 2981
4170.86 2826
4171.47 2832
4172.08 2703
4172.69 2651
4173.30 2842
4173.91 2961
4174.52 2711
4175.13 2653
4175.74 2682
4176.34 2671
4176.95 2593
4177.56 2670
4178.17 2556
4178.78 2531
4179.39 2555
4180.00 2612
4180.61 2682
4181.22 2567
4181.83 2555
4182.44 2512
4183.05 2565
4183.66 2579
4184.27 2559
4184.88 2433
4185.49 2632
4186.10 2437
4186.71 2439
4187.32 2411
4187.93 2358
4188.55 2535
4189.16 2497
4189.77 2550
4190.38 2513
4190.99 2478
4191.60 2565
4192.21 2495
4192.82 2513
4193.43 2411
4194.04 2404
4194.65 2547
4195.26 2726
4195.87 2643
4196.49 2601
4197.10 2817
4197.71 2840
4198.32 2817
4198.93 2804
4199.54 2896
4200.15 2824
4200.76 2815
4201.38 2897
4201.99 2833
4202.60 2746
4203.21 2798
4203.82 2753
4204.43 2649
4205.04 2769
4205.66 2813
4206.27 2721
4206.88 2411
4207.49 2533
4208.10 2698
4208.72 2697
4209.33 2616
4209.94 2670
4210.55 2548
4211.16 2567
4211.78 2647
4212.39 2704
4213.00 2623
4213.61 2596
4214.22 2537
4214.84 2684
4215.45 2672
4216.06 2596
4216.67 2532
4217.29 2667
4217.90 2654
4218.51 2814
4219.13 2943
4219.74 2810
4220.35 2891
4220.96 2962
4221.58 3079
4222.19 3228
4222.80 3390
4223.42 3497
4224.03 3669
4224.64 3738
4225.25 3908
4225.87 3894
4226.48 3918
4227.09 4117
4227.71 4121
4228.32 4163
4228.93 4086
4229.55 4637
4230.16 4599
4230.77 4492
4231.39 4265
4232.00 4413
4232.62 4376
4233.23 4274
4233.84 4510
4234.46 4368
4235.07 4118
4235.68 4333
4236.30 4185
4236.91 4501
4237.53 4446
4238.14 4484
4238.75 4574
4239.37 4936
4239.98 4498
4240.60 4711
4241.21 4566
4241.83 4043
4242.44 3961
4243.05 3924
4243.67 3611
4244.28 3661
4244.90 3552
4245.51 3403
4246.13 3185
4246.74 3294
4247.36 3214
4247.97 3002
4248.59 3221
4249.20 3315
4249.82 3053
4250.43 2995
4251.05 3139
4251.66 3093
4252.28 3046
4252.89 3088
4253.51 3071
4254.12 3039
4254.74 2905
4255.35 3028
4255.97 2968
4256.58 2714
4257.20 2818
4257.81 2889
4258.43 2981
4259.05 2922
4259.66 2737
4260.28 2767
4260.89 2787
4261.51 2852
4262.12 2792
4262.74 2795
4263.36 2628
4263.97 2690
4264.59 2722
4265.20 2852
4265.82 2748
4266.44 2748
4267.05 2717
4267.67 2802
4268.28 2777
4268.90 2729
4269.52 2743
4270.13 2771
4270.75 2573
4271.37 2724
4271.98 2730
4272.60 2791
4273.22 2671
4273.83 2593
4274.45 2506
4275.07 2632
4275.68 2693
4276.30 2699
4276.92 2706
4277.53 2556
4278.15 2690
4278.77 2783
4279.38 2688
4280.00 2597
4280.62 2575
4281.24 2689
4281.85 2520
4282.47 2543
4283.09 2573
4283.70 2562
4284.32 2677
4284.94 2476
4285.56 2727
4286.17 2489
4286.79 2439
4287.41 2475
4288.03 2495
4288.65 2378
4289.26 2502
4289.88 2495
4290.50 2436
4291.12 2475
4291.73 2664
4292.35 2527
4292.97 2482
4293.59 2557
4294.21 2427
4294.83 2393
4295.44 2421
4296.06 2330
4296.68 2338
4297.30 2442
4297.92 2480
4298.54 2504
4299.15 2381
4299.77 2396
4300.39 2487
4301.01 2435
4301.63 2440
4302.25 2496
4302.87 2601
4303.48 2498
4304.10 2560
4304.72 2480
4305.34 2537
4305.96 2453
4306.58 2481
4307.20 2367
4307.82 2364
4308.44 2381
4309.06 2470
4309.67 2562
4310.29 2510
4310.91 2488
4311.53 2450
4312.15 2544
4312.77 2507
4313.39 2541
4314.01 2504
4314.63 2536
4315.25 2558
4315.87 2643
4316.49 2713
4317.11 2503
4317.73 2683
4318.35 2618
4318.97 2574
4319.59 2563
4320.21 2472
4320.83 2536
4321.45 2591
4322.07 2577
4322.69 2480
4323.31 2587
4323.93 2543
4324.55 2597
4325.17 2468
4325.79 2414
4326.41 2414
4327.03 2552
4327.65 2576
4328.27 2745
4328.89 2713
4329.51 2889
4330.13 2703
4330.76 2602
4331.38 2815
4332.00 2743
4332.62 2653
4333.24 2694
4333.86 2729
4334.48 2675
4335.10 2705
4335.72 2696
4336.34 2764
4336.97 2869
4337.59 2782
4338.21 2948
4338.83 3005
4339.45 3047
4340.07 3124
4340.69 3250
4341.31 3041
4341.94 3014
4342.56 3137
4343.18 3030
4343.80 3213
4344.42 3351
4345.04 3249
4345.67 3389
4346.29 3323
4346.91 3472
4347.53 3471
4348.15 3800
4348.78 4014
4349.40 4301
4350.02 4225
4350.64 4664
4351.26 4747
4351.89 4648
4352.51 4598
4353.13 4577
4353.75 4227
4354.38 3912
4355.00 3497
4355.62 3532
4356.24 3517
4356.87 3169
4357.49 2921
4358.11 2835
4358.74 2867
4359.36 3015
4359.98 2910
4360.60 2699
4361.23 2668
4361.85 2845
4362.47 2874
4363.10 2854
4363.72 2703
4364.34 2690
4364.97 2833
4365.59 2727
4366.21 2806
4366.83 2692
4367.46 2627
4368.08 2718
4368.71 2733
4369.33 2787
4369.95 2652
4370.58 2551
4371.20 2471
4371.82 2475
4372.45 2553
4373.07 2417
4373.69 2471
4374.32 2324
4374.94 2533
4375.57 2630
4376.19 2419
4376.81 2335
4377.44 2332
4378.06 2335
4378.69 2392
4379.31 2385
4379.94 2469
4380.56 2277
4381.18 2298
4381.81 2289
4382.43 2528
4383.06 2594
4383.68 2459
4384.31 2407
4384.93 2545
4385.56 2360
4386.18 2209
4386.81 2337
4387.43 2437
4388.05 2449
4388.68 2485
4389.30 2400
4389.93 2394
4390.55 2345
4391.18 2325
4391.81 2334
4392.43 2226
4393.06 2083
4393.68 2132
4394.31 2171
4394.93 2170
4395.56 2146
4396.18 2277
4396.81 2247
4397.43 2258
4398.06 2173
4398.68 2255
4399.31 2243
4399.94 2268
4400.56 2250
4401.19 2276
4401.81 2382
4402.44 2268
4403.06 2228
4403.69 2207
4404.32 2310
4404.94 2185
4405.57 2358
4406.20 2626
4406.82 2428
4407.45 2352
4408.07 2447
4408.70 2498
4409.33 2453
4409.95 2309
4410.58 2410
4411.21 2313
4411.83 2285
4412.46 2395
4413.09 2527
4413.71 2363
4414.34 2352
4414.97 2435
4415.59 2360
4416.22 2441
4416.85 2388
4417.47 2292
4418.10 2320
4418.73 2424
4419.35 2526
4419.98 2406
4420.61 2300
4421.24 2216
4421.86 2406
4422.49 2343
4423.12 2482
4423.75 2593
4424.37 2409
4425.00 2327
4425.63 2440
4426.26 2326
4426.88 2149
4427.51 2201
4428.14 2118
4428.77 2310
4429.39 2377
4430.02 2292
4430.65 2154
4431.28 2136
4431.91 2183
4432.53 2291
4433.16 2173
4433.79 2281
4434.42 2260
4435.05 2162
4435.67 2084
4436.30 2082
4436.93 2305
4437.56 2136
4438.19 2314
4438.82 2338
4439.44 2333
4440.07 2431
4440.70 2331
4441.33 2293
4441.96 2316
4442.59 2234
4443.22 2242
4443.85 2255
4444.47 2164
4445.10 2220
4445.73 2262
4446.36 2107
4446.99 2018
4447.62 2139
4448.25 2240
4448.88 2375
4449.51 2275
4450.14 2135
4450.77 2168
4451.39 2371
4452.02 2304
4452.65 2302
4453.28 2421
4453.91 2305
4454.54 2341
4455.17 2459
4455.80 2477
4456.43 2561
4457.06 2405
4457.69 2479
4458.32 2418
4458.95 2402
4459.58 2325
4460.21 2333
4460.84 2321
4461.47 2437
4462.10 2314
4462.73 2181
4463.36 2453
4463.99 2294
4464.62 2184
4465.25 2151
4465.88 2163
4466.51 2098
4467.14 1975
4467.77 2051
4468.40 2082
4469.03 2237
4469.67 2164
4470.30 2058
4470.93 2185
4471.56 2118
4472.19 2079
4472.82 2036
4473.45 1994
4474.08 2128
4474.71 2173
4475.34 2042
4475.97 2038
4476.61 2088
4477.24 2190
4477.87 2192
4478.50 2094
4479.13 2229
4479.76 2194
4480.39 2204
4481.02 2197
4481.66 2245
4482.29 2215
4482.92 2213
4483.55 2332
4484.18 2304
4484.81 2502
4485.45 2480
4486.08 2375
4486.71 2445
4487.34 2407
4487.97 2191
4488.61 2306
4489.24 2330
4489.87 2411
4490.50 2414
4491.13 2359
4491.77 2452
4492.40 2478
4493.03 2393
4493.66 2310
4494.30 2211
4494.93 2371
4495.56 2145
4496.19 2289
4496.83 2333
4497.46 2389
4498.09 2380
4498.72 2420
4499.36 2344
4499.99 2344
4500.62 2276
4501.25 2332
4501.89 2346
4502.52 2280
4503.15 2391
4503.79 2732
4504.42 2581
4505.05 2517
4505.69 2504
4506.32 2508
4506.95 2629
4507.59 2679
4508.22 2607
4508.85 2577
4509.49 2704
4510.12 2759
4510.75 2854
4511.39 2504
4512.02 2496
4512.65 2396
4513.29 2481
4513.92 2356
4514.56 2392
4515.19 2599
4515.82 2497
4516.46 2451
4517.09 2421
4517.73 2541
4518.36 2425
4518.99 2447
4519.63 2461
4520.26 2227
4520.90 2251
4521.53 2339
4522.16 2242
4522.80 2233
4523.43 2262
4524.07 2088
4524.70 2245
4525.34 2342
4525.97 2233
4526.61 2429
4527.24 2370
4527.88 2495
4528.51 2502
4529.15 2379
4529.78 2452
4530.42 2550
4531.05 2866
4531.69 2837
4532.32 2990
4532.96 3047
4533.59 3406
4534.23 3573
4534.86 3560
4535.50 3754
4536.13 3980
4536.77 3810
4537.40 3990
4538.04 4081
4538.67 4013
4539.31 3796
4539.94 3521
4540.58 3220
4541.22 3091
4541.85 3023
4542.49 2845
4543.12 2602
4543.76 2650
4544.40 2544
4545.03 2422
4545.67 2399
4546.30 2396
4546.94 2221
4547.58 2309
4548.21 2501
4548.85 2526
4549.48 2444
4550.12 2547
4550.76 2570
4551.39 2566
4552.03 2879
4552.67 2848
4553.30 2868
4553.94 3039
4554.58 3032
4555.21 2854
4555.85 2909
4556.49 2951
4557.12 2804
4557.76 2875
4558.40 2845
4559.03 2752
4559.67 2577
4560.31 2524
4560.94 2496
4561.58 2500
4562.22 2599
4562.86 2607
4563.49 2295
4564.13 2358
4564.77 2433
4565.41 2287
4566.04 2419
4566.68 2334
4567.32 2386
4567.96 2445
4568.59 2559
4569.23 2468
4569.87 2469
4570.51 2447
4571.14 2389
4571.78 2305
4572.42 2452
4573.06 2471
4573.70 2259
4574.33 2366
4574.97 2367
4575.61 2356
4576.25 2294
4576.89 2388
4577.52 2309
4578.16 2252
4578.80 2142
4579.44 2099
4580.08 2159
4580.72 2198
4581.35 2130
4581.99 2275
4582.63 2284
4583.27 2202
4583.91 2049
4584.55 2145
4585.19 2247
4585.83 2132
4586.46 2321
4587.10 2361
4587.74 2426
4588.38 2285
4589.02 2378
4589.66 2258
4590.30 2304
4590.94 2322
4591.58 2295
4592.22 2537
4592.85 2512
4593.49 2599
4594.13 2553
4594.77 2581
4595.41 2528
4596.05 2588
4596.69 2433
4597.33 2558
4597.97 2556
4598.61 2501
4599.25 2272
4599.89 2319
4600.53 2356
4601.17 2306
4601.81 2229
4602.45 2282
4603.09 2306
4603.73 2221
4604.37 2332
4605.01 2251
4605.65 2188
4606.29 2325
4606.93 2243
4607.57 2223
4608.21 2325
4608.85 2473
4609.49 2328
4610.13 2402
4610.77 2314
4611.41 2399
4612.05 2443
4612.70 2300
4613.34 2418
4613.98 2467
4614.62 2342
4615.26 2310
4615.90 2570
4616.54 2370
4617.18 2344
4617.82 2535
4618.46 2407
4619.10 2314
4619.75 2302
4620.39 2372
4621.03 2333
4621.67 2243
4622.31 2363
4622.95 2354
4623.59 2318
4624.24 2295
4624.88 2384
4625.52 2225
4626.16 2195
4626.80 2239
4627.44 2517
4628.09 2252
4628.73 2370
4629.37 2390
4630.01 2210
4630.65 2174
4631.29 2231
4631.94 2201
4632.58 2216
4633.22 2150
4633.86 2115
4634.51 2270
4635.15 2414
4635.79 2280
4636.43 2176
4637.07 2188
4637.72 1993
4638.36 2321
4639.00 2551
4639.64 2767
4640.29 2478
4640.93 2578
4641.57 2629
4642.21 2592
4642.86 2492
4643.50 2595
4644.14 2622
4644.79 2577
4645.43 2639
4646.07 2435
4646.72 2527
4647.36 2499
4648.00 2485
4648.64 2547
4649.29 2277
4649.93 2247
4650.57 2269
4651.22 2423
4651.86 2336
4652.50 2159
4653.15 2455
4653.79 2332
4654.44 2320
4655.08 2490
4655.72 2423
4656.37 2510
4657.01 2381
4657.65 2388
4658.30 2538
4658.94 2357
4659.59 2267
4660.23 2388
4660.87 2399
4661.52 2239
4662.16 2146
4662.81 2207
4663.45 2181
4664.09 2223
4664.74 2217
4665.38 2106
4666.03 2234
4666.67 2210
4667.32 2094
4667.96 2090
4668.61 2139
4669.25 2037
4669.89 2083
4670.54 2164
4671.18 2247
4671.83 2204
4672.47 2040
4673.12 2053
4673.76 2093
4674.41 2009
4675.05 2241
4675.70 2237
4676.34 2111
4676.99 2165
4677.63 2246
4678.28 2175
4678.92 2204
4679.57 2177
4680.22 2245
4680.86 2220
4681.51 2247
4682.15 2172
4682.80 2166
4683.44 1879
4684.09 2084
4684.73 2145
4685.38 2158
4686.03 2176
4686.67 2220
4687.32 2309
4687.96 2246
4688.61 2061
4689.25 2149
4689.90 2154
4690.55 2155
4691.19 2165
4691.84 2047
4692.49 2078
4693.13 2173
4693.78 2176
4694.42 2084
4695.07 2048
4695.72 2148
4696.36 2156
4697.01 2155
4697.66 2243
4698.30 2381
4698.95 2235
4699.60 2269
4700.24 2210
4700.89 2301
4701.54 2365
4702.18 2230
4702.83 2326
4703.48 2423
4704.12 2357
4704.77 2443
4705.42 2405
4706.07 2378
4706.71 2150
4707.36 2207
4708.01 2178
4708.66 2149
4709.30 2005
4709.95 1986
4710.60 2134
4711.24 2154
4711.89 2256
4712.54 2233
4713.19 2309
4713.84 2330
4714.48 2295
4715.13 2206
4715.78 2265
4716.43 2307
4717.07 2109
4717.72 2097
4718.37 2208
4719.02 2146
4719.67 2128
4720.31 2216
4720.96 2450
4721.61 2462
4722.26 2347
4722.91 2200
4723.56 2155
4724.20 2257
4724.85 2375
4725.50 2346
4726.15 2205
4726.80 2322
4727.45 2377
4728.10 2440
4728.74 2445
4729.39 2330
4730.04 2373
4730.69 2396
4731.34 2206
4731.99 2282
4732.64 2271
4733.29 2191
4733.94 2220
4734.58 2075
4735.23 2144
4735.88 2045
4736.53 2077
4737.18 2127
4737.83 2234
4738.48 2227
4739.13 2244
4739.78 2077
4740.43 2052
4741.08 2108
4741.73 2317
4742.38 2290
4743.03 2193
4743.68 2353
4744.33 2237
4744.98 2301
4745.63 2290
4746.28 2340
4746.93 2347
4747.58 2360
4748.23 2309
4748.88 2196
4749.53 2284
4750.18 2402
4750.83 2313
4751.48 2314
4752.13 2301
4752.78 2286
4753.43 2572
4754.08 2544
4754.73 2708
4755.38 2643
4756.03 2793
4756.68 2711
4757.33 2607
4757.98 2652
4758.63 2752
4759.28 2793
4759.93 2714
4760.59 2585
4761.24 2516
4761.89 2487
4762.54 2369
4763.19 2341
4763.84 2282
4764.49 2251
4765.14 2267
4765.79 2335
4766.45 2257
4767.10 2398
4767.75 2502
4768.40 2434
4769.05 2415
4769.70 2416
4770.35 2233
4771.01 2397
4771.66 2578
4772.31 2508
4772.96 2440
4773.61 2472
4774.26 2431
4774.92 2355
4775.57 2183
4776.22 2188
4776.87 2229
4777.52 2271
4778.18 2277
4778.83 2136
4779.48 2213
4780.13 2224
4780.79 2415
4781.44 2399
4782.09 2323
4782.74 2313
4783.40 2306
4784.05 2279
4784.70 2196
4785.35 2248
4786.01 2368
4786.66 2264
4787.31 2161
4787.96 2169
4788.62 2173
4789.27 2299
4789.92 2249
4790.58 2315
4791.23 2135
4791.88 2190
4792.53 2246
4793.19 2206
4793.84 2171
4794.49 2185
4795.15 2282
4795.80 2188
4796.45 2170
4797.11 2130
4797.76 2171
4798.41 2110
4799.07 2246
4799.72 2246
4800.37 2139
4801.03 2058
4801.68 2214
4802.34 2177
4802.99 2179
4803.64 2066
4804.30 2110
4804.95 2150
4805.61 2130
4806.26 2202
4806.91 2104
4807.57 2076
4808.22 2265
4808.88 2238
4809.53 2337
4810.18 2310
4810.84 2114
4811.49 2232
4812.15 2333
4812.80 2309
4813.46 2175
4814.11 2202
4814.77 2358
4815.42 2084
4816.07 2242
4816.73 2060
4817.38 2042
4818.04 2053
4818.69 2267
4819.35 2317
4820.00 2163
4820.66 2317
4821.31 2326
4821.97 2300
4822.62 2330
4823.28 2319
4823.93 2390
4824.59 2517
4825.24 2369
4825.90 2382
4826.56 2479
4827.21 2405
4827.87 2598
4828.52 2297
4829.18 2325
4829.83 2434
4830.49 2517
4831.14 2494
4831.80 2464
4832.46 2545
4833.11 2435
4833.77 2354
4834.42 2444
4835.08 2402
4835.74 2438
4836.39 2632
4837.05 2634
4837.70 2402
4838.36 2594
4839.02 2813
4839.67 2702
4840.33 2919
4840.99 2963
4841.64 2958
4842.30 3005
4842.96 2976
4843.61 3011
4844.27 2968
4844.92 2863
4845.58 2963
4846.24 2867
4846.90 2937
4847.55 2881
4848.21 2875
4848.87 2816
4849.52 2721
4850.18 2730
4850.84 2839
4851.49 2782
4852.15 2794
4852.81 2813
4853.47 3006
4854.12 3041
4854.78 2929
4855.44 2887
4856.09 3098
4856.75 3094
4857.41 2896
4858.07 2906
4858.72 2959
4859.38 2963
4860.04 2947
4860.70 2726
4861.36 2968
4862.01 2954
4862.67 3062
4863.33 3067
4863.99 2890
4864.64 2968
4865.30 3106
4865.96 3043
4866.62 3119
4867.28 2981
4867.94 3117
4868.59 3163
4869.25 3152
4869.91 3330
4870.57 3222
4871.23 3159
4871.89 3116
4872.54 3231
4873.20 3291
4873.86 2882
4874.52 2974
4875.18 2844
4875.84 2613
4876.50 2660
4877.16 2729
4877.81 2706
4878.47 2680
4879.13 2860
4879.79 2713
4880.45 2584
4881.11 2649
4881.77 2748
4882.43 2837
4883.09 2721
4883.75 2819
4884.41 2825
4885.06 2894
4885.72 2914
4886.38 2676
4887.04 2681
4887.70 2552
4888.36 2565
4889.02 2541
4889.68 2637
4890.34 2637
4891.00 2544
4891.66 2596
4892.32 2484
4892.98 2669
4893.64 2659
4894.30 2477
4894.96 2510
4895.62 2572
4896.28 2527
4896.94 2448
4897.60 2538
4898.26 2529
4898.92 2357
4899.58 2313
4900.24 2410
4900.90 2417
4901.56 2165
4902.22 2217
4902.88 2276
4903.54 2183
4904.21 2305
4904.87 2285
4905.53 2251
4906.19 2326
4906.85 2356
4907.51 2167
4908.17 2116
4908.83 2113
4909.49 2140
4910.15 2045
4910.81 2120
4911.48 2098
4912.14 2065
4912.80 2234
4913.46 2269
4914.12 2228
4914.78 2199
4915.44 2137
4916.11 2100
4916.77 2149
4917.43 2051
4918.09 2203
4918.75 2162
4919.41 2183
4920.07 2030
4920.74 2099
4921.40 2138
4922.06 1993
4922.72 2022
4923.38 1937
4924.05 1989
4924.71 1995
4925.37 2164
4926.03 2067
4926.69 1992
4927.36 2221
4928.02 2099
4928.68 2076
4929.34 2208
4930.01 2123
4930.67 2051
4931.33 2074
4931.99 2077
4932.66 2081
4933.32 2267
4933.98 2067
4934.64 2112
4935.31 2263
4935.97 2250
4936.63 2204
4937.30 2205
4937.96 2069
4938.62 2049
4939.28 2017
4939.95 2001
4940.61 2097
4941.27 2033
4941.94 1934
4942.60 2106
4943.26 2018
4943.93 1924
4944.59 2128
4945.25 2268
4945.92 2149
4946.58 1947
4947.24 1980
4947.91 2028
4948.57 2101
4949.23 2111
4949.90 1943
4950.56 2064
4951.23 1977
4951.89 1906
4952.55 2002
4953.22 1957
4953.88 1832
4954.55 1909
4955.21 1987
4955.87 1921
4956.54 1853
4957.20 1819
4957.87 1824
4958.53 1885
4959.20 1876
4959.86 1841
4960.52 1840
4961.19 1844
4961.85 1858
4962.52 2085
4963.18 2016
4963.85 1947
4964.51 1916
4965.18 1855
4965.84 1826
4966.51 1955
4967.17 2101
4967.84 2158
4968.50 2022
4969.17 2010
4969.83 2006
4970.50 2031
4971.16 2248
4971.83 2118
4972.49 2048
4973.16 2083
4973.82 2043
4974.49 2016
4975.15 1998
4975.82 2097
4976.48 2104
4977.15 1982
4977.82 2042
4978.48 2013
4979.15 2041
4979.81 1920
4980.48 1976
4981.14 1882
4981.81 1986
4982.48 1932
4983.14 1924
4983.81 2009
4984.47 1949
4985.14 2134
4985.81 2148
4986.47 2035
4987.14 1882
4987.81 2105
4988.47 2117
4989.14 1984
4989.80 2008
4990.47 2034
4991.14 2071
4991.80 2139
4992.47 2202
4993.14 1988
4993.80 2070
4994.47 2048
4995.14 1970
4995.80 1923
4996.47 2064
4997.14 2059
4997.80 1957
4998.47 1843
4999.14 1915
4999.81 1921
5000.47 1948
5001.14 2031
5001.81 2095
5002.47 1887
5003.14 1970
5003.81 1893
5004.48 1872
5005.14 1849
5005.81 1797
5006.48 1852
5007.15 1795
5007.81 1986
5008.48 2044
5009.15 1965
5009.82 2034
5010.49 2163
5011.15 2158
5011.82 2055
5012.49 2088
5013.16 2152
5013.83 2155
5014.49 2125
5015.16 2008
5015.83 2069
5016.50 2123
5017.17 2002
5017.83 2063
5018.50 1988
5019.17 2055
5019.84 2075
5020.51 2243
5021.18 2204
5021.84 2222
5022.51 2282
5023.18 2288
5023.85 2293
5024.52 2591
5025.19 2605
5025.86 2776
5026.53 2810
5027.19 2912
5027.86 3030
5028.53 2962
5029.20 3041
5029.87 3006
5030.54 2763
5031.21 2786
5031.88 2702
5032.55 2495
5033.22 2434
5033.89 2271
5034.56 2249
5035.23 2157
5035.89 2213
5036.56 2111
5037.23 1997
5037.90 2067
5038.57 2109
5039.24 2144
5039.91 1959
5040.58 2023
5041.25 1971
5041.92 2116
5042.59 2056
5043.26 2072
5043.93 2026
5044.60 1872
5045.27 1972
5045.94 1857
5046.61 1934
5047.28 1977
5047.95 1916
5048.62 2084
5049.29 2151
5049.96 2228
5050.63 2221
5051.31 2155
5051.98 2035
5052.65 2109
5053.32 2091
5053.99 2035
5054.66 1916
5055.33 1992
5056.00 2080
5056.67 2040
5057.34 1974
5058.01 1988
5058.68 1879
5059.35 1858
5060.03 2048
5060.70 1878
5061.37 1908
5062.04 2060
5062.71 2104
5063.38 2020
5064.05 1881
5064.72 1930
5065.40 1947
5066.07 1977
5066.74 1981
5067.41 1962
5068.08 2022
5068.75 1950
5069.43 1950
5070.10 1875
5070.77 1980
5071.44 1946
5072.11 2017
5072.79 1995
5073.46 1899
5074.13 1885
5074.80 2050
5075.47 1861
5076.15 1767
5076.82 1908
5077.49 2100
5078.16 2036
5078.83 1980
5079.51 1989
5080.18 1983
5080.85 2071
5081.52 1993
5082.20 2071
5082.87 1986
5083.54 2036
5084.22 2043
5084.89 1987
5085.56 2015
5086.23 1923
5086.91 2004
5087.58 1933
5088.25 1937
5088.93 2029
5089.60 1968
5090.27 2056
5090.94 2185
5091.62 2140
5092.29 2056
5092.96 2056
5093.64 2120
5094.31 2092
5094.98 2255
5095.66 2444
5096.33 2499
5097.00 2536
5097.68 2406
5098.35 2261
5099.03 2315
5099.70 2231
5100.37 2142
5101.05 2071
5101.72 2027
5102.39 1994
5103.07 1962
5103.74 1983
5104.42 2078
5105.09 2024
5105.77 1817
5106.44 1953
5107.11 1971
5107.79 1967
5108.46 2045
5109.14 2062
5109.81 1964
5110.49 1996
5111.16 1955
5111.83 1912
5112.51 2101
5113.18 1983
5113.86 1948
5114.53 1950
5115.21 1875
5115.88 1951
5116.56 2059
5117.23 1919
5117.91 1894
5118.58 1852
5119.26 2056
5119.93 1903
5120.61 1920
5121.28 1717
5121.96 2037
5122.63 2084
5123.31 2026
5123.98 1919
5124.66 1964
5125.33 2100
5126.01 1942
5126.69 1932
5127.36 2056
5128.04 2201
5128.71 2153
5129.39 1902
5130.06 1958
5130.74 2039
5131.42 1981
5132.09 2029
5132.77 2024
5133.44 1854
5134.12 1857
5134.79 1926
5135.47 2121
5136.15 1990
5136.82 1956
5137.50 2093
5138.18 1980
5138.85 1907
5139.53 1957
5140.20 1865
5140.88 1851
5141.56 1919
5142.23 1911
5142.91 1925
5143.59 1898
5144.26 1902
5144.94 1833
5145.62 1776
5146.29 1855
5146.97 1848
5147.65 1776
5148.33 1873
5149.00 1855
5149.68 1820
5150.36 1877
5151.03 1853
5151.71 1843
5152.39 1865
5153.06 1860
5153.74 1830
5154.42 1885
5155.10 1853
5155.77 1790
5156.45 1870
5157.13 1954
5157.81 1888
5158.48 1762
5159.16 1780
5159.84 1923
5160.52 1910
5161.20 1842
5161.87 1804
5162.55 1884
5163.23 1819
5163.91 1827
5164.58 1767
5165.26 1749
5165.94 1801
5166.62 1826
5167.30 1915
5167.98 1951
5168.65 1874
5169.33 1991
5170.01 2009
5170.69 1986
5171.37 1937
5172.05 1955
5172.72 1898
5173.40 1902
5174.08 1873
5174.76 1913
5175.44 1859
5176.12 1875
5176.80 1827
5177.48 1886
5178.15 1824
5178.83 1710
5179.51 1877
5180.19 1837
5180.87 1854
5181.55 1894
5182.23 1985
5182.91 1966
5183.59 1940
5184.27 1912
5184.95 1871
5185.63 1842
5186.30 1909
5186.98 1796
5187.66 1685
5188.34 1852
5189.02 1966
5189.70 1877
5190.38 1831
5191.06 1858
5191.74 1724
5192.42 1680
5193.10 1816
5193.78 1852
5194.46 1809
5195.14 1746
5195.82 1759
5196.50 1772
5197.18 1767
5197.86 1693
5198.54 1694
5199.22 1741
5199.90 1789
5200.58 1968
5201.26 1925
5201.94 1816
5202.62 1761
5203.31 1889
5203.99 1769
5204.67 1707
5205.35 1772
5206.03 1848
5206.71 1902
5207.39 1807
5208.07 1901
5208.75 1851
5209.43 1787
5210.11 1940
5210.79 1965
5211.48 2022
5212.16 1999
5212.84 1937
5213.52 2116
5214.20 2228
5214.88 2087
5215.56 2030
5216.24 2034
5216.93 2018
5217.61 2059
5218.29 1966
5218.97 1978
5219.65 1997
5220.33 2046
5221.02 1937
5221.70 1910
5222.38 1952
5223.06 1981
5223.74 1974
5224.42 1975
5225.11 1957
5225.79 1977
5226.47 1943
5227.15 1883
5227.83 1940
5228.52 1979
5229.20 1949
5229.88 1880
5230.56 1864
5231.25 1834
5231.93 1858
5232.61 1845
5233.29 1875
5233.98 1955
5234.66 1861
5235.34 1838
5236.02 1807
5236.71 1950
5237.39 1950
5238.07 1896
5238.76 1866
5239.44 1817
5240.12 1891
5240.80 2000
5241.49 1914
5242.17 1822
5242.85 1999
5243.54 1961
5244.22 2013
5244.90 2080
5245.59 2010
5246.27 2099
5246.95 2175
5247.64 2133
5248.32 2142
5249.00 2010
5249.69 1931
5250.37 2092
5251.05 2129
5251.74 2178
5252.42 2351
5253.11 2210
5253.79 2232
5254.47 2183
5255.16 2224
5255.84 2205
5256.53 2370
5257.21 2201
5257.89 2125
5258.58 2066
5259.26 2054
5259.95 1914
5260.63 1871
5261.32 1921
5262.00 1894
5262.68 1867
5263.37 1896
5264.05 1807
5264.74 1823
5265.42 1904
5266.11 1959
5266.79 2034
5267.48 2068
5268.16 2072
5268.85 2005
5269.53 1988
5270.22 1982
5270.90 2007
5271.59 2135
5272.27 2141
5272.96 1978
5273.64 2090
5274.33 2179
5275.01 2118
5275.70 2053
5276.38 1931
5277.07 1957
5277.75 2007
5278.44 2089
5279.12 1880
5279.81 1934
5280.49 2002
5281.18 2108
5281.87 2171
5282.55 2158
5283.24 2115
5283.92 2054
5284.61 2250
5285.30 2461
5285.98 2442
5286.67 2436
5287.35 2484
5288.04 2460
5288.73 2333
5289.41 2172
5290.10 2123
5290.78 2082
5291.47 2146
5292.16 2019
5292.84 2043
5293.53 1900
5294.22 1912
5294.90 1921
5295.59 1949
5296.28 1850
5296.96 2023
5297.65 1959
5298.34 1939
5299.02 2013
5299.71 1886
5300.40 1981
5301.08 2065
5301.77 1967
5302.46 1908
5303.14 2006
5303.83 2099
5304.52 2008
5305.21 2102
5305.89 2079
5306.58 2009
5307.27 2015
5307.96 2017
5308.64 1891
5309.33 1971
5310.02 2110
5310.71 1936
5311.39 1994
5312.08 2021
5312.77 1946
5313.46 1995
5314.14 2006
5314.83 1990
5315.52 2016
5316.21 1946
5316.89 1906
5317.58 1921
5318.27 1927
5318.96 1928
5319.65 1943
5320.34 2013
5321.02 1888
5321.71 1870
5322.40 2087
5323.09 2238
5323.78 2147
5324.47 2075
5325.15 2206
5325.84 2346
5326.53 2195
5327.22 2196
5327.91 2152
5328.60 2128
5329.29 2138
5329.97 1890
5330.66 1954
5331.35 2012
5332.04 2043
5332.73 1989
5333.42 2060
5334.11 2022
5334.80 2038
5335.49 2089
5336.18 2071
5336.87 2061
5337.55 1964
5338.24 1991
5338.93 2014
5339.62 1933
5340.31 2057
5341.00 2066
5341.69 2022
5342.38 2174
5343.07 2107
5343.76 2110
5344.45 2082
5345.14 2100
5345.83 2220
5346.52 2276
5347.21 2203
5347.90 2200
5348.59 2220
5349.28 2319
5349.97 2359
5350.66 2442
5351.35 2622
5352.04 2578
5352.73 2721
5353.42 2841
5354.11 2894
5354.80 3048
5355.49 3158
5356.18 3166
5356.87 3321
5357.56 3234
5358.25 3229
5358.94 3146
5359.64 2931
5360.33 2658
5361.02 2672
5361.71 2472
5362.40 2270
5363.09 2186
5363.78 2079
5364.47 2185
5365.16 2183
5365.85 2045
5366.55 2019
5367.24 2044
5367.93 2186
5368.62 2098
5369.31 2049
5370.00 2104
5370.69 2182
5371.38 2075
5372.08 2063
5372.77 1973
5373.46 2001
5374.15 2071
5374.84 2050
5375.53 1919
5376.23 1907
5376.92 1871
5377.61 1762
5378.30 1874
5378.99 1949
5379.69 1890
5380.38 2007
5381.07 1882
5381.76 1902
5382.45 1850
5383.15 1874
5383.84 1865
5384.53 1888
5385.22 1868
5385.92 1843
5386.61 1891
5387.30 1878
5387.99 1773
5388.69 1723
5389.38 1809
5390.07 1850
5390.76 1908
5391.46 1940
5392.15 1813
5392.84 1866
5393.54 2009
5394.23 2007
5394.92 2115
5395.61 2046
5396.31 2123
5397.00 2131
5397.69 2049
5398.39 2012
5399.08 1921
5399.77 1948
5400.47 1908
5401.16 1966
5401.85 1892
5402.55 2020
5403.24 1929
5403.93 1921
5404.63 1968
5405.32 2005
5406.02 2097
5406.71 1980
5407.40 2056
5408.10 2150
5408.79 2097
5409.48 1970
5410.18 2035
5410.87 2097
5411.57 2068
5412.26 2003
5412.95 1888
5413.65 1960
5414.34 2051
5415.04 2000
5415.73 1975
5416.43 2067
5417.12 2053
5417.82 1948
5418.51 2075
5419.20 2105
5419.90 2120
5420.59 1985
5421.29 2014
5421.98 1988
5422.68 1908
5423.37 1938
5424.07 1933
5424.76 2007
5425.46 2103
5426.15 2187
5426.85 1959
5427.54 1931
5428.24 1944
5428.93 1876
5429.63 1871
5430.32 2041
5431.02 1894
5431.71 1966
5432.41 2086
5433.10 1902
5433.80 1923
5434.50 1941
5435.19 2114
5435.89 1983
5436.58 2037
5437.28 2057
5437.97 2032
5438.67 1971
5439.37 2032
5440.06 2106
5440.76 2073
5441.45 2192
5442.15 2190
5442.85 2295
5443.54 2154
5444.24 2082
5444.93 2188
5445.63 2187
5446.33 2142
5447.02 2267
5447.72 2194
5448.42 2351
5449.11 2516
5449.81 2628
5450.51 2725
5451.20 2639
5451.90 2831
5452.60 3109
5453.29 3072
5453.99 2931
5454.69 2921
5455.38 3086
5456.08 2904
5456.78 2714
5457.47 2645
5458.17 2569
5458.87 2390
5459.57 2488
5460.26 2487
5460.96 2291
5461.66 2377
5462.35 2390
5463.05 2369
5463.75 2454
5464.45 2550
5465.14 2591
5465.84 2516
5466.54 2712
5467.24 2766
5467.93 2872
5468.63 3022
5469.33 2957
5470.03 2992
5470.73 2998
5471.42 2930
5472.12 2876
5472.82 2731
5473.52 2689
5474.22 2606
5474.91 2649
5475.61 2726
5476.31 2602
5477.01 2414
5477.71 2545
5478.40 2505
5479.10 2610
5479.80 2475
5480.50 2501
5481.20 2741
5481.90 2695
5482.60 2925
5483.29 3116
5483.99 3015
5484.69 3117
5485.39 3323
5486.09 3307
5486.79 3284
5487.49 3418
5488.19 3179
5488.89 2927
5489.58 2975
5490.28 2912
5490.98 2778
5491.68 2722
5492.38 2809
5493.08 2779
5493.78 2879
5494.48 2858
5495.18 2887
5495.88 2954
5496.58 2809
5497.28 2705
5497.98 2688
5498.68 2731
5499.38 2809
5500.08 2821
5500.78 3046
5501.48 3088
5502.18 3452
5502.88 3543
5503.58 3576
5504.28 3997
5504.98 4097
5505.68 4076
5506.38 4456
5507.08 4252
5507.78 4450
5508.48 4382
5509.18 4055
5509.88 3880
5510.58 3542
5511.28 3044
5511.98 2966
5512.68 2905
5513.38 2900
5514.08 2762
5514.78 2862
5515.48 2862
5516.18 2667
5516.88 2545
5517.58 2713
5518.28 2575
5518.99 2612
5519.69 2554
5520.39 2542
5521.09 2550
5521.79 2724
5522.49 2603
5523.19 2546
5523.89 2497
5524.59 2525
5525.30 2567
5526.00 2652
5526.70 2553
5527.40 2525
5528.10 2592
5528.80 2501
5529.50 2454
5530.21 2366
5530.91 2437
5531.61 2182
5532.31 2109
5533.01 2144
5533.72 2203
5534.42 2126
5535.12 1986
5535.82 2054
5536.52 2088
5537.23 2067
5537.93 2088
5538.63 2149
5539.33 2054
5540.03 2160
5540.74 2171
5541.44 2140
5542.14 2118
5542.84 1970
5543.55 1993
5544.25 2046
5544.95 1960
5545.65 1987
5546.36 2070
5547.06 1944
5547.76 1971
5548.47 1964
5549.17 2017
5549.87 2061
5550.57 2125
5551.28 2130
5551.98 2055
5552.68 1993
5553.39 1930
5554.09 1994
5554.79 2066
5555.50 2044
5556.20 2007
5556.90 2012
5557.61 1892
5558.31 1924
5559.01 1888
5559.72 1914
5560.42 1773
5561.12 1908
5561.83 1814
5562.53 1832
5563.23 1903
5563.94 1943
5564.64 1916
5565.35 1858
5566.05 1944
5566.75 1867
5567.46 1994
5568.16 2003
5568.87 1981
5569.57 2002
5570.27 2099
5570.98 2067
5571.68 1995
5572.39 1956
5573.09 1904
5573.80 1836
5574.50 1913
5575.21 1884
5575.91 1915
5576.61 1897
5577.32 1974
5578.02 1932
5578.73 2054
5579.43 2010
5580.14 2064
5580.84 1964
5581.55 1962
5582.25 1885
5582.96 1993
5583.66 2114
5584.37 2085
5585.07 2090
5585.78 1923
5586.48 1953
5587.19 1835
5587.89 1938
5588.60 1988
5589.30 1906
5590.01 1772
5590.72 1746
5591.42 1870
5592.13 1808
5592.83 1782
5593.54 1927
5594.24 1923
5594.95 1920
5595.66 1844
5596.36 1848
5597.07 1836
5597.77 1817
5598.48 1726
5599.18 1803
5599.89 1898
5600.60 1797
5601.30 1682
5602.01 1738
5602.72 1798
5603.42 1742
5604.13 1683
5604.83 1809
5605.54 1774
5606.25 1741
5606.95 1795
5607.66 1785
5608.37 1700
5609.07 1629
5609.78 1757
5610.49 1664
5611.19 1714
5611.90 1746
5612.61 1731
5613.31 1834
5614.02 1750
5614.73 1729
5615.44 1772
5616.14 1763
5616.85 1789
5617.56 1915
5618.26 1877
5618.97 1794
5619.68 1855
5620.39 1751
5621.09 1739
5621.80 1715
5622.51 1627
5623.22 1700
5623.92 1708
5624.63 1814
5625.34 1748
5626.05 1790
5626.75 1683
5627.46 1724
5628.17 1795
5628.88 1743
5629.59 1718
5630.29 1723
5631.00 1683
5631.71 1775
5632.42 1745
5633.13 1681
5633.83 1673
5634.54 1680
5635.25 1641
5635.96 1744
5636.67 1772
5637.38 1765
5638.08 1850
5638.79 1813
5639.50 1737
5640.21 1883
5640.92 1858
5641.63 1792
5642.34 1814
5643.05 1777
5643.75 1842
5644.46 1849
5645.17 1849
5645.88 1804
5646.59 1951
5647.30 1868
5648.01 1725
5648.72 1853
5649.43 1807
5650.14 1792
5650.85 1723
5651.55 1842
5652.26 1734
5652.97 1869
5653.68 1909
5654.39 1824
5655.10 1827
5655.81 1887
5656.52 1917
5657.23 1912
5657.94 1804
5658.65 1813
5659.36 1912
5660.07 1800
5660.78 1876
5661.49 1921
5662.20 1813
5662.91 1779
5663.62 1798
5664.33 1864
5665.04 1956
5665.75 1961
5666.46 1926
5667.17 1868
5667.88 1718
5668.59 1775
5669.30 1817
5670.01 1892
5670.72 1830
5671.43 1772
5672.14 1765
5672.85 1919
5673.57 1962
5674.28 2111
5674.99 2048
5675.70 2084
5676.41 2153
5677.12 2072
5677.83 2053
5678.54 2057
5679.25 2073
5679.96 1950
5680.68 1915
5681.39 1968
5682.10 1931
5682.81 1985
5683.52 2024
5684.23 1851
5684.94 1825
5685.65 1821
5686.37 1899
5687.08 1821
5687.79 1994
5688.50 1886
5689.21 1743
5689.92 1877
5690.64 1765
5691.35 1698
5692.06 1846
5692.77 1773
5693.48 1730
5694.20 1786
5694.91 1881
5695.62 1941
5696.33 1874
5697.04 1708
5697.76 1702
5698.47 1631
5699.18 1712
5699.89 1841
5700.61 1844
5701.32 1737
5702.03 1744
5702.74 1641
5703.46 1666
5704.17 1765
5704.88 1810
5705.59 1789
5706.31 1783
5707.02 1728
5707.73 1625
5708.45 1565
5709.16 1727
5709.87 1698
5710.58 1589
5711.30 1594
5712.01 1804
5712.72 1751
5713.44 1688
5714.15 1655
5714.86 1718
5715.58 1671
5716.29 1640
5717.00 1681
5717.72 1774
5718.43 1716
5719.14 1749
5719.86 1779
5720.57 1789
5721.28 1729
5722.00 1636
5722.71 1679
5723.43 1737
5724.14 1787
5724.85 1642
5725.57 1657
5726.28 1723
5727.00 1791
5727.71 1881
5728.42 1960
5729.14 1905
5729.85 1795
5730.57 1833
5731.28 1910
5732.00 1907
5732.71 1943
5733.42 1861
5734.14 2043
5734.85 1980
5735.57 2027
5736.28 2036
5737.00 2053
5737.71 1935
5738.43 2003
5739.14 2049
5739.86 1813
5740.57 1895
5741.29 1779
5742.00 1849
5742.72 1777
5743.43 1825
5744.15 1860
5744.86 1928
5745.58 1791
5746.29 1684
5747.01 1823
5747.72 1716
5748.44 1750
5749.15 1730
5749.87 1820
5750.58 1806
5751.30 1810
5752.02 1835
5752.73 1781
5753.45 1822
5754.16 1944
5754.88 2005
5755.59 1932
5756.31 1848
5757.03 2036
5757.74 2124
5758.46 2120
5759.17 2146
5759.89 2217
5760.61 2231
5761.32 2217
5762.04 2151
5762.76 2123
5763.47 2090
5764.19 2021
5764.90 2039
5765.62 1961
5766.34 1885
5767.05 1929
5767.77 1766
5768.49 1857
5769.20 1800
5769.92 1815
5770.64 1839
5771.35 1815
5772.07 1979
5772.79 1989
5773.51 1931
5774.22 1908
5774.94 1961
5775.66 1862
5776.37 1922
5777.09 2019
5777.81 2041
5778.53 2005
5779.24 1981
5779.96 1906
5780.68 1824
5781.39 1988
5782.11 1996
5782.83 2031
5783.55 2087
5784.26 1890
5784.98 1924
5785.70 1857
5786.42 1829
5787.14 1848
5787.85 1895
5788.57 1961
5789.29 2112
5790.01 2152
5790.73 2010
5791.44 2019
5792.16 2073
5792.88 2036
5793.60 2126
5794.32 2011
5795.03 2214
5795.75 2243
5796.47 2024
5797.19 2079
5797.91 2243
5798.63 2154
5799.35 2305
5800.06 2293
5800.78 2241
5801.50 2464
5802.22 2599
5802.94 2726
5803.66 3049
5804.38 3386
5805.10 3633
5805.81 3632
5806.53 3644
5807.25 3572
5807.97 3492
5808.69 3324
5809.41 3080
5810.13 2747
5810.85 2720
5811.57 2570
5812.29 2440
5813.01 2470
5813.73 2463
5814.45 2411
5815.17 2240
5815.88 2239
5816.60 2300
5817.32 2171
5818.04 2219
5818.76 2143
5819.48 2271
5820.20 2254
5820.92 2284
5821.64 2349
5822.36 2317
5823.08 2209
5823.80 2278
5824.52 2050
5825.24 2060
5825.96 2265
5826.68 2241
5827.40 2160
5828.12 2130
5828.84 2110
5829.57 2130
5830.29 2107
5831.01 2106
5831.73 2139
5832.45 1990
5833.17 2045
5833.89 2031
5834.61 1954
5835.33 1935
5836.05 1896
5836.77 1817
5837.49 1882
5838.21 1882
5838.94 1995
5839.66 1968
5840.38 1964
5841.10 1932
5841.82 1974
5842.54 2012
5843.26 2081
5843.98 1899
5844.70 1984
5845.43 1935
5846.15 1861
5846.87 1995
5847.59 2069
5848.31 1982
5849.03 1922
5849.76 1999
5850.48 2016
5851.20 1948
5851.92 1961
5852.64 1934
5853.36 1874
5854.09 1754
5854.81 1802
5855.53 1828
5856.25 1884
5856.97 2048
5857.70 1818
5858.42 1882
5859.14 1851
5859.86 1920
5860.59 1875
5861.31 1832
5862.03 1872
5862.75 1876
5863.48 1881
5864.20 1842
5864.92 1852
5865.64 1863
5866.37 1899
5867.09 1807
5867.81 1720
5868.54 1775
5869.26 1947
5869.98 1763
5870.70 1748
5871.43 1803
5872.15 1680
5872.87 1777
5873.60 1813
5874.32 2048
5875.04 1939
5875.77 1811
5876.49 1734
5877.21 1779
5877.94 1718
5878.66 1714
5879.38 1720
5880.11 1799
5880.83 1874
5881.55 1845
5882.28 1772
5883.00 1757
5883.73 1775
5884.45 1751
5885.17 1815
5885.90 1983
5886.62 1810
5887.34 1907
5888.07 1893
5888.79 1999
5889.52 1984
5890.24 1962
5890.97 1914
5891.69 1831
5892.41 1877
5893.14 2035
5893.86 1968
5894.59 1898
5895.31 1838
5896.04 1923
5896.76 1868
5897.49 1851
5898.21 1872
5898.93 1747
5899.66 1849
5900.38 1885
5901.11 1744
5901.83 1755
5902.56 1776
5903.28 1928
5904.01 1911
5904.73 1875
5905.46 1878
5906.18 1780
5906.91 1933
5907.64 1949
5908.36 1825
5909.09 1790
5909.81 1932
5910.54 1932
5911.26 1874
5911.99 1822
5912.71 1910
5913.44 2009
5914.16 1943
5914.89 1942
5915.62 1967
5916.34 1920
5917.07 2008
5917.79 2035
5918.52 1871
5919.25 1892
5919.97 1989
5920.70 2065
5921.42 2019
5922.15 2046
5922.88 1940
5923.60 1890
5924.33 2021
5925.05 2029
5925.78 1972
5926.51 1957
5927.23 1966
5927.96 2011
5928.69 2150
5929.41 2127
5930.14 2074
5930.87 2128
5931.59 2118
5932.32 2067
5933.05 2119
5933.77 2268
5934.50 2192
5935.23 2242
5935.95 2234
5936.68 2295
5937.41 2371
5938.14 2365
5938.86 2406
5939.59 2444
5940.32 2400
5941.04 2380
5941.77 2386
5942.50 2573
5943.23 2526
5943.95 2374
5944.68 2515
5945.41 2589
5946.14 2634
5946.87 2665
5947.59 2724
5948.32 2748
5949.05 2528
5949.78 2622
5950.50 2797
5951.23 2748
5951.96 2697
5952.69 2521
5953.42 2906
5954.14 3026
5954.87 2862
5955.60 3115
5956.33 3312
5957.06 3235
5957.79 3201
5958.51 3310
5959.24 3259
5959.97 3234
5960.70 3172
5961.43 3099
5962.16 3361
5962.88 3236
5963.61 3253
5964.34 3229
5965.07 3289
5965.80 3302
5966.53 3367
5967.26 3402
5967.99 3383
5968.72 3491
5969.44 3697
5970.17 3893
5970.90 4112
5971.63 4511
5972.36 4416
5973.09 4446
5973.82 4574
5974.55 4559
5975.28 4217
5976.01 4005
5976.74 3856
5977.47 3802
5978.20 3792
5978.93 3700
5979.66 3568
5980.39 3449
5981.12 3515
5981.85 3617
5982.58 3570
5983.31 3585
5984.04 3561
5984.77 3710
5985.50 3533
5986.23 3721
5986.96 3724
5987.69 3774
5988.42 3806
5989.15 3617
5989.88 3577
5990.61 3702
5991.34 3717
5992.07 3906
5992.80 3735
5993.53 3857
5994.26 3898
5994.99 3796
5995.72 3869
5996.45 3840
5997.18 3852
5997.91 3807
5998.64 3929
5999.37 4091
6000.11 4098
6000.84 4043
6001.57 3986
6002.30 3872
6003.03 3915
6003.76 3904
6004.49 3766
6005.22 3843
6005.95 3880
6006.69 3805
6007.42 3597
6008.15 3699
6008.88 3808
6009.61 3817
6010.34 3648
6011.07 3922
6011.81 3898
6012.54 4222
6013.27 4665
6014.00 5059
6014.73 5354
6015.46 5517
6016.20 5460
6016.93 5981
6017.66 6182
6018.39 6268
6019.12 6033
6019.86 5873
6020.59 5744
6021.32 5531
6022.05 5186
6022.79 4817
6023.52 4260
6024.25 4055
6024.98 3840
6025.72 3632
6026.45 3514
6027.18 3341
6027.91 3264
6028.65 3146
6029.38 3047
6030.11 2997
6030.84 3101
6031.58 3022
6032.31 3054
6033.04 2960
6033.78 3036
6034.51 2876
6035.24 3076
6035.98 3031
6036.71 2773
6037.44 3043
6038.17 2982
6038.91 2962
6039.64 2873
6040.37 2934
6041.11 2877
6041.84 2952
6042.58 3131
6043.31 3011
6044.04 3170
6044.78 3033
6045.51 3103
6046.24 3071
6046.98 3125
6047.71 3144
6048.44 3351
6049.18 3343
6049.91 3333
6050.65 3407
6051.38 3414
6052.11 3325
6052.85 3520
6053.58 3412
6054.32 3392
6055.05 3323
6055.79 3569
6056.52 3782
6057.25 3702
6057.99 3810
6058.72 3730
6059.46 3678
6060.19 3601
6060.93 3361
6061.66 3504
6062.40 3299
6063.13 3205
6063.87 3326
6064.60 3209
6065.34 3306
6066.07 3221
6066.81 3152
6067.54 3281
6068.28 3279
6069.01 3134
6069.75 3140
6070.48 3059
6071.22 3015
6071.95 3129
6072.69 3042
6073.42 2981
6074.16 2933
6074.89 2931
6075.63 2880
6076.36 2896
6077.10 2930
6077.84 2842
6078.57 2764
6079.31 2875
6080.04 2763
6080.78 2746
6081.51 2732
6082.25 2595
6082.99 2746
6083.72 2902
6084.46 2796
6085.20 2785
6085.93 2756
6086.67 2848
6087.40 2852
6088.14 2909
6088.88 2847
6089.61 2741
6090.35 2855
6091.09 2752
6091.82 2738
6092.56 2793
6093.30 2869
6094.03 2981
6094.77 2881
6095.51 2894
6096.24 2947
6096.98 2952
6097.72 2941
6098.45 2962
6099.19 2899
6099.93 2998
6100.66 3052
6101.40 2868
6102.14 2934
6102.87 2797
6103.61 2878
6104.35 2774
6105.09 2871
6105.82 2766
6106.56 2691
6107.30 2733
6108.04 2773
6108.77 2727
6109.51 2644
6110.25 2738
6110.99 2656
6111.72 2734
6112.46 2850
6113.20 2805
6113.94 2764
6114.68 2735
6115.41 2672
6116.15 2826
6116.89 2773
6117.63 2679
6118.37 2819
6119.10 2882
6119.84 2982
6120.58 2904
6121.32 2789
6122.06 2956
6122.80 2835
6123.53 2850
6124.27 2881
6125.01 2908
6125.75 3064
6126.49 3042
6127.23 3012
6127.97 2965
6128.70 3170
6129.44 3142
6130.18 2921
6130.92 3024
6131.66 2981
6132.40 3018
6133.14 3067
6133.88 3108
6134.62 2936
6135.35 3174
6136.09 3071
6136.83 3074
6137.57 3044
6138.31 2972
6139.05 3089
6139.79 3135
6140.53 2969
6141.27 3161
6142.01 3295
6142.75 3192
6143.49 3141
6144.23 3093
6144.97 3172
6145.71 3331
6146.45 3318
6147.19 3192
6147.93 3283
6148.67 3281
6149.41 3479
6150.15 3447
6150.89 3292
6151.63 3517
6152.37 3354
6153.11 3412
6153.85 3469
6154.59 3413
6155.33 3507
6156.07 3583
6156.81 3672
6157.55 3662
6158.29 3750
6159.03 3776
6159.77 3892
6160.51 3789
6161.25 3838
6161.99 3803
6162.73 3869
6163.47 3874
6164.22 3981
6164.96 3751
6165.70 3871
6166.44 4011
6167.18 4275
6167.92 4238
6168.66 4496
6169.40 4725
6170.14 4898
6170.89 5107
6171.63 5083
6172.37 5130
6173.11 5466
6173.85 5615
6174.59 5686
6175.33 5563
6176.08 5437
6176.82 5273
6177.56 5395
6178.30 5288
6179.04 5006
6179.78 4978
6180.53 4686
6181.27 4761
6182.01 4757
6182.75 4923
6183.49 4942
6184.24 4861
6184.98 4924
6185.72 4971
6186.46 5329
6187.20 5162
6187.95 5199
6188.69 5357
6189.43 5318
6190.17 5265
6190.92 5279
6191.66 5404
6192.40 5204
6193.14 5514
6193.89 5552
6194.63 5560
6195.37 5774
6196.12 5821
6196.86 5855
6197.60 6056
6198.34 6129
6199.09 6149
6199.83 6528
6200.57 6643
6201.32 6727
6202.06 6724
6202.80 6682
6203.55 6704
6204.29 6466
6205.03 6617
6205.78 6563
6206.52 6482
6207.26 6587
6208.01 7149
6208.75 7759
6209.49 8698
6210.24 9624
6210.98 11002
6211.72 12888
6212.47 14831
6213.21 17051
6213.96 18981
6214.70 20396
6215.44 21775
6216.19 22086
6216.93 21646
6217.68 20320
6218.42 18419
6219.16 16552
6219.91 14435
6220.65 12389
6221.40 10616
6222.14 8803
6222.89 7756
6223.63 7067
6224.37 6529
6225.12 5930
6225.86 5941
6226.61 6073
6227.35 6126
6228.10 6456
6228.84 6612
6229.59 6888
6230.33 7271
6231.08 7047
6231.82 7048
6232.57 6802
6233.31 6388
6234.06 6062
6234.80 5655
6235.55 5068
6236.29 4916
6237.04 4649
6237.78 4473
6238.53 4227
6239.27 4036
6240.02 4017
6240.76 3961
6241.51 3943
6242.26 4040
6243.00 4108
6243.75 4240
6244.49 4356
6245.24 4400
6245.98 4312
6246.73 4353
6247.48 4396
6248.22 4455
6248.97 4509
6249.71 4549
6250.46 4644
6251.21 4820
6251.95 4881
6252.70 4936
6253.44 5411
6254.19 5394
6254.94 5458
6255.68 5596
6256.43 5644
6257.18 5402
6257.92 5221
6258.67 5043
6259.42 4934
6260.16 4778
6260.91 4576
6261.66 4646
6262.40 4808
6263.15 4703
6263.90 4732
6264.64 4837
6265.39 4683
6266.14 4596
6266.88 4495
6267.63 4513
6268.38 4482
6269.13 4479
6269.87 4319
6270.62 4247
6271.37 4349
6272.11 4185
6272.86 4273
6273.61 4156
6274.36 4114
6275.10 4124
6275.85 4218
6276.60 4111
6277.35 4322
6278.10 4219
6278.84 4209
6279.59 4350
6280.34 4332
6281.09 4299
6281.83 4474
6282.58 4560
6283.33 4538
6284.08 4576
6284.83 4572
6285.57 4437
6286.32 4154
6287.07 3996
6287.82 3880
6288.57 3831
6289.32 3708
6290.06 3707
6290.81 3583
6291.56 3581
6292.31 3593
6293.06 3692
6293.81 3662
6294.56 3667
6295.30 3610
6296.05 3660
6296.80 3526
6297.55 3452
6298.30 3497
6299.05 3612
6299.80 3478
6300.55 3208
6301.30 3212
6302.05 3209
6302.79 3227
6303.54 3171
6304.29 3082
6305.04 3135
6305.79 3280
6306.54 3251
6307.29 3214
6308.04 3285
6308.79 3355
6309.54 3260
6310.29 3258
6311.04 3253
6311.79 3217
6312.54 3146
6313.29 3071
6314.04 3188
6314.79 3167
6315.54 3043
6316.29 3166
6317.04 3253
6317.79 3180
6318.54 3158
6319.29 3224
6320.04 3151
6320.79 3256
6321.54 3277
6322.29 3290
6323.04 2969
6323.79 3162
6324.54 3009
6325.29 2927
6326.04 2967
6326.79 2957
6327.54 2898
6328.29 2876
6329.04 2715
6329.79 2828
6330.55 2871
6331.30 2822
6332.05 2909
6332.80 2797
6333.55 2762
6334.30 2882
6335.05 2679
6335.80 2758
6336.55 2831
6337.30 2800
6338.06 2867
6338.81 2758
6339.56 2546
6340.31 2628
6341.06 2738
6341.81 2796
6342.56 2752
6343.32 2714
6344.07 2696
6344.82 2609
6345.57 2565
6346.32 2573
6347.07 2731
6347.83 2738
6348.58 2649
6349.33 2655
6350.08 2676
6350.83 2581
6351.59 2573
6352.34 2599
6353.09 2763
6353.84 2790
6354.60 2715
6355.35 2869
6356.10 2954
6356.85 2814
6357.61 2724
6358.36 2779
6359.11 2953
6359.86 2876
6360.62 2924
6361.37 2981
6362.12 2819
6362.87 2848
6363.63 2721
6364.38 2797
6365.13 2646
6365.88 2579
6366.64 2529
6367.39 2490
6368.14 2534
6368.90 2715
6369.65 2723
6370.40 2647
6371.16 2880
6371.91 2819
6372.66 2741
6373.42 2690
6374.17 2754
6374.92 2647
6375.68 2556
6376.43 2572
6377.18 2619
6377.94 2485
6378.69 2502
6379.45 2528
6380.20 2554
6380.95 2641
6381.71 2397
6382.46 2534
6383.21 2483
6383.97 2379
6384.72 2500
6385.48 2702
6386.23 2753
6386.98 2748
6387.74 2619
6388.49 2639
6389.25 2678
6390.00 2748
6390.76 2629
6391.51 2580
6392.27 2499
6393.02 2502
6393.77 2469
6394.53 2505
6395.28 2424
6396.04 2457
6396.79 2520
6397.55 2375
6398.30 2446
6399.06 2466
6399.81 2475
6400.57 2552
6401.32 2472
6402.08 2491
6402.83 2539
6403.59 2528
6404.34 2454
6405.10 2490
6405.85 2398
6406.61 2419
6407.36 2432
6408.12 2485
6408.88 2443
6409.63 2428
6410.39 2458
6411.14 2501
6411.90 2381
6412.65 2459
6413.41 2534
6414.16 2481
6414.92 2554
6415.68 2524
6416.43 2590
6417.19 2538
6417.94 2655
6418.70 2562
6419.46 2553
6420.21 2497
6420.97 2503
6421.73 2485
6422.48 2342
6423.24 2471
6423.99 2403
6424.75 2494
6425.51 2589
6426.26 2527
6427.02 2579
6427.78 2706
6428.53 2597
6429.29 2490
6430.05 2461
6430.80 2472
6431.56 2367
6432.32 2439
6433.07 2540
6433.83 2534
6434.59 2536
6435.34 2526
6436.10 2479
6436.86 2550
6437.62 2548
6438.37 2546
6439.13 2503
6439.89 2673
6440.65 2693
6441.40 2569
6442.16 2691
6442.92 2729
6443.68 2672
6444.43 2670
6445.19 2624
6445.95 2657
6446.71 2689
6447.46 2588
6448.22 2574
6448.98 2669
6449.74 2556
6450.49 2658
6451.25 2684
6452.01 2745
6452.77 2746
6453.53 2654
6454.29 2713
6455.04 2782
6455.80 2680
6456.56 2675
6457.32 2722
6458.08 2665
6458.84 2887
6459.59 2879
6460.35 2856
6461.11 2782
6461.87 2764
6462.63 2938
6463.39 2805
6464.15 2748
6464.90 2941
6465.66 2885
6466.42 2899
6467.18 3041
6467.94 3155
6468.70 3044
6469.46 3066
6470.22 3048
6470.98 2961
6471.73 2967
6472.49 3047
6473.25 3156
6474.01 3179
6474.77 3247
6475.53 3369
6476.29 3417
6477.05 3282
6477.81 3295
6478.57 3455
6479.33 3493
6480.09 3547
6480.85 3452
6481.61 3572
6482.37 3499
6483.13 3597
6483.89 3641
6484.65 3522
6485.41 3533
6486.17 3776
6486.93 3972
6487.69 3893
6488.45 3809
6489.21 3911
6489.97 3896
6490.73 3837
6491.49 3973
6492.25 4164
6493.01 4150
6493.77 4319
6494.53 4309
6495.29 4311
6496.05 4425
6496.81 4449
6497.57 4482
6498.33 4489
6499.10 4958
6499.86 5072
6500.62 4968
6501.38 4987
6502.14 5175
6502.90 5350
6503.66 5254
6504.42 5242
6505.18 5179
6505.94 5298
6506.71 5227
6507.47 5330
6508.23 5243
6508.99 5093
6509.75 5209
6510.51 5245
6511.27 5302
6512.04 5685
6512.80 5723
6513.56 5617
6514.32 5873
6515.08 5822
6515.84 6156
6516.61 6133
6517.37 6269
6518.13 6140
6518.89 6128
6519.65 6254
6520.42 6016
6521.18 6030
6521.94 6111
6522.70 6111
6523.46 6166
6524.23 6344
6524.99 6353
6525.75 6588
6526.51 7069
6527.28 7308
6528.04 7418
6528.80 7336
6529.56 7669
6530.33 7953
6531.09 8185
6531.85 8177
6532.61 8453
6533.38 8373
6534.14 8461
6534.90 8451
6535.67 8635
6536.43 9042
6537.19 9918
6537.95 10558
6538.72 11629
6539.48 13532
6540.24 15743
6541.01 17991
6541.77 19955
6542.53 21435
6543.30 22693
6544.06 22187
6544.82 21189
6545.59 19422
6546.35 17445
6547.11 15047
6547.88 12828
6548.64 10674
6549.41 9119
6550.17 7761
6550.93 6751
6551.70 6150
6552.46 5577
6553.22 5332
6553.99 5117
6554.75 5031
6555.52 5076
6556.28 4834
6557.05 4774
6557.81 4900
6558.57 4853
6559.34 4612
6560.10 4678
6560.87 4622
6561.63 4463
6562.40 4356
6563.16 4319
6563.92 4342
6564.69 4338
6565.45 4569
6566.22 4522
6566.98 4369
6567.75 4500
6568.51 4760
6569.28 4904
6570.04 4878
6570.81 4893
6571.57 5068
6572.34 5193
6573.10 5161
6573.87 5237
6574.63 5046
6575.40 4949
6576.16 4827
6576.93 4940
6577.69 5207
6578.46 5298
6579.23 5428
6579.99 5594
6580.76 5644
6581.52 5705
6582.29 5844
6583.05 6051
6583.82 5933
6584.59 5952
6585.35 5968
6586.12 6187
6586.88 6248
6587.65 6031
6588.41 6205
6589.18 6239
6589.95 5949
6590.71 5932
6591.48 5806
6592.25 5736
6593.01 5817
6593.78 5798
6594.54 5819
6595.31 6173
6596.08 6355
6596.84 6397
6597.61 6592
6598.38 6813
6599.14 6915
6599.91 6970
6600.68 7009
6601.44 7079
6602.21 6904
6602.98 6327
6603.74 6237
6604.51 5969
6605.28 5699
6606.05 5444
6606.81 5072
6607.58 4995
6608.35 4821
6609.11 4671
6609.88 4541
6610.65 4573
6611.42 4342
6612.18 4169
6612.95 4316
6613.72 4412
6614.49 4376
6615.25 4240
6616.02 4286
6616.79 4148
6617.56 4313
6618.32 4022
6619.09 3917
6619.86 4112
6620.63 4033
6621.40 4006
6622.16 4113
6622.93 3913
6623.70 3998
6624.47 4118
6625.24 4019
6626.00 3976
6626.77 3924
6627.54 3851
6628.31 3948
6629.08 4113
6629.85 3935
6630.61 4041
6631.38 3753
6632.15 3873
6632.92 3772
6633.69 3785
6634.46 3797
6635.23 3985
6635.99 4097
6636.76 4087
6637.53 4119
6638.30 4286
6639.07 4308
6639.84 4343
6640.61 4685
6641.38 4820
6642.15 4553
6642.92 4571
6643.68 4415
6644.45 4208
6645.22 4258
6645.99 4031
6646.76 3814
6647.53 3770
6648.30 3646
6649.07 3522
6649.84 3505
6650.61 3628
6651.38 3502
6652.15 3567
6652.92 3480
6653.69 3517
6654.46 3612
6655.23 3601
6656.00 3502
6656.77 3490
6657.54 3505
6658.31 3494
6659.08 3523
6659.85 3471
6660.62 3518
6661.39 3409
6662.16 3352
6662.93 3266
6663.70 3363
6664.47 3241
6665.24 3111
6666.01 3245
6666.78 3264
6667.55 3204
6668.32 3346
6669.09 3418
6669.86 3334
6670.64 3293
6671.41 3275
6672.18 3336
6672.95 3207
6673.72 3231
6674.49 3256
6675.26 3364
6676.03 3244
6676.80 3183
6677.57 3087
6678.35 3170
6679.12 3262
6679.89 3455
6680.66 3294
6681.43 3262
6682.20 3251
6682.97 3165
6683.75 3211
6684.52 3392
6685.29 3302
6686.06 3323
6686.83 3579
6687.60 3534
6688.38 3796
6689.15 3819
6689.92 3820
6690.69 4042
6691.46 4026
6692.24 3883
6693.01 3750
6693.78 3663
6694.55 3448
6695.32 3502
6696.10 3452
6696.87 3320
6697.64 3298
6698.41 3311
6699.19 3260
6699.96 3106
6700.73 3144
6701.50 2994
6702.28 2965
6703.05 2843
6703.82 3066
6704.59 3140
6705.37 3172
6706.14 3230
6706.91 3150
6707.69 3087
6708.46 3091
6709.23 3173
6710.00 3195
6710.78 3024
6711.55 3108
6712.32 3149
6713.10 3096
6713.87 3112
6714.64 2891
6715.42 2945
6716.19 2848
6716.96 2918
6717.74 2885
6718.51 2807
6719.28 2625
6720.06 2663
6720.83 2844
6721.61 2696
6722.38 2660
6723.15 2629
6723.93 2743
6724.70 2836
6725.47 2763
6726.25 2748
6727.02 2881
6727.80 2857
6728.57 2983
6729.35 2934
6730.12 2725
6730.89 2763
6731.67 2762
6732.44 2822
6733.22 2815
6733.99 2798
6734.77 2933
6735.54 2995
6736.31 2857
6737.09 2787
6737.86 2883
6738.64 2812
6739.41 2728
6740.19 2912
6740.96 2891
6741.74 2756
6742.51 2838
6743.29 2715
6744.06 2711
6744.84 2770
6745.61 2689
6746.39 2814
6747.16 2850
6747.94 2872
6748.71 2986
6749.49 2882
6750.26 2805
6751.04 2817
6751.82 2823
6752.59 2921
6753.37 3046
6754.14 3033
6754.92 3261
6755.69 3441
6756.47 3260
6757.25 3550
6758.02 3692
6758.80 3395
6759.57 3280
6760.35 3061
6761.12 3037
6761.90 2996
6762.68 2894
6763.45 2851
6764.23 2694
6765.01 2690
6765.78 2673
6766.56 2764
6767.33 2704
6768.11 2634
6768.89 2808
6769.66 2747
6770.44 2745
6771.22 2755
6771.99 2812
6772.77 2757
6773.55 2683
6774.32 2677
6775.10 2568
6775.88 2630
6776.65 2796
6777.43 2785
6778.21 2740
6778.99 2718
6779.76 2622
6780.54 2557
6781.32 2588
6782.09 2507
6782.87 2660
6783.65 2667
6784.43 2767
6785.20 2634
6785.98 2641
6786.76 2640
6787.54 2639
6788.31 2684
6789.09 2599
6789.87 2509
6790.65 2585
6791.42 2497
6792.20 2533
6792.98 2584
6793.76 2488
6794.54 2418
6795.31 2396
6796.09 2517
6796.87 2477
6797.65 2459
6798.43 2452
6799.20 2444
6799.98 2404
6800.76 2365
6801.54 2575
6802.32 2303
6803.10 2325
6803.87 2360
6804.65 2510
6805.43 2464
6806.21 2451
6806.99 2575
6807.77 2517
6808.55 2500
6809.32 2492
6810.10 2598
6810.88 2595
6811.66 2650
6812.44 2662
6813.22 2558
6814.00 2540
6814.78 2429
6815.56 2527
6816.34 2574
6817.11 2603
6817.89 2498
6818.67 2452
6819.45 2506
6820.23 2423
6821.01 2404
6821.79 2543
6822.57 2488
6823.35 2410
6824.13 2472
6824.91 2573
6825.69 2377
6826.47 2493
6827.25 2577
6828.03 2594
6828.81 2550
6829.59 2460
6830.37 2504
6831.15 2633
6831.93 2652
6832.71 2622
6833.49 2508
6834.27 2528
6835.05 2563
6835.83 2573
6836.61 2679
6837.39 2579
6838.17 2498
6838.95 2471
6839.73 2481
6840.51 2456
6841.29 2441
6842.07 2607
6842.85 2634
6843.63 2666
6844.42 2725
6845.20 2657
6845.98 2623
6846.76 2608
6847.54 2668
6848.32 2660
6849.10 2728
6849.88 2585
6850.66 2620
6851.44 2739
6852.23 2826
6853.01 3029
6853.79 3282
6854.57 3482
6855.35 3838
6856.13 3965
6856.91 4302
6857.70 4509
6858.48 4424
6859.26 4283
6860.04 4122
6860.82 4090
6861.60 3866
6862.39 3526
6863.17 3328
6863.95 3167
6864.73 3092
6865.51 2990
6866.30 2908
6867.08 2977
6867.86 2862
6868.64 2806
6869.42 2861
6870.21 2961
6870.99 3129
6871.77 3280
6872.55 3302
6873.34 3404
6874.12 3495
6874.90 3406
6875.68 3228
6876.47 3204
6877.25 3238
6878.03 3157
6878.81 3035
6879.60 2936
6880.38 2989
6881.16 2963
6881.95 2996
6882.73 3040
6883.51 3142
6884.29 3285
6885.08 3211
6885.86 3275
6886.64 3324
6887.43 3391
6888.21 3543
6888.99 3663
6889.78 3650
6890.56 4085
6891.34 4064
6892.13 4302
6892.91 4613
6893.69 4916
6894.48 5151
6895.26 4967
6896.05 4703
6896.83 4593
6897.61 4145
6898.40 3938
6899.18 3750
6899.97 3655
6900.75 3587
6901.53 3556
6902.32 3591
6903.10 3649
6903.89 3621
6904.67 3583
6905.45 3496
6906.24 3630
6907.02 3505
6907.81 3538
6908.59 3540
6909.38 3641
6910.16 3589
6910.95 3678
6911.73 3564
6912.51 3654
6913.30 3441
6914.08 3362
6914.87 3427
6915.65 3323
6916.44 3258
6917.22 3356
6918.01 3532
6918.79 3543
6919.58 3380
6920.36 3316
6921.15 3357
6921.93 3411
6922.72 3627
6923.50 3462
6924.29 3492
6925.08 3480
6925.86 3523
6926.65 3437
6927.43 3428
6928.22 3447
6929.00 3470
6929.79 3439
6930.57 3436
6931.36 3682
6932.15 3590
6932.93 3724
6933.72 3866
6934.50 3560
6935.29 3702
6936.08 3897
6936.86 4032
6937.65 4055
6938.43 3998
6939.22 4233
6940.01 4380
6940.79 4305
6941.58 4237
6942.37 4212
6943.15 4381
6943.94 4248
6944.72 4260
6945.51 4441
6946.30 4560
6947.08 4554
6947.87 4659
6948.66 4716
6949.44 4949
6950.23 4743
6951.02 4880
6951.80 5062
6952.59 5205
6953.38 5377
6954.17 5203
6954.95 4953
6955.74 5071
6956.53 5022
6957.31 5165
6958.10 5146
6958.89 5286
6959.68 5193
6960.46 5002
6961.25 5243
6962.04 5360
6962.83 5417
6963.61 5441
6964.40 5570
6965.19 5463
6965.98 5464
6966.76 5596
6967.55 5444
6968.34 5636
6969.13 5508
6969.92 5553
6970.70 5649
6971.49 5616
6972.28 5619
6973.07 5527
6973.86 5658
6974.64 5882
6975.43 6242
6976.22 5956
6977.01 6099
6977.80 6211
6978.59 6340
6979.37 6214
6980.16 6278
6980.95 6479
6981.74 6417
6982.53 6552
6983.32 6493
6984.11 6548
6984.90 6819
6985.68 7128
6986.47 7819
6987.26 8458
6988.05 9410
6988.84 10599
6989.63 11636
6990.42 13043
6991.21 14714
6992.00 16065
6992.79 16106
6993.57 15876
6994.36 15233
6995.15 14195
6995.94 13193
6996.73 11593
6997.52 10551
6998.31 9386
6999.10 8768
6999.89 8450
7000.68 8253
7001.47 8455
7002.26 9183
7003.05 10047
7003.84 11019
7004.63 12501
7005.42 14247
7006.21 15103
7007.00 15768
7007.79 15615
7008.58 14997
7009.37 13714
7010.16 12106
7010.95 10607
7011.74 9188
7012.53 7984
7013.32 7090
7014.11 6409
7014.90 5768
7015.69 5504
7016.48 5365
7017.27 5340
7018.06 5524
7018.85 5515
7019.65 5523
7020.44 5425
7021.23 5560
7022.02 5560
7022.81 5192
7023.60 4915
7024.39 4747
7025.18 4686
7025.97 4610
7026.76 4295
7027.56 4134
7028.35 4091
7029.14 3958
7029.93 3914
7030.72 3944
7031.51 3960
7032.30 4075
7033.09 4224
7033.89 4228
7034.68 4137
7035.47 4125
7036.26 4133
7037.05 4030
7037.84 3984
7038.64 4015
7039.43 3728
7040.22 3657
7041.01 3748
7041.80 3799
7042.60 3910
7043.39 3959
7044.18 4016
7044.97 4095
7045.76 3990
7046.56 4040
7047.35 4005
7048.14 4026
7048.93 4034
7049.73 4057
7050.52 4020
7051.31 4067
7052.10 4027
7052.90 4121
7053.69 3950
7054.48 4201
7055.27 4322
7056.07 4320
7056.86 4226
7057.65 4345
7058.45 4503
7059.24 4276
7060.03 4094
7060.83 3966
7061.62 3960
7062.41 3893
7063.20 3784
7064.00 3735
7064.79 3704
7065.58 3520
7066.38 3481
7067.17 3544
7067.96 3433
7068.76 3522
7069.55 3631
7070.35 3673
7071.14 3575
7071.93 3623
7072.73 3692
7073.52 3633
7074.31 3526
7075.11 3629
7075.90 3691
7076.70 3557
7077.49 3510
7078.28 3586
7079.08 3545
7079.87 3426
7080.67 3356
7081.46 3314
7082.25 3217
7083.05 3258
7083.84 3356
7084.64 3242
7085.43 3141
7086.23 3077
7087.02 3169
7087.82 3298
7088.61 3075
7089.41 3097
7090.20 3206
7090.99 3387
7091.79 3441
7092.58 3464
7093.38 3430
7094.17 3565
7094.97 3723
7095.76 3713
7096.56 3710
7097.35 3440
7098.15 3489
7098.94 3273
7099.74 3098
7100.54 2953
7101.33 2863
7102.13 2803
7102.92 2781
7103.72 2644
7104.51 2701
7105.31 2724
7106.10 2573
7106.90 2529
7107.70 2562
7108.49 2554
7109.29 2587
7110.08 2600
7110.88 2531
7111.67 2473
7112.47 2482
7113.27 2436
7114.06 2257
7114.86 2413
7115.65 2453
7116.45 2451
7117.25 2376
7118.04 2354
7118.84 2217
7119.64 2283
7120.43 2349
7121.23 2325
7122.03 2467
7122.82 2390
7123.62 2327
7124.41 2257
7125.21 2424
7126.01 2367
7126.81 2346
7127.60 2443
7128.40 2376
7129.20 2267
7129.99 2372
7130.79 2313
7131.59 2389
7132.38 2301
7133.18 2269
7133.98 2246
7134.78 2355
7135.57 2357
7136.37 2341
7137.17 2493
7137.96 2449
7138.76 2403
7139.56 2358
7140.36 2431
7141.15 2432
7141.95 2456
7142.75 2483
7143.55 2402
7144.35 2360
7145.14 2367
7145.94 2416
7146.74 2344
7147.54 2475
7148.33 2295
7149.13 2418
7149.93 2502
7150.73 2503
7151.53 2509
7152.33 2440
7153.12 2486
7153.92 2467
7154.72 2378
7155.52 2403
7156.32 2333
7157.12 2494
7157.91 2351
7158.71 2218
7159.51 2243
7160.31 2295
7161.11 2299
7161.91 2208
7162.71 2268
7163.50 2386
7164.30 2308
7165.10 2257
7165.90 2282
7166.70 2197
7167.50 2170
7168.30 2054
7169.10 1980
7169.90 2094
7170.70 2059
7171.50 2127
7172.29 2122
7173.09 2040
7173.89 2108
7174.69 2302
7175.49 2180
7176.29 2264
7177.09 2182
7177.89 2184
7178.69 2187
7179.49 2308
7180.29 2337
7181.09 2210
7181.89 2099
7182.69 2239
7183.49 2124
7184.29 2083
7185.09 2102
7185.89 2204
7186.69 2262
7187.49 2254
7188.29 2349
7189.09 2474
7189.89 2411
7190.69 2553
7191.49 2438
7192.29 2302
7193.09 2268
7193.89 2178
7194.69 2193
7195.49 2260
7196.29 2128
7197.10 2088
7197.90 2149
7198.70 2020
7199.50 2005
7200.30 2031
7201.10 1980
7201.90 2101
7202.70 1962
7203.50 2106
7204.30 2019
7205.11 2051
7205.91 1912
7206.71 2046
7207.51 2205
7208.31 2201
7209.11 2016
7209.91 2042
7210.71 2000
7211.52 1971
7212.32 1949
7213.12 2065
7213.92 1831
7214.72 1982
7215.52 1974
7216.33 1999
7217.13 2027
7217.93 2116
7218.73 2154
7219.53 2038
7220.34 2037
7221.14 1888
7221.94 1905
7222.74 1993
7223.54 1957
7224.35 1943
7225.15 2000
7225.95 2056
7226.75 2027
7227.56 1938
7228.36 1901
7229.16 2131
7229.96 2057
7230.77 2077
7231.57 2085
7232.37 1972
7233.17 2047
7233.98 2018
7234.78 1970
7235.58 2004
7236.38 2123
7237.19 2179
7237.99 2235
7238.79 2222
7239.60 2336
7240.40 2230
7241.20 2174
7242.01 2241
7242.81 2280
7243.61 2354
7244.42 2392
7245.22 2383
7246.02 2535
7246.83 2405
7247.63 2377
7248.43 2339
7249.24 2351
7250.04 2415
7250.84 2420
7251.65 2321
7252.45 2322
7253.26 2418
7254.06 2261
7254.86 2320
7255.67 2314
7256.47 2325
7257.28 2318
7258.08 2277
7258.88 2401
7259.69 2487
7260.49 2584
7261.30 2483
7262.10 2475
7262.90 2424
7263.71 2427
7264.51 2375
7265.32 2532
7266.12 2515
7266.93 2536
7267.73 2617
7268.54 2497
7269.34 2641
7270.15 2672
7270.95 2861
7271.76 2818
7272.56 2788
7273.37 2861
7274.17 3001
7274.98 3039
7275.78 3061
7276.59 3022
7277.39 3170
7278.20 3182
7279.00 3201
7279.81 3062
7280.61 3005
7281.42 3070
7282.22 3150
7283.03 3253
7283.83 3310
7284.64 3290
7285.45 3637
7286.25 3968
7287.06 4441
7287.86 4824
7288.67 5424
7289.47 6152
7290.28 6867
7291.09 7378
7291.89 7868
7292.70 7686
7293.50 7274
7294.31 6773
7295.12 6100
7295.92 5247
7296.73 4648
7297.53 4314
7298.34 3798
7299.15 3578
7299.95 3342
7300.76 3232
7301.57 3070
7302.37 3170
7303.18 3036
7303.99 3161
7304.79 3079
7305.60 3091
7306.41 3159
7307.21 3072
7308.02 3095
7308.83 3174
7309.63 3024
7310.44 3034
7311.25 3313
7312.06 3164
7312.86 3147
7313.67 3396
7314.48 3321
7315.28 3556
7316.09 3746
7316.90 3751
7317.71 3865
7318.51 3943
7319.32 3822
7320.13 3907
7320.94 3890
7321.74 3906
7322.55 4032
7323.36 4143
7324.17 4153
7324.97 4066
7325.78 4146
7326.59 4414
7327.40 4549
7328.21 4364
7329.01 4111
7329.82 4099
7330.63 3906
7331.44 3695
7332.25 3695
7333.06 3714
7333.86 3308
7334.67 3241
7335.48 3168
7336.29 2981
7337.10 3019
7337.91 3004
7338.71 2809
7339.52 3050
7340.33 3098
7341.14 3045
7341.95 3072
7342.76 3067
7343.57 3177
7344.38 3236
7345.18 3255
7345.99 3117
7346.80 3051
7347.61 3054
7348.42 2993
7349.23 2959
7350.04 2942
7350.85 2970
7351.66 2937
7352.47 2872
7353.28 2834
7354.09 2974
7354.89 3020
7355.70 3012
7356.51 2849
7357.32 2867
7358.13 2984
7358.94 2924
7359.75 2931
7360.56 3083
7361.37 3003
7362.18 2938
7362.99 2997
7363.80 2896
7364.61 3019
7365.42 2953
7366.23 2841
7367.04 2966
7367.85 2995
7368.66 3121
7369.47 3033
7370.28 3160
7371.09 3114
7371.90 3257
7372.71 3163
7373.52 3045
7374.33 3195
7375.15 3109
7375.96 3125
7376.77 3059
7377.58 3000
7378.39 3118
7379.20 3143
7380.01 3222
7380.82 3259
7381.63 3059
7382.44 3303
7383.25 3437
7384.06 3593
7384.88 3655
7385.69 4084
7386.50 4513
7387.31 4619
7388.12 4715
7388.93 4695
7389.74 4584
7390.55 4401
7391.37 4133
7392.18 3882
7392.99 3615
7393.80 3490
7394.61 3237
7395.42 3133
7396.24 3002
7397.05 2897
7397.86 2864
7398.67 3030
7399.48 2911
7400.30 2892
7401.11 2889
7401.92 2977
7402.73 3021
7403.54 3170
7404.36 3319
7405.17 3491
7405.98 3419
7406.79 3703
7407.60 3760
7408.42 3593
7409.23 3736
7410.04 3708
7410.85 3512
7411.67 3386
7412.48 3261
7413.29 3234
7414.11 3158
7414.92 3011
7415.73 2925
7416.54 2797
7417.36 2649
7418.17 2608
7418.98 2560
7419.80 2549
7420.61 2385
7421.42 2320
7422.23 2304
7423.05 2279
7423.86 2152
7424.67 2175
7425.49 2238
7426.30 2290
7427.11 2165
7427.93 2218
7428.74 2319
7429.56 2171
7430.37 2120
7431.18 2067
7432.00 2234
7432.81 2285
7433.62 2088
7434.44 2081
7435.25 2146
7436.07 2166
7436.88 2159
7437.69 2048
7438.51 2105
7439.32 2115
7440.14 2017
7440.95 2015
7441.76 1990
7442.58 2073
7443.39 2116
7444.21 2188
7445.02 2062
7445.84 2089
7446.65 2115
7447.46 2109
7448.28 2123
7449.09 2057
7449.91 2009
7450.72 2067
7451.54 2104
7452.35 2036
7453.17 1944
7453.98 1946
7454.80 2086
7455.61 2067
7456.43 1984
7457.24 2157
7458.06 2067
7458.87 2190
7459.69 2019
7460.50 2060
7461.32 1984
7462.13 2057
7462.95 2121
7463.77 2126
7464.58 2017
7465.40 2058
7466.21 2139
7467.03 2119
7467.84 1930
7468.66 2005
7469.47 2135
7470.29 2143
7471.11 2046
7471.92 1891
7472.74 1938
7473.55 2031
7474.37 2121
7475.19 2076
7476.00 2137
7476.82 2112
7477.63 2139
7478.45 2096
7479.27 2063
7480.08 1934
7480.90 2015
7481.72 1872
7482.53 1809
7483.35 1873
7484.17 1872
7484.98 1867
7485.80 1831
7486.62 1895
7487.43 1852
7488.25 1793
7489.07 1806
7489.88 1724
7490.70 1797
7491.52 1836
7492.33 1767
7493.15 1710
7493.97 1711
7494.78 1633
7495.60 1737
7496.42 1913
7497.24 1756
7498.05 1648
7498.87 1656
7499.69 1599
7500.51 1846
7501.32 1609
7502.14 1703
7502.96 1694
7503.78 1748
7504.59 1784
7505.41 1739
7506.23 1747
7507.05 1646
7507.86 1720
7508.68 1722
7509.50 1595
7510.32 1676
7511.14 1673
7511.95 1675
7512.77 1652
7513.59 1581
7514.41 1624
7515.23 1557
7516.05 1548
7516.86 1616
7517.68 1546
7518.50 1545
7519.32 1603
7520.14 1594
7520.96 1612
7521.78 1516
7522.59 1613
7523.41 1644
7524.23 1546
7525.05 1580
7525.87 1537
7526.69 1492
7527.51 1527
7528.33 1644
7529.14 1569
7529.96 1597
7530.78 1534
7531.60 1633
7532.42 1476
7533.24 1568
7534.06 1544
7534.88 1522
7535.70 1571
7536.52 1580
7537.34 1580
7538.16 1583
7538.98 1612
7539.80 1519
7540.62 1508
7541.44 1613
7542.25 1600
7543.07 1604
7543.89 1548
7544.71 1468
7545.53 1508
7546.35 1591
7547.17 1635
7547.99 1630
7548.81 1577
7549.63 1728
7550.45 1660
7551.27 1706
7552.09 1644
7552.92 1633
7553.74 1632
7554.56 1656
7555.38 1612
7556.20 1639
7557.02 1571
7557.84 1803
7558.66 1630
7559.48 1551
7560.30 1493
7561.12 1491
7561.94 1635
7562.76 1701
7563.58 1626
7564.40 1560
7565.23 1698
7566.05 1671
7566.87 1654
7567.69 1600
7568.51 1579
7569.33 1466
7570.15 1514
7570.97 1486
7571.79 1501
7572.62 1567
7573.44 1590
7574.26 1577
7575.08 1600
7575.90 1450
7576.72 1498
7577.55 1508
7578.37 1465
7579.19 1596
7580.01 1464
7580.83 1430
7581.65 1586
7582.48 1532
7583.30 1461
7584.12 1583
7584.94 1583
7585.76 1546
7586.59 1459
7587.41 1521
7588.23 1498
7589.05 1543
7589.88 1603
7590.70 1529
7591.52 1519
7592.34 1570
7593.16 1554
7593.99 1568
7594.81 1566
7595.63 1571
7596.46 1602
7597.28 1637
7598.10 1570
7598.92 1631
7599.75 1587
7600.57 1517
7601.39 1590
7602.22 1637
7603.04 1615
7603.86 1660
7604.68 1627
7605.51 1688
7606.33 1656
7607.15 1592
7607.98 1548
7608.80 1569
7609.62 1667
7610.45 1786
7611.27 1722
7612.09 1785
7612.92 1716
7613.74 1812
7614.57 1785
7615.39 1677
7616.21 1749
7617.04 1800
7617.86 1666
7618.68 1642
7619.51 1634
7620.33 1678
7621.16 1620
7621.98 1615
7622.80 1717
7623.63 1792
7624.45 1904
7625.28 1763
7626.10 1775
7626.93 1849
7627.75 1774
7628.57 1776
7629.40 1645
7630.22 1727
7631.05 1773
7631.87 1738
7632.70 1737
7633.52 1782
7634.35 1661
7635.17 1647
7636.00 1669
7636.82 1874
7637.65 1895
7638.47 1753
7639.30 1884
7640.12 2003
7640.95 1856
7641.77 1776
7642.60 1721
7643.42 1677
7644.25 1708
7645.07 1688
7645.90 1606
7646.72 1510
7647.55 1462
7648.37 1491
7649.20 1448
7650.02 1599
7650.85 1500
7651.68 1522
7652.50 1492
7653.33 1499
7654.15 1527
7654.98 1623
7655.81 1513
7656.63 1540
7657.46 1422
7658.28 1494
7659.11 1504
7659.94 1450
7660.76 1475
7661.59 1588
7662.41 1456
7663.24 1430
7664.07 1498
7664.89 1357
7665.72 1341
7666.55 1466
7667.37 1475
7668.20 1417
7669.03 1567
7669.85 1430
7670.68 1371
7671.51 1353
7672.33 1359
7673.16 1372
7673.99 1486
7674.81 1569
7675.64 1458
7676.47 1367
7677.29 1437
7678.12 1447
7678.95 1363
7679.78 1411
7680.60 1408
7681.43 1476
7682.26 1447
7683.08 1463
7683.91 1402
7684.74 1440
7685.57 1440
7686.39 1415
7687.22 1409
7688.05 1415
7688.88 1372
7689.70 1421
7690.53 1373
7691.36 1513
7692.19 1501
7693.02 1401
7693.84 1451
7694.67 1416
7695.50 1504
7696.33 1462
7697.16 1432
7697.98 1320
7698.81 1475
7699.64 1349
7700.47 1415
7701.30 1440
7702.13 1497
7702.95 1453
7703.78 1461
7704.61 1422
7705.44 1408
7706.27 1406
7707.10 1379
7707.93 1397
7708.75 1408
7709.58 1308
7710.41 1391
7711.24 1420
7712.07 1377
7712.90 1403
7713.73 1402
7714.56 1376
7715.39 1422
7716.22 1527
7717.04 1376
7717.87 1477
7718.70 1398
7719.53 1415
7720.36 1438
7721.19 1412
7722.02 1418
7722.85 1457
7723.68 1424
7724.51 1445
7725.34 1496
7726.17 1367
7727.00 1376
7727.83 1325
7728.66 1340
7729.49 1398
7730.32 1414
7731.15 1394
7731.98 1405
7732.81 1409
7733.64 1438
7734.47 1351
7735.30 1389
7736.13 1434
7736.96 1461
7737.79 1478
7738.62 1450
7739.45 1527
7740.28 1390
7741.11 1380
7741.94 1465
7742.77 1436
7743.60 1364
7744.43 1388
7745.26 1366
7746.09 1389
7746.93 1471
7747.76 1447
7748.59 1437
7749.42 1391
7750.25 1533
7751.08 1530
7751.91 1554
7752.74 1644
7753.57 1751
7754.40 1658
7755.24 1653
7756.07 1733
7756.90 1682
7757.73 1724
7758.56 1678
7759.39 1570
7760.22 1475
7761.06 1458
7761.89 1377
7762.72 1519
7763.55 1517
7764.38 1490
7765.21 1375
7766.05 1451
7766.88 1462
7767.71 1456
7768.54 1422
7769.37 1547
7770.21 1427
7771.04 1435
7771.87 1462
7772.70 1450
7773.53 1467
7774.37 1444
7775.20 1442
7776.03 1397
7776.86 1368
7777.70 1418
7778.53 1454
7779.36 1439
7780.19 1398
7781.03 1390
7781.86 1451
7782.69 1473
7783.52 1557
7784.36 1416
7785.19 1350
7786.02 1405
7786.86 1444
7787.69 1386
7788.52 1373
7789.36 1526
7790.19 1501
7791.02 1490
7791.85 1437
7792.69 1436
7793.52 1458
7794.35 1436
7795.19 1499
7796.02 1439
7796.86 1425
7797.69 1458
7798.52 1444
7799.36 1551
7800.19 1480
7801.02 1583
7801.86 1568
7802.69 1424
7803.52 1426
7804.36 1478
7805.19 1540
7806.03 1649
7806.86 1531
7807.69 1476
7808.53 1573
7809.36 1594
7810.20 1530
7811.03 1466
7811.87 1477
7812.70 1563
7813.53 1622
7814.37 1472
7815.20 1564
7816.04 1565
7816.87 1629
7817.71 1639
7818.54 1610
7819.38 1706
7820.21 1742
7821.05 1704
7821.88 1737
7822.72 1763
7823.55 1809
7824.39 1688
7825.22 1726
7826.06 1789
7826.89 1798
7827.73 1781
7828.56 1712
7829.40 1724
7830.23 1871
7831.07 1771
7831.90 1816
7832.74 1729
7833.57 1811
7834.41 1928
7835.24 1889
7836.08 1932
7836.91 1805
7837.75 1788
7838.59 1861
7839.42 1953
7840.26 1965
7841.09 1919
7841.93 1878
7842.77 1822
7843.60 1868
7844.44 1938
7845.27 2019
7846.11 1749
7846.95 1831
7847.78 1947
7848.62 1962
7849.45 1853
7850.29 1786
7851.13 1714
7851.96 1677
7852.80 1656
7853.64 1628
7854.47 1717
7855.31 1734
7856.15 1507
7856.98 1587
7857.82 1630
7858.66 1623
7859.49 1645
7860.33 1533
7861.17 1533
7862.00 1488
7862.84 1546
7863.68 1645
7864.52 1608
7865.35 1620
7866.19 1623
7867.03 1616
7867.86 1548
7868.70 1509
7869.54 1612
7870.38 1667
7871.21 1657
7872.05 1683
7872.89 1520
7873.73 1593
7874.56 1627
7875.40 1675
7876.24 1582
7877.08 1556
7877.92 1565
7878.75 1568
7879.59 1636
7880.43 1656
7881.27 1681
7882.10 1756
7882.94 1740
7883.78 1843
7884.62 1805
7885.46 1812
7886.30 1762
7887.13 1744
7887.97 1663
7888.81 1675
7889.65 1760
7890.49 1804
7891.33 1730
7892.16 1656
7893.00 1631
7893.84 1629
7894.68 1706
7895.52 1789
7896.36 1644
7897.20 1681
7898.04 1699
7898.88 1699
7899.71 1731
7900.55 1699
7901.39 1747
7902.23 1811
7903.07 1865
7903.91 1741
7904.75 1861
7905.59 1924
7906.43 2037
7907.27 2054
7908.11 1855
7908.95 2022
7909.79 2015
7910.62 2043
7911.46 1882
7912.30 1755
7913.14 1718
7913.98 1785
7914.82 1544
7915.66 1596
7916.50 1645
7917.34 1616
7918.18 1777
7919.02 1748
7919.86 1700
7920.70 1734
7921.54 1783
7922.38 1732
7923.22 1828
7924.06 1745
7924.90 1819
7925.74 1816
7926.58 1880
7927.43 1729
7928.27 1663
7929.11 1648
7929.95 1554
7930.79 1552
7931.63 1468
7932.47 1406
7933.31 1418
7934.15 1494
7934.99 1507
7935.83 1379
7936.67 1382
7937.51 1392
7938.36 1497
7939.20 1424
7940.04 1444
7940.88 1431
7941.72 1488
7942.56 1403
7943.40 1386
7944.24 1516
7945.09 1451
7945.93 1384
7946.77 1425
7947.61 1352
7948.45 1376
7949.29 1412
7950.13 1361
7950.98 1393
7951.82 1490
7952.66 1593
7953.50 1526
7954.34 1436
7955.19 1366
7956.03 1452
7956.87 1506
7957.71 1414
7958.55 1437
7959.40 1397
7960.24 1551
7961.08 1574
7961.92 1479
7962.76 1383
7963.61 1404
7964.45 1441
7965.29 1536
7966.13 1636
7966.98 1522
7967.82 1526
7968.66 1570
7969.50 1590
7970.35 1438
7971.19 1545
7972.03 1562
7972.88 1497
7973.72 1528
7974.56 1680
7975.40 1621
7976.25 1585
7977.09 1510
7977.93 1571
7978.78 1515
7979.62 1412
7980.46 1437
7981.31 1451
7982.15 1426
7982.99 1502
7983.84 1513
7984.68 1451
7985.52 1516
7986.37 1494
7987.21 1490
7988.06 1420
7988.90 1415
7989.74 1395
7990.59 1564
7991.43 1522
7992.27 1421
7993.12 1385
7993.96 1465
7994.81 1463
7995.65 1487
7996.49 1427
7997.34 1394
7998.18 1343
7999.03 1290
7999.87 1326
8000.72 1399
8001.56 1388
8002.40 1353
8003.25 1316
8004.09 1377
8004.94 1345
8005.78 1315
8006.63 1228
8007.47 1241
8008.32 1316
8009.16 1328
8010.01 1396
8010.85 1328
8011.70 1341
8012.54 1324
8013.39 1309
8014.23 1217
8015.08 1254
8015.92 1264
8016.77 1352
8017.61 1335
8018.46 1281
8019.30 1259
8020.15 1225
8020.99 1181
8021.84 1248
8022.68 1287
8023.53 1241
8024.38 1247
8025.22 1258
8026.07 1209
8026.91 1354
8027.76 1273
8028.60 1234
8029.45 1232
8030.30 1260
8031.14 1349
8031.99 1313
8032.83 1222
8033.68 1275
8034.53 1282
8035.37 1296
8036.22 1267
8037.06 1280
8037.91 1272
8038.76 1237
8039.60 1279
8040.45 1260
8041.30 1272
8042.14 1314
8042.99 1298
8043.84 1411
8044.68 1423
8045.53 1396
8046.38 1358
8047.22 1199
8048.07 1274
8048.92 1272
8049.76 1215
8050.61 1352
8051.46 1290
8052.30 1220
8053.15 1294
8054.00 1156
8054.85 1208
8055.69 1264
8056.54 1228
8057.39 1286
8058.24 1213
8059.08 1180
8059.93 1236
8060.78 1201
8061.63 1237
8062.47 1197
8063.32 1261
8064.17 1210
8065.02 1275
8065.86 1233
8066.71 1297
8067.56 1297
8068.41 1256
8069.26 1218
8070.10 1194
8070.95 1235
8071.80 1263
8072.65 1240
8073.50 1217
8074.34 1190
8075.19 1334
8076.04 1353
8076.89 1267
8077.74 1235
8078.59 1215
8079.43 1229
8080.28 1182
8081.13 1255
8081.98 1253
8082.83 1253
8083.68 1171
8084.53 1231
8085.37 1239
8086.22 1232
8087.07 1273
8087.92 1205
8088.77 1250
8089.62 1204
8090.47 1179
8091.32 1147
8092.17 1204
8093.02 1148
8093.87 1142
8094.71 1227
8095.56 1295
8096.41 1195
8097.26 1227
8098.11 1123
8098.96 1156
8099.81 1248
8100.66 1173
8101.51 1196
8102.36 1284
8103.21 1255
8104.06 1197
8104.91 1198
8105.76 1168
8106.61 1163
8107.46 1191
8108.31 1200
8109.16 1188
8110.01 1200
8110.86 1164
8111.71 1194
8112.56 1246
8113.41 1288
8114.26 1189
8115.11 1191
8115.96 1142
8116.81 1166
8117.66 1263
8118.51 1233
8119.36 1170
8120.21 1276
8121.06 1273
8121.92 1191
8122.77 1177
8123.62 1155
8124.47 1324
8125.32 1350
8126.17 1347
8127.02 1323
8127.87 1245
8128.72 1284
8129.57 1250
8130.43 1318
8131.28 1279
8132.13 1310
8132.98 1312
8133.83 1321
8134.68 1272
8135.53 1346
8136.38 1318
8137.24 1252
8138.09 1205
8138.94 1269
8139.79 1204
8140.64 1214
8141.49 1198
8142.35 1196
8143.20 1233
8144.05 1360
8144.90 1324
8145.75 1324
8146.61 1436
8147.46 1423
8148.31 1329
8149.16 1313
8150.01 1471
8150.87 1466
8151.72 1465
8152.57 1430
8153.42 1321
8154.28 1355
8155.13 1391
8155.98 1238
8156.83 1313
8157.69 1477
8158.54 1490
8159.39 1518
8160.24 1475
8161.10 1464
8161.95 1470
8162.80 1499
8163.66 1512
8164.51 1508
8165.36 1552
8166.21 1507
8167.07 1322
8167.92 1392
8168.77 1263
8169.63 1311
8170.48 1390
8171.33 1355
8172.19 1317
8173.04 1391
8173.89 1191
8174.75 1284
8175.60 1289
8176.46 1304
8177.31 1298
8178.16 1218
8179.02 1317
8179.87 1264
8180.72 1295
8181.58 1332
8182.43 1245
8183.29 1173
8184.14 1240
8184.99 1246
8185.85 1183
8186.70 1154
8187.56 1290
8188.41 1163
8189.26 1233
8190.12 1145
8190.97 1164
8191.83 1171
8192.68 1171
8193.54 1166
8194.39 1169
8195.25 1183
8196.10 1243
8196.95 1237
8197.81 1249
8198.66 1228
8199.52 1168
8200.37 1227
8201.23 1209
8202.08 1226
8202.94 1191
8203.79 1184
8204.65 1190
8205.50 1212
8206.36 1268
8207.21 1254
8208.07 1286
8208.92 1241
8209.78 1204
8210.64 1177
8211.49 1222
8212.35 1270
8213.20 1260
8214.06 1239
8214.91 1332
8215.77 1238
8216.62 1218
8217.48 1254
8218.34 1319
8219.19 1277
8220.05 1250
8220.90 1235
8221.76 1279
8222.61 1272
8223.47 1297
8224.33 1258
8225.18 1308
8226.04 1357
8226.90 1411
8227.75 1505
8228.61 1429
8229.46 1441
8230.32 1580
8231.18 1560
8232.03 1519
8232.89 1441
8233.75 1382
8234.60 1386
8235.46 1405
8236.32 1335
8237.17 1280
8238.03 1153
8238.89 1280
8239.74 1297
8240.60 1311
8241.46 1235
8242.32 1371
8243.17 1246
8244.03 1194
8244.89 1193
8245.74 1324
8246.60 1301
8247.46 1345
8248.32 1324
8249.17 1158
8250.03 1265
8250.89 1289
8251.75 1320
8252.60 1338
8253.46 1229
8254.32 1291
8255.18 1327
8256.03 1297
8256.89 1262
8257.75 1282
8258.61 1270
8259.47 1343
8260.32 1330
8261.18 1222
8262.04 1277
8262.90 1284
8263.76 1251
8264.61 1218
8265.47 1259
8266.33 1348
8267.19 1311
8268.05 1343
8268.91 1270
8269.76 1213
8270.62 1292
8271.48 1317
8272.34 1214
8273.20 1308
8274.06 1213
8274.92 1203
8275.77 1278
8276.63 1297
8277.49 1318
8278.35 1299
8279.21 1269
8280.07 1269
8280.93 1268
8281.79 1275
8282.65 1287
8283.51 1313
8284.36 1188
8285.22 1276
8286.08 1225
8286.94 1314
8287.80 1235
8288.66 1326
8289.52 1372
8290.38 1373
8291.24 1327
8292.10 1314
8292.96 1331
8293.82 1290
8294.68 1329
8295.54 1393
8296.40 1405
8297.26 1449
8298.12 1403
8298.98 1314
8299.84 1367
8300.70 1417
8301.56 1425
8302.42 1446
8303.28 1320
8304.14 1286
8305.00 1294
8305.86 1379
8306.72 1390
8307.58 1402
8308.44 1402
8309.30 1334
8310.16 1367
8311.02 1448
8311.88 1342
8312.74 1398
8313.60 1403
8314.46 1413
8315.33 1401
8316.19 1350
8317.05 1301
8317.91 1377
8318.77 1471
8319.63 1381
8320.49 1393
8321.35 1482
8322.21 1449
8323.08 1383
8323.94 1448
8324.80 1461
8325.66 1367
8326.52 1335
8327.38 1423
8328.24 1409
8329.10 1296
8329.97 1305
8330.83 1390
8331.69 1452
8332.55 1359
8333.41 1364
8334.28 1381
8335.14 1388
8336.00 1401
8336.86 1350
8337.72 1346
8338.58 1300
8339.45 1358
8340.31 1509
8341.17 1528
8342.03 1439
8342.90 1326
8343.76 1308
8344.62 1341
8345.48 1367
8346.35 1405
8347.21 1450
8348.07 1432
8348.93 1378
8349.80 1403
8350.66 1404
8351.52 1380
8352.38 1329
8353.25 1417
8354.11 1450
8354.97 1451
8355.83 1504
8356.70 1474
8357.56 1420
8358.42 1380
8359.29 1392
8360.15 1341
8361.01 1407
8361.88 1488
8362.74 1454
8363.60 1461
8364.47 1509
8365.33 1501
8366.19 1382
8367.06 1389
8367.92 1435
8368.78 1506
8369.65 1455
8370.51 1563
8371.38 1601
8372.24 1616
8373.10 1558
8373.97 1566
8374.83 1486
8375.69 1641
8376.56 1490
8377.42 1504
8378.29 1576
8379.15 1665
8380.01 1723
8380.88 1631
8381.74 1630
8382.61 1573
8383.47 1569
8384.34 1567
8385.20 1544
8386.07 1538
8386.93 1553
8387.79 1633
8388.66 1776
8389.52 1690
8390.39 1603
8391.25 1643
8392.12 1679
8392.98 1646
8393.85 1765
8394.71 1695
8395.58 1640
8396.44 1670
8397.31 1721
8398.17 1734
8399.04 1710
8399.90 1697
8400.77 1698
8401.63 1787
8402.50 1793
8403.36 1817
8404.23 1718
8405.10 1785
8405.96 1815
8406.83 1891
8407.69 1840
8408.56 1832
8409.42 1900
8410.29 1851
8411.15 1866
8412.02 1897
8412.89 1924
8413.75 1934
8414.62 1986
8415.48 1964
8416.35 1922
8417.22 1925
8418.08 1951
8418.95 1987
8419.82 2071
8420.68 2166
8421.55 2204
8422.41 2298
8423.28 2233
8424.15 2121
8425.01 2142
8425.88 2183
8426.75 2216
8427.61 2115
8428.48 2243
8429.35 2240
8430.21 2230
8431.08 2325
8431.95 2361
8432.81 2384
8433.68 2490
8434.55 2498
8435.41 2467
8436.28 2531
8437.15 2577
8438.02 2549
8438.88 2667
8439.75 2538
8440.62 2686
8441.49 2803
8442.35 2735
8443.22 2825
8444.09 2949
8444.96 2972
8445.82 3034
8446.69 3023
8447.56 3161
8448.43 3286
8449.29 3414
8450.16 3552
8451.03 3567
8451.90 3420
8452.77 3512
8453.63 3429
8454.50 3421
8455.37 3424
8456.24 3435
8457.11 3389
8457.97 3645
8458.84 3795
8459.71 3967
8460.58 4385
8461.45 4933
8462.32 5431
8463.18 5840
8464.05 6329
8464.92 6200
8465.79 6327
8466.66 6050
8467.53 5551
8468.40 5223
8469.26 4723
8470.13 4457
8471.00 4327
8471.87 4205
8472.74 4456
8473.61 4769
8474.48 5571
8475.35 6124
8476.22 7192
8477.09 8170
8477.95 8811
8478.82 8866
8479.69 8746
8480.56 8085
8481.43 7141
8482.30 6139
8483.17 5135
8484.04 4580
8484.91 4048
8485.78 3398
8486.65 3171
8487.52 2784
8488.39 2835
8489.26 2696
8490.13 2596
8491.00 2571
8491.87 2522
8492.74 2548
8493.61 2675
8494.48 2700
8495.35 2539
8496.22 2479
8497.09 2473
8497.96 2386
8498.83 2367
8499.70 2261
8500.57 2328
8501.44 2349
8502.31 2267
8503.18 2243
8504.05 2347
8504.92 2264
8505.79 2256
8506.66 2334
8507.53 2327
8508.41 2434
8509.28 2187
8510.15 2273
8511.02 2248
8511.89 2333
8512.76 2318
8513.63 2305
8514.50 2271
8515.37 2387
8516.24 2396
8517.12 2384
8517.99 2436
8518.86 2394
8519.73 2354
8520.60 2312
8521.47 2301
8522.34 2378
8523.22 2301
8524.09 2332
8524.96 2414
8525.83 2404
8526.70 2318
8527.57 2392
8528.45 2350
8529.32 2435
8530.19 2409
8531.06 2439
8531.93 2475
8532.81 2407
8533.68 2471
8534.55 2486
8535.42 2625
8536.29 2605
8537.17 2625
8538.04 2595
8538.91 2629
8539.78 2665
8540.66 2645
8541.53 2659
8542.40 2694
8543.27 2624
8544.15 2593
8545.02 2586
8545.89 2673
8546.76 2610
8547.64 2573
8548.51 2467
8549.38 2576
8550.26 2584
8551.13 2540
8552.00 2527
8552.87 2469
8553.75 2413
8554.62 2432
8555.49 2544
8556.37 2462
8557.24 2386
8558.11 2411
8558.99 2486
8559.86 2556
8560.73 2576
8561.61 2721
8562.48 2756
8563.36 2538
8564.23 2536
8565.10 2541
8565.98 2358
8566.85 2362
8567.72 2263
8568.60 2272
8569.47 2102
8570.35 2115
8571.22 2079
8572.09 2140
8572.97 2138
8573.84 2067
8574.72 1994
8575.59 1994
8576.46 1920
8577.34 1894
8578.21 1937
8579.09 1942
8579.96 1956
8580.84 1849
8581.71 1962
8582.59 1983
8583.46 1899
8584.34 1951
8585.21 1876
8586.08 1729
8586.96 1800
8587.83 1871
8588.71 1887
8589.58 1877
8590.46 1894
8591.33 1778
8592.21 1809
8593.08 1892
8593.96 1842
8594.83 1820
8595.71 1742
8596.59 1826
8597.46 1807
8598.34 1964
8599.21 1876
8600.09 1816
8600.96 1925
8601.84 1843
8602.71 1811
8603.59 1821
8604.46 1838
8605.34 1854
8606.22 1879
8607.09 1928
8607.97 1996
8608.84 1943
8609.72 1811
8610.60 1891
8611.47 1885
8612.35 1941
8613.22 1973
8614.10 2090
8614.98 2001
8615.85 2032
8616.73 2054
8617.61 2101
8618.48 2169
8619.36 2104
8620.24 2121
8621.11 2050
8621.99 2068
8622.87 2193
8623.74 2153
8624.62 2190
8625.50 2184
8626.37 2154
8627.25 2180
8628.13 2142
8629.00 2260
8629.88 2278
8630.76 2163
8631.63 2322
8632.51 2446
8633.39 2385
8634.27 2452
8635.14 2361
8636.02 2302
8636.90 2270
8637.77 2271
8638.65 2353
8639.53 2290
8640.41 2279
8641.28 2269
8642.16 2318
8643.04 2259
8643.92 2266
8644.80 2369
8645.67 2321
8646.55 2307
8647.43 2221
8648.31 2389
8649.19 2512
8650.06 2489
8650.94 2342
8651.82 2454
8652.70 2476
8653.58 2489
8654.45 2500
8655.33 2499
8656.21 2585
8657.09 2590
8657.97 2496
8658.85 2568
8659.72 2612
8660.60 2716
8661.48 2463
8662.36 2493
8663.24 2568
8664.12 2562
8665.00 2615
8665.88 2666
8666.75 2710
8667.63 2571
8668.51 2597
8669.39 2637
8670.27 2711
8671.15 2669
8672.03 2565
8672.91 2672
8673.79 2705
8674.67 2728
8675.55 2875
8676.42 2973
8677.30 2999
8678.18 3309
8679.06 3535
8679.94 3834
8680.82 3932
8681.70 3916
8682.58 3960
8683.46 3922
8684.34 3805
8685.22 3605
8686.10 3539
8686.98 3362
8687.86 3286
8688.74 3217
8689.62 3086
8690.50 2918
8691.38 2837
8692.26 2904
8693.14 3036
8694.02 3101
8694.90 3428
8695.78 3762
8696.66 4068
8697.54 4718
8698.42 5325
8699.30 5795
8700.18 6200
8701.07 6372
8701.95 6153
8702.83 5851
8703.71 5338
8704.59 4844
8705.47 4111
8706.35 3555
8707.23 3015
8708.11 2722
8708.99 2499
8709.87 2502
8710.75 2454
8711.64 2280
8712.52 2166
8713.40 2073
8714.28 2002
8715.16 2064
8716.04 2016
8716.92 2023
8717.81 1957
8718.69 1924
8719.57 1894
8720.45 1873
8721.33 1878
8722.21 1860
8723.10 1798
8723.98 1811
8724.86 1776
8725.74 1800
8726.62 1829
8727.50 1870
8728.39 1865
8729.27 2040
8730.15 1983
8731.03 1869
8731.91 1837
8732.80 1923
8733.68 1914
8734.56 2011
8735.44 1884
8736.33 1881
8737.21 1952
8738.09 1998
8738.97 2020
8739.86 1887
8740.74 1878
8741.62 1944
8742.50 1851
8743.39 1871
8744.27 1909
8745.15 1868
8746.04 1842
8746.92 1722
8747.80 1786
8748.68 1774
8749.57 1753
8750.45 1765
8751.33 1801
8752.22 1779
8753.10 1770
8753.98 1910
8754.87 1877
8755.75 1863
8756.63 1841
8757.52 1830
8758.40 1863
8759.28 1803
8760.17 1744
8761.05 1805
8761.94 1745
8762.82 1828
8763.70 1889
8764.59 1931
8765.47 1852
8766.36 1948
8767.24 1905
8768.12 1926
8769.01 1903
8769.89 1790
8770.78 1843
8771.66 1919
8772.54 1856
8773.43 1872
8774.31 1943
8775.20 1863
8776.08 1948
8776.97 1821
8777.85 1860
8778.73 1876
8779.62 1819
8780.50 1811
8781.39 1859
8782.27 1756
8783.16 1693
8784.04 1732
8784.93 1699
8785.81 1680
8786.70 1677
8787.58 1614
8788.47 1631
8789.35 1638
8790.24 1648
8791.12 1656
8792.01 1652
8792.89 1730
8793.78 1655
8794.66 1582
8795.55 1578
8796.44 1600
8797.32 1613
8798.21 1675
8799.09 1642
8799.98 1640
8800.86 1611
8801.75 1612
8802.63 1587
8803.52 1626
8804.41 1609
8805.29 1660
8806.18 1684
8807.06 1607
8807.95 1478
8808.84 1500
8809.72 1591
8810.61 1516
8811.49 1487
8812.38 1495
8813.27 1509
8814.15 1555
8815.04 1527
8815.93 1608
8816.81 1520
8817.70 1491
8818.59 1463
8819.47 1476
8820.36 1420
8821.25 1401
8822.13 1431
8823.02 1465
8823.91 1465
8824.79 1452
8825.68 1419
8826.57 1385
8827.45 1489
8828.34 1415
8829.23 1343
8830.12 1451
8831.00 1466
8831.89 1427
8832.78 1369
8833.66 1410
8834.55 1434
8835.44 1436
8836.33 1309
8837.21 1328
8838.10 1278
8838.99 1319
8839.88 1329
8840.76 1256
8841.65 1275
8842.54 1353
8843.43 1313
8844.32 1265
8845.20 1303
8846.09 1373
8846.98 1311
8847.87 1304
8848.76 1362
8849.64 1394
8850.53 1346
8851.42 1359
8852.31 1361
8853.20 1348
8854.09 1345
8854.97 1225
8855.86 1233
8856.75 1299
8857.64 1258
8858.53 1369
8859.42 1385
8860.30 1254
8861.19 1270
8862.08 1317
8862.97 1338
8863.86 1298
8864.75 1362
8865.64 1328
8866.53 1203
8867.42 1159
8868.30 1207
8869.19 1274
8870.08 1273
8870.97 1270
8871.86 1300
8872.75 1262
8873.64 1299
8874.53 1276
8875.42 1233
8876.31 1202
8877.20 1281
8878.09 1251
8878.98 1168
8879.87 1150
8880.76 1127
8881.65 1185
8882.54 1153
8883.43 1139
8884.32 1192
8885.21 1204
8886.10 1268
8886.99 1183
8887.88 1136
8888.77 1201
8889.66 1149
8890.55 1139
8891.44 1128
8892.33 1097
8893.22 1070
8894.11 1049
8895.00 1141
8895.89 1136
8896.78 1146
8897.67 1134
8898.56 1124
8899.45 1153
8900.34 1067
8901.23 1134
8902.12 1147
8903.01 1093
8903.90 1018
8904.79 1113
8905.69 1113
8906.58 1073
8907.47 1155
8908.36 1092
8909.25 1178
8910.14 1079
8911.03 1127
8911.92 1069
8912.82 1034
8913.71 1106
8914.60 1155
8915.49 1116
8916.38 1131
8917.27 1149
8918.16 1106
8919.06 1080
8919.95 1105
8920.84 1169
8921.73 1123
8922.62 1133
8923.51 1113
8924.41 1149
8925.30 1099
8926.19 1112
8927.08 1126
8927.97 1049
8928.87 1012
8929.76 991
8930.65 993
8931.54 1033
8932.43 1019
8933.33 1161
8934.22 1069
8935.11 1036
8936.00 1047
8936.90 1107
8937.79 1107
8938.68 1110
8939.57 1107
8940.47 1113
8941.36 1095
8942.25 1028
8943.15 1073
8944.04 1151
8944.93 1109
8945.82 1114
8946.72 1054
8947.61 1070
8948.50 1009
8949.40 1036
8950.29 1057
8951.18 1044
8952.08 1077
8952.97 997
8953.86 1081
8954.76 1095
8955.65 997
8956.54 1041
8957.44 1046
8958.33 1047
8959.22 1039
8960.12 1090
8961.01 1043
8961.91 1009
8962.80 1112
8963.69 1040
8964.59 1052
8965.48 1025
8966.37 988
8967.27 1076
8968.16 1072
8969.06 1074
8969.95 1039
8970.85 964
8971.74 999
8972.63 1038
8973.53 1015
8974.42 1046
8975.32 1131
8976.21 1041
8977.11 1053
8978.00 1032
8978.90 1036
8979.79 1086
8980.68 1097
8981.58 1073
8982.47 1069
8983.37 1090
8984.26 1066
8985.16 1029
8986.05 1041
8986.95 1088
8987.84 1062
8988.74 1039
8989.63 1005
8990.53 1050
8991.42 1042
8992.32 1042
8993.22 1092
8994.11 997
8995.01 1004
8995.90 1025
8996.80 1009
8997.69 1023
8998.59 1011
8999.48 1037
9000.38 986
9001.28 1015
9002.17 985
9003.07 979
9003.96 934
9004.86 965
9005.75 994
9006.65 981
9007.55 929
9008.44 1019
9009.34 1093
9010.23 1041
9011.13 1013
9012.03 973
9012.92 997
9013.82 1055
9014.72 1006
9015.61 1018
9016.51 998
9017.41 953
9018.30 1044
9019.20 1028
9020.10 1023
9020.99 1030
9021.89 949
9022.79 996
9023.68 1066
9024.58 1028
9025.48 960
9026.37 949
9027.27 937
9028.17 895
9029.06 964
9029.96 910
9030.86 887
9031.76 921
9032.65 984
9033.55 915
9034.45 931
9035.35 983
9036.24 951
9037.14 957
9038.04 1044
9038.94 976
9039.83 923
9040.73 1024
9041.63 1036
9042.53 984
9043.42 967
9044.32 978
9045.22 954
9046.12 1013
9047.02 955
9047.91 936
9048.81 1044
9049.71 1030
9050.61 1020
9051.51 1022
9052.41 984
9053.30 924
9054.20 1011
9055.10 1024
9056.00 990
9056.90 982
9057.80 1023
9058.69 1065
9059.59 1026
9060.49 1064
9061.39 1023
9062.29 964
9063.19 990
9064.09 944
9064.99 1020
9065.88 1061
9066.78 1018
9067.68 967
9068.58 999
9069.48 1045
9070.38 1017
9071.28 1026
9072.18 1030
9073.08 1001
9073.98 934
9074.88 998
9075.78 1073
9076.68 1043
9077.58 950
9078.47 983
9079.37 1052
9080.27 949
9081.17 968
9082.07 991
9082.97 1014
9083.87 999
9084.77 995
9085.67 952
9086.57 983
9087.47 991
9088.37 985
9089.27 947
9090.17 996
9091.07 1028
9091.97 944
9092.87 1038
9093.77 953
9094.67 953
9095.58 971
9096.48 1013
9097.38 971
9098.28 979
9099.18 995
9100.08 1023
9100.98 1011
9101.88 928
9102.78 983
9103.68 985
9104.58 951
9105.48 987
9106.38 941
9107.28 1020
9108.19 1022
9109.09 988
9109.99 943
9110.89 978
9111.79 900
9112.69 1004
9113.59 884
9114.49 881
9115.40 932
9116.30 922
9117.20 972
9118.10 930
9119.00 901
9119.90 953
9120.81 964
9121.71 902
9122.61 970
9123.51 946
9124.41 974
9125.31 970
9126.22 1014
9127.12 965
9128.02 1037
9128.92 1028
9129.82 964
9130.73 947
9131.63 840
9132.53 927
9133.43 989
9134.34 990
9135.24 967
9136.14 953
9137.04 935
9137.95 930
9138.85 894
9139.75 980
9140.65 892
9141.56 934
9142.46 958
9143.36 1018
9144.26 921
9145.17 909
9146.07 921
9146.97 944
9147.88 933
9148.78 1000
9149.68 994
9150.59 992
9151.49 983
9152.39 970
9153.29 995
9154.20 982
9155.10 979
9156.01 918
9156.91 956
9157.81 949
9158.72 939
9159.62 983
9160.52 962
9161.43 935
9162.33 922
9163.23 942
9164.14 925
9165.04 1033
9165.95 1006
9166.85 1057
9167.75 976
9168.66 913
9169.56 929
9170.47 951
9171.37 929
9172.27 944
9173.18 972
9174.08 990
9174.99 933
9175.89 865
9176.80 954
9177.70 919
9178.60 896
9179.51 915
9180.41 1003
9181.32 953
9182.22 973
9183.13 1055
9184.03 1096
9184.94 909
9185.84 891
9186.75 971
9187.65 960
9188.56 979
9189.46 1001
9190.37 1025
9191.27 949
9192.18 959
9193.08 984
9193.99 947
9194.89 980
9195.80 972
9196.71 1003
9197.61 988
9198.52 996
9199.42 982
9200.33 1034
9201.23 1009
9202.14 1044
9203.04 1095
9203.95 1041
9204.86 952
9205.76 1023
9206.67 1049
9207.57 1041
9208.48 1107
9209.39 1072
9210.29 1026
9211.20 1038
9212.10 1021
9213.01 986
9213.92 1025
9214.82 1016
9215.73 942
9216.64 883
9217.54 930
9218.45 1026
9219.36 1003
9220.26 983
9221.17 1070
9222.08 987
9222.98 966
9223.89 1081
9224.80 1106
9225.70 1133
9226.61 1193
9227.52 1167
9228.42 1162
9229.33 1096
9230.24 1039
9231.14 1055
9232.05 984
9232.96 1013
9233.87 988
9234.77 957
9235.68 953
9236.59 994
9237.50 971
9238.40 951
9239.31 948
9240.22 935
9241.13 948
9242.03 970
9242.94 964
9243.85 974
9244.76 979
9245.66 1015
9246.57 1046
9247.48 901
9248.39 913
9249.30 960
9250.20 951
9251.11 953
9252.02 979
9252.93 872
9253.84 925
9254.75 907
9255.65 875
9256.56 956
9257.47 912
9258.38 967
9259.29 934
9260.20 914
9261.10 900
9262.01 993
9262.92 928
9263.83 937
9264.74 952
9265.65 932
9266.56 913
9267.47 953
9268.37 938
9269.28 961
9270.19 896
9271.10 976
9272.01 991
9272.92 875
9273.83 944
9274.74 935
9275.65 957
9276.56 962
9277.47 967
9278.38 954
9279.29 1030
9280.20 905
9281.11 965
9282.01 940
9282.92 970
9283.83 958
9284.74 958
9285.65 952
9286.56 950
9287.47 939
9288.38 915
9289.29 923
9290.20 959
9291.11 970
9292.02 934
9292.93 965
9293.84 972
9294.75 975
9295.66 974
9296.57 969
9297.49 940
9298.40 994
9299.31 1056
9300.22 991
9301.13 967
9302.04 1005
9302.95 1069
9303.86 964
9304.77 980
9305.68 969
9306.59 973
9307.50 960
9308.41 961
9309.32 1027
9310.24 1031
9311.15 1025
9312.06 1046
9312.97 1007
9313.88 1007
9314.79 1091
9315.70 1142
9316.61 1147
9317.53 1204
9318.44 1084
9319.35 1095
9320.26 1104
9321.17 1136
9322.08 1124
9322.99 1002
9323.91 1078
9324.82 1040
9325.73 1032
9326.64 1022
9327.55 936
9328.46 1053
9329.38 1042
9330.29 997
9331.20 970
9332.11 962
9333.03 962
9333.94 1051
9334.85 1024
9335.76 961
9336.67 964
9337.59 990
9338.50 1021
9339.41 1029
9340.32 1004
9341.24 1007
9342.15 950
9343.06 941
9343.97 888
9344.89 910
9345.80 914
9346.71 958
9347.63 968
9348.54 992
9349.45 986
9350.36 1011
9351.28 1075
9352.19 995
9353.10 984
9354.02 995
9354.93 921
9355.84 1028
9356.76 1011
9357.67 954
9358.58 966
9359.50 997
9360.41 1009
9361.32 971
9362.24 1048
9363.15 1014
9364.06 990
9364.98 971
9365.89 944
9366.81 942
9367.72 945
9368.63 980
9369.55 1036
9370.46 972
9371.38 1006
9372.29 951
9373.20 948
9374.12 969
9375.03 964
9375.95 982
9376.86 1079
9377.77 1038
9378.69 964
9379.60 982
9380.52 963
9381.43 1012
9382.35 949
9383.26 1027
9384.18 1047
9385.09 1045
9386.01 1008
9386.92 942
9387.83 1068
9388.75 1027
9389.66 1058
9390.58 1068
9391.49 1027
9392.41 1020
9393.32 1051
9394.24 1087
9395.16 1140
9396.07 1090
9396.99 1087
9397.90 1159
9398.82 1210
9399.73 1140
9400.65 1145
9401.56 1241
9402.48 1221
9403.39 1189
9404.31 1168
9405.22 1166
9406.14 1156
9407.06 1175
9407.97 1115
9408.89 1092
9409.80 1024
9410.72 1020
9411.64 1090
9412.55 1003
9413.47 1064
9414.38 1101
9415.30 1109
9416.22 989
9417.13 1006
9418.05 1028
9418.97 1101
9419.88 1073
9420.80 1079
9421.71 1069
9422.63 1031
9423.55 1050
9424.46 1019
9425.38 1011
9426.30 1093
9427.21 1120
9428.13 1039
9429.05 1041
9429.96 1108
9430.88 1149
9431.80 1046
9432.72 1021
9433.63 1017
9434.55 1042
9435.47 1038
9436.38 1077
9437.30 998
9438.22 1039
9439.14 1099
9440.05 1133
9440.97 1131
9441.89 1095
9442.81 1072
9443.72 1126
9444.64 1097
9445.56 1069
9446.48 1120
9447.39 1048
9448.31 1099
9449.23 1057
9450.15 1040
9451.07 1035
9451.98 1078
9452.90 1139
9453.82 1082
9454.74 1120
9455.66 1053
9456.57 1126
9457.49 1133
9458.41 1154
9459.33 1165
9460.25 1295
9461.16 1247
9462.08 1167
9463.00 1159
9463.92 1165
9464.84 1177
9465.76 1174
9466.68 1080
9467.59 1045
9468.51 1059
9469.43 1047
9470.35 1126
9471.27 1098
9472.19 1129
9473.11 1084
9474.03 1115
9474.95 1075
9475.87 1105
9476.78 1037
9477.70 1073
9478.62 1072
9479.54 1052
9480.46 1099
9481.38 1111
9482.30 1130
9483.22 1077
9484.14 1085
9485.06 1130
9485.98 1144
9486.90 1168
9487.82 1180
9488.74 1236
9489.66 1153
9490.58 1191
9491.50 1265
9492.42 1214
9493.34 1213
9494.26 1204
9495.18 1110
9496.10 1151
9497.02 1191
9497.94 1112
9498.86 1123
9499.78 1159
9500.70 1084
9501.62 1119
9502.54 1099
9503.46 1153
9504.38 1065
9505.30 1174
9506.22 1084
9507.14 1196
9508.06 1140
9508.98 1125
9509.90 1190
9510.82 1161
9511.75 1120
9512.67 1173
9513.59 1170
9514.51 1135
9515.43 1048
9516.35 1125
9517.27 1138
9518.19 1152
9519.11 1226
9520.03 1190
9520.96 1253
9521.88 1235
9522.80 1180
9523.72 1304
9524.64 1161
9525.56 1293
9526.48 1254
9527.41 1288
9528.33 1290
9529.25 1198
9530.17 1196
9531.09 1219
9532.02 1221
9532.94 1302
9533.86 1269
9534.78 1317
9535.70 1277
9536.63 1414
9537.55 1517
9538.47 1551
9539.39 1468
9540.31 1484
9541.24 1575
9542.16 1634
9543.08 1574
9544.00 1628
9544.93 1535
9545.85 1443
9546.77 1459
9547.69 1338
9548.62 1362
9549.54 1356
9550.46 1314
9551.38 1325
9552.31 1251
9553.23 1306
9554.15 1331
9555.08 1214
9556.00 1273
9556.92 1330
9557.84 1289
9558.77 1285
9559.69 1260
9560.61 1240
9561.54 1258
9562.46 1270
9563.38 1368
9564.31 1319
9565.23 1313
9566.15 1319
9567.08 1395
9568.00 1342
9568.93 1355
9569.85 1366
9570.77 1364
9571.70 1394
9572.62 1330
9573.54 1264
9574.47 1205
9575.39 1308
9576.32 1322
9577.24 1297
9578.16 1249
9579.09 1222
9580.01 1244
9580.94 1187
9581.86 1257
9582.78 1218
9583.71 1277
9584.63 1268
9585.56 1272
9586.48 1324
9587.41 1273
9588.33 1225
9589.26 1287
9590.18 1283
9591.11 1174
9592.03 1196
9592.96 1293
9593.88 1307
9594.80 1281
9595.73 1301
9596.65 1271
9597.58 1274
9598.50 1321
9599.43 1358
9600.35 1418
9601.28 1301
9602.21 1337
9603.13 1375
9604.06 1371
9604.98 1383
9605.91 1388
9606.83 1407
9607.76 1384
9608.68 1341
9609.61 1374
9610.53 1339
9611.46 1332
9612.39 1327
9613.31 1479
9614.24 1421
9615.16 1420
9616.09 1375
9617.02 1555
9617.94 1559
9618.87 1471
9619.79 1460
9620.72 1419
9621.65 1439
9622.57 1508
9623.50 1527
9624.42 1391
9625.35 1485
9626.28 1444
9627.20 1474
9628.13 1487
9629.06 1490
9629.98 1516
9630.91 1558
9631.84 1646
9632.76 1519
9633.69 1524
9634.62 1527
9635.54 1533
9636.47 1565
9637.40 1644
9638.32 1616
9639.25 1711
9640.18 1667
9641.11 1726
9642.03 1774
9642.96 1732
9643.89 1732
9644.81 1766
9645.74 1854
9646.67 1863
9647.60 1905
9648.52 1817
9649.45 1808
9650.38 1793
9651.31 1828
9652.23 1786
9653.16 1778
9654.09 1792
9655.02 1998
9655.95 2057
9656.87 1996
9657.80 2013
9658.73 2007
9659.66 1984
9660.58 1985
9661.51 1927
9662.44 1933
9663.37 1972
9664.30 1948
9665.23 1873
9666.15 1883
9667.08 1779
9668.01 1808
9668.94 1786
9669.87 1776
9670.80 1902
9671.73 1983
9672.65 1954
9673.58 1855
9674.51 1966
9675.44 1985
9676.37 1945
9677.30 2022
9678.23 1984
9679.16 1998
9680.08 1922
9681.01 1984
9681.94 2009
9682.87 2035
9683.80 1988
9684.73 1998
9685.66 1992
9686.59 2004
9687.52 2063
9688.45 2047
9689.38 2036
9690.31 2053
9691.24 2087
9692.17 2129
9693.09 2209
9694.02 2151
9694.95 2130
9695.88 2102
9696.81 2121
9697.74 2207
9698.67 2139
9699.60 2159
9700.53 2165
9701.46 2190
9702.39 2252
9703.32 2295
9704.25 2414
9705.18 2548
9706.11 2638
9707.04 2645
9707.97 2592
9708.91 2682
9709.84 2600
9710.77 2573
9711.70 2412
9712.63 2354
9713.56 2213
9714.49 2198
9715.42 2189
9716.35 2196
9717.28 2102
9718.21 2014
9719.14 2120
9720.07 2072
9721.00 2181
9721.93 2249
9722.87 2186
9723.80 2184
9724.73 2110
9725.66 2053
9726.59 2042
9727.52 2051
9728.45 2050
9729.38 1916
9730.32 1831
9731.25 1858
9732.18 1819
9733.11 1783
9734.04 1929
9734.97 1979
9735.91 1918
9736.84 1974
9737.77 1918
9738.70 1950
9739.63 1927
9740.56 1887
9741.50 1942
9742.43 1834
9743.36 1894
9744.29 1787
9745.22 1819
9746.16 1856
9747.09 1776
9748.02 1747
9748.95 1781
9749.89 1735
9750.82 1681
9751.75 1670
9752.68 1713
9753.62 1688
9754.55 1675
9755.48 1685
9756.41 1682
9757.35 1723
9758.28 1665
9759.21 1629
9760.14 1717
9761.08 1663
9762.01 1668
9762.94 1639
9763.88 1582
9764.81 1615
9765.74 1608
9766.68 1635
9767.61 1627
9768.54 1673
9769.48 1705
9770.41 1657
9771.34 1702
9772.28 1669
9773.21 1718
9774.14 1687
9775.08 1627
9776.01 1701
9776.94 1648
9777.88 1575
9778.81 1569
9779.74 1677
9780.68 1692
9781.61 1751
9782.55 1672
9783.48 1616
9784.41 1680
9785.35 1740
9786.28 1800
9787.22 1841
9788.15 1884
9789.08 1891
9790.02 1841
9790.95 1833
9791.89 1916
9792.82 1714
9793.76 1642
9794.69 1658
9795.63 1628
9796.56 1577
9797.49 1507
9798.43 1540
9799.36 1533
9800.30 1551
9801.23 1566
9802.17 1606
9803.10 1643
9804.04 1562
9804.97 1616
9805.91 1584
9806.84 1477
9807.78 1521
9808.71 1501
9809.65 1486
9810.58 1472
9811.52 1449
9812.45 1519
9813.39 1420
9814.33 1373
9815.26 1461
9816.20 1472
9817.13 1446
9818.07 1489
9819.00 1413
9819.94 1400
9820.87 1501
9821.81 1462
9822.75 1437
9823.68 1351
9824.62 1382
9825.55 1417
9826.49 1355
9827.43 1389
9828.36 1331
9829.30 1285
9830.23 1367
9831.17 1349
9832.11 1334
9833.04 1428
9833.98 1407
9834.92 1357
9835.85 1351
9836.79 1357
9837.73 1306
9838.66 1217
9839.60 1366
9840.54 1342
9841.47 1337
9842.41 1362
9843.35 1407
9844.28 1398
9845.22 1345
9846.16 1333
9847.09 1293
9848.03 1285
9848.97 1321
9849.90 1414
9850.84 1319
9851.78 1292
9852.72 1372
9853.65 1306
9854.59 1321
9855.53 1354
9856.47 1388
9857.40 1379
9858.34 1380
9859.28 1315
9860.22 1348
9861.15 1498
9862.09 1480
9863.03 1403
9863.97 1459
9864.90 1402
9865.84 1304
9866.78 1470
9867.72 1511
9868.66 1381
9869.59 1364
9870.53 1406
9871.47 1394
9872.41 1400
9873.35 1327
9874.29 1292
9875.22 1289
9876.16 1330
9877.10 1314
9878.04 1366
9878.98 1285
9879.92 1352
9880.85 1362
9881.79 1381
9882.73 1290
9883.67 1269
9884.61 1224
9885.55 1284
9886.49 1250
9887.43 1300
9888.37 1264
9889.30 1226
9890.24 1271
9891.18 1211
9892.12 1256
9893.06 1240
9894.00 1125
9894.94 1253
9895.88 1300
9896.82 1260
9897.76 1267
9898.70 1167
9899.64 1200
9900.58 1294
9901.52 1326
9902.45 1279
9903.39 1251
9904.33 1236
9905.27 1183
9906.21 1199
9907.15 1226
9908.09 1240
9909.03 1213
9909.97 1146
9910.91 1183
9911.85 1161
9912.79 1207
9913.73 1295
9914.67 1206
9915.61 1212
9916.55 1182
9917.49 1170
9918.44 1264
9919.38 1271
9920.32 1286
9921.26 1187
9922.20 1239
9923.14 1255
9924.08 1294
9925.02 1265
9925.96 1288
9926.90 1223
9927.84 1300
9928.78 1300
9929.72 1263
9930.66 1362
9931.61 1383
9932.55 1449
9933.49 1540
9934.43 1595
9935.37 1671
9936.31 1708
9937.25 1801
9938.19 1758
9939.14 1713
9940.08 1670
9941.02 1466
9941.96 1415
9942.90 1390
9943.84 1297
9944.78 1273
9945.73 1329
9946.67 1265
9947.61 1181
9948.55 1238
9949.49 1186
9950.44 1196
9951.38 1237
9952.32 1173
9953.26 1244
9954.20 1272
9955.15 1226
9956.09 1145
9957.03 1196
9957.97 1251
9958.91 1185
9959.86 1190
9960.80 1148
9961.74 1162
9962.68 1168
9963.63 1139
9964.57 1097
9965.51 1113
9966.45 1147
9967.40 1138
9968.34 1130
9969.28 1138
9970.23 1151
9971.17 1134
9972.11 1139
9973.05 1184
9974.00 1132
9974.94 1153
9975.88 1093
9976.83 1093
9977.77 1116
9978.71 1131
9979.66 1064
9980.60 1112
9981.54 1141
9982.49 1093
9983.43 1097
9984.37 1096
9985.32 1071
9986.26 1071
9987.20 1049
9988.15 1022
9989.09 1039
9990.04 1123
9990.98 1095
9991.92 1068
9992.87 1099
9993.81 1102
9994.76 1075
9995.70 1076
9996.64 1033
9997.59 1053
9998.53 1016
9999.48 1024
10000.42 983
10001.36 1102
10002.31 1140
10003.25 1077
10004.20 1027
10005.14 1066
10006.09 1076
10007.03 1108
10007.98 1092
10008.92 1110
10009.87 1141
10010.81 1150
10011.76 1114
10012.70 1098
10013.64 1054
10014.59 1057
10015.53 1103
10016.48 1037
10017.43 1005
10018.37 1058
10019.32 1045
10020.26 1077
10021.21 1051
10022.15 1043
10023.10 1149
10024.04 1075
10024.99 1119
10025.93 1047
10026.88 1044
10027.82 1108
10028.77 1172
10029.72 1028
10030.66 1038
10031.61 1039
10032.55 997
10033.50 1027
10034.44 1037
10035.39 1063
10036.34 1033
10037.28 1043
10038.23 1078
10039.17 1009
10040.12 996
10041.07 1053
10042.01 986
10042.96 954
10043.91 990
10044.85 1013
10045.80 1013
10046.74 1164
10047.69 1065
10048.64 1034
10049.58 971
10050.53 997
10051.48 998
10052.42 966
10053.37 976
10054.32 962
10055.27 935
10056.21 957
10057.16 955
10058.11 906
10059.05 1006
10060.00 955
10060.95 1016
10061.89 959
10062.84 929
10063.79 993
10064.74 980
10065.68 942
10066.63 942
10067.58 994
10068.53 980
10069.47 980
10070.42 875
10071.37 965
10072.32 1001
10073.26 959
10074.21 908
10075.16 951
10076.11 998
10077.06 982
10078.00 996
10078.95 1007
10079.90 1020
10080.85 988
10081.80 975
10082.74 1037
10083.69 982
10084.64 988
10085.59 998
10086.54 970
10087.49 974
10088.43 982
10089.38 1043
10090.33 974
10091.28 976
10092.23 955
10093.18 970
10094.13 952
10095.07 987
10096.02 1015
10096.97 992
10097.92 1023
10098.87 982
10099.82 1009
10100.77 1019
10101.72 963
10102.67 971
10103.61 939
10104.56 978
10105.51 1018
10106.46 950
10107.41 1032
10108.36 968
10109.31 956
10110.26 970
10111.21 1013
10112.16 992
10113.11 990
10114.06 977
10115.01 973
10115.96 985
10116.91 935
10117.86 981
10118.81 1005
10119.76 950
10120.71 938
10121.66 984
10122.61 961
10123.56 971
10124.51 990
10125.46 1035
10126.41 990
10127.36 977
10128.31 982
10129.26 983
10130.21 1027
10131.16 1039
10132.11 1008
10133.06 951
10134.01 963
10134.96 901
10135.91 981
10136.86 1004
10137.81 980
10138.76 1005
10139.72 971
10140.67 1020
10141.62 906
10142.57 1020
10143.52 1016
10144.47 996
10145.42 968
10146.37 983
10147.32 1004
10148.28 1013
10149.23 994
10150.18 956
10151.13 989
10152.08 983
10153.03 969
10153.98 1022
10154.94 1066
10155.89 1024
10156.84 1051
10157.79 1039
10158.74 972
10159.69 936
10160.65 986
10161.60 995
10162.55 974
10163.50 950
10164.45 1029
10165.41 1003
10166.36 972
10167.31 1010
10168.26 1010
10169.21 1009
10170.17 1009
10171.12 979
10172.07 1000
10173.02 955
10173.98 994
10174.93 1123
10175.88 1097
10176.83 1027
10177.79 1053
10178.74 1148
10179.69 1110
10180.64 1035
10181.60 1090
10182.55 1103
10183.50 1069
10184.46 1092
10185.41 1053
10186.36 1122
10187.32 1079
10188.27 1107
10189.22 1055
10190.18 1114
10191.13 1110
10192.08 1101
10193.03 1214
10193.99 1121
10194.94 1162
10195.90 1213
10196.85 1128
10197.80 1106
10198.76 1113
10199.71 1142
10200.66 1196
10201.62 1171
10202.57 1108
10203.52 1111
10204.48 1137
10205.43 1211
10206.39 1181
10207.34 1174
10208.29 1237
10209.25 1242
10210.20 1218
10211.16 1219
10212.11 1232
10213.07 1335
10214.02 1366
10214.97 1338
10215.93 1371
10216.88 1371
10217.84 1281
10218.79 1268
10219.75 1320
10220.70 1176
10221.66 1236
10222.61 1105
10223.57 1202
10224.52 1155
10225.48 1142
10226.43 1230
10227.39 1114
10228.34 1113
10229.30 1147
10230.25 1151
10231.21 1018
10232.16 1232
10233.12 1161
10234.07 1160
10235.03 1120
10235.98 1208
10236.94 1195
10237.89 1099
10238.85 1150
10239.80 1208
10240.76 1241
10241.72 1240
10242.67 1252
10243.63 1294
10244.58 1395
10245.54 1348
10246.49 1372
10247.45 1433
10248.41 1316
10249.36 1300
10250.32 1237
10251.27 1210
10252.23 1118
10253.19 1145
10254.14 1077
10255.10 1066
10256.06 1211
10257.01 1143
10257.97 1077
10258.92 1052
10259.88 1128
10260.84 1050
10261.79 1013
10262.75 1027
10263.71 1079
10264.66 1050
10265.62 1078
10266.58 1058
10267.53 1041
10268.49 1023
10269.45 1027
10270.41 979
10271.36 1056
10272.32 1029
10273.28 964
10274.23 1043
10275.19 1063
10276.15 996
10277.11 1036
10278.06 992
10279.02 984
10279.98 1053
10280.94 1060
10281.89 977
10282.85 1017
10283.81 895
10284.77 1007
10285.72 1007
10286.68 991
10287.64 961
10288.60 929
10289.55 942
10290.51 976
10291.47 1011
10292.43 987
10293.39 1058
10294.34 1025
10295.30 977
10296.26 995
10297.22 1022
10298.18 1003
10299.14 977
10300.09 974
10301.05 948
10302.01 1055
10302.97 1009
10303.93 1005
10304.89 1024
10305.85 890
10306.80 1016
10307.76 963
10308.72 954
10309.68 1007
10310.64 1020
10311.60 940
10312.56 893
10313.52 889
10314.47 881
10315.43 965
10316.39 947
10317.35 1039
10318.31 1026
10319.27 1087
10320.23 1060
10321.19 957
10322.15 987
10323.11 1015
10324.07 1013
10325.03 993
10325.99 1008
10326.95 945
10327.91 946
10328.87 978
10329.83 1006
10330.79 984
10331.75 1095
10332.71 1034
10333.67 990
10334.63 1003
10335.59 995
10336.55 1010
10337.51 1014
10338.47 1101
10339.43 1067
10340.39 1091
10341.35 1029
10342.31 1053
10343.27 987
10344.23 899
10345.19 907
10346.15 919
10347.11 900
10348.07 903
10349.03 968
10349.99 936
10350.95 947
10351.91 942
10352.87 973
10353.83 943
10354.79 955
10355.76 983
10356.72 965
10357.68 916
10358.64 915
10359.60 945
10360.56 936
10361.52 907
10362.48 934
10363.45 857
10364.41 860
10365.37 880
10366.33 1003
10367.29 945
10368.25 917
10369.21 880
10370.18 950
10371.14 940
10372.10 931
10373.06 881
10374.02 868
10374.98 893
10375.95 926
10376.91 863
10377.87 847
10378.83 840
10379.79 858
10380.76 906
10381.72 996
10382.68 969
10383.64 903
10384.61 929
10385.57 941
10386.53 869
10387.49 934
10388.46 901
10389.42 897
10390.38 836
10391.34 881
10392.31 905
10393.27 917
10394.23 880
10395.19 904
10396.16 870
10397.12 834
10398.08 894
10399.05 868
10400.01 925
10400.97 972
10401.93 989
10402.90 941
10403.86 917
10404.82 953
10405.79 922
10406.75 875
10407.71 911
10408.68 932
10409.64 897
10410.60 819
10411.57 861
10412.53 891
10413.50 951
10414.46 912
10415.42 960
10416.39 925
10417.35 878
10418.31 957
10419.28 870
10420.24 882
10421.21 967
10422.17 951
10423.13 1050
10424.10 1049
10425.06 1122
10426.03 1192
10426.99 1215
10427.96 1162
10428.92 1200
10429.88 1244
10430.85 1146
10431.81 1119
10432.78 1068
10433.74 1048
10434.71 1047
10435.67 981
10436.64 966
10437.60 937
10438.57 941
10439.53 850
10440.50 889
10441.46 893
10442.43 875
10443.39 864
10444.36 907
10445.32 908
10446.29 946
10447.25 945
10448.22 889
10449.18 917
10450.15 916
10451.11 891
10452.08 906
10453.04 868
10454.01 879
10454.97 894
10455.94 912
10456.91 907
10457.87 874
10458.84 876
10459.80 865
10460.77 879
10461.73 888
10462.70 920
10463.67 921
10464.63 892
10465.60 874
10466.56 870
10467.53 882
10468.50 873
10469.46 851
10470.43 790
10471.40 820
10472.36 810
10473.33 821
10474.30 847
10475.26 828
10476.23 853
10477.19 869
10478.16 887
10479.13 903
10480.09 897
10481.06 854
10482.03 894
10483.00 878
10483.96 864
10484.93 877
10485.90 848
10486.86 833
10487.83 852
10488.80 821
10489.76 907
10490.73 887
10491.70 896
10492.67 901
10493.63 870
10494.60 903
10495.57 901
10496.54 927
10497.50 844
10498.47 843
10499.44 888
10500.41 927
10501.37 876
10502.34 873
10503.31 885
10504.28 911
10505.25 905
10506.21 934
10507.18 902
10508.15 871
10509.12 922
10510.09 852
10511.05 924
10512.02 937
10512.99 929
10513.96 877
10514.93 888
10515.90 895
10516.86 919
10517.83 974
10518.80 881
10519.77 864
10520.74 885
10521.71 922
10522.68 974
10523.64 962
10524.61 975
10525.58 965
10526.55 992
10527.52 924
10528.49 835
10529.46 906
10530.43 973
10531.40 926
10532.36 868
10533.33 860
10534.30 879
10535.27 889
10536.24 909
10537.21 899
10538.18 995
10539.15 959
10540.12 980
10541.09 932
10542.06 941
10543.03 913
10544.00 1081
10544.97 949
10545.94 915
10546.91 971
10547.88 885
10548.85 942
10549.82 1002
10550.79 1004
10551.76 956
10552.73 978
10553.70 990
10554.67 1004
10555.64 916
10556.61 892
10557.58 918
10558.55 919
10559.52 967
10560.49 977
10561.46 974
10562.43 1017
10563.40 978
10564.37 1031
10565.34 1047
10566.31 1110
10567.28 1089
10568.25 1121
10569.23 1156
10570.20 1115
10571.17 1169
10572.14 1166
10573.11 1132
10574.08 1155
10575.05 1059
10576.02 1017
10576.99 1008
10577.96 1013
10578.94 1002
10579.91 955
10580.88 916
10581.85 862
10582.82 921
10583.79 844
10584.76 894
10585.74 983
10586.71 983
10587.68 958
10588.65 975
10589.62 975
10590.60 1000
10591.57 946
10592.54 918
10593.51 973
10594.48 1016
10595.45 946
10596.43 890
10597.40 948
10598.37 1012
10599.34 962
10600.32 970
10601.29 955
10602.26 982
10603.23 984
10604.21 1015
10605.18 984
10606.15 1023
10607.12 1030
10608.10 953
10609.07 941
10610.04 890
10611.01 1005
10611.99 952
10612.96 945
10613.93 1007
10614.91 989
10615.88 975
10616.85 961
10617.82 933
10618.80 921
10619.77 982
10620.74 951
10621.72 931
10622.69 929
10623.66 926
10624.64 899
10625.61 898
10626.58 969
10627.56 949
10628.53 971
10629.51 937
10630.48 918
10631.45 898
10632.43 939
10633.40 992
10634.37 1041
10635.35 938
10636.32 944
10637.30 1008
10638.27 1013
10639.24 971
10640.22 975
10641.19 959
10642.17 1008
10643.14 1125
10644.11 1128
10645.09 1114
10646.06 1188
10647.04 1195
10648.01 1195
10648.99 1295
10649.96 1220
10650.94 1219
10651.91 1166
10652.89 1138
10653.86 1061
10654.83 1015
10655.81 948
10656.78 960
10657.76 923
10658.73 912
10659.71 950
10660.68 904
10661.66 915
10662.63 877
10663.61 945
10664.59 981
10665.56 978
10666.54 988
10667.51 921
10668.49 967
10669.46 908
10670.44 941
10671.41 905
10672.39 881
10673.36 937
10674.34 959
10675.32 934
10676.29 873
10677.27 914
10678.24 878
10679.22 857
10680.19 870
10681.17 841
10682.15 848
10683.12 891
10684.10 871
10685.08 905
10686.05 900
10687.03 925
10688.00 903
10688.98 960
10689.96 916
10690.93 909
10691.91 912
10692.89 909
10693.86 881
10694.84 883
10695.82 868
10696.79 888
10697.77 936
10698.75 883
10699.72 807
10700.70 831
10701.68 840
10702.65 876
10703.63 853
10704.61 850
10705.59 853
10706.56 896
10707.54 910
10708.52 861
10709.49 791
10710.47 860
10711.45 839
10712.43 874
10713.40 915
10714.38 853
10715.36 862
10716.34 858
10717.31 802
10718.29 844
10719.27 869
10720.25 868
10721.22 859
10722.20 927
10723.18 871
10724.16 862
10725.14 847
10726.11 878
10727.09 894
10728.07 850
10729.05 851
10730.03 780
10731.01 797
10731.98 831
10732.96 818
10733.94 815
10734.92 849
10735.90 897
10736.88 844
10737.85 753
10738.83 809
10739.81 892
10740.79 858
10741.77 828
10742.75 778
10743.73 863
10744.71 840
10745.69 782
10746.66 857
10747.64 823
10748.62 767
10749.60 837
10750.58 863
10751.56 864
10752.54 808
10753.52 871
10754.50 826
10755.48 876
10756.46 875
10757.44 856
10758.42 826
10759.39 828
10760.37 869
10761.35 807
10762.33 836
10763.31 893
10764.29 833
10765.27 802
10766.25 818
10767.23 893
10768.21 881
10769.19 885
10770.17 863
10771.15 892
10772.13 855
10773.11 870
10774.09 832
10775.07 800
10776.05 821
10777.03 867
10778.02 901
10779.00 839
10779.98 820
10780.96 857
10781.94 847
10782.92 912
10783.90 911
10784.88 832
10785.86 870
10786.84 919
10787.82 870
10788.80 873
10789.78 886
10790.76 906
10791.75 841
10792.73 975
10793.71 874
10794.69 911
10795.67 922
10796.65 937
10797.63 892
10798.61 860
10799.60 909
10800.58 840
10801.56 835
10802.54 836
10803.52 936
10804.50 954
10805.49 851
10806.47 880
10807.45 937
10808.43 889
10809.41 908
10810.39 873
10811.38 841
10812.36 879
10813.34 919
10814.32 885
10815.30 917
10816.29 964
10817.27 909
10818.25 902
10819.23 889
10820.22 880
10821.20 915
10822.18 937
10823.16 928
10824.15 960
10825.13 947
10826.11 856
10827.09 898
10828.08 899
10829.06 880
10830.04 925
10831.02 902
10832.01 872
10832.99 851
10833.97 930
10834.96 894
10835.94 941
10836.92 957
10837.91 929
10838.89 945
10839.87 908
10840.85 936
10841.84 956
10842.82 932
10843.81 1037
10844.79 953
10845.77 1014
10846.76 1010
10847.74 1018
10848.72 941
10849.71 991
10850.69 939
10851.67 946
10852.66 948
10853.64 953
10854.63 1050
10855.61 1013
10856.59 1058
10857.58 1075
10858.56 983
10859.55 965
10860.53 1075
10861.51 1065
10862.50 1009
10863.48 1004
10864.47 983
10865.45 1017
10866.44 1162
10867.42 1000
10868.41 957
10869.39 1009
10870.37 1009
10871.36 937
10872.34 1056
10873.33 985
10874.31 1007
10875.30 1052
10876.28 1069
10877.27 1037
10878.25 1035
10879.24 1088
10880.22 1101
10881.21 1124
10882.19 1080
10883.18 1011
10884.16 1086
10885.15 1148
10886.13 1161
10887.12 1210
10888.11 1179
10889.09 1219
10890.08 1143
10891.06 1213
10892.05 1166
10893.03 1218
10894.02 1303
10895.00 1227
10895.99 1199
10896.98 1187
10897.96 1204
10898.95 1278
10899.93 1293
10900.92 1243
10901.91 1267
10902.89 1267
10903.88 1259
10904.86 1333
10905.85 1324
10906.84 1311
10907.82 1252
10908.81 1345
10909.80 1343
10910.78 1389
10911.77 1353
10912.76 1301
10913.74 1405
10914.73 1303
10915.72 1341
10916.70 1401
10917.69 1379
10918.68 1434
10919.66 1396
10920.65 1387
10921.64 1396
10922.62 1514
10923.61 1466
10924.60 1488
10925.58 1403
10926.57 1420
10927.56 1387
10928.55 1439
10929.53 1372
10930.52 1376
10931.51 1471
10932.50 1481
10933.48 1565
10934.47 1472
10935.46 1560
10936.45 1527
10937.43 1452
10938.42 1528
10939.41 1529
10940.40 1504
10941.38 1563
10942.37 1509
10943.36 1489
10944.35 1441
10945.34 1500
10946.32 1479
10947.31 1611
10948.30 1541
10949.29 1646
10950.28 1633
10951.27 1579
10952.25 1627
10953.24 1666
10954.23 1611
10955.22 1732
10956.21 1875
10957.20 1747
10958.18 1762
10959.17 1789
10960.16 1833
10961.15 1884
10962.14 1898
10963.13 2007
10964.12 2029
10965.11 2144
10966.10 2167
10967.08 2220
10968.07 2299
10969.06 2275
10970.05 2190
10971.04 2231
10972.03 2211
10973.02 2089
10974.01 2035
10975.00 2006
10975.99 2004
10976.98 1874
10977.97 1734
10978.96 1723
10979.95 1798
10980.94 1858
10981.92 1767
10982.91 1769
10983.90 1875
10984.89 1735
10985.88 1822
10986.87 1777
10987.86 1849
10988.85 1910
10989.84 1795
10990.83 1896
10991.82 1905
10992.81 1894
10993.80 1873
10994.79 1870
10995.78 1803
10996.78 1814
10997.77 1821
10998.76 1743
10999.75 1904
11000.74 1948
11001.73 1966
11002.72 1989
11003.71 2180
11004.70 2300
11005.69 2576
11006.68 2698
11007.67 2833
11008.66 2981
11009.65 2984
11010.64 2884
11011.64 2848
11012.63 2823
11013.62 2590
11014.61 2399
11015.60 2226
11016.59 1985
11017.58 1880
11018.57 1843
11019.57 1817
11020.56 1724
11021.55 1629
11022.54 1550
11023.53 1757
11024.52 1802
11025.51 1598
11026.51 1677
11027.50 1685
11028.49 1591
11029.48 1550
11030.47 1572
11031.47 1496
11032.46 1470
11033.45 1406
11034.44 1404
11035.43 1395
11036.43 1386
11037.42 1370
11038.41 1374
11039.40 1305
11040.39 1337
11041.39 1342
11042.38 1257
11043.37 1325
11044.36 1282
11045.36 1375
11046.35 1355
11047.34 1306
11048.34 1311
11049.33 1274
11050.32 1288
11051.31 1274
11052.31 1204
11053.30 1196
11054.29 1220
11055.29 1237
11056.28 1188
11057.27 1266
11058.26 1239
11059.26 1211
11060.25 1274
11061.24 1260
11062.24 1268
11063.23 1224
11064.22 1183
11065.22 1194
11066.21 1227
11067.20 1216
11068.20 1140
11069.19 1132
11070.19 1197
11071.18 1150
11072.17 1123
11073.17 1185
11074.16 1126
11075.15 1187
11076.15 1127
11077.14 1209
11078.14 1233
11079.13 1201
11080.12 1229
11081.12 1257
11082.11 1303
11083.11 1219
11084.10 1185
11085.10 1181
11086.09 1212
11087.08 1219
11088.08 1236
11089.07 1228
11090.07 1285
11091.06 1240
11092.06 1207
11093.05 1243
11094.05 1186
11095.04 1133
11096.04 1114
11097.03 1146
11098.03 1171
11099.02 1155
11100.02 1210
11101.01 1189
11102.01 1204
11103.00 1134
11104.00 1096
11104.99 1061
11105.99 1102
11106.98 1142
11107.98 1119
11108.97 1097
11109.97 1065
11110.96 1120
11111.96 1088
11112.95 1077
11113.95 1092
11114.95 1054
11115.94 1038
11116.94 1068
11117.93 1087
11118.93 1038
11119.93 1118
11120.92 1107
11121.92 1062
11122.91 1058
11123.91 1026
11124.91 979
11125.90 1026
11126.90 979
11127.89 1032
11128.89 993
11129.89 1013
11130.88 993
11131.88 957
11132.88 1005
11133.87 1000
11134.87 1023
11135.87 1044
11136.86 1016
11137.86 1005
11138.86 979
11139.85 982
11140.85 956
11141.85 975
11142.84 1074
11143.84 1097
11144.84 1090
11145.83 1028
11146.83 998
11147.83 977
11148.83 1021
11149.82 1040
11150.82 1102
11151.82 1019
11152.82 1005
11153.81 1007
11154.81 1004
11155.81 1005
11156.80 1016
11157.80 1009
11158.80 1006
11159.80 945
11160.80 1013
11161.79 1046
11162.79 1031
11163.79 987
11164.79 930
11165.78 953
11166.78 992
11167.78 932
11168.78 1000
11169.78 1011
11170.78 960
11171.77 910
11172.77 975
11173.77 1021
11174.77 945
11175.77 973
11176.77 1025
11177.76 1018
11178.76 1000
11179.76 935
11180.76 981
11181.76 968
11182.76 963
11183.76 988
11184.75 1025
11185.75 1030
11186.75 937
11187.75 945
11188.75 978
11189.75 951
11190.75 992
11191.75 987
11192.75 981
11193.75 984
11194.75 1024
11195.74 1001
11196.74 1010
11197.74 988
11198.74 1022
11199.74 1020
11200.74 978
11201.74 1013
11202.74 1066
11203.74 1026
11204.74 1010
11205.74 997
11206.74 994
11207.74 997
11208.74 959
11209.74 960
11210.74 965
11211.74 1026
11212.74 949
11213.74 1005
11214.74 988
11215.74 1001
11216.74 1044
11217.74 1048
11218.74 944
11219.74 941
11220.74 912
11221.74 912
11222.74 936
11223.74 975
11224.74 992
11225.74 927
11226.74 892
11227.75 950
11228.75 894
11229.75 878
11230.75 918
11231.75 964
11232.75 877
11233.75 885
11234.75 846
11235.75 832
11236.75 877
11237.76 919
11238.76 930
11239.76 940
11240.76 923
11241.76 904
11242.76 929
11243.76 899
11244.76 901
11245.77 893
11246.77 869
11247.77 871
11248.77 942
11249.77 813
11250.77 870
11251.78 883
11252.78 897
11253.78 988
11254.78 915
11255.78 888
11256.79 840
11257.79 906
11258.79 910
11259.79 932
11260.79 882
11261.80 897
11262.80 878
11263.80 872
11264.80 905
11265.81 926
11266.81 955
11267.81 901
11268.81 907
11269.82 904
11270.82 954
11271.82 925
11272.82 892
11273.83 892
11274.83 973
11275.83 924
11276.84 883
11277.84 927
11278.84 941
11279.85 950
11280.85 978
11281.85 1026
11282.85 948
11283.86 994
11284.86 970
11285.86 985
11286.87 998
11287.87 967
11288.87 1013
11289.88 1029
11290.88 1020
11291.89 1027
11292.89 960
11293.89 1025
11294.90 956
11295.90 935
11296.90 1034
11297.91 906
11298.91 917
11299.92 916
11300.92 933
11301.92 953
11302.93 982
11303.93 1061
11304.94 998
11305.94 926
11306.94 949
11307.95 976
11308.95 1058
11309.96 980
11310.96 923
11311.97 998
11312.97 962
11313.98 993
11314.98 943
11315.98 934
11316.99 943
11317.99 958
11319.00 965
11320.00 1041
11321.01 1019
11322.01 983
11323.02 1042
11324.02 1069
11325.03 967
11326.03 999
11327.04 979
11328.04 1036
11329.05 989
11330.05 918
11331.06 961
11332.07 968
11333.07 1037
11334.08 954
11335.08 983
11336.09 975
11337.09 971
11338.10 898
11339.10 955
11340.11 935
11341.12 977
11342.12 997
11343.13 992
11344.13 982
11345.14 1034
11346.15 1021
11347.15 1061
11348.16 1101
11349.16 1139
11350.17 1110
11351.18 1181
11352.18 1112
11353.19 1092
11354.20 1096
11355.20 1024
11356.21 939
11357.21 991
11358.22 976
11359.23 890
11360.23 953
11361.24 951
11362.25 911
11363.25 892
11364.26 932
11365.27 986
11366.28 928
11367.28 924
11368.29 871
11369.30 967
11370.30 1024
11371.31 884
11372.32 846
11373.32 899
11374.33 933
11375.34 966
11376.35 887
11377.35 873
11378.36 923
11379.37 941
11380.38 927
11381.38 882
11382.39 890
11383.40 895
11384.41 915
11385.41 849
11386.42 882
11387.43 885
11388.44 924
11389.45 877
11390.45 854
11391.46 868
11392.47 846
11393.48 878
11394.49 961
11395.49 917
11396.50 812
11397.51 839
11398.52 874
11399.53 860
11400.54 848
11401.55 826
11402.55 898
11403.56 858
11404.57 827
11405.58 823
11406.59 875
11407.60 852
11408.61 851
11409.61 809
11410.62 867
11411.63 968
11412.64 865
11413.65 806
11414.66 840
11415.67 790
11416.68 820
11417.69 827
11418.70 869
11419.71 857
11420.71 879
11421.72 876
11422.73 880
11423.74 849
11424.75 866
11425.76 884
11426.77 916
11427.78 843
11428.79 802
11429.80 893
11430.81 869
11431.82 877
11432.83 859
11433.84 881
11434.85 940
11435.86 969
11436.87 902
11437.88 845
11438.89 877
11439.90 969
11440.91 908
11441.92 873
11442.93 897
11443.94 843
11444.95 911
11445.96 867
11446.97 923
11447.98 924
11448.99 896
11450.00 887
11451.01 851
11452.03 853
11453.04 875
11454.05 874
11455.06 890
11456.07 849
11457.08 794
11458.09 885
11459.10 880
11460.11 899
11461.12 892
11462.14 901
11463.15 858
11464.16 914
11465.17 893
11466.18 876
11467.19 923
11468.20 900
11469.21 917
11470.23 866
11471.24 887
11472.25 905
11473.26 862
11474.27 846
11475.28 878
11476.30 902
11477.31 946
11478.32 839
11479.33 913
11480.34 865
11481.36 868
11482.37 932
11483.38 866
11484.39 901
11485.40 865
11486.42 833
11487.43 943
11488.44 903
11489.45 899
11490.47 863
11491.48 873
11492.49 853
11493.50 849
11494.52 850
11495.53 829
11496.54 824
11497.55 925
11498.57 913
11499.58 863
11500.59 952
11501.61 922
11502.62 922
11503.63 912
11504.64 904
11505.66 919
11506.67 855
11507.68 908
11508.70 886
11509.71 857
11510.72 883
11511.74 923
11512.75 896
11513.76 861
11514.78 873
11515.79 878
11516.80 906
11517.82 894
11518.83 944
11519.84 936
11520.86 894
11521.87 905
11522.89 1007
11523.90 987
11524.91 899
11525.93 912
11526.94 940
11527.96 934
11528.97 863
11529.98 928
11531.00 1009
11532.01 992
11533.03 936
11534.04 991
11535.06 1016
11536.07 999
11537.08 925
11538.10 902
11539.11 893
11540.13 1016
11541.14 982
11542.16 962
11543.17 938
11544.19 972
11545.20 968
11546.22 997
11547.23 952
11548.25 966
11549.26 1022
11550.28 906
11551.29 981
11552.31 980
11553.32 1034
11554.34 1025
11555.35 1066
11556.37 1054
11557.38 1078
11558.40 1080
11559.41 995
11560.43 1015
11561.45 1076
11562.46 1097
11563.48 1093
11564.49 1048
11565.51 1072
11566.52 1083
11567.54 1102
11568.56 1146
11569.57 1078
11570.59 1071
11571.60 1112
11572.62 1173
11573.64 1159
11574.65 1136
11575.67 1166
11576.68 1147
11577.70 1140
11578.72 1139
11579.73 1098
11580.75 1124
11581.77 1188
11582.78 1231
11583.80 1172
11584.82 1234
11585.83 1226
11586.85 1268
11587.87 1331
11588.88 1353
11589.90 1382
11590.92 1405
11591.93 1381
11592.95 1384
11593.97 1430
11594.98 1397
11596.00 1447
11597.02 1467
11598.03 1506
11599.05 1599
11600.07 1545
11601.09 1498
11602.10 1646
11603.12 1939
11604.14 2031
11605.16 2036
11606.17 2320
11607.19 2436
11608.21 2573
11609.23 2567
11610.24 2571
11611.26 2466
11612.28 2459
11613.30 2256
11614.32 1952
11615.33 1779
11616.35 1743
11617.37 1679
11618.39 1545
11619.41 1438
11620.42 1364
11621.44 1296
11622.46 1344
11623.48 1288
11624.50 1266
11625.51 1248
11626.53 1272
11627.55 1213
11628.57 1144
11629.59 1128
11630.61 1133
11631.63 1160
11632.64 1066
11633.66 1057
11634.68 1090
11635.70 1107
11636.72 1186
11637.74 1129
11638.76 1034
11639.78 1070
11640.80 998
11641.81 1067
11642.83 1001
11643.85 1003
11644.87 1106
11645.89 1010
11646.91 1026
11647.93 1023
11648.95 1009
11649.97 1046
11650.99 1013
11652.01 988
11653.03 933
11654.05 989
11655.07 978
11656.09 999
11657.11 972
11658.13 941
11659.15 970
11660.17 915
11661.19 979
11662.21 970
11663.23 919
11664.25 1030
11665.27 951
11666.29 919
11667.31 958
11668.33 938
11669.35 929
11670.37 940
11671.39 933
11672.41 961
11673.43 971
11674.45 1059
11675.47 946
11676.49 1010
11677.51 1055
11678.53 1092
11679.55 974
11680.57 990
11681.59 1020
11682.61 993
11683.64 1017
11684.66 988
11685.68 1045
11686.70 1032
11687.72 1101
11688.74 1045
11689.76 1076
11690.78 1110
11691.80 1124
11692.83 1103
11693.85 1062
11694.87 1102
11695.89 1124
11696.91 1082
11697.93 1006
11698.95 1016
11699.98 1063
11701.00 1020
11702.02 1019
11703.04 1060
11704.06 1022
11705.08 992
11706.11 1077
11707.13 1025
11708.15 1037
11709.17 1004
11710.19 1018
11711.22 1028
11712.24 996
11713.26 918
11714.28 958
11715.31 950
11716.33 994
11717.35 950
11718.37 1002
11719.40 1017
11720.42 995
11721.44 1011
11722.46 941
11723.49 922
11724.51 971
11725.53 900
11726.55 865
11727.58 953
11728.60 966
11729.62 967
11730.65 934
11731.67 908
11732.69 887
11733.71 944
11734.74 909
11735.76 920
11736.78 976
11737.81 880
11738.83 897
11739.85 851
11740.88 874
11741.90 937
11742.92 905
11743.95 945
11744.97 931
11746.00 868
11747.02 920
11748.04 922
11749.07 871
11750.09 902
11751.11 934
11752.14 929
11753.16 919
11754.19 845
11755.21 913
11756.23 931
11757.26 906
11758.28 871
11759.31 910
11760.33 962
11761.36 956
11762.38 968
11763.40 996
11764.43 1019
11765.45 998
11766.48 925
11767.50 891
11768.53 910
11769.55 964
11770.58 960
11771.60 951
11772.63 998
11773.65 924
11774.68 941
11775.70 925
11776.73 923
11777.75 904
11778.78 962
11779.80 913
11780.83 963
11781.85 929
11782.88 890
11783.90 885
11784.93 946
11785.95 908
11786.98 893
11788.00 911
11789.03 860
11790.05 830
11791.08 829
11792.11 904
11793.13 906
11794.16 928
11795.18 933
11796.21 880
11797.23 921
11798.26 925
11799.29 937
11800.31 890
11801.34 922
11802.36 908
11803.39 879
11804.42 911
11805.44 862
11806.47 886
11807.50 892
11808.52 994
11809.55 967
11810.57 927
11811.60 947
11812.63 927
11813.65 945
11814.68 953
11815.71 954
11816.73 987
11817.76 992
11818.79 978
11819.81 944
11820.84 908
11821.87 930
11822.90 946
11823.92 917
11824.95 974
11825.98 1009
11827.00 924
11828.03 966
11829.06 975
11830.09 908
11831.11 958
11832.14 998
11833.17 996
11834.20 962
11835.22 955
11836.25 968
11837.28 939
11838.31 929
11839.33 996
11840.36 1018
11841.39 1030
11842.42 1037
11843.45 972
11844.47 1014
11845.50 988
11846.53 916
11847.56 938
11848.59 973
11849.61 983
11850.64 1012
11851.67 1022
11852.70 1097
11853.73 1010
11854.75 1003
11855.78 1077
11856.81 984
11857.84 987
11858.87 1041
11859.90 1033
11860.93 1107
11861.95 1029
11862.98 978
11864.01 1126
11865.04 1127
11866.07 1060
11867.10 1075
11868.13 1119
11869.16 1114
11870.19 1038
11871.21 1074
11872.24 1122
11873.27 1082
11874.30 1133
11875.33 1133
11876.36 1088
11877.39 1086
11878.42 1144
11879.45 1122
11880.48 1078
11881.51 1110
11882.54 1119
11883.57 1129
11884.60 1130
11885.63 1085
11886.66 1142
11887.69 1119
11888.72 1100
11889.75 1154
11890.78 1193
11891.81 1191
11892.84 1168
11893.87 1162
11894.90 1212
11895.93 1211
11896.96 1190
11897.99 1299
11899.02 1315
11900.05 1271
11901.08 1350
11902.11 1190
11903.14 1276
11904.17 1335
11905.20 1293
11906.23 1363
11907.26 1416
11908.29 1431
11909.32 1450
11910.35 1587
11911.38 1488
11912.42 1450
11913.45 1481
11914.48 1520
11915.51 1441
11916.54 1489
11917.57 1378
11918.60 1468
11919.63 1467
11920.66 1391
11921.70 1357
11922.73 1307
11923.76 1355
11924.79 1364
11925.82 1397
11926.85 1376
11927.88 1326
11928.92 1318
11929.95 1347
11930.98 1380
11932.01 1395
11933.04 1447
11934.07 1483
11935.11 1448
11936.14 1494
11937.17 1577
11938.20 1718
11939.23 1869
11940.27 1856
11941.30 1874
11942.33 1929
11943.36 1793
11944.40 1815
11945.43 1764
11946.46 1770
11947.49 1600
11948.53 1525
11949.56 1477
11950.59 1438
11951.62 1445
11952.66 1311
11953.69 1331
11954.72 1304
11955.75 1304
11956.79 1284
11957.82 1255
11958.85 1170
11959.88 1246
11960.92 1235
11961.95 1166
11962.98 1218
11964.02 1182
11965.05 1138
11966.08 1026
11967.12 1034
11968.15 1075
11969.18 1071
11970.22 1113
11971.25 1122
11972.28 1117
11973.32 1118
11974.35 1086
11975.38 1086
11976.42 1096
11977.45 1112
11978.49 1089
11979.52 1103
11980.55 1055
11981.59 1088
11982.62 1105
11983.66 1114
11984.69 1116
11985.72 1077
11986.76 1017
11987.79 1085
11988.83 1154
11989.86 1110
11990.89 1074
11991.93 1100
11992.96 1080
11994.00 1099
11995.03 1070
11996.07 1100
11997.10 1061
11998.14 1075
11999.17 1070
12000.20 1058
12001.24 992
12002.27 1075
12003.31 1117
12004.34 1055
12005.38 1034
12006.41 1077
12007.45 1106
12008.48 1104
12009.52 1051
12010.55 1157
12011.59 1092
12012.62 1132
12013.66 1162
12014.70 1084
12015.73 1085
12016.77 1093
12017.80 1113
12018.84 1170
12019.87 1141
12020.91 1111
12021.94 1145
12022.98 1090
12024.02 1140
12025.05 1182
12026.09 1177
12027.12 1255
12028.16 1182
12029.19 1215
12030.23 1238
12031.27 1222
12032.30 1138
12033.34 1114
12034.37 1094
12035.41 1145
12036.45 1139
12037.48 1275
12038.52 1249
12039.56 1161
12040.59 1137
12041.63 1217
12042.67 1239
12043.70 1185
12044.74 1153
12045.78 1214
12046.81 1181
12047.85 1129
12048.89 1144
12049.92 1154
12050.96 1125
12052.00 1262
12053.03 1202
12054.07 1186
12055.11 1143
12056.14 1110
12057.18 1157
12058.22 1136
12059.26 1266
12060.29 1144
12061.33 1121
12062.37 1105
12063.41 1100
12064.44 1126
12065.48 1093
12066.52 1047
12067.56 1107
12068.59 1149
12069.63 1139
12070.67 1174
12071.71 1153
12072.74 1213
12073.78 1216
12074.82 1069
12075.86 1124
12076.90 1174
12077.93 1126
12078.97 1086
12080.01 1116
12081.05 1160
12082.09 1133
12083.13 1072
12084.16 1131
12085.20 1142
12086.24 1200
12087.28 1165
12088.32 1099
12089.36 1174
12090.39 1189
12091.43 1122
12092.47 1095
12093.51 1130
12094.55 1180
12095.59 1156
12096.63 1158
12097.67 1193
12098.70 1178
12099.74 1191
12100.78 1212
12101.82 1213
12102.86 1128
12103.90 1118
12104.94 1141
12105.98 1208
12107.02 1241
12108.06 1290
12109.10 1248
12110.14 1205
12111.18 1260
12112.22 1235
12113.25 1272
12114.29 1224
12115.33 1242
12116.37 1222
12117.41 1203
12118.45 1245
12119.49 1247
12120.53 1162
12121.57 1203
12122.61 1088
12123.65 1011
12124.69 1068
12125.73 1038
12126.77 1010
12127.81 1013
12128.85 996
12129.89 1004
12130.93 1010
12131.97 1019
12133.02 989
12134.06 923
12135.10 992
12136.14 1007
12137.18 1010
12138.22 966
12139.26 953
12140.30 942
12141.34 1034
12142.38 1024
12143.42 965
12144.46 915
12145.50 938
12146.54 966
12147.59 981
12148.63 903
12149.67 951
12150.71 966
12151.75 915
12152.79 857
12153.83 951
12154.87 992
12155.92 900
12156.96 958
12158.00 978
12159.04 938
12160.08 929
12161.12 923
12162.17 934
12163.21 952
12164.25 950
12165.29 893
12166.33 891
12167.37 863
12168.42 880
12169.46 892
12170.50 989
12171.54 964
12172.58 859
12173.63 922
12174.67 927
12175.71 941
12176.75 896
12177.80 848
12178.84 909
12179.88 905
12180.92 912
12181.97 899
12183.01 871
12184.05 938
12185.09 1014
12186.14 940
12187.18 866
12188.22 960
12189.26 1019
12190.31 958
12191.35 984
12192.39 1029
12193.44 977
12194.48 910
12195.52 915
12196.57 908
12197.61 960
12198.65 943
12199.70 961
12200.74 936
12201.78 945
12202.83 955
12203.87 973
12204.91 961
12205.96 953
12207.00 999
12208.04 911
12209.09 938
12210.13 930
12211.17 941
12212.22 945
12213.26 920
12214.31 979
12215.35 922
12216.39 968
12217.44 992
12218.48 944
12219.53 971
12220.57 923
12221.61 942
12222.66 982
12223.70 928
12224.75 884
12225.79 907
12226.84 934
12227.88 987
12228.93 968
12229.97 931
12231.01 921
12232.06 891
12233.10 964
12234.15 930
12235.19 888
12236.24 911
12237.28 989
12238.33 937
12239.37 914
12240.42 963
12241.46 958
12242.51 980
12243.55 920
12244.60 918
12245.64 951
12246.69 986
12247.74 1012
12248.78 894
12249.83 887
12250.87 889
12251.92 882
12252.96 916
12254.01 923
12255.05 904
12256.10 932
12257.15 934
12258.19 942
12259.24 965
12260.28 952
12261.33 912
12262.37 952
12263.42 884
12264.47 853
12265.51 901
12266.56 998
12267.61 929
12268.65 967
12269.70 886
12270.74 877
12271.79 872
12272.84 872
12273.88 924
12274.93 868
12275.98 854
12277.02 920
12278.07 906
12279.12 833
12280.16 906
12281.21 892
12282.26 902
12283.30 830
12284.35 862
12285.40 906
12286.44 872
12287.49 865
12288.54 896
12289.59 811
12290.63 880
12291.68 929
12292.73 953
12293.77 862
12294.82 891
12295.87 883
12296.92 890
12297.96 846
12299.01 884
12300.06 881
12301.11 896
12302.15 873
12303.20 917
12304.25 869
12305.30 904
12306.35 870
12307.39 862
12308.44 943
12309.49 938
12310.54 942
12311.59 908
12312.63 906
12313.68 943
12314.73 907
12315.78 916
12316.83 823
12317.88 903
12318.92 885
12319.97 941
12321.02 933
12322.07 941
12323.12 917
12324.17 902
12325.21 879
12326.26 926
12327.31 914
12328.36 895
12329.41 938
12330.46 927
12331.51 932
12332.56 840
12333.61 851
12334.65 893
12335.70 852
12336.75 842
12337.80 898
12338.85 873
12339.90 904
12340.95 889
12342.00 872
12343.05 922
12344.10 913
12345.15 880
12346.20 879
12347.25 847
12348.30 929
12349.35 918
12350.40 907
12351.45 929
12352.50 868
12353.55 938
12354.60 950
12355.65 947
12356.70 902
12357.75 888
12358.80 892
12359.85 964
12360.90 945
12361.95 904
12363.00 945
12364.05 877
12365.10 888
12366.15 843
12367.20 873
12368.25 837
12369.30 893
12370.35 894
12371.40 909
12372.45 916
12373.50 894
12374.55 922
12375.60 900
12376.65 921
12377.70 951
12378.76 992
12379.81 941
12380.86 939
12381.91 917
12382.96 944
12384.01 973
12385.06 930
12386.11 918
12387.17 970
12388.22 966
12389.27 977
12390.32 986
12391.37 989
12392.42 985
12393.47 986
12394.53 1021
12395.58 973
12396.63 1043
12397.68 963
12398.73 972
12399.78 983
12400.84 990
12401.89 1026
12402.94 966
12403.99 941
12405.04 945
12406.10 972
12407.15 1050
12408.20 970
12409.25 976
12410.31 995
12411.36 1005
12412.41 1016
12413.46 1045
12414.51 1011
12415.57 983
12416.62 997
12417.67 986
12418.72 1028
12419.78 1028
12420.83 996
12421.88 1018
12422.94 1043
12423.99 1093
12425.04 1045
12426.09 1027
12427.15 999
12428.20 992
12429.25 954
12430.31 982
12431.36 1057
12432.41 997
12433.47 1017
12434.52 1067
12435.57 1031
12436.63 1009
12437.68 1004
12438.73 991
12439.79 1064
12440.84 1120
12441.89 1032
12442.95 1008
12444.00 1046
12445.06 1055
12446.11 1143
12447.16 1087
12448.22 1004
12449.27 1012
12450.33 1095
12451.38 1033
12452.43 1030
12453.49 1030
12454.54 1110
12455.60 994
12456.65 1073
12457.70 1034
12458.76 1062
12459.81 1099
12460.87 1139
12461.92 1115
12462.98 1123
12464.03 1109
12465.09 1075
12466.14 1101
12467.19 1071
12468.25 1077
12469.30 1062
12470.36 982
12471.41 1008
12472.47 1036
12473.52 1065
12474.58 1044
12475.63 1069
12476.69 1155
12477.74 1137
12478.80 1138
12479.85 1182
12480.91 1153
12481.97 1227
12483.02 1307
12484.08 1250
12485.13 1230
12486.19 1240
12487.24 1279
12488.30 1299
12489.35 1348
12490.41 1341
12491.47 1352
12492.52 1403
12493.58 1456
12494.63 1517
12495.69 1535
12496.74 1613
12497.80 1625
12498.86 1715
12499.91 1751
12500.97 1957
12502.03 2206
12503.08 2204
12504.14 2430
12505.19 2467
12506.25 2421
12507.31 2428
12508.36 2326
12509.42 2164
12510.48 2023
12511.53 1970
12512.59 1821
12513.65 1726
12514.70 1528
12515.76 1500
12516.82 1376
12517.87 1337
12518.93 1255
12519.99 1188
12521.04 1195
12522.10 1252
12523.16 1191
12524.22 1144
12525.27 1136
12526.33 1109
12527.39 1105
12528.44 1173
12529.50 1147
12530.56 1146
12531.62 1105
12532.67 1094
12533.73 1141
12534.79 1117
12535.85 1151
12536.90 1089
12537.96 1092
12539.02 1104
12540.08 1061
12541.14 1099
12542.19 1084
12543.25 1091
12544.31 1090
12545.37 1081
12546.43 1080
12547.48 1127
12548.54 996
12549.60 1051
12550.66 1078
12551.72 1064
12552.77 1051
12553.83 1103
12554.89 1129
12555.95 1101
12557.01 1029
12558.07 1059
12559.13 1107
12560.18 1106
12561.24 1059
12562.30 1054
12563.36 1037
12564.42 1101
12565.48 1089
12566.54 1103
12567.60 1170
12568.65 1128
12569.71 1174
12570.77 1167
12571.83 1120
12572.89 1095
12573.95 1140
12575.01 1224
12576.07 1219
12577.13 1239
12578.19 1310
12579.25 1310
12580.31 1379
12581.37 1356
12582.43 1357
12583.49 1490
12584.55 1568
12585.60 1522
12586.66 1503
12587.72 1523
12588.78 1513
12589.84 1442
12590.90 1441
12591.96 1432
12593.02 1338
12594.08 1242
12595.14 1351
12596.20 1348
12597.26 1370
12598.32 1288
12599.39 1292
12600.45 1332
12601.51 1255
12602.57 1180
12603.63 1237
12604.69 1225
12605.75 1185
12606.81 1156
12607.87 1168
12608.93 1163
12609.99 1116
12611.05 1173
12612.11 1140
12613.17 1132
12614.23 1120
12615.30 1126
12616.36 1151
12617.42 1097
12618.48 1069
12619.54 1068
12620.60 1073
12621.66 1077
12622.72 1018
12623.78 1061
12624.85 1097
12625.91 997
12626.97 1003
12628.03 1034
12629.09 1006
12630.15 1045
12631.22 1062
12632.28 1026
12633.34 979
12634.40 982
12635.46 990
12636.52 941
12637.59 931
12638.65 966
12639.71 940
12640.77 983
12641.83 1011
12642.90 953
12643.96 909
12645.02 972
12646.08 1041
12647.14 992
12648.21 997
12649.27 1005
12650.33 997
12651.39 916
12652.46 970
12653.52 1013
12654.58 960
12655.65 954
12656.71 1048
12657.77 1021
12658.83 999
12659.90 1000
12660.96 1072
12662.02 1111
12663.09 1051
12664.15 1060
12665.21 1004
12666.27 1070
12667.34 1074
12668.40 1092
12669.46 1116
12670.53 1097
12671.59 1111
12672.65 985
12673.72 918
12674.78 964
12675.84 950
12676.91 975
12677.97 988
12679.04 964
12680.10 985
12681.16 923
12682.23 903
12683.29 978
12684.35 928
12685.42 962
12686.48 948
12687.55 932
12688.61 915
12689.67 960
12690.74 853
12691.80 946
12692.87 945
12693.93 942
12695.00 942
12696.06 960
12697.12 895
12698.19 894
12699.25 974
12700.32 951
12701.38 889
12702.45 875
12703.51 926
12704.58 919
12705.64 900
12706.71 916
12707.77 928
12708.84 892
12709.90 840
12710.97 892
12712.03 872
12713.10 869
12714.16 845
12715.23 932
12716.29 854
12717.36 921
12718.42 889
12719.49 811
12720.55 874
12721.62 926
12722.68 928
12723.75 894
12724.81 879
12725.88 906
12726.95 907
12728.01 819
12729.08 815
12730.14 871
12731.21 834
12732.28 843
12733.34 889
12734.41 873
12735.47 808
12736.54 873
12737.61 882
12738.67 959
12739.74 856
12740.80 849
12741.87 824
12742.94 779
12744.00 867
12745.07 848
12746.14 929
12747.20 880
12748.27 853
12749.34 909
12750.40 906
12751.47 885
12752.54 828
12753.60 849
12754.67 844
12755.74 842
12756.80 859
12757.87 815
12758.94 896
12760.00 852
12761.07 828
12762.14 826
12763.21 822
12764.27 824
12765.34 841
12766.41 813
12767.47 791
12768.54 822
12769.61 903
12770.68 864
12771.74 833
12772.81 812
12773.88 848
12774.95 787
12776.02 769
12777.08 811
12778.15 794
12779.22 778
12780.29 772
12781.35 808
12782.42 782
12783.49 769
12784.56 771
12785.63 773
12786.70 814
12787.76 740
12788.83 812
12789.90 770
12790.97 784
12792.04 829
12793.11 869
12794.17 845
12795.24 875
12796.31 793
12797.38 763
12798.45 865
12799.52 831
12800.59 772
12801.65 797
12802.72 753
12803.79 803
12804.86 801
12805.93 755
12807.00 766
12808.07 732
12809.14 746
12810.21 719
12811.28 772
12812.34 761
12813.41 772
12814.48 849
12815.55 860
12816.62 802
12817.69 741
12818.76 748
12819.83 797
12820.90 798
12821.97 751
12823.04 803
12824.11 807
12825.18 837
12826.25 818
12827.32 780
12828.39 796
12829.46 747
12830.53 802
12831.60 829
12832.67 817
12833.74 775
12834.81 777
12835.88 770
12836.95 774
12838.02 768
12839.09 776
12840.16 789
12841.23 757
12842.30 769
12843.37 748
12844.44 765
12845.51 758
12846.58 753
12847.66 728
12848.73 774
12849.80 804
12850.87 772
12851.94 739
12853.01 759
12854.08 754
12855.15 802
12856.22 781
12857.29 736
12858.36 743
12859.44 762
12860.51 752
12861.58 752
12862.65 734
12863.72 715
12864.79 744
12865.86 731
12866.94 678
12868.01 735
12869.08 756
12870.15 783
12871.22 753
12872.29 752
12873.37 737
12874.44 707
12875.51 738
12876.58 734
12877.65 718
12878.73 782
12879.80 721
12880.87 725
12881.94 684
12883.01 759
12884.09 755
12885.16 784
12886.23 689
12887.30 697
12888.38 774
12889.45 739
12890.52 783
12891.59 695
12892.67 675
12893.74 690
12894.81 729
12895.88 724
12896.96 734
12898.03 700
12899.10 727
12900.18 710
12901.25 736
12902.32 775
12903.39 745
12904.47 739
12905.54 711
12906.61 751
12907.69 740
12908.76 711
12909.83 745
12910.91 705
12911.98 701
12913.05 771
12914.13 734
12915.20 756
12916.28 730
12917.35 719
12918.42 684
12919.50 722
12920.57 753
12921.64 751
12922.72 746
12923.79 754
12924.87 720
12925.94 709
12927.01 741
12928.09 741
12929.16 733
12930.24 697
12931.31 749
12932.38 703
12933.46 673
12934.53 687
12935.61 733
12936.68 710
12937.76 793
12938.83 780
12939.91 751
12940.98 694
12942.05 762
12943.13 733
12944.20 680
12945.28 715
12946.35 742
12947.43 719
12948.50 651
12949.58 721
12950.65 730
12951.73 756
12952.80 760
12953.88 723
12954.95 757
12956.03 727
12957.10 727
12958.18 750
12959.26 641
12960.33 727
12961.41 745
12962.48 737
12963.56 718
12964.63 721
12965.71 699
12966.78 720
12967.86 739
12968.94 774
12970.01 709
12971.09 719
12972.16 745
12973.24 743
12974.32 717
12975.39 734
12976.47 655
12977.54 667
12978.62 713
12979.70 737
12980.77 711
12981.85 703
12982.93 714
12984.00 719
12985.08 692
12986.15 709
12987.23 745
12988.31 734
12989.38 741
12990.46 725
12991.54 702
12992.61 733
12993.69 750
12994.77 722
12995.85 746
12996.92 741
12998.00 716
12999.08 669
13000.15 750
13001.23 717
13002.31 756
13003.38 751
13004.46 738
13005.54 758
13006.62 789
13007.69 737
13008.77 754
13009.85 749
13010.93 707
13012.00 716
13013.08 757
13014.16 747
13015.24 739
13016.32 765
13017.39 724
13018.47 748
13019.55 759
13020.63 750
13021.70 739
13022.78 753
13023.86 778
13024.94 706
13026.02 747
13027.10 758
13028.17 711
13029.25 723
13030.33 762
13031.41 733
13032.49 775
13033.57 720
13034.64 752
13035.72 820
13036.80 795
13037.88 765
13038.96 773
13040.04 740
13041.12 749
13042.19 786
13043.27 717
13044.35 756
13045.43 728
13046.51 758
13047.59 782
13048.67 796
13049.75 746
13050.83 755
13051.91 744
13052.99 736
13054.06 782
13055.14 733
13056.22 758
13057.30 791
13058.38 760
13059.46 795
13060.54 784
13061.62 799
13062.70 815
13063.78 771
13064.86 793
13065.94 752
13067.02 772
13068.10 786
13069.18 735
13070.26 709
13071.34 730
13072.42 771
13073.50 762
13074.58 738
13075.66 788
13076.74 788
13077.82 816
13078.90 766
13079.98 739
13081.06 776
13082.14 735
13083.22 727
13084.30 733
13085.38 703
13086.47 741
13087.55 751
13088.63 750
13089.71 791
13090.79 735
13091.87 779
13092.95 744
13094.03 710
13095.11 814
13096.19 731
13097.27 708
13098.36 717
13099.44 766
13100.52 753
13101.60 719
13102.68 719
13103.76 744
13104.84 739
13105.93 706
13107.01 717
13108.09 743
13109.17 740
13110.25 732
13111.33 708
13112.42 717
13113.50 726
13114.58 765
13115.66 759
13116.74 760
13117.82 739
13118.91 722
13119.99 713
13121.07 725
13122.15 738
13123.23 688
13124.32 691
13125.40 775
13126.48 782
13127.56 773
13128.65 788
13129.73 752
13130.81 740
13131.89 736
13132.98 767
13134.06 755
13135.14 700
13136.22 673
13137.31 709
13138.39 749
13139.47 723
13140.56 710
13141.64 707
13142.72 730
13143.81 754
13144.89 768
13145.97 716
13147.05 725
13148.14 748
13149.22 759
13150.30 694
13151.39 671
13152.47 706
13153.55 766
13154.64 718
13155.72 723
13156.81 798
13157.89 802
13158.97 708
13160.06 712
13161.14 691
13162.22 722
13163.31 720
13164.39 735
13165.48 716
13166.56 709
13167.64 761
13168.73 807
13169.81 788
13170.90 714
13171.98 657
13173.06 735
13174.15 787
13175.23 783
13176.32 730
13177.40 677
13178.49 702
13179.57 769
13180.66 737
13181.74 771
13182.82 793
13183.91 760
13184.99 746
13186.08 791
13187.16 757
13188.25 695
13189.33 707
13190.42 734
13191.50 725
13192.59 698
13193.67 693
13194.76 753
13195.84 740
13196.93 683
13198.01 815
13199.10 746
13200.19 781
13201.27 731
13202.36 730
13203.44 730
13204.53 736
13205.61 707
13206.70 764
13207.78 732
13208.87 736
13209.96 782
13211.04 793
13212.13 745
13213.21 784
13214.30 763
13215.38 744
13216.47 719
13217.56 765
13218.64 754
13219.73 775
13220.82 774
13221.90 742
13222.99 779
13224.07 730
13225.16 755
13226.25 838
13227.33 797
13228.42 749
13229.51 776
13230.59 831
13231.68 818
13232.77 755
13233.85 738
13234.94 770
13236.03 728
13237.11 697
13238.20 767
13239.29 757
13240.38 765
13241.46 810
13242.55 790
13243.64 783
13244.72 760
13245.81 773
13246.90 819
13247.99 776
13249.07 789
13250.16 803
13251.25 835
13252.34 789
13253.42 829
13254.51 830
13255.60 865
13256.69 860
13257.77 803
13258.86 825
13259.95 845
13261.04 795
13262.13 877
13263.21 815
13264.30 807
13265.39 790
13266.48 829
13267.57 841
13268.65 849
13269.74 807
13270.83 786
13271.92 803
13273.01 820
13274.10 839
13275.18 836
13276.27 918
13277.36 894
13278.45 889
13279.54 824
13280.63 844
13281.72 891
13282.80 902
13283.89 839
13284.98 807
13286.07 845
13287.16 927
13288.25 880
13289.34 894
13290.43 921
13291.52 892
13292.61 904
13293.69 901
13294.78 842
13295.87 889
13296.96 949
13298.05 980
13299.14 890
13300.23 873
13301.32 951
13302.41 952
13303.50 908
13304.59 932
13305.68 891
13306.77 942
13307.86 920
13308.95 903
13310.04 891
13311.13 885
13312.22 947
13313.31 940
13314.40 970
13315.49 1013
13316.58 971
13317.67 953
13318.76 964
13319.85 981
13320.94 994
13322.03 978
13323.12 1039
13324.21 1005
13325.30 1019
13326.39 982
13327.48 988
13328.57 952
13329.66 879
13330.75 920
13331.85 954
13332.94 930
13334.03 949
13335.12 936
13336.21 970
13337.30 963
13338.39 952
13339.48 928
13340.57 956
13341.66 937
13342.76 943
13343.85 953
13344.94 926
13346.03 995
13347.12 1012
13348.21 1002
13349.30 919
13350.40 962
13351.49 1025
13352.58 1024
13353.67 1037
13354.76 1058
13355.85 1021
13356.95 974
13358.04 1050
13359.13 993
13360.22 1044
13361.31 1013
13362.41 1028
13363.50 1006
13364.59 1016
13365.68 1058
13366.77 1023
13367.87 1045
13368.96 1058
13370.05 1056
13371.14 1078
13372.24 1116
13373.33 1144
13374.42 1171
13375.51 1104
13376.61 1161
13377.70 1113
13378.79 1152
13379.88 1139
13380.98 1156
13382.07 1124
13383.16 1079
13384.26 1118
13385.35 1065
13386.44 1018
13387.54 1029
13388.63 1010
13389.72 988
13390.81 1012
13391.91 987
13393.00 994
13394.09 977
13395.19 985
13396.28 946
13397.37 943
13398.47 957
13399.56 905
13400.66 951
13401.75 972
13402.84 987
13403.94 947
13405.03 949
13406.12 947
13407.22 969
13408.31 887
13409.41 884
13410.50 933
13411.59 894
13412.69 824
13413.78 855
13414.88 865
13415.97 857
13417.07 881
13418.16 972
13419.25 920
13420.35 939
13421.44 879
13422.54 955
13423.63 886
13424.73 920
13425.82 947
13426.92 984
13428.01 930
13429.11 911
13430.20 896
13431.29 938
13432.39 912
13433.48 955
13434.58 969
13435.67 925
13436.77 909
13437.86 925
13438.96 935
13440.06 909
13441.15 911
13442.25 957
13443.34 940
13444.44 1004
13445.53 988
13446.63 954
13447.72 1008
13448.82 997
13449.91 938
13451.01 974
13452.11 954
13453.20 913
13454.30 932
13455.39 954
13456.49 996
13457.59 929
13458.68 948
13459.78 985
13460.87 1068
13461.97 1022
13463.07 959
13464.16 1024
13465.26 1058
13466.35 1015
13467.45 1012
13468.55 979
13469.64 1009
13470.74 1013
13471.84 1116
13472.93 1089
13474.03 1106
13475.13 1020
13476.22 1016
13477.32 1025
13478.42 991
13479.51 1129
13480.61 1062
13481.71 1065
13482.80 1126
13483.90 1092
13485.00 1031
13486.10 1035
13487.19 1006
13488.29 1064
13489.39 1047
13490.48 1067
13491.58 1072
13492.68 1065
13493.78 1026
13494.87 1063
13495.97 1151
13497.07 1108
13498.17 1095
13499.26 1048
13500.36 1107
13501.46 1040
13502.56 1098
13503.65 1170
13504.75 1179
13505.85 1124
13506.95 1136
13508.05 1182
13509.14 1181
13510.24 1217
13511.34 1104
13512.44 1214
13513.54 1209
13514.64 1187
13515.73 1206
13516.83 1143
13517.93 1159
13519.03 1069
13520.13 1121
13521.23 1113
13522.32 1082
13523.42 1080
13524.52 985
13525.62 1006
13526.72 1015
13527.82 1033
13528.92 988
13530.02 985
13531.12 992
13532.21 967
13533.31 920
13534.41 909
13535.51 961
13536.61 967
13537.71 868
13538.81 870
13539.91 1033
13541.01 915
13542.11 901
13543.21 960
13544.31 998
13545.41 963
13546.50 910
13547.60 883
13548.70 875
13549.80 934
13550.90 966
13552.00 916
13553.10 957
13554.20 942
13555.30 924
13556.40 890
13557.50 895
13558.60 891
13559.70 827
13560.80 831
13561.90 882
13563.00 920
13564.10 882
13565.20 842
13566.30 897
13567.41 922
13568.51 920
13569.61 907
13570.71 890
13571.81 861
13572.91 883
13574.01 913
13575.11 911
13576.21 933
13577.31 883
13578.41 969
13579.51 886
13580.61 929
13581.71 992
13582.82 919
13583.92 866
13585.02 878
13586.12 898
13587.22 962
13588.32 935
13589.42 979
13590.52 914
13591.63 875
13592.73 910
13593.83 953
13594.93 921
13596.03 901
13597.13 935
13598.24 926
13599.34 902
13600.44 915
13601.54 903
13602.64 935
13603.74 932
13604.85 943
13605.95 973
13607.05 918
13608.15 951
13609.25 920
13610.36 899
13611.46 933
13612.56 908
13613.66 988
13614.77 935
13615.87 884
13616.97 894
13618.07 937
13619.18 930
13620.28 904
13621.38 902
13622.48 922
13623.59 848
13624.69 875
13625.79 991
13626.89 968
13628.00 888
13629.10 914
13630.20 946
13631.31 897
13632.41 859
13633.51 944
13634.62 948
13635.72 934
13636.82 918
13637.93 912
13639.03 888
13640.13 920
13641.24 966
13642.34 964
13643.44 898
13644.55 917
13645.65 963
13646.75 970
13647.86 911
13648.96 883
13650.06 962
13651.17 990
13652.27 914
13653.38 917
13654.48 954
13655.58 891
13656.69 930
13657.79 900
13658.90 897
13660.00 865
13661.10 936
13662.21 937
13663.31 913
13664.42 961
13665.52 982
13666.63 950
13667.73 897
13668.84 908
13669.94 945
13671.04 952
13672.15 935
13673.25 974
13674.36 914
13675.46 907
13676.57 933
13677.67 882
13678.78 909
13679.88 921
13680.99 931
13682.09 960
13683.20 969
13684.30 971
13685.41 927
13686.51 975
13687.62 975
13688.72 933
13689.83 962
13690.94 938
13692.04 972
13693.15 982
13694.25 1009
13695.36 986
13696.46 930
13697.57 972
13698.67 994
13699.78 945
13700.89 966
13701.99 959
13703.10 962
13704.20 999
13705.31 1072
13706.42 997
13707.52 989
13708.63 955
13709.73 1017
13710.84 961
13711.95 1015
13713.05 982
13714.16 1004
13715.27 1007
13716.37 1023
13717.48 1067
13718.59 1002
13719.69 989
13720.80 1004
13721.91 1089
13723.01 1030
13724.12 1076
13725.23 1167
13726.33 1097
13727.44 1092
13728.55 1135
13729.65 1097
13730.76 1079
13731.87 1095
13732.98 1063
13734.08 1103
13735.19 1129
13736.30 1137
13737.40 1103
13738.51 1120
13739.62 1195
13740.73 1145
13741.83 1148
13742.94 1269
13744.05 1251
13745.16 1258
13746.26 1164
13747.37 1202
13748.48 1178
13749.59 1136
13750.70 1220
13751.80 1193
13752.91 1217
13754.02 1183
13755.13 1156
13756.24 1215
13757.34 1256
13758.45 1286
13759.56 1240
13760.67 1260
13761.78 1302
13762.88 1296
13763.99 1270
13765.10 1353
13766.21 1435
13767.32 1377
13768.43 1362
13769.54 1385
13770.64 1337
13771.75 1477
13772.86 1528
13773.97 1460
13775.08 1522
13776.19 1512
13777.30 1506
13778.41 1632
13779.52 1699
13780.62 1694
13781.73 1758
13782.84 1858
13783.95 1889
13785.06 1841
13786.17 1817
13787.28 1803
13788.39 1751
13789.50 1741
13790.61 1602
13791.72 1623
13792.83 1573
13793.94 1457
13795.05 1397
13796.16 1422
13797.27 1366
13798.38 1314
13799.49 1266
13800.60 1355
13801.71 1251
13802.82 1282
13803.93 1189
13805.04 1210
13806.15 1218
13807.26 1187
13808.37 1200
13809.48 1173
13810.59 1177
13811.70 1180
13812.81 1150
13813.92 1155
13815.03 1114
13816.14 1165
13817.25 1177
13818.36 1150
13819.47 1223
13820.58 1112
13821.69 1100
13822.80 1103
13823.91 1127
13825.02 1058
13826.13 1151
13827.25 1104
13828.36 1128
13829.47 1179
13830.58 1075
13831.69 1149
13832.80 1113
13833.91 1091
13835.02 1064
13836.13 1117
13837.25 1056
13838.36 1040
13839.47 1050
13840.58 1032
13841.69 1050
13842.80 1034
13843.91 1082
13845.03 1099
13846.14 1071
13847.25 1076
13848.36 1054
13849.47 1027
13850.59 1129
13851.70 1100
13852.81 1092
13853.92 1119
13855.03 1057
13856.15 1085
13857.26 1134
13858.37 1091
13859.48 1110
13860.59 1115
13861.71 1157
13862.82 1144
13863.93 1200
13865.04 1204
13866.16 1184
13867.27 1158
13868.38 1143
13869.49 1153
13870.61 1229
13871.72 1253
13872.83 1247
13873.95 1309
13875.06 1353
13876.17 1336
13877.28 1270
13878.40 1234
13879.51 1272
13880.62 1221
13881.74 1246
13882.85 1238
13883.96 1232
13885.08 1295
13886.19 1174
13887.30 1274
13888.42 1246
13889.53 1218
13890.64 1189
13891.76 1198
13892.87 1143
13893.98 1103
13895.10 1107
13896.21 1093
13897.33 1135
13898.44 1134
13899.55 1155
13900.67 1137
13901.78 1183
13902.89 1194
13904.01 1149
13905.12 1103
13906.24 1218
13907.35 1266
13908.47 1242
13909.58 1185
13910.69 1178
13911.81 1258
13912.92 1161
13914.04 1142
13915.15 1147
13916.27 1056
13917.38 1089
13918.50 1172
13919.61 1141
13920.72 1103
13921.84 1034
13922.95 1101
13924.07 1126
13925.18 1081
13926.30 1054
13927.41 1018
13928.53 1056
13929.64 1044
13930.76 961
13931.87 1032
13932.99 1081
13934.10 1037
13935.22 1070
13936.34 1045
13937.45 1064
13938.57 1027
13939.68 1027
13940.80 1064
13941.91 1045
13943.03 1032
13944.14 1051
13945.26 1028
13946.38 1042
13947.49 1013
13948.61 996
13949.72 1010
13950.84 997
13951.95 995
13953.07 974
13954.19 1011
13955.30 1015
13956.42 985
13957.53 986
13958.65 1046
13959.77 995
13960.88 1031
13962.00 961
13963.12 982
13964.23 999
13965.35 1020
13966.47 1027
13967.58 1040
13968.70 1026
13969.82 956
13970.93 990
13972.05 986
13973.17 1026
13974.28 1032
13975.40 993
13976.52 1001
13977.63 989
13978.75 1015
13979.87 1067
13980.99 959
13982.10 956
13983.22 968
13984.34 1019
13985.45 1026
13986.57 998
13987.69 952
13988.81 974
13989.92 991
13991.04 1006
13992.16 983
13993.28 997
13994.39 1031
13995.51 994
13996.63 1074
13997.75 1046
13998.87 1034
13999.98 1017
14001.10 992
14002.22 1052
14003.34 971
14004.46 978
14005.57 907
14006.69 957
14007.81 1000
14008.93 943
14010.05 940
14011.16 1007
14012.28 1078
14013.40 1064
14014.52 1068
14015.64 1030
14016.76 990
14017.88 1015
14018.99 1060
14020.11 1077
14021.23 1015
14022.35 1074
14023.47 1089
14024.59 1064
14025.71 1092
14026.83 1049
14027.94 1074
14029.06 1037
14030.18 1050
14031.30 1139
14032.42 1131
14033.54 1101
14034.66 1134
14035.78 1114
14036.90 1124
14038.02 1051
14039.14 1055
14040.26 1056
14041.38 1055
14042.50 979
14043.62 1004
14044.74 1039
14045.86 1023
14046.97 964
14048.09 940
14049.21 991
14050.33 958
14051.45 992
14052.57 1025
14053.69 942
14054.81 949
14055.93 975
14057.05 1001
14058.17 1011
14059.30 1020
14060.42 988
14061.54 998
14062.66 945
14063.78 965
14064.90 951
14066.02 988
14067.14 930
14068.26 933
14069.38 935
14070.50 940
14071.62 936
14072.74 1008
14073.86 969
14074.98 993
14076.10 977
14077.23 978
14078.35 934
14079.47 988
14080.59 977
14081.71 942
14082.83 996
14083.95 965
14085.07 955
14086.19 1010
14087.32 986
14088.44 1032
14089.56 965
14090.68 1060
14091.80 1045
14092.92 1061
14094.05 1015
14095.17 1046
14096.29 1006
14097.41 1049
14098.53 1088
14099.65 1097
14100.78 1089
14101.90 1077
14103.02 1154
14104.14 1154
14105.26 1045
14106.39 1059
14107.51 1110
14108.63 1177
14109.75 1141
14110.88 1120
14112.00 1090
14113.12 1092
14114.24 1103
14115.37 1115
14116.49 1148
14117.61 1089
14118.73 1087
14119.86 1065
14120.98 956
14122.10 956
14123.22 898
14124.35 987
14125.47 1000
14126.59 946
14127.72 883
14128.84 853
14129.96 900
14131.09 869
14132.21 886
14133.33 901
14134.45 916
14135.58 898
14136.70 896
14137.82 912
14138.95 881
14140.07 912
14141.20 872
14142.32 896
14143.44 947
14144.57 890
14145.69 867
14146.81 892
14147.94 895
14149.06 850
14150.19 886
14151.31 845
14152.43 885
14153.56 845
14154.68 854
14155.81 872
14156.93 942
14158.05 834
14159.18 883
14160.30 823
14161.43 891
14162.55 874
14163.68 848
14164.80 835
14165.92 850
14167.05 857
14168.17 870
14169.30 824
14170.42 847
14171.55 876
14172.67 863
14173.80 855
14174.92 859
14176.05 822
14177.17 862
14178.30 870
14179.42 806
14180.55 840
14181.67 811
14182.80 841
14183.92 827
14185.05 882
14186.17 840
14187.30 764
14188.42 808
14189.55 818
14190.67 812
14191.80 831
14192.93 830
14194.05 802
14195.18 830
14196.30 836
14197.43 820
14198.55 817
14199.68 798
14200.81 822
14201.93 836
14203.06 815
14204.18 790
14205.31 785
14206.44 823
14207.56 822
14208.69 817
14209.82 830
14210.94 823
14212.07 796
14213.19 819
14214.32 797
14215.45 762
14216.57 780
14217.70 783
14218.83 819
14219.95 791
14221.08 801
14222.21 820
14223.33 774
14224.46 797
14225.59 835
14226.71 806
14227.84 753
14228.97 744
14230.10 720
14231.22 742
14232.35 748
14233.48 789
14234.60 760
14235.73 773
14236.86 794
14237.99 800
14239.11 732
14240.24 753
14241.37 723
14242.50 735
14243.62 780
14244.75 766
14245.88 772
14247.01 787
14248.13 740
14249.26 694
14250.39 712
14251.52 747
14252.65 784
14253.77 770
14254.90 757
14256.03 768
14257.16 796
14258.29 750
14259.42 728
14260.54 740
14261.67 738
14262.80 756
14263.93 755
14265.06 704
14266.19 742
14267.31 748
14268.44 756
14269.57 792
14270.70 735
14271.83 740
14272.96 723
14274.09 684
14275.22 719
14276.34 758
14277.47 715
14278.60 699
14279.73 705
14280.86 704
14281.99 764
14283.12 713
14284.25 713
14285.38 689
14286.51 659
14287.64 693
14288.76 685
14289.89 694
14291.02 710
14292.15 726
14293.28 667
14294.41 639
14295.54 681
14296.67 741
14297.80 689
14298.93 701
14300.06 674
14301.19 627
14302.32 677
14303.45 695
14304.58 647
14305.71 641
14306.84 684
14307.97 738
14309.10 661
14310.23 664
14311.36 649
14312.49 678
14313.62 690
14314.75 688
14315.88 664
14317.01 696
14318.15 650
14319.28 638
14320.41 641
14321.54 666
14322.67 647
14323.80 698
14324.93 734
14326.06 705
14327.19 662
14328.32 648
14329.45 674
14330.58 717
14331.72 690
14332.85 689
14333.98 669
14335.11 668
14336.24 711
14337.37 682
14338.50 685
14339.63 743
14340.77 700
14341.90 680
14343.03 705
14344.16 654
14345.29 683
14346.42 685
14347.56 690
14348.69 670
14349.82 670
14350.95 665
14352.08 656
14353.21 653
14354.35 671
14355.48 704
14356.61 724
14357.74 653
14358.88 663
14360.01 648
14361.14 605
14362.27 679
14363.40 689
14364.54 642
14365.67 614
14366.80 668
14367.93 658
14369.07 641
14370.20 639
14371.33 624
14372.46 634
14373.60 617
14374.73 609
14375.86 627
14377.00 654
14378.13 651
14379.26 646
14380.39 638
14381.53 656
14382.66 626
14383.79 638
14384.93 621
14386.06 658
14387.19 673
14388.33 715
14389.46 666
14390.59 636
14391.73 685
14392.86 657
14393.99 654
14395.13 686
14396.26 608
14397.40 606
14398.53 664
14399.66 680
14400.80 603
14401.93 647
14403.06 622
14404.20 651
14405.33 624
14406.47 617
14407.60 621
14408.74 668
14409.87 595
14411.00 671
14412.14 663
14413.27 688
14414.41 638
14415.54 613
14416.68 657
14417.81 663
14418.94 652
14420.08 722
14421.21 679
14422.35 699
14423.48 667
14424.62 682
14425.75 668
14426.89 669
14428.02 661
14429.16 621
14430.29 690
14431.43 671
14432.56 659
14433.70 704
14434.83 677
14435.97 705
14437.10 718
14438.24 690
14439.37 713
14440.51 690
14441.64 690
14442.78 664
14443.92 645
14445.05 709
14446.19 729
14447.32 670
14448.46 615
14449.59 680
14450.73 692
14451.87 722
14453.00 705
14454.14 642
14455.27 642
14456.41 680
14457.55 687
14458.68 650
14459.82 738
14460.95 750
14462.09 744
14463.23 665
14464.36 752
14465.50 782
14466.64 743
14467.77 678
14468.91 684
14470.05 667
14471.18 716
14472.32 779
14473.46 720
14474.59 755
14475.73 745
14476.87 728
14478.00 783
14479.14 727
14480.28 700
14481.41 765
14482.55 817
14483.69 809
14484.83 781
14485.96 759
14487.10 709
14488.24 785
14489.37 777
14490.51 765
14491.65 781
14492.79 784
14493.92 754
14495.06 736
14496.20 747
14497.34 749
14498.47 773
14499.61 757
14500.75 805
14501.89 782
14503.03 737
14504.16 761
14505.30 697
14506.44 693
14507.58 671
14508.72 711
14509.85 671
14510.99 657
14512.13 678
14513.27 733
14514.41 649
14515.55 669
14516.68 725
14517.82 743
14518.96 723
14520.10 691
14521.24 675
14522.38 674
14523.51 730
14524.65 725
14525.79 664
14526.93 658
14528.07 642
14529.21 702
14530.35 664
14531.49 616
14532.63 691
14533.76 739
14534.90 758
14536.04 706
14537.18 751
14538.32 726
14539.46 703
14540.60 676
14541.74 709
14542.88 716
14544.02 723
14545.16 670
14546.30 705
14547.44 682
14548.58 685
14549.72 740
14550.86 730
14552.00 762
14553.14 705
14554.28 679
14555.42 687
14556.56 730
14557.70 723
14558.84 707
14559.98 697
14561.12 699
14562.26 762
14563.40 723
14564.54 781
14565.68 718
14566.82 735
14567.96 771
14569.10 754
14570.24 729
14571.38 696
14572.52 732
14573.66 738
14574.80 756
14575.94 774
14577.08 763
14578.22 729
14579.36 760
14580.51 759
14581.65 746
14582.79 737
14583.93 785
14585.07 771
14586.21 745
14587.35 743
14588.49 721
14589.63 724
14590.78 755
14591.92 799
14593.06 765
14594.20 770
14595.34 844
14596.48 764
14597.62 776
14598.77 775
14599.91 756
14601.05 791
14602.19 859
14603.33 832
14604.48 764
14605.62 764
14606.76 830
14607.90 810
14609.04 814
14610.19 818
14611.33 816
14612.47 802
14613.61 837
14614.75 826
14615.90 813
14617.04 788
14618.18 802
14619.32 820
14620.47 869
14621.61 872
14622.75 799
14623.89 864
14625.04 831
14626.18 843
14627.32 858
14628.46 880
14629.61 890
14630.75 885
14631.89 920
14633.04 932
14634.18 996
14635.32 935
14636.47 901
14637.61 905
14638.75 918
14639.89 962
14641.04 938
14642.18 969
14643.32 1037
14644.47 1049
14645.61 1078
14646.76 1052
14647.90 1057
14649.04 1043
14650.19 986
14651.33 1010
14652.47 1027
14653.62 969
14654.76 988
14655.90 959
14657.05 865
14658.19 907
14659.34 880
14660.48 845
14661.62 857
14662.77 817
14663.91 826
14665.06 814
14666.20 841
14667.35 750
14668.49 775
14669.63 794
14670.78 761
14671.92 811
14673.07 705
14674.21 729
14675.36 730
14676.50 725
14677.65 766
14678.79 729
14679.94 693
14681.08 697
14682.23 791
14683.37 730
14684.52 744
14685.66 759
14686.81 742
14687.95 725
14689.10 731
14690.24 739
14691.39 695
14692.53 685
14693.68 739
14694.82 737
14695.97 665
14697.11 679
14698.26 685
14699.41 639
14700.55 628
14701.70 646
14702.84 708
14703.99 694
14705.13 690
14706.28 682
14707.43 679
14708.57 699
14709.72 673
14710.86 652
14712.01 699
14713.16 683
14714.30 680
14715.45 677
14716.59 680
14717.74 669
14718.89 679
14720.03 595
14721.18 607
14722.33 626
14723.47 694
14724.62 700
14725.77 718
14726.91 670
14728.06 672
14729.21 687
14730.35 670
14731.50 667
14732.65 698
14733.79 720
14734.94 673
14736.09 662
14737.23 687
14738.38 728
14739.53 631
14740.68 687
14741.82 678
14742.97 698
14744.12 688
14745.26 710
14746.41 704
14747.56 735
14748.71 706
14749.85 686
14751.00 661
14752.15 749
14753.30 720
14754.45 725
14755.59 719
14756.74 702
14757.89 700
14759.04 643
14760.18 690
14761.33 695
14762.48 715
14763.63 702
14764.78 667
14765.92 690
14767.07 666
14768.22 675
14769.37 709
14770.52 701
14771.67 715
14772.81 717
14773.96 688
14775.11 682
14776.26 677
14777.41 667
14778.56 648
14779.71 634
14780.86 689
14782.00 685
14783.15 706
14784.30 722
14785.45 694
14786.60 738
14787.75 691
14788.90 720
14790.05 798
14791.20 695
14792.35 721
14793.49 716
14794.64 673
14795.79 722
14796.94 779
14798.09 770
14799.24 765
14800.39 799
14801.54 683
14802.69 711
14803.84 729
14804.99 788
14806.14 818
14807.29 772
14808.44 722
14809.59 718
14810.74 740
14811.89 748
14813.04 713
14814.19 696
14815.34 683
14816.49 753
14817.64 748
14818.79 706
14819.94 688
14821.09 753
14822.24 757
14823.39 757
14824.54 688
14825.69 652
14826.84 658
14827.99 697
14829.14 703
14830.29 676
14831.44 652
14832.60 676
14833.75 673
14834.90 622
14836.05 585
14837.20 592
14838.35 636
14839.50 623
14840.65 577
14841.80 635
14842.95 623
14844.11 612
14845.26 591
14846.41 565
14847.56 600
14848.71 572
14849.86 557
14851.01 589
14852.17 568
14853.32 580
14854.47 531
14855.62 520
14856.77 575
14857.92 560
14859.08 566
14860.23 587
14861.38 591
14862.53 524
14863.68 540
14864.84 601
14865.99 593
14867.14 578
14868.29 524
14869.44 562
14870.60 568
14871.75 548
14872.90 483
14874.05 541
14875.21 548
14876.36 560
14877.51 538
14878.66 505
14879.82 508
14880.97 582
14882.12 557
14883.27 592
14884.43 538
14885.58 584
14886.73 547
14887.89 561
14889.04 612
14890.19 540
14891.34 609
14892.50 569
14893.65 596
14894.80 509
14895.96 553
14897.11 578
14898.26 607
14899.42 552
14900.57 520
14901.72 540
14902.88 600
14904.03 604
14905.18 560
14906.34 501
14907.49 509
14908.65 573
14909.80 543
14910.95 571
14912.11 538
14913.26 545
14914.41 552
14915.57 525
14916.72 552
14917.88 555
14919.03 525
14920.18 570
14921.34 591
14922.49 548
14923.65 578
14924.80 559
14925.96 557
14927.11 533
14928.27 563
14929.42 599
14930.57 563
14931.73 543
14932.88 569
14934.04 567
14935.19 522
14936.35 559
14937.50 557
14938.66 557
14939.81 531
14940.97 510
14942.12 551
14943.28 547
14944.43 518
14945.59 574
14946.74 545
14947.90 656
14949.05 565
14950.21 570
14951.36 582
14952.52 593
14953.68 518
14954.83 539
14955.99 532
14957.14 545
14958.30 521
14959.45 528
14960.61 547
14961.77 542
14962.92 611
14964.08 541
14965.23 600
14966.39 559
14967.54 518
14968.70 530
14969.86 537
14971.01 535
14972.17 517
14973.33 534
14974.48 527
14975.64 541
14976.79 502
14977.95 492
14979.11 477
14980.26 545
14981.42 513
14982.58 511
14983.73 540
14984.89 483
14986.05 470
14987.20 550
14988.36 545
14989.52 493
14990.67 531
14991.83 539
14992.99 519
14994.15 500
14995.30 514
14996.46 526
14997.62 531
14998.77 481
14999.93 518
15001.09 469
15002.25 537
15003.40 549
15004.56 493
15005.72 518
15006.88 536
15008.03 469
15009.19 477
15010.35 501
15011.51 501
15012.66 451
15013.82 477
15014.98 488
15016.14 493
15017.30 477
15018.45 462
15019.61 455
15020.77 506
15021.93 505
15023.09 472
15024.24 450
15025.40 449
15026.56 476
15027.72 502
15028.88 466
15030.04 466
15031.19 485
15032.35 494
15033.51 503
15034.67 516
15035.83 442
15036.99 465
15038.15 470
15039.30 431
15040.46 499
15041.62 497
15042.78 482
15043.94 440
15045.10 479
15046.26 500
15047.42 450
15048.58 465
15049.74 520
15050.90 416
15052.05 417
15053.21 441
15054.37 461
15055.53 481
15056.69 457
15057.85 454
15059.01 509
15060.17 467
15061.33 468
15062.49 425
15063.65 445
15064.81 452
15065.97 509
15067.13 500
15068.29 471
15069.45 469
15070.61 482
15071.77 484
15072.93 457
15074.09 468
15075.25 493
15076.41 471
15077.57 463
15078.73 467
15079.89 490
15081.05 449
15082.21 467
15083.37 446
15084.53 440
15085.69 489
15086.85 445
15088.01 450
15089.18 469
15090.34 486
15091.50 467
15092.66 505
15093.82 485
15094.98 430
15096.14 498
15097.30 474
15098.46 455
15099.62 474
15100.78 481
15101.95 506
15103.11 501
15104.27 467
15105.43 478
15106.59 458
15107.75 448
15108.91 485
15110.08 516
15111.24 504
15112.40 481
15113.56 467
15114.72 446
15115.88 468
15117.05 480
15118.21 473
15119.37 436
15120.53 468
15121.69 471
15122.86 476
15124.02 440
15125.18 446
15126.34 490
15127.50 518
15128.67 460
15129.83 465
15130.99 498
15132.15 490
15133.32 436
15134.48 430
15135.64 453
15136.80 439
15137.97 474
15139.13 493
15140.29 495
15141.45 446
15142.62 485
15143.78 513
15144.94 495
15146.11 491
15147.27 514
15148.43 453
15149.59 456
15150.76 459
15151.92 444
15153.08 510
15154.25 466
15155.41 501
15156.57 474
15157.74 485
15158.90 493
15160.06 493
15161.23 515
15162.39 486
15163.55 485
15164.72 436
15165.88 472
15167.05 497
15168.21 447
15169.37 492
15170.54 536
15171.70 487
15172.86 473
15174.03 476
15175.19 464
15176.36 465
15177.52 469
15178.69 444
15179.85 458
15181.01 508
15182.18 436
15183.34 453
15184.51 493
15185.67 492
15186.84 470
15188.00 491
15189.16 458
15190.33 493
15191.49 465
15192.66 483
15193.82 476
15194.99 499
15196.15 531
15197.32 473
15198.48 496
15199.65 484
15200.81 471
15201.98 465
15203.14 517
15204.31 521
15205.47 468
15206.64 479
15207.80 471
15208.97 474
15210.13 513
15211.30 488
15212.47 524
15213.63 519
15214.80 507
15215.96 489
15217.13 503
15218.29 493
15219.46 507
15220.62 467
15221.79 488
15222.96 481
15224.12 488
15225.29 529
15226.45 527
15227.62 522
15228.79 540
15229.95 529
15231.12 458
15232.29 481
15233.45 522
15234.62 524
15235.78 533
15236.95 498
15238.12 503
15239.28 528
15240.45 539
15241.62 538
15242.78 509
15243.95 566
15245.12 539
15246.28 550
15247.45 601
15248.62 553
15249.78 516
15250.95 540
15252.12 542
15253.28 504
15254.45 524
15255.62 491
15256.79 497
15257.95 495
15259.12 488
15260.29 519
15261.46 536
15262.62 454
15263.79 487
15264.96 529
15266.13 510
15267.29 489
15268.46 533
15269.63 514
15270.80 531
15271.96 451
15273.13 488
15274.30 515
15275.47 531
15276.64 471
15277.80 491
15278.97 481
15280.14 479
15281.31 504
15282.48 452
15283.64 438
15284.81 520
15285.98 493
15287.15 425
15288.32 444
15289.49 464
15290.65 458
15291.82 480
15292.99 460
15294.16 451
15295.33 483
15296.50 491
15297.67 461
15298.83 438
15300.00 482
15301.17 476
15302.34 469
15303.51 502
15304.68 448
15305.85 499
15307.02 481
15308.19 523
15309.36 464
15310.52 463
15311.69 486
15312.86 495
15314.03 480
15315.20 438
15316.37 422
15317.54 449
15318.71 446
15319.88 469
15321.05 475
15322.22 487
15323.39 448
15324.56 444
15325.73 460
15326.90 467
15328.07 460
15329.24 466
15330.41 470
15331.58 464
15332.75 490
15333.92 480
15335.09 473
15336.26 447
15337.43 476
15338.60 451
15339.77 483
15340.94 459
15342.11 463
15343.28 487
15344.45 503
15345.62 485
15346.79 457
15347.96 445
15349.13 456
15350.31 444
15351.48 463
15352.65 452
15353.82 496
15354.99 493
15356.16 486
15357.33 458
15358.50 434
15359.67 436
15360.84 454
15362.02 446
15363.19 433
15364.36 469
15365.53 500
15366.70 448
15367.87 485
15369.04 434
15370.21 457
15371.39 454
15372.56 432
15373.73 469
15374.90 471
15376.07 431
15377.24 459
15378.42 459
15379.59 448
15380.76 475
15381.93 448
15383.10 437
15384.28 450
15385.45 475
15386.62 466
15387.79 484
15388.97 459
15390.14 460
15391.31 473
15392.48 482
15393.65 460
15394.83 486
15396.00 462
15397.17 487
15398.34 453
15399.52 460
15400.69 503
15401.86 474
15403.04 463
15404.21 482
15405.38 446
15406.55 441
15407.73 458
15408.90 489
15410.07 482
15411.25 489
15412.42 505
15413.59 451
15414.77 462
15415.94 437
15417.11 453
15418.29 471
15419.46 464
15420.63 451
15421.81 462
15422.98 452
15424.15 451
15425.33 461
15426.50 440
15427.67 425
15428.85 478
15430.02 409
15431.20 436
15432.37 425
15433.54 427
15434.72 429
15435.89 457
15437.07 450
15438.24 460
15439.41 449
15440.59 413
15441.76 435
15442.94 467
15444.11 466
15445.29 472
15446.46 438
15447.63 479
15448.81 462
15449.98 449
15451.16 436
15452.33 430
15453.51 488
15454.68 462
15455.86 456
15457.03 464
15458.21 486
15459.38 442
15460.56 445
15461.73 418
15462.91 526
15464.08 483
15465.26 486
15466.43 452
15467.61 469
15468.78 454
15469.96 476
15471.13 497
15472.31 469
15473.48 460
15474.66 475
15475.83 448
15477.01 477
15478.19 468
15479.36 479
15480.54 493
15481.71 482
15482.89 476
15484.06 479
15485.24 458
15486.42 443
15487.59 454
15488.77 467
15489.94 487
15491.12 497
15492.30 478
15493.47 418
15494.65 442
15495.83 441
15497.00 497
15498.18 500
15499.36 453
15500.53 455
15501.71 451
15502.88 457
15504.06 461
15505.24 473
15506.41 463
15507.59 450
15508.77 452
15509.95 485
15511.12 481
15512.30 462
15513.48 484
15514.65 482
15515.83 460
15517.01 444
15518.18 468
15519.36 442
15520.54 430
15521.72 475
15522.89 448
15524.07 449
15525.25 482
15526.43 450
15527.60 461
15528.78 461
15529.96 479
15531.14 486
15532.31 493
15533.49 493
15534.67 473
15535.85 481
15537.03 470
15538.20 461
15539.38 467
15540.56 462
15541.74 516
15542.92 482
15544.09 515
15545.27 476
15546.45 448
15547.63 470
15548.81 456
15549.98 506
15551.16 509
15552.34 496
15553.52 503
15554.70 491
15555.88 448
15557.06 468
15558.23 478
15559.41 498
15560.59 502
15561.77 484
15562.95 514
15564.13 529
15565.31 530
15566.49 474
15567.67 500
15568.84 511
15570.02 481
15571.20 469
15572.38 493
15573.56 529
15574.74 507
15575.92 503
15577.10 483
15578.28 491
15579.46 490
15580.64 506
15581.82 476
15583.00 493
15584.18 507
15585.36 516
15586.54 496
15587.72 513
15588.90 512
15590.08 524
15591.26 518
15592.44 524
15593.62 527
15594.80 504
15595.98 498
15597.16 526
15598.34 510
15599.52 496
15600.70 523
15601.88 508
15603.06 475
15604.24 526
15605.42 593
15606.60 580
15607.78 560
15608.96 512
15610.14 528
15611.32 546
15612.50 581
15613.68 560
15614.86 565
15616.05 519
15617.23 498
15618.41 566
15619.59 573
15620.77 574
15621.95 582
15623.13 549
15624.31 562
15625.49 532
15626.68 565
15627.86 593
15629.04 593
15630.22 562
15631.40 552
15632.58 563
15633.76 581
15634.95 606
15636.13 590
15637.31 584
15638.49 609
15639.67 562
15640.85 573
15642.04 570
15643.22 572
15644.40 605
15645.58 633
15646.76 669
15647.95 630
15649.13 559
15650.31 631
15651.49 575
15652.67 596
15653.86 560
15655.04 616
15656.22 640
15657.40 582
15658.59 633
15659.77 671
15660.95 637
15662.13 618
15663.32 636
15664.50 622
15665.68 635
15666.87 613
15668.05 655
15669.23 736
15670.41 645
15671.60 614
15672.78 649
15673.96 620
15675.15 631
15676.33 608
15677.51 635
15678.70 592
15679.88 621
15681.06 600
15682.25 626
15683.43 626
15684.61 610
15685.80 591
15686.98 669
15688.16 614
15689.35 598
15690.53 597
15691.72 617
15692.90 617
15694.08 565
15695.27 568
15696.45 597
15697.63 587
15698.82 618
15700.00 615
15701.19 576
15702.37 601
15703.56 595
15704.74 604
15705.92 586
15707.11 598
15708.29 591
15709.48 619
15710.66 658
15711.85 562
15713.03 611
15714.21 628
15715.40 597
15716.58 641
15717.77 556
15718.95 591
15720.14 596
15721.32 608
15722.51 615
15723.69 641
15724.88 619
15726.06 572
15727.25 611
15728.43 624
15729.62 607
15730.80 623
15731.99 605
15733.17 573
15734.36 569
15735.55 623
15736.73 593
15737.92 632
15739.10 605
15740.29 591
15741.47 675
15742.66 589
15743.84 607
15745.03 587
15746.22 565
15747.40 633
15748.59 622
15749.77 635
15750.96 586
15752.15 592
15753.33 597
15754.52 618
15755.70 601
15756.89 624
15758.08 646
15759.26 639
15760.45 650
15761.64 679
15762.82 610
15764.01 704
15765.20 695
15766.38 616
15767.57 663
15768.76 635
15769.94 650
15771.13 657
15772.32 645
15773.50 613
15774.69 663
15775.88 653
15777.06 682
15778.25 633
15779.44 635
15780.62 669
15781.81 631
15783.00 632
15784.19 634
15785.37 629
15786.56 684
15787.75 644
15788.94 593
15790.12 618
15791.31 614
15792.50 617
15793.69 641
15794.87 628
15796.06 635
15797.25 652
15798.44 610
15799.62 599
15800.81 623
15802.00 596
15803.19 588
15804.38 565
15805.56 569
15806.75 583
15807.94 595
15809.13 542
15810.32 535
15811.50 572
15812.69 578
15813.88 569
15815.07 555
15816.26 534
15817.45 501
15818.64 542
15819.82 547
15821.01 566
15822.20 560
15823.39 532
15824.58 518
15825.77 560
15826.96 521
15828.15 537
15829.33 556
15830.52 542
15831.71 514
15832.90 500
15834.09 521
15835.28 520
15836.47 530
15837.66 566
15838.85 584
15840.04 537
15841.23 504
15842.42 534
15843.61 526
15844.79 545
15845.98 507
15847.17 518
15848.36 507
15849.55 521
15850.74 556
15851.93 539
15853.12 558
15854.31 533
15855.50 531
15856.69 527
15857.88 508
15859.07 501
15860.26 478
15861.45 469
15862.64 517
15863.83 471
15865.02 511
15866.21 564
15867.40 538
15868.60 473
15869.79 469
15870.98 487
15872.17 533
15873.36 538
15874.55 525
15875.74 480
15876.93 487
15878.12 482
15879.31 487
15880.50 478
15881.69 485
15882.88 535
15884.07 521
15885.27 487
15886.46 514
15887.65 507
15888.84 486
15890.03 500
15891.22 477
15892.41 523
15893.60 534
15894.80 552
15895.99 518
15897.18 508
15898.37 500
15899.56 497
15900.75 600
15901.95 485
15903.14 455
15904.33 503
15905.52 437
15906.71 507
15907.90 525
15909.10 515
15910.29 510
15911.48 566
15912.67 535
15913.86 499
15915.06 548
15916.25 510
15917.44 455
15918.63 517
15919.83 525
15921.02 554
15922.21 517
15923.40 530
15924.60 489
15925.79 485
15926.98 547
15928.17 508
15929.37 502
15930.56 518
15931.75 559
15932.94 517
15934.14 545
15935.33 530
15936.52 493
15937.72 496
15938.91 573
15940.10 574
15941.30 504
15942.49 482
15943.68 522
15944.88 563
15946.07 501
15947.26 517
15948.46 507
15949.65 516
15950.84 507
15952.04 528
15953.23 501
15954.42 490
15955.62 460
15956.81 467
15958.01 446
15959.20 437
15960.39 461
15961.59 471
15962.78 473
15963.97 482
15965.17 529
15966.36 482
15967.56 524
15968.75 456
15969.95 520
15971.14 482
15972.33 476
15973.53 467
15974.72 425
15975.92 488
15977.11 435
15978.31 487
15979.50 479
15980.70 428
15981.89 439
15983.09 461
15984.28 439
15985.47 406
15986.67 435
15987.86 477
15989.06 502
15990.25 473
15991.45 409
15992.64 404
15993.84 458
15995.03 455
15996.23 431
15997.43 412
15998.62 437
15999.82 470
16001.01 489
16002.21 454
16003.40 429
16004.60 445
16005.79 450
16006.99 454
16008.18 444
16009.38 424
16010.58 413
16011.77 448
16012.97 425
16014.16 385
16015.36 414
16016.56 419
16017.75 430
16018.95 439
16020.14 420
16021.34 406
16022.54 424
16023.73 459
16024.93 427
16026.13 404
16027.32 407
16028.52 460
16029.71 453
16030.91 390
16032.11 425
16033.30 445
16034.50 464
16035.70 398
16036.89 396
16038.09 447
16039.29 382
16040.49 349
16041.68 414
16042.88 418
16044.08 414
16045.27 403
16046.47 442
16047.67 438
16048.86 432
16050.06 405
16051.26 416
16052.46 435
16053.65 418
16054.85 418
16056.05 429
16057.25 432
16058.44 374
16059.64 422
16060.84 403
16062.04 413
16063.23 433
16064.43 421
16065.63 435
16066.83 385
16068.03 394
16069.22 412
16070.42 417
16071.62 390
16072.82 443
16074.02 446
16075.21 426
16076.41 375
16077.61 418
16078.81 461
16080.01 445
16081.21 375
16082.40 374
16083.60 426
16084.80 389
16086.00 403
16087.20 434
16088.40 393
16089.60 427
16090.79 367
16091.99 430
16093.19 404
16094.39 437
16095.59 396
16096.79 394
16097.99 388
16099.19 413
16100.39 404
16101.59 414
16102.78 464
16103.98 452
16105.18 456
16106.38 422
16107.58 408
16108.78 379
16109.98 377
16111.18 413
16112.38 401
16113.58 427
16114.78 411
16115.98 412
16117.18 432
16118.38 428
16119.58 431
16120.78 434
16121.98 421
16123.18 402
16124.38 402
16125.58 404
16126.78 428
16127.98 430
16129.18 383
16130.38 362
16131.58 402
16132.78 427
16133.98 394
16135.18 416
16136.38 414
16137.58 413
16138.78 387
16139.98 372
16141.18 397
16142.38 426
16143.58 432
16144.79 440
16145.99 434
16147.19 417
16148.39 382
16149.59 361
16150.79 400
16151.99 424
16153.19 393
16154.39 398
16155.59 358
16156.80 395
16158.00 400
16159.20 400
16160.40 417
16161.60 415
16162.80 438
16164.00 408
16165.21 426
16166.41 389
16167.61 418
16168.81 439
16170.01 406
16171.21 429
16172.42 433
16173.62 415
16174.82 398
16176.02 375
16177.22 400
16178.43 391
16179.63 427
16180.83 438
16182.03 421
16183.23 412
16184.44 436
16185.64 438
16186.84 428
16188.04 410
16189.25 403
16190.45 397
16191.65 412
16192.85 367
16194.06 382
16195.26 430
16196.46 425
16197.66 428
16198.87 437
16200.07 411
16201.27 400
16202.48 388
16203.68 400
16204.88 440
16206.09 445
16207.29 432
16208.49 441
16209.69 386
16210.90 410
16212.10 409
16213.30 440
16214.51 404
16215.71 438
16216.91 440
16218.12 403
16219.32 409
16220.53 424
16221.73 433
16222.93 431
16224.14 397
16225.34 386
16226.54 444
16227.75 430
16228.95 418
16230.16 418
16231.36 421
16232.56 428
16233.77 439
16234.97 435
16236.18 418
16237.38 422
16238.59 431
16239.79 409
16240.99 426
16242.20 427
16243.40 421
16244.61 424
16245.81 458
16247.02 463
16248.22 447
16249.43 431
16250.63 415
16251.84 405
16253.04 419
16254.24 453
16255.45 453
16256.65 453
16257.86 442
16259.06 479
16260.27 462
16261.48 466
16262.68 452
16263.89 437
16265.09 461
16266.30 466
16267.50 455
16268.71 414
16269.91 455
16271.12 433
16272.32 486
16273.53 434
16274.73 444
16275.94 466
16277.15 401
16278.35 497
16279.56 508
16280.76 446
16281.97 439
16283.18 468
16284.38 466
16285.59 446
16286.79 440
16288.00 511
16289.21 497
16290.41 497
16291.62 478
16292.82 452
16294.03 448
16295.24 488
16296.44 457
16297.65 467
16298.86 504
16300.06 457
16301.27 446
16302.48 457
16303.68 427
16304.89 427
16306.10 482
16307.30 509
16308.51 455
16309.72 464
16310.92 490
16312.13 543
16313.34 558
16314.55 475
16315.75 447
16316.96 435
16318.17 465
16319.37 459
16320.58 452
16321.79 425
16323.00 502
16324.20 471
16325.41 478
16326.62 484
16327.83 498
16329.03 452
16330.24 463
16331.45 462
16332.66 414
16333.87 447
16335.07 470
16336.28 486
16337.49 505
16338.70 464
16339.90 445
16341.11 433
16342.32 435
16343.53 401
16344.74 448
16345.95 445
16347.15 395
16348.36 415
16349.57 426
16350.78 467
16351.99 407
16353.20 433
16354.40 424
16355.61 455
16356.82 447
16358.03 403
16359.24 359
16360.45 387
16361.66 374
16362.87 468
16364.08 462
16365.28 400
16366.49 429
16367.70 446
16368.91 447
16370.12 433
16371.33 406
16372.54 427
16373.75 432
16374.96 386
16376.17 398
16377.38 419
16378.59 404
16379.80 423
16381.01 428
16382.21 419
16383.42 366
16384.63 404
16385.84 412
16387.05 401
16388.26 379
16389.47 412
16390.68 404
16391.89 409
16393.10 373
16394.31 369
16395.52 371
16396.73 407
16397.94 404
16399.15 390
16400.36 376
16401.57 403
16402.79 393
16404.00 400
16405.21 398
16406.42 408
16407.63 372
16408.84 379
16410.05 411
16411.26 422
16412.47 432
16413.68 389
16414.89 428
16416.10 397
16417.31 400
16418.52 387
16419.74 415
16420.95 403
16422.16 386
16423.37 439
16424.58 428
16425.79 390
16427.00 388
16428.21 359
16429.42 365
16430.64 384
16431.85 452
16433.06 453
16434.27 429
16435.48 405
16436.69 427
16437.91 426
16439.12 396
16440.33 416
16441.54 419
16442.75 381
16443.96 389
16445.18 418
16446.39 420
16447.60 399
16448.81 396
16450.02 383
16451.24 367
16452.45 405
16453.66 376
16454.87 384
16456.09 409
16457.30 400
16458.51 384
16459.72 394
16460.94 368
16462.15 359
16463.36 357
16464.57 393
16465.79 363
16467.00 429
16468.21 403
16469.43 389
16470.64 415
16471.85 393
16473.06 382
16474.28 381
16475.49 363
16476.70 386
16477.92 366
16479.13 391
16480.34 375
16481.56 400
16482.77 379
16483.98 324
16485.20 376
16486.41 377
16487.62 405
16488.84 343
16490.05 373
16491.26 361
16492.48 380
16493.69 381
16494.91 370
16496.12 349
16497.33 352
16498.55 346
16499.76 373
16500.97 368
16502.19 354
16503.40 391
16504.62 360
16505.83 378
16507.05 382
16508.26 391
16509.47 401
16510.69 417
16511.90 400
16513.12 377
16514.33 392
16515.55 363
16516.76 347
16517.98 376
16519.19 368
16520.41 408
16521.62 427
16522.83 384
16524.05 352
16525.26 371
16526.48 385
16527.69 384
16528.91 363
16530.12 383
16531.34 378
16532.55 362
16533.77 374
16534.99 359
16536.20 339
16537.42 381
16538.63 351
16539.85 320
16541.06 391
16542.28 367
16543.49 377
16544.71 433
16545.92 410
16547.14 371
16548.36 403
16549.57 419
16550.79 418
16552.00 408
16553.22 345
16554.44 384
16555.65 357
16556.87 360
16558.08 404
16559.30 380
16560.52 388
16561.73 381
16562.95 377
16564.17 375
16565.38 391
16566.60 378
16567.81 392
16569.03 373
16570.25 387
16571.46 368
16572.68 367
16573.90 355
16575.11 372
16576.33 422
16577.55 403
16578.76 427
16579.98 382
16581.20 394
16582.42 399
16583.63 391
16584.85 459
16586.07 404
16587.28 368
16588.50 371
16589.72 372
16590.94 394
16592.15 406
16593.37 423
16594.59 394
16595.81 398
16597.02 412
16598.24 400
16599.46 405
16600.68 411
16601.89 365
16603.11 360
16604.33 401
16605.55 416
16606.77 404
16607.98 401
16609.20 420
16610.42 392
16611.64 367
16612.86 412
16614.07 431
16615.29 411
16616.51 398
16617.73 363
16618.95 422
16620.17 395
16621.38 413
16622.60 396
16623.82 401
16625.04 407
16626.26 420
16627.48 380
16628.70 396
16629.91 369
16631.13 327
16632.35 335
16633.57 403
16634.79 374
16636.01 352
16637.23 366
16638.45 400
16639.67 413
16640.89 381
16642.10 377
16643.32 398
16644.54 381
16645.76 382
16646.98 359
16648.20 367
16649.42 390
16650.64 354
16651.86 361
16653.08 364
16654.30 401
16655.52 402
16656.74 402
16657.96 415
16659.18 440
16660.40 351
16661.62 342
16662.84 366
16664.06 362
16665.28 376
16666.50 362
16667.72 361
16668.94 375
16670.16 381
16671.38 401
16672.60 347
16673.82 346
16675.04 386
16676.26 366
16677.48 407
16678.70 373
16679.92 354
16681.14 351
16682.36 369
16683.58 358
16684.80 371
16686.03 379
16687.25 362
16688.47 356
16689.69 362
16690.91 403
16692.13 358
16693.35 370
16694.57 353
16695.79 394
16697.02 362
16698.24 351
16699.46 364
16700.68 411
16701.90 380
16703.12 399
16704.34 398
16705.57 384
16706.79 377
16708.01 362
16709.23 388
16710.45 357
16711.67 367
16712.90 365
16714.12 371
16715.34 366
16716.56 359
16717.78 407
16719.01 401
16720.23 346
16721.45 360
16722.67 388
16723.89 392
16725.12 370
16726.34 359
16727.56 388
16728.78 397
16730.01 377
16731.23 353
16732.45 352
16733.67 348
16734.90 355
16736.12 352
16737.34 356
16738.56 357
16739.79 364
16741.01 365
16742.23 365
16743.46 347
16744.68 387
16745.90 398
16747.12 377
16748.35 357
16749.57 360
16750.79 382
16752.02 352
16753.24 323
16754.46 365
16755.69 362
16756.91 361
16758.13 375
16759.36 354
16760.58 395
16761.80 399
16763.03 375
16764.25 386
16765.48 407
16766.70 396
16767.92 397
16769.15 389
16770.37 324
16771.60 346
16772.82 402
16774.04 419
16775.27 411
16776.49 400
16777.72 379
16778.94 352
16780.16 352
16781.39 356
16782.61 366
16783.84 347
16785.06 335
16786.29 348
16787.51 373
16788.74 366
16789.96 370
16791.18 388
16792.41 372
16793.63 369
16794.86 352
16796.08 355
16797.31 376
16798.53 380
16799.76 356
16800.98 356
16802.21 361
16803.43 394
16804.66 393
16805.88 405
16807.11 383
16808.33 386
16809.56 391
16810.79 423
16812.01 403
16813.24 375
16814.46 384
16815.69 391
16816.91 422
16818.14 401
16819.36 386
16820.59 380
16821.82 367
16823.04 375
16824.27 360
16825.49 324
16826.72 344
16827.95 402
16829.17 393
16830.40 382
16831.62 366
16832.85 340
16834.08 353
16835.30 331
16836.53 339
16837.76 379
16838.98 351
16840.21 344
16841.44 336
16842.66 393
16843.89 401
16845.11 358
16846.34 388
16847.57 391
16848.80 384
16850.02 352
16851.25 360
16852.48 381
16853.70 397
16854.93 406
16856.16 374
16857.38 402
16858.61 395
16859.84 430
16861.07 383
16862.29 392
16863.52 408
16864.75 429
16865.97 446
16867.20 412
16868.43 395
16869.66 403
16870.89 477
16872.11 476
16873.34 410
16874.57 404
16875.80 440
16877.02 433
16878.25 428
16879.48 433
16880.71 430
16881.94 426
16883.16 378
16884.39 433
16885.62 421
16886.85 398
16888.08 428
16889.30 425
16890.53 444
16891.76 461
16892.99 433
16894.22 471
16895.45 475
16896.67 498
16897.90 517
16899.13 487
16900.36 479
16901.59 430
16902.82 421
16904.05 433
16905.28 445
16906.50 462
16907.73 475
16908.96 462
16910.19 420
16911.42 386
16912.65 423
16913.88 425
16915.11 415
16916.34 435
16917.57 379
16918.80 378
16920.03 392
16921.26 414
16922.48 398
16923.71 401
16924.94 383
16926.17 388
16927.40 376
16928.63 377
16929.86 377
16931.09 419
16932.32 369
16933.55 347
16934.78 390
16936.01 344
16937.24 379
16938.47 337
16939.70 408
16940.93 419
16942.16 399
16943.39 373
16944.62 366
16945.85 342
16947.08 365
16948.31 362
16949.54 385
16950.78 358
16952.01 363
16953.24 372
16954.47 368
16955.70 395
16956.93 383
16958.16 366
16959.39 390
16960.62 380
16961.85 379
16963.08 390
16964.31 337
16965.54 343
16966.78 406
16968.01 393
16969.24 363
16970.47 389
16971.70 390
16972.93 416
16974.16 404
16975.39 380
16976.63 346
16977.86 337
16979.09 336
16980.32 366
16981.55 333
16982.78 344
16984.02 332
16985.25 354
16986.48 360
16987.71 349
16988.94 376
16990.18 336
16991.41 365
16992.64 345
16993.87 373
16995.10 361
16996.34 380
16997.57 405
16998.80 346
17000.03 349
17001.26 404
17002.50 372
17003.73 368
17004.96 369
17006.19 351
17007.43 360
17008.66 337
17009.89 343
17011.12 364
17012.36 362
17013.59 322
17014.82 368
17016.06 381
17017.29 390
17018.52 355
17019.76 323
17020.99 350
17022.22 395
17023.45 357
17024.69 356
17025.92 368
17027.15 337
17028.39 398
17029.62 397
17030.85 400
17032.09 364
17033.32 391
17034.55 391
17035.79 394
17037.02 386
17038.26 403
17039.49 380
17040.72 353
17041.96 363
17043.19 387
17044.43 391
17045.66 369
17046.89 347
17048.13 353
17049.36 401
17050.60 415
17051.83 366
17053.06 368
17054.30 356
17055.53 363
17056.77 345
17058.00 307
17059.24 344
17060.47 339
17061.70 325
17062.94 321
17064.17 325
17065.41 351
17066.64 367
17067.88 353
17069.11 344
17070.35 333
17071.58 393
17072.82 360
17074.05 327
17075.29 360
17076.52 353
17077.76 386
17078.99 360
17080.23 354
17081.46 345
17082.70 309
17083.93 339
17085.17 364
17086.41 361
17087.64 354
17088.88 370
17090.11 391
17091.35 350
17092.58 372
17093.82 360
17095.05 338
17096.29 353
17097.53 375
17098.76 384
17100.00 372
17101.23 344
17102.47 331
17103.71 314
17104.94 339
17106.18 370
17107.41 362
17108.65 332
17109.89 344
17111.12 337
17112.36 394
17113.60 382
17114.83 334
17116.07 321
17117.31 364
17118.54 336
17119.78 358
17121.02 312
17122.25 323
17123.49 318
17124.73 307
17125.96 335
17127.20 326
17128.44 331
17129.67 307
17130.91 321
17132.15 352
17133.39 347
17134.62 324
17135.86 333
17137.10 320
17138.33 363
17139.57 351
17140.81 325
17142.05 356
17143.28 334
17144.52 352
17145.76 367
17147.00 377
17148.23 329
17149.47 326
17150.71 352
17151.95 312
17153.19 357
17154.42 360
17155.66 354
17156.90 335
17158.14 299
17159.38 337
17160.61 319
17161.85 338
17163.09 348
17164.33 346
17165.57 343
17166.81 362
17168.04 383
17169.28 360
17170.52 349
17171.76 356
17173.00 319
17174.24 322
17175.47 323
17176.71 325
17177.95 312
17179.19 308
17180.43 329
17181.67 309
17182.91 346
17184.15 378
17185.39 332
17186.62 337
17187.86 321
17189.10 367
17190.34 354
17191.58 345
17192.82 339
17194.06 303
17195.30 300
17196.54 349
17197.78 362
17199.02 356
17200.26 327
17201.50 351
17202.74 329
17203.98 321
17205.22 332
17206.46 291
17207.70 315
17208.94 339
17210.18 334
17211.42 338
17212.66 330
17213.90 352
17215.14 324
17216.38 314
17217.62 320
17218.86 319
17220.10 353
17221.34 313
17222.58 320
17223.82 308
17225.06 305
17226.30 313
17227.54 300
17228.78 298
17230.02 318
17231.26 303
17232.50 352
17233.74 370
17234.98 340
17236.22 333
17237.47 341
17238.71 329
17239.95 341
17241.19 345
17242.43 332
17243.67 290
17244.91 325
17246.15 320
17247.39 338
17248.64 309
17249.88 319
17251.12 321
17252.36 352
17253.60 332
17254.84 338
17256.08 339
17257.33 340
17258.57 306
17259.81 322
17261.05 320
17262.29 286
17263.54 318
17264.78 331
17266.02 310
17267.26 318
17268.50 330
17269.75 351
17270.99 351
17272.23 304
17273.47 325
17274.71 355
17275.96 355
17277.20 325
17278.44 316
17279.68 297
17280.93 326
17282.17 331
17283.41 331
17284.65 363
17285.90 349
17287.14 354
17288.38 336
17289.62 320
17290.87 329
17292.11 308
17293.35 292
17294.60 334
17295.84 334
17297.08 326
17298.33 309
17299.57 380
17300.81 310
17302.05 303
17303.30 324
17304.54 334
17305.78 307
17307.03 328
17308.27 349
17309.52 322
17310.76 327
17312.00 320
17313.25 353
17314.49 306
17315.73 330
17316.98 339
17318.22 353
17319.47 341
17320.71 320
17321.95 331
17323.20 341
17324.44 323
17325.69 325
17326.93 333
17328.17 351
17329.42 338
17330.66 315
17331.91 347
17333.15 330
17334.40 320
17335.64 299
17336.88 304
17338.13 325
17339.37 330
17340.62 269
17341.86 297
17343.11 300
17344.35 314
17345.60 339
17346.84 372
17348.09 305
17349.33 291
17350.58 297
17351.82 296
17353.07 284
17354.31 317
17355.56 339
17356.80 370
17358.05 328
17359.29 346
17360.54 300
17361.78 294
17363.03 299
17364.27 335
17365.52 311
17366.77 307
17368.01 309
17369.26 342
17370.50 333
17371.75 321
17372.99 286
17374.24 298
17375.49 295
17376.73 301
17377.98 288
17379.22 309
17380.47 333
17381.72 296
17382.96 348
17384.21 324
17385.45 357
17386.70 345
17387.95 303
17389.19 311
17390.44 306
17391.69 295
17392.93 308
17394.18 293
17395.43 314
17396.67 326
17397.92 379
17399.17 346
17400.41 304
17401.66 302
17402.91 308
17404.15 318
17405.40 306
17406.65 295
17407.89 315
17409.14 305
17410.39 325
17411.64 336
17412.88 302
17414.13 340
17415.38 326
17416.63 354
17417.87 382
17419.12 321
17420.37 311
17421.62 306
17422.86 314
17424.11 288
17425.36 307
17426.61 348
17427.85 327
17429.10 334
17430.35 356
17431.60 341
17432.85 341
17434.09 292
17435.34 321
17436.59 312
17437.84 322
17439.09 332
17440.33 272
17441.58 289
17442.83 298
17444.08 322
17445.33 296
17446.58 307
17447.82 318
17449.07 329
17450.32 320
17451.57 344
17452.82 321
17454.07 356
17455.32 355
17456.57 309
17457.81 317
17459.06 360
17460.31 358
17461.56 324
17462.81 310
17464.06 314
17465.31 304
17466.56 351
17467.81 334
17469.06 316
17470.30 334
17471.55 324
17472.80 330
17474.05 360
17475.30 331
17476.55 333
17477.80 331
17479.05 368
17480.30 332
17481.55 345
17482.80 336
17484.05 326
17485.30 330
17486.55 318
17487.80 323
17489.05 328
17490.30 341
17491.55 318
17492.80 336
17494.05 291
17495.30 343
17496.55 343
17497.80 299
17499.05 315
17500.30 334
17501.55 368
17502.80 370
17504.05 382
17505.30 333
17506.55 365
17507.80 329
17509.06 331
17510.31 353
17511.56 289
17512.81 307
17514.06 318
17515.31 333
17516.56 324
17517.81 355
17519.06 363
17520.31 360
17521.56 366
17522.82 373
17524.07 373
17525.32 385
17526.57 346
17527.82 305
17529.07 343
17530.32 330
17531.58 327
17532.83 345
17534.08 333
17535.33 352
17536.58 338
17537.83 322
17539.09 339
17540.34 316
17541.59 342
17542.84 344
17544.09 356
17545.35 354
17546.60 345
17547.85 357
17549.10 355
17550.35 354
17551.61 354
17552.86 355
17554.11 366
17555.36 325
17556.62 334
17557.87 343
17559.12 347
17560.37 342
17561.63 330
17562.88 365
17564.13 338
17565.38 350
17566.64 346
17567.89 344
17569.14 358
17570.39 371
17571.65 375
17572.90 364
17574.15 339
17575.41 329
17576.66 293
17577.91 331
17579.17 350
17580.42 324
17581.67 334
17582.93 338
17584.18 337
17585.43 313
17586.69 354
17587.94 333
17589.19 365
17590.45 336
17591.70 334
17592.95 332
17594.21 328
17595.46 317
17596.72 300
17597.97 333
17599.22 360
17600.48 348
17601.73 342
17602.99 359
17604.24 322
17605.49 324
17606.75 348
17608.00 333
17609.26 314
17610.51 315
17611.76 338
17613.02 328
17614.27 312
17615.53 323
17616.78 324
17618.04 319
17619.29 344
17620.55 349
17621.80 354
17623.06 351
17624.31 350
17625.57 299
17626.82 321
17628.08 352
17629.33 341
17630.59 321
17631.84 349
17633.10 360
17634.35 333
17635.61 351
17636.86 307
17638.12 317
17639.37 305
17640.63 318
17641.88 338
17643.14 338
17644.39 291
17645.65 327
17646.91 321
17648.16 336
17649.42 305
17650.67 316
17651.93 327
17653.18 335
17654.44 337
17655.70 331
17656.95 351
17658.21 309
17659.46 308
17660.72 315
17661.98 308
17663.23 323
17664.49 344
17665.75 311
17667.00 314
17668.26 344
17669.51 334
17670.77 334
17672.03 313
17673.28 299
17674.54 296
17675.80 311
17677.05 337
17678.31 335
17679.57 323
17680.82 300
17682.08 296
17683.34 308
17684.60 366
17685.85 336
17687.11 299
17688.37 297
17689.62 319
17690.88 269
17692.14 298
17693.40 311
17694.65 321
17695.91 280
17697.17 319
17698.42 274
17699.68 286
17700.94 291
17702.20 355
17703.46 365
17704.71 321
17705.97 313
17707.23 308
17708.49 351
17709.74 314
17711.00 323
17712.26 327
17713.52 280
17714.78 310
17716.03 307
17717.29 299
17718.55 318
17719.81 300
17721.07 314
17722.33 294
17723.58 308
17724.84 309
17726.10 330
17727.36 293
17728.62 288
17729.88 303
17731.13 327
17732.39 317
17733.65 341
17734.91 287
17736.17 271
17737.43 363
17738.69 328
17739.95 327
17741.21 310
17742.46 321
17743.72 320
17744.98 304
17746.24 271
17747.50 284
17748.76 286
17750.02 316
17751.28 308
17752.54 273
17753.80 307
17755.06 290
17756.32 313
17757.58 290
17758.84 269
17760.10 285
17761.36 298
17762.61 359
17763.87 354
17765.13 332
17766.39 281
17767.65 297
17768.91 289
17770.17 322
17771.43 299
17772.69 296
17773.95 298
17775.21 338
17776.48 340
17777.74 310
17779.00 305
17780.26 311
17781.52 280
17782.78 289
17784.04 282
17785.30 290
17786.56 312
17787.82 333
17789.08 319
17790.34 265
17791.60 296
17792.86 336
17794.12 360
17795.38 275
17796.65 310
17797.91 294
17799.17 300
17800.43 282
17801.69 315
17802.95 305
17804.21 284
17805.47 264
17806.73 316
17808.00 298
17809.26 288
17810.52 315
17811.78 303
17813.04 303
17814.30 303
17815.56 345
17816.83 302
17818.09 317
17819.35 299
17820.61 285
17821.87 276
17823.14 318
17824.40 320
17825.66 278
17826.92 325
17828.18 314
17829.45 324
17830.71 278
17831.97 280
17833.23 283
17834.49 277
17835.76 277
17837.02 271
17838.28 276
17839.54 301
17840.81 292
17842.07 290
17843.33 309
17844.59 300
17845.86 326
17847.12 305
17848.38 285
17849.65 269
17850.91 279
17852.17 304
17853.43 308
17854.70 277
17855.96 298
17857.22 264
17858.49 313
17859.75 279
17861.01 281
17862.28 321
17863.54 318
17864.80 281
17866.07 290
17867.33 326
17868.59 319
17869.86 318
17871.12 280
17872.38 306
17873.65 280
17874.91 310
17876.18 293
17877.44 318
17878.70 285
17879.97 278
17881.23 318
17882.50 330
17883.76 315
17885.02 264
17886.29 285
17887.55 290
17888.82 284
17890.08 314
17891.35 321
17892.61 289
17893.87 277
17895.14 266
17896.40 304
17897.67 283
17898.93 288
17900.20 304
17901.46 294
17902.73 289
17903.99 283
17905.26 306
17906.52 297
17907.79 289
17909.05 317
17910.32 321
17911.58 298
17912.85 280
17914.11 302
17915.38 271
17916.64 306
17917.91 316
17919.17 318
17920.44 317
17921.70 302
17922.97 313
17924.23 304
17925.50 318
17926.76 327
17928.03 312
17929.30 328
17930.56 289
17931.83 324
17933.09 296
17934.36 336
17935.62 302
17936.89 297
17938.16 305
17939.42 289
17940.69 251
17941.96 324
17943.22 325
17944.49 303
17945.75 298
17947.02 296
17948.29 301
17949.55 290
17950.82 266
17952.09 284
17953.35 305
17954.62 301
17955.89 294
17957.15 305
17958.42 316
17959.69 293
17960.95 325
17962.22 287
17963.49 280
17964.75 259
17966.02 283
17967.29 276
17968.55 276
17969.82 279
17971.09 290
17972.36 340
17973.62 317
17974.89 314
17976.16 286
17977.42 313
17978.69 313
17979.96 314
17981.23 289
17982.49 268
17983.76 275
17985.03 278
17986.30 315
17987.57 288
17988.83 304
17990.10 349
17991.37 293
17992.64 295
17993.90 297
17995.17 303
17996.44 321
17997.71 271
17998.98 269
18000.25 285
18001.51 302
18002.78 305
18004.05 278
18005.32 303
18006.59 329
18007.86 325
18009.12 289
18010.39 294
18011.66 307
18012.93 300
18014.20 319
18015.47 296
18016.74 295
18018.00 330
18019.27 308
18020.54 278
18021.81 276
18023.08 270
18024.35 287
18025.62 317
18026.89 294
18028.16 252
18029.43 290
18030.69 311
18031.96 304
18033.23 272
18034.50 315
18035.77 274
18037.04 307
18038.31 288
18039.58 285
18040.85 276
18042.12 259
18043.39 256
18044.66 278
18045.93 304
18047.20 283
18048.47 315
18049.74 304
18051.01 279
18052.28 268
18053.55 294
18054.82 308
18056.09 277
18057.36 279
18058.63 275
18059.90 295
18061.17 280
18062.44 279
18063.71 301
18064.98 306
18066.25 311
18067.52 285
18068.79 284
18070.06 311
18071.33 304
18072.61 294
18073.88 268
18075.15 288
18076.42 276
18077.69 341
18078.96 299
18080.23 296
18081.50 304
18082.77 337
18084.04 313
18085.32 299
18086.59 285
18087.86 271
18089.13 273
18090.40 306
18091.67 305
18092.94 248
18094.22 294
18095.49 289
18096.76 304
18098.03 280
18099.30 300
18100.57 297
18101.85 328
18103.12 302
18104.39 309
18105.66 322
18106.93 286
18108.20 304
18109.48 298
18110.75 285
18112.02 299
18113.29 296
18114.57 330
18115.84 312
18117.11 267
18118.38 315
18119.65 264
18120.93 286
18122.20 299
18123.47 323
18124.74 334
18126.02 313
18127.29 299
18128.56 283
18129.84 301
18131.11 263
18132.38 292
18133.65 278
18134.93 278
18136.20 284
18137.47 294
18138.75 281
18140.02 280
18141.29 293
18142.57 328
18143.84 337
18145.11 291
18146.39 337
18147.66 306
18148.93 322
18150.21 298
18151.48 306
18152.75 274
18154.03 300
18155.30 308
18156.57 315
18157.85 327
18159.12 284
18160.40 281
18161.67 343
18162.94 334
18164.22 322
18165.49 327
18166.77 314
18168.04 318
18169.31 310
18170.59 332
18171.86 297
18173.14 298
18174.41 306
18175.68 291
18176.96 320
18178.23 330
18179.51 330
18180.78 304
18182.06 309
18183.33 294
18184.61 308
18185.88 301
18187.16 271
18188.43 268
18189.71 271
18190.98 293
18192.26 319
18193.53 328
18194.81 283
18196.08 267
18197.36 308
18198.63 289
18199.91 288
18201.18 286
18202.46 313
18203.73 255
18205.01 292
18206.28 294
18207.56 277
18208.83 269
18210.11 284
18211.39 329
18212.66 293
18213.94 266
18215.21 293
18216.49 316
18217.76 270
18219.04 277
18220.32 294
18221.59 288
18222.87 287
18224.14 276
18225.42 300
18226.70 292
18227.97 265
18229.25 267
18230.53 284
18231.80 299
18233.08 268
18234.35 284
18235.63 271
18236.91 308
18238.18 317
18239.46 285
18240.74 318
18242.01 326
18243.29 285
18244.57 310
18245.84 267
18247.12 286
18248.40 287
18249.68 281
18250.95 284
18252.23 285
18253.51 270
18254.78 305
18256.06 324
18257.34 305
18258.62 320
18259.89 279
18261.17 292
18262.45 297
18263.72 286
18265.00 271
18266.28 285
18267.56 301
18268.84 278
18270.11 281
18271.39 339
18272.67 335
18273.95 303
18275.22 285
18276.50 300
18277.78 318
18279.06 304
18280.34 288
18281.61 323
18282.89 255
18284.17 273
18285.45 290
18286.73 326
18288.01 311
18289.28 295
18290.56 263
18291.84 291
18293.12 316
18294.40 335
18295.68 280
18296.95 268
18298.23 297
18299.51 295
18300.79 266
18302.07 290
18303.35 302
18304.63 276
18305.91 292
18307.19 286
18308.46 278
18309.74 289
18311.02 293
18312.30 320
18313.58 328
18314.86 304
18316.14 275
18317.42 289
18318.70 291
18319.98 273
18321.26 310
18322.54 315
18323.82 292
18325.10 288
18326.38 289
18327.66 298
18328.94 284
18330.22 304
18331.50 306
18332.77 283
18334.05 278
18335.33 297
18336.61 297
18337.90 312
18339.18 308
18340.46 322
18341.74 299
18343.02 281
18344.30 269
18345.58 281
18346.86 301
18348.14 311
18349.42 296
18350.70 290
18351.98 289
18353.26 303
18354.54 274
18355.82 279
18357.10 285
18358.38 326
18359.66 335
18360.94 297
18362.22 307
18363.51 317
18364.79 323
18366.07 309
18367.35 317
18368.63 282
18369.91 288
18371.19 275
18372.47 247
18373.76 282
18375.04 282
18376.32 290
18377.60 303
18378.88 319
18380.16 316
18381.44 291
18382.73 296
18384.01 297
18385.29 309
18386.57 311
18387.85 305
18389.13 292
18390.42 273
18391.70 282
18392.98 303
18394.26 292
18395.54 314
18396.83 289
18398.11 313
18399.39 301
18400.67 308
18401.96 337
18403.24 321
18404.52 306
18405.80 343
18407.09 324
18408.37 292
18409.65 294
18410.93 274
18412.22 279
18413.50 293
18414.78 305
18416.06 318
18417.35 286
18418.63 290
18419.91 321
18421.20 313
18422.48 263
18423.76 287
18425.05 299
18426.33 325
18427.61 327
18428.89 326
18430.18 313
18431.46 325
18432.74 312
18434.03 316
18435.31 297
18436.60 325
18437.88 312
18439.16 286
18440.45 289
18441.73 276
18443.01 270
18444.30 298
18445.58 297
18446.87 284
18448.15 286
18449.43 254
18450.72 292
18452.00 312
18453.29 283
18454.57 293
18455.85 279
18457.14 306
18458.42 307
18459.71 332
18460.99 321
18462.28 293
18463.56 301
18464.84 343
18466.13 286
18467.41 284
18468.70 281
18469.98 312
18471.27 284
18472.55 284
18473.84 291
18475.12 285
18476.41 276
18477.69 303
18478.98 299
18480.26 298
18481.55 330
18482.83 335
18484.12 304
18485.40 270
18486.69 322
18487.97 272
18489.26 306
18490.54 280
18491.83 302
18493.11 276
18494.40 282
18495.69 304
18496.97 329
18498.26 374
18499.54 306
18500.83 330
18502.11 330
18503.40 289
18504.69 279
18505.97 327
18507.26 301
18508.54 324
18509.83 309
18511.12 304
18512.40 307
18513.69 309
18514.98 252
18516.26 305
18517.55 281
18518.83 281
18520.12 267
18521.41 300
18522.69 330
18523.98 303
18525.27 308
18526.55 302
18527.84 310
18529.13 297
18530.41 315
18531.70 314
18532.99 285
18534.27 261
18535.56 295
18536.85 264
18538.14 300
18539.42 328
18540.71 312
18542.00 335
18543.28 338
18544.57 382
18545.86 336
18547.15 322
18548.43 275
18549.72 337
18551.01 292
18552.30 329
18553.58 341
18554.87 329
18556.16 317
18557.45 302
18558.73 310
18560.02 334
18561.31 323
18562.60 316
18563.89 328
18565.17 298
18566.46 327
18567.75 337
18569.04 347
18570.33 306
18571.62 326
18572.90 292
18574.19 336
18575.48 294
18576.77 332
18578.06 351
18579.35 330
18580.63 329
18581.92 332
18583.21 339
18584.50 311
18585.79 306
18587.08 284
18588.37 359
18589.66 330
18590.94 341
18592.23 321
18593.52 329
18594.81 364
18596.10 311
18597.39 318
18598.68 319
18599.97 309
18601.26 336
18602.55 348
18603.84 346
18605.13 323
18606.41 340
18607.70 316
18608.99 314
18610.28 309
18611.57 321
18612.86 334
18614.15 340
18615.44 329
18616.73 329
18618.02 362
18619.31 353
18620.60 325
18621.89 362
18623.18 318
18624.47 353
18625.76 335
18627.05 349
18628.34 323
18629.63 358
18630.92 362
18632.21 365
18633.50 325
18634.79 327
18636.08 341
18637.37 364
18638.67 359
18639.96 356
18641.25 335
18642.54 331
18643.83 313
18645.12 300
18646.41 338
18647.70 370
18648.99 356
18650.28 334
18651.57 352
18652.86 340
18654.16 353
18655.45 343
18656.74 320
18658.03 306
18659.32 338
18660.61 345
18661.90 319
18663.19 314
18664.49 323
18665.78 334
18667.07 310
18668.36 327
18669.65 346
18670.94 334
18672.24 287
18673.53 298
18674.82 285
18676.11 282
18677.40 306
18678.70 290
18679.99 311
18681.28 317
18682.57 314
18683.86 326
18685.16 326
18686.45 310
18687.74 307
18689.03 310
18690.33 292
18691.62 265
18692.91 297
18694.20 307
18695.50 293
18696.79 298
18698.08 282
18699.37 334
18700.67 311
18701.96 300
18703.25 311
18704.54 322
18705.84 299
18707.13 285
18708.42 303
18709.72 324
18711.01 328
18712.30 318
18713.60 287
18714.89 302
18716.18 314
18717.48 295
18718.77 287
18720.06 295
18721.36 309
18722.65 284
18723.94 327
18725.24 365
18726.53 337
18727.82 307
18729.12 299
18730.41 270
18731.70 319
18733.00 305
18734.29 302
18735.59 322
18736.88 299
18738.17 294
18739.47 342
18740.76 354
18742.06 319
18743.35 291
18744.64 302
18745.94 303
18747.23 327
18748.53 321
18749.82 297
18751.12 249
18752.41 269
18753.71 325
18755.00 325
18756.30 295
18757.59 270
18758.88 296
18760.18 280
18761.47 275
18762.77 270
18764.06 336
18765.36 288
18766.65 284
18767.95 281
18769.24 307
18770.54 312
18771.83 342
18773.13 325
18774.43 325
18775.72 295
18777.02 261
18778.31 289
18779.61 296
18780.90 288
18782.20 286
18783.49 296
18784.79 284
18786.08 277
18787.38 298
18788.68 271
18789.97 299
18791.27 311
18792.56 316
18793.86 291
18795.16 298
18796.45 295
18797.75 274
18799.04 286
18800.34 335
18801.64 327
18802.93 305
18804.23 310
18805.53 312
18806.82 278
18808.12 251
18809.41 308
18810.71 260
18812.01 284
18813.30 272
18814.60 303
18815.90 299
18817.19 293
18818.49 294
18819.79 267
18821.09 320
18822.38 317
18823.68 296
18824.98 288
18826.27 273
18827.57 295
18828.87 315
18830.16 316
18831.46 295
18832.76 306
18834.06 307
18835.35 287
18836.65 308
18837.95 321
18839.25 300
18840.54 281
18841.84 284
18843.14 296
18844.44 269
18845.73 271
18847.03 274
18848.33 270
18849.63 301
18850.93 286
18852.22 270
18853.52 270
18854.82 283
18856.12 276
18857.42 296
18858.71 285
18860.01 285
18861.31 292
18862.61 273
18863.91 303
18865.21 317
18866.50 322
18867.80 326
18869.10 313
18870.40 254
18871.70 260
18873.00 259
18874.30 272
18875.60 273
18876.89 271
18878.19 278
18879.49 261
18880.79 305
18882.09 282
18883.39 278
18884.69 263
18885.99 281
18887.29 278
18888.59 287
18889.88 293
18891.18 314
18892.48 282
18893.78 284
18895.08 312
18896.38 295
18897.68 271
18898.98 276
18900.28 301
18901.58 271
18902.88 295
18904.18 300
18905.48 313
18906.78 303
18908.08 256
18909.38 281
18910.68 288
18911.98 285
18913.28 298
18914.58 283
18915.88 290
18917.18 338
18918.48 322
18919.78 307
18921.08 288
18922.38 324
18923.68 278
18924.98 269
18926.28 297
18927.58 295
18928.88 308
18930.18 306
18931.49 305
18932.79 320
18934.09 270
18935.39 288
18936.69 277
18937.99 297
18939.29 285
18940.59 264
18941.89 286
18943.19 265
18944.49 267
18945.80 306
18947.10 275
18948.40 284
18949.70 275
18951.00 299
18952.30 276
18953.60 256
18954.91 274
18956.21 280
18957.51 282
18958.81 287
18960.11 270
18961.41 271
18962.72 265
18964.02 255
18965.32 269
18966.62 276
18967.92 265
18969.23 255
18970.53 269
18971.83 257
18973.13 254
18974.43 271
18975.74 247
18977.04 287
18978.34 251
18979.64 284
18980.95 266
18982.25 265
18983.55 281
18984.85 287
18986.16 299
18987.46 303
18988.76 275
18990.06 285
18991.37 291
18992.67 269
18993.97 258
18995.28 316
18996.58 263
18997.88 282
18999.18 276
19000.49 239
19001.79 274
19003.09 267
19004.40 270
19005.70 250
19007.00 262
19008.31 260
19009.61 287
19010.91 270
19012.22 249
19013.52 256
19014.82 280
19016.13 307
19017.43 282
19018.74 247
19020.04 234
19021.34 245
19022.65 281
19023.95 307
19025.25 286
19026.56 301
19027.86 248
19029.17 292
19030.47 352
19031.77 250
19033.08 313
19034.38 247
19035.69 263
19036.99 286
19038.30 281
19039.60 296
19040.91 310
19042.21 275
19043.51 275
19044.82 285
19046.12 293
19047.43 276
19048.73 306
19050.04 283
19051.34 286
19052.65 332
19053.95 270
19055.26 276
19056.56 270
19057.87 297
19059.17 283
19060.48 272
19061.78 275
19063.09 281
19064.39 295
19065.70 263
19067.00 285
19068.31 253
19069.62 332
19070.92 291
19072.23 289
19073.53 269
19074.84 280
19076.14 297
19077.45 283
19078.75 269
19080.06 241
19081.37 293
19082.67 275
19083.98 273
19085.28 265
19086.59 268
19087.90 291
19089.20 274
19090.51 282
19091.82 296
19093.12 274
19094.43 309
19095.73 294
19097.04 237
19098.35 249
19099.65 243
19100.96 308
19102.27 274
19103.57 264
19104.88 228
19106.19 260
19107.49 284
19108.80 313
19110.11 276
19111.41 273
19112.72 283
19114.03 276
19115.33 275
19116.64 285
19117.95 281
19119.26 283
19120.56 295
19121.87 311
19123.18 268
19124.49 285
19125.79 281
19127.10 269
19128.41 280
19129.72 313
19131.02 284
19132.33 239
19133.64 256
19134.95 296
19136.25 283
19137.56 264
19138.87 264
19140.18 293
19141.49 309
19142.79 266
19144.10 271
19145.41 286
19146.72 308
19148.03 274
19149.33 279
19150.64 304
19151.95 267
19153.26 319
19154.57 273
19155.88 292
19157.18 311
19158.49 278
19159.80 275
19161.11 277
19162.42 259
19163.73 286
19165.04 295
19166.34 272
19167.65 286
19168.96 268
19170.27 294
19171.58 247
19172.89 253
19174.20 285
19175.51 264
19176.82 282
19178.13 267
19179.43 259
19180.74 275
19182.05 255
19183.36 292
19184.67 274
19185.98 273
19187.29 247
19188.60 260
19189.91 289
19191.22 255
19192.53 260
19193.84 279
19195.15 282
19196.46 297
19197.77 308
19199.08 278
19200.39 230
19201.70 251
19203.01 307
19204.32 270
19205.63 238
19206.94 290
19208.25 267
19209.56 288
19210.87 264
19212.18 242
19213.49 289
19214.80 322
19216.11 254
19217.42 284
19218.73 287
19220.04 285
19221.35 294
19222.66 276
19223.98 286
19225.29 263
19226.60 261
19227.91 271
19229.22 276
19230.53 274
19231.84 291
19233.15 252
19234.46 267
19235.77 236
19237.09 240
19238.40 266
19239.71 260
19241.02 280
19242.33 281
19243.64 271
19244.95 283
19246.27 292
19247.58 269
19248.89 242
19250.20 266
19251.51 262
19252.82 248
19254.14 274
19255.45 285
19256.76 252
19258.07 257
19259.38 284
19260.70 272
19262.01 309
19263.32 295
19264.63 273
19265.94 307
19267.26 312
19268.57 283
19269.88 263
19271.19 262
19272.51 270
19273.82 262
19275.13 238
19276.44 267
19277.76 277
19279.07 283
19280.38 276
19281.69 267
19283.01 254
19284.32 255
19285.63 246
19286.94 255
19288.26 268
19289.57 286
19290.88 263
19292.20 277
19293.51 272
19294.82 259
19296.14 260
19297.45 280
19298.76 293
19300.08 260
19301.39 287
19302.70 263
19304.02 257
19305.33 269
19306.64 277
19307.96 293
19309.27 273
19310.59 252
19311.90 260
19313.21 273
19314.53 241
19315.84 251
19317.15 259
19318.47 269
19319.78 262
19321.10 256
19322.41 312
19323.72 288
19325.04 300
19326.35 298
19327.67 277
19328.98 267
19330.30 268
19331.61 267
19332.93 293
19334.24 257
19335.55 251
19336.87 266
19338.18 255
19339.50 268
19340.81 276
19342.13 279
19343.44 262
19344.76 240
19346.07 276
19347.39 264
19348.70 269
19350.02 285
19351.33 275
19352.65 258
19353.96 243
19355.28 243
19356.59 238
19357.91 249
19359.22 237
19360.54 232
19361.86 224
19363.17 242
19364.49 271
19365.80 244
19367.12 270
19368.43 248
19369.75 243
19371.06 273
19372.38 288
19373.70 296
19375.01 259
19376.33 242
19377.64 235
19378.96 262
19380.28 252
19381.59 242
19382.91 258
19384.23 285
19385.54 240
19386.86 268
19388.17 271
19389.49 296
19390.81 278
19392.12 233
19393.44 287
19394.76 265
19396.07 323
19397.39 297
19398.71 260
19400.02 272
19401.34 246
19402.66 265
19403.97 254
19405.29 270
19406.61 273
19407.93 256
19409.24 285
19410.56 266
19411.88 247
19413.19 252
19414.51 276
19415.83 280
19417.15 268
19418.46 278
19419.78 297
19421.10 243
19422.42 288
19423.73 266
19425.05 264
19426.37 263
19427.69 271
19429.00 266
19430.32 259
19431.64 262
19432.96 240
19434.28 282
19435.59 257
19436.91 250
19438.23 253
19439.55 272
19440.87 250
19442.18 263
19443.50 255
19444.82 292
19446.14 289
19447.46 270
19448.78 243
19450.09 284
19451.41 267
19452.73 265
19454.05 283
19455.37 261
19456.69 255
19458.01 255
19459.33 271
19460.64 317
19461.96 304
19463.28 298
19464.60 290
19465.92 256
19467.24 283
19468.56 277
19469.88 275
19471.20 275
19472.52 254
19473.83 264
19475.15 240
19476.47 250
19477.79 268
19479.11 272
19480.43 235
19481.75 284
19483.07 300
19484.39 263
19485.71 268
19487.03 307
19488.35 263
19489.67 240
19490.99 257
19492.31 287
19493.63 298
19494.95 270
19496.27 298
19497.59 281
19498.91 282
19500.23 297
19501.55 246
19502.87 247
19504.19 285
19505.51 264
19506.83 259
19508.15 260
19509.47 259
19510.79 250
19512.11 276
19513.43 283
19514.75 278
19516.08 277
19517.40 268
19518.72 272
19520.04 254
19521.36 286
19522.68 306
19524.00 228
19525.32 249
19526.64 272
19527.96 266
19529.29 258
19530.61 261
19531.93 262
19533.25 287
19534.57 279
19535.89 294
19537.21 295
19538.53 287
19539.86 278
19541.18 304
19542.50 283
19543.82 274
19545.14 283
19546.46 279
19547.79 258
19549.11 240
19550.43 249
19551.75 281
19553.07 281
19554.40 265
19555.72 253
19557.04 244
19558.36 250
19559.68 243
19561.01 263
19562.33 283
19563.65 275
19564.97 255
19566.30 244
19567.62 252
19568.94 267
19570.26 257
19571.59 264
19572.91 264
19574.23 261
19575.55 256
19576.88 273
19578.20 275
19579.52 260
19580.85 270
19582.17 266
19583.49 245
19584.82 214
19586.14 257
19587.46 260
19588.78 265
19590.11 298
19591.43 255
19592.75 314
19594.08 249
19595.40 247
19596.72 233
19598.05 261
19599.37 280
19600.70 246
19602.02 238
19603.34 252
19604.67 281
19605.99 265
19607.31 243
19608.64 250
19609.96 284
19611.29 266
19612.61 299
19613.93 239
19615.26 277
19616.58 261
19617.91 291
19619.23 304
19620.55 291
19621.88 272
19623.20 268
19624.53 273
19625.85 259
19627.18 233
19628.50 263
19629.83 283
19631.15 271
19632.48 306
19633.80 293
19635.12 281
19636.45 245
19637.77 258
19639.10 301
19640.42 294
19641.75 244
19643.07 260
19644.40 270
19645.72 279
19647.05 296
19648.37 256
19649.70 252
19651.03 264
19652.35 277
19653.68 259
19655.00 267
19656.33 275
19657.65 280
19658.98 249
19660.30 266
19661.63 282
19662.96 273
19664.28 276
19665.61 246
19666.93 270
19668.26 264
19669.58 263
19670.91 253
19672.24 249
19673.56 240
19674.89 282
19676.21 286
19677.54 261
19678.87 289
19680.19 242
19681.52 240
19682.85 241
19684.17 264
19685.50 274
19686.83 257
19688.15 264
19689.48 292
19690.81 271
19692.13 279
19693.46 256
19694.79 281
19696.11 290
19697.44 253
19698.77 268
19700.09 260
19701.42 264
19702.75 291
19704.07 247
19705.40 268
19706.73 272
19708.06 255
19709.38 266
19710.71 252
19712.04 266
19713.37 260
19714.69 260
19716.02 284
19717.35 250
19718.68 297
19720.00 249
19721.33 276
19722.66 258
19723.99 244
19725.31 243
19726.64 270
19727.97 252
19729.30 266
19730.63 287
19731.95 286
19733.28 272
19734.61 293
19735.94 250
19737.27 244
19738.59 230
19739.92 239
19741.25 289
19742.58 280
19743.91 253
19745.24 262
19746.57 262
19747.89 286
19749.22 269
19750.55 251
19751.88 281
19753.21 263
19754.54 237
19755.87 227
19757.20 261
19758.52 255
19759.85 278
19761.18 273
19762.51 247
19763.84 247
19765.17 262
19766.50 301
19767.83 287
19769.16 266
19770.49 261
19771.82 256
19773.15 256
19774.47 252
19775.80 269
19777.13 268
19778.46 269
19779.79 251
19781.12 243
19782.45 231
19783.78 271
19785.11 269
19786.44 285
19787.77 261
19789.10 248
19790.43 264
19791.76 258
19793.09 239
19794.42 270
19795.75 275
19797.08 283
19798.41 248
19799.74 248
19801.07 245
19802.40 266
19803.73 274
19805.07 248
19806.40 255
19807.73 230
19809.06 257
19810.39 291
19811.72 269
19813.05 241
19814.38 294
19815.71 262
19817.04 252
19818.37 245
19819.70 211
19821.03 253
19822.37 297
19823.70 245
19825.03 258
19826.36 262
19827.69 235
19829.02 248
19830.35 223
19831.68 252
19833.02 255
19834.35 290
19835.68 262
19837.01 239
19838.34 289
19839.67 291
19841.01 266
19842.34 259
19843.67 224
19845.00 244
19846.33 268
19847.67 262
19849.00 246
19850.33 283
19851.66 257
19852.99 270
19854.33 256
19855.66 229
19856.99 244
19858.32 262
19859.65 267
19860.99 268
19862.32 258
19863.65 233
19864.98 254
19866.32 248
19867.65 266
19868.98 268
19870.32 243
19871.65 250
19872.98 240
19874.31 261
19875.65 240
19876.98 259
19878.31 245
19879.65 274
19880.98 248
19882.31 258
19883.64 232
19884.98 258
19886.31 254
19887.64 261
19888.98 229
19890.31 280
19891.64 303
19892.98 284
19894.31 294
19895.65 243
19896.98 236
19898.31 257
19899.65 268
19900.98 266
19902.31 225
19903.65 227
19904.98 251
19906.32 272
19907.65 262
19908.98 265
19910.32 285
19911.65 288
19912.99 241
19914.32 230
19915.65 240
19916.99 266
19918.32 265
19919.66 253
19920.99 237
19922.33 246
19923.66 270
19924.99 303
19926.33 254
19927.66 252
19929.00 267
19930.33 270
19931.67 267
19933.00 250
19934.34 280
19935.67 284
19937.01 242
19938.34 252
19939.68 252
19941.01 226
19942.35 238
19943.68 247
19945.02 279
19946.35 276
19947.69 259
19949.02 255
19950.36 302
19951.70 272
19953.03 254
19954.37 300
19955.70 269
19957.04 265
19958.37 277
19959.71 264
19961.04 263
19962.38 252
19963.72 255
19965.05 270
19966.39 269
19967.72 242
19969.06 281
19970.40 284
19971.73 263
19973.07 270
19974.40 294
19975.74 243
19977.08 245
19978.41 271
19979.75 282
19981.09 239
19982.42 221
19983.76 249
19985.10 243
19986.43 280
19987.77 254
19989.11 260
19990.44 274
19991.78 259
19993.12 261
19994.45 262
19995.79 258
19997.13 267
19998.46 266
19999.80 250
20001.14 278
20002.48 265
20003.81 265
20005.15 263
20006.49 281
20007.82 287
20009.16 257
20010.50 258
20011.84 281
20013.17 257
20014.51 274
20015.85 251
20017.19 275
20018.52 284
20019.86 286
20021.20 279
20022.54 276
20023.88 286
20025.21 291
20026.55 250
20027.89 277
20029.23 250
20030.57 274
20031.90 283
20033.24 271
20034.58 252
20035.92 243
20037.26 272
20038.60 300
20039.93 272
20041.27 241
20042.61 267
20043.95 278
20045.29 284
20046.63 293
20047.97 291
20049.30 287
20050.64 300
20051.98 299
20053.32 275
20054.66 255
20056.00 297
20057.34 293
20058.68 269
20060.02 275
20061.35 257
20062.69 263
20064.03 272
20065.37 287
20066.71 293
20068.05 268
20069.39 256
20070.73 250
20072.07 250
20073.41 256
20074.75 281
20076.09 277
20077.43 286
20078.77 245
20080.11 264
20081.45 264
20082.79 290
20084.13 300
20085.47 278
20086.81 245
20088.15 269
20089.49 261
20090.83 257
20092.17 285
20093.51 295
20094.85 260
20096.19 271
20097.53 290
20098.87 306
20100.21 279
20101.55 291
20102.89 288
20104.23 254
20105.57 283
20106.91 268
20108.25 285
20109.59 272
20110.93 237
20112.27 264
20113.62 295
20114.96 278
20116.30 257
20117.64 259
20118.98 255
20120.32 272
20121.66 234
20123.00 249
20124.34 269
20125.69 286
20127.03 242
20128.37 240
20129.71 242
20131.05 264
20132.39 257
20133.73 282
20135.08 264
20136.42 285
20137.76 237
20139.10 248
20140.44 271
