# Supplementary material for: MALDI-TOF MS typing enables the classification of brewing yeasts of the genus Saccharomyces to major beer styles
Source: PLoS One. 2017 Aug 9;12(8):e0181694. doi: 10.1371/journal.pone.0181694 (PMC5549903; doi:10.1371/journal.pone.0181694)
Supplement: S3 File — The directory includes 90 raw files and was zipped to “.zip”; the folder has three strains with 30 spectra per strain; S1 Text explains the raw files with an example and Table 1 represents the yeast strains used within the experiment. (ZIP) [file pone.0181694.s006.zip › 7-9/30256-177-OG-Koe-Koe-YPG-18h-E-E_2015-07-10_2_0_A8_1.dat]

2000.66 2662
2001.08 2697
2001.50 2634
2001.92 2540
2002.34 2374
2002.77 2274
2003.19 2383
2003.61 2274
2004.03 2198
2004.45 2155
2004.88 2268
2005.30 2220
2005.72 2131
2006.14 2364
2006.56 2422
2006.99 2332
2007.41 2445
2007.83 2440
2008.25 2473
2008.67 2215
2009.10 2389
2009.52 2269
2009.94 2237
2010.36 2364
2010.79 2121
2011.21 2052
2011.63 2149
2012.06 2202
2012.48 2151
2012.90 2258
2013.32 2349
2013.75 2110
2014.17 2210
2014.59 2136
2015.02 2291
2015.44 2180
2015.86 2202
2016.28 2222
2016.71 2112
2017.13 2150
2017.55 2222
2017.98 2228
2018.40 2201
2018.82 2231
2019.25 2079
2019.67 2238
2020.09 2092
2020.52 2099
2020.94 2047
2021.37 2074
2021.79 2073
2022.21 2157
2022.64 2136
2023.06 2117
2023.48 2131
2023.91 2150
2024.33 2097
2024.76 1970
2025.18 1989
2025.60 2015
2026.03 2082
2026.45 2130
2026.88 2120
2027.30 1915
2027.73 1930
2028.15 1911
2028.57 2044
2029.00 2205
2029.42 2186
2029.85 1930
2030.27 1953
2030.70 2103
2031.12 2228
2031.55 2149
2031.97 2023
2032.40 2145
2032.82 2315
2033.25 2118
2033.67 2250
2034.10 2184
2034.52 2199
2034.95 2126
2035.37 1996
2035.80 2098
2036.22 2196
2036.65 1906
2037.07 1837
2037.50 2034
2037.92 2149
2038.35 2099
2038.77 2214
2039.20 2348
2039.63 2143
2040.05 2172
2040.48 2195
2040.90 2252
2041.33 1923
2041.75 1975
2042.18 2090
2042.61 2028
2043.03 2016
2043.46 2036
2043.88 2160
2044.31 2151
2044.74 2221
2045.16 2316
2045.59 2334
2046.01 2293
2046.44 2471
2046.87 2615
2047.29 2521
2047.72 2345
2048.15 2353
2048.57 2399
2049.00 2242
2049.43 2279
2049.85 2344
2050.28 2260
2050.71 2166
2051.13 2117
2051.56 2217
2051.99 2163
2052.41 2068
2052.84 2081
2053.27 2183
2053.69 2210
2054.12 2167
2054.55 2236
2054.98 2318
2055.40 2217
2055.83 2249
2056.26 2451
2056.68 2220
2057.11 2341
2057.54 2291
2057.97 2301
2058.39 2204
2058.82 2151
2059.25 2268
2059.68 2407
2060.11 2105
2060.53 2172
2060.96 2208
2061.39 2161
2061.82 2322
2062.24 2233
2062.67 2244
2063.10 2103
2063.53 2312
2063.96 2830
2064.39 2819
2064.81 3078
2065.24 3497
2065.67 3377
2066.10 3296
2066.53 3714
2066.95 3487
2067.38 3645
2067.81 3693
2068.24 3293
2068.67 2966
2069.10 2877
2069.53 2532
2069.96 2552
2070.38 2545
2070.81 2547
2071.24 2441
2071.67 2537
2072.10 2443
2072.53 2649
2072.96 2333
2073.39 2520
2073.82 2560
2074.24 2624
2074.67 2450
2075.10 2324
2075.53 2287
2075.96 2362
2076.39 2270
2076.82 2335
2077.25 2393
2077.68 2555
2078.11 2596
2078.54 2389
2078.97 2275
2079.40 2312
2079.83 2115
2080.26 2116
2080.69 2371
2081.12 2307
2081.55 2234
2081.98 2385
2082.41 2395
2082.84 2489
2083.27 2377
2083.70 2144
2084.13 2045
2084.56 2118
2084.99 2057
2085.42 2287
2085.85 2516
2086.28 2474
2086.71 2531
2087.14 2391
2087.57 2319
2088.00 2306
2088.43 2283
2088.86 2160
2089.29 2098
2089.73 1956
2090.16 2074
2090.59 1974
2091.02 2005
2091.45 2105
2091.88 2168
2092.31 2150
2092.74 2084
2093.17 2099
2093.60 2047
2094.04 2124
2094.47 2163
2094.90 2033
2095.33 1914
2095.76 1899
2096.19 2022
2096.62 2121
2097.06 2172
2097.49 2173
2097.92 1946
2098.35 1965
2098.78 1995
2099.21 2083
2099.65 2068
2100.08 1996
2100.51 2020
2100.94 1860
2101.37 1890
2101.81 2025
2102.24 2012
2102.67 2090
2103.10 2211
2103.53 2042
2103.97 2119
2104.40 2073
2104.83 2040
2105.26 2058
2105.70 2006
2106.13 2324
2106.56 2294
2106.99 2225
2107.43 2061
2107.86 2283
2108.29 2189
2108.72 2314
2109.16 2488
2109.59 2334
2110.02 2355
2110.46 2229
2110.89 1884
2111.32 2110
2111.75 2252
2112.19 2301
2112.62 2124
2113.05 2021
2113.49 2070
2113.92 2185
2114.35 2094
2114.79 2147
2115.22 2129
2115.65 2094
2116.09 2201
2116.52 2084
2116.95 2021
2117.39 1936
2117.82 2248
2118.26 2249
2118.69 2052
2119.12 2033
2119.56 1987
2119.99 2158
2120.42 1999
2120.86 2076
2121.29 2080
2121.73 1935
2122.16 2101
2122.59 2113
2123.03 2060
2123.46 1995
2123.90 2017
2124.33 1827
2124.77 2020
2125.20 2168
2125.64 2029
2126.07 1964
2126.50 1950
2126.94 1799
2127.37 1840
2127.81 1954
2128.24 2177
2128.68 2255
2129.11 2194
2129.55 2172
2129.98 2019
2130.42 2007
2130.85 2040
2131.29 1966
2131.72 1918
2132.16 2031
2132.59 1890
2133.03 2015
2133.46 2003
2133.90 2092
2134.33 1973
2134.77 1855
2135.20 1975
2135.64 1968
2136.08 1955
2136.51 1988
2136.95 2046
2137.38 1942
2137.82 1976
2138.25 1997
2138.69 2003
2139.13 2022
2139.56 2297
2140.00 2136
2140.43 2221
2140.87 2117
2141.31 2010
2141.74 2020
2142.18 1844
2142.61 1814
2143.05 1861
2143.49 1866
2143.92 1805
2144.36 1928
2144.80 1941
2145.23 1998
2145.67 1777
2146.11 1782
2146.54 2033
2146.98 2119
2147.42 2177
2147.85 2223
2148.29 2201
2148.73 2404
2149.16 2260
2149.60 2150
2150.04 2305
2150.47 2294
2150.91 2269
2151.35 2295
2151.79 2114
2152.22 2189
2152.66 2130
2153.10 2281
2153.53 2402
2153.97 2269
2154.41 2287
2154.85 2208
2155.28 2392
2155.72 2154
2156.16 2297
2156.60 2446
2157.03 2409
2157.47 2251
2157.91 2346
2158.35 2491
2158.79 2453
2159.22 2443
2159.66 2437
2160.10 2159
2160.54 2062
2160.98 2110
2161.41 2289
2161.85 2113
2162.29 2243
2162.73 2046
2163.17 2220
2163.60 2154
2164.04 2151
2164.48 2306
2164.92 2078
2165.36 2018
2165.80 2267
2166.24 2191
2166.67 2390
2167.11 2189
2167.55 2330
2167.99 2210
2168.43 2139
2168.87 2335
2169.31 2446
2169.75 2252
2170.19 2330
2170.62 2692
2171.06 2547
2171.50 2778
2171.94 2757
2172.38 2637
2172.82 2595
2173.26 2864
2173.70 3096
2174.14 2888
2174.58 2597
2175.02 2900
2175.46 3000
2175.90 3164
2176.34 3179
2176.78 2928
2177.22 2834
2177.66 2670
2178.10 2357
2178.54 2378
2178.97 2399
2179.41 2480
2179.85 2122
2180.29 2088
2180.74 1851
2181.18 1939
2181.62 2040
2182.06 2098
2182.50 2094
2182.94 2172
2183.38 2007
2183.82 2025
2184.26 2164
2184.70 1983
2185.14 1994
2185.58 2100
2186.02 2111
2186.46 2211
2186.90 2424
2187.34 2332
2187.78 2190
2188.22 2375
2188.66 2354
2189.11 2184
2189.55 2296
2189.99 2253
2190.43 2233
2190.87 2345
2191.31 2207
2191.75 2116
2192.19 2307
2192.63 2395
2193.08 2391
2193.52 2274
2193.96 2270
2194.40 2524
2194.84 2567
2195.28 2436
2195.72 2590
2196.17 2431
2196.61 2540
2197.05 2342
2197.49 2254
2197.93 2084
2198.37 2199
2198.82 2354
2199.26 2323
2199.70 1979
2200.14 1912
2200.58 2075
2201.03 2229
2201.47 2024
2201.91 2035
2202.35 2026
2202.80 2062
2203.24 2133
2203.68 2016
2204.12 2211
2204.57 2147
2205.01 2012
2205.45 2039
2205.89 1998
2206.34 2070
2206.78 2135
2207.22 2042
2207.66 2064
2208.11 2091
2208.55 2055
2208.99 2113
2209.44 2078
2209.88 2061
2210.32 2096
2210.76 2188
2211.21 2197
2211.65 2234
2212.09 2100
2212.54 2228
2212.98 2205
2213.42 2098
2213.87 2250
2214.31 2136
2214.75 2205
2215.20 1931
2215.64 2000
2216.09 2083
2216.53 2073
2216.97 2187
2217.42 2138
2217.86 2049
2218.30 2008
2218.75 2072
2219.19 2060
2219.64 2036
2220.08 2023
2220.52 2157
2220.97 2057
2221.41 2339
2221.86 2170
2222.30 2239
2222.75 2527
2223.19 2360
2223.63 2485
2224.08 2474
2224.52 2524
2224.97 2534
2225.41 2436
2225.86 2269
2226.30 2181
2226.75 2242
2227.19 2336
2227.64 2125
2228.08 2117
2228.53 2221
2228.97 2261
2229.42 2185
2229.86 2203
2230.31 2198
2230.75 2104
2231.20 2069
2231.64 2048
2232.09 2212
2232.53 2221
2232.98 2170
2233.42 2313
2233.87 2076
2234.31 1970
2234.76 2162
2235.20 2003
2235.65 2068
2236.10 1981
2236.54 1814
2236.99 1803
2237.43 2009
2237.88 1958
2238.32 1860
2238.77 1811
2239.22 1736
2239.66 2016
2240.11 1943
2240.55 1866
2241.00 1867
2241.45 1902
2241.89 1897
2242.34 1848
2242.79 1800
2243.23 1693
2243.68 1688
2244.12 1666
2244.57 1687
2245.02 1801
2245.46 1863
2245.91 1866
2246.36 1944
2246.80 1973
2247.25 1937
2247.70 1893
2248.14 1986
2248.59 1874
2249.04 1770
2249.49 1813
2249.93 1686
2250.38 1831
2250.83 2037
2251.27 1894
2251.72 1925
2252.17 2034
2252.62 1933
2253.06 1963
2253.51 1885
2253.96 1910
2254.40 1910
2254.85 1765
2255.30 1788
2255.75 1677
2256.20 1709
2256.64 1830
2257.09 1785
2257.54 1615
2257.99 1714
2258.43 1741
2258.88 1680
2259.33 1898
2259.78 1970
2260.23 2045
2260.67 2170
2261.12 1945
2261.57 2105
2262.02 2266
2262.47 2264
2262.92 2351
2263.36 2439
2263.81 2540
2264.26 2334
2264.71 2293
2265.16 2188
2265.61 1960
2266.05 1937
2266.50 2051
2266.95 2184
2267.40 2176
2267.85 2160
2268.30 2157
2268.75 2040
2269.20 1940
2269.65 1998
2270.09 2186
2270.54 2170
2270.99 2177
2271.44 2039
2271.89 1958
2272.34 2169
2272.79 2105
2273.24 1909
2273.69 2141
2274.14 2083
2274.59 2011
2275.04 1930
2275.49 1743
2275.94 2039
2276.38 1976
2276.83 1968
2277.28 1764
2277.73 2017
2278.18 1908
2278.63 1853
2279.08 1832
2279.53 1807
2279.98 1975
2280.43 1996
2280.88 1909
2281.33 1956
2281.78 1999
2282.23 1854
2282.68 1888
2283.13 1884
2283.59 1899
2284.04 1673
2284.49 1818
2284.94 1789
2285.39 1856
2285.84 1839
2286.29 1854
2286.74 1891
2287.19 1851
2287.64 2203
2288.09 2065
2288.54 2040
2288.99 2346
2289.44 2240
2289.89 2263
2290.35 2405
2290.80 2336
2291.25 2672
2291.70 2845
2292.15 2701
2292.60 2585
2293.05 2722
2293.50 2509
2293.96 2209
2294.41 2117
2294.86 2049
2295.31 2210
2295.76 2118
2296.21 2041
2296.66 2012
2297.12 1904
2297.57 1911
2298.02 1873
2298.47 1762
2298.92 1858
2299.38 1883
2299.83 1913
2300.28 1782
2300.73 1817
2301.18 1879
2301.64 1805
2302.09 1774
2302.54 1926
2302.99 1844
2303.44 1859
2303.90 1814
2304.35 1885
2304.80 1855
2305.25 1821
2305.71 2014
2306.16 1812
2306.61 1723
2307.07 2006
2307.52 1987
2307.97 1850
2308.42 1956
2308.88 1940
2309.33 1927
2309.78 2018
2310.23 2138
2310.69 2097
2311.14 2059
2311.59 2110
2312.05 1975
2312.50 2026
2312.95 2002
2313.41 2019
2313.86 2153
2314.31 2016
2314.77 1885
2315.22 2021
2315.67 1900
2316.13 1869
2316.58 1983
2317.04 2032
2317.49 1975
2317.94 1989
2318.40 2165
2318.85 2023
2319.30 2038
2319.76 1960
2320.21 2061
2320.67 1997
2321.12 2219
2321.57 2334
2322.03 2049
2322.48 2046
2322.94 2166
2323.39 2280
2323.85 2342
2324.30 2631
2324.75 2757
2325.21 2723
2325.66 2906
2326.12 2732
2326.57 2974
2327.03 2880
2327.48 2997
2327.94 2735
2328.39 2688
2328.85 2568
2329.30 2914
2329.76 3081
2330.21 3058
2330.67 2900
2331.12 2944
2331.58 2765
2332.03 2910
2332.49 2521
2332.94 2456
2333.40 2458
2333.85 2401
2334.31 2254
2334.76 2252
2335.22 2284
2335.67 2356
2336.13 2183
2336.58 2083
2337.04 2123
2337.50 2370
2337.95 2311
2338.41 2162
2338.86 2426
2339.32 2221
2339.77 2063
2340.23 1953
2340.69 2102
2341.14 2043
2341.60 2076
2342.05 2057
2342.51 1927
2342.97 1829
2343.42 1922
2343.88 2016
2344.34 2136
2344.79 2030
2345.25 1790
2345.70 1909
2346.16 2078
2346.62 1880
2347.07 1879
2347.53 1775
2347.99 1784
2348.44 1867
2348.90 1864
2349.36 1856
2349.81 1891
2350.27 1834
2350.73 1808
2351.19 1909
2351.64 1897
2352.10 1846
2352.56 2031
2353.01 2079
2353.47 1797
2353.93 1745
2354.39 1815
2354.84 1850
2355.30 1884
2355.76 1803
2356.22 1960
2356.67 1859
2357.13 1657
2357.59 1825
2358.05 1846
2358.50 1919
2358.96 1817
2359.42 1954
2359.88 1848
2360.33 1964
2360.79 2133
2361.25 1938
2361.71 1885
2362.17 1783
2362.62 1801
2363.08 1900
2363.54 1978
2364.00 1896
2364.46 1861
2364.92 1796
2365.37 1744
2365.83 1869
2366.29 2044
2366.75 1908
2367.21 2022
2367.67 2034
2368.12 2080
2368.58 2136
2369.04 2123
2369.50 1961
2369.96 1983
2370.42 1919
2370.88 1903
2371.34 2068
2371.80 2000
2372.25 1980
2372.71 1942
2373.17 1901
2373.63 2014
2374.09 2102
2374.55 2211
2375.01 2031
2375.47 1858
2375.93 1822
2376.39 1806
2376.85 2099
2377.31 2080
2377.77 2146
2378.23 1928
2378.69 1887
2379.15 2030
2379.61 1987
2380.06 1964
2380.52 1860
2380.98 1823
2381.44 1968
2381.90 1950
2382.36 2025
2382.82 1799
2383.28 1807
2383.74 1968
2384.20 1875
2384.67 1737
2385.13 1676
2385.59 1659
2386.05 1683
2386.51 1702
2386.97 1823
2387.43 1695
2387.89 1833
2388.35 1819
2388.81 1894
2389.27 1905
2389.73 1774
2390.19 1824
2390.65 1841
2391.11 1912
2391.57 1937
2392.03 2129
2392.50 1982
2392.96 1964
2393.42 1943
2393.88 1843
2394.34 1830
2394.80 1874
2395.26 1964
2395.72 1764
2396.19 1836
2396.65 1846
2397.11 1971
2397.57 1768
2398.03 1752
2398.49 1750
2398.95 1813
2399.42 1739
2399.88 1877
2400.34 1808
2400.80 1717
2401.26 1636
2401.73 1526
2402.19 1801
2402.65 1644
2403.11 1668
2403.57 1808
2404.04 1822
2404.50 1764
2404.96 1684
2405.42 1541
2405.88 1848
2406.35 1873
2406.81 1785
2407.27 1767
2407.73 1791
2408.20 1617
2408.66 1827
2409.12 1804
2409.58 1638
2410.05 1782
2410.51 1662
2410.97 1768
2411.43 1753
2411.90 1717
2412.36 1751
2412.82 1808
2413.29 1829
2413.75 1769
2414.21 1819
2414.68 1906
2415.14 1907
2415.60 1777
2416.07 1871
2416.53 2000
2416.99 1900
2417.46 1952
2417.92 2080
2418.38 2082
2418.85 2002
2419.31 2007
2419.77 1905
2420.24 1934
2420.70 1879
2421.16 1932
2421.63 1879
2422.09 1712
2422.56 1768
2423.02 1790
2423.48 1709
2423.95 1882
2424.41 2017
2424.88 1792
2425.34 1696
2425.80 1701
2426.27 1821
2426.73 1779
2427.20 1746
2427.66 1953
2428.13 1769
2428.59 1857
2429.05 1766
2429.52 1831
2429.98 1852
2430.45 1893
2430.91 2000
2431.38 1748
2431.84 1730
2432.31 1913
2432.77 1751
2433.24 1576
2433.70 1682
2434.17 1848
2434.63 1741
2435.10 1810
2435.56 1908
2436.03 1863
2436.49 1862
2436.96 1780
2437.42 1668
2437.89 1698
2438.35 1800
2438.82 1803
2439.28 1842
2439.75 1912
2440.22 1741
2440.68 1861
2441.15 2014
2441.61 1818
2442.08 1838
2442.54 1933
2443.01 1814
2443.48 1842
2443.94 1848
2444.41 1770
2444.87 1870
2445.34 1646
2445.81 1793
2446.27 1933
2446.74 1807
2447.20 1779
2447.67 1615
2448.14 1724
2448.60 1888
2449.07 1799
2449.54 1619
2450.00 1575
2450.47 1695
2450.94 1740
2451.40 1676
2451.87 1813
2452.34 1952
2452.80 1814
2453.27 1727
2453.74 1726
2454.20 1760
2454.67 1669
2455.14 1697
2455.60 1592
2456.07 1743
2456.54 1637
2457.01 1742
2457.47 1717
2457.94 1651
2458.41 1650
2458.88 1708
2459.34 1675
2459.81 1681
2460.28 1747
2460.74 1639
2461.21 1670
2461.68 1661
2462.15 1689
2462.62 1737
2463.08 1790
2463.55 1667
2464.02 1790
2464.49 1827
2464.95 1665
2465.42 1662
2465.89 1804
2466.36 1818
2466.83 1656
2467.30 1647
2467.76 1750
2468.23 1775
2468.70 1881
2469.17 1884
2469.64 1714
2470.10 1726
2470.57 1703
2471.04 1802
2471.51 1775
2471.98 1540
2472.45 1523
2472.92 1549
2473.39 1680
2473.85 1582
2474.32 1650
2474.79 1690
2475.26 1611
2475.73 1587
2476.20 1637
2476.67 1657
2477.14 1657
2477.61 1663
2478.07 1625
2478.54 1768
2479.01 1581
2479.48 1532
2479.95 1472
2480.42 1616
2480.89 1778
2481.36 1652
2481.83 1631
2482.30 1593
2482.77 1549
2483.24 1689
2483.71 1826
2484.18 1660
2484.65 1689
2485.12 1832
2485.59 1810
2486.06 1712
2486.53 1786
2487.00 1811
2487.47 1756
2487.94 1665
2488.41 1715
2488.88 1792
2489.35 1860
2489.82 1767
2490.29 1693
2490.76 1681
2491.23 1633
2491.70 1718
2492.17 1488
2492.64 1653
2493.11 1800
2493.58 1682
2494.05 1712
2494.52 1802
2494.99 1599
2495.47 1667
2495.94 1766
2496.41 1774
2496.88 1622
2497.35 1661
2497.82 1772
2498.29 1721
2498.76 1690
2499.23 1691
2499.70 1740
2500.18 1673
2500.65 1676
2501.12 1733
2501.59 1594
2502.06 1578
2502.53 1585
2503.00 1618
2503.48 1511
2503.95 1636
2504.42 1649
2504.89 1618
2505.36 1544
2505.83 1582
2506.31 1675
2506.78 1701
2507.25 1662
2507.72 1705
2508.19 1721
2508.67 1721
2509.14 1653
2509.61 1800
2510.08 1726
2510.56 1672
2511.03 1647
2511.50 1913
2511.97 2082
2512.44 2064
2512.92 1882
2513.39 1765
2513.86 1679
2514.33 1740
2514.81 1812
2515.28 1717
2515.75 1690
2516.23 1729
2516.70 1710
2517.17 1715
2517.64 1707
2518.12 1626
2518.59 1674
2519.06 1632
2519.54 1724
2520.01 1662
2520.48 1615
2520.96 1767
2521.43 1684
2521.90 1737
2522.38 1752
2522.85 1676
2523.32 1765
2523.80 1822
2524.27 1537
2524.74 1678
2525.22 1603
2525.69 1741
2526.16 2028
2526.64 1912
2527.11 1972
2527.59 1915
2528.06 1986
2528.53 2075
2529.01 1903
2529.48 2011
2529.96 1757
2530.43 1921
2530.90 1866
2531.38 1696
2531.85 1717
2532.33 1661
2532.80 1647
2533.28 1769
2533.75 1848
2534.22 1736
2534.70 1865
2535.17 1829
2535.65 1580
2536.12 1632
2536.60 1417
2537.07 1738
2537.55 1685
2538.02 1692
2538.50 1804
2538.97 1885
2539.45 1728
2539.92 1766
2540.40 1819
2540.87 1823
2541.35 1714
2541.82 1702
2542.30 1721
2542.77 1790
2543.25 1694
2543.72 1848
2544.20 1797
2544.67 1772
2545.15 1680
2545.62 1678
2546.10 1721
2546.58 1808
2547.05 1737
2547.53 1789
2548.00 1901
2548.48 1818
2548.95 1828
2549.43 1814
2549.91 1951
2550.38 1779
2550.86 1753
2551.33 1703
2551.81 1670
2552.29 1782
2552.76 1827
2553.24 1843
2553.72 1732
2554.19 1695
2554.67 1753
2555.14 1802
2555.62 1853
2556.10 1881
2556.57 1823
2557.05 1841
2557.53 1822
2558.00 1604
2558.48 1734
2558.96 1692
2559.43 1766
2559.91 1751
2560.39 1811
2560.87 1752
2561.34 1691
2561.82 1783
2562.30 1747
2562.77 1607
2563.25 1611
2563.73 1607
2564.21 1629
2564.68 1688
2565.16 1755
2565.64 1670
2566.11 1560
2566.59 1469
2567.07 1616
2567.55 1611
2568.03 1510
2568.50 1433
2568.98 1555
2569.46 1638
2569.94 1643
2570.41 1526
2570.89 1640
2571.37 1616
2571.85 1501
2572.33 1750
2572.80 1738
2573.28 1491
2573.76 1507
2574.24 1440
2574.72 1552
2575.19 1548
2575.67 1396
2576.15 1361
2576.63 1495
2577.11 1533
2577.59 1513
2578.07 1610
2578.54 1703
2579.02 1602
2579.50 1654
2579.98 1615
2580.46 1637
2580.94 1601
2581.42 1541
2581.90 1558
2582.37 1491
2582.85 1667
2583.33 1867
2583.81 1738
2584.29 1555
2584.77 1567
2585.25 1610
2585.73 1533
2586.21 1446
2586.69 1582
2587.17 1570
2587.65 1532
2588.13 1580
2588.61 1769
2589.08 1687
2589.56 1614
2590.04 1701
2590.52 1682
2591.00 1662
2591.48 1526
2591.96 1524
2592.44 1580
2592.92 1699
2593.40 1523
2593.88 1509
2594.36 1587
2594.84 1649
2595.32 1649
2595.80 1637
2596.28 1682
2596.76 1473
2597.24 1574
2597.72 1495
2598.21 1489
2598.69 1558
2599.17 1747
2599.65 1791
2600.13 1596
2600.61 1732
2601.09 1818
2601.57 1591
2602.05 1719
2602.53 1411
2603.01 1577
2603.49 1540
2603.97 1518
2604.45 1685
2604.94 1692
2605.42 1753
2605.90 1730
2606.38 1470
2606.86 1604
2607.34 1678
2607.82 1629
2608.30 1585
2608.79 1496
2609.27 1497
2609.75 1561
2610.23 1619
2610.71 1546
2611.19 1520
2611.68 1388
2612.16 1510
2612.64 1506
2613.12 1533
2613.60 1622
2614.08 1579
2614.57 1680
2615.05 1576
2615.53 1523
2616.01 1774
2616.49 1681
2616.98 1584
2617.46 1651
2617.94 1532
2618.42 1648
2618.91 1695
2619.39 1630
2619.87 1676
2620.35 1853
2620.84 1798
2621.32 1865
2621.80 1735
2622.28 1538
2622.77 1782
2623.25 1747
2623.73 1668
2624.21 1606
2624.70 1616
2625.18 1601
2625.66 1645
2626.15 1626
2626.63 1491
2627.11 1591
2627.60 1547
2628.08 1607
2628.56 1657
2629.05 1623
2629.53 1631
2630.01 1619
2630.50 1560
2630.98 1749
2631.46 1770
2631.95 1776
2632.43 1996
2632.91 1753
2633.40 1678
2633.88 1648
2634.36 1630
2634.85 1698
2635.33 1567
2635.82 1662
2636.30 1639
2636.78 1596
2637.27 1618
2637.75 1494
2638.24 1598
2638.72 1468
2639.20 1504
2639.69 1604
2640.17 1746
2640.66 1451
2641.14 1326
2641.63 1472
2642.11 1470
2642.60 1467
2643.08 1569
2643.56 1506
2644.05 1482
2644.53 1578
2645.02 1638
2645.50 1551
2645.99 1561
2646.47 1524
2646.96 1598
2647.44 1632
2647.93 1545
2648.41 1594
2648.90 1572
2649.38 1642
2649.87 1354
2650.35 1559
2650.84 1596
2651.32 1592
2651.81 1597
2652.30 1465
2652.78 1556
2653.27 1510
2653.75 1699
2654.24 1717
2654.72 1579
2655.21 1525
2655.69 1495
2656.18 1613
2656.67 1456
2657.15 1540
2657.64 1567
2658.12 1468
2658.61 1625
2659.10 1453
2659.58 1442
2660.07 1547
2660.55 1506
2661.04 1537
2661.53 1513
2662.01 1600
2662.50 1455
2662.99 1505
2663.47 1451
2663.96 1469
2664.44 1521
2664.93 1608
2665.42 1519
2665.90 1512
2666.39 1598
2666.88 1607
2667.36 1674
2667.85 1586
2668.34 1419
2668.83 1508
2669.31 1586
2669.80 1647
2670.29 1755
2670.77 1771
2671.26 1659
2671.75 1646
2672.24 1827
2672.72 1908
2673.21 1993
2673.70 1940
2674.18 2062
2674.67 1950
2675.16 2056
2675.65 2107
2676.13 2055
2676.62 2160
2677.11 2109
2677.60 1842
2678.09 2031
2678.57 1785
2679.06 1737
2679.55 1664
2680.04 1542
2680.53 1462
2681.01 1626
2681.50 1527
2681.99 1542
2682.48 1563
2682.97 1570
2683.45 1572
2683.94 1514
2684.43 1721
2684.92 1620
2685.41 1541
2685.90 1520
2686.38 1542
2686.87 1579
2687.36 1545
2687.85 1499
2688.34 1512
2688.83 1527
2689.32 1580
2689.81 1566
2690.29 1584
2690.78 1480
2691.27 1482
2691.76 1395
2692.25 1540
2692.74 1379
2693.23 1551
2693.72 1551
2694.21 1558
2694.70 1478
2695.19 1465
2695.68 1434
2696.16 1491
2696.65 1491
2697.14 1668
2697.63 1610
2698.12 1799
2698.61 1609
2699.10 1489
2699.59 1588
2700.08 1500
2700.57 1476
2701.06 1477
2701.55 1651
2702.04 1618
2702.53 1708
2703.02 1623
2703.51 1504
2704.00 1537
2704.49 1562
2704.98 1439
2705.47 1382
2705.96 1422
2706.45 1573
2706.94 1542
2707.43 1694
2707.92 1638
2708.41 1515
2708.91 1612
2709.40 1635
2709.89 1673
2710.38 1562
2710.87 1516
2711.36 1568
2711.85 1615
2712.34 1629
2712.83 1575
2713.32 1600
2713.81 1599
2714.30 1392
2714.80 1462
2715.29 1398
2715.78 1413
2716.27 1518
2716.76 1593
2717.25 1666
2717.74 1468
2718.23 1382
2718.73 1541
2719.22 1547
2719.71 1510
2720.20 1599
2720.69 1718
2721.18 1840
2721.68 1709
2722.17 1583
2722.66 1657
2723.15 1635
2723.64 1702
2724.14 1550
2724.63 1584
2725.12 1603
2725.61 1603
2726.10 1640
2726.60 1640
2727.09 1646
2727.58 1470
2728.07 1493
2728.56 1549
2729.06 1461
2729.55 1562
2730.04 1413
2730.53 1525
2731.03 1572
2731.52 1533
2732.01 1605
2732.51 1619
2733.00 1691
2733.49 1516
2733.98 1391
2734.48 1482
2734.97 1543
2735.46 1607
2735.96 1581
2736.45 1614
2736.94 1727
2737.43 1774
2737.93 1615
2738.42 1711
2738.91 1760
2739.41 1626
2739.90 1621
2740.39 1764
2740.89 1776
2741.38 1630
2741.88 1505
2742.37 1618
2742.86 1498
2743.36 1512
2743.85 1576
2744.34 1608
2744.84 1495
2745.33 1487
2745.83 1584
2746.32 1557
2746.81 1453
2747.31 1543
2747.80 1687
2748.30 1742
2748.79 1617
2749.28 1559
2749.78 1615
2750.27 1708
2750.77 1500
2751.26 1443
2751.76 1442
2752.25 1570
2752.74 1752
2753.24 1532
2753.73 1462
2754.23 1761
2754.72 1577
2755.22 1533
2755.71 1642
2756.21 1555
2756.70 1584
2757.20 1553
2757.69 1461
2758.19 1340
2758.68 1552
2759.18 1487
2759.67 1582
2760.17 1476
2760.66 1402
2761.16 1556
2761.65 1509
2762.15 1551
2762.64 1485
2763.14 1364
2763.64 1467
2764.13 1422
2764.63 1526
2765.12 1539
2765.62 1496
2766.11 1516
2766.61 1667
2767.11 1707
2767.60 1535
2768.10 1417
2768.59 1401
2769.09 1562
2769.59 1521
2770.08 1586
2770.58 1437
2771.07 1637
2771.57 1616
2772.07 1521
2772.56 1597
2773.06 1664
2773.56 1727
2774.05 1633
2774.55 1670
2775.04 1834
2775.54 1751
2776.04 1738
2776.53 1877
2777.03 1830
2777.53 1858
2778.03 1850
2778.52 1926
2779.02 1653
2779.52 1745
2780.01 1656
2780.51 1752
2781.01 1609
2781.50 1651
2782.00 1787
2782.50 1809
2783.00 1632
2783.49 1471
2783.99 1490
2784.49 1553
2784.99 1519
2785.48 1637
2785.98 1508
2786.48 1593
2786.98 1543
2787.47 1451
2787.97 1424
2788.47 1351
2788.97 1485
2789.46 1643
2789.96 1541
2790.46 1517
2790.96 1455
2791.46 1541
2791.95 1510
2792.45 1493
2792.95 1559
2793.45 1647
2793.95 1535
2794.44 1523
2794.94 1624
2795.44 1581
2795.94 1510
2796.44 1585
2796.94 1672
2797.44 1763
2797.93 1624
2798.43 1653
2798.93 1710
2799.43 1797
2799.93 1534
2800.43 1586
2800.93 1709
2801.43 1618
2801.92 1627
2802.42 1614
2802.92 1604
2803.42 1554
2803.92 1356
2804.42 1491
2804.92 1665
2805.42 1705
2805.92 1594
2806.42 1663
2806.92 1734
2807.42 1628
2807.91 1848
2808.41 1810
2808.91 1879
2809.41 1938
2809.91 1936
2810.41 1900
2810.91 1681
2811.41 1584
2811.91 1666
2812.41 1632
2812.91 1654
2813.41 1662
2813.91 1607
2814.41 1586
2814.91 1675
2815.41 1663
2815.91 1547
2816.41 1539
2816.91 1528
2817.41 1612
2817.91 1515
2818.41 1560
2818.91 1544
2819.42 1568
2819.92 1715
2820.42 1707
2820.92 1707
2821.42 1673
2821.92 1803
2822.42 1875
2822.92 1656
2823.42 1510
2823.92 1704
2824.42 1688
2824.92 1632
2825.42 1545
2825.93 1484
2826.43 1519
2826.93 1623
2827.43 1646
2827.93 1565
2828.43 1554
2828.93 1446
2829.43 1534
2829.94 1535
2830.44 1445
2830.94 1630
2831.44 1453
2831.94 1453
2832.44 1578
2832.95 1511
2833.45 1630
2833.95 1489
2834.45 1393
2834.95 1385
2835.45 1513
2835.96 1634
2836.46 1703
2836.96 1590
2837.46 1585
2837.97 1619
2838.47 1701
2838.97 1520
2839.47 1525
2839.97 1456
2840.48 1503
2840.98 1475
2841.48 1524
2841.98 1714
2842.49 1537
2842.99 1485
2843.49 1520
2843.99 1433
2844.50 1705
2845.00 1766
2845.50 1619
2846.01 1640
2846.51 1580
2847.01 1638
2847.51 1697
2848.02 1522
2848.52 1506
2849.02 1606
2849.53 1673
2850.03 1517
2850.53 1561
2851.04 1660
2851.54 1603
2852.04 1441
2852.55 1527
2853.05 1506
2853.55 1660
2854.06 1427
2854.56 1495
2855.06 1404
2855.57 1484
2856.07 1632
2856.58 1512
2857.08 1491
2857.58 1405
2858.09 1649
2858.59 1610
2859.10 1719
2859.60 1572
2860.10 1624
2860.61 1756
2861.11 1614
2861.62 1633
2862.12 1596
2862.62 1573
2863.13 1469
2863.63 1629
2864.14 1576
2864.64 1445
2865.15 1541
2865.65 1490
2866.16 1516
2866.66 1498
2867.17 1469
2867.67 1496
2868.18 1603
2868.68 1555
2869.19 1500
2869.69 1533
2870.20 1500
2870.70 1444
2871.21 1510
2871.71 1623
2872.22 1505
2872.72 1584
2873.23 1701
2873.73 1795
2874.24 1718
2874.74 1716
2875.25 1733
2875.75 1797
2876.26 1686
2876.76 1681
2877.27 1686
2877.78 1583
2878.28 1637
2878.79 1678
2879.29 1625
2879.80 1657
2880.30 1610
2880.81 1782
2881.32 1568
2881.82 1502
2882.33 1691
2882.83 1774
2883.34 1576
2883.85 1750
2884.35 1744
2884.86 1787
2885.37 1790
2885.87 1615
2886.38 1658
2886.88 1735
2887.39 1889
2887.90 1906
2888.40 1903
2888.91 2015
2889.42 2098
2889.92 2076
2890.43 1967
2890.94 2196
2891.45 1819
2891.95 1897
2892.46 1828
2892.97 1894
2893.47 1998
2893.98 2151
2894.49 2448
2894.99 2218
2895.50 2556
2896.01 2684
2896.52 2476
2897.02 2576
2897.53 2489
2898.04 2296
2898.55 2361
2899.05 2060
2899.56 2075
2900.07 1945
2900.58 1931
2901.08 1937
2901.59 1894
2902.10 1805
2902.61 1772
2903.12 1762
2903.62 1622
2904.13 1663
2904.64 1597
2905.15 1581
2905.66 1705
2906.16 1676
2906.67 1723
2907.18 1634
2907.69 1557
2908.20 1530
2908.71 1597
2909.21 1484
2909.72 1495
2910.23 1507
2910.74 1638
2911.25 1643
2911.76 1566
2912.26 1398
2912.77 1512
2913.28 1745
2913.79 1603
2914.30 1540
2914.81 1676
2915.32 1652
2915.83 1572
2916.34 1553
2916.85 1451
2917.35 1599
2917.86 1653
2918.37 1632
2918.88 1686
2919.39 1446
2919.90 1489
2920.41 1619
2920.92 1630
2921.43 1739
2921.94 1784
2922.45 1733
2922.96 1697
2923.47 1832
2923.98 1615
2924.49 1585
2925.00 1739
2925.51 1622
2926.02 1654
2926.53 1612
2927.04 1627
2927.55 1647
2928.06 1672
2928.57 1736
2929.08 1637
2929.59 1446
2930.10 1370
2930.61 1571
2931.12 1544
2931.63 1417
2932.14 1371
2932.65 1528
2933.16 1412
2933.67 1766
2934.18 1609
2934.69 1587
2935.20 1390
2935.71 1583
2936.22 1567
2936.73 1561
2937.25 1712
2937.76 1703
2938.27 1667
2938.78 1613
2939.29 1615
2939.80 1573
2940.31 1698
2940.82 1650
2941.33 1535
2941.85 1511
2942.36 1481
2942.87 1529
2943.38 1588
2943.89 1637
2944.40 1757
2944.91 1552
2945.43 1617
2945.94 1533
2946.45 1706
2946.96 1615
2947.47 1508
2947.98 1447
2948.50 1522
2949.01 1384
2949.52 1388
2950.03 1500
2950.54 1438
2951.06 1523
2951.57 1500
2952.08 1456
2952.59 1409
2953.10 1358
2953.62 1538
2954.13 1486
2954.64 1410
2955.15 1432
2955.67 1552
2956.18 1661
2956.69 1776
2957.20 1634
2957.72 1810
2958.23 1814
2958.74 1700
2959.25 1687
2959.77 1730
2960.28 1562
2960.79 1570
2961.31 1566
2961.82 1571
2962.33 1654
2962.85 1630
2963.36 1701
2963.87 1768
2964.39 1900
2964.90 1710
2965.41 1592
2965.93 1705
2966.44 1696
2966.95 1667
2967.47 1560
2967.98 1498
2968.49 1467
2969.01 1587
2969.52 1587
2970.03 1434
2970.55 1421
2971.06 1482
2971.58 1532
2972.09 1591
2972.60 1559
2973.12 1587
2973.63 1375
2974.15 1591
2974.66 1723
2975.17 1716
2975.69 1663
2976.20 1643
2976.72 1525
2977.23 1562
2977.74 1609
2978.26 1622
2978.77 1685
2979.29 1636
2979.80 1796
2980.32 1824
2980.83 1915
2981.35 1969
2981.86 1980
2982.38 1960
2982.89 1978
2983.41 1968
2983.92 1944
2984.44 1854
2984.95 1992
2985.47 2023
2985.98 2068
2986.50 2216
2987.01 2257
2987.53 2044
2988.04 2204
2988.56 2108
2989.07 2188
2989.59 2220
2990.10 2236
2990.62 2284
2991.13 2050
2991.65 2186
2992.17 2154
2992.68 2374
2993.20 2217
2993.71 2282
2994.23 2344
2994.74 2293
2995.26 2442
2995.78 2565
2996.29 2462
2996.81 2539
2997.32 2513
2997.84 2649
2998.36 2881
2998.87 2729
2999.39 3021
2999.91 3192
3000.42 3125
3000.94 3509
3001.45 3733
3001.97 4537
3002.49 5242
3003.00 5959
3003.52 6955
3004.04 7334
3004.55 7393
3005.07 8252
3005.59 8518
3006.10 8026
3006.62 7432
3007.14 6819
3007.66 5987
3008.17 5357
3008.69 4099
3009.21 3720
3009.72 3598
3010.24 3246
3010.76 2903
3011.28 2604
3011.79 2579
3012.31 2418
3012.83 2207
3013.35 2358
3013.86 2198
3014.38 2222
3014.90 2234
3015.42 2264
3015.93 2259
3016.45 2262
3016.97 2132
3017.49 2304
3018.00 2211
3018.52 2042
3019.04 2147
3019.56 2331
3020.08 2338
3020.59 2279
3021.11 2497
3021.63 2432
3022.15 2550
3022.67 2657
3023.19 2411
3023.70 2463
3024.22 2406
3024.74 2447
3025.26 2346
3025.78 2313
3026.30 2180
3026.81 2307
3027.33 2230
3027.85 1989
3028.37 2048
3028.89 2183
3029.41 2191
3029.93 2157
3030.45 1925
3030.97 1922
3031.48 1906
3032.00 2012
3032.52 2096
3033.04 1984
3033.56 1928
3034.08 1871
3034.60 1941
3035.12 1911
3035.64 1925
3036.16 1790
3036.68 1712
3037.20 1793
3037.72 1836
3038.24 1932
3038.76 2035
3039.27 1960
3039.79 2003
3040.31 1850
3040.83 1876
3041.35 1870
3041.87 1850
3042.39 1920
3042.91 1782
3043.43 1752
3043.95 1922
3044.47 2105
3044.99 2076
3045.51 2069
3046.03 1904
3046.56 1825
3047.08 1853
3047.60 1955
3048.12 1919
3048.64 1861
3049.16 1588
3049.68 1622
3050.20 1706
3050.72 1780
3051.24 1553
3051.76 1567
3052.28 1638
3052.80 1512
3053.32 1559
3053.84 1661
3054.37 1677
3054.89 1729
3055.41 1722
3055.93 1585
3056.45 1742
3056.97 1738
3057.49 1669
3058.01 1751
3058.53 1679
3059.06 1753
3059.58 1701
3060.10 1926
3060.62 1863
3061.14 1920
3061.66 1936
3062.19 1964
3062.71 2062
3063.23 1867
3063.75 1800
3064.27 1917
3064.79 1895
3065.32 1902
3065.84 1929
3066.36 2032
3066.88 2045
3067.40 1996
3067.93 1833
3068.45 1954
3068.97 1942
3069.49 1961
3070.02 2033
3070.54 1911
3071.06 1878
3071.58 1779
3072.10 1877
3072.63 1864
3073.15 1939
3073.67 1946
3074.20 1886
3074.72 1894
3075.24 1813
3075.76 1950
3076.29 2133
3076.81 2143
3077.33 2166
3077.86 2306
3078.38 2304
3078.90 2417
3079.42 2667
3079.95 2576
3080.47 2606
3080.99 2440
3081.52 2719
3082.04 2854
3082.56 2782
3083.09 2676
3083.61 2613
3084.13 2732
3084.66 2523
3085.18 2510
3085.71 2588
3086.23 2394
3086.75 2354
3087.28 2321
3087.80 2459
3088.32 2284
3088.85 2345
3089.37 2109
3089.90 2172
3090.42 2421
3090.94 2520
3091.47 2277
3091.99 2245
3092.52 2342
3093.04 2313
3093.57 2426
3094.09 2410
3094.61 2623
3095.14 2620
3095.66 2867
3096.19 2852
3096.71 2881
3097.24 3022
3097.76 3068
3098.29 3052
3098.81 3390
3099.34 3846
3099.86 4515
3100.39 5407
3100.91 7071
3101.44 8483
3101.96 9535
3102.49 10904
3103.01 12666
3103.54 13921
3104.06 14484
3104.59 14482
3105.11 13364
3105.64 11828
3106.16 9918
3106.69 8248
3107.21 7183
3107.74 5808
3108.26 4854
3108.79 4704
3109.32 4588
3109.84 4545
3110.37 4382
3110.89 4708
3111.42 4683
3111.94 4582
3112.47 4605
3113.00 4406
3113.52 4162
3114.05 3897
3114.57 3484
3115.10 3244
3115.63 2975
3116.15 2663
3116.68 2594
3117.21 2438
3117.73 2515
3118.26 2653
3118.78 2688
3119.31 2552
3119.84 2495
3120.36 2466
3120.89 2674
3121.42 2795
3121.94 2983
3122.47 3108
3123.00 3029
3123.52 2888
3124.05 2841
3124.58 2797
3125.11 2688
3125.63 2628
3126.16 2623
3126.69 2484
3127.21 2242
3127.74 2404
3128.27 2366
3128.80 2201
3129.32 2456
3129.85 2296
3130.38 2432
3130.91 2688
3131.43 2284
3131.96 2048
3132.49 2042
3133.02 2196
3133.54 2229
3134.07 1994
3134.60 2083
3135.13 1917
3135.65 2006
3136.18 2102
3136.71 1910
3137.24 1964
3137.77 2044
3138.29 1964
3138.82 1976
3139.35 1898
3139.88 1814
3140.41 1930
3140.94 1952
3141.46 1930
3141.99 2001
3142.52 2024
3143.05 2064
3143.58 2053
3144.11 2018
3144.64 2065
3145.16 2009
3145.69 2056
3146.22 2065
3146.75 1980
3147.28 2250
3147.81 2137
3148.34 2244
3148.87 2176
3149.40 2190
3149.92 2208
3150.45 2406
3150.98 2470
3151.51 2250
3152.04 2199
3152.57 2233
3153.10 2277
3153.63 2339
3154.16 2359
3154.69 2347
3155.22 2419
3155.75 2489
3156.28 2875
3156.81 2732
3157.34 2667
3157.87 2626
3158.40 2503
3158.93 2808
3159.46 2672
3159.99 2267
3160.52 2128
3161.05 2191
3161.58 2172
3162.11 2000
3162.64 2085
3163.17 2082
3163.70 1996
3164.23 2151
3164.76 1829
3165.29 1949
3165.82 1758
3166.35 1695
3166.88 1824
3167.41 1946
3167.94 1946
3168.47 1777
3169.00 1777
3169.53 1688
3170.06 1736
3170.59 1938
3171.12 1902
3171.65 2016
3172.19 2035
3172.72 2189
3173.25 2144
3173.78 2235
3174.31 2151
3174.84 2107
3175.37 2451
3175.90 2384
3176.44 2479
3176.97 2444
3177.50 2353
3178.03 2328
3178.56 2390
3179.09 2115
3179.62 2092
3180.16 1963
3180.69 2034
3181.22 2090
3181.75 2010
3182.28 1843
3182.81 1906
3183.35 1854
3183.88 1944
3184.41 1950
3184.94 1800
3185.47 1800
3186.01 1795
3186.54 1902
3187.07 1682
3187.60 1786
3188.14 1819
3188.67 1687
3189.20 1715
3189.73 1859
3190.26 1822
3190.80 1673
3191.33 1814
3191.86 1695
3192.39 1660
3192.93 1680
3193.46 1636
3193.99 1671
3194.53 1770
3195.06 1791
3195.59 1680
3196.12 1809
3196.66 1841
3197.19 1717
3197.72 1710
3198.26 1848
3198.79 1857
3199.32 1859
3199.86 1800
3200.39 1721
3200.92 1826
3201.46 1880
3201.99 1837
3202.52 1927
3203.06 1872
3203.59 1856
3204.12 1820
3204.66 1790
3205.19 1848
3205.73 1970
3206.26 1939
3206.79 1753
3207.33 1856
3207.86 2105
3208.39 2135
3208.93 1953
3209.46 1923
3210.00 1884
3210.53 1951
3211.07 1987
3211.60 1853
3212.13 1904
3212.67 2034
3213.20 1994
3213.74 1910
3214.27 1913
3214.81 1871
3215.34 1917
3215.88 1804
3216.41 1762
3216.94 1891
3217.48 1922
3218.01 1677
3218.55 1697
3219.08 1787
3219.62 1773
3220.15 1882
3220.69 1919
3221.22 1837
3221.76 1982
3222.29 1745
3222.83 1744
3223.36 1870
3223.90 1940
3224.43 1921
3224.97 2137
3225.51 2141
3226.04 1987
3226.58 1808
3227.11 1811
3227.65 1978
3228.18 2035
3228.72 2106
3229.25 1944
3229.79 1998
3230.33 2194
3230.86 2192
3231.40 2149
3231.93 1989
3232.47 2136
3233.01 2113
3233.54 2002
3234.08 1944
3234.61 2089
3235.15 2013
3235.69 2222
3236.22 2273
3236.76 2239
3237.30 2156
3237.83 2141
3238.37 2301
3238.91 2200
3239.44 2257
3239.98 2297
3240.51 2182
3241.05 2181
3241.59 2303
3242.13 2312
3242.66 2284
3243.20 2469
3243.74 2532
3244.27 2440
3244.81 2477
3245.35 2396
3245.88 2395
3246.42 2595
3246.96 2461
3247.50 2536
3248.03 2356
3248.57 2494
3249.11 2690
3249.64 2373
3250.18 2511
3250.72 2504
3251.26 2531
3251.79 2628
3252.33 2518
3252.87 2443
3253.41 2687
3253.95 2575
3254.48 2579
3255.02 2668
3255.56 2835
3256.10 2710
3256.64 2729
3257.17 2936
3257.71 3146
3258.25 3499
3258.79 3629
3259.33 3940
3259.86 4594
3260.40 4904
3260.94 4996
3261.48 5464
3262.02 6093
3262.56 6765
3263.09 7045
3263.63 7613
3264.17 8182
3264.71 8718
3265.25 9122
3265.79 9836
3266.33 10538
3266.87 11129
3267.40 11209
3267.94 11360
3268.48 10863
3269.02 10151
3269.56 9045
3270.10 7476
3270.64 6568
3271.18 5559
3271.72 4585
3272.26 3940
3272.80 3789
3273.33 3595
3273.87 3365
3274.41 3458
3274.95 3038
3275.49 3010
3276.03 3116
3276.57 3272
3277.11 3247
3277.65 3057
3278.19 3129
3278.73 2911
3279.27 3172
3279.81 3438
3280.35 3183
3280.89 3155
3281.43 3011
3281.97 3218
3282.51 3003
3283.05 2912
3283.59 3146
3284.13 3079
3284.67 3202
3285.21 3476
3285.75 3630
3286.29 3569
3286.83 3582
3287.37 3855
3287.91 3858
3288.45 3517
3289.00 3435
3289.54 3433
3290.08 3592
3290.62 3515
3291.16 3620
3291.70 3645
3292.24 3856
3292.78 3957
3293.32 4431
3293.86 4798
3294.40 5409
3294.95 5939
3295.49 6219
3296.03 6378
3296.57 6442
3297.11 6311
3297.65 5593
3298.19 5646
3298.74 5320
3299.28 4643
3299.82 4286
3300.36 3895
3300.90 3726
3301.44 3607
3301.98 3153
3302.53 3190
3303.07 3122
3303.61 3189
3304.15 3135
3304.69 2971
3305.24 2986
3305.78 3006
3306.32 3016
3306.86 3055
3307.40 2718
3307.95 2874
3308.49 2767
3309.03 3000
3309.57 2969
3310.12 3085
3310.66 2992
3311.20 3107
3311.74 2992
3312.29 2866
3312.83 3042
3313.37 3182
3313.91 3010
3314.46 3151
3315.00 3389
3315.54 3506
3316.09 3685
3316.63 3663
3317.17 3818
3317.71 3703
3318.26 3841
3318.80 3832
3319.34 3645
3319.89 3611
3320.43 3815
3320.97 3772
3321.52 3642
3322.06 3784
3322.60 3678
3323.15 3615
3323.69 3567
3324.23 3410
3324.78 3256
3325.32 3545
3325.86 3425
3326.41 3224
3326.95 3132
3327.50 3009
3328.04 3031
3328.58 3120
3329.13 3181
3329.67 3204
3330.22 3538
3330.76 4137
3331.30 4893
3331.85 6340
3332.39 7902
3332.94 9989
3333.48 12347
3334.03 14993
3334.57 18370
3335.11 20420
3335.66 22613
3336.20 24730
3336.75 25549
3337.29 25912
3337.84 24518
3338.38 22709
3338.93 19796
3339.47 16828
3340.02 14606
3340.56 11822
3341.11 9378
3341.65 7525
3342.20 6301
3342.74 5315
3343.29 4794
3343.83 4350
3344.38 3956
3344.92 3851
3345.47 3702
3346.01 3365
3346.56 3503
3347.10 3595
3347.65 3529
3348.19 3527
3348.74 3739
3349.29 3924
3349.83 3954
3350.38 4030
3350.92 4304
3351.47 4408
3352.01 4616
3352.56 4622
3353.11 4525
3353.65 4436
3354.20 4219
3354.74 4231
3355.29 3915
3355.84 3639
3356.38 3226
3356.93 3277
3357.47 2969
3358.02 2725
3358.57 2822
3359.11 2848
3359.66 2653
3360.21 2608
3360.75 2690
3361.30 2508
3361.85 2668
3362.39 3065
3362.94 2898
3363.49 2826
3364.03 2754
3364.58 2934
3365.13 2899
3365.67 2893
3366.22 2856
3366.77 2809
3367.31 2858
3367.86 2721
3368.41 2669
3368.96 2765
3369.50 2761
3370.05 2703
3370.60 3008
3371.15 3107
3371.69 2899
3372.24 3100
3372.79 3545
3373.34 3767
3373.88 3871
3374.43 4005
3374.98 3918
3375.53 4191
3376.07 3826
3376.62 3638
3377.17 3301
3377.72 3298
3378.27 3130
3378.81 2642
3379.36 2689
3379.91 2499
3380.46 2405
3381.01 2404
3381.55 2459
3382.10 2487
3382.65 2587
3383.20 2479
3383.75 2582
3384.30 2500
3384.84 2404
3385.39 2536
3385.94 2358
3386.49 2277
3387.04 2213
3387.59 2036
3388.14 2257
3388.69 2162
3389.23 2132
3389.78 2150
3390.33 2134
3390.88 2017
3391.43 2150
3391.98 2040
3392.53 2025
3393.08 2066
3393.63 2230
3394.18 2196
3394.72 1978
3395.27 1872
3395.82 1829
3396.37 1930
3396.92 2110
3397.47 1893
3398.02 1763
3398.57 1883
3399.12 1817
3399.67 1919
3400.22 1751
3400.77 1698
3401.32 1786
3401.87 1822
3402.42 2021
3402.97 1967
3403.52 1975
3404.07 1995
3404.62 1869
3405.17 1814
3405.72 1797
3406.27 1977
3406.82 1738
3407.37 1863
3407.92 1854
3408.47 2010
3409.02 2012
3409.57 1982
3410.12 2023
3410.67 2354
3411.22 2343
3411.78 2242
3412.33 2382
3412.88 2276
3413.43 2199
3413.98 2449
3414.53 2326
3415.08 2220
3415.63 2293
3416.18 2311
3416.73 2015
3417.28 2033
3417.84 1919
3418.39 1958
3418.94 1942
3419.49 2012
3420.04 2000
3420.59 2032
3421.14 2093
3421.69 2245
3422.25 2144
3422.80 2212
3423.35 2585
3423.90 2634
3424.45 2703
3425.00 2711
3425.56 2842
3426.11 2614
3426.66 2193
3427.21 2250
3427.76 2368
3428.32 2236
3428.87 2192
3429.42 2173
3429.97 2071
3430.52 2038
3431.08 2096
3431.63 2104
3432.18 1975
3432.73 1873
3433.29 1977
3433.84 2081
3434.39 2091
3434.94 1999
3435.50 1841
3436.05 1761
3436.60 1858
3437.15 1951
3437.71 1902
3438.26 2112
3438.81 1996
3439.37 2013
3439.92 1933
3440.47 2103
3441.02 2303
3441.58 2158
3442.13 2025
3442.68 2141
3443.24 2011
3443.79 2066
3444.34 2076
3444.90 2143
3445.45 1872
3446.00 1708
3446.56 1827
3447.11 1790
3447.66 1912
3448.22 1911
3448.77 1975
3449.33 1983
3449.88 1936
3450.43 1935
3450.99 1727
3451.54 1642
3452.09 1610
3452.65 1704
3453.20 1753
3453.76 1727
3454.31 1834
3454.86 1759
3455.42 1804
3455.97 1834
3456.53 1714
3457.08 1825
3457.64 1874
3458.19 1948
3458.75 1995
3459.30 1839
3459.85 1727
3460.41 1782
3460.96 1920
3461.52 2061
3462.07 1942
3462.63 2034
3463.18 1999
3463.74 2022
3464.29 1875
3464.85 1838
3465.40 1969
3465.96 1934
3466.51 1937
3467.07 2005
3467.62 1994
3468.18 2076
3468.73 1909
3469.29 2090
3469.84 2163
3470.40 2321
3470.95 2315
3471.51 2268
3472.07 2252
3472.62 2157
3473.18 2411
3473.73 2344
3474.29 2451
3474.84 2438
3475.40 2452
3475.96 2429
3476.51 2317
3477.07 2651
3477.62 2533
3478.18 2509
3478.74 2751
3479.29 2804
3479.85 2850
3480.40 2965
3480.96 2877
3481.52 2814
3482.07 3207
3482.63 2801
3483.19 2976
3483.74 3044
3484.30 3074
3484.86 3049
3485.41 2987
3485.97 3139
3486.53 3037
3487.08 3386
3487.64 3773
3488.20 3894
3488.75 4573
3489.31 5259
3489.87 6603
3490.42 7346
3490.98 8693
3491.54 9483
3492.09 10216
3492.65 11184
3493.21 11036
3493.77 10750
3494.32 10482
3494.88 9417
3495.44 8899
3496.00 8650
3496.55 8559
3497.11 8396
3497.67 8464
3498.23 9271
3498.78 9879
3499.34 10865
3499.90 11391
3500.46 11357
3501.01 11407
3501.57 10643
3502.13 9718
3502.69 8707
3503.25 7967
3503.80 7344
3504.36 7245
3504.92 6837
3505.48 6751
3506.04 6291
3506.60 6416
3507.15 6206
3507.71 5778
3508.27 5547
3508.83 5323
3509.39 4872
3509.95 4556
3510.50 4309
3511.06 4004
3511.62 4150
3512.18 3892
3512.74 3582
3513.30 3190
3513.86 2994
3514.42 3169
3514.98 2859
3515.53 2863
3516.09 2792
3516.65 2779
3517.21 2995
3517.77 2883
3518.33 3029
3518.89 2821
3519.45 2692
3520.01 2938
3520.57 2941
3521.13 2891
3521.69 2725
3522.25 2739
3522.81 2656
3523.36 2743
3523.92 2709
3524.48 2502
3525.04 2486
3525.60 2429
3526.16 2313
3526.72 2433
3527.28 2487
3527.84 2326
3528.40 2265
3528.96 2280
3529.52 2290
3530.08 2326
3530.64 2174
3531.20 1987
3531.76 2052
3532.32 2052
3532.89 2187
3533.45 2230
3534.01 2206
3534.57 2304
3535.13 2121
3535.69 2299
3536.25 2294
3536.81 2313
3537.37 2345
3537.93 2254
3538.49 2367
3539.05 2411
3539.61 2389
3540.17 2249
3540.74 2291
3541.30 2250
3541.86 2304
3542.42 2521
3542.98 2437
3543.54 2163
3544.10 2278
3544.66 2498
3545.22 2478
3545.79 2319
3546.35 2275
3546.91 2333
3547.47 2255
3548.03 2164
3548.59 2135
3549.16 2138
3549.72 2106
3550.28 2086
3550.84 2178
3551.40 2017
3551.96 2043
3552.53 2080
3553.09 1839
3553.65 1741
3554.21 1855
3554.77 1767
3555.34 1756
3555.90 1718
3556.46 1817
3557.02 1999
3557.59 1859
3558.15 1933
3558.71 1869
3559.27 1818
3559.84 1827
3560.40 1901
3560.96 1868
3561.52 1814
3562.09 1793
3562.65 1947
3563.21 1893
3563.77 1844
3564.34 1985
3564.90 1893
3565.46 1740
3566.03 1811
3566.59 1869
3567.15 1656
3567.72 1817
3568.28 1813
3568.84 1804
3569.41 1785
3569.97 1817
3570.53 1855
3571.10 2039
3571.66 2030
3572.22 1909
3572.79 1836
3573.35 1767
3573.91 1789
3574.48 1862
3575.04 1970
3575.60 2034
3576.17 2084
3576.73 1930
3577.30 1968
3577.86 1989
3578.42 1981
3578.99 1833
3579.55 1875
3580.12 1904
3580.68 1913
3581.24 1839
3581.81 1929
3582.37 1947
3582.94 1727
3583.50 1819
3584.07 2009
3584.63 1914
3585.20 1954
3585.76 1875
3586.32 1866
3586.89 1976
3587.45 1777
3588.02 1596
3588.58 1684
3589.15 1732
3589.71 1618
3590.28 1739
3590.84 1764
3591.41 1835
3591.97 1992
3592.54 1768
3593.10 1820
3593.67 1756
3594.23 1727
3594.80 1755
3595.36 1585
3595.93 1500
3596.50 1535
3597.06 1520
3597.63 1574
3598.19 1523
3598.76 1485
3599.32 1561
3599.89 1532
3600.45 1582
3601.02 1622
3601.59 1514
3602.15 1623
3602.72 1590
3603.28 1484
3603.85 1619
3604.42 1511
3604.98 1684
3605.55 1638
3606.11 1577
3606.68 1679
3607.25 1646
3607.81 1387
3608.38 1346
3608.95 1495
3609.51 1460
3610.08 1454
3610.65 1464
3611.21 1461
3611.78 1408
3612.35 1403
3612.91 1416
3613.48 1471
3614.05 1649
3614.61 1613
3615.18 1697
3615.75 1827
3616.31 1912
3616.88 2092
3617.45 1954
3618.01 2260
3618.58 2208
3619.15 2499
3619.72 2424
3620.28 2279
3620.85 2144
3621.42 1982
3621.99 2147
3622.55 2080
3623.12 1892
3623.69 1829
3624.26 1616
3624.82 1681
3625.39 1615
3625.96 1604
3626.53 1518
3627.09 1437
3627.66 1543
3628.23 1486
3628.80 1533
3629.37 1504
3629.93 1578
3630.50 1526
3631.07 1525
3631.64 1563
3632.21 1694
3632.77 1605
3633.34 1613
3633.91 1584
3634.48 1567
3635.05 1569
3635.62 1651
3636.19 1714
3636.75 1576
3637.32 1628
3637.89 1582
3638.46 1671
3639.03 1595
3639.60 1830
3640.17 1974
3640.73 1973
3641.30 2129
3641.87 2134
3642.44 2146
3643.01 2062
3643.58 2109
3644.15 1978
3644.72 1921
3645.29 1973
3645.86 1887
3646.43 1755
3647.00 1810
3647.57 1806
3648.13 1707
3648.70 1628
3649.27 1745
3649.84 1945
3650.41 1890
3650.98 1795
3651.55 1993
3652.12 2269
3652.69 2126
3653.26 2177
3653.83 2118
3654.40 2276
3654.97 2158
3655.54 2161
3656.11 2157
3656.68 2293
3657.25 2038
3657.82 1992
3658.39 2056
3658.96 2051
3659.53 2101
3660.10 2150
3660.67 2241
3661.24 2102
3661.82 2157
3662.39 2242
3662.96 2081
3663.53 2137
3664.10 2158
3664.67 2326
3665.24 2397
3665.81 2549
3666.38 2551
3666.95 2662
3667.52 2442
3668.09 2627
3668.67 2517
3669.24 2499
3669.81 2011
3670.38 1933
3670.95 2180
3671.52 2171
3672.09 2090
3672.66 2005
3673.24 1804
3673.81 2069
3674.38 1967
3674.95 1969
3675.52 1963
3676.09 1939
3676.66 1998
3677.24 1918
3677.81 1907
3678.38 1745
3678.95 1782
3679.52 1833
3680.10 1772
3680.67 1792
3681.24 1678
3681.81 1649
3682.38 1689
3682.96 1834
3683.53 1798
3684.10 1739
3684.67 1714
3685.25 1755
3685.82 1773
3686.39 1882
3686.96 1846
3687.54 2051
3688.11 2165
3688.68 2208
3689.25 2152
3689.83 2132
3690.40 2429
3690.97 2297
3691.54 2072
3692.12 1944
3692.69 1868
3693.26 1936
3693.84 1826
3694.41 1734
3694.98 1721
3695.56 1753
3696.13 1707
3696.70 1627
3697.28 1698
3697.85 1715
3698.42 1784
3699.00 1868
3699.57 1699
3700.14 1763
3700.72 1768
3701.29 1877
3701.86 1747
3702.44 1818
3703.01 1840
3703.58 1846
3704.16 1788
3704.73 1757
3705.31 1905
3705.88 1950
3706.45 2073
3707.03 1771
3707.60 1539
3708.18 1622
3708.75 1713
3709.33 1750
3709.90 1825
3710.47 1774
3711.05 1757
3711.62 1681
3712.20 1858
3712.77 1835
3713.35 1514
3713.92 1454
3714.50 1556
3715.07 1697
3715.64 1621
3716.22 1472
3716.79 1560
3717.37 1607
3717.94 1541
3718.52 1550
3719.09 1486
3719.67 1564
3720.24 1456
3720.82 1428
3721.39 1391
3721.97 1409
3722.54 1497
3723.12 1501
3723.70 1441
3724.27 1510
3724.85 1454
3725.42 1418
3726.00 1550
3726.57 1364
3727.15 1403
3727.72 1636
3728.30 1694
3728.88 1610
3729.45 1598
3730.03 1633
3730.60 1626
3731.18 1706
3731.75 1546
3732.33 1699
3732.91 1749
3733.48 1764
3734.06 1837
3734.64 2001
3735.21 1967
3735.79 1966
3736.36 1817
3736.94 1726
3737.52 1625
3738.09 1545
3738.67 1674
3739.25 1655
3739.82 1556
3740.40 1454
3740.98 1598
3741.55 1619
3742.13 1593
3742.71 1514
3743.28 1577
3743.86 1524
3744.44 1594
3745.01 1559
3745.59 1661
3746.17 1606
3746.75 1663
3747.32 1633
3747.90 1626
3748.48 1481
3749.05 1470
3749.63 1570
3750.21 1561
3750.79 1521
3751.36 1500
3751.94 1558
3752.52 1431
3753.10 1425
3753.67 1376
3754.25 1308
3754.83 1214
3755.41 1412
3755.99 1496
3756.56 1423
3757.14 1362
3757.72 1412
3758.30 1536
3758.88 1522
3759.45 1531
3760.03 1563
3760.61 1520
3761.19 1650
3761.77 1572
3762.35 1602
3762.92 1391
3763.50 1595
3764.08 1500
3764.66 1408
3765.24 1602
3765.82 1622
3766.39 1547
3766.97 1621
3767.55 1420
3768.13 1532
3768.71 1637
3769.29 1524
3769.87 1586
3770.45 1531
3771.03 1731
3771.60 1647
3772.18 1736
3772.76 1745
3773.34 1611
3773.92 1680
3774.50 1611
3775.08 1455
3775.66 1507
3776.24 1423
3776.82 1529
3777.40 1572
3777.98 1475
3778.56 1458
3779.14 1435
3779.72 1519
3780.30 1609
3780.88 1536
3781.46 1510
3782.04 1522
3782.61 1622
3783.19 1504
3783.77 1495
3784.35 1509
3784.93 1534
3785.52 1431
3786.10 1540
3786.68 1495
3787.26 1610
3787.84 1583
3788.42 1659
3789.00 1677
3789.58 1420
3790.16 1494
3790.74 1737
3791.32 1752
3791.90 1751
3792.48 1649
3793.06 1597
3793.64 1734
3794.22 1881
3794.80 1883
3795.38 1776
3795.96 1759
3796.55 1852
3797.13 1746
3797.71 1718
3798.29 1619
3798.87 1836
3799.45 2059
3800.03 2139
3800.61 2193
3801.19 2169
3801.78 2216
3802.36 2357
3802.94 2326
3803.52 2368
3804.10 2325
3804.68 2247
3805.27 2210
3805.85 2199
3806.43 2123
3807.01 2225
3807.59 2144
3808.17 2203
3808.76 2396
3809.34 2093
3809.92 2175
3810.50 2161
3811.08 2140
3811.67 2408
3812.25 2570
3812.83 2363
3813.41 2319
3814.00 2526
3814.58 2826
3815.16 2734
3815.74 2764
3816.32 2922
3816.91 2692
3817.49 2490
3818.07 2415
3818.66 2358
3819.24 2225
3819.82 2067
3820.40 1980
3820.99 1872
3821.57 1709
3822.15 2016
3822.73 1754
3823.32 1764
3823.90 1685
3824.48 1722
3825.07 1868
3825.65 1820
3826.23 1883
3826.82 1677
3827.40 1682
3827.98 1669
3828.57 1588
3829.15 1604
3829.73 1564
3830.32 1568
3830.90 1515
3831.48 1535
3832.07 1504
3832.65 1511
3833.24 1497
3833.82 1393
3834.40 1460
3834.99 1461
3835.57 1524
3836.16 1619
3836.74 1325
3837.32 1418
3837.91 1434
3838.49 1509
3839.08 1455
3839.66 1505
3840.24 1382
3840.83 1468
3841.41 1433
3842.00 1328
3842.58 1458
3843.17 1453
3843.75 1520
3844.34 1403
3844.92 1507
3845.51 1441
3846.09 1413
3846.67 1444
3847.26 1547
3847.84 1379
3848.43 1364
3849.01 1424
3849.60 1473
3850.18 1365
3850.77 1395
3851.35 1523
3851.94 1585
3852.53 1407
3853.11 1295
3853.70 1474
3854.28 1596
3854.87 1435
3855.45 1421
3856.04 1364
3856.62 1396
3857.21 1582
3857.79 1555
3858.38 1529
3858.97 1558
3859.55 1821
3860.14 1924
3860.72 1827
3861.31 1900
3861.90 1885
3862.48 1805
3863.07 2037
3863.65 2056
3864.24 2122
3864.83 2095
3865.41 2129
3866.00 2048
3866.58 1985
3867.17 1897
3867.76 1892
3868.34 1741
3868.93 1596
3869.52 1508
3870.10 1568
3870.69 1611
3871.28 1529
3871.86 1485
3872.45 1646
3873.04 1638
3873.62 1571
3874.21 1656
3874.80 1573
3875.38 1595
3875.97 1569
3876.56 1567
3877.15 1520
3877.73 1537
3878.32 1631
3878.91 1509
3879.49 1465
3880.08 1466
3880.67 1407
3881.26 1402
3881.84 1284
3882.43 1208
3883.02 1422
3883.61 1396
3884.19 1483
3884.78 1437
3885.37 1330
3885.96 1474
3886.55 1372
3887.13 1422
3887.72 1418
3888.31 1409
3888.90 1492
3889.49 1406
3890.07 1581
3890.66 1608
3891.25 1540
3891.84 1606
3892.43 1739
3893.01 1520
3893.60 1649
3894.19 1481
3894.78 1487
3895.37 1518
3895.96 1463
3896.55 1403
3897.13 1536
3897.72 1403
3898.31 1442
3898.90 1454
3899.49 1434
3900.08 1507
3900.67 1551
3901.26 1533
3901.84 1523
3902.43 1491
3903.02 1360
3903.61 1389
3904.20 1503
3904.79 1676
3905.38 1546
3905.97 1600
3906.56 1549
3907.15 1680
3907.74 1695
3908.33 1572
3908.92 1598
3909.50 1530
3910.09 1550
3910.68 1523
3911.27 1681
3911.86 1582
3912.45 1543
3913.04 1445
3913.63 1517
3914.22 1409
3914.81 1426
3915.40 1587
3915.99 1546
3916.58 1405
3917.17 1531
3917.76 1379
3918.35 1312
3918.94 1480
3919.53 1506
3920.12 1514
3920.72 1426
3921.31 1420
3921.90 1271
3922.49 1394
3923.08 1413
3923.67 1420
3924.26 1363
3924.85 1247
3925.44 1204
3926.03 1233
3926.62 1464
3927.21 1441
3927.80 1283
3928.39 1297
3928.99 1376
3929.58 1213
3930.17 1253
3930.76 1303
3931.35 1256
3931.94 1147
3932.53 1080
3933.12 1214
3933.72 1278
3934.31 1293
3934.90 1380
3935.49 1296
3936.08 1149
3936.67 1327
3937.26 1382
3937.86 1261
3938.45 1331
3939.04 1296
3939.63 1300
3940.22 1367
3940.82 1371
3941.41 1511
3942.00 1510
3942.59 1483
3943.18 1563
3943.78 1510
3944.37 1588
3944.96 1357
3945.55 1314
3946.14 1327
3946.74 1327
3947.33 1353
3947.92 1261
3948.51 1388
3949.11 1375
3949.70 1516
3950.29 1436
3950.88 1498
3951.48 1567
3952.07 1354
3952.66 1406
3953.26 1370
3953.85 1482
3954.44 1386
3955.03 1361
3955.63 1374
3956.22 1388
3956.81 1464
3957.41 1435
3958.00 1457
3958.59 1505
3959.19 1500
3959.78 1458
3960.37 1499
3960.97 1440
3961.56 1425
3962.15 1305
3962.75 1339
3963.34 1455
3963.93 1480
3964.53 1590
3965.12 1404
3965.72 1456
3966.31 1507
3966.90 1548
3967.50 1636
3968.09 1660
3968.69 1673
3969.28 1642
3969.87 1551
3970.47 1578
3971.06 1431
3971.66 1386
3972.25 1456
3972.85 1503
3973.44 1586
3974.03 1639
3974.63 1661
3975.22 1716
3975.82 1842
3976.41 1862
3977.01 1911
3977.60 2030
3978.20 2191
3978.79 1900
3979.39 1706
3979.98 1719
3980.58 1623
3981.17 1591
3981.77 1566
3982.36 1528
3982.96 1591
3983.55 1636
3984.15 1368
3984.74 1439
3985.34 1608
3985.93 1505
3986.53 1642
3987.12 1505
3987.72 1524
3988.31 1478
3988.91 1602
3989.50 1613
3990.10 1518
3990.70 1438
3991.29 1442
3991.89 1507
3992.48 1516
3993.08 1598
3993.67 1508
3994.27 1516
3994.87 1351
3995.46 1421
3996.06 1463
3996.65 1424
3997.25 1494
3997.85 1609
3998.44 1549
3999.04 1523
3999.64 1470
4000.23 1496
4000.83 1479
4001.43 1326
4002.02 1434
4002.62 1369
4003.21 1385
4003.81 1437
4004.41 1569
4005.00 1551
4005.60 1469
4006.20 1436
4006.80 1387
4007.39 1545
4007.99 1525
4008.59 1452
4009.18 1481
4009.78 1641
4010.38 1612
4010.97 1529
4011.57 1400
4012.17 1500
4012.77 1392
4013.36 1487
4013.96 1429
4014.56 1463
4015.16 1543
4015.75 1464
4016.35 1414
4016.95 1399
4017.55 1462
4018.14 1633
4018.74 1507
4019.34 1477
4019.94 1549
4020.54 1474
4021.13 1415
4021.73 1418
4022.33 1374
4022.93 1394
4023.53 1501
4024.12 1524
4024.72 1514
4025.32 1588
4025.92 1579
4026.52 1713
4027.12 1635
4027.71 1721
4028.31 1839
4028.91 1784
4029.51 1926
4030.11 1880
4030.71 1741
4031.31 1906
4031.90 1806
4032.50 1899
4033.10 1668
4033.70 1495
4034.30 1484
4034.90 1741
4035.50 1654
4036.10 1722
4036.70 1414
4037.29 1391
4037.89 1378
4038.49 1271
4039.09 1321
4039.69 1393
4040.29 1234
4040.89 1322
4041.49 1342
4042.09 1475
4042.69 1321
4043.29 1262
4043.89 1235
4044.49 1293
4045.09 1292
4045.69 1366
4046.29 1257
4046.89 1164
4047.49 1168
4048.09 1299
4048.69 1346
4049.29 1336
4049.89 1266
4050.49 1285
4051.09 1214
4051.69 1332
4052.29 1261
4052.89 1284
4053.49 1312
4054.09 1299
4054.69 1314
4055.29 1341
4055.89 1345
4056.49 1367
4057.09 1288
4057.69 1411
4058.29 1297
4058.89 1337
4059.49 1225
4060.09 1155
4060.70 1218
4061.30 1194
4061.90 1254
4062.50 1177
4063.10 1195
4063.70 1291
4064.30 1266
4064.90 1386
4065.50 1338
4066.11 1116
4066.71 1208
4067.31 1320
4067.91 1195
4068.51 1297
4069.11 1286
4069.71 1238
4070.32 1329
4070.92 1292
4071.52 1221
4072.12 1168
4072.72 1250
4073.32 1223
4073.93 1292
4074.53 1342
4075.13 1264
4075.73 1366
4076.33 1278
4076.94 1261
4077.54 1452
4078.14 1490
4078.74 1333
4079.34 1403
4079.95 1295
4080.55 1329
4081.15 1337
4081.75 1425
4082.36 1355
4082.96 1398
4083.56 1229
4084.16 1260
4084.77 1300
4085.37 1286
4085.97 1248
4086.58 1190
4087.18 1248
4087.78 1168
4088.38 1274
4088.99 1456
4089.59 1350
4090.19 1190
4090.80 1127
4091.40 1122
4092.00 1098
4092.61 1209
4093.21 1303
4093.81 1244
4094.42 1244
4095.02 1304
4095.62 1301
4096.23 1239
4096.83 1228
4097.43 1174
4098.04 1227
4098.64 1202
4099.24 1258
4099.85 1331
4100.45 1285
4101.06 1196
4101.66 1126
4102.26 1181
4102.87 1194
4103.47 1116
4104.08 1220
4104.68 1186
4105.28 1156
4105.89 1279
4106.49 1161
4107.10 1195
4107.70 1262
4108.31 1295
4108.91 1251
4109.51 1195
4110.12 1399
4110.72 1356
4111.33 1317
4111.93 1358
4112.54 1252
4113.14 1244
4113.75 1278
4114.35 1238
4114.96 1243
4115.56 1122
4116.17 1198
4116.77 1138
4117.38 1079
4117.98 1121
4118.59 1298
4119.19 1254
4119.80 1318
4120.40 1309
4121.01 1220
4121.61 1194
4122.22 1245
4122.82 1318
4123.43 1301
4124.04 1181
4124.64 1278
4125.25 1165
4125.85 1152
4126.46 1180
4127.06 1245
4127.67 1137
4128.28 1095
4128.88 1193
4129.49 1315
4130.09 1251
4130.70 1260
4131.31 1321
4131.91 1236
4132.52 1189
4133.12 1219
4133.73 1290
4134.34 1284
4134.94 1309
4135.55 1135
4136.16 1273
4136.76 1399
4137.37 1284
4137.98 1414
4138.58 1572
4139.19 1453
4139.80 1342
4140.40 1402
4141.01 1487
4141.62 1540
4142.22 1294
4142.83 1365
4143.44 1432
4144.04 1383
4144.65 1343
4145.26 1324
4145.86 1360
4146.47 1194
4147.08 1074
4147.69 1257
4148.29 1184
4148.90 1220
4149.51 1152
4150.12 1075
4150.72 1153
4151.33 1303
4151.94 1229
4152.55 1199
4153.15 1280
4153.76 1238
4154.37 1295
4154.98 1175
4155.59 1163
4156.19 1206
4156.80 1170
4157.41 1185
4158.02 1141
4158.63 1230
4159.23 1219
4159.84 1207
4160.45 1274
4161.06 1316
4161.67 1403
4162.28 1363
4162.88 1434
4163.49 1519
4164.10 1557
4164.71 1579
4165.32 1597
4165.93 1686
4166.53 1582
4167.14 1444
4167.75 1477
4168.36 1440
4168.97 1281
4169.58 1358
4170.19 1309
4170.80 1444
4171.41 1341
4172.01 1189
4172.62 1253
4173.23 1252
4173.84 1428
4174.45 1258
4175.06 1187
4175.67 1413
4176.28 1464
4176.89 1305
4177.50 1353
4178.11 1211
4178.72 1353
4179.33 1360
4179.94 1266
4180.55 1268
4181.16 1357
4181.77 1341
4182.38 1339
4182.99 1232
4183.60 1275
4184.21 1176
4184.82 1238
4185.43 1261
4186.04 1227
4186.65 1298
4187.26 1313
4187.87 1326
4188.48 1192
4189.09 1330
4189.70 1410
4190.31 1332
4190.92 1420
4191.53 1496
4192.14 1395
4192.75 1515
4193.36 1545
4193.97 1533
4194.58 1588
4195.19 1624
4195.80 1672
4196.41 1687
4197.03 1639
4197.64 1619
4198.25 1563
4198.86 1506
4199.47 1403
4200.08 1247
4200.69 1276
4201.30 1329
4201.91 1100
4202.53 1142
4203.14 1162
4203.75 1281
4204.36 1234
4204.97 1190
4205.58 1270
4206.19 1125
4206.81 1262
4207.42 1311
4208.03 1311
4208.64 1242
4209.25 1335
4209.86 1171
4210.48 1269
4211.09 1340
4211.70 1275
4212.31 1282
4212.92 1257
4213.54 1158
4214.15 1268
4214.76 1312
4215.37 1249
4215.99 1333
4216.60 1332
4217.21 1387
4217.82 1385
4218.43 1535
4219.05 1637
4219.66 1594
4220.27 1603
4220.89 1758
4221.50 1656
4222.11 1743
4222.72 1738
4223.34 1708
4223.95 1638
4224.56 1764
4225.17 1704
4225.79 1650
4226.40 1806
4227.01 2051
4227.63 1820
4228.24 1937
4228.85 2145
4229.47 1924
4230.08 2074
4230.69 2060
4231.31 2178
4231.92 2290
4232.53 2351
4233.15 2555
4233.76 2455
4234.37 2580
4234.99 2700
4235.60 2871
4236.22 2701
4236.83 2861
4237.44 2837
4238.06 2607
4238.67 2300
4239.28 1918
4239.90 1917
4240.51 1655
4241.13 1831
4241.74 1715
4242.36 1567
4242.97 1727
4243.58 1557
4244.20 1575
4244.81 1429
4245.43 1586
4246.04 1578
4246.66 1610
4247.27 1669
4247.89 1529
4248.50 1634
4249.11 1679
4249.73 1589
4250.34 1480
4250.96 1574
4251.57 1616
4252.19 1499
4252.80 1488
4253.42 1531
4254.03 1421
4254.65 1391
4255.26 1456
4255.88 1467
4256.49 1435
4257.11 1511
4257.72 1443
4258.34 1327
4258.96 1276
4259.57 1282
4260.19 1302
4260.80 1463
4261.42 1450
4262.03 1337
4262.65 1261
4263.26 1274
4263.88 1302
4264.50 1409
4265.11 1325
4265.73 1322
4266.34 1330
4266.96 1321
4267.58 1412
4268.19 1433
4268.81 1419
4269.42 1465
4270.04 1445
4270.66 1420
4271.27 1523
4271.89 1469
4272.51 1465
4273.12 1341
4273.74 1347
4274.36 1446
4274.97 1554
4275.59 1475
4276.20 1567
4276.82 1503
4277.44 1560
4278.06 1593
4278.67 1525
4279.29 1533
4279.91 1404
4280.52 1337
4281.14 1320
4281.76 1307
4282.37 1403
4282.99 1392
4283.61 1213
4284.23 1251
4284.84 1142
4285.46 1203
4286.08 1390
4286.69 1423
4287.31 1256
4287.93 1272
4288.55 1289
4289.16 1292
4289.78 1372
4290.40 1373
4291.02 1245
4291.64 1373
4292.25 1290
4292.87 1353
4293.49 1347
4294.11 1337
4294.73 1245
4295.34 1300
4295.96 1262
4296.58 1373
4297.20 1407
4297.82 1317
4298.43 1301
4299.05 1288
4299.67 1195
4300.29 1269
4300.91 1238
4301.53 1330
4302.14 1265
4302.76 1193
4303.38 1356
4304.00 1362
4304.62 1368
4305.24 1400
4305.86 1494
4306.48 1385
4307.09 1326
4307.71 1295
4308.33 1132
4308.95 1100
4309.57 1252
4310.19 1289
4310.81 1280
4311.43 1371
4312.05 1467
4312.67 1440
4313.29 1331
4313.90 1279
4314.52 1373
4315.14 1317
4315.76 1463
4316.38 1396
4317.00 1362
4317.62 1379
4318.24 1422
4318.86 1483
4319.48 1408
4320.10 1403
4320.72 1325
4321.34 1536
4321.96 1568
4322.58 1634
4323.20 1639
4323.82 1578
4324.44 1581
4325.06 1622
4325.68 1790
4326.30 1805
4326.92 1843
4327.54 1657
4328.16 1624
4328.78 1837
4329.40 1903
4330.02 1810
4330.64 1899
4331.27 1821
4331.89 1769
4332.51 1972
4333.13 2168
4333.75 2076
4334.37 2346
4334.99 2616
4335.61 2605
4336.23 2818
4336.85 2744
4337.47 3218
4338.09 3277
4338.72 3265
4339.34 2952
4339.96 3081
4340.58 3134
4341.20 3146
4341.82 3099
4342.44 3382
4343.07 3610
4343.69 4438
4344.31 5175
4344.93 5767
4345.55 6488
4346.17 7539
4346.79 7923
4347.42 7617
4348.04 7441
4348.66 7290
4349.28 6144
4349.90 5623
4350.53 4613
4351.15 3718
4351.77 3476
4352.39 2856
4353.01 2776
4353.64 2409
4354.26 2411
4354.88 2245
4355.50 2117
4356.13 2202
4356.75 2180
4357.37 2136
4357.99 2309
4358.62 2229
4359.24 2214
4359.86 2225
4360.48 2394
4361.11 2183
4361.73 2021
4362.35 2040
4362.98 2078
4363.60 1977
4364.22 1993
4364.84 1929
4365.47 2055
4366.09 2081
4366.71 1931
4367.34 1717
4367.96 1975
4368.58 1808
4369.21 1882
4369.83 1815
4370.45 1639
4371.08 1569
4371.70 1582
4372.32 1548
4372.95 1465
4373.57 1441
4374.20 1508
4374.82 1463
4375.44 1468
4376.07 1443
4376.69 1424
4377.31 1529
4377.94 1598
4378.56 1612
4379.19 1516
4379.81 1552
4380.43 1563
4381.06 1553
4381.68 1545
4382.31 1730
4382.93 1678
4383.56 1634
4384.18 1556
4384.80 1576
4385.43 1626
4386.05 1397
4386.68 1484
4387.30 1455
4387.93 1312
4388.55 1346
4389.18 1345
4389.80 1266
4390.43 1272
4391.05 1492
4391.68 1484
4392.30 1328
4392.93 1384
4393.55 1228
4394.18 1356
4394.80 1293
4395.43 1268
4396.05 1363
4396.68 1459
4397.30 1257
4397.93 1401
4398.55 1430
4399.18 1341
4399.80 1429
4400.43 1554
4401.06 1430
4401.68 1423
4402.31 1313
4402.93 1388
4403.56 1343
4404.18 1538
4404.81 1481
4405.44 1340
4406.06 1392
4406.69 1225
4407.31 1366
4407.94 1452
4408.57 1388
4409.19 1410
4409.82 1488
4410.45 1506
4411.07 1469
4411.70 1223
4412.32 1293
4412.95 1409
4413.58 1527
4414.20 1406
4414.83 1395
4415.46 1434
4416.08 1371
4416.71 1368
4417.34 1456
4417.96 1327
4418.59 1393
4419.22 1317
4419.84 1519
4420.47 1431
4421.10 1328
4421.73 1242
4422.35 1445
4422.98 1278
4423.61 1328
4424.23 1386
4424.86 1474
4425.49 1423
4426.12 1331
4426.74 1355
4427.37 1258
4428.00 1288
4428.63 1368
4429.25 1332
4429.88 1260
4430.51 1350
4431.14 1268
4431.77 1340
4432.39 1366
4433.02 1318
4433.65 1279
4434.28 1324
4434.90 1338
4435.53 1483
4436.16 1336
4436.79 1470
4437.42 1477
4438.05 1406
4438.67 1494
4439.30 1475
4439.93 1555
4440.56 1226
4441.19 1361
4441.82 1284
4442.44 1266
4443.07 1357
4443.70 1302
4444.33 1253
4444.96 1179
4445.59 1290
4446.22 1301
4446.85 1366
4447.47 1348
4448.10 1487
4448.73 1361
4449.36 1276
4449.99 1281
4450.62 1355
4451.25 1322
4451.88 1220
4452.51 1314
4453.14 1479
4453.77 1439
4454.40 1369
4455.02 1466
4455.65 1513
4456.28 1547
4456.91 1501
4457.54 1508
4458.17 1355
4458.80 1329
4459.43 1442
4460.06 1369
4460.69 1418
4461.32 1352
4461.95 1376
4462.58 1321
4463.21 1292
4463.84 1300
4464.47 1276
4465.10 1350
4465.73 1189
4466.36 1246
4466.99 1310
4467.62 1221
4468.25 1207
4468.88 1222
4469.51 1297
4470.14 1272
4470.78 1328
4471.41 1354
4472.04 1297
4472.67 1268
4473.30 1195
4473.93 1145
4474.56 1173
4475.19 1249
4475.82 1177
4476.45 1223
4477.08 1373
4477.71 1219
4478.35 1217
4478.98 1106
4479.61 1386
4480.24 1231
4480.87 1395
4481.50 1329
4482.13 1304
4482.76 1373
4483.40 1343
4484.03 1244
4484.66 1273
4485.29 1233
4485.92 1328
4486.55 1338
4487.19 1407
4487.82 1386
4488.45 1335
4489.08 1492
4489.71 1415
4490.34 1465
4490.98 1442
4491.61 1544
4492.24 1395
4492.87 1387
4493.50 1391
4494.14 1361
4494.77 1333
4495.40 1267
4496.03 1312
4496.67 1329
4497.30 1518
4497.93 1508
4498.56 1705
4499.20 1823
4499.83 1886
4500.46 2071
4501.09 1999
4501.73 1989
4502.36 2276
4502.99 2361
4503.63 1982
4504.26 1897
4504.89 1809
4505.52 1739
4506.16 1643
4506.79 1546
4507.42 1503
4508.06 1576
4508.69 1537
4509.32 1595
4509.96 1480
4510.59 1470
4511.22 1452
4511.86 1555
4512.49 1462
4513.12 1438
4513.76 1289
4514.39 1210
4515.02 1370
4515.66 1533
4516.29 1401
4516.93 1328
4517.56 1330
4518.19 1327
4518.83 1367
4519.46 1362
4520.10 1287
4520.73 1296
4521.36 1338
4522.00 1228
4522.63 1174
4523.27 1288
4523.90 1363
4524.54 1294
4525.17 1220
4525.80 1314
4526.44 1285
4527.07 1437
4527.71 1554
4528.34 1621
4528.98 1828
4529.61 2092
4530.25 2289
4530.88 2298
4531.52 2587
4532.15 2513
4532.79 2484
4533.42 2452
4534.06 2394
4534.69 2149
4535.33 1944
4535.96 1795
4536.60 1575
4537.23 1614
4537.87 1420
4538.50 1243
4539.14 1339
4539.77 1384
4540.41 1192
4541.04 1321
4541.68 1260
4542.31 1257
4542.95 1186
4543.59 1211
4544.22 1200
4544.86 1257
4545.49 1241
4546.13 1273
4546.77 1247
4547.40 1272
4548.04 1232
4548.67 1242
4549.31 1199
4549.95 1163
4550.58 1101
4551.22 1242
4551.85 1303
4552.49 1199
4553.13 1226
4553.76 1241
4554.40 1187
4555.04 1272
4555.67 1250
4556.31 1318
4556.95 1431
4557.58 1211
4558.22 1221
4558.86 1158
4559.49 1312
4560.13 1322
4560.77 1395
4561.40 1289
4562.04 1268
4562.68 1239
4563.31 1285
4563.95 1266
4564.59 1168
4565.23 1264
4565.86 1356
4566.50 1429
4567.14 1397
4567.77 1487
4568.41 1252
4569.05 1283
4569.69 1320
4570.32 1313
4570.96 1284
4571.60 1291
4572.24 1408
4572.88 1366
4573.51 1299
4574.15 1398
4574.79 1215
4575.43 1322
4576.06 1366
4576.70 1240
4577.34 1221
4577.98 1291
4578.62 1306
4579.26 1295
4579.89 1277
4580.53 1459
4581.17 1387
4581.81 1266
4582.45 1298
4583.09 1339
4583.72 1285
4584.36 1399
4585.00 1467
4585.64 1337
4586.28 1364
4586.92 1278
4587.56 1468
4588.19 1716
4588.83 1829
4589.47 1998
4590.11 2056
4590.75 2180
4591.39 2207
4592.03 2322
4592.67 2188
4593.31 2180
4593.95 1985
4594.58 1892
4595.22 1623
4595.86 1723
4596.50 1702
4597.14 1546
4597.78 1509
4598.42 1449
4599.06 1428
4599.70 1441
4600.34 1646
4600.98 1635
4601.62 1611
4602.26 1376
4602.90 1474
4603.54 1552
4604.18 1529
4604.82 1436
4605.46 1427
4606.10 1489
4606.74 1462
4607.38 1305
4608.02 1307
4608.66 1288
4609.30 1384
4609.94 1458
4610.58 1410
4611.22 1342
4611.86 1268
4612.50 1312
4613.14 1283
4613.78 1354
4614.42 1320
4615.06 1388
4615.70 1334
4616.35 1483
4616.99 1443
4617.63 1373
4618.27 1403
4618.91 1352
4619.55 1462
4620.19 1463
4620.83 1360
4621.47 1411
4622.11 1450
4622.76 1531
4623.40 1332
4624.04 1392
4624.68 1385
4625.32 1401
4625.96 1394
4626.60 1452
4627.25 1394
4627.89 1226
4628.53 1421
4629.17 1451
4629.81 1426
4630.45 1503
4631.10 1543
4631.74 1581
4632.38 1427
4633.02 1547
4633.66 1614
4634.30 1687
4634.95 1685
4635.59 1566
4636.23 1505
4636.87 1669
4637.52 1628
4638.16 1549
4638.80 1628
4639.44 1558
4640.08 1587
4640.73 1527
4641.37 1554
4642.01 1504
4642.66 1261
4643.30 1370
4643.94 1436
4644.58 1388
4645.23 1456
4645.87 1410
4646.51 1331
4647.15 1446
4647.80 1367
4648.44 1411
4649.08 1270
4649.73 1292
4650.37 1300
4651.01 1227
4651.66 1385
4652.30 1244
4652.94 1266
4653.59 1182
4654.23 1380
4654.87 1325
4655.52 1269
4656.16 1256
4656.80 1270
4657.45 1300
4658.09 1385
4658.73 1286
4659.38 1273
4660.02 1175
4660.67 1160
4661.31 1282
4661.95 1325
4662.60 1223
4663.24 1243
4663.89 1240
4664.53 1161
4665.17 1285
4665.82 1213
4666.46 1130
4667.11 1087
4667.75 1159
4668.40 1195
4669.04 1244
4669.68 1262
4670.33 1225
4670.97 1252
4671.62 1417
4672.26 1406
4672.91 1522
4673.55 1450
4674.20 1473
4674.84 1585
4675.49 1431
4676.13 1537
4676.78 1449
4677.42 1455
4678.07 1543
4678.71 1583
4679.36 1424
4680.00 1321
4680.65 1340
4681.29 1469
4681.94 1285
4682.58 1248
4683.23 1233
4683.87 1226
4684.52 1378
4685.16 1577
4685.81 1465
4686.46 1387
4687.10 1341
4687.75 1381
4688.39 1467
4689.04 1430
4689.68 1246
4690.33 1280
4690.98 1402
4691.62 1369
4692.27 1263
4692.91 1372
4693.56 1532
4694.21 1595
4694.85 1534
4695.50 1591
4696.15 1603
4696.79 1784
4697.44 1817
4698.08 1851
4698.73 2039
4699.38 2150
4700.02 1996
4700.67 2033
4701.32 2265
4701.96 2028
4702.61 1756
4703.26 1782
4703.90 1702
4704.55 1577
4705.20 1578
4705.84 1613
4706.49 1589
4707.14 1539
4707.79 1412
4708.43 1345
4709.08 1418
4709.73 1522
4710.37 1536
4711.02 1448
4711.67 1552
4712.32 1561
4712.96 1511
4713.61 1447
4714.26 1486
4714.91 1427
4715.55 1414
4716.20 1400
4716.85 1529
4717.50 1498
4718.15 1631
4718.79 1535
4719.44 1633
4720.09 1532
4720.74 1433
4721.39 1494
4722.03 1519
4722.68 1697
4723.33 1744
4723.98 1923
4724.63 1833
4725.27 1832
4725.92 2068
4726.57 2136
4727.22 2209
4727.87 2093
4728.52 2104
4729.16 2309
4729.81 2180
4730.46 1978
4731.11 1733
4731.76 1526
4732.41 1525
4733.06 1526
4733.71 1476
4734.36 1329
4735.00 1484
4735.65 1358
4736.30 1354
4736.95 1414
4737.60 1443
4738.25 1397
4738.90 1345
4739.55 1388
4740.20 1445
4740.85 1524
4741.50 1415
4742.15 1469
4742.80 1301
4743.44 1219
4744.09 1244
4744.74 1465
4745.39 1540
4746.04 1480
4746.69 1520
4747.34 1536
4747.99 1439
4748.64 1420
4749.29 1435
4749.94 1451
4750.59 1494
4751.24 1491
4751.89 1426
4752.54 1497
4753.19 1442
4753.84 1429
4754.49 1413
4755.14 1380
4755.79 1379
4756.44 1345
4757.10 1194
4757.75 1198
4758.40 1363
4759.05 1284
4759.70 1366
4760.35 1333
4761.00 1294
4761.65 1339
4762.30 1248
4762.95 1287
4763.60 1409
4764.25 1387
4764.90 1433
4765.56 1509
4766.21 1707
4766.86 1577
4767.51 1593
4768.16 1607
4768.81 1526
4769.46 1448
4770.11 1235
4770.77 1279
4771.42 1192
4772.07 1352
4772.72 1093
4773.37 1221
4774.02 1256
4774.67 1315
4775.33 1295
4775.98 1316
4776.63 1288
4777.28 1295
4777.93 1298
4778.59 1165
4779.24 1097
4779.89 1210
4780.54 1207
4781.19 1216
4781.85 1319
4782.50 1243
4783.15 1189
4783.80 1203
4784.46 1207
4785.11 1276
4785.76 1297
4786.41 1265
4787.07 1292
4787.72 1189
4788.37 1153
4789.02 1171
4789.68 1184
4790.33 1220
4790.98 1270
4791.63 1323
4792.29 1344
4792.94 1267
4793.59 1163
4794.25 1125
4794.90 1179
4795.55 1113
4796.21 1160
4796.86 1229
4797.51 1239
4798.17 1182
4798.82 1259
4799.47 1360
4800.13 1313
4800.78 1218
4801.43 1276
4802.09 1183
4802.74 1299
4803.39 1335
4804.05 1263
4804.70 1215
4805.35 1244
4806.01 1300
4806.66 1267
4807.32 1260
4807.97 1262
4808.62 1340
4809.28 1178
4809.93 1196
4810.59 1217
4811.24 1170
4811.89 1347
4812.55 1441
4813.20 1331
4813.86 1386
4814.51 1354
4815.17 1376
4815.82 1294
4816.48 1283
4817.13 1215
4817.78 1254
4818.44 1303
4819.09 1335
4819.75 1333
4820.40 1405
4821.06 1418
4821.71 1333
4822.37 1425
4823.02 1495
4823.68 1545
4824.33 1461
4824.99 1438
4825.64 1461
4826.30 1516
4826.95 1534
4827.61 1597
4828.26 1546
4828.92 1514
4829.58 1470
4830.23 1641
4830.89 1638
4831.54 1470
4832.20 1569
4832.85 1531
4833.51 1585
4834.16 1855
4834.82 1770
4835.48 1648
4836.13 1617
4836.79 1646
4837.44 1699
4838.10 1724
4838.76 1805
4839.41 1800
4840.07 1743
4840.72 1650
4841.38 1632
4842.04 1738
4842.69 1771
4843.35 1821
4844.01 1661
4844.66 1705
4845.32 1812
4845.98 1913
4846.63 1946
4847.29 1912
4847.95 1977
4848.60 2147
4849.26 2326
4849.92 2318
4850.57 2227
4851.23 2277
4851.89 2153
4852.54 2286
4853.20 2433
4853.86 2340
4854.51 2289
4855.17 2397
4855.83 2534
4856.49 2604
4857.14 2679
4857.80 2841
4858.46 2928
4859.12 2996
4859.77 2819
4860.43 2776
4861.09 2389
4861.75 2406
4862.40 2452
4863.06 2279
4863.72 2289
4864.38 2380
4865.03 2438
4865.69 2482
4866.35 2660
4867.01 2582
4867.67 2407
4868.32 2357
4868.98 2501
4869.64 2459
4870.30 2373
4870.96 2279
4871.62 2277
4872.27 2121
4872.93 2111
4873.59 2104
4874.25 1948
4874.91 1904
4875.57 2164
4876.22 2292
4876.88 2271
4877.54 2195
4878.20 2225
4878.86 2154
4879.52 2011
4880.18 2117
4880.84 2116
4881.49 1959
4882.15 1971
4882.81 2000
4883.47 1847
4884.13 1848
4884.79 1807
4885.45 1655
4886.11 1676
4886.77 1719
4887.43 1800
4888.09 1840
4888.75 1967
4889.41 1950
4890.07 2060
4890.72 1945
4891.38 2078
4892.04 2128
4892.70 2023
4893.36 2107
4894.02 1949
4894.68 2007
4895.34 2031
4896.00 1850
4896.66 1940
4897.32 1890
4897.98 1929
4898.64 2060
4899.30 2015
4899.96 2094
4900.62 2106
4901.28 1911
4901.94 1763
4902.60 1783
4903.27 1835
4903.93 1648
4904.59 1727
4905.25 1592
4905.91 1695
4906.57 1658
4907.23 1566
4907.89 1601
4908.55 1689
4909.21 1438
4909.87 1544
4910.53 1647
4911.19 1613
4911.85 1567
4912.52 1434
4913.18 1466
4913.84 1516
4914.50 1428
4915.16 1538
4915.82 1543
4916.48 1424
4917.14 1537
4917.81 1344
4918.47 1375
4919.13 1379
4919.79 1409
4920.45 1363
4921.11 1383
4921.77 1293
4922.44 1402
4923.10 1380
4923.76 1391
4924.42 1256
4925.08 1460
4925.75 1498
4926.41 1389
4927.07 1345
4927.73 1472
4928.39 1433
4929.06 1507
4929.72 1387
4930.38 1355
4931.04 1451
4931.71 1388
4932.37 1440
4933.03 1353
4933.69 1277
4934.36 1341
4935.02 1377
4935.68 1302
4936.34 1370
4937.01 1387
4937.67 1507
4938.33 1563
4938.99 1572
4939.66 1569
4940.32 1547
4940.98 1388
4941.65 1462
4942.31 1431
4942.97 1258
4943.63 1377
4944.30 1336
4944.96 1383
4945.62 1260
4946.29 1298
4946.95 1330
4947.61 1276
4948.28 1221
4948.94 1260
4949.61 1249
4950.27 1261
4950.93 1310
4951.60 1226
4952.26 1181
4952.92 1189
4953.59 1242
4954.25 1370
4954.92 1261
4955.58 1099
4956.24 1085
4956.91 1160
4957.57 1177
4958.24 1242
4958.90 1288
4959.56 1255
4960.23 1465
4960.89 1542
4961.56 1471
4962.22 1505
4962.89 1629
4963.55 1512
4964.21 1509
4964.88 1683
4965.54 1576
4966.21 1677
4966.87 1618
4967.54 1480
4968.20 1321
4968.87 1450
4969.53 1304
4970.20 1146
4970.86 1208
4971.53 1287
4972.19 1323
4972.86 1444
4973.52 1323
4974.19 1209
4974.85 1192
4975.52 1293
4976.18 1202
4976.85 1251
4977.51 1353
4978.18 1395
4978.85 1394
4979.51 1268
4980.18 1321
4980.84 1375
4981.51 1220
4982.17 1178
4982.84 1243
4983.50 1312
4984.17 1326
4984.84 1336
4985.50 1305
4986.17 1217
4986.83 1152
4987.50 1126
4988.17 1246
4988.83 1221
4989.50 1182
4990.17 1149
4990.83 1120
4991.50 1147
4992.16 1201
4992.83 1210
4993.50 1168
4994.16 1090
4994.83 1191
4995.50 1222
4996.16 1264
4996.83 1224
4997.50 1247
4998.16 1155
4998.83 1193
4999.50 1059
5000.16 1083
5000.83 1019
5001.50 970
5002.17 1055
5002.83 1127
5003.50 1180
5004.17 1003
5004.83 1033
5005.50 1126
5006.17 1081
5006.84 1077
5007.50 1126
5008.17 1007
5008.84 1058
5009.51 1073
5010.17 1095
5010.84 1323
5011.51 1061
5012.18 1113
5012.84 1214
5013.51 1132
5014.18 1153
5014.85 1048
5015.52 1041
5016.18 1094
5016.85 1011
5017.52 995
5018.19 1035
5018.86 1103
5019.52 1076
5020.19 1046
5020.86 1114
5021.53 1073
5022.20 1003
5022.87 1013
5023.54 1047
5024.20 1110
5024.87 1125
5025.54 1152
5026.21 1145
5026.88 1118
5027.55 1127
5028.22 1105
5028.88 1105
5029.55 1058
5030.22 1048
5030.89 1026
5031.56 995
5032.23 1141
5032.90 1227
5033.57 1052
5034.24 1005
5034.91 1022
5035.58 1076
5036.25 1049
5036.91 1035
5037.58 1057
5038.25 1084
5038.92 1014
5039.59 1049
5040.26 1114
5040.93 1071
5041.60 1077
5042.27 1155
5042.94 1008
5043.61 1014
5044.28 1057
5044.95 972
5045.62 1166
5046.29 1126
5046.96 1046
5047.63 1036
5048.30 1014
5048.97 1050
5049.64 1008
5050.31 1108
5050.98 1077
5051.65 1044
5052.32 1069
5052.99 1127
5053.66 1000
5054.33 1012
5055.00 1077
5055.68 1093
5056.35 1047
5057.02 1010
5057.69 1002
5058.36 1048
5059.03 1092
5059.70 1029
5060.37 1066
5061.04 1110
5061.71 1052
5062.38 1036
5063.06 1108
5063.73 1102
5064.40 1046
5065.07 1028
5065.74 1037
5066.41 1130
5067.08 1137
5067.75 998
5068.43 1069
5069.10 969
5069.77 981
5070.44 1102
5071.11 1075
5071.78 1014
5072.46 1072
5073.13 1049
5073.80 1005
5074.47 962
5075.14 956
5075.81 1074
5076.49 1188
5077.16 1264
5077.83 1330
5078.50 1345
5079.18 1377
5079.85 1248
5080.52 1240
5081.19 1150
5081.86 1254
5082.54 1190
5083.21 1066
5083.88 1216
5084.55 1219
5085.23 1129
5085.90 1113
5086.57 1103
5087.25 1164
5087.92 1170
5088.59 977
5089.26 1149
5089.94 1137
5090.61 1217
5091.28 1292
5091.96 1430
5092.63 1493
5093.30 1271
5093.97 1288
5094.65 1250
5095.32 1292
5095.99 1243
5096.67 1337
5097.34 1274
5098.01 1166
5098.69 1131
5099.36 1107
5100.04 1141
5100.71 1181
5101.38 1186
5102.06 1313
5102.73 1227
5103.40 1254
5104.08 1342
5104.75 1293
5105.43 1168
5106.10 1224
5106.77 1194
5107.45 1140
5108.12 1262
5108.80 1173
5109.47 1106
5110.14 1041
5110.82 1079
5111.49 1125
5112.17 1108
5112.84 1073
5113.52 1081
5114.19 1134
5114.87 1088
5115.54 1166
5116.21 1128
5116.89 1331
5117.56 1305
5118.24 1347
5118.91 1410
5119.59 1368
5120.26 1472
5120.94 1318
5121.61 1311
5122.29 1422
5122.96 1300
5123.64 1237
5124.31 1304
5124.99 1256
5125.66 1204
5126.34 1163
5127.01 1185
5127.69 1213
5128.37 1146
5129.04 1193
5129.72 1066
5130.39 1084
5131.07 1162
5131.74 1116
5132.42 1327
5133.09 1240
5133.77 1093
5134.45 1124
5135.12 1096
5135.80 1085
5136.47 1064
5137.15 1070
5137.83 1165
5138.50 1093
5139.18 1074
5139.85 1175
5140.53 1085
5141.21 1071
5141.88 1015
5142.56 1124
5143.24 1106
5143.91 1103
5144.59 1090
5145.27 1114
5145.94 1052
5146.62 991
5147.30 1131
5147.97 976
5148.65 1002
5149.33 1001
5150.00 978
5150.68 949
5151.36 1034
5152.03 1009
5152.71 859
5153.39 921
5154.07 1064
5154.74 1042
5155.42 1018
5156.10 1014
5156.77 1051
5157.45 1040
5158.13 974
5158.81 962
5159.48 987
5160.16 1005
5160.84 1029
5161.52 949
5162.19 969
5162.87 997
5163.55 985
5164.23 1024
5164.91 1054
5165.58 1084
5166.26 1069
5166.94 1153
5167.62 1102
5168.30 1095
5168.97 1069
5169.65 1096
5170.33 1098
5171.01 1034
5171.69 954
5172.37 957
5173.04 991
5173.72 1010
5174.40 1097
5175.08 1114
5175.76 1059
5176.44 1127
5177.11 1016
5177.79 998
5178.47 965
5179.15 1033
5179.83 1117
5180.51 1152
5181.19 1004
5181.87 1064
5182.55 983
5183.22 1001
5183.90 905
5184.58 1044
5185.26 1011
5185.94 1072
5186.62 1041
5187.30 1052
5187.98 1087
5188.66 1055
5189.34 930
5190.02 1074
5190.70 1120
5191.38 1033
5192.06 1094
5192.74 1038
5193.42 953
5194.10 989
5194.78 963
5195.46 1076
5196.14 1016
5196.82 1012
5197.50 998
5198.18 953
5198.86 982
5199.54 1095
5200.22 1099
5200.90 1067
5201.58 940
5202.26 974
5202.94 997
5203.62 987
5204.30 909
5204.98 980
5205.66 1223
5206.34 1132
5207.02 1211
5207.70 1160
5208.38 1158
5209.06 1181
5209.74 1320
5210.42 1235
5211.10 1201
5211.79 1277
5212.47 1332
5213.15 1333
5213.83 1366
5214.51 1254
5215.19 1370
5215.87 1272
5216.55 1246
5217.23 1267
5217.92 1187
5218.60 1225
5219.28 1252
5219.96 1369
5220.64 1412
5221.32 1334
5222.00 1421
5222.69 1366
5223.37 1347
5224.05 1251
5224.73 1249
5225.41 1341
5226.10 1204
5226.78 1174
5227.46 1123
5228.14 1297
5228.82 1071
5229.51 1120
5230.19 1050
5230.87 1128
5231.55 1155
5232.23 1082
5232.92 1135
5233.60 1227
5234.28 1228
5234.96 1047
5235.65 1095
5236.33 1118
5237.01 1075
5237.69 1155
5238.38 1164
5239.06 1260
5239.74 1191
5240.42 1069
5241.11 1066
5241.79 1025
5242.47 1067
5243.16 1231
5243.84 1205
5244.52 1041
5245.21 1173
5245.89 1173
5246.57 1128
5247.26 1119
5247.94 1093
5248.62 1192
5249.31 1311
5249.99 1343
5250.67 1289
5251.36 1377
5252.04 1295
5252.72 1278
5253.41 1227
5254.09 1313
5254.77 1267
5255.46 1215
5256.14 1231
5256.83 1187
5257.51 1227
5258.19 1381
5258.88 1362
5259.56 1410
5260.25 1343
5260.93 1370
5261.61 1380
5262.30 1376
5262.98 1377
5263.67 1377
5264.35 1356
5265.04 1238
5265.72 1232
5266.40 1213
5267.09 1296
5267.77 1255
5268.46 1281
5269.14 1317
5269.83 1280
5270.51 1169
5271.20 1058
5271.88 1196
5272.57 1104
5273.25 1105
5273.94 1092
5274.62 1099
5275.31 1106
5275.99 1152
5276.68 1191
5277.36 1128
5278.05 1268
5278.73 1185
5279.42 1217
5280.10 1171
5280.79 1279
5281.47 1303
5282.16 1345
5282.85 1334
5283.53 1245
5284.22 1268
5284.90 1294
5285.59 1179
5286.27 1179
5286.96 1086
5287.65 1159
5288.33 1113
5289.02 1105
5289.70 1100
5290.39 1052
5291.08 1126
5291.76 1076
5292.45 1137
5293.13 1165
5293.82 1060
5294.51 1093
5295.19 1060
5295.88 1200
5296.57 1105
5297.25 1225
5297.94 1244
5298.63 1197
5299.31 1146
5300.00 1186
5300.69 1303
5301.37 1254
5302.06 1334
5302.75 1285
5303.43 1276
5304.12 1268
5304.81 1306
5305.49 1077
5306.18 1154
5306.87 1366
5307.56 1189
5308.24 1211
5308.93 1159
5309.62 1257
5310.30 1251
5310.99 1415
5311.68 1378
5312.37 1279
5313.05 1382
5313.74 1453
5314.43 1322
5315.12 1310
5315.81 1270
5316.49 1265
5317.18 1384
5317.87 1445
5318.56 1497
5319.24 1464
5319.93 1627
5320.62 1689
5321.31 1696
5322.00 1674
5322.68 1615
5323.37 1637
5324.06 1487
5324.75 1369
5325.44 1270
5326.13 1201
5326.81 1209
5327.50 1134
5328.19 1123
5328.88 1273
5329.57 1184
5330.26 1207
5330.95 1201
5331.63 1184
5332.32 1189
5333.01 1183
5333.70 1210
5334.39 1282
5335.08 1038
5335.77 1085
5336.46 1168
5337.15 1336
5337.84 1254
5338.52 1051
5339.21 1181
5339.90 1025
5340.59 1008
5341.28 1045
5341.97 1098
5342.66 1196
5343.35 1165
5344.04 1107
5344.73 1132
5345.42 1137
5346.11 1116
5346.80 1161
5347.49 1150
5348.18 1312
5348.87 1320
5349.56 1412
5350.25 1469
5350.94 1496
5351.63 1617
5352.32 1379
5353.01 1398
5353.70 1380
5354.39 1358
5355.08 1321
5355.77 1259
5356.46 1139
5357.15 1131
5357.84 1048
5358.53 1040
5359.22 1100
5359.91 1056
5360.60 1089
5361.29 1134
5361.98 1081
5362.67 1068
5363.36 1063
5364.06 1145
5364.75 1066
5365.44 981
5366.13 905
5366.82 957
5367.51 1049
5368.20 1009
5368.89 1048
5369.58 980
5370.27 966
5370.97 1043
5371.66 964
5372.35 1021
5373.04 1034
5373.73 977
5374.42 990
5375.11 957
5375.81 983
5376.50 994
5377.19 950
5377.88 979
5378.57 1041
5379.26 1077
5379.96 915
5380.65 900
5381.34 1070
5382.03 1000
5382.72 1001
5383.42 1048
5384.11 924
5384.80 1015
5385.49 1013
5386.19 942
5386.88 995
5387.57 948
5388.26 980
5388.96 1071
5389.65 996
5390.34 958
5391.03 1077
5391.73 1065
5392.42 1138
5393.11 988
5393.80 1035
5394.50 1040
5395.19 868
5395.88 853
5396.57 870
5397.27 922
5397.96 962
5398.65 799
5399.35 923
5400.04 937
5400.73 901
5401.43 981
5402.12 1009
5402.81 935
5403.51 886
5404.20 1012
5404.89 1007
5405.59 945
5406.28 995
5406.97 1020
5407.67 984
5408.36 1030
5409.06 1072
5409.75 1074
5410.44 959
5411.14 1035
5411.83 1014
5412.52 1031
5413.22 985
5413.91 991
5414.61 994
5415.30 1075
5415.99 1084
5416.69 1133
5417.38 1073
5418.08 1147
5418.77 1047
5419.47 1058
5420.16 1081
5420.86 1026
5421.55 1043
5422.24 1000
5422.94 1026
5423.63 1138
5424.33 1010
5425.02 993
5425.72 931
5426.41 994
5427.11 983
5427.80 971
5428.50 1031
5429.19 1007
5429.89 1142
5430.58 1102
5431.28 1142
5431.97 1119
5432.67 1113
5433.36 1188
5434.06 1186
5434.75 1134
5435.45 1204
5436.15 1311
5436.84 1304
5437.54 1295
5438.23 1146
5438.93 1176
5439.62 1166
5440.32 1231
5441.01 1138
5441.71 969
5442.41 1126
5443.10 1114
5443.80 1239
5444.49 1159
5445.19 1319
5445.89 1280
5446.58 1215
5447.28 1366
5447.98 1369
5448.67 1301
5449.37 1360
5450.06 1358
5450.76 1266
5451.46 1247
5452.15 1287
5452.85 1273
5453.55 1238
5454.24 1146
5454.94 1140
5455.64 1092
5456.33 1134
5457.03 1194
5457.73 1177
5458.42 1242
5459.12 1261
5459.82 1297
5460.51 1326
5461.21 1477
5461.91 1371
5462.61 1394
5463.30 1387
5464.00 1304
5464.70 1243
5465.40 1434
5466.09 1464
5466.79 1307
5467.49 1340
5468.18 1365
5468.88 1392
5469.58 1463
5470.28 1297
5470.98 1355
5471.67 1407
5472.37 1434
5473.07 1639
5473.77 1456
5474.46 1634
5475.16 1691
5475.86 1661
5476.56 1860
5477.26 1977
5477.95 2181
5478.65 2381
5479.35 2422
5480.05 2504
5480.75 2804
5481.45 2860
5482.14 2899
5482.84 2772
5483.54 2551
5484.24 2408
5484.94 2112
5485.64 2162
5486.34 2045
5487.03 2003
5487.73 2086
5488.43 1979
5489.13 2152
5489.83 2108
5490.53 1874
5491.23 1995
5491.93 1926
5492.63 2162
5493.33 2054
5494.02 1949
5494.72 2158
5495.42 2239
5496.12 2512
5496.82 2502
5497.52 2751
5498.22 2990
5498.92 3566
5499.62 4239
5500.32 4767
5501.02 5015
5501.72 5152
5502.42 5399
5503.12 4930
5503.82 4003
5504.52 3603
5505.22 3188
5505.92 3033
5506.62 2689
5507.32 2441
5508.02 2358
5508.72 2184
5509.42 2255
5510.12 2164
5510.82 2057
5511.52 2072
5512.22 2021
5512.92 1946
5513.62 1878
5514.32 1790
5515.02 1796
5515.72 1873
5516.42 1740
5517.12 1810
5517.82 1791
5518.52 1781
5519.22 1777
5519.93 1690
5520.63 1764
5521.33 1599
5522.03 1616
5522.73 1604
5523.43 1602
5524.13 1390
5524.83 1407
5525.53 1517
5526.23 1439
5526.94 1431
5527.64 1514
5528.34 1361
5529.04 1327
5529.74 1378
5530.44 1404
5531.14 1347
5531.85 1207
5532.55 1319
5533.25 1092
5533.95 1166
5534.65 1290
5535.35 1250
5536.06 1198
5536.76 1188
5537.46 1150
5538.16 1207
5538.86 1224
5539.57 1144
5540.27 1166
5540.97 1179
5541.67 1135
5542.37 1084
5543.08 1244
5543.78 1179
5544.48 1314
5545.18 1135
5545.89 1067
5546.59 1121
5547.29 1140
5547.99 1133
5548.70 1143
5549.40 1155
5550.10 1282
5550.81 1247
5551.51 1149
5552.21 1152
5552.91 1102
5553.62 1127
5554.32 1110
5555.02 1147
5555.73 1172
5556.43 1162
5557.13 1184
5557.84 1271
5558.54 1334
5559.24 1284
5559.95 1180
5560.65 1290
5561.35 1325
5562.06 1302
5562.76 1261
5563.46 1278
5564.17 1294
5564.87 1327
5565.57 1341
5566.28 1244
5566.98 1341
5567.69 1285
5568.39 1216
5569.09 1247
5569.80 1267
5570.50 1198
5571.21 1296
5571.91 1333
5572.61 1240
5573.32 1261
5574.02 1287
5574.73 1275
5575.43 1248
5576.14 1259
5576.84 1273
5577.54 1265
5578.25 1222
5578.95 1094
5579.66 1188
5580.36 1184
5581.07 1317
5581.77 1157
5582.48 1193
5583.18 1135
5583.89 1201
5584.59 1141
5585.30 1149
5586.00 1115
5586.71 1196
5587.41 1129
5588.12 1079
5588.82 1045
5589.53 1133
5590.23 1047
5590.94 949
5591.64 983
5592.35 1139
5593.05 1089
5593.76 1050
5594.47 1015
5595.17 994
5595.88 1013
5596.58 1080
5597.29 1043
5597.99 989
5598.70 1025
5599.41 988
5600.11 1039
5600.82 1039
5601.52 969
5602.23 990
5602.94 1043
5603.64 1047
5604.35 959
5605.05 942
5605.76 1017
5606.47 1037
5607.17 998
5607.88 883
5608.59 1005
5609.29 895
5610.00 936
5610.70 1004
5611.41 1074
5612.12 1011
5612.82 905
5613.53 1014
5614.24 982
5614.95 973
5615.65 1056
5616.36 1042
5617.07 1025
5617.77 1034
5618.48 1034
5619.19 1055
5619.89 1054
5620.60 954
5621.31 1115
5622.02 1089
5622.72 1140
5623.43 1131
5624.14 1098
5624.85 1008
5625.55 1014
5626.26 1087
5626.97 1076
5627.68 1186
5628.38 1167
5629.09 1132
5629.80 1165
5630.51 1164
5631.21 1197
5631.92 1069
5632.63 1136
5633.34 1171
5634.05 1135
5634.75 1140
5635.46 1059
5636.17 1076
5636.88 1241
5637.59 1161
5638.30 1288
5639.00 1290
5639.71 1418
5640.42 1349
5641.13 1258
5641.84 1262
5642.55 1331
5643.26 1275
5643.96 1151
5644.67 1164
5645.38 1279
5646.09 1191
5646.80 1075
5647.51 926
5648.22 1040
5648.93 1158
5649.64 1130
5650.34 1082
5651.05 1003
5651.76 1136
5652.47 1149
5653.18 1145
5653.89 1283
5654.60 1334
5655.31 1320
5656.02 1458
5656.73 1444
5657.44 1500
5658.15 1437
5658.86 1321
5659.57 1229
5660.28 1344
5660.99 1396
5661.70 1317
5662.41 1343
5663.12 1278
5663.83 1230
5664.54 1131
5665.25 1100
5665.96 1138
5666.67 1146
5667.38 1113
5668.09 1138
5668.80 1189
5669.51 1228
5670.22 1290
5670.93 1184
5671.64 1171
5672.35 1127
5673.06 1236
5673.77 1134
5674.48 1142
5675.19 1147
5675.90 1080
5676.61 1161
5677.32 1128
5678.03 1152
5678.74 1194
5679.45 1087
5680.17 1182
5680.88 1122
5681.59 1123
5682.30 1201
5683.01 1258
5683.72 1178
5684.43 1122
5685.14 1127
5685.85 978
5686.57 1068
5687.28 1127
5687.99 1093
5688.70 1025
5689.41 1168
5690.12 1135
5690.84 988
5691.55 1027
5692.26 1141
5692.97 1056
5693.68 1048
5694.39 986
5695.11 946
5695.82 936
5696.53 986
5697.24 1015
5697.95 950
5698.67 892
5699.38 982
5700.09 939
5700.80 1017
5701.51 952
5702.23 1031
5702.94 996
5703.65 939
5704.36 931
5705.08 1013
5705.79 993
5706.50 1006
5707.21 977
5707.93 893
5708.64 905
5709.35 1013
5710.07 984
5710.78 1010
5711.49 859
5712.20 953
5712.92 893
5713.63 950
5714.34 911
5715.06 988
5715.77 1030
5716.48 934
5717.20 902
5717.91 883
5718.62 848
5719.34 915
5720.05 1025
5720.76 1024
5721.48 964
5722.19 932
5722.90 994
5723.62 1031
5724.33 953
5725.05 921
5725.76 1017
5726.47 1010
5727.19 871
5727.90 1060
5728.61 1017
5729.33 1164
5730.04 1055
5730.76 1004
5731.47 1072
5732.19 1125
5732.90 1032
5733.61 1051
5734.33 981
5735.04 1083
5735.76 895
5736.47 982
5737.19 959
5737.90 892
5738.61 933
5739.33 891
5740.04 910
5740.76 943
5741.47 938
5742.19 826
5742.90 767
5743.62 808
5744.33 915
5745.05 850
5745.76 864
5746.48 907
5747.19 933
5747.91 951
5748.62 1018
5749.34 916
5750.05 913
5750.77 986
5751.49 995
5752.20 1116
5752.92 1143
5753.63 1218
5754.35 1075
5755.06 960
5755.78 957
5756.49 972
5757.21 976
5757.93 965
5758.64 922
5759.36 924
5760.07 841
5760.79 895
5761.51 806
5762.22 892
5762.94 798
5763.65 934
5764.37 967
5765.09 962
5765.80 931
5766.52 895
5767.24 854
5767.95 871
5768.67 944
5769.39 984
5770.10 925
5770.82 937
5771.53 903
5772.25 942
5772.97 849
5773.69 877
5774.40 834
5775.12 851
5775.84 839
5776.55 920
5777.27 886
5777.99 892
5778.70 995
5779.42 990
5780.14 933
5780.86 1082
5781.57 1017
5782.29 854
5783.01 862
5783.72 887
5784.44 920
5785.16 869
5785.88 902
5786.59 988
5787.31 925
5788.03 950
5788.75 947
5789.47 913
5790.18 820
5790.90 829
5791.62 922
5792.34 1077
5793.06 984
5793.77 1021
5794.49 1005
5795.21 1050
5795.93 920
5796.65 1039
5797.36 1202
5798.08 1320
5798.80 1446
5799.52 1507
5800.24 1635
5800.96 1659
5801.67 1699
5802.39 1622
5803.11 1459
5803.83 1424
5804.55 1336
5805.27 1219
5805.99 1211
5806.71 1137
5807.42 1030
5808.14 1104
5808.86 1111
5809.58 1027
5810.30 1087
5811.02 1120
5811.74 1109
5812.46 1051
5813.18 1095
5813.90 1070
5814.62 1040
5815.34 990
5816.05 977
5816.77 925
5817.49 1027
5818.21 982
5818.93 952
5819.65 965
5820.37 1070
5821.09 1029
5821.81 1085
5822.53 1097
5823.25 1135
5823.97 1022
5824.69 949
5825.41 1022
5826.13 963
5826.85 985
5827.57 950
5828.29 1003
5829.01 1028
5829.73 923
5830.45 954
5831.17 898
5831.89 950
5832.61 878
5833.33 902
5834.05 942
5834.78 1063
5835.50 963
5836.22 905
5836.94 851
5837.66 844
5838.38 895
5839.10 890
5839.82 817
5840.54 853
5841.26 839
5841.98 901
5842.70 965
5843.43 897
5844.15 914
5844.87 845
5845.59 957
5846.31 939
5847.03 860
5847.75 969
5848.47 1001
5849.20 963
5849.92 943
5850.64 924
5851.36 875
5852.08 815
5852.80 883
5853.53 944
5854.25 872
5854.97 921
5855.69 845
5856.41 892
5857.14 962
5857.86 968
5858.58 911
5859.30 905
5860.02 919
5860.75 956
5861.47 877
5862.19 937
5862.91 953
5863.64 1027
5864.36 916
5865.08 816
5865.80 868
5866.52 803
5867.25 913
5867.97 889
5868.69 878
5869.42 929
5870.14 1048
5870.86 985
5871.58 947
5872.31 960
5873.03 892
5873.75 937
5874.48 907
5875.20 942
5875.92 1004
5876.65 941
5877.37 941
5878.09 947
5878.81 946
5879.54 1048
5880.26 1004
5880.99 1062
5881.71 1012
5882.43 968
5883.16 927
5883.88 939
5884.60 997
5885.33 1013
5886.05 960
5886.77 1024
5887.50 1055
5888.22 947
5888.95 902
5889.67 915
5890.39 949
5891.12 980
5891.84 942
5892.57 961
5893.29 943
5894.01 880
5894.74 929
5895.46 889
5896.19 963
5896.91 877
5897.64 971
5898.36 1014
5899.09 967
5899.81 972
5900.53 927
5901.26 954
5901.98 964
5902.71 1130
5903.43 1110
5904.16 1005
5904.88 1075
5905.61 1066
5906.33 986
5907.06 1060
5907.78 1021
5908.51 1035
5909.23 1059
5909.96 1082
5910.68 1052
5911.41 1155
5912.14 1161
5912.86 1092
5913.59 1052
5914.31 1127
5915.04 1129
5915.76 1142
5916.49 1159
5917.21 1106
5917.94 1121
5918.67 1156
5919.39 1131
5920.12 1046
5920.84 1052
5921.57 1145
5922.29 1140
5923.02 1259
5923.75 1252
5924.47 1274
5925.20 1198
5925.93 1273
5926.65 1150
5927.38 1204
5928.10 1265
5928.83 1309
5929.56 1238
5930.28 1213
5931.01 1231
5931.74 1436
5932.46 1340
5933.19 1373
5933.92 1308
5934.64 1440
5935.37 1532
5936.10 1500
5936.82 1539
5937.55 1471
5938.28 1507
5939.00 1474
5939.73 1531
5940.46 1581
5941.19 1582
5941.91 1618
5942.64 1543
5943.37 1568
5944.09 1706
5944.82 1786
5945.55 1796
5946.28 1870
5947.00 1700
5947.73 1816
5948.46 1953
5949.19 2047
5949.92 2131
5950.64 2129
5951.37 2351
5952.10 2481
5952.83 2504
5953.55 2589
5954.28 2419
5955.01 2450
5955.74 2537
5956.47 2361
5957.19 2358
5957.92 2356
5958.65 2320
5959.38 2363
5960.11 2506
5960.84 2471
5961.56 2372
5962.29 2443
5963.02 2517
5963.75 2718
5964.48 2920
5965.21 3416
5965.94 3640
5966.66 3688
5967.39 3929
5968.12 4038
5968.85 4175
5969.58 3913
5970.31 3644
5971.04 3453
5971.77 3206
5972.50 3226
5973.22 3050
5973.95 2901
5974.68 3067
5975.41 2990
5976.14 2944
5976.87 2939
5977.60 3166
5978.33 3047
5979.06 3209
5979.79 3403
5980.52 3511
5981.25 3475
5981.98 3705
5982.71 3662
5983.44 3607
5984.17 3613
5984.90 3749
5985.63 3687
5986.36 3965
5987.09 3934
5987.82 3853
5988.55 3788
5989.28 3713
5990.01 3868
5990.74 3742
5991.47 3655
5992.20 3884
5992.93 3804
5993.66 4088
5994.39 4290
5995.12 3971
5995.85 3975
5996.58 3980
5997.31 4144
5998.04 4131
5998.77 4062
5999.50 4166
6000.23 4103
6000.96 4108
6001.69 3922
6002.42 3783
6003.16 3957
6003.89 3860
6004.62 3941
6005.35 3965
6006.08 4148
6006.81 4692
6007.54 5308
6008.27 5916
6009.00 6980
6009.74 8019
6010.47 9316
6011.20 10491
6011.93 11398
6012.66 11961
6013.39 11906
6014.13 11807
6014.86 11799
6015.59 10860
6016.32 9847
6017.05 8823
6017.78 7794
6018.52 6808
6019.25 5690
6019.98 4916
6020.71 4443
6021.44 3889
6022.18 3424
6022.91 3265
6023.64 3083
6024.37 3006
6025.10 2910
6025.84 2957
6026.57 2894
6027.30 3090
6028.03 2775
6028.77 2610
6029.50 2675
6030.23 2777
6030.96 2746
6031.70 2510
6032.43 2384
6033.16 2462
6033.90 2313
6034.63 2373
6035.36 2323
6036.09 2434
6036.83 2434
6037.56 2488
6038.29 2351
6039.03 2497
6039.76 2537
6040.49 2517
6041.23 2673
6041.96 2728
6042.69 2862
6043.43 2768
6044.16 2727
6044.89 2875
6045.63 2993
6046.36 3127
6047.09 2979
6047.83 3174
6048.56 3181
6049.29 3357
6050.03 3509
6050.76 3710
6051.50 3733
6052.23 3813
6052.96 3845
6053.70 3964
6054.43 4002
6055.17 3748
6055.90 3602
6056.63 3584
6057.37 3462
6058.10 3179
6058.84 2975
6059.57 2952
6060.31 2951
6061.04 2935
6061.77 2983
6062.51 2897
6063.24 2678
6063.98 2611
6064.71 2601
6065.45 2610
6066.18 2689
6066.92 2612
6067.65 2614
6068.39 2637
6069.12 2583
6069.86 2587
6070.59 2483
6071.33 2391
6072.06 2286
6072.80 2315
6073.53 2234
6074.27 2199
6075.00 2227
6075.74 2296
6076.47 2272
6077.21 2098
6077.95 2190
6078.68 2055
6079.42 1959
6080.15 1925
6080.89 2052
6081.62 2139
6082.36 2044
6083.09 1894
6083.83 1959
6084.57 1913
6085.30 1824
6086.04 1962
6086.77 1918
6087.51 1976
6088.25 2021
6088.98 2070
6089.72 2076
6090.46 2132
6091.19 2125
6091.93 2183
6092.66 2231
6093.40 2239
6094.14 2189
6094.87 2058
6095.61 2053
6096.35 2051
6097.08 2017
6097.82 2000
6098.56 1895
6099.29 1774
6100.03 1751
6100.77 1786
6101.50 1788
6102.24 1835
6102.98 1815
6103.72 1900
6104.45 1898
6105.19 1786
6105.93 1768
6106.66 1838
6107.40 1800
6108.14 1861
6108.88 1893
6109.61 1832
6110.35 1784
6111.09 1812
6111.83 1835
6112.56 1827
6113.30 1914
6114.04 1975
6114.78 1708
6115.51 1839
6116.25 2007
6116.99 2019
6117.73 1991
6118.47 1987
6119.20 2002
6119.94 2010
6120.68 1913
6121.42 1824
6122.16 1810
6122.89 1875
6123.63 1850
6124.37 1942
6125.11 2014
6125.85 1962
6126.59 2122
6127.32 2099
6128.06 2042
6128.80 2149
6129.54 2138
6130.28 2187
6131.02 2016
6131.76 1985
6132.49 2128
6133.23 2034
6133.97 2110
6134.71 2142
6135.45 2233
6136.19 2135
6136.93 2042
6137.67 2053
6138.41 2000
6139.15 2108
6139.88 2185
6140.62 2043
6141.36 2071
6142.10 2052
6142.84 1949
6143.58 2021
6144.32 2039
6145.06 2180
6145.80 2135
6146.54 2111
6147.28 2213
6148.02 2282
6148.76 2280
6149.50 2246
6150.24 2200
6150.98 2067
6151.72 2076
6152.46 2110
6153.20 2232
6153.94 2316
6154.68 2231
6155.42 2259
6156.16 2283
6156.90 2345
6157.64 2306
6158.38 2411
6159.12 2409
6159.86 2477
6160.60 2595
6161.34 2564
6162.08 2423
6162.82 2662
6163.56 2867
6164.30 3005
6165.05 3114
6165.79 3428
6166.53 3454
6167.27 3744
6168.01 3909
6168.75 3786
6169.49 3792
6170.23 3664
6170.97 3639
6171.71 3689
6172.46 3454
6173.20 3369
6173.94 3203
6174.68 3240
6175.42 2924
6176.16 3035
6176.90 3154
6177.64 3147
6178.39 3142
6179.13 3180
6179.87 3219
6180.61 3323
6181.35 3308
6182.09 3347
6182.84 3438
6183.58 3408
6184.32 3526
6185.06 3544
6185.80 3404
6186.55 3381
6187.29 3460
6188.03 3547
6188.77 3550
6189.52 3744
6190.26 3707
6191.00 3855
6191.74 3992
6192.48 4113
6193.23 4335
6193.97 4296
6194.71 4561
6195.45 4480
6196.20 4685
6196.94 4464
6197.68 4273
6198.43 4423
6199.17 4321
6199.91 4253
6200.65 4197
6201.40 4368
6202.14 4636
6202.88 4792
6203.63 5560
6204.37 6571
6205.11 7919
6205.86 9914
6206.60 12668
6207.34 15643
6208.09 18852
6208.83 21495
6209.57 23243
6210.32 24305
6211.06 24561
6211.80 22802
6212.55 20287
6213.29 18141
6214.03 14973
6214.78 12138
6215.52 9828
6216.26 8035
6217.01 6692
6217.75 5759
6218.50 5110
6219.24 4756
6219.98 4544
6220.73 4605
6221.47 4698
6222.22 4733
6222.96 5106
6223.71 5512
6224.45 5678
6225.19 5741
6225.94 5918
6226.68 5627
6227.43 5152
6228.17 4861
6228.92 4272
6229.66 3925
6230.41 3612
6231.15 3458
6231.90 3205
6232.64 2989
6233.39 2753
6234.13 2728
6234.87 2636
6235.62 2757
6236.36 2890
6237.11 2780
6237.86 2751
6238.60 2767
6239.35 2756
6240.09 2798
6240.84 2978
6241.58 2993
6242.33 3207
6243.07 3062
6243.82 3096
6244.56 3352
6245.31 3456
6246.05 3805
6246.80 4224
6247.55 4554
6248.29 4942
6249.04 5081
6249.78 5044
6250.53 5014
6251.27 4552
6252.02 4301
6252.77 3895
6253.51 3570
6254.26 3315
6255.01 3240
6255.75 3076
6256.50 3132
6257.24 3126
6257.99 3049
6258.74 3024
6259.48 3034
6260.23 3100
6260.98 2996
6261.72 2803
6262.47 2722
6263.22 2685
6263.96 2855
6264.71 3021
6265.46 2900
6266.20 2749
6266.95 2838
6267.70 2966
6268.44 2896
6269.19 2790
6269.94 2730
6270.68 2663
6271.43 2752
6272.18 2508
6272.93 2480
6273.67 2507
6274.42 2615
6275.17 2684
6275.92 2429
6276.66 2515
6277.41 2394
6278.16 2475
6278.91 2498
6279.65 2336
6280.40 2306
6281.15 2330
6281.90 2304
6282.64 2239
6283.39 2317
6284.14 2355
6284.89 2367
6285.64 2428
6286.38 2482
6287.13 2451
6287.88 2503
6288.63 2713
6289.38 2487
6290.12 2437
6290.87 2343
6291.62 2336
6292.37 2342
6293.12 2320
6293.87 2258
6294.61 2118
6295.36 2111
6296.11 2204
6296.86 2255
6297.61 2308
6298.36 2164
6299.11 2146
6299.86 2050
6300.60 2159
6301.35 2122
6302.10 2016
6302.85 1929
6303.60 1871
6304.35 1950
6305.10 1981
6305.85 1997
6306.60 2002
6307.35 2010
6308.10 2107
6308.85 2171
6309.59 2283
6310.34 2272
6311.09 2362
6311.84 2313
6312.59 2369
6313.34 2334
6314.09 2484
6314.84 2568
6315.59 2570
6316.34 2509
6317.09 2478
6317.84 2302
6318.59 2317
6319.34 2323
6320.09 2261
6320.84 2124
6321.59 2052
6322.34 1989
6323.09 1964
6323.84 1848
6324.59 1797
6325.34 1723
6326.09 1779
6326.84 1760
6327.59 1672
6328.34 1686
6329.09 1730
6329.85 1639
6330.60 1607
6331.35 1716
6332.10 1721
6332.85 1642
6333.60 1603
6334.35 1674
6335.10 1653
6335.85 1604
6336.60 1738
6337.35 1645
6338.10 1727
6338.86 1744
6339.61 1606
6340.36 1588
6341.11 1670
6341.86 1696
6342.61 1649
6343.36 1625
6344.12 1720
6344.87 1727
6345.62 1723
6346.37 1693
6347.12 1626
6347.87 1651
6348.62 1872
6349.38 1915
6350.13 1911
6350.88 1960
6351.63 1944
6352.38 2043
6353.14 2081
6353.89 2053
6354.64 2095
6355.39 2124
6356.14 1999
6356.90 1972
6357.65 1960
6358.40 1990
6359.15 1924
6359.91 1851
6360.66 1903
6361.41 1877
6362.16 1934
6362.92 1994
6363.67 1957
6364.42 1831
6365.17 1898
6365.93 1798
6366.68 1818
6367.43 1852
6368.19 1918
6368.94 1797
6369.69 1791
6370.44 1770
6371.20 1693
6371.95 1714
6372.70 1772
6373.46 1759
6374.21 1585
6374.96 1598
6375.72 1567
6376.47 1701
6377.22 1615
6377.98 1589
6378.73 1680
6379.48 1746
6380.24 1779
6380.99 1675
6381.75 1719
6382.50 1580
6383.25 1689
6384.01 1594
6384.76 1538
6385.51 1524
6386.27 1422
6387.02 1575
6387.78 1479
6388.53 1507
6389.28 1621
6390.04 1527
6390.79 1459
6391.55 1421
6392.30 1639
6393.06 1540
6393.81 1596
6394.56 1570
6395.32 1578
6396.07 1501
6396.83 1392
6397.58 1397
6398.34 1489
6399.09 1442
6399.85 1373
6400.60 1389
6401.36 1414
6402.11 1409
6402.87 1460
6403.62 1399
6404.38 1425
6405.13 1410
6405.89 1430
6406.64 1491
6407.40 1598
6408.15 1587
6408.91 1517
6409.66 1528
6410.42 1626
6411.17 1465
6411.93 1489
6412.68 1440
6413.44 1514
6414.20 1493
6414.95 1424
6415.71 1313
6416.46 1405
6417.22 1494
6417.97 1506
6418.73 1410
6419.49 1332
6420.24 1368
6421.00 1392
6421.75 1310
6422.51 1369
6423.27 1440
6424.02 1424
6424.78 1413
6425.54 1320
6426.29 1403
6427.05 1327
6427.80 1330
6428.56 1300
6429.32 1359
6430.07 1315
6430.83 1293
6431.59 1360
6432.34 1391
6433.10 1371
6433.86 1472
6434.61 1393
6435.37 1401
6436.13 1472
6436.88 1384
6437.64 1443
6438.40 1471
6439.16 1473
6439.91 1473
6440.67 1356
6441.43 1387
6442.18 1357
6442.94 1285
6443.70 1259
6444.46 1278
6445.21 1344
6445.97 1395
6446.73 1517
6447.49 1472
6448.24 1509
6449.00 1349
6449.76 1420
6450.52 1490
6451.28 1509
6452.03 1383
6452.79 1420
6453.55 1455
6454.31 1461
6455.06 1476
6455.82 1517
6456.58 1568
6457.34 1538
6458.10 1502
6458.86 1529
6459.61 1494
6460.37 1531
6461.13 1647
6461.89 1670
6462.65 1557
6463.41 1449
6464.16 1562
6464.92 1563
6465.68 1522
6466.44 1516
6467.20 1605
6467.96 1595
6468.72 1641
6469.48 1647
6470.23 1589
6470.99 1699
6471.75 1855
6472.51 1782
6473.27 1757
6474.03 1815
6474.79 1784
6475.55 1846
6476.31 1863
6477.07 1891
6477.83 1810
6478.59 1869
6479.35 1923
6480.10 1775
6480.86 1909
6481.62 1957
6482.38 1966
6483.14 1860
6483.90 2028
6484.66 1967
6485.42 1975
6486.18 2081
6486.94 2069
6487.70 2073
6488.46 2181
6489.22 2308
6489.98 2324
6490.74 2453
6491.50 2438
6492.26 2512
6493.02 2660
6493.78 2739
6494.54 2841
6495.30 2831
6496.06 2914
6496.82 2909
6497.59 2846
6498.35 2898
6499.11 2993
6499.87 2985
6500.63 2768
6501.39 2783
6502.15 2911
6502.91 2920
6503.67 2866
6504.43 2927
6505.19 2932
6505.95 2897
6506.71 3077
6507.48 3104
6508.24 3163
6509.00 3412
6509.76 3381
6510.52 3377
6511.28 3359
6512.04 3320
6512.80 3525
6513.57 3346
6514.33 3410
6515.09 3634
6515.85 3644
6516.61 3779
6517.37 3581
6518.14 3604
6518.90 3819
6519.66 4206
6520.42 4269
6521.18 4286
6521.95 4486
6522.71 4675
6523.47 5227
6524.23 5486
6524.99 5956
6525.76 6574
6526.52 7137
6527.28 7562
6528.04 7583
6528.80 7595
6529.57 7670
6530.33 7524
6531.09 7554
6531.85 7753
6532.62 8489
6533.38 9230
6534.14 10506
6534.91 12210
6535.67 14560
6536.43 16816
6537.19 17428
6537.96 17216
6538.72 16731
6539.48 14870
6540.25 13000
6541.01 11263
6541.77 8952
6542.53 7463
6543.30 6235
6544.06 5354
6544.82 4580
6545.59 4119
6546.35 3719
6547.11 3395
6547.88 3305
6548.64 3125
6549.41 3063
6550.17 2897
6550.93 3001
6551.70 3068
6552.46 2991
6553.22 2916
6553.99 2987
6554.75 2856
6555.52 2649
6556.28 2652
6557.04 2680
6557.81 2729
6558.57 2810
6559.34 2739
6560.10 2712
6560.86 2847
6561.63 2995
6562.39 3099
6563.16 3115
6563.92 3276
6564.69 3426
6565.45 3445
6566.21 3452
6566.98 3343
6567.74 3333
6568.51 3337
6569.27 3308
6570.04 3357
6570.80 3377
6571.57 3416
6572.33 3714
6573.10 3824
6573.86 3941
6574.63 4129
6575.39 4279
6576.16 4295
6576.92 4310
6577.69 4291
6578.45 4302
6579.22 4348
6579.98 4361
6580.75 4211
6581.51 4171
6582.28 4166
6583.05 3903
6583.81 3923
6584.58 3814
6585.34 3696
6586.11 3558
6586.87 3685
6587.64 3771
6588.41 3866
6589.17 4141
6589.94 4532
6590.70 4845
6591.47 5199
6592.24 5739
6593.00 6419
6593.77 6873
6594.53 6930
6595.30 6898
6596.07 7064
6596.83 6752
6597.60 6374
6598.37 5812
6599.13 5359
6599.90 4782
6600.66 4155
6601.43 3827
6602.20 3513
6602.96 3270
6603.73 3294
6604.50 3090
6605.26 2918
6606.03 2862
6606.80 2970
6607.57 2933
6608.33 2964
6609.10 2839
6609.87 2779
6610.63 2785
6611.40 2798
6612.17 2602
6612.94 2681
6613.70 2543
6614.47 2525
6615.24 2588
6616.00 2562
6616.77 2580
6617.54 2546
6618.31 2570
6619.08 2395
6619.84 2421
6620.61 2554
6621.38 2692
6622.15 2577
6622.91 2559
6623.68 2569
6624.45 2430
6625.22 2467
6625.99 2474
6626.75 2333
6627.52 2438
6628.29 2483
6629.06 2414
6629.83 2465
6630.59 2612
6631.36 2802
6632.13 2960
6632.90 3108
6633.67 3421
6634.44 3688
6635.21 3667
6635.97 3638
6636.74 3569
6637.51 3360
6638.28 3304
6639.05 2877
6639.82 2795
6640.59 2705
6641.36 2550
6642.12 2537
6642.89 2359
6643.66 2362
6644.43 2236
6645.20 2297
6645.97 2235
6646.74 2260
6647.51 2367
6648.28 2247
6649.05 2271
6649.82 2302
6650.59 2327
6651.36 2325
6652.12 2411
6652.89 2369
6653.66 2278
6654.43 2381
6655.20 2427
6655.97 2360
6656.74 2404
6657.51 2368
6658.28 2218
6659.05 2297
6659.82 2280
6660.59 2195
6661.36 2031
6662.13 2058
6662.90 2223
6663.67 2100
6664.44 2064
6665.21 2161
6665.98 2229
6666.75 2171
6667.52 2195
6668.30 2052
6669.07 2117
6669.84 2117
6670.61 2208
6671.38 2337
6672.15 2163
6672.92 2149
6673.69 2289
6674.46 2257
6675.23 2214
6676.00 2196
6676.77 2116
6677.54 2098
6678.32 2227
6679.09 2195
6679.86 2226
6680.63 2400
6681.40 2332
6682.17 2537
6682.94 2645
6683.71 2669
6684.49 2769
6685.26 2840
6686.03 2973
6686.80 2868
6687.57 2731
6688.34 2580
6689.11 2667
6689.89 2324
6690.66 2284
6691.43 2335
6692.20 2299
6692.97 2240
6693.75 2111
6694.52 2092
6695.29 2083
6696.06 2005
6696.83 1993
6697.61 1930
6698.38 2114
6699.15 2045
6699.92 1994
6700.70 2023
6701.47 1958
6702.24 2028
6703.01 2071
6703.79 1950
6704.56 2066
6705.33 2059
6706.10 1978
6706.88 2173
6707.65 2132
6708.42 1939
6709.19 2062
6709.97 2006
6710.74 1963
6711.51 1922
6712.29 1885
6713.06 1964
6713.83 1950
6714.61 1856
6715.38 1769
6716.15 1841
6716.92 1755
6717.70 1866
6718.47 1800
6719.24 1795
6720.02 1737
6720.79 1835
6721.57 1689
6722.34 1878
6723.11 1810
6723.89 1728
6724.66 1828
6725.43 1863
6726.21 1958
6726.98 1968
6727.76 1903
6728.53 1879
6729.30 1885
6730.08 1929
6730.85 1951
6731.63 1849
6732.40 1976
6733.17 2049
6733.95 1933
6734.72 1944
6735.50 2024
6736.27 2039
6737.05 2080
6737.82 2022
6738.59 1942
6739.37 1926
6740.14 2055
6740.92 2020
6741.69 2057
6742.47 2061
6743.24 2179
6744.02 2204
6744.79 2176
6745.57 2223
6746.34 2185
6747.12 2180
6747.89 2281
6748.67 2548
6749.44 2709
6750.22 2752
6750.99 2889
6751.77 3134
6752.54 3171
6753.32 3138
6754.09 3084
6754.87 2988
6755.65 2756
6756.42 2534
6757.20 2316
6757.97 2161
6758.75 2176
6759.52 2096
6760.30 1988
6761.08 2023
6761.85 2005
6762.63 1849
6763.40 1842
6764.18 1813
6764.96 1837
6765.73 1917
6766.51 1917
6767.28 1886
6768.06 1999
6768.84 1958
6769.61 1878
6770.39 1946
6771.17 1934
6771.94 1768
6772.72 1741
6773.50 1747
6774.27 1871
6775.05 1772
6775.82 1714
6776.60 1760
6777.38 1767
6778.16 1717
6778.93 1676
6779.71 1750
6780.49 1760
6781.26 1776
6782.04 1703
6782.82 1656
6783.59 1581
6784.37 1629
6785.15 1632
6785.93 1621
6786.70 1589
6787.48 1657
6788.26 1658
6789.04 1629
6789.81 1607
6790.59 1516
6791.37 1595
6792.15 1583
6792.92 1555
6793.70 1640
6794.48 1639
6795.26 1656
6796.03 1691
6796.81 1579
6797.59 1674
6798.37 1711
6799.15 1663
6799.92 1620
6800.70 1716
6801.48 1624
6802.26 1781
6803.04 1816
6803.81 1937
6804.59 1953
6805.37 1996
6806.15 1840
6806.93 1862
6807.71 1798
6808.49 1739
6809.26 1738
6810.04 1749
6810.82 1678
6811.60 1687
6812.38 1721
6813.16 1681
6813.94 1691
6814.72 1591
6815.49 1622
6816.27 1654
6817.05 1770
6817.83 1725
6818.61 1621
6819.39 1838
6820.17 1770
6820.95 1658
6821.73 1642
6822.51 1760
6823.29 1702
6824.07 1597
6824.85 1621
6825.62 1611
6826.40 1590
6827.18 1713
6827.96 1693
6828.74 1541
6829.52 1687
6830.30 1663
6831.08 1708
6831.86 1654
6832.64 1625
6833.42 1625
6834.20 1614
6834.98 1678
6835.76 1670
6836.54 1660
6837.32 1625
6838.10 1737
6838.88 1624
6839.66 1485
6840.44 1484
6841.22 1538
6842.01 1638
6842.79 1599
6843.57 1639
6844.35 1722
6845.13 1642
6845.91 1724
6846.69 1912
6847.47 2007
6848.25 2366
6849.03 2589
6849.81 2977
6850.59 3260
6851.37 3468
6852.16 3514
6852.94 3439
6853.72 3166
6854.50 2950
6855.28 2676
6856.06 2544
6856.84 2453
6857.62 2153
6858.41 1850
6859.19 1801
6859.97 1746
6860.75 1797
6861.53 1793
6862.31 1763
6863.09 1881
6863.88 1896
6864.66 1948
6865.44 2009
6866.22 2030
6867.00 2169
6867.79 2139
6868.57 2078
6869.35 2235
6870.13 2116
6870.91 1955
6871.70 1996
6872.48 1959
6873.26 1960
6874.04 1887
6874.83 1994
6875.61 1783
6876.39 1862
6877.17 1885
6877.96 1928
6878.74 1992
6879.52 2044
6880.30 2225
6881.09 2305
6881.87 2176
6882.65 2174
6883.43 2361
6884.22 2585
6885.00 2784
6885.78 3137
6886.57 3344
6887.35 3938
6888.13 4474
6888.92 4286
6889.70 4229
6890.48 4058
6891.26 3756
6892.05 3279
6892.83 2935
6893.62 2568
6894.40 2402
6895.18 2259
6895.97 2299
6896.75 2173
6897.53 2189
6898.32 2207
6899.10 2188
6899.88 2184
6900.67 2128
6901.45 2123
6902.24 2146
6903.02 2178
6903.80 2164
6904.59 2262
6905.37 2276
6906.16 2315
6906.94 2366
6907.72 2369
6908.51 2185
6909.29 2115
6910.08 2117
6910.86 2196
6911.65 2028
6912.43 1965
6913.21 1949
6914.00 1914
6914.78 2018
6915.57 2053
6916.35 2066
6917.14 2017
6917.92 2082
6918.71 2020
6919.49 2138
6920.28 2017
6921.06 1991
6921.85 1975
6922.63 2024
6923.42 2041
6924.20 1975
6924.99 2028
6925.77 2221
6926.56 2228
6927.34 2180
6928.13 2130
6928.91 2179
6929.70 2203
6930.49 2381
6931.27 2396
6932.06 2330
6932.84 2459
6933.63 2518
6934.41 2640
6935.20 2737
6935.99 2552
6936.77 2582
6937.56 2591
6938.34 2706
6939.13 2614
6939.92 2573
6940.70 2912
6941.49 2868
6942.27 2867
6943.06 3014
6943.85 3061
6944.63 2963
6945.42 3195
6946.21 3389
6946.99 3364
6947.78 3362
6948.57 3329
6949.35 3441
6950.14 3372
6950.92 3343
6951.71 3392
6952.50 3234
6953.29 3077
6954.07 3115
6954.86 3368
6955.65 3273
6956.43 3232
6957.22 3331
6958.01 3459
6958.79 3623
6959.58 3626
6960.37 3636
6961.16 3590
6961.94 3353
6962.73 3396
6963.52 3365
6964.31 3342
6965.09 3409
6965.88 3661
6966.67 3630
6967.46 3874
6968.24 3843
6969.03 4030
6969.82 4270
6970.61 4240
6971.39 4207
6972.18 4018
6972.97 4149
6973.76 4046
6974.55 4131
6975.33 4173
6976.12 4349
6976.91 4227
6977.70 4275
6978.49 4440
6979.27 4645
6980.06 4973
6980.85 5592
6981.64 6409
6982.43 7629
6983.22 9048
6984.01 11164
6984.79 12861
6985.58 14714
6986.37 15605
6987.16 15547
6987.95 15416
6988.74 14562
6989.53 12736
6990.32 11185
6991.10 9809
6991.89 8172
6992.68 6954
6993.47 6442
6994.26 6210
6995.05 6382
6995.84 6907
6996.63 7775
6997.42 9269
6998.21 10957
6999.00 12853
6999.79 14472
7000.58 15452
7001.36 15903
7002.15 15233
7002.94 13814
7003.73 12224
7004.52 10477
7005.31 8967
7006.10 7430
7006.89 6407
7007.68 5415
7008.47 4829
7009.26 4404
7010.05 4357
7010.84 4335
7011.63 4365
7012.42 4596
7013.21 4934
7014.00 4997
7014.79 4749
7015.58 4646
7016.37 4606
7017.16 4345
7017.96 4066
7018.75 3821
7019.54 3555
7020.33 3500
7021.12 3329
7021.91 3210
7022.70 3363
7023.49 3423
7024.28 3513
7025.07 3516
7025.86 3603
7026.65 3602
7027.44 3596
7028.24 3730
7029.03 3430
7029.82 3215
7030.61 3156
7031.40 3152
7032.19 3062
7032.98 2971
7033.77 2963
7034.57 2868
7035.36 2950
7036.15 2999
7036.94 3088
7037.73 3197
7038.52 3391
7039.32 3435
7040.11 3337
7040.90 3373
7041.69 3317
7042.48 3359
7043.27 3472
7044.07 3411
7044.86 3127
7045.65 3171
7046.44 3093
7047.23 3170
7048.03 3361
7048.82 3833
7049.61 3925
7050.40 4255
7051.20 4293
7051.99 4011
7052.78 3851
7053.57 3740
7054.37 3632
7055.16 3302
7055.95 3082
7056.74 3108
7057.54 2913
7058.33 2939
7059.12 2833
7059.91 3002
7060.71 2877
7061.50 2787
7062.29 2740
7063.09 2743
7063.88 2794
7064.67 2798
7065.47 2727
7066.26 2629
7067.05 2634
7067.85 2678
7068.64 2575
7069.43 2579
7070.23 2615
7071.02 2572
7071.81 2577
7072.61 2624
7073.40 2600
7074.19 2554
7074.99 2630
7075.78 2501
7076.57 2493
7077.37 2547
7078.16 2471
7078.96 2331
7079.75 2256
7080.54 2259
7081.34 2259
7082.13 2245
7082.93 2212
7083.72 2365
7084.51 2177
7085.31 2161
7086.10 2287
7086.90 2382
7087.69 2486
7088.49 2461
7089.28 2500
7090.08 2431
7090.87 2487
7091.66 2394
7092.46 2254
7093.25 2150
7094.05 2041
7094.84 2045
7095.64 2068
7096.43 2061
7097.23 2019
7098.02 1935
7098.82 1909
7099.61 1891
7100.41 1799
7101.20 1876
7102.00 1992
7102.79 1871
7103.59 1856
7104.38 1762
7105.18 1765
7105.98 1735
7106.77 1739
7107.57 1687
7108.36 1632
7109.16 1578
7109.95 1638
7110.75 1708
7111.54 1571
7112.34 1544
7113.14 1549
7113.93 1772
7114.73 1736
7115.52 1723
7116.32 1694
7117.12 1572
7117.91 1576
7118.71 1573
7119.50 1561
7120.30 1702
7121.10 1673
7121.89 1625
7122.69 1669
7123.49 1658
7124.28 1580
7125.08 1470
7125.88 1538
7126.67 1521
7127.47 1556
7128.27 1599
7129.06 1645
7129.86 1751
7130.66 1660
7131.45 1676
7132.25 1735
7133.05 1601
7133.84 1593
7134.64 1566
7135.44 1527
7136.23 1570
7137.03 1522
7137.83 1551
7138.63 1578
7139.42 1507
7140.22 1643
7141.02 1556
7141.82 1546
7142.61 1715
7143.41 1652
7144.21 1599
7145.01 1706
7145.80 1614
7146.60 1548
7147.40 1543
7148.20 1535
7148.99 1614
7149.79 1420
7150.59 1416
7151.39 1391
7152.19 1384
7152.98 1346
7153.78 1393
7154.58 1453
7155.38 1581
7156.18 1498
7156.98 1397
7157.77 1566
7158.57 1464
7159.37 1528
7160.17 1405
7160.97 1356
7161.77 1326
7162.56 1271
7163.36 1253
7164.16 1192
7164.96 1263
7165.76 1274
7166.56 1317
7167.36 1298
7168.16 1261
7168.95 1241
7169.75 1289
7170.55 1318
7171.35 1280
7172.15 1316
7172.95 1446
7173.75 1382
7174.55 1295
7175.35 1263
7176.15 1289
7176.95 1266
7177.75 1259
7178.55 1140
7179.35 1148
7180.14 1224
7180.94 1306
7181.74 1363
7182.54 1283
7183.34 1248
7184.14 1279
7184.94 1352
7185.74 1253
7186.54 1208
7187.34 1269
7188.14 1196
7188.94 1175
7189.74 1120
7190.54 1099
7191.34 1087
7192.14 1156
7192.94 1110
7193.74 1144
7194.54 1105
7195.35 1166
7196.15 1115
7196.95 1148
7197.75 1252
7198.55 1174
7199.35 1128
7200.15 1202
7200.95 1171
7201.75 1149
7202.55 1191
7203.35 1083
7204.15 1142
7204.95 1165
7205.75 1163
7206.56 1068
7207.36 1063
7208.16 1050
7208.96 1093
7209.76 1066
7210.56 1078
7211.36 1076
7212.16 1028
7212.97 1057
7213.77 1099
7214.57 1100
7215.37 1055
7216.17 1058
7216.97 1157
7217.78 1023
7218.58 1088
7219.38 1103
7220.18 1045
7220.98 1005
7221.78 1152
7222.59 1091
7223.39 1084
7224.19 1126
7224.99 1098
7225.79 1075
7226.60 1046
7227.40 1021
7228.20 1008
7229.00 990
7229.81 1051
7230.61 1067
7231.41 1007
7232.21 1051
7233.02 1010
7233.82 962
7234.62 936
7235.42 947
7236.23 976
7237.03 971
7237.83 972
7238.63 1008
7239.44 1028
7240.24 989
7241.04 1003
7241.85 944
7242.65 996
7243.45 1027
7244.26 964
7245.06 988
7245.86 1001
7246.67 1085
7247.47 1001
7248.27 1074
7249.08 1010
7249.88 1045
7250.68 1072
7251.49 985
7252.29 960
7253.09 969
7253.90 975
7254.70 1043
7255.50 1109
7256.31 1126
7257.11 989
7257.92 951
7258.72 1048
7259.52 1050
7260.33 989
7261.13 1099
7261.94 1086
7262.74 1036
7263.54 1037
7264.35 1011
7265.15 1105
7265.96 1099
7266.76 1054
7267.57 1060
7268.37 1062
7269.18 1100
7269.98 1122
7270.78 1024
7271.59 1090
7272.39 1167
7273.20 1171
7274.00 1112
7274.81 1136
7275.61 1084
7276.42 1102
7277.22 1047
7278.03 1172
7278.83 1254
7279.64 1247
7280.44 1367
7281.25 1458
7282.05 1723
7282.86 1942
7283.66 1896
7284.47 2140
7285.28 2183
7286.08 2103
7286.89 2022
7287.69 2081
7288.50 1860
7289.30 1723
7290.11 1519
7290.91 1312
7291.72 1213
7292.53 1250
7293.33 1302
7294.14 1187
7294.94 1106
7295.75 1103
7296.56 1085
7297.36 1178
7298.17 1152
7298.97 1197
7299.78 1104
7300.59 1123
7301.39 1120
7302.20 1270
7303.01 1265
7303.81 1192
7304.62 1222
7305.43 1240
7306.23 1213
7307.04 1310
7307.85 1162
7308.65 1254
7309.46 1267
7310.27 1399
7311.07 1375
7311.88 1394
7312.69 1435
7313.49 1380
7314.30 1491
7315.11 1473
7315.91 1443
7316.72 1549
7317.53 1694
7318.34 1810
7319.14 1798
7319.95 1927
7320.76 2106
7321.57 2046
7322.37 1849
7323.18 1755
7323.99 1644
7324.80 1520
7325.60 1666
7326.41 1541
7327.22 1500
7328.03 1476
7328.83 1410
7329.64 1311
7330.45 1318
7331.26 1257
7332.07 1289
7332.87 1290
7333.68 1259
7334.49 1303
7335.30 1278
7336.11 1184
7336.92 1336
7337.72 1407
7338.53 1353
7339.34 1237
7340.15 1308
7340.96 1308
7341.77 1315
7342.57 1246
7343.38 1125
7344.19 1208
7345.00 1196
7345.81 1241
7346.62 1155
7347.43 1190
7348.24 1143
7349.05 1169
7349.85 1097
7350.66 1163
7351.47 1253
7352.28 1131
7353.09 1096
7353.90 1225
7354.71 1119
7355.52 1058
7356.33 1113
7357.14 1211
7357.95 1175
7358.76 1139
7359.57 1079
7360.38 1097
7361.18 1169
7361.99 1112
7362.80 1103
7363.61 1209
7364.42 1252
7365.23 1253
7366.04 1188
7366.85 1145
7367.66 1157
7368.47 1198
7369.28 1155
7370.09 1185
7370.90 1215
7371.71 1257
7372.52 1272
7373.33 1297
7374.14 1347
7374.96 1253
7375.77 1341
7376.58 1432
7377.39 1425
7378.20 1471
7379.01 1525
7379.82 1681
7380.63 1734
7381.44 1771
7382.25 1887
7383.06 1925
7383.87 1860
7384.68 1689
7385.49 1589
7386.31 1409
7387.12 1382
7387.93 1359
7388.74 1409
7389.55 1263
7390.36 1299
7391.17 1308
7391.98 1209
7392.79 1320
7393.61 1329
7394.42 1289
7395.23 1307
7396.04 1350
7396.85 1347
7397.66 1584
7398.48 1606
7399.29 1758
7400.10 1764
7400.91 1684
7401.72 1760
7402.53 1775
7403.35 1787
7404.16 1666
7404.97 1485
7405.78 1530
7406.59 1489
7407.41 1498
7408.22 1486
7409.03 1522
7409.84 1502
7410.66 1492
7411.47 1403
7412.28 1385
7413.09 1216
7413.91 1074
7414.72 1107
7415.53 1125
7416.34 1185
7417.16 1113
7417.97 1126
7418.78 1199
7419.60 1226
7420.41 1120
7421.22 1225
7422.03 1176
7422.85 1183
7423.66 1176
7424.47 1046
7425.29 1017
7426.10 1084
7426.91 1106
7427.73 1087
7428.54 1060
7429.35 1050
7430.17 964
7430.98 866
7431.79 958
7432.61 1055
7433.42 1042
7434.23 964
7435.05 953
7435.86 1031
7436.67 1040
7437.49 1078
7438.30 1046
7439.12 1052
7439.93 1113
7440.74 1073
7441.56 993
7442.37 1024
7443.19 992
7444.00 1015
7444.82 1024
7445.63 975
7446.44 958
7447.26 967
7448.07 978
7448.89 926
7449.70 964
7450.52 1026
7451.33 1039
7452.15 971
7452.96 1004
7453.77 970
7454.59 901
7455.40 998
7456.22 1026
7457.03 1078
7457.85 1028
7458.66 998
7459.48 992
7460.29 1005
7461.11 971
7461.92 1033
7462.74 1062
7463.55 964
7464.37 1038
7465.19 1098
7466.00 997
7466.82 933
7467.63 974
7468.45 981
7469.26 998
7470.08 982
7470.89 1097
7471.71 1026
7472.53 1132
7473.34 1014
7474.16 912
7474.97 1016
7475.79 1016
7476.60 912
7477.42 925
7478.24 918
7479.05 951
7479.87 912
7480.69 913
7481.50 886
7482.32 954
7483.13 930
7483.95 1006
7484.77 1050
7485.58 979
7486.40 907
7487.22 882
7488.03 1028
7488.85 995
7489.67 880
7490.48 885
7491.30 823
7492.12 874
7492.93 834
7493.75 887
7494.57 829
7495.38 897
7496.20 908
7497.02 818
7497.84 872
7498.65 964
7499.47 948
7500.29 939
7501.10 940
7501.92 911
7502.74 877
7503.56 913
7504.37 934
7505.19 853
7506.01 889
7506.83 852
7507.64 922
7508.46 972
7509.28 837
7510.10 823
7510.92 898
7511.73 918
7512.55 922
7513.37 902
7514.19 938
7515.01 899
7515.82 827
7516.64 826
7517.46 797
7518.28 830
7519.10 821
7519.91 880
7520.73 817
7521.55 874
7522.37 932
7523.19 905
7524.01 828
7524.83 862
7525.64 858
7526.46 869
7527.28 881
7528.10 970
7528.92 930
7529.74 909
7530.56 890
7531.38 901
7532.20 907
7533.01 915
7533.83 906
7534.65 883
7535.47 918
7536.29 928
7537.11 934
7537.93 866
7538.75 938
7539.57 915
7540.39 938
7541.21 986
7542.03 994
7542.85 960
7543.67 1026
7544.49 1026
7545.31 1041
7546.12 1054
7546.94 973
7547.76 986
7548.58 968
7549.40 1012
7550.22 1002
7551.04 980
7551.86 978
7552.68 951
7553.50 920
7554.33 901
7555.15 879
7555.97 935
7556.79 975
7557.61 1031
7558.43 1066
7559.25 1037
7560.07 1038
7560.89 1018
7561.71 1015
7562.53 1024
7563.35 1052
7564.17 966
7564.99 1060
7565.81 1090
7566.63 1042
7567.45 1054
7568.28 1056
7569.10 1090
7569.92 983
7570.74 1024
7571.56 1009
7572.38 969
7573.20 994
7574.02 1001
7574.84 1010
7575.67 1116
7576.49 1121
7577.31 983
7578.13 1025
7578.95 1007
7579.77 1003
7580.60 926
7581.42 966
7582.24 1062
7583.06 1070
7583.88 1054
7584.70 1146
7585.53 1161
7586.35 1238
7587.17 1231
7587.99 1263
7588.81 1299
7589.64 1374
7590.46 1213
7591.28 1279
7592.10 1201
7592.93 1234
7593.75 1168
7594.57 1186
7595.39 1161
7596.21 1228
7597.04 1190
7597.86 1159
7598.68 1182
7599.51 1309
7600.33 1336
7601.15 1353
7601.97 1514
7602.80 1704
7603.62 1855
7604.44 1961
7605.27 1961
7606.09 1847
7606.91 1874
7607.73 1868
7608.56 1753
7609.38 1592
7610.20 1445
7611.03 1514
7611.85 1433
7612.67 1519
7613.50 1445
7614.32 1309
7615.14 1436
7615.97 1531
7616.79 1705
7617.62 1588
7618.44 1642
7619.26 1724
7620.09 1732
7620.91 1565
7621.73 1555
7622.56 1602
7623.38 1522
7624.21 1547
7625.03 1509
7625.85 1487
7626.68 1458
7627.50 1499
7628.33 1663
7629.15 1682
7629.98 1931
7630.80 2154
7631.62 2148
7632.45 2244
7633.27 2186
7634.10 2042
7634.92 2111
7635.75 1844
7636.57 1687
7637.40 1636
7638.22 1390
7639.05 1318
7639.87 1269
7640.70 1163
7641.52 1136
7642.35 1151
7643.17 1088
7644.00 1201
7644.82 1197
7645.65 1254
7646.47 1234
7647.30 1226
7648.12 1185
7648.95 1225
7649.77 1277
7650.60 1165
7651.42 1160
7652.25 1126
7653.07 1068
7653.90 1014
7654.73 1040
7655.55 939
7656.38 950
7657.20 952
7658.03 1016
7658.85 883
7659.68 912
7660.51 1012
7661.33 1008
7662.16 963
7662.98 947
7663.81 968
7664.64 982
7665.46 1018
7666.29 1009
7667.12 925
7667.94 921
7668.77 976
7669.59 992
7670.42 993
7671.25 990
7672.07 952
7672.90 864
7673.73 804
7674.55 897
7675.38 913
7676.21 904
7677.03 763
7677.86 851
7678.69 906
7679.52 864
7680.34 875
7681.17 922
7682.00 906
7682.82 865
7683.65 918
7684.48 874
7685.31 932
7686.13 916
7686.96 1021
7687.79 959
7688.62 891
7689.44 879
7690.27 932
7691.10 960
7691.93 853
7692.75 934
7693.58 871
7694.41 860
7695.24 854
7696.07 922
7696.89 879
7697.72 944
7698.55 880
7699.38 943
7700.21 893
7701.03 895
7701.86 851
7702.69 915
7703.52 845
7704.35 871
7705.17 862
7706.00 848
7706.83 800
7707.66 804
7708.49 882
7709.32 953
7710.15 868
7710.97 800
7711.80 784
7712.63 856
7713.46 845
7714.29 849
7715.12 779
7715.95 813
7716.78 828
7717.61 801
7718.44 810
7719.26 797
7720.09 778
7720.92 795
7721.75 799
7722.58 790
7723.41 783
7724.24 804
7725.07 835
7725.90 782
7726.73 741
7727.56 761
7728.39 730
7729.22 759
7730.05 755
7730.88 747
7731.71 756
7732.54 715
7733.37 803
7734.20 802
7735.03 711
7735.86 756
7736.69 811
7737.52 769
7738.35 796
7739.18 772
7740.01 771
7740.84 756
7741.67 806
7742.50 746
7743.33 723
7744.16 787
7744.99 797
7745.82 852
7746.65 812
7747.48 855
7748.31 826
7749.14 881
7749.97 851
7750.80 789
7751.64 787
7752.47 826
7753.30 786
7754.13 782
7754.96 852
7755.79 854
7756.62 835
7757.45 820
7758.28 831
7759.12 838
7759.95 795
7760.78 798
7761.61 835
7762.44 849
7763.27 824
7764.10 800
7764.94 821
7765.77 817
7766.60 719
7767.43 826
7768.26 859
7769.09 743
7769.93 787
7770.76 785
7771.59 802
7772.42 777
7773.25 801
7774.09 864
7774.92 925
7775.75 841
7776.58 793
7777.41 827
7778.25 803
7779.08 824
7779.91 808
7780.74 760
7781.58 767
7782.41 774
7783.24 838
7784.07 807
7784.91 805
7785.74 807
7786.57 918
7787.41 856
7788.24 840
7789.07 829
7789.90 800
7790.74 812
7791.57 824
7792.40 876
7793.24 830
7794.07 840
7794.90 862
7795.74 811
7796.57 837
7797.40 902
7798.24 896
7799.07 858
7799.90 866
7800.74 829
7801.57 815
7802.40 888
7803.24 902
7804.07 907
7804.90 955
7805.74 922
7806.57 918
7807.41 942
7808.24 882
7809.07 1008
7809.91 1139
7810.74 1061
7811.58 1067
7812.41 1180
7813.24 1125
7814.08 1136
7814.91 1203
7815.75 1231
7816.58 1259
7817.42 1255
7818.25 1224
7819.09 1282
7819.92 1337
7820.75 1235
7821.59 1223
7822.42 1112
7823.26 1089
7824.09 1211
7824.93 1192
7825.76 1352
7826.60 1472
7827.43 1509
7828.27 1473
7829.10 1444
7829.94 1445
7830.77 1403
7831.61 1426
7832.44 1457
7833.28 1405
7834.11 1479
7834.95 1428
7835.78 1521
7836.62 1419
7837.46 1344
7838.29 1348
7839.13 1352
7839.96 1200
7840.80 1175
7841.63 1155
7842.47 1069
7843.31 1054
7844.14 1070
7844.98 1033
7845.81 1073
7846.65 1090
7847.48 1160
7848.32 1156
7849.16 1098
7849.99 1138
7850.83 1023
7851.67 1014
7852.50 1147
7853.34 1026
7854.17 991
7855.01 1176
7855.85 1086
7856.68 1148
7857.52 1189
7858.36 1103
7859.19 1071
7860.03 1139
7860.87 1181
7861.70 1141
7862.54 1072
7863.38 1184
7864.21 1151
7865.05 1120
7865.89 1148
7866.73 1114
7867.56 1202
7868.40 1207
7869.24 1238
7870.07 1187
7870.91 1224
7871.75 1289
7872.59 1286
7873.42 1275
7874.26 1295
7875.10 1438
7875.94 1471
7876.77 1575
7877.61 1765
7878.45 1832
7879.29 1824
7880.12 1793
7880.96 1654
7881.80 1466
7882.64 1315
7883.48 1310
7884.31 1287
7885.15 1309
7885.99 1399
7886.83 1344
7887.67 1372
7888.50 1364
7889.34 1478
7890.18 1525
7891.02 1538
7891.86 1585
7892.70 1558
7893.53 1577
7894.37 1533
7895.21 1448
7896.05 1443
7896.89 1349
7897.73 1249
7898.57 1337
7899.41 1476
7900.24 1450
7901.08 1312
7901.92 1294
7902.76 1295
7903.60 1279
7904.44 1264
7905.28 1179
7906.12 1232
7906.96 1035
7907.80 1096
7908.63 1115
7909.47 1035
7910.31 1101
7911.15 1043
7911.99 1015
7912.83 1020
7913.67 1089
7914.51 1189
7915.35 1182
7916.19 1265
7917.03 1298
7917.87 1342
7918.71 1370
7919.55 1357
7920.39 1311
7921.23 1248
7922.07 1069
7922.91 1137
7923.75 1040
7924.59 920
7925.43 990
7926.27 1032
7927.11 930
7927.95 920
7928.79 949
7929.63 964
7930.47 882
7931.31 943
7932.15 890
7932.99 883
7933.83 951
7934.67 942
7935.52 902
7936.36 842
7937.20 898
7938.04 895
7938.88 885
7939.72 927
7940.56 891
7941.40 899
7942.24 814
7943.08 829
7943.92 963
7944.77 925
7945.61 886
7946.45 905
7947.29 947
7948.13 960
7948.97 967
7949.81 996
7950.66 947
7951.50 1044
7952.34 1071
7953.18 1047
7954.02 1104
7954.86 1177
7955.71 1141
7956.55 1125
7957.39 989
7958.23 1056
7959.07 1128
7959.92 990
7960.76 1039
7961.60 1008
7962.44 1137
7963.28 1087
7964.13 1061
7964.97 1134
7965.81 1039
7966.65 1043
7967.50 1080
7968.34 1177
7969.18 1131
7970.02 1079
7970.87 1074
7971.71 1028
7972.55 1058
7973.39 956
7974.24 918
7975.08 991
7975.92 989
7976.76 848
7977.61 853
7978.45 966
7979.29 891
7980.14 877
7980.98 883
7981.82 882
7982.67 856
7983.51 859
7984.35 898
7985.20 884
7986.04 800
7986.88 827
7987.73 843
7988.57 758
7989.41 828
7990.26 809
7991.10 842
7991.94 760
7992.79 743
7993.63 762
7994.48 767
7995.32 721
7996.16 784
7997.01 766
7997.85 686
7998.70 733
7999.54 719
8000.38 784
8001.23 708
8002.07 677
8002.92 734
8003.76 729
8004.61 803
8005.45 718
8006.29 672
8007.14 685
8007.98 738
8008.83 740
8009.67 775
8010.52 759
8011.36 773
8012.21 726
8013.05 687
8013.90 691
8014.74 666
8015.59 701
8016.43 689
8017.28 661
8018.12 673
8018.97 690
8019.81 666
8020.66 754
8021.50 698
8022.35 700
8023.19 679
8024.04 672
8024.88 635
8025.73 727
8026.57 767
8027.42 869
8028.27 736
8029.11 615
8029.96 686
8030.80 687
8031.65 766
8032.49 653
8033.34 631
8034.19 629
8035.03 673
8035.88 725
8036.72 751
8037.57 762
8038.42 700
8039.26 826
8040.11 690
8040.96 729
8041.80 708
8042.65 672
8043.49 676
8044.34 722
8045.19 642
8046.03 615
8046.88 700
8047.73 651
8048.57 655
8049.42 720
8050.27 729
8051.11 793
8051.96 662
8052.81 623
8053.66 744
8054.50 693
8055.35 691
8056.20 687
8057.04 720
8057.89 621
8058.74 622
8059.59 659
8060.43 709
8061.28 607
8062.13 584
8062.97 653
8063.82 635
8064.67 670
8065.52 658
8066.37 687
8067.21 643
8068.06 590
8068.91 630
8069.76 584
8070.60 593
8071.45 617
8072.30 664
8073.15 683
8074.00 696
8074.84 676
8075.69 653
8076.54 678
8077.39 621
8078.24 551
8079.08 639
8079.93 681
8080.78 623
8081.63 658
8082.48 677
8083.33 653
8084.18 673
8085.02 611
8085.87 654
8086.72 629
8087.57 677
8088.42 693
8089.27 643
8090.12 628
8090.97 631
8091.81 662
8092.66 645
8093.51 659
8094.36 657
8095.21 590
8096.06 634
8096.91 687
8097.76 738
8098.61 596
8099.46 620
8100.31 617
8101.16 642
8102.01 630
8102.86 629
8103.71 618
8104.55 649
8105.40 617
8106.25 600
8107.10 601
8107.95 590
8108.80 615
8109.65 627
8110.50 636
8111.35 641
8112.20 617
8113.05 590
8113.90 569
8114.75 682
8115.60 687
8116.45 597
8117.30 653
8118.16 697
8119.01 695
8119.86 673
8120.71 634
8121.56 629
8122.41 660
8123.26 656
8124.11 723
8124.96 777
8125.81 628
8126.66 684
8127.51 664
8128.36 679
8129.21 676
8130.06 683
8130.92 706
8131.77 689
8132.62 691
8133.47 736
8134.32 656
8135.17 726
8136.02 683
8136.87 672
8137.73 708
8138.58 740
8139.43 705
8140.28 672
8141.13 634
8141.98 660
8142.83 736
8143.69 713
8144.54 712
8145.39 696
8146.24 766
8147.09 765
8147.95 763
8148.80 793
8149.65 802
8150.50 845
8151.35 804
8152.21 801
8153.06 834
8153.91 897
8154.76 950
8155.61 996
8156.47 987
8157.32 979
8158.17 942
8159.02 940
8159.88 742
8160.73 693
8161.58 826
8162.44 810
8163.29 781
8164.14 745
8164.99 752
8165.85 741
8166.70 744
8167.55 724
8168.41 698
8169.26 675
8170.11 693
8170.96 780
8171.82 682
8172.67 748
8173.52 693
8174.38 681
8175.23 649
8176.08 587
8176.94 631
8177.79 584
8178.64 531
8179.50 577
8180.35 596
8181.21 616
8182.06 596
8182.91 558
8183.77 574
8184.62 592
8185.47 718
8186.33 621
8187.18 604
8188.04 598
8188.89 665
8189.74 629
8190.60 610
8191.45 600
8192.31 622
8193.16 592
8194.02 591
8194.87 617
8195.72 585
8196.58 590
8197.43 585
8198.29 648
8199.14 612
8200.00 610
8200.85 656
8201.71 626
8202.56 604
8203.42 588
8204.27 623
8205.13 695
8205.98 647
8206.84 714
8207.69 663
8208.55 589
8209.40 578
8210.26 660
8211.11 629
8211.97 660
8212.82 666
8213.68 611
8214.53 603
8215.39 568
8216.24 580
8217.10 655
8217.96 736
8218.81 638
8219.67 739
8220.52 798
8221.38 775
8222.23 834
8223.09 785
8223.95 781
8224.80 733
8225.66 730
8226.51 721
8227.37 743
8228.23 728
8229.08 631
8229.94 613
8230.79 644
8231.65 621
8232.51 615
8233.36 562
8234.22 650
8235.08 636
8235.93 654
8236.79 653
8237.65 598
8238.50 603
8239.36 567
8240.22 622
8241.07 653
8241.93 640
8242.79 550
8243.64 601
8244.50 568
8245.36 582
8246.21 561
8247.07 595
8247.93 537
8248.79 608
8249.64 613
8250.50 578
8251.36 560
8252.22 543
8253.07 589
8253.93 585
8254.79 580
8255.65 588
8256.50 554
8257.36 595
8258.22 567
8259.08 549
8259.93 562
8260.79 576
8261.65 587
8262.51 620
8263.37 619
8264.22 575
8265.08 605
8265.94 589
8266.80 528
8267.66 559
8268.51 671
8269.37 606
8270.23 606
8271.09 554
8271.95 536
8272.81 573
8273.66 545
8274.52 539
8275.38 549
8276.24 499
8277.10 524
8277.96 599
8278.82 609
8279.67 626
8280.53 583
8281.39 552
8282.25 555
8283.11 596
8283.97 640
8284.83 648
8285.69 682
8286.55 635
8287.41 613
8288.27 611
8289.12 600
8289.98 634
8290.84 635
8291.70 613
8292.56 687
8293.42 679
8294.28 664
8295.14 651
8296.00 714
8296.86 705
8297.72 643
8298.58 646
8299.44 625
8300.30 622
8301.16 654
8302.02 668
8302.88 610
8303.74 592
8304.60 545
8305.46 594
8306.32 618
8307.18 573
8308.04 592
8308.90 620
8309.76 588
8310.62 596
8311.48 611
8312.34 605
8313.20 602
8314.06 586
8314.92 529
8315.78 575
8316.65 579
8317.51 572
8318.37 618
8319.23 564
8320.09 573
8320.95 544
8321.81 535
8322.67 649
8323.53 592
8324.39 535
8325.26 574
8326.12 588
8326.98 558
8327.84 542
8328.70 564
8329.56 501
8330.42 596
8331.28 592
8332.15 532
8333.01 554
8333.87 595
8334.73 627
8335.59 598
8336.45 651
8337.32 627
8338.18 518
8339.04 568
8339.90 636
8340.76 592
8341.63 616
8342.49 592
8343.35 591
8344.21 580
8345.07 603
8345.94 580
8346.80 601
8347.66 545
8348.52 511
8349.39 553
8350.25 601
8351.11 597
8351.97 626
8352.84 568
8353.70 548
8354.56 570
8355.42 661
8356.29 635
8357.15 567
8358.01 570
8358.88 587
8359.74 549
8360.60 577
8361.46 550
8362.33 606
8363.19 620
8364.05 607
8364.92 575
8365.78 592
8366.64 589
8367.51 586
8368.37 549
8369.23 586
8370.10 610
8370.96 618
8371.82 604
8372.69 604
8373.55 629
8374.42 623
8375.28 563
8376.14 533
8377.01 596
8377.87 604
8378.73 583
8379.60 611
8380.46 600
8381.33 543
8382.19 558
8383.06 590
8383.92 567
8384.78 573
8385.65 567
8386.51 619
8387.38 572
8388.24 598
8389.11 594
8389.97 590
8390.83 602
8391.70 592
8392.56 612
8393.43 581
8394.29 673
8395.16 600
8396.02 562
8396.89 576
8397.75 596
8398.62 606
8399.48 548
8400.35 610
8401.21 583
8402.08 587
8402.94 606
8403.81 648
8404.67 555
8405.54 568
8406.40 656
8407.27 576
8408.14 602
8409.00 654
8409.87 729
8410.73 749
8411.60 669
8412.46 654
8413.33 615
8414.19 639
8415.06 641
8415.93 679
8416.79 755
8417.66 744
8418.52 757
8419.39 740
8420.26 688
8421.12 639
8421.99 697
8422.85 825
8423.72 697
8424.59 684
8425.45 696
8426.32 735
8427.19 699
8428.05 725
8428.92 733
8429.79 781
8430.65 766
8431.52 752
8432.39 779
8433.25 821
8434.12 747
8434.99 810
8435.85 873
8436.72 892
8437.59 892
8438.45 922
8439.32 957
8440.19 1046
8441.06 1173
8441.92 1134
8442.79 1326
8443.66 1290
8444.52 1190
8445.39 1216
8446.26 1131
8447.13 1180
8447.99 1151
8448.86 1022
8449.73 1075
8450.60 1136
8451.47 1128
8452.33 1135
8453.20 1296
8454.07 1338
8454.94 1543
8455.80 1654
8456.67 1763
8457.54 1674
8458.41 1734
8459.28 1734
8460.14 1621
8461.01 1559
8461.88 1329
8462.75 1337
8463.62 1261
8464.49 1231
8465.35 1343
8466.22 1380
8467.09 1686
8467.96 1864
8468.83 2187
8469.70 2501
8470.57 2703
8471.43 2952
8472.30 2756
8473.17 2591
8474.04 2301
8474.91 2134
8475.78 1750
8476.65 1513
8477.52 1342
8478.39 1160
8479.25 1082
8480.12 1120
8480.99 1036
8481.86 927
8482.73 851
8483.60 891
8484.47 930
8485.34 941
8486.21 854
8487.08 874
8487.95 908
8488.82 886
8489.69 855
8490.56 796
8491.43 794
8492.30 837
8493.17 829
8494.04 864
8494.91 769
8495.78 729
8496.65 770
8497.52 862
8498.39 785
8499.26 794
8500.13 850
8501.00 841
8501.87 847
8502.74 809
8503.61 828
8504.48 833
8505.35 833
8506.22 845
8507.09 821
8507.96 868
8508.83 898
8509.70 866
8510.57 926
8511.44 851
8512.31 888
8513.19 843
8514.06 792
8514.93 789
8515.80 707
8516.67 738
8517.54 836
8518.41 810
8519.28 796
8520.15 814
8521.03 792
8521.90 785
8522.77 798
8523.64 798
8524.51 856
8525.38 853
8526.25 776
8527.13 779
8528.00 781
8528.87 876
8529.74 874
8530.61 845
8531.48 899
8532.36 860
8533.23 824
8534.10 818
8534.97 812
8535.84 822
8536.72 808
8537.59 755
8538.46 827
8539.33 748
8540.20 776
8541.08 828
8541.95 752
8542.82 839
8543.69 838
8544.57 821
8545.44 853
8546.31 846
8547.18 794
8548.06 826
8548.93 842
8549.80 894
8550.67 824
8551.55 888
8552.42 888
8553.29 892
8554.17 963
8555.04 972
8555.91 940
8556.79 893
8557.66 912
8558.53 913
8559.41 884
8560.28 812
8561.15 890
8562.03 812
8562.90 745
8563.77 731
8564.65 764
8565.52 745
8566.39 683
8567.27 730
8568.14 775
8569.01 723
8569.89 696
8570.76 734
8571.64 776
8572.51 691
8573.38 716
8574.26 728
8575.13 703
8576.01 738
8576.88 753
8577.75 729
8578.63 758
8579.50 711
8580.38 716
8581.25 717
8582.12 708
8583.00 690
8583.87 633
8584.75 665
8585.62 680
8586.50 677
8587.37 747
8588.25 757
8589.12 752
8590.00 768
8590.87 732
8591.75 696
8592.62 771
8593.50 747
8594.37 676
8595.25 751
8596.12 687
8597.00 723
8597.87 785
8598.75 731
8599.62 750
8600.50 778
8601.37 776
8602.25 757
8603.12 775
8604.00 759
8604.87 733
8605.75 705
8606.63 790
8607.50 795
8608.38 762
8609.25 733
8610.13 832
8611.01 829
8611.88 813
8612.76 861
8613.63 828
8614.51 822
8615.39 822
8616.26 840
8617.14 891
8618.01 907
8618.89 800
8619.77 802
8620.64 827
8621.52 875
8622.40 998
8623.27 978
8624.15 1010
8625.03 912
8625.90 890
8626.78 980
8627.66 920
8628.53 975
8629.41 1017
8630.29 1048
8631.16 1005
8632.04 986
8632.92 999
8633.79 983
8634.67 986
8635.55 1069
8636.42 1056
8637.30 1036
8638.18 1039
8639.06 1041
8639.93 1078
8640.81 1085
8641.69 1054
8642.57 1059
8643.44 1183
8644.32 1173
8645.20 1222
8646.08 1224
8646.95 1202
8647.83 1233
8648.71 1245
8649.59 1296
8650.47 1374
8651.34 1417
8652.22 1333
8653.10 1433
8653.98 1419
8654.86 1420
8655.73 1375
8656.61 1377
8657.49 1394
8658.37 1415
8659.25 1427
8660.13 1356
8661.00 1337
8661.88 1420
8662.76 1474
8663.64 1398
8664.52 1444
8665.40 1431
8666.27 1423
8667.15 1665
8668.03 1742
8668.91 1712
8669.79 1893
8670.67 2049
8671.55 2311
8672.43 2436
8673.31 2631
8674.19 2813
8675.06 2913
8675.94 2966
8676.82 2855
8677.70 2850
8678.58 2633
8679.46 2474
8680.34 2198
8681.22 2103
8682.10 2032
8682.98 1923
8683.86 1862
8684.74 1875
8685.62 1969
8686.50 2045
8687.38 2233
8688.26 2524
8689.14 3273
8690.02 4010
8690.90 4743
8691.78 5765
8692.66 6318
8693.54 6644
8694.42 6609
8695.30 6067
8696.18 5564
8697.06 4943
8697.94 4016
8698.82 3179
8699.70 2803
8700.58 2333
8701.46 1959
8702.34 1803
8703.22 1709
8704.10 1564
8704.98 1390
8705.86 1367
8706.74 1377
8707.62 1359
8708.50 1286
8709.39 1242
8710.27 1234
8711.15 1152
8712.03 1165
8712.91 1206
8713.79 1142
8714.67 1083
8715.55 1087
8716.43 1067
8717.32 1064
8718.20 1059
8719.08 1083
8719.96 1021
8720.84 1096
8721.72 1136
8722.60 1092
8723.49 1131
8724.37 1081
8725.25 1124
8726.13 1092
8727.01 1090
8727.89 1160
8728.78 1168
8729.66 1223
8730.54 1277
8731.42 1332
8732.30 1245
8733.19 1213
8734.07 1186
8734.95 1159
8735.83 1069
8736.71 1090
8737.60 974
8738.48 886
8739.36 946
8740.24 997
8741.13 918
8742.01 969
8742.89 955
8743.77 940
8744.66 959
8745.54 960
8746.42 932
8747.31 918
8748.19 1042
8749.07 1022
8749.95 991
8750.84 1001
8751.72 997
8752.60 1005
8753.49 1051
8754.37 1046
8755.25 1151
8756.14 1181
8757.02 1146
8757.90 1097
8758.79 1010
8759.67 1132
8760.55 1097
8761.44 1079
8762.32 1076
8763.20 1040
8764.09 1086
8764.97 1058
8765.85 1088
8766.74 1165
8767.62 1062
8768.51 1141
8769.39 1132
8770.27 1076
8771.16 1125
8772.04 1065
8772.93 1078
8773.81 1059
8774.69 953
8775.58 928
8776.46 904
8777.35 946
8778.23 942
8779.12 855
8780.00 840
8780.88 811
8781.77 836
8782.65 824
8783.54 794
8784.42 744
8785.31 825
8786.19 820
8787.08 901
8787.96 878
8788.85 850
8789.73 802
8790.62 815
8791.50 738
8792.39 771
8793.27 816
8794.16 791
8795.04 776
8795.93 834
8796.81 787
8797.70 765
8798.58 788
8799.47 799
8800.35 846
8801.24 788
8802.13 746
8803.01 786
8803.90 757
8804.78 715
8805.67 772
8806.55 801
8807.44 845
8808.33 777
8809.21 802
8810.10 765
8810.98 750
8811.87 762
8812.76 731
8813.64 733
8814.53 727
8815.41 799
8816.30 787
8817.19 765
8818.07 749
8818.96 671
8819.85 714
8820.73 696
8821.62 754
8822.51 720
8823.39 772
8824.28 801
8825.17 692
8826.05 714
8826.94 792
8827.83 797
8828.71 769
8829.60 751
8830.49 778
8831.37 785
8832.26 753
8833.15 798
8834.04 788
8834.92 760
8835.81 755
8836.70 749
8837.58 724
8838.47 749
8839.36 708
8840.25 733
8841.13 695
8842.02 700
8842.91 751
8843.80 676
8844.69 762
8845.57 800
8846.46 777
8847.35 761
8848.24 764
8849.12 677
8850.01 684
8850.90 705
8851.79 653
8852.68 637
8853.56 684
8854.45 657
8855.34 623
8856.23 592
8857.12 604
8858.01 699
8858.89 618
8859.78 604
8860.67 617
8861.56 614
8862.45 698
8863.34 709
8864.23 719
8865.12 716
8866.00 627
8866.89 702
8867.78 662
8868.67 601
8869.56 656
8870.45 595
8871.34 580
8872.23 551
8873.12 559
8874.00 574
8874.89 605
8875.78 648
8876.67 567
8877.56 564
8878.45 653
8879.34 664
8880.23 619
8881.12 587
8882.01 587
8882.90 584
8883.79 650
8884.68 653
8885.57 621
8886.46 595
8887.35 581
8888.24 559
8889.13 588
8890.02 590
8890.91 519
8891.80 544
8892.69 566
8893.58 548
8894.47 557
8895.36 488
8896.25 521
8897.14 531
8898.03 531
8898.92 551
8899.81 579
8900.70 619
8901.59 570
8902.48 548
8903.37 530
8904.26 503
8905.15 551
8906.05 519
8906.94 511
8907.83 596
8908.72 586
8909.61 608
8910.50 584
8911.39 502
8912.28 536
8913.17 537
8914.06 607
8914.96 623
8915.85 575
8916.74 585
8917.63 587
8918.52 572
8919.41 538
8920.30 529
8921.20 583
8922.09 533
8922.98 524
8923.87 536
8924.76 536
8925.65 608
8926.55 557
8927.44 521
8928.33 530
8929.22 486
8930.11 515
8931.01 560
8931.90 548
8932.79 458
8933.68 476
8934.57 516
8935.47 542
8936.36 506
8937.25 486
8938.14 542
8939.04 510
8939.93 521
8940.82 452
8941.71 473
8942.61 579
8943.50 554
8944.39 518
8945.28 511
8946.18 486
8947.07 551
8947.96 543
8948.86 498
8949.75 461
8950.64 496
8951.54 508
8952.43 509
8953.32 545
8954.21 553
8955.11 534
8956.00 552
8956.89 535
8957.79 536
8958.68 586
8959.57 479
8960.47 492
8961.36 473
8962.26 510
8963.15 526
8964.04 558
8964.94 588
8965.83 532
8966.72 531
8967.62 573
8968.51 545
8969.41 541
8970.30 514
8971.19 512
8972.09 452
8972.98 499
8973.88 548
8974.77 497
8975.67 483
8976.56 518
8977.45 500
8978.35 560
8979.24 617
8980.14 545
8981.03 555
8981.93 553
8982.82 510
8983.72 565
8984.61 503
8985.51 543
8986.40 512
8987.29 478
8988.19 490
8989.08 496
8989.98 499
8990.87 444
8991.77 425
8992.66 474
8993.56 513
8994.46 525
8995.35 499
8996.25 432
8997.14 516
8998.04 539
8998.93 510
8999.83 476
9000.72 501
9001.62 530
9002.51 549
9003.41 473
9004.31 477
9005.20 473
9006.10 469
9006.99 484
9007.89 471
9008.78 482
9009.68 439
9010.58 482
9011.47 493
9012.37 507
9013.27 516
9014.16 515
9015.06 478
9015.95 437
9016.85 524
9017.75 484
9018.64 523
9019.54 509
9020.44 469
9021.33 487
9022.23 504
9023.13 495
9024.02 531
9024.92 496
9025.82 506
9026.71 544
9027.61 448
9028.51 439
9029.40 429
9030.30 479
9031.20 495
9032.09 460
9032.99 479
9033.89 472
9034.79 482
9035.68 481
9036.58 540
9037.48 478
9038.38 502
9039.27 517
9040.17 514
9041.07 507
9041.97 474
9042.86 541
9043.76 484
9044.66 513
9045.56 462
9046.45 461
9047.35 536
9048.25 536
9049.15 484
9050.05 457
9050.94 514
9051.84 524
9052.74 530
9053.64 521
9054.54 518
9055.44 489
9056.33 529
9057.23 507
9058.13 512
9059.03 498
9059.93 485
9060.83 504
9061.72 531
9062.62 529
9063.52 530
9064.42 510
9065.32 536
9066.22 462
9067.12 472
9068.02 535
9068.91 481
9069.81 474
9070.71 529
9071.61 504
9072.51 454
9073.41 441
9074.31 469
9075.21 519
9076.11 533
9077.01 507
9077.91 470
9078.81 450
9079.71 510
9080.60 473
9081.50 479
9082.40 435
9083.30 462
9084.20 498
9085.10 464
9086.00 479
9086.90 498
9087.80 511
9088.70 529
9089.60 473
9090.50 475
9091.40 448
9092.30 503
9093.20 584
9094.10 531
9095.00 508
9095.90 547
9096.80 501
9097.70 420
9098.60 433
9099.50 420
9100.41 499
9101.31 495
9102.21 507
9103.11 429
9104.01 459
9104.91 451
9105.81 448
9106.71 465
9107.61 409
9108.51 449
9109.41 473
9110.31 504
9111.21 487
9112.12 452
9113.02 404
9113.92 442
9114.82 476
9115.72 460
9116.62 436
9117.52 431
9118.42 471
9119.33 530
9120.23 488
9121.13 473
9122.03 484
9122.93 485
9123.83 431
9124.74 466
9125.64 463
9126.54 497
9127.44 515
9128.34 477
9129.24 429
9130.15 462
9131.05 484
9131.95 451
9132.85 400
9133.75 426
9134.66 487
9135.56 491
9136.46 471
9137.36 418
9138.27 446
9139.17 460
9140.07 476
9140.97 457
9141.88 487
9142.78 411
9143.68 425
9144.58 417
9145.49 424
9146.39 478
9147.29 444
9148.20 474
9149.10 436
9150.00 489
9150.90 472
9151.81 431
9152.71 501
9153.61 535
9154.52 479
9155.42 503
9156.32 472
9157.23 490
9158.13 439
9159.03 518
9159.94 529
9160.84 435
9161.74 449
9162.65 448
9163.55 452
9164.45 462
9165.36 411
9166.26 406
9167.17 460
9168.07 436
9168.97 397
9169.88 414
9170.78 462
9171.69 447
9172.59 441
9173.49 416
9174.40 453
9175.30 467
9176.21 462
9177.11 468
9178.01 429
9178.92 455
9179.82 491
9180.73 447
9181.63 425
9182.54 498
9183.44 470
9184.35 443
9185.25 473
9186.16 401
9187.06 483
9187.97 507
9188.87 478
9189.78 450
9190.68 472
9191.59 534
9192.49 428
9193.40 438
9194.30 460
9195.21 462
9196.11 454
9197.02 502
9197.92 515
9198.83 510
9199.73 571
9200.64 590
9201.54 571
9202.45 603
9203.35 602
9204.26 613
9205.17 558
9206.07 561
9206.98 477
9207.88 456
9208.79 436
9209.69 473
9210.60 435
9211.51 512
9212.41 506
9213.32 490
9214.22 490
9215.13 422
9216.04 446
9216.94 478
9217.85 513
9218.76 501
9219.66 461
9220.57 505
9221.48 446
9222.38 470
9223.29 487
9224.20 426
9225.10 416
9226.01 445
9226.92 486
9227.82 458
9228.73 483
9229.64 444
9230.54 436
9231.45 460
9232.36 448
9233.26 483
9234.17 479
9235.08 446
9235.99 482
9236.89 459
9237.80 498
9238.71 446
9239.61 415
9240.52 426
9241.43 421
9242.34 451
9243.24 430
9244.15 415
9245.06 456
9245.97 410
9246.88 427
9247.78 404
9248.69 505
9249.60 468
9250.51 426
9251.41 420
9252.32 422
9253.23 398
9254.14 419
9255.05 482
9255.96 452
9256.86 451
9257.77 470
9258.68 429
9259.59 403
9260.50 404
9261.41 420
9262.31 496
9263.22 449
9264.13 433
9265.04 431
9265.95 449
9266.86 424
9267.77 475
9268.67 398
9269.58 418
9270.49 437
9271.40 449
9272.31 405
9273.22 452
9274.13 430
9275.04 428
9275.95 475
9276.86 425
9277.76 418
9278.67 412
9279.58 439
9280.49 416
9281.40 401
9282.31 443
9283.22 395
9284.13 403
9285.04 481
9285.95 492
9286.86 489
9287.77 424
9288.68 408
9289.59 416
9290.50 471
9291.41 436
9292.32 396
9293.23 387
9294.14 447
9295.05 424
9295.96 461
9296.87 474
9297.78 489
9298.69 517
9299.60 454
9300.51 451
9301.42 463
9302.33 510
9303.24 492
9304.15 538
9305.06 515
9305.97 491
9306.88 551
9307.80 607
9308.71 635
9309.62 545
9310.53 561
9311.44 557
9312.35 584
9313.26 581
9314.17 483
9315.08 544
9315.99 502
9316.91 510
9317.82 495
9318.73 469
9319.64 472
9320.55 444
9321.46 482
9322.37 437
9323.28 487
9324.20 476
9325.11 492
9326.02 498
9326.93 452
9327.84 510
9328.75 455
9329.67 488
9330.58 455
9331.49 508
9332.40 479
9333.31 421
9334.23 461
9335.14 517
9336.05 448
9336.96 439
9337.87 451
9338.79 436
9339.70 497
9340.61 489
9341.52 499
9342.44 444
9343.35 464
9344.26 463
9345.17 497
9346.09 463
9347.00 489
9347.91 493
9348.82 509
9349.74 537
9350.65 483
9351.56 474
9352.48 491
9353.39 471
9354.30 481
9355.21 516
9356.13 468
9357.04 453
9357.95 478
9358.87 481
9359.78 516
9360.69 502
9361.61 530
9362.52 519
9363.43 519
9364.35 456
9365.26 423
9366.18 439
9367.09 447
9368.00 438
9368.92 473
9369.83 410
9370.74 474
9371.66 494
9372.57 543
9373.49 513
9374.40 474
9375.31 474
9376.23 485
9377.14 468
9378.06 467
9378.97 423
9379.88 502
9380.80 476
9381.71 475
9382.63 503
9383.54 458
9384.46 461
9385.37 492
9386.29 543
9387.20 511
9388.11 518
9389.03 556
9389.94 555
9390.86 543
9391.77 588
9392.69 555
9393.60 621
9394.52 553
9395.43 574
9396.35 565
9397.26 536
9398.18 524
9399.09 532
9400.01 546
9400.92 526
9401.84 539
9402.76 513
9403.67 483
9404.59 516
9405.50 569
9406.42 494
9407.33 500
9408.25 493
9409.16 515
9410.08 486
9411.00 461
9411.91 567
9412.83 505
9413.74 495
9414.66 492
9415.58 470
9416.49 528
9417.41 581
9418.32 517
9419.24 526
9420.16 550
9421.07 475
9421.99 488
9422.91 511
9423.82 548
9424.74 489
9425.65 517
9426.57 530
9427.49 489
9428.40 525
9429.32 524
9430.24 539
9431.15 499
9432.07 479
9432.99 515
9433.90 554
9434.82 575
9435.74 572
9436.66 602
9437.57 625
9438.49 668
9439.41 648
9440.32 610
9441.24 654
9442.16 644
9443.08 595
9443.99 625
9444.91 585
9445.83 635
9446.75 634
9447.66 674
9448.58 778
9449.50 819
9450.42 915
9451.33 1008
9452.25 1084
9453.17 1175
9454.09 1246
9455.01 1219
9455.92 1162
9456.84 1176
9457.76 1009
9458.68 877
9459.60 788
9460.51 737
9461.43 703
9462.35 608
9463.27 632
9464.19 578
9465.11 558
9466.02 595
9466.94 605
9467.86 535
9468.78 540
9469.70 572
9470.62 558
9471.54 523
9472.46 520
9473.37 529
9474.29 503
9475.21 494
9476.13 531
9477.05 578
9477.97 544
9478.89 565
9479.81 499
9480.73 575
9481.65 570
9482.56 594
9483.48 582
9484.40 590
9485.32 583
9486.24 510
9487.16 469
9488.08 503
9489.00 554
9489.92 537
9490.84 545
9491.76 540
9492.68 546
9493.60 546
9494.52 533
9495.44 552
9496.36 524
9497.28 527
9498.20 546
9499.12 544
9500.04 537
9500.96 530
9501.88 501
9502.80 543
9503.72 523
9504.64 517
9505.56 464
9506.48 448
9507.40 489
9508.32 538
9509.24 527
9510.16 543
9511.08 563
9512.00 549
9512.93 535
9513.85 516
9514.77 569
9515.69 529
9516.61 556
9517.53 529
9518.45 599
9519.37 548
9520.29 607
9521.21 580
9522.14 593
9523.06 608
9523.98 573
9524.90 518
9525.82 551
9526.74 545
9527.66 588
9528.59 614
9529.51 651
9530.43 697
9531.35 743
9532.27 753
9533.19 795
9534.11 759
9535.04 751
9535.96 701
9536.88 717
9537.80 705
9538.72 710
9539.65 632
9540.57 576
9541.49 583
9542.41 548
9543.34 587
9544.26 544
9545.18 556
9546.10 594
9547.02 578
9547.95 563
9548.87 561
9549.79 496
9550.71 571
9551.64 533
9552.56 541
9553.48 498
9554.41 479
9555.33 533
9556.25 549
9557.17 497
9558.10 504
9559.02 517
9559.94 533
9560.87 501
9561.79 515
9562.71 532
9563.64 596
9564.56 553
9565.48 551
9566.41 511
9567.33 508
9568.25 516
9569.18 547
9570.10 553
9571.02 556
9571.95 549
9572.87 533
9573.79 521
9574.72 556
9575.64 573
9576.56 558
9577.49 479
9578.41 564
9579.34 551
9580.26 507
9581.18 515
9582.11 513
9583.03 511
9583.96 548
9584.88 552
9585.81 548
9586.73 506
9587.65 529
9588.58 582
9589.50 492
9590.43 515
9591.35 545
9592.28 543
9593.20 553
9594.13 545
9595.05 563
9595.98 552
9596.90 555
9597.83 554
9598.75 574
9599.68 611
9600.60 611
9601.53 564
9602.45 581
9603.38 540
9604.30 576
9605.23 629
9606.15 606
9607.08 631
9608.00 565
9608.93 635
9609.85 666
9610.78 639
9611.70 623
9612.63 598
9613.55 673
9614.48 587
9615.41 647
9616.33 597
9617.26 649
9618.18 627
9619.11 625
9620.04 543
9620.96 606
9621.89 700
9622.81 657
9623.74 623
9624.67 622
9625.59 625
9626.52 610
9627.44 654
9628.37 667
9629.30 666
9630.22 661
9631.15 658
9632.08 640
9633.00 642
9633.93 742
9634.86 688
9635.78 718
9636.71 725
9637.64 844
9638.56 847
9639.49 787
9640.42 812
9641.34 785
9642.27 770
9643.20 830
9644.13 857
9645.05 864
9645.98 870
9646.91 843
9647.83 865
9648.76 934
9649.69 982
9650.62 937
9651.54 920
9652.47 829
9653.40 862
9654.33 886
9655.25 911
9656.18 914
9657.11 802
9658.04 874
9658.96 854
9659.89 826
9660.82 829
9661.75 803
9662.68 806
9663.60 824
9664.53 865
9665.46 905
9666.39 891
9667.32 907
9668.25 934
9669.17 956
9670.10 961
9671.03 919
9671.96 976
9672.89 973
9673.82 972
9674.74 932
9675.67 942
9676.60 1017
9677.53 988
9678.46 925
9679.39 939
9680.32 938
9681.25 1004
9682.17 976
9683.10 1045
9684.03 1060
9684.96 1104
9685.89 1087
9686.82 1005
9687.75 995
9688.68 1061
9689.61 1013
9690.54 1031
9691.47 1057
9692.40 1079
9693.33 1065
9694.25 1159
9695.18 1190
9696.11 1201
9697.04 1223
9697.97 1301
9698.90 1325
9699.83 1378
9700.76 1396
9701.69 1310
9702.62 1339
9703.55 1222
9704.48 1194
9705.41 1188
9706.34 1168
9707.27 1116
9708.20 1103
9709.13 1139
9710.06 1176
9710.99 1269
9711.92 1366
9712.85 1358
9713.78 1390
9714.71 1388
9715.65 1450
9716.58 1384
9717.51 1328
9718.44 1391
9719.37 1252
9720.30 1204
9721.23 1159
9722.16 1142
9723.09 1035
9724.02 981
9724.95 960
9725.88 1086
9726.82 1054
9727.75 1021
9728.68 1034
9729.61 1015
9730.54 1125
9731.47 1172
9732.40 1139
9733.33 1110
9734.27 1128
9735.20 1119
9736.13 1002
9737.06 975
9737.99 1086
9738.92 1000
9739.86 1011
9740.79 1005
9741.72 908
9742.65 916
9743.58 887
9744.51 911
9745.45 911
9746.38 891
9747.31 940
9748.24 935
9749.17 925
9750.11 875
9751.04 891
9751.97 867
9752.90 895
9753.84 891
9754.77 856
9755.70 872
9756.63 832
9757.57 814
9758.50 830
9759.43 921
9760.36 891
9761.30 891
9762.23 898
9763.16 914
9764.09 883
9765.03 857
9765.96 909
9766.89 881
9767.83 892
9768.76 885
9769.69 864
9770.63 822
9771.56 870
9772.49 879
9773.43 877
9774.36 896
9775.29 911
9776.23 938
9777.16 915
9778.09 994
9779.03 1050
9779.96 1035
9780.89 1077
9781.83 1112
9782.76 1204
9783.70 1163
9784.63 1150
9785.56 1150
9786.50 1148
9787.43 1024
9788.37 1062
9789.30 984
9790.23 962
9791.17 904
9792.10 909
9793.04 906
9793.97 837
9794.90 933
9795.84 971
9796.77 993
9797.71 1004
9798.64 1026
9799.58 1033
9800.51 1067
9801.45 958
9802.38 950
9803.32 897
9804.25 919
9805.19 909
9806.12 801
9807.05 771
9807.99 748
9808.92 768
9809.86 755
9810.80 704
9811.73 724
9812.67 779
9813.60 767
9814.54 723
9815.47 743
9816.41 801
9817.34 703
9818.28 661
9819.21 664
9820.15 720
9821.08 721
9822.02 673
9822.96 666
9823.89 643
9824.83 633
9825.76 681
9826.70 626
9827.63 678
9828.57 695
9829.51 705
9830.44 697
9831.38 651
9832.31 704
9833.25 676
9834.19 644
9835.12 691
9836.06 728
9837.00 656
9837.93 641
9838.87 618
9839.81 679
9840.74 654
9841.68 692
9842.61 720
9843.55 720
9844.49 678
9845.43 686
9846.36 676
9847.30 684
9848.24 687
9849.17 695
9850.11 694
9851.05 719
9851.98 715
9852.92 664
9853.86 641
9854.79 635
9855.73 651
9856.67 679
9857.61 719
9858.54 739
9859.48 689
9860.42 703
9861.36 724
9862.29 704
9863.23 683
9864.17 681
9865.11 631
9866.04 671
9866.98 641
9867.92 717
9868.86 659
9869.80 691
9870.73 645
9871.67 655
9872.61 675
9873.55 685
9874.49 657
9875.42 632
9876.36 693
9877.30 739
9878.24 690
9879.18 732
9880.12 713
9881.05 633
9881.99 738
9882.93 652
9883.87 655
9884.81 684
9885.75 613
9886.69 646
9887.63 653
9888.56 633
9889.50 644
9890.44 673
9891.38 636
9892.32 691
9893.26 651
9894.20 618
9895.14 585
9896.08 611
9897.02 665
9897.95 621
9898.89 558
9899.83 631
9900.77 583
9901.71 576
9902.65 659
9903.59 602
9904.53 616
9905.47 625
9906.41 604
9907.35 620
9908.29 670
9909.23 642
9910.17 597
9911.11 645
9912.05 635
9912.99 634
9913.93 657
9914.87 709
9915.81 695
9916.75 632
9917.69 609
9918.63 598
9919.57 621
9920.51 586
9921.45 638
9922.39 727
9923.33 760
9924.27 888
9925.21 1027
9926.15 1064
9927.09 1096
9928.03 1098
9928.97 1118
9929.92 1088
9930.86 998
9931.80 1036
9932.74 918
9933.68 821
9934.62 717
9935.56 764
9936.50 725
9937.44 648
9938.38 617
9939.33 646
9940.27 540
9941.21 609
9942.15 656
9943.09 662
9944.03 639
9944.97 669
9945.92 640
9946.86 620
9947.80 565
9948.74 597
9949.68 580
9950.62 558
9951.57 530
9952.51 532
9953.45 573
9954.39 616
9955.33 600
9956.28 525
9957.22 561
9958.16 559
9959.10 566
9960.04 612
9960.99 597
9961.93 584
9962.87 525
9963.81 576
9964.76 570
9965.70 561
9966.64 563
9967.58 565
9968.53 580
9969.47 541
9970.41 593
9971.35 534
9972.30 562
9973.24 565
9974.18 521
9975.13 523
9976.07 480
9977.01 474
9977.95 529
9978.90 493
9979.84 510
9980.78 493
9981.73 545
9982.67 512
9983.61 492
9984.56 483
9985.50 488
9986.44 497
9987.39 475
9988.33 490
9989.27 460
9990.22 467
9991.16 465
9992.11 477
9993.05 459
9993.99 418
9994.94 451
9995.88 509
9996.82 506
9997.77 494
9998.71 501
9999.66 509
10000.60 555
10001.55 504
10002.49 472
10003.43 502
10004.38 468
10005.32 512
10006.27 505
10007.21 507
10008.16 520
10009.10 459
10010.04 511
10010.99 549
10011.93 483
10012.88 528
10013.82 497
10014.77 454
10015.71 482
10016.66 495
10017.60 493
10018.55 545
10019.49 544
10020.44 527
10021.38 511
10022.33 490
10023.27 476
10024.22 486
10025.16 414
10026.11 465
10027.05 451
10028.00 533
10028.95 482
10029.89 507
10030.84 479
10031.78 488
10032.73 499
10033.67 483
10034.62 495
10035.57 510
10036.51 476
10037.46 511
10038.40 508
10039.35 501
10040.30 469
10041.24 462
10042.19 511
10043.13 523
10044.08 449
10045.03 443
10045.97 495
10046.92 497
10047.86 501
10048.81 449
10049.76 463
10050.70 432
10051.65 464
10052.60 484
10053.54 465
10054.49 466
10055.44 454
10056.38 502
10057.33 471
10058.28 478
10059.22 528
10060.17 485
10061.12 448
10062.07 474
10063.01 470
10063.96 441
10064.91 493
10065.85 513
10066.80 506
10067.75 435
10068.70 421
10069.64 450
10070.59 493
10071.54 457
10072.49 468
10073.43 463
10074.38 451
10075.33 446
10076.28 464
10077.22 452
10078.17 483
10079.12 468
10080.07 452
10081.02 451
10081.96 480
10082.91 442
10083.86 430
10084.81 426
10085.76 473
10086.70 416
10087.65 452
10088.60 464
10089.55 485
10090.50 474
10091.45 493
10092.39 489
10093.34 464
10094.29 492
10095.24 523
10096.19 480
10097.14 534
10098.09 516
10099.03 472
10099.98 443
10100.93 440
10101.88 457
10102.83 457
10103.78 448
10104.73 447
10105.68 452
10106.63 470
10107.58 439
10108.53 426
10109.47 452
10110.42 452
10111.37 514
10112.32 421
10113.27 460
10114.22 445
10115.17 433
10116.12 429
10117.07 484
10118.02 440
10118.97 442
10119.92 465
10120.87 453
10121.82 419
10122.77 394
10123.72 436
10124.67 422
10125.62 440
10126.57 448
10127.52 458
10128.47 432
10129.42 452
10130.37 457
10131.32 384
10132.27 389
10133.22 424
10134.17 456
10135.12 487
10136.07 488
10137.02 454
10137.97 450
10138.92 440
10139.87 471
10140.83 423
10141.78 430
10142.73 448
10143.68 475
10144.63 470
10145.58 433
10146.53 436
10147.48 467
10148.43 465
10149.38 451
10150.34 456
10151.29 440
10152.24 468
10153.19 538
10154.14 508
10155.09 453
10156.04 463
10156.99 473
10157.95 462
10158.90 467
10159.85 477
10160.80 476
10161.75 507
10162.70 489
10163.66 488
10164.61 572
10165.56 528
10166.51 545
10167.46 540
10168.42 503
10169.37 536
10170.32 499
10171.27 573
10172.23 517
10173.18 494
10174.13 540
10175.08 535
10176.03 535
10176.99 532
10177.94 596
10178.89 587
10179.84 564
10180.80 576
10181.75 647
10182.70 601
10183.66 590
10184.61 620
10185.56 633
10186.51 651
10187.47 596
10188.42 649
10189.37 644
10190.33 633
10191.28 666
10192.23 684
10193.19 651
10194.14 654
10195.09 682
10196.05 662
10197.00 639
10197.95 668
10198.91 732
10199.86 683
10200.81 755
10201.77 709
10202.72 715
10203.67 732
10204.63 828
10205.58 858
10206.53 834
10207.49 883
10208.44 993
10209.40 945
10210.35 881
10211.30 816
10212.26 794
10213.21 686
10214.17 690
10215.12 670
10216.08 719
10217.03 701
10217.98 636
10218.94 594
10219.89 639
10220.85 620
10221.80 619
10222.76 671
10223.71 676
10224.67 644
10225.62 642
10226.58 666
10227.53 646
10228.49 565
10229.44 593
10230.40 645
10231.35 599
10232.31 601
10233.26 656
10234.22 709
10235.17 717
10236.13 676
10237.08 675
10238.04 780
10238.99 730
10239.95 689
10240.90 669
10241.86 620
10242.81 633
10243.77 621
10244.72 547
10245.68 506
10246.64 560
10247.59 550
10248.55 554
10249.50 524
10250.46 540
10251.42 536
10252.37 552
10253.33 557
10254.28 538
10255.24 499
10256.20 542
10257.15 551
10258.11 523
10259.06 518
10260.02 514
10260.98 475
10261.93 474
10262.89 447
10263.85 451
10264.80 477
10265.76 458
10266.72 457
10267.67 455
10268.63 523
10269.59 462
10270.54 438
10271.50 554
10272.46 528
10273.41 477
10274.37 518
10275.33 475
10276.29 444
10277.24 492
10278.20 480
10279.16 511
10280.11 467
10281.07 472
10282.03 463
10282.99 429
10283.94 476
10284.90 486
10285.86 465
10286.82 488
10287.77 524
10288.73 452
10289.69 471
10290.65 509
10291.61 563
10292.56 497
10293.52 507
10294.48 535
10295.44 513
10296.39 466
10297.35 442
10298.31 459
10299.27 474
10300.23 410
10301.19 422
10302.14 475
10303.10 478
10304.06 476
10305.02 414
10305.98 416
10306.94 440
10307.89 518
10308.85 531
10309.81 464
10310.77 420
10311.73 457
10312.69 459
10313.65 414
10314.61 420
10315.57 461
10316.52 419
10317.48 421
10318.44 420
10319.40 423
10320.36 425
10321.32 431
10322.28 434
10323.24 440
10324.20 499
10325.16 450
10326.12 440
10327.08 487
10328.04 458
10328.99 515
10329.95 472
10330.91 505
10331.87 442
10332.83 473
10333.79 484
10334.75 471
10335.71 459
10336.67 449
10337.63 430
10338.59 418
10339.55 404
10340.51 393
10341.47 414
10342.43 349
10343.39 362
10344.35 419
10345.31 403
10346.27 430
10347.23 483
10348.20 432
10349.16 453
10350.12 406
10351.08 439
10352.04 417
10353.00 425
10353.96 424
10354.92 420
10355.88 397
10356.84 354
10357.80 380
10358.76 399
10359.72 390
10360.69 371
10361.65 348
10362.61 395
10363.57 406
10364.53 363
10365.49 380
10366.45 375
10367.41 409
10368.38 387
10369.34 426
10370.30 452
10371.26 460
10372.22 434
10373.18 494
10374.14 435
10375.11 376
10376.07 386
10377.03 417
10377.99 443
10378.95 396
10379.92 413
10380.88 384
10381.84 353
10382.80 370
10383.76 414
10384.73 413
10385.69 377
10386.65 387
10387.61 366
10388.57 420
10389.54 379
10390.50 447
10391.46 408
10392.42 423
10393.39 396
10394.35 390
10395.31 351
10396.27 337
10397.24 338
10398.20 385
10399.16 387
10400.13 348
10401.09 384
10402.05 353
10403.02 364
10403.98 385
10404.94 423
10405.90 415
10406.87 450
10407.83 410
10408.79 390
10409.76 379
10410.72 400
10411.68 405
10412.65 433
10413.61 420
10414.57 433
10415.54 471
10416.50 530
10417.47 559
10418.43 495
10419.39 498
10420.36 552
10421.32 553
10422.28 483
10423.25 485
10424.21 479
10425.18 488
10426.14 424
10427.10 393
10428.07 385
10429.03 375
10430.00 391
10430.96 386
10431.93 303
10432.89 328
10433.85 355
10434.82 315
10435.78 331
10436.75 352
10437.71 380
10438.68 423
10439.64 428
10440.61 400
10441.57 355
10442.54 376
10443.50 395
10444.47 347
10445.43 347
10446.40 358
10447.36 343
10448.33 355
10449.29 350
10450.26 347
10451.22 370
10452.19 339
10453.15 394
10454.12 387
10455.08 369
10456.05 336
10457.01 351
10457.98 326
10458.95 321
10459.91 374
10460.88 370
10461.84 352
10462.81 306
10463.77 350
10464.74 341
10465.71 330
10466.67 332
10467.64 328
10468.60 308
10469.57 364
10470.54 395
10471.50 314
10472.47 311
10473.44 328
10474.40 353
10475.37 292
10476.33 314
10477.30 346
10478.27 337
10479.23 352
10480.20 350
10481.17 374
10482.13 341
10483.10 300
10484.07 373
10485.03 379
10486.00 348
10486.97 351
10487.93 318
10488.90 338
10489.87 339
10490.84 360
10491.80 288
10492.77 301
10493.74 335
10494.70 364
10495.67 308
10496.64 322
10497.61 363
10498.57 354
10499.54 346
10500.51 347
10501.48 396
10502.44 358
10503.41 286
10504.38 295
10505.35 328
10506.31 315
10507.28 307
10508.25 346
10509.22 342
10510.19 310
10511.15 339
10512.12 342
10513.09 356
10514.06 326
10515.03 316
10516.00 334
10516.96 335
10517.93 370
10518.90 326
10519.87 356
10520.84 358
10521.81 356
10522.77 341
10523.74 327
10524.71 320
10525.68 325
10526.65 304
10527.62 311
10528.59 387
10529.56 324
10530.52 316
10531.49 338
10532.46 362
10533.43 350
10534.40 307
10535.37 305
10536.34 343
10537.31 300
10538.28 323
10539.25 313
10540.22 316
10541.18 358
10542.15 343
10543.12 367
10544.09 344
10545.06 362
10546.03 399
10547.00 379
10547.97 341
10548.94 345
10549.91 348
10550.88 379
10551.85 360
10552.82 352
10553.79 397
10554.76 432
10555.73 403
10556.70 409
10557.67 436
10558.64 408
10559.61 458
10560.58 437
10561.55 463
10562.52 466
10563.49 432
10564.46 448
10565.43 430
10566.40 393
10567.38 414
10568.35 418
10569.32 388
10570.29 366
10571.26 357
10572.23 316
10573.20 343
10574.17 338
10575.14 352
10576.11 374
10577.08 371
10578.06 400
10579.03 387
10580.00 377
10580.97 375
10581.94 350
10582.91 346
10583.88 370
10584.85 352
10585.83 337
10586.80 377
10587.77 363
10588.74 366
10589.71 335
10590.68 366
10591.66 400
10592.63 443
10593.60 385
10594.57 386
10595.54 404
10596.51 418
10597.49 411
10598.46 440
10599.43 433
10600.40 418
10601.37 431
10602.35 363
10603.32 347
10604.29 390
10605.26 397
10606.24 370
10607.21 397
10608.18 353
10609.15 403
10610.13 375
10611.10 348
10612.07 387
10613.04 388
10614.02 373
10614.99 372
10615.96 367
10616.94 353
10617.91 350
10618.88 358
10619.85 398
10620.83 394
10621.80 352
10622.77 390
10623.75 391
10624.72 383
10625.69 428
10626.67 437
10627.64 451
10628.61 524
10629.59 412
10630.56 410
10631.53 400
10632.51 374
10633.48 431
10634.46 446
10635.43 508
10636.40 565
10637.38 591
10638.35 627
10639.32 685
10640.30 683
10641.27 657
10642.25 651
10643.22 611
10644.19 584
10645.17 517
10646.14 456
10647.12 428
10648.09 458
10649.07 455
10650.04 369
10651.01 371
10651.99 368
10652.96 393
10653.94 363
10654.91 369
10655.89 390
10656.86 411
10657.84 399
10658.81 391
10659.79 379
10660.76 394
10661.74 380
10662.71 353
10663.69 374
10664.66 354
10665.64 370
10666.61 364
10667.59 341
10668.56 339
10669.54 366
10670.51 347
10671.49 382
10672.46 337
10673.44 382
10674.42 391
10675.39 352
10676.37 386
10677.34 429
10678.32 411
10679.29 398
10680.27 395
10681.25 390
10682.22 376
10683.20 409
10684.17 379
10685.15 385
10686.12 362
10687.10 340
10688.08 365
10689.05 382
10690.03 372
10691.01 382
10691.98 333
10692.96 334
10693.94 351
10694.91 318
10695.89 332
10696.86 342
10697.84 331
10698.82 329
10699.79 336
10700.77 362
10701.75 342
10702.72 306
10703.70 333
10704.68 348
10705.66 321
10706.63 321
10707.61 313
10708.59 372
10709.56 394
10710.54 304
10711.52 339
10712.50 357
10713.47 358
10714.45 356
10715.43 346
10716.41 398
10717.38 339
10718.36 333
10719.34 364
10720.32 321
10721.29 347
10722.27 302
10723.25 312
10724.23 335
10725.20 339
10726.18 326
10727.16 356
10728.14 313
10729.12 327
10730.09 339
10731.07 296
10732.05 296
10733.03 299
10734.01 331
10734.99 318
10735.96 358
10736.94 321
10737.92 311
10738.90 317
10739.88 373
10740.86 329
10741.83 329
10742.81 336
10743.79 346
10744.77 292
10745.75 251
10746.73 297
10747.71 305
10748.69 346
10749.67 333
10750.64 341
10751.62 355
10752.60 290
10753.58 292
10754.56 317
10755.54 332
10756.52 350
10757.50 304
10758.48 280
10759.46 327
10760.44 343
10761.42 352
10762.40 346
10763.38 322
10764.35 295
10765.33 312
10766.31 337
10767.29 344
10768.27 291
10769.25 318
10770.23 350
10771.21 310
10772.19 304
10773.17 365
10774.15 337
10775.13 339
10776.11 327
10777.09 327
10778.07 383
10779.05 350
10780.04 338
10781.02 348
10782.00 348
10782.98 335
10783.96 314
10784.94 325
10785.92 313
10786.90 319
10787.88 350
10788.86 350
10789.84 367
10790.82 324
10791.80 325
10792.78 326
10793.77 347
10794.75 339
10795.73 313
10796.71 318
10797.69 338
10798.67 332
10799.65 323
10800.63 294
10801.61 343
10802.60 346
10803.58 368
10804.56 349
10805.54 315
10806.52 312
10807.50 385
10808.49 369
10809.47 337
10810.45 341
10811.43 346
10812.41 338
10813.39 334
10814.38 328
10815.36 343
10816.34 281
10817.32 310
10818.30 333
10819.29 345
10820.27 314
10821.25 306
10822.23 342
10823.22 388
10824.20 334
10825.18 291
10826.16 368
10827.15 392
10828.13 315
10829.11 290
10830.09 346
10831.08 353
10832.06 363
10833.04 350
10834.02 366
10835.01 353
10835.99 318
10836.97 324
10837.96 363
10838.94 392
10839.92 381
10840.90 365
10841.89 392
10842.87 407
10843.85 385
10844.84 341
10845.82 381
10846.80 341
10847.79 377
10848.77 335
10849.76 326
10850.74 344
10851.72 381
10852.71 325
10853.69 325
10854.67 310
10855.66 299
10856.64 354
10857.62 363
10858.61 333
10859.59 338
10860.58 351
10861.56 398
10862.55 357
10863.53 327
10864.51 346
10865.50 351
10866.48 372
10867.47 359
10868.45 346
10869.44 390
10870.42 410
10871.40 390
10872.39 409
10873.37 417
10874.36 478
10875.34 442
10876.33 433
10877.31 373
10878.30 439
10879.28 385
10880.27 358
10881.25 372
10882.24 396
10883.22 382
10884.21 419
10885.19 439
10886.18 417
10887.16 474
10888.15 473
10889.13 434
10890.12 435
10891.10 476
10892.09 438
10893.07 433
10894.06 409
10895.05 457
10896.03 431
10897.02 461
10898.00 470
10898.99 473
10899.97 455
10900.96 450
10901.95 469
10902.93 475
10903.92 467
10904.90 490
10905.89 444
10906.88 501
10907.86 495
10908.85 516
10909.84 515
10910.82 559
10911.81 481
10912.79 470
10913.78 522
10914.77 513
10915.75 517
10916.74 506
10917.73 525
10918.71 558
10919.70 522
10920.69 571
10921.67 574
10922.66 560
10923.65 547
10924.63 548
10925.62 545
10926.61 547
10927.60 577
10928.58 555
10929.57 588
10930.56 573
10931.54 575
10932.53 569
10933.52 562
10934.51 600
10935.49 616
10936.48 600
10937.47 652
10938.46 639
10939.44 606
10940.43 641
10941.42 635
10942.41 671
10943.39 654
10944.38 692
10945.37 779
10946.36 764
10947.35 728
10948.33 736
10949.32 731
10950.31 763
10951.30 733
10952.29 833
10953.28 784
10954.26 868
10955.25 954
10956.24 1020
10957.23 1104
10958.22 1149
10959.21 1181
10960.19 1209
10961.18 1121
10962.17 1114
10963.16 1037
10964.15 1027
10965.14 968
10966.13 889
10967.11 842
10968.10 882
10969.09 820
10970.08 847
10971.07 864
10972.06 794
10973.05 781
10974.04 789
10975.03 825
10976.02 886
10977.01 903
10978.00 899
10978.98 864
10979.97 829
10980.96 867
10981.95 890
10982.94 923
10983.93 857
10984.92 854
10985.91 888
10986.90 910
10987.89 879
10988.88 917
10989.87 870
10990.86 880
10991.85 1000
10992.84 1093
10993.83 1139
10994.82 1233
10995.81 1298
10996.80 1455
10997.79 1719
10998.78 1821
10999.77 2028
11000.76 1975
11001.75 1870
11002.74 1841
11003.73 1749
11004.72 1642
11005.72 1371
11006.71 1225
11007.70 1095
11008.69 1069
11009.68 954
11010.67 851
11011.66 855
11012.65 793
11013.64 826
11014.63 842
11015.62 875
11016.61 821
11017.61 852
11018.60 807
11019.59 792
11020.58 762
11021.57 708
11022.56 719
11023.55 698
11024.55 651
11025.54 704
11026.53 667
11027.52 599
11028.51 662
11029.50 679
11030.49 675
11031.49 638
11032.48 659
11033.47 644
11034.46 622
11035.45 652
11036.45 691
11037.44 663
11038.43 627
11039.42 664
11040.41 656
11041.41 660
11042.40 652
11043.39 562
11044.38 591
11045.38 602
11046.37 547
11047.36 538
11048.35 553
11049.35 558
11050.34 538
11051.33 603
11052.32 574
11053.32 574
11054.31 521
11055.30 548
11056.30 508
11057.29 523
11058.28 475
11059.27 521
11060.27 558
11061.26 514
11062.25 491
11063.25 472
11064.24 471
11065.23 493
11066.23 526
11067.22 523
11068.21 518
11069.21 528
11070.20 491
11071.19 521
11072.19 498
11073.18 538
11074.17 596
11075.17 539
11076.16 552
11077.16 566
11078.15 543
11079.14 600
11080.14 590
11081.13 582
11082.13 561
11083.12 559
11084.11 546
11085.11 509
11086.10 495
11087.10 472
11088.09 499
11089.09 510
11090.08 553
11091.07 495
11092.07 478
11093.06 501
11094.06 553
11095.05 523
11096.05 542
11097.04 585
11098.04 560
11099.03 517
11100.03 474
11101.02 498
11102.02 557
11103.01 565
11104.01 542
11105.00 526
11106.00 512
11106.99 511
11107.99 491
11108.98 490
11109.98 545
11110.97 512
11111.97 505
11112.96 507
11113.96 507
11114.95 498
11115.95 494
11116.95 482
11117.94 523
11118.94 552
11119.93 507
11120.93 507
11121.92 570
11122.92 613
11123.92 577
11124.91 569
11125.91 635
11126.90 580
11127.90 591
11128.90 615
11129.89 550
11130.89 535
11131.89 513
11132.88 472
11133.88 514
11134.87 517
11135.87 502
11136.87 488
11137.86 493
11138.86 511
11139.86 568
11140.85 511
11141.85 515
11142.85 554
11143.84 525
11144.84 554
11145.84 521
11146.84 549
11147.83 564
11148.83 544
11149.83 478
11150.82 463
11151.82 448
11152.82 456
11153.82 425
11154.81 447
11155.81 436
11156.81 435
11157.80 471
11158.80 450
11159.80 445
11160.80 462
11161.79 442
11162.79 432
11163.79 507
11164.79 465
11165.79 447
11166.78 416
11167.78 460
11168.78 485
11169.78 448
11170.78 430
11171.77 416
11172.77 397
11173.77 417
11174.77 456
11175.77 465
11176.76 455
11177.76 415
11178.76 375
11179.76 368
11180.76 405
11181.76 430
11182.76 411
11183.75 385
11184.75 410
11185.75 403
11186.75 429
11187.75 438
11188.75 408
11189.75 427
11190.75 390
11191.74 370
11192.74 464
11193.74 455
11194.74 428
11195.74 414
11196.74 429
11197.74 401
11198.74 381
11199.74 375
11200.74 346
11201.74 370
11202.74 387
11203.74 422
11204.74 421
11205.73 351
11206.73 429
11207.73 517
11208.73 456
11209.73 429
11210.73 415
11211.73 407
11212.73 420
11213.73 384
11214.73 375
11215.73 402
11216.73 410
11217.73 411
11218.73 365
11219.73 373
11220.73 370
11221.73 383
11222.73 310
11223.74 388
11224.74 386
11225.74 373
11226.74 391
11227.74 371
11228.74 409
11229.74 372
11230.74 392
11231.74 405
11232.74 380
11233.74 371
11234.74 356
11235.74 338
11236.74 388
11237.75 375
11238.75 355
11239.75 353
11240.75 355
11241.75 358
11242.75 397
11243.75 380
11244.75 382
11245.76 401
11246.76 390
11247.76 392
11248.76 346
11249.76 370
11250.76 375
11251.76 432
11252.77 378
11253.77 376
11254.77 403
11255.77 372
11256.77 358
11257.78 318
11258.78 347
11259.78 401
11260.78 428
11261.78 423
11262.79 408
11263.79 400
11264.79 357
11265.79 383
11266.79 405
11267.80 442
11268.80 418
11269.80 428
11270.80 403
11271.81 424
11272.81 364
11273.81 423
11274.81 414
11275.82 427
11276.82 420
11277.82 449
11278.83 465
11279.83 507
11280.83 440
11281.83 521
11282.84 524
11283.84 451
11284.84 404
11285.85 451
11286.85 442
11287.85 477
11288.86 428
11289.86 428
11290.86 426
11291.87 396
11292.87 431
11293.87 394
11294.88 441
11295.88 425
11296.89 414
11297.89 392
11298.89 436
11299.90 449
11300.90 412
11301.90 409
11302.91 421
11303.91 407
11304.92 391
11305.92 389
11306.92 398
11307.93 416
11308.93 458
11309.94 477
11310.94 454
11311.95 496
11312.95 565
11313.95 555
11314.96 496
11315.96 504
11316.97 522
11317.97 487
11318.98 440
11319.98 483
11320.99 419
11321.99 370
11323.00 384
11324.00 381
11325.01 440
11326.01 406
11327.02 395
11328.02 402
11329.03 372
11330.03 368
11331.04 387
11332.04 367
11333.05 329
11334.05 362
11335.06 374
11336.06 374
11337.07 402
11338.07 377
11339.08 391
11340.09 405
11341.09 404
11342.10 451
11343.10 443
11344.11 365
11345.11 379
11346.12 358
11347.13 355
11348.13 370
11349.14 411
11350.14 422
11351.15 409
11352.16 403
11353.16 369
11354.17 358
11355.17 379
11356.18 356
11357.19 396
11358.19 358
11359.20 388
11360.21 358
11361.21 372
11362.22 310
11363.23 328
11364.23 338
11365.24 362
11366.25 361
11367.25 359
11368.26 359
11369.27 387
11370.27 361
11371.28 332
11372.29 342
11373.29 338
11374.30 326
11375.31 331
11376.32 362
11377.32 375
11378.33 348
11379.34 349
11380.35 367
11381.35 368
11382.36 363
11383.37 349
11384.38 330
11385.38 367
11386.39 321
11387.40 309
11388.41 326
11389.41 333
11390.42 295
11391.43 325
11392.44 331
11393.45 307
11394.45 285
11395.46 349
11396.47 339
11397.48 334
11398.49 340
11399.49 296
11400.50 329
11401.51 327
11402.52 302
11403.53 281
11404.54 338
11405.54 365
11406.55 368
11407.56 350
11408.57 346
11409.58 279
11410.59 333
11411.60 354
11412.61 330
11413.61 347
11414.62 305
11415.63 359
11416.64 326
11417.65 319
11418.66 306
11419.67 358
11420.68 358
11421.69 312
11422.70 329
11423.71 296
11424.71 328
11425.72 351
11426.73 366
11427.74 300
11428.75 312
11429.76 340
11430.77 313
11431.78 317
11432.79 334
11433.80 319
11434.81 313
11435.82 334
11436.83 319
11437.84 369
11438.85 320
11439.86 312
11440.87 310
11441.88 310
11442.89 342
11443.90 287
11444.91 303
11445.92 324
11446.93 331
11447.94 341
11448.95 322
11449.96 309
11450.97 286
11451.98 305
11452.99 316
11454.01 325
11455.02 348
11456.03 298
11457.04 274
11458.05 284
11459.06 315
11460.07 305
11461.08 310
11462.09 284
11463.10 277
11464.11 283
11465.13 315
11466.14 320
11467.15 314
11468.16 316
11469.17 312
11470.18 278
11471.19 282
11472.20 350
11473.22 307
11474.23 300
11475.24 285
11476.25 289
11477.26 279
11478.27 264
11479.29 278
11480.30 288
11481.31 263
11482.32 294
11483.33 321
11484.35 305
11485.36 305
11486.37 314
11487.38 271
11488.39 326
11489.41 281
11490.42 316
11491.43 330
11492.44 298
11493.46 305
11494.47 289
11495.48 306
11496.49 267
11497.51 285
11498.52 312
11499.53 265
11500.54 298
11501.56 330
11502.57 317
11503.58 284
11504.59 309
11505.61 273
11506.62 304
11507.63 276
11508.65 259
11509.66 259
11510.67 286
11511.69 350
11512.70 324
11513.71 288
11514.73 303
11515.74 314
11516.75 307
11517.77 291
11518.78 301
11519.79 293
11520.81 291
11521.82 310
11522.83 301
11523.85 308
11524.86 309
11525.88 283
11526.89 292
11527.90 278
11528.92 269
11529.93 288
11530.95 293
11531.96 287
11532.97 283
11533.99 264
11535.00 336
11536.02 320
11537.03 302
11538.05 323
11539.06 304
11540.07 284
11541.09 256
11542.10 303
11543.12 272
11544.13 285
11545.15 278
11546.16 313
11547.18 322
11548.19 299
11549.21 294
11550.22 335
11551.24 300
11552.25 317
11553.27 280
11554.28 320
11555.30 296
11556.31 275
11557.33 290
11558.34 328
11559.36 308
11560.37 318
11561.39 301
11562.40 320
11563.42 343
11564.43 323
11565.45 315
11566.47 274
11567.48 301
11568.50 317
11569.51 309
11570.53 287
11571.54 351
11572.56 315
11573.58 322
11574.59 280
11575.61 304
11576.62 344
11577.64 328
11578.66 308
11579.67 347
11580.69 401
11581.70 422
11582.72 344
11583.74 338
11584.75 352
11585.77 352
11586.79 333
11587.80 357
11588.82 377
11589.84 378
11590.85 385
11591.87 396
11592.89 404
11593.90 396
11594.92 477
11595.94 523
11596.95 548
11597.97 607
11598.99 586
11600.01 603
11601.02 612
11602.04 584
11603.06 583
11604.07 525
11605.09 476
11606.11 496
11607.13 452
11608.14 404
11609.16 385
11610.18 378
11611.20 381
11612.21 337
11613.23 342
11614.25 310
11615.27 313
11616.29 328
11617.30 353
11618.32 306
11619.34 319
11620.36 327
11621.38 309
11622.39 309
11623.41 297
11624.43 290
11625.45 292
11626.47 313
11627.48 290
11628.50 328
11629.52 303
11630.54 293
11631.56 318
11632.58 323
11633.59 296
11634.61 296
11635.63 321
11636.65 319
11637.67 308
11638.69 286
11639.71 355
11640.73 342
11641.75 287
11642.76 274
11643.78 295
11644.80 301
11645.82 295
11646.84 283
11647.86 297
11648.88 292
11649.90 306
11650.92 247
11651.94 282
11652.96 259
11653.98 263
11655.00 266
11656.01 258
11657.03 267
11658.05 317
11659.07 310
11660.09 308
11661.11 337
11662.13 324
11663.15 306
11664.17 287
11665.19 272
11666.21 258
11667.23 258
11668.25 284
11669.27 249
11670.29 273
11671.31 322
11672.33 287
11673.35 275
11674.37 283
11675.39 266
11676.42 307
11677.44 326
11678.46 318
11679.48 329
11680.50 289
11681.52 301
11682.54 303
11683.56 274
11684.58 299
11685.60 313
11686.62 298
11687.64 294
11688.66 282
11689.69 270
11690.71 273
11691.73 234
11692.75 272
11693.77 285
11694.79 250
11695.81 291
11696.83 283
11697.85 290
11698.88 284
11699.90 261
11700.92 301
11701.94 286
11702.96 246
11703.98 223
11705.01 287
11706.03 273
11707.05 274
11708.07 247
11709.09 290
11710.12 262
11711.14 260
11712.16 282
11713.18 287
11714.20 271
11715.23 245
11716.25 263
11717.27 242
11718.29 256
11719.31 286
11720.34 275
11721.36 294
11722.38 260
11723.40 255
11724.43 263
11725.45 253
11726.47 252
11727.49 315
11728.52 294
11729.54 275
11730.56 250
11731.59 231
11732.61 307
11733.63 279
11734.65 262
11735.68 259
11736.70 258
11737.72 241
11738.75 224
11739.77 246
11740.79 294
11741.82 252
11742.84 262
11743.86 257
11744.89 256
11745.91 299
11746.93 279
11747.96 256
11748.98 303
11750.01 280
11751.03 265
11752.05 276
11753.08 307
11754.10 281
11755.12 295
11756.15 270
11757.17 285
11758.20 286
11759.22 291
11760.24 284
11761.27 265
11762.29 251
11763.32 249
11764.34 261
11765.37 263
11766.39 270
11767.41 267
11768.44 302
11769.46 299
11770.49 319
11771.51 295
11772.54 277
11773.56 242
11774.59 292
11775.61 272
11776.64 255
11777.66 268
11778.69 291
11779.71 303
11780.74 258
11781.76 265
11782.79 235
11783.81 258
11784.84 290
11785.86 297
11786.89 290
11787.91 309
11788.94 265
11789.96 273
11790.99 288
11792.01 279
11793.04 275
11794.07 310
11795.09 281
11796.12 348
11797.14 287
11798.17 303
11799.19 305
11800.22 312
11801.25 357
11802.27 289
11803.30 274
11804.32 286
11805.35 290
11806.38 264
11807.40 306
11808.43 309
11809.45 275
11810.48 335
11811.51 335
11812.53 280
11813.56 285
11814.59 309
11815.61 298
11816.64 281
11817.67 258
11818.69 267
11819.72 304
11820.75 275
11821.77 280
11822.80 276
11823.83 300
11824.85 331
11825.88 297
11826.91 313
11827.94 285
11828.96 298
11829.99 308
11831.02 363
11832.04 327
11833.07 311
11834.10 330
11835.13 365
11836.15 353
11837.18 305
11838.21 332
11839.24 305
11840.26 316
11841.29 320
11842.32 286
11843.35 331
11844.37 280
11845.40 298
11846.43 241
11847.46 266
11848.49 289
11849.51 303
11850.54 329
11851.57 292
11852.60 284
11853.63 309
11854.65 311
11855.68 330
11856.71 301
11857.74 323
11858.77 321
11859.80 328
11860.83 314
11861.85 313
11862.88 309
11863.91 321
11864.94 359
11865.97 351
11867.00 330
11868.03 318
11869.05 361
11870.08 362
11871.11 346
11872.14 332
11873.17 416
11874.20 406
11875.23 321
11876.26 365
11877.29 344
11878.32 387
11879.35 375
11880.38 373
11881.40 399
11882.43 362
11883.46 374
11884.49 444
11885.52 409
11886.55 392
11887.58 419
11888.61 419
11889.64 444
11890.67 449
11891.70 418
11892.73 423
11893.76 449
11894.79 449
11895.82 504
11896.85 451
11897.88 473
11898.91 497
11899.94 529
11900.97 574
11902.00 583
11903.03 587
11904.06 607
11905.09 561
11906.12 540
11907.15 539
11908.18 502
11909.22 455
11910.25 455
11911.28 450
11912.31 452
11913.34 518
11914.37 499
11915.40 504
11916.43 532
11917.46 491
11918.49 527
11919.52 488
11920.55 500
11921.59 531
11922.62 500
11923.65 555
11924.68 518
11925.71 620
11926.74 658
11927.77 712
11928.81 722
11929.84 816
11930.87 878
11931.90 920
11932.93 956
11933.96 861
11935.00 795
11936.03 761
11937.06 654
11938.09 646
11939.12 588
11940.15 551
11941.19 554
11942.22 518
11943.25 529
11944.28 511
11945.31 449
11946.35 448
11947.38 434
11948.41 494
11949.44 472
11950.48 494
11951.51 452
11952.54 444
11953.57 413
11954.61 450
11955.64 454
11956.67 415
11957.70 462
11958.74 401
11959.77 406
11960.80 403
11961.84 427
11962.87 407
11963.90 425
11964.93 374
11965.97 400
11967.00 412
11968.03 363
11969.07 365
11970.10 405
11971.13 376
11972.17 377
11973.20 362
11974.23 376
11975.27 380
11976.30 419
11977.33 403
11978.37 386
11979.40 351
11980.44 399
11981.47 376
11982.50 369
11983.54 379
11984.57 367
11985.60 355
11986.64 359
11987.67 384
11988.71 401
11989.74 366
11990.77 343
11991.81 415
11992.84 369
11993.88 355
11994.91 365
11995.95 346
11996.98 393
11998.02 391
11999.05 365
12000.08 389
12001.12 362
12002.15 378
12003.19 406
12004.22 381
12005.26 431
12006.29 414
12007.33 432
12008.36 403
12009.40 426
12010.43 442
12011.47 426
12012.50 416
12013.54 483
12014.57 475
12015.61 465
12016.64 464
12017.68 466
12018.71 468
12019.75 491
12020.78 461
12021.82 466
12022.86 467
12023.89 416
12024.93 447
12025.96 493
12027.00 451
12028.03 419
12029.07 461
12030.11 481
12031.14 438
12032.18 427
12033.21 415
12034.25 435
12035.29 429
12036.32 434
12037.36 426
12038.39 448
12039.43 430
12040.47 411
12041.50 405
12042.54 447
12043.58 463
12044.61 422
12045.65 430
12046.69 395
12047.72 393
12048.76 378
12049.80 405
12050.83 422
12051.87 365
12052.91 388
12053.94 381
12054.98 402
12056.02 405
12057.05 357
12058.09 406
12059.13 394
12060.16 428
12061.20 454
12062.24 413
12063.28 452
12064.31 450
12065.35 436
12066.39 386
12067.43 354
12068.46 424
12069.50 426
12070.54 424
12071.58 391
12072.61 460
12073.65 460
12074.69 431
12075.73 399
12076.76 385
12077.80 426
12078.84 426
12079.88 414
12080.92 473
12081.95 438
12082.99 431
12084.03 460
12085.07 422
12086.11 416
12087.15 435
12088.18 440
12089.22 442
12090.26 460
12091.30 412
12092.34 443
12093.38 487
12094.42 445
12095.45 488
12096.49 436
12097.53 495
12098.57 559
12099.61 544
12100.65 525
12101.69 541
12102.73 561
12103.76 599
12104.80 569
12105.84 594
12106.88 501
12107.92 532
12108.96 503
12110.00 479
12111.04 456
12112.08 424
12113.12 390
12114.16 401
12115.20 397
12116.24 350
12117.28 348
12118.32 339
12119.36 334
12120.40 369
12121.44 384
12122.47 406
12123.51 373
12124.55 330
12125.59 354
12126.63 333
12127.67 319
12128.71 327
12129.76 315
12130.80 335
12131.84 319
12132.88 352
12133.92 327
12134.96 351
12136.00 346
12137.04 318
12138.08 343
12139.12 308
12140.16 331
12141.20 379
12142.24 334
12143.28 340
12144.32 342
12145.36 357
12146.40 337
12147.44 355
12148.49 325
12149.53 313
12150.57 319
12151.61 334
12152.65 339
12153.69 309
12154.73 288
12155.77 329
12156.81 296
12157.86 299
12158.90 306
12159.94 336
12160.98 359
12162.02 337
12163.06 319
12164.10 314
12165.15 306
12166.19 306
12167.23 285
12168.27 296
12169.31 271
12170.36 310
12171.40 332
12172.44 361
12173.48 347
12174.52 304
12175.57 336
12176.61 334
12177.65 299
12178.69 315
12179.73 341
12180.78 348
12181.82 313
12182.86 297
12183.90 338
12184.95 315
12185.99 349
12187.03 305
12188.07 321
12189.12 324
12190.16 294
12191.20 323
12192.25 312
12193.29 333
12194.33 322
12195.37 290
12196.42 320
12197.46 290
12198.50 296
12199.55 322
12200.59 371
12201.63 333
12202.68 319
12203.72 332
12204.76 318
12205.81 333
12206.85 335
12207.89 382
12208.94 329
12209.98 345
12211.02 333
12212.07 344
12213.11 321
12214.16 335
12215.20 318
12216.24 337
12217.29 350
12218.33 346
12219.37 360
12220.42 349
12221.46 372
12222.51 365
12223.55 365
12224.60 329
12225.64 327
12226.68 332
12227.73 292
12228.77 320
12229.82 358
12230.86 330
12231.91 342
12232.95 329
12234.00 369
12235.04 355
12236.08 334
12237.13 343
12238.17 346
12239.22 341
12240.26 318
12241.31 340
12242.35 326
12243.40 322
12244.44 338
12245.49 346
12246.53 319
12247.58 318
12248.62 314
12249.67 288
12250.72 307
12251.76 311
12252.81 323
12253.85 283
12254.90 322
12255.94 312
12256.99 285
12258.03 281
12259.08 291
12260.13 301
12261.17 295
12262.22 275
12263.26 295
12264.31 305
12265.35 302
12266.40 284
12267.45 272
12268.49 321
12269.54 307
12270.59 263
12271.63 281
12272.68 264
12273.72 268
12274.77 268
12275.82 276
12276.86 300
12277.91 271
12278.96 262
12280.00 313
12281.05 280
12282.10 287
12283.14 313
12284.19 283
12285.24 324
12286.28 327
12287.33 266
12288.38 276
12289.42 291
12290.47 265
12291.52 247
12292.57 286
12293.61 254
12294.66 233
12295.71 286
12296.75 289
12297.80 236
12298.85 248
12299.90 260
12300.94 286
12301.99 234
12303.04 274
12304.09 255
12305.13 301
12306.18 267
12307.23 271
12308.28 279
12309.33 285
12310.37 312
12311.42 286
12312.47 249
12313.52 249
12314.57 280
12315.61 287
12316.66 270
12317.71 288
12318.76 249
12319.81 261
12320.85 253
12321.90 290
12322.95 292
12324.00 244
12325.05 254
12326.10 258
12327.15 262
12328.19 241
12329.24 256
12330.29 254
12331.34 282
12332.39 248
12333.44 204
12334.49 243
12335.54 238
12336.59 221
12337.63 232
12338.68 239
12339.73 280
12340.78 286
12341.83 245
12342.88 258
12343.93 271
12344.98 278
12346.03 273
12347.08 261
12348.13 351
12349.18 277
12350.23 223
12351.28 248
12352.33 268
12353.38 289
12354.43 246
12355.48 236
12356.52 264
12357.57 250
12358.62 252
12359.67 242
12360.72 268
12361.77 278
12362.82 244
12363.88 242
12364.93 251
12365.98 284
12367.03 286
12368.08 265
12369.13 279
12370.18 269
12371.23 287
12372.28 284
12373.33 302
12374.38 289
12375.43 293
12376.48 293
12377.53 272
12378.58 285
12379.63 301
12380.68 267
12381.73 266
12382.79 292
12383.84 275
12384.89 261
12385.94 246
12386.99 274
12388.04 311
12389.09 296
12390.14 271
12391.20 303
12392.25 326
12393.30 280
12394.35 281
12395.40 270
12396.45 265
12397.50 284
12398.56 232
12399.61 277
12400.66 312
12401.71 289
12402.76 271
12403.81 281
12404.87 323
12405.92 299
12406.97 295
12408.02 282
12409.07 264
12410.13 260
12411.18 308
12412.23 332
12413.28 293
12414.34 279
12415.39 291
12416.44 292
12417.49 296
12418.55 296
12419.60 285
12420.65 288
12421.70 307
12422.76 347
12423.81 377
12424.86 288
12425.91 298
12426.97 301
12428.02 326
12429.07 299
12430.13 286
12431.18 280
12432.23 312
12433.29 327
12434.34 321
12435.39 324
12436.44 311
12437.50 275
12438.55 271
12439.61 317
12440.66 307
12441.71 327
12442.77 307
12443.82 323
12444.87 306
12445.93 302
12446.98 324
12448.03 317
12449.09 299
12450.14 302
12451.20 299
12452.25 315
12453.30 297
12454.36 297
12455.41 291
12456.47 307
12457.52 313
12458.57 268
12459.63 282
12460.68 291
12461.74 304
12462.79 295
12463.85 282
12464.90 301
12465.95 340
12467.01 314
12468.06 303
12469.12 321
12470.17 320
12471.23 352
12472.28 319
12473.34 376
12474.39 402
12475.45 387
12476.50 394
12477.56 394
12478.61 368
12479.67 324
12480.72 377
12481.78 390
12482.83 401
12483.89 416
12484.94 432
12486.00 446
12487.05 487
12488.11 507
12489.17 607
12490.22 638
12491.28 685
12492.33 741
12493.39 866
12494.44 854
12495.50 868
12496.55 947
12497.61 883
12498.67 895
12499.72 746
12500.78 699
12501.83 630
12502.89 622
12503.95 552
12505.00 502
12506.06 467
12507.12 447
12508.17 433
12509.23 411
12510.28 389
12511.34 370
12512.40 389
12513.45 383
12514.51 367
12515.57 377
12516.62 381
12517.68 389
12518.74 374
12519.79 332
12520.85 333
12521.91 379
12522.96 329
12524.02 331
12525.08 329
12526.14 344
12527.19 371
12528.25 361
12529.31 344
12530.36 348
12531.42 342
12532.48 397
12533.54 388
12534.59 349
12535.65 288
12536.71 316
12537.77 324
12538.82 339
12539.88 359
12540.94 328
12542.00 340
12543.05 295
12544.11 311
12545.17 338
12546.23 325
12547.29 337
12548.34 298
12549.40 302
12550.46 257
12551.52 296
12552.58 333
12553.64 345
12554.69 324
12555.75 337
12556.81 304
12557.87 336
12558.93 340
12559.99 300
12561.04 339
12562.10 276
12563.16 300
12564.22 356
12565.28 343
12566.34 343
12567.40 345
12568.45 347
12569.51 359
12570.57 400
12571.63 424
12572.69 423
12573.75 390
12574.81 419
12575.87 458
12576.93 412
12577.99 383
12579.05 440
12580.11 433
12581.16 422
12582.22 409
12583.28 390
12584.34 395
12585.40 389
12586.46 440
12587.52 428
12588.58 407
12589.64 381
12590.70 421
12591.76 412
12592.82 399
12593.88 371
12594.94 400
12596.00 411
12597.06 379
12598.12 388
12599.18 332
12600.24 352
12601.30 351
12602.36 356
12603.42 346
12604.48 344
12605.54 333
12606.60 338
12607.66 336
12608.72 329
12609.79 302
12610.85 339
12611.91 308
12612.97 348
12614.03 375
12615.09 364
12616.15 321
12617.21 323
12618.27 298
12619.33 333
12620.39 298
12621.45 299
12622.52 321
12623.58 316
12624.64 318
12625.70 328
12626.76 355
12627.82 330
12628.88 270
12629.95 331
12631.01 303
12632.07 314
12633.13 288
12634.19 297
12635.25 310
12636.31 296
12637.38 306
12638.44 307
12639.50 291
12640.56 285
12641.62 292
12642.69 309
12643.75 315
12644.81 328
12645.87 327
12646.93 307
12648.00 321
12649.06 341
12650.12 327
12651.18 289
12652.25 305
12653.31 343
12654.37 313
12655.43 345
12656.50 354
12657.56 307
12658.62 320
12659.68 300
12660.75 288
12661.81 288
12662.87 316
12663.94 306
12665.00 312
12666.06 301
12667.12 293
12668.19 271
12669.25 288
12670.31 339
12671.38 314
12672.44 321
12673.50 305
12674.57 283
12675.63 324
12676.69 309
12677.76 304
12678.82 307
12679.88 338
12680.95 297
12682.01 319
12683.07 300
12684.14 334
12685.20 331
12686.27 263
12687.33 296
12688.39 336
12689.46 339
12690.52 356
12691.59 354
12692.65 333
12693.71 313
12694.78 344
12695.84 339
12696.91 311
12697.97 324
12699.04 302
12700.10 332
12701.16 305
12702.23 344
12703.29 350
12704.36 318
12705.42 355
12706.49 361
12707.55 293
12708.62 328
12709.68 327
12710.75 322
12711.81 324
12712.88 302
12713.94 319
12715.01 319
12716.07 359
12717.14 299
12718.20 325
12719.27 291
12720.33 309
12721.40 309
12722.46 323
12723.53 327
12724.59 288
12725.66 290
12726.72 310
12727.79 314
12728.86 361
12729.92 314
12730.99 291
12732.05 309
12733.12 342
12734.18 324
12735.25 329
12736.32 367
12737.38 343
12738.45 317
12739.51 310
12740.58 289
12741.65 363
12742.71 324
12743.78 307
12744.85 286
12745.91 253
12746.98 314
12748.04 314
12749.11 267
12750.18 236
12751.24 242
12752.31 299
12753.38 306
12754.44 333
12755.51 275
12756.58 300
12757.64 309
12758.71 283
12759.78 277
12760.85 278
12761.91 298
12762.98 284
12764.05 276
12765.11 283
12766.18 278
12767.25 289
12768.32 265
12769.38 256
12770.45 243
12771.52 235
12772.58 272
12773.65 263
12774.72 236
12775.79 212
12776.86 264
12777.92 283
12778.99 239
12780.06 273
12781.13 256
12782.19 258
12783.26 261
12784.33 250
12785.40 225
12786.47 252
12787.53 270
12788.60 268
12789.67 233
12790.74 230
12791.81 247
12792.87 237
12793.94 243
12795.01 263
12796.08 285
12797.15 267
12798.22 246
12799.29 258
12800.35 278
12801.42 306
12802.49 282
12803.56 305
12804.63 261
12805.70 235
12806.77 277
12807.84 265
12808.90 286
12809.97 282
12811.04 284
12812.11 295
12813.18 299
12814.25 276
12815.32 267
12816.39 287
12817.46 300
12818.53 318
12819.60 236
12820.67 277
12821.74 303
12822.81 288
12823.88 286
12824.94 277
12826.01 273
12827.08 249
12828.15 247
12829.22 265
12830.29 268
12831.36 269
12832.43 294
12833.50 304
12834.57 272
12835.64 235
12836.71 204
12837.78 226
12838.85 256
12839.92 266
12840.99 296
12842.07 256
12843.14 234
12844.21 246
12845.28 227
12846.35 241
12847.42 227
12848.49 237
12849.56 242
12850.63 237
12851.70 249
12852.77 223
12853.84 216
12854.91 227
12855.98 217
12857.06 225
12858.13 222
12859.20 240
12860.27 221
12861.34 235
12862.41 230
12863.48 193
12864.55 229
12865.62 219
12866.70 241
12867.77 232
12868.84 250
12869.91 227
12870.98 222
12872.05 242
12873.13 234
12874.20 232
12875.27 212
12876.34 231
12877.41 265
12878.48 220
12879.56 215
12880.63 226
12881.70 234
12882.77 224
12883.84 224
12884.92 225
12885.99 217
12887.06 203
12888.13 205
12889.21 228
12890.28 239
12891.35 224
12892.42 211
12893.50 187
12894.57 192
12895.64 259
12896.71 279
12897.79 192
12898.86 199
12899.93 228
12901.00 262
12902.08 236
12903.15 235
12904.22 224
12905.30 222
12906.37 218
12907.44 240
12908.52 235
12909.59 219
12910.66 209
12911.73 226
12912.81 224
12913.88 250
12914.96 237
12916.03 198
12917.10 219
12918.18 211
12919.25 236
12920.32 232
12921.40 237
12922.47 287
12923.54 237
12924.62 222
12925.69 218
12926.77 226
12927.84 252
12928.91 210
12929.99 230
12931.06 207
12932.14 245
12933.21 207
12934.28 209
12935.36 225
12936.43 245
12937.51 203
12938.58 199
12939.66 230
12940.73 208
12941.80 229
12942.88 218
12943.95 201
12945.03 199
12946.10 199
12947.18 216
12948.25 212
12949.33 220
12950.40 194
12951.48 232
12952.55 199
12953.63 221
12954.70 203
12955.78 227
12956.85 241
12957.93 247
12959.00 227
12960.08 245
12961.15 239
12962.23 252
12963.30 204
12964.38 174
12965.46 209
12966.53 232
12967.61 250
12968.68 216
12969.76 193
12970.83 223
12971.91 184
12972.99 226
12974.06 223
12975.14 235
12976.21 220
12977.29 238
12978.37 222
12979.44 209
12980.52 241
12981.59 233
12982.67 212
12983.75 186
12984.82 193
12985.90 233
12986.98 241
12988.05 217
12989.13 217
12990.20 178
12991.28 200
12992.36 219
12993.43 251
12994.51 262
12995.59 218
12996.67 200
12997.74 230
12998.82 240
12999.90 242
13000.97 226
13002.05 242
13003.13 223
13004.20 236
13005.28 241
13006.36 232
13007.44 216
13008.51 226
13009.59 212
13010.67 231
13011.75 248
13012.82 221
13013.90 228
13014.98 256
13016.06 236
13017.13 254
13018.21 269
13019.29 225
13020.37 224
13021.44 231
13022.52 249
13023.60 229
13024.68 237
13025.76 231
13026.83 223
13027.91 233
13028.99 253
13030.07 235
13031.15 252
13032.23 230
13033.30 217
13034.38 235
13035.46 252
13036.54 230
13037.62 226
13038.70 225
13039.77 232
13040.85 238
13041.93 238
13043.01 235
13044.09 247
13045.17 240
13046.25 218
13047.33 192
13048.40 221
13049.48 234
13050.56 238
13051.64 236
13052.72 242
13053.80 231
13054.88 191
13055.96 209
13057.04 220
13058.12 235
13059.20 229
13060.28 258
13061.36 253
13062.44 216
13063.51 228
13064.59 219
13065.67 195
13066.75 203
13067.83 208
13068.91 211
13069.99 203
13071.07 211
13072.15 229
13073.23 230
13074.31 228
13075.39 205
13076.47 200
13077.55 214
13078.63 221
13079.71 204
13080.79 190
13081.87 220
13082.96 216
13084.04 202
13085.12 223
13086.20 210
13087.28 209
13088.36 191
13089.44 196
13090.52 215
13091.60 205
13092.68 201
13093.76 208
13094.84 182
13095.92 199
13097.00 165
13098.09 194
13099.17 197
13100.25 219
13101.33 209
13102.41 196
13103.49 193
13104.57 203
13105.65 204
13106.74 212
13107.82 178
13108.90 203
13109.98 230
13111.06 210
13112.14 203
13113.22 217
13114.31 221
13115.39 233
13116.47 220
13117.55 192
13118.63 206
13119.72 199
13120.80 238
13121.88 203
13122.96 227
13124.04 221
13125.13 217
13126.21 193
13127.29 191
13128.37 207
13129.45 200
13130.54 223
13131.62 206
13132.70 218
13133.78 237
13134.87 200
13135.95 200
13137.03 192
13138.11 202
13139.20 223
13140.28 222
13141.36 245
13142.45 197
13143.53 198
13144.61 199
13145.69 209
13146.78 223
13147.86 238
13148.94 219
13150.03 187
13151.11 208
13152.19 223
13153.28 188
13154.36 198
13155.44 210
13156.53 197
13157.61 182
13158.69 214
13159.78 223
13160.86 204
13161.94 168
13163.03 177
13164.11 231
13165.20 223
13166.28 199
13167.36 200
13168.45 191
13169.53 209
13170.62 212
13171.70 216
13172.78 208
13173.87 226
13174.95 213
13176.04 193
13177.12 225
13178.21 236
13179.29 227
13180.37 210
13181.46 211
13182.54 231
13183.63 175
13184.71 188
13185.80 200
13186.88 223
13187.97 196
13189.05 202
13190.14 243
13191.22 249
13192.31 249
13193.39 217
13194.48 230
13195.56 210
13196.65 218
13197.73 229
13198.82 243
13199.90 207
13200.99 216
13202.07 203
13203.16 224
13204.24 186
13205.33 212
13206.41 229
13207.50 233
13208.58 235
13209.67 247
13210.76 214
13211.84 202
13212.93 207
13214.01 218
13215.10 230
13216.19 225
13217.27 195
13218.36 209
13219.44 192
13220.53 225
13221.62 197
13222.70 245
13223.79 199
13224.87 233
13225.96 216
13227.05 188
13228.13 232
13229.22 229
13230.31 209
13231.39 227
13232.48 241
13233.57 235
13234.65 229
13235.74 221
13236.83 249
13237.91 217
13239.00 225
13240.09 263
13241.17 233
13242.26 229
13243.35 241
13244.43 232
13245.52 232
13246.61 223
13247.70 219
13248.78 206
13249.87 211
13250.96 239
13252.05 217
13253.13 231
13254.22 198
13255.31 190
13256.39 220
13257.48 253
13258.57 227
13259.66 219
13260.75 202
13261.83 229
13262.92 210
13264.01 218
13265.10 233
13266.19 273
13267.27 243
13268.36 233
13269.45 236
13270.54 263
13271.63 248
13272.71 214
13273.80 247
13274.89 258
13275.98 286
13277.07 289
13278.16 279
13279.24 257
13280.33 278
13281.42 267
13282.51 287
13283.60 265
13284.69 267
13285.78 265
13286.86 293
13287.95 290
13289.04 294
13290.13 282
13291.22 281
13292.31 304
13293.40 285
13294.49 276
13295.58 289
13296.67 315
13297.76 293
13298.84 303
13299.93 293
13301.02 281
13302.11 282
13303.20 276
13304.29 294
13305.38 306
13306.47 322
13307.56 319
13308.65 309
13309.74 334
13310.83 325
13311.92 321
13313.01 330
13314.10 304
13315.19 294
13316.28 345
13317.37 293
13318.46 287
13319.55 295
13320.64 306
13321.73 325
13322.82 337
13323.91 301
13325.00 287
13326.09 313
13327.18 284
13328.27 310
13329.36 335
13330.45 312
13331.54 342
13332.64 310
13333.73 315
13334.82 311
13335.91 327
13337.00 324
13338.09 317
13339.18 322
13340.27 303
13341.36 305
13342.45 320
13343.54 322
13344.64 326
13345.73 297
13346.82 323
13347.91 314
13349.00 317
13350.09 367
13351.18 364
13352.28 345
13353.37 341
13354.46 366
13355.55 353
13356.64 395
13357.73 351
13358.83 367
13359.92 355
13361.01 355
13362.10 380
13363.19 433
13364.29 398
13365.38 433
13366.47 431
13367.56 445
13368.65 381
13369.75 424
13370.84 430
13371.93 408
13373.02 432
13374.12 368
13375.21 393
13376.30 385
13377.39 367
13378.49 335
13379.58 321
13380.67 328
13381.76 356
13382.86 351
13383.95 320
13385.04 371
13386.13 334
13387.23 316
13388.32 289
13389.41 288
13390.51 303
13391.60 308
13392.69 309
13393.79 280
13394.88 294
13395.97 344
13397.07 325
13398.16 262
13399.25 276
13400.35 293
13401.44 323
13402.53 331
13403.63 288
13404.72 269
13405.81 282
13406.91 295
13408.00 301
13409.10 290
13410.19 285
13411.28 289
13412.38 348
13413.47 286
13414.57 293
13415.66 269
13416.75 312
13417.85 315
13418.94 288
13420.04 278
13421.13 286
13422.22 288
13423.32 296
13424.41 267
13425.51 297
13426.60 275
13427.70 268
13428.79 305
13429.89 298
13430.98 286
13432.08 269
13433.17 282
13434.27 274
13435.36 301
13436.46 316
13437.55 308
13438.65 326
13439.74 325
13440.84 360
13441.93 360
13443.03 324
13444.12 328
13445.22 310
13446.31 327
13447.41 385
13448.50 338
13449.60 315
13450.69 354
13451.79 347
13452.89 339
13453.98 363
13455.08 359
13456.17 343
13457.27 360
13458.36 384
13459.46 389
13460.56 391
13461.65 370
13462.75 398
13463.84 382
13464.94 393
13466.04 389
13467.13 387
13468.23 392
13469.32 430
13470.42 415
13471.52 389
13472.61 405
13473.71 357
13474.81 395
13475.90 417
13477.00 422
13478.10 418
13479.19 390
13480.29 386
13481.39 399
13482.48 425
13483.58 402
13484.68 368
13485.77 428
13486.87 395
13487.97 395
13489.07 448
13490.16 463
13491.26 499
13492.36 458
13493.45 486
13494.55 494
13495.65 545
13496.75 522
13497.84 522
13498.94 547
13500.04 531
13501.14 577
13502.23 557
13503.33 577
13504.43 568
13505.53 514
13506.63 524
13507.72 546
13508.82 477
13509.92 479
13511.02 436
13512.12 417
13513.21 433
13514.31 421
13515.41 393
13516.51 412
13517.61 405
13518.70 381
13519.80 415
13520.90 395
13522.00 372
13523.10 377
13524.20 358
13525.30 350
13526.39 368
13527.49 370
13528.59 361
13529.69 337
13530.79 321
13531.89 348
13532.99 345
13534.09 323
13535.18 321
13536.28 303
13537.38 266
13538.48 320
13539.58 332
13540.68 344
13541.78 287
13542.88 320
13543.98 333
13545.08 305
13546.18 304
13547.28 286
13548.38 295
13549.48 270
13550.57 294
13551.67 297
13552.77 286
13553.87 281
13554.97 309
13556.07 275
13557.17 268
13558.27 297
13559.37 274
13560.47 310
13561.57 310
13562.67 326
13563.77 300
13564.87 305
13565.97 313
13567.07 268
13568.17 302
13569.28 326
13570.38 283
13571.48 284
13572.58 278
13573.68 265
13574.78 281
13575.88 287
13576.98 243
13578.08 263
13579.18 284
13580.28 291
13581.38 255
13582.48 284
13583.58 326
13584.69 278
13585.79 274
13586.89 289
13587.99 288
13589.09 294
13590.19 277
13591.29 290
13592.39 296
13593.49 280
13594.60 321
13595.70 339
13596.80 311
13597.90 277
13599.00 239
13600.10 257
13601.21 284
13602.31 246
13603.41 253
13604.51 313
13605.61 290
13606.71 297
13607.82 296
13608.92 335
13610.02 309
13611.12 281
13612.22 307
13613.33 281
13614.43 276
13615.53 285
13616.63 291
13617.74 278
13618.84 292
13619.94 297
13621.04 303
13622.15 309
13623.25 299
13624.35 317
13625.45 322
13626.56 290
13627.66 307
13628.76 332
13629.86 318
13630.97 322
13632.07 318
13633.17 301
13634.28 290
13635.38 305
13636.48 337
13637.59 316
13638.69 327
13639.79 364
13640.90 278
13642.00 262
13643.10 293
13644.21 268
13645.31 284
13646.41 278
13647.52 248
13648.62 322
13649.72 305
13650.83 286
13651.93 271
13653.03 261
13654.14 287
13655.24 292
13656.35 289
13657.45 318
13658.55 299
13659.66 288
13660.76 279
13661.87 290
13662.97 287
13664.07 269
13665.18 289
13666.28 285
13667.39 278
13668.49 254
13669.60 261
13670.70 298
13671.81 254
13672.91 276
13674.01 264
13675.12 283
13676.22 278
13677.33 309
13678.43 271
13679.54 262
13680.64 278
13681.75 272
13682.85 302
13683.96 302
13685.06 261
13686.17 259
13687.27 253
13688.38 264
13689.48 258
13690.59 309
13691.69 315
13692.80 331
13693.91 286
13695.01 282
13696.12 281
13697.22 265
13698.33 282
13699.43 292
13700.54 286
13701.64 298
13702.75 282
13703.86 303
13704.96 298
13706.07 307
13707.17 293
13708.28 357
13709.39 293
13710.49 299
13711.60 344
13712.70 357
13713.81 340
13714.92 279
13716.02 320
13717.13 304
13718.24 293
13719.34 334
13720.45 332
13721.56 338
13722.66 334
13723.77 364
13724.88 345
13725.98 361
13727.09 355
13728.20 391
13729.30 410
13730.41 406
13731.52 383
13732.62 366
13733.73 402
13734.84 423
13735.94 385
13737.05 360
13738.16 386
13739.27 429
13740.37 453
13741.48 430
13742.59 444
13743.70 425
13744.80 389
13745.91 404
13747.02 363
13748.13 389
13749.23 406
13750.34 425
13751.45 428
13752.56 469
13753.67 421
13754.77 484
13755.88 478
13756.99 469
13758.10 509
13759.21 503
13760.31 497
13761.42 527
13762.53 535
13763.64 548
13764.75 607
13765.85 649
13766.96 621
13768.07 676
13769.18 686
13770.29 801
13771.40 844
13772.51 794
13773.61 851
13774.72 776
13775.83 827
13776.94 789
13778.05 748
13779.16 648
13780.27 623
13781.38 614
13782.48 582
13783.59 523
13784.70 501
13785.81 517
13786.92 473
13788.03 451
13789.14 461
13790.25 396
13791.36 377
13792.47 423
13793.58 421
13794.69 417
13795.80 398
13796.91 395
13798.02 440
13799.13 428
13800.24 392
13801.35 402
13802.45 404
13803.56 421
13804.67 401
13805.78 436
13806.89 435
13808.00 360
13809.11 470
13810.22 477
13811.34 434
13812.45 386
13813.56 403
13814.67 396
13815.78 413
13816.89 401
13818.00 422
13819.11 404
13820.22 361
13821.33 332
13822.44 350
13823.55 366
13824.66 347
13825.77 388
13826.88 389
13827.99 345
13829.10 357
13830.22 362
13831.33 353
13832.44 386
13833.55 394
13834.66 374
13835.77 362
13836.88 368
13837.99 355
13839.10 364
13840.22 416
13841.33 401
13842.44 414
13843.55 398
13844.66 389
13845.77 410
13846.88 374
13848.00 373
13849.11 422
13850.22 398
13851.33 407
13852.44 428
13853.56 429
13854.67 405
13855.78 408
13856.89 416
13858.00 442
13859.12 481
13860.23 454
13861.34 449
13862.45 441
13863.56 507
13864.68 454
13865.79 442
13866.90 438
13868.01 456
13869.13 448
13870.24 470
13871.35 459
13872.46 452
13873.58 382
13874.69 447
13875.80 451
13876.91 411
13878.03 437
13879.14 417
13880.25 416
13881.37 412
13882.48 443
13883.59 438
13884.71 419
13885.82 441
13886.93 458
13888.05 448
13889.16 484
13890.27 432
13891.39 443
13892.50 421
13893.61 487
13894.73 470
13895.84 468
13896.95 458
13898.07 466
13899.18 489
13900.29 503
13901.41 483
13902.52 430
13903.64 388
13904.75 404
13905.86 428
13906.98 389
13908.09 402
13909.21 410
13910.32 453
13911.43 441
13912.55 410
13913.66 384
13914.78 429
13915.89 395
13917.01 373
13918.12 393
13919.24 429
13920.35 376
13921.46 401
13922.58 380
13923.69 374
13924.81 376
13925.92 353
13927.04 399
13928.15 410
13929.27 362
13930.38 376
13931.50 400
13932.61 371
13933.73 429
13934.84 423
13935.96 376
13937.07 377
13938.19 377
13939.30 367
13940.42 413
13941.54 397
13942.65 357
13943.77 376
13944.88 402
13946.00 386
13947.11 382
13948.23 358
13949.34 355
13950.46 370
13951.58 374
13952.69 380
13953.81 377
13954.92 377
13956.04 406
13957.16 360
13958.27 335
13959.39 337
13960.50 354
13961.62 367
13962.74 351
13963.85 352
13964.97 400
13966.09 397
13967.20 336
13968.32 379
13969.44 375
13970.55 374
13971.67 363
13972.79 349
13973.90 348
13975.02 381
13976.14 384
13977.25 417
13978.37 389
13979.49 339
13980.60 391
13981.72 365
13982.84 383
13983.95 409
13985.07 388
13986.19 396
13987.31 415
13988.42 378
13989.54 330
13990.66 369
13991.78 349
13992.89 337
13994.01 371
13995.13 396
13996.25 388
13997.36 374
13998.48 373
13999.60 395
14000.72 418
14001.83 406
14002.95 406
14004.07 346
14005.19 404
14006.31 438
14007.42 421
14008.54 396
14009.66 423
14010.78 431
14011.90 390
14013.02 397
14014.13 431
14015.25 422
14016.37 418
14017.49 418
14018.61 448
14019.73 483
14020.84 507
14021.96 546
14023.08 504
14024.20 471
14025.32 487
14026.44 473
14027.56 470
14028.68 447
14029.80 462
14030.91 464
14032.03 407
14033.15 455
14034.27 420
14035.39 382
14036.51 416
14037.63 442
14038.75 434
14039.87 374
14040.99 414
14042.11 448
14043.23 362
14044.35 347
14045.47 340
14046.58 356
14047.70 406
14048.82 386
14049.94 404
14051.06 368
14052.18 377
14053.30 410
14054.42 377
14055.54 383
14056.66 399
14057.78 387
14058.90 373
14060.02 399
14061.14 435
14062.26 437
14063.38 428
14064.51 443
14065.63 459
14066.75 384
14067.87 410
14068.99 442
14070.11 416
14071.23 401
14072.35 443
14073.47 465
14074.59 447
14075.71 457
14076.83 507
14077.95 453
14079.07 452
14080.19 488
14081.32 485
14082.44 499
14083.56 514
14084.68 518
14085.80 528
14086.92 512
14088.04 478
14089.16 537
14090.29 571
14091.41 573
14092.53 614
14093.65 610
14094.77 598
14095.89 622
14097.01 622
14098.14 654
14099.26 628
14100.38 584
14101.50 606
14102.62 627
14103.75 594
14104.87 572
14105.99 539
14107.11 521
14108.23 490
14109.36 495
14110.48 462
14111.60 432
14112.72 446
14113.84 448
14114.97 416
14116.09 415
14117.21 401
14118.33 428
14119.46 434
14120.58 405
14121.70 404
14122.82 398
14123.95 372
14125.07 386
14126.19 391
14127.32 383
14128.44 377
14129.56 379
14130.68 364
14131.81 383
14132.93 364
14134.05 378
14135.18 387
14136.30 372
14137.42 391
14138.55 408
14139.67 400
14140.79 365
14141.92 374
14143.04 387
14144.16 406
14145.29 375
14146.41 388
14147.54 343
14148.66 350
14149.78 349
14150.91 348
14152.03 338
14153.15 374
14154.28 330
14155.40 353
14156.53 348
14157.65 352
14158.77 346
14159.90 343
14161.02 361
14162.15 362
14163.27 376
14164.40 359
14165.52 417
14166.64 357
14167.77 345
14168.89 396
14170.02 360
14171.14 344
14172.27 298
14173.39 323
14174.52 326
14175.64 316
14176.77 354
14177.89 301
14179.02 311
14180.14 331
14181.27 359
14182.39 326
14183.52 374
14184.64 340
14185.77 355
14186.89 327
14188.02 301
14189.14 322
14190.27 322
14191.39 328
14192.52 297
14193.64 320
14194.77 304
14195.90 357
14197.02 373
14198.15 340
14199.27 309
14200.40 332
14201.52 332
14202.65 322
14203.78 313
14204.90 345
14206.03 317
14207.15 299
14208.28 298
14209.41 308
14210.53 302
14211.66 311
14212.78 294
14213.91 290
14215.04 298
14216.16 283
14217.29 299
14218.42 313
14219.54 303
14220.67 274
14221.80 300
14222.92 313
14224.05 285
14225.18 299
14226.30 265
14227.43 302
14228.56 306
14229.68 275
14230.81 268
14231.94 303
14233.06 277
14234.19 276
14235.32 317
14236.45 290
14237.57 285
14238.70 280
14239.83 299
14240.96 310
14242.08 247
14243.21 279
14244.34 287
14245.47 257
14246.59 283
14247.72 262
14248.85 263
14249.98 272
14251.10 283
14252.23 254
14253.36 250
14254.49 269
14255.62 246
14256.74 243
14257.87 282
14259.00 235
14260.13 230
14261.26 242
14262.38 253
14263.51 256
14264.64 263
14265.77 251
14266.90 278
14268.03 277
14269.15 278
14270.28 245
14271.41 243
14272.54 272
14273.67 242
14274.80 242
14275.93 285
14277.06 256
14278.18 247
14279.31 263
14280.44 265
14281.57 242
14282.70 263
14283.83 249
14284.96 234
14286.09 261
14287.22 263
14288.35 246
14289.48 223
14290.60 222
14291.73 241
14292.86 222
14293.99 211
14295.12 238
14296.25 255
14297.38 248
14298.51 215
14299.64 236
14300.77 220
14301.90 207
14303.03 239
14304.16 219
14305.29 240
14306.42 284
14307.55 219
14308.68 244
14309.81 228
14310.94 227
14312.07 232
14313.20 235
14314.33 184
14315.46 250
14316.59 247
14317.72 209
14318.85 228
14319.98 219
14321.11 218
14322.24 223
14323.38 210
14324.51 232
14325.64 226
14326.77 211
14327.90 197
14329.03 198
14330.16 196
14331.29 166
14332.42 195
14333.55 201
14334.68 222
14335.82 215
14336.95 196
14338.08 234
14339.21 230
14340.34 235
14341.47 213
14342.60 198
14343.73 214
14344.87 202
14346.00 208
14347.13 190
14348.26 206
14349.39 224
14350.52 199
14351.66 199
14352.79 204
14353.92 221
14355.05 219
14356.18 195
14357.32 181
14358.45 197
14359.58 196
14360.71 202
14361.84 222
14362.98 190
14364.11 215
14365.24 184
14366.37 206
14367.51 182
14368.64 203
14369.77 211
14370.90 203
14372.04 180
14373.17 191
14374.30 195
14375.43 184
14376.57 208
14377.70 200
14378.83 205
14379.97 206
14381.10 194
14382.23 212
14383.36 213
14384.50 209
14385.63 177
14386.76 188
14387.90 211
14389.03 206
14390.16 225
14391.30 208
14392.43 203
14393.56 196
14394.70 208
14395.83 239
14396.96 198
14398.10 213
14399.23 201
14400.37 199
14401.50 182
14402.63 171
14403.77 209
14404.90 194
14406.03 231
14407.17 178
14408.30 162
14409.44 180
14410.57 161
14411.70 170
14412.84 196
14413.97 201
14415.11 211
14416.24 201
14417.38 199
14418.51 203
14419.64 191
14420.78 197
14421.91 190
14423.05 195
14424.18 187
14425.32 179
14426.45 194
14427.59 216
14428.72 211
14429.86 194
14430.99 206
14432.13 234
14433.26 213
14434.40 186
14435.53 199
14436.67 256
14437.80 213
14438.94 208
14440.07 220
14441.21 231
14442.34 192
14443.48 194
14444.61 212
14445.75 199
14446.89 189
14448.02 225
14449.16 197
14450.29 212
14451.43 185
14452.56 194
14453.70 171
14454.84 205
14455.97 175
14457.11 195
14458.24 179
14459.38 203
14460.52 220
14461.65 194
14462.79 174
14463.92 221
14465.06 180
14466.20 195
14467.33 218
14468.47 179
14469.61 188
14470.74 219
14471.88 224
14473.02 193
14474.15 184
14475.29 176
14476.43 203
14477.56 198
14478.70 179
14479.84 183
14480.97 195
14482.11 214
14483.25 210
14484.38 165
14485.52 194
14486.66 213
14487.79 208
14488.93 209
14490.07 208
14491.21 184
14492.34 173
14493.48 177
14494.62 208
14495.76 202
14496.89 198
14498.03 206
14499.17 190
14500.31 159
14501.44 171
14502.58 189
14503.72 168
14504.86 183
14506.00 158
14507.13 207
14508.27 199
14509.41 198
14510.55 172
14511.69 194
14512.82 200
14513.96 202
14515.10 185
14516.24 210
14517.38 203
14518.51 190
14519.65 188
14520.79 207
14521.93 191
14523.07 168
14524.21 176
14525.35 173
14526.48 186
14527.62 192
14528.76 198
14529.90 201
14531.04 201
14532.18 226
14533.32 187
14534.46 192
14535.60 172
14536.73 199
14537.87 185
14539.01 166
14540.15 177
14541.29 199
14542.43 187
14543.57 205
14544.71 182
14545.85 189
14546.99 199
14548.13 222
14549.27 172
14550.41 185
14551.55 204
14552.69 178
14553.83 182
14554.97 184
14556.11 212
14557.25 205
14558.39 203
14559.53 206
14560.67 222
14561.81 231
14562.95 221
14564.09 202
14565.23 187
14566.37 171
14567.51 170
14568.65 209
14569.79 189
14570.93 187
14572.07 186
14573.21 184
14574.35 213
14575.49 219
14576.63 200
14577.77 182
14578.91 203
14580.05 201
14581.19 172
14582.33 214
14583.48 219
14584.62 212
14585.76 205
14586.90 197
14588.04 232
14589.18 252
14590.32 214
14591.46 204
14592.60 204
14593.75 234
14594.89 202
14596.03 218
14597.17 229
14598.31 225
14599.45 223
14600.59 237
14601.74 231
14602.88 258
14604.02 218
14605.16 206
14606.30 232
14607.44 229
14608.59 223
14609.73 241
14610.87 207
14612.01 236
14613.15 227
14614.30 228
14615.44 240
14616.58 245
14617.72 239
14618.87 226
14620.01 270
14621.15 244
14622.29 238
14623.44 225
14624.58 242
14625.72 260
14626.86 244
14628.01 238
14629.15 244
14630.29 266
14631.43 263
14632.58 268
14633.72 257
14634.86 301
14636.01 307
14637.15 248
14638.29 241
14639.44 296
14640.58 312
14641.72 253
14642.86 243
14644.01 245
14645.15 219
14646.29 236
14647.44 235
14648.58 244
14649.73 222
14650.87 235
14652.01 215
14653.16 223
14654.30 216
14655.44 208
14656.59 187
14657.73 228
14658.87 232
14660.02 224
14661.16 224
14662.31 226
14663.45 218
14664.59 218
14665.74 213
14666.88 191
14668.03 202
14669.17 212
14670.32 218
14671.46 204
14672.60 204
14673.75 216
14674.89 186
14676.04 189
14677.18 201
14678.33 219
14679.47 168
14680.62 211
14681.76 182
14682.91 182
14684.05 183
14685.20 185
14686.34 180
14687.49 179
14688.63 176
14689.78 178
14690.92 199
14692.07 201
14693.21 179
14694.36 181
14695.50 185
14696.65 177
14697.79 191
14698.94 186
14700.08 183
14701.23 193
14702.38 198
14703.52 182
14704.67 189
14705.81 183
14706.96 173
14708.10 178
14709.25 190
14710.40 192
14711.54 196
14712.69 191
14713.83 172
14714.98 184
14716.13 198
14717.27 174
14718.42 169
14719.56 212
14720.71 170
14721.86 201
14723.00 169
14724.15 180
14725.30 180
14726.44 184
14727.59 190
14728.74 200
14729.88 197
14731.03 171
14732.18 201
14733.32 190
14734.47 205
14735.62 170
14736.76 160
14737.91 168
14739.06 173
14740.20 188
14741.35 179
14742.50 188
14743.65 230
14744.79 196
14745.94 173
14747.09 178
14748.23 206
14749.38 189
14750.53 216
14751.68 212
14752.82 182
14753.97 223
14755.12 229
14756.27 226
14757.42 218
14758.56 220
14759.71 181
14760.86 214
14762.01 204
14763.15 215
14764.30 216
14765.45 195
14766.60 213
14767.75 195
14768.90 194
14770.04 184
14771.19 242
14772.34 208
14773.49 199
14774.64 232
14775.79 203
14776.93 225
14778.08 207
14779.23 206
14780.38 216
14781.53 232
14782.68 200
14783.83 221
14784.97 247
14786.12 242
14787.27 244
14788.42 251
14789.57 246
14790.72 286
14791.87 258
14793.02 267
14794.17 249
14795.32 235
14796.46 208
14797.61 285
14798.76 241
14799.91 262
14801.06 267
14802.21 246
14803.36 246
14804.51 235
14805.66 247
14806.81 229
14807.96 255
14809.11 244
14810.26 256
14811.41 261
14812.56 241
14813.71 277
14814.86 253
14816.01 236
14817.16 226
14818.31 249
14819.46 275
14820.61 227
14821.76 250
14822.91 229
14824.06 224
14825.21 220
14826.36 219
14827.51 210
14828.66 190
14829.81 201
14830.96 214
14832.11 242
14833.26 194
14834.42 198
14835.57 209
14836.72 197
14837.87 176
14839.02 172
14840.17 183
14841.32 201
14842.47 231
14843.62 169
14844.77 196
14845.92 199
14847.08 201
14848.23 195
14849.38 190
14850.53 199
14851.68 190
14852.83 180
14853.98 151
14855.14 163
14856.29 177
14857.44 193
14858.59 171
14859.74 179
14860.89 162
14862.05 161
14863.20 186
14864.35 159
14865.50 148
14866.65 179
14867.81 177
14868.96 192
14870.11 179
14871.26 171
14872.41 157
14873.57 159
14874.72 171
14875.87 179
14877.02 188
14878.18 176
14879.33 148
14880.48 165
14881.63 166
14882.79 155
14883.94 138
14885.09 184
14886.24 167
14887.40 190
14888.55 158
14889.70 162
14890.86 174
14892.01 155
14893.16 176
14894.31 174
14895.47 225
14896.62 168
14897.77 165
14898.93 159
14900.08 164
14901.23 154
14902.39 179
14903.54 161
14904.69 147
14905.85 162
14907.00 182
14908.16 169
14909.31 154
14910.46 159
14911.62 151
14912.77 165
14913.92 147
14915.08 175
14916.23 149
14917.39 153
14918.54 175
14919.69 182
14920.85 197
14922.00 173
14923.16 138
14924.31 159
14925.46 180
14926.62 144
14927.77 163
14928.93 134
14930.08 167
14931.24 164
14932.39 185
14933.55 180
14934.70 173
14935.85 166
14937.01 174
14938.16 171
14939.32 160
14940.47 191
14941.63 184
14942.78 175
14943.94 157
14945.09 163
14946.25 201
14947.40 193
14948.56 184
14949.71 171
14950.87 163
14952.03 181
14953.18 151
14954.34 153
14955.49 150
14956.65 163
14957.80 141
14958.96 131
14960.11 151
14961.27 170
14962.42 141
14963.58 154
14964.74 163
14965.89 144
14967.05 174
14968.20 145
14969.36 155
14970.52 125
14971.67 116
14972.83 148
14973.98 181
14975.14 162
14976.30 135
14977.45 135
14978.61 161
14979.77 142
14980.92 141
14982.08 156
14983.24 163
14984.39 152
14985.55 120
14986.70 135
14987.86 151
14989.02 172
14990.18 157
14991.33 146
14992.49 150
14993.65 129
14994.80 143
14995.96 127
14997.12 128
14998.27 120
14999.43 118
15000.59 123
15001.75 150
15002.90 150
15004.06 139
15005.22 147
15006.37 134
15007.53 133
15008.69 145
15009.85 147
15011.00 113
15012.16 128
15013.32 109
15014.48 146
15015.64 127
15016.79 119
15017.95 129
15019.11 158
15020.27 163
15021.43 111
15022.58 112
15023.74 119
15024.90 113
15026.06 119
15027.22 131
15028.37 128
15029.53 125
15030.69 134
15031.85 114
15033.01 128
15034.17 136
15035.32 101
15036.48 116
15037.64 125
15038.80 143
15039.96 158
15041.12 110
15042.28 121
15043.44 131
15044.59 125
15045.75 128
15046.91 129
15048.07 139
15049.23 130
15050.39 114
15051.55 130
15052.71 123
15053.87 122
15055.03 145
15056.19 153
15057.35 144
15058.50 118
15059.66 140
15060.82 140
15061.98 129
15063.14 119
15064.30 137
15065.46 146
15066.62 131
15067.78 138
15068.94 141
15070.10 143
15071.26 135
15072.42 136
15073.58 105
15074.74 115
15075.90 119
15077.06 148
15078.22 135
15079.38 104
15080.54 125
15081.70 113
15082.86 116
15084.02 134
15085.18 124
15086.34 111
15087.50 132
15088.67 144
15089.83 148
15090.99 103
15092.15 124
15093.31 130
15094.47 130
15095.63 127
15096.79 126
15097.95 116
15099.11 128
15100.27 133
15101.43 105
15102.60 118
15103.76 126
15104.92 127
15106.08 126
15107.24 139
15108.40 116
15109.56 125
15110.72 119
15111.89 146
15113.05 148
15114.21 124
15115.37 145
15116.53 128
15117.69 119
15118.86 112
15120.02 156
15121.18 148
15122.34 118
15123.50 149
15124.67 155
15125.83 126
15126.99 123
15128.15 116
15129.31 121
15130.48 134
15131.64 133
15132.80 130
15133.96 122
15135.13 141
15136.29 138
15137.45 110
15138.61 137
15139.78 115
15140.94 133
15142.10 121
15143.26 111
15144.43 106
15145.59 117
15146.75 137
15147.91 138
15149.08 127
15150.24 139
15151.40 153
15152.57 116
15153.73 117
15154.89 113
15156.06 128
15157.22 140
15158.38 120
15159.55 129
15160.71 133
15161.87 137
15163.04 129
15164.20 137
15165.36 129
15166.53 147
15167.69 153
15168.85 149
15170.02 130
15171.18 119
15172.35 171
15173.51 151
15174.67 109
15175.84 101
15177.00 120
15178.17 158
15179.33 142
15180.49 140
15181.66 136
15182.82 131
15183.99 126
15185.15 123
15186.31 110
15187.48 116
15188.64 131
15189.81 125
15190.97 131
15192.14 132
15193.30 134
15194.47 102
15195.63 121
15196.80 133
15197.96 143
15199.13 163
15200.29 165
15201.46 159
15202.62 147
15203.79 145
15204.95 145
15206.12 141
15207.28 142
15208.45 125
15209.61 142
15210.78 133
15211.94 133
15213.11 140
15214.27 130
15215.44 152
15216.60 162
15217.77 147
15218.93 140
15220.10 137
15221.27 169
15222.43 141
15223.60 168
15224.76 175
15225.93 163
15227.10 165
15228.26 165
15229.43 171
15230.59 182
15231.76 162
15232.93 165
15234.09 174
15235.26 184
15236.42 184
15237.59 175
15238.76 144
15239.92 156
15241.09 164
15242.26 160
15243.42 151
15244.59 159
15245.76 134
15246.92 153
15248.09 147
15249.26 166
15250.42 146
15251.59 141
15252.76 129
15253.92 154
15255.09 170
15256.26 132
15257.43 145
15258.59 125
15259.76 155
15260.93 133
15262.09 129
15263.26 149
15264.43 149
15265.60 151
15266.76 132
15267.93 140
15269.10 136
15270.27 138
15271.43 147
15272.60 109
15273.77 118
15274.94 151
15276.10 123
15277.27 112
15278.44 160
15279.61 114
15280.78 146
15281.94 115
15283.11 126
15284.28 114
15285.45 161
15286.62 127
15287.79 136
15288.95 143
15290.12 136
15291.29 130
15292.46 129
15293.63 115
15294.80 145
15295.96 150
15297.13 140
15298.30 142
15299.47 137
15300.64 139
15301.81 115
15302.98 113
15304.15 134
15305.31 132
15306.48 116
15307.65 126
15308.82 149
15309.99 145
15311.16 125
15312.33 138
15313.50 145
15314.67 141
15315.84 149
15317.01 121
15318.18 150
15319.34 154
15320.51 177
15321.68 171
15322.85 134
15324.02 155
15325.19 155
15326.36 139
15327.53 125
15328.70 129
15329.87 117
15331.04 126
15332.21 110
15333.38 129
15334.55 144
15335.72 139
15336.89 136
15338.06 132
15339.23 148
15340.40 128
15341.57 153
15342.74 144
15343.91 129
15345.08 136
15346.26 120
15347.43 143
15348.60 128
15349.77 124
15350.94 128
15352.11 139
15353.28 158
15354.45 135
15355.62 143
15356.79 128
15357.96 150
15359.13 146
15360.30 136
15361.48 156
15362.65 150
15363.82 119
15364.99 135
15366.16 121
15367.33 149
15368.50 136
15369.67 153
15370.85 140
15372.02 145
15373.19 168
15374.36 134
15375.53 101
15376.70 116
15377.88 145
15379.05 126
15380.22 106
15381.39 127
15382.56 144
15383.73 117
15384.91 125
15386.08 141
15387.25 123
15388.42 119
15389.59 138
15390.77 149
15391.94 146
15393.11 143
15394.28 150
15395.46 127
15396.63 140
15397.80 112
15398.97 118
15400.15 148
15401.32 135
15402.49 137
15403.66 138
15404.84 138
15406.01 126
15407.18 151
15408.36 116
15409.53 110
15410.70 120
15411.87 159
15413.05 123
15414.22 129
15415.39 118
15416.57 128
15417.74 116
15418.91 163
15420.09 148
15421.26 118
15422.43 121
15423.61 113
15424.78 122
15425.95 100
15427.13 123
15428.30 141
15429.47 115
15430.65 134
15431.82 123
15433.00 121
15434.17 99
15435.34 111
15436.52 109
15437.69 96
15438.87 119
15440.04 136
15441.21 127
15442.39 113
15443.56 124
15444.74 113
15445.91 117
15447.09 126
15448.26 128
15449.43 128
15450.61 127
15451.78 115
15452.96 121
15454.13 161
15455.31 167
15456.48 132
15457.66 139
15458.83 112
15460.01 101
15461.18 97
15462.36 121
15463.53 138
15464.71 119
15465.88 132
15467.06 153
15468.23 133
15469.41 123
15470.58 117
15471.76 122
15472.93 114
15474.11 126
15475.28 124
15476.46 124
15477.63 121
15478.81 108
15479.99 101
15481.16 120
15482.34 128
15483.51 113
15484.69 119
15485.86 124
15487.04 132
15488.22 135
15489.39 131
15490.57 118
15491.74 145
15492.92 130
15494.10 116
15495.27 107
15496.45 130
15497.62 118
15498.80 138
15499.98 153
15501.15 120
15502.33 136
15503.51 134
15504.68 127
15505.86 133
15507.04 147
15508.21 142
15509.39 117
15510.57 115
15511.74 125
15512.92 151
15514.10 118
15515.27 130
15516.45 156
15517.63 164
15518.81 150
15519.98 136
15521.16 135
15522.34 139
15523.51 136
15524.69 127
15525.87 124
15527.05 132
15528.22 134
15529.40 126
15530.58 133
15531.76 125
15532.93 160
15534.11 137
15535.29 137
15536.47 148
15537.64 133
15538.82 128
15540.00 124
15541.18 127
15542.36 139
15543.53 178
15544.71 171
15545.89 130
15547.07 127
15548.25 154
15549.43 133
15550.60 150
15551.78 161
15552.96 140
15554.14 171
15555.32 147
15556.50 149
15557.67 136
15558.85 155
15560.03 153
15561.21 140
15562.39 142
15563.57 137
15564.75 162
15565.93 153
15567.10 146
15568.28 131
15569.46 138
15570.64 155
15571.82 178
15573.00 135
15574.18 155
15575.36 170
15576.54 148
15577.72 166
15578.90 141
15580.08 159
15581.26 143
15582.43 142
15583.61 163
15584.79 168
15585.97 165
15587.15 156
15588.33 147
15589.51 183
15590.69 174
15591.87 149
15593.05 162
15594.23 153
15595.41 179
15596.59 166
15597.77 169
15598.95 186
15600.13 175
15601.31 179
15602.49 171
15603.67 186
15604.85 177
15606.03 193
15607.21 204
15608.40 184
15609.58 186
15610.76 209
15611.94 179
15613.12 175
15614.30 207
15615.48 190
15616.66 215
15617.84 249
15619.02 202
15620.20 206
15621.38 210
15622.56 213
15623.75 214
15624.93 234
15626.11 230
15627.29 216
15628.47 225
15629.65 232
15630.83 225
15632.01 210
15633.20 228
15634.38 231
15635.56 225
15636.74 225
15637.92 232
15639.10 249
15640.29 226
15641.47 241
15642.65 251
15643.83 247
15645.01 261
15646.19 270
15647.38 255
15648.56 232
15649.74 268
15650.92 251
15652.10 237
15653.29 220
15654.47 260
15655.65 255
15656.83 256
15658.02 251
15659.20 262
15660.38 249
15661.56 268
15662.75 273
15663.93 251
15665.11 245
15666.29 269
15667.48 274
15668.66 261
15669.84 256
15671.03 244
15672.21 264
15673.39 224
15674.57 234
15675.76 258
15676.94 239
15678.12 238
15679.31 230
15680.49 254
15681.67 241
15682.86 226
15684.04 235
15685.22 222
15686.41 261
15687.59 275
15688.77 272
15689.96 224
15691.14 259
15692.32 239
15693.51 227
15694.69 243
15695.88 204
15697.06 200
15698.24 243
15699.43 279
15700.61 241
15701.80 229
15702.98 232
15704.16 258
15705.35 273
15706.53 244
15707.72 261
15708.90 276
15710.09 251
15711.27 281
15712.45 267
15713.64 227
15714.82 268
15716.01 256
15717.19 285
15718.38 275
15719.56 257
15720.75 245
15721.93 262
15723.12 269
15724.30 290
15725.49 284
15726.67 242
15727.86 262
15729.04 243
15730.23 236
15731.41 280
15732.60 305
15733.78 300
15734.97 265
15736.15 305
15737.34 294
15738.52 282
15739.71 251
15740.89 277
15742.08 318
15743.27 316
15744.45 308
15745.64 291
15746.82 329
15748.01 305
15749.19 332
15750.38 350
15751.57 358
15752.75 340
15753.94 341
15755.12 356
15756.31 346
15757.50 375
15758.68 337
15759.87 356
15761.05 369
15762.24 332
15763.43 348
15764.61 333
15765.80 330
15766.99 335
15768.17 314
15769.36 343
15770.55 315
15771.73 286
15772.92 279
15774.11 284
15775.29 292
15776.48 298
15777.67 264
15778.85 303
15780.04 306
15781.23 323
15782.42 324
15783.60 311
15784.79 278
15785.98 254
15787.16 283
15788.35 299
15789.54 272
15790.73 305
15791.91 262
15793.10 273
15794.29 262
15795.48 255
15796.66 203
15797.85 236
15799.04 229
15800.23 226
15801.41 259
15802.60 272
15803.79 258
15804.98 227
15806.17 226
15807.35 232
15808.54 199
15809.73 213
15810.92 236
15812.11 232
15813.30 217
15814.48 211
15815.67 212
15816.86 200
15818.05 188
15819.24 202
15820.43 238
15821.61 220
15822.80 220
15823.99 229
15825.18 196
15826.37 219
15827.56 198
15828.75 214
15829.94 201
15831.12 199
15832.31 181
15833.50 194
15834.69 177
15835.88 204
15837.07 187
15838.26 187
15839.45 198
15840.64 200
15841.83 223
15843.02 189
15844.21 176
15845.39 199
15846.58 187
15847.77 208
15848.96 193
15850.15 179
15851.34 203
15852.53 198
15853.72 179
15854.91 194
15856.10 187
15857.29 181
15858.48 200
15859.67 200
15860.86 214
15862.05 177
15863.24 213
15864.43 204
15865.62 197
15866.81 182
15868.00 176
15869.19 157
15870.38 195
15871.57 185
15872.76 206
15873.96 189
15875.15 214
15876.34 168
15877.53 193
15878.72 212
15879.91 204
15881.10 210
15882.29 202
15883.48 187
15884.67 180
15885.86 211
15887.05 197
15888.25 209
15889.44 218
15890.63 213
15891.82 235
15893.01 204
15894.20 200
15895.39 233
15896.58 199
15897.78 208
15898.97 182
15900.16 194
15901.35 183
15902.54 157
15903.73 200
15904.92 182
15906.12 229
15907.31 227
15908.50 180
15909.69 189
15910.88 198
15912.08 229
15913.27 233
15914.46 219
15915.65 228
15916.84 211
15918.04 202
15919.23 207
15920.42 196
15921.61 224
15922.81 185
15924.00 208
15925.19 225
15926.38 210
15927.58 197
15928.77 202
15929.96 229
15931.15 225
15932.35 205
15933.54 200
15934.73 223
15935.92 201
15937.12 171
15938.31 185
15939.50 224
15940.70 198
15941.89 163
15943.08 187
15944.28 205
15945.47 185
15946.66 191
15947.86 190
15949.05 154
15950.24 174
15951.44 181
15952.63 154
15953.82 184
15955.02 161
15956.21 157
15957.40 198
15958.60 192
15959.79 143
15960.99 135
15962.18 176
15963.37 193
15964.57 173
15965.76 143
15966.96 160
15968.15 164
15969.34 167
15970.54 156
15971.73 168
15972.93 158
15974.12 134
15975.31 146
15976.51 142
15977.70 134
15978.90 135
15980.09 159
15981.29 157
15982.48 140
15983.68 122
15984.87 128
15986.07 130
15987.26 137
15988.46 159
15989.65 131
15990.85 136
15992.04 144
15993.24 135
15994.43 127
15995.63 135
15996.82 148
15998.02 139
15999.21 99
16000.41 154
16001.60 144
16002.80 163
16003.99 128
16005.19 137
16006.38 137
16007.58 144
16008.77 170
16009.97 160
16011.17 143
16012.36 146
16013.56 136
16014.75 156
16015.95 117
16017.14 127
16018.34 147
16019.54 138
16020.73 149
16021.93 118
16023.13 132
16024.32 127
16025.52 137
16026.71 127
16027.91 126
16029.11 117
16030.30 130
16031.50 138
16032.70 128
16033.89 143
16035.09 113
16036.29 109
16037.48 116
16038.68 141
16039.88 130
16041.07 127
16042.27 142
16043.47 135
16044.66 99
16045.86 104
16047.06 151
16048.25 120
16049.45 128
16050.65 111
16051.85 106
16053.04 122
16054.24 117
16055.44 124
16056.64 117
16057.83 119
16059.03 122
16060.23 119
16061.43 124
16062.62 121
16063.82 126
16065.02 154
16066.22 125
16067.41 111
16068.61 123
16069.81 142
16071.01 158
16072.21 129
16073.40 118
16074.60 106
16075.80 107
16077.00 133
16078.20 109
16079.39 111
16080.59 115
16081.79 126
16082.99 134
16084.19 117
16085.39 112
16086.58 144
16087.78 149
16088.98 119
16090.18 125
16091.38 153
16092.58 139
16093.78 128
16094.98 149
16096.17 120
16097.37 97
16098.57 138
16099.77 134
16100.97 118
16102.17 102
16103.37 104
16104.57 120
16105.77 135
16106.97 130
16108.17 129
16109.36 128
16110.56 117
16111.76 132
16112.96 119
16114.16 121
16115.36 142
16116.56 138
16117.76 115
16118.96 114
16120.16 116
16121.36 121
16122.56 104
16123.76 122
16124.96 133
16126.16 132
16127.36 122
16128.56 105
16129.76 107
16130.96 135
16132.16 128
16133.36 141
16134.56 106
16135.76 106
16136.96 135
16138.16 118
16139.36 113
16140.56 113
16141.76 130
16142.97 103
16144.17 110
16145.37 109
16146.57 114
16147.77 115
16148.97 124
16150.17 91
16151.37 108
16152.57 108
16153.77 110
16154.97 108
16156.18 99
16157.38 118
16158.58 121
16159.78 128
16160.98 138
16162.18 111
16163.38 114
16164.58 119
16165.79 127
16166.99 111
16168.19 127
16169.39 116
16170.59 97
16171.79 111
16173.00 93
16174.20 113
16175.40 123
16176.60 107
16177.80 111
16179.01 95
16180.21 98
16181.41 102
16182.61 102
16183.81 102
16185.02 126
16186.22 103
16187.42 115
16188.62 134
16189.82 157
16191.03 115
16192.23 116
16193.43 115
16194.63 142
16195.84 132
16197.04 106
16198.24 99
16199.45 102
16200.65 116
16201.85 118
16203.05 122
16204.26 132
16205.46 136
16206.66 113
16207.87 110
16209.07 120
16210.27 126
16211.48 107
16212.68 123
16213.88 121
16215.08 130
16216.29 179
16217.49 167
16218.70 146
16219.90 102
16221.10 127
16222.31 128
16223.51 99
16224.71 122
16225.92 144
16227.12 142
16228.32 141
16229.53 123
16230.73 145
16231.94 123
16233.14 116
16234.34 121
16235.55 177
16236.75 154
16237.96 136
16239.16 125
16240.36 137
16241.57 111
16242.77 158
16243.98 143
16245.18 132
16246.39 130
16247.59 124
16248.80 130
16250.00 144
16251.21 122
16252.41 138
16253.61 140
16254.82 165
16256.02 134
16257.23 133
16258.43 125
16259.64 133
16260.84 148
16262.05 147
16263.25 149
16264.46 163
16265.66 150
16266.87 144
16268.08 156
16269.28 164
16270.49 142
16271.69 128
16272.90 158
16274.10 167
16275.31 166
16276.51 149
16277.72 173
16278.92 131
16280.13 147
16281.34 162
16282.54 148
16283.75 156
16284.95 131
16286.16 157
16287.37 155
16288.57 151
16289.78 143
16290.98 162
16292.19 152
16293.40 170
16294.60 159
16295.81 138
16297.02 138
16298.22 145
16299.43 175
16300.63 165
16301.84 146
16303.05 160
16304.25 135
16305.46 147
16306.67 169
16307.87 150
16309.08 189
16310.29 158
16311.50 152
16312.70 160
16313.91 175
16315.12 184
16316.32 151
16317.53 157
16318.74 138
16319.94 158
16321.15 144
16322.36 135
16323.57 131
16324.77 132
16325.98 144
16327.19 155
16328.40 153
16329.60 131
16330.81 144
16332.02 125
16333.23 118
16334.43 131
16335.64 121
16336.85 127
16338.06 145
16339.27 139
16340.47 119
16341.68 125
16342.89 129
16344.10 125
16345.31 129
16346.51 122
16347.72 113
16348.93 118
16350.14 108
16351.35 113
16352.56 111
16353.77 127
16354.97 124
16356.18 125
16357.39 105
16358.60 102
16359.81 115
16361.02 130
16362.23 126
16363.43 115
16364.64 145
16365.85 142
16367.06 146
16368.27 122
16369.48 122
16370.69 113
16371.90 132
16373.11 109
16374.32 131
16375.53 115
16376.73 109
16377.94 106
16379.15 108
16380.36 127
16381.57 132
16382.78 101
16383.99 103
16385.20 106
16386.41 114
16387.62 93
16388.83 116
16390.04 129
16391.25 149
16392.46 129
16393.67 102
16394.88 104
16396.09 129
16397.30 140
16398.51 106
16399.72 112
16400.93 97
16402.14 108
16403.35 105
16404.56 106
16405.77 96
16406.98 90
16408.19 100
16409.40 86
16410.61 115
16411.82 110
16413.04 124
16414.25 114
16415.46 122
16416.67 93
16417.88 92
16419.09 113
16420.30 119
16421.51 115
16422.72 118
16423.93 121
16425.14 110
16426.36 90
16427.57 98
16428.78 111
16429.99 116
16431.20 108
16432.41 99
16433.62 129
16434.83 120
16436.05 124
16437.26 104
16438.47 114
16439.68 110
16440.89 99
16442.10 97
16443.32 95
16444.53 119
16445.74 124
16446.95 114
16448.16 101
16449.38 95
16450.59 104
16451.80 110
16453.01 121
16454.22 82
16455.44 80
16456.65 115
16457.86 109
16459.07 92
16460.29 95
16461.50 101
16462.71 88
16463.92 103
16465.14 110
16466.35 120
16467.56 99
16468.77 86
16469.99 82
16471.20 93
16472.41 119
16473.63 122
16474.84 111
16476.05 95
16477.26 82
16478.48 104
16479.69 107
16480.90 136
16482.12 98
16483.33 96
16484.54 82
16485.76 79
16486.97 70
16488.18 99
16489.40 99
16490.61 82
16491.82 76
16493.04 88
16494.25 99
16495.47 116
16496.68 114
16497.89 90
16499.11 103
16500.32 94
16501.53 93
16502.75 80
16503.96 78
16505.18 103
16506.39 127
16507.61 92
16508.82 85
16510.03 97
16511.25 138
16512.46 96
16513.68 88
16514.89 86
16516.11 103
16517.32 109
16518.53 100
16519.75 103
16520.96 100
16522.18 75
16523.39 115
16524.61 104
16525.82 96
16527.04 99
16528.25 103
16529.47 101
16530.68 78
16531.90 88
16533.11 89
16534.33 107
16535.54 114
16536.76 89
16537.97 88
16539.19 115
16540.40 107
16541.62 107
16542.84 99
16544.05 84
16545.27 102
16546.48 104
16547.70 96
16548.91 93
16550.13 102
16551.35 94
16552.56 119
16553.78 96
16554.99 96
16556.21 103
16557.42 119
16558.64 109
16559.86 91
16561.07 94
16562.29 91
16563.51 111
16564.72 98
16565.94 99
16567.15 78
16568.37 95
16569.59 72
16570.80 86
16572.02 115
16573.24 121
16574.45 112
16575.67 104
16576.89 114
16578.10 105
16579.32 108
16580.54 110
16581.75 107
16582.97 106
16584.19 96
16585.41 94
16586.62 119
16587.84 101
16589.06 107
16590.27 94
16591.49 111
16592.71 112
16593.93 125
16595.14 96
16596.36 103
16597.58 94
16598.80 103
16600.01 104
16601.23 87
16602.45 97
16603.67 86
16604.88 93
16606.10 99
16607.32 90
16608.54 91
16609.76 99
16610.97 123
16612.19 86
16613.41 93
16614.63 92
16615.85 99
16617.06 99
16618.28 80
16619.50 89
16620.72 105
16621.94 102
16623.16 115
16624.37 85
16625.59 88
16626.81 91
16628.03 91
16629.25 97
16630.47 102
16631.69 87
16632.90 91
16634.12 106
16635.34 102
16636.56 94
16637.78 89
16639.00 77
16640.22 103
16641.44 88
16642.66 80
16643.88 82
16645.09 86
16646.31 82
16647.53 107
16648.75 111
16649.97 103
16651.19 102
16652.41 94
16653.63 82
16654.85 75
16656.07 82
16657.29 84
16658.51 73
16659.73 88
16660.95 82
16662.17 87
16663.39 106
16664.61 91
16665.83 83
16667.05 88
16668.27 96
16669.49 83
16670.71 98
16671.93 81
16673.15 78
16674.37 90
16675.59 86
16676.81 88
16678.03 88
16679.25 75
16680.47 64
16681.69 95
16682.91 106
16684.13 96
16685.35 101
16686.58 79
16687.80 88
16689.02 79
16690.24 86
16691.46 92
16692.68 75
16693.90 98
16695.12 77
16696.34 87
16697.56 90
16698.79 99
16700.01 83
16701.23 89
16702.45 86
16703.67 94
16704.89 81
16706.11 75
16707.34 94
16708.56 98
16709.78 92
16711.00 110
16712.22 109
16713.44 86
16714.67 74
16715.89 85
16717.11 80
16718.33 68
16719.55 78
16720.78 90
16722.00 88
16723.22 87
16724.44 76
16725.66 91
16726.89 94
16728.11 79
16729.33 68
16730.55 79
16731.78 116
16733.00 108
16734.22 101
16735.44 102
16736.67 92
16737.89 88
16739.11 105
16740.33 97
16741.56 84
16742.78 93
16744.00 94
16745.22 93
16746.45 111
16747.67 111
16748.89 76
16750.12 104
16751.34 72
16752.56 82
16753.79 88
16755.01 78
16756.23 86
16757.46 71
16758.68 81
16759.90 79
16761.13 81
16762.35 81
16763.57 73
16764.80 82
16766.02 80
16767.24 86
16768.47 84
16769.69 77
16770.92 108
16772.14 104
16773.36 93
16774.59 111
16775.81 96
16777.04 91
16778.26 95
16779.48 90
16780.71 93
16781.93 87
16783.16 94
16784.38 108
16785.61 119
16786.83 91
16788.05 93
16789.28 110
16790.50 88
16791.73 86
16792.95 90
16794.18 94
16795.40 108
16796.63 94
16797.85 88
16799.08 105
16800.30 88
16801.53 89
16802.75 91
16803.98 108
16805.20 103
16806.43 82
16807.65 91
16808.88 110
16810.10 95
16811.33 95
16812.55 107
16813.78 113
16815.00 115
16816.23 101
16817.46 87
16818.68 86
16819.91 99
16821.13 81
16822.36 89
16823.58 102
16824.81 122
16826.04 121
16827.26 105
16828.49 109
16829.71 90
16830.94 86
16832.17 110
16833.39 114
16834.62 101
16835.84 93
16837.07 102
16838.30 107
16839.52 95
16840.75 91
16841.98 106
16843.20 108
16844.43 100
16845.66 110
16846.88 107
16848.11 113
16849.34 128
16850.56 112
16851.79 101
16853.02 139
16854.24 144
16855.47 118
16856.70 101
16857.92 107
16859.15 109
16860.38 101
16861.61 97
16862.83 141
16864.06 119
16865.29 111
16866.52 108
16867.74 128
16868.97 147
16870.20 134
16871.42 101
16872.65 120
16873.88 132
16875.11 138
16876.34 142
16877.56 138
16878.79 165
16880.02 164
16881.25 152
16882.47 149
16883.70 119
16884.93 135
16886.16 148
16887.39 158
16888.62 155
16889.84 128
16891.07 133
16892.30 149
16893.53 130
16894.76 141
16895.98 141
16897.21 119
16898.44 148
16899.67 131
16900.90 149
16902.13 133
16903.36 139
16904.59 127
16905.81 119
16907.04 119
16908.27 114
16909.50 141
16910.73 138
16911.96 92
16913.19 110
16914.42 108
16915.65 125
16916.88 117
16918.10 120
16919.33 123
16920.56 116
16921.79 119
16923.02 92
16924.25 100
16925.48 110
16926.71 116
16927.94 88
16929.17 112
16930.40 107
16931.63 93
16932.86 112
16934.09 110
16935.32 106
16936.55 109
16937.78 133
16939.01 104
16940.24 89
16941.47 100
16942.70 94
16943.93 106
16945.16 119
16946.39 105
16947.62 103
16948.85 91
16950.08 99
16951.31 86
16952.54 87
16953.77 94
16955.00 100
16956.23 102
16957.46 99
16958.69 116
16959.93 102
16961.16 107
16962.39 83
16963.62 72
16964.85 85
16966.08 93
16967.31 88
16968.54 91
16969.77 98
16971.00 90
16972.24 106
16973.47 104
16974.70 92
16975.93 98
16977.16 109
16978.39 101
16979.62 107
16980.85 105
16982.09 108
16983.32 92
16984.55 87
16985.78 109
16987.01 80
16988.24 106
16989.48 87
16990.71 102
16991.94 87
16993.17 93
16994.40 103
16995.64 107
16996.87 97
16998.10 90
16999.33 81
17000.57 102
17001.80 102
17003.03 99
17004.26 94
17005.49 99
17006.73 106
17007.96 119
17009.19 107
17010.42 123
17011.66 76
17012.89 95
17014.12 103
17015.36 113
17016.59 95
17017.82 95
17019.05 85
17020.29 102
17021.52 89
17022.75 120
17023.99 106
17025.22 86
17026.45 89
17027.69 98
17028.92 109
17030.15 76
17031.39 98
17032.62 79
17033.85 77
17035.09 93
17036.32 109
17037.55 107
17038.79 89
17040.02 79
17041.25 88
17042.49 85
17043.72 97
17044.96 88
17046.19 101
17047.42 85
17048.66 91
17049.89 91
17051.13 96
17052.36 102
17053.59 108
17054.83 109
17056.06 96
17057.30 71
17058.53 83
17059.77 115
17061.00 82
17062.23 98
17063.47 84
17064.70 78
17065.94 82
17067.17 67
17068.41 75
17069.64 85
17070.88 92
17072.11 98
17073.35 95
17074.58 101
17075.82 76
17077.05 76
17078.29 70
17079.52 96
17080.76 88
17081.99 78
17083.23 75
17084.46 86
17085.70 89
17086.93 74
17088.17 79
17089.40 78
17090.64 100
17091.88 88
17093.11 94
17094.35 82
17095.58 86
17096.82 72
17098.05 75
17099.29 90
17100.53 74
17101.76 86
17103.00 75
17104.23 70
17105.47 74
17106.71 87
17107.94 69
17109.18 89
17110.41 74
17111.65 81
17112.89 68
17114.12 84
17115.36 70
17116.60 73
17117.83 74
17119.07 79
17120.31 77
17121.54 96
17122.78 87
17124.02 93
17125.25 83
17126.49 85
17127.73 87
17128.96 79
17130.20 74
17131.44 98
17132.67 82
17133.91 69
17135.15 86
17136.39 87
17137.62 82
17138.86 80
17140.10 85
17141.33 79
17142.57 64
17143.81 70
17145.05 74
17146.28 95
17147.52 88
17148.76 81
17150.00 79
17151.24 92
17152.47 78
17153.71 71
17154.95 105
17156.19 87
17157.42 98
17158.66 94
17159.90 83
17161.14 66
17162.38 82
17163.61 98
17164.85 82
17166.09 58
17167.33 67
17168.57 95
17169.81 88
17171.04 81
17172.28 70
17173.52 68
17174.76 76
17176.00 76
17177.24 68
17178.48 86
17179.72 69
17180.95 78
17182.19 85
17183.43 97
17184.67 75
17185.91 95
17187.15 95
17188.39 72
17189.63 64
17190.87 97
17192.10 88
17193.34 77
17194.58 63
17195.82 72
17197.06 64
17198.30 77
17199.54 84
17200.78 83
17202.02 73
17203.26 97
17204.50 102
17205.74 89
17206.98 80
17208.22 81
17209.46 84
17210.70 68
17211.94 72
17213.18 70
17214.42 69
17215.66 62
17216.90 59
17218.14 84
17219.38 80
17220.62 77
17221.86 97
17223.10 78
17224.34 63
17225.58 69
17226.82 70
17228.06 67
17229.30 69
17230.54 61
17231.78 62
17233.02 75
17234.26 67
17235.50 62
17236.75 66
17237.99 80
17239.23 74
17240.47 60
17241.71 78
17242.95 70
17244.19 93
17245.43 86
17246.67 61
17247.92 79
17249.16 84
17250.40 85
17251.64 90
17252.88 84
17254.12 69
17255.36 81
17256.60 84
17257.85 71
17259.09 75
17260.33 73
17261.57 83
17262.81 80
17264.05 77
17265.30 76
17266.54 70
17267.78 55
17269.02 71
17270.26 61
17271.51 96
17272.75 77
17273.99 76
17275.23 75
17276.48 79
17277.72 96
17278.96 95
17280.20 66
17281.44 78
17282.69 74
17283.93 73
17285.17 79
17286.41 62
17287.66 81
17288.90 74
17290.14 78
17291.39 63
17292.63 90
17293.87 72
17295.11 82
17296.36 75
17297.60 71
17298.84 69
17300.09 64
17301.33 85
17302.57 70
17303.82 79
17305.06 66
17306.30 65
17307.55 89
17308.79 68
17310.03 73
17311.28 104
17312.52 79
17313.76 68
17315.01 80
17316.25 61
17317.49 81
17318.74 108
17319.98 91
17321.23 76
17322.47 72
17323.71 74
17324.96 65
17326.20 85
17327.45 75
17328.69 68
17329.93 63
17331.18 67
17332.42 70
17333.67 66
17334.91 59
17336.16 84
17337.40 73
17338.64 86
17339.89 69
17341.13 62
17342.38 79
17343.62 82
17344.87 69
17346.11 62
17347.36 74
17348.60 67
17349.85 75
17351.09 61
17352.34 63
17353.58 58
17354.83 60
17356.07 66
17357.32 68
17358.56 69
17359.81 74
17361.05 60
17362.30 72
17363.54 70
17364.79 66
17366.03 71
17367.28 89
17368.53 81
17369.77 67
17371.02 55
17372.26 87
17373.51 81
17374.75 73
17376.00 84
17377.25 100
17378.49 87
17379.74 65
17380.98 74
17382.23 68
17383.48 73
17384.72 68
17385.97 84
17387.21 73
17388.46 84
17389.71 89
17390.95 71
17392.20 77
17393.45 51
17394.69 63
17395.94 101
17397.19 82
17398.43 63
17399.68 75
17400.93 67
17402.17 89
17403.42 67
17404.67 79
17405.91 69
17407.16 92
17408.41 60
17409.65 63
17410.90 55
17412.15 64
17413.40 64
17414.64 74
17415.89 57
17417.14 56
17418.39 68
17419.63 64
17420.88 72
17422.13 63
17423.38 73
17424.62 91
17425.87 83
17427.12 76
17428.37 92
17429.61 98
17430.86 81
17432.11 85
17433.36 51
17434.60 77
17435.85 95
17437.10 73
17438.35 73
17439.60 70
17440.85 72
17442.09 65
17443.34 71
17444.59 68
17445.84 57
17447.09 66
17448.34 83
17449.58 78
17450.83 77
17452.08 65
17453.33 57
17454.58 69
17455.83 62
17457.08 64
17458.32 79
17459.57 75
17460.82 78
17462.07 70
17463.32 72
17464.57 64
17465.82 77
17467.07 66
17468.32 69
17469.57 77
17470.81 70
17472.06 67
17473.31 72
17474.56 68
17475.81 73
17477.06 86
17478.31 71
17479.56 87
17480.81 97
17482.06 74
17483.31 59
17484.56 65
17485.81 75
17487.06 92
17488.31 95
17489.56 83
17490.81 78
17492.06 81
17493.31 81
17494.56 69
17495.81 83
17497.06 82
17498.31 75
17499.56 102
17500.81 76
17502.06 91
17503.31 82
17504.56 75
17505.81 74
17507.06 75
17508.31 77
17509.56 67
17510.81 79
17512.06 75
17513.32 77
17514.57 65
17515.82 57
17517.07 78
17518.32 87
17519.57 75
17520.82 70
17522.07 68
17523.32 76
17524.57 60
17525.83 66
17527.08 73
17528.33 78
17529.58 73
17530.83 71
17532.08 69
17533.33 70
17534.59 55
17535.84 81
17537.09 83
17538.34 74
17539.59 64
17540.84 95
17542.10 82
17543.35 93
17544.60 74
17545.85 76
17547.10 79
17548.36 61
17549.61 61
17550.86 68
17552.11 59
17553.36 68
17554.62 82
17555.87 82
17557.12 72
17558.37 65
17559.63 69
17560.88 92
17562.13 87
17563.38 76
17564.64 71
17565.89 91
17567.14 81
17568.39 65
17569.65 82
17570.90 75
17572.15 78
17573.41 68
17574.66 65
17575.91 78
17577.16 78
17578.42 76
17579.67 67
17580.92 62
17582.18 72
17583.43 71
17584.68 67
17585.94 68
17587.19 88
17588.44 74
17589.70 72
17590.95 77
17592.20 60
17593.46 60
17594.71 68
17595.97 68
17597.22 63
17598.47 58
17599.73 73
17600.98 78
17602.23 58
17603.49 67
17604.74 67
17606.00 62
17607.25 66
17608.51 57
17609.76 61
17611.01 76
17612.27 66
17613.52 79
17614.78 86
17616.03 81
17617.29 70
17618.54 80
17619.79 72
17621.05 70
17622.30 85
17623.56 77
17624.81 87
17626.07 73
17627.32 66
17628.58 63
17629.83 69
17631.09 52
17632.34 63
17633.60 69
17634.85 85
17636.11 70
17637.36 74
17638.62 77
17639.87 64
17641.13 89
17642.39 76
17643.64 75
17644.90 63
17646.15 67
17647.41 61
17648.66 81
17649.92 67
17651.17 66
17652.43 67
17653.69 79
17654.94 60
17656.20 83
17657.45 90
17658.71 78
17659.97 88
17661.22 94
17662.48 84
17663.73 72
17664.99 55
17666.25 69
17667.50 69
17668.76 72
17670.02 82
17671.27 68
17672.53 70
17673.78 82
17675.04 69
17676.30 75
17677.55 64
17678.81 85
17680.07 100
17681.32 59
17682.58 69
17683.84 83
17685.10 74
17686.35 70
17687.61 64
17688.87 74
17690.12 55
17691.38 83
17692.64 87
17693.89 77
17695.15 72
17696.41 75
17697.67 69
17698.92 62
17700.18 59
17701.44 84
17702.70 67
17703.95 88
17705.21 61
17706.47 74
17707.73 89
17708.98 70
17710.24 82
17711.50 75
17712.76 77
17714.02 86
17715.27 61
17716.53 59
17717.79 69
17719.05 78
17720.31 83
17721.57 58
17722.82 60
17724.08 56
17725.34 79
17726.60 59
17727.86 65
17729.12 67
17730.37 80
17731.63 79
17732.89 52
17734.15 72
17735.41 81
17736.67 84
17737.93 74
17739.18 67
17740.44 68
17741.70 60
17742.96 78
17744.22 67
17745.48 70
17746.74 68
17748.00 78
17749.26 76
17750.52 76
17751.78 68
17753.04 60
17754.29 64
17755.55 80
17756.81 68
17758.07 67
17759.33 74
17760.59 85
17761.85 81
17763.11 71
17764.37 55
17765.63 61
17766.89 67
17768.15 57
17769.41 51
17770.67 58
17771.93 72
17773.19 80
17774.45 74
17775.71 54
17776.97 67
17778.23 90
17779.49 93
17780.75 59
17782.01 71
17783.27 62
17784.53 70
17785.79 70
17787.05 68
17788.31 67
17789.58 74
17790.84 83
17792.10 59
17793.36 78
17794.62 54
17795.88 74
17797.14 58
17798.40 57
17799.66 67
17800.92 57
17802.18 77
17803.45 85
17804.71 77
17805.97 63
17807.23 58
17808.49 65
17809.75 64
17811.01 78
17812.27 66
17813.54 64
17814.80 72
17816.06 54
17817.32 61
17818.58 77
17819.84 77
17821.11 63
17822.37 80
17823.63 68
17824.89 71
17826.15 67
17827.42 64
17828.68 60
17829.94 70
17831.20 70
17832.46 61
17833.73 61
17834.99 66
17836.25 74
17837.51 68
17838.78 76
17840.04 58
17841.30 65
17842.56 70
17843.83 63
17845.09 54
17846.35 55
17847.61 60
17848.88 73
17850.14 82
17851.40 63
17852.66 101
17853.93 67
17855.19 60
17856.45 67
17857.72 47
17858.98 47
17860.24 59
17861.51 71
17862.77 61
17864.03 62
17865.30 73
17866.56 80
17867.82 80
17869.09 51
17870.35 48
17871.61 67
17872.88 48
17874.14 55
17875.40 56
17876.67 65
17877.93 52
17879.20 65
17880.46 60
17881.72 61
17882.99 69
17884.25 71
17885.52 57
17886.78 65
17888.04 63
17889.31 63
17890.57 73
17891.84 59
17893.10 76
17894.36 68
17895.63 56
17896.89 56
17898.16 68
17899.42 87
17900.69 71
17901.95 70
17903.22 55
17904.48 72
17905.75 73
17907.01 66
17908.28 58
17909.54 69
17910.81 67
17912.07 60
17913.34 45
17914.60 50
17915.87 53
17917.13 51
17918.40 75
17919.66 71
17920.93 61
17922.19 70
17923.46 59
17924.72 79
17925.99 58
17927.25 70
17928.52 79
17929.79 75
17931.05 71
17932.32 48
17933.58 48
17934.85 55
17936.11 75
17937.38 88
17938.65 48
17939.91 76
17941.18 69
17942.44 74
17943.71 65
17944.98 55
17946.24 66
17947.51 78
17948.77 70
17950.04 64
17951.31 60
17952.57 89
17953.84 86
17955.11 85
17956.37 71
17957.64 68
17958.91 66
17960.17 77
17961.44 57
17962.71 48
17963.97 71
17965.24 65
17966.51 70
17967.77 60
17969.04 61
17970.31 97
17971.58 96
17972.84 69
17974.11 66
17975.38 71
17976.64 56
17977.91 68
17979.18 64
17980.45 64
17981.71 73
17982.98 63
17984.25 64
17985.52 61
17986.78 57
17988.05 61
17989.32 69
17990.59 71
17991.86 70
17993.12 64
17994.39 72
17995.66 63
17996.93 72
17998.20 64
17999.46 83
18000.73 58
18002.00 63
18003.27 65
18004.54 67
18005.80 69
18007.07 57
18008.34 60
18009.61 61
18010.88 77
18012.15 61
18013.42 60
18014.68 55
18015.95 63
18017.22 83
18018.49 82
18019.76 56
18021.03 65
18022.30 50
18023.57 55
18024.83 48
18026.10 65
18027.37 79
18028.64 88
18029.91 71
18031.18 55
18032.45 51
18033.72 51
18034.99 77
18036.26 71
18037.53 40
18038.80 65
18040.07 64
18041.34 67
18042.60 54
18043.87 59
18045.14 41
18046.41 67
18047.68 75
18048.95 68
18050.22 49
18051.49 63
18052.76 70
18054.03 75
18055.30 52
18056.57 66
18057.84 77
18059.11 67
18060.38 49
18061.65 56
18062.92 62
18064.20 66
18065.47 66
18066.74 64
18068.01 48
18069.28 71
18070.55 71
18071.82 56
18073.09 61
18074.36 64
18075.63 67
18076.90 79
18078.17 84
18079.44 69
18080.71 59
18081.99 73
18083.26 50
18084.53 44
18085.80 57
18087.07 77
18088.34 67
18089.61 74
18090.88 63
18092.15 53
18093.43 50
18094.70 58
18095.97 62
18097.24 70
18098.51 81
18099.78 85
18101.06 68
18102.33 66
18103.60 67
18104.87 54
18106.14 63
18107.41 77
18108.69 90
18109.96 61
18111.23 46
18112.50 78
18113.77 72
18115.05 57
18116.32 53
18117.59 45
18118.86 45
18120.14 52
18121.41 56
18122.68 76
18123.95 95
18125.23 77
18126.50 53
18127.77 41
18129.04 49
18130.32 63
18131.59 52
18132.86 46
18134.13 55
18135.41 52
18136.68 60
18137.95 54
18139.23 65
18140.50 61
18141.77 56
18143.05 72
18144.32 69
18145.59 60
18146.87 68
18148.14 53
18149.41 53
18150.69 60
18151.96 59
18153.23 61
18154.51 65
18155.78 59
18157.05 60
18158.33 60
18159.60 59
18160.88 54
18162.15 51
18163.42 44
18164.70 48
18165.97 80
18167.24 73
18168.52 44
18169.79 61
18171.07 54
18172.34 65
18173.62 52
18174.89 68
18176.16 59
18177.44 49
18178.71 58
18179.99 60
18181.26 48
18182.54 48
18183.81 48
18185.09 52
18186.36 65
18187.63 77
18188.91 68
18190.18 71
18191.46 58
18192.73 59
18194.01 75
18195.28 78
18196.56 60
18197.83 52
18199.11 57
18200.38 45
18201.66 53
18202.94 51
18204.21 75
18205.49 61
18206.76 74
18208.04 68
18209.31 65
18210.59 51
18211.86 43
18213.14 64
18214.41 64
18215.69 65
18216.97 52
18218.24 74
18219.52 70
18220.79 64
18222.07 54
18223.35 66
18224.62 75
18225.90 56
18227.17 52
18228.45 59
18229.73 54
18231.00 73
18232.28 61
18233.56 62
18234.83 59
18236.11 63
18237.38 72
18238.66 55
18239.94 40
18241.21 47
18242.49 61
18243.77 41
18245.04 63
18246.32 75
18247.60 72
18248.87 61
18250.15 60
18251.43 55
18252.71 63
18253.98 58
18255.26 53
18256.54 46
18257.81 60
18259.09 59
18260.37 66
18261.65 70
18262.92 56
18264.20 49
18265.48 65
18266.76 60
18268.03 50
18269.31 64
18270.59 91
18271.87 46
18273.14 71
18274.42 58
18275.70 63
18276.98 58
18278.26 48
18279.53 67
18280.81 75
18282.09 63
18283.37 65
18284.65 54
18285.92 57
18287.20 49
18288.48 69
18289.76 59
18291.04 60
18292.32 50
18293.59 56
18294.87 71
18296.15 59
18297.43 57
18298.71 53
18299.99 66
18301.27 76
18302.54 66
18303.82 47
18305.10 52
18306.38 57
18307.66 70
18308.94 58
18310.22 74
18311.50 54
18312.78 50
18314.06 46
18315.33 60
18316.61 55
18317.89 62
18319.17 50
18320.45 40
18321.73 62
18323.01 62
18324.29 80
18325.57 61
18326.85 68
18328.13 51
18329.41 61
18330.69 56
18331.97 56
18333.25 62
18334.53 57
18335.81 66
18337.09 80
18338.37 60
18339.65 54
18340.93 67
18342.21 64
18343.49 46
18344.77 42
18346.05 45
18347.33 37
18348.61 63
18349.89 68
18351.17 60
18352.45 62
18353.73 73
18355.01 63
18356.29 62
18357.57 56
18358.85 71
18360.14 57
18361.42 55
18362.70 58
18363.98 57
18365.26 58
18366.54 57
18367.82 62
18369.10 69
18370.38 73
18371.66 49
18372.95 45
18374.23 52
18375.51 65
18376.79 57
18378.07 56
18379.35 54
18380.63 45
18381.92 53
18383.20 58
18384.48 51
18385.76 67
18387.04 60
18388.32 67
18389.61 65
18390.89 82
18392.17 43
18393.45 48
18394.73 62
18396.02 68
18397.30 40
18398.58 43
18399.86 69
18401.14 74
18402.43 57
18403.71 55
18404.99 57
18406.27 74
18407.56 64
18408.84 60
18410.12 72
18411.40 54
18412.69 61
18413.97 75
18415.25 54
18416.53 55
18417.82 56
18419.10 49
18420.38 57
18421.67 72
18422.95 53
18424.23 40
18425.51 64
18426.80 42
18428.08 40
18429.36 37
18430.65 49
18431.93 56
18433.21 54
18434.50 40
18435.78 54
18437.06 57
18438.35 59
18439.63 54
18440.92 73
18442.20 79
18443.48 59
18444.77 67
18446.05 64
18447.33 46
18448.62 55
18449.90 54
18451.19 66
18452.47 60
18453.75 65
18455.04 63
18456.32 73
18457.61 70
18458.89 67
18460.17 61
18461.46 63
18462.74 59
18464.03 60
18465.31 56
18466.60 46
18467.88 55
18469.17 53
18470.45 68
18471.74 48
18473.02 57
18474.30 66
18475.59 75
18476.87 61
18478.16 53
18479.44 44
18480.73 53
18482.01 61
18483.30 45
18484.58 63
18485.87 52
18487.16 55
18488.44 77
18489.73 53
18491.01 63
18492.30 64
18493.58 57
18494.87 45
18496.15 52
18497.44 56
18498.72 65
18500.01 80
18501.30 49
18502.58 69
18503.87 47
18505.15 52
18506.44 63
18507.73 66
18509.01 61
18510.30 56
18511.58 61
18512.87 63
18514.16 61
18515.44 57
18516.73 58
18518.01 67
18519.30 78
18520.59 85
18521.87 62
18523.16 64
18524.45 68
18525.73 73
18527.02 67
18528.31 60
18529.59 54
18530.88 60
18532.17 61
18533.45 70
18534.74 50
18536.03 50
18537.31 56
18538.60 58
18539.89 54
18541.18 73
18542.46 78
18543.75 70
18545.04 67
18546.32 69
18547.61 55
18548.90 69
18550.19 62
18551.47 63
18552.76 65
18554.05 52
18555.34 80
18556.62 55
18557.91 61
18559.20 72
18560.49 55
18561.78 59
18563.06 71
18564.35 82
18565.64 60
18566.93 50
18568.22 59
18569.50 84
18570.79 58
18572.08 46
18573.37 54
18574.66 49
18575.94 66
18577.23 52
18578.52 60
18579.81 67
18581.10 59
18582.39 61
18583.68 59
18584.96 83
18586.25 77
18587.54 73
18588.83 62
18590.12 62
18591.41 56
18592.70 53
18593.99 71
18595.27 79
18596.56 79
18597.85 74
18599.14 78
18600.43 92
18601.72 82
18603.01 66
18604.30 71
18605.59 62
18606.88 68
18608.17 67
18609.46 78
18610.75 80
18612.04 77
18613.33 81
18614.62 70
18615.90 76
18617.19 86
18618.48 105
18619.77 87
18621.06 65
18622.35 74
18623.64 86
18624.93 83
18626.22 65
18627.51 83
18628.80 66
18630.09 64
18631.39 63
18632.68 59
18633.97 70
18635.26 71
18636.55 63
18637.84 71
18639.13 82
18640.42 75
18641.71 53
18643.00 50
18644.29 63
18645.58 76
18646.87 66
18648.16 63
18649.45 69
18650.74 55
18652.04 68
18653.33 67
18654.62 72
18655.91 89
18657.20 79
18658.49 98
18659.78 60
18661.07 43
18662.36 61
18663.66 79
18664.95 78
18666.24 58
18667.53 63
18668.82 56
18670.11 74
18671.41 41
18672.70 53
18673.99 65
18675.28 70
18676.57 92
18677.86 74
18679.16 52
18680.45 57
18681.74 58
18683.03 54
18684.32 57
18685.62 54
18686.91 57
18688.20 55
18689.49 71
18690.79 40
18692.08 54
18693.37 64
18694.66 62
18695.96 73
18697.25 62
18698.54 57
18699.83 54
18701.13 37
18702.42 53
18703.71 46
18705.00 53
18706.30 58
18707.59 56
18708.88 74
18710.18 66
18711.47 56
18712.76 59
18714.05 54
18715.35 63
18716.64 64
18717.93 70
18719.23 61
18720.52 56
18721.81 54
18723.11 65
18724.40 76
18725.69 51
18726.99 55
18728.28 54
18729.58 76
18730.87 71
18732.16 68
18733.46 62
18734.75 61
18736.04 63
18737.34 74
18738.63 56
18739.93 45
18741.22 66
18742.51 65
18743.81 46
18745.10 65
18746.40 61
18747.69 59
18748.99 46
18750.28 41
18751.58 56
18752.87 69
18754.16 72
18755.46 62
18756.75 59
18758.05 53
18759.34 75
18760.64 56
18761.93 51
18763.23 55
18764.52 55
18765.82 53
18767.11 55
18768.41 43
18769.70 49
18771.00 53
18772.29 60
18773.59 50
18774.88 66
18776.18 64
18777.47 63
18778.77 60
18780.06 75
18781.36 58
18782.65 49
18783.95 53
18785.25 62
18786.54 41
18787.84 61
18789.13 56
18790.43 60
18791.72 44
18793.02 56
18794.32 62
18795.61 61
18796.91 66
18798.20 64
18799.50 54
18800.80 68
18802.09 81
18803.39 77
18804.69 62
18805.98 45
18807.28 45
18808.57 67
18809.87 58
18811.17 56
18812.46 42
18813.76 57
18815.06 51
18816.35 61
18817.65 51
18818.95 53
18820.24 55
18821.54 53
18822.84 59
18824.13 44
18825.43 47
18826.73 55
18828.03 66
18829.32 62
18830.62 77
18831.92 58
18833.21 65
18834.51 52
18835.81 48
18837.11 44
18838.40 53
18839.70 60
18841.00 59
18842.30 48
18843.59 73
18844.89 49
18846.19 46
18847.49 48
18848.79 60
18850.08 52
18851.38 68
18852.68 59
18853.98 59
18855.27 54
18856.57 49
18857.87 72
18859.17 53
18860.47 46
18861.77 53
18863.06 55
18864.36 50
18865.66 57
18866.96 43
18868.26 50
18869.56 48
18870.85 55
18872.15 55
18873.45 52
18874.75 45
18876.05 74
18877.35 66
18878.65 71
18879.95 75
18881.24 49
18882.54 60
18883.84 56
18885.14 57
18886.44 52
18887.74 49
18889.04 58
18890.34 62
18891.64 63
18892.94 84
18894.24 54
18895.54 48
18896.84 57
18898.13 93
18899.43 55
18900.73 47
18902.03 61
18903.33 51
18904.63 57
18905.93 51
18907.23 70
18908.53 64
18909.83 52
18911.13 62
18912.43 55
18913.73 60
18915.03 59
18916.33 77
18917.63 55
18918.93 36
18920.23 50
18921.53 41
18922.83 50
18924.13 49
18925.43 60
18926.74 65
18928.04 66
18929.34 68
18930.64 54
18931.94 55
18933.24 63
18934.54 54
18935.84 47
18937.14 61
18938.44 50
18939.74 83
18941.04 64
18942.34 64
18943.65 66
18944.95 57
18946.25 53
18947.55 68
18948.85 51
18950.15 58
18951.45 58
18952.75 62
18954.06 63
18955.36 51
18956.66 57
18957.96 70
18959.26 75
18960.56 52
18961.87 62
18963.17 63
18964.47 42
18965.77 67
18967.07 56
18968.37 67
18969.68 55
18970.98 55
18972.28 41
18973.58 38
18974.88 53
18976.19 58
18977.49 70
18978.79 48
18980.09 73
18981.40 59
18982.70 64
18984.00 46
18985.30 59
18986.61 44
18987.91 49
18989.21 65
18990.51 55
18991.82 45
18993.12 61
18994.42 56
18995.73 58
18997.03 62
18998.33 44
18999.63 69
19000.94 64
19002.24 67
19003.54 65
19004.85 59
19006.15 61
19007.45 80
19008.76 49
19010.06 56
19011.36 69
19012.67 58
19013.97 49
19015.27 55
19016.58 60
19017.88 51
19019.18 62
19020.49 59
19021.79 57
19023.10 37
19024.40 39
19025.70 49
19027.01 56
19028.31 55
19029.62 57
19030.92 51
19032.22 58
19033.53 52
19034.83 42
19036.14 57
19037.44 56
19038.75 48
19040.05 56
19041.35 54
19042.66 56
19043.96 46
19045.27 41
19046.57 53
19047.88 57
19049.18 56
19050.49 52
19051.79 50
19053.10 49
19054.40 61
19055.71 65
19057.01 69
19058.32 55
19059.62 51
19060.93 53
19062.23 57
19063.54 68
19064.84 51
19066.15 48
19067.45 40
19068.76 55
19070.06 51
19071.37 36
19072.67 44
19073.98 50
19075.29 36
19076.59 59
19077.90 60
19079.20 76
19080.51 59
19081.81 58
19083.12 63
19084.43 58
19085.73 72
19087.04 60
19088.34 47
19089.65 56
19090.96 42
19092.26 60
19093.57 53
19094.87 68
19096.18 65
19097.49 42
19098.79 57
19100.10 50
19101.41 53
19102.71 49
19104.02 44
19105.33 53
19106.63 47
19107.94 61
19109.25 47
19110.55 44
19111.86 59
19113.17 50
19114.47 55
19115.78 61
19117.09 42
19118.40 54
19119.70 58
19121.01 56
19122.32 60
19123.62 50
19124.93 51
19126.24 44
19127.55 48
19128.85 48
19130.16 48
19131.47 43
19132.78 46
19134.08 88
19135.39 66
19136.70 52
19138.01 68
19139.32 67
19140.62 65
19141.93 51
19143.24 47
19144.55 75
19145.85 75
19147.16 61
19148.47 54
19149.78 47
19151.09 51
19152.40 60
19153.70 53
19155.01 68
19156.32 70
19157.63 67
19158.94 46
19160.25 52
19161.55 43
19162.86 57
19164.17 51
19165.48 56
19166.79 56
19168.10 66
19169.41 90
19170.72 48
19172.02 63
19173.33 46
19174.64 70
19175.95 82
19177.26 69
19178.57 50
19179.88 49
19181.19 48
19182.50 45
19183.81 57
19185.12 49
19186.43 69
19187.74 58
19189.05 60
19190.35 43
19191.66 36
19192.97 55
19194.28 60
19195.59 65
19196.90 50
19198.21 45
19199.52 63
19200.83 61
19202.14 39
19203.45 45
19204.76 57
19206.07 65
19207.38 64
19208.69 72
19210.00 54
19211.31 58
19212.62 57
19213.93 54
19215.24 48
19216.56 47
19217.87 63
19219.18 48
19220.49 54
19221.80 60
19223.11 72
19224.42 64
19225.73 45
19227.04 56
19228.35 55
19229.66 51
19230.97 40
19232.28 40
19233.60 53
19234.91 54
19236.22 72
19237.53 56
19238.84 51
19240.15 54
19241.46 65
19242.77 56
19244.09 38
19245.40 55
19246.71 53
19248.02 58
19249.33 52
19250.64 67
19251.95 56
19253.27 93
19254.58 53
19255.89 47
19257.20 54
19258.51 48
19259.83 46
19261.14 44
19262.45 56
19263.76 47
19265.07 52
19266.39 53
19267.70 54
19269.01 62
19270.32 54
19271.63 60
19272.95 62
19274.26 65
19275.57 56
19276.88 46
19278.20 67
19279.51 63
19280.82 59
19282.14 67
19283.45 69
19284.76 50
19286.07 54
19287.39 51
19288.70 44
19290.01 64
19291.33 72
19292.64 55
19293.95 45
19295.26 72
19296.58 62
19297.89 54
19299.20 57
19300.52 53
19301.83 39
19303.14 41
19304.46 72
19305.77 54
19307.09 79
19308.40 65
19309.71 48
19311.03 48
19312.34 40
19313.65 50
19314.97 50
19316.28 49
19317.60 64
19318.91 44
19320.22 53
19321.54 70
19322.85 50
19324.17 56
19325.48 55
19326.79 54
19328.11 48
19329.42 54
19330.74 56
19332.05 47
19333.37 46
19334.68 47
19335.99 51
19337.31 39
19338.62 44
19339.94 53
19341.25 77
19342.57 40
19343.88 58
19345.20 64
19346.51 50
19347.83 58
19349.14 45
19350.46 43
19351.77 56
19353.09 60
19354.40 65
19355.72 54
19357.03 54
19358.35 71
19359.66 55
19360.98 52
19362.29 57
19363.61 53
19364.93 57
19366.24 46
19367.56 54
19368.87 49
19370.19 51
19371.50 50
19372.82 40
19374.14 50
19375.45 56
19376.77 37
19378.08 56
19379.40 60
19380.72 50
19382.03 45
19383.35 50
19384.66 56
19385.98 58
19387.30 56
19388.61 55
19389.93 49
19391.25 46
19392.56 53
19393.88 60
19395.20 48
19396.51 41
19397.83 41
19399.15 57
19400.46 61
19401.78 52
19403.10 49
19404.41 54
19405.73 53
19407.05 81
19408.36 39
19409.68 62
19411.00 62
19412.31 69
19413.63 44
19414.95 45
19416.27 51
19417.58 50
19418.90 57
19420.22 45
19421.54 69
19422.85 57
19424.17 49
19425.49 58
19426.81 47
19428.12 57
19429.44 45
19430.76 49
19432.08 40
19433.40 44
19434.71 48
19436.03 50
19437.35 38
19438.67 52
19439.99 44
19441.30 56
19442.62 62
19443.94 48
19445.26 44
19446.58 53
19447.89 42
19449.21 61
19450.53 47
19451.85 48
19453.17 53
19454.49 48
19455.81 42
19457.12 49
19458.44 62
19459.76 64
19461.08 52
19462.40 62
19463.72 47
19465.04 55
19466.36 54
19467.68 50
19468.99 47
19470.31 57
19471.63 66
19472.95 52
19474.27 44
19475.59 46
19476.91 52
19478.23 61
19479.55 52
19480.87 58
19482.19 51
19483.51 62
19484.83 58
19486.15 55
19487.47 50
19488.79 48
19490.11 64
19491.43 48
19492.75 32
19494.07 53
19495.39 50
19496.71 51
19498.03 56
19499.35 42
19500.67 53
19501.99 55
19503.31 52
19504.63 64
19505.95 50
19507.27 47
19508.59 43
19509.91 52
19511.23 41
19512.55 33
19513.87 46
19515.19 66
19516.51 53
19517.83 56
19519.15 32
19520.47 51
19521.79 61
19523.12 41
19524.44 43
19525.76 60
19527.08 44
19528.40 54
19529.72 75
19531.04 64
19532.36 51
19533.68 57
19535.01 54
19536.33 46
19537.65 48
19538.97 55
19540.29 60
19541.61 51
19542.93 47
19544.26 62
19545.58 40
19546.90 42
19548.22 48
19549.54 50
19550.87 44
19552.19 49
19553.51 34
19554.83 46
19556.15 57
19557.47 59
19558.80 48
19560.12 45
19561.44 48
19562.76 51
19564.09 50
19565.41 38
19566.73 62
19568.05 59
19569.38 45
19570.70 54
19572.02 40
19573.34 52
19574.67 44
19575.99 46
19577.31 54
19578.63 40
19579.96 46
19581.28 77
19582.60 51
19583.93 53
19585.25 53
19586.57 53
19587.90 55
19589.22 51
19590.54 47
19591.86 73
19593.19 60
19594.51 48
19595.83 46
19597.16 45
19598.48 51
19599.81 49
19601.13 50
19602.45 49
19603.78 60
19605.10 61
19606.42 52
19607.75 49
19609.07 65
19610.40 59
19611.72 54
19613.04 56
19614.37 59
19615.69 52
19617.02 44
19618.34 43
19619.66 56
19620.99 55
19622.31 51
19623.64 55
19624.96 67
19626.29 69
19627.61 55
19628.93 36
19630.26 39
19631.58 49
19632.91 50
19634.23 46
19635.56 59
19636.88 43
19638.21 40
19639.53 43
19640.86 53
19642.18 64
19643.51 53
19644.83 48
19646.16 49
19647.48 67
19648.81 47
19650.13 56
19651.46 41
19652.78 40
19654.11 44
19655.43 51
19656.76 41
19658.08 56
19659.41 66
19660.74 49
19662.06 42
19663.39 55
19664.71 54
19666.04 50
19667.36 47
19668.69 76
19670.02 39
19671.34 33
19672.67 56
19673.99 46
19675.32 44
19676.65 55
19677.97 46
19679.30 46
19680.63 59
19681.95 54
19683.28 48
19684.60 40
19685.93 65
19687.26 52
19688.58 51
19689.91 38
19691.24 65
19692.56 62
19693.89 53
19695.22 51
19696.54 55
19697.87 44
19699.20 62
19700.52 43
19701.85 58
19703.18 54
19704.51 49
19705.83 57
19707.16 38
19708.49 50
19709.81 40
19711.14 58
19712.47 54
19713.80 45
19715.12 53
19716.45 43
19717.78 53
19719.11 62
19720.43 55
19721.76 41
19723.09 46
19724.42 63
19725.74 47
19727.07 38
19728.40 50
19729.73 63
19731.06 45
19732.38 57
19733.71 28
19735.04 44
19736.37 55
19737.70 54
19739.02 43
19740.35 34
19741.68 48
19743.01 49
19744.34 46
19745.67 44
19747.00 55
19748.32 49
19749.65 55
19750.98 56
19752.31 49
19753.64 50
19754.97 51
19756.30 47
19757.62 52
19758.95 47
19760.28 42
19761.61 54
19762.94 39
19764.27 55
19765.60 67
19766.93 48
19768.26 53
19769.59 59
19770.92 58
19772.25 50
19773.57 71
19774.90 48
19776.23 52
19777.56 48
19778.89 48
19780.22 56
19781.55 49
19782.88 39
19784.21 53
19785.54 50
19786.87 53
19788.20 36
19789.53 41
19790.86 45
19792.19 55
19793.52 46
19794.85 50
19796.18 52
19797.51 53
19798.84 62
19800.17 47
19801.50 67
19802.83 47
19804.16 60
19805.49 42
19806.82 36
19808.16 29
19809.49 48
19810.82 66
19812.15 47
19813.48 55
19814.81 30
19816.14 47
19817.47 49
19818.80 47
19820.13 53
19821.46 60
19822.79 57
19824.13 52
19825.46 45
19826.79 36
19828.12 37
19829.45 53
19830.78 44
19832.11 46
19833.44 54
19834.78 38
19836.11 54
19837.44 50
19838.77 64
19840.10 46
19841.43 49
19842.77 55
19844.10 43
19845.43 38
19846.76 49
19848.09 64
19849.42 59
19850.76 44
19852.09 39
19853.42 37
19854.75 45
19856.09 43
19857.42 46
19858.75 57
19860.08 49
19861.41 57
19862.75 51
19864.08 46
19865.41 61
19866.74 65
19868.08 54
19869.41 41
19870.74 66
19872.08 39
19873.41 51
19874.74 39
19876.07 40
19877.41 39
19878.74 43
19880.07 68
19881.41 48
19882.74 50
19884.07 57
19885.40 53
19886.74 55
19888.07 59
19889.40 48
19890.74 35
19892.07 64
19893.40 58
19894.74 58
19896.07 49
19897.41 64
19898.74 51
19900.07 59
19901.41 49
19902.74 43
19904.07 53
19905.41 43
19906.74 54
19908.08 44
19909.41 53
19910.74 54
19912.08 53
19913.41 41
19914.75 36
19916.08 43
19917.41 58
19918.75 42
19920.08 41
19921.42 41
19922.75 54
19924.09 60
19925.42 47
19926.76 47
19928.09 47
19929.42 48
19930.76 46
19932.09 62
19933.43 63
19934.76 50
19936.10 45
19937.43 50
19938.77 49
19940.10 65
19941.44 51
19942.77 62
19944.11 56
19945.44 43
19946.78 59
19948.11 63
19949.45 63
19950.79 57
19952.12 53
19953.46 58
19954.79 62
19956.13 57
19957.46 47
19958.80 50
19960.13 54
19961.47 59
19962.81 53
19964.14 46
19965.48 38
19966.81 54
19968.15 34
19969.49 56
19970.82 55
19972.16 51
19973.49 48
19974.83 47
19976.17 48
19977.50 54
19978.84 51
19980.18 50
19981.51 46
19982.85 42
19984.18 60
19985.52 51
19986.86 46
19988.19 70
19989.53 47
19990.87 46
19992.20 73
19993.54 57
19994.88 51
19996.21 66
19997.55 54
19998.89 38
20000.23 58
20001.56 55
20002.90 43
20004.24 41
20005.57 48
20006.91 57
20008.25 57
20009.59 67
20010.92 63
20012.26 70
20013.60 53
20014.94 51
20016.27 52
20017.61 49
20018.95 48
20020.29 48
20021.62 45
20022.96 50
20024.30 59
20025.64 53
20026.98 40
20028.31 57
20029.65 63
20030.99 42
20032.33 33
20033.67 43
20035.00 57
20036.34 48
20037.68 40
20039.02 44
20040.36 41
20041.70 59
20043.03 50
20044.37 47
20045.71 41
20047.05 39
20048.39 51
20049.73 51
20051.07 44
20052.41 52
20053.74 48
20055.08 60
20056.42 42
20057.76 44
20059.10 43
20060.44 62
20061.78 49
20063.12 39
20064.46 52
20065.80 57
20067.13 51
20068.47 44
20069.81 40
20071.15 35
20072.49 47
20073.83 56
20075.17 59
20076.51 40
20077.85 37
20079.19 53
20080.53 53
20081.87 42
20083.21 38
20084.55 48
20085.89 52
20087.23 58
20088.57 49
20089.91 38
20091.25 62
20092.59 53
20093.93 67
20095.27 75
20096.61 78
20097.95 45
20099.29 71
20100.63 65
20101.97 43
20103.31 49
20104.65 49
20105.99 50
20107.33 43
20108.67 34
20110.02 46
20111.36 55
20112.70 35
20114.04 46
20115.38 61
20116.72 40
20118.06 55
20119.40 44
20120.74 49
20122.08 75
20123.43 77
20124.77 47
20126.11 56
20127.45 54
20128.79 40
20130.13 48
20131.47 59
20132.81 54
20134.16 47
20135.50 46
20136.84 49
20138.18 57
20139.52 54
20140.86 33
20142.21 32
20143.55 43
20144.89 37
