# Supplementary material for: MALDI-TOF MS typing enables the classification of brewing yeasts of the genus Saccharomyces to major beer styles
Source: PLoS One. 2017 Aug 9;12(8):e0181694. doi: 10.1371/journal.pone.0181694 (PMC5549903; doi:10.1371/journal.pone.0181694)
Supplement: S3 File — The directory includes 90 raw files and was zipped to “.zip”; the folder has three strains with 30 spectra per strain; S1 Text explains the raw files with an example and Table 1 represents the yeast strains used within the experiment. (ZIP) [file pone.0181694.s006.zip › 7-9/30257-184-OG-Alt-Alt-YPG-18h-E-E_2015-08-10__0_F12_1.dat]

2000.98 2982
2001.40 3015
2001.82 2947
2002.25 3059
2002.67 2890
2003.09 2901
2003.51 3094
2003.93 3021
2004.35 2934
2004.78 3110
2005.20 3090
2005.62 3103
2006.04 3082
2006.47 3270
2006.89 3080
2007.31 3150
2007.73 3103
2008.16 2922
2008.58 3032
2009.00 2898
2009.42 2848
2009.85 2995
2010.27 3138
2010.69 2852
2011.11 2907
2011.54 2774
2011.96 2778
2012.38 2930
2012.80 2933
2013.23 2821
2013.65 2950
2014.07 3048
2014.50 2932
2014.92 2775
2015.34 2498
2015.77 2711
2016.19 3027
2016.61 2894
2017.04 2808
2017.46 2924
2017.88 2811
2018.31 2776
2018.73 2878
2019.15 2904
2019.58 2953
2020.00 2857
2020.42 2855
2020.85 2598
2021.27 2971
2021.70 3114
2022.12 2915
2022.54 2902
2022.97 2867
2023.39 2794
2023.82 2973
2024.24 3043
2024.66 2778
2025.09 2885
2025.51 2927
2025.94 2843
2026.36 3053
2026.79 2778
2027.21 2851
2027.63 2974
2028.06 2773
2028.48 3071
2028.91 3004
2029.33 2752
2029.76 2735
2030.18 2893
2030.61 2838
2031.03 2680
2031.46 2804
2031.88 2987
2032.31 2968
2032.73 2833
2033.16 2872
2033.58 2791
2034.01 2787
2034.43 2953
2034.86 2731
2035.28 2943
2035.71 2914
2036.13 2882
2036.56 2936
2036.98 2726
2037.41 2778
2037.84 2897
2038.26 2816
2038.69 2986
2039.11 2921
2039.54 2986
2039.96 2865
2040.39 3053
2040.82 3021
2041.24 2992
2041.67 3161
2042.09 3143
2042.52 3374
2042.95 3052
2043.37 2974
2043.80 3035
2044.22 3021
2044.65 2980
2045.08 2892
2045.50 2956
2045.93 2910
2046.36 2835
2046.78 2877
2047.21 2814
2047.64 2813
2048.06 2952
2048.49 3053
2048.92 2907
2049.34 2912
2049.77 2813
2050.20 2571
2050.62 2747
2051.05 2815
2051.48 2872
2051.90 2736
2052.33 2756
2052.76 2696
2053.18 2765
2053.61 2777
2054.04 2789
2054.47 2768
2054.89 2711
2055.32 2696
2055.75 2896
2056.18 2872
2056.60 2687
2057.03 2864
2057.46 2788
2057.89 2706
2058.31 2592
2058.74 2714
2059.17 2743
2059.60 2801
2060.03 2834
2060.45 2754
2060.88 2857
2061.31 2939
2061.74 2818
2062.17 2899
2062.59 2571
2063.02 2645
2063.45 2805
2063.88 2682
2064.31 2817
2064.73 2850
2065.16 2762
2065.59 2794
2066.02 3004
2066.45 3013
2066.88 2859
2067.31 2999
2067.73 2985
2068.16 3050
2068.59 3080
2069.02 2922
2069.45 3029
2069.88 3081
2070.31 2860
2070.74 3028
2071.17 2892
2071.59 2822
2072.02 2792
2072.45 2700
2072.88 2718
2073.31 2795
2073.74 2778
2074.17 2723
2074.60 2624
2075.03 2843
2075.46 2957
2075.89 2956
2076.32 2856
2076.75 2880
2077.18 2904
2077.61 2784
2078.04 2905
2078.47 2901
2078.89 3050
2079.32 3045
2079.75 3101
2080.18 3208
2080.61 3094
2081.04 3076
2081.47 3179
2081.90 3062
2082.34 3100
2082.77 3187
2083.20 3154
2083.63 3159
2084.06 3055
2084.49 3158
2084.92 2953
2085.35 2808
2085.78 2763
2086.21 2829
2086.64 2886
2087.07 3012
2087.50 3136
2087.93 2911
2088.36 2818
2088.79 2646
2089.22 2788
2089.65 2861
2090.09 2890
2090.52 3016
2090.95 2947
2091.38 2866
2091.81 2672
2092.24 2900
2092.67 3069
2093.10 2861
2093.54 2833
2093.97 3044
2094.40 2883
2094.83 2886
2095.26 2999
2095.69 2771
2096.12 2823
2096.56 2773
2096.99 2852
2097.42 2910
2097.85 2804
2098.28 2757
2098.71 2872
2099.15 2726
2099.58 2811
2100.01 2773
2100.44 2813
2100.87 2823
2101.31 2743
2101.74 2693
2102.17 2565
2102.60 2535
2103.04 2668
2103.47 2865
2103.90 2891
2104.33 2796
2104.77 2904
2105.20 2791
2105.63 2699
2106.06 2818
2106.50 2925
2106.93 2734
2107.36 2924
2107.79 2729
2108.23 2640
2108.66 2836
2109.09 2750
2109.53 2653
2109.96 2810
2110.39 2917
2110.82 2756
2111.26 2975
2111.69 2806
2112.12 2692
2112.56 2659
2112.99 2787
2113.42 2892
2113.86 2861
2114.29 2778
2114.72 2785
2115.16 2843
2115.59 2662
2116.03 2621
2116.46 2713
2116.89 2959
2117.33 2784
2117.76 2585
2118.19 2538
2118.63 2972
2119.06 2941
2119.50 3000
2119.93 2851
2120.36 2941
2120.80 2961
2121.23 2980
2121.67 2780
2122.10 3060
2122.54 2947
2122.97 2977
2123.40 2784
2123.84 2875
2124.27 2989
2124.71 3149
2125.14 2986
2125.58 2978
2126.01 3030
2126.45 2905
2126.88 2809
2127.32 2916
2127.75 2899
2128.19 2845
2128.62 2850
2129.06 2818
2129.49 2741
2129.93 2590
2130.36 2700
2130.80 2916
2131.23 2961
2131.67 2980
2132.10 3064
2132.54 2886
2132.97 2755
2133.41 2975
2133.84 2949
2134.28 2898
2134.71 2961
2135.15 3042
2135.59 2901
2136.02 3100
2136.46 3057
2136.89 3352
2137.33 3407
2137.76 3275
2138.20 3266
2138.64 3247
2139.07 3335
2139.51 3173
2139.94 3252
2140.38 3126
2140.82 3239
2141.25 3039
2141.69 3243
2142.13 3028
2142.56 2913
2143.00 3050
2143.43 2945
2143.87 2755
2144.31 2856
2144.74 2779
2145.18 2785
2145.62 2756
2146.05 2787
2146.49 2869
2146.93 2857
2147.36 2907
2147.80 3038
2148.24 2930
2148.68 3032
2149.11 2845
2149.55 3009
2149.99 3185
2150.42 3292
2150.86 3161
2151.30 3381
2151.74 3346
2152.17 3401
2152.61 3429
2153.05 3277
2153.49 3283
2153.92 3181
2154.36 3236
2154.80 3153
2155.24 3034
2155.67 2938
2156.11 2925
2156.55 3005
2156.99 2789
2157.42 2880
2157.86 3059
2158.30 2991
2158.74 3137
2159.18 2935
2159.61 2956
2160.05 2992
2160.49 2900
2160.93 2907
2161.37 2870
2161.81 2939
2162.24 2849
2162.68 2882
2163.12 2824
2163.56 2854
2164.00 3089
2164.44 3059
2164.87 2844
2165.31 2872
2165.75 2854
2166.19 2947
2166.63 3200
2167.07 3081
2167.51 2920
2167.95 2916
2168.39 2800
2168.82 3011
2169.26 3028
2169.70 3077
2170.14 3035
2170.58 3011
2171.02 2710
2171.46 2874
2171.90 2857
2172.34 3003
2172.78 2971
2173.22 3186
2173.66 3019
2174.10 2922
2174.54 3232
2174.98 3191
2175.42 3040
2175.85 2969
2176.29 3072
2176.73 3156
2177.17 3150
2177.61 3178
2178.05 3049
2178.49 3069
2178.93 3122
2179.37 3197
2179.81 3242
2180.25 3113
2180.69 3154
2181.14 3200
2181.58 3176
2182.02 3032
2182.46 3135
2182.90 3123
2183.34 2954
2183.78 2982
2184.22 2710
2184.66 2852
2185.10 3064
2185.54 2941
2185.98 2977
2186.42 2932
2186.86 2746
2187.30 2964
2187.74 2980
2188.19 3050
2188.63 2973
2189.07 2899
2189.51 3189
2189.95 3142
2190.39 3175
2190.83 3118
2191.27 3028
2191.72 3095
2192.16 3313
2192.60 3343
2193.04 3149
2193.48 3187
2193.92 3281
2194.36 3185
2194.81 3047
2195.25 3121
2195.69 3196
2196.13 2993
2196.57 3034
2197.01 3255
2197.46 3514
2197.90 3073
2198.34 3086
2198.78 3049
2199.22 3073
2199.67 3012
2200.11 3114
2200.55 3231
2200.99 2931
2201.44 3077
2201.88 3182
2202.32 3057
2202.76 2909
2203.21 2881
2203.65 2885
2204.09 3004
2204.53 3003
2204.98 2921
2205.42 2783
2205.86 3091
2206.30 2954
2206.75 3113
2207.19 3075
2207.63 2999
2208.08 3068
2208.52 3003
2208.96 3416
2209.41 3158
2209.85 3149
2210.29 3207
2210.73 3191
2211.18 3180
2211.62 3214
2212.06 3134
2212.51 3202
2212.95 3073
2213.40 3159
2213.84 3100
2214.28 2963
2214.73 3011
2215.17 3138
2215.61 3002
2216.06 3016
2216.50 3180
2216.95 3226
2217.39 3291
2217.83 3187
2218.28 3024
2218.72 2938
2219.17 3275
2219.61 3284
2220.05 3133
2220.50 3170
2220.94 3013
2221.39 2974
2221.83 2857
2222.28 2844
2222.72 3252
2223.16 3207
2223.61 3075
2224.05 3001
2224.50 3145
2224.94 3171
2225.39 3083
2225.83 3220
2226.28 3074
2226.72 3275
2227.17 3298
2227.61 3284
2228.06 3196
2228.50 3158
2228.95 3381
2229.39 3471
2229.84 3358
2230.28 3232
2230.73 3424
2231.17 3375
2231.62 3167
2232.06 3235
2232.51 3576
2232.95 3404
2233.40 3339
2233.85 3301
2234.29 3366
2234.74 3503
2235.18 3582
2235.63 3513
2236.07 3324
2236.52 3175
2236.97 3242
2237.41 3407
2237.86 3424
2238.30 3168
2238.75 3023
2239.20 3259
2239.64 3315
2240.09 3223
2240.53 3437
2240.98 3449
2241.43 3319
2241.87 3392
2242.32 3373
2242.77 3025
2243.21 3078
2243.66 3018
2244.11 2919
2244.55 3084
2245.00 3035
2245.45 3247
2245.89 3143
2246.34 3077
2246.79 2838
2247.23 3043
2247.68 3142
2248.13 3054
2248.57 3161
2249.02 3133
2249.47 3003
2249.92 3091
2250.36 3071
2250.81 3063
2251.26 2960
2251.70 2974
2252.15 3265
2252.60 3222
2253.05 3330
2253.49 3431
2253.94 3151
2254.39 3259
2254.84 3114
2255.28 3040
2255.73 3150
2256.18 3020
2256.63 3137
2257.08 2971
2257.52 2949
2257.97 2986
2258.42 3043
2258.87 3080
2259.32 2916
2259.76 2858
2260.21 2915
2260.66 2812
2261.11 2891
2261.56 2923
2262.01 2932
2262.45 3236
2262.90 3181
2263.35 3058
2263.80 3184
2264.25 3291
2264.70 3289
2265.15 3207
2265.59 3267
2266.04 3137
2266.49 3195
2266.94 3205
2267.39 3365
2267.84 3267
2268.29 3474
2268.74 3392
2269.19 3196
2269.63 3233
2270.08 3410
2270.53 3306
2270.98 3329
2271.43 3066
2271.88 3391
2272.33 3130
2272.78 3358
2273.23 3498
2273.68 3458
2274.13 3311
2274.58 3273
2275.03 3121
2275.48 3008
2275.93 3273
2276.38 3532
2276.83 3286
2277.28 3184
2277.73 3200
2278.18 3018
2278.63 3108
2279.08 3084
2279.53 2939
2279.98 3027
2280.43 2986
2280.88 3090
2281.33 3244
2281.78 3201
2282.23 3225
2282.68 3171
2283.13 3104
2283.58 3132
2284.03 3239
2284.48 3200
2284.93 3337
2285.38 3277
2285.83 2969
2286.28 3058
2286.73 3222
2287.19 3190
2287.64 3128
2288.09 3245
2288.54 3185
2288.99 3096
2289.44 3323
2289.89 3322
2290.34 3564
2290.79 3561
2291.25 3718
2291.70 3845
2292.15 3942
2292.60 3922
2293.05 3893
2293.50 4060
2293.95 4111
2294.41 4092
2294.86 4101
2295.31 4045
2295.76 4117
2296.21 4050
2296.66 4134
2297.12 4094
2297.57 3805
2298.02 3793
2298.47 3532
2298.92 3399
2299.38 3306
2299.83 3466
2300.28 3364
2300.73 3049
2301.18 3143
2301.64 3245
2302.09 3344
2302.54 3190
2302.99 3112
2303.45 3174
2303.90 3099
2304.35 3256
2304.80 2867
2305.26 3159
2305.71 3133
2306.16 2987
2306.61 3194
2307.07 3393
2307.52 3396
2307.97 3017
2308.43 3206
2308.88 3207
2309.33 3292
2309.79 3426
2310.24 3480
2310.69 3501
2311.15 3560
2311.60 3635
2312.05 3504
2312.51 3525
2312.96 3595
2313.41 3476
2313.87 3632
2314.32 3301
2314.77 3301
2315.23 3286
2315.68 3225
2316.13 3079
2316.59 3251
2317.04 3179
2317.49 3382
2317.95 3381
2318.40 3337
2318.86 3233
2319.31 3055
2319.76 3143
2320.22 3179
2320.67 3481
2321.13 3164
2321.58 3116
2322.04 3349
2322.49 3456
2322.94 3599
2323.40 3314
2323.85 3232
2324.31 3419
2324.76 3480
2325.22 3356
2325.67 3155
2326.13 3161
2326.58 3003
2327.04 3222
2327.49 3129
2327.95 3063
2328.40 3403
2328.86 3157
2329.31 3283
2329.77 3264
2330.22 3222
2330.68 3440
2331.13 3523
2331.59 3464
2332.04 3585
2332.50 3433
2332.95 3583
2333.41 3257
2333.86 3334
2334.32 3458
2334.77 3511
2335.23 3289
2335.69 3218
2336.14 3332
2336.60 3352
2337.05 3333
2337.51 3315
2337.96 3418
2338.42 3418
2338.88 3310
2339.33 3326
2339.79 3427
2340.24 3406
2340.70 3508
2341.16 3382
2341.61 3312
2342.07 3395
2342.52 3506
2342.98 3533
2343.44 3444
2343.89 3445
2344.35 3563
2344.81 3415
2345.26 3304
2345.72 3222
2346.18 3209
2346.63 3455
2347.09 3057
2347.55 3237
2348.00 3305
2348.46 3461
2348.92 3718
2349.37 3688
2349.83 3368
2350.29 3534
2350.75 3313
2351.20 3309
2351.66 3347
2352.12 3184
2352.57 3259
2353.03 3385
2353.49 3116
2353.95 3409
2354.40 3512
2354.86 3258
2355.32 3188
2355.78 3420
2356.23 3268
2356.69 3162
2357.15 3207
2357.61 3177
2358.07 3093
2358.52 3069
2358.98 3026
2359.44 3224
2359.90 3168
2360.36 3243
2360.81 3168
2361.27 3151
2361.73 3138
2362.19 3069
2362.65 3205
2363.10 3109
2363.56 3204
2364.02 3337
2364.48 3254
2364.94 3155
2365.40 3116
2365.86 3145
2366.31 3526
2366.77 3266
2367.23 3207
2367.69 3263
2368.15 3326
2368.61 3354
2369.07 3224
2369.53 3192
2369.98 3462
2370.44 3450
2370.90 3462
2371.36 3284
2371.82 3309
2372.28 3414
2372.74 3419
2373.20 3111
2373.66 3070
2374.12 3192
2374.58 3184
2375.04 3143
2375.50 3218
2375.95 3397
2376.41 3114
2376.87 3092
2377.33 3118
2377.79 3125
2378.25 3126
2378.71 3135
2379.17 3106
2379.63 3150
2380.09 3060
2380.55 2939
2381.01 3049
2381.47 3050
2381.93 3358
2382.39 3378
2382.85 3181
2383.31 3132
2383.77 3195
2384.23 3174
2384.69 3223
2385.15 3236
2385.62 3207
2386.08 3012
2386.54 3224
2387.00 3130
2387.46 3005
2387.92 2939
2388.38 2801
2388.84 2868
2389.30 3159
2389.76 3159
2390.22 3368
2390.68 3332
2391.14 3173
2391.61 3254
2392.07 3131
2392.53 3235
2392.99 2949
2393.45 3148
2393.91 3107
2394.37 3321
2394.83 3238
2395.30 3020
2395.76 3088
2396.22 2994
2396.68 3173
2397.14 3207
2397.60 2968
2398.07 3068
2398.53 2939
2398.99 2856
2399.45 2910
2399.91 2905
2400.37 3023
2400.84 3041
2401.30 3124
2401.76 2913
2402.22 2986
2402.68 2874
2403.15 2923
2403.61 2924
2404.07 3020
2404.53 3157
2405.00 3175
2405.46 3012
2405.92 3150
2406.38 3151
2406.85 3099
2407.31 3173
2407.77 3163
2408.23 3272
2408.70 3328
2409.16 3186
2409.62 3099
2410.08 3209
2410.55 3189
2411.01 2957
2411.47 3079
2411.94 3001
2412.40 3165
2412.86 3004
2413.33 2909
2413.79 2904
2414.25 3071
2414.72 2913
2415.18 2942
2415.64 3101
2416.11 2926
2416.57 3155
2417.03 3238
2417.50 3201
2417.96 3480
2418.42 3427
2418.89 3325
2419.35 3587
2419.81 3661
2420.28 3458
2420.74 3669
2421.21 3560
2421.67 3531
2422.13 3390
2422.60 3412
2423.06 3226
2423.53 3613
2423.99 3315
2424.45 3242
2424.92 3649
2425.38 3203
2425.85 3249
2426.31 3240
2426.78 3165
2427.24 3358
2427.71 3043
2428.17 3108
2428.63 3105
2429.10 3063
2429.56 3345
2430.03 3309
2430.49 3104
2430.96 2982
2431.42 2911
2431.89 3006
2432.35 3269
2432.82 3166
2433.28 2947
2433.75 3220
2434.21 3256
2434.68 3239
2435.14 3085
2435.61 3123
2436.07 3207
2436.54 3330
2437.01 3171
2437.47 3045
2437.94 3346
2438.40 3368
2438.87 3335
2439.33 3489
2439.80 3687
2440.26 3537
2440.73 3235
2441.20 3340
2441.66 3344
2442.13 3610
2442.59 3534
2443.06 3530
2443.53 3668
2443.99 3828
2444.46 3665
2444.92 3432
2445.39 3461
2445.86 3442
2446.32 3179
2446.79 3165
2447.26 3213
2447.72 3289
2448.19 3363
2448.66 3187
2449.12 3153
2449.59 3153
2450.05 3167
2450.52 3096
2450.99 2922
2451.46 3201
2451.92 3040
2452.39 3000
2452.86 3113
2453.32 3105
2453.79 3289
2454.26 3175
2454.72 3090
2455.19 3032
2455.66 3006
2456.13 3084
2456.59 3198
2457.06 3225
2457.53 3170
2458.00 3208
2458.46 3217
2458.93 3198
2459.40 3195
2459.87 3198
2460.33 3185
2460.80 3188
2461.27 3136
2461.74 3338
2462.20 3285
2462.67 3151
2463.14 3348
2463.61 3373
2464.08 3233
2464.54 3118
2465.01 3135
2465.48 3124
2465.95 3143
2466.42 3204
2466.88 3257
2467.35 3077
2467.82 3157
2468.29 3114
2468.76 3103
2469.23 3100
2469.70 3283
2470.16 3121
2470.63 2978
2471.10 3098
2471.57 3018
2472.04 3242
2472.51 3116
2472.98 3115
2473.44 3185
2473.91 3032
2474.38 3116
2474.85 3195
2475.32 3177
2475.79 3245
2476.26 3016
2476.73 2875
2477.20 2985
2477.67 3279
2478.14 3391
2478.61 3338
2479.08 3311
2479.54 3290
2480.01 3298
2480.48 3548
2480.95 3345
2481.42 3233
2481.89 3317
2482.36 3951
2482.83 3812
2483.30 3445
2483.77 3371
2484.24 3417
2484.71 3503
2485.18 3597
2485.65 3190
2486.12 3165
2486.59 3183
2487.06 3110
2487.53 3235
2488.00 3136
2488.47 3114
2488.94 3175
2489.41 3021
2489.88 3184
2490.35 3291
2490.83 3109
2491.30 3065
2491.77 3101
2492.24 3130
2492.71 3192
2493.18 3055
2493.65 3180
2494.12 3073
2494.59 3064
2495.06 3127
2495.53 3444
2496.00 3499
2496.48 3433
2496.95 3373
2497.42 3334
2497.89 3340
2498.36 3334
2498.83 3450
2499.30 3424
2499.77 3192
2500.25 3259
2500.72 2883
2501.19 2955
2501.66 3164
2502.13 3227
2502.60 2995
2503.07 2892
2503.55 2931
2504.02 3076
2504.49 2908
2504.96 3017
2505.43 3065
2505.91 3114
2506.38 2906
2506.85 3034
2507.32 3295
2507.79 3293
2508.27 3264
2508.74 3160
2509.21 3352
2509.68 3413
2510.16 3276
2510.63 3227
2511.10 3223
2511.57 3306
2512.05 3423
2512.52 3622
2512.99 3464
2513.46 3554
2513.94 3593
2514.41 3376
2514.88 3335
2515.35 3318
2515.83 3201
2516.30 3369
2516.77 3170
2517.25 3359
2517.72 3292
2518.19 3051
2518.67 3415
2519.14 3337
2519.61 3383
2520.09 3294
2520.56 3002
2521.03 3081
2521.51 3225
2521.98 3182
2522.45 3278
2522.93 3189
2523.40 3116
2523.87 3101
2524.35 3150
2524.82 3139
2525.29 3052
2525.77 3219
2526.24 3150
2526.72 2964
2527.19 2917
2527.66 3197
2528.14 3161
2528.61 3161
2529.09 2968
2529.56 3025
2530.03 3135
2530.51 3134
2530.98 3174
2531.46 3309
2531.93 3243
2532.41 3261
2532.88 3185
2533.36 3375
2533.83 3354
2534.31 3434
2534.78 3345
2535.25 3162
2535.73 3290
2536.20 3378
2536.68 3489
2537.15 3230
2537.63 3145
2538.10 3173
2538.58 3173
2539.05 3333
2539.53 3277
2540.00 3349
2540.48 3059
2540.95 3084
2541.43 3136
2541.91 3075
2542.38 3027
2542.86 3137
2543.33 3116
2543.81 3323
2544.28 3126
2544.76 3235
2545.23 3235
2545.71 3482
2546.19 3527
2546.66 3302
2547.14 3201
2547.61 3060
2548.09 3208
2548.56 3464
2549.04 3569
2549.52 3372
2549.99 3326
2550.47 3866
2550.95 3808
2551.42 3864
2551.90 3790
2552.37 3854
2552.85 3494
2553.33 3779
2553.80 4205
2554.28 4009
2554.76 3715
2555.23 3768
2555.71 3945
2556.19 3926
2556.66 3951
2557.14 4283
2557.62 4211
2558.09 4089
2558.57 3965
2559.05 3742
2559.52 3694
2560.00 3728
2560.48 3779
2560.96 3497
2561.43 3433
2561.91 3182
2562.39 3086
2562.86 3322
2563.34 3357
2563.82 3137
2564.30 3028
2564.77 3096
2565.25 3135
2565.73 3091
2566.21 3143
2566.68 3067
2567.16 3139
2567.64 2853
2568.12 2950
2568.60 2994
2569.07 3351
2569.55 3092
2570.03 2890
2570.51 2904
2570.99 3088
2571.46 2782
2571.94 2941
2572.42 3255
2572.90 3137
2573.38 3130
2573.85 3206
2574.33 3324
2574.81 3342
2575.29 3202
2575.77 3172
2576.25 3033
2576.73 3062
2577.20 3060
2577.68 3363
2578.16 3292
2578.64 3249
2579.12 3117
2579.60 3015
2580.08 3364
2580.56 3164
2581.04 2943
2581.51 2932
2581.99 3002
2582.47 3033
2582.95 3287
2583.43 3238
2583.91 3093
2584.39 2753
2584.87 2925
2585.35 3013
2585.83 3148
2586.31 3188
2586.79 3144
2587.27 3106
2587.75 2969
2588.23 2915
2588.71 2758
2589.18 3107
2589.66 3073
2590.14 3525
2590.62 3349
2591.10 3259
2591.58 3393
2592.06 3295
2592.54 3187
2593.02 3244
2593.50 3339
2593.98 3400
2594.47 3568
2594.95 3443
2595.43 3341
2595.91 3458
2596.39 3532
2596.87 3423
2597.35 3291
2597.83 3050
2598.31 3116
2598.79 3085
2599.27 3041
2599.75 3096
2600.23 3262
2600.71 3173
2601.19 2993
2601.67 2867
2602.16 2777
2602.64 3071
2603.12 3102
2603.60 3097
2604.08 2938
2604.56 2997
2605.04 2964
2605.52 3042
2606.00 2927
2606.49 2921
2606.97 3042
2607.45 3041
2607.93 3047
2608.41 3194
2608.89 3313
2609.37 3318
2609.86 3200
2610.34 3094
2610.82 3332
2611.30 3242
2611.78 3384
2612.27 3228
2612.75 3305
2613.23 3366
2613.71 3339
2614.19 3282
2614.68 3253
2615.16 3099
2615.64 3287
2616.12 3109
2616.60 3185
2617.09 3095
2617.57 2987
2618.05 3018
2618.53 2971
2619.02 2778
2619.50 2923
2619.98 3040
2620.46 3118
2620.95 3024
2621.43 3042
2621.91 2979
2622.40 3029
2622.88 3125
2623.36 3024
2623.84 3068
2624.33 3122
2624.81 3223
2625.29 3300
2625.78 3040
2626.26 3196
2626.74 3315
2627.23 3216
2627.71 3008
2628.19 3138
2628.68 3197
2629.16 3378
2629.64 3016
2630.13 3177
2630.61 3138
2631.09 3186
2631.58 3367
2632.06 3401
2632.54 3143
2633.03 3037
2633.51 2916
2634.00 3088
2634.48 3117
2634.96 2893
2635.45 2982
2635.93 3051
2636.42 3278
2636.90 3264
2637.38 3130
2637.87 3235
2638.35 2988
2638.84 2934
2639.32 3052
2639.81 3108
2640.29 2975
2640.78 3162
2641.26 3060
2641.74 3103
2642.23 3169
2642.71 3077
2643.20 3120
2643.68 3496
2644.17 3148
2644.65 3117
2645.14 3415
2645.62 3496
2646.11 3190
2646.59 3364
2647.08 3363
2647.56 3215
2648.05 2954
2648.53 2995
2649.02 3038
2649.50 2998
2649.99 3110
2650.48 3071
2650.96 3070
2651.45 3145
2651.93 3189
2652.42 2999
2652.90 2939
2653.39 2939
2653.87 3025
2654.36 3284
2654.85 3307
2655.33 3115
2655.82 3131
2656.30 3048
2656.79 3050
2657.28 3060
2657.76 2983
2658.25 3023
2658.73 3076
2659.22 3173
2659.71 3150
2660.19 2979
2660.68 3111
2661.17 3117
2661.65 3094
2662.14 3045
2662.62 3021
2663.11 3072
2663.60 3127
2664.08 3106
2664.57 2983
2665.06 3167
2665.55 3125
2666.03 2999
2666.52 3113
2667.01 3233
2667.49 3211
2667.98 3145
2668.47 3110
2668.95 3039
2669.44 3049
2669.93 3152
2670.42 3058
2670.90 3058
2671.39 3344
2671.88 3201
2672.36 3118
2672.85 3307
2673.34 3137
2673.83 3118
2674.31 3090
2674.80 3230
2675.29 3320
2675.78 3134
2676.27 3470
2676.75 3448
2677.24 3490
2677.73 3571
2678.22 3386
2678.71 3284
2679.19 3381
2679.68 3441
2680.17 3464
2680.66 3203
2681.15 3283
2681.63 3542
2682.12 3444
2682.61 3341
2683.10 3363
2683.59 3526
2684.08 3534
2684.56 3537
2685.05 3548
2685.54 3353
2686.03 3459
2686.52 3437
2687.01 3413
2687.50 3427
2687.99 3490
2688.47 3406
2688.96 3385
2689.45 3461
2689.94 3103
2690.43 3179
2690.92 3029
2691.41 3078
2691.90 3108
2692.39 3223
2692.88 3305
2693.37 3063
2693.85 3220
2694.34 2983
2694.83 2936
2695.32 3206
2695.81 3222
2696.30 3235
2696.79 3181
2697.28 3142
2697.77 3035
2698.26 3164
2698.75 3350
2699.24 3323
2699.73 3253
2700.22 3075
2700.71 3245
2701.20 3162
2701.69 3191
2702.18 3309
2702.67 3493
2703.16 3384
2703.65 3458
2704.14 3518
2704.63 3454
2705.12 3352
2705.61 3499
2706.10 3401
2706.59 3336
2707.08 3304
2707.58 3296
2708.07 3262
2708.56 3021
2709.05 3144
2709.54 3251
2710.03 3340
2710.52 3328
2711.01 3022
2711.50 2971
2711.99 2762
2712.48 2962
2712.98 2996
2713.47 2839
2713.96 3059
2714.45 2910
2714.94 3014
2715.43 2976
2715.92 3056
2716.41 3008
2716.91 3181
2717.40 3199
2717.89 3308
2718.38 3237
2718.87 3052
2719.36 3062
2719.86 3166
2720.35 3306
2720.84 3434
2721.33 3230
2721.82 3200
2722.31 3170
2722.81 3236
2723.30 3339
2723.79 3311
2724.28 3172
2724.77 3174
2725.27 3269
2725.76 3428
2726.25 3363
2726.74 3217
2727.24 3267
2727.73 3163
2728.22 3149
2728.71 3240
2729.21 3167
2729.70 2995
2730.19 3073
2730.68 3034
2731.18 3197
2731.67 3138
2732.16 2943
2732.66 2820
2733.15 3030
2733.64 3052
2734.13 3051
2734.63 2956
2735.12 3144
2735.61 3246
2736.11 3116
2736.60 3107
2737.09 2918
2737.59 3271
2738.08 3322
2738.57 3016
2739.07 3162
2739.56 3170
2740.05 3009
2740.55 3151
2741.04 3144
2741.54 2861
2742.03 2992
2742.52 2889
2743.02 2718
2743.51 2840
2744.00 2997
2744.50 2944
2744.99 2871
2745.49 2996
2745.98 3036
2746.47 3036
2746.97 2960
2747.46 2741
2747.96 2884
2748.45 2958
2748.95 2873
2749.44 2860
2749.93 2795
2750.43 2890
2750.92 2876
2751.42 2986
2751.91 2825
2752.41 2923
2752.90 2998
2753.40 2983
2753.89 2986
2754.39 2867
2754.88 2959
2755.38 3019
2755.87 3184
2756.37 2909
2756.86 3065
2757.36 2984
2757.85 2893
2758.35 2876
2758.84 2847
2759.34 2951
2759.83 2870
2760.33 2889
2760.82 2937
2761.32 2826
2761.81 2872
2762.31 2991
2762.81 2952
2763.30 3043
2763.80 3026
2764.29 2970
2764.79 2986
2765.28 2821
2765.78 2779
2766.28 2903
2766.77 2861
2767.27 3103
2767.76 3016
2768.26 2947
2768.76 2885
2769.25 3009
2769.75 2979
2770.25 2701
2770.74 2731
2771.24 2988
2771.73 3045
2772.23 3032
2772.73 3076
2773.22 3151
2773.72 3043
2774.22 3163
2774.71 3119
2775.21 3006
2775.71 3190
2776.20 3105
2776.70 3182
2777.20 2929
2777.69 3026
2778.19 3300
2778.69 3117
2779.19 3024
2779.68 3146
2780.18 3027
2780.68 3302
2781.17 3385
2781.67 3211
2782.17 3052
2782.67 2977
2783.16 3057
2783.66 3080
2784.16 3210
2784.66 3105
2785.15 3086
2785.65 3073
2786.15 2937
2786.65 2979
2787.15 2819
2787.64 2904
2788.14 3079
2788.64 3161
2789.14 3103
2789.63 2982
2790.13 3263
2790.63 3341
2791.13 2895
2791.63 2932
2792.13 3122
2792.62 3155
2793.12 3176
2793.62 3235
2794.12 3205
2794.62 3264
2795.12 3080
2795.61 2990
2796.11 3252
2796.61 3334
2797.11 3522
2797.61 3505
2798.11 3310
2798.61 3560
2799.11 3670
2799.60 3650
2800.10 3560
2800.60 3482
2801.10 3561
2801.60 3583
2802.10 3367
2802.60 3464
2803.10 3306
2803.60 3226
2804.10 3331
2804.60 3284
2805.10 3235
2805.59 3371
2806.09 3389
2806.59 3444
2807.09 3718
2807.59 3841
2808.09 3707
2808.59 3794
2809.09 4118
2809.59 4097
2810.09 4377
2810.59 4464
2811.09 4198
2811.59 4050
2812.09 4005
2812.59 4035
2813.09 3913
2813.59 3946
2814.09 3724
2814.59 3661
2815.09 3445
2815.59 3211
2816.09 3118
2816.59 3159
2817.09 3257
2817.59 3263
2818.09 3368
2818.60 3128
2819.10 3259
2819.60 3361
2820.10 3534
2820.60 3267
2821.10 3392
2821.60 3310
2822.10 3239
2822.60 3464
2823.10 3689
2823.60 3606
2824.10 3428
2824.61 3182
2825.11 3021
2825.61 3118
2826.11 3432
2826.61 3026
2827.11 3290
2827.61 3326
2828.12 3182
2828.62 3358
2829.12 3230
2829.62 3299
2830.12 3026
2830.62 3112
2831.12 2983
2831.63 3070
2832.13 3188
2832.63 3168
2833.13 3243
2833.63 3073
2834.14 2785
2834.64 3176
2835.14 3103
2835.64 3058
2836.14 3350
2836.65 3226
2837.15 3051
2837.65 3007
2838.15 3015
2838.66 3111
2839.16 3321
2839.66 3079
2840.16 3295
2840.67 3463
2841.17 3315
2841.67 3214
2842.17 3227
2842.68 3400
2843.18 3397
2843.68 3360
2844.18 3313
2844.69 3167
2845.19 3221
2845.69 3385
2846.20 3265
2846.70 3274
2847.20 3307
2847.71 3142
2848.21 3248
2848.71 3626
2849.22 3606
2849.72 3615
2850.22 3662
2850.73 3607
2851.23 3430
2851.73 3473
2852.24 3577
2852.74 3544
2853.24 3397
2853.75 3122
2854.25 3125
2854.75 2952
2855.26 2965
2855.76 2899
2856.27 3113
2856.77 2966
2857.27 2770
2857.78 2912
2858.28 2921
2858.79 3225
2859.29 3001
2859.80 2928
2860.30 3183
2860.80 3156
2861.31 3027
2861.81 3129
2862.32 2893
2862.82 3156
2863.33 3165
2863.83 3214
2864.34 2985
2864.84 2870
2865.34 2930
2865.85 3068
2866.35 2855
2866.86 2830
2867.36 2722
2867.87 2773
2868.37 2914
2868.88 3017
2869.38 2910
2869.89 2884
2870.39 2897
2870.90 3218
2871.41 3194
2871.91 3068
2872.42 2875
2872.92 3042
2873.43 3061
2873.93 3141
2874.44 3169
2874.94 3174
2875.45 2978
2875.95 2972
2876.46 2954
2876.97 2925
2877.47 2840
2877.98 2904
2878.48 3129
2878.99 3069
2879.50 3146
2880.00 3330
2880.51 3055
2881.01 3100
2881.52 3128
2882.03 3117
2882.53 3196
2883.04 3145
2883.54 3191
2884.05 3271
2884.56 3458
2885.06 3497
2885.57 3479
2886.08 3421
2886.58 3547
2887.09 3848
2887.60 3850
2888.10 3894
2888.61 3954
2889.12 3934
2889.62 3883
2890.13 3643
2890.64 3812
2891.15 3799
2891.65 3599
2892.16 3413
2892.67 3435
2893.17 3542
2893.68 3229
2894.19 3087
2894.70 3054
2895.20 3183
2895.71 3296
2896.22 3250
2896.73 3090
2897.23 3063
2897.74 3351
2898.25 3235
2898.76 3222
2899.26 3521
2899.77 3287
2900.28 3222
2900.79 3253
2901.29 3191
2901.80 3303
2902.31 3254
2902.82 3351
2903.33 3478
2903.83 3539
2904.34 3473
2904.85 3592
2905.36 3459
2905.87 3305
2906.38 3387
2906.88 3406
2907.39 3459
2907.90 3362
2908.41 3430
2908.92 3284
2909.43 3376
2909.94 3379
2910.44 3346
2910.95 3268
2911.46 3273
2911.97 3225
2912.48 3208
2912.99 3110
2913.50 3142
2914.01 2910
2914.52 2971
2915.02 3262
2915.53 3391
2916.04 3206
2916.55 3235
2917.06 3326
2917.57 3179
2918.08 3083
2918.59 3158
2919.10 3082
2919.61 3178
2920.12 3146
2920.63 3130
2921.14 3301
2921.65 3161
2922.16 3299
2922.67 3234
2923.18 3205
2923.69 3306
2924.20 3410
2924.71 3539
2925.22 3462
2925.73 3510
2926.24 3716
2926.75 3771
2927.26 3508
2927.77 3592
2928.28 3781
2928.79 3805
2929.30 3748
2929.81 3612
2930.32 3362
2930.83 3339
2931.34 3398
2931.85 3256
2932.36 3137
2932.87 3021
2933.38 2983
2933.89 3094
2934.40 3070
2934.91 3053
2935.42 3134
2935.94 3366
2936.45 3017
2936.96 3183
2937.47 3357
2937.98 3314
2938.49 3261
2939.00 3215
2939.51 3334
2940.02 3163
2940.54 3171
2941.05 3196
2941.56 3158
2942.07 3029
2942.58 3061
2943.09 3055
2943.61 3123
2944.12 3140
2944.63 3338
2945.14 3209
2945.65 3277
2946.16 3424
2946.68 3474
2947.19 3657
2947.70 3580
2948.21 3611
2948.72 3563
2949.24 3469
2949.75 3606
2950.26 3435
2950.77 3390
2951.28 3470
2951.80 3372
2952.31 3436
2952.82 3393
2953.33 3273
2953.85 3080
2954.36 3016
2954.87 3148
2955.38 2923
2955.90 2998
2956.41 3077
2956.92 3013
2957.43 3053
2957.95 3052
2958.46 3032
2958.97 3153
2959.49 2952
2960.00 3142
2960.51 3342
2961.03 3239
2961.54 3235
2962.05 3285
2962.57 3042
2963.08 3157
2963.59 3280
2964.11 3427
2964.62 3367
2965.13 3218
2965.65 3225
2966.16 3106
2966.67 3251
2967.19 3305
2967.70 3219
2968.21 3196
2968.73 3148
2969.24 2983
2969.76 2979
2970.27 2971
2970.78 2880
2971.30 3038
2971.81 3049
2972.33 3149
2972.84 3206
2973.35 3124
2973.87 3139
2974.38 3152
2974.90 3063
2975.41 3069
2975.92 3071
2976.44 3070
2976.95 3374
2977.47 3194
2977.98 3192
2978.50 2918
2979.01 3060
2979.53 3063
2980.04 3026
2980.56 3045
2981.07 2991
2981.59 2998
2982.10 3064
2982.62 3135
2983.13 3151
2983.65 3069
2984.16 3095
2984.68 3332
2985.19 3237
2985.71 2895
2986.22 3154
2986.74 3033
2987.25 3176
2987.77 3205
2988.28 3353
2988.80 3428
2989.31 3017
2989.83 3221
2990.35 3181
2990.86 3188
2991.38 3386
2991.89 3275
2992.41 3106
2992.92 3130
2993.44 3257
2993.96 3422
2994.47 3380
2994.99 3435
2995.50 3383
2996.02 3502
2996.54 3615
2997.05 3622
2997.57 3601
2998.09 3599
2998.60 3688
2999.12 3948
2999.64 3975
3000.15 3807
3000.67 3946
3001.18 3929
3001.70 3677
3002.22 3552
3002.73 3543
3003.25 3486
3003.77 3293
3004.29 3245
3004.80 3397
3005.32 3184
3005.84 3345
3006.35 3434
3006.87 3496
3007.39 3366
3007.90 3331
3008.42 3341
3008.94 3246
3009.46 3213
3009.97 3027
3010.49 3175
3011.01 3171
3011.53 3007
3012.04 3028
3012.56 3021
3013.08 3038
3013.60 3008
3014.11 3070
3014.63 2949
3015.15 2858
3015.67 2913
3016.18 3084
3016.70 2868
3017.22 2800
3017.74 2927
3018.26 3068
3018.77 2924
3019.29 2985
3019.81 3122
3020.33 3218
3020.85 3324
3021.37 3489
3021.88 3444
3022.40 3146
3022.92 3361
3023.44 3301
3023.96 3141
3024.48 3308
3025.00 3471
3025.51 3418
3026.03 3505
3026.55 3370
3027.07 3187
3027.59 3227
3028.11 3404
3028.63 3481
3029.15 3451
3029.67 3130
3030.18 3446
3030.70 3381
3031.22 3216
3031.74 3253
3032.26 3081
3032.78 3307
3033.30 3240
3033.82 3132
3034.34 2944
3034.86 3274
3035.38 3343
3035.90 3472
3036.42 3257
3036.94 3410
3037.46 3243
3037.98 3395
3038.50 3383
3039.02 3244
3039.54 3276
3040.06 3193
3040.58 3104
3041.10 3251
3041.62 3338
3042.14 3400
3042.66 3256
3043.18 3019
3043.70 3124
3044.22 2960
3044.74 2990
3045.26 3043
3045.78 3118
3046.30 3021
3046.82 2899
3047.34 2886
3047.86 3196
3048.38 3053
3048.90 3167
3049.42 3123
3049.94 2979
3050.46 2920
3050.98 3052
3051.50 3151
3052.03 3001
3052.55 2959
3053.07 3128
3053.59 2939
3054.11 3053
3054.63 2949
3055.15 2990
3055.67 2967
3056.19 2863
3056.72 2943
3057.24 3187
3057.76 3063
3058.28 3193
3058.80 3020
3059.32 3163
3059.84 2963
3060.37 2905
3060.89 2969
3061.41 2924
3061.93 2943
3062.45 2850
3062.98 2926
3063.50 2990
3064.02 3137
3064.54 3284
3065.06 3185
3065.59 3157
3066.11 3213
3066.63 3186
3067.15 3167
3067.67 3288
3068.20 3364
3068.72 3318
3069.24 2923
3069.76 3131
3070.29 3264
3070.81 3155
3071.33 3025
3071.85 3114
3072.38 3273
3072.90 3197
3073.42 3098
3073.95 3054
3074.47 3050
3074.99 3036
3075.51 3280
3076.04 3319
3076.56 3165
3077.08 3155
3077.61 3169
3078.13 3339
3078.65 3113
3079.18 2945
3079.70 3103
3080.22 3224
3080.75 3288
3081.27 3213
3081.79 3113
3082.32 3345
3082.84 3555
3083.36 3490
3083.89 3373
3084.41 3511
3084.93 3360
3085.46 3046
3085.98 3237
3086.51 3173
3087.03 3105
3087.55 2970
3088.08 3086
3088.60 3252
3089.13 3266
3089.65 3298
3090.17 3212
3090.70 3073
3091.22 3100
3091.75 3151
3092.27 2908
3092.80 3083
3093.32 3299
3093.85 3204
3094.37 3105
3094.89 2996
3095.42 3090
3095.94 3106
3096.47 3221
3096.99 3238
3097.52 3206
3098.04 3250
3098.57 3310
3099.09 3229
3099.62 3215
3100.14 3106
3100.67 3533
3101.19 3619
3101.72 3511
3102.24 3616
3102.77 3757
3103.29 3868
3103.82 3947
3104.34 4351
3104.87 4348
3105.40 4406
3105.92 4345
3106.45 4266
3106.97 4304
3107.50 3959
3108.02 4042
3108.55 3775
3109.08 3864
3109.60 3634
3110.13 3573
3110.65 3450
3111.18 3595
3111.70 3386
3112.23 3466
3112.76 3439
3113.28 3526
3113.81 3467
3114.34 3422
3114.86 3533
3115.39 3440
3115.91 3201
3116.44 3359
3116.97 3345
3117.49 3171
3118.02 3245
3118.55 3206
3119.07 3307
3119.60 3069
3120.13 3448
3120.65 3269
3121.18 3111
3121.71 2923
3122.23 3132
3122.76 3067
3123.29 3000
3123.82 3299
3124.34 3400
3124.87 3338
3125.40 3138
3125.92 3020
3126.45 2932
3126.98 3064
3127.51 2936
3128.03 2982
3128.56 3108
3129.09 3232
3129.62 3157
3130.14 3130
3130.67 3217
3131.20 3270
3131.73 3337
3132.25 3025
3132.78 2848
3133.31 2901
3133.84 2927
3134.37 2813
3134.89 2914
3135.42 2934
3135.95 2900
3136.48 3062
3137.01 3111
3137.53 2956
3138.06 2903
3138.59 2992
3139.12 3022
3139.65 3085
3140.18 2887
3140.70 2955
3141.23 2954
3141.76 3037
3142.29 3037
3142.82 2921
3143.35 2918
3143.88 2859
3144.40 2797
3144.93 3079
3145.46 2971
3145.99 2982
3146.52 3080
3147.05 2939
3147.58 2910
3148.11 3073
3148.64 3297
3149.17 3197
3149.70 3180
3150.22 3194
3150.75 3375
3151.28 3216
3151.81 3177
3152.34 2996
3152.87 3263
3153.40 3349
3153.93 3102
3154.46 3093
3154.99 3014
3155.52 2981
3156.05 3150
3156.58 3105
3157.11 3014
3157.64 2942
3158.17 2970
3158.70 2911
3159.23 3159
3159.76 3053
3160.29 3128
3160.82 3054
3161.35 3230
3161.88 3144
3162.41 3013
3162.94 3043
3163.47 2915
3164.00 2799
3164.53 2826
3165.06 2794
3165.59 2881
3166.12 2863
3166.65 2891
3167.18 3190
3167.72 3160
3168.25 3062
3168.78 2997
3169.31 3017
3169.84 3049
3170.37 3008
3170.90 3030
3171.43 3047
3171.96 2988
3172.49 2942
3173.03 2919
3173.56 2984
3174.09 2905
3174.62 3084
3175.15 2786
3175.68 2749
3176.21 2846
3176.74 3144
3177.28 3040
3177.81 3071
3178.34 2974
3178.87 2996
3179.40 3004
3179.93 3030
3180.47 3247
3181.00 3215
3181.53 3095
3182.06 2832
3182.59 2882
3183.13 3197
3183.66 2955
3184.19 3031
3184.72 3116
3185.25 2971
3185.79 3036
3186.32 3119
3186.85 2996
3187.38 3031
3187.92 2974
3188.45 3076
3188.98 3095
3189.51 3051
3190.05 3186
3190.58 3150
3191.11 3270
3191.64 3004
3192.18 3162
3192.71 2993
3193.24 2861
3193.78 2929
3194.31 2866
3194.84 2849
3195.38 2969
3195.91 3087
3196.44 3195
3196.97 3065
3197.51 3137
3198.04 2893
3198.57 2880
3199.11 3020
3199.64 2922
3200.17 3068
3200.71 3193
3201.24 3244
3201.78 3182
3202.31 3026
3202.84 3113
3203.38 3203
3203.91 3428
3204.44 3195
3204.98 3263
3205.51 3311
3206.05 3174
3206.58 3326
3207.11 3295
3207.65 3353
3208.18 3485
3208.72 3394
3209.25 3390
3209.78 3321
3210.32 3339
3210.85 3324
3211.39 3318
3211.92 3331
3212.46 3408
3212.99 3490
3213.53 3387
3214.06 3590
3214.59 3554
3215.13 3446
3215.66 3271
3216.20 3257
3216.73 3533
3217.27 3519
3217.80 3434
3218.34 3477
3218.87 3353
3219.41 3352
3219.94 3244
3220.48 3104
3221.01 3362
3221.55 3515
3222.08 3492
3222.62 3433
3223.16 3373
3223.69 3108
3224.23 3284
3224.76 3575
3225.30 3557
3225.83 3539
3226.37 3387
3226.90 3499
3227.44 3622
3227.98 3677
3228.51 3460
3229.05 3289
3229.58 3471
3230.12 3340
3230.66 3229
3231.19 3276
3231.73 3264
3232.26 3436
3232.80 3216
3233.34 3172
3233.87 3084
3234.41 3257
3234.95 3196
3235.48 3065
3236.02 3074
3236.55 3336
3237.09 3319
3237.63 3503
3238.16 3535
3238.70 3347
3239.24 3275
3239.77 3758
3240.31 3769
3240.85 3593
3241.38 3424
3241.92 3634
3242.46 3672
3243.00 3633
3243.53 3562
3244.07 3426
3244.61 3386
3245.14 3356
3245.68 3431
3246.22 3353
3246.76 3429
3247.29 3318
3247.83 3424
3248.37 3290
3248.91 3311
3249.44 3458
3249.98 3701
3250.52 3449
3251.06 3275
3251.59 3466
3252.13 3380
3252.67 3395
3253.21 3588
3253.75 3553
3254.28 3585
3254.82 3590
3255.36 3411
3255.90 3525
3256.44 3406
3256.97 3424
3257.51 3573
3258.05 3650
3258.59 3700
3259.13 3715
3259.67 3627
3260.20 3888
3260.74 3797
3261.28 3755
3261.82 3823
3262.36 3793
3262.90 3638
3263.44 3794
3263.97 4046
3264.51 4062
3265.05 4062
3265.59 4062
3266.13 4136
3266.67 4162
3267.21 4343
3267.75 4416
3268.29 4252
3268.83 4209
3269.36 4373
3269.90 4611
3270.44 4479
3270.98 4665
3271.52 4338
3272.06 4356
3272.60 4076
3273.14 4076
3273.68 4312
3274.22 4137
3274.76 3687
3275.30 3634
3275.84 3812
3276.38 3749
3276.92 3918
3277.46 4006
3278.00 3641
3278.54 3762
3279.08 4050
3279.62 4051
3280.16 3899
3280.70 4037
3281.24 3913
3281.78 3963
3282.32 3783
3282.86 3974
3283.40 3989
3283.94 4192
3284.48 4135
3285.02 4020
3285.56 3942
3286.10 4186
3286.64 4267
3287.18 3885
3287.72 3956
3288.26 4098
3288.81 4139
3289.35 4107
3289.89 4205
3290.43 4395
3290.97 4448
3291.51 4233
3292.05 4294
3292.59 4540
3293.13 4492
3293.67 4270
3294.22 4584
3294.76 4571
3295.30 4821
3295.84 5065
3296.38 5007
3296.92 5227
3297.46 5277
3298.01 5521
3298.55 5541
3299.09 5359
3299.63 5661
3300.17 5289
3300.71 5029
3301.26 4907
3301.80 4797
3302.34 4732
3302.88 4605
3303.42 4588
3303.97 4466
3304.51 4258
3305.05 4486
3305.59 4463
3306.13 4316
3306.68 4213
3307.22 4146
3307.76 4280
3308.30 4228
3308.85 4015
3309.39 4224
3309.93 4081
3310.47 4105
3311.02 4250
3311.56 4122
3312.10 4049
3312.64 4273
3313.19 4220
3313.73 4190
3314.27 3956
3314.82 4349
3315.36 4411
3315.90 4394
3316.45 4303
3316.99 4467
3317.53 4396
3318.07 4840
3318.62 4545
3319.16 4681
3319.70 4974
3320.25 5151
3320.79 5142
3321.34 5034
3321.88 5411
3322.42 5456
3322.97 5659
3323.51 5963
3324.05 5955
3324.60 6144
3325.14 5854
3325.68 5918
3326.23 5920
3326.77 5904
3327.32 5708
3327.86 5477
3328.40 5314
3328.95 5205
3329.49 5286
3330.04 5492
3330.58 5310
3331.13 5153
3331.67 5158
3332.21 5430
3332.76 5622
3333.30 6071
3333.85 6999
3334.39 7859
3334.94 9045
3335.48 10273
3336.03 11687
3336.57 12776
3337.12 13726
3337.66 15197
3338.21 16130
3338.75 16128
3339.30 16193
3339.84 15811
3340.39 15103
3340.93 14109
3341.48 13170
3342.02 11791
3342.57 10838
3343.11 9351
3343.66 7914
3344.20 7019
3344.75 6476
3345.29 5825
3345.84 5471
3346.38 4853
3346.93 4779
3347.47 4551
3348.02 4666
3348.57 4832
3349.11 4599
3349.66 4480
3350.20 4513
3350.75 5034
3351.30 4966
3351.84 5051
3352.39 4882
3352.93 5087
3353.48 4999
3354.03 5473
3354.57 5329
3355.12 5362
3355.66 5144
3356.21 4914
3356.76 4881
3357.30 4688
3357.85 4541
3358.40 4372
3358.94 4477
3359.49 4291
3360.04 4341
3360.58 4249
3361.13 4416
3361.68 4321
3362.22 4399
3362.77 4454
3363.32 4146
3363.86 4384
3364.41 4386
3364.96 4171
3365.50 3959
3366.05 4115
3366.60 4171
3367.15 4219
3367.69 4484
3368.24 4455
3368.79 4525
3369.34 4711
3369.88 4472
3370.43 4088
3370.98 4326
3371.53 4367
3372.07 4364
3372.62 4593
3373.17 4740
3373.72 4739
3374.26 5035
3374.81 5204
3375.36 5302
3375.91 5433
3376.46 5642
3377.00 5510
3377.55 5306
3378.10 5038
3378.65 5149
3379.20 4970
3379.74 4921
3380.29 4739
3380.84 4374
3381.39 4031
3381.94 4036
3382.49 3983
3383.04 3718
3383.58 3589
3384.13 3742
3384.68 3690
3385.23 3666
3385.78 3711
3386.33 3719
3386.88 3664
3387.43 3560
3387.97 3530
3388.52 3561
3389.07 3357
3389.62 3602
3390.17 3815
3390.72 3636
3391.27 3729
3391.82 3566
3392.37 3729
3392.92 3558
3393.47 3584
3394.01 3444
3394.56 3370
3395.11 3243
3395.66 3410
3396.21 3368
3396.76 3337
3397.31 3309
3397.86 3436
3398.41 3353
3398.96 3169
3399.51 3343
3400.06 3282
3400.61 3179
3401.16 3279
3401.71 3021
3402.26 3189
3402.81 3248
3403.36 3065
3403.91 2950
3404.46 2960
3405.01 3075
3405.56 3068
3406.11 3102
3406.66 3208
3407.21 3263
3407.76 3187
3408.32 3138
3408.87 3040
3409.42 3091
3409.97 3185
3410.52 3079
3411.07 3321
3411.62 3347
3412.17 3480
3412.72 3641
3413.27 3426
3413.82 3564
3414.37 3487
3414.93 3676
3415.48 3631
3416.03 3738
3416.58 3577
3417.13 3220
3417.68 3340
3418.23 3393
3418.78 3113
3419.34 3231
3419.89 3073
3420.44 3153
3420.99 3098
3421.54 2908
3422.09 2845
3422.65 2722
3423.20 2930
3423.75 2831
3424.30 2752
3424.85 2883
3425.40 2963
3425.96 3004
3426.51 3055
3427.06 2884
3427.61 2929
3428.17 3035
3428.72 3226
3429.27 2875
3429.82 2799
3430.37 2842
3430.93 2972
3431.48 2805
3432.03 2902
3432.58 3016
3433.14 3010
3433.69 3097
3434.24 3208
3434.79 2837
3435.35 2817
3435.90 2940
3436.45 2956
3437.01 2966
3437.56 3024
3438.11 2991
3438.66 2882
3439.22 2938
3439.77 2991
3440.32 2961
3440.88 2877
3441.43 3070
3441.98 3043
3442.54 3076
3443.09 3100
3443.64 3037
3444.20 3020
3444.75 2949
3445.30 2806
3445.86 2755
3446.41 2922
3446.97 2822
3447.52 2813
3448.07 2935
3448.63 2934
3449.18 2786
3449.73 2731
3450.29 2792
3450.84 2770
3451.40 2669
3451.95 2791
3452.50 2840
3453.06 2727
3453.61 2617
3454.17 2851
3454.72 2769
3455.28 2665
3455.83 2814
3456.38 3041
3456.94 2851
3457.49 2767
3458.05 2766
3458.60 2864
3459.16 2881
3459.71 2835
3460.27 2807
3460.82 2793
3461.38 2798
3461.93 2663
3462.49 2696
3463.04 2784
3463.60 2950
3464.15 2892
3464.71 2919
3465.26 3077
3465.82 2728
3466.37 2795
3466.93 2772
3467.48 2833
3468.04 2711
3468.59 2740
3469.15 2996
3469.70 3046
3470.26 2765
3470.82 2630
3471.37 2784
3471.93 2827
3472.48 3007
3473.04 2887
3473.59 2834
3474.15 2809
3474.71 2621
3475.26 2691
3475.82 2807
3476.37 2898
3476.93 2928
3477.49 2924
3478.04 2821
3478.60 3003
3479.16 3093
3479.71 2959
3480.27 2832
3480.82 2914
3481.38 2982
3481.94 3005
3482.49 2806
3483.05 2871
3483.61 3052
3484.16 2985
3484.72 3273
3485.28 2951
3485.83 2803
3486.39 3041
3486.95 2920
3487.50 2922
3488.06 2938
3488.62 3013
3489.18 3099
3489.73 3048
3490.29 3121
3490.85 2985
3491.40 3044
3491.96 3165
3492.52 3318
3493.08 3423
3493.63 3458
3494.19 3593
3494.75 3877
3495.31 3630
3495.86 3490
3496.42 3702
3496.98 3842
3497.54 3564
3498.09 3609
3498.65 3836
3499.21 3615
3499.77 3664
3500.33 3847
3500.88 3923
3501.44 3780
3502.00 3781
3502.56 3953
3503.12 4130
3503.67 4238
3504.23 4064
3504.79 4194
3505.35 3954
3505.91 3714
3506.47 3904
3507.03 3928
3507.58 3921
3508.14 3856
3508.70 3991
3509.26 3850
3509.82 3599
3510.38 3696
3510.94 3621
3511.49 3347
3512.05 3578
3512.61 3144
3513.17 2955
3513.73 3147
3514.29 3182
3514.85 3189
3515.41 3107
3515.97 3227
3516.53 3335
3517.09 3242
3517.64 3077
3518.20 2901
3518.76 3002
3519.32 3049
3519.88 3061
3520.44 3059
3521.00 3051
3521.56 3000
3522.12 2937
3522.68 2918
3523.24 2927
3523.80 3151
3524.36 3234
3524.92 3230
3525.48 3211
3526.04 2918
3526.60 2998
3527.16 2754
3527.72 2775
3528.28 3071
3528.84 2898
3529.40 2999
3529.96 2891
3530.52 2731
3531.08 2880
3531.64 2629
3532.20 2728
3532.76 2791
3533.32 2809
3533.89 2662
3534.45 2472
3535.01 2737
3535.57 2811
3536.13 3035
3536.69 2879
3537.25 2954
3537.81 2879
3538.37 2887
3538.93 3030
3539.49 3052
3540.06 3052
3540.62 2931
3541.18 2962
3541.74 2948
3542.30 2919
3542.86 2909
3543.42 2948
3543.98 2680
3544.55 2724
3545.11 2862
3545.67 2842
3546.23 2718
3546.79 2857
3547.35 2783
3547.92 2926
3548.48 2882
3549.04 2495
3549.60 2769
3550.16 2663
3550.72 2802
3551.29 2790
3551.85 2692
3552.41 2591
3552.97 2765
3553.54 2688
3554.10 2668
3554.66 2622
3555.22 2726
3555.78 2801
3556.35 2794
3556.91 2542
3557.47 2455
3558.03 2423
3558.60 2629
3559.16 2591
3559.72 2609
3560.29 2655
3560.85 2616
3561.41 2492
3561.97 2672
3562.54 2656
3563.10 2663
3563.66 2662
3564.23 2524
3564.79 2583
3565.35 2773
3565.91 2686
3566.48 2549
3567.04 2551
3567.60 2611
3568.17 2650
3568.73 2617
3569.29 2521
3569.86 2615
3570.42 2620
3570.99 2458
3571.55 2495
3572.11 2743
3572.68 2815
3573.24 2846
3573.80 2561
3574.37 2588
3574.93 2570
3575.50 2495
3576.06 2569
3576.62 2457
3577.19 2636
3577.75 2696
3578.32 2825
3578.88 2731
3579.44 2653
3580.01 2714
3580.57 2771
3581.14 2573
3581.70 2717
3582.27 2689
3582.83 2656
3583.40 2484
3583.96 2760
3584.52 2656
3585.09 2505
3585.65 2440
3586.22 2532
3586.78 2623
3587.35 2439
3587.91 2614
3588.48 2454
3589.04 2531
3589.61 2591
3590.17 2579
3590.74 2469
3591.30 2571
3591.87 2566
3592.43 2448
3593.00 2559
3593.56 2660
3594.13 2618
3594.70 2508
3595.26 2587
3595.83 2515
3596.39 2658
3596.96 2497
3597.52 2718
3598.09 2685
3598.65 2620
3599.22 2528
3599.79 2678
3600.35 2580
3600.92 2491
3601.48 2754
3602.05 2853
3602.62 2701
3603.18 2797
3603.75 2766
3604.32 2791
3604.88 2578
3605.45 2502
3606.01 2614
3606.58 2845
3607.15 2626
3607.71 2659
3608.28 2797
3608.85 2606
3609.41 2545
3609.98 2558
3610.55 2650
3611.11 2608
3611.68 2461
3612.25 2424
3612.81 2461
3613.38 2519
3613.95 2612
3614.51 2711
3615.08 2654
3615.65 2687
3616.22 2740
3616.78 2729
3617.35 2879
3617.92 2943
3618.48 2932
3619.05 2976
3619.62 3107
3620.19 3364
3620.75 3367
3621.32 3405
3621.89 3336
3622.46 3121
3623.02 3219
3623.59 3116
3624.16 3146
3624.73 3105
3625.30 2892
3625.86 2906
3626.43 2683
3627.00 2616
3627.57 2653
3628.14 2556
3628.70 2706
3629.27 2614
3629.84 2565
3630.41 2625
3630.98 2392
3631.55 2340
3632.11 2295
3632.68 2497
3633.25 2455
3633.82 2458
3634.39 2404
3634.96 2341
3635.52 2600
3636.09 2644
3636.66 2328
3637.23 2287
3637.80 2460
3638.37 2616
3638.94 2548
3639.51 2576
3640.08 2663
3640.64 2510
3641.21 2701
3641.78 2507
3642.35 2579
3642.92 2691
3643.49 2600
3644.06 2706
3644.63 2740
3645.20 2720
3645.77 2664
3646.34 2772
3646.91 2735
3647.48 2528
3648.05 2636
3648.62 2692
3649.19 2606
3649.76 2812
3650.33 2798
3650.90 2618
3651.47 2543
3652.03 2700
3652.60 2754
3653.17 2726
3653.75 2823
3654.32 2946
3654.89 2777
3655.46 2688
3656.03 2881
3656.60 2667
3657.17 2844
3657.74 2663
3658.31 2853
3658.88 2795
3659.45 2657
3660.02 2902
3660.59 2676
3661.16 2755
3661.73 2920
3662.30 2921
3662.87 2915
3663.44 2790
3664.01 2802
3664.59 2758
3665.16 2782
3665.73 2699
3666.30 2454
3666.87 2464
3667.44 2486
3668.01 2702
3668.58 2630
3669.15 2590
3669.73 2630
3670.30 2494
3670.87 2707
3671.44 2783
3672.01 2681
3672.58 2614
3673.15 2486
3673.73 2542
3674.30 2646
3674.87 2646
3675.44 2816
3676.01 2808
3676.58 2601
3677.16 2674
3677.73 2893
3678.30 2856
3678.87 2704
3679.44 2726
3680.02 2801
3680.59 2786
3681.16 2690
3681.73 2480
3682.31 2548
3682.88 2639
3683.45 2556
3684.02 2568
3684.60 2681
3685.17 2622
3685.74 2577
3686.31 2621
3686.89 2730
3687.46 2696
3688.03 2679
3688.60 2754
3689.18 2775
3689.75 2689
3690.32 2835
3690.90 2804
3691.47 2795
3692.04 2906
3692.61 2960
3693.19 3089
3693.76 3028
3694.33 2767
3694.91 2944
3695.48 2929
3696.05 2810
3696.63 2789
3697.20 2718
3697.77 2670
3698.35 2724
3698.92 2664
3699.50 2619
3700.07 2625
3700.64 2583
3701.22 2489
3701.79 2551
3702.36 2511
3702.94 2604
3703.51 2510
3704.09 2551
3704.66 2627
3705.23 2783
3705.81 2759
3706.38 2603
3706.96 2533
3707.53 2804
3708.11 2727
3708.68 2659
3709.25 2724
3709.83 2739
3710.40 2630
3710.98 2674
3711.55 2572
3712.13 2535
3712.70 2419
3713.28 2312
3713.85 2325
3714.43 2449
3715.00 2568
3715.58 2334
3716.15 2551
3716.73 2674
3717.30 2592
3717.88 2615
3718.45 2691
3719.03 2588
3719.60 2539
3720.18 2639
3720.75 2711
3721.33 2618
3721.90 2402
3722.48 2372
3723.05 2618
3723.63 2595
3724.20 2480
3724.78 2491
3725.36 2595
3725.93 2522
3726.51 2512
3727.08 2474
3727.66 2555
3728.23 2551
3728.81 2700
3729.39 2917
3729.96 2473
3730.54 2776
3731.11 2711
3731.69 2786
3732.27 2706
3732.84 2842
3733.42 2843
3734.00 2763
3734.57 2780
3735.15 2869
3735.72 2901
3736.30 2932
3736.88 3044
3737.45 2855
3738.03 2819
3738.61 2731
3739.18 2795
3739.76 2746
3740.34 2629
3740.92 2680
3741.49 2508
3742.07 2515
3742.65 2462
3743.22 2581
3743.80 2484
3744.38 2679
3744.95 2544
3745.53 2489
3746.11 2541
3746.69 2583
3747.26 2852
3747.84 2681
3748.42 2815
3749.00 2739
3749.57 2687
3750.15 2818
3750.73 2840
3751.31 2586
3751.88 2581
3752.46 2500
3753.04 2638
3753.62 2525
3754.19 2643
3754.77 2555
3755.35 2427
3755.93 2426
3756.51 2419
3757.08 2467
3757.66 2547
3758.24 2640
3758.82 2310
3759.40 2317
3759.98 2454
3760.55 2438
3761.13 2525
3761.71 2532
3762.29 2579
3762.87 2567
3763.45 2487
3764.03 2545
3764.60 2662
3765.18 2701
3765.76 2681
3766.34 2630
3766.92 2660
3767.50 2368
3768.08 2443
3768.66 2314
3769.24 2399
3769.81 2447
3770.39 2481
3770.97 2550
3771.55 2429
3772.13 2496
3772.71 2522
3773.29 2513
3773.87 2466
3774.45 2466
3775.03 2401
3775.61 2492
3776.19 2573
3776.77 2596
3777.35 2453
3777.93 2641
3778.51 2465
3779.09 2443
3779.67 2448
3780.25 2485
3780.83 2447
3781.41 2644
3781.99 2547
3782.57 2292
3783.15 2449
3783.73 2361
3784.31 2547
3784.89 2644
3785.47 2559
3786.05 2291
3786.63 2466
3787.21 2536
3787.79 2403
3788.37 2263
3788.95 2371
3789.53 2419
3790.11 2396
3790.69 2339
3791.27 2396
3791.85 2358
3792.43 2547
3793.01 2516
3793.59 2409
3794.18 2376
3794.76 2226
3795.34 2214
3795.92 2501
3796.50 2392
3797.08 2256
3797.66 2363
3798.24 2379
3798.83 2289
3799.41 2207
3799.99 2254
3800.57 2363
3801.15 2398
3801.73 2260
3802.31 2277
3802.90 2192
3803.48 2530
3804.06 2588
3804.64 2323
3805.22 2183
3805.80 2333
3806.39 2335
3806.97 2458
3807.55 2494
3808.13 2507
3808.71 2394
3809.30 2416
3809.88 2461
3810.46 2532
3811.04 2521
3811.63 2636
3812.21 2524
3812.79 2502
3813.37 2466
3813.95 2620
3814.54 2505
3815.12 2534
3815.70 2362
3816.29 2300
3816.87 2441
3817.45 2361
3818.03 2600
3818.62 2516
3819.20 2566
3819.78 2341
3820.36 2399
3820.95 2306
3821.53 2259
3822.11 2363
3822.70 2314
3823.28 2378
3823.86 2427
3824.45 2443
3825.03 2307
3825.61 2225
3826.20 2377
3826.78 2345
3827.36 2353
3827.95 2502
3828.53 2521
3829.11 2273
3829.70 2442
3830.28 2367
3830.87 2322
3831.45 2329
3832.03 2387
3832.62 2347
3833.20 2278
3833.79 2258
3834.37 2243
3834.95 2291
3835.54 2343
3836.12 2228
3836.71 2381
3837.29 2424
3837.87 2242
3838.46 2176
3839.04 2446
3839.63 2271
3840.21 2392
3840.80 2518
3841.38 2284
3841.97 2334
3842.55 2482
3843.13 2308
3843.72 2288
3844.30 2266
3844.89 2341
3845.47 2244
3846.06 2354
3846.64 2300
3847.23 2196
3847.81 2163
3848.40 2356
3848.98 2268
3849.57 2143
3850.15 2375
3850.74 2366
3851.33 2320
3851.91 2267
3852.50 2203
3853.08 2206
3853.67 2217
3854.25 2242
3854.84 2223
3855.42 2205
3856.01 2302
3856.60 2373
3857.18 2448
3857.77 2284
3858.35 2245
3858.94 2331
3859.52 2392
3860.11 2492
3860.70 2562
3861.28 2602
3861.87 2667
3862.45 2731
3863.04 2835
3863.63 2945
3864.21 2796
3864.80 2818
3865.39 2935
3865.97 3022
3866.56 3071
3867.15 2864
3867.73 2692
3868.32 2726
3868.91 2673
3869.49 2709
3870.08 2553
3870.67 2448
3871.25 2420
3871.84 2484
3872.43 2379
3873.01 2491
3873.60 2444
3874.19 2192
3874.77 2412
3875.36 2485
3875.95 2487
3876.54 2467
3877.12 2349
3877.71 2486
3878.30 2574
3878.89 2449
3879.47 2549
3880.06 2355
3880.65 2302
3881.24 2371
3881.82 2323
3882.41 2487
3883.00 2547
3883.59 2375
3884.17 2394
3884.76 2546
3885.35 2442
3885.94 2454
3886.53 2409
3887.11 2456
3887.70 2446
3888.29 2239
3888.88 2380
3889.47 2400
3890.05 2408
3890.64 2423
3891.23 2382
3891.82 2324
3892.41 2298
3893.00 2482
3893.59 2582
3894.17 2538
3894.76 2490
3895.35 2628
3895.94 2593
3896.53 2411
3897.12 2453
3897.71 2566
3898.30 2444
3898.88 2575
3899.47 2440
3900.06 2370
3900.65 2539
3901.24 2485
3901.83 2456
3902.42 2583
3903.01 2495
3903.60 2479
3904.19 2548
3904.78 2355
3905.37 2327
3905.95 2551
3906.54 2235
3907.13 2341
3907.72 2398
3908.31 2352
3908.90 2490
3909.49 2267
3910.08 2170
3910.67 2303
3911.26 2477
3911.85 2260
3912.44 2314
3913.03 2307
3913.62 2365
3914.21 2339
3914.80 2283
3915.39 2282
3915.98 2312
3916.57 2301
3917.16 2405
3917.75 2258
3918.34 2201
3918.93 2297
3919.52 2217
3920.12 2304
3920.71 2311
3921.30 2353
3921.89 2385
3922.48 2358
3923.07 2260
3923.66 2161
3924.25 2155
3924.84 2379
3925.43 2275
3926.02 2342
3926.61 2451
3927.20 2223
3927.80 2214
3928.39 2340
3928.98 2489
3929.57 2353
3930.16 2333
3930.75 2300
3931.34 2293
3931.94 2323
3932.53 2333
3933.12 2249
3933.71 2362
3934.30 2291
3934.89 2333
3935.48 2369
3936.08 2270
3936.67 2475
3937.26 2333
3937.85 2107
3938.44 2239
3939.04 2254
3939.63 2255
3940.22 2334
3940.81 2247
3941.40 2244
3942.00 2337
3942.59 2402
3943.18 2348
3943.77 2226
3944.37 2198
3944.96 2199
3945.55 2171
3946.14 2238
3946.74 2322
3947.33 2275
3947.92 2247
3948.51 2052
3949.11 2119
3949.70 2242
3950.29 2151
3950.88 2164
3951.48 2256
3952.07 2199
3952.66 2028
3953.26 2219
3953.85 2280
3954.44 2419
3955.04 2256
3955.63 2209
3956.22 2258
3956.82 2210
3957.41 2256
3958.00 2321
3958.60 2126
3959.19 2219
3959.78 2244
3960.38 2311
3960.97 2181
3961.56 2317
3962.16 2299
3962.75 2375
3963.34 2421
3963.94 2258
3964.53 2312
3965.13 2233
3965.72 2250
3966.31 2189
3966.91 2321
3967.50 2447
3968.10 2365
3968.69 2322
3969.28 2323
3969.88 2458
3970.47 2364
3971.07 2243
3971.66 2315
3972.26 2278
3972.85 2294
3973.45 2191
3974.04 2159
3974.63 2270
3975.23 2309
3975.82 2333
3976.42 2191
3977.01 2090
3977.61 2097
3978.20 2185
3978.80 2274
3979.39 2351
3979.99 2246
3980.58 2406
3981.18 2442
3981.77 2345
3982.37 2579
3982.96 2373
3983.56 2250
3984.15 2317
3984.75 2267
3985.35 2177
3985.94 2305
3986.54 2204
3987.13 2347
3987.73 2337
3988.32 2377
3988.92 2473
3989.51 2477
3990.11 2528
3990.71 2378
3991.30 2499
3991.90 2292
3992.49 2420
3993.09 2440
3993.69 2442
3994.28 2474
3994.88 2394
3995.47 2379
3996.07 2457
3996.67 2450
3997.26 2518
3997.86 2282
3998.46 2290
3999.05 2427
3999.65 2426
4000.25 2400
4000.84 2386
4001.44 2428
4002.04 2595
4002.63 2392
4003.23 2273
4003.83 2461
4004.42 2367
4005.02 2384
4005.62 2476
4006.21 2406
4006.81 2494
4007.41 2497
4008.01 2434
4008.60 2392
4009.20 2463
4009.80 2531
4010.39 2445
4010.99 2432
4011.59 2427
4012.19 2533
4012.78 2420
4013.38 2424
4013.98 2459
4014.58 2590
4015.17 2676
4015.77 2601
4016.37 2632
4016.97 2526
4017.57 2608
4018.16 2647
4018.76 2741
4019.36 2826
4019.96 2696
4020.56 2594
4021.15 2713
4021.75 2751
4022.35 2528
4022.95 2652
4023.55 2615
4024.14 2575
4024.74 2540
4025.34 2400
4025.94 2379
4026.54 2435
4027.14 2433
4027.74 2732
4028.33 2643
4028.93 2526
4029.53 2562
4030.13 2539
4030.73 2610
4031.33 2598
4031.93 2579
4032.53 2674
4033.12 2512
4033.72 2342
4034.32 2478
4034.92 2430
4035.52 2370
4036.12 2521
4036.72 2482
4037.32 2504
4037.92 2430
4038.52 2330
4039.12 2456
4039.72 2326
4040.32 2315
4040.92 2280
4041.52 2315
4042.12 2274
4042.71 2266
4043.31 2294
4043.91 2205
4044.51 2078
4045.11 2145
4045.71 2220
4046.31 2260
4046.91 2424
4047.51 2203
4048.11 2309
4048.71 2216
4049.31 2286
4049.91 2381
4050.52 2449
4051.12 2200
4051.72 2319
4052.32 2495
4052.92 2418
4053.52 2384
4054.12 2462
4054.72 2560
4055.32 2491
4055.92 2541
4056.52 2336
4057.12 2417
4057.72 2362
4058.32 2459
4058.92 2313
4059.52 2226
4060.13 2419
4060.73 2570
4061.33 2472
4061.93 2423
4062.53 2378
4063.13 2198
4063.73 2254
4064.33 2255
4064.94 2271
4065.54 2357
4066.14 2314
4066.74 2242
4067.34 2227
4067.94 2155
4068.54 2206
4069.15 2376
4069.75 2346
4070.35 2286
4070.95 2393
4071.55 2366
4072.16 2166
4072.76 2195
4073.36 2198
4073.96 2156
4074.56 2199
4075.17 2147
4075.77 2113
4076.37 2154
4076.97 2264
4077.57 2259
4078.18 2303
4078.78 2297
4079.38 2245
4079.98 2108
4080.59 2093
4081.19 2097
4081.79 2156
4082.39 2018
4083.00 2170
4083.60 2232
4084.20 2186
4084.81 2085
4085.41 2273
4086.01 2237
4086.61 2144
4087.22 2180
4087.82 2220
4088.42 2242
4089.03 2179
4089.63 2151
4090.23 2216
4090.84 2333
4091.44 2360
4092.04 2157
4092.65 2028
4093.25 2144
4093.85 2075
4094.46 2335
4095.06 2218
4095.66 2325
4096.27 2292
4096.87 2278
4097.48 2241
4098.08 2299
4098.68 2311
4099.29 2261
4099.89 2180
4100.49 2003
4101.10 2146
4101.70 2107
4102.31 2028
4102.91 2106
4103.52 2000
4104.12 2198
4104.72 2217
4105.33 2118
4105.93 2059
4106.54 2005
4107.14 2069
4107.75 1955
4108.35 2098
4108.96 2043
4109.56 2205
4110.16 2297
4110.77 2077
4111.37 1991
4111.98 2048
4112.58 1998
4113.19 1987
4113.79 2174
4114.40 2285
4115.00 2144
4115.61 2102
4116.21 2160
4116.82 2292
4117.42 2189
4118.03 2030
4118.64 2144
4119.24 2061
4119.85 2012
4120.45 2139
4121.06 2172
4121.66 2086
4122.27 2234
4122.87 2221
4123.48 2140
4124.09 2198
4124.69 2082
4125.30 2171
4125.90 2107
4126.51 2005
4127.11 2269
4127.72 2213
4128.33 2194
4128.93 2297
4129.54 2413
4130.14 2247
4130.75 2126
4131.36 2062
4131.96 2294
4132.57 2190
4133.18 2091
4133.78 2219
4134.39 2254
4135.00 2042
4135.60 2087
4136.21 2201
4136.82 2234
4137.42 2206
4138.03 2446
4138.64 2449
4139.24 2313
4139.85 2327
4140.46 2356
4141.06 2323
4141.67 2428
4142.28 2494
4142.88 2522
4143.49 2349
4144.10 2389
4144.71 2437
4145.31 2260
4145.92 2262
4146.53 2442
4147.14 2632
4147.74 2351
4148.35 2324
4148.96 2258
4149.57 2337
4150.17 2174
4150.78 2150
4151.39 2157
4152.00 2086
4152.60 2063
4153.21 2030
4153.82 2034
4154.43 2144
4155.04 2001
4155.64 2011
4156.25 2040
4156.86 2114
4157.47 1965
4158.08 2110
4158.69 2138
4159.29 2085
4159.90 2011
4160.51 2187
4161.12 2057
4161.73 2034
4162.34 2149
4162.94 2151
4163.55 2132
4164.16 2148
4164.77 2105
4165.38 2121
4165.99 2200
4166.60 2122
4167.21 2043
4167.81 2120
4168.42 2229
4169.03 2348
4169.64 2253
4170.25 2151
4170.86 2263
4171.47 2333
4172.08 2189
4172.69 2082
4173.30 2317
4173.91 2294
4174.52 2214
4175.13 2322
4175.74 2381
4176.34 2215
4176.95 2142
4177.56 2018
4178.17 2080
4178.78 2080
4179.39 2070
4180.00 2134
4180.61 2189
4181.22 2349
4181.83 2306
4182.44 2144
4183.05 2130
4183.66 2091
4184.27 2125
4184.88 2076
4185.49 2065
4186.10 2144
4186.71 2054
4187.32 2011
4187.93 1994
4188.55 1981
4189.16 2111
4189.77 2032
4190.38 2111
4190.99 2171
4191.60 2243
4192.21 2147
4192.82 2167
4193.43 2130
4194.04 2041
4194.65 2132
4195.26 2226
4195.87 2225
4196.49 2214
4197.10 2159
4197.71 2219
4198.32 2094
4198.93 2182
4199.54 2233
4200.15 2100
4200.76 2187
4201.38 2169
4201.99 2197
4202.60 2200
4203.21 2190
4203.82 2196
4204.43 2074
4205.04 2039
4205.66 2135
4206.27 2145
4206.88 2204
4207.49 2241
4208.10 2038
4208.72 2077
4209.33 2130
4209.94 2201
4210.55 2084
4211.16 2022
4211.78 2169
4212.39 2067
4213.00 2063
4213.61 2354
4214.22 2335
4214.84 2419
4215.45 2172
4216.06 2072
4216.67 2192
4217.29 2185
4217.90 2198
4218.51 2066
4219.13 2247
4219.74 2306
4220.35 2148
4220.96 2218
4221.58 2342
4222.19 2166
4222.80 2217
4223.42 2269
4224.03 2340
4224.64 2310
4225.25 2393
4225.87 2647
4226.48 2696
4227.09 2527
4227.71 2410
4228.32 2517
4228.93 2569
4229.55 2671
4230.16 2587
4230.77 2553
4231.39 2509
4232.00 2449
4232.62 2646
4233.23 2581
4233.84 2484
4234.46 2622
4235.07 2609
4235.68 2582
4236.30 2475
4236.91 2607
4237.53 2836
4238.14 2703
4238.75 2770
4239.37 2630
4239.98 2679
4240.60 2489
4241.21 2509
4241.83 2351
4242.44 2442
4243.05 2287
4243.67 2353
4244.28 2390
4244.90 2275
4245.51 2114
4246.13 2066
4246.74 2287
4247.36 2249
4247.97 2236
4248.59 2258
4249.20 2206
4249.82 2080
4250.43 2376
4251.05 2270
4251.66 2248
4252.28 2412
4252.89 2209
4253.51 2192
4254.12 2287
4254.74 2195
4255.35 2100
4255.97 2169
4256.58 2197
4257.20 2377
4257.81 2319
4258.43 2181
4259.05 2253
4259.66 2303
4260.28 2243
4260.89 2061
4261.51 2210
4262.12 2280
4262.74 2204
4263.36 2168
4263.97 2311
4264.59 2191
4265.20 2150
4265.82 2404
4266.44 2199
4267.05 2168
4267.67 2026
4268.28 1999
4268.90 2114
4269.52 2189
4270.13 2225
4270.75 2113
4271.37 2148
4271.98 2225
4272.60 2028
4273.22 2127
4273.83 2205
4274.45 2112
4275.07 2206
4275.68 2206
4276.30 2102
4276.92 2171
4277.53 2119
4278.15 2168
4278.77 1996
4279.38 2004
4280.00 2035
4280.62 2119
4281.24 2187
4281.85 2115
4282.47 2105
4283.09 1995
4283.70 2049
4284.32 2063
4284.94 2037
4285.56 2103
4286.17 1999
4286.79 2154
4287.41 2023
4288.03 1979
4288.65 2017
4289.26 2056
4289.88 2195
4290.50 2119
4291.12 2114
4291.73 2181
4292.35 2080
4292.97 1929
4293.59 2098
4294.21 2223
4294.83 2127
4295.44 1894
4296.06 2076
4296.68 2069
4297.30 2109
4297.92 1945
4298.54 2151
4299.15 2291
4299.77 2195
4300.39 2121
4301.01 2072
4301.63 2113
4302.25 2122
4302.87 2073
4303.48 2170
4304.10 2114
4304.72 2076
4305.34 2035
4305.96 2091
4306.58 2179
4307.20 2147
4307.82 2101
4308.44 2094
4309.06 2008
4309.67 2134
4310.29 2145
4310.91 2180
4311.53 2044
4312.15 2064
4312.77 2151
4313.39 2075
4314.01 2193
4314.63 2158
4315.25 2181
4315.87 2123
4316.49 2191
4317.11 2210
4317.73 1871
4318.35 2002
4318.97 2126
4319.59 2049
4320.21 2036
4320.83 1980
4321.45 2125
4322.07 2068
4322.69 2149
4323.31 1994
4323.93 2051
4324.55 2280
4325.17 2276
4325.79 2121
4326.41 2224
4327.03 2240
4327.65 2373
4328.27 2313
4328.89 2261
4329.51 2119
4330.13 2172
4330.76 2178
4331.38 2289
4332.00 2164
4332.62 2235
4333.24 2338
4333.86 2265
4334.48 2238
4335.10 2060
4335.72 2167
4336.34 2062
4336.97 2118
4337.59 2230
4338.21 2313
4338.83 2311
4339.45 2203
4340.07 2306
4340.69 2331
4341.31 2523
4341.94 2555
4342.56 2432
4343.18 2341
4343.80 2268
4344.42 2412
4345.04 2363
4345.67 2350
4346.29 2518
4346.91 2524
4347.53 2587
4348.15 2640
4348.78 2873
4349.40 3020
4350.02 2836
4350.64 2952
4351.26 3031
4351.89 2797
4352.51 2760
4353.13 2598
4353.75 2482
4354.38 2309
4355.00 2328
4355.62 2221
4356.24 2416
4356.87 2355
4357.49 2251
4358.11 2279
4358.74 2399
4359.36 2393
4359.98 2299
4360.60 2129
4361.23 2010
4361.85 2198
4362.47 2324
4363.10 2227
4363.72 2112
4364.34 2152
4364.97 2115
4365.59 2120
4366.21 2309
4366.83 2124
4367.46 2099
4368.08 2185
4368.71 2183
4369.33 2108
4369.95 2132
4370.58 2021
4371.20 2062
4371.82 2095
4372.45 2001
4373.07 1967
4373.69 2116
4374.32 2043
4374.94 2082
4375.57 2207
4376.19 2041
4376.81 2196
4377.44 2142
4378.06 2081
4378.69 2187
4379.31 2050
4379.94 2214
4380.56 2081
4381.18 1826
4381.81 1995
4382.43 2113
4383.06 2184
4383.68 2106
4384.31 1995
4384.93 2042
4385.56 2085
4386.18 2126
4386.81 2079
4387.43 2129
4388.05 2066
4388.68 2095
4389.30 2099
4389.93 2085
4390.55 2072
4391.18 1887
4391.81 1949
4392.43 2021
4393.06 2111
4393.68 2125
4394.31 1983
4394.93 1982
4395.56 2060
4396.18 2108
4396.81 2053
4397.43 2040
4398.06 2068
4398.68 2034
4399.31 2005
4399.94 1936
4400.56 2084
4401.19 2111
4401.81 2000
4402.44 2039
4403.06 2093
4403.69 2079
4404.32 1948
4404.94 1913
4405.57 2116
4406.20 2083
4406.82 2100
4407.45 2197
4408.07 2124
4408.70 2202
4409.33 2132
4409.95 1989
4410.58 1939
4411.21 1915
4411.83 2042
4412.46 2141
4413.09 1999
4413.71 1967
4414.34 2086
4414.97 1985
4415.59 1823
4416.22 1930
4416.85 1955
4417.47 2002
4418.10 1943
4418.73 1954
4419.35 1889
4419.98 1999
4420.61 2052
4421.24 2152
4421.86 2008
4422.49 1914
4423.12 1953
4423.75 2150
4424.37 2110
4425.00 2027
4425.63 2080
4426.26 2018
4426.88 2028
4427.51 2016
4428.14 1888
4428.77 1960
4429.39 1947
4430.02 1871
4430.65 1751
4431.28 1836
4431.91 2066
4432.53 1898
4433.16 2034
4433.79 2012
4434.42 1909
4435.05 1891
4435.67 2110
4436.30 2080
4436.93 2074
4437.56 1842
4438.19 1871
4438.82 1953
4439.44 2018
4440.07 2002
4440.70 2170
4441.33 2139
4441.96 1837
4442.59 1866
4443.22 1903
4443.85 1955
4444.47 1912
4445.10 2003
4445.73 2022
4446.36 2039
4446.99 2035
4447.62 1936
4448.25 2043
4448.88 1946
4449.51 2027
4450.14 1986
4450.77 1970
4451.39 1997
4452.02 1993
4452.65 1983
4453.28 1891
4453.91 1970
4454.54 2135
4455.17 2043
4455.80 2023
4456.43 2096
4457.06 1987
4457.69 2039
4458.32 2107
4458.95 2047
4459.58 2027
4460.21 1980
4460.84 1989
4461.47 1979
4462.10 1889
4462.73 1933
4463.36 1826
4463.99 1881
4464.62 1903
4465.25 2003
4465.88 1976
4466.51 1848
4467.14 1875
4467.77 1945
4468.40 1916
4469.03 1989
4469.67 1863
4470.30 1875
4470.93 1912
4471.56 1919
4472.19 1954
4472.82 1869
4473.45 1945
4474.08 1941
4474.71 1941
4475.34 1957
4475.97 1973
4476.61 1921
4477.24 1899
4477.87 1949
4478.50 1953
4479.13 1869
4479.76 1900
4480.39 1946
4481.02 1912
4481.66 1864
4482.29 2009
4482.92 1866
4483.55 1805
4484.18 1947
4484.81 2023
4485.45 1867
4486.08 1918
4486.71 1877
4487.34 2065
4487.97 2051
4488.61 1793
4489.24 1900
4489.87 2030
4490.50 2010
4491.13 2022
4491.77 1959
4492.40 2062
4493.03 2014
4493.66 1986
4494.30 2129
4494.93 2092
4495.56 1966
4496.19 2073
4496.83 2039
4497.46 1952
4498.09 1981
4498.72 1903
4499.36 1922
4499.99 1933
4500.62 2039
4501.25 2119
4501.89 2101
4502.52 2103
4503.15 2105
4503.79 2166
4504.42 2270
4505.05 2279
4505.69 2277
4506.32 2089
4506.95 2195
4507.59 2153
4508.22 2255
4508.85 2077
4509.49 1931
4510.12 2000
4510.75 1985
4511.39 2065
4512.02 2135
4512.65 1983
4513.29 1921
4513.92 1959
4514.56 2014
4515.19 2009
4515.82 1929
4516.46 1878
4517.09 1931
4517.73 2067
4518.36 2023
4518.99 1993
4519.63 1994
4520.26 1986
4520.90 1949
4521.53 1907
4522.16 1955
4522.80 1932
4523.43 2025
4524.07 1945
4524.70 1877
4525.34 1929
4525.97 1995
4526.61 2014
4527.24 1998
4527.88 2090
4528.51 2105
4529.15 2110
4529.78 2276
4530.42 2176
4531.05 2309
4531.69 2316
4532.32 2252
4532.96 2261
4533.59 2256
4534.23 2473
4534.86 2586
4535.50 2513
4536.13 2569
4536.77 2538
4537.40 2438
4538.04 2289
4538.67 2096
4539.31 2246
4539.94 2128
4540.58 2207
4541.22 2086
4541.85 1981
4542.49 2020
4543.12 2045
4543.76 1993
4544.40 1902
4545.03 1937
4545.67 1822
4546.30 1943
4546.94 1903
4547.58 1923
4548.21 1929
4548.85 2050
4549.48 2224
4550.12 2121
4550.76 2159
4551.39 2135
4552.03 2212
4552.67 2159
4553.30 2110
4553.94 2209
4554.58 2175
4555.21 1980
4555.85 1993
4556.49 1988
4557.12 1948
4557.76 2031
4558.40 2008
4559.03 2056
4559.67 2016
4560.31 1944
4560.94 1985
4561.58 1951
4562.22 2044
4562.86 2129
4563.49 1920
4564.13 1895
4564.77 2111
4565.41 1991
4566.04 1919
4566.68 2021
4567.32 1973
4567.96 2004
4568.59 2047
4569.23 1984
4569.87 1968
4570.51 2158
4571.14 2091
4571.78 2062
4572.42 2117
4573.06 2115
4573.70 2102
4574.33 2088
4574.97 2076
4575.61 2086
4576.25 2065
4576.89 1953
4577.52 2008
4578.16 1816
4578.80 1896
4579.44 1926
4580.08 1898
4580.72 1911
4581.35 1879
4581.99 1885
4582.63 1914
4583.27 1934
4583.91 1937
4584.55 1928
4585.19 1934
4585.83 1956
4586.46 1979
4587.10 1950
4587.74 1939
4588.38 1943
4589.02 2102
4589.66 2013
4590.30 2126
4590.94 1858
4591.58 2038
4592.22 2021
4592.85 2099
4593.49 2024
4594.13 1975
4594.77 1900
4595.41 1991
4596.05 1979
4596.69 1953
4597.33 2071
4597.97 1906
4598.61 2013
4599.25 1936
4599.89 1822
4600.53 1911
4601.17 2090
4601.81 1867
4602.45 1859
4603.09 1954
4603.73 2092
4604.37 2026
4605.01 1973
4605.65 1889
4606.29 2011
4606.93 2060
4607.57 2049
4608.21 2160
4608.85 2030
4609.49 1998
4610.13 1969
4610.77 2074
4611.41 1931
4612.05 2115
4612.70 2058
4613.34 2139
4613.98 1983
4614.62 1906
4615.26 2108
4615.90 1896
4616.54 1857
4617.18 2011
4617.82 2096
4618.46 2020
4619.10 1895
4619.75 1875
4620.39 1940
4621.03 1958
4621.67 1920
4622.31 1859
4622.95 1959
4623.59 1955
4624.24 1971
4624.88 1879
4625.52 1853
4626.16 2039
4626.80 2082
4627.44 1964
4628.09 1983
4628.73 1902
4629.37 1854
4630.01 1904
4630.65 1871
4631.29 1875
4631.94 1786
4632.58 1800
4633.22 1908
4633.86 1998
4634.51 1918
4635.15 1992
4635.79 2030
4636.43 1912
4637.07 1918
4637.72 1903
4638.36 2105
4639.00 2127
4639.64 2100
4640.29 1947
4640.93 2129
4641.57 2120
4642.21 2051
4642.86 2131
4643.50 1975
4644.14 1945
4644.79 2015
4645.43 2034
4646.07 2069
4646.72 2123
4647.36 2012
4648.00 2019
4648.64 1903
4649.29 1903
4649.93 1823
4650.57 1843
4651.22 1834
4651.86 1943
4652.50 1963
4653.15 2083
4653.79 2056
4654.44 2029
4655.08 1967
4655.72 2021
4656.37 2032
4657.01 1911
4657.65 1951
4658.30 1861
4658.94 1840
4659.59 1889
4660.23 1907
4660.87 2000
4661.52 1994
4662.16 1860
4662.81 1969
4663.45 1912
4664.09 1917
4664.74 1910
4665.38 1848
4666.03 1788
4666.67 1838
4667.32 1774
4667.96 1927
4668.61 1912
4669.25 1778
4669.89 1799
4670.54 1845
4671.18 1833
4671.83 1977
4672.47 1968
4673.12 1856
4673.76 1815
4674.41 1855
4675.05 1876
4675.70 1897
4676.34 1908
4676.99 1870
4677.63 1996
4678.28 1911
4678.92 1874
4679.57 1829
4680.22 1816
4680.86 1864
4681.51 2016
4682.15 1988
4682.80 1980
4683.44 1947
4684.09 2005
4684.73 1929
4685.38 2053
4686.03 1978
4686.67 1933
4687.32 1762
4687.96 1909
4688.61 1898
4689.25 1885
4689.90 1921
4690.55 1842
4691.19 1854
4691.84 1958
4692.49 1937
4693.13 1795
4693.78 1824
4694.42 1852
4695.07 1920
4695.72 1920
4696.36 1792
4697.01 1844
4697.66 1989
4698.30 1872
4698.95 1883
4699.60 1909
4700.24 1986
4700.89 1991
4701.54 1942
4702.18 1797
4702.83 2001
4703.48 1847
4704.12 1917
4704.77 1956
4705.42 1944
4706.07 1923
4706.71 1822
4707.36 2000
4708.01 1845
4708.66 1817
4709.30 1867
4709.95 1866
4710.60 1830
4711.24 1809
4711.89 1847
4712.54 1805
4713.19 1804
4713.84 1760
4714.48 1939
4715.13 1956
4715.78 1832
4716.43 1978
4717.07 1823
4717.72 1947
4718.37 1952
4719.02 1839
4719.67 1922
4720.31 1974
4720.96 1897
4721.61 1998
4722.26 1962
4722.91 1968
4723.56 1898
4724.20 1938
4724.85 1871
4725.50 1934
4726.15 1831
4726.80 1964
4727.45 1801
4728.10 1857
4728.74 1937
4729.39 1919
4730.04 1915
4730.69 1855
4731.34 1952
4731.99 1853
4732.64 1839
4733.29 1831
4733.94 1864
4734.58 1740
4735.23 1851
4735.88 1854
4736.53 1924
4737.18 1926
4737.83 1920
4738.48 1912
4739.13 1914
4739.78 1942
4740.43 1939
4741.08 1817
4741.73 1951
4742.38 2090
4743.03 1940
4743.68 1910
4744.33 1818
4744.98 2007
4745.63 1896
4746.28 1998
4746.93 2087
4747.58 1987
4748.23 1862
4748.88 1852
4749.53 1889
4750.18 1880
4750.83 1936
4751.48 1904
4752.13 2060
4752.78 1897
4753.43 1899
4754.08 1962
4754.73 1971
4755.38 1962
4756.03 1998
4756.68 1915
4757.33 2067
4757.98 1926
4758.63 1938
4759.28 1868
4759.93 1812
4760.59 1879
4761.24 1856
4761.89 1835
4762.54 1833
4763.19 1772
4763.84 1965
4764.49 1891
4765.14 1926
4765.79 2016
4766.45 2005
4767.10 1919
4767.75 1819
4768.40 1893
4769.05 1868
4769.70 1905
4770.35 1986
4771.01 1932
4771.66 1927
4772.31 1887
4772.96 1795
4773.61 1840
4774.26 1875
4774.92 1823
4775.57 1875
4776.22 1817
4776.87 1817
4777.52 1916
4778.18 1848
4778.83 1857
4779.48 2047
4780.13 1975
4780.79 1803
4781.44 1867
4782.09 1857
4782.74 1886
4783.40 1987
4784.05 2103
4784.70 2147
4785.35 1924
4786.01 1914
4786.66 1881
4787.31 1860
4787.96 1902
4788.62 1921
4789.27 2041
4789.92 1925
4790.58 1983
4791.23 1918
4791.88 1800
4792.53 1844
4793.19 1854
4793.84 1929
4794.49 1849
4795.15 1936
4795.80 2003
4796.45 1959
4797.11 1919
4797.76 1942
4798.41 1897
4799.07 1977
4799.72 1865
4800.37 1826
4801.03 1897
4801.68 1784
4802.34 1807
4802.99 1840
4803.64 1942
4804.30 1851
4804.95 1918
4805.61 1782
4806.26 1761
4806.91 1797
4807.57 1753
4808.22 1851
4808.88 1990
4809.53 1855
4810.18 1820
4810.84 1857
4811.49 1940
4812.15 1806
4812.80 1853
4813.46 1828
4814.11 1813
4814.77 1782
4815.42 1877
4816.07 2033
4816.73 1929
4817.38 1880
4818.04 1817
4818.69 1772
4819.35 1982
4820.00 1811
4820.66 1755
4821.31 1820
4821.97 2007
4822.62 2137
4823.28 1874
4823.93 1869
4824.59 1924
4825.24 1969
4825.90 1921
4826.56 1977
4827.21 2013
4827.87 1885
4828.52 1977
4829.18 1859
4829.83 1988
4830.49 2092
4831.14 1971
4831.80 1946
4832.46 1970
4833.11 1946
4833.77 2079
4834.42 2002
4835.08 2037
4835.74 1971
4836.39 1927
4837.05 1956
4837.70 1939
4838.36 2097
4839.02 2204
4839.67 2051
4840.33 1973
4840.99 2051
4841.64 2064
4842.30 1979
4842.96 1951
4843.61 2085
4844.27 2022
4844.92 2097
4845.58 2185
4846.24 2000
4846.90 2038
4847.55 2047
4848.21 1845
4848.87 2029
4849.52 2069
4850.18 2192
4850.84 2042
4851.49 2043
4852.15 2011
4852.81 2009
4853.47 2056
4854.12 2045
4854.78 2055
4855.44 2111
4856.09 1956
4856.75 1963
4857.41 1991
4858.07 1961
4858.72 2027
4859.38 2030
4860.04 1954
4860.70 1923
4861.36 1875
4862.01 2012
4862.67 1978
4863.33 1995
4863.99 1940
4864.64 2160
4865.30 2126
4865.96 2003
4866.62 2082
4867.28 2137
4867.94 2083
4868.59 1925
4869.25 1993
4869.91 1963
4870.57 1960
4871.23 1900
4871.89 2041
4872.54 2104
4873.20 2036
4873.86 1985
4874.52 1984
4875.18 1907
4875.84 1864
4876.50 1969
4877.16 1939
4877.81 2041
4878.47 2015
4879.13 2050
4879.79 1971
4880.45 1923
4881.11 2046
4881.77 2056
4882.43 1959
4883.09 1981
4883.75 2018
4884.41 1956
4885.06 1759
4885.72 1775
4886.38 1740
4887.04 1872
4887.70 1749
4888.36 1769
4889.02 1891
4889.68 1963
4890.34 1915
4891.00 1816
4891.66 1736
4892.32 1924
4892.98 2082
4893.64 1888
4894.30 1901
4894.96 1853
4895.62 1989
4896.28 1943
4896.94 1974
4897.60 1920
4898.26 1877
4898.92 1873
4899.58 1847
4900.24 1721
4900.90 1725
4901.56 1865
4902.22 1729
4902.88 1787
4903.54 1711
4904.21 1824
4904.87 1877
4905.53 1870
4906.19 1923
4906.85 1813
4907.51 1835
4908.17 1807
4908.83 1823
4909.49 1697
4910.15 1841
4910.81 1767
4911.48 1742
4912.14 1897
4912.80 1915
4913.46 1793
4914.12 1884
4914.78 1923
4915.44 1779
4916.11 1933
4916.77 1750
4917.43 1697
4918.09 1779
4918.75 1821
4919.41 1823
4920.07 1843
4920.74 1722
4921.40 1759
4922.06 1871
4922.72 1889
4923.38 1862
4924.05 1845
4924.71 1720
4925.37 1751
4926.03 1876
4926.69 1788
4927.36 1696
4928.02 1746
4928.68 1721
4929.34 1835
4930.01 1802
4930.67 1737
4931.33 1635
4931.99 1730
4932.66 1844
4933.32 1799
4933.98 1795
4934.64 1664
4935.31 1707
4935.97 1718
4936.63 1777
4937.30 1718
4937.96 1777
4938.62 1680
4939.28 1845
4939.95 1701
4940.61 1645
4941.27 1642
4941.94 1619
4942.60 1592
4943.26 1695
4943.93 1662
4944.59 1652
4945.25 1661
4945.92 1677
4946.58 1866
4947.24 1752
4947.91 1651
4948.57 1612
4949.23 1558
4949.90 1570
4950.56 1667
4951.23 1721
4951.89 1676
4952.55 1674
4953.22 1655
4953.88 1760
4954.55 1788
4955.21 1801
4955.87 1671
4956.54 1738
4957.20 1899
4957.87 1663
4958.53 1676
4959.20 1733
4959.86 1678
4960.52 1641
4961.19 1728
4961.85 1782
4962.52 1880
4963.18 1680
4963.85 1686
4964.51 1610
4965.18 1640
4965.84 1742
4966.51 1657
4967.17 1739
4967.84 1832
4968.50 1719
4969.17 1742
4969.83 1802
4970.50 1797
4971.16 1739
4971.83 1715
4972.49 1794
4973.16 1744
4973.82 1801
4974.49 1666
4975.15 1730
4975.82 1698
4976.48 1770
4977.15 1823
4977.82 1860
4978.48 1776
4979.15 1904
4979.81 1822
4980.48 1652
4981.14 1723
4981.81 1725
4982.48 1769
4983.14 1741
4983.81 1782
4984.47 1839
4985.14 1843
4985.81 1635
4986.47 1760
4987.14 1736
4987.81 1677
4988.47 1696
4989.14 1637
4989.80 1749
4990.47 1655
4991.14 1584
4991.80 1607
4992.47 1694
4993.14 1751
4993.80 1631
4994.47 1715
4995.14 1771
4995.80 1683
4996.47 1749
4997.14 1670
4997.80 1767
4998.47 1722
4999.14 1781
4999.81 1686
5000.47 1768
5001.14 1683
5001.81 1733
5002.47 1711
5003.14 1702
5003.81 1688
5004.48 1696
5005.14 1873
5005.81 1802
5006.48 1689
5007.15 1792
5007.81 1782
5008.48 1868
5009.15 1836
5009.82 1768
5010.49 1710
5011.15 1802
5011.82 1771
5012.49 1813
5013.16 1623
5013.83 1697
5014.49 1805
5015.16 1815
5015.83 1845
5016.50 1703
5017.17 1738
5017.83 1785
5018.50 1784
5019.17 1840
5019.84 1906
5020.51 1827
5021.18 1652
5021.84 1892
5022.51 1980
5023.18 1950
5023.85 1941
5024.52 2007
5025.19 2254
5025.86 2157
5026.53 2090
5027.19 2131
5027.86 2036
5028.53 2119
5029.20 2142
5029.87 1929
5030.54 1894
5031.21 1953
5031.88 1991
5032.55 1853
5033.22 1849
5033.89 1884
5034.56 1809
5035.23 1866
5035.89 1852
5036.56 1898
5037.23 1739
5037.90 1687
5038.57 1720
5039.24 1751
5039.91 1749
5040.58 1796
5041.25 1777
5041.92 1796
5042.59 1780
5043.26 1789
5043.93 1871
5044.60 1805
5045.27 1815
5045.94 1733
5046.61 1645
5047.28 1848
5047.95 1908
5048.62 1908
5049.29 1842
5049.96 1787
5050.63 1820
5051.31 1886
5051.98 1993
5052.65 1796
5053.32 1831
5053.99 1847
5054.66 1768
5055.33 1689
5056.00 1701
5056.67 1709
5057.34 1884
5058.01 1699
5058.68 1694
5059.35 1674
5060.03 1804
5060.70 1788
5061.37 1868
5062.04 1762
5062.71 1692
5063.38 1854
5064.05 1845
5064.72 1773
5065.40 1843
5066.07 1868
5066.74 1794
5067.41 1923
5068.08 1956
5068.75 1792
5069.43 1902
5070.10 1856
5070.77 1724
5071.44 1731
5072.11 1764
5072.79 1692
5073.46 1731
5074.13 1702
5074.80 1709
5075.47 1712
5076.15 1750
5076.82 1760
5077.49 1643
5078.16 1819
5078.83 1877
5079.51 1865
5080.18 1742
5080.85 1893
5081.52 1831
5082.20 1765
5082.87 1879
5083.54 1994
5084.22 1975
5084.89 1940
5085.56 1811
5086.23 1790
5086.91 1754
5087.58 1808
5088.25 1982
5088.93 1776
5089.60 1832
5090.27 1834
5090.94 1857
5091.62 1916
5092.29 1779
5092.96 1852
5093.64 1839
5094.31 1827
5094.98 1936
5095.66 1971
5096.33 1961
5097.00 1809
5097.68 1918
5098.35 1937
5099.03 1894
5099.70 1850
5100.37 1943
5101.05 1928
5101.72 1793
5102.39 1734
5103.07 1542
5103.74 1641
5104.42 1739
5105.09 1793
5105.77 1751
5106.44 1810
5107.11 1689
5107.79 1726
5108.46 1721
5109.14 1703
5109.81 1726
5110.49 1693
5111.16 1700
5111.83 1722
5112.51 1795
5113.18 1702
5113.86 1770
5114.53 1701
5115.21 1814
5115.88 1782
5116.56 1649
5117.23 1766
5117.91 1800
5118.58 1824
5119.26 1787
5119.93 1826
5120.61 1702
5121.28 1726
5121.96 1739
5122.63 1766
5123.31 1705
5123.98 1782
5124.66 1760
5125.33 1797
5126.01 1710
5126.69 1717
5127.36 1760
5128.04 1771
5128.71 1666
5129.39 1690
5130.06 1812
5130.74 1705
5131.42 1736
5132.09 1798
5132.77 1760
5133.44 1635
5134.12 1736
5134.79 1650
5135.47 1787
5136.15 1752
5136.82 1835
5137.50 1860
5138.18 1794
5138.85 1915
5139.53 1850
5140.20 1631
5140.88 1782
5141.56 1802
5142.23 1677
5142.91 1752
5143.59 1763
5144.26 1731
5144.94 1731
5145.62 1756
5146.29 1708
5146.97 1626
5147.65 1703
5148.33 1804
5149.00 1633
5149.68 1534
5150.36 1648
5151.03 1656
5151.71 1729
5152.39 1650
5153.06 1699
5153.74 1820
5154.42 1720
5155.10 1601
5155.77 1660
5156.45 1682
5157.13 1712
5157.81 1730
5158.48 1642
5159.16 1600
5159.84 1755
5160.52 1734
5161.20 1755
5161.87 1604
5162.55 1677
5163.23 1713
5163.91 1720
5164.58 1632
5165.26 1745
5165.94 1754
5166.62 1700
5167.30 1839
5167.98 1781
5168.65 1746
5169.33 1737
5170.01 1923
5170.69 1788
5171.37 1738
5172.05 1752
5172.72 1654
5173.40 1586
5174.08 1686
5174.76 1707
5175.44 1807
5176.12 1731
5176.80 1817
5177.48 1640
5178.15 1607
5178.83 1659
5179.51 1732
5180.19 1787
5180.87 1647
5181.55 1627
5182.23 1723
5182.91 1644
5183.59 1505
5184.27 1757
5184.95 1686
5185.63 1734
5186.30 1706
5186.98 1586
5187.66 1613
5188.34 1587
5189.02 1661
5189.70 1704
5190.38 1785
5191.06 1693
5191.74 1679
5192.42 1688
5193.10 1697
5193.78 1736
5194.46 1669
5195.14 1647
5195.82 1596
5196.50 1666
5197.18 1638
5197.86 1572
5198.54 1605
5199.22 1635
5199.90 1782
5200.58 1684
5201.26 1550
5201.94 1547
5202.62 1603
5203.31 1631
5203.99 1498
5204.67 1578
5205.35 1561
5206.03 1554
5206.71 1548
5207.39 1669
5208.07 1597
5208.75 1549
5209.43 1806
5210.11 1822
5210.79 1675
5211.48 1669
5212.16 1601
5212.84 1772
5213.52 1687
5214.20 1679
5214.88 1611
5215.56 1686
5216.24 1712
5216.93 1703
5217.61 1563
5218.29 1662
5218.97 1740
5219.65 1703
5220.33 1663
5221.02 1750
5221.70 1737
5222.38 1602
5223.06 1549
5223.74 1588
5224.42 1718
5225.11 1751
5225.79 1708
5226.47 1585
5227.15 1609
5227.83 1651
5228.52 1614
5229.20 1697
5229.88 1743
5230.56 1635
5231.25 1704
5231.93 1751
5232.61 1560
5233.29 1580
5233.98 1615
5234.66 1592
5235.34 1607
5236.02 1696
5236.71 1799
5237.39 1739
5238.07 1613
5238.76 1596
5239.44 1720
5240.12 1690
5240.80 1747
5241.49 1606
5242.17 1691
5242.85 1584
5243.54 1710
5244.22 1760
5244.90 1589
5245.59 1713
5246.27 1622
5246.95 1697
5247.64 1680
5248.32 1754
5249.00 1775
5249.69 1832
5250.37 1835
5251.05 1797
5251.74 1949
5252.42 1867
5253.11 1986
5253.79 1962
5254.47 1992
5255.16 1952
5255.84 1850
5256.53 1806
5257.21 1791
5257.89 1731
5258.58 1569
5259.26 1671
5259.95 1744
5260.63 1608
5261.32 1663
5262.00 1793
5262.68 1728
5263.37 1619
5264.05 1519
5264.74 1578
5265.42 1714
5266.11 1680
5266.79 1735
5267.48 1680
5268.16 1658
5268.85 1688
5269.53 1750
5270.22 1678
5270.90 1694
5271.59 1656
5272.27 1797
5272.96 1706
5273.64 1740
5274.33 1717
5275.01 1653
5275.70 1588
5276.38 1723
5277.07 1613
5277.75 1620
5278.44 1687
5279.12 1783
5279.81 1748
5280.49 1725
5281.18 1708
5281.87 1673
5282.55 1699
5283.24 1708
5283.92 1871
5284.61 1752
5285.30 1736
5285.98 1803
5286.67 1946
5287.35 1683
5288.04 1764
5288.73 1686
5289.41 1689
5290.10 1682
5290.78 1786
5291.47 1877
5292.16 1797
5292.84 1724
5293.53 1672
5294.22 1814
5294.90 1759
5295.59 1777
5296.28 1623
5296.96 1656
5297.65 1744
5298.34 1749
5299.02 1739
5299.71 1662
5300.40 1764
5301.08 1703
5301.77 1710
5302.46 1714
5303.14 1681
5303.83 1723
5304.52 1824
5305.21 1689
5305.89 1666
5306.58 1657
5307.27 1740
5307.96 1723
5308.64 1745
5309.33 1748
5310.02 1769
5310.71 1725
5311.39 1736
5312.08 1648
5312.77 1720
5313.46 1690
5314.14 1654
5314.83 1650
5315.52 1765
5316.21 1706
5316.89 1603
5317.58 1577
5318.27 1673
5318.96 1742
5319.65 1600
5320.34 1730
5321.02 1739
5321.71 1620
5322.40 1603
5323.09 1736
5323.78 1769
5324.47 1677
5325.15 1869
5325.84 1794
5326.53 1796
5327.22 1732
5327.91 1683
5328.60 1782
5329.29 1764
5329.97 1750
5330.66 1836
5331.35 1792
5332.04 1674
5332.73 1725
5333.42 1587
5334.11 1672
5334.80 1638
5335.49 1728
5336.18 1685
5336.87 1589
5337.55 1683
5338.24 1714
5338.93 1751
5339.62 1792
5340.31 1934
5341.00 1832
5341.69 1764
5342.38 1749
5343.07 1675
5343.76 1716
5344.45 1785
5345.14 1706
5345.83 1682
5346.52 1878
5347.21 1761
5347.90 1734
5348.59 1880
5349.28 1903
5349.97 1917
5350.66 1766
5351.35 1827
5352.04 1930
5352.73 1913
5353.42 1916
5354.11 2010
5354.80 2089
5355.49 2070
5356.18 1959
5356.87 1892
5357.56 1926
5358.25 1863
5358.94 1883
5359.64 1808
5360.33 1813
5361.02 1674
5361.71 1759
5362.40 1781
5363.09 1723
5363.78 1707
5364.47 1768
5365.16 1707
5365.85 1707
5366.55 1654
5367.24 1511
5367.93 1684
5368.62 1693
5369.31 1633
5370.00 1596
5370.69 1818
5371.38 1799
5372.08 1671
5372.77 1722
5373.46 1692
5374.15 1707
5374.84 1682
5375.53 1669
5376.23 1647
5376.92 1613
5377.61 1685
5378.30 1606
5378.99 1578
5379.69 1481
5380.38 1631
5381.07 1608
5381.76 1622
5382.45 1653
5383.15 1640
5383.84 1631
5384.53 1756
5385.22 1628
5385.92 1569
5386.61 1584
5387.30 1636
5387.99 1740
5388.69 1701
5389.38 1683
5390.07 1632
5390.76 1618
5391.46 1681
5392.15 1711
5392.84 1677
5393.54 1692
5394.23 1724
5394.92 1739
5395.61 1751
5396.31 1799
5397.00 1776
5397.69 1586
5398.39 1756
5399.08 1665
5399.77 1681
5400.47 1753
5401.16 1689
5401.85 1614
5402.55 1564
5403.24 1572
5403.93 1559
5404.63 1573
5405.32 1721
5406.02 1597
5406.71 1681
5407.40 1771
5408.10 1795
5408.79 1649
5409.48 1696
5410.18 1708
5410.87 1777
5411.57 1733
5412.26 1692
5412.95 1673
5413.65 1589
5414.34 1624
5415.04 1663
5415.73 1768
5416.43 1655
5417.12 1618
5417.82 1617
5418.51 1676
5419.20 1690
5419.90 1863
5420.59 1667
5421.29 1674
5421.98 1656
5422.68 1613
5423.37 1536
5424.07 1587
5424.76 1687
5425.46 1751
5426.15 1671
5426.85 1831
5427.54 1741
5428.24 1734
5428.93 1807
5429.63 1684
5430.32 1705
5431.02 1664
5431.71 1761
5432.41 1655
5433.10 1675
5433.80 1698
5434.50 1740
5435.19 1626
5435.89 1615
5436.58 1644
5437.28 1673
5437.97 1673
5438.67 1681
5439.37 1719
5440.06 1707
5440.76 1699
5441.45 1696
5442.15 1698
5442.85 1648
5443.54 1688
5444.24 1673
5444.93 1742
5445.63 1821
5446.33 1701
5447.02 1773
5447.72 1865
5448.42 1924
5449.11 1794
5449.81 1897
5450.51 1801
5451.20 1945
5451.90 2038
5452.60 2045
5453.29 1997
5453.99 1942
5454.69 1929
5455.38 1987
5456.08 1767
5456.78 1795
5457.47 1863
5458.17 1721
5458.87 1687
5459.57 1668
5460.26 1698
5460.96 1788
5461.66 1906
5462.35 1930
5463.05 1817
5463.75 1888
5464.45 1956
5465.14 1858
5465.84 1834
5466.54 1982
5467.24 2085
5467.93 2148
5468.63 2164
5469.33 2163
5470.03 2108
5470.73 2068
5471.42 2031
5472.12 1834
5472.82 1741
5473.52 1888
5474.22 1826
5474.91 1745
5475.61 1741
5476.31 1941
5477.01 1936
5477.71 1895
5478.40 1925
5479.10 1719
5479.80 1812
5480.50 1881
5481.20 1930
5481.90 1925
5482.60 1868
5483.29 1851
5483.99 2062
5484.69 2030
5485.39 2048
5486.09 2008
5486.79 1980
5487.49 1919
5488.19 1867
5488.89 1856
5489.58 1863
5490.28 2131
5490.98 1859
5491.68 1928
5492.38 1813
5493.08 1864
5493.78 1837
5494.48 1839
5495.18 1899
5495.88 1935
5496.58 1986
5497.28 2019
5497.98 2039
5498.68 2029
5499.38 2087
5500.08 2047
5500.78 2052
5501.48 2006
5502.18 1987
5502.88 2236
5503.58 2263
5504.28 2484
5504.98 2423
5505.68 2447
5506.38 2223
5507.08 2298
5507.78 2259
5508.48 2001
5509.18 1996
5509.88 1960
5510.58 1914
5511.28 2050
5511.98 1881
5512.68 1961
5513.38 1952
5514.08 2004
5514.78 1893
5515.48 1829
5516.18 1747
5516.88 1778
5517.58 1877
5518.28 1964
5518.99 1882
5519.69 1863
5520.39 2006
5521.09 1904
5521.79 1889
5522.49 2045
5523.19 1912
5523.89 1888
5524.59 1898
5525.30 2022
5526.00 1954
5526.70 1867
5527.40 1836
5528.10 1758
5528.80 1724
5529.50 1729
5530.21 1841
5530.91 1848
5531.61 1730
5532.31 1767
5533.01 1866
5533.72 1794
5534.42 1798
5535.12 1797
5535.82 1798
5536.52 1699
5537.23 1768
5537.93 1745
5538.63 1681
5539.33 1647
5540.03 1751
5540.74 1775
5541.44 1696
5542.14 1713
5542.84 1752
5543.55 1717
5544.25 1723
5544.95 1694
5545.65 1568
5546.36 1649
5547.06 1682
5547.76 1785
5548.47 1737
5549.17 1676
5549.87 1687
5550.57 1638
5551.28 1686
5551.98 1776
5552.68 1785
5553.39 1645
5554.09 1691
5554.79 1709
5555.50 1632
5556.20 1674
5556.90 1584
5557.61 1602
5558.31 1639
5559.01 1522
5559.72 1613
5560.42 1694
5561.12 1680
5561.83 1639
5562.53 1693
5563.23 1711
5563.94 1670
5564.64 1572
5565.35 1649
5566.05 1603
5566.75 1603
5567.46 1647
5568.16 1655
5568.87 1691
5569.57 1612
5570.27 1605
5570.98 1559
5571.68 1686
5572.39 1592
5573.09 1671
5573.80 1703
5574.50 1693
5575.21 1730
5575.91 1561
5576.61 1508
5577.32 1540
5578.02 1634
5578.73 1592
5579.43 1650
5580.14 1581
5580.84 1609
5581.55 1667
5582.25 1575
5582.96 1679
5583.66 1626
5584.37 1677
5585.07 1617
5585.78 1460
5586.48 1413
5587.19 1496
5587.89 1577
5588.60 1601
5589.30 1557
5590.01 1645
5590.72 1734
5591.42 1640
5592.13 1596
5592.83 1649
5593.54 1604
5594.24 1571
5594.95 1555
5595.66 1532
5596.36 1599
5597.07 1614
5597.77 1625
5598.48 1658
5599.18 1558
5599.89 1546
5600.60 1480
5601.30 1638
5602.01 1514
5602.72 1612
5603.42 1561
5604.13 1664
5604.83 1687
5605.54 1547
5606.25 1563
5606.95 1515
5607.66 1454
5608.37 1483
5609.07 1577
5609.78 1584
5610.49 1532
5611.19 1551
5611.90 1551
5612.61 1491
5613.31 1543
5614.02 1507
5614.73 1497
5615.44 1461
5616.14 1530
5616.85 1487
5617.56 1434
5618.26 1489
5618.97 1592
5619.68 1626
5620.39 1509
5621.09 1552
5621.80 1618
5622.51 1529
5623.22 1506
5623.92 1509
5624.63 1484
5625.34 1501
5626.05 1468
5626.75 1501
5627.46 1511
5628.17 1602
5628.88 1500
5629.59 1457
5630.29 1565
5631.00 1553
5631.71 1481
5632.42 1541
5633.13 1564
5633.83 1695
5634.54 1622
5635.25 1441
5635.96 1443
5636.67 1501
5637.38 1506
5638.08 1574
5638.79 1620
5639.50 1603
5640.21 1547
5640.92 1572
5641.63 1548
5642.34 1573
5643.05 1529
5643.75 1463
5644.46 1545
5645.17 1555
5645.88 1529
5646.59 1521
5647.30 1434
5648.01 1433
5648.72 1521
5649.43 1488
5650.14 1537
5650.85 1397
5651.55 1592
5652.26 1648
5652.97 1636
5653.68 1530
5654.39 1551
5655.10 1554
5655.81 1498
5656.52 1555
5657.23 1526
5657.94 1503
5658.65 1566
5659.36 1740
5660.07 1665
5660.78 1448
5661.49 1563
5662.20 1616
5662.91 1555
5663.62 1595
5664.33 1457
5665.04 1449
5665.75 1695
5666.46 1679
5667.17 1615
5667.88 1566
5668.59 1519
5669.30 1507
5670.01 1521
5670.72 1556
5671.43 1545
5672.14 1658
5672.85 1654
5673.57 1533
5674.28 1645
5674.99 1642
5675.70 1601
5676.41 1505
5677.12 1628
5677.83 1671
5678.54 1577
5679.25 1616
5679.96 1640
5680.68 1525
5681.39 1556
5682.10 1610
5682.81 1710
5683.52 1631
5684.23 1520
5684.94 1553
5685.65 1408
5686.37 1542
5687.08 1698
5687.79 1680
5688.50 1603
5689.21 1631
5689.92 1560
5690.64 1518
5691.35 1539
5692.06 1592
5692.77 1583
5693.48 1625
5694.20 1570
5694.91 1548
5695.62 1587
5696.33 1587
5697.04 1554
5697.76 1515
5698.47 1612
5699.18 1482
5699.89 1509
5700.61 1576
5701.32 1599
5702.03 1566
5702.74 1552
5703.46 1432
5704.17 1503
5704.88 1461
5705.59 1438
5706.31 1522
5707.02 1456
5707.73 1546
5708.45 1602
5709.16 1427
5709.87 1436
5710.58 1486
5711.30 1525
5712.01 1617
5712.72 1650
5713.44 1556
5714.15 1685
5714.86 1527
5715.58 1551
5716.29 1520
5717.00 1540
5717.72 1521
5718.43 1671
5719.14 1528
5719.86 1503
5720.57 1549
5721.28 1509
5722.00 1525
5722.71 1542
5723.43 1587
5724.14 1540
5724.85 1482
5725.57 1464
5726.28 1527
5727.00 1433
5727.71 1474
5728.42 1470
5729.14 1462
5729.85 1430
5730.57 1526
5731.28 1571
5732.00 1573
5732.71 1554
5733.42 1534
5734.14 1492
5734.85 1693
5735.57 1585
5736.28 1546
5737.00 1543
5737.71 1629
5738.43 1474
5739.14 1459
5739.86 1498
5740.57 1472
5741.29 1428
5742.00 1603
5742.72 1530
5743.43 1468
5744.15 1435
5744.86 1428
5745.58 1445
5746.29 1544
5747.01 1607
5747.72 1557
5748.44 1621
5749.15 1546
5749.87 1509
5750.58 1539
5751.30 1498
5752.02 1548
5752.73 1475
5753.45 1593
5754.16 1607
5754.88 1567
5755.59 1574
5756.31 1591
5757.03 1598
5757.74 1579
5758.46 1563
5759.17 1682
5759.89 1651
5760.61 1586
5761.32 1588
5762.04 1603
5762.76 1579
5763.47 1541
5764.19 1563
5764.90 1572
5765.62 1595
5766.34 1600
5767.05 1559
5767.77 1610
5768.49 1589
5769.20 1595
5769.92 1458
5770.64 1529
5771.35 1587
5772.07 1564
5772.79 1512
5773.51 1617
5774.22 1694
5774.94 1607
5775.66 1618
5776.37 1722
5777.09 1605
5777.81 1619
5778.53 1558
5779.24 1527
5779.96 1643
5780.68 1808
5781.39 1742
5782.11 1635
5782.83 1555
5783.55 1694
5784.26 1636
5784.98 1682
5785.70 1606
5786.42 1556
5787.14 1599
5787.85 1644
5788.57 1537
5789.29 1534
5790.01 1629
5790.73 1625
5791.44 1609
5792.16 1573
5792.88 1688
5793.60 1700
5794.32 1677
5795.03 1700
5795.75 1724
5796.47 1608
5797.19 1607
5797.91 1747
5798.63 1798
5799.35 1679
5800.06 1830
5800.78 1825
5801.50 1888
5802.22 1848
5802.94 1899
5803.66 1912
5804.38 1951
5805.10 2018
5805.81 2034
5806.53 1975
5807.25 1961
5807.97 1934
5808.69 1959
5809.41 1767
5810.13 1744
5810.85 1748
5811.57 1724
5812.29 1619
5813.01 1688
5813.73 1844
5814.45 1691
5815.17 1596
5815.88 1605
5816.60 1636
5817.32 1706
5818.04 1671
5818.76 1704
5819.48 1807
5820.20 1792
5820.92 1770
5821.64 1743
5822.36 1673
5823.08 1713
5823.80 1640
5824.52 1637
5825.24 1683
5825.96 1797
5826.68 1762
5827.40 1771
5828.12 1641
5828.84 1677
5829.57 1599
5830.29 1542
5831.01 1504
5831.73 1636
5832.45 1505
5833.17 1599
5833.89 1743
5834.61 1627
5835.33 1587
5836.05 1622
5836.77 1658
5837.49 1591
5838.21 1603
5838.94 1563
5839.66 1630
5840.38 1672
5841.10 1718
5841.82 1735
5842.54 1756
5843.26 1599
5843.98 1658
5844.70 1607
5845.43 1569
5846.15 1511
5846.87 1543
5847.59 1575
5848.31 1557
5849.03 1554
5849.76 1545
5850.48 1493
5851.20 1594
5851.92 1583
5852.64 1544
5853.36 1631
5854.09 1547
5854.81 1642
5855.53 1622
5856.25 1548
5856.97 1635
5857.70 1565
5858.42 1483
5859.14 1627
5859.86 1566
5860.59 1650
5861.31 1519
5862.03 1519
5862.75 1597
5863.48 1700
5864.20 1561
5864.92 1475
5865.64 1524
5866.37 1483
5867.09 1536
5867.81 1503
5868.54 1602
5869.26 1602
5869.98 1551
5870.70 1661
5871.43 1563
5872.15 1490
5872.87 1571
5873.60 1467
5874.32 1495
5875.04 1414
5875.77 1596
5876.49 1612
5877.21 1578
5877.94 1612
5878.66 1584
5879.38 1579
5880.11 1605
5880.83 1519
5881.55 1697
5882.28 1609
5883.00 1518
5883.73 1584
5884.45 1571
5885.17 1504
5885.90 1548
5886.62 1616
5887.34 1557
5888.07 1722
5888.79 1699
5889.52 1553
5890.24 1718
5890.97 1626
5891.69 1609
5892.41 1697
5893.14 1652
5893.86 1655
5894.59 1613
5895.31 1595
5896.04 1577
5896.76 1633
5897.49 1529
5898.21 1558
5898.93 1552
5899.66 1611
5900.38 1633
5901.11 1589
5901.83 1539
5902.56 1647
5903.28 1645
5904.01 1622
5904.73 1597
5905.46 1652
5906.18 1600
5906.91 1641
5907.64 1602
5908.36 1687
5909.09 1613
5909.81 1620
5910.54 1609
5911.26 1681
5911.99 1646
5912.71 1676
5913.44 1564
5914.16 1644
5914.89 1763
5915.62 1810
5916.34 1773
5917.07 1573
5917.79 1599
5918.52 1648
5919.25 1632
5919.97 1589
5920.70 1623
5921.42 1679
5922.15 1828
5922.88 1807
5923.60 1631
5924.33 1672
5925.05 1617
5925.78 1762
5926.51 1811
5927.23 1724
5927.96 1631
5928.69 1641
5929.41 1796
5930.14 1815
5930.87 1799
5931.59 1749
5932.32 1712
5933.05 1775
5933.77 1840
5934.50 1797
5935.23 1639
5935.95 1649
5936.68 1719
5937.41 1835
5938.14 1698
5938.86 1730
5939.59 1768
5940.32 1781
5941.04 1759
5941.77 1801
5942.50 1862
5943.23 1916
5943.95 1869
5944.68 1885
5945.41 2026
5946.14 1831
5946.87 1745
5947.59 1859
5948.32 1931
5949.05 1991
5949.78 1750
5950.50 1906
5951.23 1941
5951.96 1983
5952.69 1812
5953.42 1926
5954.14 1974
5954.87 1948
5955.60 1955
5956.33 1958
5957.06 2315
5957.79 2107
5958.51 2176
5959.24 2157
5959.97 2085
5960.70 2114
5961.43 2065
5962.16 2065
5962.88 2146
5963.61 2130
5964.34 2128
5965.07 2035
5965.80 2027
5966.53 2242
5967.26 2154
5967.99 2228
5968.72 2248
5969.44 2351
5970.17 2326
5970.90 2363
5971.63 2351
5972.36 2448
5973.09 2232
5973.82 2358
5974.55 2297
5975.28 2287
5976.01 2387
5976.74 2201
5977.47 2210
5978.20 2239
5978.93 2222
5979.66 2167
5980.39 2186
5981.12 2153
5981.85 2258
5982.58 2244
5983.31 2162
5984.04 2209
5984.77 2272
5985.50 2288
5986.23 2301
5986.96 2290
5987.69 2283
5988.42 2209
5989.15 2356
5989.88 2383
5990.61 2298
5991.34 2235
5992.07 2226
5992.80 2171
5993.53 2273
5994.26 2336
5994.99 2254
5995.72 2205
5996.45 2281
5997.18 2370
5997.91 2255
5998.64 2340
5999.37 2343
6000.11 2305
6000.84 2256
6001.57 2305
6002.30 2368
6003.03 2161
6003.76 2167
6004.49 2205
6005.22 2213
6005.95 2316
6006.69 2177
6007.42 2252
6008.15 2209
6008.88 2292
6009.61 2073
6010.34 2189
6011.07 2507
6011.81 2604
6012.54 2499
6013.27 2598
6014.00 2784
6014.73 2950
6015.46 2870
6016.20 2732
6016.93 2834
6017.66 2812
6018.39 2861
6019.12 2798
6019.86 2637
6020.59 2557
6021.32 2596
6022.05 2518
6022.79 2360
6023.52 2319
6024.25 2375
6024.98 2306
6025.72 2299
6026.45 2135
6027.18 2101
6027.91 2071
6028.65 2219
6029.38 2210
6030.11 2123
6030.84 1989
6031.58 2011
6032.31 2083
6033.04 2049
6033.78 2070
6034.51 1972
6035.24 2074
6035.98 2074
6036.71 2123
6037.44 2140
6038.17 2238
6038.91 2216
6039.64 2203
6040.37 2073
6041.11 2119
6041.84 2140
6042.58 2233
6043.31 2292
6044.04 2256
6044.78 2216
6045.51 2140
6046.24 2110
6046.98 2140
6047.71 2185
6048.44 2155
6049.18 2086
6049.91 2134
6050.65 2137
6051.38 2230
6052.11 2192
6052.85 2258
6053.58 2239
6054.32 2394
6055.05 2430
6055.79 2367
6056.52 2406
6057.25 2389
6057.99 2301
6058.72 2129
6059.46 2222
6060.19 2376
6060.93 2374
6061.66 2208
6062.40 2208
6063.13 2272
6063.87 2198
6064.60 2085
6065.34 2091
6066.07 2254
6066.81 2262
6067.54 2246
6068.28 2192
6069.01 2184
6069.75 2135
6070.48 2260
6071.22 2168
6071.95 2090
6072.69 2274
6073.42 2242
6074.16 2241
6074.89 2079
6075.63 2036
6076.36 2019
6077.10 2182
6077.84 2037
6078.57 2150
6079.31 2229
6080.04 2176
6080.78 2133
6081.51 2292
6082.25 2231
6082.99 2116
6083.72 2142
6084.46 2153
6085.20 2099
6085.93 2144
6086.67 2100
6087.40 2026
6088.14 2142
6088.88 2152
6089.61 2187
6090.35 2156
6091.09 2086
6091.82 2163
6092.56 2189
6093.30 2181
6094.03 2155
6094.77 2173
6095.51 2213
6096.24 2194
6096.98 2224
6097.72 2188
6098.45 2195
6099.19 2145
6099.93 2065
6100.66 2310
6101.40 2148
6102.14 2236
6102.87 2174
6103.61 2190
6104.35 2117
6105.09 2080
6105.82 2029
6106.56 2014
6107.30 2034
6108.04 2163
6108.77 2272
6109.51 2240
6110.25 2210
6110.99 2244
6111.72 2185
6112.46 2250
6113.20 2303
6113.94 2202
6114.68 2236
6115.41 2237
6116.15 2158
6116.89 2273
6117.63 2141
6118.37 2194
6119.10 2103
6119.84 2159
6120.58 2253
6121.32 2226
6122.06 2227
6122.80 2321
6123.53 2286
6124.27 2306
6125.01 2231
6125.75 2211
6126.49 2307
6127.23 2189
6127.97 2124
6128.70 2281
6129.44 2370
6130.18 2401
6130.92 2276
6131.66 2395
6132.40 2517
6133.14 2397
6133.88 2323
6134.62 2296
6135.35 2382
6136.09 2334
6136.83 2340
6137.57 2343
6138.31 2216
6139.05 2291
6139.79 2394
6140.53 2321
6141.27 2462
6142.01 2528
6142.75 2522
6143.49 2425
6144.23 2379
6144.97 2520
6145.71 2454
6146.45 2406
6147.19 2477
6147.93 2487
6148.67 2525
6149.41 2535
6150.15 2657
6150.89 2617
6151.63 2616
6152.37 2461
6153.11 2576
6153.85 2454
6154.59 2526
6155.33 2671
6156.07 2713
6156.81 2708
6157.55 2802
6158.29 2612
6159.03 2729
6159.77 2671
6160.51 2706
6161.25 2738
6161.99 2727
6162.73 2776
6163.47 2828
6164.22 2769
6164.96 2809
6165.70 2759
6166.44 2898
6167.18 3134
6167.92 3017
6168.66 3186
6169.40 3091
6170.14 3235
6170.89 3299
6171.63 3268
6172.37 3337
6173.11 3247
6173.85 3212
6174.59 3096
6175.33 3130
6176.08 3238
6176.82 3268
6177.56 3090
6178.30 3045
6179.04 3113
6179.78 3091
6180.53 3096
6181.27 3078
6182.01 3075
6182.75 3128
6183.49 3092
6184.24 3317
6184.98 3289
6185.72 3108
6186.46 3176
6187.20 3191
6187.95 2992
6188.69 3184
6189.43 3291
6190.17 3345
6190.92 3392
6191.66 3398
6192.40 3385
6193.14 3330
6193.89 3358
6194.63 3353
6195.37 3399
6196.12 3600
6196.86 3589
6197.60 3597
6198.34 3780
6199.09 3473
6199.83 3572
6200.57 3827
6201.32 3732
6202.06 3697
6202.80 3621
6203.55 3760
6204.29 3770
6205.03 3777
6205.78 3832
6206.52 3902
6207.26 4129
6208.01 4319
6208.75 4613
6209.49 5069
6210.24 5776
6210.98 6465
6211.72 6950
6212.47 7521
6213.21 7763
6213.96 7801
6214.70 7907
6215.44 7923
6216.19 7327
6216.93 6477
6217.68 6120
6218.42 5658
6219.16 4962
6219.91 4254
6220.65 4027
6221.40 3899
6222.14 3735
6222.89 3529
6223.63 3346
6224.37 3403
6225.12 3432
6225.86 3257
6226.61 3242
6227.35 3230
6228.10 3537
6228.84 3546
6229.59 3296
6230.33 3432
6231.08 3405
6231.82 3478
6232.57 3198
6233.31 3013
6234.06 2943
6234.80 3044
6235.55 2916
6236.29 2773
6237.04 2617
6237.78 2763
6238.53 2837
6239.27 2714
6240.02 2770
6240.76 2856
6241.51 2750
6242.26 2650
6243.00 2744
6243.75 2784
6244.49 2945
6245.24 2931
6245.98 2984
6246.73 2977
6247.48 2939
6248.22 2881
6248.97 2984
6249.71 2994
6250.46 3183
6251.21 3226
6251.95 3165
6252.70 3232
6253.44 3387
6254.19 3281
6254.94 3201
6255.68 3182
6256.43 2946
6257.18 2931
6257.92 2787
6258.67 2779
6259.42 2924
6260.16 2892
6260.91 2861
6261.66 2804
6262.40 2838
6263.15 2860
6263.90 2947
6264.64 2883
6265.39 2853
6266.14 2750
6266.88 2770
6267.63 2715
6268.38 2571
6269.13 2653
6269.87 2720
6270.62 2740
6271.37 2743
6272.11 2665
6272.86 2596
6273.61 2565
6274.36 2648
6275.10 2474
6275.85 2444
6276.60 2458
6277.35 2631
6278.10 2620
6278.84 2613
6279.59 2789
6280.34 2866
6281.09 2763
6281.83 2717
6282.58 2640
6283.33 2561
6284.08 2495
6284.83 2387
6285.57 2464
6286.32 2480
6287.07 2621
6287.82 2510
6288.57 2401
6289.32 2425
6290.06 2513
6290.81 2473
6291.56 2470
6292.31 2426
6293.06 2372
6293.81 2372
6294.56 2399
6295.30 2290
6296.05 2282
6296.80 2324
6297.55 2279
6298.30 2232
6299.05 2260
6299.80 2323
6300.55 2259
6301.30 2266
6302.05 2236
6302.79 2162
6303.54 2261
6304.29 2157
6305.04 2203
6305.79 2098
6306.54 2162
6307.29 2298
6308.04 2253
6308.79 2151
6309.54 2131
6310.29 2133
6311.04 2112
6311.79 1988
6312.54 2142
6313.29 2263
6314.04 2362
6314.79 2175
6315.54 2058
6316.29 2285
6317.04 2199
6317.79 2233
6318.54 2126
6319.29 2106
6320.04 2226
6320.79 2158
6321.54 2023
6322.29 2240
6323.04 2313
6323.79 2073
6324.54 2244
6325.29 2178
6326.04 2038
6326.79 1986
6327.54 2048
6328.29 1988
6329.04 1928
6329.79 2040
6330.55 2005
6331.30 1951
6332.05 2188
6332.80 2060
6333.55 2047
6334.30 1958
6335.05 1983
6335.80 1907
6336.55 1926
6337.30 1930
6338.06 1919
6338.81 1931
6339.56 2024
6340.31 2011
6341.06 1968
6341.81 2016
6342.56 2069
6343.32 1972
6344.07 1913
6344.82 1916
6345.57 1789
6346.32 1847
6347.07 1900
6347.83 1890
6348.58 2008
6349.33 1971
6350.08 1899
6350.83 1931
6351.59 1925
6352.34 2031
6353.09 2131
6353.84 1952
6354.60 1930
6355.35 1930
6356.10 2039
6356.85 2059
6357.61 2152
6358.36 2052
6359.11 1896
6359.86 1936
6360.62 1961
6361.37 2005
6362.12 1842
6362.87 1862
6363.63 1826
6364.38 1807
6365.13 1902
6365.88 1946
6366.64 1938
6367.39 1879
6368.14 1878
6368.90 1839
6369.65 1851
6370.40 1964
6371.16 1936
6371.91 1941
6372.66 1893
6373.42 1899
6374.17 1874
6374.92 1792
6375.68 1913
6376.43 1784
6377.18 1757
6377.94 1794
6378.69 1889
6379.45 1996
6380.20 1877
6380.95 1852
6381.71 1842
6382.46 1905
6383.21 1977
6383.97 1911
6384.72 1846
6385.48 1890
6386.23 2027
6386.98 1938
6387.74 1924
6388.49 1886
6389.25 1929
6390.00 2061
6390.76 1928
6391.51 1903
6392.27 1922
6393.02 1849
6393.77 1868
6394.53 1957
6395.28 1888
6396.04 1903
6396.79 1824
6397.55 1812
6398.30 1756
6399.06 1852
6399.81 1842
6400.57 1976
6401.32 1926
6402.08 1933
6402.83 1844
6403.59 1932
6404.34 1943
6405.10 2001
6405.85 1952
6406.61 1809
6407.36 1856
6408.12 1809
6408.88 1836
6409.63 1998
6410.39 1890
6411.14 1816
6411.90 1889
6412.65 1764
6413.41 1808
6414.16 1809
6414.92 1914
6415.68 1923
6416.43 1926
6417.19 1929
6417.94 1954
6418.70 1955
6419.46 2032
6420.21 1972
6420.97 1907
6421.73 1955
6422.48 1877
6423.24 1887
6423.99 1943
6424.75 1978
6425.51 1983
6426.26 1807
6427.02 1997
6427.78 1900
6428.53 2068
6429.29 2011
6430.05 1853
6430.80 1882
6431.56 1955
6432.32 1902
6433.07 2030
6433.83 1904
6434.59 1937
6435.34 1995
6436.10 1931
6436.86 1955
6437.62 1976
6438.37 2016
6439.13 2005
6439.89 1934
6440.65 1966
6441.40 2133
6442.16 2029
6442.92 1931
6443.68 1953
6444.43 2082
6445.19 2020
6445.95 2115
6446.71 2056
6447.46 2000
6448.22 1986
6448.98 2032
6449.74 2114
6450.49 1999
6451.25 2060
6452.01 2124
6452.77 2034
6453.53 1980
6454.29 2053
6455.04 2135
6455.80 2136
6456.56 2236
6457.32 2237
6458.08 2311
6458.84 2296
6459.59 2111
6460.35 2030
6461.11 2046
6461.87 2167
6462.63 2312
6463.39 2222
6464.15 2149
6464.90 2225
6465.66 2171
6466.42 2242
6467.18 2149
6467.94 2182
6468.70 2267
6469.46 2115
6470.22 2358
6470.98 2305
6471.73 2262
6472.49 2211
6473.25 2337
6474.01 2375
6474.77 2275
6475.53 2450
6476.29 2628
6477.05 2338
6477.81 2365
6478.57 2395
6479.33 2299
6480.09 2374
6480.85 2476
6481.61 2374
6482.37 2375
6483.13 2576
6483.89 2551
6484.65 2457
6485.41 2342
6486.17 2484
6486.93 2487
6487.69 2627
6488.45 2538
6489.21 2576
6489.97 2638
6490.73 2666
6491.49 2703
6492.25 2709
6493.01 2829
6493.77 2708
6494.53 2581
6495.29 2743
6496.05 2805
6496.81 2737
6497.57 2903
6498.33 2954
6499.10 2910
6499.86 2954
6500.62 2943
6501.38 3118
6502.14 2998
6502.90 2965
6503.66 2956
6504.42 3161
6505.18 2942
6505.94 3114
6506.71 3193
6507.47 3007
6508.23 3010
6508.99 3090
6509.75 3088
6510.51 3196
6511.27 3191
6512.04 3288
6512.80 3433
6513.56 3188
6514.32 3390
6515.08 3325
6515.84 3376
6516.61 3376
6517.37 3392
6518.13 3275
6518.89 3341
6519.65 3422
6520.42 3529
6521.18 3499
6521.94 3551
6522.70 3669
6523.46 3649
6524.23 3566
6524.99 3703
6525.75 3612
6526.51 3643
6527.28 3919
6528.04 3829
6528.80 3892
6529.56 3871
6530.33 3841
6531.09 3888
6531.85 4107
6532.61 3908
6533.38 3792
6534.14 3981
6534.90 4073
6535.67 4411
6536.43 4853
6537.19 5148
6537.95 5642
6538.72 6272
6539.48 6925
6540.24 7692
6541.01 8236
6541.77 8307
6542.53 8201
6543.30 7925
6544.06 7335
6544.82 6608
6545.59 5742
6546.35 5085
6547.11 4498
6547.88 4058
6548.64 3784
6549.41 3462
6550.17 3362
6550.93 3301
6551.70 3070
6552.46 3229
6553.22 3049
6553.99 3007
6554.75 3047
6555.52 3008
6556.28 2985
6557.05 3227
6557.81 3055
6558.57 3044
6559.34 3073
6560.10 2895
6560.87 2801
6561.63 2963
6562.40 2920
6563.16 2886
6563.92 2970
6564.69 3008
6565.45 3128
6566.22 3212
6566.98 3030
6567.75 3082
6568.51 3219
6569.28 3200
6570.04 3163
6570.81 3154
6571.57 3274
6572.34 3278
6573.10 3207
6573.87 3338
6574.63 3211
6575.40 3413
6576.16 3486
6576.93 3631
6577.69 3675
6578.46 3628
6579.23 3712
6579.99 3649
6580.76 3736
6581.52 3705
6582.29 3698
6583.05 3530
6583.82 3457
6584.59 3403
6585.35 3419
6586.12 3426
6586.88 3267
6587.65 3405
6588.41 3435
6589.18 3369
6589.95 3357
6590.71 3257
6591.48 3331
6592.25 3209
6593.01 3333
6593.78 3364
6594.54 3429
6595.31 3202
6596.08 3177
6596.84 3233
6597.61 3437
6598.38 3558
6599.14 3474
6599.91 3541
6600.68 3416
6601.44 3264
6602.21 3039
6602.98 3112
6603.74 3213
6604.51 3174
6605.28 3161
6606.05 2794
6606.81 2820
6607.58 2906
6608.35 2793
6609.11 2749
6609.88 2881
6610.65 2804
6611.42 2557
6612.18 2628
6612.95 2699
6613.72 2688
6614.49 2774
6615.25 2737
6616.02 2788
6616.79 2763
6617.56 2717
6618.32 2744
6619.09 2552
6619.86 2497
6620.63 2577
6621.40 2672
6622.16 2686
6622.93 2644
6623.70 2627
6624.47 2558
6625.24 2595
6626.00 2481
6626.77 2418
6627.54 2553
6628.31 2560
6629.08 2409
6629.85 2376
6630.61 2420
6631.38 2467
6632.15 2456
6632.92 2590
6633.69 2593
6634.46 2593
6635.23 2475
6635.99 2563
6636.76 2795
6637.53 2627
6638.30 2669
6639.07 2607
6639.84 2501
6640.61 2481
6641.38 2643
6642.15 2621
6642.92 2388
6643.68 2395
6644.45 2410
6645.22 2327
6645.99 2296
6646.76 2301
6647.53 2343
6648.30 2342
6649.07 2300
6649.84 2320
6650.61 2311
6651.38 2282
6652.15 2332
6652.92 2340
6653.69 2241
6654.46 2182
6655.23 2254
6656.00 2111
6656.77 2219
6657.54 2297
6658.31 2313
6659.08 2191
6659.85 2030
6660.62 2132
6661.39 2213
6662.16 2097
6662.93 2094
6663.70 2116
6664.47 2100
6665.24 2016
6666.01 2012
6666.78 2006
6667.55 2241
6668.32 2150
6669.09 2156
6669.86 2122
6670.64 2082
6671.41 2116
6672.18 2009
6672.95 2032
6673.72 2187
6674.49 2289
6675.26 2105
6676.03 2122
6676.80 2149
6677.57 2067
6678.35 2148
6679.12 2065
6679.89 2029
6680.66 1984
6681.43 2116
6682.20 2113
6682.97 2103
6683.75 2033
6684.52 2088
6685.29 2144
6686.06 2049
6686.83 2068
6687.60 2027
6688.38 2023
6689.15 2028
6689.92 2073
6690.69 2059
6691.46 1993
6692.24 2035
6693.01 2120
6693.78 1871
6694.55 1972
6695.32 2000
6696.10 1898
6696.87 1860
6697.64 1988
6698.41 1969
6699.19 1960
6699.96 1998
6700.73 2003
6701.50 1938
6702.28 2033
6703.05 2016
6703.82 1912
6704.59 1938
6705.37 1923
6706.14 1818
6706.91 1850
6707.69 2009
6708.46 1954
6709.23 1823
6710.00 1938
6710.78 1884
6711.55 1878
6712.32 1924
6713.10 1833
6713.87 1829
6714.64 1877
6715.42 1824
6716.19 1861
6716.96 1789
6717.74 1791
6718.51 1780
6719.28 1699
6720.06 1718
6720.83 1784
6721.61 1823
6722.38 1821
6723.15 1747
6723.93 1701
6724.70 1828
6725.47 1915
6726.25 1803
6727.02 1796
6727.80 1814
6728.57 1799
6729.35 1760
6730.12 1773
6730.89 1811
6731.67 1725
6732.44 1781
6733.22 1780
6733.99 1698
6734.77 1704
6735.54 1828
6736.31 1661
6737.09 1765
6737.86 1687
6738.64 1879
6739.41 1868
6740.19 1954
6740.96 1842
6741.74 1836
6742.51 1770
6743.29 1723
6744.06 1745
6744.84 1814
6745.61 1651
6746.39 1773
6747.16 1851
6747.94 1693
6748.71 1635
6749.49 1709
6750.26 1843
6751.04 1697
6751.82 1772
6752.59 1758
6753.37 1754
6754.14 1825
6754.92 1818
6755.69 1802
6756.47 1789
6757.25 1783
6758.02 1741
6758.80 1811
6759.57 1825
6760.35 1755
6761.12 1707
6761.90 1720
6762.68 1611
6763.45 1675
6764.23 1770
6765.01 1816
6765.78 1788
6766.56 1759
6767.33 1685
6768.11 1630
6768.89 1736
6769.66 1692
6770.44 1865
6771.22 1734
6771.99 1689
6772.77 1670
6773.55 1727
6774.32 1742
6775.10 1611
6775.88 1607
6776.65 1732
6777.43 1655
6778.21 1602
6778.99 1692
6779.76 1773
6780.54 1709
6781.32 1759
6782.09 1798
6782.87 1719
6783.65 1707
6784.43 1681
6785.20 1693
6785.98 1609
6786.76 1565
6787.54 1703
6788.31 1757
6789.09 1680
6789.87 1734
6790.65 1689
6791.42 1585
6792.20 1606
6792.98 1693
6793.76 1633
6794.54 1539
6795.31 1654
6796.09 1534
6796.87 1654
6797.65 1530
6798.43 1603
6799.20 1613
6799.98 1681
6800.76 1628
6801.54 1624
6802.32 1687
6803.10 1607
6803.87 1656
6804.65 1624
6805.43 1683
6806.21 1570
6806.99 1571
6807.77 1663
6808.55 1608
6809.32 1596
6810.10 1633
6810.88 1698
6811.66 1531
6812.44 1614
6813.22 1709
6814.00 1639
6814.78 1691
6815.56 1658
6816.34 1821
6817.11 1682
6817.89 1754
6818.67 1717
6819.45 1678
6820.23 1659
6821.01 1646
6821.79 1765
6822.57 1793
6823.35 1776
6824.13 1644
6824.91 1664
6825.69 1701
6826.47 1714
6827.25 1706
6828.03 1689
6828.81 1639
6829.59 1660
6830.37 1658
6831.15 1714
6831.93 1811
6832.71 1798
6833.49 1802
6834.27 1740
6835.05 1664
6835.83 1686
6836.61 1705
6837.39 1697
6838.17 1697
6838.95 1738
6839.73 1739
6840.51 1810
6841.29 1837
6842.07 1787
6842.85 1860
6843.63 1776
6844.42 1825
6845.20 1817
6845.98 1731
6846.76 1776
6847.54 1756
6848.32 1766
6849.10 1819
6849.88 1865
6850.66 1762
6851.44 1799
6852.23 1859
6853.01 1976
6853.79 2022
6854.57 2138
6855.35 2191
6856.13 2093
6856.91 2138
6857.70 2145
6858.48 2301
6859.26 2152
6860.04 2031
6860.82 2003
6861.60 1944
6862.39 1875
6863.17 1918
6863.95 1956
6864.73 1937
6865.51 1956
6866.30 2036
6867.08 1856
6867.86 1917
6868.64 1995
6869.42 1881
6870.21 1843
6870.99 2005
6871.77 2011
6872.55 2111
6873.34 2113
6874.12 2036
6874.90 1989
6875.68 1946
6876.47 2018
6877.25 1969
6878.03 1893
6878.81 1951
6879.60 2014
6880.38 1911
6881.16 2044
6881.95 1935
6882.73 1989
6883.51 2088
6884.29 2085
6885.08 2120
6885.86 2038
6886.64 1960
6887.43 1995
6888.21 2243
6888.99 2112
6889.78 2109
6890.56 2184
6891.34 2305
6892.13 2512
6892.91 2539
6893.69 2399
6894.48 2454
6895.26 2458
6896.05 2432
6896.83 2371
6897.61 2335
6898.40 2372
6899.18 2204
6899.97 2173
6900.75 2192
6901.53 2102
6902.32 2240
6903.10 2194
6903.89 2190
6904.67 2286
6905.45 2132
6906.24 2150
6907.02 2069
6907.81 2138
6908.59 2203
6909.38 2327
6910.16 2252
6910.95 2107
6911.73 2179
6912.51 2167
6913.30 2196
6914.08 2352
6914.87 2243
6915.65 2288
6916.44 2242
6917.22 2233
6918.01 2207
6918.79 2312
6919.58 2318
6920.36 2215
6921.15 2141
6921.93 2246
6922.72 2251
6923.50 2192
6924.29 2246
6925.08 2292
6925.86 2247
6926.65 2260
6927.43 2299
6928.22 2224
6929.00 2309
6929.79 2244
6930.57 2261
6931.36 2479
6932.15 2431
6932.93 2466
6933.72 2455
6934.50 2401
6935.29 2365
6936.08 2390
6936.86 2477
6937.65 2493
6938.43 2412
6939.22 2357
6940.01 2414
6940.79 2507
6941.58 2524
6942.37 2383
6943.15 2540
6943.94 2549
6944.72 2519
6945.51 2583
6946.30 2759
6947.08 2734
6947.87 2752
6948.66 2716
6949.44 2819
6950.23 2717
6951.02 2719
6951.80 2843
6952.59 2805
6953.38 2783
6954.17 2827
6954.95 2877
6955.74 2828
6956.53 2853
6957.31 2816
6958.10 2923
6958.89 2805
6959.68 2622
6960.46 2883
6961.25 2981
6962.04 3166
6962.83 3037
6963.61 2983
6964.40 2963
6965.19 2798
6965.98 3016
6966.76 3088
6967.55 2951
6968.34 3035
6969.13 3073
6969.92 3020
6970.70 3071
6971.49 3288
6972.28 3250
6973.07 3146
6973.86 3224
6974.64 3358
6975.43 3388
6976.22 3358
6977.01 3201
6977.80 3317
6978.59 3344
6979.37 3198
6980.16 3328
6980.95 3271
6981.74 3319
6982.53 3486
6983.32 3445
6984.11 3660
6984.90 3717
6985.68 3940
6986.47 4295
6987.26 4606
6988.05 5063
6988.84 5224
6989.63 5685
6990.42 5915
6991.21 6098
6992.00 5993
6992.79 5758
6993.57 5390
6994.36 5010
6995.15 4797
6995.94 4418
6996.73 4077
6997.52 4002
6998.31 3789
6999.10 3822
6999.89 3921
7000.68 4139
7001.47 4212
7002.26 4749
7003.05 4989
7003.84 5338
7004.63 5605
7005.42 5770
7006.21 5596
7007.00 5381
7007.79 5137
7008.58 4642
7009.37 4309
7010.16 3892
7010.95 3494
7011.74 3222
7012.53 3091
7013.32 3123
7014.11 2994
7014.90 2899
7015.69 3025
7016.48 2899
7017.27 2922
7018.06 3051
7018.85 2952
7019.65 3058
7020.44 2908
7021.23 3027
7022.02 3016
7022.81 2913
7023.60 2768
7024.39 2748
7025.18 2642
7025.97 2710
7026.76 2849
7027.56 2660
7028.35 2919
7029.14 2900
7029.93 2863
7030.72 2864
7031.51 2808
7032.30 2737
7033.09 2759
7033.89 2654
7034.68 2760
7035.47 2673
7036.26 2617
7037.05 2472
7037.84 2522
7038.64 2646
7039.43 2547
7040.22 2539
7041.01 2586
7041.80 2643
7042.60 2696
7043.39 2755
7044.18 2734
7044.97 2706
7045.76 2701
7046.56 2524
7047.35 2574
7048.14 2467
7048.93 2602
7049.73 2426
7050.52 2504
7051.31 2536
7052.10 2338
7052.90 2335
7053.69 2543
7054.48 2499
7055.27 2485
7056.07 2428
7056.86 2488
7057.65 2533
7058.45 2383
7059.24 2266
7060.03 2351
7060.83 2393
7061.62 2265
7062.41 2250
7063.20 2325
7064.00 2412
7064.79 2197
7065.58 2230
7066.38 2368
7067.17 2445
7067.96 2170
7068.76 2215
7069.55 2233
7070.35 2321
7071.14 2299
7071.93 2226
7072.73 2199
7073.52 2093
7074.31 2103
7075.11 2165
7075.90 2215
7076.70 2153
7077.49 2071
7078.28 2026
7079.08 2118
7079.87 2192
7080.67 2057
7081.46 2006
7082.25 2039
7083.05 2045
7083.84 2055
7084.64 1918
7085.43 1952
7086.23 2007
7087.02 2139
7087.82 1900
7088.61 1948
7089.41 2004
7090.20 2008
7090.99 2092
7091.79 1983
7092.58 2029
7093.38 2101
7094.17 2043
7094.97 2072
7095.76 2049
7096.56 1992
7097.35 1928
7098.15 1862
7098.94 1827
7099.74 1928
7100.54 1763
7101.33 1898
7102.13 1825
7102.92 1786
7103.72 1745
7104.51 1654
7105.31 1735
7106.10 1714
7106.90 1739
7107.70 1807
7108.49 1744
7109.29 1771
7110.08 1786
7110.88 1703
7111.67 1694
7112.47 1736
7113.27 1707
7114.06 1577
7114.86 1570
7115.65 1682
7116.45 1660
7117.25 1741
7118.04 1705
7118.84 1665
7119.64 1766
7120.43 1603
7121.23 1691
7122.03 1655
7122.82 1788
7123.62 1675
7124.41 1680
7125.21 1730
7126.01 1754
7126.81 1556
7127.60 1654
7128.40 1614
7129.20 1651
7129.99 1663
7130.79 1582
7131.59 1626
7132.38 1603
7133.18 1592
7133.98 1634
7134.78 1726
7135.57 1701
7136.37 1569
7137.17 1519
7137.96 1582
7138.76 1553
7139.56 1617
7140.36 1539
7141.15 1471
7141.95 1440
7142.75 1525
7143.55 1623
7144.35 1494
7145.14 1540
7145.94 1503
7146.74 1539
7147.54 1515
7148.33 1590
7149.13 1589
7149.93 1581
7150.73 1553
7151.53 1532
7152.33 1486
7153.12 1498
7153.92 1484
7154.72 1587
7155.52 1644
7156.32 1447
7157.12 1400
7157.91 1511
7158.71 1533
7159.51 1649
7160.31 1496
7161.11 1469
7161.91 1519
7162.71 1421
7163.50 1519
7164.30 1583
7165.10 1546
7165.90 1451
7166.70 1383
7167.50 1384
7168.30 1449
7169.10 1490
7169.90 1473
7170.70 1418
7171.50 1364
7172.29 1441
7173.09 1478
7173.89 1404
7174.69 1371
7175.49 1389
7176.29 1404
7177.09 1457
7177.89 1452
7178.69 1384
7179.49 1508
7180.29 1470
7181.09 1456
7181.89 1382
7182.69 1403
7183.49 1429
7184.29 1418
7185.09 1460
7185.89 1503
7186.69 1440
7187.49 1409
7188.29 1455
7189.09 1519
7189.89 1451
7190.69 1406
7191.49 1496
7192.29 1478
7193.09 1461
7193.89 1418
7194.69 1454
7195.49 1387
7196.29 1364
7197.10 1425
7197.90 1411
7198.70 1344
7199.50 1302
7200.30 1397
7201.10 1249
7201.90 1279
7202.70 1420
7203.50 1452
7204.30 1468
7205.11 1360
7205.91 1423
7206.71 1363
7207.51 1273
7208.31 1304
7209.11 1386
7209.91 1338
7210.71 1294
7211.52 1301
7212.32 1354
7213.12 1363
7213.92 1365
7214.72 1360
7215.52 1298
7216.33 1318
7217.13 1370
7217.93 1359
7218.73 1388
7219.53 1298
7220.34 1420
7221.14 1371
7221.94 1380
7222.74 1273
7223.54 1325
7224.35 1455
7225.15 1384
7225.95 1322
7226.75 1417
7227.56 1475
7228.36 1449
7229.16 1376
7229.96 1364
7230.77 1368
7231.57 1414
7232.37 1383
7233.17 1423
7233.98 1499
7234.78 1452
7235.58 1374
7236.38 1313
7237.19 1433
7237.99 1497
7238.79 1412
7239.60 1430
7240.40 1473
7241.20 1510
7242.01 1357
7242.81 1367
7243.61 1465
7244.42 1483
7245.22 1476
7246.02 1551
7246.83 1618
7247.63 1431
7248.43 1427
7249.24 1480
7250.04 1505
7250.84 1495
7251.65 1560
7252.45 1506
7253.26 1504
7254.06 1483
7254.86 1508
7255.67 1427
7256.47 1461
7257.28 1502
7258.08 1567
7258.88 1410
7259.69 1542
7260.49 1532
7261.30 1455
7262.10 1433
7262.90 1418
7263.71 1423
7264.51 1517
7265.32 1543
7266.12 1374
7266.93 1557
7267.73 1549
7268.54 1586
7269.34 1576
7270.15 1574
7270.95 1516
7271.76 1596
7272.56 1588
7273.37 1654
7274.17 1634
7274.98 1632
7275.78 1603
7276.59 1560
7277.39 1632
7278.20 1696
7279.00 1710
7279.81 1670
7280.61 1562
7281.42 1644
7282.22 1604
7283.03 1705
7283.83 1743
7284.64 1896
7285.45 1936
7286.25 2008
7287.06 2198
7287.86 2283
7288.67 2293
7289.47 2526
7290.28 2429
7291.09 2390
7291.89 2331
7292.70 2218
7293.50 2127
7294.31 2013
7295.12 1955
7295.92 1914
7296.73 1742
7297.53 1777
7298.34 1664
7299.15 1724
7299.95 1706
7300.76 1728
7301.57 1723
7302.37 1608
7303.18 1727
7303.99 1776
7304.79 1757
7305.60 1704
7306.41 1729
7307.21 1707
7308.02 1741
7308.83 1801
7309.63 1756
7310.44 1826
7311.25 1816
7312.06 1797
7312.86 1867
7313.67 1797
7314.48 1810
7315.28 1799
7316.09 1915
7316.90 1877
7317.71 2007
7318.51 1865
7319.32 1889
7320.13 1992
7320.94 1984
7321.74 1834
7322.55 2015
7323.36 2074
7324.17 2148
7324.97 2317
7325.78 2185
7326.59 2059
7327.40 1993
7328.21 2034
7329.01 2026
7329.82 2009
7330.63 1951
7331.44 1820
7332.25 1799
7333.06 1762
7333.86 1758
7334.67 1700
7335.48 1753
7336.29 1727
7337.10 1694
7337.91 1788
7338.71 1754
7339.52 1746
7340.33 1734
7341.14 1702
7341.95 1615
7342.76 1664
7343.57 1669
7344.38 1747
7345.18 1714
7345.99 1773
7346.80 1810
7347.61 1630
7348.42 1638
7349.23 1653
7350.04 1649
7350.85 1645
7351.66 1696
7352.47 1755
7353.28 1708
7354.09 1638
7354.89 1721
7355.70 1637
7356.51 1688
7357.32 1676
7358.13 1659
7358.94 1649
7359.75 1633
7360.56 1680
7361.37 1640
7362.18 1780
7362.99 1639
7363.80 1722
7364.61 1694
7365.42 1653
7366.23 1619
7367.04 1779
7367.85 1709
7368.66 1581
7369.47 1645
7370.28 1689
7371.09 1716
7371.90 1694
7372.71 1679
7373.52 1694
7374.33 1877
7375.15 1683
7375.96 1619
7376.77 1507
7377.58 1624
7378.39 1598
7379.20 1614
7380.01 1680
7380.82 1735
7381.63 1751
7382.44 1777
7383.25 1798
7384.06 1928
7384.88 1919
7385.69 1987
7386.50 1891
7387.31 1802
7388.12 1915
7388.93 1931
7389.74 1873
7390.55 1757
7391.37 1777
7392.18 1616
7392.99 1627
7393.80 1668
7394.61 1546
7395.42 1491
7396.24 1532
7397.05 1454
7397.86 1634
7398.67 1643
7399.48 1619
7400.30 1625
7401.11 1575
7401.92 1571
7402.73 1572
7403.54 1705
7404.36 1756
7405.17 1801
7405.98 1823
7406.79 1775
7407.60 1715
7408.42 1718
7409.23 1620
7410.04 1638
7410.85 1666
7411.67 1630
7412.48 1572
7413.29 1633
7414.11 1581
7414.92 1522
7415.73 1526
7416.54 1496
7417.36 1519
7418.17 1522
7418.98 1571
7419.80 1448
7420.61 1536
7421.42 1389
7422.23 1453
7423.05 1457
7423.86 1551
7424.67 1360
7425.49 1431
7426.30 1378
7427.11 1310
7427.93 1315
7428.74 1359
7429.56 1416
7430.37 1424
7431.18 1452
7432.00 1372
7432.81 1381
7433.62 1407
7434.44 1410
7435.25 1471
7436.07 1426
7436.88 1352
7437.69 1275
7438.51 1345
7439.32 1392
7440.14 1387
7440.95 1371
7441.76 1427
7442.58 1420
7443.39 1423
7444.21 1415
7445.02 1428
7445.84 1382
7446.65 1437
7447.46 1402
7448.28 1323
7449.09 1367
7449.91 1271
7450.72 1288
7451.54 1266
7452.35 1328
7453.17 1338
7453.98 1299
7454.80 1269
7455.61 1280
7456.43 1384
7457.24 1314
7458.06 1252
7458.87 1257
7459.69 1250
7460.50 1248
7461.32 1260
7462.13 1262
7462.95 1296
7463.77 1268
7464.58 1259
7465.40 1299
7466.21 1313
7467.03 1292
7467.84 1334
7468.66 1322
7469.47 1350
7470.29 1308
7471.11 1300
7471.92 1351
7472.74 1278
7473.55 1303
7474.37 1331
7475.19 1330
7476.00 1273
7476.82 1290
7477.63 1267
7478.45 1367
7479.27 1266
7480.08 1301
7480.90 1199
7481.72 1224
7482.53 1254
7483.35 1281
7484.17 1203
7484.98 1242
7485.80 1258
7486.62 1263
7487.43 1215
7488.25 1225
7489.07 1284
7489.88 1248
7490.70 1183
7491.52 1187
7492.33 1245
7493.15 1224
7493.97 1201
7494.78 1210
7495.60 1229
7496.42 1192
7497.24 1229
7498.05 1203
7498.87 1190
7499.69 1171
7500.51 1151
7501.32 1254
7502.14 1211
7502.96 1098
7503.78 1173
7504.59 1215
7505.41 1243
7506.23 1183
7507.05 1161
7507.86 1161
7508.68 1183
7509.50 1240
7510.32 1198
7511.14 1259
7511.95 1238
7512.77 1170
7513.59 1180
7514.41 1197
7515.23 1107
7516.05 1175
7516.86 1189
7517.68 1098
7518.50 1172
7519.32 1175
7520.14 1164
7520.96 1162
7521.78 1183
7522.59 1207
7523.41 1061
7524.23 1129
7525.05 1132
7525.87 1108
7526.69 1138
7527.51 1138
7528.33 1201
7529.14 1211
7529.96 1162
7530.78 1153
7531.60 1112
7532.42 1156
7533.24 1180
7534.06 1084
7534.88 1048
7535.70 1092
7536.52 1209
7537.34 1163
7538.16 1066
7538.98 1085
7539.80 1089
7540.62 1108
7541.44 1207
7542.25 1128
7543.07 1118
7543.89 1199
7544.71 1096
7545.53 1096
7546.35 1079
7547.17 1194
7547.99 1172
7548.81 1124
7549.63 1152
7550.45 1143
7551.27 1247
7552.09 1186
7552.92 1082
7553.74 1123
7554.56 1131
7555.38 1089
7556.20 1094
7557.02 1213
7557.84 1225
7558.66 1147
7559.48 1131
7560.30 1145
7561.12 1119
7561.94 1092
7562.76 1046
7563.58 1147
7564.40 1132
7565.23 1091
7566.05 1030
7566.87 1128
7567.69 1082
7568.51 996
7569.33 1087
7570.15 1111
7570.97 1089
7571.79 1078
7572.62 1141
7573.44 1134
7574.26 1094
7575.08 1078
7575.90 1170
7576.72 1065
7577.55 1099
7578.37 1098
7579.19 1137
7580.01 1068
7580.83 1038
7581.65 1045
7582.48 1072
7583.30 1051
7584.12 1049
7584.94 991
7585.76 1009
7586.59 1109
7587.41 1080
7588.23 1137
7589.05 1123
7589.88 1084
7590.70 975
7591.52 1068
7592.34 1089
7593.16 1104
7593.99 1052
7594.81 1158
7595.63 1196
7596.46 1149
7597.28 1105
7598.10 1082
7598.92 1073
7599.75 1091
7600.57 1028
7601.39 1051
7602.22 1043
7603.04 1105
7603.86 1100
7604.68 1029
7605.51 1038
7606.33 1133
7607.15 1087
7607.98 1028
7608.80 1020
7609.62 1086
7610.45 1096
7611.27 1079
7612.09 1105
7612.92 1071
7613.74 1044
7614.57 1155
7615.39 1175
7616.21 1078
7617.04 1065
7617.86 1089
7618.68 1085
7619.51 1160
7620.33 1154
7621.16 1095
7621.98 1154
7622.80 1146
7623.63 1116
7624.45 1145
7625.28 1251
7626.10 1184
7626.93 1115
7627.75 1075
7628.57 1151
7629.40 1091
7630.22 1060
7631.05 1066
7631.87 1058
7632.70 1096
7633.52 1172
7634.35 1281
7635.17 1211
7636.00 1146
7636.82 1114
7637.65 1090
7638.47 1098
7639.30 1053
7640.12 1067
7640.95 1066
7641.77 1140
7642.60 1067
7643.42 1144
7644.25 1108
7645.07 1022
7645.90 1072
7646.72 1105
7647.55 1064
7648.37 1059
7649.20 1074
7650.02 1049
7650.85 1010
7651.68 1020
7652.50 1077
7653.33 1149
7654.15 1090
7654.98 1019
7655.81 1036
7656.63 1055
7657.46 1109
7658.28 1107
7659.11 1091
7659.94 1042
7660.76 1036
7661.59 1029
7662.41 1064
7663.24 1060
7664.07 989
7664.89 975
7665.72 1061
7666.55 1101
7667.37 1055
7668.20 1041
7669.03 1079
7669.85 990
7670.68 1037
7671.51 1040
7672.33 1123
7673.16 1070
7673.99 1009
7674.81 1106
7675.64 1022
7676.47 940
7677.29 969
7678.12 1009
7678.95 975
7679.78 1012
7680.60 1011
7681.43 922
7682.26 1056
7683.08 978
7683.91 1062
7684.74 970
7685.57 985
7686.39 989
7687.22 980
7688.05 945
7688.88 1068
7689.70 1017
7690.53 1079
7691.36 1011
7692.19 969
7693.02 997
7693.84 1070
7694.67 996
7695.50 957
7696.33 940
7697.16 1057
7697.98 1004
7698.81 989
7699.64 1151
7700.47 1074
7701.30 1031
7702.13 991
7702.95 1061
7703.78 1059
7704.61 975
7705.44 971
7706.27 992
7707.10 1075
7707.93 1025
7708.75 1059
7709.58 1021
7710.41 995
7711.24 968
7712.07 983
7712.90 1047
7713.73 1073
7714.56 1045
7715.39 1025
7716.22 1024
7717.04 1002
7717.87 1066
7718.70 1010
7719.53 982
7720.36 958
7721.19 1017
7722.02 994
7722.85 992
7723.68 974
7724.51 981
7725.34 1029
7726.17 1018
7727.00 1098
7727.83 1042
7728.66 1055
7729.49 1068
7730.32 963
7731.15 942
7731.98 962
7732.81 967
7733.64 946
7734.47 1024
7735.30 971
7736.13 928
7736.96 985
7737.79 991
7738.62 1081
7739.45 990
7740.28 983
7741.11 1115
7741.94 1009
7742.77 995
7743.60 1030
7744.43 1059
7745.26 1047
7746.09 959
7746.93 1012
7747.76 999
7748.59 972
7749.42 978
7750.25 989
7751.08 992
7751.91 1022
7752.74 1070
7753.57 1097
7754.40 1103
7755.24 1089
7756.07 1163
7756.90 1110
7757.73 1095
7758.56 1083
7759.39 1151
7760.22 1023
7761.06 975
7761.89 1028
7762.72 1013
7763.55 1020
7764.38 1066
7765.21 1143
7766.05 1100
7766.88 1019
7767.71 1005
7768.54 1066
7769.37 988
7770.21 1061
7771.04 1111
7771.87 1067
7772.70 961
7773.53 947
7774.37 1022
7775.20 1038
7776.03 1086
7776.86 1034
7777.70 1011
7778.53 1028
7779.36 1036
7780.19 1021
7781.03 1085
7781.86 958
7782.69 999
7783.52 1059
7784.36 1091
7785.19 1049
7786.02 1040
7786.86 1045
7787.69 1026
7788.52 996
7789.36 1050
7790.19 1016
7791.02 962
7791.85 997
7792.69 1025
7793.52 1029
7794.35 1076
7795.19 1069
7796.02 1015
7796.86 1064
7797.69 1107
7798.52 1098
7799.36 1011
7800.19 980
7801.02 1006
7801.86 1045
7802.69 1092
7803.52 1085
7804.36 1009
7805.19 997
7806.03 979
7806.86 1003
7807.69 1072
7808.53 1031
7809.36 1111
7810.20 1015
7811.03 983
7811.87 1001
7812.70 1025
7813.53 1027
7814.37 1048
7815.20 1052
7816.04 1095
7816.87 1078
7817.71 1048
7818.54 1087
7819.38 1182
7820.21 1102
7821.05 1132
7821.88 1163
7822.72 1176
7823.55 1123
7824.39 1107
7825.22 1120
7826.06 1024
7826.89 1101
7827.73 1039
7828.56 1154
7829.40 1142
7830.23 1102
7831.07 1087
7831.90 1078
7832.74 1039
7833.57 1146
7834.41 1105
7835.24 1084
7836.08 1115
7836.91 1098
7837.75 1146
7838.59 1068
7839.42 1090
7840.26 1080
7841.09 1122
7841.93 1157
7842.77 1245
7843.60 1171
7844.44 1093
7845.27 1145
7846.11 1113
7846.95 1083
7847.78 1119
7848.62 1066
7849.45 1164
7850.29 1092
7851.13 1059
7851.96 1118
7852.80 1029
7853.64 1001
7854.47 975
7855.31 996
7856.15 1029
7856.98 996
7857.82 1013
7858.66 1018
7859.49 1106
7860.33 1168
7861.17 1114
7862.00 1088
7862.84 1036
7863.68 1105
7864.52 989
7865.35 1076
7866.19 1032
7867.03 996
7867.86 995
7868.70 1063
7869.54 1120
7870.38 1086
7871.21 1036
7872.05 1111
7872.89 1065
7873.73 1036
7874.56 1057
7875.40 1087
7876.24 1052
7877.08 1081
7877.92 1058
7878.75 1111
7879.59 1100
7880.43 1131
7881.27 1048
7882.10 1033
7882.94 1015
7883.78 1107
7884.62 1066
7885.46 1065
7886.30 999
7887.13 1067
7887.97 1026
7888.81 1078
7889.65 1047
7890.49 1087
7891.33 1032
7892.16 1043
7893.00 1054
7893.84 1050
7894.68 1084
7895.52 1117
7896.36 1095
7897.20 1070
7898.04 1019
7898.88 1027
7899.71 937
7900.55 1041
7901.39 1060
7902.23 1041
7903.07 1028
7903.91 1086
7904.75 1184
7905.59 1098
7906.43 1069
7907.27 1116
7908.11 1105
7908.95 1111
7909.79 1109
7910.62 1015
7911.46 997
7912.30 1161
7913.14 1134
7913.98 1066
7914.82 1017
7915.66 1002
7916.50 1081
7917.34 933
7918.18 1030
7919.02 1161
7919.86 1051
7920.70 1038
7921.54 1138
7922.38 1073
7923.22 1078
7924.06 1118
7924.90 1189
7925.74 1039
7926.58 1127
7927.43 1119
7928.27 1118
7929.11 1008
7929.95 1039
7930.79 1026
7931.63 1063
7932.47 1099
7933.31 1099
7934.15 1036
7934.99 969
7935.83 974
7936.67 883
7937.51 894
7938.36 1049
7939.20 1088
7940.04 995
7940.88 958
7941.72 1013
7942.56 925
7943.40 979
7944.24 983
7945.09 1013
7945.93 1042
7946.77 1073
7947.61 1019
7948.45 1006
7949.29 982
7950.13 1089
7950.98 983
7951.82 898
7952.66 995
7953.50 1058
7954.34 1073
7955.19 991
7956.03 927
7956.87 955
7957.71 974
7958.55 1033
7959.40 1016
7960.24 1029
7961.08 964
7961.92 978
7962.76 1004
7963.61 1038
7964.45 978
7965.29 1009
7966.13 996
7966.98 994
7967.82 947
7968.66 992
7969.50 1017
7970.35 999
7971.19 894
7972.03 1012
7972.88 1037
7973.72 1079
7974.56 984
7975.40 990
7976.25 1015
7977.09 956
7977.93 1052
7978.78 1026
7979.62 1045
7980.46 951
7981.31 941
7982.15 960
7982.99 1015
7983.84 998
7984.68 969
7985.52 1001
7986.37 987
7987.21 972
7988.06 985
7988.90 920
7989.74 992
7990.59 1049
7991.43 1043
7992.27 935
7993.12 880
7993.96 885
7994.81 976
7995.65 1025
7996.49 892
7997.34 892
7998.18 951
7999.03 913
7999.87 979
8000.72 937
8001.56 872
8002.40 920
8003.25 972
8004.09 924
8004.94 882
8005.78 937
8006.63 919
8007.47 945
8008.32 902
8009.16 940
8010.01 986
8010.85 914
8011.70 1014
8012.54 956
8013.39 899
8014.23 937
8015.08 917
8015.92 927
8016.77 936
8017.61 990
8018.46 949
8019.30 920
8020.15 887
8020.99 936
8021.84 992
8022.68 1054
8023.53 911
8024.38 945
8025.22 907
8026.07 948
8026.91 944
8027.76 895
8028.60 919
8029.45 891
8030.30 894
8031.14 913
8031.99 900
8032.83 946
8033.68 921
8034.53 893
8035.37 936
8036.22 938
8037.06 936
8037.91 876
8038.76 866
8039.60 927
8040.45 953
8041.30 930
8042.14 963
8042.99 886
8043.84 913
8044.68 875
8045.53 917
8046.38 950
8047.22 913
8048.07 964
8048.92 938
8049.76 915
8050.61 896
8051.46 907
8052.30 921
8053.15 916
8054.00 937
8054.85 935
8055.69 849
8056.54 854
8057.39 915
8058.24 878
8059.08 877
8059.93 916
8060.78 867
8061.63 841
8062.47 826
8063.32 820
8064.17 879
8065.02 1009
8065.86 943
8066.71 872
8067.56 951
8068.41 889
8069.26 912
8070.10 914
8070.95 894
8071.80 878
8072.65 869
8073.50 921
8074.34 895
8075.19 880
8076.04 785
8076.89 828
8077.74 839
8078.59 812
8079.43 874
8080.28 834
8081.13 849
8081.98 825
8082.83 863
8083.68 876
8084.53 870
8085.37 914
8086.22 857
8087.07 891
8087.92 865
8088.77 856
8089.62 868
8090.47 879
8091.32 933
8092.17 921
8093.02 980
8093.87 903
8094.71 894
8095.56 946
8096.41 874
8097.26 958
8098.11 907
8098.96 914
8099.81 840
8100.66 825
8101.51 976
8102.36 928
8103.21 907
8104.06 911
8104.91 879
8105.76 874
8106.61 904
8107.46 863
8108.31 888
8109.16 878
8110.01 887
8110.86 986
8111.71 888
8112.56 956
8113.41 910
8114.26 840
8115.11 827
8115.96 902
8116.81 907
8117.66 935
8118.51 960
8119.36 893
8120.21 908
8121.06 947
8121.92 911
8122.77 873
8123.62 922
8124.47 854
8125.32 830
8126.17 873
8127.02 895
8127.87 947
8128.72 895
8129.57 955
8130.43 889
8131.28 959
8132.13 931
8132.98 870
8133.83 845
8134.68 937
8135.53 962
8136.38 947
8137.24 904
8138.09 806
8138.94 828
8139.79 864
8140.64 947
8141.49 1007
8142.35 911
8143.20 857
8144.05 950
8144.90 822
8145.75 895
8146.61 900
8147.46 973
8148.31 964
8149.16 985
8150.01 963
8150.87 976
8151.72 871
8152.57 860
8153.42 932
8154.28 856
8155.13 896
8155.98 903
8156.83 878
8157.69 912
8158.54 940
8159.39 919
8160.24 964
8161.10 951
8161.95 963
8162.80 905
8163.66 928
8164.51 928
8165.36 911
8166.21 919
8167.07 842
8167.92 834
8168.77 859
8169.63 826
8170.48 814
8171.33 970
8172.19 859
8173.04 851
8173.89 919
8174.75 855
8175.60 916
8176.46 955
8177.31 958
8178.16 958
8179.02 952
8179.87 894
8180.72 851
8181.58 799
8182.43 941
8183.29 852
8184.14 926
8184.99 907
8185.85 905
8186.70 904
8187.56 908
8188.41 895
8189.26 892
8190.12 789
8190.97 842
8191.83 855
8192.68 948
8193.54 939
8194.39 834
8195.25 887
8196.10 867
8196.95 873
8197.81 906
8198.66 962
8199.52 880
8200.37 817
8201.23 874
8202.08 857
8202.94 865
8203.79 941
8204.65 920
8205.50 866
8206.36 900
8207.21 881
8208.07 842
8208.92 905
8209.78 952
8210.64 890
8211.49 910
8212.35 945
8213.20 901
8214.06 902
8214.91 1037
8215.77 955
8216.62 905
8217.48 919
8218.34 900
8219.19 927
8220.05 946
8220.90 875
8221.76 875
8222.61 890
8223.47 839
8224.33 875
8225.18 916
8226.04 934
8226.90 942
8227.75 935
8228.61 962
8229.46 919
8230.32 958
8231.18 863
8232.03 879
8232.89 859
8233.75 915
8234.60 962
8235.46 901
8236.32 858
8237.17 832
8238.03 757
8238.89 873
8239.74 901
8240.60 916
8241.46 995
8242.32 854
8243.17 972
8244.03 1041
8244.89 870
8245.74 877
8246.60 927
8247.46 857
8248.32 824
8249.17 834
8250.03 848
8250.89 923
8251.75 925
8252.60 955
8253.46 875
8254.32 902
8255.18 891
8256.03 814
8256.89 870
8257.75 890
8258.61 834
8259.47 853
8260.32 966
8261.18 963
8262.04 924
8262.90 862
8263.76 830
8264.61 916
8265.47 914
8266.33 908
8267.19 849
8268.05 888
8268.91 867
8269.76 855
8270.62 871
8271.48 902
8272.34 862
8273.20 911
8274.06 913
8274.92 878
8275.77 894
8276.63 937
8277.49 907
8278.35 910
8279.21 849
8280.07 881
8280.93 861
8281.79 870
8282.65 919
8283.51 926
8284.36 963
8285.22 939
8286.08 911
8286.94 970
8287.80 866
8288.66 879
8289.52 912
8290.38 1002
8291.24 904
8292.10 1006
8292.96 934
8293.82 941
8294.68 991
8295.54 908
8296.40 939
8297.26 944
8298.12 969
8298.98 970
8299.84 893
8300.70 807
8301.56 870
8302.42 927
8303.28 951
8304.14 862
8305.00 826
8305.86 903
8306.72 886
8307.58 905
8308.44 852
8309.30 930
8310.16 914
8311.02 957
8311.88 924
8312.74 947
8313.60 902
8314.46 968
8315.33 958
8316.19 845
8317.05 886
8317.91 994
8318.77 972
8319.63 977
8320.49 895
8321.35 896
8322.21 1024
8323.08 910
8323.94 1003
8324.80 960
8325.66 940
8326.52 1003
8327.38 905
8328.24 868
8329.10 912
8329.97 941
8330.83 1001
8331.69 926
8332.55 911
8333.41 941
8334.28 933
8335.14 935
8336.00 939
8336.86 903
8337.72 936
8338.58 895
8339.45 965
8340.31 965
8341.17 949
8342.03 1007
8342.90 1030
8343.76 934
8344.62 1002
8345.48 932
8346.35 886
8347.21 1004
8348.07 944
8348.93 895
8349.80 993
8350.66 1003
8351.52 1096
8352.38 992
8353.25 903
8354.11 952
8354.97 918
8355.83 913
8356.70 916
8357.56 895
8358.42 960
8359.29 998
8360.15 939
8361.01 901
8361.88 958
8362.74 961
8363.60 896
8364.47 969
8365.33 988
8366.19 897
8367.06 935
8367.92 994
8368.78 1026
8369.65 980
8370.51 1028
8371.38 1017
8372.24 934
8373.10 991
8373.97 1034
8374.83 997
8375.69 962
8376.56 989
8377.42 1010
8378.29 1000
8379.15 948
8380.01 1028
8380.88 1034
8381.74 1050
8382.61 948
8383.47 973
8384.34 960
8385.20 1000
8386.07 1039
8386.93 1101
8387.79 1008
8388.66 1011
8389.52 997
8390.39 991
8391.25 1005
8392.12 991
8392.98 1119
8393.85 1112
8394.71 1049
8395.58 1039
8396.44 1029
8397.31 1063
8398.17 1062
8399.04 1076
8399.90 1102
8400.77 1008
8401.63 1027
8402.50 1034
8403.36 1117
8404.23 1087
8405.10 1114
8405.96 1183
8406.83 1050
8407.69 1017
8408.56 1145
8409.42 1105
8410.29 1166
8411.15 1105
8412.02 1149
8412.89 1159
8413.75 1199
8414.62 1207
8415.48 1147
8416.35 1194
8417.22 1132
8418.08 1088
8418.95 1165
8419.82 1141
8420.68 1195
8421.55 1166
8422.41 1157
8423.28 1203
8424.15 1262
8425.01 1160
8425.88 1203
8426.75 1265
8427.61 1206
8428.48 1196
8429.35 1176
8430.21 1179
8431.08 1263
8431.95 1403
8432.81 1330
8433.68 1332
8434.55 1279
8435.41 1279
8436.28 1305
8437.15 1291
8438.02 1265
8438.88 1233
8439.75 1295
8440.62 1369
8441.49 1385
8442.35 1330
8443.22 1453
8444.09 1533
8444.96 1624
8445.82 1435
8446.69 1490
8447.56 1464
8448.43 1442
8449.29 1375
8450.16 1435
8451.03 1434
8451.90 1465
8452.77 1507
8453.63 1518
8454.50 1520
8455.37 1590
8456.24 1707
8457.11 1578
8457.97 1708
8458.84 1749
8459.71 1939
8460.58 2005
8461.45 2013
8462.32 2103
8463.18 2153
8464.05 2113
8464.92 2077
8465.79 2075
8466.66 1845
8467.53 1628
8468.40 1746
8469.26 1727
8470.13 1725
8471.00 1773
8471.87 1759
8472.74 1934
8473.61 2172
8474.48 2465
8475.35 2640
8476.22 2725
8477.09 2678
8477.95 2645
8478.82 2514
8479.69 2415
8480.56 2153
8481.43 1918
8482.30 1768
8483.17 1676
8484.04 1589
8484.91 1654
8485.78 1601
8486.65 1453
8487.52 1385
8488.39 1426
8489.26 1451
8490.13 1361
8491.00 1333
8491.87 1373
8492.74 1445
8493.61 1387
8494.48 1390
8495.35 1387
8496.22 1447
8497.09 1359
8497.96 1438
8498.83 1502
8499.70 1447
8500.57 1369
8501.44 1464
8502.31 1513
8503.18 1406
8504.05 1417
8504.92 1497
8505.79 1494
8506.66 1383
8507.53 1341
8508.41 1393
8509.28 1339
8510.15 1396
8511.02 1523
8511.89 1480
8512.76 1580
8513.63 1600
8514.50 1559
8515.37 1615
8516.24 1505
8517.12 1587
8517.99 1473
8518.86 1482
8519.73 1469
8520.60 1429
8521.47 1305
8522.34 1416
8523.22 1408
8524.09 1371
8524.96 1358
8525.83 1363
8526.70 1282
8527.57 1317
8528.45 1298
8529.32 1331
8530.19 1379
8531.06 1368
8531.93 1365
8532.81 1425
8533.68 1476
8534.55 1442
8535.42 1490
8536.29 1455
8537.17 1459
8538.04 1402
8538.91 1360
8539.78 1407
8540.66 1448
8541.53 1429
8542.40 1417
8543.27 1406
8544.15 1421
8545.02 1385
8545.89 1458
8546.76 1410
8547.64 1398
8548.51 1321
8549.38 1423
8550.26 1416
8551.13 1419
8552.00 1461
8552.87 1424
8553.75 1431
8554.62 1498
8555.49 1488
8556.37 1439
8557.24 1538
8558.11 1392
8558.99 1400
8559.86 1542
8560.73 1455
8561.61 1438
8562.48 1461
8563.36 1431
8564.23 1429
8565.10 1394
8565.98 1275
8566.85 1292
8567.72 1278
8568.60 1246
8569.47 1282
8570.35 1242
8571.22 1201
8572.09 1272
8572.97 1434
8573.84 1287
8574.72 1340
8575.59 1277
8576.46 1252
8577.34 1226
8578.21 1229
8579.09 1322
8579.96 1281
8580.84 1178
8581.71 1179
8582.59 1207
8583.46 1224
8584.34 1245
8585.21 1302
8586.08 1283
8586.96 1257
8587.83 1289
8588.71 1225
8589.58 1277
8590.46 1295
8591.33 1363
8592.21 1379
8593.08 1272
8593.96 1249
8594.83 1282
8595.71 1281
8596.59 1243
8597.46 1150
8598.34 1326
8599.21 1325
8600.09 1315
8600.96 1250
8601.84 1322
8602.71 1361
8603.59 1299
8604.46 1203
8605.34 1225
8606.22 1239
8607.09 1239
8607.97 1203
8608.84 1196
8609.72 1260
8610.60 1307
8611.47 1313
8612.35 1275
8613.22 1236
8614.10 1295
8614.98 1315
8615.85 1266
8616.73 1293
8617.61 1315
8618.48 1190
8619.36 1290
8620.24 1265
8621.11 1327
8621.99 1364
8622.87 1416
8623.74 1384
8624.62 1283
8625.50 1316
8626.37 1274
8627.25 1358
8628.13 1412
8629.00 1397
8629.88 1454
8630.76 1406
8631.63 1427
8632.51 1335
8633.39 1357
8634.27 1501
8635.14 1428
8636.02 1328
8636.90 1451
8637.77 1383
8638.65 1421
8639.53 1339
8640.41 1314
8641.28 1358
8642.16 1441
8643.04 1383
8643.92 1346
8644.80 1407
8645.67 1350
8646.55 1420
8647.43 1410
8648.31 1473
8649.19 1532
8650.06 1476
8650.94 1472
8651.82 1516
8652.70 1529
8653.58 1470
8654.45 1458
8655.33 1506
8656.21 1505
8657.09 1523
8657.97 1484
8658.85 1408
8659.72 1450
8660.60 1621
8661.48 1494
8662.36 1526
8663.24 1480
8664.12 1543
8665.00 1552
8665.88 1561
8666.75 1660
8667.63 1563
8668.51 1583
8669.39 1626
8670.27 1666
8671.15 1576
8672.03 1559
8672.91 1610
8673.79 1584
8674.67 1592
8675.55 1823
8676.42 1799
8677.30 1702
8678.18 1911
8679.06 2053
8679.94 1960
8680.82 1963
8681.70 2056
8682.58 2100
8683.46 1966
8684.34 1843
8685.22 1828
8686.10 1722
8686.98 1629
8687.86 1749
8688.74 1713
8689.62 1639
8690.50 1725
8691.38 1671
8692.26 1590
8693.14 1690
8694.02 1798
8694.90 2103
8695.78 2213
8696.66 2442
8697.54 2710
8698.42 2716
8699.30 2895
8700.18 2787
8701.07 2587
8701.95 2433
8702.83 2233
8703.71 1924
8704.59 1822
8705.47 1671
8706.35 1641
8707.23 1496
8708.11 1435
8708.99 1431
8709.87 1473
8710.75 1345
8711.64 1390
8712.52 1351
8713.40 1449
8714.28 1427
8715.16 1452
8716.04 1333
8716.92 1394
8717.81 1385
8718.69 1327
8719.57 1291
8720.45 1288
8721.33 1253
8722.21 1269
8723.10 1293
8723.98 1268
8724.86 1339
8725.74 1396
8726.62 1335
8727.50 1367
8728.39 1359
8729.27 1317
8730.15 1329
8731.03 1434
8731.91 1352
8732.80 1346
8733.68 1359
8734.56 1350
8735.44 1336
8736.33 1399
8737.21 1447
8738.09 1494
8738.97 1494
8739.86 1440
8740.74 1297
8741.62 1292
8742.50 1267
8743.39 1355
8744.27 1350
8745.15 1307
8746.04 1272
8746.92 1273
8747.80 1317
8748.68 1284
8749.57 1226
8750.45 1193
8751.33 1367
8752.22 1362
8753.10 1327
8753.98 1278
8754.87 1201
8755.75 1234
8756.63 1206
8757.52 1292
8758.40 1358
8759.28 1260
8760.17 1214
8761.05 1219
8761.94 1283
8762.82 1274
8763.70 1323
8764.59 1207
8765.47 1220
8766.36 1227
8767.24 1280
8768.12 1250
8769.01 1209
8769.89 1257
8770.78 1226
8771.66 1263
8772.54 1255
8773.43 1270
8774.31 1213
8775.20 1254
8776.08 1264
8776.97 1280
8777.85 1251
8778.73 1198
8779.62 1239
8780.50 1216
8781.39 1133
8782.27 1089
8783.16 1107
8784.04 1128
8784.93 1142
8785.81 1151
8786.70 1100
8787.58 1146
8788.47 1132
8789.35 1141
8790.24 1201
8791.12 1138
8792.01 1086
8792.89 1066
8793.78 1079
8794.66 1035
8795.55 1078
8796.44 1092
8797.32 1036
8798.21 1045
8799.09 1087
8799.98 1108
8800.86 1068
8801.75 1135
8802.63 1090
8803.52 1214
8804.41 1035
8805.29 1011
8806.18 936
8807.06 1011
8807.95 966
8808.84 1023
8809.72 998
8810.61 1050
8811.49 1002
8812.38 1005
8813.27 1088
8814.15 982
8815.04 1013
8815.93 1026
8816.81 1037
8817.70 982
8818.59 905
8819.47 980
8820.36 1023
8821.25 968
8822.13 961
8823.02 943
8823.91 916
8824.79 899
8825.68 872
8826.57 971
8827.45 928
8828.34 1000
8829.23 1037
8830.12 955
8831.00 959
8831.89 1024
8832.78 970
8833.66 956
8834.55 960
8835.44 968
8836.33 917
8837.21 895
8838.10 917
8838.99 918
8839.88 947
8840.76 899
8841.65 897
8842.54 894
8843.43 911
8844.32 949
8845.20 952
8846.09 985
8846.98 917
8847.87 915
8848.76 907
8849.64 906
8850.53 905
8851.42 919
8852.31 948
8853.20 928
8854.09 949
8854.97 844
8855.86 861
8856.75 910
8857.64 942
8858.53 927
8859.42 896
8860.30 943
8861.19 871
8862.08 904
8862.97 839
8863.86 864
8864.75 820
8865.64 846
8866.53 874
8867.42 844
8868.30 890
8869.19 909
8870.08 884
8870.97 868
8871.86 890
8872.75 866
8873.64 809
8874.53 820
8875.42 820
8876.31 812
8877.20 829
8878.09 804
8878.98 821
8879.87 955
8880.76 847
8881.65 825
8882.54 848
8883.43 819
8884.32 792
8885.21 832
8886.10 829
8886.99 825
8887.88 842
8888.77 810
8889.66 835
8890.55 773
8891.44 835
8892.33 877
8893.22 870
8894.11 831
8895.00 838
8895.89 776
8896.78 810
8897.67 830
8898.56 808
8899.45 836
8900.34 846
8901.23 817
8902.12 844
8903.01 862
8903.90 872
8904.79 824
8905.69 783
8906.58 789
8907.47 788
8908.36 831
8909.25 830
8910.14 821
8911.03 818
8911.92 862
8912.82 800
8913.71 822
8914.60 838
8915.49 838
8916.38 861
8917.27 769
8918.16 841
8919.06 817
8919.95 779
8920.84 743
8921.73 817
8922.62 839
8923.51 809
8924.41 789
8925.30 738
8926.19 735
8927.08 759
8927.97 766
8928.87 758
8929.76 778
8930.65 759
8931.54 742
8932.43 782
8933.33 820
8934.22 789
8935.11 831
8936.00 778
8936.90 758
8937.79 778
8938.68 813
8939.57 783
8940.47 775
8941.36 840
8942.25 775
8943.15 756
8944.04 709
8944.93 771
8945.82 770
8946.72 792
8947.61 743
8948.50 744
8949.40 761
8950.29 753
8951.18 724
8952.08 756
8952.97 722
8953.86 714
8954.76 821
8955.65 742
8956.54 712
8957.44 701
8958.33 758
8959.22 732
8960.12 757
8961.01 783
8961.91 745
8962.80 744
8963.69 800
8964.59 765
8965.48 803
8966.37 760
8967.27 712
8968.16 717
8969.06 706
8969.95 728
8970.85 742
8971.74 757
8972.63 752
8973.53 794
8974.42 823
8975.32 730
8976.21 708
8977.11 750
8978.00 781
8978.90 795
8979.79 852
8980.68 895
8981.58 803
8982.47 777
8983.37 751
8984.26 704
8985.16 729
8986.05 808
8986.95 766
8987.84 800
8988.74 789
8989.63 807
8990.53 746
8991.42 773
8992.32 698
8993.22 727
8994.11 697
8995.01 703
8995.90 717
8996.80 710
8997.69 733
8998.59 694
8999.48 783
9000.38 740
9001.28 753
9002.17 742
9003.07 751
9003.96 715
9004.86 724
9005.75 754
9006.65 776
9007.55 755
9008.44 740
9009.34 654
9010.23 657
9011.13 724
9012.03 752
9012.92 722
9013.82 681
9014.72 714
9015.61 682
9016.51 738
9017.41 702
9018.30 752
9019.20 721
9020.10 707
9020.99 754
9021.89 722
9022.79 742
9023.68 725
9024.58 772
9025.48 722
9026.37 761
9027.27 754
9028.17 794
9029.06 765
9029.96 775
9030.86 835
9031.76 722
9032.65 725
9033.55 732
9034.45 728
9035.35 740
9036.24 767
9037.14 694
9038.04 734
9038.94 729
9039.83 650
9040.73 660
9041.63 763
9042.53 727
9043.42 712
9044.32 722
9045.22 731
9046.12 759
9047.02 750
9047.91 787
9048.81 729
9049.71 717
9050.61 735
9051.51 728
9052.41 730
9053.30 711
9054.20 725
9055.10 695
9056.00 665
9056.90 686
9057.80 768
9058.69 754
9059.59 665
9060.49 691
9061.39 730
9062.29 671
9063.19 696
9064.09 721
9064.99 714
9065.88 756
9066.78 678
9067.68 723
9068.58 734
9069.48 708
9070.38 718
9071.28 717
9072.18 652
9073.08 692
9073.98 719
9074.88 718
9075.78 703
9076.68 753
9077.58 767
9078.47 701
9079.37 751
9080.27 738
9081.17 755
9082.07 777
9082.97 705
9083.87 735
9084.77 682
9085.67 736
9086.57 719
9087.47 772
9088.37 716
9089.27 706
9090.17 711
9091.07 683
9091.97 669
9092.87 695
9093.77 685
9094.67 701
9095.58 724
9096.48 679
9097.38 744
9098.28 791
9099.18 743
9100.08 721
9100.98 705
9101.88 702
9102.78 721
9103.68 674
9104.58 670
9105.48 626
9106.38 679
9107.28 745
9108.19 751
9109.09 683
9109.99 665
9110.89 649
9111.79 636
9112.69 626
9113.59 692
9114.49 682
9115.40 666
9116.30 696
9117.20 724
9118.10 740
9119.00 664
9119.90 683
9120.81 653
9121.71 688
9122.61 637
9123.51 687
9124.41 699
9125.31 672
9126.22 680
9127.12 726
9128.02 722
9128.92 680
9129.82 719
9130.73 757
9131.63 700
9132.53 697
9133.43 670
9134.34 725
9135.24 712
9136.14 713
9137.04 707
9137.95 710
9138.85 693
9139.75 737
9140.65 734
9141.56 605
9142.46 642
9143.36 670
9144.26 711
9145.17 707
9146.07 691
9146.97 715
9147.88 705
9148.78 673
9149.68 650
9150.59 670
9151.49 713
9152.39 673
9153.29 676
9154.20 682
9155.10 705
9156.01 671
9156.91 783
9157.81 764
9158.72 658
9159.62 674
9160.52 698
9161.43 693
9162.33 728
9163.23 620
9164.14 652
9165.04 649
9165.95 666
9166.85 617
9167.75 768
9168.66 735
9169.56 703
9170.47 651
9171.37 722
9172.27 673
9173.18 730
9174.08 714
9174.99 734
9175.89 692
9176.80 710
9177.70 709
9178.60 682
9179.51 670
9180.41 683
9181.32 737
9182.22 761
9183.13 699
9184.03 749
9184.94 680
9185.84 714
9186.75 740
9187.65 737
9188.56 704
9189.46 723
9190.37 770
9191.27 775
9192.18 642
9193.08 633
9193.99 698
9194.89 720
9195.80 682
9196.71 710
9197.61 653
9198.52 674
9199.42 646
9200.33 676
9201.23 689
9202.14 715
9203.04 696
9203.95 736
9204.86 719
9205.76 757
9206.67 739
9207.57 714
9208.48 734
9209.39 688
9210.29 647
9211.20 731
9212.10 715
9213.01 698
9213.92 692
9214.82 678
9215.73 714
9216.64 727
9217.54 688
9218.45 733
9219.36 672
9220.26 741
9221.17 757
9222.08 750
9222.98 745
9223.89 779
9224.80 743
9225.70 654
9226.61 706
9227.52 675
9228.42 721
9229.33 712
9230.24 740
9231.14 644
9232.05 676
9232.96 726
9233.87 692
9234.77 714
9235.68 681
9236.59 682
9237.50 650
9238.40 705
9239.31 696
9240.22 699
9241.13 704
9242.03 663
9242.94 646
9243.85 682
9244.76 657
9245.66 670
9246.57 679
9247.48 676
9248.39 672
9249.30 658
9250.20 656
9251.11 710
9252.02 633
9252.93 613
9253.84 700
9254.75 700
9255.65 661
9256.56 641
9257.47 672
9258.38 715
9259.29 666
9260.20 737
9261.10 733
9262.01 685
9262.92 689
9263.83 649
9264.74 747
9265.65 729
9266.56 692
9267.47 738
9268.37 706
9269.28 678
9270.19 676
9271.10 738
9272.01 676
9272.92 701
9273.83 669
9274.74 670
9275.65 726
9276.56 689
9277.47 686
9278.38 613
9279.29 670
9280.20 699
9281.11 659
9282.01 656
9282.92 673
9283.83 654
9284.74 635
9285.65 641
9286.56 679
9287.47 660
9288.38 702
9289.29 746
9290.20 710
9291.11 654
9292.02 668
9292.93 705
9293.84 639
9294.75 671
9295.66 675
9296.57 695
9297.49 667
9298.40 673
9299.31 680
9300.22 651
9301.13 666
9302.04 675
9302.95 691
9303.86 719
9304.77 682
9305.68 733
9306.59 677
9307.50 621
9308.41 661
9309.32 644
9310.24 682
9311.15 650
9312.06 677
9312.97 697
9313.88 713
9314.79 772
9315.70 711
9316.61 802
9317.53 709
9318.44 699
9319.35 660
9320.26 592
9321.17 700
9322.08 719
9322.99 697
9323.91 676
9324.82 678
9325.73 719
9326.64 709
9327.55 768
9328.46 701
9329.38 671
9330.29 633
9331.20 640
9332.11 636
9333.03 637
9333.94 634
9334.85 701
9335.76 693
9336.67 761
9337.59 742
9338.50 712
9339.41 665
9340.32 711
9341.24 621
9342.15 682
9343.06 726
9343.97 708
9344.89 733
9345.80 723
9346.71 714
9347.63 702
9348.54 727
9349.45 722
9350.36 684
9351.28 645
9352.19 664
9353.10 657
9354.02 649
9354.93 652
9355.84 673
9356.76 666
9357.67 677
9358.58 667
9359.50 713
9360.41 697
9361.32 673
9362.24 656
9363.15 713
9364.06 745
9364.98 654
9365.89 672
9366.81 682
9367.72 713
9368.63 680
9369.55 660
9370.46 678
9371.38 683
9372.29 734
9373.20 627
9374.12 684
9375.03 681
9375.95 683
9376.86 697
9377.77 737
9378.69 740
9379.60 687
9380.52 707
9381.43 710
9382.35 718
9383.26 689
9384.18 670
9385.09 628
9386.01 686
9386.92 715
9387.83 696
9388.75 713
9389.66 710
9390.58 716
9391.49 758
9392.41 709
9393.32 731
9394.24 687
9395.16 658
9396.07 711
9396.99 751
9397.90 740
9398.82 833
9399.73 796
9400.65 674
9401.56 738
9402.48 654
9403.39 726
9404.31 755
9405.22 739
9406.14 700
9407.06 795
9407.97 826
9408.89 783
9409.80 743
9410.72 696
9411.64 720
9412.55 776
9413.47 694
9414.38 682
9415.30 667
9416.22 703
9417.13 733
9418.05 704
9418.97 671
9419.88 630
9420.80 658
9421.71 661
9422.63 663
9423.55 667
9424.46 758
9425.38 721
9426.30 635
9427.21 700
9428.13 722
9429.05 758
9429.96 712
9430.88 743
9431.80 672
9432.72 658
9433.63 712
9434.55 682
9435.47 744
9436.38 737
9437.30 731
9438.22 707
9439.14 715
9440.05 769
9440.97 697
9441.89 786
9442.81 695
9443.72 726
9444.64 799
9445.56 740
9446.48 712
9447.39 728
9448.31 731
9449.23 705
9450.15 676
9451.07 754
9451.98 792
9452.90 701
9453.82 756
9454.74 761
9455.66 675
9456.57 788
9457.49 762
9458.41 769
9459.33 760
9460.25 787
9461.16 789
9462.08 766
9463.00 755
9463.92 744
9464.84 685
9465.76 693
9466.68 705
9467.59 726
9468.51 724
9469.43 723
9470.35 733
9471.27 702
9472.19 775
9473.11 727
9474.03 715
9474.95 717
9475.87 691
9476.78 696
9477.70 714
9478.62 723
9479.54 778
9480.46 730
9481.38 733
9482.30 698
9483.22 726
9484.14 746
9485.06 708
9485.98 709
9486.90 721
9487.82 718
9488.74 703
9489.66 798
9490.58 769
9491.50 728
9492.42 691
9493.34 716
9494.26 724
9495.18 737
9496.10 775
9497.02 804
9497.94 766
9498.86 698
9499.78 680
9500.70 736
9501.62 719
9502.54 785
9503.46 770
9504.38 794
9505.30 780
9506.22 785
9507.14 832
9508.06 783
9508.98 696
9509.90 710
9510.82 726
9511.75 737
9512.67 719
9513.59 762
9514.51 753
9515.43 766
9516.35 764
9517.27 779
9518.19 803
9519.11 811
9520.03 788
9520.96 794
9521.88 757
9522.80 802
9523.72 792
9524.64 847
9525.56 817
9526.48 812
9527.41 817
9528.33 774
9529.25 822
9530.17 736
9531.09 807
9532.02 790
9532.94 803
9533.86 758
9534.78 827
9535.70 776
9536.63 763
9537.55 914
9538.47 847
9539.39 869
9540.31 885
9541.24 865
9542.16 872
9543.08 865
9544.00 809
9544.93 820
9545.85 837
9546.77 756
9547.69 720
9548.62 805
9549.54 782
9550.46 799
9551.38 766
9552.31 807
9553.23 802
9554.15 744
9555.08 790
9556.00 775
9556.92 779
9557.84 775
9558.77 792
9559.69 766
9560.61 776
9561.54 766
9562.46 816
9563.38 749
9564.31 789
9565.23 796
9566.15 764
9567.08 789
9568.00 776
9568.93 756
9569.85 795
9570.77 759
9571.70 762
9572.62 783
9573.54 741
9574.47 769
9575.39 805
9576.32 718
9577.24 708
9578.16 732
9579.09 817
9580.01 767
9580.94 794
9581.86 816
9582.78 742
9583.71 808
9584.63 736
9585.56 769
9586.48 805
9587.41 772
9588.33 841
9589.26 800
9590.18 784
9591.11 813
9592.03 811
9592.96 820
9593.88 798
9594.80 786
9595.73 845
9596.65 881
9597.58 825
9598.50 761
9599.43 802
9600.35 772
9601.28 769
9602.21 801
9603.13 728
9604.06 807
9604.98 788
9605.91 797
9606.83 806
9607.76 787
9608.68 785
9609.61 860
9610.53 879
9611.46 857
9612.39 854
9613.31 770
9614.24 875
9615.16 804
9616.09 824
9617.02 827
9617.94 810
9618.87 834
9619.79 842
9620.72 881
9621.65 840
9622.57 880
9623.50 829
9624.42 786
9625.35 850
9626.28 869
9627.20 784
9628.13 861
9629.06 865
9629.98 843
9630.91 869
9631.84 899
9632.76 892
9633.69 842
9634.62 821
9635.54 858
9636.47 855
9637.40 872
9638.32 845
9639.25 837
9640.18 932
9641.11 1001
9642.03 944
9642.96 915
9643.89 873
9644.81 895
9645.74 848
9646.67 876
9647.60 884
9648.52 880
9649.45 938
9650.38 967
9651.31 929
9652.23 988
9653.16 945
9654.09 941
9655.02 915
9655.95 1006
9656.87 977
9657.80 996
9658.73 984
9659.66 952
9660.58 950
9661.51 876
9662.44 898
9663.37 864
9664.30 930
9665.23 974
9666.15 901
9667.08 913
9668.01 875
9668.94 887
9669.87 962
9670.80 948
9671.73 966
9672.65 892
9673.58 948
9674.51 954
9675.44 890
9676.37 888
9677.30 925
9678.23 887
9679.16 942
9680.08 920
9681.01 911
9681.94 964
9682.87 944
9683.80 861
9684.73 905
9685.66 927
9686.59 961
9687.52 929
9688.45 946
9689.38 1000
9690.31 976
9691.24 904
9692.17 933
9693.09 945
9694.02 1038
9694.95 997
9695.88 978
9696.81 917
9697.74 905
9698.67 894
9699.60 1005
9700.53 923
9701.46 1003
9702.39 1047
9703.32 1060
9704.25 1012
9705.18 1082
9706.11 1040
9707.04 1058
9707.97 1044
9708.91 1011
9709.84 1010
9710.77 1014
9711.70 1042
9712.63 958
9713.56 934
9714.49 978
9715.42 887
9716.35 972
9717.28 1025
9718.21 892
9719.14 967
9720.07 900
9721.00 971
9721.93 1034
9722.87 999
9723.80 958
9724.73 844
9725.66 922
9726.59 897
9727.52 999
9728.45 894
9729.38 868
9730.32 891
9731.25 868
9732.18 878
9733.11 950
9734.04 854
9734.97 893
9735.91 929
9736.84 903
9737.77 873
9738.70 919
9739.63 918
9740.56 848
9741.50 923
9742.43 889
9743.36 871
9744.29 808
9745.22 804
9746.16 830
9747.09 901
9748.02 911
9748.95 870
9749.89 838
9750.82 857
9751.75 822
9752.68 860
9753.62 866
9754.55 790
9755.48 797
9756.41 853
9757.35 869
9758.28 886
9759.21 897
9760.14 846
9761.08 831
9762.01 828
9762.94 772
9763.88 803
9764.81 807
9765.74 773
9766.68 877
9767.61 841
9768.54 813
9769.48 886
9770.41 859
9771.34 846
9772.28 831
9773.21 844
9774.14 841
9775.08 894
9776.01 825
9776.94 831
9777.88 897
9778.81 813
9779.74 854
9780.68 833
9781.61 869
9782.55 879
9783.48 857
9784.41 833
9785.35 834
9786.28 828
9787.22 870
9788.15 841
9789.08 861
9790.02 881
9790.95 841
9791.89 848
9792.82 831
9793.76 857
9794.69 876
9795.63 863
9796.56 799
9797.49 791
9798.43 800
9799.36 783
9800.30 744
9801.23 799
9802.17 792
9803.10 735
9804.04 796
9804.97 803
9805.91 875
9806.84 755
9807.78 727
9808.71 833
9809.65 774
9810.58 855
9811.52 848
9812.45 759
9813.39 754
9814.33 816
9815.26 840
9816.20 748
9817.13 750
9818.07 767
9819.00 684
9819.94 723
9820.87 716
9821.81 770
9822.75 758
9823.68 780
9824.62 742
9825.55 803
9826.49 791
9827.43 747
9828.36 716
9829.30 731
9830.23 690
9831.17 734
9832.11 772
9833.04 757
9833.98 840
9834.92 838
9835.85 737
9836.79 721
9837.73 778
9838.66 813
9839.60 735
9840.54 739
9841.47 783
9842.41 755
9843.35 749
9844.28 696
9845.22 737
9846.16 682
9847.09 771
9848.03 782
9848.97 733
9849.90 706
9850.84 683
9851.78 750
9852.72 775
9853.65 765
9854.59 726
9855.53 767
9856.47 771
9857.40 760
9858.34 772
9859.28 683
9860.22 759
9861.15 715
9862.09 744
9863.03 702
9863.97 714
9864.90 761
9865.84 733
9866.78 776
9867.72 757
9868.66 792
9869.59 763
9870.53 741
9871.47 782
9872.41 692
9873.35 688
9874.29 754
9875.22 765
9876.16 769
9877.10 780
9878.04 725
9878.98 704
9879.92 695
9880.85 762
9881.79 725
9882.73 713
9883.67 784
9884.61 776
9885.55 754
9886.49 654
9887.43 731
9888.37 740
9889.30 752
9890.24 689
9891.18 764
9892.12 774
9893.06 663
9894.00 644
9894.94 698
9895.88 728
9896.82 686
9897.76 666
9898.70 748
9899.64 699
9900.58 700
9901.52 758
9902.45 716
9903.39 698
9904.33 735
9905.27 756
9906.21 678
9907.15 701
9908.09 755
9909.03 767
9909.97 773
9910.91 745
9911.85 676
9912.79 663
9913.73 771
9914.67 745
9915.61 702
9916.55 709
9917.49 749
9918.44 744
9919.38 807
9920.32 768
9921.26 756
9922.20 803
9923.14 708
9924.08 701
9925.02 732
9925.96 679
9926.90 764
9927.84 678
9928.78 687
9929.72 764
9930.66 770
9931.61 741
9932.55 788
9933.49 850
9934.43 801
9935.37 801
9936.31 854
9937.25 762
9938.19 773
9939.14 761
9940.08 736
9941.02 752
9941.96 770
9942.90 708
9943.84 704
9944.78 693
9945.73 687
9946.67 673
9947.61 740
9948.55 717
9949.49 724
9950.44 737
9951.38 676
9952.32 676
9953.26 677
9954.20 729
9955.15 713
9956.09 755
9957.03 707
9957.97 738
9958.91 716
9959.86 698
9960.80 716
9961.74 727
9962.68 722
9963.63 666
9964.57 646
9965.51 719
9966.45 683
9967.40 690
9968.34 760
9969.28 669
9970.23 697
9971.17 638
9972.11 700
9973.05 734
9974.00 724
9974.94 685
9975.88 660
9976.83 728
9977.77 692
9978.71 716
9979.66 753
9980.60 773
9981.54 739
9982.49 682
9983.43 739
9984.37 670
9985.32 646
9986.26 618
9987.20 631
9988.15 632
9989.09 643
9990.04 696
9990.98 640
9991.92 692
9992.87 649
9993.81 657
9994.76 686
9995.70 687
9996.64 746
9997.59 679
9998.53 683
9999.48 702
10000.42 682
10001.36 623
10002.31 670
10003.25 646
10004.20 677
10005.14 645
10006.09 635
10007.03 692
10007.98 679
10008.92 704
10009.87 644
10010.81 667
10011.76 687
10012.70 667
10013.64 667
10014.59 621
10015.53 635
10016.48 692
10017.43 631
10018.37 656
10019.32 683
10020.26 671
10021.21 742
10022.15 671
10023.10 624
10024.04 623
10024.99 657
10025.93 737
10026.88 692
10027.82 607
10028.77 651
10029.72 670
10030.66 685
10031.61 671
10032.55 685
10033.50 642
10034.44 705
10035.39 609
10036.34 650
10037.28 668
10038.23 635
10039.17 691
10040.12 638
10041.07 616
10042.01 637
10042.96 727
10043.91 672
10044.85 631
10045.80 583
10046.74 620
10047.69 673
10048.64 730
10049.58 707
10050.53 648
10051.48 602
10052.42 627
10053.37 661
10054.32 692
10055.27 755
10056.21 650
10057.16 650
10058.11 721
10059.05 680
10060.00 659
10060.95 630
10061.89 657
10062.84 641
10063.79 629
10064.74 621
10065.68 641
10066.63 665
10067.58 638
10068.53 598
10069.47 657
10070.42 596
10071.37 638
10072.32 687
10073.26 694
10074.21 716
10075.16 651
10076.11 604
10077.06 624
10078.00 631
10078.95 642
10079.90 649
10080.85 618
10081.80 658
10082.74 637
10083.69 636
10084.64 633
10085.59 654
10086.54 639
10087.49 672
10088.43 628
10089.38 618
10090.33 639
10091.28 647
10092.23 645
10093.18 619
10094.13 676
10095.07 616
10096.02 618
10096.97 633
10097.92 614
10098.87 592
10099.82 574
10100.77 557
10101.72 615
10102.67 691
10103.61 638
10104.56 633
10105.51 631
10106.46 604
10107.41 614
10108.36 687
10109.31 664
10110.26 621
10111.21 676
10112.16 690
10113.11 656
10114.06 648
10115.01 642
10115.96 608
10116.91 620
10117.86 663
10118.81 645
10119.76 681
10120.71 652
10121.66 604
10122.61 658
10123.56 632
10124.51 630
10125.46 682
10126.41 601
10127.36 673
10128.31 640
10129.26 612
10130.21 604
10131.16 594
10132.11 594
10133.06 659
10134.01 628
10134.96 571
10135.91 639
10136.86 647
10137.81 667
10138.76 602
10139.72 590
10140.67 588
10141.62 640
10142.57 625
10143.52 612
10144.47 681
10145.42 677
10146.37 589
10147.32 573
10148.28 693
10149.23 675
10150.18 651
10151.13 635
10152.08 647
10153.03 628
10153.98 585
10154.94 605
10155.89 602
10156.84 595
10157.79 583
10158.74 648
10159.69 591
10160.65 596
10161.60 638
10162.55 648
10163.50 629
10164.45 662
10165.41 655
10166.36 592
10167.31 655
10168.26 633
10169.21 631
10170.17 590
10171.12 644
10172.07 573
10173.02 621
10173.98 572
10174.93 582
10175.88 658
10176.83 636
10177.79 609
10178.74 597
10179.69 593
10180.64 541
10181.60 545
10182.55 573
10183.50 638
10184.46 580
10185.41 609
10186.36 626
10187.32 611
10188.27 576
10189.22 603
10190.18 629
10191.13 571
10192.08 640
10193.03 678
10193.99 646
10194.94 655
10195.90 640
10196.85 640
10197.80 605
10198.76 617
10199.71 571
10200.66 627
10201.62 628
10202.57 649
10203.52 631
10204.48 637
10205.43 634
10206.39 625
10207.34 715
10208.29 663
10209.25 649
10210.20 649
10211.16 650
10212.11 578
10213.07 686
10214.02 707
10214.97 676
10215.93 678
10216.88 663
10217.84 657
10218.79 650
10219.75 610
10220.70 556
10221.66 581
10222.61 639
10223.57 687
10224.52 689
10225.48 653
10226.43 655
10227.39 635
10228.34 613
10229.30 651
10230.25 626
10231.21 622
10232.16 621
10233.12 632
10234.07 629
10235.03 593
10235.98 654
10236.94 655
10237.89 680
10238.85 620
10239.80 713
10240.76 692
10241.72 718
10242.67 693
10243.63 615
10244.58 667
10245.54 685
10246.49 697
10247.45 630
10248.41 595
10249.36 634
10250.32 609
10251.27 647
10252.23 672
10253.19 660
10254.14 600
10255.10 595
10256.06 631
10257.01 546
10257.97 599
10258.92 628
10259.88 557
10260.84 598
10261.79 644
10262.75 600
10263.71 583
10264.66 604
10265.62 574
10266.58 575
10267.53 613
10268.49 604
10269.45 612
10270.41 657
10271.36 614
10272.32 623
10273.28 607
10274.23 629
10275.19 654
10276.15 559
10277.11 646
10278.06 624
10279.02 604
10279.98 589
10280.94 605
10281.89 673
10282.85 594
10283.81 575
10284.77 626
10285.72 550
10286.68 613
10287.64 605
10288.60 583
10289.55 649
10290.51 566
10291.47 597
10292.43 612
10293.39 584
10294.34 651
10295.30 588
10296.26 560
10297.22 578
10298.18 607
10299.14 642
10300.09 568
10301.05 551
10302.01 572
10302.97 575
10303.93 560
10304.89 610
10305.85 567
10306.80 595
10307.76 634
10308.72 587
10309.68 574
10310.64 589
10311.60 619
10312.56 605
10313.52 588
10314.47 563
10315.43 575
10316.39 618
10317.35 582
10318.31 587
10319.27 563
10320.23 560
10321.19 565
10322.15 597
10323.11 603
10324.07 607
10325.03 565
10325.99 602
10326.95 588
10327.91 559
10328.87 620
10329.83 585
10330.79 609
10331.75 586
10332.71 586
10333.67 556
10334.63 617
10335.59 595
10336.55 637
10337.51 600
10338.47 626
10339.43 658
10340.39 643
10341.35 610
10342.31 560
10343.27 541
10344.23 539
10345.19 551
10346.15 574
10347.11 595
10348.07 590
10349.03 609
10349.99 546
10350.95 623
10351.91 631
10352.87 576
10353.83 569
10354.79 598
10355.76 585
10356.72 579
10357.68 547
10358.64 565
10359.60 587
10360.56 570
10361.52 532
10362.48 556
10363.45 564
10364.41 542
10365.37 514
10366.33 569
10367.29 578
10368.25 572
10369.21 595
10370.18 568
10371.14 536
10372.10 564
10373.06 578
10374.02 574
10374.98 528
10375.95 554
10376.91 554
10377.87 618
10378.83 622
10379.79 578
10380.76 596
10381.72 588
10382.68 554
10383.64 542
10384.61 679
10385.57 584
10386.53 598
10387.49 582
10388.46 621
10389.42 568
10390.38 535
10391.34 592
10392.31 548
10393.27 538
10394.23 572
10395.19 587
10396.16 586
10397.12 558
10398.08 540
10399.05 548
10400.01 553
10400.97 570
10401.93 521
10402.90 560
10403.86 547
10404.82 557
10405.79 556
10406.75 554
10407.71 615
10408.68 548
10409.64 562
10410.60 548
10411.57 521
10412.53 578
10413.50 541
10414.46 564
10415.42 564
10416.39 668
10417.35 575
10418.31 597
10419.28 571
10420.24 568
10421.21 603
10422.17 549
10423.13 598
10424.10 600
10425.06 600
10426.03 678
10426.99 670
10427.96 665
10428.92 657
10429.88 579
10430.85 583
10431.81 574
10432.78 583
10433.74 533
10434.71 584
10435.67 504
10436.64 552
10437.60 582
10438.57 610
10439.53 575
10440.50 605
10441.46 615
10442.43 570
10443.39 574
10444.36 553
10445.32 572
10446.29 609
10447.25 533
10448.22 522
10449.18 589
10450.15 540
10451.11 532
10452.08 505
10453.04 486
10454.01 539
10454.97 568
10455.94 488
10456.91 530
10457.87 548
10458.84 578
10459.80 576
10460.77 591
10461.73 591
10462.70 582
10463.67 524
10464.63 520
10465.60 582
10466.56 638
10467.53 572
10468.50 558
10469.46 589
10470.43 539
10471.40 553
10472.36 575
10473.33 612
10474.30 547
10475.26 644
10476.23 662
10477.19 589
10478.16 530
10479.13 536
10480.09 519
10481.06 569
10482.03 539
10483.00 571
10483.96 565
10484.93 584
10485.90 612
10486.86 550
10487.83 527
10488.80 572
10489.76 577
10490.73 549
10491.70 577
10492.67 566
10493.63 557
10494.60 618
10495.57 577
10496.54 577
10497.50 604
10498.47 605
10499.44 574
10500.41 585
10501.37 560
10502.34 578
10503.31 596
10504.28 527
10505.25 582
10506.21 611
10507.18 580
10508.15 606
10509.12 518
10510.09 526
10511.05 594
10512.02 590
10512.99 555
10513.96 574
10514.93 588
10515.90 532
10516.86 600
10517.83 572
10518.80 579
10519.77 561
10520.74 545
10521.71 590
10522.68 606
10523.64 544
10524.61 575
10525.58 521
10526.55 540
10527.52 536
10528.49 529
10529.46 532
10530.43 564
10531.40 570
10532.36 576
10533.33 546
10534.30 540
10535.27 548
10536.24 569
10537.21 654
10538.18 600
10539.15 598
10540.12 589
10541.09 556
10542.06 566
10543.03 563
10544.00 577
10544.97 582
10545.94 561
10546.91 591
10547.88 607
10548.85 585
10549.82 598
10550.79 561
10551.76 563
10552.73 484
10553.70 551
10554.67 527
10555.64 574
10556.61 598
10557.58 611
10558.55 622
10559.52 625
10560.49 625
10561.46 570
10562.43 586
10563.40 612
10564.37 534
10565.34 555
10566.31 626
10567.28 610
10568.25 618
10569.23 574
10570.20 594
10571.17 612
10572.14 561
10573.11 557
10574.08 577
10575.05 584
10576.02 559
10576.99 604
10577.96 577
10578.94 560
10579.91 567
10580.88 528
10581.85 560
10582.82 564
10583.79 587
10584.76 601
10585.74 596
10586.71 552
10587.68 595
10588.65 632
10589.62 588
10590.60 614
10591.57 559
10592.54 558
10593.51 599
10594.48 563
10595.45 537
10596.43 630
10597.40 589
10598.37 590
10599.34 611
10600.32 605
10601.29 590
10602.26 670
10603.23 572
10604.21 568
10605.18 574
10606.15 584
10607.12 588
10608.10 581
10609.07 528
10610.04 521
10611.01 556
10611.99 579
10612.96 561
10613.93 613
10614.91 600
10615.88 583
10616.85 584
10617.82 585
10618.80 647
10619.77 622
10620.74 586
10621.72 550
10622.69 567
10623.66 529
10624.64 614
10625.61 642
10626.58 573
10627.56 600
10628.53 622
10629.51 597
10630.48 599
10631.45 563
10632.43 593
10633.40 626
10634.37 592
10635.35 591
10636.32 615
10637.30 591
10638.27 583
10639.24 557
10640.22 583
10641.19 614
10642.17 622
10643.14 604
10644.11 638
10645.09 640
10646.06 652
10647.04 703
10648.01 625
10648.99 619
10649.96 601
10650.94 654
10651.91 590
10652.89 544
10653.86 589
10654.83 525
10655.81 572
10656.78 553
10657.76 606
10658.73 566
10659.71 561
10660.68 586
10661.66 568
10662.63 523
10663.61 552
10664.59 571
10665.56 539
10666.54 591
10667.51 564
10668.49 526
10669.46 522
10670.44 531
10671.41 592
10672.39 542
10673.36 566
10674.34 594
10675.32 530
10676.29 617
10677.27 588
10678.24 604
10679.22 528
10680.19 565
10681.17 620
10682.15 593
10683.12 565
10684.10 585
10685.08 586
10686.05 534
10687.03 560
10688.00 597
10688.98 669
10689.96 630
10690.93 598
10691.91 513
10692.89 497
10693.86 570
10694.84 601
10695.82 639
10696.79 575
10697.77 572
10698.75 576
10699.72 570
10700.70 574
10701.68 564
10702.65 652
10703.63 560
10704.61 599
10705.59 659
10706.56 593
10707.54 533
10708.52 607
10709.49 551
10710.47 548
10711.45 600
10712.43 658
10713.40 566
10714.38 549
10715.36 544
10716.34 571
10717.31 565
10718.29 524
10719.27 531
10720.25 593
10721.22 581
10722.20 578
10723.18 601
10724.16 574
10725.14 542
10726.11 582
10727.09 633
10728.07 586
10729.05 565
10730.03 563
10731.01 580
10731.98 575
10732.96 535
10733.94 558
10734.92 529
10735.90 578
10736.88 654
10737.85 585
10738.83 587
10739.81 552
10740.79 564
10741.77 580
10742.75 581
10743.73 549
10744.71 637
10745.69 612
10746.66 550
10747.64 580
10748.62 592
10749.60 570
10750.58 556
10751.56 612
10752.54 569
10753.52 639
10754.50 557
10755.48 562
10756.46 625
10757.44 644
10758.42 612
10759.39 621
10760.37 622
10761.35 578
10762.33 544
10763.31 561
10764.29 549
10765.27 611
10766.25 578
10767.23 578
10768.21 558
10769.19 541
10770.17 585
10771.15 608
10772.13 574
10773.11 581
10774.09 587
10775.07 589
10776.05 571
10777.03 563
10778.02 556
10779.00 562
10779.98 588
10780.96 549
10781.94 530
10782.92 582
10783.90 604
10784.88 588
10785.86 585
10786.84 589
10787.82 587
10788.80 617
10789.78 612
10790.76 594
10791.75 573
10792.73 591
10793.71 564
10794.69 556
10795.67 561
10796.65 585
10797.63 587
10798.61 566
10799.60 627
10800.58 589
10801.56 573
10802.54 572
10803.52 603
10804.50 623
10805.49 601
10806.47 645
10807.45 614
10808.43 654
10809.41 620
10810.39 588
10811.38 611
10812.36 634
10813.34 658
10814.32 738
10815.30 634
10816.29 593
10817.27 635
10818.25 600
10819.23 638
10820.22 612
10821.20 686
10822.18 663
10823.16 615
10824.15 558
10825.13 589
10826.11 674
10827.09 640
10828.08 604
10829.06 548
10830.04 544
10831.02 594
10832.01 606
10832.99 609
10833.97 633
10834.96 605
10835.94 591
10836.92 608
10837.91 675
10838.89 640
10839.87 591
10840.85 617
10841.84 600
10842.82 604
10843.81 609
10844.79 605
10845.77 634
10846.76 590
10847.74 580
10848.72 677
10849.71 617
10850.69 621
10851.67 695
10852.66 641
10853.64 600
10854.63 601
10855.61 595
10856.59 599
10857.58 622
10858.56 632
10859.55 603
10860.53 617
10861.51 637
10862.50 605
10863.48 652
10864.47 670
10865.45 684
10866.44 629
10867.42 657
10868.41 683
10869.39 622
10870.37 714
10871.36 676
10872.34 627
10873.33 692
10874.31 632
10875.30 645
10876.28 641
10877.27 652
10878.25 654
10879.24 673
10880.22 652
10881.21 667
10882.19 702
10883.18 679
10884.16 672
10885.15 656
10886.13 666
10887.12 674
10888.11 698
10889.09 675
10890.08 646
10891.06 692
10892.05 698
10893.03 736
10894.02 671
10895.00 676
10895.99 742
10896.98 630
10897.96 702
10898.95 755
10899.93 776
10900.92 772
10901.91 722
10902.89 695
10903.88 688
10904.86 656
10905.85 673
10906.84 725
10907.82 740
10908.81 682
10909.80 752
10910.78 704
10911.77 746
10912.76 745
10913.74 767
10914.73 748
10915.72 766
10916.70 782
10917.69 742
10918.68 715
10919.66 643
10920.65 740
10921.64 750
10922.62 749
10923.61 781
10924.60 788
10925.58 834
10926.57 753
10927.56 700
10928.55 780
10929.53 772
10930.52 709
10931.51 757
10932.50 760
10933.48 800
10934.47 751
10935.46 719
10936.45 670
10937.43 731
10938.42 816
10939.41 779
10940.40 841
10941.38 796
10942.37 807
10943.36 739
10944.35 810
10945.34 803
10946.32 804
10947.31 790
10948.30 852
10949.29 783
10950.28 773
10951.27 780
10952.25 776
10953.24 770
10954.23 831
10955.22 888
10956.21 834
10957.20 872
10958.18 822
10959.17 788
10960.16 856
10961.15 865
10962.14 870
10963.13 896
10964.12 918
10965.11 882
10966.10 846
10967.08 882
10968.07 891
10969.06 931
10970.05 831
10971.04 903
10972.03 839
10973.02 829
10974.01 816
10975.00 775
10975.99 843
10976.98 878
10977.97 880
10978.96 723
10979.95 788
10980.94 798
10981.92 766
10982.91 781
10983.90 807
10984.89 869
10985.88 846
10986.87 865
10987.86 792
10988.85 737
10989.84 780
10990.83 833
10991.82 841
10992.81 844
10993.80 875
10994.79 840
10995.78 814
10996.78 805
10997.77 838
10998.76 872
10999.75 856
11000.74 920
11001.73 911
11002.72 922
11003.71 978
11004.70 1019
11005.69 1023
11006.68 1047
11007.67 1076
11008.66 1046
11009.65 1142
11010.64 1037
11011.64 955
11012.63 837
11013.62 895
11014.61 843
11015.60 846
11016.59 814
11017.58 818
11018.57 818
11019.57 849
11020.56 827
11021.55 800
11022.54 756
11023.53 742
11024.52 794
11025.51 791
11026.51 818
11027.50 799
11028.49 770
11029.48 765
11030.47 756
11031.47 695
11032.46 808
11033.45 758
11034.44 766
11035.43 750
11036.43 761
11037.42 766
11038.41 743
11039.40 772
11040.39 843
11041.39 729
11042.38 715
11043.37 706
11044.36 765
11045.36 689
11046.35 708
11047.34 778
11048.34 711
11049.33 697
11050.32 702
11051.31 659
11052.31 713
11053.30 757
11054.29 751
11055.29 700
11056.28 699
11057.27 747
11058.26 723
11059.26 713
11060.25 759
11061.24 761
11062.24 770
11063.23 698
11064.22 621
11065.22 701
11066.21 684
11067.20 752
11068.20 760
11069.19 704
11070.19 741
11071.18 726
11072.17 696
11073.17 711
11074.16 644
11075.15 631
11076.15 705
11077.14 696
11078.14 717
11079.13 686
11080.12 692
11081.12 781
11082.11 707
11083.11 650
11084.10 660
11085.10 640
11086.09 664
11087.08 610
11088.08 711
11089.07 721
11090.07 686
11091.06 673
11092.06 656
11093.05 633
11094.05 618
11095.04 708
11096.04 652
11097.03 643
11098.03 653
11099.02 720
11100.02 681
11101.01 640
11102.01 627
11103.00 610
11104.00 644
11104.99 622
11105.99 641
11106.98 617
11107.98 619
11108.97 624
11109.97 624
11110.96 577
11111.96 630
11112.95 693
11113.95 617
11114.95 603
11115.94 641
11116.94 597
11117.93 588
11118.93 600
11119.93 573
11120.92 587
11121.92 559
11122.91 632
11123.91 642
11124.91 639
11125.90 641
11126.90 613
11127.89 623
11128.89 669
11129.89 583
11130.88 600
11131.88 613
11132.88 608
11133.87 643
11134.87 565
11135.87 548
11136.86 592
11137.86 594
11138.86 630
11139.85 595
11140.85 564
11141.85 573
11142.84 563
11143.84 548
11144.84 571
11145.83 605
11146.83 567
11147.83 548
11148.83 558
11149.82 545
11150.82 560
11151.82 638
11152.82 552
11153.81 561
11154.81 532
11155.81 566
11156.80 531
11157.80 594
11158.80 625
11159.80 593
11160.80 617
11161.79 616
11162.79 545
11163.79 520
11164.79 541
11165.78 588
11166.78 557
11167.78 547
11168.78 542
11169.78 498
11170.78 512
11171.77 577
11172.77 577
11173.77 579
11174.77 588
11175.77 535
11176.77 545
11177.76 579
11178.76 590
11179.76 531
11180.76 541
11181.76 539
11182.76 577
11183.76 555
11184.75 556
11185.75 593
11186.75 547
11187.75 622
11188.75 602
11189.75 565
11190.75 573
11191.75 583
11192.75 508
11193.75 497
11194.75 484
11195.74 561
11196.74 560
11197.74 606
11198.74 553
11199.74 616
11200.74 585
11201.74 595
11202.74 582
11203.74 622
11204.74 561
11205.74 542
11206.74 539
11207.74 562
11208.74 594
11209.74 542
11210.74 575
11211.74 509
11212.74 644
11213.74 624
11214.74 582
11215.74 562
11216.74 513
11217.74 526
11218.74 551
11219.74 579
11220.74 574
11221.74 523
11222.74 517
11223.74 555
11224.74 567
11225.74 545
11226.74 578
11227.75 512
11228.75 571
11229.75 567
11230.75 555
11231.75 557
11232.75 547
11233.75 533
11234.75 520
11235.75 544
11236.75 555
11237.76 524
11238.76 518
11239.76 518
11240.76 511
11241.76 525
11242.76 505
11243.76 557
11244.76 545
11245.77 504
11246.77 520
11247.77 586
11248.77 521
11249.77 538
11250.77 568
11251.78 537
11252.78 555
11253.78 533
11254.78 588
11255.78 538
11256.79 523
11257.79 565
11258.79 529
11259.79 534
11260.79 458
11261.80 558
11262.80 571
11263.80 530
11264.80 563
11265.81 565
11266.81 473
11267.81 557
11268.81 539
11269.82 573
11270.82 593
11271.82 578
11272.82 518
11273.83 535
11274.83 465
11275.83 492
11276.84 549
11277.84 546
11278.84 503
11279.85 500
11280.85 564
11281.85 555
11282.85 538
11283.86 554
11284.86 574
11285.86 583
11286.87 550
11287.87 571
11288.87 553
11289.88 560
11290.88 585
11291.89 585
11292.89 545
11293.89 524
11294.90 552
11295.90 528
11296.90 553
11297.91 562
11298.91 489
11299.92 494
11300.92 524
11301.92 512
11302.93 536
11303.93 542
11304.94 514
11305.94 508
11306.94 566
11307.95 520
11308.95 498
11309.96 528
11310.96 526
11311.97 542
11312.97 541
11313.98 533
11314.98 588
11315.98 539
11316.99 571
11317.99 591
11319.00 615
11320.00 593
11321.01 546
11322.01 556
11323.02 636
11324.02 576
11325.03 622
11326.03 603
11327.04 579
11328.04 549
11329.05 608
11330.05 537
11331.06 506
11332.07 565
11333.07 492
11334.08 544
11335.08 483
11336.09 528
11337.09 541
11338.10 553
11339.10 543
11340.11 506
11341.12 518
11342.12 545
11343.13 581
11344.13 566
11345.14 554
11346.15 485
11347.15 580
11348.16 629
11349.16 554
11350.17 605
11351.18 589
11352.18 587
11353.19 608
11354.20 569
11355.20 616
11356.21 565
11357.21 534
11358.22 559
11359.23 527
11360.23 521
11361.24 581
11362.25 573
11363.25 578
11364.26 558
11365.27 574
11366.28 491
11367.28 528
11368.29 552
11369.30 538
11370.30 497
11371.31 516
11372.32 542
11373.32 586
11374.33 582
11375.34 535
11376.35 542
11377.35 529
11378.36 566
11379.37 542
11380.38 562
11381.38 563
11382.39 588
11383.40 505
11384.41 560
11385.41 549
11386.42 550
11387.43 515
11388.44 550
11389.45 537
11390.45 521
11391.46 488
11392.47 508
11393.48 555
11394.49 503
11395.49 514
11396.50 539
11397.51 591
11398.52 566
11399.53 562
11400.54 536
11401.55 515
11402.55 570
11403.56 569
11404.57 495
11405.58 508
11406.59 508
11407.60 507
11408.61 565
11409.61 578
11410.62 540
11411.63 491
11412.64 491
11413.65 555
11414.66 569
11415.67 564
11416.68 561
11417.69 577
11418.70 617
11419.71 629
11420.71 567
11421.72 554
11422.73 592
11423.74 509
11424.75 522
11425.76 562
11426.77 532
11427.78 513
11428.79 514
11429.80 459
11430.81 548
11431.82 559
11432.83 526
11433.84 597
11434.85 545
11435.86 517
11436.87 531
11437.88 558
11438.89 537
11439.90 526
11440.91 612
11441.92 597
11442.93 591
11443.94 611
11444.95 537
11445.96 530
11446.97 576
11447.98 627
11448.99 533
11450.00 536
11451.01 560
11452.03 559
11453.04 543
11454.05 587
11455.06 528
11456.07 480
11457.08 551
11458.09 545
11459.10 480
11460.11 570
11461.12 598
11462.14 541
11463.15 524
11464.16 516
11465.17 523
11466.18 562
11467.19 621
11468.20 569
11469.21 569
11470.23 535
11471.24 517
11472.25 587
11473.26 536
11474.27 529
11475.28 535
11476.30 560
11477.31 591
11478.32 523
11479.33 551
11480.34 571
11481.36 558
11482.37 515
11483.38 522
11484.39 594
11485.40 534
11486.42 596
11487.43 590
11488.44 541
11489.45 559
11490.47 623
11491.48 592
11492.49 581
11493.50 528
11494.52 570
11495.53 523
11496.54 506
11497.55 513
11498.57 571
11499.58 589
11500.59 554
11501.61 549
11502.62 535
11503.63 549
11504.64 504
11505.66 518
11506.67 551
11507.68 531
11508.70 631
11509.71 554
11510.72 598
11511.74 574
11512.75 574
11513.76 574
11514.78 571
11515.79 576
11516.80 588
11517.82 553
11518.83 597
11519.84 603
11520.86 614
11521.87 607
11522.89 532
11523.90 573
11524.91 565
11525.93 536
11526.94 583
11527.96 586
11528.97 568
11529.98 542
11531.00 525
11532.01 554
11533.03 617
11534.04 554
11535.06 554
11536.07 593
11537.08 565
11538.10 616
11539.11 581
11540.13 570
11541.14 577
11542.16 549
11543.17 591
11544.19 528
11545.20 545
11546.22 541
11547.23 574
11548.25 598
11549.26 557
11550.28 566
11551.29 622
11552.31 594
11553.32 601
11554.34 576
11555.35 627
11556.37 619
11557.38 553
11558.40 621
11559.41 647
11560.43 634
11561.45 571
11562.46 578
11563.48 545
11564.49 560
11565.51 627
11566.52 611
11567.54 604
11568.56 654
11569.57 581
11570.59 617
11571.60 613
11572.62 660
11573.64 693
11574.65 649
11575.67 683
11576.68 659
11577.70 618
11578.72 611
11579.73 643
11580.75 614
11581.77 636
11582.78 623
11583.80 629
11584.82 661
11585.83 673
11586.85 660
11587.87 651
11588.88 708
11589.90 640
11590.92 659
11591.93 661
11592.95 699
11593.97 677
11594.98 669
11596.00 640
11597.02 677
11598.03 722
11599.05 673
11600.07 706
11601.09 750
11602.10 801
11603.12 796
11604.14 879
11605.16 922
11606.17 980
11607.19 1059
11608.21 1115
11609.23 995
11610.24 959
11611.26 961
11612.28 865
11613.30 816
11614.32 709
11615.33 732
11616.35 706
11617.37 639
11618.39 573
11619.41 661
11620.42 641
11621.44 646
11622.46 665
11623.48 620
11624.50 624
11625.51 650
11626.53 682
11627.55 643
11628.57 560
11629.59 663
11630.61 669
11631.63 662
11632.64 691
11633.66 576
11634.68 614
11635.70 683
11636.72 715
11637.74 660
11638.76 608
11639.78 558
11640.80 572
11641.81 611
11642.83 559
11643.85 599
11644.87 638
11645.89 605
11646.91 619
11647.93 663
11648.95 617
11649.97 649
11650.99 641
11652.01 553
11653.03 619
11654.05 597
11655.07 597
11656.09 610
11657.11 624
11658.13 596
11659.15 577
11660.17 566
11661.19 600
11662.21 602
11663.23 611
11664.25 581
11665.27 612
11666.29 603
11667.31 586
11668.33 565
11669.35 623
11670.37 606
11671.39 578
11672.41 602
11673.43 525
11674.45 555
11675.47 554
11676.49 615
11677.51 628
11678.53 574
11679.55 576
11680.57 612
11681.59 569
11682.61 546
11683.64 572
11684.66 614
11685.68 630
11686.70 654
11687.72 690
11688.74 682
11689.76 661
11690.78 591
11691.80 635
11692.83 643
11693.85 606
11694.87 577
11695.89 607
11696.91 626
11697.93 641
11698.95 570
11699.98 612
11701.00 618
11702.02 586
11703.04 603
11704.06 626
11705.08 650
11706.11 627
11707.13 562
11708.15 591
11709.17 569
11710.19 534
11711.22 569
11712.24 564
11713.26 562
11714.28 563
11715.31 586
11716.33 626
11717.35 616
11718.37 613
11719.40 603
11720.42 616
11721.44 568
11722.46 562
11723.49 567
11724.51 574
11725.53 577
11726.55 580
11727.58 614
11728.60 595
11729.62 565
11730.65 545
11731.67 545
11732.69 575
11733.71 559
11734.74 616
11735.76 558
11736.78 598
11737.81 626
11738.83 569
11739.85 561
11740.88 536
11741.90 592
11742.92 536
11743.95 600
11744.97 608
11746.00 537
11747.02 608
11748.04 599
11749.07 582
11750.09 539
11751.11 567
11752.14 572
11753.16 537
11754.19 524
11755.21 516
11756.23 569
11757.26 567
11758.28 562
11759.31 511
11760.33 542
11761.36 607
11762.38 573
11763.40 602
11764.43 595
11765.45 579
11766.48 535
11767.50 544
11768.53 566
11769.55 573
11770.58 516
11771.60 513
11772.63 589
11773.65 590
11774.68 581
11775.70 579
11776.73 577
11777.75 553
11778.78 516
11779.80 526
11780.83 572
11781.85 535
11782.88 546
11783.90 592
11784.93 600
11785.95 549
11786.98 555
11788.00 574
11789.03 538
11790.05 570
11791.08 584
11792.11 602
11793.13 568
11794.16 585
11795.18 587
11796.21 583
11797.23 564
11798.26 596
11799.29 584
11800.31 579
11801.34 581
11802.36 529
11803.39 544
11804.42 592
11805.44 524
11806.47 602
11807.50 562
11808.52 548
11809.55 515
11810.57 561
11811.60 566
11812.63 561
11813.65 559
11814.68 584
11815.71 548
11816.73 550
11817.76 574
11818.79 578
11819.81 549
11820.84 561
11821.87 586
11822.90 587
11823.92 582
11824.95 593
11825.98 628
11827.00 627
11828.03 513
11829.06 532
11830.09 599
11831.11 582
11832.14 559
11833.17 598
11834.20 629
11835.22 587
11836.25 577
11837.28 554
11838.31 556
11839.33 663
11840.36 648
11841.39 692
11842.42 655
11843.45 557
11844.47 604
11845.50 567
11846.53 553
11847.56 614
11848.59 611
11849.61 594
11850.64 597
11851.67 562
11852.70 630
11853.73 633
11854.75 587
11855.78 603
11856.81 584
11857.84 546
11858.87 556
11859.90 578
11860.93 576
11861.95 586
11862.98 614
11864.01 641
11865.04 654
11866.07 659
11867.10 634
11868.13 629
11869.16 586
11870.19 592
11871.21 610
11872.24 611
11873.27 623
11874.30 581
11875.33 627
11876.36 657
11877.39 645
11878.42 615
11879.45 636
11880.48 650
11881.51 648
11882.54 630
11883.57 617
11884.60 565
11885.63 629
11886.66 627
11887.69 629
11888.72 671
11889.75 690
11890.78 652
11891.81 611
11892.84 664
11893.87 648
11894.90 668
11895.93 634
11896.96 633
11897.99 616
11899.02 632
11900.05 675
11901.08 611
11902.11 610
11903.14 669
11904.17 678
11905.20 622
11906.23 676
11907.26 734
11908.29 775
11909.32 735
11910.35 705
11911.38 724
11912.42 651
11913.45 655
11914.48 634
11915.51 643
11916.54 650
11917.57 670
11918.60 631
11919.63 652
11920.66 682
11921.70 677
11922.73 656
11923.76 692
11924.79 680
11925.82 687
11926.85 673
11927.88 602
11928.92 624
11929.95 598
11930.98 659
11932.01 665
11933.04 686
11934.07 641
11935.11 696
11936.14 733
11937.17 790
11938.20 769
11939.23 792
11940.27 778
11941.30 798
11942.33 812
11943.36 792
11944.40 711
11945.43 654
11946.46 697
11947.49 666
11948.53 673
11949.56 650
11950.59 640
11951.62 648
11952.66 662
11953.69 585
11954.72 672
11955.75 665
11956.79 632
11957.82 620
11958.85 618
11959.88 597
11960.92 587
11961.95 560
11962.98 605
11964.02 611
11965.05 625
11966.08 655
11967.12 664
11968.15 700
11969.18 667
11970.22 666
11971.25 634
11972.28 610
11973.32 620
11974.35 634
11975.38 624
11976.42 597
11977.45 591
11978.49 646
11979.52 624
11980.55 623
11981.59 678
11982.62 637
11983.66 604
11984.69 634
11985.72 583
11986.76 600
11987.79 582
11988.83 633
11989.86 698
11990.89 716
11991.93 676
11992.96 644
11994.00 618
11995.03 663
11996.07 644
11997.10 618
11998.14 586
11999.17 598
12000.20 574
12001.24 564
12002.27 628
12003.31 621
12004.34 630
12005.38 637
12006.41 644
12007.45 631
12008.48 688
12009.52 713
12010.55 644
12011.59 663
12012.62 647
12013.66 637
12014.70 627
12015.73 661
12016.77 635
12017.80 610
12018.84 613
12019.87 594
12020.91 606
12021.94 620
12022.98 659
12024.02 616
12025.05 630
12026.09 640
12027.12 687
12028.16 653
12029.19 715
12030.23 631
12031.27 601
12032.30 620
12033.34 660
12034.37 588
12035.41 583
12036.45 688
12037.48 673
12038.52 637
12039.56 663
12040.59 668
12041.63 639
12042.67 610
12043.70 709
12044.74 702
12045.78 666
12046.81 596
12047.85 613
12048.89 611
12049.92 629
12050.96 670
12052.00 686
12053.03 642
12054.07 632
12055.11 610
12056.14 618
12057.18 606
12058.22 600
12059.26 598
12060.29 585
12061.33 604
12062.37 585
12063.41 591
12064.44 602
12065.48 639
12066.52 632
12067.56 587
12068.59 598
12069.63 608
12070.67 634
12071.71 669
12072.74 676
12073.78 665
12074.82 623
12075.86 657
12076.90 606
12077.93 630
12078.97 604
12080.01 584
12081.05 621
12082.09 684
12083.13 676
12084.16 615
12085.20 618
12086.24 629
12087.28 599
12088.32 601
12089.36 557
12090.39 588
12091.43 633
12092.47 649
12093.51 614
12094.55 602
12095.59 699
12096.63 655
12097.67 644
12098.70 639
12099.74 610
12100.78 614
12101.82 573
12102.86 636
12103.90 602
12104.94 583
12105.98 661
12107.02 623
12108.06 624
12109.10 677
12110.14 655
12111.18 644
12112.22 670
12113.25 678
12114.29 637
12115.33 590
12116.37 560
12117.41 591
12118.45 650
12119.49 590
12120.53 595
12121.57 605
12122.61 643
12123.65 589
12124.69 550
12125.73 598
12126.77 604
12127.81 625
12128.85 626
12129.89 623
12130.93 620
12131.97 575
12133.02 566
12134.06 551
12135.10 563
12136.14 625
12137.18 583
12138.22 563
12139.26 611
12140.30 645
12141.34 623
12142.38 573
12143.42 558
12144.46 556
12145.50 560
12146.54 570
12147.59 547
12148.63 576
12149.67 540
12150.71 536
12151.75 565
12152.79 537
12153.83 512
12154.87 598
12155.92 594
12156.96 577
12158.00 533
12159.04 590
12160.08 536
12161.12 538
12162.17 590
12163.21 520
12164.25 543
12165.29 537
12166.33 550
12167.37 503
12168.42 513
12169.46 565
12170.50 560
12171.54 526
12172.58 569
12173.63 504
12174.67 540
12175.71 534
12176.75 554
12177.80 548
12178.84 570
12179.88 568
12180.92 569
12181.97 550
12183.01 515
12184.05 553
12185.09 516
12186.14 517
12187.18 576
12188.22 597
12189.26 627
12190.31 601
12191.35 589
12192.39 518
12193.44 512
12194.48 565
12195.52 527
12196.57 576
12197.61 571
12198.65 548
12199.70 523
12200.74 575
12201.78 566
12202.83 509
12203.87 495
12204.91 495
12205.96 510
12207.00 528
12208.04 568
12209.09 552
12210.13 545
12211.17 605
12212.22 557
12213.26 515
12214.31 499
12215.35 532
12216.39 553
12217.44 521
12218.48 519
12219.53 509
12220.57 528
12221.61 575
12222.66 551
12223.70 533
12224.75 566
12225.79 537
12226.84 516
12227.88 554
12228.93 556
12229.97 558
12231.01 567
12232.06 596
12233.10 580
12234.15 598
12235.19 565
12236.24 535
12237.28 526
12238.33 554
12239.37 498
12240.42 520
12241.46 569
12242.51 528
12243.55 548
12244.60 511
12245.64 522
12246.69 540
12247.74 534
12248.78 592
12249.83 488
12250.87 492
12251.92 580
12252.96 530
12254.01 541
12255.05 551
12256.10 549
12257.15 539
12258.19 534
12259.24 560
12260.28 595
12261.33 466
12262.37 515
12263.42 530
12264.47 516
12265.51 498
12266.56 513
12267.61 527
12268.65 465
12269.70 501
12270.74 494
12271.79 438
12272.84 476
12273.88 507
12274.93 516
12275.98 553
12277.02 525
12278.07 491
12279.12 489
12280.16 464
12281.21 532
12282.26 531
12283.30 514
12284.35 542
12285.40 561
12286.44 501
12287.49 501
12288.54 488
12289.59 519
12290.63 571
12291.68 576
12292.73 530
12293.77 523
12294.82 489
12295.87 494
12296.92 496
12297.96 514
12299.01 526
12300.06 515
12301.11 529
12302.15 497
12303.20 480
12304.25 519
12305.30 506
12306.35 504
12307.39 461
12308.44 504
12309.49 532
12310.54 529
12311.59 491
12312.63 506
12313.68 558
12314.73 567
12315.78 502
12316.83 568
12317.88 572
12318.92 536
12319.97 548
12321.02 549
12322.07 443
12323.12 467
12324.17 467
12325.21 513
12326.26 482
12327.31 501
12328.36 495
12329.41 515
12330.46 498
12331.51 494
12332.56 500
12333.61 532
12334.65 542
12335.70 511
12336.75 511
12337.80 552
12338.85 499
12339.90 522
12340.95 501
12342.00 494
12343.05 539
12344.10 510
12345.15 524
12346.20 535
12347.25 445
12348.30 502
12349.35 490
12350.40 478
12351.45 481
12352.50 541
12353.55 534
12354.60 541
12355.65 475
12356.70 483
12357.75 500
12358.80 544
12359.85 469
12360.90 455
12361.95 454
12363.00 515
12364.05 490
12365.10 485
12366.15 543
12367.20 499
12368.25 510
12369.30 494
12370.35 488
12371.40 511
12372.45 586
12373.50 517
12374.55 551
12375.60 550
12376.65 504
12377.70 479
12378.76 528
12379.81 547
12380.86 460
12381.91 468
12382.96 514
12384.01 473
12385.06 534
12386.11 498
12387.17 514
12388.22 548
12389.27 537
12390.32 489
12391.37 460
12392.42 510
12393.47 512
12394.53 508
12395.58 482
12396.63 457
12397.68 504
12398.73 453
12399.78 504
12400.84 531
12401.89 479
12402.94 495
12403.99 528
12405.04 474
12406.10 467
12407.15 492
12408.20 546
12409.25 546
12410.31 480
12411.36 562
12412.41 542
12413.46 517
12414.51 566
12415.57 540
12416.62 474
12417.67 514
12418.72 544
12419.78 554
12420.83 448
12421.88 504
12422.94 508
12423.99 490
12425.04 544
12426.09 524
12427.15 535
12428.20 565
12429.25 571
12430.31 565
12431.36 564
12432.41 527
12433.47 481
12434.52 535
12435.57 522
12436.63 546
12437.68 547
12438.73 570
12439.79 550
12440.84 512
12441.89 551
12442.95 543
12444.00 586
12445.06 550
12446.11 558
12447.16 592
12448.22 566
12449.27 513
12450.33 523
12451.38 495
12452.43 561
12453.49 533
12454.54 530
12455.60 498
12456.65 504
12457.70 545
12458.76 513
12459.81 512
12460.87 533
12461.92 529
12462.98 512
12464.03 486
12465.09 541
12466.14 572
12467.19 593
12468.25 562
12469.30 506
12470.36 528
12471.41 504
12472.47 569
12473.52 507
12474.58 501
12475.63 495
12476.69 562
12477.74 566
12478.80 546
12479.85 539
12480.91 589
12481.97 577
12483.02 605
12484.08 543
12485.13 536
12486.19 600
12487.24 602
12488.30 584
12489.35 520
12490.41 609
12491.47 661
12492.52 636
12493.58 607
12494.63 579
12495.69 591
12496.74 605
12497.80 575
12498.86 652
12499.91 731
12500.97 746
12502.03 779
12503.08 811
12504.14 816
12505.19 897
12506.25 809
12507.31 826
12508.36 751
12509.42 691
12510.48 662
12511.53 684
12512.59 627
12513.65 652
12514.70 612
12515.76 564
12516.82 604
12517.87 589
12518.93 544
12519.99 519
12521.04 599
12522.10 552
12523.16 522
12524.22 522
12525.27 545
12526.33 531
12527.39 547
12528.44 581
12529.50 568
12530.56 573
12531.62 577
12532.67 538
12533.73 554
12534.79 551
12535.85 514
12536.90 535
12537.96 566
12539.02 571
12540.08 581
12541.14 618
12542.19 590
12543.25 550
12544.31 557
12545.37 552
12546.43 527
12547.48 570
12548.54 526
12549.60 515
12550.66 543
12551.72 543
12552.77 523
12553.83 558
12554.89 576
12555.95 554
12557.01 590
12558.07 523
12559.13 551
12560.18 570
12561.24 579
12562.30 519
12563.36 552
12564.42 515
12565.48 532
12566.54 545
12567.60 561
12568.65 564
12569.71 558
12570.77 580
12571.83 617
12572.89 636
12573.95 622
12575.01 599
12576.07 578
12577.13 606
12578.19 610
12579.25 633
12580.31 639
12581.37 660
12582.43 636
12583.49 644
12584.55 633
12585.60 638
12586.66 628
12587.72 631
12588.78 597
12589.84 574
12590.90 593
12591.96 603
12593.02 572
12594.08 559
12595.14 575
12596.20 569
12597.26 559
12598.32 572
12599.39 562
12600.45 557
12601.51 572
12602.57 576
12603.63 554
12604.69 594
12605.75 579
12606.81 558
12607.87 549
12608.93 547
12609.99 539
12611.05 570
12612.11 539
12613.17 546
12614.23 544
12615.30 544
12616.36 604
12617.42 569
12618.48 530
12619.54 539
12620.60 567
12621.66 502
12622.72 496
12623.78 528
12624.85 530
12625.91 491
12626.97 548
12628.03 532
12629.09 546
12630.15 529
12631.22 525
12632.28 539
12633.34 521
12634.40 533
12635.46 520
12636.52 569
12637.59 538
12638.65 550
12639.71 496
12640.77 508
12641.83 483
12642.90 516
12643.96 583
12645.02 559
12646.08 561
12647.14 521
12648.21 541
12649.27 563
12650.33 495
12651.39 518
12652.46 485
12653.52 478
12654.58 510
12655.65 509
12656.71 498
12657.77 516
12658.83 551
12659.90 532
12660.96 527
12662.02 530
12663.09 581
12664.15 532
12665.21 563
12666.27 555
12667.34 525
12668.40 508
12669.46 487
12670.53 503
12671.59 487
12672.65 523
12673.72 488
12674.78 514
12675.84 505
12676.91 455
12677.97 482
12679.04 482
12680.10 476
12681.16 471
12682.23 487
12683.29 516
12684.35 476
12685.42 462
12686.48 475
12687.55 531
12688.61 561
12689.67 505
12690.74 505
12691.80 531
12692.87 491
12693.93 446
12695.00 493
12696.06 517
12697.12 529
12698.19 537
12699.25 534
12700.32 535
12701.38 502
12702.45 479
12703.51 436
12704.58 504
12705.64 501
12706.71 522
12707.77 511
12708.84 512
12709.90 506
12710.97 434
12712.03 443
12713.10 483
12714.16 489
12715.23 550
12716.29 548
12717.36 518
12718.42 491
12719.49 507
12720.55 530
12721.62 501
12722.68 482
12723.75 450
12724.81 454
12725.88 528
12726.95 482
12728.01 513
12729.08 515
12730.14 577
12731.21 511
12732.28 460
12733.34 468
12734.41 512
12735.47 568
12736.54 550
12737.61 511
12738.67 461
12739.74 481
12740.80 485
12741.87 486
12742.94 488
12744.00 459
12745.07 488
12746.14 517
12747.20 437
12748.27 477
12749.34 472
12750.40 523
12751.47 445
12752.54 451
12753.60 456
12754.67 500
12755.74 482
12756.80 495
12757.87 467
12758.94 445
12760.00 471
12761.07 461
12762.14 493
12763.21 439
12764.27 458
12765.34 440
12766.41 444
12767.47 462
12768.54 445
12769.61 440
12770.68 444
12771.74 448
12772.81 438
12773.88 449
12774.95 481
12776.02 420
12777.08 414
12778.15 450
12779.22 463
12780.29 466
12781.35 473
12782.42 489
12783.49 431
12784.56 440
12785.63 447
12786.70 494
12787.76 462
12788.83 459
12789.90 507
12790.97 461
12792.04 483
12793.11 476
12794.17 468
12795.24 474
12796.31 406
12797.38 429
12798.45 464
12799.52 462
12800.59 433
12801.65 432
12802.72 445
12803.79 432
12804.86 443
12805.93 444
12807.00 414
12808.07 427
12809.14 453
12810.21 445
12811.28 424
12812.34 414
12813.41 415
12814.48 386
12815.55 418
12816.62 459
12817.69 475
12818.76 423
12819.83 455
12820.90 468
12821.97 439
12823.04 436
12824.11 402
12825.18 463
12826.25 432
12827.32 402
12828.39 437
12829.46 430
12830.53 422
12831.60 430
12832.67 504
12833.74 453
12834.81 457
12835.88 451
12836.95 464
12838.02 464
12839.09 430
12840.16 418
12841.23 423
12842.30 485
12843.37 421
12844.44 454
12845.51 464
12846.58 418
12847.66 403
12848.73 434
12849.80 414
12850.87 444
12851.94 496
12853.01 439
12854.08 448
12855.15 417
12856.22 422
12857.29 422
12858.36 406
12859.44 478
12860.51 440
12861.58 452
12862.65 375
12863.72 410
12864.79 435
12865.86 433
12866.94 397
12868.01 390
12869.08 420
12870.15 375
12871.22 364
12872.29 427
12873.37 451
12874.44 458
12875.51 450
12876.58 392
12877.65 483
12878.73 463
12879.80 405
12880.87 413
12881.94 428
12883.01 438
12884.09 431
12885.16 455
12886.23 429
12887.30 475
12888.38 453
12889.45 475
12890.52 411
12891.59 457
12892.67 478
12893.74 457
12894.81 477
12895.88 477
12896.96 470
12898.03 390
12899.10 457
12900.18 438
12901.25 404
12902.32 406
12903.39 396
12904.47 420
12905.54 459
12906.61 436
12907.69 450
12908.76 409
12909.83 432
12910.91 449
12911.98 447
12913.05 421
12914.13 403
12915.20 447
12916.28 487
12917.35 455
12918.42 461
12919.50 460
12920.57 425
12921.64 460
12922.72 466
12923.79 423
12924.87 411
12925.94 411
12927.01 428
12928.09 423
12929.16 398
12930.24 410
12931.31 409
12932.38 410
12933.46 454
12934.53 428
12935.61 427
12936.68 471
12937.76 423
12938.83 389
12939.91 424
12940.98 416
12942.05 427
12943.13 478
12944.20 394
12945.28 383
12946.35 416
12947.43 432
12948.50 454
12949.58 477
12950.65 419
12951.73 420
12952.80 435
12953.88 412
12954.95 435
12956.03 366
12957.10 400
12958.18 442
12959.26 373
12960.33 400
12961.41 431
12962.48 428
12963.56 417
12964.63 442
12965.71 369
12966.78 402
12967.86 425
12968.94 438
12970.01 418
12971.09 402
12972.16 370
12973.24 398
12974.32 440
12975.39 432
12976.47 422
12977.54 403
12978.62 424
12979.70 415
12980.77 413
12981.85 384
12982.93 383
12984.00 452
12985.08 430
12986.15 457
12987.23 403
12988.31 445
12989.38 417
12990.46 404
12991.54 424
12992.61 424
12993.69 446
12994.77 448
12995.85 449
12996.92 435
12998.00 435
12999.08 471
13000.15 468
13001.23 436
13002.31 456
13003.38 411
13004.46 399
13005.54 387
13006.62 410
13007.69 398
13008.77 422
13009.85 428
13010.93 447
13012.00 421
13013.08 414
13014.16 451
13015.24 447
13016.32 413
13017.39 423
13018.47 472
13019.55 430
13020.63 440
13021.70 411
13022.78 409
13023.86 389
13024.94 450
13026.02 465
13027.10 402
13028.17 444
13029.25 385
13030.33 424
13031.41 414
13032.49 427
13033.57 430
13034.64 425
13035.72 447
13036.80 456
13037.88 428
13038.96 449
13040.04 420
13041.12 420
13042.19 425
13043.27 388
13044.35 420
13045.43 448
13046.51 418
13047.59 460
13048.67 444
13049.75 445
13050.83 444
13051.91 484
13052.99 488
13054.06 451
13055.14 450
13056.22 468
13057.30 497
13058.38 440
13059.46 410
13060.54 436
13061.62 432
13062.70 441
13063.78 453
13064.86 431
13065.94 410
13067.02 463
13068.10 453
13069.18 453
13070.26 443
13071.34 453
13072.42 391
13073.50 445
13074.58 454
13075.66 391
13076.74 429
13077.82 454
13078.90 471
13079.98 434
13081.06 420
13082.14 458
13083.22 434
13084.30 413
13085.38 412
13086.47 424
13087.55 408
13088.63 430
13089.71 406
13090.79 374
13091.87 411
13092.95 428
13094.03 459
13095.11 391
13096.19 398
13097.27 408
13098.36 434
13099.44 466
13100.52 487
13101.60 425
13102.68 435
13103.76 413
13104.84 415
13105.93 381
13107.01 457
13108.09 452
13109.17 429
13110.25 399
13111.33 430
13112.42 450
13113.50 409
13114.58 421
13115.66 416
13116.74 411
13117.82 404
13118.91 426
13119.99 434
13121.07 433
13122.15 437
13123.23 447
13124.32 412
13125.40 362
13126.48 408
13127.56 401
13128.65 393
13129.73 419
13130.81 401
13131.89 444
13132.98 437
13134.06 431
13135.14 419
13136.22 405
13137.31 392
13138.39 420
13139.47 446
13140.56 446
13141.64 432
13142.72 433
13143.81 413
13144.89 455
13145.97 445
13147.05 423
13148.14 413
13149.22 515
13150.30 463
13151.39 438
13152.47 397
13153.55 412
13154.64 421
13155.72 399
13156.81 408
13157.89 372
13158.97 387
13160.06 375
13161.14 431
13162.22 399
13163.31 389
13164.39 458
13165.48 405
13166.56 414
13167.64 369
13168.73 413
13169.81 413
13170.90 435
13171.98 423
13173.06 375
13174.15 425
13175.23 414
13176.32 417
13177.40 412
13178.49 402
13179.57 423
13180.66 382
13181.74 425
13182.82 410
13183.91 416
13184.99 396
13186.08 414
13187.16 423
13188.25 416
13189.33 425
13190.42 428
13191.50 447
13192.59 454
13193.67 415
13194.76 406
13195.84 427
13196.93 409
13198.01 404
13199.10 446
13200.19 426
13201.27 431
13202.36 403
13203.44 362
13204.53 396
13205.61 478
13206.70 447
13207.78 396
13208.87 376
13209.96 402
13211.04 430
13212.13 447
13213.21 424
13214.30 414
13215.38 413
13216.47 441
13217.56 443
13218.64 373
13219.73 400
13220.82 459
13221.90 428
13222.99 449
13224.07 443
13225.16 396
13226.25 460
13227.33 409
13228.42 413
13229.51 393
13230.59 439
13231.68 401
13232.77 423
13233.85 463
13234.94 411
13236.03 438
13237.11 440
13238.20 472
13239.29 413
13240.38 388
13241.46 446
13242.55 422
13243.64 416
13244.72 425
13245.81 437
13246.90 418
13247.99 447
13249.07 400
13250.16 413
13251.25 426
13252.34 426
13253.42 395
13254.51 399
13255.60 419
13256.69 428
13257.77 478
13258.86 466
13259.95 397
13261.04 410
13262.13 421
13263.21 429
13264.30 442
13265.39 467
13266.48 467
13267.57 465
13268.65 449
13269.74 434
13270.83 411
13271.92 414
13273.01 407
13274.10 392
13275.18 396
13276.27 409
13277.36 450
13278.45 470
13279.54 423
13280.63 427
13281.72 466
13282.80 439
13283.89 455
13284.98 415
13286.07 434
13287.16 422
13288.25 421
13289.34 448
13290.43 448
13291.52 442
13292.61 472
13293.69 414
13294.78 483
13295.87 432
13296.96 417
13298.05 375
13299.14 428
13300.23 459
13301.32 437
13302.41 408
13303.50 409
13304.59 433
13305.68 421
13306.77 445
13307.86 453
13308.95 442
13310.04 460
13311.13 446
13312.22 469
13313.31 429
13314.40 430
13315.49 489
13316.58 434
13317.67 406
13318.76 442
13319.85 460
13320.94 425
13322.03 515
13323.12 431
13324.21 438
13325.30 469
13326.39 446
13327.48 472
13328.57 424
13329.66 461
13330.75 439
13331.85 431
13332.94 407
13334.03 417
13335.12 453
13336.21 456
13337.30 462
13338.39 420
13339.48 429
13340.57 419
13341.66 496
13342.76 518
13343.85 436
13344.94 499
13346.03 521
13347.12 498
13348.21 462
13349.30 445
13350.40 419
13351.49 437
13352.58 457
13353.67 463
13354.76 467
13355.85 489
13356.95 415
13358.04 498
13359.13 503
13360.22 497
13361.31 464
13362.41 466
13363.50 461
13364.59 464
13365.68 454
13366.77 511
13367.87 518
13368.96 502
13370.05 503
13371.14 434
13372.24 472
13373.33 434
13374.42 486
13375.51 519
13376.61 485
13377.70 483
13378.79 485
13379.88 457
13380.98 392
13382.07 455
13383.16 535
13384.26 474
13385.35 475
13386.44 464
13387.54 477
13388.63 479
13389.72 481
13390.81 496
13391.91 466
13393.00 466
13394.09 416
13395.19 443
13396.28 475
13397.37 486
13398.47 438
13399.56 421
13400.66 445
13401.75 436
13402.84 432
13403.94 411
13405.03 427
13406.12 488
13407.22 462
13408.31 407
13409.41 439
13410.50 429
13411.59 414
13412.69 416
13413.78 440
13414.88 417
13415.97 433
13417.07 448
13418.16 469
13419.25 435
13420.35 490
13421.44 437
13422.54 401
13423.63 431
13424.73 454
13425.82 438
13426.92 457
13428.01 454
13429.11 422
13430.20 425
13431.29 442
13432.39 466
13433.48 449
13434.58 493
13435.67 493
13436.77 470
13437.86 459
13438.96 432
13440.06 414
13441.15 419
13442.25 438
13443.34 406
13444.44 467
13445.53 444
13446.63 459
13447.72 439
13448.82 454
13449.91 496
13451.01 478
13452.11 462
13453.20 459
13454.30 458
13455.39 455
13456.49 451
13457.59 449
13458.68 459
13459.78 479
13460.87 489
13461.97 475
13463.07 502
13464.16 467
13465.26 474
13466.35 450
13467.45 449
13468.55 491
13469.64 460
13470.74 453
13471.84 454
13472.93 472
13474.03 477
13475.13 450
13476.22 429
13477.32 498
13478.42 482
13479.51 494
13480.61 487
13481.71 429
13482.80 440
13483.90 429
13485.00 467
13486.10 479
13487.19 493
13488.29 521
13489.39 488
13490.48 475
13491.58 463
13492.68 448
13493.78 545
13494.87 484
13495.97 479
13497.07 481
13498.17 522
13499.26 493
13500.36 452
13501.46 430
13502.56 434
13503.65 527
13504.75 506
13505.85 539
13506.95 488
13508.05 499
13509.14 500
13510.24 452
13511.34 459
13512.44 481
13513.54 483
13514.64 535
13515.73 527
13516.83 506
13517.93 549
13519.03 528
13520.13 453
13521.23 465
13522.32 474
13523.42 444
13524.52 460
13525.62 410
13526.72 470
13527.82 487
13528.92 506
13530.02 407
13531.12 424
13532.21 493
13533.31 459
13534.41 447
13535.51 472
13536.61 497
13537.71 455
13538.81 504
13539.91 443
13541.01 473
13542.11 432
13543.21 449
13544.31 424
13545.41 433
13546.50 437
13547.60 526
13548.70 499
13549.80 412
13550.90 429
13552.00 484
13553.10 446
13554.20 439
13555.30 439
13556.40 470
13557.50 419
13558.60 439
13559.70 490
13560.80 427
13561.90 448
13563.00 457
13564.10 446
13565.20 444
13566.30 463
13567.41 485
13568.51 480
13569.61 492
13570.71 456
13571.81 483
13572.91 442
13574.01 468
13575.11 417
13576.21 436
13577.31 473
13578.41 454
13579.51 462
13580.61 489
13581.71 414
13582.82 455
13583.92 489
13585.02 487
13586.12 467
13587.22 441
13588.32 497
13589.42 502
13590.52 490
13591.63 476
13592.73 458
13593.83 484
13594.93 453
13596.03 408
13597.13 471
13598.24 455
13599.34 520
13600.44 463
13601.54 484
13602.64 463
13603.74 431
13604.85 465
13605.95 489
13607.05 429
13608.15 489
13609.25 497
13610.36 500
13611.46 424
13612.56 497
13613.66 447
13614.77 453
13615.87 467
13616.97 477
13618.07 435
13619.18 421
13620.28 524
13621.38 520
13622.48 463
13623.59 428
13624.69 439
13625.79 456
13626.89 484
13628.00 467
13629.10 470
13630.20 449
13631.31 451
13632.41 463
13633.51 476
13634.62 475
13635.72 418
13636.82 404
13637.93 428
13639.03 444
13640.13 445
13641.24 484
13642.34 482
13643.44 451
13644.55 454
13645.65 450
13646.75 515
13647.86 496
13648.96 468
13650.06 430
13651.17 510
13652.27 479
13653.38 465
13654.48 471
13655.58 484
13656.69 473
13657.79 470
13658.90 493
13660.00 461
13661.10 500
13662.21 525
13663.31 463
13664.42 434
13665.52 466
13666.63 514
13667.73 469
13668.84 425
13669.94 452
13671.04 469
13672.15 471
13673.25 458
13674.36 472
13675.46 454
13676.57 451
13677.67 436
13678.78 440
13679.88 466
13680.99 441
13682.09 434
13683.20 468
13684.30 507
13685.41 456
13686.51 456
13687.62 484
13688.72 454
13689.83 478
13690.94 469
13692.04 457
13693.15 464
13694.25 472
13695.36 514
13696.46 470
13697.57 495
13698.67 453
13699.78 462
13700.89 458
13701.99 458
13703.10 517
13704.20 520
13705.31 505
13706.42 465
13707.52 451
13708.63 486
13709.73 510
13710.84 468
13711.95 450
13713.05 480
13714.16 505
13715.27 473
13716.37 501
13717.48 493
13718.59 479
13719.69 462
13720.80 491
13721.91 513
13723.01 474
13724.12 471
13725.23 453
13726.33 467
13727.44 481
13728.55 520
13729.65 525
13730.76 524
13731.87 455
13732.98 469
13734.08 482
13735.19 523
13736.30 539
13737.40 531
13738.51 542
13739.62 542
13740.73 535
13741.83 512
13742.94 531
13744.05 503
13745.16 518
13746.26 502
13747.37 516
13748.48 528
13749.59 493
13750.70 462
13751.80 484
13752.91 501
13754.02 500
13755.13 524
13756.24 509
13757.34 519
13758.45 507
13759.56 503
13760.67 578
13761.78 606
13762.88 516
13763.99 523
13765.10 522
13766.21 581
13767.32 480
13768.43 535
13769.54 584
13770.64 529
13771.75 565
13772.86 587
13773.97 599
13775.08 624
13776.19 564
13777.30 596
13778.41 627
13779.52 697
13780.62 676
13781.73 629
13782.84 630
13783.95 717
13785.06 669
13786.17 635
13787.28 637
13788.39 618
13789.50 585
13790.61 613
13791.72 582
13792.83 580
13793.94 553
13795.05 568
13796.16 598
13797.27 542
13798.38 555
13799.49 561
13800.60 519
13801.71 523
13802.82 518
13803.93 553
13805.04 534
13806.15 508
13807.26 482
13808.37 450
13809.48 524
13810.59 525
13811.70 494
13812.81 520
13813.92 549
13815.03 542
13816.14 528
13817.25 497
13818.36 500
13819.47 525
13820.58 552
13821.69 550
13822.80 513
13823.91 560
13825.02 555
13826.13 502
13827.25 506
13828.36 582
13829.47 527
13830.58 485
13831.69 487
13832.80 554
13833.91 492
13835.02 504
13836.13 544
13837.25 503
13838.36 527
13839.47 492
13840.58 514
13841.69 498
13842.80 494
13843.91 455
13845.03 442
13846.14 512
13847.25 504
13848.36 487
13849.47 467
13850.59 496
13851.70 536
13852.81 522
13853.92 506
13855.03 516
13856.15 498
13857.26 546
13858.37 565
13859.48 524
13860.59 489
13861.71 508
13862.82 542
13863.93 572
13865.04 531
13866.16 565
13867.27 526
13868.38 533
13869.49 521
13870.61 540
13871.72 552
13872.83 544
13873.95 541
13875.06 536
13876.17 562
13877.28 546
13878.40 496
13879.51 478
13880.62 508
13881.74 527
13882.85 501
13883.96 528
13885.08 510
13886.19 497
13887.30 469
13888.42 495
13889.53 519
13890.64 481
13891.76 517
13892.87 530
13893.98 508
13895.10 513
13896.21 520
13897.33 542
13898.44 478
13899.55 513
13900.67 525
13901.78 470
13902.89 475
13904.01 477
13905.12 488
13906.24 501
13907.35 562
13908.47 495
13909.58 504
13910.69 460
13911.81 461
13912.92 526
13914.04 483
13915.15 452
13916.27 474
13917.38 507
13918.50 502
13919.61 490
13920.72 470
13921.84 483
13922.95 498
13924.07 509
13925.18 474
13926.30 468
13927.41 462
13928.53 433
13929.64 432
13930.76 532
13931.87 523
13932.99 509
13934.10 496
13935.22 455
13936.34 461
13937.45 468
13938.57 444
13939.68 437
13940.80 450
13941.91 452
13943.03 463
13944.14 465
13945.26 421
13946.38 446
13947.49 481
13948.61 434
13949.72 444
13950.84 487
13951.95 479
13953.07 486
13954.19 462
13955.30 475
13956.42 521
13957.53 487
13958.65 481
13959.77 464
13960.88 432
13962.00 481
13963.12 518
13964.23 469
13965.35 453
13966.47 485
13967.58 491
13968.70 485
13969.82 486
13970.93 535
13972.05 537
13973.17 477
13974.28 508
13975.40 450
13976.52 501
13977.63 460
13978.75 513
13979.87 466
13980.99 451
13982.10 459
13983.22 503
13984.34 477
13985.45 416
13986.57 436
13987.69 449
13988.81 448
13989.92 408
13991.04 458
13992.16 447
13993.28 463
13994.39 468
13995.51 453
13996.63 494
13997.75 505
13998.87 453
13999.98 491
14001.10 429
14002.22 431
14003.34 411
14004.46 463
14005.57 443
14006.69 469
14007.81 469
14008.93 464
14010.05 478
14011.16 448
14012.28 448
14013.40 454
14014.52 447
14015.64 469
14016.76 482
14017.88 464
14018.99 496
14020.11 488
14021.23 467
14022.35 470
14023.47 472
14024.59 458
14025.71 497
14026.83 437
14027.94 451
14029.06 484
14030.18 534
14031.30 505
14032.42 495
14033.54 491
14034.66 535
14035.78 483
14036.90 443
14038.02 431
14039.14 479
14040.26 477
14041.38 408
14042.50 458
14043.62 435
14044.74 406
14045.86 443
14046.97 449
14048.09 438
14049.21 468
14050.33 440
14051.45 496
14052.57 440
14053.69 450
14054.81 435
14055.93 404
14057.05 496
14058.17 492
14059.30 458
14060.42 484
14061.54 477
14062.66 479
14063.78 455
14064.90 470
14066.02 443
14067.14 452
14068.26 472
14069.38 463
14070.50 431
14071.62 433
14072.74 439
14073.86 435
14074.98 428
14076.10 480
14077.23 449
14078.35 511
14079.47 462
14080.59 450
14081.71 485
14082.83 435
14083.95 550
14085.07 506
14086.19 409
14087.32 424
14088.44 476
14089.56 487
14090.68 453
14091.80 527
14092.92 504
14094.05 473
14095.17 477
14096.29 474
14097.41 457
14098.53 505
14099.65 504
14100.78 493
14101.90 469
14103.02 493
14104.14 484
14105.26 482
14106.39 520
14107.51 545
14108.63 487
14109.75 532
14110.88 505
14112.00 485
14113.12 494
14114.24 468
14115.37 450
14116.49 449
14117.61 463
14118.73 461
14119.86 434
14120.98 425
14122.10 465
14123.22 446
14124.35 463
14125.47 467
14126.59 432
14127.72 438
14128.84 440
14129.96 481
14131.09 466
14132.21 473
14133.33 432
14134.45 416
14135.58 428
14136.70 426
14137.82 488
14138.95 477
14140.07 397
14141.20 467
14142.32 481
14143.44 466
14144.57 483
14145.69 470
14146.81 458
14147.94 432
14149.06 480
14150.19 423
14151.31 458
14152.43 444
14153.56 416
14154.68 442
14155.81 468
14156.93 442
14158.05 481
14159.18 424
14160.30 460
14161.43 486
14162.55 426
14163.68 442
14164.80 434
14165.92 433
14167.05 422
14168.17 453
14169.30 516
14170.42 420
14171.55 473
14172.67 449
14173.80 459
14174.92 462
14176.05 393
14177.17 433
14178.30 416
14179.42 456
14180.55 420
14181.67 492
14182.80 413
14183.92 406
14185.05 438
14186.17 484
14187.30 487
14188.42 448
14189.55 441
14190.67 433
14191.80 378
14192.93 400
14194.05 440
14195.18 466
14196.30 388
14197.43 444
14198.55 458
14199.68 410
14200.81 415
14201.93 418
14203.06 429
14204.18 391
14205.31 420
14206.44 440
14207.56 406
14208.69 430
14209.82 412
14210.94 422
14212.07 423
14213.19 403
14214.32 384
14215.45 418
14216.57 431
14217.70 416
14218.83 401
14219.95 422
14221.08 383
14222.21 411
14223.33 413
14224.46 428
14225.59 390
14226.71 414
14227.84 382
14228.97 415
14230.10 365
14231.22 390
14232.35 393
14233.48 447
14234.60 417
14235.73 393
14236.86 372
14237.99 356
14239.11 394
14240.24 445
14241.37 381
14242.50 408
14243.62 421
14244.75 366
14245.88 383
14247.01 429
14248.13 385
14249.26 365
14250.39 386
14251.52 448
14252.65 396
14253.77 411
14254.90 380
14256.03 401
14257.16 403
14258.29 373
14259.42 385
14260.54 372
14261.67 383
14262.80 353
14263.93 367
14265.06 418
14266.19 406
14267.31 414
14268.44 395
14269.57 385
14270.70 373
14271.83 417
14272.96 399
14274.09 374
14275.22 384
14276.34 377
14277.47 340
14278.60 376
14279.73 378
14280.86 376
14281.99 381
14283.12 376
14284.25 363
14285.38 383
14286.51 409
14287.64 417
14288.76 411
14289.89 349
14291.02 360
14292.15 382
14293.28 390
14294.41 418
14295.54 425
14296.67 375
14297.80 378
14298.93 390
14300.06 352
14301.19 387
14302.32 405
14303.45 427
14304.58 377
14305.71 368
14306.84 391
14307.97 399
14309.10 360
14310.23 392
14311.36 407
14312.49 440
14313.62 382
14314.75 374
14315.88 366
14317.01 357
14318.15 398
14319.28 352
14320.41 359
14321.54 338
14322.67 362
14323.80 364
14324.93 380
14326.06 380
14327.19 356
14328.32 378
14329.45 385
14330.58 423
14331.72 382
14332.85 310
14333.98 359
14335.11 351
14336.24 327
14337.37 360
14338.50 391
14339.63 345
14340.77 367
14341.90 345
14343.03 377
14344.16 377
14345.29 375
14346.42 384
14347.56 370
14348.69 395
14349.82 355
14350.95 381
14352.08 361
14353.21 358
14354.35 340
14355.48 350
14356.61 374
14357.74 343
14358.88 354
14360.01 331
14361.14 369
14362.27 394
14363.40 367
14364.54 390
14365.67 314
14366.80 323
14367.93 326
14369.07 311
14370.20 364
14371.33 364
14372.46 341
14373.60 311
14374.73 355
14375.86 354
14377.00 378
14378.13 413
14379.26 378
14380.39 361
14381.53 380
14382.66 355
14383.79 339
14384.93 373
14386.06 330
14387.19 331
14388.33 347
14389.46 367
14390.59 345
14391.73 329
14392.86 331
14393.99 289
14395.13 340
14396.26 305
14397.40 369
14398.53 387
14399.66 347
14400.80 336
14401.93 337
14403.06 323
14404.20 354
14405.33 348
14406.47 327
14407.60 321
14408.74 381
14409.87 312
14411.00 354
14412.14 346
14413.27 362
14414.41 356
14415.54 377
14416.68 383
14417.81 354
14418.94 368
14420.08 325
14421.21 350
14422.35 397
14423.48 343
14424.62 336
14425.75 359
14426.89 337
14428.02 334
14429.16 365
14430.29 358
14431.43 342
14432.56 293
14433.70 343
14434.83 314
14435.97 361
14437.10 357
14438.24 352
14439.37 311
14440.51 316
14441.64 335
14442.78 356
14443.92 364
14445.05 343
14446.19 330
14447.32 336
14448.46 353
14449.59 359
14450.73 344
14451.87 346
14453.00 395
14454.14 345
14455.27 345
14456.41 339
14457.55 349
14458.68 364
14459.82 362
14460.95 342
14462.09 382
14463.23 340
14464.36 340
14465.50 333
14466.64 341
14467.77 356
14468.91 384
14470.05 431
14471.18 346
14472.32 332
14473.46 393
14474.59 362
14475.73 361
14476.87 412
14478.00 417
14479.14 385
14480.28 424
14481.41 394
14482.55 386
14483.69 390
14484.83 371
14485.96 348
14487.10 383
14488.24 397
14489.37 423
14490.51 406
14491.65 363
14492.79 369
14493.92 393
14495.06 387
14496.20 388
14497.34 310
14498.47 321
14499.61 328
14500.75 318
14501.89 321
14503.03 315
14504.16 387
14505.30 360
14506.44 334
14507.58 327
14508.72 337
14509.85 374
14510.99 332
14512.13 369
14513.27 388
14514.41 370
14515.55 397
14516.68 352
14517.82 380
14518.96 340
14520.10 372
14521.24 411
14522.38 345
14523.51 405
14524.65 380
14525.79 368
14526.93 392
14528.07 359
14529.21 374
14530.35 344
14531.49 378
14532.63 372
14533.76 340
14534.90 368
14536.04 390
14537.18 374
14538.32 356
14539.46 381
14540.60 347
14541.74 380
14542.88 355
14544.02 372
14545.16 366
14546.30 384
14547.44 350
14548.58 407
14549.72 372
14550.86 366
14552.00 347
14553.14 369
14554.28 354
14555.42 393
14556.56 321
14557.70 376
14558.84 336
14559.98 372
14561.12 402
14562.26 389
14563.40 332
14564.54 353
14565.68 340
14566.82 384
14567.96 393
14569.10 375
14570.24 351
14571.38 346
14572.52 394
14573.66 376
14574.80 380
14575.94 352
14577.08 413
14578.22 389
14579.36 387
14580.51 345
14581.65 374
14582.79 388
14583.93 382
14585.07 377
14586.21 363
14587.35 335
14588.49 338
14589.63 374
14590.78 353
14591.92 361
14593.06 415
14594.20 387
14595.34 388
14596.48 341
14597.62 345
14598.77 371
14599.91 365
14601.05 326
14602.19 389
14603.33 419
14604.48 389
14605.62 391
14606.76 371
14607.90 404
14609.04 397
14610.19 397
14611.33 402
14612.47 419
14613.61 374
14614.75 404
14615.90 399
14617.04 410
14618.18 444
14619.32 362
14620.47 341
14621.61 392
14622.75 389
14623.89 386
14625.04 418
14626.18 382
14627.32 413
14628.46 367
14629.61 409
14630.75 414
14631.89 402
14633.04 431
14634.18 373
14635.32 379
14636.47 367
14637.61 414
14638.75 394
14639.89 413
14641.04 386
14642.18 436
14643.32 447
14644.47 440
14645.61 396
14646.76 392
14647.90 451
14649.04 424
14650.19 407
14651.33 409
14652.47 435
14653.62 389
14654.76 353
14655.90 443
14657.05 447
14658.19 372
14659.34 319
14660.48 337
14661.62 414
14662.77 404
14663.91 366
14665.06 332
14666.20 402
14667.35 406
14668.49 418
14669.63 388
14670.78 355
14671.92 415
14673.07 355
14674.21 349
14675.36 365
14676.50 388
14677.65 351
14678.79 314
14679.94 349
14681.08 362
14682.23 343
14683.37 342
14684.52 382
14685.66 377
14686.81 336
14687.95 390
14689.10 370
14690.24 367
14691.39 362
14692.53 366
14693.68 377
14694.82 383
14695.97 365
14697.11 382
14698.26 393
14699.41 394
14700.55 392
14701.70 434
14702.84 442
14703.99 408
14705.13 374
14706.28 344
14707.43 391
14708.57 363
14709.72 346
14710.86 360
14712.01 341
14713.16 368
14714.30 352
14715.45 349
14716.59 353
14717.74 319
14718.89 337
14720.03 371
14721.18 371
14722.33 343
14723.47 360
14724.62 372
14725.77 415
14726.91 372
14728.06 386
14729.21 323
14730.35 353
14731.50 390
14732.65 367
14733.79 312
14734.94 363
14736.09 388
14737.23 385
14738.38 388
14739.53 398
14740.68 347
14741.82 378
14742.97 367
14744.12 370
14745.26 359
14746.41 404
14747.56 395
14748.71 373
14749.85 406
14751.00 389
14752.15 348
14753.30 361
14754.45 354
14755.59 355
14756.74 352
14757.89 350
14759.04 349
14760.18 354
14761.33 350
14762.48 367
14763.63 343
14764.78 315
14765.92 340
14767.07 377
14768.22 339
14769.37 335
14770.52 376
14771.67 375
14772.81 359
14773.96 377
14775.11 357
14776.26 309
14777.41 325
14778.56 313
14779.71 322
14780.86 307
14782.00 355
14783.15 374
14784.30 345
14785.45 460
14786.60 398
14787.75 361
14788.90 378
14790.05 398
14791.20 328
14792.35 371
14793.49 351
14794.64 404
14795.79 370
14796.94 339
14798.09 350
14799.24 367
14800.39 373
14801.54 355
14802.69 380
14803.84 378
14804.99 368
14806.14 385
14807.29 365
14808.44 385
14809.59 416
14810.74 397
14811.89 346
14813.04 331
14814.19 332
14815.34 343
14816.49 345
14817.64 343
14818.79 378
14819.94 356
14821.09 320
14822.24 309
14823.39 304
14824.54 356
14825.69 361
14826.84 401
14827.99 352
14829.14 285
14830.29 314
14831.44 335
14832.60 352
14833.75 383
14834.90 340
14836.05 310
14837.20 331
14838.35 312
14839.50 330
14840.65 303
14841.80 309
14842.95 307
14844.11 318
14845.26 330
14846.41 332
14847.56 309
14848.71 313
14849.86 342
14851.01 338
14852.17 340
14853.32 317
14854.47 353
14855.62 345
14856.77 297
14857.92 294
14859.08 349
14860.23 323
14861.38 317
14862.53 329
14863.68 284
14864.84 295
14865.99 306
14867.14 332
14868.29 326
14869.44 297
14870.60 296
14871.75 291
14872.90 304
14874.05 316
14875.21 282
14876.36 281
14877.51 341
14878.66 314
14879.82 300
14880.97 280
14882.12 308
14883.27 327
14884.43 289
14885.58 296
14886.73 299
14887.89 335
14889.04 349
14890.19 312
14891.34 339
14892.50 364
14893.65 299
14894.80 298
14895.96 286
14897.11 319
14898.26 294
14899.42 309
14900.57 293
14901.72 296
14902.88 325
14904.03 340
14905.18 349
14906.34 338
14907.49 336
14908.65 317
14909.80 340
14910.95 308
14912.11 273
14913.26 333
14914.41 298
14915.57 301
14916.72 306
14917.88 270
14919.03 282
14920.18 282
14921.34 319
14922.49 308
14923.65 305
14924.80 325
14925.96 337
14927.11 316
14928.27 286
14929.42 315
14930.57 295
14931.73 263
14932.88 276
14934.04 289
14935.19 296
14936.35 258
14937.50 279
14938.66 309
14939.81 309
14940.97 303
14942.12 310
14943.28 293
14944.43 266
14945.59 292
14946.74 290
14947.90 275
14949.05 293
14950.21 295
14951.36 299
14952.52 285
14953.68 260
14954.83 264
14955.99 279
14957.14 293
14958.30 271
14959.45 272
14960.61 324
14961.77 285
14962.92 259
14964.08 294
14965.23 306
14966.39 291
14967.54 274
14968.70 264
14969.86 276
14971.01 318
14972.17 329
14973.33 286
14974.48 311
14975.64 292
14976.79 263
14977.95 268
14979.11 271
14980.26 289
14981.42 288
14982.58 292
14983.73 277
14984.89 319
14986.05 272
14987.20 293
14988.36 299
14989.52 323
14990.67 303
14991.83 324
14992.99 314
14994.15 276
14995.30 289
14996.46 237
14997.62 277
14998.77 293
14999.93 318
15001.09 278
15002.25 277
15003.40 290
15004.56 264
15005.72 266
15006.88 338
15008.03 287
15009.19 301
15010.35 268
15011.51 252
15012.66 272
15013.82 267
15014.98 288
15016.14 296
15017.30 304
15018.45 278
15019.61 284
15020.77 276
15021.93 273
15023.09 297
15024.24 321
15025.40 287
15026.56 300
15027.72 287
15028.88 277
15030.04 334
15031.19 321
15032.35 305
15033.51 284
15034.67 277
15035.83 242
15036.99 272
15038.15 281
15039.30 287
15040.46 304
15041.62 356
15042.78 279
15043.94 292
15045.10 307
15046.26 279
15047.42 272
15048.58 275
15049.74 330
15050.90 288
15052.05 278
15053.21 252
15054.37 276
15055.53 294
15056.69 276
15057.85 277
15059.01 273
15060.17 279
15061.33 268
15062.49 329
15063.65 274
15064.81 270
15065.97 310
15067.13 285
15068.29 266
15069.45 257
15070.61 273
15071.77 272
15072.93 276
15074.09 284
15075.25 290
15076.41 287
15077.57 307
15078.73 254
15079.89 305
15081.05 321
15082.21 294
15083.37 315
15084.53 291
15085.69 304
15086.85 292
15088.01 247
15089.18 289
15090.34 266
15091.50 289
15092.66 279
15093.82 312
15094.98 238
15096.14 248
15097.30 276
15098.46 260
15099.62 293
15100.78 283
15101.95 272
15103.11 260
15104.27 286
15105.43 240
15106.59 282
15107.75 307
15108.91 281
15110.08 265
15111.24 284
15112.40 272
15113.56 308
15114.72 277
15115.88 262
15117.05 269
15118.21 247
15119.37 261
15120.53 288
15121.69 300
15122.86 272
15124.02 298
15125.18 269
15126.34 262
15127.50 279
15128.67 285
15129.83 275
15130.99 286
15132.15 284
15133.32 249
15134.48 272
15135.64 290
15136.80 269
15137.97 336
15139.13 315
15140.29 285
15141.45 295
15142.62 282
15143.78 300
15144.94 268
15146.11 319
15147.27 281
15148.43 269
15149.59 249
15150.76 285
15151.92 234
15153.08 242
15154.25 253
15155.41 289
15156.57 267
15157.74 273
15158.90 266
15160.06 287
15161.23 301
15162.39 308
15163.55 273
15164.72 276
15165.88 270
15167.05 282
15168.21 262
15169.37 251
15170.54 271
15171.70 261
15172.86 278
15174.03 310
15175.19 304
15176.36 284
15177.52 245
15178.69 266
15179.85 274
15181.01 346
15182.18 345
15183.34 313
15184.51 295
15185.67 260
15186.84 312
15188.00 316
15189.16 282
15190.33 264
15191.49 288
15192.66 305
15193.82 279
15194.99 258
15196.15 287
15197.32 303
15198.48 284
15199.65 242
15200.81 269
15201.98 272
15203.14 299
15204.31 316
15205.47 307
15206.64 231
15207.80 239
15208.97 278
15210.13 276
15211.30 256
15212.47 245
15213.63 268
15214.80 269
15215.96 271
15217.13 322
15218.29 317
15219.46 304
15220.62 291
15221.79 288
15222.96 274
15224.12 321
15225.29 259
15226.45 258
15227.62 275
15228.79 325
15229.95 328
15231.12 269
15232.29 293
15233.45 255
15234.62 272
15235.78 274
15236.95 309
15238.12 291
15239.28 320
15240.45 297
15241.62 281
15242.78 274
15243.95 298
15245.12 274
15246.28 298
15247.45 284
15248.62 245
15249.78 310
15250.95 286
15252.12 283
15253.28 252
15254.45 254
15255.62 234
15256.79 251
15257.95 314
15259.12 281
15260.29 276
15261.46 234
15262.62 290
15263.79 283
15264.96 283
15266.13 303
15267.29 283
15268.46 298
15269.63 312
15270.80 289
15271.96 275
15273.13 281
15274.30 292
15275.47 302
15276.64 254
15277.80 293
15278.97 337
15280.14 297
15281.31 317
15282.48 275
15283.64 240
15284.81 273
15285.98 281
15287.15 308
15288.32 292
15289.49 293
15290.65 297
15291.82 275
15292.99 260
15294.16 236
15295.33 279
15296.50 264
15297.67 308
15298.83 320
15300.00 260
15301.17 248
15302.34 272
15303.51 283
15304.68 275
15305.85 289
15307.02 281
15308.19 285
15309.36 309
15310.52 273
15311.69 288
15312.86 295
15314.03 298
15315.20 271
15316.37 289
15317.54 297
15318.71 269
15319.88 279
15321.05 272
15322.22 276
15323.39 307
15324.56 260
15325.73 267
15326.90 278
15328.07 287
15329.24 265
15330.41 274
15331.58 280
15332.75 290
15333.92 271
15335.09 318
15336.26 305
15337.43 289
15338.60 288
15339.77 264
15340.94 299
15342.11 266
15343.28 282
15344.45 271
15345.62 279
15346.79 258
15347.96 258
15349.13 288
15350.31 285
15351.48 239
15352.65 238
15353.82 231
15354.99 244
15356.16 299
15357.33 306
15358.50 272
15359.67 260
15360.84 285
15362.02 289
15363.19 262
15364.36 276
15365.53 243
15366.70 279
15367.87 264
15369.04 283
15370.21 311
15371.39 273
15372.56 285
15373.73 248
15374.90 265
15376.07 257
15377.24 311
15378.42 287
15379.59 257
15380.76 267
15381.93 277
15383.10 280
15384.28 269
15385.45 286
15386.62 273
15387.79 304
15388.97 278
15390.14 244
15391.31 285
15392.48 291
15393.65 278
15394.83 289
15396.00 284
15397.17 277
15398.34 283
15399.52 281
15400.69 257
15401.86 276
15403.04 276
15404.21 273
15405.38 270
15406.55 295
15407.73 284
15408.90 266
15410.07 296
15411.25 272
15412.42 249
15413.59 249
15414.77 272
15415.94 274
15417.11 280
15418.29 274
15419.46 287
15420.63 279
15421.81 250
15422.98 289
15424.15 293
15425.33 297
15426.50 295
15427.67 275
15428.85 256
15430.02 247
15431.20 252
15432.37 266
15433.54 279
15434.72 250
15435.89 278
15437.07 272
15438.24 274
15439.41 283
15440.59 272
15441.76 303
15442.94 277
15444.11 282
15445.29 326
15446.46 280
15447.63 265
15448.81 281
15449.98 270
15451.16 267
15452.33 266
15453.51 280
15454.68 282
15455.86 295
15457.03 307
15458.21 288
15459.38 280
15460.56 272
15461.73 260
15462.91 229
15464.08 238
15465.26 234
15466.43 273
15467.61 260
15468.78 279
15469.96 295
15471.13 272
15472.31 298
15473.48 291
15474.66 240
15475.83 256
15477.01 239
15478.19 265
15479.36 259
15480.54 294
15481.71 292
15482.89 279
15484.06 254
15485.24 309
15486.42 285
15487.59 257
15488.77 260
15489.94 238
15491.12 252
15492.30 271
15493.47 294
15494.65 254
15495.83 246
15497.00 296
15498.18 300
15499.36 265
15500.53 264
15501.71 300
15502.88 291
15504.06 271
15505.24 314
15506.41 285
15507.59 254
15508.77 260
15509.95 256
15511.12 247
15512.30 244
15513.48 261
15514.65 287
15515.83 275
15517.01 266
15518.18 265
15519.36 261
15520.54 260
15521.72 283
15522.89 329
15524.07 288
15525.25 288
15526.43 302
15527.60 241
15528.78 254
15529.96 258
15531.14 301
15532.31 254
15533.49 247
15534.67 230
15535.85 248
15537.03 258
15538.20 299
15539.38 296
15540.56 270
15541.74 300
15542.92 284
15544.09 233
15545.27 262
15546.45 273
15547.63 337
15548.81 271
15549.98 299
15551.16 248
15552.34 279
15553.52 312
15554.70 279
15555.88 265
15557.06 291
15558.23 248
15559.41 253
15560.59 287
15561.77 266
15562.95 278
15564.13 266
15565.31 281
15566.49 299
15567.67 271
15568.84 282
15570.02 302
15571.20 278
15572.38 243
15573.56 244
15574.74 277
15575.92 276
15577.10 270
15578.28 284
15579.46 248
15580.64 247
15581.82 259
15583.00 303
15584.18 271
15585.36 242
15586.54 277
15587.72 296
15588.90 283
15590.08 314
15591.26 276
15592.44 323
15593.62 308
15594.80 270
15595.98 274
15597.16 270
15598.34 286
15599.52 296
15600.70 297
15601.88 317
15603.06 293
15604.24 321
15605.42 302
15606.60 280
15607.78 266
15608.96 294
15610.14 294
15611.32 275
15612.50 255
15613.68 273
15614.86 252
15616.05 322
15617.23 263
15618.41 269
15619.59 307
15620.77 277
15621.95 241
15623.13 246
15624.31 294
15625.49 268
15626.68 287
15627.86 274
15629.04 330
15630.22 291
15631.40 276
15632.58 314
15633.76 285
15634.95 297
15636.13 272
15637.31 287
15638.49 283
15639.67 302
15640.85 281
15642.04 294
15643.22 276
15644.40 323
15645.58 288
15646.76 290
15647.95 337
15649.13 265
15650.31 250
15651.49 266
15652.67 278
15653.86 260
15655.04 274
15656.22 309
15657.40 289
15658.59 301
15659.77 326
15660.95 279
15662.13 304
15663.32 271
15664.50 288
15665.68 298
15666.87 324
15668.05 317
15669.23 286
15670.41 303
15671.60 279
15672.78 318
15673.96 276
15675.15 279
15676.33 268
15677.51 314
15678.70 270
15679.88 345
15681.06 314
15682.25 277
15683.43 246
15684.61 279
15685.80 296
15686.98 330
15688.16 320
15689.35 326
15690.53 355
15691.72 309
15692.90 313
15694.08 298
15695.27 315
15696.45 301
15697.63 279
15698.82 284
15700.00 318
15701.19 278
15702.37 311
15703.56 279
15704.74 304
15705.92 290
15707.11 299
15708.29 305
15709.48 284
15710.66 280
15711.85 278
15713.03 312
15714.21 295
15715.40 269
15716.58 312
15717.77 271
15718.95 290
15720.14 312
15721.32 299
15722.51 323
15723.69 350
15724.88 287
15726.06 299
15727.25 272
15728.43 261
15729.62 305
15730.80 282
15731.99 274
15733.17 307
15734.36 293
15735.55 309
15736.73 313
15737.92 311
15739.10 315
15740.29 351
15741.47 351
15742.66 299
15743.84 261
15745.03 256
15746.22 303
15747.40 323
15748.59 307
15749.77 278
15750.96 294
15752.15 313
15753.33 266
15754.52 287
15755.70 290
15756.89 287
15758.08 273
15759.26 314
15760.45 290
15761.64 296
15762.82 303
15764.01 301
15765.20 310
15766.38 302
15767.57 282
15768.76 304
15769.94 294
15771.13 293
15772.32 289
15773.50 284
15774.69 281
15775.88 301
15777.06 294
15778.25 285
15779.44 301
15780.62 315
15781.81 295
15783.00 287
15784.19 251
15785.37 279
15786.56 265
15787.75 282
15788.94 278
15790.12 317
15791.31 290
15792.50 284
15793.69 315
15794.87 294
15796.06 313
15797.25 309
15798.44 302
15799.62 281
15800.81 289
15802.00 283
15803.19 284
15804.38 263
15805.56 275
15806.75 298
15807.94 301
15809.13 255
15810.32 282
15811.50 267
15812.69 287
15813.88 297
15815.07 267
15816.26 245
15817.45 283
15818.64 290
15819.82 309
15821.01 282
15822.20 293
15823.39 284
15824.58 262
15825.77 268
15826.96 277
15828.15 278
15829.33 301
15830.52 300
15831.71 265
15832.90 280
15834.09 261
15835.28 260
15836.47 286
15837.66 257
15838.85 284
15840.04 312
15841.23 315
15842.42 287
15843.61 265
15844.79 228
15845.98 269
15847.17 284
15848.36 314
15849.55 306
15850.74 252
15851.93 262
15853.12 285
15854.31 234
15855.50 255
15856.69 293
15857.88 279
15859.07 280
15860.26 237
15861.45 260
15862.64 267
15863.83 303
15865.02 254
15866.21 237
15867.40 269
15868.60 285
15869.79 284
15870.98 297
15872.17 321
15873.36 337
15874.55 300
15875.74 286
15876.93 304
15878.12 276
15879.31 247
15880.50 282
15881.69 304
15882.88 267
15884.07 285
15885.27 302
15886.46 268
15887.65 275
15888.84 275
15890.03 303
15891.22 282
15892.41 284
15893.60 249
15894.80 258
15895.99 257
15897.18 260
15898.37 286
15899.56 277
15900.75 278
15901.95 302
15903.14 271
15904.33 273
15905.52 262
15906.71 244
15907.90 311
15909.10 347
15910.29 283
15911.48 287
15912.67 265
15913.86 278
15915.06 258
15916.25 302
15917.44 289
15918.63 301
15919.83 323
15921.02 310
15922.21 278
15923.40 275
15924.60 253
15925.79 269
15926.98 250
15928.17 277
15929.37 281
15930.56 271
15931.75 291
15932.94 292
15934.14 286
15935.33 250
15936.52 299
15937.72 309
15938.91 272
15940.10 277
15941.30 285
15942.49 290
15943.68 318
15944.88 311
15946.07 293
15947.26 288
15948.46 316
15949.65 294
15950.84 235
15952.04 261
15953.23 253
15954.42 276
15955.62 245
15956.81 243
15958.01 259
15959.20 282
15960.39 279
15961.59 214
15962.78 262
15963.97 285
15965.17 286
15966.36 250
15967.56 235
15968.75 272
15969.95 267
15971.14 249
15972.33 257
15973.53 265
15974.72 259
15975.92 265
15977.11 260
15978.31 258
15979.50 264
15980.70 260
15981.89 265
15983.09 289
15984.28 266
15985.47 214
15986.67 251
15987.86 261
15989.06 235
15990.25 242
15991.45 231
15992.64 256
15993.84 285
15995.03 245
15996.23 265
15997.43 263
15998.62 202
15999.82 253
16001.01 264
16002.21 266
16003.40 279
16004.60 259
16005.79 269
16006.99 284
16008.18 235
16009.38 254
16010.58 255
16011.77 250
16012.97 250
16014.16 267
16015.36 254
16016.56 248
16017.75 247
16018.95 242
16020.14 255
16021.34 208
16022.54 258
16023.73 248
16024.93 310
16026.13 267
16027.32 232
16028.52 239
16029.71 273
16030.91 263
16032.11 276
16033.30 249
16034.50 271
16035.70 237
16036.89 236
16038.09 286
16039.29 251
16040.49 227
16041.68 233
16042.88 240
16044.08 285
16045.27 238
16046.47 240
16047.67 283
16048.86 255
16050.06 249
16051.26 237
16052.46 244
16053.65 211
16054.85 199
16056.05 248
16057.25 229
16058.44 248
16059.64 293
16060.84 266
16062.04 245
16063.23 230
16064.43 218
16065.63 239
16066.83 237
16068.03 253
16069.22 240
16070.42 266
16071.62 240
16072.82 233
16074.02 250
16075.21 256
16076.41 250
16077.61 230
16078.81 226
16080.01 255
16081.21 254
16082.40 248
16083.60 217
16084.80 222
16086.00 229
16087.20 246
16088.40 248
16089.60 233
16090.79 222
16091.99 223
16093.19 249
16094.39 281
16095.59 240
16096.79 275
16097.99 255
16099.19 220
16100.39 223
16101.59 283
16102.78 241
16103.98 237
16105.18 217
16106.38 237
16107.58 231
16108.78 246
16109.98 272
16111.18 263
16112.38 256
16113.58 253
16114.78 232
16115.98 247
16117.18 215
16118.38 233
16119.58 226
16120.78 223
16121.98 211
16123.18 179
16124.38 248
16125.58 237
16126.78 229
16127.98 211
16129.18 230
16130.38 223
16131.58 249
16132.78 266
16133.98 253
16135.18 229
16136.38 242
16137.58 224
16138.78 225
16139.98 229
16141.18 207
16142.38 257
16143.58 253
16144.79 249
16145.99 269
16147.19 250
16148.39 252
16149.59 273
16150.79 290
16151.99 255
16153.19 233
16154.39 233
16155.59 259
16156.80 259
16158.00 275
16159.20 265
16160.40 274
16161.60 250
16162.80 243
16164.00 244
16165.21 238
16166.41 241
16167.61 240
16168.81 244
16170.01 293
16171.21 229
16172.42 226
16173.62 250
16174.82 227
16176.02 271
16177.22 261
16178.43 237
16179.63 251
16180.83 250
16182.03 246
16183.23 210
16184.44 229
16185.64 234
16186.84 250
16188.04 233
16189.25 211
16190.45 207
16191.65 212
16192.85 217
16194.06 248
16195.26 214
16196.46 210
16197.66 257
16198.87 283
16200.07 263
16201.27 224
16202.48 201
16203.68 228
16204.88 242
16206.09 254
16207.29 273
16208.49 245
16209.69 223
16210.90 217
16212.10 240
16213.30 253
16214.51 266
16215.71 254
16216.91 238
16218.12 238
16219.32 263
16220.53 238
16221.73 242
16222.93 262
16224.14 220
16225.34 233
16226.54 278
16227.75 224
16228.95 239
16230.16 223
16231.36 239
16232.56 226
16233.77 240
16234.97 267
16236.18 247
16237.38 228
16238.59 247
16239.79 266
16240.99 242
16242.20 250
16243.40 235
16244.61 219
16245.81 227
16247.02 246
16248.22 241
16249.43 256
16250.63 245
16251.84 243
16253.04 252
16254.24 232
16255.45 229
16256.65 242
16257.86 265
16259.06 240
16260.27 237
16261.48 243
16262.68 244
16263.89 233
16265.09 247
16266.30 258
16267.50 273
16268.71 241
16269.91 217
16271.12 253
16272.32 272
16273.53 261
16274.73 265
16275.94 288
16277.15 249
16278.35 272
16279.56 250
16280.76 224
16281.97 281
16283.18 229
16284.38 208
16285.59 254
16286.79 244
16288.00 241
16289.21 227
16290.41 249
16291.62 268
16292.82 244
16294.03 255
16295.24 257
16296.44 248
16297.65 251
16298.86 304
16300.06 254
16301.27 272
16302.48 225
16303.68 276
16304.89 274
16306.10 236
16307.30 210
16308.51 213
16309.72 221
16310.92 209
16312.13 213
16313.34 243
16314.55 229
16315.75 250
16316.96 221
16318.17 231
16319.37 307
16320.58 313
16321.79 256
16323.00 249
16324.20 266
16325.41 230
16326.62 215
16327.83 210
16329.03 235
16330.24 231
16331.45 282
16332.66 288
16333.87 211
16335.07 211
16336.28 227
16337.49 262
16338.70 242
16339.90 222
16341.11 211
16342.32 216
16343.53 206
16344.74 253
16345.95 249
16347.15 242
16348.36 273
16349.57 256
16350.78 225
16351.99 218
16353.20 210
16354.40 250
16355.61 225
16356.82 227
16358.03 270
16359.24 283
16360.45 245
16361.66 251
16362.87 266
16364.08 249
16365.28 217
16366.49 261
16367.70 243
16368.91 236
16370.12 231
16371.33 235
16372.54 232
16373.75 216
16374.96 224
16376.17 254
16377.38 207
16378.59 221
16379.80 228
16381.01 257
16382.21 221
16383.42 241
16384.63 258
16385.84 224
16387.05 186
16388.26 221
16389.47 248
16390.68 264
16391.89 292
16393.10 254
16394.31 260
16395.52 244
16396.73 222
16397.94 261
16399.15 292
16400.36 230
16401.57 240
16402.79 258
16404.00 244
16405.21 251
16406.42 234
16407.63 228
16408.84 239
16410.05 235
16411.26 245
16412.47 234
16413.68 240
16414.89 248
16416.10 236
16417.31 244
16418.52 223
16419.74 236
16420.95 238
16422.16 243
16423.37 213
16424.58 208
16425.79 216
16427.00 239
16428.21 223
16429.42 236
16430.64 267
16431.85 251
16433.06 254
16434.27 207
16435.48 255
16436.69 228
16437.91 242
16439.12 283
16440.33 237
16441.54 213
16442.75 243
16443.96 221
16445.18 237
16446.39 217
16447.60 255
16448.81 271
16450.02 261
16451.24 215
16452.45 176
16453.66 238
16454.87 218
16456.09 268
16457.30 226
16458.51 216
16459.72 219
16460.94 219
16462.15 198
16463.36 259
16464.57 253
16465.79 221
16467.00 253
16468.21 220
16469.43 186
16470.64 217
16471.85 205
16473.06 228
16474.28 227
16475.49 252
16476.70 273
16477.92 241
16479.13 257
16480.34 218
16481.56 226
16482.77 218
16483.98 212
16485.20 275
16486.41 257
16487.62 287
16488.84 222
16490.05 212
16491.26 232
16492.48 241
16493.69 231
16494.91 214
16496.12 212
16497.33 207
16498.55 294
16499.76 257
16500.97 206
16502.19 239
16503.40 255
16504.62 244
16505.83 215
16507.05 223
16508.26 245
16509.47 207
16510.69 225
16511.90 211
16513.12 222
16514.33 205
16515.55 222
16516.76 215
16517.98 204
16519.19 220
16520.41 232
16521.62 224
16522.83 230
16524.05 235
16525.26 230
16526.48 213
16527.69 234
16528.91 212
16530.12 221
16531.34 217
16532.55 208
16533.77 241
16534.99 231
16536.20 219
16537.42 212
16538.63 204
16539.85 216
16541.06 215
16542.28 236
16543.49 241
16544.71 238
16545.92 219
16547.14 260
16548.36 272
16549.57 240
16550.79 215
16552.00 203
16553.22 217
16554.44 189
16555.65 239
16556.87 211
16558.08 188
16559.30 213
16560.52 229
16561.73 256
16562.95 201
16564.17 253
16565.38 235
16566.60 214
16567.81 267
16569.03 207
16570.25 255
16571.46 242
16572.68 227
16573.90 205
16575.11 218
16576.33 233
16577.55 223
16578.76 209
16579.98 232
16581.20 240
16582.42 200
16583.63 238
16584.85 244
16586.07 231
16587.28 244
16588.50 247
16589.72 235
16590.94 222
16592.15 199
16593.37 213
16594.59 219
16595.81 245
16597.02 237
16598.24 211
16599.46 216
16600.68 221
16601.89 199
16603.11 192
16604.33 219
16605.55 223
16606.77 274
16607.98 259
16609.20 238
16610.42 233
16611.64 209
16612.86 218
16614.07 256
16615.29 253
16616.51 268
16617.73 222
16618.95 244
16620.17 220
16621.38 207
16622.60 237
16623.82 199
16625.04 232
16626.26 255
16627.48 251
16628.70 253
16629.91 232
16631.13 233
16632.35 234
16633.57 236
16634.79 226
16636.01 232
16637.23 226
16638.45 173
16639.67 212
16640.89 221
16642.10 235
16643.32 262
16644.54 200
16645.76 231
16646.98 221
16648.20 230
16649.42 238
16650.64 253
16651.86 248
16653.08 208
16654.30 218
16655.52 235
16656.74 205
16657.96 239
16659.18 199
16660.40 189
16661.62 264
16662.84 220
16664.06 209
16665.28 244
16666.50 247
16667.72 226
16668.94 214
16670.16 216
16671.38 210
16672.60 243
16673.82 256
16675.04 267
16676.26 255
16677.48 213
16678.70 248
16679.92 220
16681.14 282
16682.36 216
16683.58 255
16684.80 266
16686.03 213
16687.25 229
16688.47 211
16689.69 216
16690.91 239
16692.13 251
16693.35 213
16694.57 210
16695.79 194
16697.02 210
16698.24 224
16699.46 218
16700.68 221
16701.90 250
16703.12 229
16704.34 190
16705.57 236
16706.79 226
16708.01 237
16709.23 217
16710.45 207
16711.67 207
16712.90 205
16714.12 231
16715.34 246
16716.56 257
16717.78 221
16719.01 244
16720.23 206
16721.45 216
16722.67 219
16723.89 234
16725.12 222
16726.34 226
16727.56 233
16728.78 234
16730.01 241
16731.23 209
16732.45 224
16733.67 203
16734.90 211
16736.12 222
16737.34 209
16738.56 213
16739.79 215
16741.01 226
16742.23 247
16743.46 239
16744.68 220
16745.90 229
16747.12 206
16748.35 221
16749.57 211
16750.79 223
16752.02 218
16753.24 210
16754.46 221
16755.69 222
16756.91 245
16758.13 226
16759.36 198
16760.58 221
16761.80 238
16763.03 221
16764.25 210
16765.48 208
16766.70 193
16767.92 204
16769.15 190
16770.37 225
16771.60 256
16772.82 268
16774.04 205
16775.27 198
16776.49 207
16777.72 224
16778.94 226
16780.16 217
16781.39 263
16782.61 248
16783.84 244
16785.06 216
16786.29 203
16787.51 203
16788.74 189
16789.96 223
16791.18 231
16792.41 201
16793.63 216
16794.86 220
16796.08 212
16797.31 231
16798.53 221
16799.76 220
16800.98 234
16802.21 226
16803.43 188
16804.66 237
16805.88 223
16807.11 208
16808.33 235
16809.56 207
16810.79 236
16812.01 240
16813.24 221
16814.46 200
16815.69 247
16816.91 260
16818.14 226
16819.36 233
16820.59 211
16821.82 250
16823.04 243
16824.27 226
16825.49 227
16826.72 184
16827.95 196
16829.17 212
16830.40 215
16831.62 212
16832.85 244
16834.08 243
16835.30 192
16836.53 216
16837.76 249
16838.98 218
16840.21 219
16841.44 243
16842.66 210
16843.89 210
16845.11 214
16846.34 215
16847.57 234
16848.80 187
16850.02 238
16851.25 249
16852.48 218
16853.70 209
16854.93 216
16856.16 210
16857.38 209
16858.61 207
16859.84 205
16861.07 238
16862.29 262
16863.52 221
16864.75 219
16865.97 206
16867.20 208
16868.43 208
16869.66 203
16870.89 237
16872.11 215
16873.34 236
16874.57 251
16875.80 226
16877.02 194
16878.25 245
16879.48 229
16880.71 225
16881.94 182
16883.16 221
16884.39 235
16885.62 284
16886.85 218
16888.08 197
16889.30 214
16890.53 233
16891.76 257
16892.99 228
16894.22 202
16895.45 199
16896.67 232
16897.90 222
16899.13 250
16900.36 202
16901.59 227
16902.82 259
16904.05 281
16905.28 205
16906.50 218
16907.73 254
16908.96 214
16910.19 197
16911.42 214
16912.65 251
16913.88 235
16915.11 214
16916.34 224
16917.57 223
16918.80 214
16920.03 243
16921.26 250
16922.48 239
16923.71 213
16924.94 206
16926.17 248
16927.40 229
16928.63 210
16929.86 204
16931.09 196
16932.32 218
16933.55 254
16934.78 206
16936.01 225
16937.24 235
16938.47 212
16939.70 240
16940.93 205
16942.16 201
16943.39 221
16944.62 206
16945.85 232
16947.08 210
16948.31 201
16949.54 215
16950.78 226
16952.01 246
16953.24 203
16954.47 184
16955.70 225
16956.93 229
16958.16 227
16959.39 239
16960.62 264
16961.85 236
16963.08 226
16964.31 215
16965.54 191
16966.78 202
16968.01 246
16969.24 231
16970.47 242
16971.70 205
16972.93 236
16974.16 214
16975.39 237
16976.63 196
16977.86 192
16979.09 235
16980.32 212
16981.55 205
16982.78 239
16984.02 205
16985.25 224
16986.48 259
16987.71 209
16988.94 197
16990.18 236
16991.41 234
16992.64 173
16993.87 198
16995.10 189
16996.34 210
16997.57 226
16998.80 227
17000.03 226
17001.26 247
17002.50 210
17003.73 203
17004.96 225
17006.19 196
17007.43 235
17008.66 247
17009.89 181
17011.12 194
17012.36 239
17013.59 221
17014.82 200
17016.06 239
17017.29 229
17018.52 197
17019.76 235
17020.99 234
17022.22 204
17023.45 252
17024.69 197
17025.92 233
17027.15 193
17028.39 236
17029.62 249
17030.85 219
17032.09 246
17033.32 205
17034.55 229
17035.79 216
17037.02 201
17038.26 205
17039.49 208
17040.72 199
17041.96 177
17043.19 173
17044.43 223
17045.66 209
17046.89 197
17048.13 225
17049.36 209
17050.60 203
17051.83 248
17053.06 271
17054.30 231
17055.53 205
17056.77 211
17058.00 202
17059.24 202
17060.47 208
17061.70 215
17062.94 195
17064.17 184
17065.41 194
17066.64 187
17067.88 200
17069.11 222
17070.35 190
17071.58 216
17072.82 254
17074.05 207
17075.29 227
17076.52 226
17077.76 177
17078.99 200
17080.23 206
17081.46 212
17082.70 203
17083.93 194
17085.17 211
17086.41 207
17087.64 203
17088.88 200
17090.11 176
17091.35 196
17092.58 179
17093.82 192
17095.05 220
17096.29 217
17097.53 216
17098.76 192
17100.00 173
17101.23 181
17102.47 218
17103.71 206
17104.94 189
17106.18 230
17107.41 234
17108.65 248
17109.89 270
17111.12 188
17112.36 178
17113.60 184
17114.83 224
17116.07 214
17117.31 192
17118.54 210
17119.78 205
17121.02 211
17122.25 193
17123.49 225
17124.73 231
17125.96 230
17127.20 196
17128.44 219
17129.67 241
17130.91 235
17132.15 219
17133.39 226
17134.62 260
17135.86 256
17137.10 225
17138.33 212
17139.57 244
17140.81 225
17142.05 229
17143.28 215
17144.52 216
17145.76 226
17147.00 221
17148.23 246
17149.47 187
17150.71 228
17151.95 222
17153.19 238
17154.42 251
17155.66 246
17156.90 204
17158.14 183
17159.38 213
17160.61 238
17161.85 202
17163.09 209
17164.33 243
17165.57 258
17166.81 193
17168.04 216
17169.28 259
17170.52 222
17171.76 203
17173.00 190
17174.24 211
17175.47 259
17176.71 199
17177.95 194
17179.19 212
17180.43 195
17181.67 197
17182.91 190
17184.15 190
17185.39 166
17186.62 208
17187.86 200
17189.10 170
17190.34 180
17191.58 210
17192.82 219
17194.06 201
17195.30 193
17196.54 194
17197.78 221
17199.02 194
17200.26 221
17201.50 193
17202.74 214
17203.98 196
17205.22 191
17206.46 200
17207.70 215
17208.94 189
17210.18 212
17211.42 201
17212.66 172
17213.90 177
17215.14 223
17216.38 231
17217.62 211
17218.86 211
17220.10 213
17221.34 243
17222.58 210
17223.82 240
17225.06 200
17226.30 204
17227.54 198
17228.78 221
17230.02 194
17231.26 195
17232.50 167
17233.74 191
17234.98 211
17236.22 211
17237.47 234
17238.71 204
17239.95 194
17241.19 193
17242.43 209
17243.67 204
17244.91 205
17246.15 185
17247.39 210
17248.64 166
17249.88 181
17251.12 178
17252.36 225
17253.60 202
17254.84 190
17256.08 195
17257.33 182
17258.57 213
17259.81 228
17261.05 223
17262.29 196
17263.54 190
17264.78 181
17266.02 207
17267.26 250
17268.50 225
17269.75 198
17270.99 212
17272.23 229
17273.47 177
17274.71 178
17275.96 213
17277.20 224
17278.44 214
17279.68 224
17280.93 186
17282.17 194
17283.41 175
17284.65 158
17285.90 198
17287.14 199
17288.38 209
17289.62 184
17290.87 192
17292.11 217
17293.35 195
17294.60 197
17295.84 220
17297.08 225
17298.33 233
17299.57 240
17300.81 222
17302.05 207
17303.30 210
17304.54 206
17305.78 177
17307.03 202
17308.27 191
17309.52 199
17310.76 179
17312.00 169
17313.25 196
17314.49 210
17315.73 230
17316.98 224
17318.22 186
17319.47 191
17320.71 239
17321.95 213
17323.20 177
17324.44 168
17325.69 183
17326.93 164
17328.17 167
17329.42 190
17330.66 218
17331.91 181
17333.15 230
17334.40 198
17335.64 167
17336.88 186
17338.13 181
17339.37 207
17340.62 241
17341.86 210
17343.11 223
17344.35 219
17345.60 206
17346.84 174
17348.09 186
17349.33 198
17350.58 212
17351.82 216
17353.07 174
17354.31 228
17355.56 216
17356.80 204
17358.05 198
17359.29 203
17360.54 176
17361.78 198
17363.03 194
17364.27 184
17365.52 196
17366.77 221
17368.01 223
17369.26 197
17370.50 197
17371.75 209
17372.99 225
17374.24 172
17375.49 217
17376.73 246
17377.98 203
17379.22 191
17380.47 232
17381.72 227
17382.96 205
17384.21 183
17385.45 198
17386.70 213
17387.95 194
17389.19 203
17390.44 188
17391.69 197
17392.93 201
17394.18 208
17395.43 198
17396.67 203
17397.92 259
17399.17 212
17400.41 183
17401.66 207
17402.91 244
17404.15 216
17405.40 212
17406.65 199
17407.89 184
17409.14 188
17410.39 187
17411.64 224
17412.88 230
17414.13 209
17415.38 192
17416.63 197
17417.87 213
17419.12 200
17420.37 194
17421.62 208
17422.86 215
17424.11 229
17425.36 219
17426.61 236
17427.85 184
17429.10 185
17430.35 197
17431.60 168
17432.85 200
17434.09 194
17435.34 196
17436.59 177
17437.84 198
17439.09 207
17440.33 194
17441.58 210
17442.83 208
17444.08 187
17445.33 184
17446.58 216
17447.82 205
17449.07 189
17450.32 236
17451.57 197
17452.82 220
17454.07 208
17455.32 199
17456.57 188
17457.81 199
17459.06 212
17460.31 196
17461.56 226
17462.81 214
17464.06 231
17465.31 240
17466.56 211
17467.81 214
17469.06 204
17470.30 210
17471.55 219
17472.80 166
17474.05 188
17475.30 187
17476.55 182
17477.80 187
17479.05 168
17480.30 194
17481.55 178
17482.80 179
17484.05 173
17485.30 173
17486.55 226
17487.80 213
17489.05 202
17490.30 204
17491.55 227
17492.80 214
17494.05 186
17495.30 218
17496.55 183
17497.80 197
17499.05 206
17500.30 175
17501.55 185
17502.80 194
17504.05 210
17505.30 255
17506.55 233
17507.80 213
17509.06 202
17510.31 190
17511.56 200
17512.81 227
17514.06 203
17515.31 184
17516.56 225
17517.81 224
17519.06 168
17520.31 178
17521.56 185
17522.82 197
17524.07 230
17525.32 215
17526.57 163
17527.82 168
17529.07 195
17530.32 207
17531.58 196
17532.83 194
17534.08 202
17535.33 210
17536.58 216
17537.83 178
17539.09 174
17540.34 207
17541.59 211
17542.84 202
17544.09 225
17545.35 208
17546.60 244
17547.85 227
17549.10 184
17550.35 193
17551.61 218
17552.86 245
17554.11 201
17555.36 183
17556.62 192
17557.87 223
17559.12 241
17560.37 243
17561.63 219
17562.88 209
17564.13 244
17565.38 205
17566.64 194
17567.89 190
17569.14 203
17570.39 204
17571.65 190
17572.90 238
17574.15 202
17575.41 203
17576.66 238
17577.91 199
17579.17 210
17580.42 201
17581.67 203
17582.93 210
17584.18 225
17585.43 190
17586.69 208
17587.94 204
17589.19 200
17590.45 231
17591.70 200
17592.95 179
17594.21 194
17595.46 180
17596.72 189
17597.97 201
17599.22 187
17600.48 196
17601.73 205
17602.99 217
17604.24 185
17605.49 189
17606.75 190
17608.00 213
17609.26 218
17610.51 199
17611.76 230
17613.02 263
17614.27 192
17615.53 191
17616.78 209
17618.04 209
17619.29 216
17620.55 211
17621.80 177
17623.06 182
17624.31 249
17625.57 218
17626.82 223
17628.08 163
17629.33 190
17630.59 190
17631.84 198
17633.10 201
17634.35 190
17635.61 197
17636.86 165
17638.12 170
17639.37 191
17640.63 188
17641.88 198
17643.14 280
17644.39 218
17645.65 208
17646.91 191
17648.16 247
17649.42 203
17650.67 199
17651.93 185
17653.18 214
17654.44 214
17655.70 189
17656.95 174
17658.21 185
17659.46 214
17660.72 191
17661.98 174
17663.23 242
17664.49 254
17665.75 209
17667.00 195
17668.26 226
17669.51 200
17670.77 179
17672.03 216
17673.28 201
17674.54 230
17675.80 251
17677.05 199
17678.31 257
17679.57 224
17680.82 195
17682.08 192
17683.34 195
17684.60 165
17685.85 165
17687.11 170
17688.37 184
17689.62 171
17690.88 209
17692.14 217
17693.40 173
17694.65 196
17695.91 192
17697.17 170
17698.42 192
17699.68 221
17700.94 195
17702.20 173
17703.46 161
17704.71 164
17705.97 169
17707.23 159
17708.49 206
17709.74 194
17711.00 191
17712.26 184
17713.52 190
17714.78 186
17716.03 195
17717.29 206
17718.55 201
17719.81 167
17721.07 187
17722.33 191
17723.58 181
17724.84 149
17726.10 168
17727.36 166
17728.62 183
17729.88 180
17731.13 184
17732.39 186
17733.65 178
17734.91 217
17736.17 221
17737.43 191
17738.69 168
17739.95 183
17741.21 169
17742.46 187
17743.72 190
17744.98 249
17746.24 191
17747.50 165
17748.76 193
17750.02 198
17751.28 181
17752.54 199
17753.80 170
17755.06 203
17756.32 192
17757.58 193
17758.84 217
17760.10 168
17761.36 178
17762.61 175
17763.87 185
17765.13 180
17766.39 187
17767.65 191
17768.91 198
17770.17 158
17771.43 184
17772.69 177
17773.95 148
17775.21 191
17776.48 199
17777.74 192
17779.00 192
17780.26 214
17781.52 194
17782.78 240
17784.04 193
17785.30 187
17786.56 187
17787.82 209
17789.08 206
17790.34 187
17791.60 177
17792.86 214
17794.12 234
17795.38 205
17796.65 186
17797.91 164
17799.17 164
17800.43 179
17801.69 191
17802.95 186
17804.21 178
17805.47 184
17806.73 217
17808.00 199
17809.26 159
17810.52 175
17811.78 176
17813.04 161
17814.30 155
17815.56 144
17816.83 170
17818.09 203
17819.35 173
17820.61 200
17821.87 160
17823.14 163
17824.40 209
17825.66 203
17826.92 190
17828.18 201
17829.45 209
17830.71 202
17831.97 191
17833.23 173
17834.49 186
17835.76 172
17837.02 187
17838.28 169
17839.54 215
17840.81 216
17842.07 176
17843.33 171
17844.59 170
17845.86 203
17847.12 173
17848.38 171
17849.65 173
17850.91 182
17852.17 165
17853.43 194
17854.70 176
17855.96 181
17857.22 178
17858.49 188
17859.75 194
17861.01 196
17862.28 182
17863.54 196
17864.80 207
17866.07 191
17867.33 232
17868.59 234
17869.86 203
17871.12 201
17872.38 184
17873.65 170
17874.91 193
17876.18 203
17877.44 200
17878.70 193
17879.97 215
17881.23 196
17882.50 208
17883.76 187
17885.02 179
17886.29 190
17887.55 194
17888.82 202
17890.08 188
17891.35 205
17892.61 195
17893.87 174
17895.14 163
17896.40 163
17897.67 202
17898.93 193
17900.20 176
17901.46 170
17902.73 169
17903.99 198
17905.26 186
17906.52 177
17907.79 170
17909.05 168
17910.32 201
17911.58 208
17912.85 210
17914.11 178
17915.38 209
17916.64 188
17917.91 178
17919.17 195
17920.44 213
17921.70 203
17922.97 172
17924.23 164
17925.50 171
17926.76 188
17928.03 203
17929.30 192
17930.56 179
17931.83 187
17933.09 164
17934.36 186
17935.62 197
17936.89 196
17938.16 203
17939.42 195
17940.69 193
17941.96 195
17943.22 193
17944.49 194
17945.75 181
17947.02 193
17948.29 189
17949.55 169
17950.82 190
17952.09 189
17953.35 176
17954.62 182
17955.89 190
17957.15 179
17958.42 218
17959.69 223
17960.95 215
17962.22 206
17963.49 204
17964.75 213
17966.02 195
17967.29 197
17968.55 209
17969.82 177
17971.09 213
17972.36 206
17973.62 191
17974.89 162
17976.16 165
17977.42 192
17978.69 187
17979.96 170
17981.23 203
17982.49 223
17983.76 246
17985.03 177
17986.30 185
17987.57 189
17988.83 211
17990.10 224
17991.37 224
17992.64 188
17993.90 204
17995.17 182
17996.44 201
17997.71 198
17998.98 221
18000.25 205
18001.51 226
18002.78 211
18004.05 216
18005.32 209
18006.59 246
18007.86 169
18009.12 200
18010.39 246
18011.66 206
18012.93 164
18014.20 179
18015.47 217
18016.74 196
18018.00 196
18019.27 199
18020.54 190
18021.81 151
18023.08 146
18024.35 192
18025.62 169
18026.89 182
18028.16 175
18029.43 183
18030.69 209
18031.96 215
18033.23 185
18034.50 200
18035.77 179
18037.04 214
18038.31 164
18039.58 182
18040.85 163
18042.12 163
18043.39 161
18044.66 168
18045.93 208
18047.20 189
18048.47 208
18049.74 195
18051.01 167
18052.28 192
18053.55 208
18054.82 175
18056.09 201
18057.36 205
18058.63 206
18059.90 184
18061.17 217
18062.44 154
18063.71 165
18064.98 190
18066.25 170
18067.52 171
18068.79 198
18070.06 195
18071.33 166
18072.61 164
18073.88 197
18075.15 207
18076.42 185
18077.69 191
18078.96 207
18080.23 194
18081.50 191
18082.77 202
18084.04 189
18085.32 198
18086.59 222
18087.86 188
18089.13 198
18090.40 190
18091.67 191
18092.94 225
18094.22 196
18095.49 217
18096.76 195
18098.03 156
18099.30 197
18100.57 170
18101.85 168
18103.12 175
18104.39 199
18105.66 185
18106.93 158
18108.20 187
18109.48 183
18110.75 168
18112.02 182
18113.29 200
18114.57 195
18115.84 194
18117.11 163
18118.38 165
18119.65 197
18120.93 156
18122.20 128
18123.47 163
18124.74 203
18126.02 155
18127.29 164
18128.56 179
18129.84 176
18131.11 197
18132.38 185
18133.65 181
18134.93 167
18136.20 185
18137.47 223
18138.75 191
18140.02 198
18141.29 185
18142.57 188
18143.84 170
18145.11 192
18146.39 213
18147.66 188
18148.93 184
18150.21 200
18151.48 197
18152.75 187
18154.03 164
18155.30 200
18156.57 204
18157.85 184
18159.12 181
18160.40 189
18161.67 170
18162.94 203
18164.22 196
18165.49 176
18166.77 171
18168.04 180
18169.31 220
18170.59 178
18171.86 170
18173.14 197
18174.41 206
18175.68 170
18176.96 151
18178.23 169
18179.51 175
18180.78 166
18182.06 191
18183.33 181
18184.61 191
18185.88 215
18187.16 222
18188.43 157
18189.71 158
18190.98 197
18192.26 167
18193.53 188
18194.81 219
18196.08 166
18197.36 166
18198.63 208
18199.91 192
18201.18 198
18202.46 249
18203.73 174
18205.01 177
18206.28 177
18207.56 160
18208.83 192
18210.11 193
18211.39 192
18212.66 127
18213.94 168
18215.21 186
18216.49 192
18217.76 157
18219.04 156
18220.32 171
18221.59 188
18222.87 177
18224.14 181
18225.42 182
18226.70 195
18227.97 190
18229.25 185
18230.53 207
18231.80 183
18233.08 208
18234.35 177
18235.63 169
18236.91 169
18238.18 191
18239.46 199
18240.74 207
18242.01 204
18243.29 197
18244.57 195
18245.84 186
18247.12 189
18248.40 188
18249.68 211
18250.95 203
18252.23 188
18253.51 174
18254.78 172
18256.06 199
18257.34 168
18258.62 191
18259.89 181
18261.17 175
18262.45 174
18263.72 203
18265.00 210
18266.28 189
18267.56 240
18268.84 186
18270.11 201
18271.39 184
18272.67 160
18273.95 188
18275.22 182
18276.50 187
18277.78 192
18279.06 178
18280.34 200
18281.61 252
18282.89 176
18284.17 213
18285.45 198
18286.73 181
18288.01 195
18289.28 203
18290.56 207
18291.84 188
18293.12 183
18294.40 184
18295.68 169
18296.95 180
18298.23 181
18299.51 190
18300.79 190
18302.07 207
18303.35 194
18304.63 193
18305.91 206
18307.19 179
18308.46 166
18309.74 177
18311.02 162
18312.30 221
18313.58 198
18314.86 162
18316.14 165
18317.42 177
18318.70 174
18319.98 206
18321.26 201
18322.54 173
18323.82 177
18325.10 170
18326.38 198
18327.66 181
18328.94 181
18330.22 181
18331.50 184
18332.77 164
18334.05 181
18335.33 184
18336.61 189
18337.90 213
18339.18 191
18340.46 187
18341.74 187
18343.02 185
18344.30 219
18345.58 214
18346.86 193
18348.14 207
18349.42 188
18350.70 214
18351.98 189
18353.26 163
18354.54 184
18355.82 185
18357.10 195
18358.38 199
18359.66 167
18360.94 202
18362.22 146
18363.51 206
18364.79 201
18366.07 182
18367.35 167
18368.63 174
18369.91 177
18371.19 179
18372.47 164
18373.76 183
18375.04 179
18376.32 179
18377.60 209
18378.88 157
18380.16 198
18381.44 205
18382.73 210
18384.01 208
18385.29 170
18386.57 173
18387.85 187
18389.13 189
18390.42 180
18391.70 162
18392.98 191
18394.26 176
18395.54 193
18396.83 196
18398.11 216
18399.39 173
18400.67 170
18401.96 189
18403.24 199
18404.52 193
18405.80 184
18407.09 207
18408.37 162
18409.65 177
18410.93 161
18412.22 141
18413.50 185
18414.78 218
18416.06 189
18417.35 189
18418.63 192
18419.91 181
18421.20 164
18422.48 177
18423.76 163
18425.05 186
18426.33 176
18427.61 150
18428.89 170
18430.18 161
18431.46 169
18432.74 193
18434.03 182
18435.31 187
18436.60 168
18437.88 176
18439.16 220
18440.45 232
18441.73 202
18443.01 174
18444.30 191
18445.58 173
18446.87 158
18448.15 176
18449.43 148
18450.72 145
18452.00 203
18453.29 203
18454.57 194
18455.85 196
18457.14 218
18458.42 185
18459.71 160
18460.99 164
18462.28 201
18463.56 173
18464.84 163
18466.13 187
18467.41 190
18468.70 185
18469.98 205
18471.27 193
18472.55 191
18473.84 210
18475.12 189
18476.41 172
18477.69 174
18478.98 210
18480.26 195
18481.55 147
18482.83 144
18484.12 222
18485.40 173
18486.69 248
18487.97 189
18489.26 207
18490.54 203
18491.83 185
18493.11 158
18494.40 156
18495.69 161
18496.97 160
18498.26 198
18499.54 169
18500.83 162
18502.11 221
18503.40 192
18504.69 181
18505.97 176
18507.26 215
18508.54 230
18509.83 205
18511.12 161
18512.40 205
18513.69 210
18514.98 161
18516.26 172
18517.55 195
18518.83 171
18520.12 188
18521.41 209
18522.69 194
18523.98 186
18525.27 195
18526.55 170
18527.84 211
18529.13 176
18530.41 184
18531.70 169
18532.99 176
18534.27 197
18535.56 162
18536.85 160
18538.14 199
18539.42 172
18540.71 181
18542.00 171
18543.28 154
18544.57 180
18545.86 199
18547.15 182
18548.43 165
18549.72 140
18551.01 201
18552.30 205
18553.58 184
18554.87 170
18556.16 165
18557.45 264
18558.73 189
18560.02 204
18561.31 214
18562.60 185
18563.89 198
18565.17 160
18566.46 155
18567.75 200
18569.04 195
18570.33 180
18571.62 181
18572.90 168
18574.19 209
18575.48 236
18576.77 172
18578.06 194
18579.35 167
18580.63 172
18581.92 196
18583.21 212
18584.50 180
18585.79 178
18587.08 174
18588.37 192
18589.66 194
18590.94 171
18592.23 154
18593.52 191
18594.81 188
18596.10 201
18597.39 168
18598.68 159
18599.97 203
18601.26 179
18602.55 195
18603.84 200
18605.13 165
18606.41 175
18607.70 175
18608.99 196
18610.28 186
18611.57 184
18612.86 185
18614.15 193
18615.44 166
18616.73 194
18618.02 199
18619.31 180
18620.60 184
18621.89 203
18623.18 208
18624.47 203
18625.76 181
18627.05 174
18628.34 187
18629.63 196
18630.92 198
18632.21 205
18633.50 216
18634.79 222
18636.08 203
18637.37 198
18638.67 172
18639.96 193
18641.25 168
18642.54 187
18643.83 191
18645.12 182
18646.41 182
18647.70 178
18648.99 176
18650.28 156
18651.57 182
18652.86 159
18654.16 201
18655.45 195
18656.74 198
18658.03 164
18659.32 151
18660.61 191
18661.90 202
18663.19 210
18664.49 211
18665.78 199
18667.07 201
18668.36 190
18669.65 181
18670.94 178
18672.24 171
18673.53 195
18674.82 209
18676.11 165
18677.40 162
18678.70 199
18679.99 191
18681.28 166
18682.57 165
18683.86 161
18685.16 165
18686.45 167
18687.74 178
18689.03 162
18690.33 176
18691.62 170
18692.91 168
18694.20 202
18695.50 206
18696.79 187
18698.08 189
18699.37 172
18700.67 192
18701.96 183
18703.25 229
18704.54 194
18705.84 173
18707.13 187
18708.42 173
18709.72 226
18711.01 176
18712.30 170
18713.60 163
18714.89 180
18716.18 182
18717.48 150
18718.77 178
18720.06 209
18721.36 156
18722.65 141
18723.94 187
18725.24 201
18726.53 212
18727.82 155
18729.12 176
18730.41 201
18731.70 192
18733.00 206
18734.29 185
18735.59 154
18736.88 189
18738.17 186
18739.47 179
18740.76 164
18742.06 206
18743.35 217
18744.64 202
18745.94 169
18747.23 170
18748.53 172
18749.82 209
18751.12 205
18752.41 181
18753.71 196
18755.00 169
18756.30 145
18757.59 170
18758.88 188
18760.18 196
18761.47 189
18762.77 173
18764.06 173
18765.36 200
18766.65 157
18767.95 188
18769.24 231
18770.54 239
18771.83 164
18773.13 208
18774.43 188
18775.72 168
18777.02 168
18778.31 183
18779.61 213
18780.90 213
18782.20 199
18783.49 173
18784.79 170
18786.08 190
18787.38 177
18788.68 167
18789.97 199
18791.27 182
18792.56 133
18793.86 152
18795.16 179
18796.45 151
18797.75 156
18799.04 164
18800.34 184
18801.64 192
18802.93 207
18804.23 216
18805.53 185
18806.82 191
18808.12 172
18809.41 143
18810.71 180
18812.01 171
18813.30 198
18814.60 168
18815.90 158
18817.19 160
18818.49 166
18819.79 196
18821.09 172
18822.38 155
18823.68 184
18824.98 183
18826.27 180
18827.57 203
18828.87 194
18830.16 203
18831.46 211
18832.76 178
18834.06 190
18835.35 190
18836.65 190
18837.95 212
18839.25 187
18840.54 176
18841.84 175
18843.14 174
18844.44 190
18845.73 184
18847.03 195
18848.33 194
18849.63 163
18850.93 168
18852.22 152
18853.52 163
18854.82 184
18856.12 178
18857.42 168
18858.71 171
18860.01 178
18861.31 179
18862.61 167
18863.91 155
18865.21 184
18866.50 164
18867.80 174
18869.10 187
18870.40 164
18871.70 191
18873.00 189
18874.30 201
18875.60 190
18876.89 168
18878.19 178
18879.49 166
18880.79 177
18882.09 187
18883.39 137
18884.69 173
18885.99 179
18887.29 173
18888.59 192
18889.88 170
18891.18 173
18892.48 169
18893.78 196
18895.08 172
18896.38 189
18897.68 163
18898.98 149
18900.28 186
18901.58 180
18902.88 176
18904.18 169
18905.48 171
18906.78 143
18908.08 192
18909.38 181
18910.68 177
18911.98 174
18913.28 157
18914.58 161
18915.88 173
18917.18 154
18918.48 157
18919.78 168
18921.08 178
18922.38 167
18923.68 170
18924.98 189
18926.28 170
18927.58 155
18928.88 173
18930.18 155
18931.49 164
18932.79 162
18934.09 162
18935.39 174
18936.69 167
18937.99 198
18939.29 162
18940.59 179
18941.89 182
18943.19 163
18944.49 158
18945.80 171
18947.10 177
18948.40 143
18949.70 172
18951.00 168
18952.30 169
18953.60 148
18954.91 169
18956.21 182
18957.51 159
18958.81 197
18960.11 177
18961.41 160
18962.72 177
18964.02 178
18965.32 156
18966.62 165
18967.92 204
18969.23 183
18970.53 142
18971.83 174
18973.13 171
18974.43 178
18975.74 158
18977.04 190
18978.34 193
18979.64 196
18980.95 160
18982.25 168
18983.55 196
18984.85 155
18986.16 188
18987.46 183
18988.76 194
18990.06 185
18991.37 177
18992.67 173
18993.97 177
18995.28 194
18996.58 186
18997.88 173
18999.18 172
19000.49 185
19001.79 169
19003.09 163
19004.40 179
19005.70 169
19007.00 152
19008.31 197
19009.61 160
19010.91 174
19012.22 149
19013.52 163
19014.82 172
19016.13 169
19017.43 161
19018.74 172
19020.04 169
19021.34 179
19022.65 202
19023.95 196
19025.25 161
19026.56 158
19027.86 161
19029.17 170
19030.47 175
19031.77 176
19033.08 178
19034.38 191
19035.69 166
19036.99 189
19038.30 177
19039.60 175
19040.91 135
19042.21 185
19043.51 190
19044.82 180
19046.12 148
19047.43 153
19048.73 158
19050.04 176
19051.34 161
19052.65 214
19053.95 188
19055.26 176
19056.56 183
19057.87 193
19059.17 197
19060.48 206
19061.78 175
19063.09 189
19064.39 153
19065.70 158
19067.00 164
19068.31 172
19069.62 179
19070.92 180
19072.23 173
19073.53 165
19074.84 182
19076.14 189
19077.45 197
19078.75 150
19080.06 175
19081.37 182
19082.67 220
19083.98 227
19085.28 197
19086.59 188
19087.90 157
19089.20 183
19090.51 166
19091.82 162
19093.12 153
19094.43 156
19095.73 168
19097.04 174
19098.35 156
19099.65 176
19100.96 196
19102.27 198
19103.57 165
19104.88 174
19106.19 161
19107.49 169
19108.80 139
19110.11 163
19111.41 136
19112.72 152
19114.03 190
19115.33 203
19116.64 193
19117.95 171
19119.26 161
19120.56 169
19121.87 154
19123.18 156
19124.49 159
19125.79 186
19127.10 197
19128.41 172
19129.72 191
19131.02 195
19132.33 137
19133.64 146
19134.95 166
19136.25 149
19137.56 163
19138.87 186
19140.18 178
19141.49 165
19142.79 174
19144.10 167
19145.41 151
19146.72 168
19148.03 204
19149.33 170
19150.64 174
19151.95 159
19153.26 180
19154.57 161
19155.88 170
19157.18 172
19158.49 171
19159.80 168
19161.11 150
19162.42 146
19163.73 167
19165.04 183
19166.34 171
19167.65 141
19168.96 147
19170.27 162
19171.58 164
19172.89 161
19174.20 167
19175.51 151
19176.82 168
19178.13 187
19179.43 183
19180.74 178
19182.05 145
19183.36 149
19184.67 200
19185.98 152
19187.29 147
19188.60 179
19189.91 162
19191.22 159
19192.53 173
19193.84 183
19195.15 188
19196.46 149
19197.77 157
19199.08 194
19200.39 160
19201.70 181
19203.01 192
19204.32 162
19205.63 172
19206.94 199
19208.25 164
19209.56 155
19210.87 137
19212.18 164
19213.49 175
19214.80 171
19216.11 212
19217.42 181
19218.73 148
19220.04 187
19221.35 174
19222.66 162
19223.98 195
19225.29 160
19226.60 153
19227.91 158
19229.22 166
19230.53 177
19231.84 200
19233.15 180
19234.46 158
19235.77 191
19237.09 168
19238.40 182
19239.71 167
19241.02 165
19242.33 174
19243.64 182
19244.95 184
19246.27 213
19247.58 201
19248.89 158
19250.20 198
19251.51 207
19252.82 228
19254.14 168
19255.45 197
19256.76 184
19258.07 162
19259.38 135
19260.70 163
19262.01 176
19263.32 162
19264.63 203
19265.94 183
19267.26 169
19268.57 163
19269.88 126
19271.19 147
19272.51 150
19273.82 152
19275.13 167
19276.44 173
19277.76 200
19279.07 178
19280.38 161
19281.69 147
19283.01 191
19284.32 181
19285.63 183
19286.94 152
19288.26 165
19289.57 216
19290.88 178
19292.20 171
19293.51 186
19294.82 169
19296.14 165
19297.45 155
19298.76 151
19300.08 169
19301.39 172
19302.70 180
19304.02 189
19305.33 160
19306.64 149
19307.96 155
19309.27 161
19310.59 194
19311.90 164
19313.21 165
19314.53 170
19315.84 193
19317.15 194
19318.47 177
19319.78 163
19321.10 163
19322.41 184
19323.72 192
19325.04 201
19326.35 199
19327.67 189
19328.98 165
19330.30 157
19331.61 182
19332.93 154
19334.24 141
19335.55 146
19336.87 148
19338.18 164
19339.50 168
19340.81 155
19342.13 188
19343.44 170
19344.76 174
19346.07 166
19347.39 136
19348.70 185
19350.02 203
19351.33 171
19352.65 185
19353.96 207
19355.28 200
19356.59 164
19357.91 167
19359.22 190
19360.54 169
19361.86 169
19363.17 156
19364.49 162
19365.80 165
19367.12 177
19368.43 166
19369.75 181
19371.06 109
19372.38 155
19373.70 169
19375.01 173
19376.33 199
19377.64 158
19378.96 182
19380.28 177
19381.59 171
19382.91 155
19384.23 176
19385.54 177
19386.86 152
19388.17 180
19389.49 161
19390.81 159
19392.12 168
19393.44 145
19394.76 163
19396.07 180
19397.39 169
19398.71 171
19400.02 157
19401.34 141
19402.66 125
19403.97 183
19405.29 162
19406.61 147
19407.93 132
19409.24 175
19410.56 161
19411.88 157
19413.19 187
19414.51 149
19415.83 178
19417.15 185
19418.46 187
19419.78 199
19421.10 154
19422.42 163
19423.73 181
19425.05 187
19426.37 156
19427.69 165
19429.00 158
19430.32 157
19431.64 167
19432.96 163
19434.28 161
19435.59 192
19436.91 176
19438.23 166
19439.55 190
19440.87 174
19442.18 168
19443.50 169
19444.82 154
19446.14 151
19447.46 166
19448.78 172
19450.09 195
19451.41 191
19452.73 180
19454.05 155
19455.37 145
19456.69 162
19458.01 156
19459.33 166
19460.64 176
19461.96 164
19463.28 151
19464.60 155
19465.92 155
19467.24 148
19468.56 181
19469.88 182
19471.20 170
19472.52 185
19473.83 181
19475.15 163
19476.47 138
19477.79 184
19479.11 149
19480.43 178
19481.75 137
19483.07 164
19484.39 168
19485.71 166
19487.03 144
19488.35 176
19489.67 166
19490.99 174
19492.31 181
19493.63 162
19494.95 185
19496.27 179
19497.59 174
19498.91 169
19500.23 177
19501.55 206
19502.87 166
19504.19 182
19505.51 158
19506.83 158
19508.15 131
19509.47 145
19510.79 147
19512.11 128
19513.43 185
19514.75 176
19516.08 178
19517.40 155
19518.72 188
19520.04 160
19521.36 175
19522.68 157
19524.00 127
19525.32 168
19526.64 157
19527.96 188
19529.29 160
19530.61 183
19531.93 155
19533.25 180
19534.57 167
19535.89 170
19537.21 155
19538.53 163
19539.86 190
19541.18 152
19542.50 139
19543.82 129
19545.14 166
19546.46 157
19547.79 179
19549.11 161
19550.43 175
19551.75 154
19553.07 145
19554.40 178
19555.72 184
19557.04 181
19558.36 170
19559.68 145
19561.01 157
19562.33 181
19563.65 193
19564.97 207
19566.30 195
19567.62 177
19568.94 187
19570.26 170
19571.59 161
19572.91 164
19574.23 176
19575.55 154
19576.88 140
19578.20 175
19579.52 167
19580.85 154
19582.17 168
19583.49 157
19584.82 229
19586.14 184
19587.46 165
19588.78 179
19590.11 185
19591.43 157
19592.75 170
19594.08 161
19595.40 168
19596.72 164
19598.05 161
19599.37 174
19600.70 160
19602.02 148
19603.34 163
19604.67 165
19605.99 156
19607.31 173
19608.64 195
19609.96 194
19611.29 205
19612.61 190
19613.93 170
19615.26 195
19616.58 134
19617.91 183
19619.23 163
19620.55 173
19621.88 201
19623.20 179
19624.53 182
19625.85 185
19627.18 176
19628.50 191
19629.83 170
19631.15 166
19632.48 183
19633.80 155
19635.12 155
19636.45 157
19637.77 160
19639.10 187
19640.42 157
19641.75 171
19643.07 140
19644.40 158
19645.72 139
19647.05 192
19648.37 161
19649.70 158
19651.03 138
19652.35 199
19653.68 161
19655.00 154
19656.33 174
19657.65 180
19658.98 134
19660.30 150
19661.63 167
19662.96 203
19664.28 146
19665.61 164
19666.93 182
19668.26 173
19669.58 191
19670.91 188
19672.24 174
19673.56 170
19674.89 187
19676.21 174
19677.54 173
19678.87 194
19680.19 172
19681.52 192
19682.85 155
19684.17 130
19685.50 123
19686.83 153
19688.15 185
19689.48 189
19690.81 214
19692.13 190
19693.46 159
19694.79 164
19696.11 165
19697.44 162
19698.77 157
19700.09 206
19701.42 173
19702.75 179
19704.07 207
19705.40 176
19706.73 161
19708.06 150
19709.38 192
19710.71 181
19712.04 176
19713.37 198
19714.69 161
19716.02 132
19717.35 155
19718.68 146
19720.00 156
19721.33 188
19722.66 173
19723.99 190
19725.31 200
19726.64 200
19727.97 177
19729.30 160
19730.63 179
19731.95 192
19733.28 158
19734.61 136
19735.94 143
19737.27 164
19738.59 160
19739.92 176
19741.25 172
19742.58 144
19743.91 145
19745.24 169
19746.57 152
19747.89 158
19749.22 183
19750.55 183
19751.88 177
19753.21 180
19754.54 179
19755.87 207
19757.20 211
19758.52 158
19759.85 144
19761.18 177
19762.51 168
19763.84 183
19765.17 157
19766.50 160
19767.83 168
19769.16 181
19770.49 173
19771.82 207
19773.15 175
19774.47 163
19775.80 153
19777.13 168
19778.46 169
19779.79 157
19781.12 197
19782.45 188
19783.78 162
19785.11 152
19786.44 160
19787.77 160
19789.10 155
19790.43 163
19791.76 144
19793.09 156
19794.42 151
19795.75 142
19797.08 191
19798.41 179
19799.74 164
19801.07 176
19802.40 158
19803.73 157
19805.07 126
19806.40 152
19807.73 153
19809.06 177
19810.39 168
19811.72 173
19813.05 123
19814.38 149
19815.71 176
19817.04 180
19818.37 149
19819.70 164
19821.03 172
19822.37 152
19823.70 174
19825.03 166
19826.36 162
19827.69 166
19829.02 166
19830.35 155
19831.68 190
19833.02 210
19834.35 165
19835.68 184
19837.01 167
19838.34 182
19839.67 169
19841.01 141
19842.34 177
19843.67 141
19845.00 163
19846.33 187
19847.67 203
19849.00 183
19850.33 190
19851.66 141
19852.99 150
19854.33 167
19855.66 176
19856.99 140
19858.32 131
19859.65 176
19860.99 185
19862.32 168
19863.65 170
19864.98 174
19866.32 177
19867.65 168
19868.98 169
19870.32 143
19871.65 147
19872.98 172
19874.31 170
19875.65 159
19876.98 151
19878.31 166
19879.65 148
19880.98 154
19882.31 152
19883.64 138
19884.98 162
19886.31 159
19887.64 167
19888.98 155
19890.31 162
19891.64 166
19892.98 182
19894.31 183
19895.65 159
19896.98 165
19898.31 161
19899.65 187
19900.98 137
19902.31 192
19903.65 160
19904.98 156
19906.32 191
19907.65 150
19908.98 153
19910.32 153
19911.65 170
19912.99 142
19914.32 162
19915.65 169
19916.99 189
19918.32 160
19919.66 153
19920.99 177
19922.33 166
19923.66 170
19924.99 160
19926.33 158
19927.66 156
19929.00 162
19930.33 203
19931.67 177
19933.00 167
19934.34 168
19935.67 160
19937.01 158
19938.34 188
19939.68 182
19941.01 220
19942.35 156
19943.68 160
19945.02 146
19946.35 174
19947.69 189
19949.02 184
19950.36 213
19951.70 217
19953.03 174
19954.37 174
19955.70 178
19957.04 175
19958.37 197
19959.71 170
19961.04 169
19962.38 157
19963.72 171
19965.05 181
19966.39 161
19967.72 180
19969.06 148
19970.40 176
19971.73 168
19973.07 145
19974.40 206
19975.74 171
19977.08 161
19978.41 154
19979.75 159
19981.09 190
19982.42 163
19983.76 150
19985.10 161
19986.43 135
19987.77 168
19989.11 187
19990.44 138
19991.78 151
19993.12 144
19994.45 157
19995.79 179
19997.13 175
19998.46 156
19999.80 162
20001.14 170
20002.48 205
20003.81 172
20005.15 152
20006.49 163
20007.82 168
20009.16 151
20010.50 144
20011.84 204
20013.17 191
20014.51 159
20015.85 179
20017.19 159
20018.52 139
20019.86 174
20021.20 163
20022.54 153
20023.88 162
20025.21 180
20026.55 148
20027.89 206
20029.23 197
20030.57 200
20031.90 173
20033.24 181
20034.58 164
20035.92 161
20037.26 147
20038.60 144
20039.93 152
20041.27 173
20042.61 156
20043.95 114
20045.29 153
20046.63 176
20047.97 122
20049.30 134
20050.64 147
20051.98 169
20053.32 143
20054.66 136
20056.00 145
20057.34 157
20058.68 150
20060.02 161
20061.35 163
20062.69 161
20064.03 151
20065.37 182
20066.71 166
20068.05 169
20069.39 194
20070.73 194
20072.07 186
20073.41 142
20074.75 143
20076.09 169
20077.43 170
20078.77 157
20080.11 178
20081.45 142
20082.79 199
20084.13 169
20085.47 133
20086.81 163
20088.15 168
20089.49 167
20090.83 176
20092.17 158
20093.51 169
20094.85 152
20096.19 147
20097.53 159
20098.87 168
20100.21 163
20101.55 139
20102.89 171
20104.23 172
20105.57 161
20106.91 149
20108.25 166
20109.59 174
20110.93 160
20112.27 180
20113.62 159
20114.96 149
20116.30 161
20117.64 175
20118.98 147
20120.32 169
20121.66 164
20123.00 146
20124.34 175
20125.69 167
20127.03 177
20128.37 118
20129.71 178
20131.05 190
20132.39 159
20133.73 150
20135.08 174
20136.42 145
20137.76 163
20139.10 168
20140.44 177
