# Supplementary material for: MALDI-TOF MS typing enables the classification of brewing yeasts of the genus Saccharomyces to major beer styles
Source: PLoS One. 2017 Aug 9;12(8):e0181694. doi: 10.1371/journal.pone.0181694 (PMC5549903; doi:10.1371/journal.pone.0181694)
Supplement: S3 File — The directory includes 90 raw files and was zipped to “.zip”; the folder has three strains with 30 spectra per strain; S1 Text explains the raw files with an example and Table 1 represents the yeast strains used within the experiment. (ZIP) [file pone.0181694.s006.zip › 7-9/30257-184-OG-Alt-Alt-YPG-18h-E-E_2015-08-12__0_G11_1.dat]

1999.93 3806
2000.35 3684
2000.77 3864
2001.19 3944
2001.61 3737
2002.03 3703
2002.46 3945
2002.88 3806
2003.30 3812
2003.72 3844
2004.14 3826
2004.57 3860
2004.99 3958
2005.41 3676
2005.83 3890
2006.25 3879
2006.68 4048
2007.10 3979
2007.52 4013
2007.94 3875
2008.37 3669
2008.79 3843
2009.21 3998
2009.63 3963
2010.06 3932
2010.48 4049
2010.90 4129
2011.32 4197
2011.75 4029
2012.17 3774
2012.59 3729
2013.02 3852
2013.44 3676
2013.86 3522
2014.29 3633
2014.71 3477
2015.13 3400
2015.55 3478
2015.98 3443
2016.40 3595
2016.82 3570
2017.25 3474
2017.67 3417
2018.10 3361
2018.52 3524
2018.94 3467
2019.37 3582
2019.79 3619
2020.21 3797
2020.64 3678
2021.06 3797
2021.48 3892
2021.91 3971
2022.33 3709
2022.76 3778
2023.18 4077
2023.60 3980
2024.03 3744
2024.45 3599
2024.88 3502
2025.30 3682
2025.73 3430
2026.15 3627
2026.57 3636
2027.00 3616
2027.42 3449
2027.85 3312
2028.27 3546
2028.70 3560
2029.12 3622
2029.55 3322
2029.97 3235
2030.40 3331
2030.82 3634
2031.24 3247
2031.67 3249
2032.09 3361
2032.52 3594
2032.94 3535
2033.37 3285
2033.79 3585
2034.22 3503
2034.65 3603
2035.07 3704
2035.50 3460
2035.92 3549
2036.35 3940
2036.77 3841
2037.20 3817
2037.62 3675
2038.05 3877
2038.47 3978
2038.90 3905
2039.33 3886
2039.75 3871
2040.18 3836
2040.60 4077
2041.03 4061
2041.45 4059
2041.88 4332
2042.31 4209
2042.73 4169
2043.16 4195
2043.58 3984
2044.01 3956
2044.44 4059
2044.86 3910
2045.29 3771
2045.72 3890
2046.14 3800
2046.57 3688
2047.00 3695
2047.42 3529
2047.85 3410
2048.28 3597
2048.70 3528
2049.13 3828
2049.56 3715
2049.98 3413
2050.41 3634
2050.84 3380
2051.26 3318
2051.69 3488
2052.12 3544
2052.54 3625
2052.97 3707
2053.40 3553
2053.83 3666
2054.25 3461
2054.68 3409
2055.11 3442
2055.53 3444
2055.96 3408
2056.39 3247
2056.82 3345
2057.24 3282
2057.67 3459
2058.10 3507
2058.53 3433
2058.96 3645
2059.38 3572
2059.81 3448
2060.24 3819
2060.67 3697
2061.10 3564
2061.52 3541
2061.95 3725
2062.38 3759
2062.81 3406
2063.24 3427
2063.66 3516
2064.09 3562
2064.52 3636
2064.95 3745
2065.38 3746
2065.81 3749
2066.23 3489
2066.66 3652
2067.09 3660
2067.52 3604
2067.95 3618
2068.38 3756
2068.81 3881
2069.23 3830
2069.66 3748
2070.09 3525
2070.52 3809
2070.95 3827
2071.38 3760
2071.81 3821
2072.24 3616
2072.67 4014
2073.10 3977
2073.53 4035
2073.95 3882
2074.38 4080
2074.81 3729
2075.24 3720
2075.67 3830
2076.10 3746
2076.53 3701
2076.96 3865
2077.39 3674
2077.82 3764
2078.25 3447
2078.68 3526
2079.11 3962
2079.54 4119
2079.97 4016
2080.40 4225
2080.83 4107
2081.26 4119
2081.69 4418
2082.12 4101
2082.55 4313
2082.98 4618
2083.41 4393
2083.84 4316
2084.27 4095
2084.70 4219
2085.13 4117
2085.56 3810
2085.99 3889
2086.42 4007
2086.85 3946
2087.29 3684
2087.72 3998
2088.15 3738
2088.58 3828
2089.01 3761
2089.44 3891
2089.87 3684
2090.30 3508
2090.73 3447
2091.16 3599
2091.59 3523
2092.03 3263
2092.46 3443
2092.89 3595
2093.32 3439
2093.75 3490
2094.18 3614
2094.61 3652
2095.05 3796
2095.48 3674
2095.91 3511
2096.34 3619
2096.77 3781
2097.20 3556
2097.63 3858
2098.07 3814
2098.50 3687
2098.93 3703
2099.36 3625
2099.79 3487
2100.23 3368
2100.66 3534
2101.09 3539
2101.52 3393
2101.95 3474
2102.39 3345
2102.82 3333
2103.25 3292
2103.68 3534
2104.12 3388
2104.55 3350
2104.98 3542
2105.41 3526
2105.85 3298
2106.28 3353
2106.71 3572
2107.14 3644
2107.58 3639
2108.01 3648
2108.44 3496
2108.88 3492
2109.31 3414
2109.74 3694
2110.18 3937
2110.61 3784
2111.04 3363
2111.47 3315
2111.91 3716
2112.34 3561
2112.77 3430
2113.21 3481
2113.64 3438
2114.07 3505
2114.51 3417
2114.94 3280
2115.37 3488
2115.81 3363
2116.24 3413
2116.68 3373
2117.11 3303
2117.54 3373
2117.98 3445
2118.41 3201
2118.85 3480
2119.28 3529
2119.71 3444
2120.15 3464
2120.58 3678
2121.02 3394
2121.45 3554
2121.88 3521
2122.32 3668
2122.75 3547
2123.19 3546
2123.62 3350
2124.06 3696
2124.49 3481
2124.92 3501
2125.36 3613
2125.79 3605
2126.23 3525
2126.66 3587
2127.10 3509
2127.53 3290
2127.97 3483
2128.40 3355
2128.84 3306
2129.27 3224
2129.71 3466
2130.14 3453
2130.58 3461
2131.01 3405
2131.45 3328
2131.88 3525
2132.32 3684
2132.75 3634
2133.19 3574
2133.63 3552
2134.06 3478
2134.50 3713
2134.93 3724
2135.37 4015
2135.80 3934
2136.24 4030
2136.67 4118
2137.11 4159
2137.55 4190
2137.98 4434
2138.42 4659
2138.85 4371
2139.29 4364
2139.73 4310
2140.16 4528
2140.60 4765
2141.03 4425
2141.47 4144
2141.91 3965
2142.34 3956
2142.78 3826
2143.22 3555
2143.65 3726
2144.09 3643
2144.53 3571
2144.96 3416
2145.40 3495
2145.84 3587
2146.27 3695
2146.71 3515
2147.15 3371
2147.58 3502
2148.02 3385
2148.46 3451
2148.89 3524
2149.33 3830
2149.77 3949
2150.21 3896
2150.64 3814
2151.08 4093
2151.52 4306
2151.95 4514
2152.39 4704
2152.83 4720
2153.27 4721
2153.70 4730
2154.14 4513
2154.58 4528
2155.02 4451
2155.45 4367
2155.89 4170
2156.33 4055
2156.77 3986
2157.21 3898
2157.64 3983
2158.08 3883
2158.52 3860
2158.96 3736
2159.40 3563
2159.83 3614
2160.27 3910
2160.71 3861
2161.15 3719
2161.59 3850
2162.02 3795
2162.46 3745
2162.90 3995
2163.34 3848
2163.78 3867
2164.22 3604
2164.66 3520
2165.09 3721
2165.53 3744
2165.97 3991
2166.41 3824
2166.85 3841
2167.29 3932
2167.73 3775
2168.17 3840
2168.60 3798
2169.04 3721
2169.48 3525
2169.92 3731
2170.36 3970
2170.80 3913
2171.24 3602
2171.68 3583
2172.12 3539
2172.56 3743
2173.00 3741
2173.44 3759
2173.88 4246
2174.32 4096
2174.76 3961
2175.20 3822
2175.64 4007
2176.07 3995
2176.51 3955
2176.95 4105
2177.39 4150
2177.83 4468
2178.27 4365
2178.71 4092
2179.15 4131
2179.59 4240
2180.03 4092
2180.47 4158
2180.92 4055
2181.36 3933
2181.80 3979
2182.24 4059
2182.68 3978
2183.12 3775
2183.56 3803
2184.00 3829
2184.44 3770
2184.88 3724
2185.32 3557
2185.76 3498
2186.20 3688
2186.64 3452
2187.08 3261
2187.52 3479
2187.97 3499
2188.41 3639
2188.85 3844
2189.29 4131
2189.73 4127
2190.17 4153
2190.61 4581
2191.05 4303
2191.49 4580
2191.94 4764
2192.38 4606
2192.82 4573
2193.26 4432
2193.70 4151
2194.14 4288
2194.58 4210
2195.03 3887
2195.47 3864
2195.91 3935
2196.35 3858
2196.79 3694
2197.24 3923
2197.68 4042
2198.12 3993
2198.56 4093
2199.00 4024
2199.45 4088
2199.89 3894
2200.33 3975
2200.77 4170
2201.21 4015
2201.66 4117
2202.10 4161
2202.54 4031
2202.98 3863
2203.43 4054
2203.87 4090
2204.31 3804
2204.75 3788
2205.20 4103
2205.64 4045
2206.08 3840
2206.53 3927
2206.97 3911
2207.41 4079
2207.85 4236
2208.30 4019
2208.74 4082
2209.18 3990
2209.63 3876
2210.07 4271
2210.51 4281
2210.96 3927
2211.40 4089
2211.84 3976
2212.29 4227
2212.73 4199
2213.17 3967
2213.62 4002
2214.06 4010
2214.50 3821
2214.95 4008
2215.39 4065
2215.84 4189
2216.28 4002
2216.72 3840
2217.17 3964
2217.61 3849
2218.05 3720
2218.50 3757
2218.94 3618
2219.39 3746
2219.83 3788
2220.28 3700
2220.72 3539
2221.16 3697
2221.61 3760
2222.05 3470
2222.50 3587
2222.94 3713
2223.39 3876
2223.83 3794
2224.28 3854
2224.72 3688
2225.16 3834
2225.61 4082
2226.05 3901
2226.50 3777
2226.94 3887
2227.39 3963
2227.83 4165
2228.28 4171
2228.72 4141
2229.17 4137
2229.61 4434
2230.06 4362
2230.50 4273
2230.95 4438
2231.40 4518
2231.84 4366
2232.29 4290
2232.73 4517
2233.18 4439
2233.62 4412
2234.07 4578
2234.51 4747
2234.96 4687
2235.41 4616
2235.85 4789
2236.30 5120
2236.74 5111
2237.19 4990
2237.63 4961
2238.08 4934
2238.53 4986
2238.97 4999
2239.42 4499
2239.86 4521
2240.31 4641
2240.76 4194
2241.20 4319
2241.65 4649
2242.10 4533
2242.54 4045
2242.99 4175
2243.44 4313
2243.88 4237
2244.33 3958
2244.78 3969
2245.22 3981
2245.67 3866
2246.12 3815
2246.56 3692
2247.01 3694
2247.46 3639
2247.90 3439
2248.35 3563
2248.80 3809
2249.24 3826
2249.69 3622
2250.14 3623
2250.59 3676
2251.03 3648
2251.48 3708
2251.93 3778
2252.38 3729
2252.82 3849
2253.27 3805
2253.72 4097
2254.17 4016
2254.61 4114
2255.06 4106
2255.51 3808
2255.96 3827
2256.40 3530
2256.85 3505
2257.30 3672
2257.75 3691
2258.20 3725
2258.64 3750
2259.09 3654
2259.54 3580
2259.99 3758
2260.44 3634
2260.88 3651
2261.33 3716
2261.78 3889
2262.23 3770
2262.68 3612
2263.13 3890
2263.58 3723
2264.02 3676
2264.47 4079
2264.92 4113
2265.37 3996
2265.82 4117
2266.27 4205
2266.72 4205
2267.17 4389
2267.61 4506
2268.06 4390
2268.51 4708
2268.96 4719
2269.41 4311
2269.86 4572
2270.31 4564
2270.76 4515
2271.21 4619
2271.66 4648
2272.11 4534
2272.56 4611
2273.00 4731
2273.45 4828
2273.90 4659
2274.35 4688
2274.80 4577
2275.25 4382
2275.70 4536
2276.15 4367
2276.60 4305
2277.05 4342
2277.50 4298
2277.95 4177
2278.40 4161
2278.85 3955
2279.30 3942
2279.75 4244
2280.20 3968
2280.65 3774
2281.10 3981
2281.55 4351
2282.00 4158
2282.45 4272
2282.90 4459
2283.35 4637
2283.81 4561
2284.26 4390
2284.71 4533
2285.16 4203
2285.61 4391
2286.06 4304
2286.51 4233
2286.96 3853
2287.41 3989
2287.86 4016
2288.31 3980
2288.76 3959
2289.22 3663
2289.67 4085
2290.12 4187
2290.57 4179
2291.02 4178
2291.47 4472
2291.92 4787
2292.37 4934
2292.83 5300
2293.28 5456
2293.73 5539
2294.18 5816
2294.63 5838
2295.08 6144
2295.53 6284
2295.99 6625
2296.44 6432
2296.89 6098
2297.34 6324
2297.79 6045
2298.25 5643
2298.70 5656
2299.15 5594
2299.60 5264
2300.05 5010
2300.51 4747
2300.96 4335
2301.41 4325
2301.86 4417
2302.32 4510
2302.77 4153
2303.22 3993
2303.67 4121
2304.13 3809
2304.58 3858
2305.03 4041
2305.48 3775
2305.94 3717
2306.39 3990
2306.84 3960
2307.29 3893
2307.75 4026
2308.20 3922
2308.65 4114
2309.11 4187
2309.56 4119
2310.01 4248
2310.47 4314
2310.92 4574
2311.37 4771
2311.83 4682
2312.28 4644
2312.73 4715
2313.19 4979
2313.64 4973
2314.09 4716
2314.55 5074
2315.00 4906
2315.45 4435
2315.91 4091
2316.36 4251
2316.81 4312
2317.27 4302
2317.72 4070
2318.18 4022
2318.63 4199
2319.08 4191
2319.54 4058
2319.99 3999
2320.45 3883
2320.90 4101
2321.35 4229
2321.81 4170
2322.26 3927
2322.72 4005
2323.17 4063
2323.63 4232
2324.08 4186
2324.54 4116
2324.99 3916
2325.44 4007
2325.90 4040
2326.35 4234
2326.81 4222
2327.26 4159
2327.72 4002
2328.17 4044
2328.63 3956
2329.08 4147
2329.54 4050
2329.99 3988
2330.45 4062
2330.90 4136
2331.36 4199
2331.81 4212
2332.27 4150
2332.72 4459
2333.18 4371
2333.64 4211
2334.09 4373
2334.55 4363
2335.00 4166
2335.46 4187
2335.91 4246
2336.37 4325
2336.82 4019
2337.28 4058
2337.74 4111
2338.19 3987
2338.65 3990
2339.10 4071
2339.56 4141
2340.02 4042
2340.47 4021
2340.93 4216
2341.38 4315
2341.84 4590
2342.30 4614
2342.75 4478
2343.21 4721
2343.67 4882
2344.12 4829
2344.58 4667
2345.04 4584
2345.49 4326
2345.95 4364
2346.41 4362
2346.86 4437
2347.32 4456
2347.78 4674
2348.23 4557
2348.69 4355
2349.15 4537
2349.60 4451
2350.06 4598
2350.52 4672
2350.97 4610
2351.43 4352
2351.89 4403
2352.35 4432
2352.80 4433
2353.26 4521
2353.72 4738
2354.18 4634
2354.63 4361
2355.09 4278
2355.55 4416
2356.01 4305
2356.46 4420
2356.92 4264
2357.38 4036
2357.84 4177
2358.29 4021
2358.75 4005
2359.21 3975
2359.67 3956
2360.13 4047
2360.58 3810
2361.04 3875
2361.50 3958
2361.96 3850
2362.42 4186
2362.88 4365
2363.33 4191
2363.79 4179
2364.25 4301
2364.71 4422
2365.17 4184
2365.63 4136
2366.08 4169
2366.54 4280
2367.00 4062
2367.46 3919
2367.92 4026
2368.38 4287
2368.84 4308
2369.30 4076
2369.75 3977
2370.21 4201
2370.67 4190
2371.13 4422
2371.59 4188
2372.05 4235
2372.51 4175
2372.97 4177
2373.43 4367
2373.89 4038
2374.35 3948
2374.81 4142
2375.27 3854
2375.72 3896
2376.18 3682
2376.64 3858
2377.10 3826
2377.56 3755
2378.02 3725
2378.48 3726
2378.94 3805
2379.40 3771
2379.86 4107
2380.32 3912
2380.78 3948
2381.24 3871
2381.70 3928
2382.16 4193
2382.62 4022
2383.08 4062
2383.54 4030
2384.00 4431
2384.46 4383
2384.92 4109
2385.39 4251
2385.85 3851
2386.31 4255
2386.77 4299
2387.23 4080
2387.69 4279
2388.15 4168
2388.61 4291
2389.07 4357
2389.53 4038
2389.99 3921
2390.45 4103
2390.91 4059
2391.38 3967
2391.84 3986
2392.30 3801
2392.76 3690
2393.22 3655
2393.68 3933
2394.14 4191
2394.60 4008
2395.06 3967
2395.53 3697
2395.99 3761
2396.45 3613
2396.91 3460
2397.37 3894
2397.83 3679
2398.30 3693
2398.76 3632
2399.22 3591
2399.68 3823
2400.14 3864
2400.61 3758
2401.07 3698
2401.53 3866
2401.99 3713
2402.45 3886
2402.92 3693
2403.38 3797
2403.84 3806
2404.30 3722
2404.76 3515
2405.23 3366
2405.69 3397
2406.15 3830
2406.61 3723
2407.08 3771
2407.54 4062
2408.00 3954
2408.46 4035
2408.93 4127
2409.39 4048
2409.85 4133
2410.32 3713
2410.78 3724
2411.24 3640
2411.70 3839
2412.17 3625
2412.63 3769
2413.09 3794
2413.56 3553
2414.02 3809
2414.48 3836
2414.95 3615
2415.41 3539
2415.87 3546
2416.34 3831
2416.80 3694
2417.26 3858
2417.73 3974
2418.19 4072
2418.65 4107
2419.12 4316
2419.58 4353
2420.05 4734
2420.51 4858
2420.97 4771
2421.44 4829
2421.90 5055
2422.37 5048
2422.83 5140
2423.29 5170
2423.76 4847
2424.22 4657
2424.69 4491
2425.15 4841
2425.62 4598
2426.08 3932
2426.54 4002
2427.01 3855
2427.47 4150
2427.94 4068
2428.40 4160
2428.87 3994
2429.33 3870
2429.80 3884
2430.26 4028
2430.73 3856
2431.19 3830
2431.66 3677
2432.12 3744
2432.59 4000
2433.05 4013
2433.52 3940
2433.98 3771
2434.45 3892
2434.91 3751
2435.38 3807
2435.84 4047
2436.31 4135
2436.77 3923
2437.24 4090
2437.70 4156
2438.17 4187
2438.63 4270
2439.10 4190
2439.57 4517
2440.03 4576
2440.50 4356
2440.96 4657
2441.43 4829
2441.89 5038
2442.36 5326
2442.83 5193
2443.29 5485
2443.76 5587
2444.22 5384
2444.69 5187
2445.16 4904
2445.62 4928
2446.09 4690
2446.56 4418
2447.02 4372
2447.49 4389
2447.96 4192
2448.42 4137
2448.89 3994
2449.35 3899
2449.82 4000
2450.29 3883
2450.75 3910
2451.22 3655
2451.69 3823
2452.16 3650
2452.62 3729
2453.09 3607
2453.56 3734
2454.02 3738
2454.49 3717
2454.96 3665
2455.42 3896
2455.89 3839
2456.36 3710
2456.83 3824
2457.29 3920
2457.76 3785
2458.23 4007
2458.70 3904
2459.16 3810
2459.63 3908
2460.10 4000
2460.57 3996
2461.03 4040
2461.50 3627
2461.97 3805
2462.44 3811
2462.91 3779
2463.37 3812
2463.84 3937
2464.31 3983
2464.78 4014
2465.25 3830
2465.71 3786
2466.18 3743
2466.65 3771
2467.12 3865
2467.59 3847
2468.06 4055
2468.52 3980
2468.99 3976
2469.46 3944
2469.93 4135
2470.40 4089
2470.87 3894
2471.34 4042
2471.80 3770
2472.27 3960
2472.74 4082
2473.21 4033
2473.68 3929
2474.15 3806
2474.62 3831
2475.09 3436
2475.56 3480
2476.02 3704
2476.49 3794
2476.96 3787
2477.43 3529
2477.90 3554
2478.37 3829
2478.84 4024
2479.31 3779
2479.78 3916
2480.25 4103
2480.72 4382
2481.19 4304
2481.66 4832
2482.13 4912
2482.60 5064
2483.07 5180
2483.54 5277
2484.01 4779
2484.48 4653
2484.95 4577
2485.42 4634
2485.89 4147
2486.36 3979
2486.83 3893
2487.30 3749
2487.77 3793
2488.24 3855
2488.71 3803
2489.18 3733
2489.65 3778
2490.12 3729
2490.59 3866
2491.06 3784
2491.53 3772
2492.00 3585
2492.47 3844
2492.94 3881
2493.41 3687
2493.88 3731
2494.36 3740
2494.83 4001
2495.30 3894
2495.77 4008
2496.24 4161
2496.71 4240
2497.18 4312
2497.65 4184
2498.12 4188
2498.60 4226
2499.07 4197
2499.54 4373
2500.01 4337
2500.48 4171
2500.95 4020
2501.42 3887
2501.90 3924
2502.37 3832
2502.84 3736
2503.31 3570
2503.78 3608
2504.25 3749
2504.73 3544
2505.20 3435
2505.67 3587
2506.14 3470
2506.61 3307
2507.09 3746
2507.56 3721
2508.03 3987
2508.50 3734
2508.97 3731
2509.45 3887
2509.92 4013
2510.39 4159
2510.86 4375
2511.34 4469
2511.81 4742
2512.28 4492
2512.75 4261
2513.23 4438
2513.70 4205
2514.17 4343
2514.65 4376
2515.12 4848
2515.59 4470
2516.06 4097
2516.54 4240
2517.01 4118
2517.48 4037
2517.96 3979
2518.43 4085
2518.90 4262
2519.38 4091
2519.85 4081
2520.32 4017
2520.80 4014
2521.27 4124
2521.74 4112
2522.22 4234
2522.69 4012
2523.16 3843
2523.64 3998
2524.11 3902
2524.58 3883
2525.06 3823
2525.53 3626
2526.01 3513
2526.48 3588
2526.95 3516
2527.43 3660
2527.90 3653
2528.38 3604
2528.85 3786
2529.32 3741
2529.80 3577
2530.27 3416
2530.75 3722
2531.22 3857
2531.70 3563
2532.17 3562
2532.64 3645
2533.12 3671
2533.59 3708
2534.07 3845
2534.54 3747
2535.02 3632
2535.49 3955
2535.97 4149
2536.44 4138
2536.92 3973
2537.39 3920
2537.87 4094
2538.34 4389
2538.82 4024
2539.29 3837
2539.77 3821
2540.24 3573
2540.72 3847
2541.19 3923
2541.67 3809
2542.14 3791
2542.62 3836
2543.09 3798
2543.57 3594
2544.04 3699
2544.52 3714
2545.00 3768
2545.47 3868
2545.95 3990
2546.42 3789
2546.90 3817
2547.37 4036
2547.85 4230
2548.33 4447
2548.80 4390
2549.28 4558
2549.75 4838
2550.23 5187
2550.71 5219
2551.18 5265
2551.66 5049
2552.14 5267
2552.61 5321
2553.09 5631
2553.57 5532
2554.04 5473
2554.52 5119
2554.99 5456
2555.47 5670
2555.95 5578
2556.42 5734
2556.90 5762
2557.38 5892
2557.86 5619
2558.33 5502
2558.81 5756
2559.29 5852
2559.76 5589
2560.24 5437
2560.72 4834
2561.19 4739
2561.67 4441
2562.15 4186
2562.63 4092
2563.10 3916
2563.58 3761
2564.06 3785
2564.54 3847
2565.01 3939
2565.49 3734
2565.97 3660
2566.45 3677
2566.92 3524
2567.40 3610
2567.88 3726
2568.36 3572
2568.83 3660
2569.31 3650
2569.79 3551
2570.27 3346
2570.75 3665
2571.22 3412
2571.70 3440
2572.18 3728
2572.66 3596
2573.14 3711
2573.62 3592
2574.09 3662
2574.57 3668
2575.05 3767
2575.53 3823
2576.01 3964
2576.49 3831
2576.97 3670
2577.44 3710
2577.92 3705
2578.40 3607
2578.88 3563
2579.36 3583
2579.84 3822
2580.32 3742
2580.80 3726
2581.27 3855
2581.75 3742
2582.23 3504
2582.71 3558
2583.19 3596
2583.67 3599
2584.15 3753
2584.63 3927
2585.11 3691
2585.59 3710
2586.07 3875
2586.55 3809
2587.03 3742
2587.51 3758
2587.99 3703
2588.47 3855
2588.94 3828
2589.42 3830
2589.90 3941
2590.38 4234
2590.86 3617
2591.34 3740
2591.82 3754
2592.30 3933
2592.78 4022
2593.26 4057
2593.74 4219
2594.22 4391
2594.71 4036
2595.19 4187
2595.67 4408
2596.15 4285
2596.63 4552
2597.11 4528
2597.59 4134
2598.07 4266
2598.55 4265
2599.03 4177
2599.51 3948
2599.99 4086
2600.47 4071
2600.95 3793
2601.43 3671
2601.91 3646
2602.40 3476
2602.88 3452
2603.36 3607
2603.84 3427
2604.32 3483
2604.80 3258
2605.28 3420
2605.76 3463
2606.24 3363
2606.73 3443
2607.21 3685
2607.69 3474
2608.17 3468
2608.65 3438
2609.13 3737
2609.62 3886
2610.10 3959
2610.58 4123
2611.06 4135
2611.54 4352
2612.02 4200
2612.51 4393
2612.99 4529
2613.47 4624
2613.95 4392
2614.43 4197
2614.92 4236
2615.40 4279
2615.88 4067
2616.36 4122
2616.85 3825
2617.33 3762
2617.81 3825
2618.29 3923
2618.78 3608
2619.26 3582
2619.74 3607
2620.22 3822
2620.71 3579
2621.19 3509
2621.67 3659
2622.15 3770
2622.64 3798
2623.12 3887
2623.60 3695
2624.09 3596
2624.57 3621
2625.05 3758
2625.53 3527
2626.02 3588
2626.50 3562
2626.98 3664
2627.47 3640
2627.95 3527
2628.43 3742
2628.92 3812
2629.40 3648
2629.88 3531
2630.37 3625
2630.85 3535
2631.34 3492
2631.82 3574
2632.30 3653
2632.79 3885
2633.27 3833
2633.75 3783
2634.24 3807
2634.72 3686
2635.21 3562
2635.69 3687
2636.17 3586
2636.66 3506
2637.14 3499
2637.63 3734
2638.11 3586
2638.60 3588
2639.08 3529
2639.56 3572
2640.05 3689
2640.53 3568
2641.02 3564
2641.50 3782
2641.99 3667
2642.47 3880
2642.96 4007
2643.44 3986
2643.93 3941
2644.41 4240
2644.90 4141
2645.38 4068
2645.87 3890
2646.35 3842
2646.84 3796
2647.32 3659
2647.81 3726
2648.29 3705
2648.78 3629
2649.26 3737
2649.75 3691
2650.23 3457
2650.72 3524
2651.20 3740
2651.69 3858
2652.17 3621
2652.66 3639
2653.15 3759
2653.63 3713
2654.12 3660
2654.60 3774
2655.09 3873
2655.57 3835
2656.06 3618
2656.55 3435
2657.03 3561
2657.52 3475
2658.00 3550
2658.49 3709
2658.98 3909
2659.46 3692
2659.95 3476
2660.44 3563
2660.92 3615
2661.41 3461
2661.90 3442
2662.38 3466
2662.87 3436
2663.35 3310
2663.84 3322
2664.33 3490
2664.81 3658
2665.30 3392
2665.79 3499
2666.28 3648
2666.76 3505
2667.25 3647
2667.74 3343
2668.22 3461
2668.71 3443
2669.20 3478
2669.68 3632
2670.17 3552
2670.66 3486
2671.15 3530
2671.63 3379
2672.12 3621
2672.61 3608
2673.10 3472
2673.58 3476
2674.07 3362
2674.56 3494
2675.05 3764
2675.53 3622
2676.02 3693
2676.51 4145
2677.00 4032
2677.49 4366
2677.97 4417
2678.46 4376
2678.95 4555
2679.44 4262
2679.93 4371
2680.41 4561
2680.90 4552
2681.39 4663
2681.88 4759
2682.37 4717
2682.85 4775
2683.34 4715
2683.83 4818
2684.32 4626
2684.81 4746
2685.30 4952
2685.79 5260
2686.27 5212
2686.76 5169
2687.25 4986
2687.74 5049
2688.23 4774
2688.72 4481
2689.21 4478
2689.70 4209
2690.19 4235
2690.67 4093
2691.16 3910
2691.65 3772
2692.14 3881
2692.63 3849
2693.12 3896
2693.61 3667
2694.10 3546
2694.59 3734
2695.08 3848
2695.57 3643
2696.06 3658
2696.55 3592
2697.04 3922
2697.53 3951
2698.02 3758
2698.51 3859
2699.00 3816
2699.49 3857
2699.98 3838
2700.47 3941
2700.96 3969
2701.45 4120
2701.94 4022
2702.43 3942
2702.92 3960
2703.41 3965
2703.90 4133
2704.39 3992
2704.88 4036
2705.37 4229
2705.86 4262
2706.35 4349
2706.84 3983
2707.33 4004
2707.82 3954
2708.31 4034
2708.80 4015
2709.29 3952
2709.78 3695
2710.27 3609
2710.77 3734
2711.26 3691
2711.75 3745
2712.24 3434
2712.73 3405
2713.22 3494
2713.71 3557
2714.20 3488
2714.69 3444
2715.19 3409
2715.68 3642
2716.17 3810
2716.66 3583
2717.15 3684
2717.64 3715
2718.13 3517
2718.63 3453
2719.12 3420
2719.61 3646
2720.10 3630
2720.59 3652
2721.08 3576
2721.58 3613
2722.07 3706
2722.56 3766
2723.05 3694
2723.54 4006
2724.04 3984
2724.53 3979
2725.02 3939
2725.51 4028
2726.01 3933
2726.50 4198
2726.99 4072
2727.48 4079
2727.98 3910
2728.47 3992
2728.96 4043
2729.45 3552
2729.95 3673
2730.44 3608
2730.93 3564
2731.42 3515
2731.92 3582
2732.41 3674
2732.90 3571
2733.40 3734
2733.89 3784
2734.38 3684
2734.87 3916
2735.37 3930
2735.86 3931
2736.35 4119
2736.85 4189
2737.34 4085
2737.83 4066
2738.33 3885
2738.82 3720
2739.31 3798
2739.81 3943
2740.30 3894
2740.79 3872
2741.29 4166
2741.78 3864
2742.28 3710
2742.77 3859
2743.26 3695
2743.76 3499
2744.25 3747
2744.75 3643
2745.24 3374
2745.73 3277
2746.23 3368
2746.72 3391
2747.22 3360
2747.71 3364
2748.20 3459
2748.70 3407
2749.19 3287
2749.69 3483
2750.18 3350
2750.68 3319
2751.17 3341
2751.67 3582
2752.16 3506
2752.66 3281
2753.15 3285
2753.64 3479
2754.14 3251
2754.63 3421
2755.13 3619
2755.62 3463
2756.12 3272
2756.61 3302
2757.11 3223
2757.60 3356
2758.10 3683
2758.59 3633
2759.09 3615
2759.59 3629
2760.08 3654
2760.58 3680
2761.07 3620
2761.57 3482
2762.06 3478
2762.56 3270
2763.05 3582
2763.55 3619
2764.05 3646
2764.54 3485
2765.04 3522
2765.53 3444
2766.03 3427
2766.52 3517
2767.02 3610
2767.52 3566
2768.01 3317
2768.51 3415
2769.00 3645
2769.50 3545
2770.00 3360
2770.49 3343
2770.99 3157
2771.49 3204
2771.98 3416
2772.48 3566
2772.98 3558
2773.47 3580
2773.97 3450
2774.47 3585
2774.96 3671
2775.46 3767
2775.96 3809
2776.45 3809
2776.95 3803
2777.45 3983
2777.94 3875
2778.44 3872
2778.94 4177
2779.43 4078
2779.93 4056
2780.43 3933
2780.93 3953
2781.42 4056
2781.92 3880
2782.42 3930
2782.92 4012
2783.41 4148
2783.91 3854
2784.41 3732
2784.91 3514
2785.40 3662
2785.90 3674
2786.40 3551
2786.90 3915
2787.39 3972
2787.89 3792
2788.39 3897
2788.89 3970
2789.39 4016
2789.88 4029
2790.38 3784
2790.88 3889
2791.38 3940
2791.88 3699
2792.37 3665
2792.87 3689
2793.37 3566
2793.87 3605
2794.37 3814
2794.87 3671
2795.37 3653
2795.86 3586
2796.36 3643
2796.86 3767
2797.36 3985
2797.86 3976
2798.36 4040
2798.86 4441
2799.35 4225
2799.85 4465
2800.35 4698
2800.85 4772
2801.35 4683
2801.85 4586
2802.35 4614
2802.85 4391
2803.35 4603
2803.85 4457
2804.35 4585
2804.85 4535
2805.34 4215
2805.84 4235
2806.34 4482
2806.84 4689
2807.34 4833
2807.84 5077
2808.34 5184
2808.84 5386
2809.34 5735
2809.84 5881
2810.34 6281
2810.84 6664
2811.34 6979
2811.84 7168
2812.34 6861
2812.84 6771
2813.34 6674
2813.84 6203
2814.34 5795
2814.84 5532
2815.34 5061
2815.84 4725
2816.34 4615
2816.84 4443
2817.34 4205
2817.84 4022
2818.35 4165
2818.85 4105
2819.35 4100
2819.85 4122
2820.35 4265
2820.85 4374
2821.35 4468
2821.85 4587
2822.35 4698
2822.85 4682
2823.35 4873
2823.85 4994
2824.36 5094
2824.86 4978
2825.36 4641
2825.86 4442
2826.36 4126
2826.86 3883
2827.36 3898
2827.86 3993
2828.37 3878
2828.87 3754
2829.37 3888
2829.87 3946
2830.37 3735
2830.87 3735
2831.38 3651
2831.88 3592
2832.38 3618
2832.88 3658
2833.38 3748
2833.88 3727
2834.39 3621
2834.89 3615
2835.39 3612
2835.89 3728
2836.40 3801
2836.90 3801
2837.40 3706
2837.90 3883
2838.40 3978
2838.91 3937
2839.41 3865
2839.91 3774
2840.41 4085
2840.92 3928
2841.42 4003
2841.92 3968
2842.42 3750
2842.93 3751
2843.43 3946
2843.93 3774
2844.44 3573
2844.94 3717
2845.44 3740
2845.94 3773
2846.45 3784
2846.95 3942
2847.45 4134
2847.96 4014
2848.46 4070
2848.96 4013
2849.47 4152
2849.97 4325
2850.47 4564
2850.98 4501
2851.48 4584
2851.98 4628
2852.49 4592
2852.99 4456
2853.50 4016
2854.00 3996
2854.50 4100
2855.01 3828
2855.51 3770
2856.01 3468
2856.52 3762
2857.02 3642
2857.53 3508
2858.03 3391
2858.53 3540
2859.04 3314
2859.54 3580
2860.05 3711
2860.55 3588
2861.06 3588
2861.56 3776
2862.06 3717
2862.57 3738
2863.07 3699
2863.58 3659
2864.08 3455
2864.59 3483
2865.09 3410
2865.60 3568
2866.10 3473
2866.61 3346
2867.11 3464
2867.62 3484
2868.12 3603
2868.63 3382
2869.13 3263
2869.64 3364
2870.14 3400
2870.65 3377
2871.15 3405
2871.66 3609
2872.16 3575
2872.67 3800
2873.17 3572
2873.68 3471
2874.18 3532
2874.69 3725
2875.20 3806
2875.70 3615
2876.21 3589
2876.71 3814
2877.22 3862
2877.72 3668
2878.23 3728
2878.74 3808
2879.24 3807
2879.75 3524
2880.25 3791
2880.76 3949
2881.27 3923
2881.77 3759
2882.28 3917
2882.79 4043
2883.29 3943
2883.80 4143
2884.30 4164
2884.81 4207
2885.32 4383
2885.82 4397
2886.33 4596
2886.84 4546
2887.34 4728
2887.85 4944
2888.36 5031
2888.86 5120
2889.37 5235
2889.88 5388
2890.38 5408
2890.89 5638
2891.40 5441
2891.91 5333
2892.41 5427
2892.92 5363
2893.43 4953
2893.93 4417
2894.44 4208
2894.95 4165
2895.46 3913
2895.96 4102
2896.47 4164
2896.98 3874
2897.49 3830
2897.99 3736
2898.50 3833
2899.01 3774
2899.52 3998
2900.03 3935
2900.53 3968
2901.04 3971
2901.55 3942
2902.06 4139
2902.56 3909
2903.07 3758
2903.58 4046
2904.09 4185
2904.60 4368
2905.11 4299
2905.61 4212
2906.12 4341
2906.63 4598
2907.14 4393
2907.65 4392
2908.16 4151
2908.66 4268
2909.17 4481
2909.68 4576
2910.19 4415
2910.70 4572
2911.21 4474
2911.72 4248
2912.23 4229
2912.73 4283
2913.24 4317
2913.75 4225
2914.26 4093
2914.77 3875
2915.28 3559
2915.79 3635
2916.30 3873
2916.81 3843
2917.32 3733
2917.83 3717
2918.33 3827
2918.84 3688
2919.35 3688
2919.86 3607
2920.37 3907
2920.88 3826
2921.39 3921
2921.90 3901
2922.41 3983
2922.92 4022
2923.43 3884
2923.94 3878
2924.45 4232
2924.96 4105
2925.47 4014
2925.98 4165
2926.49 4239
2927.00 4593
2927.51 4602
2928.02 4796
2928.53 4903
2929.04 4936
2929.55 4909
2930.06 4704
2930.57 4479
2931.08 4452
2931.59 4408
2932.11 4179
2932.62 4149
2933.13 3953
2933.64 3621
2934.15 3630
2934.66 3672
2935.17 3754
2935.68 3658
2936.19 3830
2936.70 3826
2937.21 3576
2937.72 3664
2938.24 3733
2938.75 3798
2939.26 3741
2939.77 3854
2940.28 3906
2940.79 3907
2941.30 4157
2941.81 3934
2942.33 3947
2942.84 3782
2943.35 3948
2943.86 4049
2944.37 3994
2944.88 3757
2945.40 4040
2945.91 4176
2946.42 4182
2946.93 4250
2947.44 4611
2947.96 4753
2948.47 4752
2948.98 5117
2949.49 4909
2950.00 5328
2950.52 5410
2951.03 5216
2951.54 5008
2952.05 4854
2952.57 4800
2953.08 4451
2953.59 4086
2954.10 4031
2954.62 3886
2955.13 3630
2955.64 3543
2956.15 3657
2956.67 3620
2957.18 3606
2957.69 3503
2958.20 3563
2958.72 3561
2959.23 3484
2959.74 3596
2960.26 3591
2960.77 3715
2961.28 3602
2961.80 3779
2962.31 3868
2962.82 3756
2963.34 3791
2963.85 3836
2964.36 4154
2964.88 4133
2965.39 4298
2965.90 4070
2966.42 4145
2966.93 4204
2967.44 4213
2967.96 3824
2968.47 3894
2968.98 3842
2969.50 3755
2970.01 3663
2970.53 3643
2971.04 3576
2971.55 3584
2972.07 3717
2972.58 3661
2973.10 3685
2973.61 3882
2974.12 3835
2974.64 3877
2975.15 3918
2975.67 3905
2976.18 3897
2976.70 3983
2977.21 3926
2977.73 3724
2978.24 3602
2978.75 3555
2979.27 3797
2979.78 3629
2980.30 3804
2980.81 3820
2981.33 3741
2981.84 3599
2982.36 3748
2982.87 3840
2983.39 3803
2983.90 3915
2984.42 4001
2984.93 3904
2985.45 3748
2985.96 4034
2986.48 4181
2987.00 4139
2987.51 4039
2988.03 4230
2988.54 4267
2989.06 4166
2989.57 4184
2990.09 4359
2990.60 4237
2991.12 4333
2991.64 3950
2992.15 4199
2992.67 4360
2993.18 4108
2993.70 4209
2994.21 4496
2994.73 4494
2995.25 4958
2995.76 4772
2996.28 4772
2996.80 4872
2997.31 5187
2997.83 5232
2998.34 4954
2998.86 5168
2999.38 5324
2999.89 5597
3000.41 6179
3000.93 6248
3001.44 6351
3001.96 6388
3002.48 6368
3002.99 5914
3003.51 5651
3004.03 5457
3004.54 5711
3005.06 5381
3005.58 5404
3006.09 5498
3006.61 5219
3007.13 5185
3007.65 5562
3008.16 5851
3008.68 5411
3009.20 5336
3009.71 5100
3010.23 5190
3010.75 5000
3011.27 4896
3011.78 4520
3012.30 4521
3012.82 4258
3013.34 4105
3013.85 3791
3014.37 3738
3014.89 4036
3015.41 4022
3015.93 3917
3016.44 3849
3016.96 3924
3017.48 3883
3018.00 3982
3018.52 3926
3019.03 3766
3019.55 3934
3020.07 4201
3020.59 3906
3021.11 3967
3021.63 4367
3022.14 4204
3022.66 4013
3023.18 4184
3023.70 4317
3024.22 4565
3024.74 4748
3025.25 4409
3025.77 4338
3026.29 4435
3026.81 4508
3027.33 4623
3027.85 4724
3028.37 4596
3028.89 4715
3029.41 4541
3029.92 4470
3030.44 4267
3030.96 4307
3031.48 4156
3032.00 4307
3032.52 3959
3033.04 3863
3033.56 3981
3034.08 3795
3034.60 3904
3035.12 3916
3035.64 3938
3036.16 4020
3036.68 4074
3037.20 4062
3037.72 4120
3038.24 4135
3038.76 4248
3039.28 4314
3039.80 4122
3040.32 4294
3040.84 4100
3041.36 4095
3041.88 4120
3042.40 4198
3042.92 4013
3043.44 3852
3043.96 3757
3044.48 4005
3045.00 3843
3045.52 3744
3046.04 3695
3046.56 3770
3047.08 3634
3047.60 3707
3048.12 3993
3048.64 4063
3049.16 3803
3049.68 3820
3050.20 3799
3050.72 3909
3051.24 3889
3051.77 3863
3052.29 3788
3052.81 3651
3053.33 3740
3053.85 3825
3054.37 3761
3054.89 3585
3055.41 3805
3055.93 3692
3056.46 3513
3056.98 3590
3057.50 3721
3058.02 3499
3058.54 3575
3059.06 3672
3059.58 3441
3060.11 3576
3060.63 3569
3061.15 3720
3061.67 3628
3062.19 3589
3062.71 3416
3063.24 3485
3063.76 3627
3064.28 3562
3064.80 3608
3065.32 3689
3065.85 3700
3066.37 3712
3066.89 3667
3067.41 3612
3067.94 3491
3068.46 3672
3068.98 3765
3069.50 3812
3070.03 3648
3070.55 3489
3071.07 3808
3071.59 3694
3072.12 3643
3072.64 3699
3073.16 3749
3073.68 3727
3074.21 3876
3074.73 3683
3075.25 3711
3075.78 3890
3076.30 3849
3076.82 3787
3077.34 4057
3077.87 3985
3078.39 3862
3078.91 3830
3079.44 3921
3079.96 4047
3080.48 3902
3081.01 3978
3081.53 4092
3082.05 4123
3082.58 4279
3083.10 4254
3083.63 4490
3084.15 4143
3084.67 4229
3085.20 4123
3085.72 4187
3086.24 4050
3086.77 4238
3087.29 4171
3087.82 3904
3088.34 3990
3088.86 4263
3089.39 4246
3089.91 3974
3090.44 3918
3090.96 3791
3091.49 3965
3092.01 3874
3092.53 4089
3093.06 4011
3093.58 3892
3094.11 3963
3094.63 3753
3095.16 3699
3095.68 3715
3096.21 3632
3096.73 3599
3097.26 3911
3097.78 3977
3098.31 4223
3098.83 4451
3099.36 4281
3099.88 4510
3100.41 4795
3100.93 4478
3101.46 4850
3101.98 5016
3102.51 5224
3103.03 5319
3103.56 5266
3104.08 5493
3104.61 5984
3105.13 6435
3105.66 7312
3106.18 7488
3106.71 7870
3107.24 8033
3107.76 7928
3108.29 7629
3108.81 7054
3109.34 6736
3109.86 5919
3110.39 5218
3110.92 4999
3111.44 4676
3111.97 4201
3112.49 4151
3113.02 4220
3113.55 3937
3114.07 3937
3114.60 4204
3115.12 4088
3115.65 3844
3116.18 4191
3116.70 4071
3117.23 3855
3117.76 3933
3118.28 3890
3118.81 3794
3119.34 3848
3119.86 3803
3120.39 3934
3120.92 3902
3121.44 3746
3121.97 3615
3122.50 3797
3123.02 3668
3123.55 3724
3124.08 3803
3124.61 4325
3125.13 4036
3125.66 3842
3126.19 3872
3126.72 4009
3127.24 4033
3127.77 3961
3128.30 3894
3128.82 3828
3129.35 3783
3129.88 3833
3130.41 3841
3130.93 3999
3131.46 4017
3131.99 3716
3132.52 3768
3133.05 3705
3133.57 3574
3134.10 3583
3134.63 3438
3135.16 3475
3135.69 3479
3136.21 3593
3136.74 3405
3137.27 3427
3137.80 3477
3138.33 3448
3138.85 3606
3139.38 3468
3139.91 3376
3140.44 3414
3140.97 3649
3141.50 3639
3142.03 3503
3142.55 3452
3143.08 3400
3143.61 3236
3144.14 3439
3144.67 3445
3145.20 3498
3145.73 3443
3146.26 3384
3146.79 3334
3147.31 3402
3147.84 3518
3148.37 3577
3148.90 3629
3149.43 3732
3149.96 3754
3150.49 4000
3151.02 3956
3151.55 4068
3152.08 4147
3152.61 3950
3153.14 3904
3153.67 3733
3154.20 3800
3154.73 3849
3155.25 3792
3155.78 3723
3156.31 3652
3156.84 3465
3157.37 3547
3157.90 3771
3158.43 3745
3158.96 3748
3159.49 3767
3160.02 3599
3160.55 3701
3161.08 3767
3161.61 3905
3162.14 3818
3162.68 3634
3163.21 3847
3163.74 3851
3164.27 3729
3164.80 3580
3165.33 3615
3165.86 3605
3166.39 3490
3166.92 3533
3167.45 3392
3167.98 3299
3168.51 3510
3169.04 3309
3169.57 3324
3170.10 3548
3170.64 3460
3171.17 3252
3171.70 3348
3172.23 3447
3172.76 3283
3173.29 3309
3173.82 3356
3174.35 3394
3174.88 3386
3175.42 3411
3175.95 3320
3176.48 3341
3177.01 3305
3177.54 3418
3178.07 3428
3178.61 3604
3179.14 3616
3179.67 3690
3180.20 3704
3180.73 3668
3181.26 3566
3181.80 3615
3182.33 3635
3182.86 3568
3183.39 3546
3183.92 3678
3184.46 3380
3184.99 3553
3185.52 3432
3186.05 3499
3186.59 3425
3187.12 3342
3187.65 3640
3188.18 3450
3188.72 3353
3189.25 3461
3189.78 3423
3190.31 3413
3190.85 3494
3191.38 3455
3191.91 3315
3192.44 3341
3192.98 3323
3193.51 3493
3194.04 3629
3194.58 3484
3195.11 3284
3195.64 3383
3196.17 3452
3196.71 3424
3197.24 3380
3197.77 3282
3198.31 3279
3198.84 3281
3199.37 3365
3199.91 3331
3200.44 3314
3200.98 3516
3201.51 3468
3202.04 3435
3202.58 3602
3203.11 3804
3203.64 3725
3204.18 3498
3204.71 3697
3205.24 3853
3205.78 3877
3206.31 4017
3206.85 4175
3207.38 3946
3207.91 3826
3208.45 3801
3208.98 3988
3209.52 3963
3210.05 3941
3210.59 3986
3211.12 4026
3211.65 3904
3212.19 4186
3212.72 4263
3213.26 4307
3213.79 4782
3214.33 4639
3214.86 4767
3215.40 4789
3215.93 4856
3216.47 4234
3217.00 4334
3217.54 4187
3218.07 4128
3218.61 4151
3219.14 4113
3219.68 3927
3220.21 3993
3220.75 3905
3221.28 4022
3221.82 4238
3222.35 4302
3222.89 4385
3223.42 4224
3223.96 4081
3224.49 4360
3225.03 4266
3225.57 4143
3226.10 4057
3226.64 3983
3227.17 4220
3227.71 4171
3228.24 4031
3228.78 4273
3229.32 4336
3229.85 4143
3230.39 4232
3230.92 4146
3231.46 4033
3232.00 3962
3232.53 3847
3233.07 3669
3233.60 3556
3234.14 3746
3234.68 3690
3235.21 3697
3235.75 3647
3236.29 3516
3236.82 3720
3237.36 3913
3237.90 3767
3238.43 3841
3238.97 3910
3239.51 3746
3240.04 3870
3240.58 4066
3241.12 4255
3241.65 4338
3242.19 4267
3242.73 4531
3243.26 4205
3243.80 4415
3244.34 4378
3244.88 4042
3245.41 4169
3245.95 4163
3246.49 4145
3247.02 3806
3247.56 3642
3248.10 3640
3248.64 3840
3249.17 3776
3249.71 3819
3250.25 3973
3250.79 3937
3251.33 3828
3251.86 3898
3252.40 3991
3252.94 3846
3253.48 4097
3254.01 4174
3254.55 3883
3255.09 4018
3255.63 4136
3256.17 4004
3256.70 4259
3257.24 4108
3257.78 4199
3258.32 4168
3258.86 4015
3259.40 4103
3259.93 4294
3260.47 4405
3261.01 4484
3261.55 4456
3262.09 4721
3262.63 4591
3263.17 4665
3263.70 4723
3264.24 4779
3264.78 4641
3265.32 4973
3265.86 5204
3266.40 5647
3266.94 5824
3267.48 6292
3268.02 6358
3268.56 6756
3269.09 7403
3269.63 7612
3270.17 7859
3270.71 8173
3271.25 8466
3271.79 7850
3272.33 8147
3272.87 7744
3273.41 6918
3273.95 6047
3274.49 5786
3275.03 5345
3275.57 5144
3276.11 5041
3276.65 4793
3277.19 4806
3277.73 4813
3278.27 4790
3278.81 4879
3279.35 4912
3279.89 4728
3280.43 4812
3280.97 4967
3281.51 4868
3282.05 4924
3282.59 4870
3283.13 4825
3283.67 4901
3284.21 4998
3284.75 4923
3285.29 5046
3285.83 5131
3286.37 5239
3286.91 5201
3287.45 4970
3287.99 5059
3288.53 5065
3289.08 4982
3289.62 5233
3290.16 5190
3290.70 5528
3291.24 5567
3291.78 5304
3292.32 5270
3292.86 5156
3293.40 5168
3293.95 5369
3294.49 5442
3295.03 5636
3295.57 5647
3296.11 6250
3296.65 6697
3297.19 6697
3297.73 7520
3298.28 7790
3298.82 7863
3299.36 8220
3299.90 7964
3300.44 7709
3300.99 7751
3301.53 7449
3302.07 7200
3302.61 6376
3303.15 6282
3303.69 6000
3304.24 5560
3304.78 5466
3305.32 5265
3305.86 5118
3306.41 5071
3306.95 5161
3307.49 5153
3308.03 5150
3308.58 5080
3309.12 5080
3309.66 5020
3310.20 4805
3310.75 5044
3311.29 4906
3311.83 5050
3312.37 4896
3312.92 4827
3313.46 4769
3314.00 4980
3314.54 5129
3315.09 5159
3315.63 5389
3316.17 5148
3316.72 5093
3317.26 5360
3317.80 5304
3318.35 5397
3318.89 5570
3319.43 5897
3319.98 5921
3320.52 5774
3321.06 6288
3321.61 6518
3322.15 6568
3322.69 6978
3323.24 7385
3323.78 7717
3324.33 7934
3324.87 8311
3325.41 8242
3325.96 8553
3326.50 8373
3327.04 8085
3327.59 8081
3328.13 7587
3328.68 7661
3329.22 7512
3329.76 7265
3330.31 7108
3330.85 7041
3331.40 7028
3331.94 6671
3332.49 6673
3333.03 6952
3333.58 7306
3334.12 8028
3334.66 8924
3335.21 10623
3335.75 12480
3336.30 15251
3336.84 17362
3337.39 19373
3337.93 22281
3338.48 24782
3339.02 26226
3339.57 27790
3340.11 29022
3340.66 28982
3341.20 27998
3341.75 26250
3342.29 24520
3342.84 21933
3343.38 19730
3343.93 17522
3344.47 14992
3345.02 12890
3345.57 11057
3346.11 9292
3346.66 8125
3347.20 7564
3347.75 7043
3348.29 6528
3348.84 6238
3349.38 6009
3349.93 5955
3350.48 5729
3351.02 5802
3351.57 5910
3352.11 5840
3352.66 5687
3353.21 5934
3353.75 5897
3354.30 5886
3354.84 5932
3355.39 6064
3355.94 6103
3356.48 6127
3357.03 5955
3357.58 5768
3358.12 5502
3358.67 5511
3359.22 5403
3359.76 5457
3360.31 5472
3360.86 5187
3361.40 5017
3361.95 5079
3362.50 5087
3363.04 5158
3363.59 5017
3364.14 5249
3364.68 5276
3365.23 5315
3365.78 5167
3366.33 5111
3366.87 5415
3367.42 5240
3367.97 5120
3368.51 5683
3369.06 5501
3369.61 5500
3370.16 5265
3370.70 5251
3371.25 5426
3371.80 5378
3372.35 5386
3372.90 5449
3373.44 5696
3373.99 5773
3374.54 5718
3375.09 6039
3375.63 6682
3376.18 7137
3376.73 7405
3377.28 7928
3377.83 8415
3378.37 8822
3378.92 8492
3379.47 7949
3380.02 7306
3380.57 7299
3381.12 6513
3381.66 6110
3382.21 5516
3382.76 5348
3383.31 4967
3383.86 4757
3384.41 4512
3384.96 4566
3385.50 4263
3386.05 4159
3386.60 4055
3387.15 4119
3387.70 4070
3388.25 4108
3388.80 4045
3389.35 4098
3389.90 4102
3390.44 4232
3390.99 4142
3391.54 3958
3392.09 4267
3392.64 4044
3393.19 3944
3393.74 3916
3394.29 3923
3394.84 3925
3395.39 3824
3395.94 3772
3396.49 3962
3397.04 3925
3397.59 3889
3398.14 4058
3398.69 3999
3399.24 4053
3399.79 4002
3400.34 3989
3400.89 4033
3401.44 4117
3401.99 3903
3402.54 3886
3403.09 4058
3403.64 3936
3404.19 3999
3404.74 4046
3405.29 4075
3405.84 3903
3406.39 3771
3406.94 3625
3407.49 3589
3408.04 3537
3408.59 3630
3409.14 3751
3409.69 3697
3410.24 3672
3410.79 3634
3411.34 3523
3411.89 3720
3412.45 3747
3413.00 3867
3413.55 3936
3414.10 4155
3414.65 4384
3415.20 4379
3415.75 4819
3416.30 5010
3416.85 5051
3417.41 4799
3417.96 4464
3418.51 4434
3419.06 4474
3419.61 4333
3420.16 4394
3420.71 4374
3421.27 4183
3421.82 3750
3422.37 3653
3422.92 3636
3423.47 3522
3424.02 3453
3424.58 3451
3425.13 3723
3425.68 3642
3426.23 3607
3426.78 3824
3427.34 3637
3427.89 3950
3428.44 3862
3428.99 3831
3429.55 3660
3430.10 3599
3430.65 3588
3431.20 3524
3431.76 3493
3432.31 3357
3432.86 3298
3433.41 3312
3433.97 3194
3434.52 3404
3435.07 3546
3435.62 3400
3436.18 3457
3436.73 3417
3437.28 3587
3437.84 3577
3438.39 3503
3438.94 3391
3439.49 3464
3440.05 3747
3440.60 3572
3441.15 3647
3441.71 3717
3442.26 3546
3442.81 3779
3443.37 3793
3443.92 3663
3444.47 3756
3445.03 3711
3445.58 3553
3446.13 3852
3446.69 3509
3447.24 3673
3447.80 3381
3448.35 3544
3448.90 3221
3449.46 3184
3450.01 3149
3450.57 3475
3451.12 3405
3451.67 3387
3452.23 3275
3452.78 3165
3453.34 3355
3453.89 3168
3454.44 3257
3455.00 3007
3455.55 3015
3456.11 3139
3456.66 2954
3457.22 3139
3457.77 3185
3458.33 3153
3458.88 3047
3459.43 3177
3459.99 3101
3460.54 3170
3461.10 3289
3461.65 3207
3462.21 3101
3462.76 3118
3463.32 3287
3463.87 3108
3464.43 3232
3464.98 3380
3465.54 3244
3466.09 3160
3466.65 3133
3467.21 3243
3467.76 3175
3468.32 3333
3468.87 3207
3469.43 3104
3469.98 3236
3470.54 3310
3471.09 3490
3471.65 3319
3472.20 3300
3472.76 3477
3473.32 3409
3473.87 3306
3474.43 3368
3474.98 3255
3475.54 3451
3476.10 3417
3476.65 3475
3477.21 3373
3477.76 3517
3478.32 3392
3478.88 3263
3479.43 3158
3479.99 3441
3480.55 3665
3481.10 3659
3481.66 3730
3482.22 3831
3482.77 4029
3483.33 3974
3483.89 3951
3484.44 4024
3485.00 4083
3485.56 3939
3486.11 3944
3486.67 4028
3487.23 3932
3487.78 3862
3488.34 3829
3488.90 3769
3489.45 3976
3490.01 3789
3490.57 3719
3491.13 3847
3491.68 3853
3492.24 4245
3492.80 4275
3493.35 4795
3493.91 5136
3494.47 5527
3495.03 5941
3495.58 6318
3496.14 6429
3496.70 6711
3497.26 6410
3497.82 5970
3498.37 5826
3498.93 5866
3499.49 5787
3500.05 5865
3500.61 5721
3501.16 6090
3501.72 6735
3502.28 6605
3502.84 7018
3503.40 7070
3503.95 7342
3504.51 7005
3505.07 7206
3505.63 7243
3506.19 6559
3506.75 6252
3507.30 6103
3507.86 6146
3508.42 5908
3508.98 5557
3509.54 5667
3510.10 5650
3510.66 5136
3511.22 5072
3511.77 5202
3512.33 4999
3512.89 4781
3513.45 4602
3514.01 4375
3514.57 4228
3515.13 4301
3515.69 4099
3516.25 4105
3516.81 4003
3517.37 3951
3517.92 3739
3518.48 3547
3519.04 3577
3519.60 3776
3520.16 3831
3520.72 3817
3521.28 3800
3521.84 3904
3522.40 3499
3522.96 3690
3523.52 3750
3524.08 3757
3524.64 4049
3525.20 3844
3525.76 3614
3526.32 3818
3526.88 3864
3527.44 3817
3528.00 3949
3528.56 4141
3529.12 3930
3529.68 3893
3530.24 3819
3530.80 3707
3531.36 3585
3531.92 3478
3532.48 3250
3533.04 3217
3533.60 3457
3534.17 3430
3534.73 3309
3535.29 3303
3535.85 3227
3536.41 3415
3536.97 3342
3537.53 3381
3538.09 3477
3538.65 3392
3539.21 3468
3539.77 3521
3540.34 3530
3540.90 3521
3541.46 3655
3542.02 3717
3542.58 3657
3543.14 3625
3543.70 3564
3544.26 3660
3544.83 3498
3545.39 3439
3545.95 3430
3546.51 3423
3547.07 3455
3547.63 3408
3548.20 3447
3548.76 3301
3549.32 3386
3549.88 3382
3550.44 3319
3551.01 3255
3551.57 3138
3552.13 3123
3552.69 3133
3553.25 2988
3553.82 3287
3554.38 3139
3554.94 3019
3555.50 2976
3556.07 2901
3556.63 2991
3557.19 2953
3557.75 2850
3558.32 2840
3558.88 2919
3559.44 3148
3560.00 3066
3560.57 2852
3561.13 3137
3561.69 3061
3562.26 3287
3562.82 3338
3563.38 3314
3563.94 3394
3564.51 3195
3565.07 3122
3565.63 3100
3566.20 3360
3566.76 3398
3567.32 3245
3567.89 3100
3568.45 2826
3569.01 2994
3569.58 3027
3570.14 3083
3570.70 3035
3571.27 2925
3571.83 2822
3572.39 2797
3572.96 2825
3573.52 2825
3574.09 2929
3574.65 2962
3575.21 2875
3575.78 2727
3576.34 2749
3576.91 2885
3577.47 2907
3578.03 3001
3578.60 2890
3579.16 3046
3579.73 3080
3580.29 2875
3580.86 2860
3581.42 2991
3581.98 2777
3582.55 3007
3583.11 3025
3583.68 2867
3584.24 2853
3584.81 2980
3585.37 2758
3585.94 2973
3586.50 2887
3587.07 2912
3587.63 3026
3588.20 2886
3588.76 2971
3589.33 2929
3589.89 3004
3590.46 2963
3591.02 2863
3591.59 3027
3592.15 3018
3592.72 3116
3593.28 3007
3593.85 3031
3594.41 3165
3594.98 3109
3595.54 2888
3596.11 3114
3596.68 3077
3597.24 2973
3597.81 2927
3598.37 3126
3598.94 3014
3599.50 3064
3600.07 3038
3600.64 3059
3601.20 3191
3601.77 3136
3602.33 3097
3602.90 3048
3603.47 3086
3604.03 3034
3604.60 3106
3605.16 3097
3605.73 3111
3606.30 3154
3606.86 2915
3607.43 3042
3608.00 2886
3608.56 2780
3609.13 2744
3609.70 2625
3610.26 2695
3610.83 2635
3611.40 2602
3611.96 2624
3612.53 2766
3613.10 2730
3613.66 2696
3614.23 2720
3614.80 2782
3615.36 2932
3615.93 2820
3616.50 2820
3617.07 2990
3617.63 2974
3618.20 3083
3618.77 3153
3619.34 3343
3619.90 3637
3620.47 3801
3621.04 3993
3621.61 4401
3622.17 4508
3622.74 4707
3623.31 4430
3623.88 4352
3624.44 4410
3625.01 4132
3625.58 3863
3626.15 3600
3626.72 3542
3627.28 3220
3627.85 3103
3628.42 3215
3628.99 2915
3629.56 2687
3630.12 2541
3630.69 2853
3631.26 2895
3631.83 2569
3632.40 2663
3632.97 2606
3633.53 2641
3634.10 2665
3634.67 2666
3635.24 2731
3635.81 2707
3636.38 2675
3636.95 2681
3637.52 2702
3638.08 2629
3638.65 2841
3639.22 2728
3639.79 2743
3640.36 2774
3640.93 2711
3641.50 2731
3642.07 2790
3642.64 2930
3643.21 2845
3643.78 2918
3644.34 3016
3644.91 3132
3645.48 3396
3646.05 3286
3646.62 3257
3647.19 3221
3647.76 3272
3648.33 3254
3648.90 3262
3649.47 3208
3650.04 3245
3650.61 3095
3651.18 3054
3651.75 3066
3652.32 3126
3652.89 3022
3653.46 3021
3654.03 2956
3654.60 3019
3655.17 3228
3655.74 3180
3656.31 3130
3656.88 3191
3657.45 3216
3658.02 3252
3658.59 3203
3659.16 3282
3659.73 3242
3660.30 3238
3660.87 3451
3661.45 3423
3662.02 3392
3662.59 3337
3663.16 3539
3663.73 3699
3664.30 3624
3664.87 3681
3665.44 3497
3666.01 3361
3666.58 3222
3667.15 3249
3667.73 3247
3668.30 3265
3668.87 3229
3669.44 3148
3670.01 3101
3670.58 3090
3671.15 3028
3671.73 3235
3672.30 3329
3672.87 2921
3673.44 2890
3674.01 3095
3674.58 3082
3675.16 3036
3675.73 3110
3676.30 3107
3676.87 3065
3677.44 3179
3678.01 3377
3678.59 3617
3679.16 3584
3679.73 3480
3680.30 3592
3680.88 3607
3681.45 3600
3682.02 3539
3682.59 3262
3683.16 3433
3683.74 3159
3684.31 3085
3684.88 3101
3685.45 3036
3686.03 3074
3686.60 3168
3687.17 3202
3687.74 3209
3688.32 3170
3688.89 3248
3689.46 3077
3690.04 3350
3690.61 3674
3691.18 3642
3691.76 4031
3692.33 3991
3692.90 4105
3693.47 4113
3694.05 4160
3694.62 4102
3695.19 3951
3695.77 3983
3696.34 3625
3696.91 3773
3697.49 3701
3698.06 3313
3698.64 3199
3699.21 3108
3699.78 3123
3700.36 3116
3700.93 3126
3701.50 2957
3702.08 2889
3702.65 2942
3703.23 3058
3703.80 3062
3704.37 3052
3704.95 3168
3705.52 3031
3706.10 2897
3706.67 2945
3707.24 3031
3707.82 2992
3708.39 3167
3708.97 3066
3709.54 3006
3710.12 3009
3710.69 2972
3711.27 3141
3711.84 3143
3712.41 3147
3712.99 3114
3713.56 3257
3714.14 3269
3714.71 3001
3715.29 2982
3715.86 2930
3716.44 2968
3717.01 3026
3717.59 2816
3718.16 2918
3718.74 2885
3719.31 2811
3719.89 2944
3720.46 2783
3721.04 2972
3721.61 2898
3722.19 2869
3722.77 2864
3723.34 2776
3723.92 2832
3724.49 2776
3725.07 2781
3725.64 2794
3726.22 2645
3726.79 2872
3727.37 3061
3727.95 2838
3728.52 2673
3729.10 2805
3729.67 2964
3730.25 2997
3730.83 2920
3731.40 3081
3731.98 3092
3732.56 3234
3733.13 3170
3733.71 3206
3734.28 3298
3734.86 3609
3735.44 3413
3736.01 3473
3736.59 3573
3737.17 3636
3737.74 3625
3738.32 3563
3738.90 3435
3739.47 3431
3740.05 3382
3740.63 3080
3741.20 3088
3741.78 2965
3742.36 2971
3742.93 2963
3743.51 3020
3744.09 2951
3744.67 2936
3745.24 2762
3745.82 3046
3746.40 3007
3746.97 2843
3747.55 2766
3748.13 2857
3748.71 2896
3749.28 2889
3749.86 2891
3750.44 2838
3751.02 2969
3751.59 2971
3752.17 2927
3752.75 2929
3753.33 2961
3753.91 2895
3754.48 2927
3755.06 2918
3755.64 2750
3756.22 2613
3756.80 2686
3757.37 2768
3757.95 2743
3758.53 2648
3759.11 2699
3759.69 2760
3760.27 2637
3760.84 2615
3761.42 2632
3762.00 2529
3762.58 2364
3763.16 2546
3763.74 2645
3764.31 2895
3764.89 2922
3765.47 2811
3766.05 2834
3766.63 2804
3767.21 2960
3767.79 3011
3768.37 2755
3768.95 2780
3769.52 2754
3770.10 2680
3770.68 2617
3771.26 2713
3771.84 2618
3772.42 2841
3773.00 2894
3773.58 2861
3774.16 2730
3774.74 2752
3775.32 2712
3775.90 2683
3776.48 2704
3777.06 2730
3777.64 2779
3778.22 2825
3778.80 2766
3779.38 2772
3779.96 2736
3780.54 2595
3781.12 2527
3781.70 2510
3782.28 2522
3782.86 2707
3783.44 2871
3784.02 2934
3784.60 2639
3785.18 2447
3785.76 2688
3786.34 2601
3786.92 2693
3787.50 2483
3788.08 2578
3788.66 2654
3789.24 2671
3789.82 2746
3790.40 2669
3790.98 2630
3791.56 2582
3792.14 2660
3792.72 2640
3793.30 2568
3793.89 2519
3794.47 2571
3795.05 2550
3795.63 2691
3796.21 2677
3796.79 2598
3797.37 2683
3797.95 2598
3798.53 2574
3799.12 2579
3799.70 2417
3800.28 2575
3800.86 2442
3801.44 2460
3802.02 2492
3802.60 2512
3803.19 2582
3803.77 2477
3804.35 2547
3804.93 2610
3805.51 2503
3806.10 2372
3806.68 2600
3807.26 2677
3807.84 2717
3808.42 2715
3809.01 2548
3809.59 2690
3810.17 2633
3810.75 2664
3811.33 2916
3811.92 2761
3812.50 2836
3813.08 2901
3813.66 3000
3814.25 2917
3814.83 2950
3815.41 2854
3815.99 2889
3816.58 2883
3817.16 2761
3817.74 2658
3818.32 2810
3818.91 2777
3819.49 2757
3820.07 2610
3820.66 2579
3821.24 2634
3821.82 2752
3822.41 2523
3822.99 2467
3823.57 2578
3824.16 2638
3824.74 2466
3825.32 2566
3825.91 2500
3826.49 2550
3827.07 2663
3827.66 2561
3828.24 2667
3828.82 2616
3829.41 2528
3829.99 2521
3830.57 2557
3831.16 2612
3831.74 2664
3832.33 2568
3832.91 2496
3833.49 2588
3834.08 2751
3834.66 2701
3835.25 2665
3835.83 2637
3836.41 2453
3837.00 2600
3837.58 2582
3838.17 2485
3838.75 2600
3839.34 2582
3839.92 2506
3840.50 2700
3841.09 2563
3841.67 2589
3842.26 2668
3842.84 2469
3843.43 2545
3844.01 2459
3844.60 2554
3845.18 2665
3845.77 2561
3846.35 2428
3846.94 2468
3847.52 2569
3848.11 2569
3848.69 2530
3849.28 2394
3849.86 2425
3850.45 2326
3851.03 2350
3851.62 2481
3852.20 2320
3852.79 2401
3853.37 2363
3853.96 2476
3854.55 2554
3855.13 2500
3855.72 2460
3856.30 2568
3856.89 2439
3857.47 2524
3858.06 2548
3858.65 2636
3859.23 2591
3859.82 2532
3860.40 2654
3860.99 2655
3861.58 2558
3862.16 2563
3862.75 3050
3863.33 3143
3863.92 3306
3864.51 3614
3865.09 3389
3865.68 3596
3866.27 3769
3866.85 3969
3867.44 3908
3868.03 3908
3868.61 3370
3869.20 3316
3869.79 3247
3870.37 3132
3870.96 3065
3871.55 2971
3872.13 2956
3872.72 2718
3873.31 2755
3873.89 2759
3874.48 2736
3875.07 2781
3875.66 2787
3876.24 2618
3876.83 2738
3877.42 2831
3878.00 2804
3878.59 2944
3879.18 2969
3879.77 2815
3880.35 2933
3880.94 2888
3881.53 2786
3882.12 2806
3882.70 2805
3883.29 2783
3883.88 2703
3884.47 2517
3885.06 2533
3885.64 2682
3886.23 2575
3886.82 2531
3887.41 2410
3888.00 2410
3888.58 2263
3889.17 2417
3889.76 2612
3890.35 2771
3890.94 2661
3891.53 2827
3892.11 2974
3892.70 2924
3893.29 2936
3893.88 2940
3894.47 3154
3895.06 3188
3895.65 3078
3896.23 3062
3896.82 3148
3897.41 3095
3898.00 3113
3898.59 2973
3899.18 3053
3899.77 3013
3900.36 2950
3900.95 2931
3901.53 2952
3902.12 2884
3902.71 2854
3903.30 2849
3903.89 2851
3904.48 2842
3905.07 2911
3905.66 2635
3906.25 2831
3906.84 2946
3907.43 2899
3908.02 2799
3908.61 2835
3909.20 2712
3909.79 2674
3910.38 2730
3910.97 2762
3911.56 2626
3912.15 2583
3912.74 2418
3913.33 2235
3913.92 2434
3914.51 2489
3915.10 2496
3915.69 2520
3916.28 2516
3916.87 2527
3917.46 2523
3918.05 2469
3918.64 2570
3919.23 2441
3919.82 2484
3920.41 2469
3921.00 2587
3921.59 2546
3922.18 2549
3922.77 2692
3923.36 2628
3923.95 2688
3924.55 2384
3925.14 2483
3925.73 2523
3926.32 2606
3926.91 2647
3927.50 2604
3928.09 2635
3928.68 2634
3929.27 2618
3929.87 2582
3930.46 2670
3931.05 2545
3931.64 2528
3932.23 2495
3932.82 2392
3933.41 2484
3934.01 2499
3934.60 2572
3935.19 2592
3935.78 2570
3936.37 2426
3936.96 2350
3937.56 2321
3938.15 2271
3938.74 2362
3939.33 2358
3939.92 2380
3940.52 2455
3941.11 2512
3941.70 2436
3942.29 2460
3942.88 2382
3943.48 2384
3944.07 2601
3944.66 2562
3945.25 2445
3945.85 2511
3946.44 2587
3947.03 2710
3947.62 2597
3948.22 2623
3948.81 2575
3949.40 2570
3949.99 2572
3950.59 2483
3951.18 2507
3951.77 2616
3952.37 2520
3952.96 2445
3953.55 2400
3954.15 2438
3954.74 2454
3955.33 2482
3955.93 2483
3956.52 2410
3957.11 2295
3957.71 2451
3958.30 2631
3958.89 2446
3959.49 2584
3960.08 2525
3960.67 2484
3961.27 2525
3961.86 2615
3962.45 2467
3963.05 2501
3963.64 2508
3964.23 2496
3964.83 2578
3965.42 2455
3966.02 2395
3966.61 2504
3967.20 2448
3967.80 2485
3968.39 2438
3968.99 2484
3969.58 2444
3970.18 2505
3970.77 2710
3971.36 2514
3971.96 2760
3972.55 2645
3973.15 2553
3973.74 2605
3974.34 2547
3974.93 2476
3975.53 2464
3976.12 2588
3976.72 2635
3977.31 2531
3977.91 2401
3978.50 2375
3979.10 2457
3979.69 2506
3980.29 2444
3980.88 2427
3981.48 2527
3982.07 2629
3982.67 2539
3983.26 2498
3983.86 2484
3984.45 2428
3985.05 2453
3985.64 2488
3986.24 2396
3986.83 2334
3987.43 2520
3988.03 2545
3988.62 2544
3989.22 2925
3989.81 2771
3990.41 2727
3991.00 2714
3991.60 2757
3992.20 2856
3992.79 2711
3993.39 2660
3993.98 2832
3994.58 2773
3995.18 2745
3995.77 2605
3996.37 2801
3996.97 2817
3997.56 2715
3998.16 2854
3998.75 2799
3999.35 2767
3999.95 2760
4000.54 2604
4001.14 2776
4001.74 2876
4002.33 2836
4002.93 2670
4003.53 2673
4004.12 2890
4004.72 2819
4005.32 2737
4005.92 2774
4006.51 2665
4007.11 2639
4007.71 2795
4008.30 2783
4008.90 2989
4009.50 2928
4010.10 2702
4010.69 2817
4011.29 3029
4011.89 2984
4012.49 2948
4013.08 2760
4013.68 2910
4014.28 2800
4014.88 2692
4015.47 2725
4016.07 2678
4016.67 2828
4017.27 2968
4017.86 3035
4018.46 2989
4019.06 2913
4019.66 3239
4020.26 3391
4020.85 3432
4021.45 3407
4022.05 3406
4022.65 3578
4023.25 3386
4023.85 3090
4024.44 3078
4025.04 3092
4025.64 2984
4026.24 2873
4026.84 2837
4027.44 2904
4028.03 2904
4028.63 3016
4029.23 2929
4029.83 2954
4030.43 3079
4031.03 3113
4031.63 3182
4032.23 3186
4032.83 3194
4033.42 3289
4034.02 3321
4034.62 3100
4035.22 3013
4035.82 3037
4036.42 2804
4037.02 2871
4037.62 2787
4038.22 2791
4038.82 2735
4039.42 2754
4040.02 2708
4040.62 2961
4041.22 2819
4041.82 2547
4042.41 2508
4043.01 2699
4043.61 2587
4044.21 2377
4044.81 2473
4045.41 2437
4046.01 2573
4046.61 2447
4047.21 2622
4047.81 2734
4048.41 2670
4049.01 2561
4049.61 2430
4050.21 2579
4050.82 2663
4051.42 2616
4052.02 2676
4052.62 2725
4053.22 2756
4053.82 2719
4054.42 3010
4055.02 2982
4055.62 2877
4056.22 2841
4056.82 3128
4057.42 2942
4058.02 3053
4058.62 2759
4059.22 2454
4059.83 2656
4060.43 2875
4061.03 2642
4061.63 2598
4062.23 2531
4062.83 2621
4063.43 2548
4064.03 2377
4064.63 2563
4065.24 2455
4065.84 2440
4066.44 2634
4067.04 2475
4067.64 2309
4068.24 2321
4068.85 2431
4069.45 2354
4070.05 2355
4070.65 2348
4071.25 2340
4071.85 2363
4072.46 2272
4073.06 2387
4073.66 2554
4074.26 2483
4074.86 2424
4075.47 2347
4076.07 2452
4076.67 2387
4077.27 2429
4077.88 2474
4078.48 2308
4079.08 2418
4079.68 2312
4080.29 2292
4080.89 2397
4081.49 2393
4082.09 2430
4082.70 2351
4083.30 2287
4083.90 2241
4084.50 2324
4085.11 2329
4085.71 2297
4086.31 2333
4086.92 2324
4087.52 2219
4088.12 2167
4088.72 2347
4089.33 2281
4089.93 2400
4090.53 2326
4091.14 2202
4091.74 2251
4092.34 2349
4092.95 2392
4093.55 2506
4094.16 2540
4094.76 2525
4095.36 2526
4095.97 2472
4096.57 2384
4097.17 2559
4097.78 2508
4098.38 2635
4098.98 2559
4099.59 2544
4100.19 2559
4100.80 2523
4101.40 2449
4102.00 2323
4102.61 2277
4103.21 2291
4103.82 2289
4104.42 2285
4105.03 2306
4105.63 2345
4106.23 2279
4106.84 2072
4107.44 2144
4108.05 2211
4108.65 2110
4109.26 2331
4109.86 2307
4110.47 2157
4111.07 2411
4111.68 2286
4112.28 2226
4112.89 2273
4113.49 2426
4114.10 2190
4114.70 2332
4115.31 2285
4115.91 2260
4116.52 2215
4117.12 2237
4117.73 2233
4118.33 2253
4118.94 2296
4119.54 2183
4120.15 2356
4120.75 2220
4121.36 2267
4121.97 2366
4122.57 2308
4123.18 2380
4123.78 2168
4124.39 2414
4124.99 2355
4125.60 2301
4126.21 2220
4126.81 2461
4127.42 2501
4128.02 2409
4128.63 2374
4129.24 2570
4129.84 2498
4130.45 2356
4131.05 2190
4131.66 2246
4132.27 2367
4132.87 2284
4133.48 2402
4134.09 2350
4134.69 2193
4135.30 2339
4135.91 2317
4136.51 2445
4137.12 2417
4137.73 2342
4138.33 2281
4138.94 2442
4139.55 2429
4140.15 2608
4140.76 2688
4141.37 2616
4141.97 2700
4142.58 2685
4143.19 2696
4143.80 2765
4144.40 2813
4145.01 2658
4145.62 2654
4146.22 2623
4146.83 2576
4147.44 2730
4148.05 2647
4148.65 2626
4149.26 2615
4149.87 2526
4150.48 2496
4151.09 2440
4151.69 2389
4152.30 2253
4152.91 2198
4153.52 2248
4154.12 2265
4154.73 2197
4155.34 2281
4155.95 2320
4156.56 2247
4157.16 2216
4157.77 2260
4158.38 2374
4158.99 2485
4159.60 2318
4160.21 2250
4160.81 2305
4161.42 2410
4162.03 2381
4162.64 2347
4163.25 2157
4163.86 2313
4164.47 2306
4165.08 2386
4165.68 2241
4166.29 2284
4166.90 2395
4167.51 2348
4168.12 2532
4168.73 2543
4169.34 2557
4169.95 2632
4170.56 2618
4171.16 2562
4171.77 2637
4172.38 2488
4172.99 2702
4173.60 2457
4174.21 2515
4174.82 2412
4175.43 2363
4176.04 2486
4176.65 2439
4177.26 2352
4177.87 2411
4178.48 2441
4179.09 2462
4179.70 2454
4180.31 2434
4180.92 2320
4181.53 2273
4182.14 2331
4182.75 2297
4183.36 2227
4183.97 2311
4184.58 2288
4185.19 2302
4185.80 2246
4186.41 2235
4187.02 2279
4187.63 2124
4188.24 2243
4188.85 2345
4189.46 2163
4190.07 2241
4190.68 2271
4191.29 2356
4191.90 2406
4192.51 2181
4193.13 2244
4193.74 2362
4194.35 2172
4194.96 2262
4195.57 2209
4196.18 2306
4196.79 2322
4197.40 2262
4198.01 2503
4198.62 2526
4199.24 2416
4199.85 2398
4200.46 2471
4201.07 2589
4201.68 2454
4202.29 2427
4202.90 2410
4203.52 2411
4204.13 2376
4204.74 2425
4205.35 2529
4205.96 2426
4206.57 2310
4207.19 2381
4207.80 2270
4208.41 2132
4209.02 2277
4209.63 2256
4210.25 2346
4210.86 2197
4211.47 2229
4212.08 2382
4212.69 2360
4213.31 2272
4213.92 2202
4214.53 2197
4215.14 2321
4215.76 2304
4216.37 2268
4216.98 2335
4217.59 2455
4218.21 2500
4218.82 2478
4219.43 2430
4220.04 2457
4220.66 2487
4221.27 2537
4221.88 2628
4222.50 2818
4223.11 2666
4223.72 2924
4224.33 2957
4224.95 3165
4225.56 3196
4226.17 3126
4226.79 3393
4227.40 3438
4228.01 3524
4228.63 3718
4229.24 3667
4229.85 3505
4230.47 3462
4231.08 3391
4231.69 3301
4232.31 3416
4232.92 3392
4233.54 3146
4234.15 3332
4234.76 3283
4235.38 3245
4235.99 3383
4236.61 3493
4237.22 3343
4237.83 3481
4238.45 3537
4239.06 3533
4239.68 3796
4240.29 3499
4240.90 3431
4241.52 3318
4242.13 3220
4242.75 3049
4243.36 2951
4243.98 2916
4244.59 2843
4245.21 2739
4245.82 2608
4246.43 2648
4247.05 2632
4247.66 2553
4248.28 2656
4248.89 2599
4249.51 2508
4250.12 2642
4250.74 2609
4251.35 2619
4251.97 2526
4252.58 2510
4253.20 2677
4253.81 2609
4254.43 2598
4255.04 2639
4255.66 2503
4256.28 2605
4256.89 2442
4257.51 2562
4258.12 2750
4258.74 2556
4259.35 2546
4259.97 2497
4260.58 2386
4261.20 2475
4261.82 2599
4262.43 2457
4263.05 2552
4263.66 2347
4264.28 2406
4264.90 2344
4265.51 2377
4266.13 2382
4266.74 2566
4267.36 2682
4267.98 2564
4268.59 2486
4269.21 2460
4269.82 2556
4270.44 2648
4271.06 2440
4271.67 2408
4272.29 2491
4272.91 2550
4273.52 2321
4274.14 2394
4274.76 2400
4275.37 2424
4275.99 2388
4276.61 2285
4277.22 2457
4277.84 2448
4278.46 2278
4279.08 2181
4279.69 2232
4280.31 2388
4280.93 2411
4281.54 2406
4282.16 2267
4282.78 2331
4283.40 2349
4284.01 2210
4284.63 2325
4285.25 2191
4285.87 2142
4286.48 2246
4287.10 2290
4287.72 2116
4288.34 2215
4288.95 2097
4289.57 2233
4290.19 2220
4290.81 2262
4291.43 2185
4292.04 2150
4292.66 2111
4293.28 2057
4293.90 2090
4294.52 2052
4295.13 2123
4295.75 2205
4296.37 2345
4296.99 2380
4297.61 2333
4298.23 2247
4298.84 2259
4299.46 2422
4300.08 2313
4300.70 2340
4301.32 2274
4301.94 2326
4302.56 2352
4303.17 2386
4303.79 2331
4304.41 2268
4305.03 2121
4305.65 2289
4306.27 2318
4306.89 2173
4307.51 2206
4308.13 2191
4308.75 2202
4309.36 2153
4309.98 2178
4310.60 2352
4311.22 2357
4311.84 2399
4312.46 2358
4313.08 2309
4313.70 2304
4314.32 2259
4314.94 2297
4315.56 2138
4316.18 2081
4316.80 2152
4317.42 2263
4318.04 2321
4318.66 2276
4319.28 2285
4319.90 2427
4320.52 2378
4321.14 2252
4321.76 2327
4322.38 2216
4323.00 2361
4323.62 2469
4324.24 2438
4324.86 2452
4325.48 2358
4326.10 2482
4326.72 2338
4327.34 2394
4327.96 2370
4328.58 2441
4329.20 2728
4329.82 2470
4330.44 2479
4331.07 2547
4331.69 2592
4332.31 2519
4332.93 2431
4333.55 2326
4334.17 2315
4334.79 2439
4335.41 2308
4336.03 2396
4336.65 2439
4337.28 2429
4337.90 2561
4338.52 2665
4339.14 2692
4339.76 2702
4340.38 3244
4341.00 3326
4341.63 3254
4342.25 3197
4342.87 3264
4343.49 3189
4344.11 2988
4344.73 3128
4345.36 2974
4345.98 2879
4346.60 2926
4347.22 2920
4347.84 3166
4348.47 3120
4349.09 3208
4349.71 3418
4350.33 3430
4350.95 3542
4351.58 3799
4352.20 3809
4352.82 3755
4353.44 3567
4354.07 3470
4354.69 3038
4355.31 2949
4355.93 2907
4356.56 2815
4357.18 2672
4357.80 2500
4358.42 2633
4359.05 2542
4359.67 2575
4360.29 2591
4360.92 2477
4361.54 2521
4362.16 2506
4362.78 2538
4363.41 2494
4364.03 2608
4364.65 2677
4365.28 2682
4365.90 2584
4366.52 2429
4367.15 2420
4367.77 2457
4368.39 2431
4369.02 2436
4369.64 2470
4370.26 2450
4370.89 2478
4371.51 2443
4372.14 2423
4372.76 2343
4373.38 2216
4374.01 2149
4374.63 2090
4375.25 2237
4375.88 2075
4376.50 2116
4377.13 2180
4377.75 2204
4378.37 2257
4379.00 2415
4379.62 2198
4380.25 2123
4380.87 2276
4381.50 2278
4382.12 2238
4382.75 2367
4383.37 2181
4383.99 2239
4384.62 2259
4385.24 2316
4385.87 2277
4386.49 2191
4387.12 2231
4387.74 2303
4388.37 2104
4388.99 2000
4389.62 2244
4390.24 2043
4390.87 2151
4391.49 2138
4392.12 2173
4392.74 2121
4393.37 2050
4393.99 2088
4394.62 2014
4395.24 2078
4395.87 2014
4396.49 2137
4397.12 2075
4397.75 2139
4398.37 2218
4399.00 2141
4399.62 2008
4400.25 1987
4400.87 2086
4401.50 2122
4402.13 2234
4402.75 2267
4403.38 2071
4404.00 2146
4404.63 2225
4405.26 2188
4405.88 2116
4406.51 2324
4407.13 2297
4407.76 2247
4408.39 2272
4409.01 2160
4409.64 2132
4410.27 2251
4410.89 2102
4411.52 2073
4412.15 2193
4412.77 2246
4413.40 2286
4414.03 2230
4414.65 2168
4415.28 2140
4415.91 2151
4416.53 2211
4417.16 2134
4417.79 2111
4418.41 2172
4419.04 2247
4419.67 2167
4420.30 2023
4420.92 2311
4421.55 2214
4422.18 2091
4422.80 2131
4423.43 2220
4424.06 2151
4424.69 2270
4425.31 2406
4425.94 2179
4426.57 2075
4427.20 2007
4427.82 2083
4428.45 1930
4429.08 1944
4429.71 2001
4430.34 2042
4430.96 2078
4431.59 2001
4432.22 1854
4432.85 1947
4433.48 2053
4434.10 1886
4434.73 2078
4435.36 2220
4435.99 2055
4436.62 2001
4437.25 2005
4437.87 1952
4438.50 1971
4439.13 2110
4439.76 1916
4440.39 2113
4441.02 2185
4441.64 2015
4442.27 2088
4442.90 1942
4443.53 1963
4444.16 1966
4444.79 2062
4445.42 1870
4446.05 1919
4446.68 2061
4447.30 2039
4447.93 1959
4448.56 2012
4449.19 2038
4449.82 1959
4450.45 2018
4451.08 2033
4451.71 2212
4452.34 2118
4452.97 2012
4453.60 2175
4454.23 2026
4454.86 2104
4455.49 2269
4456.12 2183
4456.75 2084
4457.38 2168
4458.01 2058
4458.64 2184
4459.27 2200
4459.90 2173
4460.53 2106
4461.16 2030
4461.79 1994
4462.42 2030
4463.05 2057
4463.68 1997
4464.31 2005
4464.94 2079
4465.57 2027
4466.20 1967
4466.83 2048
4467.46 1889
4468.09 1888
4468.72 1835
4469.35 1930
4469.98 1938
4470.61 1801
4471.24 1734
4471.87 1950
4472.50 2112
4473.13 1954
4473.77 1830
4474.40 1718
4475.03 1866
4475.66 1884
4476.29 1927
4476.92 1844
4477.55 1903
4478.18 1893
4478.82 1969
4479.45 1833
4480.08 1912
4480.71 1924
4481.34 1894
4481.97 1853
4482.60 1922
4483.24 1890
4483.87 1891
4484.50 1893
4485.13 1945
4485.76 2003
4486.39 1944
4487.03 1976
4487.66 1994
4488.29 2026
4488.92 2108
4489.55 2040
4490.19 2096
4490.82 2166
4491.45 2186
4492.08 2062
4492.71 2038
4493.35 2076
4493.98 2156
4494.61 2150
4495.24 2072
4495.88 2019
4496.51 2056
4497.14 2034
4497.77 2003
4498.41 1932
4499.04 1913
4499.67 2010
4500.31 2108
4500.94 2076
4501.57 2051
4502.20 2015
4502.84 2135
4503.47 2248
4504.10 2106
4504.74 2109
4505.37 2293
4506.00 2316
4506.64 2297
4507.27 2244
4507.90 2220
4508.54 2188
4509.17 2192
4509.80 2206
4510.44 2104
4511.07 2183
4511.70 2092
4512.34 2063
4512.97 2159
4513.60 2081
4514.24 2040
4514.87 2122
4515.51 2193
4516.14 2267
4516.77 2182
4517.41 2206
4518.04 2200
4518.68 2122
4519.31 2294
4519.94 2142
4520.58 2185
4521.21 1985
4521.85 1977
4522.48 1940
4523.12 2005
4523.75 2049
4524.39 2112
4525.02 2042
4525.65 2105
4526.29 2030
4526.92 2131
4527.56 2149
4528.19 2152
4528.83 2122
4529.46 2107
4530.10 2243
4530.73 2299
4531.37 2260
4532.00 2277
4532.64 2383
4533.27 2637
4533.91 2662
4534.54 2875
4535.18 3100
4535.81 3019
4536.45 3265
4537.09 3449
4537.72 3184
4538.36 3163
4538.99 2981
4539.63 2834
4540.26 2782
4540.90 2640
4541.53 2547
4542.17 2366
4542.81 2208
4543.44 2159
4544.08 2143
4544.71 2214
4545.35 2261
4545.99 2100
4546.62 2129
4547.26 2032
4547.89 2075
4548.53 2115
4549.17 2111
4549.80 2296
4550.44 2334
4551.08 2211
4551.71 2176
4552.35 2325
4552.98 2480
4553.62 2466
4554.26 2522
4554.89 2511
4555.53 2363
4556.17 2591
4556.80 2431
4557.44 2256
4558.08 2124
4558.72 2231
4559.35 2292
4559.99 2193
4560.63 2271
4561.26 2083
4561.90 2067
4562.54 2037
4563.17 2146
4563.81 2105
4564.45 2033
4565.09 2145
4565.72 2146
4566.36 1974
4567.00 2174
4567.64 1979
4568.27 2008
4568.91 2028
4569.55 2024
4570.19 2128
4570.82 2087
4571.46 2143
4572.10 2141
4572.74 2055
4573.38 2090
4574.01 2175
4574.65 2297
4575.29 2018
4575.93 1946
4576.57 2093
4577.20 2084
4577.84 2067
4578.48 2096
4579.12 2153
4579.76 2033
4580.40 1975
4581.04 2172
4581.67 1935
4582.31 1886
4582.95 2003
4583.59 2034
4584.23 2121
4584.87 2150
4585.51 2134
4586.14 2134
4586.78 2092
4587.42 2030
4588.06 2031
4588.70 2097
4589.34 2183
4589.98 2252
4590.62 2234
4591.26 2001
4591.90 2048
4592.54 2100
4593.17 2217
4593.81 2217
4594.45 2175
4595.09 2315
4595.73 2401
4596.37 2375
4597.01 2332
4597.65 2245
4598.29 2225
4598.93 2098
4599.57 1960
4600.21 2021
4600.85 1973
4601.49 2043
4602.13 2044
4602.77 2039
4603.41 2059
4604.05 1985
4604.69 1998
4605.33 1931
4605.97 2127
4606.61 2139
4607.25 2248
4607.89 2269
4608.53 2090
4609.17 2065
4609.81 2292
4610.45 2311
4611.09 2349
4611.73 2276
4612.38 2217
4613.02 2274
4613.66 2063
4614.30 2153
4614.94 2147
4615.58 2198
4616.22 2181
4616.86 2089
4617.50 2034
4618.14 2036
4618.78 2107
4619.43 2017
4620.07 2043
4620.71 1977
4621.35 1949
4621.99 2123
4622.63 1965
4623.27 2041
4623.91 2087
4624.56 1944
4625.20 1912
4625.84 2026
4626.48 1987
4627.12 2102
4627.76 2143
4628.41 2125
4629.05 2067
4629.69 1889
4630.33 2135
4630.97 2093
4631.62 1923
4632.26 1957
4632.90 2087
4633.54 1967
4634.18 1903
4634.83 2003
4635.47 1946
4636.11 1989
4636.75 1888
4637.40 2098
4638.04 2139
4638.68 2108
4639.32 2066
4639.97 2076
4640.61 2149
4641.25 2190
4641.89 2387
4642.54 2530
4643.18 2734
4643.82 2443
4644.46 2424
4645.11 2576
4645.75 2455
4646.39 2424
4647.04 2376
4647.68 2323
4648.32 2317
4648.97 2226
4649.61 2070
4650.25 2198
4650.90 1976
4651.54 2060
4652.18 2074
4652.83 2110
4653.47 2222
4654.11 2033
4654.76 2017
4655.40 2222
4656.04 2145
4656.69 2100
4657.33 2213
4657.98 2100
4658.62 2253
4659.26 2261
4659.91 2099
4660.55 2069
4661.20 2080
4661.84 2041
4662.48 2004
4663.13 1969
4663.77 1946
4664.42 1908
4665.06 1925
4665.71 1926
4666.35 2132
4666.99 1991
4667.64 1947
4668.28 2059
4668.93 1890
4669.57 1881
4670.22 1861
4670.86 1854
4671.51 2064
4672.15 1833
4672.80 1779
4673.44 1910
4674.09 1909
4674.73 2010
4675.38 1904
4676.02 1939
4676.67 1881
4677.31 1732
4677.96 1750
4678.60 1880
4679.25 1927
4679.89 2062
4680.54 1980
4681.18 1928
4681.83 2001
4682.47 1865
4683.12 1957
4683.77 2003
4684.41 1900
4685.06 1930
4685.70 1919
4686.35 1929
4686.99 1877
4687.64 1827
4688.29 1912
4688.93 1942
4689.58 1967
4690.22 2010
4690.87 2059
4691.52 1861
4692.16 1848
4692.81 1924
4693.45 2019
4694.10 1950
4694.75 1915
4695.39 1867
4696.04 1825
4696.69 1759
4697.33 1752
4697.98 1923
4698.63 1836
4699.27 1852
4699.92 1776
4700.57 1775
4701.21 1915
4701.86 1987
4702.51 2013
4703.15 1971
4703.80 1859
4704.45 1948
4705.10 1999
4705.74 2160
4706.39 2081
4707.04 1924
4707.68 1901
4708.33 1903
4708.98 2015
4709.63 1896
4710.27 1931
4710.92 1891
4711.57 2030
4712.22 1962
4712.86 1902
4713.51 1894
4714.16 1902
4714.81 1850
4715.45 1909
4716.10 1987
4716.75 1876
4717.40 2003
4718.05 1988
4718.69 1992
4719.34 2000
4719.99 2070
4720.64 1951
4721.29 1977
4721.94 2026
4722.58 2048
4723.23 1854
4723.88 1944
4724.53 1939
4725.18 1933
4725.83 1959
4726.47 1879
4727.12 1961
4727.77 1987
4728.42 2056
4729.07 2146
4729.72 2025
4730.37 2038
4731.02 2085
4731.66 2113
4732.31 2107
4732.96 1928
4733.61 2068
4734.26 2039
4734.91 2009
4735.56 1885
4736.21 1874
4736.86 1945
4737.51 1900
4738.16 1840
4738.81 1928
4739.45 1835
4740.10 1799
4740.75 1954
4741.40 1842
4742.05 1973
4742.70 1835
4743.35 1929
4744.00 2009
4744.65 2040
4745.30 2024
4745.95 2019
4746.60 2180
4747.25 2002
4747.90 2048
4748.55 2065
4749.20 2038
4749.85 2068
4750.50 2180
4751.15 2048
4751.80 2090
4752.45 2206
4753.10 2043
4753.75 2214
4754.40 2185
4755.05 2152
4755.71 2264
4756.36 2314
4757.01 2245
4757.66 2343
4758.31 2284
4758.96 2246
4759.61 2163
4760.26 2219
4760.91 2153
4761.56 1922
4762.21 1992
4762.86 2075
4763.52 1953
4764.17 1911
4764.82 1826
4765.47 1932
4766.12 1944
4766.77 1989
4767.42 2035
4768.07 2102
4768.73 2087
4769.38 2323
4770.03 2318
4770.68 2251
4771.33 2226
4771.98 2192
4772.64 2245
4773.29 2166
4773.94 2096
4774.59 2079
4775.24 2029
4775.89 1884
4776.55 1935
4777.20 1861
4777.85 1865
4778.50 1898
4779.15 1870
4779.81 1955
4780.46 1908
4781.11 1964
4781.76 2030
4782.42 2071
4783.07 2034
4783.72 1959
4784.37 2151
4785.03 2156
4785.68 2009
4786.33 2125
4786.98 2089
4787.64 2059
4788.29 2064
4788.94 1992
4789.60 1963
4790.25 1896
4790.90 1954
4791.55 1883
4792.21 2029
4792.86 2053
4793.51 2020
4794.17 2134
4794.82 1972
4795.47 1907
4796.13 2060
4796.78 2084
4797.43 2012
4798.09 2206
4798.74 2145
4799.39 2056
4800.05 2018
4800.70 2024
4801.36 2074
4802.01 2132
4802.66 2042
4803.32 2028
4803.97 1941
4804.62 2021
4805.28 2060
4805.93 2001
4806.59 2098
4807.24 2050
4807.89 1961
4808.55 2042
4809.20 2064
4809.86 2022
4810.51 1896
4811.17 2074
4811.82 2120
4812.47 1969
4813.13 1928
4813.78 1884
4814.44 1901
4815.09 1973
4815.75 1927
4816.40 1876
4817.06 1984
4817.71 1909
4818.37 2023
4819.02 2063
4819.68 2109
4820.33 2062
4820.99 2033
4821.64 2031
4822.30 2235
4822.95 2223
4823.61 2139
4824.26 2148
4824.92 2197
4825.57 2107
4826.23 2247
4826.88 2145
4827.54 2318
4828.19 2199
4828.85 2197
4829.51 2115
4830.16 2147
4830.82 2240
4831.47 2210
4832.13 2232
4832.78 2272
4833.44 2288
4834.10 2499
4834.75 2167
4835.41 2246
4836.06 2301
4836.72 2251
4837.38 2125
4838.03 2355
4838.69 2512
4839.34 2565
4840.00 2574
4840.66 2720
4841.31 2590
4841.97 2725
4842.63 2704
4843.28 2834
4843.94 2827
4844.60 2787
4845.25 2754
4845.91 2817
4846.57 2681
4847.22 2517
4847.88 2658
4848.54 2528
4849.19 2465
4849.85 2468
4850.51 2444
4851.17 2464
4851.82 2582
4852.48 2673
4853.14 2733
4853.79 2597
4854.45 2820
4855.11 2923
4855.77 2771
4856.42 2761
4857.08 2676
4857.74 2736
4858.40 2791
4859.05 2658
4859.71 2626
4860.37 2714
4861.03 2816
4861.68 2947
4862.34 3088
4863.00 3002
4863.66 3020
4864.32 3077
4864.97 2773
4865.63 2870
4866.29 2822
4866.95 2769
4867.61 2763
4868.26 2719
4868.92 2880
4869.58 2903
4870.24 2857
4870.90 3094
4871.56 3080
4872.21 2971
4872.87 2998
4873.53 2853
4874.19 2893
4874.85 2822
4875.51 2591
4876.17 2562
4876.83 2566
4877.48 2587
4878.14 2601
4878.80 2660
4879.46 2587
4880.12 2636
4880.78 2609
4881.44 2582
4882.10 2630
4882.76 2705
4883.42 2618
4884.08 2794
4884.73 2559
4885.39 2509
4886.05 2436
4886.71 2358
4887.37 2264
4888.03 2298
4888.69 2276
4889.35 2406
4890.01 2271
4890.67 2331
4891.33 2210
4891.99 2224
4892.65 2227
4893.31 2227
4893.97 2387
4894.63 2376
4895.29 2304
4895.95 2398
4896.61 2394
4897.27 2276
4897.93 2196
4898.59 2312
4899.25 2117
4899.91 1991
4900.57 2129
4901.23 2244
4901.89 2125
4902.55 2096
4903.21 2083
4903.88 2123
4904.54 2171
4905.20 2046
4905.86 2013
4906.52 1995
4907.18 2153
4907.84 1952
4908.50 2006
4909.16 2061
4909.82 1937
4910.48 2056
4911.15 1932
4911.81 1964
4912.47 1978
4913.13 1928
4913.79 1981
4914.45 1937
4915.11 1831
4915.77 1909
4916.44 1984
4917.10 1997
4917.76 1934
4918.42 2082
4919.08 1891
4919.74 1897
4920.41 1969
4921.07 1989
4921.73 1870
4922.39 1946
4923.05 1971
4923.72 1944
4924.38 1879
4925.04 1891
4925.70 1798
4926.36 1785
4927.03 1817
4927.69 1748
4928.35 1756
4929.01 1729
4929.67 1818
4930.34 1972
4931.00 1814
4931.66 1850
4932.32 1877
4932.99 1959
4933.65 1885
4934.31 1935
4934.98 1991
4935.64 1980
4936.30 1914
4936.96 2032
4937.63 1856
4938.29 1888
4938.95 1969
4939.62 1997
4940.28 1909
4940.94 1970
4941.61 1918
4942.27 1920
4942.93 1916
4943.60 2093
4944.26 1983
4944.92 1909
4945.59 1991
4946.25 1825
4946.91 1776
4947.58 1830
4948.24 1832
4948.90 1954
4949.57 1911
4950.23 1859
4950.89 1884
4951.56 1894
4952.22 1903
4952.89 1824
4953.55 1672
4954.21 1683
4954.88 1751
4955.54 1735
4956.21 1818
4956.87 1800
4957.53 1809
4958.20 1743
4958.86 1598
4959.53 1750
4960.19 1845
4960.86 1830
4961.52 1744
4962.19 1790
4962.85 1731
4963.52 1818
4964.18 1813
4964.84 1678
4965.51 1769
4966.17 1839
4966.84 1981
4967.50 1785
4968.17 1704
4968.83 1639
4969.50 1712
4970.16 1839
4970.83 1910
4971.49 1848
4972.16 1820
4972.82 1780
4973.49 1780
4974.16 1813
4974.82 1856
4975.49 1769
4976.15 1783
4976.82 1802
4977.48 1883
4978.15 1909
4978.81 1746
4979.48 1840
4980.15 1896
4980.81 1972
4981.48 1852
4982.14 1851
4982.81 1754
4983.48 1766
4984.14 1891
4984.81 1896
4985.47 1759
4986.14 1826
4986.81 1896
4987.47 1727
4988.14 1754
4988.80 1749
4989.47 1825
4990.14 1908
4990.80 1896
4991.47 1737
4992.14 1837
4992.80 1769
4993.47 1901
4994.14 1808
4994.80 1821
4995.47 1786
4996.14 1789
4996.80 1845
4997.47 1754
4998.14 1805
4998.81 1882
4999.47 1781
5000.14 1835
5000.81 1858
5001.47 1753
5002.14 1754
5002.81 1781
5003.48 1793
5004.14 1765
5004.81 1701
5005.48 1767
5006.15 1820
5006.81 1711
5007.48 1779
5008.15 1895
5008.82 1733
5009.48 1808
5010.15 1923
5010.82 1825
5011.49 1884
5012.16 1841
5012.82 1947
5013.49 2056
5014.16 1954
5014.83 1995
5015.50 2010
5016.16 1855
5016.83 1666
5017.50 1745
5018.17 1925
5018.84 1946
5019.50 1901
5020.17 1860
5020.84 1838
5021.51 1879
5022.18 1893
5022.85 2087
5023.52 2299
5024.19 2426
5024.85 2562
5025.52 2686
5026.19 2837
5026.86 3032
5027.53 2990
5028.20 2960
5028.87 2911
5029.54 2910
5030.21 2873
5030.87 2654
5031.54 2408
5032.21 2221
5032.88 2113
5033.55 2002
5034.22 2008
5034.89 1976
5035.56 1976
5036.23 1792
5036.90 1922
5037.57 1797
5038.24 1909
5038.91 1832
5039.58 1782
5040.25 1905
5040.92 1794
5041.59 1760
5042.26 1722
5042.93 1942
5043.60 1849
5044.27 1814
5044.94 1749
5045.61 1775
5046.28 1834
5046.95 1800
5047.62 1836
5048.29 1879
5048.96 1933
5049.63 2083
5050.30 2051
5050.97 1982
5051.64 1886
5052.31 2004
5052.98 1865
5053.65 1830
5054.32 2005
5054.99 2038
5055.66 2035
5056.34 1882
5057.01 1778
5057.68 1726
5058.35 1722
5059.02 1642
5059.69 1749
5060.36 1724
5061.03 1633
5061.70 1765
5062.38 1937
5063.05 1900
5063.72 1813
5064.39 1787
5065.06 1792
5065.73 1702
5066.40 1714
5067.08 1739
5067.75 1867
5068.42 1858
5069.09 1784
5069.76 1803
5070.43 1817
5071.11 1785
5071.78 1827
5072.45 1883
5073.12 1777
5073.79 1897
5074.47 1847
5075.14 1846
5075.81 1821
5076.48 1778
5077.15 1739
5077.83 1720
5078.50 1636
5079.17 1898
5079.84 1889
5080.52 1761
5081.19 1802
5081.86 1796
5082.53 1787
5083.21 1896
5083.88 1949
5084.55 1806
5085.22 1899
5085.90 1776
5086.57 1776
5087.24 1727
5087.92 1777
5088.59 1755
5089.26 1869
5089.93 1804
5090.61 1839
5091.28 1764
5091.95 1965
5092.63 1909
5093.30 1876
5093.97 1873
5094.65 1982
5095.32 2003
5095.99 2165
5096.67 1985
5097.34 2019
5098.02 2243
5098.69 2043
5099.36 1932
5100.04 1808
5100.71 1836
5101.38 1940
5102.06 1806
5102.73 1800
5103.41 1828
5104.08 1710
5104.75 1712
5105.43 1778
5106.10 1782
5106.78 1874
5107.45 1798
5108.12 1811
5108.80 1763
5109.47 1808
5110.15 1746
5110.82 1688
5111.50 1747
5112.17 1761
5112.85 1837
5113.52 1812
5114.20 1765
5114.87 1781
5115.54 1757
5116.22 1779
5116.89 1864
5117.57 1813
5118.24 1750
5118.92 1749
5119.59 1815
5120.27 1766
5120.94 1858
5121.62 1794
5122.30 1737
5122.97 1817
5123.65 1870
5124.32 1906
5125.00 1772
5125.67 1707
5126.35 1678
5127.02 1740
5127.70 1734
5128.37 1859
5129.05 1637
5129.73 1688
5130.40 1640
5131.08 1681
5131.75 1622
5132.43 1671
5133.10 1858
5133.78 1815
5134.46 1736
5135.13 1762
5135.81 1718
5136.49 1580
5137.16 1665
5137.84 1797
5138.51 1624
5139.19 1760
5139.87 1782
5140.54 1867
5141.22 1799
5141.90 1882
5142.57 1815
5143.25 1781
5143.93 1788
5144.60 1774
5145.28 1809
5145.96 1705
5146.63 1687
5147.31 1689
5147.99 1605
5148.66 1668
5149.34 1714
5150.02 1702
5150.69 1637
5151.37 1623
5152.05 1527
5152.73 1641
5153.40 1665
5154.08 1682
5154.76 1658
5155.44 1667
5156.11 1681
5156.79 1651
5157.47 1603
5158.15 1616
5158.82 1674
5159.50 1638
5160.18 1575
5160.86 1531
5161.53 1515
5162.21 1662
5162.89 1674
5163.57 1678
5164.25 1576
5164.92 1665
5165.60 1666
5166.28 1614
5166.96 1665
5167.64 1650
5168.31 1692
5168.99 1792
5169.67 1825
5170.35 1787
5171.03 1907
5171.71 1910
5172.39 1815
5173.06 1869
5173.74 1859
5174.42 1682
5175.10 1779
5175.78 1801
5176.46 1742
5177.14 1677
5177.82 1649
5178.49 1630
5179.17 1611
5179.85 1539
5180.53 1481
5181.21 1599
5181.89 1736
5182.57 1666
5183.25 1704
5183.93 1644
5184.61 1661
5185.29 1637
5185.97 1696
5186.64 1692
5187.32 1794
5188.00 1690
5188.68 1691
5189.36 1681
5190.04 1591
5190.72 1632
5191.40 1699
5192.08 1627
5192.76 1655
5193.44 1670
5194.12 1678
5194.80 1611
5195.48 1505
5196.16 1535
5196.84 1615
5197.52 1543
5198.20 1535
5198.88 1553
5199.56 1717
5200.24 1589
5200.92 1608
5201.60 1613
5202.28 1689
5202.96 1666
5203.65 1656
5204.33 1601
5205.01 1616
5205.69 1721
5206.37 1670
5207.05 1741
5207.73 1817
5208.41 1834
5209.09 1832
5209.77 1668
5210.45 1667
5211.13 1750
5211.82 1856
5212.50 1752
5213.18 1830
5213.86 1675
5214.54 1748
5215.22 1785
5215.90 1760
5216.58 1723
5217.27 1703
5217.95 1689
5218.63 1719
5219.31 1680
5219.99 1645
5220.67 1759
5221.36 1702
5222.04 1596
5222.72 1699
5223.40 1621
5224.08 1743
5224.77 1624
5225.45 1694
5226.13 1509
5226.81 1610
5227.49 1696
5228.18 1668
5228.86 1643
5229.54 1562
5230.22 1538
5230.91 1622
5231.59 1700
5232.27 1592
5232.95 1561
5233.63 1806
5234.32 1707
5235.00 1660
5235.68 1709
5236.37 1785
5237.05 1760
5237.73 1731
5238.41 1649
5239.10 1673
5239.78 1750
5240.46 1773
5241.15 1739
5241.83 1718
5242.51 1733
5243.20 1690
5243.88 1689
5244.56 1740
5245.24 1822
5245.93 1867
5246.61 1787
5247.29 1783
5247.98 1690
5248.66 1752
5249.35 1763
5250.03 1829
5250.71 1810
5251.40 1739
5252.08 2031
5252.76 2136
5253.45 2387
5254.13 2270
5254.82 2199
5255.50 2176
5256.18 2243
5256.87 2067
5257.55 1976
5258.24 1892
5258.92 1880
5259.60 1638
5260.29 1751
5260.97 1798
5261.66 1774
5262.34 1684
5263.03 1720
5263.71 1599
5264.40 1492
5265.08 1574
5265.76 1669
5266.45 1603
5267.13 1736
5267.82 1804
5268.50 1738
5269.19 1720
5269.87 1811
5270.56 1855
5271.24 1868
5271.93 1863
5272.61 1867
5273.30 1806
5273.98 1792
5274.67 1809
5275.35 1837
5276.04 1783
5276.72 1717
5277.41 1689
5278.10 1692
5278.78 1705
5279.47 1759
5280.15 1738
5280.84 1593
5281.52 1669
5282.21 1602
5282.89 1656
5283.58 1729
5284.27 1818
5284.95 1925
5285.64 1950
5286.32 1799
5287.01 1875
5287.70 1966
5288.38 1811
5289.07 1969
5289.75 1876
5290.44 1844
5291.13 1945
5291.81 1806
5292.50 1752
5293.19 1839
5293.87 1704
5294.56 1758
5295.25 1803
5295.93 1701
5296.62 1682
5297.31 1729
5297.99 1768
5298.68 1810
5299.37 1834
5300.05 1686
5300.74 1703
5301.43 1686
5302.11 1761
5302.80 1697
5303.49 1833
5304.18 1864
5304.86 1716
5305.55 1773
5306.24 1697
5306.92 1847
5307.61 1829
5308.30 1719
5308.99 1812
5309.67 1765
5310.36 1713
5311.05 1727
5311.74 1942
5312.42 1837
5313.11 1774
5313.80 1742
5314.49 1781
5315.18 1769
5315.86 1750
5316.55 1744
5317.24 1713
5317.93 1741
5318.62 1796
5319.30 1759
5319.99 1735
5320.68 1699
5321.37 1691
5322.06 1858
5322.74 1894
5323.43 1816
5324.12 1879
5324.81 2003
5325.50 1988
5326.19 2005
5326.88 2047
5327.56 1746
5328.25 1829
5328.94 1904
5329.63 1822
5330.32 1739
5331.01 1649
5331.70 1666
5332.39 1798
5333.07 1845
5333.76 1709
5334.45 1838
5335.14 1772
5335.83 1756
5336.52 1833
5337.21 1915
5337.90 1868
5338.59 1821
5339.28 1763
5339.97 1801
5340.66 1782
5341.35 1697
5342.04 1644
5342.73 1784
5343.42 1868
5344.10 1932
5344.79 1843
5345.48 1804
5346.17 1877
5346.86 1893
5347.55 1883
5348.24 1944
5348.93 1995
5349.62 1790
5350.31 1888
5351.00 1963
5351.69 2025
5352.39 2096
5353.08 2272
5353.77 2297
5354.46 2515
5355.15 2662
5355.84 2637
5356.53 2664
5357.22 2763
5357.91 2669
5358.60 2459
5359.29 2340
5359.98 2238
5360.67 2206
5361.36 1994
5362.05 1940
5362.74 1918
5363.44 1861
5364.13 1852
5364.82 1813
5365.51 1741
5366.20 1724
5366.89 1730
5367.58 1744
5368.27 1737
5368.96 1698
5369.66 1768
5370.35 1754
5371.04 1685
5371.73 1745
5372.42 1858
5373.11 1787
5373.81 1690
5374.50 1684
5375.19 1623
5375.88 1693
5376.57 1635
5377.26 1614
5377.96 1696
5378.65 1692
5379.34 1676
5380.03 1673
5380.72 1574
5381.42 1733
5382.11 1752
5382.80 1718
5383.49 1826
5384.18 1662
5384.88 1743
5385.57 1656
5386.26 1663
5386.95 1640
5387.65 1664
5388.34 1630
5389.03 1589
5389.72 1672
5390.42 1676
5391.11 1633
5391.80 1658
5392.50 1760
5393.19 1775
5393.88 1805
5394.57 1855
5395.27 1807
5395.96 1688
5396.65 1838
5397.35 1778
5398.04 1840
5398.73 1818
5399.43 1779
5400.12 1820
5400.81 1751
5401.51 1807
5402.20 1738
5402.89 1745
5403.59 1628
5404.28 1767
5404.97 1763
5405.67 1598
5406.36 1633
5407.06 1658
5407.75 1597
5408.44 1684
5409.14 1855
5409.83 1749
5410.53 1623
5411.22 1683
5411.91 1682
5412.61 1782
5413.30 1789
5414.00 1826
5414.69 1779
5415.38 1686
5416.08 1692
5416.77 1659
5417.47 1764
5418.16 1665
5418.86 1700
5419.55 1705
5420.25 1640
5420.94 1617
5421.64 1746
5422.33 1660
5423.03 1710
5423.72 1671
5424.41 1652
5425.11 1691
5425.80 1713
5426.50 1754
5427.19 1712
5427.89 1825
5428.59 1867
5429.28 1758
5429.98 1662
5430.67 1702
5431.37 1776
5432.06 1882
5432.76 1685
5433.45 1606
5434.15 1674
5434.84 1739
5435.54 1753
5436.23 1868
5436.93 1711
5437.63 1845
5438.32 1869
5439.02 1721
5439.71 1816
5440.41 1985
5441.11 1826
5441.80 1867
5442.50 1894
5443.19 1765
5443.89 1862
5444.59 1882
5445.28 1792
5445.98 1717
5446.68 1861
5447.37 1856
5448.07 1969
5448.76 1867
5449.46 1940
5450.16 2235
5450.85 2344
5451.55 2448
5452.25 2588
5452.94 2636
5453.64 2676
5454.34 2515
5455.03 2588
5455.73 2492
5456.43 2446
5457.13 2376
5457.82 2191
5458.52 2009
5459.22 2020
5459.91 1922
5460.61 1907
5461.31 1948
5462.01 1966
5462.70 1860
5463.40 1981
5464.10 2118
5464.80 2043
5465.49 1957
5466.19 2008
5466.89 2353
5467.59 2465
5468.28 2540
5468.98 2589
5469.68 2661
5470.38 2605
5471.07 2578
5471.77 2405
5472.47 2255
5473.17 2269
5473.87 2280
5474.56 2212
5475.26 2006
5475.96 2058
5476.66 2115
5477.36 2204
5478.06 2014
5478.75 2012
5479.45 2189
5480.15 2051
5480.85 2067
5481.55 2031
5482.25 2157
5482.95 2201
5483.64 2266
5484.34 2339
5485.04 2458
5485.74 2468
5486.44 2501
5487.14 2455
5487.84 2318
5488.54 2200
5489.23 2076
5489.93 2246
5490.63 2253
5491.33 2179
5492.03 2143
5492.73 2125
5493.43 2271
5494.13 2194
5494.83 2133
5495.53 2090
5496.23 2040
5496.93 2179
5497.63 2200
5498.33 2329
5499.03 2357
5499.73 2267
5500.43 2264
5501.13 2343
5501.83 2212
5502.53 2327
5503.23 2490
5503.93 2674
5504.63 2865
5505.33 3082
5506.03 3344
5506.73 3280
5507.43 3342
5508.13 3311
5508.83 2971
5509.53 2567
5510.23 2636
5510.93 2433
5511.63 2290
5512.33 2309
5513.03 2391
5513.73 2211
5514.43 2137
5515.13 2148
5515.83 2179
5516.53 2213
5517.23 2246
5517.93 2130
5518.64 2129
5519.34 2240
5520.04 2241
5520.74 2108
5521.44 2045
5522.14 2155
5522.84 2192
5523.54 2246
5524.24 2360
5524.95 2396
5525.65 2430
5526.35 2382
5527.05 2428
5527.75 2173
5528.45 2299
5529.15 2258
5529.86 2222
5530.56 2101
5531.26 1991
5531.96 1888
5532.66 1888
5533.36 1921
5534.07 1754
5534.77 1933
5535.47 1858
5536.17 1782
5536.87 1940
5537.58 1916
5538.28 1839
5538.98 1846
5539.68 1772
5540.39 1743
5541.09 1632
5541.79 1708
5542.49 1836
5543.20 1824
5543.90 1767
5544.60 1623
5545.30 1806
5546.01 1958
5546.71 1667
5547.41 1708
5548.11 1711
5548.82 1701
5549.52 1837
5550.22 1880
5550.93 1896
5551.63 1992
5552.33 1985
5553.03 2011
5553.74 2015
5554.44 1971
5555.14 1850
5555.85 1743
5556.55 1846
5557.25 1719
5557.96 1792
5558.66 1744
5559.36 1655
5560.07 1747
5560.77 1749
5561.48 1670
5562.18 1679
5562.88 1817
5563.59 1649
5564.29 1568
5564.99 1581
5565.70 1741
5566.40 1716
5567.11 1613
5567.81 1708
5568.51 1714
5569.22 1711
5569.92 1697
5570.63 1710
5571.33 1681
5572.04 1595
5572.74 1747
5573.44 1760
5574.15 1781
5574.85 1625
5575.56 1609
5576.26 1706
5576.97 1675
5577.67 1676
5578.38 1649
5579.08 1668
5579.79 1706
5580.49 1849
5581.20 1651
5581.90 1685
5582.61 1672
5583.31 1726
5584.02 1788
5584.72 1714
5585.43 1663
5586.13 1670
5586.84 1652
5587.54 1694
5588.25 1545
5588.95 1618
5589.66 1463
5590.36 1557
5591.07 1566
5591.77 1502
5592.48 1508
5593.19 1474
5593.89 1623
5594.60 1618
5595.30 1579
5596.01 1727
5596.71 1697
5597.42 1616
5598.13 1637
5598.83 1475
5599.54 1542
5600.24 1700
5600.95 1519
5601.66 1472
5602.36 1417
5603.07 1489
5603.78 1529
5604.48 1491
5605.19 1581
5605.89 1499
5606.60 1448
5607.31 1452
5608.01 1453
5608.72 1435
5609.43 1478
5610.13 1528
5610.84 1627
5611.55 1661
5612.25 1518
5612.96 1553
5613.67 1565
5614.38 1570
5615.08 1544
5615.79 1561
5616.50 1482
5617.20 1571
5617.91 1635
5618.62 1496
5619.33 1558
5620.03 1485
5620.74 1560
5621.45 1722
5622.15 1570
5622.86 1551
5623.57 1499
5624.28 1565
5624.99 1532
5625.69 1521
5626.40 1570
5627.11 1581
5627.82 1436
5628.52 1424
5629.23 1529
5629.94 1534
5630.65 1489
5631.36 1549
5632.06 1492
5632.77 1514
5633.48 1498
5634.19 1564
5634.90 1611
5635.61 1610
5636.31 1625
5637.02 1512
5637.73 1574
5638.44 1503
5639.15 1452
5639.86 1510
5640.56 1547
5641.27 1439
5641.98 1413
5642.69 1424
5643.40 1406
5644.11 1542
5644.82 1583
5645.53 1538
5646.24 1496
5646.94 1598
5647.65 1726
5648.36 1552
5649.07 1541
5649.78 1645
5650.49 1501
5651.20 1449
5651.91 1502
5652.62 1437
5653.33 1608
5654.04 1430
5654.75 1463
5655.46 1488
5656.17 1480
5656.88 1608
5657.59 1617
5658.30 1581
5659.01 1560
5659.71 1506
5660.42 1639
5661.13 1566
5661.84 1691
5662.55 1653
5663.26 1714
5663.97 1733
5664.69 1755
5665.40 1670
5666.11 1529
5666.82 1527
5667.53 1522
5668.24 1565
5668.95 1566
5669.66 1621
5670.37 1597
5671.08 1587
5671.79 1568
5672.50 1714
5673.21 1644
5673.92 1641
5674.63 1610
5675.34 1778
5676.05 1778
5676.76 1823
5677.48 1879
5678.19 1808
5678.90 1751
5679.61 1869
5680.32 1783
5681.03 1740
5681.74 1680
5682.45 1654
5683.16 1711
5683.88 1670
5684.59 1548
5685.30 1513
5686.01 1515
5686.72 1574
5687.43 1512
5688.15 1557
5688.86 1624
5689.57 1733
5690.28 1657
5690.99 1555
5691.70 1518
5692.42 1578
5693.13 1599
5693.84 1619
5694.55 1540
5695.26 1560
5695.98 1615
5696.69 1638
5697.40 1667
5698.11 1610
5698.82 1518
5699.54 1561
5700.25 1538
5700.96 1477
5701.67 1443
5702.39 1455
5703.10 1452
5703.81 1540
5704.52 1513
5705.24 1501
5705.95 1549
5706.66 1503
5707.38 1474
5708.09 1525
5708.80 1547
5709.51 1513
5710.23 1436
5710.94 1513
5711.65 1408
5712.37 1508
5713.08 1572
5713.79 1541
5714.51 1451
5715.22 1503
5715.93 1573
5716.65 1609
5717.36 1533
5718.07 1504
5718.79 1535
5719.50 1500
5720.21 1516
5720.93 1545
5721.64 1423
5722.36 1417
5723.07 1501
5723.78 1457
5724.50 1575
5725.21 1461
5725.92 1462
5726.64 1535
5727.35 1552
5728.07 1660
5728.78 1661
5729.50 1591
5730.21 1679
5730.92 1568
5731.64 1562
5732.35 1672
5733.07 1748
5733.78 1609
5734.50 1588
5735.21 1651
5735.93 1622
5736.64 1605
5737.35 1611
5738.07 1770
5738.78 1642
5739.50 1607
5740.21 1631
5740.93 1517
5741.64 1522
5742.36 1662
5743.07 1723
5743.79 1673
5744.50 1612
5745.22 1513
5745.93 1442
5746.65 1545
5747.37 1548
5748.08 1529
5748.80 1585
5749.51 1521
5750.23 1534
5750.94 1597
5751.66 1645
5752.37 1607
5753.09 1556
5753.81 1480
5754.52 1647
5755.24 1734
5755.95 1755
5756.67 1809
5757.38 1811
5758.10 1765
5758.82 1813
5759.53 1901
5760.25 1950
5760.96 1916
5761.68 1819
5762.40 1793
5763.11 1785
5763.83 1789
5764.55 1762
5765.26 1827
5765.98 1664
5766.70 1636
5767.41 1609
5768.13 1625
5768.85 1704
5769.56 1511
5770.28 1597
5771.00 1683
5771.71 1557
5772.43 1573
5773.15 1655
5773.86 1742
5774.58 1652
5775.30 1618
5776.01 1618
5776.73 1751
5777.45 1745
5778.17 1618
5778.88 1654
5779.60 1700
5780.32 1769
5781.04 1740
5781.75 1749
5782.47 1658
5783.19 1707
5783.91 1765
5784.62 1748
5785.34 1814
5786.06 1789
5786.78 1907
5787.49 1842
5788.21 1796
5788.93 1813
5789.65 1888
5790.37 1843
5791.08 1938
5791.80 1878
5792.52 1808
5793.24 1947
5793.96 1879
5794.68 1964
5795.39 1964
5796.11 1903
5796.83 1956
5797.55 2093
5798.27 2008
5798.99 2011
5799.70 2009
5800.42 2002
5801.14 2155
5801.86 2273
5802.58 2477
5803.30 2571
5804.02 3000
5804.74 3455
5805.45 3655
5806.17 3830
5806.89 3950
5807.61 3826
5808.33 3439
5809.05 3049
5809.77 2683
5810.49 2502
5811.21 2311
5811.93 2211
5812.65 2120
5813.37 2034
5814.09 1999
5814.81 2026
5815.52 2154
5816.24 2082
5816.96 2029
5817.68 2163
5818.40 1973
5819.12 2132
5819.84 2161
5820.56 2087
5821.28 2084
5822.00 2002
5822.72 2162
5823.44 2107
5824.16 2147
5824.88 2053
5825.60 1954
5826.32 2063
5827.04 2138
5827.76 1954
5828.48 1830
5829.21 1841
5829.93 1896
5830.65 1914
5831.37 1903
5832.09 1918
5832.81 1992
5833.53 1800
5834.25 1845
5834.97 1809
5835.69 1860
5836.41 1928
5837.13 1872
5837.85 1855
5838.57 1784
5839.30 1735
5840.02 1916
5840.74 1920
5841.46 1811
5842.18 1911
5842.90 1953
5843.62 1853
5844.34 1830
5845.07 1953
5845.79 1898
5846.51 1760
5847.23 1874
5847.95 1822
5848.67 1795
5849.39 1775
5850.12 1768
5850.84 1641
5851.56 1824
5852.28 1717
5853.00 1787
5853.73 1824
5854.45 1759
5855.17 1706
5855.89 1686
5856.61 1635
5857.34 1640
5858.06 1717
5858.78 1650
5859.50 1593
5860.23 1637
5860.95 1734
5861.67 1710
5862.39 1802
5863.11 1719
5863.84 1796
5864.56 1763
5865.28 1646
5866.01 1661
5866.73 1715
5867.45 1618
5868.17 1616
5868.90 1704
5869.62 1736
5870.34 1694
5871.07 1714
5871.79 1677
5872.51 1680
5873.23 1869
5873.96 1673
5874.68 1698
5875.40 1762
5876.13 1713
5876.85 1716
5877.57 1805
5878.30 1822
5879.02 1735
5879.74 1775
5880.47 1764
5881.19 1688
5881.92 1743
5882.64 1716
5883.36 1754
5884.09 1623
5884.81 1566
5885.53 1657
5886.26 1687
5886.98 1744
5887.71 1738
5888.43 1782
5889.15 1741
5889.88 1685
5890.60 1785
5891.33 1661
5892.05 1711
5892.78 1857
5893.50 1738
5894.23 1814
5894.95 1650
5895.67 1695
5896.40 1788
5897.12 1760
5897.85 1577
5898.57 1695
5899.30 1653
5900.02 1733
5900.75 1707
5901.47 1615
5902.20 1710
5902.92 1775
5903.65 1760
5904.37 1689
5905.10 1594
5905.82 1694
5906.55 1754
5907.27 1847
5908.00 1881
5908.72 1949
5909.45 1911
5910.17 1830
5910.90 1786
5911.62 1697
5912.35 1752
5913.08 1778
5913.80 1752
5914.53 1772
5915.25 1737
5915.98 1753
5916.70 1825
5917.43 1709
5918.16 1744
5918.88 1897
5919.61 1866
5920.33 1812
5921.06 1860
5921.79 1852
5922.51 1915
5923.24 1885
5923.97 1918
5924.69 1881
5925.42 1915
5926.14 2012
5926.87 1938
5927.60 1943
5928.32 1831
5929.05 1974
5929.78 1924
5930.50 1965
5931.23 2099
5931.96 2053
5932.68 1999
5933.41 2051
5934.14 1937
5934.86 1946
5935.59 2086
5936.32 2084
5937.05 2067
5937.77 2171
5938.50 2129
5939.23 2040
5939.95 2166
5940.68 2138
5941.41 2231
5942.14 2435
5942.86 2383
5943.59 2357
5944.32 2490
5945.05 2357
5945.77 2309
5946.50 2406
5947.23 2409
5947.96 2411
5948.68 2391
5949.41 2388
5950.14 2417
5950.87 2522
5951.60 2468
5952.32 2669
5953.05 2673
5953.78 2585
5954.51 2631
5955.24 2729
5955.96 2770
5956.69 2853
5957.42 2932
5958.15 2940
5958.88 2891
5959.61 2867
5960.33 3058
5961.06 3017
5961.79 3057
5962.52 3060
5963.25 2905
5963.98 3040
5964.71 3047
5965.44 3033
5966.16 3195
5966.89 3095
5967.62 3050
5968.35 3098
5969.08 3113
5969.81 3165
5970.54 3357
5971.27 3693
5972.00 3860
5972.73 4011
5973.46 3837
5974.18 4022
5974.91 3933
5975.64 3747
5976.37 3481
5977.10 3581
5977.83 3553
5978.56 3415
5979.29 3362
5980.02 3346
5980.75 3409
5981.48 3556
5982.21 3409
5982.94 3501
5983.67 3654
5984.40 3605
5985.13 3632
5985.86 3602
5986.59 3815
5987.32 3876
5988.05 3868
5988.78 3960
5989.51 4060
5990.24 4180
5990.97 4078
5991.70 3957
5992.43 4048
5993.16 4118
5993.89 4186
5994.62 3962
5995.35 3961
5996.09 4127
5996.82 4049
5997.55 4060
5998.28 4122
5999.01 4340
5999.74 4271
6000.47 4253
6001.20 4306
6001.93 4433
6002.66 4245
6003.39 4351
6004.13 4480
6004.86 4526
6005.59 4456
6006.32 4266
6007.05 4324
6007.78 4260
6008.51 4099
6009.25 4040
6009.98 4110
6010.71 4162
6011.44 4123
6012.17 4239
6012.90 4355
6013.64 4818
6014.37 5441
6015.10 5614
6015.83 6407
6016.56 7228
6017.29 8078
6018.03 8878
6018.76 9175
6019.49 9138
6020.22 9296
6020.96 8770
6021.69 8368
6022.42 7631
6023.15 6904
6023.88 6304
6024.62 5741
6025.35 5085
6026.08 4434
6026.81 4148
6027.55 3904
6028.28 3678
6029.01 3615
6029.75 3467
6030.48 3496
6031.21 3329
6031.94 3369
6032.68 3289
6033.41 3194
6034.14 3215
6034.88 3232
6035.61 3276
6036.34 3101
6037.07 3079
6037.81 3187
6038.54 3091
6039.27 3064
6040.01 3105
6040.74 2927
6041.47 3121
6042.21 3122
6042.94 3112
6043.68 3117
6044.41 3241
6045.14 3275
6045.88 3397
6046.61 3408
6047.34 3269
6048.08 3355
6048.81 3332
6049.55 3402
6050.28 3419
6051.01 3439
6051.75 3487
6052.48 3537
6053.22 3588
6053.95 3719
6054.68 3806
6055.42 3917
6056.15 4059
6056.89 4147
6057.62 4161
6058.36 4506
6059.09 4546
6059.83 4452
6060.56 4282
6061.29 4171
6062.03 4012
6062.76 3783
6063.50 3731
6064.23 3543
6064.97 3513
6065.70 3508
6066.44 3493
6067.17 3427
6067.91 3547
6068.64 3491
6069.38 3525
6070.11 3426
6070.85 3286
6071.58 3280
6072.32 3341
6073.06 3230
6073.79 3249
6074.53 3258
6075.26 3193
6076.00 3204
6076.73 2999
6077.47 2985
6078.20 3013
6078.94 2954
6079.68 2873
6080.41 2897
6081.15 2955
6081.88 2985
6082.62 2932
6083.35 3063
6084.09 3004
6084.83 2959
6085.56 2909
6086.30 2850
6087.04 2894
6087.77 2935
6088.51 2841
6089.24 2742
6089.98 2841
6090.72 2699
6091.45 2642
6092.19 2698
6092.93 2732
6093.66 2719
6094.40 2696
6095.14 2701
6095.87 2856
6096.61 2932
6097.35 2916
6098.08 2815
6098.82 2916
6099.56 3018
6100.29 2917
6101.03 2807
6101.77 2645
6102.51 2699
6103.24 2671
6103.98 2769
6104.72 2771
6105.46 2562
6106.19 2525
6106.93 2552
6107.67 2497
6108.41 2401
6109.14 2545
6109.88 2633
6110.62 2497
6111.36 2557
6112.09 2625
6112.83 2455
6113.57 2526
6114.31 2487
6115.04 2517
6115.78 2451
6116.52 2580
6117.26 2548
6118.00 2413
6118.73 2550
6119.47 2377
6120.21 2706
6120.95 2611
6121.69 2594
6122.43 2595
6123.16 2684
6123.90 2628
6124.64 2623
6125.38 2639
6126.12 2418
6126.86 2576
6127.60 2533
6128.33 2534
6129.07 2773
6129.81 2605
6130.55 2627
6131.29 2643
6132.03 2661
6132.77 2731
6133.51 2865
6134.25 2680
6134.98 2688
6135.72 2697
6136.46 2815
6137.20 2702
6137.94 2681
6138.68 2744
6139.42 2691
6140.16 2783
6140.90 2867
6141.64 2853
6142.38 2814
6143.12 2805
6143.86 2829
6144.60 2720
6145.34 2914
6146.08 2779
6146.82 2762
6147.56 2809
6148.30 2867
6149.04 2805
6149.78 2841
6150.52 2856
6151.26 2923
6152.00 2822
6152.74 2999
6153.48 3028
6154.22 2982
6154.96 2901
6155.70 3061
6156.44 2965
6157.18 2981
6157.92 3066
6158.66 3077
6159.40 3055
6160.14 3187
6160.88 3074
6161.62 3118
6162.36 3128
6163.10 3159
6163.85 3216
6164.59 3177
6165.33 3145
6166.07 3277
6166.81 3414
6167.55 3444
6168.29 3367
6169.03 3546
6169.77 3807
6170.51 4008
6171.26 4144
6172.00 4269
6172.74 4344
6173.48 4481
6174.22 4569
6174.96 4351
6175.70 4376
6176.45 4280
6177.19 4308
6177.93 4102
6178.67 4073
6179.41 3966
6180.16 3986
6180.90 3894
6181.64 4095
6182.38 4199
6183.12 4049
6183.87 3780
6184.61 3874
6185.35 3872
6186.09 3911
6186.83 4005
6187.58 3991
6188.32 4057
6189.06 4266
6189.80 4230
6190.55 4167
6191.29 4266
6192.03 4479
6192.77 4443
6193.52 4492
6194.26 4336
6195.00 4362
6195.74 4588
6196.49 4625
6197.23 4750
6197.97 4956
6198.72 5060
6199.46 5105
6200.20 5159
6200.94 5196
6201.69 5218
6202.43 5284
6203.17 5210
6203.92 4990
6204.66 4919
6205.40 5142
6206.15 5215
6206.89 5068
6207.63 5215
6208.38 5422
6209.12 5774
6209.87 6362
6210.61 7068
6211.35 8440
6212.10 10064
6212.84 12008
6213.58 14541
6214.33 16642
6215.07 17999
6215.82 18305
6216.56 18256
6217.30 17534
6218.05 15821
6218.79 13872
6219.54 11530
6220.28 9933
6221.02 8459
6221.77 7073
6222.51 6320
6223.26 5438
6224.00 5050
6224.75 4809
6225.49 4526
6226.24 4402
6226.98 4170
6227.73 4303
6228.47 4431
6229.21 4491
6229.96 4408
6230.70 4404
6231.45 4321
6232.19 4144
6232.94 3983
6233.68 4161
6234.43 3800
6235.17 3407
6235.92 3312
6236.67 3215
6237.41 3220
6238.16 3134
6238.90 3116
6239.65 3267
6240.39 3285
6241.14 3283
6241.88 3161
6242.63 3289
6243.37 3369
6244.12 3468
6244.87 3445
6245.61 3550
6246.36 3591
6247.10 3658
6247.85 3533
6248.59 3603
6249.34 3599
6250.09 3871
6250.83 3904
6251.58 4267
6252.33 4482
6253.07 4739
6253.82 5173
6254.56 5462
6255.31 5080
6256.06 4841
6256.80 4932
6257.55 4411
6258.30 4142
6259.04 3995
6259.79 3804
6260.54 3735
6261.28 3670
6262.03 3725
6262.78 3691
6263.52 3745
6264.27 3722
6265.02 3762
6265.76 3703
6266.51 3561
6267.26 3626
6268.01 3663
6268.75 3753
6269.50 3704
6270.25 3602
6270.99 3569
6271.74 3548
6272.49 3673
6273.24 3679
6273.98 3501
6274.73 3477
6275.48 3492
6276.23 3565
6276.97 3544
6277.72 3749
6278.47 3580
6279.22 3524
6279.96 3580
6280.71 3847
6281.46 3851
6282.21 4098
6282.96 4246
6283.70 4160
6284.45 3962
6285.20 3870
6285.95 3875
6286.70 3581
6287.45 3639
6288.19 3535
6288.94 3337
6289.69 3164
6290.44 3235
6291.19 3214
6291.94 3168
6292.68 3293
6293.43 3378
6294.18 3296
6294.93 3416
6295.68 3184
6296.43 3357
6297.18 3214
6297.93 3111
6298.67 2922
6299.42 2725
6300.17 2737
6300.92 2850
6301.67 2974
6302.42 2822
6303.17 2866
6303.92 2851
6304.67 2731
6305.42 2568
6306.17 2722
6306.92 2806
6307.67 2689
6308.41 2746
6309.16 2751
6309.91 2546
6310.66 2720
6311.41 2679
6312.16 2517
6312.91 2666
6313.66 2808
6314.41 2723
6315.16 2727
6315.91 2743
6316.66 2838
6317.41 2869
6318.16 2997
6318.91 2922
6319.66 2835
6320.41 3002
6321.16 2837
6321.91 2922
6322.66 2840
6323.41 2747
6324.16 2722
6324.92 2803
6325.67 2767
6326.42 2789
6327.17 2612
6327.92 2624
6328.67 2634
6329.42 2442
6330.17 2377
6330.92 2328
6331.67 2516
6332.42 2537
6333.17 2414
6333.92 2421
6334.68 2522
6335.43 2476
6336.18 2506
6336.93 2402
6337.68 2256
6338.43 2189
6339.18 2287
6339.93 2409
6340.69 2286
6341.44 2322
6342.19 2315
6342.94 2250
6343.69 2371
6344.44 2431
6345.20 2386
6345.95 2298
6346.70 2371
6347.45 2359
6348.20 2409
6348.95 2405
6349.71 2316
6350.46 2311
6351.21 2201
6351.96 2272
6352.71 2406
6353.47 2459
6354.22 2474
6354.97 2478
6355.72 2418
6356.48 2586
6357.23 2635
6357.98 2519
6358.73 2575
6359.49 2412
6360.24 2534
6360.99 2472
6361.74 2512
6362.50 2450
6363.25 2328
6364.00 2337
6364.76 2252
6365.51 2285
6366.26 2221
6367.01 2202
6367.77 2225
6368.52 2284
6369.27 2230
6370.03 2120
6370.78 2264
6371.53 2263
6372.29 2133
6373.04 2203
6373.79 2103
6374.55 2100
6375.30 2173
6376.05 2285
6376.81 2185
6377.56 2197
6378.31 2250
6379.07 2221
6379.82 2179
6380.58 2220
6381.33 2059
6382.08 2136
6382.84 2211
6383.59 2185
6384.35 2119
6385.10 2220
6385.85 2215
6386.61 2114
6387.36 2137
6388.12 2421
6388.87 2322
6389.62 2285
6390.38 2242
6391.13 2232
6391.89 2316
6392.64 2171
6393.40 2206
6394.15 2307
6394.91 2270
6395.66 2232
6396.42 2215
6397.17 2182
6397.93 2170
6398.68 2169
6399.44 2280
6400.19 2284
6400.95 2062
6401.70 2072
6402.46 2187
6403.21 2099
6403.97 2114
6404.72 2111
6405.48 2033
6406.23 1981
6406.99 1903
6407.74 2021
6408.50 2010
6409.25 2048
6410.01 2078
6410.76 2004
6411.52 2081
6412.28 2218
6413.03 2237
6413.79 2263
6414.54 2029
6415.30 2163
6416.05 2152
6416.81 2252
6417.57 2195
6418.32 2117
6419.08 1989
6419.83 2138
6420.59 2126
6421.35 2070
6422.10 2023
6422.86 2165
6423.62 2126
6424.37 2142
6425.13 2097
6425.89 2174
6426.64 2200
6427.40 2235
6428.15 2044
6428.91 2127
6429.67 2173
6430.42 2212
6431.18 2054
6431.94 2098
6432.70 2021
6433.45 2063
6434.21 2137
6434.97 2032
6435.72 1919
6436.48 2082
6437.24 2064
6437.99 2258
6438.75 2092
6439.51 2142
6440.27 2249
6441.02 2163
6441.78 2191
6442.54 2188
6443.30 2323
6444.05 2338
6444.81 2264
6445.57 2163
6446.33 2169
6447.08 2173
6447.84 2390
6448.60 2341
6449.36 2328
6450.12 2410
6450.87 2274
6451.63 2341
6452.39 2314
6453.15 2360
6453.91 2421
6454.66 2298
6455.42 2435
6456.18 2416
6456.94 2474
6457.70 2420
6458.46 2357
6459.21 2422
6459.97 2415
6460.73 2426
6461.49 2390
6462.25 2388
6463.01 2460
6463.77 2422
6464.52 2610
6465.28 2574
6466.04 2554
6466.80 2531
6467.56 2545
6468.32 2611
6469.08 2606
6469.84 2467
6470.60 2584
6471.36 2713
6472.11 2780
6472.87 2651
6473.63 2789
6474.39 2760
6475.15 2787
6475.91 2670
6476.67 2759
6477.43 2643
6478.19 2769
6478.95 2843
6479.71 2927
6480.47 2924
6481.23 2838
6481.99 2801
6482.75 2977
6483.51 2993
6484.27 3013
6485.03 2920
6485.79 3067
6486.55 3050
6487.31 3154
6488.07 3211
6488.83 3194
6489.59 3164
6490.35 3337
6491.11 3276
6491.87 3254
6492.63 3325
6493.39 3418
6494.15 3414
6494.91 3443
6495.67 3585
6496.43 3653
6497.19 3694
6497.95 3751
6498.71 3845
6499.48 4050
6500.24 4204
6501.00 4293
6501.76 4145
6502.52 4378
6503.28 4446
6504.04 4295
6504.80 4438
6505.56 4235
6506.32 4324
6507.09 4482
6507.85 4260
6508.61 4309
6509.37 4493
6510.13 4380
6510.89 4389
6511.65 4363
6512.42 4573
6513.18 5044
6513.94 5093
6514.70 4983
6515.46 5140
6516.22 5146
6516.99 5131
6517.75 5189
6518.51 5225
6519.27 5196
6520.03 5144
6520.80 5108
6521.56 5264
6522.32 5198
6523.08 5066
6523.84 5236
6524.61 5379
6525.37 5462
6526.13 5596
6526.89 5713
6527.66 5850
6528.42 5870
6529.18 6091
6529.94 6295
6530.71 6288
6531.47 6321
6532.23 6633
6533.00 6767
6533.76 6898
6534.52 7001
6535.28 6945
6536.05 6922
6536.81 7018
6537.57 7362
6538.34 8257
6539.10 9459
6539.86 11678
6540.63 14247
6541.39 16652
6542.15 19154
6542.92 19968
6543.68 20228
6544.44 19884
6545.21 18393
6545.97 16504
6546.73 14257
6547.50 12015
6548.26 9986
6549.02 8397
6549.79 7093
6550.55 6280
6551.31 5813
6552.08 5334
6552.84 4886
6553.61 4755
6554.37 4610
6555.13 4629
6555.90 4454
6556.66 4315
6557.43 4429
6558.19 4391
6558.96 4291
6559.72 4164
6560.48 4319
6561.25 4129
6562.01 3916
6562.78 3740
6563.54 3750
6564.31 3797
6565.07 3642
6565.84 3765
6566.60 3877
6567.37 4067
6568.13 3945
6568.90 4071
6569.66 4429
6570.43 4392
6571.19 4553
6571.96 4594
6572.72 4594
6573.49 4517
6574.25 4527
6575.02 4424
6575.78 4391
6576.55 4462
6577.31 4596
6578.08 4719
6578.84 5079
6579.61 5472
6580.37 5615
6581.14 5894
6581.91 6070
6582.67 5825
6583.44 5631
6584.20 5802
6584.97 5570
6585.73 5406
6586.50 5301
6587.27 5336
6588.03 5251
6588.80 5181
6589.56 4860
6590.33 4712
6591.10 4795
6591.86 4688
6592.63 4793
6593.39 4899
6594.16 4785
6594.93 4779
6595.69 4748
6596.46 5040
6597.23 5124
6597.99 5250
6598.76 5332
6599.53 5772
6600.29 6068
6601.06 6080
6601.83 6131
6602.59 5794
6603.36 5630
6604.13 5283
6604.89 4990
6605.66 4927
6606.43 4675
6607.20 4631
6607.96 4309
6608.73 4236
6609.50 4124
6610.26 4067
6611.03 4124
6611.80 3934
6612.57 3800
6613.33 3868
6614.10 3765
6614.87 3803
6615.64 3779
6616.40 3865
6617.17 3895
6617.94 3961
6618.71 3766
6619.48 3743
6620.24 3800
6621.01 3691
6621.78 3576
6622.55 3562
6623.32 3474
6624.08 3517
6624.85 3578
6625.62 3424
6626.39 3620
6627.16 3591
6627.92 3414
6628.69 3217
6629.46 3356
6630.23 3321
6631.00 3238
6631.77 3188
6632.54 3338
6633.30 3226
6634.07 3070
6634.84 3145
6635.61 3200
6636.38 3387
6637.15 3584
6637.92 3669
6638.69 3764
6639.45 3764
6640.22 3911
6640.99 3887
6641.76 3747
6642.53 3765
6643.30 3886
6644.07 3711
6644.84 3634
6645.61 3407
6646.38 3266
6647.15 3113
6647.92 3007
6648.69 2984
6649.46 2893
6650.22 2895
6650.99 3063
6651.76 2979
6652.53 2806
6653.30 2892
6654.07 2770
6654.84 2763
6655.61 2822
6656.38 2848
6657.15 2807
6657.92 2824
6658.69 2944
6659.46 2921
6660.23 2877
6661.00 2668
6661.77 2829
6662.54 2838
6663.31 2819
6664.09 2763
6664.86 2600
6665.63 2671
6666.40 2674
6667.17 2819
6667.94 2893
6668.71 2761
6669.48 2666
6670.25 2560
6671.02 2667
6671.79 2734
6672.56 2715
6673.33 2656
6674.10 2682
6674.88 2581
6675.65 2651
6676.42 2806
6677.19 2705
6677.96 2803
6678.73 2763
6679.50 2823
6680.27 2815
6681.05 2702
6681.82 2610
6682.59 2761
6683.36 2706
6684.13 2591
6684.90 2589
6685.67 2590
6686.45 2580
6687.22 2695
6687.99 2784
6688.76 2699
6689.53 2779
6690.31 3014
6691.08 3053
6691.85 2853
6692.62 2914
6693.39 2827
6694.17 2729
6694.94 2540
6695.71 2664
6696.48 2484
6697.25 2553
6698.03 2611
6698.80 2584
6699.57 2622
6700.34 2397
6701.12 2446
6701.89 2355
6702.66 2389
6703.43 2392
6704.21 2410
6704.98 2435
6705.75 2533
6706.53 2418
6707.30 2399
6708.07 2517
6708.84 2551
6709.62 2434
6710.39 2510
6711.16 2440
6711.94 2418
6712.71 2503
6713.48 2480
6714.26 2378
6715.03 2384
6715.80 2397
6716.58 2390
6717.35 2403
6718.12 2248
6718.90 2332
6719.67 2319
6720.45 2235
6721.22 2176
6721.99 2230
6722.77 2303
6723.54 2319
6724.31 2275
6725.09 2160
6725.86 2135
6726.64 2076
6727.41 2163
6728.18 2186
6728.96 2079
6729.73 2262
6730.51 2267
6731.28 2219
6732.06 2114
6732.83 2163
6733.60 2206
6734.38 2168
6735.15 2050
6735.93 2232
6736.70 2248
6737.48 2155
6738.25 2141
6739.03 2201
6739.80 2262
6740.58 2275
6741.35 2363
6742.13 2261
6742.90 2254
6743.68 2104
6744.45 2106
6745.23 2242
6746.00 2099
6746.78 2128
6747.55 2112
6748.33 2191
6749.10 2259
6749.88 2178
6750.65 2328
6751.43 2252
6752.20 2187
6752.98 2245
6753.75 2190
6754.53 2290
6755.31 2283
6756.08 2387
6756.86 2644
6757.63 2646
6758.41 2669
6759.19 2702
6759.96 2688
6760.74 2584
6761.51 2376
6762.29 2571
6763.07 2388
6763.84 2336
6764.62 2147
6765.39 2019
6766.17 2110
6766.95 2122
6767.72 2170
6768.50 2121
6769.28 2079
6770.05 2241
6770.83 2123
6771.61 2024
6772.38 2225
6773.16 2130
6773.94 2124
6774.71 2115
6775.49 2167
6776.27 2100
6777.04 2249
6777.82 2188
6778.60 2073
6779.37 2063
6780.15 2113
6780.93 2053
6781.71 2038
6782.48 2078
6783.26 2088
6784.04 2217
6784.81 2174
6785.59 2146
6786.37 2156
6787.15 2088
6787.92 2142
6788.70 2272
6789.48 2099
6790.26 2069
6791.04 2088
6791.81 2016
6792.59 2114
6793.37 2006
6794.15 1947
6794.92 1950
6795.70 2051
6796.48 2055
6797.26 2006
6798.04 2051
6798.81 1950
6799.59 1959
6800.37 2035
6801.15 2009
6801.93 1955
6802.71 2100
6803.48 2013
6804.26 2087
6805.04 2052
6805.82 2057
6806.60 2043
6807.38 1952
6808.16 1992
6808.94 2119
6809.71 1990
6810.49 2036
6811.27 1995
6812.05 2054
6812.83 2119
6813.61 2148
6814.39 2019
6815.17 2036
6815.95 1940
6816.73 2001
6817.50 2060
6818.28 2032
6819.06 1993
6819.84 1945
6820.62 1935
6821.40 1946
6822.18 2006
6822.96 1927
6823.74 1950
6824.52 2001
6825.30 1977
6826.08 1901
6826.86 1968
6827.64 1993
6828.42 2000
6829.20 2021
6829.98 2030
6830.76 2000
6831.54 2069
6832.32 2009
6833.10 2061
6833.88 2077
6834.66 2085
6835.44 1972
6836.22 2055
6837.00 2119
6837.78 2199
6838.56 2150
6839.34 2044
6840.12 2021
6840.90 2053
6841.68 2089
6842.46 2059
6843.24 2128
6844.03 2183
6844.81 2074
6845.59 2106
6846.37 2064
6847.15 2073
6847.93 2211
6848.71 2283
6849.49 2174
6850.27 2081
6851.05 2145
6851.84 2199
6852.62 2250
6853.40 2574
6854.18 2761
6854.96 3083
6855.74 3470
6856.52 3734
6857.30 4072
6858.09 4173
6858.87 4179
6859.65 4155
6860.43 3774
6861.21 3414
6861.99 3174
6862.78 2970
6863.56 2790
6864.34 2669
6865.12 2491
6865.90 2343
6866.69 2414
6867.47 2284
6868.25 2289
6869.03 2311
6869.82 2361
6870.60 2215
6871.38 2415
6872.16 2372
6872.94 2447
6873.73 2443
6874.51 2411
6875.29 2595
6876.07 2447
6876.86 2363
6877.64 2265
6878.42 2297
6879.21 2246
6879.99 2177
6880.77 2286
6881.55 2330
6882.34 2360
6883.12 2348
6883.90 2287
6884.69 2419
6885.47 2431
6886.25 2364
6887.04 2553
6887.82 2538
6888.60 2557
6889.39 2519
6890.17 2647
6890.95 2791
6891.74 2899
6892.52 3269
6893.30 3610
6894.09 3710
6894.87 3683
6895.65 3625
6896.44 3743
6897.22 3540
6898.01 3256
6898.79 2999
6899.57 3026
6900.36 2902
6901.14 2896
6901.93 2844
6902.71 2811
6903.49 2877
6904.28 2732
6905.06 2762
6905.85 2775
6906.63 2763
6907.42 2978
6908.20 2895
6908.98 2953
6909.77 2935
6910.55 3023
6911.34 2943
6912.12 2779
6912.91 2858
6913.69 2646
6914.48 2698
6915.26 2720
6916.05 2787
6916.83 2742
6917.62 2693
6918.40 2714
6919.19 2813
6919.97 2722
6920.76 2750
6921.54 2778
6922.33 2699
6923.11 2700
6923.90 2651
6924.68 2816
6925.47 2758
6926.25 2761
6927.04 2769
6927.82 2876
6928.61 2792
6929.40 2804
6930.18 2759
6930.97 2812
6931.75 2915
6932.54 2824
6933.32 2889
6934.11 3057
6934.90 2941
6935.68 2957
6936.47 2956
6937.25 3025
6938.04 3014
6938.83 3054
6939.61 3069
6940.40 3192
6941.19 3194
6941.97 3173
6942.76 3150
6943.54 3185
6944.33 3227
6945.12 3319
6945.90 3349
6946.69 3414
6947.48 3440
6948.26 3585
6949.05 3779
6949.84 3667
6950.62 3768
6951.41 3796
6952.20 3942
6952.99 3842
6953.77 3775
6954.56 3964
6955.35 3725
6956.13 3600
6956.92 3705
6957.71 3688
6958.50 3793
6959.28 3790
6960.07 3863
6960.86 3898
6961.64 3977
6962.43 4259
6963.22 4237
6964.01 4386
6964.80 4555
6965.58 4452
6966.37 4469
6967.16 4383
6967.95 4369
6968.73 4174
6969.52 4142
6970.31 4188
6971.10 4293
6971.89 4360
6972.67 4395
6973.46 4442
6974.25 4618
6975.04 4705
6975.83 4546
6976.62 4858
6977.40 5083
6978.19 5009
6978.98 4892
6979.77 4862
6980.56 4923
6981.35 5020
6982.13 5002
6982.92 5070
6983.71 5022
6984.50 5156
6985.29 5211
6986.08 5360
6986.87 5850
6987.66 6249
6988.45 7083
6989.23 8234
6990.02 9406
6990.81 11081
6991.60 12298
6992.39 13345
6993.18 13431
6993.97 13272
6994.76 12495
6995.55 11493
6996.34 10277
6997.13 9102
6997.92 8029
6998.71 7133
6999.50 6656
7000.29 6143
7001.07 6149
7001.86 6592
7002.65 7122
7003.44 8305
7004.23 9299
7005.02 10508
7005.81 11379
7006.60 12519
7007.39 12843
7008.18 12067
7008.97 11262
7009.76 10364
7010.55 8943
7011.34 7773
7012.14 6779
7012.93 5787
7013.72 5356
7014.51 4726
7015.30 4533
7016.09 4380
7016.88 4342
7017.67 4268
7018.46 4176
7019.25 4329
7020.04 4340
7020.83 4308
7021.62 4114
7022.41 4056
7023.20 4107
7024.00 3847
7024.79 3688
7025.58 3647
7026.37 3701
7027.16 3598
7027.95 3697
7028.74 3748
7029.53 3827
7030.32 3914
7031.12 3975
7031.91 3871
7032.70 4032
7033.49 3966
7034.28 3989
7035.07 3881
7035.87 3775
7036.66 3811
7037.45 3612
7038.24 3642
7039.03 3483
7039.82 3418
7040.62 3317
7041.41 3430
7042.20 3690
7042.99 3754
7043.78 3769
7044.58 3824
7045.37 3905
7046.16 3833
7046.95 3759
7047.75 3633
7048.54 3667
7049.33 3622
7050.12 3555
7050.92 3479
7051.71 3525
7052.50 3392
7053.29 3408
7054.09 3299
7054.88 3405
7055.67 3409
7056.46 3570
7057.26 3605
7058.05 3622
7058.84 3407
7059.64 3475
7060.43 3370
7061.22 3216
7062.02 3141
7062.81 3116
7063.60 2950
7064.39 3151
7065.19 3214
7065.98 3175
7066.77 3043
7067.57 3212
7068.36 3336
7069.16 3166
7069.95 3110
7070.74 3194
7071.54 3171
7072.33 3301
7073.12 3164
7073.92 3083
7074.71 3230
7075.51 3251
7076.30 3199
7077.09 3079
7077.89 3081
7078.68 3086
7079.48 3072
7080.27 3126
7081.06 3102
7081.86 2924
7082.65 3049
7083.45 2889
7084.24 2945
7085.04 2877
7085.83 2885
7086.62 2840
7087.42 2843
7088.21 2744
7089.01 2855
7089.80 2796
7090.60 2729
7091.39 2857
7092.19 2889
7092.98 3157
7093.78 3389
7094.57 3268
7095.37 3434
7096.16 3427
7096.96 3270
7097.75 3104
7098.55 2923
7099.34 2853
7100.14 2707
7100.93 2627
7101.73 2484
7102.52 2399
7103.32 2337
7104.11 2381
7104.91 2403
7105.71 2417
7106.50 2348
7107.30 2349
7108.09 2387
7108.89 2316
7109.68 2224
7110.48 2168
7111.28 2218
7112.07 2260
7112.87 2282
7113.66 2030
7114.46 2121
7115.26 2120
7116.05 2014
7116.85 2030
7117.65 2063
7118.44 1935
7119.24 2099
7120.03 2101
7120.83 2120
7121.63 1975
7122.42 1966
7123.22 1987
7124.02 2037
7124.81 2129
7125.61 2057
7126.41 1997
7127.20 2077
7128.00 2036
7128.80 2036
7129.59 2108
7130.39 2124
7131.19 2022
7131.99 2021
7132.78 2008
7133.58 2038
7134.38 2176
7135.17 2052
7135.97 2082
7136.77 2039
7137.57 2025
7138.36 2127
7139.16 2147
7139.96 2047
7140.76 1945
7141.55 1985
7142.35 2038
7143.15 2053
7143.95 2031
7144.74 2033
7145.54 2004
7146.34 2030
7147.14 2108
7147.94 1986
7148.73 2012
7149.53 2000
7150.33 2000
7151.13 1984
7151.93 2028
7152.72 1936
7153.52 1981
7154.32 1964
7155.12 1964
7155.92 1988
7156.72 1976
7157.51 2011
7158.31 1865
7159.11 1776
7159.91 1816
7160.71 1920
7161.51 1991
7162.31 1804
7163.11 1917
7163.90 2001
7164.70 1939
7165.50 1963
7166.30 1892
7167.10 1789
7167.90 1833
7168.70 1881
7169.50 1874
7170.30 1797
7171.10 1793
7171.90 1809
7172.69 1795
7173.49 1696
7174.29 1802
7175.09 1875
7175.89 1849
7176.69 1891
7177.49 1784
7178.29 1825
7179.09 1899
7179.89 1840
7180.69 1826
7181.49 1830
7182.29 1873
7183.09 1811
7183.89 1816
7184.69 1904
7185.49 1851
7186.29 1891
7187.09 1893
7187.89 2066
7188.69 2049
7189.49 2057
7190.29 2096
7191.09 2041
7191.89 1962
7192.69 1956
7193.49 1946
7194.29 1902
7195.09 1840
7195.89 1690
7196.70 1650
7197.50 1694
7198.30 1621
7199.10 1513
7199.90 1667
7200.70 1775
7201.50 1599
7202.30 1685
7203.10 1643
7203.90 1617
7204.70 1631
7205.51 1660
7206.31 1659
7207.11 1661
7207.91 1744
7208.71 1703
7209.51 1789
7210.31 1805
7211.12 1675
7211.92 1710
7212.72 1765
7213.52 1746
7214.32 1657
7215.12 1556
7215.92 1668
7216.73 1631
7217.53 1667
7218.33 1661
7219.13 1622
7219.93 1639
7220.74 1687
7221.54 1626
7222.34 1548
7223.14 1614
7223.94 1770
7224.75 1689
7225.55 1624
7226.35 1584
7227.15 1618
7227.96 1642
7228.76 1555
7229.56 1504
7230.36 1684
7231.17 1690
7231.97 1589
7232.77 1553
7233.57 1607
7234.38 1598
7235.18 1629
7235.98 1678
7236.79 1591
7237.59 1588
7238.39 1685
7239.19 1716
7240.00 1657
7240.80 1783
7241.60 1723
7242.41 1809
7243.21 1800
7244.01 1753
7244.82 1759
7245.62 1806
7246.42 1912
7247.23 1872
7248.03 1870
7248.83 1794
7249.64 1787
7250.44 1844
7251.25 1769
7252.05 1784
7252.85 1826
7253.66 1759
7254.46 1670
7255.27 1686
7256.07 1803
7256.87 1785
7257.68 1699
7258.48 1830
7259.29 1839
7260.09 1875
7260.89 1821
7261.70 1843
7262.50 1927
7263.31 1751
7264.11 1808
7264.92 1901
7265.72 1943
7266.53 1931
7267.33 1886
7268.13 1936
7268.94 1953
7269.74 1946
7270.55 1792
7271.35 1860
7272.16 1966
7272.96 2037
7273.77 1975
7274.57 2006
7275.38 1975
7276.18 2055
7276.99 2028
7277.79 2168
7278.60 2171
7279.40 2168
7280.21 2089
7281.01 2068
7281.82 2047
7282.63 2071
7283.43 2044
7284.24 2128
7285.04 2220
7285.85 2288
7286.65 2278
7287.46 2575
7288.27 3014
7289.07 3325
7289.88 3567
7290.68 3739
7291.49 3992
7292.29 4382
7293.10 4220
7293.91 3906
7294.71 3576
7295.52 3360
7296.33 2961
7297.13 2633
7297.94 2552
7298.74 2366
7299.55 2240
7300.36 2172
7301.16 2190
7301.97 2209
7302.78 2218
7303.58 2262
7304.39 2078
7305.20 2101
7306.00 2151
7306.81 2210
7307.62 2260
7308.42 2369
7309.23 2168
7310.04 2404
7310.84 2502
7311.65 2369
7312.46 2222
7313.27 2335
7314.07 2468
7314.88 2529
7315.69 2569
7316.50 2797
7317.30 2860
7318.11 2816
7318.92 2956
7319.72 2862
7320.53 2730
7321.34 2693
7322.15 2883
7322.96 3058
7323.76 2937
7324.57 2955
7325.38 3372
7326.19 3490
7326.99 3767
7327.80 3640
7328.61 3737
7329.42 3531
7330.23 3430
7331.03 3276
7331.84 3098
7332.65 2774
7333.46 2652
7334.27 2519
7335.08 2487
7335.88 2427
7336.69 2276
7337.50 2327
7338.31 2228
7339.12 2194
7339.93 2260
7340.74 2373
7341.54 2331
7342.35 2231
7343.16 2357
7343.97 2273
7344.78 2393
7345.59 2393
7346.40 2350
7347.21 2393
7348.02 2298
7348.82 2282
7349.63 2297
7350.44 2454
7351.25 2322
7352.06 2229
7352.87 2267
7353.68 2295
7354.49 2261
7355.30 2363
7356.11 2278
7356.92 2240
7357.73 2193
7358.54 2210
7359.35 2140
7360.16 2237
7360.97 2234
7361.78 2164
7362.59 2230
7363.40 2169
7364.21 2277
7365.02 2287
7365.83 2258
7366.64 2349
7367.45 2328
7368.26 2328
7369.07 2378
7369.88 2452
7370.69 2457
7371.50 2251
7372.31 2373
7373.12 2428
7373.93 2383
7374.74 2321
7375.55 2345
7376.36 2359
7377.17 2276
7377.98 2386
7378.79 2390
7379.60 2297
7380.42 2348
7381.23 2290
7382.04 2213
7382.85 2379
7383.66 2486
7384.47 2776
7385.28 3034
7386.09 3187
7386.90 3231
7387.71 3463
7388.53 3566
7389.34 3540
7390.15 3455
7390.96 3144
7391.77 3104
7392.58 3069
7393.39 2689
7394.21 2620
7395.02 2394
7395.83 2305
7396.64 2260
7397.45 2226
7398.27 2106
7399.08 2177
7399.89 2179
7400.70 2229
7401.51 2122
7402.33 2174
7403.14 2268
7403.95 2347
7404.76 2437
7405.57 2550
7406.39 2585
7407.20 2697
7408.01 2664
7408.82 2653
7409.64 2628
7410.45 2545
7411.26 2493
7412.07 2479
7412.89 2334
7413.70 2397
7414.51 2438
7415.32 2378
7416.14 2252
7416.95 2172
7417.76 2101
7418.58 2128
7419.39 2008
7420.20 2014
7421.02 1957
7421.83 1966
7422.64 1965
7423.45 1783
7424.27 1963
7425.08 2077
7425.89 2033
7426.71 1978
7427.52 1969
7428.33 2025
7429.15 2004
7429.96 1837
7430.78 1889
7431.59 1830
7432.40 1813
7433.22 1706
7434.03 1778
7434.84 1808
7435.66 1733
7436.47 1717
7437.29 1811
7438.10 1788
7438.91 1692
7439.73 1715
7440.54 1767
7441.36 1667
7442.17 1652
7442.99 1797
7443.80 1667
7444.61 1801
7445.43 1808
7446.24 1698
7447.06 1678
7447.87 1730
7448.69 1734
7449.50 1802
7450.32 1766
7451.13 1741
7451.95 1636
7452.76 1672
7453.58 1735
7454.39 1624
7455.21 1621
7456.02 1669
7456.84 1742
7457.65 1608
7458.47 1677
7459.28 1672
7460.10 1645
7460.91 1688
7461.73 1736
7462.54 1656
7463.36 1611
7464.17 1737
7464.99 1653
7465.80 1768
7466.62 1765
7467.44 1634
7468.25 1730
7469.07 1676
7469.88 1701
7470.70 1775
7471.51 1730
7472.33 1662
7473.15 1740
7473.96 1656
7474.78 1610
7475.59 1625
7476.41 1695
7477.23 1709
7478.04 1673
7478.86 1567
7479.67 1678
7480.49 1639
7481.31 1652
7482.12 1679
7482.94 1518
7483.76 1586
7484.57 1555
7485.39 1528
7486.21 1476
7487.02 1516
7487.84 1496
7488.66 1554
7489.47 1601
7490.29 1512
7491.11 1460
7491.92 1503
7492.74 1455
7493.56 1489
7494.38 1381
7495.19 1413
7496.01 1375
7496.83 1594
7497.64 1513
7498.46 1388
7499.28 1457
7500.10 1465
7500.91 1485
7501.73 1433
7502.55 1424
7503.37 1408
7504.18 1388
7505.00 1310
7505.82 1456
7506.64 1425
7507.46 1368
7508.27 1395
7509.09 1371
7509.91 1439
7510.73 1400
7511.55 1293
7512.36 1389
7513.18 1391
7514.00 1339
7514.82 1365
7515.64 1380
7516.45 1505
7517.27 1469
7518.09 1533
7518.91 1383
7519.73 1287
7520.55 1332
7521.37 1351
7522.18 1307
7523.00 1413
7523.82 1417
7524.64 1299
7525.46 1333
7526.28 1355
7527.10 1282
7527.92 1248
7528.74 1397
7529.55 1424
7530.37 1316
7531.19 1291
7532.01 1291
7532.83 1275
7533.65 1330
7534.47 1344
7535.29 1342
7536.11 1263
7536.93 1348
7537.75 1284
7538.57 1317
7539.39 1263
7540.21 1277
7541.03 1317
7541.84 1233
7542.66 1348
7543.48 1293
7544.30 1322
7545.12 1297
7545.94 1248
7546.76 1239
7547.58 1276
7548.40 1271
7549.22 1354
7550.04 1415
7550.86 1403
7551.68 1347
7552.51 1261
7553.33 1330
7554.15 1291
7554.97 1273
7555.79 1330
7556.61 1345
7557.43 1299
7558.25 1279
7559.07 1322
7559.89 1261
7560.71 1301
7561.53 1333
7562.35 1302
7563.17 1329
7563.99 1271
7564.81 1224
7565.64 1292
7566.46 1283
7567.28 1295
7568.10 1261
7568.92 1272
7569.74 1245
7570.56 1273
7571.38 1268
7572.21 1314
7573.03 1300
7573.85 1230
7574.67 1276
7575.49 1294
7576.31 1307
7577.13 1290
7577.96 1270
7578.78 1241
7579.60 1247
7580.42 1250
7581.24 1260
7582.07 1198
7582.89 1278
7583.71 1203
7584.53 1204
7585.35 1240
7586.18 1210
7587.00 1248
7587.82 1365
7588.64 1261
7589.46 1163
7590.29 1287
7591.11 1299
7591.93 1247
7592.75 1281
7593.58 1257
7594.40 1257
7595.22 1335
7596.04 1246
7596.87 1205
7597.69 1114
7598.51 1243
7599.34 1261
7600.16 1234
7600.98 1264
7601.80 1233
7602.63 1294
7603.45 1267
7604.27 1236
7605.10 1213
7605.92 1294
7606.74 1289
7607.57 1251
7608.39 1250
7609.21 1323
7610.04 1312
7610.86 1308
7611.68 1231
7612.51 1361
7613.33 1242
7614.15 1275
7614.98 1288
7615.80 1291
7616.62 1375
7617.45 1310
7618.27 1310
7619.10 1267
7619.92 1322
7620.74 1340
7621.57 1259
7622.39 1331
7623.22 1361
7624.04 1353
7624.86 1401
7625.69 1373
7626.51 1452
7627.34 1417
7628.16 1289
7628.99 1295
7629.81 1263
7630.64 1281
7631.46 1437
7632.28 1408
7633.11 1260
7633.93 1279
7634.76 1262
7635.58 1334
7636.41 1321
7637.23 1310
7638.06 1308
7638.88 1348
7639.71 1386
7640.53 1394
7641.36 1287
7642.18 1286
7643.01 1219
7643.83 1112
7644.66 1233
7645.48 1242
7646.31 1179
7647.14 1192
7647.96 1246
7648.79 1212
7649.61 1272
7650.44 1296
7651.26 1245
7652.09 1221
7652.91 1288
7653.74 1241
7654.57 1217
7655.39 1128
7656.22 1136
7657.04 1197
7657.87 1222
7658.70 1221
7659.52 1195
7660.35 1235
7661.17 1173
7662.00 1178
7662.83 1140
7663.65 1126
7664.48 1228
7665.31 1182
7666.13 1151
7666.96 1277
7667.79 1247
7668.61 1212
7669.44 1124
7670.27 1124
7671.09 1183
7671.92 1237
7672.75 1284
7673.57 1227
7674.40 1259
7675.23 1196
7676.05 1199
7676.88 1211
7677.71 1221
7678.53 1246
7679.36 1153
7680.19 1206
7681.02 1191
7681.84 1177
7682.67 1100
7683.50 1169
7684.33 1167
7685.15 1138
7685.98 1097
7686.81 1099
7687.64 1159
7688.46 1151
7689.29 1133
7690.12 1105
7690.95 1153
7691.77 1201
7692.60 1150
7693.43 1165
7694.26 1182
7695.09 1186
7695.91 1171
7696.74 1205
7697.57 1142
7698.40 1280
7699.23 1238
7700.06 1114
7700.88 1166
7701.71 1219
7702.54 1247
7703.37 1204
7704.20 1228
7705.03 1232
7705.85 1154
7706.68 1182
7707.51 1145
7708.34 1175
7709.17 1105
7710.00 1128
7710.83 1134
7711.66 1177
7712.48 1213
7713.31 1212
7714.14 1259
7714.97 1256
7715.80 1194
7716.63 1257
7717.46 1166
7718.29 1176
7719.12 1204
7719.95 1248
7720.78 1143
7721.61 1165
7722.44 1192
7723.27 1185
7724.09 1134
7724.92 1132
7725.75 1229
7726.58 1146
7727.41 1200
7728.24 1224
7729.07 1199
7729.90 1153
7730.73 1182
7731.56 1180
7732.39 1233
7733.22 1252
7734.05 1251
7734.88 1209
7735.71 1183
7736.54 1196
7737.37 1237
7738.20 1223
7739.03 1170
7739.86 1196
7740.70 1124
7741.53 1230
7742.36 1171
7743.19 1162
7744.02 1173
7744.85 1198
7745.68 1179
7746.51 1193
7747.34 1260
7748.17 1287
7749.00 1266
7749.83 1205
7750.66 1303
7751.50 1340
7752.33 1373
7753.16 1412
7753.99 1446
7754.82 1506
7755.65 1508
7756.48 1466
7757.31 1444
7758.15 1456
7758.98 1371
7759.81 1364
7760.64 1332
7761.47 1319
7762.30 1261
7763.13 1302
7763.97 1248
7764.80 1247
7765.63 1188
7766.46 1311
7767.29 1300
7768.13 1279
7768.96 1301
7769.79 1323
7770.62 1260
7771.45 1201
7772.29 1281
7773.12 1235
7773.95 1276
7774.78 1318
7775.62 1242
7776.45 1167
7777.28 1229
7778.11 1182
7778.95 1263
7779.78 1247
7780.61 1183
7781.44 1170
7782.28 1197
7783.11 1182
7783.94 1241
7784.77 1274
7785.61 1298
7786.44 1238
7787.27 1179
7788.11 1241
7788.94 1281
7789.77 1283
7790.61 1191
7791.44 1243
7792.27 1269
7793.10 1275
7793.94 1312
7794.77 1318
7795.60 1250
7796.44 1245
7797.27 1262
7798.11 1277
7798.94 1246
7799.77 1293
7800.61 1244
7801.44 1367
7802.27 1284
7803.11 1231
7803.94 1295
7804.78 1283
7805.61 1307
7806.44 1309
7807.28 1333
7808.11 1309
7808.95 1371
7809.78 1361
7810.61 1318
7811.45 1360
7812.28 1344
7813.12 1319
7813.95 1361
7814.79 1271
7815.62 1296
7816.45 1291
7817.29 1270
7818.12 1382
7818.96 1362
7819.79 1395
7820.63 1465
7821.46 1583
7822.30 1568
7823.13 1476
7823.97 1511
7824.80 1533
7825.64 1503
7826.47 1437
7827.31 1443
7828.14 1432
7828.98 1435
7829.81 1332
7830.65 1417
7831.48 1436
7832.32 1505
7833.15 1361
7833.99 1430
7834.83 1493
7835.66 1461
7836.50 1336
7837.33 1338
7838.17 1433
7839.00 1397
7839.84 1424
7840.68 1415
7841.51 1465
7842.35 1423
7843.18 1450
7844.02 1418
7844.86 1477
7845.69 1385
7846.53 1426
7847.36 1520
7848.20 1436
7849.04 1442
7849.87 1494
7850.71 1438
7851.55 1376
7852.38 1427
7853.22 1375
7854.05 1334
7854.89 1328
7855.73 1325
7856.56 1281
7857.40 1303
7858.24 1269
7859.08 1279
7859.91 1368
7860.75 1397
7861.59 1391
7862.42 1369
7863.26 1321
7864.10 1352
7864.93 1426
7865.77 1413
7866.61 1378
7867.45 1376
7868.28 1373
7869.12 1261
7869.96 1338
7870.80 1339
7871.63 1299
7872.47 1339
7873.31 1315
7874.15 1309
7874.98 1276
7875.82 1334
7876.66 1234
7877.50 1366
7878.33 1351
7879.17 1382
7880.01 1424
7880.85 1447
7881.69 1377
7882.52 1307
7883.36 1403
7884.20 1529
7885.04 1469
7885.88 1386
7886.71 1450
7887.55 1439
7888.39 1451
7889.23 1383
7890.07 1338
7890.91 1353
7891.75 1413
7892.58 1349
7893.42 1357
7894.26 1353
7895.10 1343
7895.94 1384
7896.78 1448
7897.62 1458
7898.46 1380
7899.29 1396
7900.13 1408
7900.97 1352
7901.81 1475
7902.65 1491
7903.49 1405
7904.33 1494
7905.17 1587
7906.01 1646
7906.85 1587
7907.69 1717
7908.53 1771
7909.37 1672
7910.21 1573
7911.04 1557
7911.88 1500
7912.72 1493
7913.56 1398
7914.40 1426
7915.24 1466
7916.08 1388
7916.92 1352
7917.76 1421
7918.60 1405
7919.44 1425
7920.28 1522
7921.12 1538
7921.96 1662
7922.80 1788
7923.64 1818
7924.48 1821
7925.32 1944
7926.16 1795
7927.01 1801
7927.85 1747
7928.69 1655
7929.53 1636
7930.37 1489
7931.21 1484
7932.05 1425
7932.89 1312
7933.73 1269
7934.57 1359
7935.41 1372
7936.25 1394
7937.09 1287
7937.93 1327
7938.78 1299
7939.62 1331
7940.46 1304
7941.30 1304
7942.14 1269
7942.98 1273
7943.82 1278
7944.66 1290
7945.51 1384
7946.35 1281
7947.19 1327
7948.03 1287
7948.87 1286
7949.71 1240
7950.56 1333
7951.40 1255
7952.24 1356
7953.08 1286
7953.92 1324
7954.76 1402
7955.61 1258
7956.45 1240
7957.29 1290
7958.13 1281
7958.97 1304
7959.82 1329
7960.66 1308
7961.50 1286
7962.34 1264
7963.19 1348
7964.03 1384
7964.87 1334
7965.71 1265
7966.56 1326
7967.40 1303
7968.24 1369
7969.08 1375
7969.93 1334
7970.77 1276
7971.61 1238
7972.45 1267
7973.30 1319
7974.14 1369
7974.98 1260
7975.83 1338
7976.67 1355
7977.51 1266
7978.36 1218
7979.20 1218
7980.04 1254
7980.89 1296
7981.73 1282
7982.57 1218
7983.42 1337
7984.26 1342
7985.10 1259
7985.95 1194
7986.79 1221
7987.63 1287
7988.48 1348
7989.32 1283
7990.16 1302
7991.01 1227
7991.85 1186
7992.70 1217
7993.54 1256
7994.38 1224
7995.23 1265
7996.07 1218
7996.92 1156
7997.76 1201
7998.60 1149
7999.45 1129
8000.29 1081
8001.14 1256
8001.98 1176
8002.83 1157
8003.67 1206
8004.52 1139
8005.36 1138
8006.20 1099
8007.05 1151
8007.89 1171
8008.74 1189
8009.58 1082
8010.43 1145
8011.27 1152
8012.12 1167
8012.96 1108
8013.81 1086
8014.65 1093
8015.50 1092
8016.34 1211
8017.19 1046
8018.03 1131
8018.88 1074
8019.72 1131
8020.57 1168
8021.42 1109
8022.26 1078
8023.11 1120
8023.95 1124
8024.80 1178
8025.64 1185
8026.49 1148
8027.33 1172
8028.18 1112
8029.03 1072
8029.87 1058
8030.72 1125
8031.56 1155
8032.41 1152
8033.26 1158
8034.10 1072
8034.95 1031
8035.79 1073
8036.64 1166
8037.49 1232
8038.33 1125
8039.18 1178
8040.03 1084
8040.87 1052
8041.72 1076
8042.57 1098
8043.41 1072
8044.26 1142
8045.11 1035
8045.95 1073
8046.80 1163
8047.65 1122
8048.49 1128
8049.34 1097
8050.19 1040
8051.03 1056
8051.88 1053
8052.73 1108
8053.58 1085
8054.42 1178
8055.27 1193
8056.12 1087
8056.96 1100
8057.81 1117
8058.66 1141
8059.51 1107
8060.35 1029
8061.20 1079
8062.05 1076
8062.90 1070
8063.74 1036
8064.59 1134
8065.44 1160
8066.29 1085
8067.14 951
8067.98 1051
8068.83 1021
8069.68 1055
8070.53 1035
8071.38 1065
8072.22 1122
8073.07 1050
8073.92 1049
8074.77 1073
8075.62 1121
8076.46 1103
8077.31 1038
8078.16 1057
8079.01 1045
8079.86 1094
8080.71 1104
8081.56 1098
8082.40 991
8083.25 1057
8084.10 1038
8084.95 1092
8085.80 1065
8086.65 1030
8087.50 1045
8088.35 1054
8089.19 1146
8090.04 1061
8090.89 1010
8091.74 1033
8092.59 962
8093.44 989
8094.29 1006
8095.14 973
8095.99 1052
8096.84 1020
8097.69 1088
8098.54 1060
8099.39 982
8100.24 1034
8101.09 1126
8101.94 1149
8102.79 1050
8103.63 1033
8104.48 1075
8105.33 1100
8106.18 1087
8107.03 1055
8107.88 1090
8108.73 1047
8109.58 1018
8110.43 1121
8111.28 1027
8112.14 1037
8112.99 1064
8113.84 1043
8114.69 1067
8115.54 1025
8116.39 983
8117.24 994
8118.09 1064
8118.94 1021
8119.79 944
8120.64 1027
8121.49 1021
8122.34 1066
8123.19 1053
8124.04 1055
8124.89 1102
8125.74 1124
8126.60 1205
8127.45 1134
8128.30 1126
8129.15 1148
8130.00 1148
8130.85 1098
8131.70 1039
8132.55 1141
8133.40 1142
8134.26 1106
8135.11 979
8135.96 1021
8136.81 1100
8137.66 1109
8138.51 1133
8139.37 1107
8140.22 1169
8141.07 1182
8141.92 1109
8142.77 1098
8143.62 1110
8144.48 1151
8145.33 1122
8146.18 1029
8147.03 1113
8147.88 1168
8148.74 1150
8149.59 1217
8150.44 1205
8151.29 1173
8152.15 1223
8153.00 1119
8153.85 1139
8154.70 1232
8155.56 1148
8156.41 1158
8157.26 1089
8158.11 1023
8158.97 1054
8159.82 1204
8160.67 1224
8161.52 1266
8162.38 1216
8163.23 1250
8164.08 1232
8164.94 1213
8165.79 1174
8166.64 1126
8167.49 1108
8168.35 1088
8169.20 1118
8170.05 1105
8170.91 1099
8171.76 1105
8172.61 1081
8173.47 1066
8174.32 1061
8175.17 1064
8176.03 1103
8176.88 1146
8177.74 1087
8178.59 1081
8179.44 1087
8180.30 1105
8181.15 1110
8182.00 1122
8182.86 1116
8183.71 1083
8184.57 1043
8185.42 1085
8186.27 1047
8187.13 987
8187.98 1117
8188.84 1128
8189.69 1163
8190.55 1070
8191.40 1045
8192.25 1074
8193.11 1067
8193.96 1086
8194.82 1101
8195.67 1047
8196.53 984
8197.38 1018
8198.24 1058
8199.09 1021
8199.95 1056
8200.80 1029
8201.66 1033
8202.51 1047
8203.37 1075
8204.22 1052
8205.08 1142
8205.93 1090
8206.79 1024
8207.64 1088
8208.50 1080
8209.35 1079
8210.21 1084
8211.06 1001
8211.92 1046
8212.77 1087
8213.63 1110
8214.48 1146
8215.34 1031
8216.20 1022
8217.05 1086
8217.91 1110
8218.76 1081
8219.62 1094
8220.48 1098
8221.33 1063
8222.19 998
8223.04 1010
8223.90 1125
8224.76 1158
8225.61 1117
8226.47 1148
8227.32 1225
8228.18 1226
8229.04 1151
8229.89 1183
8230.75 1204
8231.61 1204
8232.46 1207
8233.32 1219
8234.18 1229
8235.03 1171
8235.89 1201
8236.75 1141
8237.60 1118
8238.46 985
8239.32 1069
8240.17 1148
8241.03 1079
8241.89 1103
8242.74 1102
8243.60 1115
8244.46 1143
8245.32 1162
8246.17 1084
8247.03 1011
8247.89 1082
8248.74 1091
8249.60 1157
8250.46 1078
8251.32 1025
8252.17 1121
8253.03 1077
8253.89 1155
8254.75 1138
8255.60 1080
8256.46 1013
8257.32 1025
8258.18 1089
8259.04 1067
8259.89 1140
8260.75 1119
8261.61 1067
8262.47 1067
8263.33 1123
8264.18 1071
8265.04 1067
8265.90 1153
8266.76 1026
8267.62 1028
8268.48 1089
8269.33 1025
8270.19 1018
8271.05 948
8271.91 1046
8272.77 1045
8273.63 1070
8274.49 1057
8275.34 996
8276.20 1076
8277.06 1119
8277.92 1172
8278.78 1123
8279.64 1126
8280.50 1120
8281.36 1233
8282.22 1158
8283.08 1076
8283.93 1118
8284.79 1111
8285.65 1023
8286.51 1023
8287.37 1049
8288.23 1029
8289.09 1127
8289.95 1059
8290.81 1102
8291.67 1105
8292.53 1102
8293.39 1113
8294.25 1227
8295.11 1203
8295.97 1161
8296.83 1141
8297.69 1143
8298.55 1176
8299.41 1144
8300.27 1185
8301.13 1253
8301.99 1269
8302.85 1143
8303.71 1063
8304.57 1116
8305.43 1183
8306.29 1150
8307.15 1113
8308.01 1182
8308.87 1200
8309.73 1113
8310.59 1122
8311.45 1195
8312.31 1139
8313.17 1091
8314.03 1092
8314.90 1142
8315.76 1185
8316.62 1132
8317.48 1157
8318.34 1207
8319.20 1130
8320.06 1155
8320.92 1203
8321.78 1225
8322.64 1207
8323.51 1174
8324.37 1240
8325.23 1290
8326.09 1195
8326.95 1133
8327.81 1112
8328.67 1145
8329.54 1098
8330.40 1107
8331.26 1129
8332.12 1121
8332.98 1136
8333.84 1159
8334.71 1130
8335.57 1174
8336.43 1180
8337.29 1144
8338.15 1188
8339.02 1110
8339.88 1142
8340.74 1163
8341.60 1234
8342.46 1168
8343.33 1208
8344.19 1219
8345.05 1150
8345.91 1167
8346.78 1125
8347.64 1196
8348.50 1180
8349.36 1183
8350.23 1170
8351.09 1164
8351.95 1231
8352.81 1190
8353.68 1234
8354.54 1180
8355.40 1200
8356.27 1222
8357.13 1214
8357.99 1152
8358.86 1188
8359.72 1131
8360.58 1081
8361.44 1159
8362.31 1216
8363.17 1237
8364.03 1248
8364.90 1210
8365.76 1223
8366.63 1171
8367.49 1200
8368.35 1221
8369.22 1236
8370.08 1261
8370.94 1159
8371.81 1182
8372.67 1163
8373.53 1273
8374.40 1156
8375.26 1291
8376.13 1283
8376.99 1201
8377.85 1246
8378.72 1259
8379.58 1316
8380.45 1239
8381.31 1306
8382.18 1264
8383.04 1261
8383.90 1262
8384.77 1275
8385.63 1251
8386.50 1253
8387.36 1390
8388.23 1360
8389.09 1325
8389.96 1255
8390.82 1269
8391.69 1293
8392.55 1261
8393.42 1211
8394.28 1261
8395.15 1337
8396.01 1322
8396.88 1346
8397.74 1350
8398.61 1326
8399.47 1308
8400.34 1288
8401.20 1261
8402.07 1273
8402.93 1299
8403.80 1352
8404.66 1380
8405.53 1253
8406.39 1310
8407.26 1402
8408.12 1349
8408.99 1319
8409.86 1387
8410.72 1411
8411.59 1511
8412.45 1348
8413.32 1382
8414.19 1438
8415.05 1435
8415.92 1449
8416.78 1473
8417.65 1471
8418.52 1449
8419.38 1499
8420.25 1481
8421.11 1535
8421.98 1532
8422.85 1521
8423.71 1456
8424.58 1491
8425.45 1500
8426.31 1565
8427.18 1723
8428.05 1635
8428.91 1623
8429.78 1694
8430.65 1910
8431.51 1704
8432.38 1664
8433.25 1773
8434.11 1714
8434.98 1733
8435.85 1742
8436.72 1802
8437.58 1766
8438.45 1814
8439.32 1797
8440.18 1793
8441.05 1815
8441.92 1826
8442.79 1756
8443.65 1816
8444.52 1924
8445.39 2071
8446.26 2095
8447.12 2126
8447.99 2130
8448.86 2118
8449.73 2132
8450.60 2186
8451.46 2287
8452.33 2276
8453.20 2232
8454.07 2080
8454.94 2160
8455.80 2096
8456.67 2200
8457.54 2275
8458.41 2347
8459.28 2319
8460.14 2425
8461.01 2835
8461.88 3186
8462.75 3589
8463.62 3670
8464.49 3794
8465.36 3940
8466.22 3837
8467.09 3444
8467.96 3235
8468.83 3130
8469.70 2856
8470.57 2726
8471.44 2608
8472.31 2804
8473.17 2759
8474.04 2925
8474.91 3449
8475.78 4086
8476.65 4644
8477.52 5287
8478.39 5444
8479.26 5462
8480.13 5152
8481.00 4725
8481.87 4308
8482.74 3840
8483.61 3286
8484.48 2915
8485.34 2555
8486.21 2255
8487.08 2121
8487.95 2006
8488.82 1956
8489.69 1928
8490.56 1909
8491.43 1874
8492.30 1946
8493.17 1891
8494.04 1913
8494.91 1892
8495.78 1916
8496.65 1877
8497.52 1763
8498.39 1791
8499.26 1890
8500.13 1887
8501.01 1838
8501.88 1844
8502.75 1787
8503.62 1918
8504.49 1940
8505.36 1934
8506.23 1877
8507.10 1865
8507.97 1826
8508.84 1800
8509.71 1754
8510.58 1722
8511.45 1822
8512.32 1894
8513.20 1833
8514.07 1855
8514.94 1950
8515.81 1952
8516.68 2175
8517.55 2109
8518.42 2119
8519.29 1968
8520.17 1951
8521.04 1915
8521.91 1841
8522.78 1800
8523.65 1845
8524.52 1807
8525.39 1760
8526.27 1737
8527.14 1741
8528.01 1804
8528.88 1786
8529.75 1856
8530.63 1783
8531.50 1787
8532.37 1717
8533.24 1747
8534.11 1806
8534.99 1816
8535.86 1820
8536.73 1817
8537.60 1837
8538.47 1898
8539.35 1900
8540.22 1943
8541.09 1927
8541.96 1941
8542.84 1951
8543.71 2016
8544.58 2050
8545.46 1837
8546.33 1843
8547.20 1872
8548.07 1802
8548.95 1834
8549.82 1799
8550.69 1848
8551.57 1775
8552.44 1888
8553.31 1814
8554.18 1910
8555.06 1873
8555.93 1880
8556.80 1957
8557.68 1831
8558.55 1839
8559.42 1839
8560.30 1853
8561.17 1859
8562.04 2010
8562.92 1950
8563.79 1999
8564.67 1878
8565.54 1888
8566.41 1857
8567.29 1715
8568.16 1627
8569.03 1633
8569.91 1625
8570.78 1598
8571.66 1630
8572.53 1561
8573.40 1601
8574.28 1537
8575.15 1651
8576.03 1637
8576.90 1589
8577.78 1531
8578.65 1647
8579.52 1562
8580.40 1586
8581.27 1522
8582.15 1507
8583.02 1619
8583.90 1481
8584.77 1470
8585.65 1519
8586.52 1473
8587.40 1485
8588.27 1522
8589.15 1487
8590.02 1484
8590.90 1467
8591.77 1563
8592.65 1538
8593.52 1626
8594.40 1531
8595.27 1460
8596.15 1419
8597.02 1347
8597.90 1462
8598.77 1503
8599.65 1535
8600.52 1615
8601.40 1583
8602.28 1456
8603.15 1525
8604.03 1464
8604.90 1481
8605.78 1482
8606.65 1444
8607.53 1495
8608.41 1516
8609.28 1618
8610.16 1655
8611.03 1506
8611.91 1465
8612.79 1538
8613.66 1395
8614.54 1408
8615.41 1536
8616.29 1519
8617.17 1481
8618.04 1515
8618.92 1611
8619.80 1606
8620.67 1561
8621.55 1555
8622.43 1551
8623.30 1591
8624.18 1484
8625.06 1517
8625.93 1600
8626.81 1630
8627.69 1569
8628.56 1623
8629.44 1629
8630.32 1597
8631.20 1634
8632.07 1681
8632.95 1609
8633.83 1702
8634.70 1782
8635.58 1768
8636.46 1902
8637.34 1759
8638.21 1876
8639.09 1852
8639.97 1793
8640.85 1707
8641.72 1910
8642.60 1828
8643.48 1826
8644.36 1836
8645.23 1771
8646.11 1707
8646.99 1778
8647.87 1848
8648.75 1829
8649.62 1953
8650.50 1915
8651.38 1955
8652.26 1954
8653.14 1957
8654.01 1951
8654.89 1977
8655.77 1985
8656.65 2025
8657.53 2004
8658.41 2148
8659.29 2086
8660.16 2149
8661.04 1991
8661.92 2013
8662.80 2147
8663.68 2195
8664.56 2223
8665.44 2062
8666.31 2115
8667.19 2130
8668.07 2088
8668.95 2065
8669.83 2032
8670.71 2109
8671.59 2155
8672.47 2084
8673.35 2104
8674.23 2122
8675.11 2250
8675.99 2268
8676.86 2398
8677.74 2557
8678.62 2821
8679.50 3136
8680.38 3514
8681.26 3833
8682.14 3956
8683.02 3933
8683.90 3922
8684.78 3720
8685.66 3498
8686.54 3316
8687.42 2931
8688.30 2710
8689.18 2512
8690.06 2393
8690.94 2362
8691.82 2222
8692.70 2239
8693.58 2294
8694.46 2316
8695.34 2515
8696.22 2623
8697.10 2832
8697.98 3215
8698.86 3601
8699.74 3807
8700.62 3964
8701.51 4140
8702.39 3991
8703.27 3600
8704.15 3327
8705.03 3025
8705.91 2579
8706.79 2380
8707.67 2269
8708.55 2081
8709.43 1936
8710.31 1996
8711.20 1824
8712.08 1843
8712.96 1816
8713.84 1785
8714.72 1771
8715.60 1734
8716.48 1833
8717.36 1835
8718.25 1796
8719.13 1664
8720.01 1701
8720.89 1778
8721.77 1724
8722.65 1711
8723.54 1684
8724.42 1619
8725.30 1640
8726.18 1572
8727.06 1569
8727.95 1672
8728.83 1660
8729.71 1621
8730.59 1641
8731.47 1573
8732.36 1603
8733.24 1596
8734.12 1690
8735.00 1720
8735.89 1631
8736.77 1651
8737.65 1777
8738.53 1774
8739.42 1752
8740.30 1765
8741.18 1707
8742.06 1724
8742.95 1677
8743.83 1637
8744.71 1633
8745.59 1611
8746.48 1548
8747.36 1616
8748.24 1599
8749.13 1575
8750.01 1594
8750.89 1555
8751.78 1542
8752.66 1527
8753.54 1548
8754.43 1632
8755.31 1547
8756.19 1523
8757.08 1662
8757.96 1578
8758.84 1582
8759.73 1598
8760.61 1541
8761.49 1623
8762.38 1597
8763.26 1577
8764.15 1578
8765.03 1661
8765.91 1677
8766.80 1577
8767.68 1519
8768.57 1619
8769.45 1528
8770.33 1540
8771.22 1433
8772.10 1486
8772.99 1565
8773.87 1503
8774.75 1437
8775.64 1438
8776.52 1563
8777.41 1590
8778.29 1516
8779.18 1501
8780.06 1568
8780.95 1589
8781.83 1433
8782.72 1439
8783.60 1451
8784.49 1428
8785.37 1367
8786.26 1413
8787.14 1494
8788.03 1366
8788.91 1431
8789.80 1337
8790.68 1390
8791.57 1416
8792.45 1502
8793.34 1378
8794.22 1368
8795.11 1384
8795.99 1301
8796.88 1327
8797.76 1328
8798.65 1430
8799.53 1486
8800.42 1325
8801.31 1341
8802.19 1369
8803.08 1411
8803.96 1382
8804.85 1355
8805.74 1383
8806.62 1361
8807.51 1244
8808.39 1260
8809.28 1224
8810.17 1328
8811.05 1290
8811.94 1208
8812.82 1199
8813.71 1205
8814.60 1224
8815.48 1209
8816.37 1192
8817.26 1194
8818.14 1196
8819.03 1177
8819.92 1115
8820.80 1165
8821.69 1221
8822.58 1141
8823.46 1165
8824.35 1214
8825.24 1162
8826.12 1159
8827.01 1159
8827.90 1213
8828.78 1270
8829.67 1229
8830.56 1198
8831.45 1159
8832.33 1197
8833.22 1133
8834.11 1194
8835.00 1149
8835.88 1084
8836.77 1128
8837.66 1162
8838.55 1101
8839.43 1082
8840.32 1182
8841.21 1238
8842.10 1164
8842.98 1105
8843.87 1087
8844.76 1126
8845.65 1185
8846.54 1062
8847.42 1172
8848.31 1092
8849.20 1035
8850.09 1091
8850.98 1079
8851.86 1196
8852.75 1096
8853.64 1091
8854.53 1140
8855.42 1169
8856.31 1144
8857.19 1101
8858.08 1100
8858.97 1040
8859.86 1036
8860.75 1026
8861.64 1049
8862.53 1071
8863.42 1076
8864.30 1024
8865.19 1033
8866.08 1038
8866.97 1073
8867.86 1058
8868.75 1043
8869.64 1052
8870.53 1020
8871.42 1007
8872.31 1001
8873.20 988
8874.08 1042
8874.97 1107
8875.86 1079
8876.75 969
8877.64 985
8878.53 1041
8879.42 1014
8880.31 1037
8881.20 973
8882.09 950
8882.98 974
8883.87 983
8884.76 980
8885.65 984
8886.54 968
8887.43 1032
8888.32 972
8889.21 1032
8890.10 973
8890.99 963
8891.88 1011
8892.77 988
8893.66 984
8894.55 922
8895.44 947
8896.33 943
8897.22 945
8898.11 907
8899.00 922
8899.90 956
8900.79 936
8901.68 1021
8902.57 982
8903.46 955
8904.35 933
8905.24 938
8906.13 971
8907.02 944
8907.91 962
8908.80 915
8909.70 938
8910.59 957
8911.48 957
8912.37 923
8913.26 968
8914.15 997
8915.04 968
8915.93 966
8916.83 948
8917.72 959
8918.61 894
8919.50 891
8920.39 888
8921.28 992
8922.18 959
8923.07 911
8923.96 943
8924.85 927
8925.74 938
8926.64 925
8927.53 935
8928.42 954
8929.31 978
8930.20 1040
8931.10 923
8931.99 971
8932.88 905
8933.77 907
8934.67 953
8935.56 928
8936.45 880
8937.34 912
8938.24 936
8939.13 849
8940.02 895
8940.91 891
8941.81 920
8942.70 937
8943.59 950
8944.49 861
8945.38 934
8946.27 915
8947.16 904
8948.06 885
8948.95 901
8949.84 904
8950.74 903
8951.63 853
8952.52 930
8953.42 937
8954.31 875
8955.20 913
8956.10 906
8956.99 912
8957.88 915
8958.78 907
8959.67 885
8960.56 850
8961.46 828
8962.35 866
8963.25 922
8964.14 920
8965.03 910
8965.93 855
8966.82 890
8967.72 890
8968.61 897
8969.50 914
8970.40 920
8971.29 890
8972.19 878
8973.08 860
8973.98 886
8974.87 920
8975.76 924
8976.66 941
8977.55 907
8978.45 927
8979.34 892
8980.24 858
8981.13 929
8982.03 904
8982.92 976
8983.82 1007
8984.71 941
8985.61 957
8986.50 959
8987.40 919
8988.29 953
8989.19 903
8990.08 914
8990.98 936
8991.87 851
8992.77 915
8993.66 885
8994.56 934
8995.45 899
8996.35 843
8997.24 826
8998.14 891
8999.04 887
8999.93 857
9000.83 788
9001.72 832
9002.62 798
9003.51 872
9004.41 892
9005.31 864
9006.20 816
9007.10 828
9007.99 822
9008.89 827
9009.79 837
9010.68 801
9011.58 772
9012.48 833
9013.37 865
9014.27 890
9015.16 885
9016.06 912
9016.96 876
9017.85 890
9018.75 898
9019.65 855
9020.54 888
9021.44 876
9022.34 834
9023.23 804
9024.13 857
9025.03 871
9025.93 882
9026.82 845
9027.72 799
9028.62 842
9029.51 845
9030.41 854
9031.31 858
9032.21 853
9033.10 872
9034.00 875
9034.90 859
9035.79 827
9036.69 785
9037.59 754
9038.49 827
9039.38 832
9040.28 853
9041.18 861
9042.08 882
9042.98 832
9043.87 817
9044.77 787
9045.67 828
9046.57 810
9047.47 800
9048.36 839
9049.26 874
9050.16 800
9051.06 760
9051.96 799
9052.85 891
9053.75 857
9054.65 882
9055.55 825
9056.45 840
9057.35 828
9058.25 827
9059.14 898
9060.04 909
9060.94 951
9061.84 838
9062.74 765
9063.64 827
9064.54 829
9065.44 869
9066.33 864
9067.23 906
9068.13 926
9069.03 900
9069.93 879
9070.83 843
9071.73 890
9072.63 904
9073.53 850
9074.43 823
9075.33 828
9076.23 841
9077.13 815
9078.03 815
9078.92 830
9079.82 879
9080.72 828
9081.62 837
9082.52 827
9083.42 834
9084.32 849
9085.22 782
9086.12 791
9087.02 803
9087.92 871
9088.82 849
9089.72 877
9090.62 846
9091.52 864
9092.42 872
9093.32 915
9094.22 939
9095.12 898
9096.03 808
9096.93 862
9097.83 844
9098.73 894
9099.63 924
9100.53 900
9101.43 882
9102.33 843
9103.23 880
9104.13 826
9105.03 809
9105.93 795
9106.83 765
9107.74 825
9108.64 877
9109.54 848
9110.44 838
9111.34 820
9112.24 826
9113.14 818
9114.04 881
9114.94 809
9115.85 815
9116.75 888
9117.65 859
9118.55 804
9119.45 763
9120.35 857
9121.26 816
9122.16 848
9123.06 849
9123.96 857
9124.86 819
9125.77 816
9126.67 924
9127.57 833
9128.47 886
9129.37 789
9130.28 824
9131.18 858
9132.08 874
9132.98 825
9133.88 818
9134.79 834
9135.69 805
9136.59 765
9137.49 845
9138.40 806
9139.30 780
9140.20 750
9141.10 794
9142.01 838
9142.91 865
9143.81 809
9144.72 786
9145.62 815
9146.52 772
9147.42 869
9148.33 875
9149.23 790
9150.13 824
9151.04 800
9151.94 737
9152.84 749
9153.75 760
9154.65 844
9155.55 872
9156.46 817
9157.36 810
9158.26 785
9159.17 854
9160.07 894
9160.97 791
9161.88 768
9162.78 907
9163.69 748
9164.59 820
9165.49 790
9166.40 863
9167.30 838
9168.21 839
9169.11 853
9170.01 826
9170.92 799
9171.82 787
9172.73 776
9173.63 804
9174.53 787
9175.44 786
9176.34 785
9177.25 777
9178.15 849
9179.06 800
9179.96 840
9180.87 791
9181.77 824
9182.68 901
9183.58 857
9184.49 891
9185.39 882
9186.30 848
9187.20 839
9188.11 841
9189.01 824
9189.92 718
9190.82 745
9191.73 783
9192.63 813
9193.54 796
9194.44 800
9195.35 843
9196.25 840
9197.16 836
9198.06 821
9198.97 820
9199.87 818
9200.78 866
9201.69 830
9202.59 827
9203.50 801
9204.40 864
9205.31 850
9206.21 827
9207.12 846
9208.03 834
9208.93 893
9209.84 885
9210.74 866
9211.65 919
9212.56 835
9213.46 832
9214.37 840
9215.28 858
9216.18 831
9217.09 839
9218.00 837
9218.90 800
9219.81 849
9220.72 872
9221.62 833
9222.53 841
9223.44 883
9224.34 913
9225.25 834
9226.16 904
9227.06 903
9227.97 881
9228.88 877
9229.78 862
9230.69 843
9231.60 783
9232.51 809
9233.41 770
9234.32 808
9235.23 800
9236.13 805
9237.04 820
9237.95 792
9238.86 793
9239.76 864
9240.67 801
9241.58 768
9242.49 814
9243.39 769
9244.30 794
9245.21 809
9246.12 838
9247.03 793
9247.93 730
9248.84 787
9249.75 851
9250.66 810
9251.57 795
9252.47 782
9253.38 828
9254.29 796
9255.20 774
9256.11 762
9257.02 815
9257.92 815
9258.83 806
9259.74 803
9260.65 750
9261.56 844
9262.47 851
9263.38 814
9264.28 816
9265.19 817
9266.10 782
9267.01 821
9267.92 838
9268.83 774
9269.74 768
9270.65 827
9271.56 801
9272.47 825
9273.37 747
9274.28 852
9275.19 844
9276.10 850
9277.01 821
9277.92 787
9278.83 788
9279.74 843
9280.65 847
9281.56 837
9282.47 824
9283.38 786
9284.29 801
9285.20 828
9286.11 858
9287.02 878
9287.93 837
9288.84 733
9289.75 792
9290.66 871
9291.57 857
9292.48 816
9293.39 785
9294.30 830
9295.21 793
9296.12 742
9297.03 756
9297.94 783
9298.85 788
9299.76 778
9300.67 803
9301.58 842
9302.49 783
9303.40 795
9304.31 793
9305.23 804
9306.14 837
9307.05 864
9307.96 837
9308.87 846
9309.78 822
9310.69 899
9311.60 810
9312.51 846
9313.42 796
9314.34 848
9315.25 772
9316.16 785
9317.07 829
9317.98 854
9318.89 867
9319.80 935
9320.72 803
9321.63 852
9322.54 874
9323.45 807
9324.36 799
9325.27 799
9326.19 799
9327.10 824
9328.01 851
9328.92 850
9329.83 801
9330.74 837
9331.66 828
9332.57 865
9333.48 795
9334.39 782
9335.31 829
9336.22 880
9337.13 867
9338.04 855
9338.96 795
9339.87 836
9340.78 893
9341.69 794
9342.61 836
9343.52 896
9344.43 900
9345.34 856
9346.26 835
9347.17 906
9348.08 846
9348.99 861
9349.91 859
9350.82 774
9351.73 833
9352.65 820
9353.56 865
9354.47 847
9355.39 775
9356.30 848
9357.21 759
9358.13 831
9359.04 891
9359.95 908
9360.87 823
9361.78 794
9362.69 794
9363.61 801
9364.52 744
9365.43 831
9366.35 834
9367.26 821
9368.18 805
9369.09 764
9370.00 822
9370.92 859
9371.83 854
9372.75 840
9373.66 861
9374.57 895
9375.49 798
9376.40 783
9377.32 761
9378.23 779
9379.15 871
9380.06 787
9380.97 851
9381.89 804
9382.80 817
9383.72 790
9384.63 854
9385.55 850
9386.46 798
9387.38 900
9388.29 862
9389.21 765
9390.12 839
9391.04 825
9391.95 845
9392.87 835
9393.78 841
9394.70 847
9395.61 852
9396.53 885
9397.44 876
9398.36 826
9399.27 928
9400.19 946
9401.10 862
9402.02 864
9402.94 905
9403.85 887
9404.77 837
9405.68 882
9406.60 926
9407.51 933
9408.43 871
9409.35 852
9410.26 840
9411.18 897
9412.09 831
9413.01 878
9413.93 886
9414.84 894
9415.76 861
9416.67 844
9417.59 863
9418.51 911
9419.42 908
9420.34 893
9421.26 907
9422.17 899
9423.09 912
9424.01 853
9424.92 928
9425.84 970
9426.76 936
9427.67 867
9428.59 791
9429.51 841
9430.42 822
9431.34 874
9432.26 852
9433.17 869
9434.09 863
9435.01 924
9435.93 925
9436.84 806
9437.76 869
9438.68 873
9439.59 875
9440.51 912
9441.43 905
9442.35 899
9443.26 975
9444.18 909
9445.10 978
9446.02 945
9446.93 904
9447.85 980
9448.77 974
9449.69 963
9450.61 1011
9451.52 981
9452.44 949
9453.36 893
9454.28 920
9455.20 931
9456.11 969
9457.03 1022
9457.95 988
9458.87 1009
9459.79 1038
9460.71 1056
9461.62 964
9462.54 1028
9463.46 1044
9464.38 983
9465.30 912
9466.22 1048
9467.14 1045
9468.05 967
9468.97 973
9469.89 1004
9470.81 939
9471.73 909
9472.65 896
9473.57 930
9474.49 951
9475.41 943
9476.32 902
9477.24 888
9478.16 891
9479.08 985
9480.00 934
9480.92 957
9481.84 944
9482.76 964
9483.68 950
9484.60 948
9485.52 990
9486.44 948
9487.36 897
9488.28 982
9489.20 968
9490.12 950
9491.04 971
9491.96 1009
9492.88 922
9493.80 906
9494.72 961
9495.64 993
9496.56 958
9497.48 1025
9498.40 995
9499.32 946
9500.24 972
9501.16 1000
9502.08 999
9503.00 947
9503.92 975
9504.84 927
9505.76 995
9506.68 1024
9507.60 1000
9508.52 960
9509.44 989
9510.36 1000
9511.28 964
9512.21 997
9513.13 1002
9514.05 1001
9514.97 1009
9515.89 1033
9516.81 1024
9517.73 1030
9518.65 1057
9519.57 1130
9520.50 1117
9521.42 1092
9522.34 1000
9523.26 1043
9524.18 1140
9525.10 1115
9526.02 1069
9526.95 1111
9527.87 1062
9528.79 1073
9529.71 1063
9530.63 1090
9531.55 1029
9532.48 1043
9533.40 1098
9534.32 1053
9535.24 1119
9536.16 1143
9537.09 1138
9538.01 1197
9538.93 1300
9539.85 1345
9540.77 1522
9541.70 1425
9542.62 1376
9543.54 1388
9544.46 1410
9545.39 1376
9546.31 1220
9547.23 1177
9548.15 1190
9549.08 1208
9550.00 1132
9550.92 1194
9551.85 1202
9552.77 1165
9553.69 1128
9554.61 1136
9555.54 1144
9556.46 1108
9557.38 1103
9558.31 1066
9559.23 1125
9560.15 1123
9561.08 1045
9562.00 1079
9562.92 1078
9563.85 1143
9564.77 1088
9565.69 1090
9566.62 1211
9567.54 1172
9568.46 1143
9569.39 1155
9570.31 1192
9571.23 1135
9572.16 1160
9573.08 1201
9574.01 1152
9574.93 1133
9575.85 1134
9576.78 1182
9577.70 1119
9578.63 1062
9579.55 1072
9580.47 1126
9581.40 1121
9582.32 1149
9583.25 1071
9584.17 1096
9585.10 1200
9586.02 1133
9586.94 1127
9587.87 1111
9588.79 1194
9589.72 1139
9590.64 1059
9591.57 1127
9592.49 1099
9593.42 1091
9594.34 1177
9595.27 1122
9596.19 1110
9597.12 1151
9598.04 1123
9598.97 1111
9599.89 1100
9600.82 1115
9601.74 1191
9602.67 1152
9603.59 1148
9604.52 1132
9605.44 1210
9606.37 1207
9607.29 1228
9608.22 1228
9609.15 1162
9610.07 1182
9611.00 1196
9611.92 1211
9612.85 1219
9613.77 1268
9614.70 1209
9615.63 1301
9616.55 1285
9617.48 1264
9618.40 1304
9619.33 1351
9620.26 1287
9621.18 1317
9622.11 1317
9623.03 1327
9623.96 1247
9624.89 1291
9625.81 1350
9626.74 1352
9627.67 1256
9628.59 1305
9629.52 1277
9630.45 1277
9631.37 1298
9632.30 1338
9633.23 1352
9634.15 1366
9635.08 1353
9636.01 1363
9636.93 1281
9637.86 1322
9638.79 1422
9639.71 1440
9640.64 1336
9641.57 1434
9642.50 1461
9643.42 1473
9644.35 1491
9645.28 1480
9646.21 1418
9647.13 1520
9648.06 1466
9648.99 1545
9649.92 1507
9650.84 1511
9651.77 1552
9652.70 1549
9653.63 1534
9654.55 1490
9655.48 1571
9656.41 1632
9657.34 1631
9658.26 1689
9659.19 1643
9660.12 1741
9661.05 1790
9661.98 1743
9662.91 1736
9663.83 1655
9664.76 1631
9665.69 1593
9666.62 1600
9667.55 1561
9668.48 1527
9669.40 1589
9670.33 1631
9671.26 1615
9672.19 1601
9673.12 1619
9674.05 1550
9674.98 1631
9675.90 1578
9676.83 1623
9677.76 1730
9678.69 1707
9679.62 1751
9680.55 1673
9681.48 1668
9682.41 1666
9683.34 1699
9684.27 1666
9685.19 1678
9686.12 1842
9687.05 1677
9687.98 1733
9688.91 1764
9689.84 1781
9690.77 1753
9691.70 1815
9692.63 1899
9693.56 1774
9694.49 1774
9695.42 1857
9696.35 1923
9697.28 1863
9698.21 1955
9699.14 1916
9700.07 1962
9701.00 1995
9701.93 1932
9702.86 1905
9703.79 1924
9704.72 2110
9705.65 2116
9706.58 2161
9707.51 2270
9708.44 2219
9709.37 2112
9710.30 2107
9711.23 2139
9712.16 2110
9713.09 2006
9714.02 1952
9714.95 1827
9715.88 1880
9716.82 1752
9717.75 1922
9718.68 1928
9719.61 1956
9720.54 1865
9721.47 1955
9722.40 2075
9723.33 2124
9724.26 2113
9725.19 2051
9726.13 2038
9727.06 1973
9727.99 1974
9728.92 1810
9729.85 1714
9730.78 1741
9731.71 1685
9732.64 1589
9733.58 1655
9734.51 1713
9735.44 1632
9736.37 1620
9737.30 1710
9738.23 1708
9739.17 1767
9740.10 1725
9741.03 1743
9741.96 1708
9742.89 1687
9743.83 1685
9744.76 1715
9745.69 1655
9746.62 1690
9747.55 1636
9748.49 1605
9749.42 1602
9750.35 1463
9751.28 1464
9752.22 1489
9753.15 1527
9754.08 1470
9755.01 1467
9755.95 1538
9756.88 1437
9757.81 1432
9758.75 1392
9759.68 1386
9760.61 1327
9761.54 1427
9762.48 1368
9763.41 1327
9764.34 1355
9765.28 1396
9766.21 1460
9767.14 1372
9768.08 1382
9769.01 1380
9769.94 1397
9770.88 1368
9771.81 1422
9772.74 1357
9773.68 1345
9774.61 1346
9775.54 1375
9776.48 1337
9777.41 1348
9778.34 1419
9779.28 1419
9780.21 1376
9781.14 1333
9782.08 1307
9783.01 1433
9783.95 1450
9784.88 1401
9785.81 1478
9786.75 1453
9787.68 1438
9788.62 1400
9789.55 1403
9790.49 1356
9791.42 1473
9792.35 1422
9793.29 1418
9794.22 1377
9795.16 1394
9796.09 1346
9797.03 1347
9797.96 1359
9798.90 1391
9799.83 1301
9800.77 1209
9801.70 1259
9802.64 1249
9803.57 1259
9804.51 1286
9805.44 1235
9806.38 1242
9807.31 1227
9808.25 1310
9809.18 1310
9810.12 1231
9811.05 1244
9811.99 1254
9812.92 1238
9813.86 1263
9814.79 1255
9815.73 1161
9816.66 1160
9817.60 1216
9818.54 1130
9819.47 1105
9820.41 1134
9821.34 1138
9822.28 1196
9823.21 1131
9824.15 1108
9825.09 1198
9826.02 1145
9826.96 1113
9827.89 1135
9828.83 1189
9829.77 1117
9830.70 1078
9831.64 1081
9832.57 1059
9833.51 1081
9834.45 1097
9835.38 1096
9836.32 1114
9837.26 1089
9838.19 1046
9839.13 1060
9840.07 1090
9841.00 1106
9841.94 1057
9842.88 1129
9843.81 1101
9844.75 1077
9845.69 1090
9846.62 1039
9847.56 1077
9848.50 1020
9849.44 1043
9850.37 1037
9851.31 1146
9852.25 1153
9853.18 1099
9854.12 1125
9855.06 1096
9856.00 1077
9856.93 1120
9857.87 1180
9858.81 1066
9859.75 1029
9860.68 959
9861.62 1065
9862.56 1133
9863.50 1076
9864.44 1128
9865.37 1136
9866.31 1194
9867.25 1154
9868.19 1124
9869.13 1062
9870.06 1080
9871.00 1150
9871.94 1052
9872.88 1038
9873.82 1076
9874.75 1074
9875.69 1069
9876.63 1028
9877.57 1126
9878.51 1091
9879.45 1003
9880.39 969
9881.32 973
9882.26 1004
9883.20 1038
9884.14 1042
9885.08 1017
9886.02 989
9886.96 961
9887.90 1020
9888.83 1011
9889.77 1009
9890.71 969
9891.65 1003
9892.59 957
9893.53 975
9894.47 1002
9895.41 1009
9896.35 1017
9897.29 1030
9898.23 959
9899.17 1000
9900.11 976
9901.05 922
9901.99 949
9902.92 976
9903.86 981
9904.80 1039
9905.74 1011
9906.68 947
9907.62 973
9908.56 971
9909.50 918
9910.44 934
9911.38 885
9912.32 963
9913.26 973
9914.20 925
9915.14 951
9916.08 921
9917.02 973
9917.97 989
9918.91 993
9919.85 1003
9920.79 940
9921.73 953
9922.67 959
9923.61 959
9924.55 944
9925.49 905
9926.43 918
9927.37 923
9928.31 942
9929.25 1032
9930.19 1003
9931.13 955
9932.08 947
9933.02 1025
9933.96 1110
9934.90 1144
9935.84 1144
9936.78 1185
9937.72 1234
9938.66 1202
9939.61 1152
9940.55 1105
9941.49 1097
9942.43 1112
9943.37 1031
9944.31 1022
9945.26 978
9946.20 962
9947.14 1037
9948.08 967
9949.02 1022
9949.96 948
9950.91 898
9951.85 894
9952.79 832
9953.73 915
9954.67 885
9955.62 873
9956.56 866
9957.50 906
9958.44 922
9959.39 935
9960.33 995
9961.27 934
9962.21 900
9963.16 875
9964.10 924
9965.04 1010
9965.98 925
9966.93 880
9967.87 893
9968.81 922
9969.75 929
9970.70 872
9971.64 864
9972.58 897
9973.53 904
9974.47 912
9975.41 937
9976.36 948
9977.30 1003
9978.24 885
9979.18 849
9980.13 899
9981.07 882
9982.01 878
9982.96 892
9983.90 857
9984.85 874
9985.79 871
9986.73 845
9987.68 812
9988.62 809
9989.56 885
9990.51 853
9991.45 880
9992.40 912
9993.34 816
9994.28 871
9995.23 813
9996.17 859
9997.12 829
9998.06 838
9999.00 822
9999.95 866
10000.89 920
10001.84 875
10002.78 899
10003.73 894
10004.67 863
10005.61 785
10006.56 858
10007.50 827
10008.45 851
10009.39 950
10010.34 822
10011.28 837
10012.23 891
10013.17 922
10014.12 831
10015.06 868
10016.01 885
10016.95 889
10017.90 810
10018.84 771
10019.79 834
10020.73 847
10021.68 856
10022.62 813
10023.57 885
10024.51 838
10025.46 878
10026.41 809
10027.35 837
10028.30 855
10029.24 883
10030.19 857
10031.13 823
10032.08 795
10033.03 817
10033.97 856
10034.92 860
10035.86 840
10036.81 816
10037.76 786
10038.70 823
10039.65 783
10040.59 837
10041.54 807
10042.49 832
10043.43 840
10044.38 833
10045.33 798
10046.27 817
10047.22 761
10048.16 819
10049.11 846
10050.06 776
10051.00 806
10051.95 793
10052.90 825
10053.84 835
10054.79 838
10055.74 831
10056.69 845
10057.63 821
10058.58 812
10059.53 767
10060.47 777
10061.42 799
10062.37 886
10063.32 813
10064.26 777
10065.21 725
10066.16 784
10067.10 795
10068.05 822
10069.00 796
10069.95 802
10070.89 803
10071.84 746
10072.79 755
10073.74 786
10074.69 770
10075.63 782
10076.58 764
10077.53 781
10078.48 750
10079.43 810
10080.37 799
10081.32 770
10082.27 805
10083.22 830
10084.17 816
10085.11 770
10086.06 740
10087.01 817
10087.96 835
10088.91 806
10089.86 836
10090.81 735
10091.75 750
10092.70 714
10093.65 728
10094.60 743
10095.55 773
10096.50 729
10097.45 742
10098.40 784
10099.34 757
10100.29 833
10101.24 823
10102.19 846
10103.14 770
10104.09 766
10105.04 796
10105.99 770
10106.94 796
10107.89 745
10108.84 763
10109.79 778
10110.73 725
10111.68 764
10112.63 730
10113.58 734
10114.53 764
10115.48 787
10116.43 800
10117.38 787
10118.33 738
10119.28 774
10120.23 801
10121.18 757
10122.13 750
10123.08 749
10124.03 726
10124.98 709
10125.93 718
10126.88 763
10127.83 757
10128.78 756
10129.73 731
10130.68 762
10131.64 803
10132.59 727
10133.54 719
10134.49 721
10135.44 801
10136.39 793
10137.34 730
10138.29 733
10139.24 760
10140.19 745
10141.14 724
10142.09 764
10143.04 745
10144.00 787
10144.95 808
10145.90 808
10146.85 850
10147.80 796
10148.75 792
10149.70 748
10150.65 789
10151.61 812
10152.56 756
10153.51 796
10154.46 792
10155.41 743
10156.36 742
10157.31 774
10158.27 727
10159.22 731
10160.17 778
10161.12 782
10162.07 789
10163.03 771
10163.98 724
10164.93 779
10165.88 795
10166.83 788
10167.79 825
10168.74 804
10169.69 753
10170.64 737
10171.60 806
10172.55 753
10173.50 763
10174.45 790
10175.41 778
10176.36 831
10177.31 779
10178.26 779
10179.22 762
10180.17 836
10181.12 802
10182.07 758
10183.03 770
10183.98 821
10184.93 812
10185.89 714
10186.84 735
10187.79 755
10188.75 772
10189.70 868
10190.65 835
10191.60 821
10192.56 773
10193.51 796
10194.47 799
10195.42 839
10196.37 810
10197.33 771
10198.28 851
10199.23 876
10200.19 796
10201.14 814
10202.09 859
10203.05 894
10204.00 825
10204.96 848
10205.91 867
10206.86 858
10207.82 855
10208.77 895
10209.73 924
10210.68 848
10211.63 801
10212.59 870
10213.54 827
10214.50 907
10215.45 912
10216.41 914
10217.36 928
10218.32 905
10219.27 837
10220.22 830
10221.18 858
10222.13 872
10223.09 876
10224.04 885
10225.00 827
10225.95 827
10226.91 816
10227.86 862
10228.82 849
10229.77 817
10230.73 810
10231.68 756
10232.64 875
10233.59 849
10234.55 811
10235.50 830
10236.46 843
10237.42 823
10238.37 845
10239.33 873
10240.28 815
10241.24 814
10242.19 923
10243.15 884
10244.10 889
10245.06 965
10246.02 888
10246.97 886
10247.93 903
10248.88 857
10249.84 795
10250.80 831
10251.75 809
10252.71 833
10253.66 773
10254.62 830
10255.58 781
10256.53 742
10257.49 830
10258.45 817
10259.40 797
10260.36 761
10261.32 813
10262.27 764
10263.23 805
10264.19 822
10265.14 792
10266.10 746
10267.06 798
10268.01 774
10268.97 800
10269.93 754
10270.88 789
10271.84 798
10272.80 764
10273.76 766
10274.71 714
10275.67 736
10276.63 763
10277.58 765
10278.54 753
10279.50 735
10280.46 800
10281.41 815
10282.37 802
10283.33 783
10284.29 822
10285.24 830
10286.20 876
10287.16 831
10288.12 803
10289.08 818
10290.03 828
10290.99 770
10291.95 790
10292.91 747
10293.87 782
10294.82 831
10295.78 811
10296.74 798
10297.70 757
10298.66 795
10299.61 775
10300.57 777
10301.53 772
10302.49 812
10303.45 790
10304.41 778
10305.37 766
10306.32 769
10307.28 820
10308.24 753
10309.20 762
10310.16 732
10311.12 771
10312.08 762
10313.04 842
10314.00 766
10314.95 782
10315.91 769
10316.87 761
10317.83 771
10318.79 788
10319.75 806
10320.71 789
10321.67 733
10322.63 779
10323.59 789
10324.55 759
10325.51 803
10326.47 766
10327.43 783
10328.39 763
10329.35 730
10330.31 765
10331.27 737
10332.23 759
10333.19 776
10334.15 785
10335.11 807
10336.07 827
10337.03 861
10337.99 865
10338.95 881
10339.91 909
10340.87 877
10341.83 867
10342.79 856
10343.75 826
10344.71 852
10345.67 822
10346.63 814
10347.59 810
10348.55 808
10349.51 747
10350.47 740
10351.43 756
10352.39 760
10353.35 722
10354.31 719
10355.28 739
10356.24 744
10357.20 765
10358.16 763
10359.12 741
10360.08 727
10361.04 705
10362.00 705
10362.96 741
10363.93 716
10364.89 751
10365.85 740
10366.81 729
10367.77 708
10368.73 706
10369.69 717
10370.66 683
10371.62 670
10372.58 709
10373.54 787
10374.50 756
10375.47 734
10376.43 774
10377.39 772
10378.35 708
10379.31 713
10380.28 729
10381.24 760
10382.20 702
10383.16 733
10384.12 652
10385.09 684
10386.05 741
10387.01 742
10387.97 678
10388.94 694
10389.90 729
10390.86 732
10391.82 725
10392.79 697
10393.75 649
10394.71 692
10395.68 744
10396.64 749
10397.60 758
10398.56 761
10399.53 740
10400.49 734
10401.45 731
10402.42 646
10403.38 707
10404.34 689
10405.31 726
10406.27 690
10407.23 683
10408.20 729
10409.16 729
10410.12 759
10411.09 753
10412.05 746
10413.01 728
10413.98 710
10414.94 711
10415.90 744
10416.87 779
10417.83 780
10418.80 765
10419.76 714
10420.72 738
10421.69 718
10422.65 758
10423.62 755
10424.58 778
10425.54 798
10426.51 874
10427.47 871
10428.44 919
10429.40 890
10430.37 887
10431.33 808
10432.30 787
10433.26 767
10434.22 765
10435.19 771
10436.15 738
10437.12 776
10438.08 748
10439.05 754
10440.01 735
10440.98 769
10441.94 759
10442.91 696
10443.87 711
10444.84 721
10445.80 694
10446.77 710
10447.73 730
10448.70 684
10449.66 713
10450.63 725
10451.59 703
10452.56 702
10453.53 668
10454.49 676
10455.46 748
10456.42 743
10457.39 707
10458.35 695
10459.32 710
10460.29 684
10461.25 772
10462.22 771
10463.18 705
10464.15 679
10465.12 654
10466.08 678
10467.05 687
10468.01 724
10468.98 764
10469.95 669
10470.91 672
10471.88 659
10472.85 731
10473.81 745
10474.78 677
10475.74 700
10476.71 679
10477.68 653
10478.64 653
10479.61 644
10480.58 673
10481.54 695
10482.51 642
10483.48 702
10484.45 720
10485.41 712
10486.38 674
10487.35 701
10488.31 750
10489.28 651
10490.25 600
10491.22 652
10492.18 681
10493.15 673
10494.12 712
10495.08 704
10496.05 689
10497.02 699
10497.99 720
10498.95 676
10499.92 698
10500.89 713
10501.86 720
10502.83 680
10503.79 691
10504.76 692
10505.73 615
10506.70 658
10507.67 695
10508.63 687
10509.60 641
10510.57 669
10511.54 705
10512.51 696
10513.47 714
10514.44 702
10515.41 733
10516.38 755
10517.35 734
10518.32 667
10519.28 724
10520.25 657
10521.22 649
10522.19 710
10523.16 763
10524.13 708
10525.10 727
10526.07 657
10527.03 719
10528.00 706
10528.97 709
10529.94 767
10530.91 773
10531.88 766
10532.85 818
10533.82 745
10534.79 697
10535.76 653
10536.73 683
10537.70 734
10538.67 726
10539.63 710
10540.60 692
10541.57 742
10542.54 709
10543.51 726
10544.48 703
10545.45 740
10546.42 733
10547.39 710
10548.36 765
10549.33 754
10550.30 708
10551.27 702
10552.24 721
10553.21 711
10554.18 763
10555.15 698
10556.12 715
10557.09 712
10558.06 688
10559.03 747
10560.00 709
10560.97 677
10561.95 715
10562.92 758
10563.89 720
10564.86 739
10565.83 747
10566.80 767
10567.77 785
10568.74 773
10569.71 842
10570.68 803
10571.65 771
10572.62 775
10573.59 779
10574.57 754
10575.54 725
10576.51 770
10577.48 792
10578.45 757
10579.42 715
10580.39 702
10581.36 763
10582.34 723
10583.31 715
10584.28 695
10585.25 690
10586.22 701
10587.19 704
10588.17 708
10589.14 712
10590.11 720
10591.08 670
10592.05 765
10593.02 721
10594.00 675
10594.97 729
10595.94 690
10596.91 739
10597.89 770
10598.86 784
10599.83 736
10600.80 768
10601.77 809
10602.75 787
10603.72 796
10604.69 786
10605.66 731
10606.64 775
10607.61 807
10608.58 727
10609.55 777
10610.53 754
10611.50 732
10612.47 717
10613.45 726
10614.42 724
10615.39 733
10616.36 737
10617.34 716
10618.31 712
10619.28 758
10620.26 719
10621.23 740
10622.20 774
10623.18 750
10624.15 737
10625.12 762
10626.10 754
10627.07 720
10628.04 736
10629.02 733
10629.99 755
10630.97 704
10631.94 684
10632.91 720
10633.89 722
10634.86 754
10635.83 767
10636.81 733
10637.78 769
10638.76 768
10639.73 760
10640.70 754
10641.68 818
10642.65 763
10643.63 724
10644.60 838
10645.58 874
10646.55 895
10647.53 918
10648.50 955
10649.47 938
10650.45 890
10651.42 942
10652.40 970
10653.37 867
10654.35 887
10655.32 836
10656.30 751
10657.27 802
10658.25 850
10659.22 807
10660.20 770
10661.17 724
10662.15 830
10663.12 745
10664.10 739
10665.07 770
10666.05 753
10667.02 727
10668.00 778
10668.97 720
10669.95 676
10670.93 734
10671.90 731
10672.88 718
10673.85 682
10674.83 756
10675.80 747
10676.78 767
10677.76 722
10678.73 736
10679.71 726
10680.68 731
10681.66 749
10682.63 733
10683.61 705
10684.59 748
10685.56 740
10686.54 734
10687.52 738
10688.49 810
10689.47 790
10690.44 804
10691.42 766
10692.40 819
10693.37 761
10694.35 697
10695.33 689
10696.30 690
10697.28 693
10698.26 723
10699.23 700
10700.21 641
10701.19 704
10702.17 733
10703.14 777
10704.12 709
10705.10 698
10706.07 700
10707.05 679
10708.03 691
10709.01 674
10709.98 708
10710.96 603
10711.94 666
10712.91 679
10713.89 735
10714.87 669
10715.85 684
10716.83 665
10717.80 698
10718.78 709
10719.76 731
10720.74 746
10721.71 692
10722.69 709
10723.67 707
10724.65 690
10725.63 666
10726.60 698
10727.58 707
10728.56 700
10729.54 683
10730.52 645
10731.49 672
10732.47 721
10733.45 686
10734.43 630
10735.41 661
10736.39 708
10737.37 769
10738.34 663
10739.32 679
10740.30 701
10741.28 763
10742.26 655
10743.24 634
10744.22 671
10745.20 742
10746.17 738
10747.15 705
10748.13 732
10749.11 680
10750.09 700
10751.07 691
10752.05 736
10753.03 680
10754.01 733
10754.99 719
10755.97 770
10756.95 711
10757.93 650
10758.91 662
10759.88 735
10760.86 670
10761.84 677
10762.82 683
10763.80 671
10764.78 678
10765.76 661
10766.74 644
10767.72 651
10768.70 713
10769.68 698
10770.66 679
10771.64 731
10772.62 770
10773.60 751
10774.58 750
10775.56 706
10776.54 663
10777.52 696
10778.51 654
10779.49 716
10780.47 646
10781.45 733
10782.43 754
10783.41 751
10784.39 709
10785.37 676
10786.35 684
10787.33 724
10788.31 710
10789.29 705
10790.27 697
10791.26 732
10792.24 740
10793.22 681
10794.20 661
10795.18 663
10796.16 629
10797.14 674
10798.12 671
10799.10 643
10800.09 693
10801.07 644
10802.05 672
10803.03 663
10804.01 647
10804.99 699
10805.98 737
10806.96 719
10807.94 699
10808.92 712
10809.90 755
10810.89 739
10811.87 681
10812.85 687
10813.83 677
10814.81 738
10815.80 748
10816.78 710
10817.76 679
10818.74 726
10819.72 744
10820.71 731
10821.69 713
10822.67 724
10823.65 721
10824.64 716
10825.62 727
10826.60 701
10827.58 710
10828.57 754
10829.55 776
10830.53 711
10831.52 686
10832.50 708
10833.48 738
10834.46 742
10835.45 742
10836.43 719
10837.41 719
10838.40 655
10839.38 659
10840.36 649
10841.35 719
10842.33 716
10843.31 704
10844.30 711
10845.28 691
10846.26 777
10847.25 749
10848.23 750
10849.21 695
10850.20 702
10851.18 779
10852.17 718
10853.15 707
10854.13 727
10855.12 723
10856.10 790
10857.09 743
10858.07 737
10859.05 727
10860.04 759
10861.02 828
10862.01 849
10862.99 772
10863.97 782
10864.96 833
10865.94 855
10866.93 776
10867.91 757
10868.90 716
10869.88 743
10870.87 819
10871.85 763
10872.84 769
10873.82 787
10874.81 809
10875.79 775
10876.78 793
10877.76 766
10878.75 816
10879.73 845
10880.72 814
10881.70 766
10882.69 788
10883.67 802
10884.66 879
10885.64 879
10886.63 834
10887.61 871
10888.60 839
10889.58 806
10890.57 869
10891.55 831
10892.54 837
10893.53 910
10894.51 850
10895.50 843
10896.48 844
10897.47 851
10898.45 860
10899.44 883
10900.43 852
10901.41 881
10902.40 843
10903.38 848
10904.37 870
10905.36 857
10906.34 871
10907.33 851
10908.32 859
10909.30 869
10910.29 845
10911.28 825
10912.26 816
10913.25 904
10914.24 894
10915.22 877
10916.21 879
10917.20 862
10918.18 858
10919.17 880
10920.16 950
10921.14 976
10922.13 936
10923.12 880
10924.10 889
10925.09 912
10926.08 937
10927.07 890
10928.05 946
10929.04 955
10930.03 1044
10931.01 965
10932.00 967
10932.99 921
10933.98 933
10934.96 1036
10935.95 935
10936.94 986
10937.93 950
10938.92 968
10939.90 1055
10940.89 1070
10941.88 985
10942.87 1024
10943.85 1090
10944.84 1039
10945.83 992
10946.82 1002
10947.81 1077
10948.79 1069
10949.78 985
10950.77 1082
10951.76 1093
10952.75 1118
10953.74 1102
10954.72 1119
10955.71 1070
10956.70 1000
10957.69 1120
10958.68 1123
10959.67 1128
10960.66 1182
10961.65 1231
10962.63 1131
10963.62 1157
10964.61 1141
10965.60 1236
10966.59 1314
10967.58 1268
10968.57 1372
10969.56 1431
10970.55 1293
10971.54 1282
10972.52 1262
10973.51 1169
10974.50 1116
10975.49 1118
10976.48 1181
10977.47 1112
10978.46 1089
10979.45 1129
10980.44 1121
10981.43 1088
10982.42 1173
10983.41 1115
10984.40 1106
10985.39 1187
10986.38 1156
10987.37 1195
10988.36 1221
10989.35 1077
10990.34 1195
10991.33 1185
10992.32 1144
10993.31 1168
10994.30 1183
10995.29 1150
10996.28 1151
10997.27 1239
10998.26 1119
10999.25 1128
11000.24 1200
11001.23 1227
11002.22 1191
11003.21 1292
11004.20 1284
11005.20 1399
11006.19 1515
11007.18 1482
11008.17 1571
11009.16 1664
11010.15 1623
11011.14 1630
11012.13 1673
11013.12 1713
11014.11 1510
11015.10 1358
11016.10 1329
11017.09 1278
11018.08 1166
11019.07 1214
11020.06 1134
11021.05 1126
11022.04 1059
11023.04 1042
11024.03 1030
11025.02 1015
11026.01 1005
11027.00 948
11027.99 961
11028.99 959
11029.98 949
11030.97 965
11031.96 1028
11032.95 970
11033.95 983
11034.94 940
11035.93 896
11036.92 970
11037.91 964
11038.91 963
11039.90 1043
11040.89 912
11041.88 975
11042.88 978
11043.87 959
11044.86 960
11045.85 958
11046.85 950
11047.84 907
11048.83 981
11049.82 980
11050.82 980
11051.81 887
11052.80 897
11053.80 903
11054.79 950
11055.78 974
11056.77 917
11057.77 910
11058.76 946
11059.75 838
11060.75 826
11061.74 887
11062.73 908
11063.73 879
11064.72 891
11065.71 894
11066.71 872
11067.70 847
11068.69 857
11069.69 914
11070.68 851
11071.68 883
11072.67 951
11073.66 900
11074.66 924
11075.65 897
11076.65 882
11077.64 868
11078.63 890
11079.63 865
11080.62 852
11081.62 865
11082.61 867
11083.60 880
11084.60 876
11085.59 911
11086.59 882
11087.58 866
11088.58 841
11089.57 822
11090.57 790
11091.56 851
11092.55 924
11093.55 874
11094.54 818
11095.54 866
11096.53 814
11097.53 855
11098.52 790
11099.52 789
11100.51 836
11101.51 848
11102.50 856
11103.50 878
11104.49 906
11105.49 837
11106.48 825
11107.48 801
11108.48 848
11109.47 893
11110.47 857
11111.46 792
11112.46 763
11113.45 787
11114.45 773
11115.44 805
11116.44 821
11117.44 805
11118.43 816
11119.43 766
11120.42 817
11121.42 833
11122.42 820
11123.41 771
11124.41 792
11125.40 851
11126.40 835
11127.40 804
11128.39 769
11129.39 765
11130.38 732
11131.38 783
11132.38 825
11133.37 755
11134.37 760
11135.37 760
11136.36 786
11137.36 728
11138.36 741
11139.35 777
11140.35 766
11141.35 719
11142.34 736
11143.34 732
11144.34 830
11145.34 788
11146.33 758
11147.33 759
11148.33 738
11149.32 773
11150.32 811
11151.32 783
11152.32 739
11153.31 757
11154.31 779
11155.31 715
11156.31 747
11157.30 746
11158.30 688
11159.30 688
11160.30 674
11161.29 762
11162.29 755
11163.29 696
11164.29 786
11165.29 824
11166.28 810
11167.28 739
11168.28 716
11169.28 655
11170.28 725
11171.27 661
11172.27 727
11173.27 734
11174.27 736
11175.27 762
11176.27 795
11177.26 740
11178.26 710
11179.26 749
11180.26 791
11181.26 709
11182.26 665
11183.26 711
11184.26 747
11185.25 811
11186.25 775
11187.25 718
11188.25 716
11189.25 742
11190.25 691
11191.25 705
11192.25 702
11193.25 747
11194.25 679
11195.24 721
11196.24 731
11197.24 748
11198.24 727
11199.24 767
11200.24 735
11201.24 723
11202.24 782
11203.24 771
11204.24 738
11205.24 717
11206.24 712
11207.24 704
11208.24 734
11209.24 722
11210.24 728
11211.24 777
11212.24 795
11213.24 740
11214.24 738
11215.24 726
11216.24 715
11217.24 700
11218.24 676
11219.24 781
11220.24 761
11221.24 775
11222.24 708
11223.24 731
11224.24 732
11225.24 709
11226.24 703
11227.25 722
11228.25 728
11229.25 755
11230.25 730
11231.25 745
11232.25 686
11233.25 649
11234.25 725
11235.25 719
11236.25 690
11237.25 700
11238.26 665
11239.26 719
11240.26 745
11241.26 691
11242.26 723
11243.26 696
11244.26 706
11245.27 765
11246.27 735
11247.27 719
11248.27 686
11249.27 708
11250.27 713
11251.28 688
11252.28 700
11253.28 692
11254.28 708
11255.28 727
11256.29 745
11257.29 726
11258.29 728
11259.29 726
11260.29 726
11261.30 721
11262.30 708
11263.30 718
11264.30 705
11265.31 747
11266.31 782
11267.31 729
11268.31 743
11269.32 695
11270.32 700
11271.32 720
11272.32 725
11273.33 712
11274.33 686
11275.33 732
11276.33 736
11277.34 744
11278.34 797
11279.34 726
11280.35 693
11281.35 736
11282.35 759
11283.36 718
11284.36 736
11285.36 757
11286.37 736
11287.37 742
11288.37 755
11289.38 700
11290.38 728
11291.38 753
11292.39 721
11293.39 766
11294.39 743
11295.40 763
11296.40 705
11297.41 726
11298.41 740
11299.41 774
11300.42 743
11301.42 724
11302.43 719
11303.43 736
11304.43 739
11305.44 707
11306.44 750
11307.45 741
11308.45 744
11309.46 770
11310.46 694
11311.46 703
11312.47 743
11313.47 706
11314.48 715
11315.48 692
11316.49 712
11317.49 715
11318.50 729
11319.50 719
11320.51 758
11321.51 742
11322.52 771
11323.52 823
11324.53 817
11325.53 768
11326.54 807
11327.54 792
11328.55 806
11329.55 755
11330.56 746
11331.56 747
11332.57 828
11333.57 785
11334.58 743
11335.58 744
11336.59 807
11337.60 744
11338.60 749
11339.61 740
11340.61 745
11341.62 738
11342.62 790
11343.63 795
11344.64 852
11345.64 805
11346.65 810
11347.65 867
11348.66 855
11349.67 857
11350.67 858
11351.68 910
11352.69 971
11353.69 947
11354.70 836
11355.71 851
11356.71 783
11357.72 786
11358.72 848
11359.73 767
11360.74 775
11361.74 796
11362.75 739
11363.76 744
11364.76 763
11365.77 808
11366.78 779
11367.79 791
11368.79 735
11369.80 744
11370.81 725
11371.81 760
11372.82 773
11373.83 708
11374.84 680
11375.84 743
11376.85 770
11377.86 723
11378.87 720
11379.87 715
11380.88 769
11381.89 745
11382.90 716
11383.90 714
11384.91 717
11385.92 702
11386.93 710
11387.93 762
11388.94 743
11389.95 744
11390.96 801
11391.97 716
11392.97 736
11393.98 729
11394.99 673
11396.00 695
11397.01 654
11398.02 652
11399.02 706
11400.03 732
11401.04 744
11402.05 738
11403.06 747
11404.07 715
11405.08 688
11406.08 655
11407.09 679
11408.10 710
11409.11 683
11410.12 719
11411.13 684
11412.14 668
11413.15 719
11414.15 725
11415.16 653
11416.17 720
11417.18 679
11418.19 706
11419.20 709
11420.21 691
11421.22 735
11422.23 682
11423.24 721
11424.25 725
11425.26 702
11426.27 720
11427.28 724
11428.29 742
11429.30 732
11430.31 706
11431.32 739
11432.32 733
11433.33 713
11434.34 740
11435.35 705
11436.36 708
11437.37 718
11438.38 737
11439.39 721
11440.41 713
11441.42 672
11442.43 714
11443.44 742
11444.45 695
11445.46 672
11446.47 731
11447.48 721
11448.49 724
11449.50 740
11450.51 773
11451.52 740
11452.53 724
11453.54 650
11454.55 685
11455.56 716
11456.57 719
11457.59 722
11458.60 707
11459.61 750
11460.62 725
11461.63 745
11462.64 747
11463.65 722
11464.66 781
11465.67 743
11466.69 789
11467.70 725
11468.71 743
11469.72 705
11470.73 761
11471.74 764
11472.75 784
11473.77 775
11474.78 739
11475.79 735
11476.80 772
11477.81 701
11478.83 741
11479.84 757
11480.85 706
11481.86 774
11482.87 785
11483.89 739
11484.90 720
11485.91 732
11486.92 752
11487.93 760
11488.95 791
11489.96 737
11490.97 706
11491.98 759
11493.00 736
11494.01 765
11495.02 783
11496.03 768
11497.05 836
11498.06 841
11499.07 719
11500.09 710
11501.10 747
11502.11 808
11503.12 782
11504.14 722
11505.15 741
11506.16 791
11507.18 763
11508.19 785
11509.20 840
11510.22 774
11511.23 747
11512.24 776
11513.26 734
11514.27 738
11515.28 799
11516.30 786
11517.31 776
11518.32 766
11519.34 812
11520.35 810
11521.37 806
11522.38 822
11523.39 758
11524.41 738
11525.42 806
11526.44 753
11527.45 785
11528.46 822
11529.48 833
11530.49 851
11531.51 818
11532.52 801
11533.53 815
11534.55 819
11535.56 827
11536.58 810
11537.59 815
11538.61 810
11539.62 840
11540.64 838
11541.65 861
11542.67 839
11543.68 831
11544.69 819
11545.71 809
11546.72 833
11547.74 835
11548.75 898
11549.77 896
11550.78 874
11551.80 845
11552.81 866
11553.83 837
11554.85 847
11555.86 828
11556.88 856
11557.89 881
11558.91 852
11559.92 904
11560.94 922
11561.95 833
11562.97 913
11563.98 957
11565.00 897
11566.02 958
11567.03 1022
11568.05 924
11569.06 937
11570.08 978
11571.10 964
11572.11 966
11573.13 1026
11574.14 1016
11575.16 1029
11576.18 1020
11577.19 985
11578.21 982
11579.22 979
11580.24 1005
11581.26 1028
11582.27 1028
11583.29 1045
11584.31 1084
11585.32 1101
11586.34 1146
11587.36 1132
11588.37 1150
11589.39 1137
11590.41 1168
11591.42 1141
11592.44 1233
11593.46 1284
11594.47 1280
11595.49 1217
11596.51 1188
11597.53 1249
11598.54 1251
11599.56 1288
11600.58 1337
11601.59 1367
11602.61 1433
11603.63 1549
11604.65 1667
11605.66 1815
11606.68 1981
11607.70 2154
11608.72 2247
11609.74 2325
11610.75 2292
11611.77 2237
11612.79 2212
11613.81 2054
11614.82 1914
11615.84 1682
11616.86 1651
11617.88 1501
11618.90 1378
11619.91 1303
11620.93 1179
11621.95 1180
11622.97 1194
11623.99 1181
11625.01 1129
11626.02 1039
11627.04 1106
11628.06 1138
11629.08 1073
11630.10 1037
11631.12 1094
11632.14 1047
11633.15 1025
11634.17 929
11635.19 969
11636.21 981
11637.23 990
11638.25 900
11639.27 970
11640.29 973
11641.30 1033
11642.32 982
11643.34 932
11644.36 1012
11645.38 1025
11646.40 1000
11647.42 977
11648.44 956
11649.46 1021
11650.48 967
11651.50 995
11652.52 984
11653.54 977
11654.56 984
11655.58 933
11656.60 927
11657.62 899
11658.64 869
11659.66 831
11660.68 906
11661.70 868
11662.72 855
11663.74 845
11664.76 802
11665.78 868
11666.80 943
11667.82 912
11668.84 870
11669.86 954
11670.88 895
11671.90 869
11672.92 865
11673.94 916
11674.96 915
11675.98 940
11677.00 961
11678.02 933
11679.04 887
11680.06 935
11681.08 951
11682.10 907
11683.12 914
11684.15 904
11685.17 936
11686.19 959
11687.21 925
11688.23 1001
11689.25 987
11690.27 967
11691.29 992
11692.31 903
11693.34 918
11694.36 1007
11695.38 916
11696.40 886
11697.42 932
11698.44 895
11699.46 936
11700.49 955
11701.51 917
11702.53 846
11703.55 860
11704.57 918
11705.60 935
11706.62 903
11707.64 896
11708.66 919
11709.68 849
11710.71 870
11711.73 873
11712.75 910
11713.77 941
11714.79 904
11715.82 909
11716.84 868
11717.86 847
11718.88 904
11719.91 933
11720.93 813
11721.95 855
11722.97 877
11724.00 893
11725.02 808
11726.04 823
11727.07 895
11728.09 805
11729.11 837
11730.13 759
11731.16 769
11732.18 782
11733.20 792
11734.23 770
11735.25 788
11736.27 765
11737.30 733
11738.32 764
11739.34 806
11740.37 753
11741.39 751
11742.41 763
11743.44 754
11744.46 752
11745.48 771
11746.51 792
11747.53 838
11748.55 800
11749.58 756
11750.60 826
11751.63 766
11752.65 814
11753.67 796
11754.70 789
11755.72 800
11756.75 790
11757.77 825
11758.79 772
11759.82 776
11760.84 846
11761.87 800
11762.89 794
11763.92 824
11764.94 823
11765.97 792
11766.99 777
11768.01 750
11769.04 826
11770.06 780
11771.09 722
11772.11 679
11773.14 713
11774.16 708
11775.19 728
11776.21 706
11777.24 726
11778.26 750
11779.29 764
11780.31 753
11781.34 759
11782.36 746
11783.39 753
11784.41 789
11785.44 720
11786.46 686
11787.49 803
11788.52 754
11789.54 722
11790.57 731
11791.59 718
11792.62 746
11793.64 764
11794.67 775
11795.70 716
11796.72 721
11797.75 731
11798.77 733
11799.80 728
11800.83 743
11801.85 770
11802.88 776
11803.90 741
11804.93 737
11805.96 724
11806.98 752
11808.01 721
11809.04 748
11810.06 729
11811.09 680
11812.11 681
11813.14 711
11814.17 704
11815.19 720
11816.22 725
11817.25 733
11818.27 712
11819.30 682
11820.33 709
11821.36 655
11822.38 773
11823.41 751
11824.44 761
11825.46 704
11826.49 746
11827.52 717
11828.54 669
11829.57 693
11830.60 718
11831.63 685
11832.65 749
11833.68 822
11834.71 782
11835.74 748
11836.76 761
11837.79 714
11838.82 747
11839.85 708
11840.88 710
11841.90 754
11842.93 701
11843.96 726
11844.99 734
11846.01 721
11847.04 791
11848.07 751
11849.10 706
11850.13 698
11851.16 716
11852.18 740
11853.21 732
11854.24 710
11855.27 724
11856.30 739
11857.33 748
11858.35 759
11859.38 805
11860.41 752
11861.44 719
11862.47 743
11863.50 808
11864.53 740
11865.56 751
11866.58 736
11867.61 777
11868.64 790
11869.67 798
11870.70 809
11871.73 818
11872.76 766
11873.79 787
11874.82 828
11875.85 840
11876.88 759
11877.91 846
11878.93 849
11879.96 807
11880.99 831
11882.02 809
11883.05 774
11884.08 822
11885.11 852
11886.14 818
11887.17 806
11888.20 795
11889.23 794
11890.26 815
11891.29 819
11892.32 805
11893.35 829
11894.38 902
11895.41 957
11896.44 831
11897.47 799
11898.50 823
11899.53 825
11900.56 828
11901.59 851
11902.62 837
11903.65 868
11904.69 817
11905.72 864
11906.75 873
11907.78 913
11908.81 937
11909.84 962
11910.87 906
11911.90 945
11912.93 906
11913.96 958
11914.99 964
11916.02 924
11917.06 951
11918.09 969
11919.12 891
11920.15 918
11921.18 863
11922.21 856
11923.24 936
11924.27 899
11925.31 884
11926.34 916
11927.37 935
11928.40 900
11929.43 872
11930.46 905
11931.50 908
11932.53 931
11933.56 1008
11934.59 957
11935.62 934
11936.65 1008
11937.69 1049
11938.72 1122
11939.75 1205
11940.78 1237
11941.81 1203
11942.85 1259
11943.88 1201
11944.91 1125
11945.94 1148
11946.98 1125
11948.01 1035
11949.04 1066
11950.07 1038
11951.11 984
11952.14 995
11953.17 940
11954.20 859
11955.24 855
11956.27 898
11957.30 901
11958.34 872
11959.37 897
11960.40 873
11961.43 817
11962.47 812
11963.50 828
11964.53 842
11965.57 832
11966.60 796
11967.63 813
11968.67 822
11969.70 843
11970.73 886
11971.77 897
11972.80 863
11973.83 840
11974.87 875
11975.90 850
11976.94 885
11977.97 857
11979.00 845
11980.04 851
11981.07 888
11982.10 846
11983.14 845
11984.17 829
11985.21 824
11986.24 828
11987.27 807
11988.31 821
11989.34 826
11990.38 811
11991.41 782
11992.45 797
11993.48 767
11994.51 840
11995.55 846
11996.58 856
11997.62 786
11998.65 824
11999.69 814
12000.72 812
12001.76 859
12002.79 790
12003.83 811
12004.86 830
12005.90 837
12006.93 831
12007.97 818
12009.00 848
12010.04 867
12011.07 824
12012.11 887
12013.14 858
12014.18 835
12015.21 900
12016.25 883
12017.28 902
12018.32 889
12019.35 876
12020.39 893
12021.43 940
12022.46 861
12023.50 860
12024.53 873
12025.57 879
12026.60 849
12027.64 858
12028.68 906
12029.71 919
12030.75 869
12031.78 866
12032.82 917
12033.86 941
12034.89 918
12035.93 899
12036.97 905
12038.00 922
12039.04 951
12040.07 957
12041.11 938
12042.15 953
12043.18 964
12044.22 959
12045.26 960
12046.29 953
12047.33 920
12048.37 912
12049.40 907
12050.44 899
12051.48 877
12052.52 920
12053.55 810
12054.59 880
12055.63 907
12056.66 899
12057.70 954
12058.74 933
12059.78 954
12060.81 902
12061.85 877
12062.89 897
12063.92 908
12064.96 922
12066.00 1041
12067.04 896
12068.07 922
12069.11 890
12070.15 945
12071.19 975
12072.23 974
12073.26 940
12074.30 949
12075.34 947
12076.38 923
12077.42 964
12078.45 960
12079.49 967
12080.53 919
12081.57 951
12082.61 977
12083.64 907
12084.68 939
12085.72 939
12086.76 985
12087.80 987
12088.84 929
12089.88 927
12090.91 970
12091.95 944
12092.99 948
12094.03 992
12095.07 1014
12096.11 998
12097.15 1042
12098.19 1069
12099.22 1083
12100.26 1026
12101.30 1044
12102.34 1043
12103.38 995
12104.42 1004
12105.46 1033
12106.50 1038
12107.54 1095
12108.58 1062
12109.62 1113
12110.66 1172
12111.70 1156
12112.74 1214
12113.77 1252
12114.81 1263
12115.85 1249
12116.89 1193
12117.93 1166
12118.97 1100
12120.01 1101
12121.05 1127
12122.09 978
12123.13 950
12124.17 967
12125.21 999
12126.25 957
12127.29 885
12128.33 935
12129.37 942
12130.41 868
12131.45 823
12132.50 796
12133.54 795
12134.58 864
12135.62 868
12136.66 837
12137.70 808
12138.74 845
12139.78 912
12140.82 838
12141.86 772
12142.90 814
12143.94 885
12144.98 879
12146.02 838
12147.07 866
12148.11 833
12149.15 795
12150.19 777
12151.23 772
12152.27 787
12153.31 765
12154.35 791
12155.40 753
12156.44 749
12157.48 785
12158.52 784
12159.56 832
12160.60 735
12161.64 784
12162.69 769
12163.73 751
12164.77 796
12165.81 807
12166.85 768
12167.90 788
12168.94 772
12169.98 743
12171.02 769
12172.06 719
12173.11 754
12174.15 767
12175.19 734
12176.23 789
12177.27 832
12178.32 806
12179.36 797
12180.40 721
12181.44 795
12182.49 757
12183.53 814
12184.57 764
12185.61 799
12186.66 778
12187.70 730
12188.74 767
12189.79 762
12190.83 787
12191.87 752
12192.91 747
12193.96 738
12195.00 752
12196.04 804
12197.09 771
12198.13 717
12199.17 746
12200.22 740
12201.26 735
12202.30 712
12203.35 741
12204.39 745
12205.43 754
12206.48 774
12207.52 742
12208.57 817
12209.61 799
12210.65 796
12211.70 752
12212.74 833
12213.78 770
12214.83 764
12215.87 755
12216.92 713
12217.96 755
12219.00 788
12220.05 789
12221.09 756
12222.14 772
12223.18 757
12224.23 728
12225.27 773
12226.31 725
12227.36 734
12228.40 772
12229.45 745
12230.49 729
12231.54 761
12232.58 776
12233.63 731
12234.67 720
12235.72 694
12236.76 728
12237.81 767
12238.85 739
12239.90 732
12240.94 760
12241.99 796
12243.03 762
12244.08 746
12245.12 745
12246.17 756
12247.21 761
12248.26 696
12249.30 720
12250.35 747
12251.39 728
12252.44 728
12253.49 707
12254.53 751
12255.58 738
12256.62 753
12257.67 696
12258.71 698
12259.76 735
12260.81 727
12261.85 747
12262.90 752
12263.94 743
12264.99 715
12266.04 696
12267.08 729
12268.13 648
12269.17 696
12270.22 643
12271.27 687
12272.31 652
12273.36 719
12274.41 703
12275.45 733
12276.50 729
12277.55 642
12278.59 663
12279.64 707
12280.69 743
12281.73 719
12282.78 707
12283.83 672
12284.87 718
12285.92 707
12286.97 693
12288.01 634
12289.06 658
12290.11 670
12291.16 642
12292.20 653
12293.25 667
12294.30 686
12295.35 704
12296.39 645
12297.44 685
12298.49 673
12299.54 648
12300.58 654
12301.63 663
12302.68 681
12303.73 681
12304.77 683
12305.82 648
12306.87 637
12307.92 605
12308.97 628
12310.01 704
12311.06 706
12312.11 650
12313.16 673
12314.21 672
12315.25 700
12316.30 683
12317.35 686
12318.40 706
12319.45 650
12320.50 706
12321.54 614
12322.59 617
12323.64 620
12324.69 677
12325.74 674
12326.79 656
12327.84 690
12328.89 661
12329.93 699
12330.98 697
12332.03 668
12333.08 679
12334.13 667
12335.18 680
12336.23 698
12337.28 650
12338.33 630
12339.38 622
12340.43 729
12341.47 717
12342.52 652
12343.57 673
12344.62 641
12345.67 625
12346.72 621
12347.77 625
12348.82 651
12349.87 728
12350.92 793
12351.97 714
12353.02 667
12354.07 649
12355.12 688
12356.17 663
12357.22 629
12358.27 647
12359.32 629
12360.37 674
12361.42 720
12362.47 686
12363.52 710
12364.57 655
12365.62 691
12366.67 696
12367.72 656
12368.77 647
12369.82 657
12370.87 688
12371.93 671
12372.98 687
12374.03 668
12375.08 667
12376.13 698
12377.18 735
12378.23 700
12379.28 705
12380.33 667
12381.38 682
12382.43 657
12383.49 692
12384.54 643
12385.59 691
12386.64 714
12387.69 631
12388.74 667
12389.79 657
12390.84 731
12391.90 668
12392.95 694
12394.00 684
12395.05 639
12396.10 692
12397.15 698
12398.21 778
12399.26 706
12400.31 703
12401.36 738
12402.41 750
12403.47 699
12404.52 660
12405.57 627
12406.62 677
12407.67 735
12408.73 681
12409.78 731
12410.83 708
12411.88 693
12412.94 742
12413.99 703
12415.04 707
12416.09 676
12417.15 733
12418.20 749
12419.25 716
12420.30 681
12421.36 709
12422.41 731
12423.46 752
12424.52 709
12425.57 712
12426.62 750
12427.67 750
12428.73 694
12429.78 737
12430.83 738
12431.89 746
12432.94 703
12433.99 651
12435.05 714
12436.10 765
12437.15 760
12438.21 726
12439.26 681
12440.31 703
12441.37 699
12442.42 725
12443.47 745
12444.53 747
12445.58 764
12446.64 755
12447.69 736
12448.74 725
12449.80 733
12450.85 667
12451.91 729
12452.96 716
12454.01 704
12455.07 750
12456.12 750
12457.18 782
12458.23 721
12459.29 685
12460.34 769
12461.39 762
12462.45 780
12463.50 788
12464.56 781
12465.61 772
12466.67 793
12467.72 782
12468.78 819
12469.83 805
12470.89 780
12471.94 733
12473.00 777
12474.05 764
12475.11 781
12476.16 804
12477.22 773
12478.27 781
12479.33 786
12480.38 802
12481.44 810
12482.49 851
12483.55 870
12484.60 841
12485.66 880
12486.71 862
12487.77 915
12488.83 880
12489.88 977
12490.94 906
12491.99 922
12493.05 941
12494.10 924
12495.16 916
12496.22 942
12497.27 969
12498.33 1069
12499.38 1154
12500.44 1190
12501.50 1230
12502.55 1313
12503.61 1401
12504.67 1527
12505.72 1566
12506.78 1558
12507.83 1535
12508.89 1523
12509.95 1394
12511.00 1354
12512.06 1298
12513.12 1195
12514.17 1160
12515.23 1149
12516.29 1050
12517.34 998
12518.40 997
12519.46 923
12520.52 948
12521.57 936
12522.63 911
12523.69 935
12524.74 916
12525.80 852
12526.86 892
12527.92 865
12528.97 875
12530.03 862
12531.09 853
12532.15 855
12533.20 848
12534.26 859
12535.32 865
12536.38 903
12537.43 821
12538.49 903
12539.55 893
12540.61 789
12541.66 789
12542.72 892
12543.78 879
12544.84 818
12545.90 848
12546.95 876
12548.01 863
12549.07 825
12550.13 874
12551.19 881
12552.25 824
12553.30 824
12554.36 765
12555.42 833
12556.48 772
12557.54 789
12558.60 772
12559.65 853
12560.71 785
12561.77 825
12562.83 825
12563.89 788
12564.95 823
12566.01 812
12567.07 783
12568.13 810
12569.18 873
12570.24 853
12571.30 885
12572.36 859
12573.42 824
12574.48 833
12575.54 826
12576.60 810
12577.66 880
12578.72 891
12579.78 921
12580.84 951
12581.90 999
12582.96 1002
12584.02 1005
12585.07 1012
12586.13 1114
12587.19 1078
12588.25 977
12589.31 1051
12590.37 1061
12591.43 1053
12592.49 940
12593.55 967
12594.61 1042
12595.67 992
12596.73 877
12597.79 867
12598.86 926
12599.92 980
12600.98 898
12602.04 905
12603.10 928
12604.16 893
12605.22 850
12606.28 817
12607.34 797
12608.40 818
12609.46 847
12610.52 873
12611.58 765
12612.64 805
12613.70 824
12614.76 846
12615.83 811
12616.89 802
12617.95 839
12619.01 876
12620.07 839
12621.13 860
12622.19 828
12623.25 822
12624.32 780
12625.38 783
12626.44 792
12627.50 806
12628.56 821
12629.62 798
12630.68 831
12631.75 776
12632.81 769
12633.87 776
12634.93 831
12635.99 804
12637.05 813
12638.12 715
12639.18 740
12640.24 765
12641.30 770
12642.36 774
12643.43 699
12644.49 759
12645.55 752
12646.61 755
12647.68 757
12648.74 706
12649.80 728
12650.86 720
12651.93 806
12652.99 779
12654.05 785
12655.11 789
12656.18 821
12657.24 742
12658.30 785
12659.36 778
12660.43 784
12661.49 780
12662.55 781
12663.62 814
12664.68 812
12665.74 851
12666.81 863
12667.87 830
12668.93 808
12670.00 813
12671.06 823
12672.12 796
12673.19 723
12674.25 783
12675.31 787
12676.38 772
12677.44 727
12678.50 766
12679.57 732
12680.63 757
12681.69 758
12682.76 730
12683.82 735
12684.89 710
12685.95 800
12687.01 777
12688.08 690
12689.14 702
12690.21 705
12691.27 750
12692.33 720
12693.40 714
12694.46 729
12695.53 731
12696.59 774
12697.66 712
12698.72 702
12699.79 731
12700.85 760
12701.91 770
12702.98 756
12704.04 684
12705.11 708
12706.17 738
12707.24 708
12708.30 670
12709.37 712
12710.43 766
12711.50 716
12712.56 753
12713.63 721
12714.69 744
12715.76 694
12716.82 744
12717.89 687
12718.95 706
12720.02 690
12721.09 659
12722.15 731
12723.22 671
12724.28 653
12725.35 651
12726.41 655
12727.48 723
12728.54 703
12729.61 773
12730.68 724
12731.74 730
12732.81 655
12733.87 678
12734.94 729
12736.01 647
12737.07 690
12738.14 707
12739.20 691
12740.27 686
12741.34 717
12742.40 722
12743.47 726
12744.54 716
12745.60 714
12746.67 708
12747.74 644
12748.80 729
12749.87 680
12750.94 678
12752.00 695
12753.07 717
12754.14 689
12755.20 678
12756.27 670
12757.34 673
12758.40 716
12759.47 644
12760.54 704
12761.60 646
12762.67 635
12763.74 636
12764.81 626
12765.87 692
12766.94 674
12768.01 691
12769.08 661
12770.14 633
12771.21 649
12772.28 613
12773.35 615
12774.41 640
12775.48 583
12776.55 691
12777.62 661
12778.68 634
12779.75 658
12780.82 665
12781.89 592
12782.96 616
12784.02 648
12785.09 614
12786.16 615
12787.23 632
12788.30 583
12789.37 594
12790.43 613
12791.50 651
12792.57 662
12793.64 663
12794.71 625
12795.78 612
12796.84 626
12797.91 591
12798.98 572
12800.05 588
12801.12 613
12802.19 646
12803.26 607
12804.33 625
12805.40 619
12806.46 594
12807.53 604
12808.60 621
12809.67 624
12810.74 670
12811.81 601
12812.88 594
12813.95 620
12815.02 629
12816.09 649
12817.16 615
12818.23 614
12819.30 648
12820.37 620
12821.44 563
12822.50 623
12823.57 675
12824.64 615
12825.71 624
12826.78 633
12827.85 666
12828.92 646
12829.99 646
12831.06 646
12832.13 683
12833.20 629
12834.27 674
12835.34 652
12836.41 575
12837.49 576
12838.56 616
12839.63 614
12840.70 667
12841.77 582
12842.84 607
12843.91 625
12844.98 603
12846.05 568
12847.12 578
12848.19 511
12849.26 547
12850.33 566
12851.40 610
12852.47 520
12853.55 560
12854.62 597
12855.69 575
12856.76 536
12857.83 505
12858.90 565
12859.97 590
12861.04 537
12862.11 532
12863.19 587
12864.26 600
12865.33 593
12866.40 538
12867.47 567
12868.54 565
12869.62 599
12870.69 561
12871.76 546
12872.83 561
12873.90 538
12874.97 566
12876.05 539
12877.12 565
12878.19 560
12879.26 549
12880.33 603
12881.41 575
12882.48 580
12883.55 583
12884.62 567
12885.70 547
12886.77 560
12887.84 547
12888.91 552
12889.98 496
12891.06 616
12892.13 525
12893.20 526
12894.28 515
12895.35 574
12896.42 547
12897.49 552
12898.57 530
12899.64 567
12900.71 566
12901.79 542
12902.86 591
12903.93 549
12905.00 550
12906.08 558
12907.15 524
12908.22 508
12909.30 551
12910.37 587
12911.44 535
12912.52 551
12913.59 576
12914.66 555
12915.74 577
12916.81 554
12917.89 558
12918.96 558
12920.03 614
12921.11 592
12922.18 533
12923.25 566
12924.33 562
12925.40 586
12926.48 554
12927.55 547
12928.62 576
12929.70 528
12930.77 516
12931.85 559
12932.92 562
12934.00 548
12935.07 542
12936.14 543
12937.22 549
12938.29 564
12939.37 603
12940.44 573
12941.52 538
12942.59 566
12943.67 564
12944.74 567
12945.82 586
12946.89 535
12947.97 547
12949.04 509
12950.12 552
12951.19 530
12952.27 533
12953.34 513
12954.42 505
12955.49 589
12956.57 545
12957.64 519
12958.72 528
12959.79 550
12960.87 570
12961.94 610
12963.02 571
12964.10 561
12965.17 550
12966.25 552
12967.32 526
12968.40 492
12969.47 513
12970.55 523
12971.63 565
12972.70 591
12973.78 548
12974.85 543
12975.93 548
12977.01 514
12978.08 550
12979.16 581
12980.23 584
12981.31 585
12982.39 588
12983.46 484
12984.54 544
12985.62 534
12986.69 538
12987.77 549
12988.85 524
12989.92 544
12991.00 582
12992.08 549
12993.15 538
12994.23 550
12995.31 553
12996.38 541
12997.46 546
12998.54 520
12999.61 541
13000.69 566
13001.77 539
13002.85 570
13003.92 593
13005.00 572
13006.08 563
13007.16 538
13008.23 567
13009.31 547
13010.39 538
13011.47 515
13012.54 517
13013.62 547
13014.70 601
13015.78 594
13016.85 596
13017.93 532
13019.01 546
13020.09 560
13021.17 530
13022.24 529
13023.32 528
13024.40 552
13025.48 549
13026.56 537
13027.63 543
13028.71 535
13029.79 532
13030.87 550
13031.95 522
13033.03 553
13034.10 581
13035.18 574
13036.26 606
13037.34 537
13038.42 533
13039.50 518
13040.58 572
13041.66 561
13042.73 579
13043.81 575
13044.89 643
13045.97 555
13047.05 533
13048.13 579
13049.21 612
13050.29 542
13051.37 550
13052.45 542
13053.53 555
13054.60 582
13055.68 556
13056.76 561
13057.84 515
13058.92 594
13060.00 560
13061.08 583
13062.16 524
13063.24 603
13064.32 581
13065.40 552
13066.48 538
13067.56 532
13068.64 578
13069.72 580
13070.80 616
13071.88 523
13072.96 543
13074.04 528
13075.12 569
13076.20 563
13077.28 589
13078.36 542
13079.44 579
13080.52 583
13081.60 595
13082.68 569
13083.76 523
13084.84 595
13085.93 592
13087.01 618
13088.09 602
13089.17 564
13090.25 558
13091.33 554
13092.41 476
13093.49 548
13094.57 595
13095.65 533
13096.73 527
13097.82 560
13098.90 520
13099.98 539
13101.06 597
13102.14 619
13103.22 538
13104.30 547
13105.38 565
13106.47 568
13107.55 602
13108.63 558
13109.71 535
13110.79 533
13111.87 584
13112.96 529
13114.04 539
13115.12 584
13116.20 547
13117.28 584
13118.37 585
13119.45 490
13120.53 590
13121.61 575
13122.69 546
13123.78 576
13124.86 549
13125.94 558
13127.02 562
13128.11 567
13129.19 577
13130.27 589
13131.35 543
13132.44 546
13133.52 537
13134.60 547
13135.68 546
13136.77 581
13137.85 559
13138.93 532
13140.01 558
13141.10 558
13142.18 602
13143.26 527
13144.35 572
13145.43 543
13146.51 536
13147.60 528
13148.68 540
13149.76 522
13150.85 539
13151.93 568
13153.01 542
13154.10 555
13155.18 548
13156.26 544
13157.35 527
13158.43 555
13159.51 545
13160.60 510
13161.68 510
13162.77 515
13163.85 547
13164.93 512
13166.02 551
13167.10 540
13168.19 557
13169.27 562
13170.35 562
13171.44 583
13172.52 541
13173.61 530
13174.69 569
13175.78 573
13176.86 534
13177.94 545
13179.03 554
13180.11 571
13181.20 533
13182.28 534
13183.37 511
13184.45 550
13185.54 592
13186.62 584
13187.71 557
13188.79 598
13189.88 548
13190.96 586
13192.05 593
13193.13 588
13194.22 571
13195.30 586
13196.39 561
13197.47 536
13198.56 544
13199.64 593
13200.73 563
13201.81 524
13202.90 553
13203.98 537
13205.07 553
13206.16 535
13207.24 564
13208.33 556
13209.41 528
13210.50 542
13211.58 529
13212.67 534
13213.76 583
13214.84 593
13215.93 585
13217.01 542
13218.10 592
13219.19 588
13220.27 587
13221.36 572
13222.45 561
13223.53 550
13224.62 561
13225.70 579
13226.79 570
13227.88 543
13228.96 549
13230.05 520
13231.14 591
13232.22 608
13233.31 579
13234.40 601
13235.48 595
13236.57 593
13237.66 510
13238.74 490
13239.83 569
13240.92 562
13242.01 560
13243.09 567
13244.18 582
13245.27 584
13246.35 552
13247.44 528
13248.53 542
13249.62 576
13250.70 560
13251.79 578
13252.88 559
13253.97 594
13255.05 567
13256.14 610
13257.23 549
13258.32 546
13259.41 582
13260.49 573
13261.58 566
13262.67 593
13263.76 615
13264.85 603
13265.93 562
13267.02 544
13268.11 553
13269.20 596
13270.29 572
13271.37 556
13272.46 571
13273.55 604
13274.64 652
13275.73 625
13276.82 648
13277.91 613
13278.99 596
13280.08 626
13281.17 626
13282.26 621
13283.35 641
13284.44 601
13285.53 632
13286.62 587
13287.70 638
13288.79 674
13289.88 613
13290.97 634
13292.06 607
13293.15 585
13294.24 599
13295.33 626
13296.42 602
13297.51 659
13298.60 634
13299.69 630
13300.78 648
13301.87 589
13302.95 655
13304.04 656
13305.13 653
13306.22 676
13307.31 696
13308.40 629
13309.49 665
13310.58 628
13311.67 680
13312.76 690
13313.85 681
13314.94 701
13316.03 616
13317.12 648
13318.21 619
13319.30 664
13320.39 641
13321.48 654
13322.58 660
13323.67 756
13324.76 722
13325.85 675
13326.94 649
13328.03 689
13329.12 673
13330.21 660
13331.30 661
13332.39 652
13333.48 645
13334.57 665
13335.66 660
13336.75 660
13337.85 637
13338.94 616
13340.03 654
13341.12 673
13342.21 718
13343.30 659
13344.39 668
13345.48 673
13346.58 677
13347.67 653
13348.76 701
13349.85 704
13350.94 682
13352.03 700
13353.12 626
13354.22 666
13355.31 722
13356.40 712
13357.49 688
13358.58 710
13359.68 659
13360.77 683
13361.86 677
13362.95 658
13364.04 663
13365.14 651
13366.23 711
13367.32 688
13368.41 748
13369.51 653
13370.60 721
13371.69 743
13372.78 730
13373.87 688
13374.97 666
13376.06 729
13377.15 783
13378.25 756
13379.34 725
13380.43 732
13381.52 730
13382.62 751
13383.71 758
13384.80 721
13385.90 650
13386.99 735
13388.08 727
13389.17 708
13390.27 706
13391.36 672
13392.45 676
13393.55 648
13394.64 681
13395.73 666
13396.83 695
13397.92 749
13399.02 668
13400.11 632
13401.20 588
13402.30 619
13403.39 621
13404.48 635
13405.58 622
13406.67 622
13407.77 646
13408.86 678
13409.95 639
13411.05 628
13412.14 674
13413.24 675
13414.33 698
13415.42 664
13416.52 624
13417.61 625
13418.71 628
13419.80 645
13420.90 669
13421.99 639
13423.08 696
13424.18 687
13425.27 664
13426.37 669
13427.46 655
13428.56 687
13429.65 649
13430.75 601
13431.84 630
13432.94 647
13434.03 629
13435.13 653
13436.22 640
13437.32 675
13438.41 683
13439.51 658
13440.60 682
13441.70 734
13442.79 701
13443.89 704
13444.98 661
13446.08 633
13447.18 629
13448.27 726
13449.37 660
13450.46 654
13451.56 707
13452.65 779
13453.75 715
13454.85 684
13455.94 682
13457.04 690
13458.13 678
13459.23 689
13460.33 675
13461.42 661
13462.52 670
13463.61 673
13464.71 642
13465.81 675
13466.90 650
13468.00 647
13469.10 619
13470.19 629
13471.29 692
13472.38 696
13473.48 683
13474.58 704
13475.67 708
13476.77 651
13477.87 718
13478.96 684
13480.06 716
13481.16 691
13482.26 786
13483.35 725
13484.45 690
13485.55 692
13486.64 691
13487.74 695
13488.84 670
13489.94 685
13491.03 726
13492.13 743
13493.23 691
13494.32 712
13495.42 704
13496.52 710
13497.62 738
13498.72 760
13499.81 720
13500.91 714
13502.01 737
13503.11 713
13504.20 772
13505.30 803
13506.40 798
13507.50 791
13508.60 774
13509.69 756
13510.79 813
13511.89 791
13512.99 707
13514.09 836
13515.18 800
13516.28 739
13517.38 798
13518.48 773
13519.58 765
13520.68 780
13521.78 796
13522.87 761
13523.97 752
13525.07 701
13526.17 693
13527.27 692
13528.37 712
13529.47 729
13530.57 729
13531.66 714
13532.76 682
13533.86 702
13534.96 635
13536.06 697
13537.16 704
13538.26 662
13539.36 646
13540.46 642
13541.56 678
13542.66 661
13543.76 658
13544.86 683
13545.96 628
13547.05 644
13548.15 642
13549.25 620
13550.35 699
13551.45 702
13552.55 676
13553.65 702
13554.75 676
13555.85 689
13556.95 707
13558.05 663
13559.15 594
13560.25 634
13561.35 622
13562.45 642
13563.55 630
13564.65 604
13565.75 579
13566.85 618
13567.96 615
13569.06 613
13570.16 597
13571.26 687
13572.36 632
13573.46 598
13574.56 630
13575.66 579
13576.76 585
13577.86 576
13578.96 587
13580.06 613
13581.16 589
13582.27 667
13583.37 669
13584.47 646
13585.57 628
13586.67 630
13587.77 641
13588.87 665
13589.97 621
13591.08 600
13592.18 641
13593.28 642
13594.38 627
13595.48 630
13596.58 646
13597.68 621
13598.79 687
13599.89 611
13600.99 609
13602.09 672
13603.19 630
13604.30 641
13605.40 664
13606.50 622
13607.60 669
13608.70 670
13609.81 591
13610.91 607
13612.01 603
13613.11 667
13614.21 657
13615.32 634
13616.42 647
13617.52 655
13618.62 625
13619.73 612
13620.83 584
13621.93 646
13623.03 653
13624.14 631
13625.24 612
13626.34 636
13627.45 627
13628.55 596
13629.65 640
13630.75 584
13631.86 583
13632.96 674
13634.06 658
13635.17 628
13636.27 615
13637.37 636
13638.48 654
13639.58 605
13640.68 658
13641.79 637
13642.89 610
13643.99 585
13645.10 601
13646.20 623
13647.30 649
13648.41 649
13649.51 716
13650.62 619
13651.72 635
13652.82 566
13653.93 612
13655.03 678
13656.14 666
13657.24 577
13658.34 628
13659.45 606
13660.55 627
13661.66 580
13662.76 607
13663.87 628
13664.97 666
13666.07 643
13667.18 628
13668.28 587
13669.39 602
13670.49 590
13671.60 582
13672.70 600
13673.81 587
13674.91 572
13676.02 592
13677.12 591
13678.23 619
13679.33 571
13680.44 575
13681.54 649
13682.65 629
13683.75 606
13684.86 656
13685.96 597
13687.07 595
13688.17 602
13689.28 594
13690.38 590
13691.49 589
13692.59 640
13693.70 625
13694.80 628
13695.91 609
13697.02 549
13698.12 636
13699.23 593
13700.33 606
13701.44 607
13702.55 680
13703.65 643
13704.76 639
13705.86 595
13706.97 659
13708.08 683
13709.18 574
13710.29 625
13711.39 661
13712.50 666
13713.61 598
13714.71 634
13715.82 644
13716.93 648
13718.03 641
13719.14 685
13720.25 626
13721.35 609
13722.46 605
13723.57 645
13724.67 700
13725.78 678
13726.89 689
13727.99 661
13729.10 639
13730.21 701
13731.31 711
13732.42 707
13733.53 678
13734.64 658
13735.74 731
13736.85 742
13737.96 680
13739.07 764
13740.17 737
13741.28 706
13742.39 726
13743.50 688
13744.60 757
13745.71 748
13746.82 763
13747.93 716
13749.03 671
13750.14 743
13751.25 769
13752.36 721
13753.47 714
13754.57 700
13755.68 773
13756.79 756
13757.90 745
13759.01 712
13760.11 734
13761.22 783
13762.33 731
13763.44 794
13764.55 719
13765.66 777
13766.76 802
13767.87 779
13768.98 815
13770.09 807
13771.20 822
13772.31 809
13773.42 818
13774.53 832
13775.63 840
13776.74 851
13777.85 927
13778.96 899
13780.07 924
13781.18 937
13782.29 964
13783.40 1062
13784.51 1043
13785.62 1014
13786.73 994
13787.83 1022
13788.94 981
13790.05 960
13791.16 930
13792.27 912
13793.38 894
13794.49 918
13795.60 814
13796.71 789
13797.82 732
13798.93 846
13800.04 735
13801.15 771
13802.26 779
13803.37 773
13804.48 734
13805.59 781
13806.70 812
13807.81 759
13808.92 751
13810.03 760
13811.14 759
13812.25 683
13813.36 750
13814.47 731
13815.58 718
13816.69 734
13817.80 762
13818.91 764
13820.03 746
13821.14 696
13822.25 657
13823.36 729
13824.47 719
13825.58 728
13826.69 743
13827.80 650
13828.91 691
13830.02 695
13831.13 692
13832.25 692
13833.36 685
13834.47 741
13835.58 696
13836.69 673
13837.80 705
13838.91 672
13840.02 690
13841.14 707
13842.25 689
13843.36 714
13844.47 666
13845.58 674
13846.69 701
13847.81 649
13848.92 685
13850.03 638
13851.14 609
13852.25 715
13853.37 657
13854.48 665
13855.59 692
13856.70 686
13857.81 692
13858.93 699
13860.04 680
13861.15 677
13862.26 680
13863.38 684
13864.49 658
13865.60 676
13866.71 716
13867.83 688
13868.94 709
13870.05 745
13871.16 751
13872.28 696
13873.39 712
13874.50 726
13875.61 695
13876.73 715
13877.84 772
13878.95 726
13880.07 749
13881.18 789
13882.29 746
13883.41 716
13884.52 718
13885.63 719
13886.75 725
13887.86 707
13888.97 683
13890.09 708
13891.20 661
13892.31 664
13893.43 653
13894.54 690
13895.65 671
13896.77 681
13897.88 690
13899.00 718
13900.11 688
13901.22 696
13902.34 669
13903.45 677
13904.57 690
13905.68 692
13906.79 704
13907.91 691
13909.02 695
13910.14 691
13911.25 705
13912.37 686
13913.48 715
13914.59 694
13915.71 707
13916.82 692
13917.94 697
13919.05 715
13920.17 708
13921.28 723
13922.40 698
13923.51 658
13924.63 646
13925.74 634
13926.86 657
13927.97 667
13929.09 615
13930.20 563
13931.32 666
13932.43 653
13933.55 607
13934.66 673
13935.78 652
13936.89 640
13938.01 650
13939.12 654
13940.24 606
13941.35 620
13942.47 630
13943.59 592
13944.70 612
13945.82 562
13946.93 578
13948.05 670
13949.16 640
13950.28 604
13951.40 621
13952.51 663
13953.63 675
13954.74 614
13955.86 582
13956.98 584
13958.09 598
13959.21 670
13960.33 668
13961.44 626
13962.56 626
13963.67 582
13964.79 553
13965.91 592
13967.02 590
13968.14 626
13969.26 667
13970.37 611
13971.49 617
13972.61 617
13973.72 618
13974.84 619
13975.96 586
13977.08 627
13978.19 605
13979.31 581
13980.43 626
13981.54 588
13982.66 584
13983.78 638
13984.90 638
13986.01 587
13987.13 627
13988.25 559
13989.37 604
13990.48 585
13991.60 605
13992.72 656
13993.84 630
13994.95 581
13996.07 585
13997.19 615
13998.31 618
13999.42 646
14000.54 583
14001.66 609
14002.78 587
14003.90 619
14005.01 627
14006.13 644
14007.25 624
14008.37 628
14009.49 666
14010.61 665
14011.72 628
14012.84 647
14013.96 658
14015.08 633
14016.20 638
14017.32 630
14018.43 655
14019.55 637
14020.67 679
14021.79 683
14022.91 678
14024.03 663
14025.15 671
14026.27 644
14027.39 643
14028.50 618
14029.62 662
14030.74 663
14031.86 671
14032.98 699
14034.10 659
14035.22 749
14036.34 755
14037.46 687
14038.58 595
14039.70 636
14040.82 704
14041.94 690
14043.06 655
14044.18 613
14045.30 673
14046.41 647
14047.53 672
14048.65 617
14049.77 613
14050.89 657
14052.01 630
14053.13 617
14054.25 619
14055.37 593
14056.49 620
14057.61 577
14058.74 679
14059.86 633
14060.98 654
14062.10 648
14063.22 633
14064.34 595
14065.46 638
14066.58 659
14067.70 641
14068.82 657
14069.94 640
14071.06 642
14072.18 616
14073.30 661
14074.42 627
14075.54 593
14076.66 575
14077.79 598
14078.91 588
14080.03 608
14081.15 563
14082.27 623
14083.39 635
14084.51 656
14085.63 631
14086.76 687
14087.88 674
14089.00 652
14090.12 671
14091.24 634
14092.36 637
14093.48 605
14094.61 644
14095.73 663
14096.85 642
14097.97 647
14099.09 689
14100.22 686
14101.34 659
14102.46 682
14103.58 657
14104.70 673
14105.83 694
14106.95 672
14108.07 740
14109.19 697
14110.31 744
14111.44 740
14112.56 703
14113.68 674
14114.80 668
14115.93 663
14117.05 664
14118.17 680
14119.29 624
14120.42 600
14121.54 649
14122.66 634
14123.79 628
14124.91 660
14126.03 618
14127.15 587
14128.28 606
14129.40 628
14130.52 669
14131.65 631
14132.77 608
14133.89 646
14135.02 609
14136.14 601
14137.26 631
14138.39 673
14139.51 667
14140.63 610
14141.76 612
14142.88 612
14144.00 615
14145.13 610
14146.25 612
14147.38 610
14148.50 640
14149.62 619
14150.75 638
14151.87 642
14152.99 677
14154.12 674
14155.24 675
14156.37 708
14157.49 668
14158.62 621
14159.74 633
14160.86 606
14161.99 627
14163.11 619
14164.24 596
14165.36 655
14166.49 597
14167.61 590
14168.74 591
14169.86 590
14170.99 606
14172.11 644
14173.23 639
14174.36 604
14175.48 594
14176.61 564
14177.73 594
14178.86 636
14179.98 635
14181.11 599
14182.23 578
14183.36 560
14184.49 627
14185.61 592
14186.74 562
14187.86 559
14188.99 635
14190.11 641
14191.24 612
14192.36 585
14193.49 611
14194.61 582
14195.74 546
14196.87 547
14197.99 596
14199.12 641
14200.24 623
14201.37 555
14202.50 539
14203.62 576
14204.75 596
14205.87 615
14207.00 576
14208.13 577
14209.25 519
14210.38 566
14211.50 582
14212.63 553
14213.76 589
14214.88 563
14216.01 588
14217.14 609
14218.26 606
14219.39 558
14220.52 563
14221.64 560
14222.77 548
14223.90 552
14225.02 524
14226.15 554
14227.28 566
14228.41 527
14229.53 532
14230.66 601
14231.79 542
14232.91 498
14234.04 596
14235.17 596
14236.30 522
14237.42 513
14238.55 564
14239.68 532
14240.81 554
14241.93 547
14243.06 564
14244.19 605
14245.32 537
14246.44 508
14247.57 552
14248.70 555
14249.83 513
14250.95 541
14252.08 533
14253.21 504
14254.34 503
14255.47 533
14256.59 521
14257.72 506
14258.85 533
14259.98 538
14261.11 542
14262.24 572
14263.36 539
14264.49 534
14265.62 584
14266.75 521
14267.88 518
14269.01 566
14270.14 555
14271.26 537
14272.39 530
14273.52 504
14274.65 510
14275.78 501
14276.91 508
14278.04 518
14279.17 541
14280.30 534
14281.42 521
14282.55 530
14283.68 495
14284.81 492
14285.94 525
14287.07 511
14288.20 473
14289.33 479
14290.46 513
14291.59 514
14292.72 516
14293.85 505
14294.98 507
14296.11 492
14297.24 533
14298.37 550
14299.50 511
14300.63 483
14301.76 524
14302.89 538
14304.02 512
14305.15 503
14306.28 521
14307.41 512
14308.54 528
14309.67 485
14310.80 577
14311.93 573
14313.06 554
14314.19 522
14315.32 533
14316.45 516
14317.58 494
14318.71 478
14319.84 516
14320.97 548
14322.10 503
14323.23 471
14324.36 480
14325.49 481
14326.63 532
14327.76 534
14328.89 511
14330.02 495
14331.15 508
14332.28 484
14333.41 490
14334.54 485
14335.67 493
14336.81 481
14337.94 454
14339.07 482
14340.20 496
14341.33 474
14342.46 470
14343.59 519
14344.73 505
14345.86 490
14346.99 476
14348.12 487
14349.25 479
14350.38 457
14351.52 521
14352.65 520
14353.78 467
14354.91 444
14356.04 454
14357.18 471
14358.31 454
14359.44 438
14360.57 470
14361.71 533
14362.84 516
14363.97 474
14365.10 472
14366.24 504
14367.37 451
14368.50 464
14369.63 468
14370.77 511
14371.90 507
14373.03 488
14374.16 500
14375.30 457
14376.43 422
14377.56 485
14378.70 528
14379.83 456
14380.96 451
14382.09 460
14383.23 506
14384.36 495
14385.49 513
14386.63 484
14387.76 472
14388.89 489
14390.03 472
14391.16 461
14392.29 469
14393.43 496
14394.56 486
14395.70 515
14396.83 505
14397.96 507
14399.10 488
14400.23 499
14401.36 467
14402.50 489
14403.63 507
14404.77 480
14405.90 496
14407.03 508
14408.17 490
14409.30 487
14410.44 498
14411.57 458
14412.71 466
14413.84 522
14414.97 533
14416.11 495
14417.24 480
14418.38 479
14419.51 531
14420.65 490
14421.78 453
14422.92 502
14424.05 501
14425.19 483
14426.32 466
14427.46 528
14428.59 524
14429.73 466
14430.86 501
14432.00 487
14433.13 506
14434.27 459
14435.40 520
14436.54 524
14437.67 480
14438.81 462
14439.94 435
14441.08 479
14442.21 498
14443.35 493
14444.48 488
14445.62 477
14446.76 498
14447.89 477
14449.03 473
14450.16 489
14451.30 513
14452.43 545
14453.57 459
14454.71 501
14455.84 521
14456.98 498
14458.11 467
14459.25 488
14460.39 522
14461.52 531
14462.66 535
14463.80 493
14464.93 510
14466.07 557
14467.20 551
14468.34 554
14469.48 549
14470.61 541
14471.75 539
14472.89 501
14474.02 541
14475.16 529
14476.30 547
14477.43 540
14478.57 539
14479.71 554
14480.85 538
14481.98 550
14483.12 558
14484.26 551
14485.39 560
14486.53 642
14487.67 582
14488.81 571
14489.94 577
14491.08 544
14492.22 593
14493.36 590
14494.49 605
14495.63 574
14496.77 580
14497.91 544
14499.04 538
14500.18 548
14501.32 539
14502.46 572
14503.59 557
14504.73 528
14505.87 505
14507.01 503
14508.15 504
14509.28 517
14510.42 512
14511.56 546
14512.70 536
14513.84 513
14514.98 502
14516.11 505
14517.25 539
14518.39 566
14519.53 480
14520.67 520
14521.81 520
14522.95 495
14524.08 523
14525.22 515
14526.36 475
14527.50 487
14528.64 494
14529.78 503
14530.92 504
14532.06 510
14533.20 516
14534.33 501
14535.47 475
14536.61 517
14537.75 492
14538.89 512
14540.03 543
14541.17 503
14542.31 532
14543.45 517
14544.59 507
14545.73 518
14546.87 540
14548.01 483
14549.15 479
14550.29 490
14551.43 520
14552.57 538
14553.71 486
14554.85 515
14555.99 529
14557.13 493
14558.27 497
14559.41 505
14560.55 553
14561.69 487
14562.83 451
14563.97 501
14565.11 504
14566.25 477
14567.39 486
14568.53 468
14569.67 476
14570.81 487
14571.95 513
14573.09 488
14574.23 504
14575.37 528
14576.51 513
14577.65 476
14578.79 537
14579.94 533
14581.08 523
14582.22 478
14583.36 567
14584.50 527
14585.64 493
14586.78 508
14587.92 534
14589.06 523
14590.21 535
14591.35 586
14592.49 562
14593.63 491
14594.77 545
14595.91 549
14597.05 582
14598.20 539
14599.34 548
14600.48 553
14601.62 550
14602.76 572
14603.90 533
14605.05 533
14606.19 558
14607.33 553
14608.47 503
14609.61 512
14610.76 515
14611.90 533
14613.04 566
14614.18 530
14615.32 539
14616.47 564
14617.61 526
14618.75 595
14619.89 536
14621.04 566
14622.18 605
14623.32 569
14624.46 571
14625.61 527
14626.75 551
14627.89 590
14629.04 615
14630.18 632
14631.32 576
14632.46 575
14633.61 594
14634.75 569
14635.89 582
14637.04 582
14638.18 585
14639.32 612
14640.47 660
14641.61 639
14642.75 635
14643.90 609
14645.04 688
14646.18 625
14647.33 641
14648.47 625
14649.61 658
14650.76 690
14651.90 687
14653.05 619
14654.19 654
14655.33 629
14656.48 638
14657.62 596
14658.76 565
14659.91 542
14661.05 565
14662.20 564
14663.34 551
14664.49 533
14665.63 537
14666.77 537
14667.92 530
14669.06 514
14670.21 556
14671.35 551
14672.50 547
14673.64 537
14674.79 588
14675.93 535
14677.07 495
14678.22 551
14679.36 519
14680.51 509
14681.65 520
14682.80 533
14683.94 498
14685.09 563
14686.23 557
14687.38 543
14688.52 558
14689.67 526
14690.81 539
14691.96 529
14693.10 526
14694.25 496
14695.40 505
14696.54 495
14697.69 516
14698.83 509
14699.98 478
14701.12 521
14702.27 520
14703.41 500
14704.56 475
14705.71 488
14706.85 489
14708.00 535
14709.14 506
14710.29 468
14711.44 477
14712.58 513
14713.73 485
14714.87 510
14716.02 555
14717.17 522
14718.31 502
14719.46 563
14720.61 466
14721.75 439
14722.90 459
14724.05 472
14725.19 514
14726.34 477
14727.49 490
14728.63 513
14729.78 511
14730.93 503
14732.07 443
14733.22 498
14734.37 485
14735.51 502
14736.66 489
14737.81 466
14738.95 498
14740.10 495
14741.25 526
14742.40 535
14743.54 504
14744.69 524
14745.84 528
14746.99 500
14748.13 506
14749.28 494
14750.43 509
14751.58 497
14752.72 504
14753.87 502
14755.02 537
14756.17 524
14757.31 529
14758.46 480
14759.61 497
14760.76 542
14761.91 523
14763.05 539
14764.20 503
14765.35 544
14766.50 564
14767.65 556
14768.80 526
14769.94 513
14771.09 499
14772.24 500
14773.39 514
14774.54 494
14775.69 492
14776.83 528
14777.98 547
14779.13 510
14780.28 521
14781.43 519
14782.58 517
14783.73 500
14784.88 554
14786.03 534
14787.17 536
14788.32 542
14789.47 534
14790.62 536
14791.77 555
14792.92 560
14794.07 539
14795.22 494
14796.37 516
14797.52 574
14798.67 554
14799.82 560
14800.97 558
14802.12 510
14803.26 532
14804.41 522
14805.56 579
14806.71 544
14807.86 604
14809.01 557
14810.16 603
14811.31 594
14812.46 572
14813.61 576
14814.76 540
14815.91 505
14817.06 544
14818.21 542
14819.36 536
14820.51 523
14821.66 585
14822.82 540
14823.97 501
14825.12 498
14826.27 518
14827.42 534
14828.57 508
14829.72 554
14830.87 509
14832.02 534
14833.17 499
14834.32 529
14835.47 516
14836.62 517
14837.77 532
14838.93 516
14840.08 525
14841.23 528
14842.38 493
14843.53 491
14844.68 500
14845.83 450
14846.98 424
14848.14 485
14849.29 504
14850.44 484
14851.59 454
14852.74 473
14853.89 451
14855.04 486
14856.20 451
14857.35 410
14858.50 475
14859.65 493
14860.80 454
14861.96 452
14863.11 438
14864.26 454
14865.41 414
14866.56 451
14867.72 423
14868.87 405
14870.02 428
14871.17 434
14872.32 411
14873.48 413
14874.63 443
14875.78 447
14876.93 443
14878.09 456
14879.24 417
14880.39 437
14881.54 424
14882.70 452
14883.85 444
14885.00 426
14886.16 477
14887.31 438
14888.46 446
14889.61 395
14890.77 393
14891.92 422
14893.07 422
14894.23 443
14895.38 442
14896.53 445
14897.69 400
14898.84 457
14899.99 421
14901.15 417
14902.30 438
14903.45 483
14904.61 445
14905.76 468
14906.91 436
14908.07 430
14909.22 494
14910.38 482
14911.53 460
14912.68 460
14913.84 434
14914.99 419
14916.15 436
14917.30 455
14918.45 448
14919.61 446
14920.76 469
14921.92 476
14923.07 439
14924.22 487
14925.38 468
14926.53 452
14927.69 396
14928.84 412
14930.00 420
14931.15 452
14932.31 455
14933.46 451
14934.62 435
14935.77 430
14936.93 460
14938.08 430
14939.24 392
14940.39 425
14941.55 404
14942.70 452
14943.86 453
14945.01 394
14946.17 432
14947.32 465
14948.48 394
14949.63 435
14950.79 439
14951.94 464
14953.10 442
14954.25 450
14955.41 429
14956.56 414
14957.72 408
14958.88 443
14960.03 450
14961.19 442
14962.34 421
14963.50 438
14964.65 450
14965.81 423
14966.97 429
14968.12 421
14969.28 451
14970.43 447
14971.59 448
14972.75 421
14973.90 389
14975.06 423
14976.22 396
14977.37 412
14978.53 444
14979.69 425
14980.84 417
14982.00 415
14983.16 386
14984.31 437
14985.47 403
14986.63 407
14987.78 386
14988.94 439
14990.10 436
14991.25 403
14992.41 419
14993.57 416
14994.72 378
14995.88 431
14997.04 444
14998.20 424
14999.35 421
15000.51 411
15001.67 410
15002.82 397
15003.98 387
15005.14 398
15006.30 427
15007.45 434
15008.61 400
15009.77 412
15010.93 427
15012.09 361
15013.24 387
15014.40 354
15015.56 395
15016.72 373
15017.87 378
15019.03 388
15020.19 444
15021.35 448
15022.51 465
15023.67 421
15024.82 392
15025.98 393
15027.14 393
15028.30 407
15029.46 404
15030.62 372
15031.77 368
15032.93 436
15034.09 366
15035.25 334
15036.41 422
15037.57 381
15038.73 397
15039.88 370
15041.04 424
15042.20 394
15043.36 382
15044.52 357
15045.68 388
15046.84 385
15048.00 380
15049.16 393
15050.32 346
15051.47 389
15052.63 403
15053.79 396
15054.95 372
15056.11 393
15057.27 371
15058.43 384
15059.59 386
15060.75 396
15061.91 395
15063.07 395
15064.23 405
15065.39 372
15066.55 377
15067.71 377
15068.87 392
15070.03 376
15071.19 367
15072.35 349
15073.51 367
15074.67 370
15075.83 373
15076.99 404
15078.15 408
15079.31 379
15080.47 364
15081.63 371
15082.79 350
15083.95 368
15085.11 382
15086.27 356
15087.43 348
15088.59 398
15089.76 343
15090.92 349
15092.08 394
15093.24 377
15094.40 383
15095.56 383
15096.72 372
15097.88 363
15099.04 353
15100.20 400
15101.37 389
15102.53 352
15103.69 371
15104.85 353
15106.01 342
15107.17 369
15108.33 333
15109.50 352
15110.66 380
15111.82 349
15112.98 362
15114.14 351
15115.30 367
15116.47 367
15117.63 353
15118.79 363
15119.95 401
15121.11 372
15122.27 392
15123.44 385
15124.60 417
15125.76 377
15126.92 379
15128.09 404
15129.25 396
15130.41 384
15131.57 384
15132.73 407
15133.90 390
15135.06 377
15136.22 377
15137.38 394
15138.55 377
15139.71 381
15140.87 379
15142.04 371
15143.20 361
15144.36 376
15145.52 373
15146.69 386
15147.85 366
15149.01 381
15150.18 399
15151.34 372
15152.50 397
15153.67 387
15154.83 380
15155.99 367
15157.16 353
15158.32 376
15159.48 353
15160.65 345
15161.81 387
15162.97 367
15164.14 351
15165.30 355
15166.46 381
15167.63 406
15168.79 385
15169.95 379
15171.12 410
15172.28 376
15173.45 377
15174.61 410
15175.77 350
15176.94 350
15178.10 370
15179.27 410
15180.43 384
15181.60 362
15182.76 358
15183.92 379
15185.09 446
15186.25 422
15187.42 367
15188.58 411
15189.75 419
15190.91 366
15192.08 356
15193.24 400
15194.41 415
15195.57 360
15196.74 375
15197.90 367
15199.07 381
15200.23 428
15201.40 361
15202.56 364
15203.73 378
15204.89 366
15206.06 379
15207.22 371
15208.39 364
15209.55 343
15210.72 341
15211.88 374
15213.05 380
15214.21 346
15215.38 379
15216.54 375
15217.71 363
15218.88 353
15220.04 348
15221.21 367
15222.37 387
15223.54 383
15224.71 382
15225.87 387
15227.04 440
15228.20 416
15229.37 402
15230.54 406
15231.70 433
15232.87 388
15234.03 391
15235.20 423
15236.37 398
15237.53 363
15238.70 364
15239.87 383
15241.03 383
15242.20 413
15243.37 412
15244.53 421
15245.70 399
15246.87 419
15248.03 436
15249.20 397
15250.37 415
15251.53 412
15252.70 429
15253.87 379
15255.04 366
15256.20 393
15257.37 417
15258.54 412
15259.70 394
15260.87 341
15262.04 406
15263.21 376
15264.37 388
15265.54 353
15266.71 404
15267.88 402
15269.04 358
15270.21 386
15271.38 391
15272.55 392
15273.72 387
15274.88 388
15276.05 376
15277.22 373
15278.39 382
15279.56 353
15280.72 371
15281.89 379
15283.06 344
15284.23 387
15285.40 347
15286.56 358
15287.73 367
15288.90 376
15290.07 387
15291.24 377
15292.41 360
15293.58 345
15294.74 355
15295.91 367
15297.08 370
15298.25 362
15299.42 381
15300.59 360
15301.76 374
15302.93 353
15304.09 342
15305.26 399
15306.43 381
15307.60 378
15308.77 387
15309.94 404
15311.11 383
15312.28 366
15313.45 368
15314.62 352
15315.79 417
15316.96 382
15318.13 364
15319.30 389
15320.46 348
15321.63 342
15322.80 353
15323.97 358
15325.14 346
15326.31 326
15327.48 330
15328.65 337
15329.82 379
15330.99 345
15332.16 363
15333.33 372
15334.50 342
15335.67 386
15336.84 367
15338.01 337
15339.18 355
15340.36 366
15341.53 370
15342.70 343
15343.87 366
15345.04 389
15346.21 335
15347.38 399
15348.55 383
15349.72 405
15350.89 424
15352.06 394
15353.23 374
15354.40 381
15355.57 393
15356.75 369
15357.92 363
15359.09 378
15360.26 361
15361.43 368
15362.60 373
15363.77 350
15364.94 355
15366.11 373
15367.29 372
15368.46 377
15369.63 371
15370.80 361
15371.97 358
15373.14 350
15374.32 347
15375.49 343
15376.66 351
15377.83 324
15379.00 362
15380.17 407
15381.35 352
15382.52 360
15383.69 336
15384.86 373
15386.03 374
15387.21 351
15388.38 322
15389.55 331
15390.72 360
15391.90 360
15393.07 358
15394.24 347
15395.41 340
15396.59 360
15397.76 356
15398.93 375
15400.10 373
15401.28 332
15402.45 348
15403.62 354
15404.79 352
15405.97 394
15407.14 376
15408.31 366
15409.49 348
15410.66 388
15411.83 385
15413.01 385
15414.18 389
15415.35 385
15416.53 392
15417.70 383
15418.87 353
15420.05 406
15421.22 359
15422.39 355
15423.57 345
15424.74 393
15425.91 395
15427.09 351
15428.26 391
15429.43 384
15430.61 351
15431.78 379
15432.96 350
15434.13 354
15435.30 363
15436.48 369
15437.65 371
15438.83 363
15440.00 352
15441.17 380
15442.35 411
15443.52 369
15444.70 338
15445.87 328
15447.05 368
15448.22 402
15449.40 371
15450.57 379
15451.75 374
15452.92 397
15454.09 366
15455.27 325
15456.44 342
15457.62 374
15458.79 385
15459.97 383
15461.14 339
15462.32 348
15463.49 381
15464.67 397
15465.84 369
15467.02 355
15468.19 344
15469.37 367
15470.55 365
15471.72 368
15472.90 362
15474.07 392
15475.25 363
15476.42 330
15477.60 321
15478.77 348
15479.95 365
15481.13 390
15482.30 355
15483.48 326
15484.65 356
15485.83 391
15487.00 375
15488.18 362
15489.36 331
15490.53 364
15491.71 383
15492.89 396
15494.06 331
15495.24 385
15496.41 375
15497.59 364
15498.77 336
15499.94 312
15501.12 355
15502.30 344
15503.47 350
15504.65 334
15505.83 322
15507.00 363
15508.18 348
15509.36 352
15510.53 342
15511.71 373
15512.89 408
15514.06 410
15515.24 334
15516.42 361
15517.60 361
15518.77 398
15519.95 355
15521.13 337
15522.30 356
15523.48 350
15524.66 359
15525.84 348
15527.01 360
15528.19 356
15529.37 365
15530.55 391
15531.73 324
15532.90 372
15534.08 375
15535.26 376
15536.44 375
15537.61 364
15538.79 337
15539.97 356
15541.15 366
15542.33 371
15543.50 357
15544.68 358
15545.86 365
15547.04 345
15548.22 359
15549.40 353
15550.57 357
15551.75 397
15552.93 377
15554.11 366
15555.29 335
15556.47 350
15557.65 328
15558.82 362
15560.00 356
15561.18 353
15562.36 357
15563.54 362
15564.72 356
15565.90 332
15567.08 359
15568.26 383
15569.43 362
15570.61 385
15571.79 368
15572.97 356
15574.15 339
15575.33 327
15576.51 379
15577.69 381
15578.87 368
15580.05 347
15581.23 330
15582.41 378
15583.59 371
15584.77 360
15585.95 372
15587.13 357
15588.31 376
15589.49 372
15590.67 360
15591.85 372
15593.03 354
15594.21 334
15595.39 375
15596.57 393
15597.75 370
15598.93 398
15600.11 389
15601.29 355
15602.47 360
15603.65 358
15604.83 335
15606.01 358
15607.19 393
15608.37 335
15609.55 324
15610.73 350
15611.91 386
15613.09 347
15614.27 368
15615.45 397
15616.64 375
15617.82 348
15619.00 388
15620.18 370
15621.36 365
15622.54 387
15623.72 371
15624.90 379
15626.08 393
15627.27 390
15628.45 372
15629.63 361
15630.81 352
15631.99 361
15633.17 334
15634.35 372
15635.54 362
15636.72 376
15637.90 408
15639.08 425
15640.26 367
15641.45 397
15642.63 387
15643.81 355
15644.99 387
15646.17 407
15647.36 435
15648.54 413
15649.72 390
15650.90 371
15652.08 368
15653.27 376
15654.45 380
15655.63 411
15656.81 379
15658.00 406
15659.18 418
15660.36 398
15661.54 399
15662.73 408
15663.91 436
15665.09 431
15666.27 407
15667.46 417
15668.64 379
15669.82 383
15671.01 397
15672.19 428
15673.37 395
15674.56 413
15675.74 385
15676.92 415
15678.10 416
15679.29 432
15680.47 416
15681.65 405
15682.84 425
15684.02 438
15685.21 423
15686.39 409
15687.57 392
15688.76 388
15689.94 414
15691.12 387
15692.31 417
15693.49 379
15694.67 409
15695.86 401
15697.04 387
15698.23 362
15699.41 400
15700.59 355
15701.78 363
15702.96 397
15704.15 400
15705.33 395
15706.52 405
15707.70 413
15708.88 403
15710.07 431
15711.25 418
15712.44 420
15713.62 396
15714.81 401
15715.99 402
15717.18 393
15718.36 407
15719.55 428
15720.73 424
15721.92 407
15723.10 448
15724.29 447
15725.47 388
15726.66 399
15727.84 436
15729.03 449
15730.21 444
15731.40 412
15732.58 410
15733.77 410
15734.95 446
15736.14 472
15737.32 429
15738.51 459
15739.69 434
15740.88 402
15742.07 403
15743.25 399
15744.44 402
15745.62 444
15746.81 441
15747.99 478
15749.18 470
15750.37 452
15751.55 421
15752.74 409
15753.93 444
15755.11 444
15756.30 434
15757.48 419
15758.67 434
15759.86 414
15761.04 458
15762.23 420
15763.42 457
15764.60 428
15765.79 446
15766.98 407
15768.16 449
15769.35 440
15770.54 400
15771.72 409
15772.91 450
15774.10 466
15775.28 457
15776.47 452
15777.66 423
15778.84 418
15780.03 423
15781.22 442
15782.41 453
15783.59 429
15784.78 406
15785.97 416
15787.15 394
15788.34 431
15789.53 437
15790.72 411
15791.90 399
15793.09 408
15794.28 455
15795.47 448
15796.65 457
15797.84 440
15799.03 442
15800.22 414
15801.41 423
15802.59 415
15803.78 375
15804.97 434
15806.16 469
15807.35 448
15808.53 421
15809.72 367
15810.91 440
15812.10 426
15813.29 392
15814.48 410
15815.66 419
15816.85 410
15818.04 388
15819.23 441
15820.42 392
15821.61 397
15822.80 401
15823.98 352
15825.17 388
15826.36 404
15827.55 431
15828.74 406
15829.93 370
15831.12 420
15832.31 378
15833.50 410
15834.69 461
15835.87 371
15837.06 408
15838.25 372
15839.44 383
15840.63 378
15841.82 343
15843.01 376
15844.20 400
15845.39 390
15846.58 395
15847.77 368
15848.96 364
15850.15 386
15851.34 381
15852.53 388
15853.72 402
15854.91 395
15856.10 375
15857.29 355
15858.48 376
15859.67 413
15860.86 373
15862.05 425
15863.24 368
15864.43 408
15865.62 363
15866.81 361
15868.00 385
15869.19 368
15870.38 397
15871.57 353
15872.76 327
15873.95 371
15875.14 356
15876.33 350
15877.52 392
15878.72 419
15879.91 371
15881.10 385
15882.29 386
15883.48 355
15884.67 396
15885.86 373
15887.05 383
15888.24 383
15889.43 374
15890.63 377
15891.82 415
15893.01 374
15894.20 356
15895.39 382
15896.58 387
15897.77 348
15898.97 342
15900.16 378
15901.35 367
15902.54 378
15903.73 362
15904.92 374
15906.12 388
15907.31 374
15908.50 403
15909.69 386
15910.88 359
15912.08 361
15913.27 383
15914.46 383
15915.65 349
15916.85 368
15918.04 413
15919.23 415
15920.42 420
15921.61 403
15922.81 365
15924.00 338
15925.19 391
15926.38 377
15927.58 368
15928.77 390
15929.96 383
15931.16 379
15932.35 384
15933.54 361
15934.73 375
15935.93 405
15937.12 401
15938.31 391
15939.51 360
15940.70 406
15941.89 389
15943.09 374
15944.28 378
15945.47 366
15946.67 381
15947.86 368
15949.05 366
15950.25 403
15951.44 405
15952.63 341
15953.83 397
15955.02 355
15956.21 352
15957.41 400
15958.60 384
15959.80 348
15960.99 340
15962.18 369
15963.38 366
15964.57 319
15965.77 337
15966.96 338
15968.15 363
15969.35 330
15970.54 327
15971.74 345
15972.93 370
15974.13 374
15975.32 362
15976.51 391
15977.71 366
15978.90 359
15980.10 373
15981.29 337
15982.49 359
15983.68 347
15984.88 333
15986.07 342
15987.27 375
15988.46 325
15989.66 360
15990.85 348
15992.05 317
15993.24 350
15994.44 369
15995.63 367
15996.83 339
15998.02 327
15999.22 329
16000.41 356
16001.61 366
16002.80 338
16004.00 342
16005.20 334
16006.39 308
16007.59 365
16008.78 338
16009.98 328
16011.17 347
16012.37 357
16013.57 318
16014.76 344
16015.96 327
16017.15 355
16018.35 363
16019.55 340
16020.74 326
16021.94 369
16023.13 378
16024.33 334
16025.53 366
16026.72 333
16027.92 341
16029.12 334
16030.31 352
16031.51 339
16032.71 390
16033.90 343
16035.10 374
16036.30 295
16037.49 309
16038.69 299
16039.89 292
16041.08 335
16042.28 352
16043.48 325
16044.67 341
16045.87 330
16047.07 347
16048.27 366
16049.46 288
16050.66 340
16051.86 364
16053.06 329
16054.25 308
16055.45 330
16056.65 347
16057.84 331
16059.04 344
16060.24 337
16061.44 360
16062.64 340
16063.83 330
16065.03 299
16066.23 318
16067.43 325
16068.62 321
16069.82 321
16071.02 316
16072.22 308
16073.42 321
16074.62 332
16075.81 321
16077.01 347
16078.21 314
16079.41 325
16080.61 317
16081.81 336
16083.00 320
16084.20 326
16085.40 312
16086.60 303
16087.80 301
16089.00 321
16090.20 344
16091.39 340
16092.59 331
16093.79 284
16094.99 303
16096.19 303
16097.39 328
16098.59 331
16099.79 316
16100.99 314
16102.19 319
16103.38 297
16104.58 313
16105.78 333
16106.98 337
16108.18 306
16109.38 302
16110.58 339
16111.78 319
16112.98 293
16114.18 321
16115.38 314
16116.58 333
16117.78 320
16118.98 329
16120.18 300
16121.38 293
16122.58 317
16123.78 307
16124.98 348
16126.18 323
16127.38 304
16128.58 285
16129.78 316
16130.98 281
16132.18 271
16133.38 290
16134.58 334
16135.78 292
16136.98 296
16138.18 315
16139.38 308
16140.58 310
16141.78 315
16142.98 311
16144.19 311
16145.39 307
16146.59 302
16147.79 305
16148.99 337
16150.19 299
16151.39 339
16152.59 310
16153.79 324
16154.99 296
16156.20 290
16157.40 295
16158.60 299
16159.80 325
16161.00 300
16162.20 285
16163.40 313
16164.61 330
16165.81 328
16167.01 315
16168.21 336
16169.41 343
16170.61 361
16171.82 290
16173.02 322
16174.22 336
16175.42 298
16176.62 313
16177.82 316
16179.03 306
16180.23 309
16181.43 306
16182.63 301
16183.84 311
16185.04 334
16186.24 307
16187.44 317
16188.65 347
16189.85 355
16191.05 280
16192.25 302
16193.46 296
16194.66 322
16195.86 296
16197.06 311
16198.27 302
16199.47 315
16200.67 311
16201.87 354
16203.08 323
16204.28 364
16205.48 370
16206.69 341
16207.89 329
16209.09 307
16210.30 315
16211.50 319
16212.70 316
16213.91 357
16215.11 313
16216.31 314
16217.52 330
16218.72 320
16219.92 316
16221.13 330
16222.33 356
16223.53 366
16224.74 323
16225.94 319
16227.15 297
16228.35 334
16229.55 321
16230.76 295
16231.96 310
16233.17 341
16234.37 318
16235.57 340
16236.78 332
16237.98 338
16239.19 345
16240.39 360
16241.60 327
16242.80 320
16244.00 312
16245.21 339
16246.41 321
16247.62 325
16248.82 336
16250.03 334
16251.23 375
16252.44 357
16253.64 318
16254.85 340
16256.05 360
16257.26 344
16258.46 335
16259.67 328
16260.87 330
16262.08 335
16263.28 334
16264.49 305
16265.69 326
16266.90 336
16268.10 371
16269.31 334
16270.51 340
16271.72 314
16272.93 348
16274.13 364
16275.34 368
16276.54 353
16277.75 323
16278.95 323
16280.16 311
16281.37 325
16282.57 328
16283.78 366
16284.98 373
16286.19 340
16287.40 323
16288.60 330
16289.81 319
16291.01 348
16292.22 345
16293.43 314
16294.63 280
16295.84 303
16297.05 349
16298.25 338
16299.46 330
16300.67 335
16301.87 359
16303.08 348
16304.29 361
16305.49 318
16306.70 324
16307.91 336
16309.11 311
16310.32 356
16311.53 362
16312.73 369
16313.94 358
16315.15 346
16316.36 323
16317.56 315
16318.77 325
16319.98 340
16321.19 333
16322.39 329
16323.60 342
16324.81 336
16326.02 359
16327.22 326
16328.43 358
16329.64 377
16330.85 349
16332.05 345
16333.26 327
16334.47 318
16335.68 340
16336.88 376
16338.09 384
16339.30 339
16340.51 369
16341.72 346
16342.93 317
16344.13 328
16345.34 327
16346.55 347
16347.76 376
16348.97 346
16350.18 301
16351.38 336
16352.59 329
16353.80 400
16355.01 357
16356.22 328
16357.43 299
16358.64 307
16359.84 302
16361.05 321
16362.26 277
16363.47 300
16364.68 310
16365.89 315
16367.10 304
16368.31 295
16369.52 291
16370.73 343
16371.93 354
16373.14 319
16374.35 289
16375.56 308
16376.77 332
16377.98 314
16379.19 316
16380.40 360
16381.61 344
16382.82 275
16384.03 287
16385.24 282
16386.45 300
16387.66 299
16388.87 310
16390.08 322
16391.29 299
16392.50 317
16393.71 305
16394.92 317
16396.13 334
16397.34 343
16398.55 362
16399.76 346
16400.97 327
16402.18 366
16403.39 314
16404.60 282
16405.81 303
16407.02 299
16408.23 314
16409.44 323
16410.65 341
16411.86 312
16413.08 335
16414.29 322
16415.50 352
16416.71 335
16417.92 340
16419.13 306
16420.34 304
16421.55 314
16422.76 310
16423.97 285
16425.19 348
16426.40 333
16427.61 303
16428.82 330
16430.03 311
16431.24 284
16432.45 302
16433.67 296
16434.88 319
16436.09 371
16437.30 278
16438.51 309
16439.72 275
16440.94 318
16442.15 264
16443.36 272
16444.57 297
16445.78 310
16446.99 313
16448.21 304
16449.42 295
16450.63 316
16451.84 340
16453.06 294
16454.27 327
16455.48 309
16456.69 315
16457.90 349
16459.12 321
16460.33 293
16461.54 283
16462.75 319
16463.97 333
16465.18 321
16466.39 371
16467.61 310
16468.82 307
16470.03 335
16471.24 271
16472.46 304
16473.67 326
16474.88 305
16476.10 287
16477.31 270
16478.52 301
16479.74 316
16480.95 291
16482.16 275
16483.38 276
16484.59 289
16485.80 306
16487.02 287
16488.23 290
16489.44 295
16490.66 305
16491.87 315
16493.08 303
16494.30 276
16495.51 308
16496.73 293
16497.94 283
16499.15 340
16500.37 304
16501.58 303
16502.80 297
16504.01 304
16505.22 307
16506.44 274
16507.65 301
16508.87 296
16510.08 293
16511.30 318
16512.51 336
16513.72 280
16514.94 281
16516.15 286
16517.37 285
16518.58 263
16519.80 289
16521.01 294
16522.23 274
16523.44 308
16524.66 304
16525.87 268
16527.09 280
16528.30 307
16529.52 326
16530.73 280
16531.95 277
16533.16 278
16534.38 310
16535.59 315
16536.81 304
16538.02 296
16539.24 302
16540.45 288
16541.67 314
16542.89 295
16544.10 281
16545.32 307
16546.53 319
16547.75 309
16548.96 328
16550.18 276
16551.40 292
16552.61 278
16553.83 254
16555.04 285
16556.26 315
16557.48 291
16558.69 310
16559.91 307
16561.12 307
16562.34 336
16563.56 325
16564.77 305
16565.99 331
16567.21 320
16568.42 309
16569.64 294
16570.86 334
16572.07 308
16573.29 337
16574.51 342
16575.72 276
16576.94 270
16578.16 313
16579.37 356
16580.59 305
16581.81 299
16583.02 277
16584.24 287
16585.46 361
16586.68 322
16587.89 288
16589.11 313
16590.33 312
16591.54 321
16592.76 335
16593.98 349
16595.20 327
16596.41 324
16597.63 309
16598.85 314
16600.07 290
16601.29 321
16602.50 291
16603.72 300
16604.94 322
16606.16 315
16607.37 320
16608.59 303
16609.81 310
16611.03 315
16612.25 324
16613.46 323
16614.68 289
16615.90 326
16617.12 311
16618.34 293
16619.56 309
16620.77 325
16621.99 323
16623.21 286
16624.43 277
16625.65 344
16626.87 334
16628.09 323
16629.30 272
16630.52 297
16631.74 297
16632.96 315
16634.18 298
16635.40 297
16636.62 302
16637.84 284
16639.06 293
16640.28 287
16641.49 278
16642.71 283
16643.93 312
16645.15 352
16646.37 290
16647.59 282
16648.81 300
16650.03 318
16651.25 289
16652.47 279
16653.69 292
16654.91 282
16656.13 320
16657.35 336
16658.57 281
16659.79 299
16661.01 309
16662.23 288
16663.45 303
16664.67 268
16665.89 300
16667.11 307
16668.33 276
16669.55 295
16670.77 314
16671.99 301
16673.21 288
16674.43 335
16675.65 304
16676.87 302
16678.09 339
16679.31 285
16680.53 301
16681.75 313
16682.97 320
16684.19 330
16685.42 298
16686.64 332
16687.86 321
16689.08 286
16690.30 285
16691.52 268
16692.74 294
16693.96 277
16695.18 307
16696.40 320
16697.63 340
16698.85 299
16700.07 296
16701.29 323
16702.51 303
16703.73 314
16704.95 290
16706.18 284
16707.40 283
16708.62 325
16709.84 310
16711.06 295
16712.28 280
16713.51 282
16714.73 293
16715.95 297
16717.17 262
16718.39 290
16719.62 294
16720.84 277
16722.06 317
16723.28 306
16724.50 293
16725.73 323
16726.95 289
16728.17 293
16729.39 282
16730.62 292
16731.84 280
16733.06 292
16734.28 323
16735.51 303
16736.73 283
16737.95 282
16739.18 302
16740.40 301
16741.62 265
16742.84 294
16744.07 331
16745.29 279
16746.51 254
16747.74 291
16748.96 304
16750.18 328
16751.41 326
16752.63 289
16753.85 287
16755.08 279
16756.30 279
16757.52 289
16758.75 314
16759.97 306
16761.19 302
16762.42 296
16763.64 274
16764.86 270
16766.09 285
16767.31 303
16768.54 291
16769.76 316
16770.98 272
16772.21 324
16773.43 297
16774.66 268
16775.88 293
16777.10 279
16778.33 298
16779.55 319
16780.78 323
16782.00 325
16783.22 285
16784.45 312
16785.67 290
16786.90 313
16788.12 316
16789.35 277
16790.57 270
16791.80 297
16793.02 296
16794.25 297
16795.47 293
16796.70 269
16797.92 305
16799.15 300
16800.37 266
16801.60 266
16802.82 268
16804.05 282
16805.27 304
16806.50 288
16807.72 267
16808.95 273
16810.17 306
16811.40 317
16812.62 309
16813.85 277
16815.07 267
16816.30 299
16817.53 327
16818.75 293
16819.98 273
16821.20 300
16822.43 280
16823.65 316
16824.88 275
16826.11 293
16827.33 292
16828.56 326
16829.78 301
16831.01 301
16832.24 314
16833.46 304
16834.69 339
16835.92 317
16837.14 265
16838.37 277
16839.60 312
16840.82 298
16842.05 284
16843.27 286
16844.50 306
16845.73 318
16846.96 279
16848.18 309
16849.41 294
16850.64 319
16851.86 300
16853.09 345
16854.32 292
16855.54 261
16856.77 305
16858.00 317
16859.22 300
16860.45 275
16861.68 326
16862.91 312
16864.13 306
16865.36 288
16866.59 263
16867.82 294
16869.04 313
16870.27 273
16871.50 301
16872.73 280
16873.95 283
16875.18 287
16876.41 318
16877.64 325
16878.87 338
16880.09 341
16881.32 318
16882.55 293
16883.78 304
16885.01 330
16886.23 345
16887.46 306
16888.69 301
16889.92 287
16891.15 272
16892.38 286
16893.60 303
16894.83 313
16896.06 335
16897.29 348
16898.52 330
16899.75 282
16900.98 282
16902.20 328
16903.43 315
16904.66 316
16905.89 326
16907.12 313
16908.35 312
16909.58 295
16910.81 315
16912.04 302
16913.26 305
16914.49 298
16915.72 295
16916.95 282
16918.18 318
16919.41 268
16920.64 334
16921.87 300
16923.10 312
16924.33 302
16925.56 313
16926.79 307
16928.02 278
16929.25 282
16930.48 286
16931.71 318
16932.94 307
16934.17 304
16935.40 266
16936.63 273
16937.86 281
16939.09 320
16940.32 285
16941.55 303
16942.78 300
16944.01 301
16945.24 300
16946.47 310
16947.70 285
16948.93 274
16950.16 272
16951.39 283
16952.62 298
16953.85 309
16955.08 293
16956.31 285
16957.54 271
16958.77 311
16960.01 321
16961.24 333
16962.47 294
16963.70 264
16964.93 279
16966.16 300
16967.39 322
16968.62 289
16969.85 283
16971.08 294
16972.32 289
16973.55 294
16974.78 309
16976.01 309
16977.24 324
16978.47 313
16979.70 298
16980.94 325
16982.17 271
16983.40 305
16984.63 273
16985.86 286
16987.10 318
16988.33 322
16989.56 325
16990.79 342
16992.02 302
16993.26 275
16994.49 314
16995.72 283
16996.95 270
16998.18 275
16999.42 320
17000.65 311
17001.88 294
17003.11 295
17004.35 286
17005.58 294
17006.81 293
17008.04 327
17009.28 313
17010.51 259
17011.74 248
17012.97 292
17014.21 307
17015.44 296
17016.67 273
17017.91 261
17019.14 317
17020.37 321
17021.60 292
17022.84 273
17024.07 281
17025.30 275
17026.54 296
17027.77 312
17029.00 295
17030.24 295
17031.47 319
17032.70 285
17033.94 303
17035.17 278
17036.41 273
17037.64 279
17038.87 295
17040.11 267
17041.34 282
17042.57 292
17043.81 287
17045.04 303
17046.28 273
17047.51 275
17048.74 309
17049.98 295
17051.21 269
17052.45 282
17053.68 281
17054.92 301
17056.15 262
17057.38 266
17058.62 250
17059.85 271
17061.09 309
17062.32 284
17063.56 282
17064.79 276
17066.03 266
17067.26 314
17068.50 344
17069.73 273
17070.97 273
17072.20 271
17073.44 252
17074.67 260
17075.91 287
17077.14 231
17078.38 238
17079.61 259
17080.85 267
17082.08 284
17083.32 272
17084.55 301
17085.79 278
17087.02 323
17088.26 274
17089.49 252
17090.73 280
17091.97 263
17093.20 262
17094.44 249
17095.67 227
17096.91 247
17098.14 259
17099.38 250
17100.62 256
17101.85 260
17103.09 277
17104.32 287
17105.56 283
17106.80 270
17108.03 259
17109.27 269
17110.51 289
17111.74 279
17112.98 278
17114.21 274
17115.45 270
17116.69 258
17117.92 302
17119.16 263
17120.40 252
17121.63 263
17122.87 266
17124.11 254
17125.34 282
17126.58 262
17127.82 271
17129.06 257
17130.29 236
17131.53 265
17132.77 322
17134.00 292
17135.24 265
17136.48 288
17137.72 292
17138.95 283
17140.19 281
17141.43 299
17142.67 280
17143.90 285
17145.14 304
17146.38 301
17147.62 277
17148.85 298
17150.09 275
17151.33 306
17152.57 305
17153.80 272
17155.04 259
17156.28 293
17157.52 283
17158.76 264
17159.99 283
17161.23 315
17162.47 313
17163.71 285
17164.95 287
17166.19 271
17167.42 281
17168.66 295
17169.90 284
17171.14 270
17172.38 277
17173.62 280
17174.86 262
17176.09 271
17177.33 304
17178.57 267
17179.81 283
17181.05 271
17182.29 278
17183.53 291
17184.77 277
17186.01 247
17187.24 278
17188.48 264
17189.72 292
17190.96 289
17192.20 263
17193.44 252
17194.68 284
17195.92 270
17197.16 257
17198.40 279
17199.64 281
17200.88 263
17202.12 275
17203.36 279
17204.60 280
17205.84 274
17207.08 296
17208.32 261
17209.56 268
17210.80 309
17212.04 263
17213.28 278
17214.52 271
17215.76 291
17217.00 271
17218.24 274
17219.48 265
17220.72 257
17221.96 270
17223.20 265
17224.44 289
17225.68 284
17226.92 262
17228.16 249
17229.40 247
17230.64 256
17231.88 255
17233.12 287
17234.36 259
17235.60 271
17236.85 263
17238.09 256
17239.33 280
17240.57 271
17241.81 243
17243.05 247
17244.29 266
17245.53 286
17246.77 297
17248.02 253
17249.26 276
17250.50 298
17251.74 286
17252.98 287
17254.22 258
17255.46 251
17256.71 296
17257.95 277
17259.19 289
17260.43 302
17261.67 271
17262.91 273
17264.16 266
17265.40 281
17266.64 241
17267.88 263
17269.12 268
17270.37 301
17271.61 294
17272.85 268
17274.09 278
17275.34 271
17276.58 240
17277.82 235
17279.06 241
17280.30 266
17281.55 258
17282.79 287
17284.03 271
17285.27 258
17286.52 267
17287.76 261
17289.00 259
17290.25 244
17291.49 232
17292.73 261
17293.97 249
17295.22 260
17296.46 268
17297.70 263
17298.95 258
17300.19 284
17301.43 277
17302.68 243
17303.92 236
17305.16 292
17306.41 286
17307.65 267
17308.89 272
17310.14 247
17311.38 258
17312.62 275
17313.87 253
17315.11 258
17316.36 254
17317.60 259
17318.84 267
17320.09 244
17321.33 252
17322.58 263
17323.82 276
17325.06 268
17326.31 293
17327.55 300
17328.80 282
17330.04 278
17331.28 263
17332.53 261
17333.77 261
17335.02 250
17336.26 308
17337.51 233
17338.75 261
17340.00 295
17341.24 273
17342.48 263
17343.73 259
17344.97 253
17346.22 281
17347.46 268
17348.71 255
17349.95 231
17351.20 271
17352.44 232
17353.69 244
17354.93 227
17356.18 271
17357.42 291
17358.67 253
17359.92 270
17361.16 281
17362.41 246
17363.65 280
17364.90 298
17366.14 285
17367.39 259
17368.63 270
17369.88 241
17371.13 249
17372.37 265
17373.62 251
17374.86 284
17376.11 259
17377.35 277
17378.60 258
17379.85 259
17381.09 287
17382.34 236
17383.59 250
17384.83 278
17386.08 265
17387.32 269
17388.57 279
17389.82 297
17391.06 264
17392.31 270
17393.56 269
17394.80 271
17396.05 269
17397.30 267
17398.54 273
17399.79 270
17401.04 260
17402.28 248
17403.53 262
17404.78 321
17406.02 316
17407.27 265
17408.52 261
17409.77 240
17411.01 248
17412.26 239
17413.51 256
17414.75 273
17416.00 272
17417.25 239
17418.50 249
17419.74 258
17420.99 276
17422.24 264
17423.49 274
17424.73 247
17425.98 255
17427.23 262
17428.48 273
17429.73 263
17430.97 271
17432.22 265
17433.47 270
17434.72 301
17435.97 277
17437.21 281
17438.46 252
17439.71 265
17440.96 266
17442.21 251
17443.45 274
17444.70 291
17445.95 257
17447.20 282
17448.45 289
17449.70 252
17450.95 271
17452.19 286
17453.44 285
17454.69 279
17455.94 241
17457.19 276
17458.44 272
17459.69 256
17460.94 248
17462.19 253
17463.43 257
17464.68 264
17465.93 280
17467.18 269
17468.43 244
17469.68 269
17470.93 289
17472.18 319
17473.43 260
17474.68 260
17475.93 233
17477.18 281
17478.43 293
17479.68 273
17480.93 264
17482.18 255
17483.43 239
17484.68 234
17485.93 231
17487.17 268
17488.42 303
17489.67 265
17490.92 249
17492.18 291
17493.43 300
17494.68 279
17495.93 278
17497.18 286
17498.43 314
17499.68 287
17500.93 258
17502.18 256
17503.43 283
17504.68 264
17505.93 253
17507.18 289
17508.43 295
17509.68 276
17510.93 286
17512.18 296
17513.43 286
17514.68 289
17515.94 279
17517.19 299
17518.44 274
17519.69 275
17520.94 286
17522.19 274
17523.44 287
17524.69 274
17525.94 291
17527.20 271
17528.45 290
17529.70 268
17530.95 267
17532.20 302
17533.45 284
17534.70 301
17535.96 331
17537.21 281
17538.46 276
17539.71 282
17540.96 287
17542.22 300
17543.47 294
17544.72 307
17545.97 321
17547.22 295
17548.48 291
17549.73 293
17550.98 308
17552.23 305
17553.48 277
17554.74 329
17555.99 295
17557.24 282
17558.49 272
17559.75 277
17561.00 295
17562.25 260
17563.50 286
17564.76 311
17566.01 289
17567.26 289
17568.52 297
17569.77 340
17571.02 298
17572.27 296
17573.53 334
17574.78 301
17576.03 291
17577.29 277
17578.54 300
17579.79 296
17581.05 267
17582.30 318
17583.55 287
17584.81 284
17586.06 287
17587.31 300
17588.57 300
17589.82 285
17591.07 323
17592.33 287
17593.58 271
17594.83 277
17596.09 288
17597.34 261
17598.60 294
17599.85 284
17601.10 276
17602.36 291
17603.61 277
17604.87 294
17606.12 307
17607.37 270
17608.63 299
17609.88 297
17611.14 273
17612.39 271
17613.65 259
17614.90 282
17616.16 265
17617.41 271
17618.66 276
17619.92 264
17621.17 287
17622.43 296
17623.68 268
17624.94 279
17626.19 272
17627.45 258
17628.70 293
17629.96 294
17631.21 295
17632.47 275
17633.72 253
17634.98 264
17636.23 224
17637.49 249
17638.74 271
17640.00 319
17641.26 261
17642.51 276
17643.77 254
17645.02 298
17646.28 274
17647.53 260
17648.79 270
17650.04 273
17651.30 286
17652.56 281
17653.81 300
17655.07 294
17656.32 275
17657.58 302
17658.84 264
17660.09 228
17661.35 268
17662.60 302
17663.86 307
17665.12 295
17666.37 269
17667.63 273
17668.89 281
17670.14 262
17671.40 286
17672.66 278
17673.91 263
17675.17 240
17676.43 246
17677.68 272
17678.94 288
17680.20 306
17681.45 278
17682.71 249
17683.97 240
17685.22 271
17686.48 292
17687.74 267
17688.99 258
17690.25 283
17691.51 283
17692.77 275
17694.02 267
17695.28 254
17696.54 238
17697.80 271
17699.05 281
17700.31 318
17701.57 250
17702.83 262
17704.08 312
17705.34 261
17706.60 287
17707.86 244
17709.11 273
17710.37 270
17711.63 251
17712.89 255
17714.15 278
17715.40 280
17716.66 267
17717.92 289
17719.18 269
17720.44 300
17721.70 268
17722.95 276
17724.21 218
17725.47 250
17726.73 262
17727.99 265
17729.25 273
17730.51 258
17731.76 238
17733.02 264
17734.28 248
17735.54 230
17736.80 221
17738.06 245
17739.32 244
17740.58 262
17741.83 255
17743.09 259
17744.35 248
17745.61 258
17746.87 289
17748.13 266
17749.39 246
17750.65 280
17751.91 244
17753.17 251
17754.43 247
17755.69 258
17756.95 270
17758.21 275
17759.47 273
17760.73 231
17761.98 288
17763.24 282
17764.50 269
17765.76 257
17767.02 260
17768.28 259
17769.54 292
17770.80 242
17772.06 255
17773.32 262
17774.58 229
17775.84 261
17777.11 272
17778.37 250
17779.63 229
17780.89 239
17782.15 252
17783.41 238
17784.67 235
17785.93 238
17787.19 275
17788.45 245
17789.71 236
17790.97 245
17792.23 246
17793.49 236
17794.75 247
17796.01 246
17797.28 216
17798.54 249
17799.80 273
17801.06 272
17802.32 295
17803.58 241
17804.84 233
17806.10 236
17807.37 256
17808.63 267
17809.89 266
17811.15 266
17812.41 261
17813.67 254
17814.93 299
17816.20 236
17817.46 259
17818.72 272
17819.98 227
17821.24 273
17822.50 282
17823.77 246
17825.03 277
17826.29 277
17827.55 271
17828.81 241
17830.08 247
17831.34 258
17832.60 282
17833.86 272
17835.13 249
17836.39 234
17837.65 265
17838.91 270
17840.18 257
17841.44 248
17842.70 230
17843.96 286
17845.23 235
17846.49 257
17847.75 257
17849.01 256
17850.28 255
17851.54 258
17852.80 276
17854.07 264
17855.33 242
17856.59 253
17857.86 241
17859.12 259
17860.38 283
17861.65 283
17862.91 248
17864.17 255
17865.44 241
17866.70 262
17867.96 261
17869.23 243
17870.49 247
17871.75 242
17873.02 248
17874.28 239
17875.54 254
17876.81 257
17878.07 283
17879.34 260
17880.60 267
17881.86 250
17883.13 276
17884.39 258
17885.66 253
17886.92 261
17888.18 256
17889.45 237
17890.71 263
17891.98 270
17893.24 252
17894.51 253
17895.77 311
17897.04 308
17898.30 275
17899.56 256
17900.83 253
17902.09 275
17903.36 297
17904.62 257
17905.89 239
17907.15 269
17908.42 282
17909.68 256
17910.95 262
17912.21 268
17913.48 253
17914.74 268
17916.01 272
17917.27 250
17918.54 264
17919.80 261
17921.07 254
17922.34 233
17923.60 272
17924.87 273
17926.13 272
17927.40 217
17928.66 219
17929.93 231
17931.19 225
17932.46 262
17933.73 228
17934.99 249
17936.26 239
17937.52 262
17938.79 247
17940.06 241
17941.32 266
17942.59 260
17943.85 247
17945.12 288
17946.39 265
17947.65 246
17948.92 261
17950.19 236
17951.45 235
17952.72 230
17953.99 259
17955.25 251
17956.52 266
17957.79 232
17959.05 258
17960.32 268
17961.59 278
17962.85 251
17964.12 260
17965.39 254
17966.65 254
17967.92 231
17969.19 244
17970.45 269
17971.72 240
17972.99 222
17974.26 236
17975.52 264
17976.79 250
17978.06 252
17979.33 240
17980.59 270
17981.86 237
17983.13 238
17984.40 252
17985.66 258
17986.93 225
17988.20 225
17989.47 259
17990.73 252
17992.00 264
17993.27 261
17994.54 246
17995.81 238
17997.07 241
17998.34 239
17999.61 250
18000.88 252
18002.15 255
18003.42 242
18004.68 239
18005.95 228
18007.22 244
18008.49 241
18009.76 233
18011.03 240
18012.30 281
18013.56 237
18014.83 226
18016.10 234
18017.37 255
18018.64 259
18019.91 235
18021.18 278
18022.45 258
18023.71 272
18024.98 239
18026.25 271
18027.52 269
18028.79 255
18030.06 249
18031.33 249
18032.60 254
18033.87 225
18035.14 234
18036.41 263
18037.68 249
18038.95 229
18040.22 230
18041.49 214
18042.76 265
18044.02 247
18045.29 245
18046.56 265
18047.83 228
18049.10 260
18050.37 259
18051.64 210
18052.91 271
18054.18 262
18055.45 231
18056.72 244
18057.99 264
18059.27 224
18060.54 227
18061.81 275
18063.08 257
18064.35 256
18065.62 231
18066.89 221
18068.16 260
18069.43 225
18070.70 238
18071.97 255
18073.24 245
18074.51 277
18075.78 231
18077.05 231
18078.32 266
18079.60 286
18080.87 270
18082.14 258
18083.41 280
18084.68 288
18085.95 278
18087.22 266
18088.49 242
18089.77 242
18091.04 262
18092.31 245
18093.58 253
18094.85 269
18096.12 252
18097.39 235
18098.67 245
18099.94 241
18101.21 226
18102.48 266
18103.75 247
18105.02 272
18106.30 259
18107.57 276
18108.84 258
18110.11 237
18111.38 244
18112.66 264
18113.93 290
18115.20 265
18116.47 260
18117.75 263
18119.02 259
18120.29 259
18121.56 249
18122.84 271
18124.11 240
18125.38 227
18126.65 239
18127.93 257
18129.20 232
18130.47 236
18131.74 238
18133.02 237
18134.29 253
18135.56 245
18136.84 249
18138.11 276
18139.38 279
18140.66 235
18141.93 240
18143.20 240
18144.48 288
18145.75 266
18147.02 218
18148.30 247
18149.57 267
18150.84 276
18152.12 281
18153.39 283
18154.66 236
18155.94 250
18157.21 233
18158.48 262
18159.76 251
18161.03 248
18162.31 256
18163.58 250
18164.85 265
18166.13 251
18167.40 260
18168.68 253
18169.95 231
18171.22 250
18172.50 254
18173.77 266
18175.05 242
18176.32 255
18177.60 274
18178.87 274
18180.15 243
18181.42 280
18182.69 308
18183.97 277
18185.24 239
18186.52 217
18187.79 243
18189.07 239
18190.34 235
18191.62 267
18192.89 230
18194.17 245
18195.44 247
18196.72 242
18197.99 258
18199.27 226
18200.54 226
18201.82 261
18203.09 274
18204.37 258
18205.65 269
18206.92 255
18208.20 259
18209.47 252
18210.75 256
18212.02 269
18213.30 247
18214.57 231
18215.85 272
18217.13 310
18218.40 263
18219.68 260
18220.95 249
18222.23 269
18223.51 242
18224.78 268
18226.06 246
18227.33 235
18228.61 269
18229.89 298
18231.16 276
18232.44 254
18233.72 215
18234.99 254
18236.27 293
18237.55 256
18238.82 240
18240.10 246
18241.38 288
18242.65 240
18243.93 232
18245.21 254
18246.48 240
18247.76 274
18249.04 254
18250.31 251
18251.59 250
18252.87 224
18254.15 221
18255.42 271
18256.70 262
18257.98 239
18259.25 229
18260.53 235
18261.81 246
18263.09 267
18264.36 291
18265.64 259
18266.92 218
18268.20 207
18269.47 238
18270.75 242
18272.03 251
18273.31 269
18274.59 261
18275.86 234
18277.14 261
18278.42 247
18279.70 252
18280.98 262
18282.25 230
18283.53 254
18284.81 258
18286.09 288
18287.37 276
18288.64 247
18289.92 235
18291.20 224
18292.48 231
18293.76 274
18295.04 243
18296.32 238
18297.59 238
18298.87 239
18300.15 220
18301.43 221
18302.71 251
18303.99 266
18305.27 222
18306.55 244
18307.83 274
18309.10 274
18310.38 261
18311.66 236
18312.94 267
18314.22 227
18315.50 273
18316.78 241
18318.06 226
18319.34 238
18320.62 249
18321.90 242
18323.18 233
18324.46 253
18325.74 267
18327.02 269
18328.30 255
18329.58 247
18330.86 251
18332.14 251
18333.41 266
18334.69 243
18335.97 244
18337.25 265
18338.54 273
18339.82 278
18341.10 272
18342.38 257
18343.66 256
18344.94 272
18346.22 283
18347.50 241
18348.78 246
18350.06 262
18351.34 265
18352.62 268
18353.90 281
18355.18 275
18356.46 251
18357.74 254
18359.02 257
18360.30 266
18361.58 289
18362.87 267
18364.15 282
18365.43 257
18366.71 272
18367.99 270
18369.27 271
18370.55 233
18371.83 273
18373.11 269
18374.40 256
18375.68 246
18376.96 243
18378.24 238
18379.52 224
18380.80 215
18382.08 253
18383.37 246
18384.65 238
18385.93 256
18387.21 253
18388.49 229
18389.78 249
18391.06 269
18392.34 238
18393.62 224
18394.90 252
18396.19 238
18397.47 219
18398.75 227
18400.03 226
18401.31 235
18402.60 232
18403.88 229
18405.16 226
18406.44 231
18407.73 235
18409.01 272
18410.29 208
18411.57 269
18412.86 253
18414.14 255
18415.42 255
18416.71 241
18417.99 218
18419.27 251
18420.55 289
18421.84 259
18423.12 243
18424.40 228
18425.69 247
18426.97 217
18428.25 213
18429.54 213
18430.82 229
18432.10 258
18433.39 240
18434.67 230
18435.95 239
18437.24 274
18438.52 270
18439.80 301
18441.09 252
18442.37 257
18443.66 262
18444.94 216
18446.22 247
18447.51 228
18448.79 206
18450.08 243
18451.36 224
18452.64 219
18453.93 246
18455.21 266
18456.50 248
18457.78 230
18459.06 233
18460.35 235
18461.63 247
18462.92 247
18464.20 276
18465.49 248
18466.77 222
18468.06 248
18469.34 232
18470.63 248
18471.91 243
18473.19 260
18474.48 254
18475.76 247
18477.05 238
18478.33 257
18479.62 230
18480.90 266
18482.19 236
18483.47 240
18484.76 248
18486.05 220
18487.33 236
18488.62 248
18489.90 262
18491.19 259
18492.47 240
18493.76 242
18495.04 286
18496.33 223
18497.61 278
18498.90 259
18500.19 241
18501.47 242
18502.76 257
18504.04 231
18505.33 249
18506.62 225
18507.90 261
18509.19 247
18510.47 256
18511.76 234
18513.05 222
18514.33 231
18515.62 255
18516.90 257
18518.19 258
18519.48 256
18520.76 266
18522.05 261
18523.34 232
18524.62 265
18525.91 233
18527.20 242
18528.48 259
18529.77 245
18531.06 256
18532.34 261
18533.63 269
18534.92 253
18536.21 265
18537.49 254
18538.78 249
18540.07 236
18541.35 240
18542.64 260
18543.93 249
18545.22 223
18546.50 249
18547.79 242
18549.08 258
18550.37 250
18551.65 237
18552.94 238
18554.23 243
18555.52 250
18556.80 261
18558.09 288
18559.38 259
18560.67 276
18561.95 289
18563.24 211
18564.53 248
18565.82 222
18567.11 243
18568.39 258
18569.68 251
18570.97 250
18572.26 253
18573.55 273
18574.84 269
18576.12 243
18577.41 246
18578.70 251
18579.99 281
18581.28 246
18582.57 230
18583.86 223
18585.14 223
18586.43 238
18587.72 248
18589.01 251
18590.30 244
18591.59 252
18592.88 230
18594.17 240
18595.46 241
18596.74 239
18598.03 231
18599.32 270
18600.61 252
18601.90 234
18603.19 282
18604.48 264
18605.77 257
18607.06 279
18608.35 262
18609.64 256
18610.93 240
18612.22 221
18613.51 244
18614.80 258
18616.09 286
18617.38 276
18618.67 264
18619.96 241
18621.25 264
18622.54 267
18623.83 244
18625.12 247
18626.41 232
18627.70 274
18628.99 300
18630.28 290
18631.57 238
18632.86 251
18634.15 306
18635.44 276
18636.73 308
18638.02 262
18639.31 263
18640.60 268
18641.89 285
18643.18 242
18644.47 267
18645.76 258
18647.06 261
18648.35 263
18649.64 253
18650.93 244
18652.22 260
18653.51 274
18654.80 272
18656.09 251
18657.38 263
18658.68 289
18659.97 257
18661.26 235
18662.55 249
18663.84 259
18665.13 252
18666.42 257
18667.72 233
18669.01 257
18670.30 277
18671.59 249
18672.88 233
18674.17 256
18675.47 259
18676.76 245
18678.05 227
18679.34 215
18680.63 231
18681.93 232
18683.22 277
18684.51 248
18685.80 242
18687.09 220
18688.39 231
18689.68 254
18690.97 267
18692.26 250
18693.56 246
18694.85 245
18696.14 260
18697.43 261
18698.73 258
18700.02 239
18701.31 274
18702.60 253
18703.90 249
18705.19 246
18706.48 264
18707.78 265
18709.07 249
18710.36 243
18711.66 286
18712.95 250
18714.24 255
18715.54 247
18716.83 265
18718.12 244
18719.42 265
18720.71 236
18722.00 248
18723.30 239
18724.59 231
18725.88 248
18727.18 234
18728.47 230
18729.76 253
18731.06 273
18732.35 263
18733.65 254
18734.94 245
18736.23 223
18737.53 261
18738.82 245
18740.12 246
18741.41 216
18742.70 215
18744.00 253
18745.29 261
18746.59 269
18747.88 248
18749.18 237
18750.47 264
18751.76 228
18753.06 270
18754.35 249
18755.65 266
18756.94 279
18758.24 275
18759.53 222
18760.83 198
18762.12 224
18763.42 226
18764.71 249
18766.01 247
18767.30 239
18768.60 248
18769.89 245
18771.19 214
18772.48 247
18773.78 268
18775.07 266
18776.37 237
18777.66 239
18778.96 232
18780.25 268
18781.55 251
18782.85 256
18784.14 215
18785.44 227
18786.73 244
18788.03 239
18789.32 261
18790.62 260
18791.92 229
18793.21 218
18794.51 231
18795.80 208
18797.10 253
18798.40 252
18799.69 235
18800.99 249
18802.28 235
18803.58 227
18804.88 243
18806.17 271
18807.47 273
18808.77 228
18810.06 251
18811.36 275
18812.66 231
18813.95 260
18815.25 239
18816.55 253
18817.84 195
18819.14 235
18820.44 208
18821.73 246
18823.03 222
18824.33 246
18825.62 237
18826.92 223
18828.22 242
18829.52 269
18830.81 244
18832.11 228
18833.41 216
18834.71 249
18836.00 260
18837.30 239
18838.60 252
18839.90 281
18841.19 272
18842.49 240
18843.79 241
18845.09 251
18846.38 272
18847.68 268
18848.98 255
18850.28 240
18851.58 221
18852.87 235
18854.17 238
18855.47 236
18856.77 220
18858.07 218
18859.36 255
18860.66 271
18861.96 247
18863.26 247
18864.56 249
18865.86 238
18867.15 252
18868.45 257
18869.75 257
18871.05 250
18872.35 264
18873.65 246
18874.95 242
18876.24 236
18877.54 230
18878.84 236
18880.14 227
18881.44 215
18882.74 218
18884.04 239
18885.34 210
18886.64 215
18887.94 215
18889.24 240
18890.53 228
18891.83 252
18893.13 250
18894.43 228
18895.73 229
18897.03 242
18898.33 232
18899.63 245
18900.93 245
18902.23 238
18903.53 211
18904.83 233
18906.13 244
18907.43 278
18908.73 256
18910.03 257
18911.33 262
18912.63 209
18913.93 229
18915.23 248
18916.53 232
18917.83 234
18919.13 254
18920.43 270
18921.73 237
18923.03 239
18924.33 238
18925.63 223
18926.93 225
18928.23 243
18929.53 214
18930.84 249
18932.14 212
18933.44 233
18934.74 215
18936.04 248
18937.34 247
18938.64 231
18939.94 239
18941.24 218
18942.54 241
18943.84 245
18945.15 246
18946.45 228
18947.75 248
18949.05 197
18950.35 222
18951.65 201
18952.95 240
18954.26 239
18955.56 223
18956.86 206
18958.16 215
18959.46 258
18960.76 251
18962.07 233
18963.37 234
18964.67 253
18965.97 249
18967.27 243
18968.57 203
18969.88 233
18971.18 232
18972.48 236
18973.78 221
18975.09 226
18976.39 220
18977.69 242
18978.99 235
18980.29 229
18981.60 229
18982.90 224
18984.20 235
18985.50 223
18986.81 231
18988.11 215
18989.41 219
18990.72 217
18992.02 263
18993.32 241
18994.62 235
18995.93 274
18997.23 257
18998.53 235
18999.84 218
19001.14 218
19002.44 220
19003.75 219
19005.05 209
19006.35 235
19007.66 247
19008.96 234
19010.26 213
19011.57 239
19012.87 236
19014.17 225
19015.48 224
19016.78 223
19018.08 266
19019.39 241
19020.69 244
19021.99 239
19023.30 242
19024.60 229
19025.91 213
19027.21 235
19028.51 243
19029.82 244
19031.12 217
19032.43 261
19033.73 254
19035.04 231
19036.34 215
19037.64 214
19038.95 259
19040.25 208
19041.56 192
19042.86 213
19044.17 224
19045.47 235
19046.78 221
19048.08 225
19049.39 251
19050.69 234
19052.00 220
19053.30 236
19054.61 243
19055.91 220
19057.22 237
19058.52 225
19059.83 234
19061.13 233
19062.44 248
19063.74 251
19065.05 230
19066.35 209
19067.66 246
19068.96 227
19070.27 263
19071.57 229
19072.88 255
19074.18 234
19075.49 230
19076.80 231
19078.10 200
19079.41 191
19080.71 210
19082.02 228
19083.33 237
19084.63 231
19085.94 264
19087.24 233
19088.55 231
19089.86 245
19091.16 241
19092.47 248
19093.77 226
19095.08 221
19096.39 243
19097.69 234
19099.00 237
19100.31 261
19101.61 240
19102.92 215
19104.23 216
19105.53 220
19106.84 232
19108.15 237
19109.45 217
19110.76 219
19112.07 216
19113.37 246
19114.68 225
19115.99 235
19117.30 215
19118.60 224
19119.91 196
19121.22 199
19122.52 272
19123.83 222
19125.14 212
19126.45 258
19127.75 226
19129.06 239
19130.37 216
19131.68 204
19132.98 221
19134.29 234
19135.60 235
19136.91 250
19138.22 224
19139.52 219
19140.83 216
19142.14 214
19143.45 200
19144.76 197
19146.06 202
19147.37 202
19148.68 203
19149.99 231
19151.30 235
19152.60 251
19153.91 240
19155.22 246
19156.53 207
19157.84 229
19159.15 243
19160.46 207
19161.76 219
19163.07 238
19164.38 240
19165.69 232
19167.00 213
19168.31 227
19169.62 224
19170.93 234
19172.23 205
19173.54 224
19174.85 201
19176.16 220
19177.47 212
19178.78 233
19180.09 208
19181.40 237
19182.71 215
19184.02 227
19185.33 222
19186.64 221
19187.95 250
19189.26 256
19190.57 275
19191.87 238
19193.18 236
19194.49 246
19195.80 242
19197.11 201
19198.42 228
19199.73 215
19201.04 234
19202.35 237
19203.66 237
19204.97 217
19206.28 211
19207.59 225
19208.90 218
19210.21 228
19211.53 216
19212.84 204
19214.15 229
19215.46 218
19216.77 230
19218.08 206
19219.39 206
19220.70 235
19222.01 258
19223.32 214
19224.63 198
19225.94 227
19227.25 218
19228.56 217
19229.87 212
19231.19 259
19232.50 245
19233.81 208
19235.12 230
19236.43 229
19237.74 227
19239.05 224
19240.36 212
19241.68 231
19242.99 244
19244.30 226
19245.61 247
19246.92 217
19248.23 228
19249.54 236
19250.86 216
19252.17 239
19253.48 268
19254.79 229
19256.10 248
19257.42 241
19258.73 230
19260.04 244
19261.35 252
19262.66 243
19263.98 237
19265.29 232
19266.60 236
19267.91 238
19269.22 231
19270.54 234
19271.85 285
19273.16 266
19274.47 226
19275.79 203
19277.10 263
19278.41 219
19279.72 228
19281.04 231
19282.35 242
19283.66 214
19284.98 220
19286.29 223
19287.60 213
19288.91 235
19290.23 230
19291.54 219
19292.85 207
19294.17 217
19295.48 217
19296.79 229
19298.11 209
19299.42 214
19300.73 283
19302.05 246
19303.36 203
19304.67 239
19305.99 207
19307.30 203
19308.61 220
19309.93 246
19311.24 230
19312.56 228
19313.87 217
19315.18 217
19316.50 260
19317.81 250
19319.13 220
19320.44 248
19321.75 267
19323.07 238
19324.38 213
19325.70 234
19327.01 210
19328.32 237
19329.64 231
19330.95 229
19332.27 202
19333.58 222
19334.90 236
19336.21 260
19337.53 241
19338.84 243
19340.16 236
19341.47 226
19342.79 223
19344.10 218
19345.42 199
19346.73 237
19348.05 255
19349.36 242
19350.68 258
19351.99 233
19353.31 219
19354.62 209
19355.94 216
19357.25 208
19358.57 220
19359.88 229
19361.20 193
19362.51 213
19363.83 208
19365.14 220
19366.46 225
19367.78 214
19369.09 206
19370.41 221
19371.72 250
19373.04 215
19374.35 210
19375.67 209
19376.99 217
19378.30 223
19379.62 241
19380.93 215
19382.25 221
19383.57 209
19384.88 235
19386.20 229
19387.52 224
19388.83 207
19390.15 213
19391.47 218
19392.78 221
19394.10 239
19395.42 196
19396.73 209
19398.05 236
19399.37 243
19400.68 212
19402.00 262
19403.32 221
19404.63 204
19405.95 212
19407.27 228
19408.58 212
19409.90 241
19411.22 225
19412.54 234
19413.85 236
19415.17 252
19416.49 237
19417.80 192
19419.12 219
19420.44 217
19421.76 253
19423.07 221
19424.39 194
19425.71 218
19427.03 224
19428.35 229
19429.66 223
19430.98 244
19432.30 240
19433.62 245
19434.93 256
19436.25 227
19437.57 228
19438.89 243
19440.21 217
19441.53 195
19442.84 220
19444.16 232
19445.48 222
19446.80 226
19448.12 226
19449.44 235
19450.75 214
19452.07 230
19453.39 235
19454.71 205
19456.03 217
19457.35 239
19458.67 242
19459.98 237
19461.30 229
19462.62 226
19463.94 256
19465.26 231
19466.58 224
19467.90 217
19469.22 212
19470.54 224
19471.86 237
19473.18 238
19474.49 210
19475.81 227
19477.13 229
19478.45 232
19479.77 217
19481.09 213
19482.41 232
19483.73 234
19485.05 204
19486.37 227
19487.69 211
19489.01 235
19490.33 245
19491.65 243
19492.97 222
19494.29 225
19495.61 230
19496.93 221
19498.25 217
19499.57 237
19500.89 248
19502.21 231
19503.53 216
19504.85 209
19506.17 233
19507.49 206
19508.81 236
19510.13 197
19511.45 214
19512.77 237
19514.09 265
19515.42 242
19516.74 230
19518.06 224
19519.38 258
19520.70 241
19522.02 231
19523.34 231
19524.66 223
19525.98 213
19527.30 251
19528.62 227
19529.95 208
19531.27 201
19532.59 216
19533.91 220
19535.23 233
19536.55 224
19537.87 208
19539.20 219
19540.52 214
19541.84 202
19543.16 224
19544.48 212
19545.80 214
19547.13 205
19548.45 216
19549.77 204
19551.09 242
19552.41 232
19553.74 188
19555.06 181
19556.38 201
19557.70 237
19559.02 243
19560.35 218
19561.67 217
19562.99 218
19564.31 225
19565.64 233
19566.96 242
19568.28 243
19569.60 227
19570.93 216
19572.25 204
19573.57 215
19574.89 219
19576.22 194
19577.54 221
19578.86 179
19580.18 206
19581.51 246
19582.83 235
19584.15 244
19585.48 241
19586.80 246
19588.12 207
19589.45 195
19590.77 240
19592.09 237
19593.42 220
19594.74 206
19596.06 217
19597.39 238
19598.71 214
19600.03 203
19601.36 192
19602.68 200
19604.00 177
19605.33 220
19606.65 210
19607.98 202
19609.30 183
19610.62 219
19611.95 232
19613.27 219
19614.60 207
19615.92 233
19617.24 231
19618.57 212
19619.89 190
19621.22 212
19622.54 214
19623.87 198
19625.19 218
19626.51 224
19627.84 242
19629.16 217
19630.49 233
19631.81 233
19633.14 208
19634.46 201
19635.79 213
19637.11 188
19638.44 184
19639.76 209
19641.09 232
19642.41 240
19643.74 221
19645.06 233
19646.39 223
19647.71 204
19649.04 214
19650.36 225
19651.69 215
19653.01 219
19654.34 229
19655.66 227
19656.99 229
19658.32 234
19659.64 233
19660.97 249
19662.29 216
19663.62 215
19664.94 228
19666.27 212
19667.60 215
19668.92 189
19670.25 220
19671.57 227
19672.90 236
19674.23 241
19675.55 232
19676.88 192
19678.20 226
19679.53 206
19680.86 234
19682.18 210
19683.51 211
19684.84 207
19686.16 214
19687.49 223
19688.82 209
19690.14 214
19691.47 208
19692.80 214
19694.12 240
19695.45 217
19696.78 204
19698.10 216
19699.43 216
19700.76 238
19702.08 257
19703.41 229
19704.74 215
19706.07 220
19707.39 206
19708.72 224
19710.05 247
19711.37 214
19712.70 238
19714.03 202
19715.36 237
19716.68 201
19718.01 217
19719.34 224
19720.67 230
19721.99 231
19723.32 184
19724.65 236
19725.98 202
19727.31 219
19728.63 208
19729.96 213
19731.29 195
19732.62 231
19733.95 224
19735.27 238
19736.60 232
19737.93 196
19739.26 174
19740.59 215
19741.92 202
19743.24 209
19744.57 218
19745.90 206
19747.23 231
19748.56 196
19749.89 191
19751.22 213
19752.54 245
19753.87 213
19755.20 224
19756.53 197
19757.86 230
19759.19 214
19760.52 202
19761.85 188
19763.18 207
19764.50 189
19765.83 206
19767.16 213
19768.49 208
19769.82 210
19771.15 223
19772.48 234
19773.81 239
19775.14 237
19776.47 196
19777.80 221
19779.13 219
19780.46 203
19781.79 186
19783.12 214
19784.45 222
19785.78 194
19787.11 201
19788.44 208
19789.77 221
19791.10 206
19792.43 202
19793.76 188
19795.09 207
19796.42 207
19797.75 231
19799.08 230
19800.41 242
19801.74 193
19803.07 219
19804.40 238
19805.73 240
19807.06 236
19808.39 206
19809.72 218
19811.05 173
19812.38 183
19813.71 187
19815.05 242
19816.38 231
19817.71 236
19819.04 202
19820.37 216
19821.70 217
19823.03 210
19824.36 212
19825.69 205
19827.03 206
19828.36 223
19829.69 218
19831.02 226
19832.35 223
19833.68 182
19835.01 218
19836.35 216
19837.68 215
19839.01 217
19840.34 225
19841.67 198
19843.00 210
19844.34 231
19845.67 218
19847.00 198
19848.33 210
19849.66 220
19851.00 223
19852.33 219
19853.66 179
19854.99 198
19856.32 233
19857.66 242
19858.99 210
19860.32 205
19861.65 197
19862.99 204
19864.32 198
19865.65 235
19866.98 216
19868.32 224
19869.65 224
19870.98 203
19872.31 202
19873.65 191
19874.98 183
19876.31 224
19877.65 236
19878.98 254
19880.31 224
19881.65 197
19882.98 217
19884.31 215
19885.64 213
19886.98 242
19888.31 218
19889.64 186
19890.98 197
19892.31 221
19893.64 246
19894.98 249
19896.31 197
19897.65 190
19898.98 224
19900.31 219
19901.65 209
19902.98 232
19904.31 203
19905.65 225
19906.98 201
19908.32 202
19909.65 206
19910.98 233
19912.32 242
19913.65 195
19914.99 196
19916.32 211
19917.66 188
19918.99 190
19920.32 199
19921.66 203
19922.99 217
19924.33 198
19925.66 218
19927.00 223
19928.33 216
19929.67 227
19931.00 231
19932.34 220
19933.67 227
19935.01 207
19936.34 201
19937.68 188
19939.01 208
19940.35 216
19941.68 255
19943.02 228
19944.35 195
19945.69 195
19947.02 239
19948.36 217
19949.69 229
19951.03 207
19952.36 227
19953.70 190
19955.03 207
19956.37 213
19957.71 193
19959.04 200
19960.38 225
19961.71 223
19963.05 208
19964.38 229
19965.72 228
19967.06 204
19968.39 226
19969.73 204
19971.06 212
19972.40 191
19973.74 207
19975.07 234
19976.41 210
19977.75 208
19979.08 230
19980.42 214
19981.75 221
19983.09 264
19984.43 226
19985.76 215
19987.10 209
19988.44 236
19989.77 204
19991.11 196
19992.45 223
19993.78 229
19995.12 222
19996.46 205
19997.80 209
19999.13 214
20000.47 234
20001.81 184
20003.14 189
20004.48 244
20005.82 195
20007.16 204
20008.49 213
20009.83 196
20011.17 215
20012.51 192
20013.84 197
20015.18 207
20016.52 225
20017.86 221
20019.19 223
20020.53 231
20021.87 254
20023.21 223
20024.55 209
20025.88 208
20027.22 238
20028.56 201
20029.90 214
20031.24 218
20032.57 216
20033.91 207
20035.25 221
20036.59 216
20037.93 232
20039.26 239
20040.60 221
20041.94 202
20043.28 219
20044.62 222
20045.96 212
20047.30 210
20048.63 199
20049.97 230
20051.31 214
20052.65 208
20053.99 230
20055.33 228
20056.67 204
20058.01 212
20059.35 211
20060.69 210
20062.02 237
20063.36 209
20064.70 211
20066.04 204
20067.38 208
20068.72 208
20070.06 213
20071.40 196
20072.74 190
20074.08 227
20075.42 207
20076.76 223
20078.10 218
20079.44 189
20080.78 198
20082.12 241
20083.46 205
20084.80 182
20086.14 199
20087.48 204
20088.82 184
20090.16 194
20091.50 216
20092.84 246
20094.18 234
20095.52 206
20096.86 200
20098.20 206
20099.54 207
20100.88 213
20102.22 209
20103.56 217
20104.90 237
20106.24 237
20107.58 206
20108.92 196
20110.26 220
20111.60 244
20112.95 211
20114.29 209
20115.63 225
20116.97 228
20118.31 220
20119.65 213
20120.99 227
20122.33 225
20123.67 214
20125.02 238
20126.36 210
20127.70 204
20129.04 220
20130.38 212
20131.72 215
20133.06 228
20134.41 206
20135.75 198
