# Supplementary material for: MALDI-TOF MS typing enables the classification of brewing yeasts of the genus Saccharomyces to major beer styles
Source: PLoS One. 2017 Aug 9;12(8):e0181694. doi: 10.1371/journal.pone.0181694 (PMC5549903; doi:10.1371/journal.pone.0181694)
Supplement: S3 File — The directory includes 90 raw files and was zipped to “.zip”; the folder has three strains with 30 spectra per strain; S1 Text explains the raw files with an example and Table 1 represents the yeast strains used within the experiment. (ZIP) [file pone.0181694.s006.zip › 7-9/30258-205-OG-WB-WB-YPG-18h-E-E_2015-08-10__0_G2_1.dat]

2000.98 1873
2001.40 1849
2001.82 1796
2002.25 1683
2002.67 1804
2003.09 1886
2003.51 1830
2003.93 1881
2004.35 1732
2004.78 1702
2005.20 1669
2005.62 1664
2006.04 1744
2006.47 1694
2006.89 1757
2007.31 1698
2007.73 1714
2008.16 1842
2008.58 1667
2009.00 1807
2009.42 1764
2009.85 1687
2010.27 1717
2010.69 1791
2011.11 1785
2011.54 1801
2011.96 1701
2012.38 1687
2012.80 1820
2013.23 1627
2013.65 1585
2014.07 1706
2014.50 1713
2014.92 1578
2015.34 1558
2015.77 1712
2016.19 1584
2016.61 1676
2017.04 1710
2017.46 1779
2017.88 1722
2018.31 1755
2018.73 1832
2019.15 1774
2019.58 1802
2020.00 1905
2020.42 1820
2020.85 1766
2021.27 1839
2021.70 1857
2022.12 1917
2022.54 2064
2022.97 1974
2023.39 1761
2023.82 1673
2024.24 1684
2024.66 1591
2025.09 1725
2025.51 1780
2025.94 1924
2026.36 1847
2026.79 1715
2027.21 1703
2027.63 1699
2028.06 1758
2028.48 1624
2028.91 1779
2029.33 1679
2029.76 1713
2030.18 1665
2030.61 1735
2031.03 1560
2031.46 1602
2031.88 1721
2032.31 1647
2032.73 1630
2033.16 1806
2033.58 1616
2034.01 1451
2034.43 1579
2034.86 1736
2035.28 1748
2035.71 1770
2036.13 1694
2036.56 1553
2036.98 1542
2037.41 1539
2037.84 1769
2038.26 1780
2038.69 1759
2039.11 1750
2039.54 1760
2039.96 1772
2040.39 1608
2040.82 1647
2041.24 1665
2041.67 1692
2042.09 1707
2042.52 1798
2042.95 1678
2043.37 1506
2043.80 1665
2044.22 1584
2044.65 1812
2045.08 1760
2045.50 1712
2045.93 1704
2046.36 1660
2046.78 1681
2047.21 1649
2047.64 1701
2048.06 1745
2048.49 1740
2048.92 1716
2049.34 1683
2049.77 1831
2050.20 1682
2050.62 1669
2051.05 1660
2051.48 1804
2051.90 1733
2052.33 1553
2052.76 1659
2053.18 1593
2053.61 1635
2054.04 1691
2054.47 1628
2054.89 1678
2055.32 1855
2055.75 1870
2056.18 1770
2056.60 1839
2057.03 1642
2057.46 1620
2057.89 1921
2058.31 1838
2058.74 1921
2059.17 1811
2059.60 1924
2060.03 1885
2060.45 1756
2060.88 1563
2061.31 1717
2061.74 1768
2062.17 1714
2062.59 1865
2063.02 1887
2063.45 1631
2063.88 1763
2064.31 1921
2064.73 1764
2065.16 1730
2065.59 1674
2066.02 1887
2066.45 1796
2066.88 1771
2067.31 1945
2067.73 1897
2068.16 1854
2068.59 2186
2069.02 2039
2069.45 1978
2069.88 2102
2070.31 1865
2070.74 1820
2071.17 1776
2071.59 1864
2072.02 1572
2072.45 1767
2072.88 1677
2073.31 1739
2073.74 1802
2074.17 1871
2074.60 1741
2075.03 1925
2075.46 1722
2075.89 1675
2076.32 1820
2076.75 1910
2077.18 1791
2077.61 1670
2078.04 1816
2078.47 1881
2078.89 1679
2079.32 1759
2079.75 2000
2080.18 1780
2080.61 1675
2081.04 1815
2081.47 1805
2081.90 1778
2082.34 1693
2082.77 1697
2083.20 1677
2083.63 1901
2084.06 1865
2084.49 1684
2084.92 1844
2085.35 1773
2085.78 1719
2086.21 1755
2086.64 1863
2087.07 1795
2087.50 1699
2087.93 1884
2088.36 1830
2088.79 1823
2089.22 1784
2089.65 1884
2090.09 1857
2090.52 1791
2090.95 1668
2091.38 1602
2091.81 1721
2092.24 1717
2092.67 1555
2093.10 1591
2093.54 1773
2093.97 1608
2094.40 1600
2094.83 1744
2095.26 1670
2095.69 1839
2096.12 1722
2096.56 1716
2096.99 1626
2097.42 1541
2097.85 1720
2098.28 1499
2098.71 1526
2099.15 1430
2099.58 1365
2100.01 1543
2100.44 1495
2100.87 1567
2101.31 1541
2101.74 1595
2102.17 1629
2102.60 1579
2103.04 1567
2103.47 1560
2103.90 1622
2104.33 1646
2104.77 1608
2105.20 1591
2105.63 1644
2106.06 1662
2106.50 1631
2106.93 1630
2107.36 1754
2107.79 1741
2108.23 1711
2108.66 1696
2109.09 1675
2109.53 1799
2109.96 1730
2110.39 1729
2110.82 1733
2111.26 1553
2111.69 1535
2112.12 1698
2112.56 1717
2112.99 1604
2113.42 1572
2113.86 1728
2114.29 1567
2114.72 1610
2115.16 1574
2115.59 1554
2116.03 1432
2116.46 1657
2116.89 1580
2117.33 1620
2117.76 1591
2118.19 1567
2118.63 1522
2119.06 1560
2119.50 1394
2119.93 1443
2120.36 1773
2120.80 1669
2121.23 1551
2121.67 1621
2122.10 1649
2122.54 1585
2122.97 1659
2123.40 1610
2123.84 1634
2124.27 1661
2124.71 1568
2125.14 1623
2125.58 1609
2126.01 1594
2126.45 1569
2126.88 1489
2127.32 1469
2127.75 1546
2128.19 1453
2128.62 1611
2129.06 1472
2129.49 1518
2129.93 1649
2130.36 1640
2130.80 1502
2131.23 1601
2131.67 1625
2132.10 1744
2132.54 1886
2132.97 1672
2133.41 1694
2133.84 1614
2134.28 1628
2134.71 1642
2135.15 1549
2135.59 1710
2136.02 1658
2136.46 1793
2136.89 1693
2137.33 1521
2137.76 1536
2138.20 1624
2138.64 1645
2139.07 1632
2139.51 1457
2139.94 1659
2140.38 1726
2140.82 1612
2141.25 1558
2141.69 1650
2142.13 1716
2142.56 1679
2143.00 1597
2143.43 1697
2143.87 1734
2144.31 1644
2144.74 1582
2145.18 1670
2145.62 1500
2146.05 1612
2146.49 1613
2146.93 1419
2147.36 1593
2147.80 1549
2148.24 1683
2148.68 1692
2149.11 1676
2149.55 1688
2149.99 1717
2150.42 1795
2150.86 1795
2151.30 1720
2151.74 1705
2152.17 1677
2152.61 1755
2153.05 1852
2153.49 1758
2153.92 1829
2154.36 1958
2154.80 1966
2155.24 1793
2155.67 1764
2156.11 1771
2156.55 1661
2156.99 1742
2157.42 1686
2157.86 1949
2158.30 1970
2158.74 1958
2159.18 1883
2159.61 1836
2160.05 1930
2160.49 1866
2160.93 1799
2161.37 1951
2161.81 1706
2162.24 1680
2162.68 1835
2163.12 1891
2163.56 1688
2164.00 1837
2164.44 1809
2164.87 1711
2165.31 1715
2165.75 1770
2166.19 1670
2166.63 1631
2167.07 1598
2167.51 1586
2167.95 1731
2168.39 1744
2168.82 1559
2169.26 1646
2169.70 1650
2170.14 1534
2170.58 1722
2171.02 1716
2171.46 1626
2171.90 1609
2172.34 1678
2172.78 1805
2173.22 1613
2173.66 1691
2174.10 1831
2174.54 1751
2174.98 1772
2175.42 1878
2175.85 1895
2176.29 1848
2176.73 1632
2177.17 1570
2177.61 1890
2178.05 1705
2178.49 1811
2178.93 1829
2179.37 1946
2179.81 1718
2180.25 1659
2180.69 1681
2181.14 1635
2181.58 1704
2182.02 1694
2182.46 1618
2182.90 1589
2183.34 1496
2183.78 1659
2184.22 1539
2184.66 1478
2185.10 1614
2185.54 1581
2185.98 1616
2186.42 1426
2186.86 1563
2187.30 1420
2187.74 1616
2188.19 1652
2188.63 1795
2189.07 1711
2189.51 1570
2189.95 1661
2190.39 1761
2190.83 1700
2191.27 1821
2191.72 1697
2192.16 1679
2192.60 1757
2193.04 1672
2193.48 1653
2193.92 1633
2194.36 1731
2194.81 1937
2195.25 1768
2195.69 1659
2196.13 1779
2196.57 1722
2197.01 1803
2197.46 1793
2197.90 1828
2198.34 1982
2198.78 1805
2199.22 1728
2199.67 1660
2200.11 1652
2200.55 1590
2200.99 1611
2201.44 1467
2201.88 1615
2202.32 1768
2202.76 1737
2203.21 1800
2203.65 1819
2204.09 1619
2204.53 1801
2204.98 1582
2205.42 1601
2205.86 1866
2206.30 1952
2206.75 1853
2207.19 1902
2207.63 1879
2208.08 1793
2208.52 1879
2208.96 1684
2209.41 1802
2209.85 1864
2210.29 1669
2210.73 1673
2211.18 1799
2211.62 1742
2212.06 1707
2212.51 1683
2212.95 1652
2213.40 1853
2213.84 1851
2214.28 1864
2214.73 1974
2215.17 1829
2215.61 1690
2216.06 1718
2216.50 1751
2216.95 1800
2217.39 1750
2217.83 1595
2218.28 1706
2218.72 1598
2219.17 1612
2219.61 1516
2220.05 1641
2220.50 1655
2220.94 1664
2221.39 1740
2221.83 1805
2222.28 1688
2222.72 1706
2223.16 1689
2223.61 1721
2224.05 1865
2224.50 1986
2224.94 1979
2225.39 1830
2225.83 1905
2226.28 1866
2226.72 1762
2227.17 1904
2227.61 1961
2228.06 1856
2228.50 1756
2228.95 1804
2229.39 1782
2229.84 1922
2230.28 1822
2230.73 1698
2231.17 1794
2231.62 1773
2232.06 1736
2232.51 1708
2232.95 1850
2233.40 1805
2233.85 1909
2234.29 1776
2234.74 1702
2235.18 1755
2235.63 1789
2236.07 1898
2236.52 1974
2236.97 1771
2237.41 1801
2237.86 1568
2238.30 1615
2238.75 1548
2239.20 1536
2239.64 1495
2240.09 1626
2240.53 1707
2240.98 1698
2241.43 1536
2241.87 1668
2242.32 1679
2242.77 1607
2243.21 1497
2243.66 1746
2244.11 1671
2244.55 1490
2245.00 1523
2245.45 1567
2245.89 1577
2246.34 1600
2246.79 1561
2247.23 1402
2247.68 1568
2248.13 1580
2248.57 1607
2249.02 1738
2249.47 1817
2249.92 1673
2250.36 1547
2250.81 1589
2251.26 1599
2251.70 1761
2252.15 1853
2252.60 1604
2253.05 1588
2253.49 1611
2253.94 1729
2254.39 1630
2254.84 1505
2255.28 1556
2255.73 1537
2256.18 1520
2256.63 1505
2257.08 1605
2257.52 1553
2257.97 1485
2258.42 1345
2258.87 1516
2259.32 1417
2259.76 1401
2260.21 1637
2260.66 1682
2261.11 1536
2261.56 1481
2262.01 1572
2262.45 1690
2262.90 1692
2263.35 1697
2263.80 1834
2264.25 1815
2264.70 1814
2265.15 1807
2265.59 1914
2266.04 1939
2266.49 1915
2266.94 1831
2267.39 1794
2267.84 1698
2268.29 1701
2268.74 1557
2269.19 1598
2269.63 1676
2270.08 1736
2270.53 1698
2270.98 1756
2271.43 1686
2271.88 1785
2272.33 1750
2272.78 1901
2273.23 1812
2273.68 1654
2274.13 1686
2274.58 1679
2275.03 1726
2275.48 1738
2275.93 1894
2276.38 1600
2276.83 1701
2277.28 1710
2277.73 1727
2278.18 1614
2278.63 1640
2279.08 1913
2279.53 1570
2279.98 1627
2280.43 1663
2280.88 1697
2281.33 1676
2281.78 1671
2282.23 1568
2282.68 1617
2283.13 1587
2283.58 1381
2284.03 1577
2284.48 1554
2284.93 1481
2285.38 1569
2285.83 1635
2286.28 1564
2286.73 1614
2287.19 1744
2287.64 1640
2288.09 1713
2288.54 1740
2288.99 1691
2289.44 1517
2289.89 1797
2290.34 1943
2290.79 2001
2291.25 2131
2291.70 2157
2292.15 2263
2292.60 2254
2293.05 2317
2293.50 2327
2293.95 2285
2294.41 2513
2294.86 2359
2295.31 2301
2295.76 2146
2296.21 1990
2296.66 2013
2297.12 1824
2297.57 1814
2298.02 1686
2298.47 1756
2298.92 1571
2299.38 1676
2299.83 1591
2300.28 1512
2300.73 1656
2301.18 1537
2301.64 1485
2302.09 1557
2302.54 1606
2302.99 1518
2303.45 1514
2303.90 1478
2304.35 1542
2304.80 1542
2305.26 1584
2305.71 1530
2306.16 1551
2306.61 1631
2307.07 1597
2307.52 1569
2307.97 1623
2308.43 1586
2308.88 1752
2309.33 1717
2309.79 1706
2310.24 1613
2310.69 1644
2311.15 1778
2311.60 1530
2312.05 1656
2312.51 1617
2312.96 1740
2313.41 1703
2313.87 1810
2314.32 1700
2314.77 1634
2315.23 1577
2315.68 1676
2316.13 1692
2316.59 1708
2317.04 1726
2317.49 1543
2317.95 1717
2318.40 1654
2318.86 1656
2319.31 1517
2319.76 1578
2320.22 1647
2320.67 1707
2321.13 1711
2321.58 1573
2322.04 1514
2322.49 1545
2322.94 1547
2323.40 1692
2323.85 1727
2324.31 1739
2324.76 1697
2325.22 1628
2325.67 1700
2326.13 1722
2326.58 1692
2327.04 1625
2327.49 1676
2327.95 1757
2328.40 1781
2328.86 1814
2329.31 1741
2329.77 1661
2330.22 1683
2330.68 1735
2331.13 1694
2331.59 1856
2332.04 1594
2332.50 1562
2332.95 1827
2333.41 1889
2333.86 1803
2334.32 1717
2334.77 1610
2335.23 1776
2335.69 1736
2336.14 1732
2336.60 1444
2337.05 1628
2337.51 1764
2337.96 1844
2338.42 1709
2338.88 1612
2339.33 1579
2339.79 1508
2340.24 1618
2340.70 1620
2341.16 1632
2341.61 1600
2342.07 1457
2342.52 1594
2342.98 1506
2343.44 1483
2343.89 1594
2344.35 1519
2344.81 1412
2345.26 1537
2345.72 1567
2346.18 1556
2346.63 1476
2347.09 1587
2347.55 1565
2348.00 1615
2348.46 1688
2348.92 1661
2349.37 1676
2349.83 1582
2350.29 1512
2350.75 1675
2351.20 1739
2351.66 1579
2352.12 1596
2352.57 1676
2353.03 1689
2353.49 1619
2353.95 1542
2354.40 1684
2354.86 1783
2355.32 1727
2355.78 1633
2356.23 1687
2356.69 1443
2357.15 1392
2357.61 1446
2358.07 1430
2358.52 1593
2358.98 1449
2359.44 1581
2359.90 1609
2360.36 1402
2360.81 1443
2361.27 1437
2361.73 1528
2362.19 1480
2362.65 1658
2363.10 1628
2363.56 1624
2364.02 1666
2364.48 1647
2364.94 1655
2365.40 1598
2365.86 1579
2366.31 1591
2366.77 1620
2367.23 1739
2367.69 1827
2368.15 1742
2368.61 1726
2369.07 1700
2369.53 1717
2369.98 1564
2370.44 1501
2370.90 1525
2371.36 1530
2371.82 1559
2372.28 1568
2372.74 1587
2373.20 1697
2373.66 1680
2374.12 1722
2374.58 1578
2375.04 1601
2375.50 1802
2375.95 1773
2376.41 1776
2376.87 1670
2377.33 1774
2377.79 1813
2378.25 1780
2378.71 1832
2379.17 1725
2379.63 1815
2380.09 1662
2380.55 1845
2381.01 1716
2381.47 1668
2381.93 1591
2382.39 1580
2382.85 1489
2383.31 1645
2383.77 1578
2384.23 1543
2384.69 1515
2385.15 1608
2385.62 1418
2386.08 1505
2386.54 1456
2387.00 1607
2387.46 1371
2387.92 1438
2388.38 1636
2388.84 1438
2389.30 1586
2389.76 1722
2390.22 1629
2390.68 1610
2391.14 1663
2391.61 1601
2392.07 1578
2392.53 1644
2392.99 1718
2393.45 1607
2393.91 1731
2394.37 1742
2394.83 1698
2395.30 1620
2395.76 1571
2396.22 1579
2396.68 1424
2397.14 1562
2397.60 1579
2398.07 1593
2398.53 1475
2398.99 1475
2399.45 1420
2399.91 1558
2400.37 1510
2400.84 1478
2401.30 1666
2401.76 1517
2402.22 1600
2402.68 1595
2403.15 1490
2403.61 1531
2404.07 1473
2404.53 1503
2405.00 1696
2405.46 1748
2405.92 1625
2406.38 1525
2406.85 1442
2407.31 1447
2407.77 1539
2408.23 1497
2408.70 1485
2409.16 1643
2409.62 1478
2410.08 1595
2410.55 1593
2411.01 1690
2411.47 1607
2411.94 1408
2412.40 1405
2412.86 1538
2413.33 1520
2413.79 1371
2414.25 1519
2414.72 1527
2415.18 1437
2415.64 1627
2416.11 1562
2416.57 1658
2417.03 1742
2417.50 1649
2417.96 1525
2418.42 1708
2418.89 1633
2419.35 1589
2419.81 1549
2420.28 1741
2420.74 1638
2421.21 1594
2421.67 1667
2422.13 1527
2422.60 1535
2423.06 1645
2423.53 1633
2423.99 1603
2424.45 1480
2424.92 1562
2425.38 1533
2425.85 1541
2426.31 1519
2426.78 1357
2427.24 1621
2427.71 1522
2428.17 1514
2428.63 1475
2429.10 1418
2429.56 1605
2430.03 1509
2430.49 1475
2430.96 1438
2431.42 1454
2431.89 1565
2432.35 1604
2432.82 1547
2433.28 1506
2433.75 1692
2434.21 1637
2434.68 1561
2435.14 1592
2435.61 1465
2436.07 1429
2436.54 1660
2437.01 1628
2437.47 1565
2437.94 1431
2438.40 1411
2438.87 1599
2439.33 1445
2439.80 1463
2440.26 1567
2440.73 1457
2441.20 1562
2441.66 1617
2442.13 1584
2442.59 1652
2443.06 1682
2443.53 1677
2443.99 1621
2444.46 1686
2444.92 1608
2445.39 1570
2445.86 1663
2446.32 1669
2446.79 1626
2447.26 1543
2447.72 1669
2448.19 1634
2448.66 1593
2449.12 1474
2449.59 1492
2450.05 1492
2450.52 1573
2450.99 1393
2451.46 1436
2451.92 1453
2452.39 1449
2452.86 1477
2453.32 1555
2453.79 1604
2454.26 1493
2454.72 1426
2455.19 1497
2455.66 1539
2456.13 1432
2456.59 1343
2457.06 1481
2457.53 1543
2458.00 1410
2458.46 1390
2458.93 1303
2459.40 1287
2459.87 1368
2460.33 1412
2460.80 1417
2461.27 1364
2461.74 1504
2462.20 1394
2462.67 1445
2463.14 1471
2463.61 1550
2464.08 1330
2464.54 1298
2465.01 1352
2465.48 1337
2465.95 1454
2466.42 1555
2466.88 1496
2467.35 1643
2467.82 1662
2468.29 1581
2468.76 1547
2469.23 1338
2469.70 1620
2470.16 1477
2470.63 1354
2471.10 1338
2471.57 1355
2472.04 1418
2472.51 1462
2472.98 1439
2473.44 1405
2473.91 1512
2474.38 1401
2474.85 1439
2475.32 1654
2475.79 1548
2476.26 1471
2476.73 1507
2477.20 1558
2477.67 1421
2478.14 1443
2478.61 1510
2479.08 1632
2479.54 1312
2480.01 1348
2480.48 1440
2480.95 1441
2481.42 1500
2481.89 1444
2482.36 1540
2482.83 1476
2483.30 1411
2483.77 1465
2484.24 1539
2484.71 1488
2485.18 1342
2485.65 1507
2486.12 1612
2486.59 1539
2487.06 1547
2487.53 1600
2488.00 1584
2488.47 1579
2488.94 1557
2489.41 1673
2489.88 1523
2490.35 1707
2490.83 1776
2491.30 1735
2491.77 1653
2492.24 1511
2492.71 1392
2493.18 1501
2493.65 1551
2494.12 1549
2494.59 1386
2495.06 1513
2495.53 1479
2496.00 1484
2496.48 1500
2496.95 1558
2497.42 1484
2497.89 1522
2498.36 1548
2498.83 1371
2499.30 1439
2499.77 1342
2500.25 1485
2500.72 1455
2501.19 1489
2501.66 1487
2502.13 1645
2502.60 1502
2503.07 1389
2503.55 1307
2504.02 1387
2504.49 1474
2504.96 1713
2505.43 1689
2505.91 1554
2506.38 1464
2506.85 1656
2507.32 1607
2507.79 1545
2508.27 1542
2508.74 1651
2509.21 1651
2509.68 1602
2510.16 1693
2510.63 1537
2511.10 1583
2511.57 1563
2512.05 1762
2512.52 1660
2512.99 1672
2513.46 1685
2513.94 1575
2514.41 1700
2514.88 1759
2515.35 1768
2515.83 1713
2516.30 1770
2516.77 1699
2517.25 1727
2517.72 1768
2518.19 1674
2518.67 1489
2519.14 1600
2519.61 1561
2520.09 1424
2520.56 1492
2521.03 1551
2521.51 1479
2521.98 1404
2522.45 1604
2522.93 1502
2523.40 1457
2523.87 1386
2524.35 1371
2524.82 1529
2525.29 1457
2525.77 1469
2526.24 1504
2526.72 1677
2527.19 1698
2527.66 1637
2528.14 1741
2528.61 1715
2529.09 1691
2529.56 1665
2530.03 1794
2530.51 1802
2530.98 1801
2531.46 1878
2531.93 1745
2532.41 1725
2532.88 1806
2533.36 1813
2533.83 1846
2534.31 1745
2534.78 1676
2535.25 1545
2535.73 1496
2536.20 1584
2536.68 1619
2537.15 1435
2537.63 1483
2538.10 1669
2538.58 1646
2539.05 1716
2539.53 1560
2540.00 1529
2540.48 1575
2540.95 1443
2541.43 1738
2541.91 1691
2542.38 1611
2542.86 1509
2543.33 1617
2543.81 1524
2544.28 1554
2544.76 1471
2545.23 1525
2545.71 1504
2546.19 1684
2546.66 1650
2547.14 1656
2547.61 1525
2548.09 1506
2548.56 1763
2549.04 1656
2549.52 1648
2549.99 1657
2550.47 1693
2550.95 1818
2551.42 1862
2551.90 1889
2552.37 2016
2552.85 1844
2553.33 1762
2553.80 1796
2554.28 1844
2554.76 1713
2555.23 1903
2555.71 1836
2556.19 1688
2556.66 1785
2557.14 1590
2557.62 1618
2558.09 1668
2558.57 1588
2559.05 1720
2559.52 1749
2560.00 1475
2560.48 1365
2560.96 1417
2561.43 1411
2561.91 1604
2562.39 1613
2562.86 1516
2563.34 1446
2563.82 1593
2564.30 1736
2564.77 1646
2565.25 1666
2565.73 1619
2566.21 1542
2566.68 1595
2567.16 1568
2567.64 1413
2568.12 1398
2568.60 1498
2569.07 1647
2569.55 1499
2570.03 1426
2570.51 1569
2570.99 1469
2571.46 1526
2571.94 1515
2572.42 1394
2572.90 1380
2573.38 1458
2573.85 1431
2574.33 1376
2574.81 1391
2575.29 1540
2575.77 1470
2576.25 1310
2576.73 1523
2577.20 1606
2577.68 1585
2578.16 1485
2578.64 1506
2579.12 1529
2579.60 1590
2580.08 1616
2580.56 1453
2581.04 1546
2581.51 1453
2581.99 1410
2582.47 1562
2582.95 1565
2583.43 1466
2583.91 1436
2584.39 1412
2584.87 1366
2585.35 1348
2585.83 1303
2586.31 1419
2586.79 1477
2587.27 1616
2587.75 1367
2588.23 1510
2588.71 1433
2589.18 1485
2589.66 1538
2590.14 1499
2590.62 1505
2591.10 1535
2591.58 1476
2592.06 1480
2592.54 1558
2593.02 1661
2593.50 1518
2593.98 1424
2594.47 1456
2594.95 1444
2595.43 1393
2595.91 1547
2596.39 1558
2596.87 1511
2597.35 1453
2597.83 1537
2598.31 1372
2598.79 1473
2599.27 1441
2599.75 1484
2600.23 1559
2600.71 1586
2601.19 1433
2601.67 1425
2602.16 1441
2602.64 1595
2603.12 1497
2603.60 1493
2604.08 1467
2604.56 1595
2605.04 1510
2605.52 1567
2606.00 1366
2606.49 1584
2606.97 1540
2607.45 1636
2607.93 1448
2608.41 1423
2608.89 1335
2609.37 1411
2609.86 1481
2610.34 1516
2610.82 1419
2611.30 1396
2611.78 1461
2612.27 1371
2612.75 1498
2613.23 1347
2613.71 1267
2614.19 1454
2614.68 1448
2615.16 1506
2615.64 1524
2616.12 1505
2616.60 1479
2617.09 1495
2617.57 1490
2618.05 1531
2618.53 1590
2619.02 1523
2619.50 1314
2619.98 1356
2620.46 1650
2620.95 1725
2621.43 1491
2621.91 1443
2622.40 1482
2622.88 1510
2623.36 1495
2623.84 1407
2624.33 1673
2624.81 1513
2625.29 1440
2625.78 1425
2626.26 1494
2626.74 1497
2627.23 1446
2627.71 1330
2628.19 1695
2628.68 1551
2629.16 1387
2629.64 1500
2630.13 1536
2630.61 1572
2631.09 1522
2631.58 1608
2632.06 1654
2632.54 1486
2633.03 1460
2633.51 1598
2634.00 1530
2634.48 1599
2634.96 1620
2635.45 1504
2635.93 1561
2636.42 1602
2636.90 1650
2637.38 1748
2637.87 1656
2638.35 1494
2638.84 1470
2639.32 1552
2639.81 1432
2640.29 1434
2640.78 1391
2641.26 1295
2641.74 1351
2642.23 1495
2642.71 1488
2643.20 1456
2643.68 1449
2644.17 1548
2644.65 1415
2645.14 1374
2645.62 1424
2646.11 1370
2646.59 1348
2647.08 1523
2647.56 1511
2648.05 1353
2648.53 1435
2649.02 1550
2649.50 1464
2649.99 1433
2650.48 1437
2650.96 1496
2651.45 1410
2651.93 1512
2652.42 1497
2652.90 1331
2653.39 1448
2653.87 1550
2654.36 1486
2654.85 1434
2655.33 1447
2655.82 1584
2656.30 1456
2656.79 1401
2657.28 1404
2657.76 1440
2658.25 1553
2658.73 1399
2659.22 1382
2659.71 1222
2660.19 1363
2660.68 1309
2661.17 1352
2661.65 1503
2662.14 1344
2662.62 1467
2663.11 1434
2663.60 1397
2664.08 1490
2664.57 1353
2665.06 1482
2665.55 1580
2666.03 1630
2666.52 1690
2667.01 1563
2667.49 1530
2667.98 1507
2668.47 1418
2668.95 1635
2669.44 1637
2669.93 1502
2670.42 1687
2670.90 1552
2671.39 1503
2671.88 1451
2672.36 1400
2672.85 1452
2673.34 1632
2673.83 1557
2674.31 1526
2674.80 1565
2675.29 1462
2675.78 1531
2676.27 1691
2676.75 1701
2677.24 1682
2677.73 1925
2678.22 1745
2678.71 1643
2679.19 1645
2679.68 1581
2680.17 1574
2680.66 1539
2681.15 1421
2681.63 1432
2682.12 1408
2682.61 1507
2683.10 1510
2683.59 1498
2684.08 1377
2684.56 1357
2685.05 1389
2685.54 1383
2686.03 1413
2686.52 1368
2687.01 1486
2687.50 1379
2687.99 1350
2688.47 1466
2688.96 1365
2689.45 1432
2689.94 1437
2690.43 1409
2690.92 1442
2691.41 1461
2691.90 1364
2692.39 1286
2692.88 1239
2693.37 1440
2693.85 1611
2694.34 1544
2694.83 1453
2695.32 1306
2695.81 1437
2696.30 1542
2696.79 1572
2697.28 1466
2697.77 1568
2698.26 1452
2698.75 1509
2699.24 1394
2699.73 1383
2700.22 1352
2700.71 1403
2701.20 1577
2701.69 1509
2702.18 1351
2702.67 1400
2703.16 1411
2703.65 1394
2704.14 1433
2704.63 1446
2705.12 1533
2705.61 1592
2706.10 1639
2706.59 1335
2707.08 1306
2707.58 1281
2708.07 1478
2708.56 1534
2709.05 1596
2709.54 1461
2710.03 1517
2710.52 1443
2711.01 1489
2711.50 1434
2711.99 1338
2712.48 1420
2712.98 1407
2713.47 1498
2713.96 1538
2714.45 1371
2714.94 1472
2715.43 1461
2715.92 1637
2716.41 1481
2716.91 1567
2717.40 1513
2717.89 1559
2718.38 1573
2718.87 1674
2719.36 1646
2719.86 1535
2720.35 1827
2720.84 1708
2721.33 1734
2721.82 1723
2722.31 1756
2722.81 1768
2723.30 1621
2723.79 1647
2724.28 1496
2724.77 1610
2725.27 1724
2725.76 1765
2726.25 1743
2726.74 1606
2727.24 1528
2727.73 1459
2728.22 1603
2728.71 1645
2729.21 1566
2729.70 1497
2730.19 1480
2730.68 1448
2731.18 1413
2731.67 1454
2732.16 1421
2732.66 1614
2733.15 1485
2733.64 1526
2734.13 1501
2734.63 1518
2735.12 1362
2735.61 1360
2736.11 1421
2736.60 1547
2737.09 1610
2737.59 1531
2738.08 1695
2738.57 1630
2739.07 1525
2739.56 1592
2740.05 1545
2740.55 1422
2741.04 1598
2741.54 1667
2742.03 1459
2742.52 1630
2743.02 1471
2743.51 1477
2744.00 1508
2744.50 1590
2744.99 1625
2745.49 1651
2745.98 1385
2746.47 1430
2746.97 1454
2747.46 1514
2747.96 1362
2748.45 1369
2748.95 1323
2749.44 1347
2749.93 1460
2750.43 1498
2750.92 1525
2751.42 1594
2751.91 1464
2752.41 1334
2752.90 1379
2753.40 1322
2753.89 1385
2754.39 1367
2754.88 1445
2755.38 1479
2755.87 1396
2756.37 1405
2756.86 1455
2757.36 1289
2757.85 1342
2758.35 1364
2758.84 1437
2759.34 1436
2759.83 1401
2760.33 1476
2760.82 1528
2761.32 1467
2761.81 1475
2762.31 1471
2762.81 1351
2763.30 1468
2763.80 1522
2764.29 1476
2764.79 1540
2765.28 1359
2765.78 1405
2766.28 1447
2766.77 1521
2767.27 1405
2767.76 1342
2768.26 1364
2768.76 1490
2769.25 1419
2769.75 1338
2770.25 1362
2770.74 1478
2771.24 1380
2771.73 1414
2772.23 1403
2772.73 1364
2773.22 1377
2773.72 1389
2774.22 1346
2774.71 1331
2775.21 1364
2775.71 1423
2776.20 1495
2776.70 1411
2777.20 1523
2777.69 1615
2778.19 1685
2778.69 1501
2779.19 1435
2779.68 1493
2780.18 1561
2780.68 1637
2781.17 1581
2781.67 1581
2782.17 1608
2782.67 1500
2783.16 1448
2783.66 1355
2784.16 1295
2784.66 1260
2785.15 1374
2785.65 1482
2786.15 1399
2786.65 1331
2787.15 1382
2787.64 1372
2788.14 1339
2788.64 1339
2789.14 1240
2789.63 1312
2790.13 1332
2790.63 1421
2791.13 1371
2791.63 1461
2792.13 1509
2792.62 1495
2793.12 1388
2793.62 1374
2794.12 1589
2794.62 1420
2795.12 1425
2795.61 1360
2796.11 1359
2796.61 1505
2797.11 1389
2797.61 1411
2798.11 1600
2798.61 1491
2799.11 1468
2799.60 1420
2800.10 1477
2800.60 1380
2801.10 1307
2801.60 1522
2802.10 1447
2802.60 1467
2803.10 1454
2803.60 1538
2804.10 1439
2804.60 1412
2805.10 1328
2805.59 1409
2806.09 1489
2806.59 1515
2807.09 1551
2807.59 1534
2808.09 1323
2808.59 1495
2809.09 1593
2809.59 1494
2810.09 1244
2810.59 1374
2811.09 1455
2811.59 1489
2812.09 1578
2812.59 1347
2813.09 1304
2813.59 1464
2814.09 1410
2814.59 1534
2815.09 1404
2815.59 1404
2816.09 1376
2816.59 1306
2817.09 1367
2817.59 1411
2818.09 1317
2818.60 1246
2819.10 1335
2819.60 1284
2820.10 1195
2820.60 1373
2821.10 1445
2821.60 1373
2822.10 1365
2822.60 1411
2823.10 1395
2823.60 1416
2824.10 1399
2824.61 1492
2825.11 1291
2825.61 1417
2826.11 1485
2826.61 1303
2827.11 1401
2827.61 1267
2828.12 1331
2828.62 1333
2829.12 1368
2829.62 1341
2830.12 1295
2830.62 1372
2831.12 1279
2831.63 1296
2832.13 1310
2832.63 1218
2833.13 1226
2833.63 1422
2834.14 1272
2834.64 1348
2835.14 1555
2835.64 1391
2836.14 1452
2836.65 1440
2837.15 1523
2837.65 1332
2838.15 1425
2838.66 1497
2839.16 1304
2839.66 1302
2840.16 1370
2840.67 1302
2841.17 1486
2841.67 1367
2842.17 1494
2842.68 1406
2843.18 1261
2843.68 1249
2844.18 1447
2844.69 1429
2845.19 1413
2845.69 1364
2846.20 1316
2846.70 1389
2847.20 1393
2847.71 1527
2848.21 1393
2848.71 1311
2849.22 1424
2849.72 1541
2850.22 1578
2850.73 1468
2851.23 1448
2851.73 1588
2852.24 1484
2852.74 1479
2853.24 1507
2853.75 1626
2854.25 1423
2854.75 1445
2855.26 1603
2855.76 1470
2856.27 1410
2856.77 1334
2857.27 1399
2857.78 1409
2858.28 1436
2858.79 1626
2859.29 1502
2859.80 1420
2860.30 1524
2860.80 1357
2861.31 1303
2861.81 1373
2862.32 1373
2862.82 1412
2863.33 1419
2863.83 1450
2864.34 1397
2864.84 1397
2865.34 1308
2865.85 1336
2866.35 1367
2866.86 1422
2867.36 1384
2867.87 1427
2868.37 1352
2868.88 1512
2869.38 1338
2869.89 1303
2870.39 1342
2870.90 1383
2871.41 1345
2871.91 1211
2872.42 1187
2872.92 1330
2873.43 1431
2873.93 1306
2874.44 1468
2874.94 1374
2875.45 1450
2875.95 1358
2876.46 1468
2876.97 1495
2877.47 1574
2877.98 1544
2878.48 1426
2878.99 1446
2879.50 1475
2880.00 1340
2880.51 1516
2881.01 1498
2881.52 1512
2882.03 1522
2882.53 1336
2883.04 1402
2883.54 1534
2884.05 1480
2884.56 1508
2885.06 1480
2885.57 1288
2886.08 1308
2886.58 1292
2887.09 1473
2887.60 1434
2888.10 1504
2888.61 1374
2889.12 1387
2889.62 1394
2890.13 1457
2890.64 1540
2891.15 1743
2891.65 1724
2892.16 1538
2892.67 1498
2893.17 1583
2893.68 1513
2894.19 1373
2894.70 1400
2895.20 1465
2895.71 1557
2896.22 1603
2896.73 1472
2897.23 1499
2897.74 1622
2898.25 1660
2898.76 1585
2899.26 1537
2899.77 1586
2900.28 1681
2900.79 1661
2901.29 1543
2901.80 1519
2902.31 1378
2902.82 1364
2903.33 1418
2903.83 1441
2904.34 1383
2904.85 1570
2905.36 1449
2905.87 1613
2906.38 1605
2906.88 1431
2907.39 1530
2907.90 1665
2908.41 1766
2908.92 1490
2909.43 1518
2909.94 1460
2910.44 1367
2910.95 1319
2911.46 1331
2911.97 1306
2912.48 1420
2912.99 1331
2913.50 1396
2914.01 1367
2914.52 1406
2915.02 1318
2915.53 1450
2916.04 1562
2916.55 1573
2917.06 1447
2917.57 1400
2918.08 1450
2918.59 1491
2919.10 1383
2919.61 1327
2920.12 1320
2920.63 1493
2921.14 1553
2921.65 1468
2922.16 1298
2922.67 1361
2923.18 1423
2923.69 1470
2924.20 1511
2924.71 1427
2925.22 1442
2925.73 1486
2926.24 1439
2926.75 1450
2927.26 1334
2927.77 1323
2928.28 1431
2928.79 1465
2929.30 1310
2929.81 1329
2930.32 1253
2930.83 1259
2931.34 1201
2931.85 1231
2932.36 1333
2932.87 1393
2933.38 1384
2933.89 1490
2934.40 1630
2934.91 1580
2935.42 1466
2935.94 1471
2936.45 1412
2936.96 1373
2937.47 1457
2937.98 1540
2938.49 1512
2939.00 1288
2939.51 1450
2940.02 1570
2940.54 1524
2941.05 1331
2941.56 1380
2942.07 1544
2942.58 1463
2943.09 1482
2943.61 1518
2944.12 1585
2944.63 1548
2945.14 1473
2945.65 1388
2946.16 1395
2946.68 1361
2947.19 1289
2947.70 1489
2948.21 1516
2948.72 1511
2949.24 1616
2949.75 1410
2950.26 1332
2950.77 1449
2951.28 1480
2951.80 1320
2952.31 1223
2952.82 1376
2953.33 1305
2953.85 1343
2954.36 1358
2954.87 1278
2955.38 1312
2955.90 1263
2956.41 1326
2956.92 1381
2957.43 1436
2957.95 1273
2958.46 1275
2958.97 1236
2959.49 1360
2960.00 1288
2960.51 1466
2961.03 1562
2961.54 1628
2962.05 1449
2962.57 1389
2963.08 1503
2963.59 1416
2964.11 1422
2964.62 1374
2965.13 1444
2965.65 1423
2966.16 1467
2966.67 1404
2967.19 1436
2967.70 1453
2968.21 1406
2968.73 1521
2969.24 1469
2969.76 1417
2970.27 1428
2970.78 1472
2971.30 1368
2971.81 1228
2972.33 1442
2972.84 1403
2973.35 1458
2973.87 1415
2974.38 1448
2974.90 1390
2975.41 1369
2975.92 1367
2976.44 1362
2976.95 1456
2977.47 1408
2977.98 1438
2978.50 1532
2979.01 1442
2979.53 1434
2980.04 1457
2980.56 1410
2981.07 1311
2981.59 1440
2982.10 1468
2982.62 1426
2983.13 1432
2983.65 1329
2984.16 1318
2984.68 1396
2985.19 1347
2985.71 1374
2986.22 1457
2986.74 1521
2987.25 1508
2987.77 1452
2988.28 1492
2988.80 1506
2989.31 1396
2989.83 1370
2990.35 1536
2990.86 1534
2991.38 1474
2991.89 1624
2992.41 1575
2992.92 1495
2993.44 1387
2993.96 1562
2994.47 1675
2994.99 1517
2995.50 1426
2996.02 1522
2996.54 1518
2997.05 1419
2997.57 1321
2998.09 1474
2998.60 1571
2999.12 1642
2999.64 1696
3000.15 1627
3000.67 1570
3001.18 1598
3001.70 1572
3002.22 1781
3002.73 1739
3003.25 1756
3003.77 1747
3004.29 1825
3004.80 1692
3005.32 1788
3005.84 2000
3006.35 1880
3006.87 1762
3007.39 1641
3007.90 1934
3008.42 1841
3008.94 1849
3009.46 1859
3009.97 1757
3010.49 1676
3011.01 1681
3011.53 1425
3012.04 1591
3012.56 1599
3013.08 1485
3013.60 1482
3014.11 1485
3014.63 1465
3015.15 1399
3015.67 1474
3016.18 1460
3016.70 1534
3017.22 1411
3017.74 1462
3018.26 1422
3018.77 1470
3019.29 1561
3019.81 1581
3020.33 1605
3020.85 1579
3021.37 1506
3021.88 1520
3022.40 1690
3022.92 1740
3023.44 1596
3023.96 1608
3024.48 1628
3025.00 1638
3025.51 1563
3026.03 1544
3026.55 1658
3027.07 1282
3027.59 1351
3028.11 1477
3028.63 1546
3029.15 1373
3029.67 1440
3030.18 1361
3030.70 1464
3031.22 1444
3031.74 1434
3032.26 1494
3032.78 1639
3033.30 1483
3033.82 1380
3034.34 1437
3034.86 1405
3035.38 1502
3035.90 1413
3036.42 1410
3036.94 1517
3037.46 1589
3037.98 1698
3038.50 1540
3039.02 1462
3039.54 1585
3040.06 1673
3040.58 1509
3041.10 1521
3041.62 1576
3042.14 1526
3042.66 1517
3043.18 1591
3043.70 1432
3044.22 1432
3044.74 1306
3045.26 1491
3045.78 1529
3046.30 1397
3046.82 1407
3047.34 1355
3047.86 1402
3048.38 1471
3048.90 1594
3049.42 1602
3049.94 1584
3050.46 1629
3050.98 1442
3051.50 1463
3052.03 1473
3052.55 1515
3053.07 1447
3053.59 1373
3054.11 1472
3054.63 1420
3055.15 1593
3055.67 1413
3056.19 1574
3056.72 1467
3057.24 1282
3057.76 1412
3058.28 1417
3058.80 1422
3059.32 1438
3059.84 1453
3060.37 1481
3060.89 1547
3061.41 1336
3061.93 1385
3062.45 1426
3062.98 1458
3063.50 1558
3064.02 1482
3064.54 1372
3065.06 1382
3065.59 1472
3066.11 1674
3066.63 1786
3067.15 1621
3067.67 1714
3068.20 1770
3068.72 1588
3069.24 1562
3069.76 1500
3070.29 1538
3070.81 1693
3071.33 1605
3071.85 1563
3072.38 1432
3072.90 1594
3073.42 1596
3073.95 1645
3074.47 1544
3074.99 1578
3075.51 1517
3076.04 1552
3076.56 1746
3077.08 1561
3077.61 1574
3078.13 1587
3078.65 1637
3079.18 1760
3079.70 1577
3080.22 1680
3080.75 1637
3081.27 1672
3081.79 1565
3082.32 1831
3082.84 1946
3083.36 1802
3083.89 1888
3084.41 2075
3084.93 1994
3085.46 1703
3085.98 1706
3086.51 1753
3087.03 1982
3087.55 1850
3088.08 1753
3088.60 1824
3089.13 1841
3089.65 1783
3090.17 1798
3090.70 1702
3091.22 1858
3091.75 1711
3092.27 1705
3092.80 1687
3093.32 1716
3093.85 1498
3094.37 1743
3094.89 1857
3095.42 1762
3095.94 1747
3096.47 1782
3096.99 1805
3097.52 1803
3098.04 1856
3098.57 1882
3099.09 2094
3099.62 2052
3100.14 2174
3100.67 2285
3101.19 2222
3101.72 2481
3102.24 2610
3102.77 2938
3103.29 3358
3103.82 3608
3104.34 4041
3104.87 4322
3105.40 4383
3105.92 4775
3106.45 4796
3106.97 4257
3107.50 4458
3108.02 4130
3108.55 4046
3109.08 3477
3109.60 3158
3110.13 3157
3110.65 2943
3111.18 2647
3111.70 2544
3112.23 2688
3112.76 2581
3113.28 2619
3113.81 2600
3114.34 2552
3114.86 2493
3115.39 2655
3115.91 2613
3116.44 2254
3116.97 2161
3117.49 2189
3118.02 2196
3118.55 2024
3119.07 2000
3119.60 1768
3120.13 1853
3120.65 2102
3121.18 2060
3121.71 2221
3122.23 2226
3122.76 2106
3123.29 2217
3123.82 2175
3124.34 2326
3124.87 2332
3125.40 2191
3125.92 2057
3126.45 2044
3126.98 2101
3127.51 2086
3128.03 1905
3128.56 2007
3129.09 1967
3129.62 1899
3130.14 1917
3130.67 1853
3131.20 1874
3131.73 1780
3132.25 1885
3132.78 1739
3133.31 1704
3133.84 1547
3134.37 1582
3134.89 1640
3135.42 1624
3135.95 1728
3136.48 1683
3137.01 1666
3137.53 1690
3138.06 1741
3138.59 1687
3139.12 1727
3139.65 1629
3140.18 1538
3140.70 1590
3141.23 1548
3141.76 1591
3142.29 1636
3142.82 1583
3143.35 1637
3143.88 1538
3144.40 1414
3144.93 1584
3145.46 1520
3145.99 1643
3146.52 1730
3147.05 1473
3147.58 1625
3148.11 1733
3148.64 1813
3149.17 1656
3149.70 1712
3150.22 1753
3150.75 1810
3151.28 1667
3151.81 1558
3152.34 1651
3152.87 1589
3153.40 1724
3153.93 1773
3154.46 1790
3154.99 1666
3155.52 1537
3156.05 1518
3156.58 1743
3157.11 1721
3157.64 1630
3158.17 1607
3158.70 1631
3159.23 1746
3159.76 1721
3160.29 1657
3160.82 1649
3161.35 1601
3161.88 1623
3162.41 1705
3162.94 1732
3163.47 1605
3164.00 1555
3164.53 1578
3165.06 1635
3165.59 1606
3166.12 1755
3166.65 1644
3167.18 1484
3167.72 1464
3168.25 1547
3168.78 1544
3169.31 1483
3169.84 1280
3170.37 1471
3170.90 1545
3171.43 1530
3171.96 1368
3172.49 1495
3173.03 1580
3173.56 1588
3174.09 1579
3174.62 1456
3175.15 1644
3175.68 1667
3176.21 1737
3176.74 1763
3177.28 1530
3177.81 1671
3178.34 1893
3178.87 1612
3179.40 1565
3179.93 1585
3180.47 1752
3181.00 1638
3181.53 1502
3182.06 1511
3182.59 1628
3183.13 1537
3183.66 1502
3184.19 1629
3184.72 1568
3185.25 1504
3185.79 1578
3186.32 1561
3186.85 1567
3187.38 1515
3187.92 1525
3188.45 1530
3188.98 1436
3189.51 1681
3190.05 1571
3190.58 1660
3191.11 1793
3191.64 1715
3192.18 1588
3192.71 1612
3193.24 1670
3193.78 1562
3194.31 1455
3194.84 1553
3195.38 1634
3195.91 1699
3196.44 1528
3196.97 1546
3197.51 1656
3198.04 1706
3198.57 1631
3199.11 1594
3199.64 1736
3200.17 1632
3200.71 1555
3201.24 1621
3201.78 1482
3202.31 1668
3202.84 1684
3203.38 1750
3203.91 1642
3204.44 1721
3204.98 1736
3205.51 1747
3206.05 1835
3206.58 1744
3207.11 1619
3207.65 1714
3208.18 1885
3208.72 1955
3209.25 1944
3209.78 1998
3210.32 1907
3210.85 1952
3211.39 1970
3211.92 2047
3212.46 1939
3212.99 1846
3213.53 1954
3214.06 1895
3214.59 1917
3215.13 1916
3215.66 1898
3216.20 2002
3216.73 1834
3217.27 1906
3217.80 1763
3218.34 1677
3218.87 1752
3219.41 1673
3219.94 1618
3220.48 1623
3221.01 1610
3221.55 1638
3222.08 1541
3222.62 1710
3223.16 1771
3223.69 1749
3224.23 1842
3224.76 1953
3225.30 1952
3225.83 1826
3226.37 1913
3226.90 1911
3227.44 2024
3227.98 2046
3228.51 2047
3229.05 2028
3229.58 2023
3230.12 2069
3230.66 2054
3231.19 2070
3231.73 1805
3232.26 1778
3232.80 1916
3233.34 2033
3233.87 2085
3234.41 2106
3234.95 2001
3235.48 1970
3236.02 1905
3236.55 1980
3237.09 1917
3237.63 2078
3238.16 2167
3238.70 2184
3239.24 2015
3239.77 2102
3240.31 2058
3240.85 1951
3241.38 1914
3241.92 1921
3242.46 2049
3243.00 1832
3243.53 1923
3244.07 1839
3244.61 1899
3245.14 1996
3245.68 1937
3246.22 2077
3246.76 2175
3247.29 2198
3247.83 2122
3248.37 2399
3248.91 2303
3249.44 2258
3249.98 2290
3250.52 2382
3251.06 2444
3251.59 2488
3252.13 2522
3252.67 2384
3253.21 2234
3253.75 2341
3254.28 2402
3254.82 2381
3255.36 2581
3255.90 2384
3256.44 2346
3256.97 2380
3257.51 2565
3258.05 2573
3258.59 2521
3259.13 2530
3259.67 2530
3260.20 2637
3260.74 2602
3261.28 2810
3261.82 2766
3262.36 2797
3262.90 3105
3263.44 3056
3263.97 3012
3264.51 3171
3265.05 3480
3265.59 3732
3266.13 3902
3266.67 3942
3267.21 4548
3267.75 4309
3268.29 4885
3268.83 5250
3269.36 5340
3269.90 5375
3270.44 5235
3270.98 5055
3271.52 5084
3272.06 4737
3272.60 4389
3273.14 4315
3273.68 3707
3274.22 3132
3274.76 3133
3275.30 2937
3275.84 3002
3276.38 2808
3276.92 2780
3277.46 2938
3278.00 2865
3278.54 2803
3279.08 2885
3279.62 2879
3280.16 2824
3280.70 2804
3281.24 2805
3281.78 2739
3282.32 2710
3282.86 2766
3283.40 2593
3283.94 2621
3284.48 2807
3285.02 2883
3285.56 2854
3286.10 2826
3286.64 2785
3287.18 2828
3287.72 2917
3288.26 2811
3288.81 2879
3289.35 2964
3289.89 2957
3290.43 2980
3290.97 2887
3291.51 2976
3292.05 3164
3292.59 2903
3293.13 3055
3293.67 3238
3294.22 3324
3294.76 3689
3295.30 3630
3295.84 3687
3296.38 3799
3296.92 3693
3297.46 3987
3298.01 4032
3298.55 3747
3299.09 3767
3299.63 3681
3300.17 3390
3300.71 3434
3301.26 3500
3301.80 3246
3302.34 3162
3302.88 3145
3303.42 3009
3303.97 3056
3304.51 3183
3305.05 3217
3305.59 3179
3306.13 3217
3306.68 3025
3307.22 3064
3307.76 2881
3308.30 2928
3308.85 2973
3309.39 2926
3309.93 2761
3310.47 2796
3311.02 2873
3311.56 2973
3312.10 2924
3312.64 2997
3313.19 3075
3313.73 2849
3314.27 3048
3314.82 3015
3315.36 2923
3315.90 3001
3316.45 3154
3316.99 3203
3317.53 3095
3318.07 3127
3318.62 3182
3319.16 3328
3319.70 3357
3320.25 3550
3320.79 3881
3321.34 4033
3321.88 4403
3322.42 4125
3322.97 4211
3323.51 4209
3324.05 4134
3324.60 4361
3325.14 4630
3325.68 4614
3326.23 4232
3326.77 3900
3327.32 4204
3327.86 4012
3328.40 3988
3328.95 3927
3329.49 3898
3330.04 3569
3330.58 3333
3331.13 3729
3331.67 3938
3332.21 4321
3332.76 4660
3333.30 5146
3333.85 6209
3334.39 7366
3334.94 8694
3335.48 10681
3336.03 12828
3336.57 14807
3337.12 16595
3337.66 18071
3338.21 19729
3338.75 20347
3339.30 20593
3339.84 20323
3340.39 19321
3340.93 17782
3341.48 16473
3342.02 14585
3342.57 12555
3343.11 10500
3343.66 8548
3344.20 7243
3344.75 6336
3345.29 5589
3345.84 4783
3346.38 4236
3346.93 4008
3347.47 3809
3348.02 3776
3348.57 3714
3349.11 3831
3349.66 3820
3350.20 4024
3350.75 4330
3351.30 4514
3351.84 4698
3352.39 5106
3352.93 5269
3353.48 5480
3354.03 5566
3354.57 5787
3355.12 5893
3355.66 5603
3356.21 5353
3356.76 4786
3357.30 4559
3357.85 4158
3358.40 3999
3358.94 3791
3359.49 3599
3360.04 3303
3360.58 3248
3361.13 3105
3361.68 3000
3362.22 2964
3362.77 3249
3363.32 3347
3363.86 3141
3364.41 3087
3364.96 3226
3365.50 3469
3366.05 3531
3366.60 3395
3367.15 3365
3367.69 3478
3368.24 3773
3368.79 3598
3369.34 3365
3369.88 3416
3370.43 3318
3370.98 3231
3371.53 3515
3372.07 3323
3372.62 3486
3373.17 3554
3373.72 3681
3374.26 3831
3374.81 4042
3375.36 4050
3375.91 4168
3376.46 4308
3377.00 4607
3377.55 4539
3378.10 4244
3378.65 4155
3379.20 4063
3379.74 3634
3380.29 3336
3380.84 3520
3381.39 3368
3381.94 3041
3382.49 3010
3383.04 2871
3383.58 2996
3384.13 3051
3384.68 2922
3385.23 3021
3385.78 2995
3386.33 2893
3386.88 2877
3387.43 3085
3387.97 2803
3388.52 2841
3389.07 2762
3389.62 2680
3390.17 2726
3390.72 2808
3391.27 2691
3391.82 2709
3392.37 2542
3392.92 2630
3393.47 2790
3394.01 2617
3394.56 2540
3395.11 2487
3395.66 2552
3396.21 2333
3396.76 2323
3397.31 2172
3397.86 2296
3398.41 2263
3398.96 2292
3399.51 2322
3400.06 2244
3400.61 2300
3401.16 2151
3401.71 2023
3402.26 2031
3402.81 2121
3403.36 2156
3403.91 2222
3404.46 2066
3405.01 1942
3405.56 2028
3406.11 2016
3406.66 2108
3407.21 2120
3407.76 2239
3408.32 2135
3408.87 2046
3409.42 2146
3409.97 2169
3410.52 2190
3411.07 2161
3411.62 2166
3412.17 2268
3412.72 2378
3413.27 2444
3413.82 2560
3414.37 2569
3414.93 2552
3415.48 2603
3416.03 2523
3416.58 2582
3417.13 2573
3417.68 2418
3418.23 2358
3418.78 2416
3419.34 2349
3419.89 2063
3420.44 2103
3420.99 2114
3421.54 2138
3422.09 1939
3422.65 1838
3423.20 1877
3423.75 1843
3424.30 1713
3424.85 1815
3425.40 1887
3425.96 1937
3426.51 1957
3427.06 1805
3427.61 1864
3428.17 2032
3428.72 2034
3429.27 1963
3429.82 1948
3430.37 2084
3430.93 1858
3431.48 1716
3432.03 1918
3432.58 1919
3433.14 1924
3433.69 1831
3434.24 1813
3434.79 1823
3435.35 1875
3435.90 1816
3436.45 1879
3437.01 1867
3437.56 1775
3438.11 1698
3438.66 1670
3439.22 1816
3439.77 1785
3440.32 1772
3440.88 1764
3441.43 1673
3441.98 1762
3442.54 1711
3443.09 1664
3443.64 1819
3444.20 1746
3444.75 1770
3445.30 1818
3445.86 1706
3446.41 1788
3446.97 1741
3447.52 1971
3448.07 1835
3448.63 1764
3449.18 1621
3449.73 1823
3450.29 1787
3450.84 1672
3451.40 1590
3451.95 1524
3452.50 1618
3453.06 1782
3453.61 1810
3454.17 1684
3454.72 1692
3455.28 1561
3455.83 1509
3456.38 1625
3456.94 1656
3457.49 1728
3458.05 1721
3458.60 1888
3459.16 1863
3459.71 1744
3460.27 1693
3460.82 1677
3461.38 1714
3461.93 1753
3462.49 1712
3463.04 1783
3463.60 1967
3464.15 1826
3464.71 1680
3465.26 1791
3465.82 1839
3466.37 1837
3466.93 1812
3467.48 1928
3468.04 1812
3468.59 1839
3469.15 1961
3469.70 1818
3470.26 1883
3470.82 1849
3471.37 1886
3471.93 2009
3472.48 2284
3473.04 2001
3473.59 2040
3474.15 2057
3474.71 2056
3475.26 2004
3475.82 2070
3476.37 2095
3476.93 2144
3477.49 2186
3478.04 2024
3478.60 1974
3479.16 2072
3479.71 2147
3480.27 1992
3480.82 2100
3481.38 2280
3481.94 2265
3482.49 2277
3483.05 2106
3483.61 2318
3484.16 2201
3484.72 2309
3485.28 2338
3485.83 2316
3486.39 2341
3486.95 2392
3487.50 2377
3488.06 2375
3488.62 2542
3489.18 2621
3489.73 2642
3490.29 2904
3490.85 3116
3491.40 3499
3491.96 4025
3492.52 4361
3493.08 4437
3493.63 4907
3494.19 5409
3494.75 5814
3495.31 5750
3495.86 5878
3496.42 5675
3496.98 5473
3497.54 5354
3498.09 4459
3498.65 3966
3499.21 3784
3499.77 3519
3500.33 3355
3500.88 3042
3501.44 3141
3502.00 3331
3502.56 3171
3503.12 3079
3503.67 3068
3504.23 3274
3504.79 3268
3505.35 3293
3505.91 3292
3506.47 3414
3507.03 3413
3507.58 3344
3508.14 3456
3508.70 3256
3509.26 3289
3509.82 3152
3510.38 3136
3510.94 2882
3511.49 3025
3512.05 2844
3512.61 2570
3513.17 2296
3513.73 2184
3514.29 2305
3514.85 2258
3515.41 2327
3515.97 2196
3516.53 2088
3517.09 2042
3517.64 1951
3518.20 1975
3518.76 2017
3519.32 2002
3519.88 1746
3520.44 1870
3521.00 1953
3521.56 1858
3522.12 1840
3522.68 1962
3523.24 1993
3523.80 1893
3524.36 1962
3524.92 1815
3525.48 1727
3526.04 1748
3526.60 1709
3527.16 1906
3527.72 1737
3528.28 1605
3528.84 1577
3529.40 1697
3529.96 1635
3530.52 1645
3531.08 1702
3531.64 1800
3532.20 1722
3532.76 1711
3533.32 1639
3533.89 1850
3534.45 1684
3535.01 1739
3535.57 1881
3536.13 1795
3536.69 1774
3537.25 1774
3537.81 1753
3538.37 1642
3538.93 1797
3539.49 1834
3540.06 1853
3540.62 1766
3541.18 1820
3541.74 1725
3542.30 1840
3542.86 1716
3543.42 1752
3543.98 1736
3544.55 1594
3545.11 1648
3545.67 1744
3546.23 1800
3546.79 1758
3547.35 1611
3547.92 1622
3548.48 1697
3549.04 1729
3549.60 1667
3550.16 1490
3550.72 1514
3551.29 1641
3551.85 1712
3552.41 1511
3552.97 1524
3553.54 1566
3554.10 1617
3554.66 1459
3555.22 1463
3555.78 1406
3556.35 1376
3556.91 1455
3557.47 1425
3558.03 1482
3558.60 1284
3559.16 1395
3559.72 1418
3560.29 1485
3560.85 1511
3561.41 1510
3561.97 1527
3562.54 1604
3563.10 1523
3563.66 1440
3564.23 1409
3564.79 1550
3565.35 1584
3565.91 1440
3566.48 1376
3567.04 1538
3567.60 1549
3568.17 1500
3568.73 1459
3569.29 1345
3569.86 1439
3570.42 1426
3570.99 1419
3571.55 1494
3572.11 1421
3572.68 1285
3573.24 1423
3573.80 1603
3574.37 1476
3574.93 1471
3575.50 1532
3576.06 1570
3576.62 1557
3577.19 1554
3577.75 1603
3578.32 1542
3578.88 1606
3579.44 1655
3580.01 1673
3580.57 1684
3581.14 1608
3581.70 1646
3582.27 1675
3582.83 1583
3583.40 1530
3583.96 1671
3584.52 1439
3585.09 1569
3585.65 1450
3586.22 1477
3586.78 1400
3587.35 1265
3587.91 1370
3588.48 1427
3589.04 1394
3589.61 1360
3590.17 1419
3590.74 1309
3591.30 1302
3591.87 1329
3592.43 1453
3593.00 1481
3593.56 1441
3594.13 1445
3594.70 1427
3595.26 1373
3595.83 1378
3596.39 1360
3596.96 1530
3597.52 1528
3598.09 1385
3598.65 1395
3599.22 1413
3599.79 1270
3600.35 1515
3600.92 1379
3601.48 1365
3602.05 1309
3602.62 1402
3603.18 1350
3603.75 1361
3604.32 1372
3604.88 1392
3605.45 1459
3606.01 1353
3606.58 1380
3607.15 1363
3607.71 1304
3608.28 1340
3608.85 1466
3609.41 1193
3609.98 1226
3610.55 1355
3611.11 1427
3611.68 1429
3612.25 1346
3612.81 1177
3613.38 1362
3613.95 1254
3614.51 1178
3615.08 1358
3615.65 1334
3616.22 1233
3616.78 1245
3617.35 1209
3617.92 1220
3618.48 1234
3619.05 1244
3619.62 1407
3620.19 1344
3620.75 1416
3621.32 1553
3621.89 1560
3622.46 1422
3623.02 1356
3623.59 1430
3624.16 1435
3624.73 1414
3625.30 1268
3625.86 1256
3626.43 1388
3627.00 1339
3627.57 1351
3628.14 1387
3628.70 1217
3629.27 1331
3629.84 1279
3630.41 1256
3630.98 1299
3631.55 1520
3632.11 1396
3632.68 1338
3633.25 1456
3633.82 1306
3634.39 1335
3634.96 1300
3635.52 1290
3636.09 1223
3636.66 1254
3637.23 1250
3637.80 1277
3638.37 1212
3638.94 1247
3639.51 1201
3640.08 1368
3640.64 1326
3641.21 1390
3641.78 1321
3642.35 1406
3642.92 1437
3643.49 1470
3644.06 1335
3644.63 1517
3645.20 1585
3645.77 1496
3646.34 1370
3646.91 1363
3647.48 1322
3648.05 1514
3648.62 1370
3649.19 1491
3649.76 1404
3650.33 1395
3650.90 1387
3651.47 1541
3652.03 1346
3652.60 1240
3653.17 1393
3653.75 1468
3654.32 1501
3654.89 1462
3655.46 1413
3656.03 1458
3656.60 1396
3657.17 1475
3657.74 1548
3658.31 1448
3658.88 1344
3659.45 1370
3660.02 1339
3660.59 1327
3661.16 1391
3661.73 1512
3662.30 1449
3662.87 1499
3663.44 1484
3664.01 1500
3664.59 1518
3665.16 1301
3665.73 1390
3666.30 1630
3666.87 1551
3667.44 1497
3668.01 1497
3668.58 1487
3669.15 1554
3669.73 1687
3670.30 1678
3670.87 1559
3671.44 1522
3672.01 1577
3672.58 1583
3673.15 1521
3673.73 1471
3674.30 1451
3674.87 1479
3675.44 1505
3676.01 1568
3676.58 1508
3677.16 1497
3677.73 1374
3678.30 1406
3678.87 1517
3679.44 1447
3680.02 1433
3680.59 1424
3681.16 1403
3681.73 1445
3682.31 1396
3682.88 1338
3683.45 1372
3684.02 1313
3684.60 1315
3685.17 1233
3685.74 1252
3686.31 1364
3686.89 1399
3687.46 1419
3688.03 1270
3688.60 1359
3689.18 1419
3689.75 1388
3690.32 1293
3690.90 1280
3691.47 1202
3692.04 1246
3692.61 1398
3693.19 1355
3693.76 1380
3694.33 1290
3694.91 1401
3695.48 1299
3696.05 1256
3696.63 1375
3697.20 1271
3697.77 1234
3698.35 1208
3698.92 1243
3699.50 1331
3700.07 1264
3700.64 1266
3701.22 1190
3701.79 1348
3702.36 1403
3702.94 1245
3703.51 1359
3704.09 1266
3704.66 1289
3705.23 1391
3705.81 1324
3706.38 1370
3706.96 1197
3707.53 1341
3708.11 1282
3708.68 1291
3709.25 1303
3709.83 1276
3710.40 1293
3710.98 1467
3711.55 1588
3712.13 1475
3712.70 1370
3713.28 1356
3713.85 1312
3714.43 1394
3715.00 1355
3715.58 1419
3716.15 1213
3716.73 1333
3717.30 1373
3717.88 1340
3718.45 1378
3719.03 1443
3719.60 1493
3720.18 1403
3720.75 1194
3721.33 1294
3721.90 1251
3722.48 1294
3723.05 1513
3723.63 1273
3724.20 1217
3724.78 1271
3725.36 1254
3725.93 1307
3726.51 1296
3727.08 1325
3727.66 1255
3728.23 1380
3728.81 1391
3729.39 1248
3729.96 1365
3730.54 1452
3731.11 1326
3731.69 1378
3732.27 1274
3732.84 1395
3733.42 1356
3734.00 1266
3734.57 1295
3735.15 1272
3735.72 1382
3736.30 1389
3736.88 1405
3737.45 1373
3738.03 1508
3738.61 1483
3739.18 1432
3739.76 1391
3740.34 1407
3740.92 1289
3741.49 1328
3742.07 1384
3742.65 1310
3743.22 1519
3743.80 1402
3744.38 1470
3744.95 1266
3745.53 1317
3746.11 1347
3746.69 1353
3747.26 1468
3747.84 1459
3748.42 1341
3749.00 1318
3749.57 1388
3750.15 1330
3750.73 1379
3751.31 1400
3751.88 1325
3752.46 1292
3753.04 1203
3753.62 1270
3754.19 1272
3754.77 1226
3755.35 1255
3755.93 1228
3756.51 1208
3757.08 1294
3757.66 1181
3758.24 1237
3758.82 1237
3759.40 1284
3759.98 1348
3760.55 1287
3761.13 1207
3761.71 1283
3762.29 1362
3762.87 1355
3763.45 1334
3764.03 1246
3764.60 1466
3765.18 1319
3765.76 1242
3766.34 1241
3766.92 1320
3767.50 1339
3768.08 1411
3768.66 1442
3769.24 1332
3769.81 1339
3770.39 1321
3770.97 1235
3771.55 1265
3772.13 1323
3772.71 1332
3773.29 1318
3773.87 1439
3774.45 1369
3775.03 1450
3775.61 1436
3776.19 1469
3776.77 1312
3777.35 1272
3777.93 1399
3778.51 1252
3779.09 1215
3779.67 1245
3780.25 1266
3780.83 1146
3781.41 1196
3781.99 1379
3782.57 1332
3783.15 1249
3783.73 1231
3784.31 1343
3784.89 1215
3785.47 1270
3786.05 1460
3786.63 1276
3787.21 1256
3787.79 1304
3788.37 1235
3788.95 1090
3789.53 1127
3790.11 1129
3790.69 1213
3791.27 1198
3791.85 1322
3792.43 1174
3793.01 1147
3793.59 1210
3794.18 1351
3794.76 1380
3795.34 1239
3795.92 1402
3796.50 1198
3797.08 1245
3797.66 1278
3798.24 1363
3798.83 1265
3799.41 1313
3799.99 1478
3800.57 1303
3801.15 1208
3801.73 1325
3802.31 1287
3802.90 1200
3803.48 1240
3804.06 1345
3804.64 1319
3805.22 1346
3805.80 1422
3806.39 1428
3806.97 1378
3807.55 1482
3808.13 1468
3808.71 1308
3809.30 1394
3809.88 1277
3810.46 1405
3811.04 1528
3811.63 1482
3812.21 1326
3812.79 1314
3813.37 1548
3813.95 1415
3814.54 1411
3815.12 1413
3815.70 1329
3816.29 1391
3816.87 1331
3817.45 1329
3818.03 1213
3818.62 1180
3819.20 1353
3819.78 1314
3820.36 1301
3820.95 1193
3821.53 1127
3822.11 1202
3822.70 1330
3823.28 1304
3823.86 1317
3824.45 1249
3825.03 1246
3825.61 1235
3826.20 1256
3826.78 1155
3827.36 1264
3827.95 1218
3828.53 1086
3829.11 1076
3829.70 1176
3830.28 1108
3830.87 1232
3831.45 1153
3832.03 1225
3832.62 1207
3833.20 1287
3833.79 1225
3834.37 1308
3834.95 1220
3835.54 1362
3836.12 1228
3836.71 1185
3837.29 1310
3837.87 1187
3838.46 1267
3839.04 1284
3839.63 1238
3840.21 1196
3840.80 1146
3841.38 1183
3841.97 1228
3842.55 1208
3843.13 1215
3843.72 1209
3844.30 1201
3844.89 1222
3845.47 1202
3846.06 1223
3846.64 1317
3847.23 1325
3847.81 1157
3848.40 1265
3848.98 1268
3849.57 1195
3850.15 1211
3850.74 1238
3851.33 1326
3851.91 1256
3852.50 1212
3853.08 1286
3853.67 1183
3854.25 1134
3854.84 1223
3855.42 1157
3856.01 1148
3856.60 1121
3857.18 1161
3857.77 1235
3858.35 1218
3858.94 1145
3859.52 1197
3860.11 1147
3860.70 1178
3861.28 1332
3861.87 1190
3862.45 1131
3863.04 1147
3863.63 1156
3864.21 1086
3864.80 1053
3865.39 1077
3865.97 1108
3866.56 1153
3867.15 1161
3867.73 1210
3868.32 1298
3868.91 1163
3869.49 1154
3870.08 1214
3870.67 1090
3871.25 1164
3871.84 1350
3872.43 1277
3873.01 1164
3873.60 1261
3874.19 1233
3874.77 1170
3875.36 1319
3875.95 1289
3876.54 1273
3877.12 1280
3877.71 1341
3878.30 1282
3878.89 1287
3879.47 1316
3880.06 1213
3880.65 1397
3881.24 1327
3881.82 1227
3882.41 1205
3883.00 1309
3883.59 1207
3884.17 1202
3884.76 1153
3885.35 1155
3885.94 1055
3886.53 1157
3887.11 1143
3887.70 1322
3888.29 1315
3888.88 1292
3889.47 1267
3890.05 1289
3890.64 1192
3891.23 1260
3891.82 1292
3892.41 1316
3893.00 1195
3893.59 1254
3894.17 1325
3894.76 1407
3895.35 1362
3895.94 1372
3896.53 1400
3897.12 1276
3897.71 1284
3898.30 1195
3898.88 1185
3899.47 1258
3900.06 1238
3900.65 1179
3901.24 1181
3901.83 1190
3902.42 1297
3903.01 1234
3903.60 1207
3904.19 1189
3904.78 1303
3905.37 1309
3905.95 1326
3906.54 1269
3907.13 1305
3907.72 1358
3908.31 1328
3908.90 1226
3909.49 1363
3910.08 1253
3910.67 1275
3911.26 1312
3911.85 1293
3912.44 1236
3913.03 1226
3913.62 1415
3914.21 1316
3914.80 1214
3915.39 1333
3915.98 1278
3916.57 1255
3917.16 1094
3917.75 1152
3918.34 1286
3918.93 1241
3919.52 1169
3920.12 1103
3920.71 1234
3921.30 1236
3921.89 1131
3922.48 1161
3923.07 1230
3923.66 1212
3924.25 1263
3924.84 1243
3925.43 1170
3926.02 1248
3926.61 1190
3927.20 1180
3927.80 1165
3928.39 1251
3928.98 1200
3929.57 1137
3930.16 1215
3930.75 1138
3931.34 1099
3931.94 1234
3932.53 1181
3933.12 1078
3933.71 1133
3934.30 1117
3934.89 1219
3935.48 1253
3936.08 1174
3936.67 1089
3937.26 1155
3937.85 1085
3938.44 1247
3939.04 1174
3939.63 1216
3940.22 1318
3940.81 1377
3941.40 1280
3942.00 1309
3942.59 1160
3943.18 1203
3943.77 1310
3944.37 1219
3944.96 1356
3945.55 1286
3946.14 1371
3946.74 1323
3947.33 1255
3947.92 1270
3948.51 1234
3949.11 1198
3949.70 1255
3950.29 1398
3950.88 1118
3951.48 1270
3952.07 1298
3952.66 1323
3953.26 1381
3953.85 1385
3954.44 1209
3955.04 1161
3955.63 1185
3956.22 1250
3956.82 1225
3957.41 1192
3958.00 1218
3958.60 1150
3959.19 1219
3959.78 1291
3960.38 1259
3960.97 1114
3961.56 1251
3962.16 1400
3962.75 1318
3963.34 1237
3963.94 1201
3964.53 1346
3965.13 1327
3965.72 1194
3966.31 1173
3966.91 1366
3967.50 1428
3968.10 1405
3968.69 1268
3969.28 1318
3969.88 1393
3970.47 1185
3971.07 1188
3971.66 1332
3972.26 1271
3972.85 1292
3973.45 1301
3974.04 1247
3974.63 1280
3975.23 1225
3975.82 1296
3976.42 1342
3977.01 1291
3977.61 1348
3978.20 1376
3978.80 1561
3979.39 1412
3979.99 1351
3980.58 1431
3981.18 1412
3981.77 1330
3982.37 1349
3982.96 1329
3983.56 1388
3984.15 1386
3984.75 1415
3985.35 1335
3985.94 1407
3986.54 1438
3987.13 1577
3987.73 1458
3988.32 1498
3988.92 1411
3989.51 1406
3990.11 1445
3990.71 1501
3991.30 1503
3991.90 1471
3992.49 1482
3993.09 1346
3993.69 1418
3994.28 1484
3994.88 1360
3995.47 1375
3996.07 1539
3996.67 1433
3997.26 1514
3997.86 1526
3998.46 1495
3999.05 1634
3999.65 1396
4000.25 1407
4000.84 1449
4001.44 1469
4002.04 1569
4002.63 1426
4003.23 1342
4003.83 1271
4004.42 1356
4005.02 1335
4005.62 1259
4006.21 1282
4006.81 1231
4007.41 1196
4008.01 1316
4008.60 1336
4009.20 1396
4009.80 1442
4010.39 1327
4010.99 1314
4011.59 1306
4012.19 1279
4012.78 1210
4013.38 1292
4013.98 1300
4014.58 1253
4015.17 1221
4015.77 1286
4016.37 1307
4016.97 1267
4017.57 1303
4018.16 1325
4018.76 1228
4019.36 1285
4019.96 1245
4020.56 1187
4021.15 1267
4021.75 1208
4022.35 1133
4022.95 1181
4023.55 1224
4024.14 1359
4024.74 1270
4025.34 1367
4025.94 1293
4026.54 1296
4027.14 1257
4027.74 1354
4028.33 1312
4028.93 1419
4029.53 1488
4030.13 1501
4030.73 1402
4031.33 1313
4031.93 1342
4032.53 1345
4033.12 1331
4033.72 1484
4034.32 1286
4034.92 1280
4035.52 1302
4036.12 1408
4036.72 1352
4037.32 1297
4037.92 1198
4038.52 1148
4039.12 1198
4039.72 1202
4040.32 1253
4040.92 1177
4041.52 1222
4042.12 1151
4042.71 1091
4043.31 1122
4043.91 1215
4044.51 1231
4045.11 1262
4045.71 1156
4046.31 1239
4046.91 1259
4047.51 1199
4048.11 1194
4048.71 1178
4049.31 1103
4049.91 1104
4050.52 1281
4051.12 1268
4051.72 1130
4052.32 1126
4052.92 1147
4053.52 1075
4054.12 1087
4054.72 1167
4055.32 1172
4055.92 1147
4056.52 1279
4057.12 1232
4057.72 1113
4058.32 1115
4058.92 1103
4059.52 1160
4060.13 1151
4060.73 1141
4061.33 1063
4061.93 1108
4062.53 1110
4063.13 1046
4063.73 1078
4064.33 1151
4064.94 1205
4065.54 1231
4066.14 1270
4066.74 1195
4067.34 1188
4067.94 1178
4068.54 1251
4069.15 1254
4069.75 1256
4070.35 1234
4070.95 1255
4071.55 1162
4072.16 1121
4072.76 1205
4073.36 1254
4073.96 1245
4074.56 1117
4075.17 1093
4075.77 1111
4076.37 1117
4076.97 1112
4077.57 1135
4078.18 1189
4078.78 1084
4079.38 990
4079.98 1099
4080.59 1121
4081.19 1152
4081.79 1084
4082.39 1111
4083.00 1107
4083.60 1183
4084.20 1162
4084.81 1124
4085.41 1070
4086.01 1067
4086.61 1014
4087.22 1108
4087.82 1097
4088.42 1057
4089.03 1047
4089.63 1017
4090.23 1058
4090.84 1129
4091.44 1137
4092.04 1262
4092.65 1118
4093.25 1044
4093.85 1206
4094.46 1067
4095.06 1162
4095.66 1109
4096.27 1196
4096.87 1134
4097.48 1236
4098.08 1040
4098.68 1049
4099.29 1133
4099.89 1087
4100.49 1129
4101.10 1076
4101.70 1090
4102.31 1098
4102.91 1214
4103.52 1149
4104.12 1248
4104.72 1039
4105.33 1086
4105.93 1178
4106.54 1289
4107.14 1166
4107.75 1148
4108.35 1227
4108.96 1074
4109.56 977
4110.16 1067
4110.77 1188
4111.37 1136
4111.98 1104
4112.58 1100
4113.19 1033
4113.79 997
4114.40 1098
4115.00 1094
4115.61 1092
4116.21 1060
4116.82 1053
4117.42 1141
4118.03 1070
4118.64 1151
4119.24 1065
4119.85 1144
4120.45 1098
4121.06 1001
4121.66 1016
4122.27 1120
4122.87 1094
4123.48 1098
4124.09 1010
4124.69 1030
4125.30 1114
4125.90 1120
4126.51 1051
4127.11 1186
4127.72 1138
4128.33 1102
4128.93 1074
4129.54 989
4130.14 1074
4130.75 1111
4131.36 1153
4131.96 1125
4132.57 1050
4133.18 1069
4133.78 1047
4134.39 1011
4135.00 1093
4135.60 1054
4136.21 1162
4136.82 1261
4137.42 1180
4138.03 1153
4138.64 1156
4139.24 1286
4139.85 1179
4140.46 1195
4141.06 1315
4141.67 1316
4142.28 1198
4142.88 1293
4143.49 1335
4144.10 1260
4144.71 1302
4145.31 1292
4145.92 1178
4146.53 1129
4147.14 1183
4147.74 1183
4148.35 1204
4148.96 1142
4149.57 1183
4150.17 1258
4150.78 1280
4151.39 1301
4152.00 1185
4152.60 1117
4153.21 1083
4153.82 1011
4154.43 1074
4155.04 1025
4155.64 1162
4156.25 1085
4156.86 1029
4157.47 1097
4158.08 1082
4158.69 1066
4159.29 1015
4159.90 1054
4160.51 1094
4161.12 1163
4161.73 1123
4162.34 1142
4162.94 1176
4163.55 1265
4164.16 1234
4164.77 1070
4165.38 1106
4165.99 1054
4166.60 1058
4167.21 1169
4167.81 1175
4168.42 1109
4169.03 1026
4169.64 1111
4170.25 1198
4170.86 1169
4171.47 1218
4172.08 1100
4172.69 1075
4173.30 1059
4173.91 1142
4174.52 1061
4175.13 1172
4175.74 1248
4176.34 1224
4176.95 1206
4177.56 1250
4178.17 1286
4178.78 1107
4179.39 1183
4180.00 1161
4180.61 1140
4181.22 1192
4181.83 1138
4182.44 1067
4183.05 1132
4183.66 1129
4184.27 1123
4184.88 1098
4185.49 1069
4186.10 1155
4186.71 1178
4187.32 1112
4187.93 1116
4188.55 1124
4189.16 1141
4189.77 1252
4190.38 1274
4190.99 1130
4191.60 1270
4192.21 1188
4192.82 1133
4193.43 1046
4194.04 1153
4194.65 1124
4195.26 1095
4195.87 1127
4196.49 1180
4197.10 1107
4197.71 1058
4198.32 1110
4198.93 1135
4199.54 1192
4200.15 1261
4200.76 1194
4201.38 1094
4201.99 1119
4202.60 1035
4203.21 1122
4203.82 1100
4204.43 973
4205.04 1085
4205.66 1170
4206.27 1120
4206.88 1151
4207.49 1207
4208.10 1138
4208.72 1152
4209.33 1127
4209.94 1198
4210.55 1160
4211.16 1162
4211.78 1109
4212.39 1133
4213.00 1070
4213.61 1086
4214.22 1107
4214.84 1156
4215.45 1098
4216.06 1110
4216.67 1112
4217.29 1118
4217.90 1188
4218.51 1112
4219.13 1116
4219.74 1139
4220.35 1068
4220.96 1115
4221.58 1272
4222.19 1186
4222.80 1120
4223.42 1126
4224.03 1166
4224.64 1241
4225.25 1167
4225.87 1164
4226.48 1218
4227.09 1135
4227.71 1011
4228.32 1210
4228.93 1196
4229.55 1181
4230.16 1304
4230.77 1206
4231.39 1159
4232.00 1300
4232.62 1380
4233.23 1296
4233.84 1311
4234.46 1375
4235.07 1289
4235.68 1301
4236.30 1553
4236.91 1475
4237.53 1406
4238.14 1448
4238.75 1724
4239.37 1585
4239.98 1409
4240.60 1406
4241.21 1370
4241.83 1422
4242.44 1176
4243.05 1154
4243.67 1126
4244.28 1219
4244.90 1278
4245.51 1234
4246.13 1173
4246.74 1106
4247.36 1306
4247.97 1267
4248.59 1265
4249.20 1179
4249.82 1160
4250.43 1196
4251.05 1306
4251.66 1354
4252.28 1258
4252.89 1201
4253.51 1042
4254.12 1197
4254.74 1235
4255.35 1212
4255.97 1178
4256.58 1169
4257.20 1174
4257.81 1217
4258.43 1190
4259.05 1105
4259.66 1137
4260.28 1129
4260.89 1185
4261.51 1272
4262.12 1227
4262.74 1255
4263.36 1180
4263.97 1140
4264.59 1181
4265.20 1131
4265.82 1177
4266.44 1242
4267.05 1356
4267.67 1238
4268.28 1284
4268.90 1219
4269.52 1303
4270.13 1213
4270.75 1240
4271.37 1353
4271.98 1272
4272.60 1320
4273.22 1316
4273.83 1425
4274.45 1250
4275.07 1047
4275.68 1213
4276.30 1146
4276.92 1250
4277.53 1188
4278.15 1239
4278.77 1286
4279.38 1277
4280.00 1171
4280.62 1301
4281.24 1334
4281.85 1292
4282.47 1308
4283.09 1224
4283.70 1151
4284.32 1288
4284.94 1202
4285.56 1148
4286.17 1100
4286.79 1166
4287.41 1165
4288.03 1234
4288.65 1271
4289.26 1255
4289.88 1170
4290.50 1117
4291.12 1276
4291.73 1250
4292.35 1152
4292.97 1280
4293.59 1360
4294.21 1189
4294.83 1101
4295.44 1210
4296.06 1311
4296.68 1261
4297.30 1313
4297.92 1173
4298.54 1147
4299.15 1165
4299.77 1214
4300.39 1214
4301.01 1269
4301.63 1284
4302.25 1315
4302.87 1317
4303.48 1247
4304.10 1270
4304.72 1251
4305.34 1133
4305.96 1179
4306.58 1189
4307.20 1187
4307.82 1240
4308.44 1196
4309.06 1248
4309.67 1254
4310.29 1246
4310.91 1308
4311.53 1276
4312.15 1149
4312.77 1151
4313.39 1270
4314.01 1254
4314.63 1227
4315.25 1257
4315.87 1186
4316.49 1209
4317.11 1338
4317.73 1322
4318.35 1329
4318.97 1233
4319.59 1243
4320.21 1209
4320.83 1299
4321.45 1366
4322.07 1273
4322.69 1155
4323.31 1239
4323.93 1333
4324.55 1320
4325.17 1283
4325.79 1467
4326.41 1471
4327.03 1462
4327.65 1394
4328.27 1445
4328.89 1346
4329.51 1219
4330.13 1351
4330.76 1429
4331.38 1397
4332.00 1342
4332.62 1394
4333.24 1575
4333.86 1466
4334.48 1408
4335.10 1413
4335.72 1538
4336.34 1642
4336.97 1441
4337.59 1675
4338.21 1804
4338.83 1730
4339.45 1721
4340.07 1756
4340.69 1785
4341.31 1830
4341.94 1835
4342.56 1733
4343.18 1748
4343.80 1702
4344.42 1760
4345.04 1928
4345.67 2071
4346.29 2290
4346.91 2401
4347.53 2771
4348.15 2988
4348.78 3192
4349.40 3044
4350.02 3280
4350.64 3495
4351.26 3374
4351.89 3203
4352.51 2724
4353.13 2415
4353.75 2261
4354.38 2203
4355.00 1918
4355.62 1755
4356.24 1670
4356.87 1616
4357.49 1614
4358.11 1582
4358.74 1671
4359.36 1691
4359.98 1623
4360.60 1504
4361.23 1548
4361.85 1548
4362.47 1539
4363.10 1623
4363.72 1500
4364.34 1530
4364.97 1606
4365.59 1628
4366.21 1892
4366.83 1707
4367.46 1609
4368.08 1615
4368.71 1542
4369.33 1509
4369.95 1473
4370.58 1475
4371.20 1492
4371.82 1474
4372.45 1387
4373.07 1360
4373.69 1384
4374.32 1327
4374.94 1404
4375.57 1310
4376.19 1303
4376.81 1233
4377.44 1264
4378.06 1369
4378.69 1283
4379.31 1316
4379.94 1390
4380.56 1443
4381.18 1338
4381.81 1390
4382.43 1525
4383.06 1320
4383.68 1449
4384.31 1342
4384.93 1273
4385.56 1416
4386.18 1383
4386.81 1188
4387.43 1396
4388.05 1401
4388.68 1338
4389.30 1249
4389.93 1240
4390.55 1296
4391.18 1233
4391.81 1157
4392.43 1195
4393.06 1193
4393.68 1226
4394.31 1271
4394.93 1288
4395.56 1239
4396.18 1241
4396.81 1155
4397.43 1206
4398.06 1084
4398.68 1201
4399.31 1285
4399.94 1344
4400.56 1232
4401.19 1261
4401.81 1229
4402.44 1341
4403.06 1280
4403.69 1255
4404.32 1240
4404.94 1216
4405.57 1251
4406.20 1271
4406.82 1311
4407.45 1212
4408.07 1267
4408.70 1203
4409.33 1259
4409.95 1305
4410.58 1249
4411.21 1256
4411.83 1266
4412.46 1171
4413.09 1213
4413.71 1151
4414.34 1110
4414.97 1176
4415.59 1134
4416.22 1295
4416.85 1232
4417.47 1204
4418.10 1161
4418.73 1289
4419.35 1378
4419.98 1221
4420.61 1180
4421.24 1230
4421.86 1263
4422.49 1214
4423.12 1193
4423.75 1161
4424.37 1058
4425.00 1253
4425.63 1208
4426.26 1197
4426.88 1147
4427.51 1136
4428.14 1122
4428.77 1165
4429.39 1090
4430.02 1079
4430.65 1092
4431.28 1167
4431.91 1104
4432.53 1122
4433.16 1122
4433.79 1130
4434.42 1111
4435.05 1180
4435.67 1131
4436.30 1211
4436.93 1203
4437.56 1187
4438.19 1238
4438.82 1291
4439.44 1183
4440.07 1191
4440.70 1240
4441.33 1093
4441.96 967
4442.59 1060
4443.22 1193
4443.85 1176
4444.47 1201
4445.10 1149
4445.73 1143
4446.36 1163
4446.99 1094
4447.62 1197
4448.25 1182
4448.88 1113
4449.51 1137
4450.14 1188
4450.77 1135
4451.39 1132
4452.02 1128
4452.65 1142
4453.28 1296
4453.91 1260
4454.54 1116
4455.17 1144
4455.80 1181
4456.43 1215
4457.06 1193
4457.69 1250
4458.32 1480
4458.95 1289
4459.58 1182
4460.21 1164
4460.84 1124
4461.47 1203
4462.10 1265
4462.73 1200
4463.36 1079
4463.99 1152
4464.62 1217
4465.25 1167
4465.88 1214
4466.51 1082
4467.14 1162
4467.77 1362
4468.40 1226
4469.03 1123
4469.67 1228
4470.30 1174
4470.93 980
4471.56 1077
4472.19 1066
4472.82 1049
4473.45 1105
4474.08 1099
4474.71 1056
4475.34 1180
4475.97 1187
4476.61 1087
4477.24 1135
4477.87 1107
4478.50 1128
4479.13 1165
4479.76 1030
4480.39 1094
4481.02 1140
4481.66 1088
4482.29 1244
4482.92 1175
4483.55 1146
4484.18 1127
4484.81 1125
4485.45 1190
4486.08 1097
4486.71 958
4487.34 1083
4487.97 1129
4488.61 1109
4489.24 1146
4489.87 1124
4490.50 1126
4491.13 1103
4491.77 1169
4492.40 1083
4493.03 1255
4493.66 1241
4494.30 1136
4494.93 1088
4495.56 1098
4496.19 1157
4496.83 1288
4497.46 1145
4498.09 1186
4498.72 1095
4499.36 1218
4499.99 1216
4500.62 1166
4501.25 1262
4501.89 1372
4502.52 1256
4503.15 1266
4503.79 1195
4504.42 1213
4505.05 1378
4505.69 1360
4506.32 1280
4506.95 1326
4507.59 1283
4508.22 1274
4508.85 1307
4509.49 1228
4510.12 1287
4510.75 1227
4511.39 1220
4512.02 1138
4512.65 1148
4513.29 1109
4513.92 1104
4514.56 1029
4515.19 1075
4515.82 1229
4516.46 995
4517.09 1195
4517.73 1190
4518.36 1095
4518.99 1024
4519.63 1115
4520.26 1156
4520.90 1131
4521.53 1151
4522.16 1162
4522.80 1176
4523.43 1104
4524.07 1082
4524.70 1019
4525.34 1071
4525.97 1017
4526.61 1057
4527.24 1004
4527.88 1112
4528.51 1068
4529.15 1039
4529.78 1135
4530.42 1087
4531.05 1218
4531.69 1057
4532.32 1153
4532.96 1091
4533.59 1070
4534.23 1163
4534.86 1206
4535.50 1204
4536.13 1180
4536.77 1226
4537.40 1250
4538.04 1164
4538.67 1188
4539.31 1096
4539.94 1077
4540.58 1190
4541.22 1170
4541.85 1121
4542.49 1034
4543.12 1123
4543.76 1079
4544.40 1169
4545.03 1265
4545.67 1062
4546.30 1077
4546.94 1148
4547.58 1039
4548.21 1083
4548.85 1170
4549.48 1137
4550.12 1016
4550.76 1046
4551.39 1041
4552.03 1120
4552.67 1084
4553.30 1099
4553.94 1111
4554.58 1149
4555.21 1024
4555.85 1067
4556.49 1086
4557.12 1199
4557.76 1204
4558.40 1168
4559.03 1118
4559.67 1002
4560.31 968
4560.94 1034
4561.58 1140
4562.22 1027
4562.86 1095
4563.49 1128
4564.13 1245
4564.77 1038
4565.41 1023
4566.04 1013
4566.68 1093
4567.32 1125
4567.96 992
4568.59 1075
4569.23 1203
4569.87 1113
4570.51 1028
4571.14 960
4571.78 1031
4572.42 1107
4573.06 1049
4573.70 1024
4574.33 1108
4574.97 1113
4575.61 1007
4576.25 1110
4576.89 1076
4577.52 1066
4578.16 1123
4578.80 1114
4579.44 1110
4580.08 958
4580.72 1102
4581.35 1081
4581.99 1016
4582.63 1123
4583.27 1001
4583.91 1066
4584.55 1062
4585.19 1070
4585.83 1080
4586.46 1066
4587.10 1124
4587.74 1146
4588.38 1097
4589.02 1091
4589.66 1075
4590.30 1114
4590.94 1119
4591.58 1045
4592.22 1226
4592.85 1258
4593.49 1326
4594.13 1376
4594.77 1218
4595.41 1349
4596.05 1388
4596.69 1408
4597.33 1270
4597.97 1232
4598.61 1261
4599.25 1208
4599.89 1363
4600.53 1297
4601.17 1140
4601.81 1164
4602.45 1090
4603.09 1266
4603.73 1120
4604.37 1069
4605.01 1058
4605.65 1072
4606.29 1199
4606.93 1120
4607.57 1029
4608.21 1085
4608.85 957
4609.49 1047
4610.13 1166
4610.77 1143
4611.41 1158
4612.05 1207
4612.70 1077
4613.34 1121
4613.98 1241
4614.62 1252
4615.26 1190
4615.90 1191
4616.54 1103
4617.18 1172
4617.82 1237
4618.46 1175
4619.10 1113
4619.75 1044
4620.39 1128
4621.03 1195
4621.67 1076
4622.31 1101
4622.95 1123
4623.59 1053
4624.24 1029
4624.88 1085
4625.52 1127
4626.16 1183
4626.80 1107
4627.44 1164
4628.09 1009
4628.73 1045
4629.37 1120
4630.01 1057
4630.65 1036
4631.29 1052
4631.94 1113
4632.58 1169
4633.22 1192
4633.86 1089
4634.51 1156
4635.15 1094
4635.79 1152
4636.43 1225
4637.07 1127
4637.72 1229
4638.36 1118
4639.00 1192
4639.64 1124
4640.29 1172
4640.93 1178
4641.57 1233
4642.21 1155
4642.86 1034
4643.50 1194
4644.14 1024
4644.79 1195
4645.43 1121
4646.07 1144
4646.72 1209
4647.36 1146
4648.00 1190
4648.64 1097
4649.29 1142
4649.93 1134
4650.57 1024
4651.22 1073
4651.86 1077
4652.50 1074
4653.15 1003
4653.79 1006
4654.44 971
4655.08 1036
4655.72 1073
4656.37 1125
4657.01 1093
4657.65 1042
4658.30 1083
4658.94 1082
4659.59 1062
4660.23 1121
4660.87 1059
4661.52 1056
4662.16 1046
4662.81 1056
4663.45 994
4664.09 991
4664.74 973
4665.38 1039
4666.03 1089
4666.67 1112
4667.32 1076
4667.96 1149
4668.61 1060
4669.25 1086
4669.89 1115
4670.54 1047
4671.18 1103
4671.83 1171
4672.47 1103
4673.12 1033
4673.76 1086
4674.41 1074
4675.05 1130
4675.70 1082
4676.34 1022
4676.99 1188
4677.63 1169
4678.28 1109
4678.92 1107
4679.57 1237
4680.22 1124
4680.86 1165
4681.51 1065
4682.15 1115
4682.80 1125
4683.44 1101
4684.09 1189
4684.73 1157
4685.38 1235
4686.03 1183
4686.67 1108
4687.32 1171
4687.96 1083
4688.61 1147
4689.25 1097
4689.90 1044
4690.55 1062
4691.19 1210
4691.84 1224
4692.49 1238
4693.13 1221
4693.78 1128
4694.42 1081
4695.07 1175
4695.72 1200
4696.36 1170
4697.01 1201
4697.66 1230
4698.30 1285
4698.95 1289
4699.60 1312
4700.24 1360
4700.89 1346
4701.54 1409
4702.18 1278
4702.83 1266
4703.48 1337
4704.12 1364
4704.77 1394
4705.42 1247
4706.07 1101
4706.71 1019
4707.36 1153
4708.01 1255
4708.66 1269
4709.30 1102
4709.95 1219
4710.60 1249
4711.24 1204
4711.89 1208
4712.54 1109
4713.19 1178
4713.84 1247
4714.48 1239
4715.13 1232
4715.78 1174
4716.43 1167
4717.07 1173
4717.72 1193
4718.37 1122
4719.02 1112
4719.67 1115
4720.31 1156
4720.96 1042
4721.61 1059
4722.26 1218
4722.91 1131
4723.56 1140
4724.20 1081
4724.85 1104
4725.50 1148
4726.15 1097
4726.80 1038
4727.45 1027
4728.10 1110
4728.74 1100
4729.39 1159
4730.04 1197
4730.69 1099
4731.34 1239
4731.99 1124
4732.64 1159
4733.29 1000
4733.94 1099
4734.58 1146
4735.23 1111
4735.88 1075
4736.53 1105
4737.18 1084
4737.83 1136
4738.48 1129
4739.13 1167
4739.78 1114
4740.43 1125
4741.08 1113
4741.73 1230
4742.38 1182
4743.03 1196
4743.68 1094
4744.33 1100
4744.98 1233
4745.63 1151
4746.28 1166
4746.93 1066
4747.58 1113
4748.23 1025
4748.88 1116
4749.53 1168
4750.18 1254
4750.83 1306
4751.48 1250
4752.13 1334
4752.78 1319
4753.43 1245
4754.08 1391
4754.73 1356
4755.38 1383
4756.03 1375
4756.68 1399
4757.33 1340
4757.98 1332
4758.63 1398
4759.28 1410
4759.93 1275
4760.59 1322
4761.24 1259
4761.89 1122
4762.54 1039
4763.19 1225
4763.84 1194
4764.49 1209
4765.14 1150
4765.79 1090
4766.45 1126
4767.10 1080
4767.75 1161
4768.40 1184
4769.05 1160
4769.70 1168
4770.35 1226
4771.01 1173
4771.66 1081
4772.31 1217
4772.96 1262
4773.61 1132
4774.26 1020
4774.92 1088
4775.57 1198
4776.22 1163
4776.87 1142
4777.52 1106
4778.18 1117
4778.83 1180
4779.48 1142
4780.13 1068
4780.79 1091
4781.44 1149
4782.09 1235
4782.74 1232
4783.40 1243
4784.05 1235
4784.70 1152
4785.35 1077
4786.01 1118
4786.66 1178
4787.31 1097
4787.96 1170
4788.62 1227
4789.27 1239
4789.92 1265
4790.58 1217
4791.23 1290
4791.88 1201
4792.53 1204
4793.19 1243
4793.84 1311
4794.49 1312
4795.15 1191
4795.80 1220
4796.45 1329
4797.11 1312
4797.76 1313
4798.41 1242
4799.07 1201
4799.72 1265
4800.37 1228
4801.03 1249
4801.68 1122
4802.34 1168
4802.99 1139
4803.64 1241
4804.30 1205
4804.95 1230
4805.61 1138
4806.26 1100
4806.91 1122
4807.57 1202
4808.22 1123
4808.88 1064
4809.53 1061
4810.18 1086
4810.84 1246
4811.49 1127
4812.15 1214
4812.80 1258
4813.46 1144
4814.11 1168
4814.77 1211
4815.42 1127
4816.07 1109
4816.73 1176
4817.38 1196
4818.04 1249
4818.69 1202
4819.35 1245
4820.00 1248
4820.66 1209
4821.31 1218
4821.97 1258
4822.62 1274
4823.28 1216
4823.93 1201
4824.59 1230
4825.24 1292
4825.90 1279
4826.56 1276
4827.21 1394
4827.87 1330
4828.52 1417
4829.18 1423
4829.83 1380
4830.49 1360
4831.14 1375
4831.80 1358
4832.46 1372
4833.11 1379
4833.77 1371
4834.42 1409
4835.08 1450
4835.74 1469
4836.39 1447
4837.05 1440
4837.70 1354
4838.36 1348
4839.02 1422
4839.67 1394
4840.33 1557
4840.99 1619
4841.64 1446
4842.30 1486
4842.96 1527
4843.61 1477
4844.27 1442
4844.92 1367
4845.58 1447
4846.24 1452
4846.90 1523
4847.55 1578
4848.21 1707
4848.87 1630
4849.52 1689
4850.18 1717
4850.84 1805
4851.49 1887
4852.15 1883
4852.81 1824
4853.47 2080
4854.12 2056
4854.78 2031
4855.44 2014
4856.09 2017
4856.75 2033
4857.41 1835
4858.07 1810
4858.72 1756
4859.38 1782
4860.04 1894
4860.70 1805
4861.36 1709
4862.01 1682
4862.67 1787
4863.33 1717
4863.99 1707
4864.64 1685
4865.30 1612
4865.96 1747
4866.62 1809
4867.28 1725
4867.94 1796
4868.59 1895
4869.25 1846
4869.91 1785
4870.57 1773
4871.23 1827
4871.89 1562
4872.54 1644
4873.20 1751
4873.86 1629
4874.52 1692
4875.18 1592
4875.84 1533
4876.50 1540
4877.16 1540
4877.81 1609
4878.47 1552
4879.13 1499
4879.79 1476
4880.45 1640
4881.11 1563
4881.77 1439
4882.43 1542
4883.09 1601
4883.75 1594
4884.41 1578
4885.06 1518
4885.72 1557
4886.38 1477
4887.04 1459
4887.70 1503
4888.36 1388
4889.02 1385
4889.68 1424
4890.34 1385
4891.00 1546
4891.66 1516
4892.32 1564
4892.98 1635
4893.64 1533
4894.30 1551
4894.96 1560
4895.62 1526
4896.28 1454
4896.94 1457
4897.60 1316
4898.26 1371
4898.92 1323
4899.58 1340
4900.24 1388
4900.90 1271
4901.56 1294
4902.22 1369
4902.88 1278
4903.54 1271
4904.21 1299
4904.87 1296
4905.53 1327
4906.19 1175
4906.85 1203
4907.51 1188
4908.17 1206
4908.83 1326
4909.49 1257
4910.15 1148
4910.81 1285
4911.48 1235
4912.14 1273
4912.80 1182
4913.46 1189
4914.12 1242
4914.78 1208
4915.44 1149
4916.11 1270
4916.77 1214
4917.43 1074
4918.09 1136
4918.75 1197
4919.41 1272
4920.07 1124
4920.74 1122
4921.40 1214
4922.06 1180
4922.72 1197
4923.38 1152
4924.05 1166
4924.71 1119
4925.37 1238
4926.03 1364
4926.69 1253
4927.36 1096
4928.02 1158
4928.68 1131
4929.34 1193
4930.01 1085
4930.67 1284
4931.33 1212
4931.99 1106
4932.66 1216
4933.32 1165
4933.98 1092
4934.64 1122
4935.31 1166
4935.97 1288
4936.63 1236
4937.30 1167
4937.96 1167
4938.62 1157
4939.28 1175
4939.95 1069
4940.61 1116
4941.27 1221
4941.94 1186
4942.60 1105
4943.26 1165
4943.93 1223
4944.59 1064
4945.25 1107
4945.92 1033
4946.58 1048
4947.24 1088
4947.91 1153
4948.57 1051
4949.23 1171
4949.90 1134
4950.56 1172
4951.23 1115
4951.89 1089
4952.55 1013
4953.22 1192
4953.88 1143
4954.55 1022
4955.21 1046
4955.87 1023
4956.54 999
4957.20 1038
4957.87 1115
4958.53 1161
4959.20 1124
4959.86 1097
4960.52 1111
4961.19 1087
4961.85 1068
4962.52 1178
4963.18 1123
4963.85 1149
4964.51 1106
4965.18 1173
4965.84 1182
4966.51 1113
4967.17 1160
4967.84 1200
4968.50 1320
4969.17 1284
4969.83 1150
4970.50 1129
4971.16 1100
4971.83 1171
4972.49 1189
4973.16 1189
4973.82 1187
4974.49 1162
4975.15 1229
4975.82 1150
4976.48 1110
4977.15 1173
4977.82 1169
4978.48 1105
4979.15 1114
4979.81 1166
4980.48 1168
4981.14 1218
4981.81 1227
4982.48 1171
4983.14 1180
4983.81 1233
4984.47 1146
4985.14 1011
4985.81 1049
4986.47 1104
4987.14 1120
4987.81 1128
4988.47 1166
4989.14 1146
4989.80 1134
4990.47 1160
4991.14 1177
4991.80 1133
4992.47 1220
4993.14 1104
4993.80 1115
4994.47 1133
4995.14 1067
4995.80 1189
4996.47 1128
4997.14 1109
4997.80 1175
4998.47 1177
4999.14 1190
4999.81 1154
5000.47 1097
5001.14 1052
5001.81 1026
5002.47 982
5003.14 1088
5003.81 1135
5004.48 1199
5005.14 1116
5005.81 1036
5006.48 1135
5007.15 1111
5007.81 1024
5008.48 1013
5009.15 989
5009.82 1084
5010.49 1069
5011.15 1126
5011.82 1150
5012.49 1047
5013.16 1056
5013.83 1080
5014.49 1005
5015.16 1146
5015.83 1166
5016.50 1141
5017.17 1136
5017.83 1094
5018.50 1070
5019.17 1227
5019.84 1279
5020.51 1044
5021.18 1087
5021.84 1033
5022.51 1093
5023.18 1102
5023.85 1108
5024.52 1148
5025.19 1102
5025.86 1236
5026.53 1127
5027.19 1141
5027.86 1036
5028.53 1021
5029.20 1073
5029.87 1002
5030.54 1098
5031.21 1096
5031.88 1189
5032.55 1167
5033.22 1097
5033.89 1004
5034.56 1025
5035.23 1108
5035.89 1129
5036.56 1079
5037.23 1148
5037.90 1039
5038.57 1168
5039.24 1044
5039.91 989
5040.58 1114
5041.25 1123
5041.92 1152
5042.59 1138
5043.26 1110
5043.93 1091
5044.60 1032
5045.27 1154
5045.94 1146
5046.61 1172
5047.28 1214
5047.95 1094
5048.62 1011
5049.29 1170
5049.96 1090
5050.63 1073
5051.31 1186
5051.98 1146
5052.65 1193
5053.32 1155
5053.99 1155
5054.66 1122
5055.33 1040
5056.00 1082
5056.67 1084
5057.34 1080
5058.01 1099
5058.68 1084
5059.35 1026
5060.03 1011
5060.70 1075
5061.37 1120
5062.04 1146
5062.71 1169
5063.38 1098
5064.05 1044
5064.72 1077
5065.40 1097
5066.07 1126
5066.74 1192
5067.41 1116
5068.08 1111
5068.75 1078
5069.43 1085
5070.10 1030
5070.77 946
5071.44 1041
5072.11 1063
5072.79 1033
5073.46 1047
5074.13 1006
5074.80 1116
5075.47 1151
5076.15 1096
5076.82 1023
5077.49 1053
5078.16 1082
5078.83 1165
5079.51 1143
5080.18 1159
5080.85 1103
5081.52 1092
5082.20 1158
5082.87 1116
5083.54 1176
5084.22 1220
5084.89 1128
5085.56 1143
5086.23 1153
5086.91 1136
5087.58 1031
5088.25 1192
5088.93 1198
5089.60 1154
5090.27 1151
5090.94 1133
5091.62 1193
5092.29 1162
5092.96 1213
5093.64 1195
5094.31 1079
5094.98 1201
5095.66 1184
5096.33 1100
5097.00 1085
5097.68 1296
5098.35 1284
5099.03 1212
5099.70 1133
5100.37 1006
5101.05 1135
5101.72 1175
5102.39 1147
5103.07 1159
5103.74 1099
5104.42 1234
5105.09 1091
5105.77 1076
5106.44 1088
5107.11 1076
5107.79 1158
5108.46 1131
5109.14 1221
5109.81 1134
5110.49 1183
5111.16 1281
5111.83 1187
5112.51 1143
5113.18 1055
5113.86 1052
5114.53 1130
5115.21 1064
5115.88 1011
5116.56 991
5117.23 1003
5117.91 1078
5118.58 1084
5119.26 1082
5119.93 1109
5120.61 1169
5121.28 1111
5121.96 1224
5122.63 1226
5123.31 1152
5123.98 1201
5124.66 1227
5125.33 1098
5126.01 1175
5126.69 1148
5127.36 1195
5128.04 1115
5128.71 1128
5129.39 1169
5130.06 1162
5130.74 1160
5131.42 1128
5132.09 1083
5132.77 1020
5133.44 1108
5134.12 1079
5134.79 1089
5135.47 1078
5136.15 1180
5136.82 1122
5137.50 1154
5138.18 1191
5138.85 1109
5139.53 1170
5140.20 1070
5140.88 1046
5141.56 1054
5142.23 1140
5142.91 1060
5143.59 1081
5144.26 1077
5144.94 1044
5145.62 1110
5146.29 1115
5146.97 1024
5147.65 1145
5148.33 1145
5149.00 1133
5149.68 1118
5150.36 1075
5151.03 994
5151.71 1066
5152.39 1082
5153.06 1092
5153.74 1068
5154.42 1087
5155.10 1097
5155.77 1029
5156.45 1006
5157.13 1092
5157.81 980
5158.48 1000
5159.16 1097
5159.84 1006
5160.52 1031
5161.20 1090
5161.87 990
5162.55 1056
5163.23 1086
5163.91 1059
5164.58 1058
5165.26 1096
5165.94 1125
5166.62 1116
5167.30 1129
5167.98 1105
5168.65 1120
5169.33 1128
5170.01 1139
5170.69 1100
5171.37 1150
5172.05 1031
5172.72 1021
5173.40 1146
5174.08 1126
5174.76 1038
5175.44 1019
5176.12 1042
5176.80 1111
5177.48 1026
5178.15 1059
5178.83 1088
5179.51 1056
5180.19 1086
5180.87 1088
5181.55 1059
5182.23 1089
5182.91 1146
5183.59 1103
5184.27 1031
5184.95 1047
5185.63 1098
5186.30 1093
5186.98 1221
5187.66 1139
5188.34 1013
5189.02 1056
5189.70 1055
5190.38 1027
5191.06 1126
5191.74 1064
5192.42 1029
5193.10 1099
5193.78 1124
5194.46 1000
5195.14 970
5195.82 978
5196.50 1032
5197.18 1037
5197.86 1009
5198.54 953
5199.22 1024
5199.90 1040
5200.58 1077
5201.26 1086
5201.94 1023
5202.62 1007
5203.31 1089
5203.99 1031
5204.67 963
5205.35 1000
5206.03 1002
5206.71 1042
5207.39 1075
5208.07 1130
5208.75 1117
5209.43 1107
5210.11 1174
5210.79 1055
5211.48 1079
5212.16 1027
5212.84 1044
5213.52 1009
5214.20 1052
5214.88 1005
5215.56 1150
5216.24 1093
5216.93 1075
5217.61 1010
5218.29 1055
5218.97 1100
5219.65 1051
5220.33 1101
5221.02 1055
5221.70 1077
5222.38 1132
5223.06 1167
5223.74 1105
5224.42 1134
5225.11 1067
5225.79 1004
5226.47 1022
5227.15 1100
5227.83 1091
5228.52 1157
5229.20 1036
5229.88 1155
5230.56 1067
5231.25 1019
5231.93 927
5232.61 1185
5233.29 1055
5233.98 1119
5234.66 1063
5235.34 1153
5236.02 1111
5236.71 1041
5237.39 1024
5238.07 982
5238.76 1015
5239.44 953
5240.12 978
5240.80 1039
5241.49 1098
5242.17 1124
5242.85 1135
5243.54 1112
5244.22 1128
5244.90 1178
5245.59 1035
5246.27 1045
5246.95 1040
5247.64 1067
5248.32 1073
5249.00 989
5249.69 1046
5250.37 1106
5251.05 1114
5251.74 1144
5252.42 1195
5253.11 1099
5253.79 985
5254.47 1089
5255.16 1181
5255.84 1133
5256.53 1001
5257.21 1028
5257.89 1033
5258.58 898
5259.26 969
5259.95 1149
5260.63 1081
5261.32 1003
5262.00 1071
5262.68 981
5263.37 978
5264.05 945
5264.74 1049
5265.42 1071
5266.11 1150
5266.79 1211
5267.48 1091
5268.16 1107
5268.85 1111
5269.53 1101
5270.22 1075
5270.90 1205
5271.59 1111
5272.27 1089
5272.96 1061
5273.64 1070
5274.33 1111
5275.01 1074
5275.70 1080
5276.38 1067
5277.07 1039
5277.75 986
5278.44 1123
5279.12 960
5279.81 1062
5280.49 1028
5281.18 1003
5281.87 981
5282.55 961
5283.24 952
5283.92 1011
5284.61 1087
5285.30 1192
5285.98 1175
5286.67 1075
5287.35 1141
5288.04 1123
5288.73 996
5289.41 1087
5290.10 1125
5290.78 1109
5291.47 1013
5292.16 1087
5292.84 1047
5293.53 1000
5294.22 1002
5294.90 1089
5295.59 1130
5296.28 980
5296.96 995
5297.65 1040
5298.34 987
5299.02 1002
5299.71 1023
5300.40 1128
5301.08 1073
5301.77 1041
5302.46 1143
5303.14 1095
5303.83 1052
5304.52 1076
5305.21 952
5305.89 1018
5306.58 1058
5307.27 1033
5307.96 1149
5308.64 1096
5309.33 1046
5310.02 1071
5310.71 1047
5311.39 1013
5312.08 1123
5312.77 1098
5313.46 1054
5314.14 1026
5314.83 1082
5315.52 1126
5316.21 1059
5316.89 1120
5317.58 1211
5318.27 1189
5318.96 1192
5319.65 1090
5320.34 1078
5321.02 1088
5321.71 1116
5322.40 1096
5323.09 1060
5323.78 1133
5324.47 1157
5325.15 1228
5325.84 1117
5326.53 1170
5327.22 1160
5327.91 1063
5328.60 1098
5329.29 1093
5329.97 1122
5330.66 1035
5331.35 969
5332.04 1021
5332.73 999
5333.42 981
5334.11 977
5334.80 1048
5335.49 920
5336.18 988
5336.87 1005
5337.55 1010
5338.24 1083
5338.93 1048
5339.62 1087
5340.31 1081
5341.00 1170
5341.69 1122
5342.38 983
5343.07 895
5343.76 1029
5344.45 1060
5345.14 956
5345.83 1114
5346.52 1040
5347.21 1100
5347.90 1110
5348.59 1094
5349.28 1019
5349.97 1030
5350.66 1096
5351.35 1123
5352.04 1113
5352.73 1087
5353.42 1089
5354.11 1013
5354.80 1106
5355.49 1011
5356.18 1017
5356.87 1035
5357.56 1026
5358.25 967
5358.94 954
5359.64 862
5360.33 993
5361.02 989
5361.71 1088
5362.40 1059
5363.09 971
5363.78 1052
5364.47 1103
5365.16 956
5365.85 1068
5366.55 1088
5367.24 1009
5367.93 971
5368.62 1019
5369.31 982
5370.00 1039
5370.69 1044
5371.38 1007
5372.08 1013
5372.77 932
5373.46 934
5374.15 970
5374.84 1028
5375.53 1019
5376.23 966
5376.92 875
5377.61 947
5378.30 915
5378.99 1042
5379.69 1085
5380.38 1039
5381.07 989
5381.76 900
5382.45 969
5383.15 987
5383.84 1045
5384.53 1017
5385.22 1063
5385.92 1036
5386.61 1004
5387.30 1010
5387.99 997
5388.69 906
5389.38 967
5390.07 1102
5390.76 1089
5391.46 1041
5392.15 971
5392.84 1034
5393.54 1013
5394.23 1071
5394.92 1047
5395.61 1041
5396.31 995
5397.00 1040
5397.69 1068
5398.39 994
5399.08 1022
5399.77 932
5400.47 1037
5401.16 1127
5401.85 1015
5402.55 997
5403.24 967
5403.93 969
5404.63 965
5405.32 964
5406.02 1006
5406.71 975
5407.40 986
5408.10 1164
5408.79 1062
5409.48 1009
5410.18 938
5410.87 981
5411.57 1113
5412.26 1090
5412.95 1003
5413.65 991
5414.34 1072
5415.04 1074
5415.73 1065
5416.43 947
5417.12 1041
5417.82 990
5418.51 1044
5419.20 1041
5419.90 1056
5420.59 1066
5421.29 955
5421.98 1088
5422.68 1077
5423.37 1061
5424.07 1089
5424.76 957
5425.46 1065
5426.15 1177
5426.85 1090
5427.54 1072
5428.24 1163
5428.93 1064
5429.63 1053
5430.32 1063
5431.02 987
5431.71 1057
5432.41 1093
5433.10 1060
5433.80 1038
5434.50 1149
5435.19 1154
5435.89 1145
5436.58 1200
5437.28 1229
5437.97 1233
5438.67 1257
5439.37 1215
5440.06 1199
5440.76 1185
5441.45 1141
5442.15 1096
5442.85 1204
5443.54 1201
5444.24 1252
5444.93 1239
5445.63 1214
5446.33 1205
5447.02 1235
5447.72 1183
5448.42 1261
5449.11 1307
5449.81 1258
5450.51 1417
5451.20 1366
5451.90 1357
5452.60 1401
5453.29 1317
5453.99 1285
5454.69 1306
5455.38 1289
5456.08 1299
5456.78 1312
5457.47 1262
5458.17 1189
5458.87 1290
5459.57 1372
5460.26 1310
5460.96 1249
5461.66 1349
5462.35 1411
5463.05 1397
5463.75 1541
5464.45 1522
5465.14 1303
5465.84 1321
5466.54 1385
5467.24 1372
5467.93 1420
5468.63 1481
5469.33 1498
5470.03 1554
5470.73 1410
5471.42 1532
5472.12 1541
5472.82 1435
5473.52 1386
5474.22 1501
5474.91 1479
5475.61 1449
5476.31 1509
5477.01 1481
5477.71 1532
5478.40 1492
5479.10 1674
5479.80 1732
5480.50 1740
5481.20 1841
5481.90 1930
5482.60 2195
5483.29 2158
5483.99 2068
5484.69 2170
5485.39 2388
5486.09 2139
5486.79 2123
5487.49 2032
5488.19 1891
5488.89 1795
5489.58 1694
5490.28 1706
5490.98 1830
5491.68 1853
5492.38 1913
5493.08 1856
5493.78 1928
5494.48 1902
5495.18 1925
5495.88 1880
5496.58 1834
5497.28 1914
5497.98 2011
5498.68 2074
5499.38 2002
5500.08 2030
5500.78 2135
5501.48 2427
5502.18 2771
5502.88 2964
5503.58 3053
5504.28 3223
5504.98 3171
5505.68 3072
5506.38 3056
5507.08 2801
5507.78 2548
5508.48 2219
5509.18 2218
5509.88 2093
5510.58 2033
5511.28 2002
5511.98 1957
5512.68 1885
5513.38 1826
5514.08 1928
5514.78 1742
5515.48 1864
5516.18 1709
5516.88 1673
5517.58 1785
5518.28 1513
5518.99 1555
5519.69 1637
5520.39 1622
5521.09 1428
5521.79 1535
5522.49 1614
5523.19 1537
5523.89 1720
5524.59 1764
5525.30 1465
5526.00 1422
5526.70 1430
5527.40 1329
5528.10 1322
5528.80 1356
5529.50 1262
5530.21 1290
5530.91 1356
5531.61 1300
5532.31 1252
5533.01 1252
5533.72 1360
5534.42 1296
5535.12 1178
5535.82 1204
5536.52 1184
5537.23 1176
5537.93 1209
5538.63 1303
5539.33 1341
5540.03 1330
5540.74 1158
5541.44 1210
5542.14 1313
5542.84 1244
5543.55 1233
5544.25 1325
5544.95 1186
5545.65 1146
5546.36 1281
5547.06 1306
5547.76 1220
5548.47 1136
5549.17 1220
5549.87 1130
5550.57 1257
5551.28 1241
5551.98 1240
5552.68 1173
5553.39 1117
5554.09 1165
5554.79 1179
5555.50 1122
5556.20 1097
5556.90 1135
5557.61 1192
5558.31 1274
5559.01 1138
5559.72 1080
5560.42 1102
5561.12 1144
5561.83 1074
5562.53 1207
5563.23 1188
5563.94 1178
5564.64 1135
5565.35 1194
5566.05 1194
5566.75 1082
5567.46 1142
5568.16 1109
5568.87 1102
5569.57 1217
5570.27 1265
5570.98 1130
5571.68 1106
5572.39 1168
5573.09 1152
5573.80 1106
5574.50 1171
5575.21 1125
5575.91 1171
5576.61 1189
5577.32 1161
5578.02 1143
5578.73 1177
5579.43 1129
5580.14 1005
5580.84 1098
5581.55 1062
5582.25 1044
5582.96 1068
5583.66 1050
5584.37 1050
5585.07 1112
5585.78 1130
5586.48 1042
5587.19 1025
5587.89 1045
5588.60 1108
5589.30 1039
5590.01 953
5590.72 1127
5591.42 1040
5592.13 999
5592.83 1033
5593.54 1036
5594.24 1052
5594.95 997
5595.66 982
5596.36 1007
5597.07 977
5597.77 1085
5598.48 1069
5599.18 1053
5599.89 1017
5600.60 966
5601.30 1036
5602.01 1081
5602.72 1119
5603.42 975
5604.13 978
5604.83 1053
5605.54 946
5606.25 978
5606.95 1017
5607.66 1086
5608.37 1074
5609.07 951
5609.78 1063
5610.49 976
5611.19 1081
5611.90 966
5612.61 966
5613.31 1022
5614.02 1037
5614.73 1027
5615.44 970
5616.14 954
5616.85 822
5617.56 1010
5618.26 1117
5618.97 1004
5619.68 1036
5620.39 1041
5621.09 1101
5621.80 1105
5622.51 1122
5623.22 1101
5623.92 999
5624.63 941
5625.34 969
5626.05 1040
5626.75 972
5627.46 1020
5628.17 1088
5628.88 1040
5629.59 941
5630.29 1010
5631.00 913
5631.71 1048
5632.42 1074
5633.13 1118
5633.83 1079
5634.54 1009
5635.25 993
5635.96 1053
5636.67 1106
5637.38 1032
5638.08 936
5638.79 991
5639.50 1001
5640.21 1037
5640.92 1029
5641.63 945
5642.34 974
5643.05 961
5643.75 1104
5644.46 1072
5645.17 988
5645.88 937
5646.59 1093
5647.30 1109
5648.01 1040
5648.72 1098
5649.43 1032
5650.14 1060
5650.85 1043
5651.55 1057
5652.26 1058
5652.97 1064
5653.68 1161
5654.39 1104
5655.10 985
5655.81 934
5656.52 950
5657.23 1012
5657.94 1097
5658.65 1226
5659.36 1110
5660.07 1171
5660.78 1197
5661.49 1206
5662.20 1105
5662.91 1128
5663.62 1159
5664.33 1100
5665.04 1065
5665.75 1045
5666.46 1054
5667.17 993
5667.88 1071
5668.59 1042
5669.30 1077
5670.01 1119
5670.72 1147
5671.43 1089
5672.14 1054
5672.85 979
5673.57 1065
5674.28 1060
5674.99 1049
5675.70 1007
5676.41 1022
5677.12 1023
5677.83 1020
5678.54 999
5679.25 1003
5679.96 987
5680.68 1026
5681.39 962
5682.10 1003
5682.81 889
5683.52 1034
5684.23 1133
5684.94 1097
5685.65 1140
5686.37 1105
5687.08 1066
5687.79 1055
5688.50 1090
5689.21 1093
5689.92 1018
5690.64 1056
5691.35 1135
5692.06 1075
5692.77 992
5693.48 1014
5694.20 1021
5694.91 954
5695.62 994
5696.33 1025
5697.04 1022
5697.76 1056
5698.47 1063
5699.18 1042
5699.89 1002
5700.61 951
5701.32 947
5702.03 1002
5702.74 968
5703.46 994
5704.17 975
5704.88 924
5705.59 942
5706.31 998
5707.02 1020
5707.73 1014
5708.45 1104
5709.16 992
5709.87 1027
5710.58 1003
5711.30 1011
5712.01 1032
5712.72 1012
5713.44 1063
5714.15 1055
5714.86 998
5715.58 981
5716.29 879
5717.00 880
5717.72 889
5718.43 997
5719.14 981
5719.86 967
5720.57 929
5721.28 963
5722.00 976
5722.71 985
5723.43 947
5724.14 911
5724.85 968
5725.57 1078
5726.28 1039
5727.00 998
5727.71 1013
5728.42 1037
5729.14 986
5729.85 1011
5730.57 1001
5731.28 1035
5732.00 1032
5732.71 1072
5733.42 980
5734.14 1034
5734.85 1073
5735.57 1116
5736.28 1065
5737.00 906
5737.71 898
5738.43 969
5739.14 920
5739.86 922
5740.57 949
5741.29 1033
5742.00 987
5742.72 991
5743.43 976
5744.15 917
5744.86 1003
5745.58 989
5746.29 902
5747.01 929
5747.72 928
5748.44 909
5749.15 944
5749.87 1098
5750.58 943
5751.30 863
5752.02 902
5752.73 882
5753.45 926
5754.16 914
5754.88 982
5755.59 965
5756.31 905
5757.03 950
5757.74 954
5758.46 952
5759.17 979
5759.89 972
5760.61 884
5761.32 943
5762.04 924
5762.76 908
5763.47 992
5764.19 948
5764.90 991
5765.62 926
5766.34 984
5767.05 1061
5767.77 925
5768.49 888
5769.20 943
5769.92 925
5770.64 1034
5771.35 971
5772.07 981
5772.79 967
5773.51 968
5774.22 939
5774.94 1007
5775.66 921
5776.37 852
5777.09 923
5777.81 869
5778.53 1035
5779.24 964
5779.96 950
5780.68 897
5781.39 1065
5782.11 970
5782.83 860
5783.55 962
5784.26 1019
5784.98 1015
5785.70 986
5786.42 946
5787.14 1067
5787.85 945
5788.57 988
5789.29 914
5790.01 871
5790.73 929
5791.44 981
5792.16 874
5792.88 944
5793.60 1058
5794.32 1035
5795.03 1019
5795.75 1009
5796.47 1068
5797.19 1015
5797.91 1010
5798.63 972
5799.35 932
5800.06 934
5800.78 992
5801.50 1083
5802.22 955
5802.94 1001
5803.66 951
5804.38 1041
5805.10 1033
5805.81 974
5806.53 1008
5807.25 953
5807.97 990
5808.69 1014
5809.41 983
5810.13 956
5810.85 989
5811.57 978
5812.29 961
5813.01 951
5813.73 1040
5814.45 1058
5815.17 955
5815.88 932
5816.60 1080
5817.32 969
5818.04 992
5818.76 908
5819.48 833
5820.20 997
5820.92 997
5821.64 1036
5822.36 1072
5823.08 1016
5823.80 1078
5824.52 980
5825.24 961
5825.96 1000
5826.68 1025
5827.40 1018
5828.12 1034
5828.84 1039
5829.57 971
5830.29 939
5831.01 1036
5831.73 894
5832.45 943
5833.17 993
5833.89 988
5834.61 989
5835.33 959
5836.05 944
5836.77 982
5837.49 1002
5838.21 965
5838.94 996
5839.66 1065
5840.38 1070
5841.10 1125
5841.82 1045
5842.54 1023
5843.26 1027
5843.98 938
5844.70 1053
5845.43 965
5846.15 992
5846.87 1135
5847.59 1108
5848.31 1036
5849.03 1052
5849.76 1008
5850.48 1042
5851.20 1131
5851.92 1075
5852.64 1087
5853.36 1077
5854.09 1074
5854.81 1013
5855.53 1087
5856.25 1122
5856.97 1022
5857.70 1214
5858.42 1221
5859.14 1130
5859.86 1193
5860.59 1033
5861.31 1005
5862.03 1103
5862.75 1141
5863.48 1109
5864.20 1111
5864.92 1099
5865.64 1097
5866.37 1136
5867.09 1108
5867.81 1186
5868.54 1158
5869.26 1092
5869.98 1180
5870.70 1105
5871.43 1039
5872.15 1040
5872.87 1043
5873.60 1144
5874.32 1131
5875.04 1064
5875.77 1108
5876.49 988
5877.21 948
5877.94 1022
5878.66 1010
5879.38 953
5880.11 957
5880.83 1035
5881.55 1028
5882.28 1089
5883.00 1158
5883.73 1251
5884.45 1172
5885.17 1139
5885.90 1158
5886.62 1225
5887.34 1233
5888.07 1227
5888.79 1149
5889.52 1079
5890.24 1073
5890.97 1079
5891.69 1138
5892.41 1124
5893.14 1099
5893.86 1100
5894.59 1023
5895.31 1038
5896.04 1099
5896.76 1130
5897.49 1104
5898.21 1113
5898.93 1045
5899.66 1086
5900.38 1161
5901.11 1223
5901.83 1143
5902.56 1132
5903.28 1210
5904.01 1181
5904.73 1224
5905.46 1232
5906.18 1122
5906.91 1089
5907.64 1170
5908.36 1158
5909.09 1256
5909.81 1249
5910.54 1180
5911.26 1224
5911.99 1263
5912.71 1248
5913.44 1239
5914.16 1201
5914.89 1241
5915.62 1140
5916.34 1213
5917.07 1283
5917.79 1336
5918.52 1240
5919.25 1232
5919.97 1263
5920.70 1286
5921.42 1317
5922.15 1331
5922.88 1287
5923.60 1301
5924.33 1323
5925.05 1281
5925.78 1308
5926.51 1397
5927.23 1452
5927.96 1266
5928.69 1343
5929.41 1282
5930.14 1341
5930.87 1398
5931.59 1422
5932.32 1475
5933.05 1511
5933.77 1434
5934.50 1427
5935.23 1486
5935.95 1499
5936.68 1426
5937.41 1451
5938.14 1556
5938.86 1411
5939.59 1434
5940.32 1649
5941.04 1665
5941.77 1513
5942.50 1468
5943.23 1474
5943.95 1665
5944.68 1695
5945.41 1613
5946.14 1625
5946.87 1628
5947.59 1616
5948.32 1887
5949.05 1825
5949.78 1715
5950.50 1776
5951.23 1757
5951.96 1889
5952.69 1865
5953.42 1933
5954.14 2002
5954.87 2144
5955.60 2346
5956.33 2284
5957.06 2288
5957.79 2204
5958.51 2122
5959.24 2143
5959.97 2043
5960.70 1906
5961.43 2098
5962.16 2025
5962.88 1930
5963.61 1996
5964.34 2093
5965.07 2093
5965.80 2154
5966.53 2285
5967.26 2272
5967.99 2478
5968.72 2607
5969.44 2632
5970.17 2656
5970.90 2905
5971.63 2787
5972.36 2690
5973.09 2770
5973.82 2645
5974.55 2513
5975.28 2332
5976.01 2102
5976.74 2321
5977.47 2211
5978.20 2162
5978.93 2265
5979.66 2508
5980.39 2383
5981.12 2380
5981.85 2318
5982.58 2252
5983.31 2347
5984.04 2354
5984.77 2476
5985.50 2497
5986.23 2483
5986.96 2386
5987.69 2392
5988.42 2423
5989.15 2549
5989.88 2565
5990.61 2551
5991.34 2490
5992.07 2553
5992.80 2448
5993.53 2371
5994.26 2468
5994.99 2509
5995.72 2484
5996.45 2384
5997.18 2422
5997.91 2465
5998.64 2342
5999.37 2283
6000.11 2269
6000.84 2303
6001.57 2356
6002.30 2375
6003.03 2440
6003.76 2321
6004.49 2219
6005.22 2267
6005.95 2228
6006.69 2254
6007.42 2202
6008.15 2175
6008.88 2346
6009.61 2469
6010.34 2477
6011.07 2540
6011.81 2938
6012.54 3065
6013.27 3183
6014.00 3299
6014.73 3322
6015.46 3348
6016.20 3601
6016.93 3587
6017.66 3337
6018.39 3312
6019.12 3105
6019.86 2956
6020.59 2610
6021.32 2398
6022.05 2422
6022.79 2283
6023.52 2315
6024.25 2165
6024.98 2187
6025.72 2040
6026.45 1968
6027.18 2048
6027.91 2001
6028.65 2118
6029.38 1990
6030.11 2034
6030.84 1904
6031.58 1872
6032.31 1785
6033.04 1987
6033.78 2026
6034.51 2051
6035.24 1934
6035.98 2054
6036.71 1820
6037.44 1882
6038.17 1928
6038.91 2018
6039.64 2069
6040.37 2064
6041.11 2080
6041.84 2030
6042.58 2025
6043.31 2014
6044.04 2011
6044.78 2111
6045.51 2021
6046.24 1997
6046.98 2127
6047.71 2095
6048.44 2065
6049.18 2074
6049.91 2115
6050.65 2149
6051.38 2244
6052.11 2254
6052.85 2213
6053.58 2136
6054.32 2289
6055.05 2300
6055.79 2340
6056.52 2378
6057.25 2305
6057.99 2277
6058.72 2326
6059.46 2192
6060.19 2093
6060.93 2079
6061.66 2122
6062.40 2222
6063.13 2017
6063.87 2057
6064.60 2186
6065.34 2078
6066.07 2019
6066.81 2118
6067.54 2064
6068.28 1963
6069.01 1924
6069.75 2086
6070.48 2166
6071.22 1947
6071.95 1952
6072.69 1977
6073.42 1973
6074.16 2040
6074.89 2132
6075.63 2072
6076.36 2018
6077.10 1959
6077.84 1958
6078.57 1914
6079.31 1974
6080.04 1903
6080.78 1854
6081.51 2011
6082.25 1899
6082.99 1797
6083.72 1869
6084.46 1888
6085.20 1893
6085.93 1890
6086.67 1789
6087.40 1927
6088.14 1850
6088.88 1813
6089.61 1890
6090.35 1833
6091.09 1855
6091.82 1846
6092.56 1841
6093.30 1934
6094.03 1900
6094.77 1937
6095.51 1971
6096.24 1916
6096.98 1965
6097.72 1922
6098.45 1851
6099.19 1979
6099.93 1893
6100.66 1892
6101.40 1732
6102.14 1854
6102.87 1958
6103.61 1993
6104.35 1993
6105.09 1970
6105.82 1770
6106.56 1950
6107.30 1838
6108.04 1844
6108.77 1942
6109.51 1800
6110.25 1844
6110.99 1806
6111.72 1893
6112.46 1929
6113.20 1899
6113.94 1808
6114.68 1898
6115.41 1881
6116.15 1923
6116.89 1907
6117.63 1894
6118.37 1810
6119.10 1881
6119.84 1907
6120.58 1928
6121.32 1887
6122.06 1876
6122.80 1859
6123.53 1821
6124.27 1898
6125.01 1997
6125.75 1980
6126.49 1903
6127.23 2049
6127.97 2099
6128.70 2188
6129.44 2043
6130.18 2179
6130.92 2207
6131.66 1996
6132.40 2082
6133.14 2186
6133.88 2253
6134.62 2200
6135.35 2136
6136.09 2154
6136.83 2176
6137.57 2088
6138.31 2139
6139.05 2219
6139.79 2317
6140.53 2185
6141.27 2191
6142.01 2287
6142.75 2285
6143.49 2312
6144.23 2340
6144.97 2310
6145.71 2331
6146.45 2231
6147.19 2399
6147.93 2274
6148.67 2327
6149.41 2492
6150.15 2407
6150.89 2524
6151.63 2474
6152.37 2396
6153.11 2432
6153.85 2470
6154.59 2568
6155.33 2539
6156.07 2677
6156.81 2483
6157.55 2716
6158.29 2690
6159.03 2698
6159.77 2634
6160.51 2765
6161.25 2799
6161.99 2669
6162.73 2764
6163.47 2880
6164.22 2845
6164.96 2952
6165.70 2933
6166.44 3023
6167.18 3185
6167.92 3134
6168.66 3286
6169.40 3480
6170.14 3748
6170.89 3889
6171.63 3740
6172.37 3807
6173.11 3741
6173.85 3744
6174.59 3782
6175.33 3763
6176.08 3660
6176.82 3864
6177.56 3740
6178.30 3663
6179.04 3462
6179.78 3440
6180.53 3559
6181.27 3498
6182.01 3496
6182.75 3478
6183.49 3485
6184.24 3554
6184.98 3587
6185.72 3837
6186.46 3910
6187.20 3765
6187.95 3830
6188.69 3836
6189.43 3941
6190.17 3905
6190.92 3947
6191.66 3960
6192.40 3888
6193.14 4013
6193.89 4197
6194.63 4178
6195.37 4217
6196.12 4549
6196.86 4560
6197.60 4585
6198.34 4589
6199.09 4788
6199.83 4875
6200.57 4848
6201.32 4785
6202.06 4825
6202.80 4735
6203.55 4726
6204.29 4818
6205.03 4912
6205.78 4944
6206.52 4875
6207.26 5277
6208.01 6011
6208.75 6731
6209.49 8174
6210.24 9695
6210.98 11151
6211.72 12607
6212.47 13811
6213.21 14964
6213.96 15968
6214.70 15603
6215.44 14883
6216.19 13307
6216.93 12179
6217.68 10595
6218.42 9064
6219.16 7600
6219.91 6563
6220.65 5777
6221.40 5022
6222.14 4746
6222.89 4438
6223.63 4260
6224.37 4564
6225.12 4569
6225.86 4556
6226.61 4768
6227.35 4994
6228.10 5129
6228.84 5361
6229.59 5466
6230.33 5585
6231.08 5286
6231.82 4884
6232.57 4641
6233.31 4137
6234.06 3751
6234.80 3637
6235.55 3515
6236.29 3260
6237.04 3152
6237.78 3177
6238.53 3145
6239.27 3108
6240.02 3292
6240.76 3324
6241.51 3320
6242.26 3387
6243.00 3457
6243.75 3556
6244.49 3738
6245.24 3666
6245.98 3697
6246.73 3804
6247.48 3507
6248.22 3688
6248.97 3559
6249.71 3539
6250.46 3656
6251.21 3611
6251.95 3697
6252.70 3707
6253.44 3546
6254.19 3482
6254.94 3430
6255.68 3252
6256.43 3349
6257.18 3389
6257.92 3143
6258.67 3187
6259.42 3325
6260.16 3322
6260.91 3078
6261.66 3184
6262.40 3179
6263.15 3100
6263.90 3166
6264.64 3228
6265.39 3052
6266.14 2970
6266.88 3059
6267.63 2956
6268.38 2839
6269.13 2810
6269.87 2715
6270.62 2783
6271.37 2879
6272.11 2585
6272.86 2545
6273.61 2591
6274.36 2507
6275.10 2632
6275.85 2642
6276.60 2568
6277.35 2628
6278.10 2548
6278.84 2622
6279.59 2730
6280.34 2518
6281.09 2398
6281.83 2495
6282.58 2424
6283.33 2362
6284.08 2454
6284.83 2443
6285.57 2513
6286.32 2679
6287.07 2531
6287.82 2401
6288.57 2442
6289.32 2430
6290.06 2375
6290.81 2337
6291.56 2279
6292.31 2180
6293.06 2095
6293.81 2181
6294.56 2167
6295.30 2121
6296.05 2200
6296.80 1999
6297.55 2077
6298.30 1982
6299.05 2084
6299.80 1984
6300.55 2066
6301.30 2046
6302.05 2041
6302.79 2061
6303.54 2081
6304.29 2104
6305.04 1938
6305.79 1952
6306.54 2026
6307.29 2024
6308.04 1869
6308.79 1913
6309.54 1950
6310.29 2030
6311.04 2068
6311.79 1964
6312.54 1916
6313.29 1974
6314.04 1983
6314.79 2062
6315.54 2056
6316.29 2188
6317.04 2199
6317.79 2058
6318.54 1956
6319.29 2008
6320.04 1986
6320.79 2075
6321.54 2037
6322.29 1976
6323.04 1971
6323.79 1895
6324.54 1896
6325.29 1871
6326.04 1854
6326.79 1751
6327.54 1783
6328.29 1822
6329.04 1747
6329.79 1692
6330.55 1659
6331.30 1686
6332.05 1565
6332.80 1506
6333.55 1513
6334.30 1658
6335.05 1661
6335.80 1743
6336.55 1659
6337.30 1655
6338.06 1612
6338.81 1775
6339.56 1684
6340.31 1543
6341.06 1753
6341.81 1599
6342.56 1610
6343.32 1646
6344.07 1727
6344.82 1616
6345.57 1553
6346.32 1634
6347.07 1445
6347.83 1553
6348.58 1655
6349.33 1693
6350.08 1538
6350.83 1583
6351.59 1695
6352.34 1695
6353.09 1655
6353.84 1605
6354.60 1670
6355.35 1687
6356.10 1736
6356.85 1828
6357.61 1891
6358.36 1871
6359.11 1835
6359.86 1764
6360.62 1766
6361.37 1717
6362.12 1827
6362.87 1656
6363.63 1678
6364.38 1735
6365.13 1679
6365.88 1583
6366.64 1570
6367.39 1660
6368.14 1531
6368.90 1537
6369.65 1620
6370.40 1544
6371.16 1475
6371.91 1461
6372.66 1531
6373.42 1481
6374.17 1435
6374.92 1616
6375.68 1512
6376.43 1604
6377.18 1665
6377.94 1675
6378.69 1590
6379.45 1604
6380.20 1567
6380.95 1544
6381.71 1536
6382.46 1541
6383.21 1501
6383.97 1559
6384.72 1481
6385.48 1566
6386.23 1561
6386.98 1560
6387.74 1614
6388.49 1552
6389.25 1440
6390.00 1539
6390.76 1467
6391.51 1448
6392.27 1465
6393.02 1581
6393.77 1522
6394.53 1561
6395.28 1608
6396.04 1558
6396.79 1516
6397.55 1616
6398.30 1572
6399.06 1636
6399.81 1623
6400.57 1573
6401.32 1506
6402.08 1522
6402.83 1493
6403.59 1559
6404.34 1514
6405.10 1387
6405.85 1475
6406.61 1678
6407.36 1626
6408.12 1594
6408.88 1569
6409.63 1578
6410.39 1592
6411.14 1559
6411.90 1681
6412.65 1776
6413.41 1735
6414.16 1604
6414.92 1680
6415.68 1656
6416.43 1699
6417.19 1685
6417.94 1678
6418.70 1620
6419.46 1646
6420.21 1654
6420.97 1589
6421.73 1597
6422.48 1647
6423.24 1685
6423.99 1594
6424.75 1639
6425.51 1644
6426.26 1547
6427.02 1520
6427.78 1648
6428.53 1650
6429.29 1517
6430.05 1482
6430.80 1576
6431.56 1594
6432.32 1633
6433.07 1649
6433.83 1823
6434.59 1675
6435.34 1571
6436.10 1711
6436.86 1713
6437.62 1682
6438.37 1771
6439.13 1817
6439.89 1695
6440.65 1776
6441.40 1829
6442.16 1653
6442.92 1753
6443.68 1774
6444.43 1628
6445.19 1572
6445.95 1752
6446.71 1755
6447.46 1619
6448.22 1807
6448.98 1674
6449.74 1661
6450.49 1737
6451.25 1765
6452.01 1800
6452.77 1767
6453.53 1655
6454.29 1733
6455.04 1816
6455.80 1929
6456.56 1765
6457.32 1758
6458.08 1797
6458.84 1858
6459.59 1739
6460.35 1812
6461.11 1936
6461.87 2007
6462.63 1986
6463.39 2097
6464.15 1933
6464.90 1946
6465.66 2139
6466.42 1988
6467.18 2057
6467.94 2177
6468.70 2151
6469.46 2117
6470.22 2192
6470.98 2227
6471.73 2088
6472.49 2188
6473.25 2264
6474.01 2314
6474.77 2261
6475.53 2362
6476.29 2250
6477.05 2399
6477.81 2159
6478.57 2194
6479.33 2406
6480.09 2328
6480.85 2363
6481.61 2491
6482.37 2491
6483.13 2510
6483.89 2545
6484.65 2639
6485.41 2504
6486.17 2502
6486.93 2630
6487.69 2535
6488.45 2421
6489.21 2399
6489.97 2602
6490.73 2730
6491.49 2806
6492.25 2834
6493.01 2837
6493.77 2848
6494.53 2808
6495.29 3009
6496.05 3101
6496.81 3156
6497.57 3310
6498.33 3383
6499.10 3544
6499.86 3557
6500.62 3361
6501.38 3521
6502.14 3535
6502.90 3488
6503.66 3380
6504.42 3501
6505.18 3653
6505.94 3441
6506.71 3528
6507.47 3549
6508.23 3768
6508.99 3651
6509.75 3788
6510.51 3949
6511.27 4027
6512.04 3897
6512.80 3987
6513.56 4168
6514.32 4158
6515.08 4106
6515.84 4331
6516.61 4159
6517.37 4218
6518.13 4120
6518.89 4063
6519.65 4272
6520.42 4305
6521.18 4401
6521.94 4724
6522.70 4653
6523.46 4602
6524.23 4947
6524.99 5015
6525.75 4964
6526.51 5450
6527.28 5516
6528.04 5571
6528.80 5502
6529.56 5459
6530.33 5446
6531.09 5728
6531.85 5573
6532.61 5548
6533.38 5565
6534.14 5654
6534.90 6007
6535.67 6276
6536.43 7358
6537.19 8707
6537.95 10408
6538.72 12084
6539.48 13591
6540.24 14981
6541.01 16267
6541.77 16644
6542.53 15962
6543.30 14944
6544.06 13169
6544.82 11275
6545.59 10061
6546.35 8169
6547.11 6802
6547.88 5778
6548.64 5251
6549.41 4464
6550.17 4135
6550.93 3949
6551.70 3683
6552.46 3734
6553.22 3613
6553.99 3508
6554.75 3615
6555.52 3544
6556.28 3527
6557.05 3482
6557.81 3263
6558.57 3346
6559.34 3300
6560.10 3184
6560.87 3178
6561.63 3140
6562.40 3032
6563.16 3286
6563.92 3252
6564.69 3226
6565.45 3318
6566.22 3459
6566.98 3543
6567.75 3612
6568.51 3648
6569.28 3766
6570.04 3779
6570.81 3983
6571.57 3846
6572.34 3782
6573.10 3615
6573.87 3789
6574.63 3869
6575.40 3901
6576.16 4056
6576.93 4260
6577.69 4514
6578.46 4657
6579.23 4658
6579.99 4655
6580.76 4483
6581.52 4399
6582.29 4545
6583.05 4381
6583.82 4016
6584.59 3964
6585.35 3937
6586.12 3926
6586.88 3892
6587.65 3755
6588.41 3827
6589.18 3789
6589.95 3749
6590.71 3762
6591.48 3785
6592.25 3968
6593.01 4202
6593.78 3986
6594.54 4027
6595.31 4275
6596.08 4303
6596.84 4394
6597.61 4373
6598.38 4295
6599.14 4089
6599.91 4262
6600.68 4168
6601.44 3922
6602.21 3767
6602.98 3693
6603.74 3491
6604.51 3402
6605.28 3327
6606.05 3405
6606.81 3348
6607.58 3224
6608.35 3420
6609.11 3278
6609.88 3217
6610.65 3263
6611.42 3435
6612.18 3275
6612.95 3294
6613.72 3314
6614.49 3267
6615.25 3370
6616.02 3491
6616.79 3282
6617.56 3223
6618.32 3114
6619.09 2933
6619.86 3047
6620.63 2934
6621.40 2871
6622.16 2749
6622.93 2919
6623.70 2754
6624.47 2758
6625.24 2675
6626.00 2667
6626.77 2610
6627.54 2559
6628.31 2566
6629.08 2624
6629.85 2565
6630.61 2539
6631.38 2553
6632.15 2573
6632.92 2633
6633.69 2607
6634.46 2543
6635.23 2642
6635.99 2748
6636.76 2663
6637.53 2831
6638.30 2766
6639.07 2823
6639.84 2874
6640.61 2829
6641.38 2811
6642.15 2826
6642.92 2825
6643.68 2638
6644.45 2450
6645.22 2384
6645.99 2520
6646.76 2414
6647.53 2307
6648.30 2285
6649.07 2309
6649.84 2436
6650.61 2292
6651.38 2310
6652.15 2292
6652.92 2377
6653.69 2367
6654.46 2424
6655.23 2431
6656.00 2317
6656.77 2316
6657.54 2337
6658.31 2348
6659.08 2426
6659.85 2260
6660.62 2258
6661.39 2278
6662.16 2270
6662.93 2235
6663.70 2179
6664.47 2173
6665.24 2169
6666.01 2209
6666.78 2166
6667.55 2188
6668.32 2105
6669.09 2223
6669.86 2139
6670.64 2145
6671.41 2116
6672.18 2093
6672.95 2191
6673.72 2120
6674.49 2092
6675.26 2191
6676.03 2263
6676.80 2226
6677.57 2129
6678.35 2184
6679.12 2139
6679.89 2099
6680.66 2098
6681.43 1974
6682.20 2187
6682.97 2188
6683.75 2208
6684.52 2264
6685.29 2129
6686.06 2177
6686.83 2284
6687.60 2486
6688.38 2417
6689.15 2393
6689.92 2248
6690.69 2165
6691.46 2253
6692.24 2244
6693.01 2172
6693.78 2090
6694.55 1929
6695.32 2040
6696.10 1942
6696.87 2068
6697.64 2018
6698.41 1982
6699.19 2066
6699.96 1947
6700.73 1867
6701.50 1979
6702.28 1934
6703.05 1816
6703.82 1843
6704.59 1974
6705.37 1929
6706.14 1823
6706.91 2012
6707.69 1903
6708.46 1878
6709.23 1884
6710.00 1866
6710.78 1858
6711.55 1817
6712.32 1892
6713.10 1989
6713.87 2047
6714.64 1956
6715.42 1915
6716.19 1924
6716.96 1767
6717.74 1867
6718.51 1785
6719.28 1827
6720.06 1821
6720.83 1787
6721.61 1671
6722.38 1647
6723.15 1689
6723.93 1625
6724.70 1775
6725.47 1885
6726.25 1850
6727.02 1759
6727.80 1798
6728.57 1694
6729.35 1702
6730.12 1674
6730.89 1735
6731.67 1782
6732.44 1692
6733.22 1649
6733.99 1677
6734.77 1662
6735.54 1705
6736.31 1760
6737.09 1710
6737.86 1768
6738.64 1723
6739.41 1695
6740.19 1729
6740.96 1710
6741.74 1690
6742.51 1652
6743.29 1689
6744.06 1645
6744.84 1794
6745.61 1819
6746.39 1750
6747.16 1671
6747.94 1777
6748.71 1837
6749.49 1817
6750.26 1875
6751.04 1825
6751.82 1864
6752.59 1783
6753.37 1887
6754.14 1972
6754.92 1933
6755.69 2032
6756.47 1994
6757.25 1999
6758.02 1972
6758.80 1903
6759.57 1862
6760.35 1795
6761.12 1867
6761.90 1866
6762.68 1840
6763.45 1829
6764.23 1739
6765.01 1685
6765.78 1703
6766.56 1733
6767.33 1815
6768.11 1741
6768.89 1804
6769.66 1776
6770.44 1730
6771.22 1722
6771.99 1696
6772.77 1700
6773.55 1589
6774.32 1593
6775.10 1603
6775.88 1637
6776.65 1611
6777.43 1568
6778.21 1504
6778.99 1541
6779.76 1555
6780.54 1576
6781.32 1601
6782.09 1681
6782.87 1591
6783.65 1655
6784.43 1677
6785.20 1691
6785.98 1609
6786.76 1544
6787.54 1514
6788.31 1575
6789.09 1527
6789.87 1566
6790.65 1597
6791.42 1553
6792.20 1648
6792.98 1694
6793.76 1618
6794.54 1602
6795.31 1498
6796.09 1727
6796.87 1667
6797.65 1514
6798.43 1452
6799.20 1583
6799.98 1599
6800.76 1415
6801.54 1453
6802.32 1649
6803.10 1610
6803.87 1542
6804.65 1650
6805.43 1562
6806.21 1538
6806.99 1632
6807.77 1601
6808.55 1625
6809.32 1595
6810.10 1646
6810.88 1720
6811.66 1572
6812.44 1595
6813.22 1564
6814.00 1613
6814.78 1577
6815.56 1484
6816.34 1561
6817.11 1450
6817.89 1535
6818.67 1500
6819.45 1567
6820.23 1619
6821.01 1579
6821.79 1602
6822.57 1627
6823.35 1563
6824.13 1554
6824.91 1606
6825.69 1682
6826.47 1564
6827.25 1613
6828.03 1637
6828.81 1704
6829.59 1586
6830.37 1635
6831.15 1493
6831.93 1483
6832.71 1584
6833.49 1602
6834.27 1512
6835.05 1616
6835.83 1690
6836.61 1795
6837.39 1619
6838.17 1642
6838.95 1614
6839.73 1767
6840.51 1706
6841.29 1753
6842.07 1580
6842.85 1644
6843.63 1705
6844.42 1632
6845.20 1745
6845.98 1700
6846.76 1580
6847.54 1663
6848.32 1748
6849.10 1682
6849.88 1759
6850.66 1827
6851.44 1776
6852.23 2072
6853.01 2090
6853.79 2119
6854.57 2326
6855.35 2480
6856.13 2514
6856.91 2575
6857.70 2374
6858.48 2271
6859.26 2237
6860.04 2094
6860.82 2007
6861.60 1837
6862.39 1951
6863.17 1935
6863.95 1963
6864.73 1926
6865.51 1919
6866.30 1955
6867.08 1881
6867.86 1948
6868.64 2098
6869.42 2245
6870.21 2229
6870.99 2146
6871.77 2185
6872.55 2240
6873.34 2201
6874.12 2155
6874.90 1910
6875.68 1925
6876.47 2045
6877.25 2142
6878.03 2091
6878.81 1957
6879.60 2056
6880.38 2042
6881.16 2113
6881.95 2210
6882.73 2090
6883.51 2355
6884.29 2256
6885.08 2198
6885.86 2295
6886.64 2267
6887.43 2430
6888.21 2491
6888.99 2505
6889.78 2777
6890.56 2975
6891.34 3042
6892.13 3231
6892.91 3307
6893.69 3404
6894.48 3101
6895.26 2989
6896.05 2893
6896.83 2796
6897.61 2572
6898.40 2470
6899.18 2555
6899.97 2343
6900.75 2375
6901.53 2309
6902.32 2381
6903.10 2428
6903.89 2370
6904.67 2363
6905.45 2466
6906.24 2581
6907.02 2533
6907.81 2460
6908.59 2504
6909.38 2554
6910.16 2373
6910.95 2398
6911.73 2432
6912.51 2422
6913.30 2519
6914.08 2527
6914.87 2303
6915.65 2405
6916.44 2446
6917.22 2408
6918.01 2444
6918.79 2502
6919.58 2405
6920.36 2461
6921.15 2463
6921.93 2455
6922.72 2389
6923.50 2355
6924.29 2435
6925.08 2409
6925.86 2543
6926.65 2453
6927.43 2439
6928.22 2429
6929.00 2599
6929.79 2483
6930.57 2497
6931.36 2632
6932.15 2611
6932.93 2655
6933.72 2710
6934.50 2715
6935.29 2663
6936.08 2625
6936.86 2704
6937.65 2809
6938.43 2797
6939.22 2777
6940.01 2708
6940.79 2802
6941.58 2868
6942.37 2959
6943.15 3068
6943.94 3031
6944.72 3251
6945.51 3380
6946.30 3581
6947.08 3765
6947.87 3884
6948.66 4052
6949.44 3910
6950.23 3978
6951.02 3772
6951.80 3862
6952.59 3858
6953.38 3746
6954.17 3652
6954.95 3714
6955.74 3623
6956.53 3313
6957.31 3546
6958.10 3614
6958.89 3493
6959.68 3490
6960.46 3407
6961.25 3397
6962.04 3608
6962.83 3613
6963.61 3666
6964.40 3681
6965.19 3604
6965.98 3637
6966.76 3631
6967.55 3600
6968.34 3722
6969.13 3977
6969.92 4169
6970.70 4132
6971.49 4327
6972.28 4490
6973.07 4597
6973.86 4856
6974.64 4947
6975.43 5103
6976.22 5093
6977.01 5081
6977.80 5026
6978.59 4964
6979.37 4975
6980.16 4960
6980.95 4998
6981.74 4951
6982.53 5133
6983.32 5500
6984.11 5578
6984.90 6203
6985.68 7322
6986.47 8579
6987.26 9982
6988.05 11824
6988.84 13707
6989.63 15137
6990.42 16408
6991.21 16735
6992.00 15951
6992.79 15185
6993.57 13615
6994.36 11821
6995.15 10288
6995.94 8534
6996.73 6941
6997.52 6014
6998.31 5217
6999.10 4739
6999.89 4601
7000.68 4256
7001.47 4068
7002.26 4049
7003.05 4177
7003.84 4057
7004.63 4439
7005.42 4579
7006.21 4460
7007.00 4339
7007.79 4299
7008.58 4147
7009.37 3895
7010.16 3657
7010.95 3464
7011.74 3189
7012.53 3016
7013.32 2916
7014.11 2830
7014.90 2842
7015.69 2923
7016.48 2995
7017.27 3015
7018.06 3151
7018.85 3268
7019.65 3106
7020.44 3039
7021.23 3142
7022.02 3147
7022.81 3131
7023.60 2963
7024.39 3066
7025.18 3014
7025.97 3091
7026.76 3150
7027.56 3303
7028.35 3467
7029.14 3568
7029.93 3375
7030.72 3313
7031.51 3263
7032.30 3210
7033.09 3086
7033.89 2949
7034.68 2914
7035.47 2905
7036.26 2795
7037.05 2671
7037.84 2729
7038.64 2821
7039.43 2751
7040.22 2840
7041.01 2791
7041.80 2946
7042.60 2816
7043.39 2829
7044.18 3003
7044.97 3053
7045.76 3048
7046.56 3017
7047.35 2987
7048.14 2872
7048.93 2993
7049.73 2946
7050.52 2993
7051.31 3028
7052.10 3135
7052.90 3274
7053.69 3471
7054.48 3457
7055.27 3312
7056.07 3245
7056.86 3242
7057.65 3069
7058.45 3002
7059.24 2809
7060.03 2727
7060.83 2597
7061.62 2607
7062.41 2483
7063.20 2562
7064.00 2622
7064.79 2546
7065.58 2517
7066.38 2560
7067.17 2575
7067.96 2443
7068.76 2493
7069.55 2464
7070.35 2332
7071.14 2246
7071.93 2380
7072.73 2281
7073.52 2191
7074.31 2197
7075.11 2284
7075.90 2116
7076.70 2042
7077.49 2007
7078.28 2098
7079.08 1994
7079.87 1955
7080.67 2098
7081.46 2033
7082.25 1946
7083.05 1898
7083.84 1928
7084.64 1864
7085.43 1817
7086.23 1891
7087.02 1883
7087.82 1844
7088.61 1786
7089.41 1913
7090.20 1769
7090.99 1771
7091.79 1765
7092.58 1756
7093.38 1771
7094.17 1757
7094.97 1666
7095.76 1638
7096.56 1744
7097.35 1698
7098.15 1674
7098.94 1588
7099.74 1528
7100.54 1555
7101.33 1559
7102.13 1639
7102.92 1596
7103.72 1566
7104.51 1526
7105.31 1488
7106.10 1588
7106.90 1622
7107.70 1687
7108.49 1572
7109.29 1584
7110.08 1482
7110.88 1478
7111.67 1528
7112.47 1397
7113.27 1464
7114.06 1505
7114.86 1399
7115.65 1374
7116.45 1335
7117.25 1399
7118.04 1493
7118.84 1557
7119.64 1512
7120.43 1442
7121.23 1405
7122.03 1463
7122.82 1449
7123.62 1359
7124.41 1410
7125.21 1308
7126.01 1372
7126.81 1393
7127.60 1545
7128.40 1490
7129.20 1435
7129.99 1371
7130.79 1443
7131.59 1354
7132.38 1396
7133.18 1339
7133.98 1379
7134.78 1371
7135.57 1211
7136.37 1368
7137.17 1531
7137.96 1358
7138.76 1362
7139.56 1348
7140.36 1293
7141.15 1405
7141.95 1333
7142.75 1315
7143.55 1314
7144.35 1262
7145.14 1168
7145.94 1263
7146.74 1247
7147.54 1216
7148.33 1208
7149.13 1139
7149.93 1250
7150.73 1237
7151.53 1265
7152.33 1260
7153.12 1214
7153.92 1234
7154.72 1123
7155.52 1236
7156.32 1290
7157.12 1246
7157.91 1204
7158.71 1276
7159.51 1145
7160.31 1253
7161.11 1318
7161.91 1317
7162.71 1299
7163.50 1207
7164.30 1188
7165.10 1170
7165.90 1187
7166.70 1205
7167.50 1229
7168.30 1202
7169.10 1128
7169.90 1129
7170.70 1121
7171.50 1141
7172.29 1066
7173.09 1097
7173.89 1075
7174.69 1053
7175.49 1176
7176.29 1099
7177.09 1183
7177.89 1165
7178.69 1112
7179.49 1125
7180.29 1060
7181.09 1062
7181.89 1120
7182.69 1081
7183.49 1054
7184.29 1120
7185.09 1005
7185.89 954
7186.69 1098
7187.49 1081
7188.29 1074
7189.09 1051
7189.89 1041
7190.69 1047
7191.49 1076
7192.29 1099
7193.09 1163
7193.89 1140
7194.69 1026
7195.49 1009
7196.29 1014
7197.10 1006
7197.90 994
7198.70 1065
7199.50 1043
7200.30 1009
7201.10 983
7201.90 912
7202.70 979
7203.50 988
7204.30 994
7205.11 1033
7205.91 1015
7206.71 1036
7207.51 914
7208.31 949
7209.11 906
7209.91 1088
7210.71 1087
7211.52 986
7212.32 990
7213.12 966
7213.92 1007
7214.72 1054
7215.52 958
7216.33 955
7217.13 967
7217.93 938
7218.73 919
7219.53 975
7220.34 950
7221.14 1040
7221.94 1076
7222.74 984
7223.54 973
7224.35 1071
7225.15 1109
7225.95 1046
7226.75 1078
7227.56 1010
7228.36 1013
7229.16 1069
7229.96 913
7230.77 1019
7231.57 933
7232.37 1028
7233.17 998
7233.98 928
7234.78 992
7235.58 983
7236.38 991
7237.19 935
7237.99 889
7238.79 902
7239.60 872
7240.40 971
7241.20 1018
7242.01 1071
7242.81 996
7243.61 1037
7244.42 1044
7245.22 998
7246.02 1098
7246.83 1047
7247.63 1031
7248.43 962
7249.24 901
7250.04 981
7250.84 1015
7251.65 995
7252.45 996
7253.26 982
7254.06 1017
7254.86 1003
7255.67 1066
7256.47 1011
7257.28 1001
7258.08 1105
7258.88 1102
7259.69 1060
7260.49 1050
7261.30 1062
7262.10 1027
7262.90 1082
7263.71 1083
7264.51 1060
7265.32 1039
7266.12 1096
7266.93 1147
7267.73 1142
7268.54 1092
7269.34 1111
7270.15 1089
7270.95 1098
7271.76 1098
7272.56 1086
7273.37 1149
7274.17 1098
7274.98 1108
7275.78 1159
7276.59 1150
7277.39 1130
7278.20 1132
7279.00 1094
7279.81 1116
7280.61 1061
7281.42 1080
7282.22 1159
7283.03 1267
7283.83 1164
7284.64 1256
7285.45 1382
7286.25 1337
7287.06 1538
7287.86 1622
7288.67 1685
7289.47 1652
7290.28 1669
7291.09 1709
7291.89 1666
7292.70 1601
7293.50 1562
7294.31 1430
7295.12 1317
7295.92 1207
7296.73 1153
7297.53 1320
7298.34 1265
7299.15 1178
7299.95 1077
7300.76 1046
7301.57 1044
7302.37 1163
7303.18 1190
7303.99 1234
7304.79 1191
7305.60 1177
7306.41 1117
7307.21 1093
7308.02 1132
7308.83 1121
7309.63 1189
7310.44 1176
7311.25 1141
7312.06 1108
7312.86 1148
7313.67 1174
7314.48 1198
7315.28 1238
7316.09 1233
7316.90 1300
7317.71 1315
7318.51 1311
7319.32 1320
7320.13 1370
7320.94 1542
7321.74 1491
7322.55 1603
7323.36 1652
7324.17 1694
7324.97 1601
7325.78 1619
7326.59 1562
7327.40 1398
7328.21 1386
7329.01 1333
7329.82 1318
7330.63 1326
7331.44 1243
7332.25 1242
7333.06 1189
7333.86 1249
7334.67 1147
7335.48 1059
7336.29 1262
7337.10 1268
7337.91 1280
7338.71 1299
7339.52 1291
7340.33 1218
7341.14 1233
7341.95 1252
7342.76 1242
7343.57 1213
7344.38 1107
7345.18 1162
7345.99 1142
7346.80 1198
7347.61 1145
7348.42 1103
7349.23 1091
7350.04 970
7350.85 1061
7351.66 993
7352.47 1067
7353.28 1066
7354.09 1083
7354.89 1037
7355.70 1060
7356.51 1048
7357.32 1023
7358.13 1034
7358.94 1051
7359.75 1004
7360.56 1041
7361.37 1094
7362.18 1123
7362.99 1052
7363.80 983
7364.61 1030
7365.42 1042
7366.23 1025
7367.04 1041
7367.85 964
7368.66 999
7369.47 1055
7370.28 1024
7371.09 953
7371.90 996
7372.71 974
7373.52 940
7374.33 953
7375.15 943
7375.96 951
7376.77 1009
7377.58 912
7378.39 949
7379.20 986
7380.01 931
7380.82 964
7381.63 971
7382.44 962
7383.25 1042
7384.06 1031
7384.88 954
7385.69 968
7386.50 1009
7387.31 915
7388.12 909
7388.93 996
7389.74 984
7390.55 956
7391.37 1005
7392.18 1005
7392.99 975
7393.80 945
7394.61 880
7395.42 931
7396.24 942
7397.05 883
7397.86 889
7398.67 935
7399.48 927
7400.30 900
7401.11 1004
7401.92 855
7402.73 966
7403.54 1008
7404.36 1033
7405.17 974
7405.98 987
7406.79 948
7407.60 1030
7408.42 987
7409.23 978
7410.04 1001
7410.85 920
7411.67 864
7412.48 983
7413.29 860
7414.11 919
7414.92 877
7415.73 925
7416.54 949
7417.36 891
7418.17 868
7418.98 875
7419.80 882
7420.61 898
7421.42 966
7422.23 910
7423.05 913
7423.86 885
7424.67 935
7425.49 892
7426.30 846
7427.11 820
7427.93 883
7428.74 887
7429.56 817
7430.37 866
7431.18 934
7432.00 923
7432.81 913
7433.62 985
7434.44 861
7435.25 884
7436.07 958
7436.88 932
7437.69 987
7438.51 905
7439.32 990
7440.14 986
7440.95 981
7441.76 1004
7442.58 988
7443.39 966
7444.21 913
7445.02 975
7445.84 913
7446.65 873
7447.46 828
7448.28 910
7449.09 895
7449.91 902
7450.72 878
7451.54 856
7452.35 895
7453.17 904
7453.98 885
7454.80 834
7455.61 784
7456.43 872
7457.24 919
7458.06 852
7458.87 884
7459.69 847
7460.50 813
7461.32 832
7462.13 907
7462.95 920
7463.77 847
7464.58 817
7465.40 928
7466.21 864
7467.03 764
7467.84 839
7468.66 852
7469.47 852
7470.29 898
7471.11 901
7471.92 938
7472.74 877
7473.55 809
7474.37 920
7475.19 873
7476.00 919
7476.82 921
7477.63 898
7478.45 911
7479.27 808
7480.08 849
7480.90 907
7481.72 881
7482.53 887
7483.35 982
7484.17 885
7484.98 876
7485.80 875
7486.62 886
7487.43 886
7488.25 819
7489.07 833
7489.88 857
7490.70 840
7491.52 810
7492.33 864
7493.15 879
7493.97 859
7494.78 832
7495.60 774
7496.42 811
7497.24 923
7498.05 782
7498.87 819
7499.69 812
7500.51 824
7501.32 865
7502.14 859
7502.96 802
7503.78 857
7504.59 830
7505.41 830
7506.23 866
7507.05 807
7507.86 866
7508.68 907
7509.50 793
7510.32 808
7511.14 767
7511.95 760
7512.77 866
7513.59 849
7514.41 855
7515.23 860
7516.05 901
7516.86 880
7517.68 820
7518.50 788
7519.32 840
7520.14 790
7520.96 858
7521.78 812
7522.59 838
7523.41 876
7524.23 931
7525.05 883
7525.87 874
7526.69 849
7527.51 928
7528.33 847
7529.14 887
7529.96 855
7530.78 841
7531.60 811
7532.42 820
7533.24 897
7534.06 856
7534.88 873
7535.70 849
7536.52 842
7537.34 818
7538.16 832
7538.98 807
7539.80 818
7540.62 749
7541.44 816
7542.25 759
7543.07 882
7543.89 838
7544.71 812
7545.53 848
7546.35 824
7547.17 823
7547.99 864
7548.81 862
7549.63 867
7550.45 957
7551.27 989
7552.09 936
7552.92 824
7553.74 842
7554.56 866
7555.38 841
7556.20 871
7557.02 740
7557.84 752
7558.66 879
7559.48 925
7560.30 823
7561.12 803
7561.94 858
7562.76 845
7563.58 836
7564.40 907
7565.23 878
7566.05 899
7566.87 809
7567.69 891
7568.51 870
7569.33 847
7570.15 858
7570.97 864
7571.79 886
7572.62 825
7573.44 906
7574.26 946
7575.08 891
7575.90 847
7576.72 950
7577.55 894
7578.37 849
7579.19 902
7580.01 898
7580.83 817
7581.65 794
7582.48 823
7583.30 881
7584.12 853
7584.94 825
7585.76 839
7586.59 857
7587.41 862
7588.23 898
7589.05 940
7589.88 938
7590.70 931
7591.52 870
7592.34 905
7593.16 924
7593.99 961
7594.81 884
7595.63 835
7596.46 846
7597.28 862
7598.10 955
7598.92 926
7599.75 896
7600.57 979
7601.39 932
7602.22 885
7603.04 928
7603.86 951
7604.68 979
7605.51 937
7606.33 962
7607.15 965
7607.98 1033
7608.80 1062
7609.62 978
7610.45 1021
7611.27 963
7612.09 991
7612.92 1015
7613.74 1109
7614.57 972
7615.39 960
7616.21 946
7617.04 972
7617.86 975
7618.68 1012
7619.51 1042
7620.33 1191
7621.16 1091
7621.98 1078
7622.80 1132
7623.63 1152
7624.45 1122
7625.28 1055
7626.10 1100
7626.93 1082
7627.75 1011
7628.57 894
7629.40 973
7630.22 950
7631.05 965
7631.87 1017
7632.70 1022
7633.52 973
7634.35 999
7635.17 1010
7636.00 1069
7636.82 1065
7637.65 1091
7638.47 1097
7639.30 1077
7640.12 1146
7640.95 1009
7641.77 985
7642.60 882
7643.42 967
7644.25 946
7645.07 874
7645.90 867
7646.72 842
7647.55 851
7648.37 934
7649.20 978
7650.02 997
7650.85 916
7651.68 976
7652.50 943
7653.33 982
7654.15 905
7654.98 875
7655.81 933
7656.63 811
7657.46 810
7658.28 953
7659.11 926
7659.94 870
7660.76 903
7661.59 901
7662.41 899
7663.24 872
7664.07 830
7664.89 852
7665.72 814
7666.55 769
7667.37 866
7668.20 906
7669.03 856
7669.85 831
7670.68 814
7671.51 892
7672.33 811
7673.16 824
7673.99 759
7674.81 836
7675.64 904
7676.47 842
7677.29 801
7678.12 825
7678.95 842
7679.78 809
7680.60 809
7681.43 717
7682.26 798
7683.08 827
7683.91 884
7684.74 790
7685.57 797
7686.39 840
7687.22 794
7688.05 828
7688.88 840
7689.70 755
7690.53 760
7691.36 818
7692.19 764
7693.02 801
7693.84 778
7694.67 838
7695.50 796
7696.33 809
7697.16 792
7697.98 757
7698.81 806
7699.64 789
7700.47 790
7701.30 767
7702.13 696
7702.95 707
7703.78 775
7704.61 802
7705.44 765
7706.27 806
7707.10 816
7707.93 781
7708.75 754
7709.58 790
7710.41 853
7711.24 723
7712.07 808
7712.90 790
7713.73 760
7714.56 790
7715.39 769
7716.22 796
7717.04 782
7717.87 756
7718.70 795
7719.53 746
7720.36 767
7721.19 741
7722.02 736
7722.85 828
7723.68 759
7724.51 740
7725.34 742
7726.17 812
7727.00 813
7727.83 753
7728.66 728
7729.49 823
7730.32 771
7731.15 759
7731.98 739
7732.81 773
7733.64 816
7734.47 759
7735.30 735
7736.13 718
7736.96 748
7737.79 705
7738.62 742
7739.45 783
7740.28 706
7741.11 768
7741.94 771
7742.77 738
7743.60 690
7744.43 637
7745.26 689
7746.09 783
7746.93 821
7747.76 748
7748.59 773
7749.42 810
7750.25 760
7751.08 794
7751.91 773
7752.74 795
7753.57 805
7754.40 781
7755.24 748
7756.07 758
7756.90 746
7757.73 820
7758.56 812
7759.39 885
7760.22 812
7761.06 767
7761.89 808
7762.72 869
7763.55 765
7764.38 801
7765.21 804
7766.05 758
7766.88 735
7767.71 805
7768.54 828
7769.37 746
7770.21 788
7771.04 784
7771.87 844
7772.70 758
7773.53 767
7774.37 711
7775.20 775
7776.03 795
7776.86 769
7777.70 774
7778.53 734
7779.36 750
7780.19 692
7781.03 748
7781.86 718
7782.69 743
7783.52 734
7784.36 803
7785.19 806
7786.02 730
7786.86 752
7787.69 778
7788.52 731
7789.36 778
7790.19 861
7791.02 840
7791.85 824
7792.69 782
7793.52 819
7794.35 772
7795.19 720
7796.02 741
7796.86 768
7797.69 906
7798.52 872
7799.36 824
7800.19 798
7801.02 830
7801.86 809
7802.69 796
7803.52 794
7804.36 852
7805.19 804
7806.03 804
7806.86 802
7807.69 815
7808.53 900
7809.36 856
7810.20 890
7811.03 858
7811.87 844
7812.70 890
7813.53 838
7814.37 824
7815.20 880
7816.04 932
7816.87 990
7817.71 895
7818.54 935
7819.38 1058
7820.21 1064
7821.05 985
7821.88 983
7822.72 1008
7823.55 1030
7824.39 1030
7825.22 1024
7826.06 1015
7826.89 987
7827.73 930
7828.56 946
7829.40 1006
7830.23 980
7831.07 1045
7831.90 1062
7832.74 1022
7833.57 1030
7834.41 1011
7835.24 1092
7836.08 1136
7836.91 1081
7837.75 1050
7838.59 1078
7839.42 1032
7840.26 1045
7841.09 1136
7841.93 1095
7842.77 1105
7843.60 1049
7844.44 967
7845.27 963
7846.11 985
7846.95 1016
7847.78 1094
7848.62 985
7849.45 948
7850.29 934
7851.13 977
7851.96 966
7852.80 857
7853.64 896
7854.47 929
7855.31 971
7856.15 991
7856.98 954
7857.82 884
7858.66 871
7859.49 989
7860.33 957
7861.17 938
7862.00 960
7862.84 1027
7863.68 1051
7864.52 1059
7865.35 999
7866.19 1021
7867.03 945
7867.86 893
7868.70 843
7869.54 917
7870.38 898
7871.21 914
7872.05 913
7872.89 864
7873.73 905
7874.56 1019
7875.40 967
7876.24 964
7877.08 959
7877.92 1038
7878.75 990
7879.59 1045
7880.43 1039
7881.27 1109
7882.10 1103
7882.94 1155
7883.78 1207
7884.62 1215
7885.46 1163
7886.30 1126
7887.13 1099
7887.97 1033
7888.81 1091
7889.65 1043
7890.49 1036
7891.33 1018
7892.16 978
7893.00 961
7893.84 977
7894.68 930
7895.52 972
7896.36 1012
7897.20 1006
7898.04 1068
7898.88 981
7899.71 985
7900.55 1017
7901.39 986
7902.23 930
7903.07 921
7903.91 862
7904.75 933
7905.59 874
7906.43 836
7907.27 833
7908.11 895
7908.95 951
7909.79 816
7910.62 867
7911.46 858
7912.30 870
7913.14 884
7913.98 860
7914.82 880
7915.66 873
7916.50 820
7917.34 810
7918.18 899
7919.02 991
7919.86 904
7920.70 807
7921.54 857
7922.38 868
7923.22 910
7924.06 891
7924.90 926
7925.74 927
7926.58 879
7927.43 835
7928.27 892
7929.11 898
7929.95 831
7930.79 833
7931.63 809
7932.47 836
7933.31 777
7934.15 735
7934.99 848
7935.83 805
7936.67 786
7937.51 767
7938.36 764
7939.20 794
7940.04 817
7940.88 835
7941.72 837
7942.56 843
7943.40 820
7944.24 799
7945.09 761
7945.93 777
7946.77 842
7947.61 837
7948.45 887
7949.29 887
7950.13 880
7950.98 868
7951.82 893
7952.66 864
7953.50 841
7954.34 813
7955.19 840
7956.03 842
7956.87 861
7957.71 937
7958.55 942
7959.40 852
7960.24 819
7961.08 914
7961.92 898
7962.76 881
7963.61 873
7964.45 854
7965.29 882
7966.13 875
7966.98 876
7967.82 870
7968.66 866
7969.50 935
7970.35 918
7971.19 835
7972.03 905
7972.88 1037
7973.72 909
7974.56 900
7975.40 855
7976.25 783
7977.09 785
7977.93 809
7978.78 790
7979.62 806
7980.46 800
7981.31 848
7982.15 855
7982.99 805
7983.84 904
7984.68 816
7985.52 817
7986.37 898
7987.21 807
7988.06 862
7988.90 810
7989.74 813
7990.59 781
7991.43 756
7992.27 791
7993.12 837
7993.96 731
7994.81 736
7995.65 731
7996.49 783
7997.34 757
7998.18 789
7999.03 793
7999.87 823
8000.72 737
8001.56 700
8002.40 767
8003.25 785
8004.09 779
8004.94 717
8005.78 720
8006.63 678
8007.47 679
8008.32 628
8009.16 704
8010.01 732
8010.85 667
8011.70 681
8012.54 659
8013.39 655
8014.23 659
8015.08 616
8015.92 760
8016.77 719
8017.61 759
8018.46 745
8019.30 738
8020.15 704
8020.99 719
8021.84 725
8022.68 663
8023.53 614
8024.38 611
8025.22 638
8026.07 628
8026.91 664
8027.76 704
8028.60 789
8029.45 795
8030.30 680
8031.14 680
8031.99 684
8032.83 701
8033.68 720
8034.53 677
8035.37 691
8036.22 660
8037.06 681
8037.91 673
8038.76 763
8039.60 682
8040.45 747
8041.30 761
8042.14 750
8042.99 732
8043.84 645
8044.68 652
8045.53 629
8046.38 717
8047.22 701
8048.07 671
8048.92 635
8049.76 664
8050.61 659
8051.46 589
8052.30 547
8053.15 620
8054.00 658
8054.85 680
8055.69 665
8056.54 736
8057.39 695
8058.24 704
8059.08 684
8059.93 621
8060.78 688
8061.63 702
8062.47 670
8063.32 639
8064.17 668
8065.02 632
8065.86 600
8066.71 634
8067.56 642
8068.41 704
8069.26 689
8070.10 712
8070.95 680
8071.80 656
8072.65 598
8073.50 700
8074.34 684
8075.19 633
8076.04 622
8076.89 604
8077.74 667
8078.59 682
8079.43 654
8080.28 596
8081.13 714
8081.98 709
8082.83 656
8083.68 687
8084.53 619
8085.37 652
8086.22 662
8087.07 702
8087.92 689
8088.77 715
8089.62 793
8090.47 707
8091.32 719
8092.17 673
8093.02 679
8093.87 645
8094.71 741
8095.56 733
8096.41 666
8097.26 712
8098.11 699
8098.96 668
8099.81 633
8100.66 667
8101.51 701
8102.36 637
8103.21 674
8104.06 631
8104.91 699
8105.76 656
8106.61 658
8107.46 646
8108.31 693
8109.16 610
8110.01 630
8110.86 613
8111.71 670
8112.56 661
8113.41 676
8114.26 715
8115.11 682
8115.96 655
8116.81 713
8117.66 741
8118.51 641
8119.36 653
8120.21 726
8121.06 634
8121.92 667
8122.77 752
8123.62 715
8124.47 738
8125.32 687
8126.17 742
8127.02 636
8127.87 720
8128.72 792
8129.57 642
8130.43 644
8131.28 677
8132.13 721
8132.98 705
8133.83 705
8134.68 712
8135.53 645
8136.38 767
8137.24 750
8138.09 708
8138.94 734
8139.79 710
8140.64 671
8141.49 664
8142.35 736
8143.20 702
8144.05 781
8144.90 813
8145.75 738
8146.61 699
8147.46 721
8148.31 687
8149.16 679
8150.01 728
8150.87 660
8151.72 674
8152.57 673
8153.42 765
8154.28 762
8155.13 829
8155.98 774
8156.83 766
8157.69 860
8158.54 832
8159.39 796
8160.24 842
8161.10 843
8161.95 864
8162.80 795
8163.66 795
8164.51 761
8165.36 768
8166.21 802
8167.07 719
8167.92 690
8168.77 720
8169.63 742
8170.48 710
8171.33 711
8172.19 791
8173.04 688
8173.89 698
8174.75 739
8175.60 688
8176.46 719
8177.31 714
8178.16 721
8179.02 714
8179.87 747
8180.72 748
8181.58 718
8182.43 662
8183.29 617
8184.14 672
8184.99 664
8185.85 653
8186.70 628
8187.56 607
8188.41 663
8189.26 620
8190.12 606
8190.97 697
8191.83 724
8192.68 732
8193.54 654
8194.39 636
8195.25 578
8196.10 616
8196.95 669
8197.81 630
8198.66 695
8199.52 720
8200.37 692
8201.23 615
8202.08 657
8202.94 636
8203.79 638
8204.65 625
8205.50 633
8206.36 623
8207.21 644
8208.07 674
8208.92 619
8209.78 631
8210.64 689
8211.49 740
8212.35 726
8213.20 681
8214.06 667
8214.91 686
8215.77 621
8216.62 675
8217.48 689
8218.34 728
8219.19 707
8220.05 655
8220.90 670
8221.76 627
8222.61 674
8223.47 659
8224.33 736
8225.18 718
8226.04 715
8226.90 726
8227.75 739
8228.61 699
8229.46 661
8230.32 688
8231.18 673
8232.03 669
8232.89 735
8233.75 678
8234.60 713
8235.46 687
8236.32 695
8237.17 603
8238.03 631
8238.89 658
8239.74 708
8240.60 675
8241.46 632
8242.32 678
8243.17 673
8244.03 668
8244.89 593
8245.74 597
8246.60 627
8247.46 708
8248.32 644
8249.17 668
8250.03 684
8250.89 660
8251.75 655
8252.60 623
8253.46 666
8254.32 636
8255.18 680
8256.03 697
8256.89 672
8257.75 678
8258.61 654
8259.47 683
8260.32 681
8261.18 631
8262.04 597
8262.90 647
8263.76 618
8264.61 688
8265.47 659
8266.33 637
8267.19 663
8268.05 631
8268.91 613
8269.76 665
8270.62 680
8271.48 692
8272.34 664
8273.20 602
8274.06 658
8274.92 585
8275.77 643
8276.63 687
8277.49 655
8278.35 630
8279.21 766
8280.07 669
8280.93 630
8281.79 623
8282.65 655
8283.51 695
8284.36 660
8285.22 650
8286.08 625
8286.94 679
8287.80 663
8288.66 634
8289.52 603
8290.38 652
8291.24 680
8292.10 687
8292.96 623
8293.82 637
8294.68 665
8295.54 715
8296.40 661
8297.26 733
8298.12 698
8298.98 699
8299.84 735
8300.70 670
8301.56 725
8302.42 740
8303.28 634
8304.14 646
8305.00 702
8305.86 678
8306.72 708
8307.58 769
8308.44 715
8309.30 681
8310.16 695
8311.02 764
8311.88 746
8312.74 729
8313.60 710
8314.46 719
8315.33 776
8316.19 741
8317.05 600
8317.91 700
8318.77 701
8319.63 689
8320.49 705
8321.35 734
8322.21 732
8323.08 708
8323.94 667
8324.80 694
8325.66 657
8326.52 727
8327.38 719
8328.24 651
8329.10 688
8329.97 624
8330.83 595
8331.69 634
8332.55 671
8333.41 648
8334.28 745
8335.14 685
8336.00 615
8336.86 707
8337.72 672
8338.58 662
8339.45 658
8340.31 692
8341.17 697
8342.03 731
8342.90 725
8343.76 696
8344.62 713
8345.48 689
8346.35 666
8347.21 671
8348.07 683
8348.93 669
8349.80 745
8350.66 683
8351.52 725
8352.38 650
8353.25 606
8354.11 651
8354.97 671
8355.83 696
8356.70 687
8357.56 681
8358.42 656
8359.29 675
8360.15 690
8361.01 663
8361.88 708
8362.74 688
8363.60 657
8364.47 737
8365.33 735
8366.19 684
8367.06 626
8367.92 622
8368.78 616
8369.65 661
8370.51 693
8371.38 728
8372.24 729
8373.10 643
8373.97 653
8374.83 729
8375.69 681
8376.56 660
8377.42 738
8378.29 741
8379.15 721
8380.01 599
8380.88 644
8381.74 703
8382.61 692
8383.47 725
8384.34 672
8385.20 697
8386.07 751
8386.93 703
8387.79 689
8388.66 679
8389.52 752
8390.39 799
8391.25 721
8392.12 702
8392.98 727
8393.85 649
8394.71 684
8395.58 684
8396.44 682
8397.31 748
8398.17 723
8399.04 679
8399.90 703
8400.77 731
8401.63 694
8402.50 645
8403.36 699
8404.23 693
8405.10 674
8405.96 728
8406.83 750
8407.69 662
8408.56 747
8409.42 770
8410.29 720
8411.15 772
8412.02 782
8412.89 696
8413.75 696
8414.62 779
8415.48 776
8416.35 719
8417.22 738
8418.08 704
8418.95 754
8419.82 797
8420.68 826
8421.55 796
8422.41 813
8423.28 767
8424.15 799
8425.01 767
8425.88 789
8426.75 813
8427.61 819
8428.48 824
8429.35 890
8430.21 883
8431.08 855
8431.95 808
8432.81 868
8433.68 832
8434.55 889
8435.41 841
8436.28 859
8437.15 855
8438.02 777
8438.88 779
8439.75 845
8440.62 888
8441.49 884
8442.35 874
8443.22 891
8444.09 931
8444.96 919
8445.82 960
8446.69 990
8447.56 1046
8448.43 958
8449.29 1022
8450.16 989
8451.03 1105
8451.90 1022
8452.77 986
8453.63 1054
8454.50 1079
8455.37 1113
8456.24 1055
8457.11 1035
8457.97 1091
8458.84 1146
8459.71 1100
8460.58 1098
8461.45 1106
8462.32 1172
8463.18 1118
8464.05 1083
8464.92 1136
8465.79 1117
8466.66 1101
8467.53 1125
8468.40 1129
8469.26 1069
8470.13 1089
8471.00 1168
8471.87 1309
8472.74 1457
8473.61 1750
8474.48 1952
8475.35 2015
8476.22 2060
8477.09 2137
8477.95 1924
8478.82 1653
8479.69 1476
8480.56 1434
8481.43 1269
8482.30 1162
8483.17 1125
8484.04 1018
8484.91 1005
8485.78 975
8486.65 923
8487.52 870
8488.39 924
8489.26 879
8490.13 941
8491.00 949
8491.87 845
8492.74 899
8493.61 895
8494.48 876
8495.35 937
8496.22 901
8497.09 873
8497.96 879
8498.83 873
8499.70 865
8500.57 894
8501.44 948
8502.31 910
8503.18 903
8504.05 888
8504.92 944
8505.79 984
8506.66 900
8507.53 947
8508.41 822
8509.28 907
8510.15 931
8511.02 953
8511.89 1000
8512.76 1004
8513.63 947
8514.50 1057
8515.37 1014
8516.24 1054
8517.12 1039
8517.99 960
8518.86 971
8519.73 1016
8520.60 998
8521.47 997
8522.34 1005
8523.22 974
8524.09 967
8524.96 922
8525.83 902
8526.70 896
8527.57 929
8528.45 909
8529.32 939
8530.19 991
8531.06 967
8531.93 1015
8532.81 1097
8533.68 1023
8534.55 1039
8535.42 1060
8536.29 1108
8537.17 1084
8538.04 1136
8538.91 1096
8539.78 1052
8540.66 1048
8541.53 1099
8542.40 1105
8543.27 1084
8544.15 1093
8545.02 1034
8545.89 1083
8546.76 1025
8547.64 1084
8548.51 1106
8549.38 1137
8550.26 1190
8551.13 1110
8552.00 1176
8552.87 1151
8553.75 1082
8554.62 1111
8555.49 1124
8556.37 1172
8557.24 1298
8558.11 1327
8558.99 1302
8559.86 1209
8560.73 1273
8561.61 1261
8562.48 1275
8563.36 1250
8564.23 1174
8565.10 1096
8565.98 1041
8566.85 1099
8567.72 1013
8568.60 988
8569.47 916
8570.35 927
8571.22 960
8572.09 903
8572.97 920
8573.84 925
8574.72 996
8575.59 969
8576.46 981
8577.34 929
8578.21 881
8579.09 992
8579.96 945
8580.84 933
8581.71 977
8582.59 948
8583.46 934
8584.34 998
8585.21 892
8586.08 924
8586.96 984
8587.83 987
8588.71 1037
8589.58 939
8590.46 929
8591.33 919
8592.21 946
8593.08 1032
8593.96 947
8594.83 983
8595.71 1014
8596.59 1024
8597.46 1001
8598.34 1005
8599.21 1036
8600.09 1055
8600.96 1096
8601.84 1034
8602.71 950
8603.59 986
8604.46 1027
8605.34 1091
8606.22 1041
8607.09 994
8607.97 1081
8608.84 1101
8609.72 1135
8610.60 1106
8611.47 1136
8612.35 1075
8613.22 1120
8614.10 1126
8614.98 1157
8615.85 1116
8616.73 1086
8617.61 1103
8618.48 1112
8619.36 1045
8620.24 1096
8621.11 1202
8621.99 1236
8622.87 1181
8623.74 1202
8624.62 1265
8625.50 1271
8626.37 1227
8627.25 1261
8628.13 1216
8629.00 1258
8629.88 1306
8630.76 1292
8631.63 1214
8632.51 1387
8633.39 1291
8634.27 1356
8635.14 1319
8636.02 1262
8636.90 1286
8637.77 1366
8638.65 1395
8639.53 1371
8640.41 1385
8641.28 1301
8642.16 1356
8643.04 1469
8643.92 1450
8644.80 1368
8645.67 1471
8646.55 1566
8647.43 1557
8648.31 1507
8649.19 1571
8650.06 1531
8650.94 1543
8651.82 1649
8652.70 1672
8653.58 1744
8654.45 1823
8655.33 1901
8656.21 1822
8657.09 1798
8657.97 1734
8658.85 1716
8659.72 1763
8660.60 1718
8661.48 1715
8662.36 1673
8663.24 1739
8664.12 1777
8665.00 1692
8665.88 1752
8666.75 1746
8667.63 1875
8668.51 1859
8669.39 1778
8670.27 1785
8671.15 1905
8672.03 2002
8672.91 1829
8673.79 2027
8674.67 2180
8675.55 2221
8676.42 2331
8677.30 2393
8678.18 2634
8679.06 2610
8679.94 2706
8680.82 2720
8681.70 2629
8682.58 2592
8683.46 2536
8684.34 2441
8685.22 2321
8686.10 2227
8686.98 2199
8687.86 2035
8688.74 2030
8689.62 1937
8690.50 2027
8691.38 2217
8692.26 2375
8693.14 2590
8694.02 2860
8694.90 3404
8695.78 4006
8696.66 4396
8697.54 4873
8698.42 5060
8699.30 5328
8700.18 5033
8701.07 4370
8701.95 3854
8702.83 3285
8703.71 2874
8704.59 2399
8705.47 2161
8706.35 1960
8707.23 1735
8708.11 1606
8708.99 1627
8709.87 1579
8710.75 1482
8711.64 1492
8712.52 1488
8713.40 1428
8714.28 1427
8715.16 1425
8716.04 1312
8716.92 1350
8717.81 1408
8718.69 1408
8719.57 1259
8720.45 1387
8721.33 1402
8722.21 1330
8723.10 1413
8723.98 1370
8724.86 1454
8725.74 1418
8726.62 1358
8727.50 1444
8728.39 1388
8729.27 1373
8730.15 1417
8731.03 1286
8731.91 1372
8732.80 1435
8733.68 1404
8734.56 1375
8735.44 1485
8736.33 1554
8737.21 1607
8738.09 1553
8738.97 1353
8739.86 1366
8740.74 1422
8741.62 1375
8742.50 1303
8743.39 1237
8744.27 1250
8745.15 1203
8746.04 1255
8746.92 1198
8747.80 1212
8748.68 1170
8749.57 1269
8750.45 1192
8751.33 1266
8752.22 1322
8753.10 1328
8753.98 1355
8754.87 1225
8755.75 1295
8756.63 1304
8757.52 1231
8758.40 1235
8759.28 1347
8760.17 1311
8761.05 1313
8761.94 1350
8762.82 1428
8763.70 1364
8764.59 1349
8765.47 1247
8766.36 1325
8767.24 1385
8768.12 1264
8769.01 1270
8769.89 1335
8770.78 1313
8771.66 1276
8772.54 1384
8773.43 1309
8774.31 1302
8775.20 1289
8776.08 1309
8776.97 1239
8777.85 1256
8778.73 1222
8779.62 1173
8780.50 1165
8781.39 1196
8782.27 1076
8783.16 1191
8784.04 1150
8784.93 1076
8785.81 1033
8786.70 1050
8787.58 1066
8788.47 1034
8789.35 1023
8790.24 995
8791.12 1049
8792.01 998
8792.89 1045
8793.78 954
8794.66 967
8795.55 1012
8796.44 1022
8797.32 960
8798.21 966
8799.09 903
8799.98 838
8800.86 858
8801.75 989
8802.63 957
8803.52 984
8804.41 977
8805.29 992
8806.18 948
8807.06 872
8807.95 1012
8808.84 970
8809.72 911
8810.61 863
8811.49 936
8812.38 897
8813.27 886
8814.15 841
8815.04 856
8815.93 915
8816.81 854
8817.70 880
8818.59 877
8819.47 860
8820.36 906
8821.25 882
8822.13 858
8823.02 819
8823.91 912
8824.79 916
8825.68 918
8826.57 792
8827.45 889
8828.34 866
8829.23 856
8830.12 898
8831.00 888
8831.89 812
8832.78 788
8833.66 822
8834.55 869
8835.44 794
8836.33 801
8837.21 798
8838.10 847
8838.99 861
8839.88 787
8840.76 798
8841.65 786
8842.54 781
8843.43 827
8844.32 819
8845.20 861
8846.09 801
8846.98 744
8847.87 714
8848.76 806
8849.64 755
8850.53 752
8851.42 728
8852.31 751
8853.20 751
8854.09 759
8854.97 738
8855.86 765
8856.75 757
8857.64 727
8858.53 733
8859.42 768
8860.30 748
8861.19 719
8862.08 775
8862.97 678
8863.86 696
8864.75 692
8865.64 771
8866.53 652
8867.42 678
8868.30 694
8869.19 695
8870.08 697
8870.97 734
8871.86 774
8872.75 774
8873.64 736
8874.53 709
8875.42 723
8876.31 720
8877.20 720
8878.09 678
8878.98 656
8879.87 718
8880.76 741
8881.65 716
8882.54 781
8883.43 718
8884.32 682
8885.21 717
8886.10 735
8886.99 743
8887.88 690
8888.77 686
8889.66 704
8890.55 714
8891.44 616
8892.33 652
8893.22 666
8894.11 658
8895.00 665
8895.89 625
8896.78 651
8897.67 672
8898.56 662
8899.45 618
8900.34 598
8901.23 617
8902.12 673
8903.01 702
8903.90 668
8904.79 625
8905.69 661
8906.58 710
8907.47 696
8908.36 691
8909.25 703
8910.14 624
8911.03 671
8911.92 644
8912.82 635
8913.71 674
8914.60 659
8915.49 729
8916.38 693
8917.27 653
8918.16 714
8919.06 642
8919.95 674
8920.84 630
8921.73 589
8922.62 619
8923.51 640
8924.41 673
8925.30 606
8926.19 617
8927.08 611
8927.97 713
8928.87 620
8929.76 619
8930.65 675
8931.54 663
8932.43 674
8933.33 623
8934.22 639
8935.11 620
8936.00 576
8936.90 659
8937.79 672
8938.68 575
8939.57 588
8940.47 597
8941.36 608
8942.25 610
8943.15 583
8944.04 639
8944.93 595
8945.82 594
8946.72 558
8947.61 546
8948.50 598
8949.40 645
8950.29 605
8951.18 664
8952.08 588
8952.97 565
8953.86 597
8954.76 609
8955.65 556
8956.54 550
8957.44 577
8958.33 595
8959.22 636
8960.12 616
8961.01 559
8961.91 624
8962.80 580
8963.69 565
8964.59 509
8965.48 637
8966.37 620
8967.27 610
8968.16 669
8969.06 631
8969.95 615
8970.85 627
8971.74 679
8972.63 619
8973.53 605
8974.42 625
8975.32 652
8976.21 726
8977.11 645
8978.00 657
8978.90 680
8979.79 620
8980.68 633
8981.58 596
8982.47 702
8983.37 677
8984.26 618
8985.16 666
8986.05 656
8986.95 605
8987.84 660
8988.74 677
8989.63 620
8990.53 554
8991.42 606
8992.32 636
8993.22 588
8994.11 623
8995.01 628
8995.90 611
8996.80 589
8997.69 603
8998.59 519
8999.48 566
9000.38 619
9001.28 645
9002.17 569
9003.07 621
9003.96 633
9004.86 638
9005.75 596
9006.65 621
9007.55 593
9008.44 617
9009.34 597
9010.23 557
9011.13 587
9012.03 598
9012.92 594
9013.82 628
9014.72 604
9015.61 553
9016.51 581
9017.41 569
9018.30 583
9019.20 584
9020.10 550
9020.99 568
9021.89 548
9022.79 504
9023.68 564
9024.58 598
9025.48 610
9026.37 599
9027.27 564
9028.17 584
9029.06 576
9029.96 559
9030.86 536
9031.76 548
9032.65 580
9033.55 569
9034.45 623
9035.35 596
9036.24 589
9037.14 597
9038.04 654
9038.94 587
9039.83 598
9040.73 602
9041.63 616
9042.53 625
9043.42 607
9044.32 638
9045.22 583
9046.12 527
9047.02 633
9047.91 564
9048.81 621
9049.71 620
9050.61 600
9051.51 621
9052.41 656
9053.30 568
9054.20 584
9055.10 564
9056.00 651
9056.90 606
9057.80 617
9058.69 575
9059.59 567
9060.49 606
9061.39 608
9062.29 678
9063.19 557
9064.09 625
9064.99 623
9065.88 666
9066.78 577
9067.68 593
9068.58 568
9069.48 675
9070.38 628
9071.28 599
9072.18 610
9073.08 599
9073.98 567
9074.88 593
9075.78 600
9076.68 566
9077.58 606
9078.47 621
9079.37 557
9080.27 552
9081.17 575
9082.07 644
9082.97 654
9083.87 637
9084.77 581
9085.67 596
9086.57 600
9087.47 648
9088.37 636
9089.27 667
9090.17 596
9091.07 627
9091.97 532
9092.87 528
9093.77 599
9094.67 638
9095.58 589
9096.48 656
9097.38 623
9098.28 600
9099.18 651
9100.08 600
9100.98 634
9101.88 597
9102.78 615
9103.68 630
9104.58 627
9105.48 613
9106.38 632
9107.28 632
9108.19 586
9109.09 583
9109.99 574
9110.89 613
9111.79 604
9112.69 569
9113.59 546
9114.49 533
9115.40 471
9116.30 578
9117.20 509
9118.10 596
9119.00 592
9119.90 578
9120.81 593
9121.71 569
9122.61 592
9123.51 600
9124.41 600
9125.31 589
9126.22 601
9127.12 535
9128.02 590
9128.92 518
9129.82 497
9130.73 552
9131.63 550
9132.53 598
9133.43 610
9134.34 600
9135.24 532
9136.14 562
9137.04 575
9137.95 600
9138.85 593
9139.75 521
9140.65 564
9141.56 612
9142.46 629
9143.36 593
9144.26 609
9145.17 585
9146.07 540
9146.97 600
9147.88 538
9148.78 574
9149.68 618
9150.59 641
9151.49 606
9152.39 564
9153.29 584
9154.20 540
9155.10 538
9156.01 522
9156.91 574
9157.81 531
9158.72 535
9159.62 523
9160.52 550
9161.43 553
9162.33 518
9163.23 558
9164.14 582
9165.04 574
9165.95 482
9166.85 541
9167.75 525
9168.66 573
9169.56 588
9170.47 578
9171.37 566
9172.27 608
9173.18 495
9174.08 540
9174.99 555
9175.89 567
9176.80 523
9177.70 564
9178.60 569
9179.51 576
9180.41 549
9181.32 564
9182.22 528
9183.13 599
9184.03 583
9184.94 542
9185.84 597
9186.75 582
9187.65 531
9188.56 520
9189.46 506
9190.37 507
9191.27 590
9192.18 530
9193.08 541
9193.99 616
9194.89 533
9195.80 527
9196.71 617
9197.61 560
9198.52 597
9199.42 555
9200.33 603
9201.23 572
9202.14 541
9203.04 567
9203.95 601
9204.86 582
9205.76 597
9206.67 557
9207.57 549
9208.48 623
9209.39 548
9210.29 535
9211.20 513
9212.10 549
9213.01 582
9213.92 560
9214.82 507
9215.73 510
9216.64 605
9217.54 596
9218.45 604
9219.36 535
9220.26 513
9221.17 551
9222.08 554
9222.98 593
9223.89 567
9224.80 540
9225.70 553
9226.61 523
9227.52 507
9228.42 486
9229.33 562
9230.24 494
9231.14 532
9232.05 554
9232.96 551
9233.87 577
9234.77 586
9235.68 540
9236.59 578
9237.50 596
9238.40 514
9239.31 565
9240.22 623
9241.13 607
9242.03 619
9242.94 547
9243.85 593
9244.76 599
9245.66 522
9246.57 593
9247.48 601
9248.39 576
9249.30 558
9250.20 553
9251.11 580
9252.02 570
9252.93 533
9253.84 572
9254.75 510
9255.65 553
9256.56 565
9257.47 549
9258.38 527
9259.29 558
9260.20 554
9261.10 614
9262.01 606
9262.92 545
9263.83 513
9264.74 574
9265.65 525
9266.56 538
9267.47 546
9268.37 550
9269.28 518
9270.19 503
9271.10 542
9272.01 555
9272.92 501
9273.83 534
9274.74 525
9275.65 543
9276.56 581
9277.47 582
9278.38 518
9279.29 511
9280.20 504
9281.11 525
9282.01 492
9282.92 486
9283.83 505
9284.74 459
9285.65 539
9286.56 556
9287.47 555
9288.38 540
9289.29 531
9290.20 587
9291.11 553
9292.02 590
9292.93 545
9293.84 512
9294.75 588
9295.66 523
9296.57 510
9297.49 528
9298.40 532
9299.31 553
9300.22 546
9301.13 601
9302.04 568
9302.95 536
9303.86 539
9304.77 555
9305.68 563
9306.59 555
9307.50 572
9308.41 535
9309.32 534
9310.24 541
9311.15 616
9312.06 576
9312.97 606
9313.88 543
9314.79 591
9315.70 566
9316.61 513
9317.53 580
9318.44 549
9319.35 627
9320.26 615
9321.17 604
9322.08 532
9322.99 538
9323.91 534
9324.82 541
9325.73 558
9326.64 529
9327.55 553
9328.46 537
9329.38 520
9330.29 559
9331.20 472
9332.11 522
9333.03 539
9333.94 572
9334.85 481
9335.76 495
9336.67 563
9337.59 576
9338.50 552
9339.41 530
9340.32 530
9341.24 566
9342.15 574
9343.06 559
9343.97 568
9344.89 579
9345.80 530
9346.71 523
9347.63 547
9348.54 503
9349.45 548
9350.36 536
9351.28 534
9352.19 510
9353.10 522
9354.02 580
9354.93 588
9355.84 607
9356.76 564
9357.67 549
9358.58 560
9359.50 582
9360.41 591
9361.32 605
9362.24 589
9363.15 549
9364.06 585
9364.98 566
9365.89 495
9366.81 531
9367.72 561
9368.63 521
9369.55 554
9370.46 596
9371.38 599
9372.29 549
9373.20 529
9374.12 557
9375.03 552
9375.95 509
9376.86 582
9377.77 578
9378.69 557
9379.60 561
9380.52 505
9381.43 526
9382.35 570
9383.26 564
9384.18 588
9385.09 574
9386.01 580
9386.92 581
9387.83 654
9388.75 611
9389.66 588
9390.58 598
9391.49 540
9392.41 534
9393.32 576
9394.24 580
9395.16 652
9396.07 612
9396.99 635
9397.90 645
9398.82 615
9399.73 589
9400.65 606
9401.56 588
9402.48 566
9403.39 558
9404.31 603
9405.22 550
9406.14 627
9407.06 569
9407.97 539
9408.89 542
9409.80 639
9410.72 585
9411.64 551
9412.55 589
9413.47 566
9414.38 564
9415.30 578
9416.22 584
9417.13 555
9418.05 572
9418.97 619
9419.88 577
9420.80 573
9421.71 547
9422.63 558
9423.55 590
9424.46 587
9425.38 556
9426.30 534
9427.21 595
9428.13 598
9429.05 553
9429.96 562
9430.88 599
9431.80 582
9432.72 599
9433.63 633
9434.55 577
9435.47 599
9436.38 592
9437.30 631
9438.22 643
9439.14 595
9440.05 529
9440.97 569
9441.89 617
9442.81 603
9443.72 580
9444.64 659
9445.56 662
9446.48 612
9447.39 648
9448.31 644
9449.23 636
9450.15 699
9451.07 591
9451.98 606
9452.90 575
9453.82 655
9454.74 597
9455.66 628
9456.57 714
9457.49 656
9458.41 718
9459.33 666
9460.25 731
9461.16 706
9462.08 677
9463.00 652
9463.92 684
9464.84 671
9465.76 672
9466.68 641
9467.59 624
9468.51 659
9469.43 616
9470.35 661
9471.27 637
9472.19 653
9473.11 642
9474.03 656
9474.95 600
9475.87 606
9476.78 665
9477.70 633
9478.62 607
9479.54 567
9480.46 647
9481.38 679
9482.30 615
9483.22 625
9484.14 591
9485.06 662
9485.98 616
9486.90 656
9487.82 574
9488.74 561
9489.66 640
9490.58 664
9491.50 604
9492.42 659
9493.34 652
9494.26 628
9495.18 563
9496.10 594
9497.02 643
9497.94 629
9498.86 627
9499.78 657
9500.70 689
9501.62 687
9502.54 718
9503.46 636
9504.38 607
9505.30 637
9506.22 607
9507.14 631
9508.06 685
9508.98 633
9509.90 598
9510.82 677
9511.75 700
9512.67 669
9513.59 656
9514.51 642
9515.43 665
9516.35 676
9517.27 680
9518.19 693
9519.11 663
9520.03 675
9520.96 615
9521.88 642
9522.80 657
9523.72 675
9524.64 641
9525.56 648
9526.48 663
9527.41 665
9528.33 650
9529.25 683
9530.17 669
9531.09 695
9532.02 692
9532.94 717
9533.86 702
9534.78 677
9535.70 746
9536.63 735
9537.55 774
9538.47 706
9539.39 746
9540.31 767
9541.24 724
9542.16 798
9543.08 830
9544.00 755
9544.93 764
9545.85 727
9546.77 730
9547.69 683
9548.62 628
9549.54 700
9550.46 730
9551.38 708
9552.31 698
9553.23 746
9554.15 772
9555.08 707
9556.00 724
9556.92 718
9557.84 798
9558.77 686
9559.69 715
9560.61 710
9561.54 748
9562.46 738
9563.38 707
9564.31 677
9565.23 754
9566.15 780
9567.08 821
9568.00 799
9568.93 841
9569.85 740
9570.77 740
9571.70 757
9572.62 711
9573.54 710
9574.47 689
9575.39 716
9576.32 703
9577.24 761
9578.16 699
9579.09 702
9580.01 763
9580.94 824
9581.86 751
9582.78 730
9583.71 811
9584.63 782
9585.56 823
9586.48 799
9587.41 797
9588.33 792
9589.26 886
9590.18 778
9591.11 727
9592.03 752
9592.96 781
9593.88 815
9594.80 843
9595.73 813
9596.65 786
9597.58 793
9598.50 825
9599.43 822
9600.35 834
9601.28 811
9602.21 775
9603.13 812
9604.06 821
9604.98 813
9605.91 866
9606.83 880
9607.76 803
9608.68 827
9609.61 877
9610.53 905
9611.46 861
9612.39 827
9613.31 857
9614.24 857
9615.16 885
9616.09 889
9617.02 869
9617.94 879
9618.87 831
9619.79 836
9620.72 844
9621.65 823
9622.57 847
9623.50 920
9624.42 926
9625.35 830
9626.28 877
9627.20 884
9628.13 855
9629.06 905
9629.98 864
9630.91 931
9631.84 972
9632.76 982
9633.69 1018
9634.62 925
9635.54 958
9636.47 1044
9637.40 1010
9638.32 949
9639.25 960
9640.18 994
9641.11 1019
9642.03 933
9642.96 959
9643.89 957
9644.81 988
9645.74 1026
9646.67 1031
9647.60 1046
9648.52 1068
9649.45 1089
9650.38 1123
9651.31 1083
9652.23 1115
9653.16 1105
9654.09 1131
9655.02 1110
9655.95 1116
9656.87 1077
9657.80 1109
9658.73 1251
9659.66 1146
9660.58 1109
9661.51 1124
9662.44 1295
9663.37 1169
9664.30 1171
9665.23 1110
9666.15 1221
9667.08 1154
9668.01 1184
9668.94 1215
9669.87 1275
9670.80 1257
9671.73 1233
9672.65 1162
9673.58 1167
9674.51 1239
9675.44 1236
9676.37 1285
9677.30 1207
9678.23 1201
9679.16 1265
9680.08 1261
9681.01 1178
9681.94 1219
9682.87 1201
9683.80 1229
9684.73 1292
9685.66 1365
9686.59 1419
9687.52 1389
9688.45 1399
9689.38 1456
9690.31 1400
9691.24 1479
9692.17 1433
9693.09 1412
9694.02 1320
9694.95 1452
9695.88 1461
9696.81 1361
9697.74 1399
9698.67 1473
9699.60 1520
9700.53 1470
9701.46 1736
9702.39 1827
9703.32 1902
9704.25 2048
9705.18 2106
9706.11 2147
9707.04 2041
9707.97 1980
9708.91 1965
9709.84 1925
9710.77 1500
9711.70 1473
9712.63 1463
9713.56 1415
9714.49 1403
9715.42 1480
9716.35 1356
9717.28 1450
9718.21 1411
9719.14 1434
9720.07 1373
9721.00 1361
9721.93 1332
9722.87 1395
9723.80 1342
9724.73 1309
9725.66 1290
9726.59 1200
9727.52 1136
9728.45 1139
9729.38 1147
9730.32 1127
9731.25 1226
9732.18 1293
9733.11 1245
9734.04 1240
9734.97 1153
9735.91 1211
9736.84 1218
9737.77 1210
9738.70 1160
9739.63 1233
9740.56 1290
9741.50 1259
9742.43 1133
9743.36 1210
9744.29 1224
9745.22 1143
9746.16 1189
9747.09 1125
9748.02 1093
9748.95 1098
9749.89 1113
9750.82 1094
9751.75 1040
9752.68 1064
9753.62 1054
9754.55 983
9755.48 1066
9756.41 1081
9757.35 1020
9758.28 1093
9759.21 1062
9760.14 1093
9761.08 1155
9762.01 1059
9762.94 1063
9763.88 1068
9764.81 1075
9765.74 1078
9766.68 1094
9767.61 1136
9768.54 1127
9769.48 1093
9770.41 1064
9771.34 1067
9772.28 1110
9773.21 1056
9774.14 1079
9775.08 1101
9776.01 1100
9776.94 1154
9777.88 1087
9778.81 1118
9779.74 1115
9780.68 1103
9781.61 1102
9782.55 1183
9783.48 1153
9784.41 1141
9785.35 1179
9786.28 1203
9787.22 1223
9788.15 1238
9789.08 1244
9790.02 1112
9790.95 1104
9791.89 1111
9792.82 1072
9793.76 992
9794.69 941
9795.63 988
9796.56 961
9797.49 1033
9798.43 988
9799.36 926
9800.30 948
9801.23 959
9802.17 982
9803.10 1032
9804.04 1018
9804.97 1021
9805.91 1010
9806.84 964
9807.78 875
9808.71 963
9809.65 950
9810.58 907
9811.52 897
9812.45 965
9813.39 978
9814.33 969
9815.26 910
9816.20 863
9817.13 881
9818.07 922
9819.00 889
9819.94 927
9820.87 869
9821.81 871
9822.75 920
9823.68 878
9824.62 825
9825.55 857
9826.49 863
9827.43 839
9828.36 832
9829.30 873
9830.23 851
9831.17 811
9832.11 885
9833.04 875
9833.98 875
9834.92 920
9835.85 890
9836.79 917
9837.73 792
9838.66 793
9839.60 845
9840.54 888
9841.47 888
9842.41 736
9843.35 793
9844.28 753
9845.22 797
9846.16 812
9847.09 775
9848.03 842
9848.97 825
9849.90 800
9850.84 878
9851.78 856
9852.72 798
9853.65 836
9854.59 857
9855.53 831
9856.47 786
9857.40 824
9858.34 832
9859.28 848
9860.22 768
9861.15 731
9862.09 774
9863.03 827
9863.97 824
9864.90 860
9865.84 797
9866.78 839
9867.72 810
9868.66 829
9869.59 808
9870.53 808
9871.47 716
9872.41 874
9873.35 856
9874.29 849
9875.22 795
9876.16 819
9877.10 816
9878.04 775
9878.98 774
9879.92 802
9880.85 840
9881.79 833
9882.73 688
9883.67 722
9884.61 828
9885.55 796
9886.49 763
9887.43 784
9888.37 835
9889.30 792
9890.24 819
9891.18 795
9892.12 765
9893.06 816
9894.00 703
9894.94 760
9895.88 796
9896.82 753
9897.76 759
9898.70 752
9899.64 751
9900.58 756
9901.52 727
9902.45 725
9903.39 805
9904.33 813
9905.27 760
9906.21 732
9907.15 740
9908.09 737
9909.03 739
9909.97 733
9910.91 770
9911.85 790
9912.79 743
9913.73 747
9914.67 706
9915.61 762
9916.55 748
9917.49 748
9918.44 736
9919.38 755
9920.32 719
9921.26 781
9922.20 759
9923.14 742
9924.08 685
9925.02 782
9925.96 803
9926.90 805
9927.84 818
9928.78 898
9929.72 873
9930.66 919
9931.61 1017
9932.55 1067
9933.49 1111
9934.43 1130
9935.37 1016
9936.31 991
9937.25 937
9938.19 938
9939.14 804
9940.08 859
9941.02 837
9941.96 801
9942.90 791
9943.84 672
9944.78 719
9945.73 739
9946.67 755
9947.61 833
9948.55 805
9949.49 794
9950.44 802
9951.38 714
9952.32 786
9953.26 790
9954.20 781
9955.15 698
9956.09 721
9957.03 687
9957.97 682
9958.91 775
9959.86 770
9960.80 700
9961.74 724
9962.68 786
9963.63 747
9964.57 778
9965.51 750
9966.45 742
9967.40 710
9968.34 739
9969.28 695
9970.23 791
9971.17 729
9972.11 707
9973.05 780
9974.00 738
9974.94 750
9975.88 710
9976.83 693
9977.77 713
9978.71 745
9979.66 757
9980.60 715
9981.54 691
9982.49 703
9983.43 707
9984.37 742
9985.32 704
9986.26 725
9987.20 725
9988.15 728
9989.09 739
9990.04 739
9990.98 679
9991.92 670
9992.87 689
9993.81 696
9994.76 729
9995.70 690
9996.64 692
9997.59 682
9998.53 720
9999.48 737
10000.42 676
10001.36 668
10002.31 710
10003.25 612
10004.20 623
10005.14 719
10006.09 701
10007.03 758
10007.98 735
10008.92 634
10009.87 635
10010.81 679
10011.76 681
10012.70 760
10013.64 726
10014.59 698
10015.53 675
10016.48 660
10017.43 650
10018.37 727
10019.32 775
10020.26 624
10021.21 673
10022.15 727
10023.10 654
10024.04 660
10024.99 651
10025.93 687
10026.88 641
10027.82 627
10028.77 675
10029.72 687
10030.66 661
10031.61 627
10032.55 665
10033.50 663
10034.44 624
10035.39 653
10036.34 570
10037.28 604
10038.23 637
10039.17 690
10040.12 662
10041.07 675
10042.01 659
10042.96 648
10043.91 626
10044.85 633
10045.80 635
10046.74 706
10047.69 634
10048.64 633
10049.58 667
10050.53 669
10051.48 664
10052.42 637
10053.37 584
10054.32 591
10055.27 648
10056.21 650
10057.16 655
10058.11 597
10059.05 580
10060.00 638
10060.95 651
10061.89 652
10062.84 636
10063.79 653
10064.74 692
10065.68 642
10066.63 589
10067.58 651
10068.53 615
10069.47 597
10070.42 651
10071.37 628
10072.32 651
10073.26 604
10074.21 559
10075.16 587
10076.11 583
10077.06 578
10078.00 623
10078.95 590
10079.90 631
10080.85 627
10081.80 615
10082.74 613
10083.69 642
10084.64 645
10085.59 599
10086.54 646
10087.49 647
10088.43 601
10089.38 600
10090.33 587
10091.28 537
10092.23 579
10093.18 620
10094.13 608
10095.07 601
10096.02 637
10096.97 631
10097.92 633
10098.87 585
10099.82 573
10100.77 597
10101.72 580
10102.67 601
10103.61 528
10104.56 567
10105.51 616
10106.46 613
10107.41 559
10108.36 536
10109.31 571
10110.26 624
10111.21 640
10112.16 624
10113.11 601
10114.06 603
10115.01 599
10115.96 569
10116.91 534
10117.86 598
10118.81 635
10119.76 551
10120.71 498
10121.66 519
10122.61 565
10123.56 596
10124.51 607
10125.46 573
10126.41 604
10127.36 555
10128.31 585
10129.26 630
10130.21 618
10131.16 604
10132.11 577
10133.06 614
10134.01 582
10134.96 578
10135.91 599
10136.86 570
10137.81 628
10138.76 546
10139.72 584
10140.67 617
10141.62 582
10142.57 572
10143.52 621
10144.47 602
10145.42 593
10146.37 591
10147.32 563
10148.28 628
10149.23 686
10150.18 629
10151.13 593
10152.08 549
10153.03 561
10153.98 549
10154.94 700
10155.89 622
10156.84 569
10157.79 595
10158.74 571
10159.69 592
10160.65 580
10161.60 594
10162.55 595
10163.50 644
10164.45 603
10165.41 568
10166.36 563
10167.31 563
10168.26 618
10169.21 569
10170.17 633
10171.12 655
10172.07 635
10173.02 626
10173.98 604
10174.93 654
10175.88 655
10176.83 680
10177.79 606
10178.74 635
10179.69 594
10180.64 600
10181.60 601
10182.55 570
10183.50 651
10184.46 666
10185.41 603
10186.36 642
10187.32 658
10188.27 669
10189.22 649
10190.18 614
10191.13 648
10192.08 671
10193.03 671
10193.99 626
10194.94 617
10195.90 604
10196.85 637
10197.80 665
10198.76 674
10199.71 683
10200.66 670
10201.62 714
10202.57 687
10203.52 686
10204.48 612
10205.43 638
10206.39 730
10207.34 785
10208.29 658
10209.25 651
10210.20 726
10211.16 696
10212.11 720
10213.07 767
10214.02 695
10214.97 672
10215.93 748
10216.88 667
10217.84 640
10218.79 676
10219.75 671
10220.70 635
10221.66 610
10222.61 727
10223.57 622
10224.52 680
10225.48 646
10226.43 656
10227.39 638
10228.34 659
10229.30 647
10230.25 704
10231.21 599
10232.16 616
10233.12 605
10234.07 625
10235.03 693
10235.98 598
10236.94 575
10237.89 674
10238.85 650
10239.80 650
10240.76 614
10241.72 586
10242.67 672
10243.63 667
10244.58 635
10245.54 631
10246.49 593
10247.45 607
10248.41 596
10249.36 566
10250.32 624
10251.27 645
10252.23 602
10253.19 568
10254.14 554
10255.10 554
10256.06 582
10257.01 585
10257.97 605
10258.92 641
10259.88 655
10260.84 581
10261.79 614
10262.75 561
10263.71 548
10264.66 596
10265.62 547
10266.58 515
10267.53 558
10268.49 579
10269.45 595
10270.41 567
10271.36 522
10272.32 540
10273.28 579
10274.23 552
10275.19 566
10276.15 568
10277.11 532
10278.06 545
10279.02 574
10279.98 571
10280.94 597
10281.89 609
10282.85 554
10283.81 548
10284.77 552
10285.72 535
10286.68 550
10287.64 554
10288.60 544
10289.55 597
10290.51 533
10291.47 561
10292.43 519
10293.39 533
10294.34 544
10295.30 550
10296.26 566
10297.22 570
10298.18 500
10299.14 535
10300.09 538
10301.05 552
10302.01 583
10302.97 531
10303.93 539
10304.89 585
10305.85 579
10306.80 539
10307.76 562
10308.72 500
10309.68 500
10310.64 535
10311.60 613
10312.56 577
10313.52 541
10314.47 547
10315.43 536
10316.39 538
10317.35 605
10318.31 518
10319.27 520
10320.23 506
10321.19 533
10322.15 470
10323.11 576
10324.07 537
10325.03 535
10325.99 590
10326.95 559
10327.91 514
10328.87 504
10329.83 514
10330.79 570
10331.75 554
10332.71 545
10333.67 586
10334.63 538
10335.59 517
10336.55 514
10337.51 530
10338.47 565
10339.43 534
10340.39 523
10341.35 565
10342.31 489
10343.27 531
10344.23 543
10345.19 494
10346.15 544
10347.11 526
10348.07 500
10349.03 596
10349.99 556
10350.95 532
10351.91 519
10352.87 494
10353.83 510
10354.79 497
10355.76 492
10356.72 474
10357.68 514
10358.64 553
10359.60 490
10360.56 503
10361.52 551
10362.48 485
10363.45 496
10364.41 490
10365.37 509
10366.33 536
10367.29 529
10368.25 491
10369.21 529
10370.18 519
10371.14 484
10372.10 568
10373.06 477
10374.02 527
10374.98 462
10375.95 496
10376.91 447
10377.87 507
10378.83 458
10379.79 430
10380.76 505
10381.72 494
10382.68 519
10383.64 459
10384.61 459
10385.57 484
10386.53 507
10387.49 531
10388.46 458
10389.42 464
10390.38 444
10391.34 489
10392.31 481
10393.27 451
10394.23 473
10395.19 487
10396.16 466
10397.12 488
10398.08 450
10399.05 512
10400.01 492
10400.97 499
10401.93 451
10402.90 504
10403.86 450
10404.82 480
10405.79 424
10406.75 419
10407.71 470
10408.68 470
10409.64 499
10410.60 435
10411.57 460
10412.53 461
10413.50 489
10414.46 512
10415.42 496
10416.39 473
10417.35 472
10418.31 502
10419.28 476
10420.24 455
10421.21 415
10422.17 506
10423.13 507
10424.10 552
10425.06 567
10426.03 499
10426.99 464
10427.96 489
10428.92 440
10429.88 456
10430.85 517
10431.81 499
10432.78 512
10433.74 484
10434.71 428
10435.67 448
10436.64 444
10437.60 471
10438.57 460
10439.53 482
10440.50 440
10441.46 457
10442.43 480
10443.39 432
10444.36 461
10445.32 454
10446.29 501
10447.25 447
10448.22 460
10449.18 483
10450.15 449
10451.11 454
10452.08 434
10453.04 464
10454.01 436
10454.97 457
10455.94 424
10456.91 465
10457.87 487
10458.84 443
10459.80 416
10460.77 483
10461.73 480
10462.70 439
10463.67 423
10464.63 477
10465.60 429
10466.56 412
10467.53 455
10468.50 378
10469.46 365
10470.43 420
10471.40 458
10472.36 523
10473.33 442
10474.30 419
10475.26 435
10476.23 466
10477.19 494
10478.16 441
10479.13 434
10480.09 431
10481.06 447
10482.03 472
10483.00 451
10483.96 451
10484.93 438
10485.90 481
10486.86 469
10487.83 487
10488.80 502
10489.76 489
10490.73 397
10491.70 406
10492.67 464
10493.63 467
10494.60 435
10495.57 462
10496.54 418
10497.50 463
10498.47 459
10499.44 447
10500.41 484
10501.37 443
10502.34 451
10503.31 430
10504.28 451
10505.25 480
10506.21 429
10507.18 465
10508.15 421
10509.12 395
10510.09 466
10511.05 478
10512.02 414
10512.99 456
10513.96 438
10514.93 391
10515.90 397
10516.86 459
10517.83 433
10518.80 454
10519.77 473
10520.74 443
10521.71 425
10522.68 428
10523.64 455
10524.61 430
10525.58 436
10526.55 457
10527.52 446
10528.49 449
10529.46 450
10530.43 439
10531.40 430
10532.36 437
10533.33 437
10534.30 438
10535.27 480
10536.24 450
10537.21 485
10538.18 467
10539.15 432
10540.12 435
10541.09 498
10542.06 503
10543.03 460
10544.00 468
10544.97 470
10545.94 452
10546.91 463
10547.88 448
10548.85 482
10549.82 457
10550.79 456
10551.76 459
10552.73 456
10553.70 484
10554.67 459
10555.64 489
10556.61 497
10557.58 478
10558.55 452
10559.52 401
10560.49 469
10561.46 408
10562.43 408
10563.40 422
10564.37 447
10565.34 470
10566.31 448
10567.28 491
10568.25 479
10569.23 462
10570.20 459
10571.17 436
10572.14 408
10573.11 442
10574.08 430
10575.05 426
10576.02 450
10576.99 456
10577.96 463
10578.94 456
10579.91 466
10580.88 485
10581.85 468
10582.82 486
10583.79 513
10584.76 477
10585.74 523
10586.71 481
10587.68 466
10588.65 451
10589.62 500
10590.60 539
10591.57 511
10592.54 455
10593.51 463
10594.48 475
10595.45 490
10596.43 484
10597.40 443
10598.37 441
10599.34 489
10600.32 493
10601.29 461
10602.26 465
10603.23 493
10604.21 475
10605.18 503
10606.15 531
10607.12 427
10608.10 468
10609.07 504
10610.04 521
10611.01 468
10611.99 398
10612.96 447
10613.93 432
10614.91 440
10615.88 469
10616.85 440
10617.82 506
10618.80 500
10619.77 528
10620.74 469
10621.72 493
10622.69 537
10623.66 560
10624.64 470
10625.61 506
10626.58 547
10627.56 526
10628.53 530
10629.51 499
10630.48 479
10631.45 468
10632.43 501
10633.40 501
10634.37 470
10635.35 491
10636.32 523
10637.30 531
10638.27 509
10639.24 495
10640.22 467
10641.19 475
10642.17 519
10643.14 576
10644.11 572
10645.09 532
10646.06 537
10647.04 491
10648.01 502
10648.99 571
10649.96 617
10650.94 505
10651.91 507
10652.89 526
10653.86 497
10654.83 492
10655.81 476
10656.78 420
10657.76 483
10658.73 498
10659.71 509
10660.68 484
10661.66 500
10662.63 518
10663.61 452
10664.59 514
10665.56 483
10666.54 490
10667.51 503
10668.49 519
10669.46 498
10670.44 465
10671.41 428
10672.39 437
10673.36 457
10674.34 444
10675.32 468
10676.29 505
10677.27 517
10678.24 504
10679.22 456
10680.19 465
10681.17 447
10682.15 464
10683.12 521
10684.10 515
10685.08 468
10686.05 439
10687.03 479
10688.00 463
10688.98 465
10689.96 486
10690.93 485
10691.91 458
10692.89 408
10693.86 485
10694.84 465
10695.82 438
10696.79 493
10697.77 463
10698.75 433
10699.72 459
10700.70 480
10701.68 529
10702.65 538
10703.63 477
10704.61 465
10705.59 524
10706.56 528
10707.54 514
10708.52 499
10709.49 473
10710.47 478
10711.45 475
10712.43 527
10713.40 460
10714.38 456
10715.36 443
10716.34 455
10717.31 442
10718.29 508
10719.27 503
10720.25 481
10721.22 478
10722.20 486
10723.18 498
10724.16 457
10725.14 500
10726.11 490
10727.09 480
10728.07 446
10729.05 461
10730.03 431
10731.01 484
10731.98 497
10732.96 498
10733.94 465
10734.92 448
10735.90 460
10736.88 443
10737.85 442
10738.83 453
10739.81 434
10740.79 405
10741.77 443
10742.75 471
10743.73 466
10744.71 492
10745.69 489
10746.66 486
10747.64 472
10748.62 458
10749.60 469
10750.58 500
10751.56 490
10752.54 453
10753.52 480
10754.50 519
10755.48 535
10756.46 490
10757.44 439
10758.42 462
10759.39 498
10760.37 487
10761.35 472
10762.33 501
10763.31 500
10764.29 510
10765.27 496
10766.25 484
10767.23 514
10768.21 513
10769.19 505
10770.17 471
10771.15 476
10772.13 503
10773.11 486
10774.09 498
10775.07 487
10776.05 481
10777.03 517
10778.02 517
10779.00 493
10779.98 485
10780.96 519
10781.94 477
10782.92 551
10783.90 520
10784.88 530
10785.86 510
10786.84 526
10787.82 502
10788.80 514
10789.78 560
10790.76 540
10791.75 491
10792.73 522
10793.71 579
10794.69 560
10795.67 506
10796.65 528
10797.63 498
10798.61 539
10799.60 557
10800.58 527
10801.56 582
10802.54 586
10803.52 535
10804.50 587
10805.49 544
10806.47 523
10807.45 555
10808.43 562
10809.41 526
10810.39 575
10811.38 550
10812.36 535
10813.34 558
10814.32 559
10815.30 564
10816.29 571
10817.27 625
10818.25 590
10819.23 579
10820.22 603
10821.20 604
10822.18 642
10823.16 586
10824.15 549
10825.13 605
10826.11 601
10827.09 601
10828.08 573
10829.06 578
10830.04 593
10831.02 630
10832.01 618
10832.99 646
10833.97 595
10834.96 595
10835.94 598
10836.92 590
10837.91 600
10838.89 575
10839.87 561
10840.85 568
10841.84 579
10842.82 608
10843.81 587
10844.79 577
10845.77 636
10846.76 554
10847.74 587
10848.72 584
10849.71 618
10850.69 632
10851.67 697
10852.66 596
10853.64 651
10854.63 655
10855.61 667
10856.59 692
10857.58 688
10858.56 677
10859.55 642
10860.53 651
10861.51 648
10862.50 659
10863.48 676
10864.47 718
10865.45 670
10866.44 616
10867.42 735
10868.41 724
10869.39 684
10870.37 704
10871.36 684
10872.34 684
10873.33 722
10874.31 757
10875.30 800
10876.28 723
10877.27 714
10878.25 744
10879.24 772
10880.22 790
10881.21 808
10882.19 718
10883.18 751
10884.16 749
10885.15 764
10886.13 732
10887.12 686
10888.11 752
10889.09 835
10890.08 747
10891.06 783
10892.05 813
10893.03 795
10894.02 759
10895.00 828
10895.99 826
10896.98 795
10897.96 819
10898.95 811
10899.93 807
10900.92 804
10901.91 796
10902.89 813
10903.88 920
10904.86 851
10905.85 835
10906.84 832
10907.82 829
10908.81 865
10909.80 851
10910.78 858
10911.77 865
10912.76 867
10913.74 841
10914.73 908
10915.72 932
10916.70 839
10917.69 895
10918.68 918
10919.66 933
10920.65 939
10921.64 1041
10922.62 981
10923.61 945
10924.60 991
10925.58 956
10926.57 983
10927.56 1019
10928.55 1007
10929.53 1091
10930.52 971
10931.51 936
10932.50 973
10933.48 936
10934.47 937
10935.46 1032
10936.45 955
10937.43 947
10938.42 963
10939.41 948
10940.40 1028
10941.38 1027
10942.37 1072
10943.36 1031
10944.35 1074
10945.34 1097
10946.32 1136
10947.31 1127
10948.30 1145
10949.29 1176
10950.28 1131
10951.27 1208
10952.25 1157
10953.24 1154
10954.23 1185
10955.22 1170
10956.21 1278
10957.20 1260
10958.18 1193
10959.17 1299
10960.16 1379
10961.15 1379
10962.14 1386
10963.13 1454
10964.12 1570
10965.11 1722
10966.10 1718
10967.08 1723
10968.07 1578
10969.06 1477
10970.05 1449
10971.04 1358
10972.03 1316
10973.02 1319
10974.01 1248
10975.00 1288
10975.99 1238
10976.98 1213
10977.97 1222
10978.96 1293
10979.95 1268
10980.94 1261
10981.92 1215
10982.91 1395
10983.90 1288
10984.89 1182
10985.88 1277
10986.87 1289
10987.86 1278
10988.85 1269
10989.84 1358
10990.83 1331
10991.82 1225
10992.81 1226
10993.80 1327
10994.79 1376
10995.78 1252
10996.78 1260
10997.77 1343
10998.76 1350
10999.75 1357
11000.74 1497
11001.73 1641
11002.72 1642
11003.71 1791
11004.70 1902
11005.69 2050
11006.68 2054
11007.67 2254
11008.66 1952
11009.65 1937
11010.64 1804
11011.64 1740
11012.63 1545
11013.62 1376
11014.61 1331
11015.60 1257
11016.59 1244
11017.58 1168
11018.57 1182
11019.57 1105
11020.56 1139
11021.55 1172
11022.54 1097
11023.53 1070
11024.52 1121
11025.51 1125
11026.51 1056
11027.50 1123
11028.49 1070
11029.48 1042
11030.47 1050
11031.47 996
11032.46 913
11033.45 924
11034.44 939
11035.43 955
11036.43 969
11037.42 927
11038.41 926
11039.40 966
11040.39 985
11041.39 939
11042.38 973
11043.37 942
11044.36 993
11045.36 962
11046.35 958
11047.34 911
11048.34 952
11049.33 971
11050.32 905
11051.31 934
11052.31 856
11053.30 930
11054.29 861
11055.29 844
11056.28 857
11057.27 795
11058.26 867
11059.26 832
11060.25 815
11061.24 816
11062.24 820
11063.23 810
11064.22 813
11065.22 795
11066.21 770
11067.20 831
11068.20 800
11069.19 814
11070.19 834
11071.18 870
11072.17 809
11073.17 847
11074.16 894
11075.15 860
11076.15 902
11077.14 899
11078.14 835
11079.13 762
11080.12 865
11081.12 798
11082.11 830
11083.11 840
11084.10 834
11085.10 816
11086.09 799
11087.08 819
11088.08 776
11089.07 784
11090.07 759
11091.06 801
11092.06 815
11093.05 749
11094.05 743
11095.04 778
11096.04 780
11097.03 723
11098.03 710
11099.02 701
11100.02 708
11101.01 768
11102.01 674
11103.00 711
11104.00 704
11104.99 761
11105.99 726
11106.98 680
11107.98 654
11108.97 685
11109.97 722
11110.96 704
11111.96 650
11112.95 721
11113.95 688
11114.95 667
11115.94 689
11116.94 655
11117.93 667
11118.93 636
11119.93 713
11120.92 667
11121.92 715
11122.91 729
11123.91 668
11124.91 646
11125.90 680
11126.90 635
11127.89 620
11128.89 644
11129.89 633
11130.88 631
11131.88 627
11132.88 662
11133.87 642
11134.87 653
11135.87 585
11136.86 619
11137.86 647
11138.86 685
11139.85 618
11140.85 647
11141.85 595
11142.84 593
11143.84 606
11144.84 592
11145.83 598
11146.83 597
11147.83 619
11148.83 612
11149.82 602
11150.82 552
11151.82 602
11152.82 582
11153.81 625
11154.81 631
11155.81 638
11156.80 604
11157.80 549
11158.80 583
11159.80 556
11160.80 577
11161.79 606
11162.79 572
11163.79 606
11164.79 575
11165.78 518
11166.78 519
11167.78 573
11168.78 581
11169.78 564
11170.78 573
11171.77 596
11172.77 611
11173.77 545
11174.77 542
11175.77 537
11176.77 536
11177.76 599
11178.76 575
11179.76 590
11180.76 541
11181.76 568
11182.76 505
11183.76 577
11184.75 544
11185.75 563
11186.75 595
11187.75 568
11188.75 594
11189.75 595
11190.75 642
11191.75 600
11192.75 567
11193.75 553
11194.75 540
11195.74 536
11196.74 590
11197.74 539
11198.74 562
11199.74 551
11200.74 587
11201.74 618
11202.74 594
11203.74 607
11204.74 564
11205.74 583
11206.74 554
11207.74 578
11208.74 534
11209.74 623
11210.74 597
11211.74 585
11212.74 549
11213.74 543
11214.74 532
11215.74 545
11216.74 529
11217.74 538
11218.74 546
11219.74 518
11220.74 537
11221.74 538
11222.74 554
11223.74 570
11224.74 535
11225.74 543
11226.74 557
11227.75 463
11228.75 461
11229.75 474
11230.75 546
11231.75 543
11232.75 493
11233.75 520
11234.75 525
11235.75 551
11236.75 511
11237.76 532
11238.76 504
11239.76 507
11240.76 453
11241.76 491
11242.76 501
11243.76 513
11244.76 588
11245.77 542
11246.77 480
11247.77 500
11248.77 531
11249.77 520
11250.77 476
11251.78 486
11252.78 485
11253.78 503
11254.78 513
11255.78 470
11256.79 505
11257.79 507
11258.79 522
11259.79 525
11260.79 497
11261.80 487
11262.80 484
11263.80 481
11264.80 473
11265.81 470
11266.81 489
11267.81 483
11268.81 487
11269.82 518
11270.82 481
11271.82 520
11272.82 476
11273.83 504
11274.83 469
11275.83 529
11276.84 536
11277.84 501
11278.84 460
11279.85 475
11280.85 530
11281.85 463
11282.85 495
11283.86 513
11284.86 533
11285.86 475
11286.87 481
11287.87 446
11288.87 499
11289.88 500
11290.88 520
11291.89 446
11292.89 470
11293.89 527
11294.90 545
11295.90 494
11296.90 485
11297.91 574
11298.91 524
11299.92 542
11300.92 452
11301.92 473
11302.93 460
11303.93 569
11304.94 503
11305.94 522
11306.94 507
11307.95 469
11308.95 514
11309.96 486
11310.96 450
11311.97 544
11312.97 556
11313.98 558
11314.98 508
11315.98 470
11316.99 547
11317.99 618
11319.00 578
11320.00 556
11321.01 599
11322.01 609
11323.02 547
11324.02 524
11325.03 495
11326.03 539
11327.04 529
11328.04 512
11329.05 478
11330.05 459
11331.06 456
11332.07 488
11333.07 479
11334.08 480
11335.08 474
11336.09 464
11337.09 434
11338.10 443
11339.10 481
11340.11 468
11341.12 495
11342.12 499
11343.13 488
11344.13 447
11345.14 445
11346.15 481
11347.15 491
11348.16 465
11349.16 442
11350.17 471
11351.18 445
11352.18 407
11353.19 455
11354.20 458
11355.20 498
11356.21 445
11357.21 472
11358.22 444
11359.23 452
11360.23 453
11361.24 451
11362.25 491
11363.25 479
11364.26 465
11365.27 463
11366.28 481
11367.28 414
11368.29 450
11369.30 407
11370.30 439
11371.31 460
11372.32 463
11373.32 432
11374.33 424
11375.34 402
11376.35 436
11377.35 466
11378.36 470
11379.37 410
11380.38 438
11381.38 458
11382.39 430
11383.40 449
11384.41 498
11385.41 473
11386.42 433
11387.43 452
11388.44 416
11389.45 438
11390.45 493
11391.46 463
11392.47 464
11393.48 414
11394.49 453
11395.49 468
11396.50 483
11397.51 465
11398.52 458
11399.53 462
11400.54 525
11401.55 444
11402.55 453
11403.56 436
11404.57 448
11405.58 468
11406.59 457
11407.60 417
11408.61 452
11409.61 474
11410.62 464
11411.63 460
11412.64 447
11413.65 458
11414.66 476
11415.67 419
11416.68 455
11417.69 505
11418.70 462
11419.71 453
11420.71 420
11421.72 430
11422.73 445
11423.74 490
11424.75 457
11425.76 418
11426.77 431
11427.78 436
11428.79 473
11429.80 478
11430.81 468
11431.82 462
11432.83 444
11433.84 461
11434.85 459
11435.86 430
11436.87 443
11437.88 443
11438.89 475
11439.90 477
11440.91 468
11441.92 436
11442.93 439
11443.94 387
11444.95 453
11445.96 457
11446.97 443
11447.98 460
11448.99 451
11450.00 440
11451.01 419
11452.03 483
11453.04 438
11454.05 439
11455.06 435
11456.07 447
11457.08 473
11458.09 396
11459.10 442
11460.11 487
11461.12 432
11462.14 443
11463.15 464
11464.16 438
11465.17 447
11466.18 462
11467.19 389
11468.20 387
11469.21 389
11470.23 423
11471.24 438
11472.25 420
11473.26 425
11474.27 434
11475.28 439
11476.30 463
11477.31 447
11478.32 439
11479.33 456
11480.34 426
11481.36 392
11482.37 377
11483.38 395
11484.39 400
11485.40 377
11486.42 406
11487.43 430
11488.44 427
11489.45 407
11490.47 403
11491.48 425
11492.49 383
11493.50 426
11494.52 441
11495.53 424
11496.54 434
11497.55 459
11498.57 405
11499.58 428
11500.59 444
11501.61 453
11502.62 418
11503.63 430
11504.64 430
11505.66 453
11506.67 450
11507.68 410
11508.70 417
11509.71 443
11510.72 423
11511.74 431
11512.75 427
11513.76 390
11514.78 447
11515.79 375
11516.80 362
11517.82 403
11518.83 411
11519.84 365
11520.86 399
11521.87 397
11522.89 436
11523.90 445
11524.91 385
11525.93 388
11526.94 395
11527.96 413
11528.97 420
11529.98 415
11531.00 424
11532.01 400
11533.03 409
11534.04 370
11535.06 419
11536.07 401
11537.08 423
11538.10 422
11539.11 395
11540.13 408
11541.14 403
11542.16 383
11543.17 387
11544.19 349
11545.20 422
11546.22 406
11547.23 392
11548.25 395
11549.26 405
11550.28 415
11551.29 409
11552.31 446
11553.32 410
11554.34 415
11555.35 375
11556.37 437
11557.38 416
11558.40 430
11559.41 386
11560.43 428
11561.45 396
11562.46 428
11563.48 412
11564.49 420
11565.51 441
11566.52 426
11567.54 438
11568.56 403
11569.57 396
11570.59 397
11571.60 403
11572.62 422
11573.64 383
11574.65 382
11575.67 396
11576.68 392
11577.70 407
11578.72 431
11579.73 463
11580.75 373
11581.77 398
11582.78 400
11583.80 435
11584.82 388
11585.83 420
11586.85 409
11587.87 376
11588.88 442
11589.90 407
11590.92 348
11591.93 394
11592.95 398
11593.97 399
11594.98 395
11596.00 411
11597.02 373
11598.03 436
11599.05 412
11600.07 369
11601.09 447
11602.10 461
11603.12 394
11604.14 401
11605.16 399
11606.17 396
11607.19 421
11608.21 483
11609.23 422
11610.24 428
11611.26 434
11612.28 419
11613.30 410
11614.32 440
11615.33 379
11616.35 419
11617.37 431
11618.39 442
11619.41 409
11620.42 387
11621.44 414
11622.46 430
11623.48 423
11624.50 461
11625.51 385
11626.53 376
11627.55 387
11628.57 381
11629.59 397
11630.61 415
11631.63 420
11632.64 426
11633.66 388
11634.68 418
11635.70 382
11636.72 408
11637.74 452
11638.76 412
11639.78 404
11640.80 428
11641.81 414
11642.83 358
11643.85 349
11644.87 427
11645.89 434
11646.91 437
11647.93 436
11648.95 431
11649.97 406
11650.99 355
11652.01 451
11653.03 413
11654.05 419
11655.07 423
11656.09 423
11657.11 407
11658.13 442
11659.15 399
11660.17 380
11661.19 396
11662.21 403
11663.23 421
11664.25 402
11665.27 424
11666.29 402
11667.31 399
11668.33 384
11669.35 443
11670.37 388
11671.39 419
11672.41 387
11673.43 374
11674.45 424
11675.47 393
11676.49 379
11677.51 383
11678.53 434
11679.55 413
11680.57 418
11681.59 405
11682.61 417
11683.64 420
11684.66 445
11685.68 393
11686.70 444
11687.72 463
11688.74 443
11689.76 388
11690.78 365
11691.80 423
11692.83 401
11693.85 385
11694.87 370
11695.89 365
11696.91 377
11697.93 439
11698.95 419
11699.98 396
11701.00 385
11702.02 379
11703.04 425
11704.06 398
11705.08 453
11706.11 484
11707.13 441
11708.15 438
11709.17 425
11710.19 403
11711.22 427
11712.24 448
11713.26 485
11714.28 495
11715.31 443
11716.33 449
11717.35 385
11718.37 402
11719.40 383
11720.42 430
11721.44 422
11722.46 430
11723.49 458
11724.51 456
11725.53 447
11726.55 425
11727.58 410
11728.60 392
11729.62 390
11730.65 445
11731.67 456
11732.69 419
11733.71 394
11734.74 428
11735.76 446
11736.78 435
11737.81 429
11738.83 426
11739.85 401
11740.88 421
11741.90 435
11742.92 463
11743.95 451
11744.97 474
11746.00 455
11747.02 476
11748.04 442
11749.07 429
11750.09 476
11751.11 474
11752.14 434
11753.16 429
11754.19 436
11755.21 453
11756.23 482
11757.26 449
11758.28 441
11759.31 417
11760.33 426
11761.36 446
11762.38 436
11763.40 466
11764.43 486
11765.45 426
11766.48 443
11767.50 452
11768.53 399
11769.55 452
11770.58 468
11771.60 472
11772.63 483
11773.65 484
11774.68 523
11775.70 465
11776.73 498
11777.75 447
11778.78 415
11779.80 393
11780.83 462
11781.85 514
11782.88 451
11783.90 431
11784.93 467
11785.95 498
11786.98 521
11788.00 474
11789.03 478
11790.05 433
11791.08 484
11792.11 507
11793.13 462
11794.16 464
11795.18 481
11796.21 503
11797.23 464
11798.26 501
11799.29 501
11800.31 484
11801.34 487
11802.36 557
11803.39 532
11804.42 521
11805.44 507
11806.47 540
11807.50 523
11808.52 522
11809.55 509
11810.57 574
11811.60 557
11812.63 516
11813.65 498
11814.68 539
11815.71 518
11816.73 512
11817.76 564
11818.79 577
11819.81 525
11820.84 543
11821.87 538
11822.90 530
11823.92 520
11824.95 510
11825.98 523
11827.00 668
11828.03 609
11829.06 499
11830.09 573
11831.11 589
11832.14 551
11833.17 549
11834.20 581
11835.22 578
11836.25 551
11837.28 479
11838.31 531
11839.33 566
11840.36 576
11841.39 593
11842.42 514
11843.45 546
11844.47 592
11845.50 609
11846.53 541
11847.56 530
11848.59 519
11849.61 549
11850.64 550
11851.67 534
11852.70 593
11853.73 600
11854.75 642
11855.78 648
11856.81 620
11857.84 629
11858.87 619
11859.90 632
11860.93 588
11861.95 610
11862.98 630
11864.01 639
11865.04 599
11866.07 606
11867.10 608
11868.13 600
11869.16 568
11870.19 590
11871.21 609
11872.24 640
11873.27 618
11874.30 675
11875.33 746
11876.36 676
11877.39 631
11878.42 657
11879.45 748
11880.48 730
11881.51 653
11882.54 680
11883.57 719
11884.60 695
11885.63 690
11886.66 694
11887.69 685
11888.72 723
11889.75 728
11890.78 786
11891.81 736
11892.84 709
11893.87 745
11894.90 802
11895.93 757
11896.96 787
11897.99 800
11899.02 744
11900.05 723
11901.08 792
11902.11 806
11903.14 822
11904.17 823
11905.20 822
11906.23 826
11907.26 898
11908.29 905
11909.32 969
11910.35 965
11911.38 993
11912.42 991
11913.45 882
11914.48 872
11915.51 861
11916.54 892
11917.57 847
11918.60 781
11919.63 853
11920.66 848
11921.70 835
11922.73 803
11923.76 808
11924.79 890
11925.82 804
11926.85 790
11927.88 824
11928.92 811
11929.95 825
11930.98 895
11932.01 919
11933.04 928
11934.07 1001
11935.11 1017
11936.14 1066
11937.17 1149
11938.20 1154
11939.23 1142
11940.27 1254
11941.30 1262
11942.33 1115
11943.36 1104
11944.40 1087
11945.43 946
11946.46 912
11947.49 911
11948.53 859
11949.56 832
11950.59 786
11951.62 764
11952.66 783
11953.69 803
11954.72 869
11955.75 769
11956.79 808
11957.82 763
11958.85 787
11959.88 800
11960.92 771
11961.95 718
11962.98 686
11964.02 701
11965.05 715
11966.08 761
11967.12 729
11968.15 763
11969.18 742
11970.22 744
11971.25 769
11972.28 720
11973.32 715
11974.35 691
11975.38 694
11976.42 780
11977.45 707
11978.49 716
11979.52 733
11980.55 697
11981.59 711
11982.62 677
11983.66 694
11984.69 723
11985.72 728
11986.76 649
11987.79 709
11988.83 744
11989.86 711
11990.89 722
11991.93 715
11992.96 676
11994.00 698
11995.03 664
11996.07 695
11997.10 684
11998.14 643
11999.17 702
12000.20 667
12001.24 731
12002.27 680
12003.31 715
12004.34 667
12005.38 727
12006.41 690
12007.45 663
12008.48 680
12009.52 677
12010.55 692
12011.59 664
12012.62 714
12013.66 751
12014.70 742
12015.73 717
12016.77 708
12017.80 694
12018.84 666
12019.87 690
12020.91 691
12021.94 737
12022.98 734
12024.02 681
12025.05 709
12026.09 687
12027.12 762
12028.16 759
12029.19 762
12030.23 755
12031.27 698
12032.30 744
12033.34 712
12034.37 672
12035.41 699
12036.45 753
12037.48 692
12038.52 703
12039.56 704
12040.59 707
12041.63 674
12042.67 650
12043.70 679
12044.74 684
12045.78 693
12046.81 615
12047.85 655
12048.89 668
12049.92 633
12050.96 646
12052.00 677
12053.03 681
12054.07 683
12055.11 616
12056.14 645
12057.18 632
12058.22 654
12059.26 612
12060.29 643
12061.33 690
12062.37 607
12063.41 628
12064.44 660
12065.48 612
12066.52 624
12067.56 647
12068.59 611
12069.63 629
12070.67 653
12071.71 657
12072.74 651
12073.78 606
12074.82 556
12075.86 650
12076.90 623
12077.93 654
12078.97 651
12080.01 633
12081.05 616
12082.09 627
12083.13 627
12084.16 600
12085.20 643
12086.24 622
12087.28 639
12088.32 633
12089.36 627
12090.39 597
12091.43 576
12092.47 615
12093.51 621
12094.55 609
12095.59 649
12096.63 657
12097.67 649
12098.70 609
12099.74 636
12100.78 661
12101.82 607
12102.86 665
12103.90 635
12104.94 618
12105.98 609
12107.02 709
12108.06 644
12109.10 642
12110.14 669
12111.18 715
12112.22 605
12113.25 633
12114.29 606
12115.33 586
12116.37 622
12117.41 595
12118.45 578
12119.49 577
12120.53 608
12121.57 593
12122.61 618
12123.65 614
12124.69 596
12125.73 571
12126.77 607
12127.81 556
12128.85 560
12129.89 540
12130.93 555
12131.97 558
12133.02 531
12134.06 520
12135.10 497
12136.14 525
12137.18 546
12138.22 566
12139.26 518
12140.30 518
12141.34 526
12142.38 565
12143.42 560
12144.46 577
12145.50 572
12146.54 526
12147.59 541
12148.63 526
12149.67 547
12150.71 553
12151.75 522
12152.79 527
12153.83 512
12154.87 500
12155.92 508
12156.96 513
12158.00 539
12159.04 518
12160.08 525
12161.12 527
12162.17 485
12163.21 499
12164.25 544
12165.29 521
12166.33 484
12167.37 571
12168.42 513
12169.46 528
12170.50 533
12171.54 532
12172.58 539
12173.63 495
12174.67 495
12175.71 480
12176.75 535
12177.80 516
12178.84 471
12179.88 507
12180.92 473
12181.97 458
12183.01 514
12184.05 519
12185.09 530
12186.14 578
12187.18 534
12188.22 507
12189.26 500
12190.31 498
12191.35 467
12192.39 501
12193.44 495
12194.48 473
12195.52 498
12196.57 489
12197.61 468
12198.65 510
12199.70 564
12200.74 542
12201.78 528
12202.83 535
12203.87 489
12204.91 532
12205.96 519
12207.00 514
12208.04 484
12209.09 483
12210.13 550
12211.17 462
12212.22 503
12213.26 495
12214.31 498
12215.35 440
12216.39 467
12217.44 459
12218.48 506
12219.53 502
12220.57 517
12221.61 472
12222.66 466
12223.70 529
12224.75 479
12225.79 465
12226.84 510
12227.88 475
12228.93 455
12229.97 494
12231.01 528
12232.06 466
12233.10 481
12234.15 503
12235.19 505
12236.24 455
12237.28 445
12238.33 459
12239.37 469
12240.42 506
12241.46 502
12242.51 531
12243.55 490
12244.60 510
12245.64 488
12246.69 506
12247.74 469
12248.78 471
12249.83 525
12250.87 454
12251.92 446
12252.96 512
12254.01 499
12255.05 514
12256.10 505
12257.15 501
12258.19 489
12259.24 476
12260.28 476
12261.33 451
12262.37 464
12263.42 471
12264.47 477
12265.51 471
12266.56 429
12267.61 509
12268.65 496
12269.70 519
12270.74 455
12271.79 452
12272.84 444
12273.88 483
12274.93 499
12275.98 427
12277.02 442
12278.07 454
12279.12 450
12280.16 402
12281.21 456
12282.26 482
12283.30 462
12284.35 455
12285.40 482
12286.44 510
12287.49 432
12288.54 461
12289.59 430
12290.63 499
12291.68 501
12292.73 428
12293.77 483
12294.82 475
12295.87 449
12296.92 430
12297.96 484
12299.01 476
12300.06 465
12301.11 454
12302.15 446
12303.20 420
12304.25 398
12305.30 468
12306.35 454
12307.39 455
12308.44 417
12309.49 437
12310.54 414
12311.59 427
12312.63 466
12313.68 421
12314.73 442
12315.78 445
12316.83 467
12317.88 480
12318.92 465
12319.97 471
12321.02 466
12322.07 441
12323.12 446
12324.17 474
12325.21 466
12326.26 465
12327.31 428
12328.36 436
12329.41 423
12330.46 425
12331.51 455
12332.56 460
12333.61 451
12334.65 455
12335.70 452
12336.75 468
12337.80 433
12338.85 448
12339.90 463
12340.95 449
12342.00 457
12343.05 447
12344.10 468
12345.15 469
12346.20 464
12347.25 445
12348.30 492
12349.35 470
12350.40 429
12351.45 488
12352.50 437
12353.55 488
12354.60 535
12355.65 509
12356.70 454
12357.75 454
12358.80 477
12359.85 427
12360.90 443
12361.95 498
12363.00 460
12364.05 496
12365.10 463
12366.15 484
12367.20 464
12368.25 478
12369.30 553
12370.35 542
12371.40 484
12372.45 458
12373.50 482
12374.55 452
12375.60 475
12376.65 504
12377.70 471
12378.76 475
12379.81 478
12380.86 488
12381.91 546
12382.96 523
12384.01 511
12385.06 460
12386.11 457
12387.17 449
12388.22 462
12389.27 444
12390.32 456
12391.37 500
12392.42 444
12393.47 469
12394.53 499
12395.58 437
12396.63 514
12397.68 534
12398.73 514
12399.78 476
12400.84 501
12401.89 516
12402.94 447
12403.99 483
12405.04 498
12406.10 453
12407.15 491
12408.20 492
12409.25 495
12410.31 468
12411.36 485
12412.41 505
12413.46 517
12414.51 512
12415.57 564
12416.62 501
12417.67 485
12418.72 499
12419.78 480
12420.83 482
12421.88 485
12422.94 542
12423.99 543
12425.04 472
12426.09 504
12427.15 440
12428.20 489
12429.25 469
12430.31 499
12431.36 473
12432.41 481
12433.47 519
12434.52 521
12435.57 461
12436.63 523
12437.68 557
12438.73 534
12439.79 486
12440.84 508
12441.89 529
12442.95 554
12444.00 558
12445.06 573
12446.11 598
12447.16 527
12448.22 509
12449.27 558
12450.33 488
12451.38 466
12452.43 535
12453.49 544
12454.54 555
12455.60 559
12456.65 542
12457.70 558
12458.76 576
12459.81 539
12460.87 560
12461.92 544
12462.98 551
12464.03 585
12465.09 543
12466.14 584
12467.19 575
12468.25 559
12469.30 580
12470.36 598
12471.41 599
12472.47 634
12473.52 593
12474.58 607
12475.63 561
12476.69 625
12477.74 674
12478.80 755
12479.85 795
12480.91 840
12481.97 919
12483.02 971
12484.08 912
12485.13 978
12486.19 992
12487.24 951
12488.30 945
12489.35 855
12490.41 795
12491.47 772
12492.52 748
12493.58 630
12494.63 622
12495.69 636
12496.74 584
12497.80 550
12498.86 574
12499.91 551
12500.97 483
12502.03 548
12503.08 488
12504.14 528
12505.19 537
12506.25 567
12507.31 609
12508.36 559
12509.42 572
12510.48 591
12511.53 559
12512.59 524
12513.65 532
12514.70 552
12515.76 525
12516.82 560
12517.87 586
12518.93 564
12519.99 560
12521.04 614
12522.10 507
12523.16 495
12524.22 569
12525.27 513
12526.33 524
12527.39 523
12528.44 590
12529.50 563
12530.56 527
12531.62 501
12532.67 533
12533.73 551
12534.79 521
12535.85 463
12536.90 511
12537.96 528
12539.02 476
12540.08 475
12541.14 517
12542.19 483
12543.25 525
12544.31 511
12545.37 470
12546.43 468
12547.48 550
12548.54 583
12549.60 505
12550.66 524
12551.72 492
12552.77 553
12553.83 561
12554.89 546
12555.95 559
12557.01 579
12558.07 556
12559.13 599
12560.18 565
12561.24 604
12562.30 629
12563.36 658
12564.42 646
12565.48 619
12566.54 646
12567.60 652
12568.65 650
12569.71 575
12570.77 556
12571.83 628
12572.89 622
12573.95 508
12575.01 485
12576.07 540
12577.13 506
12578.19 553
12579.25 607
12580.31 514
12581.37 498
12582.43 500
12583.49 498
12584.55 507
12585.60 531
12586.66 521
12587.72 529
12588.78 528
12589.84 497
12590.90 476
12591.96 482
12593.02 507
12594.08 507
12595.14 481
12596.20 507
12597.26 556
12598.32 501
12599.39 515
12600.45 500
12601.51 495
12602.57 500
12603.63 478
12604.69 515
12605.75 508
12606.81 500
12607.87 514
12608.93 500
12609.99 559
12611.05 522
12612.11 473
12613.17 493
12614.23 490
12615.30 487
12616.36 544
12617.42 527
12618.48 465
12619.54 520
12620.60 542
12621.66 441
12622.72 519
12623.78 539
12624.85 530
12625.91 507
12626.97 502
12628.03 520
12629.09 510
12630.15 507
12631.22 476
12632.28 470
12633.34 462
12634.40 455
12635.46 487
12636.52 448
12637.59 443
12638.65 453
12639.71 478
12640.77 484
12641.83 440
12642.90 455
12643.96 465
12645.02 426
12646.08 435
12647.14 474
12648.21 448
12649.27 445
12650.33 432
12651.39 454
12652.46 445
12653.52 479
12654.58 480
12655.65 457
12656.71 468
12657.77 422
12658.83 464
12659.90 474
12660.96 459
12662.02 482
12663.09 446
12664.15 425
12665.21 536
12666.27 494
12667.34 451
12668.40 453
12669.46 455
12670.53 488
12671.59 469
12672.65 485
12673.72 421
12674.78 461
12675.84 454
12676.91 489
12677.97 470
12679.04 446
12680.10 433
12681.16 436
12682.23 413
12683.29 428
12684.35 457
12685.42 423
12686.48 432
12687.55 411
12688.61 443
12689.67 402
12690.74 488
12691.80 438
12692.87 453
12693.93 492
12695.00 463
12696.06 431
12697.12 477
12698.19 471
12699.25 417
12700.32 409
12701.38 384
12702.45 403
12703.51 483
12704.58 434
12705.64 506
12706.71 442
12707.77 450
12708.84 453
12709.90 416
12710.97 446
12712.03 419
12713.10 470
12714.16 445
12715.23 434
12716.29 450
12717.36 418
12718.42 503
12719.49 469
12720.55 443
12721.62 444
12722.68 429
12723.75 461
12724.81 437
12725.88 455
12726.95 391
12728.01 396
12729.08 419
12730.14 434
12731.21 410
12732.28 450
12733.34 457
12734.41 412
12735.47 442
12736.54 445
12737.61 416
12738.67 443
12739.74 405
12740.80 421
12741.87 431
12742.94 434
12744.00 440
12745.07 429
12746.14 379
12747.20 397
12748.27 448
12749.34 431
12750.40 442
12751.47 379
12752.54 412
12753.60 423
12754.67 447
12755.74 403
12756.80 385
12757.87 432
12758.94 433
12760.00 435
12761.07 473
12762.14 452
12763.21 460
12764.27 455
12765.34 418
12766.41 403
12767.47 424
12768.54 474
12769.61 410
12770.68 414
12771.74 390
12772.81 385
12773.88 432
12774.95 470
12776.02 419
12777.08 441
12778.15 417
12779.22 408
12780.29 418
12781.35 383
12782.42 398
12783.49 413
12784.56 400
12785.63 419
12786.70 430
12787.76 405
12788.83 422
12789.90 424
12790.97 430
12792.04 389
12793.11 405
12794.17 386
12795.24 442
12796.31 384
12797.38 410
12798.45 417
12799.52 395
12800.59 425
12801.65 410
12802.72 416
12803.79 403
12804.86 389
12805.93 378
12807.00 394
12808.07 385
12809.14 400
12810.21 433
12811.28 422
12812.34 404
12813.41 384
12814.48 435
12815.55 407
12816.62 423
12817.69 432
12818.76 399
12819.83 381
12820.90 361
12821.97 388
12823.04 434
12824.11 440
12825.18 404
12826.25 423
12827.32 473
12828.39 437
12829.46 377
12830.53 411
12831.60 410
12832.67 428
12833.74 397
12834.81 388
12835.88 397
12836.95 399
12838.02 366
12839.09 378
12840.16 409
12841.23 405
12842.30 417
12843.37 405
12844.44 416
12845.51 422
12846.58 372
12847.66 389
12848.73 418
12849.80 417
12850.87 414
12851.94 390
12853.01 403
12854.08 420
12855.15 421
12856.22 448
12857.29 410
12858.36 404
12859.44 391
12860.51 433
12861.58 415
12862.65 380
12863.72 378
12864.79 406
12865.86 431
12866.94 396
12868.01 369
12869.08 354
12870.15 381
12871.22 351
12872.29 379
12873.37 360
12874.44 361
12875.51 348
12876.58 355
12877.65 407
12878.73 397
12879.80 351
12880.87 371
12881.94 380
12883.01 355
12884.09 347
12885.16 368
12886.23 417
12887.30 420
12888.38 406
12889.45 414
12890.52 367
12891.59 337
12892.67 393
12893.74 390
12894.81 361
12895.88 399
12896.96 401
12898.03 431
12899.10 394
12900.18 336
12901.25 345
12902.32 371
12903.39 402
12904.47 389
12905.54 406
12906.61 404
12907.69 411
12908.76 359
12909.83 342
12910.91 366
12911.98 396
12913.05 414
12914.13 403
12915.20 419
12916.28 412
12917.35 361
12918.42 404
12919.50 416
12920.57 419
12921.64 371
12922.72 391
12923.79 348
12924.87 370
12925.94 395
12927.01 384
12928.09 394
12929.16 361
12930.24 341
12931.31 397
12932.38 417
12933.46 390
12934.53 392
12935.61 370
12936.68 365
12937.76 411
12938.83 420
12939.91 378
12940.98 381
12942.05 417
12943.13 374
12944.20 354
12945.28 354
12946.35 358
12947.43 365
12948.50 379
12949.58 356
12950.65 357
12951.73 353
12952.80 382
12953.88 388
12954.95 379
12956.03 400
12957.10 373
12958.18 364
12959.26 404
12960.33 400
12961.41 393
12962.48 386
12963.56 361
12964.63 358
12965.71 377
12966.78 401
12967.86 394
12968.94 375
12970.01 384
12971.09 354
12972.16 340
12973.24 342
12974.32 375
12975.39 321
12976.47 376
12977.54 399
12978.62 353
12979.70 367
12980.77 354
12981.85 378
12982.93 346
12984.00 356
12985.08 357
12986.15 387
12987.23 386
12988.31 371
12989.38 398
12990.46 352
12991.54 351
12992.61 398
12993.69 379
12994.77 332
12995.85 334
12996.92 377
12998.00 423
12999.08 397
13000.15 402
13001.23 352
13002.31 377
13003.38 378
13004.46 410
13005.54 367
13006.62 393
13007.69 407
13008.77 388
13009.85 412
13010.93 398
13012.00 394
13013.08 408
13014.16 417
13015.24 402
13016.32 346
13017.39 383
13018.47 394
13019.55 383
13020.63 352
13021.70 396
13022.78 380
13023.86 346
13024.94 411
13026.02 402
13027.10 373
13028.17 367
13029.25 399
13030.33 390
13031.41 415
13032.49 389
13033.57 387
13034.64 438
13035.72 430
13036.80 390
13037.88 408
13038.96 420
13040.04 423
13041.12 389
13042.19 366
13043.27 378
13044.35 399
13045.43 362
13046.51 394
13047.59 382
13048.67 401
13049.75 415
13050.83 380
13051.91 421
13052.99 441
13054.06 389
13055.14 357
13056.22 372
13057.30 386
13058.38 392
13059.46 369
13060.54 366
13061.62 375
13062.70 401
13063.78 387
13064.86 360
13065.94 384
13067.02 443
13068.10 398
13069.18 416
13070.26 432
13071.34 385
13072.42 392
13073.50 397
13074.58 426
13075.66 350
13076.74 366
13077.82 381
13078.90 423
13079.98 397
13081.06 424
13082.14 432
13083.22 383
13084.30 373
13085.38 358
13086.47 424
13087.55 427
13088.63 352
13089.71 380
13090.79 393
13091.87 376
13092.95 391
13094.03 361
13095.11 395
13096.19 353
13097.27 360
13098.36 387
13099.44 416
13100.52 393
13101.60 403
13102.68 405
13103.76 443
13104.84 429
13105.93 381
13107.01 361
13108.09 401
13109.17 415
13110.25 410
13111.33 406
13112.42 377
13113.50 399
13114.58 386
13115.66 415
13116.74 387
13117.82 386
13118.91 395
13119.99 357
13121.07 378
13122.15 392
13123.23 376
13124.32 372
13125.40 449
13126.48 401
13127.56 368
13128.65 435
13129.73 421
13130.81 379
13131.89 397
13132.98 427
13134.06 425
13135.14 397
13136.22 441
13137.31 387
13138.39 403
13139.47 386
13140.56 406
13141.64 364
13142.72 364
13143.81 411
13144.89 350
13145.97 380
13147.05 390
13148.14 448
13149.22 406
13150.30 408
13151.39 450
13152.47 407
13153.55 414
13154.64 390
13155.72 394
13156.81 392
13157.89 407
13158.97 395
13160.06 399
13161.14 422
13162.22 476
13163.31 416
13164.39 378
13165.48 401
13166.56 399
13167.64 419
13168.73 421
13169.81 402
13170.90 422
13171.98 432
13173.06 431
13174.15 443
13175.23 407
13176.32 380
13177.40 407
13178.49 446
13179.57 381
13180.66 409
13181.74 410
13182.82 442
13183.91 373
13184.99 381
13186.08 386
13187.16 381
13188.25 425
13189.33 405
13190.42 446
13191.50 377
13192.59 409
13193.67 422
13194.76 416
13195.84 451
13196.93 420
13198.01 439
13199.10 465
13200.19 453
13201.27 444
13202.36 406
13203.44 401
13204.53 418
13205.61 400
13206.70 458
13207.78 457
13208.87 448
13209.96 407
13211.04 418
13212.13 417
13213.21 399
13214.30 424
13215.38 424
13216.47 450
13217.56 405
13218.64 439
13219.73 437
13220.82 399
13221.90 401
13222.99 421
13224.07 397
13225.16 405
13226.25 434
13227.33 436
13228.42 418
13229.51 416
13230.59 418
13231.68 432
13232.77 426
13233.85 470
13234.94 441
13236.03 432
13237.11 466
13238.20 473
13239.29 421
13240.38 427
13241.46 434
13242.55 443
13243.64 439
13244.72 480
13245.81 437
13246.90 426
13247.99 444
13249.07 480
13250.16 437
13251.25 440
13252.34 433
13253.42 483
13254.51 437
13255.60 402
13256.69 410
13257.77 466
13258.86 464
13259.95 486
13261.04 471
13262.13 479
13263.21 464
13264.30 486
13265.39 474
13266.48 436
13267.57 506
13268.65 519
13269.74 512
13270.83 481
13271.92 458
13273.01 490
13274.10 499
13275.18 485
13276.27 429
13277.36 470
13278.45 438
13279.54 495
13280.63 485
13281.72 471
13282.80 518
13283.89 542
13284.98 535
13286.07 516
13287.16 486
13288.25 505
13289.34 505
13290.43 563
13291.52 526
13292.61 560
13293.69 478
13294.78 486
13295.87 536
13296.96 480
13298.05 544
13299.14 557
13300.23 529
13301.32 509
13302.41 519
13303.50 511
13304.59 536
13305.68 555
13306.77 552
13307.86 507
13308.95 564
13310.04 576
13311.13 566
13312.22 563
13313.31 545
13314.40 491
13315.49 547
13316.58 552
13317.67 565
13318.76 592
13319.85 565
13320.94 608
13322.03 600
13323.12 581
13324.21 570
13325.30 575
13326.39 612
13327.48 584
13328.57 554
13329.66 527
13330.75 577
13331.85 632
13332.94 599
13334.03 594
13335.12 582
13336.21 593
13337.30 590
13338.39 575
13339.48 523
13340.57 568
13341.66 623
13342.76 576
13343.85 528
13344.94 561
13346.03 528
13347.12 576
13348.21 538
13349.30 561
13350.40 582
13351.49 608
13352.58 582
13353.67 541
13354.76 555
13355.85 556
13356.95 581
13358.04 602
13359.13 609
13360.22 636
13361.31 566
13362.41 563
13363.50 592
13364.59 613
13365.68 581
13366.77 582
13367.87 600
13368.96 616
13370.05 648
13371.14 682
13372.24 702
13373.33 653
13374.42 627
13375.51 616
13376.61 631
13377.70 639
13378.79 659
13379.88 621
13380.98 576
13382.07 598
13383.16 636
13384.26 621
13385.35 572
13386.44 625
13387.54 601
13388.63 594
13389.72 565
13390.81 584
13391.91 519
13393.00 555
13394.09 585
13395.19 572
13396.28 595
13397.37 585
13398.47 550
13399.56 553
13400.66 546
13401.75 553
13402.84 581
13403.94 602
13405.03 571
13406.12 572
13407.22 550
13408.31 557
13409.41 545
13410.50 523
13411.59 556
13412.69 567
13413.78 511
13414.88 519
13415.97 507
13417.07 555
13418.16 571
13419.25 595
13420.35 512
13421.44 537
13422.54 538
13423.63 546
13424.73 541
13425.82 536
13426.92 561
13428.01 552
13429.11 537
13430.20 569
13431.29 520
13432.39 533
13433.48 513
13434.58 542
13435.67 538
13436.77 501
13437.86 598
13438.96 542
13440.06 564
13441.15 584
13442.25 563
13443.34 580
13444.44 602
13445.53 546
13446.63 573
13447.72 568
13448.82 609
13449.91 505
13451.01 554
13452.11 590
13453.20 564
13454.30 581
13455.39 562
13456.49 549
13457.59 563
13458.68 592
13459.78 566
13460.87 539
13461.97 580
13463.07 614
13464.16 553
13465.26 588
13466.35 602
13467.45 622
13468.55 580
13469.64 531
13470.74 593
13471.84 590
13472.93 599
13474.03 557
13475.13 575
13476.22 591
13477.32 584
13478.42 552
13479.51 555
13480.61 556
13481.71 541
13482.80 576
13483.90 591
13485.00 573
13486.10 582
13487.19 602
13488.29 626
13489.39 643
13490.48 630
13491.58 597
13492.68 597
13493.78 586
13494.87 673
13495.97 595
13497.07 626
13498.17 656
13499.26 629
13500.36 645
13501.46 708
13502.56 657
13503.65 684
13504.75 650
13505.85 680
13506.95 698
13508.05 685
13509.14 679
13510.24 638
13511.34 616
13512.44 714
13513.54 717
13514.64 647
13515.73 697
13516.83 662
13517.93 610
13519.03 629
13520.13 646
13521.23 580
13522.32 565
13523.42 558
13524.52 609
13525.62 578
13526.72 550
13527.82 614
13528.92 594
13530.02 617
13531.12 580
13532.21 546
13533.31 552
13534.41 605
13535.51 537
13536.61 553
13537.71 574
13538.81 547
13539.91 562
13541.01 590
13542.11 479
13543.21 551
13544.31 595
13545.41 529
13546.50 504
13547.60 586
13548.70 517
13549.80 547
13550.90 524
13552.00 536
13553.10 572
13554.20 542
13555.30 612
13556.40 547
13557.50 517
13558.60 474
13559.70 496
13560.80 477
13561.90 568
13563.00 539
13564.10 555
13565.20 553
13566.30 488
13567.41 515
13568.51 502
13569.61 557
13570.71 539
13571.81 576
13572.91 584
13574.01 574
13575.11 560
13576.21 514
13577.31 519
13578.41 491
13579.51 548
13580.61 560
13581.71 549
13582.82 572
13583.92 553
13585.02 540
13586.12 551
13587.22 606
13588.32 533
13589.42 478
13590.52 513
13591.63 555
13592.73 570
13593.83 545
13594.93 549
13596.03 552
13597.13 541
13598.24 524
13599.34 532
13600.44 567
13601.54 578
13602.64 525
13603.74 515
13604.85 570
13605.95 610
13607.05 544
13608.15 551
13609.25 558
13610.36 596
13611.46 589
13612.56 547
13613.66 531
13614.77 518
13615.87 558
13616.97 596
13618.07 486
13619.18 562
13620.28 549
13621.38 538
13622.48 545
13623.59 585
13624.69 550
13625.79 549
13626.89 518
13628.00 509
13629.10 477
13630.20 516
13631.31 524
13632.41 513
13633.51 515
13634.62 555
13635.72 528
13636.82 539
13637.93 564
13639.03 537
13640.13 514
13641.24 530
13642.34 546
13643.44 520
13644.55 529
13645.65 584
13646.75 557
13647.86 551
13648.96 581
13650.06 581
13651.17 525
13652.27 578
13653.38 511
13654.48 543
13655.58 581
13656.69 646
13657.79 559
13658.90 577
13660.00 530
13661.10 614
13662.21 591
13663.31 582
13664.42 599
13665.52 560
13666.63 605
13667.73 564
13668.84 546
13669.94 546
13671.04 535
13672.15 540
13673.25 545
13674.36 539
13675.46 532
13676.57 525
13677.67 543
13678.78 538
13679.88 575
13680.99 591
13682.09 520
13683.20 589
13684.30 581
13685.41 556
13686.51 572
13687.62 543
13688.72 577
13689.83 560
13690.94 532
13692.04 599
13693.15 559
13694.25 570
13695.36 627
13696.46 576
13697.57 588
13698.67 583
13699.78 579
13700.89 622
13701.99 580
13703.10 559
13704.20 631
13705.31 581
13706.42 574
13707.52 608
13708.63 651
13709.73 614
13710.84 554
13711.95 572
13713.05 639
13714.16 603
13715.27 623
13716.37 608
13717.48 677
13718.59 627
13719.69 612
13720.80 630
13721.91 660
13723.01 603
13724.12 665
13725.23 650
13726.33 657
13727.44 654
13728.55 635
13729.65 659
13730.76 671
13731.87 712
13732.98 665
13734.08 665
13735.19 740
13736.30 762
13737.40 704
13738.51 672
13739.62 696
13740.73 722
13741.83 725
13742.94 660
13744.05 725
13745.16 718
13746.26 684
13747.37 668
13748.48 655
13749.59 766
13750.70 733
13751.80 751
13752.91 682
13754.02 703
13755.13 725
13756.24 719
13757.34 772
13758.45 796
13759.56 720
13760.67 707
13761.78 778
13762.88 816
13763.99 780
13765.10 796
13766.21 880
13767.32 827
13768.43 863
13769.54 820
13770.64 834
13771.75 821
13772.86 863
13773.97 965
13775.08 953
13776.19 970
13777.30 1006
13778.41 1050
13779.52 1052
13780.62 1072
13781.73 1027
13782.84 1034
13783.95 1030
13785.06 1036
13786.17 1001
13787.28 1002
13788.39 920
13789.50 873
13790.61 868
13791.72 902
13792.83 849
13793.94 764
13795.05 770
13796.16 749
13797.27 730
13798.38 660
13799.49 644
13800.60 682
13801.71 685
13802.82 669
13803.93 647
13805.04 680
13806.15 708
13807.26 742
13808.37 726
13809.48 685
13810.59 674
13811.70 663
13812.81 650
13813.92 640
13815.03 655
13816.14 667
13817.25 676
13818.36 632
13819.47 640
13820.58 669
13821.69 652
13822.80 721
13823.91 660
13825.02 670
13826.13 633
13827.25 669
13828.36 649
13829.47 637
13830.58 654
13831.69 643
13832.80 617
13833.91 618
13835.02 629
13836.13 636
13837.25 577
13838.36 600
13839.47 619
13840.58 603
13841.69 611
13842.80 572
13843.91 567
13845.03 577
13846.14 638
13847.25 578
13848.36 587
13849.47 635
13850.59 593
13851.70 604
13852.81 626
13853.92 634
13855.03 587
13856.15 651
13857.26 656
13858.37 689
13859.48 613
13860.59 608
13861.71 596
13862.82 647
13863.93 662
13865.04 631
13866.16 625
13867.27 655
13868.38 672
13869.49 634
13870.61 635
13871.72 613
13872.83 659
13873.95 667
13875.06 577
13876.17 627
13877.28 607
13878.40 606
13879.51 634
13880.62 635
13881.74 606
13882.85 621
13883.96 665
13885.08 664
13886.19 661
13887.30 664
13888.42 646
13889.53 603
13890.64 601
13891.76 592
13892.87 559
13893.98 595
13895.10 652
13896.21 623
13897.33 631
13898.44 633
13899.55 640
13900.67 665
13901.78 614
13902.89 623
13904.01 647
13905.12 673
13906.24 663
13907.35 650
13908.47 626
13909.58 586
13910.69 559
13911.81 612
13912.92 628
13914.04 594
13915.15 586
13916.27 574
13917.38 555
13918.50 565
13919.61 591
13920.72 598
13921.84 582
13922.95 571
13924.07 591
13925.18 558
13926.30 581
13927.41 577
13928.53 581
13929.64 512
13930.76 538
13931.87 536
13932.99 564
13934.10 548
13935.22 576
13936.34 573
13937.45 602
13938.57 536
13939.68 608
13940.80 536
13941.91 584
13943.03 561
13944.14 548
13945.26 579
13946.38 577
13947.49 558
13948.61 558
13949.72 557
13950.84 573
13951.95 536
13953.07 556
13954.19 573
13955.30 565
13956.42 551
13957.53 547
13958.65 522
13959.77 537
13960.88 581
13962.00 572
13963.12 577
13964.23 568
13965.35 518
13966.47 528
13967.58 540
13968.70 547
13969.82 577
13970.93 547
13972.05 477
13973.17 545
13974.28 507
13975.40 565
13976.52 520
13977.63 474
13978.75 555
13979.87 511
13980.99 539
13982.10 532
13983.22 543
13984.34 537
13985.45 560
13986.57 529
13987.69 499
13988.81 523
13989.92 570
13991.04 550
13992.16 512
13993.28 488
13994.39 499
13995.51 531
13996.63 542
13997.75 485
13998.87 485
13999.98 499
14001.10 513
14002.22 523
14003.34 545
14004.46 529
14005.57 511
14006.69 541
14007.81 529
14008.93 518
14010.05 566
14011.16 575
14012.28 538
14013.40 514
14014.52 523
14015.64 539
14016.76 548
14017.88 504
14018.99 528
14020.11 534
14021.23 568
14022.35 473
14023.47 548
14024.59 521
14025.71 535
14026.83 505
14027.94 529
14029.06 591
14030.18 504
14031.30 499
14032.42 515
14033.54 555
14034.66 571
14035.78 569
14036.90 563
14038.02 602
14039.14 592
14040.26 579
14041.38 554
14042.50 581
14043.62 508
14044.74 550
14045.86 557
14046.97 579
14048.09 531
14049.21 567
14050.33 616
14051.45 565
14052.57 583
14053.69 586
14054.81 596
14055.93 597
14057.05 596
14058.17 574
14059.30 605
14060.42 593
14061.54 611
14062.66 597
14063.78 544
14064.90 564
14066.02 583
14067.14 621
14068.26 592
14069.38 676
14070.50 649
14071.62 690
14072.74 665
14073.86 622
14074.98 588
14076.10 650
14077.23 612
14078.35 658
14079.47 640
14080.59 648
14081.71 679
14082.83 692
14083.95 634
14085.07 625
14086.19 676
14087.32 672
14088.44 690
14089.56 645
14090.68 696
14091.80 708
14092.92 707
14094.05 737
14095.17 711
14096.29 756
14097.41 688
14098.53 747
14099.65 769
14100.78 759
14101.90 781
14103.02 811
14104.14 762
14105.26 816
14106.39 795
14107.51 788
14108.63 885
14109.75 842
14110.88 819
14112.00 733
14113.12 719
14114.24 713
14115.37 659
14116.49 687
14117.61 650
14118.73 662
14119.86 656
14120.98 619
14122.10 589
14123.22 588
14124.35 595
14125.47 607
14126.59 557
14127.72 587
14128.84 582
14129.96 639
14131.09 604
14132.21 556
14133.33 596
14134.45 575
14135.58 563
14136.70 614
14137.82 522
14138.95 550
14140.07 574
14141.20 527
14142.32 483
14143.44 542
14144.57 547
14145.69 578
14146.81 559
14147.94 553
14149.06 579
14150.19 564
14151.31 544
14152.43 521
14153.56 537
14154.68 520
14155.81 544
14156.93 546
14158.05 552
14159.18 487
14160.30 492
14161.43 491
14162.55 532
14163.68 551
14164.80 491
14165.92 495
14167.05 525
14168.17 523
14169.30 521
14170.42 534
14171.55 550
14172.67 522
14173.80 516
14174.92 526
14176.05 496
14177.17 482
14178.30 451
14179.42 504
14180.55 543
14181.67 460
14182.80 558
14183.92 575
14185.05 533
14186.17 485
14187.30 501
14188.42 491
14189.55 528
14190.67 517
14191.80 528
14192.93 483
14194.05 532
14195.18 555
14196.30 524
14197.43 537
14198.55 525
14199.68 486
14200.81 526
14201.93 528
14203.06 486
14204.18 528
14205.31 515
14206.44 562
14207.56 501
14208.69 498
14209.82 460
14210.94 519
14212.07 488
14213.19 560
14214.32 470
14215.45 445
14216.57 495
14217.70 541
14218.83 457
14219.95 489
14221.08 492
14222.21 482
14223.33 437
14224.46 494
14225.59 520
14226.71 520
14227.84 505
14228.97 460
14230.10 464
14231.22 446
14232.35 512
14233.48 520
14234.60 507
14235.73 469
14236.86 462
14237.99 472
14239.11 489
14240.24 497
14241.37 384
14242.50 444
14243.62 422
14244.75 490
14245.88 495
14247.01 435
14248.13 443
14249.26 476
14250.39 449
14251.52 435
14252.65 414
14253.77 489
14254.90 472
14256.03 408
14257.16 420
14258.29 466
14259.42 508
14260.54 462
14261.67 437
14262.80 366
14263.93 444
14265.06 480
14266.19 482
14267.31 424
14268.44 434
14269.57 477
14270.70 437
14271.83 419
14272.96 387
14274.09 422
14275.22 377
14276.34 416
14277.47 431
14278.60 420
14279.73 426
14280.86 476
14281.99 401
14283.12 415
14284.25 440
14285.38 420
14286.51 417
14287.64 404
14288.76 397
14289.89 418
14291.02 376
14292.15 405
14293.28 413
14294.41 402
14295.54 428
14296.67 457
14297.80 409
14298.93 412
14300.06 378
14301.19 370
14302.32 435
14303.45 374
14304.58 389
14305.71 410
14306.84 415
14307.97 412
14309.10 375
14310.23 409
14311.36 405
14312.49 412
14313.62 423
14314.75 405
14315.88 395
14317.01 422
14318.15 396
14319.28 398
14320.41 361
14321.54 370
14322.67 378
14323.80 373
14324.93 414
14326.06 367
14327.19 378
14328.32 370
14329.45 374
14330.58 374
14331.72 392
14332.85 369
14333.98 394
14335.11 389
14336.24 389
14337.37 380
14338.50 391
14339.63 367
14340.77 394
14341.90 416
14343.03 375
14344.16 362
14345.29 365
14346.42 366
14347.56 330
14348.69 366
14349.82 359
14350.95 361
14352.08 364
14353.21 379
14354.35 374
14355.48 412
14356.61 355
14357.74 348
14358.88 383
14360.01 401
14361.14 424
14362.27 384
14363.40 369
14364.54 364
14365.67 363
14366.80 358
14367.93 368
14369.07 373
14370.20 374
14371.33 373
14372.46 369
14373.60 353
14374.73 359
14375.86 340
14377.00 327
14378.13 340
14379.26 368
14380.39 364
14381.53 348
14382.66 384
14383.79 331
14384.93 365
14386.06 333
14387.19 321
14388.33 333
14389.46 375
14390.59 389
14391.73 428
14392.86 353
14393.99 334
14395.13 382
14396.26 362
14397.40 391
14398.53 374
14399.66 352
14400.80 356
14401.93 378
14403.06 376
14404.20 366
14405.33 344
14406.47 343
14407.60 357
14408.74 402
14409.87 394
14411.00 447
14412.14 399
14413.27 354
14414.41 372
14415.54 368
14416.68 374
14417.81 385
14418.94 369
14420.08 346
14421.21 404
14422.35 397
14423.48 393
14424.62 364
14425.75 345
14426.89 337
14428.02 347
14429.16 375
14430.29 367
14431.43 340
14432.56 361
14433.70 381
14434.83 369
14435.97 358
14437.10 361
14438.24 377
14439.37 376
14440.51 342
14441.64 358
14442.78 382
14443.92 374
14445.05 349
14446.19 357
14447.32 367
14448.46 358
14449.59 346
14450.73 386
14451.87 372
14453.00 348
14454.14 356
14455.27 349
14456.41 383
14457.55 364
14458.68 353
14459.82 351
14460.95 324
14462.09 342
14463.23 365
14464.36 424
14465.50 372
14466.64 369
14467.77 370
14468.91 292
14470.05 331
14471.18 378
14472.32 364
14473.46 397
14474.59 362
14475.73 350
14476.87 356
14478.00 387
14479.14 339
14480.28 371
14481.41 379
14482.55 384
14483.69 398
14484.83 377
14485.96 367
14487.10 359
14488.24 349
14489.37 383
14490.51 403
14491.65 376
14492.79 364
14493.92 393
14495.06 368
14496.20 375
14497.34 418
14498.47 386
14499.61 353
14500.75 329
14501.89 375
14503.03 392
14504.16 384
14505.30 389
14506.44 401
14507.58 423
14508.72 390
14509.85 414
14510.99 382
14512.13 406
14513.27 383
14514.41 401
14515.55 385
14516.68 419
14517.82 393
14518.96 397
14520.10 393
14521.24 381
14522.38 417
14523.51 404
14524.65 357
14525.79 403
14526.93 397
14528.07 382
14529.21 415
14530.35 440
14531.49 407
14532.63 436
14533.76 432
14534.90 420
14536.04 395
14537.18 429
14538.32 375
14539.46 392
14540.60 419
14541.74 428
14542.88 401
14544.02 395
14545.16 426
14546.30 386
14547.44 383
14548.58 399
14549.72 407
14550.86 336
14552.00 370
14553.14 397
14554.28 414
14555.42 420
14556.56 412
14557.70 354
14558.84 334
14559.98 365
14561.12 389
14562.26 367
14563.40 398
14564.54 398
14565.68 414
14566.82 427
14567.96 376
14569.10 416
14570.24 387
14571.38 396
14572.52 411
14573.66 478
14574.80 400
14575.94 400
14577.08 382
14578.22 388
14579.36 420
14580.51 381
14581.65 439
14582.79 431
14583.93 404
14585.07 407
14586.21 412
14587.35 463
14588.49 461
14589.63 419
14590.78 443
14591.92 453
14593.06 465
14594.20 465
14595.34 448
14596.48 406
14597.62 441
14598.77 420
14599.91 435
14601.05 447
14602.19 422
14603.33 432
14604.48 465
14605.62 451
14606.76 481
14607.90 505
14609.04 449
14610.19 456
14611.33 446
14612.47 441
14613.61 440
14614.75 458
14615.90 472
14617.04 470
14618.18 514
14619.32 477
14620.47 456
14621.61 480
14622.75 485
14623.89 487
14625.04 485
14626.18 447
14627.32 508
14628.46 476
14629.61 475
14630.75 471
14631.89 500
14633.04 513
14634.18 523
14635.32 508
14636.47 498
14637.61 519
14638.75 551
14639.89 506
14641.04 525
14642.18 534
14643.32 536
14644.47 529
14645.61 557
14646.76 578
14647.90 583
14649.04 572
14650.19 506
14651.33 517
14652.47 508
14653.62 471
14654.76 468
14655.90 451
14657.05 461
14658.19 486
14659.34 502
14660.48 418
14661.62 410
14662.77 432
14663.91 416
14665.06 420
14666.20 431
14667.35 452
14668.49 458
14669.63 436
14670.78 436
14671.92 380
14673.07 372
14674.21 363
14675.36 348
14676.50 365
14677.65 375
14678.79 399
14679.94 429
14681.08 402
14682.23 373
14683.37 414
14684.52 414
14685.66 384
14686.81 371
14687.95 370
14689.10 423
14690.24 410
14691.39 399
14692.53 374
14693.68 393
14694.82 394
14695.97 365
14697.11 384
14698.26 348
14699.41 338
14700.55 401
14701.70 413
14702.84 359
14703.99 320
14705.13 385
14706.28 370
14707.43 367
14708.57 362
14709.72 377
14710.86 435
14712.01 378
14713.16 383
14714.30 361
14715.45 344
14716.59 337
14717.74 355
14718.89 364
14720.03 377
14721.18 369
14722.33 339
14723.47 385
14724.62 357
14725.77 377
14726.91 377
14728.06 351
14729.21 319
14730.35 365
14731.50 348
14732.65 334
14733.79 338
14734.94 321
14736.09 349
14737.23 350
14738.38 353
14739.53 376
14740.68 352
14741.82 372
14742.97 349
14744.12 346
14745.26 339
14746.41 388
14747.56 394
14748.71 382
14749.85 371
14751.00 343
14752.15 355
14753.30 369
14754.45 396
14755.59 380
14756.74 367
14757.89 368
14759.04 376
14760.18 321
14761.33 346
14762.48 316
14763.63 321
14764.78 333
14765.92 331
14767.07 357
14768.22 337
14769.37 382
14770.52 360
14771.67 309
14772.81 357
14773.96 351
14775.11 304
14776.26 359
14777.41 355
14778.56 335
14779.71 328
14780.86 344
14782.00 336
14783.15 305
14784.30 331
14785.45 303
14786.60 324
14787.75 346
14788.90 353
14790.05 316
14791.20 323
14792.35 315
14793.49 302
14794.64 353
14795.79 343
14796.94 312
14798.09 337
14799.24 317
14800.39 292
14801.54 317
14802.69 310
14803.84 300
14804.99 329
14806.14 304
14807.29 272
14808.44 284
14809.59 312
14810.74 286
14811.89 316
14813.04 308
14814.19 317
14815.34 297
14816.49 277
14817.64 298
14818.79 317
14819.94 288
14821.09 292
14822.24 287
14823.39 312
14824.54 319
14825.69 251
14826.84 282
14827.99 287
14829.14 312
14830.29 278
14831.44 309
14832.60 311
14833.75 310
14834.90 318
14836.05 326
14837.20 319
14838.35 319
14839.50 285
14840.65 261
14841.80 276
14842.95 319
14844.11 269
14845.26 268
14846.41 246
14847.56 270
14848.71 310
14849.86 326
14851.01 286
14852.17 256
14853.32 285
14854.47 286
14855.62 289
14856.77 314
14857.92 292
14859.08 305
14860.23 298
14861.38 296
14862.53 279
14863.68 286
14864.84 327
14865.99 293
14867.14 265
14868.29 289
14869.44 291
14870.60 301
14871.75 287
14872.90 303
14874.05 302
14875.21 305
14876.36 314
14877.51 299
14878.66 300
14879.82 260
14880.97 228
14882.12 260
14883.27 254
14884.43 269
14885.58 301
14886.73 273
14887.89 256
14889.04 267
14890.19 249
14891.34 289
14892.50 335
14893.65 312
14894.80 285
14895.96 256
14897.11 265
14898.26 281
14899.42 307
14900.57 275
14901.72 264
14902.88 274
14904.03 279
14905.18 301
14906.34 263
14907.49 289
14908.65 303
14909.80 274
14910.95 267
14912.11 291
14913.26 277
14914.41 273
14915.57 285
14916.72 308
14917.88 294
14919.03 291
14920.18 292
14921.34 254
14922.49 263
14923.65 267
14924.80 247
14925.96 248
14927.11 280
14928.27 285
14929.42 275
14930.57 257
14931.73 280
14932.88 266
14934.04 285
14935.19 298
14936.35 292
14937.50 287
14938.66 264
14939.81 274
14940.97 273
14942.12 288
14943.28 257
14944.43 314
14945.59 305
14946.74 318
14947.90 268
14949.05 327
14950.21 285
14951.36 318
14952.52 305
14953.68 295
14954.83 281
14955.99 295
14957.14 304
14958.30 267
14959.45 285
14960.61 269
14961.77 281
14962.92 268
14964.08 304
14965.23 269
14966.39 280
14967.54 294
14968.70 306
14969.86 299
14971.01 302
14972.17 301
14973.33 327
14974.48 314
14975.64 286
14976.79 274
14977.95 301
14979.11 303
14980.26 269
14981.42 260
14982.58 324
14983.73 359
14984.89 284
14986.05 281
14987.20 292
14988.36 249
14989.52 266
14990.67 272
14991.83 283
14992.99 257
14994.15 246
14995.30 272
14996.46 246
14997.62 320
14998.77 337
14999.93 305
15001.09 308
15002.25 275
15003.40 249
15004.56 274
15005.72 276
15006.88 252
15008.03 294
15009.19 283
15010.35 288
15011.51 257
15012.66 253
15013.82 261
15014.98 283
15016.14 304
15017.30 258
15018.45 252
15019.61 289
15020.77 298
15021.93 267
15023.09 276
15024.24 263
15025.40 253
15026.56 256
15027.72 210
15028.88 275
15030.04 281
15031.19 282
15032.35 261
15033.51 300
15034.67 256
15035.83 258
15036.99 259
15038.15 265
15039.30 223
15040.46 243
15041.62 265
15042.78 261
15043.94 248
15045.10 267
15046.26 240
15047.42 239
15048.58 243
15049.74 255
15050.90 273
15052.05 273
15053.21 259
15054.37 286
15055.53 272
15056.69 239
15057.85 301
15059.01 265
15060.17 270
15061.33 276
15062.49 254
15063.65 287
15064.81 263
15065.97 274
15067.13 236
15068.29 264
15069.45 274
15070.61 268
15071.77 290
15072.93 271
15074.09 273
15075.25 250
15076.41 235
15077.57 243
15078.73 233
15079.89 266
15081.05 252
15082.21 259
15083.37 278
15084.53 291
15085.69 311
15086.85 299
15088.01 253
15089.18 257
15090.34 264
15091.50 275
15092.66 242
15093.82 244
15094.98 265
15096.14 295
15097.30 286
15098.46 232
15099.62 291
15100.78 301
15101.95 251
15103.11 258
15104.27 259
15105.43 266
15106.59 239
15107.75 245
15108.91 238
15110.08 253
15111.24 267
15112.40 273
15113.56 279
15114.72 247
15115.88 278
15117.05 267
15118.21 270
15119.37 266
15120.53 257
15121.69 251
15122.86 273
15124.02 272
15125.18 281
15126.34 240
15127.50 275
15128.67 276
15129.83 269
15130.99 276
15132.15 249
15133.32 282
15134.48 255
15135.64 227
15136.80 265
15137.97 265
15139.13 240
15140.29 252
15141.45 253
15142.62 264
15143.78 245
15144.94 253
15146.11 274
15147.27 278
15148.43 304
15149.59 299
15150.76 274
15151.92 258
15153.08 269
15154.25 301
15155.41 254
15156.57 252
15157.74 256
15158.90 263
15160.06 280
15161.23 255
15162.39 305
15163.55 318
15164.72 288
15165.88 287
15167.05 276
15168.21 257
15169.37 277
15170.54 252
15171.70 259
15172.86 295
15174.03 287
15175.19 284
15176.36 280
15177.52 298
15178.69 282
15179.85 308
15181.01 267
15182.18 283
15183.34 321
15184.51 288
15185.67 287
15186.84 256
15188.00 272
15189.16 285
15190.33 293
15191.49 287
15192.66 298
15193.82 256
15194.99 254
15196.15 284
15197.32 297
15198.48 268
15199.65 279
15200.81 290
15201.98 319
15203.14 300
15204.31 270
15205.47 295
15206.64 289
15207.80 317
15208.97 300
15210.13 283
15211.30 266
15212.47 292
15213.63 304
15214.80 301
15215.96 254
15217.13 299
15218.29 336
15219.46 303
15220.62 320
15221.79 292
15222.96 292
15224.12 288
15225.29 340
15226.45 316
15227.62 320
15228.79 307
15229.95 324
15231.12 300
15232.29 306
15233.45 328
15234.62 304
15235.78 318
15236.95 352
15238.12 328
15239.28 315
15240.45 297
15241.62 333
15242.78 288
15243.95 332
15245.12 338
15246.28 384
15247.45 337
15248.62 312
15249.78 329
15250.95 306
15252.12 276
15253.28 289
15254.45 294
15255.62 284
15256.79 343
15257.95 306
15259.12 269
15260.29 282
15261.46 275
15262.62 260
15263.79 255
15264.96 315
15266.13 310
15267.29 262
15268.46 286
15269.63 276
15270.80 301
15271.96 293
15273.13 273
15274.30 288
15275.47 256
15276.64 261
15277.80 289
15278.97 289
15280.14 301
15281.31 310
15282.48 290
15283.64 260
15284.81 263
15285.98 295
15287.15 263
15288.32 258
15289.49 268
15290.65 285
15291.82 262
15292.99 240
15294.16 230
15295.33 267
15296.50 278
15297.67 305
15298.83 279
15300.00 246
15301.17 242
15302.34 272
15303.51 294
15304.68 286
15305.85 260
15307.02 263
15308.19 258
15309.36 285
15310.52 279
15311.69 294
15312.86 284
15314.03 264
15315.20 292
15316.37 281
15317.54 275
15318.71 281
15319.88 283
15321.05 259
15322.22 277
15323.39 249
15324.56 287
15325.73 274
15326.90 270
15328.07 255
15329.24 265
15330.41 287
15331.58 290
15332.75 285
15333.92 318
15335.09 324
15336.26 245
15337.43 278
15338.60 313
15339.77 302
15340.94 300
15342.11 279
15343.28 302
15344.45 248
15345.62 290
15346.79 272
15347.96 275
15349.13 293
15350.31 274
15351.48 266
15352.65 281
15353.82 256
15354.99 236
15356.16 289
15357.33 258
15358.50 218
15359.67 253
15360.84 268
15362.02 259
15363.19 250
15364.36 251
15365.53 286
15366.70 246
15367.87 290
15369.04 283
15370.21 276
15371.39 222
15372.56 257
15373.73 288
15374.90 282
15376.07 265
15377.24 261
15378.42 264
15379.59 256
15380.76 269
15381.93 257
15383.10 279
15384.28 287
15385.45 257
15386.62 253
15387.79 250
15388.97 230
15390.14 250
15391.31 249
15392.48 289
15393.65 309
15394.83 257
15396.00 252
15397.17 252
15398.34 246
15399.52 247
15400.69 244
15401.86 302
15403.04 285
15404.21 270
15405.38 305
15406.55 246
15407.73 266
15408.90 294
15410.07 283
15411.25 284
15412.42 283
15413.59 272
15414.77 255
15415.94 301
15417.11 256
15418.29 270
15419.46 283
15420.63 262
15421.81 262
15422.98 236
15424.15 251
15425.33 270
15426.50 259
15427.67 265
15428.85 247
15430.02 262
15431.20 276
15432.37 267
15433.54 275
15434.72 263
15435.89 290
15437.07 291
15438.24 252
15439.41 247
15440.59 243
15441.76 246
15442.94 228
15444.11 297
15445.29 301
15446.46 295
15447.63 291
15448.81 257
15449.98 278
15451.16 246
15452.33 288
15453.51 272
15454.68 248
15455.86 266
15457.03 286
15458.21 272
15459.38 280
15460.56 242
15461.73 262
15462.91 272
15464.08 271
15465.26 273
15466.43 288
15467.61 285
15468.78 245
15469.96 236
15471.13 306
15472.31 284
15473.48 249
15474.66 242
15475.83 254
15477.01 243
15478.19 240
15479.36 246
15480.54 287
15481.71 294
15482.89 252
15484.06 262
15485.24 270
15486.42 253
15487.59 298
15488.77 295
15489.94 264
15491.12 290
15492.30 266
15493.47 255
15494.65 234
15495.83 269
15497.00 279
15498.18 247
15499.36 270
15500.53 252
15501.71 338
15502.88 301
15504.06 277
15505.24 286
15506.41 286
15507.59 276
15508.77 299
15509.95 280
15511.12 278
15512.30 298
15513.48 323
15514.65 295
15515.83 269
15517.01 249
15518.18 239
15519.36 264
15520.54 290
15521.72 278
15522.89 268
15524.07 280
15525.25 297
15526.43 273
15527.60 302
15528.78 317
15529.96 304
15531.14 289
15532.31 343
15533.49 317
15534.67 279
15535.85 317
15537.03 293
15538.20 284
15539.38 267
15540.56 293
15541.74 331
15542.92 304
15544.09 296
15545.27 276
15546.45 276
15547.63 302
15548.81 303
15549.98 281
15551.16 256
15552.34 286
15553.52 264
15554.70 302
15555.88 312
15557.06 293
15558.23 272
15559.41 309
15560.59 273
15561.77 337
15562.95 335
15564.13 310
15565.31 297
15566.49 309
15567.67 282
15568.84 326
15570.02 277
15571.20 286
15572.38 315
15573.56 294
15574.74 321
15575.92 288
15577.10 317
15578.28 319
15579.46 292
15580.64 257
15581.82 302
15583.00 309
15584.18 298
15585.36 305
15586.54 303
15587.72 306
15588.90 306
15590.08 322
15591.26 347
15592.44 292
15593.62 304
15594.80 282
15595.98 297
15597.16 331
15598.34 316
15599.52 311
15600.70 334
15601.88 343
15603.06 332
15604.24 317
15605.42 284
15606.60 331
15607.78 352
15608.96 352
15610.14 366
15611.32 372
15612.50 361
15613.68 346
15614.86 319
15616.05 317
15617.23 351
15618.41 350
15619.59 386
15620.77 350
15621.95 349
15623.13 338
15624.31 368
15625.49 387
15626.68 365
15627.86 360
15629.04 356
15630.22 349
15631.40 400
15632.58 341
15633.76 385
15634.95 375
15636.13 375
15637.31 349
15638.49 361
15639.67 397
15640.85 383
15642.04 394
15643.22 431
15644.40 389
15645.58 384
15646.76 382
15647.95 414
15649.13 367
15650.31 368
15651.49 367
15652.67 338
15653.86 361
15655.04 399
15656.22 356
15657.40 355
15658.59 365
15659.77 408
15660.95 441
15662.13 397
15663.32 370
15664.50 400
15665.68 418
15666.87 375
15668.05 430
15669.23 423
15670.41 410
15671.60 343
15672.78 416
15673.96 388
15675.15 387
15676.33 422
15677.51 404
15678.70 410
15679.88 415
15681.06 419
15682.25 423
15683.43 394
15684.61 378
15685.80 362
15686.98 414
15688.16 392
15689.35 370
15690.53 395
15691.72 376
15692.90 363
15694.08 371
15695.27 380
15696.45 411
15697.63 407
15698.82 352
15700.00 386
15701.19 402
15702.37 429
15703.56 470
15704.74 416
15705.92 383
15707.11 366
15708.29 358
15709.48 377
15710.66 379
15711.85 390
15713.03 425
15714.21 407
15715.40 375
15716.58 434
15717.77 375
15718.95 455
15720.14 433
15721.32 376
15722.51 360
15723.69 379
15724.88 413
15726.06 427
15727.25 443
15728.43 469
15729.62 449
15730.80 456
15731.99 421
15733.17 433
15734.36 403
15735.55 426
15736.73 398
15737.92 393
15739.10 418
15740.29 412
15741.47 423
15742.66 428
15743.84 477
15745.03 478
15746.22 450
15747.40 420
15748.59 403
15749.77 361
15750.96 387
15752.15 423
15753.33 418
15754.52 413
15755.70 410
15756.89 434
15758.08 404
15759.26 453
15760.45 414
15761.64 426
15762.82 445
15764.01 444
15765.20 477
15766.38 468
15767.57 410
15768.76 426
15769.94 445
15771.13 461
15772.32 430
15773.50 421
15774.69 389
15775.88 357
15777.06 415
15778.25 382
15779.44 396
15780.62 381
15781.81 391
15783.00 400
15784.19 388
15785.37 359
15786.56 433
15787.75 399
15788.94 379
15790.12 418
15791.31 429
15792.50 376
15793.69 382
15794.87 386
15796.06 385
15797.25 395
15798.44 393
15799.62 385
15800.81 380
15802.00 360
15803.19 364
15804.38 353
15805.56 381
15806.75 343
15807.94 356
15809.13 354
15810.32 334
15811.50 331
15812.69 334
15813.88 316
15815.07 316
15816.26 324
15817.45 359
15818.64 424
15819.82 357
15821.01 331
15822.20 314
15823.39 334
15824.58 353
15825.77 306
15826.96 312
15828.15 350
15829.33 339
15830.52 350
15831.71 336
15832.90 341
15834.09 329
15835.28 315
15836.47 325
15837.66 315
15838.85 365
15840.04 338
15841.23 327
15842.42 294
15843.61 295
15844.79 366
15845.98 325
15847.17 332
15848.36 286
15849.55 330
15850.74 326
15851.93 311
15853.12 340
15854.31 342
15855.50 343
15856.69 353
15857.88 365
15859.07 312
15860.26 315
15861.45 349
15862.64 328
15863.83 295
15865.02 290
15866.21 348
15867.40 326
15868.60 335
15869.79 346
15870.98 328
15872.17 334
15873.36 347
15874.55 339
15875.74 339
15876.93 326
15878.12 314
15879.31 321
15880.50 327
15881.69 373
15882.88 316
15884.07 346
15885.27 336
15886.46 287
15887.65 317
15888.84 326
15890.03 318
15891.22 282
15892.41 288
15893.60 311
15894.80 318
15895.99 353
15897.18 304
15898.37 309
15899.56 348
15900.75 340
15901.95 317
15903.14 314
15904.33 331
15905.52 327
15906.71 334
15907.90 319
15909.10 288
15910.29 305
15911.48 332
15912.67 329
15913.86 317
15915.06 330
15916.25 363
15917.44 331
15918.63 288
15919.83 286
15921.02 314
15922.21 283
15923.40 321
15924.60 318
15925.79 311
15926.98 309
15928.17 345
15929.37 338
15930.56 303
15931.75 294
15932.94 325
15934.14 346
15935.33 353
15936.52 321
15937.72 321
15938.91 340
15940.10 376
15941.30 346
15942.49 316
15943.68 299
15944.88 300
15946.07 310
15947.26 299
15948.46 316
15949.65 303
15950.84 348
15952.04 298
15953.23 317
15954.42 296
15955.62 342
15956.81 289
15958.01 296
15959.20 348
15960.39 314
15961.59 302
15962.78 290
15963.97 281
15965.17 280
15966.36 299
15967.56 270
15968.75 289
15969.95 286
15971.14 281
15972.33 296
15973.53 322
15974.72 284
15975.92 265
15977.11 270
15978.31 299
15979.50 290
15980.70 293
15981.89 280
15983.09 269
15984.28 267
15985.47 278
15986.67 277
15987.86 310
15989.06 238
15990.25 253
15991.45 304
15992.64 268
15993.84 293
15995.03 258
15996.23 291
15997.43 268
15998.62 271
15999.82 270
16001.01 275
16002.21 264
16003.40 237
16004.60 263
16005.79 265
16006.99 244
16008.18 262
16009.38 253
16010.58 239
16011.77 246
16012.97 241
16014.16 272
16015.36 258
16016.56 233
16017.75 238
16018.95 257
16020.14 257
16021.34 240
16022.54 246
16023.73 244
16024.93 260
16026.13 262
16027.32 250
16028.52 250
16029.71 244
16030.91 259
16032.11 249
16033.30 269
16034.50 287
16035.70 273
16036.89 232
16038.09 220
16039.29 287
16040.49 293
16041.68 262
16042.88 210
16044.08 257
16045.27 263
16046.47 251
16047.67 260
16048.86 251
16050.06 235
16051.26 256
16052.46 240
16053.65 256
16054.85 264
16056.05 254
16057.25 279
16058.44 265
16059.64 217
16060.84 236
16062.04 272
16063.23 287
16064.43 252
16065.63 233
16066.83 301
16068.03 265
16069.22 243
16070.42 250
16071.62 254
16072.82 268
16074.02 291
16075.21 242
16076.41 254
16077.61 266
16078.81 254
16080.01 219
16081.21 201
16082.40 235
16083.60 239
16084.80 244
16086.00 257
16087.20 233
16088.40 227
16089.60 262
16090.79 306
16091.99 278
16093.19 236
16094.39 252
16095.59 273
16096.79 244
16097.99 258
16099.19 269
16100.39 273
16101.59 274
16102.78 267
16103.98 253
16105.18 238
16106.38 281
16107.58 259
16108.78 229
16109.98 255
16111.18 245
16112.38 227
16113.58 219
16114.78 248
16115.98 260
16117.18 236
16118.38 269
16119.58 264
16120.78 262
16121.98 193
16123.18 224
16124.38 247
16125.58 249
16126.78 227
16127.98 213
16129.18 215
16130.38 232
16131.58 223
16132.78 250
16133.98 257
16135.18 223
16136.38 196
16137.58 237
16138.78 228
16139.98 239
16141.18 247
16142.38 237
16143.58 235
16144.79 231
16145.99 252
16147.19 231
16148.39 213
16149.59 235
16150.79 253
16151.99 281
16153.19 273
16154.39 239
16155.59 214
16156.80 237
16158.00 240
16159.20 227
16160.40 241
16161.60 243
16162.80 261
16164.00 254
16165.21 235
16166.41 243
16167.61 258
16168.81 298
16170.01 252
16171.21 225
16172.42 215
16173.62 271
16174.82 260
16176.02 228
16177.22 232
16178.43 254
16179.63 277
16180.83 239
16182.03 234
16183.23 294
16184.44 242
16185.64 240
16186.84 250
16188.04 267
16189.25 246
16190.45 228
16191.65 241
16192.85 224
16194.06 246
16195.26 224
16196.46 222
16197.66 252
16198.87 247
16200.07 266
16201.27 259
16202.48 261
16203.68 282
16204.88 252
16206.09 235
16207.29 265
16208.49 275
16209.69 249
16210.90 242
16212.10 285
16213.30 265
16214.51 225
16215.71 244
16216.91 256
16218.12 262
16219.32 236
16220.53 247
16221.73 243
16222.93 238
16224.14 235
16225.34 226
16226.54 228
16227.75 235
16228.95 241
16230.16 274
16231.36 271
16232.56 264
16233.77 239
16234.97 229
16236.18 295
16237.38 288
16238.59 260
16239.79 249
16240.99 260
16242.20 251
16243.40 253
16244.61 236
16245.81 226
16247.02 248
16248.22 252
16249.43 251
16250.63 241
16251.84 266
16253.04 254
16254.24 236
16255.45 301
16256.65 306
16257.86 284
16259.06 240
16260.27 238
16261.48 279
16262.68 276
16263.89 246
16265.09 243
16266.30 251
16267.50 283
16268.71 315
16269.91 289
16271.12 286
16272.32 268
16273.53 246
16274.73 281
16275.94 296
16277.15 277
16278.35 281
16279.56 259
16280.76 277
16281.97 257
16283.18 264
16284.38 290
16285.59 264
16286.79 253
16288.00 309
16289.21 309
16290.41 299
16291.62 284
16292.82 231
16294.03 265
16295.24 273
16296.44 279
16297.65 248
16298.86 303
16300.06 316
16301.27 252
16302.48 239
16303.68 278
16304.89 287
16306.10 256
16307.30 291
16308.51 278
16309.72 298
16310.92 254
16312.13 267
16313.34 259
16314.55 260
16315.75 283
16316.96 256
16318.17 272
16319.37 312
16320.58 308
16321.79 255
16323.00 265
16324.20 274
16325.41 263
16326.62 280
16327.83 262
16329.03 287
16330.24 289
16331.45 268
16332.66 253
16333.87 230
16335.07 235
16336.28 259
16337.49 234
16338.70 277
16339.90 228
16341.11 243
16342.32 246
16343.53 311
16344.74 281
16345.95 252
16347.15 244
16348.36 234
16349.57 265
16350.78 262
16351.99 225
16353.20 283
16354.40 278
16355.61 246
16356.82 248
16358.03 259
16359.24 283
16360.45 236
16361.66 257
16362.87 260
16364.08 254
16365.28 246
16366.49 267
16367.70 265
16368.91 227
16370.12 245
16371.33 236
16372.54 235
16373.75 208
16374.96 238
16376.17 268
16377.38 251
16378.59 238
16379.80 228
16381.01 199
16382.21 224
16383.42 217
16384.63 208
16385.84 258
16387.05 271
16388.26 224
16389.47 228
16390.68 194
16391.89 213
16393.10 234
16394.31 222
16395.52 246
16396.73 246
16397.94 200
16399.15 234
16400.36 230
16401.57 227
16402.79 262
16404.00 239
16405.21 207
16406.42 198
16407.63 205
16408.84 238
16410.05 243
16411.26 227
16412.47 219
16413.68 226
16414.89 229
16416.10 243
16417.31 231
16418.52 239
16419.74 235
16420.95 273
16422.16 253
16423.37 211
16424.58 218
16425.79 235
16427.00 245
16428.21 218
16429.42 205
16430.64 251
16431.85 228
16433.06 254
16434.27 226
16435.48 193
16436.69 259
16437.91 220
16439.12 239
16440.33 210
16441.54 213
16442.75 229
16443.96 249
16445.18 232
16446.39 218
16447.60 221
16448.81 225
16450.02 225
16451.24 224
16452.45 217
16453.66 231
16454.87 232
16456.09 235
16457.30 239
16458.51 255
16459.72 236
16460.94 213
16462.15 233
16463.36 200
16464.57 195
16465.79 224
16467.00 221
16468.21 223
16469.43 211
16470.64 256
16471.85 261
16473.06 228
16474.28 231
16475.49 185
16476.70 250
16477.92 211
16479.13 201
16480.34 205
16481.56 214
16482.77 204
16483.98 196
16485.20 197
16486.41 199
16487.62 214
16488.84 214
16490.05 206
16491.26 214
16492.48 215
16493.69 202
16494.91 217
16496.12 213
16497.33 221
16498.55 234
16499.76 249
16500.97 229
16502.19 207
16503.40 194
16504.62 216
16505.83 219
16507.05 235
16508.26 196
16509.47 223
16510.69 205
16511.90 216
16513.12 238
16514.33 223
16515.55 214
16516.76 244
16517.98 230
16519.19 193
16520.41 217
16521.62 232
16522.83 241
16524.05 235
16525.26 234
16526.48 252
16527.69 213
16528.91 236
16530.12 251
16531.34 232
16532.55 252
16533.77 225
16534.99 192
16536.20 221
16537.42 212
16538.63 193
16539.85 204
16541.06 197
16542.28 219
16543.49 196
16544.71 203
16545.92 237
16547.14 207
16548.36 205
16549.57 185
16550.79 215
16552.00 238
16553.22 243
16554.44 212
16555.65 209
16556.87 210
16558.08 216
16559.30 222
16560.52 215
16561.73 237
16562.95 224
16564.17 234
16565.38 209
16566.60 218
16567.81 225
16569.03 225
16570.25 195
16571.46 196
16572.68 206
16573.90 241
16575.11 205
16576.33 228
16577.55 220
16578.76 244
16579.98 261
16581.20 200
16582.42 229
16583.63 240
16584.85 255
16586.07 246
16587.28 214
16588.50 221
16589.72 185
16590.94 214
16592.15 216
16593.37 210
16594.59 223
16595.81 260
16597.02 223
16598.24 230
16599.46 248
16600.68 246
16601.89 230
16603.11 232
16604.33 239
16605.55 231
16606.77 219
16607.98 230
16609.20 221
16610.42 224
16611.64 239
16612.86 240
16614.07 203
16615.29 215
16616.51 218
16617.73 234
16618.95 234
16620.17 216
16621.38 233
16622.60 255
16623.82 214
16625.04 202
16626.26 229
16627.48 204
16628.70 216
16629.91 206
16631.13 239
16632.35 205
16633.57 242
16634.79 240
16636.01 254
16637.23 230
16638.45 223
16639.67 213
16640.89 212
16642.10 213
16643.32 212
16644.54 195
16645.76 236
16646.98 219
16648.20 213
16649.42 193
16650.64 198
16651.86 226
16653.08 225
16654.30 187
16655.52 201
16656.74 239
16657.96 221
16659.18 189
16660.40 188
16661.62 206
16662.84 210
16664.06 203
16665.28 224
16666.50 205
16667.72 211
16668.94 226
16670.16 221
16671.38 218
16672.60 191
16673.82 223
16675.04 198
16676.26 235
16677.48 209
16678.70 193
16679.92 187
16681.14 196
16682.36 203
16683.58 186
16684.80 193
16686.03 196
16687.25 192
16688.47 213
16689.69 210
16690.91 200
16692.13 211
16693.35 191
16694.57 196
16695.79 196
16697.02 216
16698.24 217
16699.46 216
16700.68 182
16701.90 201
16703.12 188
16704.34 203
16705.57 191
16706.79 211
16708.01 198
16709.23 199
16710.45 216
16711.67 204
16712.90 247
16714.12 202
16715.34 213
16716.56 211
16717.78 198
16719.01 181
16720.23 228
16721.45 218
16722.67 231
16723.89 257
16725.12 226
16726.34 236
16727.56 206
16728.78 229
16730.01 211
16731.23 195
16732.45 181
16733.67 255
16734.90 249
16736.12 198
16737.34 226
16738.56 188
16739.79 164
16741.01 193
16742.23 232
16743.46 206
16744.68 153
16745.90 188
16747.12 217
16748.35 197
16749.57 184
16750.79 209
16752.02 219
16753.24 197
16754.46 205
16755.69 215
16756.91 220
16758.13 172
16759.36 193
16760.58 223
16761.80 219
16763.03 201
16764.25 199
16765.48 206
16766.70 200
16767.92 232
16769.15 226
16770.37 221
16771.60 195
16772.82 180
16774.04 197
16775.27 211
16776.49 193
16777.72 232
16778.94 232
16780.16 180
16781.39 171
16782.61 166
16783.84 210
16785.06 229
16786.29 208
16787.51 192
16788.74 261
16789.96 197
16791.18 216
16792.41 201
16793.63 221
16794.86 166
16796.08 167
16797.31 191
16798.53 201
16799.76 222
16800.98 179
16802.21 200
16803.43 184
16804.66 202
16805.88 184
16807.11 201
16808.33 175
16809.56 186
16810.79 169
16812.01 144
16813.24 202
16814.46 191
16815.69 208
16816.91 199
16818.14 201
16819.36 190
16820.59 210
16821.82 205
16823.04 217
16824.27 232
16825.49 202
16826.72 204
16827.95 188
16829.17 221
16830.40 238
16831.62 225
16832.85 227
16834.08 206
16835.30 196
16836.53 214
16837.76 211
16838.98 210
16840.21 179
16841.44 201
16842.66 215
16843.89 194
16845.11 218
16846.34 239
16847.57 207
16848.80 217
16850.02 201
16851.25 220
16852.48 233
16853.70 192
16854.93 205
16856.16 206
16857.38 200
16858.61 222
16859.84 213
16861.07 216
16862.29 235
16863.52 245
16864.75 209
16865.97 241
16867.20 209
16868.43 219
16869.66 220
16870.89 248
16872.11 248
16873.34 217
16874.57 247
16875.80 233
16877.02 204
16878.25 217
16879.48 205
16880.71 234
16881.94 221
16883.16 238
16884.39 230
16885.62 240
16886.85 223
16888.08 209
16889.30 234
16890.53 220
16891.76 244
16892.99 214
16894.22 221
16895.45 244
16896.67 242
16897.90 229
16899.13 233
16900.36 243
16901.59 252
16902.82 252
16904.05 251
16905.28 222
16906.50 221
16907.73 229
16908.96 260
16910.19 227
16911.42 239
16912.65 258
16913.88 251
16915.11 201
16916.34 198
16917.57 216
16918.80 197
16920.03 214
16921.26 231
16922.48 240
16923.71 251
16924.94 213
16926.17 199
16927.40 194
16928.63 215
16929.86 219
16931.09 200
16932.32 206
16933.55 221
16934.78 201
16936.01 212
16937.24 220
16938.47 186
16939.70 220
16940.93 212
16942.16 213
16943.39 195
16944.62 222
16945.85 241
16947.08 231
16948.31 189
16949.54 243
16950.78 230
16952.01 218
16953.24 219
16954.47 212
16955.70 206
16956.93 216
16958.16 200
16959.39 204
16960.62 189
16961.85 174
16963.08 203
16964.31 211
16965.54 207
16966.78 241
16968.01 193
16969.24 214
16970.47 187
16971.70 195
16972.93 188
16974.16 217
16975.39 204
16976.63 203
16977.86 174
16979.09 183
16980.32 203
16981.55 225
16982.78 210
16984.02 212
16985.25 231
16986.48 220
16987.71 185
16988.94 177
16990.18 170
16991.41 196
16992.64 203
16993.87 218
16995.10 189
16996.34 209
16997.57 221
16998.80 191
17000.03 195
17001.26 197
17002.50 193
17003.73 181
17004.96 180
17006.19 192
17007.43 229
17008.66 197
17009.89 203
17011.12 210
17012.36 167
17013.59 201
17014.82 212
17016.06 208
17017.29 197
17018.52 202
17019.76 173
17020.99 204
17022.22 206
17023.45 204
17024.69 216
17025.92 221
17027.15 195
17028.39 197
17029.62 184
17030.85 171
17032.09 206
17033.32 190
17034.55 180
17035.79 170
17037.02 215
17038.26 199
17039.49 182
17040.72 167
17041.96 209
17043.19 229
17044.43 206
17045.66 207
17046.89 167
17048.13 176
17049.36 172
17050.60 189
17051.83 219
17053.06 180
17054.30 184
17055.53 193
17056.77 201
17058.00 190
17059.24 155
17060.47 174
17061.70 214
17062.94 234
17064.17 213
17065.41 178
17066.64 202
17067.88 201
17069.11 193
17070.35 185
17071.58 202
17072.82 181
17074.05 200
17075.29 198
17076.52 199
17077.76 212
17078.99 193
17080.23 211
17081.46 183
17082.70 190
17083.93 170
17085.17 190
17086.41 163
17087.64 161
17088.88 179
17090.11 176
17091.35 216
17092.58 193
17093.82 177
17095.05 163
17096.29 202
17097.53 177
17098.76 158
17100.00 171
17101.23 200
17102.47 183
17103.71 187
17104.94 187
17106.18 194
17107.41 202
17108.65 227
17109.89 217
17111.12 166
17112.36 180
17113.60 201
17114.83 230
17116.07 205
17117.31 182
17118.54 179
17119.78 179
17121.02 174
17122.25 141
17123.49 193
17124.73 163
17125.96 162
17127.20 181
17128.44 205
17129.67 172
17130.91 197
17132.15 177
17133.39 166
17134.62 179
17135.86 190
17137.10 190
17138.33 183
17139.57 191
17140.81 173
17142.05 176
17143.28 192
17144.52 190
17145.76 160
17147.00 169
17148.23 201
17149.47 177
17150.71 196
17151.95 217
17153.19 221
17154.42 205
17155.66 192
17156.90 145
17158.14 171
17159.38 180
17160.61 196
17161.85 187
17163.09 188
17164.33 219
17165.57 231
17166.81 193
17168.04 152
17169.28 168
17170.52 190
17171.76 176
17173.00 203
17174.24 198
17175.47 155
17176.71 166
17177.95 180
17179.19 205
17180.43 207
17181.67 182
17182.91 160
17184.15 190
17185.39 210
17186.62 195
17187.86 198
17189.10 186
17190.34 190
17191.58 162
17192.82 168
17194.06 192
17195.30 213
17196.54 192
17197.78 199
17199.02 196
17200.26 191
17201.50 233
17202.74 186
17203.98 254
17205.22 203
17206.46 196
17207.70 196
17208.94 188
17210.18 219
17211.42 212
17212.66 218
17213.90 189
17215.14 176
17216.38 188
17217.62 203
17218.86 204
17220.10 184
17221.34 161
17222.58 194
17223.82 196
17225.06 200
17226.30 197
17227.54 194
17228.78 181
17230.02 197
17231.26 195
17232.50 188
17233.74 182
17234.98 205
17236.22 194
17237.47 175
17238.71 163
17239.95 166
17241.19 164
17242.43 203
17243.67 169
17244.91 163
17246.15 173
17247.39 231
17248.64 181
17249.88 191
17251.12 205
17252.36 193
17253.60 223
17254.84 210
17256.08 190
17257.33 168
17258.57 182
17259.81 164
17261.05 183
17262.29 166
17263.54 169
17264.78 184
17266.02 192
17267.26 192
17268.50 184
17269.75 182
17270.99 157
17272.23 148
17273.47 181
17274.71 207
17275.96 176
17277.20 208
17278.44 190
17279.68 193
17280.93 154
17282.17 186
17283.41 185
17284.65 187
17285.90 191
17287.14 194
17288.38 167
17289.62 207
17290.87 175
17292.11 157
17293.35 179
17294.60 140
17295.84 198
17297.08 169
17298.33 169
17299.57 115
17300.81 155
17302.05 188
17303.30 197
17304.54 181
17305.78 196
17307.03 203
17308.27 186
17309.52 170
17310.76 184
17312.00 185
17313.25 177
17314.49 210
17315.73 181
17316.98 154
17318.22 166
17319.47 212
17320.71 184
17321.95 160
17323.20 204
17324.44 188
17325.69 168
17326.93 168
17328.17 209
17329.42 191
17330.66 180
17331.91 182
17333.15 176
17334.40 167
17335.64 165
17336.88 190
17338.13 197
17339.37 157
17340.62 184
17341.86 180
17343.11 191
17344.35 165
17345.60 189
17346.84 167
17348.09 175
17349.33 156
17350.58 172
17351.82 163
17353.07 155
17354.31 168
17355.56 183
17356.80 208
17358.05 193
17359.29 181
17360.54 192
17361.78 192
17363.03 182
17364.27 209
17365.52 212
17366.77 191
17368.01 177
17369.26 182
17370.50 184
17371.75 165
17372.99 182
17374.24 175
17375.49 230
17376.73 194
17377.98 210
17379.22 168
17380.47 168
17381.72 173
17382.96 173
17384.21 207
17385.45 167
17386.70 165
17387.95 173
17389.19 177
17390.44 228
17391.69 200
17392.93 173
17394.18 158
17395.43 149
17396.67 161
17397.92 176
17399.17 164
17400.41 192
17401.66 195
17402.91 164
17404.15 175
17405.40 187
17406.65 187
17407.89 187
17409.14 178
17410.39 156
17411.64 181
17412.88 163
17414.13 150
17415.38 208
17416.63 222
17417.87 171
17419.12 153
17420.37 159
17421.62 164
17422.86 158
17424.11 148
17425.36 174
17426.61 178
17427.85 179
17429.10 187
17430.35 193
17431.60 191
17432.85 181
17434.09 204
17435.34 196
17436.59 173
17437.84 196
17439.09 182
17440.33 184
17441.58 181
17442.83 159
17444.08 174
17445.33 186
17446.58 213
17447.82 181
17449.07 178
17450.32 175
17451.57 189
17452.82 216
17454.07 212
17455.32 172
17456.57 160
17457.81 201
17459.06 178
17460.31 161
17461.56 171
17462.81 205
17464.06 179
17465.31 173
17466.56 186
17467.81 181
17469.06 190
17470.30 167
17471.55 184
17472.80 158
17474.05 185
17475.30 203
17476.55 196
17477.80 203
17479.05 218
17480.30 181
17481.55 200
17482.80 215
17484.05 209
17485.30 171
17486.55 187
17487.80 200
17489.05 174
17490.30 179
17491.55 204
17492.80 187
17494.05 178
17495.30 169
17496.55 190
17497.80 166
17499.05 163
17500.30 183
17501.55 175
17502.80 184
17504.05 198
17505.30 207
17506.55 189
17507.80 212
17509.06 201
17510.31 191
17511.56 180
17512.81 200
17514.06 213
17515.31 200
17516.56 185
17517.81 204
17519.06 218
17520.31 214
17521.56 194
17522.82 186
17524.07 195
17525.32 190
17526.57 189
17527.82 219
17529.07 210
17530.32 196
17531.58 184
17532.83 184
17534.08 197
17535.33 196
17536.58 195
17537.83 227
17539.09 201
17540.34 196
17541.59 187
17542.84 232
17544.09 196
17545.35 215
17546.60 215
17547.85 199
17549.10 207
17550.35 198
17551.61 197
17552.86 196
17554.11 196
17555.36 199
17556.62 219
17557.87 193
17559.12 209
17560.37 210
17561.63 218
17562.88 211
17564.13 171
17565.38 178
17566.64 202
17567.89 205
17569.14 175
17570.39 158
17571.65 178
17572.90 196
17574.15 166
17575.41 168
17576.66 173
17577.91 207
17579.17 199
17580.42 178
17581.67 201
17582.93 212
17584.18 199
17585.43 221
17586.69 220
17587.94 195
17589.19 232
17590.45 212
17591.70 194
17592.95 193
17594.21 176
17595.46 231
17596.72 184
17597.97 157
17599.22 201
17600.48 210
17601.73 209
17602.99 195
17604.24 205
17605.49 177
17606.75 183
17608.00 195
17609.26 223
17610.51 195
17611.76 200
17613.02 218
17614.27 192
17615.53 177
17616.78 183
17618.04 186
17619.29 230
17620.55 188
17621.80 168
17623.06 188
17624.31 182
17625.57 174
17626.82 192
17628.08 160
17629.33 158
17630.59 176
17631.84 213
17633.10 204
17634.35 181
17635.61 178
17636.86 175
17638.12 171
17639.37 149
17640.63 147
17641.88 185
17643.14 190
17644.39 195
17645.65 171
17646.91 186
17648.16 178
17649.42 168
17650.67 154
17651.93 155
17653.18 182
17654.44 180
17655.70 188
17656.95 166
17658.21 186
17659.46 177
17660.72 212
17661.98 190
17663.23 179
17664.49 161
17665.75 170
17667.00 179
17668.26 160
17669.51 176
17670.77 167
17672.03 177
17673.28 198
17674.54 160
17675.80 155
17677.05 204
17678.31 169
17679.57 169
17680.82 180
17682.08 171
17683.34 192
17684.60 171
17685.85 172
17687.11 179
17688.37 208
17689.62 151
17690.88 153
17692.14 193
17693.40 187
17694.65 174
17695.91 186
17697.17 159
17698.42 171
17699.68 150
17700.94 169
17702.20 213
17703.46 162
17704.71 141
17705.97 179
17707.23 175
17708.49 192
17709.74 174
17711.00 164
17712.26 169
17713.52 190
17714.78 184
17716.03 159
17717.29 178
17718.55 160
17719.81 172
17721.07 182
17722.33 177
17723.58 162
17724.84 157
17726.10 155
17727.36 179
17728.62 187
17729.88 184
17731.13 188
17732.39 148
17733.65 155
17734.91 191
17736.17 181
17737.43 170
17738.69 178
17739.95 171
17741.21 164
17742.46 152
17743.72 149
17744.98 150
17746.24 155
17747.50 211
17748.76 177
17750.02 162
17751.28 196
17752.54 150
17753.80 177
17755.06 182
17756.32 163
17757.58 153
17758.84 178
17760.10 157
17761.36 178
17762.61 173
17763.87 162
17765.13 176
17766.39 164
17767.65 153
17768.91 173
17770.17 170
17771.43 168
17772.69 148
17773.95 196
17775.21 171
17776.48 196
17777.74 162
17779.00 158
17780.26 179
17781.52 158
17782.78 160
17784.04 184
17785.30 163
17786.56 144
17787.82 157
17789.08 173
17790.34 156
17791.60 163
17792.86 183
17794.12 164
17795.38 182
17796.65 155
17797.91 157
17799.17 164
17800.43 172
17801.69 208
17802.95 180
17804.21 175
17805.47 196
17806.73 180
17808.00 160
17809.26 159
17810.52 183
17811.78 195
17813.04 188
17814.30 151
17815.56 178
17816.83 183
17818.09 201
17819.35 184
17820.61 163
17821.87 182
17823.14 185
17824.40 195
17825.66 178
17826.92 185
17828.18 163
17829.45 169
17830.71 179
17831.97 182
17833.23 183
17834.49 158
17835.76 146
17837.02 142
17838.28 139
17839.54 160
17840.81 189
17842.07 157
17843.33 145
17844.59 141
17845.86 168
17847.12 172
17848.38 160
17849.65 135
17850.91 160
17852.17 155
17853.43 176
17854.70 167
17855.96 187
17857.22 154
17858.49 136
17859.75 177
17861.01 139
17862.28 144
17863.54 166
17864.80 194
17866.07 142
17867.33 143
17868.59 171
17869.86 163
17871.12 164
17872.38 175
17873.65 165
17874.91 152
17876.18 185
17877.44 165
17878.70 175
17879.97 185
17881.23 187
17882.50 174
17883.76 127
17885.02 152
17886.29 161
17887.55 159
17888.82 163
17890.08 168
17891.35 164
17892.61 179
17893.87 150
17895.14 153
17896.40 172
17897.67 161
17898.93 159
17900.20 166
17901.46 155
17902.73 154
17903.99 155
17905.26 144
17906.52 135
17907.79 175
17909.05 157
17910.32 132
17911.58 165
17912.85 189
17914.11 177
17915.38 153
17916.64 164
17917.91 187
17919.17 188
17920.44 159
17921.70 166
17922.97 163
17924.23 163
17925.50 158
17926.76 161
17928.03 153
17929.30 150
17930.56 165
17931.83 179
17933.09 182
17934.36 148
17935.62 184
17936.89 175
17938.16 177
17939.42 158
17940.69 157
17941.96 182
17943.22 166
17944.49 155
17945.75 174
17947.02 159
17948.29 171
17949.55 155
17950.82 161
17952.09 181
17953.35 156
17954.62 195
17955.89 136
17957.15 154
17958.42 155
17959.69 141
17960.95 165
17962.22 176
17963.49 174
17964.75 175
17966.02 148
17967.29 164
17968.55 168
17969.82 129
17971.09 187
17972.36 191
17973.62 170
17974.89 163
17976.16 212
17977.42 172
17978.69 136
17979.96 164
17981.23 181
17982.49 165
17983.76 194
17985.03 183
17986.30 155
17987.57 154
17988.83 187
17990.10 181
17991.37 178
17992.64 176
17993.90 161
17995.17 190
17996.44 164
17997.71 165
17998.98 174
18000.25 153
18001.51 170
18002.78 151
18004.05 147
18005.32 138
18006.59 162
18007.86 191
18009.12 185
18010.39 178
18011.66 163
18012.93 197
18014.20 168
18015.47 171
18016.74 171
18018.00 166
18019.27 185
18020.54 152
18021.81 160
18023.08 152
18024.35 183
18025.62 179
18026.89 149
18028.16 140
18029.43 147
18030.69 179
18031.96 170
18033.23 145
18034.50 169
18035.77 172
18037.04 162
18038.31 166
18039.58 172
18040.85 158
18042.12 166
18043.39 170
18044.66 194
18045.93 182
18047.20 192
18048.47 177
18049.74 193
18051.01 172
18052.28 161
18053.55 175
18054.82 156
18056.09 164
18057.36 175
18058.63 149
18059.90 142
18061.17 161
18062.44 161
18063.71 165
18064.98 141
18066.25 175
18067.52 179
18068.79 180
18070.06 139
18071.33 167
18072.61 164
18073.88 176
18075.15 173
18076.42 170
18077.69 148
18078.96 190
18080.23 194
18081.50 165
18082.77 158
18084.04 165
18085.32 150
18086.59 171
18087.86 156
18089.13 162
18090.40 166
18091.67 203
18092.94 174
18094.22 175
18095.49 192
18096.76 186
18098.03 169
18099.30 164
18100.57 182
18101.85 159
18103.12 137
18104.39 151
18105.66 180
18106.93 154
18108.20 159
18109.48 159
18110.75 170
18112.02 148
18113.29 155
18114.57 147
18115.84 196
18117.11 164
18118.38 153
18119.65 137
18120.93 162
18122.20 144
18123.47 167
18124.74 148
18126.02 179
18127.29 169
18128.56 188
18129.84 182
18131.11 143
18132.38 155
18133.65 186
18134.93 176
18136.20 187
18137.47 169
18138.75 181
18140.02 183
18141.29 175
18142.57 176
18143.84 181
18145.11 179
18146.39 189
18147.66 140
18148.93 185
18150.21 157
18151.48 171
18152.75 159
18154.03 181
18155.30 149
18156.57 155
18157.85 155
18159.12 182
18160.40 171
18161.67 145
18162.94 159
18164.22 135
18165.49 165
18166.77 139
18168.04 146
18169.31 141
18170.59 178
18171.86 176
18173.14 172
18174.41 160
18175.68 185
18176.96 188
18178.23 184
18179.51 168
18180.78 166
18182.06 184
18183.33 168
18184.61 191
18185.88 174
18187.16 187
18188.43 187
18189.71 190
18190.98 150
18192.26 134
18193.53 167
18194.81 156
18196.08 157
18197.36 157
18198.63 154
18199.91 169
18201.18 167
18202.46 155
18203.73 149
18205.01 172
18206.28 152
18207.56 175
18208.83 172
18210.11 170
18211.39 162
18212.66 145
18213.94 154
18215.21 142
18216.49 170
18217.76 169
18219.04 159
18220.32 128
18221.59 152
18222.87 142
18224.14 143
18225.42 186
18226.70 181
18227.97 161
18229.25 164
18230.53 173
18231.80 199
18233.08 180
18234.35 160
18235.63 176
18236.91 164
18238.18 162
18239.46 163
18240.74 186
18242.01 194
18243.29 159
18244.57 154
18245.84 154
18247.12 180
18248.40 164
18249.68 148
18250.95 173
18252.23 174
18253.51 175
18254.78 167
18256.06 170
18257.34 155
18258.62 165
18259.89 189
18261.17 165
18262.45 172
18263.72 172
18265.00 150
18266.28 167
18267.56 158
18268.84 175
18270.11 145
18271.39 170
18272.67 173
18273.95 175
18275.22 169
18276.50 167
18277.78 154
18279.06 175
18280.34 171
18281.61 210
18282.89 164
18284.17 157
18285.45 152
18286.73 184
18288.01 205
18289.28 133
18290.56 161
18291.84 165
18293.12 182
18294.40 163
18295.68 163
18296.95 148
18298.23 147
18299.51 162
18300.79 142
18302.07 164
18303.35 166
18304.63 200
18305.91 169
18307.19 174
18308.46 157
18309.74 145
18311.02 145
18312.30 181
18313.58 147
18314.86 140
18316.14 168
18317.42 144
18318.70 178
18319.98 193
18321.26 178
18322.54 182
18323.82 158
18325.10 165
18326.38 162
18327.66 140
18328.94 163
18330.22 150
18331.50 144
18332.77 157
18334.05 151
18335.33 156
18336.61 168
18337.90 163
18339.18 162
18340.46 149
18341.74 166
18343.02 180
18344.30 162
18345.58 172
18346.86 174
18348.14 160
18349.42 150
18350.70 155
18351.98 116
18353.26 156
18354.54 148
18355.82 177
18357.10 173
18358.38 165
18359.66 180
18360.94 153
18362.22 173
18363.51 187
18364.79 176
18366.07 166
18367.35 153
18368.63 162
18369.91 154
18371.19 162
18372.47 152
18373.76 182
18375.04 163
18376.32 193
18377.60 173
18378.88 182
18380.16 167
18381.44 138
18382.73 143
18384.01 149
18385.29 199
18386.57 165
18387.85 152
18389.13 216
18390.42 188
18391.70 155
18392.98 170
18394.26 161
18395.54 136
18396.83 164
18398.11 169
18399.39 168
18400.67 160
18401.96 145
18403.24 177
18404.52 155
18405.80 198
18407.09 184
18408.37 164
18409.65 142
18410.93 168
18412.22 153
18413.50 145
18414.78 172
18416.06 157
18417.35 172
18418.63 161
18419.91 165
18421.20 148
18422.48 165
18423.76 158
18425.05 145
18426.33 184
18427.61 202
18428.89 174
18430.18 167
18431.46 148
18432.74 137
18434.03 176
18435.31 175
18436.60 190
18437.88 147
18439.16 166
18440.45 169
18441.73 157
18443.01 147
18444.30 192
18445.58 172
18446.87 203
18448.15 173
18449.43 143
18450.72 149
18452.00 154
18453.29 160
18454.57 179
18455.85 139
18457.14 179
18458.42 154
18459.71 177
18460.99 173
18462.28 164
18463.56 202
18464.84 199
18466.13 202
18467.41 172
18468.70 144
18469.98 174
18471.27 175
18472.55 163
18473.84 150
18475.12 169
18476.41 173
18477.69 154
18478.98 146
18480.26 171
18481.55 148
18482.83 146
18484.12 153
18485.40 159
18486.69 165
18487.97 182
18489.26 162
18490.54 155
18491.83 139
18493.11 143
18494.40 160
18495.69 150
18496.97 161
18498.26 172
18499.54 148
18500.83 155
18502.11 177
18503.40 165
18504.69 176
18505.97 179
18507.26 175
18508.54 156
18509.83 139
18511.12 168
18512.40 200
18513.69 162
18514.98 190
18516.26 151
18517.55 151
18518.83 154
18520.12 145
18521.41 117
18522.69 156
18523.98 171
18525.27 174
18526.55 161
18527.84 151
18529.13 143
18530.41 153
18531.70 173
18532.99 161
18534.27 174
18535.56 139
18536.85 173
18538.14 166
18539.42 161
18540.71 162
18542.00 170
18543.28 186
18544.57 163
18545.86 138
18547.15 149
18548.43 139
18549.72 150
18551.01 160
18552.30 184
18553.58 193
18554.87 173
18556.16 181
18557.45 170
18558.73 174
18560.02 154
18561.31 172
18562.60 165
18563.89 163
18565.17 159
18566.46 185
18567.75 152
18569.04 186
18570.33 160
18571.62 178
18572.90 176
18574.19 159
18575.48 185
18576.77 167
18578.06 147
18579.35 144
18580.63 160
18581.92 200
18583.21 178
18584.50 162
18585.79 150
18587.08 164
18588.37 137
18589.66 162
18590.94 160
18592.23 186
18593.52 182
18594.81 160
18596.10 170
18597.39 185
18598.68 165
18599.97 153
18601.26 197
18602.55 168
18603.84 169
18605.13 166
18606.41 191
18607.70 164
18608.99 185
18610.28 188
18611.57 155
18612.86 180
18614.15 158
18615.44 165
18616.73 154
18618.02 172
18619.31 159
18620.60 157
18621.89 173
18623.18 147
18624.47 163
18625.76 163
18627.05 154
18628.34 182
18629.63 156
18630.92 138
18632.21 164
18633.50 165
18634.79 153
18636.08 196
18637.37 176
18638.67 164
18639.96 161
18641.25 165
18642.54 193
18643.83 190
18645.12 179
18646.41 165
18647.70 172
18648.99 191
18650.28 175
18651.57 187
18652.86 173
18654.16 185
18655.45 176
18656.74 203
18658.03 199
18659.32 140
18660.61 158
18661.90 179
18663.19 155
18664.49 169
18665.78 172
18667.07 190
18668.36 162
18669.65 181
18670.94 189
18672.24 179
18673.53 155
18674.82 178
18676.11 150
18677.40 146
18678.70 156
18679.99 112
18681.28 152
18682.57 174
18683.86 186
18685.16 193
18686.45 184
18687.74 163
18689.03 175
18690.33 159
18691.62 140
18692.91 140
18694.20 147
18695.50 176
18696.79 159
18698.08 163
18699.37 157
18700.67 176
18701.96 149
18703.25 143
18704.54 145
18705.84 145
18707.13 166
18708.42 168
18709.72 160
18711.01 154
18712.30 139
18713.60 159
18714.89 178
18716.18 119
18717.48 120
18718.77 158
18720.06 167
18721.36 177
18722.65 163
18723.94 157
18725.24 141
18726.53 187
18727.82 173
18729.12 163
18730.41 140
18731.70 141
18733.00 175
18734.29 183
18735.59 164
18736.88 137
18738.17 165
18739.47 139
18740.76 158
18742.06 161
18743.35 158
18744.64 153
18745.94 145
18747.23 144
18748.53 159
18749.82 161
18751.12 160
18752.41 142
18753.71 192
18755.00 183
18756.30 162
18757.59 153
18758.88 127
18760.18 147
18761.47 124
18762.77 134
18764.06 157
18765.36 146
18766.65 166
18767.95 146
18769.24 153
18770.54 146
18771.83 172
18773.13 137
18774.43 175
18775.72 145
18777.02 140
18778.31 170
18779.61 161
18780.90 176
18782.20 151
18783.49 148
18784.79 155
18786.08 130
18787.38 152
18788.68 134
18789.97 153
18791.27 151
18792.56 142
18793.86 150
18795.16 167
18796.45 161
18797.75 135
18799.04 137
18800.34 130
18801.64 163
18802.93 145
18804.23 152
18805.53 140
18806.82 129
18808.12 151
18809.41 122
18810.71 173
18812.01 154
18813.30 150
18814.60 138
18815.90 134
18817.19 164
18818.49 176
18819.79 177
18821.09 162
18822.38 164
18823.68 160
18824.98 170
18826.27 165
18827.57 138
18828.87 142
18830.16 150
18831.46 147
18832.76 143
18834.06 145
18835.35 161
18836.65 145
18837.95 160
18839.25 121
18840.54 147
18841.84 126
18843.14 168
18844.44 151
18845.73 159
18847.03 158
18848.33 158
18849.63 137
18850.93 147
18852.22 148
18853.52 126
18854.82 144
18856.12 160
18857.42 160
18858.71 142
18860.01 171
18861.31 152
18862.61 165
18863.91 155
18865.21 161
18866.50 157
18867.80 144
18869.10 157
18870.40 170
18871.70 166
18873.00 155
18874.30 145
18875.60 184
18876.89 170
18878.19 139
18879.49 160
18880.79 150
18882.09 162
18883.39 157
18884.69 178
18885.99 160
18887.29 150
18888.59 143
18889.88 141
18891.18 146
18892.48 139
18893.78 145
18895.08 139
18896.38 143
18897.68 164
18898.98 145
18900.28 144
18901.58 147
18902.88 143
18904.18 171
18905.48 190
18906.78 131
18908.08 129
18909.38 160
18910.68 170
18911.98 154
18913.28 179
18914.58 138
18915.88 152
18917.18 170
18918.48 157
18919.78 153
18921.08 173
18922.38 162
18923.68 157
18924.98 139
18926.28 149
18927.58 147
18928.88 156
18930.18 148
18931.49 135
18932.79 152
18934.09 152
18935.39 139
18936.69 143
18937.99 164
18939.29 138
18940.59 149
18941.89 154
18943.19 169
18944.49 168
18945.80 153
18947.10 163
18948.40 112
18949.70 180
18951.00 146
18952.30 156
18953.60 141
18954.91 148
18956.21 162
18957.51 134
18958.81 137
18960.11 131
18961.41 153
18962.72 168
18964.02 146
18965.32 170
18966.62 138
18967.92 168
18969.23 142
18970.53 144
18971.83 154
18973.13 143
18974.43 144
18975.74 157
18977.04 167
18978.34 153
18979.64 164
18980.95 143
18982.25 164
18983.55 142
18984.85 149
18986.16 167
18987.46 128
18988.76 164
18990.06 140
18991.37 169
18992.67 165
18993.97 180
18995.28 164
18996.58 159
18997.88 178
18999.18 151
19000.49 174
19001.79 178
19003.09 149
19004.40 154
19005.70 167
19007.00 162
19008.31 167
19009.61 129
19010.91 142
19012.22 149
19013.52 164
19014.82 141
19016.13 158
19017.43 130
19018.74 141
19020.04 144
19021.34 165
19022.65 135
19023.95 182
19025.25 123
19026.56 147
19027.86 151
19029.17 163
19030.47 152
19031.77 129
19033.08 136
19034.38 132
19035.69 138
19036.99 143
19038.30 128
19039.60 150
19040.91 169
19042.21 139
19043.51 157
19044.82 153
19046.12 160
19047.43 174
19048.73 156
19050.04 166
19051.34 130
19052.65 170
19053.95 165
19055.26 148
19056.56 136
19057.87 149
19059.17 154
19060.48 144
19061.78 153
19063.09 157
19064.39 157
19065.70 162
19067.00 169
19068.31 150
19069.62 155
19070.92 142
19072.23 164
19073.53 146
19074.84 147
19076.14 134
19077.45 135
19078.75 157
19080.06 150
19081.37 133
19082.67 136
19083.98 147
19085.28 153
19086.59 145
19087.90 152
19089.20 140
19090.51 158
19091.82 148
19093.12 146
19094.43 163
19095.73 154
19097.04 135
19098.35 132
19099.65 129
19100.96 147
19102.27 159
19103.57 141
19104.88 151
19106.19 130
19107.49 159
19108.80 173
19110.11 144
19111.41 168
19112.72 156
19114.03 156
19115.33 171
19116.64 172
19117.95 150
19119.26 196
19120.56 160
19121.87 140
19123.18 153
19124.49 177
19125.79 150
19127.10 152
19128.41 179
19129.72 200
19131.02 169
19132.33 146
19133.64 159
19134.95 156
19136.25 136
19137.56 135
19138.87 144
19140.18 160
19141.49 153
19142.79 164
19144.10 178
19145.41 149
19146.72 155
19148.03 157
19149.33 157
19150.64 149
19151.95 184
19153.26 196
19154.57 189
19155.88 158
19157.18 159
19158.49 148
19159.80 138
19161.11 154
19162.42 132
19163.73 138
19165.04 135
19166.34 145
19167.65 141
19168.96 156
19170.27 138
19171.58 130
19172.89 137
19174.20 130
19175.51 133
19176.82 147
19178.13 149
19179.43 160
19180.74 142
19182.05 133
19183.36 169
19184.67 154
19185.98 150
19187.29 128
19188.60 135
19189.91 198
19191.22 179
19192.53 133
19193.84 141
19195.15 156
19196.46 156
19197.77 142
19199.08 146
19200.39 142
19201.70 146
19203.01 145
19204.32 139
19205.63 123
19206.94 164
19208.25 156
19209.56 146
19210.87 155
19212.18 164
19213.49 160
19214.80 136
19216.11 169
19217.42 152
19218.73 151
19220.04 162
19221.35 142
19222.66 132
19223.98 208
19225.29 196
19226.60 146
19227.91 201
19229.22 145
19230.53 169
19231.84 156
19233.15 163
19234.46 132
19235.77 130
19237.09 140
19238.40 157
19239.71 146
19241.02 144
19242.33 162
19243.64 150
19244.95 165
19246.27 180
19247.58 166
19248.89 140
19250.20 143
19251.51 157
19252.82 153
19254.14 144
19255.45 143
19256.76 148
19258.07 167
19259.38 161
19260.70 146
19262.01 170
19263.32 145
19264.63 179
19265.94 140
19267.26 154
19268.57 122
19269.88 142
19271.19 144
19272.51 163
19273.82 128
19275.13 168
19276.44 146
19277.76 141
19279.07 150
19280.38 158
19281.69 163
19283.01 149
19284.32 132
19285.63 143
19286.94 137
19288.26 149
19289.57 135
19290.88 136
19292.20 142
19293.51 155
19294.82 166
19296.14 164
19297.45 148
19298.76 138
19300.08 141
19301.39 163
19302.70 144
19304.02 153
19305.33 142
19306.64 128
19307.96 158
19309.27 148
19310.59 156
19311.90 161
19313.21 150
19314.53 179
19315.84 144
19317.15 146
19318.47 142
19319.78 140
19321.10 130
19322.41 137
19323.72 148
19325.04 140
19326.35 131
19327.67 145
19328.98 137
19330.30 151
19331.61 145
19332.93 160
19334.24 148
19335.55 133
19336.87 142
19338.18 150
19339.50 148
19340.81 153
19342.13 138
19343.44 144
19344.76 132
19346.07 124
19347.39 145
19348.70 166
19350.02 162
19351.33 147
19352.65 135
19353.96 162
19355.28 156
19356.59 150
19357.91 153
19359.22 120
19360.54 152
19361.86 160
19363.17 140
19364.49 147
19365.80 150
19367.12 146
19368.43 153
19369.75 149
19371.06 148
19372.38 148
19373.70 149
19375.01 157
19376.33 159
19377.64 151
19378.96 153
19380.28 148
19381.59 141
19382.91 168
19384.23 157
19385.54 153
19386.86 156
19388.17 150
19389.49 167
19390.81 148
19392.12 159
19393.44 139
19394.76 145
19396.07 148
19397.39 125
19398.71 148
19400.02 156
19401.34 142
19402.66 138
19403.97 146
19405.29 140
19406.61 141
19407.93 167
19409.24 171
19410.56 159
19411.88 142
19413.19 136
19414.51 146
19415.83 140
19417.15 140
19418.46 160
19419.78 153
19421.10 148
19422.42 138
19423.73 129
19425.05 153
19426.37 159
19427.69 159
19429.00 159
19430.32 164
19431.64 145
19432.96 141
19434.28 138
19435.59 141
19436.91 135
19438.23 140
19439.55 122
19440.87 136
19442.18 140
19443.50 151
19444.82 168
19446.14 141
19447.46 133
19448.78 171
19450.09 150
19451.41 146
19452.73 152
19454.05 166
19455.37 122
19456.69 159
19458.01 166
19459.33 181
19460.64 172
19461.96 191
19463.28 170
19464.60 151
19465.92 171
19467.24 179
19468.56 152
19469.88 191
19471.20 157
19472.52 140
19473.83 178
19475.15 168
19476.47 148
19477.79 174
19479.11 169
19480.43 145
19481.75 152
19483.07 155
19484.39 147
19485.71 161
19487.03 166
19488.35 166
19489.67 211
19490.99 192
19492.31 143
19493.63 187
19494.95 170
19496.27 162
19497.59 144
19498.91 174
19500.23 160
19501.55 143
19502.87 156
19504.19 159
19505.51 163
19506.83 147
19508.15 140
19509.47 158
19510.79 138
19512.11 179
19513.43 161
19514.75 173
19516.08 142
19517.40 152
19518.72 154
19520.04 139
19521.36 138
19522.68 160
19524.00 171
19525.32 168
19526.64 156
19527.96 142
19529.29 129
19530.61 140
19531.93 141
19533.25 139
19534.57 164
19535.89 165
19537.21 149
19538.53 159
19539.86 179
19541.18 159
19542.50 152
19543.82 198
19545.14 164
19546.46 162
19547.79 162
19549.11 127
19550.43 145
19551.75 153
19553.07 169
19554.40 156
19555.72 135
19557.04 139
19558.36 139
19559.68 158
19561.01 126
19562.33 131
19563.65 150
19564.97 157
19566.30 146
19567.62 137
19568.94 140
19570.26 139
19571.59 139
19572.91 125
19574.23 127
19575.55 132
19576.88 150
19578.20 133
19579.52 142
19580.85 144
19582.17 173
19583.49 151
19584.82 160
19586.14 149
19587.46 140
19588.78 156
19590.11 166
19591.43 157
19592.75 194
19594.08 181
19595.40 147
19596.72 139
19598.05 169
19599.37 154
19600.70 155
19602.02 150
19603.34 143
19604.67 155
19605.99 164
19607.31 153
19608.64 137
19609.96 135
19611.29 146
19612.61 175
19613.93 161
19615.26 141
19616.58 137
19617.91 131
19619.23 174
19620.55 147
19621.88 160
19623.20 148
19624.53 162
19625.85 175
19627.18 151
19628.50 177
19629.83 139
19631.15 128
19632.48 169
19633.80 191
19635.12 119
19636.45 175
19637.77 185
19639.10 170
19640.42 189
19641.75 165
19643.07 159
19644.40 163
19645.72 166
19647.05 162
19648.37 160
19649.70 145
19651.03 158
19652.35 162
19653.68 152
19655.00 135
19656.33 148
19657.65 162
19658.98 120
19660.30 178
19661.63 167
19662.96 172
19664.28 165
19665.61 187
19666.93 162
19668.26 136
19669.58 159
19670.91 169
19672.24 152
19673.56 150
19674.89 153
19676.21 147
19677.54 170
19678.87 161
19680.19 169
19681.52 153
19682.85 174
19684.17 158
19685.50 165
19686.83 157
19688.15 158
19689.48 199
19690.81 171
19692.13 150
19693.46 131
19694.79 161
19696.11 171
19697.44 176
19698.77 147
19700.09 164
19701.42 156
19702.75 164
19704.07 143
19705.40 152
19706.73 147
19708.06 134
19709.38 148
19710.71 163
19712.04 150
19713.37 145
19714.69 123
19716.02 148
19717.35 143
19718.68 155
19720.00 175
19721.33 170
19722.66 141
19723.99 153
19725.31 166
19726.64 146
19727.97 160
19729.30 143
19730.63 150
19731.95 143
19733.28 148
19734.61 141
19735.94 136
19737.27 143
19738.59 155
19739.92 155
19741.25 143
19742.58 155
19743.91 185
19745.24 163
19746.57 140
19747.89 156
19749.22 126
19750.55 142
19751.88 151
19753.21 161
19754.54 145
19755.87 163
19757.20 144
19758.52 141
19759.85 151
19761.18 143
19762.51 161
19763.84 141
19765.17 141
19766.50 121
19767.83 135
19769.16 128
19770.49 164
19771.82 141
19773.15 152
19774.47 155
19775.80 171
19777.13 168
19778.46 132
19779.79 158
19781.12 144
19782.45 152
19783.78 124
19785.11 144
19786.44 145
19787.77 148
19789.10 124
19790.43 167
19791.76 150
19793.09 152
19794.42 148
19795.75 150
19797.08 149
19798.41 151
19799.74 181
19801.07 131
19802.40 161
19803.73 119
19805.07 148
19806.40 142
19807.73 149
19809.06 168
19810.39 173
19811.72 153
19813.05 149
19814.38 119
19815.71 161
19817.04 149
19818.37 143
19819.70 160
19821.03 158
19822.37 149
19823.70 147
19825.03 165
19826.36 135
19827.69 146
19829.02 129
19830.35 172
19831.68 169
19833.02 158
19834.35 134
19835.68 140
19837.01 143
19838.34 139
19839.67 134
19841.01 144
19842.34 134
19843.67 138
19845.00 147
19846.33 117
19847.67 142
19849.00 126
19850.33 144
19851.66 146
19852.99 154
19854.33 187
19855.66 167
19856.99 171
19858.32 134
19859.65 165
19860.99 135
19862.32 156
19863.65 145
19864.98 155
19866.32 146
19867.65 158
19868.98 166
19870.32 128
19871.65 159
19872.98 160
19874.31 133
19875.65 132
19876.98 166
19878.31 168
19879.65 140
19880.98 155
19882.31 143
19883.64 162
19884.98 172
19886.31 123
19887.64 170
19888.98 129
19890.31 141
19891.64 165
19892.98 130
19894.31 138
19895.65 164
19896.98 160
19898.31 186
19899.65 174
19900.98 156
19902.31 161
19903.65 144
19904.98 175
19906.32 177
19907.65 177
19908.98 131
19910.32 134
19911.65 155
19912.99 144
19914.32 156
19915.65 179
19916.99 164
19918.32 153
19919.66 141
19920.99 129
19922.33 128
19923.66 153
19924.99 154
19926.33 156
19927.66 176
19929.00 163
19930.33 133
19931.67 152
19933.00 166
19934.34 175
19935.67 169
19937.01 156
19938.34 161
19939.68 180
19941.01 146
19942.35 124
19943.68 143
19945.02 186
19946.35 169
19947.69 190
19949.02 167
19950.36 156
19951.70 170
19953.03 155
19954.37 161
19955.70 173
19957.04 149
19958.37 156
19959.71 160
19961.04 173
19962.38 155
19963.72 156
19965.05 160
19966.39 160
19967.72 152
19969.06 158
19970.40 163
19971.73 137
19973.07 128
19974.40 160
19975.74 181
19977.08 174
19978.41 159
19979.75 148
19981.09 140
19982.42 148
19983.76 164
19985.10 170
19986.43 141
19987.77 128
19989.11 144
19990.44 133
19991.78 157
19993.12 142
19994.45 143
19995.79 140
19997.13 153
19998.46 135
19999.80 139
20001.14 167
20002.48 168
20003.81 152
20005.15 148
20006.49 169
20007.82 131
20009.16 138
20010.50 125
20011.84 146
20013.17 152
20014.51 155
20015.85 152
20017.19 155
20018.52 152
20019.86 131
20021.20 146
20022.54 153
20023.88 177
20025.21 163
20026.55 151
20027.89 153
20029.23 154
20030.57 156
20031.90 134
20033.24 134
20034.58 144
20035.92 154
20037.26 145
20038.60 147
20039.93 156
20041.27 166
20042.61 153
20043.95 153
20045.29 156
20046.63 144
20047.97 145
20049.30 151
20050.64 164
20051.98 171
20053.32 142
20054.66 148
20056.00 179
20057.34 185
20058.68 157
20060.02 155
20061.35 154
20062.69 169
20064.03 157
20065.37 148
20066.71 154
20068.05 146
20069.39 154
20070.73 160
20072.07 135
20073.41 149
20074.75 141
20076.09 152
20077.43 135
20078.77 150
20080.11 161
20081.45 184
20082.79 160
20084.13 158
20085.47 165
20086.81 156
20088.15 156
20089.49 149
20090.83 141
20092.17 158
20093.51 155
20094.85 170
20096.19 147
20097.53 159
20098.87 147
20100.21 142
20101.55 170
20102.89 156
20104.23 125
20105.57 131
20106.91 157
20108.25 199
20109.59 138
20110.93 134
20112.27 136
20113.62 180
20114.96 179
20116.30 133
20117.64 135
20118.98 171
20120.32 154
20121.66 162
20123.00 154
20124.34 159
20125.69 179
20127.03 134
20128.37 129
20129.71 138
20131.05 143
20132.39 143
20133.73 152
20135.08 148
20136.42 130
20137.76 138
20139.10 137
20140.44 132
