# Supplementary material for: MALDI-TOF MS typing enables the classification of brewing yeasts of the genus Saccharomyces to major beer styles
Source: PLoS One. 2017 Aug 9;12(8):e0181694. doi: 10.1371/journal.pone.0181694 (PMC5549903; doi:10.1371/journal.pone.0181694)
Supplement: S3 File — The directory includes 90 raw files and was zipped to “.zip”; the folder has three strains with 30 spectra per strain; S1 Text explains the raw files with an example and Table 1 represents the yeast strains used within the experiment. (ZIP) [file pone.0181694.s006.zip › 7-9/30258-205-OG-WB-WB-YPG-18h-E-E_2015-08-11__0_D1_1.dat]

2000.98 1663
2001.40 1546
2001.82 1456
2002.25 1548
2002.67 1639
2003.09 1527
2003.51 1569
2003.93 1555
2004.35 1585
2004.78 1461
2005.20 1469
2005.62 1626
2006.04 1518
2006.47 1509
2006.89 1472
2007.31 1557
2007.73 1521
2008.16 1545
2008.58 1569
2009.00 1623
2009.42 1793
2009.85 1799
2010.27 1712
2010.69 1648
2011.11 1642
2011.54 1819
2011.96 1794
2012.38 1652
2012.80 1739
2013.23 1566
2013.65 1599
2014.07 1627
2014.50 1423
2014.92 1586
2015.34 1665
2015.77 1587
2016.19 1434
2016.61 1500
2017.04 1401
2017.46 1457
2017.88 1498
2018.31 1460
2018.73 1663
2019.15 1751
2019.58 1656
2020.00 1561
2020.42 1592
2020.85 1617
2021.27 1675
2021.70 1494
2022.12 1696
2022.54 1633
2022.97 1526
2023.39 1672
2023.82 1575
2024.24 1565
2024.66 1528
2025.09 1507
2025.51 1552
2025.94 1454
2026.36 1515
2026.79 1478
2027.21 1600
2027.63 1544
2028.06 1502
2028.48 1616
2028.91 1545
2029.33 1570
2029.76 1514
2030.18 1550
2030.61 1562
2031.03 1616
2031.46 1705
2031.88 1607
2032.31 1556
2032.73 1692
2033.16 1602
2033.58 1563
2034.01 1630
2034.43 1604
2034.86 1555
2035.28 1811
2035.71 1615
2036.13 1625
2036.56 1683
2036.98 1566
2037.41 1622
2037.84 1543
2038.26 1551
2038.69 1642
2039.11 1611
2039.54 1740
2039.96 1457
2040.39 1517
2040.82 1535
2041.24 1585
2041.67 1590
2042.09 1637
2042.52 1804
2042.95 1544
2043.37 1552
2043.80 1507
2044.22 1525
2044.65 1536
2045.08 1411
2045.50 1570
2045.93 1530
2046.36 1532
2046.78 1599
2047.21 1543
2047.64 1540
2048.06 1661
2048.49 1604
2048.92 1484
2049.34 1610
2049.77 1531
2050.20 1638
2050.62 1631
2051.05 1703
2051.48 1826
2051.90 1717
2052.33 1675
2052.76 1735
2053.18 1699
2053.61 1657
2054.04 1666
2054.47 1673
2054.89 1681
2055.32 1711
2055.75 1734
2056.18 1664
2056.60 1614
2057.03 1549
2057.46 1689
2057.89 1526
2058.31 1811
2058.74 1828
2059.17 1716
2059.60 1550
2060.03 1474
2060.45 1501
2060.88 1410
2061.31 1562
2061.74 1605
2062.17 1479
2062.59 1514
2063.02 1744
2063.45 1693
2063.88 1630
2064.31 1756
2064.73 1910
2065.16 1866
2065.59 1686
2066.02 1868
2066.45 1752
2066.88 1696
2067.31 1844
2067.73 1838
2068.16 1888
2068.59 1772
2069.02 1678
2069.45 1923
2069.88 1744
2070.31 1773
2070.74 1748
2071.17 1891
2071.59 1708
2072.02 1581
2072.45 1667
2072.88 1672
2073.31 1652
2073.74 1709
2074.17 1567
2074.60 1647
2075.03 1596
2075.46 1819
2075.89 1713
2076.32 1798
2076.75 1846
2077.18 1873
2077.61 1894
2078.04 1717
2078.47 1834
2078.89 1873
2079.32 2117
2079.75 2062
2080.18 1759
2080.61 1647
2081.04 1759
2081.47 1755
2081.90 1718
2082.34 1784
2082.77 1682
2083.20 1626
2083.63 1601
2084.06 1656
2084.49 1729
2084.92 1639
2085.35 1583
2085.78 1542
2086.21 1731
2086.64 1618
2087.07 1600
2087.50 1643
2087.93 1752
2088.36 1532
2088.79 1593
2089.22 1651
2089.65 1666
2090.09 1704
2090.52 1656
2090.95 1549
2091.38 1668
2091.81 1796
2092.24 1622
2092.67 1429
2093.10 1586
2093.54 1780
2093.97 1566
2094.40 1603
2094.83 1517
2095.26 1527
2095.69 1503
2096.12 1547
2096.56 1428
2096.99 1388
2097.42 1493
2097.85 1591
2098.28 1467
2098.71 1420
2099.15 1465
2099.58 1452
2100.01 1435
2100.44 1438
2100.87 1424
2101.31 1498
2101.74 1481
2102.17 1491
2102.60 1408
2103.04 1415
2103.47 1479
2103.90 1500
2104.33 1407
2104.77 1458
2105.20 1585
2105.63 1428
2106.06 1490
2106.50 1558
2106.93 1598
2107.36 1564
2107.79 1671
2108.23 1609
2108.66 1656
2109.09 1533
2109.53 1426
2109.96 1715
2110.39 1629
2110.82 1536
2111.26 1719
2111.69 1588
2112.12 1621
2112.56 1591
2112.99 1449
2113.42 1439
2113.86 1459
2114.29 1488
2114.72 1608
2115.16 1460
2115.59 1383
2116.03 1420
2116.46 1476
2116.89 1437
2117.33 1355
2117.76 1422
2118.19 1444
2118.63 1443
2119.06 1544
2119.50 1456
2119.93 1423
2120.36 1486
2120.80 1431
2121.23 1362
2121.67 1388
2122.10 1345
2122.54 1381
2122.97 1547
2123.40 1495
2123.84 1456
2124.27 1600
2124.71 1584
2125.14 1516
2125.58 1481
2126.01 1418
2126.45 1439
2126.88 1339
2127.32 1360
2127.75 1433
2128.19 1451
2128.62 1451
2129.06 1587
2129.49 1514
2129.93 1611
2130.36 1554
2130.80 1716
2131.23 1688
2131.67 1666
2132.10 1735
2132.54 1750
2132.97 1785
2133.41 1728
2133.84 1785
2134.28 1986
2134.71 1940
2135.15 1654
2135.59 1769
2136.02 1725
2136.46 1703
2136.89 1567
2137.33 1548
2137.76 1605
2138.20 1519
2138.64 1520
2139.07 1573
2139.51 1407
2139.94 1494
2140.38 1322
2140.82 1509
2141.25 1571
2141.69 1476
2142.13 1544
2142.56 1516
2143.00 1437
2143.43 1455
2143.87 1559
2144.31 1532
2144.74 1497
2145.18 1499
2145.62 1427
2146.05 1354
2146.49 1403
2146.93 1418
2147.36 1444
2147.80 1555
2148.24 1451
2148.68 1431
2149.11 1569
2149.55 1692
2149.99 1622
2150.42 1786
2150.86 1859
2151.30 1689
2151.74 1591
2152.17 1657
2152.61 1748
2153.05 1634
2153.49 1698
2153.92 1726
2154.36 1726
2154.80 1672
2155.24 1802
2155.67 1924
2156.11 1961
2156.55 1746
2156.99 1726
2157.42 1663
2157.86 1656
2158.30 1865
2158.74 1814
2159.18 1806
2159.61 1813
2160.05 1844
2160.49 1858
2160.93 1865
2161.37 1910
2161.81 1788
2162.24 1577
2162.68 1763
2163.12 1867
2163.56 1732
2164.00 1660
2164.44 1585
2164.87 1666
2165.31 1692
2165.75 1677
2166.19 1566
2166.63 1624
2167.07 1622
2167.51 1463
2167.95 1457
2168.39 1614
2168.82 1654
2169.26 1398
2169.70 1495
2170.14 1549
2170.58 1443
2171.02 1573
2171.46 1606
2171.90 1633
2172.34 1563
2172.78 1598
2173.22 1742
2173.66 1703
2174.10 1812
2174.54 1720
2174.98 1673
2175.42 1718
2175.85 1740
2176.29 1672
2176.73 1809
2177.17 1833
2177.61 1848
2178.05 1779
2178.49 1858
2178.93 1811
2179.37 1791
2179.81 1864
2180.25 1742
2180.69 1646
2181.14 1566
2181.58 1671
2182.02 1590
2182.46 1669
2182.90 1659
2183.34 1594
2183.78 1576
2184.22 1529
2184.66 1394
2185.10 1443
2185.54 1521
2185.98 1556
2186.42 1418
2186.86 1527
2187.30 1518
2187.74 1505
2188.19 1620
2188.63 1541
2189.07 1628
2189.51 1526
2189.95 1656
2190.39 1788
2190.83 1629
2191.27 1586
2191.72 1595
2192.16 1678
2192.60 1712
2193.04 1602
2193.48 1605
2193.92 1633
2194.36 1681
2194.81 1804
2195.25 1662
2195.69 1687
2196.13 1623
2196.57 1603
2197.01 1702
2197.46 1794
2197.90 1823
2198.34 1760
2198.78 1778
2199.22 1853
2199.67 1687
2200.11 1661
2200.55 1758
2200.99 1909
2201.44 1548
2201.88 1641
2202.32 1847
2202.76 1816
2203.21 1722
2203.65 1679
2204.09 1589
2204.53 1633
2204.98 1604
2205.42 1569
2205.86 1656
2206.30 1589
2206.75 1743
2207.19 1702
2207.63 1675
2208.08 1772
2208.52 1706
2208.96 1648
2209.41 1700
2209.85 1536
2210.29 1832
2210.73 1791
2211.18 1620
2211.62 1619
2212.06 1571
2212.51 1558
2212.95 1579
2213.40 1704
2213.84 1587
2214.28 1565
2214.73 1388
2215.17 1475
2215.61 1565
2216.06 1716
2216.50 1609
2216.95 1461
2217.39 1628
2217.83 1583
2218.28 1570
2218.72 1676
2219.17 1674
2219.61 1523
2220.05 1554
2220.50 1451
2220.94 1548
2221.39 1665
2221.83 1676
2222.28 1616
2222.72 1632
2223.16 1695
2223.61 1692
2224.05 1853
2224.50 1783
2224.94 1634
2225.39 1616
2225.83 1602
2226.28 1805
2226.72 1927
2227.17 1985
2227.61 1987
2228.06 1811
2228.50 1810
2228.95 1798
2229.39 1818
2229.84 1788
2230.28 1824
2230.73 1751
2231.17 1715
2231.62 1894
2232.06 1873
2232.51 1815
2232.95 1729
2233.40 1835
2233.85 1864
2234.29 1877
2234.74 1732
2235.18 1712
2235.63 1658
2236.07 1721
2236.52 1772
2236.97 1774
2237.41 1767
2237.86 1551
2238.30 1554
2238.75 1713
2239.20 1677
2239.64 1567
2240.09 1614
2240.53 1590
2240.98 1557
2241.43 1415
2241.87 1524
2242.32 1365
2242.77 1456
2243.21 1500
2243.66 1327
2244.11 1407
2244.55 1401
2245.00 1298
2245.45 1236
2245.89 1374
2246.34 1451
2246.79 1463
2247.23 1405
2247.68 1436
2248.13 1495
2248.57 1481
2249.02 1505
2249.47 1545
2249.92 1366
2250.36 1403
2250.81 1475
2251.26 1493
2251.70 1487
2252.15 1596
2252.60 1435
2253.05 1527
2253.49 1414
2253.94 1563
2254.39 1505
2254.84 1417
2255.28 1470
2255.73 1540
2256.18 1508
2256.63 1371
2257.08 1379
2257.52 1441
2257.97 1383
2258.42 1414
2258.87 1417
2259.32 1255
2259.76 1239
2260.21 1274
2260.66 1289
2261.11 1346
2261.56 1401
2262.01 1581
2262.45 1447
2262.90 1587
2263.35 1747
2263.80 1775
2264.25 1596
2264.70 1620
2265.15 1637
2265.59 1646
2266.04 1686
2266.49 1686
2266.94 1659
2267.39 1625
2267.84 1722
2268.29 1697
2268.74 1581
2269.19 1591
2269.63 1679
2270.08 1610
2270.53 1377
2270.98 1588
2271.43 1710
2271.88 1697
2272.33 1723
2272.78 1638
2273.23 1687
2273.68 1617
2274.13 1562
2274.58 1659
2275.03 1667
2275.48 1581
2275.93 1593
2276.38 1657
2276.83 1803
2277.28 1773
2277.73 1548
2278.18 1580
2278.63 1699
2279.08 1527
2279.53 1440
2279.98 1415
2280.43 1398
2280.88 1704
2281.33 1628
2281.78 1597
2282.23 1464
2282.68 1529
2283.13 1481
2283.58 1471
2284.03 1420
2284.48 1444
2284.93 1360
2285.38 1566
2285.83 1469
2286.28 1328
2286.73 1565
2287.19 1418
2287.64 1563
2288.09 1538
2288.54 1493
2288.99 1501
2289.44 1646
2289.89 1856
2290.34 2005
2290.79 2161
2291.25 2191
2291.70 2276
2292.15 2466
2292.60 2673
2293.05 2677
2293.50 2888
2293.95 2909
2294.41 2718
2294.86 2916
2295.31 2737
2295.76 2524
2296.21 2528
2296.66 2346
2297.12 1946
2297.57 1819
2298.02 1729
2298.47 1662
2298.92 1555
2299.38 1524
2299.83 1636
2300.28 1554
2300.73 1406
2301.18 1433
2301.64 1307
2302.09 1412
2302.54 1406
2302.99 1396
2303.45 1468
2303.90 1493
2304.35 1438
2304.80 1420
2305.26 1346
2305.71 1367
2306.16 1429
2306.61 1330
2307.07 1466
2307.52 1587
2307.97 1571
2308.43 1532
2308.88 1551
2309.33 1575
2309.79 1522
2310.24 1548
2310.69 1721
2311.15 1791
2311.60 1637
2312.05 1590
2312.51 1663
2312.96 1679
2313.41 1519
2313.87 1635
2314.32 1795
2314.77 1696
2315.23 1666
2315.68 1688
2316.13 1587
2316.59 1465
2317.04 1523
2317.49 1560
2317.95 1725
2318.40 1491
2318.86 1491
2319.31 1684
2319.76 1763
2320.22 1562
2320.67 1689
2321.13 1426
2321.58 1460
2322.04 1417
2322.49 1556
2322.94 1620
2323.40 1597
2323.85 1595
2324.31 1628
2324.76 1531
2325.22 1715
2325.67 1815
2326.13 1704
2326.58 1687
2327.04 1824
2327.49 1694
2327.95 1763
2328.40 1693
2328.86 1763
2329.31 1642
2329.77 1589
2330.22 1687
2330.68 1670
2331.13 1554
2331.59 1662
2332.04 1603
2332.50 1611
2332.95 1455
2333.41 1518
2333.86 1478
2334.32 1481
2334.77 1609
2335.23 1609
2335.69 1414
2336.14 1375
2336.60 1540
2337.05 1623
2337.51 1503
2337.96 1470
2338.42 1608
2338.88 1563
2339.33 1430
2339.79 1287
2340.24 1386
2340.70 1409
2341.16 1555
2341.61 1502
2342.07 1457
2342.52 1507
2342.98 1478
2343.44 1437
2343.89 1378
2344.35 1418
2344.81 1464
2345.26 1486
2345.72 1526
2346.18 1443
2346.63 1404
2347.09 1361
2347.55 1370
2348.00 1285
2348.46 1368
2348.92 1551
2349.37 1428
2349.83 1259
2350.29 1419
2350.75 1398
2351.20 1354
2351.66 1388
2352.12 1344
2352.57 1438
2353.03 1442
2353.49 1473
2353.95 1490
2354.40 1435
2354.86 1368
2355.32 1263
2355.78 1447
2356.23 1396
2356.69 1335
2357.15 1238
2357.61 1319
2358.07 1296
2358.52 1394
2358.98 1342
2359.44 1299
2359.90 1302
2360.36 1423
2360.81 1498
2361.27 1432
2361.73 1394
2362.19 1364
2362.65 1376
2363.10 1371
2363.56 1487
2364.02 1530
2364.48 1566
2364.94 1512
2365.40 1420
2365.86 1381
2366.31 1500
2366.77 1727
2367.23 1572
2367.69 1443
2368.15 1450
2368.61 1622
2369.07 1670
2369.53 1571
2369.98 1481
2370.44 1509
2370.90 1320
2371.36 1451
2371.82 1526
2372.28 1233
2372.74 1362
2373.20 1433
2373.66 1470
2374.12 1463
2374.58 1458
2375.04 1530
2375.50 1637
2375.95 1722
2376.41 1668
2376.87 1584
2377.33 1535
2377.79 1763
2378.25 1666
2378.71 1666
2379.17 1650
2379.63 1733
2380.09 1875
2380.55 1633
2381.01 1652
2381.47 1782
2381.93 1481
2382.39 1483
2382.85 1443
2383.31 1413
2383.77 1386
2384.23 1312
2384.69 1563
2385.15 1434
2385.62 1482
2386.08 1534
2386.54 1388
2387.00 1384
2387.46 1476
2387.92 1352
2388.38 1279
2388.84 1372
2389.30 1474
2389.76 1504
2390.22 1401
2390.68 1382
2391.14 1569
2391.61 1508
2392.07 1592
2392.53 1507
2392.99 1429
2393.45 1685
2393.91 1644
2394.37 1687
2394.83 1758
2395.30 1832
2395.76 1700
2396.22 1700
2396.68 1466
2397.14 1472
2397.60 1630
2398.07 1540
2398.53 1494
2398.99 1429
2399.45 1431
2399.91 1460
2400.37 1364
2400.84 1502
2401.30 1379
2401.76 1553
2402.22 1554
2402.68 1332
2403.15 1413
2403.61 1540
2404.07 1485
2404.53 1372
2405.00 1506
2405.46 1477
2405.92 1384
2406.38 1375
2406.85 1487
2407.31 1442
2407.77 1430
2408.23 1465
2408.70 1495
2409.16 1452
2409.62 1408
2410.08 1432
2410.55 1551
2411.01 1484
2411.47 1532
2411.94 1548
2412.40 1574
2412.86 1521
2413.33 1409
2413.79 1403
2414.25 1395
2414.72 1490
2415.18 1406
2415.64 1613
2416.11 1659
2416.57 1566
2417.03 1432
2417.50 1394
2417.96 1460
2418.42 1366
2418.89 1366
2419.35 1529
2419.81 1561
2420.28 1496
2420.74 1433
2421.21 1393
2421.67 1488
2422.13 1516
2422.60 1518
2423.06 1563
2423.53 1404
2423.99 1478
2424.45 1594
2424.92 1483
2425.38 1570
2425.85 1547
2426.31 1367
2426.78 1417
2427.24 1425
2427.71 1479
2428.17 1344
2428.63 1401
2429.10 1365
2429.56 1525
2430.03 1446
2430.49 1388
2430.96 1264
2431.42 1434
2431.89 1328
2432.35 1344
2432.82 1475
2433.28 1440
2433.75 1434
2434.21 1426
2434.68 1260
2435.14 1327
2435.61 1383
2436.07 1353
2436.54 1346
2437.01 1294
2437.47 1500
2437.94 1428
2438.40 1301
2438.87 1495
2439.33 1365
2439.80 1345
2440.26 1299
2440.73 1445
2441.20 1326
2441.66 1474
2442.13 1554
2442.59 1585
2443.06 1539
2443.53 1519
2443.99 1594
2444.46 1619
2444.92 1458
2445.39 1407
2445.86 1345
2446.32 1311
2446.79 1418
2447.26 1450
2447.72 1488
2448.19 1381
2448.66 1335
2449.12 1470
2449.59 1346
2450.05 1346
2450.52 1384
2450.99 1450
2451.46 1384
2451.92 1344
2452.39 1297
2452.86 1343
2453.32 1356
2453.79 1279
2454.26 1326
2454.72 1218
2455.19 1329
2455.66 1415
2456.13 1356
2456.59 1349
2457.06 1306
2457.53 1439
2458.00 1413
2458.46 1270
2458.93 1235
2459.40 1292
2459.87 1278
2460.33 1288
2460.80 1299
2461.27 1363
2461.74 1342
2462.20 1317
2462.67 1371
2463.14 1433
2463.61 1360
2464.08 1373
2464.54 1269
2465.01 1303
2465.48 1357
2465.95 1314
2466.42 1379
2466.88 1416
2467.35 1368
2467.82 1351
2468.29 1368
2468.76 1391
2469.23 1306
2469.70 1345
2470.16 1342
2470.63 1175
2471.10 1242
2471.57 1281
2472.04 1431
2472.51 1451
2472.98 1423
2473.44 1334
2473.91 1338
2474.38 1238
2474.85 1285
2475.32 1317
2475.79 1431
2476.26 1380
2476.73 1352
2477.20 1377
2477.67 1155
2478.14 1251
2478.61 1285
2479.08 1300
2479.54 1305
2480.01 1349
2480.48 1296
2480.95 1313
2481.42 1301
2481.89 1280
2482.36 1428
2482.83 1506
2483.30 1213
2483.77 1224
2484.24 1322
2484.71 1324
2485.18 1189
2485.65 1228
2486.12 1262
2486.59 1315
2487.06 1423
2487.53 1414
2488.00 1489
2488.47 1366
2488.94 1384
2489.41 1634
2489.88 1607
2490.35 1666
2490.83 1621
2491.30 1607
2491.77 1420
2492.24 1628
2492.71 1672
2493.18 1489
2493.65 1545
2494.12 1477
2494.59 1327
2495.06 1334
2495.53 1375
2496.00 1473
2496.48 1423
2496.95 1248
2497.42 1308
2497.89 1188
2498.36 1297
2498.83 1314
2499.30 1536
2499.77 1468
2500.25 1327
2500.72 1420
2501.19 1298
2501.66 1389
2502.13 1320
2502.60 1315
2503.07 1349
2503.55 1386
2504.02 1364
2504.49 1328
2504.96 1359
2505.43 1420
2505.91 1385
2506.38 1484
2506.85 1438
2507.32 1300
2507.79 1591
2508.27 1474
2508.74 1471
2509.21 1583
2509.68 1481
2510.16 1418
2510.63 1644
2511.10 1559
2511.57 1505
2512.05 1697
2512.52 1591
2512.99 1636
2513.46 1726
2513.94 1642
2514.41 1697
2514.88 1611
2515.35 1754
2515.83 1744
2516.30 1604
2516.77 1454
2517.25 1310
2517.72 1384
2518.19 1392
2518.67 1417
2519.14 1460
2519.61 1501
2520.09 1620
2520.56 1474
2521.03 1354
2521.51 1334
2521.98 1384
2522.45 1429
2522.93 1481
2523.40 1437
2523.87 1481
2524.35 1324
2524.82 1364
2525.29 1365
2525.77 1483
2526.24 1356
2526.72 1218
2527.19 1287
2527.66 1416
2528.14 1342
2528.61 1430
2529.09 1603
2529.56 1439
2530.03 1415
2530.51 1565
2530.98 1640
2531.46 1626
2531.93 1698
2532.41 1672
2532.88 1601
2533.36 1619
2533.83 1515
2534.31 1526
2534.78 1451
2535.25 1516
2535.73 1409
2536.20 1338
2536.68 1328
2537.15 1311
2537.63 1420
2538.10 1320
2538.58 1501
2539.05 1373
2539.53 1334
2540.00 1439
2540.48 1511
2540.95 1491
2541.43 1466
2541.91 1520
2542.38 1535
2542.86 1387
2543.33 1373
2543.81 1427
2544.28 1421
2544.76 1455
2545.23 1373
2545.71 1342
2546.19 1393
2546.66 1472
2547.14 1555
2547.61 1605
2548.09 1659
2548.56 1508
2549.04 1620
2549.52 1591
2549.99 1636
2550.47 1657
2550.95 1552
2551.42 1715
2551.90 1755
2552.37 1750
2552.85 1787
2553.33 1772
2553.80 1756
2554.28 1679
2554.76 1593
2555.23 1736
2555.71 1636
2556.19 1579
2556.66 1506
2557.14 1556
2557.62 1357
2558.09 1286
2558.57 1324
2559.05 1450
2559.52 1412
2560.00 1525
2560.48 1392
2560.96 1279
2561.43 1319
2561.91 1404
2562.39 1318
2562.86 1347
2563.34 1470
2563.82 1413
2564.30 1323
2564.77 1330
2565.25 1416
2565.73 1352
2566.21 1280
2566.68 1304
2567.16 1366
2567.64 1237
2568.12 1294
2568.60 1243
2569.07 1314
2569.55 1288
2570.03 1318
2570.51 1318
2570.99 1353
2571.46 1476
2571.94 1327
2572.42 1406
2572.90 1352
2573.38 1310
2573.85 1316
2574.33 1357
2574.81 1256
2575.29 1278
2575.77 1273
2576.25 1146
2576.73 1309
2577.20 1271
2577.68 1176
2578.16 1268
2578.64 1317
2579.12 1255
2579.60 1251
2580.08 1374
2580.56 1250
2581.04 1417
2581.51 1418
2581.99 1278
2582.47 1347
2582.95 1434
2583.43 1283
2583.91 1209
2584.39 1406
2584.87 1350
2585.35 1253
2585.83 1331
2586.31 1264
2586.79 1259
2587.27 1390
2587.75 1347
2588.23 1431
2588.71 1420
2589.18 1422
2589.66 1338
2590.14 1242
2590.62 1329
2591.10 1361
2591.58 1329
2592.06 1432
2592.54 1366
2593.02 1311
2593.50 1386
2593.98 1348
2594.47 1423
2594.95 1244
2595.43 1205
2595.91 1154
2596.39 1206
2596.87 1262
2597.35 1169
2597.83 1207
2598.31 1274
2598.79 1322
2599.27 1304
2599.75 1311
2600.23 1426
2600.71 1220
2601.19 1206
2601.67 1272
2602.16 1231
2602.64 1263
2603.12 1306
2603.60 1339
2604.08 1395
2604.56 1182
2605.04 1266
2605.52 1291
2606.00 1395
2606.49 1270
2606.97 1231
2607.45 1394
2607.93 1248
2608.41 1290
2608.89 1287
2609.37 1303
2609.86 1332
2610.34 1451
2610.82 1344
2611.30 1312
2611.78 1265
2612.27 1157
2612.75 1353
2613.23 1424
2613.71 1316
2614.19 1377
2614.68 1422
2615.16 1302
2615.64 1266
2616.12 1313
2616.60 1309
2617.09 1304
2617.57 1290
2618.05 1346
2618.53 1362
2619.02 1339
2619.50 1337
2619.98 1341
2620.46 1258
2620.95 1300
2621.43 1481
2621.91 1380
2622.40 1390
2622.88 1329
2623.36 1257
2623.84 1315
2624.33 1371
2624.81 1366
2625.29 1339
2625.78 1312
2626.26 1341
2626.74 1472
2627.23 1411
2627.71 1378
2628.19 1343
2628.68 1414
2629.16 1449
2629.64 1442
2630.13 1440
2630.61 1437
2631.09 1598
2631.58 1510
2632.06 1371
2632.54 1491
2633.03 1723
2633.51 1635
2634.00 1636
2634.48 1796
2634.96 1802
2635.45 1657
2635.93 1539
2636.42 1608
2636.90 1658
2637.38 1614
2637.87 1561
2638.35 1436
2638.84 1349
2639.32 1503
2639.81 1593
2640.29 1394
2640.78 1414
2641.26 1451
2641.74 1483
2642.23 1508
2642.71 1471
2643.20 1340
2643.68 1398
2644.17 1351
2644.65 1326
2645.14 1371
2645.62 1236
2646.11 1340
2646.59 1261
2647.08 1245
2647.56 1227
2648.05 1179
2648.53 1256
2649.02 1307
2649.50 1239
2649.99 1256
2650.48 1266
2650.96 1385
2651.45 1391
2651.93 1356
2652.42 1327
2652.90 1298
2653.39 1189
2653.87 1362
2654.36 1334
2654.85 1371
2655.33 1515
2655.82 1332
2656.30 1444
2656.79 1390
2657.28 1272
2657.76 1311
2658.25 1363
2658.73 1159
2659.22 1265
2659.71 1261
2660.19 1299
2660.68 1250
2661.17 1152
2661.65 1343
2662.14 1423
2662.62 1278
2663.11 1140
2663.60 1337
2664.08 1303
2664.57 1287
2665.06 1276
2665.55 1360
2666.03 1337
2666.52 1203
2667.01 1321
2667.49 1286
2667.98 1205
2668.47 1231
2668.95 1255
2669.44 1270
2669.93 1325
2670.42 1243
2670.90 1327
2671.39 1343
2671.88 1319
2672.36 1302
2672.85 1365
2673.34 1435
2673.83 1432
2674.31 1330
2674.80 1266
2675.29 1273
2675.78 1374
2676.27 1419
2676.75 1616
2677.24 1641
2677.73 1488
2678.22 1592
2678.71 1590
2679.19 1589
2679.68 1476
2680.17 1355
2680.66 1475
2681.15 1494
2681.63 1450
2682.12 1361
2682.61 1389
2683.10 1334
2683.59 1289
2684.08 1210
2684.56 1115
2685.05 1282
2685.54 1207
2686.03 1194
2686.52 1350
2687.01 1320
2687.50 1355
2687.99 1344
2688.47 1218
2688.96 1272
2689.45 1373
2689.94 1287
2690.43 1284
2690.92 1323
2691.41 1212
2691.90 1259
2692.39 1185
2692.88 1362
2693.37 1379
2693.85 1366
2694.34 1303
2694.83 1366
2695.32 1365
2695.81 1340
2696.30 1371
2696.79 1173
2697.28 1209
2697.77 1224
2698.26 1443
2698.75 1239
2699.24 1352
2699.73 1178
2700.22 1225
2700.71 1312
2701.20 1250
2701.69 1275
2702.18 1202
2702.67 1234
2703.16 1254
2703.65 1313
2704.14 1305
2704.63 1304
2705.12 1508
2705.61 1504
2706.10 1335
2706.59 1356
2707.08 1332
2707.58 1444
2708.07 1459
2708.56 1417
2709.05 1373
2709.54 1317
2710.03 1296
2710.52 1264
2711.01 1188
2711.50 1244
2711.99 1289
2712.48 1254
2712.98 1342
2713.47 1368
2713.96 1351
2714.45 1374
2714.94 1321
2715.43 1484
2715.92 1459
2716.41 1400
2716.91 1247
2717.40 1229
2717.89 1318
2718.38 1349
2718.87 1388
2719.36 1159
2719.86 1131
2720.35 1301
2720.84 1275
2721.33 1291
2721.82 1356
2722.31 1284
2722.81 1313
2723.30 1444
2723.79 1203
2724.28 1211
2724.77 1360
2725.27 1506
2725.76 1390
2726.25 1321
2726.74 1353
2727.24 1419
2727.73 1472
2728.22 1378
2728.71 1277
2729.21 1333
2729.70 1500
2730.19 1493
2730.68 1441
2731.18 1369
2731.67 1353
2732.16 1348
2732.66 1341
2733.15 1469
2733.64 1485
2734.13 1396
2734.63 1405
2735.12 1499
2735.61 1322
2736.11 1263
2736.60 1340
2737.09 1422
2737.59 1399
2738.08 1329
2738.57 1431
2739.07 1490
2739.56 1473
2740.05 1549
2740.55 1479
2741.04 1578
2741.54 1503
2742.03 1446
2742.52 1477
2743.02 1401
2743.51 1395
2744.00 1347
2744.50 1342
2744.99 1287
2745.49 1330
2745.98 1352
2746.47 1355
2746.97 1321
2747.46 1333
2747.96 1298
2748.45 1272
2748.95 1151
2749.44 1130
2749.93 1199
2750.43 1347
2750.92 1226
2751.42 1317
2751.91 1254
2752.41 1257
2752.90 1444
2753.40 1406
2753.89 1230
2754.39 1124
2754.88 1208
2755.38 1255
2755.87 1103
2756.37 1171
2756.86 1274
2757.36 1387
2757.85 1395
2758.35 1344
2758.84 1354
2759.34 1280
2759.83 1225
2760.33 1303
2760.82 1214
2761.32 1276
2761.81 1188
2762.31 1261
2762.81 1255
2763.30 1428
2763.80 1313
2764.29 1184
2764.79 1191
2765.28 1284
2765.78 1136
2766.28 1253
2766.77 1365
2767.27 1309
2767.76 1251
2768.26 1251
2768.76 1364
2769.25 1317
2769.75 1415
2770.25 1283
2770.74 1274
2771.24 1424
2771.73 1348
2772.23 1233
2772.73 1208
2773.22 1254
2773.72 1232
2774.22 1262
2774.71 1328
2775.21 1291
2775.71 1198
2776.20 1244
2776.70 1370
2777.20 1560
2777.69 1739
2778.19 1526
2778.69 1553
2779.19 1487
2779.68 1609
2780.18 1625
2780.68 1733
2781.17 1524
2781.67 1467
2782.17 1385
2782.67 1430
2783.16 1302
2783.66 1385
2784.16 1446
2784.66 1538
2785.15 1268
2785.65 1212
2786.15 1275
2786.65 1278
2787.15 1187
2787.64 1255
2788.14 1191
2788.64 1134
2789.14 1251
2789.63 1121
2790.13 1157
2790.63 1114
2791.13 1236
2791.63 1253
2792.13 1211
2792.62 1135
2793.12 1296
2793.62 1245
2794.12 1344
2794.62 1435
2795.12 1281
2795.61 1251
2796.11 1228
2796.61 1246
2797.11 1412
2797.61 1351
2798.11 1197
2798.61 1217
2799.11 1255
2799.60 1237
2800.10 1465
2800.60 1309
2801.10 1410
2801.60 1281
2802.10 1238
2802.60 1391
2803.10 1380
2803.60 1337
2804.10 1334
2804.60 1240
2805.10 1277
2805.59 1232
2806.09 1325
2806.59 1283
2807.09 1331
2807.59 1326
2808.09 1385
2808.59 1350
2809.09 1344
2809.59 1503
2810.09 1356
2810.59 1459
2811.09 1352
2811.59 1295
2812.09 1291
2812.59 1346
2813.09 1374
2813.59 1237
2814.09 1170
2814.59 1312
2815.09 1352
2815.59 1243
2816.09 1240
2816.59 1063
2817.09 1092
2817.59 1267
2818.09 1151
2818.60 1105
2819.10 1128
2819.60 1300
2820.10 1217
2820.60 1200
2821.10 1280
2821.60 1284
2822.10 1243
2822.60 1417
2823.10 1394
2823.60 1312
2824.10 1233
2824.61 1151
2825.11 1224
2825.61 1330
2826.11 1287
2826.61 1269
2827.11 1236
2827.61 1189
2828.12 1267
2828.62 1151
2829.12 1141
2829.62 1135
2830.12 1121
2830.62 1206
2831.12 1174
2831.63 1134
2832.13 1173
2832.63 1208
2833.13 1229
2833.63 1126
2834.14 1193
2834.64 1183
2835.14 1089
2835.64 1102
2836.14 1270
2836.65 1349
2837.15 1288
2837.65 1121
2838.15 1195
2838.66 1318
2839.16 1294
2839.66 1106
2840.16 1075
2840.67 1350
2841.17 1381
2841.67 1309
2842.17 1299
2842.68 1166
2843.18 1338
2843.68 1360
2844.18 1253
2844.69 1284
2845.19 1267
2845.69 1313
2846.20 1220
2846.70 1240
2847.20 1295
2847.71 1372
2848.21 1274
2848.71 1242
2849.22 1367
2849.72 1387
2850.22 1258
2850.73 1344
2851.23 1239
2851.73 1402
2852.24 1435
2852.74 1477
2853.24 1360
2853.75 1333
2854.25 1280
2854.75 1306
2855.26 1423
2855.76 1311
2856.27 1381
2856.77 1413
2857.27 1448
2857.78 1487
2858.28 1603
2858.79 1563
2859.29 1494
2859.80 1561
2860.30 1567
2860.80 1565
2861.31 1480
2861.81 1403
2862.32 1467
2862.82 1313
2863.33 1361
2863.83 1355
2864.34 1298
2864.84 1320
2865.34 1206
2865.85 1162
2866.35 1221
2866.86 1264
2867.36 1191
2867.87 1090
2868.37 1058
2868.88 1113
2869.38 1151
2869.89 1106
2870.39 1217
2870.90 1150
2871.41 1111
2871.91 1195
2872.42 1250
2872.92 1172
2873.43 1309
2873.93 1225
2874.44 1213
2874.94 1245
2875.45 1341
2875.95 1402
2876.46 1313
2876.97 1154
2877.47 1361
2877.98 1381
2878.48 1270
2878.99 1441
2879.50 1411
2880.00 1479
2880.51 1359
2881.01 1344
2881.52 1410
2882.03 1537
2882.53 1364
2883.04 1382
2883.54 1409
2884.05 1301
2884.56 1383
2885.06 1467
2885.57 1320
2886.08 1345
2886.58 1334
2887.09 1250
2887.60 1313
2888.10 1252
2888.61 1307
2889.12 1370
2889.62 1266
2890.13 1257
2890.64 1252
2891.15 1265
2891.65 1303
2892.16 1332
2892.67 1246
2893.17 1305
2893.68 1325
2894.19 1349
2894.70 1363
2895.20 1515
2895.71 1345
2896.22 1355
2896.73 1423
2897.23 1530
2897.74 1609
2898.25 1628
2898.76 1483
2899.26 1496
2899.77 1471
2900.28 1385
2900.79 1525
2901.29 1503
2901.80 1324
2902.31 1243
2902.82 1296
2903.33 1237
2903.83 1420
2904.34 1308
2904.85 1304
2905.36 1455
2905.87 1452
2906.38 1333
2906.88 1324
2907.39 1421
2907.90 1508
2908.41 1458
2908.92 1269
2909.43 1304
2909.94 1376
2910.44 1471
2910.95 1355
2911.46 1383
2911.97 1404
2912.48 1215
2912.99 1174
2913.50 1325
2914.01 1219
2914.52 1260
2915.02 1302
2915.53 1400
2916.04 1452
2916.55 1456
2917.06 1462
2917.57 1358
2918.08 1371
2918.59 1385
2919.10 1375
2919.61 1322
2920.12 1354
2920.63 1430
2921.14 1347
2921.65 1271
2922.16 1311
2922.67 1419
2923.18 1497
2923.69 1374
2924.20 1331
2924.71 1556
2925.22 1377
2925.73 1267
2926.24 1368
2926.75 1292
2927.26 1244
2927.77 1221
2928.28 1255
2928.79 1258
2929.30 1186
2929.81 1227
2930.32 1250
2930.83 1296
2931.34 1252
2931.85 1220
2932.36 1238
2932.87 1222
2933.38 1218
2933.89 1141
2934.40 1241
2934.91 1253
2935.42 1267
2935.94 1239
2936.45 1181
2936.96 1249
2937.47 1217
2937.98 1298
2938.49 1482
2939.00 1544
2939.51 1583
2940.02 1417
2940.54 1313
2941.05 1440
2941.56 1435
2942.07 1415
2942.58 1635
2943.09 1579
2943.61 1492
2944.12 1325
2944.63 1305
2945.14 1372
2945.65 1351
2946.16 1307
2946.68 1372
2947.19 1298
2947.70 1351
2948.21 1385
2948.72 1325
2949.24 1355
2949.75 1426
2950.26 1255
2950.77 1329
2951.28 1298
2951.80 1186
2952.31 1253
2952.82 1235
2953.33 1229
2953.85 1286
2954.36 1112
2954.87 1169
2955.38 1165
2955.90 1149
2956.41 1219
2956.92 1120
2957.43 1143
2957.95 1259
2958.46 1213
2958.97 1177
2959.49 1307
2960.00 1225
2960.51 1220
2961.03 1347
2961.54 1282
2962.05 1340
2962.57 1373
2963.08 1292
2963.59 1267
2964.11 1288
2964.62 1286
2965.13 1494
2965.65 1350
2966.16 1265
2966.67 1306
2967.19 1246
2967.70 1323
2968.21 1351
2968.73 1250
2969.24 1254
2969.76 1180
2970.27 1372
2970.78 1273
2971.30 1235
2971.81 1249
2972.33 1225
2972.84 1307
2973.35 1277
2973.87 1233
2974.38 1060
2974.90 1164
2975.41 1205
2975.92 1229
2976.44 1200
2976.95 1277
2977.47 1381
2977.98 1280
2978.50 1308
2979.01 1228
2979.53 1198
2980.04 1337
2980.56 1313
2981.07 1254
2981.59 1276
2982.10 1221
2982.62 1272
2983.13 1194
2983.65 1160
2984.16 1174
2984.68 1358
2985.19 1260
2985.71 1455
2986.22 1425
2986.74 1417
2987.25 1348
2987.77 1423
2988.28 1505
2988.80 1515
2989.31 1335
2989.83 1367
2990.35 1531
2990.86 1546
2991.38 1529
2991.89 1350
2992.41 1440
2992.92 1380
2993.44 1427
2993.96 1501
2994.47 1581
2994.99 1562
2995.50 1629
2996.02 1770
2996.54 1569
2997.05 1577
2997.57 1492
2998.09 1624
2998.60 1615
2999.12 1629
2999.64 1647
3000.15 1514
3000.67 1524
3001.18 1657
3001.70 1771
3002.22 1682
3002.73 1862
3003.25 1953
3003.77 1973
3004.29 2068
3004.80 2205
3005.32 2235
3005.84 2370
3006.35 2446
3006.87 2624
3007.39 2732
3007.90 2679
3008.42 2553
3008.94 2458
3009.46 2505
3009.97 2437
3010.49 2259
3011.01 2175
3011.53 2019
3012.04 1851
3012.56 1634
3013.08 1639
3013.60 1449
3014.11 1424
3014.63 1488
3015.15 1612
3015.67 1633
3016.18 1629
3016.70 1507
3017.22 1448
3017.74 1564
3018.26 1540
3018.77 1523
3019.29 1520
3019.81 1476
3020.33 1585
3020.85 1559
3021.37 1562
3021.88 1554
3022.40 1589
3022.92 1563
3023.44 1729
3023.96 1440
3024.48 1519
3025.00 1576
3025.51 1507
3026.03 1546
3026.55 1388
3027.07 1375
3027.59 1446
3028.11 1431
3028.63 1419
3029.15 1460
3029.67 1472
3030.18 1435
3030.70 1279
3031.22 1452
3031.74 1489
3032.26 1465
3032.78 1322
3033.30 1276
3033.82 1388
3034.34 1359
3034.86 1307
3035.38 1335
3035.90 1387
3036.42 1448
3036.94 1409
3037.46 1573
3037.98 1396
3038.50 1330
3039.02 1409
3039.54 1360
3040.06 1580
3040.58 1495
3041.10 1443
3041.62 1386
3042.14 1392
3042.66 1451
3043.18 1338
3043.70 1259
3044.22 1372
3044.74 1232
3045.26 1305
3045.78 1353
3046.30 1376
3046.82 1580
3047.34 1510
3047.86 1483
3048.38 1447
3048.90 1365
3049.42 1300
3049.94 1275
3050.46 1405
3050.98 1379
3051.50 1329
3052.03 1332
3052.55 1272
3053.07 1232
3053.59 1331
3054.11 1412
3054.63 1452
3055.15 1273
3055.67 1258
3056.19 1266
3056.72 1346
3057.24 1329
3057.76 1231
3058.28 1265
3058.80 1284
3059.32 1223
3059.84 1352
3060.37 1392
3060.89 1323
3061.41 1337
3061.93 1323
3062.45 1376
3062.98 1426
3063.50 1413
3064.02 1389
3064.54 1308
3065.06 1399
3065.59 1372
3066.11 1426
3066.63 1555
3067.15 1638
3067.67 1599
3068.20 1419
3068.72 1461
3069.24 1541
3069.76 1519
3070.29 1593
3070.81 1513
3071.33 1368
3071.85 1410
3072.38 1454
3072.90 1389
3073.42 1492
3073.95 1510
3074.47 1301
3074.99 1259
3075.51 1327
3076.04 1561
3076.56 1425
3077.08 1410
3077.61 1451
3078.13 1465
3078.65 1457
3079.18 1551
3079.70 1711
3080.22 1775
3080.75 1682
3081.27 1719
3081.79 1723
3082.32 1825
3082.84 1924
3083.36 1904
3083.89 1829
3084.41 1956
3084.93 2004
3085.46 2132
3085.98 2190
3086.51 2081
3087.03 1931
3087.55 1929
3088.08 2011
3088.60 1893
3089.13 1936
3089.65 1772
3090.17 1914
3090.70 1930
3091.22 1809
3091.75 1700
3092.27 1756
3092.80 1797
3093.32 1688
3093.85 1640
3094.37 1774
3094.89 1584
3095.42 1754
3095.94 1889
3096.47 1951
3096.99 1933
3097.52 1995
3098.04 2048
3098.57 2047
3099.09 1962
3099.62 2265
3100.14 2109
3100.67 2257
3101.19 2408
3101.72 2675
3102.24 3007
3102.77 3714
3103.29 4172
3103.82 4743
3104.34 5110
3104.87 5505
3105.40 5856
3105.92 6352
3106.45 6944
3106.97 6952
3107.50 6923
3108.02 6416
3108.55 6338
3109.08 5818
3109.60 5292
3110.13 4376
3110.65 4129
3111.18 3635
3111.70 3452
3112.23 3111
3112.76 2857
3113.28 2878
3113.81 2828
3114.34 2871
3114.86 2831
3115.39 2886
3115.91 2811
3116.44 2623
3116.97 2605
3117.49 2553
3118.02 2299
3118.55 2311
3119.07 2128
3119.60 2127
3120.13 1967
3120.65 1876
3121.18 1917
3121.71 2161
3122.23 2059
3122.76 2056
3123.29 2056
3123.82 2299
3124.34 2103
3124.87 2081
3125.40 1967
3125.92 2122
3126.45 2039
3126.98 1991
3127.51 2049
3128.03 1977
3128.56 1840
3129.09 1793
3129.62 1889
3130.14 1656
3130.67 1560
3131.20 1536
3131.73 1525
3132.25 1589
3132.78 1786
3133.31 1746
3133.84 1778
3134.37 1798
3134.89 1615
3135.42 1442
3135.95 1490
3136.48 1522
3137.01 1641
3137.53 1491
3138.06 1418
3138.59 1349
3139.12 1338
3139.65 1557
3140.18 1564
3140.70 1495
3141.23 1479
3141.76 1509
3142.29 1524
3142.82 1441
3143.35 1504
3143.88 1455
3144.40 1536
3144.93 1532
3145.46 1397
3145.99 1345
3146.52 1336
3147.05 1550
3147.58 1561
3148.11 1485
3148.64 1475
3149.17 1430
3149.70 1494
3150.22 1506
3150.75 1523
3151.28 1506
3151.81 1564
3152.34 1545
3152.87 1676
3153.40 1556
3153.93 1680
3154.46 1512
3154.99 1598
3155.52 1675
3156.05 1542
3156.58 1609
3157.11 1681
3157.64 1652
3158.17 1701
3158.70 1761
3159.23 1602
3159.76 1674
3160.29 1787
3160.82 1700
3161.35 1753
3161.88 1819
3162.41 1857
3162.94 1771
3163.47 1777
3164.00 1675
3164.53 1704
3165.06 1749
3165.59 1706
3166.12 1710
3166.65 1758
3167.18 1664
3167.72 1434
3168.25 1570
3168.78 1604
3169.31 1679
3169.84 1546
3170.37 1451
3170.90 1299
3171.43 1273
3171.96 1365
3172.49 1399
3173.03 1510
3173.56 1572
3174.09 1637
3174.62 1536
3175.15 1349
3175.68 1437
3176.21 1487
3176.74 1539
3177.28 1528
3177.81 1614
3178.34 1673
3178.87 1567
3179.40 1638
3179.93 1591
3180.47 1653
3181.00 1510
3181.53 1393
3182.06 1521
3182.59 1521
3183.13 1468
3183.66 1419
3184.19 1472
3184.72 1390
3185.25 1295
3185.79 1450
3186.32 1515
3186.85 1387
3187.38 1331
3187.92 1381
3188.45 1314
3188.98 1430
3189.51 1494
3190.05 1385
3190.58 1424
3191.11 1525
3191.64 1396
3192.18 1414
3192.71 1373
3193.24 1390
3193.78 1509
3194.31 1421
3194.84 1403
3195.38 1523
3195.91 1502
3196.44 1348
3196.97 1329
3197.51 1484
3198.04 1501
3198.57 1416
3199.11 1572
3199.64 1476
3200.17 1524
3200.71 1436
3201.24 1478
3201.78 1474
3202.31 1529
3202.84 1502
3203.38 1445
3203.91 1557
3204.44 1560
3204.98 1551
3205.51 1555
3206.05 1672
3206.58 1644
3207.11 1570
3207.65 1675
3208.18 1710
3208.72 1756
3209.25 1727
3209.78 1658
3210.32 1776
3210.85 1919
3211.39 1932
3211.92 1864
3212.46 1991
3212.99 1909
3213.53 1982
3214.06 1754
3214.59 1935
3215.13 1939
3215.66 1910
3216.20 1753
3216.73 1808
3217.27 1750
3217.80 1754
3218.34 1646
3218.87 1541
3219.41 1571
3219.94 1546
3220.48 1561
3221.01 1503
3221.55 1526
3222.08 1464
3222.62 1473
3223.16 1549
3223.69 1692
3224.23 1609
3224.76 1655
3225.30 1713
3225.83 1770
3226.37 1834
3226.90 1814
3227.44 1939
3227.98 1943
3228.51 2004
3229.05 1897
3229.58 1943
3230.12 1953
3230.66 1872
3231.19 1899
3231.73 1881
3232.26 1774
3232.80 1849
3233.34 1698
3233.87 1967
3234.41 1825
3234.95 1880
3235.48 1759
3236.02 1788
3236.55 1821
3237.09 1758
3237.63 1853
3238.16 1796
3238.70 1831
3239.24 1790
3239.77 1887
3240.31 1799
3240.85 1909
3241.38 1786
3241.92 1706
3242.46 1662
3243.00 1722
3243.53 1840
3244.07 1837
3244.61 1987
3245.14 2014
3245.68 1817
3246.22 1599
3246.76 1774
3247.29 1827
3247.83 1963
3248.37 1904
3248.91 1911
3249.44 1998
3249.98 1994
3250.52 1972
3251.06 2007
3251.59 2070
3252.13 2089
3252.67 2024
3253.21 1960
3253.75 1798
3254.28 1982
3254.82 1985
3255.36 1978
3255.90 1962
3256.44 2079
3256.97 2156
3257.51 2069
3258.05 2077
3258.59 2188
3259.13 2058
3259.67 2190
3260.20 2397
3260.74 2390
3261.28 2420
3261.82 2554
3262.36 3046
3262.90 3133
3263.44 3159
3263.97 3412
3264.51 3694
3265.05 3687
3265.59 3840
3266.13 4622
3266.67 4818
3267.21 5059
3267.75 4971
3268.29 5545
3268.83 5747
3269.36 6234
3269.90 6932
3270.44 6635
3270.98 6328
3271.52 6134
3272.06 6041
3272.60 5656
3273.14 5289
3273.68 4922
3274.22 4496
3274.76 3964
3275.30 3408
3275.84 3076
3276.38 3026
3276.92 2851
3277.46 2785
3278.00 2747
3278.54 2563
3279.08 2561
3279.62 2681
3280.16 2616
3280.70 2494
3281.24 2562
3281.78 2743
3282.32 2757
3282.86 2675
3283.40 2607
3283.94 2475
3284.48 2614
3285.02 2525
3285.56 2549
3286.10 2584
3286.64 2661
3287.18 2583
3287.72 2555
3288.26 2425
3288.81 2558
3289.35 2415
3289.89 2475
3290.43 2856
3290.97 2884
3291.51 2621
3292.05 2701
3292.59 2881
3293.13 2921
3293.67 2863
3294.22 3153
3294.76 3304
3295.30 3370
3295.84 3428
3296.38 3457
3296.92 3697
3297.46 3836
3298.01 3777
3298.55 3891
3299.09 4067
3299.63 4059
3300.17 4033
3300.71 4004
3301.26 3985
3301.80 3564
3302.34 3434
3302.88 3336
3303.42 3294
3303.97 3226
3304.51 3126
3305.05 2847
3305.59 2759
3306.13 2890
3306.68 2788
3307.22 2676
3307.76 3011
3308.30 2861
3308.85 2789
3309.39 2745
3309.93 2768
3310.47 2834
3311.02 2816
3311.56 2667
3312.10 2860
3312.64 2725
3313.19 2699
3313.73 2770
3314.27 2750
3314.82 2674
3315.36 2487
3315.90 2763
3316.45 2815
3316.99 2636
3317.53 2962
3318.07 3058
3318.62 3176
3319.16 3434
3319.70 3502
3320.25 3480
3320.79 3694
3321.34 3890
3321.88 3739
3322.42 3997
3322.97 4139
3323.51 3999
3324.05 4118
3324.60 4480
3325.14 4381
3325.68 4249
3326.23 4193
3326.77 3857
3327.32 4089
3327.86 3995
3328.40 3928
3328.95 3894
3329.49 3655
3330.04 3668
3330.58 3587
3331.13 3616
3331.67 3693
3332.21 3771
3332.76 4428
3333.30 5266
3333.85 6297
3334.39 7506
3334.94 9334
3335.48 11390
3336.03 13465
3336.57 15673
3337.12 17590
3337.66 19328
3338.21 21361
3338.75 22761
3339.30 23573
3339.84 24234
3340.39 24505
3340.93 24056
3341.48 22836
3342.02 20808
3342.57 19120
3343.11 17019
3343.66 14514
3344.20 12219
3344.75 10185
3345.29 8467
3345.84 7049
3346.38 5870
3346.93 5037
3347.47 4451
3348.02 4041
3348.57 3826
3349.11 3846
3349.66 3676
3350.20 3617
3350.75 3578
3351.30 3863
3351.84 3908
3352.39 3977
3352.93 3894
3353.48 4146
3354.03 4428
3354.57 4586
3355.12 4355
3355.66 4336
3356.21 4324
3356.76 4224
3357.30 3959
3357.85 3991
3358.40 3804
3358.94 3498
3359.49 3396
3360.04 3231
3360.58 2836
3361.13 2680
3361.68 2720
3362.22 2661
3362.77 2744
3363.32 2890
3363.86 2926
3364.41 2927
3364.96 2598
3365.50 2692
3366.05 2796
3366.60 3080
3367.15 2772
3367.69 2629
3368.24 2776
3368.79 2865
3369.34 2980
3369.88 2852
3370.43 2767
3370.98 2918
3371.53 2832
3372.07 2866
3372.62 2913
3373.17 2998
3373.72 2865
3374.26 2778
3374.81 2968
3375.36 3047
3375.91 2892
3376.46 3018
3377.00 2982
3377.55 3007
3378.10 2958
3378.65 2801
3379.20 2911
3379.74 2907
3380.29 2846
3380.84 2799
3381.39 2742
3381.94 2545
3382.49 2572
3383.04 2767
3383.58 2615
3384.13 2576
3384.68 2443
3385.23 2566
3385.78 2430
3386.33 2409
3386.88 2371
3387.43 2430
3387.97 2450
3388.52 2471
3389.07 2281
3389.62 2277
3390.17 2407
3390.72 2204
3391.27 2067
3391.82 2066
3392.37 2212
3392.92 2117
3393.47 1971
3394.01 1943
3394.56 1903
3395.11 2020
3395.66 1972
3396.21 1873
3396.76 1833
3397.31 1866
3397.86 1834
3398.41 1787
3398.96 1771
3399.51 1671
3400.06 1666
3400.61 1751
3401.16 1709
3401.71 1727
3402.26 1733
3402.81 1805
3403.36 1633
3403.91 1650
3404.46 1654
3405.01 1780
3405.56 1678
3406.11 1609
3406.66 1588
3407.21 1499
3407.76 1612
3408.32 1566
3408.87 1462
3409.42 1634
3409.97 1653
3410.52 1696
3411.07 1723
3411.62 1778
3412.17 1791
3412.72 1651
3413.27 1765
3413.82 1794
3414.37 1897
3414.93 1779
3415.48 1789
3416.03 1887
3416.58 1896
3417.13 1695
3417.68 1808
3418.23 1867
3418.78 1850
3419.34 1804
3419.89 1665
3420.44 1806
3420.99 1827
3421.54 1695
3422.09 1689
3422.65 1542
3423.20 1683
3423.75 1662
3424.30 1732
3424.85 2003
3425.40 1702
3425.96 1713
3426.51 1801
3427.06 1699
3427.61 1725
3428.17 1793
3428.72 1766
3429.27 1695
3429.82 1759
3430.37 1638
3430.93 1694
3431.48 1704
3432.03 1871
3432.58 1639
3433.14 1462
3433.69 1585
3434.24 1696
3434.79 1631
3435.35 1574
3435.90 1755
3436.45 1635
3437.01 1596
3437.56 1698
3438.11 1630
3438.66 1525
3439.22 1595
3439.77 1638
3440.32 1638
3440.88 1532
3441.43 1579
3441.98 1528
3442.54 1541
3443.09 1587
3443.64 1472
3444.20 1571
3444.75 1514
3445.30 1586
3445.86 1524
3446.41 1464
3446.97 1509
3447.52 1391
3448.07 1414
3448.63 1501
3449.18 1532
3449.73 1431
3450.29 1520
3450.84 1524
3451.40 1603
3451.95 1564
3452.50 1462
3453.06 1496
3453.61 1470
3454.17 1410
3454.72 1545
3455.28 1568
3455.83 1619
3456.38 1530
3456.94 1602
3457.49 1483
3458.05 1470
3458.60 1702
3459.16 1563
3459.71 1548
3460.27 1617
3460.82 1656
3461.38 1639
3461.93 1550
3462.49 1702
3463.04 1671
3463.60 1592
3464.15 1601
3464.71 1691
3465.26 1786
3465.82 1784
3466.37 1662
3466.93 1696
3467.48 1857
3468.04 1743
3468.59 1764
3469.15 1874
3469.70 1889
3470.26 2057
3470.82 2048
3471.37 1988
3471.93 1884
3472.48 1972
3473.04 1882
3473.59 1791
3474.15 1940
3474.71 2177
3475.26 2238
3475.82 2051
3476.37 2108
3476.93 2129
3477.49 2081
3478.04 2022
3478.60 2014
3479.16 2003
3479.71 1997
3480.27 2140
3480.82 2003
3481.38 2212
3481.94 2128
3482.49 2146
3483.05 2297
3483.61 2371
3484.16 2292
3484.72 2287
3485.28 2282
3485.83 2324
3486.39 2278
3486.95 2406
3487.50 2529
3488.06 2400
3488.62 2525
3489.18 2625
3489.73 2788
3490.29 2903
3490.85 3381
3491.40 3943
3491.96 4471
3492.52 4718
3493.08 5597
3493.63 6543
3494.19 6904
3494.75 7345
3495.31 7669
3495.86 7571
3496.42 7735
3496.98 7649
3497.54 7319
3498.09 6941
3498.65 6296
3499.21 5921
3499.77 5099
3500.33 4621
3500.88 4324
3501.44 3987
3502.00 3765
3502.56 3855
3503.12 3939
3503.67 4051
3504.23 4140
3504.79 4205
3505.35 4420
3505.91 4386
3506.47 4738
3507.03 4869
3507.58 4884
3508.14 5274
3508.70 5218
3509.26 4951
3509.82 4890
3510.38 4924
3510.94 4560
3511.49 4402
3512.05 4032
3512.61 3741
3513.17 3584
3513.73 3306
3514.29 2845
3514.85 2570
3515.41 2391
3515.97 2184
3516.53 2233
3517.09 2042
3517.64 1996
3518.20 1936
3518.76 1945
3519.32 1858
3519.88 1831
3520.44 1754
3521.00 1781
3521.56 1850
3522.12 1930
3522.68 1929
3523.24 1862
3523.80 1895
3524.36 1978
3524.92 1852
3525.48 1914
3526.04 1848
3526.60 1753
3527.16 1866
3527.72 1833
3528.28 1672
3528.84 1640
3529.40 1677
3529.96 1568
3530.52 1633
3531.08 1521
3531.64 1501
3532.20 1590
3532.76 1619
3533.32 1632
3533.89 1595
3534.45 1602
3535.01 1689
3535.57 1690
3536.13 1770
3536.69 1730
3537.25 1863
3537.81 1879
3538.37 1805
3538.93 1713
3539.49 1653
3540.06 1732
3540.62 1731
3541.18 1749
3541.74 1655
3542.30 1708
3542.86 1684
3543.42 1760
3543.98 1623
3544.55 1651
3545.11 1528
3545.67 1542
3546.23 1658
3546.79 1658
3547.35 1565
3547.92 1595
3548.48 1669
3549.04 1611
3549.60 1637
3550.16 1551
3550.72 1658
3551.29 1580
3551.85 1426
3552.41 1450
3552.97 1488
3553.54 1520
3554.10 1450
3554.66 1519
3555.22 1498
3555.78 1494
3556.35 1386
3556.91 1385
3557.47 1341
3558.03 1332
3558.60 1346
3559.16 1426
3559.72 1405
3560.29 1364
3560.85 1344
3561.41 1339
3561.97 1354
3562.54 1430
3563.10 1583
3563.66 1535
3564.23 1506
3564.79 1530
3565.35 1390
3565.91 1357
3566.48 1479
3567.04 1504
3567.60 1534
3568.17 1459
3568.73 1340
3569.29 1334
3569.86 1390
3570.42 1337
3570.99 1475
3571.55 1351
3572.11 1327
3572.68 1355
3573.24 1451
3573.80 1334
3574.37 1342
3574.93 1371
3575.50 1343
3576.06 1395
3576.62 1542
3577.19 1515
3577.75 1619
3578.32 1548
3578.88 1693
3579.44 1710
3580.01 1853
3580.57 1759
3581.14 1803
3581.70 1656
3582.27 1741
3582.83 1833
3583.40 1797
3583.96 1706
3584.52 1780
3585.09 1704
3585.65 1636
3586.22 1484
3586.78 1536
3587.35 1679
3587.91 1481
3588.48 1374
3589.04 1306
3589.61 1334
3590.17 1404
3590.74 1367
3591.30 1251
3591.87 1306
3592.43 1328
3593.00 1332
3593.56 1384
3594.13 1373
3594.70 1352
3595.26 1342
3595.83 1346
3596.39 1338
3596.96 1299
3597.52 1511
3598.09 1443
3598.65 1422
3599.22 1264
3599.79 1200
3600.35 1271
3600.92 1275
3601.48 1260
3602.05 1337
3602.62 1190
3603.18 1284
3603.75 1357
3604.32 1338
3604.88 1300
3605.45 1222
3606.01 1221
3606.58 1271
3607.15 1318
3607.71 1349
3608.28 1258
3608.85 1218
3609.41 1315
3609.98 1196
3610.55 1223
3611.11 1101
3611.68 1194
3612.25 1181
3612.81 1204
3613.38 1227
3613.95 1213
3614.51 1175
3615.08 1106
3615.65 1051
3616.22 1156
3616.78 1071
3617.35 1069
3617.92 1147
3618.48 1135
3619.05 1173
3619.62 1197
3620.19 1243
3620.75 1236
3621.32 1286
3621.89 1322
3622.46 1347
3623.02 1290
3623.59 1339
3624.16 1228
3624.73 1372
3625.30 1355
3625.86 1374
3626.43 1228
3627.00 1494
3627.57 1406
3628.14 1188
3628.70 1203
3629.27 1177
3629.84 1132
3630.41 1216
3630.98 1272
3631.55 1328
3632.11 1271
3632.68 1155
3633.25 1191
3633.82 1185
3634.39 1237
3634.96 1284
3635.52 1279
3636.09 1272
3636.66 1249
3637.23 1201
3637.80 1145
3638.37 1209
3638.94 1306
3639.51 1237
3640.08 1227
3640.64 1336
3641.21 1386
3641.78 1317
3642.35 1455
3642.92 1481
3643.49 1422
3644.06 1385
3644.63 1453
3645.20 1435
3645.77 1439
3646.34 1371
3646.91 1510
3647.48 1424
3648.05 1493
3648.62 1267
3649.19 1256
3649.76 1273
3650.33 1232
3650.90 1290
3651.47 1268
3652.03 1299
3652.60 1433
3653.17 1368
3653.75 1432
3654.32 1392
3654.89 1319
3655.46 1540
3656.03 1518
3656.60 1428
3657.17 1394
3657.74 1452
3658.31 1413
3658.88 1412
3659.45 1340
3660.02 1353
3660.59 1354
3661.16 1449
3661.73 1343
3662.30 1347
3662.87 1330
3663.44 1263
3664.01 1240
3664.59 1160
3665.16 1343
3665.73 1393
3666.30 1407
3666.87 1359
3667.44 1525
3668.01 1534
3668.58 1349
3669.15 1558
3669.73 1568
3670.30 1636
3670.87 1502
3671.44 1475
3672.01 1384
3672.58 1318
3673.15 1317
3673.73 1266
3674.30 1270
3674.87 1294
3675.44 1357
3676.01 1337
3676.58 1376
3677.16 1350
3677.73 1202
3678.30 1286
3678.87 1463
3679.44 1343
3680.02 1348
3680.59 1294
3681.16 1254
3681.73 1335
3682.31 1332
3682.88 1378
3683.45 1438
3684.02 1315
3684.60 1201
3685.17 1289
3685.74 1299
3686.31 1091
3686.89 1139
3687.46 1294
3688.03 1272
3688.60 1214
3689.18 1115
3689.75 1260
3690.32 1250
3690.90 1297
3691.47 1383
3692.04 1336
3692.61 1344
3693.19 1154
3693.76 1160
3694.33 1201
3694.91 1296
3695.48 1137
3696.05 1262
3696.63 1163
3697.20 1106
3697.77 1258
3698.35 1330
3698.92 1111
3699.50 1061
3700.07 1085
3700.64 1095
3701.22 1152
3701.79 1217
3702.36 1168
3702.94 1133
3703.51 1106
3704.09 1171
3704.66 1201
3705.23 1105
3705.81 1250
3706.38 1176
3706.96 1322
3707.53 1353
3708.11 1212
3708.68 1175
3709.25 1198
3709.83 1175
3710.40 1312
3710.98 1427
3711.55 1495
3712.13 1409
3712.70 1353
3713.28 1172
3713.85 1298
3714.43 1335
3715.00 1199
3715.58 1170
3716.15 1211
3716.73 1265
3717.30 1176
3717.88 1392
3718.45 1446
3719.03 1282
3719.60 1175
3720.18 1123
3720.75 1119
3721.33 1224
3721.90 1264
3722.48 1168
3723.05 1195
3723.63 1098
3724.20 1161
3724.78 1250
3725.36 1308
3725.93 1238
3726.51 1113
3727.08 1097
3727.66 1100
3728.23 1089
3728.81 1113
3729.39 1071
3729.96 1148
3730.54 1119
3731.11 1217
3731.69 1246
3732.27 1205
3732.84 1296
3733.42 1227
3734.00 1464
3734.57 1381
3735.15 1343
3735.72 1464
3736.30 1349
3736.88 1178
3737.45 1296
3738.03 1277
3738.61 1288
3739.18 1370
3739.76 1239
3740.34 1273
3740.92 1109
3741.49 1239
3742.07 1258
3742.65 1166
3743.22 1213
3743.80 1134
3744.38 1177
3744.95 1177
3745.53 1092
3746.11 1095
3746.69 1174
3747.26 1074
3747.84 1058
3748.42 1170
3749.00 1121
3749.57 1183
3750.15 1288
3750.73 1227
3751.31 1279
3751.88 1366
3752.46 1386
3753.04 1192
3753.62 1125
3754.19 1162
3754.77 1184
3755.35 1135
3755.93 1117
3756.51 1334
3757.08 1228
3757.66 1204
3758.24 1232
3758.82 1181
3759.40 1098
3759.98 1102
3760.55 1188
3761.13 1157
3761.71 1016
3762.29 1090
3762.87 1142
3763.45 1151
3764.03 1260
3764.60 1194
3765.18 1084
3765.76 1082
3766.34 1052
3766.92 1192
3767.50 1164
3768.08 1208
3768.66 1220
3769.24 1164
3769.81 1094
3770.39 1115
3770.97 1217
3771.55 1145
3772.13 1181
3772.71 1153
3773.29 1182
3773.87 1163
3774.45 1185
3775.03 1156
3775.61 1125
3776.19 1110
3776.77 1169
3777.35 1060
3777.93 1095
3778.51 1106
3779.09 1044
3779.67 1163
3780.25 1176
3780.83 1042
3781.41 1156
3781.99 1046
3782.57 1151
3783.15 1079
3783.73 1005
3784.31 1184
3784.89 1026
3785.47 1140
3786.05 1137
3786.63 1170
3787.21 1135
3787.79 1114
3788.37 1159
3788.95 1112
3789.53 1072
3790.11 1093
3790.69 1119
3791.27 1031
3791.85 1007
3792.43 1067
3793.01 1113
3793.59 1095
3794.18 1105
3794.76 1163
3795.34 1144
3795.92 1259
3796.50 1249
3797.08 1331
3797.66 1211
3798.24 1075
3798.83 1122
3799.41 1108
3799.99 1254
3800.57 1084
3801.15 1027
3801.73 1167
3802.31 1349
3802.90 1256
3803.48 1158
3804.06 1192
3804.64 1240
3805.22 1130
3805.80 1132
3806.39 1274
3806.97 1257
3807.55 1214
3808.13 1206
3808.71 1314
3809.30 1266
3809.88 1226
3810.46 1124
3811.04 1257
3811.63 1278
3812.21 1281
3812.79 1286
3813.37 1317
3813.95 1361
3814.54 1456
3815.12 1577
3815.70 1303
3816.29 1388
3816.87 1472
3817.45 1391
3818.03 1402
3818.62 1384
3819.20 1314
3819.78 1282
3820.36 1302
3820.95 1190
3821.53 1121
3822.11 1128
3822.70 1087
3823.28 1060
3823.86 1203
3824.45 1224
3825.03 1262
3825.61 1118
3826.20 1207
3826.78 1151
3827.36 1170
3827.95 1203
3828.53 1159
3829.11 1333
3829.70 1194
3830.28 1207
3830.87 1151
3831.45 1257
3832.03 1156
3832.62 1084
3833.20 1157
3833.79 1151
3834.37 1076
3834.95 1082
3835.54 1222
3836.12 1172
3836.71 1093
3837.29 1167
3837.87 1087
3838.46 1059
3839.04 1078
3839.63 1185
3840.21 1105
3840.80 1113
3841.38 1101
3841.97 1075
3842.55 1107
3843.13 1016
3843.72 992
3844.30 1012
3844.89 1033
3845.47 1012
3846.06 1097
3846.64 1029
3847.23 1047
3847.81 1081
3848.40 1114
3848.98 967
3849.57 974
3850.15 1043
3850.74 1190
3851.33 1052
3851.91 979
3852.50 1060
3853.08 1006
3853.67 1047
3854.25 999
3854.84 1062
3855.42 1034
3856.01 1146
3856.60 1002
3857.18 1027
3857.77 1092
3858.35 995
3858.94 1088
3859.52 1070
3860.11 1040
3860.70 1050
3861.28 1020
3861.87 1148
3862.45 1084
3863.04 1033
3863.63 1140
3864.21 1128
3864.80 1216
3865.39 1081
3865.97 1003
3866.56 1055
3867.15 1096
3867.73 1142
3868.32 1083
3868.91 981
3869.49 1090
3870.08 1178
3870.67 1157
3871.25 1203
3871.84 1119
3872.43 1072
3873.01 1104
3873.60 1178
3874.19 1077
3874.77 1188
3875.36 1200
3875.95 1027
3876.54 1094
3877.12 1087
3877.71 1117
3878.30 1136
3878.89 1089
3879.47 1130
3880.06 1107
3880.65 1061
3881.24 964
3881.82 1044
3882.41 1013
3883.00 1057
3883.59 1041
3884.17 1111
3884.76 1136
3885.35 1099
3885.94 905
3886.53 1008
3887.11 1064
3887.70 1112
3888.29 1208
3888.88 1122
3889.47 1099
3890.05 1110
3890.64 997
3891.23 1075
3891.82 1118
3892.41 1262
3893.00 1279
3893.59 1231
3894.17 1277
3894.76 1318
3895.35 1244
3895.94 1213
3896.53 1287
3897.12 1222
3897.71 1334
3898.30 1258
3898.88 1302
3899.47 1162
3900.06 1154
3900.65 1169
3901.24 1281
3901.83 1142
3902.42 1128
3903.01 1215
3903.60 1248
3904.19 1195
3904.78 1223
3905.37 1260
3905.95 1209
3906.54 1168
3907.13 1214
3907.72 1271
3908.31 1257
3908.90 1125
3909.49 1176
3910.08 1146
3910.67 1189
3911.26 1164
3911.85 1152
3912.44 1252
3913.03 1216
3913.62 1094
3914.21 1090
3914.80 1180
3915.39 1193
3915.98 1079
3916.57 1112
3917.16 1050
3917.75 1063
3918.34 1007
3918.93 1100
3919.52 1033
3920.12 1064
3920.71 1062
3921.30 1069
3921.89 1101
3922.48 1152
3923.07 1086
3923.66 1068
3924.25 1013
3924.84 1156
3925.43 1037
3926.02 1049
3926.61 1149
3927.20 1189
3927.80 1152
3928.39 980
3928.98 1140
3929.57 1087
3930.16 907
3930.75 902
3931.34 1000
3931.94 1040
3932.53 894
3933.12 872
3933.71 951
3934.30 953
3934.89 926
3935.48 921
3936.08 905
3936.67 981
3937.26 971
3937.85 907
3938.44 916
3939.04 1074
3939.63 1110
3940.22 968
3940.81 988
3941.40 912
3942.00 1070
3942.59 1104
3943.18 1038
3943.77 1159
3944.37 1203
3944.96 1307
3945.55 1216
3946.14 1070
3946.74 1093
3947.33 1195
3947.92 1091
3948.51 1108
3949.11 1029
3949.70 1119
3950.29 1128
3950.88 1119
3951.48 1039
3952.07 1045
3952.66 1033
3953.26 973
3953.85 1055
3954.44 942
3955.04 966
3955.63 987
3956.22 1000
3956.82 995
3957.41 1093
3958.00 1145
3958.60 1047
3959.19 990
3959.78 1111
3960.38 1035
3960.97 1103
3961.56 1245
3962.16 1196
3962.75 1060
3963.34 1144
3963.94 1216
3964.53 1203
3965.13 1133
3965.72 1083
3966.31 1051
3966.91 1187
3967.50 1094
3968.10 1146
3968.69 1219
3969.28 1292
3969.88 1229
3970.47 1259
3971.07 1224
3971.66 1241
3972.26 1181
3972.85 1088
3973.45 1048
3974.04 1087
3974.63 1156
3975.23 1150
3975.82 1197
3976.42 1207
3977.01 1121
3977.61 1298
3978.20 1213
3978.80 1165
3979.39 1294
3979.99 1307
3980.58 1304
3981.18 1371
3981.77 1254
3982.37 1170
3982.96 1238
3983.56 1297
3984.15 1227
3984.75 1250
3985.35 1238
3985.94 1251
3986.54 1264
3987.13 1240
3987.73 1258
3988.32 1248
3988.92 1308
3989.51 1316
3990.11 1329
3990.71 1386
3991.30 1266
3991.90 1392
3992.49 1386
3993.09 1416
3993.69 1516
3994.28 1327
3994.88 1193
3995.47 1274
3996.07 1317
3996.67 1458
3997.26 1448
3997.86 1332
3998.46 1292
3999.05 1339
3999.65 1440
4000.25 1452
4000.84 1385
4001.44 1308
4002.04 1375
4002.63 1281
4003.23 1183
4003.83 1301
4004.42 1243
4005.02 1210
4005.62 1312
4006.21 1365
4006.81 1267
4007.41 1152
4008.01 1132
4008.60 1163
4009.20 1129
4009.80 1113
4010.39 1093
4010.99 1156
4011.59 1240
4012.19 1224
4012.78 1235
4013.38 1104
4013.98 1027
4014.58 1136
4015.17 1141
4015.77 1171
4016.37 1056
4016.97 1132
4017.57 1128
4018.16 1061
4018.76 1058
4019.36 1121
4019.96 1108
4020.56 1109
4021.15 1059
4021.75 1072
4022.35 989
4022.95 1172
4023.55 1216
4024.14 1233
4024.74 1305
4025.34 1198
4025.94 1233
4026.54 1195
4027.14 1182
4027.74 1283
4028.33 1386
4028.93 1311
4029.53 1370
4030.13 1429
4030.73 1555
4031.33 1503
4031.93 1534
4032.53 1582
4033.12 1463
4033.72 1651
4034.32 1656
4034.92 1626
4035.52 1420
4036.12 1373
4036.72 1324
4037.32 1295
4037.92 1205
4038.52 1305
4039.12 1267
4039.72 1138
4040.32 1199
4040.92 1095
4041.52 1173
4042.12 1235
4042.71 1163
4043.31 1018
4043.91 1104
4044.51 1053
4045.11 1064
4045.71 1126
4046.31 1119
4046.91 1002
4047.51 925
4048.11 1054
4048.71 1085
4049.31 976
4049.91 1005
4050.52 1028
4051.12 1013
4051.72 922
4052.32 953
4052.92 1185
4053.52 1075
4054.12 1064
4054.72 1056
4055.32 1041
4055.92 1020
4056.52 1001
4057.12 1012
4057.72 1022
4058.32 1024
4058.92 1072
4059.52 1067
4060.13 1102
4060.73 1040
4061.33 1058
4061.93 1063
4062.53 1152
4063.13 1112
4063.73 1129
4064.33 1161
4064.94 1216
4065.54 1154
4066.14 1187
4066.74 1226
4067.34 1156
4067.94 1165
4068.54 1194
4069.15 1110
4069.75 1130
4070.35 1111
4070.95 1105
4071.55 1156
4072.16 1028
4072.76 992
4073.36 1013
4073.96 951
4074.56 1038
4075.17 1062
4075.77 954
4076.37 972
4076.97 949
4077.57 996
4078.18 975
4078.78 985
4079.38 1042
4079.98 928
4080.59 967
4081.19 870
4081.79 993
4082.39 921
4083.00 906
4083.60 958
4084.20 1054
4084.81 995
4085.41 1055
4086.01 1028
4086.61 929
4087.22 1040
4087.82 1094
4088.42 1041
4089.03 1020
4089.63 916
4090.23 926
4090.84 1057
4091.44 961
4092.04 970
4092.65 979
4093.25 964
4093.85 948
4094.46 1043
4095.06 997
4095.66 999
4096.27 1041
4096.87 1002
4097.48 942
4098.08 912
4098.68 1060
4099.29 1060
4099.89 1013
4100.49 1002
4101.10 1044
4101.70 955
4102.31 951
4102.91 1031
4103.52 951
4104.12 1103
4104.72 1114
4105.33 1009
4105.93 975
4106.54 944
4107.14 1017
4107.75 1054
4108.35 1016
4108.96 997
4109.56 987
4110.16 970
4110.77 996
4111.37 1057
4111.98 1152
4112.58 1119
4113.19 1107
4113.79 952
4114.40 1026
4115.00 1122
4115.61 1002
4116.21 958
4116.82 905
4117.42 1054
4118.03 1016
4118.64 906
4119.24 1049
4119.85 951
4120.45 874
4121.06 935
4121.66 949
4122.27 978
4122.87 965
4123.48 929
4124.09 1000
4124.69 989
4125.30 975
4125.90 969
4126.51 1052
4127.11 1025
4127.72 981
4128.33 1024
4128.93 999
4129.54 1038
4130.14 984
4130.75 1007
4131.36 1058
4131.96 909
4132.57 1026
4133.18 962
4133.78 1045
4134.39 1076
4135.00 1038
4135.60 1096
4136.21 1035
4136.82 962
4137.42 988
4138.03 1145
4138.64 1153
4139.24 1252
4139.85 1157
4140.46 1186
4141.06 1108
4141.67 1026
4142.28 1021
4142.88 1079
4143.49 1184
4144.10 1186
4144.71 1344
4145.31 1171
4145.92 1136
4146.53 1276
4147.14 1253
4147.74 1258
4148.35 1245
4148.96 1232
4149.57 1043
4150.17 1073
4150.78 1091
4151.39 1026
4152.00 1119
4152.60 987
4153.21 1127
4153.82 1047
4154.43 1015
4155.04 998
4155.64 956
4156.25 897
4156.86 948
4157.47 998
4158.08 958
4158.69 1168
4159.29 1122
4159.90 1058
4160.51 993
4161.12 1024
4161.73 1046
4162.34 1005
4162.94 998
4163.55 1069
4164.16 1073
4164.77 1090
4165.38 1023
4165.99 1071
4166.60 1042
4167.21 1090
4167.81 1070
4168.42 1107
4169.03 912
4169.64 989
4170.25 1062
4170.86 1050
4171.47 1155
4172.08 1167
4172.69 1043
4173.30 978
4173.91 1036
4174.52 1005
4175.13 1040
4175.74 1093
4176.34 1007
4176.95 1027
4177.56 1018
4178.17 921
4178.78 1020
4179.39 1027
4180.00 968
4180.61 901
4181.22 949
4181.83 1040
4182.44 1063
4183.05 1092
4183.66 1015
4184.27 976
4184.88 988
4185.49 1091
4186.10 949
4186.71 1068
4187.32 984
4187.93 1074
4188.55 1127
4189.16 975
4189.77 1048
4190.38 1147
4190.99 1183
4191.60 1174
4192.21 1085
4192.82 992
4193.43 994
4194.04 1094
4194.65 993
4195.26 1051
4195.87 1003
4196.49 1099
4197.10 1202
4197.71 954
4198.32 1025
4198.93 1082
4199.54 1092
4200.15 1013
4200.76 997
4201.38 1018
4201.99 972
4202.60 995
4203.21 1011
4203.82 992
4204.43 1093
4205.04 1103
4205.66 965
4206.27 995
4206.88 1018
4207.49 1042
4208.10 989
4208.72 982
4209.33 1019
4209.94 1039
4210.55 1087
4211.16 1033
4211.78 1020
4212.39 978
4213.00 922
4213.61 942
4214.22 892
4214.84 923
4215.45 970
4216.06 1050
4216.67 1039
4217.29 1010
4217.90 1117
4218.51 1016
4219.13 1047
4219.74 1148
4220.35 1085
4220.96 1053
4221.58 1048
4222.19 1144
4222.80 1134
4223.42 1114
4224.03 1079
4224.64 1041
4225.25 1095
4225.87 1064
4226.48 1209
4227.09 1134
4227.71 1168
4228.32 1049
4228.93 1059
4229.55 1038
4230.16 1106
4230.77 997
4231.39 1087
4232.00 1071
4232.62 1119
4233.23 1275
4233.84 1344
4234.46 1295
4235.07 1319
4235.68 1362
4236.30 1414
4236.91 1594
4237.53 1659
4238.14 1500
4238.75 1654
4239.37 1604
4239.98 1664
4240.60 1780
4241.21 1641
4241.83 1618
4242.44 1529
4243.05 1374
4243.67 1223
4244.28 1235
4244.90 1200
4245.51 1093
4246.13 1010
4246.74 960
4247.36 1070
4247.97 1203
4248.59 1159
4249.20 1072
4249.82 1084
4250.43 1059
4251.05 1148
4251.66 1132
4252.28 1188
4252.89 1077
4253.51 1092
4254.12 1110
4254.74 1049
4255.35 1059
4255.97 1029
4256.58 1068
4257.20 1096
4257.81 1048
4258.43 1075
4259.05 1103
4259.66 1053
4260.28 1077
4260.89 948
4261.51 1090
4262.12 1053
4262.74 1068
4263.36 1073
4263.97 1085
4264.59 923
4265.20 958
4265.82 1045
4266.44 1117
4267.05 1182
4267.67 1131
4268.28 1138
4268.90 1052
4269.52 1170
4270.13 1140
4270.75 1113
4271.37 1214
4271.98 1136
4272.60 1101
4273.22 1065
4273.83 1134
4274.45 1151
4275.07 1167
4275.68 1105
4276.30 1078
4276.92 1069
4277.53 1102
4278.15 1134
4278.77 1061
4279.38 1038
4280.00 1124
4280.62 1141
4281.24 1101
4281.85 1106
4282.47 1011
4283.09 1084
4283.70 1092
4284.32 1053
4284.94 1053
4285.56 1010
4286.17 1111
4286.79 1008
4287.41 1001
4288.03 899
4288.65 976
4289.26 974
4289.88 1025
4290.50 1082
4291.12 1100
4291.73 1072
4292.35 1117
4292.97 1101
4293.59 1112
4294.21 1134
4294.83 1070
4295.44 1093
4296.06 1083
4296.68 1115
4297.30 1148
4297.92 1069
4298.54 1147
4299.15 1134
4299.77 1025
4300.39 991
4301.01 1042
4301.63 1118
4302.25 1051
4302.87 1011
4303.48 1007
4304.10 1023
4304.72 1011
4305.34 972
4305.96 1070
4306.58 982
4307.20 980
4307.82 998
4308.44 1013
4309.06 976
4309.67 1083
4310.29 1089
4310.91 1048
4311.53 1037
4312.15 995
4312.77 1017
4313.39 1024
4314.01 966
4314.63 1059
4315.25 1097
4315.87 1018
4316.49 1003
4317.11 1029
4317.73 1069
4318.35 970
4318.97 1072
4319.59 1081
4320.21 1144
4320.83 1095
4321.45 1168
4322.07 1022
4322.69 1041
4323.31 979
4323.93 976
4324.55 1104
4325.17 1101
4325.79 1008
4326.41 1103
4327.03 1190
4327.65 1150
4328.27 1208
4328.89 1161
4329.51 1256
4330.13 1247
4330.76 1433
4331.38 1339
4332.00 1238
4332.62 1242
4333.24 1229
4333.86 1409
4334.48 1226
4335.10 1260
4335.72 1400
4336.34 1365
4336.97 1350
4337.59 1450
4338.21 1620
4338.83 1613
4339.45 1612
4340.07 1656
4340.69 1733
4341.31 1783
4341.94 1688
4342.56 1752
4343.18 1728
4343.80 1861
4344.42 1799
4345.04 1764
4345.67 1919
4346.29 2214
4346.91 2279
4347.53 2521
4348.15 2737
4348.78 3180
4349.40 3357
4350.02 3413
4350.64 3430
4351.26 3497
4351.89 3145
4352.51 3354
4353.13 3242
4353.75 2762
4354.38 2503
4355.00 2423
4355.62 2036
4356.24 1820
4356.87 1669
4357.49 1575
4358.11 1560
4358.74 1363
4359.36 1482
4359.98 1353
4360.60 1365
4361.23 1380
4361.85 1432
4362.47 1391
4363.10 1348
4363.72 1473
4364.34 1343
4364.97 1294
4365.59 1383
4366.21 1347
4366.83 1368
4367.46 1391
4368.08 1264
4368.71 1135
4369.33 1253
4369.95 1205
4370.58 1262
4371.20 1248
4371.82 1185
4372.45 1207
4373.07 1296
4373.69 1127
4374.32 1192
4374.94 1175
4375.57 1141
4376.19 1061
4376.81 1068
4377.44 1122
4378.06 1128
4378.69 1132
4379.31 1234
4379.94 1202
4380.56 1135
4381.18 1125
4381.81 1123
4382.43 1116
4383.06 1133
4383.68 1227
4384.31 1191
4384.93 1259
4385.56 1329
4386.18 1301
4386.81 1200
4387.43 1225
4388.05 1241
4388.68 1176
4389.30 1138
4389.93 1113
4390.55 1203
4391.18 1110
4391.81 1029
4392.43 982
4393.06 1005
4393.68 1054
4394.31 930
4394.93 968
4395.56 991
4396.18 1007
4396.81 940
4397.43 970
4398.06 1026
4398.68 922
4399.31 991
4399.94 1044
4400.56 1077
4401.19 997
4401.81 1058
4402.44 1025
4403.06 960
4403.69 986
4404.32 1064
4404.94 1106
4405.57 1010
4406.20 975
4406.82 908
4407.45 1012
4408.07 996
4408.70 1116
4409.33 1110
4409.95 1093
4410.58 975
4411.21 1110
4411.83 1109
4412.46 1050
4413.09 999
4413.71 981
4414.34 1122
4414.97 1015
4415.59 1043
4416.22 1098
4416.85 1006
4417.47 1025
4418.10 1020
4418.73 954
4419.35 1099
4419.98 1027
4420.61 1034
4421.24 1029
4421.86 953
4422.49 977
4423.12 960
4423.75 973
4424.37 988
4425.00 957
4425.63 950
4426.26 1019
4426.88 1101
4427.51 978
4428.14 906
4428.77 909
4429.39 919
4430.02 895
4430.65 966
4431.28 1024
4431.91 1044
4432.53 1028
4433.16 921
4433.79 909
4434.42 844
4435.05 821
4435.67 928
4436.30 990
4436.93 1060
4437.56 1062
4438.19 958
4438.82 1038
4439.44 1069
4440.07 966
4440.70 932
4441.33 960
4441.96 919
4442.59 980
4443.22 1017
4443.85 1002
4444.47 952
4445.10 1015
4445.73 961
4446.36 938
4446.99 1030
4447.62 1091
4448.25 1081
4448.88 1034
4449.51 1135
4450.14 1111
4450.77 1074
4451.39 1096
4452.02 1150
4452.65 1123
4453.28 1045
4453.91 1065
4454.54 1117
4455.17 1099
4455.80 942
4456.43 1008
4457.06 1065
4457.69 1136
4458.32 1172
4458.95 1135
4459.58 1206
4460.21 1177
4460.84 1060
4461.47 1109
4462.10 1119
4462.73 1088
4463.36 1090
4463.99 998
4464.62 1022
4465.25 990
4465.88 926
4466.51 937
4467.14 953
4467.77 986
4468.40 1085
4469.03 1101
4469.67 1033
4470.30 992
4470.93 876
4471.56 891
4472.19 973
4472.82 947
4473.45 995
4474.08 994
4474.71 946
4475.34 949
4475.97 1048
4476.61 992
4477.24 895
4477.87 988
4478.50 996
4479.13 970
4479.76 911
4480.39 1035
4481.02 974
4481.66 927
4482.29 1041
4482.92 971
4483.55 935
4484.18 1031
4484.81 963
4485.45 1067
4486.08 1072
4486.71 1019
4487.34 970
4487.97 943
4488.61 1038
4489.24 1111
4489.87 1021
4490.50 1014
4491.13 1108
4491.77 1113
4492.40 1111
4493.03 1126
4493.66 1158
4494.30 1048
4494.93 1017
4495.56 1046
4496.19 1063
4496.83 1023
4497.46 1009
4498.09 982
4498.72 1050
4499.36 1003
4499.99 998
4500.62 932
4501.25 1052
4501.89 1178
4502.52 1183
4503.15 1293
4503.79 1293
4504.42 1451
4505.05 1496
4505.69 1233
4506.32 1378
4506.95 1478
4507.59 1400
4508.22 1395
4508.85 1406
4509.49 1281
4510.12 1238
4510.75 1244
4511.39 1119
4512.02 1093
4512.65 1162
4513.29 1194
4513.92 1152
4514.56 1138
4515.19 1133
4515.82 1064
4516.46 1014
4517.09 1141
4517.73 1005
4518.36 991
4518.99 1034
4519.63 969
4520.26 987
4520.90 977
4521.53 926
4522.16 879
4522.80 882
4523.43 956
4524.07 1020
4524.70 1025
4525.34 922
4525.97 1007
4526.61 1061
4527.24 1053
4527.88 1056
4528.51 1039
4529.15 921
4529.78 887
4530.42 991
4531.05 1092
4531.69 1101
4532.32 1003
4532.96 1049
4533.59 1028
4534.23 1037
4534.86 1031
4535.50 980
4536.13 1133
4536.77 962
4537.40 998
4538.04 1094
4538.67 1073
4539.31 993
4539.94 1086
4540.58 1148
4541.22 1040
4541.85 1024
4542.49 1111
4543.12 1111
4543.76 1062
4544.40 984
4545.03 1063
4545.67 1057
4546.30 976
4546.94 952
4547.58 962
4548.21 995
4548.85 934
4549.48 934
4550.12 951
4550.76 994
4551.39 1000
4552.03 1051
4552.67 1070
4553.30 938
4553.94 1015
4554.58 996
4555.21 945
4555.85 983
4556.49 986
4557.12 957
4557.76 972
4558.40 900
4559.03 1043
4559.67 853
4560.31 884
4560.94 981
4561.58 1105
4562.22 1009
4562.86 860
4563.49 877
4564.13 951
4564.77 1040
4565.41 982
4566.04 925
4566.68 933
4567.32 886
4567.96 922
4568.59 876
4569.23 887
4569.87 927
4570.51 931
4571.14 987
4571.78 990
4572.42 1013
4573.06 944
4573.70 1028
4574.33 978
4574.97 986
4575.61 1011
4576.25 987
4576.89 1002
4577.52 947
4578.16 976
4578.80 981
4579.44 963
4580.08 935
4580.72 945
4581.35 962
4581.99 1012
4582.63 1054
4583.27 945
4583.91 1025
4584.55 1106
4585.19 1066
4585.83 1053
4586.46 1013
4587.10 1101
4587.74 1085
4588.38 926
4589.02 988
4589.66 978
4590.30 1179
4590.94 1191
4591.58 1207
4592.22 1178
4592.85 1186
4593.49 1328
4594.13 1354
4594.77 1449
4595.41 1432
4596.05 1427
4596.69 1374
4597.33 1571
4597.97 1414
4598.61 1379
4599.25 1283
4599.89 1289
4600.53 1219
4601.17 1052
4601.81 1024
4602.45 980
4603.09 1105
4603.73 1024
4604.37 1038
4605.01 1020
4605.65 1021
4606.29 974
4606.93 1088
4607.57 1057
4608.21 1018
4608.85 1029
4609.49 1031
4610.13 1005
4610.77 932
4611.41 1011
4612.05 1030
4612.70 957
4613.34 966
4613.98 1020
4614.62 969
4615.26 1088
4615.90 1022
4616.54 1027
4617.18 1068
4617.82 1011
4618.46 1039
4619.10 1044
4619.75 1113
4620.39 1072
4621.03 1050
4621.67 1022
4622.31 998
4622.95 1028
4623.59 1054
4624.24 963
4624.88 924
4625.52 984
4626.16 1018
4626.80 981
4627.44 979
4628.09 857
4628.73 843
4629.37 981
4630.01 951
4630.65 1043
4631.29 1007
4631.94 990
4632.58 1017
4633.22 1023
4633.86 944
4634.51 908
4635.15 936
4635.79 1038
4636.43 1060
4637.07 1124
4637.72 1016
4638.36 1085
4639.00 1062
4639.64 1108
4640.29 996
4640.93 1082
4641.57 1169
4642.21 1121
4642.86 1052
4643.50 1130
4644.14 1100
4644.79 1084
4645.43 1187
4646.07 1039
4646.72 992
4647.36 1025
4648.00 1053
4648.64 1049
4649.29 974
4649.93 1126
4650.57 1054
4651.22 970
4651.86 996
4652.50 970
4653.15 927
4653.79 890
4654.44 934
4655.08 980
4655.72 995
4656.37 1001
4657.01 938
4657.65 871
4658.30 870
4658.94 928
4659.59 913
4660.23 930
4660.87 977
4661.52 922
4662.16 984
4662.81 883
4663.45 913
4664.09 877
4664.74 864
4665.38 975
4666.03 1017
4666.67 969
4667.32 981
4667.96 982
4668.61 943
4669.25 854
4669.89 906
4670.54 861
4671.18 923
4671.83 933
4672.47 822
4673.12 889
4673.76 959
4674.41 947
4675.05 877
4675.70 928
4676.34 1030
4676.99 956
4677.63 902
4678.28 902
4678.92 925
4679.57 912
4680.22 890
4680.86 1026
4681.51 981
4682.15 1035
4682.80 985
4683.44 1029
4684.09 1180
4684.73 1117
4685.38 1050
4686.03 908
4686.67 1013
4687.32 1085
4687.96 974
4688.61 961
4689.25 1031
4689.90 1036
4690.55 1094
4691.19 1221
4691.84 1075
4692.49 1066
4693.13 944
4693.78 977
4694.42 1030
4695.07 1050
4695.72 1065
4696.36 1083
4697.01 987
4697.66 1060
4698.30 1069
4698.95 1239
4699.60 1226
4700.24 1164
4700.89 1313
4701.54 1271
4702.18 1288
4702.83 1300
4703.48 1350
4704.12 1271
4704.77 1355
4705.42 1289
4706.07 1369
4706.71 1222
4707.36 1155
4708.01 1091
4708.66 1022
4709.30 1081
4709.95 1075
4710.60 1004
4711.24 1020
4711.89 1058
4712.54 1091
4713.19 1022
4713.84 1051
4714.48 1085
4715.13 1097
4715.78 1146
4716.43 1090
4717.07 1093
4717.72 1090
4718.37 1022
4719.02 1069
4719.67 940
4720.31 925
4720.96 1045
4721.61 987
4722.26 1011
4722.91 1025
4723.56 971
4724.20 925
4724.85 993
4725.50 994
4726.15 1008
4726.80 990
4727.45 994
4728.10 1073
4728.74 1019
4729.39 1077
4730.04 1013
4730.69 1084
4731.34 1073
4731.99 1022
4732.64 1026
4733.29 1127
4733.94 1045
4734.58 1006
4735.23 1050
4735.88 1012
4736.53 1060
4737.18 953
4737.83 911
4738.48 1007
4739.13 1006
4739.78 1007
4740.43 973
4741.08 964
4741.73 1114
4742.38 1043
4743.03 971
4743.68 1014
4744.33 998
4744.98 1028
4745.63 1001
4746.28 1039
4746.93 1129
4747.58 1068
4748.23 1090
4748.88 1125
4749.53 1088
4750.18 1076
4750.83 1130
4751.48 1227
4752.13 1302
4752.78 1365
4753.43 1385
4754.08 1430
4754.73 1534
4755.38 1521
4756.03 1506
4756.68 1466
4757.33 1375
4757.98 1510
4758.63 1475
4759.28 1298
4759.93 1326
4760.59 1323
4761.24 1243
4761.89 1161
4762.54 1062
4763.19 1219
4763.84 1147
4764.49 950
4765.14 1058
4765.79 1052
4766.45 1041
4767.10 1017
4767.75 943
4768.40 974
4769.05 1115
4769.70 1103
4770.35 1062
4771.01 1147
4771.66 1046
4772.31 1099
4772.96 980
4773.61 977
4774.26 1140
4774.92 1088
4775.57 1030
4776.22 956
4776.87 995
4777.52 1059
4778.18 1077
4778.83 968
4779.48 1058
4780.13 1077
4780.79 990
4781.44 999
4782.09 1039
4782.74 1138
4783.40 1101
4784.05 999
4784.70 985
4785.35 1059
4786.01 1143
4786.66 1157
4787.31 1106
4787.96 1034
4788.62 1050
4789.27 1059
4789.92 1031
4790.58 1046
4791.23 974
4791.88 1084
4792.53 1241
4793.19 1166
4793.84 1138
4794.49 1145
4795.15 1242
4795.80 1198
4796.45 1213
4797.11 1210
4797.76 1320
4798.41 1171
4799.07 1200
4799.72 1095
4800.37 1235
4801.03 1262
4801.68 1143
4802.34 1063
4802.99 1119
4803.64 1085
4804.30 1091
4804.95 1008
4805.61 1024
4806.26 1133
4806.91 1098
4807.57 1073
4808.22 1061
4808.88 1060
4809.53 924
4810.18 962
4810.84 1007
4811.49 983
4812.15 998
4812.80 1032
4813.46 1013
4814.11 1018
4814.77 1004
4815.42 1013
4816.07 919
4816.73 987
4817.38 1074
4818.04 1075
4818.69 1010
4819.35 972
4820.00 1070
4820.66 958
4821.31 1086
4821.97 1053
4822.62 1159
4823.28 1127
4823.93 1242
4824.59 1143
4825.24 1125
4825.90 1024
4826.56 1029
4827.21 1200
4827.87 1247
4828.52 1338
4829.18 1271
4829.83 1200
4830.49 1233
4831.14 1266
4831.80 1262
4832.46 1283
4833.11 1300
4833.77 1413
4834.42 1326
4835.08 1353
4835.74 1416
4836.39 1347
4837.05 1397
4837.70 1398
4838.36 1352
4839.02 1402
4839.67 1503
4840.33 1428
4840.99 1441
4841.64 1419
4842.30 1433
4842.96 1448
4843.61 1508
4844.27 1601
4844.92 1686
4845.58 1606
4846.24 1455
4846.90 1686
4847.55 1727
4848.21 1714
4848.87 1734
4849.52 1864
4850.18 2122
4850.84 2072
4851.49 2218
4852.15 2322
4852.81 2426
4853.47 2739
4854.12 2582
4854.78 2834
4855.44 2802
4856.09 2636
4856.75 2668
4857.41 2559
4858.07 2503
4858.72 2515
4859.38 2262
4860.04 2307
4860.70 2231
4861.36 2128
4862.01 2092
4862.67 1904
4863.33 2165
4863.99 2361
4864.64 2130
4865.30 1971
4865.96 1891
4866.62 1886
4867.28 1991
4867.94 1961
4868.59 1940
4869.25 1977
4869.91 2000
4870.57 1969
4871.23 1813
4871.89 1815
4872.54 1908
4873.20 1927
4873.86 1737
4874.52 1779
4875.18 1732
4875.84 1673
4876.50 1740
4877.16 1743
4877.81 1772
4878.47 1680
4879.13 1574
4879.79 1520
4880.45 1627
4881.11 1670
4881.77 1584
4882.43 1547
4883.09 1578
4883.75 1588
4884.41 1560
4885.06 1590
4885.72 1519
4886.38 1422
4887.04 1354
4887.70 1369
4888.36 1310
4889.02 1410
4889.68 1446
4890.34 1463
4891.00 1516
4891.66 1544
4892.32 1705
4892.98 1668
4893.64 1657
4894.30 1646
4894.96 1541
4895.62 1603
4896.28 1532
4896.94 1591
4897.60 1559
4898.26 1370
4898.92 1372
4899.58 1335
4900.24 1353
4900.90 1352
4901.56 1476
4902.22 1343
4902.88 1274
4903.54 1300
4904.21 1261
4904.87 1187
4905.53 1226
4906.19 1227
4906.85 1273
4907.51 1373
4908.17 1238
4908.83 1345
4909.49 1266
4910.15 1275
4910.81 1329
4911.48 1292
4912.14 1198
4912.80 1189
4913.46 1148
4914.12 1214
4914.78 1286
4915.44 1306
4916.11 1161
4916.77 1120
4917.43 1205
4918.09 1164
4918.75 1217
4919.41 1171
4920.07 1018
4920.74 978
4921.40 1072
4922.06 1173
4922.72 1031
4923.38 1064
4924.05 1035
4924.71 1069
4925.37 1096
4926.03 1064
4926.69 1083
4927.36 1113
4928.02 992
4928.68 1048
4929.34 1095
4930.01 1129
4930.67 1076
4931.33 1166
4931.99 1142
4932.66 1112
4933.32 1034
4933.98 1037
4934.64 1080
4935.31 1121
4935.97 1137
4936.63 1037
4937.30 1003
4937.96 1073
4938.62 1048
4939.28 1034
4939.95 1106
4940.61 1061
4941.27 1068
4941.94 1026
4942.60 1039
4943.26 1038
4943.93 941
4944.59 1013
4945.25 1075
4945.92 1080
4946.58 882
4947.24 951
4947.91 962
4948.57 964
4949.23 954
4949.90 1028
4950.56 1004
4951.23 1017
4951.89 868
4952.55 950
4953.22 977
4953.88 922
4954.55 892
4955.21 923
4955.87 960
4956.54 946
4957.20 832
4957.87 1003
4958.53 1053
4959.20 1063
4959.86 958
4960.52 917
4961.19 888
4961.85 1038
4962.52 1069
4963.18 951
4963.85 933
4964.51 989
4965.18 972
4965.84 970
4966.51 1118
4967.17 1075
4967.84 1032
4968.50 1149
4969.17 1124
4969.83 1210
4970.50 1026
4971.16 1101
4971.83 1108
4972.49 986
4973.16 894
4973.82 946
4974.49 981
4975.15 1052
4975.82 969
4976.48 1097
4977.15 1015
4977.82 905
4978.48 933
4979.15 989
4979.81 966
4980.48 1093
4981.14 1028
4981.81 1005
4982.48 1051
4983.14 990
4983.81 941
4984.47 918
4985.14 1073
4985.81 1030
4986.47 963
4987.14 960
4987.81 966
4988.47 1040
4989.14 1045
4989.80 1007
4990.47 1035
4991.14 1104
4991.80 1032
4992.47 1023
4993.14 1042
4993.80 1061
4994.47 1075
4995.14 1006
4995.80 961
4996.47 1054
4997.14 1187
4997.80 929
4998.47 953
4999.14 1003
4999.81 993
5000.47 989
5001.14 992
5001.81 1102
5002.47 1000
5003.14 947
5003.81 899
5004.48 962
5005.14 883
5005.81 820
5006.48 929
5007.15 890
5007.81 875
5008.48 825
5009.15 988
5009.82 1049
5010.49 944
5011.15 974
5011.82 1003
5012.49 1047
5013.16 1042
5013.83 950
5014.49 959
5015.16 986
5015.83 984
5016.50 990
5017.17 967
5017.83 896
5018.50 969
5019.17 947
5019.84 1037
5020.51 943
5021.18 946
5021.84 1008
5022.51 966
5023.18 995
5023.85 877
5024.52 955
5025.19 1008
5025.86 953
5026.53 995
5027.19 991
5027.86 982
5028.53 936
5029.20 916
5029.87 915
5030.54 1072
5031.21 995
5031.88 1084
5032.55 1047
5033.22 963
5033.89 1070
5034.56 983
5035.23 943
5035.89 1004
5036.56 1072
5037.23 935
5037.90 906
5038.57 983
5039.24 917
5039.91 920
5040.58 863
5041.25 830
5041.92 926
5042.59 1007
5043.26 901
5043.93 946
5044.60 864
5045.27 831
5045.94 825
5046.61 800
5047.28 884
5047.95 891
5048.62 924
5049.29 860
5049.96 932
5050.63 881
5051.31 895
5051.98 819
5052.65 839
5053.32 968
5053.99 951
5054.66 839
5055.33 902
5056.00 863
5056.67 908
5057.34 993
5058.01 917
5058.68 957
5059.35 940
5060.03 1034
5060.70 992
5061.37 1050
5062.04 949
5062.71 908
5063.38 790
5064.05 828
5064.72 894
5065.40 896
5066.07 935
5066.74 847
5067.41 880
5068.08 843
5068.75 834
5069.43 865
5070.10 811
5070.77 847
5071.44 913
5072.11 926
5072.79 870
5073.46 960
5074.13 960
5074.80 948
5075.47 949
5076.15 799
5076.82 819
5077.49 876
5078.16 815
5078.83 896
5079.51 834
5080.18 891
5080.85 1016
5081.52 995
5082.20 987
5082.87 975
5083.54 913
5084.22 832
5084.89 962
5085.56 933
5086.23 967
5086.91 912
5087.58 937
5088.25 962
5088.93 857
5089.60 937
5090.27 929
5090.94 1011
5091.62 1041
5092.29 1111
5092.96 1136
5093.64 1119
5094.31 1169
5094.98 1192
5095.66 1222
5096.33 1208
5097.00 1131
5097.68 1170
5098.35 1145
5099.03 1142
5099.70 1031
5100.37 1066
5101.05 1057
5101.72 1132
5102.39 1063
5103.07 902
5103.74 1010
5104.42 981
5105.09 1030
5105.77 1020
5106.44 1011
5107.11 1087
5107.79 963
5108.46 984
5109.14 954
5109.81 878
5110.49 939
5111.16 1005
5111.83 962
5112.51 967
5113.18 1051
5113.86 952
5114.53 944
5115.21 947
5115.88 839
5116.56 878
5117.23 883
5117.91 849
5118.58 912
5119.26 894
5119.93 829
5120.61 832
5121.28 909
5121.96 1042
5122.63 968
5123.31 996
5123.98 971
5124.66 999
5125.33 946
5126.01 1027
5126.69 1023
5127.36 1099
5128.04 1023
5128.71 1009
5129.39 958
5130.06 1017
5130.74 964
5131.42 1043
5132.09 1029
5132.77 1042
5133.44 1053
5134.12 1032
5134.79 957
5135.47 973
5136.15 1070
5136.82 1013
5137.50 981
5138.18 1058
5138.85 984
5139.53 938
5140.20 999
5140.88 952
5141.56 960
5142.23 991
5142.91 943
5143.59 919
5144.26 960
5144.94 978
5145.62 989
5146.29 967
5146.97 871
5147.65 832
5148.33 857
5149.00 873
5149.68 921
5150.36 924
5151.03 834
5151.71 805
5152.39 820
5153.06 859
5153.74 909
5154.42 851
5155.10 850
5155.77 823
5156.45 818
5157.13 888
5157.81 969
5158.48 894
5159.16 771
5159.84 837
5160.52 924
5161.20 860
5161.87 925
5162.55 938
5163.23 907
5163.91 866
5164.58 909
5165.26 912
5165.94 989
5166.62 896
5167.30 848
5167.98 888
5168.65 791
5169.33 943
5170.01 1042
5170.69 888
5171.37 916
5172.05 950
5172.72 977
5173.40 907
5174.08 861
5174.76 823
5175.44 902
5176.12 805
5176.80 801
5177.48 914
5178.15 865
5178.83 870
5179.51 834
5180.19 850
5180.87 892
5181.55 899
5182.23 944
5182.91 912
5183.59 988
5184.27 923
5184.95 994
5185.63 877
5186.30 816
5186.98 851
5187.66 896
5188.34 921
5189.02 908
5189.70 840
5190.38 816
5191.06 808
5191.74 793
5192.42 774
5193.10 799
5193.78 812
5194.46 817
5195.14 874
5195.82 842
5196.50 747
5197.18 870
5197.86 781
5198.54 766
5199.22 829
5199.90 808
5200.58 756
5201.26 776
5201.94 770
5202.62 829
5203.31 903
5203.99 893
5204.67 830
5205.35 812
5206.03 876
5206.71 912
5207.39 886
5208.07 858
5208.75 825
5209.43 855
5210.11 786
5210.79 769
5211.48 902
5212.16 977
5212.84 960
5213.52 901
5214.20 863
5214.88 906
5215.56 915
5216.24 921
5216.93 926
5217.61 900
5218.29 828
5218.97 771
5219.65 847
5220.33 982
5221.02 966
5221.70 901
5222.38 849
5223.06 843
5223.74 990
5224.42 936
5225.11 824
5225.79 821
5226.47 780
5227.15 822
5227.83 884
5228.52 919
5229.20 810
5229.88 806
5230.56 882
5231.25 878
5231.93 844
5232.61 799
5233.29 939
5233.98 899
5234.66 873
5235.34 801
5236.02 801
5236.71 738
5237.39 754
5238.07 822
5238.76 820
5239.44 850
5240.12 930
5240.80 915
5241.49 837
5242.17 907
5242.85 930
5243.54 935
5244.22 918
5244.90 945
5245.59 936
5246.27 910
5246.95 930
5247.64 826
5248.32 801
5249.00 822
5249.69 829
5250.37 813
5251.05 829
5251.74 802
5252.42 725
5253.11 812
5253.79 847
5254.47 880
5255.16 780
5255.84 824
5256.53 927
5257.21 856
5257.89 801
5258.58 788
5259.26 842
5259.95 797
5260.63 819
5261.32 941
5262.00 857
5262.68 862
5263.37 871
5264.05 864
5264.74 826
5265.42 831
5266.11 850
5266.79 867
5267.48 817
5268.16 905
5268.85 909
5269.53 949
5270.22 986
5270.90 907
5271.59 883
5272.27 953
5272.96 992
5273.64 894
5274.33 883
5275.01 981
5275.70 1007
5276.38 936
5277.07 918
5277.75 922
5278.44 947
5279.12 826
5279.81 774
5280.49 840
5281.18 851
5281.87 912
5282.55 884
5283.24 908
5283.92 941
5284.61 827
5285.30 911
5285.98 895
5286.67 848
5287.35 969
5288.04 1034
5288.73 941
5289.41 971
5290.10 863
5290.78 882
5291.47 853
5292.16 849
5292.84 890
5293.53 830
5294.22 918
5294.90 750
5295.59 844
5296.28 828
5296.96 840
5297.65 887
5298.34 875
5299.02 865
5299.71 865
5300.40 896
5301.08 927
5301.77 930
5302.46 894
5303.14 889
5303.83 875
5304.52 878
5305.21 828
5305.89 943
5306.58 991
5307.27 958
5307.96 905
5308.64 841
5309.33 830
5310.02 843
5310.71 871
5311.39 939
5312.08 925
5312.77 1036
5313.46 996
5314.14 850
5314.83 872
5315.52 892
5316.21 958
5316.89 933
5317.58 1000
5318.27 1004
5318.96 966
5319.65 918
5320.34 917
5321.02 1068
5321.71 965
5322.40 957
5323.09 1008
5323.78 982
5324.47 1079
5325.15 1042
5325.84 1127
5326.53 972
5327.22 1022
5327.91 1049
5328.60 998
5329.29 907
5329.97 862
5330.66 917
5331.35 806
5332.04 968
5332.73 910
5333.42 875
5334.11 840
5334.80 813
5335.49 854
5336.18 894
5336.87 870
5337.55 827
5338.24 856
5338.93 842
5339.62 832
5340.31 870
5341.00 880
5341.69 852
5342.38 848
5343.07 767
5343.76 951
5344.45 866
5345.14 896
5345.83 878
5346.52 861
5347.21 977
5347.90 951
5348.59 932
5349.28 927
5349.97 922
5350.66 939
5351.35 953
5352.04 960
5352.73 1013
5353.42 998
5354.11 987
5354.80 892
5355.49 909
5356.18 929
5356.87 983
5357.56 883
5358.25 837
5358.94 838
5359.64 847
5360.33 812
5361.02 831
5361.71 813
5362.40 867
5363.09 846
5363.78 821
5364.47 893
5365.16 901
5365.85 875
5366.55 951
5367.24 904
5367.93 911
5368.62 950
5369.31 847
5370.00 892
5370.69 873
5371.38 918
5372.08 864
5372.77 871
5373.46 876
5374.15 895
5374.84 899
5375.53 914
5376.23 922
5376.92 891
5377.61 913
5378.30 827
5378.99 801
5379.69 823
5380.38 885
5381.07 831
5381.76 775
5382.45 641
5383.15 792
5383.84 869
5384.53 855
5385.22 823
5385.92 777
5386.61 820
5387.30 830
5387.99 768
5388.69 812
5389.38 823
5390.07 790
5390.76 827
5391.46 832
5392.15 891
5392.84 907
5393.54 859
5394.23 860
5394.92 956
5395.61 903
5396.31 939
5397.00 926
5397.69 859
5398.39 959
5399.08 865
5399.77 848
5400.47 890
5401.16 833
5401.85 822
5402.55 805
5403.24 763
5403.93 808
5404.63 884
5405.32 950
5406.02 883
5406.71 867
5407.40 917
5408.10 1007
5408.79 824
5409.48 856
5410.18 845
5410.87 842
5411.57 834
5412.26 837
5412.95 856
5413.65 956
5414.34 875
5415.04 929
5415.73 914
5416.43 846
5417.12 863
5417.82 884
5418.51 873
5419.20 891
5419.90 873
5420.59 928
5421.29 944
5421.98 855
5422.68 884
5423.37 889
5424.07 902
5424.76 932
5425.46 933
5426.15 966
5426.85 947
5427.54 864
5428.24 834
5428.93 901
5429.63 1011
5430.32 951
5431.02 968
5431.71 982
5432.41 886
5433.10 961
5433.80 1082
5434.50 980
5435.19 882
5435.89 915
5436.58 977
5437.28 1045
5437.97 1059
5438.67 908
5439.37 924
5440.06 871
5440.76 1089
5441.45 1125
5442.15 1110
5442.85 1052
5443.54 969
5444.24 942
5444.93 996
5445.63 1048
5446.33 1042
5447.02 1119
5447.72 1156
5448.42 1231
5449.11 1265
5449.81 1255
5450.51 1204
5451.20 1220
5451.90 1253
5452.60 1373
5453.29 1336
5453.99 1278
5454.69 1313
5455.38 1234
5456.08 1294
5456.78 1269
5457.47 1253
5458.17 1333
5458.87 1143
5459.57 1051
5460.26 1059
5460.96 1208
5461.66 1286
5462.35 1275
5463.05 1146
5463.75 1175
5464.45 1159
5465.14 1288
5465.84 1467
5466.54 1420
5467.24 1261
5467.93 1283
5468.63 1233
5469.33 1228
5470.03 1290
5470.73 1282
5471.42 1350
5472.12 1277
5472.82 1363
5473.52 1325
5474.22 1392
5474.91 1472
5475.61 1509
5476.31 1429
5477.01 1555
5477.71 1511
5478.40 1599
5479.10 1611
5479.80 1524
5480.50 1610
5481.20 1736
5481.90 1930
5482.60 2007
5483.29 2124
5483.99 2098
5484.69 2415
5485.39 2443
5486.09 2437
5486.79 2445
5487.49 2574
5488.19 2248
5488.89 2090
5489.58 1918
5490.28 1752
5490.98 1866
5491.68 1886
5492.38 1827
5493.08 1764
5493.78 1879
5494.48 1885
5495.18 1945
5495.88 1928
5496.58 1908
5497.28 1931
5497.98 1976
5498.68 2094
5499.38 2192
5500.08 2169
5500.78 2311
5501.48 2685
5502.18 2851
5502.88 3066
5503.58 3628
5504.28 3828
5504.98 3943
5505.68 3976
5506.38 3829
5507.08 3690
5507.78 3454
5508.48 3143
5509.18 2894
5509.88 2565
5510.58 2338
5511.28 2270
5511.98 2104
5512.68 2063
5513.38 1714
5514.08 1764
5514.78 1816
5515.48 1830
5516.18 1657
5516.88 1674
5517.58 1642
5518.28 1690
5518.99 1578
5519.69 1637
5520.39 1524
5521.09 1461
5521.79 1397
5522.49 1360
5523.19 1441
5523.89 1482
5524.59 1308
5525.30 1153
5526.00 1254
5526.70 1285
5527.40 1177
5528.10 1128
5528.80 1189
5529.50 1093
5530.21 1225
5530.91 1221
5531.61 1120
5532.31 1180
5533.01 1126
5533.72 1245
5534.42 1158
5535.12 1102
5535.82 1120
5536.52 1080
5537.23 1134
5537.93 1218
5538.63 1172
5539.33 1055
5540.03 1136
5540.74 1170
5541.44 1168
5542.14 1082
5542.84 1058
5543.55 1009
5544.25 1098
5544.95 1054
5545.65 1066
5546.36 1019
5547.06 995
5547.76 952
5548.47 1003
5549.17 1056
5549.87 1074
5550.57 1018
5551.28 1065
5551.98 1044
5552.68 995
5553.39 954
5554.09 1035
5554.79 1027
5555.50 938
5556.20 1043
5556.90 986
5557.61 957
5558.31 991
5559.01 1053
5559.72 981
5560.42 938
5561.12 973
5561.83 962
5562.53 1016
5563.23 1025
5563.94 1050
5564.64 1079
5565.35 974
5566.05 977
5566.75 973
5567.46 992
5568.16 1039
5568.87 979
5569.57 1019
5570.27 1033
5570.98 1092
5571.68 1086
5572.39 1025
5573.09 981
5573.80 1069
5574.50 983
5575.21 893
5575.91 921
5576.61 934
5577.32 845
5578.02 930
5578.73 1069
5579.43 1028
5580.14 926
5580.84 961
5581.55 947
5582.25 937
5582.96 887
5583.66 882
5584.37 985
5585.07 905
5585.78 895
5586.48 906
5587.19 887
5587.89 901
5588.60 954
5589.30 872
5590.01 939
5590.72 923
5591.42 892
5592.13 912
5592.83 895
5593.54 929
5594.24 804
5594.95 807
5595.66 920
5596.36 876
5597.07 826
5597.77 872
5598.48 857
5599.18 855
5599.89 931
5600.60 852
5601.30 943
5602.01 807
5602.72 794
5603.42 748
5604.13 836
5604.83 865
5605.54 795
5606.25 739
5606.95 815
5607.66 822
5608.37 794
5609.07 772
5609.78 852
5610.49 830
5611.19 775
5611.90 794
5612.61 810
5613.31 940
5614.02 834
5614.73 822
5615.44 823
5616.14 912
5616.85 831
5617.56 946
5618.26 927
5618.97 876
5619.68 901
5620.39 877
5621.09 871
5621.80 886
5622.51 818
5623.22 820
5623.92 790
5624.63 792
5625.34 887
5626.05 741
5626.75 859
5627.46 857
5628.17 856
5628.88 795
5629.59 798
5630.29 819
5631.00 881
5631.71 921
5632.42 949
5633.13 892
5633.83 807
5634.54 789
5635.25 831
5635.96 853
5636.67 905
5637.38 941
5638.08 900
5638.79 880
5639.50 850
5640.21 853
5640.92 799
5641.63 819
5642.34 888
5643.05 826
5643.75 870
5644.46 915
5645.17 917
5645.88 787
5646.59 948
5647.30 902
5648.01 857
5648.72 847
5649.43 924
5650.14 960
5650.85 880
5651.55 879
5652.26 891
5652.97 989
5653.68 961
5654.39 951
5655.10 929
5655.81 872
5656.52 957
5657.23 1049
5657.94 862
5658.65 992
5659.36 1005
5660.07 1038
5660.78 1016
5661.49 1138
5662.20 1175
5662.91 1238
5663.62 1276
5664.33 1227
5665.04 1128
5665.75 1002
5666.46 1045
5667.17 1090
5667.88 997
5668.59 836
5669.30 935
5670.01 997
5670.72 930
5671.43 948
5672.14 933
5672.85 912
5673.57 1009
5674.28 953
5674.99 838
5675.70 921
5676.41 921
5677.12 914
5677.83 905
5678.54 884
5679.25 818
5679.96 1030
5680.68 885
5681.39 909
5682.10 945
5682.81 856
5683.52 925
5684.23 890
5684.94 931
5685.65 906
5686.37 914
5687.08 874
5687.79 841
5688.50 877
5689.21 995
5689.92 976
5690.64 911
5691.35 773
5692.06 799
5692.77 947
5693.48 902
5694.20 838
5694.91 846
5695.62 860
5696.33 897
5697.04 930
5697.76 926
5698.47 881
5699.18 894
5699.89 920
5700.61 832
5701.32 866
5702.03 859
5702.74 932
5703.46 859
5704.17 816
5704.88 861
5705.59 876
5706.31 842
5707.02 835
5707.73 866
5708.45 839
5709.16 783
5709.87 788
5710.58 789
5711.30 752
5712.01 814
5712.72 757
5713.44 736
5714.15 867
5714.86 904
5715.58 768
5716.29 688
5717.00 751
5717.72 729
5718.43 790
5719.14 649
5719.86 685
5720.57 687
5721.28 735
5722.00 839
5722.71 793
5723.43 787
5724.14 780
5724.85 827
5725.57 793
5726.28 861
5727.00 896
5727.71 854
5728.42 823
5729.14 836
5729.85 928
5730.57 852
5731.28 836
5732.00 906
5732.71 873
5733.42 850
5734.14 934
5734.85 953
5735.57 786
5736.28 807
5737.00 873
5737.71 866
5738.43 789
5739.14 876
5739.86 923
5740.57 823
5741.29 769
5742.00 842
5742.72 852
5743.43 838
5744.15 840
5744.86 753
5745.58 734
5746.29 872
5747.01 808
5747.72 804
5748.44 815
5749.15 751
5749.87 759
5750.58 802
5751.30 836
5752.02 863
5752.73 795
5753.45 873
5754.16 817
5754.88 816
5755.59 797
5756.31 801
5757.03 773
5757.74 724
5758.46 728
5759.17 800
5759.89 729
5760.61 811
5761.32 820
5762.04 847
5762.76 827
5763.47 848
5764.19 797
5764.90 764
5765.62 688
5766.34 700
5767.05 719
5767.77 796
5768.49 811
5769.20 770
5769.92 765
5770.64 759
5771.35 842
5772.07 777
5772.79 833
5773.51 823
5774.22 788
5774.94 743
5775.66 825
5776.37 805
5777.09 865
5777.81 803
5778.53 801
5779.24 744
5779.96 760
5780.68 805
5781.39 821
5782.11 811
5782.83 816
5783.55 879
5784.26 784
5784.98 834
5785.70 815
5786.42 805
5787.14 748
5787.85 889
5788.57 841
5789.29 838
5790.01 784
5790.73 673
5791.44 780
5792.16 794
5792.88 807
5793.60 791
5794.32 757
5795.03 861
5795.75 757
5796.47 754
5797.19 831
5797.91 793
5798.63 813
5799.35 838
5800.06 843
5800.78 842
5801.50 827
5802.22 792
5802.94 820
5803.66 876
5804.38 853
5805.10 818
5805.81 871
5806.53 955
5807.25 898
5807.97 779
5808.69 854
5809.41 865
5810.13 830
5810.85 858
5811.57 929
5812.29 915
5813.01 835
5813.73 796
5814.45 849
5815.17 834
5815.88 870
5816.60 873
5817.32 920
5818.04 871
5818.76 763
5819.48 885
5820.20 738
5820.92 789
5821.64 771
5822.36 856
5823.08 948
5823.80 830
5824.52 796
5825.24 857
5825.96 863
5826.68 815
5827.40 872
5828.12 887
5828.84 871
5829.57 834
5830.29 793
5831.01 818
5831.73 805
5832.45 832
5833.17 895
5833.89 824
5834.61 871
5835.33 843
5836.05 791
5836.77 889
5837.49 845
5838.21 864
5838.94 860
5839.66 819
5840.38 871
5841.10 914
5841.82 838
5842.54 894
5843.26 841
5843.98 869
5844.70 972
5845.43 962
5846.15 796
5846.87 944
5847.59 949
5848.31 909
5849.03 911
5849.76 938
5850.48 910
5851.20 943
5851.92 903
5852.64 923
5853.36 872
5854.09 963
5854.81 864
5855.53 847
5856.25 962
5856.97 920
5857.70 857
5858.42 942
5859.14 987
5859.86 939
5860.59 837
5861.31 853
5862.03 924
5862.75 908
5863.48 868
5864.20 979
5864.92 988
5865.64 873
5866.37 876
5867.09 914
5867.81 1020
5868.54 919
5869.26 972
5869.98 1034
5870.70 971
5871.43 916
5872.15 998
5872.87 913
5873.60 915
5874.32 940
5875.04 973
5875.77 934
5876.49 825
5877.21 876
5877.94 968
5878.66 958
5879.38 970
5880.11 914
5880.83 888
5881.55 936
5882.28 883
5883.00 925
5883.73 906
5884.45 1035
5885.17 965
5885.90 1026
5886.62 1018
5887.34 983
5888.07 1031
5888.79 1094
5889.52 1055
5890.24 1027
5890.97 998
5891.69 1027
5892.41 1013
5893.14 1004
5893.86 1072
5894.59 939
5895.31 1014
5896.04 920
5896.76 939
5897.49 932
5898.21 948
5898.93 953
5899.66 940
5900.38 845
5901.11 982
5901.83 1016
5902.56 904
5903.28 1010
5904.01 1040
5904.73 999
5905.46 962
5906.18 1006
5906.91 1052
5907.64 1019
5908.36 965
5909.09 957
5909.81 979
5910.54 1042
5911.26 1050
5911.99 1077
5912.71 1059
5913.44 1008
5914.16 1101
5914.89 1156
5915.62 1034
5916.34 1063
5917.07 1062
5917.79 1085
5918.52 1018
5919.25 1085
5919.97 1200
5920.70 1018
5921.42 999
5922.15 1040
5922.88 1090
5923.60 1157
5924.33 1225
5925.05 1190
5925.78 1175
5926.51 1128
5927.23 1237
5927.96 1171
5928.69 1243
5929.41 1325
5930.14 1296
5930.87 1224
5931.59 1239
5932.32 1339
5933.05 1200
5933.77 1277
5934.50 1299
5935.23 1355
5935.95 1270
5936.68 1286
5937.41 1301
5938.14 1321
5938.86 1343
5939.59 1392
5940.32 1457
5941.04 1387
5941.77 1497
5942.50 1565
5943.23 1535
5943.95 1531
5944.68 1581
5945.41 1647
5946.14 1534
5946.87 1744
5947.59 1640
5948.32 1654
5949.05 1649
5949.78 1631
5950.50 1691
5951.23 1749
5951.96 1907
5952.69 1883
5953.42 2061
5954.14 2051
5954.87 2150
5955.60 2379
5956.33 2406
5957.06 2460
5957.79 2558
5958.51 2432
5959.24 2472
5959.97 2497
5960.70 2315
5961.43 2401
5962.16 2445
5962.88 2328
5963.61 2158
5964.34 2215
5965.07 2282
5965.80 2322
5966.53 2503
5967.26 2653
5967.99 2692
5968.72 2808
5969.44 2980
5970.17 3181
5970.90 3147
5971.63 3386
5972.36 3477
5973.09 3592
5973.82 3488
5974.55 3397
5975.28 3294
5976.01 2849
5976.74 2942
5977.47 2856
5978.20 2818
5978.93 2777
5979.66 2767
5980.39 2884
5981.12 2891
5981.85 2934
5982.58 2823
5983.31 2860
5984.04 2827
5984.77 2840
5985.50 3024
5986.23 3034
5986.96 3206
5987.69 3030
5988.42 3004
5989.15 3159
5989.88 3192
5990.61 3150
5991.34 3144
5992.07 3147
5992.80 3116
5993.53 3135
5994.26 3051
5994.99 3145
5995.72 3151
5996.45 3163
5997.18 3119
5997.91 3148
5998.64 3291
5999.37 3203
6000.11 3251
6000.84 3249
6001.57 3491
6002.30 3262
6003.03 3220
6003.76 3181
6004.49 3079
6005.22 3016
6005.95 2972
6006.69 3088
6007.42 2958
6008.15 2952
6008.88 2919
6009.61 3175
6010.34 3235
6011.07 3414
6011.81 3693
6012.54 4124
6013.27 4420
6014.00 4921
6014.73 5454
6015.46 5839
6016.20 6155
6016.93 6479
6017.66 6601
6018.39 6698
6019.12 6583
6019.86 6327
6020.59 5665
6021.32 5382
6022.05 5071
6022.79 4425
6023.52 3960
6024.25 3344
6024.98 3028
6025.72 2867
6026.45 2649
6027.18 2515
6027.91 2474
6028.65 2306
6029.38 2283
6030.11 2239
6030.84 2074
6031.58 2212
6032.31 2197
6033.04 2192
6033.78 2111
6034.51 2083
6035.24 2110
6035.98 2032
6036.71 1947
6037.44 2078
6038.17 2010
6038.91 2040
6039.64 2026
6040.37 2073
6041.11 2169
6041.84 2033
6042.58 2150
6043.31 2112
6044.04 2033
6044.78 2063
6045.51 2223
6046.24 2223
6046.98 2339
6047.71 2294
6048.44 2251
6049.18 2192
6049.91 2236
6050.65 2346
6051.38 2365
6052.11 2432
6052.85 2478
6053.58 2536
6054.32 2535
6055.05 2643
6055.79 2870
6056.52 2748
6057.25 2655
6057.99 2900
6058.72 2792
6059.46 2809
6060.19 2722
6060.93 2637
6061.66 2548
6062.40 2486
6063.13 2410
6063.87 2429
6064.60 2360
6065.34 2296
6066.07 2424
6066.81 2350
6067.54 2347
6068.28 2301
6069.01 2154
6069.75 2252
6070.48 2317
6071.22 2176
6071.95 2266
6072.69 2232
6073.42 2158
6074.16 2194
6074.89 2120
6075.63 2033
6076.36 2086
6077.10 2035
6077.84 2069
6078.57 2001
6079.31 1997
6080.04 1979
6080.78 1965
6081.51 2018
6082.25 1985
6082.99 1871
6083.72 1949
6084.46 1989
6085.20 1874
6085.93 1906
6086.67 1893
6087.40 1817
6088.14 1818
6088.88 1944
6089.61 1805
6090.35 1810
6091.09 1864
6091.82 1703
6092.56 1778
6093.30 1901
6094.03 1911
6094.77 1917
6095.51 1980
6096.24 1925
6096.98 1923
6097.72 1961
6098.45 2082
6099.19 2001
6099.93 1863
6100.66 1900
6101.40 2021
6102.14 2021
6102.87 1919
6103.61 1823
6104.35 1881
6105.09 1765
6105.82 1675
6106.56 1781
6107.30 1814
6108.04 1813
6108.77 1739
6109.51 1756
6110.25 1886
6110.99 1852
6111.72 1765
6112.46 1708
6113.20 1900
6113.94 1834
6114.68 1815
6115.41 1815
6116.15 1846
6116.89 1722
6117.63 1803
6118.37 1802
6119.10 1976
6119.84 1847
6120.58 1902
6121.32 1834
6122.06 1918
6122.80 1861
6123.53 1831
6124.27 1975
6125.01 1944
6125.75 1845
6126.49 1922
6127.23 1944
6127.97 1956
6128.70 1885
6129.44 1995
6130.18 2120
6130.92 1946
6131.66 2099
6132.40 2095
6133.14 2238
6133.88 2191
6134.62 2086
6135.35 2170
6136.09 2203
6136.83 2236
6137.57 2256
6138.31 2184
6139.05 2251
6139.79 2193
6140.53 2240
6141.27 2330
6142.01 2242
6142.75 2274
6143.49 2287
6144.23 2191
6144.97 2234
6145.71 2388
6146.45 2545
6147.19 2336
6147.93 2249
6148.67 2330
6149.41 2398
6150.15 2422
6150.89 2436
6151.63 2440
6152.37 2434
6153.11 2407
6153.85 2566
6154.59 2538
6155.33 2680
6156.07 2556
6156.81 2695
6157.55 2851
6158.29 2850
6159.03 2891
6159.77 2889
6160.51 2868
6161.25 2757
6161.99 2885
6162.73 2869
6163.47 2965
6164.22 3158
6164.96 3156
6165.70 3244
6166.44 3332
6167.18 3496
6167.92 3509
6168.66 3652
6169.40 4001
6170.14 4167
6170.89 4345
6171.63 4714
6172.37 4782
6173.11 4677
6173.85 4727
6174.59 4653
6175.33 4618
6176.08 4402
6176.82 4279
6177.56 4327
6178.30 4180
6179.04 4178
6179.78 4170
6180.53 3954
6181.27 3975
6182.01 4133
6182.75 4100
6183.49 4001
6184.24 4196
6184.98 4097
6185.72 4286
6186.46 4389
6187.20 4282
6187.95 4265
6188.69 4399
6189.43 4357
6190.17 4607
6190.92 4632
6191.66 4632
6192.40 4921
6193.14 4970
6193.89 4923
6194.63 4836
6195.37 4947
6196.12 5165
6196.86 5456
6197.60 5644
6198.34 5551
6199.09 5786
6199.83 5764
6200.57 5866
6201.32 5899
6202.06 5936
6202.80 6082
6203.55 5618
6204.29 5810
6205.03 6017
6205.78 6094
6206.52 6443
6207.26 6866
6208.01 7410
6208.75 8239
6209.49 9980
6210.24 12065
6210.98 14446
6211.72 16878
6212.47 19522
6213.21 21623
6213.96 23547
6214.70 24420
6215.44 24362
6216.19 24008
6216.93 22789
6217.68 20442
6218.42 18076
6219.16 15415
6219.91 12796
6220.65 10722
6221.40 8798
6222.14 7530
6222.89 6501
6223.63 6015
6224.37 5610
6225.12 5475
6225.86 5491
6226.61 5813
6227.35 5996
6228.10 6277
6228.84 6597
6229.59 6901
6230.33 7093
6231.08 6917
6231.82 6757
6232.57 6101
6233.31 5563
6234.06 5208
6234.80 4713
6235.55 4165
6236.29 3769
6237.04 3584
6237.78 3386
6238.53 3334
6239.27 3143
6240.02 3240
6240.76 3249
6241.51 3446
6242.26 3563
6243.00 3830
6243.75 3780
6244.49 3962
6245.24 4018
6245.98 3936
6246.73 3889
6247.48 3932
6248.22 3771
6248.97 3657
6249.71 3602
6250.46 3460
6251.21 3377
6251.95 3358
6252.70 3601
6253.44 3469
6254.19 3518
6254.94 3402
6255.68 3368
6256.43 3491
6257.18 3481
6257.92 3372
6258.67 3441
6259.42 3341
6260.16 3428
6260.91 3488
6261.66 3421
6262.40 3408
6263.15 3417
6263.90 3341
6264.64 3456
6265.39 3406
6266.14 3307
6266.88 3183
6267.63 3003
6268.38 3120
6269.13 3099
6269.87 3011
6270.62 3037
6271.37 3047
6272.11 2980
6272.86 3008
6273.61 2977
6274.36 2898
6275.10 2869
6275.85 2901
6276.60 2915
6277.35 2995
6278.10 2934
6278.84 2806
6279.59 2871
6280.34 2917
6281.09 2838
6281.83 2883
6282.58 2754
6283.33 2796
6284.08 2764
6284.83 2931
6285.57 2721
6286.32 2930
6287.07 2789
6287.82 2888
6288.57 2651
6289.32 2596
6290.06 2482
6290.81 2467
6291.56 2486
6292.31 2421
6293.06 2269
6293.81 2265
6294.56 2143
6295.30 2274
6296.05 2190
6296.80 2210
6297.55 2058
6298.30 2090
6299.05 2216
6299.80 2086
6300.55 2039
6301.30 2152
6302.05 2173
6302.79 2144
6303.54 2099
6304.29 2145
6305.04 2253
6305.79 2153
6306.54 2029
6307.29 1984
6308.04 2056
6308.79 1991
6309.54 1975
6310.29 2053
6311.04 2050
6311.79 2111
6312.54 2280
6313.29 2248
6314.04 2129
6314.79 2183
6315.54 2281
6316.29 2338
6317.04 2531
6317.79 2497
6318.54 2408
6319.29 2463
6320.04 2440
6320.79 2479
6321.54 2440
6322.29 2509
6323.04 2343
6323.79 2254
6324.54 2287
6325.29 2126
6326.04 2044
6326.79 2027
6327.54 1950
6328.29 1896
6329.04 1913
6329.79 1872
6330.55 1934
6331.30 1783
6332.05 1639
6332.80 1590
6333.55 1659
6334.30 1638
6335.05 1630
6335.80 1625
6336.55 1544
6337.30 1593
6338.06 1664
6338.81 1674
6339.56 1552
6340.31 1579
6341.06 1611
6341.81 1561
6342.56 1618
6343.32 1602
6344.07 1636
6344.82 1713
6345.57 1573
6346.32 1580
6347.07 1599
6347.83 1587
6348.58 1674
6349.33 1665
6350.08 1664
6350.83 1639
6351.59 1673
6352.34 1721
6353.09 1729
6353.84 1680
6354.60 1754
6355.35 1913
6356.10 1837
6356.85 1974
6357.61 1964
6358.36 1985
6359.11 1938
6359.86 1950
6360.62 1947
6361.37 1945
6362.12 2006
6362.87 1960
6363.63 1826
6364.38 1775
6365.13 1731
6365.88 1787
6366.64 1672
6367.39 1561
6368.14 1618
6368.90 1699
6369.65 1672
6370.40 1633
6371.16 1553
6371.91 1573
6372.66 1629
6373.42 1684
6374.17 1626
6374.92 1661
6375.68 1593
6376.43 1537
6377.18 1614
6377.94 1693
6378.69 1604
6379.45 1551
6380.20 1591
6380.95 1508
6381.71 1539
6382.46 1636
6383.21 1636
6383.97 1618
6384.72 1626
6385.48 1607
6386.23 1738
6386.98 1674
6387.74 1525
6388.49 1630
6389.25 1587
6390.00 1595
6390.76 1518
6391.51 1446
6392.27 1460
6393.02 1393
6393.77 1496
6394.53 1576
6395.28 1440
6396.04 1476
6396.79 1452
6397.55 1553
6398.30 1525
6399.06 1565
6399.81 1639
6400.57 1427
6401.32 1495
6402.08 1500
6402.83 1516
6403.59 1458
6404.34 1539
6405.10 1529
6405.85 1632
6406.61 1617
6407.36 1512
6408.12 1569
6408.88 1475
6409.63 1417
6410.39 1488
6411.14 1571
6411.90 1631
6412.65 1685
6413.41 1668
6414.16 1710
6414.92 1666
6415.68 1775
6416.43 1673
6417.19 1641
6417.94 1605
6418.70 1666
6419.46 1687
6420.21 1578
6420.97 1552
6421.73 1517
6422.48 1420
6423.24 1433
6423.99 1454
6424.75 1608
6425.51 1556
6426.26 1526
6427.02 1506
6427.78 1486
6428.53 1522
6429.29 1536
6430.05 1506
6430.80 1515
6431.56 1568
6432.32 1530
6433.07 1497
6433.83 1526
6434.59 1482
6435.34 1529
6436.10 1540
6436.86 1517
6437.62 1488
6438.37 1510
6439.13 1531
6439.89 1620
6440.65 1646
6441.40 1588
6442.16 1634
6442.92 1615
6443.68 1708
6444.43 1661
6445.19 1615
6445.95 1694
6446.71 1710
6447.46 1603
6448.22 1658
6448.98 1671
6449.74 1631
6450.49 1777
6451.25 1631
6452.01 1683
6452.77 1708
6453.53 1835
6454.29 1695
6455.04 1702
6455.80 1735
6456.56 1781
6457.32 1816
6458.08 1838
6458.84 1707
6459.59 1825
6460.35 1866
6461.11 1900
6461.87 2021
6462.63 1908
6463.39 1885
6464.15 1949
6464.90 1942
6465.66 2083
6466.42 2109
6467.18 2076
6467.94 2128
6468.70 2232
6469.46 2115
6470.22 1970
6470.98 2020
6471.73 2046
6472.49 2103
6473.25 2161
6474.01 2226
6474.77 2260
6475.53 2262
6476.29 2329
6477.05 2302
6477.81 2357
6478.57 2495
6479.33 2416
6480.09 2380
6480.85 2414
6481.61 2464
6482.37 2557
6483.13 2494
6483.89 2647
6484.65 2604
6485.41 2697
6486.17 2728
6486.93 2667
6487.69 2649
6488.45 2713
6489.21 2767
6489.97 2800
6490.73 2787
6491.49 2750
6492.25 2871
6493.01 2970
6493.77 2997
6494.53 3076
6495.29 3182
6496.05 3369
6496.81 3462
6497.57 3694
6498.33 3711
6499.10 3987
6499.86 3855
6500.62 3881
6501.38 4011
6502.14 3999
6502.90 4065
6503.66 3974
6504.42 4120
6505.18 4095
6505.94 3853
6506.71 3996
6507.47 4023
6508.23 4139
6508.99 4152
6509.75 4210
6510.51 4202
6511.27 4326
6512.04 4365
6512.80 4300
6513.56 4541
6514.32 4688
6515.08 4738
6515.84 4910
6516.61 4822
6517.37 4885
6518.13 5009
6518.89 4820
6519.65 4755
6520.42 4962
6521.18 5070
6521.94 5032
6522.70 5181
6523.46 5602
6524.23 5414
6524.99 5403
6525.75 5813
6526.51 6161
6527.28 6224
6528.04 6408
6528.80 6960
6529.56 7253
6530.33 7681
6531.09 8051
6531.85 8218
6532.61 8116
6533.38 8592
6534.14 8580
6534.90 8541
6535.67 8861
6536.43 9596
6537.19 10688
6537.95 12100
6538.72 13836
6539.48 16071
6540.24 17739
6541.01 19853
6541.77 21735
6542.53 22112
6543.30 21799
6544.06 21588
6544.82 19264
6545.59 16654
6546.35 14244
6547.11 11770
6547.88 9629
6548.64 7940
6549.41 6833
6550.17 5617
6550.93 4949
6551.70 4679
6552.46 4321
6553.22 4129
6553.99 4023
6554.75 3778
6555.52 3896
6556.28 3739
6557.05 3627
6557.81 3652
6558.57 3704
6559.34 3594
6560.10 3430
6560.87 3341
6561.63 3238
6562.40 3104
6563.16 3066
6563.92 3103
6564.69 3210
6565.45 3379
6566.22 3332
6566.98 3481
6567.75 3603
6568.51 3556
6569.28 3629
6570.04 3918
6570.81 3853
6571.57 3912
6572.34 3820
6573.10 3918
6573.87 3972
6574.63 4012
6575.40 3787
6576.16 3737
6576.93 3876
6577.69 3994
6578.46 4095
6579.23 4205
6579.99 4382
6580.76 4276
6581.52 4383
6582.29 4535
6583.05 4454
6583.82 4293
6584.59 4249
6585.35 4339
6586.12 4365
6586.88 4304
6587.65 4201
6588.41 4170
6589.18 4201
6589.95 4308
6590.71 4280
6591.48 4374
6592.25 4177
6593.01 4464
6593.78 4665
6594.54 4712
6595.31 4891
6596.08 5131
6596.84 5384
6597.61 5705
6598.38 5738
6599.14 5953
6599.91 6019
6600.68 6065
6601.44 5947
6602.21 5668
6602.98 5383
6603.74 5227
6604.51 4972
6605.28 4502
6606.05 4228
6606.81 4090
6607.58 4081
6608.35 3963
6609.11 3976
6609.88 3918
6610.65 3882
6611.42 4021
6612.18 3929
6612.95 3962
6613.72 3885
6614.49 4007
6615.25 4101
6616.02 3915
6616.79 3726
6617.56 3565
6618.32 3417
6619.09 3465
6619.86 3223
6620.63 3279
6621.40 3080
6622.16 3101
6622.93 2995
6623.70 2939
6624.47 2920
6625.24 2934
6626.00 2903
6626.77 2877
6627.54 2791
6628.31 2739
6629.08 2740
6629.85 2680
6630.61 2704
6631.38 2669
6632.15 2687
6632.92 2624
6633.69 2651
6634.46 2734
6635.23 2775
6635.99 2990
6636.76 2985
6637.53 2951
6638.30 3015
6639.07 3223
6639.84 3362
6640.61 3396
6641.38 3345
6642.15 3398
6642.92 3144
6643.68 3133
6644.45 2951
6645.22 2907
6645.99 2734
6646.76 2690
6647.53 2673
6648.30 2493
6649.07 2396
6649.84 2386
6650.61 2324
6651.38 2429
6652.15 2363
6652.92 2457
6653.69 2480
6654.46 2465
6655.23 2492
6656.00 2457
6656.77 2567
6657.54 2447
6658.31 2528
6659.08 2617
6659.85 2396
6660.62 2474
6661.39 2528
6662.16 2419
6662.93 2417
6663.70 2379
6664.47 2314
6665.24 2239
6666.01 2181
6666.78 2172
6667.55 2234
6668.32 2413
6669.09 2421
6669.86 2291
6670.64 2339
6671.41 2270
6672.18 2306
6672.95 2275
6673.72 2293
6674.49 2262
6675.26 2266
6676.03 2260
6676.80 2281
6677.57 2396
6678.35 2288
6679.12 2229
6679.89 2160
6680.66 2176
6681.43 2261
6682.20 2176
6682.97 2208
6683.75 2314
6684.52 2412
6685.29 2452
6686.06 2482
6686.83 2674
6687.60 2758
6688.38 2778
6689.15 2656
6689.92 2868
6690.69 2752
6691.46 2782
6692.24 2543
6693.01 2467
6693.78 2352
6694.55 2367
6695.32 2222
6696.10 2193
6696.87 2101
6697.64 2108
6698.41 2080
6699.19 2028
6699.96 1997
6700.73 2106
6701.50 2073
6702.28 2150
6703.05 2091
6703.82 2107
6704.59 2101
6705.37 2004
6706.14 2117
6706.91 2009
6707.69 1941
6708.46 2000
6709.23 1986
6710.00 2041
6710.78 2101
6711.55 1960
6712.32 2083
6713.10 1999
6713.87 2034
6714.64 2071
6715.42 1985
6716.19 1956
6716.96 2004
6717.74 1961
6718.51 1841
6719.28 1760
6720.06 1760
6720.83 1775
6721.61 1849
6722.38 1880
6723.15 1883
6723.93 1827
6724.70 1876
6725.47 1816
6726.25 1734
6727.02 1729
6727.80 1846
6728.57 1856
6729.35 1809
6730.12 1797
6730.89 1824
6731.67 1768
6732.44 1780
6733.22 1859
6733.99 1959
6734.77 1884
6735.54 1823
6736.31 1876
6737.09 1832
6737.86 1876
6738.64 1863
6739.41 1853
6740.19 1982
6740.96 1895
6741.74 1824
6742.51 1921
6743.29 1882
6744.06 1911
6744.84 1816
6745.61 1798
6746.39 1887
6747.16 1836
6747.94 1911
6748.71 1938
6749.49 1964
6750.26 1994
6751.04 2013
6751.82 2024
6752.59 2093
6753.37 2130
6754.14 2217
6754.92 2339
6755.69 2488
6756.47 2607
6757.25 2722
6758.02 2587
6758.80 2518
6759.57 2357
6760.35 2301
6761.12 2212
6761.90 2193
6762.68 1963
6763.45 1883
6764.23 1958
6765.01 1860
6765.78 1790
6766.56 1730
6767.33 1799
6768.11 1746
6768.89 1808
6769.66 1725
6770.44 1767
6771.22 1731
6771.99 1748
6772.77 1876
6773.55 1720
6774.32 1757
6775.10 1669
6775.88 1652
6776.65 1763
6777.43 1846
6778.21 1830
6778.99 1686
6779.76 1732
6780.54 1695
6781.32 1675
6782.09 1767
6782.87 1819
6783.65 1746
6784.43 1744
6785.20 1712
6785.98 1745
6786.76 1716
6787.54 1682
6788.31 1727
6789.09 1691
6789.87 1529
6790.65 1632
6791.42 1633
6792.20 1655
6792.98 1625
6793.76 1580
6794.54 1581
6795.31 1613
6796.09 1629
6796.87 1581
6797.65 1385
6798.43 1560
6799.20 1613
6799.98 1504
6800.76 1677
6801.54 1525
6802.32 1555
6803.10 1619
6803.87 1600
6804.65 1622
6805.43 1420
6806.21 1442
6806.99 1448
6807.77 1513
6808.55 1546
6809.32 1634
6810.10 1682
6810.88 1801
6811.66 1787
6812.44 1728
6813.22 1787
6814.00 1654
6814.78 1645
6815.56 1636
6816.34 1643
6817.11 1616
6817.89 1433
6818.67 1540
6819.45 1567
6820.23 1707
6821.01 1600
6821.79 1663
6822.57 1496
6823.35 1542
6824.13 1557
6824.91 1611
6825.69 1600
6826.47 1753
6827.25 1803
6828.03 1747
6828.81 1685
6829.59 1729
6830.37 1700
6831.15 1707
6831.93 1744
6832.71 1567
6833.49 1602
6834.27 1546
6835.05 1683
6835.83 1669
6836.61 1669
6837.39 1781
6838.17 1687
6838.95 1683
6839.73 1710
6840.51 1761
6841.29 1685
6842.07 1696
6842.85 1694
6843.63 1680
6844.42 1686
6845.20 1621
6845.98 1560
6846.76 1585
6847.54 1590
6848.32 1652
6849.10 1697
6849.88 1831
6850.66 1837
6851.44 1936
6852.23 2008
6853.01 2382
6853.79 2395
6854.57 2567
6855.35 2823
6856.13 3055
6856.91 3252
6857.70 3253
6858.48 3148
6859.26 2907
6860.04 2774
6860.82 2570
6861.60 2404
6862.39 2339
6863.17 2237
6863.95 2044
6864.73 1912
6865.51 2034
6866.30 1930
6867.08 1898
6867.86 1988
6868.64 2094
6869.42 2064
6870.21 2107
6870.99 2231
6871.77 2324
6872.55 2276
6873.34 2308
6874.12 2420
6874.90 2351
6875.68 2229
6876.47 2193
6877.25 2077
6878.03 2052
6878.81 2088
6879.60 2070
6880.38 2101
6881.16 1998
6881.95 2048
6882.73 2122
6883.51 2270
6884.29 2270
6885.08 2230
6885.86 2288
6886.64 2408
6887.43 2512
6888.21 2521
6888.99 2688
6889.78 2726
6890.56 3024
6891.34 3327
6892.13 3725
6892.91 3860
6893.69 4131
6894.48 4192
6895.26 4210
6896.05 4073
6896.83 3547
6897.61 3299
6898.40 3062
6899.18 2877
6899.97 2546
6900.75 2398
6901.53 2453
6902.32 2511
6903.10 2405
6903.89 2518
6904.67 2444
6905.45 2574
6906.24 2578
6907.02 2646
6907.81 2631
6908.59 2513
6909.38 2431
6910.16 2518
6910.95 2564
6911.73 2424
6912.51 2371
6913.30 2421
6914.08 2362
6914.87 2369
6915.65 2327
6916.44 2261
6917.22 2315
6918.01 2371
6918.79 2367
6919.58 2222
6920.36 2238
6921.15 2316
6921.93 2341
6922.72 2278
6923.50 2303
6924.29 2369
6925.08 2332
6925.86 2313
6926.65 2402
6927.43 2452
6928.22 2316
6929.00 2477
6929.79 2423
6930.57 2608
6931.36 2622
6932.15 2486
6932.93 2542
6933.72 2604
6934.50 2547
6935.29 2707
6936.08 2698
6936.86 2714
6937.65 2720
6938.43 2775
6939.22 2653
6940.01 2678
6940.79 2942
6941.58 2826
6942.37 3018
6943.15 3021
6943.94 3237
6944.72 3347
6945.51 3492
6946.30 3788
6947.08 3868
6947.87 4012
6948.66 4187
6949.44 4316
6950.23 4367
6951.02 4493
6951.80 4386
6952.59 4650
6953.38 4386
6954.17 4142
6954.95 4302
6955.74 4176
6956.53 3949
6957.31 3946
6958.10 3785
6958.89 3855
6959.68 3713
6960.46 3722
6961.25 3893
6962.04 3707
6962.83 3765
6963.61 3901
6964.40 3685
6965.19 3760
6965.98 3893
6966.76 3771
6967.55 4024
6968.34 4114
6969.13 4115
6969.92 4307
6970.70 4532
6971.49 4748
6972.28 4780
6973.07 5138
6973.86 5222
6974.64 5550
6975.43 5749
6976.22 5989
6977.01 5866
6977.80 5924
6978.59 6021
6979.37 5997
6980.16 5937
6980.95 5940
6981.74 5969
6982.53 5949
6983.32 6101
6984.11 6550
6984.90 7213
6985.68 8160
6986.47 9731
6987.26 11536
6988.05 13931
6988.84 16721
6989.63 19889
6990.42 21937
6991.21 23760
6992.00 24778
6992.79 24711
6993.57 23487
6994.36 21680
6995.15 18965
6995.94 16339
6996.73 13403
6997.52 10747
6998.31 8805
6999.10 7247
6999.89 6396
7000.68 5665
7001.47 5201
7002.26 4879
7003.05 4714
7003.84 4760
7004.63 4880
7005.42 5024
7006.21 5025
7007.00 5000
7007.79 5122
7008.58 5104
7009.37 4776
7010.16 4270
7010.95 3957
7011.74 3523
7012.53 3216
7013.32 3089
7014.11 2898
7014.90 2711
7015.69 2892
7016.48 2769
7017.27 2966
7018.06 2882
7018.85 2941
7019.65 3077
7020.44 3139
7021.23 3121
7022.02 2963
7022.81 2887
7023.60 2901
7024.39 2906
7025.18 2787
7025.97 2805
7026.76 2753
7027.56 2772
7028.35 2814
7029.14 2888
7029.93 2874
7030.72 2800
7031.51 2751
7032.30 2797
7033.09 2807
7033.89 2794
7034.68 2701
7035.47 2715
7036.26 2659
7037.05 2611
7037.84 2723
7038.64 2707
7039.43 2785
7040.22 2784
7041.01 2627
7041.80 2636
7042.60 2777
7043.39 2768
7044.18 2693
7044.97 2843
7045.76 3088
7046.56 3051
7047.35 3011
7048.14 3007
7048.93 3178
7049.73 3132
7050.52 3240
7051.31 3256
7052.10 3368
7052.90 3445
7053.69 3780
7054.48 4062
7055.27 4159
7056.07 4302
7056.86 4313
7057.65 4046
7058.45 3927
7059.24 3664
7060.03 3449
7060.83 3112
7061.62 2937
7062.41 2754
7063.20 2658
7064.00 2673
7064.79 2636
7065.58 2652
7066.38 2535
7067.17 2406
7067.96 2457
7068.76 2420
7069.55 2429
7070.35 2380
7071.14 2334
7071.93 2264
7072.73 2279
7073.52 2288
7074.31 2254
7075.11 2236
7075.90 2092
7076.70 1974
7077.49 2008
7078.28 1935
7079.08 1866
7079.87 1894
7080.67 2004
7081.46 1823
7082.25 1813
7083.05 1765
7083.84 1772
7084.64 1749
7085.43 1654
7086.23 1605
7087.02 1692
7087.82 1721
7088.61 1662
7089.41 1624
7090.20 1641
7090.99 1620
7091.79 1585
7092.58 1660
7093.38 1566
7094.17 1468
7094.97 1520
7095.76 1610
7096.56 1451
7097.35 1423
7098.15 1490
7098.94 1413
7099.74 1583
7100.54 1493
7101.33 1456
7102.13 1377
7102.92 1490
7103.72 1449
7104.51 1393
7105.31 1453
7106.10 1350
7106.90 1403
7107.70 1336
7108.49 1517
7109.29 1487
7110.08 1352
7110.88 1292
7111.67 1323
7112.47 1340
7113.27 1342
7114.06 1477
7114.86 1364
7115.65 1309
7116.45 1303
7117.25 1307
7118.04 1377
7118.84 1389
7119.64 1411
7120.43 1332
7121.23 1436
7122.03 1350
7122.82 1372
7123.62 1304
7124.41 1354
7125.21 1307
7126.01 1362
7126.81 1269
7127.60 1314
7128.40 1289
7129.20 1228
7129.99 1249
7130.79 1260
7131.59 1342
7132.38 1309
7133.18 1347
7133.98 1362
7134.78 1456
7135.57 1491
7136.37 1481
7137.17 1448
7137.96 1315
7138.76 1427
7139.56 1352
7140.36 1446
7141.15 1484
7141.95 1426
7142.75 1306
7143.55 1311
7144.35 1257
7145.14 1270
7145.94 1216
7146.74 1226
7147.54 1319
7148.33 1228
7149.13 1171
7149.93 1124
7150.73 1122
7151.53 1165
7152.33 1212
7153.12 1137
7153.92 1017
7154.72 1127
7155.52 1222
7156.32 1187
7157.12 1108
7157.91 1104
7158.71 1153
7159.51 1206
7160.31 1246
7161.11 1264
7161.91 1257
7162.71 1210
7163.50 1194
7164.30 1312
7165.10 1291
7165.90 1211
7166.70 1219
7167.50 1158
7168.30 1083
7169.10 1033
7169.90 1054
7170.70 1045
7171.50 991
7172.29 1067
7173.09 1051
7173.89 1055
7174.69 1052
7175.49 953
7176.29 1069
7177.09 1019
7177.89 940
7178.69 1029
7179.49 1115
7180.29 1025
7181.09 935
7181.89 951
7182.69 974
7183.49 1025
7184.29 1056
7185.09 1012
7185.89 998
7186.69 943
7187.49 964
7188.29 952
7189.09 917
7189.89 945
7190.69 1005
7191.49 1016
7192.29 974
7193.09 889
7193.89 853
7194.69 940
7195.49 955
7196.29 995
7197.10 847
7197.90 978
7198.70 994
7199.50 1013
7200.30 948
7201.10 959
7201.90 990
7202.70 929
7203.50 938
7204.30 848
7205.11 863
7205.91 807
7206.71 959
7207.51 936
7208.31 926
7209.11 946
7209.91 870
7210.71 869
7211.52 898
7212.32 888
7213.12 966
7213.92 919
7214.72 907
7215.52 887
7216.33 897
7217.13 856
7217.93 907
7218.73 851
7219.53 846
7220.34 853
7221.14 921
7221.94 865
7222.74 847
7223.54 911
7224.35 912
7225.15 900
7225.95 878
7226.75 900
7227.56 914
7228.36 817
7229.16 857
7229.96 878
7230.77 909
7231.57 870
7232.37 896
7233.17 923
7233.98 893
7234.78 842
7235.58 871
7236.38 828
7237.19 873
7237.99 867
7238.79 909
7239.60 806
7240.40 882
7241.20 980
7242.01 935
7242.81 892
7243.61 1012
7244.42 950
7245.22 947
7246.02 938
7246.83 895
7247.63 882
7248.43 900
7249.24 971
7250.04 853
7250.84 894
7251.65 953
7252.45 941
7253.26 970
7254.06 922
7254.86 961
7255.67 998
7256.47 931
7257.28 904
7258.08 929
7258.88 947
7259.69 998
7260.49 1052
7261.30 1002
7262.10 947
7262.90 1121
7263.71 1038
7264.51 968
7265.32 946
7266.12 996
7266.93 1063
7267.73 1057
7268.54 966
7269.34 1078
7270.15 1073
7270.95 1021
7271.76 1013
7272.56 1032
7273.37 1056
7274.17 1036
7274.98 1040
7275.78 1020
7276.59 1090
7277.39 1095
7278.20 1091
7279.00 1116
7279.81 1030
7280.61 1030
7281.42 1126
7282.22 1096
7283.03 1101
7283.83 1208
7284.64 1258
7285.45 1338
7286.25 1425
7287.06 1545
7287.86 1599
7288.67 1859
7289.47 1894
7290.28 2094
7291.09 2269
7291.89 2123
7292.70 2009
7293.50 1841
7294.31 1723
7295.12 1586
7295.92 1445
7296.73 1354
7297.53 1220
7298.34 1189
7299.15 1103
7299.95 1047
7300.76 1032
7301.57 1084
7302.37 1064
7303.18 1088
7303.99 1132
7304.79 1044
7305.60 1044
7306.41 1117
7307.21 1109
7308.02 1089
7308.83 1071
7309.63 1099
7310.44 1126
7311.25 1090
7312.06 1027
7312.86 1072
7313.67 1073
7314.48 1148
7315.28 1087
7316.09 1047
7316.90 1127
7317.71 1141
7318.51 1204
7319.32 1217
7320.13 1240
7320.94 1192
7321.74 1411
7322.55 1622
7323.36 1586
7324.17 1776
7324.97 1755
7325.78 1750
7326.59 1560
7327.40 1535
7328.21 1482
7329.01 1417
7329.82 1380
7330.63 1362
7331.44 1255
7332.25 1294
7333.06 1205
7333.86 1191
7334.67 1185
7335.48 1158
7336.29 1147
7337.10 1160
7337.91 1195
7338.71 1130
7339.52 1106
7340.33 1165
7341.14 1125
7341.95 1099
7342.76 1086
7343.57 1100
7344.38 1092
7345.18 1140
7345.99 1154
7346.80 1115
7347.61 1148
7348.42 1038
7349.23 1051
7350.04 1061
7350.85 1004
7351.66 1013
7352.47 1005
7353.28 930
7354.09 975
7354.89 1085
7355.70 1020
7356.51 973
7357.32 975
7358.13 977
7358.94 1064
7359.75 977
7360.56 943
7361.37 919
7362.18 957
7362.99 1015
7363.80 987
7364.61 1027
7365.42 930
7366.23 904
7367.04 898
7367.85 869
7368.66 818
7369.47 901
7370.28 963
7371.09 988
7371.90 947
7372.71 946
7373.52 868
7374.33 942
7375.15 916
7375.96 862
7376.77 912
7377.58 945
7378.39 868
7379.20 922
7380.01 920
7380.82 877
7381.63 892
7382.44 946
7383.25 928
7384.06 934
7384.88 872
7385.69 881
7386.50 880
7387.31 965
7388.12 1010
7388.93 1007
7389.74 900
7390.55 909
7391.37 984
7392.18 894
7392.99 850
7393.80 898
7394.61 854
7395.42 872
7396.24 867
7397.05 843
7397.86 917
7398.67 864
7399.48 836
7400.30 859
7401.11 896
7401.92 891
7402.73 863
7403.54 873
7404.36 847
7405.17 863
7405.98 872
7406.79 915
7407.60 859
7408.42 873
7409.23 842
7410.04 856
7410.85 870
7411.67 832
7412.48 872
7413.29 863
7414.11 837
7414.92 908
7415.73 871
7416.54 766
7417.36 782
7418.17 831
7418.98 793
7419.80 815
7420.61 788
7421.42 805
7422.23 820
7423.05 803
7423.86 809
7424.67 805
7425.49 816
7426.30 854
7427.11 861
7427.93 837
7428.74 838
7429.56 861
7430.37 840
7431.18 807
7432.00 823
7432.81 907
7433.62 966
7434.44 868
7435.25 932
7436.07 985
7436.88 1059
7437.69 1034
7438.51 914
7439.32 946
7440.14 910
7440.95 854
7441.76 970
7442.58 973
7443.39 939
7444.21 845
7445.02 908
7445.84 881
7446.65 857
7447.46 797
7448.28 892
7449.09 868
7449.91 833
7450.72 825
7451.54 909
7452.35 876
7453.17 878
7453.98 844
7454.80 821
7455.61 884
7456.43 876
7457.24 902
7458.06 839
7458.87 890
7459.69 817
7460.50 786
7461.32 812
7462.13 872
7462.95 817
7463.77 823
7464.58 794
7465.40 797
7466.21 830
7467.03 844
7467.84 819
7468.66 899
7469.47 852
7470.29 942
7471.11 843
7471.92 788
7472.74 825
7473.55 764
7474.37 773
7475.19 833
7476.00 790
7476.82 804
7477.63 836
7478.45 783
7479.27 776
7480.08 811
7480.90 788
7481.72 829
7482.53 789
7483.35 782
7484.17 811
7484.98 791
7485.80 807
7486.62 778
7487.43 806
7488.25 788
7489.07 824
7489.88 768
7490.70 788
7491.52 746
7492.33 769
7493.15 750
7493.97 831
7494.78 779
7495.60 853
7496.42 723
7497.24 782
7498.05 800
7498.87 835
7499.69 831
7500.51 737
7501.32 736
7502.14 813
7502.96 835
7503.78 836
7504.59 900
7505.41 770
7506.23 824
7507.05 775
7507.86 767
7508.68 751
7509.50 826
7510.32 783
7511.14 818
7511.95 847
7512.77 765
7513.59 746
7514.41 797
7515.23 811
7516.05 783
7516.86 746
7517.68 742
7518.50 821
7519.32 848
7520.14 735
7520.96 802
7521.78 788
7522.59 791
7523.41 840
7524.23 860
7525.05 836
7525.87 824
7526.69 769
7527.51 724
7528.33 734
7529.14 787
7529.96 769
7530.78 728
7531.60 763
7532.42 846
7533.24 822
7534.06 756
7534.88 766
7535.70 790
7536.52 751
7537.34 767
7538.16 781
7538.98 840
7539.80 813
7540.62 838
7541.44 804
7542.25 779
7543.07 767
7543.89 760
7544.71 784
7545.53 763
7546.35 826
7547.17 803
7547.99 844
7548.81 855
7549.63 865
7550.45 886
7551.27 807
7552.09 791
7552.92 811
7553.74 848
7554.56 831
7555.38 801
7556.20 794
7557.02 804
7557.84 752
7558.66 808
7559.48 753
7560.30 780
7561.12 896
7561.94 857
7562.76 877
7563.58 869
7564.40 867
7565.23 860
7566.05 773
7566.87 807
7567.69 841
7568.51 840
7569.33 946
7570.15 800
7570.97 856
7571.79 828
7572.62 833
7573.44 844
7574.26 784
7575.08 824
7575.90 826
7576.72 850
7577.55 778
7578.37 825
7579.19 817
7580.01 844
7580.83 906
7581.65 825
7582.48 790
7583.30 834
7584.12 832
7584.94 855
7585.76 798
7586.59 836
7587.41 844
7588.23 847
7589.05 906
7589.88 881
7590.70 897
7591.52 932
7592.34 921
7593.16 871
7593.99 929
7594.81 970
7595.63 1016
7596.46 957
7597.28 1028
7598.10 1017
7598.92 948
7599.75 875
7600.57 868
7601.39 990
7602.22 992
7603.04 1021
7603.86 943
7604.68 989
7605.51 1072
7606.33 1067
7607.15 1028
7607.98 1161
7608.80 1144
7609.62 1142
7610.45 1114
7611.27 1152
7612.09 1132
7612.92 1175
7613.74 1126
7614.57 1106
7615.39 1105
7616.21 1062
7617.04 1034
7617.86 1065
7618.68 993
7619.51 1010
7620.33 1039
7621.16 982
7621.98 1071
7622.80 1118
7623.63 1044
7624.45 1041
7625.28 1145
7626.10 1171
7626.93 1089
7627.75 1004
7628.57 1016
7629.40 1094
7630.22 1061
7631.05 1111
7631.87 1064
7632.70 1111
7633.52 1114
7634.35 1159
7635.17 1124
7636.00 1165
7636.82 1147
7637.65 1281
7638.47 1297
7639.30 1136
7640.12 1184
7640.95 1103
7641.77 1112
7642.60 1043
7643.42 1042
7644.25 941
7645.07 844
7645.90 811
7646.72 894
7647.55 886
7648.37 824
7649.20 807
7650.02 912
7650.85 844
7651.68 755
7652.50 906
7653.33 955
7654.15 924
7654.98 892
7655.81 860
7656.63 817
7657.46 784
7658.28 804
7659.11 837
7659.94 841
7660.76 832
7661.59 820
7662.41 777
7663.24 686
7664.07 684
7664.89 730
7665.72 746
7666.55 726
7667.37 724
7668.20 808
7669.03 778
7669.85 779
7670.68 733
7671.51 738
7672.33 686
7673.16 684
7673.99 682
7674.81 744
7675.64 692
7676.47 691
7677.29 695
7678.12 705
7678.95 697
7679.78 754
7680.60 731
7681.43 723
7682.26 701
7683.08 705
7683.91 752
7684.74 686
7685.57 708
7686.39 749
7687.22 692
7688.05 714
7688.88 730
7689.70 773
7690.53 748
7691.36 773
7692.19 760
7693.02 755
7693.84 681
7694.67 681
7695.50 690
7696.33 750
7697.16 724
7697.98 702
7698.81 726
7699.64 793
7700.47 738
7701.30 754
7702.13 726
7702.95 750
7703.78 759
7704.61 752
7705.44 742
7706.27 747
7707.10 726
7707.93 719
7708.75 732
7709.58 732
7710.41 697
7711.24 718
7712.07 697
7712.90 697
7713.73 657
7714.56 743
7715.39 710
7716.22 701
7717.04 605
7717.87 678
7718.70 644
7719.53 680
7720.36 728
7721.19 744
7722.02 688
7722.85 665
7723.68 639
7724.51 669
7725.34 674
7726.17 627
7727.00 647
7727.83 606
7728.66 600
7729.49 756
7730.32 716
7731.15 697
7731.98 658
7732.81 643
7733.64 647
7734.47 621
7735.30 642
7736.13 607
7736.96 650
7737.79 649
7738.62 657
7739.45 670
7740.28 649
7741.11 707
7741.94 684
7742.77 636
7743.60 664
7744.43 618
7745.26 637
7746.09 721
7746.93 646
7747.76 685
7748.59 740
7749.42 723
7750.25 746
7751.08 638
7751.91 674
7752.74 759
7753.57 757
7754.40 729
7755.24 720
7756.07 714
7756.90 716
7757.73 681
7758.56 671
7759.39 695
7760.22 711
7761.06 688
7761.89 700
7762.72 675
7763.55 689
7764.38 658
7765.21 656
7766.05 684
7766.88 699
7767.71 654
7768.54 676
7769.37 732
7770.21 714
7771.04 760
7771.87 669
7772.70 692
7773.53 751
7774.37 655
7775.20 710
7776.03 713
7776.86 698
7777.70 743
7778.53 691
7779.36 703
7780.19 758
7781.03 686
7781.86 684
7782.69 697
7783.52 732
7784.36 750
7785.19 744
7786.02 756
7786.86 708
7787.69 662
7788.52 695
7789.36 668
7790.19 741
7791.02 716
7791.85 694
7792.69 594
7793.52 674
7794.35 716
7795.19 784
7796.02 671
7796.86 621
7797.69 696
7798.52 785
7799.36 788
7800.19 713
7801.02 678
7801.86 704
7802.69 712
7803.52 705
7804.36 712
7805.19 736
7806.03 724
7806.86 786
7807.69 793
7808.53 750
7809.36 662
7810.20 716
7811.03 749
7811.87 789
7812.70 779
7813.53 765
7814.37 735
7815.20 764
7816.04 768
7816.87 837
7817.71 886
7818.54 942
7819.38 954
7820.21 961
7821.05 993
7821.88 1034
7822.72 1008
7823.55 998
7824.39 998
7825.22 928
7826.06 989
7826.89 962
7827.73 886
7828.56 843
7829.40 938
7830.23 911
7831.07 958
7831.90 897
7832.74 963
7833.57 1071
7834.41 975
7835.24 1009
7836.08 995
7836.91 1046
7837.75 1028
7838.59 986
7839.42 1011
7840.26 948
7841.09 1040
7841.93 1000
7842.77 973
7843.60 840
7844.44 866
7845.27 867
7846.11 936
7846.95 864
7847.78 890
7848.62 864
7849.45 827
7850.29 841
7851.13 764
7851.96 763
7852.80 845
7853.64 821
7854.47 819
7855.31 782
7856.15 782
7856.98 774
7857.82 827
7858.66 744
7859.49 840
7860.33 901
7861.17 819
7862.00 863
7862.84 815
7863.68 867
7864.52 972
7865.35 878
7866.19 855
7867.03 871
7867.86 810
7868.70 895
7869.54 818
7870.38 780
7871.21 812
7872.05 825
7872.89 827
7873.73 833
7874.56 810
7875.40 778
7876.24 910
7877.08 835
7877.92 831
7878.75 834
7879.59 829
7880.43 863
7881.27 880
7882.10 869
7882.94 984
7883.78 1008
7884.62 964
7885.46 930
7886.30 910
7887.13 1020
7887.97 1083
7888.81 1016
7889.65 1094
7890.49 1078
7891.33 988
7892.16 928
7893.00 839
7893.84 912
7894.68 845
7895.52 858
7896.36 915
7897.20 952
7898.04 795
7898.88 786
7899.71 802
7900.55 864
7901.39 807
7902.23 885
7903.07 859
7903.91 793
7904.75 825
7905.59 786
7906.43 760
7907.27 823
7908.11 770
7908.95 672
7909.79 745
7910.62 661
7911.46 679
7912.30 713
7913.14 686
7913.98 754
7914.82 715
7915.66 689
7916.50 651
7917.34 736
7918.18 753
7919.02 671
7919.86 756
7920.70 737
7921.54 761
7922.38 862
7923.22 816
7924.06 814
7924.90 773
7925.74 736
7926.58 736
7927.43 720
7928.27 687
7929.11 745
7929.95 749
7930.79 690
7931.63 709
7932.47 707
7933.31 762
7934.15 809
7934.99 710
7935.83 676
7936.67 754
7937.51 794
7938.36 788
7939.20 781
7940.04 702
7940.88 727
7941.72 726
7942.56 707
7943.40 717
7944.24 709
7945.09 756
7945.93 731
7946.77 681
7947.61 692
7948.45 737
7949.29 774
7950.13 761
7950.98 680
7951.82 704
7952.66 731
7953.50 739
7954.34 696
7955.19 758
7956.03 688
7956.87 720
7957.71 748
7958.55 748
7959.40 690
7960.24 657
7961.08 717
7961.92 774
7962.76 768
7963.61 722
7964.45 823
7965.29 776
7966.13 762
7966.98 740
7967.82 773
7968.66 824
7969.50 821
7970.35 875
7971.19 898
7972.03 981
7972.88 1060
7973.72 978
7974.56 947
7975.40 1066
7976.25 995
7977.09 890
7977.93 848
7978.78 782
7979.62 782
7980.46 785
7981.31 843
7982.15 812
7982.99 782
7983.84 701
7984.68 765
7985.52 765
7986.37 719
7987.21 785
7988.06 717
7988.90 739
7989.74 686
7990.59 664
7991.43 747
7992.27 727
7993.12 727
7993.96 742
7994.81 722
7995.65 609
7996.49 684
7997.34 675
7998.18 688
7999.03 676
7999.87 621
8000.72 653
8001.56 690
8002.40 645
8003.25 638
8004.09 727
8004.94 719
8005.78 667
8006.63 681
8007.47 662
8008.32 644
8009.16 674
8010.01 645
8010.85 624
8011.70 622
8012.54 652
8013.39 630
8014.23 695
8015.08 693
8015.92 644
8016.77 693
8017.61 622
8018.46 663
8019.30 634
8020.15 701
8020.99 674
8021.84 614
8022.68 615
8023.53 677
8024.38 716
8025.22 628
8026.07 681
8026.91 627
8027.76 644
8028.60 661
8029.45 624
8030.30 649
8031.14 605
8031.99 673
8032.83 635
8033.68 579
8034.53 588
8035.37 603
8036.22 607
8037.06 613
8037.91 661
8038.76 623
8039.60 678
8040.45 649
8041.30 651
8042.14 594
8042.99 617
8043.84 665
8044.68 585
8045.53 686
8046.38 689
8047.22 615
8048.07 626
8048.92 649
8049.76 618
8050.61 627
8051.46 691
8052.30 672
8053.15 609
8054.00 654
8054.85 691
8055.69 665
8056.54 610
8057.39 633
8058.24 655
8059.08 667
8059.93 646
8060.78 631
8061.63 528
8062.47 557
8063.32 591
8064.17 658
8065.02 609
8065.86 618
8066.71 630
8067.56 601
8068.41 536
8069.26 595
8070.10 570
8070.95 596
8071.80 570
8072.65 567
8073.50 630
8074.34 558
8075.19 569
8076.04 572
8076.89 614
8077.74 593
8078.59 618
8079.43 553
8080.28 553
8081.13 568
8081.98 596
8082.83 614
8083.68 597
8084.53 616
8085.37 623
8086.22 592
8087.07 624
8087.92 561
8088.77 507
8089.62 610
8090.47 610
8091.32 544
8092.17 564
8093.02 574
8093.87 641
8094.71 565
8095.56 579
8096.41 570
8097.26 576
8098.11 635
8098.96 620
8099.81 632
8100.66 578
8101.51 600
8102.36 643
8103.21 575
8104.06 638
8104.91 619
8105.76 634
8106.61 615
8107.46 647
8108.31 647
8109.16 640
8110.01 642
8110.86 640
8111.71 640
8112.56 585
8113.41 607
8114.26 610
8115.11 643
8115.96 643
8116.81 616
8117.66 591
8118.51 625
8119.36 669
8120.21 656
8121.06 626
8121.92 621
8122.77 718
8123.62 652
8124.47 670
8125.32 627
8126.17 717
8127.02 738
8127.87 729
8128.72 728
8129.57 703
8130.43 686
8131.28 667
8132.13 642
8132.98 585
8133.83 654
8134.68 610
8135.53 609
8136.38 682
8137.24 651
8138.09 610
8138.94 660
8139.79 648
8140.64 639
8141.49 706
8142.35 689
8143.20 694
8144.05 681
8144.90 685
8145.75 707
8146.61 730
8147.46 707
8148.31 640
8149.16 631
8150.01 697
8150.87 706
8151.72 701
8152.57 768
8153.42 832
8154.28 780
8155.13 713
8155.98 734
8156.83 735
8157.69 800
8158.54 847
8159.39 854
8160.24 911
8161.10 971
8161.95 1077
8162.80 938
8163.66 859
8164.51 859
8165.36 791
8166.21 721
8167.07 734
8167.92 714
8168.77 702
8169.63 676
8170.48 667
8171.33 683
8172.19 674
8173.04 735
8173.89 765
8174.75 764
8175.60 684
8176.46 675
8177.31 674
8178.16 653
8179.02 691
8179.87 712
8180.72 734
8181.58 670
8182.43 622
8183.29 620
8184.14 576
8184.99 658
8185.85 638
8186.70 628
8187.56 625
8188.41 594
8189.26 606
8190.12 658
8190.97 662
8191.83 671
8192.68 655
8193.54 578
8194.39 649
8195.25 624
8196.10 571
8196.95 589
8197.81 606
8198.66 582
8199.52 623
8200.37 573
8201.23 646
8202.08 645
8202.94 658
8203.79 559
8204.65 556
8205.50 601
8206.36 671
8207.21 597
8208.07 655
8208.92 619
8209.78 622
8210.64 555
8211.49 629
8212.35 675
8213.20 638
8214.06 560
8214.91 599
8215.77 601
8216.62 636
8217.48 652
8218.34 686
8219.19 660
8220.05 637
8220.90 652
8221.76 659
8222.61 654
8223.47 724
8224.33 654
8225.18 635
8226.04 661
8226.90 659
8227.75 662
8228.61 664
8229.46 671
8230.32 736
8231.18 661
8232.03 673
8232.89 658
8233.75 688
8234.60 590
8235.46 574
8236.32 613
8237.17 624
8238.03 574
8238.89 590
8239.74 594
8240.60 561
8241.46 584
8242.32 578
8243.17 574
8244.03 612
8244.89 602
8245.74 592
8246.60 606
8247.46 548
8248.32 544
8249.17 526
8250.03 621
8250.89 628
8251.75 596
8252.60 578
8253.46 565
8254.32 596
8255.18 564
8256.03 559
8256.89 532
8257.75 602
8258.61 592
8259.47 582
8260.32 612
8261.18 642
8262.04 567
8262.90 574
8263.76 623
8264.61 538
8265.47 575
8266.33 573
8267.19 592
8268.05 566
8268.91 534
8269.76 547
8270.62 610
8271.48 517
8272.34 579
8273.20 589
8274.06 561
8274.92 644
8275.77 638
8276.63 544
8277.49 565
8278.35 624
8279.21 582
8280.07 611
8280.93 581
8281.79 599
8282.65 572
8283.51 528
8284.36 505
8285.22 518
8286.08 559
8286.94 614
8287.80 618
8288.66 538
8289.52 563
8290.38 596
8291.24 560
8292.10 595
8292.96 548
8293.82 659
8294.68 648
8295.54 621
8296.40 585
8297.26 560
8298.12 660
8298.98 653
8299.84 672
8300.70 633
8301.56 576
8302.42 605
8303.28 645
8304.14 637
8305.00 670
8305.86 703
8306.72 657
8307.58 583
8308.44 588
8309.30 550
8310.16 565
8311.02 580
8311.88 573
8312.74 649
8313.60 561
8314.46 555
8315.33 574
8316.19 574
8317.05 605
8317.91 617
8318.77 708
8319.63 700
8320.49 612
8321.35 623
8322.21 618
8323.08 718
8323.94 716
8324.80 701
8325.66 682
8326.52 649
8327.38 631
8328.24 607
8329.10 564
8329.97 637
8330.83 582
8331.69 568
8332.55 611
8333.41 592
8334.28 627
8335.14 611
8336.00 578
8336.86 554
8337.72 651
8338.58 605
8339.45 555
8340.31 628
8341.17 584
8342.03 586
8342.90 575
8343.76 575
8344.62 599
8345.48 624
8346.35 710
8347.21 587
8348.07 658
8348.93 612
8349.80 684
8350.66 671
8351.52 646
8352.38 628
8353.25 597
8354.11 685
8354.97 618
8355.83 634
8356.70 680
8357.56 627
8358.42 660
8359.29 638
8360.15 610
8361.01 619
8361.88 612
8362.74 592
8363.60 600
8364.47 609
8365.33 583
8366.19 576
8367.06 620
8367.92 564
8368.78 586
8369.65 629
8370.51 589
8371.38 596
8372.24 639
8373.10 631
8373.97 618
8374.83 595
8375.69 632
8376.56 608
8377.42 604
8378.29 599
8379.15 673
8380.01 617
8380.88 605
8381.74 612
8382.61 626
8383.47 592
8384.34 657
8385.20 651
8386.07 625
8386.93 648
8387.79 643
8388.66 663
8389.52 664
8390.39 705
8391.25 719
8392.12 666
8392.98 655
8393.85 735
8394.71 749
8395.58 676
8396.44 619
8397.31 622
8398.17 668
8399.04 684
8399.90 605
8400.77 634
8401.63 689
8402.50 641
8403.36 637
8404.23 665
8405.10 731
8405.96 739
8406.83 633
8407.69 661
8408.56 754
8409.42 736
8410.29 664
8411.15 673
8412.02 695
8412.89 730
8413.75 722
8414.62 678
8415.48 677
8416.35 691
8417.22 718
8418.08 706
8418.95 733
8419.82 726
8420.68 716
8421.55 718
8422.41 709
8423.28 750
8424.15 695
8425.01 657
8425.88 764
8426.75 748
8427.61 709
8428.48 760
8429.35 834
8430.21 796
8431.08 804
8431.95 793
8432.81 822
8433.68 909
8434.55 823
8435.41 817
8436.28 817
8437.15 837
8438.02 891
8438.88 846
8439.75 792
8440.62 861
8441.49 829
8442.35 853
8443.22 895
8444.09 962
8444.96 954
8445.82 990
8446.69 990
8447.56 1044
8448.43 993
8449.29 1046
8450.16 1032
8451.03 1013
8451.90 1019
8452.77 977
8453.63 987
8454.50 1001
8455.37 1045
8456.24 1050
8457.11 1114
8457.97 1066
8458.84 1068
8459.71 1053
8460.58 1155
8461.45 1208
8462.32 1257
8463.18 1273
8464.05 1244
8464.92 1261
8465.79 1161
8466.66 1175
8467.53 1274
8468.40 1228
8469.26 1168
8470.13 1188
8471.00 1289
8471.87 1352
8472.74 1559
8473.61 1744
8474.48 2113
8475.35 2587
8476.22 2802
8477.09 3090
8477.95 3033
8478.82 2904
8479.69 2609
8480.56 2251
8481.43 1985
8482.30 1665
8483.17 1471
8484.04 1188
8484.91 1129
8485.78 954
8486.65 986
8487.52 914
8488.39 818
8489.26 855
8490.13 798
8491.00 817
8491.87 845
8492.74 832
8493.61 795
8494.48 773
8495.35 849
8496.22 905
8497.09 831
8497.96 806
8498.83 776
8499.70 746
8500.57 791
8501.44 820
8502.31 781
8503.18 761
8504.05 783
8504.92 859
8505.79 782
8506.66 829
8507.53 813
8508.41 856
8509.28 799
8510.15 812
8511.02 806
8511.89 868
8512.76 907
8513.63 832
8514.50 809
8515.37 797
8516.24 866
8517.12 862
8517.99 813
8518.86 858
8519.73 912
8520.60 798
8521.47 776
8522.34 853
8523.22 858
8524.09 832
8524.96 855
8525.83 864
8526.70 759
8527.57 829
8528.45 847
8529.32 822
8530.19 861
8531.06 907
8531.93 941
8532.81 887
8533.68 932
8534.55 998
8535.42 996
8536.29 952
8537.17 932
8538.04 1004
8538.91 1001
8539.78 1000
8540.66 1023
8541.53 934
8542.40 990
8543.27 991
8544.15 1009
8545.02 974
8545.89 972
8546.76 926
8547.64 940
8548.51 1017
8549.38 986
8550.26 1004
8551.13 982
8552.00 1026
8552.87 998
8553.75 1025
8554.62 1017
8555.49 1076
8556.37 1131
8557.24 1189
8558.11 1284
8558.99 1267
8559.86 1208
8560.73 1241
8561.61 1217
8562.48 1234
8563.36 1156
8564.23 1129
8565.10 1088
8565.98 935
8566.85 952
8567.72 930
8568.60 899
8569.47 885
8570.35 862
8571.22 777
8572.09 799
8572.97 812
8573.84 798
8574.72 819
8575.59 898
8576.46 880
8577.34 788
8578.21 845
8579.09 848
8579.96 833
8580.84 823
8581.71 810
8582.59 871
8583.46 832
8584.34 863
8585.21 890
8586.08 847
8586.96 855
8587.83 839
8588.71 854
8589.58 859
8590.46 796
8591.33 797
8592.21 856
8593.08 832
8593.96 783
8594.83 839
8595.71 845
8596.59 814
8597.46 816
8598.34 832
8599.21 893
8600.09 823
8600.96 817
8601.84 868
8602.71 865
8603.59 867
8604.46 931
8605.34 945
8606.22 934
8607.09 967
8607.97 951
8608.84 931
8609.72 929
8610.60 875
8611.47 864
8612.35 873
8613.22 921
8614.10 941
8614.98 847
8615.85 911
8616.73 915
8617.61 937
8618.48 975
8619.36 954
8620.24 932
8621.11 973
8621.99 1064
8622.87 1025
8623.74 1048
8624.62 1043
8625.50 1042
8626.37 1101
8627.25 1058
8628.13 1057
8629.00 1033
8629.88 1104
8630.76 1154
8631.63 1098
8632.51 1148
8633.39 1157
8634.27 1131
8635.14 1197
8636.02 1146
8636.90 1224
8637.77 1251
8638.65 1196
8639.53 1214
8640.41 1137
8641.28 1246
8642.16 1242
8643.04 1224
8643.92 1216
8644.80 1230
8645.67 1192
8646.55 1235
8647.43 1306
8648.31 1349
8649.19 1390
8650.06 1354
8650.94 1390
8651.82 1436
8652.70 1461
8653.58 1448
8654.45 1580
8655.33 1590
8656.21 1473
8657.09 1613
8657.97 1661
8658.85 1622
8659.72 1653
8660.60 1681
8661.48 1710
8662.36 1640
8663.24 1604
8664.12 1614
8665.00 1615
8665.88 1587
8666.75 1602
8667.63 1667
8668.51 1620
8669.39 1696
8670.27 1700
8671.15 1694
8672.03 1774
8672.91 1783
8673.79 1782
8674.67 1896
8675.55 1974
8676.42 2091
8677.30 2255
8678.18 2415
8679.06 2744
8679.94 2859
8680.82 2951
8681.70 2865
8682.58 2931
8683.46 2835
8684.34 2614
8685.22 2557
8686.10 2412
8686.98 2290
8687.86 2006
8688.74 2046
8689.62 1953
8690.50 2042
8691.38 2047
8692.26 2246
8693.14 2423
8694.02 2597
8694.90 3100
8695.78 3612
8696.66 4162
8697.54 5050
8698.42 5557
8699.30 5991
8700.18 6267
8701.07 5816
8701.95 5153
8702.83 4425
8703.71 3839
8704.59 3309
8705.47 2892
8706.35 2404
8707.23 2128
8708.11 1865
8708.99 1669
8709.87 1545
8710.75 1439
8711.64 1423
8712.52 1371
8713.40 1335
8714.28 1309
8715.16 1332
8716.04 1316
8716.92 1307
8717.81 1161
8718.69 1166
8719.57 1168
8720.45 1112
8721.33 1110
8722.21 1104
8723.10 1011
8723.98 1000
8724.86 1082
8725.74 1071
8726.62 1066
8727.50 1130
8728.39 1163
8729.27 1116
8730.15 1086
8731.03 1086
8731.91 1113
8732.80 1079
8733.68 1045
8734.56 1096
8735.44 1048
8736.33 1105
8737.21 1051
8738.09 998
8738.97 1021
8739.86 1044
8740.74 1087
8741.62 1032
8742.50 992
8743.39 964
8744.27 1025
8745.15 986
8746.04 987
8746.92 1063
8747.80 975
8748.68 1027
8749.57 1053
8750.45 1030
8751.33 1024
8752.22 991
8753.10 1078
8753.98 1065
8754.87 1054
8755.75 1112
8756.63 1084
8757.52 1103
8758.40 1094
8759.28 1155
8760.17 1091
8761.05 1241
8761.94 1219
8762.82 1256
8763.70 1262
8764.59 1254
8765.47 1265
8766.36 1219
8767.24 1226
8768.12 1244
8769.01 1184
8769.89 1189
8770.78 1086
8771.66 1155
8772.54 1126
8773.43 1176
8774.31 1099
8775.20 1159
8776.08 1188
8776.97 1193
8777.85 1161
8778.73 1189
8779.62 1144
8780.50 1094
8781.39 1079
8782.27 1083
8783.16 1057
8784.04 998
8784.93 942
8785.81 959
8786.70 1011
8787.58 965
8788.47 915
8789.35 918
8790.24 967
8791.12 937
8792.01 914
8792.89 922
8793.78 912
8794.66 855
8795.55 870
8796.44 893
8797.32 858
8798.21 910
8799.09 855
8799.98 907
8800.86 891
8801.75 839
8802.63 794
8803.52 818
8804.41 886
8805.29 837
8806.18 771
8807.06 770
8807.95 782
8808.84 812
8809.72 785
8810.61 822
8811.49 793
8812.38 802
8813.27 884
8814.15 792
8815.04 714
8815.93 740
8816.81 758
8817.70 737
8818.59 733
8819.47 704
8820.36 773
8821.25 766
8822.13 741
8823.02 742
8823.91 703
8824.79 708
8825.68 766
8826.57 702
8827.45 688
8828.34 693
8829.23 737
8830.12 749
8831.00 746
8831.89 778
8832.78 721
8833.66 682
8834.55 715
8835.44 673
8836.33 717
8837.21 689
8838.10 749
8838.99 723
8839.88 693
8840.76 735
8841.65 741
8842.54 677
8843.43 707
8844.32 651
8845.20 717
8846.09 743
8846.98 677
8847.87 700
8848.76 647
8849.64 678
8850.53 648
8851.42 654
8852.31 699
8853.20 693
8854.09 669
8854.97 645
8855.86 697
8856.75 719
8857.64 665
8858.53 597
8859.42 658
8860.30 648
8861.19 607
8862.08 621
8862.97 646
8863.86 616
8864.75 587
8865.64 635
8866.53 696
8867.42 633
8868.30 669
8869.19 616
8870.08 619
8870.97 666
8871.86 633
8872.75 608
8873.64 666
8874.53 696
8875.42 644
8876.31 616
8877.20 641
8878.09 621
8878.98 591
8879.87 607
8880.76 542
8881.65 583
8882.54 545
8883.43 559
8884.32 611
8885.21 649
8886.10 561
8886.99 572
8887.88 572
8888.77 643
8889.66 609
8890.55 599
8891.44 640
8892.33 608
8893.22 621
8894.11 571
8895.00 617
8895.89 590
8896.78 590
8897.67 550
8898.56 563
8899.45 605
8900.34 582
8901.23 523
8902.12 550
8903.01 613
8903.90 557
8904.79 558
8905.69 524
8906.58 597
8907.47 602
8908.36 620
8909.25 543
8910.14 561
8911.03 519
8911.92 512
8912.82 562
8913.71 550
8914.60 565
8915.49 601
8916.38 519
8917.27 545
8918.16 565
8919.06 592
8919.95 639
8920.84 654
8921.73 609
8922.62 606
8923.51 559
8924.41 571
8925.30 551
8926.19 513
8927.08 605
8927.97 620
8928.87 564
8929.76 538
8930.65 560
8931.54 524
8932.43 579
8933.33 547
8934.22 555
8935.11 517
8936.00 565
8936.90 630
8937.79 599
8938.68 557
8939.57 520
8940.47 573
8941.36 566
8942.25 556
8943.15 550
8944.04 546
8944.93 552
8945.82 562
8946.72 531
8947.61 544
8948.50 581
8949.40 480
8950.29 464
8951.18 618
8952.08 584
8952.97 567
8953.86 520
8954.76 526
8955.65 542
8956.54 550
8957.44 641
8958.33 564
8959.22 513
8960.12 602
8961.01 590
8961.91 549
8962.80 561
8963.69 512
8964.59 552
8965.48 598
8966.37 510
8967.27 554
8968.16 564
8969.06 616
8969.95 636
8970.85 537
8971.74 520
8972.63 583
8973.53 611
8974.42 592
8975.32 536
8976.21 557
8977.11 643
8978.00 609
8978.90 550
8979.79 616
8980.68 647
8981.58 588
8982.47 648
8983.37 657
8984.26 626
8985.16 595
8986.05 604
8986.95 595
8987.84 622
8988.74 605
8989.63 597
8990.53 573
8991.42 529
8992.32 537
8993.22 582
8994.11 550
8995.01 582
8995.90 576
8996.80 565
8997.69 600
8998.59 563
8999.48 548
9000.38 589
9001.28 565
9002.17 538
9003.07 544
9003.96 582
9004.86 560
9005.75 567
9006.65 571
9007.55 517
9008.44 523
9009.34 537
9010.23 501
9011.13 555
9012.03 517
9012.92 513
9013.82 550
9014.72 557
9015.61 506
9016.51 507
9017.41 521
9018.30 491
9019.20 478
9020.10 516
9020.99 480
9021.89 473
9022.79 500
9023.68 563
9024.58 593
9025.48 467
9026.37 497
9027.27 518
9028.17 531
9029.06 512
9029.96 479
9030.86 551
9031.76 512
9032.65 508
9033.55 459
9034.45 511
9035.35 549
9036.24 534
9037.14 551
9038.04 490
9038.94 548
9039.83 536
9040.73 509
9041.63 491
9042.53 475
9043.42 501
9044.32 551
9045.22 518
9046.12 537
9047.02 550
9047.91 542
9048.81 513
9049.71 507
9050.61 530
9051.51 561
9052.41 536
9053.30 570
9054.20 502
9055.10 502
9056.00 540
9056.90 497
9057.80 462
9058.69 516
9059.59 597
9060.49 524
9061.39 532
9062.29 550
9063.19 525
9064.09 557
9064.99 551
9065.88 555
9066.78 570
9067.68 553
9068.58 634
9069.48 593
9070.38 590
9071.28 622
9072.18 633
9073.08 531
9073.98 530
9074.88 560
9075.78 559
9076.68 537
9077.58 537
9078.47 522
9079.37 516
9080.27 465
9081.17 504
9082.07 520
9082.97 541
9083.87 501
9084.77 481
9085.67 515
9086.57 530
9087.47 482
9088.37 521
9089.27 525
9090.17 534
9091.07 547
9091.97 555
9092.87 565
9093.77 496
9094.67 534
9095.58 532
9096.48 517
9097.38 490
9098.28 503
9099.18 536
9100.08 532
9100.98 548
9101.88 510
9102.78 523
9103.68 545
9104.58 522
9105.48 564
9106.38 542
9107.28 521
9108.19 523
9109.09 479
9109.99 505
9110.89 486
9111.79 514
9112.69 524
9113.59 536
9114.49 480
9115.40 532
9116.30 491
9117.20 498
9118.10 498
9119.00 533
9119.90 533
9120.81 559
9121.71 508
9122.61 497
9123.51 481
9124.41 479
9125.31 476
9126.22 487
9127.12 462
9128.02 500
9128.92 556
9129.82 496
9130.73 496
9131.63 486
9132.53 487
9133.43 518
9134.34 479
9135.24 504
9136.14 490
9137.04 453
9137.95 519
9138.85 511
9139.75 507
9140.65 536
9141.56 505
9142.46 544
9143.36 549
9144.26 514
9145.17 492
9146.07 486
9146.97 525
9147.88 568
9148.78 536
9149.68 581
9150.59 547
9151.49 537
9152.39 461
9153.29 497
9154.20 499
9155.10 548
9156.01 564
9156.91 519
9157.81 499
9158.72 504
9159.62 521
9160.52 504
9161.43 458
9162.33 500
9163.23 517
9164.14 493
9165.04 514
9165.95 516
9166.85 494
9167.75 483
9168.66 522
9169.56 498
9170.47 481
9171.37 471
9172.27 526
9173.18 500
9174.08 496
9174.99 468
9175.89 488
9176.80 442
9177.70 474
9178.60 496
9179.51 472
9180.41 499
9181.32 507
9182.22 557
9183.13 497
9184.03 545
9184.94 507
9185.84 478
9186.75 530
9187.65 505
9188.56 497
9189.46 536
9190.37 582
9191.27 512
9192.18 478
9193.08 475
9193.99 503
9194.89 452
9195.80 469
9196.71 526
9197.61 535
9198.52 582
9199.42 524
9200.33 537
9201.23 499
9202.14 515
9203.04 537
9203.95 518
9204.86 550
9205.76 604
9206.67 610
9207.57 591
9208.48 530
9209.39 549
9210.29 564
9211.20 531
9212.10 574
9213.01 543
9213.92 528
9214.82 518
9215.73 469
9216.64 522
9217.54 510
9218.45 488
9219.36 476
9220.26 504
9221.17 531
9222.08 503
9222.98 499
9223.89 550
9224.80 525
9225.70 547
9226.61 511
9227.52 503
9228.42 481
9229.33 498
9230.24 513
9231.14 467
9232.05 500
9232.96 470
9233.87 509
9234.77 541
9235.68 511
9236.59 475
9237.50 541
9238.40 564
9239.31 534
9240.22 528
9241.13 530
9242.03 547
9242.94 480
9243.85 523
9244.76 528
9245.66 478
9246.57 491
9247.48 500
9248.39 537
9249.30 495
9250.20 488
9251.11 529
9252.02 460
9252.93 482
9253.84 513
9254.75 584
9255.65 479
9256.56 445
9257.47 542
9258.38 530
9259.29 517
9260.20 459
9261.10 471
9262.01 452
9262.92 489
9263.83 493
9264.74 507
9265.65 448
9266.56 496
9267.47 487
9268.37 459
9269.28 471
9270.19 493
9271.10 497
9272.01 445
9272.92 472
9273.83 509
9274.74 488
9275.65 497
9276.56 459
9277.47 456
9278.38 465
9279.29 424
9280.20 506
9281.11 506
9282.01 484
9282.92 451
9283.83 476
9284.74 487
9285.65 538
9286.56 480
9287.47 443
9288.38 495
9289.29 517
9290.20 469
9291.11 464
9292.02 517
9292.93 579
9293.84 504
9294.75 449
9295.66 469
9296.57 468
9297.49 433
9298.40 438
9299.31 489
9300.22 508
9301.13 471
9302.04 533
9302.95 522
9303.86 434
9304.77 483
9305.68 472
9306.59 519
9307.50 506
9308.41 502
9309.32 506
9310.24 451
9311.15 477
9312.06 473
9312.97 504
9313.88 516
9314.79 528
9315.70 511
9316.61 503
9317.53 498
9318.44 471
9319.35 447
9320.26 482
9321.17 498
9322.08 541
9322.99 495
9323.91 453
9324.82 503
9325.73 494
9326.64 501
9327.55 494
9328.46 506
9329.38 452
9330.29 478
9331.20 527
9332.11 481
9333.03 447
9333.94 498
9334.85 452
9335.76 463
9336.67 506
9337.59 500
9338.50 457
9339.41 482
9340.32 517
9341.24 504
9342.15 561
9343.06 492
9343.97 456
9344.89 521
9345.80 478
9346.71 466
9347.63 442
9348.54 532
9349.45 533
9350.36 483
9351.28 521
9352.19 472
9353.10 515
9354.02 511
9354.93 513
9355.84 534
9356.76 454
9357.67 453
9358.58 537
9359.50 499
9360.41 553
9361.32 470
9362.24 487
9363.15 513
9364.06 461
9364.98 484
9365.89 495
9366.81 483
9367.72 474
9368.63 491
9369.55 519
9370.46 527
9371.38 475
9372.29 439
9373.20 466
9374.12 508
9375.03 491
9375.95 504
9376.86 471
9377.77 491
9378.69 494
9379.60 486
9380.52 516
9381.43 539
9382.35 528
9383.26 566
9384.18 519
9385.09 496
9386.01 480
9386.92 468
9387.83 512
9388.75 485
9389.66 487
9390.58 513
9391.49 532
9392.41 516
9393.32 528
9394.24 502
9395.16 499
9396.07 518
9396.99 525
9397.90 570
9398.82 581
9399.73 561
9400.65 539
9401.56 543
9402.48 562
9403.39 542
9404.31 548
9405.22 512
9406.14 534
9407.06 518
9407.97 516
9408.89 515
9409.80 528
9410.72 643
9411.64 605
9412.55 599
9413.47 548
9414.38 512
9415.30 577
9416.22 623
9417.13 596
9418.05 573
9418.97 550
9419.88 540
9420.80 553
9421.71 526
9422.63 524
9423.55 530
9424.46 520
9425.38 501
9426.30 525
9427.21 522
9428.13 509
9429.05 585
9429.96 603
9430.88 532
9431.80 520
9432.72 550
9433.63 526
9434.55 559
9435.47 577
9436.38 555
9437.30 590
9438.22 602
9439.14 602
9440.05 531
9440.97 558
9441.89 605
9442.81 632
9443.72 567
9444.64 600
9445.56 590
9446.48 547
9447.39 626
9448.31 632
9449.23 627
9450.15 615
9451.07 631
9451.98 621
9452.90 614
9453.82 618
9454.74 594
9455.66 620
9456.57 647
9457.49 676
9458.41 728
9459.33 811
9460.25 812
9461.16 751
9462.08 742
9463.00 716
9463.92 764
9464.84 674
9465.76 655
9466.68 636
9467.59 583
9468.51 597
9469.43 603
9470.35 591
9471.27 563
9472.19 639
9473.11 639
9474.03 614
9474.95 667
9475.87 640
9476.78 595
9477.70 582
9478.62 670
9479.54 593
9480.46 578
9481.38 564
9482.30 643
9483.22 619
9484.14 589
9485.06 546
9485.98 616
9486.90 595
9487.82 685
9488.74 633
9489.66 648
9490.58 639
9491.50 597
9492.42 607
9493.34 634
9494.26 569
9495.18 587
9496.10 555
9497.02 599
9497.94 585
9498.86 584
9499.78 567
9500.70 558
9501.62 614
9502.54 612
9503.46 617
9504.38 601
9505.30 653
9506.22 627
9507.14 626
9508.06 653
9508.98 653
9509.90 658
9510.82 595
9511.75 654
9512.67 638
9513.59 657
9514.51 597
9515.43 584
9516.35 567
9517.27 611
9518.19 629
9519.11 649
9520.03 627
9520.96 656
9521.88 663
9522.80 688
9523.72 654
9524.64 658
9525.56 687
9526.48 667
9527.41 646
9528.33 631
9529.25 644
9530.17 657
9531.09 591
9532.02 631
9532.94 637
9533.86 750
9534.78 741
9535.70 721
9536.63 770
9537.55 812
9538.47 798
9539.39 767
9540.31 778
9541.24 804
9542.16 848
9543.08 865
9544.00 802
9544.93 839
9545.85 779
9546.77 762
9547.69 743
9548.62 739
9549.54 770
9550.46 708
9551.38 719
9552.31 780
9553.23 732
9554.15 777
9555.08 730
9556.00 740
9556.92 711
9557.84 724
9558.77 651
9559.69 646
9560.61 716
9561.54 724
9562.46 758
9563.38 758
9564.31 799
9565.23 748
9566.15 734
9567.08 769
9568.00 725
9568.93 742
9569.85 745
9570.77 709
9571.70 690
9572.62 808
9573.54 822
9574.47 758
9575.39 737
9576.32 742
9577.24 738
9578.16 769
9579.09 699
9580.01 727
9580.94 688
9581.86 743
9582.78 828
9583.71 709
9584.63 692
9585.56 729
9586.48 765
9587.41 777
9588.33 787
9589.26 774
9590.18 724
9591.11 764
9592.03 775
9592.96 737
9593.88 746
9594.80 786
9595.73 808
9596.65 838
9597.58 841
9598.50 851
9599.43 802
9600.35 840
9601.28 883
9602.21 796
9603.13 855
9604.06 805
9604.98 837
9605.91 828
9606.83 816
9607.76 893
9608.68 949
9609.61 879
9610.53 921
9611.46 934
9612.39 940
9613.31 908
9614.24 852
9615.16 878
9616.09 849
9617.02 952
9617.94 991
9618.87 898
9619.79 942
9620.72 968
9621.65 945
9622.57 947
9623.50 915
9624.42 900
9625.35 982
9626.28 1013
9627.20 1064
9628.13 994
9629.06 1002
9629.98 969
9630.91 999
9631.84 982
9632.76 939
9633.69 1050
9634.62 1119
9635.54 1044
9636.47 1062
9637.40 1114
9638.32 1140
9639.25 1217
9640.18 1134
9641.11 1153
9642.03 1152
9642.96 1217
9643.89 1185
9644.81 1164
9645.74 1173
9646.67 1137
9647.60 1212
9648.52 1278
9649.45 1235
9650.38 1212
9651.31 1260
9652.23 1219
9653.16 1288
9654.09 1306
9655.02 1291
9655.95 1387
9656.87 1399
9657.80 1428
9658.73 1396
9659.66 1377
9660.58 1401
9661.51 1432
9662.44 1389
9663.37 1401
9664.30 1462
9665.23 1461
9666.15 1530
9667.08 1552
9668.01 1475
9668.94 1577
9669.87 1552
9670.80 1524
9671.73 1484
9672.65 1538
9673.58 1628
9674.51 1570
9675.44 1611
9676.37 1581
9677.30 1535
9678.23 1495
9679.16 1583
9680.08 1629
9681.01 1622
9681.94 1696
9682.87 1592
9683.80 1621
9684.73 1699
9685.66 1751
9686.59 1733
9687.52 1845
9688.45 1847
9689.38 1846
9690.31 1965
9691.24 1917
9692.17 1876
9693.09 1872
9694.02 1929
9694.95 1845
9695.88 1795
9696.81 1853
9697.74 1898
9698.67 2047
9699.60 2029
9700.53 2134
9701.46 2306
9702.39 2496
9703.32 2722
9704.25 3037
9705.18 3230
9706.11 3471
9707.04 3612
9707.97 3466
9708.91 3295
9709.84 3047
9710.77 2806
9711.70 2583
9712.63 2293
9713.56 2176
9714.49 2066
9715.42 1961
9716.35 1923
9717.28 1826
9718.21 1845
9719.14 1914
9720.07 2047
9721.00 1989
9721.93 1925
9722.87 1902
9723.80 1990
9724.73 1906
9725.66 1750
9726.59 1629
9727.52 1619
9728.45 1644
9729.38 1605
9730.32 1500
9731.25 1500
9732.18 1498
9733.11 1564
9734.04 1511
9734.97 1595
9735.91 1552
9736.84 1563
9737.77 1632
9738.70 1562
9739.63 1618
9740.56 1478
9741.50 1504
9742.43 1531
9743.36 1483
9744.29 1438
9745.22 1439
9746.16 1406
9747.09 1440
9748.02 1385
9748.95 1295
9749.89 1148
9750.82 1228
9751.75 1265
9752.68 1257
9753.62 1301
9754.55 1279
9755.48 1218
9756.41 1184
9757.35 1232
9758.28 1259
9759.21 1254
9760.14 1251
9761.08 1151
9762.01 1241
9762.94 1164
9763.88 1184
9764.81 1217
9765.74 1274
9766.68 1230
9767.61 1215
9768.54 1260
9769.48 1222
9770.41 1211
9771.34 1260
9772.28 1260
9773.21 1273
9774.14 1345
9775.08 1258
9776.01 1224
9776.94 1323
9777.88 1430
9778.81 1372
9779.74 1302
9780.68 1382
9781.61 1348
9782.55 1400
9783.48 1422
9784.41 1394
9785.35 1508
9786.28 1500
9787.22 1543
9788.15 1573
9789.08 1581
9790.02 1611
9790.95 1527
9791.89 1415
9792.82 1265
9793.76 1318
9794.69 1296
9795.63 1278
9796.56 1152
9797.49 1182
9798.43 1273
9799.36 1161
9800.30 1097
9801.23 1068
9802.17 1077
9803.10 1136
9804.04 1064
9804.97 1016
9805.91 1066
9806.84 1121
9807.78 1173
9808.71 1152
9809.65 1054
9810.58 1032
9811.52 1087
9812.45 1004
9813.39 985
9814.33 989
9815.26 1047
9816.20 961
9817.13 946
9818.07 1001
9819.00 907
9819.94 959
9820.87 995
9821.81 987
9822.75 962
9823.68 990
9824.62 920
9825.55 966
9826.49 890
9827.43 890
9828.36 876
9829.30 975
9830.23 945
9831.17 885
9832.11 945
9833.04 969
9833.98 966
9834.92 931
9835.85 886
9836.79 884
9837.73 861
9838.66 821
9839.60 887
9840.54 899
9841.47 992
9842.41 913
9843.35 906
9844.28 899
9845.22 920
9846.16 906
9847.09 896
9848.03 930
9848.97 964
9849.90 955
9850.84 884
9851.78 941
9852.72 879
9853.65 978
9854.59 926
9855.53 938
9856.47 946
9857.40 942
9858.34 911
9859.28 899
9860.22 900
9861.15 917
9862.09 970
9863.03 949
9863.97 900
9864.90 861
9865.84 927
9866.78 947
9867.72 922
9868.66 901
9869.59 931
9870.53 901
9871.47 896
9872.41 890
9873.35 884
9874.29 915
9875.22 915
9876.16 908
9877.10 891
9878.04 905
9878.98 888
9879.92 866
9880.85 795
9881.79 886
9882.73 843
9883.67 857
9884.61 765
9885.55 808
9886.49 895
9887.43 841
9888.37 797
9889.30 817
9890.24 795
9891.18 858
9892.12 893
9893.06 836
9894.00 815
9894.94 792
9895.88 820
9896.82 828
9897.76 811
9898.70 745
9899.64 768
9900.58 737
9901.52 774
9902.45 861
9903.39 816
9904.33 780
9905.27 812
9906.21 767
9907.15 780
9908.09 776
9909.03 825
9909.97 873
9910.91 822
9911.85 828
9912.79 802
9913.73 832
9914.67 815
9915.61 742
9916.55 860
9917.49 823
9918.44 811
9919.38 754
9920.32 804
9921.26 866
9922.20 848
9923.14 846
9924.08 811
9925.02 818
9925.96 868
9926.90 875
9927.84 882
9928.78 922
9929.72 949
9930.66 1015
9931.61 1130
9932.55 1113
9933.49 1210
9934.43 1309
9935.37 1293
9936.31 1288
9937.25 1198
9938.19 1167
9939.14 1122
9940.08 948
9941.02 871
9941.96 855
9942.90 825
9943.84 799
9944.78 831
9945.73 827
9946.67 840
9947.61 866
9948.55 788
9949.49 799
9950.44 857
9951.38 827
9952.32 902
9953.26 911
9954.20 884
9955.15 855
9956.09 811
9957.03 810
9957.97 768
9958.91 756
9959.86 810
9960.80 826
9961.74 829
9962.68 786
9963.63 712
9964.57 794
9965.51 725
9966.45 715
9967.40 719
9968.34 759
9969.28 712
9970.23 722
9971.17 737
9972.11 782
9973.05 789
9974.00 791
9974.94 687
9975.88 709
9976.83 780
9977.77 729
9978.71 730
9979.66 720
9980.60 748
9981.54 721
9982.49 801
9983.43 759
9984.37 693
9985.32 684
9986.26 700
9987.20 711
9988.15 712
9989.09 728
9990.04 698
9990.98 729
9991.92 709
9992.87 653
9993.81 704
9994.76 718
9995.70 698
9996.64 627
9997.59 688
9998.53 691
9999.48 626
10000.42 702
10001.36 671
10002.31 695
10003.25 663
10004.20 675
10005.14 716
10006.09 737
10007.03 693
10007.98 656
10008.92 702
10009.87 703
10010.81 745
10011.76 707
10012.70 765
10013.64 767
10014.59 728
10015.53 683
10016.48 675
10017.43 683
10018.37 669
10019.32 691
10020.26 712
10021.21 688
10022.15 667
10023.10 701
10024.04 658
10024.99 694
10025.93 660
10026.88 712
10027.82 677
10028.77 694
10029.72 685
10030.66 655
10031.61 670
10032.55 667
10033.50 716
10034.44 645
10035.39 626
10036.34 642
10037.28 653
10038.23 657
10039.17 633
10040.12 642
10041.07 690
10042.01 666
10042.96 637
10043.91 641
10044.85 625
10045.80 577
10046.74 619
10047.69 609
10048.64 578
10049.58 587
10050.53 600
10051.48 662
10052.42 599
10053.37 630
10054.32 612
10055.27 589
10056.21 624
10057.16 585
10058.11 607
10059.05 646
10060.00 645
10060.95 608
10061.89 571
10062.84 609
10063.79 715
10064.74 657
10065.68 667
10066.63 683
10067.58 621
10068.53 619
10069.47 634
10070.42 593
10071.37 632
10072.32 604
10073.26 573
10074.21 567
10075.16 592
10076.11 615
10077.06 558
10078.00 634
10078.95 582
10079.90 572
10080.85 626
10081.80 590
10082.74 590
10083.69 597
10084.64 617
10085.59 647
10086.54 566
10087.49 543
10088.43 539
10089.38 637
10090.33 657
10091.28 646
10092.23 632
10093.18 621
10094.13 620
10095.07 640
10096.02 584
10096.97 568
10097.92 626
10098.87 583
10099.82 576
10100.77 540
10101.72 555
10102.67 558
10103.61 569
10104.56 575
10105.51 617
10106.46 598
10107.41 615
10108.36 556
10109.31 569
10110.26 587
10111.21 507
10112.16 553
10113.11 608
10114.06 588
10115.01 587
10115.96 614
10116.91 553
10117.86 596
10118.81 575
10119.76 584
10120.71 512
10121.66 606
10122.61 569
10123.56 534
10124.51 536
10125.46 527
10126.41 578
10127.36 561
10128.31 570
10129.26 600
10130.21 573
10131.16 597
10132.11 563
10133.06 533
10134.01 520
10134.96 537
10135.91 568
10136.86 598
10137.81 586
10138.76 547
10139.72 494
10140.67 556
10141.62 541
10142.57 520
10143.52 560
10144.47 571
10145.42 527
10146.37 533
10147.32 533
10148.28 539
10149.23 570
10150.18 560
10151.13 569
10152.08 571
10153.03 576
10153.98 560
10154.94 556
10155.89 574
10156.84 585
10157.79 606
10158.74 599
10159.69 582
10160.65 585
10161.60 537
10162.55 578
10163.50 569
10164.45 555
10165.41 587
10166.36 591
10167.31 616
10168.26 563
10169.21 548
10170.17 589
10171.12 617
10172.07 510
10173.02 548
10173.98 616
10174.93 637
10175.88 571
10176.83 541
10177.79 509
10178.74 546
10179.69 611
10180.64 588
10181.60 588
10182.55 599
10183.50 556
10184.46 606
10185.41 624
10186.36 609
10187.32 557
10188.27 572
10189.22 604
10190.18 595
10191.13 563
10192.08 576
10193.03 622
10193.99 570
10194.94 566
10195.90 561
10196.85 607
10197.80 638
10198.76 543
10199.71 620
10200.66 624
10201.62 595
10202.57 599
10203.52 605
10204.48 600
10205.43 619
10206.39 645
10207.34 653
10208.29 636
10209.25 635
10210.20 650
10211.16 674
10212.11 682
10213.07 675
10214.02 662
10214.97 683
10215.93 725
10216.88 700
10217.84 681
10218.79 642
10219.75 663
10220.70 637
10221.66 595
10222.61 570
10223.57 531
10224.52 561
10225.48 594
10226.43 570
10227.39 542
10228.34 579
10229.30 611
10230.25 571
10231.21 593
10232.16 553
10233.12 517
10234.07 489
10235.03 545
10235.98 561
10236.94 568
10237.89 590
10238.85 577
10239.80 563
10240.76 617
10241.72 645
10242.67 655
10243.63 630
10244.58 635
10245.54 636
10246.49 585
10247.45 554
10248.41 536
10249.36 578
10250.32 591
10251.27 543
10252.23 576
10253.19 527
10254.14 551
10255.10 553
10256.06 541
10257.01 501
10257.97 592
10258.92 571
10259.88 622
10260.84 541
10261.79 529
10262.75 553
10263.71 505
10264.66 533
10265.62 529
10266.58 505
10267.53 540
10268.49 576
10269.45 551
10270.41 517
10271.36 504
10272.32 579
10273.28 552
10274.23 509
10275.19 537
10276.15 546
10277.11 528
10278.06 541
10279.02 521
10279.98 500
10280.94 476
10281.89 521
10282.85 534
10283.81 492
10284.77 483
10285.72 543
10286.68 577
10287.64 552
10288.60 503
10289.55 528
10290.51 566
10291.47 536
10292.43 504
10293.39 532
10294.34 518
10295.30 516
10296.26 510
10297.22 514
10298.18 553
10299.14 542
10300.09 543
10301.05 495
10302.01 521
10302.97 492
10303.93 562
10304.89 503
10305.85 480
10306.80 514
10307.76 570
10308.72 524
10309.68 519
10310.64 471
10311.60 471
10312.56 470
10313.52 508
10314.47 494
10315.43 468
10316.39 512
10317.35 509
10318.31 542
10319.27 524
10320.23 499
10321.19 493
10322.15 550
10323.11 541
10324.07 499
10325.03 527
10325.99 546
10326.95 612
10327.91 505
10328.87 544
10329.83 563
10330.79 537
10331.75 502
10332.71 522
10333.67 563
10334.63 638
10335.59 531
10336.55 540
10337.51 512
10338.47 599
10339.43 570
10340.39 552
10341.35 488
10342.31 493
10343.27 557
10344.23 515
10345.19 530
10346.15 522
10347.11 511
10348.07 482
10349.03 511
10349.99 460
10350.95 463
10351.91 469
10352.87 512
10353.83 551
10354.79 513
10355.76 538
10356.72 460
10357.68 453
10358.64 485
10359.60 494
10360.56 464
10361.52 509
10362.48 491
10363.45 488
10364.41 502
10365.37 484
10366.33 520
10367.29 532
10368.25 468
10369.21 436
10370.18 464
10371.14 486
10372.10 479
10373.06 453
10374.02 506
10374.98 494
10375.95 458
10376.91 461
10377.87 469
10378.83 430
10379.79 429
10380.76 491
10381.72 492
10382.68 393
10383.64 434
10384.61 467
10385.57 486
10386.53 470
10387.49 405
10388.46 420
10389.42 440
10390.38 380
10391.34 461
10392.31 460
10393.27 438
10394.23 453
10395.19 420
10396.16 441
10397.12 456
10398.08 420
10399.05 439
10400.01 446
10400.97 498
10401.93 492
10402.90 487
10403.86 431
10404.82 486
10405.79 456
10406.75 485
10407.71 449
10408.68 411
10409.64 453
10410.60 442
10411.57 479
10412.53 423
10413.50 420
10414.46 438
10415.42 468
10416.39 435
10417.35 431
10418.31 426
10419.28 466
10420.24 483
10421.21 420
10422.17 467
10423.13 461
10424.10 464
10425.06 507
10426.03 415
10426.99 440
10427.96 463
10428.92 464
10429.88 484
10430.85 463
10431.81 459
10432.78 472
10433.74 431
10434.71 446
10435.67 437
10436.64 460
10437.60 443
10438.57 461
10439.53 422
10440.50 426
10441.46 414
10442.43 456
10443.39 440
10444.36 426
10445.32 431
10446.29 428
10447.25 463
10448.22 421
10449.18 416
10450.15 423
10451.11 408
10452.08 392
10453.04 418
10454.01 421
10454.97 411
10455.94 449
10456.91 459
10457.87 440
10458.84 450
10459.80 432
10460.77 448
10461.73 422
10462.70 416
10463.67 455
10464.63 451
10465.60 455
10466.56 433
10467.53 423
10468.50 413
10469.46 385
10470.43 435
10471.40 426
10472.36 405
10473.33 428
10474.30 444
10475.26 443
10476.23 427
10477.19 441
10478.16 430
10479.13 420
10480.09 436
10481.06 417
10482.03 409
10483.00 429
10483.96 381
10484.93 422
10485.90 424
10486.86 385
10487.83 401
10488.80 399
10489.76 387
10490.73 401
10491.70 410
10492.67 420
10493.63 432
10494.60 366
10495.57 360
10496.54 391
10497.50 389
10498.47 408
10499.44 431
10500.41 379
10501.37 425
10502.34 388
10503.31 405
10504.28 399
10505.25 397
10506.21 406
10507.18 393
10508.15 385
10509.12 399
10510.09 417
10511.05 390
10512.02 401
10512.99 365
10513.96 422
10514.93 444
10515.90 426
10516.86 420
10517.83 409
10518.80 421
10519.77 412
10520.74 437
10521.71 396
10522.68 440
10523.64 410
10524.61 407
10525.58 410
10526.55 422
10527.52 430
10528.49 407
10529.46 371
10530.43 382
10531.40 399
10532.36 419
10533.33 425
10534.30 418
10535.27 461
10536.24 343
10537.21 386
10538.18 371
10539.15 408
10540.12 404
10541.09 399
10542.06 379
10543.03 416
10544.00 385
10544.97 444
10545.94 408
10546.91 401
10547.88 366
10548.85 414
10549.82 381
10550.79 383
10551.76 460
10552.73 418
10553.70 477
10554.67 426
10555.64 445
10556.61 405
10557.58 412
10558.55 444
10559.52 405
10560.49 393
10561.46 366
10562.43 430
10563.40 445
10564.37 429
10565.34 470
10566.31 477
10567.28 446
10568.25 520
10569.23 455
10570.20 420
10571.17 395
10572.14 490
10573.11 408
10574.08 392
10575.05 431
10576.02 452
10576.99 441
10577.96 442
10578.94 422
10579.91 389
10580.88 433
10581.85 455
10582.82 477
10583.79 435
10584.76 453
10585.74 429
10586.71 420
10587.68 406
10588.65 429
10589.62 404
10590.60 429
10591.57 462
10592.54 461
10593.51 476
10594.48 451
10595.45 453
10596.43 395
10597.40 422
10598.37 454
10599.34 444
10600.32 438
10601.29 417
10602.26 433
10603.23 449
10604.21 437
10605.18 460
10606.15 492
10607.12 512
10608.10 510
10609.07 396
10610.04 401
10611.01 464
10611.99 466
10612.96 449
10613.93 423
10614.91 399
10615.88 431
10616.85 457
10617.82 443
10618.80 394
10619.77 458
10620.74 476
10621.72 439
10622.69 452
10623.66 441
10624.64 489
10625.61 499
10626.58 478
10627.56 465
10628.53 479
10629.51 435
10630.48 470
10631.45 505
10632.43 466
10633.40 481
10634.37 442
10635.35 462
10636.32 440
10637.30 455
10638.27 452
10639.24 440
10640.22 482
10641.19 501
10642.17 515
10643.14 591
10644.11 584
10645.09 603
10646.06 633
10647.04 610
10648.01 626
10648.99 610
10649.96 604
10650.94 631
10651.91 550
10652.89 525
10653.86 539
10654.83 515
10655.81 502
10656.78 453
10657.76 505
10658.73 499
10659.71 473
10660.68 430
10661.66 432
10662.63 415
10663.61 422
10664.59 452
10665.56 451
10666.54 439
10667.51 430
10668.49 397
10669.46 433
10670.44 432
10671.41 457
10672.39 455
10673.36 402
10674.34 440
10675.32 437
10676.29 426
10677.27 413
10678.24 459
10679.22 434
10680.19 409
10681.17 406
10682.15 439
10683.12 468
10684.10 425
10685.08 457
10686.05 440
10687.03 442
10688.00 419
10688.98 432
10689.96 469
10690.93 433
10691.91 405
10692.89 465
10693.86 455
10694.84 497
10695.82 466
10696.79 440
10697.77 489
10698.75 425
10699.72 405
10700.70 438
10701.68 439
10702.65 446
10703.63 418
10704.61 386
10705.59 412
10706.56 430
10707.54 433
10708.52 410
10709.49 396
10710.47 429
10711.45 407
10712.43 406
10713.40 432
10714.38 440
10715.36 417
10716.34 423
10717.31 397
10718.29 429
10719.27 392
10720.25 445
10721.22 422
10722.20 437
10723.18 417
10724.16 399
10725.14 396
10726.11 402
10727.09 440
10728.07 402
10729.05 418
10730.03 430
10731.01 437
10731.98 428
10732.96 461
10733.94 439
10734.92 382
10735.90 413
10736.88 414
10737.85 378
10738.83 442
10739.81 463
10740.79 463
10741.77 437
10742.75 436
10743.73 431
10744.71 448
10745.69 432
10746.66 470
10747.64 449
10748.62 428
10749.60 435
10750.58 429
10751.56 435
10752.54 398
10753.52 450
10754.50 487
10755.48 467
10756.46 457
10757.44 432
10758.42 478
10759.39 433
10760.37 460
10761.35 457
10762.33 437
10763.31 461
10764.29 389
10765.27 430
10766.25 438
10767.23 446
10768.21 410
10769.19 441
10770.17 442
10771.15 403
10772.13 472
10773.11 471
10774.09 476
10775.07 471
10776.05 458
10777.03 470
10778.02 446
10779.00 451
10779.98 440
10780.96 473
10781.94 466
10782.92 431
10783.90 430
10784.88 466
10785.86 491
10786.84 503
10787.82 510
10788.80 485
10789.78 506
10790.76 474
10791.75 432
10792.73 458
10793.71 471
10794.69 521
10795.67 456
10796.65 489
10797.63 513
10798.61 446
10799.60 486
10800.58 459
10801.56 471
10802.54 500
10803.52 457
10804.50 496
10805.49 496
10806.47 481
10807.45 488
10808.43 510
10809.41 540
10810.39 518
10811.38 484
10812.36 488
10813.34 502
10814.32 552
10815.30 550
10816.29 514
10817.27 485
10818.25 531
10819.23 523
10820.22 542
10821.20 514
10822.18 471
10823.16 495
10824.15 498
10825.13 545
10826.11 530
10827.09 495
10828.08 513
10829.06 561
10830.04 549
10831.02 513
10832.01 519
10832.99 565
10833.97 528
10834.96 535
10835.94 482
10836.92 524
10837.91 557
10838.89 549
10839.87 489
10840.85 523
10841.84 591
10842.82 615
10843.81 576
10844.79 564
10845.77 550
10846.76 585
10847.74 548
10848.72 558
10849.71 609
10850.69 579
10851.67 558
10852.66 609
10853.64 591
10854.63 604
10855.61 588
10856.59 595
10857.58 571
10858.56 605
10859.55 612
10860.53 617
10861.51 661
10862.50 594
10863.48 629
10864.47 585
10865.45 581
10866.44 620
10867.42 635
10868.41 653
10869.39 673
10870.37 685
10871.36 619
10872.34 635
10873.33 667
10874.31 654
10875.30 629
10876.28 712
10877.27 684
10878.25 663
10879.24 704
10880.22 702
10881.21 658
10882.19 713
10883.18 705
10884.16 712
10885.15 687
10886.13 705
10887.12 696
10888.11 746
10889.09 721
10890.08 715
10891.06 737
10892.05 754
10893.03 742
10894.02 822
10895.00 712
10895.99 750
10896.98 775
10897.96 825
10898.95 812
10899.93 781
10900.92 817
10901.91 802
10902.89 756
10903.88 801
10904.86 812
10905.85 853
10906.84 907
10907.82 872
10908.81 850
10909.80 847
10910.78 890
10911.77 922
10912.76 798
10913.74 923
10914.73 830
10915.72 924
10916.70 957
10917.69 949
10918.68 937
10919.66 996
10920.65 1010
10921.64 939
10922.62 992
10923.61 1040
10924.60 1031
10925.58 1005
10926.57 963
10927.56 982
10928.55 1008
10929.53 1048
10930.52 990
10931.51 962
10932.50 1051
10933.48 1067
10934.47 980
10935.46 1049
10936.45 1058
10937.43 1067
10938.42 1060
10939.41 1008
10940.40 1129
10941.38 1137
10942.37 1149
10943.36 1103
10944.35 1101
10945.34 1135
10946.32 1088
10947.31 1215
10948.30 1262
10949.29 1305
10950.28 1309
10951.27 1290
10952.25 1303
10953.24 1289
10954.23 1267
10955.22 1261
10956.21 1344
10957.20 1321
10958.18 1360
10959.17 1447
10960.16 1506
10961.15 1600
10962.14 1717
10963.13 1832
10964.12 1905
10965.11 1886
10966.10 1954
10967.08 2015
10968.07 1996
10969.06 2104
10970.05 1963
10971.04 1813
10972.03 1644
10973.02 1529
10974.01 1505
10975.00 1477
10975.99 1477
10976.98 1491
10977.97 1436
10978.96 1434
10979.95 1486
10980.94 1492
10981.92 1373
10982.91 1445
10983.90 1414
10984.89 1492
10985.88 1451
10986.87 1434
10987.86 1469
10988.85 1462
10989.84 1485
10990.83 1424
10991.82 1459
10992.81 1603
10993.80 1498
10994.79 1497
10995.78 1467
10996.78 1529
10997.77 1660
10998.76 1569
10999.75 1632
11000.74 1796
11001.73 1889
11002.72 2014
11003.71 2196
11004.70 2454
11005.69 2628
11006.68 2877
11007.67 3029
11008.66 2981
11009.65 2918
11010.64 2855
11011.64 2568
11012.63 2247
11013.62 1994
11014.61 1834
11015.60 1750
11016.59 1479
11017.58 1398
11018.57 1330
11019.57 1341
11020.56 1334
11021.55 1353
11022.54 1315
11023.53 1356
11024.52 1311
11025.51 1247
11026.51 1175
11027.50 1295
11028.49 1230
11029.48 1097
11030.47 1129
11031.47 1083
11032.46 991
11033.45 1018
11034.44 1005
11035.43 963
11036.43 952
11037.42 985
11038.41 939
11039.40 898
11040.39 909
11041.39 917
11042.38 904
11043.37 913
11044.36 947
11045.36 951
11046.35 911
11047.34 815
11048.34 840
11049.33 823
11050.32 856
11051.31 834
11052.31 816
11053.30 833
11054.29 866
11055.29 888
11056.28 865
11057.27 833
11058.26 864
11059.26 856
11060.25 820
11061.24 801
11062.24 779
11063.23 782
11064.22 775
11065.22 810
11066.21 733
11067.20 771
11068.20 805
11069.19 794
11070.19 817
11071.18 822
11072.17 775
11073.17 741
11074.16 790
11075.15 773
11076.15 739
11077.14 781
11078.14 734
11079.13 720
11080.12 823
11081.12 763
11082.11 770
11083.11 748
11084.10 749
11085.10 730
11086.09 762
11087.08 808
11088.08 805
11089.07 703
11090.07 776
11091.06 773
11092.06 768
11093.05 813
11094.05 803
11095.04 756
11096.04 747
11097.03 747
11098.03 739
11099.02 759
11100.02 667
11101.01 664
11102.01 690
11103.00 671
11104.00 672
11104.99 723
11105.99 687
11106.98 651
11107.98 611
11108.97 655
11109.97 669
11110.96 638
11111.96 681
11112.95 642
11113.95 643
11114.95 620
11115.94 624
11116.94 628
11117.93 605
11118.93 588
11119.93 570
11120.92 638
11121.92 620
11122.91 602
11123.91 593
11124.91 627
11125.90 591
11126.90 609
11127.89 618
11128.89 588
11129.89 582
11130.88 542
11131.88 576
11132.88 586
11133.87 600
11134.87 582
11135.87 600
11136.86 560
11137.86 527
11138.86 540
11139.85 571
11140.85 536
11141.85 574
11142.84 559
11143.84 527
11144.84 522
11145.83 541
11146.83 562
11147.83 549
11148.83 553
11149.82 506
11150.82 526
11151.82 535
11152.82 559
11153.81 573
11154.81 572
11155.81 585
11156.80 617
11157.80 590
11158.80 555
11159.80 528
11160.80 534
11161.79 523
11162.79 528
11163.79 492
11164.79 494
11165.78 528
11166.78 473
11167.78 489
11168.78 507
11169.78 509
11170.78 466
11171.77 504
11172.77 507
11173.77 500
11174.77 489
11175.77 570
11176.77 528
11177.76 483
11178.76 460
11179.76 531
11180.76 501
11181.76 469
11182.76 443
11183.76 453
11184.75 457
11185.75 467
11186.75 437
11187.75 454
11188.75 521
11189.75 497
11190.75 473
11191.75 483
11192.75 500
11193.75 471
11194.75 489
11195.74 493
11196.74 492
11197.74 509
11198.74 460
11199.74 454
11200.74 492
11201.74 429
11202.74 420
11203.74 458
11204.74 452
11205.74 461
11206.74 463
11207.74 453
11208.74 473
11209.74 528
11210.74 492
11211.74 463
11212.74 478
11213.74 492
11214.74 478
11215.74 456
11216.74 464
11217.74 463
11218.74 463
11219.74 461
11220.74 455
11221.74 457
11222.74 480
11223.74 425
11224.74 473
11225.74 461
11226.74 480
11227.75 454
11228.75 461
11229.75 446
11230.75 426
11231.75 466
11232.75 464
11233.75 444
11234.75 443
11235.75 445
11236.75 432
11237.76 391
11238.76 405
11239.76 450
11240.76 427
11241.76 403
11242.76 436
11243.76 447
11244.76 463
11245.77 459
11246.77 423
11247.77 416
11248.77 412
11249.77 409
11250.77 461
11251.78 468
11252.78 439
11253.78 488
11254.78 462
11255.78 429
11256.79 449
11257.79 421
11258.79 473
11259.79 454
11260.79 447
11261.80 448
11262.80 449
11263.80 419
11264.80 398
11265.81 438
11266.81 403
11267.81 419
11268.81 443
11269.82 484
11270.82 452
11271.82 434
11272.82 454
11273.83 432
11274.83 484
11275.83 434
11276.84 388
11277.84 502
11278.84 503
11279.85 452
11280.85 508
11281.85 456
11282.85 472
11283.86 515
11284.86 468
11285.86 452
11286.87 432
11287.87 459
11288.87 462
11289.88 459
11290.88 431
11291.89 497
11292.89 457
11293.89 438
11294.90 454
11295.90 495
11296.90 464
11297.91 455
11298.91 476
11299.92 463
11300.92 488
11301.92 468
11302.93 493
11303.93 486
11304.94 469
11305.94 451
11306.94 417
11307.95 472
11308.95 471
11309.96 445
11310.96 467
11311.97 552
11312.97 531
11313.98 536
11314.98 564
11315.98 603
11316.99 582
11317.99 605
11319.00 618
11320.00 639
11321.01 681
11322.01 666
11323.02 665
11324.02 628
11325.03 604
11326.03 583
11327.04 562
11328.04 551
11329.05 491
11330.05 463
11331.06 497
11332.07 462
11333.07 446
11334.08 429
11335.08 467
11336.09 466
11337.09 413
11338.10 424
11339.10 423
11340.11 478
11341.12 442
11342.12 393
11343.13 385
11344.13 459
11345.14 449
11346.15 441
11347.15 393
11348.16 418
11349.16 373
11350.17 374
11351.18 372
11352.18 423
11353.19 444
11354.20 434
11355.20 415
11356.21 431
11357.21 433
11358.22 412
11359.23 432
11360.23 409
11361.24 413
11362.25 395
11363.25 396
11364.26 409
11365.27 438
11366.28 422
11367.28 386
11368.29 436
11369.30 425
11370.30 389
11371.31 392
11372.32 399
11373.32 413
11374.33 412
11375.34 405
11376.35 414
11377.35 397
11378.36 412
11379.37 398
11380.38 392
11381.38 474
11382.39 398
11383.40 394
11384.41 353
11385.41 400
11386.42 466
11387.43 426
11388.44 442
11389.45 416
11390.45 393
11391.46 393
11392.47 462
11393.48 438
11394.49 432
11395.49 455
11396.50 446
11397.51 444
11398.52 405
11399.53 409
11400.54 432
11401.55 445
11402.55 463
11403.56 463
11404.57 394
11405.58 405
11406.59 404
11407.60 423
11408.61 474
11409.61 391
11410.62 410
11411.63 444
11412.64 439
11413.65 440
11414.66 446
11415.67 443
11416.68 422
11417.69 407
11418.70 419
11419.71 406
11420.71 402
11421.72 412
11422.73 415
11423.74 421
11424.75 435
11425.76 392
11426.77 350
11427.78 370
11428.79 421
11429.80 398
11430.81 372
11431.82 393
11432.83 404
11433.84 391
11434.85 419
11435.86 394
11436.87 436
11437.88 388
11438.89 439
11439.90 382
11440.91 419
11441.92 406
11442.93 406
11443.94 408
11444.95 435
11445.96 417
11446.97 417
11447.98 412
11448.99 383
11450.00 400
11451.01 409
11452.03 385
11453.04 372
11454.05 348
11455.06 375
11456.07 364
11457.08 353
11458.09 395
11459.10 447
11460.11 365
11461.12 389
11462.14 355
11463.15 357
11464.16 442
11465.17 478
11466.18 419
11467.19 390
11468.20 374
11469.21 379
11470.23 432
11471.24 374
11472.25 344
11473.26 332
11474.27 342
11475.28 373
11476.30 393
11477.31 381
11478.32 396
11479.33 419
11480.34 452
11481.36 414
11482.37 371
11483.38 461
11484.39 402
11485.40 364
11486.42 328
11487.43 364
11488.44 395
11489.45 391
11490.47 351
11491.48 362
11492.49 403
11493.50 436
11494.52 387
11495.53 373
11496.54 406
11497.55 429
11498.57 467
11499.58 414
11500.59 359
11501.61 372
11502.62 393
11503.63 418
11504.64 379
11505.66 352
11506.67 340
11507.68 358
11508.70 365
11509.71 386
11510.72 419
11511.74 381
11512.75 360
11513.76 362
11514.78 360
11515.79 346
11516.80 388
11517.82 356
11518.83 380
11519.84 345
11520.86 351
11521.87 398
11522.89 393
11523.90 393
11524.91 390
11525.93 397
11526.94 393
11527.96 379
11528.97 372
11529.98 339
11531.00 390
11532.01 321
11533.03 312
11534.04 364
11535.06 344
11536.07 392
11537.08 402
11538.10 411
11539.11 372
11540.13 398
11541.14 391
11542.16 398
11543.17 346
11544.19 369
11545.20 368
11546.22 335
11547.23 352
11548.25 363
11549.26 390
11550.28 351
11551.29 397
11552.31 361
11553.32 363
11554.34 417
11555.35 415
11556.37 391
11557.38 397
11558.40 375
11559.41 372
11560.43 351
11561.45 354
11562.46 402
11563.48 416
11564.49 390
11565.51 369
11566.52 369
11567.54 376
11568.56 357
11569.57 366
11570.59 377
11571.60 334
11572.62 355
11573.64 348
11574.65 354
11575.67 396
11576.68 385
11577.70 373
11578.72 357
11579.73 360
11580.75 341
11581.77 351
11582.78 356
11583.80 350
11584.82 345
11585.83 369
11586.85 386
11587.87 344
11588.88 379
11589.90 368
11590.92 403
11591.93 362
11592.95 326
11593.97 385
11594.98 380
11596.00 401
11597.02 371
11598.03 357
11599.05 330
11600.07 339
11601.09 398
11602.10 438
11603.12 360
11604.14 335
11605.16 394
11606.17 390
11607.19 384
11608.21 389
11609.23 384
11610.24 398
11611.26 423
11612.28 409
11613.30 385
11614.32 396
11615.33 400
11616.35 410
11617.37 387
11618.39 383
11619.41 369
11620.42 372
11621.44 372
11622.46 328
11623.48 346
11624.50 348
11625.51 348
11626.53 358
11627.55 357
11628.57 379
11629.59 358
11630.61 404
11631.63 340
11632.64 384
11633.66 349
11634.68 388
11635.70 357
11636.72 354
11637.74 370
11638.76 350
11639.78 380
11640.80 392
11641.81 367
11642.83 333
11643.85 374
11644.87 327
11645.89 288
11646.91 315
11647.93 367
11648.95 324
11649.97 370
11650.99 391
11652.01 341
11653.03 345
11654.05 334
11655.07 305
11656.09 308
11657.11 289
11658.13 323
11659.15 353
11660.17 344
11661.19 335
11662.21 341
11663.23 370
11664.25 387
11665.27 356
11666.29 344
11667.31 366
11668.33 327
11669.35 342
11670.37 365
11671.39 383
11672.41 366
11673.43 374
11674.45 344
11675.47 347
11676.49 347
11677.51 356
11678.53 355
11679.55 321
11680.57 302
11681.59 371
11682.61 363
11683.64 358
11684.66 337
11685.68 374
11686.70 359
11687.72 303
11688.74 315
11689.76 345
11690.78 335
11691.80 329
11692.83 373
11693.85 393
11694.87 379
11695.89 355
11696.91 355
11697.93 383
11698.95 390
11699.98 385
11701.00 374
11702.02 341
11703.04 345
11704.06 360
11705.08 376
11706.11 390
11707.13 365
11708.15 339
11709.17 354
11710.19 329
11711.22 342
11712.24 324
11713.26 322
11714.28 351
11715.31 334
11716.33 352
11717.35 333
11718.37 343
11719.40 372
11720.42 380
11721.44 339
11722.46 344
11723.49 388
11724.51 389
11725.53 368
11726.55 358
11727.58 352
11728.60 354
11729.62 376
11730.65 367
11731.67 361
11732.69 382
11733.71 448
11734.74 374
11735.76 382
11736.78 385
11737.81 372
11738.83 444
11739.85 439
11740.88 443
11741.90 390
11742.92 434
11743.95 410
11744.97 403
11746.00 421
11747.02 393
11748.04 433
11749.07 422
11750.09 415
11751.11 427
11752.14 390
11753.16 381
11754.19 386
11755.21 361
11756.23 333
11757.26 375
11758.28 362
11759.31 398
11760.33 375
11761.36 377
11762.38 409
11763.40 396
11764.43 392
11765.45 385
11766.48 416
11767.50 404
11768.53 410
11769.55 426
11770.58 407
11771.60 456
11772.63 407
11773.65 401
11774.68 464
11775.70 469
11776.73 407
11777.75 437
11778.78 436
11779.80 386
11780.83 414
11781.85 401
11782.88 408
11783.90 423
11784.93 423
11785.95 385
11786.98 374
11788.00 413
11789.03 417
11790.05 419
11791.08 382
11792.11 440
11793.13 456
11794.16 425
11795.18 442
11796.21 420
11797.23 446
11798.26 425
11799.29 411
11800.31 398
11801.34 412
11802.36 377
11803.39 422
11804.42 419
11805.44 390
11806.47 431
11807.50 505
11808.52 470
11809.55 424
11810.57 419
11811.60 437
11812.63 477
11813.65 467
11814.68 465
11815.71 456
11816.73 488
11817.76 466
11818.79 495
11819.81 484
11820.84 494
11821.87 478
11822.90 515
11823.92 519
11824.95 494
11825.98 476
11827.00 474
11828.03 516
11829.06 499
11830.09 447
11831.11 431
11832.14 449
11833.17 516
11834.20 529
11835.22 529
11836.25 509
11837.28 472
11838.31 482
11839.33 512
11840.36 534
11841.39 505
11842.42 516
11843.45 547
11844.47 522
11845.50 554
11846.53 513
11847.56 519
11848.59 534
11849.61 493
11850.64 534
11851.67 504
11852.70 497
11853.73 516
11854.75 473
11855.78 506
11856.81 512
11857.84 559
11858.87 559
11859.90 570
11860.93 560
11861.95 571
11862.98 598
11864.01 568
11865.04 540
11866.07 573
11867.10 640
11868.13 600
11869.16 585
11870.19 573
11871.21 593
11872.24 618
11873.27 567
11874.30 587
11875.33 589
11876.36 642
11877.39 634
11878.42 663
11879.45 585
11880.48 604
11881.51 644
11882.54 621
11883.57 648
11884.60 668
11885.63 666
11886.66 718
11887.69 693
11888.72 707
11889.75 661
11890.78 734
11891.81 731
11892.84 748
11893.87 708
11894.90 717
11895.93 791
11896.96 797
11897.99 770
11899.02 719
11900.05 780
11901.08 809
11902.11 791
11903.14 826
11904.17 864
11905.20 867
11906.23 952
11907.26 949
11908.29 913
11909.32 1069
11910.35 1071
11911.38 1065
11912.42 1087
11913.45 1043
11914.48 990
11915.51 953
11916.54 938
11917.57 885
11918.60 831
11919.63 876
11920.66 902
11921.70 882
11922.73 843
11923.76 870
11924.79 873
11925.82 860
11926.85 828
11927.88 837
11928.92 824
11929.95 881
11930.98 928
11932.01 1041
11933.04 1046
11934.07 1046
11935.11 1251
11936.14 1327
11937.17 1350
11938.20 1406
11939.23 1457
11940.27 1464
11941.30 1469
11942.33 1408
11943.36 1346
11944.40 1275
11945.43 1185
11946.46 1143
11947.49 1033
11948.53 945
11949.56 858
11950.59 872
11951.62 917
11952.66 802
11953.69 819
11954.72 782
11955.75 750
11956.79 799
11957.82 777
11958.85 776
11959.88 721
11960.92 737
11961.95 729
11962.98 668
11964.02 666
11965.05 636
11966.08 674
11967.12 774
11968.15 686
11969.18 653
11970.22 643
11971.25 621
11972.28 641
11973.32 650
11974.35 691
11975.38 667
11976.42 645
11977.45 605
11978.49 637
11979.52 596
11980.55 607
11981.59 641
11982.62 623
11983.66 582
11984.69 604
11985.72 647
11986.76 550
11987.79 636
11988.83 625
11989.86 590
11990.89 605
11991.93 593
11992.96 632
11994.00 603
11995.03 602
11996.07 609
11997.10 647
11998.14 652
11999.17 660
12000.20 588
12001.24 615
12002.27 573
12003.31 588
12004.34 645
12005.38 603
12006.41 590
12007.45 593
12008.48 614
12009.52 608
12010.55 640
12011.59 641
12012.62 636
12013.66 626
12014.70 607
12015.73 618
12016.77 646
12017.80 685
12018.84 638
12019.87 667
12020.91 693
12021.94 669
12022.98 682
12024.02 682
12025.05 658
12026.09 677
12027.12 669
12028.16 701
12029.19 658
12030.23 661
12031.27 671
12032.30 700
12033.34 657
12034.37 679
12035.41 629
12036.45 620
12037.48 688
12038.52 639
12039.56 597
12040.59 621
12041.63 636
12042.67 648
12043.70 593
12044.74 644
12045.78 624
12046.81 629
12047.85 605
12048.89 606
12049.92 637
12050.96 631
12052.00 623
12053.03 618
12054.07 631
12055.11 601
12056.14 633
12057.18 667
12058.22 604
12059.26 597
12060.29 607
12061.33 597
12062.37 601
12063.41 592
12064.44 590
12065.48 618
12066.52 622
12067.56 570
12068.59 602
12069.63 647
12070.67 655
12071.71 609
12072.74 586
12073.78 654
12074.82 628
12075.86 637
12076.90 632
12077.93 633
12078.97 606
12080.01 615
12081.05 626
12082.09 655
12083.13 659
12084.16 647
12085.20 607
12086.24 631
12087.28 673
12088.32 647
12089.36 630
12090.39 696
12091.43 694
12092.47 688
12093.51 714
12094.55 644
12095.59 617
12096.63 685
12097.67 671
12098.70 688
12099.74 696
12100.78 660
12101.82 671
12102.86 672
12103.90 689
12104.94 760
12105.98 766
12107.02 759
12108.06 816
12109.10 855
12110.14 858
12111.18 801
12112.22 749
12113.25 755
12114.29 711
12115.33 708
12116.37 682
12117.41 657
12118.45 617
12119.49 620
12120.53 588
12121.57 545
12122.61 549
12123.65 587
12124.69 548
12125.73 556
12126.77 490
12127.81 460
12128.85 483
12129.89 560
12130.93 488
12131.97 462
12133.02 444
12134.06 490
12135.10 488
12136.14 451
12137.18 495
12138.22 533
12139.26 505
12140.30 489
12141.34 480
12142.38 465
12143.42 498
12144.46 518
12145.50 486
12146.54 509
12147.59 491
12148.63 502
12149.67 484
12150.71 484
12151.75 455
12152.79 491
12153.83 520
12154.87 498
12155.92 492
12156.96 479
12158.00 458
12159.04 470
12160.08 476
12161.12 484
12162.17 458
12163.21 468
12164.25 492
12165.29 486
12166.33 528
12167.37 463
12168.42 488
12169.46 455
12170.50 482
12171.54 476
12172.58 487
12173.63 432
12174.67 406
12175.71 436
12176.75 472
12177.80 472
12178.84 492
12179.88 462
12180.92 488
12181.97 514
12183.01 489
12184.05 459
12185.09 462
12186.14 443
12187.18 426
12188.22 466
12189.26 442
12190.31 483
12191.35 443
12192.39 484
12193.44 461
12194.48 476
12195.52 496
12196.57 504
12197.61 477
12198.65 473
12199.70 482
12200.74 486
12201.78 489
12202.83 449
12203.87 453
12204.91 446
12205.96 437
12207.00 448
12208.04 460
12209.09 523
12210.13 486
12211.17 502
12212.22 446
12213.26 452
12214.31 502
12215.35 444
12216.39 437
12217.44 497
12218.48 453
12219.53 460
12220.57 509
12221.61 480
12222.66 480
12223.70 468
12224.75 473
12225.79 441
12226.84 453
12227.88 435
12228.93 514
12229.97 492
12231.01 469
12232.06 420
12233.10 502
12234.15 432
12235.19 489
12236.24 471
12237.28 517
12238.33 512
12239.37 442
12240.42 467
12241.46 456
12242.51 471
12243.55 434
12244.60 462
12245.64 522
12246.69 511
12247.74 389
12248.78 485
12249.83 440
12250.87 481
12251.92 485
12252.96 485
12254.01 511
12255.05 495
12256.10 449
12257.15 451
12258.19 462
12259.24 433
12260.28 438
12261.33 432
12262.37 441
12263.42 438
12264.47 432
12265.51 419
12266.56 400
12267.61 461
12268.65 431
12269.70 386
12270.74 500
12271.79 470
12272.84 447
12273.88 451
12274.93 435
12275.98 470
12277.02 466
12278.07 445
12279.12 426
12280.16 445
12281.21 445
12282.26 484
12283.30 463
12284.35 477
12285.40 440
12286.44 487
12287.49 486
12288.54 459
12289.59 455
12290.63 440
12291.68 476
12292.73 514
12293.77 485
12294.82 445
12295.87 465
12296.92 485
12297.96 457
12299.01 415
12300.06 416
12301.11 423
12302.15 431
12303.20 411
12304.25 445
12305.30 410
12306.35 497
12307.39 429
12308.44 404
12309.49 424
12310.54 442
12311.59 440
12312.63 447
12313.68 430
12314.73 423
12315.78 469
12316.83 511
12317.88 489
12318.92 434
12319.97 411
12321.02 495
12322.07 482
12323.12 456
12324.17 430
12325.21 446
12326.26 463
12327.31 447
12328.36 439
12329.41 434
12330.46 455
12331.51 454
12332.56 446
12333.61 443
12334.65 437
12335.70 433
12336.75 391
12337.80 455
12338.85 447
12339.90 475
12340.95 433
12342.00 443
12343.05 468
12344.10 436
12345.15 473
12346.20 473
12347.25 434
12348.30 414
12349.35 438
12350.40 441
12351.45 444
12352.50 454
12353.55 453
12354.60 449
12355.65 405
12356.70 459
12357.75 481
12358.80 450
12359.85 440
12360.90 412
12361.95 436
12363.00 427
12364.05 422
12365.10 413
12366.15 458
12367.20 493
12368.25 451
12369.30 480
12370.35 443
12371.40 470
12372.45 435
12373.50 456
12374.55 435
12375.60 464
12376.65 459
12377.70 463
12378.76 462
12379.81 489
12380.86 474
12381.91 475
12382.96 491
12384.01 503
12385.06 474
12386.11 462
12387.17 485
12388.22 474
12389.27 491
12390.32 461
12391.37 491
12392.42 509
12393.47 518
12394.53 492
12395.58 456
12396.63 499
12397.68 514
12398.73 513
12399.78 548
12400.84 502
12401.89 503
12402.94 532
12403.99 452
12405.04 447
12406.10 469
12407.15 489
12408.20 519
12409.25 527
12410.31 532
12411.36 515
12412.41 509
12413.46 519
12414.51 491
12415.57 511
12416.62 495
12417.67 523
12418.72 479
12419.78 538
12420.83 511
12421.88 498
12422.94 518
12423.99 531
12425.04 505
12426.09 524
12427.15 525
12428.20 513
12429.25 543
12430.31 528
12431.36 487
12432.41 502
12433.47 524
12434.52 531
12435.57 523
12436.63 526
12437.68 534
12438.73 535
12439.79 550
12440.84 518
12441.89 510
12442.95 513
12444.00 550
12445.06 549
12446.11 571
12447.16 580
12448.22 562
12449.27 504
12450.33 527
12451.38 510
12452.43 517
12453.49 516
12454.54 524
12455.60 560
12456.65 513
12457.70 503
12458.76 527
12459.81 566
12460.87 561
12461.92 568
12462.98 568
12464.03 632
12465.09 579
12466.14 582
12467.19 552
12468.25 604
12469.30 654
12470.36 630
12471.41 625
12472.47 608
12473.52 634
12474.58 701
12475.63 683
12476.69 699
12477.74 794
12478.80 862
12479.85 889
12480.91 987
12481.97 1093
12483.02 1179
12484.08 1281
12485.13 1308
12486.19 1355
12487.24 1289
12488.30 1148
12489.35 1052
12490.41 1027
12491.47 948
12492.52 778
12493.58 802
12494.63 723
12495.69 691
12496.74 703
12497.80 649
12498.86 625
12499.91 592
12500.97 587
12502.03 592
12503.08 538
12504.14 528
12505.19 550
12506.25 560
12507.31 536
12508.36 511
12509.42 556
12510.48 526
12511.53 494
12512.59 528
12513.65 564
12514.70 554
12515.76 558
12516.82 555
12517.87 583
12518.93 533
12519.99 539
12521.04 551
12522.10 538
12523.16 579
12524.22 564
12525.27 579
12526.33 570
12527.39 501
12528.44 487
12529.50 527
12530.56 532
12531.62 518
12532.67 527
12533.73 530
12534.79 531
12535.85 490
12536.90 468
12537.96 553
12539.02 535
12540.08 500
12541.14 512
12542.19 575
12543.25 506
12544.31 520
12545.37 509
12546.43 569
12547.48 507
12548.54 553
12549.60 562
12550.66 540
12551.72 532
12552.77 569
12553.83 555
12554.89 609
12555.95 602
12557.01 573
12558.07 647
12559.13 620
12560.18 628
12561.24 728
12562.30 715
12563.36 737
12564.42 727
12565.48 768
12566.54 707
12567.60 694
12568.65 722
12569.71 701
12570.77 696
12571.83 681
12572.89 650
12573.95 624
12575.01 592
12576.07 594
12577.13 588
12578.19 601
12579.25 583
12580.31 606
12581.37 529
12582.43 510
12583.49 525
12584.55 546
12585.60 557
12586.66 518
12587.72 500
12588.78 584
12589.84 539
12590.90 538
12591.96 503
12593.02 491
12594.08 512
12595.14 464
12596.20 521
12597.26 525
12598.32 466
12599.39 473
12600.45 463
12601.51 486
12602.57 522
12603.63 472
12604.69 486
12605.75 498
12606.81 445
12607.87 495
12608.93 444
12609.99 460
12611.05 495
12612.11 462
12613.17 504
12614.23 478
12615.30 497
12616.36 508
12617.42 453
12618.48 444
12619.54 514
12620.60 511
12621.66 491
12622.72 549
12623.78 503
12624.85 484
12625.91 470
12626.97 484
12628.03 494
12629.09 478
12630.15 440
12631.22 479
12632.28 493
12633.34 457
12634.40 422
12635.46 452
12636.52 457
12637.59 417
12638.65 426
12639.71 453
12640.77 510
12641.83 436
12642.90 467
12643.96 438
12645.02 452
12646.08 426
12647.14 450
12648.21 433
12649.27 436
12650.33 454
12651.39 441
12652.46 443
12653.52 448
12654.58 415
12655.65 406
12656.71 443
12657.77 454
12658.83 452
12659.90 431
12660.96 471
12662.02 474
12663.09 459
12664.15 407
12665.21 436
12666.27 416
12667.34 432
12668.40 413
12669.46 391
12670.53 512
12671.59 463
12672.65 435
12673.72 424
12674.78 432
12675.84 444
12676.91 459
12677.97 406
12679.04 383
12680.10 423
12681.16 439
12682.23 447
12683.29 419
12684.35 419
12685.42 436
12686.48 439
12687.55 418
12688.61 388
12689.67 420
12690.74 397
12691.80 382
12692.87 419
12693.93 414
12695.00 436
12696.06 436
12697.12 399
12698.19 394
12699.25 414
12700.32 388
12701.38 389
12702.45 414
12703.51 423
12704.58 448
12705.64 451
12706.71 434
12707.77 430
12708.84 473
12709.90 435
12710.97 441
12712.03 425
12713.10 463
12714.16 434
12715.23 429
12716.29 412
12717.36 386
12718.42 400
12719.49 418
12720.55 425
12721.62 406
12722.68 425
12723.75 437
12724.81 415
12725.88 398
12726.95 418
12728.01 469
12729.08 457
12730.14 410
12731.21 415
12732.28 441
12733.34 466
12734.41 403
12735.47 385
12736.54 447
12737.61 403
12738.67 424
12739.74 386
12740.80 432
12741.87 467
12742.94 436
12744.00 430
12745.07 399
12746.14 416
12747.20 398
12748.27 442
12749.34 458
12750.40 438
12751.47 418
12752.54 429
12753.60 434
12754.67 407
12755.74 421
12756.80 376
12757.87 417
12758.94 396
12760.00 433
12761.07 427
12762.14 421
12763.21 418
12764.27 392
12765.34 356
12766.41 382
12767.47 376
12768.54 345
12769.61 350
12770.68 367
12771.74 367
12772.81 373
12773.88 388
12774.95 430
12776.02 400
12777.08 376
12778.15 383
12779.22 385
12780.29 404
12781.35 369
12782.42 363
12783.49 372
12784.56 363
12785.63 375
12786.70 379
12787.76 414
12788.83 417
12789.90 403
12790.97 368
12792.04 355
12793.11 381
12794.17 372
12795.24 371
12796.31 371
12797.38 376
12798.45 373
12799.52 373
12800.59 385
12801.65 373
12802.72 365
12803.79 370
12804.86 415
12805.93 355
12807.00 351
12808.07 368
12809.14 390
12810.21 404
12811.28 411
12812.34 422
12813.41 369
12814.48 376
12815.55 340
12816.62 349
12817.69 356
12818.76 386
12819.83 383
12820.90 375
12821.97 419
12823.04 448
12824.11 421
12825.18 395
12826.25 439
12827.32 387
12828.39 409
12829.46 425
12830.53 367
12831.60 385
12832.67 384
12833.74 372
12834.81 383
12835.88 382
12836.95 394
12838.02 393
12839.09 384
12840.16 386
12841.23 374
12842.30 325
12843.37 380
12844.44 388
12845.51 414
12846.58 338
12847.66 342
12848.73 366
12849.80 388
12850.87 369
12851.94 374
12853.01 358
12854.08 365
12855.15 391
12856.22 356
12857.29 326
12858.36 341
12859.44 320
12860.51 340
12861.58 334
12862.65 390
12863.72 380
12864.79 380
12865.86 337
12866.94 323
12868.01 351
12869.08 371
12870.15 361
12871.22 366
12872.29 355
12873.37 396
12874.44 361
12875.51 398
12876.58 403
12877.65 375
12878.73 345
12879.80 348
12880.87 353
12881.94 345
12883.01 322
12884.09 310
12885.16 388
12886.23 383
12887.30 343
12888.38 349
12889.45 326
12890.52 347
12891.59 336
12892.67 346
12893.74 315
12894.81 337
12895.88 398
12896.96 355
12898.03 341
12899.10 403
12900.18 398
12901.25 403
12902.32 384
12903.39 314
12904.47 369
12905.54 396
12906.61 365
12907.69 400
12908.76 368
12909.83 366
12910.91 366
12911.98 390
12913.05 379
12914.13 347
12915.20 391
12916.28 347
12917.35 364
12918.42 338
12919.50 351
12920.57 364
12921.64 341
12922.72 376
12923.79 372
12924.87 348
12925.94 338
12927.01 345
12928.09 326
12929.16 358
12930.24 348
12931.31 393
12932.38 398
12933.46 364
12934.53 411
12935.61 384
12936.68 387
12937.76 363
12938.83 337
12939.91 386
12940.98 394
12942.05 336
12943.13 359
12944.20 365
12945.28 365
12946.35 380
12947.43 396
12948.50 378
12949.58 377
12950.65 414
12951.73 385
12952.80 375
12953.88 380
12954.95 380
12956.03 388
12957.10 362
12958.18 344
12959.26 366
12960.33 367
12961.41 383
12962.48 378
12963.56 381
12964.63 361
12965.71 368
12966.78 388
12967.86 370
12968.94 351
12970.01 333
12971.09 363
12972.16 373
12973.24 363
12974.32 335
12975.39 365
12976.47 368
12977.54 371
12978.62 386
12979.70 373
12980.77 364
12981.85 396
12982.93 369
12984.00 375
12985.08 419
12986.15 378
12987.23 357
12988.31 371
12989.38 366
12990.46 348
12991.54 400
12992.61 396
12993.69 342
12994.77 377
12995.85 411
12996.92 349
12998.00 344
12999.08 380
13000.15 359
13001.23 381
13002.31 408
13003.38 421
13004.46 362
13005.54 389
13006.62 380
13007.69 381
13008.77 372
13009.85 374
13010.93 358
13012.00 362
13013.08 383
13014.16 354
13015.24 390
13016.32 379
13017.39 347
13018.47 394
13019.55 404
13020.63 413
13021.70 361
13022.78 393
13023.86 371
13024.94 381
13026.02 374
13027.10 370
13028.17 376
13029.25 328
13030.33 359
13031.41 400
13032.49 374
13033.57 368
13034.64 348
13035.72 342
13036.80 354
13037.88 386
13038.96 376
13040.04 385
13041.12 399
13042.19 365
13043.27 399
13044.35 396
13045.43 404
13046.51 400
13047.59 393
13048.67 387
13049.75 407
13050.83 374
13051.91 355
13052.99 435
13054.06 427
13055.14 416
13056.22 360
13057.30 373
13058.38 386
13059.46 406
13060.54 402
13061.62 386
13062.70 431
13063.78 423
13064.86 387
13065.94 379
13067.02 347
13068.10 398
13069.18 353
13070.26 381
13071.34 389
13072.42 423
13073.50 388
13074.58 393
13075.66 386
13076.74 392
13077.82 365
13078.90 379
13079.98 436
13081.06 406
13082.14 425
13083.22 408
13084.30 367
13085.38 400
13086.47 371
13087.55 440
13088.63 366
13089.71 386
13090.79 359
13091.87 391
13092.95 392
13094.03 364
13095.11 389
13096.19 377
13097.27 391
13098.36 377
13099.44 371
13100.52 428
13101.60 386
13102.68 387
13103.76 410
13104.84 376
13105.93 414
13107.01 426
13108.09 393
13109.17 396
13110.25 441
13111.33 408
13112.42 437
13113.50 387
13114.58 371
13115.66 444
13116.74 392
13117.82 380
13118.91 392
13119.99 344
13121.07 395
13122.15 392
13123.23 361
13124.32 384
13125.40 390
13126.48 442
13127.56 403
13128.65 411
13129.73 382
13130.81 418
13131.89 382
13132.98 409
13134.06 434
13135.14 406
13136.22 381
13137.31 392
13138.39 396
13139.47 367
13140.56 386
13141.64 376
13142.72 393
13143.81 409
13144.89 385
13145.97 369
13147.05 389
13148.14 405
13149.22 417
13150.30 429
13151.39 419
13152.47 429
13153.55 413
13154.64 429
13155.72 407
13156.81 393
13157.89 422
13158.97 425
13160.06 404
13161.14 392
13162.22 399
13163.31 394
13164.39 403
13165.48 399
13166.56 373
13167.64 415
13168.73 421
13169.81 393
13170.90 417
13171.98 453
13173.06 412
13174.15 414
13175.23 393
13176.32 426
13177.40 419
13178.49 433
13179.57 399
13180.66 434
13181.74 441
13182.82 410
13183.91 420
13184.99 409
13186.08 433
13187.16 428
13188.25 399
13189.33 424
13190.42 494
13191.50 498
13192.59 410
13193.67 424
13194.76 427
13195.84 478
13196.93 439
13198.01 430
13199.10 447
13200.19 477
13201.27 505
13202.36 461
13203.44 429
13204.53 444
13205.61 453
13206.70 479
13207.78 466
13208.87 476
13209.96 466
13211.04 455
13212.13 447
13213.21 437
13214.30 468
13215.38 455
13216.47 482
13217.56 472
13218.64 429
13219.73 435
13220.82 433
13221.90 457
13222.99 431
13224.07 435
13225.16 432
13226.25 486
13227.33 481
13228.42 445
13229.51 434
13230.59 466
13231.68 476
13232.77 494
13233.85 481
13234.94 482
13236.03 449
13237.11 456
13238.20 463
13239.29 463
13240.38 494
13241.46 446
13242.55 432
13243.64 455
13244.72 458
13245.81 444
13246.90 485
13247.99 500
13249.07 470
13250.16 466
13251.25 523
13252.34 532
13253.42 492
13254.51 444
13255.60 479
13256.69 468
13257.77 479
13258.86 461
13259.95 446
13261.04 449
13262.13 484
13263.21 507
13264.30 485
13265.39 519
13266.48 510
13267.57 457
13268.65 495
13269.74 499
13270.83 503
13271.92 477
13273.01 520
13274.10 512
13275.18 538
13276.27 542
13277.36 522
13278.45 558
13279.54 487
13280.63 535
13281.72 504
13282.80 536
13283.89 530
13284.98 550
13286.07 595
13287.16 563
13288.25 565
13289.34 584
13290.43 584
13291.52 587
13292.61 603
13293.69 623
13294.78 582
13295.87 585
13296.96 580
13298.05 590
13299.14 595
13300.23 573
13301.32 554
13302.41 614
13303.50 636
13304.59 665
13305.68 620
13306.77 565
13307.86 606
13308.95 606
13310.04 607
13311.13 660
13312.22 648
13313.31 693
13314.40 670
13315.49 675
13316.58 632
13317.67 667
13318.76 685
13319.85 651
13320.94 683
13322.03 664
13323.12 657
13324.21 624
13325.30 627
13326.39 589
13327.48 626
13328.57 715
13329.66 680
13330.75 628
13331.85 590
13332.94 556
13334.03 629
13335.12 650
13336.21 600
13337.30 585
13338.39 649
13339.48 621
13340.57 620
13341.66 651
13342.76 660
13343.85 647
13344.94 608
13346.03 668
13347.12 659
13348.21 593
13349.30 688
13350.40 652
13351.49 625
13352.58 671
13353.67 679
13354.76 716
13355.85 623
13356.95 643
13358.04 657
13359.13 700
13360.22 687
13361.31 709
13362.41 639
13363.50 658
13364.59 691
13365.68 728
13366.77 730
13367.87 696
13368.96 703
13370.05 787
13371.14 737
13372.24 767
13373.33 771
13374.42 757
13375.51 762
13376.61 820
13377.70 800
13378.79 792
13379.88 731
13380.98 720
13382.07 734
13383.16 695
13384.26 663
13385.35 665
13386.44 681
13387.54 697
13388.63 678
13389.72 605
13390.81 644
13391.91 625
13393.00 651
13394.09 599
13395.19 588
13396.28 606
13397.37 617
13398.47 609
13399.56 602
13400.66 614
13401.75 568
13402.84 591
13403.94 609
13405.03 603
13406.12 610
13407.22 572
13408.31 625
13409.41 595
13410.50 601
13411.59 580
13412.69 547
13413.78 587
13414.88 588
13415.97 572
13417.07 609
13418.16 579
13419.25 583
13420.35 576
13421.44 582
13422.54 607
13423.63 557
13424.73 559
13425.82 556
13426.92 537
13428.01 572
13429.11 611
13430.20 616
13431.29 619
13432.39 587
13433.48 597
13434.58 614
13435.67 621
13436.77 621
13437.86 634
13438.96 647
13440.06 620
13441.15 584
13442.25 616
13443.34 659
13444.44 698
13445.53 669
13446.63 627
13447.72 593
13448.82 592
13449.91 635
13451.01 665
13452.11 649
13453.20 657
13454.30 633
13455.39 663
13456.49 686
13457.59 657
13458.68 658
13459.78 667
13460.87 745
13461.97 706
13463.07 694
13464.16 680
13465.26 742
13466.35 774
13467.45 801
13468.55 723
13469.64 715
13470.74 686
13471.84 727
13472.93 689
13474.03 714
13475.13 756
13476.22 773
13477.32 724
13478.42 714
13479.51 715
13480.61 720
13481.71 704
13482.80 740
13483.90 759
13485.00 657
13486.10 711
13487.19 726
13488.29 750
13489.39 701
13490.48 723
13491.58 725
13492.68 740
13493.78 684
13494.87 729
13495.97 782
13497.07 729
13498.17 789
13499.26 750
13500.36 825
13501.46 829
13502.56 817
13503.65 861
13504.75 875
13505.85 902
13506.95 918
13508.05 940
13509.14 871
13510.24 901
13511.34 921
13512.44 917
13513.54 892
13514.64 855
13515.73 876
13516.83 855
13517.93 835
13519.03 787
13520.13 784
13521.23 788
13522.32 690
13523.42 692
13524.52 691
13525.62 710
13526.72 691
13527.82 696
13528.92 692
13530.02 648
13531.12 677
13532.21 672
13533.31 640
13534.41 583
13535.51 589
13536.61 628
13537.71 607
13538.81 607
13539.91 555
13541.01 618
13542.11 593
13543.21 561
13544.31 609
13545.41 564
13546.50 619
13547.60 604
13548.70 585
13549.80 610
13550.90 642
13552.00 585
13553.10 627
13554.20 566
13555.30 571
13556.40 582
13557.50 533
13558.60 582
13559.70 565
13560.80 576
13561.90 519
13563.00 594
13564.10 608
13565.20 570
13566.30 543
13567.41 527
13568.51 511
13569.61 552
13570.71 558
13571.81 588
13572.91 574
13574.01 553
13575.11 585
13576.21 498
13577.31 510
13578.41 581
13579.51 529
13580.61 592
13581.71 572
13582.82 571
13583.92 556
13585.02 556
13586.12 598
13587.22 570
13588.32 514
13589.42 546
13590.52 557
13591.63 611
13592.73 553
13593.83 566
13594.93 536
13596.03 536
13597.13 547
13598.24 526
13599.34 535
13600.44 561
13601.54 576
13602.64 560
13603.74 587
13604.85 607
13605.95 617
13607.05 563
13608.15 554
13609.25 564
13610.36 586
13611.46 556
13612.56 530
13613.66 554
13614.77 543
13615.87 536
13616.97 567
13618.07 568
13619.18 554
13620.28 549
13621.38 575
13622.48 565
13623.59 552
13624.69 573
13625.79 535
13626.89 504
13628.00 516
13629.10 593
13630.20 532
13631.31 507
13632.41 548
13633.51 564
13634.62 565
13635.72 534
13636.82 540
13637.93 537
13639.03 589
13640.13 550
13641.24 538
13642.34 560
13643.44 576
13644.55 575
13645.65 529
13646.75 566
13647.86 591
13648.96 575
13650.06 567
13651.17 608
13652.27 619
13653.38 561
13654.48 585
13655.58 549
13656.69 559
13657.79 596
13658.90 586
13660.00 557
13661.10 556
13662.21 594
13663.31 576
13664.42 508
13665.52 577
13666.63 552
13667.73 551
13668.84 559
13669.94 584
13671.04 532
13672.15 560
13673.25 547
13674.36 535
13675.46 600
13676.57 641
13677.67 589
13678.78 570
13679.88 559
13680.99 536
13682.09 540
13683.20 584
13684.30 569
13685.41 622
13686.51 596
13687.62 577
13688.72 543
13689.83 607
13690.94 610
13692.04 598
13693.15 589
13694.25 574
13695.36 601
13696.46 593
13697.57 616
13698.67 641
13699.78 589
13700.89 616
13701.99 620
13703.10 607
13704.20 663
13705.31 640
13706.42 586
13707.52 663
13708.63 624
13709.73 635
13710.84 653
13711.95 609
13713.05 622
13714.16 586
13715.27 586
13716.37 632
13717.48 653
13718.59 641
13719.69 649
13720.80 663
13721.91 644
13723.01 666
13724.12 676
13725.23 658
13726.33 664
13727.44 697
13728.55 698
13729.65 733
13730.76 689
13731.87 695
13732.98 729
13734.08 722
13735.19 813
13736.30 778
13737.40 780
13738.51 769
13739.62 767
13740.73 778
13741.83 797
13742.94 795
13744.05 781
13745.16 826
13746.26 759
13747.37 742
13748.48 756
13749.59 781
13750.70 759
13751.80 781
13752.91 797
13754.02 817
13755.13 787
13756.24 818
13757.34 773
13758.45 807
13759.56 792
13760.67 831
13761.78 866
13762.88 921
13763.99 941
13765.10 961
13766.21 874
13767.32 975
13768.43 975
13769.54 968
13770.64 994
13771.75 1102
13772.86 1102
13773.97 1169
13775.08 1218
13776.19 1195
13777.30 1271
13778.41 1375
13779.52 1468
13780.62 1459
13781.73 1529
13782.84 1484
13783.95 1484
13785.06 1425
13786.17 1387
13787.28 1361
13788.39 1349
13789.50 1301
13790.61 1220
13791.72 1123
13792.83 1021
13793.94 1016
13795.05 995
13796.16 914
13797.27 847
13798.38 846
13799.49 844
13800.60 803
13801.71 792
13802.82 752
13803.93 749
13805.04 742
13806.15 762
13807.26 742
13808.37 782
13809.48 769
13810.59 722
13811.70 740
13812.81 716
13813.92 731
13815.03 689
13816.14 713
13817.25 728
13818.36 706
13819.47 667
13820.58 689
13821.69 675
13822.80 654
13823.91 619
13825.02 584
13826.13 653
13827.25 639
13828.36 608
13829.47 646
13830.58 641
13831.69 665
13832.80 643
13833.91 638
13835.02 670
13836.13 597
13837.25 595
13838.36 590
13839.47 600
13840.58 559
13841.69 633
13842.80 593
13843.91 596
13845.03 600
13846.14 586
13847.25 607
13848.36 611
13849.47 598
13850.59 676
13851.70 599
13852.81 613
13853.92 656
13855.03 600
13856.15 613
13857.26 639
13858.37 566
13859.48 629
13860.59 627
13861.71 585
13862.82 623
13863.93 629
13865.04 602
13866.16 623
13867.27 674
13868.38 660
13869.49 622
13870.61 663
13871.72 650
13872.83 636
13873.95 632
13875.06 655
13876.17 657
13877.28 607
13878.40 629
13879.51 674
13880.62 631
13881.74 640
13882.85 652
13883.96 654
13885.08 705
13886.19 583
13887.30 647
13888.42 694
13889.53 666
13890.64 641
13891.76 663
13892.87 630
13893.98 623
13895.10 687
13896.21 648
13897.33 660
13898.44 645
13899.55 693
13900.67 688
13901.78 675
13902.89 701
13904.01 682
13905.12 692
13906.24 725
13907.35 690
13908.47 675
13909.58 642
13910.69 706
13911.81 656
13912.92 620
13914.04 621
13915.15 580
13916.27 576
13917.38 583
13918.50 563
13919.61 587
13920.72 580
13921.84 606
13922.95 610
13924.07 598
13925.18 570
13926.30 575
13927.41 583
13928.53 591
13929.64 590
13930.76 567
13931.87 545
13932.99 541
13934.10 535
13935.22 613
13936.34 583
13937.45 541
13938.57 619
13939.68 631
13940.80 586
13941.91 565
13943.03 575
13944.14 525
13945.26 535
13946.38 573
13947.49 550
13948.61 543
13949.72 557
13950.84 540
13951.95 587
13953.07 580
13954.19 547
13955.30 569
13956.42 592
13957.53 584
13958.65 547
13959.77 547
13960.88 548
13962.00 583
13963.12 557
13964.23 549
13965.35 581
13966.47 531
13967.58 531
13968.70 547
13969.82 518
13970.93 524
13972.05 526
13973.17 517
13974.28 526
13975.40 562
13976.52 534
13977.63 458
13978.75 516
13979.87 532
13980.99 599
13982.10 551
13983.22 523
13984.34 550
13985.45 579
13986.57 543
13987.69 499
13988.81 514
13989.92 575
13991.04 563
13992.16 550
13993.28 522
13994.39 543
13995.51 520
13996.63 574
13997.75 512
13998.87 532
13999.98 571
14001.10 563
14002.22 536
14003.34 534
14004.46 526
14005.57 523
14006.69 544
14007.81 535
14008.93 532
14010.05 529
14011.16 537
14012.28 512
14013.40 535
14014.52 516
14015.64 523
14016.76 537
14017.88 552
14018.99 562
14020.11 504
14021.23 544
14022.35 538
14023.47 506
14024.59 554
14025.71 552
14026.83 509
14027.94 518
14029.06 508
14030.18 550
14031.30 517
14032.42 573
14033.54 537
14034.66 533
14035.78 566
14036.90 524
14038.02 566
14039.14 554
14040.26 529
14041.38 523
14042.50 599
14043.62 582
14044.74 523
14045.86 516
14046.97 568
14048.09 605
14049.21 559
14050.33 557
14051.45 544
14052.57 590
14053.69 640
14054.81 592
14055.93 610
14057.05 562
14058.17 623
14059.30 663
14060.42 607
14061.54 654
14062.66 676
14063.78 648
14064.90 660
14066.02 634
14067.14 651
14068.26 719
14069.38 753
14070.50 685
14071.62 698
14072.74 694
14073.86 767
14074.98 712
14076.10 697
14077.23 721
14078.35 793
14079.47 781
14080.59 741
14081.71 746
14082.83 789
14083.95 809
14085.07 826
14086.19 846
14087.32 853
14088.44 836
14089.56 789
14090.68 840
14091.80 903
14092.92 924
14094.05 871
14095.17 911
14096.29 927
14097.41 998
14098.53 987
14099.65 941
14100.78 979
14101.90 1069
14103.02 968
14104.14 1045
14105.26 1039
14106.39 965
14107.51 1060
14108.63 1094
14109.75 1052
14110.88 1030
14112.00 993
14113.12 980
14114.24 893
14115.37 901
14116.49 805
14117.61 903
14118.73 800
14119.86 790
14120.98 752
14122.10 734
14123.22 751
14124.35 699
14125.47 667
14126.59 681
14127.72 624
14128.84 581
14129.96 603
14131.09 604
14132.21 554
14133.33 568
14134.45 581
14135.58 655
14136.70 599
14137.82 571
14138.95 592
14140.07 564
14141.20 524
14142.32 576
14143.44 514
14144.57 526
14145.69 558
14146.81 535
14147.94 544
14149.06 520
14150.19 531
14151.31 531
14152.43 524
14153.56 528
14154.68 551
14155.81 511
14156.93 491
14158.05 475
14159.18 448
14160.30 497
14161.43 515
14162.55 504
14163.68 491
14164.80 470
14165.92 491
14167.05 471
14168.17 489
14169.30 495
14170.42 506
14171.55 471
14172.67 482
14173.80 488
14174.92 545
14176.05 499
14177.17 522
14178.30 490
14179.42 475
14180.55 486
14181.67 465
14182.80 500
14183.92 474
14185.05 491
14186.17 470
14187.30 464
14188.42 496
14189.55 503
14190.67 521
14191.80 505
14192.93 498
14194.05 544
14195.18 496
14196.30 501
14197.43 480
14198.55 524
14199.68 525
14200.81 509
14201.93 485
14203.06 493
14204.18 494
14205.31 508
14206.44 503
14207.56 498
14208.69 497
14209.82 472
14210.94 464
14212.07 475
14213.19 506
14214.32 495
14215.45 480
14216.57 461
14217.70 480
14218.83 460
14219.95 452
14221.08 447
14222.21 477
14223.33 508
14224.46 434
14225.59 463
14226.71 434
14227.84 437
14228.97 426
14230.10 459
14231.22 384
14232.35 416
14233.48 409
14234.60 413
14235.73 435
14236.86 443
14237.99 436
14239.11 477
14240.24 462
14241.37 454
14242.50 426
14243.62 437
14244.75 423
14245.88 401
14247.01 413
14248.13 436
14249.26 407
14250.39 429
14251.52 431
14252.65 441
14253.77 439
14254.90 412
14256.03 409
14257.16 392
14258.29 401
14259.42 422
14260.54 428
14261.67 423
14262.80 455
14263.93 402
14265.06 415
14266.19 391
14267.31 395
14268.44 400
14269.57 412
14270.70 409
14271.83 442
14272.96 414
14274.09 417
14275.22 388
14276.34 416
14277.47 415
14278.60 402
14279.73 397
14280.86 372
14281.99 389
14283.12 356
14284.25 367
14285.38 365
14286.51 333
14287.64 374
14288.76 418
14289.89 414
14291.02 387
14292.15 389
14293.28 377
14294.41 387
14295.54 398
14296.67 422
14297.80 348
14298.93 341
14300.06 383
14301.19 353
14302.32 365
14303.45 370
14304.58 365
14305.71 374
14306.84 361
14307.97 371
14309.10 376
14310.23 375
14311.36 367
14312.49 367
14313.62 341
14314.75 355
14315.88 349
14317.01 368
14318.15 357
14319.28 328
14320.41 353
14321.54 377
14322.67 368
14323.80 331
14324.93 338
14326.06 326
14327.19 357
14328.32 346
14329.45 334
14330.58 326
14331.72 342
14332.85 363
14333.98 370
14335.11 343
14336.24 333
14337.37 349
14338.50 327
14339.63 343
14340.77 346
14341.90 358
14343.03 360
14344.16 366
14345.29 330
14346.42 342
14347.56 342
14348.69 336
14349.82 308
14350.95 328
14352.08 363
14353.21 334
14354.35 329
14355.48 302
14356.61 321
14357.74 381
14358.88 330
14360.01 352
14361.14 362
14362.27 346
14363.40 361
14364.54 317
14365.67 283
14366.80 302
14367.93 328
14369.07 346
14370.20 377
14371.33 336
14372.46 327
14373.60 325
14374.73 313
14375.86 297
14377.00 299
14378.13 349
14379.26 329
14380.39 334
14381.53 308
14382.66 332
14383.79 352
14384.93 317
14386.06 349
14387.19 326
14388.33 301
14389.46 332
14390.59 366
14391.73 312
14392.86 306
14393.99 331
14395.13 325
14396.26 318
14397.40 325
14398.53 337
14399.66 291
14400.80 323
14401.93 317
14403.06 290
14404.20 315
14405.33 304
14406.47 313
14407.60 346
14408.74 322
14409.87 321
14411.00 300
14412.14 313
14413.27 296
14414.41 350
14415.54 321
14416.68 323
14417.81 309
14418.94 325
14420.08 335
14421.21 317
14422.35 304
14423.48 317
14424.62 308
14425.75 320
14426.89 349
14428.02 297
14429.16 310
14430.29 339
14431.43 333
14432.56 339
14433.70 313
14434.83 334
14435.97 329
14437.10 297
14438.24 302
14439.37 354
14440.51 321
14441.64 310
14442.78 315
14443.92 318
14445.05 357
14446.19 329
14447.32 346
14448.46 333
14449.59 349
14450.73 356
14451.87 341
14453.00 322
14454.14 312
14455.27 325
14456.41 358
14457.55 321
14458.68 292
14459.82 305
14460.95 338
14462.09 327
14463.23 307
14464.36 291
14465.50 323
14466.64 322
14467.77 353
14468.91 323
14470.05 330
14471.18 323
14472.32 295
14473.46 350
14474.59 322
14475.73 344
14476.87 352
14478.00 355
14479.14 343
14480.28 322
14481.41 325
14482.55 314
14483.69 322
14484.83 322
14485.96 315
14487.10 329
14488.24 348
14489.37 343
14490.51 351
14491.65 364
14492.79 319
14493.92 370
14495.06 364
14496.20 304
14497.34 309
14498.47 316
14499.61 342
14500.75 372
14501.89 341
14503.03 324
14504.16 375
14505.30 392
14506.44 345
14507.58 357
14508.72 339
14509.85 327
14510.99 362
14512.13 338
14513.27 337
14514.41 348
14515.55 372
14516.68 382
14517.82 370
14518.96 346
14520.10 371
14521.24 365
14522.38 405
14523.51 358
14524.65 375
14525.79 397
14526.93 404
14528.07 405
14529.21 366
14530.35 376
14531.49 396
14532.63 433
14533.76 406
14534.90 396
14536.04 376
14537.18 376
14538.32 378
14539.46 342
14540.60 362
14541.74 401
14542.88 366
14544.02 333
14545.16 318
14546.30 372
14547.44 349
14548.58 339
14549.72 354
14550.86 359
14552.00 349
14553.14 378
14554.28 392
14555.42 365
14556.56 368
14557.70 402
14558.84 323
14559.98 347
14561.12 374
14562.26 341
14563.40 373
14564.54 391
14565.68 382
14566.82 331
14567.96 346
14569.10 342
14570.24 351
14571.38 361
14572.52 384
14573.66 368
14574.80 407
14575.94 415
14577.08 388
14578.22 375
14579.36 403
14580.51 411
14581.65 367
14582.79 390
14583.93 449
14585.07 417
14586.21 397
14587.35 381
14588.49 370
14589.63 361
14590.78 392
14591.92 398
14593.06 402
14594.20 406
14595.34 387
14596.48 425
14597.62 427
14598.77 444
14599.91 435
14601.05 415
14602.19 396
14603.33 446
14604.48 432
14605.62 472
14606.76 464
14607.90 436
14609.04 470
14610.19 398
14611.33 437
14612.47 389
14613.61 388
14614.75 429
14615.90 473
14617.04 434
14618.18 470
14619.32 441
14620.47 427
14621.61 455
14622.75 450
14623.89 434
14625.04 432
14626.18 432
14627.32 464
14628.46 451
14629.61 454
14630.75 502
14631.89 532
14633.04 461
14634.18 471
14635.32 566
14636.47 529
14637.61 541
14638.75 546
14639.89 539
14641.04 558
14642.18 584
14643.32 576
14644.47 601
14645.61 575
14646.76 572
14647.90 565
14649.04 491
14650.19 523
14651.33 490
14652.47 495
14653.62 498
14654.76 534
14655.90 478
14657.05 480
14658.19 478
14659.34 442
14660.48 475
14661.62 438
14662.77 449
14663.91 407
14665.06 368
14666.20 422
14667.35 399
14668.49 392
14669.63 446
14670.78 398
14671.92 352
14673.07 366
14674.21 384
14675.36 367
14676.50 406
14677.65 353
14678.79 399
14679.94 376
14681.08 324
14682.23 353
14683.37 367
14684.52 350
14685.66 315
14686.81 345
14687.95 333
14689.10 355
14690.24 345
14691.39 333
14692.53 347
14693.68 371
14694.82 338
14695.97 320
14697.11 350
14698.26 317
14699.41 331
14700.55 310
14701.70 343
14702.84 329
14703.99 362
14705.13 325
14706.28 331
14707.43 334
14708.57 314
14709.72 342
14710.86 317
14712.01 309
14713.16 355
14714.30 349
14715.45 304
14716.59 335
14717.74 314
14718.89 298
14720.03 273
14721.18 343
14722.33 321
14723.47 312
14724.62 297
14725.77 321
14726.91 325
14728.06 300
14729.21 344
14730.35 343
14731.50 320
14732.65 331
14733.79 375
14734.94 367
14736.09 349
14737.23 298
14738.38 287
14739.53 322
14740.68 283
14741.82 284
14742.97 309
14744.12 310
14745.26 324
14746.41 334
14747.56 338
14748.71 294
14749.85 336
14751.00 296
14752.15 318
14753.30 319
14754.45 260
14755.59 337
14756.74 326
14757.89 310
14759.04 286
14760.18 294
14761.33 319
14762.48 329
14763.63 274
14764.78 262
14765.92 324
14767.07 311
14768.22 287
14769.37 283
14770.52 283
14771.67 293
14772.81 271
14773.96 298
14775.11 310
14776.26 274
14777.41 308
14778.56 283
14779.71 277
14780.86 280
14782.00 319
14783.15 320
14784.30 347
14785.45 303
14786.60 326
14787.75 309
14788.90 288
14790.05 270
14791.20 295
14792.35 317
14793.49 300
14794.64 284
14795.79 279
14796.94 286
14798.09 303
14799.24 266
14800.39 299
14801.54 303
14802.69 253
14803.84 286
14804.99 260
14806.14 303
14807.29 282
14808.44 268
14809.59 304
14810.74 269
14811.89 244
14813.04 258
14814.19 287
14815.34 281
14816.49 305
14817.64 251
14818.79 300
14819.94 300
14821.09 259
14822.24 264
14823.39 282
14824.54 312
14825.69 272
14826.84 253
14827.99 277
14829.14 301
14830.29 291
14831.44 300
14832.60 270
14833.75 314
14834.90 282
14836.05 278
14837.20 281
14838.35 277
14839.50 262
14840.65 255
14841.80 280
14842.95 245
14844.11 292
14845.26 259
14846.41 248
14847.56 241
14848.71 267
14849.86 244
14851.01 239
14852.17 245
14853.32 249
14854.47 247
14855.62 274
14856.77 278
14857.92 243
14859.08 254
14860.23 258
14861.38 255
14862.53 259
14863.68 262
14864.84 288
14865.99 276
14867.14 235
14868.29 241
14869.44 261
14870.60 246
14871.75 257
14872.90 258
14874.05 252
14875.21 256
14876.36 290
14877.51 282
14878.66 273
14879.82 246
14880.97 260
14882.12 260
14883.27 268
14884.43 241
14885.58 257
14886.73 305
14887.89 297
14889.04 248
14890.19 250
14891.34 254
14892.50 266
14893.65 278
14894.80 281
14895.96 248
14897.11 246
14898.26 252
14899.42 232
14900.57 249
14901.72 240
14902.88 305
14904.03 284
14905.18 255
14906.34 273
14907.49 263
14908.65 242
14909.80 256
14910.95 283
14912.11 271
14913.26 304
14914.41 295
14915.57 243
14916.72 248
14917.88 251
14919.03 226
14920.18 274
14921.34 252
14922.49 255
14923.65 221
14924.80 241
14925.96 253
14927.11 238
14928.27 258
14929.42 249
14930.57 263
14931.73 259
14932.88 233
14934.04 247
14935.19 266
14936.35 242
14937.50 283
14938.66 278
14939.81 271
14940.97 298
14942.12 276
14943.28 286
14944.43 297
14945.59 253
14946.74 285
14947.90 263
14949.05 271
14950.21 254
14951.36 258
14952.52 253
14953.68 286
14954.83 314
14955.99 252
14957.14 258
14958.30 270
14959.45 287
14960.61 276
14961.77 274
14962.92 262
14964.08 259
14965.23 283
14966.39 272
14967.54 271
14968.70 316
14969.86 277
14971.01 268
14972.17 301
14973.33 285
14974.48 294
14975.64 257
14976.79 277
14977.95 266
14979.11 288
14980.26 281
14981.42 312
14982.58 275
14983.73 258
14984.89 268
14986.05 298
14987.20 297
14988.36 250
14989.52 293
14990.67 238
14991.83 282
14992.99 223
14994.15 254
14995.30 255
14996.46 249
14997.62 281
14998.77 242
14999.93 249
15001.09 232
15002.25 273
15003.40 272
15004.56 243
15005.72 255
15006.88 291
15008.03 274
15009.19 230
15010.35 281
15011.51 245
15012.66 271
15013.82 274
15014.98 276
15016.14 262
15017.30 237
15018.45 231
15019.61 266
15020.77 227
15021.93 259
15023.09 229
15024.24 248
15025.40 233
15026.56 232
15027.72 231
15028.88 283
15030.04 243
15031.19 226
15032.35 239
15033.51 249
15034.67 241
15035.83 243
15036.99 244
15038.15 218
15039.30 224
15040.46 276
15041.62 268
15042.78 239
15043.94 243
15045.10 275
15046.26 250
15047.42 290
15048.58 261
15049.74 256
15050.90 248
15052.05 227
15053.21 241
15054.37 235
15055.53 245
15056.69 280
15057.85 250
15059.01 270
15060.17 227
15061.33 232
15062.49 245
15063.65 255
15064.81 230
15065.97 256
15067.13 238
15068.29 261
15069.45 228
15070.61 233
15071.77 232
15072.93 205
15074.09 273
15075.25 272
15076.41 234
15077.57 206
15078.73 223
15079.89 215
15081.05 176
15082.21 217
15083.37 222
15084.53 211
15085.69 231
15086.85 205
15088.01 232
15089.18 247
15090.34 240
15091.50 243
15092.66 215
15093.82 218
15094.98 211
15096.14 261
15097.30 255
15098.46 219
15099.62 216
15100.78 246
15101.95 229
15103.11 253
15104.27 226
15105.43 247
15106.59 252
15107.75 250
15108.91 238
15110.08 241
15111.24 206
15112.40 209
15113.56 223
15114.72 217
15115.88 218
15117.05 236
15118.21 229
15119.37 239
15120.53 214
15121.69 230
15122.86 250
15124.02 217
15125.18 209
15126.34 239
15127.50 221
15128.67 222
15129.83 272
15130.99 261
15132.15 255
15133.32 266
15134.48 243
15135.64 245
15136.80 262
15137.97 245
15139.13 225
15140.29 245
15141.45 229
15142.62 253
15143.78 217
15144.94 206
15146.11 245
15147.27 270
15148.43 261
15149.59 224
15150.76 208
15151.92 251
15153.08 251
15154.25 206
15155.41 225
15156.57 243
15157.74 246
15158.90 213
15160.06 239
15161.23 239
15162.39 238
15163.55 225
15164.72 230
15165.88 209
15167.05 256
15168.21 278
15169.37 262
15170.54 249
15171.70 217
15172.86 245
15174.03 264
15175.19 252
15176.36 264
15177.52 233
15178.69 251
15179.85 264
15181.01 241
15182.18 237
15183.34 236
15184.51 249
15185.67 265
15186.84 265
15188.00 253
15189.16 254
15190.33 233
15191.49 232
15192.66 226
15193.82 239
15194.99 247
15196.15 251
15197.32 244
15198.48 255
15199.65 237
15200.81 258
15201.98 229
15203.14 238
15204.31 240
15205.47 217
15206.64 245
15207.80 228
15208.97 230
15210.13 241
15211.30 228
15212.47 238
15213.63 241
15214.80 260
15215.96 253
15217.13 269
15218.29 279
15219.46 243
15220.62 235
15221.79 263
15222.96 267
15224.12 233
15225.29 241
15226.45 241
15227.62 272
15228.79 253
15229.95 253
15231.12 263
15232.29 300
15233.45 274
15234.62 283
15235.78 289
15236.95 257
15238.12 274
15239.28 279
15240.45 305
15241.62 251
15242.78 270
15243.95 245
15245.12 270
15246.28 278
15247.45 270
15248.62 246
15249.78 260
15250.95 259
15252.12 250
15253.28 262
15254.45 238
15255.62 255
15256.79 265
15257.95 274
15259.12 262
15260.29 248
15261.46 259
15262.62 253
15263.79 227
15264.96 243
15266.13 256
15267.29 234
15268.46 223
15269.63 240
15270.80 228
15271.96 258
15273.13 243
15274.30 229
15275.47 228
15276.64 255
15277.80 263
15278.97 221
15280.14 266
15281.31 206
15282.48 226
15283.64 229
15284.81 228
15285.98 250
15287.15 230
15288.32 241
15289.49 238
15290.65 240
15291.82 237
15292.99 261
15294.16 286
15295.33 249
15296.50 232
15297.67 225
15298.83 263
15300.00 237
15301.17 226
15302.34 240
15303.51 278
15304.68 277
15305.85 247
15307.02 234
15308.19 213
15309.36 209
15310.52 195
15311.69 220
15312.86 214
15314.03 221
15315.20 206
15316.37 241
15317.54 226
15318.71 237
15319.88 258
15321.05 237
15322.22 285
15323.39 228
15324.56 227
15325.73 217
15326.90 223
15328.07 231
15329.24 218
15330.41 262
15331.58 226
15332.75 251
15333.92 248
15335.09 248
15336.26 264
15337.43 255
15338.60 271
15339.77 222
15340.94 228
15342.11 218
15343.28 210
15344.45 230
15345.62 196
15346.79 240
15347.96 211
15349.13 213
15350.31 217
15351.48 220
15352.65 224
15353.82 240
15354.99 227
15356.16 227
15357.33 248
15358.50 248
15359.67 218
15360.84 252
15362.02 229
15363.19 241
15364.36 226
15365.53 237
15366.70 227
15367.87 206
15369.04 212
15370.21 260
15371.39 217
15372.56 208
15373.73 233
15374.90 227
15376.07 242
15377.24 224
15378.42 244
15379.59 239
15380.76 228
15381.93 262
15383.10 218
15384.28 216
15385.45 235
15386.62 254
15387.79 271
15388.97 272
15390.14 239
15391.31 263
15392.48 237
15393.65 244
15394.83 244
15396.00 248
15397.17 260
15398.34 231
15399.52 232
15400.69 224
15401.86 252
15403.04 226
15404.21 247
15405.38 268
15406.55 243
15407.73 246
15408.90 260
15410.07 278
15411.25 238
15412.42 243
15413.59 234
15414.77 252
15415.94 254
15417.11 254
15418.29 223
15419.46 211
15420.63 194
15421.81 220
15422.98 246
15424.15 243
15425.33 196
15426.50 206
15427.67 249
15428.85 246
15430.02 266
15431.20 237
15432.37 203
15433.54 217
15434.72 267
15435.89 222
15437.07 254
15438.24 201
15439.41 221
15440.59 238
15441.76 222
15442.94 225
15444.11 229
15445.29 218
15446.46 219
15447.63 226
15448.81 239
15449.98 235
15451.16 269
15452.33 266
15453.51 246
15454.68 214
15455.86 219
15457.03 234
15458.21 232
15459.38 281
15460.56 252
15461.73 237
15462.91 226
15464.08 222
15465.26 250
15466.43 234
15467.61 262
15468.78 230
15469.96 239
15471.13 212
15472.31 257
15473.48 265
15474.66 244
15475.83 238
15477.01 194
15478.19 208
15479.36 209
15480.54 230
15481.71 238
15482.89 231
15484.06 238
15485.24 234
15486.42 270
15487.59 232
15488.77 242
15489.94 232
15491.12 252
15492.30 251
15493.47 228
15494.65 239
15495.83 232
15497.00 249
15498.18 250
15499.36 235
15500.53 216
15501.71 240
15502.88 238
15504.06 225
15505.24 255
15506.41 266
15507.59 253
15508.77 225
15509.95 265
15511.12 263
15512.30 285
15513.48 270
15514.65 223
15515.83 234
15517.01 261
15518.18 201
15519.36 206
15520.54 244
15521.72 251
15522.89 272
15524.07 249
15525.25 246
15526.43 212
15527.60 256
15528.78 263
15529.96 278
15531.14 260
15532.31 284
15533.49 241
15534.67 241
15535.85 238
15537.03 227
15538.20 250
15539.38 285
15540.56 228
15541.74 261
15542.92 272
15544.09 246
15545.27 243
15546.45 226
15547.63 274
15548.81 262
15549.98 254
15551.16 235
15552.34 236
15553.52 219
15554.70 285
15555.88 261
15557.06 237
15558.23 241
15559.41 276
15560.59 244
15561.77 223
15562.95 261
15564.13 250
15565.31 272
15566.49 256
15567.67 271
15568.84 284
15570.02 288
15571.20 258
15572.38 264
15573.56 243
15574.74 209
15575.92 255
15577.10 306
15578.28 282
15579.46 231
15580.64 276
15581.82 298
15583.00 283
15584.18 264
15585.36 263
15586.54 284
15587.72 279
15588.90 274
15590.08 251
15591.26 257
15592.44 265
15593.62 283
15594.80 267
15595.98 252
15597.16 250
15598.34 268
15599.52 280
15600.70 299
15601.88 305
15603.06 251
15604.24 270
15605.42 263
15606.60 293
15607.78 280
15608.96 264
15610.14 273
15611.32 263
15612.50 271
15613.68 272
15614.86 309
15616.05 270
15617.23 311
15618.41 277
15619.59 276
15620.77 299
15621.95 282
15623.13 294
15624.31 333
15625.49 314
15626.68 314
15627.86 298
15629.04 312
15630.22 329
15631.40 329
15632.58 269
15633.76 296
15634.95 277
15636.13 331
15637.31 298
15638.49 302
15639.67 302
15640.85 293
15642.04 313
15643.22 286
15644.40 318
15645.58 322
15646.76 300
15647.95 303
15649.13 312
15650.31 329
15651.49 282
15652.67 334
15653.86 353
15655.04 368
15656.22 337
15657.40 337
15658.59 366
15659.77 371
15660.95 357
15662.13 337
15663.32 336
15664.50 324
15665.68 316
15666.87 353
15668.05 335
15669.23 369
15670.41 365
15671.60 355
15672.78 334
15673.96 316
15675.15 378
15676.33 390
15677.51 436
15678.70 381
15679.88 330
15681.06 328
15682.25 361
15683.43 345
15684.61 348
15685.80 362
15686.98 354
15688.16 386
15689.35 334
15690.53 324
15691.72 361
15692.90 360
15694.08 349
15695.27 359
15696.45 350
15697.63 291
15698.82 322
15700.00 319
15701.19 345
15702.37 360
15703.56 353
15704.74 349
15705.92 314
15707.11 368
15708.29 321
15709.48 375
15710.66 364
15711.85 336
15713.03 344
15714.21 326
15715.40 358
15716.58 376
15717.77 381
15718.95 329
15720.14 361
15721.32 393
15722.51 328
15723.69 389
15724.88 331
15726.06 367
15727.25 332
15728.43 382
15729.62 342
15730.80 356
15731.99 372
15733.17 328
15734.36 352
15735.55 331
15736.73 360
15737.92 369
15739.10 347
15740.29 352
15741.47 358
15742.66 350
15743.84 345
15745.03 336
15746.22 336
15747.40 322
15748.59 370
15749.77 335
15750.96 321
15752.15 359
15753.33 399
15754.52 378
15755.70 360
15756.89 345
15758.08 354
15759.26 353
15760.45 358
15761.64 387
15762.82 373
15764.01 375
15765.20 356
15766.38 367
15767.57 319
15768.76 369
15769.94 362
15771.13 310
15772.32 338
15773.50 377
15774.69 346
15775.88 314
15777.06 370
15778.25 315
15779.44 386
15780.62 383
15781.81 345
15783.00 338
15784.19 323
15785.37 304
15786.56 336
15787.75 346
15788.94 349
15790.12 320
15791.31 363
15792.50 341
15793.69 337
15794.87 325
15796.06 325
15797.25 341
15798.44 343
15799.62 358
15800.81 315
15802.00 301
15803.19 319
15804.38 310
15805.56 269
15806.75 310
15807.94 344
15809.13 302
15810.32 293
15811.50 257
15812.69 300
15813.88 294
15815.07 282
15816.26 327
15817.45 305
15818.64 277
15819.82 296
15821.01 325
15822.20 306
15823.39 319
15824.58 300
15825.77 311
15826.96 284
15828.15 297
15829.33 294
15830.52 270
15831.71 301
15832.90 281
15834.09 278
15835.28 290
15836.47 291
15837.66 293
15838.85 296
15840.04 271
15841.23 299
15842.42 292
15843.61 314
15844.79 304
15845.98 254
15847.17 241
15848.36 292
15849.55 276
15850.74 266
15851.93 257
15853.12 263
15854.31 274
15855.50 267
15856.69 249
15857.88 289
15859.07 308
15860.26 298
15861.45 304
15862.64 271
15863.83 312
15865.02 304
15866.21 283
15867.40 296
15868.60 306
15869.79 288
15870.98 279
15872.17 325
15873.36 308
15874.55 304
15875.74 285
15876.93 320
15878.12 330
15879.31 296
15880.50 307
15881.69 324
15882.88 322
15884.07 279
15885.27 281
15886.46 292
15887.65 299
15888.84 305
15890.03 318
15891.22 322
15892.41 286
15893.60 288
15894.80 320
15895.99 300
15897.18 331
15898.37 336
15899.56 340
15900.75 286
15901.95 298
15903.14 331
15904.33 320
15905.52 305
15906.71 289
15907.90 312
15909.10 279
15910.29 319
15911.48 320
15912.67 324
15913.86 310
15915.06 307
15916.25 311
15917.44 322
15918.63 323
15919.83 327
15921.02 358
15922.21 336
15923.40 321
15924.60 323
15925.79 334
15926.98 335
15928.17 325
15929.37 330
15930.56 321
15931.75 320
15932.94 353
15934.14 389
15935.33 335
15936.52 317
15937.72 365
15938.91 344
15940.10 318
15941.30 297
15942.49 344
15943.68 371
15944.88 349
15946.07 284
15947.26 314
15948.46 359
15949.65 339
15950.84 342
15952.04 365
15953.23 340
15954.42 313
15955.62 343
15956.81 313
15958.01 272
15959.20 315
15960.39 275
15961.59 293
15962.78 265
15963.97 269
15965.17 275
15966.36 261
15967.56 252
15968.75 269
15969.95 270
15971.14 295
15972.33 305
15973.53 277
15974.72 279
15975.92 288
15977.11 251
15978.31 313
15979.50 274
15980.70 279
15981.89 268
15983.09 270
15984.28 233
15985.47 228
15986.67 254
15987.86 258
15989.06 286
15990.25 249
15991.45 256
15992.64 230
15993.84 289
15995.03 276
15996.23 283
15997.43 275
15998.62 231
15999.82 284
16001.01 244
16002.21 232
16003.40 231
16004.60 244
16005.79 241
16006.99 237
16008.18 249
16009.38 249
16010.58 231
16011.77 245
16012.97 229
16014.16 241
16015.36 252
16016.56 230
16017.75 245
16018.95 228
16020.14 240
16021.34 245
16022.54 265
16023.73 240
16024.93 235
16026.13 225
16027.32 232
16028.52 250
16029.71 236
16030.91 226
16032.11 221
16033.30 230
16034.50 217
16035.70 234
16036.89 240
16038.09 227
16039.29 225
16040.49 265
16041.68 238
16042.88 253
16044.08 229
16045.27 231
16046.47 223
16047.67 249
16048.86 249
16050.06 281
16051.26 250
16052.46 245
16053.65 237
16054.85 211
16056.05 238
16057.25 244
16058.44 238
16059.64 230
16060.84 234
16062.04 235
16063.23 242
16064.43 264
16065.63 237
16066.83 246
16068.03 254
16069.22 267
16070.42 252
16071.62 244
16072.82 251
16074.02 235
16075.21 213
16076.41 213
16077.61 248
16078.81 208
16080.01 251
16081.21 252
16082.40 252
16083.60 240
16084.80 248
16086.00 261
16087.20 230
16088.40 244
16089.60 238
16090.79 238
16091.99 221
16093.19 242
16094.39 252
16095.59 215
16096.79 227
16097.99 236
16099.19 231
16100.39 256
16101.59 241
16102.78 243
16103.98 257
16105.18 228
16106.38 207
16107.58 225
16108.78 272
16109.98 287
16111.18 206
16112.38 215
16113.58 263
16114.78 221
16115.98 205
16117.18 217
16118.38 218
16119.58 212
16120.78 235
16121.98 246
16123.18 209
16124.38 226
16125.58 243
16126.78 240
16127.98 190
16129.18 244
16130.38 243
16131.58 260
16132.78 286
16133.98 243
16135.18 230
16136.38 232
16137.58 221
16138.78 207
16139.98 222
16141.18 255
16142.38 231
16143.58 195
16144.79 209
16145.99 220
16147.19 208
16148.39 239
16149.59 235
16150.79 242
16151.99 215
16153.19 260
16154.39 234
16155.59 212
16156.80 221
16158.00 279
16159.20 256
16160.40 249
16161.60 244
16162.80 227
16164.00 209
16165.21 232
16166.41 228
16167.61 219
16168.81 224
16170.01 231
16171.21 217
16172.42 186
16173.62 216
16174.82 240
16176.02 247
16177.22 243
16178.43 268
16179.63 243
16180.83 248
16182.03 224
16183.23 278
16184.44 249
16185.64 239
16186.84 251
16188.04 244
16189.25 243
16190.45 236
16191.65 212
16192.85 204
16194.06 298
16195.26 246
16196.46 250
16197.66 235
16198.87 289
16200.07 251
16201.27 261
16202.48 264
16203.68 252
16204.88 249
16206.09 261
16207.29 270
16208.49 261
16209.69 260
16210.90 232
16212.10 237
16213.30 263
16214.51 261
16215.71 237
16216.91 256
16218.12 241
16219.32 246
16220.53 249
16221.73 265
16222.93 247
16224.14 240
16225.34 262
16226.54 262
16227.75 238
16228.95 236
16230.16 247
16231.36 218
16232.56 237
16233.77 258
16234.97 310
16236.18 294
16237.38 286
16238.59 285
16239.79 279
16240.99 289
16242.20 264
16243.40 259
16244.61 279
16245.81 289
16247.02 287
16248.22 302
16249.43 245
16250.63 255
16251.84 240
16253.04 261
16254.24 263
16255.45 282
16256.65 266
16257.86 275
16259.06 290
16260.27 268
16261.48 285
16262.68 262
16263.89 259
16265.09 274
16266.30 272
16267.50 258
16268.71 281
16269.91 269
16271.12 242
16272.32 272
16273.53 277
16274.73 257
16275.94 281
16277.15 272
16278.35 307
16279.56 281
16280.76 261
16281.97 282
16283.18 301
16284.38 280
16285.59 281
16286.79 250
16288.00 284
16289.21 279
16290.41 259
16291.62 295
16292.82 292
16294.03 295
16295.24 295
16296.44 315
16297.65 328
16298.86 328
16300.06 347
16301.27 321
16302.48 307
16303.68 309
16304.89 306
16306.10 266
16307.30 308
16308.51 337
16309.72 302
16310.92 327
16312.13 339
16313.34 348
16314.55 293
16315.75 279
16316.96 335
16318.17 334
16319.37 315
16320.58 277
16321.79 279
16323.00 310
16324.20 296
16325.41 313
16326.62 330
16327.83 318
16329.03 264
16330.24 266
16331.45 266
16332.66 308
16333.87 281
16335.07 263
16336.28 267
16337.49 310
16338.70 284
16339.90 264
16341.11 285
16342.32 278
16343.53 259
16344.74 270
16345.95 260
16347.15 279
16348.36 224
16349.57 251
16350.78 283
16351.99 275
16353.20 246
16354.40 263
16355.61 257
16356.82 226
16358.03 217
16359.24 249
16360.45 255
16361.66 258
16362.87 237
16364.08 241
16365.28 225
16366.49 267
16367.70 257
16368.91 253
16370.12 223
16371.33 249
16372.54 261
16373.75 264
16374.96 287
16376.17 241
16377.38 207
16378.59 203
16379.80 231
16381.01 261
16382.21 251
16383.42 245
16384.63 220
16385.84 235
16387.05 247
16388.26 238
16389.47 226
16390.68 210
16391.89 230
16393.10 221
16394.31 232
16395.52 244
16396.73 242
16397.94 231
16399.15 219
16400.36 226
16401.57 228
16402.79 230
16404.00 216
16405.21 235
16406.42 202
16407.63 225
16408.84 227
16410.05 242
16411.26 206
16412.47 235
16413.68 262
16414.89 235
16416.10 231
16417.31 215
16418.52 214
16419.74 202
16420.95 198
16422.16 225
16423.37 218
16424.58 224
16425.79 236
16427.00 212
16428.21 212
16429.42 233
16430.64 224
16431.85 233
16433.06 226
16434.27 215
16435.48 221
16436.69 242
16437.91 247
16439.12 250
16440.33 204
16441.54 238
16442.75 228
16443.96 240
16445.18 234
16446.39 212
16447.60 257
16448.81 248
16450.02 224
16451.24 264
16452.45 219
16453.66 217
16454.87 221
16456.09 197
16457.30 208
16458.51 222
16459.72 219
16460.94 229
16462.15 218
16463.36 215
16464.57 226
16465.79 215
16467.00 212
16468.21 231
16469.43 239
16470.64 201
16471.85 195
16473.06 206
16474.28 221
16475.49 219
16476.70 234
16477.92 238
16479.13 196
16480.34 211
16481.56 225
16482.77 218
16483.98 221
16485.20 219
16486.41 188
16487.62 199
16488.84 189
16490.05 206
16491.26 202
16492.48 180
16493.69 196
16494.91 212
16496.12 215
16497.33 191
16498.55 177
16499.76 229
16500.97 199
16502.19 220
16503.40 199
16504.62 203
16505.83 210
16507.05 228
16508.26 217
16509.47 205
16510.69 194
16511.90 228
16513.12 213
16514.33 203
16515.55 201
16516.76 214
16517.98 197
16519.19 194
16520.41 215
16521.62 217
16522.83 251
16524.05 243
16525.26 204
16526.48 190
16527.69 210
16528.91 245
16530.12 215
16531.34 209
16532.55 206
16533.77 228
16534.99 216
16536.20 216
16537.42 197
16538.63 183
16539.85 183
16541.06 194
16542.28 190
16543.49 189
16544.71 210
16545.92 214
16547.14 227
16548.36 211
16549.57 177
16550.79 195
16552.00 248
16553.22 193
16554.44 178
16555.65 167
16556.87 194
16558.08 194
16559.30 183
16560.52 203
16561.73 201
16562.95 202
16564.17 219
16565.38 187
16566.60 194
16567.81 234
16569.03 205
16570.25 187
16571.46 208
16572.68 186
16573.90 185
16575.11 204
16576.33 188
16577.55 183
16578.76 198
16579.98 204
16581.20 215
16582.42 218
16583.63 178
16584.85 222
16586.07 190
16587.28 189
16588.50 193
16589.72 208
16590.94 208
16592.15 173
16593.37 207
16594.59 220
16595.81 214
16597.02 204
16598.24 209
16599.46 203
16600.68 214
16601.89 235
16603.11 229
16604.33 227
16605.55 219
16606.77 218
16607.98 197
16609.20 217
16610.42 190
16611.64 205
16612.86 229
16614.07 211
16615.29 196
16616.51 227
16617.73 208
16618.95 209
16620.17 206
16621.38 183
16622.60 205
16623.82 196
16625.04 192
16626.26 181
16627.48 187
16628.70 188
16629.91 190
16631.13 189
16632.35 219
16633.57 178
16634.79 196
16636.01 229
16637.23 238
16638.45 229
16639.67 220
16640.89 212
16642.10 200
16643.32 198
16644.54 193
16645.76 216
16646.98 205
16648.20 185
16649.42 244
16650.64 213
16651.86 226
16653.08 188
16654.30 220
16655.52 213
16656.74 213
16657.96 223
16659.18 208
16660.40 195
16661.62 229
16662.84 199
16664.06 220
16665.28 232
16666.50 198
16667.72 201
16668.94 169
16670.16 180
16671.38 188
16672.60 203
16673.82 199
16675.04 187
16676.26 186
16677.48 212
16678.70 225
16679.92 214
16681.14 200
16682.36 206
16683.58 194
16684.80 181
16686.03 200
16687.25 209
16688.47 225
16689.69 187
16690.91 177
16692.13 186
16693.35 191
16694.57 229
16695.79 181
16697.02 203
16698.24 181
16699.46 185
16700.68 173
16701.90 189
16703.12 188
16704.34 177
16705.57 171
16706.79 181
16708.01 166
16709.23 188
16710.45 217
16711.67 164
16712.90 162
16714.12 155
16715.34 179
16716.56 225
16717.78 224
16719.01 168
16720.23 157
16721.45 180
16722.67 201
16723.89 200
16725.12 199
16726.34 212
16727.56 208
16728.78 221
16730.01 184
16731.23 188
16732.45 170
16733.67 195
16734.90 182
16736.12 147
16737.34 148
16738.56 170
16739.79 224
16741.01 239
16742.23 188
16743.46 197
16744.68 187
16745.90 224
16747.12 161
16748.35 150
16749.57 195
16750.79 204
16752.02 215
16753.24 193
16754.46 191
16755.69 177
16756.91 181
16758.13 181
16759.36 187
16760.58 179
16761.80 199
16763.03 188
16764.25 186
16765.48 177
16766.70 179
16767.92 192
16769.15 187
16770.37 173
16771.60 160
16772.82 197
16774.04 174
16775.27 182
16776.49 171
16777.72 206
16778.94 197
16780.16 235
16781.39 220
16782.61 195
16783.84 202
16785.06 166
16786.29 200
16787.51 201
16788.74 185
16789.96 172
16791.18 200
16792.41 190
16793.63 189
16794.86 199
16796.08 202
16797.31 214
16798.53 179
16799.76 196
16800.98 186
16802.21 194
16803.43 179
16804.66 194
16805.88 197
16807.11 174
16808.33 189
16809.56 183
16810.79 195
16812.01 191
16813.24 180
16814.46 190
16815.69 227
16816.91 223
16818.14 177
16819.36 179
16820.59 192
16821.82 204
16823.04 181
16824.27 162
16825.49 196
16826.72 156
16827.95 197
16829.17 194
16830.40 175
16831.62 184
16832.85 166
16834.08 204
16835.30 192
16836.53 195
16837.76 185
16838.98 218
16840.21 183
16841.44 181
16842.66 198
16843.89 194
16845.11 201
16846.34 185
16847.57 177
16848.80 175
16850.02 173
16851.25 192
16852.48 202
16853.70 197
16854.93 201
16856.16 215
16857.38 191
16858.61 208
16859.84 219
16861.07 208
16862.29 228
16863.52 213
16864.75 191
16865.97 209
16867.20 184
16868.43 218
16869.66 202
16870.89 209
16872.11 225
16873.34 236
16874.57 243
16875.80 237
16877.02 187
16878.25 256
16879.48 215
16880.71 213
16881.94 222
16883.16 213
16884.39 190
16885.62 201
16886.85 219
16888.08 219
16889.30 228
16890.53 245
16891.76 238
16892.99 212
16894.22 241
16895.45 241
16896.67 242
16897.90 206
16899.13 236
16900.36 245
16901.59 244
16902.82 204
16904.05 247
16905.28 248
16906.50 243
16907.73 233
16908.96 237
16910.19 233
16911.42 210
16912.65 244
16913.88 206
16915.11 236
16916.34 206
16917.57 196
16918.80 217
16920.03 200
16921.26 206
16922.48 222
16923.71 203
16924.94 203
16926.17 232
16927.40 202
16928.63 182
16929.86 202
16931.09 183
16932.32 226
16933.55 195
16934.78 174
16936.01 186
16937.24 186
16938.47 193
16939.70 207
16940.93 218
16942.16 200
16943.39 234
16944.62 198
16945.85 210
16947.08 184
16948.31 181
16949.54 187
16950.78 215
16952.01 223
16953.24 188
16954.47 231
16955.70 205
16956.93 188
16958.16 159
16959.39 181
16960.62 180
16961.85 213
16963.08 180
16964.31 196
16965.54 173
16966.78 183
16968.01 197
16969.24 216
16970.47 199
16971.70 206
16972.93 209
16974.16 191
16975.39 194
16976.63 194
16977.86 198
16979.09 189
16980.32 193
16981.55 197
16982.78 183
16984.02 187
16985.25 190
16986.48 200
16987.71 195
16988.94 187
16990.18 218
16991.41 211
16992.64 206
16993.87 239
16995.10 196
16996.34 202
16997.57 196
16998.80 196
17000.03 194
17001.26 190
17002.50 228
17003.73 193
17004.96 210
17006.19 217
17007.43 193
17008.66 177
17009.89 199
17011.12 207
17012.36 175
17013.59 192
17014.82 195
17016.06 194
17017.29 176
17018.52 184
17019.76 182
17020.99 223
17022.22 182
17023.45 182
17024.69 187
17025.92 186
17027.15 172
17028.39 180
17029.62 197
17030.85 192
17032.09 204
17033.32 202
17034.55 162
17035.79 185
17037.02 164
17038.26 175
17039.49 155
17040.72 143
17041.96 181
17043.19 188
17044.43 192
17045.66 220
17046.89 181
17048.13 203
17049.36 168
17050.60 185
17051.83 172
17053.06 173
17054.30 210
17055.53 217
17056.77 172
17058.00 155
17059.24 170
17060.47 217
17061.70 164
17062.94 171
17064.17 159
17065.41 157
17066.64 181
17067.88 165
17069.11 156
17070.35 148
17071.58 158
17072.82 210
17074.05 204
17075.29 158
17076.52 155
17077.76 190
17078.99 197
17080.23 194
17081.46 184
17082.70 187
17083.93 197
17085.17 206
17086.41 159
17087.64 156
17088.88 196
17090.11 177
17091.35 196
17092.58 227
17093.82 183
17095.05 207
17096.29 223
17097.53 176
17098.76 154
17100.00 161
17101.23 179
17102.47 160
17103.71 181
17104.94 178
17106.18 192
17107.41 202
17108.65 174
17109.89 161
17111.12 168
17112.36 217
17113.60 182
17114.83 168
17116.07 186
17117.31 174
17118.54 192
17119.78 215
17121.02 195
17122.25 183
17123.49 169
17124.73 181
17125.96 189
17127.20 164
17128.44 134
17129.67 161
17130.91 176
17132.15 189
17133.39 179
17134.62 193
17135.86 166
17137.10 152
17138.33 182
17139.57 171
17140.81 189
17142.05 155
17143.28 190
17144.52 194
17145.76 168
17147.00 183
17148.23 189
17149.47 200
17150.71 197
17151.95 188
17153.19 154
17154.42 184
17155.66 170
17156.90 172
17158.14 174
17159.38 173
17160.61 169
17161.85 198
17163.09 179
17164.33 153
17165.57 154
17166.81 179
17168.04 185
17169.28 197
17170.52 180
17171.76 203
17173.00 172
17174.24 178
17175.47 183
17176.71 184
17177.95 161
17179.19 145
17180.43 175
17181.67 184
17182.91 170
17184.15 163
17185.39 193
17186.62 182
17187.86 166
17189.10 193
17190.34 189
17191.58 198
17192.82 159
17194.06 147
17195.30 160
17196.54 168
17197.78 173
17199.02 179
17200.26 178
17201.50 191
17202.74 192
17203.98 186
17205.22 178
17206.46 182
17207.70 169
17208.94 191
17210.18 180
17211.42 167
17212.66 189
17213.90 189
17215.14 212
17216.38 192
17217.62 162
17218.86 181
17220.10 196
17221.34 182
17222.58 186
17223.82 176
17225.06 190
17226.30 170
17227.54 183
17228.78 201
17230.02 181
17231.26 234
17232.50 198
17233.74 210
17234.98 178
17236.22 184
17237.47 176
17238.71 182
17239.95 184
17241.19 210
17242.43 236
17243.67 184
17244.91 180
17246.15 175
17247.39 170
17248.64 187
17249.88 144
17251.12 191
17252.36 183
17253.60 176
17254.84 174
17256.08 173
17257.33 166
17258.57 153
17259.81 186
17261.05 178
17262.29 197
17263.54 224
17264.78 165
17266.02 139
17267.26 175
17268.50 168
17269.75 155
17270.99 186
17272.23 175
17273.47 197
17274.71 154
17275.96 162
17277.20 162
17278.44 197
17279.68 178
17280.93 151
17282.17 146
17283.41 164
17284.65 171
17285.90 152
17287.14 178
17288.38 155
17289.62 157
17290.87 156
17292.11 187
17293.35 161
17294.60 125
17295.84 187
17297.08 185
17298.33 165
17299.57 151
17300.81 178
17302.05 181
17303.30 166
17304.54 152
17305.78 144
17307.03 156
17308.27 184
17309.52 152
17310.76 170
17312.00 152
17313.25 178
17314.49 161
17315.73 174
17316.98 180
17318.22 194
17319.47 183
17320.71 162
17321.95 152
17323.20 141
17324.44 164
17325.69 181
17326.93 175
17328.17 166
17329.42 157
17330.66 154
17331.91 155
17333.15 156
17334.40 145
17335.64 163
17336.88 150
17338.13 160
17339.37 192
17340.62 181
17341.86 189
17343.11 169
17344.35 184
17345.60 175
17346.84 148
17348.09 163
17349.33 177
17350.58 175
17351.82 198
17353.07 199
17354.31 168
17355.56 161
17356.80 176
17358.05 160
17359.29 159
17360.54 172
17361.78 158
17363.03 159
17364.27 169
17365.52 178
17366.77 165
17368.01 163
17369.26 161
17370.50 149
17371.75 152
17372.99 171
17374.24 208
17375.49 149
17376.73 166
17377.98 163
17379.22 186
17380.47 153
17381.72 172
17382.96 165
17384.21 179
17385.45 185
17386.70 164
17387.95 172
17389.19 158
17390.44 165
17391.69 180
17392.93 197
17394.18 166
17395.43 207
17396.67 174
17397.92 196
17399.17 190
17400.41 146
17401.66 208
17402.91 171
17404.15 156
17405.40 173
17406.65 178
17407.89 167
17409.14 145
17410.39 155
17411.64 172
17412.88 189
17414.13 182
17415.38 181
17416.63 192
17417.87 198
17419.12 161
17420.37 178
17421.62 193
17422.86 163
17424.11 147
17425.36 166
17426.61 177
17427.85 170
17429.10 172
17430.35 136
17431.60 163
17432.85 171
17434.09 153
17435.34 175
17436.59 159
17437.84 159
17439.09 160
17440.33 165
17441.58 157
17442.83 143
17444.08 162
17445.33 183
17446.58 198
17447.82 193
17449.07 177
17450.32 180
17451.57 169
17452.82 148
17454.07 152
17455.32 157
17456.57 164
17457.81 174
17459.06 194
17460.31 172
17461.56 157
17462.81 169
17464.06 150
17465.31 174
17466.56 187
17467.81 181
17469.06 144
17470.30 170
17471.55 184
17472.80 171
17474.05 183
17475.30 161
17476.55 186
17477.80 176
17479.05 185
17480.30 183
17481.55 177
17482.80 196
17484.05 191
17485.30 200
17486.55 172
17487.80 171
17489.05 160
17490.30 166
17491.55 170
17492.80 173
17494.05 203
17495.30 211
17496.55 179
17497.80 168
17499.05 166
17500.30 187
17501.55 201
17502.80 191
17504.05 200
17505.30 193
17506.55 196
17507.80 191
17509.06 213
17510.31 170
17511.56 197
17512.81 180
17514.06 189
17515.31 197
17516.56 187
17517.81 170
17519.06 174
17520.31 192
17521.56 197
17522.82 198
17524.07 174
17525.32 195
17526.57 194
17527.82 217
17529.07 207
17530.32 178
17531.58 181
17532.83 196
17534.08 199
17535.33 211
17536.58 213
17537.83 211
17539.09 167
17540.34 185
17541.59 180
17542.84 191
17544.09 198
17545.35 198
17546.60 200
17547.85 204
17549.10 181
17550.35 224
17551.61 203
17552.86 198
17554.11 189
17555.36 194
17556.62 212
17557.87 187
17559.12 186
17560.37 159
17561.63 218
17562.88 217
17564.13 222
17565.38 197
17566.64 195
17567.89 192
17569.14 188
17570.39 192
17571.65 170
17572.90 191
17574.15 176
17575.41 164
17576.66 204
17577.91 167
17579.17 177
17580.42 169
17581.67 164
17582.93 170
17584.18 201
17585.43 186
17586.69 185
17587.94 193
17589.19 207
17590.45 191
17591.70 183
17592.95 195
17594.21 155
17595.46 143
17596.72 175
17597.97 198
17599.22 177
17600.48 162
17601.73 163
17602.99 198
17604.24 195
17605.49 220
17606.75 166
17608.00 164
17609.26 195
17610.51 197
17611.76 217
17613.02 192
17614.27 185
17615.53 182
17616.78 200
17618.04 190
17619.29 179
17620.55 169
17621.80 187
17623.06 175
17624.31 206
17625.57 235
17626.82 199
17628.08 174
17629.33 167
17630.59 199
17631.84 161
17633.10 147
17634.35 183
17635.61 195
17636.86 167
17638.12 146
17639.37 158
17640.63 192
17641.88 172
17643.14 150
17644.39 178
17645.65 180
17646.91 182
17648.16 163
17649.42 155
17650.67 167
17651.93 185
17653.18 166
17654.44 164
17655.70 141
17656.95 141
17658.21 161
17659.46 195
17660.72 170
17661.98 177
17663.23 170
17664.49 164
17665.75 140
17667.00 133
17668.26 159
17669.51 155
17670.77 180
17672.03 148
17673.28 162
17674.54 165
17675.80 168
17677.05 164
17678.31 177
17679.57 173
17680.82 177
17682.08 162
17683.34 166
17684.60 156
17685.85 164
17687.11 171
17688.37 149
17689.62 159
17690.88 166
17692.14 156
17693.40 173
17694.65 145
17695.91 147
17697.17 157
17698.42 175
17699.68 181
17700.94 139
17702.20 151
17703.46 157
17704.71 142
17705.97 154
17707.23 168
17708.49 155
17709.74 156
17711.00 176
17712.26 153
17713.52 160
17714.78 154
17716.03 179
17717.29 152
17718.55 168
17719.81 140
17721.07 155
17722.33 143
17723.58 165
17724.84 196
17726.10 170
17727.36 153
17728.62 145
17729.88 162
17731.13 167
17732.39 155
17733.65 148
17734.91 151
17736.17 171
17737.43 156
17738.69 148
17739.95 166
17741.21 190
17742.46 190
17743.72 173
17744.98 166
17746.24 168
17747.50 169
17748.76 174
17750.02 150
17751.28 168
17752.54 151
17753.80 168
17755.06 156
17756.32 160
17757.58 155
17758.84 134
17760.10 166
17761.36 167
17762.61 151
17763.87 149
17765.13 139
17766.39 164
17767.65 147
17768.91 134
17770.17 142
17771.43 156
17772.69 147
17773.95 166
17775.21 177
17776.48 157
17777.74 162
17779.00 146
17780.26 134
17781.52 144
17782.78 149
17784.04 153
17785.30 179
17786.56 125
17787.82 157
17789.08 171
17790.34 155
17791.60 157
17792.86 119
17794.12 147
17795.38 141
17796.65 163
17797.91 146
17799.17 184
17800.43 164
17801.69 174
17802.95 165
17804.21 165
17805.47 161
17806.73 159
17808.00 160
17809.26 156
17810.52 147
17811.78 140
17813.04 148
17814.30 143
17815.56 157
17816.83 157
17818.09 167
17819.35 144
17820.61 167
17821.87 152
17823.14 151
17824.40 183
17825.66 158
17826.92 154
17828.18 172
17829.45 149
17830.71 179
17831.97 152
17833.23 174
17834.49 171
17835.76 151
17837.02 174
17838.28 141
17839.54 142
17840.81 138
17842.07 172
17843.33 172
17844.59 141
17845.86 143
17847.12 155
17848.38 179
17849.65 189
17850.91 151
17852.17 168
17853.43 167
17854.70 166
17855.96 163
17857.22 167
17858.49 176
17859.75 152
17861.01 139
17862.28 129
17863.54 172
17864.80 164
17866.07 162
17867.33 157
17868.59 143
17869.86 169
17871.12 165
17872.38 156
17873.65 165
17874.91 144
17876.18 170
17877.44 163
17878.70 165
17879.97 170
17881.23 140
17882.50 171
17883.76 152
17885.02 148
17886.29 179
17887.55 167
17888.82 183
17890.08 158
17891.35 150
17892.61 161
17893.87 156
17895.14 155
17896.40 171
17897.67 152
17898.93 165
17900.20 164
17901.46 160
17902.73 159
17903.99 151
17905.26 153
17906.52 158
17907.79 155
17909.05 165
17910.32 157
17911.58 141
17912.85 164
17914.11 157
17915.38 170
17916.64 178
17917.91 156
17919.17 152
17920.44 146
17921.70 163
17922.97 158
17924.23 136
17925.50 141
17926.76 167
17928.03 167
17929.30 164
17930.56 190
17931.83 150
17933.09 161
17934.36 164
17935.62 173
17936.89 170
17938.16 173
17939.42 155
17940.69 115
17941.96 137
17943.22 174
17944.49 156
17945.75 166
17947.02 163
17948.29 160
17949.55 156
17950.82 162
17952.09 160
17953.35 133
17954.62 160
17955.89 156
17957.15 148
17958.42 155
17959.69 140
17960.95 154
17962.22 172
17963.49 153
17964.75 148
17966.02 153
17967.29 178
17968.55 191
17969.82 162
17971.09 175
17972.36 170
17973.62 175
17974.89 156
17976.16 177
17977.42 175
17978.69 180
17979.96 205
17981.23 195
17982.49 177
17983.76 159
17985.03 162
17986.30 136
17987.57 151
17988.83 154
17990.10 133
17991.37 162
17992.64 151
17993.90 137
17995.17 132
17996.44 150
17997.71 149
17998.98 124
18000.25 180
18001.51 170
18002.78 156
18004.05 160
18005.32 158
18006.59 179
18007.86 154
18009.12 160
18010.39 161
18011.66 155
18012.93 165
18014.20 169
18015.47 171
18016.74 150
18018.00 169
18019.27 167
18020.54 146
18021.81 128
18023.08 150
18024.35 148
18025.62 150
18026.89 153
18028.16 137
18029.43 159
18030.69 140
18031.96 155
18033.23 141
18034.50 136
18035.77 189
18037.04 190
18038.31 138
18039.58 169
18040.85 176
18042.12 182
18043.39 187
18044.66 156
18045.93 156
18047.20 159
18048.47 184
18049.74 153
18051.01 155
18052.28 143
18053.55 174
18054.82 140
18056.09 131
18057.36 151
18058.63 153
18059.90 146
18061.17 184
18062.44 161
18063.71 165
18064.98 162
18066.25 180
18067.52 157
18068.79 146
18070.06 167
18071.33 159
18072.61 162
18073.88 136
18075.15 153
18076.42 152
18077.69 160
18078.96 154
18080.23 156
18081.50 177
18082.77 153
18084.04 162
18085.32 162
18086.59 149
18087.86 156
18089.13 141
18090.40 184
18091.67 144
18092.94 132
18094.22 177
18095.49 167
18096.76 170
18098.03 158
18099.30 140
18100.57 157
18101.85 164
18103.12 179
18104.39 156
18105.66 167
18106.93 164
18108.20 172
18109.48 195
18110.75 140
18112.02 151
18113.29 158
18114.57 189
18115.84 180
18117.11 160
18118.38 176
18119.65 184
18120.93 152
18122.20 149
18123.47 172
18124.74 162
18126.02 177
18127.29 165
18128.56 165
18129.84 174
18131.11 200
18132.38 183
18133.65 156
18134.93 173
18136.20 192
18137.47 188
18138.75 195
18140.02 149
18141.29 156
18142.57 172
18143.84 182
18145.11 138
18146.39 132
18147.66 151
18148.93 169
18150.21 164
18151.48 172
18152.75 163
18154.03 177
18155.30 170
18156.57 182
18157.85 191
18159.12 182
18160.40 165
18161.67 153
18162.94 177
18164.22 150
18165.49 191
18166.77 186
18168.04 157
18169.31 150
18170.59 150
18171.86 166
18173.14 145
18174.41 180
18175.68 149
18176.96 168
18178.23 144
18179.51 150
18180.78 158
18182.06 144
18183.33 150
18184.61 143
18185.88 126
18187.16 156
18188.43 187
18189.71 166
18190.98 153
18192.26 144
18193.53 157
18194.81 137
18196.08 142
18197.36 142
18198.63 176
18199.91 158
18201.18 155
18202.46 145
18203.73 158
18205.01 136
18206.28 147
18207.56 158
18208.83 163
18210.11 172
18211.39 160
18212.66 156
18213.94 140
18215.21 182
18216.49 139
18217.76 157
18219.04 151
18220.32 144
18221.59 191
18222.87 124
18224.14 154
18225.42 139
18226.70 132
18227.97 151
18229.25 153
18230.53 143
18231.80 153
18233.08 165
18234.35 157
18235.63 169
18236.91 155
18238.18 161
18239.46 160
18240.74 143
18242.01 165
18243.29 146
18244.57 153
18245.84 181
18247.12 152
18248.40 141
18249.68 136
18250.95 142
18252.23 176
18253.51 173
18254.78 143
18256.06 149
18257.34 133
18258.62 142
18259.89 138
18261.17 157
18262.45 145
18263.72 148
18265.00 145
18266.28 153
18267.56 190
18268.84 154
18270.11 154
18271.39 154
18272.67 170
18273.95 134
18275.22 151
18276.50 182
18277.78 157
18279.06 160
18280.34 164
18281.61 171
18282.89 156
18284.17 148
18285.45 147
18286.73 163
18288.01 176
18289.28 167
18290.56 150
18291.84 165
18293.12 158
18294.40 160
18295.68 150
18296.95 146
18298.23 187
18299.51 164
18300.79 145
18302.07 177
18303.35 173
18304.63 192
18305.91 182
18307.19 145
18308.46 179
18309.74 166
18311.02 175
18312.30 127
18313.58 144
18314.86 159
18316.14 151
18317.42 149
18318.70 176
18319.98 178
18321.26 179
18322.54 155
18323.82 142
18325.10 154
18326.38 172
18327.66 163
18328.94 184
18330.22 154
18331.50 157
18332.77 161
18334.05 174
18335.33 163
18336.61 146
18337.90 152
18339.18 137
18340.46 166
18341.74 168
18343.02 166
18344.30 152
18345.58 149
18346.86 160
18348.14 166
18349.42 157
18350.70 121
18351.98 153
18353.26 137
18354.54 171
18355.82 167
18357.10 161
18358.38 157
18359.66 135
18360.94 167
18362.22 194
18363.51 177
18364.79 173
18366.07 158
18367.35 147
18368.63 175
18369.91 146
18371.19 170
18372.47 171
18373.76 157
18375.04 169
18376.32 192
18377.60 147
18378.88 162
18380.16 149
18381.44 151
18382.73 177
18384.01 151
18385.29 130
18386.57 146
18387.85 162
18389.13 142
18390.42 151
18391.70 139
18392.98 148
18394.26 162
18395.54 149
18396.83 147
18398.11 154
18399.39 138
18400.67 149
18401.96 160
18403.24 137
18404.52 148
18405.80 142
18407.09 153
18408.37 148
18409.65 172
18410.93 149
18412.22 163
18413.50 154
18414.78 172
18416.06 153
18417.35 153
18418.63 167
18419.91 166
18421.20 160
18422.48 150
18423.76 161
18425.05 141
18426.33 172
18427.61 146
18428.89 142
18430.18 153
18431.46 146
18432.74 147
18434.03 168
18435.31 136
18436.60 121
18437.88 152
18439.16 156
18440.45 174
18441.73 137
18443.01 141
18444.30 150
18445.58 146
18446.87 147
18448.15 160
18449.43 157
18450.72 181
18452.00 163
18453.29 160
18454.57 154
18455.85 192
18457.14 168
18458.42 155
18459.71 161
18460.99 130
18462.28 154
18463.56 173
18464.84 151
18466.13 127
18467.41 149
18468.70 140
18469.98 158
18471.27 160
18472.55 160
18473.84 131
18475.12 183
18476.41 176
18477.69 170
18478.98 141
18480.26 139
18481.55 165
18482.83 171
18484.12 160
18485.40 149
18486.69 159
18487.97 147
18489.26 152
18490.54 132
18491.83 166
18493.11 167
18494.40 148
18495.69 156
18496.97 132
18498.26 134
18499.54 161
18500.83 166
18502.11 148
18503.40 134
18504.69 141
18505.97 158
18507.26 164
18508.54 148
18509.83 151
18511.12 148
18512.40 124
18513.69 143
18514.98 146
18516.26 158
18517.55 158
18518.83 151
18520.12 160
18521.41 139
18522.69 154
18523.98 110
18525.27 128
18526.55 144
18527.84 141
18529.13 120
18530.41 164
18531.70 139
18532.99 150
18534.27 140
18535.56 175
18536.85 160
18538.14 158
18539.42 156
18540.71 149
18542.00 142
18543.28 138
18544.57 147
18545.86 149
18547.15 159
18548.43 145
18549.72 151
18551.01 140
18552.30 160
18553.58 148
18554.87 157
18556.16 151
18557.45 140
18558.73 124
18560.02 169
18561.31 162
18562.60 150
18563.89 159
18565.17 124
18566.46 144
18567.75 150
18569.04 150
18570.33 149
18571.62 165
18572.90 151
18574.19 164
18575.48 134
18576.77 137
18578.06 152
18579.35 141
18580.63 122
18581.92 146
18583.21 156
18584.50 167
18585.79 157
18587.08 152
18588.37 173
18589.66 174
18590.94 151
18592.23 149
18593.52 166
18594.81 156
18596.10 146
18597.39 154
18598.68 182
18599.97 167
18601.26 174
18602.55 184
18603.84 148
18605.13 181
18606.41 151
18607.70 181
18608.99 148
18610.28 169
18611.57 168
18612.86 183
18614.15 169
18615.44 157
18616.73 186
18618.02 165
18619.31 186
18620.60 154
18621.89 155
18623.18 210
18624.47 183
18625.76 177
18627.05 153
18628.34 174
18629.63 188
18630.92 152
18632.21 183
18633.50 148
18634.79 175
18636.08 168
18637.37 151
18638.67 147
18639.96 166
18641.25 159
18642.54 178
18643.83 158
18645.12 130
18646.41 168
18647.70 175
18648.99 189
18650.28 157
18651.57 161
18652.86 169
18654.16 126
18655.45 151
18656.74 173
18658.03 132
18659.32 161
18660.61 155
18661.90 147
18663.19 136
18664.49 155
18665.78 184
18667.07 163
18668.36 163
18669.65 155
18670.94 182
18672.24 155
18673.53 147
18674.82 158
18676.11 156
18677.40 129
18678.70 150
18679.99 152
18681.28 131
18682.57 153
18683.86 157
18685.16 156
18686.45 113
18687.74 119
18689.03 144
18690.33 147
18691.62 158
18692.91 130
18694.20 154
18695.50 153
18696.79 178
18698.08 143
18699.37 136
18700.67 127
18701.96 156
18703.25 169
18704.54 155
18705.84 166
18707.13 165
18708.42 151
18709.72 155
18711.01 129
18712.30 140
18713.60 161
18714.89 161
18716.18 151
18717.48 163
18718.77 156
18720.06 139
18721.36 137
18722.65 159
18723.94 144
18725.24 145
18726.53 134
18727.82 143
18729.12 164
18730.41 150
18731.70 147
18733.00 137
18734.29 170
18735.59 130
18736.88 147
18738.17 166
18739.47 150
18740.76 134
18742.06 137
18743.35 173
18744.64 143
18745.94 126
18747.23 136
18748.53 147
18749.82 163
18751.12 138
18752.41 148
18753.71 135
18755.00 127
18756.30 155
18757.59 144
18758.88 152
18760.18 158
18761.47 176
18762.77 148
18764.06 161
18765.36 157
18766.65 140
18767.95 137
18769.24 127
18770.54 147
18771.83 145
18773.13 157
18774.43 144
18775.72 172
18777.02 137
18778.31 155
18779.61 155
18780.90 166
18782.20 150
18783.49 120
18784.79 164
18786.08 167
18787.38 159
18788.68 143
18789.97 139
18791.27 134
18792.56 133
18793.86 131
18795.16 140
18796.45 167
18797.75 158
18799.04 136
18800.34 142
18801.64 140
18802.93 149
18804.23 134
18805.53 163
18806.82 159
18808.12 136
18809.41 163
18810.71 171
18812.01 150
18813.30 147
18814.60 134
18815.90 149
18817.19 130
18818.49 151
18819.79 156
18821.09 136
18822.38 159
18823.68 156
18824.98 139
18826.27 132
18827.57 148
18828.87 146
18830.16 155
18831.46 149
18832.76 172
18834.06 169
18835.35 149
18836.65 132
18837.95 142
18839.25 153
18840.54 147
18841.84 122
18843.14 130
18844.44 137
18845.73 139
18847.03 145
18848.33 163
18849.63 186
18850.93 171
18852.22 157
18853.52 170
18854.82 159
18856.12 158
18857.42 129
18858.71 141
18860.01 152
18861.31 134
18862.61 129
18863.91 166
18865.21 154
18866.50 152
18867.80 149
18869.10 136
18870.40 163
18871.70 159
18873.00 150
18874.30 144
18875.60 137
18876.89 155
18878.19 152
18879.49 157
18880.79 133
18882.09 147
18883.39 173
18884.69 161
18885.99 145
18887.29 145
18888.59 142
18889.88 156
18891.18 161
18892.48 140
18893.78 152
18895.08 157
18896.38 172
18897.68 148
18898.98 143
18900.28 152
18901.58 152
18902.88 161
18904.18 136
18905.48 125
18906.78 133
18908.08 176
18909.38 194
18910.68 147
18911.98 132
18913.28 149
18914.58 133
18915.88 174
18917.18 168
18918.48 147
18919.78 153
18921.08 182
18922.38 173
18923.68 143
18924.98 135
18926.28 151
18927.58 171
18928.88 148
18930.18 161
18931.49 157
18932.79 156
18934.09 186
18935.39 161
18936.69 153
18937.99 131
18939.29 172
18940.59 153
18941.89 149
18943.19 143
18944.49 131
18945.80 153
18947.10 151
18948.40 134
18949.70 138
18951.00 164
18952.30 141
18953.60 116
18954.91 124
18956.21 154
18957.51 164
18958.81 162
18960.11 143
18961.41 153
18962.72 154
18964.02 150
18965.32 157
18966.62 120
18967.92 139
18969.23 142
18970.53 155
18971.83 140
18973.13 124
18974.43 125
18975.74 141
18977.04 137
18978.34 123
18979.64 132
18980.95 130
18982.25 113
18983.55 129
18984.85 120
18986.16 135
18987.46 141
18988.76 131
18990.06 181
18991.37 163
18992.67 151
18993.97 131
18995.28 139
18996.58 136
18997.88 132
18999.18 139
19000.49 120
19001.79 139
19003.09 124
19004.40 141
19005.70 161
19007.00 148
19008.31 146
19009.61 148
19010.91 139
19012.22 131
19013.52 139
19014.82 130
19016.13 147
19017.43 128
19018.74 121
19020.04 141
19021.34 177
19022.65 159
19023.95 149
19025.25 121
19026.56 150
19027.86 139
19029.17 150
19030.47 173
19031.77 110
19033.08 118
19034.38 169
19035.69 163
19036.99 139
19038.30 137
19039.60 114
19040.91 135
19042.21 147
19043.51 164
19044.82 173
19046.12 157
19047.43 155
19048.73 137
19050.04 151
19051.34 137
19052.65 145
19053.95 131
19055.26 149
19056.56 126
19057.87 134
19059.17 166
19060.48 152
19061.78 142
19063.09 140
19064.39 169
19065.70 134
19067.00 134
19068.31 143
19069.62 156
19070.92 148
19072.23 146
19073.53 145
19074.84 137
19076.14 141
19077.45 131
19078.75 127
19080.06 166
19081.37 117
19082.67 160
19083.98 158
19085.28 150
19086.59 129
19087.90 153
19089.20 155
19090.51 161
19091.82 132
19093.12 147
19094.43 167
19095.73 138
19097.04 138
19098.35 141
19099.65 144
19100.96 143
19102.27 140
19103.57 148
19104.88 146
19106.19 138
19107.49 165
19108.80 145
19110.11 134
19111.41 136
19112.72 128
19114.03 137
19115.33 168
19116.64 164
19117.95 138
19119.26 167
19120.56 113
19121.87 141
19123.18 145
19124.49 136
19125.79 132
19127.10 174
19128.41 147
19129.72 155
19131.02 146
19132.33 133
19133.64 149
19134.95 145
19136.25 154
19137.56 163
19138.87 155
19140.18 145
19141.49 172
19142.79 147
19144.10 158
19145.41 156
19146.72 153
19148.03 134
19149.33 168
19150.64 147
19151.95 151
19153.26 155
19154.57 162
19155.88 144
19157.18 140
19158.49 143
19159.80 155
19161.11 129
19162.42 138
19163.73 150
19165.04 139
19166.34 165
19167.65 155
19168.96 153
19170.27 125
19171.58 139
19172.89 153
19174.20 137
19175.51 154
19176.82 145
19178.13 180
19179.43 137
19180.74 163
19182.05 162
19183.36 164
19184.67 166
19185.98 144
19187.29 124
19188.60 146
19189.91 168
19191.22 134
19192.53 160
19193.84 112
19195.15 141
19196.46 144
19197.77 150
19199.08 157
19200.39 151
19201.70 146
19203.01 142
19204.32 145
19205.63 123
19206.94 151
19208.25 130
19209.56 154
19210.87 139
19212.18 152
19213.49 159
19214.80 155
19216.11 118
19217.42 138
19218.73 140
19220.04 163
19221.35 124
19222.66 149
19223.98 133
19225.29 145
19226.60 134
19227.91 152
19229.22 151
19230.53 138
19231.84 160
19233.15 149
19234.46 139
19235.77 137
19237.09 156
19238.40 148
19239.71 154
19241.02 132
19242.33 137
19243.64 157
19244.95 152
19246.27 131
19247.58 118
19248.89 133
19250.20 153
19251.51 134
19252.82 136
19254.14 140
19255.45 138
19256.76 123
19258.07 128
19259.38 144
19260.70 137
19262.01 134
19263.32 142
19264.63 166
19265.94 142
19267.26 147
19268.57 166
19269.88 149
19271.19 133
19272.51 144
19273.82 141
19275.13 131
19276.44 144
19277.76 124
19279.07 150
19280.38 130
19281.69 140
19283.01 147
19284.32 131
19285.63 146
19286.94 129
19288.26 170
19289.57 164
19290.88 159
19292.20 161
19293.51 145
19294.82 163
19296.14 165
19297.45 165
19298.76 136
19300.08 144
19301.39 144
19302.70 153
19304.02 155
19305.33 130
19306.64 139
19307.96 125
19309.27 146
19310.59 148
19311.90 140
19313.21 146
19314.53 154
19315.84 157
19317.15 164
19318.47 134
19319.78 167
19321.10 125
19322.41 138
19323.72 154
19325.04 136
19326.35 130
19327.67 125
19328.98 140
19330.30 179
19331.61 199
19332.93 149
19334.24 120
19335.55 140
19336.87 160
19338.18 123
19339.50 121
19340.81 144
19342.13 132
19343.44 173
19344.76 145
19346.07 144
19347.39 128
19348.70 147
19350.02 123
19351.33 135
19352.65 143
19353.96 128
19355.28 173
19356.59 161
19357.91 165
19359.22 138
19360.54 148
19361.86 145
19363.17 159
19364.49 156
19365.80 158
19367.12 141
19368.43 121
19369.75 132
19371.06 131
19372.38 155
19373.70 133
19375.01 154
19376.33 144
19377.64 150
19378.96 154
19380.28 149
19381.59 139
19382.91 154
19384.23 148
19385.54 179
19386.86 147
19388.17 144
19389.49 132
19390.81 118
19392.12 132
19393.44 120
19394.76 141
19396.07 147
19397.39 198
19398.71 153
19400.02 132
19401.34 130
19402.66 129
19403.97 166
19405.29 148
19406.61 130
19407.93 161
19409.24 179
19410.56 142
19411.88 132
19413.19 130
19414.51 131
19415.83 147
19417.15 161
19418.46 124
19419.78 125
19421.10 143
19422.42 158
19423.73 167
19425.05 157
19426.37 139
19427.69 123
19429.00 160
19430.32 162
19431.64 135
19432.96 154
19434.28 173
19435.59 141
19436.91 133
19438.23 130
19439.55 144
19440.87 129
19442.18 167
19443.50 162
19444.82 146
19446.14 156
19447.46 164
19448.78 147
19450.09 162
19451.41 159
19452.73 162
19454.05 162
19455.37 162
19456.69 150
19458.01 150
19459.33 136
19460.64 146
19461.96 156
19463.28 141
19464.60 151
19465.92 129
19467.24 153
19468.56 135
19469.88 133
19471.20 150
19472.52 144
19473.83 146
19475.15 143
19476.47 146
19477.79 156
19479.11 130
19480.43 143
19481.75 119
19483.07 148
19484.39 149
19485.71 151
19487.03 160
19488.35 168
19489.67 160
19490.99 161
19492.31 152
19493.63 121
19494.95 135
19496.27 154
19497.59 156
19498.91 151
19500.23 142
19501.55 159
19502.87 168
19504.19 127
19505.51 137
19506.83 139
19508.15 131
19509.47 134
19510.79 160
19512.11 154
19513.43 167
19514.75 147
19516.08 171
19517.40 161
19518.72 159
19520.04 152
19521.36 153
19522.68 165
19524.00 148
19525.32 141
19526.64 157
19527.96 140
19529.29 169
19530.61 154
19531.93 145
19533.25 151
19534.57 133
19535.89 161
19537.21 146
19538.53 155
19539.86 146
19541.18 164
19542.50 156
19543.82 174
19545.14 141
19546.46 151
19547.79 165
19549.11 146
19550.43 143
19551.75 119
19553.07 150
19554.40 162
19555.72 176
19557.04 157
19558.36 137
19559.68 147
19561.01 140
19562.33 146
19563.65 186
19564.97 157
19566.30 163
19567.62 162
19568.94 163
19570.26 139
19571.59 156
19572.91 153
19574.23 145
19575.55 174
19576.88 172
19578.20 150
19579.52 158
19580.85 158
19582.17 162
19583.49 151
19584.82 151
19586.14 173
19587.46 136
19588.78 152
19590.11 148
19591.43 154
19592.75 198
19594.08 145
19595.40 139
19596.72 152
19598.05 138
19599.37 147
19600.70 127
19602.02 144
19603.34 144
19604.67 154
19605.99 148
19607.31 132
19608.64 144
19609.96 130
19611.29 156
19612.61 165
19613.93 122
19615.26 136
19616.58 181
19617.91 153
19619.23 139
19620.55 133
19621.88 132
19623.20 157
19624.53 145
19625.85 167
19627.18 144
19628.50 161
19629.83 169
19631.15 155
19632.48 169
19633.80 135
19635.12 155
19636.45 152
19637.77 154
19639.10 146
19640.42 175
19641.75 162
19643.07 170
19644.40 151
19645.72 189
19647.05 155
19648.37 160
19649.70 143
19651.03 138
19652.35 138
19653.68 136
19655.00 143
19656.33 118
19657.65 153
19658.98 171
19660.30 144
19661.63 150
19662.96 156
19664.28 151
19665.61 133
19666.93 154
19668.26 149
19669.58 137
19670.91 139
19672.24 131
19673.56 134
19674.89 156
19676.21 171
19677.54 136
19678.87 143
19680.19 139
19681.52 153
19682.85 166
19684.17 124
19685.50 135
19686.83 151
19688.15 158
19689.48 144
19690.81 137
19692.13 144
19693.46 147
19694.79 149
19696.11 157
19697.44 123
19698.77 140
19700.09 154
19701.42 136
19702.75 135
19704.07 141
19705.40 144
19706.73 147
19708.06 168
19709.38 144
19710.71 159
19712.04 160
19713.37 170
19714.69 161
19716.02 151
19717.35 155
19718.68 157
19720.00 156
19721.33 179
19722.66 166
19723.99 147
19725.31 163
19726.64 136
19727.97 139
19729.30 160
19730.63 149
19731.95 142
19733.28 130
19734.61 178
19735.94 174
19737.27 147
19738.59 160
19739.92 178
19741.25 161
19742.58 138
19743.91 149
19745.24 161
19746.57 139
19747.89 166
19749.22 154
19750.55 182
19751.88 134
19753.21 133
19754.54 151
19755.87 160
19757.20 138
19758.52 134
19759.85 148
19761.18 134
19762.51 169
19763.84 125
19765.17 164
19766.50 159
19767.83 176
19769.16 169
19770.49 159
19771.82 156
19773.15 132
19774.47 141
19775.80 154
19777.13 146
19778.46 159
19779.79 160
19781.12 145
19782.45 128
19783.78 155
19785.11 180
19786.44 145
19787.77 144
19789.10 166
19790.43 143
19791.76 138
19793.09 173
19794.42 127
19795.75 145
19797.08 161
19798.41 157
19799.74 173
19801.07 155
19802.40 156
19803.73 142
19805.07 145
19806.40 156
19807.73 122
19809.06 143
19810.39 120
19811.72 138
19813.05 152
19814.38 152
19815.71 147
19817.04 151
19818.37 114
19819.70 153
19821.03 154
19822.37 158
19823.70 137
19825.03 138
19826.36 169
19827.69 163
19829.02 134
19830.35 143
19831.68 135
19833.02 134
19834.35 144
19835.68 124
19837.01 147
19838.34 143
19839.67 158
19841.01 147
19842.34 150
19843.67 138
19845.00 159
19846.33 137
19847.67 136
19849.00 129
19850.33 140
19851.66 145
19852.99 151
19854.33 131
19855.66 127
19856.99 139
19858.32 139
19859.65 164
19860.99 139
19862.32 140
19863.65 162
19864.98 156
19866.32 134
19867.65 113
19868.98 162
19870.32 162
19871.65 124
19872.98 161
19874.31 151
19875.65 168
19876.98 157
19878.31 137
19879.65 136
19880.98 139
19882.31 153
19883.64 157
19884.98 160
19886.31 113
19887.64 107
19888.98 129
19890.31 153
19891.64 165
19892.98 169
19894.31 139
19895.65 129
19896.98 137
19898.31 141
19899.65 162
19900.98 138
19902.31 136
19903.65 141
19904.98 151
19906.32 160
19907.65 148
19908.98 173
19910.32 154
19911.65 144
19912.99 167
19914.32 158
19915.65 167
19916.99 160
19918.32 153
19919.66 136
19920.99 160
19922.33 181
19923.66 160
19924.99 174
19926.33 147
19927.66 160
19929.00 159
19930.33 178
19931.67 145
19933.00 148
19934.34 142
19935.67 145
19937.01 157
19938.34 168
19939.68 165
19941.01 148
19942.35 164
19943.68 158
19945.02 142
19946.35 176
19947.69 165
19949.02 161
19950.36 163
19951.70 148
19953.03 188
19954.37 148
19955.70 153
19957.04 130
19958.37 132
19959.71 174
19961.04 122
19962.38 137
19963.72 118
19965.05 161
19966.39 154
19967.72 155
19969.06 165
19970.40 148
19971.73 176
19973.07 158
19974.40 156
19975.74 163
19977.08 160
19978.41 139
19979.75 146
19981.09 124
19982.42 123
19983.76 141
19985.10 164
19986.43 137
19987.77 168
19989.11 171
19990.44 158
19991.78 152
19993.12 155
19994.45 177
19995.79 151
19997.13 169
19998.46 169
19999.80 152
20001.14 152
20002.48 183
20003.81 170
20005.15 172
20006.49 156
20007.82 133
20009.16 153
20010.50 152
20011.84 147
20013.17 164
20014.51 161
20015.85 152
20017.19 155
20018.52 148
20019.86 174
20021.20 146
20022.54 152
20023.88 161
20025.21 150
20026.55 156
20027.89 155
20029.23 168
20030.57 157
20031.90 161
20033.24 149
20034.58 173
20035.92 157
20037.26 162
20038.60 150
20039.93 154
20041.27 127
20042.61 152
20043.95 148
20045.29 146
20046.63 140
20047.97 138
20049.30 135
20050.64 123
20051.98 140
20053.32 153
20054.66 151
20056.00 158
20057.34 123
20058.68 140
20060.02 171
20061.35 148
20062.69 151
20064.03 124
20065.37 126
20066.71 147
20068.05 134
20069.39 161
20070.73 151
20072.07 153
20073.41 156
20074.75 147
20076.09 156
20077.43 145
20078.77 137
20080.11 130
20081.45 158
20082.79 135
20084.13 162
20085.47 145
20086.81 174
20088.15 158
20089.49 146
20090.83 149
20092.17 129
20093.51 134
20094.85 132
20096.19 157
20097.53 138
20098.87 154
20100.21 155
20101.55 157
20102.89 152
20104.23 160
20105.57 148
20106.91 122
20108.25 138
20109.59 134
20110.93 131
20112.27 140
20113.62 165
20114.96 142
20116.30 145
20117.64 149
20118.98 165
20120.32 166
20121.66 124
20123.00 157
20124.34 153
20125.69 114
20127.03 139
20128.37 182
20129.71 146
20131.05 143
20132.39 158
20133.73 145
20135.08 149
20136.42 149
20137.76 138
20139.10 147
20140.44 139
