# Supplementary material for: MALDI-TOF MS typing enables the classification of brewing yeasts of the genus Saccharomyces to major beer styles
Source: PLoS One. 2017 Aug 9;12(8):e0181694. doi: 10.1371/journal.pone.0181694 (PMC5549903; doi:10.1371/journal.pone.0181694)
Supplement: S3 File — The directory includes 90 raw files and was zipped to “.zip”; the folder has three strains with 30 spectra per strain; S1 Text explains the raw files with an example and Table 1 represents the yeast strains used within the experiment. (ZIP) [file pone.0181694.s006.zip › 7-9/30257-184-OG-Alt-Alt-YPG-18h-E-E_2015-08-10__0_F10_1.dat]

2000.98 2744
2001.40 2643
2001.82 2831
2002.25 2902
2002.67 2815
2003.09 2728
2003.51 2694
2003.93 2749
2004.35 2857
2004.78 2949
2005.20 2785
2005.62 2829
2006.04 2840
2006.47 2798
2006.89 2760
2007.31 2763
2007.73 2811
2008.16 2848
2008.58 2789
2009.00 2668
2009.42 2842
2009.85 2663
2010.27 2865
2010.69 2756
2011.11 2774
2011.54 2948
2011.96 3032
2012.38 2812
2012.80 2706
2013.23 2896
2013.65 2841
2014.07 2807
2014.50 2618
2014.92 2734
2015.34 2667
2015.77 2646
2016.19 2542
2016.61 2776
2017.04 2669
2017.46 2724
2017.88 2599
2018.31 2589
2018.73 2750
2019.15 2600
2019.58 2673
2020.00 2697
2020.42 2947
2020.85 2890
2021.27 2951
2021.70 2719
2022.12 2750
2022.54 2772
2022.97 2631
2023.39 2785
2023.82 2559
2024.24 2735
2024.66 2463
2025.09 2573
2025.51 2506
2025.94 2562
2026.36 2780
2026.79 2765
2027.21 2627
2027.63 2674
2028.06 2621
2028.48 2607
2028.91 2607
2029.33 2329
2029.76 2358
2030.18 2409
2030.61 2404
2031.03 2463
2031.46 2611
2031.88 2543
2032.31 2642
2032.73 2709
2033.16 2509
2033.58 2587
2034.01 2413
2034.43 2636
2034.86 2771
2035.28 2608
2035.71 2698
2036.13 2649
2036.56 2407
2036.98 2605
2037.41 2791
2037.84 2701
2038.26 2781
2038.69 2823
2039.11 2725
2039.54 2704
2039.96 3126
2040.39 3064
2040.82 2979
2041.24 2993
2041.67 2940
2042.09 2952
2042.52 2869
2042.95 3053
2043.37 3179
2043.80 2954
2044.22 2828
2044.65 2698
2045.08 2656
2045.50 2608
2045.93 2663
2046.36 2799
2046.78 2468
2047.21 2709
2047.64 2778
2048.06 2630
2048.49 2699
2048.92 2546
2049.34 2590
2049.77 2747
2050.20 2739
2050.62 2700
2051.05 2708
2051.48 2555
2051.90 2563
2052.33 2718
2052.76 2336
2053.18 2419
2053.61 2535
2054.04 2603
2054.47 2508
2054.89 2631
2055.32 2775
2055.75 2776
2056.18 2648
2056.60 2649
2057.03 2606
2057.46 2355
2057.89 2446
2058.31 2697
2058.74 2742
2059.17 2797
2059.60 2707
2060.03 2551
2060.45 2428
2060.88 2607
2061.31 2711
2061.74 2681
2062.17 2708
2062.59 2579
2063.02 2484
2063.45 2724
2063.88 2681
2064.31 2791
2064.73 2711
2065.16 2675
2065.59 2771
2066.02 2684
2066.45 2516
2066.88 2685
2067.31 2706
2067.73 2978
2068.16 2685
2068.59 2608
2069.02 2655
2069.45 2630
2069.88 2706
2070.31 2609
2070.74 2571
2071.17 2633
2071.59 2753
2072.02 2697
2072.45 2719
2072.88 2752
2073.31 2720
2073.74 2791
2074.17 2615
2074.60 2643
2075.03 2809
2075.46 2805
2075.89 2676
2076.32 2551
2076.75 2910
2077.18 2845
2077.61 2728
2078.04 2694
2078.47 2658
2078.89 2591
2079.32 2720
2079.75 2820
2080.18 2874
2080.61 3114
2081.04 3196
2081.47 3068
2081.90 2941
2082.34 2964
2082.77 3089
2083.20 3288
2083.63 3165
2084.06 3189
2084.49 2854
2084.92 2723
2085.35 2535
2085.78 2637
2086.21 2790
2086.64 2892
2087.07 2714
2087.50 2735
2087.93 2749
2088.36 2876
2088.79 2671
2089.22 2689
2089.65 2665
2090.09 2630
2090.52 2636
2090.95 2797
2091.38 2780
2091.81 2602
2092.24 2572
2092.67 2738
2093.10 2684
2093.54 2711
2093.97 2660
2094.40 2597
2094.83 2761
2095.26 2761
2095.69 2748
2096.12 2815
2096.56 2795
2096.99 2700
2097.42 2916
2097.85 2812
2098.28 2800
2098.71 2728
2099.15 2620
2099.58 2648
2100.01 2422
2100.44 2667
2100.87 2457
2101.31 2446
2101.74 2690
2102.17 2730
2102.60 2558
2103.04 2554
2103.47 2662
2103.90 2685
2104.33 2574
2104.77 2709
2105.20 2609
2105.63 2516
2106.06 2670
2106.50 2719
2106.93 2595
2107.36 2697
2107.79 2719
2108.23 2555
2108.66 2773
2109.09 2587
2109.53 2553
2109.96 2822
2110.39 2801
2110.82 2698
2111.26 2502
2111.69 2724
2112.12 2721
2112.56 2825
2112.99 2872
2113.42 2859
2113.86 2853
2114.29 2555
2114.72 2567
2115.16 2858
2115.59 2655
2116.03 2595
2116.46 2543
2116.89 2592
2117.33 2564
2117.76 2513
2118.19 2673
2118.63 2494
2119.06 2447
2119.50 2459
2119.93 2399
2120.36 2640
2120.80 2593
2121.23 2469
2121.67 2559
2122.10 2639
2122.54 2715
2122.97 2641
2123.40 2737
2123.84 2942
2124.27 2841
2124.71 2564
2125.14 2681
2125.58 2760
2126.01 2610
2126.45 2713
2126.88 2518
2127.32 2807
2127.75 2709
2128.19 2629
2128.62 2529
2129.06 2527
2129.49 2684
2129.93 2589
2130.36 2623
2130.80 2800
2131.23 2759
2131.67 2749
2132.10 2958
2132.54 2872
2132.97 2788
2133.41 2598
2133.84 2969
2134.28 2923
2134.71 2999
2135.15 3103
2135.59 2993
2136.02 2935
2136.46 2990
2136.89 2847
2137.33 3140
2137.76 3182
2138.20 3229
2138.64 3012
2139.07 3150
2139.51 3436
2139.94 3313
2140.38 3336
2140.82 3120
2141.25 3220
2141.69 3076
2142.13 3011
2142.56 2800
2143.00 2728
2143.43 2520
2143.87 2623
2144.31 2549
2144.74 2624
2145.18 2648
2145.62 2703
2146.05 2683
2146.49 2579
2146.93 2496
2147.36 2459
2147.80 2456
2148.24 2467
2148.68 2629
2149.11 2663
2149.55 2781
2149.99 2887
2150.42 3009
2150.86 3265
2151.30 3301
2151.74 3448
2152.17 3462
2152.61 3405
2153.05 3171
2153.49 3246
2153.92 3230
2154.36 3266
2154.80 3238
2155.24 3087
2155.67 2771
2156.11 2721
2156.55 2891
2156.99 2865
2157.42 2768
2157.86 2951
2158.30 2740
2158.74 2705
2159.18 2665
2159.61 2859
2160.05 2744
2160.49 2676
2160.93 2722
2161.37 2928
2161.81 2795
2162.24 2816
2162.68 2888
2163.12 2876
2163.56 2839
2164.00 2664
2164.44 2662
2164.87 2769
2165.31 2871
2165.75 2771
2166.19 2695
2166.63 2703
2167.07 2780
2167.51 2731
2167.95 2732
2168.39 2681
2168.82 2845
2169.26 2807
2169.70 2895
2170.14 3018
2170.58 2864
2171.02 2890
2171.46 2826
2171.90 2813
2172.34 2838
2172.78 2747
2173.22 2709
2173.66 2754
2174.10 2857
2174.54 2773
2174.98 2673
2175.42 2861
2175.85 2642
2176.29 2903
2176.73 3070
2177.17 2946
2177.61 2816
2178.05 2901
2178.49 3013
2178.93 3098
2179.37 2758
2179.81 3067
2180.25 3111
2180.69 3065
2181.14 2997
2181.58 2953
2182.02 3244
2182.46 3109
2182.90 2982
2183.34 2844
2183.78 2761
2184.22 2805
2184.66 2700
2185.10 2838
2185.54 2854
2185.98 2632
2186.42 2584
2186.86 2790
2187.30 2896
2187.74 2768
2188.19 3084
2188.63 2776
2189.07 2775
2189.51 3002
2189.95 3156
2190.39 2960
2190.83 3222
2191.27 3030
2191.72 3154
2192.16 3085
2192.60 3129
2193.04 3047
2193.48 3125
2193.92 2839
2194.36 2877
2194.81 2882
2195.25 2845
2195.69 2877
2196.13 2945
2196.57 3134
2197.01 3000
2197.46 3009
2197.90 2929
2198.34 2655
2198.78 2791
2199.22 2875
2199.67 2859
2200.11 2798
2200.55 2924
2200.99 2881
2201.44 2922
2201.88 2873
2202.32 2831
2202.76 2881
2203.21 3043
2203.65 2957
2204.09 2867
2204.53 2972
2204.98 2902
2205.42 2852
2205.86 2828
2206.30 2825
2206.75 3018
2207.19 3005
2207.63 2865
2208.08 2756
2208.52 2988
2208.96 2865
2209.41 3131
2209.85 2897
2210.29 3005
2210.73 3041
2211.18 2895
2211.62 2964
2212.06 2845
2212.51 2942
2212.95 3168
2213.40 3281
2213.84 3126
2214.28 2800
2214.73 2784
2215.17 2907
2215.61 2972
2216.06 2860
2216.50 2942
2216.95 3119
2217.39 2993
2217.83 2868
2218.28 2737
2218.72 2773
2219.17 2632
2219.61 2691
2220.05 2979
2220.50 2699
2220.94 2668
2221.39 2862
2221.83 2794
2222.28 2786
2222.72 2801
2223.16 2642
2223.61 2767
2224.05 2974
2224.50 3068
2224.94 3060
2225.39 3086
2225.83 3050
2226.28 2985
2226.72 3086
2227.17 3194
2227.61 2978
2228.06 3106
2228.50 3277
2228.95 3187
2229.39 3103
2229.84 3140
2230.28 3215
2230.73 3099
2231.17 3203
2231.62 2998
2232.06 3022
2232.51 3252
2232.95 3072
2233.40 3319
2233.85 3274
2234.29 3477
2234.74 3480
2235.18 3325
2235.63 3495
2236.07 3696
2236.52 3386
2236.97 3423
2237.41 3292
2237.86 3285
2238.30 3413
2238.75 3248
2239.20 3218
2239.64 3459
2240.09 3222
2240.53 3009
2240.98 3111
2241.43 3250
2241.87 2939
2242.32 3012
2242.77 2874
2243.21 2823
2243.66 2683
2244.11 2594
2244.55 2905
2245.00 2863
2245.45 2518
2245.89 2607
2246.34 2610
2246.79 2748
2247.23 2744
2247.68 2836
2248.13 2803
2248.57 2881
2249.02 2806
2249.47 2713
2249.92 2797
2250.36 2768
2250.81 2817
2251.26 3000
2251.70 2881
2252.15 2860
2252.60 2842
2253.05 3136
2253.49 2972
2253.94 2785
2254.39 2866
2254.84 2860
2255.28 2894
2255.73 2731
2256.18 2859
2256.63 2729
2257.08 2839
2257.52 2842
2257.97 2735
2258.42 2723
2258.87 2666
2259.32 2721
2259.76 2555
2260.21 2739
2260.66 2588
2261.11 2621
2261.56 2621
2262.01 2783
2262.45 2683
2262.90 2729
2263.35 2886
2263.80 2946
2264.25 3013
2264.70 2797
2265.15 3106
2265.59 3171
2266.04 2978
2266.49 3114
2266.94 3180
2267.39 3296
2267.84 3207
2268.29 3332
2268.74 3333
2269.19 3620
2269.63 3386
2270.08 3280
2270.53 3447
2270.98 3502
2271.43 3472
2271.88 3346
2272.33 3165
2272.78 3459
2273.23 3324
2273.68 3320
2274.13 3377
2274.58 3153
2275.03 3221
2275.48 3127
2275.93 3062
2276.38 3044
2276.83 3029
2277.28 2918
2277.73 2910
2278.18 3037
2278.63 2992
2279.08 2809
2279.53 2859
2279.98 2999
2280.43 2996
2280.88 2965
2281.33 3082
2281.78 3072
2282.23 3109
2282.68 3046
2283.13 2971
2283.58 2972
2284.03 3149
2284.48 2987
2284.93 3043
2285.38 2899
2285.83 3029
2286.28 3056
2286.73 2932
2287.19 2895
2287.64 2985
2288.09 3007
2288.54 2982
2288.99 3249
2289.44 3120
2289.89 3018
2290.34 3286
2290.79 3433
2291.25 3627
2291.70 3610
2292.15 3873
2292.60 4119
2293.05 4121
2293.50 4491
2293.95 4506
2294.41 4648
2294.86 4215
2295.31 4342
2295.76 4531
2296.21 4424
2296.66 4277
2297.12 4091
2297.57 4130
2298.02 3710
2298.47 3523
2298.92 3445
2299.38 3457
2299.83 3433
2300.28 3523
2300.73 3229
2301.18 3076
2301.64 3210
2302.09 3265
2302.54 3193
2302.99 2852
2303.45 2892
2303.90 2803
2304.35 2867
2304.80 2775
2305.26 2796
2305.71 2830
2306.16 2761
2306.61 2782
2307.07 2977
2307.52 3144
2307.97 3021
2308.43 2927
2308.88 3002
2309.33 3214
2309.79 2951
2310.24 3385
2310.69 3232
2311.15 3232
2311.60 3292
2312.05 3433
2312.51 3497
2312.96 3491
2313.41 3775
2313.87 3472
2314.32 3486
2314.77 3420
2315.23 3347
2315.68 3341
2316.13 3434
2316.59 3445
2317.04 3198
2317.49 3008
2317.95 3025
2318.40 2986
2318.86 3086
2319.31 3103
2319.76 2998
2320.22 3039
2320.67 3188
2321.13 3086
2321.58 3191
2322.04 3203
2322.49 3176
2322.94 3187
2323.40 3451
2323.85 3103
2324.31 3212
2324.76 3109
2325.22 3110
2325.67 3110
2326.13 3105
2326.58 2963
2327.04 2813
2327.49 2815
2327.95 2963
2328.40 2978
2328.86 3136
2329.31 3210
2329.77 2975
2330.22 2935
2330.68 3145
2331.13 3029
2331.59 3114
2332.04 3171
2332.50 3269
2332.95 3416
2333.41 3162
2333.86 3149
2334.32 3175
2334.77 3018
2335.23 3193
2335.69 2925
2336.14 3043
2336.60 3080
2337.05 3094
2337.51 2916
2337.96 2829
2338.42 3012
2338.88 3296
2339.33 2946
2339.79 3098
2340.24 3233
2340.70 3340
2341.16 3420
2341.61 3180
2342.07 3187
2342.52 3429
2342.98 3320
2343.44 3574
2343.89 3672
2344.35 3663
2344.81 3414
2345.26 3282
2345.72 3288
2346.18 3498
2346.63 3369
2347.09 3183
2347.55 3203
2348.00 3456
2348.46 3568
2348.92 3278
2349.37 3295
2349.83 3579
2350.29 3315
2350.75 3478
2351.20 3297
2351.66 3155
2352.12 3202
2352.57 3469
2353.03 3541
2353.49 3416
2353.95 3397
2354.40 3484
2354.86 3280
2355.32 3202
2355.78 3183
2356.23 3054
2356.69 2969
2357.15 2965
2357.61 2866
2358.07 3173
2358.52 3234
2358.98 3109
2359.44 3183
2359.90 3102
2360.36 3053
2360.81 2904
2361.27 2918
2361.73 3176
2362.19 2968
2362.65 3144
2363.10 3015
2363.56 3312
2364.02 3247
2364.48 2885
2364.94 3050
2365.40 3131
2365.86 2801
2366.31 3110
2366.77 2993
2367.23 3086
2367.69 2992
2368.15 2800
2368.61 3066
2369.07 3114
2369.53 3050
2369.98 3103
2370.44 3054
2370.90 3094
2371.36 3127
2371.82 3204
2372.28 3150
2372.74 2909
2373.20 3155
2373.66 3059
2374.12 2980
2374.58 2893
2375.04 2838
2375.50 2923
2375.95 2930
2376.41 3039
2376.87 2757
2377.33 2649
2377.79 2828
2378.25 3066
2378.71 2923
2379.17 2904
2379.63 3193
2380.09 2979
2380.55 3179
2381.01 3191
2381.47 3032
2381.93 2879
2382.39 2886
2382.85 2995
2383.31 3074
2383.77 3094
2384.23 3219
2384.69 3071
2385.15 2906
2385.62 2945
2386.08 3086
2386.54 2981
2387.00 3093
2387.46 3028
2387.92 3034
2388.38 3188
2388.84 2920
2389.30 3013
2389.76 2969
2390.22 3155
2390.68 2947
2391.14 2872
2391.61 2890
2392.07 3049
2392.53 3136
2392.99 2893
2393.45 2903
2393.91 2961
2394.37 2901
2394.83 2714
2395.30 2881
2395.76 2804
2396.22 2700
2396.68 2723
2397.14 2825
2397.60 2675
2398.07 2712
2398.53 2653
2398.99 2715
2399.45 2866
2399.91 2915
2400.37 2627
2400.84 2937
2401.30 2937
2401.76 2934
2402.22 2830
2402.68 2630
2403.15 2744
2403.61 2973
2404.07 2809
2404.53 2673
2405.00 2984
2405.46 2812
2405.92 2671
2406.38 2734
2406.85 2987
2407.31 2938
2407.77 3142
2408.23 3079
2408.70 3144
2409.16 3179
2409.62 3217
2410.08 3208
2410.55 2777
2411.01 2789
2411.47 2856
2411.94 2836
2412.40 2781
2412.86 2689
2413.33 2694
2413.79 2639
2414.25 2978
2414.72 2944
2415.18 2816
2415.64 2761
2416.11 2855
2416.57 3032
2417.03 2993
2417.50 3000
2417.96 3139
2418.42 3211
2418.89 3399
2419.35 3542
2419.81 3652
2420.28 3589
2420.74 3538
2421.21 3692
2421.67 3642
2422.13 3514
2422.60 3565
2423.06 3588
2423.53 3668
2423.99 3656
2424.45 3489
2424.92 3328
2425.38 3247
2425.85 3155
2426.31 3039
2426.78 3016
2427.24 2998
2427.71 3017
2428.17 2970
2428.63 2951
2429.10 2841
2429.56 3041
2430.03 2859
2430.49 3032
2430.96 2958
2431.42 3084
2431.89 2991
2432.35 3010
2432.82 2894
2433.28 3060
2433.75 2983
2434.21 3091
2434.68 3348
2435.14 3225
2435.61 3024
2436.07 2902
2436.54 3026
2437.01 3061
2437.47 3134
2437.94 3018
2438.40 3120
2438.87 3357
2439.33 3296
2439.80 3286
2440.26 3430
2440.73 3443
2441.20 3493
2441.66 3614
2442.13 3662
2442.59 3776
2443.06 3875
2443.53 3828
2443.99 3868
2444.46 3725
2444.92 3448
2445.39 3436
2445.86 3115
2446.32 3104
2446.79 3276
2447.26 2996
2447.72 3060
2448.19 2901
2448.66 2846
2449.12 2950
2449.59 2790
2450.05 2825
2450.52 2852
2450.99 2886
2451.46 2746
2451.92 2634
2452.39 2825
2452.86 2639
2453.32 2808
2453.79 2947
2454.26 2945
2454.72 2788
2455.19 2789
2455.66 2796
2456.13 2930
2456.59 2969
2457.06 2960
2457.53 2857
2458.00 2900
2458.46 2927
2458.93 3019
2459.40 2932
2459.87 2764
2460.33 2878
2460.80 3048
2461.27 3105
2461.74 2839
2462.20 2791
2462.67 2839
2463.14 2880
2463.61 2902
2464.08 2809
2464.54 2919
2465.01 2846
2465.48 2764
2465.95 2844
2466.42 2744
2466.88 2651
2467.35 3219
2467.82 3237
2468.29 2884
2468.76 2952
2469.23 2946
2469.70 2994
2470.16 2963
2470.63 3115
2471.10 3113
2471.57 2997
2472.04 2820
2472.51 2898
2472.98 3125
2473.44 2914
2473.91 2810
2474.38 2975
2474.85 2915
2475.32 2739
2475.79 2823
2476.26 2846
2476.73 2894
2477.20 2996
2477.67 2961
2478.14 3074
2478.61 2900
2479.08 2952
2479.54 3109
2480.01 3133
2480.48 3087
2480.95 3295
2481.42 3500
2481.89 3485
2482.36 3546
2482.83 3473
2483.30 3601
2483.77 3525
2484.24 3393
2484.71 3125
2485.18 3212
2485.65 3435
2486.12 3319
2486.59 3018
2487.06 3024
2487.53 3024
2488.00 3005
2488.47 2912
2488.94 3089
2489.41 2893
2489.88 2900
2490.35 2865
2490.83 2930
2491.30 3026
2491.77 2944
2492.24 3008
2492.71 3115
2493.18 2876
2493.65 2826
2494.12 2985
2494.59 3011
2495.06 3085
2495.53 3249
2496.00 3300
2496.48 3196
2496.95 3345
2497.42 3365
2497.89 3299
2498.36 3165
2498.83 3130
2499.30 3199
2499.77 3326
2500.25 3040
2500.72 2908
2501.19 2806
2501.66 3037
2502.13 2806
2502.60 2653
2503.07 2620
2503.55 2948
2504.02 2837
2504.49 2672
2504.96 2715
2505.43 2728
2505.91 2759
2506.38 2856
2506.85 2812
2507.32 3030
2507.79 2941
2508.27 3054
2508.74 3133
2509.21 3127
2509.68 3172
2510.16 3276
2510.63 3243
2511.10 3156
2511.57 3337
2512.05 3178
2512.52 3069
2512.99 3246
2513.46 3427
2513.94 3321
2514.41 3219
2514.88 3294
2515.35 3257
2515.83 3298
2516.30 3188
2516.77 2932
2517.25 3182
2517.72 3080
2518.19 3189
2518.67 2969
2519.14 3104
2519.61 3037
2520.09 2763
2520.56 2848
2521.03 2998
2521.51 2999
2521.98 2999
2522.45 3048
2522.93 3022
2523.40 2892
2523.87 3039
2524.35 2846
2524.82 2822
2525.29 2867
2525.77 2875
2526.24 2928
2526.72 2986
2527.19 2748
2527.66 2575
2528.14 2823
2528.61 2712
2529.09 2788
2529.56 2770
2530.03 2802
2530.51 2862
2530.98 2734
2531.46 2848
2531.93 2899
2532.41 2965
2532.88 2810
2533.36 3090
2533.83 3179
2534.31 3073
2534.78 3217
2535.25 3102
2535.73 3278
2536.20 3208
2536.68 3118
2537.15 3050
2537.63 2996
2538.10 2967
2538.58 3117
2539.05 2984
2539.53 2793
2540.00 2721
2540.48 2983
2540.95 2959
2541.43 2754
2541.91 3044
2542.38 2946
2542.86 3041
2543.33 3161
2543.81 2946
2544.28 3091
2544.76 3155
2545.23 2902
2545.71 2939
2546.19 2992
2546.66 3165
2547.14 3085
2547.61 3256
2548.09 3306
2548.56 3527
2549.04 3544
2549.52 3631
2549.99 3771
2550.47 3608
2550.95 3682
2551.42 3664
2551.90 4135
2552.37 4062
2552.85 3921
2553.33 3922
2553.80 4056
2554.28 3956
2554.76 3809
2555.23 3942
2555.71 4165
2556.19 4267
2556.66 4251
2557.14 4324
2557.62 4144
2558.09 4107
2558.57 4216
2559.05 3864
2559.52 3759
2560.00 3585
2560.48 3445
2560.96 3503
2561.43 3293
2561.91 3214
2562.39 3179
2562.86 3101
2563.34 2845
2563.82 2918
2564.30 3098
2564.77 2808
2565.25 2987
2565.73 2893
2566.21 2656
2566.68 2786
2567.16 2838
2567.64 2944
2568.12 3161
2568.60 2876
2569.07 2845
2569.55 2766
2570.03 2847
2570.51 2874
2570.99 2925
2571.46 2815
2571.94 2778
2572.42 2909
2572.90 2793
2573.38 2774
2573.85 2823
2574.33 2884
2574.81 2970
2575.29 2919
2575.77 2945
2576.25 2895
2576.73 3009
2577.20 2822
2577.68 2951
2578.16 2990
2578.64 2840
2579.12 2989
2579.60 3004
2580.08 2947
2580.56 2879
2581.04 2822
2581.51 3005
2581.99 2872
2582.47 3118
2582.95 2724
2583.43 2765
2583.91 3008
2584.39 3210
2584.87 3069
2585.35 2898
2585.83 2917
2586.31 2869
2586.79 2932
2587.27 2914
2587.75 2958
2588.23 2830
2588.71 2794
2589.18 2887
2589.66 3034
2590.14 2878
2590.62 2946
2591.10 2979
2591.58 3002
2592.06 3166
2592.54 3270
2593.02 3039
2593.50 3065
2593.98 3115
2594.47 3147
2594.95 3212
2595.43 3385
2595.91 3427
2596.39 3397
2596.87 3278
2597.35 3119
2597.83 3215
2598.31 3326
2598.79 2879
2599.27 2959
2599.75 3188
2600.23 2907
2600.71 2691
2601.19 2900
2601.67 2817
2602.16 2932
2602.64 2760
2603.12 2733
2603.60 2759
2604.08 2615
2604.56 2836
2605.04 2965
2605.52 2866
2606.00 2732
2606.49 2739
2606.97 2762
2607.45 2833
2607.93 2706
2608.41 3085
2608.89 3040
2609.37 3076
2609.86 3100
2610.34 3131
2610.82 3161
2611.30 3291
2611.78 3174
2612.27 3055
2612.75 3399
2613.23 3354
2613.71 3272
2614.19 3202
2614.68 3078
2615.16 3131
2615.64 2990
2616.12 2955
2616.60 3056
2617.09 2826
2617.57 2797
2618.05 2677
2618.53 2790
2619.02 2847
2619.50 2870
2619.98 2880
2620.46 2939
2620.95 2961
2621.43 2948
2621.91 2983
2622.40 2922
2622.88 2832
2623.36 2985
2623.84 2871
2624.33 2962
2624.81 3021
2625.29 2920
2625.78 3162
2626.26 3046
2626.74 3134
2627.23 3141
2627.71 2894
2628.19 3043
2628.68 3029
2629.16 2971
2629.64 3152
2630.13 2875
2630.61 2874
2631.09 2798
2631.58 2975
2632.06 2742
2632.54 2858
2633.03 2828
2633.51 2768
2634.00 3191
2634.48 2988
2634.96 2776
2635.45 2713
2635.93 2806
2636.42 2953
2636.90 2790
2637.38 2795
2637.87 2853
2638.35 2832
2638.84 2926
2639.32 2777
2639.81 2855
2640.29 2870
2640.78 2963
2641.26 3073
2641.74 3049
2642.23 3003
2642.71 2934
2643.20 2916
2643.68 3105
2644.17 3221
2644.65 3074
2645.14 3070
2645.62 3338
2646.11 3191
2646.59 3065
2647.08 3107
2647.56 2888
2648.05 3041
2648.53 2978
2649.02 2829
2649.50 2897
2649.99 3028
2650.48 3037
2650.96 2898
2651.45 2990
2651.93 3076
2652.42 3000
2652.90 3027
2653.39 2894
2653.87 2743
2654.36 2762
2654.85 2888
2655.33 2956
2655.82 2736
2656.30 2885
2656.79 2776
2657.28 2920
2657.76 3097
2658.25 2906
2658.73 2878
2659.22 2811
2659.71 2898
2660.19 2718
2660.68 2618
2661.17 2773
2661.65 2805
2662.14 2809
2662.62 2768
2663.11 2651
2663.60 2758
2664.08 2807
2664.57 2913
2665.06 2893
2665.55 2891
2666.03 3107
2666.52 3007
2667.01 3031
2667.49 2832
2667.98 2930
2668.47 2909
2668.95 2781
2669.44 2737
2669.93 2959
2670.42 3155
2670.90 2897
2671.39 2828
2671.88 3010
2672.36 3137
2672.85 2847
2673.34 2821
2673.83 2817
2674.31 3168
2674.80 3160
2675.29 3275
2675.78 3281
2676.27 3261
2676.75 3502
2677.24 3362
2677.73 3429
2678.22 3475
2678.71 3576
2679.19 3568
2679.68 3546
2680.17 3367
2680.66 3524
2681.15 3684
2681.63 3491
2682.12 3460
2682.61 3686
2683.10 3570
2683.59 3437
2684.08 3451
2684.56 3452
2685.05 3576
2685.54 3354
2686.03 3610
2686.52 3666
2687.01 3322
2687.50 3242
2687.99 3217
2688.47 3248
2688.96 3083
2689.45 3233
2689.94 3092
2690.43 3154
2690.92 3188
2691.41 3038
2691.90 2889
2692.39 2815
2692.88 2727
2693.37 2796
2693.85 3007
2694.34 2860
2694.83 2854
2695.32 3117
2695.81 3147
2696.30 2965
2696.79 2902
2697.28 3166
2697.77 3255
2698.26 3136
2698.75 3261
2699.24 3115
2699.73 3168
2700.22 3218
2700.71 3233
2701.20 3151
2701.69 3072
2702.18 3099
2702.67 3358
2703.16 3529
2703.65 3338
2704.14 3497
2704.63 3352
2705.12 3218
2705.61 3151
2706.10 3231
2706.59 3437
2707.08 3335
2707.58 3235
2708.07 2974
2708.56 3147
2709.05 3041
2709.54 3038
2710.03 2895
2710.52 2842
2711.01 2899
2711.50 2790
2711.99 2767
2712.48 2800
2712.98 2664
2713.47 2478
2713.96 2647
2714.45 2841
2714.94 3038
2715.43 2934
2715.92 2824
2716.41 3047
2716.91 3081
2717.40 2789
2717.89 3127
2718.38 2888
2718.87 2806
2719.36 3006
2719.86 2953
2720.35 2906
2720.84 2981
2721.33 2856
2721.82 2996
2722.31 2976
2722.81 3331
2723.30 3177
2723.79 3051
2724.28 3061
2724.77 3259
2725.27 3273
2725.76 3161
2726.25 3364
2726.74 3338
2727.24 3136
2727.73 2805
2728.22 2809
2728.71 2814
2729.21 2972
2729.70 2804
2730.19 2939
2730.68 2779
2731.18 2757
2731.67 2982
2732.16 2919
2732.66 2979
2733.15 3126
2733.64 3042
2734.13 2909
2734.63 2913
2735.12 2934
2735.61 3049
2736.11 2949
2736.60 2924
2737.09 3059
2737.59 3224
2738.08 3127
2738.57 2986
2739.07 2996
2739.56 2775
2740.05 2946
2740.55 2926
2741.04 3001
2741.54 3009
2742.03 2767
2742.52 2653
2743.02 2617
2743.51 2949
2744.00 2832
2744.50 2976
2744.99 2786
2745.49 2783
2745.98 2660
2746.47 2732
2746.97 2566
2747.46 2539
2747.96 2554
2748.45 2561
2748.95 2615
2749.44 2794
2749.93 2686
2750.43 2589
2750.92 2576
2751.42 2514
2751.91 2392
2752.41 2424
2752.90 2794
2753.40 2795
2753.89 2728
2754.39 2438
2754.88 2701
2755.38 2950
2755.87 2797
2756.37 2807
2756.86 2692
2757.36 2714
2757.85 2850
2758.35 2993
2758.84 3028
2759.34 2795
2759.83 2635
2760.33 2683
2760.82 2949
2761.32 2853
2761.81 2784
2762.31 2818
2762.81 2756
2763.30 2924
2763.80 2873
2764.29 2906
2764.79 2703
2765.28 2691
2765.78 2727
2766.28 2679
2766.77 2656
2767.27 2896
2767.76 2808
2768.26 2823
2768.76 2709
2769.25 2550
2769.75 2667
2770.25 2619
2770.74 2601
2771.24 2661
2771.73 2725
2772.23 2583
2772.73 2717
2773.22 2867
2773.72 2893
2774.22 2932
2774.71 3105
2775.21 3026
2775.71 3067
2776.20 2997
2776.70 3022
2777.20 3038
2777.69 3167
2778.19 3105
2778.69 3268
2779.19 3240
2779.68 3157
2780.18 3132
2780.68 3198
2781.17 3022
2781.67 2979
2782.17 3245
2782.67 3115
2783.16 3151
2783.66 2985
2784.16 3096
2784.66 3016
2785.15 2961
2785.65 2943
2786.15 3003
2786.65 3020
2787.15 2923
2787.64 3025
2788.14 2828
2788.64 3075
2789.14 3069
2789.63 2832
2790.13 2956
2790.63 2934
2791.13 2787
2791.63 2926
2792.13 3029
2792.62 2706
2793.12 2637
2793.62 2806
2794.12 3132
2794.62 3025
2795.12 2951
2795.61 2830
2796.11 3025
2796.61 3138
2797.11 3191
2797.61 3210
2798.11 3489
2798.61 3607
2799.11 3732
2799.60 3738
2800.10 3631
2800.60 3644
2801.10 3662
2801.60 3530
2802.10 3645
2802.60 3530
2803.10 3348
2803.60 3498
2804.10 3425
2804.60 3297
2805.10 3380
2805.59 3596
2806.09 3309
2806.59 3570
2807.09 3664
2807.59 3872
2808.09 3720
2808.59 3901
2809.09 4226
2809.59 4408
2810.09 4484
2810.59 4547
2811.09 4484
2811.59 4677
2812.09 4780
2812.59 4522
2813.09 4388
2813.59 4296
2814.09 4013
2814.59 3680
2815.09 3606
2815.59 3554
2816.09 3377
2816.59 3138
2817.09 2942
2817.59 3038
2818.09 2950
2818.60 3037
2819.10 3081
2819.60 3354
2820.10 3334
2820.60 3021
2821.10 3170
2821.60 3412
2822.10 3393
2822.60 3476
2823.10 3517
2823.60 3468
2824.10 3082
2824.61 3124
2825.11 3060
2825.61 3122
2826.11 3207
2826.61 3205
2827.11 3030
2827.61 3215
2828.12 3161
2828.62 3037
2829.12 2975
2829.62 3062
2830.12 2953
2830.62 3078
2831.12 3051
2831.63 2799
2832.13 2957
2832.63 3026
2833.13 2816
2833.63 2990
2834.14 3052
2834.64 3058
2835.14 3049
2835.64 3217
2836.14 3205
2836.65 3080
2837.15 3014
2837.65 2988
2838.15 2958
2838.66 3114
2839.16 3109
2839.66 3085
2840.16 3140
2840.67 2846
2841.17 2910
2841.67 2880
2842.17 2920
2842.68 2956
2843.18 2939
2843.68 3104
2844.18 3093
2844.69 2953
2845.19 3018
2845.69 3030
2846.20 3242
2846.70 3007
2847.20 3045
2847.71 3219
2848.21 3152
2848.71 3374
2849.22 3637
2849.72 3368
2850.22 3222
2850.73 3295
2851.23 3461
2851.73 3249
2852.24 3267
2852.74 3275
2853.24 3037
2853.75 2947
2854.25 3065
2854.75 3030
2855.26 2906
2855.76 2875
2856.27 2893
2856.77 2803
2857.27 2948
2857.78 2988
2858.28 2817
2858.79 3018
2859.29 2986
2859.80 2830
2860.30 2682
2860.80 2749
2861.31 2802
2861.81 2693
2862.32 2808
2862.82 2577
2863.33 2579
2863.83 2749
2864.34 2744
2864.84 2819
2865.34 2637
2865.85 2616
2866.35 2887
2866.86 2861
2867.36 2706
2867.87 2583
2868.37 2702
2868.88 2662
2869.38 2663
2869.89 2849
2870.39 2829
2870.90 2952
2871.41 2794
2871.91 2907
2872.42 2998
2872.92 2710
2873.43 2811
2873.93 2765
2874.44 2594
2874.94 2712
2875.45 2674
2875.95 2831
2876.46 2955
2876.97 2828
2877.47 3035
2877.98 3083
2878.48 3119
2878.99 2989
2879.50 2902
2880.00 2881
2880.51 2832
2881.01 3025
2881.52 3082
2882.03 3014
2882.53 3071
2883.04 3007
2883.54 3277
2884.05 3272
2884.56 3384
2885.06 3455
2885.57 3305
2886.08 3346
2886.58 3518
2887.09 3741
2887.60 3806
2888.10 3675
2888.61 3674
2889.12 3871
2889.62 3837
2890.13 3913
2890.64 4078
2891.15 3994
2891.65 3733
2892.16 3723
2892.67 3661
2893.17 3577
2893.68 3419
2894.19 3180
2894.70 3079
2895.20 3073
2895.71 2939
2896.22 2898
2896.73 2838
2897.23 2952
2897.74 3108
2898.25 3071
2898.76 3175
2899.26 3104
2899.77 3066
2900.28 2969
2900.79 2889
2901.29 3045
2901.80 3045
2902.31 3137
2902.82 3037
2903.33 3175
2903.83 3324
2904.34 3246
2904.85 3465
2905.36 3568
2905.87 3345
2906.38 3422
2906.88 3404
2907.39 3448
2907.90 3345
2908.41 3444
2908.92 3706
2909.43 3680
2909.94 3457
2910.44 3676
2910.95 3222
2911.46 3183
2911.97 3205
2912.48 3176
2912.99 3208
2913.50 3118
2914.01 3136
2914.52 3129
2915.02 3215
2915.53 2993
2916.04 2789
2916.55 2860
2917.06 3115
2917.57 2998
2918.08 3091
2918.59 2972
2919.10 2960
2919.61 3048
2920.12 3194
2920.63 3055
2921.14 3035
2921.65 2993
2922.16 3085
2922.67 3111
2923.18 3025
2923.69 2971
2924.20 3248
2924.71 3616
2925.22 3299
2925.73 3334
2926.24 3664
2926.75 3699
2927.26 3656
2927.77 3651
2928.28 4190
2928.79 3974
2929.30 3706
2929.81 3878
2930.32 3736
2930.83 3578
2931.34 3386
2931.85 3241
2932.36 3202
2932.87 2960
2933.38 3116
2933.89 2900
2934.40 3041
2934.91 3005
2935.42 2847
2935.94 2918
2936.45 2890
2936.96 2750
2937.47 2602
2937.98 2920
2938.49 3059
2939.00 2862
2939.51 2993
2940.02 2922
2940.54 2870
2941.05 2947
2941.56 2762
2942.07 2942
2942.58 3070
2943.09 2960
2943.61 3064
2944.12 2928
2944.63 3226
2945.14 3151
2945.65 3410
2946.16 3383
2946.68 3415
2947.19 3436
2947.70 3633
2948.21 3700
2948.72 3868
2949.24 3675
2949.75 3856
2950.26 3984
2950.77 3765
2951.28 3549
2951.80 3605
2952.31 3340
2952.82 3174
2953.33 3052
2953.85 3217
2954.36 2944
2954.87 2910
2955.38 2989
2955.90 2979
2956.41 2934
2956.92 2908
2957.43 2875
2957.95 3080
2958.46 3044
2958.97 2956
2959.49 2917
2960.00 2959
2960.51 3008
2961.03 2920
2961.54 2963
2962.05 3168
2962.57 3081
2963.08 2732
2963.59 2819
2964.11 3285
2964.62 3002
2965.13 2980
2965.65 2949
2966.16 3113
2966.67 3025
2967.19 3115
2967.70 3049
2968.21 3012
2968.73 3047
2969.24 3094
2969.76 2928
2970.27 2992
2970.78 3220
2971.30 2942
2971.81 3082
2972.33 2890
2972.84 2866
2973.35 3014
2973.87 2859
2974.38 2856
2974.90 2685
2975.41 2915
2975.92 2778
2976.44 2886
2976.95 2838
2977.47 2846
2977.98 3043
2978.50 2756
2979.01 2850
2979.53 2922
2980.04 2988
2980.56 2897
2981.07 2870
2981.59 2823
2982.10 2806
2982.62 2805
2983.13 2804
2983.65 2805
2984.16 2977
2984.68 3032
2985.19 3023
2985.71 3135
2986.22 3174
2986.74 3152
2987.25 3151
2987.77 3068
2988.28 2961
2988.80 3089
2989.31 2965
2989.83 2928
2990.35 3065
2990.86 2976
2991.38 3001
2991.89 2950
2992.41 3176
2992.92 3325
2993.44 3456
2993.96 3416
2994.47 3615
2994.99 3732
2995.50 3576
2996.02 3366
2996.54 3604
2997.05 3782
2997.57 3827
2998.09 3533
2998.60 3783
2999.12 3649
2999.64 3849
3000.15 3574
3000.67 3695
3001.18 3916
3001.70 3743
3002.22 3691
3002.73 3917
3003.25 3774
3003.77 3722
3004.29 3447
3004.80 3240
3005.32 3415
3005.84 3425
3006.35 3128
3006.87 3298
3007.39 3200
3007.90 3190
3008.42 3144
3008.94 3346
3009.46 3178
3009.97 3052
3010.49 3115
3011.01 2959
3011.53 2845
3012.04 2816
3012.56 2890
3013.08 2882
3013.60 2767
3014.11 3043
3014.63 2916
3015.15 2724
3015.67 2714
3016.18 2925
3016.70 2968
3017.22 2929
3017.74 3078
3018.26 3236
3018.77 2956
3019.29 3121
3019.81 3221
3020.33 2901
3020.85 3239
3021.37 3088
3021.88 3317
3022.40 3181
3022.92 3126
3023.44 3110
3023.96 3386
3024.48 3322
3025.00 3237
3025.51 3225
3026.03 3320
3026.55 3372
3027.07 3239
3027.59 3496
3028.11 3358
3028.63 3369
3029.15 3218
3029.67 3107
3030.18 3332
3030.70 3312
3031.22 3113
3031.74 2904
3032.26 2947
3032.78 3357
3033.30 2965
3033.82 2967
3034.34 3098
3034.86 3121
3035.38 3143
3035.90 2997
3036.42 3013
3036.94 3237
3037.46 3342
3037.98 3101
3038.50 3090
3039.02 3251
3039.54 2973
3040.06 3046
3040.58 3163
3041.10 2918
3041.62 2882
3042.14 2907
3042.66 2765
3043.18 2861
3043.70 3077
3044.22 3091
3044.74 3084
3045.26 2924
3045.78 2744
3046.30 2808
3046.82 3028
3047.34 3044
3047.86 3060
3048.38 3031
3048.90 2968
3049.42 3169
3049.94 2776
3050.46 2859
3050.98 2736
3051.50 2884
3052.03 3051
3052.55 2949
3053.07 3015
3053.59 2870
3054.11 2879
3054.63 2860
3055.15 2743
3055.67 2868
3056.19 2893
3056.72 2803
3057.24 2709
3057.76 2663
3058.28 2846
3058.80 2921
3059.32 2767
3059.84 2732
3060.37 2884
3060.89 2731
3061.41 2747
3061.93 2918
3062.45 2776
3062.98 2616
3063.50 2675
3064.02 2966
3064.54 2903
3065.06 2995
3065.59 2745
3066.11 2785
3066.63 2904
3067.15 3056
3067.67 2847
3068.20 2855
3068.72 3026
3069.24 2694
3069.76 2898
3070.29 2936
3070.81 3019
3071.33 2824
3071.85 2828
3072.38 2984
3072.90 2984
3073.42 2943
3073.95 2721
3074.47 2872
3074.99 2919
3075.51 2957
3076.04 2979
3076.56 2980
3077.08 2970
3077.61 2987
3078.13 2868
3078.65 2931
3079.18 2806
3079.70 2990
3080.22 3096
3080.75 3264
3081.27 3001
3081.79 3136
3082.32 3165
3082.84 3275
3083.36 3144
3083.89 2930
3084.41 3165
3084.93 3287
3085.46 3073
3085.98 2930
3086.51 3222
3087.03 3048
3087.55 2902
3088.08 2926
3088.60 2968
3089.13 2854
3089.65 2893
3090.17 2907
3090.70 3035
3091.22 3067
3091.75 2850
3092.27 3203
3092.80 2978
3093.32 2691
3093.85 2837
3094.37 2720
3094.89 2961
3095.42 2970
3095.94 3027
3096.47 3074
3096.99 2994
3097.52 2863
3098.04 2777
3098.57 3147
3099.09 3327
3099.62 3207
3100.14 3191
3100.67 3478
3101.19 3149
3101.72 3254
3102.24 3401
3102.77 3625
3103.29 3717
3103.82 3483
3104.34 3798
3104.87 3977
3105.40 4206
3105.92 4654
3106.45 4348
3106.97 4292
3107.50 4129
3108.02 3925
3108.55 3940
3109.08 3759
3109.60 3649
3110.13 3323
3110.65 3408
3111.18 2990
3111.70 3078
3112.23 3108
3112.76 3149
3113.28 3384
3113.81 3075
3114.34 2861
3114.86 3052
3115.39 3087
3115.91 2951
3116.44 3147
3116.97 2733
3117.49 2733
3118.02 2678
3118.55 2811
3119.07 2905
3119.60 2919
3120.13 2993
3120.65 2812
3121.18 2938
3121.71 2970
3122.23 2923
3122.76 2966
3123.29 2955
3123.82 2956
3124.34 3070
3124.87 2753
3125.40 2784
3125.92 2677
3126.45 2758
3126.98 3118
3127.51 2690
3128.03 2756
3128.56 2783
3129.09 2839
3129.62 2751
3130.14 2684
3130.67 2888
3131.20 2957
3131.73 2826
3132.25 2864
3132.78 2917
3133.31 2801
3133.84 2580
3134.37 2643
3134.89 2756
3135.42 2515
3135.95 2556
3136.48 2670
3137.01 2673
3137.53 2659
3138.06 2537
3138.59 2608
3139.12 2765
3139.65 2589
3140.18 2578
3140.70 2759
3141.23 2536
3141.76 2546
3142.29 2554
3142.82 2628
3143.35 2612
3143.88 2543
3144.40 2638
3144.93 2635
3145.46 2763
3145.99 2876
3146.52 2583
3147.05 2628
3147.58 2642
3148.11 2834
3148.64 2902
3149.17 2989
3149.70 3054
3150.22 2893
3150.75 3242
3151.28 3098
3151.81 2931
3152.34 2925
3152.87 2970
3153.40 3062
3153.93 2829
3154.46 2875
3154.99 2845
3155.52 2838
3156.05 2950
3156.58 2833
3157.11 2884
3157.64 2779
3158.17 2737
3158.70 2725
3159.23 2881
3159.76 2695
3160.29 2632
3160.82 2559
3161.35 2717
3161.88 2670
3162.41 2764
3162.94 2729
3163.47 2781
3164.00 2864
3164.53 2799
3165.06 2695
3165.59 2708
3166.12 2722
3166.65 2532
3167.18 2528
3167.72 2594
3168.25 2645
3168.78 2798
3169.31 2876
3169.84 3025
3170.37 2850
3170.90 2642
3171.43 2634
3171.96 2698
3172.49 2806
3173.03 2526
3173.56 2431
3174.09 2609
3174.62 2884
3175.15 2798
3175.68 2676
3176.21 2663
3176.74 2778
3177.28 2799
3177.81 2769
3178.34 2733
3178.87 2787
3179.40 2922
3179.93 2709
3180.47 2837
3181.00 2926
3181.53 2736
3182.06 2604
3182.59 2541
3183.13 2765
3183.66 2802
3184.19 2859
3184.72 2766
3185.25 2586
3185.79 2736
3186.32 2893
3186.85 2816
3187.38 2835
3187.92 2704
3188.45 2828
3188.98 2617
3189.51 2599
3190.05 2758
3190.58 2774
3191.11 2856
3191.64 2944
3192.18 2708
3192.71 2815
3193.24 2740
3193.78 2750
3194.31 2755
3194.84 2707
3195.38 2793
3195.91 2624
3196.44 2703
3196.97 2773
3197.51 2691
3198.04 2584
3198.57 2781
3199.11 2755
3199.64 2755
3200.17 2932
3200.71 2838
3201.24 2922
3201.78 3014
3202.31 2878
3202.84 2991
3203.38 2938
3203.91 2923
3204.44 3007
3204.98 2962
3205.51 3044
3206.05 3250
3206.58 3148
3207.11 3166
3207.65 3074
3208.18 2968
3208.72 3086
3209.25 3100
3209.78 3049
3210.32 3101
3210.85 3216
3211.39 3345
3211.92 3353
3212.46 3191
3212.99 3283
3213.53 3418
3214.06 3511
3214.59 3357
3215.13 3527
3215.66 3452
3216.20 3218
3216.73 3255
3217.27 3273
3217.80 3150
3218.34 3133
3218.87 3264
3219.41 3072
3219.94 3182
3220.48 3184
3221.01 3197
3221.55 3176
3222.08 3172
3222.62 3236
3223.16 3217
3223.69 3097
3224.23 3180
3224.76 3165
3225.30 3274
3225.83 3262
3226.37 3246
3226.90 3193
3227.44 3252
3227.98 3200
3228.51 3348
3229.05 3495
3229.58 3367
3230.12 3243
3230.66 3112
3231.19 3224
3231.73 3185
3232.26 2978
3232.80 2954
3233.34 2959
3233.87 2999
3234.41 2943
3234.95 2971
3235.48 2988
3236.02 3118
3236.55 2926
3237.09 3030
3237.63 3105
3238.16 3092
3238.70 3199
3239.24 3159
3239.77 3311
3240.31 3483
3240.85 3527
3241.38 3384
3241.92 3412
3242.46 3322
3243.00 3477
3243.53 3375
3244.07 3423
3244.61 3405
3245.14 3213
3245.68 3049
3246.22 3215
3246.76 3046
3247.29 2864
3247.83 2886
3248.37 3121
3248.91 2925
3249.44 3110
3249.98 3093
3250.52 3188
3251.06 3195
3251.59 3212
3252.13 3159
3252.67 3129
3253.21 3174
3253.75 3275
3254.28 3169
3254.82 3294
3255.36 3110
3255.90 2930
3256.44 3162
3256.97 3203
3257.51 3282
3258.05 3289
3258.59 3364
3259.13 3149
3259.67 3108
3260.20 3269
3260.74 3115
3261.28 3155
3261.82 3109
3262.36 3378
3262.90 3518
3263.44 3495
3263.97 3538
3264.51 3620
3265.05 3626
3265.59 3614
3266.13 3955
3266.67 3940
3267.21 3640
3267.75 3849
3268.29 3981
3268.83 4145
3269.36 4104
3269.90 4325
3270.44 4200
3270.98 4369
3271.52 4440
3272.06 4087
3272.60 4025
3273.14 4057
3273.68 3914
3274.22 3619
3274.76 3501
3275.30 3309
3275.84 3601
3276.38 3564
3276.92 3423
3277.46 3638
3278.00 3594
3278.54 3363
3279.08 3414
3279.62 3412
3280.16 3763
3280.70 3805
3281.24 3804
3281.78 3989
3282.32 4156
3282.86 3849
3283.40 3590
3283.94 3969
3284.48 3726
3285.02 3940
3285.56 3792
3286.10 3632
3286.64 3636
3287.18 4049
3287.72 4091
3288.26 3901
3288.81 3698
3289.35 3743
3289.89 3866
3290.43 3873
3290.97 3888
3291.51 4192
3292.05 4043
3292.59 4286
3293.13 4153
3293.67 4115
3294.22 4208
3294.76 4431
3295.30 4640
3295.84 5041
3296.38 5125
3296.92 5030
3297.46 5301
3298.01 5507
3298.55 5557
3299.09 5241
3299.63 5287
3300.17 5383
3300.71 5297
3301.26 5047
3301.80 5027
3302.34 4782
3302.88 4587
3303.42 4466
3303.97 4445
3304.51 4435
3305.05 4132
3305.59 4108
3306.13 4106
3306.68 4001
3307.22 3966
3307.76 4036
3308.30 4206
3308.85 4158
3309.39 4074
3309.93 3930
3310.47 3759
3311.02 3647
3311.56 3896
3312.10 3870
3312.64 4006
3313.19 4073
3313.73 4025
3314.27 3709
3314.82 3887
3315.36 4022
3315.90 4158
3316.45 4108
3316.99 4093
3317.53 4263
3318.07 4211
3318.62 4256
3319.16 4337
3319.70 4588
3320.25 4691
3320.79 5154
3321.34 4974
3321.88 5291
3322.42 5314
3322.97 5497
3323.51 5626
3324.05 6015
3324.60 6020
3325.14 5841
3325.68 5795
3326.23 5798
3326.77 5725
3327.32 5532
3327.86 5492
3328.40 5482
3328.95 5243
3329.49 5138
3330.04 5503
3330.58 5078
3331.13 5019
3331.67 4814
3332.21 4741
3332.76 5089
3333.30 5680
3333.85 6261
3334.39 6929
3334.94 7720
3335.48 9217
3336.03 10599
3336.57 12322
3337.12 13652
3337.66 15101
3338.21 16599
3338.75 17565
3339.30 17950
3339.84 18188
3340.39 18253
3340.93 17063
3341.48 15619
3342.02 14429
3342.57 12497
3343.11 11017
3343.66 9555
3344.20 8075
3344.75 6910
3345.29 6092
3345.84 5453
3346.38 5215
3346.93 4611
3347.47 4437
3348.02 4580
3348.57 4277
3349.11 4435
3349.66 4400
3350.20 4337
3350.75 4415
3351.30 4280
3351.84 4418
3352.39 4565
3352.93 4518
3353.48 4868
3354.03 4660
3354.57 4690
3355.12 4736
3355.66 4569
3356.21 4600
3356.76 4591
3357.30 4348
3357.85 4299
3358.40 4390
3358.94 4139
3359.49 4037
3360.04 3951
3360.58 3971
3361.13 3983
3361.68 4117
3362.22 3920
3362.77 3731
3363.32 3716
3363.86 3690
3364.41 3624
3364.96 3613
3365.50 3884
3366.05 4045
3366.60 3970
3367.15 3836
3367.69 4005
3368.24 4108
3368.79 3831
3369.34 3839
3369.88 3943
3370.43 4006
3370.98 4001
3371.53 4069
3372.07 4051
3372.62 3901
3373.17 4004
3373.72 4211
3374.26 4318
3374.81 4484
3375.36 4397
3375.91 4737
3376.46 4695
3377.00 4910
3377.55 4898
3378.10 4681
3378.65 4820
3379.20 4559
3379.74 4440
3380.29 4257
3380.84 4197
3381.39 3919
3381.94 3645
3382.49 3497
3383.04 3504
3383.58 3432
3384.13 3278
3384.68 3207
3385.23 3201
3385.78 3591
3386.33 3458
3386.88 3576
3387.43 3478
3387.97 3325
3388.52 3151
3389.07 3070
3389.62 3170
3390.17 3237
3390.72 3302
3391.27 3073
3391.82 3000
3392.37 3133
3392.92 3121
3393.47 3125
3394.01 3092
3394.56 2981
3395.11 3022
3395.66 3006
3396.21 2823
3396.76 2946
3397.31 3033
3397.86 2988
3398.41 2858
3398.96 3171
3399.51 3135
3400.06 3075
3400.61 2946
3401.16 2764
3401.71 3024
3402.26 2935
3402.81 2871
3403.36 2698
3403.91 2799
3404.46 2879
3405.01 2939
3405.56 2733
3406.11 2728
3406.66 2703
3407.21 2745
3407.76 2917
3408.32 3016
3408.87 2796
3409.42 2728
3409.97 2731
3410.52 2709
3411.07 2701
3411.62 2917
3412.17 2764
3412.72 2788
3413.27 2858
3413.82 3034
3414.37 3161
3414.93 3062
3415.48 3151
3416.03 2986
3416.58 3222
3417.13 3003
3417.68 3046
3418.23 3105
3418.78 2782
3419.34 2860
3419.89 2791
3420.44 2964
3420.99 2904
3421.54 2815
3422.09 2753
3422.65 2595
3423.20 2625
3423.75 2640
3424.30 2644
3424.85 2681
3425.40 2723
3425.96 2566
3426.51 2692
3427.06 2689
3427.61 2607
3428.17 2638
3428.72 2503
3429.27 2617
3429.82 2636
3430.37 2735
3430.93 2716
3431.48 2672
3432.03 2699
3432.58 2587
3433.14 2692
3433.69 2443
3434.24 2688
3434.79 2592
3435.35 2590
3435.90 2603
3436.45 2629
3437.01 2492
3437.56 2631
3438.11 2784
3438.66 2651
3439.22 2606
3439.77 2687
3440.32 2728
3440.88 2750
3441.43 2747
3441.98 2785
3442.54 2721
3443.09 2853
3443.64 2716
3444.20 2719
3444.75 2778
3445.30 2638
3445.86 2593
3446.41 2568
3446.97 2638
3447.52 2606
3448.07 2562
3448.63 2458
3449.18 2216
3449.73 2454
3450.29 2478
3450.84 2553
3451.40 2480
3451.95 2335
3452.50 2537
3453.06 2468
3453.61 2334
3454.17 2493
3454.72 2495
3455.28 2638
3455.83 2546
3456.38 2357
3456.94 2420
3457.49 2417
3458.05 2419
3458.60 2483
3459.16 2588
3459.71 2630
3460.27 2449
3460.82 2263
3461.38 2542
3461.93 2663
3462.49 2514
3463.04 2522
3463.60 2451
3464.15 2366
3464.71 2379
3465.26 2412
3465.82 2679
3466.37 2375
3466.93 2453
3467.48 2506
3468.04 2536
3468.59 2526
3469.15 2457
3469.70 2521
3470.26 2495
3470.82 2665
3471.37 2626
3471.93 2580
3472.48 2463
3473.04 2602
3473.59 2546
3474.15 2460
3474.71 2461
3475.26 2611
3475.82 2719
3476.37 2578
3476.93 2405
3477.49 2552
3478.04 2666
3478.60 2624
3479.16 2661
3479.71 2870
3480.27 2657
3480.82 2664
3481.38 2684
3481.94 2786
3482.49 2770
3483.05 2760
3483.61 2751
3484.16 2904
3484.72 2846
3485.28 2803
3485.83 2854
3486.39 2688
3486.95 2733
3487.50 2844
3488.06 2881
3488.62 2759
3489.18 2683
3489.73 2746
3490.29 2912
3490.85 2737
3491.40 2767
3491.96 2716
3492.52 3017
3493.08 2998
3493.63 3270
3494.19 3385
3494.75 3533
3495.31 3517
3495.86 3564
3496.42 3561
3496.98 3888
3497.54 3661
3498.09 3576
3498.65 3618
3499.21 3437
3499.77 3362
3500.33 3491
3500.88 3949
3501.44 3905
3502.00 3936
3502.56 3980
3503.12 4209
3503.67 4282
3504.23 3961
3504.79 3900
3505.35 3905
3505.91 3887
3506.47 3855
3507.03 3861
3507.58 3835
3508.14 3682
3508.70 3637
3509.26 3718
3509.82 3519
3510.38 3638
3510.94 3731
3511.49 3466
3512.05 3265
3512.61 3199
3513.17 3238
3513.73 3061
3514.29 2783
3514.85 2857
3515.41 2773
3515.97 2804
3516.53 2685
3517.09 2630
3517.64 2649
3518.20 2579
3518.76 2487
3519.32 2547
3519.88 2508
3520.44 2676
3521.00 2882
3521.56 2836
3522.12 2853
3522.68 2522
3523.24 2639
3523.80 2619
3524.36 2800
3524.92 2898
3525.48 2759
3526.04 2785
3526.60 2859
3527.16 2918
3527.72 2867
3528.28 2713
3528.84 2863
3529.40 2664
3529.96 2640
3530.52 2631
3531.08 2648
3531.64 2550
3532.20 2620
3532.76 2617
3533.32 2525
3533.89 2796
3534.45 2444
3535.01 2518
3535.57 2517
3536.13 2523
3536.69 2436
3537.25 2702
3537.81 2650
3538.37 2597
3538.93 2497
3539.49 2551
3540.06 2819
3540.62 2574
3541.18 2475
3541.74 2768
3542.30 2884
3542.86 2878
3543.42 2815
3543.98 2665
3544.55 2559
3545.11 2542
3545.67 2592
3546.23 2530
3546.79 2510
3547.35 2474
3547.92 2399
3548.48 2518
3549.04 2645
3549.60 2559
3550.16 2439
3550.72 2511
3551.29 2394
3551.85 2417
3552.41 2398
3552.97 2362
3553.54 2367
3554.10 2422
3554.66 2367
3555.22 2293
3555.78 2116
3556.35 2233
3556.91 2236
3557.47 2129
3558.03 2328
3558.60 2251
3559.16 2365
3559.72 2310
3560.29 2369
3560.85 2290
3561.41 2380
3561.97 2424
3562.54 2294
3563.10 2459
3563.66 2440
3564.23 2384
3564.79 2401
3565.35 2560
3565.91 2383
3566.48 2384
3567.04 2351
3567.60 2304
3568.17 2484
3568.73 2528
3569.29 2509
3569.86 2279
3570.42 2420
3570.99 2262
3571.55 2302
3572.11 2308
3572.68 2337
3573.24 2351
3573.80 2199
3574.37 2086
3574.93 2082
3575.50 2247
3576.06 2414
3576.62 2357
3577.19 2418
3577.75 2456
3578.32 2374
3578.88 2492
3579.44 2645
3580.01 2426
3580.57 2352
3581.14 2374
3581.70 2399
3582.27 2352
3582.83 2262
3583.40 2230
3583.96 2275
3584.52 2215
3585.09 2297
3585.65 2318
3586.22 2401
3586.78 2343
3587.35 2357
3587.91 2223
3588.48 2242
3589.04 2244
3589.61 2189
3590.17 2413
3590.74 2478
3591.30 2275
3591.87 2292
3592.43 2201
3593.00 2333
3593.56 2295
3594.13 2301
3594.70 2334
3595.26 2366
3595.83 2316
3596.39 2334
3596.96 2358
3597.52 2380
3598.09 2438
3598.65 2462
3599.22 2409
3599.79 2340
3600.35 2521
3600.92 2562
3601.48 2554
3602.05 2465
3602.62 2465
3603.18 2353
3603.75 2397
3604.32 2272
3604.88 2164
3605.45 2370
3606.01 2293
3606.58 2341
3607.15 2302
3607.71 2401
3608.28 2303
3608.85 2298
3609.41 2171
3609.98 2071
3610.55 2223
3611.11 2163
3611.68 2272
3612.25 2209
3612.81 2219
3613.38 2295
3613.95 2088
3614.51 2080
3615.08 2216
3615.65 2317
3616.22 2237
3616.78 2290
3617.35 2472
3617.92 2495
3618.48 2608
3619.05 2825
3619.62 2913
3620.19 3028
3620.75 3244
3621.32 3481
3621.89 3461
3622.46 3304
3623.02 3208
3623.59 3265
3624.16 3038
3624.73 2944
3625.30 2955
3625.86 2715
3626.43 2657
3627.00 2655
3627.57 2557
3628.14 2340
3628.70 2288
3629.27 2285
3629.84 2323
3630.41 2185
3630.98 2053
3631.55 2133
3632.11 2254
3632.68 2185
3633.25 2195
3633.82 2099
3634.39 2191
3634.96 2428
3635.52 2352
3636.09 2350
3636.66 2232
3637.23 2208
3637.80 2195
3638.37 2413
3638.94 2374
3639.51 2081
3640.08 2173
3640.64 2194
3641.21 2333
3641.78 2109
3642.35 2213
3642.92 2297
3643.49 2270
3644.06 2526
3644.63 2264
3645.20 2260
3645.77 2320
3646.34 2386
3646.91 2425
3647.48 2320
3648.05 2395
3648.62 2417
3649.19 2351
3649.76 2337
3650.33 2194
3650.90 2354
3651.47 2414
3652.03 2443
3652.60 2499
3653.17 2494
3653.75 2350
3654.32 2368
3654.89 2398
3655.46 2346
3656.03 2368
3656.60 2539
3657.17 2689
3657.74 2484
3658.31 2604
3658.88 2556
3659.45 2573
3660.02 2528
3660.59 2628
3661.16 2576
3661.73 2413
3662.30 2509
3662.87 2549
3663.44 2696
3664.01 2613
3664.59 2568
3665.16 2479
3665.73 2330
3666.30 2468
3666.87 2270
3667.44 2329
3668.01 2413
3668.58 2486
3669.15 2332
3669.73 2241
3670.30 2434
3670.87 2519
3671.44 2285
3672.01 2287
3672.58 2279
3673.15 2184
3673.73 2311
3674.30 2246
3674.87 2290
3675.44 2425
3676.01 2574
3676.58 2452
3677.16 2503
3677.73 2603
3678.30 2744
3678.87 2752
3679.44 2719
3680.02 2627
3680.59 2648
3681.16 2583
3681.73 2765
3682.31 2618
3682.88 2464
3683.45 2258
3684.02 2377
3684.60 2547
3685.17 2336
3685.74 2203
3686.31 2289
3686.89 2377
3687.46 2339
3688.03 2238
3688.60 2189
3689.18 2353
3689.75 2351
3690.32 2707
3690.90 2547
3691.47 2531
3692.04 2690
3692.61 2920
3693.19 2935
3693.76 2814
3694.33 2805
3694.91 2774
3695.48 2728
3696.05 2512
3696.63 2442
3697.20 2465
3697.77 2445
3698.35 2403
3698.92 2354
3699.50 2322
3700.07 2401
3700.64 2248
3701.22 2198
3701.79 2139
3702.36 2413
3702.94 2208
3703.51 2178
3704.09 2289
3704.66 2370
3705.23 2542
3705.81 2564
3706.38 2552
3706.96 2332
3707.53 2322
3708.11 2401
3708.68 2402
3709.25 2330
3709.83 2480
3710.40 2317
3710.98 2296
3711.55 2472
3712.13 2536
3712.70 2353
3713.28 2414
3713.85 2295
3714.43 2332
3715.00 2421
3715.58 2303
3716.15 2433
3716.73 2572
3717.30 2426
3717.88 2394
3718.45 2440
3719.03 2243
3719.60 2217
3720.18 2302
3720.75 2123
3721.33 2397
3721.90 2298
3722.48 2269
3723.05 2293
3723.63 2425
3724.20 2217
3724.78 2131
3725.36 2128
3725.93 2180
3726.51 2134
3727.08 2106
3727.66 2268
3728.23 2323
3728.81 2302
3729.39 2241
3729.96 2193
3730.54 2342
3731.11 2294
3731.69 2322
3732.27 2236
3732.84 2475
3733.42 2472
3734.00 2606
3734.57 2673
3735.15 2587
3735.72 2734
3736.30 2813
3736.88 2692
3737.45 2679
3738.03 2642
3738.61 2486
3739.18 2673
3739.76 2548
3740.34 2467
3740.92 2519
3741.49 2667
3742.07 2492
3742.65 2351
3743.22 2339
3743.80 2337
3744.38 2200
3744.95 2462
3745.53 2523
3746.11 2407
3746.69 2241
3747.26 2333
3747.84 2280
3748.42 2277
3749.00 2485
3749.57 2491
3750.15 2558
3750.73 2234
3751.31 2183
3751.88 2314
3752.46 2407
3753.04 2494
3753.62 2373
3754.19 2409
3754.77 2374
3755.35 2330
3755.93 2461
3756.51 2368
3757.08 2390
3757.66 2195
3758.24 1988
3758.82 2061
3759.40 2050
3759.98 2187
3760.55 2266
3761.13 2147
3761.71 2124
3762.29 2216
3762.87 2339
3763.45 2262
3764.03 2104
3764.60 2248
3765.18 2244
3765.76 2231
3766.34 2369
3766.92 2417
3767.50 2578
3768.08 2401
3768.66 2482
3769.24 2364
3769.81 2466
3770.39 2174
3770.97 2149
3771.55 2179
3772.13 2090
3772.71 2227
3773.29 2210
3773.87 2184
3774.45 2256
3775.03 2225
3775.61 2266
3776.19 2196
3776.77 2130
3777.35 2051
3777.93 2158
3778.51 2074
3779.09 2219
3779.67 2201
3780.25 2208
3780.83 2071
3781.41 2125
3781.99 2273
3782.57 2065
3783.15 2203
3783.73 2009
3784.31 2204
3784.89 2135
3785.47 2094
3786.05 2147
3786.63 2097
3787.21 2116
3787.79 2268
3788.37 2256
3788.95 2185
3789.53 2164
3790.11 2194
3790.69 2099
3791.27 2031
3791.85 2051
3792.43 2157
3793.01 2102
3793.59 2012
3794.18 1959
3794.76 2101
3795.34 2281
3795.92 2147
3796.50 1985
3797.08 2158
3797.66 2043
3798.24 2086
3798.83 1931
3799.41 2048
3799.99 2158
3800.57 2076
3801.15 2245
3801.73 2093
3802.31 2092
3802.90 2122
3803.48 2057
3804.06 2117
3804.64 1961
3805.22 1932
3805.80 2106
3806.39 2073
3806.97 2157
3807.55 2221
3808.13 2101
3808.71 2114
3809.30 2191
3809.88 2092
3810.46 2107
3811.04 2091
3811.63 2212
3812.21 2320
3812.79 2189
3813.37 2153
3813.95 2168
3814.54 2252
3815.12 2209
3815.70 2237
3816.29 2170
3816.87 2226
3817.45 2139
3818.03 2111
3818.62 1968
3819.20 1971
3819.78 2003
3820.36 2074
3820.95 2105
3821.53 2117
3822.11 2139
3822.70 2208
3823.28 2258
3823.86 2233
3824.45 2149
3825.03 2080
3825.61 2207
3826.20 2214
3826.78 2018
3827.36 2075
3827.95 2121
3828.53 1988
3829.11 2093
3829.70 2129
3830.28 2064
3830.87 1990
3831.45 2025
3832.03 2117
3832.62 2075
3833.20 1887
3833.79 2079
3834.37 2027
3834.95 2025
3835.54 1995
3836.12 2119
3836.71 2005
3837.29 2002
3837.87 1992
3838.46 2053
3839.04 2024
3839.63 2022
3840.21 1967
3840.80 2148
3841.38 2052
3841.97 2016
3842.55 1966
3843.13 2015
3843.72 2022
3844.30 2000
3844.89 2024
3845.47 1946
3846.06 2050
3846.64 2021
3847.23 1962
3847.81 1947
3848.40 1933
3848.98 2114
3849.57 2143
3850.15 1945
3850.74 2022
3851.33 2221
3851.91 2090
3852.50 2069
3853.08 1930
3853.67 2057
3854.25 2050
3854.84 1920
3855.42 2162
3856.01 2170
3856.60 2197
3857.18 2214
3857.77 2085
3858.35 2059
3858.94 2037
3859.52 2261
3860.11 2192
3860.70 2459
3861.28 2412
3861.87 2418
3862.45 2592
3863.04 2807
3863.63 2590
3864.21 2806
3864.80 2678
3865.39 2781
3865.97 2923
3866.56 2844
3867.15 2796
3867.73 2745
3868.32 2783
3868.91 2354
3869.49 2375
3870.08 2190
3870.67 2102
3871.25 2357
3871.84 2248
3872.43 2324
3873.01 2216
3873.60 2127
3874.19 2137
3874.77 2279
3875.36 2118
3875.95 2102
3876.54 2161
3877.12 2132
3877.71 2264
3878.30 2033
3878.89 2006
3879.47 2102
3880.06 2185
3880.65 2204
3881.24 2179
3881.82 2108
3882.41 2307
3883.00 2045
3883.59 1987
3884.17 2100
3884.76 2235
3885.35 2127
3885.94 2021
3886.53 2207
3887.11 1953
3887.70 1882
3888.29 1945
3888.88 2239
3889.47 2233
3890.05 2244
3890.64 2352
3891.23 2210
3891.82 2297
3892.41 2312
3893.00 2438
3893.59 2492
3894.17 2349
3894.76 2184
3895.35 2169
3895.94 2313
3896.53 2469
3897.12 2499
3897.71 2252
3898.30 2197
3898.88 2391
3899.47 2299
3900.06 2187
3900.65 2326
3901.24 2314
3901.83 2324
3902.42 2188
3903.01 2188
3903.60 2208
3904.19 2252
3904.78 2199
3905.37 2131
3905.95 2279
3906.54 2236
3907.13 2152
3907.72 2228
3908.31 2212
3908.90 2184
3909.49 1937
3910.08 2187
3910.67 2137
3911.26 2137
3911.85 2087
3912.44 1994
3913.03 2106
3913.62 2013
3914.21 2024
3914.80 2107
3915.39 2018
3915.98 1893
3916.57 2042
3917.16 1947
3917.75 1985
3918.34 2056
3918.93 2100
3919.52 2057
3920.12 1933
3920.71 2065
3921.30 2047
3921.89 2023
3922.48 2023
3923.07 2106
3923.66 2206
3924.25 2019
3924.84 2047
3925.43 1902
3926.02 1925
3926.61 1952
3927.20 1999
3927.80 1979
3928.39 2049
3928.98 1996
3929.57 2036
3930.16 1969
3930.75 1874
3931.34 1918
3931.94 1887
3932.53 2049
3933.12 1923
3933.71 2114
3934.30 1978
3934.89 1945
3935.48 2076
3936.08 2047
3936.67 1918
3937.26 1905
3937.85 1927
3938.44 1948
3939.04 1973
3939.63 1962
3940.22 1858
3940.81 1783
3941.40 1926
3942.00 1925
3942.59 1974
3943.18 1875
3943.77 1864
3944.37 2101
3944.96 2130
3945.55 2041
3946.14 2087
3946.74 2061
3947.33 2047
3947.92 1998
3948.51 1887
3949.11 1971
3949.70 2014
3950.29 2064
3950.88 2109
3951.48 1937
3952.07 1995
3952.66 2107
3953.26 1993
3953.85 1899
3954.44 2027
3955.04 2230
3955.63 2028
3956.22 1869
3956.82 1909
3957.41 1933
3958.00 2097
3958.60 2115
3959.19 1941
3959.78 2019
3960.38 2071
3960.97 1992
3961.56 2117
3962.16 2118
3962.75 2180
3963.34 2122
3963.94 2145
3964.53 2124
3965.13 2049
3965.72 1991
3966.31 1946
3966.91 1988
3967.50 2035
3968.10 2097
3968.69 2132
3969.28 2046
3969.88 2106
3970.47 1983
3971.07 1986
3971.66 2081
3972.26 2150
3972.85 2216
3973.45 2094
3974.04 2140
3974.63 2192
3975.23 2158
3975.82 2087
3976.42 1898
3977.01 1975
3977.61 2004
3978.20 1796
3978.80 1833
3979.39 1944
3979.99 1886
3980.58 1927
3981.18 2064
3981.77 1959
3982.37 1993
3982.96 2060
3983.56 2009
3984.15 2018
3984.75 2037
3985.35 1915
3985.94 1983
3986.54 2118
3987.13 2142
3987.73 2086
3988.32 2097
3988.92 2112
3989.51 2009
3990.11 2119
3990.71 1968
3991.30 2135
3991.90 2049
3992.49 2107
3993.09 2113
3993.69 2093
3994.28 2026
3994.88 2019
3995.47 2118
3996.07 2162
3996.67 2096
3997.26 2188
3997.86 2359
3998.46 2372
3999.05 2190
3999.65 2173
4000.25 2197
4000.84 2264
4001.44 2077
4002.04 2196
4002.63 2078
4003.23 2116
4003.83 2261
4004.42 2264
4005.02 2258
4005.62 2211
4006.21 2206
4006.81 2230
4007.41 2194
4008.01 2169
4008.60 2203
4009.20 2300
4009.80 2271
4010.39 2388
4010.99 2351
4011.59 2346
4012.19 2335
4012.78 2314
4013.38 2272
4013.98 2141
4014.58 2189
4015.17 2252
4015.77 2178
4016.37 2167
4016.97 2428
4017.57 2569
4018.16 2433
4018.76 2399
4019.36 2499
4019.96 2575
4020.56 2476
4021.15 2511
4021.75 2434
4022.35 2570
4022.95 2550
4023.55 2524
4024.14 2407
4024.74 2287
4025.34 2221
4025.94 2312
4026.54 2262
4027.14 2111
4027.74 2188
4028.33 2255
4028.93 2337
4029.53 2359
4030.13 2341
4030.73 2345
4031.33 2443
4031.93 2317
4032.53 2345
4033.12 2353
4033.72 2379
4034.32 2204
4034.92 2334
4035.52 2245
4036.12 2252
4036.72 2367
4037.32 2371
4037.92 2290
4038.52 2219
4039.12 2056
4039.72 2025
4040.32 1945
4040.92 1851
4041.52 1847
4042.12 1928
4042.71 1924
4043.31 1962
4043.91 2007
4044.51 2080
4045.11 1954
4045.71 2131
4046.31 1913
4046.91 1946
4047.51 1995
4048.11 2056
4048.71 1859
4049.31 1846
4049.91 2020
4050.52 2095
4051.12 1937
4051.72 2033
4052.32 1959
4052.92 2118
4053.52 2118
4054.12 2047
4054.72 2134
4055.32 2092
4055.92 2119
4056.52 2151
4057.12 2185
4057.72 2179
4058.32 2184
4058.92 2171
4059.52 2363
4060.13 2195
4060.73 2186
4061.33 2147
4061.93 2187
4062.53 1820
4063.13 1903
4063.73 2111
4064.33 2144
4064.94 1952
4065.54 1938
4066.14 2086
4066.74 1894
4067.34 1947
4067.94 1911
4068.54 1891
4069.15 2112
4069.75 2025
4070.35 2031
4070.95 1913
4071.55 1943
4072.16 1885
4072.76 1911
4073.36 1945
4073.96 2034
4074.56 1912
4075.17 2004
4075.77 2100
4076.37 1877
4076.97 1772
4077.57 1909
4078.18 1925
4078.78 1884
4079.38 1878
4079.98 1883
4080.59 1875
4081.19 1845
4081.79 1936
4082.39 1841
4083.00 1965
4083.60 1915
4084.20 1734
4084.81 1925
4085.41 1901
4086.01 1948
4086.61 1812
4087.22 1819
4087.82 1923
4088.42 1858
4089.03 1848
4089.63 1864
4090.23 1993
4090.84 1843
4091.44 1781
4092.04 1848
4092.65 1788
4093.25 1898
4093.85 1970
4094.46 2008
4095.06 1914
4095.66 1919
4096.27 1900
4096.87 1775
4097.48 1808
4098.08 1907
4098.68 1841
4099.29 2181
4099.89 2042
4100.49 1899
4101.10 1847
4101.70 1860
4102.31 1957
4102.91 1951
4103.52 1724
4104.12 1858
4104.72 1874
4105.33 1887
4105.93 1939
4106.54 1750
4107.14 1796
4107.75 1910
4108.35 1741
4108.96 1795
4109.56 1827
4110.16 1897
4110.77 1924
4111.37 1722
4111.98 1681
4112.58 1844
4113.19 1950
4113.79 1886
4114.40 1764
4115.00 1841
4115.61 1806
4116.21 1864
4116.82 1993
4117.42 1899
4118.03 1749
4118.64 1857
4119.24 1904
4119.85 1977
4120.45 1832
4121.06 1956
4121.66 1930
4122.27 1967
4122.87 1968
4123.48 2063
4124.09 1910
4124.69 1852
4125.30 1957
4125.90 2042
4126.51 2050
4127.11 2028
4127.72 1760
4128.33 1831
4128.93 1908
4129.54 1999
4130.14 1909
4130.75 1856
4131.36 2066
4131.96 2155
4132.57 1845
4133.18 1971
4133.78 2000
4134.39 1928
4135.00 2013
4135.60 1978
4136.21 1885
4136.82 1892
4137.42 1885
4138.03 1890
4138.64 2127
4139.24 1964
4139.85 2021
4140.46 2075
4141.06 2093
4141.67 2196
4142.28 2185
4142.88 2294
4143.49 2231
4144.10 2080
4144.71 2098
4145.31 2130
4145.92 2174
4146.53 2134
4147.14 1944
4147.74 1878
4148.35 1970
4148.96 2047
4149.57 1952
4150.17 1868
4150.78 1869
4151.39 1940
4152.00 1736
4152.60 1752
4153.21 1779
4153.82 1815
4154.43 1697
4155.04 1724
4155.64 1834
4156.25 1791
4156.86 1847
4157.47 1999
4158.08 2036
4158.69 1751
4159.29 1843
4159.90 1916
4160.51 1882
4161.12 1860
4161.73 1837
4162.34 1790
4162.94 1849
4163.55 1754
4164.16 1917
4164.77 1724
4165.38 1748
4165.99 1839
4166.60 1821
4167.21 1939
4167.81 1935
4168.42 1951
4169.03 1931
4169.64 1990
4170.25 1933
4170.86 1991
4171.47 1986
4172.08 1924
4172.69 1891
4173.30 1772
4173.91 1893
4174.52 1809
4175.13 1844
4175.74 1984
4176.34 1973
4176.95 1879
4177.56 1807
4178.17 1793
4178.78 1911
4179.39 2031
4180.00 1855
4180.61 2019
4181.22 2106
4181.83 2000
4182.44 1955
4183.05 1909
4183.66 1881
4184.27 1875
4184.88 1954
4185.49 1956
4186.10 1867
4186.71 1895
4187.32 1809
4187.93 1830
4188.55 1764
4189.16 1888
4189.77 1824
4190.38 1829
4190.99 1663
4191.60 1845
4192.21 1831
4192.82 1803
4193.43 1889
4194.04 2003
4194.65 1813
4195.26 2031
4195.87 2102
4196.49 1855
4197.10 1829
4197.71 1970
4198.32 1980
4198.93 1917
4199.54 1914
4200.15 1773
4200.76 1831
4201.38 1956
4201.99 2036
4202.60 1937
4203.21 1800
4203.82 1912
4204.43 2060
4205.04 1935
4205.66 1831
4206.27 1851
4206.88 1833
4207.49 1868
4208.10 1826
4208.72 1863
4209.33 1797
4209.94 1879
4210.55 1848
4211.16 1741
4211.78 1746
4212.39 1762
4213.00 1709
4213.61 1793
4214.22 1789
4214.84 1828
4215.45 1944
4216.06 1952
4216.67 1934
4217.29 1977
4217.90 2014
4218.51 2092
4219.13 1881
4219.74 1979
4220.35 2060
4220.96 2006
4221.58 1994
4222.19 2032
4222.80 2127
4223.42 2287
4224.03 2343
4224.64 2352
4225.25 2392
4225.87 2436
4226.48 2381
4227.09 2262
4227.71 2259
4228.32 2400
4228.93 2368
4229.55 2362
4230.16 2363
4230.77 2265
4231.39 2279
4232.00 2325
4232.62 2282
4233.23 2401
4233.84 2472
4234.46 2336
4235.07 2318
4235.68 2408
4236.30 2422
4236.91 2442
4237.53 2363
4238.14 2185
4238.75 2186
4239.37 2257
4239.98 2374
4240.60 2266
4241.21 2151
4241.83 2232
4242.44 2214
4243.05 2131
4243.67 2162
4244.28 2102
4244.90 2110
4245.51 1920
4246.13 1836
4246.74 1867
4247.36 1793
4247.97 1779
4248.59 1813
4249.20 1797
4249.82 1761
4250.43 1933
4251.05 1979
4251.66 1931
4252.28 1977
4252.89 2020
4253.51 1880
4254.12 1923
4254.74 1865
4255.35 1865
4255.97 1944
4256.58 1856
4257.20 1948
4257.81 1935
4258.43 1992
4259.05 2049
4259.66 2038
4260.28 1893
4260.89 1923
4261.51 1993
4262.12 1961
4262.74 1793
4263.36 1846
4263.97 1845
4264.59 1799
4265.20 1875
4265.82 1960
4266.44 1904
4267.05 1787
4267.67 1810
4268.28 1928
4268.90 1935
4269.52 1961
4270.13 1808
4270.75 1862
4271.37 1978
4271.98 1946
4272.60 1789
4273.22 1961
4273.83 1861
4274.45 1923
4275.07 1838
4275.68 1842
4276.30 1757
4276.92 1784
4277.53 1810
4278.15 1765
4278.77 1740
4279.38 1974
4280.00 1964
4280.62 1806
4281.24 1682
4281.85 1712
4282.47 1755
4283.09 1775
4283.70 1774
4284.32 1735
4284.94 1644
4285.56 1755
4286.17 1633
4286.79 1728
4287.41 1743
4288.03 1755
4288.65 1696
4289.26 1809
4289.88 1835
4290.50 1775
4291.12 1748
4291.73 1784
4292.35 1765
4292.97 1833
4293.59 1785
4294.21 1839
4294.83 1509
4295.44 1663
4296.06 1852
4296.68 1715
4297.30 1725
4297.92 1916
4298.54 1883
4299.15 1686
4299.77 1882
4300.39 1721
4301.01 1820
4301.63 1815
4302.25 1803
4302.87 1752
4303.48 1694
4304.10 1766
4304.72 1810
4305.34 1796
4305.96 1755
4306.58 1823
4307.20 1791
4307.82 1758
4308.44 1756
4309.06 1757
4309.67 1843
4310.29 1904
4310.91 1750
4311.53 1718
4312.15 1807
4312.77 1805
4313.39 1782
4314.01 1828
4314.63 1774
4315.25 1718
4315.87 1660
4316.49 1666
4317.11 1780
4317.73 1806
4318.35 1929
4318.97 1719
4319.59 1665
4320.21 1612
4320.83 1619
4321.45 1796
4322.07 1786
4322.69 1772
4323.31 1687
4323.93 1861
4324.55 1794
4325.17 1728
4325.79 1784
4326.41 1793
4327.03 1764
4327.65 1830
4328.27 1761
4328.89 1879
4329.51 1944
4330.13 1937
4330.76 1930
4331.38 1819
4332.00 1846
4332.62 1760
4333.24 1731
4333.86 1741
4334.48 1849
4335.10 1810
4335.72 1859
4336.34 2018
4336.97 1957
4337.59 1903
4338.21 1837
4338.83 1810
4339.45 1919
4340.07 1880
4340.69 1922
4341.31 2035
4341.94 1957
4342.56 2051
4343.18 2128
4343.80 1993
4344.42 2031
4345.04 2063
4345.67 1973
4346.29 2106
4346.91 2127
4347.53 2151
4348.15 2265
4348.78 2046
4349.40 2220
4350.02 2430
4350.64 2384
4351.26 2279
4351.89 2310
4352.51 2211
4353.13 2278
4353.75 2224
4354.38 2207
4355.00 2265
4355.62 2045
4356.24 1998
4356.87 1966
4357.49 1863
4358.11 1906
4358.74 1877
4359.36 2011
4359.98 1981
4360.60 1930
4361.23 1904
4361.85 1876
4362.47 1748
4363.10 1883
4363.72 1829
4364.34 1946
4364.97 1986
4365.59 1955
4366.21 1911
4366.83 1820
4367.46 1754
4368.08 1869
4368.71 1769
4369.33 2002
4369.95 1830
4370.58 1737
4371.20 1712
4371.82 1628
4372.45 1806
4373.07 1661
4373.69 1699
4374.32 1799
4374.94 1711
4375.57 1778
4376.19 1564
4376.81 1545
4377.44 1601
4378.06 1772
4378.69 1742
4379.31 1764
4379.94 1694
4380.56 1754
4381.18 1755
4381.81 1681
4382.43 1754
4383.06 1699
4383.68 1826
4384.31 1774
4384.93 1746
4385.56 1718
4386.18 1865
4386.81 1819
4387.43 1857
4388.05 1729
4388.68 1875
4389.30 1757
4389.93 1690
4390.55 1684
4391.18 1616
4391.81 1529
4392.43 1543
4393.06 1655
4393.68 1738
4394.31 1569
4394.93 1603
4395.56 1664
4396.18 1787
4396.81 1540
4397.43 1634
4398.06 1694
4398.68 1735
4399.31 1739
4399.94 1687
4400.56 1611
4401.19 1685
4401.81 1641
4402.44 1680
4403.06 1715
4403.69 1730
4404.32 1795
4404.94 1718
4405.57 1740
4406.20 1671
4406.82 1747
4407.45 1661
4408.07 1624
4408.70 1648
4409.33 1703
4409.95 1692
4410.58 1687
4411.21 1737
4411.83 1689
4412.46 1717
4413.09 1631
4413.71 1660
4414.34 1687
4414.97 1735
4415.59 1719
4416.22 1759
4416.85 1884
4417.47 1715
4418.10 1595
4418.73 1718
4419.35 1776
4419.98 1783
4420.61 1724
4421.24 1677
4421.86 1672
4422.49 1547
4423.12 1642
4423.75 1743
4424.37 1753
4425.00 1666
4425.63 1747
4426.26 1870
4426.88 1889
4427.51 1660
4428.14 1608
4428.77 1765
4429.39 1690
4430.02 1649
4430.65 1563
4431.28 1436
4431.91 1537
4432.53 1546
4433.16 1636
4433.79 1606
4434.42 1603
4435.05 1582
4435.67 1577
4436.30 1622
4436.93 1585
4437.56 1528
4438.19 1554
4438.82 1660
4439.44 1588
4440.07 1536
4440.70 1552
4441.33 1657
4441.96 1545
4442.59 1628
4443.22 1685
4443.85 1681
4444.47 1694
4445.10 1575
4445.73 1707
4446.36 1680
4446.99 1571
4447.62 1612
4448.25 1656
4448.88 1708
4449.51 1684
4450.14 1728
4450.77 1683
4451.39 1631
4452.02 1806
4452.65 1633
4453.28 1636
4453.91 1719
4454.54 1714
4455.17 1583
4455.80 1728
4456.43 1696
4457.06 1889
4457.69 1683
4458.32 1689
4458.95 1580
4459.58 1603
4460.21 1590
4460.84 1650
4461.47 1589
4462.10 1599
4462.73 1634
4463.36 1556
4463.99 1703
4464.62 1570
4465.25 1653
4465.88 1598
4466.51 1445
4467.14 1492
4467.77 1617
4468.40 1544
4469.03 1521
4469.67 1685
4470.30 1458
4470.93 1525
4471.56 1552
4472.19 1617
4472.82 1596
4473.45 1560
4474.08 1568
4474.71 1618
4475.34 1641
4475.97 1578
4476.61 1601
4477.24 1486
4477.87 1619
4478.50 1529
4479.13 1588
4479.76 1680
4480.39 1583
4481.02 1709
4481.66 1671
4482.29 1585
4482.92 1723
4483.55 1604
4484.18 1712
4484.81 1656
4485.45 1591
4486.08 1602
4486.71 1606
4487.34 1543
4487.97 1528
4488.61 1638
4489.24 1655
4489.87 1623
4490.50 1739
4491.13 1714
4491.77 1727
4492.40 1686
4493.03 1755
4493.66 1620
4494.30 1695
4494.93 1675
4495.56 1653
4496.19 1677
4496.83 1642
4497.46 1637
4498.09 1712
4498.72 1653
4499.36 1660
4499.99 1647
4500.62 1703
4501.25 1523
4501.89 1625
4502.52 1779
4503.15 1800
4503.79 1794
4504.42 1919
4505.05 1838
4505.69 1828
4506.32 1943
4506.95 2060
4507.59 1880
4508.22 1806
4508.85 1742
4509.49 1893
4510.12 1841
4510.75 1706
4511.39 1747
4512.02 1666
4512.65 1711
4513.29 1719
4513.92 1809
4514.56 1889
4515.19 1753
4515.82 1655
4516.46 1589
4517.09 1656
4517.73 1702
4518.36 1648
4518.99 1644
4519.63 1758
4520.26 1777
4520.90 1714
4521.53 1599
4522.16 1591
4522.80 1650
4523.43 1702
4524.07 1655
4524.70 1625
4525.34 1492
4525.97 1576
4526.61 1775
4527.24 1753
4527.88 1792
4528.51 1625
4529.15 1597
4529.78 1653
4530.42 1830
4531.05 1827
4531.69 1938
4532.32 2022
4532.96 2074
4533.59 2063
4534.23 2373
4534.86 2392
4535.50 2427
4536.13 2372
4536.77 2248
4537.40 2348
4538.04 2165
4538.67 2132
4539.31 2126
4539.94 2106
4540.58 1910
4541.22 1853
4541.85 1784
4542.49 1740
4543.12 1815
4543.76 1856
4544.40 1722
4545.03 1692
4545.67 1683
4546.30 1693
4546.94 1760
4547.58 1842
4548.21 1821
4548.85 1729
4549.48 1863
4550.12 1930
4550.76 1886
4551.39 1892
4552.03 1816
4552.67 1812
4553.30 1918
4553.94 1892
4554.58 1797
4555.21 1774
4555.85 1819
4556.49 1830
4557.12 1713
4557.76 1853
4558.40 1732
4559.03 1682
4559.67 1759
4560.31 1703
4560.94 1729
4561.58 1503
4562.22 1638
4562.86 1708
4563.49 1632
4564.13 1726
4564.77 1837
4565.41 1757
4566.04 1680
4566.68 1727
4567.32 1721
4567.96 1868
4568.59 1750
4569.23 1732
4569.87 1719
4570.51 1769
4571.14 1781
4571.78 1729
4572.42 1751
4573.06 1775
4573.70 1769
4574.33 1688
4574.97 1807
4575.61 1756
4576.25 1753
4576.89 1738
4577.52 1628
4578.16 1701
4578.80 1809
4579.44 1728
4580.08 1656
4580.72 1666
4581.35 1686
4581.99 1738
4582.63 1668
4583.27 1600
4583.91 1611
4584.55 1757
4585.19 1697
4585.83 1699
4586.46 1685
4587.10 1616
4587.74 1615
4588.38 1638
4589.02 1675
4589.66 1903
4590.30 1768
4590.94 1705
4591.58 1643
4592.22 1728
4592.85 1711
4593.49 1726
4594.13 1741
4594.77 1598
4595.41 1691
4596.05 1690
4596.69 1788
4597.33 1624
4597.97 1589
4598.61 1700
4599.25 1762
4599.89 1671
4600.53 1556
4601.17 1508
4601.81 1564
4602.45 1651
4603.09 1570
4603.73 1596
4604.37 1663
4605.01 1761
4605.65 1639
4606.29 1657
4606.93 1589
4607.57 1693
4608.21 1602
4608.85 1646
4609.49 1655
4610.13 1815
4610.77 1816
4611.41 1601
4612.05 1752
4612.70 1767
4613.34 1747
4613.98 1620
4614.62 1759
4615.26 1794
4615.90 1729
4616.54 1678
4617.18 1670
4617.82 1805
4618.46 1789
4619.10 1701
4619.75 1615
4620.39 1680
4621.03 1726
4621.67 1727
4622.31 1651
4622.95 1664
4623.59 1713
4624.24 1815
4624.88 1738
4625.52 1608
4626.16 1686
4626.80 1593
4627.44 1673
4628.09 1614
4628.73 1530
4629.37 1571
4630.01 1759
4630.65 1537
4631.29 1657
4631.94 1621
4632.58 1656
4633.22 1675
4633.86 1578
4634.51 1660
4635.15 1624
4635.79 1599
4636.43 1662
4637.07 1693
4637.72 1729
4638.36 1664
4639.00 1724
4639.64 1636
4640.29 1765
4640.93 1868
4641.57 1808
4642.21 1827
4642.86 1787
4643.50 1831
4644.14 1969
4644.79 1856
4645.43 1719
4646.07 1808
4646.72 1925
4647.36 1737
4648.00 1498
4648.64 1483
4649.29 1651
4649.93 1597
4650.57 1636
4651.22 1629
4651.86 1736
4652.50 1749
4653.15 1694
4653.79 1705
4654.44 1716
4655.08 1617
4655.72 1645
4656.37 1666
4657.01 1697
4657.65 1740
4658.30 1659
4658.94 1680
4659.59 1688
4660.23 1611
4660.87 1628
4661.52 1503
4662.16 1411
4662.81 1555
4663.45 1550
4664.09 1737
4664.74 1640
4665.38 1666
4666.03 1665
4666.67 1693
4667.32 1689
4667.96 1658
4668.61 1483
4669.25 1709
4669.89 1627
4670.54 1570
4671.18 1619
4671.83 1455
4672.47 1451
4673.12 1490
4673.76 1568
4674.41 1547
4675.05 1537
4675.70 1567
4676.34 1600
4676.99 1621
4677.63 1571
4678.28 1431
4678.92 1463
4679.57 1656
4680.22 1647
4680.86 1534
4681.51 1564
4682.15 1618
4682.80 1620
4683.44 1630
4684.09 1603
4684.73 1507
4685.38 1588
4686.03 1537
4686.67 1631
4687.32 1537
4687.96 1520
4688.61 1590
4689.25 1655
4689.90 1618
4690.55 1564
4691.19 1561
4691.84 1502
4692.49 1520
4693.13 1477
4693.78 1503
4694.42 1488
4695.07 1411
4695.72 1604
4696.36 1496
4697.01 1499
4697.66 1605
4698.30 1642
4698.95 1642
4699.60 1644
4700.24 1781
4700.89 1766
4701.54 1628
4702.18 1623
4702.83 1498
4703.48 1495
4704.12 1583
4704.77 1598
4705.42 1551
4706.07 1580
4706.71 1475
4707.36 1581
4708.01 1613
4708.66 1561
4709.30 1635
4709.95 1568
4710.60 1566
4711.24 1575
4711.89 1461
4712.54 1464
4713.19 1501
4713.84 1556
4714.48 1557
4715.13 1494
4715.78 1560
4716.43 1578
4717.07 1555
4717.72 1491
4718.37 1495
4719.02 1562
4719.67 1617
4720.31 1667
4720.96 1558
4721.61 1489
4722.26 1417
4722.91 1544
4723.56 1702
4724.20 1665
4724.85 1572
4725.50 1556
4726.15 1681
4726.80 1713
4727.45 1698
4728.10 1683
4728.74 1627
4729.39 1616
4730.04 1673
4730.69 1471
4731.34 1502
4731.99 1614
4732.64 1702
4733.29 1605
4733.94 1539
4734.58 1583
4735.23 1590
4735.88 1457
4736.53 1399
4737.18 1483
4737.83 1614
4738.48 1553
4739.13 1535
4739.78 1446
4740.43 1589
4741.08 1481
4741.73 1733
4742.38 1627
4743.03 1609
4743.68 1552
4744.33 1565
4744.98 1576
4745.63 1560
4746.28 1633
4746.93 1537
4747.58 1617
4748.23 1695
4748.88 1664
4749.53 1595
4750.18 1662
4750.83 1536
4751.48 1602
4752.13 1619
4752.78 1623
4753.43 1692
4754.08 1902
4754.73 1852
4755.38 1750
4756.03 1861
4756.68 1908
4757.33 1741
4757.98 1828
4758.63 1802
4759.28 1737
4759.93 1603
4760.59 1599
4761.24 1589
4761.89 1570
4762.54 1467
4763.19 1461
4763.84 1523
4764.49 1506
4765.14 1620
4765.79 1538
4766.45 1587
4767.10 1666
4767.75 1672
4768.40 1678
4769.05 1655
4769.70 1675
4770.35 1659
4771.01 1681
4771.66 1701
4772.31 1684
4772.96 1556
4773.61 1672
4774.26 1654
4774.92 1450
4775.57 1571
4776.22 1509
4776.87 1468
4777.52 1359
4778.18 1427
4778.83 1568
4779.48 1530
4780.13 1482
4780.79 1512
4781.44 1594
4782.09 1607
4782.74 1565
4783.40 1666
4784.05 1641
4784.70 1568
4785.35 1634
4786.01 1620
4786.66 1611
4787.31 1481
4787.96 1630
4788.62 1587
4789.27 1581
4789.92 1633
4790.58 1623
4791.23 1553
4791.88 1561
4792.53 1471
4793.19 1655
4793.84 1586
4794.49 1620
4795.15 1550
4795.80 1703
4796.45 1667
4797.11 1489
4797.76 1634
4798.41 1444
4799.07 1536
4799.72 1563
4800.37 1582
4801.03 1530
4801.68 1541
4802.34 1545
4802.99 1581
4803.64 1479
4804.30 1483
4804.95 1463
4805.61 1460
4806.26 1452
4806.91 1502
4807.57 1547
4808.22 1568
4808.88 1488
4809.53 1524
4810.18 1490
4810.84 1627
4811.49 1496
4812.15 1628
4812.80 1505
4813.46 1472
4814.11 1479
4814.77 1560
4815.42 1466
4816.07 1594
4816.73 1449
4817.38 1439
4818.04 1559
4818.69 1496
4819.35 1596
4820.00 1452
4820.66 1502
4821.31 1547
4821.97 1568
4822.62 1547
4823.28 1545
4823.93 1563
4824.59 1549
4825.24 1780
4825.90 1650
4826.56 1682
4827.21 1692
4827.87 1587
4828.52 1710
4829.18 1683
4829.83 1518
4830.49 1469
4831.14 1717
4831.80 1537
4832.46 1519
4833.11 1504
4833.77 1579
4834.42 1619
4835.08 1603
4835.74 1542
4836.39 1625
4837.05 1627
4837.70 1615
4838.36 1769
4839.02 1806
4839.67 1828
4840.33 1807
4840.99 1775
4841.64 1931
4842.30 1870
4842.96 1952
4843.61 1910
4844.27 1831
4844.92 1674
4845.58 1717
4846.24 1843
4846.90 1718
4847.55 1588
4848.21 1653
4848.87 1689
4849.52 1523
4850.18 1566
4850.84 1634
4851.49 1642
4852.15 1631
4852.81 1670
4853.47 1764
4854.12 1704
4854.78 1554
4855.44 1645
4856.09 1812
4856.75 1671
4857.41 1618
4858.07 1621
4858.72 1691
4859.38 1607
4860.04 1628
4860.70 1708
4861.36 1665
4862.01 1833
4862.67 1695
4863.33 1725
4863.99 1699
4864.64 1775
4865.30 1688
4865.96 1721
4866.62 1807
4867.28 1812
4867.94 1900
4868.59 1856
4869.25 1777
4869.91 1863
4870.57 1829
4871.23 1828
4871.89 1762
4872.54 1702
4873.20 1710
4873.86 1721
4874.52 1690
4875.18 1737
4875.84 1667
4876.50 1717
4877.16 1833
4877.81 1699
4878.47 1815
4879.13 1776
4879.79 1747
4880.45 1729
4881.11 1785
4881.77 1753
4882.43 1736
4883.09 1725
4883.75 1735
4884.41 1803
4885.06 1756
4885.72 1697
4886.38 1669
4887.04 1792
4887.70 1778
4888.36 1732
4889.02 1644
4889.68 1630
4890.34 1472
4891.00 1628
4891.66 1639
4892.32 1595
4892.98 1609
4893.64 1573
4894.30 1674
4894.96 1579
4895.62 1525
4896.28 1505
4896.94 1523
4897.60 1597
4898.26 1644
4898.92 1674
4899.58 1479
4900.24 1429
4900.90 1615
4901.56 1434
4902.22 1364
4902.88 1582
4903.54 1503
4904.21 1474
4904.87 1389
4905.53 1382
4906.19 1472
4906.85 1507
4907.51 1552
4908.17 1465
4908.83 1465
4909.49 1498
4910.15 1453
4910.81 1606
4911.48 1656
4912.14 1696
4912.80 1362
4913.46 1479
4914.12 1623
4914.78 1544
4915.44 1512
4916.11 1515
4916.77 1493
4917.43 1518
4918.09 1563
4918.75 1651
4919.41 1449
4920.07 1451
4920.74 1487
4921.40 1482
4922.06 1444
4922.72 1281
4923.38 1333
4924.05 1389
4924.71 1443
4925.37 1456
4926.03 1490
4926.69 1277
4927.36 1388
4928.02 1387
4928.68 1362
4929.34 1362
4930.01 1592
4930.67 1497
4931.33 1353
4931.99 1381
4932.66 1470
4933.32 1527
4933.98 1529
4934.64 1396
4935.31 1503
4935.97 1569
4936.63 1512
4937.30 1500
4937.96 1438
4938.62 1565
4939.28 1558
4939.95 1470
4940.61 1485
4941.27 1463
4941.94 1537
4942.60 1520
4943.26 1396
4943.93 1357
4944.59 1392
4945.25 1451
4945.92 1471
4946.58 1524
4947.24 1469
4947.91 1513
4948.57 1478
4949.23 1396
4949.90 1376
4950.56 1515
4951.23 1497
4951.89 1414
4952.55 1368
4953.22 1253
4953.88 1317
4954.55 1349
4955.21 1320
4955.87 1412
4956.54 1345
4957.20 1411
4957.87 1375
4958.53 1442
4959.20 1391
4959.86 1340
4960.52 1526
4961.19 1490
4961.85 1420
4962.52 1401
4963.18 1372
4963.85 1455
4964.51 1287
4965.18 1339
4965.84 1446
4966.51 1399
4967.17 1482
4967.84 1377
4968.50 1413
4969.17 1486
4969.83 1283
4970.50 1385
4971.16 1411
4971.83 1399
4972.49 1393
4973.16 1413
4973.82 1478
4974.49 1374
4975.15 1462
4975.82 1308
4976.48 1430
4977.15 1454
4977.82 1309
4978.48 1358
4979.15 1466
4979.81 1425
4980.48 1531
4981.14 1504
4981.81 1393
4982.48 1426
4983.14 1418
4983.81 1289
4984.47 1357
4985.14 1480
4985.81 1532
4986.47 1461
4987.14 1495
4987.81 1656
4988.47 1452
4989.14 1387
4989.80 1497
4990.47 1564
4991.14 1407
4991.80 1376
4992.47 1450
4993.14 1500
4993.80 1475
4994.47 1459
4995.14 1415
4995.80 1382
4996.47 1296
4997.14 1327
4997.80 1365
4998.47 1420
4999.14 1488
4999.81 1560
5000.47 1440
5001.14 1389
5001.81 1543
5002.47 1495
5003.14 1463
5003.81 1497
5004.48 1355
5005.14 1519
5005.81 1531
5006.48 1361
5007.15 1445
5007.81 1538
5008.48 1624
5009.15 1567
5009.82 1606
5010.49 1417
5011.15 1405
5011.82 1473
5012.49 1464
5013.16 1541
5013.83 1455
5014.49 1445
5015.16 1441
5015.83 1442
5016.50 1419
5017.17 1357
5017.83 1483
5018.50 1567
5019.17 1508
5019.84 1461
5020.51 1542
5021.18 1569
5021.84 1564
5022.51 1552
5023.18 1612
5023.85 1757
5024.52 1795
5025.19 1746
5025.86 1843
5026.53 1839
5027.19 2074
5027.86 1994
5028.53 1896
5029.20 1856
5029.87 1984
5030.54 1853
5031.21 1606
5031.88 1795
5032.55 1714
5033.22 1707
5033.89 1649
5034.56 1567
5035.23 1479
5035.89 1556
5036.56 1535
5037.23 1405
5037.90 1430
5038.57 1465
5039.24 1448
5039.91 1461
5040.58 1418
5041.25 1496
5041.92 1517
5042.59 1510
5043.26 1535
5043.93 1577
5044.60 1606
5045.27 1586
5045.94 1539
5046.61 1503
5047.28 1490
5047.95 1659
5048.62 1606
5049.29 1517
5049.96 1580
5050.63 1566
5051.31 1567
5051.98 1398
5052.65 1470
5053.32 1565
5053.99 1558
5054.66 1509
5055.33 1501
5056.00 1413
5056.67 1482
5057.34 1501
5058.01 1466
5058.68 1450
5059.35 1425
5060.03 1502
5060.70 1463
5061.37 1439
5062.04 1572
5062.71 1588
5063.38 1447
5064.05 1414
5064.72 1459
5065.40 1637
5066.07 1434
5066.74 1377
5067.41 1496
5068.08 1455
5068.75 1547
5069.43 1568
5070.10 1361
5070.77 1385
5071.44 1426
5072.11 1444
5072.79 1508
5073.46 1569
5074.13 1581
5074.80 1489
5075.47 1367
5076.15 1455
5076.82 1407
5077.49 1431
5078.16 1456
5078.83 1522
5079.51 1516
5080.18 1446
5080.85 1515
5081.52 1544
5082.20 1624
5082.87 1541
5083.54 1476
5084.22 1554
5084.89 1488
5085.56 1416
5086.23 1416
5086.91 1490
5087.58 1545
5088.25 1650
5088.93 1490
5089.60 1526
5090.27 1513
5090.94 1546
5091.62 1423
5092.29 1548
5092.96 1614
5093.64 1504
5094.31 1594
5094.98 1576
5095.66 1628
5096.33 1794
5097.00 1676
5097.68 1650
5098.35 1708
5099.03 1640
5099.70 1633
5100.37 1594
5101.05 1500
5101.72 1564
5102.39 1532
5103.07 1510
5103.74 1445
5104.42 1454
5105.09 1451
5105.77 1289
5106.44 1497
5107.11 1533
5107.79 1457
5108.46 1476
5109.14 1480
5109.81 1517
5110.49 1459
5111.16 1476
5111.83 1494
5112.51 1518
5113.18 1427
5113.86 1508
5114.53 1521
5115.21 1383
5115.88 1418
5116.56 1361
5117.23 1448
5117.91 1313
5118.58 1367
5119.26 1418
5119.93 1426
5120.61 1458
5121.28 1462
5121.96 1479
5122.63 1496
5123.31 1479
5123.98 1427
5124.66 1469
5125.33 1371
5126.01 1526
5126.69 1472
5127.36 1498
5128.04 1430
5128.71 1354
5129.39 1385
5130.06 1402
5130.74 1470
5131.42 1476
5132.09 1497
5132.77 1526
5133.44 1394
5134.12 1512
5134.79 1460
5135.47 1456
5136.15 1552
5136.82 1437
5137.50 1473
5138.18 1426
5138.85 1522
5139.53 1452
5140.20 1535
5140.88 1477
5141.56 1448
5142.23 1473
5142.91 1439
5143.59 1615
5144.26 1568
5144.94 1522
5145.62 1506
5146.29 1521
5146.97 1466
5147.65 1406
5148.33 1440
5149.00 1336
5149.68 1365
5150.36 1382
5151.03 1327
5151.71 1402
5152.39 1398
5153.06 1448
5153.74 1393
5154.42 1404
5155.10 1464
5155.77 1309
5156.45 1458
5157.13 1519
5157.81 1442
5158.48 1378
5159.16 1401
5159.84 1337
5160.52 1331
5161.20 1347
5161.87 1410
5162.55 1390
5163.23 1450
5163.91 1519
5164.58 1389
5165.26 1389
5165.94 1303
5166.62 1443
5167.30 1452
5167.98 1435
5168.65 1437
5169.33 1375
5170.01 1378
5170.69 1406
5171.37 1383
5172.05 1395
5172.72 1408
5173.40 1332
5174.08 1445
5174.76 1335
5175.44 1293
5176.12 1366
5176.80 1343
5177.48 1376
5178.15 1419
5178.83 1346
5179.51 1269
5180.19 1344
5180.87 1381
5181.55 1431
5182.23 1346
5182.91 1353
5183.59 1486
5184.27 1385
5184.95 1368
5185.63 1425
5186.30 1453
5186.98 1415
5187.66 1312
5188.34 1344
5189.02 1336
5189.70 1487
5190.38 1346
5191.06 1277
5191.74 1265
5192.42 1273
5193.10 1261
5193.78 1323
5194.46 1268
5195.14 1310
5195.82 1329
5196.50 1354
5197.18 1340
5197.86 1390
5198.54 1356
5199.22 1383
5199.90 1299
5200.58 1399
5201.26 1322
5201.94 1322
5202.62 1484
5203.31 1331
5203.99 1385
5204.67 1371
5205.35 1434
5206.03 1423
5206.71 1386
5207.39 1371
5208.07 1277
5208.75 1360
5209.43 1346
5210.11 1379
5210.79 1495
5211.48 1372
5212.16 1427
5212.84 1342
5213.52 1263
5214.20 1402
5214.88 1438
5215.56 1430
5216.24 1459
5216.93 1279
5217.61 1402
5218.29 1435
5218.97 1420
5219.65 1484
5220.33 1394
5221.02 1335
5221.70 1455
5222.38 1416
5223.06 1415
5223.74 1429
5224.42 1399
5225.11 1482
5225.79 1391
5226.47 1405
5227.15 1327
5227.83 1458
5228.52 1527
5229.20 1395
5229.88 1370
5230.56 1374
5231.25 1244
5231.93 1275
5232.61 1408
5233.29 1338
5233.98 1415
5234.66 1463
5235.34 1378
5236.02 1283
5236.71 1304
5237.39 1355
5238.07 1378
5238.76 1354
5239.44 1467
5240.12 1424
5240.80 1416
5241.49 1644
5242.17 1447
5242.85 1461
5243.54 1423
5244.22 1487
5244.90 1461
5245.59 1415
5246.27 1321
5246.95 1467
5247.64 1536
5248.32 1454
5249.00 1498
5249.69 1515
5250.37 1610
5251.05 1457
5251.74 1557
5252.42 1570
5253.11 1512
5253.79 1571
5254.47 1577
5255.16 1550
5255.84 1566
5256.53 1485
5257.21 1482
5257.89 1551
5258.58 1403
5259.26 1394
5259.95 1414
5260.63 1584
5261.32 1542
5262.00 1356
5262.68 1336
5263.37 1452
5264.05 1428
5264.74 1433
5265.42 1480
5266.11 1482
5266.79 1413
5267.48 1425
5268.16 1513
5268.85 1428
5269.53 1444
5270.22 1439
5270.90 1477
5271.59 1489
5272.27 1558
5272.96 1439
5273.64 1383
5274.33 1453
5275.01 1389
5275.70 1255
5276.38 1354
5277.07 1426
5277.75 1468
5278.44 1430
5279.12 1356
5279.81 1410
5280.49 1446
5281.18 1394
5281.87 1282
5282.55 1445
5283.24 1433
5283.92 1440
5284.61 1511
5285.30 1426
5285.98 1486
5286.67 1378
5287.35 1500
5288.04 1566
5288.73 1610
5289.41 1529
5290.10 1448
5290.78 1350
5291.47 1368
5292.16 1395
5292.84 1462
5293.53 1310
5294.22 1300
5294.90 1415
5295.59 1492
5296.28 1537
5296.96 1469
5297.65 1337
5298.34 1415
5299.02 1367
5299.71 1400
5300.40 1386
5301.08 1443
5301.77 1447
5302.46 1266
5303.14 1320
5303.83 1335
5304.52 1402
5305.21 1504
5305.89 1516
5306.58 1491
5307.27 1430
5307.96 1451
5308.64 1475
5309.33 1413
5310.02 1373
5310.71 1443
5311.39 1420
5312.08 1374
5312.77 1368
5313.46 1441
5314.14 1482
5314.83 1557
5315.52 1516
5316.21 1555
5316.89 1465
5317.58 1420
5318.27 1364
5318.96 1352
5319.65 1408
5320.34 1377
5321.02 1371
5321.71 1489
5322.40 1467
5323.09 1406
5323.78 1391
5324.47 1288
5325.15 1333
5325.84 1363
5326.53 1335
5327.22 1420
5327.91 1466
5328.60 1490
5329.29 1426
5329.97 1485
5330.66 1564
5331.35 1511
5332.04 1414
5332.73 1373
5333.42 1408
5334.11 1456
5334.80 1383
5335.49 1412
5336.18 1436
5336.87 1408
5337.55 1566
5338.24 1524
5338.93 1531
5339.62 1476
5340.31 1454
5341.00 1477
5341.69 1490
5342.38 1451
5343.07 1471
5343.76 1552
5344.45 1447
5345.14 1415
5345.83 1364
5346.52 1573
5347.21 1612
5347.90 1509
5348.59 1543
5349.28 1539
5349.97 1488
5350.66 1687
5351.35 1711
5352.04 1713
5352.73 1765
5353.42 1720
5354.11 1880
5354.80 1976
5355.49 1904
5356.18 1687
5356.87 1881
5357.56 1700
5358.25 1807
5358.94 1793
5359.64 1635
5360.33 1556
5361.02 1455
5361.71 1468
5362.40 1342
5363.09 1358
5363.78 1432
5364.47 1422
5365.16 1378
5365.85 1461
5366.55 1446
5367.24 1405
5367.93 1419
5368.62 1425
5369.31 1415
5370.00 1417
5370.69 1312
5371.38 1335
5372.08 1431
5372.77 1434
5373.46 1366
5374.15 1286
5374.84 1407
5375.53 1414
5376.23 1478
5376.92 1483
5377.61 1443
5378.30 1380
5378.99 1347
5379.69 1476
5380.38 1386
5381.07 1388
5381.76 1385
5382.45 1533
5383.15 1434
5383.84 1393
5384.53 1406
5385.22 1363
5385.92 1408
5386.61 1422
5387.30 1326
5387.99 1410
5388.69 1438
5389.38 1353
5390.07 1458
5390.76 1434
5391.46 1413
5392.15 1465
5392.84 1464
5393.54 1475
5394.23 1286
5394.92 1318
5395.61 1491
5396.31 1373
5397.00 1388
5397.69 1428
5398.39 1372
5399.08 1432
5399.77 1437
5400.47 1442
5401.16 1479
5401.85 1475
5402.55 1455
5403.24 1331
5403.93 1397
5404.63 1346
5405.32 1384
5406.02 1256
5406.71 1286
5407.40 1362
5408.10 1378
5408.79 1406
5409.48 1427
5410.18 1472
5410.87 1365
5411.57 1434
5412.26 1434
5412.95 1566
5413.65 1409
5414.34 1432
5415.04 1319
5415.73 1422
5416.43 1398
5417.12 1406
5417.82 1474
5418.51 1388
5419.20 1394
5419.90 1388
5420.59 1320
5421.29 1415
5421.98 1456
5422.68 1435
5423.37 1516
5424.07 1489
5424.76 1331
5425.46 1434
5426.15 1404
5426.85 1348
5427.54 1411
5428.24 1414
5428.93 1501
5429.63 1442
5430.32 1484
5431.02 1378
5431.71 1377
5432.41 1399
5433.10 1411
5433.80 1349
5434.50 1424
5435.19 1409
5435.89 1399
5436.58 1349
5437.28 1426
5437.97 1434
5438.67 1472
5439.37 1335
5440.06 1467
5440.76 1402
5441.45 1472
5442.15 1402
5442.85 1490
5443.54 1518
5444.24 1560
5444.93 1511
5445.63 1513
5446.33 1474
5447.02 1518
5447.72 1556
5448.42 1587
5449.11 1517
5449.81 1618
5450.51 1627
5451.20 1643
5451.90 1708
5452.60 1783
5453.29 1874
5453.99 2029
5454.69 1877
5455.38 1669
5456.08 1694
5456.78 1748
5457.47 1666
5458.17 1630
5458.87 1546
5459.57 1510
5460.26 1585
5460.96 1408
5461.66 1511
5462.35 1617
5463.05 1585
5463.75 1636
5464.45 1578
5465.14 1572
5465.84 1683
5466.54 1679
5467.24 1825
5467.93 1670
5468.63 1775
5469.33 1838
5470.03 1737
5470.73 1701
5471.42 1705
5472.12 1676
5472.82 1636
5473.52 1590
5474.22 1641
5474.91 1554
5475.61 1478
5476.31 1563
5477.01 1582
5477.71 1454
5478.40 1354
5479.10 1469
5479.80 1426
5480.50 1569
5481.20 1605
5481.90 1515
5482.60 1501
5483.29 1628
5483.99 1491
5484.69 1562
5485.39 1665
5486.09 1695
5486.79 1679
5487.49 1697
5488.19 1654
5488.89 1615
5489.58 1636
5490.28 1639
5490.98 1639
5491.68 1690
5492.38 1652
5493.08 1595
5493.78 1776
5494.48 1745
5495.18 1650
5495.88 1675
5496.58 1564
5497.28 1768
5497.98 1720
5498.68 1776
5499.38 1589
5500.08 1647
5500.78 1646
5501.48 1699
5502.18 1827
5502.88 1909
5503.58 1991
5504.28 1776
5504.98 1892
5505.68 2103
5506.38 1946
5507.08 1965
5507.78 1885
5508.48 1840
5509.18 1791
5509.88 1635
5510.58 1627
5511.28 1741
5511.98 1587
5512.68 1482
5513.38 1525
5514.08 1537
5514.78 1600
5515.48 1570
5516.18 1612
5516.88 1643
5517.58 1683
5518.28 1621
5518.99 1576
5519.69 1626
5520.39 1538
5521.09 1568
5521.79 1623
5522.49 1569
5523.19 1698
5523.89 1703
5524.59 1583
5525.30 1576
5526.00 1581
5526.70 1552
5527.40 1596
5528.10 1498
5528.80 1435
5529.50 1478
5530.21 1386
5530.91 1373
5531.61 1445
5532.31 1411
5533.01 1424
5533.72 1389
5534.42 1359
5535.12 1440
5535.82 1388
5536.52 1384
5537.23 1359
5537.93 1399
5538.63 1384
5539.33 1381
5540.03 1370
5540.74 1350
5541.44 1386
5542.14 1326
5542.84 1375
5543.55 1332
5544.25 1262
5544.95 1343
5545.65 1367
5546.36 1340
5547.06 1380
5547.76 1318
5548.47 1415
5549.17 1533
5549.87 1546
5550.57 1546
5551.28 1369
5551.98 1401
5552.68 1417
5553.39 1346
5554.09 1375
5554.79 1512
5555.50 1417
5556.20 1327
5556.90 1364
5557.61 1385
5558.31 1341
5559.01 1266
5559.72 1246
5560.42 1382
5561.12 1338
5561.83 1279
5562.53 1320
5563.23 1425
5563.94 1320
5564.64 1313
5565.35 1373
5566.05 1336
5566.75 1320
5567.46 1314
5568.16 1298
5568.87 1300
5569.57 1305
5570.27 1351
5570.98 1328
5571.68 1345
5572.39 1366
5573.09 1345
5573.80 1277
5574.50 1402
5575.21 1293
5575.91 1331
5576.61 1422
5577.32 1353
5578.02 1343
5578.73 1337
5579.43 1342
5580.14 1454
5580.84 1436
5581.55 1319
5582.25 1362
5582.96 1280
5583.66 1250
5584.37 1207
5585.07 1247
5585.78 1254
5586.48 1193
5587.19 1295
5587.89 1306
5588.60 1326
5589.30 1264
5590.01 1179
5590.72 1194
5591.42 1189
5592.13 1228
5592.83 1285
5593.54 1317
5594.24 1293
5594.95 1235
5595.66 1254
5596.36 1322
5597.07 1225
5597.77 1210
5598.48 1239
5599.18 1251
5599.89 1370
5600.60 1215
5601.30 1296
5602.01 1301
5602.72 1254
5603.42 1228
5604.13 1298
5604.83 1275
5605.54 1193
5606.25 1220
5606.95 1283
5607.66 1254
5608.37 1229
5609.07 1267
5609.78 1285
5610.49 1221
5611.19 1237
5611.90 1289
5612.61 1248
5613.31 1232
5614.02 1239
5614.73 1218
5615.44 1273
5616.14 1319
5616.85 1289
5617.56 1278
5618.26 1253
5618.97 1250
5619.68 1312
5620.39 1249
5621.09 1209
5621.80 1281
5622.51 1241
5623.22 1229
5623.92 1194
5624.63 1373
5625.34 1254
5626.05 1193
5626.75 1244
5627.46 1225
5628.17 1373
5628.88 1340
5629.59 1233
5630.29 1163
5631.00 1296
5631.71 1322
5632.42 1295
5633.13 1147
5633.83 1147
5634.54 1127
5635.25 1154
5635.96 1253
5636.67 1270
5637.38 1236
5638.08 1272
5638.79 1254
5639.50 1323
5640.21 1153
5640.92 1337
5641.63 1174
5642.34 1224
5643.05 1290
5643.75 1190
5644.46 1236
5645.17 1242
5645.88 1238
5646.59 1202
5647.30 1272
5648.01 1201
5648.72 1214
5649.43 1222
5650.14 1209
5650.85 1191
5651.55 1295
5652.26 1232
5652.97 1145
5653.68 1205
5654.39 1269
5655.10 1305
5655.81 1359
5656.52 1252
5657.23 1259
5657.94 1321
5658.65 1321
5659.36 1263
5660.07 1278
5660.78 1259
5661.49 1189
5662.20 1175
5662.91 1182
5663.62 1279
5664.33 1357
5665.04 1340
5665.75 1320
5666.46 1337
5667.17 1272
5667.88 1263
5668.59 1282
5669.30 1284
5670.01 1348
5670.72 1327
5671.43 1315
5672.14 1300
5672.85 1307
5673.57 1252
5674.28 1389
5674.99 1300
5675.70 1343
5676.41 1360
5677.12 1365
5677.83 1291
5678.54 1313
5679.25 1263
5679.96 1209
5680.68 1259
5681.39 1396
5682.10 1377
5682.81 1224
5683.52 1264
5684.23 1353
5684.94 1256
5685.65 1246
5686.37 1264
5687.08 1236
5687.79 1246
5688.50 1243
5689.21 1324
5689.92 1277
5690.64 1156
5691.35 1201
5692.06 1279
5692.77 1333
5693.48 1255
5694.20 1252
5694.91 1403
5695.62 1348
5696.33 1217
5697.04 1312
5697.76 1256
5698.47 1249
5699.18 1243
5699.89 1262
5700.61 1216
5701.32 1319
5702.03 1250
5702.74 1223
5703.46 1216
5704.17 1225
5704.88 1323
5705.59 1364
5706.31 1231
5707.02 1136
5707.73 1271
5708.45 1201
5709.16 1157
5709.87 1204
5710.58 1241
5711.30 1205
5712.01 1159
5712.72 1190
5713.44 1161
5714.15 1215
5714.86 1145
5715.58 1172
5716.29 1307
5717.00 1230
5717.72 1266
5718.43 1221
5719.14 1241
5719.86 1138
5720.57 1194
5721.28 1225
5722.00 1276
5722.71 1215
5723.43 1187
5724.14 1237
5724.85 1171
5725.57 1324
5726.28 1352
5727.00 1309
5727.71 1322
5728.42 1265
5729.14 1330
5729.85 1235
5730.57 1141
5731.28 1154
5732.00 1199
5732.71 1216
5733.42 1282
5734.14 1302
5734.85 1276
5735.57 1260
5736.28 1284
5737.00 1308
5737.71 1232
5738.43 1222
5739.14 1219
5739.86 1147
5740.57 1203
5741.29 1219
5742.00 1299
5742.72 1220
5743.43 1227
5744.15 1256
5744.86 1225
5745.58 1385
5746.29 1274
5747.01 1243
5747.72 1326
5748.44 1313
5749.15 1309
5749.87 1228
5750.58 1082
5751.30 1232
5752.02 1267
5752.73 1261
5753.45 1365
5754.16 1368
5754.88 1287
5755.59 1370
5756.31 1425
5757.03 1387
5757.74 1398
5758.46 1411
5759.17 1502
5759.89 1474
5760.61 1437
5761.32 1432
5762.04 1472
5762.76 1447
5763.47 1441
5764.19 1398
5764.90 1320
5765.62 1391
5766.34 1406
5767.05 1405
5767.77 1348
5768.49 1345
5769.20 1305
5769.92 1234
5770.64 1175
5771.35 1303
5772.07 1176
5772.79 1230
5773.51 1328
5774.22 1267
5774.94 1378
5775.66 1323
5776.37 1279
5777.09 1230
5777.81 1296
5778.53 1268
5779.24 1246
5779.96 1372
5780.68 1336
5781.39 1301
5782.11 1326
5782.83 1360
5783.55 1322
5784.26 1417
5784.98 1237
5785.70 1303
5786.42 1372
5787.14 1214
5787.85 1268
5788.57 1398
5789.29 1409
5790.01 1218
5790.73 1305
5791.44 1435
5792.16 1372
5792.88 1397
5793.60 1389
5794.32 1392
5795.03 1364
5795.75 1282
5796.47 1418
5797.19 1346
5797.91 1382
5798.63 1474
5799.35 1513
5800.06 1395
5800.78 1466
5801.50 1565
5802.22 1582
5802.94 1771
5803.66 1730
5804.38 1724
5805.10 1809
5805.81 1812
5806.53 1944
5807.25 1825
5807.97 1705
5808.69 1843
5809.41 1710
5810.13 1657
5810.85 1439
5811.57 1395
5812.29 1346
5813.01 1381
5813.73 1338
5814.45 1241
5815.17 1361
5815.88 1397
5816.60 1340
5817.32 1357
5818.04 1396
5818.76 1422
5819.48 1435
5820.20 1419
5820.92 1412
5821.64 1452
5822.36 1349
5823.08 1413
5823.80 1366
5824.52 1335
5825.24 1448
5825.96 1288
5826.68 1488
5827.40 1468
5828.12 1306
5828.84 1317
5829.57 1357
5830.29 1307
5831.01 1384
5831.73 1414
5832.45 1413
5833.17 1414
5833.89 1388
5834.61 1312
5835.33 1259
5836.05 1457
5836.77 1413
5837.49 1228
5838.21 1295
5838.94 1345
5839.66 1361
5840.38 1338
5841.10 1255
5841.82 1273
5842.54 1414
5843.26 1392
5843.98 1361
5844.70 1307
5845.43 1356
5846.15 1245
5846.87 1219
5847.59 1436
5848.31 1331
5849.03 1257
5849.76 1354
5850.48 1386
5851.20 1316
5851.92 1399
5852.64 1394
5853.36 1322
5854.09 1221
5854.81 1246
5855.53 1254
5856.25 1416
5856.97 1351
5857.70 1288
5858.42 1409
5859.14 1384
5859.86 1454
5860.59 1377
5861.31 1325
5862.03 1311
5862.75 1293
5863.48 1353
5864.20 1300
5864.92 1331
5865.64 1437
5866.37 1440
5867.09 1251
5867.81 1283
5868.54 1409
5869.26 1380
5869.98 1379
5870.70 1346
5871.43 1419
5872.15 1346
5872.87 1386
5873.60 1495
5874.32 1342
5875.04 1325
5875.77 1353
5876.49 1344
5877.21 1413
5877.94 1273
5878.66 1313
5879.38 1401
5880.11 1346
5880.83 1381
5881.55 1351
5882.28 1283
5883.00 1257
5883.73 1187
5884.45 1309
5885.17 1356
5885.90 1265
5886.62 1327
5887.34 1444
5888.07 1372
5888.79 1331
5889.52 1359
5890.24 1223
5890.97 1365
5891.69 1288
5892.41 1331
5893.14 1407
5893.86 1284
5894.59 1294
5895.31 1342
5896.04 1353
5896.76 1401
5897.49 1316
5898.21 1302
5898.93 1353
5899.66 1372
5900.38 1353
5901.11 1338
5901.83 1323
5902.56 1411
5903.28 1358
5904.01 1319
5904.73 1277
5905.46 1388
5906.18 1383
5906.91 1418
5907.64 1397
5908.36 1411
5909.09 1329
5909.81 1502
5910.54 1439
5911.26 1362
5911.99 1297
5912.71 1368
5913.44 1408
5914.16 1464
5914.89 1326
5915.62 1328
5916.34 1439
5917.07 1475
5917.79 1484
5918.52 1501
5919.25 1556
5919.97 1369
5920.70 1460
5921.42 1451
5922.15 1442
5922.88 1461
5923.60 1404
5924.33 1460
5925.05 1420
5925.78 1400
5926.51 1451
5927.23 1388
5927.96 1446
5928.69 1435
5929.41 1464
5930.14 1451
5930.87 1334
5931.59 1395
5932.32 1463
5933.05 1535
5933.77 1463
5934.50 1565
5935.23 1511
5935.95 1457
5936.68 1549
5937.41 1456
5938.14 1587
5938.86 1664
5939.59 1688
5940.32 1705
5941.04 1858
5941.77 1650
5942.50 1729
5943.23 1624
5943.95 1661
5944.68 1728
5945.41 1752
5946.14 1718
5946.87 1784
5947.59 1787
5948.32 1684
5949.05 1694
5949.78 1715
5950.50 1870
5951.23 1765
5951.96 1774
5952.69 1825
5953.42 1746
5954.14 1900
5954.87 1813
5955.60 1831
5956.33 1907
5957.06 2034
5957.79 2066
5958.51 1950
5959.24 1944
5959.97 2079
5960.70 1975
5961.43 1894
5962.16 1794
5962.88 1936
5963.61 1931
5964.34 2030
5965.07 2076
5965.80 1965
5966.53 2005
5967.26 2026
5967.99 2083
5968.72 2050
5969.44 2215
5970.17 2204
5970.90 2268
5971.63 2410
5972.36 2313
5973.09 2347
5973.82 2385
5974.55 2191
5975.28 2133
5976.01 2311
5976.74 2159
5977.47 2128
5978.20 2146
5978.93 2094
5979.66 2045
5980.39 2185
5981.12 2367
5981.85 2311
5982.58 2200
5983.31 2192
5984.04 2292
5984.77 2212
5985.50 2259
5986.23 2192
5986.96 2145
5987.69 2296
5988.42 2304
5989.15 2256
5989.88 2362
5990.61 2399
5991.34 2308
5992.07 2433
5992.80 2336
5993.53 2408
5994.26 2394
5994.99 2347
5995.72 2394
5996.45 2342
5997.18 2388
5997.91 2276
5998.64 2378
5999.37 2372
6000.11 2324
6000.84 2367
6001.57 2415
6002.30 2484
6003.03 2431
6003.76 2282
6004.49 2451
6005.22 2353
6005.95 2433
6006.69 2423
6007.42 2425
6008.15 2386
6008.88 2371
6009.61 2386
6010.34 2431
6011.07 2467
6011.81 2466
6012.54 2533
6013.27 2691
6014.00 2861
6014.73 3124
6015.46 3245
6016.20 3319
6016.93 3422
6017.66 3584
6018.39 3688
6019.12 3464
6019.86 3572
6020.59 3276
6021.32 3313
6022.05 3179
6022.79 2888
6023.52 2613
6024.25 2558
6024.98 2303
6025.72 2095
6026.45 2131
6027.18 2153
6027.91 2096
6028.65 2151
6029.38 2067
6030.11 1985
6030.84 1983
6031.58 1937
6032.31 1919
6033.04 1969
6033.78 2018
6034.51 1977
6035.24 2020
6035.98 1907
6036.71 1992
6037.44 1793
6038.17 1881
6038.91 2066
6039.64 2112
6040.37 2125
6041.11 2087
6041.84 2075
6042.58 2080
6043.31 2065
6044.04 2177
6044.78 2079
6045.51 2019
6046.24 2074
6046.98 2064
6047.71 2027
6048.44 2088
6049.18 2158
6049.91 2110
6050.65 2074
6051.38 2163
6052.11 2209
6052.85 2120
6053.58 2212
6054.32 2343
6055.05 2310
6055.79 2509
6056.52 2479
6057.25 2294
6057.99 2331
6058.72 2288
6059.46 2266
6060.19 2331
6060.93 2233
6061.66 2218
6062.40 2230
6063.13 2160
6063.87 2082
6064.60 2193
6065.34 2134
6066.07 2261
6066.81 2158
6067.54 2146
6068.28 2251
6069.01 2187
6069.75 2102
6070.48 2066
6071.22 2103
6071.95 2128
6072.69 2097
6073.42 2095
6074.16 2049
6074.89 1958
6075.63 1977
6076.36 1899
6077.10 1977
6077.84 1973
6078.57 2005
6079.31 1820
6080.04 1801
6080.78 1955
6081.51 1911
6082.25 1891
6082.99 1983
6083.72 1973
6084.46 1961
6085.20 1874
6085.93 2006
6086.67 1969
6087.40 1948
6088.14 2009
6088.88 1994
6089.61 1967
6090.35 1981
6091.09 1953
6091.82 1925
6092.56 1852
6093.30 1769
6094.03 1890
6094.77 1873
6095.51 1972
6096.24 1950
6096.98 2038
6097.72 2072
6098.45 2109
6099.19 1992
6099.93 1909
6100.66 1969
6101.40 1893
6102.14 1906
6102.87 2020
6103.61 2015
6104.35 1916
6105.09 1978
6105.82 1819
6106.56 1814
6107.30 1874
6108.04 1876
6108.77 1903
6109.51 2006
6110.25 1959
6110.99 1932
6111.72 1970
6112.46 1804
6113.20 1978
6113.94 2028
6114.68 1945
6115.41 1825
6116.15 1840
6116.89 1985
6117.63 2038
6118.37 1874
6119.10 1909
6119.84 1893
6120.58 1821
6121.32 1939
6122.06 1896
6122.80 1826
6123.53 1927
6124.27 2155
6125.01 2109
6125.75 2011
6126.49 2083
6127.23 2030
6127.97 1974
6128.70 2020
6129.44 2091
6130.18 2059
6130.92 2024
6131.66 2049
6132.40 2099
6133.14 2036
6133.88 2069
6134.62 2019
6135.35 2076
6136.09 2168
6136.83 2168
6137.57 2074
6138.31 2089
6139.05 2118
6139.79 2230
6140.53 2284
6141.27 2236
6142.01 2196
6142.75 2127
6143.49 2071
6144.23 2141
6144.97 2121
6145.71 2302
6146.45 2178
6147.19 2109
6147.93 2211
6148.67 2186
6149.41 2234
6150.15 2082
6150.89 2133
6151.63 2278
6152.37 2308
6153.11 2335
6153.85 2352
6154.59 2352
6155.33 2489
6156.07 2419
6156.81 2250
6157.55 2315
6158.29 2329
6159.03 2387
6159.77 2480
6160.51 2450
6161.25 2481
6161.99 2434
6162.73 2396
6163.47 2307
6164.22 2496
6164.96 2408
6165.70 2449
6166.44 2386
6167.18 2545
6167.92 2727
6168.66 2776
6169.40 2879
6170.14 2821
6170.89 2829
6171.63 3026
6172.37 3123
6173.11 3049
6173.85 3020
6174.59 3052
6175.33 3059
6176.08 2923
6176.82 3089
6177.56 3061
6178.30 2949
6179.04 2822
6179.78 2816
6180.53 2944
6181.27 2785
6182.01 2905
6182.75 2953
6183.49 2945
6184.24 2893
6184.98 2900
6185.72 2908
6186.46 2941
6187.20 2959
6187.95 2972
6188.69 3108
6189.43 3367
6190.17 3251
6190.92 3307
6191.66 3234
6192.40 3272
6193.14 3219
6193.89 3331
6194.63 3420
6195.37 3359
6196.12 3391
6196.86 3446
6197.60 3493
6198.34 3489
6199.09 3526
6199.83 3562
6200.57 3618
6201.32 3668
6202.06 3726
6202.80 3712
6203.55 3536
6204.29 3669
6205.03 3573
6205.78 3577
6206.52 3869
6207.26 3624
6208.01 3870
6208.75 4153
6209.49 4597
6210.24 5020
6210.98 5757
6211.72 6707
6212.47 7506
6213.21 8303
6213.96 9050
6214.70 9483
6215.44 9247
6216.19 9167
6216.93 8544
6217.68 7855
6218.42 6860
6219.16 6124
6219.91 5169
6220.65 4558
6221.40 4057
6222.14 3763
6222.89 3417
6223.63 3230
6224.37 2991
6225.12 2994
6225.86 2969
6226.61 2893
6227.35 3062
6228.10 3200
6228.84 3260
6229.59 3169
6230.33 3184
6231.08 3114
6231.82 3039
6232.57 3008
6233.31 2887
6234.06 2826
6234.80 2585
6235.55 2583
6236.29 2424
6237.04 2434
6237.78 2527
6238.53 2431
6239.27 2554
6240.02 2555
6240.76 2527
6241.51 2394
6242.26 2411
6243.00 2420
6243.75 2589
6244.49 2426
6245.24 2347
6245.98 2560
6246.73 2609
6247.48 2602
6248.22 2623
6248.97 2647
6249.71 2773
6250.46 2828
6251.21 2892
6251.95 3050
6252.70 2967
6253.44 3022
6254.19 3176
6254.94 3069
6255.68 3091
6256.43 2864
6257.18 2708
6257.92 2758
6258.67 2694
6259.42 2629
6260.16 2679
6260.91 2531
6261.66 2580
6262.40 2570
6263.15 2494
6263.90 2532
6264.64 2521
6265.39 2558
6266.14 2647
6266.88 2494
6267.63 2515
6268.38 2538
6269.13 2354
6269.87 2361
6270.62 2392
6271.37 2473
6272.11 2600
6272.86 2381
6273.61 2214
6274.36 2348
6275.10 2410
6275.85 2413
6276.60 2510
6277.35 2417
6278.10 2396
6278.84 2369
6279.59 2308
6280.34 2336
6281.09 2447
6281.83 2461
6282.58 2502
6283.33 2470
6284.08 2422
6284.83 2431
6285.57 2352
6286.32 2254
6287.07 2275
6287.82 2222
6288.57 2242
6289.32 2099
6290.06 2060
6290.81 2023
6291.56 2121
6292.31 2123
6293.06 2047
6293.81 2147
6294.56 2159
6295.30 2145
6296.05 2068
6296.80 1992
6297.55 1911
6298.30 1989
6299.05 2065
6299.80 1896
6300.55 1942
6301.30 1896
6302.05 1884
6302.79 1970
6303.54 1861
6304.29 1836
6305.04 1965
6305.79 2024
6306.54 1856
6307.29 1840
6308.04 1895
6308.79 1881
6309.54 1864
6310.29 1957
6311.04 1892
6311.79 1817
6312.54 1916
6313.29 1862
6314.04 1887
6314.79 1984
6315.54 1830
6316.29 1860
6317.04 1887
6317.79 1790
6318.54 1826
6319.29 1839
6320.04 1774
6320.79 1757
6321.54 1900
6322.29 1880
6323.04 1932
6323.79 1962
6324.54 1875
6325.29 1920
6326.04 1765
6326.79 1744
6327.54 1671
6328.29 1696
6329.04 1639
6329.79 1600
6330.55 1672
6331.30 1780
6332.05 1706
6332.80 1726
6333.55 1632
6334.30 1747
6335.05 1772
6335.80 1612
6336.55 1642
6337.30 1645
6338.06 1615
6338.81 1612
6339.56 1682
6340.31 1664
6341.06 1717
6341.81 1668
6342.56 1663
6343.32 1632
6344.07 1608
6344.82 1701
6345.57 1688
6346.32 1673
6347.07 1647
6347.83 1719
6348.58 1686
6349.33 1618
6350.08 1559
6350.83 1628
6351.59 1791
6352.34 1771
6353.09 1754
6353.84 1767
6354.60 1687
6355.35 1786
6356.10 1725
6356.85 1781
6357.61 1646
6358.36 1607
6359.11 1737
6359.86 1667
6360.62 1724
6361.37 1720
6362.12 1642
6362.87 1585
6363.63 1605
6364.38 1793
6365.13 1708
6365.88 1655
6366.64 1653
6367.39 1623
6368.14 1642
6368.90 1575
6369.65 1560
6370.40 1593
6371.16 1658
6371.91 1589
6372.66 1654
6373.42 1622
6374.17 1577
6374.92 1576
6375.68 1526
6376.43 1518
6377.18 1595
6377.94 1495
6378.69 1573
6379.45 1550
6380.20 1601
6380.95 1745
6381.71 1643
6382.46 1667
6383.21 1559
6383.97 1608
6384.72 1548
6385.48 1580
6386.23 1628
6386.98 1666
6387.74 1752
6388.49 1712
6389.25 1733
6390.00 1577
6390.76 1566
6391.51 1543
6392.27 1526
6393.02 1543
6393.77 1587
6394.53 1620
6395.28 1606
6396.04 1594
6396.79 1709
6397.55 1734
6398.30 1696
6399.06 1702
6399.81 1642
6400.57 1626
6401.32 1538
6402.08 1541
6402.83 1504
6403.59 1653
6404.34 1479
6405.10 1568
6405.85 1459
6406.61 1475
6407.36 1533
6408.12 1622
6408.88 1579
6409.63 1512
6410.39 1569
6411.14 1570
6411.90 1548
6412.65 1560
6413.41 1503
6414.16 1544
6414.92 1613
6415.68 1583
6416.43 1561
6417.19 1485
6417.94 1559
6418.70 1620
6419.46 1584
6420.21 1593
6420.97 1655
6421.73 1660
6422.48 1635
6423.24 1609
6423.99 1679
6424.75 1656
6425.51 1661
6426.26 1627
6427.02 1568
6427.78 1542
6428.53 1575
6429.29 1613
6430.05 1749
6430.80 1683
6431.56 1611
6432.32 1652
6433.07 1647
6433.83 1649
6434.59 1601
6435.34 1655
6436.10 1614
6436.86 1696
6437.62 1799
6438.37 1824
6439.13 1659
6439.89 1753
6440.65 1682
6441.40 1750
6442.16 1811
6442.92 1683
6443.68 1647
6444.43 1742
6445.19 1787
6445.95 1840
6446.71 1794
6447.46 1742
6448.22 1786
6448.98 1664
6449.74 1739
6450.49 1732
6451.25 1740
6452.01 1742
6452.77 1704
6453.53 1735
6454.29 1779
6455.04 1849
6455.80 1815
6456.56 1756
6457.32 1925
6458.08 1846
6458.84 1904
6459.59 1718
6460.35 1784
6461.11 1933
6461.87 1939
6462.63 1884
6463.39 1841
6464.15 1876
6464.90 1913
6465.66 1918
6466.42 1863
6467.18 1967
6467.94 1940
6468.70 1910
6469.46 1983
6470.22 1974
6470.98 2080
6471.73 2033
6472.49 2059
6473.25 1889
6474.01 1979
6474.77 1904
6475.53 2013
6476.29 2069
6477.05 2023
6477.81 1942
6478.57 2044
6479.33 2165
6480.09 2064
6480.85 2009
6481.61 1964
6482.37 2177
6483.13 2257
6483.89 2168
6484.65 2276
6485.41 2220
6486.17 2289
6486.93 2368
6487.69 2365
6488.45 2268
6489.21 2302
6489.97 2289
6490.73 2353
6491.49 2265
6492.25 2286
6493.01 2363
6493.77 2356
6494.53 2477
6495.29 2565
6496.05 2653
6496.81 2643
6497.57 2591
6498.33 2678
6499.10 2734
6499.86 2823
6500.62 2723
6501.38 2774
6502.14 2829
6502.90 2880
6503.66 2771
6504.42 2789
6505.18 2719
6505.94 2746
6506.71 2913
6507.47 2934
6508.23 2843
6508.99 2851
6509.75 2978
6510.51 2988
6511.27 2968
6512.04 2921
6512.80 3020
6513.56 3129
6514.32 3224
6515.08 3208
6515.84 3228
6516.61 3188
6517.37 3167
6518.13 3183
6518.89 3148
6519.65 3136
6520.42 3135
6521.18 3077
6521.94 3058
6522.70 3154
6523.46 3105
6524.23 3172
6524.99 3446
6525.75 3448
6526.51 3556
6527.28 3591
6528.04 3539
6528.80 3797
6529.56 3763
6530.33 3884
6531.09 3984
6531.85 4016
6532.61 4024
6533.38 4031
6534.14 3895
6534.90 4030
6535.67 4068
6536.43 4180
6537.19 4610
6537.95 5113
6538.72 5936
6539.48 6921
6540.24 7897
6541.01 8751
6541.77 9194
6542.53 9597
6543.30 9697
6544.06 8833
6544.82 8201
6545.59 7281
6546.35 6500
6547.11 5412
6547.88 4800
6548.64 4250
6549.41 3604
6550.17 3555
6550.93 3393
6551.70 3176
6552.46 2952
6553.22 2964
6553.99 2877
6554.75 2826
6555.52 2860
6556.28 2818
6557.05 2846
6557.81 2863
6558.57 2671
6559.34 2709
6560.10 2665
6560.87 2740
6561.63 2716
6562.40 2581
6563.16 2681
6563.92 2639
6564.69 2739
6565.45 2731
6566.22 2642
6566.98 2745
6567.75 2930
6568.51 2906
6569.28 3033
6570.04 2990
6570.81 2957
6571.57 2992
6572.34 3043
6573.10 2902
6573.87 2855
6574.63 2857
6575.40 2901
6576.16 3042
6576.93 3142
6577.69 3151
6578.46 3317
6579.23 3527
6579.99 3550
6580.76 3567
6581.52 3383
6582.29 3439
6583.05 3390
6583.82 3429
6584.59 3252
6585.35 3246
6586.12 3270
6586.88 3150
6587.65 3120
6588.41 3097
6589.18 3148
6589.95 3239
6590.71 3214
6591.48 3152
6592.25 3050
6593.01 3116
6593.78 3185
6594.54 3123
6595.31 3014
6596.08 3111
6596.84 3246
6597.61 3266
6598.38 3302
6599.14 3348
6599.91 3389
6600.68 3288
6601.44 3392
6602.21 3389
6602.98 3205
6603.74 2967
6604.51 2870
6605.28 2783
6606.05 2676
6606.81 2651
6607.58 2614
6608.35 2544
6609.11 2476
6609.88 2496
6610.65 2561
6611.42 2543
6612.18 2388
6612.95 2507
6613.72 2660
6614.49 2317
6615.25 2397
6616.02 2522
6616.79 2508
6617.56 2483
6618.32 2563
6619.09 2453
6619.86 2411
6620.63 2383
6621.40 2288
6622.16 2187
6622.93 2156
6623.70 2331
6624.47 2322
6625.24 2228
6626.00 2256
6626.77 2114
6627.54 2170
6628.31 2173
6629.08 2220
6629.85 2177
6630.61 2164
6631.38 2258
6632.15 2095
6632.92 2186
6633.69 2181
6634.46 2256
6635.23 2155
6635.99 2161
6636.76 2362
6637.53 2340
6638.30 2331
6639.07 2545
6639.84 2463
6640.61 2403
6641.38 2378
6642.15 2440
6642.92 2296
6643.68 2170
6644.45 2093
6645.22 1972
6645.99 2025
6646.76 1990
6647.53 2033
6648.30 1999
6649.07 1953
6649.84 1981
6650.61 1888
6651.38 1920
6652.15 1967
6652.92 1941
6653.69 1940
6654.46 1926
6655.23 1973
6656.00 1994
6656.77 1974
6657.54 1848
6658.31 1909
6659.08 1808
6659.85 1884
6660.62 1895
6661.39 1908
6662.16 1856
6662.93 1761
6663.70 1795
6664.47 1773
6665.24 1773
6666.01 1808
6666.78 1824
6667.55 1782
6668.32 1803
6669.09 1802
6669.86 1802
6670.64 1830
6671.41 1715
6672.18 1738
6672.95 1769
6673.72 1853
6674.49 1858
6675.26 1849
6676.03 1767
6676.80 1783
6677.57 1767
6678.35 1694
6679.12 1825
6679.89 1807
6680.66 1743
6681.43 1721
6682.20 1792
6682.97 1743
6683.75 1803
6684.52 1760
6685.29 1795
6686.06 1771
6686.83 1746
6687.60 1785
6688.38 1836
6689.15 1920
6689.92 1789
6690.69 1770
6691.46 1732
6692.24 1853
6693.01 1799
6693.78 1688
6694.55 1705
6695.32 1755
6696.10 1671
6696.87 1634
6697.64 1635
6698.41 1633
6699.19 1613
6699.96 1636
6700.73 1618
6701.50 1545
6702.28 1688
6703.05 1567
6703.82 1574
6704.59 1595
6705.37 1484
6706.14 1600
6706.91 1634
6707.69 1668
6708.46 1595
6709.23 1620
6710.00 1652
6710.78 1627
6711.55 1575
6712.32 1629
6713.10 1650
6713.87 1547
6714.64 1602
6715.42 1505
6716.19 1519
6716.96 1485
6717.74 1580
6718.51 1549
6719.28 1549
6720.06 1495
6720.83 1483
6721.61 1512
6722.38 1374
6723.15 1429
6723.93 1467
6724.70 1433
6725.47 1462
6726.25 1392
6727.02 1398
6727.80 1480
6728.57 1549
6729.35 1467
6730.12 1471
6730.89 1445
6731.67 1448
6732.44 1530
6733.22 1487
6733.99 1424
6734.77 1449
6735.54 1430
6736.31 1459
6737.09 1414
6737.86 1418
6738.64 1422
6739.41 1454
6740.19 1384
6740.96 1521
6741.74 1396
6742.51 1416
6743.29 1450
6744.06 1417
6744.84 1382
6745.61 1509
6746.39 1499
6747.16 1565
6747.94 1451
6748.71 1410
6749.49 1481
6750.26 1547
6751.04 1477
6751.82 1533
6752.59 1432
6753.37 1476
6754.14 1477
6754.92 1583
6755.69 1536
6756.47 1488
6757.25 1549
6758.02 1621
6758.80 1581
6759.57 1463
6760.35 1423
6761.12 1376
6761.90 1259
6762.68 1358
6763.45 1428
6764.23 1404
6765.01 1564
6765.78 1427
6766.56 1352
6767.33 1451
6768.11 1471
6768.89 1436
6769.66 1404
6770.44 1490
6771.22 1440
6771.99 1395
6772.77 1460
6773.55 1443
6774.32 1515
6775.10 1451
6775.88 1456
6776.65 1443
6777.43 1416
6778.21 1464
6778.99 1522
6779.76 1512
6780.54 1481
6781.32 1466
6782.09 1431
6782.87 1450
6783.65 1450
6784.43 1439
6785.20 1503
6785.98 1382
6786.76 1472
6787.54 1532
6788.31 1529
6789.09 1401
6789.87 1424
6790.65 1360
6791.42 1383
6792.20 1338
6792.98 1340
6793.76 1452
6794.54 1499
6795.31 1413
6796.09 1356
6796.87 1388
6797.65 1329
6798.43 1344
6799.20 1389
6799.98 1411
6800.76 1344
6801.54 1412
6802.32 1450
6803.10 1393
6803.87 1471
6804.65 1473
6805.43 1460
6806.21 1529
6806.99 1539
6807.77 1386
6808.55 1406
6809.32 1501
6810.10 1384
6810.88 1391
6811.66 1349
6812.44 1418
6813.22 1355
6814.00 1363
6814.78 1394
6815.56 1452
6816.34 1376
6817.11 1374
6817.89 1378
6818.67 1426
6819.45 1365
6820.23 1365
6821.01 1466
6821.79 1466
6822.57 1489
6823.35 1458
6824.13 1448
6824.91 1536
6825.69 1457
6826.47 1457
6827.25 1427
6828.03 1406
6828.81 1389
6829.59 1466
6830.37 1463
6831.15 1463
6831.93 1477
6832.71 1534
6833.49 1519
6834.27 1424
6835.05 1500
6835.83 1377
6836.61 1368
6837.39 1490
6838.17 1512
6838.95 1430
6839.73 1503
6840.51 1426
6841.29 1405
6842.07 1490
6842.85 1391
6843.63 1592
6844.42 1535
6845.20 1526
6845.98 1575
6846.76 1419
6847.54 1355
6848.32 1378
6849.10 1514
6849.88 1525
6850.66 1552
6851.44 1654
6852.23 1735
6853.01 1735
6853.79 1698
6854.57 1940
6855.35 2111
6856.13 2153
6856.91 2172
6857.70 2141
6858.48 2163
6859.26 2022
6860.04 1991
6860.82 1890
6861.60 1767
6862.39 1725
6863.17 1729
6863.95 1654
6864.73 1558
6865.51 1633
6866.30 1538
6867.08 1645
6867.86 1634
6868.64 1619
6869.42 1556
6870.21 1702
6870.99 1663
6871.77 1688
6872.55 1574
6873.34 1662
6874.12 1668
6874.90 1701
6875.68 1668
6876.47 1645
6877.25 1614
6878.03 1627
6878.81 1559
6879.60 1682
6880.38 1626
6881.16 1545
6881.95 1685
6882.73 1694
6883.51 1726
6884.29 1711
6885.08 1781
6885.86 1714
6886.64 1882
6887.43 1720
6888.21 1708
6888.99 1758
6889.78 1744
6890.56 1844
6891.34 1971
6892.13 2149
6892.91 2093
6893.69 2205
6894.48 2160
6895.26 2066
6896.05 2040
6896.83 2041
6897.61 1980
6898.40 1900
6899.18 1807
6899.97 1853
6900.75 1929
6901.53 1866
6902.32 1946
6903.10 1868
6903.89 1917
6904.67 1839
6905.45 1899
6906.24 1980
6907.02 2002
6907.81 1957
6908.59 1982
6909.38 1887
6910.16 1910
6910.95 1848
6911.73 1827
6912.51 1898
6913.30 1986
6914.08 1973
6914.87 2026
6915.65 1979
6916.44 1959
6917.22 1850
6918.01 1896
6918.79 1870
6919.58 1969
6920.36 1935
6921.15 2059
6921.93 1985
6922.72 1898
6923.50 1994
6924.29 2026
6925.08 1986
6925.86 1969
6926.65 1877
6927.43 1879
6928.22 1990
6929.00 1990
6929.79 2019
6930.57 2019
6931.36 2083
6932.15 2054
6932.93 2039
6933.72 2140
6934.50 2125
6935.29 2136
6936.08 2153
6936.86 2243
6937.65 2234
6938.43 2148
6939.22 2143
6940.01 2196
6940.79 2207
6941.58 2222
6942.37 2191
6943.15 2254
6943.94 2255
6944.72 2317
6945.51 2254
6946.30 2529
6947.08 2444
6947.87 2565
6948.66 2542
6949.44 2572
6950.23 2546
6951.02 2603
6951.80 2545
6952.59 2567
6953.38 2750
6954.17 2661
6954.95 2635
6955.74 2537
6956.53 2495
6957.31 2552
6958.10 2623
6958.89 2640
6959.68 2709
6960.46 2715
6961.25 2579
6962.04 2664
6962.83 2843
6963.61 2770
6964.40 2742
6965.19 2863
6965.98 2830
6966.76 2782
6967.55 2784
6968.34 2816
6969.13 2881
6969.92 2889
6970.70 2778
6971.49 2876
6972.28 3028
6973.07 3005
6973.86 3106
6974.64 3122
6975.43 3178
6976.22 3125
6977.01 3203
6977.80 3089
6978.59 3182
6979.37 3145
6980.16 3062
6980.95 3098
6981.74 3183
6982.53 3044
6983.32 3138
6984.11 3363
6984.90 3473
6985.68 3570
6986.47 3758
6987.26 4067
6988.05 4658
6988.84 5252
6989.63 5600
6990.42 6295
6991.21 6548
6992.00 6836
6992.79 6733
6993.57 6413
6994.36 5912
6995.15 5442
6995.94 4991
6996.73 4384
6997.52 4152
6998.31 3984
6999.10 3871
6999.89 3781
7000.68 3761
7001.47 4192
7002.26 4519
7003.05 5064
7003.84 5469
7004.63 5760
7005.42 6066
7006.21 6189
7007.00 6287
7007.79 6045
7008.58 5599
7009.37 5038
7010.16 4349
7010.95 3772
7011.74 3452
7012.53 3175
7013.32 2858
7014.11 2667
7014.90 2564
7015.69 2688
7016.48 2602
7017.27 2608
7018.06 2502
7018.85 2609
7019.65 2645
7020.44 2585
7021.23 2560
7022.02 2548
7022.81 2585
7023.60 2568
7024.39 2408
7025.18 2387
7025.97 2455
7026.76 2388
7027.56 2534
7028.35 2486
7029.14 2516
7029.93 2561
7030.72 2544
7031.51 2630
7032.30 2536
7033.09 2370
7033.89 2359
7034.68 2376
7035.47 2396
7036.26 2278
7037.05 2311
7037.84 2281
7038.64 2249
7039.43 2181
7040.22 2320
7041.01 2301
7041.80 2354
7042.60 2360
7043.39 2375
7044.18 2445
7044.97 2417
7045.76 2464
7046.56 2361
7047.35 2334
7048.14 2246
7048.93 2295
7049.73 2161
7050.52 2214
7051.31 2166
7052.10 2158
7052.90 2149
7053.69 2190
7054.48 2097
7055.27 2104
7056.07 2100
7056.86 2147
7057.65 2178
7058.45 2163
7059.24 2061
7060.03 2085
7060.83 2130
7061.62 2026
7062.41 2019
7063.20 2083
7064.00 1972
7064.79 1963
7065.58 2094
7066.38 2112
7067.17 2046
7067.96 1992
7068.76 1909
7069.55 1973
7070.35 1846
7071.14 1844
7071.93 1897
7072.73 1956
7073.52 1974
7074.31 1926
7075.11 1907
7075.90 1936
7076.70 1868
7077.49 1839
7078.28 1861
7079.08 1910
7079.87 1844
7080.67 1877
7081.46 1728
7082.25 1655
7083.05 1736
7083.84 1810
7084.64 1758
7085.43 1840
7086.23 1732
7087.02 1804
7087.82 1752
7088.61 1802
7089.41 1712
7090.20 1924
7090.99 1934
7091.79 1904
7092.58 1811
7093.38 1956
7094.17 1903
7094.97 1831
7095.76 1862
7096.56 1868
7097.35 1743
7098.15 1723
7098.94 1637
7099.74 1587
7100.54 1639
7101.33 1661
7102.13 1633
7102.92 1602
7103.72 1617
7104.51 1630
7105.31 1555
7106.10 1481
7106.90 1435
7107.70 1438
7108.49 1483
7109.29 1502
7110.08 1540
7110.88 1460
7111.67 1470
7112.47 1425
7113.27 1395
7114.06 1467
7114.86 1394
7115.65 1405
7116.45 1477
7117.25 1379
7118.04 1355
7118.84 1414
7119.64 1368
7120.43 1361
7121.23 1387
7122.03 1435
7122.82 1450
7123.62 1445
7124.41 1430
7125.21 1471
7126.01 1448
7126.81 1385
7127.60 1331
7128.40 1288
7129.20 1350
7129.99 1379
7130.79 1339
7131.59 1384
7132.38 1443
7133.18 1482
7133.98 1518
7134.78 1409
7135.57 1379
7136.37 1329
7137.17 1427
7137.96 1414
7138.76 1331
7139.56 1299
7140.36 1359
7141.15 1402
7141.95 1375
7142.75 1332
7143.55 1329
7144.35 1422
7145.14 1324
7145.94 1405
7146.74 1386
7147.54 1323
7148.33 1367
7149.13 1254
7149.93 1298
7150.73 1318
7151.53 1278
7152.33 1283
7153.12 1296
7153.92 1276
7154.72 1290
7155.52 1356
7156.32 1293
7157.12 1396
7157.91 1400
7158.71 1348
7159.51 1246
7160.31 1185
7161.11 1212
7161.91 1189
7162.71 1268
7163.50 1404
7164.30 1347
7165.10 1184
7165.90 1231
7166.70 1237
7167.50 1199
7168.30 1252
7169.10 1283
7169.90 1256
7170.70 1216
7171.50 1305
7172.29 1269
7173.09 1259
7173.89 1220
7174.69 1212
7175.49 1339
7176.29 1276
7177.09 1311
7177.89 1305
7178.69 1384
7179.49 1252
7180.29 1182
7181.09 1288
7181.89 1239
7182.69 1223
7183.49 1221
7184.29 1189
7185.09 1325
7185.89 1320
7186.69 1237
7187.49 1277
7188.29 1325
7189.09 1267
7189.89 1192
7190.69 1341
7191.49 1298
7192.29 1274
7193.09 1207
7193.89 1176
7194.69 1186
7195.49 1338
7196.29 1217
7197.10 1236
7197.90 1253
7198.70 1094
7199.50 1072
7200.30 1200
7201.10 1205
7201.90 1149
7202.70 1232
7203.50 1209
7204.30 1149
7205.11 1165
7205.91 1139
7206.71 1249
7207.51 1154
7208.31 1175
7209.11 1224
7209.91 1118
7210.71 1123
7211.52 1195
7212.32 1180
7213.12 1117
7213.92 1045
7214.72 1132
7215.52 1156
7216.33 1153
7217.13 1130
7217.93 1073
7218.73 1131
7219.53 1089
7220.34 1147
7221.14 1197
7221.94 1216
7222.74 1169
7223.54 1148
7224.35 1134
7225.15 1189
7225.95 1194
7226.75 1130
7227.56 1181
7228.36 1148
7229.16 1167
7229.96 1170
7230.77 1177
7231.57 1212
7232.37 1176
7233.17 1214
7233.98 1126
7234.78 1135
7235.58 1177
7236.38 1225
7237.19 1129
7237.99 1126
7238.79 1143
7239.60 1137
7240.40 1228
7241.20 1250
7242.01 1288
7242.81 1335
7243.61 1313
7244.42 1234
7245.22 1333
7246.02 1255
7246.83 1242
7247.63 1228
7248.43 1352
7249.24 1368
7250.04 1262
7250.84 1326
7251.65 1224
7252.45 1309
7253.26 1181
7254.06 1195
7254.86 1270
7255.67 1283
7256.47 1252
7257.28 1181
7258.08 1254
7258.88 1268
7259.69 1284
7260.49 1261
7261.30 1220
7262.10 1286
7262.90 1337
7263.71 1230
7264.51 1270
7265.32 1226
7266.12 1274
7266.93 1355
7267.73 1308
7268.54 1259
7269.34 1322
7270.15 1417
7270.95 1393
7271.76 1377
7272.56 1283
7273.37 1241
7274.17 1323
7274.98 1437
7275.78 1417
7276.59 1410
7277.39 1373
7278.20 1393
7279.00 1506
7279.81 1536
7280.61 1369
7281.42 1440
7282.22 1534
7283.03 1508
7283.83 1550
7284.64 1612
7285.45 1544
7286.25 1678
7287.06 1816
7287.86 2051
7288.67 2090
7289.47 2181
7290.28 2337
7291.09 2506
7291.89 2441
7292.70 2263
7293.50 2124
7294.31 1941
7295.12 1852
7295.92 1752
7296.73 1643
7297.53 1467
7298.34 1507
7299.15 1505
7299.95 1541
7300.76 1444
7301.57 1521
7302.37 1488
7303.18 1420
7303.99 1429
7304.79 1557
7305.60 1494
7306.41 1422
7307.21 1525
7308.02 1479
7308.83 1507
7309.63 1470
7310.44 1513
7311.25 1568
7312.06 1597
7312.86 1660
7313.67 1781
7314.48 1704
7315.28 1752
7316.09 1761
7316.90 1782
7317.71 1768
7318.51 1764
7319.32 1719
7320.13 1721
7320.94 1885
7321.74 1745
7322.55 1757
7323.36 1812
7324.17 1932
7324.97 1968
7325.78 2044
7326.59 2003
7327.40 1908
7328.21 1995
7329.01 2053
7329.82 1941
7330.63 1854
7331.44 1729
7332.25 1563
7333.06 1553
7333.86 1553
7334.67 1551
7335.48 1544
7336.29 1475
7337.10 1518
7337.91 1433
7338.71 1371
7339.52 1410
7340.33 1417
7341.14 1470
7341.95 1556
7342.76 1491
7343.57 1465
7344.38 1592
7345.18 1543
7345.99 1564
7346.80 1449
7347.61 1536
7348.42 1528
7349.23 1496
7350.04 1510
7350.85 1429
7351.66 1437
7352.47 1485
7353.28 1530
7354.09 1443
7354.89 1468
7355.70 1599
7356.51 1515
7357.32 1535
7358.13 1507
7358.94 1462
7359.75 1360
7360.56 1416
7361.37 1447
7362.18 1516
7362.99 1499
7363.80 1494
7364.61 1555
7365.42 1501
7366.23 1530
7367.04 1600
7367.85 1524
7368.66 1434
7369.47 1436
7370.28 1445
7371.09 1482
7371.90 1492
7372.71 1419
7373.52 1506
7374.33 1470
7375.15 1429
7375.96 1408
7376.77 1447
7377.58 1466
7378.39 1551
7379.20 1643
7380.01 1569
7380.82 1532
7381.63 1505
7382.44 1501
7383.25 1568
7384.06 1701
7384.88 1784
7385.69 1782
7386.50 1829
7387.31 1846
7388.12 1775
7388.93 1768
7389.74 1784
7390.55 1546
7391.37 1597
7392.18 1601
7392.99 1488
7393.80 1471
7394.61 1417
7395.42 1415
7396.24 1341
7397.05 1399
7397.86 1347
7398.67 1330
7399.48 1436
7400.30 1348
7401.11 1429
7401.92 1419
7402.73 1483
7403.54 1477
7404.36 1485
7405.17 1629
7405.98 1610
7406.79 1550
7407.60 1558
7408.42 1575
7409.23 1510
7410.04 1526
7410.85 1461
7411.67 1393
7412.48 1434
7413.29 1521
7414.11 1575
7414.92 1462
7415.73 1339
7416.54 1378
7417.36 1334
7418.17 1345
7418.98 1282
7419.80 1227
7420.61 1268
7421.42 1292
7422.23 1288
7423.05 1231
7423.86 1091
7424.67 1246
7425.49 1142
7426.30 1203
7427.11 1175
7427.93 1275
7428.74 1207
7429.56 1217
7430.37 1235
7431.18 1204
7432.00 1153
7432.81 1106
7433.62 1213
7434.44 1182
7435.25 1190
7436.07 1192
7436.88 1185
7437.69 1213
7438.51 1144
7439.32 1178
7440.14 1147
7440.95 1165
7441.76 1184
7442.58 1093
7443.39 1178
7444.21 1190
7445.02 1222
7445.84 1212
7446.65 1229
7447.46 1217
7448.28 1141
7449.09 1130
7449.91 1177
7450.72 1220
7451.54 1182
7452.35 1083
7453.17 1122
7453.98 1057
7454.80 1095
7455.61 1138
7456.43 1093
7457.24 1023
7458.06 1024
7458.87 1137
7459.69 1162
7460.50 1046
7461.32 1018
7462.13 1070
7462.95 1035
7463.77 1029
7464.58 1047
7465.40 1125
7466.21 1150
7467.03 1190
7467.84 1129
7468.66 1047
7469.47 1095
7470.29 1131
7471.11 1066
7471.92 1057
7472.74 1033
7473.55 1165
7474.37 1194
7475.19 1218
7476.00 1171
7476.82 1080
7477.63 1114
7478.45 1100
7479.27 1099
7480.08 987
7480.90 948
7481.72 1060
7482.53 996
7483.35 1024
7484.17 1022
7484.98 956
7485.80 973
7486.62 1072
7487.43 1014
7488.25 958
7489.07 1066
7489.88 967
7490.70 1061
7491.52 1022
7492.33 919
7493.15 977
7493.97 1050
7494.78 1002
7495.60 982
7496.42 990
7497.24 988
7498.05 1046
7498.87 975
7499.69 930
7500.51 948
7501.32 907
7502.14 916
7502.96 994
7503.78 966
7504.59 1019
7505.41 1005
7506.23 1055
7507.05 1008
7507.86 908
7508.68 927
7509.50 932
7510.32 918
7511.14 900
7511.95 906
7512.77 987
7513.59 981
7514.41 994
7515.23 935
7516.05 923
7516.86 935
7517.68 924
7518.50 890
7519.32 887
7520.14 857
7520.96 904
7521.78 932
7522.59 953
7523.41 947
7524.23 939
7525.05 972
7525.87 934
7526.69 866
7527.51 926
7528.33 874
7529.14 960
7529.96 924
7530.78 955
7531.60 840
7532.42 893
7533.24 909
7534.06 833
7534.88 871
7535.70 937
7536.52 953
7537.34 928
7538.16 876
7538.98 933
7539.80 940
7540.62 961
7541.44 920
7542.25 877
7543.07 858
7543.89 856
7544.71 943
7545.53 985
7546.35 989
7547.17 916
7547.99 947
7548.81 945
7549.63 1027
7550.45 893
7551.27 898
7552.09 978
7552.92 850
7553.74 841
7554.56 920
7555.38 852
7556.20 890
7557.02 947
7557.84 929
7558.66 930
7559.48 910
7560.30 881
7561.12 897
7561.94 867
7562.76 862
7563.58 845
7564.40 918
7565.23 851
7566.05 900
7566.87 884
7567.69 935
7568.51 885
7569.33 915
7570.15 929
7570.97 925
7571.79 922
7572.62 830
7573.44 818
7574.26 842
7575.08 799
7575.90 797
7576.72 835
7577.55 872
7578.37 920
7579.19 868
7580.01 963
7580.83 864
7581.65 849
7582.48 952
7583.30 874
7584.12 819
7584.94 825
7585.76 804
7586.59 762
7587.41 782
7588.23 770
7589.05 835
7589.88 852
7590.70 888
7591.52 946
7592.34 860
7593.16 864
7593.99 827
7594.81 835
7595.63 921
7596.46 849
7597.28 880
7598.10 881
7598.92 868
7599.75 898
7600.57 889
7601.39 847
7602.22 839
7603.04 875
7603.86 825
7604.68 800
7605.51 903
7606.33 973
7607.15 950
7607.98 872
7608.80 938
7609.62 899
7610.45 837
7611.27 912
7612.09 901
7612.92 891
7613.74 939
7614.57 892
7615.39 872
7616.21 881
7617.04 874
7617.86 880
7618.68 808
7619.51 868
7620.33 955
7621.16 896
7621.98 937
7622.80 932
7623.63 888
7624.45 934
7625.28 966
7626.10 935
7626.93 922
7627.75 895
7628.57 882
7629.40 962
7630.22 891
7631.05 908
7631.87 878
7632.70 904
7633.52 917
7634.35 828
7635.17 927
7636.00 870
7636.82 828
7637.65 915
7638.47 967
7639.30 925
7640.12 887
7640.95 872
7641.77 857
7642.60 895
7643.42 922
7644.25 870
7645.07 855
7645.90 825
7646.72 878
7647.55 958
7648.37 845
7649.20 895
7650.02 826
7650.85 850
7651.68 879
7652.50 857
7653.33 854
7654.15 897
7654.98 908
7655.81 853
7656.63 838
7657.46 807
7658.28 851
7659.11 890
7659.94 808
7660.76 806
7661.59 853
7662.41 798
7663.24 872
7664.07 763
7664.89 787
7665.72 755
7666.55 788
7667.37 869
7668.20 797
7669.03 815
7669.85 808
7670.68 860
7671.51 776
7672.33 847
7673.16 842
7673.99 836
7674.81 890
7675.64 813
7676.47 806
7677.29 802
7678.12 834
7678.95 783
7679.78 791
7680.60 773
7681.43 877
7682.26 807
7683.08 805
7683.91 885
7684.74 852
7685.57 906
7686.39 888
7687.22 877
7688.05 870
7688.88 818
7689.70 808
7690.53 846
7691.36 877
7692.19 837
7693.02 908
7693.84 899
7694.67 831
7695.50 779
7696.33 753
7697.16 806
7697.98 871
7698.81 887
7699.64 854
7700.47 842
7701.30 773
7702.13 745
7702.95 800
7703.78 731
7704.61 854
7705.44 791
7706.27 805
7707.10 762
7707.93 807
7708.75 833
7709.58 842
7710.41 860
7711.24 820
7712.07 831
7712.90 945
7713.73 842
7714.56 796
7715.39 750
7716.22 892
7717.04 896
7717.87 809
7718.70 859
7719.53 852
7720.36 867
7721.19 837
7722.02 869
7722.85 878
7723.68 855
7724.51 879
7725.34 849
7726.17 826
7727.00 805
7727.83 853
7728.66 888
7729.49 915
7730.32 856
7731.15 826
7731.98 881
7732.81 907
7733.64 783
7734.47 824
7735.30 849
7736.13 838
7736.96 819
7737.79 822
7738.62 781
7739.45 786
7740.28 818
7741.11 825
7741.94 868
7742.77 807
7743.60 820
7744.43 805
7745.26 788
7746.09 853
7746.93 880
7747.76 774
7748.59 796
7749.42 796
7750.25 811
7751.08 906
7751.91 885
7752.74 878
7753.57 903
7754.40 953
7755.24 891
7756.07 872
7756.90 894
7757.73 871
7758.56 863
7759.39 863
7760.22 860
7761.06 787
7761.89 764
7762.72 764
7763.55 766
7764.38 797
7765.21 795
7766.05 840
7766.88 810
7767.71 866
7768.54 814
7769.37 851
7770.21 855
7771.04 910
7771.87 931
7772.70 803
7773.53 854
7774.37 789
7775.20 872
7776.03 856
7776.86 804
7777.70 822
7778.53 784
7779.36 886
7780.19 816
7781.03 766
7781.86 775
7782.69 807
7783.52 741
7784.36 809
7785.19 832
7786.02 824
7786.86 747
7787.69 763
7788.52 841
7789.36 851
7790.19 861
7791.02 889
7791.85 834
7792.69 837
7793.52 876
7794.35 841
7795.19 840
7796.02 877
7796.86 865
7797.69 892
7798.52 843
7799.36 928
7800.19 889
7801.02 774
7801.86 823
7802.69 828
7803.52 805
7804.36 824
7805.19 882
7806.03 859
7806.86 856
7807.69 832
7808.53 886
7809.36 868
7810.20 787
7811.03 826
7811.87 803
7812.70 830
7813.53 860
7814.37 834
7815.20 879
7816.04 978
7816.87 959
7817.71 889
7818.54 913
7819.38 908
7820.21 937
7821.05 931
7821.88 888
7822.72 894
7823.55 820
7824.39 952
7825.22 973
7826.06 958
7826.89 952
7827.73 891
7828.56 850
7829.40 825
7830.23 881
7831.07 937
7831.90 911
7832.74 908
7833.57 901
7834.41 919
7835.24 858
7836.08 902
7836.91 870
7837.75 881
7838.59 872
7839.42 908
7840.26 879
7841.09 920
7841.93 903
7842.77 850
7843.60 886
7844.44 910
7845.27 918
7846.11 929
7846.95 909
7847.78 930
7848.62 915
7849.45 929
7850.29 981
7851.13 909
7851.96 933
7852.80 792
7853.64 865
7854.47 853
7855.31 826
7856.15 797
7856.98 837
7857.82 872
7858.66 819
7859.49 828
7860.33 847
7861.17 900
7862.00 849
7862.84 896
7863.68 846
7864.52 849
7865.35 908
7866.19 941
7867.03 839
7867.86 847
7868.70 847
7869.54 826
7870.38 832
7871.21 908
7872.05 862
7872.89 856
7873.73 866
7874.56 803
7875.40 874
7876.24 839
7877.08 823
7877.92 813
7878.75 830
7879.59 885
7880.43 837
7881.27 844
7882.10 923
7882.94 863
7883.78 961
7884.62 940
7885.46 920
7886.30 897
7887.13 891
7887.97 921
7888.81 880
7889.65 883
7890.49 776
7891.33 880
7892.16 909
7893.00 899
7893.84 847
7894.68 836
7895.52 861
7896.36 920
7897.20 916
7898.04 840
7898.88 1007
7899.71 857
7900.55 883
7901.39 885
7902.23 853
7903.07 868
7903.91 914
7904.75 976
7905.59 1054
7906.43 967
7907.27 1008
7908.11 991
7908.95 961
7909.79 976
7910.62 908
7911.46 926
7912.30 918
7913.14 933
7913.98 933
7914.82 934
7915.66 929
7916.50 858
7917.34 852
7918.18 875
7919.02 889
7919.86 913
7920.70 958
7921.54 955
7922.38 944
7923.22 943
7924.06 1019
7924.90 1006
7925.74 901
7926.58 979
7927.43 951
7928.27 890
7929.11 875
7929.95 926
7930.79 826
7931.63 749
7932.47 771
7933.31 842
7934.15 906
7934.99 804
7935.83 783
7936.67 753
7937.51 828
7938.36 793
7939.20 872
7940.04 825
7940.88 830
7941.72 780
7942.56 793
7943.40 828
7944.24 757
7945.09 755
7945.93 791
7946.77 818
7947.61 872
7948.45 915
7949.29 796
7950.13 850
7950.98 876
7951.82 861
7952.66 837
7953.50 815
7954.34 808
7955.19 794
7956.03 830
7956.87 797
7957.71 861
7958.55 819
7959.40 890
7960.24 825
7961.08 822
7961.92 771
7962.76 868
7963.61 900
7964.45 840
7965.29 831
7966.13 775
7966.98 821
7967.82 759
7968.66 754
7969.50 800
7970.35 800
7971.19 839
7972.03 843
7972.88 876
7973.72 840
7974.56 821
7975.40 800
7976.25 796
7977.09 752
7977.93 802
7978.78 814
7979.62 843
7980.46 817
7981.31 772
7982.15 805
7982.99 782
7983.84 783
7984.68 859
7985.52 822
7986.37 853
7987.21 808
7988.06 830
7988.90 806
7989.74 867
7990.59 900
7991.43 760
7992.27 815
7993.12 795
7993.96 843
7994.81 720
7995.65 805
7996.49 833
7997.34 780
7998.18 718
7999.03 781
7999.87 748
8000.72 751
8001.56 771
8002.40 761
8003.25 754
8004.09 692
8004.94 730
8005.78 769
8006.63 765
8007.47 786
8008.32 762
8009.16 773
8010.01 790
8010.85 866
8011.70 834
8012.54 794
8013.39 749
8014.23 721
8015.08 715
8015.92 766
8016.77 825
8017.61 756
8018.46 835
8019.30 778
8020.15 740
8020.99 745
8021.84 753
8022.68 740
8023.53 786
8024.38 798
8025.22 769
8026.07 760
8026.91 798
8027.76 792
8028.60 786
8029.45 690
8030.30 726
8031.14 776
8031.99 814
8032.83 827
8033.68 786
8034.53 773
8035.37 809
8036.22 774
8037.06 793
8037.91 759
8038.76 773
8039.60 846
8040.45 788
8041.30 809
8042.14 716
8042.99 715
8043.84 736
8044.68 736
8045.53 716
8046.38 727
8047.22 741
8048.07 743
8048.92 745
8049.76 741
8050.61 774
8051.46 724
8052.30 710
8053.15 747
8054.00 691
8054.85 840
8055.69 788
8056.54 706
8057.39 771
8058.24 775
8059.08 670
8059.93 724
8060.78 766
8061.63 745
8062.47 709
8063.32 715
8064.17 743
8065.02 738
8065.86 686
8066.71 759
8067.56 735
8068.41 746
8069.26 779
8070.10 696
8070.95 644
8071.80 768
8072.65 733
8073.50 779
8074.34 693
8075.19 773
8076.04 706
8076.89 778
8077.74 712
8078.59 733
8079.43 770
8080.28 792
8081.13 785
8081.98 685
8082.83 673
8083.68 710
8084.53 691
8085.37 736
8086.22 781
8087.07 703
8087.92 807
8088.77 778
8089.62 725
8090.47 744
8091.32 739
8092.17 762
8093.02 715
8093.87 751
8094.71 753
8095.56 767
8096.41 802
8097.26 724
8098.11 657
8098.96 730
8099.81 784
8100.66 743
8101.51 769
8102.36 718
8103.21 718
8104.06 731
8104.91 706
8105.76 748
8106.61 731
8107.46 736
8108.31 702
8109.16 786
8110.01 725
8110.86 734
8111.71 713
8112.56 661
8113.41 747
8114.26 747
8115.11 751
8115.96 726
8116.81 638
8117.66 700
8118.51 716
8119.36 709
8120.21 692
8121.06 676
8121.92 712
8122.77 743
8123.62 757
8124.47 692
8125.32 846
8126.17 820
8127.02 816
8127.87 811
8128.72 755
8129.57 778
8130.43 753
8131.28 711
8132.13 737
8132.98 725
8133.83 672
8134.68 715
8135.53 699
8136.38 736
8137.24 725
8138.09 680
8138.94 723
8139.79 709
8140.64 741
8141.49 803
8142.35 840
8143.20 764
8144.05 798
8144.90 738
8145.75 692
8146.61 770
8147.46 786
8148.31 745
8149.16 734
8150.01 736
8150.87 758
8151.72 797
8152.57 744
8153.42 700
8154.28 715
8155.13 747
8155.98 790
8156.83 823
8157.69 808
8158.54 723
8159.39 775
8160.24 813
8161.10 819
8161.95 756
8162.80 762
8163.66 759
8164.51 748
8165.36 806
8166.21 693
8167.07 702
8167.92 763
8168.77 758
8169.63 741
8170.48 776
8171.33 669
8172.19 773
8173.04 786
8173.89 745
8174.75 738
8175.60 750
8176.46 702
8177.31 712
8178.16 666
8179.02 662
8179.87 700
8180.72 733
8181.58 724
8182.43 688
8183.29 767
8184.14 740
8184.99 777
8185.85 752
8186.70 790
8187.56 680
8188.41 661
8189.26 791
8190.12 756
8190.97 779
8191.83 803
8192.68 723
8193.54 636
8194.39 726
8195.25 782
8196.10 685
8196.95 701
8197.81 727
8198.66 739
8199.52 722
8200.37 723
8201.23 787
8202.08 736
8202.94 753
8203.79 752
8204.65 695
8205.50 658
8206.36 778
8207.21 757
8208.07 726
8208.92 684
8209.78 687
8210.64 724
8211.49 679
8212.35 722
8213.20 733
8214.06 713
8214.91 758
8215.77 688
8216.62 694
8217.48 745
8218.34 762
8219.19 773
8220.05 808
8220.90 740
8221.76 691
8222.61 717
8223.47 714
8224.33 725
8225.18 737
8226.04 792
8226.90 741
8227.75 801
8228.61 770
8229.46 803
8230.32 865
8231.18 830
8232.03 743
8232.89 789
8233.75 730
8234.60 756
8235.46 790
8236.32 747
8237.17 745
8238.03 807
8238.89 775
8239.74 699
8240.60 777
8241.46 809
8242.32 834
8243.17 698
8244.03 762
8244.89 754
8245.74 745
8246.60 678
8247.46 720
8248.32 698
8249.17 752
8250.03 732
8250.89 665
8251.75 688
8252.60 742
8253.46 714
8254.32 712
8255.18 840
8256.03 808
8256.89 722
8257.75 782
8258.61 723
8259.47 751
8260.32 771
8261.18 693
8262.04 759
8262.90 754
8263.76 731
8264.61 665
8265.47 698
8266.33 717
8267.19 712
8268.05 779
8268.91 692
8269.76 712
8270.62 704
8271.48 749
8272.34 724
8273.20 667
8274.06 715
8274.92 749
8275.77 724
8276.63 758
8277.49 655
8278.35 701
8279.21 785
8280.07 745
8280.93 795
8281.79 771
8282.65 774
8283.51 730
8284.36 715
8285.22 686
8286.08 765
8286.94 701
8287.80 675
8288.66 755
8289.52 784
8290.38 759
8291.24 762
8292.10 702
8292.96 680
8293.82 698
8294.68 754
8295.54 705
8296.40 728
8297.26 813
8298.12 738
8298.98 713
8299.84 749
8300.70 797
8301.56 804
8302.42 771
8303.28 752
8304.14 716
8305.00 726
8305.86 727
8306.72 824
8307.58 805
8308.44 790
8309.30 702
8310.16 763
8311.02 868
8311.88 778
8312.74 763
8313.60 800
8314.46 800
8315.33 798
8316.19 809
8317.05 778
8317.91 763
8318.77 800
8319.63 768
8320.49 863
8321.35 870
8322.21 792
8323.08 755
8323.94 757
8324.80 701
8325.66 753
8326.52 857
8327.38 733
8328.24 728
8329.10 738
8329.97 768
8330.83 792
8331.69 782
8332.55 779
8333.41 760
8334.28 715
8335.14 723
8336.00 787
8336.86 773
8337.72 767
8338.58 708
8339.45 729
8340.31 730
8341.17 805
8342.03 777
8342.90 734
8343.76 782
8344.62 776
8345.48 718
8346.35 798
8347.21 821
8348.07 823
8348.93 844
8349.80 809
8350.66 789
8351.52 804
8352.38 823
8353.25 845
8354.11 735
8354.97 801
8355.83 781
8356.70 890
8357.56 872
8358.42 866
8359.29 787
8360.15 768
8361.01 795
8361.88 819
8362.74 773
8363.60 807
8364.47 801
8365.33 822
8366.19 856
8367.06 865
8367.92 823
8368.78 849
8369.65 828
8370.51 817
8371.38 858
8372.24 889
8373.10 810
8373.97 825
8374.83 906
8375.69 892
8376.56 855
8377.42 832
8378.29 812
8379.15 803
8380.01 790
8380.88 814
8381.74 770
8382.61 787
8383.47 821
8384.34 821
8385.20 900
8386.07 873
8386.93 931
8387.79 877
8388.66 872
8389.52 894
8390.39 773
8391.25 803
8392.12 954
8392.98 990
8393.85 912
8394.71 934
8395.58 925
8396.44 828
8397.31 885
8398.17 868
8399.04 901
8399.90 943
8400.77 743
8401.63 856
8402.50 902
8403.36 930
8404.23 853
8405.10 892
8405.96 897
8406.83 882
8407.69 913
8408.56 904
8409.42 925
8410.29 925
8411.15 969
8412.02 985
8412.89 900
8413.75 902
8414.62 952
8415.48 966
8416.35 974
8417.22 960
8418.08 940
8418.95 917
8419.82 936
8420.68 1007
8421.55 942
8422.41 898
8423.28 1006
8424.15 1015
8425.01 919
8425.88 963
8426.75 985
8427.61 1015
8428.48 1134
8429.35 1138
8430.21 1039
8431.08 1035
8431.95 1031
8432.81 1085
8433.68 1106
8434.55 1034
8435.41 1092
8436.28 1091
8437.15 1128
8438.02 1062
8438.88 1067
8439.75 1110
8440.62 1084
8441.49 1075
8442.35 1155
8443.22 1177
8444.09 1164
8444.96 1230
8445.82 1299
8446.69 1239
8447.56 1322
8448.43 1354
8449.29 1284
8450.16 1342
8451.03 1292
8451.90 1303
8452.77 1336
8453.63 1291
8454.50 1327
8455.37 1343
8456.24 1396
8457.11 1345
8457.97 1493
8458.84 1548
8459.71 1648
8460.58 1624
8461.45 1840
8462.32 2027
8463.18 2033
8464.05 1911
8464.92 1952
8465.79 1900
8466.66 1896
8467.53 1898
8468.40 1778
8469.26 1602
8470.13 1571
8471.00 1460
8471.87 1539
8472.74 1635
8473.61 1859
8474.48 2036
8475.35 2323
8476.22 2653
8477.09 2695
8477.95 2778
8478.82 2609
8479.69 2389
8480.56 2217
8481.43 2030
8482.30 1692
8483.17 1592
8484.04 1517
8484.91 1318
8485.78 1287
8486.65 1259
8487.52 1223
8488.39 1237
8489.26 1149
8490.13 1136
8491.00 1208
8491.87 1150
8492.74 1166
8493.61 1172
8494.48 1239
8495.35 1309
8496.22 1217
8497.09 1202
8497.96 1170
8498.83 1128
8499.70 1127
8500.57 1224
8501.44 1265
8502.31 1254
8503.18 1204
8504.05 1198
8504.92 1215
8505.79 1214
8506.66 1210
8507.53 1247
8508.41 1203
8509.28 1175
8510.15 1189
8511.02 1203
8511.89 1170
8512.76 1163
8513.63 1201
8514.50 1258
8515.37 1308
8516.24 1326
8517.12 1321
8517.99 1334
8518.86 1359
8519.73 1190
8520.60 1174
8521.47 1210
8522.34 1188
8523.22 1154
8524.09 1055
8524.96 1126
8525.83 1228
8526.70 1186
8527.57 1122
8528.45 1197
8529.32 1185
8530.19 1147
8531.06 1200
8531.93 1165
8532.81 1156
8533.68 1111
8534.55 1149
8535.42 1114
8536.29 1183
8537.17 1169
8538.04 1199
8538.91 1200
8539.78 1259
8540.66 1242
8541.53 1194
8542.40 1173
8543.27 1211
8544.15 1237
8545.02 1140
8545.89 1180
8546.76 1190
8547.64 1220
8548.51 1178
8549.38 1188
8550.26 1197
8551.13 1157
8552.00 1172
8552.87 1184
8553.75 1121
8554.62 1219
8555.49 1316
8556.37 1118
8557.24 1203
8558.11 1213
8558.99 1127
8559.86 1173
8560.73 1314
8561.61 1287
8562.48 1153
8563.36 1049
8564.23 1180
8565.10 1208
8565.98 1164
8566.85 1022
8567.72 1039
8568.60 1147
8569.47 1103
8570.35 1012
8571.22 1067
8572.09 1108
8572.97 1146
8573.84 1139
8574.72 1103
8575.59 1135
8576.46 1108
8577.34 1087
8578.21 1007
8579.09 1011
8579.96 1004
8580.84 1074
8581.71 1057
8582.59 1094
8583.46 961
8584.34 1041
8585.21 1008
8586.08 1086
8586.96 1074
8587.83 995
8588.71 989
8589.58 1010
8590.46 1004
8591.33 1115
8592.21 1140
8593.08 1027
8593.96 1033
8594.83 991
8595.71 1017
8596.59 994
8597.46 1075
8598.34 962
8599.21 1001
8600.09 1014
8600.96 1044
8601.84 1089
8602.71 1072
8603.59 1021
8604.46 1041
8605.34 1023
8606.22 1055
8607.09 994
8607.97 1038
8608.84 1032
8609.72 1062
8610.60 1056
8611.47 1122
8612.35 1093
8613.22 999
8614.10 1041
8614.98 1075
8615.85 1039
8616.73 1032
8617.61 1053
8618.48 1037
8619.36 1071
8620.24 1067
8621.11 1034
8621.99 1114
8622.87 1068
8623.74 1092
8624.62 1070
8625.50 1105
8626.37 1078
8627.25 1132
8628.13 1081
8629.00 1161
8629.88 1231
8630.76 1106
8631.63 1130
8632.51 1153
8633.39 1123
8634.27 1137
8635.14 1180
8636.02 1104
8636.90 1182
8637.77 1138
8638.65 1104
8639.53 1123
8640.41 1154
8641.28 1117
8642.16 1204
8643.04 1166
8643.92 1141
8644.80 1217
8645.67 1200
8646.55 1175
8647.43 1202
8648.31 1179
8649.19 1168
8650.06 1194
8650.94 1235
8651.82 1206
8652.70 1242
8653.58 1302
8654.45 1283
8655.33 1305
8656.21 1242
8657.09 1294
8657.97 1235
8658.85 1220
8659.72 1245
8660.60 1230
8661.48 1232
8662.36 1293
8663.24 1323
8664.12 1372
8665.00 1368
8665.88 1233
8666.75 1374
8667.63 1314
8668.51 1274
8669.39 1284
8670.27 1229
8671.15 1291
8672.03 1272
8672.91 1276
8673.79 1365
8674.67 1362
8675.55 1474
8676.42 1523
8677.30 1543
8678.18 1601
8679.06 1849
8679.94 1848
8680.82 1884
8681.70 1972
8682.58 1844
8683.46 1906
8684.34 1773
8685.22 1658
8686.10 1689
8686.98 1636
8687.86 1475
8688.74 1371
8689.62 1406
8690.50 1483
8691.38 1355
8692.26 1412
8693.14 1400
8694.02 1534
8694.90 1585
8695.78 1742
8696.66 1964
8697.54 2191
8698.42 2373
8699.30 2356
8700.18 2445
8701.07 2360
8701.95 2252
8702.83 2187
8703.71 1965
8704.59 1768
8705.47 1470
8706.35 1468
8707.23 1362
8708.11 1324
8708.99 1283
8709.87 1201
8710.75 1209
8711.64 1141
8712.52 1157
8713.40 1205
8714.28 1168
8715.16 1163
8716.04 1074
8716.92 1057
8717.81 1093
8718.69 1066
8719.57 1104
8720.45 1015
8721.33 1062
8722.21 1089
8723.10 1051
8723.98 1009
8724.86 1026
8725.74 1103
8726.62 1112
8727.50 1026
8728.39 1093
8729.27 1178
8730.15 1114
8731.03 1117
8731.91 1072
8732.80 1122
8733.68 1191
8734.56 1169
8735.44 1218
8736.33 1170
8737.21 1120
8738.09 1173
8738.97 1228
8739.86 1169
8740.74 1138
8741.62 1033
8742.50 1119
8743.39 1059
8744.27 1081
8745.15 1037
8746.04 983
8746.92 993
8747.80 987
8748.68 995
8749.57 1016
8750.45 1051
8751.33 1089
8752.22 1084
8753.10 1081
8753.98 1012
8754.87 1115
8755.75 1044
8756.63 1006
8757.52 970
8758.40 994
8759.28 963
8760.17 1020
8761.05 1075
8761.94 1048
8762.82 986
8763.70 966
8764.59 1065
8765.47 1029
8766.36 1012
8767.24 974
8768.12 1069
8769.01 1114
8769.89 988
8770.78 1027
8771.66 921
8772.54 953
8773.43 972
8774.31 925
8775.20 998
8776.08 992
8776.97 999
8777.85 964
8778.73 911
8779.62 956
8780.50 907
8781.39 878
8782.27 945
8783.16 839
8784.04 870
8784.93 851
8785.81 975
8786.70 853
8787.58 871
8788.47 860
8789.35 852
8790.24 905
8791.12 868
8792.01 820
8792.89 910
8793.78 859
8794.66 900
8795.55 932
8796.44 901
8797.32 815
8798.21 805
8799.09 809
8799.98 875
8800.86 921
8801.75 868
8802.63 875
8803.52 862
8804.41 833
8805.29 860
8806.18 840
8807.06 814
8807.95 810
8808.84 863
8809.72 858
8810.61 792
8811.49 756
8812.38 837
8813.27 885
8814.15 808
8815.04 813
8815.93 805
8816.81 814
8817.70 867
8818.59 792
8819.47 776
8820.36 805
8821.25 832
8822.13 818
8823.02 798
8823.91 819
8824.79 765
8825.68 796
8826.57 811
8827.45 849
8828.34 802
8829.23 804
8830.12 848
8831.00 754
8831.89 782
8832.78 755
8833.66 729
8834.55 791
8835.44 721
8836.33 724
8837.21 695
8838.10 708
8838.99 808
8839.88 747
8840.76 739
8841.65 723
8842.54 827
8843.43 736
8844.32 794
8845.20 790
8846.09 761
8846.98 788
8847.87 734
8848.76 713
8849.64 712
8850.53 736
8851.42 733
8852.31 715
8853.20 701
8854.09 724
8854.97 693
8855.86 723
8856.75 760
8857.64 778
8858.53 688
8859.42 706
8860.30 699
8861.19 682
8862.08 754
8862.97 703
8863.86 688
8864.75 686
8865.64 676
8866.53 677
8867.42 729
8868.30 686
8869.19 752
8870.08 690
8870.97 629
8871.86 643
8872.75 716
8873.64 731
8874.53 698
8875.42 666
8876.31 695
8877.20 669
8878.09 651
8878.98 665
8879.87 720
8880.76 689
8881.65 701
8882.54 722
8883.43 669
8884.32 677
8885.21 665
8886.10 645
8886.99 664
8887.88 620
8888.77 606
8889.66 598
8890.55 679
8891.44 709
8892.33 666
8893.22 605
8894.11 624
8895.00 658
8895.89 649
8896.78 690
8897.67 677
8898.56 602
8899.45 628
8900.34 624
8901.23 676
8902.12 675
8903.01 668
8903.90 650
8904.79 650
8905.69 629
8906.58 632
8907.47 639
8908.36 647
8909.25 647
8910.14 678
8911.03 621
8911.92 595
8912.82 640
8913.71 655
8914.60 621
8915.49 572
8916.38 613
8917.27 652
8918.16 634
8919.06 600
8919.95 621
8920.84 653
8921.73 645
8922.62 664
8923.51 606
8924.41 593
8925.30 588
8926.19 645
8927.08 738
8927.97 623
8928.87 610
8929.76 659
8930.65 627
8931.54 626
8932.43 611
8933.33 647
8934.22 625
8935.11 675
8936.00 642
8936.90 650
8937.79 709
8938.68 597
8939.57 613
8940.47 592
8941.36 604
8942.25 617
8943.15 682
8944.04 591
8944.93 656
8945.82 650
8946.72 629
8947.61 634
8948.50 641
8949.40 612
8950.29 617
8951.18 676
8952.08 679
8952.97 622
8953.86 660
8954.76 585
8955.65 619
8956.54 607
8957.44 676
8958.33 551
8959.22 527
8960.12 547
8961.01 586
8961.91 570
8962.80 614
8963.69 648
8964.59 600
8965.48 589
8966.37 586
8967.27 619
8968.16 606
8969.06 568
8969.95 574
8970.85 619
8971.74 618
8972.63 594
8973.53 621
8974.42 607
8975.32 608
8976.21 622
8977.11 630
8978.00 620
8978.90 622
8979.79 654
8980.68 654
8981.58 665
8982.47 606
8983.37 635
8984.26 602
8985.16 650
8986.05 602
8986.95 602
8987.84 584
8988.74 584
8989.63 634
8990.53 584
8991.42 584
8992.32 570
8993.22 616
8994.11 618
8995.01 589
8995.90 583
8996.80 572
8997.69 594
8998.59 623
8999.48 648
9000.38 584
9001.28 598
9002.17 655
9003.07 600
9003.96 526
9004.86 577
9005.75 584
9006.65 584
9007.55 545
9008.44 547
9009.34 550
9010.23 641
9011.13 621
9012.03 635
9012.92 588
9013.82 616
9014.72 603
9015.61 595
9016.51 580
9017.41 582
9018.30 644
9019.20 562
9020.10 622
9020.99 611
9021.89 612
9022.79 543
9023.68 551
9024.58 623
9025.48 577
9026.37 548
9027.27 611
9028.17 544
9029.06 583
9029.96 591
9030.86 579
9031.76 594
9032.65 542
9033.55 614
9034.45 568
9035.35 538
9036.24 534
9037.14 581
9038.04 598
9038.94 547
9039.83 542
9040.73 504
9041.63 554
9042.53 564
9043.42 589
9044.32 559
9045.22 525
9046.12 568
9047.02 547
9047.91 529
9048.81 589
9049.71 568
9050.61 573
9051.51 590
9052.41 588
9053.30 593
9054.20 588
9055.10 631
9056.00 594
9056.90 572
9057.80 513
9058.69 573
9059.59 530
9060.49 585
9061.39 513
9062.29 561
9063.19 501
9064.09 563
9064.99 585
9065.88 568
9066.78 648
9067.68 568
9068.58 567
9069.48 623
9070.38 591
9071.28 590
9072.18 592
9073.08 574
9073.98 609
9074.88 641
9075.78 572
9076.68 599
9077.58 575
9078.47 623
9079.37 601
9080.27 577
9081.17 578
9082.07 553
9082.97 572
9083.87 587
9084.77 561
9085.67 584
9086.57 548
9087.47 616
9088.37 595
9089.27 626
9090.17 613
9091.07 642
9091.97 630
9092.87 566
9093.77 573
9094.67 570
9095.58 592
9096.48 605
9097.38 536
9098.28 533
9099.18 634
9100.08 594
9100.98 574
9101.88 559
9102.78 598
9103.68 546
9104.58 562
9105.48 583
9106.38 566
9107.28 574
9108.19 584
9109.09 551
9109.99 517
9110.89 592
9111.79 553
9112.69 572
9113.59 558
9114.49 573
9115.40 565
9116.30 589
9117.20 579
9118.10 576
9119.00 565
9119.90 589
9120.81 582
9121.71 577
9122.61 490
9123.51 548
9124.41 565
9125.31 558
9126.22 602
9127.12 594
9128.02 578
9128.92 606
9129.82 581
9130.73 623
9131.63 538
9132.53 565
9133.43 549
9134.34 631
9135.24 578
9136.14 538
9137.04 531
9137.95 503
9138.85 577
9139.75 562
9140.65 588
9141.56 616
9142.46 518
9143.36 532
9144.26 602
9145.17 608
9146.07 566
9146.97 609
9147.88 578
9148.78 530
9149.68 575
9150.59 560
9151.49 585
9152.39 607
9153.29 525
9154.20 558
9155.10 569
9156.01 561
9156.91 533
9157.81 521
9158.72 601
9159.62 593
9160.52 588
9161.43 517
9162.33 536
9163.23 582
9164.14 590
9165.04 541
9165.95 555
9166.85 576
9167.75 544
9168.66 557
9169.56 545
9170.47 539
9171.37 556
9172.27 608
9173.18 636
9174.08 564
9174.99 523
9175.89 556
9176.80 575
9177.70 510
9178.60 515
9179.51 498
9180.41 500
9181.32 502
9182.22 541
9183.13 541
9184.03 533
9184.94 550
9185.84 583
9186.75 577
9187.65 523
9188.56 540
9189.46 594
9190.37 589
9191.27 619
9192.18 614
9193.08 632
9193.99 585
9194.89 601
9195.80 596
9196.71 594
9197.61 572
9198.52 545
9199.42 530
9200.33 518
9201.23 560
9202.14 607
9203.04 590
9203.95 587
9204.86 600
9205.76 580
9206.67 542
9207.57 655
9208.48 622
9209.39 555
9210.29 588
9211.20 542
9212.10 576
9213.01 554
9213.92 581
9214.82 521
9215.73 556
9216.64 589
9217.54 593
9218.45 546
9219.36 511
9220.26 543
9221.17 574
9222.08 524
9222.98 575
9223.89 651
9224.80 658
9225.70 608
9226.61 588
9227.52 576
9228.42 602
9229.33 563
9230.24 572
9231.14 617
9232.05 574
9232.96 557
9233.87 536
9234.77 590
9235.68 597
9236.59 541
9237.50 472
9238.40 526
9239.31 504
9240.22 520
9241.13 549
9242.03 531
9242.94 545
9243.85 488
9244.76 506
9245.66 521
9246.57 503
9247.48 535
9248.39 549
9249.30 579
9250.20 541
9251.11 581
9252.02 548
9252.93 560
9253.84 554
9254.75 549
9255.65 557
9256.56 566
9257.47 502
9258.38 553
9259.29 565
9260.20 577
9261.10 561
9262.01 559
9262.92 547
9263.83 542
9264.74 574
9265.65 551
9266.56 604
9267.47 628
9268.37 533
9269.28 585
9270.19 528
9271.10 491
9272.01 462
9272.92 480
9273.83 566
9274.74 638
9275.65 567
9276.56 502
9277.47 513
9278.38 576
9279.29 595
9280.20 573
9281.11 560
9282.01 574
9282.92 585
9283.83 531
9284.74 627
9285.65 513
9286.56 539
9287.47 559
9288.38 545
9289.29 542
9290.20 573
9291.11 521
9292.02 588
9292.93 571
9293.84 553
9294.75 549
9295.66 554
9296.57 561
9297.49 555
9298.40 544
9299.31 529
9300.22 538
9301.13 550
9302.04 598
9302.95 567
9303.86 625
9304.77 594
9305.68 601
9306.59 558
9307.50 606
9308.41 574
9309.32 582
9310.24 547
9311.15 564
9312.06 600
9312.97 571
9313.88 552
9314.79 586
9315.70 587
9316.61 579
9317.53 543
9318.44 525
9319.35 560
9320.26 553
9321.17 538
9322.08 585
9322.99 568
9323.91 602
9324.82 585
9325.73 542
9326.64 522
9327.55 554
9328.46 601
9329.38 599
9330.29 576
9331.20 509
9332.11 521
9333.03 582
9333.94 530
9334.85 518
9335.76 548
9336.67 580
9337.59 531
9338.50 495
9339.41 526
9340.32 565
9341.24 562
9342.15 558
9343.06 560
9343.97 619
9344.89 520
9345.80 574
9346.71 527
9347.63 488
9348.54 582
9349.45 537
9350.36 573
9351.28 536
9352.19 518
9353.10 544
9354.02 562
9354.93 582
9355.84 545
9356.76 572
9357.67 586
9358.58 601
9359.50 576
9360.41 582
9361.32 534
9362.24 594
9363.15 586
9364.06 534
9364.98 609
9365.89 596
9366.81 522
9367.72 566
9368.63 571
9369.55 578
9370.46 589
9371.38 608
9372.29 556
9373.20 569
9374.12 529
9375.03 513
9375.95 570
9376.86 556
9377.77 613
9378.69 550
9379.60 579
9380.52 574
9381.43 555
9382.35 545
9383.26 521
9384.18 519
9385.09 538
9386.01 650
9386.92 600
9387.83 556
9388.75 596
9389.66 553
9390.58 513
9391.49 511
9392.41 589
9393.32 575
9394.24 518
9395.16 533
9396.07 621
9396.99 647
9397.90 629
9398.82 605
9399.73 613
9400.65 616
9401.56 599
9402.48 607
9403.39 657
9404.31 609
9405.22 644
9406.14 595
9407.06 610
9407.97 596
9408.89 599
9409.80 615
9410.72 552
9411.64 560
9412.55 564
9413.47 558
9414.38 643
9415.30 645
9416.22 591
9417.13 552
9418.05 594
9418.97 590
9419.88 596
9420.80 557
9421.71 592
9422.63 599
9423.55 665
9424.46 572
9425.38 543
9426.30 582
9427.21 568
9428.13 572
9429.05 583
9429.96 576
9430.88 537
9431.80 591
9432.72 583
9433.63 551
9434.55 593
9435.47 618
9436.38 542
9437.30 601
9438.22 585
9439.14 588
9440.05 568
9440.97 570
9441.89 603
9442.81 623
9443.72 613
9444.64 636
9445.56 620
9446.48 593
9447.39 565
9448.31 605
9449.23 612
9450.15 672
9451.07 553
9451.98 572
9452.90 682
9453.82 629
9454.74 547
9455.66 583
9456.57 649
9457.49 667
9458.41 681
9459.33 623
9460.25 675
9461.16 679
9462.08 609
9463.00 649
9463.92 644
9464.84 672
9465.76 690
9466.68 642
9467.59 652
9468.51 612
9469.43 647
9470.35 664
9471.27 582
9472.19 598
9473.11 566
9474.03 643
9474.95 619
9475.87 628
9476.78 649
9477.70 611
9478.62 634
9479.54 584
9480.46 582
9481.38 605
9482.30 656
9483.22 659
9484.14 633
9485.06 614
9485.98 644
9486.90 612
9487.82 641
9488.74 635
9489.66 625
9490.58 628
9491.50 638
9492.42 685
9493.34 624
9494.26 657
9495.18 656
9496.10 691
9497.02 634
9497.94 629
9498.86 628
9499.78 621
9500.70 633
9501.62 635
9502.54 657
9503.46 559
9504.38 596
9505.30 674
9506.22 582
9507.14 589
9508.06 649
9508.98 635
9509.90 585
9510.82 632
9511.75 627
9512.67 641
9513.59 632
9514.51 645
9515.43 641
9516.35 632
9517.27 581
9518.19 569
9519.11 623
9520.03 692
9520.96 696
9521.88 646
9522.80 640
9523.72 704
9524.64 692
9525.56 661
9526.48 644
9527.41 625
9528.33 637
9529.25 659
9530.17 649
9531.09 670
9532.02 638
9532.94 715
9533.86 747
9534.78 744
9535.70 704
9536.63 713
9537.55 728
9538.47 738
9539.39 779
9540.31 877
9541.24 764
9542.16 761
9543.08 803
9544.00 753
9544.93 739
9545.85 720
9546.77 757
9547.69 717
9548.62 732
9549.54 732
9550.46 691
9551.38 627
9552.31 646
9553.23 643
9554.15 640
9555.08 642
9556.00 689
9556.92 696
9557.84 641
9558.77 613
9559.69 665
9560.61 737
9561.54 658
9562.46 650
9563.38 706
9564.31 648
9565.23 706
9566.15 716
9567.08 713
9568.00 719
9568.93 705
9569.85 689
9570.77 677
9571.70 711
9572.62 706
9573.54 690
9574.47 662
9575.39 612
9576.32 616
9577.24 607
9578.16 675
9579.09 723
9580.01 642
9580.94 659
9581.86 651
9582.78 685
9583.71 716
9584.63 686
9585.56 722
9586.48 657
9587.41 686
9588.33 693
9589.26 679
9590.18 646
9591.11 682
9592.03 694
9592.96 694
9593.88 687
9594.80 702
9595.73 697
9596.65 754
9597.58 685
9598.50 677
9599.43 732
9600.35 697
9601.28 710
9602.21 753
9603.13 702
9604.06 744
9604.98 710
9605.91 700
9606.83 660
9607.76 662
9608.68 668
9609.61 743
9610.53 710
9611.46 690
9612.39 736
9613.31 737
9614.24 712
9615.16 710
9616.09 683
9617.02 646
9617.94 680
9618.87 710
9619.79 789
9620.72 840
9621.65 811
9622.57 696
9623.50 747
9624.42 769
9625.35 762
9626.28 775
9627.20 712
9628.13 728
9629.06 738
9629.98 766
9630.91 759
9631.84 774
9632.76 701
9633.69 690
9634.62 737
9635.54 793
9636.47 796
9637.40 744
9638.32 741
9639.25 762
9640.18 809
9641.11 824
9642.03 871
9642.96 785
9643.89 780
9644.81 802
9645.74 847
9646.67 819
9647.60 816
9648.52 801
9649.45 911
9650.38 829
9651.31 838
9652.23 827
9653.16 863
9654.09 903
9655.02 840
9655.95 937
9656.87 912
9657.80 906
9658.73 883
9659.66 918
9660.58 910
9661.51 889
9662.44 827
9663.37 856
9664.30 865
9665.23 891
9666.15 865
9667.08 843
9668.01 845
9668.94 864
9669.87 789
9670.80 814
9671.73 864
9672.65 836
9673.58 932
9674.51 812
9675.44 759
9676.37 743
9677.30 804
9678.23 805
9679.16 784
9680.08 731
9681.01 872
9681.94 852
9682.87 827
9683.80 811
9684.73 832
9685.66 821
9686.59 844
9687.52 935
9688.45 874
9689.38 862
9690.31 882
9691.24 884
9692.17 936
9693.09 880
9694.02 877
9694.95 918
9695.88 934
9696.81 905
9697.74 856
9698.67 858
9699.60 836
9700.53 862
9701.46 885
9702.39 870
9703.32 956
9704.25 969
9705.18 941
9706.11 973
9707.04 986
9707.97 1019
9708.91 1022
9709.84 1010
9710.77 901
9711.70 1007
9712.63 986
9713.56 899
9714.49 936
9715.42 908
9716.35 885
9717.28 893
9718.21 931
9719.14 933
9720.07 918
9721.00 999
9721.93 977
9722.87 916
9723.80 930
9724.73 940
9725.66 916
9726.59 823
9727.52 824
9728.45 904
9729.38 888
9730.32 941
9731.25 871
9732.18 904
9733.11 916
9734.04 776
9734.97 836
9735.91 845
9736.84 868
9737.77 833
9738.70 874
9739.63 789
9740.56 825
9741.50 782
9742.43 803
9743.36 903
9744.29 770
9745.22 801
9746.16 858
9747.09 800
9748.02 777
9748.95 821
9749.89 795
9750.82 736
9751.75 762
9752.68 809
9753.62 812
9754.55 800
9755.48 771
9756.41 695
9757.35 748
9758.28 693
9759.21 744
9760.14 710
9761.08 747
9762.01 758
9762.94 788
9763.88 757
9764.81 763
9765.74 745
9766.68 659
9767.61 721
9768.54 722
9769.48 701
9770.41 791
9771.34 747
9772.28 774
9773.21 734
9774.14 748
9775.08 801
9776.01 742
9776.94 723
9777.88 775
9778.81 755
9779.74 777
9780.68 746
9781.61 793
9782.55 814
9783.48 726
9784.41 810
9785.35 823
9786.28 730
9787.22 769
9788.15 760
9789.08 764
9790.02 760
9790.95 718
9791.89 749
9792.82 733
9793.76 743
9794.69 761
9795.63 771
9796.56 748
9797.49 671
9798.43 661
9799.36 684
9800.30 646
9801.23 657
9802.17 698
9803.10 718
9804.04 662
9804.97 720
9805.91 726
9806.84 762
9807.78 718
9808.71 687
9809.65 693
9810.58 716
9811.52 711
9812.45 694
9813.39 615
9814.33 646
9815.26 662
9816.20 674
9817.13 619
9818.07 642
9819.00 662
9819.94 628
9820.87 682
9821.81 729
9822.75 674
9823.68 662
9824.62 652
9825.55 632
9826.49 667
9827.43 646
9828.36 611
9829.30 618
9830.23 664
9831.17 614
9832.11 673
9833.04 693
9833.98 698
9834.92 663
9835.85 581
9836.79 644
9837.73 616
9838.66 623
9839.60 632
9840.54 640
9841.47 648
9842.41 621
9843.35 652
9844.28 585
9845.22 628
9846.16 652
9847.09 621
9848.03 641
9848.97 650
9849.90 634
9850.84 679
9851.78 607
9852.72 622
9853.65 617
9854.59 639
9855.53 618
9856.47 613
9857.40 641
9858.34 627
9859.28 634
9860.22 683
9861.15 702
9862.09 639
9863.03 627
9863.97 652
9864.90 669
9865.84 648
9866.78 649
9867.72 611
9868.66 660
9869.59 657
9870.53 603
9871.47 658
9872.41 628
9873.35 608
9874.29 599
9875.22 636
9876.16 607
9877.10 635
9878.04 615
9878.98 573
9879.92 630
9880.85 601
9881.79 581
9882.73 584
9883.67 618
9884.61 640
9885.55 670
9886.49 655
9887.43 546
9888.37 596
9889.30 600
9890.24 627
9891.18 581
9892.12 609
9893.06 665
9894.00 594
9894.94 622
9895.88 598
9896.82 557
9897.76 618
9898.70 601
9899.64 556
9900.58 512
9901.52 527
9902.45 537
9903.39 630
9904.33 657
9905.27 561
9906.21 570
9907.15 640
9908.09 607
9909.03 566
9909.97 594
9910.91 607
9911.85 609
9912.79 604
9913.73 574
9914.67 543
9915.61 655
9916.55 625
9917.49 624
9918.44 612
9919.38 601
9920.32 585
9921.26 637
9922.20 627
9923.14 666
9924.08 540
9925.02 569
9925.96 604
9926.90 607
9927.84 631
9928.78 613
9929.72 624
9930.66 596
9931.61 576
9932.55 625
9933.49 739
9934.43 691
9935.37 580
9936.31 679
9937.25 691
9938.19 708
9939.14 681
9940.08 662
9941.02 713
9941.96 656
9942.90 619
9943.84 631
9944.78 656
9945.73 594
9946.67 562
9947.61 635
9948.55 622
9949.49 593
9950.44 620
9951.38 613
9952.32 555
9953.26 551
9954.20 555
9955.15 577
9956.09 557
9957.03 635
9957.97 642
9958.91 607
9959.86 571
9960.80 624
9961.74 584
9962.68 514
9963.63 562
9964.57 575
9965.51 518
9966.45 516
9967.40 561
9968.34 555
9969.28 598
9970.23 601
9971.17 582
9972.11 602
9973.05 581
9974.00 554
9974.94 520
9975.88 502
9976.83 521
9977.77 586
9978.71 558
9979.66 508
9980.60 526
9981.54 561
9982.49 545
9983.43 516
9984.37 532
9985.32 534
9986.26 534
9987.20 566
9988.15 527
9989.09 562
9990.04 605
9990.98 533
9991.92 539
9992.87 551
9993.81 543
9994.76 549
9995.70 568
9996.64 566
9997.59 550
9998.53 571
9999.48 552
10000.42 533
10001.36 630
10002.31 564
10003.25 532
10004.20 591
10005.14 571
10006.09 517
10007.03 498
10007.98 553
10008.92 548
10009.87 506
10010.81 528
10011.76 533
10012.70 497
10013.64 558
10014.59 548
10015.53 548
10016.48 556
10017.43 530
10018.37 588
10019.32 536
10020.26 519
10021.21 564
10022.15 591
10023.10 547
10024.04 569
10024.99 526
10025.93 555
10026.88 497
10027.82 504
10028.77 539
10029.72 510
10030.66 493
10031.61 467
10032.55 527
10033.50 512
10034.44 504
10035.39 542
10036.34 508
10037.28 479
10038.23 449
10039.17 494
10040.12 444
10041.07 516
10042.01 504
10042.96 484
10043.91 495
10044.85 605
10045.80 566
10046.74 497
10047.69 496
10048.64 556
10049.58 567
10050.53 529
10051.48 527
10052.42 549
10053.37 568
10054.32 584
10055.27 529
10056.21 520
10057.16 495
10058.11 552
10059.05 508
10060.00 521
10060.95 481
10061.89 480
10062.84 518
10063.79 510
10064.74 432
10065.68 470
10066.63 546
10067.58 539
10068.53 477
10069.47 510
10070.42 561
10071.37 545
10072.32 560
10073.26 554
10074.21 577
10075.16 495
10076.11 476
10077.06 496
10078.00 531
10078.95 492
10079.90 501
10080.85 503
10081.80 486
10082.74 504
10083.69 490
10084.64 510
10085.59 506
10086.54 530
10087.49 501
10088.43 518
10089.38 552
10090.33 474
10091.28 562
10092.23 546
10093.18 498
10094.13 512
10095.07 531
10096.02 513
10096.97 498
10097.92 533
10098.87 468
10099.82 506
10100.77 536
10101.72 544
10102.67 547
10103.61 480
10104.56 533
10105.51 548
10106.46 537
10107.41 545
10108.36 524
10109.31 483
10110.26 466
10111.21 457
10112.16 507
10113.11 499
10114.06 460
10115.01 466
10115.96 465
10116.91 450
10117.86 476
10118.81 499
10119.76 509
10120.71 551
10121.66 494
10122.61 516
10123.56 532
10124.51 495
10125.46 490
10126.41 442
10127.36 488
10128.31 493
10129.26 482
10130.21 479
10131.16 478
10132.11 462
10133.06 444
10134.01 490
10134.96 482
10135.91 456
10136.86 472
10137.81 476
10138.76 500
10139.72 512
10140.67 504
10141.62 478
10142.57 499
10143.52 459
10144.47 497
10145.42 522
10146.37 460
10147.32 498
10148.28 474
10149.23 521
10150.18 454
10151.13 509
10152.08 522
10153.03 555
10153.98 526
10154.94 506
10155.89 468
10156.84 547
10157.79 501
10158.74 504
10159.69 497
10160.65 455
10161.60 477
10162.55 517
10163.50 482
10164.45 473
10165.41 527
10166.36 548
10167.31 504
10168.26 436
10169.21 491
10170.17 472
10171.12 495
10172.07 459
10173.02 498
10173.98 483
10174.93 499
10175.88 473
10176.83 507
10177.79 540
10178.74 490
10179.69 498
10180.64 475
10181.60 498
10182.55 532
10183.50 584
10184.46 516
10185.41 492
10186.36 471
10187.32 478
10188.27 513
10189.22 519
10190.18 501
10191.13 491
10192.08 513
10193.03 515
10193.99 523
10194.94 501
10195.90 547
10196.85 542
10197.80 527
10198.76 414
10199.71 515
10200.66 500
10201.62 530
10202.57 541
10203.52 513
10204.48 514
10205.43 503
10206.39 494
10207.34 522
10208.29 518
10209.25 528
10210.20 612
10211.16 555
10212.11 529
10213.07 521
10214.02 508
10214.97 470
10215.93 541
10216.88 535
10217.84 571
10218.79 558
10219.75 568
10220.70 523
10221.66 486
10222.61 522
10223.57 505
10224.52 499
10225.48 478
10226.43 511
10227.39 497
10228.34 486
10229.30 513
10230.25 516
10231.21 523
10232.16 514
10233.12 502
10234.07 580
10235.03 581
10235.98 566
10236.94 563
10237.89 499
10238.85 526
10239.80 513
10240.76 565
10241.72 580
10242.67 590
10243.63 521
10244.58 516
10245.54 562
10246.49 560
10247.45 527
10248.41 532
10249.36 549
10250.32 531
10251.27 522
10252.23 520
10253.19 519
10254.14 471
10255.10 495
10256.06 550
10257.01 551
10257.97 476
10258.92 498
10259.88 486
10260.84 487
10261.79 466
10262.75 473
10263.71 462
10264.66 580
10265.62 554
10266.58 477
10267.53 512
10268.49 474
10269.45 491
10270.41 467
10271.36 517
10272.32 501
10273.28 495
10274.23 495
10275.19 469
10276.15 488
10277.11 531
10278.06 492
10279.02 498
10279.98 467
10280.94 489
10281.89 459
10282.85 477
10283.81 447
10284.77 462
10285.72 472
10286.68 479
10287.64 476
10288.60 483
10289.55 512
10290.51 528
10291.47 519
10292.43 483
10293.39 503
10294.34 562
10295.30 464
10296.26 452
10297.22 460
10298.18 536
10299.14 469
10300.09 490
10301.05 525
10302.01 476
10302.97 436
10303.93 468
10304.89 444
10305.85 461
10306.80 483
10307.76 511
10308.72 495
10309.68 466
10310.64 440
10311.60 402
10312.56 449
10313.52 454
10314.47 470
10315.43 392
10316.39 476
10317.35 472
10318.31 464
10319.27 494
10320.23 542
10321.19 519
10322.15 482
10323.11 411
10324.07 473
10325.03 516
10325.99 554
10326.95 499
10327.91 523
10328.87 549
10329.83 499
10330.79 510
10331.75 495
10332.71 488
10333.67 522
10334.63 511
10335.59 481
10336.55 464
10337.51 514
10338.47 557
10339.43 520
10340.39 483
10341.35 505
10342.31 501
10343.27 525
10344.23 497
10345.19 506
10346.15 487
10347.11 464
10348.07 501
10349.03 511
10349.99 506
10350.95 497
10351.91 517
10352.87 517
10353.83 485
10354.79 529
10355.76 537
10356.72 494
10357.68 478
10358.64 437
10359.60 495
10360.56 489
10361.52 507
10362.48 492
10363.45 463
10364.41 448
10365.37 492
10366.33 462
10367.29 433
10368.25 470
10369.21 443
10370.18 460
10371.14 498
10372.10 464
10373.06 456
10374.02 429
10374.98 473
10375.95 451
10376.91 488
10377.87 503
10378.83 472
10379.79 514
10380.76 468
10381.72 436
10382.68 461
10383.64 505
10384.61 470
10385.57 463
10386.53 465
10387.49 458
10388.46 462
10389.42 481
10390.38 472
10391.34 435
10392.31 415
10393.27 471
10394.23 481
10395.19 463
10396.16 489
10397.12 432
10398.08 435
10399.05 446
10400.01 496
10400.97 469
10401.93 448
10402.90 415
10403.86 443
10404.82 448
10405.79 466
10406.75 510
10407.71 461
10408.68 471
10409.64 441
10410.60 476
10411.57 485
10412.53 481
10413.50 456
10414.46 461
10415.42 465
10416.39 485
10417.35 494
10418.31 524
10419.28 501
10420.24 450
10421.21 525
10422.17 486
10423.13 490
10424.10 501
10425.06 518
10426.03 530
10426.99 535
10427.96 514
10428.92 541
10429.88 524
10430.85 480
10431.81 555
10432.78 509
10433.74 461
10434.71 473
10435.67 498
10436.64 469
10437.60 469
10438.57 455
10439.53 487
10440.50 464
10441.46 487
10442.43 445
10443.39 445
10444.36 464
10445.32 445
10446.29 440
10447.25 430
10448.22 472
10449.18 418
10450.15 457
10451.11 438
10452.08 448
10453.04 437
10454.01 504
10454.97 478
10455.94 433
10456.91 466
10457.87 455
10458.84 447
10459.80 467
10460.77 490
10461.73 469
10462.70 452
10463.67 439
10464.63 411
10465.60 424
10466.56 412
10467.53 407
10468.50 443
10469.46 432
10470.43 471
10471.40 458
10472.36 467
10473.33 481
10474.30 456
10475.26 482
10476.23 481
10477.19 454
10478.16 436
10479.13 461
10480.09 421
10481.06 443
10482.03 465
10483.00 467
10483.96 439
10484.93 485
10485.90 446
10486.86 442
10487.83 427
10488.80 485
10489.76 472
10490.73 482
10491.70 429
10492.67 375
10493.63 470
10494.60 492
10495.57 482
10496.54 479
10497.50 480
10498.47 496
10499.44 434
10500.41 433
10501.37 438
10502.34 484
10503.31 495
10504.28 466
10505.25 464
10506.21 481
10507.18 523
10508.15 497
10509.12 505
10510.09 499
10511.05 464
10512.02 453
10512.99 421
10513.96 487
10514.93 469
10515.90 501
10516.86 504
10517.83 452
10518.80 443
10519.77 470
10520.74 437
10521.71 504
10522.68 434
10523.64 445
10524.61 504
10525.58 437
10526.55 505
10527.52 499
10528.49 468
10529.46 474
10530.43 425
10531.40 476
10532.36 436
10533.33 479
10534.30 468
10535.27 497
10536.24 436
10537.21 477
10538.18 461
10539.15 450
10540.12 513
10541.09 535
10542.06 458
10543.03 501
10544.00 475
10544.97 440
10545.94 433
10546.91 499
10547.88 484
10548.85 464
10549.82 460
10550.79 490
10551.76 436
10552.73 458
10553.70 492
10554.67 482
10555.64 452
10556.61 433
10557.58 439
10558.55 422
10559.52 418
10560.49 436
10561.46 448
10562.43 495
10563.40 455
10564.37 489
10565.34 472
10566.31 470
10567.28 539
10568.25 519
10569.23 495
10570.20 479
10571.17 470
10572.14 493
10573.11 480
10574.08 510
10575.05 431
10576.02 429
10576.99 491
10577.96 465
10578.94 447
10579.91 467
10580.88 511
10581.85 520
10582.82 467
10583.79 451
10584.76 419
10585.74 453
10586.71 440
10587.68 455
10588.65 472
10589.62 494
10590.60 482
10591.57 469
10592.54 481
10593.51 480
10594.48 460
10595.45 450
10596.43 535
10597.40 545
10598.37 499
10599.34 469
10600.32 480
10601.29 489
10602.26 507
10603.23 494
10604.21 474
10605.18 478
10606.15 510
10607.12 513
10608.10 497
10609.07 454
10610.04 475
10611.01 434
10611.99 462
10612.96 433
10613.93 435
10614.91 475
10615.88 476
10616.85 451
10617.82 495
10618.80 497
10619.77 504
10620.74 473
10621.72 486
10622.69 479
10623.66 445
10624.64 440
10625.61 464
10626.58 519
10627.56 483
10628.53 541
10629.51 505
10630.48 494
10631.45 515
10632.43 523
10633.40 472
10634.37 481
10635.35 496
10636.32 411
10637.30 486
10638.27 562
10639.24 522
10640.22 509
10641.19 527
10642.17 567
10643.14 511
10644.11 517
10645.09 517
10646.06 503
10647.04 521
10648.01 623
10648.99 560
10649.96 547
10650.94 543
10651.91 560
10652.89 474
10653.86 485
10654.83 502
10655.81 457
10656.78 499
10657.76 462
10658.73 484
10659.71 488
10660.68 476
10661.66 447
10662.63 523
10663.61 524
10664.59 428
10665.56 474
10666.54 485
10667.51 473
10668.49 526
10669.46 527
10670.44 515
10671.41 495
10672.39 450
10673.36 475
10674.34 472
10675.32 563
10676.29 450
10677.27 448
10678.24 462
10679.22 512
10680.19 479
10681.17 467
10682.15 433
10683.12 512
10684.10 524
10685.08 533
10686.05 491
10687.03 502
10688.00 518
10688.98 474
10689.96 475
10690.93 503
10691.91 474
10692.89 471
10693.86 461
10694.84 409
10695.82 493
10696.79 481
10697.77 489
10698.75 437
10699.72 443
10700.70 489
10701.68 427
10702.65 447
10703.63 520
10704.61 445
10705.59 490
10706.56 492
10707.54 445
10708.52 491
10709.49 426
10710.47 451
10711.45 440
10712.43 458
10713.40 446
10714.38 471
10715.36 475
10716.34 461
10717.31 451
10718.29 449
10719.27 424
10720.25 444
10721.22 469
10722.20 470
10723.18 424
10724.16 455
10725.14 445
10726.11 473
10727.09 421
10728.07 437
10729.05 417
10730.03 453
10731.01 482
10731.98 439
10732.96 474
10733.94 488
10734.92 430
10735.90 424
10736.88 471
10737.85 461
10738.83 439
10739.81 432
10740.79 428
10741.77 452
10742.75 433
10743.73 439
10744.71 465
10745.69 448
10746.66 486
10747.64 514
10748.62 520
10749.60 450
10750.58 480
10751.56 434
10752.54 472
10753.52 499
10754.50 467
10755.48 483
10756.46 488
10757.44 466
10758.42 450
10759.39 419
10760.37 455
10761.35 423
10762.33 417
10763.31 477
10764.29 405
10765.27 474
10766.25 524
10767.23 466
10768.21 488
10769.19 477
10770.17 466
10771.15 436
10772.13 429
10773.11 498
10774.09 434
10775.07 422
10776.05 431
10777.03 457
10778.02 457
10779.00 450
10779.98 448
10780.96 485
10781.94 480
10782.92 487
10783.90 453
10784.88 464
10785.86 493
10786.84 479
10787.82 457
10788.80 474
10789.78 466
10790.76 481
10791.75 477
10792.73 482
10793.71 468
10794.69 510
10795.67 530
10796.65 490
10797.63 435
10798.61 493
10799.60 439
10800.58 483
10801.56 480
10802.54 450
10803.52 492
10804.50 462
10805.49 416
10806.47 457
10807.45 499
10808.43 519
10809.41 493
10810.39 488
10811.38 525
10812.36 461
10813.34 490
10814.32 479
10815.30 472
10816.29 464
10817.27 490
10818.25 474
10819.23 518
10820.22 468
10821.20 432
10822.18 444
10823.16 564
10824.15 488
10825.13 540
10826.11 460
10827.09 454
10828.08 466
10829.06 495
10830.04 552
10831.02 541
10832.01 501
10832.99 503
10833.97 518
10834.96 524
10835.94 512
10836.92 532
10837.91 457
10838.89 487
10839.87 539
10840.85 461
10841.84 460
10842.82 492
10843.81 598
10844.79 512
10845.77 476
10846.76 499
10847.74 529
10848.72 515
10849.71 483
10850.69 518
10851.67 535
10852.66 571
10853.64 543
10854.63 557
10855.61 555
10856.59 500
10857.58 505
10858.56 566
10859.55 574
10860.53 525
10861.51 558
10862.50 529
10863.48 508
10864.47 517
10865.45 540
10866.44 544
10867.42 501
10868.41 513
10869.39 508
10870.37 515
10871.36 545
10872.34 563
10873.33 574
10874.31 563
10875.30 568
10876.28 598
10877.27 571
10878.25 565
10879.24 570
10880.22 533
10881.21 513
10882.19 555
10883.18 524
10884.16 525
10885.15 578
10886.13 587
10887.12 545
10888.11 557
10889.09 558
10890.08 509
10891.06 574
10892.05 616
10893.03 549
10894.02 595
10895.00 573
10895.99 554
10896.98 582
10897.96 578
10898.95 536
10899.93 568
10900.92 560
10901.91 561
10902.89 565
10903.88 622
10904.86 590
10905.85 582
10906.84 580
10907.82 589
10908.81 601
10909.80 585
10910.78 552
10911.77 605
10912.76 627
10913.74 595
10914.73 575
10915.72 599
10916.70 576
10917.69 633
10918.68 626
10919.66 600
10920.65 603
10921.64 627
10922.62 708
10923.61 625
10924.60 624
10925.58 666
10926.57 653
10927.56 657
10928.55 606
10929.53 623
10930.52 633
10931.51 576
10932.50 643
10933.48 657
10934.47 700
10935.46 664
10936.45 622
10937.43 684
10938.42 658
10939.41 638
10940.40 643
10941.38 670
10942.37 672
10943.36 620
10944.35 634
10945.34 647
10946.32 621
10947.31 688
10948.30 685
10949.29 678
10950.28 764
10951.27 698
10952.25 691
10953.24 711
10954.23 674
10955.22 742
10956.21 755
10957.20 701
10958.18 658
10959.17 677
10960.16 709
10961.15 701
10962.14 677
10963.13 742
10964.12 749
10965.11 751
10966.10 769
10967.08 744
10968.07 823
10969.06 841
10970.05 804
10971.04 744
10972.03 753
10973.02 720
10974.01 716
10975.00 689
10975.99 707
10976.98 707
10977.97 700
10978.96 673
10979.95 720
10980.94 672
10981.92 683
10982.91 706
10983.90 700
10984.89 697
10985.88 719
10986.87 718
10987.86 774
10988.85 748
10989.84 693
10990.83 698
10991.82 719
10992.81 793
10993.80 798
10994.79 735
10995.78 742
10996.78 728
10997.77 773
10998.76 688
10999.75 715
11000.74 674
11001.73 782
11002.72 797
11003.71 870
11004.70 855
11005.69 841
11006.68 950
11007.67 990
11008.66 972
11009.65 902
11010.64 851
11011.64 861
11012.63 881
11013.62 815
11014.61 760
11015.60 735
11016.59 727
11017.58 657
11018.57 608
11019.57 668
11020.56 644
11021.55 649
11022.54 676
11023.53 673
11024.52 645
11025.51 625
11026.51 665
11027.50 603
11028.49 610
11029.48 652
11030.47 643
11031.47 585
11032.46 596
11033.45 608
11034.44 672
11035.43 637
11036.43 629
11037.42 694
11038.41 636
11039.40 675
11040.39 580
11041.39 573
11042.38 594
11043.37 548
11044.36 574
11045.36 649
11046.35 607
11047.34 591
11048.34 679
11049.33 627
11050.32 638
11051.31 638
11052.31 569
11053.30 580
11054.29 533
11055.29 547
11056.28 557
11057.27 574
11058.26 586
11059.26 635
11060.25 593
11061.24 585
11062.24 629
11063.23 586
11064.22 573
11065.22 572
11066.21 570
11067.20 502
11068.20 573
11069.19 592
11070.19 538
11071.18 560
11072.17 566
11073.17 530
11074.16 569
11075.15 554
11076.15 589
11077.14 568
11078.14 519
11079.13 627
11080.12 542
11081.12 590
11082.11 568
11083.11 558
11084.10 548
11085.10 561
11086.09 570
11087.08 593
11088.08 515
11089.07 543
11090.07 489
11091.06 554
11092.06 551
11093.05 521
11094.05 535
11095.04 567
11096.04 556
11097.03 596
11098.03 562
11099.02 545
11100.02 585
11101.01 598
11102.01 520
11103.00 560
11104.00 568
11104.99 569
11105.99 558
11106.98 528
11107.98 546
11108.97 512
11109.97 526
11110.96 502
11111.96 526
11112.95 521
11113.95 528
11114.95 509
11115.94 488
11116.94 538
11117.93 505
11118.93 534
11119.93 493
11120.92 479
11121.92 489
11122.91 543
11123.91 548
11124.91 521
11125.90 564
11126.90 536
11127.89 508
11128.89 483
11129.89 482
11130.88 497
11131.88 500
11132.88 460
11133.87 490
11134.87 469
11135.87 474
11136.86 492
11137.86 487
11138.86 468
11139.85 458
11140.85 513
11141.85 449
11142.84 414
11143.84 480
11144.84 507
11145.83 476
11146.83 487
11147.83 488
11148.83 500
11149.82 527
11150.82 447
11151.82 483
11152.82 536
11153.81 461
11154.81 461
11155.81 466
11156.80 404
11157.80 403
11158.80 548
11159.80 463
11160.80 462
11161.79 492
11162.79 445
11163.79 405
11164.79 377
11165.78 489
11166.78 504
11167.78 455
11168.78 444
11169.78 462
11170.78 507
11171.77 524
11172.77 501
11173.77 453
11174.77 473
11175.77 418
11176.77 410
11177.76 520
11178.76 476
11179.76 467
11180.76 415
11181.76 422
11182.76 461
11183.76 404
11184.75 438
11185.75 451
11186.75 468
11187.75 477
11188.75 485
11189.75 507
11190.75 465
11191.75 534
11192.75 515
11193.75 449
11194.75 405
11195.74 441
11196.74 460
11197.74 414
11198.74 432
11199.74 446
11200.74 438
11201.74 494
11202.74 436
11203.74 443
11204.74 462
11205.74 454
11206.74 466
11207.74 467
11208.74 483
11209.74 463
11210.74 437
11211.74 539
11212.74 467
11213.74 428
11214.74 453
11215.74 458
11216.74 437
11217.74 446
11218.74 465
11219.74 461
11220.74 450
11221.74 408
11222.74 436
11223.74 446
11224.74 447
11225.74 456
11226.74 461
11227.75 441
11228.75 444
11229.75 434
11230.75 417
11231.75 419
11232.75 471
11233.75 448
11234.75 393
11235.75 409
11236.75 464
11237.76 409
11238.76 513
11239.76 483
11240.76 456
11241.76 482
11242.76 494
11243.76 460
11244.76 416
11245.77 433
11246.77 495
11247.77 460
11248.77 439
11249.77 497
11250.77 446
11251.78 468
11252.78 429
11253.78 464
11254.78 499
11255.78 475
11256.79 446
11257.79 496
11258.79 474
11259.79 416
11260.79 423
11261.80 464
11262.80 466
11263.80 430
11264.80 448
11265.81 464
11266.81 485
11267.81 427
11268.81 486
11269.82 410
11270.82 424
11271.82 452
11272.82 446
11273.83 457
11274.83 466
11275.83 439
11276.84 421
11277.84 466
11278.84 417
11279.85 438
11280.85 416
11281.85 435
11282.85 418
11283.86 422
11284.86 437
11285.86 447
11286.87 432
11287.87 472
11288.87 457
11289.88 429
11290.88 473
11291.89 397
11292.89 428
11293.89 417
11294.90 508
11295.90 471
11296.90 486
11297.91 499
11298.91 488
11299.92 446
11300.92 443
11301.92 444
11302.93 475
11303.93 433
11304.94 438
11305.94 433
11306.94 437
11307.95 445
11308.95 444
11309.96 442
11310.96 430
11311.97 448
11312.97 420
11313.98 469
11314.98 453
11315.98 425
11316.99 448
11317.99 489
11319.00 501
11320.00 491
11321.01 461
11322.01 501
11323.02 498
11324.02 480
11325.03 451
11326.03 444
11327.04 477
11328.04 456
11329.05 466
11330.05 417
11331.06 430
11332.07 498
11333.07 487
11334.08 426
11335.08 452
11336.09 441
11337.09 478
11338.10 502
11339.10 401
11340.11 510
11341.12 469
11342.12 483
11343.13 456
11344.13 456
11345.14 501
11346.15 511
11347.15 506
11348.16 528
11349.16 500
11350.17 506
11351.18 544
11352.18 546
11353.19 485
11354.20 456
11355.20 461
11356.21 528
11357.21 502
11358.22 437
11359.23 473
11360.23 542
11361.24 470
11362.25 452
11363.25 431
11364.26 413
11365.27 466
11366.28 466
11367.28 438
11368.29 415
11369.30 402
11370.30 427
11371.31 418
11372.32 402
11373.32 420
11374.33 463
11375.34 475
11376.35 426
11377.35 403
11378.36 413
11379.37 468
11380.38 503
11381.38 445
11382.39 420
11383.40 435
11384.41 447
11385.41 463
11386.42 475
11387.43 451
11388.44 465
11389.45 483
11390.45 488
11391.46 451
11392.47 443
11393.48 416
11394.49 454
11395.49 440
11396.50 472
11397.51 456
11398.52 448
11399.53 460
11400.54 424
11401.55 494
11402.55 523
11403.56 436
11404.57 485
11405.58 429
11406.59 454
11407.60 434
11408.61 401
11409.61 442
11410.62 455
11411.63 443
11412.64 421
11413.65 424
11414.66 438
11415.67 451
11416.68 438
11417.69 482
11418.70 434
11419.71 451
11420.71 488
11421.72 424
11422.73 375
11423.74 443
11424.75 482
11425.76 504
11426.77 498
11427.78 439
11428.79 432
11429.80 431
11430.81 463
11431.82 466
11432.83 484
11433.84 493
11434.85 512
11435.86 465
11436.87 469
11437.88 470
11438.89 469
11439.90 467
11440.91 419
11441.92 427
11442.93 472
11443.94 414
11444.95 440
11445.96 472
11446.97 454
11447.98 523
11448.99 490
11450.00 521
11451.01 504
11452.03 466
11453.04 431
11454.05 427
11455.06 481
11456.07 465
11457.08 442
11458.09 463
11459.10 423
11460.11 476
11461.12 480
11462.14 500
11463.15 462
11464.16 482
11465.17 464
11466.18 538
11467.19 495
11468.20 498
11469.21 503
11470.23 443
11471.24 435
11472.25 450
11473.26 481
11474.27 454
11475.28 422
11476.30 432
11477.31 444
11478.32 443
11479.33 455
11480.34 453
11481.36 477
11482.37 444
11483.38 447
11484.39 496
11485.40 485
11486.42 441
11487.43 478
11488.44 474
11489.45 493
11490.47 418
11491.48 441
11492.49 448
11493.50 454
11494.52 452
11495.53 506
11496.54 499
11497.55 481
11498.57 429
11499.58 477
11500.59 454
11501.61 507
11502.62 476
11503.63 463
11504.64 482
11505.66 437
11506.67 469
11507.68 470
11508.70 443
11509.71 516
11510.72 435
11511.74 457
11512.75 463
11513.76 465
11514.78 457
11515.79 443
11516.80 482
11517.82 488
11518.83 517
11519.84 451
11520.86 447
11521.87 514
11522.89 573
11523.90 479
11524.91 485
11525.93 508
11526.94 535
11527.96 434
11528.97 430
11529.98 465
11531.00 520
11532.01 464
11533.03 458
11534.04 469
11535.06 446
11536.07 469
11537.08 484
11538.10 454
11539.11 504
11540.13 546
11541.14 510
11542.16 487
11543.17 504
11544.19 490
11545.20 510
11546.22 480
11547.23 502
11548.25 463
11549.26 514
11550.28 535
11551.29 484
11552.31 453
11553.32 473
11554.34 462
11555.35 516
11556.37 552
11557.38 454
11558.40 517
11559.41 537
11560.43 523
11561.45 558
11562.46 510
11563.48 528
11564.49 563
11565.51 551
11566.52 485
11567.54 531
11568.56 576
11569.57 534
11570.59 541
11571.60 513
11572.62 495
11573.64 479
11574.65 480
11575.67 492
11576.68 540
11577.70 514
11578.72 526
11579.73 545
11580.75 554
11581.77 513
11582.78 581
11583.80 545
11584.82 571
11585.83 571
11586.85 592
11587.87 602
11588.88 611
11589.90 634
11590.92 656
11591.93 595
11592.95 664
11593.97 650
11594.98 642
11596.00 644
11597.02 621
11598.03 628
11599.05 631
11600.07 644
11601.09 704
11602.10 741
11603.12 709
11604.14 825
11605.16 899
11606.17 958
11607.19 973
11608.21 967
11609.23 1039
11610.24 1067
11611.26 1014
11612.28 892
11613.30 841
11614.32 802
11615.33 689
11616.35 660
11617.37 644
11618.39 649
11619.41 603
11620.42 559
11621.44 507
11622.46 502
11623.48 554
11624.50 570
11625.51 602
11626.53 582
11627.55 575
11628.57 563
11629.59 557
11630.61 532
11631.63 520
11632.64 512
11633.66 553
11634.68 537
11635.70 533
11636.72 541
11637.74 555
11638.76 559
11639.78 532
11640.80 539
11641.81 525
11642.83 486
11643.85 559
11644.87 535
11645.89 563
11646.91 614
11647.93 595
11648.95 547
11649.97 593
11650.99 572
11652.01 555
11653.03 521
11654.05 511
11655.07 477
11656.09 528
11657.11 494
11658.13 487
11659.15 513
11660.17 520
11661.19 510
11662.21 541
11663.23 551
11664.25 540
11665.27 515
11666.29 520
11667.31 463
11668.33 448
11669.35 477
11670.37 531
11671.39 544
11672.41 520
11673.43 561
11674.45 537
11675.47 493
11676.49 510
11677.51 504
11678.53 502
11679.55 466
11680.57 489
11681.59 536
11682.61 512
11683.64 502
11684.66 503
11685.68 577
11686.70 566
11687.72 554
11688.74 517
11689.76 504
11690.78 555
11691.80 493
11692.83 540
11693.85 503
11694.87 519
11695.89 546
11696.91 529
11697.93 519
11698.95 554
11699.98 500
11701.00 538
11702.02 510
11703.04 491
11704.06 505
11705.08 496
11706.11 521
11707.13 544
11708.15 544
11709.17 481
11710.19 544
11711.22 498
11712.24 466
11713.26 480
11714.28 461
11715.31 501
11716.33 507
11717.35 484
11718.37 533
11719.40 529
11720.42 519
11721.44 488
11722.46 442
11723.49 475
11724.51 471
11725.53 423
11726.55 475
11727.58 500
11728.60 534
11729.62 483
11730.65 484
11731.67 495
11732.69 509
11733.71 495
11734.74 530
11735.76 494
11736.78 442
11737.81 456
11738.83 452
11739.85 446
11740.88 466
11741.90 477
11742.92 523
11743.95 465
11744.97 429
11746.00 480
11747.02 512
11748.04 517
11749.07 495
11750.09 487
11751.11 454
11752.14 520
11753.16 486
11754.19 447
11755.21 497
11756.23 495
11757.26 476
11758.28 466
11759.31 434
11760.33 480
11761.36 458
11762.38 456
11763.40 430
11764.43 448
11765.45 464
11766.48 462
11767.50 487
11768.53 518
11769.55 458
11770.58 458
11771.60 463
11772.63 403
11773.65 454
11774.68 494
11775.70 457
11776.73 457
11777.75 423
11778.78 456
11779.80 457
11780.83 434
11781.85 438
11782.88 452
11783.90 450
11784.93 462
11785.95 444
11786.98 424
11788.00 456
11789.03 490
11790.05 486
11791.08 468
11792.11 480
11793.13 461
11794.16 500
11795.18 487
11796.21 468
11797.23 531
11798.26 465
11799.29 436
11800.31 464
11801.34 498
11802.36 481
11803.39 515
11804.42 477
11805.44 433
11806.47 472
11807.50 480
11808.52 482
11809.55 476
11810.57 457
11811.60 476
11812.63 440
11813.65 440
11814.68 499
11815.71 523
11816.73 503
11817.76 549
11818.79 511
11819.81 502
11820.84 493
11821.87 447
11822.90 473
11823.92 440
11824.95 455
11825.98 472
11827.00 484
11828.03 453
11829.06 452
11830.09 463
11831.11 485
11832.14 504
11833.17 428
11834.20 487
11835.22 441
11836.25 473
11837.28 475
11838.31 411
11839.33 450
11840.36 464
11841.39 427
11842.42 457
11843.45 461
11844.47 471
11845.50 454
11846.53 479
11847.56 458
11848.59 516
11849.61 452
11850.64 438
11851.67 426
11852.70 499
11853.73 550
11854.75 495
11855.78 486
11856.81 477
11857.84 470
11858.87 526
11859.90 470
11860.93 478
11861.95 508
11862.98 499
11864.01 494
11865.04 528
11866.07 456
11867.10 502
11868.13 513
11869.16 513
11870.19 495
11871.21 500
11872.24 542
11873.27 485
11874.30 461
11875.33 478
11876.36 480
11877.39 526
11878.42 496
11879.45 518
11880.48 483
11881.51 498
11882.54 551
11883.57 515
11884.60 496
11885.63 493
11886.66 467
11887.69 523
11888.72 522
11889.75 501
11890.78 463
11891.81 454
11892.84 505
11893.87 523
11894.90 561
11895.93 461
11896.96 538
11897.99 527
11899.02 534
11900.05 493
11901.08 501
11902.11 529
11903.14 518
11904.17 541
11905.20 541
11906.23 521
11907.26 514
11908.29 542
11909.32 591
11910.35 550
11911.38 602
11912.42 563
11913.45 549
11914.48 598
11915.51 595
11916.54 622
11917.57 592
11918.60 548
11919.63 529
11920.66 533
11921.70 534
11922.73 514
11923.76 568
11924.79 623
11925.82 547
11926.85 524
11927.88 507
11928.92 590
11929.95 558
11930.98 579
11932.01 615
11933.04 585
11934.07 488
11935.11 569
11936.14 631
11937.17 602
11938.20 650
11939.23 665
11940.27 647
11941.30 671
11942.33 671
11943.36 676
11944.40 632
11945.43 627
11946.46 599
11947.49 649
11948.53 594
11949.56 603
11950.59 572
11951.62 486
11952.66 521
11953.69 525
11954.72 508
11955.75 503
11956.79 535
11957.82 556
11958.85 486
11959.88 502
11960.92 536
11961.95 502
11962.98 483
11964.02 548
11965.05 500
11966.08 482
11967.12 546
11968.15 560
11969.18 538
11970.22 493
11971.25 535
11972.28 501
11973.32 512
11974.35 514
11975.38 560
11976.42 529
11977.45 532
11978.49 564
11979.52 535
11980.55 520
11981.59 501
11982.62 524
11983.66 553
11984.69 504
11985.72 480
11986.76 473
11987.79 493
11988.83 494
11989.86 472
11990.89 487
11991.93 526
11992.96 483
11994.00 465
11995.03 493
11996.07 484
11997.10 479
11998.14 520
11999.17 530
12000.20 497
12001.24 484
12002.27 504
12003.31 517
12004.34 546
12005.38 534
12006.41 536
12007.45 545
12008.48 567
12009.52 524
12010.55 548
12011.59 528
12012.62 518
12013.66 545
12014.70 518
12015.73 533
12016.77 517
12017.80 534
12018.84 508
12019.87 552
12020.91 522
12021.94 516
12022.98 527
12024.02 494
12025.05 522
12026.09 510
12027.12 502
12028.16 530
12029.19 522
12030.23 479
12031.27 526
12032.30 582
12033.34 529
12034.37 481
12035.41 480
12036.45 554
12037.48 590
12038.52 556
12039.56 549
12040.59 542
12041.63 572
12042.67 489
12043.70 506
12044.74 522
12045.78 546
12046.81 477
12047.85 518
12048.89 509
12049.92 544
12050.96 604
12052.00 569
12053.03 538
12054.07 521
12055.11 564
12056.14 560
12057.18 471
12058.22 515
12059.26 528
12060.29 550
12061.33 547
12062.37 520
12063.41 544
12064.44 517
12065.48 482
12066.52 526
12067.56 506
12068.59 511
12069.63 513
12070.67 532
12071.71 490
12072.74 505
12073.78 510
12074.82 559
12075.86 556
12076.90 562
12077.93 544
12078.97 507
12080.01 471
12081.05 461
12082.09 509
12083.13 550
12084.16 508
12085.20 540
12086.24 530
12087.28 567
12088.32 523
12089.36 550
12090.39 515
12091.43 507
12092.47 534
12093.51 561
12094.55 565
12095.59 557
12096.63 456
12097.67 566
12098.70 547
12099.74 571
12100.78 546
12101.82 534
12102.86 520
12103.90 554
12104.94 522
12105.98 534
12107.02 542
12108.06 555
12109.10 547
12110.14 571
12111.18 542
12112.22 594
12113.25 599
12114.29 529
12115.33 528
12116.37 498
12117.41 546
12118.45 533
12119.49 542
12120.53 524
12121.57 532
12122.61 490
12123.65 456
12124.69 464
12125.73 454
12126.77 466
12127.81 486
12128.85 479
12129.89 495
12130.93 485
12131.97 444
12133.02 481
12134.06 534
12135.10 494
12136.14 482
12137.18 493
12138.22 490
12139.26 459
12140.30 499
12141.34 473
12142.38 479
12143.42 429
12144.46 459
12145.50 486
12146.54 470
12147.59 482
12148.63 489
12149.67 453
12150.71 420
12151.75 463
12152.79 475
12153.83 433
12154.87 453
12155.92 477
12156.96 484
12158.00 479
12159.04 455
12160.08 435
12161.12 480
12162.17 436
12163.21 415
12164.25 417
12165.29 445
12166.33 487
12167.37 499
12168.42 452
12169.46 463
12170.50 444
12171.54 454
12172.58 453
12173.63 440
12174.67 432
12175.71 456
12176.75 434
12177.80 421
12178.84 404
12179.88 443
12180.92 428
12181.97 422
12183.01 449
12184.05 467
12185.09 452
12186.14 415
12187.18 472
12188.22 446
12189.26 475
12190.31 488
12191.35 474
12192.39 461
12193.44 489
12194.48 459
12195.52 487
12196.57 484
12197.61 469
12198.65 453
12199.70 448
12200.74 446
12201.78 485
12202.83 480
12203.87 449
12204.91 419
12205.96 423
12207.00 446
12208.04 470
12209.09 489
12210.13 487
12211.17 461
12212.22 419
12213.26 463
12214.31 442
12215.35 422
12216.39 461
12217.44 483
12218.48 461
12219.53 467
12220.57 468
12221.61 496
12222.66 449
12223.70 372
12224.75 432
12225.79 460
12226.84 436
12227.88 423
12228.93 432
12229.97 461
12231.01 453
12232.06 398
12233.10 417
12234.15 413
12235.19 426
12236.24 410
12237.28 437
12238.33 465
12239.37 454
12240.42 434
12241.46 392
12242.51 386
12243.55 437
12244.60 433
12245.64 397
12246.69 409
12247.74 417
12248.78 397
12249.83 458
12250.87 480
12251.92 439
12252.96 393
12254.01 447
12255.05 444
12256.10 424
12257.15 467
12258.19 431
12259.24 391
12260.28 417
12261.33 424
12262.37 407
12263.42 416
12264.47 411
12265.51 466
12266.56 491
12267.61 445
12268.65 452
12269.70 419
12270.74 414
12271.79 430
12272.84 431
12273.88 399
12274.93 439
12275.98 436
12277.02 436
12278.07 478
12279.12 440
12280.16 414
12281.21 430
12282.26 463
12283.30 446
12284.35 442
12285.40 464
12286.44 431
12287.49 440
12288.54 427
12289.59 464
12290.63 452
12291.68 430
12292.73 379
12293.77 427
12294.82 478
12295.87 469
12296.92 459
12297.96 404
12299.01 421
12300.06 404
12301.11 397
12302.15 369
12303.20 416
12304.25 434
12305.30 422
12306.35 414
12307.39 383
12308.44 409
12309.49 398
12310.54 440
12311.59 398
12312.63 413
12313.68 446
12314.73 407
12315.78 417
12316.83 446
12317.88 408
12318.92 399
12319.97 442
12321.02 438
12322.07 408
12323.12 417
12324.17 389
12325.21 401
12326.26 382
12327.31 373
12328.36 412
12329.41 416
12330.46 462
12331.51 441
12332.56 356
12333.61 388
12334.65 406
12335.70 414
12336.75 443
12337.80 421
12338.85 372
12339.90 411
12340.95 371
12342.00 378
12343.05 413
12344.10 479
12345.15 419
12346.20 413
12347.25 402
12348.30 394
12349.35 400
12350.40 411
12351.45 406
12352.50 431
12353.55 412
12354.60 389
12355.65 391
12356.70 391
12357.75 368
12358.80 386
12359.85 395
12360.90 389
12361.95 378
12363.00 438
12364.05 437
12365.10 422
12366.15 399
12367.20 407
12368.25 429
12369.30 437
12370.35 403
12371.40 384
12372.45 404
12373.50 376
12374.55 431
12375.60 423
12376.65 401
12377.70 416
12378.76 422
12379.81 463
12380.86 416
12381.91 408
12382.96 411
12384.01 450
12385.06 445
12386.11 425
12387.17 382
12388.22 390
12389.27 404
12390.32 454
12391.37 480
12392.42 457
12393.47 482
12394.53 484
12395.58 445
12396.63 438
12397.68 438
12398.73 397
12399.78 426
12400.84 466
12401.89 416
12402.94 413
12403.99 433
12405.04 449
12406.10 421
12407.15 413
12408.20 423
12409.25 448
12410.31 456
12411.36 437
12412.41 414
12413.46 449
12414.51 478
12415.57 432
12416.62 462
12417.67 421
12418.72 408
12419.78 452
12420.83 429
12421.88 383
12422.94 432
12423.99 429
12425.04 471
12426.09 468
12427.15 414
12428.20 447
12429.25 405
12430.31 420
12431.36 401
12432.41 458
12433.47 449
12434.52 455
12435.57 474
12436.63 448
12437.68 424
12438.73 467
12439.79 484
12440.84 412
12441.89 485
12442.95 437
12444.00 468
12445.06 421
12446.11 437
12447.16 509
12448.22 450
12449.27 438
12450.33 418
12451.38 433
12452.43 430
12453.49 437
12454.54 439
12455.60 442
12456.65 441
12457.70 435
12458.76 468
12459.81 484
12460.87 432
12461.92 453
12462.98 453
12464.03 444
12465.09 409
12466.14 429
12467.19 433
12468.25 404
12469.30 415
12470.36 455
12471.41 440
12472.47 405
12473.52 449
12474.58 450
12475.63 426
12476.69 439
12477.74 517
12478.80 457
12479.85 470
12480.91 474
12481.97 450
12483.02 457
12484.08 496
12485.13 473
12486.19 522
12487.24 502
12488.30 451
12489.35 518
12490.41 489
12491.47 509
12492.52 498
12493.58 521
12494.63 563
12495.69 550
12496.74 542
12497.80 582
12498.86 618
12499.91 595
12500.97 665
12502.03 693
12503.08 718
12504.14 759
12505.19 703
12506.25 757
12507.31 750
12508.36 654
12509.42 572
12510.48 620
12511.53 606
12512.59 548
12513.65 533
12514.70 546
12515.76 491
12516.82 542
12517.87 499
12518.93 507
12519.99 509
12521.04 514
12522.10 458
12523.16 444
12524.22 444
12525.27 426
12526.33 507
12527.39 512
12528.44 463
12529.50 494
12530.56 540
12531.62 502
12532.67 473
12533.73 474
12534.79 493
12535.85 442
12536.90 517
12537.96 497
12539.02 450
12540.08 459
12541.14 473
12542.19 501
12543.25 489
12544.31 475
12545.37 449
12546.43 493
12547.48 453
12548.54 464
12549.60 457
12550.66 479
12551.72 505
12552.77 463
12553.83 488
12554.89 451
12555.95 475
12557.01 496
12558.07 489
12559.13 474
12560.18 505
12561.24 486
12562.30 459
12563.36 483
12564.42 515
12565.48 494
12566.54 445
12567.60 477
12568.65 516
12569.71 503
12570.77 504
12571.83 503
12572.89 484
12573.95 494
12575.01 542
12576.07 545
12577.13 491
12578.19 480
12579.25 535
12580.31 495
12581.37 589
12582.43 600
12583.49 604
12584.55 598
12585.60 614
12586.66 583
12587.72 538
12588.78 547
12589.84 541
12590.90 507
12591.96 513
12593.02 478
12594.08 511
12595.14 474
12596.20 497
12597.26 531
12598.32 510
12599.39 467
12600.45 459
12601.51 478
12602.57 479
12603.63 482
12604.69 505
12605.75 515
12606.81 462
12607.87 439
12608.93 503
12609.99 465
12611.05 450
12612.11 474
12613.17 442
12614.23 447
12615.30 407
12616.36 471
12617.42 498
12618.48 435
12619.54 458
12620.60 422
12621.66 478
12622.72 481
12623.78 471
12624.85 477
12625.91 439
12626.97 440
12628.03 496
12629.09 429
12630.15 437
12631.22 486
12632.28 526
12633.34 416
12634.40 428
12635.46 386
12636.52 440
12637.59 456
12638.65 455
12639.71 425
12640.77 431
12641.83 453
12642.90 400
12643.96 474
12645.02 446
12646.08 434
12647.14 413
12648.21 474
12649.27 401
12650.33 417
12651.39 416
12652.46 411
12653.52 516
12654.58 505
12655.65 466
12656.71 432
12657.77 442
12658.83 466
12659.90 467
12660.96 513
12662.02 457
12663.09 485
12664.15 461
12665.21 475
12666.27 483
12667.34 473
12668.40 489
12669.46 478
12670.53 424
12671.59 491
12672.65 466
12673.72 502
12674.78 453
12675.84 449
12676.91 389
12677.97 443
12679.04 454
12680.10 499
12681.16 503
12682.23 417
12683.29 422
12684.35 423
12685.42 405
12686.48 405
12687.55 481
12688.61 439
12689.67 486
12690.74 418
12691.80 413
12692.87 425
12693.93 400
12695.00 443
12696.06 406
12697.12 404
12698.19 402
12699.25 430
12700.32 435
12701.38 455
12702.45 420
12703.51 413
12704.58 431
12705.64 405
12706.71 393
12707.77 436
12708.84 440
12709.90 416
12710.97 402
12712.03 395
12713.10 389
12714.16 437
12715.23 420
12716.29 451
12717.36 458
12718.42 422
12719.49 424
12720.55 408
12721.62 382
12722.68 400
12723.75 416
12724.81 410
12725.88 420
12726.95 448
12728.01 418
12729.08 394
12730.14 393
12731.21 419
12732.28 399
12733.34 428
12734.41 375
12735.47 422
12736.54 420
12737.61 422
12738.67 362
12739.74 384
12740.80 370
12741.87 426
12742.94 395
12744.00 408
12745.07 388
12746.14 393
12747.20 408
12748.27 366
12749.34 419
12750.40 384
12751.47 365
12752.54 376
12753.60 412
12754.67 396
12755.74 416
12756.80 415
12757.87 432
12758.94 424
12760.00 382
12761.07 422
12762.14 425
12763.21 458
12764.27 382
12765.34 394
12766.41 399
12767.47 356
12768.54 429
12769.61 364
12770.68 373
12771.74 386
12772.81 415
12773.88 374
12774.95 327
12776.02 320
12777.08 368
12778.15 377
12779.22 359
12780.29 374
12781.35 371
12782.42 401
12783.49 447
12784.56 415
12785.63 404
12786.70 407
12787.76 385
12788.83 386
12789.90 428
12790.97 383
12792.04 356
12793.11 381
12794.17 369
12795.24 414
12796.31 448
12797.38 380
12798.45 358
12799.52 352
12800.59 400
12801.65 366
12802.72 355
12803.79 349
12804.86 322
12805.93 384
12807.00 391
12808.07 450
12809.14 369
12810.21 354
12811.28 405
12812.34 404
12813.41 348
12814.48 375
12815.55 386
12816.62 414
12817.69 380
12818.76 349
12819.83 356
12820.90 343
12821.97 390
12823.04 373
12824.11 365
12825.18 374
12826.25 369
12827.32 363
12828.39 345
12829.46 404
12830.53 373
12831.60 365
12832.67 349
12833.74 398
12834.81 350
12835.88 411
12836.95 407
12838.02 360
12839.09 324
12840.16 374
12841.23 414
12842.30 371
12843.37 378
12844.44 392
12845.51 341
12846.58 360
12847.66 368
12848.73 369
12849.80 349
12850.87 377
12851.94 347
12853.01 371
12854.08 351
12855.15 343
12856.22 357
12857.29 308
12858.36 317
12859.44 401
12860.51 330
12861.58 349
12862.65 335
12863.72 343
12864.79 354
12865.86 327
12866.94 322
12868.01 331
12869.08 329
12870.15 353
12871.22 368
12872.29 329
12873.37 356
12874.44 378
12875.51 322
12876.58 356
12877.65 344
12878.73 356
12879.80 347
12880.87 303
12881.94 337
12883.01 324
12884.09 409
12885.16 365
12886.23 404
12887.30 362
12888.38 352
12889.45 323
12890.52 401
12891.59 362
12892.67 341
12893.74 344
12894.81 311
12895.88 321
12896.96 336
12898.03 319
12899.10 344
12900.18 390
12901.25 346
12902.32 355
12903.39 390
12904.47 360
12905.54 360
12906.61 350
12907.69 329
12908.76 370
12909.83 338
12910.91 297
12911.98 344
12913.05 342
12914.13 312
12915.20 336
12916.28 321
12917.35 309
12918.42 325
12919.50 301
12920.57 281
12921.64 344
12922.72 399
12923.79 340
12924.87 355
12925.94 387
12927.01 364
12928.09 323
12929.16 335
12930.24 337
12931.31 335
12932.38 326
12933.46 324
12934.53 324
12935.61 348
12936.68 360
12937.76 321
12938.83 340
12939.91 357
12940.98 350
12942.05 345
12943.13 374
12944.20 372
12945.28 331
12946.35 330
12947.43 348
12948.50 376
12949.58 338
12950.65 282
12951.73 331
12952.80 417
12953.88 360
12954.95 327
12956.03 394
12957.10 338
12958.18 328
12959.26 356
12960.33 384
12961.41 383
12962.48 387
12963.56 398
12964.63 350
12965.71 357
12966.78 384
12967.86 355
12968.94 383
12970.01 340
12971.09 323
12972.16 339
12973.24 298
12974.32 389
12975.39 373
12976.47 327
12977.54 320
12978.62 365
12979.70 351
12980.77 372
12981.85 337
12982.93 340
12984.00 310
12985.08 361
12986.15 311
12987.23 341
12988.31 357
12989.38 373
12990.46 316
12991.54 323
12992.61 308
12993.69 363
12994.77 345
12995.85 360
12996.92 337
12998.00 318
12999.08 362
13000.15 338
13001.23 364
13002.31 338
13003.38 347
13004.46 358
13005.54 325
13006.62 379
13007.69 346
13008.77 331
13009.85 332
13010.93 328
13012.00 334
13013.08 363
13014.16 368
13015.24 378
13016.32 399
13017.39 344
13018.47 374
13019.55 390
13020.63 394
13021.70 321
13022.78 318
13023.86 345
13024.94 313
13026.02 338
13027.10 384
13028.17 340
13029.25 367
13030.33 372
13031.41 404
13032.49 374
13033.57 337
13034.64 364
13035.72 359
13036.80 349
13037.88 342
13038.96 305
13040.04 383
13041.12 363
13042.19 347
13043.27 364
13044.35 349
13045.43 386
13046.51 355
13047.59 368
13048.67 341
13049.75 369
13050.83 363
13051.91 348
13052.99 342
13054.06 361
13055.14 363
13056.22 343
13057.30 401
13058.38 389
13059.46 348
13060.54 371
13061.62 347
13062.70 322
13063.78 343
13064.86 369
13065.94 353
13067.02 315
13068.10 353
13069.18 364
13070.26 360
13071.34 353
13072.42 332
13073.50 342
13074.58 368
13075.66 379
13076.74 381
13077.82 336
13078.90 319
13079.98 327
13081.06 383
13082.14 335
13083.22 340
13084.30 350
13085.38 339
13086.47 306
13087.55 340
13088.63 341
13089.71 338
13090.79 310
13091.87 297
13092.95 331
13094.03 332
13095.11 333
13096.19 339
13097.27 362
13098.36 326
13099.44 321
13100.52 360
13101.60 353
13102.68 337
13103.76 340
13104.84 315
13105.93 372
13107.01 355
13108.09 330
13109.17 339
13110.25 341
13111.33 350
13112.42 373
13113.50 363
13114.58 355
13115.66 390
13116.74 335
13117.82 298
13118.91 351
13119.99 342
13121.07 347
13122.15 351
13123.23 313
13124.32 355
13125.40 355
13126.48 326
13127.56 324
13128.65 326
13129.73 342
13130.81 379
13131.89 320
13132.98 346
13134.06 359
13135.14 352
13136.22 406
13137.31 375
13138.39 343
13139.47 352
13140.56 367
13141.64 342
13142.72 361
13143.81 333
13144.89 341
13145.97 359
13147.05 363
13148.14 316
13149.22 380
13150.30 349
13151.39 354
13152.47 369
13153.55 377
13154.64 386
13155.72 354
13156.81 377
13157.89 325
13158.97 333
13160.06 339
13161.14 340
13162.22 340
13163.31 379
13164.39 374
13165.48 377
13166.56 356
13167.64 348
13168.73 331
13169.81 383
13170.90 377
13171.98 393
13173.06 337
13174.15 287
13175.23 347
13176.32 315
13177.40 338
13178.49 374
13179.57 364
13180.66 327
13181.74 314
13182.82 353
13183.91 367
13184.99 370
13186.08 368
13187.16 386
13188.25 376
13189.33 385
13190.42 345
13191.50 332
13192.59 359
13193.67 366
13194.76 337
13195.84 376
13196.93 340
13198.01 337
13199.10 350
13200.19 349
13201.27 358
13202.36 373
13203.44 371
13204.53 350
13205.61 343
13206.70 365
13207.78 362
13208.87 347
13209.96 379
13211.04 358
13212.13 353
13213.21 366
13214.30 361
13215.38 345
13216.47 358
13217.56 353
13218.64 345
13219.73 341
13220.82 381
13221.90 351
13222.99 327
13224.07 352
13225.16 329
13226.25 314
13227.33 331
13228.42 371
13229.51 346
13230.59 348
13231.68 380
13232.77 374
13233.85 360
13234.94 334
13236.03 352
13237.11 339
13238.20 360
13239.29 385
13240.38 343
13241.46 309
13242.55 333
13243.64 351
13244.72 362
13245.81 350
13246.90 326
13247.99 329
13249.07 355
13250.16 378
13251.25 345
13252.34 365
13253.42 349
13254.51 360
13255.60 356
13256.69 345
13257.77 332
13258.86 362
13259.95 340
13261.04 358
13262.13 311
13263.21 337
13264.30 334
13265.39 334
13266.48 401
13267.57 386
13268.65 400
13269.74 348
13270.83 332
13271.92 374
13273.01 399
13274.10 333
13275.18 371
13276.27 398
13277.36 357
13278.45 376
13279.54 330
13280.63 319
13281.72 363
13282.80 338
13283.89 357
13284.98 350
13286.07 360
13287.16 349
13288.25 368
13289.34 349
13290.43 348
13291.52 381
13292.61 386
13293.69 425
13294.78 385
13295.87 383
13296.96 390
13298.05 363
13299.14 374
13300.23 345
13301.32 350
13302.41 336
13303.50 334
13304.59 348
13305.68 355
13306.77 360
13307.86 369
13308.95 423
13310.04 349
13311.13 366
13312.22 362
13313.31 433
13314.40 385
13315.49 418
13316.58 409
13317.67 395
13318.76 410
13319.85 403
13320.94 369
13322.03 392
13323.12 381
13324.21 391
13325.30 368
13326.39 412
13327.48 383
13328.57 358
13329.66 345
13330.75 412
13331.85 375
13332.94 387
13334.03 419
13335.12 402
13336.21 361
13337.30 417
13338.39 387
13339.48 402
13340.57 395
13341.66 441
13342.76 384
13343.85 403
13344.94 399
13346.03 407
13347.12 384
13348.21 375
13349.30 385
13350.40 365
13351.49 369
13352.58 395
13353.67 364
13354.76 386
13355.85 382
13356.95 437
13358.04 411
13359.13 398
13360.22 368
13361.31 360
13362.41 368
13363.50 397
13364.59 382
13365.68 403
13366.77 420
13367.87 434
13368.96 394
13370.05 391
13371.14 371
13372.24 352
13373.33 390
13374.42 441
13375.51 419
13376.61 434
13377.70 387
13378.79 405
13379.88 447
13380.98 431
13382.07 417
13383.16 428
13384.26 421
13385.35 397
13386.44 372
13387.54 348
13388.63 380
13389.72 357
13390.81 385
13391.91 396
13393.00 374
13394.09 324
13395.19 386
13396.28 336
13397.37 358
13398.47 376
13399.56 447
13400.66 419
13401.75 407
13402.84 378
13403.94 379
13405.03 333
13406.12 326
13407.22 388
13408.31 416
13409.41 394
13410.50 368
13411.59 368
13412.69 380
13413.78 380
13414.88 316
13415.97 362
13417.07 376
13418.16 392
13419.25 386
13420.35 400
13421.44 398
13422.54 419
13423.63 363
13424.73 335
13425.82 358
13426.92 353
13428.01 349
13429.11 341
13430.20 343
13431.29 373
13432.39 339
13433.48 374
13434.58 368
13435.67 368
13436.77 387
13437.86 390
13438.96 414
13440.06 391
13441.15 436
13442.25 386
13443.34 359
13444.44 342
13445.53 366
13446.63 366
13447.72 372
13448.82 350
13449.91 400
13451.01 350
13452.11 366
13453.20 399
13454.30 405
13455.39 360
13456.49 367
13457.59 362
13458.68 379
13459.78 339
13460.87 383
13461.97 387
13463.07 396
13464.16 417
13465.26 394
13466.35 395
13467.45 431
13468.55 434
13469.64 354
13470.74 383
13471.84 380
13472.93 380
13474.03 379
13475.13 383
13476.22 398
13477.32 381
13478.42 361
13479.51 406
13480.61 371
13481.71 377
13482.80 321
13483.90 358
13485.00 353
13486.10 404
13487.19 384
13488.29 432
13489.39 385
13490.48 426
13491.58 413
13492.68 374
13493.78 415
13494.87 396
13495.97 350
13497.07 404
13498.17 388
13499.26 411
13500.36 412
13501.46 371
13502.56 390
13503.65 395
13504.75 441
13505.85 395
13506.95 397
13508.05 435
13509.14 402
13510.24 404
13511.34 429
13512.44 379
13513.54 429
13514.64 437
13515.73 422
13516.83 362
13517.93 425
13519.03 399
13520.13 358
13521.23 355
13522.32 366
13523.42 431
13524.52 385
13525.62 363
13526.72 372
13527.82 384
13528.92 424
13530.02 418
13531.12 402
13532.21 372
13533.31 342
13534.41 383
13535.51 365
13536.61 370
13537.71 384
13538.81 393
13539.91 370
13541.01 390
13542.11 329
13543.21 357
13544.31 370
13545.41 376
13546.50 362
13547.60 395
13548.70 419
13549.80 406
13550.90 389
13552.00 382
13553.10 405
13554.20 415
13555.30 378
13556.40 421
13557.50 407
13558.60 381
13559.70 388
13560.80 362
13561.90 357
13563.00 370
13564.10 402
13565.20 378
13566.30 381
13567.41 362
13568.51 437
13569.61 379
13570.71 402
13571.81 378
13572.91 369
13574.01 399
13575.11 355
13576.21 382
13577.31 334
13578.41 323
13579.51 312
13580.61 384
13581.71 385
13582.82 395
13583.92 408
13585.02 355
13586.12 377
13587.22 374
13588.32 357
13589.42 397
13590.52 345
13591.63 354
13592.73 383
13593.83 370
13594.93 394
13596.03 324
13597.13 384
13598.24 342
13599.34 312
13600.44 349
13601.54 369
13602.64 363
13603.74 364
13604.85 369
13605.95 380
13607.05 351
13608.15 390
13609.25 382
13610.36 396
13611.46 353
13612.56 374
13613.66 423
13614.77 383
13615.87 380
13616.97 355
13618.07 343
13619.18 366
13620.28 395
13621.38 412
13622.48 396
13623.59 362
13624.69 352
13625.79 373
13626.89 385
13628.00 404
13629.10 420
13630.20 385
13631.31 388
13632.41 378
13633.51 370
13634.62 394
13635.72 406
13636.82 407
13637.93 388
13639.03 353
13640.13 327
13641.24 396
13642.34 370
13643.44 297
13644.55 354
13645.65 399
13646.75 382
13647.86 368
13648.96 385
13650.06 421
13651.17 385
13652.27 359
13653.38 367
13654.48 337
13655.58 387
13656.69 415
13657.79 377
13658.90 377
13660.00 330
13661.10 338
13662.21 380
13663.31 380
13664.42 409
13665.52 393
13666.63 367
13667.73 371
13668.84 415
13669.94 387
13671.04 413
13672.15 394
13673.25 340
13674.36 365
13675.46 354
13676.57 348
13677.67 358
13678.78 396
13679.88 378
13680.99 415
13682.09 432
13683.20 359
13684.30 404
13685.41 338
13686.51 371
13687.62 392
13688.72 350
13689.83 371
13690.94 398
13692.04 413
13693.15 359
13694.25 395
13695.36 450
13696.46 405
13697.57 392
13698.67 400
13699.78 393
13700.89 419
13701.99 409
13703.10 381
13704.20 372
13705.31 375
13706.42 375
13707.52 421
13708.63 338
13709.73 378
13710.84 408
13711.95 403
13713.05 367
13714.16 389
13715.27 403
13716.37 407
13717.48 365
13718.59 392
13719.69 431
13720.80 423
13721.91 448
13723.01 404
13724.12 406
13725.23 432
13726.33 441
13727.44 428
13728.55 417
13729.65 401
13730.76 428
13731.87 407
13732.98 454
13734.08 420
13735.19 406
13736.30 406
13737.40 456
13738.51 397
13739.62 415
13740.73 431
13741.83 487
13742.94 445
13744.05 438
13745.16 518
13746.26 446
13747.37 444
13748.48 484
13749.59 452
13750.70 454
13751.80 416
13752.91 414
13754.02 447
13755.13 437
13756.24 421
13757.34 434
13758.45 469
13759.56 497
13760.67 448
13761.78 480
13762.88 475
13763.99 403
13765.10 451
13766.21 458
13767.32 504
13768.43 467
13769.54 538
13770.64 495
13771.75 481
13772.86 492
13773.97 453
13775.08 548
13776.19 536
13777.30 529
13778.41 549
13779.52 552
13780.62 593
13781.73 610
13782.84 601
13783.95 517
13785.06 535
13786.17 569
13787.28 523
13788.39 533
13789.50 504
13790.61 511
13791.72 511
13792.83 471
13793.94 446
13795.05 496
13796.16 448
13797.27 441
13798.38 444
13799.49 457
13800.60 444
13801.71 449
13802.82 483
13803.93 413
13805.04 401
13806.15 453
13807.26 454
13808.37 410
13809.48 421
13810.59 432
13811.70 445
13812.81 414
13813.92 392
13815.03 395
13816.14 392
13817.25 434
13818.36 412
13819.47 373
13820.58 422
13821.69 445
13822.80 374
13823.91 394
13825.02 397
13826.13 443
13827.25 396
13828.36 404
13829.47 432
13830.58 465
13831.69 428
13832.80 395
13833.91 397
13835.02 412
13836.13 381
13837.25 409
13838.36 412
13839.47 412
13840.58 403
13841.69 393
13842.80 402
13843.91 421
13845.03 385
13846.14 372
13847.25 404
13848.36 381
13849.47 405
13850.59 399
13851.70 419
13852.81 396
13853.92 396
13855.03 357
13856.15 410
13857.26 455
13858.37 419
13859.48 375
13860.59 405
13861.71 407
13862.82 431
13863.93 378
13865.04 350
13866.16 384
13867.27 393
13868.38 419
13869.49 406
13870.61 405
13871.72 392
13872.83 396
13873.95 452
13875.06 450
13876.17 378
13877.28 370
13878.40 394
13879.51 377
13880.62 434
13881.74 425
13882.85 441
13883.96 445
13885.08 409
13886.19 407
13887.30 411
13888.42 413
13889.53 404
13890.64 374
13891.76 346
13892.87 430
13893.98 429
13895.10 415
13896.21 403
13897.33 430
13898.44 396
13899.55 396
13900.67 414
13901.78 385
13902.89 390
13904.01 416
13905.12 378
13906.24 388
13907.35 436
13908.47 424
13909.58 432
13910.69 418
13911.81 401
13912.92 417
13914.04 411
13915.15 368
13916.27 408
13917.38 405
13918.50 382
13919.61 408
13920.72 387
13921.84 416
13922.95 411
13924.07 351
13925.18 387
13926.30 395
13927.41 376
13928.53 386
13929.64 369
13930.76 402
13931.87 363
13932.99 367
13934.10 356
13935.22 387
13936.34 371
13937.45 403
13938.57 371
13939.68 354
13940.80 413
13941.91 369
13943.03 357
13944.14 391
13945.26 381
13946.38 354
13947.49 360
13948.61 361
13949.72 358
13950.84 442
13951.95 463
13953.07 393
13954.19 377
13955.30 378
13956.42 375
13957.53 382
13958.65 370
13959.77 352
13960.88 388
13962.00 360
13963.12 372
13964.23 349
13965.35 368
13966.47 377
13967.58 394
13968.70 384
13969.82 348
13970.93 351
13972.05 354
13973.17 361
13974.28 369
13975.40 373
13976.52 385
13977.63 377
13978.75 394
13979.87 320
13980.99 347
13982.10 353
13983.22 361
13984.34 348
13985.45 316
13986.57 311
13987.69 365
13988.81 381
13989.92 380
13991.04 335
13992.16 339
13993.28 352
13994.39 360
13995.51 367
13996.63 384
13997.75 417
13998.87 374
13999.98 329
14001.10 345
14002.22 330
14003.34 340
14004.46 385
14005.57 371
14006.69 369
14007.81 366
14008.93 407
14010.05 371
14011.16 384
14012.28 375
14013.40 373
14014.52 358
14015.64 341
14016.76 325
14017.88 376
14018.99 370
14020.11 364
14021.23 336
14022.35 390
14023.47 399
14024.59 380
14025.71 352
14026.83 392
14027.94 449
14029.06 392
14030.18 388
14031.30 358
14032.42 364
14033.54 416
14034.66 424
14035.78 377
14036.90 353
14038.02 374
14039.14 365
14040.26 382
14041.38 378
14042.50 396
14043.62 360
14044.74 351
14045.86 360
14046.97 338
14048.09 323
14049.21 387
14050.33 385
14051.45 349
14052.57 347
14053.69 353
14054.81 367
14055.93 352
14057.05 358
14058.17 364
14059.30 347
14060.42 350
14061.54 366
14062.66 370
14063.78 354
14064.90 379
14066.02 336
14067.14 363
14068.26 352
14069.38 364
14070.50 370
14071.62 386
14072.74 378
14073.86 390
14074.98 392
14076.10 387
14077.23 333
14078.35 370
14079.47 394
14080.59 412
14081.71 354
14082.83 370
14083.95 338
14085.07 403
14086.19 382
14087.32 372
14088.44 412
14089.56 383
14090.68 372
14091.80 393
14092.92 391
14094.05 415
14095.17 424
14096.29 344
14097.41 404
14098.53 390
14099.65 422
14100.78 380
14101.90 378
14103.02 394
14104.14 390
14105.26 392
14106.39 388
14107.51 401
14108.63 402
14109.75 393
14110.88 398
14112.00 422
14113.12 394
14114.24 385
14115.37 380
14116.49 379
14117.61 342
14118.73 351
14119.86 375
14120.98 396
14122.10 361
14123.22 350
14124.35 376
14125.47 360
14126.59 386
14127.72 390
14128.84 383
14129.96 348
14131.09 350
14132.21 378
14133.33 404
14134.45 372
14135.58 363
14136.70 375
14137.82 390
14138.95 377
14140.07 365
14141.20 351
14142.32 341
14143.44 357
14144.57 365
14145.69 347
14146.81 359
14147.94 370
14149.06 326
14150.19 345
14151.31 412
14152.43 311
14153.56 361
14154.68 360
14155.81 354
14156.93 333
14158.05 336
14159.18 332
14160.30 302
14161.43 366
14162.55 372
14163.68 355
14164.80 332
14165.92 414
14167.05 368
14168.17 363
14169.30 389
14170.42 417
14171.55 367
14172.67 384
14173.80 372
14174.92 324
14176.05 361
14177.17 329
14178.30 336
14179.42 322
14180.55 288
14181.67 332
14182.80 355
14183.92 362
14185.05 304
14186.17 337
14187.30 348
14188.42 318
14189.55 329
14190.67 336
14191.80 359
14192.93 319
14194.05 333
14195.18 351
14196.30 362
14197.43 342
14198.55 325
14199.68 331
14200.81 333
14201.93 350
14203.06 378
14204.18 316
14205.31 320
14206.44 311
14207.56 352
14208.69 361
14209.82 346
14210.94 338
14212.07 330
14213.19 381
14214.32 351
14215.45 332
14216.57 338
14217.70 391
14218.83 313
14219.95 322
14221.08 370
14222.21 354
14223.33 335
14224.46 365
14225.59 360
14226.71 323
14227.84 336
14228.97 357
14230.10 344
14231.22 360
14232.35 335
14233.48 353
14234.60 359
14235.73 333
14236.86 315
14237.99 317
14239.11 299
14240.24 330
14241.37 317
14242.50 345
14243.62 367
14244.75 313
14245.88 326
14247.01 313
14248.13 329
14249.26 309
14250.39 286
14251.52 302
14252.65 313
14253.77 332
14254.90 328
14256.03 329
14257.16 347
14258.29 321
14259.42 309
14260.54 322
14261.67 313
14262.80 339
14263.93 329
14265.06 313
14266.19 321
14267.31 332
14268.44 320
14269.57 359
14270.70 295
14271.83 324
14272.96 350
14274.09 297
14275.22 258
14276.34 341
14277.47 357
14278.60 357
14279.73 311
14280.86 244
14281.99 300
14283.12 309
14284.25 322
14285.38 314
14286.51 309
14287.64 331
14288.76 328
14289.89 307
14291.02 318
14292.15 326
14293.28 318
14294.41 335
14295.54 312
14296.67 275
14297.80 287
14298.93 301
14300.06 332
14301.19 325
14302.32 295
14303.45 310
14304.58 317
14305.71 309
14306.84 335
14307.97 341
14309.10 327
14310.23 335
14311.36 318
14312.49 337
14313.62 310
14314.75 303
14315.88 280
14317.01 272
14318.15 291
14319.28 280
14320.41 289
14321.54 347
14322.67 306
14323.80 322
14324.93 326
14326.06 286
14327.19 284
14328.32 296
14329.45 314
14330.58 276
14331.72 289
14332.85 289
14333.98 290
14335.11 300
14336.24 254
14337.37 324
14338.50 305
14339.63 235
14340.77 279
14341.90 285
14343.03 259
14344.16 334
14345.29 331
14346.42 346
14347.56 319
14348.69 300
14349.82 283
14350.95 323
14352.08 360
14353.21 311
14354.35 299
14355.48 266
14356.61 280
14357.74 292
14358.88 287
14360.01 289
14361.14 291
14362.27 294
14363.40 309
14364.54 274
14365.67 287
14366.80 274
14367.93 328
14369.07 282
14370.20 299
14371.33 325
14372.46 290
14373.60 300
14374.73 295
14375.86 322
14377.00 288
14378.13 282
14379.26 314
14380.39 314
14381.53 267
14382.66 278
14383.79 255
14384.93 297
14386.06 298
14387.19 328
14388.33 297
14389.46 265
14390.59 330
14391.73 302
14392.86 283
14393.99 291
14395.13 341
14396.26 333
14397.40 322
14398.53 298
14399.66 335
14400.80 301
14401.93 309
14403.06 303
14404.20 323
14405.33 319
14406.47 335
14407.60 283
14408.74 268
14409.87 309
14411.00 302
14412.14 307
14413.27 265
14414.41 267
14415.54 253
14416.68 314
14417.81 275
14418.94 269
14420.08 285
14421.21 282
14422.35 279
14423.48 261
14424.62 273
14425.75 274
14426.89 293
14428.02 288
14429.16 284
14430.29 262
14431.43 298
14432.56 296
14433.70 272
14434.83 280
14435.97 268
14437.10 280
14438.24 307
14439.37 281
14440.51 303
14441.64 305
14442.78 295
14443.92 315
14445.05 288
14446.19 262
14447.32 266
14448.46 274
14449.59 340
14450.73 299
14451.87 288
14453.00 318
14454.14 275
14455.27 323
14456.41 328
14457.55 281
14458.68 240
14459.82 294
14460.95 303
14462.09 288
14463.23 298
14464.36 282
14465.50 307
14466.64 315
14467.77 317
14468.91 309
14470.05 269
14471.18 271
14472.32 278
14473.46 295
14474.59 304
14475.73 282
14476.87 291
14478.00 318
14479.14 312
14480.28 332
14481.41 300
14482.55 346
14483.69 336
14484.83 318
14485.96 324
14487.10 322
14488.24 317
14489.37 329
14490.51 342
14491.65 289
14492.79 288
14493.92 316
14495.06 349
14496.20 292
14497.34 252
14498.47 261
14499.61 278
14500.75 293
14501.89 279
14503.03 313
14504.16 349
14505.30 291
14506.44 289
14507.58 267
14508.72 261
14509.85 284
14510.99 291
14512.13 293
14513.27 322
14514.41 315
14515.55 307
14516.68 325
14517.82 281
14518.96 254
14520.10 292
14521.24 325
14522.38 325
14523.51 339
14524.65 288
14525.79 329
14526.93 291
14528.07 288
14529.21 295
14530.35 287
14531.49 309
14532.63 275
14533.76 284
14534.90 260
14536.04 279
14537.18 273
14538.32 323
14539.46 268
14540.60 302
14541.74 293
14542.88 295
14544.02 283
14545.16 264
14546.30 291
14547.44 326
14548.58 327
14549.72 285
14550.86 275
14552.00 344
14553.14 313
14554.28 298
14555.42 287
14556.56 307
14557.70 334
14558.84 301
14559.98 283
14561.12 273
14562.26 330
14563.40 288
14564.54 318
14565.68 324
14566.82 270
14567.96 277
14569.10 282
14570.24 279
14571.38 325
14572.52 345
14573.66 271
14574.80 300
14575.94 286
14577.08 269
14578.22 300
14579.36 350
14580.51 341
14581.65 301
14582.79 288
14583.93 291
14585.07 324
14586.21 330
14587.35 305
14588.49 318
14589.63 365
14590.78 327
14591.92 323
14593.06 333
14594.20 332
14595.34 332
14596.48 301
14597.62 351
14598.77 313
14599.91 310
14601.05 311
14602.19 350
14603.33 322
14604.48 331
14605.62 324
14606.76 313
14607.90 330
14609.04 321
14610.19 318
14611.33 324
14612.47 346
14613.61 331
14614.75 282
14615.90 328
14617.04 348
14618.18 293
14619.32 319
14620.47 343
14621.61 311
14622.75 318
14623.89 340
14625.04 337
14626.18 340
14627.32 296
14628.46 325
14629.61 330
14630.75 281
14631.89 311
14633.04 367
14634.18 349
14635.32 303
14636.47 305
14637.61 306
14638.75 336
14639.89 325
14641.04 324
14642.18 328
14643.32 350
14644.47 371
14645.61 382
14646.76 357
14647.90 383
14649.04 343
14650.19 383
14651.33 337
14652.47 319
14653.62 312
14654.76 314
14655.90 311
14657.05 329
14658.19 340
14659.34 327
14660.48 335
14661.62 295
14662.77 289
14663.91 295
14665.06 288
14666.20 378
14667.35 332
14668.49 306
14669.63 267
14670.78 272
14671.92 312
14673.07 278
14674.21 317
14675.36 284
14676.50 289
14677.65 325
14678.79 299
14679.94 265
14681.08 287
14682.23 344
14683.37 264
14684.52 312
14685.66 272
14686.81 300
14687.95 300
14689.10 289
14690.24 276
14691.39 277
14692.53 310
14693.68 305
14694.82 316
14695.97 320
14697.11 312
14698.26 298
14699.41 301
14700.55 306
14701.70 283
14702.84 300
14703.99 292
14705.13 322
14706.28 302
14707.43 251
14708.57 301
14709.72 303
14710.86 288
14712.01 320
14713.16 315
14714.30 288
14715.45 291
14716.59 325
14717.74 309
14718.89 296
14720.03 287
14721.18 302
14722.33 328
14723.47 299
14724.62 267
14725.77 305
14726.91 313
14728.06 256
14729.21 272
14730.35 298
14731.50 285
14732.65 244
14733.79 291
14734.94 313
14736.09 309
14737.23 286
14738.38 282
14739.53 314
14740.68 274
14741.82 272
14742.97 293
14744.12 326
14745.26 256
14746.41 256
14747.56 270
14748.71 288
14749.85 297
14751.00 301
14752.15 296
14753.30 335
14754.45 287
14755.59 310
14756.74 286
14757.89 256
14759.04 303
14760.18 281
14761.33 294
14762.48 283
14763.63 255
14764.78 339
14765.92 308
14767.07 288
14768.22 291
14769.37 280
14770.52 273
14771.67 264
14772.81 293
14773.96 272
14775.11 277
14776.26 301
14777.41 317
14778.56 288
14779.71 325
14780.86 293
14782.00 274
14783.15 277
14784.30 265
14785.45 280
14786.60 289
14787.75 300
14788.90 261
14790.05 250
14791.20 286
14792.35 289
14793.49 284
14794.64 278
14795.79 281
14796.94 273
14798.09 302
14799.24 337
14800.39 299
14801.54 261
14802.69 291
14803.84 296
14804.99 308
14806.14 284
14807.29 293
14808.44 271
14809.59 317
14810.74 334
14811.89 342
14813.04 339
14814.19 316
14815.34 266
14816.49 331
14817.64 265
14818.79 292
14819.94 291
14821.09 292
14822.24 283
14823.39 306
14824.54 307
14825.69 306
14826.84 278
14827.99 269
14829.14 293
14830.29 273
14831.44 262
14832.60 275
14833.75 247
14834.90 290
14836.05 264
14837.20 285
14838.35 274
14839.50 250
14840.65 274
14841.80 254
14842.95 247
14844.11 216
14845.26 269
14846.41 276
14847.56 293
14848.71 283
14849.86 290
14851.01 268
14852.17 251
14853.32 266
14854.47 289
14855.62 282
14856.77 260
14857.92 217
14859.08 263
14860.23 244
14861.38 267
14862.53 253
14863.68 302
14864.84 270
14865.99 216
14867.14 263
14868.29 255
14869.44 232
14870.60 232
14871.75 249
14872.90 278
14874.05 274
14875.21 248
14876.36 241
14877.51 243
14878.66 277
14879.82 281
14880.97 251
14882.12 285
14883.27 258
14884.43 236
14885.58 232
14886.73 222
14887.89 209
14889.04 232
14890.19 235
14891.34 258
14892.50 261
14893.65 263
14894.80 242
14895.96 276
14897.11 246
14898.26 261
14899.42 257
14900.57 257
14901.72 280
14902.88 231
14904.03 225
14905.18 238
14906.34 241
14907.49 242
14908.65 233
14909.80 265
14910.95 246
14912.11 249
14913.26 217
14914.41 224
14915.57 233
14916.72 242
14917.88 262
14919.03 250
14920.18 237
14921.34 256
14922.49 256
14923.65 230
14924.80 223
14925.96 231
14927.11 214
14928.27 251
14929.42 267
14930.57 237
14931.73 234
14932.88 244
14934.04 249
14935.19 286
14936.35 274
14937.50 240
14938.66 238
14939.81 232
14940.97 250
14942.12 244
14943.28 227
14944.43 256
14945.59 250
14946.74 214
14947.90 234
14949.05 240
14950.21 262
14951.36 254
14952.52 227
14953.68 226
14954.83 261
14955.99 261
14957.14 274
14958.30 317
14959.45 241
14960.61 244
14961.77 246
14962.92 227
14964.08 201
14965.23 209
14966.39 232
14967.54 228
14968.70 234
14969.86 228
14971.01 246
14972.17 248
14973.33 216
14974.48 250
14975.64 270
14976.79 285
14977.95 210
14979.11 218
14980.26 250
14981.42 248
14982.58 290
14983.73 254
14984.89 248
14986.05 220
14987.20 249
14988.36 260
14989.52 254
14990.67 243
14991.83 240
14992.99 246
14994.15 247
14995.30 276
14996.46 257
14997.62 240
14998.77 261
14999.93 265
15001.09 256
15002.25 258
15003.40 242
15004.56 248
15005.72 238
15006.88 249
15008.03 271
15009.19 273
15010.35 237
15011.51 232
15012.66 240
15013.82 240
15014.98 217
15016.14 224
15017.30 228
15018.45 247
15019.61 252
15020.77 248
15021.93 197
15023.09 227
15024.24 241
15025.40 209
15026.56 219
15027.72 245
15028.88 246
15030.04 223
15031.19 225
15032.35 231
15033.51 231
15034.67 223
15035.83 226
15036.99 249
15038.15 244
15039.30 243
15040.46 217
15041.62 215
15042.78 191
15043.94 253
15045.10 267
15046.26 259
15047.42 254
15048.58 238
15049.74 248
15050.90 211
15052.05 226
15053.21 222
15054.37 209
15055.53 245
15056.69 263
15057.85 240
15059.01 253
15060.17 234
15061.33 251
15062.49 230
15063.65 211
15064.81 226
15065.97 259
15067.13 258
15068.29 211
15069.45 201
15070.61 222
15071.77 259
15072.93 251
15074.09 275
15075.25 216
15076.41 245
15077.57 225
15078.73 243
15079.89 256
15081.05 230
15082.21 223
15083.37 230
15084.53 248
15085.69 231
15086.85 224
15088.01 193
15089.18 214
15090.34 240
15091.50 202
15092.66 238
15093.82 215
15094.98 200
15096.14 236
15097.30 209
15098.46 225
15099.62 242
15100.78 247
15101.95 235
15103.11 226
15104.27 211
15105.43 218
15106.59 245
15107.75 255
15108.91 261
15110.08 249
15111.24 250
15112.40 238
15113.56 238
15114.72 214
15115.88 221
15117.05 227
15118.21 282
15119.37 266
15120.53 228
15121.69 234
15122.86 215
15124.02 234
15125.18 227
15126.34 228
15127.50 262
15128.67 252
15129.83 212
15130.99 210
15132.15 217
15133.32 291
15134.48 252
15135.64 186
15136.80 243
15137.97 251
15139.13 259
15140.29 232
15141.45 210
15142.62 203
15143.78 208
15144.94 208
15146.11 221
15147.27 238
15148.43 235
15149.59 225
15150.76 231
15151.92 212
15153.08 205
15154.25 232
15155.41 195
15156.57 249
15157.74 216
15158.90 220
15160.06 242
15161.23 234
15162.39 229
15163.55 209
15164.72 218
15165.88 244
15167.05 267
15168.21 266
15169.37 208
15170.54 225
15171.70 218
15172.86 194
15174.03 224
15175.19 215
15176.36 248
15177.52 250
15178.69 240
15179.85 239
15181.01 270
15182.18 194
15183.34 238
15184.51 239
15185.67 222
15186.84 200
15188.00 249
15189.16 256
15190.33 231
15191.49 213
15192.66 228
15193.82 242
15194.99 261
15196.15 240
15197.32 237
15198.48 202
15199.65 221
15200.81 218
15201.98 221
15203.14 233
15204.31 216
15205.47 223
15206.64 260
15207.80 220
15208.97 203
15210.13 223
15211.30 238
15212.47 226
15213.63 225
15214.80 240
15215.96 220
15217.13 220
15218.29 199
15219.46 218
15220.62 258
15221.79 222
15222.96 236
15224.12 250
15225.29 219
15226.45 263
15227.62 224
15228.79 217
15229.95 239
15231.12 233
15232.29 202
15233.45 236
15234.62 258
15235.78 229
15236.95 234
15238.12 273
15239.28 274
15240.45 245
15241.62 217
15242.78 242
15243.95 224
15245.12 247
15246.28 260
15247.45 254
15248.62 223
15249.78 226
15250.95 209
15252.12 229
15253.28 236
15254.45 232
15255.62 252
15256.79 230
15257.95 258
15259.12 221
15260.29 218
15261.46 246
15262.62 243
15263.79 227
15264.96 230
15266.13 249
15267.29 233
15268.46 232
15269.63 240
15270.80 242
15271.96 227
15273.13 249
15274.30 241
15275.47 233
15276.64 221
15277.80 234
15278.97 212
15280.14 204
15281.31 233
15282.48 219
15283.64 236
15284.81 225
15285.98 223
15287.15 205
15288.32 191
15289.49 198
15290.65 216
15291.82 197
15292.99 241
15294.16 211
15295.33 210
15296.50 226
15297.67 223
15298.83 229
15300.00 265
15301.17 199
15302.34 223
15303.51 212
15304.68 205
15305.85 220
15307.02 205
15308.19 241
15309.36 233
15310.52 247
15311.69 219
15312.86 223
15314.03 247
15315.20 207
15316.37 218
15317.54 241
15318.71 266
15319.88 239
15321.05 238
15322.22 234
15323.39 230
15324.56 216
15325.73 247
15326.90 206
15328.07 250
15329.24 219
15330.41 230
15331.58 220
15332.75 221
15333.92 236
15335.09 219
15336.26 218
15337.43 190
15338.60 217
15339.77 203
15340.94 234
15342.11 228
15343.28 226
15344.45 243
15345.62 251
15346.79 208
15347.96 221
15349.13 227
15350.31 220
15351.48 249
15352.65 221
15353.82 209
15354.99 201
15356.16 220
15357.33 206
15358.50 208
15359.67 196
15360.84 242
15362.02 221
15363.19 231
15364.36 219
15365.53 258
15366.70 219
15367.87 264
15369.04 248
15370.21 226
15371.39 238
15372.56 221
15373.73 213
15374.90 210
15376.07 249
15377.24 193
15378.42 228
15379.59 215
15380.76 193
15381.93 191
15383.10 236
15384.28 206
15385.45 174
15386.62 200
15387.79 227
15388.97 236
15390.14 250
15391.31 235
15392.48 244
15393.65 204
15394.83 190
15396.00 226
15397.17 195
15398.34 232
15399.52 225
15400.69 228
15401.86 232
15403.04 225
15404.21 253
15405.38 246
15406.55 248
15407.73 224
15408.90 216
15410.07 249
15411.25 242
15412.42 187
15413.59 221
15414.77 222
15415.94 228
15417.11 204
15418.29 200
15419.46 195
15420.63 207
15421.81 199
15422.98 221
15424.15 202
15425.33 189
15426.50 203
15427.67 230
15428.85 228
15430.02 231
15431.20 219
15432.37 190
15433.54 239
15434.72 222
15435.89 198
15437.07 180
15438.24 227
15439.41 222
15440.59 208
15441.76 206
15442.94 169
15444.11 212
15445.29 208
15446.46 224
15447.63 187
15448.81 233
15449.98 216
15451.16 255
15452.33 224
15453.51 196
15454.68 213
15455.86 206
15457.03 213
15458.21 218
15459.38 209
15460.56 210
15461.73 234
15462.91 223
15464.08 230
15465.26 218
15466.43 241
15467.61 213
15468.78 258
15469.96 235
15471.13 223
15472.31 216
15473.48 229
15474.66 197
15475.83 201
15477.01 240
15478.19 254
15479.36 202
15480.54 207
15481.71 240
15482.89 242
15484.06 212
15485.24 214
15486.42 202
15487.59 228
15488.77 257
15489.94 239
15491.12 242
15492.30 217
15493.47 190
15494.65 219
15495.83 223
15497.00 211
15498.18 202
15499.36 231
15500.53 206
15501.71 248
15502.88 227
15504.06 260
15505.24 226
15506.41 208
15507.59 217
15508.77 231
15509.95 246
15511.12 253
15512.30 231
15513.48 187
15514.65 238
15515.83 236
15517.01 227
15518.18 237
15519.36 230
15520.54 205
15521.72 219
15522.89 265
15524.07 244
15525.25 194
15526.43 212
15527.60 245
15528.78 232
15529.96 209
15531.14 308
15532.31 245
15533.49 212
15534.67 212
15535.85 201
15537.03 252
15538.20 200
15539.38 206
15540.56 247
15541.74 204
15542.92 232
15544.09 215
15545.27 214
15546.45 238
15547.63 226
15548.81 221
15549.98 241
15551.16 242
15552.34 241
15553.52 208
15554.70 231
15555.88 226
15557.06 257
15558.23 231
15559.41 260
15560.59 233
15561.77 229
15562.95 221
15564.13 243
15565.31 229
15566.49 223
15567.67 227
15568.84 196
15570.02 222
15571.20 224
15572.38 207
15573.56 209
15574.74 240
15575.92 210
15577.10 214
15578.28 227
15579.46 221
15580.64 247
15581.82 227
15583.00 239
15584.18 258
15585.36 212
15586.54 216
15587.72 228
15588.90 218
15590.08 207
15591.26 221
15592.44 220
15593.62 220
15594.80 225
15595.98 227
15597.16 193
15598.34 188
15599.52 220
15600.70 205
15601.88 236
15603.06 221
15604.24 243
15605.42 245
15606.60 232
15607.78 249
15608.96 237
15610.14 236
15611.32 226
15612.50 226
15613.68 208
15614.86 221
15616.05 214
15617.23 231
15618.41 234
15619.59 215
15620.77 234
15621.95 235
15623.13 251
15624.31 232
15625.49 261
15626.68 205
15627.86 243
15629.04 244
15630.22 242
15631.40 219
15632.58 236
15633.76 245
15634.95 252
15636.13 235
15637.31 251
15638.49 246
15639.67 230
15640.85 260
15642.04 277
15643.22 255
15644.40 235
15645.58 257
15646.76 230
15647.95 233
15649.13 211
15650.31 222
15651.49 231
15652.67 215
15653.86 228
15655.04 256
15656.22 251
15657.40 264
15658.59 256
15659.77 229
15660.95 229
15662.13 269
15663.32 253
15664.50 229
15665.68 238
15666.87 263
15668.05 235
15669.23 258
15670.41 263
15671.60 246
15672.78 219
15673.96 236
15675.15 246
15676.33 232
15677.51 243
15678.70 239
15679.88 256
15681.06 253
15682.25 293
15683.43 247
15684.61 242
15685.80 239
15686.98 246
15688.16 216
15689.35 239
15690.53 220
15691.72 239
15692.90 253
15694.08 234
15695.27 246
15696.45 248
15697.63 254
15698.82 230
15700.00 221
15701.19 220
15702.37 224
15703.56 287
15704.74 249
15705.92 245
15707.11 223
15708.29 250
15709.48 243
15710.66 223
15711.85 242
15713.03 233
15714.21 241
15715.40 220
15716.58 237
15717.77 275
15718.95 199
15720.14 261
15721.32 272
15722.51 226
15723.69 243
15724.88 233
15726.06 266
15727.25 251
15728.43 232
15729.62 219
15730.80 231
15731.99 276
15733.17 261
15734.36 258
15735.55 262
15736.73 282
15737.92 268
15739.10 272
15740.29 211
15741.47 294
15742.66 227
15743.84 259
15745.03 257
15746.22 261
15747.40 248
15748.59 214
15749.77 262
15750.96 279
15752.15 231
15753.33 246
15754.52 257
15755.70 262
15756.89 220
15758.08 252
15759.26 264
15760.45 232
15761.64 233
15762.82 241
15764.01 255
15765.20 259
15766.38 280
15767.57 265
15768.76 278
15769.94 253
15771.13 244
15772.32 242
15773.50 262
15774.69 228
15775.88 248
15777.06 261
15778.25 227
15779.44 246
15780.62 262
15781.81 265
15783.00 243
15784.19 269
15785.37 232
15786.56 243
15787.75 254
15788.94 272
15790.12 290
15791.31 268
15792.50 275
15793.69 248
15794.87 225
15796.06 230
15797.25 264
15798.44 304
15799.62 309
15800.81 275
15802.00 247
15803.19 237
15804.38 230
15805.56 237
15806.75 236
15807.94 255
15809.13 235
15810.32 245
15811.50 238
15812.69 221
15813.88 238
15815.07 254
15816.26 246
15817.45 219
15818.64 231
15819.82 264
15821.01 269
15822.20 248
15823.39 231
15824.58 220
15825.77 251
15826.96 251
15828.15 226
15829.33 212
15830.52 211
15831.71 239
15832.90 262
15834.09 259
15835.28 238
15836.47 251
15837.66 272
15838.85 218
15840.04 245
15841.23 204
15842.42 238
15843.61 264
15844.79 251
15845.98 226
15847.17 214
15848.36 240
15849.55 233
15850.74 204
15851.93 203
15853.12 222
15854.31 273
15855.50 214
15856.69 218
15857.88 242
15859.07 232
15860.26 238
15861.45 216
15862.64 236
15863.83 206
15865.02 216
15866.21 222
15867.40 214
15868.60 241
15869.79 238
15870.98 233
15872.17 223
15873.36 193
15874.55 203
15875.74 203
15876.93 221
15878.12 235
15879.31 227
15880.50 241
15881.69 235
15882.88 206
15884.07 246
15885.27 208
15886.46 249
15887.65 244
15888.84 227
15890.03 248
15891.22 242
15892.41 219
15893.60 207
15894.80 242
15895.99 248
15897.18 231
15898.37 232
15899.56 223
15900.75 225
15901.95 236
15903.14 237
15904.33 256
15905.52 226
15906.71 210
15907.90 214
15909.10 210
15910.29 242
15911.48 213
15912.67 209
15913.86 205
15915.06 242
15916.25 246
15917.44 215
15918.63 222
15919.83 223
15921.02 221
15922.21 248
15923.40 216
15924.60 245
15925.79 265
15926.98 236
15928.17 224
15929.37 213
15930.56 257
15931.75 219
15932.94 228
15934.14 280
15935.33 275
15936.52 216
15937.72 220
15938.91 271
15940.10 237
15941.30 239
15942.49 240
15943.68 239
15944.88 258
15946.07 239
15947.26 254
15948.46 267
15949.65 223
15950.84 220
15952.04 200
15953.23 193
15954.42 237
15955.62 250
15956.81 215
15958.01 218
15959.20 243
15960.39 223
15961.59 215
15962.78 180
15963.97 193
15965.17 240
15966.36 227
15967.56 187
15968.75 221
15969.95 252
15971.14 233
15972.33 242
15973.53 221
15974.72 235
15975.92 206
15977.11 198
15978.31 204
15979.50 218
15980.70 208
15981.89 210
15983.09 207
15984.28 210
15985.47 196
15986.67 200
15987.86 184
15989.06 188
15990.25 211
15991.45 250
15992.64 206
15993.84 178
15995.03 206
15996.23 224
15997.43 256
15998.62 233
15999.82 231
16001.01 252
16002.21 224
16003.40 280
16004.60 247
16005.79 208
16006.99 214
16008.18 206
16009.38 239
16010.58 238
16011.77 218
16012.97 229
16014.16 218
16015.36 201
16016.56 183
16017.75 223
16018.95 225
16020.14 242
16021.34 204
16022.54 223
16023.73 203
16024.93 208
16026.13 192
16027.32 230
16028.52 221
16029.71 230
16030.91 261
16032.11 222
16033.30 184
16034.50 246
16035.70 224
16036.89 212
16038.09 178
16039.29 213
16040.49 220
16041.68 224
16042.88 243
16044.08 189
16045.27 188
16046.47 198
16047.67 189
16048.86 168
16050.06 169
16051.26 202
16052.46 223
16053.65 212
16054.85 198
16056.05 197
16057.25 209
16058.44 202
16059.64 177
16060.84 206
16062.04 221
16063.23 217
16064.43 216
16065.63 206
16066.83 177
16068.03 248
16069.22 229
16070.42 179
16071.62 186
16072.82 225
16074.02 249
16075.21 221
16076.41 180
16077.61 179
16078.81 185
16080.01 193
16081.21 196
16082.40 216
16083.60 208
16084.80 247
16086.00 204
16087.20 195
16088.40 222
16089.60 223
16090.79 231
16091.99 215
16093.19 211
16094.39 206
16095.59 203
16096.79 228
16097.99 180
16099.19 208
16100.39 189
16101.59 225
16102.78 236
16103.98 191
16105.18 210
16106.38 221
16107.58 208
16108.78 184
16109.98 171
16111.18 237
16112.38 215
16113.58 187
16114.78 162
16115.98 185
16117.18 211
16118.38 194
16119.58 200
16120.78 182
16121.98 210
16123.18 206
16124.38 183
16125.58 197
16126.78 196
16127.98 190
16129.18 187
16130.38 200
16131.58 180
16132.78 189
16133.98 195
16135.18 217
16136.38 192
16137.58 194
16138.78 183
16139.98 178
16141.18 213
16142.38 197
16143.58 186
16144.79 188
16145.99 169
16147.19 201
16148.39 205
16149.59 185
16150.79 189
16151.99 203
16153.19 192
16154.39 220
16155.59 204
16156.80 205
16158.00 195
16159.20 211
16160.40 210
16161.60 185
16162.80 223
16164.00 198
16165.21 225
16166.41 211
16167.61 192
16168.81 195
16170.01 196
16171.21 233
16172.42 194
16173.62 205
16174.82 186
16176.02 209
16177.22 228
16178.43 189
16179.63 187
16180.83 190
16182.03 218
16183.23 184
16184.44 198
16185.64 181
16186.84 207
16188.04 181
16189.25 168
16190.45 184
16191.65 199
16192.85 197
16194.06 203
16195.26 187
16196.46 207
16197.66 184
16198.87 235
16200.07 206
16201.27 204
16202.48 180
16203.68 189
16204.88 196
16206.09 193
16207.29 186
16208.49 196
16209.69 229
16210.90 196
16212.10 211
16213.30 201
16214.51 228
16215.71 227
16216.91 203
16218.12 184
16219.32 178
16220.53 210
16221.73 205
16222.93 216
16224.14 209
16225.34 230
16226.54 208
16227.75 204
16228.95 196
16230.16 248
16231.36 196
16232.56 222
16233.77 220
16234.97 193
16236.18 154
16237.38 185
16238.59 207
16239.79 215
16240.99 201
16242.20 220
16243.40 188
16244.61 189
16245.81 191
16247.02 203
16248.22 234
16249.43 187
16250.63 181
16251.84 199
16253.04 231
16254.24 204
16255.45 210
16256.65 192
16257.86 200
16259.06 205
16260.27 220
16261.48 178
16262.68 222
16263.89 212
16265.09 212
16266.30 224
16267.50 203
16268.71 220
16269.91 179
16271.12 195
16272.32 200
16273.53 208
16274.73 209
16275.94 210
16277.15 216
16278.35 217
16279.56 211
16280.76 214
16281.97 190
16283.18 195
16284.38 198
16285.59 204
16286.79 221
16288.00 192
16289.21 189
16290.41 218
16291.62 187
16292.82 187
16294.03 187
16295.24 199
16296.44 185
16297.65 209
16298.86 193
16300.06 196
16301.27 167
16302.48 184
16303.68 194
16304.89 221
16306.10 228
16307.30 212
16308.51 224
16309.72 212
16310.92 244
16312.13 204
16313.34 222
16314.55 195
16315.75 222
16316.96 228
16318.17 218
16319.37 213
16320.58 217
16321.79 201
16323.00 226
16324.20 245
16325.41 229
16326.62 163
16327.83 202
16329.03 176
16330.24 201
16331.45 194
16332.66 217
16333.87 205
16335.07 190
16336.28 189
16337.49 167
16338.70 185
16339.90 207
16341.11 225
16342.32 235
16343.53 216
16344.74 181
16345.95 199
16347.15 199
16348.36 167
16349.57 184
16350.78 192
16351.99 190
16353.20 177
16354.40 186
16355.61 212
16356.82 205
16358.03 196
16359.24 181
16360.45 186
16361.66 217
16362.87 207
16364.08 235
16365.28 187
16366.49 195
16367.70 189
16368.91 179
16370.12 160
16371.33 205
16372.54 177
16373.75 197
16374.96 200
16376.17 179
16377.38 189
16378.59 188
16379.80 178
16381.01 198
16382.21 187
16383.42 215
16384.63 204
16385.84 192
16387.05 192
16388.26 202
16389.47 205
16390.68 230
16391.89 206
16393.10 168
16394.31 183
16395.52 181
16396.73 163
16397.94 208
16399.15 234
16400.36 190
16401.57 166
16402.79 201
16404.00 226
16405.21 202
16406.42 216
16407.63 183
16408.84 193
16410.05 194
16411.26 215
16412.47 189
16413.68 187
16414.89 193
16416.10 206
16417.31 186
16418.52 190
16419.74 186
16420.95 192
16422.16 203
16423.37 229
16424.58 181
16425.79 195
16427.00 174
16428.21 202
16429.42 185
16430.64 187
16431.85 184
16433.06 214
16434.27 190
16435.48 186
16436.69 187
16437.91 155
16439.12 211
16440.33 187
16441.54 201
16442.75 207
16443.96 183
16445.18 186
16446.39 210
16447.60 187
16448.81 236
16450.02 230
16451.24 173
16452.45 187
16453.66 186
16454.87 194
16456.09 204
16457.30 154
16458.51 178
16459.72 192
16460.94 184
16462.15 209
16463.36 200
16464.57 207
16465.79 193
16467.00 189
16468.21 196
16469.43 156
16470.64 192
16471.85 194
16473.06 256
16474.28 212
16475.49 194
16476.70 192
16477.92 188
16479.13 167
16480.34 174
16481.56 180
16482.77 181
16483.98 188
16485.20 183
16486.41 186
16487.62 221
16488.84 205
16490.05 203
16491.26 204
16492.48 181
16493.69 164
16494.91 179
16496.12 178
16497.33 192
16498.55 173
16499.76 191
16500.97 167
16502.19 178
16503.40 184
16504.62 175
16505.83 178
16507.05 203
16508.26 197
16509.47 192
16510.69 193
16511.90 209
16513.12 183
16514.33 169
16515.55 176
16516.76 167
16517.98 185
16519.19 182
16520.41 192
16521.62 186
16522.83 166
16524.05 173
16525.26 194
16526.48 207
16527.69 226
16528.91 233
16530.12 225
16531.34 191
16532.55 181
16533.77 169
16534.99 186
16536.20 160
16537.42 184
16538.63 195
16539.85 176
16541.06 169
16542.28 186
16543.49 186
16544.71 205
16545.92 196
16547.14 168
16548.36 202
16549.57 200
16550.79 203
16552.00 195
16553.22 216
16554.44 223
16555.65 188
16556.87 168
16558.08 189
16559.30 215
16560.52 240
16561.73 188
16562.95 206
16564.17 179
16565.38 183
16566.60 189
16567.81 168
16569.03 195
16570.25 178
16571.46 180
16572.68 158
16573.90 156
16575.11 196
16576.33 209
16577.55 191
16578.76 178
16579.98 190
16581.20 180
16582.42 193
16583.63 192
16584.85 214
16586.07 203
16587.28 208
16588.50 177
16589.72 180
16590.94 182
16592.15 202
16593.37 225
16594.59 185
16595.81 177
16597.02 170
16598.24 191
16599.46 197
16600.68 175
16601.89 196
16603.11 205
16604.33 180
16605.55 189
16606.77 206
16607.98 216
16609.20 190
16610.42 171
16611.64 176
16612.86 186
16614.07 171
16615.29 166
16616.51 196
16617.73 198
16618.95 203
16620.17 224
16621.38 223
16622.60 180
16623.82 163
16625.04 176
16626.26 167
16627.48 168
16628.70 220
16629.91 181
16631.13 172
16632.35 207
16633.57 205
16634.79 189
16636.01 201
16637.23 198
16638.45 167
16639.67 179
16640.89 160
16642.10 200
16643.32 201
16644.54 182
16645.76 162
16646.98 191
16648.20 206
16649.42 209
16650.64 185
16651.86 167
16653.08 179
16654.30 144
16655.52 149
16656.74 220
16657.96 232
16659.18 180
16660.40 187
16661.62 182
16662.84 183
16664.06 153
16665.28 162
16666.50 167
16667.72 157
16668.94 201
16670.16 198
16671.38 173
16672.60 172
16673.82 163
16675.04 184
16676.26 152
16677.48 177
16678.70 181
16679.92 190
16681.14 185
16682.36 171
16683.58 188
16684.80 193
16686.03 207
16687.25 199
16688.47 200
16689.69 186
16690.91 193
16692.13 203
16693.35 190
16694.57 190
16695.79 159
16697.02 171
16698.24 210
16699.46 173
16700.68 186
16701.90 239
16703.12 200
16704.34 212
16705.57 210
16706.79 196
16708.01 189
16709.23 169
16710.45 224
16711.67 205
16712.90 188
16714.12 218
16715.34 204
16716.56 202
16717.78 223
16719.01 202
16720.23 180
16721.45 175
16722.67 175
16723.89 188
16725.12 175
16726.34 168
16727.56 172
16728.78 169
16730.01 185
16731.23 199
16732.45 214
16733.67 221
16734.90 177
16736.12 180
16737.34 160
16738.56 184
16739.79 186
16741.01 186
16742.23 212
16743.46 168
16744.68 191
16745.90 229
16747.12 223
16748.35 205
16749.57 180
16750.79 194
16752.02 226
16753.24 215
16754.46 194
16755.69 176
16756.91 176
16758.13 196
16759.36 212
16760.58 181
16761.80 174
16763.03 185
16764.25 189
16765.48 221
16766.70 219
16767.92 194
16769.15 170
16770.37 207
16771.60 216
16772.82 205
16774.04 191
16775.27 191
16776.49 217
16777.72 184
16778.94 186
16780.16 192
16781.39 191
16782.61 187
16783.84 186
16785.06 182
16786.29 182
16787.51 207
16788.74 195
16789.96 168
16791.18 189
16792.41 168
16793.63 208
16794.86 186
16796.08 165
16797.31 200
16798.53 187
16799.76 196
16800.98 178
16802.21 183
16803.43 181
16804.66 189
16805.88 237
16807.11 191
16808.33 149
16809.56 170
16810.79 183
16812.01 228
16813.24 207
16814.46 179
16815.69 164
16816.91 187
16818.14 211
16819.36 185
16820.59 211
16821.82 202
16823.04 163
16824.27 180
16825.49 173
16826.72 194
16827.95 195
16829.17 178
16830.40 156
16831.62 155
16832.85 186
16834.08 195
16835.30 168
16836.53 177
16837.76 170
16838.98 167
16840.21 168
16841.44 160
16842.66 219
16843.89 160
16845.11 192
16846.34 168
16847.57 185
16848.80 198
16850.02 189
16851.25 197
16852.48 168
16853.70 184
16854.93 183
16856.16 196
16857.38 181
16858.61 228
16859.84 181
16861.07 179
16862.29 202
16863.52 205
16864.75 191
16865.97 203
16867.20 157
16868.43 157
16869.66 193
16870.89 187
16872.11 175
16873.34 178
16874.57 195
16875.80 206
16877.02 194
16878.25 193
16879.48 181
16880.71 183
16881.94 183
16883.16 178
16884.39 196
16885.62 212
16886.85 225
16888.08 217
16889.30 220
16890.53 227
16891.76 213
16892.99 179
16894.22 176
16895.45 166
16896.67 183
16897.90 178
16899.13 218
16900.36 216
16901.59 193
16902.82 208
16904.05 207
16905.28 222
16906.50 181
16907.73 235
16908.96 228
16910.19 190
16911.42 168
16912.65 179
16913.88 189
16915.11 208
16916.34 206
16917.57 224
16918.80 243
16920.03 200
16921.26 208
16922.48 185
16923.71 205
16924.94 222
16926.17 206
16927.40 217
16928.63 217
16929.86 216
16931.09 193
16932.32 171
16933.55 203
16934.78 180
16936.01 200
16937.24 187
16938.47 197
16939.70 202
16940.93 219
16942.16 211
16943.39 169
16944.62 188
16945.85 193
16947.08 200
16948.31 173
16949.54 188
16950.78 187
16952.01 203
16953.24 175
16954.47 160
16955.70 188
16956.93 198
16958.16 206
16959.39 208
16960.62 222
16961.85 195
16963.08 206
16964.31 193
16965.54 181
16966.78 219
16968.01 189
16969.24 185
16970.47 164
16971.70 166
16972.93 178
16974.16 195
16975.39 202
16976.63 167
16977.86 179
16979.09 156
16980.32 163
16981.55 164
16982.78 157
16984.02 208
16985.25 216
16986.48 207
16987.71 195
16988.94 168
16990.18 160
16991.41 187
16992.64 177
16993.87 189
16995.10 200
16996.34 210
16997.57 206
16998.80 177
17000.03 203
17001.26 183
17002.50 209
17003.73 194
17004.96 168
17006.19 169
17007.43 190
17008.66 184
17009.89 176
17011.12 199
17012.36 223
17013.59 200
17014.82 202
17016.06 157
17017.29 174
17018.52 190
17019.76 171
17020.99 183
17022.22 193
17023.45 197
17024.69 154
17025.92 173
17027.15 182
17028.39 180
17029.62 158
17030.85 171
17032.09 182
17033.32 180
17034.55 184
17035.79 184
17037.02 191
17038.26 170
17039.49 174
17040.72 184
17041.96 195
17043.19 186
17044.43 199
17045.66 190
17046.89 180
17048.13 236
17049.36 215
17050.60 180
17051.83 205
17053.06 176
17054.30 175
17055.53 185
17056.77 196
17058.00 190
17059.24 192
17060.47 175
17061.70 163
17062.94 209
17064.17 193
17065.41 183
17066.64 165
17067.88 195
17069.11 171
17070.35 194
17071.58 167
17072.82 173
17074.05 210
17075.29 162
17076.52 134
17077.76 182
17078.99 183
17080.23 197
17081.46 204
17082.70 193
17083.93 189
17085.17 205
17086.41 183
17087.64 198
17088.88 170
17090.11 198
17091.35 215
17092.58 196
17093.82 155
17095.05 167
17096.29 174
17097.53 178
17098.76 136
17100.00 189
17101.23 192
17102.47 192
17103.71 213
17104.94 253
17106.18 182
17107.41 169
17108.65 185
17109.89 197
17111.12 163
17112.36 165
17113.60 162
17114.83 169
17116.07 162
17117.31 199
17118.54 196
17119.78 176
17121.02 184
17122.25 175
17123.49 155
17124.73 177
17125.96 179
17127.20 209
17128.44 174
17129.67 167
17130.91 174
17132.15 169
17133.39 184
17134.62 156
17135.86 175
17137.10 177
17138.33 222
17139.57 175
17140.81 187
17142.05 190
17143.28 187
17144.52 190
17145.76 178
17147.00 182
17148.23 195
17149.47 174
17150.71 162
17151.95 171
17153.19 179
17154.42 184
17155.66 207
17156.90 217
17158.14 194
17159.38 204
17160.61 173
17161.85 176
17163.09 170
17164.33 176
17165.57 182
17166.81 224
17168.04 213
17169.28 206
17170.52 171
17171.76 168
17173.00 159
17174.24 213
17175.47 189
17176.71 185
17177.95 163
17179.19 194
17180.43 218
17181.67 197
17182.91 175
17184.15 190
17185.39 168
17186.62 194
17187.86 198
17189.10 179
17190.34 187
17191.58 163
17192.82 170
17194.06 167
17195.30 177
17196.54 171
17197.78 165
17199.02 168
17200.26 164
17201.50 160
17202.74 174
17203.98 151
17205.22 189
17206.46 174
17207.70 189
17208.94 168
17210.18 167
17211.42 170
17212.66 159
17213.90 190
17215.14 228
17216.38 182
17217.62 188
17218.86 179
17220.10 150
17221.34 145
17222.58 143
17223.82 172
17225.06 187
17226.30 186
17227.54 169
17228.78 164
17230.02 160
17231.26 146
17232.50 173
17233.74 167
17234.98 152
17236.22 174
17237.47 162
17238.71 173
17239.95 158
17241.19 149
17242.43 161
17243.67 158
17244.91 171
17246.15 168
17247.39 192
17248.64 179
17249.88 184
17251.12 177
17252.36 178
17253.60 166
17254.84 171
17256.08 175
17257.33 183
17258.57 186
17259.81 169
17261.05 206
17262.29 175
17263.54 149
17264.78 155
17266.02 151
17267.26 156
17268.50 160
17269.75 168
17270.99 181
17272.23 167
17273.47 179
17274.71 172
17275.96 213
17277.20 184
17278.44 154
17279.68 164
17280.93 174
17282.17 201
17283.41 178
17284.65 164
17285.90 166
17287.14 175
17288.38 176
17289.62 159
17290.87 157
17292.11 196
17293.35 173
17294.60 176
17295.84 137
17297.08 189
17298.33 198
17299.57 222
17300.81 218
17302.05 197
17303.30 202
17304.54 179
17305.78 165
17307.03 181
17308.27 189
17309.52 171
17310.76 186
17312.00 130
17313.25 173
17314.49 148
17315.73 157
17316.98 161
17318.22 154
17319.47 175
17320.71 193
17321.95 176
17323.20 170
17324.44 164
17325.69 166
17326.93 201
17328.17 161
17329.42 170
17330.66 146
17331.91 157
17333.15 174
17334.40 173
17335.64 175
17336.88 152
17338.13 195
17339.37 191
17340.62 172
17341.86 195
17343.11 225
17344.35 221
17345.60 175
17346.84 149
17348.09 169
17349.33 176
17350.58 180
17351.82 182
17353.07 161
17354.31 205
17355.56 177
17356.80 196
17358.05 234
17359.29 198
17360.54 189
17361.78 197
17363.03 173
17364.27 206
17365.52 167
17366.77 179
17368.01 167
17369.26 175
17370.50 152
17371.75 171
17372.99 182
17374.24 151
17375.49 159
17376.73 168
17377.98 142
17379.22 155
17380.47 179
17381.72 170
17382.96 198
17384.21 165
17385.45 164
17386.70 164
17387.95 193
17389.19 206
17390.44 153
17391.69 151
17392.93 145
17394.18 161
17395.43 181
17396.67 158
17397.92 130
17399.17 136
17400.41 157
17401.66 173
17402.91 155
17404.15 159
17405.40 183
17406.65 173
17407.89 152
17409.14 174
17410.39 159
17411.64 182
17412.88 179
17414.13 175
17415.38 166
17416.63 188
17417.87 194
17419.12 180
17420.37 176
17421.62 165
17422.86 169
17424.11 184
17425.36 181
17426.61 177
17427.85 187
17429.10 189
17430.35 179
17431.60 165
17432.85 155
17434.09 169
17435.34 181
17436.59 167
17437.84 144
17439.09 178
17440.33 169
17441.58 199
17442.83 213
17444.08 180
17445.33 159
17446.58 192
17447.82 200
17449.07 176
17450.32 177
17451.57 185
17452.82 171
17454.07 180
17455.32 170
17456.57 172
17457.81 191
17459.06 200
17460.31 189
17461.56 159
17462.81 147
17464.06 170
17465.31 151
17466.56 174
17467.81 179
17469.06 184
17470.30 172
17471.55 190
17472.80 176
17474.05 165
17475.30 204
17476.55 188
17477.80 215
17479.05 181
17480.30 134
17481.55 165
17482.80 170
17484.05 188
17485.30 181
17486.55 172
17487.80 188
17489.05 176
17490.30 186
17491.55 178
17492.80 165
17494.05 175
17495.30 159
17496.55 166
17497.80 186
17499.05 185
17500.30 208
17501.55 204
17502.80 170
17504.05 174
17505.30 184
17506.55 162
17507.80 156
17509.06 142
17510.31 169
17511.56 180
17512.81 158
17514.06 165
17515.31 178
17516.56 229
17517.81 179
17519.06 145
17520.31 164
17521.56 180
17522.82 175
17524.07 213
17525.32 201
17526.57 169
17527.82 194
17529.07 186
17530.32 180
17531.58 170
17532.83 176
17534.08 203
17535.33 176
17536.58 142
17537.83 172
17539.09 168
17540.34 171
17541.59 166
17542.84 170
17544.09 195
17545.35 190
17546.60 161
17547.85 189
17549.10 188
17550.35 177
17551.61 199
17552.86 169
17554.11 176
17555.36 165
17556.62 168
17557.87 168
17559.12 169
17560.37 178
17561.63 185
17562.88 216
17564.13 163
17565.38 167
17566.64 178
17567.89 215
17569.14 195
17570.39 221
17571.65 166
17572.90 197
17574.15 178
17575.41 171
17576.66 172
17577.91 175
17579.17 168
17580.42 198
17581.67 177
17582.93 183
17584.18 165
17585.43 168
17586.69 191
17587.94 168
17589.19 181
17590.45 156
17591.70 195
17592.95 140
17594.21 175
17595.46 207
17596.72 180
17597.97 154
17599.22 181
17600.48 178
17601.73 135
17602.99 180
17604.24 152
17605.49 182
17606.75 203
17608.00 195
17609.26 182
17610.51 161
17611.76 174
17613.02 181
17614.27 202
17615.53 186
17616.78 189
17618.04 183
17619.29 162
17620.55 171
17621.80 183
17623.06 194
17624.31 177
17625.57 180
17626.82 173
17628.08 165
17629.33 172
17630.59 172
17631.84 133
17633.10 151
17634.35 179
17635.61 171
17636.86 182
17638.12 178
17639.37 157
17640.63 159
17641.88 183
17643.14 190
17644.39 171
17645.65 185
17646.91 159
17648.16 159
17649.42 171
17650.67 154
17651.93 187
17653.18 175
17654.44 188
17655.70 174
17656.95 166
17658.21 173
17659.46 176
17660.72 186
17661.98 197
17663.23 168
17664.49 191
17665.75 204
17667.00 192
17668.26 205
17669.51 186
17670.77 177
17672.03 176
17673.28 173
17674.54 149
17675.80 187
17677.05 167
17678.31 172
17679.57 167
17680.82 150
17682.08 168
17683.34 134
17684.60 161
17685.85 162
17687.11 183
17688.37 139
17689.62 142
17690.88 161
17692.14 185
17693.40 160
17694.65 143
17695.91 198
17697.17 197
17698.42 176
17699.68 169
17700.94 156
17702.20 158
17703.46 209
17704.71 156
17705.97 149
17707.23 178
17708.49 183
17709.74 170
17711.00 166
17712.26 186
17713.52 181
17714.78 184
17716.03 160
17717.29 179
17718.55 164
17719.81 170
17721.07 180
17722.33 174
17723.58 158
17724.84 161
17726.10 181
17727.36 183
17728.62 152
17729.88 204
17731.13 208
17732.39 169
17733.65 186
17734.91 153
17736.17 190
17737.43 172
17738.69 159
17739.95 143
17741.21 177
17742.46 164
17743.72 171
17744.98 158
17746.24 180
17747.50 154
17748.76 156
17750.02 190
17751.28 142
17752.54 151
17753.80 160
17755.06 186
17756.32 158
17757.58 170
17758.84 193
17760.10 167
17761.36 154
17762.61 163
17763.87 149
17765.13 138
17766.39 166
17767.65 152
17768.91 181
17770.17 157
17771.43 174
17772.69 191
17773.95 187
17775.21 157
17776.48 134
17777.74 147
17779.00 182
17780.26 197
17781.52 153
17782.78 165
17784.04 174
17785.30 165
17786.56 146
17787.82 153
17789.08 142
17790.34 129
17791.60 153
17792.86 173
17794.12 172
17795.38 158
17796.65 179
17797.91 148
17799.17 152
17800.43 164
17801.69 139
17802.95 170
17804.21 172
17805.47 159
17806.73 156
17808.00 157
17809.26 172
17810.52 164
17811.78 153
17813.04 181
17814.30 160
17815.56 130
17816.83 186
17818.09 179
17819.35 206
17820.61 176
17821.87 166
17823.14 156
17824.40 174
17825.66 163
17826.92 151
17828.18 163
17829.45 175
17830.71 166
17831.97 172
17833.23 157
17834.49 163
17835.76 179
17837.02 163
17838.28 166
17839.54 190
17840.81 166
17842.07 157
17843.33 150
17844.59 181
17845.86 171
17847.12 177
17848.38 178
17849.65 152
17850.91 159
17852.17 155
17853.43 157
17854.70 189
17855.96 151
17857.22 148
17858.49 151
17859.75 178
17861.01 145
17862.28 152
17863.54 173
17864.80 167
17866.07 178
17867.33 158
17868.59 156
17869.86 167
17871.12 176
17872.38 171
17873.65 174
17874.91 191
17876.18 159
17877.44 137
17878.70 131
17879.97 144
17881.23 162
17882.50 136
17883.76 157
17885.02 165
17886.29 160
17887.55 165
17888.82 159
17890.08 166
17891.35 178
17892.61 185
17893.87 173
17895.14 170
17896.40 131
17897.67 164
17898.93 169
17900.20 171
17901.46 169
17902.73 194
17903.99 149
17905.26 159
17906.52 152
17907.79 162
17909.05 197
17910.32 178
17911.58 163
17912.85 165
17914.11 163
17915.38 194
17916.64 165
17917.91 140
17919.17 147
17920.44 128
17921.70 151
17922.97 166
17924.23 185
17925.50 139
17926.76 154
17928.03 159
17929.30 183
17930.56 178
17931.83 160
17933.09 166
17934.36 183
17935.62 183
17936.89 186
17938.16 156
17939.42 174
17940.69 197
17941.96 190
17943.22 185
17944.49 150
17945.75 139
17947.02 167
17948.29 152
17949.55 161
17950.82 158
17952.09 164
17953.35 182
17954.62 178
17955.89 178
17957.15 164
17958.42 205
17959.69 172
17960.95 183
17962.22 176
17963.49 163
17964.75 172
17966.02 166
17967.29 193
17968.55 165
17969.82 171
17971.09 191
17972.36 191
17973.62 179
17974.89 187
17976.16 165
17977.42 163
17978.69 146
17979.96 157
17981.23 186
17982.49 171
17983.76 158
17985.03 150
17986.30 142
17987.57 155
17988.83 174
17990.10 139
17991.37 154
17992.64 150
17993.90 159
17995.17 160
17996.44 173
17997.71 167
17998.98 171
18000.25 161
18001.51 165
18002.78 147
18004.05 140
18005.32 140
18006.59 158
18007.86 160
18009.12 157
18010.39 146
18011.66 140
18012.93 148
18014.20 161
18015.47 155
18016.74 140
18018.00 162
18019.27 149
18020.54 184
18021.81 187
18023.08 168
18024.35 172
18025.62 157
18026.89 188
18028.16 156
18029.43 154
18030.69 209
18031.96 165
18033.23 158
18034.50 167
18035.77 190
18037.04 167
18038.31 171
18039.58 176
18040.85 192
18042.12 190
18043.39 181
18044.66 178
18045.93 165
18047.20 150
18048.47 175
18049.74 181
18051.01 175
18052.28 174
18053.55 151
18054.82 168
18056.09 185
18057.36 146
18058.63 163
18059.90 163
18061.17 144
18062.44 152
18063.71 150
18064.98 159
18066.25 147
18067.52 130
18068.79 163
18070.06 149
18071.33 156
18072.61 136
18073.88 180
18075.15 171
18076.42 202
18077.69 213
18078.96 184
18080.23 167
18081.50 145
18082.77 140
18084.04 171
18085.32 189
18086.59 169
18087.86 168
18089.13 159
18090.40 186
18091.67 185
18092.94 169
18094.22 161
18095.49 146
18096.76 134
18098.03 166
18099.30 159
18100.57 150
18101.85 141
18103.12 144
18104.39 158
18105.66 143
18106.93 178
18108.20 163
18109.48 151
18110.75 170
18112.02 175
18113.29 150
18114.57 133
18115.84 162
18117.11 157
18118.38 154
18119.65 159
18120.93 170
18122.20 184
18123.47 162
18124.74 170
18126.02 160
18127.29 192
18128.56 173
18129.84 151
18131.11 149
18132.38 151
18133.65 151
18134.93 151
18136.20 164
18137.47 153
18138.75 189
18140.02 160
18141.29 183
18142.57 171
18143.84 173
18145.11 181
18146.39 163
18147.66 163
18148.93 153
18150.21 202
18151.48 200
18152.75 159
18154.03 138
18155.30 148
18156.57 154
18157.85 160
18159.12 163
18160.40 172
18161.67 163
18162.94 157
18164.22 186
18165.49 160
18166.77 137
18168.04 151
18169.31 185
18170.59 164
18171.86 177
18173.14 156
18174.41 175
18175.68 126
18176.96 163
18178.23 190
18179.51 167
18180.78 138
18182.06 134
18183.33 174
18184.61 191
18185.88 172
18187.16 170
18188.43 157
18189.71 165
18190.98 170
18192.26 159
18193.53 174
18194.81 173
18196.08 188
18197.36 182
18198.63 198
18199.91 187
18201.18 167
18202.46 176
18203.73 175
18205.01 179
18206.28 204
18207.56 151
18208.83 148
18210.11 180
18211.39 188
18212.66 186
18213.94 133
18215.21 135
18216.49 169
18217.76 172
18219.04 161
18220.32 167
18221.59 155
18222.87 153
18224.14 147
18225.42 210
18226.70 193
18227.97 158
18229.25 155
18230.53 163
18231.80 147
18233.08 167
18234.35 146
18235.63 152
18236.91 150
18238.18 165
18239.46 162
18240.74 157
18242.01 164
18243.29 179
18244.57 166
18245.84 166
18247.12 185
18248.40 170
18249.68 173
18250.95 180
18252.23 160
18253.51 180
18254.78 199
18256.06 167
18257.34 146
18258.62 171
18259.89 180
18261.17 145
18262.45 173
18263.72 173
18265.00 161
18266.28 167
18267.56 149
18268.84 145
18270.11 142
18271.39 162
18272.67 145
18273.95 157
18275.22 160
18276.50 192
18277.78 155
18279.06 159
18280.34 172
18281.61 172
18282.89 174
18284.17 193
18285.45 179
18286.73 181
18288.01 190
18289.28 183
18290.56 194
18291.84 162
18293.12 178
18294.40 153
18295.68 154
18296.95 173
18298.23 155
18299.51 156
18300.79 183
18302.07 166
18303.35 143
18304.63 160
18305.91 144
18307.19 144
18308.46 138
18309.74 154
18311.02 166
18312.30 169
18313.58 135
18314.86 159
18316.14 163
18317.42 160
18318.70 132
18319.98 176
18321.26 163
18322.54 148
18323.82 155
18325.10 154
18326.38 153
18327.66 158
18328.94 142
18330.22 165
18331.50 182
18332.77 163
18334.05 185
18335.33 158
18336.61 159
18337.90 166
18339.18 185
18340.46 148
18341.74 192
18343.02 190
18344.30 194
18345.58 200
18346.86 167
18348.14 177
18349.42 153
18350.70 154
18351.98 162
18353.26 144
18354.54 154
18355.82 184
18357.10 174
18358.38 145
18359.66 144
18360.94 212
18362.22 173
18363.51 169
18364.79 151
18366.07 138
18367.35 165
18368.63 172
18369.91 158
18371.19 140
18372.47 174
18373.76 171
18375.04 157
18376.32 175
18377.60 139
18378.88 146
18380.16 159
18381.44 187
18382.73 198
18384.01 151
18385.29 162
18386.57 164
18387.85 193
18389.13 165
18390.42 150
18391.70 172
18392.98 179
18394.26 155
18395.54 187
18396.83 152
18398.11 164
18399.39 148
18400.67 149
18401.96 164
18403.24 152
18404.52 159
18405.80 158
18407.09 147
18408.37 147
18409.65 163
18410.93 157
18412.22 158
18413.50 146
18414.78 144
18416.06 161
18417.35 145
18418.63 159
18419.91 173
18421.20 154
18422.48 167
18423.76 158
18425.05 155
18426.33 161
18427.61 149
18428.89 150
18430.18 191
18431.46 156
18432.74 140
18434.03 135
18435.31 153
18436.60 172
18437.88 141
18439.16 168
18440.45 154
18441.73 124
18443.01 127
18444.30 132
18445.58 125
18446.87 169
18448.15 181
18449.43 165
18450.72 133
18452.00 147
18453.29 188
18454.57 143
18455.85 176
18457.14 161
18458.42 174
18459.71 219
18460.99 179
18462.28 146
18463.56 143
18464.84 163
18466.13 179
18467.41 177
18468.70 162
18469.98 152
18471.27 164
18472.55 195
18473.84 155
18475.12 156
18476.41 150
18477.69 155
18478.98 188
18480.26 156
18481.55 184
18482.83 175
18484.12 175
18485.40 196
18486.69 158
18487.97 157
18489.26 173
18490.54 142
18491.83 186
18493.11 168
18494.40 169
18495.69 157
18496.97 145
18498.26 183
18499.54 155
18500.83 136
18502.11 153
18503.40 171
18504.69 163
18505.97 138
18507.26 154
18508.54 186
18509.83 155
18511.12 167
18512.40 174
18513.69 172
18514.98 157
18516.26 169
18517.55 178
18518.83 144
18520.12 166
18521.41 154
18522.69 158
18523.98 162
18525.27 158
18526.55 191
18527.84 146
18529.13 156
18530.41 170
18531.70 152
18532.99 170
18534.27 117
18535.56 186
18536.85 177
18538.14 159
18539.42 165
18540.71 170
18542.00 176
18543.28 157
18544.57 174
18545.86 141
18547.15 151
18548.43 167
18549.72 162
18551.01 162
18552.30 164
18553.58 149
18554.87 165
18556.16 184
18557.45 172
18558.73 146
18560.02 154
18561.31 165
18562.60 136
18563.89 196
18565.17 160
18566.46 187
18567.75 161
18569.04 139
18570.33 142
18571.62 149
18572.90 140
18574.19 181
18575.48 164
18576.77 153
18578.06 157
18579.35 152
18580.63 171
18581.92 169
18583.21 146
18584.50 155
18585.79 159
18587.08 173
18588.37 136
18589.66 146
18590.94 143
18592.23 142
18593.52 167
18594.81 148
18596.10 180
18597.39 147
18598.68 166
18599.97 158
18601.26 168
18602.55 148
18603.84 183
18605.13 169
18606.41 193
18607.70 146
18608.99 156
18610.28 199
18611.57 168
18612.86 192
18614.15 154
18615.44 160
18616.73 180
18618.02 176
18619.31 183
18620.60 161
18621.89 142
18623.18 162
18624.47 166
18625.76 154
18627.05 162
18628.34 165
18629.63 152
18630.92 164
18632.21 170
18633.50 152
18634.79 182
18636.08 145
18637.37 152
18638.67 137
18639.96 194
18641.25 165
18642.54 159
18643.83 177
18645.12 172
18646.41 173
18647.70 180
18648.99 181
18650.28 151
18651.57 149
18652.86 178
18654.16 172
18655.45 186
18656.74 155
18658.03 159
18659.32 179
18660.61 156
18661.90 157
18663.19 169
18664.49 167
18665.78 183
18667.07 157
18668.36 172
18669.65 167
18670.94 195
18672.24 142
18673.53 141
18674.82 158
18676.11 168
18677.40 165
18678.70 159
18679.99 150
18681.28 170
18682.57 155
18683.86 144
18685.16 151
18686.45 155
18687.74 175
18689.03 208
18690.33 175
18691.62 128
18692.91 139
18694.20 127
18695.50 142
18696.79 177
18698.08 135
18699.37 185
18700.67 182
18701.96 189
18703.25 151
18704.54 170
18705.84 159
18707.13 196
18708.42 152
18709.72 166
18711.01 166
18712.30 172
18713.60 155
18714.89 154
18716.18 141
18717.48 164
18718.77 153
18720.06 165
18721.36 147
18722.65 163
18723.94 172
18725.24 143
18726.53 152
18727.82 143
18729.12 136
18730.41 132
18731.70 176
18733.00 164
18734.29 164
18735.59 179
18736.88 178
18738.17 185
18739.47 158
18740.76 159
18742.06 173
18743.35 190
18744.64 156
18745.94 149
18747.23 190
18748.53 171
18749.82 159
18751.12 152
18752.41 143
18753.71 172
18755.00 163
18756.30 173
18757.59 146
18758.88 159
18760.18 164
18761.47 183
18762.77 158
18764.06 162
18765.36 199
18766.65 203
18767.95 170
18769.24 146
18770.54 185
18771.83 152
18773.13 152
18774.43 154
18775.72 141
18777.02 162
18778.31 134
18779.61 148
18780.90 159
18782.20 139
18783.49 161
18784.79 137
18786.08 152
18787.38 142
18788.68 126
18789.97 149
18791.27 161
18792.56 160
18793.86 181
18795.16 153
18796.45 138
18797.75 132
18799.04 162
18800.34 187
18801.64 175
18802.93 154
18804.23 165
18805.53 172
18806.82 172
18808.12 163
18809.41 147
18810.71 139
18812.01 150
18813.30 168
18814.60 171
18815.90 170
18817.19 167
18818.49 147
18819.79 164
18821.09 173
18822.38 147
18823.68 133
18824.98 193
18826.27 185
18827.57 132
18828.87 148
18830.16 163
18831.46 164
18832.76 172
18834.06 135
18835.35 144
18836.65 169
18837.95 173
18839.25 179
18840.54 161
18841.84 161
18843.14 166
18844.44 137
18845.73 149
18847.03 169
18848.33 181
18849.63 144
18850.93 140
18852.22 157
18853.52 163
18854.82 157
18856.12 177
18857.42 177
18858.71 151
18860.01 123
18861.31 152
18862.61 181
18863.91 172
18865.21 173
18866.50 189
18867.80 187
18869.10 165
18870.40 150
18871.70 192
18873.00 162
18874.30 145
18875.60 139
18876.89 154
18878.19 178
18879.49 151
18880.79 144
18882.09 144
18883.39 155
18884.69 158
18885.99 165
18887.29 150
18888.59 172
18889.88 159
18891.18 172
18892.48 165
18893.78 137
18895.08 160
18896.38 145
18897.68 150
18898.98 149
18900.28 134
18901.58 132
18902.88 158
18904.18 148
18905.48 156
18906.78 145
18908.08 160
18909.38 173
18910.68 160
18911.98 138
18913.28 165
18914.58 173
18915.88 184
18917.18 178
18918.48 179
18919.78 132
18921.08 160
18922.38 164
18923.68 193
18924.98 177
18926.28 161
18927.58 155
18928.88 155
18930.18 182
18931.49 163
18932.79 159
18934.09 175
18935.39 121
18936.69 173
18937.99 153
18939.29 111
18940.59 142
18941.89 161
18943.19 188
18944.49 171
18945.80 139
18947.10 156
18948.40 133
18949.70 139
18951.00 150
18952.30 160
18953.60 155
18954.91 171
18956.21 174
18957.51 150
18958.81 161
18960.11 158
18961.41 146
18962.72 171
18964.02 162
18965.32 149
18966.62 157
18967.92 141
18969.23 153
18970.53 142
18971.83 160
18973.13 130
18974.43 167
18975.74 171
18977.04 156
18978.34 160
18979.64 135
18980.95 155
18982.25 143
18983.55 121
18984.85 146
18986.16 169
18987.46 161
18988.76 162
18990.06 136
18991.37 164
18992.67 181
18993.97 148
18995.28 173
18996.58 210
18997.88 146
18999.18 151
19000.49 142
19001.79 181
19003.09 170
19004.40 143
19005.70 159
19007.00 187
19008.31 149
19009.61 152
19010.91 162
19012.22 152
19013.52 141
19014.82 157
19016.13 150
19017.43 163
19018.74 159
19020.04 150
19021.34 177
19022.65 135
19023.95 163
19025.25 170
19026.56 158
19027.86 142
19029.17 147
19030.47 157
19031.77 173
19033.08 153
19034.38 134
19035.69 140
19036.99 146
19038.30 155
19039.60 168
19040.91 167
19042.21 170
19043.51 139
19044.82 162
19046.12 130
19047.43 134
19048.73 130
19050.04 140
19051.34 160
19052.65 152
19053.95 171
19055.26 169
19056.56 125
19057.87 165
19059.17 149
19060.48 170
19061.78 142
19063.09 148
19064.39 153
19065.70 134
19067.00 146
19068.31 143
19069.62 159
19070.92 159
19072.23 208
19073.53 164
19074.84 154
19076.14 147
19077.45 153
19078.75 189
19080.06 187
19081.37 179
19082.67 156
19083.98 178
19085.28 167
19086.59 163
19087.90 173
19089.20 150
19090.51 142
19091.82 133
19093.12 122
19094.43 138
19095.73 143
19097.04 142
19098.35 132
19099.65 159
19100.96 151
19102.27 132
19103.57 127
19104.88 134
19106.19 140
19107.49 138
19108.80 155
19110.11 158
19111.41 163
19112.72 157
19114.03 166
19115.33 127
19116.64 154
19117.95 151
19119.26 163
19120.56 143
19121.87 157
19123.18 158
19124.49 158
19125.79 156
19127.10 159
19128.41 142
19129.72 150
19131.02 152
19132.33 149
19133.64 147
19134.95 155
19136.25 179
19137.56 133
19138.87 124
19140.18 153
19141.49 134
19142.79 150
19144.10 149
19145.41 170
19146.72 151
19148.03 144
19149.33 158
19150.64 157
19151.95 167
19153.26 166
19154.57 173
19155.88 157
19157.18 144
19158.49 146
19159.80 168
19161.11 160
19162.42 143
19163.73 132
19165.04 151
19166.34 146
19167.65 144
19168.96 155
19170.27 128
19171.58 157
19172.89 154
19174.20 137
19175.51 168
19176.82 143
19178.13 150
19179.43 139
19180.74 137
19182.05 170
19183.36 178
19184.67 157
19185.98 151
19187.29 163
19188.60 171
19189.91 214
19191.22 189
19192.53 158
19193.84 136
19195.15 131
19196.46 171
19197.77 166
19199.08 143
19200.39 146
19201.70 139
19203.01 157
19204.32 182
19205.63 172
19206.94 132
19208.25 167
19209.56 166
19210.87 139
19212.18 131
19213.49 140
19214.80 150
19216.11 170
19217.42 136
19218.73 148
19220.04 163
19221.35 155
19222.66 140
19223.98 127
19225.29 146
19226.60 154
19227.91 174
19229.22 148
19230.53 121
19231.84 154
19233.15 144
19234.46 151
19235.77 161
19237.09 161
19238.40 153
19239.71 150
19241.02 150
19242.33 152
19243.64 147
19244.95 169
19246.27 150
19247.58 131
19248.89 112
19250.20 159
19251.51 185
19252.82 142
19254.14 153
19255.45 165
19256.76 137
19258.07 145
19259.38 142
19260.70 147
19262.01 179
19263.32 161
19264.63 154
19265.94 186
19267.26 163
19268.57 148
19269.88 168
19271.19 190
19272.51 167
19273.82 172
19275.13 140
19276.44 130
19277.76 154
19279.07 165
19280.38 165
19281.69 184
19283.01 147
19284.32 140
19285.63 146
19286.94 150
19288.26 149
19289.57 166
19290.88 122
19292.20 152
19293.51 165
19294.82 136
19296.14 138
19297.45 141
19298.76 171
19300.08 159
19301.39 151
19302.70 152
19304.02 158
19305.33 158
19306.64 131
19307.96 129
19309.27 134
19310.59 166
19311.90 144
19313.21 138
19314.53 137
19315.84 142
19317.15 158
19318.47 145
19319.78 134
19321.10 154
19322.41 135
19323.72 153
19325.04 152
19326.35 138
19327.67 152
19328.98 142
19330.30 114
19331.61 144
19332.93 111
19334.24 158
19335.55 154
19336.87 153
19338.18 158
19339.50 139
19340.81 154
19342.13 129
19343.44 140
19344.76 148
19346.07 130
19347.39 130
19348.70 157
19350.02 152
19351.33 169
19352.65 148
19353.96 153
19355.28 129
19356.59 158
19357.91 166
19359.22 144
19360.54 144
19361.86 160
19363.17 164
19364.49 176
19365.80 159
19367.12 152
19368.43 167
19369.75 147
19371.06 146
19372.38 145
19373.70 168
19375.01 136
19376.33 151
19377.64 160
19378.96 147
19380.28 132
19381.59 128
19382.91 143
19384.23 161
19385.54 167
19386.86 155
19388.17 147
19389.49 134
19390.81 150
19392.12 142
19393.44 154
19394.76 163
19396.07 126
19397.39 151
19398.71 125
19400.02 144
19401.34 130
19402.66 153
19403.97 170
19405.29 156
19406.61 140
19407.93 147
19409.24 130
19410.56 152
19411.88 166
19413.19 139
19414.51 158
19415.83 155
19417.15 162
19418.46 150
19419.78 131
19421.10 147
19422.42 207
19423.73 164
19425.05 121
19426.37 137
19427.69 170
19429.00 154
19430.32 158
19431.64 167
19432.96 141
19434.28 147
19435.59 158
19436.91 147
19438.23 144
19439.55 157
19440.87 140
19442.18 123
19443.50 154
19444.82 162
19446.14 129
19447.46 142
19448.78 138
19450.09 160
19451.41 169
19452.73 129
19454.05 157
19455.37 180
19456.69 166
19458.01 176
19459.33 175
19460.64 133
19461.96 149
19463.28 153
19464.60 153
19465.92 134
19467.24 136
19468.56 138
19469.88 147
19471.20 132
19472.52 142
19473.83 138
19475.15 141
19476.47 153
19477.79 136
19479.11 142
19480.43 130
19481.75 142
19483.07 146
19484.39 138
19485.71 148
19487.03 150
19488.35 133
19489.67 160
19490.99 178
19492.31 168
19493.63 160
19494.95 141
19496.27 169
19497.59 150
19498.91 137
19500.23 119
19501.55 142
19502.87 154
19504.19 143
19505.51 155
19506.83 158
19508.15 156
19509.47 145
19510.79 136
19512.11 156
19513.43 162
19514.75 179
19516.08 133
19517.40 165
19518.72 171
19520.04 145
19521.36 169
19522.68 164
19524.00 148
19525.32 117
19526.64 135
19527.96 156
19529.29 148
19530.61 147
19531.93 161
19533.25 159
19534.57 153
19535.89 193
19537.21 172
19538.53 143
19539.86 149
19541.18 173
19542.50 195
19543.82 181
19545.14 161
19546.46 164
19547.79 178
19549.11 139
19550.43 134
19551.75 170
19553.07 177
19554.40 179
19555.72 138
19557.04 157
19558.36 175
19559.68 137
19561.01 145
19562.33 145
19563.65 153
19564.97 166
19566.30 144
19567.62 118
19568.94 122
19570.26 169
19571.59 157
19572.91 140
19574.23 151
19575.55 153
19576.88 136
19578.20 151
19579.52 161
19580.85 154
19582.17 153
19583.49 143
19584.82 167
19586.14 151
19587.46 147
19588.78 135
19590.11 153
19591.43 144
19592.75 140
19594.08 128
19595.40 160
19596.72 153
19598.05 130
19599.37 155
19600.70 161
19602.02 161
19603.34 126
19604.67 141
19605.99 129
19607.31 151
19608.64 133
19609.96 149
19611.29 167
19612.61 151
19613.93 170
19615.26 150
19616.58 131
19617.91 118
19619.23 128
19620.55 146
19621.88 160
19623.20 147
19624.53 131
19625.85 142
19627.18 132
19628.50 137
19629.83 156
19631.15 111
19632.48 140
19633.80 170
19635.12 154
19636.45 139
19637.77 131
19639.10 173
19640.42 151
19641.75 170
19643.07 147
19644.40 150
19645.72 168
19647.05 159
19648.37 152
19649.70 164
19651.03 141
19652.35 120
19653.68 158
19655.00 157
19656.33 171
19657.65 154
19658.98 141
19660.30 125
19661.63 155
19662.96 149
19664.28 142
19665.61 144
19666.93 150
19668.26 176
19669.58 169
19670.91 153
19672.24 127
19673.56 157
19674.89 136
19676.21 152
19677.54 154
19678.87 137
19680.19 115
19681.52 135
19682.85 134
19684.17 141
19685.50 136
19686.83 150
19688.15 187
19689.48 183
19690.81 165
19692.13 138
19693.46 149
19694.79 145
19696.11 154
19697.44 145
19698.77 123
19700.09 145
19701.42 173
19702.75 168
19704.07 134
19705.40 125
19706.73 123
19708.06 158
19709.38 145
19710.71 152
19712.04 158
19713.37 160
19714.69 145
19716.02 162
19717.35 163
19718.68 168
19720.00 157
19721.33 158
19722.66 174
19723.99 127
19725.31 151
19726.64 135
19727.97 165
19729.30 140
19730.63 151
19731.95 145
19733.28 164
19734.61 153
19735.94 150
19737.27 151
19738.59 121
19739.92 134
19741.25 148
19742.58 139
19743.91 124
19745.24 131
19746.57 157
19747.89 173
19749.22 163
19750.55 150
19751.88 151
19753.21 141
19754.54 142
19755.87 159
19757.20 150
19758.52 145
19759.85 127
19761.18 112
19762.51 131
19763.84 128
19765.17 130
19766.50 130
19767.83 124
19769.16 163
19770.49 161
19771.82 168
19773.15 144
19774.47 142
19775.80 150
19777.13 142
19778.46 130
19779.79 143
19781.12 115
19782.45 151
19783.78 157
19785.11 154
19786.44 164
19787.77 192
19789.10 169
19790.43 138
19791.76 128
19793.09 151
19794.42 171
19795.75 145
19797.08 130
19798.41 147
19799.74 140
19801.07 134
19802.40 154
19803.73 166
19805.07 157
19806.40 122
19807.73 146
19809.06 120
19810.39 136
19811.72 128
19813.05 117
19814.38 120
19815.71 146
19817.04 151
19818.37 146
19819.70 136
19821.03 144
19822.37 174
19823.70 151
19825.03 156
19826.36 147
19827.69 133
19829.02 120
19830.35 133
19831.68 153
19833.02 151
19834.35 146
19835.68 145
19837.01 156
19838.34 160
19839.67 124
19841.01 130
19842.34 138
19843.67 128
19845.00 176
19846.33 161
19847.67 141
19849.00 134
19850.33 142
19851.66 149
19852.99 129
19854.33 138
19855.66 134
19856.99 145
19858.32 141
19859.65 150
19860.99 125
19862.32 143
19863.65 142
19864.98 149
19866.32 165
19867.65 156
19868.98 145
19870.32 164
19871.65 146
19872.98 143
19874.31 140
19875.65 116
19876.98 131
19878.31 142
19879.65 178
19880.98 151
19882.31 140
19883.64 149
19884.98 131
19886.31 132
19887.64 151
19888.98 181
19890.31 155
19891.64 156
19892.98 146
19894.31 140
19895.65 145
19896.98 161
19898.31 141
19899.65 153
19900.98 148
19902.31 141
19903.65 132
19904.98 149
19906.32 137
19907.65 161
19908.98 136
19910.32 142
19911.65 140
19912.99 163
19914.32 126
19915.65 107
19916.99 118
19918.32 134
19919.66 147
19920.99 119
19922.33 146
19923.66 150
19924.99 169
19926.33 148
19927.66 137
19929.00 176
19930.33 115
19931.67 115
19933.00 127
19934.34 116
19935.67 136
19937.01 123
19938.34 117
19939.68 136
19941.01 137
19942.35 130
19943.68 136
19945.02 134
19946.35 144
19947.69 136
19949.02 146
19950.36 156
19951.70 153
19953.03 150
19954.37 139
19955.70 159
19957.04 145
19958.37 165
19959.71 158
19961.04 149
19962.38 143
19963.72 129
19965.05 142
19966.39 151
19967.72 132
19969.06 162
19970.40 156
19971.73 158
19973.07 162
19974.40 152
19975.74 147
19977.08 143
19978.41 139
19979.75 146
19981.09 126
19982.42 131
19983.76 133
19985.10 125
19986.43 120
19987.77 143
19989.11 117
19990.44 162
19991.78 160
19993.12 131
19994.45 126
19995.79 156
19997.13 153
19998.46 168
19999.80 154
20001.14 151
20002.48 150
20003.81 146
20005.15 144
20006.49 170
20007.82 138
20009.16 135
20010.50 158
20011.84 136
20013.17 169
20014.51 139
20015.85 153
20017.19 140
20018.52 160
20019.86 136
20021.20 123
20022.54 135
20023.88 145
20025.21 158
20026.55 149
20027.89 158
20029.23 164
20030.57 152
20031.90 117
20033.24 138
20034.58 194
20035.92 161
20037.26 137
20038.60 121
20039.93 155
20041.27 153
20042.61 154
20043.95 143
20045.29 137
20046.63 139
20047.97 130
20049.30 137
20050.64 140
20051.98 137
20053.32 166
20054.66 149
20056.00 136
20057.34 136
20058.68 133
20060.02 173
20061.35 157
20062.69 146
20064.03 144
20065.37 132
20066.71 155
20068.05 150
20069.39 151
20070.73 147
20072.07 134
20073.41 159
20074.75 136
20076.09 137
20077.43 152
20078.77 150
20080.11 141
20081.45 128
20082.79 135
20084.13 151
20085.47 160
20086.81 130
20088.15 144
20089.49 161
20090.83 150
20092.17 129
20093.51 136
20094.85 138
20096.19 160
20097.53 167
20098.87 157
20100.21 156
20101.55 136
20102.89 136
20104.23 138
20105.57 136
20106.91 138
20108.25 161
20109.59 168
20110.93 147
20112.27 126
20113.62 157
20114.96 137
20116.30 152
20117.64 150
20118.98 135
20120.32 131
20121.66 142
20123.00 148
20124.34 161
20125.69 139
20127.03 146
20128.37 145
20129.71 149
20131.05 152
20132.39 133
20133.73 143
20135.08 170
20136.42 168
20137.76 177
20139.10 170
20140.44 138
