# Supplementary material for: MALDI-TOF MS typing enables the classification of brewing yeasts of the genus Saccharomyces to major beer styles
Source: PLoS One. 2017 Aug 9;12(8):e0181694. doi: 10.1371/journal.pone.0181694 (PMC5549903; doi:10.1371/journal.pone.0181694)
Supplement: S3 File — The directory includes 90 raw files and was zipped to “.zip”; the folder has three strains with 30 spectra per strain; S1 Text explains the raw files with an example and Table 1 represents the yeast strains used within the experiment. (ZIP) [file pone.0181694.s006.zip › 7-9/30258-205-OG-WB-WB-YPG-18h-E-E_2015-08-19__0_E7_1.dat]

1998.76 843
1999.18 742
1999.60 861
2000.02 901
2000.44 793
2000.87 839
2001.29 850
2001.71 864
2002.13 821
2002.55 771
2002.97 765
2003.40 748
2003.82 749
2004.24 837
2004.66 770
2005.08 769
2005.50 821
2005.93 777
2006.35 818
2006.77 775
2007.19 802
2007.62 744
2008.04 731
2008.46 830
2008.88 716
2009.30 828
2009.73 891
2010.15 868
2010.57 814
2010.99 751
2011.42 706
2011.84 788
2012.26 879
2012.68 828
2013.11 792
2013.53 697
2013.95 797
2014.38 754
2014.80 747
2015.22 820
2015.64 747
2016.07 815
2016.49 727
2016.91 1007
2017.34 873
2017.76 827
2018.18 695
2018.61 788
2019.03 836
2019.45 864
2019.88 881
2020.30 791
2020.72 808
2021.15 744
2021.57 762
2021.99 695
2022.42 775
2022.84 805
2023.27 789
2023.69 730
2024.11 742
2024.54 743
2024.96 896
2025.39 887
2025.81 822
2026.23 774
2026.66 839
2027.08 918
2027.51 917
2027.93 848
2028.36 694
2028.78 701
2029.20 739
2029.63 719
2030.05 725
2030.48 759
2030.90 738
2031.33 833
2031.75 740
2032.18 710
2032.60 839
2033.03 902
2033.45 859
2033.88 822
2034.30 890
2034.73 826
2035.15 838
2035.58 874
2036.00 906
2036.43 858
2036.85 876
2037.28 838
2037.70 857
2038.13 753
2038.55 750
2038.98 821
2039.40 797
2039.83 734
2040.25 802
2040.68 782
2041.11 823
2041.53 831
2041.96 875
2042.38 858
2042.81 705
2043.23 792
2043.66 847
2044.09 803
2044.51 661
2044.94 756
2045.37 809
2045.79 665
2046.22 679
2046.64 821
2047.07 786
2047.50 863
2047.92 804
2048.35 834
2048.78 928
2049.20 787
2049.63 719
2050.06 654
2050.48 790
2050.91 669
2051.34 709
2051.76 875
2052.19 850
2052.62 793
2053.04 886
2053.47 791
2053.90 839
2054.32 809
2054.75 738
2055.18 732
2055.61 716
2056.03 813
2056.46 829
2056.89 676
2057.31 713
2057.74 726
2058.17 826
2058.60 758
2059.02 796
2059.45 735
2059.88 791
2060.31 783
2060.73 749
2061.16 873
2061.59 734
2062.02 806
2062.45 841
2062.87 717
2063.30 786
2063.73 922
2064.16 857
2064.59 786
2065.01 798
2065.44 875
2065.87 971
2066.30 898
2066.73 1028
2067.16 875
2067.58 1025
2068.01 862
2068.44 792
2068.87 980
2069.30 884
2069.73 932
2070.16 1017
2070.58 800
2071.01 803
2071.44 774
2071.87 695
2072.30 777
2072.73 667
2073.16 742
2073.59 807
2074.02 801
2074.45 728
2074.87 715
2075.30 780
2075.73 847
2076.16 899
2076.59 823
2077.02 850
2077.45 876
2077.88 819
2078.31 851
2078.74 848
2079.17 778
2079.60 914
2080.03 793
2080.46 753
2080.89 820
2081.32 849
2081.75 896
2082.18 776
2082.61 804
2083.04 747
2083.47 764
2083.90 775
2084.33 728
2084.76 791
2085.19 701
2085.62 725
2086.05 895
2086.48 850
2086.91 749
2087.34 742
2087.77 691
2088.20 818
2088.63 738
2089.06 812
2089.49 776
2089.92 691
2090.35 799
2090.79 749
2091.22 765
2091.65 822
2092.08 876
2092.51 741
2092.94 831
2093.37 713
2093.80 782
2094.23 726
2094.66 742
2095.10 833
2095.53 768
2095.96 722
2096.39 671
2096.82 690
2097.25 715
2097.68 770
2098.12 767
2098.55 772
2098.98 753
2099.41 699
2099.84 683
2100.27 779
2100.71 742
2101.14 756
2101.57 877
2102.00 749
2102.43 763
2102.87 742
2103.30 829
2103.73 678
2104.16 773
2104.60 760
2105.03 757
2105.46 787
2105.89 750
2106.32 770
2106.76 823
2107.19 830
2107.62 842
2108.05 856
2108.49 769
2108.92 810
2109.35 769
2109.79 785
2110.22 845
2110.65 878
2111.08 853
2111.52 831
2111.95 764
2112.38 781
2112.82 700
2113.25 774
2113.68 853
2114.12 855
2114.55 865
2114.98 854
2115.42 679
2115.85 714
2116.28 705
2116.72 762
2117.15 813
2117.58 616
2118.02 700
2118.45 803
2118.88 747
2119.32 705
2119.75 678
2120.19 748
2120.62 798
2121.05 767
2121.49 746
2121.92 827
2122.36 929
2122.79 756
2123.22 715
2123.66 744
2124.09 795
2124.53 701
2124.96 753
2125.40 689
2125.83 656
2126.26 772
2126.70 751
2127.13 713
2127.57 779
2128.00 868
2128.44 794
2128.87 799
2129.31 751
2129.74 643
2130.18 733
2130.61 771
2131.05 794
2131.48 821
2131.92 894
2132.35 838
2132.79 810
2133.22 907
2133.66 864
2134.09 866
2134.53 835
2134.96 886
2135.40 841
2135.83 867
2136.27 717
2136.70 694
2137.14 755
2137.58 809
2138.01 764
2138.45 879
2138.88 784
2139.32 728
2139.75 725
2140.19 752
2140.63 808
2141.06 780
2141.50 723
2141.93 737
2142.37 779
2142.81 667
2143.24 657
2143.68 783
2144.12 765
2144.55 783
2144.99 756
2145.43 765
2145.86 695
2146.30 732
2146.73 737
2147.17 777
2147.61 823
2148.04 763
2148.48 723
2148.92 740
2149.35 807
2149.79 841
2150.23 750
2150.67 801
2151.10 762
2151.54 816
2151.98 814
2152.41 936
2152.85 954
2153.29 958
2153.73 930
2154.16 869
2154.60 896
2155.04 872
2155.48 784
2155.91 740
2156.35 923
2156.79 715
2157.23 757
2157.66 833
2158.10 864
2158.54 912
2158.98 905
2159.41 780
2159.85 812
2160.29 823
2160.73 770
2161.17 758
2161.60 792
2162.04 788
2162.48 843
2162.92 743
2163.36 861
2163.80 916
2164.23 836
2164.67 804
2165.11 814
2165.55 848
2165.99 815
2166.43 858
2166.86 881
2167.30 925
2167.74 862
2168.18 899
2168.62 885
2169.06 873
2169.50 837
2169.94 894
2170.38 883
2170.81 935
2171.25 979
2171.69 962
2172.13 922
2172.57 921
2173.01 797
2173.45 845
2173.89 914
2174.33 1073
2174.77 1030
2175.21 876
2175.65 903
2176.09 1004
2176.53 993
2176.96 918
2177.40 886
2177.84 1069
2178.28 978
2178.72 982
2179.16 863
2179.60 898
2180.04 1022
2180.48 975
2180.92 953
2181.36 863
2181.80 956
2182.24 924
2182.68 908
2183.12 879
2183.56 941
2184.01 928
2184.45 842
2184.89 798
2185.33 832
2185.77 669
2186.21 838
2186.65 774
2187.09 887
2187.53 825
2187.97 869
2188.41 805
2188.85 777
2189.29 785
2189.73 825
2190.17 767
2190.62 852
2191.06 910
2191.50 906
2191.94 864
2192.38 871
2192.82 888
2193.26 862
2193.70 931
2194.15 827
2194.59 850
2195.03 846
2195.47 896
2195.91 840
2196.35 814
2196.79 922
2197.24 931
2197.68 887
2198.12 834
2198.56 876
2199.00 905
2199.45 971
2199.89 859
2200.33 741
2200.77 874
2201.21 787
2201.66 842
2202.10 833
2202.54 824
2202.98 881
2203.42 745
2203.87 768
2204.31 811
2204.75 806
2205.19 874
2205.64 918
2206.08 961
2206.52 839
2206.96 753
2207.41 807
2207.85 1007
2208.29 916
2208.74 902
2209.18 995
2209.62 1020
2210.06 1028
2210.51 871
2210.95 836
2211.39 798
2211.84 765
2212.28 730
2212.72 869
2213.17 749
2213.61 777
2214.05 907
2214.50 854
2214.94 770
2215.38 805
2215.83 835
2216.27 832
2216.71 792
2217.16 764
2217.60 780
2218.05 833
2218.49 902
2218.93 909
2219.38 862
2219.82 912
2220.26 895
2220.71 781
2221.15 966
2221.60 890
2222.04 880
2222.49 992
2222.93 970
2223.37 861
2223.82 767
2224.26 960
2224.71 875
2225.15 888
2225.60 851
2226.04 930
2226.49 928
2226.93 882
2227.37 973
2227.82 926
2228.26 837
2228.71 839
2229.15 876
2229.60 959
2230.04 986
2230.49 929
2230.93 900
2231.38 854
2231.82 857
2232.27 908
2232.71 935
2233.16 949
2233.61 903
2234.05 1019
2234.50 1045
2234.94 936
2235.39 920
2235.83 915
2236.28 966
2236.72 981
2237.17 875
2237.61 830
2238.06 832
2238.51 966
2238.95 972
2239.40 885
2239.84 840
2240.29 856
2240.74 825
2241.18 764
2241.63 836
2242.07 740
2242.52 901
2242.97 909
2243.41 770
2243.86 738
2244.31 805
2244.75 825
2245.20 713
2245.65 767
2246.09 788
2246.54 825
2246.99 926
2247.43 907
2247.88 810
2248.33 720
2248.77 862
2249.22 914
2249.67 745
2250.11 706
2250.56 817
2251.01 770
2251.45 823
2251.90 830
2252.35 726
2252.80 728
2253.24 855
2253.69 850
2254.14 852
2254.59 801
2255.03 798
2255.48 851
2255.93 830
2256.38 725
2256.82 813
2257.27 842
2257.72 843
2258.17 834
2258.61 720
2259.06 782
2259.51 839
2259.96 795
2260.41 807
2260.85 796
2261.30 804
2261.75 796
2262.20 850
2262.65 883
2263.09 854
2263.54 905
2263.99 857
2264.44 870
2264.89 912
2265.34 918
2265.79 937
2266.23 811
2266.68 830
2267.13 862
2267.58 836
2268.03 849
2268.48 806
2268.93 865
2269.38 889
2269.82 757
2270.27 837
2270.72 886
2271.17 871
2271.62 924
2272.07 947
2272.52 988
2272.97 917
2273.42 930
2273.87 898
2274.32 932
2274.77 956
2275.21 957
2275.66 1080
2276.11 910
2276.56 975
2277.01 935
2277.46 915
2277.91 963
2278.36 944
2278.81 765
2279.26 894
2279.71 763
2280.16 799
2280.61 850
2281.06 764
2281.51 709
2281.96 783
2282.41 843
2282.86 874
2283.31 831
2283.76 896
2284.21 855
2284.66 781
2285.11 701
2285.56 756
2286.02 721
2286.47 800
2286.92 879
2287.37 870
2287.82 912
2288.27 990
2288.72 942
2289.17 1148
2289.62 1069
2290.07 1185
2290.52 1289
2290.97 1224
2291.42 1394
2291.88 1485
2292.33 1587
2292.78 1745
2293.23 1700
2293.68 1627
2294.13 1633
2294.58 1307
2295.04 1392
2295.49 1267
2295.94 1134
2296.39 1078
2296.84 1027
2297.29 969
2297.74 970
2298.20 992
2298.65 966
2299.10 986
2299.55 840
2300.00 840
2300.46 984
2300.91 805
2301.36 876
2301.81 867
2302.26 856
2302.72 785
2303.17 811
2303.62 869
2304.07 837
2304.53 769
2304.98 901
2305.43 833
2305.88 768
2306.33 758
2306.79 770
2307.24 839
2307.69 876
2308.15 949
2308.60 908
2309.05 834
2309.50 857
2309.96 909
2310.41 843
2310.86 884
2311.32 974
2311.77 918
2312.22 914
2312.68 953
2313.13 1107
2313.58 920
2314.03 860
2314.49 853
2314.94 845
2315.39 911
2315.85 934
2316.30 945
2316.76 803
2317.21 897
2317.66 842
2318.12 885
2318.57 963
2319.02 830
2319.48 775
2319.93 921
2320.39 817
2320.84 885
2321.29 922
2321.75 984
2322.20 871
2322.66 933
2323.11 922
2323.56 957
2324.02 843
2324.47 835
2324.93 993
2325.38 949
2325.84 981
2326.29 1115
2326.74 1042
2327.20 959
2327.65 1069
2328.11 1130
2328.56 1081
2329.02 1022
2329.47 978
2329.93 944
2330.38 1015
2330.84 933
2331.29 878
2331.75 949
2332.20 958
2332.66 1023
2333.11 950
2333.57 915
2334.02 835
2334.48 852
2334.93 853
2335.39 852
2335.84 814
2336.30 880
2336.76 889
2337.21 718
2337.67 722
2338.12 835
2338.58 804
2339.03 752
2339.49 816
2339.95 760
2340.40 734
2340.86 813
2341.31 965
2341.77 845
2342.23 784
2342.68 865
2343.14 829
2343.59 884
2344.05 895
2344.51 837
2344.96 840
2345.42 778
2345.88 768
2346.33 865
2346.79 994
2347.24 953
2347.70 816
2348.16 831
2348.61 860
2349.07 930
2349.53 1078
2349.99 935
2350.44 849
2350.90 850
2351.36 830
2351.81 772
2352.27 864
2352.73 981
2353.18 888
2353.64 855
2354.10 950
2354.56 802
2355.01 820
2355.47 757
2355.93 697
2356.38 720
2356.84 762
2357.30 778
2357.76 784
2358.22 859
2358.67 822
2359.13 838
2359.59 895
2360.05 899
2360.50 766
2360.96 737
2361.42 840
2361.88 699
2362.34 808
2362.79 906
2363.25 735
2363.71 726
2364.17 843
2364.63 800
2365.08 769
2365.54 751
2366.00 815
2366.46 845
2366.92 758
2367.38 882
2367.84 896
2368.29 825
2368.75 802
2369.21 775
2369.67 871
2370.13 889
2370.59 841
2371.05 794
2371.50 857
2371.96 835
2372.42 890
2372.88 815
2373.34 773
2373.80 852
2374.26 781
2374.72 774
2375.18 768
2375.64 814
2376.10 822
2376.56 958
2377.02 899
2377.47 930
2377.93 819
2378.39 763
2378.85 770
2379.31 889
2379.77 776
2380.23 696
2380.69 869
2381.15 691
2381.61 849
2382.07 798
2382.53 785
2382.99 801
2383.45 703
2383.91 771
2384.37 816
2384.83 790
2385.29 665
2385.75 749
2386.21 843
2386.67 908
2387.13 901
2387.59 772
2388.05 764
2388.52 831
2388.98 828
2389.44 791
2389.90 747
2390.36 793
2390.82 713
2391.28 868
2391.74 923
2392.20 744
2392.66 824
2393.12 957
2393.58 915
2394.05 923
2394.51 741
2394.97 748
2395.43 902
2395.89 856
2396.35 730
2396.81 854
2397.27 824
2397.74 821
2398.20 799
2398.66 755
2399.12 833
2399.58 728
2400.04 836
2400.50 787
2400.97 845
2401.43 795
2401.89 793
2402.35 771
2402.81 727
2403.28 700
2403.74 779
2404.20 749
2404.66 816
2405.12 829
2405.59 777
2406.05 881
2406.51 725
2406.97 733
2407.44 803
2407.90 782
2408.36 665
2408.82 723
2409.29 780
2409.75 732
2410.21 716
2410.67 727
2411.14 823
2411.60 770
2412.06 770
2412.52 763
2412.99 703
2413.45 652
2413.91 727
2414.38 873
2414.84 743
2415.30 713
2415.77 799
2416.23 822
2416.69 747
2417.16 818
2417.62 718
2418.08 757
2418.55 834
2419.01 971
2419.47 949
2419.94 836
2420.40 789
2420.86 821
2421.33 838
2421.79 873
2422.25 813
2422.72 821
2423.18 857
2423.65 889
2424.11 779
2424.57 765
2425.04 713
2425.50 896
2425.97 871
2426.43 860
2426.90 916
2427.36 932
2427.82 855
2428.29 859
2428.75 801
2429.22 881
2429.68 867
2430.15 906
2430.61 864
2431.08 758
2431.54 736
2432.00 780
2432.47 757
2432.93 717
2433.40 837
2433.86 761
2434.33 729
2434.79 795
2435.26 792
2435.72 840
2436.19 670
2436.65 697
2437.12 713
2437.58 742
2438.05 755
2438.52 818
2438.98 767
2439.45 815
2439.91 808
2440.38 775
2440.84 793
2441.31 855
2441.77 874
2442.24 910
2442.71 911
2443.17 893
2443.64 817
2444.10 768
2444.57 862
2445.03 891
2445.50 809
2445.97 794
2446.43 825
2446.90 810
2447.37 779
2447.83 769
2448.30 752
2448.76 802
2449.23 805
2449.70 695
2450.16 790
2450.63 751
2451.10 725
2451.56 743
2452.03 839
2452.50 800
2452.96 727
2453.43 861
2453.90 806
2454.36 703
2454.83 807
2455.30 817
2455.76 834
2456.23 817
2456.70 827
2457.17 833
2457.63 842
2458.10 731
2458.57 875
2459.03 753
2459.50 765
2459.97 791
2460.44 692
2460.90 691
2461.37 792
2461.84 765
2462.31 769
2462.77 845
2463.24 753
2463.71 650
2464.18 691
2464.65 722
2465.11 769
2465.58 630
2466.05 672
2466.52 666
2466.99 723
2467.45 754
2467.92 702
2468.39 748
2468.86 710
2469.33 873
2469.79 852
2470.26 672
2470.73 705
2471.20 748
2471.67 953
2472.14 858
2472.61 785
2473.07 779
2473.54 760
2474.01 730
2474.48 666
2474.95 749
2475.42 789
2475.89 821
2476.36 829
2476.82 840
2477.29 743
2477.76 660
2478.23 700
2478.70 751
2479.17 723
2479.64 783
2480.11 807
2480.58 851
2481.05 824
2481.52 765
2481.99 850
2482.46 769
2482.93 825
2483.40 742
2483.87 669
2484.33 815
2484.80 695
2485.27 766
2485.74 806
2486.21 756
2486.68 764
2487.15 769
2487.62 812
2488.09 733
2488.56 822
2489.03 747
2489.50 734
2489.97 925
2490.44 728
2490.92 738
2491.39 844
2491.86 859
2492.33 896
2492.80 871
2493.27 869
2493.74 713
2494.21 735
2494.68 782
2495.15 721
2495.62 901
2496.09 964
2496.56 811
2497.03 798
2497.50 924
2497.98 806
2498.45 764
2498.92 705
2499.39 714
2499.86 776
2500.33 782
2500.80 866
2501.27 757
2501.75 792
2502.22 719
2502.69 735
2503.16 853
2503.63 785
2504.10 747
2504.57 663
2505.05 767
2505.52 806
2505.99 727
2506.46 739
2506.93 689
2507.40 733
2507.88 756
2508.35 819
2508.82 826
2509.29 741
2509.76 773
2510.24 715
2510.71 779
2511.18 781
2511.65 812
2512.13 890
2512.60 835
2513.07 837
2513.54 844
2514.02 982
2514.49 898
2514.96 987
2515.43 984
2515.91 1003
2516.38 955
2516.85 1106
2517.32 857
2517.80 789
2518.27 822
2518.74 748
2519.22 813
2519.69 733
2520.16 741
2520.64 805
2521.11 837
2521.58 860
2522.06 757
2522.53 784
2523.00 771
2523.48 832
2523.95 791
2524.42 805
2524.90 787
2525.37 758
2525.84 771
2526.32 725
2526.79 833
2527.26 823
2527.74 831
2528.21 770
2528.69 844
2529.16 850
2529.63 898
2530.11 834
2530.58 913
2531.06 866
2531.53 765
2532.00 902
2532.48 831
2532.95 857
2533.43 775
2533.90 825
2534.38 794
2534.85 719
2535.32 713
2535.80 782
2536.27 808
2536.75 753
2537.22 766
2537.70 734
2538.17 693
2538.65 830
2539.12 807
2539.60 859
2540.07 904
2540.55 912
2541.02 883
2541.50 846
2541.97 972
2542.45 858
2542.92 830
2543.40 844
2543.87 897
2544.35 904
2544.82 826
2545.30 848
2545.78 753
2546.25 757
2546.73 872
2547.20 835
2547.68 913
2548.15 860
2548.63 853
2549.10 866
2549.58 936
2550.06 995
2550.53 1016
2551.01 994
2551.48 1065
2551.96 970
2552.44 973
2552.91 935
2553.39 919
2553.87 848
2554.34 770
2554.82 832
2555.29 911
2555.77 867
2556.25 770
2556.72 863
2557.20 865
2557.68 945
2558.15 955
2558.63 886
2559.11 785
2559.58 723
2560.06 899
2560.54 890
2561.01 800
2561.49 865
2561.97 826
2562.45 919
2562.92 751
2563.40 861
2563.88 775
2564.35 795
2564.83 815
2565.31 771
2565.79 747
2566.26 821
2566.74 753
2567.22 734
2567.70 782
2568.17 726
2568.65 755
2569.13 772
2569.61 864
2570.08 714
2570.56 613
2571.04 726
2571.52 688
2572.00 732
2572.47 745
2572.95 770
2573.43 712
2573.91 778
2574.39 756
2574.86 740
2575.34 796
2575.82 736
2576.30 713
2576.78 713
2577.26 723
2577.73 727
2578.21 724
2578.69 795
2579.17 864
2579.65 804
2580.13 722
2580.61 864
2581.08 818
2581.56 707
2582.04 729
2582.52 783
2583.00 730
2583.48 666
2583.96 753
2584.44 744
2584.92 731
2585.40 673
2585.87 795
2586.35 748
2586.83 779
2587.31 769
2587.79 739
2588.27 776
2588.75 659
2589.23 854
2589.71 954
2590.19 863
2590.67 885
2591.15 837
2591.63 835
2592.11 802
2592.59 760
2593.07 777
2593.55 833
2594.03 834
2594.51 864
2594.99 821
2595.47 777
2595.95 816
2596.43 792
2596.91 825
2597.39 712
2597.87 621
2598.35 855
2598.83 770
2599.31 679
2599.79 702
2600.27 721
2600.75 754
2601.23 782
2601.71 796
2602.20 823
2602.68 851
2603.16 783
2603.64 823
2604.12 793
2604.60 746
2605.08 790
2605.56 779
2606.04 870
2606.52 816
2607.00 766
2607.49 742
2607.97 785
2608.45 798
2608.93 850
2609.41 852
2609.89 723
2610.37 725
2610.86 710
2611.34 720
2611.82 815
2612.30 614
2612.78 812
2613.26 749
2613.75 638
2614.23 811
2614.71 769
2615.19 715
2615.67 758
2616.16 748
2616.64 820
2617.12 846
2617.60 690
2618.08 687
2618.57 674
2619.05 706
2619.53 737
2620.01 736
2620.50 586
2620.98 700
2621.46 855
2621.94 758
2622.43 654
2622.91 701
2623.39 651
2623.87 803
2624.36 833
2624.84 836
2625.32 759
2625.81 761
2626.29 745
2626.77 848
2627.25 866
2627.74 724
2628.22 760
2628.70 944
2629.19 889
2629.67 818
2630.15 797
2630.64 852
2631.12 842
2631.60 904
2632.09 893
2632.57 806
2633.05 877
2633.54 897
2634.02 954
2634.51 960
2634.99 796
2635.47 929
2635.96 851
2636.44 758
2636.93 768
2637.41 790
2637.89 740
2638.38 755
2638.86 810
2639.35 889
2639.83 875
2640.31 903
2640.80 853
2641.28 862
2641.77 871
2642.25 821
2642.74 804
2643.22 748
2643.71 701
2644.19 735
2644.67 725
2645.16 735
2645.64 628
2646.13 725
2646.61 686
2647.10 683
2647.58 692
2648.07 772
2648.55 845
2649.04 821
2649.52 764
2650.01 926
2650.49 797
2650.98 716
2651.46 815
2651.95 771
2652.43 692
2652.92 750
2653.41 679
2653.89 844
2654.38 741
2654.86 695
2655.35 773
2655.83 785
2656.32 798
2656.81 798
2657.29 849
2657.78 837
2658.26 648
2658.75 737
2659.23 740
2659.72 676
2660.21 736
2660.69 638
2661.18 738
2661.67 783
2662.15 728
2662.64 776
2663.12 811
2663.61 750
2664.10 672
2664.58 728
2665.07 763
2665.56 860
2666.04 754
2666.53 730
2667.02 703
2667.50 804
2667.99 758
2668.48 685
2668.96 718
2669.45 675
2669.94 720
2670.42 800
2670.91 694
2671.40 806
2671.89 983
2672.37 905
2672.86 865
2673.35 910
2673.83 862
2674.32 920
2674.81 929
2675.30 940
2675.78 896
2676.27 916
2676.76 942
2677.25 1053
2677.74 1148
2678.22 995
2678.71 898
2679.20 909
2679.69 892
2680.17 935
2680.66 877
2681.15 841
2681.64 712
2682.13 773
2682.61 766
2683.10 810
2683.59 762
2684.08 837
2684.57 971
2685.06 790
2685.54 731
2686.03 800
2686.52 781
2687.01 741
2687.50 801
2687.99 799
2688.48 810
2688.96 757
2689.45 721
2689.94 683
2690.43 716
2690.92 761
2691.41 773
2691.90 774
2692.39 781
2692.88 747
2693.36 757
2693.85 798
2694.34 807
2694.83 798
2695.32 706
2695.81 739
2696.30 797
2696.79 735
2697.28 689
2697.77 689
2698.26 789
2698.75 869
2699.24 694
2699.73 841
2700.22 813
2700.71 773
2701.20 768
2701.69 650
2702.18 717
2702.67 711
2703.16 682
2703.65 739
2704.14 716
2704.63 784
2705.12 864
2705.61 763
2706.10 818
2706.59 839
2707.08 767
2707.57 821
2708.06 704
2708.55 733
2709.04 656
2709.53 699
2710.02 746
2710.51 761
2711.00 841
2711.49 757
2711.98 874
2712.47 648
2712.97 667
2713.46 692
2713.95 746
2714.44 858
2714.93 745
2715.42 672
2715.91 777
2716.40 751
2716.89 726
2717.39 707
2717.88 735
2718.37 801
2718.86 696
2719.35 615
2719.84 676
2720.33 719
2720.83 773
2721.32 810
2721.81 750
2722.30 735
2722.79 749
2723.28 796
2723.78 849
2724.27 816
2724.76 820
2725.25 785
2725.74 789
2726.24 818
2726.73 850
2727.22 904
2727.71 733
2728.20 790
2728.70 820
2729.19 730
2729.68 740
2730.17 729
2730.67 731
2731.16 713
2731.65 750
2732.14 721
2732.64 870
2733.13 926
2733.62 812
2734.12 659
2734.61 670
2735.10 782
2735.59 837
2736.09 876
2736.58 712
2737.07 767
2737.57 790
2738.06 779
2738.55 868
2739.05 722
2739.54 777
2740.03 875
2740.53 850
2741.02 833
2741.51 808
2742.01 832
2742.50 890
2742.99 848
2743.49 769
2743.98 823
2744.47 808
2744.97 620
2745.46 705
2745.96 683
2746.45 749
2746.94 754
2747.44 704
2747.93 717
2748.43 706
2748.92 705
2749.41 655
2749.91 667
2750.40 695
2750.90 630
2751.39 657
2751.89 700
2752.38 813
2752.87 720
2753.37 609
2753.86 717
2754.36 731
2754.85 759
2755.35 841
2755.84 848
2756.34 808
2756.83 706
2757.33 649
2757.82 741
2758.32 729
2758.81 750
2759.31 759
2759.80 816
2760.30 809
2760.79 712
2761.29 691
2761.78 757
2762.28 762
2762.77 695
2763.27 615
2763.76 636
2764.26 788
2764.76 688
2765.25 668
2765.75 738
2766.24 792
2766.74 788
2767.23 886
2767.73 883
2768.23 810
2768.72 786
2769.22 757
2769.71 805
2770.21 758
2770.71 693
2771.20 720
2771.70 610
2772.19 647
2772.69 861
2773.19 817
2773.68 871
2774.18 833
2774.68 914
2775.17 949
2775.67 880
2776.17 858
2776.66 919
2777.16 1020
2777.66 1013
2778.15 980
2778.65 1007
2779.15 1036
2779.64 900
2780.14 874
2780.64 932
2781.13 909
2781.63 812
2782.13 786
2782.63 957
2783.12 887
2783.62 793
2784.12 763
2784.61 764
2785.11 871
2785.61 788
2786.11 774
2786.60 796
2787.10 705
2787.60 711
2788.10 786
2788.59 827
2789.09 792
2789.59 692
2790.09 704
2790.59 741
2791.08 711
2791.58 701
2792.08 676
2792.58 668
2793.08 699
2793.57 697
2794.07 651
2794.57 657
2795.07 726
2795.57 689
2796.07 678
2796.56 775
2797.06 876
2797.56 973
2798.06 845
2798.56 894
2799.06 879
2799.56 921
2800.05 795
2800.55 916
2801.05 804
2801.55 791
2802.05 720
2802.55 803
2803.05 721
2803.55 735
2804.05 765
2804.54 669
2805.04 777
2805.54 798
2806.04 752
2806.54 841
2807.04 796
2807.54 795
2808.04 848
2808.54 883
2809.04 911
2809.54 834
2810.04 784
2810.54 838
2811.04 830
2811.54 713
2812.04 745
2812.54 817
2813.04 744
2813.54 716
2814.04 788
2814.54 810
2815.04 895
2815.54 851
2816.04 781
2816.54 732
2817.04 775
2817.54 762
2818.04 826
2818.54 755
2819.04 693
2819.54 686
2820.04 681
2820.54 728
2821.04 750
2821.54 792
2822.04 842
2822.54 803
2823.04 833
2823.54 745
2824.04 782
2824.55 723
2825.05 718
2825.55 717
2826.05 907
2826.55 871
2827.05 807
2827.55 846
2828.05 829
2828.55 819
2829.06 769
2829.56 806
2830.06 809
2830.56 751
2831.06 938
2831.56 821
2832.06 714
2832.57 649
2833.07 784
2833.57 763
2834.07 729
2834.57 733
2835.07 732
2835.58 777
2836.08 872
2836.58 773
2837.08 729
2837.58 677
2838.09 760
2838.59 645
2839.09 737
2839.59 767
2840.10 769
2840.60 726
2841.10 776
2841.60 773
2842.11 705
2842.61 683
2843.11 650
2843.61 746
2844.12 673
2844.62 666
2845.12 698
2845.62 713
2846.13 845
2846.63 905
2847.13 847
2847.64 811
2848.14 784
2848.64 723
2849.14 767
2849.65 810
2850.15 940
2850.65 839
2851.16 883
2851.66 928
2852.16 758
2852.67 714
2853.17 835
2853.67 834
2854.18 802
2854.68 811
2855.18 814
2855.69 827
2856.19 869
2856.70 853
2857.20 920
2857.70 894
2858.21 968
2858.71 939
2859.22 797
2859.72 759
2860.22 811
2860.73 830
2861.23 727
2861.74 786
2862.24 762
2862.74 698
2863.25 765
2863.75 723
2864.26 683
2864.76 691
2865.27 768
2865.77 823
2866.28 864
2866.78 644
2867.28 639
2867.79 646
2868.29 682
2868.80 761
2869.30 825
2869.81 715
2870.31 673
2870.82 662
2871.32 720
2871.83 715
2872.33 847
2872.84 782
2873.34 764
2873.85 749
2874.36 846
2874.86 833
2875.37 854
2875.87 895
2876.38 872
2876.88 860
2877.39 849
2877.89 958
2878.40 798
2878.90 795
2879.41 834
2879.92 874
2880.42 780
2880.93 656
2881.43 733
2881.94 730
2882.45 799
2882.95 772
2883.46 682
2883.96 751
2884.47 710
2884.98 637
2885.48 792
2885.99 788
2886.50 831
2887.00 807
2887.51 766
2888.02 861
2888.52 916
2889.03 927
2889.53 822
2890.04 829
2890.55 948
2891.06 818
2891.56 835
2892.07 775
2892.58 886
2893.08 893
2893.59 875
2894.10 814
2894.60 973
2895.11 973
2895.62 988
2896.13 1001
2896.63 1121
2897.14 932
2897.65 1050
2898.15 1053
2898.66 956
2899.17 1000
2899.68 1012
2900.18 1053
2900.69 952
2901.20 841
2901.71 945
2902.22 799
2902.72 840
2903.23 943
2903.74 895
2904.25 822
2904.75 840
2905.26 940
2905.77 903
2906.28 917
2906.79 914
2907.30 860
2907.80 903
2908.31 882
2908.82 815
2909.33 898
2909.84 879
2910.35 946
2910.85 865
2911.36 765
2911.87 851
2912.38 798
2912.89 841
2913.40 857
2913.91 916
2914.41 933
2914.92 930
2915.43 861
2915.94 890
2916.45 906
2916.96 929
2917.47 951
2917.98 948
2918.49 787
2919.00 825
2919.51 890
2920.01 793
2920.52 752
2921.03 869
2921.54 853
2922.05 880
2922.56 862
2923.07 892
2923.58 761
2924.09 732
2924.60 870
2925.11 833
2925.62 834
2926.13 829
2926.64 975
2927.15 896
2927.66 816
2928.17 830
2928.68 859
2929.19 901
2929.70 841
2930.21 866
2930.72 834
2931.23 836
2931.74 839
2932.25 698
2932.76 723
2933.27 740
2933.78 641
2934.29 732
2934.80 783
2935.31 803
2935.83 833
2936.34 998
2936.85 817
2937.36 775
2937.87 777
2938.38 761
2938.89 767
2939.40 769
2939.91 905
2940.42 923
2940.94 947
2941.45 789
2941.96 749
2942.47 791
2942.98 789
2943.49 782
2944.00 811
2944.51 710
2945.03 673
2945.54 836
2946.05 842
2946.56 894
2947.07 859
2947.58 899
2948.10 938
2948.61 902
2949.12 884
2949.63 836
2950.14 766
2950.66 724
2951.17 713
2951.68 726
2952.19 753
2952.70 699
2953.22 720
2953.73 747
2954.24 703
2954.75 745
2955.26 748
2955.78 685
2956.29 637
2956.80 704
2957.31 764
2957.83 753
2958.34 782
2958.85 779
2959.37 794
2959.88 835
2960.39 733
2960.90 809
2961.42 775
2961.93 825
2962.44 829
2962.96 839
2963.47 840
2963.98 840
2964.50 763
2965.01 705
2965.52 715
2966.04 776
2966.55 770
2967.06 740
2967.58 726
2968.09 847
2968.60 728
2969.12 785
2969.63 736
2970.14 791
2970.66 845
2971.17 816
2971.68 825
2972.20 736
2972.71 837
2973.23 834
2973.74 758
2974.25 712
2974.77 666
2975.28 744
2975.80 796
2976.31 789
2976.83 672
2977.34 785
2977.85 645
2978.37 781
2978.88 799
2979.40 759
2979.91 759
2980.43 693
2980.94 761
2981.46 848
2981.97 739
2982.48 775
2983.00 846
2983.51 829
2984.03 805
2984.54 879
2985.06 936
2985.57 935
2986.09 932
2986.60 841
2987.12 768
2987.63 870
2988.15 881
2988.67 827
2989.18 858
2989.70 771
2990.21 853
2990.73 934
2991.24 958
2991.76 946
2992.27 948
2992.79 933
2993.30 1034
2993.82 887
2994.34 837
2994.85 881
2995.37 1019
2995.88 937
2996.40 908
2996.92 916
2997.43 967
2997.95 868
2998.46 912
2998.98 975
2999.50 962
3000.01 1054
3000.53 1079
3001.05 1089
3001.56 1116
3002.08 1189
3002.59 1325
3003.11 1271
3003.63 1150
3004.14 1237
3004.66 1314
3005.18 1393
3005.69 1575
3006.21 1577
3006.73 1630
3007.24 1390
3007.76 1443
3008.28 1395
3008.80 1248
3009.31 1122
3009.83 1048
3010.35 1068
3010.86 992
3011.38 967
3011.90 898
3012.42 944
3012.93 956
3013.45 888
3013.97 846
3014.49 893
3015.00 809
3015.52 873
3016.04 840
3016.56 847
3017.07 973
3017.59 851
3018.11 894
3018.63 950
3019.15 950
3019.66 952
3020.18 894
3020.70 905
3021.22 912
3021.74 965
3022.25 905
3022.77 839
3023.29 979
3023.81 1069
3024.33 1029
3024.85 1050
3025.36 986
3025.88 927
3026.40 929
3026.92 968
3027.44 955
3027.96 875
3028.48 815
3028.99 883
3029.51 796
3030.03 795
3030.55 837
3031.07 808
3031.59 851
3032.11 811
3032.63 898
3033.15 981
3033.66 830
3034.18 769
3034.70 792
3035.22 783
3035.74 887
3036.26 887
3036.78 903
3037.30 905
3037.82 870
3038.34 932
3038.86 918
3039.38 817
3039.90 837
3040.42 847
3040.94 796
3041.46 873
3041.98 745
3042.50 744
3043.02 755
3043.54 776
3044.06 828
3044.58 800
3045.10 847
3045.62 798
3046.14 846
3046.66 880
3047.18 821
3047.70 809
3048.22 807
3048.74 805
3049.26 837
3049.78 893
3050.30 812
3050.82 735
3051.34 787
3051.86 821
3052.38 841
3052.90 800
3053.43 752
3053.95 810
3054.47 836
3054.99 794
3055.51 834
3056.03 753
3056.55 755
3057.07 728
3057.59 859
3058.12 936
3058.64 818
3059.16 830
3059.68 759
3060.20 703
3060.72 730
3061.24 809
3061.77 776
3062.29 746
3062.81 717
3063.33 812
3063.85 736
3064.37 814
3064.90 858
3065.42 873
3065.94 911
3066.46 954
3066.98 964
3067.51 913
3068.03 920
3068.55 994
3069.07 822
3069.59 912
3070.12 865
3070.64 888
3071.16 932
3071.68 885
3072.21 875
3072.73 871
3073.25 942
3073.77 972
3074.30 906
3074.82 880
3075.34 900
3075.86 897
3076.39 875
3076.91 830
3077.43 935
3077.96 946
3078.48 1071
3079.00 1075
3079.52 1123
3080.05 1156
3080.57 1219
3081.09 1319
3081.62 1294
3082.14 1171
3082.66 1244
3083.19 1215
3083.71 1284
3084.23 1218
3084.76 1184
3085.28 1122
3085.80 1181
3086.33 990
3086.85 1059
3087.38 1029
3087.90 1004
3088.42 1097
3088.95 1047
3089.47 1108
3090.00 1056
3090.52 1047
3091.04 1016
3091.57 952
3092.09 953
3092.62 973
3093.14 1085
3093.66 1041
3094.19 967
3094.71 1167
3095.24 1058
3095.76 1069
3096.29 1125
3096.81 1070
3097.34 1227
3097.86 1049
3098.38 1085
3098.91 1225
3099.43 1304
3099.96 1147
3100.48 1519
3101.01 1768
3101.53 2093
3102.06 2337
3102.58 2583
3103.11 2996
3103.63 3187
3104.16 3590
3104.68 3899
3105.21 3959
3105.73 3902
3106.26 3748
3106.79 3426
3107.31 3031
3107.84 2760
3108.36 2438
3108.89 2011
3109.41 2046
3109.94 1876
3110.46 1660
3110.99 1638
3111.52 1639
3112.04 1705
3112.57 1681
3113.09 1570
3113.62 1738
3114.15 1655
3114.67 1748
3115.20 1620
3115.72 1442
3116.25 1333
3116.78 1290
3117.30 1244
3117.83 1100
3118.35 1151
3118.88 1211
3119.41 1114
3119.93 1123
3120.46 1086
3120.99 1156
3121.51 1087
3122.04 1183
3122.57 1226
3123.09 1260
3123.62 1231
3124.15 1122
3124.67 1042
3125.20 1116
3125.73 1090
3126.26 1043
3126.78 1086
3127.31 1053
3127.84 977
3128.36 1068
3128.89 1056
3129.42 1008
3129.95 1033
3130.47 958
3131.00 955
3131.53 896
3132.06 925
3132.58 894
3133.11 968
3133.64 884
3134.17 858
3134.69 844
3135.22 789
3135.75 825
3136.28 979
3136.81 992
3137.33 913
3137.86 977
3138.39 946
3138.92 992
3139.45 912
3139.97 922
3140.50 883
3141.03 993
3141.56 1025
3142.09 829
3142.62 880
3143.14 1000
3143.67 960
3144.20 882
3144.73 818
3145.26 902
3145.79 911
3146.32 857
3146.84 856
3147.37 947
3147.90 1037
3148.43 858
3148.96 963
3149.49 999
3150.02 950
3150.55 1032
3151.08 1039
3151.61 1020
3152.13 971
3152.66 1064
3153.19 1054
3153.72 1024
3154.25 1000
3154.78 1117
3155.31 1257
3155.84 1041
3156.37 997
3156.90 1053
3157.43 1017
3157.96 1073
3158.49 1207
3159.02 1124
3159.55 1115
3160.08 1000
3160.61 993
3161.14 1085
3161.67 1121
3162.20 909
3162.73 910
3163.26 969
3163.79 960
3164.32 870
3164.85 754
3165.38 902
3165.91 973
3166.44 893
3166.97 951
3167.50 893
3168.03 961
3168.56 881
3169.09 816
3169.62 904
3170.15 944
3170.69 781
3171.22 847
3171.75 952
3172.28 946
3172.81 939
3173.34 920
3173.87 940
3174.40 1002
3174.93 1046
3175.46 1027
3176.00 982
3176.53 1137
3177.06 1101
3177.59 1127
3178.12 1086
3178.65 1078
3179.18 938
3179.72 882
3180.25 857
3180.78 943
3181.31 964
3181.84 1055
3182.37 857
3182.91 979
3183.44 965
3183.97 916
3184.50 955
3185.03 959
3185.56 861
3186.10 991
3186.63 883
3187.16 876
3187.69 923
3188.23 892
3188.76 962
3189.29 947
3189.82 970
3190.36 847
3190.89 847
3191.42 855
3191.95 916
3192.49 863
3193.02 780
3193.55 843
3194.08 866
3194.62 915
3195.15 816
3195.68 898
3196.21 867
3196.75 831
3197.28 871
3197.81 877
3198.35 916
3198.88 876
3199.41 888
3199.95 937
3200.48 1031
3201.01 935
3201.55 955
3202.08 978
3202.61 911
3203.15 917
3203.68 928
3204.21 869
3204.75 1035
3205.28 937
3205.81 821
3206.35 892
3206.88 986
3207.42 1012
3207.95 959
3208.48 1013
3209.02 979
3209.55 962
3210.09 991
3210.62 1125
3211.15 1016
3211.69 965
3212.22 970
3212.76 1057
3213.29 1121
3213.83 1090
3214.36 1112
3214.89 967
3215.43 963
3215.96 998
3216.50 997
3217.03 939
3217.57 941
3218.10 950
3218.64 849
3219.17 899
3219.71 936
3220.24 851
3220.78 994
3221.31 982
3221.85 867
3222.38 920
3222.92 1002
3223.45 868
3223.99 904
3224.52 927
3225.06 1001
3225.59 974
3226.13 1082
3226.66 1045
3227.20 1082
3227.73 1041
3228.27 949
3228.81 989
3229.34 985
3229.88 980
3230.41 1032
3230.95 1135
3231.48 1050
3232.02 1107
3232.56 1011
3233.09 990
3233.63 1073
3234.16 1003
3234.70 1020
3235.24 1097
3235.77 1086
3236.31 1109
3236.85 1166
3237.38 1204
3237.92 1061
3238.45 1030
3238.99 1046
3239.53 1031
3240.06 1029
3240.60 1026
3241.14 985
3241.67 1034
3242.21 1054
3242.75 992
3243.28 1070
3243.82 1085
3244.36 1065
3244.90 996
3245.43 1189
3245.97 1261
3246.51 1127
3247.04 1130
3247.58 1212
3248.12 1186
3248.66 1183
3249.19 1179
3249.73 1215
3250.27 1266
3250.81 1183
3251.34 1184
3251.88 1236
3252.42 1189
3252.96 1147
3253.49 1162
3254.03 1246
3254.57 1143
3255.11 1216
3255.64 1179
3256.18 1110
3256.72 1111
3257.26 1229
3257.80 1331
3258.33 1170
3258.87 1302
3259.41 1578
3259.95 1583
3260.49 1711
3261.03 1584
3261.56 1603
3262.10 1863
3262.64 2026
3263.18 1955
3263.72 2236
3264.26 2283
3264.79 2466
3265.33 2957
3265.87 3292
3266.41 3171
3266.95 3518
3267.49 3712
3268.03 4072
3268.57 3888
3269.10 4052
3269.64 4103
3270.18 3879
3270.72 3755
3271.26 3107
3271.80 2677
3272.34 2496
3272.88 2307
3273.42 2117
3273.96 1890
3274.50 1796
3275.04 1680
3275.58 1504
3276.12 1562
3276.66 1654
3277.19 1482
3277.73 1409
3278.27 1573
3278.81 1531
3279.35 1595
3279.89 1415
3280.43 1439
3280.97 1502
3281.51 1425
3282.05 1630
3282.59 1407
3283.13 1407
3283.67 1555
3284.21 1417
3284.75 1367
3285.29 1426
3285.83 1640
3286.38 1497
3286.92 1566
3287.46 1584
3288.00 1638
3288.54 1851
3289.08 1560
3289.62 1444
3290.16 1546
3290.70 1528
3291.24 1490
3291.78 1471
3292.32 1499
3292.86 1554
3293.40 1596
3293.95 1644
3294.49 1635
3295.03 1729
3295.57 1814
3296.11 1904
3296.65 2001
3297.19 2022
3297.73 2129
3298.28 1972
3298.82 1947
3299.36 1934
3299.90 1846
3300.44 1815
3300.98 1792
3301.52 1660
3302.07 1554
3302.61 1549
3303.15 1607
3303.69 1559
3304.23 1534
3304.77 1568
3305.32 1534
3305.86 1496
3306.40 1472
3306.94 1513
3307.49 1566
3308.03 1530
3308.57 1452
3309.11 1389
3309.65 1449
3310.20 1318
3310.74 1391
3311.28 1332
3311.82 1542
3312.37 1500
3312.91 1417
3313.45 1349
3313.99 1414
3314.54 1530
3315.08 1517
3315.62 1604
3316.17 1697
3316.71 1573
3317.25 1722
3317.79 1860
3318.34 1648
3318.88 1817
3319.42 1668
3319.97 1651
3320.51 1651
3321.05 1667
3321.60 1734
3322.14 1910
3322.68 2104
3323.23 1938
3323.77 1873
3324.31 1769
3324.86 1877
3325.40 1711
3325.94 1677
3326.49 1782
3327.03 1670
3327.58 1666
3328.12 1519
3328.66 1618
3329.21 1768
3329.75 1586
3330.29 1732
3330.84 1638
3331.38 1775
3331.93 2043
3332.47 2207
3333.02 2733
3333.56 3235
3334.10 3547
3334.65 4190
3335.19 5043
3335.74 5950
3336.28 6720
3336.83 7712
3337.37 8443
3337.92 9026
3338.46 9019
3339.00 9153
3339.55 8296
3340.09 7813
3340.64 6997
3341.18 6109
3341.73 5214
3342.27 4455
3342.82 3876
3343.36 2995
3343.91 2554
3344.45 2268
3345.00 1982
3345.54 1824
3346.09 1763
3346.64 1687
3347.18 1613
3347.73 1593
3348.27 1767
3348.82 1753
3349.36 1528
3349.91 1677
3350.45 1922
3351.00 1902
3351.55 1802
3352.09 1940
3352.64 2024
3353.18 2144
3353.73 2279
3354.27 2254
3354.82 2132
3355.37 2075
3355.91 2208
3356.46 1976
3357.00 1963
3357.55 1796
3358.10 1832
3358.64 1590
3359.19 1503
3359.74 1466
3360.28 1401
3360.83 1288
3361.38 1412
3361.92 1480
3362.47 1452
3363.02 1235
3363.56 1227
3364.11 1199
3364.66 1260
3365.20 1359
3365.75 1403
3366.30 1349
3366.84 1362
3367.39 1379
3367.94 1328
3368.48 1402
3369.03 1483
3369.58 1309
3370.13 1481
3370.67 1438
3371.22 1471
3371.77 1670
3372.32 1519
3372.86 1639
3373.41 1832
3373.96 1766
3374.51 1882
3375.05 1941
3375.60 1982
3376.15 2063
3376.70 2073
3377.24 1972
3377.79 1921
3378.34 1666
3378.89 1662
3379.44 1546
3379.98 1566
3380.53 1446
3381.08 1468
3381.63 1333
3382.18 1392
3382.73 1415
3383.27 1345
3383.82 1138
3384.37 1133
3384.92 1246
3385.47 1270
3386.02 1255
3386.56 1098
3387.11 1126
3387.66 1284
3388.21 1105
3388.76 1065
3389.31 1165
3389.86 1187
3390.41 1116
3390.95 1159
3391.50 1164
3392.05 1260
3392.60 1291
3393.15 1211
3393.70 1201
3394.25 1166
3394.80 1142
3395.35 1086
3395.90 1169
3396.45 1130
3397.00 999
3397.55 1071
3398.10 1034
3398.64 1078
3399.19 1156
3399.74 1237
3400.29 1186
3400.84 1053
3401.39 1063
3401.94 1067
3402.49 1031
3403.04 1062
3403.59 1148
3404.14 1101
3404.69 991
3405.24 995
3405.79 1026
3406.34 1020
3406.89 1090
3407.44 1006
3407.99 1097
3408.54 1159
3409.09 1168
3409.65 1052
3410.20 1167
3410.75 1174
3411.30 1135
3411.85 1131
3412.40 1341
3412.95 1365
3413.50 1202
3414.05 1365
3414.60 1329
3415.15 1236
3415.70 1323
3416.25 1311
3416.81 1289
3417.36 1253
3417.91 1183
3418.46 1050
3419.01 1120
3419.56 1164
3420.11 1127
3420.66 970
3421.22 1052
3421.77 1087
3422.32 1026
3422.87 999
3423.42 1079
3423.97 1123
3424.52 1087
3425.08 1192
3425.63 1224
3426.18 1217
3426.73 1294
3427.28 1154
3427.84 1012
3428.39 1115
3428.94 1191
3429.49 994
3430.04 977
3430.60 1131
3431.15 1116
3431.70 1149
3432.25 1112
3432.80 984
3433.36 1012
3433.91 1001
3434.46 988
3435.01 1101
3435.57 1082
3436.12 950
3436.67 1025
3437.22 983
3437.78 1130
3438.33 1128
3438.88 1104
3439.44 1099
3439.99 976
3440.54 989
3441.09 993
3441.65 1014
3442.20 1044
3442.75 1073
3443.31 1032
3443.86 1128
3444.41 1219
3444.97 1132
3445.52 1025
3446.07 985
3446.63 916
3447.18 965
3447.73 1000
3448.29 949
3448.84 1066
3449.40 1026
3449.95 1000
3450.50 936
3451.06 899
3451.61 951
3452.16 854
3452.72 960
3453.27 941
3453.83 892
3454.38 860
3454.93 1089
3455.49 942
3456.04 867
3456.60 933
3457.15 1071
3457.71 1095
3458.26 972
3458.81 964
3459.37 972
3459.92 1034
3460.48 1068
3461.03 1118
3461.59 988
3462.14 912
3462.70 995
3463.25 1212
3463.81 1066
3464.36 1099
3464.92 1008
3465.47 1030
3466.03 1109
3466.58 1034
3467.14 1074
3467.69 1034
3468.25 1070
3468.80 978
3469.36 1143
3469.91 1183
3470.47 1118
3471.02 1142
3471.58 1151
3472.13 1205
3472.69 1267
3473.24 1352
3473.80 1355
3474.36 1286
3474.91 1276
3475.47 1240
3476.02 1212
3476.58 1199
3477.13 1262
3477.69 1234
3478.25 1200
3478.80 1141
3479.36 1232
3479.91 1201
3480.47 1229
3481.03 1269
3481.58 1315
3482.14 1271
3482.70 1472
3483.25 1469
3483.81 1482
3484.37 1454
3484.92 1429
3485.48 1379
3486.04 1586
3486.59 1490
3487.15 1479
3487.71 1647
3488.26 1668
3488.82 1828
3489.38 2270
3489.93 2556
3490.49 2869
3491.05 3245
3491.60 3518
3492.16 3912
3492.72 4070
3493.27 4399
3493.83 4612
3494.39 4698
3494.95 4654
3495.50 4628
3496.06 4321
3496.62 3672
3497.18 3382
3497.73 2937
3498.29 2727
3498.85 2466
3499.41 2171
3499.96 2257
3500.52 2304
3501.08 2177
3501.64 2354
3502.20 2569
3502.75 2599
3503.31 2749
3503.87 2902
3504.43 2915
3504.99 2996
3505.54 3255
3506.10 3660
3506.66 3644
3507.22 3375
3507.78 3530
3508.34 3523
3508.89 3331
3509.45 3251
3510.01 2919
3510.57 2647
3511.13 2327
3511.69 1900
3512.25 1870
3512.80 1794
3513.36 1633
3513.92 1584
3514.48 1434
3515.04 1329
3515.60 1205
3516.16 1277
3516.72 1243
3517.28 1290
3517.83 1269
3518.39 1371
3518.95 1304
3519.51 1299
3520.07 1305
3520.63 1333
3521.19 1192
3521.75 1178
3522.31 1147
3522.87 1149
3523.43 1167
3523.99 1240
3524.55 1299
3525.11 1269
3525.67 1260
3526.23 1189
3526.79 1115
3527.35 1106
3527.91 1122
3528.47 1043
3529.03 1082
3529.59 1141
3530.15 1077
3530.71 1011
3531.27 1069
3531.83 1163
3532.39 1210
3532.95 1206
3533.51 1201
3534.07 1167
3534.63 1160
3535.19 1228
3535.75 1241
3536.31 1286
3536.87 1234
3537.43 1173
3537.99 1234
3538.55 1301
3539.12 1112
3539.68 1167
3540.24 1165
3540.80 1215
3541.36 1145
3541.92 1157
3542.48 1157
3543.04 1027
3543.60 1191
3544.16 1252
3544.73 1208
3545.29 1210
3545.85 1200
3546.41 1238
3546.97 1136
3547.53 1127
3548.09 1050
3548.66 988
3549.22 1000
3549.78 1058
3550.34 1023
3550.90 1058
3551.46 986
3552.03 992
3552.59 1099
3553.15 1021
3553.71 1024
3554.27 1004
3554.84 831
3555.40 907
3555.96 961
3556.52 927
3557.09 865
3557.65 851
3558.21 957
3558.77 882
3559.33 874
3559.90 924
3560.46 1006
3561.02 971
3561.58 970
3562.15 879
3562.71 920
3563.27 953
3563.84 932
3564.40 943
3564.96 1016
3565.52 979
3566.09 1115
3566.65 1094
3567.21 1035
3567.78 1127
3568.34 976
3568.90 932
3569.47 976
3570.03 1037
3570.59 1039
3571.16 904
3571.72 860
3572.28 963
3572.85 944
3573.41 929
3573.97 1008
3574.54 1006
3575.10 1090
3575.66 1169
3576.23 1140
3576.79 1013
3577.36 987
3577.92 1134
3578.48 1195
3579.05 1155
3579.61 1332
3580.18 1221
3580.74 1085
3581.30 1079
3581.87 1128
3582.43 1200
3583.00 1102
3583.56 940
3584.13 983
3584.69 979
3585.25 907
3585.82 925
3586.38 896
3586.95 840
3587.51 904
3588.08 911
3588.64 949
3589.21 838
3589.77 792
3590.34 997
3590.90 873
3591.47 886
3592.03 925
3592.60 935
3593.16 879
3593.73 865
3594.29 874
3594.86 933
3595.42 903
3595.99 870
3596.55 853
3597.12 857
3597.68 902
3598.25 773
3598.82 849
3599.38 914
3599.95 991
3600.51 932
3601.08 836
3601.64 852
3602.21 830
3602.78 849
3603.34 909
3603.91 898
3604.47 869
3605.04 821
3605.61 873
3606.17 833
3606.74 831
3607.30 861
3607.87 793
3608.44 809
3609.00 730
3609.57 914
3610.14 880
3610.70 825
3611.27 887
3611.84 752
3612.40 725
3612.97 837
3613.54 771
3614.10 903
3614.67 828
3615.24 783
3615.80 948
3616.37 1027
3616.94 989
3617.50 1038
3618.07 1153
3618.64 1109
3619.21 1137
3619.77 1150
3620.34 1149
3620.91 1226
3621.47 1131
3622.04 1243
3622.61 1294
3623.18 1231
3623.74 1187
3624.31 964
3624.88 937
3625.45 950
3626.01 968
3626.58 902
3627.15 815
3627.72 847
3628.29 788
3628.85 828
3629.42 826
3629.99 755
3630.56 869
3631.13 833
3631.69 862
3632.26 781
3632.83 767
3633.40 874
3633.97 923
3634.54 942
3635.10 874
3635.67 872
3636.24 886
3636.81 951
3637.38 838
3637.95 857
3638.52 803
3639.08 967
3639.65 878
3640.22 893
3640.79 999
3641.36 1105
3641.93 1173
3642.50 1172
3643.07 1219
3643.64 1238
3644.20 1010
3644.77 1102
3645.34 1040
3645.91 1068
3646.48 1075
3647.05 1136
3647.62 964
3648.19 1001
3648.76 978
3649.33 962
3649.90 1120
3650.47 1089
3651.04 1058
3651.61 1022
3652.18 971
3652.75 1055
3653.32 1123
3653.89 1200
3654.46 1153
3655.03 1189
3655.60 1224
3656.17 1171
3656.74 1156
3657.31 1157
3657.88 909
3658.45 992
3659.02 961
3659.59 1076
3660.16 1066
3660.73 1007
3661.30 1057
3661.87 1050
3662.44 1016
3663.01 1061
3663.58 1053
3664.15 1103
3664.72 1076
3665.29 1102
3665.86 1062
3666.43 1114
3667.01 1024
3667.58 1074
3668.15 1225
3668.72 1398
3669.29 1186
3669.86 1119
3670.43 1158
3671.00 964
3671.57 954
3672.15 985
3672.72 941
3673.29 962
3673.86 959
3674.43 882
3675.00 941
3675.57 950
3676.15 961
3676.72 736
3677.29 905
3677.86 939
3678.43 996
3679.00 957
3679.58 874
3680.15 998
3680.72 993
3681.29 800
3681.86 847
3682.44 797
3683.01 747
3683.58 746
3684.15 839
3684.73 900
3685.30 891
3685.87 847
3686.44 802
3687.02 807
3687.59 755
3688.16 747
3688.73 842
3689.31 885
3689.88 819
3690.45 930
3691.02 862
3691.60 914
3692.17 872
3692.74 868
3693.32 843
3693.89 853
3694.46 802
3695.03 766
3695.61 829
3696.18 998
3696.75 838
3697.33 777
3697.90 753
3698.47 692
3699.05 740
3699.62 768
3700.19 784
3700.77 821
3701.34 791
3701.91 816
3702.49 853
3703.06 955
3703.64 874
3704.21 813
3704.78 880
3705.36 832
3705.93 829
3706.51 910
3707.08 842
3707.65 885
3708.23 830
3708.80 774
3709.38 809
3709.95 966
3710.52 921
3711.10 819
3711.67 769
3712.25 868
3712.82 924
3713.40 920
3713.97 857
3714.55 890
3715.12 805
3715.69 918
3716.27 920
3716.84 808
3717.42 777
3717.99 908
3718.57 921
3719.14 865
3719.72 853
3720.29 945
3720.87 910
3721.44 981
3722.02 1011
3722.59 855
3723.17 827
3723.75 822
3724.32 779
3724.90 793
3725.47 854
3726.05 828
3726.62 772
3727.20 782
3727.77 835
3728.35 788
3728.92 838
3729.50 843
3730.08 899
3730.65 842
3731.23 913
3731.80 957
3732.38 931
3732.96 798
3733.53 853
3734.11 909
3734.68 798
3735.26 794
3735.84 963
3736.41 1051
3736.99 1067
3737.57 1002
3738.14 910
3738.72 898
3739.30 844
3739.87 838
3740.45 768
3741.03 812
3741.60 803
3742.18 864
3742.76 916
3743.33 843
3743.91 803
3744.49 915
3745.06 911
3745.64 850
3746.22 842
3746.79 817
3747.37 799
3747.95 738
3748.53 848
3749.10 931
3749.68 913
3750.26 871
3750.83 812
3751.41 864
3751.99 868
3752.57 748
3753.14 809
3753.72 838
3754.30 810
3754.88 829
3755.46 796
3756.03 859
3756.61 857
3757.19 817
3757.77 745
3758.35 730
3758.92 744
3759.50 775
3760.08 940
3760.66 890
3761.24 824
3761.81 876
3762.39 875
3762.97 772
3763.55 849
3764.13 904
3764.71 838
3765.28 774
3765.86 782
3766.44 841
3767.02 744
3767.60 798
3768.18 784
3768.76 780
3769.34 755
3769.91 818
3770.49 819
3771.07 748
3771.65 774
3772.23 970
3772.81 968
3773.39 864
3773.97 881
3774.55 912
3775.13 818
3775.71 832
3776.28 853
3776.86 805
3777.44 838
3778.02 845
3778.60 775
3779.18 826
3779.76 902
3780.34 852
3780.92 771
3781.50 824
3782.08 812
3782.66 728
3783.24 795
3783.82 863
3784.40 887
3784.98 774
3785.56 834
3786.14 721
3786.72 863
3787.30 839
3787.88 777
3788.46 773
3789.04 872
3789.62 860
3790.20 862
3790.78 1014
3791.36 971
3791.94 906
3792.53 834
3793.11 788
3793.69 856
3794.27 880
3794.85 870
3795.43 927
3796.01 1008
3796.59 890
3797.17 1051
3797.75 1082
3798.33 1004
3798.91 1063
3799.50 1028
3800.08 1053
3800.66 1015
3801.24 1098
3801.82 1173
3802.40 1102
3802.98 1171
3803.57 1236
3804.15 1240
3804.73 1215
3805.31 1124
3805.89 1173
3806.47 1175
3807.05 1165
3807.64 1242
3808.22 1256
3808.80 1226
3809.38 1202
3809.96 1369
3810.55 1340
3811.13 1215
3811.71 1249
3812.29 1321
3812.87 1382
3813.46 1308
3814.04 1197
3814.62 1362
3815.20 1501
3815.79 1503
3816.37 1432
3816.95 1480
3817.53 1308
3818.12 1377
3818.70 1505
3819.28 1383
3819.86 1211
3820.45 1064
3821.03 1008
3821.61 1067
3822.20 930
3822.78 941
3823.36 927
3823.94 948
3824.53 953
3825.11 1040
3825.69 1016
3826.28 906
3826.86 932
3827.44 912
3828.03 902
3828.61 948
3829.19 854
3829.78 795
3830.36 896
3830.94 811
3831.53 890
3832.11 849
3832.69 878
3833.28 843
3833.86 807
3834.45 937
3835.03 830
3835.61 844
3836.20 830
3836.78 895
3837.37 965
3837.95 882
3838.53 817
3839.12 796
3839.70 746
3840.29 873
3840.87 921
3841.46 842
3842.04 729
3842.62 782
3843.21 863
3843.79 785
3844.38 775
3844.96 727
3845.55 746
3846.13 789
3846.72 831
3847.30 815
3847.89 829
3848.47 738
3849.06 753
3849.64 871
3850.23 827
3850.81 787
3851.40 823
3851.98 903
3852.57 716
3853.15 821
3853.74 742
3854.32 807
3854.91 770
3855.49 755
3856.08 828
3856.66 892
3857.25 790
3857.84 781
3858.42 687
3859.01 873
3859.59 856
3860.18 874
3860.76 987
3861.35 913
3861.94 1009
3862.52 999
3863.11 996
3863.69 1099
3864.28 1194
3864.87 1158
3865.45 1086
3866.04 1105
3866.62 1122
3867.21 1056
3867.80 1048
3868.38 1098
3868.97 990
3869.56 981
3870.14 976
3870.73 929
3871.32 977
3871.90 899
3872.49 822
3873.08 786
3873.66 845
3874.25 900
3874.84 940
3875.42 857
3876.01 805
3876.60 847
3877.19 928
3877.77 916
3878.36 910
3878.95 885
3879.53 814
3880.12 894
3880.71 754
3881.30 820
3881.88 727
3882.47 773
3883.06 738
3883.65 772
3884.23 817
3884.82 739
3885.41 782
3886.00 838
3886.58 761
3887.17 776
3887.76 812
3888.35 838
3888.94 911
3889.52 859
3890.11 869
3890.70 847
3891.29 929
3891.88 937
3892.46 980
3893.05 874
3893.64 976
3894.23 913
3894.82 929
3895.41 903
3895.99 857
3896.58 817
3897.17 928
3897.76 785
3898.35 806
3898.94 827
3899.53 863
3900.12 813
3900.70 832
3901.29 742
3901.88 812
3902.47 850
3903.06 804
3903.65 795
3904.24 818
3904.83 877
3905.42 861
3906.01 865
3906.60 888
3907.18 917
3907.77 806
3908.36 866
3908.95 808
3909.54 842
3910.13 808
3910.72 783
3911.31 815
3911.90 765
3912.49 807
3913.08 772
3913.67 740
3914.26 746
3914.85 712
3915.44 780
3916.03 885
3916.62 715
3917.21 788
3917.80 747
3918.39 728
3918.98 845
3919.57 813
3920.16 781
3920.75 732
3921.34 815
3921.93 687
3922.52 847
3923.11 825
3923.70 812
3924.30 701
3924.89 741
3925.48 747
3926.07 727
3926.66 701
3927.25 630
3927.84 718
3928.43 740
3929.02 718
3929.61 605
3930.20 617
3930.80 692
3931.39 691
3931.98 713
3932.57 684
3933.16 714
3933.75 769
3934.34 726
3934.93 696
3935.53 667
3936.12 674
3936.71 684
3937.30 719
3937.89 710
3938.48 719
3939.08 748
3939.67 809
3940.26 770
3940.85 830
3941.44 746
3942.04 797
3942.63 806
3943.22 738
3943.81 783
3944.40 712
3945.00 731
3945.59 742
3946.18 725
3946.77 697
3947.36 745
3947.96 720
3948.55 717
3949.14 560
3949.73 694
3950.33 758
3950.92 738
3951.51 710
3952.11 698
3952.70 658
3953.29 646
3953.88 772
3954.48 773
3955.07 719
3955.66 726
3956.26 700
3956.85 748
3957.44 754
3958.04 677
3958.63 706
3959.22 746
3959.81 711
3960.41 834
3961.00 776
3961.60 771
3962.19 832
3962.78 825
3963.38 786
3963.97 699
3964.56 710
3965.16 800
3965.75 839
3966.34 814
3966.94 849
3967.53 784
3968.13 777
3968.72 894
3969.31 1001
3969.91 939
3970.50 915
3971.10 829
3971.69 817
3972.28 735
3972.88 788
3973.47 851
3974.07 859
3974.66 768
3975.26 946
3975.85 906
3976.45 992
3977.04 1084
3977.63 958
3978.23 981
3978.82 1049
3979.42 1141
3980.01 1003
3980.61 1042
3981.20 1054
3981.80 984
3982.39 888
3982.99 747
3983.58 918
3984.18 875
3984.77 888
3985.37 872
3985.96 935
3986.56 882
3987.16 981
3987.75 916
3988.35 835
3988.94 854
3989.54 866
3990.13 914
3990.73 913
3991.32 1035
3991.92 879
3992.52 849
3993.11 875
3993.71 924
3994.30 1011
3994.90 904
3995.50 857
3996.09 889
3996.69 824
3997.28 842
3997.88 735
3998.48 710
3999.07 863
3999.67 847
4000.26 903
4000.86 764
4001.46 816
4002.05 927
4002.65 830
4003.25 826
4003.84 806
4004.44 845
4005.04 831
4005.63 866
4006.23 901
4006.83 983
4007.42 963
4008.02 928
4008.62 1027
4009.21 974
4009.81 920
4010.41 845
4011.01 904
4011.60 807
4012.20 765
4012.80 839
4013.40 782
4013.99 873
4014.59 872
4015.19 771
4015.78 829
4016.38 761
4016.98 807
4017.58 811
4018.18 746
4018.77 847
4019.37 848
4019.97 785
4020.57 793
4021.16 782
4021.76 706
4022.36 814
4022.96 826
4023.56 796
4024.15 822
4024.75 829
4025.35 792
4025.95 762
4026.55 803
4027.15 910
4027.74 852
4028.34 906
4028.94 872
4029.54 816
4030.14 947
4030.74 867
4031.34 916
4031.93 940
4032.53 898
4033.13 815
4033.73 818
4034.33 803
4034.93 864
4035.53 801
4036.13 812
4036.73 883
4037.32 887
4037.92 894
4038.52 799
4039.12 801
4039.72 768
4040.32 656
4040.92 680
4041.52 689
4042.12 718
4042.72 684
4043.32 616
4043.92 768
4044.52 634
4045.12 655
4045.72 617
4046.32 626
4046.92 676
4047.52 674
4048.12 621
4048.72 667
4049.32 675
4049.92 666
4050.52 731
4051.12 719
4051.72 738
4052.32 662
4052.92 647
4053.52 643
4054.12 700
4054.72 702
4055.32 725
4055.92 694
4056.52 718
4057.12 750
4057.72 740
4058.32 708
4058.92 732
4059.52 775
4060.12 757
4060.72 742
4061.33 714
4061.93 692
4062.53 693
4063.13 703
4063.73 711
4064.33 721
4064.93 679
4065.53 724
4066.13 670
4066.74 631
4067.34 599
4067.94 680
4068.54 709
4069.14 714
4069.74 692
4070.34 705
4070.95 761
4071.55 667
4072.15 675
4072.75 808
4073.35 768
4073.95 786
4074.56 727
4075.16 740
4075.76 718
4076.36 694
4076.96 682
4077.57 684
4078.17 593
4078.77 601
4079.37 683
4079.97 789
4080.58 684
4081.18 661
4081.78 693
4082.38 644
4082.99 646
4083.59 603
4084.19 690
4084.79 691
4085.40 645
4086.00 688
4086.60 782
4087.21 671
4087.81 704
4088.41 783
4089.01 730
4089.62 741
4090.22 699
4090.82 681
4091.43 696
4092.03 736
4092.63 755
4093.24 788
4093.84 732
4094.44 668
4095.05 819
4095.65 708
4096.25 716
4096.86 780
4097.46 689
4098.06 833
4098.67 796
4099.27 754
4099.87 665
4100.48 679
4101.08 690
4101.69 659
4102.29 691
4102.89 750
4103.50 711
4104.10 616
4104.71 661
4105.31 672
4105.91 787
4106.52 876
4107.12 709
4107.73 699
4108.33 710
4108.94 764
4109.54 738
4110.14 801
4110.75 714
4111.35 724
4111.96 654
4112.56 662
4113.17 767
4113.77 726
4114.38 770
4114.98 714
4115.59 694
4116.19 614
4116.80 628
4117.40 608
4118.01 660
4118.61 634
4119.22 616
4119.82 677
4120.43 660
4121.03 650
4121.64 565
4122.24 626
4122.85 673
4123.46 752
4124.06 692
4124.67 661
4125.27 678
4125.88 690
4126.48 607
4127.09 666
4127.69 693
4128.30 750
4128.91 703
4129.51 590
4130.12 728
4130.72 637
4131.33 614
4131.94 661
4132.54 680
4133.15 698
4133.76 662
4134.36 718
4134.97 785
4135.57 796
4136.18 779
4136.79 805
4137.39 721
4138.00 706
4138.61 851
4139.21 800
4139.82 779
4140.43 780
4141.03 819
4141.64 848
4142.25 796
4142.85 780
4143.46 789
4144.07 888
4144.67 712
4145.28 820
4145.89 791
4146.50 743
4147.10 834
4147.71 799
4148.32 787
4148.93 854
4149.53 754
4150.14 685
4150.75 802
4151.36 758
4151.96 732
4152.57 684
4153.18 685
4153.79 686
4154.39 745
4155.00 762
4155.61 749
4156.22 728
4156.82 704
4157.43 731
4158.04 708
4158.65 695
4159.26 698
4159.87 723
4160.47 707
4161.08 756
4161.69 735
4162.30 740
4162.91 780
4163.52 779
4164.12 612
4164.73 673
4165.34 614
4165.95 679
4166.56 668
4167.17 724
4167.78 721
4168.38 722
4168.99 737
4169.60 738
4170.21 736
4170.82 692
4171.43 676
4172.04 584
4172.65 704
4173.26 676
4173.86 816
4174.47 777
4175.08 649
4175.69 648
4176.30 620
4176.91 762
4177.52 743
4178.13 750
4178.74 681
4179.35 704
4179.96 689
4180.57 672
4181.18 637
4181.79 683
4182.40 720
4183.01 637
4183.62 582
4184.23 600
4184.84 629
4185.45 752
4186.06 715
4186.67 651
4187.28 672
4187.89 700
4188.50 764
4189.11 713
4189.72 800
4190.33 782
4190.94 819
4191.55 673
4192.16 695
4192.77 756
4193.38 795
4193.99 654
4194.60 805
4195.21 778
4195.82 719
4196.44 753
4197.05 716
4197.66 732
4198.27 706
4198.88 774
4199.49 709
4200.10 706
4200.71 757
4201.32 785
4201.94 672
4202.55 720
4203.16 809
4203.77 742
4204.38 709
4204.99 683
4205.60 724
4206.21 677
4206.83 652
4207.44 735
4208.05 672
4208.66 625
4209.27 761
4209.89 727
4210.50 717
4211.11 741
4211.72 619
4212.33 715
4212.94 807
4213.56 684
4214.17 724
4214.78 856
4215.39 909
4216.01 840
4216.62 818
4217.23 777
4217.84 838
4218.46 758
4219.07 854
4219.68 875
4220.29 845
4220.91 741
4221.52 833
4222.13 972
4222.74 939
4223.36 929
4223.97 954
4224.58 871
4225.19 925
4225.81 900
4226.42 807
4227.03 809
4227.65 924
4228.26 824
4228.87 836
4229.49 966
4230.10 952
4230.71 902
4231.33 1014
4231.94 934
4232.55 990
4233.17 969
4233.78 1049
4234.39 1154
4235.01 1184
4235.62 1265
4236.23 1393
4236.85 1515
4237.46 1475
4238.08 1243
4238.69 1185
4239.30 1345
4239.92 1193
4240.53 960
4241.15 960
4241.76 891
4242.37 856
4242.99 943
4243.60 843
4244.22 767
4244.83 789
4245.45 848
4246.06 832
4246.67 807
4247.29 808
4247.90 801
4248.52 782
4249.13 755
4249.75 836
4250.36 890
4250.98 773
4251.59 853
4252.21 717
4252.82 725
4253.44 802
4254.05 834
4254.67 782
4255.28 792
4255.90 780
4256.51 821
4257.13 867
4257.74 735
4258.36 826
4258.97 862
4259.59 767
4260.20 800
4260.82 719
4261.44 777
4262.05 812
4262.67 699
4263.28 715
4263.90 781
4264.51 739
4265.13 849
4265.75 904
4266.36 927
4266.98 921
4267.59 864
4268.21 988
4268.83 964
4269.44 981
4270.06 845
4270.67 780
4271.29 822
4271.91 856
4272.52 892
4273.14 856
4273.76 905
4274.37 951
4274.99 945
4275.61 1113
4276.22 1023
4276.84 1104
4277.46 1128
4278.07 1112
4278.69 987
4279.31 976
4279.92 952
4280.54 918
4281.16 908
4281.77 960
4282.39 968
4283.01 900
4283.63 768
4284.24 829
4284.86 808
4285.48 836
4286.09 842
4286.71 810
4287.33 828
4287.95 786
4288.56 718
4289.18 806
4289.80 701
4290.42 730
4291.03 779
4291.65 723
4292.27 768
4292.89 817
4293.51 736
4294.12 752
4294.74 775
4295.36 723
4295.98 739
4296.60 753
4297.21 737
4297.83 737
4298.45 810
4299.07 812
4299.69 774
4300.31 785
4300.92 802
4301.54 749
4302.16 608
4302.78 662
4303.40 748
4304.02 687
4304.63 746
4305.25 745
4305.87 799
4306.49 774
4307.11 776
4307.73 814
4308.35 810
4308.97 844
4309.59 738
4310.20 863
4310.82 854
4311.44 819
4312.06 867
4312.68 876
4313.30 737
4313.92 839
4314.54 863
4315.16 836
4315.78 812
4316.40 826
4317.02 830
4317.64 769
4318.26 814
4318.88 733
4319.50 778
4320.12 848
4320.74 894
4321.36 797
4321.98 864
4322.60 863
4323.22 900
4323.84 876
4324.46 879
4325.08 879
4325.70 924
4326.32 912
4326.94 888
4327.56 1003
4328.18 1090
4328.80 931
4329.42 909
4330.04 1037
4330.66 949
4331.28 966
4331.90 960
4332.52 974
4333.14 1030
4333.76 1102
4334.38 1178
4335.00 1131
4335.63 1262
4336.25 1226
4336.87 1272
4337.49 1400
4338.11 1401
4338.73 1531
4339.35 1566
4339.97 1569
4340.59 1504
4341.22 1426
4341.84 1492
4342.46 1218
4343.08 1521
4343.70 1571
4344.32 1861
4344.94 2121
4345.57 2186
4346.19 2498
4346.81 2878
4347.43 2882
4348.05 3026
4348.67 3117
4349.30 3266
4349.92 3236
4350.54 2982
4351.16 2600
4351.78 2246
4352.41 1895
4353.03 1680
4353.65 1417
4354.27 1236
4354.90 1262
4355.52 1225
4356.14 1200
4356.76 1101
4357.38 1040
4358.01 1095
4358.63 1075
4359.25 1078
4359.87 1102
4360.50 1096
4361.12 1036
4361.74 1078
4362.37 1107
4362.99 993
4363.61 909
4364.23 1053
4364.86 1052
4365.48 1058
4366.10 998
4366.73 1015
4367.35 1013
4367.97 888
4368.60 938
4369.22 884
4369.84 839
4370.47 840
4371.09 788
4371.71 823
4372.34 821
4372.96 784
4373.58 814
4374.21 869
4374.83 901
4375.46 889
4376.08 764
4376.70 781
4377.33 775
4377.95 774
4378.57 816
4379.20 885
4379.82 909
4380.45 982
4381.07 756
4381.70 794
4382.32 835
4382.94 823
4383.57 908
4384.19 795
4384.82 771
4385.44 795
4386.07 794
4386.69 747
4387.32 851
4387.94 857
4388.56 862
4389.19 848
4389.81 799
4390.44 857
4391.06 860
4391.69 778
4392.31 784
4392.94 755
4393.56 740
4394.19 794
4394.81 883
4395.44 817
4396.06 734
4396.69 809
4397.31 767
4397.94 778
4398.57 924
4399.19 962
4399.82 875
4400.44 1013
4401.07 814
4401.69 794
4402.32 800
4402.94 870
4403.57 855
4404.20 775
4404.82 780
4405.45 798
4406.07 850
4406.70 874
4407.33 820
4407.95 792
4408.58 844
4409.20 956
4409.83 764
4410.46 772
4411.08 840
4411.71 983
4412.34 836
4412.96 758
4413.59 804
4414.21 921
4414.84 868
4415.47 878
4416.09 785
4416.72 709
4417.35 734
4417.97 705
4418.60 762
4419.23 710
4419.86 751
4420.48 922
4421.11 910
4421.74 792
4422.36 781
4422.99 771
4423.62 788
4424.25 840
4424.87 791
4425.50 790
4426.13 790
4426.75 717
4427.38 748
4428.01 794
4428.64 906
4429.26 672
4429.89 675
4430.52 730
4431.15 810
4431.78 818
4432.40 827
4433.03 734
4433.66 834
4434.29 859
4434.91 789
4435.54 731
4436.17 776
4436.80 735
4437.43 763
4438.06 766
4438.68 864
4439.31 778
4439.94 731
4440.57 871
4441.20 817
4441.83 788
4442.45 836
4443.08 908
4443.71 766
4444.34 670
4444.97 662
4445.60 761
4446.23 706
4446.86 839
4447.48 807
4448.11 797
4448.74 800
4449.37 769
4450.00 730
4450.63 735
4451.26 753
4451.89 816
4452.52 783
4453.15 832
4453.78 831
4454.40 783
4455.03 779
4455.66 876
4456.29 948
4456.92 958
4457.55 870
4458.18 945
4458.81 983
4459.44 941
4460.07 952
4460.70 746
4461.33 711
4461.96 834
4462.59 776
4463.22 774
4463.85 840
4464.48 700
4465.11 622
4465.74 678
4466.37 635
4467.00 614
4467.63 745
4468.26 785
4468.89 700
4469.52 679
4470.15 665
4470.78 744
4471.41 788
4472.04 695
4472.68 740
4473.31 786
4473.94 731
4474.57 645
4475.20 635
4475.83 653
4476.46 688
4477.09 688
4477.72 668
4478.35 676
4478.98 629
4479.62 704
4480.25 709
4480.88 740
4481.51 600
4482.14 699
4482.77 807
4483.40 804
4484.04 711
4484.67 734
4485.30 795
4485.93 875
4486.56 838
4487.19 814
4487.82 706
4488.46 717
4489.09 854
4489.72 826
4490.35 863
4490.98 811
4491.62 802
4492.25 734
4492.88 761
4493.51 773
4494.14 809
4494.78 828
4495.41 827
4496.04 899
4496.67 744
4497.31 787
4497.94 803
4498.57 843
4499.20 961
4499.84 1071
4500.47 1025
4501.10 957
4501.73 1002
4502.37 925
4503.00 1005
4503.63 1012
4504.27 1037
4504.90 1075
4505.53 975
4506.16 989
4506.80 897
4507.43 932
4508.06 912
4508.70 842
4509.33 917
4509.96 956
4510.60 868
4511.23 764
4511.86 890
4512.50 916
4513.13 751
4513.76 752
4514.40 771
4515.03 743
4515.66 754
4516.30 740
4516.93 735
4517.57 744
4518.20 709
4518.83 700
4519.47 785
4520.10 716
4520.74 749
4521.37 736
4522.00 764
4522.64 764
4523.27 795
4523.91 686
4524.54 764
4525.18 738
4525.81 834
4526.44 787
4527.08 819
4527.71 815
4528.35 771
4528.98 832
4529.62 1015
4530.25 1059
4530.89 1086
4531.52 1179
4532.16 1276
4532.79 1278
4533.43 1304
4534.06 1360
4534.70 1273
4535.33 1244
4535.97 1361
4536.60 1214
4537.24 1109
4537.87 937
4538.51 844
4539.14 797
4539.78 811
4540.41 852
4541.05 767
4541.68 748
4542.32 790
4542.96 784
4543.59 791
4544.23 775
4544.86 706
4545.50 848
4546.13 706
4546.77 647
4547.41 563
4548.04 687
4548.68 711
4549.31 694
4549.95 751
4550.59 724
4551.22 646
4551.86 731
4552.50 724
4553.13 680
4553.77 668
4554.40 694
4555.04 634
4555.68 645
4556.31 639
4556.95 725
4557.59 699
4558.22 718
4558.86 712
4559.50 796
4560.13 712
4560.77 769
4561.41 728
4562.04 712
4562.68 761
4563.32 706
4563.96 718
4564.59 666
4565.23 661
4565.87 658
4566.50 663
4567.14 717
4567.78 792
4568.42 790
4569.05 714
4569.69 808
4570.33 766
4570.97 727
4571.60 698
4572.24 782
4572.88 831
4573.52 764
4574.16 705
4574.79 750
4575.43 755
4576.07 832
4576.71 758
4577.34 778
4577.98 704
4578.62 605
4579.26 693
4579.90 752
4580.54 810
4581.17 736
4581.81 653
4582.45 711
4583.09 766
4583.73 656
4584.37 750
4585.00 769
4585.64 672
4586.28 739
4586.92 768
4587.56 800
4588.20 800
4588.84 721
4589.48 874
4590.11 900
4590.75 961
4591.39 1056
4592.03 1068
4592.67 1093
4593.31 1226
4593.95 1112
4594.59 1011
4595.23 956
4595.87 1030
4596.51 830
4597.15 889
4597.79 944
4598.42 1024
4599.06 867
4599.70 801
4600.34 817
4600.98 870
4601.62 747
4602.26 793
4602.90 871
4603.54 826
4604.18 895
4604.82 932
4605.46 915
4606.10 900
4606.74 809
4607.38 835
4608.02 819
4608.66 898
4609.30 856
4609.94 832
4610.58 836
4611.22 762
4611.86 809
4612.50 946
4613.15 756
4613.79 726
4614.43 836
4615.07 885
4615.71 812
4616.35 784
4616.99 690
4617.63 737
4618.27 777
4618.91 790
4619.55 822
4620.19 654
4620.83 677
4621.48 678
4622.12 715
4622.76 668
4623.40 693
4624.04 723
4624.68 861
4625.32 799
4625.96 691
4626.61 668
4627.25 716
4627.89 729
4628.53 697
4629.17 690
4629.81 743
4630.46 696
4631.10 841
4631.74 894
4632.38 852
4633.02 875
4633.66 1014
4634.31 812
4634.95 813
4635.59 935
4636.23 883
4636.88 787
4637.52 822
4638.16 785
4638.80 843
4639.44 752
4640.09 730
4640.73 769
4641.37 841
4642.01 858
4642.66 866
4643.30 895
4643.94 874
4644.58 779
4645.23 747
4645.87 829
4646.51 762
4647.16 770
4647.80 754
4648.44 792
4649.08 777
4649.73 673
4650.37 780
4651.01 839
4651.66 850
4652.30 689
4652.94 787
4653.59 714
4654.23 652
4654.87 697
4655.52 711
4656.16 681
4656.80 702
4657.45 707
4658.09 695
4658.74 731
4659.38 591
4660.02 649
4660.67 661
4661.31 699
4661.95 672
4662.60 664
4663.24 616
4663.89 661
4664.53 652
4665.17 744
4665.82 597
4666.46 629
4667.11 619
4667.75 633
4668.40 593
4669.04 618
4669.68 666
4670.33 741
4670.97 636
4671.62 603
4672.26 640
4672.91 665
4673.55 709
4674.20 603
4674.84 566
4675.49 636
4676.13 776
4676.78 695
4677.42 690
4678.07 714
4678.71 718
4679.36 667
4680.00 762
4680.65 710
4681.29 709
4681.94 796
4682.58 753
4683.23 732
4683.87 748
4684.52 806
4685.16 762
4685.81 774
4686.46 687
4687.10 756
4687.75 762
4688.39 774
4689.04 705
4689.68 739
4690.33 680
4690.98 753
4691.62 800
4692.27 796
4692.91 856
4693.56 791
4694.21 826
4694.85 812
4695.50 865
4696.15 955
4696.79 962
4697.44 1052
4698.08 1123
4698.73 1064
4699.38 1214
4700.02 1320
4700.67 1347
4701.32 1354
4701.96 1310
4702.61 1068
4703.26 1034
4703.90 1014
4704.55 1013
4705.20 923
4705.84 886
4706.49 854
4707.14 923
4707.79 800
4708.43 836
4709.08 764
4709.73 842
4710.37 829
4711.02 851
4711.67 770
4712.32 729
4712.96 739
4713.61 710
4714.26 739
4714.91 645
4715.55 667
4716.20 749
4716.85 801
4717.50 698
4718.14 761
4718.79 804
4719.44 776
4720.09 844
4720.74 731
4721.38 782
4722.03 694
4722.68 801
4723.33 829
4723.98 838
4724.62 742
4725.27 706
4725.92 843
4726.57 808
4727.22 769
4727.87 839
4728.52 777
4729.16 793
4729.81 730
4730.46 879
4731.11 774
4731.76 731
4732.41 873
4733.06 715
4733.70 692
4734.35 791
4735.00 688
4735.65 654
4736.30 681
4736.95 667
4737.60 711
4738.25 643
4738.90 717
4739.55 740
4740.20 719
4740.84 776
4741.49 758
4742.14 790
4742.79 757
4743.44 750
4744.09 778
4744.74 743
4745.39 743
4746.04 706
4746.69 803
4747.34 676
4747.99 711
4748.64 704
4749.29 702
4749.94 663
4750.59 756
4751.24 719
4751.89 928
4752.54 967
4753.19 917
4753.84 955
4754.49 903
4755.14 784
4755.79 811
4756.44 963
4757.09 858
4757.74 766
4758.39 816
4759.04 744
4759.70 786
4760.35 795
4761.00 764
4761.65 720
4762.30 694
4762.95 775
4763.60 868
4764.25 810
4764.90 692
4765.55 742
4766.20 739
4766.86 732
4767.51 831
4768.16 749
4768.81 848
4769.46 780
4770.11 832
4770.76 816
4771.41 760
4772.07 770
4772.72 634
4773.37 659
4774.02 597
4774.67 610
4775.32 545
4775.98 632
4776.63 683
4777.28 655
4777.93 672
4778.58 716
4779.24 749
4779.89 773
4780.54 630
4781.19 656
4781.84 767
4782.50 825
4783.15 798
4783.80 750
4784.45 644
4785.10 698
4785.76 703
4786.41 691
4787.06 732
4787.71 683
4788.37 735
4789.02 660
4789.67 679
4790.33 735
4790.98 711
4791.63 651
4792.28 757
4792.94 779
4793.59 737
4794.24 659
4794.90 643
4795.55 699
4796.20 723
4796.86 720
4797.51 686
4798.16 687
4798.81 705
4799.47 735
4800.12 715
4800.78 757
4801.43 643
4802.08 665
4802.74 679
4803.39 689
4804.04 689
4804.70 740
4805.35 812
4806.00 806
4806.66 801
4807.31 667
4807.97 703
4808.62 685
4809.27 625
4809.93 681
4810.58 693
4811.24 655
4811.89 767
4812.54 640
4813.20 674
4813.85 824
4814.51 804
4815.16 783
4815.82 779
4816.47 699
4817.13 732
4817.78 652
4818.44 717
4819.09 691
4819.74 719
4820.40 912
4821.05 830
4821.71 790
4822.36 805
4823.02 808
4823.67 715
4824.33 737
4824.98 963
4825.64 888
4826.29 902
4826.95 970
4827.60 856
4828.26 796
4828.92 924
4829.57 917
4830.23 836
4830.88 763
4831.54 897
4832.19 890
4832.85 870
4833.50 899
4834.16 947
4834.82 904
4835.47 879
4836.13 982
4836.78 1011
4837.44 1126
4838.10 1068
4838.75 1071
4839.41 1139
4840.06 1075
4840.72 1040
4841.38 1130
4842.03 1091
4842.69 1045
4843.34 1125
4844.00 1036
4844.66 1058
4845.31 1125
4845.97 1223
4846.63 1262
4847.28 1206
4847.94 1284
4848.60 1406
4849.25 1521
4849.91 1611
4850.57 1694
4851.22 1940
4851.88 1835
4852.54 1790
4853.20 1713
4853.85 1641
4854.51 1638
4855.17 1539
4855.82 1469
4856.48 1533
4857.14 1541
4857.80 1473
4858.45 1549
4859.11 1487
4859.77 1565
4860.43 1449
4861.08 1520
4861.74 1489
4862.40 1387
4863.06 1424
4863.71 1395
4864.37 1409
4865.03 1438
4865.69 1479
4866.34 1405
4867.00 1338
4867.66 1489
4868.32 1335
4868.98 1458
4869.63 1304
4870.29 1373
4870.95 1181
4871.61 1145
4872.27 1280
4872.93 1213
4873.58 1160
4874.24 1238
4874.90 1259
4875.56 1176
4876.22 1144
4876.88 1186
4877.54 1223
4878.19 1280
4878.85 1390
4879.51 1393
4880.17 1318
4880.83 1579
4881.49 1396
4882.15 1183
4882.81 1140
4883.47 1215
4884.13 1268
4884.78 1138
4885.44 1100
4886.10 1119
4886.76 1147
4887.42 1220
4888.08 1086
4888.74 1109
4889.40 1083
4890.06 1230
4890.72 1322
4891.38 1165
4892.04 1262
4892.70 1445
4893.36 1319
4894.02 1365
4894.68 1286
4895.34 1325
4896.00 1323
4896.66 1258
4897.32 1188
4897.98 1107
4898.64 1165
4899.30 1138
4899.96 1136
4900.62 1183
4901.28 1051
4901.94 999
4902.60 1005
4903.26 976
4903.92 961
4904.58 1018
4905.24 967
4905.90 921
4906.56 929
4907.22 950
4907.88 878
4908.54 880
4909.20 900
4909.87 1043
4910.53 1019
4911.19 1014
4911.85 938
4912.51 873
4913.17 866
4913.83 896
4914.49 896
4915.15 854
4915.81 846
4916.48 819
4917.14 765
4917.80 775
4918.46 804
4919.12 816
4919.78 847
4920.44 803
4921.11 864
4921.77 850
4922.43 743
4923.09 837
4923.75 827
4924.41 810
4925.08 906
4925.74 807
4926.40 839
4927.06 867
4927.72 798
4928.39 908
4929.05 847
4929.71 828
4930.37 906
4931.04 954
4931.70 936
4932.36 861
4933.02 800
4933.69 772
4934.35 832
4935.01 819
4935.67 795
4936.34 900
4937.00 816
4937.66 825
4938.32 861
4938.99 874
4939.65 836
4940.31 854
4940.98 852
4941.64 753
4942.30 831
4942.96 918
4943.63 768
4944.29 742
4944.95 681
4945.62 738
4946.28 815
4946.94 895
4947.61 766
4948.27 801
4948.93 754
4949.60 838
4950.26 810
4950.92 716
4951.59 785
4952.25 767
4952.92 810
4953.58 797
4954.24 789
4954.91 772
4955.57 666
4956.24 681
4956.90 738
4957.56 737
4958.23 715
4958.89 722
4959.56 845
4960.22 737
4960.88 692
4961.55 798
4962.21 875
4962.88 839
4963.54 829
4964.21 995
4964.87 965
4965.54 897
4966.20 929
4966.86 932
4967.53 871
4968.19 886
4968.86 960
4969.52 872
4970.19 843
4970.85 847
4971.52 835
4972.18 760
4972.85 729
4973.51 796
4974.18 863
4974.84 795
4975.51 730
4976.17 749
4976.84 923
4977.51 898
4978.17 841
4978.84 779
4979.50 788
4980.17 849
4980.83 740
4981.50 769
4982.16 810
4982.83 871
4983.50 883
4984.16 817
4984.83 816
4985.49 857
4986.16 779
4986.83 897
4987.49 895
4988.16 938
4988.82 979
4989.49 981
4990.16 1064
4990.82 1006
4991.49 993
4992.16 1113
4992.82 1099
4993.49 1039
4994.16 893
4994.82 905
4995.49 914
4996.15 927
4996.82 848
4997.49 824
4998.16 826
4998.82 807
4999.49 763
5000.16 708
5000.82 736
5001.49 760
5002.16 689
5002.82 700
5003.49 752
5004.16 747
5004.83 775
5005.49 776
5006.16 750
5006.83 735
5007.49 647
5008.16 626
5008.83 745
5009.50 744
5010.16 793
5010.83 838
5011.50 804
5012.17 818
5012.84 743
5013.50 689
5014.17 740
5014.84 732
5015.51 778
5016.17 725
5016.84 821
5017.51 748
5018.18 718
5018.85 763
5019.52 676
5020.18 764
5020.85 741
5021.52 688
5022.19 639
5022.86 682
5023.53 760
5024.19 816
5024.86 756
5025.53 784
5026.20 778
5026.87 674
5027.54 718
5028.21 710
5028.88 740
5029.54 745
5030.21 752
5030.88 775
5031.55 719
5032.22 759
5032.89 813
5033.56 757
5034.23 730
5034.90 740
5035.57 762
5036.24 765
5036.90 777
5037.57 822
5038.24 664
5038.91 667
5039.58 642
5040.25 702
5040.92 743
5041.59 686
5042.26 752
5042.93 775
5043.60 731
5044.27 713
5044.94 713
5045.61 842
5046.28 850
5046.95 768
5047.62 683
5048.29 696
5048.96 841
5049.63 705
5050.30 638
5050.97 723
5051.64 745
5052.31 787
5052.98 796
5053.65 755
5054.32 693
5054.99 705
5055.66 721
5056.34 690
5057.01 614
5057.68 687
5058.35 663
5059.02 701
5059.69 746
5060.36 737
5061.03 626
5061.70 680
5062.37 725
5063.04 723
5063.72 764
5064.39 746
5065.06 754
5065.73 697
5066.40 721
5067.07 769
5067.74 737
5068.42 648
5069.09 749
5069.76 692
5070.43 714
5071.10 676
5071.77 652
5072.44 697
5073.12 736
5073.79 694
5074.46 745
5075.13 768
5075.80 770
5076.48 689
5077.15 807
5077.82 839
5078.49 938
5079.16 855
5079.84 845
5080.51 865
5081.18 939
5081.85 864
5082.53 857
5083.20 838
5083.87 742
5084.54 641
5085.22 685
5085.89 794
5086.56 824
5087.23 815
5087.91 854
5088.58 720
5089.25 714
5089.93 728
5090.60 770
5091.27 832
5091.94 866
5092.62 877
5093.29 761
5093.96 832
5094.64 804
5095.31 782
5095.98 800
5096.66 799
5097.33 741
5098.00 836
5098.68 801
5099.35 760
5100.02 609
5100.70 635
5101.37 853
5102.04 862
5102.72 825
5103.39 815
5104.07 841
5104.74 718
5105.41 807
5106.09 830
5106.76 965
5107.44 941
5108.11 853
5108.78 863
5109.46 806
5110.13 825
5110.81 744
5111.48 802
5112.16 833
5112.83 733
5113.50 709
5114.18 813
5114.85 838
5115.53 833
5116.20 703
5116.88 820
5117.55 834
5118.23 705
5118.90 794
5119.58 938
5120.25 861
5120.93 789
5121.60 817
5122.28 753
5122.95 837
5123.63 782
5124.30 794
5124.98 787
5125.65 820
5126.33 752
5127.00 704
5127.68 802
5128.35 880
5129.03 707
5129.70 814
5130.38 789
5131.06 839
5131.73 825
5132.41 847
5133.08 810
5133.76 879
5134.43 811
5135.11 820
5135.79 770
5136.46 831
5137.14 851
5137.81 766
5138.49 755
5139.17 749
5139.84 730
5140.52 751
5141.20 724
5141.87 730
5142.55 725
5143.22 697
5143.90 704
5144.58 736
5145.25 619
5145.93 582
5146.61 699
5147.28 711
5147.96 706
5148.64 603
5149.31 591
5149.99 615
5150.67 676
5151.34 692
5152.02 743
5152.70 639
5153.38 703
5154.05 678
5154.73 684
5155.41 667
5156.08 590
5156.76 681
5157.44 748
5158.12 655
5158.79 653
5159.47 757
5160.15 645
5160.83 628
5161.50 608
5162.18 646
5162.86 703
5163.54 773
5164.22 606
5164.89 590
5165.57 664
5166.25 634
5166.93 644
5167.61 749
5168.28 710
5168.96 599
5169.64 628
5170.32 623
5171.00 606
5171.67 613
5172.35 666
5173.03 673
5173.71 660
5174.39 623
5175.07 611
5175.74 642
5176.42 618
5177.10 720
5177.78 675
5178.46 630
5179.14 666
5179.82 623
5180.50 611
5181.17 606
5181.85 601
5182.53 711
5183.21 763
5183.89 716
5184.57 744
5185.25 606
5185.93 549
5186.61 594
5187.29 526
5187.97 531
5188.65 593
5189.33 633
5190.00 572
5190.68 562
5191.36 665
5192.04 613
5192.72 574
5193.40 632
5194.08 579
5194.76 589
5195.44 629
5196.12 609
5196.80 588
5197.48 696
5198.16 671
5198.84 595
5199.52 606
5200.20 650
5200.88 690
5201.56 676
5202.24 685
5202.92 668
5203.60 703
5204.28 720
5204.96 627
5205.65 630
5206.33 597
5207.01 629
5207.69 641
5208.37 677
5209.05 639
5209.73 671
5210.41 715
5211.09 681
5211.77 775
5212.45 697
5213.13 710
5213.82 772
5214.50 720
5215.18 702
5215.86 717
5216.54 708
5217.22 737
5217.90 691
5218.58 803
5219.27 772
5219.95 741
5220.63 850
5221.31 863
5221.99 798
5222.67 800
5223.35 701
5224.04 793
5224.72 856
5225.40 808
5226.08 756
5226.76 738
5227.45 770
5228.13 730
5228.81 666
5229.49 659
5230.17 661
5230.86 676
5231.54 679
5232.22 689
5232.90 629
5233.58 648
5234.27 615
5234.95 682
5235.63 679
5236.31 721
5237.00 718
5237.68 776
5238.36 679
5239.05 768
5239.73 722
5240.41 730
5241.09 755
5241.78 776
5242.46 727
5243.14 633
5243.83 661
5244.51 663
5245.19 675
5245.87 696
5246.56 695
5247.24 759
5247.92 673
5248.61 714
5249.29 835
5249.97 801
5250.66 822
5251.34 806
5252.03 915
5252.71 966
5253.39 991
5254.08 856
5254.76 816
5255.44 945
5256.13 770
5256.81 767
5257.50 828
5258.18 704
5258.86 680
5259.55 760
5260.23 805
5260.92 790
5261.60 669
5262.28 797
5262.97 793
5263.65 789
5264.34 903
5265.02 897
5265.71 808
5266.39 787
5267.07 787
5267.76 827
5268.44 942
5269.13 804
5269.81 801
5270.50 757
5271.18 751
5271.87 726
5272.55 700
5273.24 710
5273.92 714
5274.61 647
5275.29 593
5275.98 661
5276.66 795
5277.35 682
5278.03 666
5278.72 723
5279.40 761
5280.09 754
5280.77 678
5281.46 744
5282.15 703
5282.83 685
5283.52 712
5284.20 789
5284.89 832
5285.57 766
5286.26 764
5286.95 766
5287.63 806
5288.32 790
5289.00 695
5289.69 727
5290.38 737
5291.06 627
5291.75 716
5292.43 732
5293.12 786
5293.81 750
5294.49 691
5295.18 677
5295.87 688
5296.55 680
5297.24 653
5297.92 782
5298.61 727
5299.30 788
5299.98 757
5300.67 835
5301.36 837
5302.04 936
5302.73 924
5303.42 927
5304.11 895
5304.79 973
5305.48 988
5306.17 851
5306.85 818
5307.54 725
5308.23 834
5308.92 888
5309.60 807
5310.29 745
5310.98 716
5311.66 944
5312.35 873
5313.04 852
5313.73 829
5314.41 891
5315.10 875
5315.79 902
5316.48 875
5317.17 852
5317.85 804
5318.54 826
5319.23 813
5319.92 909
5320.61 847
5321.29 910
5321.98 1007
5322.67 962
5323.36 979
5324.05 842
5324.73 791
5325.42 803
5326.11 734
5326.80 607
5327.49 643
5328.18 730
5328.87 662
5329.55 638
5330.24 695
5330.93 723
5331.62 685
5332.31 688
5333.00 655
5333.69 675
5334.38 672
5335.06 678
5335.75 768
5336.44 741
5337.13 718
5337.82 690
5338.51 686
5339.20 684
5339.89 641
5340.58 641
5341.27 731
5341.96 795
5342.65 853
5343.33 819
5344.02 736
5344.71 681
5345.40 727
5346.09 725
5346.78 740
5347.47 663
5348.16 715
5348.85 843
5349.54 896
5350.23 801
5350.92 872
5351.61 830
5352.30 861
5352.99 845
5353.68 783
5354.37 806
5355.06 829
5355.75 758
5356.44 709
5357.13 725
5357.82 731
5358.51 656
5359.21 578
5359.90 673
5360.59 748
5361.28 620
5361.97 617
5362.66 646
5363.35 640
5364.04 619
5364.73 639
5365.42 670
5366.11 712
5366.80 586
5367.49 618
5368.19 714
5368.88 666
5369.57 646
5370.26 670
5370.95 621
5371.64 612
5372.33 571
5373.02 618
5373.72 600
5374.41 681
5375.10 645
5375.79 654
5376.48 667
5377.17 603
5377.87 570
5378.56 569
5379.25 570
5379.94 608
5380.63 554
5381.33 616
5382.02 609
5382.71 613
5383.40 622
5384.09 644
5384.79 668
5385.48 689
5386.17 594
5386.86 674
5387.55 557
5388.25 625
5388.94 716
5389.63 646
5390.32 610
5391.02 674
5391.71 729
5392.40 664
5393.09 638
5393.79 708
5394.48 674
5395.17 709
5395.87 743
5396.56 703
5397.25 577
5397.95 610
5398.64 617
5399.33 622
5400.02 619
5400.72 663
5401.41 694
5402.10 612
5402.80 604
5403.49 586
5404.18 612
5404.88 600
5405.57 681
5406.26 707
5406.96 620
5407.65 632
5408.35 656
5409.04 645
5409.73 601
5410.43 649
5411.12 572
5411.81 648
5412.51 651
5413.20 649
5413.90 656
5414.59 690
5415.28 725
5415.98 655
5416.67 664
5417.37 665
5418.06 687
5418.76 697
5419.45 702
5420.14 659
5420.84 640
5421.53 652
5422.23 642
5422.92 659
5423.62 669
5424.31 607
5425.01 639
5425.70 760
5426.40 680
5427.09 689
5427.79 676
5428.48 689
5429.18 632
5429.87 562
5430.57 650
5431.26 688
5431.96 631
5432.65 609
5433.35 746
5434.04 699
5434.74 651
5435.43 662
5436.13 802
5436.82 790
5437.52 709
5438.22 713
5438.91 836
5439.61 783
5440.30 697
5441.00 756
5441.69 777
5442.39 739
5443.09 702
5443.78 679
5444.48 679
5445.17 823
5445.87 812
5446.57 747
5447.26 800
5447.96 851
5448.66 890
5449.35 908
5450.05 1006
5450.74 934
5451.44 847
5452.14 834
5452.83 892
5453.53 835
5454.23 803
5454.92 839
5455.62 860
5456.32 810
5457.01 894
5457.71 811
5458.41 783
5459.10 800
5459.80 890
5460.50 797
5461.20 867
5461.89 836
5462.59 846
5463.29 873
5463.98 911
5464.68 961
5465.38 864
5466.08 882
5466.77 995
5467.47 920
5468.17 820
5468.87 885
5469.56 784
5470.26 950
5470.96 854
5471.66 917
5472.35 985
5473.05 1052
5473.75 979
5474.45 1037
5475.15 1023
5475.84 940
5476.54 1076
5477.24 1114
5477.94 1189
5478.64 1231
5479.34 1432
5480.03 1654
5480.73 1861
5481.43 1930
5482.13 2009
5482.83 2011
5483.53 1920
5484.22 1810
5484.92 1726
5485.62 1495
5486.32 1431
5487.02 1348
5487.72 1443
5488.42 1510
5489.11 1407
5489.81 1403
5490.51 1378
5491.21 1202
5491.91 1211
5492.61 1280
5493.31 1410
5494.01 1436
5494.71 1372
5495.41 1415
5496.11 1358
5496.81 1296
5497.50 1436
5498.20 1730
5498.90 1793
5499.60 2001
5500.30 2153
5501.00 2540
5501.70 2794
5502.40 2776
5503.10 2977
5503.80 2961
5504.50 2614
5505.20 2420
5505.90 2190
5506.60 1932
5507.30 1719
5508.00 1591
5508.70 1539
5509.40 1500
5510.10 1481
5510.80 1354
5511.50 1273
5512.20 1317
5512.90 1244
5513.60 1203
5514.30 1321
5515.00 1257
5515.70 1273
5516.40 1160
5517.11 1160
5517.81 1116
5518.51 1054
5519.21 1098
5519.91 1073
5520.61 978
5521.31 916
5522.01 1067
5522.71 1130
5523.41 1081
5524.11 1006
5524.82 920
5525.52 1067
5526.22 1017
5526.92 878
5527.62 977
5528.32 956
5529.02 867
5529.72 786
5530.43 908
5531.13 959
5531.83 957
5532.53 870
5533.23 868
5533.93 952
5534.64 860
5535.34 892
5536.04 946
5536.74 853
5537.44 870
5538.15 810
5538.85 821
5539.55 774
5540.25 745
5540.95 770
5541.66 817
5542.36 722
5543.06 775
5543.76 754
5544.47 723
5545.17 747
5545.87 731
5546.57 630
5547.28 787
5547.98 761
5548.68 769
5549.38 828
5550.09 764
5550.79 773
5551.49 776
5552.19 676
5552.90 680
5553.60 838
5554.30 835
5555.01 844
5555.71 858
5556.41 728
5557.12 719
5557.82 724
5558.52 782
5559.23 787
5559.93 729
5560.63 770
5561.34 754
5562.04 771
5562.74 824
5563.45 763
5564.15 885
5564.85 887
5565.56 908
5566.26 870
5566.96 791
5567.67 825
5568.37 838
5569.08 807
5569.78 862
5570.48 747
5571.19 673
5571.89 747
5572.60 752
5573.30 779
5574.01 920
5574.71 722
5575.41 785
5576.12 810
5576.82 748
5577.53 804
5578.23 752
5578.94 794
5579.64 774
5580.35 804
5581.05 765
5581.76 731
5582.46 799
5583.16 766
5583.87 742
5584.57 709
5585.28 751
5585.98 708
5586.69 708
5587.39 812
5588.10 744
5588.81 658
5589.51 659
5590.22 703
5590.92 657
5591.63 701
5592.33 661
5593.04 669
5593.74 714
5594.45 685
5595.15 741
5595.86 776
5596.57 734
5597.27 700
5597.98 737
5598.68 715
5599.39 702
5600.09 716
5600.80 661
5601.51 688
5602.21 636
5602.92 633
5603.62 654
5604.33 749
5605.04 737
5605.74 690
5606.45 629
5607.16 685
5607.86 653
5608.57 691
5609.27 653
5609.98 605
5610.69 697
5611.39 760
5612.10 636
5612.81 650
5613.51 738
5614.22 750
5614.93 709
5615.64 696
5616.34 654
5617.05 703
5617.76 628
5618.46 743
5619.17 722
5619.88 702
5620.58 677
5621.29 693
5622.00 740
5622.71 710
5623.41 660
5624.12 638
5624.83 709
5625.54 734
5626.24 775
5626.95 748
5627.66 736
5628.37 800
5629.07 791
5629.78 867
5630.49 859
5631.20 866
5631.91 817
5632.61 859
5633.32 793
5634.03 834
5634.74 825
5635.45 870
5636.15 840
5636.86 787
5637.57 859
5638.28 840
5638.99 887
5639.70 912
5640.40 950
5641.11 855
5641.82 888
5642.53 1032
5643.24 932
5643.95 980
5644.66 940
5645.36 890
5646.07 951
5646.78 873
5647.49 807
5648.20 853
5648.91 791
5649.62 784
5650.33 809
5651.04 856
5651.75 815
5652.45 805
5653.16 784
5653.87 747
5654.58 789
5655.29 1011
5656.00 899
5656.71 926
5657.42 949
5658.13 1070
5658.84 1075
5659.55 1026
5660.26 995
5660.97 1037
5661.68 1070
5662.39 1046
5663.10 997
5663.81 952
5664.52 829
5665.23 847
5665.94 870
5666.65 796
5667.36 898
5668.07 841
5668.78 648
5669.49 751
5670.20 756
5670.91 826
5671.62 738
5672.33 739
5673.04 715
5673.75 643
5674.46 756
5675.17 732
5675.88 746
5676.59 770
5677.31 714
5678.02 751
5678.73 782
5679.44 706
5680.15 806
5680.86 805
5681.57 729
5682.28 769
5682.99 857
5683.70 792
5684.42 728
5685.13 754
5685.84 771
5686.55 783
5687.26 680
5687.97 698
5688.68 778
5689.39 716
5690.11 696
5690.82 678
5691.53 730
5692.24 733
5692.95 659
5693.67 640
5694.38 623
5695.09 640
5695.80 648
5696.51 636
5697.22 706
5697.94 668
5698.65 575
5699.36 656
5700.07 633
5700.79 671
5701.50 682
5702.21 672
5702.92 660
5703.63 646
5704.35 688
5705.06 641
5705.77 693
5706.48 759
5707.20 636
5707.91 625
5708.62 632
5709.34 702
5710.05 665
5710.76 668
5711.47 643
5712.19 718
5712.90 693
5713.61 650
5714.33 648
5715.04 645
5715.75 691
5716.47 637
5717.18 602
5717.89 591
5718.61 648
5719.32 683
5720.03 624
5720.75 684
5721.46 642
5722.17 644
5722.89 637
5723.60 691
5724.31 755
5725.03 737
5725.74 790
5726.46 829
5727.17 842
5727.88 861
5728.60 938
5729.31 1078
5730.03 1102
5730.74 1153
5731.45 1206
5732.17 1069
5732.88 924
5733.60 977
5734.31 858
5735.03 828
5735.74 768
5736.45 811
5737.17 684
5737.88 644
5738.60 705
5739.31 688
5740.03 641
5740.74 592
5741.46 538
5742.17 603
5742.89 622
5743.60 637
5744.32 665
5745.03 614
5745.75 690
5746.46 593
5747.18 653
5747.89 634
5748.61 593
5749.32 526
5750.04 481
5750.75 546
5751.47 617
5752.18 597
5752.90 574
5753.62 615
5754.33 635
5755.05 588
5755.76 560
5756.48 549
5757.19 622
5757.91 700
5758.63 653
5759.34 587
5760.06 580
5760.77 570
5761.49 590
5762.21 629
5762.92 692
5763.64 622
5764.35 700
5765.07 676
5765.79 630
5766.50 658
5767.22 662
5767.94 590
5768.65 629
5769.37 701
5770.08 627
5770.80 557
5771.52 638
5772.23 688
5772.95 620
5773.67 645
5774.39 663
5775.10 708
5775.82 719
5776.54 660
5777.25 603
5777.97 624
5778.69 610
5779.40 646
5780.12 663
5780.84 649
5781.56 653
5782.27 718
5782.99 733
5783.71 692
5784.43 689
5785.14 613
5785.86 675
5786.58 769
5787.30 759
5788.01 709
5788.73 634
5789.45 664
5790.17 676
5790.88 727
5791.60 702
5792.32 681
5793.04 658
5793.76 733
5794.47 722
5795.19 622
5795.91 752
5796.63 784
5797.35 785
5798.07 785
5798.78 785
5799.50 873
5800.22 876
5800.94 956
5801.66 1068
5802.38 1249
5803.10 1357
5803.81 1521
5804.53 1551
5805.25 1480
5805.97 1297
5806.69 1185
5807.41 1146
5808.13 1003
5808.85 849
5809.56 869
5810.28 979
5811.00 907
5811.72 801
5812.44 800
5813.16 824
5813.88 821
5814.60 812
5815.32 870
5816.04 807
5816.76 728
5817.48 814
5818.20 860
5818.92 798
5819.64 805
5820.36 815
5821.08 703
5821.80 767
5822.51 802
5823.23 813
5823.95 837
5824.67 723
5825.39 690
5826.11 676
5826.83 673
5827.55 709
5828.28 683
5829.00 698
5829.72 708
5830.44 665
5831.16 714
5831.88 739
5832.60 655
5833.32 650
5834.04 682
5834.76 684
5835.48 646
5836.20 600
5836.92 663
5837.64 700
5838.36 637
5839.08 731
5839.80 674
5840.53 647
5841.25 687
5841.97 761
5842.69 658
5843.41 661
5844.13 728
5844.85 663
5845.57 713
5846.29 672
5847.02 686
5847.74 701
5848.46 664
5849.18 685
5849.90 724
5850.62 723
5851.34 694
5852.07 766
5852.79 592
5853.51 650
5854.23 643
5854.95 722
5855.68 693
5856.40 649
5857.12 700
5857.84 606
5858.56 679
5859.29 751
5860.01 667
5860.73 730
5861.45 712
5862.17 656
5862.90 692
5863.62 725
5864.34 645
5865.06 626
5865.79 654
5866.51 730
5867.23 749
5867.95 676
5868.68 675
5869.40 657
5870.12 760
5870.84 721
5871.57 748
5872.29 745
5873.01 710
5873.74 768
5874.46 725
5875.18 661
5875.91 659
5876.63 695
5877.35 737
5878.08 730
5878.80 777
5879.52 684
5880.25 614
5880.97 742
5881.69 714
5882.42 679
5883.14 761
5883.86 771
5884.59 848
5885.31 841
5886.03 718
5886.76 779
5887.48 712
5888.21 763
5888.93 763
5889.65 721
5890.38 728
5891.10 709
5891.83 704
5892.55 749
5893.27 728
5894.00 723
5894.72 690
5895.45 696
5896.17 776
5896.90 701
5897.62 726
5898.35 674
5899.07 691
5899.79 659
5900.52 690
5901.24 687
5901.97 676
5902.69 650
5903.42 629
5904.14 703
5904.87 691
5905.59 705
5906.32 736
5907.04 688
5907.77 670
5908.49 744
5909.22 745
5909.94 736
5910.67 745
5911.39 698
5912.12 700
5912.84 723
5913.57 817
5914.30 753
5915.02 739
5915.75 737
5916.47 725
5917.20 718
5917.92 793
5918.65 765
5919.38 680
5920.10 672
5920.83 727
5921.55 768
5922.28 747
5923.01 752
5923.73 818
5924.46 868
5925.18 885
5925.91 772
5926.64 815
5927.36 852
5928.09 809
5928.81 845
5929.54 823
5930.27 800
5930.99 848
5931.72 919
5932.45 926
5933.17 873
5933.90 847
5934.63 838
5935.35 937
5936.08 993
5936.81 944
5937.53 901
5938.26 957
5938.99 1044
5939.72 1082
5940.44 1108
5941.17 1005
5941.90 1101
5942.62 1107
5943.35 1007
5944.08 1082
5944.81 1103
5945.53 1106
5946.26 1142
5946.99 1125
5947.72 1195
5948.44 1204
5949.17 1198
5949.90 1314
5950.63 1330
5951.35 1318
5952.08 1566
5952.81 1642
5953.54 1569
5954.27 1576
5954.99 1783
5955.72 1653
5956.45 1666
5957.18 1529
5957.91 1546
5958.64 1503
5959.36 1379
5960.09 1507
5960.82 1495
5961.55 1464
5962.28 1546
5963.01 1498
5963.73 1585
5964.46 1752
5965.19 1794
5965.92 1864
5966.65 2119
5967.38 2415
5968.11 2675
5968.83 2547
5969.56 2425
5970.29 2405
5971.02 2191
5971.75 2146
5972.48 1991
5973.21 1840
5973.94 1765
5974.67 1685
5975.40 1738
5976.13 1725
5976.86 1816
5977.58 1739
5978.31 1593
5979.04 1607
5979.77 1710
5980.50 1796
5981.23 1750
5981.96 1850
5982.69 1761
5983.42 1855
5984.15 1916
5984.88 2047
5985.61 1900
5986.34 1961
5987.07 1991
5987.80 2078
5988.53 1957
5989.26 1898
5989.99 1971
5990.72 1872
5991.45 1894
5992.18 1806
5992.91 1915
5993.64 1894
5994.37 1799
5995.10 1874
5995.83 1849
5996.56 1899
5997.29 2083
5998.03 1879
5998.76 1815
5999.49 1852
6000.22 1931
6000.95 1925
6001.68 1945
6002.41 1778
6003.14 1804
6003.87 1772
6004.60 1692
6005.33 1812
6006.07 1830
6006.80 1939
6007.53 1958
6008.26 2198
6008.99 2620
6009.72 2763
6010.45 2986
6011.18 3432
6011.92 3772
6012.65 3837
6013.38 4064
6014.11 4045
6014.84 4026
6015.57 3524
6016.31 3332
6017.04 3197
6017.77 2891
6018.50 2656
6019.23 2476
6019.96 2266
6020.70 2154
6021.43 2068
6022.16 1915
6022.89 1737
6023.63 1735
6024.36 1586
6025.09 1562
6025.82 1592
6026.55 1539
6027.29 1482
6028.02 1502
6028.75 1520
6029.48 1521
6030.22 1458
6030.95 1490
6031.68 1396
6032.42 1354
6033.15 1475
6033.88 1424
6034.61 1459
6035.35 1421
6036.08 1315
6036.81 1397
6037.55 1484
6038.28 1387
6039.01 1315
6039.74 1347
6040.48 1401
6041.21 1408
6041.94 1501
6042.68 1511
6043.41 1505
6044.14 1495
6044.88 1599
6045.61 1557
6046.35 1644
6047.08 1600
6047.81 1767
6048.55 1651
6049.28 1672
6050.01 1685
6050.75 1561
6051.48 1712
6052.22 1763
6052.95 1779
6053.68 1872
6054.42 1794
6055.15 1785
6055.89 1756
6056.62 1628
6057.35 1533
6058.09 1662
6058.82 1548
6059.56 1479
6060.29 1449
6061.03 1497
6061.76 1508
6062.50 1538
6063.23 1379
6063.96 1284
6064.70 1275
6065.43 1327
6066.17 1345
6066.90 1324
6067.64 1399
6068.37 1447
6069.11 1284
6069.84 1373
6070.58 1290
6071.31 1360
6072.05 1268
6072.78 1336
6073.52 1316
6074.25 1283
6074.99 1211
6075.72 1286
6076.46 1147
6077.20 1129
6077.93 1216
6078.67 1327
6079.40 1217
6080.14 1193
6080.87 1224
6081.61 1246
6082.35 1236
6083.08 1274
6083.82 1196
6084.55 1245
6085.29 1299
6086.02 1323
6086.76 1195
6087.50 1203
6088.23 1177
6088.97 1237
6089.71 1189
6090.44 1144
6091.18 1143
6091.91 1152
6092.65 1221
6093.39 1279
6094.12 1234
6094.86 1149
6095.60 1243
6096.33 1310
6097.07 1144
6097.81 1152
6098.54 1093
6099.28 1121
6100.02 1152
6100.75 1137
6101.49 1111
6102.23 1113
6102.96 1055
6103.70 1098
6104.44 1136
6105.18 1075
6105.91 1075
6106.65 1033
6107.39 1116
6108.12 990
6108.86 1033
6109.60 1206
6110.34 1188
6111.07 1104
6111.81 1102
6112.55 1073
6113.29 1133
6114.03 1135
6114.76 1105
6115.50 1131
6116.24 1118
6116.98 1141
6117.71 1154
6118.45 1113
6119.19 1053
6119.93 1086
6120.67 1084
6121.40 1073
6122.14 1187
6122.88 1173
6123.62 1097
6124.36 1258
6125.10 1333
6125.83 1277
6126.57 1202
6127.31 1169
6128.05 1255
6128.79 1177
6129.53 1211
6130.27 1261
6131.00 1267
6131.74 1205
6132.48 1190
6133.22 1274
6133.96 1345
6134.70 1210
6135.44 1264
6136.18 1208
6136.92 1164
6137.65 1311
6138.39 1326
6139.13 1248
6139.87 1351
6140.61 1371
6141.35 1339
6142.09 1216
6142.83 1257
6143.57 1259
6144.31 1344
6145.05 1344
6145.79 1358
6146.53 1345
6147.27 1350
6148.01 1332
6148.75 1272
6149.49 1429
6150.23 1363
6150.97 1334
6151.71 1333
6152.45 1285
6153.19 1525
6153.93 1555
6154.67 1514
6155.41 1473
6156.15 1374
6156.89 1422
6157.63 1446
6158.37 1394
6159.11 1478
6159.85 1429
6160.59 1525
6161.33 1565
6162.07 1515
6162.81 1598
6163.55 1722
6164.29 1787
6165.03 1913
6165.77 2020
6166.51 2057
6167.26 2192
6168.00 2240
6168.74 2307
6169.48 2318
6170.22 2362
6170.96 2336
6171.70 2339
6172.44 2294
6173.18 2049
6173.93 2038
6174.67 2068
6175.41 2028
6176.15 1871
6176.89 1806
6177.63 1840
6178.37 2048
6179.12 1902
6179.86 1867
6180.60 1891
6181.34 2067
6182.08 2038
6182.82 2006
6183.57 1995
6184.31 2134
6185.05 2130
6185.79 2152
6186.53 2060
6187.28 2149
6188.02 2202
6188.76 2271
6189.50 2130
6190.25 2180
6190.99 2284
6191.73 2439
6192.47 2595
6193.21 2499
6193.96 2570
6194.70 2659
6195.44 2777
6196.19 2669
6196.93 2727
6197.67 2567
6198.41 2613
6199.16 2710
6199.90 2686
6200.64 2664
6201.38 2682
6202.13 2668
6202.87 2751
6203.61 2827
6204.36 3180
6205.10 3511
6205.84 3924
6206.59 4585
6207.33 5900
6208.07 6986
6208.82 8191
6209.56 9665
6210.30 10843
6211.05 12148
6211.79 12561
6212.53 12118
6213.28 11207
6214.02 10250
6214.77 8955
6215.51 7559
6216.25 6325
6217.00 5316
6217.74 4289
6218.48 3668
6219.23 3186
6219.97 2886
6220.72 2820
6221.46 2848
6222.21 2730
6222.95 2758
6223.69 2930
6224.44 3189
6225.18 3397
6225.93 3307
6226.67 3486
6227.42 3387
6228.16 3515
6228.91 3328
6229.65 3039
6230.39 2843
6231.14 2517
6231.88 2350
6232.63 2182
6233.37 1898
6234.12 1831
6234.86 1807
6235.61 1783
6236.35 1877
6237.10 1906
6237.84 1842
6238.59 2008
6239.33 2176
6240.08 2222
6240.82 2278
6241.57 2257
6242.32 2213
6243.06 2279
6243.81 2221
6244.55 2233
6245.30 2091
6246.04 2003
6246.79 2042
6247.53 2159
6248.28 2174
6249.03 2019
6249.77 2057
6250.52 2051
6251.26 2006
6252.01 2023
6252.76 2001
6253.50 1975
6254.25 1950
6254.99 1909
6255.74 1724
6256.49 1790
6257.23 1772
6257.98 1860
6258.73 1852
6259.47 1775
6260.22 1839
6260.97 1825
6261.71 1733
6262.46 1802
6263.21 1855
6263.95 1886
6264.70 1758
6265.45 1717
6266.19 1709
6266.94 1613
6267.69 1626
6268.43 1761
6269.18 1728
6269.93 1664
6270.67 1650
6271.42 1676
6272.17 1735
6272.92 1688
6273.66 1519
6274.41 1546
6275.16 1596
6275.91 1606
6276.65 1668
6277.40 1611
6278.15 1649
6278.90 1702
6279.64 1801
6280.39 1789
6281.14 1746
6281.89 1743
6282.63 1806
6283.38 1665
6284.13 1638
6284.88 1709
6285.63 1510
6286.37 1567
6287.12 1570
6287.87 1632
6288.62 1450
6289.37 1483
6290.11 1548
6290.86 1430
6291.61 1396
6292.36 1320
6293.11 1332
6293.86 1398
6294.60 1420
6295.35 1377
6296.10 1464
6296.85 1368
6297.60 1323
6298.35 1350
6299.10 1311
6299.85 1343
6300.59 1393
6301.34 1249
6302.09 1323
6302.84 1383
6303.59 1318
6304.34 1395
6305.09 1385
6305.84 1259
6306.59 1269
6307.34 1354
6308.09 1333
6308.84 1382
6309.58 1381
6310.33 1453
6311.08 1520
6311.83 1580
6312.58 1746
6313.33 1773
6314.08 1813
6314.83 1701
6315.58 1729
6316.33 1743
6317.08 1575
6317.83 1690
6318.58 1645
6319.33 1626
6320.08 1527
6320.83 1495
6321.58 1389
6322.33 1436
6323.08 1315
6323.83 1219
6324.58 1202
6325.33 1184
6326.08 1170
6326.83 1146
6327.58 1121
6328.33 1225
6329.09 1178
6329.84 1096
6330.59 1084
6331.34 1117
6332.09 1042
6332.84 1063
6333.59 1171
6334.34 1107
6335.09 1128
6335.84 1066
6336.59 1140
6337.34 1118
6338.10 1070
6338.85 1098
6339.60 1061
6340.35 1118
6341.10 1103
6341.85 1173
6342.60 1149
6343.36 1102
6344.11 1073
6344.86 1077
6345.61 1032
6346.36 1069
6347.11 1148
6347.86 1123
6348.62 1048
6349.37 1086
6350.12 1239
6350.87 1163
6351.62 1178
6352.38 1176
6353.13 1262
6353.88 1373
6354.63 1227
6355.38 1327
6356.14 1443
6356.89 1350
6357.64 1280
6358.39 1289
6359.15 1341
6359.90 1261
6360.65 1292
6361.40 1263
6362.16 1243
6362.91 1162
6363.66 1181
6364.41 1161
6365.17 1110
6365.92 1227
6366.67 1275
6367.42 1400
6368.18 1284
6368.93 1226
6369.68 1252
6370.44 1262
6371.19 1260
6371.94 1157
6372.70 1171
6373.45 1170
6374.20 1187
6374.96 1129
6375.71 1176
6376.46 1101
6377.22 1135
6377.97 994
6378.72 1005
6379.48 1036
6380.23 1059
6380.98 1082
6381.74 1072
6382.49 1063
6383.24 1111
6384.00 1147
6384.75 1032
6385.51 1035
6386.26 1074
6387.01 1080
6387.77 1098
6388.52 1181
6389.28 1135
6390.03 1119
6390.79 1031
6391.54 1121
6392.29 1091
6393.05 1054
6393.80 1101
6394.56 1184
6395.31 1022
6396.07 1059
6396.82 1050
6397.58 1070
6398.33 1220
6399.08 1069
6399.84 1067
6400.59 1093
6401.35 1060
6402.10 1060
6402.86 1091
6403.61 1095
6404.37 1038
6405.12 999
6405.88 1186
6406.63 1221
6407.39 1078
6408.15 1300
6408.90 1433
6409.66 1425
6410.41 1381
6411.17 1406
6411.92 1398
6412.68 1325
6413.43 1327
6414.19 1346
6414.94 1419
6415.70 1244
6416.46 1216
6417.21 1220
6417.97 1208
6418.72 1082
6419.48 1177
6420.24 1200
6420.99 1181
6421.75 1162
6422.50 1132
6423.26 1079
6424.02 1101
6424.77 1049
6425.53 1034
6426.28 1131
6427.04 1031
6427.80 1027
6428.55 1013
6429.31 1031
6430.07 1055
6430.82 1085
6431.58 959
6432.34 1002
6433.09 994
6433.85 982
6434.61 1094
6435.36 1119
6436.12 1040
6436.88 1084
6437.64 1160
6438.39 1051
6439.15 1043
6439.91 1100
6440.66 1120
6441.42 1163
6442.18 1104
6442.94 1005
6443.69 1005
6444.45 1095
6445.21 1108
6445.97 951
6446.72 1126
6447.48 1089
6448.24 1093
6449.00 1129
6449.75 1109
6450.51 1032
6451.27 1069
6452.03 991
6452.79 1073
6453.54 1142
6454.30 1086
6455.06 1057
6455.82 1108
6456.58 1137
6457.33 1145
6458.09 1170
6458.85 1119
6459.61 1146
6460.37 1212
6461.12 1132
6461.88 1089
6462.64 1158
6463.40 1425
6464.16 1312
6464.92 1195
6465.68 1266
6466.44 1291
6467.19 1221
6467.95 1241
6468.71 1284
6469.47 1311
6470.23 1237
6470.99 1340
6471.75 1246
6472.51 1274
6473.27 1331
6474.02 1341
6474.78 1322
6475.54 1295
6476.30 1325
6477.06 1316
6477.82 1281
6478.58 1411
6479.34 1373
6480.10 1232
6480.86 1321
6481.62 1403
6482.38 1376
6483.14 1488
6483.90 1523
6484.66 1469
6485.42 1511
6486.18 1606
6486.94 1544
6487.70 1603
6488.46 1540
6489.22 1676
6489.98 1778
6490.74 1678
6491.50 1778
6492.26 1913
6493.02 1893
6493.78 1959
6494.54 2063
6495.30 1949
6496.06 2084
6496.82 2065
6497.58 2097
6498.34 2111
6499.10 2158
6499.86 2154
6500.62 2182
6501.38 2016
6502.14 2071
6502.91 2217
6503.67 2177
6504.43 2100
6505.19 2173
6505.95 2102
6506.71 2236
6507.47 2249
6508.23 2215
6508.99 2301
6509.76 2437
6510.52 2321
6511.28 2434
6512.04 2446
6512.80 2362
6513.56 2418
6514.32 2509
6515.09 2498
6515.85 2403
6516.61 2452
6517.37 2411
6518.13 2529
6518.89 2614
6519.66 2562
6520.42 2730
6521.18 2934
6521.94 2929
6522.70 2966
6523.47 3136
6524.23 3395
6524.99 3456
6525.75 3653
6526.51 3727
6527.28 4025
6528.04 3958
6528.80 3906
6529.56 4062
6530.33 4200
6531.09 4079
6531.85 4161
6532.61 4470
6533.38 4952
6534.14 5247
6534.90 6345
6535.66 7756
6536.43 9375
6537.19 10830
6537.95 12035
6538.72 13019
6539.48 12764
6540.24 12039
6541.01 11043
6541.77 9504
6542.53 7958
6543.29 6677
6544.06 5385
6544.82 4267
6545.58 3734
6546.35 3118
6547.11 2759
6547.87 2521
6548.64 2385
6549.40 2277
6550.17 2225
6550.93 2311
6551.69 2292
6552.46 2112
6553.22 2148
6553.98 2093
6554.75 1997
6555.51 1835
6556.28 1900
6557.04 1888
6557.80 1908
6558.57 1888
6559.33 1833
6560.10 1861
6560.86 1802
6561.63 1716
6562.39 1824
6563.15 1841
6563.92 1935
6564.68 2128
6565.45 2282
6566.21 2237
6566.98 2099
6567.74 2181
6568.51 2328
6569.27 2167
6570.04 2127
6570.80 2179
6571.57 2152
6572.33 2190
6573.09 2334
6573.86 2341
6574.63 2431
6575.39 2619
6576.16 2665
6576.92 2935
6577.69 2873
6578.45 2664
6579.22 2707
6579.98 2666
6580.75 2523
6581.51 2475
6582.28 2432
6583.04 2442
6583.81 2316
6584.57 2208
6585.34 2193
6586.11 2230
6586.87 2285
6587.64 2330
6588.40 2399
6589.17 2349
6589.94 2404
6590.70 2521
6591.47 2612
6592.23 2670
6593.00 2719
6593.77 2853
6594.53 2966
6595.30 2849
6596.06 2923
6596.83 2965
6597.60 2825
6598.36 2779
6599.13 2702
6599.90 2638
6600.66 2567
6601.43 2305
6602.20 2236
6602.96 2340
6603.73 2222
6604.50 2290
6605.26 2317
6606.03 2274
6606.80 2315
6607.56 2212
6608.33 2304
6609.10 2135
6609.87 2271
6610.63 2312
6611.40 2284
6612.17 2457
6612.93 2424
6613.70 2319
6614.47 2150
6615.24 2247
6616.00 2213
6616.77 2090
6617.54 2105
6618.31 1948
6619.07 1850
6619.84 1943
6620.61 1836
6621.38 1867
6622.15 1939
6622.91 1859
6623.68 1913
6624.45 1843
6625.22 1775
6625.99 1784
6626.75 1781
6627.52 1667
6628.29 1759
6629.06 1674
6629.83 1703
6630.59 1809
6631.36 1778
6632.13 1866
6632.90 2085
6633.67 2130
6634.44 2187
6635.21 2288
6635.97 2275
6636.74 2419
6637.51 2582
6638.28 2403
6639.05 2313
6639.82 2277
6640.59 2149
6641.36 2053
6642.12 1926
6642.89 1870
6643.66 1756
6644.43 1719
6645.20 1712
6645.97 1575
6646.74 1752
6647.51 1757
6648.28 1634
6649.05 1636
6649.82 1667
6650.59 1803
6651.36 1918
6652.13 1866
6652.89 1795
6653.66 1820
6654.43 1773
6655.20 1723
6655.97 1916
6656.74 1819
6657.51 1786
6658.28 1753
6659.05 1700
6659.82 1537
6660.59 1529
6661.36 1563
6662.13 1669
6662.90 1583
6663.67 1556
6664.44 1513
6665.21 1644
6665.98 1685
6666.76 1608
6667.53 1527
6668.30 1550
6669.07 1535
6669.84 1578
6670.61 1565
6671.38 1664
6672.15 1630
6672.92 1609
6673.69 1645
6674.46 1683
6675.23 1665
6676.00 1769
6676.77 1704
6677.55 1628
6678.32 1676
6679.09 1691
6679.86 1723
6680.63 1744
6681.40 1800
6682.17 1902
6682.94 1875
6683.72 2052
6684.49 2220
6685.26 2321
6686.03 2397
6686.80 2480
6687.57 2371
6688.34 2122
6689.12 1947
6689.89 1974
6690.66 1822
6691.43 1783
6692.20 1761
6692.98 1715
6693.75 1791
6694.52 1609
6695.29 1671
6696.06 1617
6696.84 1506
6697.61 1592
6698.38 1609
6699.15 1537
6699.92 1585
6700.70 1512
6701.47 1521
6702.24 1543
6703.01 1601
6703.79 1479
6704.56 1459
6705.33 1453
6706.11 1484
6706.88 1520
6707.65 1509
6708.42 1431
6709.20 1575
6709.97 1500
6710.74 1472
6711.52 1447
6712.29 1415
6713.06 1390
6713.83 1434
6714.61 1404
6715.38 1448
6716.15 1459
6716.93 1407
6717.70 1341
6718.47 1429
6719.25 1297
6720.02 1280
6720.79 1356
6721.57 1343
6722.34 1375
6723.12 1391
6723.89 1324
6724.66 1306
6725.44 1342
6726.21 1381
6726.98 1337
6727.76 1352
6728.53 1366
6729.31 1322
6730.08 1397
6730.85 1410
6731.63 1478
6732.40 1471
6733.18 1505
6733.95 1340
6734.73 1308
6735.50 1400
6736.27 1487
6737.05 1450
6737.82 1406
6738.60 1523
6739.37 1537
6740.15 1465
6740.92 1413
6741.70 1484
6742.47 1438
6743.25 1538
6744.02 1359
6744.80 1430
6745.57 1520
6746.35 1616
6747.12 1621
6747.90 1670
6748.67 1723
6749.45 1716
6750.22 1792
6751.00 1886
6751.77 2021
6752.55 2091
6753.32 2094
6754.10 2098
6754.87 2147
6755.65 2104
6756.43 1918
6757.20 1774
6757.98 1764
6758.75 1783
6759.53 1664
6760.30 1507
6761.08 1526
6761.86 1555
6762.63 1459
6763.41 1362
6764.18 1343
6764.96 1500
6765.74 1433
6766.51 1428
6767.29 1442
6768.06 1403
6768.84 1474
6769.62 1437
6770.39 1396
6771.17 1454
6771.95 1429
6772.72 1405
6773.50 1377
6774.28 1445
6775.05 1255
6775.83 1275
6776.61 1343
6777.38 1414
6778.16 1437
6778.94 1343
6779.71 1374
6780.49 1450
6781.27 1417
6782.05 1448
6782.82 1341
6783.60 1366
6784.38 1288
6785.15 1315
6785.93 1320
6786.71 1302
6787.49 1295
6788.26 1269
6789.04 1296
6789.82 1303
6790.60 1254
6791.37 1367
6792.15 1384
6792.93 1312
6793.71 1336
6794.48 1293
6795.26 1382
6796.04 1437
6796.82 1253
6797.60 1308
6798.37 1361
6799.15 1416
6799.93 1429
6800.71 1517
6801.49 1631
6802.26 1567
6803.04 1631
6803.82 1593
6804.60 1759
6805.38 1816
6806.16 1834
6806.93 1746
6807.71 1713
6808.49 1644
6809.27 1624
6810.05 1468
6810.83 1539
6811.61 1407
6812.39 1415
6813.16 1613
6813.94 1523
6814.72 1461
6815.50 1322
6816.28 1419
6817.06 1491
6817.84 1468
6818.62 1529
6819.40 1584
6820.18 1527
6820.96 1453
6821.73 1522
6822.51 1441
6823.29 1337
6824.07 1392
6824.85 1409
6825.63 1499
6826.41 1440
6827.19 1443
6827.97 1409
6828.75 1360
6829.53 1432
6830.31 1403
6831.09 1468
6831.87 1451
6832.65 1420
6833.43 1368
6834.21 1270
6834.99 1276
6835.77 1280
6836.55 1272
6837.33 1414
6838.11 1395
6838.89 1341
6839.67 1338
6840.45 1345
6841.23 1322
6842.01 1278
6842.79 1210
6843.57 1278
6844.35 1264
6845.14 1283
6845.92 1332
6846.70 1328
6847.48 1341
6848.26 1352
6849.04 1476
6849.82 1589
6850.60 1774
6851.38 1886
6852.16 2019
6852.94 2147
6853.73 2229
6854.51 2221
6855.29 1969
6856.07 1946
6856.85 1883
6857.63 1694
6858.41 1536
6859.20 1575
6859.98 1566
6860.76 1419
6861.54 1410
6862.32 1422
6863.10 1454
6863.89 1453
6864.67 1438
6865.45 1517
6866.23 1584
6867.01 1498
6867.79 1706
6868.58 1783
6869.36 1730
6870.14 1746
6870.92 1765
6871.71 1788
6872.49 1692
6873.27 1596
6874.05 1616
6874.83 1741
6875.62 1575
6876.40 1616
6877.18 1661
6877.96 1593
6878.75 1529
6879.53 1610
6880.31 1658
6881.10 1789
6881.88 1701
6882.66 1763
6883.44 1723
6884.23 1803
6885.01 1770
6885.79 1943
6886.58 2241
6887.36 2521
6888.14 2682
6888.92 2967
6889.71 3248
6890.49 3377
6891.27 3303
6892.06 3159
6892.84 2936
6893.62 2668
6894.41 2311
6895.19 2094
6895.98 2022
6896.76 2037
6897.54 1909
6898.33 1829
6899.11 1830
6899.89 1877
6900.68 1958
6901.46 1948
6902.25 1971
6903.03 1985
6903.81 1941
6904.60 1964
6905.38 1989
6906.17 2062
6906.95 2149
6907.73 2191
6908.52 2255
6909.30 2312
6910.09 2218
6910.87 1980
6911.66 2020
6912.44 2059
6913.23 1934
6914.01 1949
6914.79 1836
6915.58 1840
6916.36 1850
6917.15 1795
6917.93 1857
6918.72 1752
6919.50 1630
6920.29 1801
6921.07 1760
6921.86 1797
6922.64 1800
6923.43 1762
6924.21 1809
6925.00 1772
6925.78 1741
6926.57 1797
6927.36 1861
6928.14 1877
6928.93 1744
6929.71 1840
6930.50 1855
6931.28 1818
6932.07 1818
6932.85 1894
6933.64 1825
6934.43 1838
6935.21 1926
6936.00 2058
6936.78 1955
6937.57 1918
6938.36 2120
6939.14 2044
6939.93 2191
6940.71 2266
6941.50 2388
6942.29 2358
6943.07 2507
6943.86 2589
6944.64 2651
6945.43 2748
6946.22 2744
6947.00 2753
6947.79 2913
6948.58 2960
6949.36 2977
6950.15 3099
6950.94 3026
6951.72 3078
6952.51 2912
6953.30 2792
6954.08 2606
6954.87 2399
6955.66 2498
6956.45 2560
6957.23 2604
6958.02 2312
6958.81 2343
6959.59 2379
6960.38 2436
6961.17 2385
6961.96 2445
6962.74 2391
6963.53 2443
6964.32 2560
6965.11 2512
6965.89 2567
6966.68 2808
6967.47 2722
6968.26 2825
6969.04 2831
6969.83 2948
6970.62 3043
6971.41 3096
6972.20 3235
6972.98 3312
6973.77 3293
6974.56 3183
6975.35 3191
6976.14 3335
6976.92 3069
6977.71 3112
6978.50 3357
6979.29 3314
6980.08 3498
6980.87 3494
6981.65 3998
6982.44 4333
6983.23 4956
6984.02 6255
6984.81 7972
6985.60 9577
6986.39 11081
6987.17 12383
6987.96 13195
6988.75 13311
6989.54 12785
6990.33 11674
6991.12 10095
6991.91 8671
6992.70 7079
6993.49 5984
6994.28 4790
6995.06 4062
6995.85 3489
6996.64 3054
6997.43 2945
6998.22 2875
6999.01 2803
6999.80 2801
7000.59 2848
7001.38 2994
7002.17 3276
7002.96 3219
7003.75 3241
7004.54 3093
7005.33 2988
7006.12 2773
7006.91 2600
7007.70 2304
7008.49 2204
7009.28 2237
7010.07 2129
7010.86 2042
7011.65 1847
7012.44 1900
7013.23 1965
7014.02 1964
7014.81 2054
7015.60 2038
7016.39 1974
7017.18 2021
7017.97 1998
7018.76 2005
7019.55 1847
7020.34 1945
7021.13 2065
7021.92 2020
7022.71 1955
7023.51 2183
7024.30 2241
7025.09 2322
7025.88 2264
7026.67 2383
7027.46 2351
7028.25 2258
7029.04 2245
7029.83 2002
7030.63 2025
7031.42 2046
7032.21 2061
7033.00 1962
7033.79 1853
7034.58 1849
7035.37 1927
7036.16 1980
7036.96 2104
7037.75 2034
7038.54 2061
7039.33 2008
7040.12 2196
7040.92 2325
7041.71 2395
7042.50 2370
7043.29 2483
7044.08 2448
7044.87 2514
7045.67 2401
7046.46 2508
7047.25 2672
7048.04 2720
7048.84 2682
7049.63 2928
7050.42 3446
7051.21 3579
7052.00 3746
7052.80 4034
7053.59 3559
7054.38 3215
7055.18 3072
7055.97 2597
7056.76 2317
7057.55 2191
7058.35 2113
7059.14 2003
7059.93 2020
7060.72 2029
7061.52 2101
7062.31 2035
7063.10 1925
7063.90 1930
7064.69 1912
7065.48 1924
7066.28 1829
7067.07 1918
7067.86 1993
7068.66 1945
7069.45 1840
7070.24 1750
7071.04 1727
7071.83 1681
7072.62 1569
7073.42 1676
7074.21 1609
7075.00 1464
7075.80 1512
7076.59 1523
7077.39 1525
7078.18 1537
7078.97 1483
7079.77 1474
7080.56 1483
7081.36 1454
7082.15 1391
7082.94 1402
7083.74 1369
7084.53 1423
7085.33 1347
7086.12 1419
7086.92 1395
7087.71 1412
7088.50 1369
7089.30 1343
7090.09 1279
7090.89 1339
7091.68 1266
7092.48 1239
7093.27 1371
7094.07 1399
7094.86 1321
7095.66 1151
7096.45 1187
7097.25 1215
7098.04 1269
7098.84 1156
7099.63 1205
7100.43 1207
7101.22 1228
7102.02 1229
7102.81 1195
7103.61 1133
7104.40 1213
7105.20 1183
7105.99 1142
7106.79 1167
7107.59 1106
7108.38 1206
7109.18 1212
7109.97 1064
7110.77 1143
7111.56 1143
7112.36 1194
7113.16 1029
7113.95 1069
7114.75 1142
7115.54 1071
7116.34 1139
7117.14 1171
7117.93 1151
7118.73 1151
7119.52 1115
7120.32 1189
7121.12 1211
7121.91 1194
7122.71 1167
7123.51 1161
7124.30 1112
7125.10 1030
7125.90 1142
7126.69 1203
7127.49 1160
7128.29 1149
7129.08 1168
7129.88 1212
7130.68 1209
7131.47 1189
7132.27 1182
7133.07 1171
7133.86 1139
7134.66 1152
7135.46 1214
7136.26 1161
7137.05 1062
7137.85 1059
7138.65 1122
7139.44 1066
7140.24 1090
7141.04 1036
7141.84 1090
7142.63 1088
7143.43 1134
7144.23 1047
7145.03 1097
7145.83 1023
7146.62 1040
7147.42 1060
7148.22 1057
7149.02 955
7149.81 956
7150.61 954
7151.41 915
7152.21 894
7153.01 845
7153.80 964
7154.60 933
7155.40 953
7156.20 942
7157.00 1040
7157.80 973
7158.59 965
7159.39 1016
7160.19 879
7160.99 881
7161.79 990
7162.59 959
7163.39 981
7164.18 915
7164.98 954
7165.78 883
7166.58 948
7167.38 899
7168.18 850
7168.98 863
7169.78 890
7170.58 853
7171.38 955
7172.17 880
7172.97 879
7173.77 895
7174.57 876
7175.37 891
7176.17 856
7176.97 899
7177.77 872
7178.57 864
7179.37 964
7180.17 902
7180.97 864
7181.77 803
7182.57 846
7183.37 814
7184.17 832
7184.97 840
7185.77 894
7186.57 803
7187.37 817
7188.17 797
7188.97 890
7189.77 783
7190.57 835
7191.37 899
7192.17 857
7192.97 873
7193.77 800
7194.57 846
7195.37 822
7196.17 878
7196.97 822
7197.77 807
7198.57 791
7199.37 872
7200.17 831
7200.97 865
7201.77 890
7202.58 841
7203.38 845
7204.18 839
7204.98 928
7205.78 940
7206.58 827
7207.38 835
7208.18 827
7208.98 766
7209.79 886
7210.59 873
7211.39 802
7212.19 773
7212.99 754
7213.79 720
7214.59 754
7215.40 828
7216.20 881
7217.00 892
7217.80 935
7218.60 826
7219.40 861
7220.21 816
7221.01 859
7221.81 913
7222.61 775
7223.41 814
7224.22 867
7225.02 828
7225.82 861
7226.62 881
7227.43 855
7228.23 864
7229.03 921
7229.83 836
7230.63 750
7231.44 734
7232.24 750
7233.04 805
7233.84 778
7234.65 739
7235.45 783
7236.25 825
7237.06 781
7237.86 854
7238.66 822
7239.46 816
7240.27 768
7241.07 808
7241.87 910
7242.68 897
7243.48 811
7244.28 859
7245.09 851
7245.89 904
7246.69 843
7247.50 873
7248.30 872
7249.10 886
7249.91 899
7250.71 894
7251.51 911
7252.32 853
7253.12 866
7253.92 861
7254.73 853
7255.53 877
7256.34 842
7257.14 869
7257.94 908
7258.75 957
7259.55 1037
7260.36 973
7261.16 962
7261.96 1068
7262.77 1040
7263.57 996
7264.38 1102
7265.18 1007
7265.99 947
7266.79 901
7267.59 859
7268.40 905
7269.20 941
7270.01 901
7270.81 912
7271.62 940
7272.42 976
7273.23 1001
7274.03 930
7274.84 976
7275.64 956
7276.45 917
7277.25 905
7278.06 916
7278.86 879
7279.67 957
7280.47 1121
7281.28 1126
7282.08 1224
7282.89 1240
7283.69 1415
7284.50 1583
7285.30 1812
7286.11 1935
7286.92 1954
7287.72 1876
7288.53 1859
7289.33 1709
7290.14 1589
7290.94 1497
7291.75 1298
7292.56 1180
7293.36 1204
7294.17 1058
7294.97 1047
7295.78 1070
7296.59 1039
7297.39 1028
7298.20 1088
7299.00 1043
7299.81 1041
7300.62 1056
7301.42 1013
7302.23 974
7303.04 920
7303.84 953
7304.65 1046
7305.46 949
7306.26 978
7307.07 1051
7307.88 1119
7308.68 902
7309.49 1022
7310.30 1213
7311.10 1232
7311.91 1213
7312.72 1270
7313.52 1213
7314.33 1136
7315.14 1146
7315.95 1289
7316.75 1486
7317.56 1576
7318.37 1776
7319.18 1891
7319.98 2110
7320.79 2339
7321.60 2297
7322.40 2137
7323.21 1992
7324.02 1694
7324.83 1591
7325.64 1538
7326.44 1424
7327.25 1344
7328.06 1387
7328.87 1273
7329.67 1221
7330.48 1265
7331.29 1158
7332.10 1182
7332.91 1099
7333.71 1033
7334.52 1194
7335.33 1129
7336.14 1129
7336.95 1136
7337.76 1092
7338.56 1030
7339.37 1109
7340.18 1109
7340.99 1120
7341.80 1033
7342.61 1082
7343.42 1025
7344.22 1025
7345.03 999
7345.84 905
7346.65 940
7347.46 969
7348.27 984
7349.08 985
7349.89 961
7350.70 961
7351.51 989
7352.31 983
7353.12 908
7353.93 864
7354.74 934
7355.55 860
7356.36 886
7357.17 876
7357.98 929
7358.79 954
7359.60 870
7360.41 842
7361.22 883
7362.03 910
7362.84 911
7363.65 920
7364.46 896
7365.27 886
7366.08 867
7366.89 800
7367.70 789
7368.51 839
7369.32 866
7370.13 912
7370.94 1014
7371.75 919
7372.56 857
7373.37 980
7374.18 917
7374.99 905
7375.80 898
7376.61 956
7377.42 996
7378.23 965
7379.04 1005
7379.85 1076
7380.66 1075
7381.48 1005
7382.29 1094
7383.10 1072
7383.91 1012
7384.72 1022
7385.53 1063
7386.34 1045
7387.15 1051
7387.96 983
7388.77 1030
7389.59 1017
7390.40 967
7391.21 949
7392.02 867
7392.83 894
7393.64 808
7394.45 887
7395.27 939
7396.08 913
7396.89 874
7397.70 801
7398.51 890
7399.32 846
7400.14 849
7400.95 900
7401.76 893
7402.57 895
7403.38 858
7404.20 937
7405.01 876
7405.82 810
7406.63 892
7407.44 907
7408.26 869
7409.07 802
7409.88 839
7410.69 793
7411.51 821
7412.32 803
7413.13 767
7413.94 727
7414.76 779
7415.57 867
7416.38 857
7417.19 810
7418.01 770
7418.82 757
7419.63 845
7420.45 809
7421.26 799
7422.07 787
7422.88 737
7423.70 769
7424.51 775
7425.32 714
7426.14 797
7426.95 899
7427.76 794
7428.58 853
7429.39 886
7430.20 869
7431.02 905
7431.83 974
7432.64 977
7433.46 946
7434.27 998
7435.09 898
7435.90 882
7436.71 859
7437.53 838
7438.34 903
7439.16 831
7439.97 874
7440.78 890
7441.60 855
7442.41 841
7443.23 863
7444.04 859
7444.85 854
7445.67 753
7446.48 805
7447.30 821
7448.11 830
7448.93 824
7449.74 818
7450.56 782
7451.37 840
7452.18 710
7453.00 678
7453.81 861
7454.63 748
7455.44 773
7456.26 716
7457.07 744
7457.89 758
7458.70 766
7459.52 873
7460.33 854
7461.15 841
7461.96 951
7462.78 848
7463.59 850
7464.41 946
7465.23 946
7466.04 957
7466.86 798
7467.67 775
7468.49 890
7469.30 843
7470.12 854
7470.93 871
7471.75 862
7472.57 855
7473.38 775
7474.20 815
7475.01 887
7475.83 868
7476.65 852
7477.46 811
7478.28 808
7479.09 801
7479.91 770
7480.73 801
7481.54 878
7482.36 897
7483.18 762
7483.99 835
7484.81 779
7485.62 777
7486.44 851
7487.26 790
7488.07 782
7488.89 798
7489.71 697
7490.52 711
7491.34 738
7492.16 710
7492.98 699
7493.79 731
7494.61 696
7495.43 701
7496.24 609
7497.06 602
7497.88 683
7498.70 782
7499.51 672
7500.33 615
7501.15 702
7501.96 650
7502.78 630
7503.60 685
7504.42 789
7505.23 848
7506.05 729
7506.87 723
7507.69 718
7508.51 768
7509.32 681
7510.14 684
7510.96 659
7511.78 698
7512.59 698
7513.41 731
7514.23 709
7515.05 714
7515.87 738
7516.69 672
7517.50 697
7518.32 775
7519.14 705
7519.96 738
7520.78 736
7521.60 791
7522.41 724
7523.23 701
7524.05 782
7524.87 766
7525.69 766
7526.51 754
7527.33 806
7528.14 862
7528.96 805
7529.78 729
7530.60 777
7531.42 819
7532.24 778
7533.06 768
7533.88 735
7534.70 776
7535.52 792
7536.34 676
7537.16 734
7537.97 725
7538.79 749
7539.61 726
7540.43 766
7541.25 694
7542.07 750
7542.89 817
7543.71 769
7544.53 750
7545.35 791
7546.17 833
7546.99 796
7547.81 764
7548.63 898
7549.45 887
7550.27 767
7551.09 756
7551.91 710
7552.73 874
7553.55 788
7554.37 729
7555.19 755
7556.01 781
7556.83 732
7557.65 781
7558.47 855
7559.29 852
7560.11 844
7560.93 821
7561.76 807
7562.58 921
7563.40 914
7564.22 901
7565.04 989
7565.86 952
7566.68 926
7567.50 844
7568.32 920
7569.14 861
7569.96 919
7570.79 917
7571.61 824
7572.43 883
7573.25 895
7574.07 939
7574.89 926
7575.71 934
7576.54 972
7577.36 925
7578.18 897
7579.00 907
7579.82 962
7580.64 873
7581.46 937
7582.29 867
7583.11 917
7583.93 954
7584.75 957
7585.57 916
7586.40 908
7587.22 902
7588.04 931
7588.86 963
7589.68 1030
7590.51 1095
7591.33 1150
7592.15 1135
7592.97 1094
7593.80 1058
7594.62 1089
7595.44 1170
7596.26 1117
7597.09 1058
7597.91 1066
7598.73 1155
7599.55 1160
7600.38 1149
7601.20 1137
7602.02 1265
7602.85 1381
7603.67 1299
7604.49 1517
7605.31 1585
7606.14 1806
7606.96 1741
7607.78 1740
7608.61 1746
7609.43 1706
7610.25 1540
7611.08 1489
7611.90 1575
7612.72 1371
7613.55 1272
7614.37 1360
7615.19 1420
7616.02 1476
7616.84 1480
7617.67 1650
7618.49 1843
7619.31 1915
7620.14 1879
7620.96 1875
7621.78 1869
7622.61 1713
7623.43 1686
7624.26 1536
7625.08 1461
7625.91 1434
7626.73 1328
7627.55 1286
7628.38 1288
7629.20 1317
7630.03 1379
7630.85 1652
7631.68 1906
7632.50 2096
7633.32 2080
7634.15 1976
7634.97 1875
7635.80 1843
7636.62 1783
7637.45 1618
7638.27 1477
7639.10 1418
7639.92 1213
7640.75 1165
7641.57 1250
7642.40 1195
7643.22 1138
7644.05 1101
7644.87 985
7645.70 1098
7646.52 1121
7647.35 1035
7648.17 1012
7649.00 1107
7649.82 1066
7650.65 1073
7651.48 1054
7652.30 1011
7653.13 991
7653.95 925
7654.78 868
7655.60 958
7656.43 978
7657.26 874
7658.08 880
7658.91 941
7659.73 876
7660.56 888
7661.39 910
7662.21 867
7663.04 874
7663.86 894
7664.69 898
7665.52 830
7666.34 763
7667.17 853
7668.00 916
7668.82 883
7669.65 919
7670.48 896
7671.30 866
7672.13 805
7672.96 920
7673.78 827
7674.61 862
7675.44 799
7676.26 843
7677.09 868
7677.92 869
7678.74 833
7679.57 844
7680.40 851
7681.22 966
7682.05 915
7682.88 864
7683.71 900
7684.53 1034
7685.36 971
7686.19 1032
7687.02 1110
7687.84 1031
7688.67 921
7689.50 965
7690.33 854
7691.15 940
7691.98 909
7692.81 942
7693.64 886
7694.47 894
7695.29 881
7696.12 861
7696.95 962
7697.78 1004
7698.61 1070
7699.43 1168
7700.26 1255
7701.09 1273
7701.92 1196
7702.75 1156
7703.57 1062
7704.40 1046
7705.23 907
7706.06 866
7706.89 930
7707.72 902
7708.55 864
7709.37 781
7710.20 815
7711.03 821
7711.86 854
7712.69 785
7713.52 811
7714.35 843
7715.18 780
7716.01 799
7716.83 806
7717.66 831
7718.49 780
7719.32 762
7720.15 822
7720.98 738
7721.81 771
7722.64 743
7723.47 738
7724.30 732
7725.13 706
7725.96 692
7726.79 729
7727.62 739
7728.45 771
7729.28 647
7730.11 722
7730.94 730
7731.77 727
7732.60 747
7733.42 686
7734.25 718
7735.09 723
7735.92 733
7736.75 746
7737.58 770
7738.41 699
7739.24 655
7740.07 673
7740.90 642
7741.73 663
7742.56 694
7743.39 687
7744.22 666
7745.05 700
7745.88 730
7746.71 719
7747.54 803
7748.37 888
7749.20 957
7750.03 901
7750.86 903
7751.70 960
7752.53 856
7753.36 766
7754.19 800
7755.02 726
7755.85 635
7756.68 671
7757.51 671
7758.34 717
7759.18 714
7760.01 668
7760.84 656
7761.67 678
7762.50 722
7763.33 647
7764.16 725
7765.00 801
7765.83 752
7766.66 733
7767.49 737
7768.32 735
7769.16 768
7769.99 721
7770.82 654
7771.65 682
7772.48 747
7773.32 740
7774.15 718
7774.98 639
7775.81 633
7776.64 646
7777.48 669
7778.31 714
7779.14 729
7779.97 783
7780.81 697
7781.64 666
7782.47 698
7783.30 746
7784.14 735
7784.97 763
7785.80 731
7786.64 667
7787.47 721
7788.30 781
7789.13 729
7789.97 749
7790.80 762
7791.63 709
7792.47 744
7793.30 724
7794.13 655
7794.97 725
7795.80 746
7796.63 724
7797.47 730
7798.30 696
7799.13 766
7799.97 671
7800.80 699
7801.63 782
7802.47 776
7803.30 816
7804.13 796
7804.97 842
7805.80 786
7806.64 853
7807.47 850
7808.30 848
7809.14 784
7809.97 855
7810.81 880
7811.64 871
7812.47 806
7813.31 952
7814.14 941
7814.98 999
7815.81 990
7816.65 933
7817.48 961
7818.32 977
7819.15 966
7819.98 1002
7820.82 1031
7821.65 994
7822.49 1023
7823.32 1070
7824.16 940
7824.99 1034
7825.83 1056
7826.66 1152
7827.50 1150
7828.33 1226
7829.17 1275
7830.00 1260
7830.84 1168
7831.67 1134
7832.51 1117
7833.34 1039
7834.18 1102
7835.02 1129
7835.85 1078
7836.69 1089
7837.52 1130
7838.36 1214
7839.19 1112
7840.03 972
7840.86 996
7841.70 1036
7842.54 937
7843.37 909
7844.21 1050
7845.04 984
7845.88 937
7846.72 935
7847.55 913
7848.39 933
7849.22 914
7850.06 812
7850.90 889
7851.73 943
7852.57 976
7853.41 907
7854.24 883
7855.08 919
7855.92 935
7856.75 925
7857.59 980
7858.43 1049
7859.26 1125
7860.10 1092
7860.94 1024
7861.77 1018
7862.61 1145
7863.45 983
7864.28 947
7865.12 949
7865.96 962
7866.79 1125
7867.63 1041
7868.47 999
7869.31 964
7870.14 955
7870.98 944
7871.82 1082
7872.66 1085
7873.49 1094
7874.33 1074
7875.17 1171
7876.01 1151
7876.84 1278
7877.68 1467
7878.52 1634
7879.36 1785
7880.19 1778
7881.03 1649
7881.87 1498
7882.71 1512
7883.55 1371
7884.38 1289
7885.22 1246
7886.06 1164
7886.90 1110
7887.74 1185
7888.57 1166
7889.41 1109
7890.25 1110
7891.09 1060
7891.93 1196
7892.77 1081
7893.61 1150
7894.44 1186
7895.28 1135
7896.12 1172
7896.96 989
7897.80 955
7898.64 1034
7899.48 979
7900.32 997
7901.15 1006
7901.99 885
7902.83 930
7903.67 936
7904.51 877
7905.35 843
7906.19 795
7907.03 756
7907.87 910
7908.71 829
7909.55 790
7910.39 803
7911.22 813
7912.06 835
7912.90 867
7913.74 869
7914.58 808
7915.42 851
7916.26 863
7917.10 823
7917.94 830
7918.78 929
7919.62 853
7920.46 896
7921.30 888
7922.14 827
7922.98 798
7923.82 784
7924.66 717
7925.50 767
7926.34 765
7927.18 788
7928.02 827
7928.86 806
7929.70 753
7930.55 826
7931.39 893
7932.23 852
7933.07 835
7933.91 780
7934.75 838
7935.59 897
7936.43 929
7937.27 861
7938.11 853
7938.95 809
7939.79 798
7940.63 925
7941.48 861
7942.32 862
7943.16 846
7944.00 827
7944.84 837
7945.68 875
7946.52 871
7947.36 928
7948.21 985
7949.05 958
7949.89 911
7950.73 973
7951.57 1026
7952.41 946
7953.26 969
7954.10 1198
7954.94 1211
7955.78 1268
7956.62 1324
7957.47 1180
7958.31 1253
7959.15 1195
7959.99 1151
7960.83 1066
7961.68 1049
7962.52 1093
7963.36 1110
7964.20 1189
7965.04 1095
7965.89 1182
7966.73 1095
7967.57 1209
7968.41 1233
7969.26 1273
7970.10 1195
7970.94 1157
7971.78 1129
7972.63 1043
7973.47 1015
7974.31 982
7975.16 838
7976.00 874
7976.84 927
7977.68 947
7978.53 885
7979.37 955
7980.21 897
7981.06 903
7981.90 930
7982.74 881
7983.59 819
7984.43 842
7985.27 829
7986.12 897
7986.96 865
7987.80 906
7988.65 881
7989.49 838
7990.34 775
7991.18 802
7992.02 730
7992.87 712
7993.71 654
7994.55 679
7995.40 700
7996.24 755
7997.09 774
7997.93 739
7998.77 672
7999.62 662
8000.46 643
8001.31 636
8002.15 721
8003.00 771
8003.84 740
8004.68 695
8005.53 659
8006.37 705
8007.22 719
8008.06 689
8008.91 691
8009.75 699
8010.60 650
8011.44 682
8012.29 656
8013.13 698
8013.98 634
8014.82 660
8015.67 654
8016.51 732
8017.36 729
8018.20 626
8019.05 656
8019.89 681
8020.74 692
8021.58 666
8022.43 628
8023.27 599
8024.12 617
8024.96 641
8025.81 670
8026.66 689
8027.50 719
8028.35 606
8029.19 613
8030.04 624
8030.88 648
8031.73 562
8032.58 646
8033.42 643
8034.27 593
8035.11 594
8035.96 561
8036.81 645
8037.65 698
8038.50 610
8039.35 594
8040.19 621
8041.04 686
8041.88 714
8042.73 626
8043.58 634
8044.42 601
8045.27 595
8046.12 617
8046.96 637
8047.81 638
8048.66 588
8049.50 596
8050.35 605
8051.20 603
8052.04 630
8052.89 622
8053.74 615
8054.59 663
8055.43 631
8056.28 543
8057.13 525
8057.97 591
8058.82 584
8059.67 563
8060.52 535
8061.36 523
8062.21 512
8063.06 588
8063.91 648
8064.75 529
8065.60 545
8066.45 550
8067.30 514
8068.15 495
8068.99 530
8069.84 536
8070.69 554
8071.54 541
8072.38 553
8073.23 561
8074.08 530
8074.93 582
8075.78 594
8076.63 614
8077.47 549
8078.32 509
8079.17 507
8080.02 545
8080.87 499
8081.72 492
8082.56 544
8083.41 512
8084.26 551
8085.11 516
8085.96 536
8086.81 595
8087.66 574
8088.51 528
8089.35 550
8090.20 615
8091.05 582
8091.90 554
8092.75 550
8093.60 514
8094.45 550
8095.30 523
8096.15 543
8097.00 483
8097.85 540
8098.70 549
8099.55 562
8100.39 511
8101.24 528
8102.09 556
8102.94 564
8103.79 508
8104.64 488
8105.49 539
8106.34 531
8107.19 520
8108.04 512
8108.89 546
8109.74 521
8110.59 520
8111.44 491
8112.29 539
8113.14 506
8113.99 503
8114.84 523
8115.69 549
8116.54 503
8117.39 476
8118.24 528
8119.09 586
8119.95 616
8120.80 590
8121.65 570
8122.50 543
8123.35 639
8124.20 613
8125.05 592
8125.90 541
8126.75 562
8127.60 570
8128.45 554
8129.30 564
8130.15 560
8131.01 568
8131.86 616
8132.71 588
8133.56 587
8134.41 608
8135.26 537
8136.11 598
8136.96 556
8137.82 586
8138.67 588
8139.52 598
8140.37 628
8141.22 549
8142.07 657
8142.93 612
8143.78 570
8144.63 549
8145.48 505
8146.33 535
8147.19 585
8148.04 656
8148.89 585
8149.74 649
8150.59 632
8151.45 591
8152.30 567
8153.15 601
8154.00 602
8154.85 763
8155.71 831
8156.56 864
8157.41 737
8158.26 712
8159.12 740
8159.97 717
8160.82 715
8161.68 665
8162.53 693
8163.38 649
8164.23 633
8165.09 616
8165.94 597
8166.79 567
8167.65 592
8168.50 592
8169.35 506
8170.20 585
8171.06 552
8171.91 566
8172.76 537
8173.62 534
8174.47 500
8175.32 508
8176.18 528
8177.03 552
8177.89 546
8178.74 522
8179.59 468
8180.45 528
8181.30 519
8182.15 485
8183.01 500
8183.86 490
8184.72 405
8185.57 426
8186.42 472
8187.28 516
8188.13 519
8188.99 474
8189.84 474
8190.69 454
8191.55 530
8192.40 526
8193.26 495
8194.11 525
8194.97 526
8195.82 460
8196.68 483
8197.53 511
8198.38 528
8199.24 537
8200.09 606
8200.95 468
8201.80 442
8202.66 511
8203.51 496
8204.37 498
8205.22 534
8206.08 586
8206.93 524
8207.79 605
8208.64 516
8209.50 476
8210.35 501
8211.21 576
8212.06 599
8212.92 504
8213.78 461
8214.63 553
8215.49 526
8216.34 558
8217.20 505
8218.05 498
8218.91 583
8219.76 590
8220.62 671
8221.48 592
8222.33 560
8223.19 684
8224.04 704
8224.90 699
8225.76 743
8226.61 680
8227.47 624
8228.32 569
8229.18 557
8230.04 596
8230.89 591
8231.75 564
8232.61 506
8233.46 538
8234.32 552
8235.18 547
8236.03 534
8236.89 507
8237.75 514
8238.60 497
8239.46 548
8240.32 544
8241.17 545
8242.03 511
8242.89 474
8243.74 487
8244.60 523
8245.46 495
8246.31 456
8247.17 518
8248.03 488
8248.89 533
8249.74 571
8250.60 532
8251.46 485
8252.32 495
8253.17 466
8254.03 477
8254.89 470
8255.75 462
8256.60 508
8257.46 487
8258.32 501
8259.18 474
8260.04 504
8260.89 484
8261.75 480
8262.61 489
8263.47 487
8264.33 480
8265.18 495
8266.04 474
8266.90 499
8267.76 573
8268.62 528
8269.47 510
8270.33 541
8271.19 513
8272.05 498
8272.91 476
8273.77 536
8274.63 572
8275.48 529
8276.34 491
8277.20 538
8278.06 582
8278.92 512
8279.78 557
8280.64 576
8281.50 516
8282.36 529
8283.21 501
8284.07 564
8284.93 542
8285.79 559
8286.65 533
8287.51 523
8288.37 547
8289.23 552
8290.09 579
8290.95 559
8291.81 595
8292.67 638
8293.53 637
8294.39 746
8295.25 689
8296.11 771
8296.97 758
8297.82 665
8298.68 637
8299.54 563
8300.40 532
8301.26 626
8302.12 599
8302.98 567
8303.84 580
8304.71 623
8305.57 617
8306.43 560
8307.29 543
8308.15 590
8309.01 594
8309.87 502
8310.73 526
8311.59 542
8312.45 533
8313.31 550
8314.17 492
8315.03 500
8315.89 536
8316.75 514
8317.61 551
8318.47 631
8319.33 586
8320.20 593
8321.06 566
8321.92 592
8322.78 550
8323.64 539
8324.50 472
8325.36 458
8326.22 474
8327.09 501
8327.95 552
8328.81 451
8329.67 438
8330.53 508
8331.39 536
8332.25 539
8333.12 505
8333.98 494
8334.84 478
8335.70 420
8336.56 503
8337.42 524
8338.29 454
8339.15 429
8340.01 442
8340.87 496
8341.73 479
8342.60 531
8343.46 511
8344.32 492
8345.18 482
8346.05 557
8346.91 554
8347.77 504
8348.63 539
8349.50 539
8350.36 557
8351.22 556
8352.08 502
8352.95 586
8353.81 579
8354.67 539
8355.53 558
8356.40 477
8357.26 501
8358.12 509
8358.99 476
8359.85 563
8360.71 555
8361.58 441
8362.44 525
8363.30 562
8364.17 513
8365.03 458
8365.89 570
8366.76 580
8367.62 536
8368.48 528
8369.35 508
8370.21 519
8371.07 521
8371.94 489
8372.80 512
8373.66 552
8374.53 581
8375.39 532
8376.26 511
8377.12 543
8377.98 533
8378.85 536
8379.71 513
8380.58 533
8381.44 519
8382.30 513
8383.17 544
8384.03 570
8384.90 539
8385.76 519
8386.63 570
8387.49 567
8388.35 533
8389.22 542
8390.08 518
8390.95 544
8391.81 626
8392.68 534
8393.54 554
8394.41 527
8395.27 550
8396.14 581
8397.00 554
8397.87 549
8398.73 542
8399.60 589
8400.46 625
8401.33 556
8402.19 524
8403.06 582
8403.92 546
8404.79 593
8405.65 569
8406.52 525
8407.39 512
8408.25 522
8409.12 586
8409.98 594
8410.85 569
8411.71 644
8412.58 695
8413.44 580
8414.31 555
8415.18 620
8416.04 645
8416.91 591
8417.77 611
8418.64 624
8419.51 605
8420.37 652
8421.24 637
8422.11 643
8422.97 645
8423.84 622
8424.70 696
8425.57 663
8426.44 707
8427.30 756
8428.17 801
8429.04 719
8429.90 711
8430.77 729
8431.64 743
8432.50 789
8433.37 795
8434.24 763
8435.10 781
8435.97 786
8436.84 755
8437.71 840
8438.57 804
8439.44 863
8440.31 914
8441.17 953
8442.04 942
8442.91 1033
8443.78 1093
8444.64 1162
8445.51 1199
8446.38 1206
8447.25 1223
8448.11 1184
8448.98 1257
8449.85 1139
8450.72 1176
8451.58 1149
8452.45 1148
8453.32 1144
8454.19 1035
8455.06 1104
8455.92 1190
8456.79 1240
8457.66 1296
8458.53 1237
8459.40 1204
8460.27 1248
8461.13 1175
8462.00 1174
8462.87 1122
8463.74 1154
8464.61 1076
8465.48 1084
8466.34 1119
8467.21 1159
8468.08 1212
8468.95 1455
8469.82 1853
8470.69 2123
8471.56 2313
8472.42 2487
8473.29 2675
8474.16 2382
8475.03 2309
8475.90 2040
8476.77 1693
8477.64 1428
8478.51 1289
8479.38 1158
8480.25 1089
8481.12 953
8481.99 978
8482.85 850
8483.72 807
8484.59 795
8485.46 769
8486.33 796
8487.20 743
8488.07 799
8488.94 822
8489.81 769
8490.68 730
8491.55 740
8492.42 733
8493.29 717
8494.16 709
8495.03 643
8495.90 611
8496.77 659
8497.64 749
8498.51 760
8499.38 691
8500.25 699
8501.12 698
8501.99 705
8502.86 728
8503.73 782
8504.60 765
8505.47 681
8506.34 707
8507.22 727
8508.09 807
8508.96 788
8509.83 780
8510.70 805
8511.57 782
8512.44 753
8513.31 793
8514.18 772
8515.05 772
8515.92 824
8516.80 777
8517.67 804
8518.54 738
8519.41 755
8520.28 731
8521.15 742
8522.02 776
8522.89 794
8523.77 719
8524.64 698
8525.51 820
8526.38 844
8527.25 778
8528.12 807
8529.00 849
8529.87 849
8530.74 844
8531.61 819
8532.48 795
8533.36 886
8534.23 893
8535.10 797
8535.97 824
8536.84 947
8537.72 842
8538.59 861
8539.46 830
8540.33 884
8541.21 869
8542.08 823
8542.95 812
8543.82 908
8544.70 814
8545.57 875
8546.44 829
8547.31 824
8548.19 907
8549.06 807
8549.93 808
8550.80 935
8551.68 971
8552.55 971
8553.42 1004
8554.30 994
8555.17 1088
8556.04 1212
8556.92 1164
8557.79 1182
8558.66 1145
8559.54 1103
8560.41 1083
8561.28 924
8562.16 893
8563.03 788
8563.90 689
8564.78 640
8565.65 710
8566.52 643
8567.40 660
8568.27 690
8569.15 708
8570.02 697
8570.89 696
8571.77 705
8572.64 659
8573.51 625
8574.39 616
8575.26 688
8576.14 663
8577.01 661
8577.89 642
8578.76 668
8579.63 716
8580.51 709
8581.38 743
8582.26 731
8583.13 645
8584.01 628
8584.88 671
8585.76 662
8586.63 649
8587.51 629
8588.38 733
8589.26 719
8590.13 670
8591.00 643
8591.88 719
8592.75 720
8593.63 676
8594.51 636
8595.38 753
8596.26 709
8597.13 697
8598.01 696
8598.88 667
8599.76 648
8600.63 721
8601.51 718
8602.38 720
8603.26 667
8604.13 716
8605.01 692
8605.89 720
8606.76 663
8607.64 702
8608.51 758
8609.39 780
8610.26 757
8611.14 772
8612.02 768
8612.89 733
8613.77 799
8614.65 770
8615.52 819
8616.40 762
8617.27 761
8618.15 728
8619.03 809
8619.90 776
8620.78 766
8621.66 839
8622.53 846
8623.41 881
8624.29 875
8625.16 901
8626.04 901
8626.92 959
8627.79 914
8628.67 892
8629.55 822
8630.42 901
8631.30 885
8632.18 881
8633.05 886
8633.93 946
8634.81 990
8635.69 946
8636.56 960
8637.44 933
8638.32 922
8639.20 906
8640.07 930
8640.95 1013
8641.83 972
8642.71 1023
8643.58 1048
8644.46 1017
8645.34 1039
8646.22 1087
8647.09 1049
8647.97 1084
8648.85 1117
8649.73 1098
8650.61 1195
8651.48 1175
8652.36 1175
8653.24 1232
8654.12 1227
8655.00 1293
8655.87 1306
8656.75 1242
8657.63 1148
8658.51 1171
8659.39 1227
8660.27 1238
8661.14 1187
8662.02 1185
8662.90 1219
8663.78 1171
8664.66 1270
8665.54 1274
8666.42 1238
8667.30 1214
8668.17 1312
8669.05 1373
8669.93 1388
8670.81 1610
8671.69 1622
8672.57 1823
8673.45 1998
8674.33 2047
8675.21 2107
8676.09 2176
8676.97 2188
8677.84 2147
8678.72 1966
8679.60 1927
8680.48 1900
8681.36 1770
8682.24 1669
8683.12 1594
8684.00 1578
8684.88 1488
8685.76 1548
8686.64 1540
8687.52 1539
8688.40 1527
8689.28 1718
8690.16 1980
8691.04 2468
8691.92 2923
8692.80 3566
8693.68 4189
8694.56 4568
8695.44 4816
8696.32 4494
8697.20 4096
8698.08 3592
8698.96 3083
8699.84 2637
8700.72 2093
8701.60 1818
8702.48 1626
8703.37 1449
8704.25 1368
8705.13 1312
8706.01 1176
8706.89 1096
8707.77 1079
8708.65 1064
8709.53 1021
8710.41 1073
8711.29 980
8712.17 1007
8713.06 974
8713.94 921
8714.82 969
8715.70 937
8716.58 888
8717.46 877
8718.34 839
8719.22 866
8720.11 900
8720.99 896
8721.87 937
8722.75 864
8723.63 946
8724.51 938
8725.40 965
8726.28 902
8727.16 877
8728.04 891
8728.92 906
8729.81 943
8730.69 984
8731.57 965
8732.45 1032
8733.33 1016
8734.22 899
8735.10 965
8735.98 1037
8736.86 962
8737.75 853
8738.63 843
8739.51 820
8740.39 917
8741.28 870
8742.16 870
8743.04 840
8743.92 888
8744.81 912
8745.69 862
8746.57 853
8747.46 874
8748.34 938
8749.22 883
8750.10 875
8750.99 905
8751.87 871
8752.75 895
8753.64 928
8754.52 927
8755.40 973
8756.29 1004
8757.17 999
8758.05 1036
8758.94 1095
8759.82 1071
8760.70 1105
8761.59 1070
8762.47 1078
8763.35 1081
8764.24 1098
8765.12 1065
8766.01 1021
8766.89 1049
8767.77 1009
8768.66 1075
8769.54 1030
8770.43 1010
8771.31 1030
8772.19 1060
8773.08 1113
8773.96 1076
8774.85 979
8775.73 997
8776.62 1047
8777.50 963
8778.38 900
8779.27 956
8780.15 869
8781.04 917
8781.92 909
8782.81 882
8783.69 901
8784.58 879
8785.46 951
8786.35 924
8787.23 988
8788.12 948
8789.00 919
8789.89 910
8790.77 801
8791.66 830
8792.54 797
8793.43 766
8794.31 840
8795.20 831
8796.08 945
8796.97 889
8797.85 873
8798.74 912
8799.62 956
8800.51 906
8801.40 858
8802.28 905
8803.17 893
8804.05 883
8804.94 881
8805.82 879
8806.71 954
8807.60 899
8808.48 911
8809.37 893
8810.25 795
8811.14 763
8812.03 766
8812.91 733
8813.80 764
8814.69 766
8815.57 823
8816.46 784
8817.34 817
8818.23 811
8819.12 850
8820.00 792
8820.89 771
8821.78 794
8822.66 840
8823.55 810
8824.44 820
8825.32 789
8826.21 832
8827.10 752
8827.99 827
8828.87 855
8829.76 893
8830.65 920
8831.53 888
8832.42 817
8833.31 852
8834.20 799
8835.08 782
8835.97 744
8836.86 780
8837.74 779
8838.63 816
8839.52 785
8840.41 745
8841.30 654
8842.18 704
8843.07 806
8843.96 793
8844.85 731
8845.73 741
8846.62 759
8847.51 762
8848.40 733
8849.29 706
8850.17 720
8851.06 700
8851.95 718
8852.84 670
8853.73 609
8854.61 657
8855.50 602
8856.39 693
8857.28 615
8858.17 606
8859.06 604
8859.95 643
8860.83 666
8861.72 661
8862.61 658
8863.50 622
8864.39 603
8865.28 670
8866.17 649
8867.06 629
8867.94 636
8868.83 629
8869.72 622
8870.61 596
8871.50 619
8872.39 637
8873.28 601
8874.17 574
8875.06 616
8875.95 593
8876.84 619
8877.73 613
8878.62 669
8879.51 663
8880.40 683
8881.28 695
8882.17 690
8883.06 649
8883.95 597
8884.84 544
8885.73 563
8886.62 589
8887.51 684
8888.40 685
8889.29 650
8890.18 617
8891.07 623
8891.96 628
8892.85 660
8893.74 603
8894.63 599
8895.53 569
8896.42 580
8897.31 567
8898.20 551
8899.09 627
8899.98 579
8900.87 526
8901.76 544
8902.65 636
8903.54 525
8904.43 572
8905.32 563
8906.21 522
8907.10 579
8907.99 545
8908.89 587
8909.78 546
8910.67 542
8911.56 547
8912.45 558
8913.34 604
8914.23 521
8915.12 539
8916.02 540
8916.91 608
8917.80 561
8918.69 542
8919.58 491
8920.47 508
8921.36 566
8922.26 490
8923.15 516
8924.04 530
8924.93 562
8925.82 517
8926.72 463
8927.61 524
8928.50 542
8929.39 525
8930.28 511
8931.18 485
8932.07 512
8932.96 572
8933.85 623
8934.75 518
8935.64 512
8936.53 521
8937.42 563
8938.31 469
8939.21 452
8940.10 523
8940.99 507
8941.89 481
8942.78 497
8943.67 533
8944.56 483
8945.46 514
8946.35 537
8947.24 531
8948.14 484
8949.03 548
8949.92 527
8950.81 523
8951.71 461
8952.60 478
8953.49 451
8954.39 490
8955.28 489
8956.17 438
8957.07 457
8957.96 491
8958.85 531
8959.75 550
8960.64 544
8961.54 465
8962.43 480
8963.32 529
8964.22 528
8965.11 476
8966.00 481
8966.90 494
8967.79 482
8968.69 495
8969.58 544
8970.47 541
8971.37 549
8972.26 473
8973.16 500
8974.05 548
8974.95 552
8975.84 522
8976.73 627
8977.63 627
8978.52 589
8979.42 638
8980.31 616
8981.21 644
8982.10 639
8983.00 623
8983.89 589
8984.79 615
8985.68 538
8986.58 542
8987.47 489
8988.37 528
8989.26 484
8990.16 481
8991.05 521
8991.95 503
8992.84 471
8993.74 477
8994.63 519
8995.53 547
8996.42 519
8997.32 477
8998.21 496
8999.11 469
9000.01 451
9000.90 559
9001.80 529
9002.69 512
9003.59 513
9004.48 518
9005.38 506
9006.28 458
9007.17 427
9008.07 443
9008.96 447
9009.86 468
9010.76 484
9011.65 489
9012.55 486
9013.45 466
9014.34 441
9015.24 381
9016.13 464
9017.03 453
9017.93 430
9018.82 453
9019.72 461
9020.62 460
9021.51 460
9022.41 456
9023.31 432
9024.20 461
9025.10 452
9026.00 441
9026.89 454
9027.79 488
9028.69 493
9029.59 448
9030.48 510
9031.38 506
9032.28 476
9033.17 502
9034.07 446
9034.97 497
9035.87 490
9036.76 412
9037.66 495
9038.56 469
9039.46 480
9040.35 513
9041.25 551
9042.15 501
9043.05 505
9043.94 516
9044.84 533
9045.74 483
9046.64 448
9047.54 473
9048.43 517
9049.33 536
9050.23 441
9051.13 494
9052.03 536
9052.92 516
9053.82 541
9054.72 535
9055.62 538
9056.52 494
9057.42 498
9058.32 543
9059.21 520
9060.11 491
9061.01 545
9061.91 559
9062.81 509
9063.71 513
9064.61 530
9065.50 508
9066.40 530
9067.30 479
9068.20 489
9069.10 543
9070.00 530
9070.90 550
9071.80 529
9072.70 500
9073.60 552
9074.50 585
9075.40 571
9076.29 595
9077.19 595
9078.09 552
9078.99 554
9079.89 535
9080.79 562
9081.69 564
9082.59 579
9083.49 560
9084.39 582
9085.29 614
9086.19 678
9087.09 625
9087.99 555
9088.89 614
9089.79 633
9090.69 586
9091.59 563
9092.49 658
9093.39 677
9094.29 753
9095.19 659
9096.09 605
9096.99 574
9097.89 535
9098.79 575
9099.69 582
9100.60 566
9101.50 562
9102.40 556
9103.30 578
9104.20 559
9105.10 537
9106.00 559
9106.90 540
9107.80 499
9108.70 515
9109.60 511
9110.50 516
9111.41 538
9112.31 514
9113.21 511
9114.11 542
9115.01 524
9115.91 552
9116.81 494
9117.72 474
9118.62 479
9119.52 540
9120.42 539
9121.32 537
9122.22 495
9123.12 509
9124.03 510
9124.93 499
9125.83 496
9126.73 473
9127.63 524
9128.54 454
9129.44 466
9130.34 462
9131.24 472
9132.14 468
9133.05 460
9133.95 424
9134.85 462
9135.75 453
9136.66 477
9137.56 466
9138.46 494
9139.36 448
9140.27 457
9141.17 454
9142.07 475
9142.97 488
9143.88 500
9144.78 420
9145.68 467
9146.59 466
9147.49 439
9148.39 426
9149.29 426
9150.20 426
9151.10 446
9152.00 448
9152.91 494
9153.81 488
9154.71 492
9155.62 463
9156.52 446
9157.42 476
9158.33 464
9159.23 517
9160.13 538
9161.04 501
9161.94 469
9162.84 460
9163.75 488
9164.65 496
9165.56 447
9166.46 443
9167.36 433
9168.27 380
9169.17 431
9170.08 487
9170.98 402
9171.88 475
9172.79 419
9173.69 416
9174.60 484
9175.50 432
9176.41 386
9177.31 401
9178.21 418
9179.12 477
9180.02 452
9180.93 423
9181.83 389
9182.74 432
9183.64 489
9184.55 415
9185.45 453
9186.36 441
9187.26 430
9188.17 458
9189.07 428
9189.98 487
9190.88 399
9191.79 405
9192.69 433
9193.60 424
9194.50 430
9195.41 420
9196.31 454
9197.22 427
9198.12 498
9199.03 500
9199.93 468
9200.84 462
9201.75 482
9202.65 503
9203.56 516
9204.46 472
9205.37 467
9206.27 530
9207.18 473
9208.09 470
9208.99 449
9209.90 449
9210.80 448
9211.71 480
9212.62 435
9213.52 445
9214.43 423
9215.34 443
9216.24 444
9217.15 476
9218.05 484
9218.96 449
9219.87 481
9220.77 460
9221.68 473
9222.59 495
9223.49 442
9224.40 352
9225.31 381
9226.21 397
9227.12 373
9228.03 383
9228.93 464
9229.84 438
9230.75 447
9231.66 426
9232.56 383
9233.47 440
9234.38 409
9235.28 413
9236.19 433
9237.10 460
9238.01 425
9238.91 412
9239.82 404
9240.73 428
9241.64 410
9242.54 415
9243.45 424
9244.36 409
9245.27 399
9246.18 391
9247.08 398
9247.99 394
9248.90 369
9249.81 376
9250.71 375
9251.62 420
9252.53 424
9253.44 389
9254.35 377
9255.26 425
9256.16 412
9257.07 388
9257.98 407
9258.89 367
9259.80 364
9260.71 441
9261.61 433
9262.52 445
9263.43 406
9264.34 419
9265.25 417
9266.16 396
9267.07 405
9267.98 427
9268.88 410
9269.79 392
9270.70 381
9271.61 419
9272.52 405
9273.43 415
9274.34 455
9275.25 435
9276.16 420
9277.07 440
9277.98 466
9278.89 482
9279.80 437
9280.70 421
9281.61 433
9282.52 423
9283.43 455
9284.34 452
9285.25 453
9286.16 436
9287.07 433
9287.98 445
9288.89 422
9289.80 405
9290.71 446
9291.62 483
9292.53 480
9293.44 480
9294.35 497
9295.26 510
9296.17 548
9297.08 464
9297.99 407
9298.90 414
9299.81 451
9300.73 534
9301.64 505
9302.55 508
9303.46 526
9304.37 527
9305.28 493
9306.19 477
9307.10 516
9308.01 552
9308.92 587
9309.83 571
9310.74 562
9311.65 628
9312.57 578
9313.48 513
9314.39 492
9315.30 485
9316.21 447
9317.12 480
9318.03 474
9318.94 519
9319.86 486
9320.77 522
9321.68 479
9322.59 501
9323.50 418
9324.41 407
9325.33 378
9326.24 395
9327.15 437
9328.06 427
9328.97 453
9329.88 481
9330.80 502
9331.71 404
9332.62 446
9333.53 419
9334.44 455
9335.36 381
9336.27 398
9337.18 397
9338.09 407
9339.01 399
9339.92 402
9340.83 371
9341.74 399
9342.66 436
9343.57 478
9344.48 443
9345.39 415
9346.31 384
9347.22 385
9348.13 416
9349.05 466
9349.96 454
9350.87 426
9351.78 431
9352.70 481
9353.61 401
9354.52 407
9355.44 424
9356.35 420
9357.26 394
9358.18 446
9359.09 394
9360.00 383
9360.92 421
9361.83 445
9362.74 389
9363.66 370
9364.57 391
9365.48 396
9366.40 382
9367.31 410
9368.23 362
9369.14 432
9370.05 437
9370.97 409
9371.88 396
9372.80 409
9373.71 477
9374.62 415
9375.54 393
9376.45 408
9377.37 425
9378.28 387
9379.19 429
9380.11 397
9381.02 417
9381.94 419
9382.85 419
9383.77 427
9384.68 432
9385.60 425
9386.51 385
9387.43 425
9388.34 408
9389.26 429
9390.17 448
9391.09 441
9392.00 465
9392.91 478
9393.83 495
9394.75 483
9395.66 453
9396.58 504
9397.49 481
9398.41 517
9399.32 510
9400.24 493
9401.15 489
9402.07 485
9402.98 416
9403.90 425
9404.81 489
9405.73 442
9406.65 449
9407.56 474
9408.48 424
9409.39 445
9410.31 443
9411.22 428
9412.14 409
9413.06 385
9413.97 418
9414.89 452
9415.80 431
9416.72 409
9417.64 483
9418.55 458
9419.47 421
9420.39 410
9421.30 399
9422.22 367
9423.14 398
9424.05 402
9424.97 409
9425.88 400
9426.80 418
9427.72 397
9428.64 409
9429.55 418
9430.47 436
9431.39 426
9432.30 471
9433.22 454
9434.14 418
9435.05 387
9435.97 405
9436.89 390
9437.81 443
9438.72 420
9439.64 469
9440.56 500
9441.47 423
9442.39 442
9443.31 421
9444.23 421
9445.14 458
9446.06 423
9446.98 392
9447.90 435
9448.81 447
9449.73 462
9450.65 529
9451.57 487
9452.49 494
9453.40 459
9454.32 439
9455.24 479
9456.16 511
9457.08 502
9457.99 537
9458.91 462
9459.83 451
9460.75 428
9461.67 515
9462.59 436
9463.50 415
9464.42 425
9465.34 437
9466.26 448
9467.18 432
9468.10 438
9469.02 453
9469.94 470
9470.85 429
9471.77 448
9472.69 420
9473.61 467
9474.53 510
9475.45 459
9476.37 402
9477.29 426
9478.21 414
9479.13 393
9480.04 466
9480.96 459
9481.88 468
9482.80 513
9483.72 446
9484.64 466
9485.56 428
9486.48 443
9487.40 433
9488.32 460
9489.24 454
9490.16 433
9491.08 441
9492.00 424
9492.92 403
9493.84 401
9494.76 432
9495.68 430
9496.60 441
9497.52 415
9498.44 426
9499.36 420
9500.28 491
9501.20 467
9502.12 431
9503.04 398
9503.96 368
9504.88 408
9505.80 426
9506.72 458
9507.64 390
9508.56 416
9509.48 443
9510.41 437
9511.33 469
9512.25 522
9513.17 455
9514.09 472
9515.01 473
9515.93 484
9516.85 445
9517.77 487
9518.69 478
9519.61 474
9520.54 490
9521.46 481
9522.38 472
9523.30 504
9524.22 470
9525.14 469
9526.06 519
9526.99 530
9527.91 496
9528.83 492
9529.75 469
9530.67 505
9531.59 506
9532.52 554
9533.44 606
9534.36 611
9535.28 623
9536.20 669
9537.13 614
9538.05 627
9538.97 599
9539.89 550
9540.81 467
9541.74 499
9542.66 536
9543.58 517
9544.50 453
9545.43 443
9546.35 513
9547.27 505
9548.19 509
9549.12 487
9550.04 468
9550.96 476
9551.88 514
9552.81 521
9553.73 512
9554.65 472
9555.58 503
9556.50 500
9557.42 456
9558.34 520
9559.27 463
9560.19 478
9561.11 548
9562.04 569
9562.96 514
9563.88 551
9564.81 591
9565.73 575
9566.65 577
9567.58 529
9568.50 529
9569.43 539
9570.35 533
9571.27 517
9572.20 531
9573.12 487
9574.04 503
9574.97 534
9575.89 520
9576.82 541
9577.74 512
9578.66 501
9579.59 451
9580.51 484
9581.44 561
9582.36 526
9583.28 550
9584.21 574
9585.13 523
9586.06 503
9586.98 489
9587.91 499
9588.83 536
9589.76 507
9590.68 542
9591.60 544
9592.53 574
9593.45 524
9594.38 479
9595.30 543
9596.23 483
9597.15 516
9598.08 545
9599.00 490
9599.93 529
9600.85 526
9601.78 496
9602.70 517
9603.63 548
9604.55 542
9605.48 531
9606.41 575
9607.33 582
9608.26 553
9609.18 554
9610.11 560
9611.03 601
9611.96 573
9612.88 536
9613.81 577
9614.74 584
9615.66 640
9616.59 659
9617.51 650
9618.44 637
9619.37 687
9620.29 612
9621.22 563
9622.14 602
9623.07 668
9624.00 671
9624.92 662
9625.85 654
9626.78 641
9627.70 624
9628.63 709
9629.55 680
9630.48 711
9631.41 635
9632.33 631
9633.26 669
9634.19 658
9635.11 697
9636.04 795
9636.97 739
9637.90 667
9638.82 752
9639.75 791
9640.68 781
9641.60 720
9642.53 753
9643.46 705
9644.38 727
9645.31 738
9646.24 760
9647.17 733
9648.09 795
9649.02 845
9649.95 880
9650.88 891
9651.80 924
9652.73 960
9653.66 995
9654.59 871
9655.51 921
9656.44 933
9657.37 900
9658.30 848
9659.23 875
9660.15 884
9661.08 897
9662.01 929
9662.94 845
9663.87 887
9664.80 924
9665.72 936
9666.65 859
9667.58 914
9668.51 948
9669.44 969
9670.37 1053
9671.29 942
9672.22 948
9673.15 982
9674.08 961
9675.01 977
9675.94 932
9676.87 1025
9677.79 1015
9678.72 993
9679.65 951
9680.58 966
9681.51 965
9682.44 954
9683.37 1024
9684.30 1094
9685.23 1105
9686.16 1076
9687.09 1074
9688.01 1017
9688.94 1110
9689.87 1102
9690.80 1085
9691.73 1134
9692.66 1127
9693.59 1092
9694.52 1155
9695.45 1153
9696.38 1355
9697.31 1397
9698.24 1477
9699.17 1570
9700.10 1629
9701.03 1788
9701.96 1862
9702.89 1844
9703.82 1687
9704.75 1567
9705.68 1490
9706.61 1395
9707.54 1254
9708.47 1210
9709.40 1220
9710.33 1119
9711.26 1069
9712.19 1182
9713.12 1177
9714.05 1162
9714.98 1187
9715.92 1211
9716.85 1191
9717.78 1078
9718.71 1103
9719.64 1157
9720.57 1024
9721.50 961
9722.43 1006
9723.36 952
9724.29 965
9725.22 957
9726.16 959
9727.09 958
9728.02 998
9728.95 1014
9729.88 925
9730.81 990
9731.74 965
9732.67 1024
9733.61 980
9734.54 985
9735.47 983
9736.40 977
9737.33 1014
9738.26 979
9739.20 981
9740.13 945
9741.06 942
9741.99 957
9742.92 836
9743.86 878
9744.79 857
9745.72 834
9746.65 908
9747.58 874
9748.52 867
9749.45 903
9750.38 781
9751.31 868
9752.25 918
9753.18 833
9754.11 807
9755.04 889
9755.98 848
9756.91 753
9757.84 759
9758.77 830
9759.71 838
9760.64 886
9761.57 840
9762.51 777
9763.44 848
9764.37 865
9765.30 851
9766.24 888
9767.17 899
9768.10 887
9769.04 871
9769.97 843
9770.90 851
9771.84 818
9772.77 857
9773.70 840
9774.64 834
9775.57 902
9776.50 858
9777.44 865
9778.37 899
9779.31 937
9780.24 917
9781.17 971
9782.11 1028
9783.04 1039
9783.97 973
9784.91 1015
9785.84 1034
9786.78 1087
9787.71 1036
9788.64 965
9789.58 945
9790.51 872
9791.45 846
9792.38 901
9793.32 863
9794.25 800
9795.19 843
9796.12 879
9797.05 893
9797.99 882
9798.92 823
9799.86 863
9800.79 876
9801.73 943
9802.66 951
9803.60 854
9804.53 861
9805.47 850
9806.40 774
9807.34 746
9808.27 755
9809.21 740
9810.14 769
9811.08 759
9812.01 676
9812.95 725
9813.88 666
9814.82 732
9815.75 701
9816.69 743
9817.63 745
9818.56 703
9819.50 696
9820.43 685
9821.37 680
9822.30 692
9823.24 701
9824.18 676
9825.11 773
9826.05 700
9826.98 684
9827.92 656
9828.86 738
9829.79 718
9830.73 711
9831.66 713
9832.60 607
9833.54 625
9834.47 671
9835.41 704
9836.35 679
9837.28 607
9838.22 676
9839.16 641
9840.09 613
9841.03 668
9841.97 650
9842.90 657
9843.84 686
9844.78 690
9845.71 693
9846.65 671
9847.59 669
9848.52 668
9849.46 615
9850.40 660
9851.34 677
9852.27 669
9853.21 716
9854.15 756
9855.08 732
9856.02 677
9856.96 714
9857.90 688
9858.83 693
9859.77 672
9860.71 677
9861.65 754
9862.58 654
9863.52 634
9864.46 605
9865.40 644
9866.34 693
9867.27 658
9868.21 680
9869.15 682
9870.09 640
9871.03 696
9871.96 640
9872.90 622
9873.84 677
9874.78 638
9875.72 647
9876.66 687
9877.59 704
9878.53 674
9879.47 623
9880.41 635
9881.35 685
9882.29 675
9883.23 679
9884.16 567
9885.10 642
9886.04 633
9886.98 623
9887.92 635
9888.86 655
9889.80 629
9890.74 648
9891.68 621
9892.61 698
9893.55 648
9894.49 648
9895.43 652
9896.37 612
9897.31 637
9898.25 676
9899.19 662
9900.13 596
9901.07 591
9902.01 636
9902.95 588
9903.89 587
9904.83 632
9905.77 608
9906.71 628
9907.65 560
9908.59 641
9909.53 734
9910.47 665
9911.41 674
9912.35 680
9913.29 702
9914.23 679
9915.17 663
9916.11 671
9917.05 692
9917.99 688
9918.93 639
9919.87 612
9920.81 657
9921.75 648
9922.69 648
9923.63 749
9924.57 770
9925.51 847
9926.45 964
9927.39 1065
9928.33 1038
9929.28 1044
9930.22 1146
9931.16 1141
9932.10 1016
9933.04 996
9933.98 906
9934.92 844
9935.86 837
9936.80 763
9937.74 722
9938.69 677
9939.63 689
9940.57 666
9941.51 657
9942.45 583
9943.39 674
9944.34 677
9945.28 650
9946.22 688
9947.16 720
9948.10 740
9949.04 690
9949.99 644
9950.93 605
9951.87 660
9952.81 662
9953.75 597
9954.70 630
9955.64 699
9956.58 656
9957.52 661
9958.46 590
9959.41 584
9960.35 564
9961.29 617
9962.23 612
9963.18 620
9964.12 590
9965.06 613
9966.00 603
9966.95 623
9967.89 648
9968.83 620
9969.77 681
9970.72 602
9971.66 563
9972.60 599
9973.55 607
9974.49 581
9975.43 628
9976.38 595
9977.32 636
9978.26 654
9979.21 607
9980.15 601
9981.09 589
9982.04 557
9982.98 619
9983.92 625
9984.87 593
9985.81 592
9986.75 630
9987.70 573
9988.64 530
9989.58 529
9990.53 564
9991.47 588
9992.42 602
9993.36 607
9994.30 603
9995.25 509
9996.19 530
9997.14 470
9998.08 560
9999.02 555
9999.97 588
10000.91 552
10001.86 612
10002.80 486
10003.75 552
10004.69 576
10005.63 550
10006.58 570
10007.52 565
10008.47 520
10009.41 534
10010.36 564
10011.30 559
10012.25 600
10013.19 589
10014.14 558
10015.08 540
10016.03 553
10016.97 524
10017.92 566
10018.86 552
10019.81 520
10020.75 528
10021.70 580
10022.64 550
10023.59 562
10024.53 557
10025.48 494
10026.42 488
10027.37 473
10028.32 535
10029.26 577
10030.21 592
10031.15 579
10032.10 556
10033.04 497
10033.99 561
10034.94 527
10035.88 555
10036.83 529
10037.77 467
10038.72 527
10039.67 543
10040.61 582
10041.56 550
10042.50 539
10043.45 526
10044.40 531
10045.34 512
10046.29 539
10047.24 514
10048.18 543
10049.13 556
10050.08 566
10051.02 512
10051.97 505
10052.92 500
10053.86 513
10054.81 490
10055.76 507
10056.70 508
10057.65 536
10058.60 577
10059.54 589
10060.49 560
10061.44 562
10062.39 550
10063.33 567
10064.28 557
10065.23 500
10066.17 492
10067.12 486
10068.07 487
10069.02 534
10069.96 516
10070.91 547
10071.86 468
10072.81 517
10073.76 525
10074.70 521
10075.65 507
10076.60 570
10077.55 578
10078.49 616
10079.44 503
10080.39 494
10081.34 500
10082.29 546
10083.23 505
10084.18 580
10085.13 516
10086.08 540
10087.03 515
10087.98 531
10088.92 563
10089.87 523
10090.82 551
10091.77 543
10092.72 549
10093.67 524
10094.62 544
10095.56 514
10096.51 540
10097.46 580
10098.41 528
10099.36 478
10100.31 517
10101.26 510
10102.21 537
10103.16 514
10104.11 503
10105.05 523
10106.00 532
10106.95 519
10107.90 512
10108.85 500
10109.80 496
10110.75 547
10111.70 524
10112.65 510
10113.60 515
10114.55 482
10115.50 501
10116.45 480
10117.40 484
10118.35 562
10119.30 474
10120.25 451
10121.20 507
10122.15 525
10123.10 509
10124.05 476
10125.00 510
10125.95 439
10126.90 495
10127.85 493
10128.80 515
10129.75 499
10130.70 490
10131.65 521
10132.60 513
10133.55 456
10134.50 523
10135.45 505
10136.40 559
10137.35 575
10138.30 573
10139.26 624
10140.21 521
10141.16 548
10142.11 525
10143.06 514
10144.01 545
10144.96 499
10145.91 521
10146.86 511
10147.81 526
10148.77 591
10149.72 540
10150.67 546
10151.62 549
10152.57 635
10153.52 663
10154.47 647
10155.43 591
10156.38 588
10157.33 590
10158.28 589
10159.23 617
10160.18 592
10161.14 600
10162.09 592
10163.04 621
10163.99 643
10164.94 551
10165.90 595
10166.85 614
10167.80 626
10168.75 628
10169.70 606
10170.66 659
10171.61 646
10172.56 563
10173.51 644
10174.47 634
10175.42 610
10176.37 607
10177.32 671
10178.28 630
10179.23 712
10180.18 675
10181.14 709
10182.09 681
10183.04 641
10183.99 719
10184.95 731
10185.90 696
10186.85 724
10187.81 764
10188.76 820
10189.71 819
10190.67 788
10191.62 845
10192.57 824
10193.53 755
10194.48 738
10195.43 762
10196.39 733
10197.34 780
10198.29 799
10199.25 742
10200.20 833
10201.15 865
10202.11 897
10203.06 890
10204.02 880
10204.97 873
10205.92 962
10206.88 1016
10207.83 1101
10208.79 1108
10209.74 1184
10210.69 1142
10211.65 1049
10212.60 1002
10213.56 934
10214.51 966
10215.46 891
10216.42 860
10217.37 869
10218.33 839
10219.28 739
10220.24 734
10221.19 726
10222.15 653
10223.10 708
10224.06 743
10225.01 742
10225.97 653
10226.92 699
10227.88 735
10228.83 725
10229.79 688
10230.74 667
10231.70 668
10232.65 726
10233.61 707
10234.56 665
10235.52 652
10236.47 677
10237.43 705
10238.38 756
10239.34 718
10240.29 733
10241.25 720
10242.21 663
10243.16 685
10244.12 650
10245.07 652
10246.03 635
10246.98 639
10247.94 564
10248.90 589
10249.85 567
10250.81 534
10251.76 576
10252.72 555
10253.68 581
10254.63 521
10255.59 556
10256.55 611
10257.50 579
10258.46 536
10259.41 509
10260.37 479
10261.33 518
10262.28 488
10263.24 473
10264.20 504
10265.15 561
10266.11 535
10267.07 475
10268.02 494
10268.98 559
10269.94 506
10270.90 431
10271.85 452
10272.81 521
10273.77 504
10274.72 487
10275.68 485
10276.64 506
10277.60 491
10278.55 462
10279.51 495
10280.47 459
10281.43 471
10282.38 509
10283.34 515
10284.30 530
10285.26 521
10286.21 489
10287.17 499
10288.13 473
10289.09 467
10290.04 477
10291.00 485
10291.96 523
10292.92 500
10293.88 479
10294.83 461
10295.79 486
10296.75 495
10297.71 457
10298.67 486
10299.63 468
10300.58 463
10301.54 497
10302.50 472
10303.46 470
10304.42 453
10305.38 447
10306.34 431
10307.29 429
10308.25 447
10309.21 407
10310.17 462
10311.13 444
10312.09 464
10313.05 433
10314.01 454
10314.97 456
10315.92 496
10316.88 460
10317.84 408
10318.80 395
10319.76 412
10320.72 478
10321.68 472
10322.64 446
10323.60 437
10324.56 412
10325.52 424
10326.48 459
10327.44 444
10328.40 457
10329.36 473
10330.32 479
10331.28 458
10332.24 466
10333.20 451
10334.16 411
10335.12 416
10336.08 466
10337.04 464
10338.00 371
10338.96 376
10339.92 370
10340.88 389
10341.84 385
10342.80 397
10343.76 454
10344.72 423
10345.68 373
10346.64 378
10347.60 447
10348.56 442
10349.52 406
10350.48 379
10351.44 439
10352.40 448
10353.36 435
10354.32 388
10355.29 372
10356.25 419
10357.21 437
10358.17 378
10359.13 401
10360.09 437
10361.05 410
10362.01 384
10362.97 371
10363.94 416
10364.90 367
10365.86 407
10366.82 413
10367.78 408
10368.74 422
10369.70 422
10370.67 372
10371.63 382
10372.59 371
10373.55 372
10374.51 387
10375.47 369
10376.44 357
10377.40 364
10378.36 394
10379.32 371
10380.28 381
10381.25 405
10382.21 409
10383.17 372
10384.13 370
10385.10 333
10386.06 369
10387.02 364
10387.98 377
10388.95 382
10389.91 412
10390.87 379
10391.83 371
10392.80 397
10393.76 367
10394.72 367
10395.68 368
10396.65 386
10397.61 373
10398.57 348
10399.54 338
10400.50 360
10401.46 373
10402.43 386
10403.39 370
10404.35 359
10405.31 369
10406.28 422
10407.24 419
10408.20 390
10409.17 419
10410.13 397
10411.10 369
10412.06 352
10413.02 371
10413.99 393
10414.95 426
10415.91 381
10416.88 420
10417.84 414
10418.80 409
10419.77 427
10420.73 494
10421.70 487
10422.66 437
10423.63 460
10424.59 421
10425.55 483
10426.52 421
10427.48 356
10428.45 359
10429.41 425
10430.37 374
10431.34 344
10432.30 341
10433.27 364
10434.23 324
10435.20 360
10436.16 346
10437.13 322
10438.09 371
10439.06 368
10440.02 356
10440.99 372
10441.95 336
10442.92 348
10443.88 396
10444.85 388
10445.81 295
10446.78 359
10447.74 400
10448.71 371
10449.67 315
10450.64 319
10451.60 345
10452.57 417
10453.53 393
10454.50 299
10455.47 338
10456.43 353
10457.40 374
10458.36 350
10459.33 364
10460.29 366
10461.26 397
10462.23 341
10463.19 345
10464.16 317
10465.12 302
10466.09 303
10467.06 331
10468.02 309
10468.99 303
10469.95 324
10470.92 323
10471.89 325
10472.85 332
10473.82 362
10474.79 319
10475.75 336
10476.72 295
10477.69 294
10478.65 327
10479.62 378
10480.59 333
10481.55 303
10482.52 366
10483.49 351
10484.45 400
10485.42 349
10486.39 320
10487.35 333
10488.32 347
10489.29 340
10490.26 346
10491.22 375
10492.19 351
10493.16 382
10494.13 381
10495.09 379
10496.06 343
10497.03 363
10497.99 320
10498.96 337
10499.93 317
10500.90 366
10501.87 414
10502.83 377
10503.80 365
10504.77 334
10505.74 358
10506.70 317
10507.67 293
10508.64 348
10509.61 367
10510.58 318
10511.55 312
10512.51 354
10513.48 360
10514.45 342
10515.42 375
10516.39 327
10517.36 320
10518.32 334
10519.29 317
10520.26 324
10521.23 307
10522.20 369
10523.17 388
10524.14 338
10525.10 290
10526.07 323
10527.04 310
10528.01 286
10528.98 289
10529.95 355
10530.92 335
10531.89 323
10532.86 337
10533.83 372
10534.79 339
10535.76 315
10536.73 367
10537.70 323
10538.67 359
10539.64 293
10540.61 315
10541.58 379
10542.55 375
10543.52 320
10544.49 325
10545.46 349
10546.43 354
10547.40 334
10548.37 318
10549.34 328
10550.31 339
10551.28 315
10552.25 341
10553.22 343
10554.19 343
10555.16 355
10556.13 375
10557.10 350
10558.07 353
10559.04 348
10560.01 351
10560.98 401
10561.95 355
10562.92 377
10563.89 397
10564.86 417
10565.83 408
10566.81 381
10567.78 405
10568.75 409
10569.72 373
10570.69 356
10571.66 360
10572.63 346
10573.60 375
10574.57 366
10575.54 315
10576.51 303
10577.49 306
10578.46 317
10579.43 326
10580.40 343
10581.37 368
10582.34 358
10583.31 342
10584.29 414
10585.26 373
10586.23 347
10587.20 333
10588.17 382
10589.14 332
10590.12 283
10591.09 324
10592.06 367
10593.03 334
10594.00 317
10594.98 333
10595.95 371
10596.92 381
10597.89 367
10598.86 344
10599.84 333
10600.81 325
10601.78 311
10602.75 355
10603.73 316
10604.70 311
10605.67 354
10606.64 411
10607.62 350
10608.59 337
10609.56 352
10610.53 329
10611.51 319
10612.48 323
10613.45 315
10614.43 341
10615.40 321
10616.37 333
10617.34 360
10618.32 355
10619.29 398
10620.26 371
10621.24 349
10622.21 372
10623.18 374
10624.16 343
10625.13 367
10626.10 345
10627.08 380
10628.05 379
10629.02 427
10630.00 366
10630.97 386
10631.95 365
10632.92 334
10633.89 320
10634.87 317
10635.84 406
10636.81 371
10637.79 388
10638.76 401
10639.74 438
10640.71 483
10641.69 501
10642.66 502
10643.63 462
10644.61 430
10645.58 448
10646.56 381
10647.53 376
10648.51 370
10649.48 366
10650.45 394
10651.43 375
10652.40 317
10653.38 346
10654.35 363
10655.33 349
10656.30 359
10657.28 335
10658.25 401
10659.23 402
10660.20 391
10661.18 363
10662.15 326
10663.13 386
10664.10 394
10665.08 342
10666.05 282
10667.03 353
10668.00 336
10668.98 317
10669.96 376
10670.93 326
10671.91 333
10672.88 351
10673.86 288
10674.83 330
10675.81 338
10676.79 328
10677.76 364
10678.74 334
10679.71 330
10680.69 313
10681.66 349
10682.64 351
10683.62 368
10684.59 324
10685.57 365
10686.55 332
10687.52 337
10688.50 291
10689.47 347
10690.45 352
10691.43 352
10692.40 303
10693.38 289
10694.36 290
10695.33 325
10696.31 298
10697.29 303
10698.26 328
10699.24 326
10700.22 365
10701.19 343
10702.17 323
10703.15 309
10704.13 293
10705.10 333
10706.08 348
10707.06 314
10708.03 335
10709.01 351
10709.99 402
10710.97 394
10711.94 356
10712.92 359
10713.90 323
10714.88 337
10715.85 347
10716.83 285
10717.81 338
10718.79 375
10719.76 349
10720.74 337
10721.72 339
10722.70 309
10723.68 288
10724.65 320
10725.63 318
10726.61 342
10727.59 316
10728.57 304
10729.54 321
10730.52 351
10731.50 384
10732.48 336
10733.46 354
10734.44 326
10735.41 329
10736.39 314
10737.37 344
10738.35 346
10739.33 310
10740.31 341
10741.29 320
10742.26 362
10743.24 343
10744.22 364
10745.20 346
10746.18 332
10747.16 358
10748.14 335
10749.12 296
10750.10 321
10751.08 374
10752.05 349
10753.03 344
10754.01 358
10754.99 346
10755.97 369
10756.95 336
10757.93 318
10758.91 355
10759.89 381
10760.87 345
10761.85 373
10762.83 399
10763.81 374
10764.79 390
10765.77 440
10766.75 381
10767.73 312
10768.71 325
10769.69 352
10770.67 376
10771.65 349
10772.63 339
10773.61 355
10774.59 352
10775.57 403
10776.55 401
10777.53 395
10778.51 384
10779.49 388
10780.47 362
10781.45 410
10782.43 398
10783.41 423
10784.39 346
10785.38 399
10786.36 412
10787.34 397
10788.32 412
10789.30 436
10790.28 368
10791.26 331
10792.24 383
10793.22 376
10794.20 377
10795.19 353
10796.17 359
10797.15 326
10798.13 342
10799.11 356
10800.09 400
10801.07 347
10802.05 402
10803.04 396
10804.02 340
10805.00 377
10805.98 388
10806.96 372
10807.94 313
10808.93 317
10809.91 351
10810.89 369
10811.87 365
10812.85 400
10813.84 412
10814.82 379
10815.80 350
10816.78 379
10817.77 366
10818.75 374
10819.73 398
10820.71 360
10821.69 365
10822.68 383
10823.66 331
10824.64 329
10825.62 409
10826.61 365
10827.59 415
10828.57 406
10829.56 399
10830.54 374
10831.52 409
10832.50 381
10833.49 412
10834.47 402
10835.45 400
10836.44 407
10837.42 374
10838.40 391
10839.39 415
10840.37 405
10841.35 392
10842.34 421
10843.32 421
10844.30 373
10845.29 334
10846.27 372
10847.25 418
10848.24 414
10849.22 398
10850.20 402
10851.19 388
10852.17 437
10853.16 425
10854.14 437
10855.12 411
10856.11 389
10857.09 388
10858.08 429
10859.06 389
10860.04 373
10861.03 433
10862.01 439
10863.00 455
10863.98 438
10864.96 411
10865.95 458
10866.93 447
10867.92 418
10868.90 424
10869.89 409
10870.87 408
10871.86 465
10872.84 453
10873.83 473
10874.81 504
10875.80 479
10876.78 497
10877.77 410
10878.75 403
10879.74 427
10880.72 496
10881.71 470
10882.69 456
10883.68 428
10884.66 431
10885.65 482
10886.63 497
10887.62 474
10888.60 460
10889.59 480
10890.57 448
10891.56 455
10892.55 511
10893.53 514
10894.52 514
10895.50 469
10896.49 535
10897.47 473
10898.46 476
10899.45 524
10900.43 551
10901.42 524
10902.40 596
10903.39 559
10904.38 556
10905.36 565
10906.35 576
10907.34 501
10908.32 535
10909.31 576
10910.29 589
10911.28 529
10912.27 559
10913.25 583
10914.24 595
10915.23 599
10916.21 537
10917.20 587
10918.19 618
10919.17 676
10920.16 597
10921.15 619
10922.14 653
10923.12 680
10924.11 711
10925.10 576
10926.08 595
10927.07 641
10928.06 645
10929.05 650
10930.03 611
10931.02 647
10932.01 581
10933.00 632
10933.98 700
10934.97 687
10935.96 715
10936.95 657
10937.93 725
10938.92 722
10939.91 687
10940.90 698
10941.88 759
10942.87 777
10943.86 724
10944.85 770
10945.84 751
10946.82 724
10947.81 738
10948.80 750
10949.79 799
10950.78 758
10951.77 859
10952.75 848
10953.74 899
10954.73 829
10955.72 913
10956.71 1042
10957.70 1164
10958.69 1204
10959.67 1196
10960.66 1248
10961.65 1238
10962.64 1241
10963.63 1203
10964.62 1184
10965.61 1107
10966.60 1095
10967.58 1057
10968.57 1011
10969.56 942
10970.55 942
10971.54 898
10972.53 888
10973.52 908
10974.51 874
10975.50 931
10976.49 938
10977.48 890
10978.47 911
10979.46 922
10980.45 862
10981.44 837
10982.43 886
10983.42 898
10984.41 850
10985.40 956
10986.38 912
10987.37 974
10988.36 971
10989.35 986
10990.34 903
10991.34 904
10992.33 954
10993.32 944
10994.31 1012
10995.30 1103
10996.29 1121
10997.28 1180
10998.27 1364
10999.26 1512
11000.25 1609
11001.24 1606
11002.23 1795
11003.22 1786
11004.21 1820
11005.20 1684
11006.19 1563
11007.18 1425
11008.17 1342
11009.16 1197
11010.16 1069
11011.15 992
11012.14 959
11013.13 923
11014.12 909
11015.11 891
11016.10 906
11017.09 884
11018.08 899
11019.08 826
11020.07 802
11021.06 834
11022.05 812
11023.04 779
11024.03 740
11025.03 739
11026.02 692
11027.01 681
11028.00 727
11028.99 711
11029.98 720
11030.98 716
11031.97 733
11032.96 733
11033.95 727
11034.94 656
11035.94 658
11036.93 690
11037.92 703
11038.91 736
11039.91 695
11040.90 711
11041.89 748
11042.88 742
11043.87 703
11044.87 690
11045.86 658
11046.85 652
11047.85 607
11048.84 665
11049.83 666
11050.82 686
11051.82 699
11052.81 628
11053.80 633
11054.80 685
11055.79 673
11056.78 655
11057.77 636
11058.77 679
11059.76 718
11060.75 677
11061.75 674
11062.74 708
11063.73 705
11064.73 681
11065.72 680
11066.71 681
11067.71 687
11068.70 667
11069.70 735
11070.69 716
11071.68 670
11072.68 696
11073.67 681
11074.66 660
11075.66 672
11076.65 662
11077.65 659
11078.64 706
11079.63 675
11080.63 688
11081.62 663
11082.62 668
11083.61 621
11084.61 629
11085.60 649
11086.59 679
11087.59 650
11088.58 624
11089.58 636
11090.57 631
11091.57 605
11092.56 591
11093.56 590
11094.55 577
11095.55 613
11096.54 608
11097.54 650
11098.53 643
11099.53 637
11100.52 628
11101.52 566
11102.51 549
11103.51 550
11104.50 579
11105.50 543
11106.49 546
11107.49 555
11108.48 582
11109.48 568
11110.47 577
11111.47 583
11112.46 518
11113.46 509
11114.46 539
11115.45 532
11116.45 526
11117.44 542
11118.44 589
11119.43 514
11120.43 560
11121.43 555
11122.42 591
11123.42 590
11124.41 621
11125.41 563
11126.41 622
11127.40 647
11128.40 643
11129.40 631
11130.39 653
11131.39 639
11132.39 618
11133.38 587
11134.38 569
11135.37 550
11136.37 556
11137.37 533
11138.37 568
11139.36 531
11140.36 580
11141.36 553
11142.35 560
11143.35 552
11144.35 577
11145.34 532
11146.34 568
11147.34 581
11148.33 625
11149.33 633
11150.33 568
11151.33 581
11152.32 525
11153.32 546
11154.32 574
11155.32 548
11156.31 572
11157.31 515
11158.31 513
11159.31 588
11160.30 551
11161.30 515
11162.30 522
11163.30 581
11164.30 508
11165.29 522
11166.29 530
11167.29 538
11168.29 470
11169.29 554
11170.28 600
11171.28 581
11172.28 580
11173.28 592
11174.28 596
11175.28 622
11176.27 618
11177.27 574
11178.27 602
11179.27 527
11180.27 570
11181.27 570
11182.27 578
11183.26 595
11184.26 545
11185.26 550
11186.26 541
11187.26 589
11188.26 599
11189.26 589
11190.26 626
11191.26 660
11192.26 556
11193.25 638
11194.25 658
11195.25 653
11196.25 657
11197.25 638
11198.25 653
11199.25 680
11200.25 610
11201.25 624
11202.25 591
11203.25 587
11204.25 637
11205.25 610
11206.25 626
11207.25 625
11208.25 614
11209.25 578
11210.25 600
11211.25 554
11212.25 528
11213.25 567
11214.25 527
11215.25 549
11216.25 484
11217.25 509
11218.25 515
11219.25 548
11220.25 523
11221.25 531
11222.25 510
11223.25 463
11224.25 498
11225.25 522
11226.25 519
11227.25 525
11228.25 486
11229.26 464
11230.26 511
11231.26 487
11232.26 525
11233.26 477
11234.26 487
11235.26 500
11236.26 502
11237.26 416
11238.27 469
11239.27 473
11240.27 546
11241.27 459
11242.27 457
11243.27 515
11244.27 563
11245.27 479
11246.28 483
11247.28 548
11248.28 540
11249.28 490
11250.28 493
11251.28 463
11252.29 509
11253.29 516
11254.29 468
11255.29 475
11256.29 525
11257.30 560
11258.30 429
11259.30 457
11260.30 474
11261.31 482
11262.31 530
11263.31 529
11264.31 511
11265.31 475
11266.32 533
11267.32 532
11268.32 508
11269.32 498
11270.33 541
11271.33 518
11272.33 477
11273.34 500
11274.34 581
11275.34 510
11276.34 557
11277.35 525
11278.35 546
11279.35 661
11280.36 639
11281.36 659
11282.36 637
11283.37 640
11284.37 636
11285.37 652
11286.38 614
11287.38 597
11288.38 587
11289.39 535
11290.39 509
11291.39 551
11292.40 557
11293.40 547
11294.40 498
11295.41 507
11296.41 559
11297.42 513
11298.42 494
11299.42 473
11300.43 549
11301.43 488
11302.44 477
11303.44 549
11304.44 593
11305.45 481
11306.45 503
11307.46 525
11308.46 504
11309.47 498
11310.47 533
11311.47 561
11312.48 553
11313.48 622
11314.49 631
11315.49 609
11316.50 599
11317.50 630
11318.51 689
11319.51 621
11320.52 597
11321.52 600
11322.53 569
11323.53 512
11324.54 431
11325.54 499
11326.55 417
11327.55 414
11328.56 472
11329.56 504
11330.57 469
11331.57 405
11332.58 468
11333.58 441
11334.59 413
11335.60 450
11336.60 449
11337.61 425
11338.61 428
11339.62 413
11340.62 413
11341.63 399
11342.64 400
11343.64 412
11344.65 427
11345.65 473
11346.66 391
11347.67 386
11348.67 399
11349.68 411
11350.68 372
11351.69 403
11352.70 418
11353.70 409
11354.71 382
11355.72 349
11356.72 429
11357.73 415
11358.74 417
11359.74 425
11360.75 486
11361.76 423
11362.76 447
11363.77 474
11364.78 441
11365.78 436
11366.79 414
11367.80 402
11368.80 450
11369.81 421
11370.82 370
11371.83 349
11372.83 364
11373.84 390
11374.85 425
11375.85 448
11376.86 435
11377.87 411
11378.88 395
11379.88 424
11380.89 436
11381.90 424
11382.91 415
11383.92 424
11384.92 407
11385.93 391
11386.94 412
11387.95 422
11388.95 420
11389.96 466
11390.97 412
11391.98 380
11392.99 362
11393.99 413
11395.00 385
11396.01 398
11397.02 389
11398.03 390
11399.04 404
11400.04 403
11401.05 447
11402.06 409
11403.07 424
11404.08 453
11405.09 447
11406.10 415
11407.11 464
11408.11 441
11409.12 436
11410.13 406
11411.14 346
11412.15 402
11413.16 352
11414.17 407
11415.18 365
11416.19 349
11417.19 350
11418.20 384
11419.21 367
11420.22 365
11421.23 401
11422.24 381
11423.25 383
11424.26 352
11425.27 364
11426.28 387
11427.29 356
11428.30 352
11429.31 402
11430.32 372
11431.33 342
11432.34 364
11433.35 435
11434.36 367
11435.37 360
11436.38 347
11437.39 358
11438.40 363
11439.41 364
11440.42 392
11441.43 405
11442.44 389
11443.45 411
11444.46 396
11445.47 412
11446.48 381
11447.49 399
11448.50 393
11449.51 374
11450.52 355
11451.53 370
11452.54 346
11453.56 308
11454.57 335
11455.58 347
11456.59 332
11457.60 393
11458.61 405
11459.62 347
11460.63 353
11461.64 384
11462.65 358
11463.67 410
11464.68 367
11465.69 367
11466.70 412
11467.71 369
11468.72 384
11469.73 343
11470.75 341
11471.76 336
11472.77 389
11473.78 404
11474.79 366
11475.80 332
11476.82 369
11477.83 353
11478.84 375
11479.85 340
11480.86 351
11481.88 364
11482.89 366
11483.90 406
11484.91 352
11485.92 339
11486.94 347
11487.95 327
11488.96 327
11489.97 360
11490.99 380
11492.00 377
11493.01 345
11494.02 365
11495.04 376
11496.05 381
11497.06 347
11498.08 325
11499.09 373
11500.10 323
11501.11 329
11502.13 387
11503.14 346
11504.15 321
11505.17 341
11506.18 349
11507.19 348
11508.21 354
11509.22 361
11510.23 336
11511.25 336
11512.26 362
11513.27 351
11514.29 367
11515.30 390
11516.31 394
11517.33 332
11518.34 324
11519.35 379
11520.37 407
11521.38 404
11522.40 349
11523.41 340
11524.42 311
11525.44 343
11526.45 366
11527.47 358
11528.48 374
11529.49 366
11530.51 318
11531.52 313
11532.54 352
11533.55 371
11534.56 324
11535.58 368
11536.59 372
11537.61 346
11538.62 342
11539.64 363
11540.65 401
11541.67 367
11542.68 350
11543.70 367
11544.71 371
11545.73 369
11546.74 357
11547.76 349
11548.77 409
11549.79 416
11550.80 368
11551.82 377
11552.83 412
11553.85 407
11554.86 404
11555.88 389
11556.89 359
11557.91 377
11558.92 410
11559.94 379
11560.95 380
11561.97 423
11562.99 430
11564.00 409
11565.02 369
11566.03 401
11567.05 422
11568.06 434
11569.08 419
11570.10 441
11571.11 374
11572.13 402
11573.14 394
11574.16 413
11575.18 428
11576.19 429
11577.21 404
11578.23 403
11579.24 393
11580.26 374
11581.27 440
11582.29 446
11583.31 455
11584.32 468
11585.34 466
11586.36 474
11587.37 522
11588.39 500
11589.41 498
11590.42 542
11591.44 505
11592.46 545
11593.48 519
11594.49 527
11595.51 560
11596.53 550
11597.54 604
11598.56 617
11599.58 631
11600.60 705
11601.61 766
11602.63 863
11603.65 892
11604.67 893
11605.68 932
11606.70 1038
11607.72 974
11608.74 944
11609.75 855
11610.77 793
11611.79 758
11612.81 674
11613.82 614
11614.84 607
11615.86 569
11616.88 564
11617.90 480
11618.91 501
11619.93 431
11620.95 493
11621.97 535
11622.99 510
11624.01 437
11625.02 422
11626.04 470
11627.06 439
11628.08 457
11629.10 420
11630.12 416
11631.14 389
11632.15 418
11633.17 426
11634.19 383
11635.21 374
11636.23 360
11637.25 374
11638.27 376
11639.29 377
11640.31 392
11641.32 416
11642.34 445
11643.36 378
11644.38 414
11645.40 417
11646.42 402
11647.44 415
11648.46 403
11649.48 361
11650.50 330
11651.52 358
11652.54 379
11653.56 356
11654.58 322
11655.60 356
11656.62 363
11657.64 359
11658.66 372
11659.68 363
11660.70 366
11661.72 381
11662.74 337
11663.76 373
11664.78 398
11665.80 389
11666.82 359
11667.84 355
11668.86 370
11669.88 383
11670.90 347
11671.92 332
11672.94 397
11673.96 416
11674.98 397
11676.00 364
11677.02 344
11678.04 324
11679.06 323
11680.08 354
11681.10 337
11682.12 346
11683.15 363
11684.17 402
11685.19 405
11686.21 351
11687.23 377
11688.25 380
11689.27 390
11690.29 380
11691.31 391
11692.34 414
11693.36 433
11694.38 405
11695.40 387
11696.42 379
11697.44 355
11698.46 355
11699.49 414
11700.51 374
11701.53 398
11702.55 389
11703.57 346
11704.60 379
11705.62 339
11706.64 356
11707.66 364
11708.68 377
11709.71 341
11710.73 379
11711.75 347
11712.77 362
11713.79 386
11714.82 361
11715.84 349
11716.86 334
11717.88 367
11718.91 403
11719.93 369
11720.95 351
11721.97 310
11723.00 347
11724.02 355
11725.04 352
11726.06 363
11727.09 310
11728.11 326
11729.13 327
11730.16 348
11731.18 343
11732.20 383
11733.23 370
11734.25 380
11735.27 382
11736.30 370
11737.32 339
11738.34 349
11739.37 357
11740.39 350
11741.41 381
11742.44 333
11743.46 328
11744.48 364
11745.51 368
11746.53 391
11747.55 381
11748.58 366
11749.60 382
11750.63 326
11751.65 364
11752.67 374
11753.70 358
11754.72 358
11755.75 378
11756.77 338
11757.79 364
11758.82 360
11759.84 304
11760.87 338
11761.89 308
11762.92 344
11763.94 355
11764.96 324
11765.99 344
11767.01 345
11768.04 347
11769.06 340
11770.09 330
11771.11 346
11772.14 362
11773.16 353
11774.19 376
11775.21 366
11776.24 313
11777.26 343
11778.29 354
11779.31 338
11780.34 344
11781.36 328
11782.39 358
11783.41 324
11784.44 371
11785.46 350
11786.49 370
11787.52 365
11788.54 373
11789.57 375
11790.59 369
11791.62 346
11792.64 340
11793.67 343
11794.69 338
11795.72 293
11796.75 333
11797.77 339
11798.80 399
11799.82 359
11800.85 358
11801.88 341
11802.90 369
11803.93 362
11804.96 356
11805.98 379
11807.01 388
11808.03 376
11809.06 397
11810.09 372
11811.11 352
11812.14 336
11813.17 360
11814.19 347
11815.22 373
11816.25 363
11817.27 395
11818.30 405
11819.33 384
11820.35 366
11821.38 402
11822.41 429
11823.44 365
11824.46 405
11825.49 396
11826.52 404
11827.54 410
11828.57 406
11829.60 410
11830.63 396
11831.65 417
11832.68 401
11833.71 401
11834.74 371
11835.76 384
11836.79 433
11837.82 454
11838.85 354
11839.87 391
11840.90 421
11841.93 395
11842.96 395
11843.99 432
11845.01 451
11846.04 448
11847.07 487
11848.10 433
11849.13 383
11850.15 444
11851.18 457
11852.21 421
11853.24 445
11854.27 458
11855.30 453
11856.33 446
11857.35 442
11858.38 442
11859.41 465
11860.44 465
11861.47 447
11862.50 445
11863.53 442
11864.55 477
11865.58 476
11866.61 496
11867.64 450
11868.67 461
11869.70 461
11870.73 460
11871.76 513
11872.79 493
11873.82 493
11874.85 437
11875.88 468
11876.90 504
11877.93 520
11878.96 481
11879.99 506
11881.02 521
11882.05 505
11883.08 510
11884.11 498
11885.14 499
11886.17 556
11887.20 599
11888.23 569
11889.26 527
11890.29 514
11891.32 551
11892.35 531
11893.38 580
11894.41 517
11895.44 566
11896.47 546
11897.50 610
11898.53 626
11899.56 684
11900.59 684
11901.62 702
11902.65 755
11903.68 731
11904.71 786
11905.75 746
11906.78 794
11907.81 708
11908.84 702
11909.87 673
11910.90 708
11911.93 721
11912.96 696
11913.99 706
11915.02 625
11916.05 701
11917.09 702
11918.12 670
11919.15 703
11920.18 722
11921.21 672
11922.24 692
11923.27 695
11924.30 668
11925.34 686
11926.37 766
11927.40 809
11928.43 831
11929.46 848
11930.49 896
11931.53 970
11932.56 1022
11933.59 1052
11934.62 1039
11935.65 1087
11936.69 1035
11937.72 1048
11938.75 1034
11939.78 961
11940.81 840
11941.85 820
11942.88 795
11943.91 768
11944.94 719
11945.98 684
11947.01 643
11948.04 640
11949.07 684
11950.11 659
11951.14 662
11952.17 648
11953.20 641
11954.24 628
11955.27 593
11956.30 617
11957.34 605
11958.37 595
11959.40 576
11960.43 535
11961.47 547
11962.50 576
11963.53 598
11964.57 597
11965.60 551
11966.63 570
11967.67 581
11968.70 536
11969.73 579
11970.77 628
11971.80 605
11972.83 599
11973.87 598
11974.90 616
11975.93 622
11976.97 573
11978.00 579
11979.04 573
11980.07 573
11981.10 567
11982.14 602
11983.17 587
11984.21 608
11985.24 574
11986.27 543
11987.31 526
11988.34 617
11989.38 595
11990.41 611
11991.45 582
11992.48 625
11993.51 616
11994.55 630
11995.58 598
11996.62 528
11997.65 583
11998.69 603
11999.72 610
12000.76 616
12001.79 579
12002.83 672
12003.86 674
12004.90 634
12005.93 636
12006.97 637
12008.00 619
12009.04 645
12010.07 637
12011.11 649
12012.14 613
12013.18 683
12014.21 689
12015.25 758
12016.28 763
12017.32 803
12018.35 849
12019.39 854
12020.43 844
12021.46 832
12022.50 870
12023.53 804
12024.57 808
12025.60 781
12026.64 787
12027.68 708
12028.71 688
12029.75 731
12030.78 759
12031.82 725
12032.86 737
12033.89 703
12034.93 647
12035.97 657
12037.00 701
12038.04 694
12039.07 703
12040.11 623
12041.15 678
12042.18 667
12043.22 618
12044.26 581
12045.29 571
12046.33 583
12047.37 611
12048.40 565
12049.44 591
12050.48 566
12051.52 570
12052.55 611
12053.59 602
12054.63 597
12055.66 554
12056.70 582
12057.74 578
12058.78 606
12059.81 577
12060.85 580
12061.89 573
12062.92 556
12063.96 554
12065.00 574
12066.04 593
12067.07 644
12068.11 632
12069.15 583
12070.19 573
12071.23 557
12072.26 601
12073.30 569
12074.34 582
12075.38 608
12076.42 571
12077.45 549
12078.49 563
12079.53 561
12080.57 531
12081.61 618
12082.64 563
12083.68 560
12084.72 553
12085.76 559
12086.80 572
12087.84 594
12088.88 546
12089.91 553
12090.95 516
12091.99 591
12093.03 606
12094.07 609
12095.11 596
12096.15 606
12097.19 578
12098.22 574
12099.26 620
12100.30 662
12101.34 610
12102.38 572
12103.42 675
12104.46 648
12105.50 627
12106.54 663
12107.58 650
12108.62 625
12109.66 588
12110.70 586
12111.74 590
12112.78 573
12113.81 577
12114.85 575
12115.89 518
12116.93 513
12117.97 488
12119.01 545
12120.05 532
12121.09 488
12122.13 517
12123.17 503
12124.21 464
12125.25 502
12126.29 505
12127.33 455
12128.37 440
12129.42 473
12130.46 414
12131.50 450
12132.54 461
12133.58 448
12134.62 474
12135.66 443
12136.70 440
12137.74 464
12138.78 438
12139.82 436
12140.86 432
12141.90 392
12142.94 415
12143.98 460
12145.03 469
12146.07 460
12147.11 415
12148.15 453
12149.19 423
12150.23 434
12151.27 462
12152.31 461
12153.35 459
12154.40 491
12155.44 439
12156.48 425
12157.52 393
12158.56 425
12159.60 370
12160.65 399
12161.69 413
12162.73 429
12163.77 429
12164.81 431
12165.85 398
12166.90 435
12167.94 451
12168.98 405
12170.02 429
12171.06 443
12172.11 443
12173.15 375
12174.19 400
12175.23 431
12176.28 434
12177.32 456
12178.36 462
12179.40 424
12180.45 426
12181.49 397
12182.53 425
12183.57 415
12184.62 400
12185.66 419
12186.70 484
12187.74 461
12188.79 412
12189.83 404
12190.87 389
12191.92 410
12192.96 366
12194.00 354
12195.05 365
12196.09 423
12197.13 418
12198.18 454
12199.22 428
12200.26 368
12201.31 387
12202.35 371
12203.39 417
12204.44 378
12205.48 404
12206.52 419
12207.57 417
12208.61 361
12209.65 400
12210.70 439
12211.74 448
12212.79 409
12213.83 410
12214.87 456
12215.92 433
12216.96 415
12218.01 405
12219.05 415
12220.09 435
12221.14 419
12222.18 365
12223.23 397
12224.27 378
12225.32 421
12226.36 420
12227.41 378
12228.45 374
12229.49 464
12230.54 429
12231.58 381
12232.63 422
12233.67 398
12234.72 421
12235.76 413
12236.81 450
12237.85 371
12238.90 371
12239.94 385
12240.99 417
12242.03 400
12243.08 425
12244.12 424
12245.17 416
12246.21 429
12247.26 385
12248.31 403
12249.35 405
12250.40 387
12251.44 380
12252.49 371
12253.53 402
12254.58 372
12255.62 414
12256.67 392
12257.72 403
12258.76 374
12259.81 399
12260.85 356
12261.90 402
12262.95 386
12263.99 337
12265.04 378
12266.08 374
12267.13 403
12268.18 393
12269.22 358
12270.27 354
12271.32 382
12272.36 383
12273.41 350
12274.46 368
12275.50 387
12276.55 372
12277.60 411
12278.64 379
12279.69 364
12280.74 365
12281.78 366
12282.83 367
12283.88 399
12284.92 348
12285.97 378
12287.02 342
12288.07 350
12289.11 336
12290.16 384
12291.21 382
12292.25 382
12293.30 371
12294.35 384
12295.40 422
12296.44 385
12297.49 349
12298.54 384
12299.59 400
12300.63 425
12301.68 387
12302.73 381
12303.78 370
12304.83 375
12305.87 398
12306.92 406
12307.97 405
12309.02 351
12310.07 366
12311.11 407
12312.16 368
12313.21 365
12314.26 392
12315.31 409
12316.35 385
12317.40 377
12318.45 375
12319.50 387
12320.55 407
12321.60 312
12322.65 335
12323.69 380
12324.74 393
12325.79 326
12326.84 298
12327.89 362
12328.94 393
12329.99 372
12331.04 361
12332.09 353
12333.13 356
12334.18 363
12335.23 378
12336.28 370
12337.33 326
12338.38 337
12339.43 350
12340.48 375
12341.53 344
12342.58 365
12343.63 347
12344.68 412
12345.73 347
12346.78 342
12347.83 339
12348.88 353
12349.93 358
12350.98 366
12352.03 390
12353.07 391
12354.12 379
12355.17 380
12356.22 376
12357.28 338
12358.33 379
12359.38 364
12360.43 367
12361.48 384
12362.53 356
12363.58 363
12364.63 422
12365.68 348
12366.73 342
12367.78 381
12368.83 375
12369.88 389
12370.93 391
12371.98 387
12373.03 358
12374.08 378
12375.13 380
12376.18 395
12377.24 383
12378.29 379
12379.34 388
12380.39 409
12381.44 477
12382.49 442
12383.54 383
12384.59 410
12385.64 400
12386.70 411
12387.75 398
12388.80 411
12389.85 387
12390.90 433
12391.95 390
12393.00 357
12394.06 393
12395.11 427
12396.16 406
12397.21 393
12398.26 395
12399.32 418
12400.37 411
12401.42 413
12402.47 406
12403.52 409
12404.58 444
12405.63 377
12406.68 382
12407.73 438
12408.78 449
12409.84 419
12410.89 408
12411.94 464
12412.99 450
12414.05 458
12415.10 427
12416.15 421
12417.20 402
12418.26 352
12419.31 395
12420.36 383
12421.42 422
12422.47 418
12423.52 369
12424.57 387
12425.63 428
12426.68 405
12427.73 435
12428.79 422
12429.84 446
12430.89 411
12431.95 359
12433.00 386
12434.05 414
12435.11 460
12436.16 451
12437.21 429
12438.27 445
12439.32 432
12440.37 430
12441.43 441
12442.48 439
12443.54 445
12444.59 431
12445.64 402
12446.70 384
12447.75 418
12448.80 457
12449.86 405
12450.91 406
12451.97 423
12453.02 458
12454.08 431
12455.13 460
12456.18 417
12457.24 430
12458.29 447
12459.35 477
12460.40 467
12461.46 460
12462.51 445
12463.57 472
12464.62 477
12465.67 498
12466.73 459
12467.78 473
12468.84 524
12469.89 543
12470.95 530
12472.00 579
12473.06 624
12474.11 670
12475.17 689
12476.22 759
12477.28 816
12478.33 877
12479.39 941
12480.45 923
12481.50 922
12482.56 900
12483.61 865
12484.67 849
12485.72 755
12486.78 704
12487.83 624
12488.89 635
12489.95 594
12491.00 548
12492.06 493
12493.11 541
12494.17 475
12495.22 446
12496.28 471
12497.34 467
12498.39 481
12499.45 430
12500.50 464
12501.56 451
12502.62 469
12503.67 450
12504.73 445
12505.79 485
12506.84 441
12507.90 453
12508.96 429
12510.01 425
12511.07 477
12512.13 450
12513.18 410
12514.24 422
12515.30 382
12516.35 378
12517.41 402
12518.47 426
12519.52 425
12520.58 437
12521.64 462
12522.70 452
12523.75 432
12524.81 396
12525.87 404
12526.92 387
12527.98 432
12529.04 438
12530.10 397
12531.15 444
12532.21 420
12533.27 382
12534.33 428
12535.38 355
12536.44 442
12537.50 465
12538.56 407
12539.62 421
12540.67 399
12541.73 384
12542.79 443
12543.85 417
12544.91 429
12545.96 425
12547.02 432
12548.08 436
12549.14 437
12550.20 441
12551.25 430
12552.31 463
12553.37 530
12554.43 487
12555.49 528
12556.55 551
12557.61 514
12558.66 501
12559.72 527
12560.78 540
12561.84 564
12562.90 536
12563.96 526
12565.02 475
12566.08 467
12567.14 507
12568.19 494
12569.25 490
12570.31 442
12571.37 470
12572.43 481
12573.49 402
12574.55 437
12575.61 403
12576.67 392
12577.73 462
12578.79 421
12579.85 416
12580.91 415
12581.97 439
12583.03 457
12584.09 387
12585.15 398
12586.20 434
12587.26 451
12588.32 485
12589.38 442
12590.44 424
12591.50 403
12592.56 400
12593.62 387
12594.69 411
12595.75 481
12596.81 431
12597.87 415
12598.93 424
12599.99 440
12601.05 409
12602.11 393
12603.17 390
12604.23 450
12605.29 409
12606.35 447
12607.41 374
12608.47 390
12609.53 436
12610.59 398
12611.65 433
12612.71 449
12613.78 419
12614.84 449
12615.90 444
12616.96 444
12618.02 476
12619.08 517
12620.14 525
12621.20 519
12622.27 522
12623.33 589
12624.39 543
12625.45 516
12626.51 452
12627.57 440
12628.63 445
12629.70 452
12630.76 445
12631.82 442
12632.88 492
12633.94 439
12635.00 413
12636.07 374
12637.13 357
12638.19 363
12639.25 374
12640.31 364
12641.38 376
12642.44 387
12643.50 372
12644.56 447
12645.63 388
12646.69 360
12647.75 354
12648.81 365
12649.88 395
12650.94 398
12652.00 394
12653.06 389
12654.13 384
12655.19 372
12656.25 319
12657.31 366
12658.38 358
12659.44 402
12660.50 415
12661.57 394
12662.63 389
12663.69 385
12664.76 349
12665.82 354
12666.88 376
12667.95 351
12669.01 348
12670.07 401
12671.14 380
12672.20 343
12673.26 408
12674.33 411
12675.39 373
12676.45 373
12677.52 368
12678.58 380
12679.64 389
12680.71 365
12681.77 341
12682.84 359
12683.90 365
12684.96 372
12686.03 366
12687.09 343
12688.16 391
12689.22 337
12690.28 363
12691.35 367
12692.41 351
12693.48 393
12694.54 385
12695.61 350
12696.67 331
12697.74 368
12698.80 355
12699.86 372
12700.93 409
12701.99 378
12703.06 361
12704.12 389
12705.19 417
12706.25 408
12707.32 380
12708.38 359
12709.45 373
12710.51 392
12711.58 386
12712.64 354
12713.71 399
12714.77 418
12715.84 444
12716.90 408
12717.97 388
12719.03 358
12720.10 411
12721.17 392
12722.23 360
12723.30 418
12724.36 429
12725.43 412
12726.49 363
12727.56 403
12728.63 410
12729.69 427
12730.76 414
12731.82 450
12732.89 410
12733.96 449
12735.02 443
12736.09 438
12737.15 446
12738.22 488
12739.29 466
12740.35 459
12741.42 420
12742.49 412
12743.55 430
12744.62 426
12745.68 374
12746.75 365
12747.82 364
12748.88 367
12749.95 435
12751.02 366
12752.09 387
12753.15 378
12754.22 414
12755.29 422
12756.35 340
12757.42 365
12758.49 347
12759.55 356
12760.62 379
12761.69 355
12762.76 375
12763.82 414
12764.89 381
12765.96 375
12767.03 338
12768.09 336
12769.16 388
12770.23 390
12771.30 423
12772.36 355
12773.43 364
12774.50 341
12775.57 396
12776.63 411
12777.70 372
12778.77 362
12779.84 359
12780.91 332
12781.97 368
12783.04 387
12784.11 395
12785.18 388
12786.25 394
12787.31 409
12788.38 376
12789.45 422
12790.52 371
12791.59 373
12792.66 370
12793.73 401
12794.79 385
12795.86 328
12796.93 370
12798.00 425
12799.07 391
12800.14 380
12801.21 386
12802.28 409
12803.34 379
12804.41 414
12805.48 420
12806.55 448
12807.62 398
12808.69 357
12809.76 393
12810.83 406
12811.90 467
12812.97 418
12814.04 412
12815.11 415
12816.18 464
12817.25 482
12818.31 519
12819.38 494
12820.45 487
12821.52 494
12822.59 515
12823.66 493
12824.73 441
12825.80 461
12826.87 499
12827.94 492
12829.01 457
12830.08 480
12831.15 408
12832.22 415
12833.29 417
12834.36 445
12835.43 442
12836.50 416
12837.57 416
12838.65 395
12839.72 388
12840.79 381
12841.86 376
12842.93 380
12844.00 396
12845.07 373
12846.14 399
12847.21 367
12848.28 372
12849.35 341
12850.42 361
12851.49 362
12852.57 381
12853.64 378
12854.71 373
12855.78 358
12856.85 323
12857.92 344
12858.99 349
12860.06 365
12861.13 314
12862.21 364
12863.28 323
12864.35 320
12865.42 313
12866.49 337
12867.56 319
12868.64 318
12869.71 314
12870.78 355
12871.85 345
12872.92 309
12874.00 333
12875.07 320
12876.14 324
12877.21 399
12878.28 319
12879.36 365
12880.43 350
12881.50 294
12882.57 311
12883.64 314
12884.72 324
12885.79 308
12886.86 284
12887.93 265
12889.01 306
12890.08 338
12891.15 335
12892.22 327
12893.30 304
12894.37 320
12895.44 333
12896.52 352
12897.59 360
12898.66 374
12899.73 325
12900.81 355
12901.88 322
12902.95 309
12904.03 353
12905.10 359
12906.17 343
12907.25 349
12908.32 315
12909.39 309
12910.47 318
12911.54 311
12912.61 342
12913.69 354
12914.76 291
12915.83 314
12916.91 333
12917.98 308
12919.06 320
12920.13 321
12921.20 362
12922.28 324
12923.35 331
12924.43 327
12925.50 334
12926.57 348
12927.65 312
12928.72 287
12929.80 307
12930.87 310
12931.95 317
12933.02 313
12934.09 281
12935.17 295
12936.24 315
12937.32 329
12938.39 286
12939.47 290
12940.54 273
12941.62 267
12942.69 255
12943.77 282
12944.84 332
12945.92 316
12946.99 279
12948.07 319
12949.14 325
12950.22 293
12951.29 327
12952.37 303
12953.44 314
12954.52 316
12955.59 315
12956.67 300
12957.74 277
12958.82 291
12959.89 285
12960.97 299
12962.04 299
12963.12 291
12964.20 296
12965.27 267
12966.35 307
12967.42 301
12968.50 364
12969.58 310
12970.65 313
12971.73 315
12972.80 337
12973.88 310
12974.96 290
12976.03 323
12977.11 333
12978.18 325
12979.26 300
12980.34 301
12981.41 291
12982.49 309
12983.57 330
12984.64 303
12985.72 300
12986.80 337
12987.87 324
12988.95 297
12990.03 333
12991.10 332
12992.18 289
12993.26 313
12994.33 327
12995.41 287
12996.49 295
12997.56 283
12998.64 290
12999.72 271
13000.80 297
13001.87 283
13002.95 267
13004.03 307
13005.11 288
13006.18 270
13007.26 299
13008.34 328
13009.42 309
13010.49 302
13011.57 280
13012.65 291
13013.73 298
13014.80 304
13015.88 321
13016.96 328
13018.04 282
13019.12 295
13020.19 311
13021.27 293
13022.35 298
13023.43 302
13024.51 327
13025.58 311
13026.66 302
13027.74 279
13028.82 264
13029.90 271
13030.98 270
13032.05 299
13033.13 286
13034.21 323
13035.29 304
13036.37 316
13037.45 310
13038.53 297
13039.61 324
13040.68 325
13041.76 274
13042.84 302
13043.92 299
13045.00 284
13046.08 274
13047.16 291
13048.24 311
13049.32 291
13050.40 278
13051.48 318
13052.55 312
13053.63 294
13054.71 254
13055.79 346
13056.87 329
13057.95 298
13059.03 272
13060.11 290
13061.19 321
13062.27 297
13063.35 260
13064.43 299
13065.51 289
13066.59 297
13067.67 294
13068.75 294
13069.83 285
13070.91 297
13071.99 307
13073.07 296
13074.15 291
13075.23 288
13076.31 293
13077.39 333
13078.47 277
13079.55 252
13080.63 256
13081.71 291
13082.79 293
13083.88 303
13084.96 255
13086.04 305
13087.12 300
13088.20 265
13089.28 287
13090.36 269
13091.44 280
13092.52 308
13093.60 298
13094.68 267
13095.77 281
13096.85 293
13097.93 313
13099.01 303
13100.09 282
13101.17 295
13102.25 311
13103.34 283
13104.42 334
13105.50 295
13106.58 298
13107.66 306
13108.74 311
13109.82 285
13110.91 298
13111.99 295
13113.07 275
13114.15 282
13115.23 307
13116.32 296
13117.40 317
13118.48 311
13119.56 272
13120.64 271
13121.73 293
13122.81 313
13123.89 298
13124.97 269
13126.06 271
13127.14 287
13128.22 302
13129.30 272
13130.39 286
13131.47 306
13132.55 313
13133.63 317
13134.72 305
13135.80 315
13136.88 318
13137.97 319
13139.05 306
13140.13 302
13141.21 319
13142.30 268
13143.38 321
13144.46 340
13145.55 288
13146.63 313
13147.71 312
13148.80 301
13149.88 303
13150.96 295
13152.05 286
13153.13 334
13154.21 313
13155.30 275
13156.38 249
13157.47 295
13158.55 288
13159.63 333
13160.72 381
13161.80 284
13162.88 269
13163.97 285
13165.05 315
13166.14 302
13167.22 321
13168.31 317
13169.39 316
13170.47 317
13171.56 351
13172.64 338
13173.73 292
13174.81 280
13175.90 313
13176.98 313
13178.06 291
13179.15 304
13180.23 331
13181.32 333
13182.40 309
13183.49 305
13184.57 309
13185.66 309
13186.74 288
13187.83 275
13188.91 288
13190.00 372
13191.08 325
13192.17 335
13193.25 366
13194.34 303
13195.42 350
13196.51 315
13197.59 310
13198.68 298
13199.77 307
13200.85 298
13201.94 341
13203.02 307
13204.11 291
13205.19 367
13206.28 350
13207.36 310
13208.45 323
13209.54 306
13210.62 329
13211.71 312
13212.79 315
13213.88 307
13214.97 297
13216.05 287
13217.14 308
13218.22 351
13219.31 363
13220.40 342
13221.48 311
13222.57 330
13223.66 297
13224.74 305
13225.83 334
13226.92 348
13228.00 319
13229.09 303
13230.18 313
13231.26 318
13232.35 366
13233.44 345
13234.52 326
13235.61 317
13236.70 311
13237.78 347
13238.87 343
13239.96 319
13241.05 322
13242.13 343
13243.22 336
13244.31 364
13245.39 339
13246.48 346
13247.57 370
13248.66 355
13249.74 353
13250.83 344
13251.92 344
13253.01 354
13254.10 334
13255.18 307
13256.27 319
13257.36 374
13258.45 381
13259.53 367
13260.62 365
13261.71 382
13262.80 362
13263.89 346
13264.97 382
13266.06 377
13267.15 371
13268.24 359
13269.33 408
13270.42 366
13271.50 366
13272.59 405
13273.68 411
13274.77 397
13275.86 386
13276.95 407
13278.04 406
13279.12 431
13280.21 391
13281.30 404
13282.39 404
13283.48 400
13284.57 423
13285.66 390
13286.75 390
13287.84 459
13288.93 422
13290.01 410
13291.10 471
13292.19 428
13293.28 458
13294.37 443
13295.46 422
13296.55 477
13297.64 463
13298.73 409
13299.82 375
13300.91 363
13302.00 459
13303.09 484
13304.18 493
13305.27 442
13306.36 441
13307.45 434
13308.54 415
13309.63 468
13310.72 516
13311.81 510
13312.90 508
13313.99 520
13315.08 473
13316.17 465
13317.26 448
13318.35 529
13319.44 456
13320.53 481
13321.62 465
13322.71 444
13323.80 430
13324.89 417
13325.98 437
13327.07 456
13328.16 427
13329.25 471
13330.35 471
13331.44 477
13332.53 472
13333.62 432
13334.71 460
13335.80 445
13336.89 511
13337.98 584
13339.07 450
13340.16 465
13341.26 419
13342.35 503
13343.44 489
13344.53 508
13345.62 522
13346.71 507
13347.80 500
13348.90 497
13349.99 492
13351.08 467
13352.17 445
13353.26 529
13354.36 573
13355.45 563
13356.54 526
13357.63 519
13358.72 505
13359.81 512
13360.91 514
13362.00 535
13363.09 573
13364.18 555
13365.28 591
13366.37 561
13367.46 599
13368.55 569
13369.65 569
13370.74 555
13371.83 513
13372.92 564
13374.02 609
13375.11 625
13376.20 555
13377.29 545
13378.39 551
13379.48 529
13380.57 491
13381.67 477
13382.76 476
13383.85 459
13384.94 489
13386.04 490
13387.13 441
13388.22 430
13389.32 516
13390.41 497
13391.50 453
13392.60 431
13393.69 466
13394.78 468
13395.88 468
13396.97 436
13398.06 452
13399.16 485
13400.25 493
13401.35 459
13402.44 471
13403.53 458
13404.63 436
13405.72 449
13406.82 407
13407.91 435
13409.00 437
13410.10 440
13411.19 446
13412.29 481
13413.38 451
13414.47 495
13415.57 455
13416.66 449
13417.76 454
13418.85 430
13419.95 451
13421.04 434
13422.14 402
13423.23 414
13424.33 406
13425.42 433
13426.51 414
13427.61 423
13428.70 463
13429.80 436
13430.89 462
13431.99 443
13433.08 431
13434.18 517
13435.27 492
13436.37 454
13437.46 415
13438.56 500
13439.66 489
13440.75 556
13441.85 487
13442.94 464
13444.04 427
13445.13 517
13446.23 536
13447.32 503
13448.42 536
13449.52 534
13450.61 558
13451.71 471
13452.80 551
13453.90 515
13454.99 549
13456.09 537
13457.19 557
13458.28 520
13459.38 567
13460.48 501
13461.57 539
13462.67 535
13463.76 523
13464.86 538
13465.96 592
13467.05 577
13468.15 500
13469.25 556
13470.34 540
13471.44 580
13472.54 560
13473.63 533
13474.73 513
13475.83 572
13476.92 569
13478.02 538
13479.12 498
13480.21 564
13481.31 514
13482.41 528
13483.50 568
13484.60 593
13485.70 590
13486.80 566
13487.89 564
13488.99 563
13490.09 590
13491.19 604
13492.28 643
13493.38 646
13494.48 590
13495.58 620
13496.67 629
13497.77 594
13498.87 669
13499.97 645
13501.06 676
13502.16 701
13503.26 710
13504.36 753
13505.46 668
13506.55 665
13507.65 641
13508.75 631
13509.85 585
13510.95 594
13512.05 611
13513.14 600
13514.24 594
13515.34 586
13516.44 541
13517.54 589
13518.64 585
13519.73 594
13520.83 582
13521.93 520
13523.03 500
13524.13 518
13525.23 479
13526.33 477
13527.43 494
13528.53 496
13529.62 482
13530.72 454
13531.82 475
13532.92 468
13534.02 496
13535.12 438
13536.22 451
13537.32 485
13538.42 444
13539.52 456
13540.62 461
13541.72 476
13542.82 444
13543.92 474
13545.01 447
13546.11 440
13547.21 481
13548.31 498
13549.41 457
13550.51 476
13551.61 471
13552.71 457
13553.81 490
13554.91 489
13556.01 452
13557.11 477
13558.21 514
13559.31 506
13560.41 486
13561.51 441
13562.61 489
13563.72 491
13564.82 482
13565.92 451
13567.02 460
13568.12 450
13569.22 395
13570.32 451
13571.42 455
13572.52 480
13573.62 437
13574.72 452
13575.82 434
13576.92 457
13578.02 455
13579.13 441
13580.23 485
13581.33 520
13582.43 487
13583.53 463
13584.63 466
13585.73 487
13586.83 446
13587.94 458
13589.04 478
13590.14 460
13591.24 510
13592.34 476
13593.44 446
13594.54 474
13595.65 530
13596.75 511
13597.85 489
13598.95 512
13600.05 500
13601.16 508
13602.26 509
13603.36 505
13604.46 515
13605.56 539
13606.67 490
13607.77 547
13608.87 506
13609.97 482
13611.07 489
13612.18 505
13613.28 542
13614.38 537
13615.48 522
13616.59 478
13617.69 514
13618.79 545
13619.89 553
13621.00 553
13622.10 535
13623.20 545
13624.31 531
13625.41 528
13626.51 527
13627.61 499
13628.72 533
13629.82 571
13630.92 598
13632.03 588
13633.13 547
13634.23 553
13635.34 598
13636.44 629
13637.54 563
13638.65 600
13639.75 608
13640.85 599
13641.96 573
13643.06 582
13644.16 586
13645.27 613
13646.37 573
13647.48 584
13648.58 578
13649.68 543
13650.79 507
13651.89 523
13653.00 519
13654.10 502
13655.20 515
13656.31 547
13657.41 544
13658.52 516
13659.62 530
13660.72 549
13661.83 588
13662.93 512
13664.04 447
13665.14 531
13666.25 541
13667.35 460
13668.46 491
13669.56 481
13670.67 516
13671.77 533
13672.88 458
13673.98 491
13675.09 501
13676.19 516
13677.30 469
13678.40 483
13679.51 463
13680.61 538
13681.72 473
13682.82 447
13683.93 447
13685.03 466
13686.14 488
13687.24 498
13688.35 476
13689.45 436
13690.56 493
13691.66 530
13692.77 511
13693.88 479
13694.98 491
13696.09 547
13697.19 538
13698.30 496
13699.40 521
13700.51 500
13701.62 468
13702.72 530
13703.83 533
13704.93 513
13706.04 530
13707.15 534
13708.25 519
13709.36 581
13710.47 506
13711.57 534
13712.68 536
13713.79 562
13714.89 558
13716.00 550
13717.11 629
13718.21 602
13719.32 578
13720.43 546
13721.53 603
13722.64 589
13723.75 625
13724.85 622
13725.96 652
13727.07 647
13728.17 652
13729.28 629
13730.39 626
13731.50 625
13732.60 634
13733.71 632
13734.82 630
13735.92 692
13737.03 656
13738.14 634
13739.25 664
13740.35 683
13741.46 686
13742.57 714
13743.68 706
13744.79 749
13745.89 680
13747.00 700
13748.11 691
13749.22 746
13750.32 696
13751.43 723
13752.54 728
13753.65 739
13754.76 739
13755.87 735
13756.97 888
13758.08 831
13759.19 734
13760.30 732
13761.41 795
13762.52 793
13763.62 882
13764.73 893
13765.84 888
13766.95 897
13768.06 930
13769.17 957
13770.28 916
13771.38 935
13772.49 1050
13773.60 1091
13774.71 1086
13775.82 1147
13776.93 1140
13778.04 1222
13779.15 1139
13780.26 1113
13781.37 1094
13782.48 1060
13783.58 1002
13784.69 978
13785.80 939
13786.91 895
13788.02 832
13789.13 828
13790.24 830
13791.35 787
13792.46 783
13793.57 750
13794.68 743
13795.79 704
13796.90 749
13798.01 737
13799.12 726
13800.23 718
13801.34 694
13802.45 731
13803.56 740
13804.67 722
13805.78 758
13806.89 730
13808.00 750
13809.11 764
13810.22 733
13811.33 730
13812.44 727
13813.55 749
13814.66 739
13815.77 754
13816.88 778
13818.00 769
13819.11 787
13820.22 795
13821.33 781
13822.44 740
13823.55 738
13824.66 722
13825.77 729
13826.88 684
13827.99 733
13829.10 689
13830.22 738
13831.33 659
13832.44 673
13833.55 682
13834.66 598
13835.77 607
13836.88 638
13838.00 645
13839.11 663
13840.22 646
13841.33 612
13842.44 574
13843.55 589
13844.67 621
13845.78 663
13846.89 611
13848.00 627
13849.11 640
13850.23 638
13851.34 683
13852.45 611
13853.56 639
13854.67 612
13855.79 646
13856.90 620
13858.01 665
13859.12 636
13860.24 636
13861.35 636
13862.46 615
13863.57 632
13864.69 683
13865.80 693
13866.91 693
13868.02 655
13869.14 610
13870.25 650
13871.36 670
13872.47 648
13873.59 680
13874.70 686
13875.81 656
13876.93 612
13878.04 627
13879.15 662
13880.27 627
13881.38 677
13882.49 635
13883.61 651
13884.72 676
13885.83 616
13886.95 675
13888.06 675
13889.17 646
13890.29 728
13891.40 737
13892.51 726
13893.63 655
13894.74 753
13895.86 783
13896.97 776
13898.08 769
13899.20 757
13900.31 705
13901.43 739
13902.54 725
13903.65 735
13904.77 709
13905.88 721
13907.00 683
13908.11 673
13909.23 675
13910.34 652
13911.45 669
13912.57 644
13913.68 708
13914.80 648
13915.91 636
13917.03 627
13918.14 607
13919.26 643
13920.37 647
13921.49 605
13922.60 625
13923.72 681
13924.83 649
13925.95 566
13927.06 625
13928.18 618
13929.29 602
13930.41 638
13931.52 597
13932.64 635
13933.75 632
13934.87 609
13935.98 586
13937.10 649
13938.21 619
13939.33 629
13940.45 606
13941.56 621
13942.68 590
13943.79 634
13944.91 637
13946.03 632
13947.14 576
13948.26 593
13949.37 607
13950.49 549
13951.60 549
13952.72 581
13953.84 581
13954.95 617
13956.07 549
13957.19 560
13958.30 638
13959.42 624
13960.54 592
13961.65 574
13962.77 547
13963.88 511
13965.00 548
13966.12 542
13967.23 537
13968.35 535
13969.47 541
13970.59 585
13971.70 567
13972.82 586
13973.94 583
13975.05 574
13976.17 584
13977.29 561
13978.40 540
13979.52 538
13980.64 561
13981.76 583
13982.87 517
13983.99 526
13985.11 553
13986.23 534
13987.34 546
13988.46 539
13989.58 512
13990.70 527
13991.81 528
13992.93 528
13994.05 574
13995.17 532
13996.29 557
13997.40 576
13998.52 526
13999.64 565
14000.76 539
14001.88 498
14002.99 564
14004.11 560
14005.23 529
14006.35 548
14007.47 550
14008.58 523
14009.70 526
14010.82 560
14011.94 554
14013.06 462
14014.18 488
14015.30 514
14016.41 550
14017.53 556
14018.65 529
14019.77 554
14020.89 553
14022.01 533
14023.13 524
14024.25 528
14025.37 548
14026.48 520
14027.60 569
14028.72 619
14029.84 563
14030.96 550
14032.08 553
14033.20 576
14034.32 519
14035.44 582
14036.56 593
14037.68 605
14038.80 580
14039.92 592
14041.04 556
14042.16 559
14043.28 582
14044.40 568
14045.52 604
14046.64 506
14047.76 567
14048.88 617
14050.00 615
14051.12 587
14052.24 634
14053.36 619
14054.48 606
14055.60 556
14056.72 615
14057.84 639
14058.96 590
14060.08 673
14061.20 628
14062.32 663
14063.44 615
14064.56 647
14065.68 641
14066.80 660
14067.92 662
14069.04 686
14070.16 693
14071.28 668
14072.41 674
14073.53 663
14074.65 740
14075.77 731
14076.89 806
14078.01 788
14079.13 759
14080.25 757
14081.37 775
14082.50 790
14083.62 820
14084.74 864
14085.86 872
14086.98 889
14088.10 914
14089.23 907
14090.35 893
14091.47 838
14092.59 825
14093.71 856
14094.83 894
14095.96 965
14097.08 978
14098.20 1007
14099.32 1076
14100.44 1012
14101.57 972
14102.69 965
14103.81 980
14104.93 1006
14106.05 875
14107.18 897
14108.30 873
14109.42 851
14110.54 833
14111.67 782
14112.79 752
14113.91 755
14115.03 733
14116.16 673
14117.28 659
14118.40 658
14119.53 658
14120.65 626
14121.77 625
14122.89 576
14124.02 614
14125.14 634
14126.26 610
14127.39 558
14128.51 560
14129.63 550
14130.76 620
14131.88 559
14133.00 539
14134.13 521
14135.25 543
14136.37 565
14137.50 528
14138.62 520
14139.74 525
14140.87 519
14141.99 568
14143.11 527
14144.24 502
14145.36 489
14146.49 494
14147.61 582
14148.73 524
14149.86 455
14150.98 518
14152.11 500
14153.23 512
14154.35 519
14155.48 512
14156.60 544
14157.73 553
14158.85 522
14159.98 573
14161.10 532
14162.23 498
14163.35 525
14164.47 527
14165.60 498
14166.72 511
14167.85 496
14168.97 487
14170.10 509
14171.22 512
14172.35 485
14173.47 539
14174.60 503
14175.72 526
14176.85 547
14177.97 493
14179.10 449
14180.22 476
14181.35 486
14182.47 503
14183.60 524
14184.72 514
14185.85 442
14186.98 462
14188.10 504
14189.23 496
14190.35 526
14191.48 508
14192.60 511
14193.73 523
14194.86 479
14195.98 511
14197.11 463
14198.23 476
14199.36 491
14200.49 507
14201.61 508
14202.74 490
14203.86 547
14204.99 481
14206.12 468
14207.24 467
14208.37 433
14209.50 451
14210.62 458
14211.75 460
14212.87 490
14214.00 465
14215.13 423
14216.25 417
14217.38 405
14218.51 419
14219.63 409
14220.76 422
14221.89 449
14223.02 440
14224.14 420
14225.27 430
14226.40 409
14227.52 379
14228.65 423
14229.78 430
14230.91 449
14232.03 445
14233.16 417
14234.29 412
14235.41 430
14236.54 400
14237.67 420
14238.80 409
14239.92 423
14241.05 411
14242.18 421
14243.31 405
14244.44 403
14245.56 416
14246.69 433
14247.82 407
14248.95 464
14250.08 452
14251.20 441
14252.33 395
14253.46 376
14254.59 397
14255.72 381
14256.84 374
14257.97 348
14259.10 378
14260.23 368
14261.36 371
14262.49 424
14263.62 373
14264.74 358
14265.87 355
14267.00 371
14268.13 382
14269.26 384
14270.39 379
14271.52 403
14272.65 361
14273.77 411
14274.90 377
14276.03 351
14277.16 357
14278.29 349
14279.42 380
14280.55 336
14281.68 406
14282.81 363
14283.94 379
14285.07 418
14286.20 375
14287.33 350
14288.45 352
14289.58 355
14290.71 357
14291.84 356
14292.97 364
14294.10 364
14295.23 328
14296.36 380
14297.49 371
14298.62 331
14299.75 345
14300.88 349
14302.01 373
14303.14 358
14304.27 355
14305.40 336
14306.53 338
14307.66 344
14308.79 365
14309.92 351
14311.05 338
14312.19 353
14313.32 319
14314.45 350
14315.58 289
14316.71 305
14317.84 368
14318.97 330
14320.10 347
14321.23 327
14322.36 364
14323.49 336
14324.62 318
14325.75 331
14326.89 323
14328.02 327
14329.15 302
14330.28 324
14331.41 339
14332.54 346
14333.67 329
14334.80 330
14335.94 312
14337.07 320
14338.20 328
14339.33 341
14340.46 305
14341.59 322
14342.73 312
14343.86 308
14344.99 321
14346.12 348
14347.25 300
14348.38 331
14349.52 349
14350.65 352
14351.78 318
14352.91 268
14354.04 330
14355.18 308
14356.31 341
14357.44 345
14358.57 340
14359.71 321
14360.84 337
14361.97 353
14363.10 360
14364.24 364
14365.37 362
14366.50 347
14367.63 303
14368.77 347
14369.90 318
14371.03 334
14372.16 329
14373.30 316
14374.43 342
14375.56 330
14376.70 323
14377.83 337
14378.96 331
14380.10 320
14381.23 311
14382.36 300
14383.50 343
14384.63 350
14385.76 343
14386.90 313
14388.03 319
14389.16 267
14390.30 331
14391.43 309
14392.56 335
14393.70 337
14394.83 333
14395.97 323
14397.10 378
14398.23 333
14399.37 367
14400.50 304
14401.63 308
14402.77 331
14403.90 343
14405.04 312
14406.17 322
14407.31 366
14408.44 313
14409.57 319
14410.71 334
14411.84 378
14412.98 346
14414.11 345
14415.25 384
14416.38 352
14417.52 348
14418.65 334
14419.79 348
14420.92 349
14422.05 346
14423.19 359
14424.32 305
14425.46 338
14426.59 337
14427.73 363
14428.86 333
14430.00 339
14431.14 370
14432.27 353
14433.41 362
14434.54 426
14435.68 392
14436.81 342
14437.95 336
14439.08 353
14440.22 360
14441.35 382
14442.49 333
14443.63 387
14444.76 355
14445.90 349
14447.03 378
14448.17 385
14449.30 379
14450.44 399
14451.58 390
14452.71 358
14453.85 303
14454.98 288
14456.12 364
14457.26 365
14458.39 364
14459.53 340
14460.67 340
14461.80 320
14462.94 331
14464.08 317
14465.21 330
14466.35 340
14467.48 319
14468.62 354
14469.76 380
14470.90 379
14472.03 350
14473.17 353
14474.31 345
14475.44 348
14476.58 343
14477.72 348
14478.85 342
14479.99 345
14481.13 355
14482.27 359
14483.40 368
14484.54 314
14485.68 352
14486.81 366
14487.95 350
14489.09 345
14490.23 428
14491.36 369
14492.50 349
14493.64 331
14494.78 366
14495.92 365
14497.05 358
14498.19 386
14499.33 393
14500.47 365
14501.60 359
14502.74 334
14503.88 420
14505.02 386
14506.16 359
14507.30 353
14508.43 359
14509.57 384
14510.71 389
14511.85 391
14512.99 404
14514.13 404
14515.26 378
14516.40 424
14517.54 394
14518.68 356
14519.82 413
14520.96 378
14522.10 413
14523.23 383
14524.37 407
14525.51 377
14526.65 365
14527.79 362
14528.93 370
14530.07 382
14531.21 347
14532.35 364
14533.49 385
14534.63 371
14535.76 389
14536.90 397
14538.04 342
14539.18 338
14540.32 370
14541.46 415
14542.60 372
14543.74 399
14544.88 390
14546.02 382
14547.16 380
14548.30 392
14549.44 383
14550.58 388
14551.72 385
14552.86 363
14554.00 324
14555.14 349
14556.28 387
14557.42 391
14558.56 385
14559.70 371
14560.84 387
14561.98 413
14563.12 378
14564.26 381
14565.40 378
14566.54 375
14567.68 393
14568.82 396
14569.96 386
14571.11 438
14572.25 369
14573.39 370
14574.53 367
14575.67 418
14576.81 407
14577.95 397
14579.09 363
14580.23 401
14581.37 376
14582.52 384
14583.66 412
14584.80 460
14585.94 412
14587.08 395
14588.22 383
14589.36 387
14590.50 435
14591.65 375
14592.79 428
14593.93 431
14595.07 464
14596.21 434
14597.35 422
14598.50 480
14599.64 464
14600.78 460
14601.92 434
14603.06 463
14604.21 468
14605.35 453
14606.49 436
14607.63 479
14608.77 467
14609.92 457
14611.06 422
14612.20 416
14613.34 474
14614.49 515
14615.63 473
14616.77 447
14617.91 453
14619.06 447
14620.20 441
14621.34 495
14622.48 466
14623.63 501
14624.77 515
14625.91 516
14627.06 520
14628.20 518
14629.34 525
14630.48 568
14631.63 570
14632.77 578
14633.91 577
14635.06 595
14636.20 628
14637.34 653
14638.49 629
14639.63 657
14640.77 648
14641.92 622
14643.06 599
14644.20 572
14645.35 615
14646.49 556
14647.64 563
14648.78 520
14649.92 525
14651.07 464
14652.21 473
14653.35 521
14654.50 491
14655.64 449
14656.79 458
14657.93 413
14659.07 408
14660.22 410
14661.36 416
14662.51 381
14663.65 421
14664.80 401
14665.94 361
14667.09 361
14668.23 379
14669.37 376
14670.52 389
14671.66 395
14672.81 375
14673.95 380
14675.10 377
14676.24 380
14677.39 407
14678.53 387
14679.68 374
14680.82 339
14681.97 354
14683.11 347
14684.26 350
14685.40 370
14686.55 312
14687.69 327
14688.84 359
14689.98 338
14691.13 350
14692.27 350
14693.42 368
14694.57 343
14695.71 340
14696.86 339
14698.00 374
14699.15 337
14700.29 367
14701.44 333
14702.59 331
14703.73 311
14704.88 324
14706.02 331
14707.17 297
14708.32 332
14709.46 328
14710.61 336
14711.75 331
14712.90 347
14714.05 316
14715.19 312
14716.34 324
14717.49 272
14718.63 271
14719.78 326
14720.93 345
14722.07 286
14723.22 263
14724.37 283
14725.51 323
14726.66 328
14727.81 316
14728.95 318
14730.10 316
14731.25 283
14732.39 341
14733.54 359
14734.69 290
14735.84 318
14736.98 354
14738.13 340
14739.28 321
14740.42 309
14741.57 314
14742.72 298
14743.87 292
14745.01 320
14746.16 328
14747.31 329
14748.46 290
14749.61 289
14750.75 311
14751.90 303
14753.05 297
14754.20 329
14755.34 313
14756.49 273
14757.64 298
14758.79 282
14759.94 273
14761.08 248
14762.23 300
14763.38 302
14764.53 266
14765.68 302
14766.83 261
14767.97 293
14769.12 318
14770.27 316
14771.42 297
14772.57 272
14773.72 301
14774.87 290
14776.01 317
14777.16 308
14778.31 295
14779.46 334
14780.61 342
14781.76 286
14782.91 266
14784.06 282
14785.21 286
14786.36 268
14787.50 282
14788.65 303
14789.80 331
14790.95 299
14792.10 309
14793.25 317
14794.40 285
14795.55 279
14796.70 287
14797.85 301
14799.00 287
14800.15 251
14801.30 297
14802.45 293
14803.60 227
14804.75 289
14805.90 280
14807.05 244
14808.20 265
14809.35 255
14810.50 249
14811.65 253
14812.80 260
14813.95 257
14815.10 258
14816.25 290
14817.40 252
14818.55 265
14819.70 274
14820.85 245
14822.00 254
14823.15 294
14824.30 274
14825.45 277
14826.60 284
14827.75 295
14828.91 257
14830.06 236
14831.21 235
14832.36 261
14833.51 262
14834.66 262
14835.81 235
14836.96 211
14838.11 236
14839.26 263
14840.42 259
14841.57 233
14842.72 227
14843.87 272
14845.02 230
14846.17 224
14847.32 242
14848.48 234
14849.63 240
14850.78 246
14851.93 224
14853.08 239
14854.23 216
14855.39 255
14856.54 235
14857.69 243
14858.84 213
14859.99 274
14861.15 255
14862.30 261
14863.45 236
14864.60 209
14865.75 252
14866.91 275
14868.06 262
14869.21 235
14870.36 231
14871.52 227
14872.67 208
14873.82 215
14874.97 242
14876.13 208
14877.28 233
14878.43 249
14879.59 211
14880.74 206
14881.89 245
14883.04 271
14884.20 257
14885.35 296
14886.50 234
14887.66 221
14888.81 232
14889.96 243
14891.12 256
14892.27 282
14893.42 264
14894.58 249
14895.73 243
14896.88 261
14898.04 241
14899.19 236
14900.34 239
14901.50 239
14902.65 220
14903.80 254
14904.96 241
14906.11 237
14907.27 235
14908.42 254
14909.57 245
14910.73 253
14911.88 233
14913.04 231
14914.19 222
14915.34 238
14916.50 245
14917.65 234
14918.81 254
14919.96 232
14921.11 224
14922.27 276
14923.42 272
14924.58 237
14925.73 230
14926.89 225
14928.04 210
14929.20 265
14930.35 234
14931.51 239
14932.66 273
14933.82 276
14934.97 266
14936.13 241
14937.28 274
14938.44 270
14939.59 266
14940.75 221
14941.90 279
14943.06 267
14944.21 277
14945.37 268
14946.52 282
14947.68 248
14948.83 252
14949.99 241
14951.14 276
14952.30 280
14953.46 234
14954.61 242
14955.77 308
14956.92 298
14958.08 267
14959.24 284
14960.39 292
14961.55 263
14962.70 282
14963.86 250
14965.02 268
14966.17 272
14967.33 284
14968.48 283
14969.64 261
14970.80 286
14971.95 293
14973.11 302
14974.27 272
14975.42 266
14976.58 254
14977.74 266
14978.89 271
14980.05 280
14981.21 241
14982.36 254
14983.52 229
14984.68 251
14985.83 248
14986.99 230
14988.15 268
14989.30 251
14990.46 259
14991.62 229
14992.77 226
14993.93 223
14995.09 174
14996.25 215
14997.40 214
14998.56 223
14999.72 229
15000.88 244
15002.03 272
15003.19 288
15004.35 263
15005.51 241
15006.66 201
15007.82 224
15008.98 250
15010.14 212
15011.30 222
15012.45 234
15013.61 209
15014.77 203
15015.93 225
15017.09 262
15018.24 233
15019.40 278
15020.56 212
15021.72 225
15022.88 239
15024.04 226
15025.19 217
15026.35 242
15027.51 220
15028.67 242
15029.83 273
15030.99 236
15032.15 242
15033.30 225
15034.46 241
15035.62 233
15036.78 252
15037.94 251
15039.10 223
15040.26 262
15041.42 225
15042.58 285
15043.73 252
15044.89 232
15046.05 239
15047.21 247
15048.37 247
15049.53 234
15050.69 246
15051.85 232
15053.01 225
15054.17 230
15055.33 230
15056.49 222
15057.65 195
15058.81 247
15059.97 198
15061.13 264
15062.29 229
15063.45 233
15064.61 222
15065.77 218
15066.93 249
15068.09 282
15069.25 246
15070.41 243
15071.57 215
15072.73 217
15073.89 224
15075.05 231
15076.21 228
15077.37 246
15078.53 191
15079.69 193
15080.85 235
15082.01 224
15083.17 189
15084.33 210
15085.49 194
15086.65 205
15087.82 214
15088.98 209
15090.14 239
15091.30 210
15092.46 227
15093.62 244
15094.78 229
15095.94 223
15097.10 223
15098.27 222
15099.43 197
15100.59 223
15101.75 223
15102.91 228
15104.07 235
15105.23 198
15106.40 231
15107.56 224
15108.72 193
15109.88 192
15111.04 238
15112.20 233
15113.37 231
15114.53 221
15115.69 224
15116.85 237
15118.01 225
15119.18 207
15120.34 240
15121.50 269
15122.66 259
15123.82 207
15124.99 251
15126.15 268
15127.31 225
15128.47 253
15129.64 246
15130.80 246
15131.96 259
15133.12 251
15134.29 283
15135.45 253
15136.61 250
15137.77 271
15138.94 283
15140.10 235
15141.26 225
15142.43 250
15143.59 233
15144.75 220
15145.92 197
15147.08 207
15148.24 220
15149.41 287
15150.57 258
15151.73 234
15152.90 251
15154.06 237
15155.22 233
15156.39 214
15157.55 244
15158.71 251
15159.88 233
15161.04 243
15162.20 240
15163.37 243
15164.53 287
15165.70 264
15166.86 265
15168.02 267
15169.19 205
15170.35 271
15171.52 258
15172.68 269
15173.84 253
15175.01 248
15176.17 280
15177.34 290
15178.50 275
15179.66 267
15180.83 301
15181.99 267
15183.16 256
15184.32 264
15185.49 300
15186.65 266
15187.82 267
15188.98 286
15190.15 294
15191.31 291
15192.48 283
15193.64 302
15194.81 300
15195.97 290
15197.14 293
15198.30 330
15199.47 313
15200.63 311
15201.80 306
15202.96 326
15204.13 320
15205.29 320
15206.46 334
15207.62 339
15208.79 273
15209.96 317
15211.12 312
15212.29 343
15213.45 342
15214.62 303
15215.78 331
15216.95 386
15218.12 376
15219.28 330
15220.45 345
15221.61 363
15222.78 350
15223.95 324
15225.11 360
15226.28 351
15227.44 350
15228.61 381
15229.78 387
15230.94 390
15232.11 419
15233.28 418
15234.44 413
15235.61 446
15236.78 394
15237.94 408
15239.11 436
15240.28 425
15241.44 388
15242.61 398
15243.78 421
15244.94 418
15246.11 370
15247.28 377
15248.44 375
15249.61 323
15250.78 342
15251.95 305
15253.11 308
15254.28 292
15255.45 306
15256.61 308
15257.78 302
15258.95 256
15260.12 279
15261.28 316
15262.45 291
15263.62 269
15264.79 296
15265.95 307
15267.12 273
15268.29 262
15269.46 290
15270.63 293
15271.79 308
15272.96 311
15274.13 271
15275.30 275
15276.47 268
15277.63 286
15278.80 280
15279.97 297
15281.14 289
15282.31 286
15283.48 261
15284.64 261
15285.81 243
15286.98 295
15288.15 271
15289.32 228
15290.49 276
15291.66 251
15292.82 281
15293.99 289
15295.16 262
15296.33 266
15297.50 278
15298.67 278
15299.84 279
15301.01 250
15302.18 234
15303.35 321
15304.51 264
15305.68 256
15306.85 274
15308.02 309
15309.19 284
15310.36 282
15311.53 314
15312.70 304
15313.87 305
15315.04 304
15316.21 273
15317.38 251
15318.55 270
15319.72 259
15320.89 299
15322.06 268
15323.23 268
15324.40 294
15325.57 317
15326.74 252
15327.91 260
15329.08 298
15330.25 294
15331.42 300
15332.59 256
15333.76 263
15334.93 301
15336.10 258
15337.27 280
15338.44 264
15339.61 263
15340.78 304
15341.95 272
15343.12 284
15344.29 289
15345.47 300
15346.64 295
15347.81 314
15348.98 261
15350.15 278
15351.32 334
15352.49 310
15353.66 281
15354.83 287
15356.00 272
15357.18 290
15358.35 315
15359.52 314
15360.69 306
15361.86 304
15363.03 296
15364.20 314
15365.38 324
15366.55 310
15367.72 341
15368.89 327
15370.06 364
15371.23 347
15372.41 365
15373.58 306
15374.75 306
15375.92 299
15377.09 302
15378.26 329
15379.44 336
15380.61 296
15381.78 333
15382.95 356
15384.13 356
15385.30 360
15386.47 372
15387.64 322
15388.82 335
15389.99 304
15391.16 339
15392.33 325
15393.51 367
15394.68 355
15395.85 363
15397.02 359
15398.20 314
15399.37 350
15400.54 337
15401.71 348
15402.89 357
15404.06 378
15405.23 331
15406.41 310
15407.58 287
15408.75 314
15409.93 293
15411.10 283
15412.27 285
15413.45 300
15414.62 276
15415.79 278
15416.97 230
15418.14 266
15419.31 290
15420.49 261
15421.66 253
15422.84 267
15424.01 267
15425.18 253
15426.36 282
15427.53 249
15428.70 256
15429.88 260
15431.05 277
15432.23 254
15433.40 265
15434.57 266
15435.75 242
15436.92 258
15438.10 271
15439.27 231
15440.45 252
15441.62 263
15442.80 278
15443.97 235
15445.14 222
15446.32 217
15447.49 281
15448.67 267
15449.84 217
15451.02 236
15452.19 237
15453.37 225
15454.54 257
15455.72 230
15456.89 210
15458.07 221
15459.24 236
15460.42 252
15461.59 239
15462.77 247
15463.94 229
15465.12 240
15466.29 242
15467.47 213
15468.65 238
15469.82 246
15471.00 225
15472.17 242
15473.35 259
15474.52 237
15475.70 197
15476.88 236
15478.05 256
15479.23 227
15480.40 240
15481.58 234
15482.76 261
15483.93 258
15485.11 232
15486.28 259
15487.46 243
15488.64 285
15489.81 251
15490.99 214
15492.16 245
15493.34 230
15494.52 232
15495.69 257
15496.87 261
15498.05 235
15499.22 243
15500.40 270
15501.58 246
15502.75 239
15503.93 276
15505.11 246
15506.28 246
15507.46 262
15508.64 241
15509.82 310
15510.99 249
15512.17 265
15513.35 231
15514.52 204
15515.70 265
15516.88 294
15518.06 250
15519.23 258
15520.41 252
15521.59 249
15522.77 226
15523.94 275
15525.12 255
15526.30 252
15527.48 253
15528.65 229
15529.83 232
15531.01 253
15532.19 234
15533.37 243
15534.54 268
15535.72 304
15536.90 269
15538.08 233
15539.26 247
15540.44 271
15541.61 257
15542.79 229
15543.97 289
15545.15 261
15546.33 248
15547.51 234
15548.68 289
15549.86 245
15551.04 251
15552.22 261
15553.40 273
15554.58 257
15555.76 263
15556.93 259
15558.11 307
15559.29 250
15560.47 296
15561.65 265
15562.83 245
15564.01 273
15565.19 273
15566.37 259
15567.55 248
15568.73 249
15569.91 305
15571.08 292
15572.26 310
15573.44 255
15574.62 262
15575.80 304
15576.98 285
15578.16 274
15579.34 267
15580.52 310
15581.70 275
15582.88 275
15584.06 255
15585.24 324
15586.42 313
15587.60 302
15588.78 295
15589.96 272
15591.14 292
15592.32 326
15593.50 281
15594.68 279
15595.86 273
15597.04 270
15598.22 288
15599.40 293
15600.58 327
15601.76 339
15602.95 325
15604.13 336
15605.31 322
15606.49 323
15607.67 340
15608.85 351
15610.03 331
15611.21 356
15612.39 368
15613.57 339
15614.75 350
15615.93 336
15617.12 316
15618.30 353
15619.48 351
15620.66 328
15621.84 350
15623.02 353
15624.20 381
15625.38 395
15626.57 409
15627.75 358
15628.93 348
15630.11 388
15631.29 415
15632.47 389
15633.66 398
15634.84 395
15636.02 389
15637.20 375
15638.38 398
15639.57 391
15640.75 378
15641.93 381
15643.11 377
15644.29 415
15645.48 384
15646.66 406
15647.84 418
15649.02 380
15650.21 398
15651.39 425
15652.57 415
15653.75 448
15654.94 452
15656.12 443
15657.30 438
15658.48 457
15659.67 486
15660.85 489
15662.03 462
15663.22 456
15664.40 433
15665.58 450
15666.76 422
15667.95 456
15669.13 464
15670.31 450
15671.50 440
15672.68 453
15673.86 468
15675.05 448
15676.23 450
15677.41 425
15678.60 406
15679.78 378
15680.96 388
15682.15 371
15683.33 414
15684.51 413
15685.70 400
15686.88 393
15688.07 382
15689.25 422
15690.43 406
15691.62 408
15692.80 382
15693.99 418
15695.17 434
15696.35 405
15697.54 411
15698.72 419
15699.91 420
15701.09 420
15702.28 407
15703.46 417
15704.64 404
15705.83 410
15707.01 454
15708.20 458
15709.38 454
15710.57 384
15711.75 421
15712.94 443
15714.12 443
15715.31 440
15716.49 479
15717.68 497
15718.86 432
15720.05 439
15721.23 453
15722.42 443
15723.60 482
15724.79 474
15725.97 461
15727.16 476
15728.34 491
15729.53 501
15730.71 460
15731.90 450
15733.08 492
15734.27 495
15735.46 421
15736.64 468
15737.83 523
15739.01 491
15740.20 506
15741.39 532
15742.57 547
15743.76 528
15744.94 497
15746.13 489
15747.31 513
15748.50 552
15749.69 575
15750.87 595
15752.06 552
15753.25 568
15754.43 531
15755.62 590
15756.81 540
15757.99 559
15759.18 561
15760.36 591
15761.55 626
15762.74 564
15763.92 543
15765.11 536
15766.30 610
15767.49 592
15768.67 550
15769.86 486
15771.05 479
15772.23 514
15773.42 503
15774.61 472
15775.79 467
15776.98 485
15778.17 479
15779.36 461
15780.54 463
15781.73 471
15782.92 482
15784.11 458
15785.29 433
15786.48 433
15787.67 452
15788.86 416
15790.04 442
15791.23 470
15792.42 422
15793.61 456
15794.79 427
15795.98 394
15797.17 423
15798.36 407
15799.55 434
15800.73 417
15801.92 408
15803.11 394
15804.30 386
15805.49 378
15806.68 390
15807.86 406
15809.05 396
15810.24 396
15811.43 384
15812.62 350
15813.81 345
15815.00 385
15816.18 429
15817.37 358
15818.56 395
15819.75 404
15820.94 400
15822.13 406
15823.32 367
15824.51 328
15825.70 311
15826.88 315
15828.07 339
15829.26 349
15830.45 352
15831.64 356
15832.83 349
15834.02 360
15835.21 336
15836.40 329
15837.59 350
15838.78 409
15839.97 371
15841.16 376
15842.35 359
15843.54 373
15844.73 383
15845.92 371
15847.11 354
15848.30 326
15849.49 366
15850.68 375
15851.87 379
15853.06 366
15854.25 374
15855.44 384
15856.63 398
15857.82 389
15859.01 408
15860.20 359
15861.39 426
15862.58 385
15863.77 346
15864.96 375
15866.15 375
15867.34 395
15868.53 411
15869.72 452
15870.91 419
15872.10 451
15873.29 402
15874.48 395
15875.68 405
15876.87 399
15878.06 424
15879.25 415
15880.44 403
15881.63 407
15882.82 436
15884.01 449
15885.20 423
15886.40 388
15887.59 412
15888.78 418
15889.97 460
15891.16 432
15892.35 430
15893.54 393
15894.74 442
15895.93 454
15897.12 428
15898.31 431
15899.50 524
15900.70 446
15901.89 451
15903.08 455
15904.27 450
15905.46 446
15906.66 482
15907.85 479
15909.04 512
15910.23 446
15911.42 463
15912.62 461
15913.81 451
15915.00 438
15916.19 441
15917.39 455
15918.58 454
15919.77 424
15920.96 456
15922.16 441
15923.35 463
15924.54 464
15925.73 490
15926.93 419
15928.12 426
15929.31 446
15930.51 439
15931.70 452
15932.89 421
15934.09 452
15935.28 456
15936.47 442
15937.67 431
15938.86 446
15940.05 398
15941.25 398
15942.44 372
15943.63 403
15944.83 369
15946.02 388
15947.21 399
15948.41 365
15949.60 393
15950.79 370
15951.99 385
15953.18 378
15954.38 353
15955.57 332
15956.76 384
15957.96 348
15959.15 324
15960.35 368
15961.54 329
15962.73 350
15963.93 339
15965.12 386
15966.32 368
15967.51 344
15968.71 331
15969.90 325
15971.09 325
15972.29 332
15973.48 326
15974.68 329
15975.87 300
15977.07 299
15978.26 291
15979.46 310
15980.65 314
15981.85 309
15983.04 327
15984.24 290
15985.43 280
15986.63 303
15987.82 322
15989.02 316
15990.21 280
15991.41 325
15992.60 289
15993.80 279
15994.99 284
15996.19 296
15997.39 261
15998.58 297
15999.78 301
16000.97 297
16002.17 319
16003.36 301
16004.56 265
16005.76 350
16006.95 313
16008.15 267
16009.34 281
16010.54 331
16011.73 297
16012.93 313
16014.13 306
16015.32 285
16016.52 287
16017.72 288
16018.91 275
16020.11 244
16021.30 286
16022.50 283
16023.70 290
16024.89 277
16026.09 278
16027.29 293
16028.48 255
16029.68 277
16030.88 281
16032.07 277
16033.27 255
16034.47 262
16035.67 264
16036.86 287
16038.06 271
16039.26 244
16040.45 284
16041.65 288
16042.85 234
16044.04 245
16045.24 283
16046.44 314
16047.64 265
16048.83 262
16050.03 260
16051.23 267
16052.43 248
16053.62 240
16054.82 260
16056.02 310
16057.22 314
16058.42 247
16059.61 227
16060.81 237
16062.01 214
16063.21 251
16064.41 285
16065.60 233
16066.80 246
16068.00 266
16069.20 254
16070.40 235
16071.59 273
16072.79 227
16073.99 257
16075.19 255
16076.39 228
16077.59 249
16078.78 250
16079.98 229
16081.18 202
16082.38 219
16083.58 225
16084.78 225
16085.98 240
16087.18 227
16088.37 226
16089.57 257
16090.77 245
16091.97 229
16093.17 254
16094.37 240
16095.57 251
16096.77 224
16097.97 189
16099.17 213
16100.37 203
16101.57 198
16102.77 245
16103.96 217
16105.16 232
16106.36 204
16107.56 202
16108.76 229
16109.96 251
16111.16 225
16112.36 209
16113.56 209
16114.76 256
16115.96 226
16117.16 185
16118.36 214
16119.56 223
16120.76 229
16121.96 212
16123.16 223
16124.36 186
16125.56 200
16126.76 223
16127.96 221
16129.16 220
16130.37 203
16131.57 207
16132.77 201
16133.97 223
16135.17 182
16136.37 193
16137.57 239
16138.77 219
16139.97 196
16141.17 197
16142.37 194
16143.57 198
16144.77 216
16145.98 228
16147.18 242
16148.38 233
16149.58 243
16150.78 223
16151.98 210
16153.18 247
16154.38 239
16155.59 207
16156.79 215
16157.99 214
16159.19 232
16160.39 198
16161.59 208
16162.80 199
16164.00 162
16165.20 198
16166.40 207
16167.60 232
16168.80 203
16170.01 179
16171.21 216
16172.41 222
16173.61 195
16174.81 198
16176.02 211
16177.22 180
16178.42 194
16179.62 207
16180.83 211
16182.03 229
16183.23 205
16184.43 209
16185.64 223
16186.84 186
16188.04 206
16189.24 213
16190.45 204
16191.65 210
16192.85 203
16194.06 206
16195.26 188
16196.46 202
16197.66 210
16198.87 226
16200.07 191
16201.27 226
16202.48 214
16203.68 240
16204.88 235
16206.09 196
16207.29 192
16208.49 187
16209.70 215
16210.90 205
16212.10 223
16213.31 216
16214.51 230
16215.71 213
16216.92 218
16218.12 205
16219.33 223
16220.53 234
16221.73 228
16222.94 225
16224.14 203
16225.35 238
16226.55 192
16227.75 222
16228.96 241
16230.16 249
16231.37 229
16232.57 205
16233.77 223
16234.98 243
16236.18 216
16237.39 243
16238.59 266
16239.80 270
16241.00 228
16242.21 236
16243.41 265
16244.62 243
16245.82 235
16247.03 209
16248.23 231
16249.44 267
16250.64 205
16251.85 218
16253.05 234
16254.26 232
16255.46 276
16256.67 191
16257.87 234
16259.08 209
16260.28 206
16261.49 239
16262.69 244
16263.90 200
16265.10 219
16266.31 256
16267.51 234
16268.72 214
16269.93 217
16271.13 222
16272.34 225
16273.54 225
16274.75 235
16275.96 222
16277.16 243
16278.37 240
16279.57 232
16280.78 223
16281.99 231
16283.19 252
16284.40 214
16285.60 217
16286.81 203
16288.02 236
16289.22 234
16290.43 249
16291.64 245
16292.84 224
16294.05 236
16295.26 233
16296.46 246
16297.67 242
16298.88 230
16300.08 222
16301.29 240
16302.50 261
16303.70 252
16304.91 233
16306.12 276
16307.32 249
16308.53 276
16309.74 252
16310.95 261
16312.15 284
16313.36 251
16314.57 242
16315.78 246
16316.98 226
16318.19 221
16319.40 233
16320.61 224
16321.81 244
16323.02 214
16324.23 194
16325.44 251
16326.64 219
16327.85 222
16329.06 211
16330.27 209
16331.48 213
16332.68 234
16333.89 213
16335.10 179
16336.31 201
16337.52 223
16338.72 211
16339.93 222
16341.14 189
16342.35 204
16343.56 201
16344.77 221
16345.98 227
16347.18 220
16348.39 210
16349.60 194
16350.81 189
16352.02 185
16353.23 201
16354.44 216
16355.65 190
16356.85 186
16358.06 189
16359.27 210
16360.48 200
16361.69 206
16362.90 215
16364.11 215
16365.32 172
16366.53 200
16367.74 174
16368.95 190
16370.16 196
16371.36 198
16372.57 193
16373.78 206
16374.99 223
16376.20 179
16377.41 182
16378.62 167
16379.83 189
16381.04 204
16382.25 197
16383.46 178
16384.67 175
16385.88 206
16387.09 203
16388.30 183
16389.51 187
16390.72 164
16391.93 171
16393.14 205
16394.35 224
16395.56 176
16396.77 201
16397.98 185
16399.19 207
16400.41 197
16401.62 202
16402.83 221
16404.04 230
16405.25 195
16406.46 202
16407.67 181
16408.88 196
16410.09 210
16411.30 222
16412.51 183
16413.72 170
16414.94 197
16416.15 201
16417.36 210
16418.57 199
16419.78 189
16420.99 182
16422.20 187
16423.41 192
16424.63 192
16425.84 174
16427.05 198
16428.26 172
16429.47 190
16430.68 172
16431.90 202
16433.11 194
16434.32 153
16435.53 166
16436.74 184
16437.95 195
16439.17 201
16440.38 220
16441.59 188
16442.80 182
16444.01 167
16445.23 153
16446.44 169
16447.65 185
16448.86 184
16450.08 158
16451.29 153
16452.50 173
16453.71 202
16454.93 180
16456.14 187
16457.35 161
16458.56 158
16459.78 187
16460.99 184
16462.20 178
16463.42 156
16464.63 189
16465.84 187
16467.05 186
16468.27 170
16469.48 169
16470.69 170
16471.91 204
16473.12 189
16474.33 188
16475.55 177
16476.76 159
16477.97 144
16479.19 169
16480.40 199
16481.61 180
16482.83 187
16484.04 180
16485.25 167
16486.47 190
16487.68 162
16488.90 150
16490.11 170
16491.32 155
16492.54 159
16493.75 185
16494.97 179
16496.18 159
16497.39 194
16498.61 167
16499.82 177
16501.04 218
16502.25 199
16503.47 195
16504.68 161
16505.89 156
16507.11 177
16508.32 196
16509.54 169
16510.75 184
16511.97 158
16513.18 192
16514.40 175
16515.61 170
16516.83 172
16518.04 190
16519.26 182
16520.47 213
16521.69 173
16522.90 182
16524.12 182
16525.33 187
16526.55 167
16527.76 181
16528.98 162
16530.19 179
16531.41 177
16532.62 135
16533.84 173
16535.05 188
16536.27 208
16537.49 190
16538.70 172
16539.92 175
16541.13 205
16542.35 218
16543.56 184
16544.78 152
16546.00 190
16547.21 172
16548.43 181
16549.64 168
16550.86 183
16552.08 180
16553.29 201
16554.51 208
16555.73 204
16556.94 185
16558.16 183
16559.37 191
16560.59 233
16561.81 181
16563.02 182
16564.24 198
16565.46 182
16566.67 186
16567.89 191
16569.11 210
16570.32 200
16571.54 195
16572.76 197
16573.98 153
16575.19 169
16576.41 179
16577.63 183
16578.84 180
16580.06 201
16581.28 196
16582.50 234
16583.71 206
16584.93 202
16586.15 196
16587.36 209
16588.58 228
16589.80 231
16591.02 240
16592.24 184
16593.45 194
16594.67 218
16595.89 202
16597.11 210
16598.32 196
16599.54 219
16600.76 184
16601.98 195
16603.20 188
16604.41 179
16605.63 206
16606.85 187
16608.07 201
16609.29 197
16610.51 211
16611.72 184
16612.94 174
16614.16 170
16615.38 198
16616.60 198
16617.82 198
16619.03 194
16620.25 156
16621.47 172
16622.69 175
16623.91 182
16625.13 175
16626.35 172
16627.57 164
16628.79 161
16630.00 167
16631.22 168
16632.44 159
16633.66 162
16634.88 150
16636.10 167
16637.32 184
16638.54 181
16639.76 189
16640.98 206
16642.20 177
16643.42 158
16644.64 165
16645.86 184
16647.08 173
16648.30 167
16649.51 158
16650.73 178
16651.95 181
16653.17 190
16654.39 190
16655.61 160
16656.83 161
16658.05 158
16659.27 133
16660.49 159
16661.71 166
16662.93 164
16664.16 162
16665.38 167
16666.60 149
16667.82 167
16669.04 143
16670.26 164
16671.48 142
16672.70 130
16673.92 174
16675.14 165
16676.36 148
16677.58 161
16678.80 160
16680.02 188
16681.24 156
16682.46 147
16683.69 149
16684.91 155
16686.13 172
16687.35 140
16688.57 153
16689.79 154
16691.01 143
16692.23 159
16693.46 179
16694.68 155
16695.90 159
16697.12 144
16698.34 119
16699.56 172
16700.78 145
16702.01 173
16703.23 169
16704.45 145
16705.67 138
16706.89 139
16708.12 157
16709.34 169
16710.56 148
16711.78 158
16713.00 166
16714.23 147
16715.45 153
16716.67 169
16717.89 177
16719.11 169
16720.34 172
16721.56 139
16722.78 153
16724.00 158
16725.23 158
16726.45 176
16727.67 165
16728.89 155
16730.12 128
16731.34 147
16732.56 152
16733.79 156
16735.01 145
16736.23 160
16737.45 184
16738.68 174
16739.90 168
16741.12 163
16742.35 159
16743.57 129
16744.79 169
16746.02 179
16747.24 188
16748.46 152
16749.69 181
16750.91 182
16752.13 158
16753.36 148
16754.58 176
16755.80 149
16757.03 168
16758.25 187
16759.48 177
16760.70 178
16761.92 144
16763.15 154
16764.37 154
16765.60 142
16766.82 194
16768.04 174
16769.27 136
16770.49 157
16771.72 175
16772.94 163
16774.16 174
16775.39 168
16776.61 171
16777.84 138
16779.06 171
16780.29 142
16781.51 143
16782.74 151
16783.96 153
16785.19 131
16786.41 169
16787.64 157
16788.86 132
16790.09 139
16791.31 150
16792.54 147
16793.76 168
16794.99 184
16796.21 157
16797.44 165
16798.66 170
16799.89 194
16801.11 166
16802.34 167
16803.56 195
16804.79 171
16806.01 176
16807.24 174
16808.46 158
16809.69 187
16810.92 153
16812.14 166
16813.37 162
16814.59 192
16815.82 167
16817.04 177
16818.27 213
16819.50 208
16820.72 173
16821.95 181
16823.17 162
16824.40 177
16825.63 192
16826.85 193
16828.08 190
16829.31 148
16830.53 167
16831.76 174
16832.99 203
16834.21 183
16835.44 191
16836.67 184
16837.89 197
16839.12 189
16840.35 193
16841.57 182
16842.80 151
16844.03 173
16845.25 197
16846.48 236
16847.71 219
16848.93 193
16850.16 189
16851.39 189
16852.62 200
16853.84 204
16855.07 230
16856.30 205
16857.52 216
16858.75 241
16859.98 222
16861.21 230
16862.43 230
16863.66 249
16864.89 229
16866.12 278
16867.35 230
16868.57 222
16869.80 248
16871.03 255
16872.26 282
16873.48 275
16874.71 246
16875.94 283
16877.17 270
16878.40 275
16879.63 285
16880.85 267
16882.08 301
16883.31 281
16884.54 294
16885.77 294
16887.00 266
16888.22 282
16889.45 316
16890.68 301
16891.91 280
16893.14 314
16894.37 311
16895.60 313
16896.82 311
16898.05 266
16899.28 309
16900.51 282
16901.74 304
16902.97 291
16904.20 216
16905.43 209
16906.66 249
16907.89 271
16909.12 258
16910.34 232
16911.57 265
16912.80 262
16914.03 223
16915.26 207
16916.49 235
16917.72 254
16918.95 226
16920.18 209
16921.41 217
16922.64 231
16923.87 213
16925.10 188
16926.33 200
16927.56 231
16928.79 196
16930.02 172
16931.25 185
16932.48 193
16933.71 189
16934.94 197
16936.17 191
16937.40 225
16938.63 177
16939.86 177
16941.09 183
16942.32 195
16943.55 158
16944.78 198
16946.01 204
16947.24 212
16948.48 188
16949.71 193
16950.94 206
16952.17 205
16953.40 201
16954.63 163
16955.86 166
16957.09 150
16958.32 144
16959.55 159
16960.79 199
16962.02 196
16963.25 158
16964.48 156
16965.71 188
16966.94 173
16968.17 174
16969.40 191
16970.64 167
16971.87 158
16973.10 166
16974.33 164
16975.56 199
16976.79 173
16978.03 176
16979.26 161
16980.49 180
16981.72 167
16982.95 189
16984.19 200
16985.42 186
16986.65 178
16987.88 219
16989.11 192
16990.35 190
16991.58 163
16992.81 165
16994.04 202
16995.28 193
16996.51 163
16997.74 178
16998.97 178
17000.21 183
17001.44 156
17002.67 161
17003.90 165
17005.14 145
17006.37 180
17007.60 161
17008.84 149
17010.07 142
17011.30 165
17012.53 205
17013.77 184
17015.00 184
17016.23 171
17017.47 175
17018.70 182
17019.93 173
17021.17 187
17022.40 181
17023.63 149
17024.87 160
17026.10 156
17027.33 146
17028.57 149
17029.80 177
17031.04 174
17032.27 162
17033.50 171
17034.74 182
17035.97 162
17037.20 153
17038.44 154
17039.67 171
17040.91 157
17042.14 171
17043.37 157
17044.61 158
17045.84 183
17047.08 191
17048.31 177
17049.55 161
17050.78 181
17052.02 182
17053.25 131
17054.48 140
17055.72 148
17056.95 152
17058.19 169
17059.42 158
17060.66 151
17061.89 133
17063.13 149
17064.36 120
17065.60 140
17066.83 156
17068.07 173
17069.30 152
17070.54 177
17071.77 150
17073.01 156
17074.24 146
17075.48 159
17076.71 143
17077.95 147
17079.19 135
17080.42 143
17081.66 157
17082.89 172
17084.13 134
17085.36 165
17086.60 170
17087.83 147
17089.07 184
17090.31 156
17091.54 134
17092.78 158
17094.01 153
17095.25 134
17096.49 130
17097.72 120
17098.96 152
17100.19 148
17101.43 146
17102.67 140
17103.90 146
17105.14 122
17106.38 118
17107.61 156
17108.85 145
17110.09 161
17111.32 133
17112.56 139
17113.80 126
17115.03 124
17116.27 143
17117.51 143
17118.74 160
17119.98 136
17121.22 149
17122.45 113
17123.69 112
17124.93 131
17126.17 122
17127.40 150
17128.64 142
17129.88 128
17131.12 133
17132.35 167
17133.59 153
17134.83 150
17136.07 130
17137.30 135
17138.54 140
17139.78 149
17141.02 136
17142.25 143
17143.49 134
17144.73 118
17145.97 155
17147.20 144
17148.44 140
17149.68 125
17150.92 117
17152.16 139
17153.40 133
17154.63 136
17155.87 132
17157.11 138
17158.35 109
17159.59 118
17160.83 108
17162.06 150
17163.30 140
17164.54 125
17165.78 143
17167.02 124
17168.26 130
17169.50 141
17170.73 134
17171.97 129
17173.21 127
17174.45 137
17175.69 135
17176.93 109
17178.17 102
17179.41 124
17180.65 126
17181.89 143
17183.12 136
17184.36 144
17185.60 137
17186.84 133
17188.08 128
17189.32 123
17190.56 147
17191.80 133
17193.04 139
17194.28 137
17195.52 131
17196.76 130
17198.00 145
17199.24 127
17200.48 137
17201.72 130
17202.96 153
17204.20 142
17205.44 129
17206.68 153
17207.92 116
17209.16 132
17210.40 151
17211.64 148
17212.88 134
17214.12 135
17215.36 118
17216.60 124
17217.84 115
17219.08 168
17220.32 137
17221.56 131
17222.80 133
17224.04 114
17225.29 125
17226.53 151
17227.77 132
17229.01 143
17230.25 147
17231.49 113
17232.73 131
17233.97 109
17235.21 108
17236.45 126
17237.70 124
17238.94 111
17240.18 154
17241.42 113
17242.66 92
17243.90 123
17245.14 130
17246.39 125
17247.63 123
17248.87 139
17250.11 146
17251.35 129
17252.59 110
17253.84 107
17255.08 140
17256.32 165
17257.56 135
17258.80 128
17260.05 150
17261.29 133
17262.53 122
17263.77 128
17265.01 148
17266.26 129
17267.50 117
17268.74 102
17269.98 138
17271.23 117
17272.47 118
17273.71 145
17274.95 126
17276.20 129
17277.44 125
17278.68 132
17279.92 151
17281.17 122
17282.41 136
17283.65 113
17284.90 148
17286.14 140
17287.38 121
17288.62 111
17289.87 149
17291.11 128
17292.35 119
17293.60 103
17294.84 128
17296.08 129
17297.33 119
17298.57 135
17299.81 158
17301.06 120
17302.30 122
17303.54 124
17304.79 156
17306.03 133
17307.28 129
17308.52 126
17309.76 129
17311.01 103
17312.25 103
17313.49 123
17314.74 113
17315.98 138
17317.23 110
17318.47 115
17319.72 106
17320.96 147
17322.20 121
17323.45 135
17324.69 113
17325.94 141
17327.18 114
17328.43 158
17329.67 146
17330.91 174
17332.16 150
17333.40 119
17334.65 109
17335.89 103
17337.14 117
17338.38 115
17339.63 126
17340.87 115
17342.12 146
17343.36 131
17344.61 97
17345.85 108
17347.10 135
17348.34 137
17349.59 141
17350.83 106
17352.08 115
17353.33 133
17354.57 154
17355.82 127
17357.06 110
17358.31 111
17359.55 127
17360.80 135
17362.04 120
17363.29 115
17364.54 136
17365.78 126
17367.03 114
17368.27 142
17369.52 133
17370.77 134
17372.01 141
17373.26 146
17374.50 114
17375.75 107
17377.00 137
17378.24 134
17379.49 141
17380.74 115
17381.98 117
17383.23 130
17384.47 147
17385.72 130
17386.97 142
17388.21 166
17389.46 143
17390.71 120
17391.95 111
17393.20 95
17394.45 124
17395.70 121
17396.94 145
17398.19 147
17399.44 148
17400.68 152
17401.93 124
17403.18 135
17404.42 139
17405.67 131
17406.92 133
17408.17 143
17409.41 131
17410.66 96
17411.91 133
17413.16 150
17414.40 137
17415.65 145
17416.90 156
17418.15 156
17419.40 129
17420.64 128
17421.89 145
17423.14 144
17424.39 129
17425.63 101
17426.88 133
17428.13 131
17429.38 160
17430.63 142
17431.88 128
17433.12 136
17434.37 126
17435.62 153
17436.87 126
17438.12 151
17439.37 112
17440.61 111
17441.86 125
17443.11 125
17444.36 140
17445.61 136
17446.86 134
17448.11 118
17449.36 112
17450.60 135
17451.85 137
17453.10 157
17454.35 155
17455.60 145
17456.85 137
17458.10 117
17459.35 148
17460.60 133
17461.85 135
17463.10 141
17464.34 136
17465.59 140
17466.84 128
17468.09 132
17469.34 141
17470.59 154
17471.84 143
17473.09 141
17474.34 151
17475.59 148
17476.84 158
17478.09 161
17479.34 155
17480.59 144
17481.84 122
17483.09 139
17484.34 130
17485.59 136
17486.84 141
17488.09 127
17489.34 126
17490.59 149
17491.84 160
17493.09 157
17494.34 151
17495.59 127
17496.84 102
17498.10 145
17499.35 147
17500.60 144
17501.85 149
17503.10 143
17504.35 116
17505.60 144
17506.85 140
17508.10 168
17509.35 132
17510.60 146
17511.86 127
17513.11 142
17514.36 145
17515.61 125
17516.86 130
17518.11 148
17519.36 129
17520.61 148
17521.87 136
17523.12 136
17524.37 152
17525.62 154
17526.87 170
17528.12 126
17529.38 119
17530.63 147
17531.88 149
17533.13 167
17534.38 174
17535.63 174
17536.89 145
17538.14 141
17539.39 160
17540.64 177
17541.89 169
17543.15 138
17544.40 157
17545.65 151
17546.90 190
17548.16 198
17549.41 179
17550.66 157
17551.91 143
17553.17 168
17554.42 174
17555.67 145
17556.92 120
17558.18 173
17559.43 140
17560.68 154
17561.94 159
17563.19 145
17564.44 156
17565.69 138
17566.95 170
17568.20 175
17569.45 157
17570.71 141
17571.96 157
17573.21 181
17574.47 147
17575.72 137
17576.97 165
17578.23 181
17579.48 157
17580.73 135
17581.99 175
17583.24 137
17584.50 181
17585.75 196
17587.00 148
17588.26 175
17589.51 210
17590.76 220
17592.02 178
17593.27 155
17594.53 150
17595.78 172
17597.04 183
17598.29 158
17599.54 146
17600.80 148
17602.05 181
17603.31 166
17604.56 148
17605.82 161
17607.07 173
17608.32 167
17609.58 173
17610.83 173
17612.09 169
17613.34 175
17614.60 168
17615.85 155
17617.11 153
17618.36 171
17619.62 168
17620.87 162
17622.13 159
17623.38 165
17624.64 156
17625.89 164
17627.15 161
17628.40 160
17629.66 146
17630.91 162
17632.17 150
17633.43 163
17634.68 146
17635.94 152
17637.19 197
17638.45 192
17639.70 162
17640.96 151
17642.21 185
17643.47 180
17644.73 167
17645.98 151
17647.24 167
17648.49 149
17649.75 174
17651.01 170
17652.26 164
17653.52 144
17654.77 161
17656.03 165
17657.29 182
17658.54 170
17659.80 151
17661.06 177
17662.31 182
17663.57 164
17664.83 155
17666.08 150
17667.34 160
17668.60 150
17669.85 143
17671.11 165
17672.37 151
17673.62 130
17674.88 146
17676.14 154
17677.39 152
17678.65 124
17679.91 136
17681.17 147
17682.42 145
17683.68 144
17684.94 146
17686.19 156
17687.45 171
17688.71 178
17689.97 167
17691.22 134
17692.48 138
17693.74 156
17695.00 139
17696.26 139
17697.51 139
17698.77 166
17700.03 153
17701.29 149
17702.54 148
17703.80 127
17705.06 150
17706.32 144
17707.58 154
17708.83 175
17710.09 155
17711.35 147
17712.61 127
17713.87 166
17715.13 133
17716.38 141
17717.64 164
17718.90 134
17720.16 135
17721.42 138
17722.68 164
17723.94 120
17725.19 134
17726.45 150
17727.71 174
17728.97 192
17730.23 172
17731.49 167
17732.75 161
17734.01 153
17735.27 113
17736.53 152
17737.78 140
17739.04 157
17740.30 173
17741.56 148
17742.82 159
17744.08 158
17745.34 176
17746.60 172
17747.86 165
17749.12 155
17750.38 168
17751.64 157
17752.90 159
17754.16 158
17755.42 148
17756.68 175
17757.94 138
17759.20 137
17760.46 169
17761.72 135
17762.98 125
17764.24 132
17765.50 158
17766.76 138
17768.02 132
17769.28 143
17770.54 150
17771.80 169
17773.06 158
17774.32 175
17775.58 157
17776.84 149
17778.10 163
17779.36 160
17780.62 155
17781.88 157
17783.15 188
17784.41 155
17785.67 148
17786.93 177
17788.19 159
17789.45 164
17790.71 132
17791.97 127
17793.23 123
17794.49 154
17795.76 139
17797.02 150
17798.28 162
17799.54 133
17800.80 132
17802.06 120
17803.32 152
17804.59 121
17805.85 146
17807.11 152
17808.37 156
17809.63 140
17810.89 97
17812.16 131
17813.42 131
17814.68 148
17815.94 139
17817.20 134
17818.47 132
17819.73 122
17820.99 128
17822.25 125
17823.51 135
17824.78 135
17826.04 127
17827.30 110
17828.56 125
17829.83 131
17831.09 126
17832.35 160
17833.61 134
17834.88 139
17836.14 120
17837.40 117
17838.67 127
17839.93 125
17841.19 124
17842.45 130
17843.72 140
17844.98 139
17846.24 116
17847.51 122
17848.77 133
17850.03 130
17851.30 103
17852.56 138
17853.82 121
17855.09 130
17856.35 124
17857.61 134
17858.88 149
17860.14 137
17861.40 148
17862.67 148
17863.93 153
17865.19 111
17866.46 128
17867.72 119
17868.99 131
17870.25 119
17871.51 119
17872.78 113
17874.04 187
17875.31 121
17876.57 129
17877.83 138
17879.10 133
17880.36 142
17881.63 120
17882.89 121
17884.15 112
17885.42 104
17886.68 118
17887.95 143
17889.21 108
17890.48 100
17891.74 123
17893.01 122
17894.27 117
17895.54 130
17896.80 151
17898.07 141
17899.33 165
17900.60 140
17901.86 119
17903.13 134
17904.39 136
17905.66 132
17906.92 113
17908.19 137
17909.45 122
17910.72 112
17911.98 145
17913.25 124
17914.51 139
17915.78 139
17917.05 121
17918.31 129
17919.58 150
17920.84 152
17922.11 115
17923.37 139
17924.64 127
17925.91 116
17927.17 126
17928.44 129
17929.70 131
17930.97 133
17932.24 149
17933.50 126
17934.77 106
17936.03 124
17937.30 148
17938.57 140
17939.83 130
17941.10 126
17942.37 122
17943.63 120
17944.90 131
17946.17 131
17947.43 112
17948.70 134
17949.97 122
17951.23 110
17952.50 117
17953.77 105
17955.03 119
17956.30 108
17957.57 146
17958.83 130
17960.10 129
17961.37 131
17962.64 140
17963.90 143
17965.17 124
17966.44 141
17967.70 138
17968.97 141
17970.24 103
17971.51 134
17972.77 143
17974.04 159
17975.31 154
17976.58 126
17977.85 93
17979.11 94
17980.38 104
17981.65 122
17982.92 143
17984.18 120
17985.45 147
17986.72 109
17987.99 134
17989.26 119
17990.52 147
17991.79 126
17993.06 124
17994.33 116
17995.60 129
17996.87 123
17998.13 133
17999.40 130
18000.67 114
18001.94 99
18003.21 135
18004.48 135
18005.75 116
18007.02 123
18008.28 102
18009.55 129
18010.82 114
18012.09 103
18013.36 110
18014.63 122
18015.90 126
18017.17 129
18018.44 97
18019.71 123
18020.97 125
18022.24 112
18023.51 144
18024.78 115
18026.05 146
18027.32 129
18028.59 119
18029.86 119
18031.13 120
18032.40 145
18033.67 138
18034.94 124
18036.21 112
18037.48 132
18038.75 121
18040.02 113
18041.29 147
18042.56 161
18043.83 131
18045.10 131
18046.37 111
18047.64 116
18048.91 120
18050.18 127
18051.45 149
18052.72 117
18053.99 132
18055.26 132
18056.53 137
18057.80 118
18059.07 119
18060.34 141
18061.61 123
18062.88 142
18064.16 130
18065.43 104
18066.70 121
18067.97 108
18069.24 129
18070.51 118
18071.78 123
18073.05 126
18074.32 102
18075.59 148
18076.87 131
18078.14 138
18079.41 139
18080.68 146
18081.95 150
18083.22 142
18084.49 125
18085.77 117
18087.04 112
18088.31 115
18089.58 118
18090.85 113
18092.12 116
18093.40 156
18094.67 124
18095.94 123
18097.21 122
18098.48 129
18099.76 147
18101.03 132
18102.30 147
18103.57 116
18104.84 156
18106.12 134
18107.39 140
18108.66 150
18109.93 146
18111.21 134
18112.48 139
18113.75 139
18115.02 120
18116.30 138
18117.57 119
18118.84 163
18120.11 139
18121.39 132
18122.66 114
18123.93 140
18125.21 135
18126.48 154
18127.75 137
18129.02 138
18130.30 138
18131.57 159
18132.84 110
18134.12 132
18135.39 112
18136.66 116
18137.94 147
18139.21 125
18140.48 109
18141.76 110
18143.03 135
18144.31 151
18145.58 141
18146.85 152
18148.13 156
18149.40 121
18150.67 141
18151.95 133
18153.22 113
18154.50 121
18155.77 108
18157.04 131
18158.32 121
18159.59 129
18160.87 141
18162.14 163
18163.41 128
18164.69 148
18165.96 144
18167.24 151
18168.51 104
18169.79 133
18171.06 108
18172.34 125
18173.61 128
18174.89 101
18176.16 122
18177.43 113
18178.71 134
18179.98 122
18181.26 175
18182.53 155
18183.81 134
18185.08 128
18186.36 127
18187.63 144
18188.91 142
18190.18 113
18191.46 112
18192.74 135
18194.01 128
18195.29 109
18196.56 114
18197.84 106
18199.11 110
18200.39 140
18201.66 104
18202.94 130
18204.22 114
18205.49 138
18206.77 123
18208.04 136
18209.32 117
18210.59 100
18211.87 133
18213.15 131
18214.42 112
18215.70 127
18216.97 114
18218.25 111
18219.53 137
18220.80 118
18222.08 123
18223.36 126
18224.63 132
18225.91 112
18227.19 152
18228.46 116
18229.74 126
18231.02 134
18232.29 126
18233.57 114
18234.85 130
18236.12 134
18237.40 121
18238.68 136
18239.95 131
18241.23 123
18242.51 113
18243.78 114
18245.06 104
18246.34 124
18247.62 119
18248.89 112
18250.17 112
18251.45 104
18252.73 101
18254.00 115
18255.28 117
18256.56 110
18257.84 120
18259.11 115
18260.39 132
18261.67 111
18262.95 111
18264.22 123
18265.50 121
18266.78 127
18268.06 118
18269.34 122
18270.61 110
18271.89 91
18273.17 107
18274.45 125
18275.73 166
18277.01 160
18278.28 126
18279.56 139
18280.84 123
18282.12 113
18283.40 100
18284.68 129
18285.95 119
18287.23 138
18288.51 120
18289.79 119
18291.07 127
18292.35 105
18293.63 102
18294.91 113
18296.19 131
18297.46 119
18298.74 137
18300.02 149
18301.30 120
18302.58 111
18303.86 118
18305.14 96
18306.42 107
18307.70 103
18308.98 119
18310.26 135
18311.54 127
18312.82 110
18314.10 113
18315.37 110
18316.65 125
18317.93 152
18319.21 108
18320.49 133
18321.77 100
18323.05 120
18324.33 117
18325.61 117
18326.89 138
18328.17 123
18329.45 107
18330.73 142
18332.01 110
18333.29 92
18334.57 106
18335.86 112
18337.14 104
18338.42 108
18339.70 119
18340.98 123
18342.26 114
18343.54 127
18344.82 149
18346.10 124
18347.38 136
18348.66 101
18349.94 131
18351.22 123
18352.50 105
18353.78 121
18355.07 136
18356.35 121
18357.63 118
18358.91 133
18360.19 100
18361.47 132
18362.75 119
18364.03 118
18365.32 100
18366.60 106
18367.88 115
18369.16 123
18370.44 108
18371.72 99
18373.00 124
18374.29 122
18375.57 139
18376.85 113
18378.13 109
18379.41 113
18380.70 114
18381.98 118
18383.26 115
18384.54 115
18385.82 129
18387.11 139
18388.39 123
18389.67 118
18390.95 121
18392.23 104
18393.52 131
18394.80 119
18396.08 106
18397.36 135
18398.65 120
18399.93 123
18401.21 115
18402.50 114
18403.78 93
18405.06 117
18406.34 113
18407.63 108
18408.91 118
18410.19 117
18411.48 116
18412.76 105
18414.04 115
18415.32 98
18416.61 99
18417.89 119
18419.17 105
18420.46 102
18421.74 112
18423.02 90
18424.31 111
18425.59 130
18426.87 117
18428.16 112
18429.44 102
18430.73 108
18432.01 102
18433.29 116
18434.58 118
18435.86 107
18437.14 106
18438.43 111
18439.71 94
18441.00 115
18442.28 117
18443.56 127
18444.85 117
18446.13 121
18447.42 97
18448.70 111
18449.99 120
18451.27 113
18452.56 95
18453.84 90
18455.12 112
18456.41 144
18457.69 123
18458.98 111
18460.26 108
18461.55 106
18462.83 96
18464.12 106
18465.40 121
18466.69 144
18467.97 130
18469.26 117
18470.54 121
18471.83 109
18473.11 102
18474.40 116
18475.68 116
18476.97 114
18478.25 115
18479.54 150
18480.82 94
18482.11 112
18483.40 124
18484.68 122
18485.97 107
18487.25 117
18488.54 98
18489.82 113
18491.11 133
18492.39 108
18493.68 113
18494.97 84
18496.25 118
18497.54 117
18498.82 115
18500.11 94
18501.40 107
18502.68 110
18503.97 107
18505.26 101
18506.54 100
18507.83 115
18509.11 122
18510.40 117
18511.69 104
18512.97 90
18514.26 99
18515.55 123
18516.83 124
18518.12 107
18519.41 104
18520.69 132
18521.98 128
18523.27 124
18524.56 123
18525.84 131
18527.13 141
18528.42 125
18529.70 118
18530.99 109
18532.28 113
18533.57 116
18534.85 118
18536.14 121
18537.43 139
18538.71 127
18540.00 139
18541.29 103
18542.58 110
18543.86 114
18545.15 127
18546.44 133
18547.73 111
18549.02 109
18550.30 117
18551.59 113
18552.88 106
18554.17 114
18555.46 105
18556.74 129
18558.03 123
18559.32 131
18560.61 130
18561.90 142
18563.18 139
18564.47 140
18565.76 125
18567.05 104
18568.34 128
18569.63 112
18570.92 127
18572.20 111
18573.49 110
18574.78 135
18576.07 139
18577.36 123
18578.65 142
18579.94 128
18581.23 149
18582.51 137
18583.80 104
18585.09 132
18586.38 116
18587.67 102
18588.96 139
18590.25 146
18591.54 125
18592.83 120
18594.12 120
18595.41 114
18596.70 103
18597.99 113
18599.28 138
18600.57 132
18601.85 125
18603.14 132
18604.43 136
18605.72 144
18607.01 133
18608.30 130
18609.59 157
18610.88 128
18612.17 139
18613.46 132
18614.75 147
18616.04 145
18617.33 141
18618.62 136
18619.91 135
18621.20 133
18622.50 115
18623.79 131
18625.08 101
18626.37 125
18627.66 134
18628.95 121
18630.24 104
18631.53 121
18632.82 142
18634.11 147
18635.40 117
18636.69 106
18637.98 135
18639.27 141
18640.57 131
18641.86 103
18643.15 123
18644.44 131
18645.73 109
18647.02 117
18648.31 118
18649.60 127
18650.89 102
18652.19 131
18653.48 124
18654.77 112
18656.06 91
18657.35 118
18658.64 112
18659.94 139
18661.23 134
18662.52 131
18663.81 108
18665.10 109
18666.39 104
18667.69 139
18668.98 127
18670.27 129
18671.56 112
18672.85 120
18674.15 126
18675.44 126
18676.73 132
18678.02 112
18679.32 82
18680.61 118
18681.90 139
18683.19 105
18684.49 111
18685.78 116
18687.07 117
18688.36 120
18689.66 97
18690.95 133
18692.24 146
18693.53 93
18694.83 101
18696.12 106
18697.41 114
18698.71 127
18700.00 110
18701.29 128
18702.59 99
18703.88 108
18705.17 110
18706.47 120
18707.76 102
18709.05 104
18710.35 103
18711.64 105
18712.93 112
18714.23 130
18715.52 96
18716.81 96
18718.11 101
18719.40 130
18720.70 129
18721.99 111
18723.28 122
18724.58 101
18725.87 108
18727.16 97
18728.46 128
18729.75 102
18731.05 100
18732.34 119
18733.64 104
18734.93 99
18736.22 94
18737.52 95
18738.81 108
18740.11 101
18741.40 91
18742.70 111
18743.99 116
18745.29 108
18746.58 124
18747.87 115
18749.17 124
18750.46 156
18751.76 121
18753.05 109
18754.35 82
18755.64 132
18756.94 126
18758.23 126
18759.53 130
18760.82 95
18762.12 124
18763.42 106
18764.71 117
18766.01 108
18767.30 113
18768.60 121
18769.89 125
18771.19 114
18772.48 103
18773.78 109
18775.07 97
18776.37 119
18777.67 112
18778.96 126
18780.26 105
18781.55 106
18782.85 92
18784.15 122
18785.44 114
18786.74 95
18788.03 120
18789.33 94
18790.63 108
18791.92 111
18793.22 108
18794.52 113
18795.81 105
18797.11 98
18798.40 129
18799.70 107
18801.00 104
18802.29 100
18803.59 118
18804.89 117
18806.18 107
18807.48 99
18808.78 112
18810.07 96
18811.37 105
18812.67 112
18813.97 107
18815.26 120
18816.56 94
18817.86 103
18819.15 120
18820.45 91
18821.75 109
18823.05 116
18824.34 110
18825.64 97
18826.94 119
18828.24 79
18829.53 87
18830.83 144
18832.13 127
18833.43 105
18834.72 106
18836.02 112
18837.32 126
18838.62 95
18839.92 93
18841.21 92
18842.51 105
18843.81 104
18845.11 116
18846.41 89
18847.70 117
18849.00 132
18850.30 128
18851.60 100
18852.90 101
18854.20 99
18855.49 122
18856.79 89
18858.09 97
18859.39 100
18860.69 87
18861.99 83
18863.29 89
18864.58 92
18865.88 93
18867.18 132
18868.48 109
18869.78 107
18871.08 108
18872.38 119
18873.68 111
18874.98 109
18876.28 87
18877.57 93
18878.87 102
18880.17 113
18881.47 106
18882.77 115
18884.07 90
18885.37 112
18886.67 128
18887.97 106
18889.27 132
18890.57 110
18891.87 108
18893.17 97
18894.47 111
18895.77 108
18897.07 106
18898.37 103
18899.67 126
18900.97 104
18902.27 114
18903.57 102
18904.87 106
18906.17 106
18907.47 86
18908.77 82
18910.07 86
18911.37 107
18912.67 115
18913.97 96
18915.27 107
18916.57 112
18917.87 110
18919.17 94
18920.47 80
18921.78 97
18923.08 93
18924.38 87
18925.68 84
18926.98 117
18928.28 81
18929.58 88
18930.88 99
18932.18 80
18933.48 98
18934.79 101
18936.09 122
18937.39 111
18938.69 103
18939.99 105
18941.29 96
18942.59 101
18943.90 120
18945.20 105
18946.50 113
18947.80 102
18949.10 112
18950.40 86
18951.71 101
18953.01 127
18954.31 115
18955.61 113
18956.91 65
18958.21 90
18959.52 96
18960.82 115
18962.12 108
18963.42 132
18964.73 113
18966.03 87
18967.33 88
18968.63 105
18969.93 113
18971.24 105
18972.54 115
18973.84 99
18975.14 108
18976.45 77
18977.75 95
18979.05 109
18980.36 110
18981.66 99
18982.96 81
18984.26 99
18985.57 130
18986.87 91
18988.17 86
18989.48 85
18990.78 116
18992.08 91
18993.39 112
18994.69 115
18995.99 85
18997.30 115
18998.60 85
18999.90 102
19001.21 78
19002.51 113
19003.81 97
19005.12 88
19006.42 108
19007.72 133
19009.03 100
19010.33 100
19011.64 111
19012.94 106
19014.24 93
19015.55 99
19016.85 76
19018.16 76
19019.46 85
19020.76 89
19022.07 100
19023.37 107
19024.68 112
19025.98 100
19027.29 104
19028.59 106
19029.89 90
19031.20 104
19032.50 94
19033.81 87
19035.11 76
19036.42 95
19037.72 101
19039.03 97
19040.33 78
19041.64 94
19042.94 94
19044.25 111
19045.55 91
19046.86 85
19048.16 103
19049.47 121
19050.77 92
19052.08 110
19053.38 105
19054.69 112
19055.99 110
19057.30 81
19058.60 100
19059.91 109
19061.22 121
19062.52 128
19063.83 112
19065.13 112
19066.44 95
19067.74 105
19069.05 99
19070.36 94
19071.66 84
19072.97 113
19074.27 89
19075.58 84
19076.89 104
19078.19 125
19079.50 122
19080.80 116
19082.11 88
19083.42 92
19084.72 89
19086.03 91
19087.34 91
19088.64 91
19089.95 124
19091.26 128
19092.56 102
19093.87 83
19095.18 95
19096.48 99
19097.79 98
19099.10 90
19100.40 112
19101.71 100
19103.02 114
19104.32 109
19105.63 97
19106.94 111
19108.25 110
19109.55 125
19110.86 90
19112.17 88
19113.48 113
19114.78 114
19116.09 111
19117.40 103
19118.71 95
19120.01 91
19121.32 121
19122.63 99
19123.94 91
19125.24 107
19126.55 108
19127.86 105
19129.17 122
19130.47 120
19131.78 84
19133.09 101
19134.40 100
19135.71 102
19137.02 121
19138.32 82
19139.63 124
19140.94 93
19142.25 97
19143.56 125
19144.87 131
19146.17 122
19147.48 100
19148.79 100
19150.10 117
19151.41 96
19152.72 116
19154.03 114
19155.33 95
19156.64 105
19157.95 114
19159.26 83
19160.57 79
19161.88 78
19163.19 114
19164.50 96
19165.81 84
19167.12 114
19168.42 117
19169.73 98
19171.04 122
19172.35 98
19173.66 100
19174.97 87
19176.28 100
19177.59 109
19178.90 125
19180.21 128
19181.52 108
19182.83 93
19184.14 121
19185.45 101
19186.76 114
19188.07 94
19189.38 82
19190.69 85
19192.00 92
19193.31 73
19194.62 84
19195.93 91
19197.24 117
19198.55 108
19199.86 91
19201.17 77
19202.48 88
19203.79 110
19205.10 98
19206.41 93
19207.72 80
19209.03 120
19210.34 110
19211.66 154
19212.97 101
19214.28 85
19215.59 93
19216.90 94
19218.21 107
19219.52 81
19220.83 94
19222.14 89
19223.45 107
19224.77 81
19226.08 92
19227.39 91
19228.70 89
19230.01 79
19231.32 93
19232.63 83
19233.94 86
19235.26 131
19236.57 129
19237.88 107
19239.19 98
19240.50 93
19241.81 85
19243.13 98
19244.44 104
19245.75 118
19247.06 102
19248.37 101
19249.69 100
19251.00 97
19252.31 86
19253.62 84
19254.93 110
19256.25 86
19257.56 84
19258.87 92
19260.18 99
19261.50 84
19262.81 116
19264.12 107
19265.43 127
19266.75 99
19268.06 102
19269.37 87
19270.68 93
19272.00 75
19273.31 100
19274.62 101
19275.94 94
19277.25 79
19278.56 87
19279.88 95
19281.19 89
19282.50 81
19283.81 86
19285.13 99
19286.44 97
19287.75 99
19289.07 98
19290.38 101
19291.70 90
19293.01 97
19294.32 105
19295.64 88
19296.95 91
19298.26 89
19299.58 96
19300.89 105
19302.20 88
19303.52 81
19304.83 78
19306.15 90
19307.46 96
19308.77 96
19310.09 93
19311.40 106
19312.72 106
19314.03 96
19315.35 93
19316.66 90
19317.97 89
19319.29 93
19320.60 101
19321.92 90
19323.23 78
19324.55 112
19325.86 120
19327.18 122
19328.49 69
19329.81 86
19331.12 85
19332.44 86
19333.75 99
19335.07 85
19336.38 115
19337.70 96
19339.01 101
19340.33 102
19341.64 112
19342.96 92
19344.27 124
19345.59 105
19346.90 113
19348.22 108
19349.53 123
19350.85 109
19352.16 111
19353.48 87
19354.79 104
19356.11 88
19357.43 85
19358.74 99
19360.06 94
19361.37 99
19362.69 117
19364.01 92
19365.32 93
19366.64 83
19367.95 97
19369.27 113
19370.59 94
19371.90 73
19373.22 87
19374.53 104
19375.85 109
19377.17 124
19378.48 104
19379.80 104
19381.12 102
19382.43 64
19383.75 78
19385.07 82
19386.38 99
19387.70 81
19389.02 99
19390.33 99
19391.65 92
19392.97 91
19394.28 105
19395.60 102
19396.92 99
19398.24 107
19399.55 115
19400.87 97
19402.19 86
19403.50 86
19404.82 89
19406.14 108
19407.46 87
19408.77 96
19410.09 88
19411.41 93
19412.73 92
19414.04 111
19415.36 98
19416.68 75
19418.00 113
19419.32 89
19420.63 86
19421.95 106
19423.27 86
19424.59 97
19425.91 104
19427.22 82
19428.54 88
19429.86 89
19431.18 97
19432.50 98
19433.82 119
19435.13 90
19436.45 101
19437.77 104
19439.09 90
19440.41 85
19441.73 78
19443.04 94
19444.36 80
19445.68 89
19447.00 93
19448.32 76
19449.64 84
19450.96 122
19452.28 78
19453.60 110
19454.91 97
19456.23 118
19457.55 116
19458.87 103
19460.19 95
19461.51 101
19462.83 91
19464.15 107
19465.47 89
19466.79 83
19468.11 99
19469.43 72
19470.75 96
19472.07 94
19473.39 92
19474.71 86
19476.03 94
19477.35 82
19478.67 86
19479.99 106
19481.30 102
19482.62 81
19483.94 104
19485.27 102
19486.59 108
19487.91 120
19489.23 100
19490.55 103
19491.87 88
19493.19 108
19494.51 101
19495.83 111
19497.15 92
19498.47 88
19499.79 103
19501.11 118
19502.43 114
19503.75 100
19505.07 93
19506.39 113
19507.71 126
19509.03 99
19510.36 82
19511.68 99
19513.00 98
19514.32 83
19515.64 84
19516.96 103
19518.28 102
19519.60 105
19520.92 91
19522.25 79
19523.57 89
19524.89 98
19526.21 103
19527.53 107
19528.85 89
19530.17 102
19531.50 120
19532.82 107
19534.14 85
19535.46 96
19536.78 96
19538.11 82
19539.43 93
19540.75 99
19542.07 89
19543.39 102
19544.72 92
19546.04 91
19547.36 95
19548.68 93
19550.00 98
19551.33 92
19552.65 84
19553.97 89
19555.29 99
19556.62 91
19557.94 83
19559.26 83
19560.58 102
19561.91 94
19563.23 97
19564.55 97
19565.88 106
19567.20 101
19568.52 115
19569.84 90
19571.17 96
19572.49 108
19573.81 98
19575.14 107
19576.46 92
19577.78 109
19579.11 120
19580.43 111
19581.75 76
19583.08 126
19584.40 116
19585.72 116
19587.05 80
19588.37 85
19589.69 98
19591.02 120
19592.34 109
19593.67 85
19594.99 77
19596.31 82
19597.64 123
19598.96 103
19600.28 102
19601.61 92
19602.93 92
19604.26 91
19605.58 105
19606.91 106
19608.23 95
19609.55 111
19610.88 123
19612.20 93
19613.53 72
19614.85 82
19616.18 101
19617.50 89
19618.83 80
19620.15 91
19621.47 77
19622.80 88
19624.12 91
19625.45 121
19626.77 156
19628.10 100
19629.42 102
19630.75 100
19632.07 83
19633.40 86
19634.72 102
19636.05 99
19637.37 95
19638.70 94
19640.03 113
19641.35 96
19642.68 114
19644.00 125
19645.33 95
19646.65 84
19647.98 119
19649.30 99
19650.63 94
19651.96 88
19653.28 98
19654.61 113
19655.93 92
19657.26 110
19658.58 85
19659.91 100
19661.24 101
19662.56 118
19663.89 124
19665.22 94
19666.54 106
19667.87 74
19669.19 131
19670.52 100
19671.85 97
19673.17 91
19674.50 120
19675.83 122
19677.15 107
19678.48 107
19679.81 111
19681.13 80
19682.46 106
19683.79 112
19685.11 83
19686.44 93
19687.77 93
19689.09 105
19690.42 100
19691.75 107
19693.08 91
19694.40 83
19695.73 86
19697.06 77
19698.39 87
19699.71 112
19701.04 104
19702.37 95
19703.69 115
19705.02 103
19706.35 92
19707.68 81
19709.01 81
19710.33 97
19711.66 87
19712.99 105
19714.32 69
19715.64 89
19716.97 84
19718.30 79
19719.63 97
19720.96 114
19722.28 109
19723.61 108
19724.94 95
19726.27 103
19727.60 89
19728.93 95
19730.25 113
19731.58 121
19732.91 115
19734.24 99
19735.57 100
19736.90 114
19738.23 81
19739.55 94
19740.88 86
19742.21 106
19743.54 77
19744.87 96
19746.20 83
19747.53 92
19748.86 103
19750.19 114
19751.51 104
19752.84 86
19754.17 94
19755.50 103
19756.83 87
19758.16 87
19759.49 98
19760.82 92
19762.15 78
19763.48 86
19764.81 91
19766.14 86
19767.47 108
19768.80 98
19770.13 105
19771.46 89
19772.79 84
19774.12 96
19775.45 107
19776.78 83
19778.11 83
19779.44 91
19780.77 92
19782.10 127
19783.43 88
19784.76 72
19786.09 69
19787.42 92
19788.75 109
19790.08 86
19791.41 85
19792.74 85
19794.07 114
19795.40 93
19796.73 77
19798.06 95
19799.39 105
19800.72 85
19802.05 99
19803.39 105
19804.72 88
19806.05 98
19807.38 88
19808.71 98
19810.04 73
19811.37 94
19812.70 119
19814.03 112
19815.37 89
19816.70 107
19818.03 97
19819.36 100
19820.69 98
19822.02 98
19823.35 88
19824.69 103
19826.02 101
19827.35 90
19828.68 103
19830.01 111
19831.34 97
19832.68 116
19834.01 93
19835.34 113
19836.67 101
19838.00 108
19839.34 115
19840.67 112
19842.00 117
19843.33 100
19844.67 134
19846.00 100
19847.33 108
19848.66 106
19849.99 94
19851.33 104
19852.66 106
19853.99 101
19855.32 128
19856.66 121
19857.99 110
19859.32 98
19860.66 112
19861.99 109
19863.32 116
19864.65 124
19865.99 114
19867.32 123
19868.65 124
19869.99 115
19871.32 97
19872.65 113
19873.99 124
19875.32 99
19876.65 108
19877.99 99
19879.32 118
19880.65 101
19881.99 113
19883.32 123
19884.65 138
19885.99 103
19887.32 108
19888.66 123
19889.99 120
19891.32 126
19892.66 135
19893.99 105
19895.32 98
19896.66 100
19897.99 120
19899.33 103
19900.66 107
19902.00 85
19903.33 108
19904.66 140
19906.00 124
19907.33 101
19908.67 106
19910.00 116
19911.34 103
19912.67 99
19914.01 106
19915.34 112
19916.67 116
19918.01 98
19919.34 94
19920.68 102
19922.01 99
19923.35 107
19924.68 104
19926.02 93
19927.35 92
19928.69 119
19930.02 103
19931.36 92
19932.69 94
19934.03 99
19935.37 114
19936.70 116
19938.04 108
19939.37 117
19940.71 89
19942.04 101
19943.38 108
19944.71 100
19946.05 117
19947.39 92
19948.72 117
19950.06 100
19951.39 116
19952.73 129
19954.06 103
19955.40 132
19956.74 118
19958.07 96
19959.41 99
19960.74 98
19962.08 89
19963.42 97
19964.75 94
19966.09 95
19967.43 89
19968.76 115
19970.10 108
19971.44 116
19972.77 97
19974.11 118
19975.45 103
19976.78 120
19978.12 96
19979.46 99
19980.79 96
19982.13 111
19983.47 122
19984.80 125
19986.14 117
19987.48 109
19988.82 123
19990.15 94
19991.49 99
19992.83 113
19994.16 102
19995.50 96
19996.84 99
19998.18 81
19999.51 85
20000.85 92
20002.19 104
20003.53 86
20004.86 107
20006.20 117
20007.54 118
20008.88 127
20010.22 97
20011.55 86
20012.89 96
20014.23 109
20015.57 88
20016.91 119
20018.24 103
20019.58 110
20020.92 130
20022.26 115
20023.60 102
20024.93 120
20026.27 99
20027.61 91
20028.95 105
20030.29 115
20031.63 113
20032.97 115
20034.30 120
20035.64 93
20036.98 93
20038.32 99
20039.66 105
20041.00 93
20042.34 100
20043.68 127
20045.01 112
20046.35 103
20047.69 107
20049.03 99
20050.37 95
20051.71 82
20053.05 118
20054.39 116
20055.73 99
20057.07 114
20058.41 98
20059.75 103
20061.09 98
20062.43 93
20063.77 109
20065.11 91
20066.45 98
20067.79 96
20069.12 85
20070.46 95
20071.80 117
20073.14 112
20074.48 113
20075.82 93
20077.16 91
20078.50 104
20079.85 110
20081.19 112
20082.53 101
20083.87 128
20085.21 122
20086.55 115
20087.89 99
20089.23 90
20090.57 100
20091.91 107
20093.25 126
20094.59 129
20095.93 103
20097.27 94
20098.61 109
20099.95 100
20101.29 94
20102.64 101
20103.98 111
20105.32 85
20106.66 116
20108.00 98
20109.34 99
20110.68 117
20112.02 121
20113.36 105
20114.71 142
20116.05 113
20117.39 92
20118.73 144
20120.07 113
20121.41 112
20122.75 91
20124.10 89
20125.44 103
20126.78 108
20128.12 94
20129.46 104
