# Supplementary material for: MALDI-TOF MS typing enables the classification of brewing yeasts of the genus Saccharomyces to major beer styles
Source: PLoS One. 2017 Aug 9;12(8):e0181694. doi: 10.1371/journal.pone.0181694 (PMC5549903; doi:10.1371/journal.pone.0181694)
Supplement: S3 File — The directory includes 90 raw files and was zipped to “.zip”; the folder has three strains with 30 spectra per strain; S1 Text explains the raw files with an example and Table 1 represents the yeast strains used within the experiment. (ZIP) [file pone.0181694.s006.zip › 7-9/30258-205-OG-WB-WB-YPG-18h-E-E_2015-08-06__0_G3_1.dat]

2000.64 5280
2001.06 4797
2001.49 4889
2001.91 5072
2002.33 5301
2002.75 5061
2003.17 4725
2003.60 5056
2004.02 5212
2004.44 4989
2004.86 4788
2005.28 5069
2005.70 5080
2006.13 4740
2006.55 4750
2006.97 5165
2007.39 5310
2007.82 5179
2008.24 5258
2008.66 5302
2009.08 4902
2009.51 4975
2009.93 5327
2010.35 5306
2010.77 5213
2011.20 5245
2011.62 5452
2012.04 5497
2012.46 5493
2012.89 5445
2013.31 5335
2013.73 4973
2014.15 5044
2014.58 5223
2015.00 5099
2015.42 4880
2015.85 4790
2016.27 5038
2016.69 5000
2017.12 4959
2017.54 5120
2017.96 4971
2018.39 5047
2018.81 4948
2019.23 5191
2019.66 5075
2020.08 5240
2020.50 5432
2020.93 5106
2021.35 5103
2021.78 5144
2022.20 4934
2022.62 5040
2023.05 4933
2023.47 4922
2023.89 4851
2024.32 4817
2024.74 4803
2025.17 5066
2025.59 4970
2026.01 5020
2026.44 4966
2026.86 4601
2027.29 4560
2027.71 4871
2028.14 4963
2028.56 4971
2028.99 4852
2029.41 4665
2029.83 4709
2030.26 4798
2030.68 4533
2031.11 4432
2031.53 4581
2031.96 4870
2032.38 5124
2032.81 5096
2033.23 5159
2033.66 4952
2034.08 5194
2034.51 5276
2034.93 5199
2035.36 5163
2035.78 4991
2036.21 5177
2036.63 5014
2037.06 4850
2037.48 4954
2037.91 5171
2038.33 5105
2038.76 4832
2039.19 4749
2039.61 4691
2040.04 5101
2040.46 4861
2040.89 5054
2041.31 5154
2041.74 5170
2042.17 5143
2042.59 5152
2043.02 5101
2043.44 5034
2043.87 5261
2044.30 5252
2044.72 5093
2045.15 5264
2045.57 5255
2046.00 5386
2046.43 5304
2046.85 5427
2047.28 5335
2047.71 5307
2048.13 5384
2048.56 5378
2048.99 5271
2049.41 5301
2049.84 5202
2050.27 5508
2050.69 5386
2051.12 5498
2051.55 5316
2051.97 5224
2052.40 5221
2052.83 5000
2053.25 5137
2053.68 5329
2054.11 5447
2054.54 5423
2054.96 5453
2055.39 5668
2055.82 5591
2056.24 5565
2056.67 5218
2057.10 5250
2057.53 5728
2057.95 5546
2058.38 5054
2058.81 5214
2059.24 5401
2059.66 5235
2060.09 5229
2060.52 5160
2060.95 4978
2061.38 5015
2061.80 5209
2062.23 5239
2062.66 5236
2063.09 5203
2063.52 5329
2063.94 5022
2064.37 5420
2064.80 5467
2065.23 5391
2065.66 5609
2066.09 5832
2066.51 5904
2066.94 5750
2067.37 5981
2067.80 6157
2068.23 6159
2068.66 5646
2069.08 5417
2069.51 5342
2069.94 5208
2070.37 5168
2070.80 5043
2071.23 5277
2071.66 5212
2072.09 4912
2072.52 4847
2072.94 5256
2073.37 5180
2073.80 4995
2074.23 5317
2074.66 5447
2075.09 5344
2075.52 5348
2075.95 5063
2076.38 5688
2076.81 5862
2077.24 5432
2077.67 5411
2078.10 5173
2078.53 5565
2078.96 5393
2079.39 5214
2079.82 5323
2080.25 5456
2080.68 5229
2081.11 5417
2081.54 5215
2081.97 5129
2082.40 5218
2082.83 5090
2083.26 5226
2083.69 5203
2084.12 5170
2084.55 4920
2084.98 5012
2085.41 4964
2085.84 4913
2086.27 4762
2086.70 4762
2087.13 4941
2087.56 5091
2087.99 5126
2088.42 5144
2088.85 5057
2089.28 4957
2089.71 4956
2090.14 4887
2090.57 4799
2091.01 5229
2091.44 5398
2091.87 4960
2092.30 4818
2092.73 4607
2093.16 4743
2093.59 4995
2094.02 5125
2094.45 5061
2094.89 4928
2095.32 4957
2095.75 4646
2096.18 4744
2096.61 4822
2097.04 5165
2097.47 4868
2097.91 4571
2098.34 4868
2098.77 4762
2099.20 4877
2099.63 4516
2100.07 4592
2100.50 4843
2100.93 4738
2101.36 4783
2101.79 4620
2102.23 4560
2102.66 4489
2103.09 4569
2103.52 4391
2103.95 4847
2104.39 4751
2104.82 4873
2105.25 4925
2105.68 4800
2106.12 4742
2106.55 5185
2106.98 5208
2107.41 5111
2107.85 4990
2108.28 4954
2108.71 5194
2109.14 5324
2109.58 5102
2110.01 5005
2110.44 4914
2110.88 4609
2111.31 4837
2111.74 4717
2112.18 5115
2112.61 5041
2113.04 4646
2113.48 4839
2113.91 4918
2114.34 4774
2114.78 4457
2115.21 4789
2115.64 4849
2116.08 4771
2116.51 4521
2116.94 4611
2117.38 4399
2117.81 4487
2118.24 4596
2118.68 4718
2119.11 4728
2119.55 4759
2119.98 4569
2120.41 4624
2120.85 4621
2121.28 4540
2121.72 4530
2122.15 4542
2122.58 4438
2123.02 4620
2123.45 4449
2123.89 4583
2124.32 4628
2124.75 4576
2125.19 4660
2125.62 4770
2126.06 4780
2126.49 4854
2126.93 4650
2127.36 4551
2127.80 4564
2128.23 4542
2128.67 4631
2129.10 4676
2129.54 4585
2129.97 4642
2130.41 4565
2130.84 4616
2131.28 4817
2131.71 5011
2132.15 4879
2132.58 4780
2133.02 5119
2133.45 5037
2133.89 4979
2134.32 4889
2134.76 4661
2135.19 4774
2135.63 4600
2136.06 4571
2136.50 4553
2136.94 4790
2137.37 4794
2137.81 4872
2138.24 4946
2138.68 4565
2139.12 4557
2139.55 4711
2139.99 4760
2140.42 4584
2140.86 4709
2141.30 4721
2141.73 4678
2142.17 4651
2142.60 4648
2143.04 4578
2143.48 4579
2143.91 4523
2144.35 4886
2144.79 4725
2145.22 4675
2145.66 4601
2146.09 4538
2146.53 4562
2146.97 4527
2147.40 4864
2147.84 4868
2148.28 4953
2148.72 4905
2149.15 4553
2149.59 4801
2150.03 4670
2150.46 5047
2150.90 5230
2151.34 5411
2151.77 5434
2152.21 5493
2152.65 5424
2153.09 5262
2153.52 5234
2153.96 5238
2154.40 4829
2154.84 4915
2155.27 4977
2155.71 4803
2156.15 4596
2156.59 4634
2157.02 5094
2157.46 5066
2157.90 5124
2158.34 5378
2158.78 5613
2159.21 5286
2159.65 5403
2160.09 5336
2160.53 5237
2160.97 5329
2161.40 5094
2161.84 5187
2162.28 4963
2162.72 5097
2163.16 5065
2163.59 4930
2164.03 4966
2164.47 4784
2164.91 4568
2165.35 4828
2165.79 4738
2166.23 4541
2166.66 4416
2167.10 4319
2167.54 4338
2167.98 4541
2168.42 4656
2168.86 4628
2169.30 4539
2169.74 4469
2170.18 4640
2170.61 4678
2171.05 4702
2171.49 4597
2171.93 4996
2172.37 4912
2172.81 5083
2173.25 4863
2173.69 4868
2174.13 4813
2174.57 4828
2175.01 4852
2175.45 4927
2175.89 5104
2176.33 5206
2176.77 5226
2177.21 5833
2177.65 5793
2178.09 5675
2178.53 5063
2178.97 5357
2179.41 5427
2179.85 5215
2180.29 4789
2180.73 4793
2181.17 4632
2181.61 4541
2182.05 4614
2182.49 4537
2182.93 4569
2183.37 4406
2183.81 4470
2184.25 4576
2184.69 4434
2185.13 4546
2185.57 4688
2186.01 4380
2186.45 4566
2186.89 4303
2187.33 4419
2187.77 4308
2188.21 4618
2188.65 4845
2189.10 4433
2189.54 4839
2189.98 4921
2190.42 4640
2190.86 4529
2191.30 4588
2191.74 4707
2192.18 5016
2192.62 5241
2193.07 4959
2193.51 4813
2193.95 4781
2194.39 4961
2194.83 5036
2195.27 5083
2195.71 4885
2196.16 5102
2196.60 5337
2197.04 5490
2197.48 5555
2197.92 5197
2198.37 5167
2198.81 5052
2199.25 5084
2199.69 5218
2200.13 4984
2200.58 4360
2201.02 4483
2201.46 4739
2201.90 4618
2202.34 4650
2202.79 4747
2203.23 4860
2203.67 4813
2204.11 4772
2204.56 4965
2205.00 5077
2205.44 5035
2205.88 4852
2206.33 4735
2206.77 4920
2207.21 4703
2207.65 4492
2208.10 4639
2208.54 4592
2208.98 4920
2209.43 4726
2209.87 4915
2210.31 4939
2210.76 4746
2211.20 4698
2211.64 4600
2212.09 4526
2212.53 4841
2212.97 4851
2213.42 4714
2213.86 4722
2214.30 5101
2214.75 4880
2215.19 4305
2215.63 4531
2216.08 4803
2216.52 4642
2216.96 4393
2217.41 4503
2217.85 4494
2218.30 4794
2218.74 4203
2219.18 4334
2219.63 4278
2220.07 4618
2220.52 4683
2220.96 4659
2221.40 4837
2221.85 5099
2222.29 4725
2222.74 4919
2223.18 4712
2223.63 4983
2224.07 5422
2224.51 5458
2224.96 5333
2225.40 5035
2225.85 5008
2226.29 5122
2226.74 4967
2227.18 5226
2227.63 4941
2228.07 4766
2228.52 5142
2228.96 5138
2229.41 4727
2229.85 4788
2230.30 4654
2230.74 4881
2231.19 5146
2231.63 4993
2232.08 4817
2232.52 4776
2232.97 4779
2233.41 4856
2233.86 5079
2234.30 5122
2234.75 4928
2235.20 5269
2235.64 4960
2236.09 4902
2236.53 4839
2236.98 4521
2237.42 4659
2237.87 4517
2238.32 4620
2238.76 4421
2239.21 4417
2239.65 4635
2240.10 4327
2240.55 4207
2240.99 4354
2241.44 4307
2241.88 4233
2242.33 4143
2242.78 4191
2243.22 4381
2243.67 4013
2244.12 4225
2244.56 4275
2245.01 4255
2245.46 4108
2245.90 4193
2246.35 4241
2246.80 4424
2247.24 4480
2247.69 4343
2248.14 4115
2248.58 4257
2249.03 4376
2249.48 4401
2249.92 4301
2250.37 4329
2250.82 4285
2251.27 4409
2251.71 4265
2252.16 4426
2252.61 4676
2253.05 4532
2253.50 4425
2253.95 4709
2254.40 4531
2254.84 4355
2255.29 4552
2255.74 4341
2256.19 4252
2256.64 4384
2257.08 4256
2257.53 4321
2257.98 4244
2258.43 4118
2258.87 4128
2259.32 4043
2259.77 4277
2260.22 4614
2260.67 4447
2261.11 4257
2261.56 4468
2262.01 4664
2262.46 4319
2262.91 4654
2263.36 4791
2263.80 4935
2264.25 5247
2264.70 5032
2265.15 4881
2265.60 5006
2266.05 5330
2266.50 5206
2266.94 5013
2267.39 4820
2267.84 4823
2268.29 4476
2268.74 4728
2269.19 4537
2269.64 4661
2270.09 4630
2270.54 4342
2270.99 4438
2271.43 4639
2271.88 4600
2272.33 4429
2272.78 4724
2273.23 4825
2273.68 4848
2274.13 4732
2274.58 4552
2275.03 4571
2275.48 4682
2275.93 4662
2276.38 4476
2276.83 4309
2277.28 4190
2277.73 4288
2278.18 4366
2278.63 4450
2279.08 4334
2279.53 4304
2279.98 4281
2280.43 4119
2280.88 4333
2281.33 4554
2281.78 4333
2282.23 4384
2282.68 4646
2283.13 4508
2283.58 4536
2284.03 4520
2284.48 4580
2284.93 4658
2285.38 4648
2285.83 4586
2286.28 4257
2286.73 4398
2287.18 4308
2287.63 4457
2288.08 4412
2288.54 4670
2288.99 4672
2289.44 4965
2289.89 5015
2290.34 5284
2290.79 5660
2291.24 5779
2291.69 6299
2292.14 6421
2292.60 6440
2293.05 6712
2293.50 6606
2293.95 6378
2294.40 6054
2294.85 5915
2295.30 5644
2295.76 4960
2296.21 4654
2296.66 4621
2297.11 4910
2297.56 4558
2298.01 4415
2298.47 4187
2298.92 4391
2299.37 4457
2299.82 4171
2300.27 4163
2300.73 4388
2301.18 4260
2301.63 4046
2302.08 4201
2302.53 3947
2302.99 3805
2303.44 4019
2303.89 4304
2304.34 4308
2304.80 3885
2305.25 3805
2305.70 4136
2306.15 4318
2306.61 4297
2307.06 4318
2307.51 4144
2307.96 4126
2308.42 4391
2308.87 4346
2309.32 4854
2309.78 4564
2310.23 4606
2310.68 4461
2311.14 4762
2311.59 4884
2312.04 4795
2312.49 4856
2312.95 4949
2313.40 4820
2313.85 4460
2314.31 4783
2314.76 4793
2315.22 4756
2315.67 4639
2316.12 4737
2316.58 4832
2317.03 4793
2317.48 4433
2317.94 4596
2318.39 4582
2318.84 4590
2319.30 4452
2319.75 4517
2320.21 4667
2320.66 4523
2321.11 4708
2321.57 4807
2322.02 4566
2322.48 4565
2322.93 4241
2323.39 4545
2323.84 4635
2324.29 5044
2324.75 4813
2325.20 4669
2325.66 4582
2326.11 4968
2326.57 5162
2327.02 4993
2327.48 5225
2327.93 5437
2328.39 5484
2328.84 5464
2329.30 5257
2329.75 5347
2330.21 4877
2330.66 4624
2331.12 4831
2331.57 4665
2332.03 4515
2332.48 4459
2332.94 4676
2333.39 4555
2333.85 4362
2334.30 4479
2334.76 4416
2335.21 4646
2335.67 4675
2336.12 4626
2336.58 4766
2337.03 4756
2337.49 4572
2337.95 4672
2338.40 4471
2338.86 4497
2339.31 4459
2339.77 4282
2340.23 4433
2340.68 4342
2341.14 4226
2341.59 4255
2342.05 4345
2342.51 4334
2342.96 4189
2343.42 4376
2343.87 4307
2344.33 4184
2344.79 4463
2345.24 4275
2345.70 4309
2346.16 4185
2346.61 4070
2347.07 3969
2347.53 4109
2347.98 4416
2348.44 4447
2348.90 4333
2349.35 4143
2349.81 4362
2350.27 4266
2350.72 4327
2351.18 4127
2351.64 4421
2352.10 4408
2352.55 4104
2353.01 4133
2353.47 4304
2353.92 4284
2354.38 4056
2354.84 3969
2355.30 4029
2355.75 4130
2356.21 3980
2356.67 3986
2357.13 4340
2357.58 4260
2358.04 4142
2358.50 4275
2358.96 4351
2359.41 3968
2359.87 3971
2360.33 3837
2360.79 4068
2361.25 4085
2361.70 4146
2362.16 4206
2362.62 4458
2363.08 4319
2363.54 4238
2363.99 4387
2364.45 4533
2364.91 4234
2365.37 4060
2365.83 4226
2366.29 4275
2366.75 4306
2367.20 4471
2367.66 4379
2368.12 4171
2368.58 4297
2369.04 4319
2369.50 4207
2369.96 4329
2370.42 4359
2370.87 4084
2371.33 4204
2371.79 4353
2372.25 4357
2372.71 3969
2373.17 4081
2373.63 4138
2374.09 4317
2374.55 4350
2375.01 4609
2375.47 4458
2375.92 4512
2376.38 4421
2376.84 4635
2377.30 4667
2377.76 4473
2378.22 4566
2378.68 4591
2379.14 4487
2379.60 4437
2380.06 4613
2380.52 4431
2380.98 4189
2381.44 4187
2381.90 4275
2382.36 4274
2382.82 4289
2383.28 4056
2383.74 4040
2384.20 4097
2384.66 4009
2385.12 4125
2385.58 4292
2386.04 4074
2386.50 4014
2386.96 4228
2387.42 4050
2387.88 3867
2388.35 3824
2388.81 4127
2389.27 4118
2389.73 4010
2390.19 4058
2390.65 4082
2391.11 4051
2391.57 4307
2392.03 4301
2392.49 4429
2392.95 4277
2393.42 4276
2393.88 4404
2394.34 4888
2394.80 4605
2395.26 4378
2395.72 4288
2396.18 3796
2396.64 4068
2397.11 3842
2397.57 3719
2398.03 4160
2398.49 4156
2398.95 4069
2399.41 4011
2399.88 4001
2400.34 3993
2400.80 3870
2401.26 4028
2401.72 4212
2402.18 3970
2402.65 4081
2403.11 3890
2403.57 3929
2404.03 4013
2404.49 3949
2404.96 3906
2405.42 4046
2405.88 4039
2406.34 4044
2406.81 4132
2407.27 3957
2407.73 4044
2408.19 3898
2408.66 3957
2409.12 4256
2409.58 3948
2410.04 4069
2410.51 3934
2410.97 4109
2411.43 3973
2411.90 4064
2412.36 4103
2412.82 3876
2413.28 3841
2413.75 3833
2414.21 4125
2414.67 4385
2415.14 4097
2415.60 4122
2416.06 4143
2416.53 4114
2416.99 4233
2417.45 4288
2417.92 4532
2418.38 4614
2418.84 4358
2419.31 4135
2419.77 4340
2420.23 4342
2420.70 4064
2421.16 4246
2421.63 4335
2422.09 4236
2422.55 4189
2423.02 4268
2423.48 4300
2423.95 4131
2424.41 3987
2424.87 3959
2425.34 4046
2425.80 4157
2426.27 4009
2426.73 3829
2427.20 4027
2427.66 4075
2428.12 4118
2428.59 4077
2429.05 3923
2429.52 4011
2429.98 4240
2430.45 4162
2430.91 3851
2431.38 3753
2431.84 3960
2432.31 3974
2432.77 3994
2433.24 4050
2433.70 3873
2434.17 3952
2434.63 3905
2435.10 3954
2435.56 4021
2436.03 3990
2436.49 3794
2436.96 3871
2437.42 4006
2437.89 3781
2438.35 4209
2438.82 4047
2439.28 3798
2439.75 3990
2440.21 4210
2440.68 3937
2441.15 3926
2441.61 4038
2442.08 4118
2442.54 3768
2443.01 3908
2443.48 4094
2443.94 4095
2444.41 4057
2444.87 3971
2445.34 3892
2445.81 4138
2446.27 4042
2446.74 4132
2447.20 4292
2447.67 3963
2448.14 4000
2448.60 3864
2449.07 3917
2449.54 3860
2450.00 3859
2450.47 3836
2450.94 4012
2451.40 3974
2451.87 3988
2452.34 3996
2452.80 3980
2453.27 3733
2453.74 4058
2454.20 4096
2454.67 3763
2455.14 3652
2455.60 4038
2456.07 4062
2456.54 3785
2457.01 3852
2457.47 4037
2457.94 3948
2458.41 3742
2458.87 3853
2459.34 3650
2459.81 3705
2460.28 3776
2460.74 3904
2461.21 3730
2461.68 3904
2462.15 4058
2462.62 3539
2463.08 3627
2463.55 3731
2464.02 3612
2464.49 3654
2464.95 3795
2465.42 3857
2465.89 3942
2466.36 4206
2466.83 4171
2467.29 4235
2467.76 4113
2468.23 4033
2468.70 4048
2469.17 3995
2469.64 3638
2470.10 3754
2470.57 3849
2471.04 3909
2471.51 3873
2471.98 3897
2472.45 3699
2472.92 3620
2473.39 3722
2473.85 3880
2474.32 3755
2474.79 3633
2475.26 3801
2475.73 3545
2476.20 3710
2476.67 3610
2477.14 3584
2477.61 3595
2478.08 3588
2478.54 3666
2479.01 3600
2479.48 3711
2479.95 4042
2480.42 3601
2480.89 3774
2481.36 3913
2481.83 3684
2482.30 3707
2482.77 3709
2483.24 3330
2483.71 3934
2484.18 3794
2484.65 3639
2485.12 3687
2485.59 3582
2486.06 3651
2486.53 3631
2487.00 3745
2487.47 3741
2487.94 3853
2488.41 3713
2488.88 3862
2489.35 3698
2489.82 3955
2490.29 4000
2490.76 3997
2491.23 4011
2491.70 3694
2492.17 3809
2492.64 3855
2493.11 3956
2493.58 3800
2494.05 3751
2494.52 3772
2495.00 3774
2495.47 3882
2495.94 3862
2496.41 3871
2496.88 3644
2497.35 3609
2497.82 3786
2498.29 3767
2498.76 3536
2499.23 3662
2499.71 3742
2500.18 3698
2500.65 3681
2501.12 3894
2501.59 3912
2502.06 3797
2502.53 3705
2503.01 3712
2503.48 3559
2503.95 3764
2504.42 3898
2504.89 4031
2505.36 3858
2505.84 3793
2506.31 4065
2506.78 4113
2507.25 3734
2507.72 3805
2508.20 3791
2508.67 3716
2509.14 3709
2509.61 3824
2510.08 3866
2510.56 3847
2511.03 3887
2511.50 3980
2511.97 4030
2512.45 3969
2512.92 3921
2513.39 4099
2513.86 3920
2514.34 3973
2514.81 3906
2515.28 3963
2515.75 3928
2516.23 3796
2516.70 3820
2517.17 3721
2517.65 3689
2518.12 3631
2518.59 3594
2519.07 3706
2519.54 3866
2520.01 3733
2520.48 3734
2520.96 3651
2521.43 3902
2521.90 3944
2522.38 3740
2522.85 3692
2523.32 3832
2523.80 3828
2524.27 3737
2524.75 3634
2525.22 3931
2525.69 3859
2526.17 3765
2526.64 3812
2527.11 3820
2527.59 3974
2528.06 4394
2528.54 4194
2529.01 4179
2529.48 3895
2529.96 3987
2530.43 4137
2530.91 3991
2531.38 3900
2531.85 3990
2532.33 3863
2532.80 4033
2533.28 4008
2533.75 3819
2534.23 3935
2534.70 3693
2535.18 3725
2535.65 3974
2536.12 3843
2536.60 3592
2537.07 3755
2537.55 3767
2538.02 3869
2538.50 3951
2538.97 3987
2539.45 3872
2539.92 4003
2540.40 3915
2540.87 3852
2541.35 3953
2541.82 3999
2542.30 4151
2542.77 3945
2543.25 3797
2543.73 3951
2544.20 3884
2544.68 3914
2545.15 3754
2545.63 3711
2546.10 4039
2546.58 3944
2547.05 3908
2547.53 4051
2548.01 4059
2548.48 3970
2548.96 4263
2549.43 4222
2549.91 4270
2550.39 4429
2550.86 4241
2551.34 4285
2551.81 4392
2552.29 4354
2552.77 4151
2553.24 4134
2553.72 3898
2554.20 3862
2554.67 3749
2555.15 3793
2555.62 4154
2556.10 3801
2556.58 3844
2557.05 3979
2557.53 3771
2558.01 3830
2558.48 3824
2558.96 3787
2559.44 3923
2559.91 3777
2560.39 3817
2560.87 3539
2561.35 3646
2561.82 3803
2562.30 3772
2562.78 3515
2563.25 3565
2563.73 3581
2564.21 3599
2564.69 3614
2565.16 3819
2565.64 3871
2566.12 3765
2566.60 3473
2567.07 3661
2567.55 3617
2568.03 3609
2568.51 3785
2568.98 3872
2569.46 3644
2569.94 3523
2570.42 3547
2570.90 3600
2571.37 3605
2571.85 3705
2572.33 3638
2572.81 3787
2573.29 3652
2573.76 3303
2574.24 3163
2574.72 3481
2575.20 3381
2575.68 3496
2576.16 3626
2576.63 3564
2577.11 3824
2577.59 3750
2578.07 3697
2578.55 3629
2579.03 3598
2579.51 3565
2579.98 3500
2580.46 3560
2580.94 3689
2581.42 3527
2581.90 3646
2582.38 3606
2582.86 3502
2583.34 3559
2583.82 3759
2584.30 3709
2584.77 3445
2585.25 3495
2585.73 3609
2586.21 3367
2586.69 3642
2587.17 3668
2587.65 3592
2588.13 3661
2588.61 3491
2589.09 3795
2589.57 3764
2590.05 3847
2590.53 3782
2591.01 3677
2591.49 3826
2591.97 3584
2592.45 3693
2592.93 3651
2593.41 3538
2593.89 3585
2594.37 3618
2594.85 3593
2595.33 3590
2595.81 3633
2596.29 3714
2596.77 3626
2597.25 3626
2597.73 3545
2598.21 3487
2598.69 3583
2599.17 3397
2599.65 3574
2600.13 3709
2600.61 3617
2601.09 3393
2601.57 3304
2602.06 3682
2602.54 3699
2603.02 3694
2603.50 3731
2603.98 3551
2604.46 3475
2604.94 3488
2605.42 3661
2605.90 3790
2606.38 3774
2606.87 3880
2607.35 3634
2607.83 3811
2608.31 3610
2608.79 3557
2609.27 3614
2609.75 3408
2610.24 3366
2610.72 3469
2611.20 3466
2611.68 3513
2612.16 3506
2612.64 3551
2613.13 3310
2613.61 3335
2614.09 3393
2614.57 3312
2615.05 3484
2615.54 3528
2616.02 3730
2616.50 3844
2616.98 3604
2617.46 3659
2617.95 3807
2618.43 3421
2618.91 3474
2619.39 3522
2619.88 3569
2620.36 3655
2620.84 3717
2621.32 3610
2621.81 3870
2622.29 3816
2622.77 3604
2623.26 3642
2623.74 3821
2624.22 3672
2624.70 3498
2625.19 3526
2625.67 3743
2626.15 3885
2626.64 3812
2627.12 3756
2627.60 3587
2628.09 3521
2628.57 3503
2629.05 3643
2629.54 3797
2630.02 3469
2630.50 3548
2630.99 3746
2631.47 3802
2631.95 3781
2632.44 3776
2632.92 3861
2633.40 3756
2633.89 4146
2634.37 4201
2634.85 4336
2635.34 4328
2635.82 4308
2636.31 4191
2636.79 4391
2637.27 3965
2637.76 4018
2638.24 3890
2638.73 3561
2639.21 3529
2639.70 3533
2640.18 3421
2640.66 3580
2641.15 3535
2641.63 3421
2642.12 3533
2642.60 3525
2643.09 3595
2643.57 3651
2644.06 3663
2644.54 3556
2645.03 3480
2645.51 3494
2646.00 3298
2646.48 3400
2646.97 3549
2647.45 3340
2647.94 3572
2648.42 3429
2648.91 3482
2649.39 3689
2649.88 3613
2650.36 3440
2650.85 3299
2651.33 3452
2651.82 3579
2652.30 3503
2652.79 3626
2653.27 3249
2653.76 3334
2654.24 3292
2654.73 3188
2655.22 3366
2655.70 3424
2656.19 3353
2656.67 3444
2657.16 3454
2657.65 3232
2658.13 3217
2658.62 3311
2659.10 3403
2659.59 3406
2660.08 3255
2660.56 3269
2661.05 3360
2661.53 3297
2662.02 3163
2662.51 3314
2662.99 3471
2663.48 3410
2663.97 3305
2664.45 3281
2664.94 3590
2665.43 3692
2665.91 3302
2666.40 3548
2666.89 3326
2667.37 3500
2667.86 3404
2668.35 3265
2668.83 3386
2669.32 3393
2669.81 3530
2670.29 3358
2670.78 3365
2671.27 3377
2671.76 3444
2672.24 3391
2672.73 3488
2673.22 3498
2673.71 3557
2674.19 3752
2674.68 3736
2675.17 3964
2675.66 4020
2676.14 4072
2676.63 4259
2677.12 4078
2677.61 3976
2678.09 3914
2678.58 3972
2679.07 3942
2679.56 3737
2680.05 3626
2680.53 3515
2681.02 3338
2681.51 3411
2682.00 3407
2682.49 3343
2682.97 3496
2683.46 3693
2683.95 3318
2684.44 3205
2684.93 3210
2685.42 3227
2685.91 3476
2686.39 3463
2686.88 3518
2687.37 3417
2687.86 3359
2688.35 3094
2688.84 3365
2689.33 3333
2689.81 3451
2690.30 3275
2690.79 3241
2691.28 3460
2691.77 3507
2692.26 3176
2692.75 3177
2693.24 3341
2693.73 3570
2694.22 3482
2694.71 3501
2695.20 3451
2695.68 3422
2696.17 3343
2696.66 3231
2697.15 3273
2697.64 3394
2698.13 3362
2698.62 3327
2699.11 3405
2699.60 3369
2700.09 3255
2700.58 3314
2701.07 3206
2701.56 3392
2702.05 3728
2702.54 3417
2703.03 3575
2703.52 3527
2704.01 3450
2704.50 3434
2704.99 3424
2705.48 3685
2705.97 3785
2706.46 3577
2706.95 3716
2707.44 3630
2707.93 3549
2708.42 3433
2708.92 3347
2709.41 3552
2709.90 3804
2710.39 3263
2710.88 3163
2711.37 3520
2711.86 3479
2712.35 3370
2712.84 3247
2713.33 3261
2713.82 3472
2714.31 3243
2714.81 3483
2715.30 3671
2715.79 3365
2716.28 3346
2716.77 3248
2717.26 3314
2717.75 3478
2718.24 3420
2718.74 3170
2719.23 3406
2719.72 3469
2720.21 3531
2720.70 3553
2721.19 3356
2721.69 3790
2722.18 3630
2722.67 3529
2723.16 3900
2723.65 3794
2724.15 3984
2724.64 3752
2725.13 3839
2725.62 3713
2726.11 3773
2726.61 3759
2727.10 3804
2727.59 3713
2728.08 3718
2728.58 3661
2729.07 3428
2729.56 3227
2730.05 3696
2730.55 3538
2731.04 3465
2731.53 3511
2732.02 3590
2732.52 3470
2733.01 3280
2733.50 3523
2733.99 3602
2734.49 3456
2734.98 3570
2735.47 3630
2735.97 3555
2736.46 3750
2736.95 3521
2737.45 3521
2737.94 3686
2738.43 3682
2738.93 3686
2739.42 3594
2739.91 3637
2740.41 3591
2740.90 3601
2741.39 3670
2741.89 3417
2742.38 3501
2742.87 3689
2743.37 3649
2743.86 3638
2744.36 3510
2744.85 3669
2745.34 3567
2745.84 3361
2746.33 3319
2746.82 3348
2747.32 3462
2747.81 3502
2748.31 3381
2748.80 3416
2749.30 3441
2749.79 3362
2750.28 3468
2750.78 3254
2751.27 3349
2751.77 3195
2752.26 3118
2752.76 3254
2753.25 3434
2753.75 3506
2754.24 3328
2754.74 3397
2755.23 3564
2755.72 3501
2756.22 3506
2756.71 3439
2757.21 3349
2757.70 3379
2758.20 3517
2758.69 3495
2759.19 3512
2759.69 3395
2760.18 3300
2760.68 3268
2761.17 3480
2761.67 3476
2762.16 3368
2762.66 3404
2763.15 3550
2763.65 3507
2764.14 3439
2764.64 3365
2765.14 3408
2765.63 3378
2766.13 3450
2766.62 3383
2767.12 3524
2767.61 3259
2768.11 3465
2768.61 3352
2769.10 3176
2769.60 3221
2770.09 3285
2770.59 3121
2771.09 3254
2771.58 3179
2772.08 3275
2772.58 3393
2773.07 3704
2773.57 3403
2774.06 3478
2774.56 3342
2775.06 3365
2775.55 3548
2776.05 3707
2776.55 3816
2777.04 3866
2777.54 3847
2778.04 3930
2778.54 3859
2779.03 3843
2779.53 3932
2780.03 3779
2780.52 3600
2781.02 3815
2781.52 3596
2782.01 3430
2782.51 3564
2783.01 3669
2783.51 3631
2784.00 3331
2784.50 3178
2785.00 3333
2785.50 3394
2785.99 3515
2786.49 3375
2786.99 3442
2787.49 3387
2787.98 3334
2788.48 3229
2788.98 3170
2789.48 3214
2789.98 3236
2790.47 3311
2790.97 3257
2791.47 3286
2791.97 3323
2792.47 3537
2792.96 3642
2793.46 3529
2793.96 3301
2794.46 3285
2794.96 3343
2795.46 3390
2795.95 3285
2796.45 3364
2796.95 3388
2797.45 3304
2797.95 3296
2798.45 3219
2798.95 3422
2799.44 3425
2799.94 3479
2800.44 3296
2800.94 3217
2801.44 3343
2801.94 3426
2802.44 3314
2802.94 3234
2803.44 3405
2803.93 3489
2804.43 3395
2804.93 3361
2805.43 3450
2805.93 3426
2806.43 3422
2806.93 3298
2807.43 3317
2807.93 3304
2808.43 3467
2808.93 3648
2809.43 3718
2809.93 3454
2810.43 3275
2810.93 3373
2811.43 3376
2811.93 3597
2812.43 3277
2812.93 3287
2813.43 3247
2813.93 3367
2814.43 3358
2814.93 3403
2815.43 3392
2815.93 3210
2816.43 3208
2816.93 3177
2817.43 3126
2817.93 3219
2818.43 3242
2818.93 2863
2819.43 3242
2819.93 3335
2820.43 3141
2820.93 3165
2821.43 3321
2821.93 3521
2822.43 3352
2822.94 3326
2823.44 3486
2823.94 3412
2824.44 3321
2824.94 3210
2825.44 3108
2825.94 3365
2826.44 3252
2826.94 3084
2827.44 3242
2827.95 3150
2828.45 3302
2828.95 3174
2829.45 2930
2829.95 3173
2830.45 3024
2830.95 3167
2831.46 3240
2831.96 3267
2832.46 3313
2832.96 3217
2833.46 2991
2833.97 3158
2834.47 2977
2834.97 3014
2835.47 3033
2835.97 3190
2836.47 3171
2836.98 3578
2837.48 3568
2837.98 3359
2838.48 3235
2838.99 3277
2839.49 3518
2839.99 3363
2840.49 3220
2841.00 3253
2841.50 3274
2842.00 3319
2842.50 3165
2843.01 3151
2843.51 3294
2844.01 3190
2844.51 3089
2845.02 3218
2845.52 3225
2846.02 3309
2846.52 3431
2847.03 3191
2847.53 3147
2848.03 3414
2848.54 3121
2849.04 3112
2849.54 3013
2850.05 3150
2850.55 3425
2851.05 3545
2851.56 3400
2852.06 3294
2852.56 3232
2853.07 3199
2853.57 3236
2854.07 3293
2854.58 3355
2855.08 3239
2855.59 3290
2856.09 3349
2856.59 3418
2857.10 3636
2857.60 3627
2858.10 3692
2858.61 3504
2859.11 3479
2859.62 3282
2860.12 3208
2860.63 3222
2861.13 3261
2861.63 3019
2862.14 3054
2862.64 3177
2863.15 3096
2863.65 2997
2864.16 3162
2864.66 3122
2865.16 3018
2865.67 3197
2866.17 3142
2866.68 3035
2867.18 3049
2867.69 3125
2868.19 2992
2868.70 2983
2869.20 3016
2869.71 3084
2870.21 3007
2870.72 3080
2871.22 2940
2871.73 2874
2872.23 3070
2872.74 3104
2873.24 3249
2873.75 3301
2874.25 3370
2874.76 3375
2875.27 3418
2875.77 3363
2876.28 3480
2876.78 3650
2877.29 3656
2877.79 3350
2878.30 3413
2878.81 3572
2879.31 3633
2879.82 3484
2880.32 3324
2880.83 3200
2881.33 3316
2881.84 3301
2882.35 3316
2882.85 3331
2883.36 3329
2883.87 3194
2884.37 3169
2884.88 3361
2885.38 3469
2885.89 3353
2886.40 3289
2886.90 3217
2887.41 3269
2887.92 3414
2888.42 3532
2888.93 3686
2889.44 3426
2889.94 3627
2890.45 3546
2890.96 3596
2891.46 3568
2891.97 3565
2892.48 3667
2892.98 3630
2893.49 3501
2894.00 3420
2894.51 3342
2895.01 3491
2895.52 3665
2896.03 3592
2896.54 3961
2897.04 4071
2897.55 3870
2898.06 3952
2898.57 3979
2899.07 3814
2899.58 3688
2900.09 3730
2900.60 3497
2901.10 3499
2901.61 3285
2902.12 3182
2902.63 3192
2903.13 3127
2903.64 3314
2904.15 3314
2904.66 3266
2905.17 3304
2905.68 3666
2906.18 3484
2906.69 3284
2907.20 3368
2907.71 3427
2908.22 3436
2908.72 3221
2909.23 3304
2909.74 3400
2910.25 3317
2910.76 3340
2911.27 3066
2911.78 3340
2912.28 3270
2912.79 3171
2913.30 3189
2913.81 3060
2914.32 3289
2914.83 3327
2915.34 3299
2915.85 3410
2916.36 3315
2916.87 3319
2917.37 3491
2917.88 3563
2918.39 3345
2918.90 3254
2919.41 3270
2919.92 3487
2920.43 3339
2920.94 3247
2921.45 3229
2921.96 3263
2922.47 3063
2922.98 2955
2923.49 3246
2924.00 3211
2924.51 3127
2925.02 3055
2925.53 3177
2926.04 3163
2926.55 3298
2927.06 3205
2927.57 3331
2928.08 3184
2928.59 3111
2929.10 3286
2929.61 3245
2930.12 3066
2930.63 3228
2931.14 3239
2931.65 3178
2932.16 3184
2932.67 3176
2933.18 3147
2933.69 3466
2934.20 3239
2934.71 2994
2935.22 3088
2935.73 3155
2936.24 3219
2936.76 2910
2937.27 3158
2937.78 3107
2938.29 3311
2938.80 3282
2939.31 3228
2939.82 3272
2940.33 3357
2940.84 3386
2941.36 3381
2941.87 3270
2942.38 3380
2942.89 3155
2943.40 3453
2943.91 3241
2944.42 3192
2944.94 3347
2945.45 3246
2945.96 3317
2946.47 3223
2946.98 3218
2947.49 3265
2948.01 3060
2948.52 3232
2949.03 3392
2949.54 3152
2950.05 3045
2950.57 3030
2951.08 2923
2951.59 2902
2952.10 3001
2952.61 2982
2953.13 3079
2953.64 3098
2954.15 3159
2954.66 3158
2955.18 2865
2955.69 2916
2956.20 2992
2956.71 3114
2957.23 3061
2957.74 3316
2958.25 3179
2958.76 3151
2959.28 3043
2959.79 3051
2960.30 2941
2960.82 3134
2961.33 3406
2961.84 3476
2962.36 3194
2962.87 3297
2963.38 3433
2963.89 3206
2964.41 3268
2964.92 3466
2965.43 3307
2965.95 3166
2966.46 3223
2966.97 3391
2967.49 3272
2968.00 3099
2968.52 3366
2969.03 3232
2969.54 3215
2970.06 2931
2970.57 3042
2971.08 3109
2971.60 3157
2972.11 3144
2972.63 3235
2973.14 3016
2973.65 2974
2974.17 3186
2974.68 3292
2975.20 3390
2975.71 3221
2976.23 3268
2976.74 3156
2977.25 3102
2977.77 3023
2978.28 3058
2978.80 3422
2979.31 3338
2979.83 3557
2980.34 3536
2980.86 3327
2981.37 3361
2981.89 3655
2982.40 3367
2982.91 3430
2983.43 3372
2983.94 3606
2984.46 3747
2984.97 3670
2985.49 3456
2986.00 3526
2986.52 3503
2987.04 3687
2987.55 3701
2988.07 3773
2988.58 3769
2989.10 3984
2989.61 3948
2990.13 4045
2990.64 4024
2991.16 4167
2991.67 4078
2992.19 3949
2992.71 3982
2993.22 3974
2993.74 3794
2994.25 3854
2994.77 3758
2995.28 4189
2995.80 3879
2996.32 3711
2996.83 3644
2997.35 3833
2997.87 4302
2998.38 4203
2998.90 3888
2999.41 3762
2999.93 4264
3000.45 4528
3000.96 4388
3001.48 4357
3002.00 4567
3002.51 4740
3003.03 5065
3003.55 5367
3004.06 5680
3004.58 6323
3005.10 6723
3005.61 7251
3006.13 7810
3006.65 7949
3007.16 8022
3007.68 8099
3008.20 7213
3008.71 7201
3009.23 7082
3009.75 6136
3010.27 5642
3010.78 4675
3011.30 4648
3011.82 4417
3012.34 4189
3012.85 4143
3013.37 3873
3013.89 3943
3014.41 4048
3014.92 4030
3015.44 3709
3015.96 3689
3016.48 3879
3016.99 3953
3017.51 4053
3018.03 3829
3018.55 3924
3019.07 4114
3019.58 4225
3020.10 4104
3020.62 4307
3021.14 3899
3021.66 3992
3022.17 4403
3022.69 4434
3023.21 4360
3023.73 4246
3024.25 4106
3024.77 3908
3025.28 4076
3025.80 4043
3026.32 3975
3026.84 3840
3027.36 3773
3027.88 3924
3028.40 3906
3028.92 3746
3029.43 3719
3029.95 3721
3030.47 3690
3030.99 3526
3031.51 3741
3032.03 3644
3032.55 3670
3033.07 3818
3033.59 3597
3034.11 3528
3034.63 3594
3035.15 3751
3035.66 3502
3036.18 3614
3036.70 3468
3037.22 3692
3037.74 3772
3038.26 3596
3038.78 3562
3039.30 3525
3039.82 3677
3040.34 3754
3040.86 3629
3041.38 3483
3041.90 3373
3042.42 3558
3042.94 3730
3043.46 3502
3043.98 3569
3044.50 3682
3045.02 3743
3045.54 3534
3046.06 3657
3046.58 3816
3047.10 3700
3047.62 3567
3048.14 3513
3048.66 3518
3049.18 3658
3049.71 3514
3050.23 3403
3050.75 3405
3051.27 3450
3051.79 3388
3052.31 3322
3052.83 3294
3053.35 3456
3053.87 3283
3054.39 3317
3054.91 3196
3055.43 3218
3055.96 3309
3056.48 3201
3057.00 3321
3057.52 3190
3058.04 3037
3058.56 3106
3059.08 3244
3059.61 3409
3060.13 3531
3060.65 3281
3061.17 3327
3061.69 3409
3062.21 3390
3062.73 3824
3063.26 3633
3063.78 3369
3064.30 3420
3064.82 3516
3065.34 3677
3065.87 3687
3066.39 3489
3066.91 3606
3067.43 3727
3067.95 3390
3068.48 3515
3069.00 3619
3069.52 3507
3070.04 3324
3070.57 3323
3071.09 3454
3071.61 3305
3072.13 3188
3072.66 3408
3073.18 3443
3073.70 3346
3074.22 3411
3074.75 3440
3075.27 3330
3075.79 3370
3076.32 3520
3076.84 3516
3077.36 3688
3077.88 3634
3078.41 3620
3078.93 3978
3079.45 3947
3079.98 4053
3080.50 4133
3081.02 4257
3081.55 4132
3082.07 4257
3082.59 4374
3083.12 4362
3083.64 4518
3084.16 4417
3084.69 4290
3085.21 4309
3085.73 4299
3086.26 4496
3086.78 4404
3087.31 4255
3087.83 4044
3088.35 4164
3088.88 3957
3089.40 3856
3089.93 3717
3090.45 3710
3090.97 3700
3091.50 3985
3092.02 3845
3092.55 3782
3093.07 4055
3093.60 4014
3094.12 3813
3094.64 3954
3095.17 4281
3095.69 4183
3096.22 4287
3096.74 4309
3097.27 4410
3097.79 4379
3098.32 4544
3098.84 4874
3099.37 4820
3099.89 4750
3100.42 5056
3100.94 5427
3101.47 6067
3101.99 7061
3102.52 7994
3103.04 9026
3103.57 10786
3104.09 12173
3104.62 14296
3105.14 15048
3105.67 16638
3106.19 15946
3106.72 15117
3107.24 13418
3107.77 11705
3108.29 10398
3108.82 8551
3109.35 7467
3109.87 6340
3110.40 5701
3110.92 5889
3111.45 5788
3111.98 5653
3112.50 5707
3113.03 5707
3113.55 5881
3114.08 5873
3114.61 5643
3115.13 5359
3115.66 5036
3116.18 4976
3116.71 4975
3117.24 4615
3117.76 4557
3118.29 4485
3118.82 4652
3119.34 4685
3119.87 4564
3120.40 4540
3120.92 4369
3121.45 4759
3121.98 5262
3122.50 5353
3123.03 5162
3123.56 4978
3124.08 5034
3124.61 5065
3125.14 5109
3125.66 5243
3126.19 4764
3126.72 4593
3127.25 4416
3127.77 4369
3128.30 4429
3128.83 4389
3129.36 4214
3129.88 4215
3130.41 3828
3130.94 3857
3131.46 4053
3131.99 4094
3132.52 3645
3133.05 3647
3133.58 3656
3134.10 3757
3134.63 3869
3135.16 3771
3135.69 3583
3136.21 3643
3136.74 3764
3137.27 3742
3137.80 3966
3138.33 3888
3138.86 3781
3139.38 3662
3139.91 3680
3140.44 3513
3140.97 3421
3141.50 3579
3142.03 3451
3142.55 3595
3143.08 3554
3143.61 3900
3144.14 3754
3144.67 3602
3145.20 3602
3145.73 3453
3146.25 3497
3146.78 3601
3147.31 3740
3147.84 3603
3148.37 3631
3148.90 3592
3149.43 3505
3149.96 3446
3150.49 3750
3151.02 3999
3151.54 3875
3152.07 4045
3152.60 4036
3153.13 3810
3153.66 3675
3154.19 3638
3154.72 3658
3155.25 4063
3155.78 3817
3156.31 3864
3156.84 3992
3157.37 4134
3157.90 4079
3158.43 4316
3158.96 4148
3159.49 4088
3160.02 4196
3160.55 4025
3161.08 4076
3161.61 4045
3162.14 3646
3162.67 3790
3163.20 3726
3163.73 3795
3164.26 3609
3164.79 3335
3165.32 3391
3165.85 3534
3166.38 3290
3166.91 3272
3167.44 3461
3167.97 3395
3168.50 3306
3169.03 3357
3169.57 3350
3170.10 3489
3170.63 3452
3171.16 3512
3171.69 3536
3172.22 3692
3172.75 3366
3173.28 3378
3173.81 3555
3174.34 3460
3174.88 3595
3175.41 3891
3175.94 3990
3176.47 4077
3177.00 4119
3177.53 3969
3178.06 3850
3178.60 3862
3179.13 3996
3179.66 3512
3180.19 3323
3180.72 3669
3181.25 3464
3181.79 3405
3182.32 3234
3182.85 3340
3183.38 3484
3183.91 3444
3184.44 3503
3184.98 3462
3185.51 3244
3186.04 3243
3186.57 3138
3187.11 3360
3187.64 3322
3188.17 3296
3188.70 3412
3189.24 3209
3189.77 3188
3190.30 3288
3190.83 3479
3191.37 3601
3191.90 3561
3192.43 3436
3192.96 3272
3193.50 3257
3194.03 3126
3194.56 3437
3195.09 3323
3195.63 3196
3196.16 3121
3196.69 3189
3197.23 3383
3197.76 3353
3198.29 3241
3198.83 3188
3199.36 3510
3199.89 3597
3200.43 3291
3200.96 3469
3201.49 3639
3202.03 3656
3202.56 3676
3203.09 3559
3203.63 3641
3204.16 3626
3204.69 3532
3205.23 3666
3205.76 3712
3206.30 3575
3206.83 3605
3207.36 3584
3207.90 3669
3208.43 3734
3208.97 3564
3209.50 3814
3210.03 3806
3210.57 3649
3211.10 3615
3211.64 3656
3212.17 3932
3212.70 3928
3213.24 4242
3213.77 4023
3214.31 4084
3214.84 4168
3215.38 3879
3215.91 3554
3216.45 3768
3216.98 3768
3217.52 3567
3218.05 3356
3218.59 3339
3219.12 3461
3219.66 3377
3220.19 3601
3220.73 3548
3221.26 3461
3221.80 3376
3222.33 3517
3222.87 3449
3223.40 3629
3223.94 3507
3224.47 3608
3225.01 4043
3225.54 3913
3226.08 3983
3226.61 4052
3227.15 4196
3227.69 4094
3228.22 4374
3228.76 3986
3229.29 3832
3229.83 3807
3230.36 3707
3230.90 3821
3231.44 4020
3231.97 4000
3232.51 4260
3233.04 4463
3233.58 4245
3234.12 4165
3234.65 4049
3235.19 4111
3235.72 4196
3236.26 4207
3236.80 4121
3237.33 4011
3237.87 4289
3238.41 3908
3238.94 4214
3239.48 4364
3240.02 4236
3240.55 4116
3241.09 4191
3241.63 3896
3242.16 3698
3242.70 4020
3243.24 4255
3243.77 4325
3244.31 4117
3244.85 4030
3245.39 4167
3245.92 4188
3246.46 4013
3247.00 4070
3247.53 4062
3248.07 4305
3248.61 4677
3249.15 4510
3249.68 4340
3250.22 4455
3250.76 4281
3251.30 4443
3251.83 4424
3252.37 4183
3252.91 4320
3253.45 4449
3253.98 4346
3254.52 4436
3255.06 4291
3255.60 4471
3256.14 4712
3256.67 4376
3257.21 4413
3257.75 4445
3258.29 4437
3258.83 4514
3259.37 4481
3259.90 4795
3260.44 4990
3260.98 5526
3261.52 5941
3262.06 6395
3262.60 6460
3263.13 7454
3263.67 7330
3264.21 7719
3264.75 8411
3265.29 9111
3265.83 9275
3266.37 10247
3266.91 10682
3267.44 12075
3267.98 13053
3268.52 13348
3269.06 13692
3269.60 13971
3270.14 13170
3270.68 12345
3271.22 11173
3271.76 10095
3272.30 8632
3272.84 7950
3273.38 6929
3273.91 6038
3274.45 5829
3274.99 5473
3275.53 5464
3276.07 5199
3276.61 5121
3277.15 5397
3277.69 5325
3278.23 5297
3278.77 5242
3279.31 5235
3279.85 5162
3280.39 5186
3280.93 5347
3281.47 5341
3282.01 5163
3282.55 5134
3283.09 5056
3283.63 4987
3284.17 5047
3284.71 5074
3285.25 5146
3285.79 5352
3286.33 5273
3286.87 5617
3287.42 5672
3287.96 5611
3288.50 5998
3289.04 6356
3289.58 6098
3290.12 5646
3290.66 5459
3291.20 5462
3291.74 5493
3292.28 5429
3292.82 5458
3293.36 5218
3293.91 5440
3294.45 5722
3294.99 5580
3295.53 6093
3296.07 6451
3296.61 6663
3297.15 7353
3297.69 7035
3298.24 6797
3298.78 6729
3299.32 6592
3299.86 6486
3300.40 5931
3300.94 5967
3301.49 5786
3302.03 5581
3302.57 5335
3303.11 5256
3303.65 5437
3304.19 5378
3304.74 5363
3305.28 5422
3305.82 5234
3306.36 5551
3306.90 5522
3307.45 5445
3307.99 5299
3308.53 5147
3309.07 5124
3309.62 4814
3310.16 4908
3310.70 4676
3311.24 4697
3311.79 4444
3312.33 4628
3312.87 4693
3313.41 4824
3313.96 4701
3314.50 4644
3315.04 4691
3315.59 5138
3316.13 5248
3316.67 5529
3317.21 5674
3317.76 5824
3318.30 5778
3318.84 5851
3319.39 5686
3319.93 5759
3320.47 6029
3321.02 5927
3321.56 5884
3322.10 5934
3322.65 5715
3323.19 5870
3323.73 5691
3324.28 5653
3324.82 5478
3325.36 5641
3325.91 5415
3326.45 5431
3327.00 5395
3327.54 5201
3328.08 5303
3328.63 5363
3329.17 5026
3329.72 4949
3330.26 5164
3330.80 5109
3331.35 4906
3331.89 5460
3332.44 5627
3332.98 6478
3333.53 7607
3334.07 8994
3334.61 10794
3335.16 12720
3335.70 15817
3336.25 18283
3336.79 20347
3337.34 23307
3337.88 24324
3338.43 25492
3338.97 25381
3339.52 24336
3340.06 22586
3340.61 20530
3341.15 18078
3341.70 15108
3342.24 12575
3342.79 10880
3343.33 8794
3343.88 7802
3344.42 6854
3344.97 6265
3345.51 5537
3346.06 5607
3346.60 5608
3347.15 5448
3347.69 5151
3348.24 4907
3348.78 5257
3349.33 5198
3349.88 5266
3350.42 5694
3350.97 6065
3351.51 6328
3352.06 6424
3352.61 6435
3353.15 6542
3353.70 6812
3354.24 6719
3354.79 6461
3355.34 6378
3355.88 6171
3356.43 5746
3356.97 5693
3357.52 5519
3358.07 5305
3358.61 4973
3359.16 4862
3359.71 5069
3360.25 4900
3360.80 4855
3361.35 4886
3361.89 4938
3362.44 4877
3362.99 4832
3363.53 4796
3364.08 4763
3364.63 4942
3365.17 5114
3365.72 5151
3366.27 5062
3366.81 5196
3367.36 5327
3367.91 4944
3368.46 4859
3369.00 5027
3369.55 4959
3370.10 4862
3370.64 4957
3371.19 4704
3371.74 4973
3372.29 4984
3372.83 5181
3373.38 5572
3373.93 5790
3374.48 6001
3375.03 6038
3375.57 6294
3376.12 6402
3376.67 6367
3377.22 6583
3377.76 6700
3378.31 6235
3378.86 5767
3379.41 5085
3379.96 5288
3380.50 4903
3381.05 4702
3381.60 4723
3382.15 4420
3382.70 4299
3383.25 4305
3383.79 4154
3384.34 4269
3384.89 4356
3385.44 4180
3385.99 4136
3386.54 3851
3387.09 4046
3387.64 4139
3388.18 4327
3388.73 4287
3389.28 4235
3389.83 4112
3390.38 4107
3390.93 3940
3391.48 3860
3392.03 3951
3392.58 3973
3393.13 3868
3393.67 3814
3394.22 3967
3394.77 3882
3395.32 3633
3395.87 3753
3396.42 3926
3396.97 4115
3397.52 4036
3398.07 3872
3398.62 3735
3399.17 3839
3399.72 3819
3400.27 3736
3400.82 3790
3401.37 3883
3401.92 3781
3402.47 3601
3403.02 3619
3403.57 3660
3404.12 3456
3404.67 3594
3405.22 3657
3405.77 3759
3406.32 3410
3406.87 3697
3407.42 3718
3407.97 3558
3408.52 3307
3409.07 3795
3409.62 3567
3410.17 3581
3410.72 3829
3411.27 3709
3411.82 3867
3412.38 4001
3412.93 4071
3413.48 3949
3414.03 4259
3414.58 4334
3415.13 4369
3415.68 4281
3416.23 4163
3416.78 4240
3417.33 4106
3417.89 4246
3418.44 4147
3418.99 4024
3419.54 3928
3420.09 3785
3420.64 3689
3421.19 3641
3421.74 3539
3422.30 3586
3422.85 3836
3423.40 3718
3423.95 3886
3424.50 4000
3425.05 4162
3425.61 4211
3426.16 4069
3426.71 4516
3427.26 4648
3427.81 4355
3428.37 4276
3428.92 4303
3429.47 3896
3430.02 3683
3430.58 3659
3431.13 3547
3431.68 3437
3432.23 3946
3432.78 3968
3433.34 3776
3433.89 3790
3434.44 3750
3434.99 3761
3435.55 3686
3436.10 3750
3436.65 3813
3437.21 3711
3437.76 3588
3438.31 3494
3438.86 3427
3439.42 3413
3439.97 3646
3440.52 3461
3441.08 3520
3441.63 3223
3442.18 3387
3442.74 3458
3443.29 3965
3443.84 3569
3444.40 3555
3444.95 3736
3445.50 3595
3446.06 3512
3446.61 3618
3447.16 3748
3447.72 3692
3448.27 3539
3448.82 3635
3449.38 3591
3449.93 3431
3450.48 3414
3451.04 3462
3451.59 3321
3452.15 3274
3452.70 3274
3453.25 3399
3453.81 3310
3454.36 3484
3454.92 3564
3455.47 3493
3456.03 3385
3456.58 3560
3457.13 3490
3457.69 3564
3458.24 3545
3458.80 3746
3459.35 3445
3459.91 3460
3460.46 3403
3461.02 3431
3461.57 3577
3462.13 3514
3462.68 3484
3463.24 3434
3463.79 3595
3464.34 3644
3464.90 3777
3465.46 3731
3466.01 3427
3466.57 3466
3467.12 3557
3467.68 3653
3468.23 3600
3468.79 3783
3469.34 3598
3469.90 3811
3470.45 3962
3471.01 3830
3471.56 3854
3472.12 3971
3472.67 4140
3473.23 4131
3473.79 4236
3474.34 4316
3474.90 4319
3475.45 4111
3476.01 4091
3476.56 4242
3477.12 4131
3477.68 4083
3478.23 4025
3478.79 3903
3479.35 3930
3479.90 3808
3480.46 4028
3481.01 4153
3481.57 4432
3482.13 4597
3482.68 4394
3483.24 4428
3483.80 4486
3484.35 4513
3484.91 4741
3485.47 4540
3486.02 4666
3486.58 4956
3487.14 4963
3487.69 5123
3488.25 5053
3488.81 5302
3489.36 5551
3489.92 5919
3490.48 6731
3491.03 7840
3491.59 9063
3492.15 10839
3492.71 13046
3493.26 14470
3493.82 16030
3494.38 18160
3494.94 18194
3495.49 17496
3496.05 16038
3496.61 14165
3497.17 12636
3497.72 10972
3498.28 8888
3498.84 8136
3499.40 7312
3499.95 7149
3500.51 7025
3501.07 6769
3501.63 6673
3502.19 7036
3502.74 7270
3503.30 6939
3503.86 7183
3504.42 7607
3504.98 7736
3505.53 7768
3506.09 7555
3506.65 8189
3507.21 8111
3507.77 8029
3508.33 7830
3508.88 7443
3509.44 6851
3510.00 6743
3510.56 6533
3511.12 6387
3511.68 5842
3512.24 5728
3512.80 5675
3513.35 5537
3513.91 5529
3514.47 5250
3515.03 5301
3515.59 4990
3516.15 4772
3516.71 4753
3517.27 4265
3517.83 4169
3518.39 4058
3518.95 4059
3519.50 4022
3520.06 3994
3520.62 3916
3521.18 3992
3521.74 3773
3522.30 4094
3522.86 3997
3523.42 4023
3523.98 4090
3524.54 4324
3525.10 4274
3525.66 3973
3526.22 3889
3526.78 4119
3527.34 3913
3527.90 3910
3528.46 3825
3529.02 3685
3529.58 3555
3530.14 3650
3530.70 3715
3531.26 3807
3531.82 3855
3532.38 3784
3532.94 3773
3533.50 3990
3534.06 4167
3534.62 3990
3535.18 4082
3535.75 3736
3536.31 3771
3536.87 3879
3537.43 3768
3537.99 3875
3538.55 3994
3539.11 3938
3539.67 3868
3540.23 4055
3540.79 3975
3541.35 3935
3541.92 3735
3542.48 3778
3543.04 3977
3543.60 3801
3544.16 3759
3544.72 3821
3545.28 3863
3545.84 3634
3546.41 3453
3546.97 3661
3547.53 3665
3548.09 3616
3548.65 3691
3549.21 3773
3549.78 3594
3550.34 3300
3550.90 3440
3551.46 3622
3552.02 3488
3552.59 3392
3553.15 3430
3553.71 3261
3554.27 3149
3554.83 3436
3555.40 3353
3555.96 3151
3556.52 3110
3557.08 3245
3557.65 3169
3558.21 2884
3558.77 3021
3559.33 3221
3559.90 3120
3560.46 3299
3561.02 3264
3561.58 3246
3562.15 3396
3562.71 3264
3563.27 3213
3563.83 3280
3564.40 3324
3564.96 3441
3565.52 3412
3566.09 3304
3566.65 3205
3567.21 3219
3567.78 3370
3568.34 3382
3568.90 3257
3569.47 3481
3570.03 3090
3570.59 3038
3571.16 3291
3571.72 3442
3572.28 3198
3572.85 3223
3573.41 3075
3573.97 3296
3574.54 3055
3575.10 3151
3575.66 3287
3576.23 3573
3576.79 3565
3577.36 3481
3577.92 3511
3578.48 3667
3579.05 3631
3579.61 3573
3580.18 3574
3580.74 3592
3581.31 3453
3581.87 3619
3582.43 3507
3583.00 3485
3583.56 3301
3584.13 3285
3584.69 3371
3585.26 3381
3585.82 3088
3586.39 3166
3586.95 3504
3587.52 3329
3588.08 3316
3588.64 3016
3589.21 3147
3589.77 3185
3590.34 3407
3590.90 3224
3591.47 3115
3592.03 3099
3592.60 3107
3593.17 3035
3593.73 2892
3594.30 3099
3594.86 3072
3595.43 3051
3595.99 2964
3596.56 2949
3597.12 3080
3597.69 3117
3598.25 2947
3598.82 3002
3599.39 2942
3599.95 3042
3600.52 3189
3601.08 2875
3601.65 2846
3602.21 2871
3602.78 3033
3603.35 3211
3603.91 3083
3604.48 2952
3605.04 3005
3605.61 2927
3606.18 2855
3606.74 3040
3607.31 2911
3607.88 3057
3608.44 2791
3609.01 2891
3609.57 2991
3610.14 2613
3610.71 2754
3611.27 2834
3611.84 2830
3612.41 2659
3612.97 2800
3613.54 2897
3614.11 2809
3614.68 2866
3615.24 2721
3615.81 2746
3616.38 2736
3616.94 2897
3617.51 3006
3618.08 3141
3618.64 2943
3619.21 3048
3619.78 3088
3620.35 3060
3620.91 3076
3621.48 3259
3622.05 3331
3622.62 3268
3623.18 3241
3623.75 3074
3624.32 3250
3624.89 3102
3625.45 3001
3626.02 2765
3626.59 2680
3627.16 2828
3627.73 2725
3628.29 2764
3628.86 2726
3629.43 2874
3630.00 2687
3630.57 2613
3631.13 2840
3631.70 2850
3632.27 2869
3632.84 2734
3633.41 2922
3633.98 2914
3634.54 2900
3635.11 3037
3635.68 2994
3636.25 3049
3636.82 2887
3637.39 2807
3637.96 3040
3638.52 3103
3639.09 3015
3639.66 3085
3640.23 2933
3640.80 3041
3641.37 3101
3641.94 2972
3642.51 3178
3643.08 3200
3643.65 3373
3644.21 3648
3644.78 3560
3645.35 3622
3645.92 3604
3646.49 3439
3647.06 3126
3647.63 3144
3648.20 3194
3648.77 3130
3649.34 3062
3649.91 3133
3650.48 3128
3651.05 3265
3651.62 3148
3652.19 3089
3652.76 3276
3653.33 3356
3653.90 3290
3654.47 3291
3655.04 3360
3655.61 3332
3656.18 3474
3656.75 3359
3657.32 3453
3657.89 3236
3658.46 3318
3659.03 3275
3659.60 3134
3660.17 2924
3660.74 3283
3661.31 3361
3661.88 3200
3662.45 3133
3663.02 3089
3663.59 3007
3664.16 3276
3664.74 3228
3665.31 3279
3665.88 3187
3666.45 3292
3667.02 3348
3667.59 3479
3668.16 3506
3668.73 3608
3669.30 3653
3669.87 3374
3670.45 3059
3671.02 3098
3671.59 3095
3672.16 3310
3672.73 3128
3673.30 2987
3673.87 3076
3674.45 3163
3675.02 2935
3675.59 3045
3676.16 3077
3676.73 3123
3677.30 2947
3677.88 3078
3678.45 3022
3679.02 2830
3679.59 2969
3680.16 3008
3680.74 2972
3681.31 2994
3681.88 3163
3682.45 3026
3683.02 2791
3683.60 2761
3684.17 2828
3684.74 2884
3685.31 2755
3685.89 3054
3686.46 2803
3687.03 2779
3687.60 2755
3688.18 2561
3688.75 2643
3689.32 2843
3689.89 2822
3690.47 2904
3691.04 2985
3691.61 3007
3692.19 2938
3692.76 3177
3693.33 3011
3693.91 2888
3694.48 3121
3695.05 3004
3695.62 2823
3696.20 2870
3696.77 2979
3697.34 2740
3697.92 2699
3698.49 2865
3699.06 2751
3699.64 2692
3700.21 2842
3700.79 2779
3701.36 2696
3701.93 2827
3702.51 3005
3703.08 2905
3703.65 2845
3704.23 2971
3704.80 3110
3705.38 2953
3705.95 2678
3706.52 2806
3707.10 2824
3707.67 2690
3708.25 2790
3708.82 2887
3709.39 2978
3709.97 3143
3710.54 2771
3711.12 2818
3711.69 3100
3712.27 3267
3712.84 2902
3713.42 2848
3713.99 2806
3714.57 2970
3715.14 3198
3715.71 3069
3716.29 3030
3716.86 2926
3717.44 2759
3718.01 2853
3718.59 2800
3719.16 2764
3719.74 2762
3720.31 2821
3720.89 2863
3721.47 2837
3722.04 2758
3722.62 2776
3723.19 2903
3723.77 2801
3724.34 2759
3724.92 2784
3725.49 2795
3726.07 2653
3726.64 2699
3727.22 2776
3727.80 2684
3728.37 2701
3728.95 2727
3729.52 2854
3730.10 2785
3730.67 2743
3731.25 2799
3731.83 2964
3732.40 2760
3732.98 3121
3733.55 2937
3734.13 3039
3734.71 3186
3735.28 3165
3735.86 3102
3736.44 2940
3737.01 2844
3737.59 2727
3738.17 2682
3738.74 2805
3739.32 2824
3739.90 2932
3740.47 2767
3741.05 2760
3741.63 2836
3742.20 2795
3742.78 2578
3743.36 2653
3743.93 2649
3744.51 2661
3745.09 2644
3745.66 2629
3746.24 2712
3746.82 2926
3747.40 2697
3747.97 2681
3748.55 2690
3749.13 2785
3749.70 2677
3750.28 2832
3750.86 2789
3751.44 2782
3752.02 2819
3752.59 2822
3753.17 2826
3753.75 2709
3754.33 2658
3754.90 2827
3755.48 2697
3756.06 2751
3756.64 2598
3757.22 2595
3757.79 2737
3758.37 2793
3758.95 2668
3759.53 2850
3760.11 3052
3760.68 2853
3761.26 2633
3761.84 2736
3762.42 2850
3763.00 2991
3763.58 2720
3764.15 2715
3764.73 2754
3765.31 2892
3765.89 2926
3766.47 2899
3767.05 2884
3767.63 2883
3768.21 2706
3768.78 2710
3769.36 2924
3769.94 2837
3770.52 2707
3771.10 2796
3771.68 3199
3772.26 3014
3772.84 2994
3773.42 2743
3774.00 2906
3774.58 2973
3775.15 3013
3775.73 2945
3776.31 2940
3776.89 2881
3777.47 2744
3778.05 2761
3778.63 2835
3779.21 2891
3779.79 2858
3780.37 2847
3780.95 2864
3781.53 2863
3782.11 2668
3782.69 2829
3783.27 2562
3783.85 2557
3784.43 2857
3785.01 2776
3785.59 2668
3786.17 2726
3786.75 2553
3787.33 2795
3787.91 2830
3788.49 2833
3789.07 2927
3789.65 2871
3790.23 2825
3790.81 2688
3791.39 2642
3791.98 2751
3792.56 2741
3793.14 2725
3793.72 2881
3794.30 2930
3794.88 2693
3795.46 2694
3796.04 2925
3796.62 2889
3797.20 2924
3797.78 2793
3798.37 2736
3798.95 2821
3799.53 2815
3800.11 2901
3800.69 3038
3801.27 3046
3801.85 2908
3802.43 3154
3803.02 3311
3803.60 3279
3804.18 3181
3804.76 3059
3805.34 3078
3805.92 3020
3806.51 3162
3807.09 3129
3807.67 3061
3808.25 3124
3808.83 3048
3809.42 3069
3810.00 3238
3810.58 3352
3811.16 3216
3811.74 3513
3812.33 3561
3812.91 3372
3813.49 3293
3814.07 3448
3814.66 3692
3815.24 3452
3815.82 3481
3816.40 3546
3816.99 3668
3817.57 3553
3818.15 3549
3818.73 3512
3819.32 3535
3819.90 3265
3820.48 3062
3821.06 3024
3821.65 2937
3822.23 2786
3822.81 2750
3823.40 2876
3823.98 3058
3824.56 2867
3825.15 2775
3825.73 2824
3826.31 2903
3826.90 2924
3827.48 2915
3828.06 2855
3828.65 2733
3829.23 2898
3829.81 2820
3830.40 2740
3830.98 2740
3831.56 2947
3832.15 2831
3832.73 2796
3833.32 2640
3833.90 2767
3834.48 2818
3835.07 2828
3835.65 2911
3836.23 2892
3836.82 2631
3837.40 2613
3837.99 2762
3838.57 2727
3839.16 2710
3839.74 2667
3840.32 2742
3840.91 2794
3841.49 2604
3842.08 2589
3842.66 2667
3843.25 2615
3843.83 2602
3844.42 2493
3845.00 2646
3845.59 2842
3846.17 2729
3846.76 2531
3847.34 2553
3847.92 2564
3848.51 2661
3849.09 2459
3849.68 2601
3850.27 2667
3850.85 2755
3851.44 2655
3852.02 2724
3852.61 2518
3853.19 2421
3853.78 2364
3854.36 2426
3854.95 2657
3855.53 2634
3856.12 2591
3856.70 2523
3857.29 2529
3857.88 2490
3858.46 2463
3859.05 2522
3859.63 2502
3860.22 2513
3860.80 2642
3861.39 2599
3861.98 2492
3862.56 2642
3863.15 2709
3863.73 2769
3864.32 2916
3864.91 2617
3865.49 2800
3866.08 2771
3866.67 2820
3867.25 2903
3867.84 2894
3868.43 2887
3869.01 2998
3869.60 2981
3870.19 2987
3870.77 2905
3871.36 2713
3871.95 2977
3872.53 2846
3873.12 2768
3873.71 2761
3874.29 2627
3874.88 2780
3875.47 2960
3876.05 2872
3876.64 3128
3877.23 2850
3877.82 2855
3878.40 2598
3878.99 2687
3879.58 2952
3880.16 2929
3880.75 2782
3881.34 2756
3881.93 2825
3882.51 2724
3883.10 2663
3883.69 2631
3884.28 2631
3884.87 2534
3885.45 2531
3886.04 2601
3886.63 2635
3887.22 2572
3887.80 2678
3888.39 2511
3888.98 2799
3889.57 2726
3890.16 2715
3890.74 2673
3891.33 2762
3891.92 2762
3892.51 2719
3893.10 2808
3893.69 2877
3894.27 2738
3894.86 2700
3895.45 2838
3896.04 2729
3896.63 2632
3897.22 2784
3897.81 2585
3898.40 2713
3898.98 2667
3899.57 2634
3900.16 2848
3900.75 2807
3901.34 2705
3901.93 2917
3902.52 2636
3903.11 2601
3903.70 2660
3904.29 2738
3904.87 2718
3905.46 2889
3906.05 2884
3906.64 2830
3907.23 3182
3907.82 2958
3908.41 2923
3909.00 2851
3909.59 2857
3910.18 2918
3910.77 2731
3911.36 2753
3911.95 2769
3912.54 2777
3913.13 2804
3913.72 2623
3914.31 2639
3914.90 2777
3915.49 2602
3916.08 2685
3916.67 2639
3917.26 2643
3917.85 2721
3918.44 2540
3919.03 2612
3919.62 2688
3920.21 2665
3920.80 2593
3921.39 2595
3921.98 2782
3922.57 2584
3923.16 2711
3923.75 2751
3924.34 2624
3924.94 2647
3925.53 2463
3926.12 2626
3926.71 2768
3927.30 2755
3927.89 2713
3928.48 2674
3929.07 2784
3929.66 2695
3930.25 2739
3930.85 2654
3931.44 2590
3932.03 2661
3932.62 2578
3933.21 2558
3933.80 2461
3934.39 2534
3934.99 2607
3935.58 2375
3936.17 2309
3936.76 2453
3937.35 2467
3937.94 2402
3938.54 2567
3939.13 2493
3939.72 2657
3940.31 2692
3940.90 2735
3941.49 2779
3942.09 2864
3942.68 2840
3943.27 2807
3943.86 2992
3944.46 2944
3945.05 2984
3945.64 2947
3946.23 2879
3946.82 2902
3947.42 2766
3948.01 2744
3948.60 2795
3949.20 2724
3949.79 2800
3950.38 2805
3950.97 2588
3951.57 2456
3952.16 2533
3952.75 2503
3953.34 2447
3953.94 2473
3954.53 2406
3955.12 2364
3955.72 2658
3956.31 2686
3956.90 2613
3957.50 2541
3958.09 2667
3958.68 2768
3959.28 2571
3959.87 2724
3960.46 2732
3961.06 2831
3961.65 2831
3962.24 2870
3962.84 2864
3963.43 2553
3964.02 2712
3964.62 2635
3965.21 2777
3965.81 2783
3966.40 2873
3966.99 2795
3967.59 2783
3968.18 2897
3968.78 2789
3969.37 2866
3969.96 2943
3970.56 2921
3971.15 2964
3971.75 2821
3972.34 2612
3972.94 2648
3973.53 2763
3974.12 2576
3974.72 2675
3975.31 2652
3975.91 2553
3976.50 2869
3977.10 2935
3977.69 2731
3978.29 2955
3978.88 3343
3979.48 3203
3980.07 3324
3980.67 3173
3981.26 2946
3981.86 3103
3982.45 3042
3983.05 2735
3983.64 2959
3984.24 2996
3984.83 2751
3985.43 3029
3986.02 3071
3986.62 2926
3987.21 2765
3987.81 3066
3988.40 3086
3989.00 2959
3989.60 2988
3990.19 2939
3990.79 2869
3991.38 3103
3991.98 3019
3992.57 3200
3993.17 3020
3993.77 2925
3994.36 3073
3994.96 3295
3995.55 3323
3996.15 3063
3996.75 3399
3997.34 3418
3997.94 3360
3998.54 3414
3999.13 3208
3999.73 3381
4000.32 3224
4000.92 3101
4001.52 3056
4002.11 2973
4002.71 2748
4003.31 2791
4003.90 2708
4004.50 2982
4005.10 2913
4005.69 2767
4006.29 2897
4006.89 3121
4007.49 3133
4008.08 2985
4008.68 3061
4009.28 3122
4009.87 3125
4010.47 2877
4011.07 2876
4011.67 2878
4012.26 2671
4012.86 2715
4013.46 2820
4014.05 2970
4014.65 2920
4015.25 2658
4015.85 2774
4016.44 2752
4017.04 2934
4017.64 2954
4018.24 2769
4018.84 2918
4019.43 2744
4020.03 2913
4020.63 3069
4021.23 2710
4021.83 2744
4022.42 2739
4023.02 2770
4023.62 2748
4024.22 2732
4024.82 2762
4025.41 2986
4026.01 2917
4026.61 2863
4027.21 3043
4027.81 3198
4028.41 3396
4029.01 3508
4029.60 3770
4030.20 4039
4030.80 4009
4031.40 3982
4032.00 3774
4032.60 3963
4033.20 3973
4033.80 3471
4034.39 3614
4034.99 3576
4035.59 3448
4036.19 3288
4036.79 3310
4037.39 3157
4037.99 3153
4038.59 3239
4039.19 3110
4039.79 2800
4040.39 2747
4040.99 2934
4041.59 2664
4042.18 2586
4042.78 2648
4043.38 2540
4043.98 2509
4044.58 2585
4045.18 2585
4045.78 2599
4046.38 2656
4046.98 2521
4047.58 2707
4048.18 2410
4048.78 2340
4049.38 2549
4049.98 2536
4050.58 2560
4051.18 2582
4051.78 2519
4052.38 2579
4052.98 2663
4053.58 2645
4054.19 2651
4054.79 2706
4055.39 2711
4055.99 2568
4056.59 2540
4057.19 2622
4057.79 2723
4058.39 2735
4058.99 2654
4059.59 2748
4060.19 2718
4060.79 2705
4061.39 2482
4061.99 2553
4062.60 2646
4063.20 2763
4063.80 2856
4064.40 2713
4065.00 2629
4065.60 2596
4066.20 2657
4066.80 2728
4067.41 2621
4068.01 2674
4068.61 2695
4069.21 2624
4069.81 2825
4070.41 2924
4071.02 2639
4071.62 2808
4072.22 2729
4072.82 2545
4073.42 2660
4074.02 2648
4074.63 2685
4075.23 2502
4075.83 2728
4076.43 2506
4077.03 2448
4077.64 2418
4078.24 2607
4078.84 2401
4079.44 2410
4080.05 2657
4080.65 2524
4081.25 2570
4081.85 2562
4082.46 2450
4083.06 2406
4083.66 2711
4084.26 2534
4084.87 2484
4085.47 2489
4086.07 2319
4086.67 2497
4087.28 2450
4087.88 2276
4088.48 2533
4089.09 2452
4089.69 2439
4090.29 2681
4090.90 2601
4091.50 2428
4092.10 2343
4092.71 2357
4093.31 2308
4093.91 2365
4094.52 2509
4095.12 2590
4095.72 2459
4096.33 2393
4096.93 2590
4097.53 2651
4098.14 2579
4098.74 2524
4099.34 2400
4099.95 2524
4100.55 2635
4101.16 2530
4101.76 2617
4102.36 2424
4102.97 2619
4103.57 2653
4104.18 2610
4104.78 2778
4105.38 2652
4105.99 2562
4106.59 2586
4107.20 2630
4107.80 2803
4108.41 2660
4109.01 2559
4109.62 2759
4110.22 2687
4110.82 2963
4111.43 2788
4112.03 2898
4112.64 2893
4113.24 2787
4113.85 2794
4114.45 2671
4115.06 2670
4115.66 2801
4116.27 2679
4116.87 2628
4117.48 2525
4118.08 2547
4118.69 2375
4119.29 2434
4119.90 2211
4120.50 2482
4121.11 2415
4121.72 2367
4122.32 2409
4122.93 2491
4123.53 2296
4124.14 2392
4124.74 2214
4125.35 2305
4125.95 2468
4126.56 2301
4127.17 2345
4127.77 2338
4128.38 2589
4128.98 2428
4129.59 2377
4130.20 2305
4130.80 2292
4131.41 2259
4132.01 2193
4132.62 2473
4133.23 2369
4133.83 2246
4134.44 2317
4135.05 2448
4135.65 2563
4136.26 2488
4136.87 2528
4137.47 2562
4138.08 2677
4138.69 2779
4139.29 2621
4139.90 2782
4140.51 2734
4141.11 2711
4141.72 2803
4142.33 2793
4142.93 2817
4143.54 2688
4144.15 2680
4144.75 2685
4145.36 2619
4145.97 2693
4146.58 2461
4147.18 2585
4147.79 2730
4148.40 2792
4149.01 2569
4149.61 2705
4150.22 2853
4150.83 2454
4151.44 2446
4152.04 2429
4152.65 2485
4153.26 2555
4153.87 2385
4154.47 2630
4155.08 2612
4155.69 2534
4156.30 2552
4156.91 2706
4157.51 2731
4158.12 2641
4158.73 2703
4159.34 2841
4159.95 2994
4160.56 3082
4161.16 2963
4161.77 2905
4162.38 3023
4162.99 2857
4163.60 2781
4164.21 2811
4164.81 2671
4165.42 2612
4166.03 2578
4166.64 2449
4167.25 2566
4167.86 2537
4168.47 2509
4169.08 2661
4169.69 2623
4170.29 2612
4170.90 2532
4171.51 2453
4172.12 2469
4172.73 2668
4173.34 2581
4173.95 2638
4174.56 2622
4175.17 2666
4175.78 2665
4176.39 2637
4177.00 2536
4177.61 2600
4178.22 2476
4178.82 2544
4179.43 2609
4180.04 2488
4180.65 2440
4181.26 2633
4181.87 2664
4182.48 2650
4183.09 2599
4183.70 2566
4184.31 2662
4184.92 2479
4185.53 2541
4186.14 2568
4186.75 2573
4187.36 2556
4187.97 2521
4188.58 2696
4189.19 2697
4189.81 2620
4190.42 2560
4191.03 2370
4191.64 2417
4192.25 2430
4192.86 2497
4193.47 2411
4194.08 2584
4194.69 2585
4195.30 2597
4195.91 2496
4196.52 2656
4197.13 2705
4197.74 2681
4198.36 2622
4198.97 2636
4199.58 2649
4200.19 2538
4200.80 2562
4201.41 2480
4202.02 2428
4202.63 2501
4203.25 2469
4203.86 2435
4204.47 2531
4205.08 2370
4205.69 2328
4206.30 2406
4206.92 2386
4207.53 2366
4208.14 2278
4208.75 2446
4209.36 2464
4209.97 2258
4210.59 2184
4211.20 2443
4211.81 2593
4212.42 2480
4213.03 2569
4213.65 2617
4214.26 2624
4214.87 2720
4215.48 2581
4216.10 2503
4216.71 2594
4217.32 2687
4217.93 2585
4218.55 2613
4219.16 2502
4219.77 2513
4220.38 2708
4221.00 2707
4221.61 2675
4222.22 2474
4222.83 2545
4223.45 2597
4224.06 2641
4224.67 2837
4225.29 2816
4225.90 2840
4226.51 2653
4227.13 2718
4227.74 2664
4228.35 2798
4228.96 2741
4229.58 2851
4230.19 3068
4230.80 2879
4231.42 2987
4232.03 3219
4232.65 3268
4233.26 3203
4233.87 3261
4234.49 3518
4235.10 4033
4235.71 4100
4236.33 4466
4236.94 4795
4237.56 4612
4238.17 4259
4238.78 4391
4239.40 4324
4240.01 3984
4240.63 3702
4241.24 3548
4241.85 3491
4242.47 3052
4243.08 3083
4243.70 2766
4244.31 2853
4244.93 2976
4245.54 2910
4246.15 2821
4246.77 2675
4247.38 2823
4248.00 2906
4248.61 2803
4249.23 2878
4249.84 2922
4250.46 2722
4251.07 2789
4251.69 2698
4252.30 2780
4252.92 2800
4253.53 2696
4254.15 2758
4254.76 2710
4255.38 2781
4255.99 2859
4256.61 2965
4257.22 2837
4257.84 2820
4258.45 2793
4259.07 2851
4259.69 2842
4260.30 2631
4260.92 2801
4261.53 2671
4262.15 2598
4262.76 2634
4263.38 2536
4263.99 2752
4264.61 2727
4265.23 2582
4265.84 2537
4266.46 2640
4267.07 2750
4267.69 2873
4268.31 2623
4268.92 2512
4269.54 2833
4270.16 2918
4270.77 2647
4271.39 2836
4272.00 2852
4272.62 2608
4273.24 2760
4273.85 2745
4274.47 2890
4275.09 2747
4275.70 2750
4276.32 2742
4276.94 2744
4277.55 2745
4278.17 2939
4278.79 2975
4279.40 2835
4280.02 2931
4280.64 2866
4281.26 2823
4281.87 2647
4282.49 2554
4283.11 2847
4283.72 2636
4284.34 2580
4284.96 2624
4285.58 2508
4286.19 2508
4286.81 2546
4287.43 2619
4288.05 2609
4288.66 2559
4289.28 2465
4289.90 2449
4290.52 2623
4291.13 2586
4291.75 2617
4292.37 2659
4292.99 2634
4293.61 2686
4294.22 2516
4294.84 2470
4295.46 2570
4296.08 2673
4296.70 2570
4297.31 2445
4297.93 2422
4298.55 2420
4299.17 2468
4299.79 2619
4300.41 2563
4301.03 2451
4301.64 2510
4302.26 2452
4302.88 2475
4303.50 2653
4304.12 2474
4304.74 2527
4305.36 2644
4305.97 2643
4306.59 2666
4307.21 2490
4307.83 2466
4308.45 2532
4309.07 2529
4309.69 2402
4310.31 2364
4310.93 2570
4311.55 2569
4312.17 2402
4312.78 2468
4313.40 2622
4314.02 2426
4314.64 2313
4315.26 2437
4315.88 2515
4316.50 2594
4317.12 2452
4317.74 2554
4318.36 2526
4318.98 2573
4319.60 2656
4320.22 2581
4320.84 2362
4321.46 2549
4322.08 2749
4322.70 2811
4323.32 2830
4323.94 2749
4324.56 2659
4325.18 2665
4325.80 2594
4326.42 2775
4327.04 2735
4327.66 2767
4328.28 2787
4328.90 2694
4329.52 2834
4330.14 3013
4330.76 2970
4331.39 2984
4332.01 2864
4332.63 2870
4333.25 2958
4333.87 2983
4334.49 2888
4335.11 3042
4335.73 3059
4336.35 3192
4336.97 3458
4337.59 3814
4338.22 3671
4338.84 3792
4339.46 4271
4340.08 4172
4340.70 4411
4341.32 4419
4341.94 4312
4342.57 4023
4343.19 4051
4343.81 3727
4344.43 3902
4345.05 4224
4345.67 4522
4346.29 4982
4346.92 5707
4347.54 6527
4348.16 6972
4348.78 7923
4349.40 8199
4350.03 7905
4350.65 7260
4351.27 7079
4351.89 6000
4352.51 5352
4353.14 4718
4353.76 4143
4354.38 3936
4355.00 3712
4355.63 3457
4356.25 3496
4356.87 3654
4357.49 3374
4358.12 3310
4358.74 3442
4359.36 3433
4359.98 3445
4360.61 3391
4361.23 3405
4361.85 3461
4362.48 3271
4363.10 3088
4363.72 3308
4364.34 3394
4364.97 3208
4365.59 3259
4366.21 3132
4366.84 3152
4367.46 3244
4368.08 3294
4368.71 3262
4369.33 3153
4369.95 3050
4370.58 3043
4371.20 2645
4371.82 2684
4372.45 2527
4373.07 2681
4373.70 2850
4374.32 2828
4374.94 2552
4375.57 2589
4376.19 2630
4376.81 2582
4377.44 2607
4378.06 2722
4378.69 2814
4379.31 2798
4379.94 2793
4380.56 2747
4381.18 2872
4381.81 2947
4382.43 2741
4383.06 2814
4383.68 2750
4384.31 2781
4384.93 2576
4385.55 2598
4386.18 2623
4386.80 2841
4387.43 2861
4388.05 2748
4388.68 2650
4389.30 2510
4389.93 2529
4390.55 2463
4391.18 2537
4391.80 2573
4392.43 2471
4393.05 2393
4393.68 2341
4394.30 2270
4394.93 2509
4395.55 2454
4396.18 2590
4396.80 2504
4397.43 2544
4398.05 2603
4398.68 2373
4399.31 2485
4399.93 2528
4400.56 2573
4401.18 2572
4401.81 2357
4402.43 2387
4403.06 2460
4403.69 2514
4404.31 2487
4404.94 2392
4405.56 2332
4406.19 2506
4406.82 2419
4407.44 2599
4408.07 2421
4408.69 2444
4409.32 2539
4409.95 2517
4410.57 2554
4411.20 2552
4411.83 2532
4412.45 2671
4413.08 2610
4413.71 2622
4414.33 2524
4414.96 2434
4415.59 2494
4416.21 2431
4416.84 2460
4417.47 2467
4418.09 2672
4418.72 2531
4419.35 2337
4419.97 2334
4420.60 2377
4421.23 2280
4421.85 2302
4422.48 2432
4423.11 2354
4423.74 2363
4424.36 2356
4424.99 2359
4425.62 2374
4426.25 2328
4426.87 2210
4427.50 2174
4428.13 2186
4428.76 2253
4429.38 2199
4430.01 2317
4430.64 2279
4431.27 2342
4431.89 2298
4432.52 2349
4433.15 2268
4433.78 2096
4434.41 2214
4435.03 2249
4435.66 2301
4436.29 2286
4436.92 2208
4437.55 2419
4438.18 2470
4438.80 2378
4439.43 2274
4440.06 2369
4440.69 2496
4441.32 2376
4441.95 2429
4442.57 2329
4443.20 2441
4443.83 2298
4444.46 2300
4445.09 2446
4445.72 2416
4446.35 2319
4446.98 2260
4447.61 2299
4448.23 2428
4448.86 2576
4449.49 2693
4450.12 2782
4450.75 2646
4451.38 2474
4452.01 2450
4452.64 2489
4453.27 2493
4453.90 2345
4454.53 2494
4455.16 2568
4455.79 2478
4456.42 2568
4457.05 2712
4457.67 2735
4458.30 2564
4458.93 2614
4459.56 2524
4460.19 2574
4460.82 2292
4461.45 2255
4462.08 2255
4462.71 2378
4463.34 2208
4463.97 2181
4464.60 2347
4465.23 2298
4465.86 2385
4466.49 2310
4467.13 2298
4467.76 2372
4468.39 2263
4469.02 2137
4469.65 2144
4470.28 2199
4470.91 2291
4471.54 2320
4472.17 2394
4472.80 2181
4473.43 2182
4474.06 2185
4474.69 2206
4475.32 2316
4475.95 2207
4476.59 2272
4477.22 2243
4477.85 2177
4478.48 2208
4479.11 2297
4479.74 2311
4480.37 2284
4481.00 2112
4481.64 2234
4482.27 2275
4482.90 2345
4483.53 2414
4484.16 2338
4484.79 2596
4485.42 2374
4486.06 2507
4486.69 2290
4487.32 2382
4487.95 2539
4488.58 2334
4489.22 2469
4489.85 2571
4490.48 2454
4491.11 2388
4491.74 2556
4492.38 2599
4493.01 2512
4493.64 2494
4494.27 2397
4494.90 2492
4495.54 2374
4496.17 2270
4496.80 2486
4497.43 2360
4498.07 2375
4498.70 2420
4499.33 2463
4499.96 2500
4500.60 2547
4501.23 2658
4501.86 2723
4502.50 2523
4503.13 2711
4503.76 2905
4504.39 2774
4505.03 2959
4505.66 2985
4506.29 2803
4506.93 2658
4507.56 2738
4508.19 2540
4508.83 2454
4509.46 2668
4510.09 2696
4510.73 2485
4511.36 2541
4511.99 2474
4512.63 2478
4513.26 2418
4513.89 2518
4514.53 2447
4515.16 2382
4515.80 2525
4516.43 2531
4517.06 2422
4517.70 2333
4518.33 2356
4518.97 2522
4519.60 2228
4520.23 2283
4520.87 2418
4521.50 2252
4522.14 2312
4522.77 2233
4523.40 2325
4524.04 2259
4524.67 2325
4525.31 2303
4525.94 2169
4526.58 2138
4527.21 2233
4527.85 2189
4528.48 2279
4529.12 2386
4529.75 2690
4530.38 2652
4531.02 2657
4531.65 2569
4532.29 2728
4532.92 2648
4533.56 2672
4534.19 2729
4534.83 2696
4535.46 2783
4536.10 2612
4536.74 2600
4537.37 2597
4538.01 2577
4538.64 2491
4539.28 2481
4539.91 2424
4540.55 2323
4541.18 2528
4541.82 2328
4542.45 2134
4543.09 2420
4543.73 2278
4544.36 2204
4545.00 2334
4545.63 2291
4546.27 2300
4546.91 2170
4547.54 2271
4548.18 2118
4548.81 2150
4549.45 2254
4550.09 2232
4550.72 2156
4551.36 2096
4551.99 2037
4552.63 2121
4553.27 2127
4553.90 2198
4554.54 2412
4555.18 2210
4555.81 2160
4556.45 2335
4557.09 2147
4557.72 2090
4558.36 2203
4559.00 2139
4559.63 2277
4560.27 2128
4560.91 2060
4561.54 2184
4562.18 2396
4562.82 2190
4563.46 2196
4564.09 2046
4564.73 2125
4565.37 2183
4566.00 2220
4566.64 2178
4567.28 2173
4567.92 2314
4568.55 2230
4569.19 2345
4569.83 2445
4570.47 2524
4571.10 2484
4571.74 2503
4572.38 2452
4573.02 2334
4573.66 2233
4574.29 2365
4574.93 2448
4575.57 2260
4576.21 2255
4576.85 2202
4577.48 2304
4578.12 2286
4578.76 2250
4579.40 2154
4580.04 2286
4580.67 2363
4581.31 2316
4581.95 2293
4582.59 2309
4583.23 2425
4583.87 2407
4584.51 2302
4585.14 2349
4585.78 2473
4586.42 2499
4587.06 2391
4587.70 2377
4588.34 2248
4588.98 2416
4589.62 2342
4590.26 2299
4590.89 2599
4591.53 2641
4592.17 2694
4592.81 2650
4593.45 2886
4594.09 3098
4594.73 3077
4595.37 3030
4596.01 2663
4596.65 2686
4597.29 2474
4597.93 2458
4598.57 2435
4599.21 2495
4599.85 2464
4600.49 2388
4601.12 2338
4601.76 2353
4602.40 2322
4603.04 2441
4603.68 2537
4604.32 2457
4604.96 2404
4605.60 2489
4606.24 2473
4606.88 2393
4607.52 2480
4608.17 2322
4608.81 2277
4609.45 2321
4610.09 2315
4610.73 2287
4611.37 2458
4612.01 2483
4612.65 2214
4613.29 2327
4613.93 2260
4614.57 2364
4615.21 2473
4615.85 2628
4616.49 2529
4617.13 2352
4617.77 2323
4618.41 2453
4619.06 2552
4619.70 2519
4620.34 2389
4620.98 2506
4621.62 2301
4622.26 2212
4622.90 2260
4623.54 2084
4624.19 2250
4624.83 2312
4625.47 2240
4626.11 2214
4626.75 2369
4627.39 2207
4628.03 2211
4628.68 2145
4629.32 2259
4629.96 2297
4630.60 2219
4631.24 2234
4631.89 2116
4632.53 2131
4633.17 2352
4633.81 2504
4634.45 2549
4635.10 2563
4635.74 2639
4636.38 2457
4637.02 2492
4637.66 2671
4638.31 2749
4638.95 2524
4639.59 2473
4640.23 2659
4640.88 2493
4641.52 2664
4642.16 2733
4642.80 2525
4643.45 2673
4644.09 2721
4644.73 2509
4645.38 2307
4646.02 2331
4646.66 2371
4647.30 2384
4647.95 2338
4648.59 2555
4649.23 2383
4649.88 2371
4650.52 2374
4651.16 2388
4651.81 2339
4652.45 2276
4653.09 2238
4653.74 2280
4654.38 2126
4655.02 2226
4655.67 2470
4656.31 2368
4656.95 2153
4657.60 2270
4658.24 2063
4658.89 2137
4659.53 2294
4660.17 2257
4660.82 2098
4661.46 2236
4662.10 2247
4662.75 2245
4663.39 2240
4664.04 2202
4664.68 2135
4665.33 2198
4665.97 2279
4666.61 2299
4667.26 2071
4667.90 2243
4668.55 2124
4669.19 2079
4669.84 2265
4670.48 2159
4671.12 2136
4671.77 2218
4672.41 2219
4673.06 2164
4673.70 2162
4674.35 1987
4674.99 2157
4675.64 2201
4676.28 1963
4676.93 2095
4677.57 2203
4678.22 2120
4678.86 2143
4679.51 2174
4680.15 2406
4680.80 2468
4681.44 2462
4682.09 2324
4682.74 2440
4683.38 2342
4684.03 2218
4684.67 2279
4685.32 2327
4685.96 2170
4686.61 2278
4687.25 2297
4687.90 2400
4688.55 2367
4689.19 2245
4689.84 2466
4690.48 2218
4691.13 2264
4691.78 2381
4692.42 2382
4693.07 2375
4693.71 2289
4694.36 2318
4695.01 2415
4695.65 2466
4696.30 2376
4696.95 2593
4697.59 2504
4698.24 2373
4698.89 2729
4699.53 2762
4700.18 2806
4700.83 2940
4701.47 3198
4702.12 3097
4702.77 2756
4703.41 2978
4704.06 2879
4704.71 2766
4705.35 2572
4706.00 2354
4706.65 2354
4707.29 2530
4707.94 2339
4708.59 2427
4709.24 2519
4709.88 2703
4710.53 2622
4711.18 2454
4711.83 2439
4712.47 2426
4713.12 2325
4713.77 2436
4714.42 2603
4715.06 2767
4715.71 2488
4716.36 2535
4717.01 2536
4717.65 2600
4718.30 2524
4718.95 2481
4719.60 2665
4720.25 2429
4720.89 2493
4721.54 2597
4722.19 2541
4722.84 2522
4723.49 2562
4724.13 2675
4724.78 2460
4725.43 2504
4726.08 2647
4726.73 2586
4727.38 2689
4728.03 2807
4728.67 2975
4729.32 3016
4729.97 3189
4730.62 2866
4731.27 2902
4731.92 2839
4732.57 2604
4733.22 2464
4733.86 2515
4734.51 2539
4735.16 2538
4735.81 2656
4736.46 2698
4737.11 2453
4737.76 2456
4738.41 2519
4739.06 2501
4739.71 2705
4740.36 2637
4741.01 2527
4741.65 2506
4742.30 2609
4742.95 2721
4743.60 2636
4744.25 2745
4744.90 2832
4745.55 2616
4746.20 2577
4746.85 2790
4747.50 2598
4748.15 2498
4748.80 2797
4749.45 2803
4750.10 2805
4750.75 2893
4751.40 2847
4752.05 3095
4752.70 3129
4753.35 3299
4754.00 3224
4754.65 3276
4755.30 3212
4755.95 3069
4756.61 3197
4757.26 2960
4757.91 2917
4758.56 2882
4759.21 2738
4759.86 2670
4760.51 2484
4761.16 2476
4761.81 2595
4762.46 2632
4763.11 2515
4763.76 2457
4764.41 2376
4765.07 2443
4765.72 2397
4766.37 2257
4767.02 2479
4767.67 2554
4768.32 2638
4768.97 2696
4769.62 2796
4770.28 2839
4770.93 2692
4771.58 2713
4772.23 2578
4772.88 2576
4773.53 2505
4774.19 2450
4774.84 2543
4775.49 2470
4776.14 2440
4776.79 2482
4777.44 2292
4778.10 2212
4778.75 2356
4779.40 2446
4780.05 2642
4780.70 2511
4781.36 2541
4782.01 2571
4782.66 2745
4783.31 2787
4783.97 2531
4784.62 2445
4785.27 2628
4785.92 2622
4786.58 2615
4787.23 2575
4787.88 2411
4788.53 2506
4789.19 2356
4789.84 2386
4790.49 2461
4791.15 2703
4791.80 2765
4792.45 2586
4793.10 2620
4793.76 2840
4794.41 2810
4795.06 2764
4795.72 2731
4796.37 2590
4797.02 2445
4797.68 2344
4798.33 2671
4798.98 2615
4799.64 2342
4800.29 2453
4800.94 2346
4801.60 2340
4802.25 2413
4802.90 2526
4803.56 2347
4804.21 2361
4804.87 2503
4805.52 2379
4806.17 2342
4806.83 2322
4807.48 2282
4808.14 2303
4808.79 2247
4809.44 2269
4810.10 2239
4810.75 2304
4811.41 2475
4812.06 2380
4812.71 2506
4813.37 2376
4814.02 2423
4814.68 2597
4815.33 2536
4815.99 2438
4816.64 2607
4817.30 2642
4817.95 2622
4818.61 2476
4819.26 2668
4819.92 2651
4820.57 2462
4821.23 2585
4821.88 2624
4822.53 2608
4823.19 2648
4823.85 2709
4824.50 2513
4825.16 2626
4825.81 2645
4826.47 2595
4827.12 2660
4827.78 3038
4828.43 3038
4829.09 2949
4829.74 2779
4830.40 2941
4831.05 3003
4831.71 3132
4832.37 3072
4833.02 2842
4833.68 3064
4834.33 2927
4834.99 2869
4835.64 2966
4836.30 3048
4836.96 3261
4837.61 3176
4838.27 3252
4838.92 3285
4839.58 3366
4840.24 3305
4840.89 3491
4841.55 3435
4842.21 3373
4842.86 3526
4843.52 3632
4844.18 3787
4844.83 3854
4845.49 3834
4846.14 3748
4846.80 3784
4847.46 4054
4848.11 3843
4848.77 3889
4849.43 4437
4850.09 5123
4850.74 5531
4851.40 5870
4852.06 6605
4852.71 6714
4853.37 6731
4854.03 6925
4854.68 6391
4855.34 5861
4856.00 5613
4856.66 4964
4857.31 4652
4857.97 4770
4858.63 4650
4859.29 4561
4859.94 4671
4860.60 4764
4861.26 4725
4861.92 4476
4862.57 4208
4863.23 4375
4863.89 4359
4864.55 4250
4865.21 4391
4865.86 4305
4866.52 4485
4867.18 4789
4867.84 4570
4868.50 4260
4869.15 4613
4869.81 4588
4870.47 4248
4871.13 4290
4871.79 4489
4872.45 4346
4873.10 3951
4873.76 3940
4874.42 3853
4875.08 3685
4875.74 3808
4876.40 3623
4877.06 3714
4877.71 3629
4878.37 3687
4879.03 3912
4879.69 3676
4880.35 3744
4881.01 3732
4881.67 3644
4882.33 3504
4882.99 3573
4883.65 3838
4884.30 3729
4884.96 3404
4885.62 3154
4886.28 3043
4886.94 3109
4887.60 3236
4888.26 3051
4888.92 3079
4889.58 3402
4890.24 3549
4890.90 3403
4891.56 3676
4892.22 3932
4892.88 3841
4893.54 3524
4894.20 3771
4894.86 3621
4895.52 3759
4896.18 3537
4896.84 3420
4897.50 3202
4898.16 3081
4898.82 3119
4899.48 3044
4900.14 3217
4900.80 3296
4901.46 3631
4902.12 3524
4902.78 3329
4903.44 3257
4904.10 3347
4904.76 3192
4905.42 3220
4906.08 3224
4906.74 3090
4907.40 3043
4908.06 2867
4908.73 3008
4909.39 2878
4910.05 2853
4910.71 2886
4911.37 2907
4912.03 2848
4912.69 2848
4913.35 2878
4914.01 2732
4914.68 2844
4915.34 2645
4916.00 2373
4916.66 2610
4917.32 2687
4917.98 2652
4918.64 2599
4919.31 2441
4919.97 2522
4920.63 2615
4921.29 2549
4921.95 2659
4922.61 2518
4923.28 2450
4923.94 2652
4924.60 2538
4925.26 2363
4925.92 2403
4926.59 2586
4927.25 2502
4927.91 2587
4928.57 2511
4929.23 2514
4929.90 2509
4930.56 2620
4931.22 2535
4931.88 2614
4932.55 2433
4933.21 2477
4933.87 2372
4934.53 2466
4935.20 2459
4935.86 2446
4936.52 2463
4937.18 2380
4937.85 2313
4938.51 2436
4939.17 2427
4939.84 2565
4940.50 2583
4941.16 2390
4941.82 2350
4942.49 2253
4943.15 2304
4943.81 2332
4944.48 2349
4945.14 2265
4945.80 2205
4946.47 2446
4947.13 2387
4947.79 2272
4948.46 2236
4949.12 2389
4949.79 2525
4950.45 2462
4951.11 2217
4951.78 2279
4952.44 2407
4953.10 2461
4953.77 2372
4954.43 2283
4955.10 2206
4955.76 2470
4956.42 2131
4957.09 2381
4957.75 2219
4958.42 2173
4959.08 2205
4959.74 2319
4960.41 2400
4961.07 2374
4961.74 2287
4962.40 2324
4963.07 2396
4963.73 2409
4964.40 2609
4965.06 2630
4965.73 2698
4966.39 2767
4967.05 2827
4967.72 2699
4968.38 2598
4969.05 2465
4969.71 2433
4970.38 2426
4971.04 2209
4971.71 2237
4972.37 2402
4973.04 2310
4973.70 2264
4974.37 2313
4975.04 2357
4975.70 2222
4976.37 2261
4977.03 2232
4977.70 2434
4978.36 2348
4979.03 2536
4979.69 2492
4980.36 2443
4981.03 2466
4981.69 2428
4982.36 2259
4983.02 2333
4983.69 2337
4984.35 2460
4985.02 2495
4985.69 2321
4986.35 2264
4987.02 2323
4987.68 2222
4988.35 2322
4989.02 2354
4989.68 2373
4990.35 2643
4991.02 2603
4991.68 2617
4992.35 2556
4993.02 2613
4993.68 2506
4994.35 2570
4995.02 2525
4995.68 2359
4996.35 2485
4997.02 2507
4997.68 2477
4998.35 2464
4999.02 2317
4999.68 2192
5000.35 2153
5001.02 2191
5001.68 2226
5002.35 2153
5003.02 2307
5003.69 2144
5004.35 2098
5005.02 2033
5005.69 2230
5006.35 2149
5007.02 2087
5007.69 2097
5008.36 2056
5009.02 2116
5009.69 2116
5010.36 2293
5011.03 2176
5011.70 2334
5012.36 2305
5013.03 2260
5013.70 2217
5014.37 2095
5015.04 2207
5015.70 2127
5016.37 2057
5017.04 2340
5017.71 2180
5018.38 2152
5019.04 2255
5019.71 2180
5020.38 2240
5021.05 2185
5021.72 2217
5022.39 2135
5023.05 2250
5023.72 2204
5024.39 2114
5025.06 2029
5025.73 2298
5026.40 2193
5027.07 2141
5027.74 2169
5028.40 2226
5029.07 2223
5029.74 2275
5030.41 2309
5031.08 2354
5031.75 2294
5032.42 2129
5033.09 2183
5033.76 2269
5034.43 2152
5035.10 2082
5035.76 2093
5036.43 2299
5037.10 2120
5037.77 1968
5038.44 2081
5039.11 1986
5039.78 2221
5040.45 2159
5041.12 2156
5041.79 2076
5042.46 1939
5043.13 2140
5043.80 2164
5044.47 1925
5045.14 2019
5045.81 2038
5046.48 2080
5047.15 2010
5047.82 2078
5048.49 2024
5049.16 1956
5049.83 1956
5050.50 1852
5051.17 1978
5051.84 1969
5052.51 1980
5053.18 2008
5053.85 2027
5054.52 2138
5055.20 1951
5055.87 1983
5056.54 2055
5057.21 2163
5057.88 2016
5058.55 2072
5059.22 2020
5059.89 2157
5060.56 2000
5061.23 2025
5061.90 2007
5062.58 2026
5063.25 1980
5063.92 2074
5064.59 2068
5065.26 2019
5065.93 2045
5066.60 2103
5067.27 2050
5067.95 2013
5068.62 2121
5069.29 2157
5069.96 2027
5070.63 1986
5071.30 1866
5071.98 1975
5072.65 1981
5073.32 1935
5073.99 1983
5074.66 1980
5075.34 2188
5076.01 1949
5076.68 2057
5077.35 2018
5078.02 2120
5078.70 2126
5079.37 2214
5080.04 2282
5080.71 2319
5081.39 2168
5082.06 2239
5082.73 2250
5083.40 2238
5084.08 2181
5084.75 2242
5085.42 2181
5086.09 2036
5086.77 2015
5087.44 2078
5088.11 2170
5088.79 2123
5089.46 2003
5090.13 2069
5090.80 2094
5091.48 2279
5092.15 2355
5092.82 2238
5093.50 2246
5094.17 2382
5094.84 2304
5095.52 2314
5096.19 2482
5096.86 2336
5097.54 2267
5098.21 2322
5098.88 2288
5099.56 2003
5100.23 2009
5100.90 2064
5101.58 2166
5102.25 2122
5102.93 2033
5103.60 1985
5104.27 2052
5104.95 2092
5105.62 2186
5106.30 2170
5106.97 2131
5107.64 2108
5108.32 2203
5108.99 2165
5109.67 2031
5110.34 2139
5111.02 2113
5111.69 2077
5112.36 1982
5113.04 1995
5113.71 2207
5114.39 2302
5115.06 2001
5115.74 2019
5116.41 2028
5117.09 2075
5117.76 2024
5118.44 2089
5119.11 2135
5119.79 2087
5120.46 2055
5121.14 2302
5121.81 2304
5122.49 2440
5123.16 2555
5123.84 2245
5124.51 2100
5125.19 2203
5125.86 2265
5126.54 2164
5127.21 2288
5127.89 2203
5128.56 2097
5129.24 1950
5129.92 2044
5130.59 2056
5131.27 2031
5131.94 2030
5132.62 2163
5133.29 2252
5133.97 2219
5134.65 2199
5135.32 2235
5136.00 2240
5136.67 2215
5137.35 2097
5138.03 2059
5138.70 2097
5139.38 2069
5140.05 2035
5140.73 2079
5141.41 2124
5142.08 1983
5142.76 2168
5143.44 2135
5144.11 2002
5144.79 2034
5145.47 1971
5146.14 1938
5146.82 1897
5147.50 1902
5148.17 1954
5148.85 1923
5149.53 1920
5150.20 1924
5150.88 1882
5151.56 1948
5152.24 1930
5152.91 1897
5153.59 1902
5154.27 1974
5154.94 2022
5155.62 1986
5156.30 1997
5156.98 1959
5157.65 1951
5158.33 1906
5159.01 1919
5159.69 2038
5160.36 2054
5161.04 1953
5161.72 1963
5162.40 1985
5163.07 2017
5163.75 2008
5164.43 1971
5165.11 1745
5165.79 1845
5166.46 1815
5167.14 2048
5167.82 1971
5168.50 1897
5169.18 2090
5169.86 2053
5170.53 1981
5171.21 2067
5171.89 2000
5172.57 1822
5173.25 1847
5173.93 1801
5174.60 1930
5175.28 1917
5175.96 1970
5176.64 2122
5177.32 2042
5178.00 2065
5178.68 2082
5179.36 1884
5180.03 1925
5180.71 1953
5181.39 1917
5182.07 1992
5182.75 2022
5183.43 2073
5184.11 2091
5184.79 2067
5185.47 2024
5186.15 2066
5186.83 1868
5187.51 1822
5188.18 1827
5188.86 1823
5189.54 1863
5190.22 1829
5190.90 1830
5191.58 1707
5192.26 1958
5192.94 1993
5193.62 1763
5194.30 1801
5194.98 1814
5195.66 1865
5196.34 1926
5197.02 1938
5197.70 1944
5198.38 1886
5199.06 2059
5199.74 1993
5200.42 1989
5201.10 2073
5201.78 2050
5202.46 1969
5203.14 1934
5203.82 1948
5204.50 1911
5205.19 1909
5205.87 1886
5206.55 1969
5207.23 1867
5207.91 1859
5208.59 1857
5209.27 1822
5209.95 1920
5210.63 1986
5211.31 2110
5211.99 2163
5212.67 2338
5213.36 2084
5214.04 2156
5214.72 2152
5215.40 2057
5216.08 1976
5216.76 2180
5217.44 2050
5218.12 1929
5218.81 2128
5219.49 2217
5220.17 2139
5220.85 1992
5221.53 2034
5222.21 2194
5222.90 2107
5223.58 1941
5224.26 2086
5224.94 2157
5225.62 1997
5226.30 1890
5226.99 1965
5227.67 2056
5228.35 2039
5229.03 1951
5229.71 1904
5230.40 1947
5231.08 1896
5231.76 1903
5232.44 1848
5233.13 2067
5233.81 1909
5234.49 2014
5235.17 2090
5235.86 2114
5236.54 2124
5237.22 1867
5237.90 1958
5238.59 2206
5239.27 2223
5239.95 2130
5240.64 2060
5241.32 2058
5242.00 2190
5242.68 2182
5243.37 2073
5244.05 2137
5244.73 2106
5245.42 2007
5246.10 2036
5246.78 2006
5247.47 1988
5248.15 1925
5248.83 2037
5249.52 1954
5250.20 2228
5250.88 2019
5251.57 1988
5252.25 2073
5252.93 2100
5253.62 2136
5254.30 2098
5254.99 2195
5255.67 2242
5256.35 2039
5257.04 2034
5257.72 2110
5258.41 2028
5259.09 2148
5259.77 2052
5260.46 1983
5261.14 2125
5261.83 2111
5262.51 1996
5263.20 1997
5263.88 2160
5264.56 2460
5265.25 2307
5265.93 2120
5266.62 2200
5267.30 2102
5267.99 2143
5268.67 2089
5269.36 2190
5270.04 2081
5270.73 2141
5271.41 2158
5272.10 2093
5272.78 2103
5273.47 1898
5274.15 1974
5274.84 1986
5275.52 2058
5276.21 2021
5276.89 2120
5277.58 1999
5278.26 1890
5278.95 1958
5279.63 1979
5280.32 2030
5281.00 1942
5281.69 2074
5282.38 2050
5283.06 2003
5283.75 2121
5284.43 2101
5285.12 1996
5285.80 2081
5286.49 2135
5287.18 2029
5287.86 2065
5288.55 2145
5289.23 1835
5289.92 1831
5290.61 1739
5291.29 1976
5291.98 2057
5292.66 1865
5293.35 1913
5294.04 1761
5294.72 1919
5295.41 2029
5296.10 2067
5296.78 1966
5297.47 1872
5298.16 2009
5298.84 2072
5299.53 2035
5300.22 2117
5300.90 2066
5301.59 2060
5302.28 2091
5302.96 2122
5303.65 2149
5304.34 2004
5305.03 2144
5305.71 2243
5306.40 2181
5307.09 2068
5307.77 2160
5308.46 2052
5309.15 2030
5309.84 2173
5310.52 2203
5311.21 2111
5311.90 2174
5312.59 2223
5313.27 2118
5313.96 2134
5314.65 2057
5315.34 2123
5316.02 2024
5316.71 2122
5317.40 1995
5318.09 2042
5318.78 2090
5319.46 2155
5320.15 2060
5320.84 2286
5321.53 2471
5322.22 2500
5322.90 2496
5323.59 2316
5324.28 2411
5324.97 2438
5325.66 2127
5326.35 2102
5327.04 2174
5327.72 2109
5328.41 2125
5329.10 1911
5329.79 2001
5330.48 2036
5331.17 2119
5331.86 1899
5332.54 1947
5333.23 1869
5333.92 1973
5334.61 1954
5335.30 2018
5335.99 2006
5336.68 2030
5337.37 1939
5338.06 1775
5338.75 1917
5339.44 1991
5340.12 1882
5340.81 1863
5341.50 2034
5342.19 1990
5342.88 2030
5343.57 2105
5344.26 2042
5344.95 2110
5345.64 2175
5346.33 2131
5347.02 2067
5347.71 2095
5348.40 1998
5349.09 2029
5349.78 2120
5350.47 2183
5351.16 2044
5351.85 2087
5352.54 2058
5353.23 2138
5353.92 2110
5354.61 2110
5355.30 2031
5355.99 2158
5356.68 2131
5357.37 1957
5358.06 1982
5358.75 1833
5359.44 1843
5360.14 1907
5360.83 1914
5361.52 2003
5362.21 1968
5362.90 1955
5363.59 1951
5364.28 1953
5364.97 1924
5365.66 2085
5366.35 1891
5367.04 1925
5367.74 2163
5368.43 1985
5369.12 1828
5369.81 1940
5370.50 1957
5371.19 1922
5371.88 1924
5372.57 1908
5373.27 1808
5373.96 1779
5374.65 1878
5375.34 1992
5376.03 1859
5376.72 1916
5377.42 1881
5378.11 1938
5378.80 1968
5379.49 1789
5380.18 1932
5380.88 1815
5381.57 2050
5382.26 1937
5382.95 1878
5383.64 1927
5384.34 1807
5385.03 1822
5385.72 1856
5386.41 1859
5387.11 1781
5387.80 1716
5388.49 1804
5389.18 1854
5389.88 1877
5390.57 1876
5391.26 1914
5391.95 2006
5392.65 1989
5393.34 2023
5394.03 2097
5394.72 1997
5395.42 2121
5396.11 1984
5396.80 1916
5397.50 1943
5398.19 1803
5398.88 1873
5399.58 1974
5400.27 1835
5400.96 1856
5401.66 1869
5402.35 1857
5403.04 1892
5403.74 1826
5404.43 1788
5405.12 1940
5405.82 1915
5406.51 1811
5407.20 1711
5407.90 1737
5408.59 1831
5409.28 1993
5409.98 1874
5410.67 1815
5411.37 1965
5412.06 1992
5412.75 1967
5413.45 1861
5414.14 1832
5414.84 1779
5415.53 1798
5416.23 1823
5416.92 1919
5417.61 1812
5418.31 1843
5419.00 1923
5419.70 1937
5420.39 1939
5421.09 1953
5421.78 1962
5422.48 1983
5423.17 1899
5423.87 1831
5424.56 1793
5425.25 1943
5425.95 2158
5426.64 1956
5427.34 1825
5428.03 1886
5428.73 1905
5429.42 2002
5430.12 1948
5430.82 1917
5431.51 1854
5432.21 2027
5432.90 1970
5433.60 1980
5434.29 1969
5434.99 2059
5435.68 2009
5436.38 1897
5437.07 2139
5437.77 1940
5438.47 2088
5439.16 2133
5439.86 2042
5440.55 2031
5441.25 1977
5441.94 2037
5442.64 2047
5443.34 2053
5444.03 2040
5444.73 2105
5445.42 2214
5446.12 2128
5446.82 2343
5447.51 2270
5448.21 2363
5448.91 2359
5449.60 2442
5450.30 2364
5450.99 2343
5451.69 2375
5452.39 2426
5453.08 2380
5453.78 2265
5454.48 2275
5455.17 2249
5455.87 2098
5456.57 2101
5457.27 2124
5457.96 2139
5458.66 2147
5459.36 2061
5460.05 1984
5460.75 2167
5461.45 2171
5462.14 2133
5462.84 2256
5463.54 2128
5464.24 2301
5464.93 2318
5465.63 2178
5466.33 2275
5467.03 2308
5467.72 2292
5468.42 2374
5469.12 2217
5469.82 2140
5470.51 2185
5471.21 2114
5471.91 2246
5472.61 2218
5473.31 2292
5474.00 2472
5474.70 2358
5475.40 2407
5476.10 2437
5476.80 2561
5477.49 2527
5478.19 2583
5478.89 2642
5479.59 2674
5480.29 2878
5480.99 3042
5481.68 3514
5482.38 3732
5483.08 3887
5483.78 3901
5484.48 3636
5485.18 3707
5485.88 3480
5486.57 3344
5487.27 2900
5487.97 2899
5488.67 3031
5489.37 2807
5490.07 2869
5490.77 2966
5491.47 2762
5492.17 2911
5492.87 2981
5493.56 3022
5494.26 2973
5494.96 3275
5495.66 3032
5496.36 3035
5497.06 3122
5497.76 3103
5498.46 3042
5499.16 3117
5499.86 3333
5500.56 3886
5501.26 4171
5501.96 4621
5502.66 5163
5503.36 5403
5504.06 5767
5504.76 5635
5505.46 5371
5506.16 4747
5506.86 4288
5507.56 3839
5508.26 3690
5508.96 3474
5509.66 3216
5510.36 3075
5511.06 3102
5511.76 3074
5512.46 3101
5513.16 3053
5513.86 2718
5514.56 2784
5515.26 2902
5515.96 2768
5516.66 2765
5517.36 2726
5518.07 2744
5518.77 2756
5519.47 2772
5520.17 2804
5520.87 2617
5521.57 2788
5522.27 2653
5522.97 2858
5523.67 2757
5524.37 2646
5525.08 2563
5525.78 2414
5526.48 2306
5527.18 2195
5527.88 2446
5528.58 2380
5529.28 2333
5529.99 2242
5530.69 2304
5531.39 2205
5532.09 2259
5532.79 2346
5533.49 2277
5534.20 2415
5534.90 2212
5535.60 2172
5536.30 2284
5537.00 2215
5537.70 2310
5538.41 2054
5539.11 2226
5539.81 2167
5540.51 2056
5541.22 2172
5541.92 2286
5542.62 2261
5543.32 2213
5544.02 2160
5544.73 2004
5545.43 2041
5546.13 2124
5546.84 2211
5547.54 2203
5548.24 2047
5548.94 1946
5549.65 2013
5550.35 1958
5551.05 2008
5551.75 2084
5552.46 2237
5553.16 2075
5553.86 2081
5554.57 2210
5555.27 2018
5555.97 1984
5556.68 1956
5557.38 1964
5558.08 1809
5558.79 1997
5559.49 1987
5560.19 1913
5560.90 1879
5561.60 1935
5562.30 1946
5563.01 1986
5563.71 2164
5564.41 2185
5565.12 2154
5565.82 2116
5566.53 1982
5567.23 1994
5567.93 1990
5568.64 2053
5569.34 2113
5570.05 2131
5570.75 2002
5571.45 2098
5572.16 1973
5572.86 1927
5573.57 2109
5574.27 2091
5574.98 1934
5575.68 1978
5576.38 1995
5577.09 2047
5577.79 1955
5578.50 2046
5579.20 2127
5579.91 2136
5580.61 2152
5581.32 1984
5582.02 1946
5582.73 1802
5583.43 1836
5584.14 1859
5584.84 1898
5585.55 1909
5586.25 1845
5586.96 1930
5587.66 1861
5588.37 1841
5589.07 1907
5589.78 1704
5590.48 1831
5591.19 1733
5591.89 1793
5592.60 1734
5593.31 1756
5594.01 1765
5594.72 1913
5595.42 1907
5596.13 1865
5596.83 1717
5597.54 1917
5598.25 2053
5598.95 1839
5599.66 1850
5600.36 1856
5601.07 1879
5601.78 1859
5602.48 1945
5603.19 1803
5603.89 1991
5604.60 1845
5605.31 1870
5606.01 1820
5606.72 1824
5607.43 1980
5608.13 1850
5608.84 1819
5609.54 1756
5610.25 1786
5610.96 1735
5611.66 1801
5612.37 1802
5613.08 1944
5613.79 1915
5614.49 1953
5615.20 1872
5615.91 1848
5616.61 1760
5617.32 1856
5618.03 2007
5618.73 1890
5619.44 1816
5620.15 1645
5620.86 1773
5621.56 1943
5622.27 1913
5622.98 1897
5623.69 1763
5624.39 1782
5625.10 1832
5625.81 1859
5626.52 1930
5627.22 1778
5627.93 1892
5628.64 1861
5629.35 1894
5630.05 1927
5630.76 1959
5631.47 2011
5632.18 2104
5632.89 2068
5633.59 2034
5634.30 2011
5635.01 1925
5635.72 1843
5636.43 1899
5637.14 1965
5637.84 1912
5638.55 1882
5639.26 1801
5639.97 1924
5640.68 2002
5641.39 1921
5642.10 1981
5642.80 2056
5643.51 2000
5644.22 2004
5644.93 2069
5645.64 2010
5646.35 1954
5647.06 1856
5647.77 1901
5648.47 2012
5649.18 1936
5649.89 2040
5650.60 2050
5651.31 2082
5652.02 1967
5652.73 1831
5653.44 2004
5654.15 2090
5654.86 2030
5655.57 1973
5656.28 2049
5656.99 2151
5657.70 2226
5658.41 2225
5659.12 2358
5659.83 2637
5660.54 3018
5661.24 2711
5661.95 2650
5662.66 2558
5663.37 2404
5664.08 2189
5664.79 2171
5665.50 2133
5666.21 2058
5666.93 2013
5667.64 1954
5668.35 2050
5669.06 2100
5669.77 1939
5670.48 2057
5671.19 1959
5671.90 1824
5672.61 1933
5673.32 1974
5674.03 2069
5674.74 1869
5675.45 1854
5676.16 2047
5676.87 1875
5677.58 1896
5678.29 2110
5679.01 1845
5679.72 1981
5680.43 1894
5681.14 1945
5681.85 1978
5682.56 1946
5683.27 1982
5683.98 1913
5684.69 1889
5685.41 1938
5686.12 2004
5686.83 1973
5687.54 1907
5688.25 1840
5688.96 1962
5689.67 1928
5690.39 2027
5691.10 1962
5691.81 1980
5692.52 1966
5693.23 1786
5693.95 1805
5694.66 1813
5695.37 1930
5696.08 1932
5696.79 1798
5697.51 1742
5698.22 1762
5698.93 1793
5699.64 1861
5700.35 1812
5701.07 1705
5701.78 1839
5702.49 1776
5703.20 1651
5703.92 1602
5704.63 1580
5705.34 1593
5706.05 1703
5706.77 1850
5707.48 1819
5708.19 1794
5708.90 1792
5709.62 1757
5710.33 1807
5711.04 1825
5711.76 1816
5712.47 1778
5713.18 1896
5713.90 1604
5714.61 1595
5715.32 1693
5716.04 1681
5716.75 1608
5717.46 1698
5718.18 1789
5718.89 1815
5719.60 1784
5720.32 1728
5721.03 1752
5721.74 1830
5722.46 1922
5723.17 1767
5723.88 1826
5724.60 1749
5725.31 1637
5726.03 1714
5726.74 1782
5727.45 1865
5728.17 1794
5728.88 1803
5729.60 1895
5730.31 1812
5731.02 1949
5731.74 1918
5732.45 1829
5733.17 1851
5733.88 1957
5734.60 1723
5735.31 1760
5736.02 1913
5736.74 1724
5737.45 1793
5738.17 1793
5738.88 1727
5739.60 1636
5740.31 1699
5741.03 1831
5741.74 1667
5742.46 1744
5743.17 1656
5743.89 1681
5744.60 1670
5745.32 1624
5746.03 1722
5746.75 1700
5747.46 1685
5748.18 1690
5748.89 1666
5749.61 1691
5750.32 1854
5751.04 1734
5751.76 1725
5752.47 1672
5753.19 1703
5753.90 1590
5754.62 1624
5755.33 1812
5756.05 1698
5756.77 1835
5757.48 1717
5758.20 1590
5758.91 1559
5759.63 1720
5760.34 1719
5761.06 1654
5761.78 1582
5762.49 1519
5763.21 1560
5763.93 1588
5764.64 1655
5765.36 1689
5766.07 1616
5766.79 1489
5767.51 1753
5768.22 1661
5768.94 1563
5769.66 1584
5770.37 1755
5771.09 1781
5771.81 1667
5772.52 1842
5773.24 1797
5773.96 1755
5774.67 1730
5775.39 1752
5776.11 1639
5776.83 1714
5777.54 1535
5778.26 1560
5778.98 1648
5779.69 1602
5780.41 1854
5781.13 1827
5781.85 1847
5782.56 1755
5783.28 1662
5784.00 1733
5784.72 1595
5785.43 1703
5786.15 1855
5786.87 1718
5787.59 1725
5788.30 1711
5789.02 1696
5789.74 1666
5790.46 1790
5791.18 1618
5791.89 1597
5792.61 1695
5793.33 1654
5794.05 1785
5794.77 1738
5795.48 1799
5796.20 1910
5796.92 1872
5797.64 1969
5798.36 1921
5799.08 1840
5799.80 1889
5800.51 1967
5801.23 1927
5801.95 1957
5802.67 2171
5803.39 2324
5804.11 2574
5804.83 2729
5805.54 2921
5806.26 2956
5806.98 2891
5807.70 2728
5808.42 2590
5809.14 2322
5809.86 2100
5810.58 2272
5811.30 2122
5812.02 1947
5812.74 2063
5813.45 1841
5814.17 1941
5814.89 1911
5815.61 2005
5816.33 1935
5817.05 1973
5817.77 2124
5818.49 2100
5819.21 2056
5819.93 2063
5820.65 2031
5821.37 2063
5822.09 1974
5822.81 2080
5823.53 2111
5824.25 2099
5824.97 2027
5825.69 1963
5826.41 1928
5827.13 1884
5827.85 1864
5828.57 1800
5829.29 1820
5830.01 1811
5830.73 1829
5831.45 1825
5832.17 1893
5832.89 1755
5833.61 1821
5834.33 1732
5835.06 1790
5835.78 1781
5836.50 1774
5837.22 1883
5837.94 1809
5838.66 1829
5839.38 1857
5840.10 1730
5840.82 1764
5841.54 1786
5842.26 1831
5842.99 1792
5843.71 1795
5844.43 1938
5845.15 1897
5845.87 1803
5846.59 1742
5847.31 1708
5848.04 1714
5848.76 1810
5849.48 1863
5850.20 1852
5850.92 1811
5851.64 1803
5852.36 1820
5853.09 1875
5853.81 1910
5854.53 1869
5855.25 1827
5855.97 1807
5856.70 1782
5857.42 1842
5858.14 1811
5858.86 1804
5859.58 1867
5860.31 1885
5861.03 1774
5861.75 1839
5862.47 1973
5863.20 1970
5863.92 1866
5864.64 1945
5865.36 1909
5866.09 2080
5866.81 2027
5867.53 2059
5868.25 2019
5868.98 1936
5869.70 1959
5870.42 1909
5871.15 1871
5871.87 1906
5872.59 2079
5873.31 2020
5874.04 1942
5874.76 1958
5875.48 1785
5876.21 1839
5876.93 1771
5877.65 1818
5878.38 1846
5879.10 1794
5879.82 1849
5880.55 1873
5881.27 1850
5881.99 1863
5882.72 1922
5883.44 1896
5884.17 1978
5884.89 2023
5885.61 1926
5886.34 2219
5887.06 2024
5887.78 2152
5888.51 2033
5889.23 2006
5889.96 2082
5890.68 1978
5891.41 1961
5892.13 1889
5892.85 1853
5893.58 1825
5894.30 1826
5895.03 1878
5895.75 1841
5896.48 1790
5897.20 1739
5897.92 1862
5898.65 1738
5899.37 1893
5900.10 1843
5900.82 1869
5901.55 1857
5902.27 1857
5903.00 1986
5903.72 1973
5904.45 2007
5905.17 2061
5905.90 2006
5906.62 1994
5907.35 1911
5908.07 1897
5908.80 1893
5909.52 1919
5910.25 1952
5910.97 1884
5911.70 2068
5912.43 2078
5913.15 1994
5913.88 1956
5914.60 2147
5915.33 2123
5916.05 1894
5916.78 1913
5917.50 2016
5918.23 2141
5918.96 2035
5919.68 2034
5920.41 1939
5921.13 2053
5921.86 2172
5922.59 2130
5923.31 2153
5924.04 2095
5924.76 2125
5925.49 2270
5926.22 2199
5926.94 2025
5927.67 2185
5928.40 2114
5929.12 2199
5929.85 2390
5930.58 2332
5931.30 2341
5932.03 2281
5932.76 2322
5933.48 2352
5934.21 2401
5934.94 2454
5935.66 2414
5936.39 2464
5937.12 2578
5937.84 2587
5938.57 2524
5939.30 2502
5940.02 2605
5940.75 2550
5941.48 2653
5942.21 2725
5942.93 2657
5943.66 2769
5944.39 2720
5945.12 2730
5945.84 2748
5946.57 2899
5947.30 2859
5948.03 2755
5948.75 2908
5949.48 3263
5950.21 3099
5950.94 3100
5951.67 3063
5952.39 3499
5953.12 3461
5953.85 3540
5954.58 3744
5955.31 3969
5956.03 3712
5956.76 3972
5957.49 4104
5958.22 3770
5958.95 3571
5959.67 3774
5960.40 3791
5961.13 3838
5961.86 3831
5962.59 3800
5963.32 3761
5964.05 3836
5964.77 4062
5965.50 3854
5966.23 3766
5966.96 4090
5967.69 4519
5968.42 4932
5969.15 5358
5969.88 5391
5970.61 5457
5971.33 5450
5972.06 5273
5972.79 5106
5973.52 4946
5974.25 4794
5974.98 4505
5975.71 4377
5976.44 4401
5977.17 4501
5977.90 4322
5978.63 4196
5979.36 4516
5980.09 4765
5980.82 4952
5981.55 5025
5982.28 4871
5983.01 5004
5983.74 5222
5984.46 5495
5985.19 5681
5985.92 5481
5986.65 5589
5987.38 5503
5988.11 5554
5988.85 5462
5989.58 5324
5990.31 5555
5991.04 5257
5991.77 5187
5992.50 5415
5993.23 5440
5993.96 5703
5994.69 5471
5995.42 5446
5996.15 5636
5996.88 5532
5997.61 5662
5998.34 5723
5999.07 5685
5999.80 5617
6000.53 5722
6001.26 5795
6002.00 5668
6002.73 5605
6003.46 5493
6004.19 5538
6004.92 5312
6005.65 5102
6006.38 5224
6007.11 5141
6007.84 5213
6008.58 5172
6009.31 5668
6010.04 6284
6010.77 6685
6011.50 7652
6012.23 8514
6012.96 10122
6013.70 11446
6014.43 12644
6015.16 13302
6015.89 13301
6016.62 13631
6017.36 13439
6018.09 13080
6018.82 11907
6019.55 10849
6020.28 9568
6021.02 8415
6021.75 7521
6022.48 6555
6023.21 5715
6023.94 5298
6024.68 5160
6025.41 4835
6026.14 4819
6026.87 4666
6027.61 4440
6028.34 4413
6029.07 4298
6029.80 4319
6030.54 4190
6031.27 4173
6032.00 4221
6032.73 4186
6033.47 4236
6034.20 4240
6034.93 4041
6035.67 3868
6036.40 4038
6037.13 4190
6037.87 4027
6038.60 3975
6039.33 4214
6040.07 4104
6040.80 4287
6041.53 4381
6042.27 4504
6043.00 4369
6043.73 4379
6044.47 4686
6045.20 4422
6045.93 4508
6046.67 4656
6047.40 4558
6048.13 4533
6048.87 4746
6049.60 4848
6050.34 4797
6051.07 5011
6051.80 5211
6052.54 5234
6053.27 5540
6054.01 5567
6054.74 5663
6055.47 5957
6056.21 6073
6056.94 6069
6057.68 5934
6058.41 5570
6059.15 5420
6059.88 5251
6060.61 4788
6061.35 4612
6062.08 4514
6062.82 4531
6063.55 4428
6064.29 4364
6065.02 4502
6065.76 4367
6066.49 4326
6067.23 4124
6067.96 4335
6068.70 4199
6069.43 4232
6070.17 4244
6070.90 4404
6071.64 4256
6072.37 4229
6073.11 4100
6073.84 4113
6074.58 3990
6075.31 3868
6076.05 3804
6076.78 3833
6077.52 3596
6078.26 3708
6078.99 3617
6079.73 3578
6080.46 3668
6081.20 3739
6081.93 3724
6082.67 3672
6083.41 3553
6084.14 3695
6084.88 3704
6085.61 3703
6086.35 3493
6087.09 3529
6087.82 3663
6088.56 3659
6089.30 3577
6090.03 3611
6090.77 3560
6091.50 3654
6092.24 3875
6092.98 4012
6093.71 4108
6094.45 4158
6095.19 4177
6095.92 4043
6096.66 3897
6097.40 3926
6098.13 3917
6098.87 3788
6099.61 3625
6100.34 3657
6101.08 3388
6101.82 3512
6102.56 3402
6103.29 3267
6104.03 3267
6104.77 3206
6105.50 3173
6106.24 3165
6106.98 3242
6107.72 3081
6108.45 3203
6109.19 3163
6109.93 3341
6110.67 3363
6111.40 3324
6112.14 3286
6112.88 3209
6113.62 3214
6114.35 3235
6115.09 3384
6115.83 3283
6116.57 3041
6117.31 3213
6118.04 3276
6118.78 3360
6119.52 3349
6120.26 3281
6121.00 3277
6121.73 3363
6122.47 3298
6123.21 3274
6123.95 3283
6124.69 3262
6125.43 3570
6126.16 3441
6126.90 3426
6127.64 3340
6128.38 3438
6129.12 3517
6129.86 3443
6130.60 3545
6131.33 3574
6132.07 3695
6132.81 3727
6133.55 3614
6134.29 3602
6135.03 3521
6135.77 3537
6136.51 3436
6137.25 3604
6137.99 3709
6138.73 3596
6139.46 3748
6140.20 3610
6140.94 3512
6141.68 3676
6142.42 3486
6143.16 3430
6143.90 3539
6144.64 3598
6145.38 3683
6146.12 3659
6146.86 3554
6147.60 3603
6148.34 3694
6149.08 3716
6149.82 3714
6150.56 3776
6151.30 3665
6152.04 3778
6152.78 3725
6153.52 3966
6154.26 3942
6155.00 3962
6155.74 4027
6156.48 4128
6157.22 4030
6157.96 4043
6158.70 4096
6159.44 3980
6160.18 4001
6160.92 4116
6161.66 4222
6162.40 4138
6163.15 4188
6163.89 4124
6164.63 4367
6165.37 4463
6166.11 4616
6166.85 4903
6167.59 5180
6168.33 5447
6169.07 5549
6169.81 5680
6170.55 5905
6171.30 6027
6172.04 5903
6172.78 5912
6173.52 5658
6174.26 5670
6175.00 5513
6175.74 5299
6176.49 5242
6177.23 5166
6177.97 5203
6178.71 5223
6179.45 4981
6180.19 5018
6180.94 5268
6181.68 5202
6182.42 5343
6183.16 5312
6183.90 5368
6184.65 5478
6185.39 5306
6186.13 5483
6186.87 5556
6187.61 5767
6188.36 5645
6189.10 5789
6189.84 6015
6190.58 5919
6191.33 5902
6192.07 6025
6192.81 6315
6193.55 6084
6194.30 6495
6195.04 6655
6195.78 6887
6196.52 7142
6197.27 7130
6198.01 7399
6198.75 7349
6199.49 7324
6200.24 7427
6200.98 7428
6201.72 7168
6202.47 6856
6203.21 6922
6203.95 7157
6204.70 7172
6205.44 7484
6206.18 7923
6206.93 8688
6207.67 10186
6208.41 12677
6209.16 15883
6209.90 19898
6210.64 23772
6211.39 26871
6212.13 29133
6212.87 30227
6213.62 30269
6214.36 29114
6215.11 26750
6215.85 23607
6216.59 20303
6217.34 16928
6218.08 14054
6218.83 11866
6219.57 9930
6220.31 8809
6221.06 7870
6221.80 7275
6222.55 7051
6223.29 6739
6224.04 6815
6224.78 6921
6225.52 7172
6226.27 7447
6227.01 7706
6227.76 8003
6228.50 8005
6229.25 8176
6229.99 7856
6230.74 7149
6231.48 6719
6232.23 6579
6232.97 6218
6233.72 5862
6234.46 5648
6235.21 5272
6235.95 5275
6236.70 5386
6237.44 5177
6238.19 5380
6238.93 5711
6239.68 6019
6240.42 6162
6241.17 6732
6241.91 7519
6242.66 8209
6243.40 8414
6244.15 8472
6244.90 8134
6245.64 7759
6246.39 7308
6247.13 7235
6247.88 6892
6248.62 6859
6249.37 7128
6250.12 7245
6250.86 7448
6251.61 7372
6252.35 7207
6253.10 7062
6253.85 6680
6254.59 6104
6255.34 5901
6256.09 5850
6256.83 5843
6257.58 5779
6258.32 5528
6259.07 5533
6259.82 5353
6260.56 5425
6261.31 5493
6262.06 5440
6262.80 5441
6263.55 5259
6264.30 5215
6265.04 5106
6265.79 5049
6266.54 4721
6267.29 4614
6268.03 4740
6268.78 4659
6269.53 4578
6270.27 4562
6271.02 4508
6271.77 4515
6272.52 4729
6273.26 4619
6274.01 4519
6274.76 4543
6275.50 4547
6276.25 4606
6277.00 4470
6277.75 4516
6278.49 4593
6279.24 4830
6279.99 4789
6280.74 5008
6281.49 4947
6282.23 4776
6282.98 4849
6283.73 4932
6284.48 4882
6285.23 4539
6285.97 4455
6286.72 4490
6287.47 4369
6288.22 4151
6288.97 4191
6289.71 4088
6290.46 4163
6291.21 4095
6291.96 3877
6292.71 3984
6293.46 3880
6294.21 3857
6294.95 3790
6295.70 3699
6296.45 3726
6297.20 3669
6297.95 3565
6298.70 3720
6299.45 3774
6300.20 3683
6300.94 3646
6301.69 3647
6302.44 3569
6303.19 3504
6303.94 3617
6304.69 3573
6305.44 3413
6306.19 3342
6306.94 3518
6307.69 3323
6308.44 3376
6309.19 3545
6309.94 3475
6310.69 3467
6311.43 3637
6312.18 3580
6312.93 3409
6313.68 3650
6314.43 3890
6315.18 3689
6315.93 3789
6316.68 3867
6317.43 3978
6318.18 4026
6318.93 4062
6319.68 4029
6320.43 3812
6321.18 4053
6321.93 3706
6322.68 3609
6323.43 3494
6324.18 3434
6324.94 3478
6325.69 3298
6326.44 3215
6327.19 3220
6327.94 3065
6328.69 3058
6329.44 2958
6330.19 2986
6330.94 2939
6331.69 2939
6332.44 2825
6333.19 2904
6333.94 2885
6334.69 2965
6335.45 2913
6336.20 2894
6336.95 2959
6337.70 2928
6338.45 2855
6339.20 2870
6339.95 2834
6340.70 2830
6341.46 2756
6342.21 2982
6342.96 2980
6343.71 2787
6344.46 2810
6345.21 2865
6345.96 2740
6346.72 2625
6347.47 2738
6348.22 2735
6348.97 2872
6349.72 2847
6350.48 2903
6351.23 3065
6351.98 3097
6352.73 3170
6353.48 3322
6354.24 3332
6354.99 3378
6355.74 3304
6356.49 3595
6357.24 3360
6358.00 3323
6358.75 3157
6359.50 3145
6360.25 3275
6361.01 3077
6361.76 3009
6362.51 3060
6363.26 2940
6364.02 2592
6364.77 2952
6365.52 2897
6366.28 2755
6367.03 2625
6367.78 2626
6368.53 2890
6369.29 2901
6370.04 2944
6370.79 2882
6371.55 2886
6372.30 2903
6373.05 2894
6373.81 2861
6374.56 2829
6375.31 2749
6376.07 2646
6376.82 2605
6377.57 2823
6378.33 2619
6379.08 2575
6379.83 2733
6380.59 2789
6381.34 2726
6382.10 2793
6382.85 2707
6383.60 2687
6384.36 2796
6385.11 2822
6385.87 2766
6386.62 2806
6387.37 2606
6388.13 2777
6388.88 2612
6389.64 2723
6390.39 2567
6391.14 2543
6391.90 2491
6392.65 2427
6393.41 2364
6394.16 2627
6394.92 2555
6395.67 2658
6396.43 2608
6397.18 2642
6397.94 2667
6398.69 2705
6399.45 2504
6400.20 2573
6400.96 2565
6401.71 2611
6402.47 2614
6403.22 2441
6403.98 2546
6404.73 2480
6405.49 2369
6406.24 2480
6407.00 2559
6407.75 2557
6408.51 2522
6409.26 2618
6410.02 2478
6410.77 2813
6411.53 2796
6412.28 2799
6413.04 2992
6413.80 2831
6414.55 2609
6415.31 2688
6416.06 2826
6416.82 2807
6417.57 2521
6418.33 2530
6419.09 2596
6419.84 2626
6420.60 2429
6421.35 2541
6422.11 2406
6422.87 2534
6423.62 2512
6424.38 2538
6425.14 2633
6425.89 2647
6426.65 2586
6427.40 2506
6428.16 2553
6428.92 2552
6429.67 2542
6430.43 2627
6431.19 2557
6431.94 2551
6432.70 2448
6433.46 2593
6434.22 2487
6434.97 2575
6435.73 2498
6436.49 2545
6437.24 2569
6438.00 2641
6438.76 2697
6439.51 2577
6440.27 2610
6441.03 2599
6441.79 2614
6442.54 2603
6443.30 2476
6444.06 2541
6444.82 2451
6445.57 2425
6446.33 2503
6447.09 2578
6447.85 2526
6448.60 2724
6449.36 2511
6450.12 2618
6450.88 2573
6451.64 2664
6452.39 2592
6453.15 2619
6453.91 2598
6454.67 2592
6455.43 2573
6456.18 2658
6456.94 2816
6457.70 2797
6458.46 2703
6459.22 2742
6459.98 2767
6460.73 2878
6461.49 2920
6462.25 2949
6463.01 3020
6463.77 2994
6464.53 3055
6465.29 2915
6466.04 2938
6466.80 2965
6467.56 2825
6468.32 3077
6469.08 3018
6469.84 3132
6470.60 3037
6471.36 2891
6472.12 3084
6472.87 3110
6473.63 3186
6474.39 3166
6475.15 2880
6475.91 3108
6476.67 3122
6477.43 3274
6478.19 3312
6478.95 3353
6479.71 3174
6480.47 3253
6481.23 3319
6481.99 3456
6482.75 3428
6483.51 3423
6484.27 3350
6485.03 3456
6485.79 3641
6486.55 3605
6487.31 3512
6488.07 3952
6488.83 3970
6489.59 3590
6490.35 3637
6491.11 3721
6491.87 3756
6492.63 4056
6493.39 4171
6494.15 4512
6494.91 4482
6495.67 4730
6496.43 4797
6497.19 4757
6497.95 5037
6498.71 5192
6499.47 4998
6500.23 5057
6500.99 5249
6501.76 5016
6502.52 4954
6503.28 4938
6504.04 4971
6504.80 5063
6505.56 5095
6506.32 5234
6507.08 5157
6507.84 5153
6508.61 5268
6509.37 5411
6510.13 5488
6510.89 5540
6511.65 5552
6512.41 5550
6513.17 5825
6513.94 5582
6514.70 5525
6515.46 5805
6516.22 5730
6516.98 5888
6517.74 5742
6518.51 5774
6519.27 6077
6520.03 6146
6520.79 6148
6521.55 6307
6522.32 6529
6523.08 6845
6523.84 6814
6524.60 6999
6525.36 7129
6526.13 7737
6526.89 8266
6527.65 8892
6528.41 9596
6529.18 9937
6529.94 10772
6530.70 10865
6531.46 10704
6532.23 10794
6532.99 10600
6533.75 10222
6534.51 10340
6535.28 10969
6536.04 12173
6536.80 14461
6537.57 17560
6538.33 20988
6539.09 23851
6539.85 25671
6540.62 25926
6541.38 25467
6542.14 23768
6542.91 20802
6543.67 17918
6544.43 15152
6545.20 12449
6545.96 10208
6546.72 8696
6547.49 7324
6548.25 6604
6549.02 6423
6549.78 6082
6550.54 5571
6551.31 5408
6552.07 5498
6552.83 5487
6553.60 5392
6554.36 5319
6555.13 5316
6555.89 5333
6556.65 5351
6557.42 5199
6558.18 4971
6558.95 4864
6559.71 4654
6560.47 4722
6561.24 4887
6562.00 4732
6562.77 5057
6563.53 5098
6564.30 5283
6565.06 5322
6565.83 5691
6566.59 5790
6567.36 6110
6568.12 6097
6568.88 6178
6569.65 6080
6570.41 5844
6571.18 5833
6571.94 5480
6572.71 5400
6573.47 5657
6574.24 6019
6575.00 6340
6575.77 6651
6576.53 6934
6577.30 7297
6578.07 7592
6578.83 7605
6579.60 7624
6580.36 7401
6581.13 7157
6581.89 6883
6582.66 6617
6583.42 6475
6584.19 5916
6584.96 5949
6585.72 5690
6586.49 5710
6587.25 5645
6588.02 5483
6588.78 5516
6589.55 5694
6590.32 5910
6591.08 5787
6591.85 5978
6592.61 6168
6593.38 6585
6594.15 6672
6594.91 7099
6595.68 7738
6596.45 7959
6597.21 7931
6597.98 8195
6598.75 8312
6599.51 8054
6600.28 7881
6601.05 7461
6601.81 7202
6602.58 6665
6603.35 6149
6604.11 5887
6604.88 5624
6605.65 5610
6606.41 5738
6607.18 5612
6607.95 5392
6608.71 5649
6609.48 5666
6610.25 5878
6611.02 6104
6611.78 6233
6612.55 6253
6613.32 6129
6614.09 6235
6614.85 6080
6615.62 5754
6616.39 5655
6617.16 5880
6617.92 5609
6618.69 5300
6619.46 5273
6620.23 5048
6620.99 4775
6621.76 4718
6622.53 4729
6623.30 4590
6624.07 4723
6624.83 4567
6625.60 4481
6626.37 4534
6627.14 4313
6627.91 4463
6628.67 4385
6629.44 4102
6630.21 4159
6630.98 4092
6631.75 4254
6632.52 4389
6633.29 4491
6634.05 4590
6634.82 4798
6635.59 5448
6636.36 5804
6637.13 6206
6637.90 6439
6638.67 6245
6639.43 6257
6640.20 6027
6640.97 5552
6641.74 5098
6642.51 4993
6643.28 4816
6644.05 4616
6644.82 4271
6645.59 4311
6646.36 4209
6647.13 4065
6647.90 3982
6648.66 4080
6649.43 4190
6650.20 4193
6650.97 4003
6651.74 4001
6652.51 4166
6653.28 4188
6654.05 3859
6654.82 4145
6655.59 3956
6656.36 3975
6657.13 4048
6657.90 4088
6658.67 3899
6659.44 3749
6660.21 3827
6660.98 3736
6661.75 3736
6662.52 3805
6663.29 3689
6664.06 3711
6664.83 3725
6665.60 3543
6666.37 3558
6667.14 3576
6667.91 3654
6668.69 3868
6669.46 3842
6670.23 3677
6671.00 3581
6671.77 3773
6672.54 3758
6673.31 3810
6674.08 3590
6674.85 3878
6675.62 3900
6676.39 3744
6677.16 3783
6677.94 3777
6678.71 3660
6679.48 3756
6680.25 3637
6681.02 3669
6681.79 3543
6682.56 3710
6683.33 3675
6684.11 3927
6684.88 3908
6685.65 4070
6686.42 4117
6687.19 4179
6687.96 4228
6688.74 4174
6689.51 4028
6690.28 4072
6691.05 3933
6691.82 3781
6692.60 3550
6693.37 3499
6694.14 3602
6694.91 3375
6695.68 3246
6696.46 3330
6697.23 3394
6698.00 3370
6698.77 3200
6699.55 3306
6700.32 3251
6701.09 3161
6701.86 3299
6702.64 3377
6703.41 3289
6704.18 3170
6704.95 3148
6705.73 3202
6706.50 3330
6707.27 3310
6708.04 3295
6708.82 3290
6709.59 3157
6710.36 3196
6711.14 3340
6711.91 3290
6712.68 3342
6713.46 3378
6714.23 3291
6715.00 3044
6715.78 2944
6716.55 3218
6717.32 3114
6718.10 3135
6718.87 2995
6719.64 3045
6720.42 3006
6721.19 2944
6721.96 2993
6722.74 3023
6723.51 2955
6724.28 2968
6725.06 2874
6725.83 2982
6726.61 3037
6727.38 2972
6728.15 3046
6728.93 3102
6729.70 3017
6730.48 2859
6731.25 2909
6732.02 2948
6732.80 2865
6733.57 2911
6734.35 2939
6735.12 2948
6735.90 3220
6736.67 3006
6737.45 3102
6738.22 3165
6738.99 3202
6739.77 3013
6740.54 2945
6741.32 3104
6742.09 3046
6742.87 3070
6743.64 2925
6744.42 2914
6745.19 3026
6745.97 3085
6746.74 3148
6747.52 2940
6748.29 3010
6749.07 3062
6749.84 3198
6750.62 3092
6751.40 3136
6752.17 3275
6752.95 3389
6753.72 3594
6754.50 3756
6755.27 3861
6756.05 3786
6756.82 3874
6757.60 3950
6758.38 3649
6759.15 3453
6759.93 3497
6760.70 3278
6761.48 3176
6762.25 3311
6763.03 3087
6763.81 3011
6764.58 3051
6765.36 3219
6766.14 3007
6766.91 2925
6767.69 2817
6768.46 2823
6769.24 2960
6770.02 2996
6770.79 3028
6771.57 2964
6772.35 3101
6773.12 2916
6773.90 2895
6774.68 2944
6775.45 2832
6776.23 2825
6777.01 2884
6777.78 2874
6778.56 2908
6779.34 2851
6780.11 2717
6780.89 2963
6781.67 2911
6782.45 2893
6783.22 2874
6784.00 2834
6784.78 2756
6785.56 2874
6786.33 2793
6787.11 2848
6787.89 2739
6788.66 2752
6789.44 2801
6790.22 2656
6791.00 2751
6791.78 2741
6792.55 2808
6793.33 2690
6794.11 2635
6794.89 2633
6795.66 2738
6796.44 2545
6797.22 2581
6798.00 2581
6798.78 2726
6799.55 2689
6800.33 2792
6801.11 2590
6801.89 2690
6802.67 2585
6803.45 2659
6804.22 2741
6805.00 2739
6805.78 2908
6806.56 2891
6807.34 2782
6808.12 2782
6808.90 2841
6809.67 2872
6810.45 2949
6811.23 2919
6812.01 2868
6812.79 2769
6813.57 2772
6814.35 2788
6815.13 2789
6815.91 2711
6816.68 2815
6817.46 2748
6818.24 2712
6819.02 2781
6819.80 2769
6820.58 2641
6821.36 2855
6822.14 2844
6822.92 2808
6823.70 2768
6824.48 2732
6825.26 2753
6826.04 2809
6826.82 2741
6827.60 2784
6828.38 2891
6829.16 2869
6829.94 2933
6830.72 2744
6831.50 2739
6832.28 2731
6833.06 2765
6833.84 2788
6834.62 2792
6835.40 2622
6836.18 2696
6836.96 2690
6837.74 2757
6838.52 2603
6839.30 2580
6840.08 2789
6840.86 2697
6841.64 2754
6842.42 2705
6843.20 2687
6843.98 2496
6844.76 2737
6845.54 2652
6846.32 2561
6847.10 2611
6847.89 2703
6848.67 2671
6849.45 2920
6850.23 3118
6851.01 3578
6851.79 4222
6852.57 5170
6853.35 5487
6854.13 5620
6854.92 5660
6855.70 5971
6856.48 5973
6857.26 5579
6858.04 5081
6858.82 4316
6859.60 4220
6860.39 3954
6861.17 3371
6861.95 3344
6862.73 3290
6863.51 3200
6864.29 3062
6865.08 3069
6865.86 3010
6866.64 3035
6867.42 3133
6868.20 3257
6868.99 3313
6869.77 3304
6870.55 3538
6871.33 3494
6872.12 3324
6872.90 3373
6873.68 3241
6874.46 3142
6875.24 3129
6876.03 2934
6876.81 3132
6877.59 3003
6878.38 3009
6879.16 3152
6879.94 3286
6880.72 3170
6881.51 3360
6882.29 3425
6883.07 3540
6883.85 3531
6884.64 3545
6885.42 3584
6886.20 3632
6886.99 3526
6887.77 3585
6888.55 3919
6889.34 4299
6890.12 4847
6890.90 5195
6891.69 5538
6892.47 5602
6893.25 5406
6894.04 5227
6894.82 5060
6895.60 4671
6896.39 4250
6897.17 3957
6897.96 3762
6898.74 3608
6899.52 3853
6900.31 3857
6901.09 3614
6901.88 3665
6902.66 3844
6903.44 3782
6904.23 3691
6905.01 3712
6905.80 3716
6906.58 3820
6907.36 3806
6908.15 3655
6908.93 3757
6909.72 3953
6910.50 3846
6911.29 3676
6912.07 3672
6912.86 3570
6913.64 3478
6914.42 3537
6915.21 3408
6915.99 3418
6916.78 3399
6917.56 3374
6918.35 3467
6919.13 3524
6919.92 3481
6920.70 3505
6921.49 3532
6922.27 3347
6923.06 3367
6923.84 3545
6924.63 3496
6925.42 3656
6926.20 3399
6926.99 3537
6927.77 3726
6928.56 3781
6929.34 3762
6930.13 3664
6930.91 3862
6931.70 3933
6932.48 4074
6933.27 4077
6934.06 4112
6934.84 3986
6935.63 4005
6936.41 3934
6937.20 3912
6937.99 3910
6938.77 4191
6939.56 3982
6940.34 4170
6941.13 4157
6941.92 4344
6942.70 4508
6943.49 4664
6944.28 5197
6945.06 5206
6945.85 5431
6946.64 5762
6947.42 5821
6948.21 5641
6949.00 5931
6949.78 5926
6950.57 6357
6951.36 6449
6952.14 6356
6952.93 6350
6953.72 6008
6954.50 5637
6955.29 5238
6956.08 5346
6956.86 5301
6957.65 5019
6958.44 4972
6959.23 5049
6960.01 5155
6960.80 5072
6961.59 5084
6962.38 5236
6963.16 5188
6963.95 5140
6964.74 5067
6965.53 5278
6966.31 5554
6967.10 5633
6967.89 5648
6968.68 5681
6969.46 5951
6970.25 6352
6971.04 6760
6971.83 6917
6972.62 7083
6973.40 7303
6974.19 7571
6974.98 7730
6975.77 7406
6976.56 7501
6977.34 7111
6978.13 7252
6978.92 7196
6979.71 7245
6980.50 7270
6981.29 7489
6982.08 7719
6982.86 7925
6983.65 8838
6984.44 10262
6985.23 12498
6986.02 15545
6986.81 19252
6987.60 23245
6988.39 26596
6989.17 28965
6989.96 29629
6990.75 29190
6991.54 28252
6992.33 25723
6993.12 22449
6993.91 19020
6994.70 15599
6995.49 12516
6996.28 10374
6997.07 8795
6997.86 7968
6998.64 6874
6999.43 6670
7000.22 6230
7001.01 6245
7001.80 6205
7002.59 6294
7003.38 6244
7004.17 6734
7004.96 6767
7005.75 6887
7006.54 6663
7007.33 6309
7008.12 5972
7008.91 5594
7009.70 5259
7010.49 4884
7011.28 4914
7012.07 4685
7012.86 4465
7013.65 4535
7014.44 4940
7015.23 4931
7016.02 5005
7016.81 5347
7017.61 5517
7018.40 5405
7019.19 5446
7019.98 5532
7020.77 5189
7021.56 4946
7022.35 4924
7023.14 5200
7023.93 5301
7024.72 5596
7025.51 6053
7026.30 6329
7027.10 6641
7027.89 6854
7028.68 6681
7029.47 6393
7030.26 6028
7031.05 5724
7031.84 5384
7032.63 5243
7033.43 4671
7034.22 4539
7035.01 4401
7035.80 4338
7036.59 4248
7037.38 4120
7038.18 4177
7038.97 4207
7039.76 4271
7040.55 4236
7041.34 4111
7042.13 4433
7042.93 4353
7043.72 4544
7044.51 4802
7045.30 4733
7046.09 4672
7046.89 4725
7047.68 4875
7048.47 4700
7049.26 4690
7050.06 4864
7050.85 4929
7051.64 5057
7052.43 5638
7053.23 5932
7054.02 6258
7054.81 5987
7055.60 5855
7056.40 5418
7057.19 5139
7057.98 4756
7058.77 4541
7059.57 4535
7060.36 4350
7061.15 4345
7061.95 4530
7062.74 4453
7063.53 4468
7064.33 4580
7065.12 4658
7065.91 4523
7066.71 4542
7067.50 4475
7068.29 4529
7069.09 4379
7069.88 4236
7070.67 4227
7071.47 4135
7072.26 3937
7073.05 3876
7073.85 4053
7074.64 3870
7075.44 3796
7076.23 3612
7077.02 3756
7077.82 3609
7078.61 3459
7079.41 3386
7080.20 3373
7080.99 3470
7081.79 3658
7082.58 3596
7083.38 3520
7084.17 3507
7084.96 3549
7085.76 3428
7086.55 3309
7087.35 3301
7088.14 3426
7088.94 3266
7089.73 3232
7090.53 3173
7091.32 3070
7092.12 3081
7092.91 3111
7093.71 3162
7094.50 3140
7095.29 3047
7096.09 3012
7096.88 3100
7097.68 3134
7098.48 3069
7099.27 2833
7100.07 2850
7100.86 2895
7101.66 3038
7102.45 2984
7103.25 2997
7104.04 2982
7104.84 2952
7105.63 2969
7106.43 2980
7107.22 2959
7108.02 2804
7108.82 2749
7109.61 2814
7110.41 2631
7111.20 2724
7112.00 2754
7112.79 2671
7113.59 2642
7114.39 2541
7115.18 2653
7115.98 2692
7116.77 2649
7117.57 2629
7118.37 2749
7119.16 2754
7119.96 2614
7120.76 2703
7121.55 2677
7122.35 2687
7123.15 2716
7123.94 2652
7124.74 2620
7125.53 2620
7126.33 2521
7127.13 2521
7127.93 2425
7128.72 2501
7129.52 2496
7130.32 2453
7131.11 2553
7131.91 2597
7132.71 2660
7133.50 2768
7134.30 2772
7135.10 2755
7135.90 2695
7136.69 2674
7137.49 2744
7138.29 2547
7139.08 2454
7139.88 2621
7140.68 2487
7141.48 2494
7142.27 2352
7143.07 2311
7143.87 2230
7144.67 2374
7145.46 2271
7146.26 2325
7147.06 2269
7147.86 2258
7148.66 2399
7149.45 2149
7150.25 2215
7151.05 2163
7151.85 2250
7152.65 2235
7153.44 2143
7154.24 2098
7155.04 2093
7155.84 2142
7156.64 2188
7157.44 2271
7158.23 2330
7159.03 2306
7159.83 2322
7160.63 2469
7161.43 2387
7162.23 2359
7163.03 2323
7163.83 2141
7164.62 2009
7165.42 2191
7166.22 2112
7167.02 1919
7167.82 1906
7168.62 2030
7169.42 2040
7170.22 1982
7171.02 2003
7171.82 2101
7172.61 2076
7173.41 1958
7174.21 2002
7175.01 2131
7175.81 2142
7176.61 1990
7177.41 1935
7178.21 1923
7179.01 1753
7179.81 1884
7180.61 1756
7181.41 1851
7182.21 1838
7183.01 1867
7183.81 2004
7184.61 1888
7185.41 1854
7186.21 1920
7187.01 2031
7187.81 2014
7188.61 1972
7189.41 1964
7190.21 1967
7191.01 2002
7191.81 1982
7192.61 1851
7193.41 1871
7194.21 1866
7195.01 1845
7195.81 1793
7196.61 1877
7197.41 1880
7198.21 1804
7199.01 1940
7199.82 1898
7200.62 1955
7201.42 1897
7202.22 1876
7203.02 1813
7203.82 1791
7204.62 1894
7205.42 1858
7206.22 1763
7207.02 1641
7207.83 1653
7208.63 1750
7209.43 1733
7210.23 1754
7211.03 1732
7211.83 1760
7212.63 1769
7213.44 1792
7214.24 1827
7215.04 1712
7215.84 1741
7216.64 1710
7217.44 1666
7218.25 1830
7219.05 1810
7219.85 1791
7220.65 1778
7221.45 1871
7222.26 1789
7223.06 1851
7223.86 1769
7224.66 1803
7225.46 1784
7226.27 1769
7227.07 1796
7227.87 1935
7228.67 1824
7229.48 1793
7230.28 1808
7231.08 1710
7231.88 1736
7232.69 1795
7233.49 1819
7234.29 1685
7235.09 1699
7235.90 1796
7236.70 1833
7237.50 1850
7238.30 1893
7239.11 1820
7239.91 1888
7240.71 1880
7241.52 1829
7242.32 1725
7243.12 1745
7243.93 1779
7244.73 1887
7245.53 1789
7246.34 1811
7247.14 1797
7247.94 1876
7248.75 1817
7249.55 1755
7250.35 1770
7251.16 1739
7251.96 1856
7252.76 1831
7253.57 1810
7254.37 1933
7255.18 1999
7255.98 1913
7256.78 1877
7257.59 1858
7258.39 1773
7259.20 1829
7260.00 1946
7260.80 1905
7261.61 2084
7262.41 2249
7263.22 2307
7264.02 2394
7264.83 2524
7265.63 2588
7266.43 2542
7267.24 2260
7268.04 2081
7268.85 2139
7269.65 2043
7270.46 2008
7271.26 2073
7272.07 1970
7272.87 2075
7273.68 2024
7274.48 1996
7275.29 1908
7276.09 1924
7276.90 2121
7277.70 2118
7278.51 1942
7279.31 2032
7280.12 2082
7280.92 2139
7281.73 2087
7282.53 2310
7283.34 2271
7284.14 2345
7284.95 2523
7285.76 2774
7286.56 2988
7287.37 3186
7288.17 3513
7288.98 3527
7289.78 3530
7290.59 3314
7291.40 2985
7292.20 2805
7293.01 2634
7293.81 2420
7294.62 2390
7295.43 2099
7296.23 2063
7297.04 2058
7297.84 2034
7298.65 2007
7299.46 2103
7300.26 2137
7301.07 1959
7301.88 1852
7302.68 1969
7303.49 1920
7304.30 1907
7305.10 1951
7305.91 1927
7306.72 1950
7307.52 1958
7308.33 2026
7309.14 1951
7309.94 2022
7310.75 2065
7311.56 1950
7312.36 2120
7313.17 2087
7313.98 1957
7314.79 2034
7315.59 2113
7316.40 2103
7317.21 2237
7318.01 2173
7318.82 2308
7319.63 2366
7320.44 2351
7321.24 2818
7322.05 2943
7322.86 2926
7323.67 2957
7324.47 2909
7325.28 2947
7326.09 2730
7326.90 2606
7327.71 2468
7328.51 2347
7329.32 2313
7330.13 2249
7330.94 2281
7331.75 2341
7332.55 2253
7333.36 2112
7334.17 2159
7334.98 2096
7335.79 2063
7336.60 2104
7337.40 1954
7338.21 2160
7339.02 2024
7339.83 2083
7340.64 2109
7341.45 2193
7342.26 2150
7343.06 2100
7343.87 2022
7344.68 2010
7345.49 1986
7346.30 1901
7347.11 2007
7347.92 1974
7348.73 1995
7349.54 1893
7350.34 1889
7351.15 2005
7351.96 1931
7352.77 1853
7353.58 1882
7354.39 1936
7355.20 1882
7356.01 1734
7356.82 1823
7357.63 1900
7358.44 1885
7359.25 1867
7360.06 1892
7360.87 1818
7361.68 1891
7362.49 1916
7363.30 1919
7364.11 1818
7364.92 1755
7365.73 1782
7366.54 1784
7367.35 1854
7368.16 1733
7368.97 1758
7369.78 1784
7370.59 1745
7371.40 1684
7372.21 1715
7373.02 1857
7373.83 1683
7374.64 1654
7375.45 1876
7376.26 1767
7377.07 1735
7377.88 1755
7378.69 1855
7379.50 1881
7380.31 1766
7381.12 1841
7381.94 1759
7382.75 1881
7383.56 1985
7384.37 1939
7385.18 1811
7385.99 1862
7386.80 1966
7387.61 1871
7388.42 1890
7389.23 1825
7390.05 1848
7390.86 1827
7391.67 1884
7392.48 1759
7393.29 1750
7394.10 1757
7394.92 1755
7395.73 1707
7396.54 1646
7397.35 1752
7398.16 1774
7398.97 1589
7399.79 1722
7400.60 1756
7401.41 1713
7402.22 1685
7403.03 1740
7403.85 1838
7404.66 1713
7405.47 1710
7406.28 1861
7407.09 1763
7407.91 1732
7408.72 1629
7409.53 1607
7410.34 1687
7411.16 1705
7411.97 1699
7412.78 1700
7413.59 1630
7414.41 1813
7415.22 1728
7416.03 1639
7416.84 1616
7417.66 1559
7418.47 1578
7419.28 1597
7420.10 1588
7420.91 1583
7421.72 1556
7422.54 1710
7423.35 1660
7424.16 1515
7424.97 1540
7425.79 1717
7426.60 1634
7427.41 1636
7428.23 1614
7429.04 1706
7429.86 1598
7430.67 1665
7431.48 1789
7432.30 1812
7433.11 1841
7433.92 1937
7434.74 2037
7435.55 1963
7436.36 1902
7437.18 1812
7437.99 1870
7438.81 1868
7439.62 1812
7440.43 1889
7441.25 1839
7442.06 1873
7442.88 1758
7443.69 1796
7444.51 1812
7445.32 1790
7446.13 1622
7446.95 1694
7447.76 1679
7448.58 1752
7449.39 1671
7450.21 1629
7451.02 1630
7451.84 1571
7452.65 1593
7453.47 1575
7454.28 1579
7455.10 1584
7455.91 1605
7456.73 1530
7457.54 1528
7458.36 1608
7459.17 1491
7459.99 1621
7460.80 1632
7461.62 1487
7462.43 1569
7463.25 1655
7464.06 1669
7464.88 1606
7465.69 1536
7466.51 1537
7467.32 1568
7468.14 1503
7468.96 1649
7469.77 1563
7470.59 1512
7471.40 1731
7472.22 1685
7473.03 1662
7473.85 1662
7474.67 1647
7475.48 1688
7476.30 1584
7477.11 1564
7477.93 1570
7478.75 1517
7479.56 1653
7480.38 1636
7481.20 1586
7482.01 1760
7482.83 1726
7483.65 1676
7484.46 1573
7485.28 1754
7486.09 1738
7486.91 1613
7487.73 1540
7488.54 1573
7489.36 1548
7490.18 1512
7491.00 1549
7491.81 1498
7492.63 1540
7493.45 1548
7494.26 1599
7495.08 1526
7495.90 1593
7496.71 1498
7497.53 1517
7498.35 1650
7499.17 1504
7499.98 1459
7500.80 1491
7501.62 1453
7502.44 1506
7503.25 1553
7504.07 1493
7504.89 1460
7505.71 1615
7506.52 1524
7507.34 1411
7508.16 1560
7508.98 1513
7509.80 1498
7510.61 1539
7511.43 1445
7512.25 1618
7513.07 1593
7513.89 1539
7514.70 1580
7515.52 1564
7516.34 1497
7517.16 1474
7517.98 1509
7518.79 1421
7519.61 1462
7520.43 1530
7521.25 1430
7522.07 1537
7522.89 1445
7523.71 1466
7524.52 1510
7525.34 1547
7526.16 1559
7526.98 1583
7527.80 1592
7528.62 1581
7529.44 1543
7530.26 1551
7531.08 1650
7531.89 1568
7532.71 1544
7533.53 1619
7534.35 1615
7535.17 1682
7535.99 1640
7536.81 1549
7537.63 1545
7538.45 1437
7539.27 1434
7540.09 1557
7540.91 1510
7541.73 1559
7542.55 1534
7543.37 1474
7544.19 1569
7545.01 1615
7545.83 1518
7546.65 1531
7547.47 1620
7548.29 1586
7549.11 1579
7549.93 1624
7550.75 1558
7551.57 1538
7552.39 1515
7553.21 1529
7554.03 1512
7554.85 1475
7555.67 1526
7556.49 1450
7557.31 1481
7558.13 1545
7558.95 1540
7559.77 1568
7560.59 1570
7561.41 1588
7562.23 1636
7563.05 1498
7563.87 1573
7564.69 1655
7565.52 1649
7566.34 1601
7567.16 1564
7567.98 1684
7568.80 1792
7569.62 1717
7570.44 1660
7571.26 1667
7572.08 1696
7572.91 1611
7573.73 1679
7574.55 1539
7575.37 1515
7576.19 1594
7577.01 1616
7577.83 1683
7578.66 1614
7579.48 1579
7580.30 1622
7581.12 1665
7581.94 1673
7582.77 1705
7583.59 1633
7584.41 1593
7585.23 1644
7586.05 1681
7586.88 1571
7587.70 1626
7588.52 1682
7589.34 1691
7590.16 1644
7590.99 1741
7591.81 1707
7592.63 1811
7593.45 1850
7594.28 1793
7595.10 1771
7595.92 1824
7596.74 1710
7597.57 1761
7598.39 1843
7599.21 1909
7600.03 1996
7600.86 2030
7601.68 1860
7602.50 1848
7603.33 1921
7604.15 1932
7604.97 2038
7605.80 2021
7606.62 2211
7607.44 2273
7608.26 2288
7609.09 2232
7609.91 2264
7610.73 2239
7611.56 2207
7612.38 2026
7613.21 2139
7614.03 2013
7614.85 1932
7615.68 1989
7616.50 1956
7617.32 1955
7618.15 2120
7618.97 2218
7619.80 2070
7620.62 2126
7621.44 2184
7622.27 2303
7623.09 2251
7623.92 2283
7624.74 2192
7625.56 2143
7626.39 2021
7627.21 2085
7628.04 2068
7628.86 2096
7629.68 1944
7630.51 2008
7631.33 2025
7632.16 2283
7632.98 2414
7633.81 2552
7634.63 2530
7635.46 2638
7636.28 2679
7637.11 2574
7637.93 2496
7638.76 2451
7639.58 2277
7640.41 2063
7641.23 2078
7642.06 2074
7642.88 1830
7643.71 1762
7644.53 1831
7645.36 1791
7646.18 1735
7647.01 1771
7647.83 1708
7648.66 1802
7649.48 1889
7650.31 1891
7651.14 1679
7651.96 1756
7652.79 1825
7653.61 1784
7654.44 1692
7655.26 1732
7656.09 1578
7656.92 1661
7657.74 1591
7658.57 1733
7659.39 1596
7660.22 1644
7661.05 1619
7661.87 1629
7662.70 1549
7663.52 1587
7664.35 1664
7665.18 1506
7666.00 1525
7666.83 1580
7667.66 1542
7668.48 1537
7669.31 1526
7670.14 1600
7670.96 1588
7671.79 1572
7672.62 1578
7673.44 1675
7674.27 1564
7675.10 1623
7675.92 1697
7676.75 1648
7677.58 1491
7678.40 1538
7679.23 1586
7680.06 1666
7680.89 1430
7681.71 1421
7682.54 1459
7683.37 1486
7684.19 1528
7685.02 1421
7685.85 1486
7686.68 1436
7687.50 1504
7688.33 1602
7689.16 1561
7689.99 1504
7690.81 1541
7691.64 1471
7692.47 1502
7693.30 1474
7694.13 1514
7694.95 1545
7695.78 1621
7696.61 1445
7697.44 1411
7698.27 1422
7699.09 1490
7699.92 1533
7700.75 1587
7701.58 1519
7702.41 1549
7703.24 1584
7704.06 1556
7704.89 1439
7705.72 1481
7706.55 1548
7707.38 1440
7708.21 1463
7709.04 1452
7709.86 1485
7710.69 1441
7711.52 1504
7712.35 1545
7713.18 1509
7714.01 1446
7714.84 1514
7715.67 1592
7716.50 1629
7717.32 1544
7718.15 1571
7718.98 1429
7719.81 1462
7720.64 1402
7721.47 1386
7722.30 1349
7723.13 1386
7723.96 1409
7724.79 1325
7725.62 1377
7726.45 1462
7727.28 1431
7728.11 1490
7728.94 1414
7729.77 1450
7730.60 1379
7731.43 1432
7732.26 1424
7733.09 1430
7733.92 1433
7734.75 1427
7735.58 1388
7736.41 1348
7737.24 1303
7738.07 1357
7738.90 1370
7739.73 1439
7740.56 1322
7741.39 1347
7742.22 1404
7743.05 1447
7743.88 1402
7744.71 1295
7745.54 1397
7746.37 1446
7747.20 1389
7748.03 1433
7748.87 1507
7749.70 1477
7750.53 1397
7751.36 1421
7752.19 1528
7753.02 1465
7753.85 1512
7754.68 1473
7755.51 1447
7756.34 1475
7757.18 1479
7758.01 1473
7758.84 1482
7759.67 1361
7760.50 1422
7761.33 1406
7762.16 1356
7763.00 1280
7763.83 1380
7764.66 1401
7765.49 1340
7766.32 1306
7767.16 1394
7767.99 1423
7768.82 1433
7769.65 1368
7770.48 1397
7771.31 1450
7772.15 1438
7772.98 1341
7773.81 1421
7774.64 1530
7775.48 1447
7776.31 1414
7777.14 1379
7777.97 1373
7778.81 1384
7779.64 1368
7780.47 1383
7781.30 1361
7782.14 1416
7782.97 1483
7783.80 1449
7784.63 1413
7785.47 1391
7786.30 1472
7787.13 1381
7787.97 1355
7788.80 1430
7789.63 1448
7790.46 1399
7791.30 1414
7792.13 1550
7792.96 1466
7793.80 1342
7794.63 1385
7795.46 1417
7796.30 1377
7797.13 1394
7797.96 1372
7798.80 1460
7799.63 1454
7800.46 1416
7801.30 1344
7802.13 1348
7802.97 1421
7803.80 1404
7804.63 1452
7805.47 1492
7806.30 1502
7807.13 1459
7807.97 1523
7808.80 1478
7809.64 1413
7810.47 1559
7811.31 1575
7812.14 1495
7812.97 1530
7813.81 1623
7814.64 1636
7815.48 1612
7816.31 1658
7817.15 1772
7817.98 1914
7818.82 1931
7819.65 1779
7820.48 1781
7821.32 1853
7822.15 1970
7822.99 1843
7823.82 1755
7824.66 1706
7825.49 1752
7826.33 1847
7827.16 1802
7828.00 1728
7828.83 1765
7829.67 1826
7830.50 1943
7831.34 1911
7832.17 1888
7833.01 1839
7833.85 1719
7834.68 1716
7835.52 1722
7836.35 1762
7837.19 1881
7838.02 1846
7838.86 1814
7839.69 1938
7840.53 1838
7841.37 1803
7842.20 1753
7843.04 1759
7843.87 1761
7844.71 1695
7845.55 1708
7846.38 1672
7847.22 1702
7848.05 1722
7848.89 1714
7849.73 1692
7850.56 1649
7851.40 1644
7852.24 1686
7853.07 1691
7853.91 1582
7854.74 1726
7855.58 1767
7856.42 1788
7857.25 1764
7858.09 1762
7858.93 1862
7859.76 1801
7860.60 1755
7861.44 1942
7862.28 1991
7863.11 2061
7863.95 2001
7864.79 1958
7865.62 2043
7866.46 1969
7867.30 1913
7868.14 1829
7868.97 1832
7869.81 1807
7870.65 1854
7871.48 1893
7872.32 1946
7873.16 1952
7874.00 2010
7874.83 1965
7875.67 1797
7876.51 1902
7877.35 1979
7878.19 2001
7879.02 2084
7879.86 2138
7880.70 2294
7881.54 2360
7882.37 2376
7883.21 2507
7884.05 2638
7884.89 2520
7885.73 2645
7886.57 2545
7887.40 2618
7888.24 2416
7889.08 2339
7889.92 2230
7890.76 2177
7891.60 2066
7892.43 2069
7893.27 2071
7894.11 2240
7894.95 2258
7895.79 2248
7896.63 2115
7897.47 2206
7898.30 2158
7899.14 2087
7899.98 2008
7900.82 1807
7901.66 1934
7902.50 1851
7903.34 1810
7904.18 1735
7905.02 1773
7905.86 1834
7906.70 1835
7907.54 1764
7908.37 1655
7909.21 1666
7910.05 1761
7910.89 1595
7911.73 1743
7912.57 1632
7913.41 1725
7914.25 1725
7915.09 1660
7915.93 1650
7916.77 1709
7917.61 1688
7918.45 1843
7919.29 1883
7920.13 1885
7920.97 1858
7921.81 2057
7922.65 1993
7923.49 1873
7924.33 1954
7925.17 1818
7926.01 1869
7926.85 1574
7927.69 1654
7928.53 1692
7929.37 1519
7930.21 1496
7931.05 1559
7931.90 1557
7932.74 1477
7933.58 1519
7934.42 1563
7935.26 1567
7936.10 1589
7936.94 1431
7937.78 1507
7938.62 1627
7939.46 1604
7940.30 1515
7941.14 1494
7941.99 1490
7942.83 1464
7943.67 1556
7944.51 1605
7945.35 1494
7946.19 1496
7947.03 1547
7947.88 1611
7948.72 1536
7949.56 1481
7950.40 1478
7951.24 1481
7952.08 1507
7952.93 1520
7953.77 1528
7954.61 1636
7955.45 1544
7956.29 1622
7957.13 1712
7957.98 1682
7958.82 1816
7959.66 1750
7960.50 1663
7961.35 1651
7962.19 1681
7963.03 1758
7963.87 1682
7964.71 1570
7965.56 1603
7966.40 1666
7967.24 1670
7968.08 1706
7968.93 1693
7969.77 1829
7970.61 1932
7971.45 1807
7972.30 1862
7973.14 1746
7973.98 1755
7974.83 1675
7975.67 1657
7976.51 1625
7977.36 1549
7978.20 1612
7979.04 1577
7979.88 1535
7980.73 1517
7981.57 1482
7982.41 1507
7983.26 1498
7984.10 1418
7984.94 1465
7985.79 1507
7986.63 1561
7987.47 1417
7988.32 1466
7989.16 1464
7990.01 1565
7990.85 1525
7991.69 1483
7992.54 1476
7993.38 1511
7994.23 1514
7995.07 1470
7995.91 1424
7996.76 1435
7997.60 1432
7998.45 1401
7999.29 1419
8000.13 1351
8000.98 1402
8001.82 1266
8002.67 1320
8003.51 1324
8004.36 1256
8005.20 1337
8006.04 1371
8006.89 1370
8007.73 1339
8008.58 1414
8009.42 1333
8010.27 1265
8011.11 1239
8011.96 1275
8012.80 1339
8013.65 1311
8014.49 1342
8015.34 1309
8016.18 1360
8017.03 1302
8017.87 1256
8018.72 1294
8019.56 1343
8020.41 1297
8021.25 1285
8022.10 1328
8022.95 1355
8023.79 1298
8024.64 1355
8025.48 1318
8026.33 1371
8027.17 1197
8028.02 1196
8028.86 1360
8029.71 1262
8030.56 1257
8031.40 1316
8032.25 1305
8033.09 1254
8033.94 1263
8034.79 1242
8035.63 1184
8036.48 1267
8037.32 1186
8038.17 1316
8039.02 1400
8039.86 1310
8040.71 1216
8041.56 1264
8042.40 1291
8043.25 1247
8044.10 1243
8044.94 1280
8045.79 1314
8046.64 1256
8047.48 1261
8048.33 1282
8049.18 1315
8050.02 1248
8050.87 1269
8051.72 1222
8052.56 1265
8053.41 1280
8054.26 1278
8055.11 1153
8055.95 1238
8056.80 1354
8057.65 1351
8058.49 1298
8059.34 1220
8060.19 1395
8061.04 1289
8061.88 1257
8062.73 1327
8063.58 1205
8064.43 1217
8065.27 1170
8066.12 1255
8066.97 1178
8067.82 1138
8068.67 1078
8069.51 1111
8070.36 1169
8071.21 1168
8072.06 1179
8072.91 1235
8073.75 1217
8074.60 1164
8075.45 1282
8076.30 1285
8077.15 1113
8078.00 1096
8078.84 1084
8079.69 1124
8080.54 1142
8081.39 1154
8082.24 1221
8083.09 1213
8083.94 1200
8084.78 1223
8085.63 1230
8086.48 1202
8087.33 1222
8088.18 1230
8089.03 1150
8089.88 1115
8090.73 1179
8091.58 1240
8092.42 1192
8093.27 1301
8094.12 1195
8094.97 1180
8095.82 1230
8096.67 1258
8097.52 1185
8098.37 1124
8099.22 1096
8100.07 1228
8100.92 1239
8101.77 1173
8102.62 1261
8103.47 1132
8104.32 1163
8105.17 1143
8106.02 1166
8106.87 1097
8107.72 1184
8108.57 1116
8109.42 1099
8110.27 1181
8111.12 1184
8111.97 1245
8112.82 1151
8113.67 1203
8114.52 1222
8115.37 1257
8116.22 1339
8117.07 1257
8117.92 1182
8118.77 1244
8119.62 1252
8120.47 1280
8121.32 1263
8122.17 1209
8123.02 1296
8123.87 1211
8124.72 1352
8125.57 1278
8126.43 1309
8127.28 1372
8128.13 1311
8128.98 1361
8129.83 1402
8130.68 1283
8131.53 1239
8132.38 1209
8133.23 1269
8134.09 1230
8134.94 1282
8135.79 1353
8136.64 1350
8137.49 1316
8138.34 1334
8139.19 1313
8140.05 1201
8140.90 1252
8141.75 1272
8142.60 1275
8143.45 1196
8144.30 1187
8145.16 1304
8146.01 1319
8146.86 1276
8147.71 1337
8148.56 1241
8149.42 1284
8150.27 1403
8151.12 1396
8151.97 1394
8152.83 1555
8153.68 1485
8154.53 1533
8155.38 1360
8156.24 1402
8157.09 1632
8157.94 1660
8158.79 1725
8159.65 1709
8160.50 1678
8161.35 1639
8162.20 1497
8163.06 1425
8163.91 1502
8164.76 1326
8165.62 1352
8166.47 1338
8167.32 1372
8168.17 1397
8169.03 1396
8169.88 1414
8170.73 1365
8171.59 1255
8172.44 1233
8173.29 1336
8174.15 1338
8175.00 1349
8175.85 1293
8176.71 1296
8177.56 1297
8178.42 1319
8179.27 1234
8180.12 1171
8180.98 1290
8181.83 1238
8182.68 1302
8183.54 1226
8184.39 1332
8185.25 1261
8186.10 1276
8186.95 1274
8187.81 1179
8188.66 1162
8189.52 1186
8190.37 1269
8191.22 1203
8192.08 1166
8192.93 1201
8193.79 1160
8194.64 1183
8195.50 1162
8196.35 1257
8197.21 1213
8198.06 1218
8198.92 1181
8199.77 1160
8200.63 1170
8201.48 1199
8202.33 1179
8203.19 1063
8204.04 1129
8204.90 1162
8205.75 1224
8206.61 1150
8207.47 1180
8208.32 1193
8209.18 1187
8210.03 1189
8210.89 1196
8211.74 1165
8212.60 1161
8213.45 1192
8214.31 1202
8215.16 1169
8216.02 1211
8216.87 1232
8217.73 1262
8218.59 1212
8219.44 1220
8220.30 1195
8221.15 1269
8222.01 1310
8222.87 1282
8223.72 1174
8224.58 1211
8225.43 1242
8226.29 1317
8227.15 1218
8228.00 1159
8228.86 1329
8229.71 1378
8230.57 1196
8231.43 1151
8232.28 1226
8233.14 1252
8234.00 1228
8234.85 1126
8235.71 1130
8236.57 1156
8237.42 1158
8238.28 1167
8239.14 1186
8239.99 1150
8240.85 1134
8241.71 1207
8242.56 1170
8243.42 1114
8244.28 1187
8245.14 1100
8245.99 1052
8246.85 1121
8247.71 1161
8248.56 1211
8249.42 1144
8250.28 1112
8251.14 1166
8251.99 1092
8252.85 1177
8253.71 1192
8254.57 1249
8255.42 1079
8256.28 1076
8257.14 1168
8258.00 1140
8258.86 1118
8259.71 1118
8260.57 1174
8261.43 1178
8262.29 1177
8263.15 1158
8264.00 1199
8264.86 1177
8265.72 1188
8266.58 1202
8267.44 1138
8268.29 1175
8269.15 1123
8270.01 1213
8270.87 1222
8271.73 1164
8272.59 1209
8273.45 1252
8274.30 1269
8275.16 1234
8276.02 1219
8276.88 1242
8277.74 1167
8278.60 1166
8279.46 1160
8280.32 1226
8281.18 1135
8282.03 1116
8282.89 1243
8283.75 1199
8284.61 1054
8285.47 1119
8286.33 1168
8287.19 1157
8288.05 1180
8288.91 1236
8289.77 1206
8290.63 1145
8291.49 1171
8292.35 1213
8293.21 1206
8294.07 1186
8294.93 1198
8295.78 1193
8296.64 1281
8297.50 1218
8298.36 1273
8299.22 1315
8300.08 1303
8300.94 1240
8301.80 1336
8302.66 1179
8303.52 1232
8304.38 1219
8305.25 1323
8306.11 1187
8306.97 1153
8307.83 1127
8308.69 1209
8309.55 1249
8310.41 1158
8311.27 1200
8312.13 1287
8312.99 1290
8313.85 1187
8314.71 1246
8315.57 1244
8316.43 1257
8317.29 1186
8318.15 1207
8319.02 1244
8319.88 1209
8320.74 1302
8321.60 1309
8322.46 1193
8323.32 1271
8324.18 1263
8325.04 1284
8325.90 1193
8326.77 1140
8327.63 1103
8328.49 1107
8329.35 1160
8330.21 1149
8331.07 1170
8331.93 1231
8332.80 1226
8333.66 1271
8334.52 1247
8335.38 1151
8336.24 1124
8337.11 1154
8337.97 1209
8338.83 1205
8339.69 1139
8340.55 1083
8341.42 1167
8342.28 1129
8343.14 1068
8344.00 1106
8344.86 1192
8345.73 1131
8346.59 1130
8347.45 1168
8348.31 1177
8349.18 1182
8350.04 1216
8350.90 1170
8351.76 1194
8352.63 1204
8353.49 1182
8354.35 1171
8355.22 1215
8356.08 1187
8356.94 1075
8357.80 1113
8358.67 1226
8359.53 1178
8360.39 1227
8361.26 1211
8362.12 1149
8362.98 1279
8363.85 1298
8364.71 1152
8365.57 1112
8366.44 1237
8367.30 1282
8368.16 1188
8369.03 1135
8369.89 1187
8370.75 1193
8371.62 1160
8372.48 1079
8373.35 1140
8374.21 1169
8375.07 1085
8375.94 1187
8376.80 1232
8377.67 1230
8378.53 1178
8379.39 1228
8380.26 1222
8381.12 1208
8381.99 1164
8382.85 1287
8383.71 1218
8384.58 1237
8385.44 1133
8386.31 1100
8387.17 1269
8388.04 1208
8388.90 1133
8389.77 1231
8390.63 1227
8391.50 1201
8392.36 1239
8393.22 1138
8394.09 1170
8394.95 1238
8395.82 1284
8396.68 1252
8397.55 1210
8398.41 1119
8399.28 1187
8400.14 1266
8401.01 1324
8401.88 1160
8402.74 1189
8403.61 1200
8404.47 1260
8405.34 1310
8406.20 1237
8407.07 1237
8407.93 1240
8408.80 1334
8409.66 1366
8410.53 1218
8411.40 1287
8412.26 1180
8413.13 1288
8413.99 1330
8414.86 1270
8415.73 1469
8416.59 1327
8417.46 1288
8418.32 1309
8419.19 1386
8420.06 1311
8420.92 1335
8421.79 1267
8422.65 1234
8423.52 1234
8424.39 1270
8425.25 1198
8426.12 1218
8426.99 1371
8427.85 1529
8428.72 1472
8429.59 1433
8430.45 1478
8431.32 1440
8432.19 1505
8433.05 1450
8433.92 1519
8434.79 1659
8435.65 1561
8436.52 1466
8437.39 1509
8438.26 1547
8439.12 1539
8439.99 1537
8440.86 1624
8441.73 1674
8442.59 1713
8443.46 1652
8444.33 1796
8445.19 1874
8446.06 2012
8446.93 1938
8447.80 1875
8448.67 1899
8449.53 2046
8450.40 1992
8451.27 1976
8452.14 1911
8453.00 1800
8453.87 1905
8454.74 1976
8455.61 1883
8456.48 1935
8457.34 1923
8458.21 2030
8459.08 2166
8459.95 2129
8460.82 2121
8461.69 2223
8462.55 2238
8463.42 2233
8464.29 2159
8465.16 2039
8466.03 2110
8466.90 2090
8467.77 2120
8468.63 2093
8469.50 2193
8470.37 2623
8471.24 3086
8472.11 3649
8472.98 4424
8473.85 5166
8474.72 5345
8475.58 5371
8476.45 5026
8477.32 4496
8478.19 4011
8479.06 3543
8479.93 3028
8480.80 2647
8481.67 2290
8482.54 2117
8483.41 2003
8484.28 1821
8485.15 1735
8486.02 1671
8486.89 1716
8487.76 1756
8488.63 1675
8489.50 1664
8490.37 1731
8491.24 1697
8492.11 1700
8492.98 1648
8493.85 1519
8494.72 1659
8495.59 1639
8496.46 1598
8497.33 1594
8498.20 1632
8499.07 1558
8499.94 1594
8500.81 1542
8501.68 1596
8502.55 1693
8503.42 1696
8504.29 1721
8505.16 1656
8506.03 1572
8506.90 1605
8507.77 1637
8508.64 1691
8509.51 1744
8510.38 1782
8511.25 1953
8512.13 1983
8513.00 2057
8513.87 2052
8514.74 2015
8515.61 1923
8516.48 1869
8517.35 1830
8518.22 1735
8519.09 1546
8519.97 1658
8520.84 1642
8521.71 1590
8522.58 1570
8523.45 1591
8524.32 1578
8525.19 1618
8526.07 1630
8526.94 1523
8527.81 1521
8528.68 1505
8529.55 1576
8530.43 1570
8531.30 1598
8532.17 1621
8533.04 1659
8533.91 1661
8534.79 1561
8535.66 1581
8536.53 1691
8537.40 1604
8538.27 1714
8539.15 1813
8540.02 1710
8540.89 1717
8541.76 1792
8542.64 1669
8543.51 1703
8544.38 1784
8545.25 1707
8546.13 1657
8547.00 1709
8547.87 1756
8548.74 1784
8549.62 1768
8550.49 1722
8551.36 1812
8552.24 1806
8553.11 1936
8553.98 1858
8554.86 1861
8555.73 2033
8556.60 2164
8557.48 2147
8558.35 2215
8559.22 2114
8560.10 2110
8560.97 2069
8561.84 1903
8562.72 1824
8563.59 1732
8564.46 1701
8565.34 1620
8566.21 1518
8567.08 1536
8567.96 1494
8568.83 1469
8569.71 1579
8570.58 1481
8571.45 1528
8572.33 1544
8573.20 1517
8574.08 1481
8574.95 1499
8575.82 1504
8576.70 1476
8577.57 1458
8578.45 1370
8579.32 1449
8580.20 1466
8581.07 1493
8581.94 1410
8582.82 1468
8583.69 1418
8584.57 1477
8585.44 1383
8586.32 1478
8587.19 1469
8588.07 1417
8588.94 1467
8589.82 1514
8590.69 1462
8591.57 1508
8592.44 1487
8593.32 1496
8594.19 1553
8595.07 1585
8595.94 1547
8596.82 1537
8597.69 1499
8598.57 1535
8599.44 1490
8600.32 1503
8601.19 1560
8602.07 1572
8602.95 1546
8603.82 1466
8604.70 1534
8605.57 1525
8606.45 1607
8607.32 1465
8608.20 1476
8609.08 1485
8609.95 1521
8610.83 1466
8611.70 1579
8612.58 1543
8613.46 1618
8614.33 1506
8615.21 1465
8616.08 1576
8616.96 1567
8617.84 1566
8618.71 1507
8619.59 1505
8620.47 1631
8621.34 1594
8622.22 1682
8623.10 1640
8623.97 1607
8624.85 1634
8625.73 1655
8626.60 1619
8627.48 1663
8628.36 1610
8629.23 1629
8630.11 1693
8630.99 1627
8631.87 1743
8632.74 1755
8633.62 1788
8634.50 1781
8635.37 1827
8636.25 1786
8637.13 1786
8638.01 1822
8638.88 1803
8639.76 1748
8640.64 1728
8641.52 1855
8642.39 1830
8643.27 1884
8644.15 2026
8645.03 2031
8645.90 2054
8646.78 2069
8647.66 2133
8648.54 2088
8649.42 2093
8650.29 2056
8651.17 2075
8652.05 2229
8652.93 2140
8653.81 2182
8654.68 2218
8655.56 2221
8656.44 2269
8657.32 2230
8658.20 2166
8659.08 2231
8659.95 2177
8660.83 2246
8661.71 2261
8662.59 2441
8663.47 2436
8664.35 2363
8665.23 2466
8666.10 2382
8666.98 2377
8667.86 2371
8668.74 2350
8669.62 2393
8670.50 2442
8671.38 2553
8672.26 2572
8673.14 2680
8674.02 2920
8674.90 3169
8675.77 3404
8676.65 3706
8677.53 4172
8678.41 4210
8679.29 4327
8680.17 4299
8681.05 4246
8681.93 3951
8682.81 3689
8683.69 3495
8684.57 3324
8685.45 2979
8686.33 2872
8687.21 2896
8688.09 2811
8688.97 2860
8689.85 2825
8690.73 2937
8691.61 3322
8692.49 3631
8693.37 4217
8694.25 5080
8695.13 5968
8696.01 6860
8696.89 7225
8697.77 7452
8698.65 7115
8699.53 6811
8700.41 6060
8701.29 5261
8702.17 4495
8703.05 3815
8703.94 3351
8704.82 3127
8705.70 2788
8706.58 2531
8707.46 2477
8708.34 2435
8709.22 2195
8710.10 2178
8710.98 2099
8711.86 2059
8712.75 2092
8713.63 2031
8714.51 2041
8715.39 2071
8716.27 2110
8717.15 2106
8718.03 2120
8718.91 2016
8719.80 1962
8720.68 1925
8721.56 1758
8722.44 1777
8723.32 1932
8724.20 1888
8725.09 1918
8725.97 1990
8726.85 2039
8727.73 1952
8728.61 1910
8729.50 1875
8730.38 1794
8731.26 1898
8732.14 2094
8733.02 2108
8733.91 2121
8734.79 2219
8735.67 2261
8736.55 2136
8737.44 2122
8738.32 1975
8739.20 1841
8740.08 1925
8740.97 1891
8741.85 1852
8742.73 1758
8743.61 1698
8744.50 1758
8745.38 1612
8746.26 1733
8747.15 1770
8748.03 1800
8748.91 1762
8749.79 1784
8750.68 1789
8751.56 1850
8752.44 1885
8753.33 1869
8754.21 1798
8755.09 1806
8755.98 1936
8756.86 1865
8757.74 1909
8758.63 1893
8759.51 1850
8760.39 1901
8761.28 1923
8762.16 1962
8763.05 1775
8763.93 1838
8764.81 1912
8765.70 1831
8766.58 1837
8767.46 1861
8768.35 1854
8769.23 1805
8770.12 1791
8771.00 1809
8771.89 1850
8772.77 1886
8773.65 1890
8774.54 1878
8775.42 1750
8776.31 1767
8777.19 1770
8778.08 1743
8778.96 1784
8779.84 1733
8780.73 1683
8781.61 1598
8782.50 1590
8783.38 1573
8784.27 1612
8785.15 1481
8786.04 1554
8786.92 1541
8787.81 1461
8788.69 1601
8789.58 1615
8790.46 1547
8791.35 1550
8792.23 1618
8793.12 1394
8794.00 1531
8794.89 1537
8795.77 1520
8796.66 1482
8797.55 1477
8798.43 1453
8799.32 1422
8800.20 1443
8801.09 1536
8801.97 1503
8802.86 1401
8803.74 1368
8804.63 1349
8805.52 1420
8806.40 1453
8807.29 1464
8808.17 1419
8809.06 1423
8809.95 1351
8810.83 1472
8811.72 1577
8812.60 1499
8813.49 1496
8814.38 1464
8815.26 1407
8816.15 1409
8817.04 1427
8817.92 1418
8818.81 1397
8819.70 1300
8820.58 1341
8821.47 1325
8822.36 1410
8823.24 1323
8824.13 1339
8825.02 1321
8825.90 1462
8826.79 1335
8827.68 1213
8828.56 1328
8829.45 1358
8830.34 1308
8831.23 1314
8832.11 1370
8833.00 1393
8833.89 1265
8834.77 1235
8835.66 1187
8836.55 1281
8837.44 1314
8838.32 1289
8839.21 1329
8840.10 1337
8840.99 1301
8841.88 1257
8842.76 1295
8843.65 1229
8844.54 1208
8845.43 1289
8846.31 1204
8847.20 1269
8848.09 1219
8848.98 1237
8849.87 1325
8850.75 1295
8851.64 1253
8852.53 1272
8853.42 1230
8854.31 1107
8855.20 1115
8856.08 1163
8856.97 1144
8857.86 1155
8858.75 1172
8859.64 1204
8860.53 1193
8861.42 1199
8862.30 1133
8863.19 1153
8864.08 1159
8864.97 1143
8865.86 1178
8866.75 1214
8867.64 1181
8868.53 1125
8869.42 1110
8870.30 1144
8871.19 1145
8872.08 1138
8872.97 1080
8873.86 1110
8874.75 1170
8875.64 1202
8876.53 1144
8877.42 1107
8878.31 1110
8879.20 1174
8880.09 1207
8880.98 1203
8881.87 1242
8882.76 1160
8883.65 1197
8884.54 1226
8885.43 1191
8886.32 1193
8887.21 1091
8888.10 1148
8888.99 1085
8889.88 1121
8890.77 1110
8891.66 1111
8892.55 1124
8893.44 1092
8894.33 1096
8895.22 1100
8896.11 1134
8897.00 1063
8897.89 1102
8898.78 1095
8899.67 1111
8900.56 1057
8901.45 1103
8902.34 1167
8903.23 1094
8904.12 1135
8905.02 1132
8905.91 1127
8906.80 1001
8907.69 1088
8908.58 1154
8909.47 1088
8910.36 1017
8911.25 1034
8912.14 999
8913.04 1085
8913.93 1081
8914.82 1071
8915.71 1116
8916.60 1130
8917.49 1113
8918.38 1060
8919.28 1110
8920.17 1062
8921.06 1036
8921.95 1115
8922.84 1099
8923.73 1019
8924.63 1019
8925.52 1023
8926.41 1090
8927.30 1001
8928.19 1064
8929.09 1122
8929.98 1057
8930.87 1068
8931.76 1032
8932.65 1004
8933.55 1025
8934.44 1031
8935.33 985
8936.22 1055
8937.12 1060
8938.01 1037
8938.90 1026
8939.79 923
8940.69 1027
8941.58 941
8942.47 964
8943.37 1073
8944.26 1048
8945.15 1000
8946.04 1030
8946.94 971
8947.83 1025
8948.72 1037
8949.62 1003
8950.51 1034
8951.40 994
8952.30 1066
8953.19 1054
8954.08 1064
8954.98 1005
8955.87 1021
8956.76 1104
8957.66 1051
8958.55 1024
8959.44 1098
8960.34 963
8961.23 948
8962.12 991
8963.02 1000
8963.91 1017
8964.81 953
8965.70 996
8966.59 1010
8967.49 975
8968.38 1037
8969.28 1048
8970.17 1080
8971.06 1015
8971.96 1010
8972.85 998
8973.75 1047
8974.64 1004
8975.54 974
8976.43 990
8977.32 1004
8978.22 1027
8979.11 963
8980.01 1051
8980.90 1010
8981.80 988
8982.69 1039
8983.59 1021
8984.48 1077
8985.38 1135
8986.27 1070
8987.17 949
8988.06 932
8988.96 974
8989.85 1057
8990.75 1056
8991.64 1056
8992.54 942
8993.43 882
8994.33 905
8995.22 942
8996.12 935
8997.01 912
8997.91 940
8998.81 1022
8999.70 983
9000.60 875
9001.49 986
9002.39 972
9003.28 978
9004.18 990
9005.08 993
9005.97 987
9006.87 927
9007.76 963
9008.66 942
9009.56 994
9010.45 1046
9011.35 961
9012.24 1002
9013.14 961
9014.04 997
9014.93 935
9015.83 930
9016.73 952
9017.62 968
9018.52 968
9019.42 892
9020.31 859
9021.21 923
9022.11 971
9023.00 906
9023.90 901
9024.80 998
9025.69 942
9026.59 882
9027.49 979
9028.38 975
9029.28 880
9030.18 848
9031.08 860
9031.97 899
9032.87 1003
9033.77 926
9034.66 880
9035.56 880
9036.46 917
9037.36 933
9038.25 963
9039.15 1001
9040.05 909
9040.95 926
9041.85 940
9042.74 930
9043.64 972
9044.54 927
9045.44 897
9046.33 946
9047.23 937
9048.13 928
9049.03 926
9049.93 910
9050.82 949
9051.72 917
9052.62 942
9053.52 919
9054.42 861
9055.32 943
9056.21 993
9057.11 899
9058.01 961
9058.91 950
9059.81 914
9060.71 937
9061.61 964
9062.50 1064
9063.40 943
9064.30 901
9065.20 958
9066.10 978
9067.00 953
9067.90 918
9068.80 929
9069.70 983
9070.60 948
9071.49 963
9072.39 960
9073.29 947
9074.19 938
9075.09 929
9075.99 886
9076.89 985
9077.79 925
9078.69 901
9079.59 884
9080.49 932
9081.39 922
9082.29 928
9083.19 956
9084.09 998
9084.99 1029
9085.89 921
9086.79 1002
9087.69 998
9088.59 971
9089.49 976
9090.39 1081
9091.29 963
9092.19 1055
9093.09 1086
9093.99 1106
9094.89 1066
9095.79 964
9096.69 993
9097.59 936
9098.49 963
9099.39 944
9100.29 975
9101.19 1019
9102.09 1030
9102.99 981
9103.90 982
9104.80 1005
9105.70 970
9106.60 973
9107.50 934
9108.40 926
9109.30 866
9110.20 863
9111.10 899
9112.00 886
9112.91 842
9113.81 852
9114.71 911
9115.61 919
9116.51 932
9117.41 871
9118.31 941
9119.22 926
9120.12 941
9121.02 867
9121.92 892
9122.82 959
9123.72 881
9124.63 974
9125.53 959
9126.43 885
9127.33 875
9128.23 897
9129.14 891
9130.04 922
9130.94 959
9131.84 966
9132.74 932
9133.65 923
9134.55 954
9135.45 876
9136.35 957
9137.26 874
9138.16 852
9139.06 889
9139.96 953
9140.87 1010
9141.77 911
9142.67 910
9143.57 926
9144.48 950
9145.38 929
9146.28 949
9147.19 955
9148.09 961
9148.99 935
9149.90 946
9150.80 971
9151.70 904
9152.60 936
9153.51 831
9154.41 886
9155.31 902
9156.22 888
9157.12 856
9158.02 881
9158.93 920
9159.83 875
9160.74 942
9161.64 866
9162.54 856
9163.45 865
9164.35 914
9165.25 913
9166.16 904
9167.06 866
9167.97 944
9168.87 908
9169.77 902
9170.68 873
9171.58 924
9172.49 878
9173.39 862
9174.30 921
9175.20 899
9176.10 920
9177.01 929
9177.91 831
9178.82 808
9179.72 868
9180.63 871
9181.53 848
9182.44 843
9183.34 914
9184.25 962
9185.15 927
9186.05 841
9186.96 876
9187.86 891
9188.77 901
9189.67 826
9190.58 900
9191.48 885
9192.39 824
9193.30 882
9194.20 887
9195.11 884
9196.01 954
9196.92 915
9197.82 981
9198.73 906
9199.63 908
9200.54 895
9201.44 947
9202.35 965
9203.26 1019
9204.16 995
9205.07 989
9205.97 996
9206.88 1006
9207.78 941
9208.69 968
9209.60 1009
9210.50 967
9211.41 988
9212.32 971
9213.22 957
9214.13 954
9215.03 932
9215.94 1055
9216.85 988
9217.75 1012
9218.66 930
9219.57 955
9220.47 868
9221.38 886
9222.29 917
9223.19 872
9224.10 937
9225.01 962
9225.91 1053
9226.82 942
9227.73 839
9228.63 944
9229.54 981
9230.45 960
9231.36 896
9232.26 844
9233.17 829
9234.08 881
9234.98 809
9235.89 890
9236.80 937
9237.71 892
9238.61 869
9239.52 896
9240.43 901
9241.34 910
9242.24 904
9243.15 840
9244.06 871
9244.97 864
9245.87 892
9246.78 973
9247.69 983
9248.60 871
9249.51 907
9250.41 940
9251.32 890
9252.23 869
9253.14 859
9254.05 824
9254.96 834
9255.86 899
9256.77 846
9257.68 863
9258.59 849
9259.50 866
9260.41 866
9261.31 854
9262.22 866
9263.13 934
9264.04 834
9264.95 836
9265.86 871
9266.77 783
9267.68 827
9268.58 849
9269.49 889
9270.40 828
9271.31 871
9272.22 937
9273.13 871
9274.04 856
9274.95 761
9275.86 860
9276.77 930
9277.68 928
9278.59 891
9279.50 896
9280.40 919
9281.31 933
9282.22 889
9283.13 839
9284.04 908
9284.95 955
9285.86 867
9286.77 875
9287.68 888
9288.59 934
9289.50 889
9290.41 847
9291.32 902
9292.23 894
9293.14 851
9294.05 895
9294.96 876
9295.87 930
9296.78 878
9297.69 887
9298.60 878
9299.52 864
9300.43 827
9301.34 917
9302.25 940
9303.16 921
9304.07 963
9304.98 923
9305.89 935
9306.80 896
9307.71 936
9308.62 894
9309.53 1001
9310.44 980
9311.36 978
9312.27 1024
9313.18 1035
9314.09 1040
9315.00 976
9315.91 993
9316.82 992
9317.73 958
9318.64 995
9319.56 948
9320.47 977
9321.38 984
9322.29 944
9323.20 968
9324.11 887
9325.03 990
9325.94 1000
9326.85 867
9327.76 858
9328.67 944
9329.59 939
9330.50 959
9331.41 886
9332.32 899
9333.23 931
9334.15 967
9335.06 967
9335.97 905
9336.88 908
9337.79 892
9338.71 959
9339.62 875
9340.53 919
9341.44 934
9342.36 879
9343.27 959
9344.18 1028
9345.09 982
9346.01 933
9346.92 973
9347.83 958
9348.75 976
9349.66 906
9350.57 888
9351.48 941
9352.40 925
9353.31 953
9354.22 958
9355.14 831
9356.05 968
9356.96 940
9357.88 928
9358.79 800
9359.70 913
9360.62 967
9361.53 936
9362.44 980
9363.36 962
9364.27 938
9365.19 889
9366.10 885
9367.01 912
9367.93 908
9368.84 956
9369.75 974
9370.67 910
9371.58 912
9372.50 934
9373.41 936
9374.32 975
9375.24 883
9376.15 918
9377.07 997
9377.98 988
9378.90 987
9379.81 910
9380.72 868
9381.64 983
9382.55 1028
9383.47 977
9384.38 941
9385.30 942
9386.21 969
9387.13 1019
9388.04 911
9388.96 937
9389.87 1020
9390.79 912
9391.70 946
9392.62 914
9393.53 934
9394.45 995
9395.36 1006
9396.28 1028
9397.19 983
9398.11 1057
9399.02 1023
9399.94 967
9400.85 986
9401.77 953
9402.68 1067
9403.60 985
9404.52 1028
9405.43 994
9406.35 985
9407.26 969
9408.18 924
9409.09 989
9410.01 1030
9410.93 1004
9411.84 926
9412.76 989
9413.67 985
9414.59 980
9415.51 1038
9416.42 971
9417.34 916
9418.26 977
9419.17 1034
9420.09 1036
9421.00 958
9421.92 991
9422.84 1035
9423.75 1056
9424.67 1000
9425.59 925
9426.50 996
9427.42 985
9428.34 1003
9429.25 1034
9430.17 1000
9431.09 1133
9432.00 1063
9432.92 1036
9433.84 1071
9434.76 1050
9435.67 1039
9436.59 1087
9437.51 989
9438.42 1036
9439.34 1076
9440.26 1204
9441.18 1179
9442.09 1130
9443.01 1192
9443.93 1192
9444.85 1113
9445.76 1086
9446.68 1090
9447.60 1083
9448.52 1117
9449.43 1119
9450.35 1133
9451.27 1176
9452.19 1137
9453.11 1276
9454.02 1328
9454.94 1400
9455.86 1447
9456.78 1650
9457.70 1608
9458.62 1699
9459.53 1618
9460.45 1616
9461.37 1554
9462.29 1456
9463.21 1343
9464.13 1345
9465.04 1219
9465.96 1306
9466.88 1237
9467.80 1103
9468.72 1106
9469.64 1158
9470.56 1097
9471.48 1129
9472.39 1152
9473.31 1152
9474.23 1163
9475.15 1137
9476.07 1116
9476.99 1136
9477.91 1068
9478.83 1083
9479.75 1115
9480.67 1159
9481.59 1215
9482.51 1170
9483.42 1201
9484.34 1295
9485.26 1307
9486.18 1373
9487.10 1357
9488.02 1290
9488.94 1241
9489.86 1230
9490.78 1300
9491.70 1258
9492.62 1266
9493.54 1233
9494.46 1253
9495.38 1118
9496.30 1209
9497.22 1271
9498.14 1191
9499.06 1197
9499.98 1216
9500.90 1206
9501.82 1151
9502.74 1085
9503.66 1126
9504.58 1116
9505.50 1130
9506.43 1136
9507.35 1179
9508.27 1156
9509.19 1196
9510.11 1134
9511.03 1142
9511.95 1182
9512.87 1159
9513.79 1117
9514.71 1185
9515.63 1180
9516.55 1191
9517.48 1195
9518.40 1283
9519.32 1309
9520.24 1261
9521.16 1217
9522.08 1227
9523.00 1268
9523.92 1254
9524.85 1207
9525.77 1161
9526.69 1208
9527.61 1257
9528.53 1223
9529.45 1219
9530.38 1236
9531.30 1275
9532.22 1330
9533.14 1519
9534.06 1551
9534.98 1466
9535.91 1481
9536.83 1592
9537.75 1677
9538.67 1678
9539.60 1690
9540.52 1575
9541.44 1559
9542.36 1514
9543.28 1432
9544.21 1394
9545.13 1382
9546.05 1346
9546.97 1284
9547.90 1335
9548.82 1220
9549.74 1325
9550.66 1400
9551.59 1321
9552.51 1258
9553.43 1321
9554.36 1270
9555.28 1171
9556.20 1177
9557.13 1303
9558.05 1180
9558.97 1186
9559.89 1282
9560.82 1305
9561.74 1334
9562.66 1288
9563.59 1394
9564.51 1329
9565.43 1301
9566.36 1351
9567.28 1399
9568.20 1316
9569.13 1319
9570.05 1276
9570.98 1331
9571.90 1309
9572.82 1272
9573.75 1333
9574.67 1200
9575.60 1244
9576.52 1251
9577.44 1341
9578.37 1349
9579.29 1292
9580.22 1318
9581.14 1282
9582.06 1266
9582.99 1273
9583.91 1334
9584.84 1317
9585.76 1334
9586.69 1286
9587.61 1267
9588.53 1336
9589.46 1317
9590.38 1210
9591.31 1297
9592.23 1330
9593.16 1347
9594.08 1270
9595.01 1276
9595.93 1246
9596.86 1262
9597.78 1321
9598.71 1372
9599.63 1364
9600.56 1363
9601.48 1285
9602.41 1366
9603.33 1359
9604.26 1371
9605.18 1469
9606.11 1393
9607.03 1411
9607.96 1462
9608.89 1424
9609.81 1465
9610.74 1378
9611.66 1393
9612.59 1375
9613.51 1475
9614.44 1485
9615.37 1408
9616.29 1415
9617.22 1455
9618.14 1485
9619.07 1479
9620.00 1414
9620.92 1546
9621.85 1506
9622.77 1467
9623.70 1479
9624.63 1534
9625.55 1485
9626.48 1513
9627.41 1569
9628.33 1593
9629.26 1499
9630.19 1589
9631.11 1723
9632.04 1623
9632.97 1549
9633.89 1566
9634.82 1572
9635.75 1643
9636.67 1702
9637.60 1559
9638.53 1578
9639.45 1596
9640.38 1639
9641.31 1683
9642.23 1757
9643.16 1710
9644.09 1677
9645.02 1689
9645.94 1707
9646.87 1791
9647.80 1885
9648.73 1857
9649.65 1830
9650.58 1871
9651.51 1956
9652.44 1989
9653.36 2047
9654.29 2067
9655.22 2086
9656.15 2067
9657.08 2207
9658.00 2096
9658.93 2091
9659.86 2157
9660.79 2029
9661.72 2071
9662.64 2163
9663.57 2054
9664.50 2114
9665.43 2136
9666.36 2197
9667.28 2101
9668.21 2065
9669.14 2095
9670.07 2142
9671.00 2187
9671.93 2225
9672.86 2255
9673.78 2248
9674.71 2221
9675.64 2341
9676.57 2386
9677.50 2257
9678.43 2261
9679.36 2317
9680.29 2415
9681.21 2380
9682.14 2348
9683.07 2385
9684.00 2549
9684.93 2693
9685.86 2642
9686.79 2648
9687.72 2667
9688.65 2694
9689.58 2728
9690.51 2647
9691.44 2652
9692.37 2807
9693.30 2901
9694.23 2815
9695.16 2752
9696.09 2825
9697.02 2947
9697.94 2995
9698.87 3110
9699.80 3521
9700.73 4025
9701.66 4222
9702.59 4637
9703.52 5053
9704.45 5163
9705.39 5153
9706.32 5165
9707.25 4732
9708.18 4324
9709.11 3844
9710.04 3634
9710.97 3353
9711.90 3047
9712.83 2936
9713.76 2885
9714.69 2756
9715.62 2740
9716.55 2722
9717.48 2716
9718.41 2763
9719.34 2809
9720.27 2713
9721.21 2701
9722.14 2534
9723.07 2532
9724.00 2585
9724.93 2524
9725.86 2316
9726.79 2419
9727.72 2386
9728.65 2326
9729.59 2240
9730.52 2410
9731.45 2338
9732.38 2354
9733.31 2322
9734.24 2366
9735.17 2402
9736.11 2379
9737.04 2413
9737.97 2591
9738.90 2468
9739.83 2354
9740.77 2433
9741.70 2357
9742.63 2417
9743.56 2359
9744.49 2295
9745.43 2249
9746.36 2233
9747.29 2042
9748.22 2115
9749.15 2111
9750.09 2029
9751.02 1984
9751.95 1970
9752.88 2029
9753.82 2010
9754.75 1925
9755.68 1976
9756.61 1940
9757.55 1939
9758.48 1961
9759.41 1960
9760.35 2036
9761.28 1933
9762.21 1959
9763.14 1977
9764.08 2013
9765.01 1884
9765.94 2052
9766.88 1988
9767.81 2067
9768.74 2030
9769.68 2061
9770.61 2011
9771.54 1987
9772.48 1974
9773.41 1966
9774.34 2059
9775.28 1957
9776.21 1950
9777.14 2008
9778.08 2005
9779.01 1998
9779.94 2078
9780.88 2216
9781.81 2334
9782.75 2336
9783.68 2278
9784.61 2341
9785.55 2343
9786.48 2273
9787.42 2308
9788.35 2350
9789.28 2226
9790.22 2245
9791.15 2262
9792.09 2128
9793.02 2062
9793.96 1909
9794.89 1904
9795.83 1918
9796.76 1786
9797.69 1852
9798.63 1884
9799.56 1846
9800.50 1939
9801.43 1938
9802.37 1996
9803.30 1946
9804.24 1998
9805.17 1955
9806.11 1915
9807.04 1864
9807.98 1786
9808.91 1754
9809.85 1711
9810.78 1653
9811.72 1731
9812.65 1742
9813.59 1686
9814.53 1580
9815.46 1564
9816.40 1623
9817.33 1629
9818.27 1674
9819.20 1660
9820.14 1616
9821.07 1576
9822.01 1569
9822.95 1627
9823.88 1558
9824.82 1592
9825.75 1593
9826.69 1574
9827.63 1625
9828.56 1510
9829.50 1461
9830.43 1393
9831.37 1485
9832.31 1477
9833.24 1466
9834.18 1359
9835.12 1459
9836.05 1492
9836.99 1395
9837.93 1405
9838.86 1509
9839.80 1433
9840.73 1473
9841.67 1420
9842.61 1407
9843.55 1414
9844.48 1371
9845.42 1448
9846.36 1430
9847.29 1488
9848.23 1484
9849.17 1484
9850.10 1423
9851.04 1489
9851.98 1471
9852.92 1449
9853.85 1477
9854.79 1451
9855.73 1451
9856.67 1419
9857.60 1402
9858.54 1441
9859.48 1368
9860.42 1411
9861.35 1419
9862.29 1452
9863.23 1477
9864.17 1506
9865.10 1418
9866.04 1448
9866.98 1408
9867.92 1350
9868.86 1497
9869.79 1446
9870.73 1392
9871.67 1365
9872.61 1430
9873.55 1336
9874.48 1391
9875.42 1350
9876.36 1389
9877.30 1373
9878.24 1351
9879.18 1322
9880.12 1327
9881.05 1408
9881.99 1388
9882.93 1400
9883.87 1369
9884.81 1343
9885.75 1448
9886.69 1344
9887.63 1393
9888.56 1326
9889.50 1312
9890.44 1429
9891.38 1381
9892.32 1316
9893.26 1308
9894.20 1317
9895.14 1281
9896.08 1258
9897.02 1322
9897.96 1276
9898.90 1314
9899.84 1361
9900.77 1247
9901.71 1281
9902.65 1213
9903.59 1277
9904.53 1294
9905.47 1354
9906.41 1332
9907.35 1282
9908.29 1321
9909.23 1279
9910.17 1333
9911.11 1285
9912.05 1221
9912.99 1321
9913.93 1309
9914.87 1396
9915.81 1327
9916.75 1280
9917.69 1310
9918.63 1259
9919.57 1247
9920.52 1321
9921.46 1371
9922.40 1386
9923.34 1381
9924.28 1380
9925.22 1409
9926.16 1405
9927.10 1455
9928.04 1643
9928.98 1758
9929.92 1864
9930.86 2070
9931.80 2234
9932.75 2324
9933.69 2243
9934.63 2142
9935.57 2028
9936.51 1847
9937.45 1763
9938.39 1685
9939.33 1617
9940.28 1585
9941.22 1389
9942.16 1379
9943.10 1364
9944.04 1407
9944.98 1328
9945.92 1321
9946.87 1338
9947.81 1362
9948.75 1291
9949.69 1391
9950.63 1262
9951.58 1303
9952.52 1317
9953.46 1222
9954.40 1198
9955.34 1206
9956.29 1308
9957.23 1308
9958.17 1265
9959.11 1214
9960.06 1263
9961.00 1261
9961.94 1235
9962.88 1256
9963.83 1296
9964.77 1311
9965.71 1269
9966.65 1338
9967.60 1235
9968.54 1294
9969.48 1328
9970.42 1291
9971.37 1269
9972.31 1178
9973.25 1216
9974.20 1251
9975.14 1227
9976.08 1122
9977.03 1171
9977.97 1211
9978.91 1267
9979.86 1251
9980.80 1174
9981.74 1163
9982.69 1132
9983.63 1155
9984.57 1223
9985.52 1146
9986.46 1119
9987.40 1104
9988.35 1186
9989.29 1169
9990.23 1202
9991.18 1075
9992.12 1190
9993.07 1186
9994.01 1133
9994.95 1160
9995.90 1259
9996.84 1210
9997.79 1171
9998.73 1119
9999.67 1196
10000.62 1139
10001.56 1084
10002.51 1154
10003.45 1110
10004.40 1133
10005.34 1059
10006.29 1119
10007.23 1132
10008.17 1141
10009.12 1091
10010.06 1201
10011.01 1209
10011.95 1079
10012.90 1083
10013.84 1106
10014.79 1138
10015.73 1097
10016.68 1019
10017.62 1125
10018.57 1116
10019.51 1063
10020.46 1009
10021.40 1161
10022.35 1100
10023.29 1086
10024.24 1019
10025.19 1052
10026.13 1133
10027.08 1065
10028.02 1086
10028.97 1045
10029.91 1015
10030.86 1026
10031.80 1092
10032.75 1090
10033.70 1020
10034.64 1023
10035.59 987
10036.53 1055
10037.48 1115
10038.43 1116
10039.37 1054
10040.32 995
10041.26 1012
10042.21 948
10043.16 1051
10044.10 970
10045.05 1019
10046.00 1036
10046.94 1003
10047.89 1010
10048.84 999
10049.78 1036
10050.73 986
10051.68 1074
10052.62 1048
10053.57 948
10054.52 967
10055.46 993
10056.41 919
10057.36 973
10058.30 984
10059.25 998
10060.20 959
10061.15 994
10062.09 1069
10063.04 1072
10063.99 1055
10064.93 1039
10065.88 1086
10066.83 1098
10067.78 1017
10068.72 947
10069.67 960
10070.62 1046
10071.57 977
10072.51 895
10073.46 899
10074.41 964
10075.36 944
10076.31 933
10077.25 1004
10078.20 956
10079.15 1000
10080.10 951
10081.05 942
10081.99 923
10082.94 938
10083.89 940
10084.84 937
10085.79 946
10086.74 1058
10087.68 971
10088.63 995
10089.58 959
10090.53 884
10091.48 918
10092.43 931
10093.37 912
10094.32 893
10095.27 943
10096.22 958
10097.17 885
10098.12 884
10099.07 906
10100.02 999
10100.97 987
10101.91 962
10102.86 977
10103.81 971
10104.76 995
10105.71 914
10106.66 895
10107.61 957
10108.56 946
10109.51 904
10110.46 945
10111.41 855
10112.36 872
10113.31 929
10114.26 933
10115.21 900
10116.16 968
10117.11 899
10118.06 901
10119.01 854
10119.96 967
10120.91 975
10121.86 946
10122.81 933
10123.76 945
10124.71 923
10125.66 896
10126.61 932
10127.56 939
10128.51 893
10129.46 874
10130.41 889
10131.36 884
10132.31 879
10133.26 923
10134.21 865
10135.16 858
10136.11 902
10137.06 902
10138.01 956
10138.96 867
10139.91 902
10140.86 922
10141.82 926
10142.77 944
10143.72 1055
10144.67 967
10145.62 903
10146.57 881
10147.52 969
10148.47 966
10149.42 827
10150.38 848
10151.33 965
10152.28 885
10153.23 901
10154.18 875
10155.13 863
10156.09 895
10157.04 957
10157.99 957
10158.94 931
10159.89 925
10160.84 916
10161.80 955
10162.75 956
10163.70 954
10164.65 949
10165.60 906
10166.56 893
10167.51 923
10168.46 937
10169.41 918
10170.36 937
10171.32 888
10172.27 890
10173.22 967
10174.17 1013
10175.13 1019
10176.08 985
10177.03 1074
10177.98 965
10178.94 961
10179.89 936
10180.84 1077
10181.80 1070
10182.75 1072
10183.70 996
10184.65 938
10185.61 1043
10186.56 1025
10187.51 1019
10188.47 1010
10189.42 1032
10190.37 1008
10191.33 1088
10192.28 1107
10193.23 1036
10194.19 1028
10195.14 1063
10196.09 1095
10197.05 1075
10198.00 1058
10198.95 1033
10199.91 1068
10200.86 1080
10201.82 1042
10202.77 1045
10203.72 1107
10204.68 1098
10205.63 1056
10206.58 1106
10207.54 1173
10208.49 1182
10209.45 1285
10210.40 1302
10211.36 1311
10212.31 1389
10213.26 1353
10214.22 1326
10215.17 1239
10216.13 1191
10217.08 1233
10218.04 1140
10218.99 1169
10219.94 1119
10220.90 1122
10221.85 1117
10222.81 1129
10223.76 1087
10224.72 1071
10225.67 1065
10226.63 1085
10227.58 1127
10228.54 1145
10229.49 1057
10230.45 1031
10231.40 1036
10232.36 1076
10233.31 1048
10234.27 982
10235.22 1055
10236.18 1029
10237.14 996
10238.09 1087
10239.05 1073
10240.00 1055
10240.96 1091
10241.91 1157
10242.87 1140
10243.82 1128
10244.78 1104
10245.74 1031
10246.69 1034
10247.65 1008
10248.60 980
10249.56 959
10250.52 964
10251.47 922
10252.43 884
10253.38 975
10254.34 1018
10255.30 920
10256.25 890
10257.21 911
10258.17 993
10259.12 964
10260.08 928
10261.04 969
10261.99 935
10262.95 885
10263.91 842
10264.86 892
10265.82 849
10266.78 973
10267.73 964
10268.69 898
10269.65 888
10270.60 864
10271.56 886
10272.52 899
10273.47 908
10274.43 883
10275.39 889
10276.35 942
10277.30 902
10278.26 910
10279.22 905
10280.18 889
10281.13 883
10282.09 905
10283.05 886
10284.01 829
10284.96 821
10285.92 825
10286.88 840
10287.84 822
10288.79 767
10289.75 811
10290.71 837
10291.67 864
10292.63 852
10293.58 895
10294.54 898
10295.50 878
10296.46 857
10297.42 816
10298.38 854
10299.33 871
10300.29 904
10301.25 906
10302.21 829
10303.17 804
10304.13 823
10305.08 837
10306.04 794
10307.00 781
10307.96 796
10308.92 832
10309.88 915
10310.84 790
10311.80 810
10312.75 826
10313.71 863
10314.67 831
10315.63 832
10316.59 801
10317.55 782
10318.51 809
10319.47 859
10320.43 874
10321.39 846
10322.35 887
10323.31 816
10324.27 786
10325.23 852
10326.18 896
10327.14 857
10328.10 792
10329.06 813
10330.02 820
10330.98 848
10331.94 870
10332.90 810
10333.86 920
10334.82 860
10335.78 850
10336.74 852
10337.70 844
10338.66 807
10339.62 758
10340.58 846
10341.54 851
10342.50 847
10343.46 816
10344.43 809
10345.39 809
10346.35 791
10347.31 781
10348.27 887
10349.23 821
10350.19 782
10351.15 760
10352.11 831
10353.07 742
10354.03 742
10354.99 797
10355.95 809
10356.91 818
10357.88 798
10358.84 820
10359.80 755
10360.76 732
10361.72 710
10362.68 763
10363.64 778
10364.60 794
10365.57 819
10366.53 829
10367.49 800
10368.45 813
10369.41 794
10370.37 795
10371.34 800
10372.30 771
10373.26 789
10374.22 794
10375.18 781
10376.14 775
10377.11 750
10378.07 814
10379.03 795
10379.99 711
10380.95 763
10381.92 734
10382.88 692
10383.84 752
10384.80 774
10385.77 702
10386.73 691
10387.69 826
10388.65 806
10389.62 765
10390.58 722
10391.54 745
10392.50 701
10393.47 789
10394.43 757
10395.39 767
10396.35 725
10397.32 736
10398.28 715
10399.24 722
10400.21 760
10401.17 736
10402.13 745
10403.10 773
10404.06 721
10405.02 773
10405.99 690
10406.95 702
10407.91 750
10408.88 666
10409.84 717
10410.80 736
10411.77 747
10412.73 698
10413.69 767
10414.66 731
10415.62 799
10416.58 779
10417.55 789
10418.51 750
10419.48 710
10420.44 775
10421.40 835
10422.37 780
10423.33 789
10424.30 807
10425.26 817
10426.23 798
10427.19 762
10428.15 766
10429.12 789
10430.08 814
10431.05 785
10432.01 739
10432.98 840
10433.94 834
10434.91 757
10435.87 731
10436.83 757
10437.80 761
10438.76 662
10439.73 708
10440.69 681
10441.66 697
10442.62 738
10443.59 740
10444.55 713
10445.52 712
10446.48 679
10447.45 701
10448.41 722
10449.38 686
10450.35 662
10451.31 690
10452.28 705
10453.24 688
10454.21 677
10455.17 717
10456.14 689
10457.10 688
10458.07 683
10459.04 724
10460.00 689
10460.97 703
10461.93 679
10462.90 694
10463.87 671
10464.83 758
10465.80 701
10466.76 659
10467.73 656
10468.70 680
10469.66 657
10470.63 688
10471.59 732
10472.56 693
10473.53 691
10474.49 618
10475.46 689
10476.43 711
10477.39 675
10478.36 741
10479.33 728
10480.29 664
10481.26 683
10482.23 729
10483.19 693
10484.16 694
10485.13 610
10486.09 656
10487.06 667
10488.03 689
10489.00 724
10489.96 682
10490.93 708
10491.90 673
10492.87 688
10493.83 688
10494.80 684
10495.77 633
10496.73 720
10497.70 697
10498.67 739
10499.64 678
10500.61 662
10501.57 677
10502.54 636
10503.51 739
10504.48 751
10505.44 732
10506.41 697
10507.38 645
10508.35 746
10509.32 698
10510.28 692
10511.25 761
10512.22 758
10513.19 710
10514.16 681
10515.13 649
10516.09 658
10517.06 652
10518.03 634
10519.00 687
10519.97 649
10520.94 644
10521.91 685
10522.87 646
10523.84 720
10524.81 694
10525.78 682
10526.75 673
10527.72 678
10528.69 648
10529.66 640
10530.63 645
10531.59 700
10532.56 751
10533.53 732
10534.50 702
10535.47 734
10536.44 718
10537.41 638
10538.38 676
10539.35 647
10540.32 655
10541.29 722
10542.26 705
10543.23 673
10544.20 631
10545.17 675
10546.14 666
10547.11 654
10548.08 651
10549.05 678
10550.02 711
10550.99 647
10551.96 706
10552.93 686
10553.90 709
10554.87 648
10555.84 731
10556.81 748
10557.78 776
10558.75 697
10559.72 678
10560.69 640
10561.66 649
10562.63 744
10563.60 787
10564.57 757
10565.54 716
10566.51 716
10567.48 733
10568.45 787
10569.42 784
10570.40 716
10571.37 667
10572.34 741
10573.31 635
10574.28 682
10575.25 692
10576.22 659
10577.19 742
10578.16 714
10579.14 662
10580.11 688
10581.08 710
10582.05 702
10583.02 725
10583.99 680
10584.96 696
10585.94 720
10586.91 714
10587.88 710
10588.85 693
10589.82 655
10590.79 641
10591.77 668
10592.74 633
10593.71 649
10594.68 631
10595.65 644
10596.63 696
10597.60 702
10598.57 728
10599.54 738
10600.52 749
10601.49 699
10602.46 708
10603.43 698
10604.41 717
10605.38 758
10606.35 738
10607.32 697
10608.30 734
10609.27 673
10610.24 697
10611.21 682
10612.19 658
10613.16 662
10614.13 734
10615.11 714
10616.08 755
10617.05 721
10618.02 710
10619.00 710
10619.97 733
10620.94 778
10621.92 820
10622.89 783
10623.86 693
10624.84 755
10625.81 749
10626.78 770
10627.76 679
10628.73 756
10629.71 724
10630.68 769
10631.65 739
10632.63 765
10633.60 683
10634.57 687
10635.55 704
10636.52 737
10637.50 813
10638.47 786
10639.44 827
10640.42 902
10641.39 848
10642.37 831
10643.34 889
10644.31 921
10645.29 982
10646.26 962
10647.24 1014
10648.21 976
10649.19 936
10650.16 891
10651.14 876
10652.11 799
10653.09 777
10654.06 754
10655.04 760
10656.01 696
10656.98 757
10657.96 674
10658.93 673
10659.91 735
10660.88 684
10661.86 732
10662.84 666
10663.81 670
10664.79 688
10665.76 669
10666.74 710
10667.71 675
10668.69 695
10669.66 688
10670.64 650
10671.61 589
10672.59 735
10673.56 692
10674.54 631
10675.52 688
10676.49 683
10677.47 688
10678.44 678
10679.42 679
10680.40 691
10681.37 762
10682.35 745
10683.32 719
10684.30 754
10685.28 733
10686.25 743
10687.23 735
10688.20 686
10689.18 752
10690.16 708
10691.13 650
10692.11 642
10693.09 655
10694.06 658
10695.04 653
10696.02 696
10696.99 725
10697.97 701
10698.95 633
10699.92 619
10700.90 674
10701.88 671
10702.85 625
10703.83 625
10704.81 686
10705.79 642
10706.76 635
10707.74 643
10708.72 650
10709.70 662
10710.67 670
10711.65 631
10712.63 635
10713.60 656
10714.58 657
10715.56 683
10716.54 625
10717.52 643
10718.49 710
10719.47 732
10720.45 677
10721.43 670
10722.40 691
10723.38 683
10724.36 728
10725.34 682
10726.32 658
10727.29 641
10728.27 754
10729.25 674
10730.23 637
10731.21 610
10732.19 653
10733.16 636
10734.14 639
10735.12 665
10736.10 644
10737.08 617
10738.06 632
10739.03 677
10740.01 681
10740.99 621
10741.97 676
10742.95 722
10743.93 653
10744.91 688
10745.89 667
10746.87 686
10747.84 630
10748.82 633
10749.80 627
10750.78 616
10751.76 682
10752.74 724
10753.72 630
10754.70 693
10755.68 735
10756.66 631
10757.64 642
10758.62 646
10759.60 672
10760.58 603
10761.56 637
10762.54 691
10763.52 668
10764.50 671
10765.48 681
10766.45 657
10767.43 624
10768.41 660
10769.39 663
10770.38 601
10771.36 606
10772.34 657
10773.32 645
10774.30 694
10775.28 618
10776.26 635
10777.24 655
10778.22 630
10779.20 675
10780.18 642
10781.16 711
10782.14 704
10783.12 713
10784.10 710
10785.08 706
10786.06 636
10787.04 648
10788.02 636
10789.00 627
10789.99 635
10790.97 670
10791.95 708
10792.93 635
10793.91 660
10794.89 708
10795.87 613
10796.85 724
10797.84 697
10798.82 695
10799.80 623
10800.78 650
10801.76 728
10802.74 653
10803.72 698
10804.71 682
10805.69 633
10806.67 739
10807.65 671
10808.63 616
10809.61 675
10810.60 673
10811.58 681
10812.56 666
10813.54 633
10814.52 719
10815.51 793
10816.49 643
10817.47 693
10818.45 652
10819.44 654
10820.42 686
10821.40 716
10822.38 757
10823.37 695
10824.35 691
10825.33 671
10826.31 687
10827.30 770
10828.28 747
10829.26 783
10830.24 693
10831.23 731
10832.21 684
10833.19 674
10834.18 686
10835.16 688
10836.14 693
10837.13 695
10838.11 664
10839.09 768
10840.07 686
10841.06 630
10842.04 667
10843.02 693
10844.01 726
10844.99 752
10845.98 765
10846.96 736
10847.94 728
10848.93 710
10849.91 648
10850.89 658
10851.88 706
10852.86 786
10853.84 790
10854.83 756
10855.81 744
10856.80 682
10857.78 729
10858.77 745
10859.75 760
10860.73 746
10861.72 785
10862.70 733
10863.69 722
10864.67 752
10865.66 691
10866.64 700
10867.62 817
10868.61 830
10869.59 809
10870.58 715
10871.56 711
10872.55 760
10873.53 703
10874.52 755
10875.50 831
10876.49 791
10877.47 833
10878.46 759
10879.44 796
10880.43 784
10881.41 770
10882.40 783
10883.38 856
10884.37 837
10885.35 795
10886.34 847
10887.32 850
10888.31 855
10889.29 868
10890.28 846
10891.27 847
10892.25 782
10893.24 855
10894.22 898
10895.21 892
10896.19 878
10897.18 880
10898.17 902
10899.15 885
10900.14 893
10901.12 888
10902.11 886
10903.10 872
10904.08 928
10905.07 861
10906.05 875
10907.04 893
10908.03 868
10909.01 886
10910.00 931
10910.99 942
10911.97 932
10912.96 871
10913.95 943
10914.93 881
10915.92 937
10916.91 938
10917.89 963
10918.88 994
10919.87 1042
10920.85 1009
10921.84 1066
10922.83 1050
10923.81 1050
10924.80 1068
10925.79 1035
10926.78 990
10927.76 995
10928.75 1040
10929.74 1069
10930.73 1087
10931.71 1065
10932.70 1098
10933.69 1078
10934.68 1063
10935.66 1076
10936.65 1082
10937.64 1138
10938.63 1112
10939.61 1074
10940.60 1015
10941.59 1018
10942.58 1060
10943.57 1150
10944.55 1072
10945.54 1126
10946.53 1161
10947.52 1089
10948.51 1123
10949.49 1163
10950.48 1194
10951.47 1273
10952.46 1269
10953.45 1240
10954.44 1237
10955.42 1239
10956.41 1317
10957.40 1291
10958.39 1402
10959.38 1429
10960.37 1456
10961.36 1535
10962.34 1617
10963.33 1697
10964.32 1739
10965.31 1688
10966.30 1612
10967.29 1656
10968.28 1630
10969.27 1516
10970.26 1446
10971.25 1580
10972.24 1414
10973.22 1340
10974.21 1256
10975.20 1374
10976.19 1310
10977.18 1346
10978.17 1323
10979.16 1278
10980.15 1223
10981.14 1270
10982.13 1288
10983.12 1267
10984.11 1343
10985.10 1397
10986.09 1367
10987.08 1412
10988.07 1309
10989.06 1335
10990.05 1475
10991.04 1399
10992.03 1365
10993.02 1336
10994.01 1328
10995.00 1370
10995.99 1535
10996.98 1424
10997.97 1509
10998.96 1620
10999.95 1788
11000.94 1906
11001.93 1975
11002.92 2110
11003.92 2180
11004.91 2170
11005.90 2217
11006.89 2289
11007.88 2199
11008.87 2166
11009.86 1954
11010.85 1841
11011.84 1677
11012.83 1556
11013.82 1559
11014.82 1494
11015.81 1366
11016.80 1347
11017.79 1331
11018.78 1337
11019.77 1216
11020.76 1240
11021.76 1288
11022.75 1132
11023.74 1189
11024.73 1260
11025.72 1197
11026.71 1157
11027.70 1150
11028.70 1110
11029.69 1172
11030.68 1210
11031.67 1031
11032.66 1111
11033.66 1109
11034.65 1073
11035.64 1084
11036.63 1064
11037.62 1084
11038.62 1084
11039.61 1100
11040.60 1094
11041.59 1099
11042.59 1078
11043.58 1134
11044.57 1101
11045.56 1081
11046.56 1038
11047.55 1082
11048.54 1000
11049.53 1021
11050.53 1059
11051.52 1050
11052.51 1029
11053.51 983
11054.50 1000
11055.49 1040
11056.49 962
11057.48 959
11058.47 983
11059.46 951
11060.46 980
11061.45 953
11062.44 944
11063.44 961
11064.43 1000
11065.42 977
11066.42 1021
11067.41 965
11068.41 979
11069.40 935
11070.39 987
11071.39 973
11072.38 947
11073.37 988
11074.37 1027
11075.36 1023
11076.36 987
11077.35 949
11078.34 973
11079.34 951
11080.33 947
11081.33 939
11082.32 923
11083.31 976
11084.31 921
11085.30 915
11086.30 903
11087.29 899
11088.29 946
11089.28 920
11090.28 976
11091.27 958
11092.27 874
11093.26 904
11094.25 932
11095.25 946
11096.24 953
11097.24 885
11098.23 860
11099.23 840
11100.22 860
11101.22 911
11102.21 956
11103.21 956
11104.20 884
11105.20 879
11106.20 939
11107.19 946
11108.19 904
11109.18 931
11110.18 871
11111.17 881
11112.17 870
11113.16 859
11114.16 897
11115.15 930
11116.15 893
11117.15 877
11118.14 908
11119.14 870
11120.13 861
11121.13 824
11122.13 891
11123.12 828
11124.12 892
11125.11 871
11126.11 867
11127.11 882
11128.10 838
11129.10 879
11130.10 926
11131.09 925
11132.09 903
11133.09 893
11134.08 899
11135.08 873
11136.07 854
11137.07 881
11138.07 874
11139.07 901
11140.06 820
11141.06 869
11142.06 780
11143.05 844
11144.05 802
11145.05 817
11146.04 843
11147.04 828
11148.04 850
11149.04 813
11150.03 773
11151.03 830
11152.03 854
11153.02 853
11154.02 805
11155.02 821
11156.02 945
11157.01 862
11158.01 866
11159.01 818
11160.01 775
11161.01 751
11162.00 786
11163.00 823
11164.00 804
11165.00 738
11165.99 713
11166.99 718
11167.99 794
11168.99 775
11169.99 801
11170.99 780
11171.98 727
11172.98 763
11173.98 763
11174.98 807
11175.98 821
11176.98 809
11177.97 787
11178.97 743
11179.97 770
11180.97 737
11181.97 779
11182.97 727
11183.97 753
11184.96 744
11185.96 790
11186.96 786
11187.96 779
11188.96 753
11189.96 741
11190.96 729
11191.96 750
11192.96 757
11193.96 771
11194.96 762
11195.96 773
11196.95 798
11197.95 792
11198.95 780
11199.95 782
11200.95 814
11201.95 802
11202.95 761
11203.95 718
11204.95 778
11205.95 746
11206.95 787
11207.95 832
11208.95 787
11209.95 747
11210.95 804
11211.95 761
11212.95 719
11213.95 742
11214.95 791
11215.95 767
11216.95 712
11217.95 704
11218.95 784
11219.95 759
11220.95 748
11221.95 723
11222.95 694
11223.95 707
11224.95 765
11225.96 788
11226.96 732
11227.96 667
11228.96 741
11229.96 823
11230.96 748
11231.96 651
11232.96 709
11233.96 732
11234.96 702
11235.96 732
11236.97 676
11237.97 702
11238.97 726
11239.97 692
11240.97 680
11241.97 734
11242.97 770
11243.98 700
11244.98 723
11245.98 733
11246.98 651
11247.98 707
11248.98 696
11249.98 719
11250.99 763
11251.99 740
11252.99 733
11253.99 733
11254.99 723
11256.00 745
11257.00 821
11258.00 765
11259.00 734
11260.00 723
11261.01 717
11262.01 768
11263.01 765
11264.01 758
11265.02 706
11266.02 784
11267.02 794
11268.02 811
11269.03 715
11270.03 748
11271.03 700
11272.03 752
11273.04 787
11274.04 697
11275.04 696
11276.05 767
11277.05 754
11278.05 775
11279.05 831
11280.06 769
11281.06 800
11282.06 763
11283.07 763
11284.07 803
11285.07 764
11286.08 850
11287.08 764
11288.08 800
11289.09 793
11290.09 824
11291.09 773
11292.10 765
11293.10 758
11294.11 759
11295.11 800
11296.11 818
11297.12 709
11298.12 765
11299.13 835
11300.13 766
11301.13 739
11302.14 712
11303.14 746
11304.15 776
11305.15 812
11306.15 760
11307.16 820
11308.16 766
11309.17 804
11310.17 816
11311.18 840
11312.18 892
11313.18 880
11314.19 899
11315.19 987
11316.20 945
11317.20 990
11318.21 978
11319.21 1050
11320.22 1046
11321.22 994
11322.23 1007
11323.23 963
11324.24 966
11325.24 839
11326.25 840
11327.25 822
11328.26 835
11329.26 772
11330.27 774
11331.27 752
11332.28 751
11333.29 743
11334.29 686
11335.30 705
11336.30 715
11337.31 696
11338.31 737
11339.32 728
11340.33 763
11341.33 753
11342.34 754
11343.34 733
11344.35 725
11345.35 779
11346.36 703
11347.37 730
11348.37 675
11349.38 707
11350.39 755
11351.39 747
11352.40 715
11353.40 688
11354.41 760
11355.42 703
11356.42 747
11357.43 690
11358.44 707
11359.44 695
11360.45 724
11361.46 740
11362.46 704
11363.47 661
11364.48 719
11365.48 745
11366.49 703
11367.50 695
11368.50 686
11369.51 692
11370.52 693
11371.53 689
11372.53 688
11373.54 673
11374.55 620
11375.56 644
11376.56 637
11377.57 689
11378.58 688
11379.59 625
11380.59 652
11381.60 681
11382.61 678
11383.62 714
11384.62 708
11385.63 631
11386.64 661
11387.65 689
11388.65 693
11389.66 628
11390.67 619
11391.68 681
11392.69 688
11393.69 702
11394.70 622
11395.71 665
11396.72 670
11397.73 647
11398.74 705
11399.74 684
11400.75 687
11401.76 669
11402.77 666
11403.78 676
11404.79 606
11405.80 671
11406.80 692
11407.81 659
11408.82 657
11409.83 594
11410.84 648
11411.85 679
11412.86 640
11413.87 698
11414.88 686
11415.89 710
11416.89 656
11417.90 665
11418.91 717
11419.92 675
11420.93 680
11421.94 661
11422.95 620
11423.96 637
11424.97 535
11425.98 648
11426.99 695
11428.00 636
11429.01 651
11430.02 674
11431.03 673
11432.04 689
11433.05 686
11434.06 648
11435.07 650
11436.08 628
11437.09 618
11438.10 661
11439.11 641
11440.12 631
11441.13 680
11442.14 696
11443.15 672
11444.16 620
11445.17 629
11446.18 655
11447.19 642
11448.20 668
11449.21 630
11450.22 617
11451.23 638
11452.24 622
11453.25 679
11454.27 687
11455.28 731
11456.29 670
11457.30 656
11458.31 652
11459.32 614
11460.33 662
11461.34 589
11462.35 554
11463.36 598
11464.38 655
11465.39 667
11466.40 673
11467.41 640
11468.42 613
11469.43 688
11470.44 652
11471.46 645
11472.47 607
11473.48 610
11474.49 604
11475.50 623
11476.52 647
11477.53 607
11478.54 594
11479.55 629
11480.56 655
11481.57 585
11482.59 612
11483.60 601
11484.61 633
11485.62 617
11486.64 596
11487.65 644
11488.66 620
11489.67 663
11490.69 637
11491.70 611
11492.71 585
11493.72 590
11494.74 627
11495.75 590
11496.76 585
11497.77 656
11498.79 655
11499.80 605
11500.81 598
11501.83 603
11502.84 682
11503.85 648
11504.86 597
11505.88 588
11506.89 633
11507.90 641
11508.92 565
11509.93 658
11510.94 578
11511.96 597
11512.97 655
11513.98 530
11515.00 596
11516.01 588
11517.02 621
11518.04 604
11519.05 627
11520.07 607
11521.08 628
11522.09 609
11523.11 665
11524.12 582
11525.13 573
11526.15 566
11527.16 640
11528.18 649
11529.19 596
11530.21 622
11531.22 600
11532.23 622
11533.25 614
11534.26 597
11535.28 600
11536.29 572
11537.31 569
11538.32 612
11539.34 621
11540.35 607
11541.36 633
11542.38 613
11543.39 626
11544.41 639
11545.42 602
11546.44 652
11547.45 627
11548.47 634
11549.48 665
11550.50 666
11551.51 654
11552.53 639
11553.54 588
11554.56 648
11555.57 652
11556.59 613
11557.61 625
11558.62 689
11559.64 641
11560.65 651
11561.67 635
11562.68 698
11563.70 699
11564.71 634
11565.73 671
11566.75 594
11567.76 617
11568.78 672
11569.79 726
11570.81 732
11571.83 645
11572.84 680
11573.86 618
11574.87 657
11575.89 660
11576.91 703
11577.92 668
11578.94 620
11579.96 744
11580.97 734
11581.99 637
11583.00 615
11584.02 706
11585.04 666
11586.05 701
11587.07 680
11588.09 758
11589.10 738
11590.12 730
11591.14 754
11592.16 784
11593.17 798
11594.19 824
11595.21 783
11596.22 809
11597.24 802
11598.26 762
11599.28 768
11600.29 839
11601.31 805
11602.33 842
11603.34 937
11604.36 995
11605.38 999
11606.40 1103
11607.41 1187
11608.43 1249
11609.45 1267
11610.47 1216
11611.49 1201
11612.50 1170
11613.52 1163
11614.54 1080
11615.56 1028
11616.58 960
11617.59 937
11618.61 827
11619.63 817
11620.65 810
11621.67 822
11622.68 763
11623.70 769
11624.72 721
11625.74 689
11626.76 721
11627.78 755
11628.79 760
11629.81 735
11630.83 628
11631.85 658
11632.87 693
11633.89 698
11634.91 668
11635.93 687
11636.94 753
11637.96 697
11638.98 662
11640.00 692
11641.02 707
11642.04 729
11643.06 738
11644.08 727
11645.10 723
11646.12 684
11647.14 709
11648.16 730
11649.17 665
11650.19 689
11651.21 706
11652.23 710
11653.25 669
11654.27 622
11655.29 598
11656.31 570
11657.33 652
11658.35 623
11659.37 678
11660.39 692
11661.41 706
11662.43 713
11663.45 670
11664.47 670
11665.49 622
11666.51 720
11667.53 692
11668.55 608
11669.57 612
11670.59 642
11671.61 672
11672.63 679
11673.65 617
11674.67 615
11675.70 662
11676.72 631
11677.74 614
11678.76 652
11679.78 649
11680.80 621
11681.82 597
11682.84 630
11683.86 604
11684.88 647
11685.90 715
11686.92 710
11687.95 674
11688.97 600
11689.99 598
11691.01 650
11692.03 654
11693.05 653
11694.07 606
11695.10 659
11696.12 661
11697.14 646
11698.16 636
11699.18 636
11700.20 617
11701.22 621
11702.25 653
11703.27 619
11704.29 655
11705.31 636
11706.33 633
11707.36 686
11708.38 673
11709.40 611
11710.42 617
11711.44 632
11712.47 618
11713.49 582
11714.51 614
11715.53 625
11716.56 660
11717.58 592
11718.60 602
11719.62 636
11720.65 635
11721.67 654
11722.69 642
11723.71 637
11724.74 604
11725.76 664
11726.78 623
11727.80 610
11728.83 582
11729.85 625
11730.87 608
11731.90 629
11732.92 626
11733.94 654
11734.97 534
11735.99 543
11737.01 655
11738.04 649
11739.06 605
11740.08 633
11741.11 622
11742.13 600
11743.15 590
11744.18 624
11745.20 624
11746.22 629
11747.25 612
11748.27 625
11749.30 657
11750.32 609
11751.34 625
11752.37 719
11753.39 687
11754.42 679
11755.44 666
11756.46 636
11757.49 626
11758.51 577
11759.54 565
11760.56 615
11761.58 598
11762.61 613
11763.63 591
11764.66 663
11765.68 609
11766.71 636
11767.73 578
11768.76 582
11769.78 642
11770.81 593
11771.83 599
11772.86 591
11773.88 605
11774.91 582
11775.93 554
11776.96 524
11777.98 571
11779.01 608
11780.03 644
11781.06 621
11782.08 563
11783.11 585
11784.13 598
11785.16 649
11786.18 625
11787.21 599
11788.23 640
11789.26 600
11790.28 618
11791.31 637
11792.34 563
11793.36 632
11794.39 626
11795.41 655
11796.44 626
11797.47 625
11798.49 577
11799.52 619
11800.54 612
11801.57 571
11802.60 665
11803.62 669
11804.65 612
11805.67 606
11806.70 603
11807.73 631
11808.75 641
11809.78 593
11810.81 585
11811.83 638
11812.86 576
11813.89 568
11814.91 588
11815.94 662
11816.97 672
11817.99 592
11819.02 649
11820.05 656
11821.07 628
11822.10 596
11823.13 625
11824.16 619
11825.18 637
11826.21 679
11827.24 631
11828.26 625
11829.29 596
11830.32 649
11831.35 639
11832.37 605
11833.40 636
11834.43 662
11835.46 692
11836.48 618
11837.51 663
11838.54 702
11839.57 651
11840.59 617
11841.62 692
11842.65 720
11843.68 726
11844.71 742
11845.73 667
11846.76 656
11847.79 682
11848.82 678
11849.85 644
11850.88 614
11851.90 629
11852.93 635
11853.96 683
11854.99 675
11856.02 694
11857.05 643
11858.07 669
11859.10 678
11860.13 636
11861.16 674
11862.19 715
11863.22 736
11864.25 707
11865.28 705
11866.30 707
11867.33 672
11868.36 722
11869.39 723
11870.42 671
11871.45 757
11872.48 704
11873.51 711
11874.54 732
11875.57 714
11876.60 720
11877.63 712
11878.65 749
11879.68 785
11880.71 778
11881.74 742
11882.77 766
11883.80 735
11884.83 790
11885.86 810
11886.89 773
11887.92 764
11888.95 806
11889.98 803
11891.01 787
11892.04 771
11893.07 816
11894.10 853
11895.13 784
11896.16 896
11897.19 873
11898.22 886
11899.25 880
11900.28 897
11901.31 935
11902.34 963
11903.38 987
11904.41 993
11905.44 953
11906.47 984
11907.50 982
11908.53 976
11909.56 1010
11910.59 1045
11911.62 1003
11912.65 1002
11913.68 927
11914.71 905
11915.75 920
11916.78 959
11917.81 963
11918.84 978
11919.87 941
11920.90 908
11921.93 919
11922.96 954
11924.00 934
11925.03 931
11926.06 979
11927.09 964
11928.12 912
11929.15 958
11930.18 1013
11931.22 940
11932.25 1070
11933.28 1189
11934.31 1207
11935.34 1243
11936.38 1318
11937.41 1302
11938.44 1299
11939.47 1350
11940.50 1200
11941.54 1289
11942.57 1199
11943.60 1231
11944.63 1155
11945.67 1047
11946.70 1012
11947.73 1029
11948.76 934
11949.80 953
11950.83 996
11951.86 931
11952.89 904
11953.93 841
11954.96 878
11955.99 912
11957.02 822
11958.06 816
11959.09 866
11960.12 868
11961.16 869
11962.19 846
11963.22 834
11964.26 828
11965.29 821
11966.32 861
11967.36 843
11968.39 836
11969.42 792
11970.46 784
11971.49 765
11972.52 725
11973.56 825
11974.59 848
11975.62 883
11976.66 843
11977.69 818
11978.73 822
11979.76 933
11980.79 934
11981.83 922
11982.86 815
11983.89 848
11984.93 844
11985.96 840
11987.00 837
11988.03 830
11989.07 855
11990.10 831
11991.13 738
11992.17 757
11993.20 795
11994.24 790
11995.27 795
11996.31 794
11997.34 791
11998.38 792
11999.41 782
12000.45 850
12001.48 825
12002.51 812
12003.55 825
12004.58 845
12005.62 809
12006.65 810
12007.69 810
12008.72 824
12009.76 845
12010.80 788
12011.83 820
12012.87 857
12013.90 876
12014.94 896
12015.97 819
12017.01 865
12018.04 910
12019.08 857
12020.11 867
12021.15 923
12022.19 882
12023.22 846
12024.26 913
12025.29 962
12026.33 1010
12027.36 945
12028.40 898
12029.44 875
12030.47 888
12031.51 869
12032.54 898
12033.58 896
12034.62 887
12035.65 908
12036.69 912
12037.73 884
12038.76 878
12039.80 866
12040.84 884
12041.87 933
12042.91 865
12043.94 828
12044.98 891
12046.02 843
12047.06 763
12048.09 751
12049.13 880
12050.17 862
12051.20 817
12052.24 848
12053.28 861
12054.31 872
12055.35 888
12056.39 787
12057.43 842
12058.46 899
12059.50 922
12060.54 949
12061.57 912
12062.61 838
12063.65 814
12064.69 900
12065.72 870
12066.76 871
12067.80 844
12068.84 893
12069.88 871
12070.91 962
12071.95 933
12072.99 888
12074.03 893
12075.06 885
12076.10 840
12077.14 876
12078.18 867
12079.22 880
12080.26 879
12081.29 877
12082.33 844
12083.37 842
12084.41 806
12085.45 923
12086.49 897
12087.52 853
12088.56 894
12089.60 992
12090.64 949
12091.68 951
12092.72 912
12093.76 853
12094.79 938
12095.83 928
12096.87 965
12097.91 946
12098.95 938
12099.99 960
12101.03 976
12102.07 1009
12103.11 1023
12104.15 993
12105.19 1015
12106.22 1060
12107.26 1120
12108.30 1156
12109.34 1135
12110.38 1184
12111.42 1099
12112.46 1078
12113.50 1074
12114.54 1078
12115.58 1029
12116.62 929
12117.66 895
12118.70 934
12119.74 877
12120.78 813
12121.82 818
12122.86 844
12123.90 795
12124.94 814
12125.98 835
12127.02 768
12128.06 783
12129.10 802
12130.14 797
12131.18 768
12132.22 706
12133.26 769
12134.30 807
12135.34 814
12136.38 790
12137.42 821
12138.47 785
12139.51 724
12140.55 726
12141.59 775
12142.63 753
12143.67 683
12144.71 805
12145.75 782
12146.79 732
12147.83 731
12148.87 778
12149.92 802
12150.96 781
12152.00 707
12153.04 720
12154.08 755
12155.12 699
12156.16 663
12157.21 708
12158.25 706
12159.29 740
12160.33 693
12161.37 695
12162.41 680
12163.46 698
12164.50 639
12165.54 673
12166.58 675
12167.62 721
12168.67 769
12169.71 770
12170.75 729
12171.79 677
12172.83 744
12173.88 733
12174.92 717
12175.96 710
12177.00 688
12178.05 717
12179.09 720
12180.13 726
12181.17 666
12182.22 719
12183.26 668
12184.30 701
12185.34 707
12186.39 691
12187.43 659
12188.47 707
12189.51 693
12190.56 693
12191.60 663
12192.64 696
12193.69 676
12194.73 723
12195.77 735
12196.82 698
12197.86 689
12198.90 714
12199.95 761
12200.99 644
12202.03 678
12203.08 719
12204.12 682
12205.16 730
12206.21 665
12207.25 689
12208.29 668
12209.34 700
12210.38 691
12211.43 697
12212.47 692
12213.51 718
12214.56 660
12215.60 680
12216.65 657
12217.69 650
12218.73 685
12219.78 679
12220.82 682
12221.87 728
12222.91 714
12223.96 646
12225.00 675
12226.04 693
12227.09 642
12228.13 730
12229.18 715
12230.22 743
12231.27 693
12232.31 729
12233.36 666
12234.40 718
12235.45 762
12236.49 670
12237.54 704
12238.58 772
12239.63 699
12240.67 677
12241.72 705
12242.76 659
12243.81 721
12244.85 705
12245.90 710
12246.94 712
12247.99 745
12249.03 718
12250.08 663
12251.12 662
12252.17 677
12253.22 715
12254.26 700
12255.31 685
12256.35 712
12257.40 705
12258.44 646
12259.49 691
12260.54 706
12261.58 685
12262.63 660
12263.67 635
12264.72 626
12265.77 671
12266.81 629
12267.86 587
12268.91 628
12269.95 619
12271.00 629
12272.04 586
12273.09 589
12274.14 606
12275.18 672
12276.23 686
12277.28 627
12278.32 634
12279.37 653
12280.42 642
12281.46 596
12282.51 630
12283.56 667
12284.61 617
12285.65 649
12286.70 671
12287.75 664
12288.79 661
12289.84 657
12290.89 691
12291.94 659
12292.98 664
12294.03 660
12295.08 582
12296.13 579
12297.17 644
12298.22 665
12299.27 655
12300.32 643
12301.36 622
12302.41 631
12303.46 586
12304.51 640
12305.55 651
12306.60 611
12307.65 603
12308.70 617
12309.75 625
12310.79 611
12311.84 651
12312.89 597
12313.94 641
12314.99 616
12316.04 633
12317.08 609
12318.13 587
12319.18 628
12320.23 626
12321.28 621
12322.33 641
12323.37 640
12324.42 612
12325.47 627
12326.52 615
12327.57 627
12328.62 641
12329.67 658
12330.72 581
12331.77 570
12332.81 584
12333.86 612
12334.91 591
12335.96 577
12337.01 585
12338.06 575
12339.11 609
12340.16 640
12341.21 647
12342.26 610
12343.31 644
12344.36 618
12345.41 672
12346.46 635
12347.51 652
12348.56 634
12349.61 640
12350.65 606
12351.70 606
12352.75 670
12353.80 587
12354.85 589
12355.90 638
12356.95 626
12358.00 656
12359.05 633
12360.11 595
12361.16 636
12362.21 682
12363.26 647
12364.31 637
12365.36 608
12366.41 672
12367.46 698
12368.51 711
12369.56 659
12370.61 689
12371.66 672
12372.71 641
12373.76 731
12374.81 641
12375.86 621
12376.91 658
12377.97 655
12379.02 731
12380.07 632
12381.12 679
12382.17 670
12383.22 627
12384.27 625
12385.32 632
12386.37 666
12387.43 655
12388.48 735
12389.53 675
12390.58 747
12391.63 719
12392.68 725
12393.74 733
12394.79 714
12395.84 705
12396.89 773
12397.94 745
12398.99 768
12400.05 754
12401.10 766
12402.15 726
12403.20 758
12404.25 749
12405.31 689
12406.36 695
12407.41 694
12408.46 784
12409.51 824
12410.57 729
12411.62 729
12412.67 682
12413.72 712
12414.78 745
12415.83 678
12416.88 755
12417.93 722
12418.99 715
12420.04 690
12421.09 743
12422.15 743
12423.20 787
12424.25 829
12425.30 732
12426.36 774
12427.41 857
12428.46 826
12429.52 683
12430.57 786
12431.62 765
12432.68 761
12433.73 808
12434.78 820
12435.84 805
12436.89 843
12437.94 811
12439.00 768
12440.05 757
12441.10 752
12442.16 856
12443.21 820
12444.27 865
12445.32 863
12446.37 859
12447.43 874
12448.48 843
12449.54 840
12450.59 865
12451.64 870
12452.70 858
12453.75 915
12454.81 886
12455.86 874
12456.91 920
12457.97 964
12459.02 887
12460.08 972
12461.13 985
12462.19 979
12463.24 1040
12464.30 1086
12465.35 1080
12466.41 1183
12467.46 1162
12468.52 1136
12469.57 1150
12470.63 1212
12471.68 1208
12472.73 1264
12473.79 1244
12474.85 1391
12475.90 1526
12476.96 1662
12478.01 1793
12479.07 1901
12480.12 2180
12481.18 2342
12482.23 2483
12483.29 2706
12484.34 2722
12485.40 2654
12486.45 2539
12487.51 2370
12488.57 2219
12489.62 2134
12490.68 1951
12491.73 1739
12492.79 1539
12493.84 1400
12494.90 1396
12495.96 1344
12497.01 1243
12498.07 1136
12499.12 1114
12500.18 1074
12501.24 1111
12502.29 1004
12503.35 1031
12504.41 1007
12505.46 1007
12506.52 1010
12507.57 1058
12508.63 1094
12509.69 1029
12510.74 979
12511.80 959
12512.86 887
12513.91 1006
12514.97 1055
12516.03 946
12517.08 1074
12518.14 1069
12519.20 1033
12520.26 1054
12521.31 1043
12522.37 1052
12523.43 1016
12524.48 979
12525.54 1036
12526.60 997
12527.66 984
12528.71 947
12529.77 916
12530.83 932
12531.89 834
12532.94 870
12534.00 879
12535.06 932
12536.12 871
12537.17 828
12538.23 882
12539.29 905
12540.35 890
12541.41 836
12542.46 895
12543.52 904
12544.58 897
12545.64 911
12546.70 942
12547.75 909
12548.81 932
12549.87 954
12550.93 972
12551.99 1002
12553.05 999
12554.10 1042
12555.16 1126
12556.22 1092
12557.28 1105
12558.34 1099
12559.40 1158
12560.46 1200
12561.51 1243
12562.57 1210
12563.63 1247
12564.69 1175
12565.75 1240
12566.81 1224
12567.87 1219
12568.93 1157
12569.99 1145
12571.04 1139
12572.10 1054
12573.16 1059
12574.22 1039
12575.28 971
12576.34 1004
12577.40 988
12578.46 950
12579.52 993
12580.58 967
12581.64 899
12582.70 875
12583.76 893
12584.82 883
12585.88 943
12586.94 890
12588.00 843
12589.06 839
12590.12 859
12591.18 888
12592.24 877
12593.30 852
12594.36 829
12595.42 876
12596.48 887
12597.54 914
12598.60 914
12599.66 867
12600.72 955
12601.78 805
12602.84 858
12603.90 870
12604.96 828
12606.02 829
12607.08 881
12608.14 847
12609.20 808
12610.27 814
12611.33 772
12612.39 744
12613.45 770
12614.51 785
12615.57 778
12616.63 713
12617.69 745
12618.75 788
12619.81 849
12620.88 785
12621.94 780
12623.00 742
12624.06 803
12625.12 819
12626.18 875
12627.24 870
12628.31 780
12629.37 823
12630.43 789
12631.49 781
12632.55 821
12633.61 741
12634.68 752
12635.74 789
12636.80 756
12637.86 730
12638.92 806
12639.99 758
12641.05 795
12642.11 790
12643.17 754
12644.23 748
12645.30 741
12646.36 731
12647.42 721
12648.48 708
12649.55 735
12650.61 740
12651.67 792
12652.73 795
12653.80 725
12654.86 754
12655.92 717
12656.99 770
12658.05 746
12659.11 702
12660.17 705
12661.24 748
12662.30 713
12663.36 689
12664.43 725
12665.49 730
12666.55 756
12667.62 701
12668.68 722
12669.74 742
12670.81 741
12671.87 722
12672.93 709
12674.00 712
12675.06 725
12676.12 649
12677.19 620
12678.25 654
12679.31 725
12680.38 724
12681.44 740
12682.51 708
12683.57 752
12684.63 662
12685.70 676
12686.76 661
12687.83 713
12688.89 729
12689.95 675
12691.02 712
12692.08 710
12693.15 705
12694.21 677
12695.28 700
12696.34 701
12697.40 719
12698.47 687
12699.53 697
12700.60 662
12701.66 646
12702.73 695
12703.79 636
12704.86 685
12705.92 677
12706.99 702
12708.05 716
12709.12 738
12710.18 668
12711.25 652
12712.31 702
12713.38 700
12714.44 731
12715.51 666
12716.57 621
12717.64 664
12718.70 686
12719.77 672
12720.83 701
12721.90 660
12722.97 669
12724.03 677
12725.10 667
12726.16 691
12727.23 673
12728.29 653
12729.36 680
12730.43 637
12731.49 591
12732.56 617
12733.62 664
12734.69 676
12735.76 632
12736.82 642
12737.89 728
12738.95 727
12740.02 622
12741.09 700
12742.15 636
12743.22 620
12744.29 676
12745.35 642
12746.42 618
12747.49 593
12748.55 674
12749.62 666
12750.69 666
12751.75 572
12752.82 645
12753.89 667
12754.95 619
12756.02 627
12757.09 607
12758.15 577
12759.22 618
12760.29 591
12761.36 591
12762.42 587
12763.49 592
12764.56 610
12765.62 594
12766.69 595
12767.76 577
12768.83 558
12769.89 554
12770.96 623
12772.03 658
12773.10 576
12774.17 588
12775.23 582
12776.30 605
12777.37 561
12778.44 536
12779.50 570
12780.57 545
12781.64 548
12782.71 560
12783.78 579
12784.84 583
12785.91 565
12786.98 549
12788.05 543
12789.12 550
12790.19 537
12791.25 579
12792.32 614
12793.39 601
12794.46 581
12795.53 565
12796.60 577
12797.67 618
12798.73 578
12799.80 564
12800.87 557
12801.94 579
12803.01 598
12804.08 538
12805.15 538
12806.22 559
12807.29 596
12808.36 640
12809.42 560
12810.49 535
12811.56 546
12812.63 538
12813.70 548
12814.77 549
12815.84 566
12816.91 535
12817.98 513
12819.05 516
12820.12 543
12821.19 625
12822.26 576
12823.33 570
12824.40 553
12825.47 608
12826.54 556
12827.61 574
12828.68 524
12829.75 524
12830.82 518
12831.89 550
12832.96 577
12834.03 548
12835.10 580
12836.17 554
12837.24 548
12838.31 561
12839.38 532
12840.45 516
12841.52 522
12842.59 537
12843.66 553
12844.73 549
12845.80 552
12846.87 537
12847.95 526
12849.02 533
12850.09 472
12851.16 507
12852.23 546
12853.30 535
12854.37 549
12855.44 508
12856.51 511
12857.58 491
12858.66 489
12859.73 525
12860.80 528
12861.87 522
12862.94 530
12864.01 518
12865.08 525
12866.16 522
12867.23 535
12868.30 529
12869.37 496
12870.44 482
12871.51 505
12872.59 519
12873.66 495
12874.73 559
12875.80 583
12876.87 512
12877.95 528
12879.02 583
12880.09 549
12881.16 536
12882.23 487
12883.31 475
12884.38 534
12885.45 505
12886.52 518
12887.60 584
12888.67 518
12889.74 521
12890.81 470
12891.89 518
12892.96 533
12894.03 547
12895.11 483
12896.18 499
12897.25 499
12898.32 484
12899.40 485
12900.47 471
12901.54 502
12902.62 492
12903.69 437
12904.76 494
12905.84 511
12906.91 457
12907.98 507
12909.06 518
12910.13 549
12911.20 517
12912.28 483
12913.35 483
12914.42 469
12915.50 480
12916.57 474
12917.64 472
12918.72 478
12919.79 461
12920.87 514
12921.94 531
12923.01 506
12924.09 531
12925.16 485
12926.24 508
12927.31 544
12928.38 542
12929.46 468
12930.53 506
12931.61 466
12932.68 494
12933.76 484
12934.83 472
12935.90 480
12936.98 487
12938.05 502
12939.13 440
12940.20 483
12941.28 492
12942.35 495
12943.43 497
12944.50 464
12945.58 492
12946.65 513
12947.73 470
12948.80 507
12949.88 520
12950.95 509
12952.03 560
12953.10 567
12954.18 508
12955.25 488
12956.33 449
12957.40 566
12958.48 493
12959.55 508
12960.63 510
12961.70 507
12962.78 489
12963.86 501
12964.93 524
12966.01 478
12967.08 511
12968.16 500
12969.24 504
12970.31 504
12971.39 530
12972.46 560
12973.54 517
12974.62 497
12975.69 509
12976.77 530
12977.84 483
12978.92 512
12980.00 545
12981.07 510
12982.15 504
12983.23 527
12984.30 498
12985.38 475
12986.46 518
12987.53 528
12988.61 518
12989.69 537
12990.76 495
12991.84 497
12992.92 479
12993.99 514
12995.07 476
12996.15 495
12997.22 494
12998.30 483
12999.38 457
13000.45 480
13001.53 471
13002.61 519
13003.69 524
13004.76 508
13005.84 573
13006.92 489
13008.00 481
13009.07 495
13010.15 468
13011.23 441
13012.31 448
13013.38 541
13014.46 495
13015.54 503
13016.62 485
13017.70 459
13018.77 513
13019.85 556
13020.93 552
13022.01 573
13023.09 503
13024.16 510
13025.24 503
13026.32 481
13027.40 498
13028.48 527
13029.56 548
13030.63 525
13031.71 521
13032.79 478
13033.87 549
13034.95 512
13036.03 493
13037.11 466
13038.18 513
13039.26 555
13040.34 537
13041.42 506
13042.50 484
13043.58 494
13044.66 546
13045.74 577
13046.82 531
13047.89 530
13048.97 543
13050.05 535
13051.13 550
13052.21 495
13053.29 514
13054.37 563
13055.45 500
13056.53 519
13057.61 498
13058.69 515
13059.77 612
13060.85 560
13061.93 501
13063.01 477
13064.09 521
13065.17 519
13066.25 497
13067.33 490
13068.41 482
13069.49 514
13070.57 536
13071.65 526
13072.73 454
13073.81 477
13074.89 512
13075.97 517
13077.05 534
13078.13 522
13079.21 508
13080.29 483
13081.37 501
13082.45 475
13083.53 485
13084.61 493
13085.69 507
13086.77 521
13087.85 529
13088.94 527
13090.02 456
13091.10 445
13092.18 452
13093.26 500
13094.34 514
13095.42 495
13096.50 494
13097.58 524
13098.66 492
13099.75 481
13100.83 488
13101.91 502
13102.99 479
13104.07 483
13105.15 490
13106.23 530
13107.32 479
13108.40 451
13109.48 495
13110.56 492
13111.64 502
13112.72 476
13113.81 506
13114.89 454
13115.97 495
13117.05 487
13118.13 508
13119.22 527
13120.30 482
13121.38 454
13122.46 476
13123.55 463
13124.63 459
13125.71 486
13126.79 471
13127.88 481
13128.96 502
13130.04 496
13131.12 474
13132.21 522
13133.29 521
13134.37 523
13135.45 517
13136.54 517
13137.62 483
13138.70 496
13139.79 491
13140.87 478
13141.95 486
13143.03 479
13144.12 564
13145.20 546
13146.28 450
13147.37 508
13148.45 501
13149.53 500
13150.62 462
13151.70 414
13152.78 489
13153.87 492
13154.95 447
13156.03 450
13157.12 448
13158.20 470
13159.29 460
13160.37 535
13161.45 529
13162.54 541
13163.62 476
13164.71 426
13165.79 462
13166.87 470
13167.96 537
13169.04 456
13170.13 515
13171.21 524
13172.29 521
13173.38 480
13174.46 500
13175.55 515
13176.63 508
13177.72 493
13178.80 518
13179.89 493
13180.97 506
13182.06 477
13183.14 537
13184.22 504
13185.31 466
13186.39 461
13187.48 548
13188.56 547
13189.65 537
13190.73 492
13191.82 513
13192.90 524
13193.99 490
13195.07 522
13196.16 513
13197.25 510
13198.33 476
13199.42 509
13200.50 501
13201.59 497
13202.67 506
13203.76 488
13204.84 549
13205.93 513
13207.02 503
13208.10 472
13209.19 501
13210.27 486
13211.36 447
13212.44 460
13213.53 500
13214.62 487
13215.70 507
13216.79 516
13217.88 487
13218.96 511
13220.05 481
13221.13 499
13222.22 477
13223.31 519
13224.39 516
13225.48 479
13226.57 481
13227.65 527
13228.74 505
13229.83 495
13230.91 568
13232.00 528
13233.09 491
13234.17 526
13235.26 516
13236.35 541
13237.43 562
13238.52 505
13239.61 503
13240.70 475
13241.78 491
13242.87 539
13243.96 488
13245.04 489
13246.13 504
13247.22 499
13248.31 525
13249.39 453
13250.48 510
13251.57 489
13252.66 512
13253.74 487
13254.83 502
13255.92 525
13257.01 563
13258.10 472
13259.18 512
13260.27 513
13261.36 523
13262.45 545
13263.54 508
13264.62 560
13265.71 533
13266.80 522
13267.89 557
13268.98 588
13270.06 551
13271.15 494
13272.24 525
13273.33 552
13274.42 534
13275.51 518
13276.60 534
13277.68 550
13278.77 525
13279.86 608
13280.95 542
13282.04 583
13283.13 511
13284.22 562
13285.31 519
13286.39 570
13287.48 541
13288.57 607
13289.66 574
13290.75 557
13291.84 587
13292.93 600
13294.02 573
13295.11 636
13296.20 621
13297.29 599
13298.38 584
13299.47 605
13300.56 560
13301.65 601
13302.73 552
13303.82 599
13304.91 604
13306.00 620
13307.09 579
13308.18 584
13309.27 598
13310.36 610
13311.45 632
13312.54 616
13313.63 650
13314.72 636
13315.81 631
13316.90 624
13318.00 644
13319.09 571
13320.18 577
13321.27 668
13322.36 630
13323.45 631
13324.54 639
13325.63 623
13326.72 634
13327.81 613
13328.90 668
13329.99 665
13331.08 681
13332.17 639
13333.26 557
13334.35 589
13335.45 631
13336.54 642
13337.63 619
13338.72 663
13339.81 656
13340.90 679
13341.99 593
13343.08 605
13344.18 650
13345.27 658
13346.36 656
13347.45 690
13348.54 676
13349.63 622
13350.72 621
13351.82 615
13352.91 694
13354.00 657
13355.09 635
13356.18 658
13357.28 704
13358.37 643
13359.46 658
13360.55 610
13361.64 653
13362.74 634
13363.83 625
13364.92 677
13366.01 698
13367.10 677
13368.20 695
13369.29 708
13370.38 717
13371.47 734
13372.57 700
13373.66 711
13374.75 723
13375.84 742
13376.94 725
13378.03 730
13379.12 745
13380.22 755
13381.31 696
13382.40 686
13383.49 667
13384.59 698
13385.68 735
13386.77 680
13387.87 661
13388.96 606
13390.05 628
13391.15 556
13392.24 608
13393.33 621
13394.43 640
13395.52 606
13396.61 604
13397.71 608
13398.80 621
13399.90 574
13400.99 614
13402.08 588
13403.18 571
13404.27 643
13405.36 625
13406.46 585
13407.55 585
13408.65 633
13409.74 588
13410.83 569
13411.93 624
13413.02 666
13414.12 618
13415.21 570
13416.31 618
13417.40 568
13418.49 576
13419.59 606
13420.68 652
13421.78 673
13422.87 626
13423.97 580
13425.06 588
13426.16 569
13427.25 582
13428.35 606
13429.44 581
13430.54 599
13431.63 623
13432.73 580
13433.82 612
13434.92 601
13436.01 642
13437.11 638
13438.20 589
13439.30 563
13440.39 619
13441.49 652
13442.58 585
13443.68 654
13444.77 649
13445.87 671
13446.96 648
13448.06 679
13449.16 688
13450.25 645
13451.35 665
13452.44 705
13453.54 691
13454.64 673
13455.73 698
13456.83 697
13457.92 683
13459.02 679
13460.12 707
13461.21 713
13462.31 709
13463.40 703
13464.50 699
13465.60 698
13466.69 676
13467.79 698
13468.89 709
13469.98 680
13471.08 713
13472.18 702
13473.27 681
13474.37 723
13475.47 668
13476.56 715
13477.66 678
13478.76 744
13479.85 685
13480.95 691
13482.05 713
13483.14 723
13484.24 743
13485.34 678
13486.44 687
13487.53 726
13488.63 753
13489.73 740
13490.83 689
13491.92 737
13493.02 673
13494.12 731
13495.21 759
13496.31 777
13497.41 813
13498.51 778
13499.61 775
13500.70 800
13501.80 821
13502.90 741
13504.00 727
13505.10 846
13506.19 812
13507.29 795
13508.39 824
13509.49 844
13510.59 851
13511.68 854
13512.78 809
13513.88 811
13514.98 798
13516.08 855
13517.18 818
13518.27 762
13519.37 760
13520.47 706
13521.57 766
13522.67 756
13523.77 767
13524.87 693
13525.96 702
13527.06 672
13528.16 670
13529.26 616
13530.36 653
13531.46 678
13532.56 695
13533.66 677
13534.76 654
13535.86 626
13536.96 634
13538.05 688
13539.15 693
13540.25 611
13541.35 619
13542.45 632
13543.55 567
13544.65 603
13545.75 622
13546.85 597
13547.95 626
13549.05 614
13550.15 604
13551.25 631
13552.35 599
13553.45 620
13554.55 598
13555.65 637
13556.75 616
13557.85 609
13558.95 602
13560.05 628
13561.15 592
13562.25 593
13563.35 581
13564.45 574
13565.55 574
13566.65 570
13567.75 584
13568.85 593
13569.95 586
13571.05 588
13572.16 538
13573.26 544
13574.36 568
13575.46 559
13576.56 585
13577.66 594
13578.76 584
13579.86 609
13580.96 591
13582.06 643
13583.16 582
13584.27 600
13585.37 587
13586.47 533
13587.57 544
13588.67 589
13589.77 618
13590.87 578
13591.98 577
13593.08 504
13594.18 581
13595.28 580
13596.38 612
13597.48 594
13598.59 635
13599.69 612
13600.79 602
13601.89 594
13602.99 635
13604.10 579
13605.20 595
13606.30 594
13607.40 627
13608.50 659
13609.61 585
13610.71 567
13611.81 581
13612.91 586
13614.02 635
13615.12 631
13616.22 619
13617.32 594
13618.43 586
13619.53 588
13620.63 578
13621.73 597
13622.84 614
13623.94 663
13625.04 650
13626.14 576
13627.25 612
13628.35 541
13629.45 555
13630.56 611
13631.66 582
13632.76 583
13633.87 530
13634.97 575
13636.07 585
13637.18 558
13638.28 603
13639.38 551
13640.49 595
13641.59 624
13642.69 602
13643.80 610
13644.90 602
13646.00 559
13647.11 548
13648.21 563
13649.32 547
13650.42 578
13651.52 595
13652.63 586
13653.73 599
13654.84 620
13655.94 570
13657.04 561
13658.15 588
13659.25 583
13660.36 666
13661.46 651
13662.57 617
13663.67 542
13664.77 583
13665.88 529
13666.98 610
13668.09 579
13669.19 606
13670.30 547
13671.40 555
13672.51 555
13673.61 551
13674.72 517
13675.82 559
13676.93 536
13678.03 537
13679.14 569
13680.24 552
13681.35 550
13682.45 557
13683.56 632
13684.66 595
13685.77 621
13686.87 560
13687.98 561
13689.08 592
13690.19 561
13691.29 580
13692.40 627
13693.51 592
13694.61 529
13695.72 610
13696.82 583
13697.93 586
13699.03 574
13700.14 564
13701.25 620
13702.35 690
13703.46 624
13704.56 576
13705.67 602
13706.78 644
13707.88 591
13708.99 611
13710.10 639
13711.20 589
13712.31 636
13713.41 624
13714.52 641
13715.63 651
13716.73 650
13717.84 644
13718.95 692
13720.05 644
13721.16 674
13722.27 673
13723.37 626
13724.48 650
13725.59 668
13726.70 636
13727.80 659
13728.91 707
13730.02 669
13731.12 688
13732.23 628
13733.34 710
13734.45 719
13735.55 693
13736.66 726
13737.77 709
13738.87 723
13739.98 716
13741.09 683
13742.20 723
13743.31 708
13744.41 668
13745.52 648
13746.63 718
13747.74 691
13748.84 693
13749.95 700
13751.06 745
13752.17 710
13753.28 696
13754.38 719
13755.49 746
13756.60 753
13757.71 757
13758.82 803
13759.93 746
13761.03 718
13762.14 766
13763.25 899
13764.36 915
13765.47 862
13766.58 897
13767.68 921
13768.79 962
13769.90 947
13771.01 946
13772.12 917
13773.23 975
13774.34 1071
13775.45 1077
13776.56 1020
13777.66 1019
13778.77 1136
13779.88 1117
13780.99 1100
13782.10 1158
13783.21 1161
13784.32 1115
13785.43 1114
13786.54 1115
13787.65 1044
13788.76 998
13789.87 1029
13790.98 952
13792.09 894
13793.20 809
13794.31 781
13795.42 800
13796.52 802
13797.63 772
13798.74 751
13799.85 726
13800.96 734
13802.07 709
13803.18 678
13804.29 744
13805.40 742
13806.51 768
13807.63 697
13808.74 711
13809.85 779
13810.96 757
13812.07 744
13813.18 751
13814.29 748
13815.40 756
13816.51 795
13817.62 734
13818.73 748
13819.84 746
13820.95 738
13822.06 761
13823.17 735
13824.28 744
13825.40 745
13826.51 718
13827.62 730
13828.73 705
13829.84 735
13830.95 708
13832.06 669
13833.17 681
13834.28 677
13835.40 719
13836.51 680
13837.62 651
13838.73 731
13839.84 676
13840.95 687
13842.06 658
13843.18 671
13844.29 648
13845.40 689
13846.51 652
13847.62 670
13848.74 686
13849.85 698
13850.96 732
13852.07 728
13853.18 675
13854.30 745
13855.41 751
13856.52 687
13857.63 720
13858.74 722
13859.86 737
13860.97 733
13862.08 752
13863.19 727
13864.31 695
13865.42 739
13866.53 679
13867.64 741
13868.76 803
13869.87 796
13870.98 780
13872.10 757
13873.21 768
13874.32 767
13875.43 762
13876.55 771
13877.66 755
13878.77 773
13879.89 783
13881.00 733
13882.11 761
13883.23 741
13884.34 783
13885.45 741
13886.57 794
13887.68 807
13888.79 804
13889.91 812
13891.02 871
13892.13 809
13893.25 782
13894.36 874
13895.48 816
13896.59 845
13897.70 858
13898.82 878
13899.93 869
13901.05 877
13902.16 890
13903.27 914
13904.39 930
13905.50 955
13906.62 926
13907.73 917
13908.85 873
13909.96 840
13911.07 824
13912.19 837
13913.30 819
13914.42 762
13915.53 714
13916.65 737
13917.76 761
13918.88 750
13919.99 743
13921.11 713
13922.22 733
13923.34 721
13924.45 717
13925.57 694
13926.68 750
13927.80 702
13928.91 686
13930.03 665
13931.14 705
13932.26 693
13933.37 635
13934.49 637
13935.60 685
13936.72 721
13937.83 684
13938.95 698
13940.06 691
13941.18 716
13942.30 710
13943.41 683
13944.53 688
13945.64 692
13946.76 661
13947.87 680
13948.99 673
13950.11 643
13951.22 665
13952.34 671
13953.45 663
13954.57 650
13955.69 703
13956.80 658
13957.92 608
13959.04 607
13960.15 573
13961.27 680
13962.39 632
13963.50 644
13964.62 594
13965.73 670
13966.85 635
13967.97 676
13969.08 681
13970.20 617
13971.32 621
13972.44 710
13973.55 684
13974.67 674
13975.79 640
13976.90 665
13978.02 610
13979.14 661
13980.25 621
13981.37 639
13982.49 630
13983.61 595
13984.72 611
13985.84 648
13986.96 670
13988.08 672
13989.19 625
13990.31 656
13991.43 660
13992.55 658
13993.66 657
13994.78 626
13995.90 604
13997.02 645
13998.14 641
13999.25 623
14000.37 632
14001.49 657
14002.61 658
14003.73 606
14004.84 631
14005.96 686
14007.08 676
14008.20 645
14009.32 628
14010.44 628
14011.55 654
14012.67 636
14013.79 620
14014.91 620
14016.03 643
14017.15 641
14018.27 634
14019.38 664
14020.50 650
14021.62 626
14022.74 671
14023.86 635
14024.98 641
14026.10 592
14027.22 643
14028.34 682
14029.46 668
14030.57 655
14031.69 620
14032.81 616
14033.93 678
14035.05 650
14036.17 656
14037.29 613
14038.41 603
14039.53 674
14040.65 695
14041.77 678
14042.89 675
14044.01 681
14045.13 646
14046.25 618
14047.37 654
14048.49 673
14049.61 662
14050.73 649
14051.85 630
14052.97 674
14054.09 662
14055.21 645
14056.33 741
14057.45 706
14058.57 737
14059.69 755
14060.81 737
14061.93 719
14063.05 654
14064.17 709
14065.29 673
14066.41 733
14067.53 674
14068.65 733
14069.78 734
14070.90 674
14072.02 734
14073.14 760
14074.26 780
14075.38 756
14076.50 793
14077.62 748
14078.74 772
14079.86 706
14080.99 691
14082.11 757
14083.23 793
14084.35 814
14085.47 809
14086.59 813
14087.71 792
14088.84 778
14089.96 790
14091.08 870
14092.20 883
14093.32 851
14094.44 852
14095.57 905
14096.69 873
14097.81 900
14098.93 918
14100.05 923
14101.18 908
14102.30 995
14103.42 992
14104.54 1023
14105.66 1040
14106.79 1020
14107.91 997
14109.03 1015
14110.15 1017
14111.28 944
14112.40 869
14113.52 911
14114.64 880
14115.77 816
14116.89 791
14118.01 820
14119.13 817
14120.26 787
14121.38 779
14122.50 772
14123.63 790
14124.75 717
14125.87 786
14126.99 804
14128.12 711
14129.24 701
14130.36 720
14131.49 702
14132.61 744
14133.73 720
14134.86 758
14135.98 724
14137.10 750
14138.23 745
14139.35 725
14140.47 749
14141.60 736
14142.72 742
14143.85 738
14144.97 750
14146.09 715
14147.22 801
14148.34 699
14149.47 719
14150.59 792
14151.71 763
14152.84 686
14153.96 663
14155.09 688
14156.21 656
14157.33 709
14158.46 732
14159.58 757
14160.71 685
14161.83 725
14162.96 740
14164.08 705
14165.21 714
14166.33 717
14167.45 706
14168.58 706
14169.70 710
14170.83 680
14171.95 621
14173.08 647
14174.20 640
14175.33 653
14176.45 685
14177.58 678
14178.70 617
14179.83 625
14180.95 626
14182.08 640
14183.20 640
14184.33 616
14185.46 650
14186.58 565
14187.71 658
14188.83 671
14189.96 685
14191.08 597
14192.21 625
14193.33 700
14194.46 659
14195.59 674
14196.71 675
14197.84 672
14198.96 685
14200.09 667
14201.22 626
14202.34 653
14203.47 618
14204.59 601
14205.72 556
14206.85 594
14207.97 591
14209.10 626
14210.23 596
14211.35 591
14212.48 558
14213.61 589
14214.73 589
14215.86 609
14216.99 568
14218.11 546
14219.24 600
14220.37 631
14221.49 621
14222.62 642
14223.75 606
14224.87 591
14226.00 586
14227.13 615
14228.25 551
14229.38 578
14230.51 580
14231.64 564
14232.76 592
14233.89 592
14235.02 541
14236.14 578
14237.27 547
14238.40 552
14239.53 534
14240.66 539
14241.78 566
14242.91 585
14244.04 551
14245.17 569
14246.29 585
14247.42 545
14248.55 523
14249.68 559
14250.81 585
14251.93 558
14253.06 605
14254.19 506
14255.32 536
14256.45 549
14257.57 559
14258.70 559
14259.83 559
14260.96 526
14262.09 529
14263.22 522
14264.34 544
14265.47 567
14266.60 538
14267.73 536
14268.86 536
14269.99 536
14271.12 564
14272.25 565
14273.37 554
14274.50 526
14275.63 531
14276.76 514
14277.89 492
14279.02 470
14280.15 550
14281.28 547
14282.41 530
14283.54 524
14284.67 553
14285.80 553
14286.92 492
14288.05 546
14289.18 570
14290.31 514
14291.44 528
14292.57 488
14293.70 487
14294.83 493
14295.96 489
14297.09 504
14298.22 594
14299.35 475
14300.48 490
14301.61 518
14302.74 465
14303.87 500
14305.00 478
14306.13 464
14307.26 467
14308.39 469
14309.52 466
14310.65 528
14311.78 499
14312.91 494
14314.04 473
14315.18 501
14316.31 525
14317.44 513
14318.57 509
14319.70 494
14320.83 503
14321.96 457
14323.09 463
14324.22 503
14325.35 489
14326.48 477
14327.61 481
14328.75 437
14329.88 460
14331.01 476
14332.14 494
14333.27 461
14334.40 493
14335.53 465
14336.66 453
14337.80 468
14338.93 475
14340.06 455
14341.19 455
14342.32 463
14343.45 420
14344.59 480
14345.72 462
14346.85 454
14347.98 456
14349.11 457
14350.24 476
14351.38 447
14352.51 496
14353.64 455
14354.77 477
14355.91 442
14357.04 437
14358.17 466
14359.30 450
14360.43 479
14361.57 432
14362.70 437
14363.83 489
14364.96 432
14366.10 441
14367.23 448
14368.36 467
14369.49 447
14370.63 455
14371.76 464
14372.89 438
14374.03 450
14375.16 469
14376.29 452
14377.42 429
14378.56 399
14379.69 419
14380.82 420
14381.96 411
14383.09 420
14384.22 470
14385.36 441
14386.49 455
14387.62 426
14388.76 460
14389.89 431
14391.02 424
14392.16 438
14393.29 451
14394.43 423
14395.56 438
14396.69 421
14397.83 451
14398.96 462
14400.09 436
14401.23 428
14402.36 452
14403.50 435
14404.63 464
14405.76 464
14406.90 421
14408.03 407
14409.17 473
14410.30 451
14411.44 423
14412.57 454
14413.70 456
14414.84 465
14415.97 475
14417.11 458
14418.24 477
14419.38 456
14420.51 439
14421.65 429
14422.78 412
14423.92 450
14425.05 408
14426.19 426
14427.32 414
14428.46 426
14429.59 458
14430.73 432
14431.86 478
14433.00 474
14434.13 500
14435.27 504
14436.40 506
14437.54 449
14438.67 459
14439.81 450
14440.95 410
14442.08 433
14443.22 430
14444.35 438
14445.49 436
14446.62 437
14447.76 454
14448.90 479
14450.03 463
14451.17 496
14452.30 455
14453.44 457
14454.58 428
14455.71 456
14456.85 463
14457.98 446
14459.12 477
14460.26 471
14461.39 494
14462.53 475
14463.67 455
14464.80 450
14465.94 414
14467.07 471
14468.21 490
14469.35 454
14470.48 471
14471.62 443
14472.76 466
14473.90 486
14475.03 467
14476.17 463
14477.31 488
14478.44 509
14479.58 464
14480.72 472
14481.85 424
14482.99 461
14484.13 472
14485.27 480
14486.40 463
14487.54 470
14488.68 481
14489.82 427
14490.95 434
14492.09 489
14493.23 450
14494.37 543
14495.50 550
14496.64 467
14497.78 490
14498.92 517
14500.05 509
14501.19 532
14502.33 515
14503.47 506
14504.61 490
14505.74 505
14506.88 543
14508.02 512
14509.16 502
14510.30 504
14511.44 533
14512.57 527
14513.71 544
14514.85 524
14515.99 543
14517.13 554
14518.27 573
14519.41 593
14520.54 589
14521.68 609
14522.82 644
14523.96 637
14525.10 596
14526.24 566
14527.38 635
14528.52 621
14529.65 621
14530.79 586
14531.93 611
14533.07 614
14534.21 597
14535.35 586
14536.49 561
14537.63 556
14538.77 608
14539.91 533
14541.05 545
14542.19 514
14543.33 536
14544.47 518
14545.61 517
14546.75 496
14547.89 495
14549.02 526
14550.16 552
14551.30 454
14552.44 463
14553.58 458
14554.72 442
14555.86 459
14557.00 454
14558.14 493
14559.29 475
14560.43 446
14561.57 466
14562.71 441
14563.85 415
14564.99 468
14566.13 511
14567.27 494
14568.41 486
14569.55 482
14570.69 472
14571.83 497
14572.97 413
14574.11 475
14575.25 483
14576.39 455
14577.53 424
14578.68 462
14579.82 469
14580.96 497
14582.10 524
14583.24 500
14584.38 487
14585.52 495
14586.66 506
14587.80 484
14588.95 491
14590.09 490
14591.23 525
14592.37 513
14593.51 472
14594.65 481
14595.79 497
14596.94 509
14598.08 487
14599.22 461
14600.36 510
14601.50 513
14602.65 504
14603.79 474
14604.93 540
14606.07 497
14607.21 476
14608.36 559
14609.50 530
14610.64 542
14611.78 539
14612.92 531
14614.07 536
14615.21 550
14616.35 552
14617.49 577
14618.64 536
14619.78 507
14620.92 522
14622.06 540
14623.21 534
14624.35 557
14625.49 537
14626.64 583
14627.78 567
14628.92 567
14630.06 561
14631.21 546
14632.35 513
14633.49 563
14634.64 586
14635.78 543
14636.92 537
14638.07 547
14639.21 568
14640.35 568
14641.50 594
14642.64 558
14643.78 587
14644.93 595
14646.07 581
14647.21 618
14648.36 563
14649.50 569
14650.65 574
14651.79 550
14652.93 573
14654.08 547
14655.22 574
14656.37 547
14657.51 547
14658.65 543
14659.80 546
14660.94 510
14662.09 518
14663.23 484
14664.37 456
14665.52 462
14666.66 441
14667.81 508
14668.95 502
14670.10 493
14671.24 454
14672.39 490
14673.53 464
14674.68 476
14675.82 499
14676.97 468
14678.11 423
14679.25 434
14680.40 461
14681.54 474
14682.69 480
14683.83 442
14684.98 447
14686.13 487
14687.27 448
14688.42 444
14689.56 458
14690.71 474
14691.85 405
14693.00 400
14694.14 440
14695.29 448
14696.43 383
14697.58 453
14698.72 426
14699.87 443
14701.02 424
14702.16 424
14703.31 425
14704.45 412
14705.60 402
14706.75 396
14707.89 442
14709.04 460
14710.18 440
14711.33 417
14712.48 460
14713.62 368
14714.77 429
14715.92 397
14717.06 376
14718.21 407
14719.35 407
14720.50 397
14721.65 436
14722.79 373
14723.94 387
14725.09 396
14726.23 384
14727.38 404
14728.53 388
14729.67 369
14730.82 395
14731.97 376
14733.12 439
14734.26 421
14735.41 387
14736.56 385
14737.70 377
14738.85 374
14740.00 386
14741.15 389
14742.29 445
14743.44 403
14744.59 393
14745.74 399
14746.88 390
14748.03 345
14749.18 390
14750.33 373
14751.47 363
14752.62 380
14753.77 394
14754.92 366
14756.07 376
14757.21 388
14758.36 353
14759.51 395
14760.66 370
14761.81 362
14762.95 350
14764.10 354
14765.25 418
14766.40 362
14767.55 338
14768.70 370
14769.84 372
14770.99 388
14772.14 389
14773.29 388
14774.44 405
14775.59 367
14776.74 369
14777.88 402
14779.03 388
14780.18 422
14781.33 374
14782.48 350
14783.63 334
14784.78 353
14785.93 402
14787.08 345
14788.22 375
14789.37 363
14790.52 369
14791.67 361
14792.82 367
14793.97 382
14795.12 341
14796.27 379
14797.42 354
14798.57 369
14799.72 379
14800.87 308
14802.02 383
14803.17 385
14804.32 365
14805.47 390
14806.62 383
14807.77 347
14808.92 333
14810.07 381
14811.22 351
14812.37 352
14813.52 338
14814.67 363
14815.82 381
14816.97 333
14818.12 340
14819.27 352
14820.42 335
14821.57 337
14822.72 379
14823.87 332
14825.02 320
14826.17 329
14827.32 347
14828.47 343
14829.62 394
14830.78 334
14831.93 356
14833.08 373
14834.23 365
14835.38 359
14836.53 400
14837.68 369
14838.83 364
14839.98 303
14841.13 345
14842.29 334
14843.44 352
14844.59 331
14845.74 316
14846.89 308
14848.04 322
14849.19 323
14850.35 349
14851.50 316
14852.65 282
14853.80 343
14854.95 356
14856.10 371
14857.26 305
14858.41 249
14859.56 327
14860.71 341
14861.86 296
14863.02 339
14864.17 338
14865.32 337
14866.47 335
14867.63 325
14868.78 314
14869.93 340
14871.08 349
14872.23 319
14873.39 341
14874.54 349
14875.69 338
14876.84 318
14878.00 338
14879.15 277
14880.30 290
14881.46 336
14882.61 339
14883.76 328
14884.91 342
14886.07 308
14887.22 311
14888.37 305
14889.53 292
14890.68 302
14891.83 334
14892.99 288
14894.14 280
14895.29 300
14896.45 298
14897.60 315
14898.75 329
14899.91 335
14901.06 323
14902.21 343
14903.37 338
14904.52 346
14905.67 304
14906.83 328
14907.98 321
14909.14 334
14910.29 276
14911.44 341
14912.60 299
14913.75 340
14914.91 364
14916.06 342
14917.21 360
14918.37 369
14919.52 304
14920.68 342
14921.83 331
14922.99 323
14924.14 362
14925.30 330
14926.45 318
14927.60 318
14928.76 332
14929.91 328
14931.07 337
14932.22 363
14933.38 321
14934.53 336
14935.69 373
14936.84 341
14938.00 348
14939.15 365
14940.31 344
14941.46 373
14942.62 373
14943.77 371
14944.93 380
14946.08 346
14947.24 352
14948.39 342
14949.55 365
14950.71 362
14951.86 343
14953.02 351
14954.17 337
14955.33 324
14956.48 343
14957.64 336
14958.80 350
14959.95 321
14961.11 366
14962.26 378
14963.42 363
14964.57 350
14965.73 351
14966.89 329
14968.04 349
14969.20 353
14970.36 395
14971.51 363
14972.67 319
14973.82 350
14974.98 330
14976.14 308
14977.29 332
14978.45 355
14979.61 338
14980.76 334
14981.92 351
14983.08 341
14984.23 329
14985.39 343
14986.55 315
14987.70 317
14988.86 330
14990.02 275
14991.18 294
14992.33 309
14993.49 356
14994.65 346
14995.80 343
14996.96 335
14998.12 322
14999.28 324
15000.43 319
15001.59 302
15002.75 309
15003.91 273
15005.06 321
15006.22 330
15007.38 329
15008.54 339
15009.69 281
15010.85 322
15012.01 314
15013.17 321
15014.33 325
15015.48 311
15016.64 307
15017.80 300
15018.96 289
15020.12 316
15021.27 296
15022.43 261
15023.59 316
15024.75 301
15025.91 268
15027.07 296
15028.23 325
15029.38 326
15030.54 276
15031.70 318
15032.86 325
15034.02 270
15035.18 307
15036.34 283
15037.49 261
15038.65 269
15039.81 276
15040.97 284
15042.13 252
15043.29 275
15044.45 307
15045.61 312
15046.77 242
15047.93 331
15049.09 343
15050.24 261
15051.40 269
15052.56 296
15053.72 319
15054.88 286
15056.04 280
15057.20 266
15058.36 273
15059.52 291
15060.68 288
15061.84 279
15063.00 306
15064.16 297
15065.32 282
15066.48 303
15067.64 275
15068.80 295
15069.96 273
15071.12 282
15072.28 276
15073.44 273
15074.60 303
15075.76 298
15076.92 286
15078.08 302
15079.24 289
15080.40 328
15081.56 325
15082.72 329
15083.89 336
15085.05 296
15086.21 343
15087.37 297
15088.53 282
15089.69 293
15090.85 272
15092.01 307
15093.17 358
15094.33 324
15095.49 304
15096.66 294
15097.82 303
15098.98 298
15100.14 317
15101.30 322
15102.46 324
15103.62 309
15104.78 292
15105.95 271
15107.11 290
15108.27 268
15109.43 270
15110.59 306
15111.75 275
15112.92 292
15114.08 293
15115.24 290
15116.40 271
15117.56 303
15118.73 289
15119.89 289
15121.05 319
15122.21 301
15123.37 295
15124.54 286
15125.70 334
15126.86 324
15128.02 300
15129.19 292
15130.35 320
15131.51 302
15132.67 284
15133.84 275
15135.00 301
15136.16 330
15137.32 321
15138.49 305
15139.65 305
15140.81 286
15141.97 275
15143.14 290
15144.30 276
15145.46 315
15146.63 307
15147.79 358
15148.95 324
15150.12 328
15151.28 297
15152.44 307
15153.61 304
15154.77 305
15155.93 305
15157.10 345
15158.26 308
15159.42 287
15160.59 277
15161.75 293
15162.91 316
15164.08 302
15165.24 313
15166.41 332
15167.57 300
15168.73 322
15169.90 289
15171.06 319
15172.23 302
15173.39 304
15174.55 306
15175.72 302
15176.88 333
15178.05 309
15179.21 318
15180.38 280
15181.54 333
15182.70 320
15183.87 294
15185.03 319
15186.20 350
15187.36 311
15188.53 292
15189.69 333
15190.86 350
15192.02 316
15193.19 312
15194.35 305
15195.52 299
15196.68 307
15197.85 290
15199.01 279
15200.18 274
15201.34 305
15202.51 294
15203.67 351
15204.84 370
15206.00 325
15207.17 288
15208.33 316
15209.50 313
15210.66 313
15211.83 322
15213.00 337
15214.16 349
15215.33 342
15216.49 363
15217.66 330
15218.82 313
15219.99 339
15221.16 311
15222.32 361
15223.49 350
15224.65 362
15225.82 357
15226.99 374
15228.15 330
15229.32 337
15230.49 337
15231.65 336
15232.82 350
15233.98 398
15235.15 314
15236.32 347
15237.48 379
15238.65 362
15239.82 338
15240.98 346
15242.15 357
15243.32 368
15244.48 355
15245.65 390
15246.82 378
15247.98 346
15249.15 368
15250.32 337
15251.49 339
15252.65 324
15253.82 341
15254.99 331
15256.16 333
15257.32 326
15258.49 362
15259.66 354
15260.82 344
15261.99 356
15263.16 351
15264.33 333
15265.49 359
15266.66 380
15267.83 290
15269.00 274
15270.17 293
15271.33 280
15272.50 313
15273.67 293
15274.84 288
15276.01 305
15277.17 331
15278.34 353
15279.51 288
15280.68 325
15281.85 330
15283.01 338
15284.18 303
15285.35 289
15286.52 316
15287.69 302
15288.86 348
15290.03 302
15291.19 291
15292.36 322
15293.53 318
15294.70 300
15295.87 291
15297.04 310
15298.21 326
15299.38 319
15300.54 279
15301.71 290
15302.88 297
15304.05 281
15305.22 317
15306.39 318
15307.56 275
15308.73 293
15309.90 321
15311.07 294
15312.24 321
15313.41 290
15314.58 284
15315.75 352
15316.92 361
15318.09 286
15319.25 310
15320.42 305
15321.59 314
15322.76 317
15323.93 291
15325.10 318
15326.27 316
15327.44 316
15328.61 284
15329.78 277
15330.95 267
15332.12 311
15333.29 285
15334.46 299
15335.64 281
15336.81 282
15337.98 281
15339.15 312
15340.32 346
15341.49 332
15342.66 309
15343.83 320
15345.00 319
15346.17 294
15347.34 290
15348.51 323
15349.68 330
15350.85 284
15352.02 304
15353.20 303
15354.37 294
15355.54 314
15356.71 317
15357.88 296
15359.05 297
15360.22 286
15361.39 291
15362.57 289
15363.74 327
15364.91 289
15366.08 301
15367.25 293
15368.42 309
15369.59 339
15370.77 334
15371.94 308
15373.11 301
15374.28 303
15375.45 318
15376.63 311
15377.80 289
15378.97 344
15380.14 357
15381.31 302
15382.49 284
15383.66 300
15384.83 273
15386.00 277
15387.17 328
15388.35 308
15389.52 273
15390.69 273
15391.86 279
15393.04 295
15394.21 327
15395.38 309
15396.55 362
15397.73 331
15398.90 297
15400.07 270
15401.25 295
15402.42 333
15403.59 294
15404.76 272
15405.94 319
15407.11 306
15408.28 312
15409.46 323
15410.63 295
15411.80 303
15412.98 311
15414.15 321
15415.32 293
15416.50 310
15417.67 333
15418.84 293
15420.02 297
15421.19 296
15422.36 239
15423.54 291
15424.71 298
15425.89 251
15427.06 278
15428.23 317
15429.41 275
15430.58 286
15431.76 312
15432.93 295
15434.10 287
15435.28 306
15436.45 308
15437.63 260
15438.80 270
15439.97 302
15441.15 275
15442.32 290
15443.50 300
15444.67 336
15445.85 326
15447.02 304
15448.20 323
15449.37 320
15450.55 247
15451.72 278
15452.89 324
15454.07 301
15455.24 295
15456.42 315
15457.59 293
15458.77 275
15459.94 304
15461.12 261
15462.30 322
15463.47 277
15464.65 258
15465.82 269
15467.00 251
15468.17 267
15469.35 301
15470.52 300
15471.70 317
15472.87 316
15474.05 321
15475.22 331
15476.40 259
15477.58 290
15478.75 266
15479.93 284
15481.10 304
15482.28 289
15483.46 314
15484.63 293
15485.81 274
15486.98 287
15488.16 295
15489.34 314
15490.51 340
15491.69 309
15492.87 309
15494.04 250
15495.22 269
15496.39 279
15497.57 291
15498.75 289
15499.92 296
15501.10 322
15502.28 259
15503.45 286
15504.63 271
15505.81 266
15506.98 300
15508.16 293
15509.34 284
15510.52 297
15511.69 302
15512.87 315
15514.05 262
15515.22 304
15516.40 305
15517.58 292
15518.76 285
15519.93 306
15521.11 320
15522.29 335
15523.47 312
15524.64 299
15525.82 253
15527.00 276
15528.18 314
15529.35 309
15530.53 328
15531.71 312
15532.89 320
15534.07 314
15535.24 314
15536.42 318
15537.60 299
15538.78 295
15539.96 294
15541.13 270
15542.31 303
15543.49 285
15544.67 276
15545.85 319
15547.03 303
15548.20 285
15549.38 297
15550.56 328
15551.74 304
15552.92 288
15554.10 277
15555.28 290
15556.45 324
15557.63 305
15558.81 288
15559.99 334
15561.17 298
15562.35 331
15563.53 358
15564.71 308
15565.89 305
15567.07 339
15568.24 280
15569.42 275
15570.60 296
15571.78 332
15572.96 335
15574.14 328
15575.32 303
15576.50 338
15577.68 360
15578.86 374
15580.04 339
15581.22 312
15582.40 340
15583.58 371
15584.76 392
15585.94 361
15587.12 352
15588.30 342
15589.48 383
15590.66 341
15591.84 336
15593.02 384
15594.20 372
15595.38 343
15596.56 321
15597.74 363
15598.92 389
15600.10 398
15601.28 338
15602.46 325
15603.64 366
15604.82 403
15606.00 328
15607.18 346
15608.36 364
15609.55 389
15610.73 381
15611.91 371
15613.09 364
15614.27 389
15615.45 414
15616.63 399
15617.81 391
15618.99 359
15620.17 343
15621.36 364
15622.54 337
15623.72 385
15624.90 375
15626.08 401
15627.26 375
15628.44 436
15629.63 371
15630.81 357
15631.99 346
15633.17 365
15634.35 401
15635.53 385
15636.72 380
15637.90 400
15639.08 355
15640.26 417
15641.44 425
15642.63 372
15643.81 418
15644.99 446
15646.17 441
15647.35 417
15648.54 385
15649.72 438
15650.90 448
15652.08 427
15653.27 420
15654.45 429
15655.63 403
15656.81 448
15658.00 397
15659.18 413
15660.36 441
15661.54 422
15662.73 444
15663.91 448
15665.09 445
15666.28 440
15667.46 420
15668.64 401
15669.82 451
15671.01 464
15672.19 484
15673.37 459
15674.56 490
15675.74 476
15676.92 464
15678.11 444
15679.29 447
15680.47 418
15681.66 442
15682.84 496
15684.03 465
15685.21 443
15686.39 440
15687.58 447
15688.76 454
15689.94 442
15691.13 456
15692.31 454
15693.50 440
15694.68 451
15695.86 457
15697.05 498
15698.23 488
15699.42 445
15700.60 494
15701.78 453
15702.97 482
15704.15 452
15705.34 485
15706.52 481
15707.71 479
15708.89 497
15710.08 527
15711.26 563
15712.45 537
15713.63 503
15714.81 490
15716.00 471
15717.18 501
15718.37 492
15719.55 510
15720.74 501
15721.92 537
15723.11 529
15724.29 538
15725.48 587
15726.66 584
15727.85 615
15729.04 527
15730.22 560
15731.41 509
15732.59 536
15733.78 534
15734.96 546
15736.15 577
15737.33 562
15738.52 503
15739.71 515
15740.89 560
15742.08 532
15743.26 514
15744.45 490
15745.63 506
15746.82 519
15748.01 577
15749.19 495
15750.38 508
15751.56 505
15752.75 581
15753.94 575
15755.12 555
15756.31 562
15757.50 549
15758.68 527
15759.87 534
15761.06 568
15762.24 569
15763.43 548
15764.62 601
15765.80 536
15766.99 582
15768.18 557
15769.36 538
15770.55 533
15771.74 540
15772.92 561
15774.11 513
15775.30 510
15776.48 464
15777.67 507
15778.86 548
15780.05 523
15781.23 524
15782.42 584
15783.61 528
15784.80 522
15785.98 500
15787.17 532
15788.36 577
15789.55 535
15790.73 497
15791.92 481
15793.11 486
15794.30 497
15795.48 532
15796.67 510
15797.86 481
15799.05 484
15800.24 494
15801.42 483
15802.61 539
15803.80 532
15804.99 478
15806.18 436
15807.37 503
15808.55 495
15809.74 488
15810.93 484
15812.12 486
15813.31 462
15814.50 443
15815.68 452
15816.87 448
15818.06 493
15819.25 470
15820.44 432
15821.63 420
15822.82 430
15824.01 488
15825.19 424
15826.38 411
15827.57 404
15828.76 406
15829.95 421
15831.14 442
15832.33 453
15833.52 402
15834.71 408
15835.90 421
15837.09 469
15838.28 425
15839.47 434
15840.66 415
15841.84 420
15843.03 384
15844.22 365
15845.41 418
15846.60 437
15847.79 395
15848.98 409
15850.17 416
15851.36 380
15852.55 369
15853.74 356
15854.93 392
15856.12 407
15857.31 384
15858.50 386
15859.69 361
15860.88 446
15862.07 417
15863.26 403
15864.46 385
15865.65 398
15866.84 388
15868.03 423
15869.22 418
15870.41 391
15871.60 394
15872.79 433
15873.98 400
15875.17 467
15876.36 412
15877.55 367
15878.74 362
15879.94 407
15881.13 414
15882.32 371
15883.51 425
15884.70 409
15885.89 407
15887.08 430
15888.27 407
15889.46 406
15890.66 456
15891.85 370
15893.04 402
15894.23 379
15895.42 389
15896.61 409
15897.81 421
15899.00 467
15900.19 470
15901.38 428
15902.57 427
15903.76 408
15904.96 392
15906.15 396
15907.34 393
15908.53 442
15909.72 410
15910.92 392
15912.11 428
15913.30 456
15914.49 422
15915.69 409
15916.88 450
15918.07 428
15919.26 408
15920.46 399
15921.65 430
15922.84 421
15924.03 399
15925.23 423
15926.42 427
15927.61 380
15928.81 403
15930.00 407
15931.19 434
15932.38 440
15933.58 433
15934.77 396
15935.96 400
15937.16 429
15938.35 428
15939.54 399
15940.74 394
15941.93 419
15943.12 439
15944.32 406
15945.51 411
15946.70 428
15947.90 371
15949.09 395
15950.28 407
15951.48 418
15952.67 380
15953.87 381
15955.06 368
15956.25 348
15957.45 382
15958.64 396
15959.84 369
15961.03 375
15962.22 319
15963.42 331
15964.61 373
15965.81 365
15967.00 366
15968.19 349
15969.39 335
15970.58 301
15971.78 330
15972.97 328
15974.17 345
15975.36 340
15976.56 309
15977.75 370
15978.95 362
15980.14 352
15981.34 365
15982.53 344
15983.72 335
15984.92 312
15986.11 325
15987.31 335
15988.50 317
15989.70 309
15990.90 343
15992.09 330
15993.29 319
15994.48 310
15995.68 324
15996.87 345
15998.07 329
15999.26 299
16000.46 323
16001.65 324
16002.85 282
16004.05 304
16005.24 315
16006.44 309
16007.63 316
16008.83 315
16010.02 333
16011.22 317
16012.42 316
16013.61 335
16014.81 334
16016.00 348
16017.20 264
16018.40 347
16019.59 288
16020.79 314
16021.99 311
16023.18 283
16024.38 313
16025.58 327
16026.77 319
16027.97 300
16029.16 296
16030.36 305
16031.56 299
16032.76 338
16033.95 337
16035.15 319
16036.35 326
16037.54 304
16038.74 297
16039.94 301
16041.13 268
16042.33 310
16043.53 296
16044.73 272
16045.92 265
16047.12 297
16048.32 302
16049.51 290
16050.71 319
16051.91 288
16053.11 276
16054.30 310
16055.50 328
16056.70 285
16057.90 350
16059.10 323
16060.29 315
16061.49 291
16062.69 282
16063.89 327
16065.08 333
16066.28 327
16067.48 329
16068.68 361
16069.88 269
16071.07 288
16072.27 239
16073.47 250
16074.67 303
16075.87 283
16077.07 298
16078.26 290
16079.46 325
16080.66 300
16081.86 269
16083.06 281
16084.26 287
16085.46 261
16086.66 258
16087.85 276
16089.05 298
16090.25 304
16091.45 289
16092.65 311
16093.85 285
16095.05 259
16096.25 240
16097.45 293
16098.65 256
16099.84 272
16101.04 258
16102.24 286
16103.44 285
16104.64 313
16105.84 298
16107.04 295
16108.24 273
16109.44 287
16110.64 280
16111.84 267
16113.04 281
16114.24 267
16115.44 268
16116.64 285
16117.84 294
16119.04 294
16120.24 313
16121.44 239
16122.64 299
16123.84 304
16125.04 284
16126.24 238
16127.44 280
16128.64 279
16129.84 272
16131.04 310
16132.24 275
16133.44 275
16134.64 298
16135.84 289
16137.04 255
16138.25 250
16139.45 250
16140.65 269
16141.85 244
16143.05 258
16144.25 290
16145.45 276
16146.65 250
16147.85 280
16149.05 283
16150.25 283
16151.46 261
16152.66 306
16153.86 316
16155.06 262
16156.26 241
16157.46 234
16158.66 251
16159.87 264
16161.07 293
16162.27 289
16163.47 270
16164.67 290
16165.87 325
16167.08 293
16168.28 310
16169.48 298
16170.68 287
16171.88 281
16173.09 256
16174.29 260
16175.49 273
16176.69 259
16177.89 270
16179.10 286
16180.30 277
16181.50 281
16182.70 309
16183.91 310
16185.11 288
16186.31 263
16187.51 263
16188.72 248
16189.92 259
16191.12 278
16192.32 292
16193.53 270
16194.73 293
16195.93 333
16197.13 310
16198.34 267
16199.54 257
16200.74 254
16201.95 288
16203.15 277
16204.35 273
16205.56 306
16206.76 291
16207.96 236
16209.17 242
16210.37 297
16211.57 281
16212.78 234
16213.98 230
16215.18 250
16216.39 265
16217.59 282
16218.79 327
16220.00 307
16221.20 258
16222.41 246
16223.61 286
16224.81 289
16226.02 341
16227.22 318
16228.43 297
16229.63 278
16230.83 281
16232.04 308
16233.24 311
16234.45 312
16235.65 308
16236.86 283
16238.06 295
16239.26 284
16240.47 302
16241.67 328
16242.88 301
16244.08 296
16245.29 302
16246.49 310
16247.70 319
16248.90 287
16250.11 284
16251.31 317
16252.52 308
16253.72 300
16254.93 315
16256.13 323
16257.34 315
16258.54 300
16259.75 284
16260.95 294
16262.16 298
16263.36 300
16264.57 288
16265.77 272
16266.98 352
16268.19 310
16269.39 337
16270.60 323
16271.80 333
16273.01 367
16274.21 365
16275.42 343
16276.63 316
16277.83 288
16279.04 316
16280.24 326
16281.45 312
16282.66 305
16283.86 306
16285.07 301
16286.27 271
16287.48 258
16288.69 320
16289.89 367
16291.10 365
16292.31 341
16293.51 314
16294.72 320
16295.93 348
16297.13 344
16298.34 317
16299.55 359
16300.75 370
16301.96 343
16303.17 322
16304.37 365
16305.58 343
16306.79 347
16307.99 309
16309.20 341
16310.41 345
16311.62 373
16312.82 368
16314.03 363
16315.24 349
16316.44 352
16317.65 348
16318.86 341
16320.07 351
16321.27 377
16322.48 395
16323.69 362
16324.90 389
16326.10 378
16327.31 357
16328.52 361
16329.73 350
16330.94 328
16332.14 315
16333.35 341
16334.56 348
16335.77 324
16336.98 321
16338.18 334
16339.39 312
16340.60 316
16341.81 303
16343.02 296
16344.23 298
16345.43 297
16346.64 299
16347.85 341
16349.06 311
16350.27 316
16351.48 273
16352.69 252
16353.89 308
16355.10 306
16356.31 325
16357.52 306
16358.73 301
16359.94 304
16361.15 346
16362.36 357
16363.57 299
16364.77 325
16365.98 284
16367.19 277
16368.40 267
16369.61 252
16370.82 298
16372.03 331
16373.24 282
16374.45 245
16375.66 293
16376.87 289
16378.08 297
16379.29 297
16380.50 303
16381.71 328
16382.92 294
16384.13 326
16385.34 263
16386.55 270
16387.76 289
16388.97 257
16390.18 279
16391.39 259
16392.60 300
16393.81 300
16395.02 262
16396.23 246
16397.44 282
16398.65 331
16399.86 269
16401.07 238
16402.28 248
16403.49 245
16404.70 265
16405.91 291
16407.12 269
16408.33 268
16409.54 289
16410.76 254
16411.97 266
16413.18 274
16414.39 256
16415.60 279
16416.81 291
16418.02 282
16419.23 291
16420.44 286
16421.66 259
16422.87 290
16424.08 262
16425.29 251
16426.50 269
16427.71 290
16428.92 299
16430.14 299
16431.35 254
16432.56 261
16433.77 266
16434.98 278
16436.19 267
16437.41 268
16438.62 276
16439.83 247
16441.04 246
16442.25 277
16443.47 273
16444.68 251
16445.89 285
16447.10 316
16448.31 262
16449.53 255
16450.74 249
16451.95 270
16453.16 252
16454.38 263
16455.59 245
16456.80 255
16458.01 287
16459.23 264
16460.44 239
16461.65 247
16462.86 233
16464.08 239
16465.29 253
16466.50 264
16467.72 253
16468.93 236
16470.14 261
16471.35 246
16472.57 224
16473.78 253
16474.99 241
16476.21 237
16477.42 229
16478.63 228
16479.85 246
16481.06 261
16482.27 255
16483.49 268
16484.70 274
16485.92 276
16487.13 244
16488.34 218
16489.56 237
16490.77 237
16491.98 281
16493.20 299
16494.41 240
16495.63 219
16496.84 241
16498.05 263
16499.27 252
16500.48 261
16501.70 201
16502.91 226
16504.13 262
16505.34 242
16506.55 237
16507.77 227
16508.98 246
16510.20 251
16511.41 299
16512.63 258
16513.84 253
16515.06 237
16516.27 251
16517.49 229
16518.70 232
16519.92 239
16521.13 262
16522.35 221
16523.56 250
16524.78 245
16525.99 228
16527.21 212
16528.42 236
16529.64 242
16530.85 239
16532.07 235
16533.28 221
16534.50 259
16535.71 242
16536.93 246
16538.14 262
16539.36 224
16540.58 223
16541.79 218
16543.01 212
16544.22 221
16545.44 213
16546.65 228
16547.87 218
16549.09 244
16550.30 255
16551.52 221
16552.73 230
16553.95 243
16555.17 255
16556.38 246
16557.60 260
16558.82 243
16560.03 225
16561.25 226
16562.46 245
16563.68 234
16564.90 247
16566.11 246
16567.33 237
16568.55 241
16569.76 246
16570.98 235
16572.20 247
16573.41 240
16574.63 249
16575.85 231
16577.07 270
16578.28 247
16579.50 231
16580.72 233
16581.93 229
16583.15 209
16584.37 227
16585.59 267
16586.80 240
16588.02 219
16589.24 243
16590.46 255
16591.67 213
16592.89 250
16594.11 260
16595.33 260
16596.54 268
16597.76 205
16598.98 219
16600.20 263
16601.41 242
16602.63 236
16603.85 263
16605.07 222
16606.29 264
16607.50 268
16608.72 268
16609.94 253
16611.16 250
16612.38 245
16613.60 247
16614.81 262
16616.03 268
16617.25 259
16618.47 237
16619.69 247
16620.91 224
16622.13 236
16623.34 221
16624.56 224
16625.78 204
16627.00 214
16628.22 235
16629.44 230
16630.66 253
16631.88 255
16633.10 226
16634.31 230
16635.53 233
16636.75 239
16637.97 242
16639.19 234
16640.41 239
16641.63 246
16642.85 238
16644.07 233
16645.29 188
16646.51 239
16647.73 230
16648.95 229
16650.17 225
16651.39 215
16652.61 234
16653.83 238
16655.05 190
16656.27 218
16657.49 190
16658.71 239
16659.93 208
16661.15 221
16662.37 232
16663.59 237
16664.81 229
16666.03 207
16667.25 195
16668.47 211
16669.69 186
16670.91 204
16672.13 207
16673.35 218
16674.57 260
16675.79 249
16677.01 257
16678.23 223
16679.45 205
16680.67 202
16681.89 202
16683.12 209
16684.34 201
16685.56 231
16686.78 237
16688.00 221
16689.22 237
16690.44 250
16691.66 198
16692.88 226
16694.11 207
16695.33 222
16696.55 188
16697.77 188
16698.99 247
16700.21 253
16701.43 220
16702.66 239
16703.88 276
16705.10 227
16706.32 200
16707.54 234
16708.77 205
16709.99 201
16711.21 215
16712.43 246
16713.65 257
16714.87 217
16716.10 206
16717.32 202
16718.54 206
16719.76 211
16720.99 199
16722.21 211
16723.43 210
16724.65 186
16725.88 183
16727.10 219
16728.32 232
16729.54 197
16730.77 208
16731.99 228
16733.21 215
16734.43 222
16735.66 219
16736.88 213
16738.10 185
16739.33 198
16740.55 226
16741.77 212
16742.99 223
16744.22 185
16745.44 204
16746.66 243
16747.89 203
16749.11 204
16750.33 234
16751.56 215
16752.78 238
16754.00 230
16755.23 227
16756.45 214
16757.68 218
16758.90 244
16760.12 202
16761.35 213
16762.57 216
16763.79 229
16765.02 240
16766.24 221
16767.47 206
16768.69 217
16769.91 218
16771.14 235
16772.36 209
16773.59 217
16774.81 229
16776.04 217
16777.26 225
16778.48 221
16779.71 217
16780.93 211
16782.16 218
16783.38 198
16784.61 207
16785.83 201
16787.06 221
16788.28 215
16789.51 238
16790.73 193
16791.96 200
16793.18 176
16794.41 213
16795.63 220
16796.86 226
16798.08 204
16799.31 214
16800.53 225
16801.76 220
16802.98 210
16804.21 231
16805.43 215
16806.66 194
16807.88 198
16809.11 204
16810.33 214
16811.56 243
16812.79 232
16814.01 234
16815.24 242
16816.46 222
16817.69 241
16818.91 215
16820.14 201
16821.37 206
16822.59 207
16823.82 192
16825.04 186
16826.27 192
16827.50 212
16828.72 198
16829.95 208
16831.18 237
16832.40 212
16833.63 214
16834.86 212
16836.08 243
16837.31 220
16838.53 236
16839.76 242
16840.99 239
16842.21 230
16843.44 216
16844.67 241
16845.90 241
16847.12 244
16848.35 254
16849.58 257
16850.80 211
16852.03 233
16853.26 225
16854.48 245
16855.71 259
16856.94 254
16858.17 225
16859.39 253
16860.62 234
16861.85 249
16863.08 248
16864.30 214
16865.53 252
16866.76 256
16867.99 228
16869.21 213
16870.44 233
16871.67 239
16872.90 251
16874.13 268
16875.35 273
16876.58 255
16877.81 265
16879.04 247
16880.27 258
16881.49 282
16882.72 279
16883.95 309
16885.18 307
16886.41 311
16887.64 307
16888.86 337
16890.09 288
16891.32 292
16892.55 281
16893.78 289
16895.01 290
16896.24 298
16897.46 310
16898.69 309
16899.92 283
16901.15 295
16902.38 301
16903.61 270
16904.84 273
16906.07 308
16907.30 309
16908.53 280
16909.75 288
16910.98 267
16912.21 279
16913.44 270
16914.67 254
16915.90 269
16917.13 287
16918.36 233
16919.59 235
16920.82 214
16922.05 261
16923.28 257
16924.51 278
16925.74 279
16926.97 271
16928.20 281
16929.43 224
16930.66 220
16931.89 239
16933.12 234
16934.35 257
16935.58 268
16936.81 280
16938.04 224
16939.27 222
16940.50 236
16941.73 243
16942.96 223
16944.19 212
16945.42 253
16946.65 238
16947.88 245
16949.11 229
16950.34 225
16951.57 241
16952.80 226
16954.04 197
16955.27 227
16956.50 210
16957.73 244
16958.96 236
16960.19 249
16961.42 240
16962.65 262
16963.88 253
16965.11 225
16966.35 225
16967.58 260
16968.81 236
16970.04 208
16971.27 244
16972.50 245
16973.73 244
16974.97 237
16976.20 247
16977.43 227
16978.66 218
16979.89 221
16981.12 271
16982.36 253
16983.59 221
16984.82 230
16986.05 228
16987.28 193
16988.52 218
16989.75 268
16990.98 250
16992.21 237
16993.45 245
16994.68 212
16995.91 228
16997.14 206
16998.37 217
16999.61 226
17000.84 222
17002.07 200
17003.31 197
17004.54 230
17005.77 246
17007.00 234
17008.24 216
17009.47 222
17010.70 223
17011.93 247
17013.17 231
17014.40 257
17015.63 223
17016.87 192
17018.10 240
17019.33 237
17020.57 251
17021.80 231
17023.03 220
17024.27 208
17025.50 237
17026.73 245
17027.97 209
17029.20 196
17030.43 189
17031.67 194
17032.90 221
17034.14 217
17035.37 213
17036.60 221
17037.84 199
17039.07 197
17040.30 215
17041.54 222
17042.77 232
17044.01 189
17045.24 201
17046.47 201
17047.71 208
17048.94 215
17050.18 246
17051.41 249
17052.65 219
17053.88 193
17055.12 223
17056.35 211
17057.58 221
17058.82 208
17060.05 218
17061.29 198
17062.52 203
17063.76 187
17064.99 196
17066.23 200
17067.46 243
17068.70 230
17069.93 189
17071.17 203
17072.40 200
17073.64 248
17074.87 189
17076.11 195
17077.34 169
17078.58 213
17079.81 208
17081.05 199
17082.29 183
17083.52 207
17084.76 215
17085.99 234
17087.23 240
17088.46 220
17089.70 217
17090.94 210
17092.17 205
17093.41 218
17094.64 224
17095.88 203
17097.12 221
17098.35 201
17099.59 199
17100.82 222
17102.06 194
17103.30 241
17104.53 198
17105.77 233
17107.00 238
17108.24 215
17109.48 196
17110.71 203
17111.95 209
17113.19 188
17114.42 196
17115.66 202
17116.90 211
17118.13 161
17119.37 196
17120.61 201
17121.85 179
17123.08 193
17124.32 180
17125.56 211
17126.79 178
17128.03 219
17129.27 237
17130.50 208
17131.74 185
17132.98 219
17134.22 200
17135.45 175
17136.69 201
17137.93 208
17139.17 227
17140.40 202
17141.64 173
17142.88 186
17144.12 172
17145.36 164
17146.59 226
17147.83 217
17149.07 224
17150.31 229
17151.54 196
17152.78 183
17154.02 213
17155.26 208
17156.50 220
17157.74 203
17158.97 193
17160.21 197
17161.45 224
17162.69 221
17163.93 184
17165.17 177
17166.40 193
17167.64 168
17168.88 227
17170.12 194
17171.36 184
17172.60 175
17173.84 205
17175.08 193
17176.31 202
17177.55 191
17178.79 214
17180.03 189
17181.27 198
17182.51 185
17183.75 163
17184.99 190
17186.23 198
17187.47 195
17188.71 197
17189.94 181
17191.18 179
17192.42 167
17193.66 199
17194.90 195
17196.14 173
17197.38 171
17198.62 199
17199.86 175
17201.10 162
17202.34 198
17203.58 206
17204.82 158
17206.06 182
17207.30 195
17208.54 188
17209.78 198
17211.02 172
17212.26 188
17213.50 189
17214.74 183
17215.98 156
17217.22 169
17218.46 173
17219.70 210
17220.94 190
17222.18 195
17223.43 199
17224.67 158
17225.91 166
17227.15 189
17228.39 160
17229.63 178
17230.87 188
17232.11 172
17233.35 183
17234.59 186
17235.83 184
17237.08 200
17238.32 211
17239.56 201
17240.80 200
17242.04 164
17243.28 159
17244.52 168
17245.76 182
17247.01 202
17248.25 190
17249.49 205
17250.73 171
17251.97 183
17253.21 186
17254.46 229
17255.70 190
17256.94 202
17258.18 173
17259.42 200
17260.66 191
17261.91 199
17263.15 195
17264.39 181
17265.63 162
17266.87 178
17268.12 181
17269.36 189
17270.60 194
17271.84 187
17273.09 191
17274.33 202
17275.57 183
17276.81 141
17278.06 186
17279.30 165
17280.54 211
17281.78 170
17283.03 162
17284.27 179
17285.51 166
17286.76 178
17288.00 164
17289.24 161
17290.48 173
17291.73 206
17292.97 187
17294.21 176
17295.46 172
17296.70 177
17297.94 170
17299.19 161
17300.43 174
17301.67 177
17302.92 186
17304.16 173
17305.40 156
17306.65 189
17307.89 189
17309.14 199
17310.38 192
17311.62 181
17312.87 163
17314.11 180
17315.35 179
17316.60 160
17317.84 172
17319.09 188
17320.33 171
17321.58 161
17322.82 173
17324.06 158
17325.31 168
17326.55 169
17327.80 169
17329.04 188
17330.29 162
17331.53 172
17332.77 186
17334.02 157
17335.26 169
17336.51 203
17337.75 152
17339.00 203
17340.24 171
17341.49 183
17342.73 180
17343.98 171
17345.22 162
17346.47 156
17347.71 190
17348.96 168
17350.20 194
17351.45 162
17352.69 154
17353.94 187
17355.18 172
17356.43 169
17357.68 174
17358.92 158
17360.17 151
17361.41 159
17362.66 193
17363.90 151
17365.15 176
17366.39 163
17367.64 192
17368.89 179
17370.13 165
17371.38 198
17372.62 189
17373.87 168
17375.12 169
17376.36 163
17377.61 173
17378.85 173
17380.10 181
17381.35 185
17382.59 163
17383.84 161
17385.09 175
17386.33 160
17387.58 170
17388.83 171
17390.07 176
17391.32 177
17392.57 165
17393.81 163
17395.06 156
17396.31 141
17397.55 185
17398.80 186
17400.05 194
17401.29 169
17402.54 182
17403.79 203
17405.04 188
17406.28 177
17407.53 180
17408.78 193
17410.02 146
17411.27 161
17412.52 182
17413.77 182
17415.01 162
17416.26 198
17417.51 212
17418.76 180
17420.00 194
17421.25 165
17422.50 177
17423.75 172
17425.00 165
17426.24 186
17427.49 166
17428.74 155
17429.99 165
17431.24 176
17432.48 157
17433.73 152
17434.98 155
17436.23 164
17437.48 167
17438.73 193
17439.97 176
17441.22 189
17442.47 151
17443.72 170
17444.97 181
17446.22 190
17447.47 172
17448.71 163
17449.96 185
17451.21 156
17452.46 165
17453.71 177
17454.96 168
17456.21 163
17457.46 200
17458.71 189
17459.95 163
17461.20 173
17462.45 181
17463.70 202
17464.95 207
17466.20 221
17467.45 185
17468.70 179
17469.95 182
17471.20 204
17472.45 164
17473.70 143
17474.95 172
17476.20 173
17477.45 186
17478.70 179
17479.95 197
17481.20 165
17482.45 156
17483.70 190
17484.95 177
17486.20 160
17487.45 190
17488.70 190
17489.95 157
17491.20 185
17492.45 193
17493.70 198
17494.95 188
17496.20 176
17497.45 185
17498.70 179
17499.95 208
17501.20 195
17502.45 193
17503.70 160
17504.95 158
17506.20 184
17507.46 179
17508.71 169
17509.96 167
17511.21 167
17512.46 182
17513.71 164
17514.96 172
17516.21 192
17517.46 165
17518.71 174
17519.97 176
17521.22 176
17522.47 172
17523.72 180
17524.97 179
17526.22 167
17527.47 159
17528.73 202
17529.98 200
17531.23 195
17532.48 168
17533.73 177
17534.99 207
17536.24 209
17537.49 205
17538.74 201
17539.99 190
17541.25 197
17542.50 184
17543.75 174
17545.00 151
17546.25 155
17547.51 177
17548.76 187
17550.01 176
17551.26 164
17552.52 192
17553.77 170
17555.02 202
17556.27 186
17557.53 197
17558.78 223
17560.03 171
17561.28 166
17562.54 163
17563.79 154
17565.04 153
17566.30 192
17567.55 206
17568.80 211
17570.05 184
17571.31 206
17572.56 147
17573.81 145
17575.07 155
17576.32 184
17577.57 171
17578.83 169
17580.08 180
17581.33 192
17582.59 164
17583.84 169
17585.10 189
17586.35 161
17587.60 172
17588.86 180
17590.11 171
17591.36 154
17592.62 160
17593.87 183
17595.13 195
17596.38 163
17597.63 174
17598.89 176
17600.14 243
17601.40 232
17602.65 147
17603.90 198
17605.16 176
17606.41 176
17607.67 200
17608.92 182
17610.18 226
17611.43 198
17612.69 198
17613.94 162
17615.20 160
17616.45 189
17617.71 188
17618.96 199
17620.21 212
17621.47 205
17622.72 161
17623.98 152
17625.23 199
17626.49 169
17627.75 194
17629.00 181
17630.26 204
17631.51 165
17632.77 207
17634.02 216
17635.28 188
17636.53 192
17637.79 167
17639.04 159
17640.30 165
17641.55 204
17642.81 182
17644.07 182
17645.32 154
17646.58 152
17647.83 177
17649.09 184
17650.35 172
17651.60 195
17652.86 198
17654.11 193
17655.37 178
17656.63 145
17657.88 178
17659.14 190
17660.39 204
17661.65 185
17662.91 211
17664.16 161
17665.42 153
17666.68 135
17667.93 150
17669.19 153
17670.45 163
17671.70 190
17672.96 167
17674.22 163
17675.47 188
17676.73 160
17677.99 175
17679.24 160
17680.50 152
17681.76 144
17683.02 185
17684.27 158
17685.53 191
17686.79 178
17688.05 147
17689.30 159
17690.56 147
17691.82 150
17693.07 159
17694.33 166
17695.59 172
17696.85 159
17698.11 162
17699.36 176
17700.62 167
17701.88 165
17703.14 156
17704.39 195
17705.65 171
17706.91 170
17708.17 142
17709.43 162
17710.68 182
17711.94 137
17713.20 162
17714.46 141
17715.72 158
17716.98 148
17718.23 131
17719.49 147
17720.75 185
17722.01 142
17723.27 171
17724.53 172
17725.79 168
17727.04 163
17728.30 166
17729.56 159
17730.82 167
17732.08 167
17733.34 175
17734.60 152
17735.86 160
17737.12 141
17738.37 167
17739.63 168
17740.89 166
17742.15 162
17743.41 178
17744.67 174
17745.93 152
17747.19 115
17748.45 181
17749.71 180
17750.97 164
17752.23 135
17753.49 145
17754.75 152
17756.01 165
17757.27 192
17758.53 180
17759.79 140
17761.05 167
17762.31 161
17763.57 148
17764.83 160
17766.09 158
17767.35 191
17768.61 178
17769.87 157
17771.13 133
17772.39 169
17773.65 188
17774.91 161
17776.17 165
17777.43 169
17778.69 179
17779.95 160
17781.21 144
17782.47 137
17783.73 168
17784.99 150
17786.25 140
17787.51 141
17788.78 152
17790.04 163
17791.30 163
17792.56 159
17793.82 149
17795.08 132
17796.34 178
17797.60 156
17798.86 164
17800.13 171
17801.39 178
17802.65 182
17803.91 150
17805.17 144
17806.43 175
17807.69 193
17808.96 163
17810.22 155
17811.48 143
17812.74 206
17814.00 162
17815.26 156
17816.53 124
17817.79 152
17819.05 145
17820.31 186
17821.57 157
17822.84 163
17824.10 162
17825.36 177
17826.62 150
17827.89 170
17829.15 133
17830.41 168
17831.67 172
17832.93 163
17834.20 163
17835.46 150
17836.72 147
17837.99 160
17839.25 164
17840.51 188
17841.77 150
17843.04 153
17844.30 185
17845.56 141
17846.82 146
17848.09 150
17849.35 166
17850.61 166
17851.88 141
17853.14 166
17854.40 152
17855.67 194
17856.93 149
17858.19 152
17859.46 171
17860.72 172
17861.98 170
17863.25 160
17864.51 175
17865.77 177
17867.04 181
17868.30 151
17869.57 156
17870.83 154
17872.09 194
17873.36 164
17874.62 194
17875.89 184
17877.15 161
17878.41 153
17879.68 172
17880.94 155
17882.21 169
17883.47 138
17884.73 161
17886.00 177
17887.26 149
17888.53 160
17889.79 157
17891.06 177
17892.32 171
17893.59 163
17894.85 136
17896.12 173
17897.38 146
17898.65 152
17899.91 169
17901.17 159
17902.44 141
17903.70 122
17904.97 128
17906.23 143
17907.50 147
17908.77 151
17910.03 165
17911.30 158
17912.56 150
17913.83 183
17915.09 199
17916.36 165
17917.62 150
17918.89 149
17920.15 177
17921.42 153
17922.68 176
17923.95 130
17925.22 150
17926.48 170
17927.75 140
17929.01 168
17930.28 150
17931.55 168
17932.81 177
17934.08 128
17935.34 166
17936.61 164
17937.88 144
17939.14 166
17940.41 168
17941.68 149
17942.94 155
17944.21 164
17945.47 151
17946.74 153
17948.01 143
17949.27 124
17950.54 149
17951.81 138
17953.07 161
17954.34 164
17955.61 145
17956.87 154
17958.14 147
17959.41 156
17960.68 146
17961.94 155
17963.21 155
17964.48 167
17965.74 171
17967.01 161
17968.28 137
17969.55 147
17970.81 146
17972.08 141
17973.35 165
17974.62 176
17975.88 161
17977.15 173
17978.42 133
17979.69 168
17980.95 158
17982.22 142
17983.49 159
17984.76 164
17986.03 171
17987.29 164
17988.56 134
17989.83 153
17991.10 146
17992.37 165
17993.63 154
17994.90 129
17996.17 167
17997.44 186
17998.71 153
17999.98 126
18001.24 132
18002.51 139
18003.78 142
18005.05 169
18006.32 163
18007.59 164
18008.86 149
18010.12 138
18011.39 139
18012.66 150
18013.93 170
18015.20 176
18016.47 149
18017.74 142
18019.01 154
18020.28 132
18021.54 145
18022.81 146
18024.08 133
18025.35 162
18026.62 162
18027.89 136
18029.16 164
18030.43 148
18031.70 151
18032.97 133
18034.24 132
18035.51 133
18036.78 151
18038.05 139
18039.32 160
18040.59 170
18041.86 157
18043.13 139
18044.40 149
18045.67 149
18046.94 176
18048.21 140
18049.48 143
18050.75 153
18052.02 135
18053.29 139
18054.56 127
18055.83 143
18057.10 160
18058.37 176
18059.64 149
18060.91 144
18062.18 151
18063.45 157
18064.72 142
18065.99 159
18067.26 158
18068.54 169
18069.81 120
18071.08 136
18072.35 149
18073.62 136
18074.89 160
18076.16 141
18077.43 130
18078.70 163
18079.97 154
18081.25 157
18082.52 170
18083.79 155
18085.06 144
18086.33 173
18087.60 164
18088.87 170
18090.15 183
18091.42 161
18092.69 162
18093.96 151
18095.23 162
18096.50 150
18097.78 151
18099.05 136
18100.32 163
18101.59 165
18102.86 150
18104.14 156
18105.41 167
18106.68 160
18107.95 135
18109.23 168
18110.50 173
18111.77 177
18113.04 158
18114.31 150
18115.59 153
18116.86 177
18118.13 165
18119.40 172
18120.68 141
18121.95 144
18123.22 160
18124.50 174
18125.77 137
18127.04 129
18128.31 129
18129.59 161
18130.86 157
18132.13 165
18133.41 170
18134.68 164
18135.95 165
18137.23 176
18138.50 156
18139.77 156
18141.05 182
18142.32 146
18143.59 146
18144.87 163
18146.14 133
18147.41 148
18148.69 136
18149.96 163
18151.23 151
18152.51 182
18153.78 165
18155.06 149
18156.33 154
18157.60 133
18158.88 148
18160.15 134
18161.43 170
18162.70 182
18163.97 141
18165.25 180
18166.52 203
18167.80 162
18169.07 115
18170.35 140
18171.62 146
18172.90 142
18174.17 174
18175.44 138
18176.72 126
18177.99 146
18179.27 175
18180.54 171
18181.82 148
18183.09 154
18184.37 138
18185.64 139
18186.92 161
18188.19 154
18189.47 177
18190.74 159
18192.02 150
18193.29 143
18194.57 144
18195.84 167
18197.12 147
18198.39 136
18199.67 143
18200.95 136
18202.22 168
18203.50 175
18204.77 160
18206.05 167
18207.32 163
18208.60 154
18209.88 170
18211.15 145
18212.43 178
18213.70 182
18214.98 150
18216.26 142
18217.53 117
18218.81 158
18220.08 174
18221.36 164
18222.64 145
18223.91 169
18225.19 141
18226.47 143
18227.74 136
18229.02 161
18230.29 126
18231.57 156
18232.85 152
18234.12 156
18235.40 159
18236.68 147
18237.95 161
18239.23 158
18240.51 168
18241.79 182
18243.06 161
18244.34 139
18245.62 156
18246.89 158
18248.17 155
18249.45 152
18250.73 124
18252.00 151
18253.28 159
18254.56 172
18255.83 155
18257.11 128
18258.39 145
18259.67 152
18260.94 179
18262.22 175
18263.50 170
18264.78 133
18266.06 124
18267.33 149
18268.61 138
18269.89 130
18271.17 139
18272.45 133
18273.72 160
18275.00 152
18276.28 165
18277.56 130
18278.84 160
18280.11 152
18281.39 149
18282.67 152
18283.95 169
18285.23 146
18286.51 132
18287.78 140
18289.06 156
18290.34 159
18291.62 137
18292.90 141
18294.18 144
18295.46 155
18296.74 153
18298.01 146
18299.29 118
18300.57 134
18301.85 146
18303.13 152
18304.41 136
18305.69 139
18306.97 136
18308.25 181
18309.53 155
18310.81 148
18312.09 133
18313.37 162
18314.64 148
18315.92 147
18317.20 174
18318.48 161
18319.76 140
18321.04 140
18322.32 125
18323.60 132
18324.88 127
18326.16 144
18327.44 136
18328.72 171
18330.00 141
18331.28 152
18332.56 182
18333.84 155
18335.12 148
18336.40 177
18337.68 179
18338.96 141
18340.24 154
18341.52 157
18342.80 137
18344.09 135
18345.37 145
18346.65 142
18347.93 142
18349.21 145
18350.49 121
18351.77 154
18353.05 151
18354.33 163
18355.61 124
18356.89 137
18358.17 165
18359.46 154
18360.74 189
18362.02 177
18363.30 154
18364.58 128
18365.86 171
18367.14 134
18368.42 152
18369.71 156
18370.99 141
18372.27 149
18373.55 143
18374.83 139
18376.11 140
18377.39 159
18378.68 151
18379.96 157
18381.24 148
18382.52 144
18383.80 156
18385.09 143
18386.37 132
18387.65 134
18388.93 150
18390.21 141
18391.50 170
18392.78 155
18394.06 164
18395.34 160
18396.63 146
18397.91 140
18399.19 163
18400.47 173
18401.76 143
18403.04 130
18404.32 154
18405.60 175
18406.89 141
18408.17 138
18409.45 151
18410.73 145
18412.02 140
18413.30 153
18414.58 137
18415.87 139
18417.15 161
18418.43 184
18419.72 163
18421.00 153
18422.28 182
18423.57 143
18424.85 138
18426.13 131
18427.42 173
18428.70 151
18429.98 171
18431.27 137
18432.55 169
18433.83 151
18435.12 151
18436.40 133
18437.68 144
18438.97 146
18440.25 135
18441.54 162
18442.82 138
18444.10 153
18445.39 157
18446.67 153
18447.96 152
18449.24 156
18450.53 166
18451.81 137
18453.09 142
18454.38 137
18455.66 131
18456.95 135
18458.23 155
18459.52 151
18460.80 160
18462.09 171
18463.37 189
18464.65 161
18465.94 139
18467.22 142
18468.51 154
18469.79 146
18471.08 158
18472.36 168
18473.65 147
18474.93 152
18476.22 146
18477.50 138
18478.79 135
18480.08 164
18481.36 197
18482.65 174
18483.93 168
18485.22 150
18486.50 156
18487.79 138
18489.07 159
18490.36 166
18491.64 150
18492.93 165
18494.22 145
18495.50 151
18496.79 161
18498.07 157
18499.36 166
18500.65 134
18501.93 127
18503.22 153
18504.50 178
18505.79 154
18507.08 149
18508.36 161
18509.65 140
18510.94 135
18512.22 122
18513.51 140
18514.80 144
18516.08 153
18517.37 130
18518.65 176
18519.94 137
18521.23 131
18522.51 125
18523.80 153
18525.09 145
18526.38 132
18527.66 138
18528.95 171
18530.24 162
18531.52 159
18532.81 182
18534.10 144
18535.39 115
18536.67 142
18537.96 158
18539.25 155
18540.53 169
18541.82 140
18543.11 141
18544.40 160
18545.68 127
18546.97 155
18548.26 165
18549.55 153
18550.84 151
18552.12 174
18553.41 160
18554.70 169
18555.99 167
18557.27 179
18558.56 165
18559.85 174
18561.14 175
18562.43 157
18563.72 155
18565.00 165
18566.29 207
18567.58 155
18568.87 133
18570.16 156
18571.45 181
18572.73 166
18574.02 180
18575.31 151
18576.60 142
18577.89 145
18579.18 160
18580.47 182
18581.75 168
18583.04 158
18584.33 137
18585.62 157
18586.91 145
18588.20 177
18589.49 172
18590.78 176
18592.07 135
18593.36 149
18594.65 141
18595.93 167
18597.22 184
18598.51 192
18599.80 195
18601.09 154
18602.38 141
18603.67 138
18604.96 151
18606.25 173
18607.54 214
18608.83 204
18610.12 155
18611.41 147
18612.70 174
18613.99 191
18615.28 194
18616.57 190
18617.86 155
18619.15 166
18620.44 215
18621.73 166
18623.02 171
18624.31 181
18625.60 194
18626.89 161
18628.18 158
18629.47 168
18630.76 191
18632.05 141
18633.34 175
18634.64 186
18635.93 178
18637.22 159
18638.51 179
18639.80 191
18641.09 143
18642.38 184
18643.67 192
18644.96 203
18646.25 165
18647.54 189
18648.84 172
18650.13 188
18651.42 169
18652.71 158
18654.00 166
18655.29 163
18656.58 146
18657.88 149
18659.17 170
18660.46 153
18661.75 181
18663.04 176
18664.33 170
18665.63 144
18666.92 141
18668.21 132
18669.50 167
18670.79 155
18672.08 142
18673.38 171
18674.67 132
18675.96 151
18677.25 129
18678.55 166
18679.84 155
18681.13 145
18682.42 149
18683.71 151
18685.01 155
18686.30 153
18687.59 174
18688.88 147
18690.18 155
18691.47 155
18692.76 121
18694.06 145
18695.35 167
18696.64 166
18697.93 148
18699.23 153
18700.52 157
18701.81 132
18703.11 146
18704.40 154
18705.69 136
18706.99 154
18708.28 156
18709.57 153
18710.86 156
18712.16 144
18713.45 176
18714.75 121
18716.04 150
18717.33 137
18718.63 126
18719.92 143
18721.21 158
18722.51 142
18723.80 145
18725.09 179
18726.39 158
18727.68 127
18728.98 142
18730.27 148
18731.56 129
18732.86 140
18734.15 151
18735.45 135
18736.74 158
18738.04 162
18739.33 157
18740.62 146
18741.92 137
18743.21 151
18744.51 149
18745.80 157
18747.10 143
18748.39 152
18749.69 143
18750.98 139
18752.27 158
18753.57 151
18754.86 152
18756.16 151
18757.45 163
18758.75 159
18760.04 157
18761.34 166
18762.63 146
18763.93 144
18765.23 131
18766.52 120
18767.82 133
18769.11 156
18770.41 143
18771.70 160
18773.00 157
18774.29 130
18775.59 142
18776.88 156
18778.18 144
18779.48 155
18780.77 124
18782.07 125
18783.36 150
18784.66 142
18785.95 136
18787.25 158
18788.55 179
18789.84 167
18791.14 130
18792.43 128
18793.73 139
18795.03 132
18796.32 130
18797.62 148
18798.92 151
18800.21 147
18801.51 144
18802.81 145
18804.10 178
18805.40 145
18806.70 140
18807.99 161
18809.29 146
18810.59 138
18811.88 151
18813.18 149
18814.48 151
18815.77 125
18817.07 130
18818.37 130
18819.66 162
18820.96 147
18822.26 145
18823.56 154
18824.85 151
18826.15 133
18827.45 153
18828.75 127
18830.04 147
18831.34 158
18832.64 145
18833.94 119
18835.23 121
18836.53 143
18837.83 133
18839.13 135
18840.42 146
18841.72 155
18843.02 144
18844.32 134
18845.62 105
18846.91 114
18848.21 147
18849.51 145
18850.81 135
18852.11 146
18853.40 155
18854.70 158
18856.00 148
18857.30 153
18858.60 166
18859.90 137
18861.20 128
18862.49 126
18863.79 162
18865.09 118
18866.39 154
18867.69 133
18868.99 149
18870.29 138
18871.59 123
18872.88 135
18874.18 134
18875.48 128
18876.78 142
18878.08 166
18879.38 130
18880.68 127
18881.98 131
18883.28 140
18884.58 166
18885.88 155
18887.18 127
18888.47 149
18889.77 151
18891.07 141
18892.37 121
18893.67 150
18894.97 141
18896.27 137
18897.57 135
18898.87 142
18900.17 136
18901.47 133
18902.77 157
18904.07 119
18905.37 121
18906.67 159
18907.97 120
18909.27 122
18910.57 114
18911.87 140
18913.17 149
18914.47 105
18915.77 97
18917.07 122
18918.38 114
18919.68 151
18920.98 143
18922.28 125
18923.58 121
18924.88 122
18926.18 141
18927.48 132
18928.78 114
18930.08 141
18931.38 127
18932.68 123
18933.98 126
18935.29 142
18936.59 123
18937.89 167
18939.19 120
18940.49 131
18941.79 116
18943.09 107
18944.39 134
18945.70 137
18947.00 131
18948.30 126
18949.60 126
18950.90 138
18952.20 129
18953.51 135
18954.81 135
18956.11 151
18957.41 135
18958.71 109
18960.02 134
18961.32 143
18962.62 142
18963.92 114
18965.22 112
18966.53 130
18967.83 102
18969.13 129
18970.43 125
18971.73 121
18973.04 139
18974.34 131
18975.64 131
18976.94 128
18978.25 119
18979.55 116
18980.85 133
18982.16 128
18983.46 141
18984.76 150
18986.06 127
18987.37 141
18988.67 151
18989.97 139
18991.28 139
18992.58 121
18993.88 137
18995.18 110
18996.49 125
18997.79 135
18999.09 142
19000.40 146
19001.70 138
19003.00 140
19004.31 159
19005.61 125
19006.92 131
19008.22 160
19009.52 173
19010.83 102
19012.13 118
19013.43 118
19014.74 153
19016.04 149
19017.35 145
19018.65 150
19019.95 131
19021.26 122
19022.56 132
19023.87 149
19025.17 139
19026.47 130
19027.78 126
19029.08 148
19030.39 119
19031.69 142
19033.00 124
19034.30 118
19035.61 132
19036.91 126
19038.21 117
19039.52 152
19040.82 148
19042.13 143
19043.43 161
19044.74 138
19046.04 131
19047.35 170
19048.65 153
19049.96 148
19051.26 149
19052.57 151
19053.87 156
19055.18 121
19056.48 134
19057.79 118
19059.09 134
19060.40 157
19061.71 122
19063.01 149
19064.32 120
19065.62 168
19066.93 159
19068.23 125
19069.54 148
19070.85 144
19072.15 149
19073.46 113
19074.76 124
19076.07 113
19077.37 117
19078.68 125
19079.99 108
19081.29 131
19082.60 109
19083.91 126
19085.21 125
19086.52 144
19087.82 133
19089.13 119
19090.44 119
19091.74 108
19093.05 137
19094.36 127
19095.66 126
19096.97 133
19098.28 147
19099.58 113
19100.89 130
19102.20 147
19103.50 114
19104.81 115
19106.12 126
19107.42 153
19108.73 132
19110.04 107
19111.35 124
19112.65 130
19113.96 147
19115.27 133
19116.58 136
19117.88 126
19119.19 100
19120.50 139
19121.81 132
19123.11 131
19124.42 135
19125.73 118
19127.04 122
19128.34 134
19129.65 122
19130.96 120
19132.27 108
19133.57 123
19134.88 127
19136.19 137
19137.50 153
19138.81 136
19140.12 132
19141.42 140
19142.73 131
19144.04 130
19145.35 139
19146.66 96
19147.97 104
19149.27 122
19150.58 124
19151.89 136
19153.20 127
19154.51 120
19155.82 121
19157.13 117
19158.43 132
19159.74 110
19161.05 135
19162.36 116
19163.67 148
19164.98 138
19166.29 148
19167.60 147
19168.91 134
19170.22 144
19171.52 121
19172.83 129
19174.14 130
19175.45 150
19176.76 121
19178.07 123
19179.38 149
19180.69 137
19182.00 128
19183.31 125
19184.62 145
19185.93 141
19187.24 122
19188.55 142
19189.86 136
19191.17 124
19192.48 133
19193.79 155
19195.10 133
19196.41 126
19197.72 132
19199.03 124
19200.34 113
19201.65 126
19202.96 130
19204.27 136
19205.58 129
19206.89 125
19208.20 120
19209.51 114
19210.82 130
19212.13 100
19213.44 140
19214.75 122
19216.06 156
19217.38 141
19218.69 119
19220.00 131
19221.31 144
19222.62 128
19223.93 123
19225.24 125
19226.55 113
19227.86 137
19229.17 122
19230.49 145
19231.80 132
19233.11 140
19234.42 142
19235.73 140
19237.04 138
19238.35 130
19239.67 122
19240.98 115
19242.29 138
19243.60 102
19244.91 149
19246.22 143
19247.54 118
19248.85 143
19250.16 136
19251.47 136
19252.78 134
19254.10 125
19255.41 131
19256.72 148
19258.03 113
19259.34 136
19260.66 124
19261.97 154
19263.28 149
19264.59 129
19265.91 136
19267.22 140
19268.53 130
19269.84 115
19271.16 137
19272.47 146
19273.78 108
19275.10 137
19276.41 122
19277.72 111
19279.03 118
19280.35 130
19281.66 126
19282.97 124
19284.29 125
19285.60 158
19286.91 157
19288.23 138
19289.54 124
19290.85 167
19292.17 164
19293.48 105
19294.79 126
19296.11 133
19297.42 115
19298.73 116
19300.05 134
19301.36 136
19302.67 138
19303.99 145
19305.30 173
19306.62 141
19307.93 138
19309.24 121
19310.56 135
19311.87 126
19313.19 126
19314.50 114
19315.81 134
19317.13 121
19318.44 138
19319.76 158
19321.07 141
19322.39 113
19323.70 99
19325.01 146
19326.33 130
19327.64 161
19328.96 125
19330.27 122
19331.59 146
19332.90 120
19334.22 112
19335.53 126
19336.85 111
19338.16 121
19339.48 119
19340.79 97
19342.11 132
19343.42 123
19344.74 137
19346.05 129
19347.37 137
19348.68 155
19350.00 156
19351.31 126
19352.63 127
19353.94 110
19355.26 130
19356.58 140
19357.89 144
19359.21 176
19360.52 135
19361.84 130
19363.15 136
19364.47 121
19365.79 126
19367.10 117
19368.42 133
19369.73 159
19371.05 156
19372.37 168
19373.68 141
19375.00 138
19376.31 136
19377.63 121
19378.95 120
19380.26 109
19381.58 142
19382.90 153
19384.21 168
19385.53 121
19386.85 122
19388.16 129
19389.48 138
19390.80 141
19392.11 134
19393.43 119
19394.75 133
19396.06 133
19397.38 112
19398.70 143
19400.01 135
19401.33 133
19402.65 120
19403.97 127
19405.28 119
19406.60 111
19407.92 132
19409.23 133
19410.55 117
19411.87 150
19413.19 134
19414.50 136
19415.82 108
19417.14 137
19418.46 147
19419.77 111
19421.09 129
19422.41 125
19423.73 147
19425.05 133
19426.36 140
19427.68 113
19429.00 141
19430.32 141
19431.64 131
19432.95 117
19434.27 131
19435.59 120
19436.91 128
19438.23 146
19439.55 151
19440.86 126
19442.18 130
19443.50 123
19444.82 139
19446.14 122
19447.46 125
19448.78 137
19450.09 140
19451.41 146
19452.73 130
19454.05 136
19455.37 111
19456.69 109
19458.01 131
19459.33 121
19460.65 118
19461.97 119
19463.28 100
19464.60 118
19465.92 110
19467.24 121
19468.56 143
19469.88 139
19471.20 139
19472.52 132
19473.84 139
19475.16 139
19476.48 139
19477.80 124
19479.12 120
19480.44 164
19481.76 116
19483.08 128
19484.40 142
19485.72 123
19487.04 131
19488.36 127
19489.68 125
19491.00 145
19492.32 128
19493.64 125
19494.96 91
19496.28 127
19497.60 130
19498.92 135
19500.24 145
19501.56 113
19502.88 129
19504.20 136
19505.52 136
19506.84 125
19508.16 121
19509.49 133
19510.81 139
19512.13 112
19513.45 135
19514.77 136
19516.09 132
19517.41 159
19518.73 121
19520.05 98
19521.37 136
19522.70 152
19524.02 124
19525.34 139
19526.66 143
19527.98 134
19529.30 158
19530.62 127
19531.95 124
19533.27 137
19534.59 142
19535.91 148
19537.23 142
19538.55 143
19539.88 130
19541.20 120
19542.52 121
19543.84 107
19545.16 129
19546.49 123
19547.81 131
19549.13 115
19550.45 109
19551.77 123
19553.10 103
19554.42 103
19555.74 126
19557.06 180
19558.39 186
19559.71 141
19561.03 141
19562.35 148
19563.68 134
19565.00 114
19566.32 118
19567.64 112
19568.97 97
19570.29 129
19571.61 160
19572.94 150
19574.26 126
19575.58 103
19576.90 124
19578.23 110
19579.55 138
19580.87 137
19582.20 126
19583.52 129
19584.84 130
19586.17 130
19587.49 98
19588.81 123
19590.14 109
19591.46 90
19592.78 117
19594.11 103
19595.43 145
19596.76 137
19598.08 126
19599.40 116
19600.73 121
19602.05 128
19603.37 154
19604.70 121
19606.02 126
19607.35 150
19608.67 129
19610.00 111
19611.32 112
19612.64 131
19613.97 168
19615.29 136
19616.62 99
19617.94 103
19619.27 121
19620.59 119
19621.92 123
19623.24 117
19624.56 111
19625.89 118
19627.21 125
19628.54 131
19629.86 120
19631.19 117
19632.51 141
19633.84 124
19635.16 120
19636.49 120
19637.81 142
19639.14 135
19640.46 108
19641.79 125
19643.11 128
19644.44 134
19645.77 115
19647.09 138
19648.42 126
19649.74 128
19651.07 132
19652.39 117
19653.72 118
19655.04 135
19656.37 142
19657.70 117
19659.02 123
19660.35 114
19661.67 119
19663.00 105
19664.33 130
19665.65 121
19666.98 129
19668.30 121
19669.63 98
19670.96 88
19672.28 145
19673.61 120
19674.94 119
19676.26 119
19677.59 123
19678.92 152
19680.24 108
19681.57 105
19682.90 111
19684.22 133
19685.55 103
19686.88 114
19688.20 115
19689.53 114
19690.86 155
19692.18 145
19693.51 119
19694.84 107
19696.16 119
19697.49 138
19698.82 149
19700.15 155
19701.47 106
19702.80 98
19704.13 132
19705.46 127
19706.78 128
19708.11 105
19709.44 103
19710.77 118
19712.09 124
19713.42 112
19714.75 87
19716.08 103
19717.40 108
19718.73 107
19720.06 129
19721.39 146
19722.72 145
19724.04 119
19725.37 131
19726.70 133
19728.03 114
19729.36 140
19730.68 130
19732.01 123
19733.34 110
19734.67 158
19736.00 129
19737.33 109
19738.66 110
19739.98 114
19741.31 132
19742.64 135
19743.97 127
19745.30 118
19746.63 120
19747.96 108
19749.29 108
19750.61 105
19751.94 129
19753.27 98
19754.60 132
19755.93 128
19757.26 133
19758.59 111
19759.92 107
19761.25 129
19762.58 137
19763.91 136
19765.24 138
19766.57 127
19767.89 104
19769.22 128
19770.55 112
19771.88 122
19773.21 120
19774.54 97
19775.87 99
19777.20 100
19778.53 103
19779.86 135
19781.19 114
19782.52 122
19783.85 136
19785.18 118
19786.51 137
19787.84 113
19789.17 117
19790.50 137
19791.83 118
19793.16 131
19794.49 112
19795.83 109
19797.16 132
19798.49 114
19799.82 112
19801.15 134
19802.48 138
19803.81 110
19805.14 117
19806.47 119
19807.80 119
19809.13 111
19810.46 95
19811.79 117
19813.13 154
19814.46 156
19815.79 142
19817.12 96
19818.45 100
19819.78 145
19821.11 148
19822.44 110
19823.78 140
19825.11 135
19826.44 127
19827.77 124
19829.10 106
19830.43 137
19831.77 130
19833.10 113
19834.43 128
19835.76 94
19837.09 113
19838.42 119
19839.76 106
19841.09 122
19842.42 139
19843.75 163
19845.08 134
19846.42 126
19847.75 121
19849.08 108
19850.41 126
19851.75 142
19853.08 133
19854.41 122
19855.74 112
19857.08 120
19858.41 122
19859.74 118
19861.07 101
19862.41 122
19863.74 117
19865.07 114
19866.41 117
19867.74 119
19869.07 139
19870.40 135
19871.74 136
19873.07 116
19874.40 119
19875.74 149
19877.07 143
19878.40 128
19879.74 123
19881.07 113
19882.40 117
19883.74 102
19885.07 100
19886.40 137
19887.74 138
19889.07 112
19890.40 113
19891.74 113
19893.07 100
19894.41 107
19895.74 117
19897.07 120
19898.41 125
19899.74 131
19901.08 131
19902.41 115
19903.74 114
19905.08 104
19906.41 141
19907.75 129
19909.08 113
19910.41 106
19911.75 130
19913.08 136
19914.42 122
19915.75 115
19917.09 124
19918.42 113
19919.76 116
19921.09 137
19922.43 126
19923.76 114
19925.10 125
19926.43 105
19927.77 104
19929.10 125
19930.44 139
19931.77 127
19933.11 104
19934.44 82
19935.78 135
19937.11 134
19938.45 137
19939.78 120
19941.12 108
19942.45 148
19943.79 132
19945.12 110
19946.46 115
19947.79 112
19949.13 115
19950.47 126
19951.80 142
19953.14 140
19954.47 123
19955.81 122
19957.15 112
19958.48 119
19959.82 121
19961.15 122
19962.49 126
19963.83 123
19965.16 127
19966.50 110
19967.83 111
19969.17 102
19970.51 124
19971.84 135
19973.18 101
19974.52 106
19975.85 138
19977.19 110
19978.53 139
19979.86 110
19981.20 120
19982.54 140
19983.87 128
19985.21 161
19986.55 115
19987.88 85
19989.22 129
19990.56 120
19991.89 136
19993.23 129
19994.57 139
19995.91 128
19997.24 123
19998.58 138
19999.92 122
20001.26 122
20002.59 123
20003.93 111
20005.27 115
20006.61 112
20007.94 105
20009.28 108
20010.62 97
20011.96 117
20013.29 136
20014.63 129
20015.97 122
20017.31 116
20018.65 118
20019.98 108
20021.32 108
20022.66 127
20024.00 101
20025.34 105
20026.67 103
20028.01 141
20029.35 117
20030.69 111
20032.03 129
20033.37 118
20034.71 118
20036.04 115
20037.38 131
20038.72 129
20040.06 115
20041.40 87
20042.74 104
20044.08 135
20045.42 146
20046.75 109
20048.09 98
20049.43 104
20050.77 118
20052.11 113
20053.45 119
20054.79 123
20056.13 155
20057.47 148
20058.81 96
20060.15 120
20061.49 126
20062.82 123
20064.16 124
20065.50 124
20066.84 102
20068.18 119
20069.52 110
20070.86 135
20072.20 135
20073.54 135
20074.88 126
20076.22 130
20077.56 119
20078.90 124
20080.24 143
20081.58 122
20082.92 135
20084.26 130
20085.60 154
20086.94 137
20088.28 127
20089.62 113
20090.96 114
20092.30 117
20093.64 109
20094.99 117
20096.33 130
20097.67 130
20099.01 105
20100.35 113
20101.69 114
20103.03 121
20104.37 113
20105.71 125
20107.05 133
20108.39 137
20109.73 124
20111.08 124
20112.42 127
20113.76 121
20115.10 117
20116.44 120
20117.78 167
20119.12 142
20120.46 115
20121.81 138
20123.15 142
20124.49 133
20125.83 107
20127.17 133
20128.51 120
20129.86 135
20131.20 136
20132.54 95
20133.88 114
20135.22 117
20136.56 106
20137.91 123
20139.25 102
