# Supplementary material for: MALDI-TOF MS typing enables the classification of brewing yeasts of the genus Saccharomyces to major beer styles
Source: PLoS One. 2017 Aug 9;12(8):e0181694. doi: 10.1371/journal.pone.0181694 (PMC5549903; doi:10.1371/journal.pone.0181694)
Supplement: S3 File — The directory includes 90 raw files and was zipped to “.zip”; the folder has three strains with 30 spectra per strain; S1 Text explains the raw files with an example and Table 1 represents the yeast strains used within the experiment. (ZIP) [file pone.0181694.s006.zip › 7-9/30256-177-OG-Koe-Koe-YPG-18h-E-E_2015-07-14_1_0_D7_1.dat]

2000.53 272
2000.95 217
2001.37 285
2001.79 257
2002.21 123
2002.64 194
2003.06 250
2003.48 205
2003.90 175
2004.32 182
2004.75 247
2005.17 237
2005.59 244
2006.01 231
2006.43 273
2006.86 213
2007.28 215
2007.70 206
2008.12 198
2008.55 263
2008.97 226
2009.39 216
2009.81 220
2010.24 215
2010.66 189
2011.08 246
2011.50 186
2011.93 206
2012.35 259
2012.77 239
2013.20 235
2013.62 218
2014.04 150
2014.46 140
2014.89 145
2015.31 187
2015.73 278
2016.16 193
2016.58 156
2017.00 194
2017.43 165
2017.85 193
2018.27 237
2018.70 213
2019.12 193
2019.54 214
2019.97 187
2020.39 202
2020.82 180
2021.24 220
2021.66 229
2022.09 178
2022.51 224
2022.94 197
2023.36 201
2023.78 198
2024.21 162
2024.63 208
2025.06 177
2025.48 156
2025.90 178
2026.33 167
2026.75 186
2027.18 209
2027.60 182
2028.03 187
2028.45 190
2028.88 163
2029.30 203
2029.72 203
2030.15 236
2030.57 229
2031.00 202
2031.42 224
2031.85 212
2032.27 185
2032.70 145
2033.12 154
2033.55 167
2033.97 212
2034.40 161
2034.82 167
2035.25 179
2035.67 189
2036.10 247
2036.52 168
2036.95 142
2037.38 171
2037.80 200
2038.23 191
2038.65 199
2039.08 225
2039.50 282
2039.93 258
2040.36 263
2040.78 279
2041.21 226
2041.63 212
2042.06 221
2042.48 301
2042.91 322
2043.34 263
2043.76 189
2044.19 259
2044.62 230
2045.04 187
2045.47 182
2045.89 190
2046.32 190
2046.75 287
2047.17 207
2047.60 156
2048.03 229
2048.45 282
2048.88 199
2049.31 202
2049.73 232
2050.16 199
2050.59 204
2051.01 214
2051.44 197
2051.87 247
2052.29 204
2052.72 198
2053.15 217
2053.58 150
2054.00 196
2054.43 176
2054.86 207
2055.28 249
2055.71 219
2056.14 231
2056.57 216
2056.99 178
2057.42 171
2057.85 150
2058.28 237
2058.71 177
2059.13 243
2059.56 258
2059.99 189
2060.42 153
2060.84 198
2061.27 214
2061.70 173
2062.13 219
2062.56 225
2062.98 238
2063.41 197
2063.84 180
2064.27 220
2064.70 216
2065.13 247
2065.55 317
2065.98 242
2066.41 214
2066.84 236
2067.27 199
2067.70 265
2068.13 191
2068.55 171
2068.98 201
2069.41 199
2069.84 244
2070.27 238
2070.70 188
2071.13 211
2071.56 263
2071.99 286
2072.41 236
2072.84 217
2073.27 267
2073.70 216
2074.13 198
2074.56 244
2074.99 185
2075.42 206
2075.85 205
2076.28 212
2076.71 148
2077.14 238
2077.57 224
2078.00 264
2078.43 203
2078.86 233
2079.29 249
2079.72 292
2080.15 331
2080.58 285
2081.01 251
2081.44 267
2081.87 299
2082.30 260
2082.73 235
2083.16 220
2083.59 232
2084.02 327
2084.45 222
2084.88 189
2085.31 221
2085.74 214
2086.17 205
2086.60 192
2087.03 222
2087.46 221
2087.89 205
2088.32 264
2088.75 270
2089.18 219
2089.62 167
2090.05 190
2090.48 217
2090.91 264
2091.34 241
2091.77 202
2092.20 229
2092.63 231
2093.06 229
2093.49 219
2093.93 221
2094.36 207
2094.79 187
2095.22 207
2095.65 229
2096.08 214
2096.52 216
2096.95 197
2097.38 231
2097.81 185
2098.24 195
2098.67 186
2099.11 208
2099.54 235
2099.97 160
2100.40 170
2100.83 168
2101.27 209
2101.70 172
2102.13 171
2102.56 164
2102.99 214
2103.43 225
2103.86 286
2104.29 250
2104.72 211
2105.16 240
2105.59 218
2106.02 246
2106.45 312
2106.89 195
2107.32 222
2107.75 189
2108.19 190
2108.62 168
2109.05 194
2109.48 224
2109.92 181
2110.35 183
2110.78 179
2111.22 231
2111.65 201
2112.08 221
2112.52 299
2112.95 277
2113.38 219
2113.82 216
2114.25 205
2114.68 206
2115.12 181
2115.55 170
2115.98 176
2116.42 161
2116.85 248
2117.28 194
2117.72 172
2118.15 144
2118.59 152
2119.02 134
2119.45 132
2119.89 173
2120.32 201
2120.76 207
2121.19 218
2121.62 217
2122.06 206
2122.49 174
2122.93 169
2123.36 183
2123.80 222
2124.23 182
2124.66 192
2125.10 167
2125.53 208
2125.97 229
2126.40 185
2126.84 170
2127.27 140
2127.71 158
2128.14 225
2128.58 212
2129.01 199
2129.45 229
2129.88 270
2130.32 245
2130.75 287
2131.19 227
2131.62 277
2132.06 238
2132.49 198
2132.93 176
2133.36 219
2133.80 180
2134.23 216
2134.67 258
2135.11 281
2135.54 327
2135.98 339
2136.41 307
2136.85 330
2137.28 226
2137.72 242
2138.16 265
2138.59 209
2139.03 286
2139.46 232
2139.90 231
2140.34 191
2140.77 202
2141.21 242
2141.64 235
2142.08 220
2142.52 242
2142.95 173
2143.39 164
2143.83 220
2144.26 278
2144.70 254
2145.14 261
2145.57 335
2146.01 226
2146.45 185
2146.88 196
2147.32 224
2147.76 239
2148.19 205
2148.63 172
2149.07 197
2149.50 261
2149.94 253
2150.38 255
2150.81 265
2151.25 247
2151.69 223
2152.13 249
2152.56 304
2153.00 309
2153.44 257
2153.88 259
2154.31 266
2154.75 219
2155.19 235
2155.63 248
2156.06 242
2156.50 286
2156.94 226
2157.38 231
2157.82 211
2158.25 250
2158.69 195
2159.13 144
2159.57 178
2160.01 165
2160.44 188
2160.88 248
2161.32 236
2161.76 210
2162.20 254
2162.63 196
2163.07 227
2163.51 212
2163.95 237
2164.39 264
2164.83 192
2165.27 176
2165.70 212
2166.14 221
2166.58 218
2167.02 244
2167.46 180
2167.90 193
2168.34 196
2168.78 275
2169.22 231
2169.65 183
2170.09 221
2170.53 299
2170.97 252
2171.41 244
2171.85 267
2172.29 238
2172.73 191
2173.17 281
2173.61 291
2174.05 175
2174.49 265
2174.93 237
2175.37 250
2175.81 245
2176.25 215
2176.69 261
2177.13 268
2177.57 246
2178.01 208
2178.45 269
2178.89 279
2179.33 328
2179.77 307
2180.21 225
2180.65 210
2181.09 275
2181.53 240
2181.97 238
2182.41 309
2182.85 237
2183.29 194
2183.73 191
2184.17 204
2184.61 235
2185.05 174
2185.49 196
2185.93 269
2186.37 254
2186.81 271
2187.25 300
2187.69 279
2188.14 232
2188.58 209
2189.02 257
2189.46 311
2189.90 302
2190.34 233
2190.78 250
2191.22 302
2191.66 271
2192.11 209
2192.55 248
2192.99 226
2193.43 221
2193.87 233
2194.31 230
2194.76 252
2195.20 243
2195.64 267
2196.08 310
2196.52 247
2196.96 229
2197.41 238
2197.85 288
2198.29 217
2198.73 244
2199.17 284
2199.62 214
2200.06 208
2200.50 223
2200.94 188
2201.38 213
2201.83 244
2202.27 193
2202.71 144
2203.15 172
2203.60 255
2204.04 219
2204.48 202
2204.92 190
2205.37 245
2205.81 159
2206.25 194
2206.70 220
2207.14 243
2207.58 318
2208.02 324
2208.47 248
2208.91 245
2209.35 197
2209.80 242
2210.24 235
2210.68 274
2211.13 320
2211.57 288
2212.01 248
2212.46 248
2212.90 191
2213.34 220
2213.79 259
2214.23 186
2214.67 241
2215.12 207
2215.56 211
2216.00 242
2216.45 248
2216.89 253
2217.34 206
2217.78 202
2218.22 151
2218.67 191
2219.11 266
2219.56 263
2220.00 266
2220.44 209
2220.89 237
2221.33 217
2221.78 219
2222.22 207
2222.67 239
2223.11 193
2223.55 250
2224.00 278
2224.44 259
2224.89 310
2225.33 275
2225.78 230
2226.22 280
2226.67 241
2227.11 262
2227.56 256
2228.00 269
2228.45 236
2228.89 235
2229.34 291
2229.78 299
2230.23 339
2230.67 241
2231.12 252
2231.56 297
2232.01 295
2232.45 296
2232.90 387
2233.35 348
2233.79 266
2234.24 287
2234.68 364
2235.13 339
2235.57 261
2236.02 294
2236.46 261
2236.91 343
2237.36 271
2237.80 225
2238.25 296
2238.69 270
2239.14 214
2239.59 199
2240.03 229
2240.48 231
2240.92 205
2241.37 196
2241.82 212
2242.26 264
2242.71 194
2243.16 189
2243.60 242
2244.05 204
2244.50 215
2244.94 197
2245.39 159
2245.84 165
2246.28 184
2246.73 264
2247.18 274
2247.62 193
2248.07 195
2248.52 224
2248.96 226
2249.41 215
2249.86 229
2250.31 187
2250.75 232
2251.20 314
2251.65 295
2252.10 330
2252.54 356
2252.99 268
2253.44 226
2253.89 252
2254.33 259
2254.78 255
2255.23 251
2255.68 221
2256.12 258
2256.57 271
2257.02 223
2257.47 187
2257.91 174
2258.36 196
2258.81 198
2259.26 246
2259.71 246
2260.16 221
2260.60 235
2261.05 261
2261.50 285
2261.95 268
2262.40 240
2262.84 375
2263.29 317
2263.74 290
2264.19 253
2264.64 346
2265.09 389
2265.54 346
2265.98 314
2266.43 352
2266.88 299
2267.33 269
2267.78 253
2268.23 302
2268.68 287
2269.13 311
2269.58 360
2270.03 370
2270.47 327
2270.92 363
2271.37 299
2271.82 339
2272.27 303
2272.72 273
2273.17 309
2273.62 258
2274.07 248
2274.52 258
2274.97 240
2275.42 272
2275.87 218
2276.32 166
2276.77 228
2277.22 246
2277.67 235
2278.12 256
2278.57 228
2279.02 255
2279.47 250
2279.92 304
2280.37 273
2280.82 231
2281.27 254
2281.72 267
2282.17 246
2282.62 195
2283.07 295
2283.52 270
2283.97 274
2284.42 285
2284.87 316
2285.32 255
2285.77 246
2286.22 247
2286.67 295
2287.13 241
2287.58 347
2288.03 342
2288.48 394
2288.93 331
2289.38 340
2289.83 400
2290.28 425
2290.73 390
2291.18 416
2291.64 449
2292.09 406
2292.54 377
2292.99 461
2293.44 488
2293.89 414
2294.34 461
2294.80 428
2295.25 388
2295.70 380
2296.15 364
2296.60 309
2297.05 253
2297.51 254
2297.96 348
2298.41 346
2298.86 286
2299.31 279
2299.77 265
2300.22 254
2300.67 263
2301.12 227
2301.57 207
2302.03 227
2302.48 268
2302.93 243
2303.38 242
2303.84 208
2304.29 234
2304.74 264
2305.19 245
2305.65 224
2306.10 204
2306.55 248
2307.01 239
2307.46 277
2307.91 321
2308.36 278
2308.82 358
2309.27 332
2309.72 409
2310.18 348
2310.63 345
2311.08 261
2311.54 281
2311.99 326
2312.44 302
2312.90 306
2313.35 276
2313.80 294
2314.26 335
2314.71 265
2315.16 238
2315.62 244
2316.07 302
2316.52 353
2316.98 243
2317.43 299
2317.88 335
2318.34 178
2318.79 228
2319.25 284
2319.70 266
2320.15 339
2320.61 297
2321.06 225
2321.52 236
2321.97 222
2322.43 245
2322.88 254
2323.33 273
2323.79 329
2324.24 294
2324.70 287
2325.15 274
2325.61 318
2326.06 312
2326.52 405
2326.97 334
2327.43 301
2327.88 267
2328.34 258
2328.79 303
2329.25 339
2329.70 276
2330.16 282
2330.61 369
2331.07 319
2331.52 316
2331.98 358
2332.43 333
2332.89 305
2333.34 301
2333.80 247
2334.25 266
2334.71 258
2335.16 328
2335.62 228
2336.08 193
2336.53 298
2336.99 298
2337.44 235
2337.90 322
2338.35 259
2338.81 303
2339.27 302
2339.72 349
2340.18 355
2340.63 292
2341.09 305
2341.55 304
2342.00 247
2342.46 267
2342.91 282
2343.37 260
2343.83 354
2344.28 305
2344.74 322
2345.20 264
2345.65 225
2346.11 289
2346.57 295
2347.02 278
2347.48 274
2347.94 359
2348.39 278
2348.85 296
2349.31 303
2349.76 274
2350.22 289
2350.68 300
2351.14 222
2351.59 256
2352.05 267
2352.51 250
2352.96 276
2353.42 285
2353.88 269
2354.34 282
2354.79 303
2355.25 359
2355.71 263
2356.17 240
2356.62 284
2357.08 354
2357.54 336
2358.00 297
2358.46 341
2358.91 302
2359.37 244
2359.83 285
2360.29 290
2360.74 288
2361.20 236
2361.66 244
2362.12 325
2362.58 283
2363.04 248
2363.49 198
2363.95 253
2364.41 280
2364.87 266
2365.33 242
2365.79 283
2366.24 285
2366.70 318
2367.16 379
2367.62 345
2368.08 287
2368.54 320
2369.00 294
2369.46 324
2369.91 213
2370.37 249
2370.83 289
2371.29 299
2371.75 298
2372.21 342
2372.67 311
2373.13 247
2373.59 260
2374.05 314
2374.51 307
2374.97 327
2375.42 273
2375.88 269
2376.34 287
2376.80 257
2377.26 225
2377.72 287
2378.18 296
2378.64 207
2379.10 244
2379.56 267
2380.02 312
2380.48 322
2380.94 301
2381.40 285
2381.86 302
2382.32 277
2382.78 290
2383.24 258
2383.70 258
2384.16 241
2384.62 231
2385.08 210
2385.54 315
2386.00 270
2386.47 272
2386.93 224
2387.39 241
2387.85 235
2388.31 220
2388.77 299
2389.23 229
2389.69 239
2390.15 294
2390.61 347
2391.07 316
2391.53 346
2391.99 318
2392.46 297
2392.92 229
2393.38 228
2393.84 311
2394.30 260
2394.76 210
2395.22 246
2395.68 274
2396.15 223
2396.61 209
2397.07 289
2397.53 266
2397.99 232
2398.45 244
2398.92 255
2399.38 176
2399.84 251
2400.30 309
2400.76 231
2401.23 207
2401.69 218
2402.15 274
2402.61 214
2403.07 194
2403.54 232
2404.00 234
2404.46 209
2404.92 296
2405.38 325
2405.85 279
2406.31 250
2406.77 274
2407.23 264
2407.70 229
2408.16 243
2408.62 315
2409.08 301
2409.55 269
2410.01 356
2410.47 267
2410.94 275
2411.40 220
2411.86 174
2412.32 217
2412.79 256
2413.25 285
2413.71 216
2414.18 213
2414.64 297
2415.10 306
2415.57 295
2416.03 319
2416.49 302
2416.96 345
2417.42 378
2417.88 374
2418.35 359
2418.81 264
2419.28 219
2419.74 285
2420.20 405
2420.67 319
2421.13 285
2421.59 387
2422.06 361
2422.52 263
2422.99 238
2423.45 328
2423.91 369
2424.38 321
2424.84 325
2425.31 284
2425.77 276
2426.24 290
2426.70 302
2427.16 272
2427.63 249
2428.09 248
2428.56 280
2429.02 298
2429.49 248
2429.95 229
2430.42 266
2430.88 259
2431.35 277
2431.81 244
2432.28 292
2432.74 292
2433.21 264
2433.67 286
2434.14 229
2434.60 216
2435.07 256
2435.53 290
2436.00 292
2436.46 243
2436.93 249
2437.39 254
2437.86 378
2438.32 355
2438.79 351
2439.26 339
2439.72 353
2440.19 345
2440.65 444
2441.12 388
2441.58 391
2442.05 315
2442.52 269
2442.98 342
2443.45 304
2443.91 322
2444.38 318
2444.85 232
2445.31 245
2445.78 262
2446.24 220
2446.71 289
2447.18 285
2447.64 322
2448.11 253
2448.58 303
2449.04 277
2449.51 296
2449.98 236
2450.44 243
2450.91 230
2451.38 249
2451.84 250
2452.31 226
2452.78 251
2453.24 255
2453.71 272
2454.18 305
2454.64 296
2455.11 228
2455.58 308
2456.05 265
2456.51 236
2456.98 252
2457.45 285
2457.92 312
2458.38 302
2458.85 277
2459.32 179
2459.79 253
2460.25 224
2460.72 220
2461.19 219
2461.66 231
2462.12 198
2462.59 220
2463.06 298
2463.53 237
2464.00 225
2464.46 271
2464.93 283
2465.40 287
2465.87 285
2466.34 264
2466.80 260
2467.27 291
2467.74 334
2468.21 298
2468.68 326
2469.15 286
2469.61 231
2470.08 273
2470.55 203
2471.02 253
2471.49 295
2471.96 292
2472.43 290
2472.89 258
2473.36 206
2473.83 204
2474.30 198
2474.77 196
2475.24 258
2475.71 271
2476.18 245
2476.65 242
2477.12 235
2477.59 264
2478.05 247
2478.52 254
2478.99 232
2479.46 290
2479.93 288
2480.40 285
2480.87 307
2481.34 255
2481.81 240
2482.28 267
2482.75 333
2483.22 287
2483.69 321
2484.16 268
2484.63 225
2485.10 260
2485.57 253
2486.04 254
2486.51 350
2486.98 314
2487.45 271
2487.92 291
2488.39 254
2488.86 271
2489.33 232
2489.80 215
2490.27 267
2490.74 305
2491.21 312
2491.68 280
2492.15 247
2492.62 227
2493.10 310
2493.57 327
2494.04 365
2494.51 323
2494.98 354
2495.45 321
2495.92 318
2496.39 286
2496.86 299
2497.33 354
2497.80 312
2498.28 209
2498.75 246
2499.22 289
2499.69 330
2500.16 360
2500.63 250
2501.10 194
2501.58 204
2502.05 275
2502.52 238
2502.99 274
2503.46 278
2503.93 278
2504.41 276
2504.88 279
2505.35 270
2505.82 298
2506.29 399
2506.76 307
2507.24 333
2507.71 262
2508.18 324
2508.65 397
2509.13 314
2509.60 285
2510.07 314
2510.54 353
2511.01 386
2511.49 387
2511.96 347
2512.43 297
2512.90 314
2513.38 391
2513.85 403
2514.32 392
2514.80 387
2515.27 287
2515.74 281
2516.21 361
2516.69 420
2517.16 364
2517.63 319
2518.11 283
2518.58 250
2519.05 248
2519.53 321
2520.00 280
2520.47 184
2520.95 227
2521.42 232
2521.89 256
2522.37 288
2522.84 235
2523.31 274
2523.79 274
2524.26 279
2524.73 227
2525.21 259
2525.68 252
2526.16 216
2526.63 232
2527.10 236
2527.58 261
2528.05 270
2528.52 267
2529.00 245
2529.47 243
2529.95 264
2530.42 279
2530.90 252
2531.37 290
2531.84 328
2532.32 295
2532.79 236
2533.27 217
2533.74 256
2534.22 191
2534.69 253
2535.17 209
2535.64 235
2536.12 277
2536.59 288
2537.07 287
2537.54 329
2538.02 296
2538.49 262
2538.97 269
2539.44 303
2539.92 323
2540.39 309
2540.87 300
2541.34 241
2541.82 168
2542.29 237
2542.77 249
2543.24 204
2543.72 289
2544.19 278
2544.67 268
2545.14 224
2545.62 244
2546.10 298
2546.57 303
2547.05 347
2547.52 361
2548.00 387
2548.47 378
2548.95 332
2549.43 284
2549.90 408
2550.38 342
2550.86 425
2551.33 376
2551.81 334
2552.28 401
2552.76 378
2553.24 343
2553.71 334
2554.19 338
2554.67 342
2555.14 343
2555.62 318
2556.10 475
2556.57 409
2557.05 390
2557.53 372
2558.00 405
2558.48 324
2558.96 210
2559.43 244
2559.91 263
2560.39 274
2560.86 262
2561.34 277
2561.82 286
2562.30 270
2562.77 276
2563.25 271
2563.73 239
2564.21 249
2564.68 190
2565.16 231
2565.64 218
2566.12 225
2566.59 239
2567.07 255
2567.55 305
2568.03 274
2568.50 229
2568.98 221
2569.46 219
2569.94 278
2570.42 263
2570.89 256
2571.37 260
2571.85 222
2572.33 294
2572.81 272
2573.28 257
2573.76 243
2574.24 244
2574.72 236
2575.20 222
2575.68 301
2576.15 299
2576.63 278
2577.11 265
2577.59 241
2578.07 258
2578.55 306
2579.03 272
2579.50 254
2579.98 270
2580.46 277
2580.94 378
2581.42 356
2581.90 289
2582.38 310
2582.86 348
2583.34 282
2583.82 285
2584.30 231
2584.77 259
2585.25 229
2585.73 263
2586.21 235
2586.69 242
2587.17 274
2587.65 308
2588.13 247
2588.61 223
2589.09 237
2589.57 285
2590.05 236
2590.53 241
2591.01 277
2591.49 298
2591.97 309
2592.45 308
2592.93 363
2593.41 288
2593.89 234
2594.37 241
2594.85 274
2595.33 246
2595.81 213
2596.29 285
2596.77 285
2597.25 344
2597.73 221
2598.21 244
2598.69 284
2599.17 275
2599.65 288
2600.14 262
2600.62 262
2601.10 273
2601.58 249
2602.06 334
2602.54 330
2603.02 292
2603.50 264
2603.98 286
2604.46 321
2604.95 239
2605.43 214
2605.91 240
2606.39 294
2606.87 251
2607.35 195
2607.83 269
2608.31 281
2608.80 242
2609.28 224
2609.76 272
2610.24 270
2610.72 362
2611.20 319
2611.69 221
2612.17 303
2612.65 307
2613.13 261
2613.61 262
2614.10 275
2614.58 224
2615.06 245
2615.54 297
2616.02 343
2616.51 259
2616.99 234
2617.47 377
2617.95 357
2618.44 278
2618.92 267
2619.40 248
2619.88 257
2620.37 290
2620.85 284
2621.33 276
2621.81 270
2622.30 297
2622.78 229
2623.26 282
2623.75 293
2624.23 245
2624.71 278
2625.19 269
2625.68 341
2626.16 256
2626.64 227
2627.13 299
2627.61 290
2628.09 234
2628.58 329
2629.06 291
2629.54 306
2630.03 273
2630.51 282
2630.99 254
2631.48 274
2631.96 273
2632.45 425
2632.93 347
2633.41 353
2633.90 263
2634.38 246
2634.86 282
2635.35 248
2635.83 201
2636.32 203
2636.80 281
2637.28 357
2637.77 254
2638.25 262
2638.74 328
2639.22 359
2639.71 313
2640.19 396
2640.68 286
2641.16 238
2641.64 266
2642.13 299
2642.61 226
2643.10 244
2643.58 266
2644.07 247
2644.55 244
2645.04 246
2645.52 257
2646.01 262
2646.49 283
2646.98 258
2647.46 254
2647.95 269
2648.43 278
2648.92 266
2649.40 280
2649.89 201
2650.37 238
2650.86 272
2651.34 372
2651.83 320
2652.32 293
2652.80 262
2653.29 254
2653.77 196
2654.26 236
2654.74 293
2655.23 254
2655.72 250
2656.20 241
2656.69 284
2657.17 299
2657.66 294
2658.15 264
2658.63 281
2659.12 363
2659.60 289
2660.09 263
2660.58 334
2661.06 294
2661.55 269
2662.04 295
2662.52 354
2663.01 333
2663.49 239
2663.98 323
2664.47 328
2664.95 273
2665.44 235
2665.93 245
2666.42 275
2666.90 323
2667.39 303
2667.88 251
2668.36 271
2668.85 257
2669.34 304
2669.82 270
2670.31 310
2670.80 316
2671.29 332
2671.77 348
2672.26 345
2672.75 373
2673.24 406
2673.72 425
2674.21 436
2674.70 416
2675.19 367
2675.67 369
2676.16 372
2676.65 420
2677.14 450
2677.62 458
2678.11 407
2678.60 413
2679.09 303
2679.58 356
2680.06 361
2680.55 398
2681.04 393
2681.53 340
2682.02 355
2682.51 350
2682.99 368
2683.48 400
2683.97 357
2684.46 356
2684.95 410
2685.44 439
2685.92 325
2686.41 354
2686.90 326
2687.39 341
2687.88 364
2688.37 394
2688.86 340
2689.35 259
2689.83 305
2690.32 407
2690.81 265
2691.30 308
2691.79 291
2692.28 292
2692.77 291
2693.26 244
2693.75 232
2694.24 296
2694.73 306
2695.22 310
2695.71 319
2696.20 304
2696.68 304
2697.17 315
2697.66 318
2698.15 309
2698.64 311
2699.13 327
2699.62 304
2700.11 316
2700.60 277
2701.09 267
2701.58 331
2702.07 306
2702.56 273
2703.05 349
2703.54 363
2704.03 280
2704.52 298
2705.01 291
2705.50 281
2706.00 337
2706.49 283
2706.98 260
2707.47 253
2707.96 268
2708.45 237
2708.94 283
2709.43 311
2709.92 252
2710.41 268
2710.90 292
2711.39 335
2711.88 251
2712.37 269
2712.87 313
2713.36 288
2713.85 275
2714.34 275
2714.83 300
2715.32 328
2715.81 268
2716.30 288
2716.80 314
2717.29 246
2717.78 262
2718.27 283
2718.76 287
2719.25 196
2719.75 229
2720.24 282
2720.73 298
2721.22 296
2721.71 296
2722.20 390
2722.70 320
2723.19 320
2723.68 303
2724.17 325
2724.66 294
2725.16 316
2725.65 263
2726.14 280
2726.63 284
2727.13 236
2727.62 243
2728.11 212
2728.60 292
2729.10 265
2729.59 247
2730.08 271
2730.57 293
2731.07 259
2731.56 279
2732.05 222
2732.54 308
2733.04 262
2733.53 305
2734.02 304
2734.52 279
2735.01 290
2735.50 306
2736.00 308
2736.49 325
2736.98 336
2737.47 364
2737.97 325
2738.46 316
2738.95 291
2739.45 322
2739.94 331
2740.44 320
2740.93 411
2741.42 326
2741.92 260
2742.41 295
2742.90 324
2743.40 284
2743.89 298
2744.39 346
2744.88 319
2745.37 351
2745.87 310
2746.36 326
2746.86 231
2747.35 242
2747.84 222
2748.34 231
2748.83 265
2749.33 246
2749.82 259
2750.32 285
2750.81 261
2751.30 258
2751.80 286
2752.29 235
2752.79 257
2753.28 235
2753.78 250
2754.27 343
2754.77 330
2755.26 264
2755.76 266
2756.25 354
2756.75 316
2757.24 252
2757.74 303
2758.23 293
2758.73 327
2759.22 273
2759.72 265
2760.21 274
2760.71 282
2761.20 237
2761.70 247
2762.20 291
2762.69 275
2763.19 245
2763.68 214
2764.18 243
2764.67 237
2765.17 291
2765.67 246
2766.16 256
2766.66 237
2767.15 309
2767.65 319
2768.14 260
2768.64 324
2769.14 247
2769.63 288
2770.13 315
2770.63 306
2771.12 379
2771.62 351
2772.11 336
2772.61 352
2773.11 284
2773.60 278
2774.10 341
2774.60 328
2775.09 362
2775.59 352
2776.09 379
2776.58 400
2777.08 431
2777.58 394
2778.07 407
2778.57 394
2779.07 397
2779.57 353
2780.06 301
2780.56 323
2781.06 408
2781.55 356
2782.05 355
2782.55 316
2783.05 296
2783.54 282
2784.04 298
2784.54 316
2785.04 325
2785.53 281
2786.03 354
2786.53 295
2787.03 212
2787.52 291
2788.02 366
2788.52 347
2789.02 303
2789.52 248
2790.01 312
2790.51 294
2791.01 332
2791.51 242
2792.01 290
2792.50 260
2793.00 231
2793.50 261
2794.00 261
2794.50 311
2795.00 365
2795.50 347
2795.99 420
2796.49 390
2796.99 389
2797.49 437
2797.99 445
2798.49 436
2798.99 368
2799.48 399
2799.98 343
2800.48 357
2800.98 354
2801.48 410
2801.98 313
2802.48 311
2802.98 377
2803.48 362
2803.98 366
2804.48 375
2804.97 371
2805.47 482
2805.97 445
2806.47 401
2806.97 341
2807.47 412
2807.97 505
2808.47 416
2808.97 448
2809.47 471
2809.97 515
2810.47 488
2810.97 583
2811.47 529
2811.97 417
2812.47 391
2812.97 317
2813.47 365
2813.97 322
2814.47 246
2814.97 302
2815.47 283
2815.97 291
2816.47 307
2816.97 338
2817.47 356
2817.97 350
2818.47 323
2818.97 327
2819.47 295
2819.98 279
2820.48 311
2820.98 388
2821.48 399
2821.98 327
2822.48 308
2822.98 313
2823.48 325
2823.98 315
2824.48 244
2824.98 262
2825.49 280
2825.99 257
2826.49 298
2826.99 362
2827.49 336
2827.99 314
2828.49 338
2828.99 301
2829.50 287
2830.00 294
2830.50 267
2831.00 310
2831.50 325
2832.00 335
2832.51 306
2833.01 263
2833.51 299
2834.01 322
2834.51 326
2835.02 325
2835.52 301
2836.02 334
2836.52 283
2837.02 300
2837.53 334
2838.03 317
2838.53 276
2839.03 376
2839.54 352
2840.04 355
2840.54 341
2841.04 303
2841.55 269
2842.05 295
2842.55 352
2843.05 339
2843.56 288
2844.06 289
2844.56 308
2845.07 304
2845.57 297
2846.07 294
2846.57 342
2847.08 347
2847.58 349
2848.08 324
2848.59 320
2849.09 346
2849.59 421
2850.10 402
2850.60 341
2851.10 352
2851.61 316
2852.11 284
2852.61 349
2853.12 384
2853.62 285
2854.12 270
2854.63 277
2855.13 302
2855.64 278
2856.14 274
2856.64 328
2857.15 328
2857.65 320
2858.16 335
2858.66 276
2859.16 232
2859.67 198
2860.17 275
2860.68 266
2861.18 251
2861.69 251
2862.19 298
2862.69 284
2863.20 315
2863.70 272
2864.21 294
2864.71 286
2865.22 300
2865.72 321
2866.23 295
2866.73 347
2867.24 248
2867.74 235
2868.25 270
2868.75 286
2869.26 274
2869.76 290
2870.27 262
2870.77 305
2871.28 285
2871.78 211
2872.29 361
2872.79 318
2873.30 381
2873.80 319
2874.31 318
2874.81 367
2875.32 358
2875.83 363
2876.33 289
2876.84 328
2877.34 299
2877.85 299
2878.35 283
2878.86 343
2879.37 335
2879.87 363
2880.38 305
2880.88 371
2881.39 355
2881.90 301
2882.40 276
2882.91 373
2883.41 363
2883.92 399
2884.43 378
2884.93 363
2885.44 477
2885.95 526
2886.45 433
2886.96 495
2887.47 459
2887.97 468
2888.48 423
2888.99 377
2889.49 398
2890.00 476
2890.51 385
2891.01 407
2891.52 427
2892.03 368
2892.54 333
2893.04 323
2893.55 352
2894.06 346
2894.56 328
2895.07 301
2895.58 341
2896.09 351
2896.59 241
2897.10 274
2897.61 306
2898.12 265
2898.62 316
2899.13 291
2899.64 286
2900.15 330
2900.65 392
2901.16 390
2901.67 384
2902.18 330
2902.69 379
2903.19 382
2903.70 327
2904.21 469
2904.72 370
2905.23 386
2905.73 412
2906.24 396
2906.75 350
2907.26 334
2907.77 332
2908.28 360
2908.79 321
2909.29 342
2909.80 314
2910.31 361
2910.82 292
2911.33 291
2911.84 350
2912.35 306
2912.85 301
2913.36 277
2913.87 346
2914.38 288
2914.89 281
2915.40 355
2915.91 350
2916.42 322
2916.93 314
2917.44 408
2917.95 409
2918.45 327
2918.96 321
2919.47 337
2919.98 283
2920.49 332
2921.00 367
2921.51 316
2922.02 353
2922.53 368
2923.04 380
2923.55 373
2924.06 426
2924.57 460
2925.08 411
2925.59 437
2926.10 397
2926.61 366
2927.12 403
2927.63 443
2928.14 409
2928.65 393
2929.16 341
2929.67 299
2930.18 343
2930.69 270
2931.20 275
2931.71 315
2932.22 292
2932.73 319
2933.25 293
2933.76 253
2934.27 273
2934.78 215
2935.29 285
2935.80 330
2936.31 229
2936.82 248
2937.33 265
2937.84 303
2938.35 318
2938.87 288
2939.38 244
2939.89 300
2940.40 291
2940.91 256
2941.42 325
2941.93 355
2942.44 357
2942.96 362
2943.47 319
2943.98 349
2944.49 342
2945.00 445
2945.51 437
2946.03 342
2946.54 421
2947.05 444
2947.56 439
2948.07 478
2948.59 387
2949.10 370
2949.61 422
2950.12 331
2950.63 338
2951.15 394
2951.66 355
2952.17 350
2952.68 362
2953.19 329
2953.71 370
2954.22 329
2954.73 331
2955.24 315
2955.76 319
2956.27 280
2956.78 299
2957.30 278
2957.81 368
2958.32 375
2958.83 351
2959.35 401
2959.86 335
2960.37 321
2960.89 355
2961.40 355
2961.91 384
2962.43 365
2962.94 255
2963.45 287
2963.96 257
2964.48 268
2964.99 261
2965.51 374
2966.02 361
2966.53 318
2967.05 295
2967.56 287
2968.07 293
2968.59 269
2969.10 342
2969.61 340
2970.13 347
2970.64 285
2971.16 317
2971.67 386
2972.18 356
2972.70 273
2973.21 265
2973.73 281
2974.24 315
2974.75 267
2975.27 296
2975.78 338
2976.30 364
2976.81 393
2977.33 416
2977.84 314
2978.36 320
2978.87 346
2979.38 358
2979.90 263
2980.41 296
2980.93 328
2981.44 324
2981.96 263
2982.47 261
2982.99 265
2983.50 272
2984.02 323
2984.53 333
2985.05 406
2985.56 349
2986.08 307
2986.59 335
2987.11 353
2987.63 376
2988.14 398
2988.66 381
2989.17 359
2989.69 320
2990.20 326
2990.72 389
2991.23 361
2991.75 401
2992.27 308
2992.78 318
2993.30 399
2993.81 398
2994.33 450
2994.84 383
2995.36 403
2995.88 427
2996.39 495
2996.91 469
2997.43 479
2997.94 427
2998.46 429
2998.97 474
2999.49 404
3000.01 310
3000.52 393
3001.04 464
3001.56 503
3002.07 459
3002.59 486
3003.11 433
3003.62 496
3004.14 557
3004.66 467
3005.17 542
3005.69 585
3006.21 437
3006.72 464
3007.24 426
3007.76 422
3008.28 392
3008.79 411
3009.31 428
3009.83 349
3010.34 413
3010.86 367
3011.38 345
3011.90 305
3012.41 261
3012.93 314
3013.45 316
3013.97 341
3014.48 321
3015.00 284
3015.52 317
3016.04 379
3016.56 471
3017.07 374
3017.59 365
3018.11 439
3018.63 410
3019.15 453
3019.66 409
3020.18 347
3020.70 375
3021.22 373
3021.74 392
3022.26 358
3022.77 309
3023.29 320
3023.81 357
3024.33 445
3024.85 340
3025.37 382
3025.88 335
3026.40 400
3026.92 381
3027.44 289
3027.96 266
3028.48 317
3029.00 340
3029.52 292
3030.04 291
3030.55 344
3031.07 358
3031.59 344
3032.11 302
3032.63 366
3033.15 396
3033.67 361
3034.19 345
3034.71 346
3035.23 330
3035.75 331
3036.27 335
3036.79 390
3037.31 355
3037.83 375
3038.35 297
3038.87 314
3039.39 341
3039.91 395
3040.42 311
3040.94 218
3041.46 249
3041.98 295
3042.50 249
3043.03 296
3043.55 246
3044.07 309
3044.59 349
3045.11 305
3045.63 332
3046.15 287
3046.67 245
3047.19 308
3047.71 342
3048.23 355
3048.75 247
3049.27 234
3049.79 243
3050.31 237
3050.83 344
3051.35 277
3051.87 311
3052.39 295
3052.92 307
3053.44 332
3053.96 262
3054.48 259
3055.00 289
3055.52 273
3056.04 302
3056.56 356
3057.09 299
3057.61 285
3058.13 299
3058.65 257
3059.17 273
3059.69 322
3060.21 301
3060.74 301
3061.26 287
3061.78 306
3062.30 310
3062.82 367
3063.34 340
3063.87 340
3064.39 354
3064.91 423
3065.43 358
3065.95 287
3066.48 276
3067.00 266
3067.52 309
3068.04 332
3068.57 388
3069.09 416
3069.61 373
3070.13 275
3070.66 373
3071.18 350
3071.70 383
3072.22 321
3072.75 314
3073.27 270
3073.79 309
3074.31 282
3074.84 342
3075.36 311
3075.88 270
3076.41 325
3076.93 374
3077.45 385
3077.97 331
3078.50 375
3079.02 488
3079.54 438
3080.07 501
3080.59 453
3081.11 513
3081.64 459
3082.16 395
3082.68 397
3083.21 357
3083.73 321
3084.26 308
3084.78 337
3085.30 374
3085.83 358
3086.35 369
3086.87 352
3087.40 358
3087.92 373
3088.45 360
3088.97 363
3089.49 361
3090.02 325
3090.54 362
3091.07 326
3091.59 333
3092.11 333
3092.64 396
3093.16 445
3093.69 431
3094.21 391
3094.74 386
3095.26 453
3095.79 430
3096.31 381
3096.84 495
3097.36 439
3097.89 453
3098.41 455
3098.93 464
3099.46 379
3099.98 439
3100.51 728
3101.03 631
3101.56 583
3102.09 754
3102.61 757
3103.14 864
3103.66 770
3104.19 835
3104.71 810
3105.24 721
3105.76 675
3106.29 715
3106.81 578
3107.34 578
3107.86 406
3108.39 453
3108.92 393
3109.44 335
3109.97 418
3110.49 403
3111.02 341
3111.55 367
3112.07 374
3112.60 352
3113.12 338
3113.65 290
3114.18 388
3114.70 342
3115.23 341
3115.75 366
3116.28 317
3116.81 320
3117.33 325
3117.86 363
3118.39 402
3118.91 364
3119.44 373
3119.97 371
3120.49 357
3121.02 363
3121.55 346
3122.07 315
3122.60 372
3123.13 397
3123.65 320
3124.18 360
3124.71 350
3125.24 314
3125.76 343
3126.29 269
3126.82 373
3127.34 440
3127.87 351
3128.40 299
3128.93 248
3129.45 227
3129.98 264
3130.51 259
3131.04 296
3131.56 313
3132.09 325
3132.62 281
3133.15 298
3133.68 305
3134.20 286
3134.73 364
3135.26 441
3135.79 396
3136.32 396
3136.84 309
3137.37 346
3137.90 361
3138.43 425
3138.96 369
3139.48 277
3140.01 297
3140.54 301
3141.07 271
3141.60 322
3142.13 317
3142.66 294
3143.18 302
3143.71 320
3144.24 304
3144.77 322
3145.30 270
3145.83 265
3146.36 299
3146.89 359
3147.41 313
3147.94 408
3148.47 407
3149.00 448
3149.53 430
3150.06 398
3150.59 419
3151.12 468
3151.65 409
3152.18 403
3152.71 327
3153.24 304
3153.77 255
3154.30 333
3154.82 304
3155.35 283
3155.88 295
3156.41 348
3156.94 328
3157.47 328
3158.00 360
3158.53 336
3159.06 432
3159.59 407
3160.12 302
3160.65 366
3161.18 422
3161.71 369
3162.24 367
3162.77 329
3163.30 322
3163.83 317
3164.37 272
3164.90 317
3165.43 337
3165.96 261
3166.49 300
3167.02 314
3167.55 243
3168.08 254
3168.61 263
3169.14 275
3169.67 293
3170.20 291
3170.73 269
3171.26 352
3171.80 294
3172.33 270
3172.86 321
3173.39 309
3173.92 330
3174.45 337
3174.98 361
3175.51 451
3176.05 380
3176.58 300
3177.11 325
3177.64 304
3178.17 313
3178.70 335
3179.23 328
3179.77 318
3180.30 295
3180.83 289
3181.36 288
3181.89 292
3182.43 296
3182.96 326
3183.49 276
3184.02 277
3184.55 305
3185.09 289
3185.62 237
3186.15 277
3186.68 282
3187.21 251
3187.75 255
3188.28 243
3188.81 336
3189.34 341
3189.88 407
3190.41 332
3190.94 332
3191.47 266
3192.01 293
3192.54 278
3193.07 310
3193.61 292
3194.14 232
3194.67 282
3195.20 281
3195.74 319
3196.27 418
3196.80 365
3197.34 337
3197.87 272
3198.40 295
3198.94 353
3199.47 331
3200.00 275
3200.54 256
3201.07 360
3201.60 374
3202.14 399
3202.67 312
3203.21 299
3203.74 334
3204.27 367
3204.81 319
3205.34 310
3205.87 309
3206.41 343
3206.94 392
3207.48 366
3208.01 393
3208.54 388
3209.08 442
3209.61 412
3210.15 382
3210.68 474
3211.22 427
3211.75 405
3212.28 419
3212.82 475
3213.35 442
3213.89 422
3214.42 394
3214.96 408
3215.49 489
3216.03 393
3216.56 379
3217.10 346
3217.63 285
3218.17 295
3218.70 344
3219.24 432
3219.77 349
3220.31 331
3220.84 292
3221.38 343
3221.91 345
3222.45 396
3222.98 363
3223.52 356
3224.05 471
3224.59 345
3225.12 425
3225.66 401
3226.19 415
3226.73 452
3227.27 356
3227.80 336
3228.34 336
3228.87 314
3229.41 292
3229.94 300
3230.48 391
3231.02 281
3231.55 267
3232.09 359
3232.62 322
3233.16 356
3233.70 361
3234.23 368
3234.77 313
3235.31 408
3235.84 346
3236.38 321
3236.91 319
3237.45 430
3237.99 439
3238.52 351
3239.06 327
3239.60 370
3240.13 342
3240.67 302
3241.21 330
3241.75 397
3242.28 425
3242.82 362
3243.36 312
3243.89 389
3244.43 348
3244.97 317
3245.50 335
3246.04 365
3246.58 342
3247.12 356
3247.65 352
3248.19 369
3248.73 397
3249.27 368
3249.80 351
3250.34 415
3250.88 344
3251.42 387
3251.95 383
3252.49 397
3253.03 376
3253.57 407
3254.11 356
3254.64 377
3255.18 372
3255.72 333
3256.26 374
3256.80 326
3257.33 440
3257.87 490
3258.41 472
3258.95 446
3259.49 353
3260.02 410
3260.56 531
3261.10 517
3261.64 545
3262.18 501
3262.72 588
3263.26 620
3263.79 770
3264.33 677
3264.87 577
3265.41 715
3265.95 665
3266.49 643
3267.03 681
3267.57 665
3268.11 669
3268.64 735
3269.18 714
3269.72 713
3270.26 717
3270.80 624
3271.34 580
3271.88 501
3272.42 498
3272.96 391
3273.50 383
3274.04 441
3274.58 367
3275.12 353
3275.66 383
3276.20 447
3276.74 404
3277.28 333
3277.82 347
3278.36 356
3278.90 367
3279.44 393
3279.98 379
3280.52 442
3281.06 392
3281.60 443
3282.14 457
3282.68 410
3283.22 434
3283.76 510
3284.30 443
3284.84 415
3285.38 460
3285.92 461
3286.46 383
3287.00 359
3287.54 412
3288.08 466
3288.62 429
3289.16 441
3289.70 377
3290.24 495
3290.79 434
3291.33 460
3291.87 451
3292.41 413
3292.95 473
3293.49 531
3294.03 501
3294.57 575
3295.11 554
3295.66 526
3296.20 592
3296.74 630
3297.28 491
3297.82 565
3298.36 582
3298.90 465
3299.45 467
3299.99 390
3300.53 404
3301.07 441
3301.61 507
3302.16 463
3302.70 400
3303.24 417
3303.78 406
3304.32 407
3304.87 410
3305.41 392
3305.95 437
3306.49 469
3307.03 345
3307.58 358
3308.12 361
3308.66 467
3309.20 460
3309.75 412
3310.29 383
3310.83 378
3311.37 343
3311.92 310
3312.46 345
3313.00 418
3313.54 371
3314.09 436
3314.63 362
3315.17 384
3315.72 434
3316.26 335
3316.80 363
3317.35 464
3317.89 495
3318.43 400
3318.97 420
3319.52 421
3320.06 423
3320.60 445
3321.15 582
3321.69 569
3322.23 433
3322.78 446
3323.32 500
3323.87 459
3324.41 523
3324.95 564
3325.50 423
3326.04 403
3326.58 471
3327.13 453
3327.67 436
3328.22 362
3328.76 431
3329.30 358
3329.85 382
3330.39 358
3330.94 380
3331.48 469
3332.03 613
3332.57 625
3333.11 699
3333.66 777
3334.20 837
3334.75 938
3335.29 1081
3335.84 1104
3336.38 1201
3336.93 1281
3337.47 1332
3338.02 1168
3338.56 1055
3339.11 887
3339.65 902
3340.20 847
3340.74 753
3341.29 641
3341.83 567
3342.38 546
3342.92 524
3343.47 435
3344.01 447
3344.56 415
3345.10 400
3345.65 348
3346.19 360
3346.74 369
3347.28 375
3347.83 427
3348.38 351
3348.92 320
3349.47 315
3350.01 348
3350.56 337
3351.10 447
3351.65 439
3352.20 358
3352.74 380
3353.29 394
3353.83 374
3354.38 413
3354.93 402
3355.47 429
3356.02 367
3356.56 356
3357.11 308
3357.66 338
3358.20 427
3358.75 461
3359.30 364
3359.84 373
3360.39 304
3360.94 272
3361.48 312
3362.03 304
3362.58 330
3363.12 359
3363.67 392
3364.22 313
3364.76 305
3365.31 352
3365.86 243
3366.41 236
3366.95 314
3367.50 329
3368.05 323
3368.59 339
3369.14 259
3369.69 330
3370.24 348
3370.78 451
3371.33 399
3371.88 365
3372.43 395
3372.97 434
3373.52 435
3374.07 446
3374.62 412
3375.17 340
3375.71 430
3376.26 304
3376.81 330
3377.36 356
3377.91 376
3378.45 324
3379.00 313
3379.55 299
3380.10 314
3380.65 327
3381.19 359
3381.74 368
3382.29 324
3382.84 284
3383.39 302
3383.94 252
3384.49 231
3385.03 294
3385.58 337
3386.13 296
3386.68 306
3387.23 273
3387.78 291
3388.33 355
3388.88 311
3389.42 308
3389.97 262
3390.52 291
3391.07 269
3391.62 288
3392.17 264
3392.72 308
3393.27 264
3393.82 259
3394.37 288
3394.92 344
3395.47 404
3396.02 327
3396.57 349
3397.11 308
3397.66 291
3398.21 304
3398.76 298
3399.31 260
3399.86 274
3400.41 337
3400.96 323
3401.51 294
3402.06 315
3402.61 323
3403.16 293
3403.71 300
3404.26 308
3404.81 291
3405.36 265
3405.91 322
3406.46 283
3407.02 281
3407.57 256
3408.12 286
3408.67 243
3409.22 266
3409.77 291
3410.32 287
3410.87 345
3411.42 332
3411.97 312
3412.52 299
3413.07 282
3413.62 327
3414.17 328
3414.73 308
3415.28 291
3415.83 269
3416.38 318
3416.93 289
3417.48 266
3418.03 302
3418.58 327
3419.14 370
3419.69 288
3420.24 301
3420.79 313
3421.34 327
3421.89 291
3422.44 378
3423.00 330
3423.55 323
3424.10 320
3424.65 300
3425.20 304
3425.76 345
3426.31 322
3426.86 299
3427.41 267
3427.96 236
3428.52 256
3429.07 252
3429.62 259
3430.17 267
3430.72 263
3431.28 309
3431.83 307
3432.38 279
3432.93 289
3433.49 260
3434.04 238
3434.59 268
3435.14 251
3435.70 324
3436.25 327
3436.80 314
3437.36 248
3437.91 244
3438.46 309
3439.01 315
3439.57 301
3440.12 363
3440.67 349
3441.23 371
3441.78 330
3442.33 365
3442.89 359
3443.44 306
3443.99 273
3444.55 315
3445.10 240
3445.65 206
3446.21 272
3446.76 250
3447.31 238
3447.87 228
3448.42 248
3448.98 255
3449.53 250
3450.08 243
3450.64 252
3451.19 293
3451.75 248
3452.30 211
3452.85 300
3453.41 291
3453.96 270
3454.52 275
3455.07 307
3455.62 289
3456.18 243
3456.73 248
3457.29 265
3457.84 265
3458.40 271
3458.95 255
3459.51 295
3460.06 307
3460.62 342
3461.17 316
3461.72 282
3462.28 316
3462.83 293
3463.39 268
3463.94 262
3464.50 331
3465.05 297
3465.61 296
3466.17 285
3466.72 286
3467.28 314
3467.83 314
3468.39 366
3468.94 385
3469.50 341
3470.05 288
3470.61 330
3471.16 372
3471.72 345
3472.27 369
3472.83 329
3473.39 295
3473.94 347
3474.50 380
3475.05 404
3475.61 351
3476.17 293
3476.72 335
3477.28 375
3477.83 369
3478.39 448
3478.95 462
3479.50 390
3480.06 364
3480.61 441
3481.17 389
3481.73 407
3482.28 391
3482.84 424
3483.40 367
3483.95 370
3484.51 340
3485.07 317
3485.62 391
3486.18 365
3486.74 341
3487.29 333
3487.85 372
3488.41 420
3488.97 388
3489.52 439
3490.08 521
3490.64 534
3491.19 535
3491.75 423
3492.31 476
3492.87 505
3493.42 661
3493.98 631
3494.54 579
3495.09 591
3495.65 651
3496.21 668
3496.77 637
3497.33 581
3497.88 600
3498.44 609
3499.00 598
3499.56 673
3500.11 634
3500.67 759
3501.23 682
3501.79 615
3502.35 807
3502.90 831
3503.46 921
3504.02 809
3504.58 758
3505.14 795
3505.70 754
3506.25 728
3506.81 832
3507.37 800
3507.93 712
3508.49 633
3509.05 522
3509.61 601
3510.16 550
3510.72 525
3511.28 507
3511.84 511
3512.40 463
3512.96 490
3513.52 461
3514.08 397
3514.63 400
3515.19 411
3515.75 397
3516.31 380
3516.87 416
3517.43 350
3517.99 345
3518.55 350
3519.11 381
3519.67 339
3520.23 362
3520.79 355
3521.35 323
3521.91 353
3522.47 402
3523.03 470
3523.59 431
3524.15 426
3524.71 416
3525.26 474
3525.82 585
3526.38 490
3526.94 422
3527.50 394
3528.07 437
3528.63 433
3529.19 387
3529.75 336
3530.31 359
3530.87 403
3531.43 382
3531.99 324
3532.55 383
3533.11 358
3533.67 356
3534.23 355
3534.79 324
3535.35 355
3535.91 411
3536.47 379
3537.03 413
3537.59 350
3538.15 330
3538.72 389
3539.28 393
3539.84 422
3540.40 372
3540.96 361
3541.52 327
3542.08 327
3542.64 387
3543.20 411
3543.77 432
3544.33 372
3544.89 402
3545.45 414
3546.01 445
3546.57 356
3547.14 374
3547.70 348
3548.26 314
3548.82 235
3549.38 270
3549.94 358
3550.51 312
3551.07 337
3551.63 333
3552.19 358
3552.75 307
3553.32 282
3553.88 306
3554.44 281
3555.00 232
3555.56 296
3556.13 277
3556.69 268
3557.25 288
3557.81 287
3558.38 313
3558.94 309
3559.50 292
3560.06 309
3560.63 304
3561.19 303
3561.75 264
3562.32 277
3562.88 297
3563.44 307
3564.00 272
3564.57 333
3565.13 261
3565.69 279
3566.26 358
3566.82 344
3567.38 344
3567.95 322
3568.51 328
3569.07 295
3569.64 237
3570.20 240
3570.76 333
3571.33 321
3571.89 273
3572.45 360
3573.02 283
3573.58 259
3574.15 258
3574.71 335
3575.27 332
3575.84 266
3576.40 288
3576.96 336
3577.53 334
3578.09 329
3578.66 325
3579.22 283
3579.79 241
3580.35 256
3580.91 295
3581.48 284
3582.04 283
3582.61 319
3583.17 266
3583.74 237
3584.30 247
3584.87 257
3585.43 314
3585.99 302
3586.56 299
3587.12 285
3587.69 289
3588.25 287
3588.82 276
3589.38 261
3589.95 270
3590.51 351
3591.08 367
3591.64 363
3592.21 318
3592.77 350
3593.34 318
3593.91 282
3594.47 254
3595.04 261
3595.60 339
3596.17 282
3596.73 273
3597.30 276
3597.86 312
3598.43 355
3599.00 405
3599.56 342
3600.13 402
3600.69 374
3601.26 395
3601.82 388
3602.39 358
3602.96 311
3603.52 290
3604.09 338
3604.65 301
3605.22 375
3605.79 360
3606.35 240
3606.92 265
3607.49 283
3608.05 283
3608.62 258
3609.19 258
3609.75 228
3610.32 245
3610.89 254
3611.45 261
3612.02 310
3612.59 366
3613.15 272
3613.72 267
3614.29 291
3614.85 348
3615.42 431
3615.99 424
3616.55 384
3617.12 412
3617.69 510
3618.26 550
3618.82 580
3619.39 530
3619.96 555
3620.53 598
3621.09 553
3621.66 429
3622.23 377
3622.80 409
3623.36 408
3623.93 386
3624.50 391
3625.07 338
3625.63 291
3626.20 342
3626.77 301
3627.34 347
3627.91 356
3628.47 250
3629.04 285
3629.61 278
3630.18 271
3630.75 305
3631.31 312
3631.88 333
3632.45 291
3633.02 344
3633.59 236
3634.16 310
3634.73 296
3635.29 256
3635.86 292
3636.43 285
3637.00 272
3637.57 279
3638.14 336
3638.71 332
3639.28 274
3639.84 245
3640.41 274
3640.98 320
3641.55 341
3642.12 320
3642.69 355
3643.26 314
3643.83 298
3644.40 289
3644.97 303
3645.54 334
3646.11 320
3646.67 268
3647.24 286
3647.81 344
3648.38 271
3648.95 293
3649.52 287
3650.09 328
3650.66 373
3651.23 344
3651.80 328
3652.37 345
3652.94 397
3653.51 378
3654.08 428
3654.65 365
3655.22 364
3655.79 341
3656.36 371
3656.93 434
3657.50 415
3658.07 390
3658.64 432
3659.21 412
3659.78 386
3660.35 421
3660.93 457
3661.50 372
3662.07 377
3662.64 473
3663.21 456
3663.78 368
3664.35 378
3664.92 358
3665.49 299
3666.06 292
3666.63 300
3667.20 358
3667.78 370
3668.35 373
3668.92 396
3669.49 371
3670.06 315
3670.63 288
3671.20 299
3671.77 312
3672.35 336
3672.92 362
3673.49 335
3674.06 358
3674.63 349
3675.20 315
3675.78 292
3676.35 308
3676.92 331
3677.49 352
3678.06 355
3678.64 346
3679.21 327
3679.78 385
3680.35 368
3680.92 342
3681.50 325
3682.07 323
3682.64 295
3683.21 252
3683.79 322
3684.36 406
3684.93 328
3685.50 306
3686.07 350
3686.65 422
3687.22 416
3687.79 385
3688.37 440
3688.94 412
3689.51 442
3690.08 409
3690.66 417
3691.23 473
3691.80 399
3692.38 379
3692.95 343
3693.52 353
3694.10 314
3694.67 370
3695.24 406
3695.81 413
3696.39 352
3696.96 394
3697.54 266
3698.11 290
3698.68 323
3699.26 321
3699.83 293
3700.40 283
3700.98 322
3701.55 322
3702.12 235
3702.70 302
3703.27 248
3703.85 300
3704.42 298
3704.99 317
3705.57 295
3706.14 320
3706.72 319
3707.29 337
3707.86 376
3708.44 329
3709.01 251
3709.59 225
3710.16 249
3710.74 347
3711.31 311
3711.89 311
3712.46 296
3713.03 359
3713.61 351
3714.18 301
3714.76 348
3715.33 355
3715.91 329
3716.48 268
3717.06 269
3717.63 333
3718.21 363
3718.78 376
3719.36 358
3719.93 284
3720.51 258
3721.08 309
3721.66 331
3722.23 352
3722.81 290
3723.39 327
3723.96 290
3724.54 271
3725.11 194
3725.69 270
3726.26 323
3726.84 321
3727.41 316
3727.99 325
3728.57 307
3729.14 308
3729.72 306
3730.29 332
3730.87 311
3731.45 369
3732.02 423
3732.60 398
3733.17 399
3733.75 399
3734.33 480
3734.90 529
3735.48 392
3736.06 380
3736.63 375
3737.21 297
3737.79 332
3738.36 345
3738.94 299
3739.52 295
3740.09 286
3740.67 338
3741.25 307
3741.82 263
3742.40 267
3742.98 283
3743.55 344
3744.13 304
3744.71 245
3745.28 292
3745.86 319
3746.44 282
3747.02 321
3747.59 325
3748.17 269
3748.75 317
3749.33 301
3749.90 316
3750.48 278
3751.06 271
3751.64 286
3752.21 264
3752.79 221
3753.37 307
3753.95 254
3754.52 273
3755.10 258
3755.68 256
3756.26 271
3756.84 275
3757.41 285
3757.99 232
3758.57 323
3759.15 328
3759.73 295
3760.31 289
3760.88 285
3761.46 285
3762.04 293
3762.62 326
3763.20 275
3763.78 241
3764.35 298
3764.93 289
3765.51 237
3766.09 286
3766.67 260
3767.25 254
3767.83 258
3768.41 259
3768.99 267
3769.56 255
3770.14 267
3770.72 338
3771.30 347
3771.88 238
3772.46 256
3773.04 296
3773.62 294
3774.20 302
3774.78 281
3775.36 306
3775.94 279
3776.52 274
3777.10 225
3777.67 246
3778.25 271
3778.83 257
3779.41 309
3779.99 303
3780.57 279
3781.15 237
3781.73 207
3782.31 173
3782.89 268
3783.47 234
3784.05 240
3784.63 234
3785.21 241
3785.79 228
3786.37 256
3786.95 283
3787.54 273
3788.12 237
3788.70 272
3789.28 253
3789.86 241
3790.44 239
3791.02 257
3791.60 245
3792.18 294
3792.76 284
3793.34 270
3793.92 297
3794.50 270
3795.08 199
3795.66 243
3796.25 294
3796.83 283
3797.41 246
3797.99 276
3798.57 231
3799.15 272
3799.73 265
3800.31 243
3800.90 331
3801.48 264
3802.06 228
3802.64 285
3803.22 294
3803.80 268
3804.39 304
3804.97 270
3805.55 300
3806.13 354
3806.71 366
3807.29 340
3807.88 359
3808.46 345
3809.04 312
3809.62 343
3810.20 366
3810.79 381
3811.37 342
3811.95 332
3812.53 368
3813.12 253
3813.70 310
3814.28 342
3814.86 303
3815.45 312
3816.03 270
3816.61 262
3817.19 292
3817.78 297
3818.36 366
3818.94 311
3819.52 279
3820.11 322
3820.69 280
3821.27 220
3821.86 253
3822.44 267
3823.02 273
3823.61 304
3824.19 250
3824.77 228
3825.36 212
3825.94 250
3826.52 259
3827.11 262
3827.69 250
3828.27 250
3828.86 225
3829.44 247
3830.02 266
3830.61 290
3831.19 280
3831.77 338
3832.36 301
3832.94 256
3833.53 334
3834.11 294
3834.69 233
3835.28 205
3835.86 233
3836.45 290
3837.03 271
3837.61 259
3838.20 305
3838.78 312
3839.37 296
3839.95 260
3840.54 275
3841.12 277
3841.70 231
3842.29 261
3842.87 273
3843.46 235
3844.04 253
3844.63 297
3845.21 306
3845.80 270
3846.38 239
3846.97 255
3847.55 231
3848.14 288
3848.72 267
3849.31 303
3849.89 257
3850.48 251
3851.06 203
3851.65 323
3852.23 298
3852.82 289
3853.40 295
3853.99 273
3854.58 319
3855.16 310
3855.75 268
3856.33 293
3856.92 316
3857.50 295
3858.09 307
3858.68 330
3859.26 329
3859.85 348
3860.43 344
3861.02 398
3861.60 402
3862.19 546
3862.78 485
3863.36 482
3863.95 429
3864.54 376
3865.12 406
3865.71 398
3866.29 384
3866.88 286
3867.47 277
3868.05 377
3868.64 339
3869.23 322
3869.81 269
3870.40 220
3870.99 292
3871.57 330
3872.16 301
3872.75 274
3873.33 306
3873.92 301
3874.51 255
3875.10 229
3875.68 220
3876.27 247
3876.86 266
3877.44 307
3878.03 299
3878.62 244
3879.21 296
3879.79 294
3880.38 291
3880.97 251
3881.56 240
3882.14 302
3882.73 307
3883.32 251
3883.91 277
3884.49 276
3885.08 216
3885.67 225
3886.26 223
3886.85 274
3887.43 321
3888.02 264
3888.61 280
3889.20 309
3889.79 317
3890.38 357
3890.96 368
3891.55 362
3892.14 362
3892.73 338
3893.32 319
3893.91 319
3894.49 315
3895.08 318
3895.67 286
3896.26 288
3896.85 317
3897.44 238
3898.03 342
3898.61 337
3899.20 315
3899.79 304
3900.38 289
3900.97 271
3901.56 253
3902.15 341
3902.74 291
3903.33 354
3903.92 355
3904.51 311
3905.09 299
3905.68 225
3906.27 224
3906.86 234
3907.45 250
3908.04 274
3908.63 324
3909.22 311
3909.81 362
3910.40 276
3910.99 282
3911.58 248
3912.17 239
3912.76 256
3913.35 276
3913.94 302
3914.53 250
3915.12 288
3915.71 278
3916.30 261
3916.89 240
3917.48 250
3918.07 261
3918.66 209
3919.25 227
3919.84 264
3920.43 296
3921.02 317
3921.61 234
3922.20 265
3922.80 243
3923.39 269
3923.98 236
3924.57 236
3925.16 206
3925.75 231
3926.34 238
3926.93 309
3927.52 351
3928.11 268
3928.70 261
3929.30 241
3929.89 244
3930.48 280
3931.07 253
3931.66 247
3932.25 197
3932.84 242
3933.44 238
3934.03 281
3934.62 265
3935.21 223
3935.80 256
3936.39 209
3936.98 233
3937.58 261
3938.17 229
3938.76 264
3939.35 275
3939.94 246
3940.54 241
3941.13 247
3941.72 298
3942.31 248
3942.90 270
3943.50 265
3944.09 237
3944.68 308
3945.27 268
3945.87 307
3946.46 308
3947.05 260
3947.64 237
3948.24 217
3948.83 267
3949.42 200
3950.01 269
3950.61 211
3951.20 227
3951.79 213
3952.39 247
3952.98 259
3953.57 275
3954.16 242
3954.76 283
3955.35 270
3955.94 269
3956.54 286
3957.13 232
3957.72 272
3958.32 251
3958.91 264
3959.50 308
3960.10 294
3960.69 202
3961.28 225
3961.88 307
3962.47 279
3963.07 255
3963.66 244
3964.25 284
3964.85 247
3965.44 207
3966.03 247
3966.63 253
3967.22 264
3967.82 292
3968.41 302
3969.00 252
3969.60 313
3970.19 310
3970.79 288
3971.38 217
3971.98 232
3972.57 266
3973.17 244
3973.76 245
3974.35 273
3974.95 220
3975.54 222
3976.14 258
3976.73 208
3977.33 257
3977.92 266
3978.52 297
3979.11 295
3979.71 297
3980.30 250
3980.90 267
3981.49 248
3982.09 254
3982.68 236
3983.28 269
3983.87 258
3984.47 276
3985.06 228
3985.66 195
3986.25 256
3986.85 339
3987.45 293
3988.04 282
3988.64 336
3989.23 304
3989.83 287
3990.42 299
3991.02 309
3991.62 352
3992.21 296
3992.81 248
3993.40 306
3994.00 347
3994.60 271
3995.19 256
3995.79 309
3996.38 330
3996.98 310
3997.58 258
3998.17 281
3998.77 256
3999.37 258
3999.96 302
4000.56 258
4001.15 296
4001.75 240
4002.35 284
4002.94 260
4003.54 283
4004.14 226
4004.73 264
4005.33 284
4005.93 288
4006.53 292
4007.12 311
4007.72 301
4008.32 309
4008.91 304
4009.51 334
4010.11 312
4010.71 319
4011.30 302
4011.90 254
4012.50 277
4013.10 304
4013.69 375
4014.29 333
4014.89 338
4015.49 290
4016.08 354
4016.68 396
4017.28 434
4017.88 352
4018.47 286
4019.07 341
4019.67 350
4020.27 338
4020.87 348
4021.46 331
4022.06 343
4022.66 347
4023.26 263
4023.86 265
4024.45 329
4025.05 402
4025.65 250
4026.25 250
4026.85 334
4027.45 322
4028.05 365
4028.64 332
4029.24 298
4029.84 328
4030.44 268
4031.04 326
4031.64 391
4032.24 375
4032.84 363
4033.43 348
4034.03 350
4034.63 310
4035.23 277
4035.83 269
4036.43 250
4037.03 249
4037.63 236
4038.23 260
4038.83 303
4039.43 241
4040.03 224
4040.63 240
4041.22 239
4041.82 286
4042.42 324
4043.02 269
4043.62 235
4044.22 240
4044.82 238
4045.42 249
4046.02 278
4046.62 254
4047.22 274
4047.82 255
4048.42 234
4049.02 328
4049.62 296
4050.22 297
4050.82 341
4051.42 284
4052.02 287
4052.62 270
4053.22 280
4053.83 335
4054.43 323
4055.03 283
4055.63 348
4056.23 262
4056.83 329
4057.43 319
4058.03 284
4058.63 294
4059.23 278
4059.83 255
4060.43 269
4061.03 213
4061.64 257
4062.24 308
4062.84 261
4063.44 251
4064.04 256
4064.64 236
4065.24 250
4065.84 306
4066.45 254
4067.05 215
4067.65 261
4068.25 292
4068.85 275
4069.45 271
4070.05 289
4070.66 252
4071.26 257
4071.86 272
4072.46 280
4073.06 246
4073.67 204
4074.27 222
4074.87 206
4075.47 238
4076.07 235
4076.68 304
4077.28 304
4077.88 273
4078.48 233
4079.09 271
4079.69 256
4080.29 236
4080.89 243
4081.50 201
4082.10 210
4082.70 181
4083.30 210
4083.91 209
4084.51 259
4085.11 259
4085.71 283
4086.32 222
4086.92 225
4087.52 269
4088.13 246
4088.73 239
4089.33 317
4089.94 308
4090.54 227
4091.14 235
4091.74 291
4092.35 229
4092.95 252
4093.55 227
4094.16 228
4094.76 221
4095.37 228
4095.97 230
4096.57 258
4097.18 243
4097.78 228
4098.38 265
4098.99 241
4099.59 259
4100.20 200
4100.80 218
4101.40 228
4102.01 214
4102.61 216
4103.22 187
4103.82 263
4104.42 221
4105.03 186
4105.63 251
4106.24 201
4106.84 233
4107.45 214
4108.05 247
4108.65 255
4109.26 200
4109.86 256
4110.47 260
4111.07 238
4111.68 299
4112.28 298
4112.89 297
4113.49 298
4114.10 280
4114.70 243
4115.31 269
4115.91 275
4116.52 203
4117.12 193
4117.73 249
4118.33 213
4118.94 219
4119.54 269
4120.15 202
4120.75 209
4121.36 221
4121.97 241
4122.57 243
4123.18 258
4123.78 269
4124.39 272
4124.99 245
4125.60 251
4126.21 223
4126.81 221
4127.42 270
4128.02 266
4128.63 194
4129.24 255
4129.84 266
4130.45 206
4131.05 237
4131.66 285
4132.27 269
4132.87 292
4133.48 305
4134.08 285
4134.69 279
4135.30 301
4135.90 271
4136.51 295
4137.12 329
4137.72 346
4138.33 329
4138.94 337
4139.54 297
4140.15 298
4140.76 273
4141.37 302
4141.97 317
4142.58 309
4143.19 341
4143.79 307
4144.40 310
4145.01 359
4145.61 269
4146.22 262
4146.83 297
4147.44 331
4148.04 284
4148.65 229
4149.26 250
4149.87 203
4150.47 292
4151.08 269
4151.69 261
4152.30 265
4152.91 217
4153.51 208
4154.12 236
4154.73 231
4155.34 269
4155.94 237
4156.55 267
4157.16 226
4157.77 213
4158.38 269
4158.99 239
4159.59 200
4160.20 234
4160.81 238
4161.42 227
4162.03 281
4162.64 253
4163.24 216
4163.85 224
4164.46 250
4165.07 234
4165.68 290
4166.29 325
4166.90 280
4167.51 298
4168.11 233
4168.72 289
4169.33 271
4169.94 244
4170.55 271
4171.16 248
4171.77 288
4172.38 287
4172.99 219
4173.60 244
4174.21 254
4174.81 239
4175.42 202
4176.03 266
4176.64 265
4177.25 258
4177.86 304
4178.47 319
4179.08 267
4179.69 279
4180.30 280
4180.91 248
4181.52 297
4182.13 310
4182.74 239
4183.35 277
4183.96 270
4184.57 229
4185.18 223
4185.79 229
4186.40 236
4187.01 307
4187.62 261
4188.23 235
4188.84 239
4189.45 240
4190.06 278
4190.67 242
4191.29 223
4191.90 254
4192.51 271
4193.12 291
4193.73 298
4194.34 344
4194.95 313
4195.56 291
4196.17 344
4196.78 311
4197.39 300
4198.00 307
4198.62 344
4199.23 359
4199.84 288
4200.45 313
4201.06 291
4201.67 313
4202.28 296
4202.89 293
4203.51 311
4204.12 390
4204.73 352
4205.34 337
4205.95 328
4206.56 287
4207.18 308
4207.79 274
4208.40 299
4209.01 253
4209.62 233
4210.24 264
4210.85 253
4211.46 255
4212.07 263
4212.68 263
4213.30 182
4213.91 260
4214.52 289
4215.13 310
4215.74 328
4216.36 316
4216.97 286
4217.58 281
4218.19 298
4218.81 351
4219.42 343
4220.03 419
4220.65 434
4221.26 466
4221.87 421
4222.48 493
4223.10 583
4223.71 500
4224.32 483
4224.94 453
4225.55 442
4226.16 435
4226.78 407
4227.39 383
4228.00 457
4228.61 485
4229.23 500
4229.84 387
4230.46 379
4231.07 379
4231.68 402
4232.30 405
4232.91 462
4233.52 480
4234.14 493
4234.75 437
4235.36 533
4235.98 496
4236.59 413
4237.21 430
4237.82 434
4238.43 382
4239.05 335
4239.66 378
4240.28 318
4240.89 308
4241.50 254
4242.12 250
4242.73 294
4243.35 368
4243.96 383
4244.58 336
4245.19 324
4245.81 311
4246.42 296
4247.03 313
4247.65 318
4248.26 335
4248.88 354
4249.49 343
4250.11 309
4250.72 274
4251.34 317
4251.95 278
4252.57 315
4253.18 245
4253.80 327
4254.41 323
4255.03 251
4255.64 312
4256.26 283
4256.88 300
4257.49 314
4258.11 307
4258.72 279
4259.34 236
4259.95 280
4260.57 302
4261.18 286
4261.80 272
4262.42 315
4263.03 293
4263.65 237
4264.26 253
4264.88 302
4265.49 286
4266.11 265
4266.73 305
4267.34 323
4267.96 324
4268.58 281
4269.19 300
4269.81 357
4270.42 298
4271.04 304
4271.66 309
4272.27 277
4272.89 300
4273.51 220
4274.12 259
4274.74 305
4275.36 284
4275.97 213
4276.59 272
4277.21 337
4277.82 243
4278.44 242
4279.06 276
4279.67 265
4280.29 234
4280.91 280
4281.53 234
4282.14 209
4282.76 257
4283.38 280
4283.99 264
4284.61 238
4285.23 263
4285.85 289
4286.46 223
4287.08 246
4287.70 257
4288.32 308
4288.93 285
4289.55 272
4290.17 262
4290.79 205
4291.41 241
4292.02 232
4292.64 190
4293.26 236
4293.88 265
4294.50 247
4295.11 271
4295.73 226
4296.35 235
4296.97 250
4297.59 256
4298.21 222
4298.82 228
4299.44 285
4300.06 285
4300.68 227
4301.30 211
4301.92 173
4302.53 193
4303.15 227
4303.77 237
4304.39 255
4305.01 236
4305.63 194
4306.25 235
4306.87 271
4307.49 259
4308.10 272
4308.72 238
4309.34 245
4309.96 246
4310.58 269
4311.20 234
4311.82 206
4312.44 196
4313.06 223
4313.68 249
4314.30 221
4314.92 210
4315.54 234
4316.16 252
4316.78 306
4317.40 271
4318.02 312
4318.64 265
4319.26 259
4319.88 249
4320.50 245
4321.11 280
4321.74 275
4322.36 228
4322.98 250
4323.60 279
4324.22 302
4324.84 280
4325.46 290
4326.08 297
4326.70 286
4327.32 290
4327.94 297
4328.56 320
4329.18 326
4329.80 299
4330.42 303
4331.04 267
4331.66 249
4332.28 259
4332.90 288
4333.52 302
4334.15 245
4334.77 252
4335.39 249
4336.01 288
4336.63 259
4337.25 245
4337.87 302
4338.49 333
4339.11 394
4339.74 316
4340.36 283
4340.98 278
4341.60 319
4342.22 331
4342.84 299
4343.46 253
4344.09 290
4344.71 375
4345.33 425
4345.95 480
4346.57 358
4347.19 368
4347.82 439
4348.44 517
4349.06 490
4349.68 433
4350.30 482
4350.93 356
4351.55 313
4352.17 311
4352.79 320
4353.42 317
4354.04 306
4354.66 279
4355.28 259
4355.91 238
4356.53 236
4357.15 248
4357.77 261
4358.40 294
4359.02 226
4359.64 197
4360.26 224
4360.89 267
4361.51 297
4362.13 288
4362.76 317
4363.38 304
4364.00 291
4364.62 321
4365.25 302
4365.87 243
4366.49 207
4367.12 179
4367.74 234
4368.36 209
4368.99 210
4369.61 220
4370.23 206
4370.86 219
4371.48 200
4372.11 186
4372.73 224
4373.35 252
4373.98 196
4374.60 273
4375.22 261
4375.85 241
4376.47 232
4377.10 264
4377.72 243
4378.34 252
4378.97 287
4379.59 290
4380.22 208
4380.84 279
4381.47 314
4382.09 215
4382.71 232
4383.34 248
4383.96 259
4384.59 208
4385.21 260
4385.84 239
4386.46 222
4387.09 271
4387.71 233
4388.34 199
4388.96 199
4389.59 255
4390.21 259
4390.84 224
4391.46 207
4392.09 258
4392.71 203
4393.34 210
4393.96 224
4394.59 205
4395.21 211
4395.84 230
4396.46 240
4397.09 230
4397.71 200
4398.34 195
4398.96 269
4399.59 213
4400.22 223
4400.84 271
4401.47 260
4402.09 259
4402.72 231
4403.34 230
4403.97 233
4404.60 212
4405.22 233
4405.85 249
4406.47 217
4407.10 209
4407.73 278
4408.35 241
4408.98 258
4409.61 331
4410.23 300
4410.86 275
4411.48 251
4412.11 247
4412.74 249
4413.36 280
4413.99 263
4414.62 242
4415.24 262
4415.87 245
4416.50 236
4417.12 269
4417.75 274
4418.38 267
4419.01 250
4419.63 203
4420.26 267
4420.89 256
4421.51 225
4422.14 233
4422.77 280
4423.40 275
4424.02 213
4424.65 178
4425.28 150
4425.91 217
4426.53 215
4427.16 245
4427.79 237
4428.42 219
4429.04 190
4429.67 231
4430.30 210
4430.93 154
4431.55 254
4432.18 313
4432.81 291
4433.44 306
4434.07 253
4434.69 190
4435.32 222
4435.95 191
4436.58 210
4437.21 266
4437.84 202
4438.46 210
4439.09 258
4439.72 228
4440.35 209
4440.98 240
4441.61 271
4442.24 236
4442.86 225
4443.49 222
4444.12 230
4444.75 206
4445.38 200
4446.01 205
4446.64 209
4447.27 199
4447.90 221
4448.52 259
4449.15 311
4449.78 236
4450.41 213
4451.04 249
4451.67 216
4452.30 267
4452.93 238
4453.56 259
4454.19 233
4454.82 262
4455.45 346
4456.08 304
4456.71 252
4457.34 192
4457.97 254
4458.60 284
4459.23 226
4459.86 205
4460.49 269
4461.12 242
4461.75 236
4462.38 202
4463.01 207
4463.64 182
4464.27 223
4464.90 227
4465.53 153
4466.16 194
4466.79 217
4467.42 209
4468.05 176
4468.68 182
4469.31 193
4469.94 223
4470.57 214
4471.20 185
4471.83 196
4472.46 187
4473.09 228
4473.72 227
4474.35 213
4474.99 189
4475.62 205
4476.25 203
4476.88 222
4477.51 216
4478.14 232
4478.77 246
4479.40 244
4480.03 280
4480.67 211
4481.30 191
4481.93 231
4482.56 265
4483.19 252
4483.82 262
4484.46 243
4485.09 249
4485.72 272
4486.35 238
4486.98 218
4487.61 214
4488.25 226
4488.88 202
4489.51 222
4490.14 206
4490.77 247
4491.41 203
4492.04 256
4492.67 243
4493.30 255
4493.94 239
4494.57 227
4495.20 228
4495.83 225
4496.46 264
4497.10 251
4497.73 239
4498.36 216
4498.99 220
4499.63 225
4500.26 230
4500.89 359
4501.53 268
4502.16 285
4502.79 323
4503.42 303
4504.06 264
4504.69 283
4505.32 271
4505.96 262
4506.59 298
4507.22 245
4507.86 263
4508.49 248
4509.12 286
4509.76 254
4510.39 222
4511.02 200
4511.66 232
4512.29 197
4512.92 187
4513.56 233
4514.19 260
4514.83 274
4515.46 249
4516.09 180
4516.73 205
4517.36 200
4517.99 234
4518.63 196
4519.26 265
4519.90 284
4520.53 219
4521.17 242
4521.80 258
4522.43 252
4523.07 200
4523.70 240
4524.34 215
4524.97 175
4525.61 199
4526.24 232
4526.88 226
4527.51 224
4528.14 232
4528.78 270
4529.41 356
4530.05 318
4530.68 390
4531.32 371
4531.95 405
4532.59 465
4533.22 373
4533.86 404
4534.49 395
4535.13 341
4535.76 360
4536.40 326
4537.04 339
4537.67 248
4538.31 247
4538.94 262
4539.58 225
4540.21 246
4540.85 261
4541.48 232
4542.12 229
4542.76 211
4543.39 188
4544.03 212
4544.66 249
4545.30 208
4545.93 223
4546.57 242
4547.21 236
4547.84 244
4548.48 217
4549.11 201
4549.75 233
4550.39 267
4551.02 232
4551.66 224
4552.30 259
4552.93 276
4553.57 257
4554.21 250
4554.84 259
4555.48 271
4556.12 271
4556.75 237
4557.39 232
4558.03 263
4558.66 255
4559.30 235
4559.94 243
4560.57 238
4561.21 226
4561.85 220
4562.48 204
4563.12 215
4563.76 234
4564.40 240
4565.03 216
4565.67 233
4566.31 228
4566.95 287
4567.58 251
4568.22 250
4568.86 247
4569.50 271
4570.13 216
4570.77 209
4571.41 215
4572.05 190
4572.68 235
4573.32 281
4573.96 235
4574.60 223
4575.24 243
4575.87 236
4576.51 198
4577.15 222
4577.79 182
4578.43 252
4579.06 239
4579.70 235
4580.34 276
4580.98 232
4581.62 246
4582.26 218
4582.90 226
4583.53 215
4584.17 199
4584.81 187
4585.45 247
4586.09 224
4586.73 260
4587.37 192
4588.01 180
4588.64 234
4589.28 266
4589.92 280
4590.56 255
4591.20 240
4591.84 258
4592.48 227
4593.12 198
4593.76 178
4594.40 258
4595.04 239
4595.68 216
4596.31 184
4596.95 181
4597.59 188
4598.23 238
4598.87 255
4599.51 219
4600.15 230
4600.79 211
4601.43 261
4602.07 206
4602.71 253
4603.35 251
4603.99 228
4604.63 269
4605.27 275
4605.91 260
4606.55 248
4607.19 285
4607.83 234
4608.47 238
4609.11 243
4609.75 200
4610.39 197
4611.03 275
4611.68 223
4612.32 240
4612.96 238
4613.60 174
4614.24 204
4614.88 266
4615.52 268
4616.16 231
4616.80 229
4617.44 201
4618.08 206
4618.72 190
4619.36 201
4620.01 187
4620.65 250
4621.29 223
4621.93 200
4622.57 159
4623.21 247
4623.85 220
4624.50 218
4625.14 219
4625.78 242
4626.42 183
4627.06 201
4627.70 297
4628.34 218
4628.99 236
4629.63 214
4630.27 212
4630.91 255
4631.55 199
4632.20 242
4632.84 210
4633.48 245
4634.12 224
4634.76 186
4635.41 210
4636.05 245
4636.69 229
4637.33 185
4637.98 271
4638.62 279
4639.26 316
4639.90 304
4640.55 254
4641.19 238
4641.83 222
4642.47 298
4643.12 270
4643.76 287
4644.40 242
4645.04 276
4645.69 237
4646.33 243
4646.97 239
4647.62 221
4648.26 230
4648.90 207
4649.55 262
4650.19 270
4650.83 267
4651.48 279
4652.12 265
4652.76 242
4653.41 297
4654.05 329
4654.69 292
4655.34 267
4655.98 302
4656.62 239
4657.27 247
4657.91 284
4658.55 210
4659.20 212
4659.84 212
4660.49 219
4661.13 283
4661.77 272
4662.42 302
4663.06 249
4663.71 238
4664.35 225
4664.99 237
4665.64 226
4666.28 162
4666.93 184
4667.57 187
4668.22 200
4668.86 228
4669.51 237
4670.15 248
4670.79 243
4671.44 215
4672.08 192
4672.73 196
4673.37 237
4674.02 268
4674.66 240
4675.31 171
4675.95 224
4676.60 232
4677.24 197
4677.89 194
4678.53 182
4679.18 195
4679.82 241
4680.47 198
4681.12 187
4681.76 210
4682.41 206
4683.05 189
4683.70 207
4684.34 249
4684.99 219
4685.63 173
4686.28 212
4686.93 218
4687.57 229
4688.22 236
4688.86 232
4689.51 191
4690.15 185
4690.80 176
4691.45 225
4692.09 275
4692.74 214
4693.39 253
4694.03 240
4694.68 239
4695.32 248
4695.97 226
4696.62 240
4697.26 240
4697.91 206
4698.56 205
4699.20 222
4699.85 316
4700.50 245
4701.14 216
4701.79 186
4702.44 192
4703.08 208
4703.73 214
4704.38 205
4705.02 171
4705.67 164
4706.32 187
4706.97 227
4707.61 242
4708.26 213
4708.91 187
4709.55 188
4710.20 216
4710.85 234
4711.50 259
4712.14 268
4712.79 261
4713.44 258
4714.09 236
4714.73 233
4715.38 242
4716.03 237
4716.68 173
4717.33 165
4717.97 241
4718.62 241
4719.27 196
4719.92 258
4720.57 228
4721.21 186
4721.86 197
4722.51 266
4723.16 255
4723.81 241
4724.45 206
4725.10 236
4725.75 263
4726.40 251
4727.05 203
4727.70 263
4728.35 246
4728.99 186
4729.64 192
4730.29 222
4730.94 243
4731.59 247
4732.24 192
4732.89 185
4733.54 216
4734.19 233
4734.83 252
4735.48 233
4736.13 221
4736.78 262
4737.43 266
4738.08 217
4738.73 262
4739.38 233
4740.03 251
4740.68 237
4741.33 263
4741.98 236
4742.63 222
4743.28 219
4743.93 214
4744.58 248
4745.23 202
4745.87 204
4746.52 197
4747.17 260
4747.82 279
4748.47 243
4749.12 241
4749.77 303
4750.42 263
4751.08 256
4751.73 260
4752.38 241
4753.03 286
4753.68 326
4754.33 318
4754.98 268
4755.63 278
4756.28 289
4756.93 256
4757.58 243
4758.23 205
4758.88 276
4759.53 304
4760.18 235
4760.83 244
4761.48 237
4762.13 289
4762.79 189
4763.44 218
4764.09 234
4764.74 212
4765.39 236
4766.04 262
4766.69 237
4767.34 221
4767.99 269
4768.65 259
4769.30 244
4769.95 278
4770.60 261
4771.25 236
4771.90 231
4772.56 224
4773.21 204
4773.86 192
4774.51 239
4775.16 196
4775.81 187
4776.47 246
4777.12 263
4777.77 238
4778.42 232
4779.07 244
4779.73 254
4780.38 293
4781.03 315
4781.68 248
4782.34 211
4782.99 218
4783.64 207
4784.29 245
4784.94 264
4785.60 231
4786.25 256
4786.90 247
4787.56 235
4788.21 236
4788.86 202
4789.51 243
4790.17 197
4790.82 197
4791.47 241
4792.13 264
4792.78 223
4793.43 152
4794.08 195
4794.74 170
4795.39 172
4796.04 228
4796.70 255
4797.35 205
4798.00 208
4798.66 180
4799.31 211
4799.96 205
4800.62 183
4801.27 202
4801.93 185
4802.58 147
4803.23 200
4803.89 217
4804.54 193
4805.19 201
4805.85 260
4806.50 184
4807.16 170
4807.81 197
4808.46 220
4809.12 228
4809.77 169
4810.43 185
4811.08 202
4811.73 223
4812.39 244
4813.04 237
4813.70 240
4814.35 225
4815.01 222
4815.66 221
4816.32 217
4816.97 230
4817.63 280
4818.28 226
4818.94 231
4819.59 262
4820.24 234
4820.90 266
4821.55 250
4822.21 207
4822.86 215
4823.52 242
4824.18 252
4824.83 237
4825.49 256
4826.14 257
4826.80 270
4827.45 230
4828.11 284
4828.76 251
4829.42 277
4830.07 307
4830.73 264
4831.38 264
4832.04 242
4832.70 255
4833.35 256
4834.01 268
4834.66 389
4835.32 332
4835.98 337
4836.63 301
4837.29 258
4837.94 332
4838.60 320
4839.26 340
4839.91 366
4840.57 357
4841.22 307
4841.88 335
4842.54 344
4843.19 325
4843.85 314
4844.51 300
4845.16 270
4845.82 297
4846.48 270
4847.13 247
4847.79 270
4848.45 238
4849.10 234
4849.76 273
4850.42 309
4851.07 278
4851.73 364
4852.39 351
4853.05 323
4853.70 229
4854.36 233
4855.02 274
4855.68 290
4856.33 306
4856.99 270
4857.65 232
4858.30 258
4858.96 312
4859.62 358
4860.28 356
4860.94 295
4861.59 323
4862.25 354
4862.91 322
4863.57 330
4864.22 361
4864.88 299
4865.54 317
4866.20 345
4866.86 347
4867.51 337
4868.17 333
4868.83 279
4869.49 265
4870.15 313
4870.81 291
4871.46 257
4872.12 267
4872.78 322
4873.44 246
4874.10 263
4874.76 244
4875.41 233
4876.07 244
4876.73 206
4877.39 227
4878.05 238
4878.71 273
4879.37 244
4880.03 243
4880.69 222
4881.34 276
4882.00 239
4882.66 193
4883.32 222
4883.98 235
4884.64 233
4885.30 232
4885.96 212
4886.62 227
4887.28 239
4887.94 248
4888.60 214
4889.26 228
4889.92 239
4890.58 209
4891.24 254
4891.89 257
4892.55 242
4893.21 234
4893.87 285
4894.53 232
4895.19 226
4895.85 191
4896.51 201
4897.17 177
4897.83 190
4898.49 210
4899.16 240
4899.82 198
4900.48 213
4901.14 251
4901.80 222
4902.46 204
4903.12 183
4903.78 214
4904.44 281
4905.10 247
4905.76 199
4906.42 221
4907.08 244
4907.74 171
4908.40 163
4909.06 194
4909.72 245
4910.39 251
4911.05 223
4911.71 207
4912.37 263
4913.03 275
4913.69 234
4914.35 189
4915.01 192
4915.68 180
4916.34 244
4917.00 161
4917.66 205
4918.32 243
4918.98 219
4919.64 188
4920.31 195
4920.97 225
4921.63 239
4922.29 266
4922.95 236
4923.62 231
4924.28 183
4924.94 167
4925.60 189
4926.26 158
4926.93 180
4927.59 174
4928.25 206
4928.91 226
4929.57 198
4930.24 181
4930.90 205
4931.56 279
4932.22 265
4932.89 244
4933.55 215
4934.21 201
4934.87 173
4935.54 196
4936.20 161
4936.86 204
4937.53 183
4938.19 164
4938.85 205
4939.51 237
4940.18 210
4940.84 247
4941.50 232
4942.17 204
4942.83 214
4943.49 215
4944.16 226
4944.82 179
4945.48 234
4946.15 226
4946.81 191
4947.47 167
4948.14 234
4948.80 216
4949.46 183
4950.13 193
4950.79 186
4951.45 203
4952.12 207
4952.78 216
4953.45 179
4954.11 199
4954.77 215
4955.44 210
4956.10 176
4956.77 183
4957.43 190
4958.09 212
4958.76 213
4959.42 222
4960.09 176
4960.75 178
4961.42 227
4962.08 247
4962.75 281
4963.41 287
4964.07 267
4964.74 242
4965.40 256
4966.07 202
4966.73 266
4967.40 233
4968.06 166
4968.73 168
4969.39 185
4970.06 250
4970.72 229
4971.39 173
4972.05 217
4972.72 228
4973.38 163
4974.05 186
4974.71 188
4975.38 204
4976.05 237
4976.71 209
4977.38 194
4978.04 204
4978.71 213
4979.37 217
4980.04 200
4980.70 241
4981.37 244
4982.04 188
4982.70 165
4983.37 183
4984.03 193
4984.70 199
4985.37 242
4986.03 210
4986.70 211
4987.36 208
4988.03 209
4988.70 224
4989.36 275
4990.03 208
4990.70 222
4991.36 212
4992.03 214
4992.69 172
4993.36 175
4994.03 164
4994.69 190
4995.36 189
4996.03 190
4996.69 178
4997.36 177
4998.03 195
4998.70 200
4999.36 197
5000.03 200
5000.70 199
5001.36 185
5002.03 169
5002.70 201
5003.37 190
5004.03 215
5004.70 190
5005.37 173
5006.03 198
5006.70 233
5007.37 191
5008.04 204
5008.70 216
5009.37 170
5010.04 213
5010.71 218
5011.38 176
5012.04 206
5012.71 258
5013.38 193
5014.05 234
5014.72 242
5015.38 296
5016.05 233
5016.72 219
5017.39 187
5018.06 219
5018.72 256
5019.39 352
5020.06 275
5020.73 296
5021.40 293
5022.07 272
5022.73 306
5023.40 342
5024.07 335
5024.74 364
5025.41 356
5026.08 339
5026.75 313
5027.42 304
5028.08 292
5028.75 310
5029.42 298
5030.09 245
5030.76 228
5031.43 222
5032.10 192
5032.77 217
5033.44 217
5034.11 170
5034.78 176
5035.45 212
5036.11 206
5036.78 170
5037.45 209
5038.12 214
5038.79 159
5039.46 164
5040.13 178
5040.80 169
5041.47 172
5042.14 183
5042.81 189
5043.48 244
5044.15 205
5044.82 191
5045.49 214
5046.16 234
5046.83 183
5047.50 211
5048.17 206
5048.84 221
5049.51 281
5050.18 218
5050.85 195
5051.52 171
5052.19 212
5052.86 217
5053.54 202
5054.21 190
5054.88 211
5055.55 200
5056.22 205
5056.89 201
5057.56 176
5058.23 165
5058.90 234
5059.57 224
5060.24 197
5060.91 198
5061.59 203
5062.26 208
5062.93 193
5063.60 214
5064.27 210
5064.94 252
5065.61 257
5066.28 187
5066.96 190
5067.63 208
5068.30 248
5068.97 256
5069.64 225
5070.31 218
5070.99 220
5071.66 175
5072.33 170
5073.00 204
5073.67 210
5074.35 165
5075.02 154
5075.69 191
5076.36 245
5077.03 207
5077.71 251
5078.38 238
5079.05 193
5079.72 197
5080.39 208
5081.07 234
5081.74 226
5082.41 203
5083.08 197
5083.76 222
5084.43 187
5085.10 204
5085.78 224
5086.45 195
5087.12 219
5087.79 220
5088.47 245
5089.14 270
5089.81 270
5090.49 286
5091.16 295
5091.83 246
5092.51 201
5093.18 224
5093.85 222
5094.52 220
5095.20 206
5095.87 235
5096.54 270
5097.22 269
5097.89 273
5098.57 266
5099.24 268
5099.91 262
5100.59 229
5101.26 198
5101.93 208
5102.61 223
5103.28 188
5103.96 189
5104.63 235
5105.30 229
5105.98 234
5106.65 249
5107.33 231
5108.00 209
5108.67 208
5109.35 224
5110.02 232
5110.70 202
5111.37 196
5112.05 164
5112.72 133
5113.40 172
5114.07 185
5114.74 163
5115.42 154
5116.09 188
5116.77 211
5117.44 231
5118.12 252
5118.79 242
5119.47 257
5120.14 259
5120.82 220
5121.49 255
5122.17 244
5122.84 239
5123.52 244
5124.19 247
5124.87 223
5125.54 192
5126.22 221
5126.90 236
5127.57 164
5128.25 154
5128.92 180
5129.60 205
5130.27 159
5130.95 175
5131.62 211
5132.30 206
5132.98 244
5133.65 204
5134.33 211
5135.00 220
5135.68 209
5136.36 204
5137.03 204
5137.71 211
5138.38 225
5139.06 204
5139.74 196
5140.41 200
5141.09 212
5141.77 209
5142.44 188
5143.12 183
5143.80 210
5144.47 218
5145.15 244
5145.83 204
5146.50 189
5147.18 204
5147.86 175
5148.53 191
5149.21 205
5149.89 191
5150.56 203
5151.24 210
5151.92 242
5152.60 184
5153.27 199
5153.95 202
5154.63 184
5155.30 179
5155.98 208
5156.66 218
5157.34 170
5158.01 224
5158.69 216
5159.37 197
5160.05 209
5160.72 172
5161.40 205
5162.08 181
5162.76 186
5163.44 164
5164.11 223
5164.79 235
5165.47 217
5166.15 208
5166.83 170
5167.50 191
5168.18 203
5168.86 203
5169.54 238
5170.22 181
5170.89 211
5171.57 228
5172.25 228
5172.93 189
5173.61 221
5174.29 279
5174.97 232
5175.64 196
5176.32 233
5177.00 184
5177.68 157
5178.36 196
5179.04 248
5179.72 190
5180.40 178
5181.08 149
5181.75 181
5182.43 193
5183.11 174
5183.79 174
5184.47 215
5185.15 228
5185.83 206
5186.51 183
5187.19 171
5187.87 216
5188.55 185
5189.23 198
5189.91 192
5190.59 173
5191.27 192
5191.95 179
5192.63 167
5193.31 185
5193.98 178
5194.66 181
5195.34 215
5196.02 210
5196.70 161
5197.38 172
5198.07 201
5198.75 219
5199.43 184
5200.11 205
5200.79 206
5201.47 199
5202.15 222
5202.83 196
5203.51 176
5204.19 212
5204.87 216
5205.55 191
5206.23 229
5206.91 224
5207.59 203
5208.27 217
5208.95 202
5209.63 201
5210.31 225
5211.00 217
5211.68 213
5212.36 166
5213.04 169
5213.72 189
5214.40 170
5215.08 170
5215.76 186
5216.45 176
5217.13 180
5217.81 174
5218.49 210
5219.17 189
5219.85 182
5220.53 176
5221.22 207
5221.90 215
5222.58 191
5223.26 189
5223.94 176
5224.62 168
5225.31 225
5225.99 180
5226.67 174
5227.35 197
5228.03 228
5228.72 178
5229.40 181
5230.08 135
5230.76 161
5231.45 243
5232.13 219
5232.81 169
5233.49 175
5234.18 149
5234.86 180
5235.54 206
5236.22 185
5236.91 157
5237.59 166
5238.27 164
5238.95 226
5239.64 192
5240.32 187
5241.00 213
5241.69 187
5242.37 238
5243.05 221
5243.73 216
5244.42 227
5245.10 148
5245.78 183
5246.47 227
5247.15 194
5247.83 236
5248.52 189
5249.20 193
5249.88 205
5250.57 163
5251.25 177
5251.94 185
5252.62 167
5253.30 216
5253.99 223
5254.67 194
5255.35 196
5256.04 199
5256.72 152
5257.41 168
5258.09 184
5258.77 212
5259.46 189
5260.14 183
5260.83 207
5261.51 189
5262.20 182
5262.88 165
5263.56 172
5264.25 198
5264.93 196
5265.62 196
5266.30 213
5266.99 222
5267.67 214
5268.36 220
5269.04 168
5269.73 169
5270.41 249
5271.10 203
5271.78 155
5272.47 242
5273.15 227
5273.84 168
5274.52 195
5275.21 160
5275.89 188
5276.58 208
5277.26 209
5277.95 185
5278.63 151
5279.32 213
5280.00 280
5280.69 206
5281.37 214
5282.06 204
5282.75 198
5283.43 270
5284.12 280
5284.80 271
5285.49 243
5286.17 250
5286.86 242
5287.55 211
5288.23 217
5288.92 215
5289.60 265
5290.29 246
5290.98 233
5291.66 218
5292.35 167
5293.04 194
5293.72 215
5294.41 196
5295.10 213
5295.78 210
5296.47 175
5297.15 213
5297.84 195
5298.53 197
5299.21 171
5299.90 136
5300.59 208
5301.28 206
5301.96 190
5302.65 196
5303.34 242
5304.02 231
5304.71 199
5305.40 201
5306.08 200
5306.77 216
5307.46 193
5308.15 210
5308.83 196
5309.52 182
5310.21 188
5310.90 206
5311.58 205
5312.27 182
5312.96 197
5313.65 154
5314.33 184
5315.02 211
5315.71 166
5316.40 213
5317.09 243
5317.77 209
5318.46 212
5319.15 215
5319.84 221
5320.53 216
5321.21 231
5321.90 257
5322.59 190
5323.28 185
5323.97 197
5324.65 281
5325.34 269
5326.03 212
5326.72 206
5327.41 242
5328.10 218
5328.79 194
5329.47 201
5330.16 209
5330.85 204
5331.54 188
5332.23 181
5332.92 183
5333.61 181
5334.30 181
5334.99 184
5335.67 197
5336.36 203
5337.05 188
5337.74 223
5338.43 239
5339.12 182
5339.81 204
5340.50 213
5341.19 210
5341.88 210
5342.57 204
5343.26 218
5343.95 248
5344.64 269
5345.33 248
5346.02 218
5346.71 227
5347.40 291
5348.09 346
5348.78 347
5349.47 376
5350.16 366
5350.85 378
5351.54 419
5352.23 407
5352.92 446
5353.61 387
5354.30 366
5354.99 307
5355.68 240
5356.37 320
5357.06 305
5357.75 292
5358.44 252
5359.13 229
5359.82 230
5360.51 241
5361.20 261
5361.89 229
5362.58 203
5363.27 260
5363.97 236
5364.66 208
5365.35 208
5366.04 210
5366.73 243
5367.42 211
5368.11 189
5368.80 213
5369.49 242
5370.19 218
5370.88 229
5371.57 228
5372.26 209
5372.95 166
5373.64 149
5374.33 168
5375.03 162
5375.72 216
5376.41 205
5377.10 193
5377.79 201
5378.49 169
5379.18 179
5379.87 189
5380.56 209
5381.25 179
5381.95 180
5382.64 167
5383.33 158
5384.02 157
5384.71 178
5385.41 144
5386.10 203
5386.79 209
5387.48 195
5388.18 223
5388.87 201
5389.56 239
5390.25 222
5390.95 178
5391.64 249
5392.33 211
5393.02 220
5393.72 185
5394.41 216
5395.10 198
5395.80 203
5396.49 177
5397.18 192
5397.88 183
5398.57 195
5399.26 155
5399.95 166
5400.65 207
5401.34 222
5402.03 184
5402.73 192
5403.42 157
5404.12 169
5404.81 190
5405.50 224
5406.20 255
5406.89 249
5407.58 224
5408.28 227
5408.97 201
5409.66 232
5410.36 216
5411.05 228
5411.75 210
5412.44 213
5413.13 159
5413.83 162
5414.52 161
5415.22 187
5415.91 181
5416.61 194
5417.30 208
5417.99 223
5418.69 214
5419.38 181
5420.08 145
5420.77 167
5421.47 182
5422.16 200
5422.86 178
5423.55 179
5424.25 182
5424.94 206
5425.64 206
5426.33 211
5427.03 195
5427.72 210
5428.42 166
5429.11 185
5429.81 149
5430.50 176
5431.20 191
5431.89 161
5432.59 194
5433.28 218
5433.98 211
5434.67 206
5435.37 215
5436.06 209
5436.76 225
5437.46 202
5438.15 206
5438.85 256
5439.54 202
5440.24 209
5440.93 201
5441.63 214
5442.33 206
5443.02 244
5443.72 214
5444.41 227
5445.11 219
5445.81 242
5446.50 249
5447.20 258
5447.90 262
5448.59 242
5449.29 243
5449.98 223
5450.68 238
5451.38 269
5452.07 318
5452.77 284
5453.47 261
5454.16 240
5454.86 189
5455.56 222
5456.25 220
5456.95 196
5457.65 202
5458.35 191
5459.04 202
5459.74 232
5460.44 237
5461.13 202
5461.83 176
5462.53 239
5463.23 261
5463.92 242
5464.62 220
5465.32 228
5466.02 287
5466.71 276
5467.41 246
5468.11 232
5468.81 259
5469.50 288
5470.20 256
5470.90 239
5471.60 191
5472.29 209
5472.99 208
5473.69 220
5474.39 256
5475.09 230
5475.78 179
5476.48 204
5477.18 166
5477.88 220
5478.58 256
5479.28 244
5479.97 251
5480.67 290
5481.37 229
5482.07 283
5482.77 257
5483.47 284
5484.17 312
5484.86 312
5485.56 289
5486.26 266
5486.96 220
5487.66 213
5488.36 187
5489.06 248
5489.76 269
5490.45 255
5491.15 265
5491.85 292
5492.55 184
5493.25 272
5493.95 225
5494.65 266
5495.35 297
5496.05 289
5496.75 288
5497.45 265
5498.15 268
5498.85 311
5499.55 306
5500.25 335
5500.95 337
5501.65 302
5502.35 340
5503.04 300
5503.74 267
5504.44 360
5505.14 330
5505.84 300
5506.54 345
5507.24 278
5507.94 265
5508.65 224
5509.35 227
5510.05 257
5510.75 230
5511.45 215
5512.15 263
5512.85 257
5513.55 266
5514.25 241
5514.95 231
5515.65 251
5516.35 275
5517.05 183
5517.75 201
5518.45 185
5519.15 209
5519.85 193
5520.56 248
5521.26 239
5521.96 214
5522.66 201
5523.36 280
5524.06 252
5524.76 261
5525.46 225
5526.16 218
5526.87 237
5527.57 208
5528.27 245
5528.97 196
5529.67 234
5530.37 174
5531.07 186
5531.78 205
5532.48 180
5533.18 178
5533.88 197
5534.58 185
5535.29 201
5535.99 199
5536.69 211
5537.39 199
5538.09 243
5538.80 195
5539.50 204
5540.20 193
5540.90 195
5541.60 221
5542.31 230
5543.01 196
5543.71 191
5544.41 187
5545.12 196
5545.82 202
5546.52 232
5547.22 239
5547.93 209
5548.63 242
5549.33 265
5550.04 249
5550.74 209
5551.44 204
5552.14 219
5552.85 206
5553.55 171
5554.25 192
5554.96 204
5555.66 170
5556.36 161
5557.07 167
5557.77 139
5558.47 191
5559.18 165
5559.88 175
5560.58 177
5561.29 175
5561.99 215
5562.69 183
5563.40 202
5564.10 179
5564.80 197
5565.51 197
5566.21 216
5566.92 218
5567.62 185
5568.32 229
5569.03 217
5569.73 185
5570.44 176
5571.14 196
5571.84 195
5572.55 169
5573.25 168
5573.96 150
5574.66 182
5575.37 209
5576.07 192
5576.78 218
5577.48 179
5578.18 164
5578.89 218
5579.59 198
5580.30 186
5581.00 209
5581.71 225
5582.41 228
5583.12 183
5583.82 148
5584.53 158
5585.23 144
5585.94 144
5586.64 153
5587.35 206
5588.05 162
5588.76 183
5589.46 205
5590.17 199
5590.88 187
5591.58 166
5592.29 186
5592.99 186
5593.70 217
5594.40 231
5595.11 195
5595.81 189
5596.52 195
5597.23 174
5597.93 142
5598.64 177
5599.34 166
5600.05 219
5600.76 195
5601.46 137
5602.17 167
5602.87 179
5603.58 158
5604.29 166
5604.99 179
5605.70 175
5606.41 189
5607.11 186
5607.82 208
5608.52 172
5609.23 173
5609.94 164
5610.64 176
5611.35 159
5612.06 150
5612.76 172
5613.47 172
5614.18 187
5614.89 215
5615.59 174
5616.30 173
5617.01 160
5617.71 185
5618.42 214
5619.13 165
5619.84 180
5620.54 167
5621.25 216
5621.96 222
5622.66 154
5623.37 187
5624.08 175
5624.79 167
5625.49 196
5626.20 129
5626.91 153
5627.62 172
5628.33 154
5629.03 160
5629.74 175
5630.45 168
5631.16 162
5631.87 170
5632.57 186
5633.28 160
5633.99 121
5634.70 188
5635.41 184
5636.11 151
5636.82 172
5637.53 184
5638.24 165
5638.95 169
5639.66 185
5640.36 207
5641.07 166
5641.78 149
5642.49 112
5643.20 163
5643.91 171
5644.62 134
5645.33 163
5646.03 137
5646.74 173
5647.45 186
5648.16 170
5648.87 170
5649.58 173
5650.29 170
5651.00 149
5651.71 214
5652.42 216
5653.13 206
5653.84 157
5654.54 163
5655.25 178
5655.96 163
5656.67 206
5657.38 193
5658.09 183
5658.80 196
5659.51 176
5660.22 203
5660.93 180
5661.64 170
5662.35 176
5663.06 229
5663.77 205
5664.48 217
5665.19 230
5665.90 246
5666.61 190
5667.32 166
5668.03 175
5668.74 173
5669.45 194
5670.16 182
5670.87 236
5671.58 229
5672.29 189
5673.01 216
5673.72 212
5674.43 210
5675.14 199
5675.85 172
5676.56 180
5677.27 200
5677.98 212
5678.69 183
5679.40 191
5680.11 190
5680.82 170
5681.54 194
5682.25 275
5682.96 227
5683.67 190
5684.38 264
5685.09 192
5685.80 196
5686.51 180
5687.23 156
5687.94 162
5688.65 165
5689.36 192
5690.07 243
5690.78 169
5691.50 183
5692.21 172
5692.92 185
5693.63 183
5694.34 148
5695.06 182
5695.77 204
5696.48 184
5697.19 182
5697.90 208
5698.62 156
5699.33 160
5700.04 149
5700.75 205
5701.46 211
5702.18 151
5702.89 210
5703.60 171
5704.31 198
5705.03 190
5705.74 168
5706.45 166
5707.17 135
5707.88 124
5708.59 164
5709.30 179
5710.02 220
5710.73 185
5711.44 154
5712.16 127
5712.87 146
5713.58 188
5714.30 169
5715.01 182
5715.72 147
5716.43 159
5717.15 122
5717.86 177
5718.58 197
5719.29 192
5720.00 207
5720.72 211
5721.43 146
5722.14 163
5722.86 158
5723.57 146
5724.28 198
5725.00 199
5725.71 169
5726.43 198
5727.14 198
5727.85 214
5728.57 234
5729.28 207
5730.00 214
5730.71 217
5731.42 218
5732.14 194
5732.85 172
5733.57 179
5734.28 159
5735.00 190
5735.71 218
5736.43 211
5737.14 171
5737.85 193
5738.57 197
5739.28 194
5740.00 197
5740.71 166
5741.43 208
5742.14 209
5742.86 145
5743.57 179
5744.29 201
5745.00 193
5745.72 141
5746.43 203
5747.15 239
5747.86 234
5748.58 188
5749.30 164
5750.01 223
5750.73 214
5751.44 173
5752.16 174
5752.87 173
5753.59 218
5754.30 217
5755.02 273
5755.74 253
5756.45 302
5757.17 273
5757.88 207
5758.60 238
5759.31 216
5760.03 214
5760.75 197
5761.46 181
5762.18 188
5762.90 217
5763.61 205
5764.33 237
5765.04 177
5765.76 205
5766.48 222
5767.19 170
5767.91 210
5768.63 197
5769.34 190
5770.06 200
5770.78 176
5771.49 169
5772.21 201
5772.93 230
5773.64 252
5774.36 196
5775.08 216
5775.79 160
5776.51 155
5777.23 166
5777.95 179
5778.66 189
5779.38 218
5780.10 169
5780.81 174
5781.53 190
5782.25 190
5782.97 214
5783.68 186
5784.40 184
5785.12 243
5785.84 211
5786.55 185
5787.27 167
5787.99 198
5788.71 213
5789.43 194
5790.14 190
5790.86 197
5791.58 232
5792.30 238
5793.02 237
5793.73 262
5794.45 210
5795.17 186
5795.89 190
5796.61 228
5797.33 233
5798.04 234
5798.76 302
5799.48 317
5800.20 430
5800.92 388
5801.64 416
5802.36 413
5803.07 476
5803.79 482
5804.51 410
5805.23 323
5805.95 315
5806.67 331
5807.39 262
5808.11 293
5808.82 225
5809.54 259
5810.26 238
5810.98 246
5811.70 195
5812.42 218
5813.14 238
5813.86 250
5814.58 200
5815.30 266
5816.02 254
5816.74 239
5817.46 264
5818.18 295
5818.90 244
5819.62 241
5820.34 203
5821.06 220
5821.78 206
5822.50 217
5823.22 241
5823.94 259
5824.66 207
5825.38 219
5826.10 221
5826.82 208
5827.54 209
5828.26 177
5828.98 191
5829.70 215
5830.42 207
5831.14 205
5831.86 177
5832.58 191
5833.30 190
5834.02 187
5834.74 205
5835.46 211
5836.18 214
5836.90 209
5837.62 206
5838.34 186
5839.07 214
5839.79 178
5840.51 201
5841.23 208
5841.95 211
5842.67 245
5843.39 244
5844.11 222
5844.83 244
5845.56 209
5846.28 180
5847.00 176
5847.72 223
5848.44 204
5849.16 176
5849.88 228
5850.61 216
5851.33 210
5852.05 267
5852.77 241
5853.49 184
5854.22 209
5854.94 182
5855.66 207
5856.38 193
5857.10 243
5857.83 185
5858.55 162
5859.27 215
5859.99 236
5860.71 228
5861.44 231
5862.16 183
5862.88 187
5863.60 191
5864.33 162
5865.05 181
5865.77 210
5866.49 177
5867.22 206
5867.94 206
5868.66 212
5869.38 205
5870.11 221
5870.83 213
5871.55 215
5872.28 184
5873.00 209
5873.72 186
5874.45 202
5875.17 248
5875.89 217
5876.62 210
5877.34 218
5878.06 257
5878.79 226
5879.51 234
5880.23 227
5880.96 211
5881.68 192
5882.40 202
5883.13 217
5883.85 212
5884.57 222
5885.30 164
5886.02 174
5886.75 180
5887.47 209
5888.19 196
5888.92 206
5889.64 206
5890.37 217
5891.09 231
5891.81 203
5892.54 173
5893.26 189
5893.99 226
5894.71 242
5895.44 195
5896.16 211
5896.88 217
5897.61 183
5898.33 209
5899.06 185
5899.78 190
5900.51 216
5901.23 225
5901.96 210
5902.68 183
5903.41 220
5904.13 224
5904.86 210
5905.58 268
5906.31 247
5907.03 199
5907.76 217
5908.48 224
5909.21 234
5909.93 195
5910.66 214
5911.38 175
5912.11 172
5912.83 215
5913.56 209
5914.29 217
5915.01 225
5915.74 239
5916.46 209
5917.19 197
5917.91 234
5918.64 232
5919.37 277
5920.09 234
5920.82 201
5921.54 291
5922.27 281
5923.00 243
5923.72 237
5924.45 219
5925.17 200
5925.90 275
5926.63 279
5927.35 221
5928.08 254
5928.81 268
5929.53 257
5930.26 288
5930.99 303
5931.71 288
5932.44 268
5933.17 270
5933.89 260
5934.62 225
5935.35 258
5936.07 320
5936.80 297
5937.53 287
5938.25 308
5938.98 313
5939.71 292
5940.44 332
5941.16 333
5941.89 344
5942.62 314
5943.35 312
5944.07 335
5944.80 362
5945.53 311
5946.26 293
5946.98 284
5947.71 304
5948.44 361
5949.17 330
5949.89 372
5950.62 389
5951.35 343
5952.08 336
5952.80 342
5953.53 397
5954.26 358
5954.99 340
5955.72 324
5956.45 391
5957.17 346
5957.90 325
5958.63 361
5959.36 382
5960.09 378
5960.82 358
5961.54 372
5962.27 397
5963.00 321
5963.73 374
5964.46 376
5965.19 340
5965.92 381
5966.64 445
5967.37 422
5968.10 456
5968.83 450
5969.56 493
5970.29 511
5971.02 513
5971.75 529
5972.48 467
5973.21 443
5973.93 465
5974.66 406
5975.39 401
5976.12 469
5976.85 524
5977.58 471
5978.31 470
5979.04 507
5979.77 439
5980.50 476
5981.23 452
5981.96 479
5982.69 574
5983.42 575
5984.15 596
5984.88 531
5985.61 549
5986.34 558
5987.07 583
5987.80 541
5988.53 553
5989.26 513
5989.99 521
5990.72 570
5991.45 531
5992.18 493
5992.91 505
5993.64 515
5994.37 553
5995.10 574
5995.83 511
5996.56 546
5997.29 649
5998.02 580
5998.75 565
5999.49 556
6000.22 604
6000.95 568
6001.68 642
6002.41 526
6003.14 534
6003.87 512
6004.60 555
6005.33 547
6006.06 596
6006.80 517
6007.53 527
6008.26 501
6008.99 628
6009.72 669
6010.45 758
6011.18 830
6011.92 918
6012.65 1074
6013.38 1190
6014.11 1296
6014.84 1434
6015.57 1503
6016.31 1408
6017.04 1417
6017.77 1271
6018.50 1059
6019.23 949
6019.97 953
6020.70 830
6021.43 696
6022.16 605
6022.89 559
6023.63 553
6024.36 485
6025.09 470
6025.82 433
6026.56 372
6027.29 425
6028.02 407
6028.75 464
6029.49 403
6030.22 400
6030.95 442
6031.68 395
6032.42 393
6033.15 411
6033.88 373
6034.62 380
6035.35 428
6036.08 377
6036.81 381
6037.55 364
6038.28 400
6039.01 369
6039.75 303
6040.48 358
6041.21 364
6041.95 372
6042.68 421
6043.41 387
6044.15 311
6044.88 365
6045.61 414
6046.35 399
6047.08 448
6047.82 405
6048.55 412
6049.28 425
6050.02 485
6050.75 471
6051.49 484
6052.22 515
6052.95 518
6053.69 568
6054.42 529
6055.16 510
6055.89 477
6056.62 455
6057.36 491
6058.09 543
6058.83 546
6059.56 422
6060.30 483
6061.03 482
6061.77 459
6062.50 427
6063.23 376
6063.97 382
6064.70 384
6065.44 379
6066.17 402
6066.91 440
6067.64 498
6068.38 486
6069.11 419
6069.85 440
6070.58 396
6071.32 337
6072.05 348
6072.79 371
6073.52 366
6074.26 354
6075.00 359
6075.73 366
6076.47 352
6077.20 352
6077.94 351
6078.67 360
6079.41 320
6080.14 304
6080.88 353
6081.62 383
6082.35 382
6083.09 379
6083.82 372
6084.56 322
6085.30 391
6086.03 376
6086.77 340
6087.50 348
6088.24 347
6088.98 313
6089.71 336
6090.45 328
6091.19 315
6091.92 332
6092.66 352
6093.39 381
6094.13 348
6094.87 311
6095.60 309
6096.34 371
6097.08 335
6097.81 352
6098.55 334
6099.29 284
6100.03 264
6100.76 314
6101.50 323
6102.24 312
6102.97 280
6103.71 301
6104.45 327
6105.18 326
6105.92 298
6106.66 303
6107.40 303
6108.13 256
6108.87 312
6109.61 356
6110.35 338
6111.08 323
6111.82 375
6112.56 295
6113.30 327
6114.03 331
6114.77 290
6115.51 320
6116.25 339
6116.99 350
6117.72 316
6118.46 316
6119.20 297
6119.94 331
6120.68 340
6121.41 306
6122.15 338
6122.89 315
6123.63 342
6124.37 307
6125.11 301
6125.84 312
6126.58 331
6127.32 398
6128.06 341
6128.80 347
6129.54 328
6130.28 283
6131.02 311
6131.75 319
6132.49 395
6133.23 371
6133.97 391
6134.71 345
6135.45 325
6136.19 336
6136.93 313
6137.67 356
6138.41 369
6139.14 342
6139.88 354
6140.62 374
6141.36 370
6142.10 324
6142.84 364
6143.58 340
6144.32 345
6145.06 341
6145.80 364
6146.54 312
6147.28 388
6148.02 419
6148.76 393
6149.50 417
6150.24 415
6150.98 394
6151.72 421
6152.46 400
6153.20 396
6153.94 392
6154.68 393
6155.42 406
6156.16 388
6156.90 386
6157.64 389
6158.38 389
6159.12 358
6159.86 405
6160.60 408
6161.34 442
6162.08 396
6162.82 467
6163.57 485
6164.31 403
6165.05 458
6165.79 453
6166.53 476
6167.27 517
6168.01 595
6168.75 589
6169.49 588
6170.23 576
6170.98 550
6171.72 521
6172.46 515
6173.20 582
6173.94 502
6174.68 460
6175.42 436
6176.16 488
6176.91 501
6177.65 479
6178.39 476
6179.13 485
6179.87 454
6180.61 591
6181.36 590
6182.10 509
6182.84 523
6183.58 539
6184.32 558
6185.07 599
6185.81 582
6186.55 556
6187.29 586
6188.03 548
6188.78 577
6189.52 552
6190.26 624
6191.00 631
6191.75 647
6192.49 653
6193.23 637
6193.97 670
6194.72 652
6195.46 717
6196.20 703
6196.94 757
6197.69 719
6198.43 752
6199.17 692
6199.92 617
6200.66 698
6201.40 690
6202.15 761
6202.89 739
6203.63 765
6204.37 774
6205.12 788
6205.86 870
6206.60 954
6207.35 1214
6208.09 1465
6208.83 1694
6209.58 1989
6210.32 2348
6211.07 2337
6211.81 2320
6212.55 2376
6213.30 2266
6214.04 1986
6214.78 1725
6215.53 1410
6216.27 1219
6217.02 1038
6217.76 806
6218.50 620
6219.25 623
6219.99 653
6220.74 563
6221.48 537
6222.22 557
6222.97 482
6223.71 546
6224.46 469
6225.20 466
6225.95 517
6226.69 506
6227.44 438
6228.18 459
6228.92 455
6229.67 383
6230.41 410
6231.16 382
6231.90 398
6232.65 404
6233.39 344
6234.14 353
6234.88 406
6235.63 394
6236.37 343
6237.12 427
6237.86 389
6238.61 372
6239.35 426
6240.10 434
6240.85 390
6241.59 396
6242.34 407
6243.08 452
6243.83 408
6244.57 380
6245.32 414
6246.06 467
6246.81 454
6247.56 509
6248.30 566
6249.05 561
6249.79 637
6250.54 589
6251.29 510
6252.03 596
6252.78 590
6253.52 599
6254.27 504
6255.02 454
6255.76 472
6256.51 415
6257.26 476
6258.00 477
6258.75 450
6259.49 448
6260.24 460
6260.99 434
6261.73 400
6262.48 420
6263.23 386
6263.97 463
6264.72 387
6265.47 456
6266.21 434
6266.96 412
6267.71 405
6268.46 374
6269.20 406
6269.95 478
6270.70 430
6271.44 425
6272.19 393
6272.94 400
6273.69 389
6274.43 385
6275.18 392
6275.93 425
6276.68 417
6277.42 447
6278.17 435
6278.92 481
6279.67 506
6280.41 454
6281.16 566
6281.91 487
6282.66 461
6283.41 388
6284.15 388
6284.90 342
6285.65 352
6286.40 378
6287.15 414
6287.89 359
6288.64 337
6289.39 383
6290.14 340
6290.89 320
6291.64 322
6292.38 293
6293.13 291
6293.88 318
6294.63 297
6295.38 281
6296.13 258
6296.88 315
6297.62 293
6298.37 339
6299.12 325
6299.87 314
6300.62 284
6301.37 297
6302.12 346
6302.87 317
6303.62 384
6304.37 369
6305.11 401
6305.86 372
6306.61 322
6307.36 293
6308.11 313
6308.86 340
6309.61 282
6310.36 283
6311.11 331
6311.86 312
6312.61 313
6313.36 302
6314.11 266
6314.86 268
6315.61 305
6316.36 285
6317.11 253
6317.86 280
6318.61 256
6319.36 263
6320.11 313
6320.86 337
6321.61 317
6322.36 342
6323.11 275
6323.86 294
6324.61 258
6325.36 282
6326.11 279
6326.86 253
6327.61 335
6328.36 322
6329.11 338
6329.86 262
6330.61 255
6331.37 280
6332.12 312
6332.87 283
6333.62 255
6334.37 320
6335.12 295
6335.87 303
6336.62 294
6337.37 256
6338.12 271
6338.88 300
6339.63 317
6340.38 341
6341.13 310
6341.88 318
6342.63 336
6343.38 302
6344.14 284
6344.89 287
6345.64 281
6346.39 320
6347.14 308
6347.89 312
6348.65 259
6349.40 290
6350.15 279
6350.90 276
6351.65 311
6352.41 317
6353.16 335
6353.91 335
6354.66 366
6355.41 371
6356.17 304
6356.92 282
6357.67 305
6358.42 254
6359.18 292
6359.93 267
6360.68 317
6361.43 307
6362.19 355
6362.94 323
6363.69 336
6364.44 311
6365.20 276
6365.95 283
6366.70 296
6367.46 249
6368.21 278
6368.96 304
6369.71 264
6370.47 281
6371.22 256
6371.97 230
6372.73 281
6373.48 230
6374.23 213
6374.99 267
6375.74 296
6376.49 293
6377.25 247
6378.00 258
6378.75 293
6379.51 294
6380.26 285
6381.02 230
6381.77 207
6382.52 239
6383.28 236
6384.03 249
6384.78 264
6385.54 243
6386.29 249
6387.05 295
6387.80 261
6388.56 237
6389.31 246
6390.06 239
6390.82 235
6391.57 239
6392.33 202
6393.08 222
6393.84 228
6394.59 245
6395.34 239
6396.10 229
6396.85 276
6397.61 228
6398.36 266
6399.12 235
6399.87 272
6400.63 219
6401.38 203
6402.14 249
6402.89 315
6403.65 235
6404.40 260
6405.16 227
6405.91 274
6406.67 292
6407.42 260
6408.18 231
6408.93 188
6409.69 267
6410.45 263
6411.20 249
6411.96 241
6412.71 240
6413.47 260
6414.22 291
6414.98 244
6415.73 229
6416.49 288
6417.25 261
6418.00 249
6418.76 272
6419.51 274
6420.27 274
6421.03 274
6421.78 219
6422.54 245
6423.29 245
6424.05 270
6424.81 247
6425.56 258
6426.32 280
6427.08 272
6427.83 267
6428.59 223
6429.35 321
6430.10 260
6430.86 233
6431.62 276
6432.37 232
6433.13 264
6433.89 268
6434.64 288
6435.40 300
6436.16 259
6436.91 248
6437.67 258
6438.43 297
6439.19 264
6439.94 271
6440.70 306
6441.46 289
6442.21 260
6442.97 237
6443.73 276
6444.49 245
6445.24 302
6446.00 250
6446.76 246
6447.52 268
6448.28 269
6449.03 279
6449.79 276
6450.55 297
6451.31 284
6452.06 287
6452.82 282
6453.58 292
6454.34 272
6455.10 264
6455.85 275
6456.61 290
6457.37 308
6458.13 316
6458.89 296
6459.65 290
6460.40 311
6461.16 313
6461.92 354
6462.68 293
6463.44 303
6464.20 331
6464.96 311
6465.71 338
6466.47 334
6467.23 302
6467.99 325
6468.75 321
6469.51 315
6470.27 288
6471.03 310
6471.79 348
6472.54 318
6473.30 352
6474.06 333
6474.82 307
6475.58 326
6476.34 341
6477.10 310
6477.86 331
6478.62 338
6479.38 382
6480.14 389
6480.90 343
6481.66 382
6482.42 349
6483.18 369
6483.94 330
6484.70 372
6485.46 392
6486.22 369
6486.98 410
6487.74 420
6488.50 441
6489.26 403
6490.02 468
6490.78 492
6491.54 486
6492.30 476
6493.06 460
6493.82 445
6494.58 521
6495.34 543
6496.10 520
6496.86 486
6497.62 519
6498.38 488
6499.14 444
6499.90 532
6500.66 543
6501.42 565
6502.19 520
6502.95 520
6503.71 489
6504.47 506
6505.23 514
6505.99 471
6506.75 475
6507.51 535
6508.27 508
6509.04 525
6509.80 563
6510.56 585
6511.32 575
6512.08 660
6512.84 625
6513.60 584
6514.37 541
6515.13 562
6515.89 581
6516.65 577
6517.41 646
6518.17 586
6518.94 584
6519.70 614
6520.46 594
6521.22 677
6521.98 598
6522.75 660
6523.51 686
6524.27 729
6525.03 759
6525.79 900
6526.56 862
6527.32 957
6528.08 884
6528.84 1004
6529.61 1057
6530.37 987
6531.13 1032
6531.89 1021
6532.66 952
6533.42 1055
6534.18 1092
6534.94 1056
6535.71 1254
6536.47 1388
6537.23 1532
6538.00 1748
6538.76 1795
6539.52 1661
6540.29 1612
6541.05 1594
6541.81 1421
6542.57 1208
6543.34 990
6544.10 853
6544.86 734
6545.63 676
6546.39 531
6547.16 566
6547.92 590
6548.68 493
6549.45 449
6550.21 498
6550.97 488
6551.74 480
6552.50 491
6553.26 486
6554.03 499
6554.79 482
6555.56 437
6556.32 433
6557.08 463
6557.85 488
6558.61 422
6559.38 361
6560.14 435
6560.91 452
6561.67 456
6562.43 468
6563.20 442
6563.96 470
6564.73 463
6565.49 482
6566.26 481
6567.02 507
6567.79 570
6568.55 533
6569.32 511
6570.08 476
6570.85 574
6571.61 508
6572.38 493
6573.14 548
6573.91 499
6574.67 559
6575.44 593
6576.20 568
6576.97 503
6577.73 581
6578.50 627
6579.26 699
6580.03 659
6580.79 687
6581.56 631
6582.32 612
6583.09 610
6583.86 639
6584.62 583
6585.39 584
6586.15 666
6586.92 606
6587.68 600
6588.45 539
6589.22 532
6589.98 492
6590.75 562
6591.51 552
6592.28 534
6593.05 558
6593.81 705
6594.58 743
6595.35 732
6596.11 800
6596.88 797
6597.64 768
6598.41 726
6599.18 725
6599.94 707
6600.71 627
6601.48 583
6602.24 520
6603.01 496
6603.78 494
6604.54 503
6605.31 432
6606.08 464
6606.85 489
6607.61 542
6608.38 488
6609.15 476
6609.91 386
6610.68 469
6611.45 431
6612.22 423
6612.98 404
6613.75 396
6614.52 390
6615.28 445
6616.05 422
6616.82 370
6617.59 406
6618.36 419
6619.12 391
6619.89 430
6620.66 392
6621.43 415
6622.19 431
6622.96 389
6623.73 398
6624.50 361
6625.27 370
6626.03 380
6626.80 395
6627.57 393
6628.34 363
6629.11 332
6629.88 324
6630.64 411
6631.41 433
6632.18 375
6632.95 463
6633.72 413
6634.49 435
6635.25 514
6636.02 498
6636.79 505
6637.56 498
6638.33 470
6639.10 470
6639.87 436
6640.64 410
6641.41 373
6642.17 358
6642.94 318
6643.71 323
6644.48 348
6645.25 369
6646.02 344
6646.79 294
6647.56 329
6648.33 377
6649.10 345
6649.87 348
6650.64 315
6651.41 343
6652.18 319
6652.95 379
6653.71 389
6654.48 332
6655.25 328
6656.02 298
6656.79 316
6657.56 292
6658.33 333
6659.10 264
6659.87 282
6660.64 301
6661.41 298
6662.18 321
6662.95 318
6663.72 303
6664.50 302
6665.27 303
6666.04 307
6666.81 338
6667.58 322
6668.35 317
6669.12 316
6669.89 302
6670.66 316
6671.43 282
6672.20 272
6672.97 308
6673.74 301
6674.51 300
6675.28 301
6676.06 318
6676.83 336
6677.60 344
6678.37 323
6679.14 293
6679.91 324
6680.68 336
6681.45 274
6682.22 287
6683.00 295
6683.77 385
6684.54 327
6685.31 353
6686.08 358
6686.85 324
6687.63 339
6688.40 333
6689.17 362
6689.94 315
6690.71 294
6691.48 300
6692.26 310
6693.03 301
6693.80 300
6694.57 293
6695.34 304
6696.12 259
6696.89 252
6697.66 285
6698.43 263
6699.21 242
6699.98 247
6700.75 255
6701.52 237
6702.30 230
6703.07 229
6703.84 248
6704.61 271
6705.39 290
6706.16 198
6706.93 242
6707.70 293
6708.48 223
6709.25 245
6710.02 258
6710.80 269
6711.57 283
6712.34 241
6713.12 246
6713.89 259
6714.66 255
6715.44 276
6716.21 241
6716.98 227
6717.76 209
6718.53 240
6719.30 245
6720.08 279
6720.85 240
6721.62 299
6722.40 317
6723.17 262
6723.94 246
6724.72 219
6725.49 209
6726.27 265
6727.04 253
6727.81 269
6728.59 221
6729.36 250
6730.14 246
6730.91 237
6731.68 275
6732.46 235
6733.23 232
6734.01 252
6734.78 189
6735.56 247
6736.33 265
6737.10 220
6737.88 249
6738.65 196
6739.43 254
6740.20 274
6740.98 263
6741.75 250
6742.53 242
6743.30 295
6744.08 254
6744.85 214
6745.63 252
6746.40 264
6747.18 251
6747.95 261
6748.73 219
6749.50 280
6750.28 291
6751.05 265
6751.83 282
6752.60 311
6753.38 304
6754.16 267
6754.93 297
6755.71 276
6756.48 320
6757.26 306
6758.03 281
6758.81 265
6759.59 237
6760.36 254
6761.14 238
6761.91 244
6762.69 215
6763.46 213
6764.24 261
6765.02 250
6765.79 283
6766.57 287
6767.35 224
6768.12 247
6768.90 273
6769.67 285
6770.45 283
6771.23 248
6772.00 192
6772.78 210
6773.56 242
6774.33 233
6775.11 239
6775.89 218
6776.66 212
6777.44 254
6778.22 264
6778.99 228
6779.77 263
6780.55 259
6781.33 278
6782.10 247
6782.88 225
6783.66 236
6784.43 255
6785.21 250
6785.99 235
6786.77 239
6787.54 220
6788.32 222
6789.10 201
6789.88 243
6790.65 244
6791.43 255
6792.21 255
6792.99 237
6793.76 221
6794.54 237
6795.32 247
6796.10 248
6796.88 246
6797.65 258
6798.43 231
6799.21 209
6799.99 240
6800.77 209
6801.55 216
6802.32 196
6803.10 299
6803.88 253
6804.66 198
6805.44 195
6806.22 232
6806.99 263
6807.77 266
6808.55 256
6809.33 230
6810.11 193
6810.89 198
6811.67 188
6812.44 186
6813.22 211
6814.00 253
6814.78 250
6815.56 232
6816.34 242
6817.12 220
6817.90 239
6818.68 185
6819.46 236
6820.24 280
6821.02 251
6821.79 225
6822.57 268
6823.35 200
6824.13 190
6824.91 208
6825.69 240
6826.47 249
6827.25 260
6828.03 243
6828.81 203
6829.59 244
6830.37 227
6831.15 189
6831.93 209
6832.71 228
6833.49 217
6834.27 218
6835.05 246
6835.83 259
6836.61 262
6837.39 287
6838.17 239
6838.95 219
6839.73 197
6840.51 247
6841.29 229
6842.07 234
6842.85 231
6843.64 253
6844.42 228
6845.20 248
6845.98 258
6846.76 320
6847.54 278
6848.32 263
6849.10 321
6849.88 306
6850.66 378
6851.44 425
6852.23 468
6853.01 480
6853.79 491
6854.57 488
6855.35 436
6856.13 384
6856.91 366
6857.69 283
6858.48 279
6859.26 297
6860.04 273
6860.82 269
6861.60 264
6862.38 213
6863.17 218
6863.95 226
6864.73 252
6865.51 182
6866.29 212
6867.07 209
6867.86 249
6868.64 300
6869.42 264
6870.20 266
6870.99 287
6871.77 261
6872.55 253
6873.33 242
6874.11 218
6874.90 206
6875.68 257
6876.46 254
6877.24 235
6878.03 263
6878.81 315
6879.59 281
6880.38 264
6881.16 292
6881.94 285
6882.72 267
6883.51 277
6884.29 257
6885.07 262
6885.86 295
6886.64 319
6887.42 352
6888.20 362
6888.99 374
6889.77 390
6890.55 400
6891.34 444
6892.12 336
6892.90 333
6893.69 303
6894.47 317
6895.26 297
6896.04 262
6896.82 261
6897.61 293
6898.39 309
6899.17 322
6899.96 344
6900.74 304
6901.53 333
6902.31 335
6903.09 291
6903.88 340
6904.66 331
6905.45 318
6906.23 382
6907.01 336
6907.80 320
6908.58 350
6909.37 346
6910.15 353
6910.94 360
6911.72 267
6912.51 326
6913.29 302
6914.07 325
6914.86 328
6915.64 302
6916.43 366
6917.21 304
6918.00 318
6918.78 323
6919.57 315
6920.35 314
6921.14 358
6921.92 301
6922.71 284
6923.49 294
6924.28 348
6925.06 318
6925.85 325
6926.64 343
6927.42 350
6928.21 389
6928.99 343
6929.78 353
6930.56 356
6931.35 400
6932.13 333
6932.92 363
6933.71 357
6934.49 343
6935.28 366
6936.06 381
6936.85 399
6937.63 407
6938.42 328
6939.21 339
6939.99 325
6940.78 376
6941.57 407
6942.35 474
6943.14 400
6943.92 414
6944.71 448
6945.50 435
6946.28 492
6947.07 455
6947.86 462
6948.64 445
6949.43 421
6950.22 409
6951.00 429
6951.79 399
6952.58 454
6953.36 450
6954.15 405
6954.94 435
6955.72 438
6956.51 439
6957.30 508
6958.09 494
6958.87 498
6959.66 492
6960.45 442
6961.24 506
6962.02 506
6962.81 524
6963.60 495
6964.38 443
6965.17 473
6965.96 533
6966.75 523
6967.54 550
6968.32 527
6969.11 533
6969.90 598
6970.69 536
6971.47 592
6972.26 582
6973.05 627
6973.84 605
6974.63 526
6975.41 523
6976.20 534
6976.99 585
6977.78 508
6978.57 524
6979.36 568
6980.14 637
6980.93 638
6981.72 672
6982.51 654
6983.30 807
6984.09 941
6984.88 1024
6985.66 1181
6986.45 1354
6987.24 1425
6988.03 1530
6988.82 1556
6989.61 1462
6990.40 1319
6991.19 1176
6991.98 1117
6992.76 962
6993.55 840
6994.34 680
6995.13 711
6995.92 727
6996.71 703
6997.50 761
6998.29 870
6999.08 1067
6999.87 1124
7000.66 1103
7001.45 1320
7002.24 1343
7003.03 1220
7003.82 1180
7004.61 1087
7005.40 961
7006.19 793
7006.98 720
7007.77 612
7008.56 591
7009.35 506
7010.14 493
7010.93 468
7011.72 500
7012.51 450
7013.30 438
7014.09 479
7014.88 458
7015.67 399
7016.46 443
7017.25 446
7018.04 423
7018.83 445
7019.62 355
7020.41 416
7021.20 429
7021.99 385
7022.78 371
7023.57 377
7024.37 373
7025.16 421
7025.95 394
7026.74 469
7027.53 443
7028.32 393
7029.11 472
7029.90 429
7030.69 413
7031.49 383
7032.28 406
7033.07 387
7033.86 376
7034.65 336
7035.44 332
7036.23 383
7037.03 423
7037.82 416
7038.61 416
7039.40 358
7040.19 338
7040.98 371
7041.78 358
7042.57 413
7043.36 373
7044.15 358
7044.94 399
7045.74 341
7046.53 326
7047.32 358
7048.11 394
7048.91 384
7049.70 410
7050.49 378
7051.28 348
7052.08 407
7052.87 409
7053.66 462
7054.45 420
7055.25 375
7056.04 314
7056.83 295
7057.62 338
7058.42 327
7059.21 314
7060.00 352
7060.80 365
7061.59 327
7062.38 382
7063.17 400
7063.97 330
7064.76 349
7065.55 333
7066.35 350
7067.14 324
7067.93 326
7068.73 326
7069.52 353
7070.31 345
7071.11 327
7071.90 363
7072.69 352
7073.49 300
7074.28 334
7075.08 296
7075.87 270
7076.66 339
7077.46 290
7078.25 255
7079.05 272
7079.84 304
7080.63 326
7081.43 318
7082.22 291
7083.02 264
7083.81 263
7084.60 301
7085.40 331
7086.19 293
7086.99 351
7087.78 312
7088.58 310
7089.37 298
7090.17 338
7090.96 327
7091.76 347
7092.55 381
7093.34 352
7094.14 299
7094.93 277
7095.73 308
7096.52 271
7097.32 237
7098.11 254
7098.91 228
7099.70 235
7100.50 209
7101.29 206
7102.09 252
7102.89 262
7103.68 229
7104.48 241
7105.27 232
7106.07 228
7106.86 202
7107.66 225
7108.45 201
7109.25 226
7110.05 218
7110.84 192
7111.64 202
7112.43 207
7113.23 208
7114.02 228
7114.82 237
7115.62 215
7116.41 232
7117.21 232
7118.00 228
7118.80 248
7119.60 249
7120.39 214
7121.19 230
7121.99 226
7122.78 221
7123.58 246
7124.38 245
7125.17 255
7125.97 228
7126.77 227
7127.56 217
7128.36 238
7129.16 241
7129.95 259
7130.75 254
7131.55 238
7132.34 225
7133.14 196
7133.94 230
7134.73 285
7135.53 219
7136.33 207
7137.13 206
7137.92 185
7138.72 179
7139.52 167
7140.32 231
7141.11 219
7141.91 206
7142.71 191
7143.51 225
7144.30 209
7145.10 202
7145.90 205
7146.70 237
7147.49 233
7148.29 191
7149.09 231
7149.89 206
7150.69 218
7151.48 241
7152.28 228
7153.08 225
7153.88 229
7154.68 197
7155.47 181
7156.27 213
7157.07 222
7157.87 215
7158.67 169
7159.47 209
7160.27 234
7161.06 229
7161.86 220
7162.66 205
7163.46 220
7164.26 226
7165.06 211
7165.86 170
7166.66 154
7167.45 171
7168.25 179
7169.05 198
7169.85 220
7170.65 188
7171.45 197
7172.25 175
7173.05 221
7173.85 279
7174.65 172
7175.45 170
7176.25 195
7177.04 187
7177.84 153
7178.64 189
7179.44 183
7180.24 210
7181.04 207
7181.84 169
7182.64 155
7183.44 201
7184.24 186
7185.04 168
7185.84 205
7186.64 230
7187.44 223
7188.24 210
7189.04 198
7189.84 196
7190.64 233
7191.44 223
7192.24 172
7193.04 193
7193.84 187
7194.64 187
7195.44 174
7196.25 217
7197.05 175
7197.85 176
7198.65 183
7199.45 195
7200.25 175
7201.05 156
7201.85 175
7202.65 188
7203.45 200
7204.25 169
7205.05 173
7205.86 193
7206.66 150
7207.46 212
7208.26 185
7209.06 191
7209.86 227
7210.66 208
7211.46 168
7212.27 161
7213.07 174
7213.87 177
7214.67 190
7215.47 154
7216.27 152
7217.07 167
7217.88 170
7218.68 172
7219.48 142
7220.28 191
7221.08 204
7221.89 198
7222.69 191
7223.49 183
7224.29 183
7225.09 185
7225.90 198
7226.70 190
7227.50 183
7228.30 168
7229.11 169
7229.91 200
7230.71 227
7231.51 163
7232.32 198
7233.12 185
7233.92 170
7234.72 203
7235.53 210
7236.33 202
7237.13 194
7237.93 213
7238.74 184
7239.54 199
7240.34 222
7241.15 172
7241.95 196
7242.75 203
7243.56 182
7244.36 185
7245.16 186
7245.97 205
7246.77 226
7247.57 235
7248.38 239
7249.18 243
7249.98 205
7250.79 244
7251.59 202
7252.39 224
7253.20 211
7254.00 202
7254.81 229
7255.61 230
7256.41 200
7257.22 174
7258.02 217
7258.82 224
7259.63 209
7260.43 188
7261.24 185
7262.04 224
7262.85 250
7263.65 231
7264.45 249
7265.26 212
7266.06 212
7266.87 242
7267.67 251
7268.48 284
7269.28 258
7270.09 246
7270.89 264
7271.70 229
7272.50 250
7273.30 245
7274.11 241
7274.91 300
7275.72 250
7276.52 215
7277.33 266
7278.13 239
7278.94 269
7279.74 255
7280.55 306
7281.36 360
7282.16 365
7282.97 390
7283.77 442
7284.58 498
7285.38 625
7286.19 638
7286.99 646
7287.80 662
7288.60 667
7289.41 589
7290.22 497
7291.02 409
7291.83 440
7292.63 367
7293.44 327
7294.25 270
7295.05 294
7295.86 255
7296.66 279
7297.47 242
7298.28 293
7299.08 271
7299.89 250
7300.70 259
7301.50 260
7302.31 292
7303.11 297
7303.92 302
7304.73 313
7305.53 332
7306.34 300
7307.15 312
7307.95 290
7308.76 359
7309.57 314
7310.37 289
7311.18 363
7311.99 415
7312.80 390
7313.60 440
7314.41 416
7315.22 448
7316.02 408
7316.83 369
7317.64 335
7318.45 319
7319.25 382
7320.06 469
7320.87 489
7321.68 443
7322.48 507
7323.29 459
7324.10 427
7324.91 537
7325.71 465
7326.52 382
7327.33 390
7328.14 306
7328.95 334
7329.75 255
7330.56 277
7331.37 271
7332.18 294
7332.99 280
7333.79 243
7334.60 250
7335.41 276
7336.22 257
7337.03 237
7337.84 220
7338.64 238
7339.45 284
7340.26 326
7341.07 276
7341.88 242
7342.69 235
7343.50 245
7344.30 302
7345.11 277
7345.92 261
7346.73 295
7347.54 286
7348.35 276
7349.16 263
7349.97 276
7350.78 301
7351.58 281
7352.39 265
7353.20 301
7354.01 314
7354.82 288
7355.63 263
7356.44 280
7357.25 270
7358.06 300
7358.87 306
7359.68 272
7360.49 305
7361.30 277
7362.11 320
7362.92 296
7363.73 278
7364.54 304
7365.35 348
7366.16 360
7366.97 276
7367.78 251
7368.59 284
7369.40 299
7370.21 312
7371.02 357
7371.83 326
7372.64 265
7373.45 266
7374.26 307
7375.07 275
7375.88 289
7376.69 276
7377.50 317
7378.31 370
7379.12 356
7379.93 389
7380.74 380
7381.55 383
7382.37 457
7383.18 477
7383.99 468
7384.80 432
7385.61 443
7386.42 382
7387.23 404
7388.04 324
7388.85 295
7389.67 327
7390.48 294
7391.29 282
7392.10 253
7392.91 265
7393.72 261
7394.53 266
7395.35 267
7396.16 215
7396.97 254
7397.78 277
7398.59 276
7399.40 290
7400.22 284
7401.03 320
7401.84 350
7402.65 320
7403.46 316
7404.28 322
7405.09 315
7405.90 308
7406.71 254
7407.52 280
7408.34 358
7409.15 310
7409.96 321
7410.77 312
7411.59 306
7412.40 296
7413.21 281
7414.02 261
7414.84 220
7415.65 221
7416.46 229
7417.27 213
7418.09 219
7418.90 220
7419.71 263
7420.53 239
7421.34 222
7422.15 242
7422.97 194
7423.78 166
7424.59 197
7425.40 221
7426.22 206
7427.03 185
7427.84 214
7428.66 175
7429.47 187
7430.28 199
7431.10 184
7431.91 198
7432.73 229
7433.54 216
7434.35 196
7435.17 185
7435.98 206
7436.79 204
7437.61 191
7438.42 183
7439.24 201
7440.05 230
7440.86 189
7441.68 183
7442.49 191
7443.31 186
7444.12 192
7444.94 212
7445.75 202
7446.56 207
7447.38 194
7448.19 171
7449.01 171
7449.82 174
7450.64 203
7451.45 203
7452.27 198
7453.08 169
7453.90 166
7454.71 249
7455.52 198
7456.34 155
7457.15 158
7457.97 227
7458.78 245
7459.60 206
7460.42 209
7461.23 204
7462.05 180
7462.86 182
7463.68 160
7464.49 149
7465.31 186
7466.12 192
7466.94 212
7467.75 218
7468.57 196
7469.38 194
7470.20 209
7471.02 203
7471.83 205
7472.65 188
7473.46 178
7474.28 199
7475.10 178
7475.91 180
7476.73 190
7477.54 169
7478.36 148
7479.18 163
7479.99 198
7480.81 200
7481.62 158
7482.44 153
7483.26 157
7484.07 123
7484.89 174
7485.71 168
7486.52 159
7487.34 178
7488.16 169
7488.97 202
7489.79 182
7490.61 220
7491.42 219
7492.24 208
7493.06 186
7493.87 148
7494.69 150
7495.51 153
7496.33 139
7497.14 168
7497.96 147
7498.78 153
7499.59 170
7500.41 149
7501.23 175
7502.05 190
7502.86 170
7503.68 167
7504.50 144
7505.32 172
7506.13 134
7506.95 154
7507.77 158
7508.59 180
7509.40 153
7510.22 136
7511.04 127
7511.86 150
7512.68 134
7513.49 129
7514.31 148
7515.13 166
7515.95 138
7516.77 160
7517.59 150
7518.40 174
7519.22 158
7520.04 157
7520.86 160
7521.68 129
7522.50 172
7523.31 148
7524.13 142
7524.95 151
7525.77 165
7526.59 141
7527.41 146
7528.23 141
7529.05 133
7529.86 157
7530.68 151
7531.50 137
7532.32 172
7533.14 154
7533.96 159
7534.78 143
7535.60 147
7536.42 158
7537.24 134
7538.06 129
7538.88 131
7539.70 134
7540.51 151
7541.33 152
7542.15 109
7542.97 173
7543.79 141
7544.61 155
7545.43 147
7546.25 141
7547.07 131
7547.89 164
7548.71 139
7549.53 136
7550.35 131
7551.17 148
7551.99 138
7552.81 116
7553.63 116
7554.45 158
7555.27 158
7556.09 174
7556.91 168
7557.73 165
7558.56 153
7559.38 181
7560.20 144
7561.02 165
7561.84 181
7562.66 144
7563.48 169
7564.30 129
7565.12 158
7565.94 153
7566.76 142
7567.58 128
7568.40 163
7569.23 110
7570.05 132
7570.87 163
7571.69 152
7572.51 156
7573.33 140
7574.15 139
7574.97 127
7575.80 139
7576.62 134
7577.44 125
7578.26 133
7579.08 131
7579.90 127
7580.73 143
7581.55 137
7582.37 118
7583.19 138
7584.01 118
7584.83 144
7585.66 143
7586.48 173
7587.30 154
7588.12 159
7588.95 162
7589.77 132
7590.59 160
7591.41 157
7592.23 139
7593.06 149
7593.88 140
7594.70 126
7595.52 144
7596.35 146
7597.17 146
7597.99 131
7598.81 153
7599.64 130
7600.46 144
7601.28 141
7602.11 130
7602.93 159
7603.75 201
7604.57 158
7605.40 168
7606.22 168
7607.04 166
7607.87 185
7608.69 164
7609.51 166
7610.34 144
7611.16 129
7611.98 178
7612.81 132
7613.63 140
7614.45 162
7615.28 175
7616.10 139
7616.92 129
7617.75 149
7618.57 126
7619.40 167
7620.22 150
7621.04 150
7621.87 164
7622.69 137
7623.52 180
7624.34 157
7625.16 145
7625.99 171
7626.81 168
7627.64 175
7628.46 152
7629.28 165
7630.11 153
7630.93 148
7631.76 147
7632.58 130
7633.41 184
7634.23 178
7635.06 167
7635.88 166
7636.71 144
7637.53 132
7638.36 134
7639.18 139
7640.01 143
7640.83 148
7641.66 140
7642.48 134
7643.31 136
7644.13 139
7644.96 118
7645.78 98
7646.61 118
7647.43 131
7648.26 144
7649.08 124
7649.91 135
7650.73 128
7651.56 118
7652.38 114
7653.21 108
7654.04 109
7654.86 90
7655.69 117
7656.51 103
7657.34 114
7658.16 158
7658.99 122
7659.82 133
7660.64 142
7661.47 121
7662.29 123
7663.12 129
7663.95 141
7664.77 96
7665.60 139
7666.43 127
7667.25 130
7668.08 150
7668.91 111
7669.73 140
7670.56 159
7671.38 161
7672.21 128
7673.04 144
7673.87 158
7674.69 142
7675.52 123
7676.35 128
7677.17 129
7678.00 141
7678.83 106
7679.65 148
7680.48 154
7681.31 127
7682.13 129
7682.96 125
7683.79 130
7684.62 123
7685.44 113
7686.27 134
7687.10 155
7687.93 125
7688.75 127
7689.58 149
7690.41 136
7691.24 171
7692.06 123
7692.89 147
7693.72 146
7694.55 150
7695.38 133
7696.20 126
7697.03 86
7697.86 104
7698.69 119
7699.52 137
7700.34 131
7701.17 122
7702.00 142
7702.83 105
7703.66 128
7704.49 128
7705.31 132
7706.14 134
7706.97 125
7707.80 124
7708.63 145
7709.46 135
7710.29 121
7711.11 136
7711.94 145
7712.77 146
7713.60 111
7714.43 143
7715.26 138
7716.09 136
7716.92 128
7717.75 124
7718.58 156
7719.40 143
7720.23 147
7721.06 146
7721.89 122
7722.72 98
7723.55 124
7724.38 148
7725.21 141
7726.04 131
7726.87 103
7727.70 115
7728.53 115
7729.36 104
7730.19 144
7731.02 170
7731.85 155
7732.68 135
7733.51 117
7734.34 107
7735.17 96
7736.00 127
7736.83 146
7737.66 100
7738.49 119
7739.32 139
7740.15 113
7740.98 141
7741.81 111
7742.64 119
7743.47 132
7744.30 131
7745.13 138
7745.96 141
7746.79 150
7747.62 131
7748.45 123
7749.29 161
7750.12 175
7750.95 168
7751.78 166
7752.61 181
7753.44 157
7754.27 127
7755.10 161
7755.93 134
7756.76 136
7757.60 138
7758.43 178
7759.26 131
7760.09 131
7760.92 138
7761.75 153
7762.58 161
7763.42 160
7764.25 129
7765.08 136
7765.91 164
7766.74 128
7767.57 119
7768.41 126
7769.24 128
7770.07 111
7770.90 163
7771.73 154
7772.57 140
7773.40 109
7774.23 106
7775.06 106
7775.90 127
7776.73 111
7777.56 111
7778.39 124
7779.22 117
7780.06 137
7780.89 139
7781.72 118
7782.55 133
7783.39 130
7784.22 164
7785.05 129
7785.89 121
7786.72 174
7787.55 175
7788.38 155
7789.22 177
7790.05 181
7790.88 143
7791.72 129
7792.55 151
7793.38 112
7794.22 106
7795.05 133
7795.88 108
7796.72 96
7797.55 116
7798.38 106
7799.22 120
7800.05 91
7800.88 132
7801.72 114
7802.55 122
7803.38 136
7804.22 154
7805.05 123
7805.89 143
7806.72 142
7807.55 126
7808.39 139
7809.22 161
7810.06 129
7810.89 145
7811.72 122
7812.56 133
7813.39 129
7814.23 160
7815.06 151
7815.89 139
7816.73 158
7817.56 146
7818.40 162
7819.23 167
7820.07 139
7820.90 167
7821.74 151
7822.57 139
7823.41 131
7824.24 153
7825.08 169
7825.91 150
7826.75 133
7827.58 136
7828.42 161
7829.25 160
7830.09 134
7830.92 168
7831.76 171
7832.59 155
7833.43 157
7834.26 179
7835.10 164
7835.93 152
7836.77 182
7837.60 139
7838.44 120
7839.28 133
7840.11 146
7840.95 144
7841.78 143
7842.62 141
7843.45 165
7844.29 152
7845.13 140
7845.96 152
7846.80 147
7847.63 150
7848.47 160
7849.31 153
7850.14 137
7850.98 123
7851.82 104
7852.65 117
7853.49 105
7854.32 124
7855.16 147
7856.00 174
7856.83 159
7857.67 130
7858.51 141
7859.34 129
7860.18 130
7861.02 164
7861.85 163
7862.69 177
7863.53 135
7864.37 129
7865.20 158
7866.04 130
7866.88 153
7867.71 143
7868.55 136
7869.39 141
7870.23 146
7871.06 153
7871.90 151
7872.74 110
7873.57 143
7874.41 160
7875.25 141
7876.09 150
7876.93 133
7877.76 151
7878.60 158
7879.44 138
7880.28 175
7881.11 173
7881.95 146
7882.79 139
7883.63 137
7884.47 153
7885.30 151
7886.14 140
7886.98 162
7887.82 180
7888.66 141
7889.50 139
7890.33 149
7891.17 174
7892.01 143
7892.85 140
7893.69 183
7894.53 180
7895.36 176
7896.20 167
7897.04 158
7897.88 187
7898.72 182
7899.56 154
7900.40 148
7901.24 155
7902.08 193
7902.91 180
7903.75 185
7904.59 162
7905.43 219
7906.27 167
7907.11 161
7907.95 167
7908.79 196
7909.63 170
7910.47 165
7911.31 157
7912.15 173
7912.99 184
7913.83 164
7914.67 221
7915.50 168
7916.34 165
7917.18 221
7918.02 218
7918.86 193
7919.70 202
7920.54 248
7921.38 226
7922.22 234
7923.06 204
7923.90 232
7924.74 227
7925.58 164
7926.42 135
7927.27 131
7928.11 133
7928.95 154
7929.79 142
7930.63 111
7931.47 111
7932.31 127
7933.15 153
7933.99 151
7934.83 123
7935.67 131
7936.51 173
7937.35 117
7938.19 121
7939.03 122
7939.88 133
7940.72 149
7941.56 144
7942.40 136
7943.24 119
7944.08 124
7944.92 138
7945.76 138
7946.60 152
7947.45 154
7948.29 154
7949.13 165
7949.97 187
7950.81 151
7951.65 162
7952.50 142
7953.34 144
7954.18 154
7955.02 148
7955.86 162
7956.70 137
7957.55 143
7958.39 110
7959.23 126
7960.07 141
7960.91 139
7961.76 110
7962.60 129
7963.44 150
7964.28 142
7965.13 135
7965.97 139
7966.81 132
7967.65 125
7968.50 135
7969.34 98
7970.18 114
7971.02 135
7971.87 154
7972.71 156
7973.55 134
7974.39 127
7975.24 115
7976.08 149
7976.92 120
7977.77 103
7978.61 173
7979.45 132
7980.30 114
7981.14 127
7981.98 139
7982.83 121
7983.67 130
7984.51 120
7985.36 134
7986.20 109
7987.04 129
7987.89 118
7988.73 136
7989.57 147
7990.42 113
7991.26 131
7992.10 134
7992.95 137
7993.79 129
7994.64 129
7995.48 121
7996.32 165
7997.17 128
7998.01 131
7998.86 132
7999.70 102
8000.54 116
8001.39 137
8002.23 120
8003.08 151
8003.92 140
8004.77 120
8005.61 130
8006.45 136
8007.30 132
8008.14 115
8008.99 127
8009.83 117
8010.68 113
8011.52 105
8012.37 108
8013.21 103
8014.06 109
8014.90 122
8015.75 115
8016.59 96
8017.44 108
8018.28 121
8019.13 126
8019.97 111
8020.82 101
8021.66 105
8022.51 128
8023.35 126
8024.20 117
8025.05 114
8025.89 122
8026.74 115
8027.58 129
8028.43 136
8029.27 132
8030.12 113
8030.96 95
8031.81 104
8032.66 101
8033.50 96
8034.35 114
8035.19 127
8036.04 110
8036.89 107
8037.73 98
8038.58 117
8039.43 118
8040.27 117
8041.12 110
8041.96 110
8042.81 109
8043.66 111
8044.50 124
8045.35 122
8046.20 131
8047.04 118
8047.89 146
8048.74 127
8049.58 130
8050.43 101
8051.28 112
8052.12 129
8052.97 130
8053.82 134
8054.67 123
8055.51 96
8056.36 93
8057.21 116
8058.05 112
8058.90 103
8059.75 128
8060.60 146
8061.44 109
8062.29 130
8063.14 119
8063.99 104
8064.83 127
8065.68 112
8066.53 103
8067.38 117
8068.22 117
8069.07 103
8069.92 108
8070.77 114
8071.62 109
8072.46 117
8073.31 135
8074.16 116
8075.01 102
8075.86 142
8076.71 113
8077.55 115
8078.40 116
8079.25 110
8080.10 103
8080.95 107
8081.80 112
8082.64 114
8083.49 95
8084.34 70
8085.19 96
8086.04 129
8086.89 122
8087.74 105
8088.58 81
8089.43 109
8090.28 105
8091.13 124
8091.98 94
8092.83 109
8093.68 125
8094.53 118
8095.38 93
8096.23 102
8097.08 95
8097.93 106
8098.77 120
8099.62 116
8100.47 92
8101.32 93
8102.17 115
8103.02 98
8103.87 83
8104.72 98
8105.57 93
8106.42 85
8107.27 109
8108.12 95
8108.97 93
8109.82 77
8110.67 91
8111.52 120
8112.37 109
8113.22 114
8114.07 111
8114.92 104
8115.77 98
8116.62 134
8117.47 99
8118.32 115
8119.17 134
8120.02 118
8120.87 124
8121.72 127
8122.58 129
8123.43 114
8124.28 110
8125.13 138
8125.98 130
8126.83 142
8127.68 133
8128.53 112
8129.38 100
8130.23 107
8131.08 123
8131.94 128
8132.79 112
8133.64 162
8134.49 150
8135.34 86
8136.19 119
8137.04 118
8137.89 98
8138.75 86
8139.60 118
8140.45 113
8141.30 129
8142.15 98
8143.00 91
8143.86 124
8144.71 134
8145.56 144
8146.41 116
8147.26 125
8148.12 106
8148.97 115
8149.82 125
8150.67 105
8151.52 120
8152.38 133
8153.23 115
8154.08 112
8154.93 126
8155.78 140
8156.64 145
8157.49 150
8158.34 164
8159.19 137
8160.05 158
8160.90 196
8161.75 161
8162.61 141
8163.46 118
8164.31 122
8165.16 102
8166.02 111
8166.87 110
8167.72 94
8168.58 87
8169.43 93
8170.28 115
8171.14 123
8171.99 100
8172.84 116
8173.70 128
8174.55 123
8175.40 119
8176.26 113
8177.11 128
8177.96 133
8178.82 102
8179.67 68
8180.52 115
8181.38 89
8182.23 113
8183.08 116
8183.94 102
8184.79 82
8185.65 98
8186.50 90
8187.35 106
8188.21 106
8189.06 89
8189.92 94
8190.77 99
8191.63 102
8192.48 98
8193.33 124
8194.19 103
8195.04 81
8195.90 99
8196.75 78
8197.61 92
8198.46 88
8199.32 107
8200.17 115
8201.02 125
8201.88 123
8202.73 115
8203.59 101
8204.44 125
8205.30 117
8206.15 100
8207.01 97
8207.86 110
8208.72 115
8209.57 102
8210.43 109
8211.29 121
8212.14 128
8213.00 126
8213.85 94
8214.71 95
8215.56 114
8216.42 89
8217.27 113
8218.13 105
8218.98 135
8219.84 119
8220.70 129
8221.55 114
8222.41 153
8223.26 111
8224.12 114
8224.98 163
8225.83 128
8226.69 123
8227.54 111
8228.40 124
8229.26 95
8230.11 111
8230.97 103
8231.83 101
8232.68 115
8233.54 125
8234.39 82
8235.25 120
8236.11 120
8236.96 124
8237.82 111
8238.68 104
8239.53 108
8240.39 116
8241.25 141
8242.11 124
8242.96 139
8243.82 90
8244.68 110
8245.53 104
8246.39 113
8247.25 143
8248.10 128
8248.96 95
8249.82 118
8250.68 133
8251.53 121
8252.39 96
8253.25 112
8254.11 115
8254.96 147
8255.82 124
8256.68 129
8257.54 120
8258.39 105
8259.25 109
8260.11 107
8260.97 106
8261.83 109
8262.68 94
8263.54 97
8264.40 104
8265.26 86
8266.12 106
8266.97 101
8267.83 118
8268.69 117
8269.55 107
8270.41 107
8271.27 100
8272.12 120
8272.98 102
8273.84 122
8274.70 110
8275.56 89
8276.42 102
8277.28 108
8278.13 105
8278.99 117
8279.85 94
8280.71 61
8281.57 112
8282.43 118
8283.29 97
8284.15 97
8285.01 129
8285.87 106
8286.72 115
8287.58 110
8288.44 124
8289.30 90
8290.16 87
8291.02 120
8291.88 101
8292.74 111
8293.60 121
8294.46 98
8295.32 121
8296.18 162
8297.04 124
8297.90 109
8298.76 113
8299.62 118
8300.48 114
8301.34 104
8302.20 129
8303.06 97
8303.92 134
8304.78 151
8305.64 127
8306.50 130
8307.36 127
8308.22 128
8309.08 108
8309.94 115
8310.80 131
8311.66 99
8312.52 97
8313.38 115
8314.24 113
8315.10 106
8315.96 96
8316.83 120
8317.69 129
8318.55 146
8319.41 127
8320.27 134
8321.13 121
8321.99 129
8322.85 106
8323.71 127
8324.57 96
8325.44 88
8326.30 137
8327.16 126
8328.02 114
8328.88 125
8329.74 139
8330.60 118
8331.47 123
8332.33 123
8333.19 107
8334.05 124
8334.91 120
8335.77 134
8336.64 128
8337.50 116
8338.36 128
8339.22 123
8340.08 130
8340.94 131
8341.81 135
8342.67 118
8343.53 113
8344.39 99
8345.26 114
8346.12 139
8346.98 130
8347.84 125
8348.71 118
8349.57 108
8350.43 121
8351.29 117
8352.16 100
8353.02 132
8353.88 165
8354.74 161
8355.61 135
8356.47 122
8357.33 122
8358.19 137
8359.06 142
8359.92 119
8360.78 154
8361.65 120
8362.51 110
8363.37 130
8364.24 129
8365.10 147
8365.96 144
8366.83 135
8367.69 128
8368.55 131
8369.42 136
8370.28 134
8371.14 125
8372.01 151
8372.87 144
8373.73 168
8374.60 160
8375.46 165
8376.33 158
8377.19 113
8378.05 146
8378.92 157
8379.78 175
8380.65 139
8381.51 150
8382.37 170
8383.24 140
8384.10 139
8384.97 144
8385.83 169
8386.70 145
8387.56 150
8388.42 141
8389.29 156
8390.15 160
8391.02 163
8391.88 155
8392.75 154
8393.61 153
8394.48 145
8395.34 158
8396.21 151
8397.07 187
8397.94 172
8398.80 173
8399.67 221
8400.53 125
8401.40 172
8402.26 180
8403.13 141
8403.99 140
8404.86 153
8405.72 174
8406.59 168
8407.45 154
8408.32 171
8409.19 160
8410.05 148
8410.92 177
8411.78 181
8412.65 139
8413.51 201
8414.38 180
8415.25 151
8416.11 148
8416.98 139
8417.84 180
8418.71 204
8419.58 168
8420.44 183
8421.31 194
8422.17 189
8423.04 193
8423.91 189
8424.77 171
8425.64 201
8426.51 200
8427.37 194
8428.24 206
8429.11 214
8429.97 249
8430.84 210
8431.71 211
8432.57 207
8433.44 214
8434.31 212
8435.17 208
8436.04 227
8436.91 247
8437.77 220
8438.64 250
8439.51 267
8440.38 233
8441.24 248
8442.11 245
8442.98 271
8443.84 313
8444.71 281
8445.58 281
8446.45 271
8447.31 238
8448.18 281
8449.05 293
8449.92 284
8450.78 321
8451.65 324
8452.52 293
8453.39 260
8454.26 319
8455.12 361
8455.99 480
8456.86 504
8457.73 541
8458.60 534
8459.46 629
8460.33 633
8461.20 583
8462.07 547
8462.94 589
8463.81 485
8464.67 419
8465.54 387
8466.41 389
8467.28 362
8468.15 393
8469.02 471
8469.89 489
8470.75 551
8471.62 723
8472.49 854
8473.36 925
8474.23 809
8475.10 701
8475.97 608
8476.84 510
8477.71 441
8478.57 397
8479.44 386
8480.31 382
8481.18 269
8482.05 285
8482.92 236
8483.79 233
8484.66 255
8485.53 266
8486.40 235
8487.27 223
8488.14 247
8489.01 263
8489.88 219
8490.75 238
8491.62 226
8492.49 220
8493.36 227
8494.23 243
8495.10 234
8495.97 229
8496.84 206
8497.71 219
8498.58 204
8499.45 234
8500.32 247
8501.19 233
8502.06 221
8502.93 203
8503.80 205
8504.67 226
8505.54 224
8506.41 210
8507.28 232
8508.15 222
8509.02 208
8509.89 238
8510.76 252
8511.63 273
8512.51 260
8513.38 199
8514.25 229
8515.12 223
8515.99 189
8516.86 181
8517.73 218
8518.60 215
8519.47 236
8520.35 209
8521.22 206
8522.09 212
8522.96 219
8523.83 201
8524.70 203
8525.57 221
8526.45 230
8527.32 234
8528.19 222
8529.06 228
8529.93 220
8530.80 220
8531.68 227
8532.55 236
8533.42 248
8534.29 219
8535.16 284
8536.04 270
8536.91 207
8537.78 203
8538.65 219
8539.52 266
8540.40 265
8541.27 253
8542.14 269
8543.01 247
8543.89 215
8544.76 214
8545.63 223
8546.50 214
8547.38 225
8548.25 202
8549.12 159
8549.99 168
8550.87 216
8551.74 206
8552.61 240
8553.49 227
8554.36 252
8555.23 221
8556.11 277
8556.98 260
8557.85 245
8558.73 245
8559.60 219
8560.47 248
8561.35 212
8562.22 158
8563.09 174
8563.97 205
8564.84 218
8565.71 198
8566.59 195
8567.46 210
8568.33 185
8569.21 190
8570.08 171
8570.96 189
8571.83 178
8572.70 149
8573.58 181
8574.45 167
8575.33 166
8576.20 183
8577.07 198
8577.95 160
8578.82 177
8579.70 184
8580.57 182
8581.45 161
8582.32 151
8583.19 155
8584.07 167
8584.94 144
8585.82 179
8586.69 192
8587.57 179
8588.44 200
8589.32 194
8590.19 189
8591.07 181
8591.94 178
8592.82 169
8593.69 168
8594.57 198
8595.44 178
8596.32 160
8597.19 147
8598.07 176
8598.94 191
8599.82 203
8600.69 177
8601.57 168
8602.44 145
8603.32 164
8604.20 199
8605.07 177
8605.95 139
8606.82 114
8607.70 147
8608.57 165
8609.45 168
8610.33 168
8611.20 189
8612.08 170
8612.95 170
8613.83 171
8614.71 173
8615.58 186
8616.46 189
8617.33 193
8618.21 169
8619.09 151
8619.96 156
8620.84 195
8621.72 207
8622.59 155
8623.47 130
8624.35 178
8625.22 195
8626.10 189
8626.98 193
8627.85 179
8628.73 219
8629.61 223
8630.48 227
8631.36 188
8632.24 159
8633.11 171
8633.99 218
8634.87 204
8635.74 203
8636.62 188
8637.50 204
8638.38 183
8639.25 195
8640.13 186
8641.01 180
8641.89 169
8642.76 170
8643.64 177
8644.52 195
8645.40 224
8646.27 219
8647.15 222
8648.03 187
8648.91 199
8649.79 232
8650.66 242
8651.54 235
8652.42 224
8653.30 196
8654.18 193
8655.05 204
8655.93 226
8656.81 194
8657.69 226
8658.57 251
8659.45 228
8660.32 179
8661.20 210
8662.08 209
8662.96 227
8663.84 222
8664.72 249
8665.60 234
8666.47 207
8667.35 214
8668.23 213
8669.11 241
8669.99 227
8670.87 245
8671.75 266
8672.63 232
8673.51 232
8674.38 317
8675.26 291
8676.14 315
8677.02 283
8677.90 349
8678.78 307
8679.66 298
8680.54 294
8681.42 260
8682.30 286
8683.18 262
8684.06 267
8684.94 241
8685.82 225
8686.70 210
8687.58 245
8688.46 271
8689.34 262
8690.22 257
8691.10 355
8691.98 363
8692.86 409
8693.74 473
8694.62 476
8695.50 539
8696.38 555
8697.26 549
8698.14 505
8699.02 431
8699.90 384
8700.78 354
8701.66 314
8702.54 254
8703.42 257
8704.30 230
8705.18 208
8706.06 199
8706.94 183
8707.82 221
8708.71 208
8709.59 161
8710.47 154
8711.35 158
8712.23 188
8713.11 166
8713.99 177
8714.87 149
8715.75 172
8716.64 175
8717.52 185
8718.40 192
8719.28 153
8720.16 149
8721.04 153
8721.92 176
8722.81 180
8723.69 172
8724.57 155
8725.45 151
8726.33 149
8727.21 144
8728.10 159
8728.98 184
8729.86 195
8730.74 174
8731.62 168
8732.51 195
8733.39 173
8734.27 196
8735.15 193
8736.03 159
8736.92 172
8737.80 174
8738.68 172
8739.56 166
8740.45 129
8741.33 163
8742.21 121
8743.09 124
8743.98 160
8744.86 150
8745.74 143
8746.63 146
8747.51 137
8748.39 149
8749.27 152
8750.16 133
8751.04 156
8751.92 141
8752.81 150
8753.69 156
8754.57 150
8755.46 118
8756.34 130
8757.22 146
8758.11 153
8758.99 149
8759.87 123
8760.76 133
8761.64 159
8762.52 146
8763.41 127
8764.29 149
8765.17 170
8766.06 137
8766.94 149
8767.83 173
8768.71 158
8769.59 153
8770.48 176
8771.36 154
8772.25 134
8773.13 133
8774.01 128
8774.90 147
8775.78 161
8776.67 151
8777.55 146
8778.44 147
8779.32 149
8780.20 137
8781.09 139
8781.97 125
8782.86 127
8783.74 137
8784.63 111
8785.51 138
8786.40 140
8787.28 127
8788.17 129
8789.05 140
8789.94 113
8790.82 132
8791.71 124
8792.59 110
8793.48 159
8794.36 128
8795.25 153
8796.13 124
8797.02 134
8797.90 136
8798.79 153
8799.67 145
8800.56 151
8801.45 140
8802.33 130
8803.22 130
8804.10 121
8804.99 118
8805.87 99
8806.76 134
8807.65 121
8808.53 110
8809.42 138
8810.30 91
8811.19 128
8812.08 119
8812.96 101
8813.85 96
8814.73 118
8815.62 96
8816.51 133
8817.39 118
8818.28 115
8819.17 108
8820.05 158
8820.94 109
8821.83 81
8822.71 99
8823.60 118
8824.49 131
8825.37 96
8826.26 113
8827.15 108
8828.03 113
8828.92 99
8829.81 103
8830.69 109
8831.58 109
8832.47 96
8833.36 81
8834.24 94
8835.13 92
8836.02 108
8836.90 98
8837.79 109
8838.68 99
8839.57 116
8840.45 118
8841.34 128
8842.23 89
8843.12 85
8844.01 97
8844.89 109
8845.78 113
8846.67 104
8847.56 110
8848.44 117
8849.33 94
8850.22 114
8851.11 93
8852.00 117
8852.88 128
8853.77 108
8854.66 92
8855.55 96
8856.44 84
8857.33 115
8858.21 99
8859.10 110
8859.99 103
8860.88 123
8861.77 106
8862.66 96
8863.55 112
8864.43 102
8865.32 91
8866.21 110
8867.10 129
8867.99 109
8868.88 79
8869.77 99
8870.66 91
8871.55 107
8872.44 119
8873.32 113
8874.21 123
8875.10 117
8875.99 94
8876.88 92
8877.77 102
8878.66 92
8879.55 88
8880.44 110
8881.33 117
8882.22 117
8883.11 91
8884.00 84
8884.89 86
8885.78 101
8886.67 98
8887.56 103
8888.45 86
8889.34 78
8890.23 87
8891.12 112
8892.01 86
8892.90 100
8893.79 94
8894.68 76
8895.57 90
8896.46 105
8897.35 109
8898.24 95
8899.13 100
8900.02 80
8900.91 97
8901.80 89
8902.69 95
8903.58 84
8904.47 102
8905.36 88
8906.26 76
8907.15 94
8908.04 76
8908.93 76
8909.82 92
8910.71 110
8911.60 93
8912.49 89
8913.38 81
8914.28 97
8915.17 98
8916.06 81
8916.95 86
8917.84 98
8918.73 76
8919.62 80
8920.52 60
8921.41 72
8922.30 68
8923.19 92
8924.08 98
8924.97 73
8925.87 77
8926.76 99
8927.65 93
8928.54 95
8929.43 82
8930.33 104
8931.22 83
8932.11 76
8933.00 83
8933.89 82
8934.79 71
8935.68 102
8936.57 117
8937.46 88
8938.36 88
8939.25 78
8940.14 96
8941.03 80
8941.93 78
8942.82 87
8943.71 84
8944.60 96
8945.50 112
8946.39 98
8947.28 85
8948.18 87
8949.07 76
8949.96 83
8950.85 89
8951.75 83
8952.64 79
8953.53 83
8954.43 88
8955.32 103
8956.21 91
8957.11 80
8958.00 63
8958.89 81
8959.79 98
8960.68 80
8961.57 77
8962.47 64
8963.36 83
8964.26 84
8965.15 110
8966.04 99
8966.94 68
8967.83 93
8968.73 103
8969.62 81
8970.51 110
8971.41 112
8972.30 102
8973.20 92
8974.09 103
8974.98 70
8975.88 90
8976.77 103
8977.67 79
8978.56 86
8979.46 71
8980.35 85
8981.25 92
8982.14 67
8983.03 81
8983.93 84
8984.82 90
8985.72 89
8986.61 98
8987.51 98
8988.40 72
8989.30 63
8990.19 85
8991.09 83
8991.98 93
8992.88 89
8993.77 91
8994.67 80
8995.56 94
8996.46 95
8997.36 86
8998.25 107
8999.15 84
9000.04 100
9000.94 90
9001.83 94
9002.73 75
9003.62 91
9004.52 76
9005.42 99
9006.31 65
9007.21 72
9008.10 105
9009.00 86
9009.90 62
9010.79 76
9011.69 76
9012.58 67
9013.48 77
9014.38 75
9015.27 108
9016.17 73
9017.07 78
9017.96 110
9018.86 90
9019.76 85
9020.65 91
9021.55 77
9022.44 79
9023.34 73
9024.24 67
9025.14 61
9026.03 94
9026.93 99
9027.83 127
9028.72 74
9029.62 81
9030.52 75
9031.41 84
9032.31 92
9033.21 77
9034.11 85
9035.00 70
9035.90 70
9036.80 72
9037.69 88
9038.59 85
9039.49 76
9040.39 86
9041.28 89
9042.18 106
9043.08 112
9043.98 75
9044.88 74
9045.77 79
9046.67 80
9047.57 82
9048.47 66
9049.36 74
9050.26 74
9051.16 61
9052.06 83
9052.96 85
9053.86 98
9054.75 84
9055.65 90
9056.55 63
9057.45 81
9058.35 94
9059.25 96
9060.14 76
9061.04 86
9061.94 79
9062.84 74
9063.74 94
9064.64 102
9065.54 76
9066.44 88
9067.33 113
9068.23 86
9069.13 80
9070.03 78
9070.93 107
9071.83 116
9072.73 89
9073.63 107
9074.53 98
9075.43 113
9076.33 89
9077.22 77
9078.12 65
9079.02 70
9079.92 71
9080.82 72
9081.72 93
9082.62 70
9083.52 58
9084.42 76
9085.32 86
9086.22 88
9087.12 91
9088.02 86
9088.92 85
9089.82 83
9090.72 84
9091.62 91
9092.52 82
9093.42 63
9094.32 80
9095.22 78
9096.12 107
9097.02 57
9097.92 71
9098.82 97
9099.72 89
9100.62 86
9101.52 81
9102.43 67
9103.33 73
9104.23 73
9105.13 71
9106.03 75
9106.93 69
9107.83 83
9108.73 89
9109.63 81
9110.53 66
9111.43 71
9112.33 79
9113.24 86
9114.14 85
9115.04 81
9115.94 94
9116.84 64
9117.74 76
9118.64 76
9119.55 81
9120.45 93
9121.35 94
9122.25 81
9123.15 94
9124.05 86
9124.96 86
9125.86 101
9126.76 96
9127.66 107
9128.56 111
9129.46 77
9130.37 100
9131.27 72
9132.17 83
9133.07 81
9133.97 85
9134.88 99
9135.78 88
9136.68 76
9137.58 65
9138.49 79
9139.39 96
9140.29 78
9141.19 57
9142.10 71
9143.00 60
9143.90 90
9144.80 78
9145.71 76
9146.61 90
9147.51 71
9148.42 74
9149.32 83
9150.22 101
9151.12 115
9152.03 90
9152.93 80
9153.83 92
9154.74 102
9155.64 77
9156.54 78
9157.45 74
9158.35 59
9159.25 65
9160.16 72
9161.06 63
9161.96 64
9162.87 64
9163.77 72
9164.68 89
9165.58 94
9166.48 79
9167.39 85
9168.29 87
9169.19 90
9170.10 101
9171.00 84
9171.91 67
9172.81 79
9173.72 64
9174.62 83
9175.52 99
9176.43 68
9177.33 69
9178.24 82
9179.14 96
9180.05 84
9180.95 89
9181.85 65
9182.76 72
9183.66 77
9184.57 82
9185.47 67
9186.38 77
9187.28 91
9188.19 86
9189.09 76
9190.00 96
9190.90 74
9191.81 94
9192.71 89
9193.62 102
9194.52 76
9195.43 85
9196.33 87
9197.24 73
9198.14 86
9199.05 80
9199.96 81
9200.86 69
9201.77 72
9202.67 86
9203.58 72
9204.48 56
9205.39 93
9206.29 87
9207.20 108
9208.11 96
9209.01 89
9209.92 81
9210.82 69
9211.73 80
9212.64 94
9213.54 89
9214.45 76
9215.35 98
9216.26 85
9217.17 96
9218.07 93
9218.98 124
9219.89 99
9220.79 126
9221.70 94
9222.61 80
9223.51 86
9224.42 90
9225.33 79
9226.23 84
9227.14 96
9228.05 107
9228.95 105
9229.86 103
9230.77 93
9231.67 87
9232.58 84
9233.49 88
9234.40 74
9235.30 86
9236.21 82
9237.12 75
9238.02 67
9238.93 60
9239.84 73
9240.75 83
9241.65 78
9242.56 69
9243.47 80
9244.38 83
9245.28 97
9246.19 68
9247.10 90
9248.01 96
9248.92 91
9249.82 86
9250.73 75
9251.64 102
9252.55 104
9253.46 83
9254.36 81
9255.27 67
9256.18 68
9257.09 68
9258.00 90
9258.90 82
9259.81 82
9260.72 82
9261.63 76
9262.54 83
9263.45 80
9264.36 76
9265.26 82
9266.17 77
9267.08 83
9267.99 118
9268.90 112
9269.81 85
9270.72 68
9271.63 68
9272.54 78
9273.44 76
9274.35 78
9275.26 79
9276.17 83
9277.08 104
9277.99 75
9278.90 81
9279.81 81
9280.72 87
9281.63 68
9282.54 90
9283.45 91
9284.36 102
9285.27 102
9286.18 88
9287.09 75
9288.00 100
9288.91 97
9289.82 61
9290.73 79
9291.64 116
9292.55 100
9293.46 100
9294.37 83
9295.28 64
9296.19 81
9297.10 88
9298.01 95
9298.92 121
9299.83 124
9300.74 145
9301.65 73
9302.56 94
9303.47 86
9304.38 77
9305.29 107
9306.20 90
9307.11 100
9308.02 77
9308.93 101
9309.84 87
9310.75 69
9311.67 77
9312.58 89
9313.49 68
9314.40 84
9315.31 75
9316.22 82
9317.13 90
9318.04 67
9318.95 95
9319.87 70
9320.78 73
9321.69 65
9322.60 72
9323.51 71
9324.42 89
9325.34 98
9326.25 121
9327.16 95
9328.07 78
9328.98 84
9329.89 84
9330.81 91
9331.72 103
9332.63 84
9333.54 95
9334.45 76
9335.37 68
9336.28 76
9337.19 82
9338.10 99
9339.01 102
9339.93 87
9340.84 65
9341.75 76
9342.66 80
9343.58 88
9344.49 84
9345.40 76
9346.31 77
9347.23 98
9348.14 88
9349.05 77
9349.97 123
9350.88 90
9351.79 75
9352.70 63
9353.62 70
9354.53 101
9355.44 94
9356.36 83
9357.27 87
9358.18 94
9359.10 97
9360.01 114
9360.92 81
9361.84 107
9362.75 96
9363.66 81
9364.58 77
9365.49 72
9366.40 100
9367.32 110
9368.23 88
9369.15 87
9370.06 108
9370.97 79
9371.89 80
9372.80 101
9373.71 90
9374.63 92
9375.54 72
9376.46 64
9377.37 95
9378.29 83
9379.20 92
9380.11 82
9381.03 79
9381.94 89
9382.86 91
9383.77 95
9384.69 68
9385.60 92
9386.51 103
9387.43 91
9388.34 90
9389.26 83
9390.17 76
9391.09 77
9392.00 93
9392.92 90
9393.83 108
9394.75 102
9395.66 102
9396.58 115
9397.49 114
9398.41 115
9399.32 82
9400.24 87
9401.15 105
9402.07 99
9402.99 111
9403.90 110
9404.82 88
9405.73 106
9406.65 75
9407.56 99
9408.48 112
9409.39 119
9410.31 93
9411.23 60
9412.14 78
9413.06 99
9413.97 84
9414.89 114
9415.81 83
9416.72 90
9417.64 107
9418.55 100
9419.47 94
9420.39 100
9421.30 102
9422.22 102
9423.14 85
9424.05 93
9424.97 81
9425.89 76
9426.80 97
9427.72 88
9428.64 97
9429.55 88
9430.47 120
9431.39 104
9432.30 80
9433.22 103
9434.14 110
9435.05 131
9435.97 109
9436.89 118
9437.80 92
9438.72 76
9439.64 66
9440.56 77
9441.47 103
9442.39 93
9443.31 96
9444.23 95
9445.14 103
9446.06 92
9446.98 92
9447.90 144
9448.81 95
9449.73 112
9450.65 110
9451.57 111
9452.48 91
9453.40 81
9454.32 109
9455.24 109
9456.16 139
9457.07 96
9457.99 114
9458.91 120
9459.83 112
9460.75 94
9461.66 85
9462.58 114
9463.50 116
9464.42 71
9465.34 93
9466.26 126
9467.18 116
9468.09 90
9469.01 95
9469.93 88
9470.85 94
9471.77 84
9472.69 105
9473.61 96
9474.53 98
9475.44 95
9476.36 111
9477.28 114
9478.20 101
9479.12 80
9480.04 109
9480.96 107
9481.88 101
9482.80 95
9483.72 107
9484.64 91
9485.56 121
9486.47 118
9487.39 122
9488.31 126
9489.23 109
9490.15 83
9491.07 83
9491.99 93
9492.91 77
9493.83 90
9494.75 64
9495.67 92
9496.59 153
9497.51 116
9498.43 124
9499.35 106
9500.27 91
9501.19 115
9502.11 98
9503.03 87
9503.95 95
9504.87 107
9505.79 100
9506.71 115
9507.64 120
9508.56 88
9509.48 109
9510.40 105
9511.32 121
9512.24 133
9513.16 118
9514.08 141
9515.00 144
9515.92 125
9516.84 98
9517.76 103
9518.68 147
9519.61 143
9520.53 125
9521.45 114
9522.37 124
9523.29 127
9524.21 131
9525.13 116
9526.05 107
9526.98 102
9527.90 143
9528.82 115
9529.74 110
9530.66 116
9531.58 153
9532.51 177
9533.43 173
9534.35 196
9535.27 219
9536.19 232
9537.11 193
9538.04 172
9538.96 144
9539.88 151
9540.80 166
9541.73 165
9542.65 148
9543.57 140
9544.49 111
9545.41 125
9546.34 137
9547.26 145
9548.18 146
9549.10 114
9550.03 112
9550.95 122
9551.87 132
9552.79 126
9553.72 97
9554.64 111
9555.56 113
9556.49 116
9557.41 121
9558.33 124
9559.25 150
9560.18 133
9561.10 134
9562.02 162
9562.95 157
9563.87 136
9564.79 153
9565.72 100
9566.64 107
9567.56 113
9568.49 121
9569.41 117
9570.33 133
9571.26 124
9572.18 108
9573.11 104
9574.03 139
9574.95 127
9575.88 96
9576.80 124
9577.72 114
9578.65 69
9579.57 108
9580.50 108
9581.42 112
9582.34 101
9583.27 97
9584.19 132
9585.12 104
9586.04 107
9586.97 108
9587.89 110
9588.81 131
9589.74 140
9590.66 131
9591.59 93
9592.51 132
9593.44 159
9594.36 118
9595.29 108
9596.21 123
9597.14 111
9598.06 106
9598.99 134
9599.91 117
9600.84 113
9601.76 105
9602.69 131
9603.61 142
9604.54 122
9605.46 119
9606.39 100
9607.31 108
9608.24 116
9609.16 110
9610.09 123
9611.01 117
9611.94 133
9612.87 113
9613.79 124
9614.72 148
9615.64 101
9616.57 122
9617.49 124
9618.42 139
9619.35 116
9620.27 135
9621.20 159
9622.12 129
9623.05 127
9623.98 163
9624.90 182
9625.83 153
9626.76 108
9627.68 158
9628.61 140
9629.53 141
9630.46 156
9631.39 159
9632.31 194
9633.24 166
9634.17 158
9635.09 167
9636.02 169
9636.95 189
9637.87 165
9638.80 159
9639.73 168
9640.65 168
9641.58 186
9642.51 165
9643.44 174
9644.36 173
9645.29 163
9646.22 161
9647.14 173
9648.07 165
9649.00 189
9649.93 163
9650.85 185
9651.78 205
9652.71 201
9653.64 227
9654.56 208
9655.49 188
9656.42 180
9657.35 201
9658.27 184
9659.20 200
9660.13 172
9661.06 131
9661.99 155
9662.91 144
9663.84 129
9664.77 164
9665.70 161
9666.63 154
9667.56 159
9668.48 154
9669.41 156
9670.34 143
9671.27 148
9672.20 151
9673.13 164
9674.05 173
9674.98 167
9675.91 180
9676.84 160
9677.77 181
9678.70 170
9679.63 174
9680.56 173
9681.48 142
9682.41 155
9683.34 171
9684.27 162
9685.20 145
9686.13 158
9687.06 186
9687.99 225
9688.92 214
9689.85 158
9690.78 182
9691.71 183
9692.63 199
9693.56 204
9694.49 192
9695.42 186
9696.35 198
9697.28 195
9698.21 231
9699.14 180
9700.07 184
9701.00 194
9701.93 203
9702.86 183
9703.79 183
9704.72 170
9705.65 189
9706.58 171
9707.51 152
9708.44 170
9709.37 151
9710.30 160
9711.23 162
9712.16 167
9713.09 167
9714.02 213
9714.95 174
9715.89 168
9716.82 171
9717.75 169
9718.68 174
9719.61 197
9720.54 203
9721.47 171
9722.40 169
9723.33 207
9724.26 157
9725.19 146
9726.12 153
9727.06 145
9727.99 157
9728.92 170
9729.85 150
9730.78 151
9731.71 155
9732.64 165
9733.57 161
9734.51 200
9735.44 192
9736.37 189
9737.30 191
9738.23 151
9739.16 154
9740.10 169
9741.03 160
9741.96 160
9742.89 153
9743.82 166
9744.75 136
9745.69 143
9746.62 143
9747.55 142
9748.48 129
9749.41 143
9750.35 140
9751.28 169
9752.21 165
9753.14 135
9754.08 175
9755.01 132
9755.94 121
9756.87 148
9757.81 162
9758.74 120
9759.67 135
9760.60 142
9761.54 160
9762.47 130
9763.40 134
9764.34 144
9765.27 155
9766.20 166
9767.13 153
9768.07 152
9769.00 134
9769.93 151
9770.87 120
9771.80 123
9772.73 136
9773.67 127
9774.60 130
9775.53 137
9776.47 154
9777.40 108
9778.33 148
9779.27 133
9780.20 134
9781.14 133
9782.07 147
9783.00 166
9783.94 157
9784.87 140
9785.80 123
9786.74 149
9787.67 166
9788.61 126
9789.54 147
9790.47 138
9791.41 134
9792.34 108
9793.28 127
9794.21 115
9795.15 137
9796.08 125
9797.01 105
9797.95 101
9798.88 105
9799.82 120
9800.75 132
9801.69 126
9802.62 122
9803.56 115
9804.49 109
9805.43 137
9806.36 142
9807.30 97
9808.23 123
9809.17 114
9810.10 141
9811.04 159
9811.97 112
9812.91 84
9813.84 93
9814.78 92
9815.71 97
9816.65 120
9817.58 83
9818.52 103
9819.46 137
9820.39 97
9821.33 99
9822.26 105
9823.20 131
9824.13 113
9825.07 94
9826.00 101
9826.94 147
9827.88 109
9828.81 114
9829.75 124
9830.68 97
9831.62 122
9832.56 84
9833.49 106
9834.43 99
9835.37 106
9836.30 105
9837.24 104
9838.17 100
9839.11 92
9840.05 98
9840.98 98
9841.92 101
9842.86 89
9843.79 71
9844.73 90
9845.67 111
9846.60 124
9847.54 111
9848.48 98
9849.42 102
9850.35 111
9851.29 117
9852.23 98
9853.16 94
9854.10 92
9855.04 113
9855.98 99
9856.91 93
9857.85 101
9858.79 124
9859.72 113
9860.66 117
9861.60 131
9862.54 127
9863.47 104
9864.41 90
9865.35 81
9866.29 102
9867.23 88
9868.16 92
9869.10 76
9870.04 115
9870.98 106
9871.92 116
9872.85 123
9873.79 108
9874.73 91
9875.67 101
9876.61 109
9877.54 96
9878.48 104
9879.42 124
9880.36 114
9881.30 119
9882.24 97
9883.18 101
9884.11 72
9885.05 127
9885.99 128
9886.93 82
9887.87 96
9888.81 101
9889.75 105
9890.69 113
9891.62 93
9892.56 103
9893.50 89
9894.44 112
9895.38 99
9896.32 105
9897.26 83
9898.20 105
9899.14 94
9900.08 92
9901.02 99
9901.96 93
9902.90 89
9903.83 88
9904.77 88
9905.71 91
9906.65 89
9907.59 97
9908.53 101
9909.47 95
9910.41 113
9911.35 113
9912.29 105
9913.23 85
9914.17 92
9915.11 99
9916.05 112
9916.99 100
9917.93 97
9918.87 113
9919.81 118
9920.75 111
9921.69 92
9922.64 94
9923.58 80
9924.52 93
9925.46 75
9926.40 102
9927.34 123
9928.28 157
9929.22 160
9930.16 184
9931.10 186
9932.04 179
9932.98 160
9933.92 150
9934.87 106
9935.81 112
9936.75 127
9937.69 108
9938.63 103
9939.57 70
9940.51 98
9941.45 97
9942.39 80
9943.34 91
9944.28 106
9945.22 84
9946.16 96
9947.10 92
9948.04 85
9948.99 89
9949.93 101
9950.87 90
9951.81 119
9952.75 125
9953.69 92
9954.64 71
9955.58 72
9956.52 85
9957.46 102
9958.41 109
9959.35 98
9960.29 84
9961.23 78
9962.17 80
9963.12 98
9964.06 71
9965.00 92
9965.94 82
9966.89 74
9967.83 87
9968.77 77
9969.71 79
9970.66 98
9971.60 87
9972.54 80
9973.49 114
9974.43 109
9975.37 99
9976.31 92
9977.26 82
9978.20 106
9979.14 95
9980.09 79
9981.03 66
9981.97 78
9982.92 67
9983.86 101
9984.80 69
9985.75 57
9986.69 94
9987.63 106
9988.58 81
9989.52 88
9990.46 95
9991.41 92
9992.35 102
9993.30 79
9994.24 74
9995.18 70
9996.13 94
9997.07 80
9998.02 78
9998.96 87
9999.90 97
10000.85 100
10001.79 108
10002.74 92
10003.68 96
10004.62 107
10005.57 99
10006.51 78
10007.46 72
10008.40 82
10009.35 86
10010.29 101
10011.24 95
10012.18 104
10013.13 87
10014.07 77
10015.01 90
10015.96 101
10016.90 73
10017.85 70
10018.79 88
10019.74 91
10020.68 97
10021.63 77
10022.58 80
10023.52 94
10024.47 75
10025.41 76
10026.36 95
10027.30 96
10028.25 83
10029.19 80
10030.14 77
10031.08 75
10032.03 63
10032.98 76
10033.92 98
10034.87 70
10035.81 74
10036.76 104
10037.70 86
10038.65 71
10039.60 89
10040.54 82
10041.49 87
10042.43 72
10043.38 78
10044.33 73
10045.27 67
10046.22 81
10047.17 75
10048.11 77
10049.06 99
10050.00 66
10050.95 62
10051.90 83
10052.84 92
10053.79 63
10054.74 90
10055.68 84
10056.63 121
10057.58 77
10058.52 80
10059.47 77
10060.42 62
10061.37 68
10062.31 74
10063.26 67
10064.21 61
10065.15 77
10066.10 79
10067.05 83
10068.00 77
10068.94 77
10069.89 74
10070.84 75
10071.79 78
10072.73 69
10073.68 62
10074.63 80
10075.58 66
10076.52 56
10077.47 76
10078.42 78
10079.37 93
10080.32 90
10081.26 79
10082.21 100
10083.16 59
10084.11 86
10085.06 80
10086.00 87
10086.95 66
10087.90 91
10088.85 95
10089.80 76
10090.75 67
10091.69 56
10092.64 73
10093.59 68
10094.54 75
10095.49 64
10096.44 78
10097.39 50
10098.33 60
10099.28 59
10100.23 70
10101.18 90
10102.13 76
10103.08 57
10104.03 78
10104.98 89
10105.93 58
10106.87 75
10107.82 78
10108.77 69
10109.72 60
10110.67 71
10111.62 91
10112.57 71
10113.52 93
10114.47 65
10115.42 70
10116.37 67
10117.32 53
10118.27 76
10119.22 70
10120.17 65
10121.12 57
10122.07 59
10123.02 67
10123.97 76
10124.92 93
10125.87 82
10126.82 78
10127.77 53
10128.72 54
10129.67 67
10130.62 79
10131.57 87
10132.52 93
10133.47 62
10134.42 59
10135.37 61
10136.32 78
10137.27 74
10138.22 79
10139.17 60
10140.12 60
10141.07 64
10142.02 70
10142.98 81
10143.93 86
10144.88 75
10145.83 59
10146.78 68
10147.73 79
10148.68 100
10149.63 101
10150.58 73
10151.54 92
10152.49 94
10153.44 93
10154.39 88
10155.34 96
10156.29 64
10157.24 74
10158.20 97
10159.15 56
10160.10 63
10161.05 53
10162.00 111
10162.95 114
10163.91 72
10164.86 64
10165.81 62
10166.76 85
10167.71 94
10168.67 90
10169.62 83
10170.57 101
10171.52 88
10172.47 73
10173.43 75
10174.38 79
10175.33 96
10176.28 83
10177.24 79
10178.19 68
10179.14 78
10180.09 83
10181.05 77
10182.00 85
10182.95 85
10183.90 65
10184.86 67
10185.81 95
10186.76 88
10187.72 81
10188.67 85
10189.62 69
10190.58 84
10191.53 85
10192.48 93
10193.43 90
10194.39 72
10195.34 74
10196.29 90
10197.25 99
10198.20 100
10199.16 71
10200.11 69
10201.06 105
10202.02 67
10202.97 83
10203.92 74
10204.88 70
10205.83 78
10206.78 100
10207.74 111
10208.69 95
10209.65 79
10210.60 109
10211.55 106
10212.51 96
10213.46 96
10214.42 95
10215.37 81
10216.33 77
10217.28 70
10218.23 62
10219.19 67
10220.14 70
10221.10 84
10222.05 80
10223.01 61
10223.96 73
10224.92 80
10225.87 75
10226.83 99
10227.78 84
10228.74 81
10229.69 84
10230.65 70
10231.60 66
10232.56 74
10233.51 77
10234.47 72
10235.42 64
10236.38 84
10237.33 100
10238.29 120
10239.24 113
10240.20 124
10241.15 123
10242.11 96
10243.06 77
10244.02 96
10244.98 77
10245.93 64
10246.89 71
10247.84 90
10248.80 77
10249.75 60
10250.71 60
10251.67 72
10252.62 65
10253.58 83
10254.53 83
10255.49 73
10256.45 55
10257.40 58
10258.36 63
10259.32 60
10260.27 66
10261.23 63
10262.18 75
10263.14 54
10264.10 77
10265.05 67
10266.01 78
10266.97 86
10267.92 74
10268.88 97
10269.84 104
10270.79 96
10271.75 90
10272.71 73
10273.67 62
10274.62 68
10275.58 73
10276.54 63
10277.49 56
10278.45 66
10279.41 80
10280.37 64
10281.32 75
10282.28 90
10283.24 73
10284.19 74
10285.15 76
10286.11 65
10287.07 49
10288.03 62
10288.98 69
10289.94 57
10290.90 75
10291.86 71
10292.81 95
10293.77 78
10294.73 71
10295.69 68
10296.65 59
10297.60 75
10298.56 79
10299.52 50
10300.48 62
10301.44 82
10302.40 93
10303.35 78
10304.31 48
10305.27 66
10306.23 63
10307.19 89
10308.15 84
10309.10 100
10310.06 77
10311.02 65
10311.98 62
10312.94 87
10313.90 89
10314.86 66
10315.82 60
10316.78 95
10317.73 64
10318.69 81
10319.65 85
10320.61 84
10321.57 90
10322.53 69
10323.49 83
10324.45 63
10325.41 57
10326.37 81
10327.33 72
10328.29 77
10329.25 66
10330.21 73
10331.17 67
10332.13 85
10333.09 79
10334.04 66
10335.00 74
10335.96 71
10336.92 74
10337.88 85
10338.84 72
10339.80 70
10340.76 67
10341.72 63
10342.68 72
10343.65 78
10344.61 76
10345.57 78
10346.53 96
10347.49 63
10348.45 66
10349.41 72
10350.37 69
10351.33 66
10352.29 61
10353.25 77
10354.21 76
10355.17 75
10356.13 87
10357.09 81
10358.05 75
10359.02 85
10359.98 69
10360.94 75
10361.90 72
10362.86 80
10363.82 67
10364.78 65
10365.74 84
10366.70 60
10367.67 51
10368.63 67
10369.59 73
10370.55 59
10371.51 55
10372.47 69
10373.43 68
10374.40 56
10375.36 66
10376.32 55
10377.28 59
10378.24 64
10379.21 79
10380.17 72
10381.13 59
10382.09 83
10383.05 87
10384.02 68
10384.98 52
10385.94 70
10386.90 82
10387.86 78
10388.83 68
10389.79 63
10390.75 51
10391.71 72
10392.68 58
10393.64 59
10394.60 57
10395.56 67
10396.53 66
10397.49 72
10398.45 65
10399.42 63
10400.38 74
10401.34 73
10402.30 86
10403.27 83
10404.23 77
10405.19 66
10406.16 70
10407.12 63
10408.08 66
10409.05 82
10410.01 80
10410.97 76
10411.94 52
10412.90 95
10413.86 76
10414.83 78
10415.79 54
10416.75 51
10417.72 68
10418.68 75
10419.65 61
10420.61 81
10421.57 95
10422.54 91
10423.50 78
10424.46 112
10425.43 83
10426.39 89
10427.36 89
10428.32 66
10429.29 70
10430.25 73
10431.21 76
10432.18 53
10433.14 84
10434.11 54
10435.07 47
10436.04 68
10437.00 76
10437.97 64
10438.93 62
10439.90 96
10440.86 73
10441.82 74
10442.79 57
10443.75 73
10444.72 67
10445.68 80
10446.65 87
10447.61 47
10448.58 52
10449.54 65
10450.51 81
10451.48 59
10452.44 66
10453.41 70
10454.37 73
10455.34 51
10456.30 62
10457.27 67
10458.23 79
10459.20 58
10460.16 55
10461.13 68
10462.10 65
10463.06 63
10464.03 66
10464.99 72
10465.96 80
10466.93 72
10467.89 45
10468.86 56
10469.82 61
10470.79 59
10471.76 63
10472.72 58
10473.69 62
10474.65 62
10475.62 103
10476.59 71
10477.55 60
10478.52 74
10479.49 65
10480.45 68
10481.42 67
10482.39 73
10483.35 57
10484.32 59
10485.29 53
10486.25 77
10487.22 62
10488.19 72
10489.15 64
10490.12 53
10491.09 72
10492.06 78
10493.02 61
10493.99 71
10494.96 84
10495.92 72
10496.89 90
10497.86 81
10498.83 83
10499.79 103
10500.76 91
10501.73 81
10502.70 56
10503.66 75
10504.63 60
10505.60 63
10506.57 88
10507.54 73
10508.50 66
10509.47 51
10510.44 71
10511.41 73
10512.38 71
10513.34 57
10514.31 46
10515.28 65
10516.25 72
10517.22 39
10518.19 54
10519.15 99
10520.12 79
10521.09 67
10522.06 73
10523.03 64
10524.00 63
10524.96 73
10525.93 53
10526.90 54
10527.87 62
10528.84 69
10529.81 92
10530.78 75
10531.75 56
10532.72 66
10533.68 78
10534.65 69
10535.62 66
10536.59 75
10537.56 93
10538.53 64
10539.50 65
10540.47 66
10541.44 62
10542.41 82
10543.38 93
10544.35 92
10545.32 75
10546.29 64
10547.26 47
10548.23 67
10549.20 86
10550.17 86
10551.13 60
10552.10 65
10553.07 73
10554.04 74
10555.01 65
10555.98 66
10556.96 91
10557.93 75
10558.90 74
10559.87 81
10560.84 95
10561.81 108
10562.78 97
10563.75 103
10564.72 88
10565.69 109
10566.66 116
10567.63 89
10568.60 102
10569.57 97
10570.54 80
10571.51 81
10572.48 105
10573.45 98
10574.42 91
10575.40 69
10576.37 61
10577.34 58
10578.31 61
10579.28 75
10580.25 71
10581.22 89
10582.19 65
10583.17 61
10584.14 56
10585.11 69
10586.08 56
10587.05 64
10588.02 67
10588.99 62
10589.97 66
10590.94 85
10591.91 97
10592.88 75
10593.85 48
10594.82 55
10595.80 67
10596.77 62
10597.74 80
10598.71 54
10599.68 61
10600.66 79
10601.63 87
10602.60 91
10603.57 73
10604.55 78
10605.52 73
10606.49 85
10607.46 76
10608.44 56
10609.41 58
10610.38 75
10611.35 85
10612.33 73
10613.30 67
10614.27 62
10615.24 66
10616.22 73
10617.19 78
10618.16 79
10619.14 64
10620.11 53
10621.08 60
10622.05 73
10623.03 81
10624.00 79
10624.97 64
10625.95 58
10626.92 66
10627.89 72
10628.87 78
10629.84 102
10630.81 75
10631.79 66
10632.76 68
10633.74 79
10634.71 79
10635.68 64
10636.66 96
10637.63 82
10638.60 81
10639.58 94
10640.55 90
10641.53 115
10642.50 125
10643.47 96
10644.45 106
10645.42 100
10646.40 67
10647.37 72
10648.35 58
10649.32 73
10650.29 66
10651.27 77
10652.24 70
10653.22 65
10654.19 57
10655.17 74
10656.14 59
10657.12 66
10658.09 111
10659.07 114
10660.04 81
10661.02 67
10661.99 66
10662.97 89
10663.94 71
10664.92 86
10665.89 69
10666.87 63
10667.84 83
10668.82 67
10669.79 65
10670.77 72
10671.74 71
10672.72 76
10673.69 77
10674.67 64
10675.65 46
10676.62 74
10677.60 78
10678.57 77
10679.55 74
10680.52 72
10681.50 100
10682.48 93
10683.45 68
10684.43 79
10685.40 87
10686.38 83
10687.36 96
10688.33 86
10689.31 67
10690.28 69
10691.26 70
10692.24 76
10693.21 79
10694.19 70
10695.17 71
10696.14 51
10697.12 76
10698.10 69
10699.07 82
10700.05 72
10701.03 62
10702.00 66
10702.98 54
10703.96 72
10704.93 80
10705.91 75
10706.89 69
10707.86 69
10708.84 70
10709.82 62
10710.80 69
10711.77 66
10712.75 66
10713.73 67
10714.70 73
10715.68 62
10716.66 47
10717.64 59
10718.61 60
10719.59 50
10720.57 63
10721.55 79
10722.53 60
10723.50 77
10724.48 62
10725.46 59
10726.44 67
10727.41 78
10728.39 63
10729.37 52
10730.35 59
10731.33 85
10732.31 73
10733.28 64
10734.26 50
10735.24 77
10736.22 61
10737.20 59
10738.17 55
10739.15 56
10740.13 56
10741.11 57
10742.09 69
10743.07 76
10744.05 44
10745.03 60
10746.00 68
10746.98 78
10747.96 71
10748.94 70
10749.92 74
10750.90 62
10751.88 72
10752.86 74
10753.84 76
10754.82 72
10755.79 65
10756.77 69
10757.75 73
10758.73 70
10759.71 67
10760.69 70
10761.67 69
10762.65 81
10763.63 88
10764.61 62
10765.59 80
10766.57 86
10767.55 67
10768.53 68
10769.51 89
10770.49 84
10771.47 64
10772.45 72
10773.43 61
10774.41 80
10775.39 66
10776.37 54
10777.35 62
10778.33 102
10779.31 82
10780.29 65
10781.27 70
10782.25 72
10783.23 42
10784.21 84
10785.19 79
10786.17 82
10787.15 79
10788.13 79
10789.12 68
10790.10 57
10791.08 70
10792.06 67
10793.04 64
10794.02 86
10795.00 80
10795.98 68
10796.96 66
10797.94 69
10798.93 54
10799.91 52
10800.89 47
10801.87 67
10802.85 72
10803.83 86
10804.81 82
10805.80 59
10806.78 74
10807.76 71
10808.74 70
10809.72 86
10810.70 69
10811.69 55
10812.67 54
10813.65 71
10814.63 77
10815.61 65
10816.59 75
10817.58 57
10818.56 75
10819.54 98
10820.52 86
10821.51 74
10822.49 80
10823.47 71
10824.45 61
10825.43 60
10826.42 94
10827.40 71
10828.38 66
10829.37 54
10830.35 82
10831.33 68
10832.31 78
10833.30 68
10834.28 84
10835.26 84
10836.24 73
10837.23 66
10838.21 67
10839.19 72
10840.18 86
10841.16 69
10842.14 75
10843.13 57
10844.11 62
10845.09 51
10846.08 68
10847.06 71
10848.04 70
10849.03 81
10850.01 79
10850.99 59
10851.98 54
10852.96 52
10853.94 65
10854.93 90
10855.91 72
10856.90 72
10857.88 101
10858.86 84
10859.85 76
10860.83 77
10861.82 89
10862.80 56
10863.78 69
10864.77 71
10865.75 86
10866.74 86
10867.72 96
10868.71 75
10869.69 70
10870.67 64
10871.66 85
10872.64 90
10873.63 79
10874.61 73
10875.60 68
10876.58 73
10877.57 88
10878.55 86
10879.54 71
10880.52 75
10881.51 81
10882.49 53
10883.48 69
10884.46 99
10885.45 81
10886.43 89
10887.42 70
10888.40 69
10889.39 79
10890.37 78
10891.36 105
10892.34 96
10893.33 73
10894.32 93
10895.30 124
10896.29 119
10897.27 100
10898.26 102
10899.24 94
10900.23 81
10901.22 97
10902.20 91
10903.19 86
10904.17 87
10905.16 96
10906.15 78
10907.13 94
10908.12 102
10909.10 92
10910.09 75
10911.08 72
10912.06 80
10913.05 109
10914.04 113
10915.02 79
10916.01 85
10917.00 76
10917.98 104
10918.97 89
10919.96 91
10920.94 105
10921.93 90
10922.92 82
10923.90 89
10924.89 109
10925.88 75
10926.86 89
10927.85 95
10928.84 94
10929.82 100
10930.81 94
10931.80 71
10932.79 103
10933.77 102
10934.76 103
10935.75 135
10936.74 106
10937.72 117
10938.71 134
10939.70 115
10940.69 107
10941.67 89
10942.66 120
10943.65 141
10944.64 100
10945.63 92
10946.61 102
10947.60 118
10948.59 97
10949.58 106
10950.57 122
10951.55 120
10952.54 119
10953.53 125
10954.52 130
10955.51 104
10956.49 127
10957.48 136
10958.47 125
10959.46 129
10960.45 126
10961.44 168
10962.43 149
10963.41 146
10964.40 165
10965.39 143
10966.38 111
10967.37 95
10968.36 113
10969.35 132
10970.34 112
10971.33 110
10972.31 125
10973.30 95
10974.29 115
10975.28 113
10976.27 123
10977.26 99
10978.25 101
10979.24 116
10980.23 108
10981.22 148
10982.21 141
10983.20 109
10984.19 142
10985.18 127
10986.17 122
10987.16 127
10988.15 111
10989.14 116
10990.13 95
10991.12 107
10992.11 129
10993.10 116
10994.09 106
10995.08 131
10996.07 125
10997.06 134
10998.05 151
10999.04 131
11000.03 155
11001.02 143
11002.01 150
11003.00 175
11003.99 167
11004.98 164
11005.97 196
11006.96 213
11007.95 161
11008.94 159
11009.93 140
11010.92 125
11011.91 153
11012.91 123
11013.90 134
11014.89 117
11015.88 109
11016.87 107
11017.86 112
11018.85 104
11019.84 96
11020.83 95
11021.83 115
11022.82 109
11023.81 100
11024.80 104
11025.79 93
11026.78 94
11027.77 91
11028.77 79
11029.76 81
11030.75 106
11031.74 98
11032.73 94
11033.72 92
11034.72 106
11035.71 113
11036.70 102
11037.69 93
11038.68 111
11039.68 90
11040.67 93
11041.66 112
11042.65 108
11043.65 85
11044.64 93
11045.63 85
11046.62 93
11047.62 102
11048.61 63
11049.60 93
11050.59 105
11051.59 84
11052.58 69
11053.57 96
11054.56 96
11055.56 83
11056.55 88
11057.54 99
11058.54 94
11059.53 70
11060.52 97
11061.51 71
11062.51 88
11063.50 80
11064.49 78
11065.49 101
11066.48 71
11067.47 109
11068.47 99
11069.46 87
11070.45 86
11071.45 84
11072.44 83
11073.44 98
11074.43 104
11075.42 76
11076.42 80
11077.41 100
11078.40 96
11079.40 88
11080.39 68
11081.39 100
11082.38 85
11083.37 79
11084.37 80
11085.36 76
11086.36 87
11087.35 79
11088.35 80
11089.34 72
11090.33 76
11091.33 78
11092.32 68
11093.32 62
11094.31 103
11095.31 88
11096.30 80
11097.30 90
11098.29 68
11099.29 80
11100.28 86
11101.28 72
11102.27 58
11103.27 79
11104.26 76
11105.26 72
11106.25 67
11107.25 75
11108.24 84
11109.24 71
11110.23 72
11111.23 81
11112.22 81
11113.22 87
11114.21 62
11115.21 68
11116.20 69
11117.20 71
11118.20 65
11119.19 80
11120.19 100
11121.18 91
11122.18 82
11123.17 91
11124.17 78
11125.17 83
11126.16 76
11127.16 83
11128.15 65
11129.15 81
11130.15 97
11131.14 85
11132.14 92
11133.14 87
11134.13 81
11135.13 81
11136.13 90
11137.12 88
11138.12 74
11139.11 68
11140.11 54
11141.11 76
11142.10 68
11143.10 57
11144.10 62
11145.10 77
11146.09 75
11147.09 82
11148.09 83
11149.08 86
11150.08 65
11151.08 94
11152.07 96
11153.07 71
11154.07 58
11155.07 66
11156.06 71
11157.06 70
11158.06 74
11159.06 67
11160.05 62
11161.05 46
11162.05 47
11163.05 51
11164.04 55
11165.04 82
11166.04 77
11167.04 69
11168.04 68
11169.03 92
11170.03 73
11171.03 49
11172.03 59
11173.03 89
11174.02 105
11175.02 78
11176.02 64
11177.02 81
11178.02 82
11179.02 72
11180.01 56
11181.01 65
11182.01 51
11183.01 71
11184.01 59
11185.01 57
11186.00 65
11187.00 71
11188.00 76
11189.00 67
11190.00 67
11191.00 62
11192.00 69
11193.00 87
11194.00 59
11195.00 54
11195.99 91
11196.99 90
11197.99 91
11198.99 91
11199.99 74
11200.99 71
11201.99 65
11202.99 63
11203.99 78
11204.99 53
11205.99 57
11206.99 50
11207.99 53
11208.99 54
11209.99 50
11210.99 67
11211.99 83
11212.99 61
11213.99 73
11214.99 64
11215.99 65
11216.99 72
11217.99 88
11218.99 73
11219.99 59
11220.99 59
11221.99 58
11222.99 66
11223.99 61
11224.99 61
11225.99 51
11226.99 67
11227.99 62
11228.99 63
11229.99 65
11230.99 57
11231.99 58
11232.99 53
11233.99 58
11235.00 52
11236.00 45
11237.00 55
11238.00 47
11239.00 41
11240.00 60
11241.00 61
11242.00 53
11243.00 55
11244.01 63
11245.01 52
11246.01 56
11247.01 74
11248.01 82
11249.01 86
11250.01 65
11251.02 46
11252.02 67
11253.02 84
11254.02 68
11255.02 70
11256.02 47
11257.03 68
11258.03 77
11259.03 69
11260.03 61
11261.03 56
11262.04 75
11263.04 91
11264.04 84
11265.04 82
11266.05 65
11267.05 76
11268.05 77
11269.05 92
11270.05 69
11271.06 64
11272.06 59
11273.06 63
11274.07 68
11275.07 52
11276.07 73
11277.07 80
11278.08 93
11279.08 78
11280.08 70
11281.08 75
11282.09 82
11283.09 62
11284.09 75
11285.10 67
11286.10 60
11287.10 86
11288.11 76
11289.11 84
11290.11 52
11291.12 64
11292.12 62
11293.12 62
11294.13 81
11295.13 73
11296.13 64
11297.14 62
11298.14 60
11299.15 64
11300.15 67
11301.15 68
11302.16 62
11303.16 86
11304.16 79
11305.17 57
11306.17 84
11307.18 71
11308.18 69
11309.19 87
11310.19 73
11311.19 82
11312.20 83
11313.20 74
11314.21 72
11315.21 66
11316.22 90
11317.22 92
11318.23 94
11319.23 81
11320.23 65
11321.24 75
11322.24 96
11323.25 89
11324.25 56
11325.26 79
11326.26 71
11327.27 71
11328.27 81
11329.28 64
11330.28 50
11331.29 60
11332.29 53
11333.30 67
11334.30 43
11335.31 62
11336.32 68
11337.32 76
11338.33 62
11339.33 91
11340.34 108
11341.34 81
11342.35 72
11343.35 82
11344.36 68
11345.37 75
11346.37 64
11347.38 71
11348.38 84
11349.39 95
11350.40 91
11351.40 73
11352.41 70
11353.41 77
11354.42 69
11355.43 72
11356.43 66
11357.44 83
11358.45 48
11359.45 46
11360.46 72
11361.46 62
11362.47 100
11363.48 68
11364.48 52
11365.49 69
11366.50 85
11367.51 73
11368.51 56
11369.52 57
11370.53 62
11371.53 77
11372.54 68
11373.55 64
11374.55 73
11375.56 68
11376.57 56
11377.58 59
11378.58 52
11379.59 51
11380.60 70
11381.60 92
11382.61 63
11383.62 59
11384.63 65
11385.63 72
11386.64 67
11387.65 81
11388.66 66
11389.67 57
11390.67 52
11391.68 71
11392.69 66
11393.70 68
11394.71 70
11395.71 86
11396.72 82
11397.73 82
11398.74 84
11399.75 89
11400.75 73
11401.76 60
11402.77 52
11403.78 73
11404.79 62
11405.80 43
11406.80 72
11407.81 59
11408.82 66
11409.83 62
11410.84 69
11411.85 64
11412.86 59
11413.87 85
11414.87 70
11415.88 73
11416.89 60
11417.90 71
11418.91 61
11419.92 66
11420.93 69
11421.94 75
11422.95 65
11423.96 66
11424.97 74
11425.98 64
11426.98 48
11427.99 72
11429.00 72
11430.01 59
11431.02 56
11432.03 59
11433.04 61
11434.05 64
11435.06 69
11436.07 61
11437.08 74
11438.09 73
11439.10 80
11440.11 61
11441.12 94
11442.13 76
11443.14 62
11444.15 85
11445.16 58
11446.17 48
11447.18 65
11448.19 95
11449.20 68
11450.21 81
11451.22 80
11452.23 73
11453.25 80
11454.26 66
11455.27 70
11456.28 80
11457.29 77
11458.30 90
11459.31 75
11460.32 74
11461.33 93
11462.34 70
11463.35 73
11464.36 56
11465.38 81
11466.39 61
11467.40 66
11468.41 64
11469.42 71
11470.43 57
11471.44 74
11472.46 62
11473.47 63
11474.48 64
11475.49 71
11476.50 75
11477.51 86
11478.52 77
11479.54 97
11480.55 67
11481.56 60
11482.57 58
11483.58 66
11484.60 77
11485.61 68
11486.62 73
11487.63 82
11488.64 49
11489.66 73
11490.67 74
11491.68 73
11492.69 65
11493.71 77
11494.72 73
11495.73 65
11496.74 102
11497.76 57
11498.77 64
11499.78 63
11500.79 76
11501.81 80
11502.82 82
11503.83 63
11504.84 54
11505.86 57
11506.87 65
11507.88 68
11508.90 67
11509.91 76
11510.92 68
11511.94 85
11512.95 87
11513.96 68
11514.98 87
11515.99 92
11517.00 78
11518.02 77
11519.03 77
11520.04 86
11521.06 77
11522.07 65
11523.08 56
11524.10 74
11525.11 72
11526.13 70
11527.14 75
11528.15 89
11529.17 74
11530.18 73
11531.20 79
11532.21 74
11533.22 73
11534.24 74
11535.25 71
11536.27 66
11537.28 69
11538.29 83
11539.31 89
11540.32 84
11541.34 64
11542.35 79
11543.37 102
11544.38 98
11545.40 75
11546.41 81
11547.43 71
11548.44 91
11549.46 95
11550.47 97
11551.49 71
11552.50 64
11553.52 66
11554.53 73
11555.55 91
11556.56 85
11557.58 77
11558.59 98
11559.61 98
11560.62 87
11561.64 94
11562.65 91
11563.67 84
11564.68 79
11565.70 90
11566.71 72
11567.73 84
11568.75 78
11569.76 79
11570.78 71
11571.79 89
11572.81 106
11573.83 99
11574.84 99
11575.86 90
11576.87 107
11577.89 103
11578.91 96
11579.92 105
11580.94 111
11581.95 114
11582.97 120
11583.99 124
11585.00 156
11586.02 144
11587.04 114
11588.05 133
11589.07 156
11590.09 135
11591.10 132
11592.12 130
11593.14 150
11594.15 170
11595.17 141
11596.19 174
11597.20 190
11598.22 203
11599.24 209
11600.25 229
11601.27 256
11602.29 269
11603.31 295
11604.32 303
11605.34 272
11606.36 214
11607.38 281
11608.39 201
11609.41 138
11610.43 118
11611.45 125
11612.46 111
11613.48 102
11614.50 135
11615.52 134
11616.53 95
11617.55 110
11618.57 103
11619.59 94
11620.61 94
11621.62 94
11622.64 95
11623.66 105
11624.68 73
11625.70 85
11626.71 88
11627.73 97
11628.75 109
11629.77 99
11630.79 88
11631.81 87
11632.82 85
11633.84 76
11634.86 87
11635.88 107
11636.90 114
11637.92 108
11638.94 99
11639.96 74
11640.97 97
11641.99 95
11643.01 100
11644.03 104
11645.05 89
11646.07 94
11647.09 92
11648.11 102
11649.13 89
11650.15 63
11651.17 70
11652.18 88
11653.20 72
11654.22 84
11655.24 92
11656.26 85
11657.28 73
11658.30 84
11659.32 102
11660.34 90
11661.36 81
11662.38 79
11663.40 65
11664.42 82
11665.44 86
11666.46 74
11667.48 75
11668.50 95
11669.52 77
11670.54 76
11671.56 85
11672.58 101
11673.60 94
11674.62 96
11675.64 81
11676.66 93
11677.68 93
11678.70 96
11679.72 100
11680.74 105
11681.77 121
11682.79 114
11683.81 86
11684.83 79
11685.85 113
11686.87 83
11687.89 100
11688.91 106
11689.93 77
11690.95 79
11691.97 102
11693.00 116
11694.02 101
11695.04 101
11696.06 111
11697.08 99
11698.10 81
11699.12 70
11700.14 66
11701.17 70
11702.19 87
11703.21 102
11704.23 64
11705.25 75
11706.27 98
11707.30 111
11708.32 87
11709.34 79
11710.36 70
11711.38 63
11712.41 79
11713.43 69
11714.45 44
11715.47 65
11716.49 81
11717.52 95
11718.54 68
11719.56 70
11720.58 70
11721.61 67
11722.63 68
11723.65 69
11724.67 82
11725.70 66
11726.72 75
11727.74 67
11728.76 57
11729.79 76
11730.81 95
11731.83 68
11732.86 66
11733.88 51
11734.90 70
11735.92 67
11736.95 79
11737.97 73
11738.99 72
11740.02 72
11741.04 78
11742.06 74
11743.09 83
11744.11 83
11745.13 67
11746.16 73
11747.18 82
11748.20 86
11749.23 70
11750.25 78
11751.27 59
11752.30 73
11753.32 72
11754.35 75
11755.37 65
11756.39 72
11757.42 58
11758.44 55
11759.47 71
11760.49 56
11761.51 65
11762.54 63
11763.56 64
11764.59 75
11765.61 85
11766.64 75
11767.66 64
11768.68 72
11769.71 60
11770.73 69
11771.76 56
11772.78 55
11773.81 82
11774.83 88
11775.86 71
11776.88 61
11777.91 59
11778.93 55
11779.96 64
11780.98 58
11782.01 55
11783.03 53
11784.06 67
11785.08 83
11786.11 74
11787.13 81
11788.16 60
11789.18 67
11790.21 70
11791.23 73
11792.26 56
11793.28 44
11794.31 55
11795.34 71
11796.36 70
11797.39 75
11798.41 61
11799.44 49
11800.46 78
11801.49 52
11802.52 54
11803.54 56
11804.57 61
11805.59 60
11806.62 67
11807.65 56
11808.67 64
11809.70 61
11810.73 63
11811.75 56
11812.78 56
11813.80 60
11814.83 74
11815.86 69
11816.88 59
11817.91 66
11818.94 68
11819.96 70
11820.99 67
11822.02 51
11823.04 62
11824.07 80
11825.10 73
11826.13 57
11827.15 68
11828.18 87
11829.21 67
11830.23 79
11831.26 84
11832.29 75
11833.32 70
11834.34 64
11835.37 68
11836.40 72
11837.42 66
11838.45 74
11839.48 76
11840.51 70
11841.54 68
11842.56 61
11843.59 56
11844.62 60
11845.65 86
11846.67 74
11847.70 84
11848.73 79
11849.76 56
11850.79 60
11851.81 52
11852.84 63
11853.87 59
11854.90 68
11855.93 69
11856.95 92
11857.98 73
11859.01 61
11860.04 59
11861.07 63
11862.10 55
11863.13 52
11864.15 55
11865.18 62
11866.21 58
11867.24 65
11868.27 57
11869.30 61
11870.33 60
11871.36 96
11872.38 71
11873.41 70
11874.44 74
11875.47 60
11876.50 62
11877.53 60
11878.56 63
11879.59 75
11880.62 67
11881.65 70
11882.68 55
11883.71 78
11884.74 85
11885.77 69
11886.80 63
11887.82 64
11888.85 66
11889.88 75
11890.91 75
11891.94 73
11892.97 82
11894.00 83
11895.03 50
11896.06 54
11897.09 69
11898.12 68
11899.15 59
11900.18 77
11901.21 60
11902.24 60
11903.27 69
11904.31 86
11905.34 59
11906.37 66
11907.40 85
11908.43 84
11909.46 68
11910.49 94
11911.52 75
11912.55 66
11913.58 65
11914.61 59
11915.64 73
11916.67 61
11917.70 68
11918.73 76
11919.77 80
11920.80 76
11921.83 79
11922.86 88
11923.89 99
11924.92 83
11925.95 86
11926.98 78
11928.02 76
11929.05 82
11930.08 67
11931.11 74
11932.14 107
11933.17 96
11934.21 106
11935.24 104
11936.27 105
11937.30 103
11938.33 94
11939.36 92
11940.40 81
11941.43 81
11942.46 64
11943.49 74
11944.52 71
11945.56 78
11946.59 66
11947.62 73
11948.65 72
11949.69 82
11950.72 67
11951.75 75
11952.78 47
11953.82 78
11954.85 66
11955.88 66
11956.91 78
11957.95 72
11958.98 66
11960.01 61
11961.04 75
11962.08 67
11963.11 56
11964.14 58
11965.18 82
11966.21 57
11967.24 62
11968.27 63
11969.31 68
11970.34 66
11971.37 58
11972.41 65
11973.44 69
11974.47 69
11975.51 57
11976.54 71
11977.58 64
11978.61 73
11979.64 73
11980.68 53
11981.71 69
11982.74 73
11983.78 76
11984.81 72
11985.85 74
11986.88 58
11987.91 75
11988.95 71
11989.98 57
11991.02 70
11992.05 76
11993.08 70
11994.12 74
11995.15 65
11996.19 84
11997.22 79
11998.26 68
11999.29 74
12000.32 52
12001.36 56
12002.39 58
12003.43 86
12004.46 62
12005.50 62
12006.53 68
12007.57 57
12008.60 60
12009.64 58
12010.67 40
12011.71 52
12012.74 54
12013.78 64
12014.81 50
12015.85 56
12016.88 67
12017.92 69
12018.95 82
12019.99 73
12021.02 72
12022.06 65
12023.10 85
12024.13 81
12025.17 74
12026.20 67
12027.24 77
12028.27 58
12029.31 52
12030.34 68
12031.38 76
12032.42 63
12033.45 57
12034.49 73
12035.52 79
12036.56 71
12037.60 63
12038.63 58
12039.67 76
12040.71 81
12041.74 67
12042.78 77
12043.81 88
12044.85 93
12045.89 70
12046.92 67
12047.96 62
12049.00 61
12050.03 60
12051.07 68
12052.11 72
12053.14 69
12054.18 59
12055.22 63
12056.25 87
12057.29 76
12058.33 88
12059.37 76
12060.40 60
12061.44 76
12062.48 80
12063.51 63
12064.55 105
12065.59 86
12066.63 63
12067.66 66
12068.70 84
12069.74 74
12070.78 69
12071.81 62
12072.85 76
12073.89 74
12074.93 81
12075.97 78
12077.00 74
12078.04 58
12079.08 57
12080.12 71
12081.15 79
12082.19 86
12083.23 72
12084.27 85
12085.31 61
12086.35 72
12087.38 85
12088.42 70
12089.46 62
12090.50 55
12091.54 68
12092.58 74
12093.61 79
12094.65 75
12095.69 69
12096.73 100
12097.77 84
12098.81 93
12099.85 65
12100.89 77
12101.92 67
12102.96 76
12104.00 102
12105.04 90
12106.08 89
12107.12 80
12108.16 92
12109.20 86
12110.24 80
12111.28 101
12112.32 97
12113.36 85
12114.39 63
12115.43 72
12116.47 86
12117.51 62
12118.55 69
12119.59 52
12120.63 59
12121.67 64
12122.71 50
12123.75 59
12124.79 67
12125.83 77
12126.87 55
12127.91 50
12128.95 60
12129.99 53
12131.03 56
12132.07 82
12133.11 87
12134.15 79
12135.19 74
12136.23 64
12137.27 89
12138.31 81
12139.35 71
12140.40 67
12141.44 65
12142.48 47
12143.52 56
12144.56 62
12145.60 68
12146.64 73
12147.68 54
12148.72 50
12149.76 66
12150.80 54
12151.84 59
12152.89 45
12153.93 64
12154.97 74
12156.01 58
12157.05 65
12158.09 66
12159.13 54
12160.17 75
12161.22 69
12162.26 71
12163.30 77
12164.34 71
12165.38 56
12166.42 45
12167.47 62
12168.51 69
12169.55 68
12170.59 62
12171.63 64
12172.67 72
12173.72 74
12174.76 96
12175.80 74
12176.84 72
12177.89 74
12178.93 88
12179.97 85
12181.01 61
12182.05 72
12183.10 58
12184.14 61
12185.18 51
12186.22 61
12187.27 67
12188.31 75
12189.35 88
12190.39 87
12191.44 79
12192.48 54
12193.52 72
12194.57 54
12195.61 60
12196.65 71
12197.69 74
12198.74 64
12199.78 76
12200.82 62
12201.87 52
12202.91 68
12203.95 62
12205.00 69
12206.04 67
12207.08 70
12208.13 60
12209.17 70
12210.21 54
12211.26 55
12212.30 53
12213.35 52
12214.39 62
12215.43 64
12216.48 69
12217.52 59
12218.56 70
12219.61 71
12220.65 66
12221.70 80
12222.74 67
12223.78 78
12224.83 67
12225.87 39
12226.92 58
12227.96 59
12229.01 71
12230.05 70
12231.10 59
12232.14 55
12233.18 55
12234.23 39
12235.27 51
12236.32 58
12237.36 60
12238.41 59
12239.45 61
12240.50 72
12241.54 57
12242.59 70
12243.63 57
12244.68 63
12245.72 62
12246.77 62
12247.81 75
12248.86 66
12249.90 63
12250.95 52
12251.99 64
12253.04 78
12254.08 82
12255.13 62
12256.18 49
12257.22 50
12258.27 63
12259.31 88
12260.36 58
12261.40 55
12262.45 80
12263.50 69
12264.54 54
12265.59 54
12266.63 68
12267.68 64
12268.73 55
12269.77 45
12270.82 43
12271.86 33
12272.91 62
12273.96 67
12275.00 60
12276.05 53
12277.10 44
12278.14 77
12279.19 61
12280.23 48
12281.28 48
12282.33 54
12283.37 54
12284.42 54
12285.47 63
12286.52 55
12287.56 54
12288.61 65
12289.66 53
12290.70 52
12291.75 55
12292.80 65
12293.84 65
12294.89 54
12295.94 45
12296.99 63
12298.03 58
12299.08 44
12300.13 69
12301.18 68
12302.22 66
12303.27 46
12304.32 55
12305.37 48
12306.41 62
12307.46 58
12308.51 62
12309.56 64
12310.60 88
12311.65 58
12312.70 72
12313.75 58
12314.80 55
12315.84 54
12316.89 47
12317.94 48
12318.99 53
12320.04 65
12321.09 56
12322.13 62
12323.18 61
12324.23 53
12325.28 57
12326.33 69
12327.38 61
12328.42 67
12329.47 57
12330.52 56
12331.57 40
12332.62 36
12333.67 50
12334.72 43
12335.77 57
12336.82 62
12337.86 57
12338.91 54
12339.96 49
12341.01 58
12342.06 42
12343.11 52
12344.16 55
12345.21 51
12346.26 44
12347.31 45
12348.36 46
12349.41 66
12350.46 87
12351.51 50
12352.56 56
12353.60 53
12354.65 52
12355.70 53
12356.75 67
12357.80 70
12358.85 76
12359.90 50
12360.95 49
12362.00 44
12363.05 58
12364.10 64
12365.15 69
12366.20 67
12367.25 61
12368.31 60
12369.36 76
12370.41 40
12371.46 57
12372.51 59
12373.56 57
12374.61 51
12375.66 58
12376.71 63
12377.76 45
12378.81 44
12379.86 57
12380.91 59
12381.96 48
12383.01 76
12384.07 50
12385.12 58
12386.17 55
12387.22 59
12388.27 89
12389.32 57
12390.37 58
12391.42 80
12392.47 67
12393.53 60
12394.58 52
12395.63 58
12396.68 58
12397.73 55
12398.78 71
12399.84 68
12400.89 66
12401.94 65
12402.99 66
12404.04 75
12405.09 65
12406.15 62
12407.20 47
12408.25 52
12409.30 56
12410.35 46
12411.41 50
12412.46 41
12413.51 60
12414.56 48
12415.62 46
12416.67 57
12417.72 64
12418.77 72
12419.83 63
12420.88 52
12421.93 53
12422.98 47
12424.04 52
12425.09 59
12426.14 44
12427.19 67
12428.25 69
12429.30 50
12430.35 57
12431.41 54
12432.46 52
12433.51 73
12434.57 61
12435.62 58
12436.67 73
12437.72 69
12438.78 88
12439.83 59
12440.88 52
12441.94 67
12442.99 52
12444.05 73
12445.10 46
12446.15 44
12447.21 63
12448.26 73
12449.31 72
12450.37 60
12451.42 58
12452.48 63
12453.53 73
12454.58 65
12455.64 70
12456.69 58
12457.75 77
12458.80 73
12459.85 66
12460.91 61
12461.96 56
12463.02 64
12464.07 60
12465.13 67
12466.18 70
12467.23 69
12468.29 68
12469.34 59
12470.40 63
12471.45 71
12472.51 61
12473.56 60
12474.62 78
12475.67 89
12476.73 70
12477.78 55
12478.84 79
12479.89 78
12480.95 72
12482.00 76
12483.06 71
12484.11 96
12485.17 94
12486.22 81
12487.28 77
12488.33 90
12489.39 95
12490.45 91
12491.50 75
12492.56 100
12493.61 117
12494.67 131
12495.72 153
12496.78 140
12497.84 140
12498.89 138
12499.95 140
12501.00 143
12502.06 141
12503.11 141
12504.17 113
12505.23 111
12506.28 84
12507.34 79
12508.40 84
12509.45 89
12510.51 74
12511.56 62
12512.62 75
12513.68 76
12514.73 74
12515.79 86
12516.85 80
12517.90 80
12518.96 81
12520.02 66
12521.07 58
12522.13 60
12523.19 70
12524.24 84
12525.30 55
12526.36 55
12527.42 62
12528.47 75
12529.53 86
12530.59 84
12531.64 57
12532.70 66
12533.76 79
12534.82 60
12535.87 67
12536.93 61
12537.99 77
12539.05 64
12540.10 61
12541.16 68
12542.22 71
12543.28 71
12544.34 76
12545.39 65
12546.45 78
12547.51 85
12548.57 71
12549.62 58
12550.68 87
12551.74 64
12552.80 57
12553.86 78
12554.92 84
12555.97 71
12557.03 62
12558.09 75
12559.15 66
12560.21 72
12561.27 71
12562.32 67
12563.38 102
12564.44 70
12565.50 77
12566.56 79
12567.62 66
12568.68 82
12569.74 64
12570.79 82
12571.85 91
12572.91 103
12573.97 88
12575.03 94
12576.09 84
12577.15 87
12578.21 91
12579.27 112
12580.33 122
12581.39 109
12582.45 94
12583.50 90
12584.56 96
12585.62 93
12586.68 84
12587.74 82
12588.80 94
12589.86 117
12590.92 83
12591.98 82
12593.04 95
12594.10 76
12595.16 82
12596.22 75
12597.28 73
12598.34 62
12599.40 81
12600.46 88
12601.52 76
12602.58 83
12603.64 81
12604.70 129
12605.76 104
12606.82 78
12607.88 59
12608.94 62
12610.01 70
12611.07 75
12612.13 75
12613.19 84
12614.25 72
12615.31 87
12616.37 84
12617.43 93
12618.49 72
12619.55 90
12620.61 91
12621.67 82
12622.74 77
12623.80 69
12624.86 73
12625.92 71
12626.98 74
12628.04 65
12629.10 85
12630.16 77
12631.23 53
12632.29 68
12633.35 62
12634.41 72
12635.47 72
12636.53 63
12637.60 56
12638.66 81
12639.72 69
12640.78 68
12641.84 68
12642.90 82
12643.97 87
12645.03 77
12646.09 71
12647.15 64
12648.22 91
12649.28 74
12650.34 74
12651.40 67
12652.46 78
12653.53 102
12654.59 86
12655.65 79
12656.71 72
12657.78 70
12658.84 65
12659.90 90
12660.96 89
12662.03 92
12663.09 78
12664.15 93
12665.22 87
12666.28 95
12667.34 85
12668.41 67
12669.47 83
12670.53 82
12671.59 101
12672.66 81
12673.72 84
12674.78 79
12675.85 77
12676.91 79
12677.97 76
12679.04 75
12680.10 77
12681.16 75
12682.23 89
12683.29 77
12684.36 70
12685.42 79
12686.48 98
12687.55 96
12688.61 83
12689.67 86
12690.74 71
12691.80 72
12692.87 74
12693.93 80
12695.00 76
12696.06 70
12697.12 78
12698.19 76
12699.25 83
12700.32 77
12701.38 76
12702.45 85
12703.51 81
12704.57 79
12705.64 78
12706.70 77
12707.77 73
12708.83 89
12709.90 78
12710.96 88
12712.03 74
12713.09 75
12714.16 61
12715.22 62
12716.29 55
12717.35 84
12718.42 82
12719.48 67
12720.55 81
12721.61 66
12722.68 69
12723.74 71
12724.81 80
12725.87 87
12726.94 91
12728.01 73
12729.07 64
12730.14 59
12731.20 75
12732.27 74
12733.33 71
12734.40 57
12735.47 74
12736.53 68
12737.60 62
12738.66 76
12739.73 78
12740.80 74
12741.86 72
12742.93 78
12743.99 75
12745.06 68
12746.13 50
12747.19 64
12748.26 65
12749.33 75
12750.39 72
12751.46 78
12752.53 72
12753.59 65
12754.66 72
12755.73 70
12756.79 67
12757.86 57
12758.93 70
12759.99 70
12761.06 78
12762.13 79
12763.19 62
12764.26 56
12765.33 68
12766.39 56
12767.46 48
12768.53 55
12769.60 71
12770.66 66
12771.73 56
12772.80 56
12773.87 57
12774.93 71
12776.00 54
12777.07 65
12778.14 101
12779.20 79
12780.27 54
12781.34 62
12782.41 78
12783.47 71
12784.54 79
12785.61 83
12786.68 55
12787.75 53
12788.81 51
12789.88 65
12790.95 78
12792.02 66
12793.09 63
12794.16 53
12795.22 74
12796.29 75
12797.36 73
12798.43 43
12799.50 46
12800.57 73
12801.64 65
12802.70 65
12803.77 57
12804.84 78
12805.91 51
12806.98 57
12808.05 66
12809.12 54
12810.19 49
12811.25 65
12812.32 52
12813.39 57
12814.46 47
12815.53 47
12816.60 61
12817.67 51
12818.74 41
12819.81 74
12820.88 57
12821.95 43
12823.02 47
12824.09 52
12825.16 62
12826.23 61
12827.30 69
12828.36 81
12829.43 80
12830.50 59
12831.57 65
12832.64 55
12833.71 56
12834.78 48
12835.85 63
12836.92 62
12837.99 58
12839.06 62
12840.13 50
12841.21 51
12842.28 69
12843.35 67
12844.42 70
12845.49 62
12846.56 55
12847.63 81
12848.70 73
12849.77 69
12850.84 53
12851.91 28
12852.98 45
12854.05 51
12855.12 50
12856.19 45
12857.26 54
12858.34 52
12859.41 51
12860.48 52
12861.55 67
12862.62 47
12863.69 41
12864.76 54
12865.83 64
12866.91 43
12867.98 69
12869.05 53
12870.12 35
12871.19 40
12872.26 58
12873.33 67
12874.41 53
12875.48 50
12876.55 53
12877.62 37
12878.69 51
12879.76 47
12880.84 42
12881.91 49
12882.98 44
12884.05 47
12885.12 42
12886.20 56
12887.27 66
12888.34 68
12889.41 49
12890.49 62
12891.56 46
12892.63 47
12893.70 50
12894.78 51
12895.85 65
12896.92 44
12897.99 44
12899.07 74
12900.14 45
12901.21 42
12902.28 47
12903.36 64
12904.43 50
12905.50 57
12906.58 64
12907.65 43
12908.72 49
12909.80 70
12910.87 50
12911.94 41
12913.02 50
12914.09 51
12915.16 53
12916.24 54
12917.31 37
12918.38 61
12919.46 56
12920.53 65
12921.60 55
12922.68 45
12923.75 52
12924.82 43
12925.90 56
12926.97 55
12928.05 62
12929.12 50
12930.19 43
12931.27 55
12932.34 70
12933.42 70
12934.49 66
12935.56 51
12936.64 64
12937.71 37
12938.79 34
12939.86 40
12940.94 70
12942.01 47
12943.08 38
12944.16 35
12945.23 50
12946.31 69
12947.38 50
12948.46 52
12949.53 58
12950.61 39
12951.68 48
12952.76 54
12953.83 53
12954.91 58
12955.98 59
12957.06 63
12958.13 47
12959.21 55
12960.28 55
12961.36 30
12962.43 40
12963.51 40
12964.58 48
12965.66 45
12966.74 68
12967.81 42
12968.89 52
12969.96 59
12971.04 57
12972.11 62
12973.19 49
12974.27 57
12975.34 36
12976.42 51
12977.49 57
12978.57 44
12979.65 51
12980.72 72
12981.80 47
12982.87 40
12983.95 56
12985.03 54
12986.10 55
12987.18 53
12988.26 45
12989.33 57
12990.41 58
12991.48 49
12992.56 37
12993.64 73
12994.71 51
12995.79 45
12996.87 53
12997.94 51
12999.02 51
13000.10 53
13001.18 62
13002.25 45
13003.33 41
13004.41 45
13005.48 50
13006.56 45
13007.64 33
13008.72 38
13009.79 48
13010.87 54
13011.95 54
13013.02 61
13014.10 62
13015.18 57
13016.26 45
13017.33 62
13018.41 64
13019.49 42
13020.57 59
13021.65 40
13022.72 59
13023.80 45
13024.88 49
13025.96 59
13027.04 64
13028.11 67
13029.19 51
13030.27 56
13031.35 58
13032.43 39
13033.50 48
13034.58 51
13035.66 40
13036.74 57
13037.82 46
13038.90 58
13039.98 58
13041.05 54
13042.13 68
13043.21 48
13044.29 49
13045.37 44
13046.45 49
13047.53 66
13048.61 61
13049.68 65
13050.76 56
13051.84 56
13052.92 60
13054.00 65
13055.08 65
13056.16 59
13057.24 51
13058.32 46
13059.40 55
13060.48 44
13061.56 55
13062.64 44
13063.71 59
13064.79 63
13065.87 61
13066.95 48
13068.03 48
13069.11 50
13070.19 64
13071.27 56
13072.35 51
13073.43 51
13074.51 58
13075.59 41
13076.67 58
13077.75 37
13078.83 49
13079.91 54
13080.99 61
13082.07 50
13083.15 54
13084.23 61
13085.31 55
13086.40 53
13087.48 66
13088.56 76
13089.64 51
13090.72 65
13091.80 52
13092.88 68
13093.96 42
13095.04 54
13096.12 53
13097.20 44
13098.28 51
13099.36 52
13100.45 48
13101.53 47
13102.61 33
13103.69 28
13104.77 35
13105.85 26
13106.93 49
13108.01 37
13109.10 33
13110.18 28
13111.26 47
13112.34 48
13113.42 26
13114.50 41
13115.58 47
13116.67 32
13117.75 39
13118.83 43
13119.91 51
13120.99 47
13122.08 43
13123.16 39
13124.24 41
13125.32 41
13126.40 57
13127.49 52
13128.57 42
13129.65 50
13130.73 44
13131.82 49
13132.90 50
13133.98 42
13135.06 50
13136.15 72
13137.23 68
13138.31 54
13139.39 39
13140.48 43
13141.56 41
13142.64 47
13143.72 47
13144.81 51
13145.89 40
13146.97 43
13148.06 47
13149.14 29
13150.22 23
13151.31 44
13152.39 50
13153.47 54
13154.56 40
13155.64 67
13156.72 76
13157.81 58
13158.89 49
13159.97 43
13161.06 33
13162.14 49
13163.22 65
13164.31 51
13165.39 40
13166.47 46
13167.56 47
13168.64 42
13169.73 52
13170.81 54
13171.89 60
13172.98 57
13174.06 64
13175.15 58
13176.23 56
13177.31 49
13178.40 59
13179.48 44
13180.57 55
13181.65 53
13182.74 46
13183.82 51
13184.91 64
13185.99 53
13187.07 40
13188.16 45
13189.24 42
13190.33 56
13191.41 49
13192.50 57
13193.58 47
13194.67 41
13195.75 52
13196.84 54
13197.92 63
13199.01 52
13200.09 52
13201.18 52
13202.26 51
13203.35 51
13204.44 50
13205.52 58
13206.61 50
13207.69 49
13208.78 62
13209.86 40
13210.95 55
13212.03 57
13213.12 48
13214.21 48
13215.29 55
13216.38 69
13217.46 60
13218.55 65
13219.63 49
13220.72 47
13221.81 56
13222.89 55
13223.98 58
13225.07 56
13226.15 42
13227.24 37
13228.32 42
13229.41 47
13230.50 48
13231.58 59
13232.67 50
13233.76 60
13234.84 67
13235.93 47
13237.02 42
13238.10 38
13239.19 33
13240.28 37
13241.36 42
13242.45 42
13243.54 39
13244.62 33
13245.71 30
13246.80 33
13247.89 55
13248.97 62
13250.06 48
13251.15 46
13252.23 40
13253.32 55
13254.41 44
13255.50 46
13256.58 66
13257.67 66
13258.76 44
13259.85 42
13260.94 44
13262.02 49
13263.11 40
13264.20 53
13265.29 65
13266.37 58
13267.46 40
13268.55 49
13269.64 54
13270.73 57
13271.81 47
13272.90 46
13273.99 50
13275.08 54
13276.17 45
13277.26 53
13278.34 70
13279.43 44
13280.52 44
13281.61 33
13282.70 46
13283.79 50
13284.88 61
13285.96 50
13287.05 59
13288.14 60
13289.23 67
13290.32 64
13291.41 58
13292.50 60
13293.59 60
13294.68 69
13295.76 66
13296.85 62
13297.94 59
13299.03 78
13300.12 74
13301.21 54
13302.30 58
13303.39 65
13304.48 52
13305.57 43
13306.66 43
13307.75 59
13308.84 71
13309.93 68
13311.02 42
13312.11 55
13313.20 70
13314.29 74
13315.38 60
13316.47 54
13317.56 62
13318.65 56
13319.74 78
13320.83 55
13321.92 55
13323.01 51
13324.10 47
13325.19 47
13326.28 46
13327.37 56
13328.46 56
13329.55 52
13330.64 57
13331.73 78
13332.82 52
13333.91 41
13335.00 45
13336.09 46
13337.18 51
13338.27 48
13339.37 56
13340.46 62
13341.55 57
13342.64 51
13343.73 66
13344.82 54
13345.91 53
13347.00 49
13348.09 60
13349.19 52
13350.28 64
13351.37 47
13352.46 59
13353.55 80
13354.64 60
13355.73 59
13356.83 52
13357.92 55
13359.01 65
13360.10 51
13361.19 65
13362.28 74
13363.38 68
13364.47 52
13365.56 68
13366.65 68
13367.74 73
13368.84 66
13369.93 62
13371.02 64
13372.11 65
13373.21 63
13374.30 59
13375.39 66
13376.48 60
13377.58 61
13378.67 72
13379.76 80
13380.85 72
13381.95 67
13383.04 67
13384.13 66
13385.22 73
13386.32 47
13387.41 58
13388.50 54
13389.60 54
13390.69 57
13391.78 39
13392.87 48
13393.97 51
13395.06 63
13396.15 61
13397.25 48
13398.34 56
13399.43 53
13400.53 41
13401.62 48
13402.71 55
13403.81 69
13404.90 58
13406.00 56
13407.09 46
13408.18 59
13409.28 65
13410.37 57
13411.46 61
13412.56 46
13413.65 42
13414.75 61
13415.84 60
13416.93 66
13418.03 54
13419.12 46
13420.22 54
13421.31 59
13422.41 56
13423.50 57
13424.59 57
13425.69 60
13426.78 64
13427.88 43
13428.97 62
13430.07 52
13431.16 59
13432.26 58
13433.35 53
13434.45 61
13435.54 72
13436.64 69
13437.73 81
13438.82 53
13439.92 53
13441.02 72
13442.11 56
13443.21 53
13444.30 61
13445.40 79
13446.49 75
13447.59 53
13448.68 66
13449.78 44
13450.87 66
13451.97 58
13453.06 80
13454.16 71
13455.25 44
13456.35 50
13457.45 72
13458.54 100
13459.64 60
13460.73 69
13461.83 85
13462.93 64
13464.02 63
13465.12 69
13466.21 66
13467.31 57
13468.41 59
13469.50 50
13470.60 71
13471.70 81
13472.79 53
13473.89 62
13474.98 53
13476.08 44
13477.18 56
13478.27 48
13479.37 64
13480.47 65
13481.56 58
13482.66 64
13483.76 71
13484.85 56
13485.95 54
13487.05 52
13488.15 75
13489.24 80
13490.34 64
13491.44 57
13492.53 71
13493.63 57
13494.73 61
13495.83 35
13496.92 45
13498.02 43
13499.12 56
13500.22 81
13501.31 63
13502.41 69
13503.51 60
13504.61 81
13505.70 64
13506.80 94
13507.90 75
13509.00 62
13510.09 85
13511.19 114
13512.29 69
13513.39 75
13514.49 80
13515.58 56
13516.68 70
13517.78 65
13518.88 66
13519.98 61
13521.08 60
13522.17 91
13523.27 81
13524.37 58
13525.47 71
13526.57 65
13527.67 55
13528.77 63
13529.86 55
13530.96 57
13532.06 58
13533.16 61
13534.26 60
13535.36 40
13536.46 56
13537.56 54
13538.66 61
13539.75 60
13540.85 38
13541.95 55
13543.05 58
13544.15 64
13545.25 61
13546.35 44
13547.45 60
13548.55 66
13549.65 59
13550.75 50
13551.85 58
13552.95 55
13554.05 44
13555.15 45
13556.25 47
13557.35 47
13558.45 49
13559.55 50
13560.65 64
13561.75 54
13562.85 43
13563.95 50
13565.05 52
13566.15 41
13567.25 43
13568.35 55
13569.45 46
13570.55 32
13571.65 34
13572.75 48
13573.85 59
13574.95 54
13576.05 47
13577.15 64
13578.25 54
13579.35 45
13580.45 56
13581.55 48
13582.65 60
13583.75 55
13584.86 55
13585.96 55
13587.06 51
13588.16 49
13589.26 54
13590.36 53
13591.46 46
13592.56 70
13593.66 52
13594.77 38
13595.87 47
13596.97 48
13598.07 69
13599.17 78
13600.27 57
13601.37 60
13602.48 48
13603.58 56
13604.68 47
13605.78 44
13606.88 43
13607.99 37
13609.09 54
13610.19 59
13611.29 72
13612.39 64
13613.50 47
13614.60 60
13615.70 54
13616.80 46
13617.90 50
13619.01 57
13620.11 48
13621.21 50
13622.31 41
13623.42 47
13624.52 28
13625.62 39
13626.72 57
13627.83 72
13628.93 67
13630.03 43
13631.13 59
13632.24 55
13633.34 65
13634.44 49
13635.55 43
13636.65 56
13637.75 61
13638.86 50
13639.96 60
13641.06 46
13642.17 58
13643.27 53
13644.37 63
13645.48 54
13646.58 46
13647.68 42
13648.79 52
13649.89 64
13650.99 45
13652.10 53
13653.20 64
13654.30 59
13655.41 44
13656.51 58
13657.62 70
13658.72 57
13659.82 41
13660.93 46
13662.03 40
13663.14 62
13664.24 52
13665.34 46
13666.45 36
13667.55 57
13668.66 38
13669.76 52
13670.87 49
13671.97 41
13673.07 53
13674.18 40
13675.28 45
13676.39 48
13677.49 44
13678.60 57
13679.70 60
13680.81 43
13681.91 49
13683.02 53
13684.12 50
13685.23 66
13686.33 57
13687.44 53
13688.54 47
13689.65 50
13690.75 47
13691.86 54
13692.96 42
13694.07 56
13695.17 42
13696.28 51
13697.39 48
13698.49 49
13699.60 46
13700.70 54
13701.81 62
13702.91 72
13704.02 40
13705.13 48
13706.23 53
13707.34 52
13708.44 45
13709.55 50
13710.65 70
13711.76 50
13712.87 52
13713.97 64
13715.08 73
13716.19 67
13717.29 55
13718.40 60
13719.50 51
13720.61 47
13721.72 48
13722.82 59
13723.93 55
13725.04 48
13726.14 59
13727.25 62
13728.36 56
13729.46 46
13730.57 56
13731.68 81
13732.78 66
13733.89 70
13735.00 73
13736.11 59
13737.21 66
13738.32 61
13739.43 48
13740.53 48
13741.64 68
13742.75 71
13743.86 46
13744.96 56
13746.07 78
13747.18 76
13748.29 60
13749.39 78
13750.50 58
13751.61 93
13752.72 79
13753.82 64
13754.93 75
13756.04 69
13757.15 78
13758.26 102
13759.36 68
13760.47 43
13761.58 57
13762.69 68
13763.80 72
13764.91 70
13766.01 60
13767.12 66
13768.23 70
13769.34 91
13770.45 82
13771.56 90
13772.66 62
13773.77 89
13774.88 106
13775.99 93
13777.10 87
13778.21 100
13779.32 101
13780.42 99
13781.53 85
13782.64 92
13783.75 71
13784.86 53
13785.97 76
13787.08 82
13788.19 74
13789.30 67
13790.41 73
13791.52 64
13792.63 66
13793.73 47
13794.84 57
13795.95 63
13797.06 63
13798.17 60
13799.28 45
13800.39 48
13801.50 58
13802.61 63
13803.72 53
13804.83 61
13805.94 54
13807.05 54
13808.16 57
13809.27 59
13810.38 51
13811.49 84
13812.60 52
13813.71 59
13814.82 65
13815.93 46
13817.04 53
13818.15 57
13819.26 54
13820.37 60
13821.48 78
13822.59 68
13823.71 70
13824.82 83
13825.93 50
13827.04 57
13828.15 64
13829.26 52
13830.37 57
13831.48 43
13832.59 46
13833.70 46
13834.81 68
13835.92 72
13837.04 69
13838.15 58
13839.26 43
13840.37 59
13841.48 53
13842.59 55
13843.70 69
13844.81 98
13845.93 63
13847.04 59
13848.15 74
13849.26 51
13850.37 65
13851.48 51
13852.60 55
13853.71 73
13854.82 58
13855.93 50
13857.04 50
13858.16 55
13859.27 55
13860.38 53
13861.49 49
13862.60 56
13863.72 71
13864.83 59
13865.94 55
13867.05 48
13868.17 77
13869.28 61
13870.39 69
13871.50 71
13872.62 77
13873.73 58
13874.84 49
13875.95 48
13877.07 43
13878.18 71
13879.29 63
13880.40 51
13881.52 71
13882.63 76
13883.74 50
13884.86 60
13885.97 65
13887.08 54
13888.20 53
13889.31 61
13890.42 64
13891.54 46
13892.65 54
13893.76 58
13894.88 72
13895.99 68
13897.10 69
13898.22 56
13899.33 68
13900.44 65
13901.56 56
13902.67 60
13903.79 67
13904.90 60
13906.01 54
13907.13 45
13908.24 40
13909.36 59
13910.47 55
13911.58 56
13912.70 70
13913.81 57
13914.93 45
13916.04 53
13917.16 55
13918.27 59
13919.38 46
13920.50 63
13921.61 57
13922.73 35
13923.84 45
13924.96 52
13926.07 54
13927.19 58
13928.30 52
13929.42 57
13930.53 48
13931.65 54
13932.76 41
13933.88 55
13934.99 61
13936.11 59
13937.22 75
13938.34 67
13939.45 41
13940.57 40
13941.68 61
13942.80 60
13943.91 64
13945.03 49
13946.14 50
13947.26 60
13948.38 47
13949.49 51
13950.61 37
13951.72 59
13952.84 59
13953.95 54
13955.07 61
13956.19 56
13957.30 58
13958.42 47
13959.53 45
13960.65 51
13961.77 55
13962.88 67
13964.00 48
13965.11 36
13966.23 50
13967.35 51
13968.46 62
13969.58 40
13970.70 40
13971.81 53
13972.93 36
13974.05 40
13975.16 37
13976.28 43
13977.40 47
13978.51 58
13979.63 39
13980.75 44
13981.86 45
13982.98 53
13984.10 67
13985.22 58
13986.33 58
13987.45 55
13988.57 53
13989.68 54
13990.80 42
13991.92 53
13993.04 49
13994.15 41
13995.27 42
13996.39 41
13997.51 44
13998.62 40
13999.74 43
14000.86 59
14001.98 49
14003.10 54
14004.21 63
14005.33 44
14006.45 52
14007.57 52
14008.68 47
14009.80 59
14010.92 43
14012.04 63
14013.16 42
14014.28 53
14015.39 49
14016.51 41
14017.63 35
14018.75 46
14019.87 48
14020.99 65
14022.10 60
14023.22 83
14024.34 47
14025.46 52
14026.58 49
14027.70 54
14028.82 48
14029.94 51
14031.05 53
14032.17 50
14033.29 56
14034.41 51
14035.53 48
14036.65 39
14037.77 45
14038.89 28
14040.01 39
14041.13 37
14042.25 44
14043.37 62
14044.49 46
14045.60 58
14046.72 66
14047.84 51
14048.96 43
14050.08 44
14051.20 53
14052.32 55
14053.44 57
14054.56 50
14055.68 55
14056.80 54
14057.92 45
14059.04 65
14060.16 48
14061.28 57
14062.40 42
14063.52 39
14064.64 57
14065.76 44
14066.88 42
14068.00 37
14069.12 53
14070.25 56
14071.37 53
14072.49 44
14073.61 47
14074.73 41
14075.85 41
14076.97 54
14078.09 56
14079.21 48
14080.33 69
14081.45 46
14082.57 54
14083.69 59
14084.82 68
14085.94 62
14087.06 66
14088.18 66
14089.30 48
14090.42 56
14091.54 56
14092.66 66
14093.79 55
14094.91 59
14096.03 48
14097.15 57
14098.27 57
14099.39 50
14100.52 51
14101.64 56
14102.76 79
14103.88 60
14105.00 69
14106.12 75
14107.25 64
14108.37 53
14109.49 53
14110.61 61
14111.74 41
14112.86 51
14113.98 36
14115.10 49
14116.22 60
14117.35 47
14118.47 57
14119.59 55
14120.71 45
14121.84 47
14122.96 46
14124.08 44
14125.20 50
14126.33 64
14127.45 49
14128.57 48
14129.70 50
14130.82 64
14131.94 56
14133.06 44
14134.19 43
14135.31 51
14136.43 39
14137.56 39
14138.68 51
14139.80 41
14140.93 34
14142.05 53
14143.17 56
14144.30 47
14145.42 45
14146.54 53
14147.67 46
14148.79 48
14149.91 46
14151.04 39
14152.16 42
14153.29 37
14154.41 43
14155.53 25
14156.66 52
14157.78 52
14158.91 50
14160.03 46
14161.15 50
14162.28 47
14163.40 62
14164.53 63
14165.65 45
14166.78 38
14167.90 40
14169.02 41
14170.15 40
14171.27 39
14172.40 37
14173.52 55
14174.65 46
14175.77 37
14176.90 42
14178.02 39
14179.15 25
14180.27 40
14181.40 41
14182.52 48
14183.65 52
14184.77 44
14185.90 48
14187.02 36
14188.15 50
14189.27 43
14190.40 26
14191.52 41
14192.65 38
14193.77 31
14194.90 39
14196.02 47
14197.15 47
14198.27 55
14199.40 42
14200.53 40
14201.65 37
14202.78 42
14203.90 51
14205.03 36
14206.16 48
14207.28 36
14208.41 44
14209.53 46
14210.66 47
14211.79 39
14212.91 28
14214.04 33
14215.16 42
14216.29 46
14217.42 36
14218.54 41
14219.67 35
14220.80 33
14221.92 32
14223.05 20
14224.18 40
14225.30 48
14226.43 31
14227.56 48
14228.68 45
14229.81 28
14230.94 25
14232.06 36
14233.19 42
14234.32 36
14235.44 27
14236.57 32
14237.70 41
14238.83 45
14239.95 27
14241.08 36
14242.21 39
14243.34 40
14244.46 35
14245.59 37
14246.72 31
14247.85 38
14248.97 29
14250.10 45
14251.23 33
14252.36 36
14253.48 36
14254.61 44
14255.74 46
14256.87 44
14258.00 40
14259.12 29
14260.25 42
14261.38 35
14262.51 36
14263.64 27
14264.76 42
14265.89 42
14267.02 37
14268.15 49
14269.28 44
14270.41 39
14271.53 34
14272.66 46
14273.79 40
14274.92 39
14276.05 47
14277.18 30
14278.31 42
14279.44 49
14280.56 42
14281.69 33
14282.82 41
14283.95 41
14285.08 36
14286.21 38
14287.34 42
14288.47 44
14289.60 32
14290.73 36
14291.86 39
14292.98 36
14294.11 56
14295.24 58
14296.37 82
14297.50 42
14298.63 44
14299.76 30
14300.89 41
14302.02 38
14303.15 38
14304.28 47
14305.41 33
14306.54 49
14307.67 36
14308.80 39
14309.93 40
14311.06 44
14312.19 36
14313.32 28
14314.45 36
14315.58 32
14316.71 36
14317.84 39
14318.97 34
14320.10 52
14321.23 34
14322.36 35
14323.49 22
14324.62 23
14325.76 30
14326.89 35
14328.02 41
14329.15 27
14330.28 42
14331.41 25
14332.54 37
14333.67 27
14334.80 46
14335.93 28
14337.06 30
14338.20 41
14339.33 35
14340.46 31
14341.59 38
14342.72 41
14343.85 27
14344.98 32
14346.12 30
14347.25 26
14348.38 40
14349.51 48
14350.64 35
14351.77 21
14352.90 41
14354.04 43
14355.17 29
14356.30 30
14357.43 26
14358.56 36
14359.70 39
14360.83 28
14361.96 30
14363.09 47
14364.22 32
14365.36 34
14366.49 32
14367.62 22
14368.75 30
14369.89 36
14371.02 46
14372.15 42
14373.28 27
14374.42 37
14375.55 41
14376.68 34
14377.81 43
14378.95 37
14380.08 40
14381.21 39
14382.35 35
14383.48 28
14384.61 54
14385.74 41
14386.88 36
14388.01 29
14389.14 21
14390.28 30
14391.41 29
14392.54 29
14393.68 27
14394.81 30
14395.94 39
14397.08 57
14398.21 65
14399.34 30
14400.48 31
14401.61 44
14402.75 44
14403.88 60
14405.01 33
14406.15 33
14407.28 50
14408.41 38
14409.55 38
14410.68 37
14411.82 37
14412.95 42
14414.08 36
14415.22 28
14416.35 29
14417.49 31
14418.62 39
14419.76 26
14420.89 34
14422.02 25
14423.16 26
14424.29 29
14425.43 34
14426.56 51
14427.70 34
14428.83 42
14429.97 33
14431.10 38
14432.24 23
14433.37 34
14434.51 42
14435.64 39
14436.78 33
14437.91 26
14439.05 37
14440.18 52
14441.32 28
14442.45 40
14443.59 38
14444.72 38
14445.86 37
14446.99 36
14448.13 30
14449.27 30
14450.40 45
14451.54 54
14452.67 32
14453.81 18
14454.94 38
14456.08 50
14457.22 38
14458.35 39
14459.49 32
14460.62 33
14461.76 45
14462.90 34
14464.03 38
14465.17 29
14466.30 31
14467.44 49
14468.58 59
14469.71 25
14470.85 33
14471.99 23
14473.12 18
14474.26 23
14475.40 38
14476.53 35
14477.67 23
14478.81 27
14479.94 25
14481.08 30
14482.22 44
14483.35 39
14484.49 52
14485.63 43
14486.76 33
14487.90 38
14489.04 35
14490.17 43
14491.31 24
14492.45 26
14493.59 30
14494.72 31
14495.86 23
14497.00 25
14498.14 29
14499.27 38
14500.41 30
14501.55 26
14502.69 38
14503.82 38
14504.96 28
14506.10 29
14507.24 18
14508.37 31
14509.51 37
14510.65 37
14511.79 56
14512.93 51
14514.06 45
14515.20 41
14516.34 36
14517.48 32
14518.62 29
14519.76 52
14520.89 33
14522.03 28
14523.17 33
14524.31 40
14525.45 33
14526.59 37
14527.73 37
14528.86 28
14530.00 36
14531.14 29
14532.28 30
14533.42 30
14534.56 34
14535.70 33
14536.84 29
14537.98 38
14539.11 32
14540.25 36
14541.39 43
14542.53 53
14543.67 45
14544.81 42
14545.95 29
14547.09 24
14548.23 37
14549.37 38
14550.51 57
14551.65 32
14552.79 29
14553.93 28
14555.07 24
14556.21 31
14557.35 38
14558.49 59
14559.63 47
14560.77 31
14561.91 30
14563.05 22
14564.19 25
14565.33 33
14566.47 30
14567.61 22
14568.75 26
14569.89 47
14571.03 32
14572.17 24
14573.31 38
14574.45 36
14575.59 33
14576.73 41
14577.87 46
14579.01 39
14580.15 24
14581.29 24
14582.43 30
14583.57 22
14584.71 34
14585.85 26
14587.00 31
14588.14 40
14589.28 36
14590.42 37
14591.56 40
14592.70 38
14593.84 32
14594.98 35
14596.12 32
14597.27 28
14598.41 43
14599.55 29
14600.69 36
14601.83 37
14602.97 49
14604.12 46
14605.26 40
14606.40 61
14607.54 52
14608.68 30
14609.82 36
14610.97 45
14612.11 46
14613.25 52
14614.39 39
14615.53 33
14616.68 49
14617.82 44
14618.96 30
14620.10 39
14621.25 30
14622.39 47
14623.53 49
14624.67 29
14625.81 27
14626.96 32
14628.10 38
14629.24 43
14630.39 41
14631.53 37
14632.67 37
14633.81 47
14634.96 40
14636.10 46
14637.24 63
14638.38 54
14639.53 47
14640.67 33
14641.81 47
14642.96 35
14644.10 43
14645.24 42
14646.39 43
14647.53 43
14648.67 33
14649.82 39
14650.96 48
14652.10 40
14653.25 39
14654.39 36
14655.53 44
14656.68 46
14657.82 33
14658.97 29
14660.11 43
14661.25 39
14662.40 33
14663.54 43
14664.69 37
14665.83 33
14666.97 29
14668.12 25
14669.26 45
14670.41 46
14671.55 40
14672.69 31
14673.84 39
14674.98 47
14676.13 45
14677.27 45
14678.42 31
14679.56 35
14680.71 42
14681.85 45
14683.00 44
14684.14 32
14685.29 48
14686.43 49
14687.57 42
14688.72 45
14689.86 35
14691.01 32
14692.15 32
14693.30 36
14694.45 30
14695.59 34
14696.74 28
14697.88 31
14699.03 38
14700.17 20
14701.32 38
14702.46 58
14703.61 25
14704.75 39
14705.90 28
14707.04 28
14708.19 29
14709.34 28
14710.48 42
14711.63 31
14712.77 22
14713.92 29
14715.07 37
14716.21 48
14717.36 39
14718.50 30
14719.65 36
14720.80 36
14721.94 34
14723.09 56
14724.24 46
14725.38 35
14726.53 41
14727.67 36
14728.82 36
14729.97 30
14731.11 23
14732.26 27
14733.41 31
14734.55 32
14735.70 38
14736.85 34
14737.99 41
14739.14 43
14740.29 48
14741.44 33
14742.58 38
14743.73 42
14744.88 33
14746.02 35
14747.17 32
14748.32 43
14749.47 44
14750.61 31
14751.76 35
14752.91 28
14754.06 29
14755.20 50
14756.35 46
14757.50 36
14758.65 53
14759.79 33
14760.94 45
14762.09 32
14763.24 42
14764.38 31
14765.53 37
14766.68 36
14767.83 37
14768.98 32
14770.13 49
14771.27 36
14772.42 35
14773.57 36
14774.72 40
14775.87 41
14777.01 61
14778.16 43
14779.31 48
14780.46 44
14781.61 42
14782.76 47
14783.91 48
14785.05 44
14786.20 52
14787.35 42
14788.50 51
14789.65 41
14790.80 50
14791.95 48
14793.10 45
14794.25 51
14795.39 53
14796.54 39
14797.69 56
14798.84 54
14799.99 35
14801.14 58
14802.29 70
14803.44 41
14804.59 55
14805.74 43
14806.89 48
14808.04 44
14809.19 40
14810.34 51
14811.49 40
14812.64 56
14813.79 42
14814.94 59
14816.09 59
14817.24 46
14818.39 43
14819.54 55
14820.69 65
14821.84 44
14822.99 57
14824.14 47
14825.29 45
14826.44 31
14827.59 22
14828.74 38
14829.89 48
14831.04 41
14832.19 50
14833.34 43
14834.49 42
14835.64 47
14836.79 35
14837.94 41
14839.09 43
14840.24 56
14841.40 38
14842.55 45
14843.70 57
14844.85 46
14846.00 37
14847.15 33
14848.30 38
14849.45 31
14850.60 41
14851.76 36
14852.91 41
14854.06 48
14855.21 38
14856.36 39
14857.51 37
14858.66 40
14859.82 27
14860.97 52
14862.12 36
14863.27 29
14864.42 29
14865.57 33
14866.73 28
14867.88 41
14869.03 33
14870.18 41
14871.33 30
14872.49 41
14873.64 31
14874.79 26
14875.94 30
14877.10 35
14878.25 35
14879.40 21
14880.55 22
14881.71 21
14882.86 29
14884.01 37
14885.16 42
14886.32 34
14887.47 39
14888.62 25
14889.77 31
14890.93 37
14892.08 38
14893.23 26
14894.39 25
14895.54 30
14896.69 26
14897.84 36
14899.00 44
14900.15 43
14901.30 37
14902.46 25
14903.61 37
14904.76 57
14905.92 56
14907.07 36
14908.22 47
14909.38 35
14910.53 27
14911.69 28
14912.84 29
14913.99 34
14915.15 28
14916.30 39
14917.45 31
14918.61 30
14919.76 28
14920.92 24
14922.07 40
14923.22 28
14924.38 37
14925.53 43
14926.69 38
14927.84 36
14928.99 36
14930.15 37
14931.30 50
14932.46 36
14933.61 38
14934.77 36
14935.92 28
14937.08 38
14938.23 25
14939.39 23
14940.54 40
14941.70 39
14942.85 32
14944.00 34
14945.16 30
14946.31 34
14947.47 32
14948.62 21
14949.78 30
14950.94 30
14952.09 53
14953.25 31
14954.40 32
14955.56 31
14956.71 37
14957.87 32
14959.02 25
14960.18 21
14961.33 22
14962.49 40
14963.64 32
14964.80 31
14965.96 27
14967.11 22
14968.27 14
14969.42 30
14970.58 34
14971.74 20
14972.89 42
14974.05 40
14975.20 33
14976.36 23
14977.52 15
14978.67 41
14979.83 32
14980.98 28
14982.14 32
14983.30 22
14984.45 24
14985.61 36
14986.77 20
14987.92 24
14989.08 45
14990.24 43
14991.39 35
14992.55 23
14993.71 16
14994.86 34
14996.02 40
14997.18 28
14998.33 18
14999.49 30
15000.65 31
15001.81 24
15002.96 28
15004.12 36
15005.28 27
15006.43 20
15007.59 28
15008.75 18
15009.91 30
15011.06 36
15012.22 27
15013.38 23
15014.54 25
15015.69 14
15016.85 35
15018.01 40
15019.17 31
15020.33 35
15021.48 28
15022.64 26
15023.80 31
15024.96 43
15026.12 22
15027.27 18
15028.43 40
15029.59 29
15030.75 20
15031.91 19
15033.07 32
15034.22 30
15035.38 31
15036.54 28
15037.70 33
15038.86 35
15040.02 25
15041.17 24
15042.33 32
15043.49 26
15044.65 33
15045.81 28
15046.97 21
15048.13 31
15049.29 25
15050.45 34
15051.60 14
15052.76 21
15053.92 29
15055.08 24
15056.24 19
15057.40 17
15058.56 20
15059.72 17
15060.88 28
15062.04 28
15063.20 33
15064.36 27
15065.52 26
15066.68 23
15067.84 20
15069.00 30
15070.16 25
15071.32 24
15072.48 37
15073.63 38
15074.79 41
15075.95 27
15077.11 12
15078.27 19
15079.44 25
15080.60 29
15081.76 29
15082.92 22
15084.08 19
15085.24 19
15086.40 23
15087.56 24
15088.72 19
15089.88 23
15091.04 41
15092.20 35
15093.36 28
15094.52 29
15095.68 34
15096.84 20
15098.00 23
15099.16 27
15100.32 22
15101.49 23
15102.65 20
15103.81 28
15104.97 20
15106.13 27
15107.29 36
15108.45 24
15109.61 32
15110.78 35
15111.94 31
15113.10 26
15114.26 15
15115.42 27
15116.58 30
15117.74 33
15118.91 15
15120.07 29
15121.23 38
15122.39 25
15123.55 22
15124.71 25
15125.88 25
15127.04 31
15128.20 29
15129.36 29
15130.52 12
15131.69 21
15132.85 28
15134.01 17
15135.17 21
15136.34 19
15137.50 19
15138.66 35
15139.82 31
15140.99 32
15142.15 24
15143.31 31
15144.47 25
15145.64 28
15146.80 24
15147.96 19
15149.12 29
15150.29 24
15151.45 21
15152.61 16
15153.78 22
15154.94 26
15156.10 28
15157.27 40
15158.43 28
15159.59 31
15160.75 29
15161.92 25
15163.08 31
15164.24 30
15165.41 27
15166.57 27
15167.74 27
15168.90 29
15170.06 34
15171.23 23
15172.39 20
15173.55 10
15174.72 32
15175.88 24
15177.05 22
15178.21 30
15179.37 27
15180.54 22
15181.70 28
15182.87 22
15184.03 26
15185.19 30
15186.36 23
15187.52 32
15188.69 37
15189.85 35
15191.02 29
15192.18 18
15193.34 30
15194.51 27
15195.67 33
15196.84 23
15198.00 38
15199.17 34
15200.33 30
15201.50 23
15202.66 29
15203.83 36
15204.99 17
15206.16 30
15207.32 31
15208.49 21
15209.65 17
15210.82 17
15211.98 17
15213.15 27
15214.31 18
15215.48 30
15216.64 30
15217.81 17
15218.97 26
15220.14 17
15221.31 17
15222.47 20
15223.64 27
15224.80 27
15225.97 24
15227.13 19
15228.30 30
15229.47 29
15230.63 33
15231.80 34
15232.96 34
15234.13 52
15235.30 24
15236.46 35
15237.63 29
15238.79 31
15239.96 30
15241.13 32
15242.29 38
15243.46 26
15244.63 19
15245.79 29
15246.96 32
15248.13 25
15249.29 29
15250.46 25
15251.63 21
15252.79 19
15253.96 22
15255.13 14
15256.29 37
15257.46 25
15258.63 26
15259.80 22
15260.96 17
15262.13 22
15263.30 22
15264.46 23
15265.63 18
15266.80 26
15267.97 29
15269.13 29
15270.30 20
15271.47 24
15272.64 19
15273.80 32
15274.97 40
15276.14 32
15277.31 26
15278.47 21
15279.64 24
15280.81 16
15281.98 22
15283.15 26
15284.31 27
15285.48 35
15286.65 34
15287.82 34
15288.99 16
15290.15 30
15291.32 38
15292.49 23
15293.66 30
15294.83 28
15296.00 22
15297.16 26
15298.33 44
15299.50 25
15300.67 27
15301.84 39
15303.01 24
15304.18 35
15305.35 36
15306.51 35
15307.68 28
15308.85 36
15310.02 29
15311.19 29
15312.36 30
15313.53 26
15314.70 26
15315.87 27
15317.04 19
15318.21 27
15319.37 23
15320.54 22
15321.71 17
15322.88 26
15324.05 27
15325.22 24
15326.39 40
15327.56 26
15328.73 25
15329.90 59
15331.07 33
15332.24 34
15333.41 31
15334.58 28
15335.75 32
15336.92 28
15338.09 26
15339.26 27
15340.43 27
15341.60 31
15342.77 23
15343.94 24
15345.11 37
15346.28 31
15347.45 23
15348.62 26
15349.79 35
15350.96 33
15352.13 13
15353.31 32
15354.48 30
15355.65 20
15356.82 29
15357.99 26
15359.16 25
15360.33 30
15361.50 25
15362.67 28
15363.84 42
15365.01 20
15366.19 15
15367.36 34
15368.53 37
15369.70 47
15370.87 30
15372.04 21
15373.21 25
15374.38 23
15375.56 31
15376.73 30
15377.90 29
15379.07 36
15380.24 25
15381.41 25
15382.59 31
15383.76 43
15384.93 31
15386.10 20
15387.27 24
15388.45 32
15389.62 40
15390.79 20
15391.96 25
15393.13 32
15394.31 38
15395.48 19
15396.65 32
15397.82 11
15399.00 24
15400.17 27
15401.34 37
15402.51 34
15403.69 19
15404.86 16
15406.03 27
15407.20 34
15408.38 46
15409.55 31
15410.72 27
15411.89 26
15413.07 28
15414.24 32
15415.41 18
15416.59 27
15417.76 30
15418.93 25
15420.11 20
15421.28 18
15422.45 25
15423.63 29
15424.80 27
15425.97 27
15427.15 27
15428.32 29
15429.49 15
15430.67 21
15431.84 28
15433.01 17
15434.19 27
15435.36 29
15436.54 31
15437.71 42
15438.88 30
15440.06 16
15441.23 26
15442.41 25
15443.58 30
15444.75 28
15445.93 34
15447.10 29
15448.28 34
15449.45 35
15450.63 28
15451.80 25
15452.97 26
15454.15 27
15455.32 21
15456.50 25
15457.67 19
15458.85 26
15460.02 29
15461.20 40
15462.37 35
15463.55 27
15464.72 36
15465.90 23
15467.07 30
15468.25 35
15469.42 35
15470.60 27
15471.77 24
15472.95 25
15474.12 34
15475.30 28
15476.47 21
15477.65 21
15478.82 23
15480.00 25
15481.17 35
15482.35 22
15483.53 18
15484.70 24
15485.88 11
15487.05 29
15488.23 22
15489.40 23
15490.58 38
15491.76 25
15492.93 21
15494.11 15
15495.28 32
15496.46 22
15497.64 21
15498.81 27
15499.99 29
15501.17 40
15502.34 44
15503.52 33
15504.69 22
15505.87 25
15507.05 44
15508.22 28
15509.40 42
15510.58 33
15511.75 36
15512.93 27
15514.11 25
15515.28 29
15516.46 28
15517.64 35
15518.81 26
15519.99 20
15521.17 24
15522.35 29
15523.52 41
15524.70 23
15525.88 18
15527.05 36
15528.23 23
15529.41 27
15530.59 32
15531.76 32
15532.94 30
15534.12 30
15535.30 41
15536.47 22
15537.65 22
15538.83 26
15540.01 32
15541.19 25
15542.36 27
15543.54 29
15544.72 29
15545.90 17
15547.08 28
15548.25 18
15549.43 30
15550.61 32
15551.79 22
15552.97 35
15554.14 25
15555.32 25
15556.50 29
15557.68 29
15558.86 20
15560.04 34
15561.22 31
15562.39 28
15563.57 32
15564.75 35
15565.93 20
15567.11 31
15568.29 31
15569.47 26
15570.65 20
15571.82 31
15573.00 41
15574.18 40
15575.36 33
15576.54 21
15577.72 25
15578.90 31
15580.08 33
15581.26 18
15582.44 25
15583.62 17
15584.80 18
15585.98 22
15587.16 26
15588.34 30
15589.51 25
15590.69 31
15591.87 26
15593.05 27
15594.23 19
15595.41 30
15596.59 22
15597.77 24
15598.95 28
15600.13 29
15601.31 27
15602.49 21
15603.67 30
15604.85 43
15606.03 42
15607.21 37
15608.40 42
15609.58 38
15610.76 28
15611.94 32
15613.12 33
15614.30 27
15615.48 21
15616.66 33
15617.84 33
15619.02 25
15620.20 21
15621.38 30
15622.56 38
15623.74 30
15624.93 35
15626.11 21
15627.29 27
15628.47 29
15629.65 28
15630.83 41
15632.01 33
15633.19 40
15634.37 45
15635.56 23
15636.74 28
15637.92 35
15639.10 29
15640.28 50
15641.46 47
15642.65 36
15643.83 39
15645.01 39
15646.19 43
15647.37 30
15648.55 26
15649.74 41
15650.92 38
15652.10 26
15653.28 32
15654.46 32
15655.65 41
15656.83 39
15658.01 46
15659.19 42
15660.38 37
15661.56 31
15662.74 40
15663.92 36
15665.11 27
15666.29 23
15667.47 37
15668.65 34
15669.84 26
15671.02 30
15672.20 30
15673.38 33
15674.57 45
15675.75 27
15676.93 20
15678.12 28
15679.30 28
15680.48 32
15681.67 34
15682.85 30
15684.03 28
15685.22 31
15686.40 33
15687.58 32
15688.77 32
15689.95 19
15691.13 22
15692.32 28
15693.50 46
15694.68 32
15695.87 18
15697.05 22
15698.23 25
15699.42 18
15700.60 12
15701.79 23
15702.97 34
15704.15 34
15705.34 43
15706.52 33
15707.71 33
15708.89 36
15710.07 27
15711.26 25
15712.44 21
15713.63 24
15714.81 34
15716.00 42
15717.18 31
15718.37 32
15719.55 27
15720.73 29
15721.92 27
15723.10 30
15724.29 35
15725.47 29
15726.66 30
15727.84 25
15729.03 19
15730.21 29
15731.40 35
15732.58 36
15733.77 35
15734.95 31
15736.14 36
15737.32 39
15738.51 31
15739.69 20
15740.88 31
15742.07 33
15743.25 45
15744.44 33
15745.62 27
15746.81 54
15747.99 42
15749.18 37
15750.36 43
15751.55 29
15752.74 54
15753.92 44
15755.11 44
15756.29 47
15757.48 33
15758.67 43
15759.85 44
15761.04 28
15762.22 29
15763.41 35
15764.60 30
15765.78 36
15766.97 39
15768.16 35
15769.34 38
15770.53 31
15771.72 31
15772.90 32
15774.09 31
15775.28 37
15776.46 32
15777.65 23
15778.84 33
15780.02 26
15781.21 20
15782.40 25
15783.58 35
15784.77 45
15785.96 29
15787.14 34
15788.33 26
15789.52 24
15790.71 29
15791.89 44
15793.08 44
15794.27 28
15795.46 27
15796.64 26
15797.83 24
15799.02 38
15800.21 32
15801.39 30
15802.58 38
15803.77 34
15804.96 16
15806.14 34
15807.33 25
15808.52 24
15809.71 26
15810.90 24
15812.08 35
15813.27 34
15814.46 35
15815.65 19
15816.84 31
15818.03 37
15819.21 21
15820.40 32
15821.59 33
15822.78 41
15823.97 31
15825.16 33
15826.35 25
15827.53 22
15828.72 22
15829.91 28
15831.10 34
15832.29 36
15833.48 26
15834.67 28
15835.86 42
15837.04 31
15838.23 38
15839.42 48
15840.61 28
15841.80 31
15842.99 30
15844.18 23
15845.37 28
15846.56 31
15847.75 34
15848.94 33
15850.13 22
15851.32 30
15852.51 31
15853.70 31
15854.89 21
15856.07 28
15857.26 28
15858.45 29
15859.64 15
15860.83 33
15862.02 34
15863.21 28
15864.40 32
15865.59 25
15866.78 34
15867.97 26
15869.16 34
15870.36 25
15871.55 18
15872.74 23
15873.93 35
15875.12 29
15876.31 24
15877.50 19
15878.69 22
15879.88 27
15881.07 28
15882.26 34
15883.45 23
15884.64 17
15885.83 25
15887.02 28
15888.21 35
15889.41 23
15890.60 29
15891.79 50
15892.98 36
15894.17 28
15895.36 21
15896.55 25
15897.74 23
15898.93 43
15900.13 24
15901.32 13
15902.51 28
15903.70 34
15904.89 24
15906.08 27
15907.28 40
15908.47 34
15909.66 28
15910.85 31
15912.04 28
15913.23 35
15914.43 31
15915.62 35
15916.81 36
15918.00 41
15919.19 27
15920.39 19
15921.58 28
15922.77 21
15923.96 28
15925.16 26
15926.35 36
15927.54 29
15928.73 24
15929.93 26
15931.12 36
15932.31 39
15933.50 29
15934.70 38
15935.89 38
15937.08 25
15938.27 29
15939.47 28
15940.66 30
15941.85 28
15943.05 17
15944.24 31
15945.43 31
15946.63 23
15947.82 15
15949.01 24
15950.21 36
15951.40 28
15952.59 29
15953.79 32
15954.98 34
15956.17 29
15957.37 35
15958.56 22
15959.75 36
15960.95 30
15962.14 27
15963.33 18
15964.53 18
15965.72 21
15966.92 28
15968.11 20
15969.30 30
15970.50 15
15971.69 32
15972.89 32
15974.08 25
15975.27 20
15976.47 8
15977.66 25
15978.86 25
15980.05 24
15981.25 15
15982.44 15
15983.63 22
15984.83 24
15986.02 16
15987.22 20
15988.41 32
15989.61 26
15990.80 28
15992.00 21
15993.19 29
15994.39 23
15995.58 24
15996.78 23
15997.97 33
15999.17 37
16000.36 34
16001.56 21
16002.75 15
16003.95 19
16005.14 25
16006.34 19
16007.53 22
16008.73 53
16009.93 31
16011.12 27
16012.32 24
16013.51 23
16014.71 25
16015.90 37
16017.10 40
16018.30 19
16019.49 20
16020.69 15
16021.88 29
16023.08 27
16024.28 16
16025.47 33
16026.67 23
16027.86 25
16029.06 16
16030.26 18
16031.45 30
16032.65 33
16033.85 29
16035.04 15
16036.24 19
16037.43 22
16038.63 27
16039.83 24
16041.02 29
16042.22 26
16043.42 24
16044.61 23
16045.81 23
16047.01 25
16048.21 34
16049.40 32
16050.60 35
16051.80 26
16052.99 28
16054.19 27
16055.39 33
16056.59 33
16057.78 18
16058.98 23
16060.18 35
16061.37 23
16062.57 16
16063.77 30
16064.97 44
16066.16 25
16067.36 37
16068.56 24
16069.76 23
16070.96 25
16072.15 22
16073.35 18
16074.55 23
16075.75 24
16076.95 22
16078.14 28
16079.34 27
16080.54 42
16081.74 32
16082.94 32
16084.13 27
16085.33 17
16086.53 20
16087.73 26
16088.93 32
16090.13 32
16091.33 45
16092.52 21
16093.72 24
16094.92 32
16096.12 26
16097.32 38
16098.52 36
16099.72 26
16100.92 36
16102.11 31
16103.31 39
16104.51 19
16105.71 26
16106.91 18
16108.11 25
16109.31 19
16110.51 24
16111.71 16
16112.91 18
16114.11 27
16115.31 28
16116.51 25
16117.70 39
16118.90 31
16120.10 27
16121.30 38
16122.50 23
16123.70 19
16124.90 15
16126.10 22
16127.30 35
16128.50 30
16129.70 9
16130.90 33
16132.10 18
16133.30 30
16134.50 43
16135.70 26
16136.90 27
16138.10 37
16139.30 38
16140.50 25
16141.71 20
16142.91 15
16144.11 22
16145.31 25
16146.51 27
16147.71 26
16148.91 35
16150.11 8
16151.31 12
16152.51 13
16153.71 17
16154.91 27
16156.11 55
16157.31 20
16158.52 23
16159.72 32
16160.92 36
16162.12 21
16163.32 18
16164.52 19
16165.72 26
16166.92 30
16168.13 16
16169.33 36
16170.53 36
16171.73 29
16172.93 25
16174.13 15
16175.34 23
16176.54 17
16177.74 23
16178.94 30
16180.14 18
16181.34 11
16182.55 34
16183.75 38
16184.95 30
16186.15 21
16187.35 27
16188.56 14
16189.76 15
16190.96 23
16192.16 20
16193.37 18
16194.57 26
16195.77 22
16196.97 18
16198.18 33
16199.38 28
16200.58 27
16201.78 22
16202.99 22
16204.19 24
16205.39 29
16206.60 28
16207.80 14
16209.00 24
16210.20 27
16211.41 26
16212.61 32
16213.81 26
16215.02 23
16216.22 23
16217.42 22
16218.63 26
16219.83 21
16221.03 30
16222.24 25
16223.44 36
16224.64 24
16225.85 39
16227.05 24
16228.25 25
16229.46 25
16230.66 17
16231.87 34
16233.07 34
16234.27 29
16235.48 24
16236.68 33
16237.89 39
16239.09 34
16240.29 30
16241.50 24
16242.70 23
16243.91 30
16245.11 43
16246.31 37
16247.52 24
16248.72 30
16249.93 25
16251.13 21
16252.34 20
16253.54 33
16254.75 25
16255.95 36
16257.16 20
16258.36 30
16259.57 42
16260.77 39
16261.97 41
16263.18 26
16264.38 18
16265.59 38
16266.80 24
16268.00 19
16269.21 19
16270.41 25
16271.62 24
16272.82 45
16274.03 31
16275.23 18
16276.44 19
16277.64 31
16278.85 35
16280.05 21
16281.26 25
16282.47 34
16283.67 26
16284.88 37
16286.08 29
16287.29 27
16288.49 36
16289.70 30
16290.91 35
16292.11 45
16293.32 29
16294.52 12
16295.73 33
16296.94 21
16298.14 20
16299.35 43
16300.56 34
16301.76 29
16302.97 26
16304.18 21
16305.38 23
16306.59 17
16307.79 16
16309.00 26
16310.21 23
16311.42 30
16312.62 33
16313.83 32
16315.04 28
16316.24 25
16317.45 23
16318.66 24
16319.86 28
16321.07 22
16322.28 27
16323.49 28
16324.69 17
16325.90 28
16327.11 17
16328.31 16
16329.52 58
16330.73 39
16331.94 26
16333.14 30
16334.35 25
16335.56 24
16336.77 26
16337.98 30
16339.18 27
16340.39 26
16341.60 23
16342.81 22
16344.01 43
16345.22 29
16346.43 24
16347.64 31
16348.85 29
16350.05 29
16351.26 20
16352.47 23
16353.68 19
16354.89 16
16356.10 27
16357.30 36
16358.51 22
16359.72 26
16360.93 26
16362.14 31
16363.35 21
16364.56 23
16365.77 25
16366.97 16
16368.18 25
16369.39 18
16370.60 33
16371.81 24
16373.02 13
16374.23 16
16375.44 18
16376.65 15
16377.86 38
16379.06 57
16380.27 21
16381.48 24
16382.69 22
16383.90 19
16385.11 27
16386.32 31
16387.53 27
16388.74 15
16389.95 19
16391.16 17
16392.37 16
16393.58 26
16394.79 37
16396.00 24
16397.21 19
16398.42 38
16399.63 23
16400.84 27
16402.05 23
16403.26 21
16404.47 34
16405.68 26
16406.89 22
16408.10 23
16409.31 28
16410.52 19
16411.73 23
16412.94 21
16414.15 28
16415.36 19
16416.57 21
16417.78 22
16419.00 24
16420.21 20
16421.42 13
16422.63 23
16423.84 19
16425.05 24
16426.26 22
16427.47 24
16428.68 19
16429.89 23
16431.11 34
16432.32 17
16433.53 20
16434.74 19
16435.95 24
16437.16 24
16438.37 29
16439.59 33
16440.80 20
16442.01 20
16443.22 24
16444.43 20
16445.64 17
16446.86 19
16448.07 30
16449.28 28
16450.49 22
16451.70 29
16452.91 18
16454.13 25
16455.34 15
16456.55 21
16457.76 21
16458.98 32
16460.19 29
16461.40 31
16462.61 43
16463.82 28
16465.04 21
16466.25 19
16467.46 21
16468.67 28
16469.89 20
16471.10 23
16472.31 19
16473.53 14
16474.74 16
16475.95 16
16477.16 24
16478.38 28
16479.59 19
16480.80 14
16482.02 22
16483.23 23
16484.44 34
16485.66 28
16486.87 23
16488.08 18
16489.30 19
16490.51 23
16491.72 22
16492.94 19
16494.15 20
16495.36 24
16496.58 21
16497.79 37
16499.00 30
16500.22 31
16501.43 16
16502.65 20
16503.86 26
16505.07 17
16506.29 22
16507.50 24
16508.71 17
16509.93 19
16511.14 18
16512.36 29
16513.57 20
16514.79 13
16516.00 17
16517.21 20
16518.43 20
16519.64 28
16520.86 40
16522.07 22
16523.29 18
16524.50 34
16525.72 21
16526.93 28
16528.15 25
16529.36 11
16530.58 13
16531.79 6
16533.01 11
16534.22 16
16535.44 21
16536.65 18
16537.87 24
16539.08 19
16540.30 11
16541.51 23
16542.73 22
16543.94 18
16545.16 20
16546.37 32
16547.59 17
16548.80 23
16550.02 27
16551.24 7
16552.45 15
16553.67 23
16554.88 32
16556.10 15
16557.31 12
16558.53 26
16559.75 18
16560.96 30
16562.18 22
16563.39 32
16564.61 19
16565.83 19
16567.04 22
16568.26 21
16569.47 19
16570.69 27
16571.91 25
16573.12 19
16574.34 14
16575.56 24
16576.77 20
16577.99 19
16579.21 11
16580.42 25
16581.64 19
16582.86 26
16584.07 30
16585.29 30
16586.51 20
16587.72 13
16588.94 21
16590.16 26
16591.38 18
16592.59 22
16593.81 32
16595.03 30
16596.24 28
16597.46 28
16598.68 24
16599.90 30
16601.11 22
16602.33 31
16603.55 24
16604.77 23
16605.98 20
16607.20 18
16608.42 12
16609.64 18
16610.86 22
16612.07 16
16613.29 28
16614.51 22
16615.73 19
16616.95 19
16618.16 17
16619.38 18
16620.60 36
16621.82 51
16623.04 15
16624.25 16
16625.47 17
16626.69 23
16627.91 14
16629.13 24
16630.35 26
16631.57 25
16632.78 21
16634.00 30
16635.22 21
16636.44 19
16637.66 19
16638.88 26
16640.10 25
16641.32 13
16642.53 12
16643.75 29
16644.97 39
16646.19 32
16647.41 22
16648.63 18
16649.85 24
16651.07 29
16652.29 15
16653.51 13
16654.73 15
16655.95 15
16657.17 22
16658.39 27
16659.61 21
16660.83 21
16662.04 22
16663.26 14
16664.48 14
16665.70 20
16666.92 23
16668.14 23
16669.36 22
16670.58 21
16671.80 18
16673.02 16
16674.24 15
16675.46 31
16676.68 13
16677.91 20
16679.13 26
16680.35 22
16681.57 26
16682.79 23
16684.01 19
16685.23 18
16686.45 41
16687.67 31
16688.89 30
16690.11 24
16691.33 30
16692.55 20
16693.77 14
16694.99 18
16696.21 19
16697.44 11
16698.66 18
16699.88 17
16701.10 12
16702.32 16
16703.54 25
16704.76 28
16705.98 16
16707.21 27
16708.43 36
16709.65 20
16710.87 33
16712.09 20
16713.31 19
16714.53 23
16715.76 20
16716.98 24
16718.20 18
16719.42 24
16720.64 24
16721.87 22
16723.09 17
16724.31 15
16725.53 21
16726.75 19
16727.98 20
16729.20 39
16730.42 24
16731.64 17
16732.86 20
16734.09 19
16735.31 17
16736.53 13
16737.75 15
16738.98 15
16740.20 15
16741.42 10
16742.64 21
16743.87 33
16745.09 41
16746.31 22
16747.54 16
16748.76 30
16749.98 20
16751.20 22
16752.43 8
16753.65 17
16754.87 25
16756.10 16
16757.32 25
16758.54 24
16759.77 12
16760.99 11
16762.21 30
16763.44 17
16764.66 18
16765.88 26
16767.11 21
16768.33 14
16769.55 27
16770.78 23
16772.00 26
16773.23 28
16774.45 18
16775.67 8
16776.90 28
16778.12 17
16779.35 22
16780.57 14
16781.79 18
16783.02 18
16784.24 18
16785.47 17
16786.69 25
16787.91 23
16789.14 25
16790.36 14
16791.59 21
16792.81 18
16794.04 17
16795.26 28
16796.49 30
16797.71 13
16798.94 18
16800.16 35
16801.38 24
16802.61 13
16803.83 34
16805.06 32
16806.28 21
16807.51 22
16808.73 19
16809.96 12
16811.18 10
16812.41 14
16813.64 22
16814.86 22
16816.09 20
16817.31 26
16818.54 22
16819.76 23
16820.99 25
16822.21 19
16823.44 23
16824.66 29
16825.89 21
16827.12 21
16828.34 23
16829.57 23
16830.79 20
16832.02 11
16833.25 17
16834.47 26
16835.70 14
16836.92 14
16838.15 20
16839.38 18
16840.60 32
16841.83 24
16843.06 16
16844.28 16
16845.51 42
16846.73 48
16847.96 37
16849.19 31
16850.41 47
16851.64 26
16852.87 17
16854.09 16
16855.32 16
16856.55 17
16857.77 21
16859.00 24
16860.23 23
16861.46 13
16862.68 18
16863.91 23
16865.14 24
16866.36 36
16867.59 17
16868.82 21
16870.05 19
16871.27 27
16872.50 20
16873.73 15
16874.96 18
16876.18 21
16877.41 26
16878.64 32
16879.87 32
16881.09 26
16882.32 21
16883.55 16
16884.78 16
16886.01 18
16887.23 27
16888.46 13
16889.69 19
16890.92 24
16892.15 21
16893.37 30
16894.60 40
16895.83 28
16897.06 22
16898.29 15
16899.51 17
16900.74 18
16901.97 11
16903.20 12
16904.43 29
16905.66 23
16906.89 26
16908.12 17
16909.34 25
16910.57 32
16911.80 35
16913.03 27
16914.26 15
16915.49 28
16916.72 28
16917.95 21
16919.18 17
16920.40 34
16921.63 22
16922.86 24
16924.09 21
16925.32 19
16926.55 40
16927.78 23
16929.01 15
16930.24 18
16931.47 15
16932.70 15
16933.93 15
16935.16 17
16936.39 14
16937.62 15
16938.85 24
16940.08 19
16941.31 21
16942.54 16
16943.77 14
16945.00 20
16946.23 20
16947.46 11
16948.69 34
16949.92 28
16951.15 33
16952.38 26
16953.61 16
16954.84 20
16956.07 26
16957.30 25
16958.53 31
16959.76 21
16960.99 24
16962.22 19
16963.45 19
16964.68 15
16965.92 24
16967.15 18
16968.38 28
16969.61 30
16970.84 31
16972.07 16
16973.30 15
16974.53 15
16975.76 20
16976.99 14
16978.23 21
16979.46 16
16980.69 15
16981.92 14
16983.15 36
16984.38 33
16985.61 31
16986.85 7
16988.08 27
16989.31 16
16990.54 16
16991.77 26
16993.00 22
16994.24 35
16995.47 21
16996.70 18
16997.93 10
16999.16 25
17000.40 19
17001.63 15
17002.86 21
17004.09 30
17005.32 29
17006.56 16
17007.79 27
17009.02 26
17010.25 21
17011.49 15
17012.72 30
17013.95 15
17015.18 17
17016.42 27
17017.65 30
17018.88 13
17020.12 16
17021.35 10
17022.58 19
17023.81 16
17025.05 16
17026.28 24
17027.51 25
17028.75 32
17029.98 28
17031.21 11
17032.45 8
17033.68 25
17034.91 22
17036.15 18
17037.38 19
17038.61 22
17039.85 13
17041.08 34
17042.31 30
17043.55 27
17044.78 23
17046.01 21
17047.25 19
17048.48 24
17049.72 17
17050.95 17
17052.18 24
17053.42 16
17054.65 26
17055.89 12
17057.12 24
17058.35 16
17059.59 15
17060.82 13
17062.06 16
17063.29 14
17064.53 18
17065.76 20
17066.99 21
17068.23 28
17069.46 20
17070.70 17
17071.93 13
17073.17 17
17074.40 26
17075.64 12
17076.87 20
17078.11 37
17079.34 25
17080.58 17
17081.81 20
17083.05 20
17084.28 24
17085.52 32
17086.75 17
17087.99 17
17089.22 18
17090.46 21
17091.69 33
17092.93 26
17094.16 16
17095.40 17
17096.64 26
17097.87 20
17099.11 21
17100.34 17
17101.58 18
17102.81 24
17104.05 22
17105.29 22
17106.52 13
17107.76 14
17108.99 15
17110.23 9
17111.47 9
17112.70 8
17113.94 19
17115.17 21
17116.41 16
17117.65 20
17118.88 13
17120.12 25
17121.36 21
17122.59 10
17123.83 12
17125.07 11
17126.30 18
17127.54 18
17128.78 14
17130.01 14
17131.25 13
17132.49 24
17133.72 23
17134.96 15
17136.20 14
17137.43 20
17138.67 15
17139.91 19
17141.15 20
17142.38 14
17143.62 20
17144.86 17
17146.10 22
17147.33 19
17148.57 24
17149.81 23
17151.05 18
17152.28 18
17153.52 22
17154.76 14
17156.00 26
17157.23 22
17158.47 12
17159.71 17
17160.95 21
17162.19 17
17163.42 12
17164.66 11
17165.90 24
17167.14 21
17168.38 17
17169.61 15
17170.85 20
17172.09 12
17173.33 14
17174.57 14
17175.81 43
17177.04 30
17178.28 23
17179.52 20
17180.76 12
17182.00 21
17183.24 22
17184.48 30
17185.71 25
17186.95 18
17188.19 20
17189.43 32
17190.67 35
17191.91 16
17193.15 19
17194.39 25
17195.63 23
17196.87 17
17198.11 9
17199.34 13
17200.58 10
17201.82 14
17203.06 20
17204.30 20
17205.54 10
17206.78 16
17208.02 8
17209.26 11
17210.50 9
17211.74 12
17212.98 25
17214.22 21
17215.46 20
17216.70 21
17217.94 22
17219.18 16
17220.42 12
17221.66 15
17222.90 25
17224.14 22
17225.38 18
17226.62 25
17227.86 24
17229.10 24
17230.34 19
17231.58 23
17232.82 18
17234.06 19
17235.30 14
17236.54 15
17237.78 18
17239.03 14
17240.27 23
17241.51 21
17242.75 16
17243.99 19
17245.23 25
17246.47 44
17247.71 26
17248.95 22
17250.19 27
17251.43 10
17252.68 25
17253.92 22
17255.16 18
17256.40 12
17257.64 22
17258.88 27
17260.12 16
17261.37 21
17262.61 23
17263.85 12
17265.09 19
17266.33 22
17267.57 24
17268.82 15
17270.06 13
17271.30 18
17272.54 19
17273.78 27
17275.03 28
17276.27 20
17277.51 20
17278.75 19
17279.99 11
17281.24 16
17282.48 14
17283.72 16
17284.96 20
17286.21 23
17287.45 6
17288.69 17
17289.93 17
17291.18 24
17292.42 17
17293.66 20
17294.90 16
17296.15 29
17297.39 12
17298.63 14
17299.88 13
17301.12 19
17302.36 13
17303.60 16
17304.85 13
17306.09 25
17307.33 19
17308.58 13
17309.82 23
17311.06 22
17312.31 30
17313.55 22
17314.79 18
17316.04 19
17317.28 20
17318.52 21
17319.77 19
17321.01 14
17322.26 20
17323.50 29
17324.74 21
17325.99 12
17327.23 20
17328.48 20
17329.72 28
17330.96 30
17332.21 30
17333.45 13
17334.70 18
17335.94 19
17337.18 16
17338.43 24
17339.67 16
17340.92 14
17342.16 11
17343.41 19
17344.65 19
17345.90 12
17347.14 21
17348.38 16
17349.63 18
17350.87 22
17352.12 22
17353.36 17
17354.61 14
17355.85 19
17357.10 9
17358.34 16
17359.59 10
17360.83 13
17362.08 6
17363.32 10
17364.57 14
17365.81 15
17367.06 14
17368.31 13
17369.55 19
17370.80 24
17372.04 24
17373.29 13
17374.53 19
17375.78 15
17377.02 15
17378.27 5
17379.52 12
17380.76 21
17382.01 14
17383.25 15
17384.50 14
17385.75 24
17386.99 19
17388.24 16
17389.48 25
17390.73 18
17391.98 16
17393.22 22
17394.47 16
17395.71 17
17396.96 17
17398.21 16
17399.45 28
17400.70 21
17401.95 13
17403.19 21
17404.44 31
17405.69 21
17406.93 20
17408.18 23
17409.43 32
17410.67 15
17411.92 24
17413.17 23
17414.42 28
17415.66 14
17416.91 25
17418.16 21
17419.40 17
17420.65 10
17421.90 13
17423.15 16
17424.39 23
17425.64 21
17426.89 23
17428.14 23
17429.38 28
17430.63 18
17431.88 20
17433.13 16
17434.37 17
17435.62 18
17436.87 22
17438.12 12
17439.37 23
17440.61 15
17441.86 19
17443.11 42
17444.36 15
17445.61 21
17446.85 19
17448.10 14
17449.35 14
17450.60 22
17451.85 51
17453.10 17
17454.34 20
17455.59 23
17456.84 14
17458.09 8
17459.34 16
17460.59 13
17461.84 12
17463.09 12
17464.33 23
17465.58 16
17466.83 25
17468.08 26
17469.33 18
17470.58 18
17471.83 13
17473.08 29
17474.33 25
17475.58 20
17476.83 21
17478.07 8
17479.32 14
17480.57 16
17481.82 20
17483.07 23
17484.32 19
17485.57 23
17486.82 11
17488.07 20
17489.32 26
17490.57 15
17491.82 11
17493.07 14
17494.32 23
17495.57 18
17496.82 14
17498.07 25
17499.32 23
17500.57 14
17501.82 8
17503.07 9
17504.32 15
17505.57 16
17506.82 15
17508.07 20
17509.32 17
17510.57 14
17511.82 11
17513.07 26
17514.32 32
17515.58 34
17516.83 31
17518.08 28
17519.33 28
17520.58 9
17521.83 19
17523.08 14
17524.33 20
17525.58 25
17526.83 19
17528.08 14
17529.34 16
17530.59 16
17531.84 17
17533.09 25
17534.34 34
17535.59 35
17536.84 12
17538.09 22
17539.35 19
17540.60 17
17541.85 21
17543.10 17
17544.35 10
17545.60 16
17546.86 15
17548.11 18
17549.36 20
17550.61 19
17551.86 14
17553.12 22
17554.37 20
17555.62 10
17556.87 17
17558.12 11
17559.38 25
17560.63 31
17561.88 23
17563.13 23
17564.39 9
17565.64 11
17566.89 17
17568.14 16
17569.40 24
17570.65 25
17571.90 22
17573.15 14
17574.41 21
17575.66 21
17576.91 21
17578.17 25
17579.42 24
17580.67 12
17581.92 21
17583.18 18
17584.43 24
17585.68 15
17586.94 17
17588.19 12
17589.44 29
17590.70 46
17591.95 27
17593.20 33
17594.46 20
17595.71 15
17596.97 20
17598.22 17
17599.47 22
17600.73 17
17601.98 18
17603.23 17
17604.49 24
17605.74 28
17607.00 23
17608.25 24
17609.50 26
17610.76 21
17612.01 21
17613.27 25
17614.52 19
17615.77 16
17617.03 17
17618.28 17
17619.54 13
17620.79 18
17622.05 21
17623.30 20
17624.56 23
17625.81 18
17627.06 10
17628.32 26
17629.57 17
17630.83 12
17632.08 18
17633.34 22
17634.59 25
17635.85 27
17637.10 22
17638.36 24
17639.61 26
17640.87 27
17642.12 19
17643.38 19
17644.63 19
17645.89 23
17647.15 13
17648.40 22
17649.66 15
17650.91 25
17652.17 22
17653.42 35
17654.68 25
17655.93 30
17657.19 42
17658.45 30
17659.70 29
17660.96 22
17662.21 25
17663.47 20
17664.73 20
17665.98 21
17667.24 16
17668.49 16
17669.75 26
17671.01 28
17672.26 27
17673.52 13
17674.77 16
17676.03 32
17677.29 19
17678.54 10
17679.80 15
17681.06 32
17682.31 22
17683.57 22
17684.83 22
17686.08 23
17687.34 25
17688.60 22
17689.85 16
17691.11 20
17692.37 24
17693.63 17
17694.88 13
17696.14 15
17697.40 32
17698.65 20
17699.91 32
17701.17 17
17702.43 20
17703.68 16
17704.94 38
17706.20 27
17707.46 19
17708.71 12
17709.97 18
17711.23 22
17712.49 15
17713.74 27
17715.00 17
17716.26 16
17717.52 12
17718.78 16
17720.03 13
17721.29 10
17722.55 17
17723.81 17
17725.07 19
17726.32 20
17727.58 27
17728.84 14
17730.10 24
17731.36 26
17732.62 14
17733.87 14
17735.13 26
17736.39 25
17737.65 17
17738.91 15
17740.17 22
17741.43 21
17742.69 25
17743.94 23
17745.20 13
17746.46 26
17747.72 22
17748.98 24
17750.24 10
17751.50 15
17752.76 15
17754.02 23
17755.28 20
17756.53 15
17757.79 16
17759.05 16
17760.31 15
17761.57 21
17762.83 12
17764.09 11
17765.35 15
17766.61 18
17767.87 17
17769.13 22
17770.39 29
17771.65 25
17772.91 15
17774.17 14
17775.43 12
17776.69 15
17777.95 15
17779.21 22
17780.47 30
17781.73 22
17782.99 5
17784.25 21
17785.51 20
17786.77 10
17788.03 23
17789.29 23
17790.55 20
17791.81 13
17793.07 16
17794.33 19
17795.59 15
17796.86 24
17798.12 25
17799.38 23
17800.64 18
17801.90 13
17803.16 27
17804.42 16
17805.68 9
17806.94 20
17808.20 12
17809.47 13
17810.73 18
17811.99 17
17813.25 15
17814.51 14
17815.77 20
17817.03 18
17818.29 24
17819.56 19
17820.82 28
17822.08 26
17823.34 11
17824.60 17
17825.86 20
17827.13 23
17828.39 22
17829.65 8
17830.91 18
17832.17 13
17833.44 20
17834.70 20
17835.96 13
17837.22 20
17838.48 15
17839.75 14
17841.01 23
17842.27 9
17843.53 12
17844.80 16
17846.06 18
17847.32 26
17848.58 21
17849.85 12
17851.11 22
17852.37 20
17853.63 10
17854.90 13
17856.16 26
17857.42 13
17858.69 22
17859.95 11
17861.21 12
17862.47 12
17863.74 8
17865.00 19
17866.26 12
17867.53 20
17868.79 30
17870.05 30
17871.32 18
17872.58 16
17873.84 20
17875.11 17
17876.37 16
17877.63 9
17878.90 22
17880.16 17
17881.43 24
17882.69 12
17883.95 7
17885.22 14
17886.48 19
17887.74 14
17889.01 18
17890.27 15
17891.54 9
17892.80 25
17894.07 25
17895.33 23
17896.59 10
17897.86 32
17899.12 22
17900.39 20
17901.65 29
17902.92 18
17904.18 19
17905.44 29
17906.71 17
17907.97 8
17909.24 17
17910.50 23
17911.77 25
17913.03 15
17914.30 16
17915.56 21
17916.83 15
17918.09 21
17919.36 12
17920.62 15
17921.89 17
17923.15 24
17924.42 30
17925.68 22
17926.95 22
17928.21 19
17929.48 14
17930.75 17
17932.01 18
17933.28 17
17934.54 26
17935.81 27
17937.07 30
17938.34 25
17939.61 28
17940.87 18
17942.14 15
17943.40 19
17944.67 24
17945.93 19
17947.20 8
17948.47 16
17949.73 12
17951.00 20
17952.27 27
17953.53 27
17954.80 23
17956.06 11
17957.33 31
17958.60 24
17959.86 17
17961.13 21
17962.40 17
17963.66 23
17964.93 22
17966.20 17
17967.46 20
17968.73 21
17970.00 31
17971.26 23
17972.53 23
17973.80 24
17975.07 16
17976.33 22
17977.60 12
17978.87 12
17980.13 18
17981.40 19
17982.67 30
17983.94 24
17985.20 12
17986.47 20
17987.74 12
17989.01 28
17990.27 16
17991.54 18
17992.81 18
17994.08 10
17995.34 20
17996.61 23
17997.88 21
17999.15 27
18000.42 31
18001.68 15
18002.95 13
18004.22 20
18005.49 19
18006.76 14
18008.02 10
18009.29 34
18010.56 18
18011.83 19
18013.10 39
18014.37 20
18015.63 20
18016.90 15
18018.17 17
18019.44 15
18020.71 20
18021.98 18
18023.25 33
18024.51 22
18025.78 19
18027.05 14
18028.32 15
18029.59 18
18030.86 17
18032.13 11
18033.40 12
18034.67 19
18035.94 23
18037.20 20
18038.47 24
18039.74 22
18041.01 15
18042.28 13
18043.55 18
18044.82 41
18046.09 17
18047.36 17
18048.63 13
18049.90 25
18051.17 14
18052.44 19
18053.71 20
18054.98 22
18056.25 31
18057.52 11
18058.79 18
18060.06 28
18061.33 15
18062.60 25
18063.87 13
18065.14 15
18066.41 29
18067.68 39
18068.95 38
18070.22 21
18071.49 21
18072.76 10
18074.03 5
18075.30 14
18076.57 11
18077.84 19
18079.11 22
18080.39 20
18081.66 22
18082.93 18
18084.20 19
18085.47 25
18086.74 15
18088.01 9
18089.28 10
18090.55 13
18091.82 12
18093.10 18
18094.37 21
18095.64 20
18096.91 19
18098.18 16
18099.45 10
18100.72 20
18102.00 19
18103.27 21
18104.54 16
18105.81 22
18107.08 34
18108.35 25
18109.63 17
18110.90 13
18112.17 15
18113.44 10
18114.71 20
18115.98 21
18117.26 14
18118.53 23
18119.80 26
18121.07 21
18122.35 17
18123.62 19
18124.89 13
18126.16 13
18127.43 17
18128.71 15
18129.98 14
18131.25 17
18132.52 23
18133.80 15
18135.07 15
18136.34 18
18137.62 19
18138.89 15
18140.16 15
18141.43 23
18142.71 19
18143.98 14
18145.25 15
18146.53 16
18147.80 17
18149.07 26
18150.35 9
18151.62 23
18152.89 22
18154.17 23
18155.44 17
18156.71 14
18157.99 33
18159.26 31
18160.53 17
18161.81 27
18163.08 19
18164.35 13
18165.63 32
18166.90 22
18168.18 28
18169.45 19
18170.72 10
18172.00 16
18173.27 19
18174.55 18
18175.82 15
18177.09 19
18178.37 10
18179.64 26
18180.92 18
18182.19 15
18183.47 19
18184.74 16
18186.01 20
18187.29 23
18188.56 20
18189.84 24
18191.11 18
18192.39 15
18193.66 21
18194.94 25
18196.21 21
18197.49 17
18198.76 19
18200.04 22
18201.31 19
18202.59 20
18203.86 8
18205.14 26
18206.41 23
18207.69 22
18208.96 19
18210.24 23
18211.51 28
18212.79 18
18214.06 16
18215.34 16
18216.62 21
18217.89 16
18219.17 21
18220.44 15
18221.72 10
18222.99 18
18224.27 18
18225.55 12
18226.82 15
18228.10 13
18229.37 18
18230.65 19
18231.93 16
18233.20 10
18234.48 24
18235.75 21
18237.03 25
18238.31 17
18239.58 15
18240.86 12
18242.14 13
18243.41 22
18244.69 11
18245.97 9
18247.24 19
18248.52 23
18249.80 12
18251.07 14
18252.35 15
18253.63 21
18254.90 16
18256.18 14
18257.46 19
18258.73 15
18260.01 20
18261.29 27
18262.57 10
18263.84 23
18265.12 18
18266.40 16
18267.67 25
18268.95 22
18270.23 27
18271.51 26
18272.78 18
18274.06 16
18275.34 11
18276.62 14
18277.89 23
18279.17 19
18280.45 11
18281.73 12
18283.01 13
18284.28 23
18285.56 22
18286.84 21
18288.12 9
18289.40 21
18290.67 18
18291.95 27
18293.23 18
18294.51 18
18295.79 19
18297.07 22
18298.34 45
18299.62 19
18300.90 19
18302.18 16
18303.46 17
18304.74 23
18306.02 26
18307.29 18
18308.57 5
18309.85 13
18311.13 27
18312.41 15
18313.69 15
18314.97 26
18316.25 11
18317.53 22
18318.80 13
18320.08 9
18321.36 23
18322.64 16
18323.92 13
18325.20 11
18326.48 16
18327.76 14
18329.04 6
18330.32 10
18331.60 15
18332.88 20
18334.16 36
18335.44 22
18336.72 19
18338.00 11
18339.28 14
18340.56 12
18341.84 15
18343.12 21
18344.40 18
18345.68 10
18346.96 14
18348.24 4
18349.52 9
18350.80 15
18352.08 21
18353.36 10
18354.64 19
18355.92 14
18357.20 10
18358.48 13
18359.76 16
18361.04 23
18362.32 16
18363.60 14
18364.88 14
18366.16 12
18367.45 15
18368.73 12
18370.01 17
18371.29 20
18372.57 17
18373.85 10
18375.13 16
18376.41 24
18377.69 18
18378.98 19
18380.26 13
18381.54 19
18382.82 23
18384.10 12
18385.38 16
18386.66 27
18387.95 29
18389.23 13
18390.51 22
18391.79 13
18393.07 24
18394.35 21
18395.64 15
18396.92 15
18398.20 13
18399.48 22
18400.76 16
18402.05 22
18403.33 14
18404.61 19
18405.89 17
18407.17 19
18408.46 22
18409.74 15
18411.02 18
18412.30 19
18413.59 19
18414.87 11
18416.15 16
18417.43 20
18418.72 19
18420.00 18
18421.28 19
18422.56 22
18423.85 18
18425.13 14
18426.41 20
18427.70 18
18428.98 24
18430.26 11
18431.54 13
18432.83 19
18434.11 15
18435.39 11
18436.68 15
18437.96 26
18439.24 18
18440.53 12
18441.81 20
18443.09 18
18444.38 16
18445.66 25
18446.95 18
18448.23 8
18449.51 11
18450.80 11
18452.08 7
18453.36 12
18454.65 22
18455.93 28
18457.22 9
18458.50 7
18459.78 14
18461.07 18
18462.35 22
18463.64 29
18464.92 22
18466.21 24
18467.49 21
18468.77 18
18470.06 14
18471.34 11
18472.63 14
18473.91 13
18475.20 13
18476.48 10
18477.77 12
18479.05 11
18480.34 19
18481.62 22
18482.91 24
18484.19 20
18485.47 20
18486.76 25
18488.04 25
18489.33 17
18490.62 26
18491.90 20
18493.19 17
18494.47 11
18495.76 11
18497.04 11
18498.33 16
18499.61 12
18500.90 10
18502.18 15
18503.47 19
18504.75 16
18506.04 17
18507.33 19
18508.61 12
18509.90 19
18511.18 23
18512.47 17
18513.76 13
18515.04 14
18516.33 10
18517.61 28
18518.90 22
18520.19 22
18521.47 15
18522.76 22
18524.04 27
18525.33 24
18526.62 29
18527.90 26
18529.19 14
18530.48 16
18531.76 17
18533.05 9
18534.34 16
18535.62 23
18536.91 19
18538.20 12
18539.48 19
18540.77 13
18542.06 10
18543.34 19
18544.63 16
18545.92 16
18547.21 14
18548.49 11
18549.78 15
18551.07 31
18552.36 26
18553.64 16
18554.93 11
18556.22 10
18557.50 15
18558.79 13
18560.08 21
18561.37 22
18562.66 17
18563.94 13
18565.23 8
18566.52 17
18567.81 29
18569.09 9
18570.38 12
18571.67 22
18572.96 25
18574.25 10
18575.53 22
18576.82 14
18578.11 15
18579.40 15
18580.69 23
18581.98 21
18583.26 6
18584.55 20
18585.84 29
18587.13 27
18588.42 21
18589.71 19
18590.99 8
18592.28 7
18593.57 14
18594.86 9
18596.15 13
18597.44 17
18598.73 28
18600.02 19
18601.31 19
18602.59 17
18603.88 13
18605.17 21
18606.46 19
18607.75 15
18609.04 15
18610.33 15
18611.62 25
18612.91 27
18614.20 14
18615.49 15
18616.78 21
18618.07 17
18619.36 19
18620.65 22
18621.94 23
18623.23 10
18624.52 28
18625.81 22
18627.10 23
18628.39 15
18629.68 35
18630.97 23
18632.26 18
18633.55 23
18634.84 13
18636.13 13
18637.42 22
18638.71 13
18640.00 17
18641.29 25
18642.58 17
18643.87 20
18645.16 10
18646.45 8
18647.74 17
18649.03 14
18650.32 16
18651.61 15
18652.90 17
18654.19 10
18655.48 13
18656.78 7
18658.07 13
18659.36 21
18660.65 17
18661.94 21
18663.23 19
18664.52 24
18665.81 14
18667.10 7
18668.40 21
18669.69 28
18670.98 20
18672.27 21
18673.56 7
18674.85 18
18676.14 21
18677.44 17
18678.73 9
18680.02 11
18681.31 17
18682.60 17
18683.90 16
18685.19 16
18686.48 17
18687.77 13
18689.06 19
18690.36 17
18691.65 18
18692.94 16
18694.23 21
18695.52 15
18696.82 15
18698.11 9
18699.40 22
18700.69 20
18701.99 15
18703.28 24
18704.57 21
18705.86 11
18707.16 13
18708.45 23
18709.74 16
18711.04 17
18712.33 32
18713.62 24
18714.91 24
18716.21 16
18717.50 17
18718.79 14
18720.09 20
18721.38 16
18722.67 18
18723.97 15
18725.26 17
18726.55 22
18727.85 13
18729.14 11
18730.43 15
18731.73 11
18733.02 19
18734.31 27
18735.61 24
18736.90 16
18738.19 15
18739.49 17
18740.78 21
18742.08 18
18743.37 13
18744.66 13
18745.96 24
18747.25 23
18748.55 16
18749.84 13
18751.13 12
18752.43 19
18753.72 14
18755.02 16
18756.31 16
18757.61 17
18758.90 13
18760.20 21
18761.49 18
18762.78 13
18764.08 18
18765.37 29
18766.67 27
18767.96 12
18769.26 11
18770.55 22
18771.85 22
18773.14 17
18774.44 22
18775.73 20
18777.03 20
18778.32 37
18779.62 15
18780.91 21
18782.21 15
18783.50 23
18784.80 16
18786.10 25
18787.39 12
18788.69 24
18789.98 15
18791.28 9
18792.57 13
18793.87 22
18795.16 9
18796.46 11
18797.76 20
18799.05 16
18800.35 16
18801.64 28
18802.94 21
18804.24 39
18805.53 18
18806.83 25
18808.12 16
18809.42 16
18810.72 19
18812.01 19
18813.31 18
18814.61 21
18815.90 18
18817.20 14
18818.50 12
18819.79 11
18821.09 20
18822.39 40
18823.68 14
18824.98 13
18826.28 25
18827.57 23
18828.87 18
18830.17 21
18831.46 21
18832.76 19
18834.06 29
18835.35 27
18836.65 18
18837.95 11
18839.25 20
18840.54 24
18841.84 29
18843.14 14
18844.44 9
18845.73 21
18847.03 16
18848.33 16
18849.63 21
18850.92 23
18852.22 14
18853.52 15
18854.82 18
18856.11 12
18857.41 36
18858.71 15
18860.01 18
18861.31 19
18862.60 22
18863.90 18
18865.20 20
18866.50 20
18867.80 19
18869.10 11
18870.39 19
18871.69 14
18872.99 12
18874.29 12
18875.59 14
18876.89 16
18878.18 28
18879.48 28
18880.78 20
18882.08 23
18883.38 14
18884.68 15
18885.98 24
18887.28 20
18888.57 22
18889.87 16
18891.17 17
18892.47 16
18893.77 18
18895.07 12
18896.37 11
18897.67 17
18898.97 16
18900.27 19
18901.57 15
18902.87 21
18904.17 15
18905.47 12
18906.76 13
18908.06 18
18909.36 12
18910.66 10
18911.96 16
18913.26 13
18914.56 16
18915.86 10
18917.16 15
18918.46 18
18919.76 15
18921.06 22
18922.36 11
18923.66 8
18924.96 18
18926.26 16
18927.56 5
18928.86 15
18930.17 22
18931.47 19
18932.77 16
18934.07 12
18935.37 10
18936.67 16
18937.97 22
18939.27 20
18940.57 16
18941.87 12
18943.17 22
18944.47 22
18945.77 24
18947.07 13
18948.38 15
18949.68 18
18950.98 19
18952.28 13
18953.58 15
18954.88 10
18956.18 13
18957.48 14
18958.79 14
18960.09 27
18961.39 20
18962.69 27
18963.99 19
18965.29 12
18966.59 16
18967.90 15
18969.20 22
18970.50 12
18971.80 11
18973.10 13
18974.41 20
18975.71 16
18977.01 18
18978.31 23
18979.61 20
18980.92 27
18982.22 14
18983.52 18
18984.82 21
18986.12 18
18987.43 18
18988.73 11
18990.03 15
18991.33 17
18992.64 18
18993.94 11
18995.24 9
18996.54 8
18997.85 18
18999.15 15
19000.45 8
19001.76 6
19003.06 15
19004.36 13
19005.66 17
19006.97 12
19008.27 7
19009.57 20
19010.88 26
19012.18 17
19013.48 16
19014.79 14
19016.09 21
19017.39 18
19018.70 16
19020.00 26
19021.30 18
19022.61 30
19023.91 14
19025.22 13
19026.52 16
19027.82 11
19029.13 19
19030.43 19
19031.73 12
19033.04 19
19034.34 27
19035.65 11
19036.95 14
19038.25 7
19039.56 14
19040.86 17
19042.17 18
19043.47 24
19044.78 30
19046.08 19
19047.38 21
19048.69 16
19049.99 21
19051.30 33
19052.60 11
19053.91 15
19055.21 25
19056.52 15
19057.82 14
19059.13 20
19060.43 16
19061.74 16
19063.04 7
19064.35 11
19065.65 23
19066.96 15
19068.26 26
19069.57 18
19070.87 15
19072.18 9
19073.48 11
19074.79 14
19076.09 13
19077.40 19
19078.70 14
19080.01 24
19081.32 11
19082.62 18
19083.93 25
19085.23 13
19086.54 12
19087.84 9
19089.15 15
19090.46 25
19091.76 16
19093.07 24
19094.37 16
19095.68 15
19096.99 24
19098.29 12
19099.60 20
19100.90 16
19102.21 21
19103.52 13
19104.82 12
19106.13 15
19107.44 10
19108.74 9
19110.05 20
19111.36 14
19112.66 15
19113.97 15
19115.28 7
19116.58 23
19117.89 29
19119.20 20
19120.50 9
19121.81 12
19123.12 15
19124.43 20
19125.73 14
19127.04 21
19128.35 19
19129.65 20
19130.96 17
19132.27 11
19133.58 16
19134.88 8
19136.19 9
19137.50 10
19138.81 13
19140.11 13
19141.42 24
19142.73 17
19144.04 22
19145.34 9
19146.65 15
19147.96 13
19149.27 16
19150.58 12
19151.88 19
19153.19 22
19154.50 15
19155.81 10
19157.12 22
19158.42 13
19159.73 23
19161.04 14
19162.35 15
19163.66 27
19164.97 22
19166.28 30
19167.58 16
19168.89 11
19170.20 19
19171.51 16
19172.82 17
19174.13 10
19175.44 16
19176.75 16
19178.05 10
19179.36 8
19180.67 17
19181.98 10
19183.29 14
19184.60 15
19185.91 10
19187.22 12
19188.53 10
19189.84 15
19191.15 16
19192.46 18
19193.76 33
19195.07 30
19196.38 33
19197.69 16
19199.00 12
19200.31 14
19201.62 11
19202.93 9
19204.24 16
19205.55 24
19206.86 21
19208.17 11
19209.48 8
19210.79 16
19212.10 9
19213.41 6
19214.72 25
19216.03 19
19217.34 22
19218.65 18
19219.96 18
19221.27 14
19222.58 18
19223.89 14
19225.20 18
19226.52 6
19227.83 11
19229.14 9
19230.45 12
19231.76 18
19233.07 18
19234.38 13
19235.69 12
19237.00 11
19238.31 9
19239.62 16
19240.93 24
19242.25 17
19243.56 13
19244.87 14
19246.18 11
19247.49 5
19248.80 7
19250.11 8
19251.42 15
19252.74 13
19254.05 19
19255.36 13
19256.67 9
19257.98 19
19259.29 21
19260.61 17
19261.92 16
19263.23 17
19264.54 25
19265.85 14
19267.17 14
19268.48 6
19269.79 18
19271.10 15
19272.41 15
19273.73 17
19275.04 12
19276.35 16
19277.66 18
19278.98 16
19280.29 13
19281.60 9
19282.91 14
19284.23 26
19285.54 7
19286.85 16
19288.16 10
19289.48 11
19290.79 14
19292.10 10
19293.41 6
19294.73 9
19296.04 12
19297.35 11
19298.67 16
19299.98 8
19301.29 18
19302.61 22
19303.92 16
19305.23 16
19306.55 16
19307.86 23
19309.17 22
19310.49 25
19311.80 17
19313.11 19
19314.43 20
19315.74 10
19317.05 18
19318.37 8
19319.68 13
19320.99 29
19322.31 16
19323.62 16
19324.94 17
19326.25 34
19327.56 20
19328.88 15
19330.19 13
19331.51 19
19332.82 22
19334.14 18
19335.45 22
19336.76 15
19338.08 10
19339.39 21
19340.71 20
19342.02 13
19343.34 12
19344.65 12
19345.97 11
19347.28 14
19348.59 13
19349.91 18
19351.22 19
19352.54 15
19353.85 16
19355.17 15
19356.48 11
19357.80 21
19359.11 20
19360.43 23
19361.74 16
19363.06 15
19364.38 20
19365.69 25
19367.01 17
19368.32 21
19369.64 13
19370.95 14
19372.27 12
19373.58 13
19374.90 17
19376.21 18
19377.53 10
19378.85 12
19380.16 18
19381.48 16
19382.79 16
19384.11 16
19385.43 8
19386.74 18
19388.06 14
19389.37 16
19390.69 15
19392.01 23
19393.32 22
19394.64 20
19395.96 22
19397.27 18
19398.59 14
19399.91 23
19401.22 16
19402.54 12
19403.85 12
19405.17 12
19406.49 14
19407.80 19
19409.12 18
19410.44 10
19411.76 14
19413.07 11
19414.39 10
19415.71 27
19417.02 19
19418.34 13
19419.66 16
19420.98 16
19422.29 10
19423.61 11
19424.93 11
19426.24 11
19427.56 14
19428.88 17
19430.20 25
19431.51 10
19432.83 12
19434.15 10
19435.47 15
19436.79 14
19438.10 22
19439.42 13
19440.74 18
19442.06 16
19443.37 19
19444.69 16
19446.01 12
19447.33 15
19448.65 17
19449.97 9
19451.28 12
19452.60 11
19453.92 19
19455.24 18
19456.56 11
19457.88 18
19459.19 9
19460.51 26
19461.83 25
19463.15 9
19464.47 10
19465.79 15
19467.11 16
19468.42 13
19469.74 11
19471.06 15
19472.38 25
19473.70 26
19475.02 18
19476.34 19
19477.66 17
19478.98 19
19480.30 20
19481.62 18
19482.93 20
19484.25 20
19485.57 20
19486.89 11
19488.21 8
19489.53 10
19490.85 25
19492.17 21
19493.49 41
19494.81 17
19496.13 16
19497.45 24
19498.77 13
19500.09 10
19501.41 12
19502.73 13
19504.05 20
19505.37 19
19506.69 9
19508.01 19
19509.33 22
19510.65 19
19511.97 9
19513.29 14
19514.61 12
19515.93 21
19517.25 16
19518.57 19
19519.89 20
19521.21 15
19522.54 13
19523.86 19
19525.18 11
19526.50 8
19527.82 17
19529.14 18
19530.46 15
19531.78 19
19533.10 13
19534.42 17
19535.74 28
19537.07 20
19538.39 14
19539.71 17
19541.03 17
19542.35 23
19543.67 14
19544.99 13
19546.31 16
19547.64 13
19548.96 15
19550.28 16
19551.60 18
19552.92 13
19554.24 11
19555.57 25
19556.89 21
19558.21 12
19559.53 10
19560.85 21
19562.18 13
19563.50 17
19564.82 12
19566.14 9
19567.46 15
19568.79 16
19570.11 16
19571.43 14
19572.75 11
19574.08 21
19575.40 18
19576.72 16
19578.04 8
19579.37 27
19580.69 18
19582.01 16
19583.33 22
19584.66 13
19585.98 12
19587.30 15
19588.63 26
19589.95 23
19591.27 22
19592.59 10
19593.92 12
19595.24 11
19596.56 16
19597.89 17
19599.21 14
19600.53 16
19601.86 22
19603.18 17
19604.50 13
19605.83 19
19607.15 17
19608.47 19
19609.80 11
19611.12 12
19612.45 11
19613.77 13
19615.09 12
19616.42 18
19617.74 24
19619.06 17
19620.39 18
19621.71 15
19623.04 8
19624.36 10
19625.69 20
19627.01 14
19628.33 15
19629.66 19
19630.98 13
19632.31 13
19633.63 11
19634.96 20
19636.28 13
19637.60 9
19638.93 9
19640.25 10
19641.58 19
19642.90 11
19644.23 15
19645.55 19
19646.88 24
19648.20 26
19649.53 29
19650.85 11
19652.18 18
19653.50 14
19654.83 7
19656.15 16
19657.48 19
19658.80 21
19660.13 8
19661.45 18
19662.78 7
19664.11 18
19665.43 16
19666.76 25
19668.08 20
19669.41 13
19670.73 25
19672.06 20
19673.39 12
19674.71 10
19676.04 20
19677.36 28
19678.69 17
19680.01 16
19681.34 14
19682.67 19
19683.99 16
19685.32 10
19686.65 12
19687.97 15
19689.30 16
19690.62 17
19691.95 8
19693.28 7
19694.60 33
19695.93 19
19697.26 29
19698.58 10
19699.91 18
19701.24 16
19702.56 22
19703.89 14
19705.22 42
19706.54 30
19707.87 36
19709.20 19
19710.53 7
19711.85 14
19713.18 18
19714.51 23
19715.83 15
19717.16 12
19718.49 10
19719.82 24
19721.14 22
19722.47 12
19723.80 22
19725.13 29
19726.45 33
19727.78 16
19729.11 13
19730.44 15
19731.76 12
19733.09 21
19734.42 23
19735.75 16
19737.08 14
19738.40 19
19739.73 27
19741.06 20
19742.39 20
19743.72 25
19745.04 13
19746.37 12
19747.70 21
19749.03 23
19750.36 15
19751.69 15
19753.01 19
19754.34 16
19755.67 16
19757.00 23
19758.33 25
19759.66 13
19760.99 10
19762.31 14
19763.64 19
19764.97 13
19766.30 12
19767.63 8
19768.96 10
19770.29 16
19771.62 18
19772.95 15
19774.28 11
19775.60 24
19776.93 19
19778.26 25
19779.59 7
19780.92 9
19782.25 17
19783.58 16
19784.91 23
19786.24 14
19787.57 17
19788.90 19
19790.23 21
19791.56 22
19792.89 28
19794.22 17
19795.55 17
19796.88 20
19798.21 8
19799.54 11
19800.87 11
19802.20 12
19803.53 20
19804.86 28
19806.19 9
19807.52 17
19808.85 13
19810.18 8
19811.51 8
19812.84 14
19814.17 15
19815.50 12
19816.83 7
19818.16 14
19819.49 22
19820.83 28
19822.16 15
19823.49 11
19824.82 15
19826.15 15
19827.48 15
19828.81 14
19830.14 20
19831.47 7
19832.80 13
19834.14 19
19835.47 18
19836.80 15
19838.13 16
19839.46 16
19840.79 19
19842.12 14
19843.46 23
19844.79 14
19846.12 9
19847.45 8
19848.78 12
19850.11 6
19851.45 12
19852.78 15
19854.11 21
19855.44 23
19856.77 27
19858.11 21
19859.44 17
19860.77 19
19862.10 20
19863.43 16
19864.77 11
19866.10 11
19867.43 6
19868.76 16
19870.10 18
19871.43 17
19872.76 19
19874.09 14
19875.43 18
19876.76 5
19878.09 19
19879.42 15
19880.76 6
19882.09 9
19883.42 12
19884.75 5
19886.09 7
19887.42 8
19888.75 26
19890.09 21
19891.42 15
19892.75 24
19894.09 17
19895.42 18
19896.75 19
19898.09 12
19899.42 11
19900.75 17
19902.09 20
19903.42 20
19904.75 17
19906.09 16
19907.42 10
19908.75 12
19910.09 23
19911.42 19
19912.76 17
19914.09 17
19915.42 27
19916.76 15
19918.09 12
19919.43 18
19920.76 9
19922.09 19
19923.43 13
19924.76 12
19926.10 11
19927.43 10
19928.77 12
19930.10 7
19931.43 9
19932.77 8
19934.10 10
19935.44 11
19936.77 20
19938.11 13
19939.44 13
19940.78 21
19942.11 28
19943.45 30
19944.78 19
19946.12 17
19947.45 13
19948.79 17
19950.12 20
19951.46 16
19952.79 15
19954.13 15
19955.46 16
19956.80 15
19958.13 17
19959.47 17
19960.80 13
19962.14 11
19963.48 16
19964.81 23
19966.15 15
19967.48 9
19968.82 7
19970.15 16
19971.49 24
19972.83 18
19974.16 13
19975.50 10
19976.83 15
19978.17 16
19979.51 21
19980.84 11
19982.18 6
19983.51 13
19984.85 12
19986.19 10
19987.52 6
19988.86 15
19990.20 18
19991.53 21
19992.87 9
19994.21 14
19995.54 19
19996.88 17
19998.22 13
19999.55 11
20000.89 18
20002.23 32
20003.56 16
20004.90 25
20006.24 18
20007.57 12
20008.91 13
20010.25 17
20011.59 18
20012.92 19
20014.26 16
20015.60 17
20016.94 20
20018.27 13
20019.61 13
20020.95 10
20022.28 10
20023.62 11
20024.96 6
20026.30 17
20027.64 15
20028.97 13
20030.31 32
20031.65 19
20032.99 24
20034.32 17
20035.66 23
20037.00 16
20038.34 22
20039.68 18
20041.02 13
20042.35 17
20043.69 19
20045.03 9
20046.37 19
20047.71 30
20049.05 12
20050.38 16
20051.72 17
20053.06 12
20054.40 17
20055.74 19
20057.08 16
20058.42 19
20059.75 13
20061.09 29
20062.43 20
20063.77 19
20065.11 9
20066.45 14
20067.79 14
20069.13 16
20070.47 13
20071.81 13
20073.14 24
20074.48 14
20075.82 8
20077.16 18
20078.50 17
20079.84 15
20081.18 11
20082.52 11
20083.86 9
20085.20 13
20086.54 11
20087.88 7
20089.22 13
20090.56 16
20091.90 19
20093.24 18
20094.58 13
20095.92 15
20097.26 20
20098.60 18
20099.94 12
20101.28 16
20102.62 25
20103.96 15
20105.30 17
20106.64 8
20107.98 7
20109.32 15
20110.66 9
20112.00 14
20113.34 14
20114.68 17
20116.02 13
20117.36 15
20118.71 23
20120.05 19
20121.39 18
20122.73 24
20124.07 23
20125.41 20
20126.75 20
20128.09 26
20129.43 12
20130.77 22
20132.12 25
20133.46 11
20134.80 8
20136.14 18
20137.48 10
20138.82 16
20140.16 6
20141.51 12
20142.85 16
20144.19 15
20145.53 12
