# Supplementary material for: MALDI-TOF MS typing enables the classification of brewing yeasts of the genus Saccharomyces to major beer styles
Source: PLoS One. 2017 Aug 9;12(8):e0181694. doi: 10.1371/journal.pone.0181694 (PMC5549903; doi:10.1371/journal.pone.0181694)
Supplement: S3 File — The directory includes 90 raw files and was zipped to “.zip”; the folder has three strains with 30 spectra per strain; S1 Text explains the raw files with an example and Table 1 represents the yeast strains used within the experiment. (ZIP) [file pone.0181694.s006.zip › 7-9/30258-205-OG-WB-WB-YPG-18h-E-E_2015-08-12__0_H2_1.dat]

1999.93 1610
2000.35 1507
2000.77 1623
2001.19 1679
2001.61 1566
2002.03 1575
2002.46 1543
2002.88 1611
2003.30 1434
2003.72 1461
2004.14 1627
2004.57 1523
2004.99 1417
2005.41 1477
2005.83 1561
2006.25 1522
2006.68 1501
2007.10 1527
2007.52 1583
2007.94 1670
2008.37 1587
2008.79 1625
2009.21 1547
2009.63 1596
2010.06 1572
2010.48 1533
2010.90 1578
2011.32 1614
2011.75 1430
2012.17 1465
2012.59 1704
2013.02 1541
2013.44 1567
2013.86 1640
2014.29 1472
2014.71 1430
2015.13 1438
2015.55 1573
2015.98 1460
2016.40 1479
2016.82 1500
2017.25 1644
2017.67 1466
2018.10 1519
2018.52 1641
2018.94 1560
2019.37 1545
2019.79 1643
2020.21 1641
2020.64 1588
2021.06 1641
2021.48 1622
2021.91 1516
2022.33 1488
2022.76 1624
2023.18 1712
2023.60 1684
2024.03 1674
2024.45 1572
2024.88 1520
2025.30 1501
2025.73 1604
2026.15 1515
2026.57 1589
2027.00 1499
2027.42 1661
2027.85 1744
2028.27 1498
2028.70 1536
2029.12 1510
2029.55 1476
2029.97 1453
2030.40 1288
2030.82 1424
2031.24 1497
2031.67 1400
2032.09 1538
2032.52 1389
2032.94 1428
2033.37 1552
2033.79 1595
2034.22 1544
2034.65 1451
2035.07 1491
2035.50 1614
2035.92 1676
2036.35 1523
2036.77 1566
2037.20 1468
2037.62 1480
2038.05 1474
2038.47 1434
2038.90 1434
2039.33 1525
2039.75 1553
2040.18 1632
2040.60 1450
2041.03 1480
2041.45 1549
2041.88 1308
2042.31 1475
2042.73 1518
2043.16 1593
2043.58 1495
2044.01 1462
2044.44 1506
2044.86 1418
2045.29 1450
2045.72 1619
2046.14 1591
2046.57 1449
2047.00 1449
2047.42 1546
2047.85 1502
2048.28 1503
2048.70 1605
2049.13 1578
2049.56 1621
2049.98 1655
2050.41 1530
2050.84 1578
2051.26 1495
2051.69 1591
2052.12 1463
2052.54 1600
2052.97 1423
2053.40 1551
2053.83 1680
2054.25 1686
2054.68 1605
2055.11 1597
2055.53 1576
2055.96 1571
2056.39 1558
2056.82 1621
2057.24 1805
2057.67 1639
2058.10 1606
2058.53 1596
2058.96 1660
2059.38 1707
2059.81 1743
2060.24 1675
2060.67 1534
2061.10 1544
2061.52 1634
2061.95 1542
2062.38 1645
2062.81 1441
2063.24 1558
2063.66 1541
2064.09 1623
2064.52 1749
2064.95 1597
2065.38 1629
2065.81 1745
2066.23 1760
2066.66 1848
2067.09 1969
2067.52 1754
2067.95 1837
2068.38 2046
2068.81 1989
2069.23 1876
2069.66 1686
2070.09 1813
2070.52 1528
2070.95 1378
2071.38 1626
2071.81 1548
2072.24 1418
2072.67 1485
2073.10 1536
2073.53 1503
2073.95 1571
2074.38 1618
2074.81 1689
2075.24 1607
2075.67 1506
2076.10 1679
2076.53 1785
2076.96 1814
2077.39 1579
2077.82 1610
2078.25 1651
2078.68 1531
2079.11 1583
2079.54 1606
2079.97 1677
2080.40 1729
2080.83 1594
2081.26 1506
2081.69 1626
2082.12 1549
2082.55 1621
2082.98 1645
2083.41 1579
2083.84 1428
2084.27 1386
2084.70 1394
2085.13 1455
2085.56 1308
2085.99 1442
2086.42 1511
2086.85 1422
2087.29 1466
2087.72 1622
2088.15 1679
2088.58 1499
2089.01 1475
2089.44 1560
2089.87 1482
2090.30 1400
2090.73 1343
2091.16 1425
2091.59 1578
2092.03 1727
2092.46 1414
2092.89 1304
2093.32 1317
2093.75 1526
2094.18 1443
2094.61 1362
2095.05 1440
2095.48 1468
2095.91 1525
2096.34 1534
2096.77 1503
2097.20 1613
2097.63 1544
2098.07 1454
2098.50 1381
2098.93 1495
2099.36 1435
2099.79 1417
2100.23 1365
2100.66 1496
2101.09 1235
2101.52 1369
2101.95 1367
2102.39 1436
2102.82 1324
2103.25 1653
2103.68 1524
2104.12 1587
2104.55 1343
2104.98 1244
2105.41 1394
2105.85 1546
2106.28 1495
2106.71 1542
2107.14 1559
2107.58 1480
2108.01 1572
2108.44 1707
2108.88 1623
2109.31 1521
2109.74 1495
2110.18 1524
2110.61 1578
2111.04 1642
2111.47 1578
2111.91 1455
2112.34 1591
2112.77 1623
2113.21 1497
2113.64 1627
2114.07 1545
2114.51 1483
2114.94 1475
2115.37 1594
2115.81 1527
2116.24 1505
2116.68 1623
2117.11 1529
2117.54 1484
2117.98 1452
2118.41 1428
2118.85 1548
2119.28 1373
2119.71 1267
2120.15 1360
2120.58 1404
2121.02 1331
2121.45 1327
2121.88 1249
2122.32 1295
2122.75 1410
2123.19 1573
2123.62 1584
2124.06 1508
2124.49 1445
2124.92 1310
2125.36 1279
2125.79 1361
2126.23 1458
2126.66 1330
2127.10 1516
2127.53 1408
2127.97 1498
2128.40 1579
2128.84 1446
2129.27 1351
2129.71 1349
2130.14 1581
2130.58 1552
2131.01 1769
2131.45 1612
2131.88 1630
2132.32 1597
2132.75 1739
2133.19 1727
2133.63 1680
2134.06 1588
2134.50 1610
2134.93 1667
2135.37 1516
2135.80 1533
2136.24 1406
2136.67 1660
2137.11 1702
2137.55 1555
2137.98 1544
2138.42 1600
2138.85 1518
2139.29 1442
2139.73 1414
2140.16 1416
2140.60 1534
2141.03 1561
2141.47 1446
2141.91 1394
2142.34 1293
2142.78 1465
2143.22 1427
2143.65 1210
2144.09 1364
2144.53 1369
2144.96 1354
2145.40 1448
2145.84 1439
2146.27 1483
2146.71 1472
2147.15 1555
2147.58 1404
2148.02 1491
2148.46 1549
2148.89 1490
2149.33 1575
2149.77 1599
2150.21 1541
2150.64 1755
2151.08 1899
2151.52 1740
2151.95 1725
2152.39 1834
2152.83 1830
2153.27 1812
2153.70 1976
2154.14 1849
2154.58 1767
2155.02 1797
2155.45 1681
2155.89 1581
2156.33 1658
2156.77 1405
2157.21 1677
2157.64 1721
2158.08 1717
2158.52 1662
2158.96 1698
2159.40 1691
2159.83 2000
2160.27 1750
2160.71 1574
2161.15 1647
2161.59 1502
2162.02 1592
2162.46 1498
2162.90 1436
2163.34 1552
2163.78 1536
2164.22 1623
2164.66 1723
2165.09 1473
2165.53 1460
2165.97 1490
2166.41 1555
2166.85 1527
2167.29 1594
2167.73 1505
2168.17 1506
2168.60 1510
2169.04 1452
2169.48 1512
2169.92 1433
2170.36 1544
2170.80 1644
2171.24 1654
2171.68 1602
2172.12 1620
2172.56 1660
2173.00 1527
2173.44 1580
2173.88 1667
2174.32 1674
2174.76 1780
2175.20 1892
2175.64 1656
2176.07 1681
2176.51 1903
2176.95 1925
2177.39 1920
2177.83 1666
2178.27 1855
2178.71 1878
2179.15 1817
2179.59 1869
2180.03 1913
2180.47 1655
2180.92 1543
2181.36 1545
2181.80 1690
2182.24 1669
2182.68 1553
2183.12 1561
2183.56 1523
2184.00 1566
2184.44 1575
2184.88 1531
2185.32 1554
2185.76 1537
2186.20 1398
2186.64 1426
2187.08 1349
2187.52 1411
2187.97 1576
2188.41 1577
2188.85 1569
2189.29 1621
2189.73 1633
2190.17 1710
2190.61 1663
2191.05 1501
2191.49 1665
2191.94 1625
2192.38 1581
2192.82 1642
2193.26 1602
2193.70 1668
2194.14 1708
2194.58 1623
2195.03 1643
2195.47 1783
2195.91 1828
2196.35 1820
2196.79 1714
2197.24 1672
2197.68 1805
2198.12 1983
2198.56 1791
2199.00 1536
2199.45 1769
2199.89 1851
2200.33 1704
2200.77 1633
2201.21 1618
2201.66 1493
2202.10 1496
2202.54 1678
2202.98 1632
2203.43 1599
2203.87 1634
2204.31 1551
2204.75 1584
2205.20 1570
2205.64 1691
2206.08 1718
2206.53 1587
2206.97 1569
2207.41 1816
2207.85 1776
2208.30 1635
2208.74 1618
2209.18 1587
2209.63 1594
2210.07 1645
2210.51 1552
2210.96 1598
2211.40 1618
2211.84 1623
2212.29 1619
2212.73 1594
2213.17 1651
2213.62 1587
2214.06 1686
2214.50 1429
2214.95 1376
2215.39 1446
2215.84 1511
2216.28 1497
2216.72 1524
2217.17 1858
2217.61 1601
2218.05 1617
2218.50 1576
2218.94 1553
2219.39 1497
2219.83 1436
2220.28 1529
2220.72 1568
2221.16 1558
2221.61 1507
2222.05 1610
2222.50 1667
2222.94 1825
2223.39 1658
2223.83 1640
2224.28 1798
2224.72 1810
2225.16 1710
2225.61 1858
2226.05 1860
2226.50 1928
2226.94 1998
2227.39 1903
2227.83 1872
2228.28 1865
2228.72 1903
2229.17 1858
2229.61 1735
2230.06 1699
2230.50 1893
2230.95 1761
2231.40 1891
2231.84 1797
2232.29 1808
2232.73 1932
2233.18 1714
2233.62 1809
2234.07 1898
2234.51 1958
2234.96 1931
2235.41 1871
2235.85 1823
2236.30 1733
2236.74 1695
2237.19 1656
2237.63 1725
2238.08 1725
2238.53 1674
2238.97 1723
2239.42 1615
2239.86 1398
2240.31 1519
2240.76 1439
2241.20 1453
2241.65 1588
2242.10 1555
2242.54 1634
2242.99 1589
2243.44 1422
2243.88 1467
2244.33 1512
2244.78 1513
2245.22 1604
2245.67 1432
2246.12 1454
2246.56 1482
2247.01 1399
2247.46 1382
2247.90 1269
2248.35 1501
2248.80 1503
2249.24 1392
2249.69 1411
2250.14 1460
2250.59 1472
2251.03 1509
2251.48 1581
2251.93 1432
2252.38 1652
2252.82 1562
2253.27 1566
2253.72 1554
2254.17 1589
2254.61 1497
2255.06 1615
2255.51 1518
2255.96 1370
2256.40 1388
2256.85 1319
2257.30 1429
2257.75 1392
2258.20 1418
2258.64 1410
2259.09 1438
2259.54 1371
2259.99 1411
2260.44 1358
2260.88 1516
2261.33 1483
2261.78 1469
2262.23 1414
2262.68 1580
2263.13 1615
2263.58 1705
2264.02 1701
2264.47 1664
2264.92 1698
2265.37 1680
2265.82 1750
2266.27 1663
2266.72 1630
2267.17 1460
2267.61 1480
2268.06 1630
2268.51 1704
2268.96 1538
2269.41 1700
2269.86 1603
2270.31 1635
2270.76 1557
2271.21 1593
2271.66 1748
2272.11 1823
2272.56 1715
2273.00 1825
2273.45 1758
2273.90 1833
2274.35 1773
2274.80 1875
2275.25 1803
2275.70 1638
2276.15 1656
2276.60 1663
2277.05 1673
2277.50 1615
2277.95 1532
2278.40 1513
2278.85 1575
2279.30 1601
2279.75 1494
2280.20 1618
2280.65 1643
2281.10 1560
2281.55 1649
2282.00 1586
2282.45 1441
2282.90 1608
2283.35 1502
2283.81 1531
2284.26 1482
2284.71 1670
2285.16 1689
2285.61 1507
2286.06 1413
2286.51 1506
2286.96 1424
2287.41 1529
2287.86 1438
2288.31 1503
2288.76 1521
2289.22 1836
2289.67 2030
2290.12 2089
2290.57 2084
2291.02 2386
2291.47 2964
2291.92 3063
2292.37 3270
2292.83 3456
2293.28 3349
2293.73 3278
2294.18 3415
2294.63 3038
2295.08 2835
2295.53 2548
2295.99 2410
2296.44 2158
2296.89 2075
2297.34 1951
2297.79 1895
2298.25 1822
2298.70 1724
2299.15 1564
2299.60 1641
2300.05 1498
2300.51 1634
2300.96 1598
2301.41 1473
2301.86 1497
2302.32 1605
2302.77 1587
2303.22 1577
2303.67 1502
2304.13 1532
2304.58 1562
2305.03 1511
2305.48 1638
2305.94 1426
2306.39 1526
2306.84 1584
2307.29 1547
2307.75 1719
2308.20 1538
2308.65 1624
2309.11 1761
2309.56 1556
2310.01 1866
2310.47 1858
2310.92 1714
2311.37 1684
2311.83 1730
2312.28 1886
2312.73 1894
2313.19 1739
2313.64 1722
2314.09 1789
2314.55 1717
2315.00 1784
2315.45 1729
2315.91 1654
2316.36 1697
2316.81 1540
2317.27 1485
2317.72 1801
2318.18 1607
2318.63 1676
2319.08 1541
2319.54 1583
2319.99 1573
2320.45 1790
2320.90 1610
2321.35 1688
2321.81 1716
2322.26 1818
2322.72 1550
2323.17 1542
2323.63 1716
2324.08 1656
2324.54 1489
2324.99 1616
2325.44 1599
2325.90 1662
2326.35 1870
2326.81 1799
2327.26 1858
2327.72 1871
2328.17 1880
2328.63 1954
2329.08 2141
2329.54 2136
2329.99 1991
2330.45 1910
2330.90 1929
2331.36 1792
2331.81 1619
2332.27 1716
2332.72 1591
2333.18 1665
2333.64 1531
2334.09 1538
2334.55 1637
2335.00 1596
2335.46 1473
2335.91 1553
2336.37 1653
2336.82 1513
2337.28 1473
2337.74 1399
2338.19 1478
2338.65 1400
2339.10 1388
2339.56 1446
2340.02 1554
2340.47 1396
2340.93 1522
2341.38 1503
2341.84 1483
2342.30 1342
2342.75 1430
2343.21 1380
2343.67 1381
2344.12 1357
2344.58 1405
2345.04 1441
2345.49 1434
2345.95 1319
2346.41 1283
2346.86 1386
2347.32 1568
2347.78 1514
2348.23 1513
2348.69 1491
2349.15 1470
2349.60 1623
2350.06 1602
2350.52 1369
2350.97 1482
2351.43 1672
2351.89 1649
2352.35 1564
2352.80 1463
2353.26 1454
2353.72 1517
2354.18 1446
2354.63 1484
2355.09 1428
2355.55 1506
2356.01 1387
2356.46 1387
2356.92 1418
2357.38 1522
2357.84 1400
2358.29 1426
2358.75 1502
2359.21 1556
2359.67 1487
2360.13 1250
2360.58 1505
2361.04 1417
2361.50 1561
2361.96 1510
2362.42 1493
2362.88 1361
2363.33 1462
2363.79 1627
2364.25 1572
2364.71 1552
2365.17 1628
2365.63 1680
2366.08 1585
2366.54 1525
2367.00 1591
2367.46 1637
2367.92 1629
2368.38 1529
2368.84 1614
2369.30 1590
2369.75 1579
2370.21 1440
2370.67 1522
2371.13 1557
2371.59 1546
2372.05 1571
2372.51 1611
2372.97 1520
2373.43 1590
2373.89 1568
2374.35 1593
2374.81 1560
2375.27 1608
2375.72 1652
2376.18 1666
2376.64 1714
2377.10 1856
2377.56 1611
2378.02 1672
2378.48 1690
2378.94 1877
2379.40 1615
2379.86 1621
2380.32 1624
2380.78 1583
2381.24 1458
2381.70 1383
2382.16 1449
2382.62 1428
2383.08 1429
2383.54 1499
2384.00 1422
2384.46 1352
2384.92 1425
2385.39 1502
2385.85 1396
2386.31 1315
2386.77 1281
2387.23 1422
2387.69 1503
2388.15 1347
2388.61 1418
2389.07 1368
2389.53 1329
2389.99 1498
2390.45 1484
2390.91 1402
2391.38 1483
2391.84 1500
2392.30 1548
2392.76 1570
2393.22 1600
2393.68 1655
2394.14 1650
2394.60 1810
2395.06 1610
2395.53 1606
2395.99 1505
2396.45 1532
2396.91 1559
2397.37 1560
2397.83 1476
2398.30 1419
2398.76 1365
2399.22 1460
2399.68 1471
2400.14 1514
2400.61 1438
2401.07 1543
2401.53 1418
2401.99 1549
2402.45 1568
2402.92 1512
2403.38 1621
2403.84 1429
2404.30 1380
2404.76 1507
2405.23 1538
2405.69 1433
2406.15 1574
2406.61 1497
2407.08 1517
2407.54 1545
2408.00 1495
2408.46 1594
2408.93 1716
2409.39 1620
2409.85 1514
2410.32 1457
2410.78 1473
2411.24 1531
2411.70 1358
2412.17 1383
2412.63 1363
2413.09 1290
2413.56 1456
2414.02 1432
2414.48 1538
2414.95 1345
2415.41 1416
2415.87 1533
2416.34 1440
2416.80 1434
2417.26 1437
2417.73 1598
2418.19 1496
2418.65 1535
2419.12 1639
2419.58 1497
2420.05 1272
2420.51 1328
2420.97 1505
2421.44 1527
2421.90 1368
2422.37 1474
2422.83 1537
2423.29 1473
2423.76 1449
2424.22 1340
2424.69 1376
2425.15 1510
2425.62 1393
2426.08 1404
2426.54 1543
2427.01 1471
2427.47 1363
2427.94 1440
2428.40 1503
2428.87 1334
2429.33 1268
2429.80 1238
2430.26 1327
2430.73 1382
2431.19 1354
2431.66 1439
2432.12 1318
2432.59 1381
2433.05 1461
2433.52 1320
2433.98 1353
2434.45 1268
2434.91 1331
2435.38 1427
2435.84 1403
2436.31 1354
2436.77 1489
2437.24 1482
2437.70 1456
2438.17 1524
2438.63 1541
2439.10 1569
2439.57 1386
2440.03 1461
2440.50 1537
2440.96 1516
2441.43 1363
2441.89 1473
2442.36 1457
2442.83 1476
2443.29 1597
2443.76 1537
2444.22 1394
2444.69 1467
2445.16 1514
2445.62 1498
2446.09 1361
2446.56 1481
2447.02 1412
2447.49 1437
2447.96 1360
2448.42 1344
2448.89 1414
2449.35 1400
2449.82 1299
2450.29 1338
2450.75 1584
2451.22 1552
2451.69 1459
2452.16 1322
2452.62 1379
2453.09 1422
2453.56 1495
2454.02 1572
2454.49 1463
2454.96 1380
2455.42 1376
2455.89 1410
2456.36 1430
2456.83 1445
2457.29 1431
2457.76 1355
2458.23 1305
2458.70 1338
2459.16 1454
2459.63 1264
2460.10 1346
2460.57 1287
2461.03 1350
2461.50 1166
2461.97 1315
2462.44 1378
2462.91 1366
2463.37 1382
2463.84 1261
2464.31 1186
2464.78 1224
2465.25 1411
2465.71 1463
2466.18 1270
2466.65 1230
2467.12 1316
2467.59 1301
2468.06 1272
2468.52 1332
2468.99 1361
2469.46 1376
2469.93 1334
2470.40 1409
2470.87 1524
2471.34 1448
2471.80 1481
2472.27 1500
2472.74 1484
2473.21 1521
2473.68 1271
2474.15 1356
2474.62 1515
2475.09 1447
2475.56 1415
2476.02 1492
2476.49 1342
2476.96 1374
2477.43 1431
2477.90 1457
2478.37 1538
2478.84 1486
2479.31 1252
2479.78 1346
2480.25 1338
2480.72 1311
2481.19 1295
2481.66 1408
2482.13 1413
2482.60 1359
2483.07 1233
2483.54 1273
2484.01 1253
2484.48 1358
2484.95 1411
2485.42 1398
2485.89 1404
2486.36 1360
2486.83 1418
2487.30 1475
2487.77 1358
2488.24 1393
2488.71 1447
2489.18 1575
2489.65 1626
2490.12 1583
2490.59 1593
2491.06 1503
2491.53 1566
2492.00 1418
2492.47 1432
2492.94 1511
2493.41 1399
2493.88 1407
2494.36 1467
2494.83 1398
2495.30 1414
2495.77 1493
2496.24 1567
2496.71 1339
2497.18 1456
2497.65 1487
2498.12 1359
2498.60 1465
2499.07 1415
2499.54 1355
2500.01 1396
2500.48 1339
2500.95 1328
2501.42 1336
2501.90 1267
2502.37 1373
2502.84 1445
2503.31 1264
2503.78 1259
2504.25 1402
2504.73 1392
2505.20 1376
2505.67 1360
2506.14 1345
2506.61 1405
2507.09 1358
2507.56 1377
2508.03 1352
2508.50 1378
2508.97 1442
2509.45 1436
2509.92 1437
2510.39 1417
2510.86 1306
2511.34 1387
2511.81 1566
2512.28 1538
2512.75 1614
2513.23 1431
2513.70 1575
2514.17 1583
2514.65 1646
2515.12 1718
2515.59 1645
2516.06 1625
2516.54 1520
2517.01 1588
2517.48 1596
2517.96 1510
2518.43 1440
2518.90 1368
2519.38 1473
2519.85 1402
2520.32 1320
2520.80 1311
2521.27 1552
2521.74 1555
2522.22 1416
2522.69 1405
2523.16 1429
2523.64 1515
2524.11 1542
2524.58 1487
2525.06 1308
2525.53 1410
2526.01 1430
2526.48 1327
2526.95 1298
2527.43 1391
2527.90 1435
2528.38 1321
2528.85 1432
2529.32 1411
2529.80 1480
2530.27 1583
2530.75 1567
2531.22 1510
2531.70 1675
2532.17 1681
2532.64 1491
2533.12 1469
2533.59 1509
2534.07 1400
2534.54 1369
2535.02 1462
2535.49 1392
2535.97 1323
2536.44 1374
2536.92 1394
2537.39 1409
2537.87 1255
2538.34 1414
2538.82 1329
2539.29 1208
2539.77 1432
2540.24 1409
2540.72 1391
2541.19 1401
2541.67 1329
2542.14 1439
2542.62 1378
2543.09 1428
2543.57 1549
2544.04 1418
2544.52 1359
2545.00 1511
2545.47 1467
2545.95 1511
2546.42 1321
2546.90 1371
2547.37 1382
2547.85 1405
2548.33 1411
2548.80 1534
2549.28 1670
2549.75 1748
2550.23 1826
2550.71 1683
2551.18 1665
2551.66 1800
2552.14 1728
2552.61 1864
2553.09 1772
2553.57 1797
2554.04 1798
2554.52 1782
2554.99 1683
2555.47 1606
2555.95 1424
2556.42 1444
2556.90 1516
2557.38 1663
2557.86 1417
2558.33 1356
2558.81 1448
2559.29 1442
2559.76 1442
2560.24 1435
2560.72 1392
2561.19 1304
2561.67 1457
2562.15 1427
2562.63 1455
2563.10 1394
2563.58 1468
2564.06 1502
2564.54 1338
2565.01 1419
2565.49 1429
2565.97 1408
2566.45 1446
2566.92 1481
2567.40 1575
2567.88 1282
2568.36 1286
2568.83 1413
2569.31 1327
2569.79 1259
2570.27 1253
2570.75 1341
2571.22 1380
2571.70 1485
2572.18 1261
2572.66 1350
2573.14 1406
2573.62 1350
2574.09 1335
2574.57 1458
2575.05 1286
2575.53 1242
2576.01 1364
2576.49 1424
2576.97 1488
2577.44 1452
2577.92 1295
2578.40 1317
2578.88 1376
2579.36 1279
2579.84 1289
2580.32 1360
2580.80 1405
2581.27 1366
2581.75 1268
2582.23 1375
2582.71 1396
2583.19 1501
2583.67 1455
2584.15 1269
2584.63 1278
2585.11 1490
2585.59 1375
2586.07 1358
2586.55 1377
2587.03 1309
2587.51 1365
2587.99 1303
2588.47 1288
2588.94 1406
2589.42 1308
2589.90 1287
2590.38 1277
2590.86 1346
2591.34 1392
2591.82 1500
2592.30 1366
2592.78 1340
2593.26 1317
2593.74 1395
2594.22 1519
2594.71 1289
2595.19 1251
2595.67 1361
2596.15 1498
2596.63 1547
2597.11 1525
2597.59 1295
2598.07 1259
2598.55 1380
2599.03 1292
2599.51 1205
2599.99 1347
2600.47 1413
2600.95 1254
2601.43 1182
2601.91 1187
2602.40 1248
2602.88 1198
2603.36 1266
2603.84 1237
2604.32 1381
2604.80 1424
2605.28 1422
2605.76 1428
2606.24 1217
2606.73 1185
2607.21 1458
2607.69 1414
2608.17 1298
2608.65 1311
2609.13 1335
2609.62 1406
2610.10 1343
2610.58 1500
2611.06 1540
2611.54 1476
2612.02 1306
2612.51 1296
2612.99 1271
2613.47 1183
2613.95 1186
2614.43 1137
2614.92 1176
2615.40 1214
2615.88 1281
2616.36 1298
2616.85 1419
2617.33 1360
2617.81 1368
2618.29 1378
2618.78 1269
2619.26 1394
2619.74 1298
2620.22 1361
2620.71 1224
2621.19 1393
2621.67 1325
2622.15 1366
2622.64 1460
2623.12 1231
2623.60 1270
2624.09 1180
2624.57 1333
2625.05 1310
2625.53 1259
2626.02 1276
2626.50 1416
2626.98 1459
2627.47 1567
2627.95 1406
2628.43 1431
2628.92 1469
2629.40 1640
2629.88 1470
2630.37 1409
2630.85 1401
2631.34 1461
2631.82 1295
2632.30 1480
2632.79 1530
2633.27 1619
2633.75 1630
2634.24 1637
2634.72 1586
2635.21 1614
2635.69 1498
2636.17 1612
2636.66 1670
2637.14 1661
2637.63 1622
2638.11 1556
2638.60 1634
2639.08 1540
2639.56 1523
2640.05 1457
2640.53 1340
2641.02 1247
2641.50 1462
2641.99 1431
2642.47 1477
2642.96 1522
2643.44 1319
2643.93 1271
2644.41 1328
2644.90 1397
2645.38 1289
2645.87 1199
2646.35 1202
2646.84 1287
2647.32 1264
2647.81 1183
2648.29 1271
2648.78 1198
2649.26 1254
2649.75 1334
2650.23 1123
2650.72 1251
2651.20 1349
2651.69 1290
2652.17 1343
2652.66 1363
2653.15 1340
2653.63 1377
2654.12 1376
2654.60 1214
2655.09 1291
2655.57 1356
2656.06 1285
2656.55 1243
2657.03 1233
2657.52 1274
2658.00 1336
2658.49 1247
2658.98 1249
2659.46 1235
2659.95 1352
2660.44 1319
2660.92 1300
2661.41 1299
2661.90 1250
2662.38 1217
2662.87 1217
2663.35 1261
2663.84 1405
2664.33 1453
2664.81 1347
2665.30 1424
2665.79 1404
2666.28 1480
2666.76 1347
2667.25 1404
2667.74 1512
2668.22 1453
2668.71 1377
2669.20 1243
2669.68 1365
2670.17 1375
2670.66 1413
2671.15 1475
2671.63 1371
2672.12 1390
2672.61 1325
2673.10 1377
2673.58 1343
2674.07 1406
2674.56 1309
2675.05 1511
2675.53 1561
2676.02 1616
2676.51 1598
2677.00 1660
2677.49 1890
2677.97 1738
2678.46 1797
2678.95 1721
2679.44 1738
2679.93 1542
2680.41 1646
2680.90 1580
2681.39 1467
2681.88 1435
2682.37 1434
2682.85 1292
2683.34 1265
2683.83 1197
2684.32 1220
2684.81 1252
2685.30 1290
2685.79 1235
2686.27 1277
2686.76 1456
2687.25 1393
2687.74 1197
2688.23 1312
2688.72 1323
2689.21 1313
2689.70 1291
2690.19 1205
2690.67 1353
2691.16 1384
2691.65 1255
2692.14 1272
2692.63 1321
2693.12 1246
2693.61 1351
2694.10 1156
2694.59 1240
2695.08 1313
2695.57 1289
2696.06 1349
2696.55 1377
2697.04 1197
2697.53 1337
2698.02 1354
2698.51 1206
2699.00 1212
2699.49 1334
2699.98 1282
2700.47 1256
2700.96 1276
2701.45 1321
2701.94 1286
2702.43 1379
2702.92 1372
2703.41 1362
2703.90 1335
2704.39 1336
2704.88 1369
2705.37 1507
2705.86 1457
2706.35 1551
2706.84 1459
2707.33 1385
2707.82 1465
2708.31 1451
2708.80 1383
2709.29 1337
2709.78 1321
2710.27 1447
2710.77 1355
2711.26 1258
2711.75 1222
2712.24 1205
2712.73 1250
2713.22 1224
2713.71 1329
2714.20 1309
2714.69 1286
2715.19 1415
2715.68 1222
2716.17 1197
2716.66 1240
2717.15 1252
2717.64 1327
2718.13 1282
2718.63 1223
2719.12 1202
2719.61 1087
2720.10 1273
2720.59 1267
2721.08 1288
2721.58 1353
2722.07 1331
2722.56 1394
2723.05 1392
2723.54 1451
2724.04 1346
2724.53 1527
2725.02 1478
2725.51 1584
2726.01 1559
2726.50 1594
2726.99 1470
2727.48 1426
2727.98 1583
2728.47 1476
2728.96 1466
2729.45 1450
2729.95 1385
2730.44 1352
2730.93 1347
2731.42 1420
2731.92 1535
2732.41 1448
2732.90 1472
2733.40 1562
2733.89 1558
2734.38 1487
2734.87 1525
2735.37 1543
2735.86 1604
2736.35 1554
2736.85 1730
2737.34 1480
2737.83 1588
2738.33 1547
2738.82 1540
2739.31 1601
2739.81 1515
2740.30 1494
2740.79 1389
2741.29 1628
2741.78 1637
2742.28 1458
2742.77 1591
2743.26 1391
2743.76 1424
2744.25 1411
2744.75 1468
2745.24 1540
2745.73 1474
2746.23 1338
2746.72 1417
2747.22 1356
2747.71 1306
2748.20 1241
2748.70 1317
2749.19 1283
2749.69 1354
2750.18 1520
2750.68 1328
2751.17 1281
2751.67 1323
2752.16 1382
2752.66 1280
2753.15 1378
2753.64 1313
2754.14 1389
2754.63 1286
2755.13 1398
2755.62 1387
2756.12 1205
2756.61 1256
2757.11 1350
2757.60 1227
2758.10 1208
2758.59 1308
2759.09 1334
2759.59 1342
2760.08 1325
2760.58 1378
2761.07 1341
2761.57 1397
2762.06 1399
2762.56 1315
2763.05 1408
2763.55 1369
2764.05 1468
2764.54 1353
2765.04 1394
2765.53 1386
2766.03 1309
2766.52 1251
2767.02 1516
2767.52 1442
2768.01 1312
2768.51 1448
2769.00 1520
2769.50 1442
2770.00 1406
2770.49 1505
2770.99 1463
2771.49 1435
2771.98 1402
2772.48 1353
2772.98 1247
2773.47 1377
2773.97 1281
2774.47 1465
2774.96 1539
2775.46 1393
2775.96 1346
2776.45 1625
2776.95 1639
2777.45 1558
2777.94 1618
2778.44 1595
2778.94 1738
2779.43 1761
2779.93 1913
2780.43 1810
2780.93 1747
2781.42 1749
2781.92 1500
2782.42 1476
2782.92 1492
2783.41 1479
2783.91 1525
2784.41 1406
2784.91 1304
2785.40 1229
2785.90 1306
2786.40 1331
2786.90 1273
2787.39 1244
2787.89 1268
2788.39 1334
2788.89 1243
2789.39 1227
2789.88 1281
2790.38 1395
2790.88 1367
2791.38 1295
2791.88 1424
2792.37 1434
2792.87 1391
2793.37 1479
2793.87 1347
2794.37 1291
2794.87 1177
2795.37 1319
2795.86 1330
2796.36 1211
2796.86 1339
2797.36 1281
2797.86 1392
2798.36 1291
2798.86 1278
2799.35 1396
2799.85 1401
2800.35 1354
2800.85 1382
2801.35 1305
2801.85 1246
2802.35 1271
2802.85 1371
2803.35 1381
2803.85 1318
2804.35 1461
2804.85 1521
2805.34 1426
2805.84 1506
2806.34 1389
2806.84 1376
2807.34 1483
2807.84 1549
2808.34 1495
2808.84 1595
2809.34 1621
2809.84 1700
2810.34 1572
2810.84 1486
2811.34 1471
2811.84 1521
2812.34 1401
2812.84 1366
2813.34 1330
2813.84 1424
2814.34 1357
2814.84 1327
2815.34 1195
2815.84 1267
2816.34 1278
2816.84 1232
2817.34 1321
2817.84 1340
2818.35 1504
2818.85 1364
2819.35 1252
2819.85 1243
2820.35 1187
2820.85 1281
2821.35 1343
2821.85 1389
2822.35 1276
2822.85 1316
2823.35 1369
2823.85 1271
2824.36 1190
2824.86 1212
2825.36 1335
2825.86 1278
2826.36 1374
2826.86 1365
2827.36 1334
2827.86 1372
2828.37 1321
2828.87 1403
2829.37 1496
2829.87 1386
2830.37 1289
2830.87 1362
2831.38 1395
2831.88 1386
2832.38 1340
2832.88 1231
2833.38 1218
2833.88 1359
2834.39 1286
2834.89 1144
2835.39 1225
2835.89 1279
2836.40 1410
2836.90 1297
2837.40 1207
2837.90 1300
2838.40 1405
2838.91 1382
2839.41 1461
2839.91 1316
2840.41 1280
2840.92 1396
2841.42 1402
2841.92 1323
2842.42 1293
2842.93 1243
2843.43 1243
2843.93 1238
2844.44 1267
2844.94 1359
2845.44 1169
2845.94 1168
2846.45 1265
2846.95 1300
2847.45 1257
2847.96 1285
2848.46 1347
2848.96 1264
2849.47 1330
2849.97 1253
2850.47 1365
2850.98 1295
2851.48 1322
2851.98 1307
2852.49 1219
2852.99 1274
2853.50 1283
2854.00 1364
2854.50 1383
2855.01 1280
2855.51 1332
2856.01 1404
2856.52 1558
2857.02 1621
2857.53 1605
2858.03 1616
2858.53 1551
2859.04 1644
2859.54 1444
2860.05 1467
2860.55 1654
2861.06 1526
2861.56 1482
2862.06 1434
2862.57 1374
2863.07 1324
2863.58 1166
2864.08 1374
2864.59 1468
2865.09 1276
2865.60 1304
2866.10 1273
2866.61 1167
2867.11 1125
2867.62 1198
2868.12 1144
2868.63 1105
2869.13 1066
2869.64 1163
2870.14 1163
2870.65 1155
2871.15 1290
2871.66 1218
2872.16 1186
2872.67 1367
2873.17 1270
2873.68 1247
2874.18 1243
2874.69 1320
2875.20 1411
2875.70 1498
2876.21 1618
2876.71 1637
2877.22 1629
2877.72 1541
2878.23 1446
2878.74 1440
2879.24 1416
2879.75 1530
2880.25 1456
2880.76 1357
2881.27 1322
2881.77 1295
2882.28 1397
2882.79 1408
2883.29 1548
2883.80 1355
2884.30 1385
2884.81 1332
2885.32 1306
2885.82 1310
2886.33 1302
2886.84 1092
2887.34 1262
2887.85 1465
2888.36 1364
2888.86 1441
2889.37 1370
2889.88 1414
2890.38 1375
2890.89 1204
2891.40 1438
2891.91 1354
2892.41 1489
2892.92 1447
2893.43 1455
2893.93 1333
2894.44 1453
2894.95 1491
2895.46 1523
2895.96 1465
2896.47 1523
2896.98 1464
2897.49 1296
2897.99 1545
2898.50 1577
2899.01 1519
2899.52 1304
2900.03 1518
2900.53 1663
2901.04 1480
2901.55 1466
2902.06 1580
2902.56 1540
2903.07 1500
2903.58 1396
2904.09 1376
2904.60 1290
2905.11 1281
2905.61 1434
2906.12 1520
2906.63 1557
2907.14 1518
2907.65 1526
2908.16 1447
2908.66 1487
2909.17 1555
2909.68 1536
2910.19 1591
2910.70 1417
2911.21 1411
2911.72 1505
2912.23 1371
2912.73 1291
2913.24 1285
2913.75 1287
2914.26 1389
2914.77 1424
2915.28 1245
2915.79 1338
2916.30 1381
2916.81 1503
2917.32 1419
2917.83 1381
2918.33 1548
2918.84 1470
2919.35 1416
2919.86 1364
2920.37 1308
2920.88 1486
2921.39 1473
2921.90 1496
2922.41 1449
2922.92 1550
2923.43 1464
2923.94 1437
2924.45 1380
2924.96 1415
2925.47 1374
2925.98 1244
2926.49 1176
2927.00 1318
2927.51 1353
2928.02 1273
2928.53 1259
2929.04 1264
2929.55 1291
2930.06 1369
2930.57 1374
2931.08 1278
2931.59 1221
2932.11 1214
2932.62 1207
2933.13 1187
2933.64 1227
2934.15 1156
2934.66 1196
2935.17 1154
2935.68 1334
2936.19 1328
2936.70 1304
2937.21 1346
2937.72 1331
2938.24 1503
2938.75 1512
2939.26 1606
2939.77 1545
2940.28 1504
2940.79 1464
2941.30 1421
2941.81 1676
2942.33 1572
2942.84 1360
2943.35 1401
2943.86 1488
2944.37 1439
2944.88 1420
2945.40 1551
2945.91 1551
2946.42 1387
2946.93 1603
2947.44 1443
2947.96 1354
2948.47 1280
2948.98 1261
2949.49 1452
2950.00 1365
2950.52 1365
2951.03 1248
2951.54 1255
2952.05 1285
2952.57 1121
2953.08 1327
2953.59 1295
2954.10 1335
2954.62 1330
2955.13 1329
2955.64 1303
2956.15 1312
2956.67 1207
2957.18 1156
2957.69 1219
2958.20 1310
2958.72 1307
2959.23 1448
2959.74 1407
2960.26 1436
2960.77 1388
2961.28 1467
2961.80 1365
2962.31 1252
2962.82 1400
2963.34 1488
2963.85 1352
2964.36 1299
2964.88 1323
2965.39 1452
2965.90 1404
2966.42 1355
2966.93 1191
2967.44 1326
2967.96 1298
2968.47 1284
2968.98 1289
2969.50 1381
2970.01 1416
2970.53 1384
2971.04 1394
2971.55 1188
2972.07 1149
2972.58 1325
2973.10 1384
2973.61 1357
2974.12 1287
2974.64 1258
2975.15 1316
2975.67 1233
2976.18 1382
2976.70 1284
2977.21 1396
2977.73 1338
2978.24 1327
2978.75 1285
2979.27 1398
2979.78 1398
2980.30 1390
2980.81 1472
2981.33 1547
2981.84 1435
2982.36 1436
2982.87 1491
2983.39 1480
2983.90 1371
2984.42 1364
2984.93 1468
2985.45 1524
2985.96 1590
2986.48 1531
2987.00 1484
2987.51 1502
2988.03 1651
2988.54 1722
2989.06 1636
2989.57 1523
2990.09 1668
2990.60 1750
2991.12 1732
2991.64 1838
2992.15 1737
2992.67 1671
2993.18 1837
2993.70 1889
2994.21 1962
2994.73 1970
2995.25 1959
2995.76 2125
2996.28 2045
2996.80 1966
2997.31 2092
2997.83 2161
2998.34 2021
2998.86 2047
2999.38 2082
2999.89 2029
3000.41 2113
3000.93 2018
3001.44 2098
3001.96 1987
3002.48 2145
3002.99 2078
3003.51 2002
3004.03 2319
3004.54 2412
3005.06 2955
3005.58 3157
3006.09 3732
3006.61 4064
3007.13 3909
3007.65 4000
3008.16 4144
3008.68 3869
3009.20 3903
3009.71 3660
3010.23 3151
3010.75 3018
3011.27 2579
3011.78 2398
3012.30 2293
3012.82 2142
3013.34 1970
3013.85 1883
3014.37 1943
3014.89 1905
3015.41 1818
3015.93 1660
3016.44 1577
3016.96 1651
3017.48 1738
3018.00 1659
3018.52 1595
3019.03 1627
3019.55 1589
3020.07 1790
3020.59 1570
3021.11 1707
3021.63 1709
3022.14 1831
3022.66 1744
3023.18 1819
3023.70 1764
3024.22 1578
3024.74 1666
3025.25 1879
3025.77 1646
3026.29 1641
3026.81 1708
3027.33 1648
3027.85 1591
3028.37 1661
3028.89 1637
3029.41 1664
3029.92 1726
3030.44 1615
3030.96 1619
3031.48 1639
3032.00 1635
3032.52 1588
3033.04 1567
3033.56 1755
3034.08 1628
3034.60 1636
3035.12 1589
3035.64 1570
3036.16 1533
3036.68 1513
3037.20 1660
3037.72 1543
3038.24 1526
3038.76 1571
3039.28 1569
3039.80 1567
3040.32 1774
3040.84 1610
3041.36 1593
3041.88 1647
3042.40 1593
3042.92 1639
3043.44 1559
3043.96 1550
3044.48 1548
3045.00 1615
3045.52 1499
3046.04 1493
3046.56 1402
3047.08 1405
3047.60 1444
3048.12 1517
3048.64 1622
3049.16 1530
3049.68 1535
3050.20 1515
3050.72 1445
3051.24 1418
3051.77 1329
3052.29 1360
3052.81 1397
3053.33 1550
3053.85 1428
3054.37 1412
3054.89 1492
3055.41 1482
3055.93 1354
3056.46 1540
3056.98 1511
3057.50 1502
3058.02 1417
3058.54 1563
3059.06 1458
3059.58 1406
3060.11 1468
3060.63 1578
3061.15 1485
3061.67 1503
3062.19 1476
3062.71 1502
3063.24 1334
3063.76 1548
3064.28 1529
3064.80 1484
3065.32 1549
3065.85 1518
3066.37 1640
3066.89 1525
3067.41 1691
3067.94 1650
3068.46 1614
3068.98 1607
3069.50 1592
3070.03 1518
3070.55 1566
3071.07 1676
3071.59 1481
3072.12 1510
3072.64 1464
3073.16 1599
3073.68 1520
3074.21 1479
3074.73 1617
3075.25 1544
3075.78 1548
3076.30 1510
3076.82 1581
3077.34 1598
3077.87 1582
3078.39 1549
3078.91 1829
3079.44 1776
3079.96 1765
3080.48 1751
3081.01 1862
3081.53 1870
3082.05 2071
3082.58 2167
3083.10 2099
3083.63 2136
3084.15 2135
3084.67 2258
3085.20 2047
3085.72 2003
3086.24 2192
3086.77 2220
3087.29 2205
3087.82 1925
3088.34 2039
3088.86 2071
3089.39 1967
3089.91 1964
3090.44 1854
3090.96 1788
3091.49 1981
3092.01 2005
3092.53 1901
3093.06 1882
3093.58 1932
3094.11 1816
3094.63 1917
3095.16 2007
3095.68 2053
3096.21 2173
3096.73 2158
3097.26 2170
3097.78 2351
3098.31 2382
3098.83 2619
3099.36 2466
3099.88 2678
3100.41 2539
3100.93 2592
3101.46 2667
3101.98 3018
3102.51 3475
3103.03 4206
3103.56 5098
3104.08 6023
3104.61 7146
3105.13 7440
3105.66 8240
3106.18 8884
3106.71 9216
3107.24 8458
3107.76 7910
3108.29 7751
3108.81 6797
3109.34 5701
3109.86 4407
3110.39 3958
3110.92 3541
3111.44 3182
3111.97 3086
3112.49 2984
3113.02 3006
3113.55 3139
3114.07 2877
3114.60 2666
3115.12 2598
3115.65 2616
3116.18 2684
3116.70 2563
3117.23 2538
3117.76 2486
3118.28 2173
3118.81 2154
3119.34 2155
3119.86 2071
3120.39 2061
3120.92 2091
3121.44 2185
3121.97 2301
3122.50 2279
3123.02 2133
3123.55 2250
3124.08 2215
3124.61 2380
3125.13 2205
3125.66 2229
3126.19 1993
3126.72 1907
3127.24 1938
3127.77 1955
3128.30 1994
3128.82 1811
3129.35 1676
3129.88 1839
3130.41 1713
3130.93 1586
3131.46 1585
3131.99 1509
3132.52 1648
3133.05 1562
3133.57 1649
3134.10 1743
3134.63 1744
3135.16 1618
3135.69 1707
3136.21 1749
3136.74 1792
3137.27 1884
3137.80 1891
3138.33 1707
3138.85 1795
3139.38 1690
3139.91 1582
3140.44 1597
3140.97 1616
3141.50 1517
3142.03 1736
3142.55 1658
3143.08 1532
3143.61 1569
3144.14 1614
3144.67 1598
3145.20 1622
3145.73 1629
3146.26 1593
3146.79 1554
3147.31 1648
3147.84 1513
3148.37 1510
3148.90 1699
3149.43 1732
3149.96 1685
3150.49 1752
3151.02 1809
3151.55 1845
3152.08 1651
3152.61 1897
3153.14 1935
3153.67 1948
3154.20 1926
3154.73 1792
3155.25 1767
3155.78 1726
3156.31 1730
3156.84 1766
3157.37 1874
3157.90 1886
3158.43 1909
3158.96 2056
3159.49 1992
3160.02 2018
3160.55 2020
3161.08 1930
3161.61 2044
3162.14 2169
3162.68 1995
3163.21 1778
3163.74 2050
3164.27 1890
3164.80 1793
3165.33 1808
3165.86 1776
3166.39 1775
3166.92 1602
3167.45 1735
3167.98 1807
3168.51 1449
3169.04 1535
3169.57 1598
3170.10 1550
3170.64 1448
3171.17 1459
3171.70 1509
3172.23 1499
3172.76 1518
3173.29 1576
3173.82 1600
3174.35 1473
3174.88 1564
3175.42 1711
3175.95 1692
3176.48 1804
3177.01 1963
3177.54 1860
3178.07 1823
3178.61 1591
3179.14 1630
3179.67 1674
3180.20 1636
3180.73 1570
3181.26 1738
3181.80 1546
3182.33 1400
3182.86 1504
3183.39 1429
3183.92 1427
3184.46 1486
3184.99 1391
3185.52 1370
3186.05 1448
3186.59 1491
3187.12 1396
3187.65 1447
3188.18 1544
3188.72 1543
3189.25 1594
3189.78 1698
3190.31 1576
3190.85 1490
3191.38 1550
3191.91 1419
3192.44 1483
3192.98 1432
3193.51 1489
3194.04 1572
3194.58 1418
3195.11 1417
3195.64 1422
3196.17 1452
3196.71 1519
3197.24 1456
3197.77 1622
3198.31 1653
3198.84 1586
3199.37 1500
3199.91 1404
3200.44 1602
3200.98 1670
3201.51 1680
3202.04 1733
3202.58 1743
3203.11 1647
3203.64 1782
3204.18 1731
3204.71 1702
3205.24 1769
3205.78 1631
3206.31 1754
3206.85 1619
3207.38 1633
3207.91 1650
3208.45 1734
3208.98 1707
3209.52 1653
3210.05 1740
3210.59 1910
3211.12 1917
3211.65 1945
3212.19 2182
3212.72 2409
3213.26 2268
3213.79 2428
3214.33 2573
3214.86 2333
3215.40 2447
3215.93 2364
3216.47 2371
3217.00 2172
3217.54 2082
3218.07 1869
3218.61 1901
3219.14 1736
3219.68 1788
3220.21 1740
3220.75 1755
3221.28 1728
3221.82 1701
3222.35 1652
3222.89 1663
3223.42 1678
3223.96 1814
3224.49 1958
3225.03 1929
3225.57 2084
3226.10 2244
3226.64 2134
3227.17 2214
3227.71 2195
3228.24 2306
3228.78 2254
3229.32 2009
3229.85 2095
3230.39 2077
3230.92 1917
3231.46 1703
3232.00 1746
3232.53 1853
3233.07 2004
3233.60 1983
3234.14 1808
3234.68 1702
3235.21 1781
3235.75 1925
3236.29 1813
3236.82 1784
3237.36 1741
3237.90 1762
3238.43 1903
3238.97 1883
3239.51 2043
3240.04 2009
3240.58 1846
3241.12 1919
3241.65 1982
3242.19 1959
3242.73 1784
3243.26 1725
3243.80 1866
3244.34 2025
3244.88 1919
3245.41 1923
3245.95 1930
3246.49 2010
3247.02 1966
3247.56 1929
3248.10 1859
3248.64 1878
3249.17 2018
3249.71 2089
3250.25 2031
3250.79 1926
3251.33 1941
3251.86 1907
3252.40 2056
3252.94 2229
3253.48 2115
3254.01 2100
3254.55 2118
3255.09 2169
3255.63 2137
3256.17 2111
3256.70 2140
3257.24 2103
3257.78 2286
3258.32 2124
3258.86 2093
3259.40 2337
3259.93 2294
3260.47 2300
3261.01 2744
3261.55 2661
3262.09 2756
3262.63 2758
3263.17 3204
3263.70 3296
3264.24 3663
3264.78 3987
3265.32 4315
3265.86 4411
3266.40 4871
3266.94 5653
3267.48 5532
3268.02 5824
3268.56 6160
3269.09 6780
3269.63 6728
3270.17 6646
3270.71 7033
3271.25 6836
3271.79 6227
3272.33 5891
3272.87 5119
3273.41 4120
3273.95 3767
3274.49 3532
3275.03 2957
3275.57 2697
3276.11 2667
3276.65 2492
3277.19 2673
3277.73 2773
3278.27 2745
3278.81 2686
3279.35 2703
3279.89 2557
3280.43 2439
3280.97 2425
3281.51 2536
3282.05 2667
3282.59 2526
3283.13 2517
3283.67 2439
3284.21 2534
3284.75 2357
3285.29 2346
3285.83 2267
3286.37 2318
3286.91 2352
3287.45 2559
3287.99 2640
3288.53 2878
3289.08 2803
3289.62 2688
3290.16 2741
3290.70 2627
3291.24 2783
3291.78 2731
3292.32 2704
3292.86 2626
3293.40 2552
3293.95 2557
3294.49 2709
3295.03 2772
3295.57 2842
3296.11 3125
3296.65 3047
3297.19 2993
3297.73 3244
3298.28 3690
3298.82 3506
3299.36 3526
3299.90 3575
3300.44 3295
3300.99 3320
3301.53 3151
3302.07 3306
3302.61 2989
3303.15 2642
3303.69 2668
3304.24 2706
3304.78 2711
3305.32 2834
3305.86 2732
3306.41 2525
3306.95 2380
3307.49 2450
3308.03 2417
3308.58 2436
3309.12 2538
3309.66 2566
3310.20 2505
3310.75 2470
3311.29 2402
3311.83 2279
3312.37 2152
3312.92 2310
3313.46 2408
3314.00 2370
3314.54 2458
3315.09 2438
3315.63 2195
3316.17 2413
3316.72 2648
3317.26 2474
3317.80 2650
3318.35 2822
3318.89 2779
3319.43 2909
3319.98 2920
3320.52 2968
3321.06 2825
3321.61 2959
3322.15 3134
3322.69 3160
3323.24 3072
3323.78 3025
3324.33 3089
3324.87 3142
3325.41 3268
3325.96 3103
3326.50 3076
3327.04 2973
3327.59 2857
3328.13 2890
3328.68 2786
3329.22 2831
3329.76 2725
3330.31 2822
3330.85 2689
3331.40 2805
3331.94 2936
3332.49 2922
3333.03 3122
3333.58 3523
3334.12 4493
3334.66 5515
3335.21 6724
3335.75 8895
3336.30 10641
3336.84 12575
3337.39 14196
3337.93 16194
3338.48 17032
3339.02 17678
3339.57 18435
3340.11 17884
3340.66 17240
3341.20 14920
3341.75 13397
3342.29 11686
3342.84 10141
3343.38 8523
3343.93 6731
3344.47 5849
3345.02 4567
3345.57 4239
3346.11 3559
3346.66 3370
3347.20 3105
3347.75 3036
3348.29 2909
3348.84 2933
3349.38 2764
3349.93 2736
3350.48 2726
3351.02 2829
3351.57 2918
3352.11 3098
3352.66 3111
3353.21 2878
3353.75 2913
3354.30 3091
3354.84 2834
3355.39 3032
3355.94 3032
3356.48 2835
3357.03 2767
3357.58 2533
3358.12 2591
3358.67 2501
3359.22 2412
3359.76 2520
3360.31 2498
3360.86 2272
3361.40 2429
3361.95 2309
3362.50 2407
3363.04 2500
3363.59 2369
3364.14 2413
3364.68 2488
3365.23 2471
3365.78 2670
3366.33 2569
3366.87 2423
3367.42 2570
3367.97 2592
3368.51 2469
3369.06 2506
3369.61 2534
3370.16 2404
3370.70 2309
3371.25 2304
3371.80 2452
3372.35 2512
3372.90 2403
3373.44 2473
3373.99 2683
3374.54 2726
3375.09 2902
3375.63 2975
3376.18 3195
3376.73 3200
3377.28 3135
3377.83 3118
3378.37 3103
3378.92 3058
3379.47 2758
3380.02 2650
3380.57 2601
3381.12 2305
3381.66 2219
3382.21 2231
3382.76 2016
3383.31 1940
3383.86 1863
3384.41 1807
3384.96 1958
3385.50 1958
3386.05 1907
3386.60 1877
3387.15 1868
3387.70 1920
3388.25 1831
3388.80 1804
3389.35 1934
3389.90 1875
3390.44 1911
3390.99 1768
3391.54 1753
3392.09 1884
3392.64 1776
3393.19 1740
3393.74 1792
3394.29 1871
3394.84 1906
3395.39 1870
3395.94 1876
3396.49 1766
3397.04 1724
3397.59 1688
3398.14 1824
3398.69 2006
3399.24 1866
3399.79 1771
3400.34 1815
3400.89 1733
3401.44 1940
3401.99 1865
3402.54 1733
3403.09 1836
3403.64 1751
3404.19 1799
3404.74 1782
3405.29 1803
3405.84 1745
3406.39 1580
3406.94 1641
3407.49 1624
3408.04 1638
3408.59 1630
3409.14 1647
3409.69 1530
3410.24 1589
3410.79 1720
3411.34 1702
3411.89 1715
3412.45 1853
3413.00 1846
3413.55 1870
3414.10 1825
3414.65 1947
3415.20 1897
3415.75 2036
3416.30 2134
3416.85 1978
3417.41 1981
3417.96 1899
3418.51 1947
3419.06 1918
3419.61 1833
3420.16 1817
3420.71 1723
3421.27 1763
3421.82 1705
3422.37 1710
3422.92 1675
3423.47 1665
3424.02 1553
3424.58 1548
3425.13 1727
3425.68 1961
3426.23 2011
3426.78 1862
3427.34 1868
3427.89 1822
3428.44 2160
3428.99 2054
3429.55 1845
3430.10 1992
3430.65 1803
3431.20 1688
3431.76 1685
3432.31 1718
3432.86 1635
3433.41 1598
3433.97 1662
3434.52 1556
3435.07 1642
3435.62 1688
3436.18 1565
3436.73 1604
3437.28 1568
3437.84 1581
3438.39 1541
3438.94 1481
3439.49 1690
3440.05 1595
3440.60 1486
3441.15 1521
3441.71 1611
3442.26 1665
3442.81 1688
3443.37 1518
3443.92 1629
3444.47 1578
3445.03 1511
3445.58 1557
3446.13 1503
3446.69 1650
3447.24 1595
3447.80 1552
3448.35 1574
3448.90 1558
3449.46 1479
3450.01 1563
3450.57 1533
3451.12 1637
3451.67 1510
3452.23 1625
3452.78 1588
3453.34 1577
3453.89 1542
3454.44 1549
3455.00 1655
3455.55 1716
3456.11 1594
3456.66 1556
3457.22 1555
3457.77 1612
3458.33 1592
3458.88 1659
3459.43 1616
3459.99 1620
3460.54 1503
3461.10 1585
3461.65 1615
3462.21 1617
3462.76 1700
3463.32 1665
3463.87 1835
3464.43 1646
3464.98 1481
3465.54 1543
3466.09 1645
3466.65 1769
3467.21 1651
3467.76 1659
3468.32 1673
3468.87 1669
3469.43 1702
3469.98 1858
3470.54 1768
3471.09 1881
3471.65 1715
3472.20 1891
3472.76 1946
3473.32 2015
3473.87 1962
3474.43 1975
3474.98 2035
3475.54 2073
3476.10 2117
3476.65 2085
3477.21 2130
3477.76 2025
3478.32 1956
3478.88 1852
3479.43 2060
3479.99 1948
3480.55 2149
3481.10 2079
3481.66 1924
3482.22 2057
3482.77 2181
3483.33 2130
3483.89 2350
3484.44 2366
3485.00 2366
3485.56 2356
3486.11 2463
3486.67 2495
3487.23 2445
3487.78 2654
3488.34 2424
3488.90 2348
3489.45 2558
3490.01 2812
3490.57 3203
3491.13 3621
3491.68 4036
3492.24 4817
3492.80 5689
3493.35 6956
3493.91 7690
3494.47 8858
3495.03 9468
3495.58 9878
3496.14 9765
3496.70 9189
3497.26 8351
3497.82 7620
3498.37 6514
3498.93 5768
3499.49 4841
3500.05 4425
3500.61 4221
3501.16 3784
3501.72 3752
3502.28 3706
3502.84 3535
3503.40 3736
3503.95 3738
3504.51 3684
3505.07 3791
3505.63 3670
3506.19 3823
3506.75 3706
3507.30 3829
3507.86 3678
3508.42 3614
3508.98 3663
3509.54 3646
3510.10 3313
3510.66 3238
3511.22 3128
3511.77 3012
3512.33 2917
3512.89 2963
3513.45 2807
3514.01 2686
3514.57 2366
3515.13 2424
3515.69 2178
3516.25 2205
3516.81 2095
3517.37 2095
3517.92 2156
3518.48 1863
3519.04 1997
3519.60 1868
3520.16 1873
3520.72 1968
3521.28 1894
3521.84 1906
3522.40 1923
3522.96 1955
3523.52 1899
3524.08 1717
3524.64 1830
3525.20 1825
3525.76 1803
3526.32 1830
3526.88 1642
3527.44 1751
3528.00 1676
3528.56 1794
3529.12 1808
3529.68 1638
3530.24 1697
3530.80 1834
3531.36 1595
3531.92 1636
3532.48 1726
3533.04 1610
3533.60 1551
3534.17 1732
3534.73 1706
3535.29 1690
3535.85 1717
3536.41 1687
3536.97 1697
3537.53 1708
3538.09 1681
3538.65 1880
3539.21 1718
3539.77 1800
3540.34 1889
3540.90 1830
3541.46 1750
3542.02 1618
3542.58 1656
3543.14 1741
3543.70 1703
3544.26 1573
3544.83 1551
3545.39 1690
3545.95 1708
3546.51 1567
3547.07 1687
3547.63 1765
3548.20 1686
3548.76 1645
3549.32 1606
3549.88 1623
3550.44 1747
3551.01 1646
3551.57 1564
3552.13 1540
3552.69 1540
3553.25 1544
3553.82 1513
3554.38 1502
3554.94 1576
3555.50 1595
3556.07 1370
3556.63 1376
3557.19 1392
3557.75 1385
3558.32 1321
3558.88 1492
3559.44 1369
3560.00 1400
3560.57 1454
3561.13 1376
3561.69 1343
3562.26 1576
3562.82 1643
3563.38 1506
3563.94 1479
3564.51 1458
3565.07 1448
3565.63 1525
3566.20 1524
3566.76 1587
3567.32 1555
3567.89 1530
3568.45 1507
3569.01 1522
3569.58 1467
3570.14 1472
3570.70 1428
3571.27 1413
3571.83 1408
3572.39 1412
3572.96 1466
3573.52 1415
3574.09 1445
3574.65 1360
3575.21 1556
3575.78 1505
3576.34 1437
3576.91 1470
3577.47 1505
3578.03 1490
3578.60 1440
3579.16 1590
3579.73 1566
3580.29 1481
3580.86 1578
3581.42 1705
3581.98 1594
3582.55 1554
3583.11 1480
3583.68 1407
3584.24 1547
3584.81 1669
3585.37 1528
3585.94 1593
3586.50 1657
3587.07 1631
3587.63 1488
3588.20 1394
3588.76 1335
3589.33 1461
3589.89 1390
3590.46 1418
3591.02 1347
3591.59 1351
3592.15 1398
3592.72 1396
3593.28 1303
3593.85 1422
3594.41 1337
3594.98 1412
3595.54 1347
3596.11 1370
3596.68 1324
3597.24 1263
3597.81 1394
3598.37 1398
3598.94 1308
3599.50 1294
3600.07 1235
3600.64 1315
3601.20 1303
3601.77 1252
3602.33 1279
3602.90 1329
3603.47 1338
3604.03 1499
3604.60 1389
3605.16 1273
3605.73 1364
3606.30 1375
3606.86 1304
3607.43 1304
3608.00 1419
3608.56 1334
3609.13 1302
3609.70 1199
3610.26 1215
3610.83 1167
3611.40 1147
3611.96 1189
3612.53 1199
3613.10 1215
3613.66 1302
3614.23 1068
3614.80 1011
3615.36 1136
3615.93 1282
3616.50 1273
3617.07 1077
3617.63 1209
3618.20 1190
3618.77 1102
3619.34 1200
3619.90 1185
3620.47 1318
3621.04 1278
3621.61 1231
3622.17 1316
3622.74 1246
3623.31 1377
3623.88 1347
3624.44 1363
3625.01 1448
3625.58 1377
3626.15 1375
3626.72 1318
3627.28 1429
3627.85 1210
3628.42 1295
3628.99 1242
3629.56 1141
3630.12 1197
3630.69 1254
3631.26 1253
3631.83 1248
3632.40 1251
3632.97 1300
3633.53 1170
3634.10 1304
3634.67 1297
3635.24 1275
3635.81 1347
3636.38 1307
3636.95 1255
3637.52 1275
3638.08 1278
3638.65 1263
3639.22 1283
3639.79 1256
3640.36 1243
3640.93 1279
3641.50 1262
3642.07 1350
3642.64 1396
3643.21 1456
3643.78 1474
3644.34 1368
3644.91 1396
3645.48 1418
3646.05 1474
3646.62 1358
3647.19 1375
3647.76 1451
3648.33 1329
3648.90 1297
3649.47 1243
3650.04 1396
3650.61 1264
3651.18 1367
3651.75 1342
3652.32 1376
3652.89 1368
3653.46 1280
3654.03 1406
3654.60 1590
3655.17 1631
3655.74 1570
3656.31 1544
3656.88 1603
3657.45 1413
3658.02 1588
3658.59 1392
3659.16 1302
3659.73 1337
3660.30 1333
3660.87 1292
3661.45 1489
3662.02 1549
3662.59 1411
3663.16 1279
3663.73 1290
3664.30 1308
3664.87 1372
3665.44 1442
3666.01 1392
3666.58 1330
3667.15 1504
3667.73 1475
3668.30 1570
3668.87 1568
3669.44 1454
3670.01 1427
3670.58 1427
3671.15 1466
3671.73 1418
3672.30 1450
3672.87 1421
3673.44 1332
3674.01 1294
3674.58 1350
3675.16 1312
3675.73 1395
3676.30 1352
3676.87 1328
3677.44 1283
3678.01 1284
3678.59 1333
3679.16 1312
3679.73 1311
3680.30 1333
3680.88 1374
3681.45 1405
3682.02 1444
3682.59 1390
3683.16 1277
3683.74 1271
3684.31 1256
3684.88 1344
3685.45 1426
3686.03 1253
3686.60 1329
3687.17 1317
3687.74 1259
3688.32 1189
3688.89 1005
3689.46 1141
3690.04 1208
3690.61 1276
3691.18 1157
3691.76 1174
3692.33 1115
3692.90 1186
3693.47 1146
3694.05 1137
3694.62 1171
3695.19 1276
3695.77 1420
3696.34 1268
3696.91 1298
3697.49 1271
3698.06 1294
3698.64 1259
3699.21 1112
3699.78 1289
3700.36 1242
3700.93 1123
3701.50 1181
3702.08 1340
3702.65 1356
3703.23 1184
3703.80 1148
3704.37 1188
3704.95 1207
3705.52 1193
3706.10 1285
3706.67 1212
3707.24 1165
3707.82 1244
3708.39 1330
3708.97 1225
3709.54 1169
3710.12 1314
3710.69 1304
3711.27 1423
3711.84 1370
3712.41 1193
3712.99 1247
3713.56 1324
3714.14 1281
3714.71 1176
3715.29 1211
3715.86 1284
3716.44 1386
3717.01 1309
3717.59 1307
3718.16 1218
3718.74 1202
3719.31 1248
3719.89 1166
3720.46 1096
3721.04 1205
3721.61 1174
3722.19 1261
3722.77 1291
3723.34 1025
3723.92 1095
3724.49 1193
3725.07 1344
3725.64 1178
3726.22 1102
3726.79 1123
3727.37 1202
3727.95 1185
3728.52 1144
3729.10 1130
3729.67 1102
3730.25 1190
3730.83 1243
3731.40 1183
3731.98 1090
3732.56 1166
3733.13 1229
3733.71 1241
3734.28 1181
3734.86 1243
3735.44 1227
3736.01 1171
3736.59 1272
3737.17 1286
3737.74 1196
3738.32 1212
3738.90 1267
3739.47 1130
3740.05 1224
3740.63 1312
3741.20 1297
3741.78 1292
3742.36 1137
3742.93 1133
3743.51 1161
3744.09 1108
3744.67 1198
3745.24 1215
3745.82 1126
3746.40 1142
3746.97 1178
3747.55 1155
3748.13 1173
3748.71 1208
3749.28 1133
3749.86 1161
3750.44 1307
3751.02 1213
3751.59 1136
3752.17 1176
3752.75 1203
3753.33 1240
3753.91 1322
3754.48 1128
3755.06 1158
3755.64 1223
3756.22 1184
3756.80 1242
3757.37 1253
3757.95 1285
3758.53 1268
3759.11 1197
3759.69 1234
3760.27 1192
3760.84 1124
3761.42 1070
3762.00 1182
3762.58 1190
3763.16 1215
3763.74 1278
3764.31 1334
3764.89 1286
3765.47 1202
3766.05 1239
3766.63 1267
3767.21 1187
3767.79 1193
3768.37 1228
3768.95 1201
3769.52 1147
3770.10 1192
3770.68 1138
3771.26 1201
3771.84 1318
3772.42 1335
3773.00 1375
3773.58 1256
3774.16 1241
3774.74 1275
3775.32 1283
3775.90 1393
3776.48 1282
3777.06 1218
3777.64 1224
3778.22 1277
3778.80 1283
3779.38 1109
3779.96 1068
3780.54 1157
3781.12 1165
3781.70 1195
3782.28 1098
3782.86 1140
3783.44 1103
3784.02 1046
3784.60 1069
3785.18 1195
3785.76 1171
3786.34 1216
3786.92 1158
3787.50 1215
3788.08 1141
3788.66 1129
3789.24 1190
3789.82 1123
3790.40 1067
3790.98 1166
3791.56 1174
3792.14 1213
3792.72 1225
3793.30 1256
3793.89 1212
3794.47 1228
3795.05 1279
3795.63 1243
3796.21 1165
3796.79 1098
3797.37 1251
3797.95 1245
3798.53 1266
3799.12 1284
3799.70 1211
3800.28 1381
3800.86 1369
3801.44 1239
3802.02 1258
3802.60 1180
3803.19 1153
3803.77 1159
3804.35 1210
3804.93 1225
3805.51 1202
3806.10 1099
3806.68 1188
3807.26 1243
3807.84 1210
3808.42 1197
3809.01 1242
3809.59 1270
3810.17 1289
3810.75 1398
3811.33 1419
3811.92 1412
3812.50 1376
3813.08 1378
3813.66 1388
3814.25 1426
3814.83 1334
3815.41 1411
3815.99 1357
3816.58 1390
3817.16 1348
3817.74 1301
3818.32 1270
3818.91 1268
3819.49 1302
3820.07 1293
3820.66 1216
3821.24 1204
3821.82 1362
3822.41 1103
3822.99 1184
3823.57 1173
3824.16 1154
3824.74 1113
3825.32 1076
3825.91 1279
3826.49 1175
3827.07 1103
3827.66 1219
3828.24 1207
3828.82 1180
3829.41 1259
3829.99 1246
3830.57 1155
3831.16 1156
3831.74 1203
3832.33 1246
3832.91 1246
3833.49 1124
3834.08 1160
3834.66 1201
3835.25 1061
3835.83 1063
3836.41 943
3837.00 1032
3837.58 1150
3838.17 1106
3838.75 969
3839.34 1099
3839.92 1086
3840.50 1070
3841.09 1068
3841.67 1177
3842.26 1097
3842.84 1062
3843.43 975
3844.01 1105
3844.60 1094
3845.18 1121
3845.77 1077
3846.35 985
3846.94 1082
3847.52 1097
3848.11 1072
3848.69 1127
3849.28 1156
3849.86 1148
3850.45 1032
3851.03 1009
3851.62 1066
3852.20 1186
3852.79 1101
3853.37 1126
3853.96 1150
3854.55 1093
3855.13 1034
3855.72 1004
3856.30 1075
3856.89 1063
3857.47 1086
3858.06 1047
3858.65 1050
3859.23 1127
3859.82 1056
3860.40 1034
3860.99 1060
3861.58 1056
3862.16 1166
3862.75 1060
3863.33 1121
3863.92 1104
3864.51 1021
3865.09 1120
3865.68 1047
3866.27 1055
3866.85 1168
3867.44 1134
3868.03 1117
3868.61 1151
3869.20 1141
3869.79 1172
3870.37 1090
3870.96 1162
3871.55 1145
3872.13 1126
3872.72 1080
3873.31 1081
3873.89 1147
3874.48 1204
3875.07 1082
3875.66 1095
3876.24 1136
3876.83 1138
3877.42 1193
3878.00 1260
3878.59 1365
3879.18 1314
3879.77 1177
3880.35 1088
3880.94 1147
3881.53 1173
3882.12 1161
3882.70 1152
3883.29 1328
3883.88 1168
3884.47 1107
3885.06 1098
3885.64 1179
3886.23 1152
3886.82 1140
3887.41 1037
3888.00 1110
3888.58 1025
3889.17 1076
3889.76 1064
3890.35 1127
3890.94 1294
3891.53 1218
3892.11 1290
3892.70 1342
3893.29 1313
3893.88 1274
3894.47 1229
3895.06 1248
3895.65 1306
3896.23 1322
3896.82 1249
3897.41 1207
3898.00 1088
3898.59 1157
3899.18 1281
3899.77 1255
3900.36 1194
3900.95 1244
3901.53 1279
3902.12 1277
3902.71 1199
3903.30 1308
3903.89 1280
3904.48 1234
3905.07 1410
3905.66 1440
3906.25 1270
3906.84 1280
3907.43 1216
3908.02 1138
3908.61 1211
3909.20 1298
3909.79 1292
3910.38 1349
3910.97 1475
3911.56 1273
3912.15 1326
3912.74 1232
3913.33 1171
3913.92 1185
3914.51 1132
3915.10 1127
3915.69 1132
3916.28 1145
3916.87 1154
3917.46 1119
3918.05 1145
3918.64 1157
3919.23 1070
3919.82 1223
3920.41 1105
3921.00 1006
3921.59 1090
3922.18 1200
3922.77 1271
3923.36 1233
3923.95 1124
3924.55 1139
3925.14 1186
3925.73 1201
3926.32 1172
3926.91 1195
3927.50 1066
3928.09 1183
3928.68 1152
3929.27 1065
3929.87 1138
3930.46 1195
3931.05 1273
3931.64 1157
3932.23 1121
3932.82 1112
3933.41 1015
3934.01 1106
3934.60 1175
3935.19 1084
3935.78 1062
3936.37 1084
3936.96 1134
3937.56 1129
3938.15 1126
3938.74 1058
3939.33 1029
3939.92 1060
3940.52 1139
3941.11 1126
3941.70 1199
3942.29 1159
3942.88 1198
3943.48 1279
3944.07 1232
3944.66 1236
3945.25 1307
3945.85 1308
3946.44 1211
3947.03 1217
3947.62 1253
3948.22 1222
3948.81 1214
3949.40 1318
3949.99 1221
3950.59 1097
3951.18 1201
3951.77 1176
3952.37 1139
3952.96 1282
3953.55 1194
3954.15 1129
3954.74 1196
3955.33 1184
3955.93 1179
3956.52 1183
3957.11 1160
3957.71 1064
3958.30 994
3958.89 1054
3959.49 1133
3960.08 1233
3960.67 1187
3961.27 1225
3961.86 1219
3962.45 1174
3963.05 1224
3963.64 1268
3964.23 1239
3964.83 1306
3965.42 1281
3966.02 1270
3966.61 1227
3967.20 1202
3967.80 1261
3968.39 1308
3968.99 1281
3969.58 1280
3970.18 1355
3970.77 1309
3971.36 1263
3971.96 1190
3972.55 1246
3973.15 1077
3973.74 1117
3974.34 1190
3974.93 1189
3975.53 1309
3976.12 1210
3976.72 1270
3977.31 1279
3977.91 1320
3978.50 1336
3979.10 1180
3979.69 1266
3980.29 1355
3980.88 1375
3981.48 1235
3982.07 1183
3982.67 1398
3983.26 1294
3983.86 1342
3984.45 1368
3985.05 1326
3985.64 1246
3986.24 1249
3986.83 1371
3987.43 1357
3988.03 1331
3988.62 1366
3989.22 1375
3989.81 1368
3990.41 1347
3991.00 1362
3991.60 1290
3992.20 1219
3992.79 1386
3993.39 1458
3993.98 1354
3994.58 1382
3995.18 1305
3995.77 1464
3996.37 1557
3996.97 1489
3997.56 1569
3998.16 1597
3998.75 1532
3999.35 1601
3999.95 1478
4000.54 1451
4001.14 1374
4001.74 1415
4002.33 1403
4002.93 1303
4003.53 1397
4004.12 1529
4004.72 1453
4005.32 1368
4005.92 1354
4006.51 1279
4007.11 1278
4007.71 1384
4008.30 1348
4008.90 1272
4009.50 1266
4010.10 1254
4010.69 1388
4011.29 1315
4011.89 1257
4012.49 1222
4013.08 1298
4013.68 1279
4014.28 1327
4014.88 1228
4015.47 1269
4016.07 1252
4016.67 1151
4017.27 1351
4017.86 1293
4018.46 1187
4019.06 1192
4019.66 1278
4020.26 1306
4020.85 1298
4021.45 1238
4022.05 1340
4022.65 1441
4023.25 1293
4023.85 1264
4024.44 1292
4025.04 1209
4025.64 1231
4026.24 1321
4026.84 1326
4027.44 1479
4028.03 1709
4028.63 1665
4029.23 1822
4029.83 1813
4030.43 1909
4031.03 2089
4031.63 2047
4032.23 2101
4032.83 2238
4033.42 2171
4034.02 2038
4034.62 1907
4035.22 1756
4035.82 1741
4036.42 1556
4037.02 1535
4037.62 1616
4038.22 1444
4038.82 1434
4039.42 1385
4040.02 1422
4040.62 1277
4041.22 1216
4041.82 1223
4042.41 1233
4043.01 1203
4043.61 1182
4044.21 1164
4044.81 1212
4045.41 1128
4046.01 1126
4046.61 1214
4047.21 1158
4047.81 1227
4048.41 1183
4049.01 1131
4049.61 1140
4050.21 1189
4050.82 1097
4051.42 1080
4052.02 1147
4052.62 1165
4053.22 1270
4053.82 1290
4054.42 1227
4055.02 1164
4055.62 1254
4056.22 1217
4056.82 1164
4057.42 1119
4058.02 1141
4058.62 1188
4059.22 1073
4059.83 1075
4060.43 1218
4061.03 1267
4061.63 1245
4062.23 1184
4062.83 1259
4063.43 1250
4064.03 1246
4064.63 1325
4065.24 1289
4065.84 1256
4066.44 1301
4067.04 1248
4067.64 1232
4068.24 1310
4068.85 1428
4069.45 1275
4070.05 1359
4070.65 1217
4071.25 1136
4071.85 1308
4072.46 1311
4073.06 1285
4073.66 1172
4074.26 1242
4074.86 1192
4075.47 1239
4076.07 1189
4076.67 1212
4077.27 1148
4077.88 1124
4078.48 1050
4079.08 1101
4079.68 1173
4080.29 1163
4080.89 1085
4081.49 1054
4082.09 1151
4082.70 1079
4083.30 1078
4083.90 1116
4084.50 1128
4085.11 1165
4085.71 1103
4086.31 1088
4086.92 1055
4087.52 1061
4088.12 1063
4088.72 1053
4089.33 1081
4089.93 1078
4090.53 1135
4091.14 1232
4091.74 1198
4092.34 1124
4092.95 1005
4093.55 1043
4094.16 1061
4094.76 981
4095.36 1006
4095.97 1072
4096.57 1186
4097.17 1183
4097.78 1062
4098.38 1048
4098.98 1090
4099.59 1111
4100.19 1160
4100.80 1131
4101.40 1183
4102.00 1105
4102.61 1101
4103.21 1102
4103.82 1165
4104.42 1049
4105.03 1216
4105.63 1087
4106.23 1247
4106.84 1187
4107.44 1179
4108.05 1267
4108.65 1229
4109.26 1078
4109.86 1042
4110.47 1117
4111.07 1053
4111.68 1028
4112.28 1045
4112.89 1109
4113.49 1196
4114.10 1217
4114.70 1055
4115.31 1083
4115.91 1081
4116.52 1000
4117.12 1099
4117.73 1142
4118.33 1071
4118.94 1170
4119.54 1128
4120.15 1141
4120.75 1050
4121.36 1058
4121.97 1116
4122.57 1039
4123.18 1117
4123.78 1131
4124.39 1172
4124.99 1101
4125.60 1100
4126.21 1100
4126.81 1083
4127.42 1052
4128.02 1039
4128.63 1088
4129.24 1139
4129.84 1031
4130.45 1046
4131.05 1000
4131.66 1038
4132.27 1029
4132.87 1019
4133.48 1143
4134.09 1202
4134.69 1187
4135.30 1095
4135.91 1075
4136.51 1102
4137.12 1237
4137.73 1261
4138.33 1219
4138.94 1246
4139.55 1197
4140.15 1255
4140.76 1311
4141.37 1312
4141.97 1313
4142.58 1275
4143.19 1125
4143.80 1212
4144.40 1307
4145.01 1400
4145.62 1502
4146.22 1366
4146.83 1383
4147.44 1384
4148.05 1370
4148.65 1314
4149.26 1182
4149.87 1232
4150.48 1232
4151.09 1249
4151.69 1086
4152.30 1099
4152.91 1210
4153.52 1143
4154.12 1165
4154.73 1117
4155.34 1107
4155.95 1199
4156.56 1078
4157.16 1044
4157.77 1062
4158.38 1034
4158.99 1151
4159.60 1118
4160.21 1090
4160.81 1058
4161.42 1070
4162.03 1164
4162.64 1154
4163.25 1198
4163.86 1070
4164.47 1095
4165.08 1140
4165.68 1113
4166.29 1121
4166.90 1192
4167.51 1265
4168.12 1230
4168.73 1166
4169.34 1183
4169.95 1083
4170.56 1171
4171.16 1235
4171.77 1101
4172.38 1097
4172.99 1022
4173.60 1118
4174.21 1001
4174.82 1051
4175.43 1084
4176.04 1180
4176.65 1157
4177.26 1118
4177.87 1214
4178.48 1190
4179.09 1120
4179.70 1109
4180.31 1203
4180.92 1194
4181.53 1122
4182.14 1187
4182.75 1271
4183.36 1286
4183.97 1263
4184.58 1156
4185.19 1161
4185.80 1250
4186.41 1272
4187.02 1280
4187.63 1194
4188.24 1094
4188.85 1128
4189.46 1155
4190.07 1096
4190.68 1197
4191.29 1147
4191.90 1134
4192.51 1168
4193.13 1071
4193.74 1091
4194.35 1122
4194.96 1118
4195.57 1114
4196.18 1173
4196.79 1126
4197.40 1193
4198.01 1144
4198.62 1128
4199.24 1212
4199.85 1038
4200.46 1060
4201.07 1010
4201.68 1108
4202.29 1102
4202.90 989
4203.52 1075
4204.13 1143
4204.74 1170
4205.35 1058
4205.96 1183
4206.57 1177
4207.19 1036
4207.80 998
4208.41 1062
4209.02 1081
4209.63 1135
4210.25 1047
4210.86 979
4211.47 1031
4212.08 1011
4212.69 1005
4213.31 1225
4213.92 1138
4214.53 1052
4215.14 1137
4215.76 1113
4216.37 1049
4216.98 1122
4217.59 1124
4218.21 1051
4218.82 1166
4219.43 1297
4220.04 1194
4220.66 1199
4221.27 1294
4221.88 1077
4222.50 1208
4223.11 1224
4223.72 1134
4224.33 1138
4224.95 1066
4225.56 1202
4226.17 1226
4226.79 1120
4227.40 1104
4228.01 1153
4228.63 1182
4229.24 1098
4229.85 1122
4230.47 1273
4231.08 1354
4231.69 1298
4232.31 1278
4232.92 1309
4233.54 1374
4234.15 1425
4234.76 1677
4235.38 1603
4235.99 1671
4236.61 1671
4237.22 1855
4237.83 1829
4238.45 2102
4239.06 1913
4239.68 1780
4240.29 1771
4240.90 1731
4241.52 1710
4242.13 1590
4242.75 1444
4243.36 1361
4243.98 1300
4244.59 1242
4245.21 1206
4245.82 1242
4246.43 1270
4247.05 1254
4247.66 1297
4248.28 1230
4248.89 1211
4249.51 1294
4250.12 1285
4250.74 1227
4251.35 1191
4251.97 1171
4252.58 1233
4253.20 1265
4253.81 1150
4254.43 1184
4255.04 1224
4255.66 1200
4256.28 1106
4256.89 1173
4257.51 1145
4258.12 1075
4258.74 1075
4259.35 1135
4259.97 1292
4260.58 1241
4261.20 1158
4261.82 1110
4262.43 1176
4263.05 1166
4263.66 1110
4264.28 1024
4264.90 1143
4265.51 1157
4266.13 1197
4266.74 1230
4267.36 1344
4267.98 1245
4268.59 1300
4269.21 1416
4269.82 1335
4270.44 1365
4271.06 1327
4271.67 1402
4272.29 1434
4272.91 1381
4273.52 1400
4274.14 1385
4274.76 1302
4275.37 1390
4275.99 1371
4276.61 1279
4277.22 1312
4277.84 1272
4278.46 1148
4279.08 1239
4279.69 1340
4280.31 1364
4280.93 1305
4281.54 1280
4282.16 1377
4282.78 1345
4283.40 1235
4284.01 1144
4284.63 1286
4285.25 1175
4285.87 1145
4286.48 1161
4287.10 1178
4287.72 1153
4288.34 1201
4288.95 1260
4289.57 1156
4290.19 1152
4290.81 1242
4291.43 1111
4292.04 1065
4292.66 1103
4293.28 1118
4293.90 1097
4294.52 1191
4295.13 1287
4295.75 1186
4296.37 1118
4296.99 1150
4297.61 1112
4298.23 1193
4298.84 1167
4299.46 1178
4300.08 1183
4300.70 1128
4301.32 1127
4301.94 1040
4302.56 1175
4303.17 1194
4303.79 1161
4304.41 1220
4305.03 1169
4305.65 1158
4306.27 1182
4306.89 1177
4307.51 1094
4308.13 1250
4308.75 1112
4309.36 1057
4309.98 1245
4310.60 1176
4311.22 1153
4311.84 1217
4312.46 1168
4313.08 1100
4313.70 1104
4314.32 1163
4314.94 1181
4315.56 1057
4316.18 1045
4316.80 1118
4317.42 1088
4318.04 1125
4318.66 1159
4319.28 1177
4319.90 1111
4320.52 1192
4321.14 1117
4321.76 1086
4322.38 1155
4323.00 1106
4323.62 1071
4324.24 1056
4324.86 1174
4325.48 1170
4326.10 1150
4326.72 1220
4327.34 1133
4327.96 1245
4328.58 1297
4329.20 1252
4329.82 1201
4330.44 1185
4331.07 1289
4331.69 1254
4332.31 1377
4332.93 1456
4333.55 1427
4334.17 1265
4334.79 1253
4335.41 1279
4336.03 1318
4336.65 1521
4337.28 1465
4337.90 1569
4338.52 1698
4339.14 1799
4339.76 1946
4340.38 1797
4341.00 1979
4341.63 1782
4342.25 1858
4342.87 2018
4343.49 1858
4344.11 1872
4344.73 1867
4345.36 1832
4345.98 1915
4346.60 1937
4347.22 2179
4347.84 2565
4348.47 2772
4349.09 3256
4349.71 3380
4350.33 3556
4350.95 3355
4351.58 3371
4352.20 3089
4352.82 2927
4353.44 2524
4354.07 2122
4354.69 1923
4355.31 1780
4355.93 1822
4356.56 1736
4357.18 1583
4357.80 1627
4358.42 1512
4359.05 1498
4359.67 1461
4360.29 1452
4360.92 1399
4361.54 1488
4362.16 1527
4362.78 1578
4363.41 1466
4364.03 1498
4364.65 1495
4365.28 1567
4365.90 1656
4366.52 1546
4367.15 1445
4367.77 1483
4368.39 1468
4369.02 1425
4369.64 1427
4370.26 1347
4370.89 1377
4371.51 1377
4372.14 1364
4372.76 1393
4373.38 1250
4374.01 1158
4374.63 1273
4375.25 1208
4375.88 1170
4376.50 1107
4377.13 1166
4377.75 1284
4378.37 1216
4379.00 1273
4379.62 1227
4380.25 1188
4380.87 1259
4381.50 1304
4382.12 1242
4382.75 1192
4383.37 1221
4383.99 1205
4384.62 1357
4385.24 1299
4385.87 1284
4386.49 1208
4387.12 1262
4387.74 1225
4388.37 1173
4388.99 1274
4389.62 1206
4390.24 1096
4390.87 1114
4391.49 1065
4392.12 1005
4392.74 1198
4393.37 1184
4393.99 1056
4394.62 1052
4395.24 1022
4395.87 1010
4396.49 1070
4397.12 1067
4397.75 1006
4398.37 1113
4399.00 1172
4399.62 1110
4400.25 1144
4400.87 1087
4401.50 1004
4402.13 1014
4402.75 1139
4403.38 1044
4404.00 1072
4404.63 1113
4405.26 1023
4405.88 987
4406.51 1118
4407.13 1143
4407.76 1145
4408.39 1154
4409.01 1124
4409.64 1104
4410.27 1155
4410.89 1060
4411.52 1006
4412.15 1140
4412.77 1059
4413.40 1183
4414.03 1189
4414.65 1032
4415.28 1161
4415.91 1187
4416.53 1126
4417.16 1181
4417.79 1177
4418.41 1110
4419.04 1271
4419.67 1251
4420.30 1163
4420.92 1305
4421.55 1218
4422.18 1163
4422.80 1047
4423.43 1118
4424.06 1126
4424.69 1134
4425.31 999
4425.94 925
4426.57 976
4427.20 942
4427.82 1019
4428.45 1039
4429.08 911
4429.71 986
4430.34 1043
4430.96 1055
4431.59 1075
4432.22 1124
4432.85 1105
4433.48 1036
4434.10 968
4434.73 957
4435.36 989
4435.99 1147
4436.62 1019
4437.25 1107
4437.87 1220
4438.50 1114
4439.13 1107
4439.76 1093
4440.39 1061
4441.02 1126
4441.64 1136
4442.27 1139
4442.90 1185
4443.53 1149
4444.16 1034
4444.79 1038
4445.42 1144
4446.05 1078
4446.68 1115
4447.30 1078
4447.93 1079
4448.56 1143
4449.19 1223
4449.82 1204
4450.45 1129
4451.08 1220
4451.71 1163
4452.34 1221
4452.97 1287
4453.60 1207
4454.23 1240
4454.86 1143
4455.49 1053
4456.12 1038
4456.75 1088
4457.38 1196
4458.01 1244
4458.64 1267
4459.27 1195
4459.90 1102
4460.53 1227
4461.16 1153
4461.79 1234
4462.42 1159
4463.05 1061
4463.68 1187
4464.31 1141
4464.94 1134
4465.57 1111
4466.20 1097
4466.83 1088
4467.46 1128
4468.09 1034
4468.72 939
4469.35 1001
4469.98 1116
4470.61 1070
4471.24 946
4471.87 1038
4472.50 1103
4473.13 1025
4473.77 1020
4474.40 1037
4475.03 971
4475.66 1024
4476.29 1065
4476.92 1119
4477.55 1191
4478.18 1042
4478.82 909
4479.45 991
4480.08 1046
4480.71 1071
4481.34 1051
4481.97 1081
4482.60 1141
4483.24 1074
4483.87 1206
4484.50 1024
4485.13 1029
4485.76 1005
4486.39 1039
4487.03 1050
4487.66 1081
4488.29 1041
4488.92 1142
4489.55 1044
4490.19 1064
4490.82 1202
4491.45 1181
4492.08 1102
4492.71 1146
4493.35 1155
4493.98 1119
4494.61 1046
4495.24 1031
4495.88 1071
4496.51 1120
4497.14 1119
4497.77 1103
4498.41 1078
4499.04 1054
4499.67 1086
4500.31 1172
4500.94 1144
4501.57 1220
4502.20 1241
4502.84 1221
4503.47 1339
4504.10 1447
4504.74 1442
4505.37 1555
4506.00 1459
4506.64 1521
4507.27 1378
4507.90 1294
4508.54 1306
4509.17 1275
4509.80 1278
4510.44 1306
4511.07 1238
4511.70 1187
4512.34 1186
4512.97 1160
4513.60 1196
4514.24 1086
4514.87 1014
4515.51 1056
4516.14 1049
4516.77 1049
4517.41 1081
4518.04 1159
4518.68 1085
4519.31 987
4519.94 1106
4520.58 1088
4521.21 1104
4521.85 1099
4522.48 1007
4523.12 970
4523.75 913
4524.39 1029
4525.02 1055
4525.65 981
4526.29 1023
4526.92 1013
4527.56 1018
4528.19 981
4528.83 996
4529.46 1044
4530.10 995
4530.73 1024
4531.37 1008
4532.00 1047
4532.64 1168
4533.27 1073
4533.91 1046
4534.54 1142
4535.18 1080
4535.81 1109
4536.45 1034
4537.09 964
4537.72 1000
4538.36 1112
4538.99 1080
4539.63 1028
4540.26 1076
4540.90 1062
4541.53 1096
4542.17 1008
4542.81 1059
4543.44 1085
4544.08 1190
4544.71 1088
4545.35 1116
4545.99 1013
4546.62 987
4547.26 1023
4547.89 1018
4548.53 989
4549.17 1024
4549.80 978
4550.44 1032
4551.08 1024
4551.71 922
4552.35 1025
4552.98 1146
4553.62 1026
4554.26 1010
4554.89 967
4555.53 1022
4556.17 1104
4556.80 1033
4557.44 961
4558.08 1030
4558.72 1041
4559.35 1043
4559.99 972
4560.63 988
4561.26 1122
4561.90 1020
4562.54 1010
4563.17 1046
4563.81 954
4564.45 979
4565.09 997
4565.72 982
4566.36 1072
4567.00 1080
4567.64 1053
4568.27 1011
4568.91 999
4569.55 1077
4570.19 1042
4570.82 1042
4571.46 988
4572.10 954
4572.74 951
4573.38 1026
4574.01 992
4574.65 1044
4575.29 1123
4575.93 1102
4576.57 1010
4577.20 1068
4577.84 1105
4578.48 1039
4579.12 957
4579.76 1031
4580.40 1107
4581.04 1012
4581.67 962
4582.31 1119
4582.95 1144
4583.59 1048
4584.23 1176
4584.87 1048
4585.51 1086
4586.14 1093
4586.78 1036
4587.42 927
4588.06 943
4588.70 1076
4589.34 1123
4589.98 1128
4590.62 1110
4591.26 1198
4591.90 1166
4592.54 1226
4593.17 1288
4593.81 1272
4594.45 1399
4595.09 1459
4595.73 1571
4596.37 1330
4597.01 1352
4597.65 1364
4598.29 1349
4598.93 1252
4599.57 1210
4600.21 1136
4600.85 1197
4601.49 1186
4602.13 1102
4602.77 1181
4603.41 1199
4604.05 1137
4604.69 1137
4605.33 1258
4605.97 1171
4606.61 1108
4607.25 1119
4607.89 1089
4608.53 1117
4609.17 1090
4609.81 1073
4610.45 1104
4611.09 1064
4611.73 986
4612.38 1171
4613.02 1115
4613.66 1045
4614.30 1030
4614.94 1155
4615.58 1162
4616.22 1249
4616.86 1077
4617.50 1080
4618.14 1169
4618.78 1226
4619.43 1138
4620.07 1152
4620.71 1216
4621.35 1133
4621.99 1099
4622.63 1203
4623.27 1081
4623.91 1062
4624.56 988
4625.20 1038
4625.84 1059
4626.48 916
4627.12 1041
4627.76 1035
4628.41 981
4629.05 926
4629.69 991
4630.33 941
4630.97 945
4631.62 1034
4632.26 936
4632.90 950
4633.54 1012
4634.18 985
4634.83 1037
4635.47 1067
4636.11 1097
4636.75 1166
4637.40 1062
4638.04 990
4638.68 1048
4639.32 1077
4639.97 1099
4640.61 1219
4641.25 1205
4641.89 1099
4642.54 1058
4643.18 1084
4643.82 1121
4644.46 1128
4645.11 1044
4645.75 1171
4646.39 1135
4647.04 1075
4647.68 1074
4648.32 1001
4648.97 1121
4649.61 1078
4650.25 1020
4650.90 1026
4651.54 1006
4652.18 1020
4652.83 1060
4653.47 1112
4654.11 1118
4654.76 998
4655.40 941
4656.04 986
4656.69 1056
4657.33 1155
4657.98 954
4658.62 926
4659.26 944
4659.91 909
4660.55 979
4661.20 1045
4661.84 993
4662.48 1026
4663.13 1078
4663.77 972
4664.42 957
4665.06 955
4665.71 1023
4666.35 930
4666.99 913
4667.64 890
4668.28 909
4668.93 868
4669.57 978
4670.22 988
4670.86 966
4671.51 1019
4672.15 969
4672.80 1063
4673.44 970
4674.09 1001
4674.73 930
4675.38 925
4676.02 924
4676.67 969
4677.31 1041
4677.96 952
4678.60 890
4679.25 929
4679.89 1021
4680.54 896
4681.18 1022
4681.83 1020
4682.47 1029
4683.12 1032
4683.77 1242
4684.41 1113
4685.06 1044
4685.70 1162
4686.35 1191
4686.99 1087
4687.64 933
4688.29 986
4688.93 1041
4689.58 1045
4690.22 1044
4690.87 1060
4691.52 1060
4692.16 1033
4692.81 1087
4693.45 1097
4694.10 1051
4694.75 1154
4695.39 1179
4696.04 1113
4696.69 1057
4697.33 1150
4697.98 1217
4698.63 1142
4699.27 1102
4699.92 1104
4700.57 1244
4701.21 1207
4701.86 1319
4702.51 1374
4703.15 1271
4703.80 1201
4704.45 1133
4705.10 1322
4705.74 1264
4706.39 1156
4707.04 1030
4707.68 1041
4708.33 1114
4708.98 1113
4709.63 1081
4710.27 1158
4710.92 1167
4711.57 1038
4712.22 1091
4712.86 1178
4713.51 1088
4714.16 1047
4714.81 1141
4715.45 1177
4716.10 1179
4716.75 1112
4717.40 1086
4718.05 1145
4718.69 1064
4719.34 995
4719.99 1097
4720.64 1059
4721.29 1107
4721.94 1052
4722.58 1156
4723.23 1088
4723.88 1036
4724.53 1086
4725.18 1061
4725.83 1157
4726.47 1099
4727.12 1172
4727.77 1028
4728.42 1219
4729.07 1144
4729.72 1168
4730.37 1160
4731.02 1290
4731.66 1180
4732.31 1192
4732.96 1233
4733.61 1282
4734.26 969
4734.91 1080
4735.56 1117
4736.21 1058
4736.86 1009
4737.51 1051
4738.16 964
4738.81 938
4739.45 1017
4740.10 1059
4740.75 1245
4741.40 1141
4742.05 1094
4742.70 1155
4743.35 1200
4744.00 1238
4744.65 1243
4745.30 1158
4745.95 1175
4746.60 1128
4747.25 1195
4747.90 1026
4748.55 1114
4749.20 1102
4749.85 1110
4750.50 1107
4751.15 1296
4751.80 1346
4752.45 1404
4753.10 1420
4753.75 1340
4754.40 1516
4755.05 1597
4755.71 1527
4756.36 1488
4757.01 1505
4757.66 1546
4758.31 1538
4758.96 1443
4759.61 1270
4760.26 1218
4760.91 1104
4761.56 1049
4762.21 1085
4762.86 1141
4763.52 1065
4764.17 1093
4764.82 1075
4765.47 1089
4766.12 1104
4766.77 1086
4767.42 1105
4768.07 1205
4768.73 1038
4769.38 1035
4770.03 1083
4770.68 994
4771.33 883
4771.98 935
4772.64 951
4773.29 1067
4773.94 995
4774.59 997
4775.24 986
4775.89 978
4776.55 889
4777.20 963
4777.85 1035
4778.50 1025
4779.15 1040
4779.81 925
4780.46 943
4781.11 1067
4781.76 995
4782.42 1116
4783.07 1184
4783.72 1094
4784.37 1088
4785.03 1120
4785.68 1097
4786.33 964
4786.98 969
4787.64 1020
4788.29 1091
4788.94 984
4789.60 1073
4790.25 1047
4790.90 1082
4791.55 1204
4792.21 1201
4792.86 1065
4793.51 1152
4794.17 1199
4794.82 1093
4795.47 1095
4796.13 1053
4796.78 1094
4797.43 1175
4798.09 1147
4798.74 1140
4799.39 1133
4800.05 1065
4800.70 1125
4801.36 1075
4802.01 1000
4802.66 947
4803.32 1049
4803.97 1053
4804.62 1148
4805.28 1243
4805.93 1201
4806.59 1158
4807.24 1105
4807.89 1104
4808.55 1152
4809.20 980
4809.86 1046
4810.51 1036
4811.17 1051
4811.82 1010
4812.47 1032
4813.13 1066
4813.78 1085
4814.44 1146
4815.09 1056
4815.75 1139
4816.40 1051
4817.06 1105
4817.71 1197
4818.37 1146
4819.02 1146
4819.68 1182
4820.33 1210
4820.99 1307
4821.64 1167
4822.30 1143
4822.95 1120
4823.61 1141
4824.26 1164
4824.92 1133
4825.57 1176
4826.23 1335
4826.88 1205
4827.54 1253
4828.19 1279
4828.85 1253
4829.51 1248
4830.16 1357
4830.82 1365
4831.47 1332
4832.13 1286
4832.78 1409
4833.44 1471
4834.10 1353
4834.75 1368
4835.41 1444
4836.06 1407
4836.72 1383
4837.38 1463
4838.03 1378
4838.69 1321
4839.34 1471
4840.00 1600
4840.66 1504
4841.31 1502
4841.97 1655
4842.63 1685
4843.28 1556
4843.94 1787
4844.60 1704
4845.25 1755
4845.91 1785
4846.57 1826
4847.22 1894
4847.88 1819
4848.54 1989
4849.19 1936
4849.85 1992
4850.51 2088
4851.17 2259
4851.82 2493
4852.48 2739
4853.14 2892
4853.79 3012
4854.45 2900
4855.11 2840
4855.77 2936
4856.42 2715
4857.08 2821
4857.74 2788
4858.40 2417
4859.05 2355
4859.71 2434
4860.37 2649
4861.03 2787
4861.68 2776
4862.34 2902
4863.00 2645
4863.66 2670
4864.32 2492
4864.97 2291
4865.63 2277
4866.29 2321
4866.95 2225
4867.61 1951
4868.26 2148
4868.92 2309
4869.58 2376
4870.24 2339
4870.90 2215
4871.56 2157
4872.21 2264
4872.87 2213
4873.53 2156
4874.19 2002
4874.85 2097
4875.51 2191
4876.17 1979
4876.83 1818
4877.48 1901
4878.14 2036
4878.80 1852
4879.46 1887
4880.12 1689
4880.78 1772
4881.44 1815
4882.10 1825
4882.76 1715
4883.42 1784
4884.08 1725
4884.73 1752
4885.39 1735
4886.05 1639
4886.71 1534
4887.37 1487
4888.03 1585
4888.69 1542
4889.35 1468
4890.01 1402
4890.67 1606
4891.33 1536
4891.99 1468
4892.65 1652
4893.31 1597
4893.97 1665
4894.63 1471
4895.29 1491
4895.95 1575
4896.61 1406
4897.27 1403
4897.93 1413
4898.59 1437
4899.25 1341
4899.91 1269
4900.57 1373
4901.23 1354
4901.89 1288
4902.55 1309
4903.21 1293
4903.88 1298
4904.54 1328
4905.20 1334
4905.86 1298
4906.52 1244
4907.18 1223
4907.84 1256
4908.50 1263
4909.16 1305
4909.82 1247
4910.48 1250
4911.15 1235
4911.81 1212
4912.47 1160
4913.13 1197
4913.79 1211
4914.45 1080
4915.11 1275
4915.77 1194
4916.44 1298
4917.10 1310
4917.76 1270
4918.42 1275
4919.08 1144
4919.74 1095
4920.41 1160
4921.07 1090
4921.73 1093
4922.39 1129
4923.05 1071
4923.72 1091
4924.38 1195
4925.04 1155
4925.70 1185
4926.36 1097
4927.03 1070
4927.69 1079
4928.35 1146
4929.01 1084
4929.67 1145
4930.34 1107
4931.00 1055
4931.66 1010
4932.32 1092
4932.99 1034
4933.65 1065
4934.31 1042
4934.98 1159
4935.64 1104
4936.30 1098
4936.96 1240
4937.63 1227
4938.29 1070
4938.95 1045
4939.62 1090
4940.28 1072
4940.94 1210
4941.61 1034
4942.27 1122
4942.93 1007
4943.60 971
4944.26 1119
4944.92 1185
4945.59 1123
4946.25 1020
4946.91 1033
4947.58 1092
4948.24 1088
4948.90 994
4949.57 977
4950.23 1084
4950.89 1053
4951.56 1035
4952.22 1048
4952.89 1012
4953.55 1001
4954.21 992
4954.88 986
4955.54 942
4956.21 1027
4956.87 1101
4957.53 1010
4958.20 1009
4958.86 976
4959.53 1060
4960.19 992
4960.86 1031
4961.52 1042
4962.19 1085
4962.85 1042
4963.52 1051
4964.18 1015
4964.84 1054
4965.51 1204
4966.17 1166
4966.84 1147
4967.50 1188
4968.17 1171
4968.83 1345
4969.50 1116
4970.16 1137
4970.83 1263
4971.49 1167
4972.16 1124
4972.82 1144
4973.49 995
4974.16 1100
4974.82 989
4975.49 1048
4976.15 1092
4976.82 1033
4977.48 1054
4978.15 1008
4978.81 1036
4979.48 1093
4980.15 1040
4980.81 1024
4981.48 1094
4982.14 1072
4982.81 1128
4983.48 1060
4984.14 1007
4984.81 1038
4985.47 991
4986.14 1042
4986.81 1000
4987.47 1119
4988.14 1118
4988.80 1062
4989.47 964
4990.14 978
4990.80 1054
4991.47 987
4992.14 1016
4992.80 962
4993.47 968
4994.14 997
4994.80 896
4995.47 1057
4996.14 1098
4996.80 1014
4997.47 992
4998.14 987
4998.81 1081
4999.47 1092
5000.14 1081
5000.81 1027
5001.47 1074
5002.14 1148
5002.81 1039
5003.48 1021
5004.14 1001
5004.81 966
5005.48 978
5006.15 971
5006.81 948
5007.48 949
5008.15 990
5008.82 1109
5009.48 1046
5010.15 984
5010.82 896
5011.49 1103
5012.16 1175
5012.82 1154
5013.49 1175
5014.16 1190
5014.83 1082
5015.50 1094
5016.16 1048
5016.83 1099
5017.50 1023
5018.17 960
5018.84 1148
5019.50 973
5020.17 944
5020.84 1036
5021.51 948
5022.18 953
5022.85 981
5023.52 943
5024.19 950
5024.85 949
5025.52 959
5026.19 989
5026.86 1021
5027.53 987
5028.20 1018
5028.87 992
5029.54 1001
5030.21 1051
5030.87 1007
5031.54 982
5032.21 951
5032.88 1013
5033.55 1015
5034.22 983
5034.89 1030
5035.56 1067
5036.23 1019
5036.90 963
5037.57 990
5038.24 944
5038.91 918
5039.58 881
5040.25 939
5040.92 929
5041.59 998
5042.26 1040
5042.93 1014
5043.60 1022
5044.27 882
5044.94 984
5045.61 925
5046.28 947
5046.95 884
5047.62 936
5048.29 948
5048.96 900
5049.63 880
5050.30 947
5050.97 955
5051.64 1003
5052.31 968
5052.98 876
5053.65 901
5054.32 959
5054.99 869
5055.66 917
5056.34 947
5057.01 942
5057.68 933
5058.35 1053
5059.02 1022
5059.69 1026
5060.36 1064
5061.03 1018
5061.70 1018
5062.38 944
5063.05 866
5063.72 959
5064.39 981
5065.06 989
5065.73 1005
5066.40 966
5067.08 1036
5067.75 959
5068.42 952
5069.09 870
5069.76 869
5070.43 738
5071.11 821
5071.78 933
5072.45 956
5073.12 889
5073.79 932
5074.47 1036
5075.14 935
5075.81 920
5076.48 919
5077.15 933
5077.83 950
5078.50 986
5079.17 1010
5079.84 1052
5080.52 974
5081.19 909
5081.86 911
5082.53 1019
5083.21 1049
5083.88 1023
5084.55 1029
5085.22 1062
5085.90 1045
5086.57 1055
5087.24 917
5087.92 1023
5088.59 955
5089.26 941
5089.93 963
5090.61 1011
5091.28 1070
5091.95 1134
5092.63 1169
5093.30 1227
5093.97 1282
5094.65 1339
5095.32 1225
5095.99 1270
5096.67 1361
5097.34 1228
5098.02 1199
5098.69 1262
5099.36 1206
5100.04 1196
5100.71 1072
5101.38 1160
5102.06 1079
5102.73 934
5103.41 901
5104.08 947
5104.75 1081
5105.43 1040
5106.10 1020
5106.78 1024
5107.45 1059
5108.12 1038
5108.80 1004
5109.47 1005
5110.15 999
5110.82 1016
5111.50 965
5112.17 888
5112.85 962
5113.52 1000
5114.20 921
5114.87 921
5115.54 920
5116.22 919
5116.89 952
5117.57 987
5118.24 992
5118.92 978
5119.59 1001
5120.27 1008
5120.94 1033
5121.62 991
5122.30 991
5122.97 937
5123.65 972
5124.32 1022
5125.00 1086
5125.67 933
5126.35 1033
5127.02 1056
5127.70 973
5128.37 997
5129.05 1056
5129.73 1036
5130.40 977
5131.08 950
5131.75 986
5132.43 968
5133.10 959
5133.78 1030
5134.46 974
5135.13 1032
5135.81 947
5136.49 1007
5137.16 1119
5137.84 968
5138.51 972
5139.19 1014
5139.87 995
5140.54 990
5141.22 870
5141.90 1058
5142.57 1042
5143.25 916
5143.93 1021
5144.60 948
5145.28 970
5145.96 888
5146.63 919
5147.31 945
5147.99 931
5148.66 912
5149.34 872
5150.02 943
5150.69 922
5151.37 877
5152.05 944
5152.73 896
5153.40 889
5154.08 851
5154.76 843
5155.44 926
5156.11 852
5156.79 918
5157.47 820
5158.15 827
5158.82 970
5159.50 860
5160.18 860
5160.86 914
5161.53 843
5162.21 845
5162.89 814
5163.57 857
5164.25 810
5164.92 934
5165.60 991
5166.28 955
5166.96 845
5167.64 895
5168.31 986
5168.99 970
5169.67 984
5170.35 1044
5171.03 994
5171.71 851
5172.39 948
5173.06 913
5173.74 780
5174.42 841
5175.10 916
5175.78 1013
5176.46 923
5177.14 906
5177.82 919
5178.49 955
5179.17 905
5179.85 954
5180.53 998
5181.21 957
5181.89 900
5182.57 943
5183.25 1007
5183.93 992
5184.61 959
5185.29 935
5185.97 1042
5186.64 818
5187.32 933
5188.00 932
5188.68 841
5189.36 823
5190.04 848
5190.72 848
5191.40 837
5192.08 805
5192.76 896
5193.44 825
5194.12 866
5194.80 851
5195.48 812
5196.16 758
5196.84 755
5197.52 883
5198.20 933
5198.88 878
5199.56 867
5200.24 803
5200.92 802
5201.60 848
5202.28 908
5202.96 946
5203.65 864
5204.33 860
5205.01 913
5205.69 891
5206.37 907
5207.05 900
5207.73 846
5208.41 879
5209.09 926
5209.77 952
5210.45 847
5211.13 826
5211.82 1002
5212.50 941
5213.18 920
5213.86 869
5214.54 860
5215.22 920
5215.90 905
5216.58 899
5217.27 1006
5217.95 969
5218.63 948
5219.31 835
5219.99 949
5220.67 1002
5221.36 910
5222.04 948
5222.72 846
5223.40 839
5224.08 954
5224.77 919
5225.45 925
5226.13 998
5226.81 868
5227.49 893
5228.18 889
5228.86 852
5229.54 996
5230.22 926
5230.91 868
5231.59 870
5232.27 807
5232.95 835
5233.63 907
5234.32 809
5235.00 924
5235.68 897
5236.37 841
5237.05 893
5237.73 879
5238.41 849
5239.10 852
5239.78 926
5240.46 941
5241.15 969
5241.83 939
5242.51 919
5243.20 901
5243.88 911
5244.56 900
5245.24 1040
5245.93 974
5246.61 981
5247.29 904
5247.98 886
5248.66 856
5249.35 900
5250.03 869
5250.71 937
5251.40 937
5252.08 903
5252.76 922
5253.45 946
5254.13 936
5254.82 846
5255.50 847
5256.18 868
5256.87 911
5257.55 803
5258.24 855
5258.92 914
5259.60 866
5260.29 830
5260.97 843
5261.66 831
5262.34 936
5263.03 829
5263.71 968
5264.40 903
5265.08 917
5265.76 846
5266.45 996
5267.13 973
5267.82 989
5268.50 990
5269.19 1090
5269.87 1044
5270.56 918
5271.24 877
5271.93 928
5272.61 960
5273.30 963
5273.98 979
5274.67 1024
5275.35 1048
5276.04 893
5276.72 918
5277.41 910
5278.10 806
5278.78 865
5279.47 868
5280.15 881
5280.84 910
5281.52 928
5282.21 959
5282.89 822
5283.58 932
5284.27 984
5284.95 951
5285.64 825
5286.32 918
5287.01 984
5287.70 994
5288.38 928
5289.07 898
5289.75 884
5290.44 879
5291.13 906
5291.81 840
5292.50 912
5293.19 838
5293.87 771
5294.56 849
5295.25 778
5295.93 822
5296.62 897
5297.31 858
5297.99 802
5298.68 863
5299.37 873
5300.05 834
5300.74 859
5301.43 901
5302.11 1043
5302.80 999
5303.49 924
5304.18 890
5304.86 848
5305.55 979
5306.24 991
5306.92 955
5307.61 908
5308.30 925
5308.99 922
5309.67 847
5310.36 940
5311.05 908
5311.74 868
5312.42 820
5313.11 907
5313.80 975
5314.49 983
5315.18 916
5315.86 939
5316.55 946
5317.24 932
5317.93 873
5318.62 823
5319.30 916
5319.99 902
5320.68 961
5321.37 959
5322.06 1030
5322.74 1055
5323.43 1021
5324.12 1083
5324.81 1066
5325.50 1173
5326.19 1097
5326.88 1126
5327.56 1016
5328.25 978
5328.94 993
5329.63 981
5330.32 917
5331.01 873
5331.70 928
5332.39 914
5333.07 902
5333.76 885
5334.45 932
5335.14 989
5335.83 916
5336.52 902
5337.21 880
5337.90 849
5338.59 965
5339.28 1049
5339.97 990
5340.66 980
5341.35 1015
5342.04 967
5342.73 923
5343.42 889
5344.10 890
5344.79 879
5345.48 990
5346.17 919
5346.86 910
5347.55 1016
5348.24 956
5348.93 977
5349.62 1001
5350.31 961
5351.00 904
5351.69 877
5352.39 975
5353.08 974
5353.77 1003
5354.46 1015
5355.15 969
5355.84 981
5356.53 974
5357.22 969
5357.91 897
5358.60 832
5359.29 796
5359.98 939
5360.67 929
5361.36 879
5362.05 882
5362.74 909
5363.44 1027
5364.13 1084
5364.82 934
5365.51 998
5366.20 1019
5366.89 1045
5367.58 1045
5368.27 943
5368.96 992
5369.66 1004
5370.35 859
5371.04 906
5371.73 957
5372.42 866
5373.11 821
5373.81 820
5374.50 924
5375.19 881
5375.88 877
5376.57 890
5377.26 903
5377.96 819
5378.65 938
5379.34 899
5380.03 914
5380.72 922
5381.42 890
5382.11 896
5382.80 891
5383.49 872
5384.18 891
5384.88 813
5385.57 805
5386.26 830
5386.95 877
5387.65 828
5388.34 823
5389.03 830
5389.72 890
5390.42 839
5391.11 881
5391.80 953
5392.50 880
5393.19 858
5393.88 983
5394.57 990
5395.27 958
5395.96 849
5396.65 875
5397.35 879
5398.04 981
5398.73 918
5399.43 898
5400.12 940
5400.81 876
5401.51 848
5402.20 859
5402.89 881
5403.59 837
5404.28 789
5404.97 815
5405.67 823
5406.36 872
5407.06 893
5407.75 898
5408.44 799
5409.14 782
5409.83 852
5410.53 956
5411.22 1020
5411.91 845
5412.61 923
5413.30 893
5414.00 942
5414.69 982
5415.38 946
5416.08 1023
5416.77 918
5417.47 897
5418.16 879
5418.86 998
5419.55 966
5420.25 961
5420.94 857
5421.64 835
5422.33 885
5423.03 892
5423.72 987
5424.41 979
5425.11 926
5425.80 912
5426.50 937
5427.19 990
5427.89 971
5428.59 887
5429.28 935
5429.98 1044
5430.67 1005
5431.37 958
5432.06 970
5432.76 931
5433.45 911
5434.15 879
5434.84 1011
5435.54 1024
5436.23 967
5436.93 959
5437.63 1029
5438.32 1017
5439.02 1048
5439.71 1082
5440.41 1049
5441.11 1102
5441.80 1074
5442.50 1144
5443.19 1173
5443.89 1038
5444.59 1052
5445.28 1032
5445.98 1042
5446.68 1081
5447.37 1056
5448.07 1187
5448.76 1105
5449.46 1144
5450.16 1213
5450.85 1231
5451.55 1223
5452.25 1442
5452.94 1414
5453.64 1258
5454.34 1266
5455.03 1251
5455.73 1275
5456.43 1201
5457.13 1179
5457.82 1097
5458.52 1168
5459.22 1201
5459.91 1083
5460.61 1176
5461.31 1124
5462.01 1072
5462.70 1222
5463.40 1227
5464.10 1219
5464.80 1272
5465.49 1251
5466.19 1217
5466.89 1185
5467.59 1292
5468.28 1286
5468.98 1362
5469.68 1238
5470.38 1172
5471.07 1241
5471.77 1314
5472.47 1330
5473.17 1230
5473.87 1318
5474.56 1241
5475.26 1281
5475.96 1325
5476.66 1458
5477.36 1378
5478.06 1460
5478.75 1612
5479.45 1425
5480.15 1440
5480.85 1585
5481.55 1729
5482.25 1822
5482.95 2159
5483.64 2225
5484.34 2434
5485.04 2284
5485.74 2255
5486.44 2238
5487.14 2165
5487.84 2094
5488.54 2003
5489.23 1890
5489.93 1795
5490.63 1735
5491.33 1627
5492.03 1666
5492.73 1684
5493.43 1737
5494.13 1694
5494.83 1806
5495.53 1685
5496.23 1783
5496.93 1762
5497.63 1700
5498.33 1796
5499.03 1696
5499.73 1916
5500.43 1948
5501.13 2093
5501.83 2390
5502.53 2469
5503.23 2804
5503.93 2926
5504.63 3108
5505.33 3449
5506.03 3312
5506.73 3135
5507.43 2926
5508.13 2523
5508.83 2155
5509.53 2079
5510.23 1923
5510.93 1805
5511.63 1602
5512.33 1656
5513.03 1708
5513.73 1704
5514.43 1545
5515.13 1512
5515.83 1534
5516.53 1610
5517.23 1570
5517.93 1587
5518.64 1519
5519.34 1507
5520.04 1440
5520.74 1369
5521.44 1424
5522.14 1375
5522.84 1377
5523.54 1374
5524.24 1427
5524.95 1293
5525.65 1129
5526.35 1196
5527.05 1161
5527.75 1165
5528.45 1111
5529.15 1152
5529.86 1271
5530.56 1107
5531.26 1104
5531.96 1162
5532.66 1273
5533.36 1196
5534.07 1082
5534.77 1083
5535.47 1141
5536.17 1123
5536.87 1085
5537.58 1113
5538.28 1077
5538.98 1074
5539.68 1073
5540.39 1164
5541.09 1022
5541.79 980
5542.49 1102
5543.20 1016
5543.90 975
5544.60 1034
5545.30 1036
5546.01 1009
5546.71 1018
5547.41 1065
5548.11 1117
5548.82 1083
5549.52 1027
5550.22 1027
5550.93 1054
5551.63 1043
5552.33 1037
5553.03 1019
5553.74 1090
5554.44 1117
5555.14 1037
5555.85 1069
5556.55 957
5557.25 969
5557.96 1051
5558.66 985
5559.36 917
5560.07 999
5560.77 1008
5561.48 989
5562.18 979
5562.88 973
5563.59 1036
5564.29 1072
5564.99 1103
5565.70 1090
5566.40 1046
5567.11 1021
5567.81 1068
5568.51 1029
5569.22 1094
5569.92 1072
5570.63 1099
5571.33 1045
5572.04 940
5572.74 1010
5573.44 973
5574.15 928
5574.85 874
5575.56 887
5576.26 1001
5576.97 1005
5577.67 1094
5578.38 1034
5579.08 948
5579.79 880
5580.49 989
5581.20 1021
5581.90 964
5582.61 950
5583.31 959
5584.02 956
5584.72 1124
5585.43 916
5586.13 911
5586.84 888
5587.54 855
5588.25 898
5588.95 930
5589.66 984
5590.36 926
5591.07 976
5591.77 979
5592.48 949
5593.19 960
5593.89 954
5594.60 946
5595.30 921
5596.01 887
5596.71 953
5597.42 931
5598.13 917
5598.83 777
5599.54 803
5600.24 785
5600.95 805
5601.66 827
5602.36 937
5603.07 919
5603.78 838
5604.48 880
5605.19 918
5605.89 856
5606.60 908
5607.31 977
5608.01 938
5608.72 858
5609.43 866
5610.13 937
5610.84 965
5611.55 895
5612.25 846
5612.96 852
5613.67 925
5614.38 896
5615.08 846
5615.79 899
5616.50 863
5617.20 945
5617.91 970
5618.62 944
5619.33 867
5620.03 874
5620.74 887
5621.45 891
5622.15 887
5622.86 893
5623.57 825
5624.28 847
5624.99 821
5625.69 913
5626.40 946
5627.11 949
5627.82 943
5628.52 911
5629.23 864
5629.94 956
5630.65 975
5631.36 884
5632.06 883
5632.77 853
5633.48 876
5634.19 842
5634.90 819
5635.61 975
5636.31 927
5637.02 973
5637.73 918
5638.44 812
5639.15 877
5639.86 878
5640.56 926
5641.27 948
5641.98 991
5642.69 980
5643.40 1007
5644.11 917
5644.82 845
5645.53 896
5646.24 1011
5646.94 991
5647.65 1045
5648.36 950
5649.07 975
5649.78 966
5650.49 929
5651.20 880
5651.91 948
5652.62 940
5653.33 903
5654.04 928
5654.75 944
5655.46 932
5656.17 990
5656.88 1002
5657.59 1134
5658.30 1056
5659.01 1042
5659.71 1324
5660.42 1250
5661.13 1208
5661.84 1292
5662.55 1385
5663.26 1368
5663.97 1289
5664.69 1156
5665.40 1115
5666.11 1035
5666.82 973
5667.53 990
5668.24 983
5668.95 1013
5669.66 1050
5670.37 974
5671.08 932
5671.79 922
5672.50 930
5673.21 883
5673.92 986
5674.63 1020
5675.34 969
5676.05 997
5676.76 1009
5677.48 877
5678.19 866
5678.90 888
5679.61 960
5680.32 901
5681.03 889
5681.74 895
5682.45 905
5683.16 855
5683.88 838
5684.59 924
5685.30 984
5686.01 899
5686.72 960
5687.43 917
5688.15 947
5688.86 879
5689.57 848
5690.28 927
5690.99 924
5691.70 968
5692.42 891
5693.13 906
5693.84 811
5694.55 884
5695.26 895
5695.98 898
5696.69 970
5697.40 948
5698.11 887
5698.82 922
5699.54 863
5700.25 718
5700.96 718
5701.67 747
5702.39 794
5703.10 836
5703.81 817
5704.52 872
5705.24 812
5705.95 894
5706.66 903
5707.38 935
5708.09 893
5708.80 845
5709.51 800
5710.23 833
5710.94 846
5711.65 854
5712.37 842
5713.08 894
5713.79 925
5714.51 802
5715.22 805
5715.93 872
5716.65 842
5717.36 915
5718.07 790
5718.79 810
5719.50 834
5720.21 791
5720.93 876
5721.64 937
5722.36 929
5723.07 888
5723.78 874
5724.50 812
5725.21 944
5725.92 814
5726.64 766
5727.35 788
5728.07 816
5728.78 853
5729.50 910
5730.21 870
5730.92 851
5731.64 954
5732.35 799
5733.07 877
5733.78 875
5734.50 854
5735.21 909
5735.93 863
5736.64 881
5737.35 830
5738.07 810
5738.78 791
5739.50 795
5740.21 714
5740.93 801
5741.64 842
5742.36 815
5743.07 842
5743.79 791
5744.50 857
5745.22 895
5745.93 796
5746.65 806
5747.37 855
5748.08 899
5748.80 865
5749.51 841
5750.23 812
5750.94 799
5751.66 820
5752.37 831
5753.09 811
5753.81 710
5754.52 845
5755.24 852
5755.95 783
5756.67 767
5757.38 851
5758.10 808
5758.82 753
5759.53 811
5760.25 779
5760.96 816
5761.68 840
5762.40 795
5763.11 838
5763.83 908
5764.55 821
5765.26 848
5765.98 858
5766.70 791
5767.41 800
5768.13 831
5768.85 757
5769.56 786
5770.28 746
5771.00 753
5771.71 722
5772.43 762
5773.15 835
5773.86 890
5774.58 822
5775.30 819
5776.01 766
5776.73 810
5777.45 884
5778.17 771
5778.88 787
5779.60 812
5780.32 867
5781.04 745
5781.75 800
5782.47 796
5783.19 895
5783.91 870
5784.62 822
5785.34 807
5786.06 821
5786.78 813
5787.49 769
5788.21 725
5788.93 781
5789.65 750
5790.37 741
5791.08 874
5791.80 839
5792.52 897
5793.24 911
5793.96 742
5794.68 885
5795.39 921
5796.11 833
5796.83 797
5797.55 783
5798.27 845
5798.99 859
5799.70 815
5800.42 872
5801.14 818
5801.86 828
5802.58 764
5803.30 822
5804.02 766
5804.74 892
5805.45 962
5806.17 810
5806.89 805
5807.61 747
5808.33 877
5809.05 921
5809.77 862
5810.49 843
5811.21 838
5811.93 817
5812.65 719
5813.37 723
5814.09 816
5814.81 834
5815.52 871
5816.24 823
5816.96 830
5817.68 842
5818.40 849
5819.12 801
5819.84 807
5820.56 841
5821.28 889
5822.00 804
5822.72 831
5823.44 875
5824.16 876
5824.88 858
5825.60 799
5826.32 839
5827.04 797
5827.76 885
5828.48 893
5829.21 900
5829.93 882
5830.65 776
5831.37 861
5832.09 927
5832.81 915
5833.53 822
5834.25 823
5834.97 889
5835.69 904
5836.41 926
5837.13 858
5837.85 829
5838.57 874
5839.30 895
5840.02 885
5840.74 887
5841.46 958
5842.18 877
5842.90 936
5843.62 836
5844.34 808
5845.07 883
5845.79 896
5846.51 891
5847.23 830
5847.95 798
5848.67 862
5849.39 948
5850.12 964
5850.84 928
5851.56 894
5852.28 882
5853.00 930
5853.73 875
5854.45 906
5855.17 936
5855.89 879
5856.61 927
5857.34 963
5858.06 981
5858.78 1035
5859.50 981
5860.23 918
5860.95 890
5861.67 913
5862.39 942
5863.11 947
5863.84 936
5864.56 949
5865.28 889
5866.01 871
5866.73 1002
5867.45 905
5868.17 1004
5868.90 953
5869.62 901
5870.34 937
5871.07 924
5871.79 996
5872.51 888
5873.23 934
5873.96 972
5874.68 1011
5875.40 1068
5876.13 999
5876.85 933
5877.57 956
5878.30 963
5879.02 965
5879.74 997
5880.47 924
5881.19 861
5881.92 928
5882.64 865
5883.36 930
5884.09 899
5884.81 893
5885.53 1013
5886.26 1057
5886.98 989
5887.71 1002
5888.43 1058
5889.15 1041
5889.88 1058
5890.60 1084
5891.33 1003
5892.05 1102
5892.78 1015
5893.50 979
5894.23 1008
5894.95 952
5895.67 994
5896.40 923
5897.12 917
5897.85 962
5898.57 1001
5899.30 981
5900.02 991
5900.75 1001
5901.47 1051
5902.20 1057
5902.92 949
5903.65 1063
5904.37 1135
5905.10 1055
5905.82 1013
5906.55 1081
5907.27 1022
5908.00 1104
5908.72 1014
5909.45 1006
5910.17 1053
5910.90 1014
5911.62 1089
5912.35 1117
5913.08 1080
5913.80 1076
5914.53 1114
5915.25 1120
5915.98 1064
5916.70 1089
5917.43 1073
5918.16 1103
5918.88 1172
5919.61 1225
5920.33 1182
5921.06 1295
5921.79 1182
5922.51 1207
5923.24 1157
5923.97 1196
5924.69 1177
5925.42 1198
5926.14 1272
5926.87 1155
5927.60 1111
5928.32 1208
5929.05 1318
5929.78 1368
5930.50 1206
5931.23 1287
5931.96 1239
5932.68 1253
5933.41 1337
5934.14 1330
5934.86 1344
5935.59 1400
5936.32 1303
5937.05 1300
5937.77 1417
5938.50 1371
5939.23 1401
5939.95 1518
5940.68 1524
5941.41 1486
5942.14 1579
5942.86 1563
5943.59 1563
5944.32 1647
5945.05 1573
5945.77 1608
5946.50 1716
5947.23 1763
5947.96 1743
5948.68 1873
5949.41 1887
5950.14 1897
5950.87 2048
5951.60 2030
5952.32 2014
5953.05 2077
5953.78 2079
5954.51 2080
5955.24 2243
5955.96 2359
5956.69 2275
5957.42 2280
5958.15 2363
5958.88 2418
5959.61 2292
5960.33 2170
5961.06 2362
5961.79 2382
5962.52 2365
5963.25 2324
5963.98 2376
5964.71 2333
5965.44 2421
5966.16 2387
5966.89 2587
5967.62 2453
5968.35 2582
5969.08 2888
5969.81 3001
5970.54 3165
5971.27 3315
5972.00 3419
5972.73 3273
5973.46 3462
5974.18 3195
5974.91 3138
5975.64 3130
5976.37 2919
5977.10 3185
5977.83 3058
5978.56 3007
5979.29 2982
5980.02 2922
5980.75 3158
5981.48 3151
5982.21 3231
5982.94 3244
5983.67 3206
5984.40 3314
5985.13 3492
5985.86 3513
5986.59 3501
5987.32 3513
5988.05 3483
5988.78 3486
5989.51 3565
5990.24 3460
5990.97 3609
5991.70 3624
5992.43 3541
5993.16 3636
5993.89 3606
5994.62 3677
5995.35 3718
5996.09 3743
5996.82 3804
5997.55 3840
5998.28 3842
5999.01 4043
5999.74 3931
6000.47 4174
6001.20 4232
6001.93 4260
6002.66 4199
6003.39 4311
6004.13 4159
6004.86 4168
6005.59 3935
6006.32 3844
6007.05 3842
6007.78 3901
6008.51 3880
6009.25 3962
6009.98 3763
6010.71 3879
6011.44 4194
6012.17 4703
6012.90 5211
6013.64 6065
6014.37 7058
6015.10 7867
6015.83 9018
6016.56 9930
6017.29 10254
6018.03 10870
6018.76 10694
6019.49 10455
6020.22 9778
6020.96 9114
6021.69 7999
6022.42 7079
6023.15 6124
6023.88 5442
6024.62 4783
6025.35 4150
6026.08 3657
6026.81 3363
6027.55 3204
6028.28 3025
6029.01 3025
6029.75 2886
6030.48 2773
6031.21 2732
6031.94 2717
6032.68 2757
6033.41 2549
6034.14 2632
6034.88 2416
6035.61 2394
6036.34 2416
6037.07 2369
6037.81 2296
6038.54 2307
6039.27 2384
6040.01 2516
6040.74 2428
6041.47 2422
6042.21 2476
6042.94 2649
6043.68 2712
6044.41 2511
6045.14 2499
6045.88 2623
6046.61 2709
6047.34 2641
6048.08 2564
6048.81 2674
6049.55 2806
6050.28 3019
6051.01 2812
6051.75 2830
6052.48 2971
6053.22 2962
6053.95 3212
6054.68 3316
6055.42 3346
6056.15 3527
6056.89 3493
6057.62 3632
6058.36 3737
6059.09 3536
6059.83 3386
6060.56 3216
6061.29 3222
6062.03 3088
6062.76 2985
6063.50 3095
6064.23 2961
6064.97 2872
6065.70 2762
6066.44 2863
6067.17 2913
6067.91 2843
6068.64 2767
6069.38 2815
6070.11 2810
6070.85 2686
6071.58 2751
6072.32 2661
6073.06 2457
6073.79 2534
6074.53 2530
6075.26 2520
6076.00 2420
6076.73 2350
6077.47 2293
6078.20 2346
6078.94 2152
6079.68 2295
6080.41 2212
6081.15 2218
6081.88 2300
6082.62 2358
6083.35 2284
6084.09 2231
6084.83 2242
6085.56 2237
6086.30 2140
6087.04 2135
6087.77 2447
6088.51 2219
6089.24 2168
6089.98 2189
6090.72 2147
6091.45 2272
6092.19 2351
6092.93 2346
6093.66 2301
6094.40 2254
6095.14 2354
6095.87 2461
6096.61 2447
6097.35 2332
6098.08 2380
6098.82 2280
6099.56 2293
6100.29 2210
6101.03 2223
6101.77 2243
6102.51 2170
6103.24 2043
6103.98 1929
6104.72 1989
6105.46 2014
6106.19 1950
6106.93 1853
6107.67 1830
6108.41 1852
6109.14 2001
6109.88 2033
6110.62 2040
6111.36 1895
6112.09 1966
6112.83 1955
6113.57 1895
6114.31 1987
6115.04 1921
6115.78 1826
6116.52 1890
6117.26 1945
6118.00 2027
6118.73 2100
6119.47 2088
6120.21 1982
6120.95 1952
6121.69 1917
6122.43 2012
6123.16 2055
6123.90 1935
6124.64 1885
6125.38 1914
6126.12 1938
6126.86 2101
6127.60 2127
6128.33 1964
6129.07 2091
6129.81 2119
6130.55 1931
6131.29 2105
6132.03 2147
6132.77 2205
6133.51 2167
6134.25 2225
6134.98 2214
6135.72 2193
6136.46 2224
6137.20 2111
6137.94 2124
6138.68 2272
6139.42 2359
6140.16 2320
6140.90 2232
6141.64 2270
6142.38 2550
6143.12 2405
6143.86 2318
6144.60 2321
6145.34 2382
6146.08 2328
6146.82 2374
6147.56 2409
6148.30 2346
6149.04 2455
6149.78 2305
6150.52 2312
6151.26 2251
6152.00 2228
6152.74 2494
6153.48 2572
6154.22 2433
6154.96 2535
6155.70 2583
6156.44 2699
6157.18 2724
6157.92 2670
6158.66 2758
6159.40 2640
6160.14 2624
6160.88 2654
6161.62 2658
6162.36 2673
6163.10 2711
6163.85 2806
6164.59 2944
6165.33 3030
6166.07 3244
6166.81 3274
6167.55 3356
6168.29 3407
6169.03 3849
6169.77 3890
6170.51 4277
6171.26 4375
6172.00 4712
6172.74 4486
6173.48 4389
6174.22 4306
6174.96 4358
6175.70 4461
6176.45 4352
6177.19 4038
6177.93 4050
6178.67 3981
6179.41 3981
6180.16 3731
6180.90 3693
6181.64 3740
6182.38 3851
6183.12 3805
6183.87 3842
6184.61 3996
6185.35 4141
6186.09 3999
6186.83 4069
6187.58 4137
6188.32 4193
6189.06 4391
6189.80 4236
6190.55 4221
6191.29 4369
6192.03 4437
6192.77 4577
6193.52 4481
6194.26 4723
6195.00 4916
6195.74 5098
6196.49 5244
6197.23 5355
6197.97 5292
6198.72 5531
6199.46 5776
6200.20 5837
6200.94 5823
6201.69 5910
6202.43 5584
6203.17 5580
6203.92 5621
6204.66 5623
6205.40 5552
6206.15 5699
6206.89 6004
6207.63 6353
6208.38 7201
6209.12 8528
6209.87 10501
6210.61 12804
6211.35 16003
6212.10 19607
6212.84 22634
6213.58 24845
6214.33 26331
6215.07 26579
6215.82 25457
6216.56 23399
6217.30 20609
6218.05 17479
6218.79 14965
6219.54 12481
6220.28 10218
6221.02 8574
6221.77 7274
6222.51 6432
6223.26 5614
6224.00 5159
6224.75 5114
6225.49 5032
6226.24 4965
6226.98 5167
6227.73 5378
6228.47 5364
6229.21 5262
6229.96 5323
6230.70 5184
6231.45 4901
6232.19 4412
6232.94 4449
6233.68 3969
6234.43 3658
6235.17 3449
6235.92 3252
6236.67 3211
6237.41 3165
6238.16 3006
6238.90 3127
6239.65 3092
6240.39 3255
6241.14 3411
6241.88 3575
6242.63 3518
6243.37 3705
6244.12 3937
6244.87 4062
6245.61 3980
6246.36 3823
6247.10 3916
6247.85 3762
6248.59 3739
6249.34 3995
6250.09 3748
6250.83 3693
6251.58 4005
6252.33 4050
6253.07 3910
6253.82 3887
6254.56 3885
6255.31 3678
6256.06 3632
6256.80 3475
6257.55 3374
6258.30 3343
6259.04 3477
6259.79 3298
6260.54 3274
6261.28 3325
6262.03 3190
6262.78 3170
6263.52 3185
6264.27 3298
6265.02 3231
6265.76 3108
6266.51 3215
6267.26 3104
6268.01 3071
6268.75 3093
6269.50 3109
6270.25 2996
6270.99 2909
6271.74 2919
6272.49 2879
6273.24 2809
6273.98 2787
6274.73 2855
6275.48 2872
6276.23 2949
6276.97 2926
6277.72 2804
6278.47 2728
6279.22 2759
6279.96 2714
6280.71 2681
6281.46 2725
6282.21 2938
6282.96 2734
6283.70 2526
6284.45 2614
6285.20 2637
6285.95 2671
6286.70 2684
6287.45 2688
6288.19 2583
6288.94 2626
6289.69 2452
6290.44 2499
6291.19 2505
6291.94 2451
6292.68 2463
6293.43 2451
6294.18 2267
6294.93 2244
6295.68 2161
6296.43 2238
6297.18 2198
6297.93 2227
6298.67 2250
6299.42 2208
6300.17 2291
6300.92 2270
6301.67 2210
6302.42 2105
6303.17 2108
6303.92 2089
6304.67 2113
6305.42 1979
6306.17 1952
6306.92 1961
6307.67 2010
6308.41 1948
6309.16 1999
6309.91 2049
6310.66 2066
6311.41 1971
6312.16 2054
6312.91 1986
6313.66 1995
6314.41 2166
6315.16 2361
6315.91 2285
6316.66 2182
6317.41 2160
6318.16 2195
6318.91 2289
6319.66 2312
6320.41 2315
6321.16 2580
6321.91 2245
6322.66 2237
6323.41 2279
6324.16 2213
6324.92 2179
6325.67 2201
6326.42 2019
6327.17 2111
6327.92 2005
6328.67 1911
6329.42 1834
6330.17 1766
6330.92 1781
6331.67 1719
6332.42 1726
6333.17 1677
6333.92 1609
6334.68 1646
6335.43 1573
6336.18 1596
6336.93 1678
6337.68 1656
6338.43 1706
6339.18 1557
6339.93 1515
6340.69 1466
6341.44 1632
6342.19 1698
6342.94 1651
6343.69 1650
6344.44 1612
6345.20 1651
6345.95 1691
6346.70 1652
6347.45 1534
6348.20 1554
6348.95 1585
6349.71 1585
6350.46 1740
6351.21 1752
6351.96 1717
6352.71 1661
6353.47 1778
6354.22 1918
6354.97 1884
6355.72 1953
6356.48 2118
6357.23 2135
6357.98 2104
6358.73 2057
6359.49 1869
6360.24 1953
6360.99 1783
6361.74 1839
6362.50 1878
6363.25 1911
6364.00 1865
6364.76 1606
6365.51 1602
6366.26 1641
6367.01 1629
6367.77 1612
6368.52 1675
6369.27 1559
6370.03 1454
6370.78 1526
6371.53 1493
6372.29 1578
6373.04 1609
6373.79 1504
6374.55 1538
6375.30 1534
6376.05 1610
6376.81 1659
6377.56 1595
6378.31 1575
6379.07 1588
6379.82 1605
6380.58 1638
6381.33 1603
6382.08 1598
6382.84 1707
6383.59 1624
6384.35 1587
6385.10 1597
6385.85 1561
6386.61 1497
6387.36 1487
6388.12 1673
6388.87 1460
6389.62 1469
6390.38 1479
6391.13 1456
6391.89 1487
6392.64 1402
6393.40 1374
6394.15 1400
6394.91 1482
6395.66 1491
6396.42 1457
6397.17 1467
6397.93 1508
6398.68 1447
6399.44 1426
6400.19 1573
6400.95 1518
6401.70 1525
6402.46 1530
6403.21 1495
6403.97 1537
6404.72 1367
6405.48 1312
6406.23 1391
6406.99 1435
6407.74 1408
6408.50 1396
6409.25 1437
6410.01 1446
6410.76 1524
6411.52 1525
6412.28 1534
6413.03 1504
6413.79 1491
6414.54 1499
6415.30 1502
6416.05 1508
6416.81 1565
6417.57 1500
6418.32 1378
6419.08 1325
6419.83 1354
6420.59 1366
6421.35 1451
6422.10 1474
6422.86 1373
6423.62 1434
6424.37 1428
6425.13 1317
6425.89 1385
6426.64 1370
6427.40 1411
6428.15 1379
6428.91 1300
6429.67 1408
6430.42 1479
6431.18 1395
6431.94 1341
6432.70 1365
6433.45 1449
6434.21 1529
6434.97 1436
6435.72 1419
6436.48 1502
6437.24 1416
6437.99 1472
6438.75 1476
6439.51 1558
6440.27 1605
6441.02 1485
6441.78 1526
6442.54 1503
6443.30 1485
6444.05 1484
6444.81 1560
6445.57 1560
6446.33 1533
6447.08 1429
6447.84 1535
6448.60 1521
6449.36 1498
6450.12 1452
6450.87 1518
6451.63 1518
6452.39 1518
6453.15 1558
6453.91 1586
6454.66 1647
6455.42 1636
6456.18 1661
6456.94 1698
6457.70 1576
6458.46 1641
6459.21 1658
6459.97 1537
6460.73 1727
6461.49 1802
6462.25 1713
6463.01 1702
6463.77 1822
6464.52 1861
6465.28 1845
6466.04 1787
6466.80 1794
6467.56 1829
6468.32 1935
6469.08 1893
6469.84 1839
6470.60 1955
6471.36 1869
6472.11 1911
6472.87 1969
6473.63 2041
6474.39 2000
6475.15 2004
6475.91 2142
6476.67 2051
6477.43 2019
6478.19 2017
6478.95 2069
6479.71 2243
6480.47 2228
6481.23 2226
6481.99 2288
6482.75 2225
6483.51 2260
6484.27 2175
6485.03 2375
6485.79 2426
6486.55 2366
6487.31 2386
6488.07 2400
6488.83 2377
6489.59 2486
6490.35 2531
6491.11 2565
6491.87 2614
6492.63 2512
6493.39 2599
6494.15 2615
6494.91 2625
6495.67 2937
6496.43 3109
6497.19 3084
6497.95 3323
6498.71 3322
6499.48 3300
6500.24 3318
6501.00 3523
6501.76 3364
6502.52 3487
6503.28 3435
6504.04 3399
6504.80 3501
6505.56 3539
6506.32 3299
6507.09 3391
6507.85 3348
6508.61 3592
6509.37 3629
6510.13 3608
6510.89 3673
6511.65 3700
6512.42 3684
6513.18 3847
6513.94 4040
6514.70 4138
6515.46 4219
6516.22 4188
6516.99 4146
6517.75 4116
6518.51 4185
6519.27 4156
6520.03 4135
6520.80 4242
6521.56 4308
6522.32 4405
6523.08 4338
6523.84 4394
6524.61 4482
6525.37 4743
6526.13 5085
6526.89 5377
6527.66 5582
6528.42 5844
6529.18 6227
6529.94 6646
6530.71 6792
6531.47 7175
6532.23 7548
6533.00 7584
6533.76 7691
6534.52 7707
6535.28 7542
6536.05 7667
6536.81 8356
6537.57 9271
6538.34 10685
6539.10 12657
6539.86 14888
6540.63 17281
6541.39 18693
6542.15 19348
6542.92 18808
6543.68 17655
6544.44 15707
6545.21 13621
6545.97 11348
6546.73 9396
6547.50 7643
6548.26 6509
6549.02 5615
6549.79 4934
6550.55 4363
6551.31 4089
6552.08 3890
6552.84 3660
6553.61 3682
6554.37 3605
6555.13 3404
6555.90 3463
6556.66 3422
6557.43 3406
6558.19 3412
6558.96 3061
6559.72 2968
6560.48 3191
6561.25 3062
6562.01 2978
6562.78 2889
6563.54 2939
6564.31 3032
6565.07 3063
6565.84 3285
6566.60 3384
6567.37 3298
6568.13 3634
6568.90 3730
6569.66 3729
6570.43 3737
6571.19 3716
6571.96 3788
6572.72 3653
6573.49 3529
6574.25 3673
6575.02 3839
6575.78 3870
6576.55 3869
6577.31 3776
6578.08 3893
6578.84 4187
6579.61 4376
6580.37 4544
6581.14 4587
6581.91 4377
6582.67 4305
6583.44 4253
6584.20 4059
6584.97 4136
6585.73 3974
6586.50 4083
6587.27 3941
6588.03 3887
6588.80 3699
6589.56 3890
6590.33 3746
6591.10 3653
6591.86 3702
6592.63 3701
6593.39 3953
6594.16 3977
6594.93 4047
6595.69 4454
6596.46 4598
6597.23 4819
6597.99 5116
6598.76 5363
6599.53 5399
6600.29 5267
6601.06 5138
6601.83 5154
6602.59 4979
6603.36 4701
6604.13 4271
6604.89 4120
6605.66 3942
6606.43 3618
6607.20 3467
6607.96 3555
6608.73 3694
6609.50 3478
6610.26 3404
6611.03 3457
6611.80 3440
6612.57 3549
6613.33 3658
6614.10 3739
6614.87 3605
6615.64 3687
6616.40 3508
6617.17 3400
6617.94 3275
6618.71 3146
6619.48 3048
6620.24 2993
6621.01 2877
6621.78 2770
6622.55 2821
6623.32 2910
6624.08 2798
6624.85 2743
6625.62 2615
6626.39 2751
6627.16 2679
6627.92 2488
6628.69 2549
6629.46 2634
6630.23 2681
6631.00 2552
6631.77 2483
6632.54 2456
6633.30 2492
6634.07 2584
6634.84 2544
6635.61 2725
6636.38 2813
6637.15 3041
6637.92 3156
6638.69 3187
6639.45 3341
6640.22 3341
6640.99 3203
6641.76 3167
6642.53 2998
6643.30 2937
6644.07 2838
6644.84 2635
6645.61 2620
6646.38 2421
6647.15 2416
6647.92 2388
6648.69 2420
6649.46 2321
6650.22 2356
6650.99 2296
6651.76 2318
6652.53 2249
6653.30 2321
6654.07 2311
6654.84 2241
6655.61 2290
6656.38 2367
6657.15 2364
6657.92 2389
6658.69 2409
6659.46 2390
6660.23 2342
6661.00 2320
6661.77 2192
6662.54 2140
6663.31 2179
6664.09 2178
6664.86 2233
6665.63 2217
6666.40 2152
6667.17 2098
6667.94 2147
6668.71 2263
6669.48 2296
6670.25 2229
6671.02 2070
6671.79 2109
6672.56 2107
6673.33 2131
6674.10 2241
6674.88 2151
6675.65 2257
6676.42 2106
6677.19 2055
6677.96 2138
6678.73 2163
6679.50 2157
6680.27 2167
6681.05 2174
6681.82 2218
6682.59 2147
6683.36 2158
6684.13 2129
6684.90 2098
6685.67 2227
6686.45 2328
6687.22 2431
6687.99 2394
6688.76 2431
6689.53 2485
6690.31 2434
6691.08 2547
6691.85 2461
6692.62 2348
6693.39 2090
6694.17 2227
6694.94 2059
6695.71 1899
6696.48 1973
6697.25 2007
6698.03 2066
6698.80 1732
6699.57 1840
6700.34 1910
6701.12 1879
6701.89 1923
6702.66 1784
6703.43 1815
6704.21 1864
6704.98 1891
6705.75 1861
6706.53 1882
6707.30 1862
6708.07 1813
6708.84 1879
6709.62 1876
6710.39 1937
6711.16 1856
6711.94 1886
6712.71 1861
6713.48 1860
6714.26 1761
6715.03 1850
6715.80 1797
6716.58 1712
6717.35 1697
6718.12 1789
6718.90 1724
6719.67 1675
6720.45 1705
6721.22 1755
6721.99 1706
6722.77 1710
6723.54 1721
6724.31 1689
6725.09 1631
6725.86 1611
6726.64 1596
6727.41 1693
6728.18 1772
6728.96 1625
6729.73 1606
6730.51 1628
6731.28 1697
6732.06 1704
6732.83 1567
6733.60 1679
6734.38 1842
6735.15 1648
6735.93 1565
6736.70 1730
6737.48 1697
6738.25 1716
6739.03 1678
6739.80 1674
6740.58 1683
6741.35 1761
6742.13 1755
6742.90 1907
6743.68 1823
6744.45 1798
6745.23 1822
6746.00 1710
6746.78 1842
6747.55 1687
6748.33 1799
6749.10 1789
6749.88 1789
6750.65 1813
6751.43 1874
6752.20 1976
6752.98 2032
6753.75 2155
6754.53 2199
6755.31 2286
6756.08 2275
6756.86 2381
6757.63 2392
6758.41 2425
6759.19 2302
6759.96 2067
6760.74 2028
6761.51 1959
6762.29 1889
6763.07 1761
6763.84 1773
6764.62 1724
6765.39 1774
6766.17 1848
6766.95 1750
6767.72 1765
6768.50 1728
6769.28 1731
6770.05 1839
6770.83 1754
6771.61 1721
6772.38 1771
6773.16 1699
6773.94 1660
6774.71 1628
6775.49 1623
6776.27 1621
6777.04 1518
6777.82 1643
6778.60 1658
6779.37 1587
6780.15 1710
6780.93 1664
6781.71 1607
6782.48 1685
6783.26 1615
6784.04 1695
6784.81 1569
6785.59 1570
6786.37 1665
6787.15 1621
6787.92 1582
6788.70 1580
6789.48 1584
6790.26 1556
6791.04 1534
6791.81 1585
6792.59 1607
6793.37 1473
6794.15 1506
6794.92 1547
6795.70 1533
6796.48 1485
6797.26 1509
6798.04 1533
6798.81 1493
6799.59 1429
6800.37 1538
6801.15 1422
6801.93 1429
6802.71 1538
6803.48 1485
6804.26 1555
6805.04 1523
6805.82 1565
6806.60 1593
6807.38 1492
6808.16 1580
6808.94 1549
6809.71 1603
6810.49 1504
6811.27 1519
6812.05 1502
6812.83 1483
6813.61 1492
6814.39 1421
6815.17 1511
6815.95 1519
6816.73 1467
6817.50 1467
6818.28 1510
6819.06 1491
6819.84 1528
6820.62 1513
6821.40 1542
6822.18 1570
6822.96 1631
6823.74 1608
6824.52 1580
6825.30 1600
6826.08 1531
6826.86 1592
6827.64 1480
6828.42 1489
6829.20 1537
6829.98 1466
6830.76 1632
6831.54 1560
6832.32 1602
6833.10 1551
6833.88 1612
6834.66 1609
6835.44 1675
6836.22 1712
6837.00 1555
6837.78 1521
6838.56 1556
6839.34 1549
6840.12 1730
6840.90 1671
6841.68 1584
6842.46 1540
6843.24 1631
6844.03 1580
6844.81 1485
6845.59 1457
6846.37 1488
6847.15 1539
6847.93 1595
6848.71 1548
6849.49 1676
6850.27 1780
6851.05 1720
6851.84 1882
6852.62 2148
6853.40 2354
6854.18 2806
6854.96 3220
6855.74 3403
6856.52 3484
6857.30 3418
6858.09 3486
6858.87 3290
6859.65 3046
6860.43 2843
6861.21 2556
6861.99 2110
6862.78 2042
6863.56 2056
6864.34 1959
6865.12 1931
6865.90 1750
6866.69 1703
6867.47 1768
6868.25 1781
6869.03 1835
6869.82 1852
6870.60 1859
6871.38 1989
6872.16 1964
6872.94 1967
6873.73 2005
6874.51 1885
6875.29 1963
6876.07 1869
6876.86 1738
6877.64 1748
6878.42 1904
6879.21 1773
6879.99 1766
6880.77 1882
6881.55 1861
6882.34 1869
6883.12 2035
6883.90 2130
6884.69 2083
6885.47 2076
6886.25 2180
6887.04 2272
6887.82 2212
6888.60 2367
6889.39 2267
6890.17 2578
6890.95 2715
6891.74 3144
6892.52 3454
6893.30 3533
6894.09 3453
6894.87 3559
6895.65 3494
6896.44 3283
6897.22 3058
6898.01 2682
6898.79 2493
6899.57 2341
6900.36 2300
6901.14 2295
6901.93 2236
6902.71 2352
6903.49 2293
6904.28 2324
6905.06 2307
6905.85 2262
6906.63 2178
6907.42 2194
6908.20 2343
6908.98 2396
6909.77 2329
6910.55 2487
6911.34 2532
6912.12 2406
6912.91 2386
6913.69 2295
6914.48 2258
6915.26 2235
6916.05 2165
6916.83 2199
6917.62 2192
6918.40 2274
6919.19 2159
6919.97 2143
6920.76 2240
6921.54 2195
6922.33 2157
6923.11 2277
6923.90 2305
6924.68 2188
6925.47 2291
6926.25 2263
6927.04 2192
6927.82 2248
6928.61 2323
6929.40 2245
6930.18 2388
6930.97 2363
6931.75 2324
6932.54 2381
6933.32 2446
6934.11 2429
6934.90 2432
6935.68 2412
6936.47 2532
6937.25 2497
6938.04 2453
6938.83 2548
6939.61 2526
6940.40 2640
6941.19 2649
6941.97 2647
6942.76 2762
6943.54 2916
6944.33 2978
6945.12 3172
6945.90 3386
6946.69 3736
6947.48 3748
6948.26 3778
6949.05 3845
6949.84 3992
6950.62 3991
6951.41 3861
6952.20 4031
6952.99 4019
6953.77 3902
6954.56 3855
6955.35 3646
6956.13 3616
6956.92 3587
6957.71 3553
6958.50 3460
6959.28 3568
6960.07 3532
6960.86 3434
6961.64 3597
6962.43 3739
6963.22 3599
6964.01 3529
6964.80 3609
6965.58 3653
6966.37 3708
6967.16 3833
6967.95 3848
6968.73 3873
6969.52 3839
6970.31 3949
6971.10 4063
6971.89 4457
6972.67 4502
6973.46 4728
6974.25 5023
6975.04 5296
6975.83 5288
6976.62 5529
6977.40 5491
6978.19 5644
6978.98 5500
6979.77 5403
6980.56 5346
6981.35 5197
6982.13 5369
6982.92 5485
6983.71 5793
6984.50 6048
6985.29 6967
6986.08 7838
6986.87 9376
6987.66 11966
6988.45 15276
6989.23 18785
6990.02 21351
6990.81 23357
6991.60 24059
6992.39 24305
6993.18 22840
6993.97 20523
6994.76 17664
6995.55 14829
6996.34 12256
6997.13 10114
6997.92 8316
6998.71 6996
6999.50 5991
7000.29 5336
7001.07 4774
7001.86 4400
7002.65 4422
7003.44 4288
7004.23 4273
7005.02 4529
7005.81 4390
7006.60 4284
7007.39 4292
7008.18 4052
7008.97 3963
7009.76 3651
7010.55 3359
7011.34 3113
7012.14 2930
7012.93 2816
7013.72 2724
7014.51 2904
7015.30 2759
7016.09 2900
7016.88 2928
7017.67 3104
7018.46 3198
7019.25 3346
7020.04 3326
7020.83 3220
7021.62 3129
7022.41 3038
7023.20 2944
7024.00 3009
7024.79 3012
7025.58 3015
7026.37 2881
7027.16 3066
7027.95 3298
7028.74 3458
7029.53 3352
7030.32 3346
7031.12 3493
7031.91 3398
7032.70 3289
7033.49 3001
7034.28 2891
7035.07 2856
7035.87 2721
7036.66 2622
7037.45 2611
7038.24 2550
7039.03 2560
7039.82 2501
7040.62 2438
7041.41 2596
7042.20 2652
7042.99 2578
7043.78 2587
7044.58 2744
7045.37 2774
7046.16 2911
7046.95 2904
7047.75 2858
7048.54 2876
7049.33 2905
7050.12 2976
7050.92 3049
7051.71 3035
7052.50 2931
7053.29 3100
7054.09 3361
7054.88 3385
7055.67 3379
7056.46 3376
7057.26 3336
7058.05 3181
7058.84 2949
7059.64 2873
7060.43 2838
7061.22 2526
7062.02 2567
7062.81 2459
7063.60 2516
7064.39 2677
7065.19 2586
7065.98 2699
7066.77 2638
7067.57 2504
7068.36 2484
7069.16 2439
7069.95 2375
7070.74 2451
7071.54 2349
7072.33 2251
7073.12 2112
7073.92 2166
7074.71 2176
7075.51 2139
7076.30 2113
7077.09 2044
7077.89 2078
7078.68 1981
7079.48 1950
7080.27 1927
7081.06 1777
7081.86 1798
7082.65 1875
7083.45 1830
7084.24 1934
7085.04 1911
7085.83 1773
7086.62 1790
7087.42 1793
7088.21 1722
7089.01 1778
7089.80 1863
7090.60 1771
7091.39 1625
7092.19 1645
7092.98 1568
7093.78 1633
7094.57 1586
7095.37 1551
7096.16 1534
7096.96 1593
7097.75 1637
7098.55 1532
7099.34 1497
7100.14 1518
7100.93 1570
7101.73 1640
7102.52 1542
7103.32 1514
7104.11 1519
7104.91 1469
7105.71 1554
7106.50 1489
7107.30 1465
7108.09 1402
7108.89 1463
7109.68 1414
7110.48 1478
7111.28 1432
7112.07 1339
7112.87 1335
7113.66 1272
7114.46 1288
7115.26 1417
7116.05 1325
7116.85 1269
7117.65 1348
7118.44 1395
7119.24 1385
7120.03 1429
7120.83 1371
7121.63 1452
7122.42 1416
7123.22 1440
7124.02 1413
7124.81 1323
7125.61 1412
7126.41 1328
7127.20 1316
7128.00 1313
7128.80 1218
7129.59 1306
7130.39 1300
7131.19 1391
7131.99 1360
7132.78 1336
7133.58 1417
7134.38 1324
7135.17 1398
7135.97 1448
7136.77 1402
7137.57 1440
7138.36 1427
7139.16 1432
7139.96 1315
7140.76 1279
7141.55 1352
7142.35 1321
7143.15 1192
7143.95 1241
7144.74 1219
7145.54 1171
7146.34 1174
7147.14 1154
7147.94 1177
7148.73 1281
7149.53 1202
7150.33 1154
7151.13 1112
7151.93 1154
7152.72 1135
7153.52 1161
7154.32 1125
7155.12 1247
7155.92 1182
7156.72 1094
7157.51 1130
7158.31 1159
7159.11 1088
7159.91 1164
7160.71 1212
7161.51 1279
7162.31 1186
7163.11 1182
7163.90 1227
7164.70 1184
7165.50 1214
7166.30 1039
7167.10 1031
7167.90 1073
7168.70 1111
7169.50 1137
7170.30 1015
7171.10 996
7171.90 987
7172.69 1122
7173.49 1069
7174.29 993
7175.09 1054
7175.89 1059
7176.69 1085
7177.49 1107
7178.29 1018
7179.09 1010
7179.89 1049
7180.69 1009
7181.49 972
7182.29 945
7183.09 989
7183.89 979
7184.69 945
7185.49 905
7186.29 932
7187.09 992
7187.89 981
7188.69 926
7189.49 954
7190.29 983
7191.09 990
7191.89 943
7192.69 905
7193.49 1062
7194.29 1008
7195.09 924
7195.89 942
7196.70 985
7197.50 976
7198.30 920
7199.10 926
7199.90 955
7200.70 973
7201.50 951
7202.30 1005
7203.10 963
7203.90 993
7204.70 945
7205.51 912
7206.31 917
7207.11 852
7207.91 906
7208.71 1038
7209.51 959
7210.31 950
7211.12 877
7211.92 861
7212.72 846
7213.52 850
7214.32 878
7215.12 858
7215.92 821
7216.73 952
7217.53 846
7218.33 873
7219.13 837
7219.93 906
7220.74 900
7221.54 785
7222.34 828
7223.14 890
7223.94 890
7224.75 909
7225.55 811
7226.35 861
7227.15 894
7227.96 882
7228.76 913
7229.56 936
7230.36 920
7231.17 852
7231.97 814
7232.77 912
7233.57 921
7234.38 855
7235.18 920
7235.98 882
7236.79 915
7237.59 893
7238.39 892
7239.19 863
7240.00 895
7240.80 827
7241.60 854
7242.41 859
7243.21 911
7244.01 889
7244.82 903
7245.62 886
7246.42 871
7247.23 864
7248.03 899
7248.83 953
7249.64 890
7250.44 888
7251.25 952
7252.05 940
7252.85 853
7253.66 915
7254.46 879
7255.27 892
7256.07 845
7256.87 864
7257.68 932
7258.48 1019
7259.29 943
7260.09 877
7260.89 914
7261.70 884
7262.50 870
7263.31 913
7264.11 1009
7264.92 974
7265.72 972
7266.53 1027
7267.33 982
7268.13 900
7268.94 936
7269.74 897
7270.55 950
7271.35 975
7272.16 986
7272.96 900
7273.77 981
7274.57 865
7275.38 863
7276.18 883
7276.99 898
7277.79 969
7278.60 981
7279.40 967
7280.21 927
7281.01 1035
7281.82 966
7282.63 941
7283.43 935
7284.24 966
7285.04 1034
7285.85 1028
7286.65 1104
7287.46 1256
7288.27 1393
7289.07 1530
7289.88 1473
7290.68 1576
7291.49 1436
7292.29 1476
7293.10 1464
7293.91 1290
7294.71 1144
7295.52 1076
7296.33 986
7297.13 953
7297.94 934
7298.74 941
7299.55 975
7300.36 924
7301.16 889
7301.97 882
7302.78 903
7303.58 938
7304.39 1029
7305.20 973
7306.00 961
7306.81 920
7307.62 888
7308.42 886
7309.23 897
7310.04 943
7310.84 937
7311.65 1021
7312.46 943
7313.27 974
7314.07 984
7314.88 944
7315.69 980
7316.50 983
7317.30 1124
7318.11 1084
7318.92 1025
7319.72 998
7320.53 1029
7321.34 1262
7322.15 1230
7322.96 1281
7323.76 1277
7324.57 1391
7325.38 1356
7326.19 1227
7326.99 1241
7327.80 1186
7328.61 1150
7329.42 1086
7330.23 1039
7331.03 1044
7331.84 990
7332.65 1012
7333.46 973
7334.27 949
7335.08 941
7335.88 916
7336.69 953
7337.50 1068
7338.31 1001
7339.12 949
7339.93 980
7340.74 1024
7341.54 1013
7342.35 939
7343.16 910
7343.97 927
7344.78 952
7345.59 891
7346.40 893
7347.21 881
7348.02 966
7348.82 972
7349.63 951
7350.44 911
7351.25 943
7352.06 865
7352.87 917
7353.68 903
7354.49 822
7355.30 948
7356.11 850
7356.92 906
7357.73 947
7358.54 900
7359.35 900
7360.16 928
7360.97 852
7361.78 887
7362.59 933
7363.40 902
7364.21 878
7365.02 809
7365.83 926
7366.64 918
7367.45 874
7368.26 812
7369.07 863
7369.88 809
7370.69 793
7371.50 785
7372.31 861
7373.12 856
7373.93 822
7374.74 870
7375.55 847
7376.36 826
7377.17 831
7377.98 835
7378.79 882
7379.60 853
7380.42 826
7381.23 858
7382.04 828
7382.85 781
7383.66 883
7384.47 925
7385.28 864
7386.09 814
7386.90 838
7387.71 866
7388.53 803
7389.34 778
7390.15 757
7390.96 778
7391.77 771
7392.58 774
7393.39 761
7394.21 859
7395.02 813
7395.83 790
7396.64 783
7397.45 777
7398.27 739
7399.08 714
7399.89 810
7400.70 738
7401.51 775
7402.33 796
7403.14 845
7403.95 853
7404.76 821
7405.57 867
7406.39 796
7407.20 854
7408.01 902
7408.82 875
7409.64 811
7410.45 836
7411.26 806
7412.07 844
7412.89 770
7413.70 748
7414.51 880
7415.32 790
7416.14 737
7416.95 797
7417.76 815
7418.58 779
7419.39 795
7420.20 800
7421.02 850
7421.83 774
7422.64 774
7423.45 755
7424.27 796
7425.08 765
7425.89 717
7426.71 821
7427.52 861
7428.33 810
7429.15 757
7429.96 851
7430.78 813
7431.59 794
7432.40 827
7433.22 772
7434.03 777
7434.84 857
7435.66 816
7436.47 822
7437.29 787
7438.10 860
7438.91 802
7439.73 813
7440.54 780
7441.36 768
7442.17 788
7442.99 766
7443.80 773
7444.61 786
7445.43 877
7446.24 732
7447.06 736
7447.87 770
7448.69 711
7449.50 797
7450.32 795
7451.13 773
7451.95 769
7452.76 759
7453.58 796
7454.39 785
7455.21 836
7456.02 791
7456.84 817
7457.65 825
7458.47 824
7459.28 783
7460.10 763
7460.91 827
7461.73 776
7462.54 806
7463.36 796
7464.17 765
7464.99 774
7465.80 843
7466.62 770
7467.44 790
7468.25 828
7469.07 867
7469.88 799
7470.70 742
7471.51 775
7472.33 740
7473.15 793
7473.96 834
7474.78 840
7475.59 792
7476.41 735
7477.23 764
7478.04 789
7478.86 806
7479.67 757
7480.49 735
7481.31 782
7482.12 725
7482.94 780
7483.76 724
7484.57 757
7485.39 714
7486.21 669
7487.02 653
7487.84 829
7488.66 766
7489.47 690
7490.29 719
7491.11 698
7491.92 716
7492.74 739
7493.56 740
7494.38 755
7495.19 714
7496.01 765
7496.83 774
7497.64 749
7498.46 784
7499.28 734
7500.10 746
7500.91 721
7501.73 744
7502.55 734
7503.37 821
7504.18 726
7505.00 750
7505.82 755
7506.64 732
7507.46 662
7508.27 702
7509.09 754
7509.91 741
7510.73 693
7511.55 712
7512.36 822
7513.18 757
7514.00 705
7514.82 717
7515.64 657
7516.45 666
7517.27 702
7518.09 723
7518.91 696
7519.73 686
7520.55 770
7521.37 718
7522.18 755
7523.00 717
7523.82 708
7524.64 677
7525.46 757
7526.28 748
7527.10 728
7527.92 707
7528.74 743
7529.55 776
7530.37 749
7531.19 782
7532.01 793
7532.83 762
7533.65 775
7534.47 711
7535.29 718
7536.11 768
7536.93 750
7537.75 694
7538.57 753
7539.39 745
7540.21 765
7541.03 775
7541.84 730
7542.66 757
7543.48 756
7544.30 732
7545.12 730
7545.94 731
7546.76 729
7547.58 743
7548.40 737
7549.22 760
7550.04 690
7550.86 729
7551.68 766
7552.51 701
7553.33 699
7554.15 706
7554.97 735
7555.79 717
7556.61 731
7557.43 708
7558.25 696
7559.07 691
7559.89 710
7560.71 722
7561.53 759
7562.35 732
7563.17 752
7563.99 778
7564.81 786
7565.64 735
7566.46 658
7567.28 672
7568.10 721
7568.92 777
7569.74 775
7570.56 783
7571.38 803
7572.21 703
7573.03 701
7573.85 729
7574.67 766
7575.49 758
7576.31 731
7577.13 688
7577.96 725
7578.78 727
7579.60 720
7580.42 666
7581.24 715
7582.07 712
7582.89 702
7583.71 712
7584.53 734
7585.35 734
7586.18 699
7587.00 741
7587.82 752
7588.64 821
7589.46 829
7590.29 774
7591.11 698
7591.93 711
7592.75 728
7593.58 769
7594.40 764
7595.22 784
7596.04 778
7596.87 773
7597.69 835
7598.51 829
7599.34 784
7600.16 797
7600.98 782
7601.80 813
7602.63 844
7603.45 872
7604.27 903
7605.10 846
7605.92 795
7606.74 793
7607.57 845
7608.39 856
7609.21 898
7610.04 857
7610.86 886
7611.68 933
7612.51 830
7613.33 829
7614.15 770
7614.98 823
7615.80 853
7616.62 859
7617.45 832
7618.27 784
7619.10 770
7619.92 848
7620.74 936
7621.57 863
7622.39 862
7623.22 957
7624.04 977
7624.86 946
7625.69 862
7626.51 837
7627.34 850
7628.16 846
7628.99 761
7629.81 824
7630.64 874
7631.46 875
7632.28 817
7633.11 799
7633.93 891
7634.76 917
7635.58 894
7636.41 944
7637.23 967
7638.06 947
7638.88 1004
7639.71 1015
7640.53 946
7641.36 874
7642.18 850
7643.01 805
7643.83 775
7644.66 750
7645.48 714
7646.31 690
7647.14 729
7647.96 725
7648.79 784
7649.61 739
7650.44 799
7651.26 813
7652.09 786
7652.91 756
7653.74 825
7654.57 849
7655.39 781
7656.22 737
7657.04 750
7657.87 765
7658.70 700
7659.52 730
7660.35 846
7661.17 830
7662.00 708
7662.83 735
7663.65 731
7664.48 749
7665.31 739
7666.13 729
7666.96 668
7667.79 783
7668.61 763
7669.44 664
7670.27 724
7671.09 714
7671.92 683
7672.75 671
7673.57 686
7674.40 633
7675.23 672
7676.05 656
7676.88 653
7677.71 621
7678.53 650
7679.36 630
7680.19 698
7681.02 734
7681.84 657
7682.67 671
7683.50 689
7684.33 674
7685.15 651
7685.98 648
7686.81 704
7687.64 824
7688.46 709
7689.29 696
7690.12 649
7690.95 736
7691.77 670
7692.60 649
7693.43 629
7694.26 674
7695.09 695
7695.91 635
7696.74 674
7697.57 727
7698.40 711
7699.23 663
7700.06 690
7700.88 649
7701.71 657
7702.54 714
7703.37 634
7704.20 705
7705.03 700
7705.85 808
7706.68 799
7707.51 689
7708.34 695
7709.17 678
7710.00 653
7710.83 646
7711.66 693
7712.48 715
7713.31 699
7714.14 651
7714.97 667
7715.80 671
7716.63 661
7717.46 602
7718.29 641
7719.12 735
7719.95 726
7720.78 694
7721.61 678
7722.44 644
7723.27 649
7724.09 637
7724.92 710
7725.75 712
7726.58 652
7727.41 673
7728.24 707
7729.07 669
7729.90 651
7730.73 621
7731.56 724
7732.39 670
7733.22 677
7734.05 696
7734.88 666
7735.71 666
7736.54 648
7737.37 603
7738.20 591
7739.03 666
7739.86 620
7740.70 638
7741.53 692
7742.36 722
7743.19 746
7744.02 686
7744.85 641
7745.68 719
7746.51 755
7747.34 704
7748.17 652
7749.00 624
7749.83 700
7750.66 786
7751.50 732
7752.33 729
7753.16 707
7753.99 720
7754.82 708
7755.65 753
7756.48 770
7757.31 696
7758.15 756
7758.98 693
7759.81 659
7760.64 666
7761.47 697
7762.30 667
7763.13 688
7763.97 694
7764.80 663
7765.63 686
7766.46 623
7767.29 669
7768.13 644
7768.96 657
7769.79 692
7770.62 798
7771.45 752
7772.29 689
7773.12 749
7773.95 771
7774.78 797
7775.62 800
7776.45 726
7777.28 724
7778.11 716
7778.95 756
7779.78 711
7780.61 731
7781.44 714
7782.28 666
7783.11 729
7783.94 695
7784.77 687
7785.61 718
7786.44 715
7787.27 724
7788.11 705
7788.94 697
7789.77 636
7790.61 731
7791.44 735
7792.27 718
7793.10 747
7793.94 722
7794.77 658
7795.60 753
7796.44 728
7797.27 761
7798.11 686
7798.94 721
7799.77 733
7800.61 636
7801.44 690
7802.27 758
7803.11 724
7803.94 717
7804.78 787
7805.61 721
7806.44 785
7807.28 757
7808.11 792
7808.95 764
7809.78 811
7810.61 836
7811.45 770
7812.28 824
7813.12 852
7813.95 832
7814.79 836
7815.62 818
7816.45 868
7817.29 863
7818.12 894
7818.96 975
7819.79 1046
7820.63 1120
7821.46 1091
7822.30 1144
7823.13 1023
7823.97 1044
7824.80 983
7825.64 1036
7826.47 963
7827.31 888
7828.14 925
7828.98 877
7829.81 881
7830.65 937
7831.48 945
7832.32 948
7833.15 1055
7833.99 1033
7834.83 942
7835.66 910
7836.50 904
7837.33 922
7838.17 950
7839.00 889
7839.84 897
7840.68 926
7841.51 972
7842.35 1025
7843.18 981
7844.02 970
7844.86 952
7845.69 869
7846.53 892
7847.36 939
7848.20 1005
7849.04 959
7849.87 870
7850.71 831
7851.55 852
7852.38 939
7853.22 885
7854.05 879
7854.89 867
7855.73 896
7856.56 874
7857.40 919
7858.24 939
7859.08 923
7859.91 914
7860.75 915
7861.59 948
7862.42 935
7863.26 946
7864.10 878
7864.93 884
7865.77 987
7866.61 999
7867.45 901
7868.28 1009
7869.12 996
7869.96 937
7870.80 880
7871.63 885
7872.47 927
7873.31 915
7874.15 907
7874.98 934
7875.82 929
7876.66 826
7877.50 853
7878.33 878
7879.17 925
7880.01 886
7880.85 950
7881.69 972
7882.52 1065
7883.36 1191
7884.20 1172
7885.04 1118
7885.88 1197
7886.71 1268
7887.55 1290
7888.39 1274
7889.23 1308
7890.07 1234
7890.91 1139
7891.75 1172
7892.58 1098
7893.42 1046
7894.26 984
7895.10 1023
7895.94 1061
7896.78 1014
7897.62 934
7898.46 981
7899.29 958
7900.13 872
7900.97 877
7901.81 922
7902.65 909
7903.49 927
7904.33 876
7905.17 957
7906.01 863
7906.85 911
7907.69 861
7908.53 815
7909.37 865
7910.21 855
7911.04 785
7911.88 773
7912.72 806
7913.56 830
7914.40 808
7915.24 778
7916.08 820
7916.92 777
7917.76 860
7918.60 778
7919.44 757
7920.28 783
7921.12 839
7921.96 944
7922.80 862
7923.64 922
7924.48 898
7925.32 893
7926.16 871
7927.01 844
7927.85 786
7928.69 786
7929.53 746
7930.37 709
7931.21 754
7932.05 756
7932.89 763
7933.73 763
7934.57 727
7935.41 710
7936.25 714
7937.09 714
7937.93 778
7938.78 753
7939.62 734
7940.46 739
7941.30 750
7942.14 811
7942.98 734
7943.82 783
7944.66 782
7945.51 732
7946.35 765
7947.19 691
7948.03 711
7948.87 828
7949.71 754
7950.56 811
7951.40 828
7952.24 751
7953.08 838
7953.92 775
7954.76 788
7955.61 742
7956.45 826
7957.29 816
7958.13 827
7958.97 755
7959.82 703
7960.66 750
7961.50 841
7962.34 836
7963.19 810
7964.03 715
7964.87 683
7965.71 755
7966.56 762
7967.40 753
7968.24 799
7969.08 798
7969.93 839
7970.77 832
7971.61 854
7972.45 849
7973.30 808
7974.14 845
7974.98 862
7975.83 769
7976.67 741
7977.51 774
7978.36 781
7979.20 743
7980.04 697
7980.89 670
7981.73 699
7982.57 677
7983.42 676
7984.26 623
7985.10 649
7985.95 709
7986.79 717
7987.63 677
7988.48 709
7989.32 735
7990.16 741
7991.01 702
7991.85 623
7992.70 700
7993.54 686
7994.38 710
7995.23 667
7996.07 672
7996.92 653
7997.76 687
7998.60 644
7999.45 640
8000.29 705
8001.14 643
8001.98 628
8002.83 707
8003.67 671
8004.52 691
8005.36 659
8006.20 678
8007.05 679
8007.89 691
8008.74 620
8009.58 612
8010.43 646
8011.27 585
8012.12 663
8012.96 665
8013.81 673
8014.65 650
8015.50 667
8016.34 676
8017.19 602
8018.03 679
8018.88 665
8019.72 649
8020.57 693
8021.42 673
8022.26 660
8023.11 613
8023.95 596
8024.80 647
8025.64 596
8026.49 683
8027.33 650
8028.18 614
8029.03 652
8029.87 623
8030.72 631
8031.56 615
8032.41 638
8033.26 623
8034.10 596
8034.95 548
8035.79 605
8036.64 594
8037.49 570
8038.33 519
8039.18 558
8040.03 568
8040.87 564
8041.72 577
8042.57 635
8043.41 639
8044.26 571
8045.11 596
8045.95 663
8046.80 562
8047.65 598
8048.49 593
8049.34 603
8050.19 588
8051.03 574
8051.88 613
8052.73 696
8053.58 712
8054.42 620
8055.27 646
8056.12 629
8056.96 604
8057.81 604
8058.66 615
8059.51 655
8060.35 616
8061.20 642
8062.05 562
8062.90 632
8063.74 587
8064.59 594
8065.44 690
8066.29 646
8067.14 588
8067.98 631
8068.83 587
8069.68 592
8070.53 582
8071.38 575
8072.22 646
8073.07 609
8073.92 592
8074.77 601
8075.62 572
8076.46 634
8077.31 657
8078.16 582
8079.01 619
8079.86 620
8080.71 669
8081.56 562
8082.40 651
8083.25 592
8084.10 593
8084.95 588
8085.80 592
8086.65 574
8087.50 553
8088.35 540
8089.19 571
8090.04 574
8090.89 604
8091.74 625
8092.59 608
8093.44 599
8094.29 626
8095.14 630
8095.99 608
8096.84 631
8097.69 685
8098.54 624
8099.39 648
8100.24 598
8101.09 620
8101.94 591
8102.79 592
8103.63 651
8104.48 573
8105.33 548
8106.18 602
8107.03 584
8107.88 648
8108.73 595
8109.58 568
8110.43 620
8111.28 613
8112.14 644
8112.99 582
8113.84 559
8114.69 648
8115.54 631
8116.39 575
8117.24 645
8118.09 662
8118.94 648
8119.79 631
8120.64 629
8121.49 642
8122.34 619
8123.19 582
8124.04 632
8124.89 638
8125.74 626
8126.60 666
8127.45 681
8128.30 692
8129.15 579
8130.00 659
8130.85 666
8131.70 681
8132.55 675
8133.40 668
8134.26 628
8135.11 709
8135.96 648
8136.81 636
8137.66 641
8138.51 620
8139.37 658
8140.22 595
8141.07 611
8141.92 630
8142.77 663
8143.62 720
8144.48 650
8145.33 669
8146.18 670
8147.03 659
8147.88 627
8148.74 662
8149.59 716
8150.44 696
8151.29 707
8152.15 707
8153.00 686
8153.85 690
8154.70 677
8155.56 697
8156.41 739
8157.26 783
8158.11 753
8158.97 766
8159.82 766
8160.67 862
8161.52 836
8162.38 727
8163.23 784
8164.08 809
8164.94 822
8165.79 765
8166.64 712
8167.49 687
8168.35 702
8169.20 666
8170.05 666
8170.91 616
8171.76 618
8172.61 669
8173.47 577
8174.32 627
8175.17 703
8176.03 617
8176.88 713
8177.74 717
8178.59 673
8179.44 659
8180.30 659
8181.15 720
8182.00 668
8182.86 600
8183.71 582
8184.57 681
8185.42 684
8186.27 711
8187.13 624
8187.98 689
8188.84 658
8189.69 636
8190.55 671
8191.40 698
8192.25 700
8193.11 683
8193.96 707
8194.82 609
8195.67 592
8196.53 563
8197.38 620
8198.24 595
8199.09 620
8199.95 604
8200.80 643
8201.66 588
8202.51 581
8203.37 583
8204.22 682
8205.08 644
8205.93 641
8206.79 650
8207.64 656
8208.50 590
8209.35 586
8210.21 600
8211.06 617
8211.92 632
8212.77 691
8213.63 647
8214.48 598
8215.34 543
8216.20 580
8217.05 574
8217.91 574
8218.76 623
8219.62 579
8220.48 607
8221.33 636
8222.19 574
8223.04 621
8223.90 610
8224.76 644
8225.61 663
8226.47 689
8227.32 681
8228.18 631
8229.04 620
8229.89 680
8230.75 663
8231.61 657
8232.46 664
8233.32 651
8234.18 625
8235.03 620
8235.89 625
8236.75 602
8237.60 622
8238.46 604
8239.32 613
8240.17 604
8241.03 634
8241.89 631
8242.74 609
8243.60 601
8244.46 588
8245.32 563
8246.17 574
8247.03 570
8247.89 599
8248.74 620
8249.60 559
8250.46 604
8251.32 607
8252.17 629
8253.03 593
8253.89 614
8254.75 578
8255.60 568
8256.46 551
8257.32 570
8258.18 530
8259.04 559
8259.89 526
8260.75 555
8261.61 557
8262.47 532
8263.33 580
8264.18 607
8265.04 559
8265.90 589
8266.76 618
8267.62 577
8268.48 592
8269.33 588
8270.19 574
8271.05 544
8271.91 630
8272.77 664
8273.63 690
8274.49 698
8275.34 694
8276.20 681
8277.06 646
8277.92 646
8278.78 633
8279.64 672
8280.50 637
8281.36 620
8282.22 608
8283.08 592
8283.93 646
8284.79 605
8285.65 595
8286.51 617
8287.37 607
8288.23 624
8289.09 614
8289.95 610
8290.81 629
8291.67 647
8292.53 653
8293.39 589
8294.25 643
8295.11 559
8295.97 597
8296.83 617
8297.69 591
8298.55 608
8299.41 687
8300.27 750
8301.13 748
8301.99 712
8302.85 633
8303.71 668
8304.57 652
8305.43 629
8306.29 678
8307.15 694
8308.01 590
8308.87 700
8309.73 660
8310.59 702
8311.45 626
8312.31 634
8313.17 601
8314.03 606
8314.90 674
8315.76 666
8316.62 644
8317.48 613
8318.34 570
8319.20 660
8320.06 644
8320.92 646
8321.78 696
8322.64 685
8323.51 610
8324.37 703
8325.23 642
8326.09 629
8326.95 595
8327.81 632
8328.67 576
8329.54 600
8330.40 670
8331.26 605
8332.12 629
8332.98 609
8333.84 577
8334.71 583
8335.57 631
8336.43 601
8337.29 605
8338.15 597
8339.02 597
8339.88 560
8340.74 588
8341.60 611
8342.46 623
8343.33 627
8344.19 671
8345.05 652
8345.91 662
8346.78 607
8347.64 658
8348.50 679
8349.36 676
8350.23 670
8351.09 624
8351.95 656
8352.81 685
8353.68 648
8354.54 604
8355.40 645
8356.27 635
8357.13 611
8357.99 634
8358.86 672
8359.72 667
8360.58 639
8361.44 627
8362.31 687
8363.17 644
8364.03 639
8364.90 679
8365.76 641
8366.63 663
8367.49 646
8368.35 585
8369.22 619
8370.08 656
8370.94 624
8371.81 645
8372.67 578
8373.53 571
8374.40 584
8375.26 573
8376.13 625
8376.99 654
8377.85 652
8378.72 705
8379.58 635
8380.45 668
8381.31 630
8382.18 621
8383.04 643
8383.90 665
8384.77 584
8385.63 611
8386.50 639
8387.36 626
8388.23 719
8389.09 678
8389.96 737
8390.82 714
8391.69 724
8392.55 689
8393.42 700
8394.28 679
8395.15 660
8396.01 699
8396.88 644
8397.74 654
8398.61 660
8399.47 669
8400.34 652
8401.20 654
8402.07 610
8402.93 559
8403.80 598
8404.66 650
8405.53 686
8406.39 654
8407.26 601
8408.12 641
8408.99 656
8409.86 651
8410.72 631
8411.59 619
8412.45 666
8413.32 670
8414.19 725
8415.05 767
8415.92 671
8416.78 727
8417.65 692
8418.52 680
8419.38 683
8420.25 732
8421.11 722
8421.98 698
8422.85 683
8423.71 674
8424.58 678
8425.45 750
8426.31 807
8427.18 756
8428.05 735
8428.91 822
8429.78 700
8430.65 780
8431.51 854
8432.38 798
8433.25 818
8434.11 787
8434.98 795
8435.85 813
8436.72 820
8437.58 758
8438.45 795
8439.32 845
8440.18 828
8441.05 853
8441.92 840
8442.79 850
8443.65 843
8444.52 862
8445.39 910
8446.26 910
8447.12 885
8447.99 963
8448.86 974
8449.73 934
8450.60 899
8451.46 919
8452.33 949
8453.20 867
8454.07 920
8454.94 960
8455.80 971
8456.67 994
8457.54 944
8458.41 1000
8459.28 1005
8460.14 1060
8461.01 1057
8461.88 1123
8462.75 1172
8463.62 1125
8464.49 1024
8465.36 1108
8466.22 1090
8467.09 1080
8467.96 1078
8468.83 1058
8469.70 1020
8470.57 1040
8471.44 1208
8472.31 1383
8473.17 1577
8474.04 1858
8474.91 2349
8475.78 2586
8476.65 2728
8477.52 2671
8478.39 2509
8479.26 2394
8480.13 1997
8481.00 1719
8481.87 1519
8482.74 1299
8483.61 1164
8484.48 1052
8485.34 1008
8486.21 994
8487.08 1006
8487.95 914
8488.82 883
8489.69 950
8490.56 939
8491.43 894
8492.30 856
8493.17 819
8494.04 825
8494.91 863
8495.78 832
8496.65 778
8497.52 711
8498.39 804
8499.26 826
8500.13 738
8501.01 731
8501.88 834
8502.75 781
8503.62 748
8504.49 797
8505.36 812
8506.23 836
8507.10 797
8507.97 802
8508.84 844
8509.71 790
8510.58 853
8511.45 901
8512.32 934
8513.20 958
8514.07 849
8514.94 934
8515.81 915
8516.68 880
8517.55 991
8518.42 1062
8519.29 980
8520.17 888
8521.04 850
8521.91 832
8522.78 870
8523.65 926
8524.52 870
8525.39 804
8526.27 853
8527.14 853
8528.01 865
8528.88 846
8529.75 830
8530.63 835
8531.50 869
8532.37 937
8533.24 852
8534.11 924
8534.99 944
8535.86 933
8536.73 959
8537.60 953
8538.47 984
8539.35 951
8540.22 875
8541.09 972
8541.96 999
8542.84 980
8543.71 1017
8544.58 962
8545.46 988
8546.33 1026
8547.20 1059
8548.07 989
8548.95 880
8549.82 932
8550.69 949
8551.57 918
8552.44 904
8553.31 946
8554.18 1040
8555.06 1008
8555.93 1036
8556.80 1040
8557.68 1156
8558.55 1290
8559.42 1305
8560.30 1387
8561.17 1336
8562.04 1345
8562.92 1317
8563.79 1226
8564.67 1144
8565.54 1086
8566.41 990
8567.29 1000
8568.16 958
8569.03 893
8569.91 921
8570.78 885
8571.66 829
8572.53 823
8573.40 779
8574.28 832
8575.15 844
8576.03 890
8576.90 852
8577.78 814
8578.65 871
8579.52 855
8580.40 871
8581.27 854
8582.15 818
8583.02 757
8583.90 769
8584.77 792
8585.65 772
8586.52 785
8587.40 912
8588.27 861
8589.15 842
8590.02 879
8590.90 799
8591.77 823
8592.65 844
8593.52 841
8594.40 853
8595.27 879
8596.15 873
8597.02 789
8597.90 800
8598.77 850
8599.65 775
8600.52 813
8601.40 803
8602.28 807
8603.15 872
8604.03 791
8604.90 863
8605.78 783
8606.65 796
8607.53 853
8608.41 899
8609.28 841
8610.16 847
8611.03 853
8611.91 986
8612.79 823
8613.66 878
8614.54 884
8615.41 850
8616.29 863
8617.17 867
8618.04 853
8618.92 954
8619.80 864
8620.67 912
8621.55 882
8622.43 881
8623.30 954
8624.18 1004
8625.06 919
8625.93 937
8626.81 889
8627.69 925
8628.56 908
8629.44 993
8630.32 934
8631.20 950
8632.07 980
8632.95 1035
8633.83 959
8634.70 1002
8635.58 1109
8636.46 1100
8637.34 1067
8638.21 1068
8639.09 1055
8639.97 1055
8640.85 1026
8641.72 1015
8642.60 1035
8643.48 1082
8644.36 1070
8645.23 1081
8646.11 1086
8646.99 1078
8647.87 1178
8648.75 1158
8649.62 1158
8650.50 1168
8651.38 1190
8652.26 1224
8653.14 1184
8654.01 1273
8654.89 1222
8655.77 1220
8656.65 1285
8657.53 1280
8658.41 1336
8659.29 1264
8660.16 1303
8661.04 1292
8661.92 1233
8662.80 1327
8663.68 1376
8664.56 1393
8665.44 1326
8666.31 1347
8667.19 1415
8668.07 1386
8668.95 1425
8669.83 1423
8670.71 1335
8671.59 1409
8672.47 1399
8673.35 1444
8674.23 1471
8675.11 1512
8675.99 1716
8676.86 1864
8677.74 2067
8678.62 2081
8679.50 2211
8680.38 2452
8681.26 2549
8682.14 2428
8683.02 2385
8683.90 2223
8684.78 2098
8685.66 2051
8686.54 1847
8687.42 1780
8688.30 1726
8689.18 1704
8690.06 1651
8690.94 1572
8691.82 1609
8692.70 1732
8693.58 1874
8694.46 2197
8695.34 2436
8696.22 2897
8697.10 3348
8697.98 3942
8698.86 4355
8699.74 4292
8700.62 4269
8701.51 3943
8702.39 3482
8703.27 3070
8704.15 2587
8705.03 2206
8705.91 1934
8706.79 1726
8707.67 1560
8708.55 1370
8709.43 1387
8710.31 1323
8711.20 1244
8712.08 1173
8712.96 1235
8713.84 1246
8714.72 1155
8715.60 1094
8716.48 1058
8717.36 1161
8718.25 1078
8719.13 1025
8720.01 1032
8720.89 1039
8721.77 1041
8722.65 1021
8723.54 1013
8724.42 970
8725.30 992
8726.18 1074
8727.06 1022
8727.95 1028
8728.83 981
8729.71 1059
8730.59 1049
8731.47 1060
8732.36 1036
8733.24 1031
8734.12 1049
8735.00 996
8735.89 1078
8736.77 1066
8737.65 1095
8738.53 1095
8739.42 1031
8740.30 1018
8741.18 1036
8742.06 984
8742.95 1010
8743.83 964
8744.71 899
8745.59 950
8746.48 960
8747.36 975
8748.24 918
8749.13 928
8750.01 918
8750.89 930
8751.78 1023
8752.66 988
8753.54 971
8754.43 877
8755.31 945
8756.19 1004
8757.08 958
8757.96 971
8758.84 964
8759.73 1014
8760.61 932
8761.49 1026
8762.38 1065
8763.26 1071
8764.15 1180
8765.03 1061
8765.91 1046
8766.80 998
8767.68 971
8768.57 1019
8769.45 1079
8770.33 1107
8771.22 998
8772.10 1009
8772.99 1073
8773.87 999
8774.75 1001
8775.64 1046
8776.52 1074
8777.41 1010
8778.29 1040
8779.18 1007
8780.06 999
8780.95 906
8781.83 880
8782.72 900
8783.60 900
8784.49 871
8785.37 903
8786.26 858
8787.14 832
8788.03 875
8788.91 897
8789.80 848
8790.68 874
8791.57 862
8792.45 866
8793.34 840
8794.22 860
8795.11 831
8795.99 760
8796.88 807
8797.76 802
8798.65 770
8799.53 739
8800.42 742
8801.31 761
8802.19 845
8803.08 760
8803.96 788
8804.85 752
8805.74 713
8806.62 727
8807.51 780
8808.39 760
8809.28 767
8810.17 792
8811.05 847
8811.94 764
8812.82 778
8813.71 682
8814.60 721
8815.48 794
8816.37 724
8817.26 705
8818.14 775
8819.03 763
8819.92 700
8820.80 706
8821.69 656
8822.58 762
8823.46 701
8824.35 735
8825.24 727
8826.12 750
8827.01 758
8827.90 680
8828.78 711
8829.67 732
8830.56 658
8831.45 668
8832.33 637
8833.22 652
8834.11 641
8835.00 650
8835.88 710
8836.77 651
8837.66 639
8838.55 716
8839.43 643
8840.32 656
8841.21 650
8842.10 660
8842.98 680
8843.87 664
8844.76 686
8845.65 715
8846.54 640
8847.42 658
8848.31 665
8849.20 643
8850.09 629
8850.98 666
8851.86 696
8852.75 621
8853.64 592
8854.53 659
8855.42 642
8856.31 625
8857.19 638
8858.08 644
8858.97 604
8859.86 589
8860.75 582
8861.64 525
8862.53 577
8863.42 648
8864.30 598
8865.19 592
8866.08 603
8866.97 615
8867.86 639
8868.75 597
8869.64 591
8870.53 664
8871.42 613
8872.31 598
8873.20 635
8874.08 611
8874.97 619
8875.86 651
8876.75 559
8877.64 561
8878.53 589
8879.42 620
8880.31 593
8881.20 601
8882.09 595
8882.98 570
8883.87 595
8884.76 612
8885.65 624
8886.54 597
8887.43 597
8888.32 583
8889.21 586
8890.10 583
8890.99 571
8891.88 558
8892.77 531
8893.66 555
8894.55 576
8895.44 567
8896.33 557
8897.22 544
8898.11 553
8899.00 620
8899.90 579
8900.79 576
8901.68 549
8902.57 527
8903.46 560
8904.35 485
8905.24 526
8906.13 556
8907.02 546
8907.91 582
8908.80 574
8909.70 534
8910.59 509
8911.48 579
8912.37 572
8913.26 550
8914.15 591
8915.04 582
8915.93 600
8916.83 534
8917.72 532
8918.61 597
8919.50 592
8920.39 569
8921.28 558
8922.18 495
8923.07 525
8923.96 610
8924.85 553
8925.74 536
8926.64 533
8927.53 600
8928.42 548
8929.31 531
8930.20 497
8931.10 540
8931.99 562
8932.88 560
8933.77 560
8934.67 530
8935.56 534
8936.45 554
8937.34 545
8938.24 535
8939.13 509
8940.02 528
8940.91 511
8941.81 516
8942.70 463
8943.59 555
8944.49 544
8945.38 545
8946.27 505
8947.16 512
8948.06 490
8948.95 533
8949.84 562
8950.74 566
8951.63 562
8952.52 468
8953.42 471
8954.31 505
8955.20 489
8956.10 525
8956.99 558
8957.88 605
8958.78 531
8959.67 559
8960.56 543
8961.46 547
8962.35 547
8963.25 595
8964.14 543
8965.03 537
8965.93 506
8966.82 512
8967.72 521
8968.61 496
8969.50 534
8970.40 558
8971.29 628
8972.19 595
8973.08 537
8973.98 566
8974.87 559
8975.76 655
8976.66 583
8977.55 563
8978.45 583
8979.34 573
8980.24 529
8981.13 539
8982.03 545
8982.92 500
8983.82 579
8984.71 516
8985.61 540
8986.50 522
8987.40 553
8988.29 586
8989.19 519
8990.08 567
8990.98 560
8991.87 512
8992.77 542
8993.66 555
8994.56 516
8995.45 548
8996.35 514
8997.24 533
8998.14 553
8999.04 537
8999.93 536
9000.83 521
9001.72 472
9002.62 489
9003.51 532
9004.41 570
9005.31 496
9006.20 508
9007.10 493
9007.99 554
9008.89 525
9009.79 523
9010.68 473
9011.58 548
9012.48 571
9013.37 515
9014.27 482
9015.16 485
9016.06 483
9016.96 487
9017.85 541
9018.75 543
9019.65 519
9020.54 500
9021.44 496
9022.34 553
9023.23 491
9024.13 436
9025.03 467
9025.93 488
9026.82 478
9027.72 497
9028.62 508
9029.51 450
9030.41 525
9031.31 485
9032.21 518
9033.10 513
9034.00 496
9034.90 464
9035.79 448
9036.69 468
9037.59 480
9038.49 520
9039.38 528
9040.28 513
9041.18 488
9042.08 537
9042.98 519
9043.87 485
9044.77 494
9045.67 443
9046.57 495
9047.47 531
9048.36 567
9049.26 528
9050.16 479
9051.06 564
9051.96 557
9052.85 575
9053.75 511
9054.65 481
9055.55 477
9056.45 545
9057.35 516
9058.25 478
9059.14 488
9060.04 512
9060.94 490
9061.84 473
9062.74 522
9063.64 510
9064.54 536
9065.44 470
9066.33 543
9067.23 526
9068.13 548
9069.03 490
9069.93 496
9070.83 519
9071.73 571
9072.63 510
9073.53 512
9074.43 464
9075.33 472
9076.23 464
9077.13 479
9078.03 527
9078.92 510
9079.82 505
9080.72 482
9081.62 512
9082.52 481
9083.42 505
9084.32 516
9085.22 500
9086.12 517
9087.02 504
9087.92 495
9088.82 553
9089.72 538
9090.62 522
9091.52 494
9092.42 524
9093.32 533
9094.22 498
9095.12 535
9096.03 536
9096.93 479
9097.83 504
9098.73 520
9099.63 504
9100.53 517
9101.43 537
9102.33 549
9103.23 475
9104.13 496
9105.03 517
9105.93 520
9106.83 487
9107.74 448
9108.64 537
9109.54 521
9110.44 548
9111.34 517
9112.24 541
9113.14 504
9114.04 519
9114.94 480
9115.85 491
9116.75 516
9117.65 478
9118.55 451
9119.45 451
9120.35 498
9121.26 480
9122.16 556
9123.06 536
9123.96 492
9124.86 500
9125.77 473
9126.67 463
9127.57 449
9128.47 484
9129.37 492
9130.28 479
9131.18 517
9132.08 510
9132.98 444
9133.88 510
9134.79 546
9135.69 519
9136.59 502
9137.49 547
9138.40 534
9139.30 497
9140.20 521
9141.10 463
9142.01 482
9142.91 485
9143.81 487
9144.72 505
9145.62 470
9146.52 461
9147.42 483
9148.33 524
9149.23 491
9150.13 461
9151.04 508
9151.94 529
9152.84 476
9153.75 498
9154.65 531
9155.55 496
9156.46 466
9157.36 454
9158.26 475
9159.17 499
9160.07 495
9160.97 464
9161.88 466
9162.78 502
9163.69 466
9164.59 494
9165.49 470
9166.40 478
9167.30 513
9168.21 523
9169.11 469
9170.01 480
9170.92 440
9171.82 466
9172.73 501
9173.63 525
9174.53 449
9175.44 471
9176.34 464
9177.25 469
9178.15 445
9179.06 460
9179.96 492
9180.87 524
9181.77 526
9182.68 491
9183.58 506
9184.49 508
9185.39 460
9186.30 459
9187.20 473
9188.11 499
9189.01 503
9189.92 475
9190.82 475
9191.73 506
9192.63 499
9193.54 527
9194.44 516
9195.35 518
9196.25 488
9197.16 520
9198.06 471
9198.97 552
9199.87 521
9200.78 490
9201.69 462
9202.59 458
9203.50 441
9204.40 525
9205.31 470
9206.21 532
9207.12 532
9208.03 527
9208.93 459
9209.84 466
9210.74 478
9211.65 484
9212.56 486
9213.46 460
9214.37 448
9215.28 522
9216.18 472
9217.09 433
9218.00 439
9218.90 516
9219.81 493
9220.72 488
9221.62 495
9222.53 510
9223.44 495
9224.34 547
9225.25 486
9226.16 504
9227.06 483
9227.97 490
9228.88 442
9229.78 479
9230.69 479
9231.60 460
9232.51 497
9233.41 493
9234.32 461
9235.23 413
9236.13 424
9237.04 485
9237.95 488
9238.86 429
9239.76 449
9240.67 525
9241.58 439
9242.49 476
9243.39 498
9244.30 478
9245.21 535
9246.12 451
9247.03 482
9247.93 470
9248.84 494
9249.75 461
9250.66 455
9251.57 480
9252.47 467
9253.38 464
9254.29 459
9255.20 485
9256.11 436
9257.02 514
9257.92 430
9258.83 453
9259.74 452
9260.65 443
9261.56 490
9262.47 486
9263.38 483
9264.28 452
9265.19 471
9266.10 457
9267.01 493
9267.92 453
9268.83 497
9269.74 474
9270.65 392
9271.56 458
9272.47 442
9273.37 448
9274.28 452
9275.19 446
9276.10 444
9277.01 402
9277.92 465
9278.83 451
9279.74 442
9280.65 453
9281.56 488
9282.47 482
9283.38 431
9284.29 470
9285.20 468
9286.11 496
9287.02 411
9287.93 462
9288.84 475
9289.75 510
9290.66 558
9291.57 500
9292.48 502
9293.39 462
9294.30 509
9295.21 495
9296.12 480
9297.03 448
9297.94 508
9298.85 489
9299.76 473
9300.67 499
9301.58 504
9302.49 496
9303.40 511
9304.31 483
9305.23 512
9306.14 537
9307.05 490
9307.96 499
9308.87 435
9309.78 522
9310.69 525
9311.60 438
9312.51 462
9313.42 491
9314.34 493
9315.25 527
9316.16 516
9317.07 526
9317.98 473
9318.89 453
9319.80 433
9320.72 467
9321.63 533
9322.54 448
9323.45 471
9324.36 454
9325.27 529
9326.19 485
9327.10 508
9328.01 524
9328.92 534
9329.83 452
9330.74 467
9331.66 454
9332.57 452
9333.48 442
9334.39 477
9335.31 479
9336.22 453
9337.13 467
9338.04 472
9338.96 460
9339.87 498
9340.78 479
9341.69 427
9342.61 444
9343.52 500
9344.43 490
9345.34 502
9346.26 465
9347.17 495
9348.08 473
9348.99 458
9349.91 487
9350.82 472
9351.73 460
9352.65 506
9353.56 479
9354.47 501
9355.39 457
9356.30 487
9357.21 497
9358.13 542
9359.04 481
9359.95 548
9360.87 461
9361.78 497
9362.69 493
9363.61 451
9364.52 472
9365.43 484
9366.35 481
9367.26 480
9368.18 462
9369.09 453
9370.00 482
9370.92 537
9371.83 494
9372.75 496
9373.66 471
9374.57 496
9375.49 540
9376.40 484
9377.32 504
9378.23 502
9379.15 497
9380.06 476
9380.97 528
9381.89 558
9382.80 498
9383.72 473
9384.63 489
9385.55 502
9386.46 505
9387.38 504
9388.29 478
9389.21 512
9390.12 480
9391.04 506
9391.95 482
9392.87 519
9393.78 495
9394.70 557
9395.61 573
9396.53 549
9397.44 535
9398.36 550
9399.27 576
9400.19 517
9401.10 544
9402.02 530
9402.94 542
9403.85 486
9404.77 538
9405.68 525
9406.60 495
9407.51 510
9408.43 509
9409.35 589
9410.26 562
9411.18 540
9412.09 513
9413.01 547
9413.93 543
9414.84 547
9415.76 506
9416.67 484
9417.59 564
9418.51 546
9419.42 534
9420.34 589
9421.26 577
9422.17 509
9423.09 476
9424.01 513
9424.92 519
9425.84 529
9426.76 560
9427.67 549
9428.59 554
9429.51 554
9430.42 550
9431.34 547
9432.26 589
9433.17 583
9434.09 572
9435.01 544
9435.93 575
9436.84 560
9437.76 502
9438.68 559
9439.59 596
9440.51 607
9441.43 625
9442.35 750
9443.26 660
9444.18 580
9445.10 622
9446.02 605
9446.93 562
9447.85 615
9448.77 625
9449.69 609
9450.61 607
9451.52 636
9452.44 605
9453.36 587
9454.28 632
9455.20 648
9456.11 704
9457.03 752
9457.95 807
9458.87 892
9459.79 878
9460.71 913
9461.62 896
9462.54 782
9463.46 748
9464.38 789
9465.30 750
9466.22 695
9467.14 629
9468.05 682
9468.97 681
9469.89 646
9470.81 645
9471.73 630
9472.65 627
9473.57 586
9474.49 683
9475.41 650
9476.32 586
9477.24 611
9478.16 624
9479.08 615
9480.00 578
9480.92 611
9481.84 663
9482.76 659
9483.68 676
9484.60 678
9485.52 667
9486.44 709
9487.36 714
9488.28 636
9489.20 631
9490.12 662
9491.04 606
9491.96 605
9492.88 693
9493.80 644
9494.72 613
9495.64 651
9496.56 636
9497.48 605
9498.40 584
9499.32 640
9500.24 618
9501.16 572
9502.08 585
9503.00 585
9503.92 574
9504.84 614
9505.76 587
9506.68 550
9507.60 580
9508.52 552
9509.44 633
9510.36 598
9511.28 590
9512.21 545
9513.13 565
9514.05 570
9514.97 581
9515.89 601
9516.81 643
9517.73 596
9518.65 601
9519.57 589
9520.50 672
9521.42 655
9522.34 628
9523.26 626
9524.18 544
9525.10 544
9526.02 582
9526.95 598
9527.87 604
9528.79 632
9529.71 650
9530.63 642
9531.55 662
9532.48 674
9533.40 663
9534.32 724
9535.24 718
9536.16 671
9537.09 697
9538.01 675
9538.93 667
9539.85 710
9540.77 695
9541.70 740
9542.62 652
9543.54 653
9544.46 644
9545.39 644
9546.31 674
9547.23 649
9548.15 616
9549.08 732
9550.00 697
9550.92 670
9551.85 656
9552.77 682
9553.69 682
9554.61 686
9555.54 670
9556.46 703
9557.38 657
9558.31 662
9559.23 674
9560.15 706
9561.08 726
9562.00 676
9562.92 750
9563.85 651
9564.77 634
9565.69 645
9566.62 662
9567.54 702
9568.46 689
9569.39 692
9570.31 755
9571.23 709
9572.16 681
9573.08 673
9574.01 691
9574.93 621
9575.85 665
9576.78 623
9577.70 685
9578.63 707
9579.55 634
9580.47 662
9581.40 637
9582.32 647
9583.25 631
9584.17 703
9585.10 688
9586.02 621
9586.94 656
9587.87 754
9588.79 657
9589.72 707
9590.64 696
9591.57 682
9592.49 732
9593.42 699
9594.34 691
9595.27 709
9596.19 723
9597.12 686
9598.04 675
9598.97 746
9599.89 712
9600.82 721
9601.74 722
9602.67 694
9603.59 796
9604.52 798
9605.44 816
9606.37 759
9607.29 757
9608.22 753
9609.15 838
9610.07 812
9611.00 779
9611.92 775
9612.85 812
9613.77 824
9614.70 831
9615.63 834
9616.55 762
9617.48 867
9618.40 883
9619.33 886
9620.26 891
9621.18 835
9622.11 825
9623.03 828
9623.96 857
9624.89 901
9625.81 876
9626.74 927
9627.67 852
9628.59 922
9629.52 967
9630.45 914
9631.37 874
9632.30 878
9633.23 881
9634.15 917
9635.08 938
9636.01 976
9636.93 994
9637.86 1001
9638.79 910
9639.71 908
9640.64 910
9641.57 954
9642.50 984
9643.42 972
9644.35 960
9645.28 1017
9646.21 976
9647.13 1005
9648.06 1072
9648.99 1023
9649.92 1033
9650.84 1078
9651.77 1058
9652.70 1138
9653.63 1181
9654.55 1121
9655.48 1171
9656.41 1200
9657.34 1205
9658.26 1278
9659.19 1282
9660.12 1222
9661.05 1219
9661.98 1241
9662.91 1273
9663.83 1304
9664.76 1228
9665.69 1304
9666.62 1288
9667.55 1255
9668.48 1265
9669.40 1292
9670.33 1346
9671.26 1384
9672.19 1342
9673.12 1449
9674.05 1436
9674.98 1421
9675.90 1401
9676.83 1477
9677.76 1448
9678.69 1401
9679.62 1363
9680.55 1442
9681.48 1519
9682.41 1489
9683.34 1536
9684.27 1528
9685.19 1602
9686.12 1622
9687.05 1698
9687.98 1571
9688.91 1577
9689.84 1644
9690.77 1657
9691.70 1673
9692.63 1703
9693.56 1672
9694.49 1649
9695.42 1686
9696.35 1678
9697.28 1701
9698.21 1795
9699.14 1739
9700.07 1811
9701.00 1864
9701.93 2132
9702.86 2387
9703.79 2594
9704.72 2812
9705.65 2884
9706.58 3029
9707.51 3004
9708.44 2758
9709.37 2708
9710.30 2476
9711.23 2284
9712.16 2091
9713.09 1957
9714.02 1846
9714.95 1763
9715.88 1822
9716.82 1760
9717.75 1843
9718.68 1985
9719.61 1942
9720.54 1899
9721.47 1941
9722.40 1940
9723.33 1943
9724.26 1922
9725.19 1873
9726.13 1780
9727.06 1711
9727.99 1631
9728.92 1630
9729.85 1476
9730.78 1421
9731.71 1326
9732.64 1367
9733.58 1428
9734.51 1422
9735.44 1454
9736.37 1457
9737.30 1425
9738.23 1457
9739.17 1503
9740.10 1384
9741.03 1329
9741.96 1385
9742.89 1427
9743.83 1352
9744.76 1355
9745.69 1273
9746.62 1193
9747.55 1194
9748.49 1224
9749.42 1217
9750.35 1216
9751.28 1218
9752.22 1161
9753.15 1106
9754.08 1159
9755.01 1146
9755.95 1144
9756.88 1141
9757.81 1149
9758.75 1115
9759.68 1191
9760.61 1127
9761.54 1051
9762.48 1050
9763.41 1080
9764.34 1106
9765.28 1132
9766.21 1132
9767.14 1137
9768.08 1106
9769.01 1146
9769.94 1131
9770.88 1089
9771.81 1065
9772.74 1087
9773.68 1093
9774.61 1039
9775.54 1025
9776.48 1005
9777.41 1063
9778.34 1082
9779.28 1103
9780.21 1106
9781.14 1149
9782.08 1166
9783.01 1125
9783.95 1152
9784.88 1163
9785.81 1230
9786.75 1246
9787.68 1252
9788.62 1145
9789.55 1119
9790.49 1155
9791.42 1121
9792.35 1170
9793.29 1119
9794.22 1162
9795.16 1081
9796.09 1001
9797.03 1010
9797.96 1034
9798.90 1037
9799.83 1036
9800.77 1013
9801.70 1078
9802.64 1040
9803.57 1040
9804.51 1020
9805.44 998
9806.38 1031
9807.31 1032
9808.25 1008
9809.18 1030
9810.12 961
9811.05 964
9811.99 990
9812.92 956
9813.86 903
9814.79 841
9815.73 815
9816.66 889
9817.60 906
9818.54 889
9819.47 980
9820.41 842
9821.34 810
9822.28 839
9823.21 839
9824.15 885
9825.09 834
9826.02 839
9826.96 887
9827.89 826
9828.83 861
9829.77 895
9830.70 829
9831.64 866
9832.57 882
9833.51 856
9834.45 817
9835.38 817
9836.32 876
9837.26 790
9838.19 778
9839.13 847
9840.07 821
9841.00 801
9841.94 812
9842.88 813
9843.81 793
9844.75 813
9845.69 811
9846.62 790
9847.56 832
9848.50 827
9849.44 781
9850.37 800
9851.31 800
9852.25 778
9853.18 832
9854.12 815
9855.06 773
9856.00 776
9856.93 773
9857.87 744
9858.81 829
9859.75 827
9860.68 763
9861.62 784
9862.56 814
9863.50 787
9864.44 813
9865.37 766
9866.31 809
9867.25 806
9868.19 711
9869.13 739
9870.06 766
9871.00 803
9871.94 758
9872.88 771
9873.82 762
9874.75 726
9875.69 763
9876.63 737
9877.57 704
9878.51 711
9879.45 762
9880.39 764
9881.32 802
9882.26 747
9883.20 787
9884.14 760
9885.08 772
9886.02 701
9886.96 764
9887.90 748
9888.83 730
9889.77 720
9890.71 792
9891.65 773
9892.59 780
9893.53 751
9894.47 722
9895.41 661
9896.35 704
9897.29 731
9898.23 785
9899.17 714
9900.11 677
9901.05 759
9901.99 689
9902.92 703
9903.86 746
9904.80 682
9905.74 718
9906.68 739
9907.62 686
9908.56 706
9909.50 720
9910.44 627
9911.38 706
9912.32 785
9913.26 762
9914.20 739
9915.14 712
9916.08 675
9917.02 714
9917.97 719
9918.91 762
9919.85 715
9920.79 754
9921.73 728
9922.67 757
9923.61 732
9924.55 790
9925.49 715
9926.43 757
9927.37 751
9928.31 805
9929.25 789
9930.19 852
9931.13 912
9932.08 991
9933.02 1055
9933.96 1095
9934.90 1195
9935.84 1130
9936.78 1026
9937.72 1054
9938.66 978
9939.61 921
9940.55 874
9941.49 797
9942.43 800
9943.37 767
9944.31 757
9945.26 743
9946.20 761
9947.14 727
9948.08 740
9949.02 781
9949.96 743
9950.91 739
9951.85 748
9952.79 741
9953.73 710
9954.67 734
9955.62 738
9956.56 696
9957.50 714
9958.44 683
9959.39 675
9960.33 704
9961.27 716
9962.21 677
9963.16 681
9964.10 714
9965.04 710
9965.98 669
9966.93 605
9967.87 652
9968.81 656
9969.75 633
9970.70 633
9971.64 669
9972.58 694
9973.53 648
9974.47 643
9975.41 653
9976.36 630
9977.30 639
9978.24 629
9979.18 683
9980.13 627
9981.07 677
9982.01 673
9982.96 638
9983.90 655
9984.85 636
9985.79 645
9986.73 649
9987.68 686
9988.62 671
9989.56 717
9990.51 674
9991.45 665
9992.40 611
9993.34 565
9994.28 627
9995.23 590
9996.17 581
9997.12 652
9998.06 607
9999.00 577
9999.95 666
10000.89 613
10001.84 652
10002.78 654
10003.73 674
10004.67 590
10005.61 660
10006.56 617
10007.50 653
10008.45 642
10009.39 599
10010.34 621
10011.28 636
10012.23 607
10013.17 635
10014.12 619
10015.06 645
10016.01 651
10016.95 626
10017.90 621
10018.84 641
10019.79 600
10020.73 572
10021.68 593
10022.62 644
10023.57 656
10024.51 594
10025.46 630
10026.41 637
10027.35 602
10028.30 587
10029.24 601
10030.19 648
10031.13 575
10032.08 617
10033.03 548
10033.97 564
10034.92 593
10035.86 606
10036.81 591
10037.76 562
10038.70 624
10039.65 571
10040.59 582
10041.54 596
10042.49 554
10043.43 530
10044.38 550
10045.33 586
10046.27 514
10047.22 575
10048.16 598
10049.11 565
10050.06 576
10051.00 558
10051.95 557
10052.90 561
10053.84 567
10054.79 592
10055.74 574
10056.69 605
10057.63 576
10058.58 573
10059.53 561
10060.47 553
10061.42 614
10062.37 574
10063.32 573
10064.26 564
10065.21 600
10066.16 550
10067.10 581
10068.05 617
10069.00 539
10069.95 557
10070.89 577
10071.84 587
10072.79 588
10073.74 549
10074.69 483
10075.63 503
10076.58 501
10077.53 541
10078.48 582
10079.43 522
10080.37 496
10081.32 523
10082.27 536
10083.22 546
10084.17 539
10085.11 486
10086.06 535
10087.01 490
10087.96 490
10088.91 511
10089.86 493
10090.81 516
10091.75 547
10092.70 507
10093.65 519
10094.60 509
10095.55 541
10096.50 525
10097.45 540
10098.40 450
10099.34 557
10100.29 546
10101.24 536
10102.19 596
10103.14 608
10104.09 585
10105.04 562
10105.99 502
10106.94 538
10107.89 490
10108.84 507
10109.79 548
10110.73 491
10111.68 472
10112.63 551
10113.58 552
10114.53 533
10115.48 508
10116.43 556
10117.38 532
10118.33 511
10119.28 492
10120.23 509
10121.18 537
10122.13 529
10123.08 552
10124.03 526
10124.98 526
10125.93 562
10126.88 498
10127.83 503
10128.78 518
10129.73 502
10130.68 545
10131.64 507
10132.59 498
10133.54 496
10134.49 523
10135.44 525
10136.39 510
10137.34 485
10138.29 482
10139.24 570
10140.19 544
10141.14 515
10142.09 482
10143.04 440
10144.00 535
10144.95 512
10145.90 566
10146.85 534
10147.80 556
10148.75 521
10149.70 547
10150.65 515
10151.61 510
10152.56 550
10153.51 599
10154.46 552
10155.41 486
10156.36 564
10157.31 562
10158.27 584
10159.22 563
10160.17 561
10161.12 511
10162.07 550
10163.03 520
10163.98 518
10164.93 515
10165.88 513
10166.83 540
10167.79 550
10168.74 562
10169.69 539
10170.64 548
10171.60 554
10172.55 593
10173.50 586
10174.45 575
10175.41 557
10176.36 547
10177.31 524
10178.26 512
10179.22 538
10180.17 517
10181.12 578
10182.07 589
10183.03 577
10183.98 560
10184.93 565
10185.89 569
10186.84 585
10187.79 533
10188.75 572
10189.70 551
10190.65 589
10191.60 548
10192.56 551
10193.51 591
10194.47 584
10195.42 613
10196.37 565
10197.33 534
10198.28 556
10199.23 552
10200.19 595
10201.14 596
10202.09 528
10203.05 568
10204.00 567
10204.96 600
10205.91 585
10206.86 550
10207.82 560
10208.77 552
10209.73 566
10210.68 593
10211.63 596
10212.59 590
10213.54 614
10214.50 613
10215.45 631
10216.41 635
10217.36 630
10218.32 577
10219.27 593
10220.22 567
10221.18 624
10222.13 579
10223.09 590
10224.04 517
10225.00 586
10225.95 576
10226.91 520
10227.86 542
10228.82 519
10229.77 490
10230.73 551
10231.68 563
10232.64 586
10233.59 533
10234.55 562
10235.50 520
10236.46 500
10237.42 551
10238.37 589
10239.33 576
10240.28 568
10241.24 612
10242.19 619
10243.15 597
10244.10 578
10245.06 613
10246.02 609
10246.97 532
10247.93 571
10248.88 514
10249.84 521
10250.80 531
10251.75 522
10252.71 480
10253.66 493
10254.62 464
10255.58 509
10256.53 490
10257.49 507
10258.45 487
10259.40 487
10260.36 485
10261.32 548
10262.27 495
10263.23 488
10264.19 520
10265.14 513
10266.10 484
10267.06 463
10268.01 429
10268.97 482
10269.93 454
10270.88 515
10271.84 464
10272.80 474
10273.76 490
10274.71 469
10275.67 493
10276.63 449
10277.58 471
10278.54 473
10279.50 494
10280.46 513
10281.41 492
10282.37 540
10283.33 545
10284.29 509
10285.24 504
10286.20 541
10287.16 532
10288.12 477
10289.08 487
10290.03 513
10290.99 476
10291.95 428
10292.91 481
10293.87 464
10294.82 488
10295.78 469
10296.74 441
10297.70 456
10298.66 465
10299.61 464
10300.57 510
10301.53 467
10302.49 482
10303.45 475
10304.41 512
10305.37 448
10306.32 525
10307.28 497
10308.24 494
10309.20 520
10310.16 449
10311.12 498
10312.08 434
10313.04 462
10314.00 471
10314.95 480
10315.91 497
10316.87 501
10317.83 524
10318.79 489
10319.75 492
10320.71 485
10321.67 488
10322.63 484
10323.59 477
10324.55 481
10325.51 507
10326.47 493
10327.43 478
10328.39 501
10329.35 513
10330.31 507
10331.27 480
10332.23 502
10333.19 514
10334.15 470
10335.11 497
10336.07 482
10337.03 496
10337.99 548
10338.95 514
10339.91 477
10340.87 472
10341.83 466
10342.79 465
10343.75 472
10344.71 511
10345.67 451
10346.63 445
10347.59 438
10348.55 435
10349.51 435
10350.47 452
10351.43 437
10352.39 454
10353.35 460
10354.31 470
10355.28 480
10356.24 478
10357.20 464
10358.16 440
10359.12 482
10360.08 496
10361.04 485
10362.00 484
10362.96 439
10363.93 422
10364.89 450
10365.85 459
10366.81 452
10367.77 459
10368.73 458
10369.69 457
10370.66 461
10371.62 415
10372.58 456
10373.54 493
10374.50 407
10375.47 396
10376.43 381
10377.39 466
10378.35 456
10379.31 441
10380.28 432
10381.24 471
10382.20 481
10383.16 471
10384.12 433
10385.09 453
10386.05 459
10387.01 455
10387.97 378
10388.94 413
10389.90 434
10390.86 427
10391.82 406
10392.79 399
10393.75 419
10394.71 466
10395.68 472
10396.64 490
10397.60 457
10398.56 427
10399.53 467
10400.49 435
10401.45 444
10402.42 424
10403.38 444
10404.34 482
10405.31 438
10406.27 408
10407.23 386
10408.20 420
10409.16 456
10410.12 414
10411.09 395
10412.05 447
10413.01 470
10413.98 404
10414.94 394
10415.90 433
10416.87 435
10417.83 419
10418.80 382
10419.76 397
10420.72 422
10421.69 400
10422.65 438
10423.62 458
10424.58 411
10425.54 413
10426.51 431
10427.47 411
10428.44 375
10429.40 387
10430.37 378
10431.33 428
10432.30 418
10433.26 386
10434.22 398
10435.19 373
10436.15 452
10437.12 453
10438.08 440
10439.05 418
10440.01 419
10440.98 431
10441.94 420
10442.91 420
10443.87 385
10444.84 414
10445.80 438
10446.77 400
10447.73 409
10448.70 441
10449.66 360
10450.63 385
10451.59 454
10452.56 452
10453.53 399
10454.49 435
10455.46 393
10456.42 377
10457.39 410
10458.35 377
10459.32 357
10460.29 393
10461.25 428
10462.22 409
10463.18 411
10464.15 406
10465.12 416
10466.08 399
10467.05 387
10468.01 380
10468.98 395
10469.95 392
10470.91 373
10471.88 359
10472.85 394
10473.81 442
10474.78 413
10475.74 415
10476.71 398
10477.68 417
10478.64 398
10479.61 397
10480.58 401
10481.54 441
10482.51 415
10483.48 408
10484.45 436
10485.41 345
10486.38 366
10487.35 399
10488.31 413
10489.28 440
10490.25 421
10491.22 370
10492.18 355
10493.15 408
10494.12 380
10495.08 399
10496.05 371
10497.02 366
10497.99 389
10498.95 418
10499.92 411
10500.89 386
10501.86 396
10502.83 398
10503.79 372
10504.76 390
10505.73 415
10506.70 398
10507.67 420
10508.63 426
10509.60 378
10510.57 383
10511.54 357
10512.51 358
10513.47 363
10514.44 399
10515.41 428
10516.38 406
10517.35 409
10518.32 355
10519.28 389
10520.25 361
10521.22 410
10522.19 426
10523.16 366
10524.13 360
10525.10 378
10526.07 369
10527.03 404
10528.00 411
10528.97 349
10529.94 362
10530.91 381
10531.88 381
10532.85 367
10533.82 379
10534.79 374
10535.76 371
10536.73 346
10537.70 327
10538.67 440
10539.63 412
10540.60 389
10541.57 407
10542.54 370
10543.51 357
10544.48 388
10545.45 393
10546.42 423
10547.39 417
10548.36 358
10549.33 437
10550.30 392
10551.27 379
10552.24 403
10553.21 368
10554.18 365
10555.15 373
10556.12 412
10557.09 429
10558.06 434
10559.03 380
10560.00 364
10560.97 395
10561.95 444
10562.92 394
10563.89 397
10564.86 415
10565.83 382
10566.80 398
10567.77 407
10568.74 393
10569.71 343
10570.68 423
10571.65 419
10572.62 418
10573.59 384
10574.57 407
10575.54 442
10576.51 394
10577.48 398
10578.45 435
10579.42 371
10580.39 352
10581.36 370
10582.34 386
10583.31 366
10584.28 395
10585.25 410
10586.22 383
10587.19 374
10588.17 420
10589.14 402
10590.11 365
10591.08 447
10592.05 370
10593.02 373
10594.00 388
10594.97 383
10595.94 433
10596.91 395
10597.89 395
10598.86 439
10599.83 430
10600.80 451
10601.77 400
10602.75 400
10603.72 439
10604.69 407
10605.66 397
10606.64 382
10607.61 404
10608.58 422
10609.55 426
10610.53 380
10611.50 421
10612.47 410
10613.45 371
10614.42 435
10615.39 400
10616.36 414
10617.34 390
10618.31 417
10619.28 377
10620.26 390
10621.23 423
10622.20 451
10623.18 464
10624.15 443
10625.12 426
10626.10 427
10627.07 402
10628.04 416
10629.02 415
10629.99 382
10630.97 414
10631.94 416
10632.91 416
10633.89 377
10634.86 454
10635.83 443
10636.81 415
10637.78 419
10638.76 400
10639.73 437
10640.70 431
10641.68 428
10642.65 432
10643.63 456
10644.60 505
10645.58 536
10646.55 547
10647.53 533
10648.50 519
10649.47 551
10650.45 503
10651.42 491
10652.40 457
10653.37 452
10654.35 439
10655.32 420
10656.30 412
10657.27 468
10658.25 387
10659.22 406
10660.20 433
10661.17 375
10662.15 400
10663.12 381
10664.10 386
10665.07 380
10666.05 369
10667.02 427
10668.00 471
10668.97 448
10669.95 416
10670.93 397
10671.90 386
10672.88 400
10673.85 395
10674.83 375
10675.80 405
10676.78 414
10677.76 416
10678.73 416
10679.71 384
10680.68 383
10681.66 399
10682.63 442
10683.61 447
10684.59 404
10685.56 391
10686.54 437
10687.52 448
10688.49 433
10689.47 426
10690.44 426
10691.42 466
10692.40 471
10693.37 451
10694.35 421
10695.33 425
10696.30 404
10697.28 392
10698.26 402
10699.23 469
10700.21 434
10701.19 372
10702.17 391
10703.14 380
10704.12 425
10705.10 425
10706.07 420
10707.05 387
10708.03 365
10709.01 427
10709.98 397
10710.96 381
10711.94 376
10712.91 352
10713.89 389
10714.87 383
10715.85 402
10716.83 423
10717.80 412
10718.78 400
10719.76 388
10720.74 355
10721.71 395
10722.69 390
10723.67 441
10724.65 392
10725.63 424
10726.60 435
10727.58 432
10728.56 421
10729.54 433
10730.52 385
10731.49 409
10732.47 467
10733.45 417
10734.43 397
10735.41 415
10736.39 393
10737.37 431
10738.34 418
10739.32 362
10740.30 366
10741.28 457
10742.26 458
10743.24 389
10744.22 397
10745.20 386
10746.17 421
10747.15 435
10748.13 403
10749.11 386
10750.09 447
10751.07 393
10752.05 424
10753.03 405
10754.01 422
10754.99 387
10755.97 437
10756.95 417
10757.93 429
10758.91 440
10759.88 423
10760.86 405
10761.84 406
10762.82 358
10763.80 360
10764.78 403
10765.76 406
10766.74 398
10767.72 370
10768.70 392
10769.68 389
10770.66 433
10771.64 403
10772.62 406
10773.60 433
10774.58 400
10775.56 364
10776.54 381
10777.52 427
10778.51 421
10779.49 396
10780.47 394
10781.45 490
10782.43 439
10783.41 399
10784.39 429
10785.37 418
10786.35 426
10787.33 439
10788.31 456
10789.29 438
10790.27 417
10791.26 445
10792.24 452
10793.22 415
10794.20 411
10795.18 413
10796.16 452
10797.14 435
10798.12 407
10799.10 461
10800.09 445
10801.07 405
10802.05 425
10803.03 426
10804.01 398
10804.99 356
10805.98 441
10806.96 423
10807.94 450
10808.92 440
10809.90 452
10810.89 427
10811.87 478
10812.85 465
10813.83 440
10814.81 440
10815.80 407
10816.78 404
10817.76 395
10818.74 426
10819.72 419
10820.71 432
10821.69 459
10822.67 446
10823.65 512
10824.64 483
10825.62 487
10826.60 443
10827.58 453
10828.57 480
10829.55 428
10830.53 465
10831.52 437
10832.50 480
10833.48 544
10834.46 479
10835.45 477
10836.43 473
10837.41 470
10838.40 454
10839.38 471
10840.36 468
10841.35 468
10842.33 467
10843.31 515
10844.30 490
10845.28 467
10846.26 489
10847.25 488
10848.23 492
10849.21 468
10850.20 498
10851.18 462
10852.17 465
10853.15 482
10854.13 528
10855.12 554
10856.10 486
10857.09 511
10858.07 470
10859.05 511
10860.04 563
10861.02 537
10862.01 475
10862.99 500
10863.97 486
10864.96 521
10865.94 508
10866.93 536
10867.91 579
10868.90 526
10869.88 564
10870.87 568
10871.85 590
10872.84 581
10873.82 508
10874.81 584
10875.79 556
10876.78 518
10877.76 538
10878.75 567
10879.73 615
10880.72 586
10881.70 532
10882.69 609
10883.67 642
10884.66 616
10885.64 530
10886.63 598
10887.61 645
10888.60 601
10889.58 621
10890.57 562
10891.55 644
10892.54 676
10893.53 658
10894.51 625
10895.50 658
10896.48 616
10897.47 615
10898.45 608
10899.44 576
10900.43 589
10901.41 650
10902.40 604
10903.38 613
10904.37 640
10905.36 671
10906.34 720
10907.33 723
10908.32 589
10909.30 679
10910.29 678
10911.28 672
10912.26 663
10913.25 687
10914.24 670
10915.22 714
10916.21 695
10917.20 786
10918.18 677
10919.17 669
10920.16 727
10921.14 807
10922.13 784
10923.12 783
10924.10 752
10925.09 778
10926.08 825
10927.07 804
10928.05 780
10929.04 760
10930.03 846
10931.01 798
10932.00 810
10932.99 835
10933.98 807
10934.96 736
10935.95 772
10936.94 854
10937.93 797
10938.92 800
10939.90 806
10940.89 830
10941.88 834
10942.87 804
10943.85 802
10944.84 887
10945.83 909
10946.82 924
10947.81 819
10948.79 820
10949.78 833
10950.77 939
10951.76 977
10952.75 919
10953.74 990
10954.72 987
10955.71 971
10956.70 967
10957.69 986
10958.68 1022
10959.67 1105
10960.66 1186
10961.65 1227
10962.63 1270
10963.62 1383
10964.61 1479
10965.60 1488
10966.59 1403
10967.58 1558
10968.57 1555
10969.56 1442
10970.55 1448
10971.54 1255
10972.52 1160
10973.51 1182
10974.50 1117
10975.49 1108
10976.48 1069
10977.47 975
10978.46 1040
10979.45 1065
10980.44 1053
10981.43 990
10982.42 1044
10983.41 1002
10984.40 976
10985.39 1007
10986.38 959
10987.37 1058
10988.36 1118
10989.35 1072
10990.34 1068
10991.33 988
10992.32 1098
10993.31 1057
10994.30 1007
10995.29 984
10996.28 1040
10997.27 1121
10998.26 1179
10999.25 1160
11000.24 1176
11001.23 1199
11002.22 1322
11003.21 1440
11004.20 1443
11005.20 1662
11006.19 1796
11007.18 1881
11008.17 1885
11009.16 1814
11010.15 1772
11011.14 1635
11012.13 1511
11013.12 1390
11014.11 1244
11015.10 1128
11016.10 1131
11017.09 998
11018.08 980
11019.07 988
11020.06 927
11021.05 923
11022.04 844
11023.04 909
11024.03 914
11025.02 867
11026.01 929
11027.00 896
11027.99 795
11028.99 849
11029.98 850
11030.97 771
11031.96 744
11032.95 805
11033.95 855
11034.94 797
11035.93 749
11036.92 714
11037.91 769
11038.91 752
11039.90 736
11040.89 778
11041.88 836
11042.88 705
11043.87 748
11044.86 767
11045.85 789
11046.85 787
11047.84 736
11048.83 741
11049.82 684
11050.82 710
11051.81 696
11052.80 735
11053.80 682
11054.79 689
11055.78 645
11056.77 678
11057.77 638
11058.76 713
11059.75 687
11060.75 694
11061.74 702
11062.73 689
11063.73 686
11064.72 633
11065.71 663
11066.71 674
11067.70 661
11068.69 686
11069.69 698
11070.68 645
11071.68 690
11072.67 719
11073.66 692
11074.66 647
11075.65 672
11076.65 659
11077.64 634
11078.63 699
11079.63 606
11080.62 678
11081.62 658
11082.61 619
11083.60 604
11084.60 601
11085.59 597
11086.59 651
11087.58 625
11088.58 679
11089.57 652
11090.57 657
11091.56 692
11092.55 667
11093.55 653
11094.54 639
11095.54 624
11096.53 607
11097.53 605
11098.52 561
11099.52 580
11100.51 608
11101.51 654
11102.50 575
11103.50 595
11104.49 590
11105.49 587
11106.48 600
11107.48 631
11108.48 602
11109.47 619
11110.47 584
11111.46 575
11112.46 571
11113.45 546
11114.45 548
11115.44 532
11116.44 575
11117.44 596
11118.43 517
11119.43 505
11120.42 505
11121.42 527
11122.42 583
11123.41 522
11124.41 546
11125.40 534
11126.40 535
11127.40 491
11128.39 502
11129.39 510
11130.38 518
11131.38 540
11132.38 512
11133.37 526
11134.37 525
11135.37 543
11136.36 545
11137.36 540
11138.36 485
11139.35 522
11140.35 547
11141.35 495
11142.34 516
11143.34 515
11144.34 464
11145.34 473
11146.33 519
11147.33 514
11148.33 517
11149.32 506
11150.32 490
11151.32 480
11152.32 546
11153.31 489
11154.31 490
11155.31 512
11156.31 484
11157.30 515
11158.30 468
11159.30 460
11160.30 471
11161.29 467
11162.29 454
11163.29 461
11164.29 441
11165.29 446
11166.28 454
11167.28 420
11168.28 427
11169.28 470
11170.28 487
11171.27 477
11172.27 468
11173.27 425
11174.27 455
11175.27 507
11176.27 499
11177.26 417
11178.26 440
11179.26 452
11180.26 468
11181.26 411
11182.26 439
11183.26 481
11184.26 514
11185.25 492
11186.25 473
11187.25 433
11188.25 469
11189.25 488
11190.25 417
11191.25 469
11192.25 480
11193.25 482
11194.25 476
11195.24 437
11196.24 403
11197.24 489
11198.24 481
11199.24 450
11200.24 464
11201.24 474
11202.24 482
11203.24 451
11204.24 480
11205.24 491
11206.24 497
11207.24 504
11208.24 464
11209.24 417
11210.24 471
11211.24 456
11212.24 451
11213.24 468
11214.24 468
11215.24 445
11216.24 439
11217.24 414
11218.24 432
11219.24 418
11220.24 430
11221.24 408
11222.24 399
11223.24 421
11224.24 428
11225.24 467
11226.24 480
11227.25 471
11228.25 408
11229.25 399
11230.25 462
11231.25 478
11232.25 419
11233.25 402
11234.25 425
11235.25 459
11236.25 410
11237.25 407
11238.26 414
11239.26 370
11240.26 452
11241.26 423
11242.26 420
11243.26 402
11244.26 387
11245.27 403
11246.27 484
11247.27 456
11248.27 447
11249.27 427
11250.27 436
11251.28 398
11252.28 441
11253.28 446
11254.28 491
11255.28 477
11256.29 444
11257.29 401
11258.29 439
11259.29 420
11260.29 396
11261.30 425
11262.30 362
11263.30 384
11264.30 412
11265.31 421
11266.31 399
11267.31 453
11268.31 441
11269.32 429
11270.32 445
11271.32 452
11272.32 463
11273.33 447
11274.33 424
11275.33 430
11276.33 458
11277.34 419
11278.34 443
11279.34 452
11280.35 461
11281.35 425
11282.35 394
11283.36 459
11284.36 509
11285.36 524
11286.37 440
11287.37 446
11288.37 462
11289.38 442
11290.38 416
11291.38 444
11292.39 413
11293.39 444
11294.39 450
11295.40 433
11296.40 458
11297.41 475
11298.41 470
11299.41 462
11300.42 450
11301.42 426
11302.43 417
11303.43 461
11304.43 476
11305.44 480
11306.44 481
11307.45 513
11308.45 484
11309.46 476
11310.46 483
11311.46 464
11312.47 476
11313.47 487
11314.48 466
11315.48 555
11316.49 602
11317.49 611
11318.50 635
11319.50 647
11320.51 582
11321.51 670
11322.52 678
11323.52 633
11324.53 584
11325.53 496
11326.54 531
11327.54 500
11328.55 473
11329.55 486
11330.56 461
11331.56 460
11332.57 464
11333.57 485
11334.58 424
11335.58 400
11336.59 428
11337.60 413
11338.60 421
11339.61 427
11340.61 470
11341.62 439
11342.62 403
11343.63 405
11344.64 418
11345.64 408
11346.65 398
11347.65 387
11348.66 357
11349.67 396
11350.67 395
11351.68 454
11352.69 429
11353.69 424
11354.70 422
11355.71 412
11356.71 430
11357.72 410
11358.72 404
11359.73 432
11360.74 416
11361.74 397
11362.75 418
11363.76 428
11364.76 428
11365.77 410
11366.78 400
11367.79 395
11368.79 404
11369.80 389
11370.81 381
11371.81 353
11372.82 380
11373.83 408
11374.84 385
11375.84 411
11376.85 378
11377.86 358
11378.87 387
11379.87 391
11380.88 414
11381.89 400
11382.90 385
11383.90 421
11384.91 399
11385.92 350
11386.93 364
11387.93 397
11388.94 408
11389.95 375
11390.96 422
11391.97 417
11392.97 428
11393.98 436
11394.99 396
11396.00 401
11397.01 393
11398.02 376
11399.02 433
11400.03 424
11401.04 348
11402.05 383
11403.06 393
11404.07 393
11405.08 394
11406.08 382
11407.09 383
11408.10 413
11409.11 362
11410.12 398
11411.13 352
11412.14 380
11413.15 402
11414.15 367
11415.16 437
11416.17 438
11417.18 388
11418.19 366
11419.20 371
11420.21 359
11421.22 330
11422.23 350
11423.24 363
11424.25 361
11425.26 390
11426.27 358
11427.28 397
11428.29 401
11429.30 343
11430.31 334
11431.32 358
11432.32 394
11433.33 401
11434.34 409
11435.35 357
11436.36 332
11437.37 392
11438.38 352
11439.39 370
11440.41 393
11441.42 355
11442.43 405
11443.44 392
11444.45 348
11445.46 359
11446.47 360
11447.48 412
11448.49 395
11449.50 358
11450.51 389
11451.52 357
11452.53 411
11453.54 359
11454.55 350
11455.56 355
11456.57 366
11457.59 370
11458.60 400
11459.61 388
11460.62 360
11461.63 368
11462.64 372
11463.65 341
11464.66 366
11465.67 362
11466.69 337
11467.70 391
11468.71 362
11469.72 351
11470.73 357
11471.74 398
11472.75 345
11473.77 336
11474.78 363
11475.79 325
11476.80 370
11477.81 385
11478.83 356
11479.84 344
11480.85 345
11481.86 388
11482.87 366
11483.89 321
11484.90 357
11485.91 377
11486.92 376
11487.93 379
11488.95 362
11489.96 361
11490.97 343
11491.98 387
11493.00 360
11494.01 381
11495.02 365
11496.03 374
11497.05 359
11498.06 392
11499.07 362
11500.09 352
11501.10 368
11502.11 359
11503.12 403
11504.14 370
11505.15 355
11506.16 344
11507.18 350
11508.19 392
11509.20 376
11510.22 366
11511.23 358
11512.24 358
11513.26 341
11514.27 328
11515.28 320
11516.30 324
11517.31 320
11518.32 323
11519.34 330
11520.35 341
11521.37 332
11522.38 336
11523.39 313
11524.41 296
11525.42 309
11526.44 299
11527.45 304
11528.46 296
11529.48 358
11530.49 368
11531.51 327
11532.52 307
11533.53 352
11534.55 356
11535.56 365
11536.58 362
11537.59 315
11538.61 302
11539.62 324
11540.64 364
11541.65 304
11542.67 342
11543.68 365
11544.69 397
11545.71 348
11546.72 355
11547.74 311
11548.75 339
11549.77 355
11550.78 326
11551.80 335
11552.81 336
11553.83 375
11554.85 362
11555.86 335
11556.88 345
11557.89 348
11558.91 372
11559.92 348
11560.94 329
11561.95 380
11562.97 355
11563.98 357
11565.00 345
11566.02 313
11567.03 330
11568.05 351
11569.06 360
11570.08 331
11571.10 330
11572.11 361
11573.13 341
11574.14 324
11575.16 347
11576.18 330
11577.19 353
11578.21 315
11579.22 373
11580.24 365
11581.26 350
11582.27 381
11583.29 338
11584.31 328
11585.32 295
11586.34 353
11587.36 322
11588.37 303
11589.39 350
11590.41 367
11591.42 303
11592.44 311
11593.46 314
11594.47 319
11595.49 355
11596.51 400
11597.53 357
11598.54 362
11599.56 376
11600.58 353
11601.59 328
11602.61 305
11603.63 330
11604.65 327
11605.66 333
11606.68 328
11607.70 354
11608.72 327
11609.74 341
11610.75 331
11611.77 339
11612.79 366
11613.81 298
11614.82 299
11615.84 354
11616.86 366
11617.88 356
11618.90 333
11619.91 312
11620.93 301
11621.95 312
11622.97 371
11623.99 310
11625.01 322
11626.02 356
11627.04 333
11628.06 343
11629.08 305
11630.10 319
11631.12 337
11632.14 329
11633.15 347
11634.17 308
11635.19 311
11636.21 355
11637.23 356
11638.25 376
11639.27 328
11640.29 326
11641.30 326
11642.32 309
11643.34 326
11644.36 345
11645.38 364
11646.40 336
11647.42 323
11648.44 361
11649.46 342
11650.48 351
11651.50 330
11652.52 358
11653.54 355
11654.56 305
11655.58 323
11656.60 374
11657.62 339
11658.64 366
11659.66 368
11660.68 370
11661.70 318
11662.72 319
11663.74 360
11664.76 365
11665.78 339
11666.80 297
11667.82 304
11668.84 321
11669.86 313
11670.88 322
11671.90 307
11672.92 311
11673.94 324
11674.96 346
11675.98 328
11677.00 354
11678.02 321
11679.04 306
11680.06 305
11681.08 270
11682.10 321
11683.12 318
11684.15 339
11685.17 312
11686.19 324
11687.21 304
11688.23 304
11689.25 302
11690.27 330
11691.29 296
11692.31 299
11693.34 294
11694.36 323
11695.38 307
11696.40 345
11697.42 315
11698.44 334
11699.46 367
11700.49 345
11701.51 305
11702.53 310
11703.55 379
11704.57 412
11705.60 332
11706.62 327
11707.64 340
11708.66 336
11709.68 318
11710.71 364
11711.73 326
11712.75 322
11713.77 334
11714.79 342
11715.82 312
11716.84 285
11717.86 333
11718.88 347
11719.91 328
11720.93 328
11721.95 334
11722.97 329
11724.00 340
11725.02 337
11726.04 327
11727.07 357
11728.09 380
11729.11 366
11730.13 359
11731.16 338
11732.18 352
11733.20 345
11734.23 366
11735.25 315
11736.27 313
11737.30 337
11738.32 359
11739.34 335
11740.37 361
11741.39 339
11742.41 314
11743.44 342
11744.46 375
11745.48 348
11746.51 388
11747.53 354
11748.55 367
11749.58 417
11750.60 374
11751.63 371
11752.65 319
11753.67 312
11754.70 330
11755.72 365
11756.75 344
11757.77 387
11758.79 369
11759.82 330
11760.84 357
11761.87 306
11762.89 315
11763.92 336
11764.94 346
11765.97 342
11766.99 330
11768.01 329
11769.04 347
11770.06 344
11771.09 329
11772.11 323
11773.14 331
11774.16 333
11775.19 356
11776.21 362
11777.24 333
11778.26 382
11779.29 374
11780.31 366
11781.34 330
11782.36 366
11783.39 363
11784.41 367
11785.44 361
11786.46 358
11787.49 349
11788.52 363
11789.54 389
11790.57 382
11791.59 371
11792.62 384
11793.64 347
11794.67 362
11795.70 353
11796.72 373
11797.75 349
11798.77 355
11799.80 384
11800.83 361
11801.85 362
11802.88 377
11803.90 344
11804.93 331
11805.96 347
11806.98 346
11808.01 357
11809.04 410
11810.06 398
11811.09 387
11812.11 337
11813.14 367
11814.17 399
11815.19 364
11816.22 405
11817.25 389
11818.27 377
11819.30 410
11820.33 347
11821.36 345
11822.38 386
11823.41 387
11824.44 375
11825.46 403
11826.49 407
11827.52 424
11828.54 413
11829.57 397
11830.60 370
11831.63 402
11832.65 381
11833.68 371
11834.71 370
11835.74 364
11836.76 392
11837.79 391
11838.82 371
11839.85 379
11840.88 377
11841.90 376
11842.93 435
11843.96 380
11844.99 451
11846.01 405
11847.04 421
11848.07 402
11849.10 432
11850.13 429
11851.16 421
11852.18 374
11853.21 412
11854.24 408
11855.27 420
11856.30 453
11857.33 451
11858.35 455
11859.38 416
11860.41 374
11861.44 427
11862.47 459
11863.50 398
11864.53 459
11865.56 435
11866.58 396
11867.61 469
11868.64 413
11869.67 431
11870.70 453
11871.73 401
11872.76 460
11873.79 474
11874.82 454
11875.85 485
11876.88 478
11877.91 496
11878.93 483
11879.96 488
11880.99 462
11882.02 486
11883.05 452
11884.08 445
11885.11 494
11886.14 486
11887.17 506
11888.20 456
11889.23 466
11890.26 515
11891.29 504
11892.32 497
11893.35 520
11894.38 580
11895.41 612
11896.44 535
11897.47 480
11898.50 500
11899.53 526
11900.56 549
11901.59 561
11902.62 544
11903.65 565
11904.69 595
11905.72 647
11906.75 677
11907.78 724
11908.81 709
11909.84 681
11910.87 699
11911.90 661
11912.93 664
11913.96 685
11914.99 602
11916.02 604
11917.06 657
11918.09 631
11919.12 639
11920.15 593
11921.18 626
11922.21 565
11923.24 578
11924.27 605
11925.31 630
11926.34 635
11927.37 633
11928.40 648
11929.43 610
11930.46 642
11931.50 637
11932.53 624
11933.56 679
11934.59 709
11935.62 767
11936.65 798
11937.69 893
11938.72 898
11939.75 921
11940.78 976
11941.81 940
11942.85 827
11943.88 823
11944.91 798
11945.94 733
11946.98 746
11948.01 664
11949.04 600
11950.07 540
11951.11 572
11952.14 600
11953.17 622
11954.20 572
11955.24 577
11956.27 549
11957.30 516
11958.34 506
11959.37 552
11960.40 521
11961.43 529
11962.47 443
11963.50 513
11964.53 497
11965.57 497
11966.60 538
11967.63 583
11968.67 539
11969.70 534
11970.73 507
11971.77 495
11972.80 510
11973.83 539
11974.87 525
11975.90 513
11976.94 509
11977.97 472
11979.00 478
11980.04 496
11981.07 510
11982.10 485
11983.14 488
11984.17 490
11985.21 522
11986.24 493
11987.27 420
11988.31 553
11989.34 506
11990.38 490
11991.41 493
11992.45 495
11993.48 518
11994.51 489
11995.55 486
11996.58 481
11997.62 489
11998.65 491
11999.69 508
12000.72 489
12001.76 496
12002.79 484
12003.83 472
12004.86 492
12005.90 502
12006.93 501
12007.97 469
12009.00 503
12010.04 539
12011.07 513
12012.11 469
12013.14 519
12014.18 551
12015.21 551
12016.25 536
12017.28 543
12018.32 495
12019.35 507
12020.39 496
12021.43 529
12022.46 524
12023.50 540
12024.53 532
12025.57 549
12026.60 536
12027.64 519
12028.68 510
12029.71 565
12030.75 571
12031.78 486
12032.82 549
12033.86 574
12034.89 592
12035.93 535
12036.97 529
12038.00 546
12039.04 543
12040.07 575
12041.11 523
12042.15 518
12043.18 513
12044.22 524
12045.26 572
12046.29 627
12047.33 600
12048.37 542
12049.40 491
12050.44 520
12051.48 519
12052.52 507
12053.55 526
12054.59 524
12055.63 530
12056.66 562
12057.70 547
12058.74 543
12059.78 534
12060.81 525
12061.85 505
12062.89 535
12063.92 535
12064.96 508
12066.00 524
12067.04 544
12068.07 573
12069.11 578
12070.15 579
12071.19 586
12072.23 544
12073.26 529
12074.30 531
12075.34 569
12076.38 536
12077.42 607
12078.45 562
12079.49 532
12080.53 573
12081.57 567
12082.61 569
12083.64 621
12084.68 520
12085.72 524
12086.76 538
12087.80 540
12088.84 597
12089.88 513
12090.91 515
12091.95 566
12092.99 570
12094.03 540
12095.07 628
12096.11 609
12097.15 595
12098.19 548
12099.22 576
12100.26 629
12101.30 640
12102.34 660
12103.38 579
12104.42 585
12105.46 623
12106.50 647
12107.54 683
12108.58 704
12109.62 710
12110.66 770
12111.70 762
12112.74 729
12113.77 740
12114.81 702
12115.85 704
12116.89 644
12117.93 601
12118.97 606
12120.01 574
12121.05 541
12122.09 517
12123.13 556
12124.17 485
12125.21 516
12126.25 490
12127.29 465
12128.33 466
12129.37 432
12130.41 494
12131.45 521
12132.50 467
12133.54 461
12134.58 441
12135.62 442
12136.66 445
12137.70 448
12138.74 458
12139.78 487
12140.82 437
12141.86 429
12142.90 437
12143.94 451
12144.98 508
12146.02 454
12147.07 396
12148.11 405
12149.15 459
12150.19 427
12151.23 437
12152.27 441
12153.31 428
12154.35 411
12155.40 425
12156.44 409
12157.48 455
12158.52 515
12159.56 468
12160.60 457
12161.64 431
12162.69 421
12163.73 409
12164.77 425
12165.81 433
12166.85 488
12167.90 451
12168.94 397
12169.98 426
12171.02 434
12172.06 443
12173.11 449
12174.15 453
12175.19 455
12176.23 471
12177.27 443
12178.32 441
12179.36 454
12180.40 404
12181.44 426
12182.49 424
12183.53 426
12184.57 386
12185.61 429
12186.66 451
12187.70 433
12188.74 458
12189.79 481
12190.83 447
12191.87 430
12192.91 448
12193.96 469
12195.00 455
12196.04 470
12197.09 387
12198.13 427
12199.17 466
12200.22 485
12201.26 455
12202.30 428
12203.35 455
12204.39 463
12205.43 430
12206.48 390
12207.52 423
12208.57 467
12209.61 447
12210.65 398
12211.70 418
12212.74 428
12213.78 427
12214.83 445
12215.87 410
12216.92 419
12217.96 444
12219.00 494
12220.05 399
12221.09 399
12222.14 446
12223.18 445
12224.23 423
12225.27 423
12226.31 437
12227.36 435
12228.40 448
12229.45 420
12230.49 414
12231.54 375
12232.58 403
12233.63 421
12234.67 426
12235.72 440
12236.76 450
12237.81 453
12238.85 477
12239.90 404
12240.94 416
12241.99 371
12243.03 422
12244.08 430
12245.12 461
12246.17 463
12247.21 446
12248.26 400
12249.30 400
12250.35 392
12251.39 423
12252.44 420
12253.49 422
12254.53 413
12255.58 414
12256.62 429
12257.67 413
12258.71 416
12259.76 408
12260.81 412
12261.85 374
12262.90 360
12263.94 426
12264.99 469
12266.04 432
12267.08 399
12268.13 414
12269.17 424
12270.22 446
12271.27 429
12272.31 404
12273.36 395
12274.41 387
12275.45 379
12276.50 381
12277.55 427
12278.59 412
12279.64 389
12280.69 395
12281.73 363
12282.78 412
12283.83 410
12284.87 375
12285.92 399
12286.97 431
12288.01 436
12289.06 396
12290.11 420
12291.16 398
12292.20 401
12293.25 394
12294.30 365
12295.35 416
12296.39 388
12297.44 431
12298.49 435
12299.54 388
12300.58 384
12301.63 399
12302.68 407
12303.73 396
12304.77 356
12305.82 329
12306.87 395
12307.92 367
12308.97 390
12310.01 385
12311.06 377
12312.11 400
12313.16 441
12314.21 364
12315.25 352
12316.30 389
12317.35 393
12318.40 401
12319.45 386
12320.50 303
12321.54 339
12322.59 393
12323.64 386
12324.69 361
12325.74 398
12326.79 373
12327.84 376
12328.89 379
12329.93 413
12330.98 326
12332.03 420
12333.08 407
12334.13 407
12335.18 406
12336.23 390
12337.28 406
12338.33 389
12339.38 369
12340.43 326
12341.47 377
12342.52 385
12343.57 370
12344.62 370
12345.67 354
12346.72 394
12347.77 412
12348.82 389
12349.87 370
12350.92 384
12351.97 392
12353.02 371
12354.07 384
12355.12 397
12356.17 374
12357.22 455
12358.27 383
12359.32 329
12360.37 370
12361.42 416
12362.47 447
12363.52 350
12364.57 383
12365.62 382
12366.67 420
12367.72 399
12368.77 381
12369.82 370
12370.87 407
12371.93 421
12372.98 388
12374.03 349
12375.08 372
12376.13 395
12377.18 405
12378.23 409
12379.28 365
12380.33 372
12381.38 387
12382.43 456
12383.49 389
12384.54 386
12385.59 374
12386.64 396
12387.69 451
12388.74 423
12389.79 404
12390.84 436
12391.90 477
12392.95 440
12394.00 406
12395.05 433
12396.10 426
12397.15 456
12398.21 439
12399.26 378
12400.31 416
12401.36 433
12402.41 405
12403.47 384
12404.52 430
12405.57 426
12406.62 420
12407.67 462
12408.73 444
12409.78 423
12410.83 406
12411.88 442
12412.94 427
12413.99 451
12415.04 453
12416.09 424
12417.15 412
12418.20 411
12419.25 433
12420.30 408
12421.36 457
12422.41 470
12423.46 442
12424.52 427
12425.57 443
12426.62 496
12427.67 490
12428.73 412
12429.78 458
12430.83 463
12431.89 512
12432.94 445
12433.99 431
12435.05 433
12436.10 467
12437.15 435
12438.21 408
12439.26 411
12440.31 461
12441.37 501
12442.42 438
12443.47 456
12444.53 424
12445.58 491
12446.64 465
12447.69 458
12448.74 455
12449.80 448
12450.85 458
12451.91 459
12452.96 461
12454.01 452
12455.07 551
12456.12 487
12457.18 499
12458.23 458
12459.29 459
12460.34 482
12461.39 482
12462.45 477
12463.50 474
12464.56 488
12465.61 499
12466.67 523
12467.72 551
12468.78 499
12469.83 507
12470.89 500
12471.94 482
12473.00 513
12474.05 561
12475.11 556
12476.16 556
12477.22 619
12478.27 655
12479.33 691
12480.38 772
12481.44 796
12482.49 857
12483.55 934
12484.60 963
12485.66 1004
12486.71 1038
12487.77 1045
12488.83 1095
12489.88 985
12490.94 899
12491.99 879
12493.05 785
12494.10 701
12495.16 633
12496.22 605
12497.27 611
12498.33 522
12499.38 535
12500.44 574
12501.50 535
12502.55 487
12503.61 509
12504.67 481
12505.72 508
12506.78 471
12507.83 455
12508.89 478
12509.95 469
12511.00 528
12512.06 521
12513.12 505
12514.17 440
12515.23 447
12516.29 457
12517.34 492
12518.40 535
12519.46 519
12520.52 496
12521.57 461
12522.63 507
12523.69 492
12524.74 487
12525.80 495
12526.86 492
12527.92 511
12528.97 460
12530.03 440
12531.09 447
12532.15 463
12533.20 437
12534.26 408
12535.32 416
12536.38 468
12537.43 448
12538.49 425
12539.55 436
12540.61 407
12541.66 416
12542.72 460
12543.78 444
12544.84 476
12545.90 467
12546.95 493
12548.01 473
12549.07 426
12550.13 441
12551.19 456
12552.25 434
12553.30 442
12554.36 478
12555.42 480
12556.48 498
12557.54 499
12558.60 522
12559.65 520
12560.71 500
12561.77 518
12562.83 528
12563.89 507
12564.95 545
12566.01 572
12567.07 539
12568.13 508
12569.18 501
12570.24 469
12571.30 484
12572.36 491
12573.42 517
12574.48 505
12575.54 476
12576.60 464
12577.66 463
12578.72 504
12579.78 470
12580.84 470
12581.90 462
12582.96 505
12584.02 498
12585.07 468
12586.13 466
12587.19 437
12588.25 448
12589.31 448
12590.37 468
12591.43 442
12592.49 430
12593.55 405
12594.61 453
12595.67 450
12596.73 444
12597.79 432
12598.86 432
12599.92 448
12600.98 367
12602.04 389
12603.10 412
12604.16 448
12605.22 434
12606.28 458
12607.34 410
12608.40 429
12609.46 418
12610.52 437
12611.58 401
12612.64 420
12613.70 425
12614.76 459
12615.83 399
12616.89 399
12617.95 409
12619.01 413
12620.07 399
12621.13 403
12622.19 419
12623.25 397
12624.32 394
12625.38 439
12626.44 410
12627.50 420
12628.56 456
12629.62 425
12630.68 441
12631.75 448
12632.81 420
12633.87 378
12634.93 400
12635.99 413
12637.05 374
12638.12 408
12639.18 445
12640.24 408
12641.30 417
12642.36 416
12643.43 356
12644.49 353
12645.55 378
12646.61 408
12647.68 397
12648.74 396
12649.80 379
12650.86 384
12651.93 353
12652.99 375
12654.05 393
12655.11 373
12656.18 403
12657.24 393
12658.30 399
12659.36 423
12660.43 404
12661.49 394
12662.55 389
12663.62 390
12664.68 422
12665.74 425
12666.81 403
12667.87 341
12668.93 371
12670.00 385
12671.06 384
12672.12 357
12673.19 347
12674.25 364
12675.31 361
12676.38 364
12677.44 323
12678.50 356
12679.57 352
12680.63 371
12681.69 377
12682.76 354
12683.82 335
12684.89 332
12685.95 370
12687.01 359
12688.08 384
12689.14 337
12690.21 354
12691.27 385
12692.33 326
12693.40 353
12694.46 341
12695.53 408
12696.59 371
12697.66 356
12698.72 361
12699.79 339
12700.85 364
12701.91 390
12702.98 379
12704.04 341
12705.11 398
12706.17 464
12707.24 374
12708.30 343
12709.37 397
12710.43 359
12711.50 315
12712.56 350
12713.63 349
12714.69 378
12715.76 319
12716.82 374
12717.89 378
12718.95 334
12720.02 322
12721.09 372
12722.15 369
12723.22 398
12724.28 401
12725.35 382
12726.41 397
12727.48 364
12728.54 392
12729.61 357
12730.68 381
12731.74 385
12732.81 376
12733.87 366
12734.94 410
12736.01 369
12737.07 368
12738.14 345
12739.20 379
12740.27 362
12741.34 386
12742.40 409
12743.47 376
12744.54 408
12745.60 364
12746.67 346
12747.74 331
12748.80 370
12749.87 369
12750.94 390
12752.00 394
12753.07 406
12754.14 390
12755.20 370
12756.27 372
12757.34 330
12758.40 350
12759.47 348
12760.54 372
12761.60 343
12762.67 348
12763.74 357
12764.81 376
12765.87 365
12766.94 378
12768.01 360
12769.08 342
12770.14 353
12771.21 379
12772.28 335
12773.35 317
12774.41 352
12775.48 366
12776.55 363
12777.62 300
12778.68 346
12779.75 314
12780.82 350
12781.89 323
12782.96 297
12784.02 324
12785.09 360
12786.16 342
12787.23 327
12788.30 373
12789.37 300
12790.43 319
12791.50 320
12792.57 338
12793.64 364
12794.71 388
12795.78 399
12796.84 377
12797.91 357
12798.98 327
12800.05 350
12801.12 352
12802.19 304
12803.26 330
12804.33 327
12805.40 328
12806.46 312
12807.53 328
12808.60 345
12809.67 346
12810.74 335
12811.81 331
12812.88 347
12813.95 355
12815.02 347
12816.09 338
12817.16 329
12818.23 357
12819.30 339
12820.37 339
12821.44 339
12822.50 333
12823.57 316
12824.64 358
12825.71 376
12826.78 361
12827.85 329
12828.92 356
12829.99 322
12831.06 375
12832.13 321
12833.20 350
12834.27 388
12835.34 360
12836.41 364
12837.49 338
12838.56 350
12839.63 323
12840.70 334
12841.77 321
12842.84 320
12843.91 331
12844.98 350
12846.05 362
12847.12 353
12848.19 315
12849.26 378
12850.33 337
12851.40 333
12852.47 315
12853.55 338
12854.62 353
12855.69 331
12856.76 365
12857.83 301
12858.90 326
12859.97 351
12861.04 353
12862.11 287
12863.19 316
12864.26 296
12865.33 335
12866.40 324
12867.47 302
12868.54 323
12869.62 331
12870.69 301
12871.76 335
12872.83 327
12873.90 366
12874.97 342
12876.05 310
12877.12 319
12878.19 337
12879.26 336
12880.33 303
12881.41 318
12882.48 321
12883.55 299
12884.62 291
12885.70 320
12886.77 316
12887.84 316
12888.91 316
12889.98 328
12891.06 364
12892.13 320
12893.20 286
12894.28 308
12895.35 276
12896.42 321
12897.49 303
12898.57 309
12899.64 286
12900.71 278
12901.79 325
12902.86 306
12903.93 298
12905.00 291
12906.08 277
12907.15 303
12908.22 309
12909.30 326
12910.37 341
12911.44 313
12912.52 291
12913.59 314
12914.66 318
12915.74 354
12916.81 313
12917.89 318
12918.96 305
12920.03 301
12921.11 327
12922.18 311
12923.25 321
12924.33 289
12925.40 321
12926.48 317
12927.55 306
12928.62 299
12929.70 311
12930.77 298
12931.85 326
12932.92 300
12934.00 275
12935.07 312
12936.14 310
12937.22 285
12938.29 298
12939.37 325
12940.44 320
12941.52 337
12942.59 292
12943.67 291
12944.74 268
12945.82 332
12946.89 348
12947.97 268
12949.04 311
12950.12 319
12951.19 314
12952.27 314
12953.34 291
12954.42 301
12955.49 335
12956.57 314
12957.64 282
12958.72 297
12959.79 332
12960.87 345
12961.94 329
12963.02 289
12964.10 334
12965.17 320
12966.25 320
12967.32 328
12968.40 260
12969.47 274
12970.55 325
12971.63 359
12972.70 321
12973.78 333
12974.85 325
12975.93 346
12977.01 334
12978.08 325
12979.16 344
12980.23 346
12981.31 333
12982.39 331
12983.46 350
12984.54 293
12985.62 303
12986.69 298
12987.77 291
12988.85 305
12989.92 359
12991.00 348
12992.08 340
12993.15 297
12994.23 310
12995.31 294
12996.38 326
12997.46 332
12998.54 314
12999.61 312
13000.69 307
13001.77 315
13002.85 302
13003.92 301
13005.00 363
13006.08 338
13007.16 322
13008.23 331
13009.31 288
13010.39 312
13011.47 296
13012.54 304
13013.62 306
13014.70 281
13015.78 323
13016.85 320
13017.93 345
13019.01 306
13020.09 293
13021.17 335
13022.24 321
13023.32 306
13024.40 317
13025.48 321
13026.56 341
13027.63 345
13028.71 298
13029.79 330
13030.87 346
13031.95 326
13033.03 334
13034.10 342
13035.18 316
13036.26 315
13037.34 343
13038.42 344
13039.50 343
13040.58 353
13041.66 309
13042.73 295
13043.81 337
13044.89 346
13045.97 322
13047.05 324
13048.13 355
13049.21 349
13050.29 352
13051.37 330
13052.45 335
13053.53 337
13054.60 359
13055.68 340
13056.76 328
13057.84 359
13058.92 320
13060.00 310
13061.08 346
13062.16 364
13063.24 320
13064.32 314
13065.40 289
13066.48 378
13067.56 362
13068.64 355
13069.72 354
13070.80 333
13071.88 313
13072.96 305
13074.04 366
13075.12 346
13076.20 352
13077.28 371
13078.36 322
13079.44 337
13080.52 359
13081.60 301
13082.68 360
13083.76 310
13084.84 344
13085.93 361
13087.01 347
13088.09 309
13089.17 314
13090.25 369
13091.33 312
13092.41 320
13093.49 314
13094.57 353
13095.65 351
13096.73 347
13097.82 351
13098.90 333
13099.98 342
13101.06 347
13102.14 361
13103.22 341
13104.30 334
13105.38 386
13106.47 375
13107.55 319
13108.63 298
13109.71 324
13110.79 319
13111.87 299
13112.96 317
13114.04 326
13115.12 352
13116.20 307
13117.28 334
13118.37 312
13119.45 320
13120.53 322
13121.61 314
13122.69 324
13123.78 332
13124.86 357
13125.94 360
13127.02 355
13128.11 352
13129.19 380
13130.27 348
13131.35 340
13132.44 366
13133.52 345
13134.60 346
13135.68 356
13136.77 368
13137.85 329
13138.93 323
13140.01 342
13141.10 303
13142.18 335
13143.26 336
13144.35 301
13145.43 294
13146.51 310
13147.60 370
13148.68 326
13149.76 310
13150.85 333
13151.93 358
13153.01 353
13154.10 362
13155.18 359
13156.26 369
13157.35 357
13158.43 412
13159.51 333
13160.60 348
13161.68 373
13162.77 320
13163.85 355
13164.93 345
13166.02 349
13167.10 334
13168.19 361
13169.27 329
13170.35 329
13171.44 366
13172.52 343
13173.61 357
13174.69 338
13175.78 316
13176.86 369
13177.94 353
13179.03 356
13180.11 367
13181.20 342
13182.28 362
13183.37 334
13184.45 340
13185.54 315
13186.62 331
13187.71 329
13188.79 328
13189.88 322
13190.96 357
13192.05 361
13193.13 366
13194.22 380
13195.30 343
13196.39 365
13197.47 361
13198.56 344
13199.64 337
13200.73 377
13201.81 382
13202.90 356
13203.98 385
13205.07 415
13206.16 398
13207.24 369
13208.33 377
13209.41 369
13210.50 375
13211.58 362
13212.67 406
13213.76 416
13214.84 393
13215.93 391
13217.01 405
13218.10 442
13219.19 377
13220.27 332
13221.36 340
13222.45 344
13223.53 342
13224.62 359
13225.70 341
13226.79 392
13227.88 370
13228.96 420
13230.05 353
13231.14 369
13232.22 357
13233.31 374
13234.40 367
13235.48 400
13236.57 368
13237.66 342
13238.74 345
13239.83 347
13240.92 366
13242.01 370
13243.09 386
13244.18 361
13245.27 394
13246.35 350
13247.44 339
13248.53 353
13249.62 401
13250.70 361
13251.79 349
13252.88 317
13253.97 350
13255.05 382
13256.14 388
13257.23 388
13258.32 382
13259.41 423
13260.49 351
13261.58 397
13262.67 389
13263.76 396
13264.85 385
13265.93 373
13267.02 367
13268.11 379
13269.20 424
13270.29 402
13271.37 399
13272.46 383
13273.55 372
13274.64 391
13275.73 401
13276.82 422
13277.91 393
13278.99 396
13280.08 382
13281.17 408
13282.26 408
13283.35 430
13284.44 395
13285.53 412
13286.62 471
13287.70 454
13288.79 426
13289.88 407
13290.97 399
13292.06 372
13293.15 383
13294.24 432
13295.33 420
13296.42 397
13297.51 423
13298.60 462
13299.69 489
13300.78 407
13301.87 416
13302.95 434
13304.04 434
13305.13 434
13306.22 429
13307.31 423
13308.40 451
13309.49 435
13310.58 481
13311.67 471
13312.76 493
13313.85 487
13314.94 490
13316.03 472
13317.12 473
13318.21 503
13319.30 498
13320.39 480
13321.48 448
13322.58 487
13323.67 492
13324.76 482
13325.85 474
13326.94 413
13328.03 455
13329.12 471
13330.21 486
13331.30 448
13332.39 416
13333.48 433
13334.57 460
13335.66 509
13336.75 445
13337.85 465
13338.94 481
13340.03 435
13341.12 518
13342.21 497
13343.30 520
13344.39 476
13345.48 523
13346.58 459
13347.67 477
13348.76 465
13349.85 475
13350.94 531
13352.03 529
13353.12 497
13354.22 505
13355.31 506
13356.40 476
13357.49 497
13358.58 501
13359.68 518
13360.77 484
13361.86 496
13362.95 484
13364.04 529
13365.14 484
13366.23 526
13367.32 537
13368.41 520
13369.51 504
13370.60 504
13371.69 541
13372.78 596
13373.87 582
13374.97 617
13376.06 612
13377.15 558
13378.25 589
13379.34 572
13380.43 574
13381.52 542
13382.62 558
13383.71 522
13384.80 539
13385.90 560
13386.99 511
13388.08 510
13389.17 455
13390.27 439
13391.36 491
13392.45 463
13393.55 484
13394.64 478
13395.73 505
13396.83 501
13397.92 483
13399.02 511
13400.11 483
13401.20 450
13402.30 456
13403.39 520
13404.48 474
13405.58 413
13406.67 438
13407.77 488
13408.86 473
13409.95 468
13411.05 483
13412.14 466
13413.24 460
13414.33 489
13415.42 440
13416.52 474
13417.61 468
13418.71 459
13419.80 478
13420.90 429
13421.99 461
13423.08 461
13424.18 422
13425.27 441
13426.37 441
13427.46 439
13428.56 434
13429.65 498
13430.75 445
13431.84 473
13432.94 464
13434.03 458
13435.13 447
13436.22 479
13437.32 507
13438.41 488
13439.51 491
13440.60 501
13441.70 498
13442.79 515
13443.89 457
13444.98 455
13446.08 498
13447.18 511
13448.27 482
13449.37 434
13450.46 468
13451.56 454
13452.65 457
13453.75 451
13454.85 515
13455.94 485
13457.04 508
13458.13 512
13459.23 483
13460.33 514
13461.42 539
13462.52 559
13463.61 538
13464.71 526
13465.81 541
13466.90 539
13468.00 573
13469.10 566
13470.19 557
13471.29 551
13472.38 576
13473.48 583
13474.58 557
13475.67 554
13476.77 551
13477.87 551
13478.96 554
13480.06 589
13481.16 580
13482.26 542
13483.35 564
13484.45 583
13485.55 536
13486.64 570
13487.74 535
13488.84 540
13489.94 558
13491.03 563
13492.13 532
13493.23 504
13494.32 560
13495.42 564
13496.52 542
13497.62 548
13498.72 594
13499.81 610
13500.91 646
13502.01 586
13503.11 610
13504.20 621
13505.30 613
13506.40 646
13507.50 625
13508.60 662
13509.69 649
13510.79 684
13511.89 691
13512.99 651
13514.09 682
13515.18 660
13516.28 646
13517.38 682
13518.48 621
13519.58 591
13520.68 599
13521.78 593
13522.87 527
13523.97 560
13525.07 612
13526.17 534
13527.27 536
13528.37 526
13529.47 513
13530.57 503
13531.66 532
13532.76 519
13533.86 477
13534.96 510
13536.06 540
13537.16 494
13538.26 475
13539.36 471
13540.46 491
13541.56 474
13542.66 493
13543.76 454
13544.86 485
13545.96 486
13547.05 500
13548.15 483
13549.25 484
13550.35 471
13551.45 469
13552.55 492
13553.65 505
13554.75 434
13555.85 461
13556.95 438
13558.05 486
13559.15 428
13560.25 444
13561.35 435
13562.45 430
13563.55 445
13564.65 427
13565.75 436
13566.85 414
13567.96 442
13569.06 468
13570.16 407
13571.26 452
13572.36 450
13573.46 450
13574.56 394
13575.66 433
13576.76 446
13577.86 422
13578.96 445
13580.06 411
13581.16 445
13582.27 457
13583.37 483
13584.47 437
13585.57 479
13586.67 475
13587.77 405
13588.87 485
13589.97 443
13591.08 459
13592.18 426
13593.28 454
13594.38 470
13595.48 497
13596.58 447
13597.68 450
13598.79 435
13599.89 435
13600.99 460
13602.09 386
13603.19 402
13604.30 449
13605.40 453
13606.50 450
13607.60 430
13608.70 427
13609.81 429
13610.91 473
13612.01 407
13613.11 394
13614.21 413
13615.32 434
13616.42 476
13617.52 452
13618.62 468
13619.73 444
13620.83 435
13621.93 448
13623.03 443
13624.14 441
13625.24 470
13626.34 451
13627.45 429
13628.55 401
13629.65 436
13630.75 440
13631.86 488
13632.96 438
13634.06 411
13635.17 433
13636.27 435
13637.37 450
13638.48 413
13639.58 449
13640.68 451
13641.79 436
13642.89 457
13643.99 420
13645.10 444
13646.20 455
13647.30 418
13648.41 470
13649.51 421
13650.62 431
13651.72 453
13652.82 449
13653.93 407
13655.03 415
13656.14 395
13657.24 415
13658.34 431
13659.45 444
13660.55 416
13661.66 392
13662.76 428
13663.87 427
13664.97 458
13666.07 462
13667.18 428
13668.28 461
13669.39 464
13670.49 408
13671.60 427
13672.70 449
13673.81 440
13674.91 441
13676.02 434
13677.12 440
13678.23 453
13679.33 450
13680.44 453
13681.54 428
13682.65 450
13683.75 419
13684.86 437
13685.96 441
13687.07 416
13688.17 429
13689.28 484
13690.38 445
13691.49 427
13692.59 444
13693.70 478
13694.80 433
13695.91 444
13697.02 444
13698.12 411
13699.23 445
13700.33 432
13701.44 460
13702.55 468
13703.65 444
13704.76 443
13705.86 461
13706.97 478
13708.08 483
13709.18 491
13710.29 519
13711.39 455
13712.50 455
13713.61 470
13714.71 461
13715.82 442
13716.93 490
13718.03 478
13719.14 529
13720.25 518
13721.35 460
13722.46 470
13723.57 466
13724.67 457
13725.78 545
13726.89 499
13727.99 484
13729.10 529
13730.21 536
13731.31 499
13732.42 530
13733.53 566
13734.64 532
13735.74 530
13736.85 474
13737.96 542
13739.07 513
13740.17 585
13741.28 604
13742.39 563
13743.50 565
13744.60 532
13745.71 589
13746.82 578
13747.93 591
13749.03 615
13750.14 622
13751.25 564
13752.36 555
13753.47 560
13754.57 564
13755.68 572
13756.79 601
13757.90 569
13759.01 586
13760.11 666
13761.22 610
13762.33 629
13763.44 618
13764.55 635
13765.66 631
13766.76 712
13767.87 645
13768.98 665
13770.09 685
13771.20 670
13772.31 730
13773.42 725
13774.53 777
13775.63 786
13776.74 795
13777.85 841
13778.96 848
13780.07 910
13781.18 931
13782.29 982
13783.40 938
13784.51 940
13785.62 971
13786.73 927
13787.83 961
13788.94 904
13790.05 808
13791.16 803
13792.27 791
13793.38 767
13794.49 725
13795.60 643
13796.71 663
13797.82 678
13798.93 644
13800.04 596
13801.15 587
13802.26 574
13803.37 583
13804.48 554
13805.59 549
13806.70 557
13807.81 517
13808.92 546
13810.03 512
13811.14 526
13812.25 519
13813.36 547
13814.47 507
13815.58 518
13816.69 531
13817.80 475
13818.91 497
13820.03 501
13821.14 508
13822.25 517
13823.36 468
13824.47 508
13825.58 509
13826.69 466
13827.80 473
13828.91 500
13830.02 475
13831.13 470
13832.25 481
13833.36 488
13834.47 449
13835.58 496
13836.69 479
13837.80 472
13838.91 443
13840.02 445
13841.14 447
13842.25 492
13843.36 484
13844.47 473
13845.58 454
13846.69 500
13847.81 526
13848.92 477
13850.03 465
13851.14 449
13852.25 470
13853.37 420
13854.48 478
13855.59 493
13856.70 483
13857.81 486
13858.93 478
13860.04 472
13861.15 470
13862.26 534
13863.38 511
13864.49 488
13865.60 500
13866.71 486
13867.83 459
13868.94 503
13870.05 490
13871.16 522
13872.28 477
13873.39 506
13874.50 447
13875.61 461
13876.73 494
13877.84 486
13878.95 521
13880.07 519
13881.18 505
13882.29 493
13883.41 520
13884.52 524
13885.63 495
13886.75 520
13887.86 483
13888.97 496
13890.09 481
13891.20 514
13892.31 560
13893.43 549
13894.54 520
13895.65 535
13896.77 493
13897.88 499
13899.00 500
13900.11 505
13901.22 485
13902.34 543
13903.45 543
13904.57 521
13905.68 545
13906.79 529
13907.91 485
13909.02 498
13910.14 488
13911.25 483
13912.37 436
13913.48 491
13914.59 481
13915.71 465
13916.82 468
13917.94 455
13919.05 424
13920.17 447
13921.28 487
13922.40 420
13923.51 447
13924.63 417
13925.74 459
13926.86 456
13927.97 441
13929.09 448
13930.20 479
13931.32 439
13932.43 437
13933.55 453
13934.66 378
13935.78 436
13936.89 424
13938.01 498
13939.12 459
13940.24 466
13941.35 421
13942.47 468
13943.59 449
13944.70 436
13945.82 456
13946.93 446
13948.05 483
13949.16 427
13950.28 424
13951.40 426
13952.51 434
13953.63 428
13954.74 399
13955.86 404
13956.98 410
13958.09 394
13959.21 417
13960.33 440
13961.44 411
13962.56 400
13963.67 454
13964.79 422
13965.91 409
13967.02 408
13968.14 399
13969.26 398
13970.37 350
13971.49 418
13972.61 410
13973.72 446
13974.84 411
13975.96 420
13977.08 389
13978.19 391
13979.31 396
13980.43 416
13981.54 383
13982.66 397
13983.78 424
13984.90 443
13986.01 453
13987.13 437
13988.25 373
13989.37 397
13990.48 400
13991.60 392
13992.72 405
13993.84 393
13994.95 402
13996.07 393
13997.19 392
13998.31 439
13999.42 430
14000.54 434
14001.66 397
14002.78 405
14003.90 376
14005.01 434
14006.13 442
14007.25 394
14008.37 411
14009.49 428
14010.61 391
14011.72 430
14012.84 392
14013.96 400
14015.08 376
14016.20 375
14017.32 396
14018.43 426
14019.55 409
14020.67 398
14021.79 465
14022.91 382
14024.03 409
14025.15 427
14026.27 420
14027.39 433
14028.50 468
14029.62 406
14030.74 414
14031.86 384
14032.98 414
14034.10 389
14035.22 380
14036.34 377
14037.46 383
14038.58 367
14039.70 406
14040.82 426
14041.94 403
14043.06 433
14044.18 394
14045.30 398
14046.41 397
14047.53 380
14048.65 379
14049.77 378
14050.89 394
14052.01 389
14053.13 426
14054.25 416
14055.37 409
14056.49 409
14057.61 451
14058.74 425
14059.86 438
14060.98 451
14062.10 459
14063.22 413
14064.34 460
14065.46 462
14066.58 433
14067.70 431
14068.82 522
14069.94 467
14071.06 435
14072.18 463
14073.30 468
14074.42 482
14075.54 485
14076.66 486
14077.79 453
14078.91 510
14080.03 513
14081.15 524
14082.27 522
14083.39 544
14084.51 562
14085.63 531
14086.76 543
14087.88 550
14089.00 505
14090.12 504
14091.24 574
14092.36 594
14093.48 551
14094.61 515
14095.73 555
14096.85 535
14097.97 570
14099.09 554
14100.22 557
14101.34 528
14102.46 587
14103.58 650
14104.70 624
14105.83 631
14106.95 659
14108.07 644
14109.19 635
14110.31 638
14111.44 624
14112.56 606
14113.68 584
14114.80 611
14115.93 569
14117.05 529
14118.17 532
14119.29 522
14120.42 502
14121.54 499
14122.66 484
14123.79 491
14124.91 470
14126.03 484
14127.15 473
14128.28 454
14129.40 432
14130.52 433
14131.65 443
14132.77 435
14133.89 422
14135.02 412
14136.14 450
14137.26 421
14138.39 427
14139.51 433
14140.63 458
14141.76 449
14142.88 425
14144.00 453
14145.13 443
14146.25 406
14147.38 404
14148.50 411
14149.62 385
14150.75 415
14151.87 410
14152.99 424
14154.12 415
14155.24 400
14156.37 380
14157.49 355
14158.62 369
14159.74 385
14160.86 416
14161.99 389
14163.11 411
14164.24 421
14165.36 415
14166.49 431
14167.61 382
14168.74 409
14169.86 387
14170.99 365
14172.11 389
14173.23 417
14174.36 439
14175.48 392
14176.61 366
14177.73 392
14178.86 400
14179.98 407
14181.11 385
14182.23 383
14183.36 384
14184.49 408
14185.61 385
14186.74 387
14187.86 362
14188.99 347
14190.11 416
14191.24 382
14192.36 376
14193.49 341
14194.61 387
14195.74 382
14196.87 377
14197.99 374
14199.12 383
14200.24 348
14201.37 357
14202.50 371
14203.62 386
14204.75 356
14205.87 330
14207.00 377
14208.13 413
14209.25 404
14210.38 386
14211.50 366
14212.63 344
14213.76 359
14214.88 358
14216.01 376
14217.14 394
14218.26 386
14219.39 354
14220.52 335
14221.64 370
14222.77 357
14223.90 359
14225.02 347
14226.15 392
14227.28 368
14228.41 362
14229.53 348
14230.66 374
14231.79 374
14232.91 369
14234.04 375
14235.17 367
14236.30 338
14237.42 345
14238.55 369
14239.68 347
14240.81 349
14241.93 350
14243.06 339
14244.19 362
14245.32 364
14246.44 357
14247.57 379
14248.70 403
14249.83 321
14250.95 405
14252.08 355
14253.21 356
14254.34 315
14255.47 341
14256.59 333
14257.72 313
14258.85 360
14259.98 316
14261.11 320
14262.24 333
14263.36 323
14264.49 308
14265.62 354
14266.75 321
14267.88 342
14269.01 291
14270.14 326
14271.26 335
14272.39 335
14273.52 311
14274.65 346
14275.78 366
14276.91 330
14278.04 302
14279.17 300
14280.30 293
14281.42 340
14282.55 359
14283.68 371
14284.81 375
14285.94 343
14287.07 333
14288.20 339
14289.33 333
14290.46 334
14291.59 328
14292.72 383
14293.85 297
14294.98 303
14296.11 351
14297.24 337
14298.37 315
14299.50 333
14300.63 303
14301.76 316
14302.89 330
14304.02 301
14305.15 328
14306.28 291
14307.41 306
14308.54 322
14309.67 299
14310.80 280
14311.93 315
14313.06 298
14314.19 309
14315.32 298
14316.45 279
14317.58 308
14318.71 276
14319.84 292
14320.97 285
14322.10 271
14323.23 316
14324.36 314
14325.49 317
14326.63 335
14327.76 316
14328.89 307
14330.02 291
14331.15 299
14332.28 299
14333.41 273
14334.54 292
14335.67 309
14336.81 338
14337.94 334
14339.07 316
14340.20 298
14341.33 301
14342.46 300
14343.59 294
14344.73 312
14345.86 288
14346.99 281
14348.12 292
14349.25 299
14350.38 297
14351.52 312
14352.65 277
14353.78 286
14354.91 302
14356.04 278
14357.18 302
14358.31 289
14359.44 269
14360.57 251
14361.71 274
14362.84 264
14363.97 298
14365.10 272
14366.24 282
14367.37 322
14368.50 296
14369.63 289
14370.77 282
14371.90 264
14373.03 276
14374.16 263
14375.30 262
14376.43 282
14377.56 293
14378.70 292
14379.83 282
14380.96 309
14382.09 279
14383.23 281
14384.36 302
14385.49 287
14386.63 273
14387.76 306
14388.89 308
14390.03 281
14391.16 281
14392.29 282
14393.43 307
14394.56 259
14395.70 282
14396.83 265
14397.96 299
14399.10 235
14400.23 269
14401.36 327
14402.50 321
14403.63 267
14404.77 292
14405.90 311
14407.03 297
14408.17 304
14409.30 274
14410.44 286
14411.57 298
14412.71 278
14413.84 286
14414.97 303
14416.11 251
14417.24 263
14418.38 293
14419.51 249
14420.65 277
14421.78 266
14422.92 245
14424.05 260
14425.19 281
14426.32 300
14427.46 285
14428.59 317
14429.73 319
14430.86 272
14432.00 289
14433.13 298
14434.27 274
14435.40 265
14436.54 288
14437.67 264
14438.81 290
14439.94 288
14441.08 290
14442.21 310
14443.35 254
14444.48 287
14445.62 327
14446.76 278
14447.89 325
14449.03 291
14450.16 308
14451.30 277
14452.43 279
14453.57 301
14454.71 309
14455.84 334
14456.98 264
14458.11 251
14459.25 256
14460.39 293
14461.52 301
14462.66 292
14463.80 278
14464.93 252
14466.07 277
14467.20 255
14468.34 275
14469.48 261
14470.61 279
14471.75 277
14472.89 263
14474.02 238
14475.16 301
14476.30 288
14477.43 278
14478.57 288
14479.71 267
14480.85 248
14481.98 307
14483.12 304
14484.26 243
14485.39 266
14486.53 269
14487.67 293
14488.81 290
14489.94 274
14491.08 287
14492.22 310
14493.36 289
14494.49 285
14495.63 285
14496.77 282
14497.91 322
14499.04 294
14500.18 277
14501.32 298
14502.46 291
14503.59 238
14504.73 291
14505.87 259
14507.01 289
14508.15 293
14509.28 271
14510.42 281
14511.56 286
14512.70 275
14513.84 274
14514.98 284
14516.11 270
14517.25 272
14518.39 270
14519.53 298
14520.67 304
14521.81 296
14522.95 295
14524.08 335
14525.22 294
14526.36 324
14527.50 301
14528.64 302
14529.78 312
14530.92 264
14532.06 301
14533.20 292
14534.33 290
14535.47 284
14536.61 292
14537.75 268
14538.89 289
14540.03 302
14541.17 286
14542.31 311
14543.45 296
14544.59 300
14545.73 308
14546.87 305
14548.01 273
14549.15 268
14550.29 307
14551.43 306
14552.57 285
14553.71 255
14554.85 274
14555.99 290
14557.13 294
14558.27 315
14559.41 321
14560.55 296
14561.69 316
14562.83 294
14563.97 254
14565.11 291
14566.25 285
14567.39 263
14568.53 306
14569.67 312
14570.81 327
14571.95 306
14573.09 292
14574.23 266
14575.37 286
14576.51 275
14577.65 314
14578.79 304
14579.94 299
14581.08 267
14582.22 346
14583.36 350
14584.50 285
14585.64 282
14586.78 272
14587.92 307
14589.06 306
14590.21 256
14591.35 292
14592.49 302
14593.63 295
14594.77 295
14595.91 295
14597.05 312
14598.20 274
14599.34 301
14600.48 289
14601.62 268
14602.76 292
14603.90 311
14605.05 345
14606.19 338
14607.33 346
14608.47 343
14609.61 315
14610.76 328
14611.90 351
14613.04 336
14614.18 365
14615.32 300
14616.47 336
14617.61 319
14618.75 330
14619.89 351
14621.04 328
14622.18 310
14623.32 334
14624.46 342
14625.61 316
14626.75 338
14627.89 342
14629.04 329
14630.18 355
14631.32 318
14632.46 331
14633.61 332
14634.75 382
14635.89 375
14637.04 359
14638.18 372
14639.32 359
14640.47 370
14641.61 431
14642.75 388
14643.90 361
14645.04 391
14646.18 397
14647.33 386
14648.47 401
14649.61 380
14650.76 387
14651.90 384
14653.05 374
14654.19 355
14655.33 349
14656.48 363
14657.62 352
14658.76 326
14659.91 326
14661.05 317
14662.20 333
14663.34 282
14664.49 288
14665.63 324
14666.77 308
14667.92 292
14669.06 320
14670.21 331
14671.35 308
14672.50 333
14673.64 307
14674.79 282
14675.93 269
14677.07 292
14678.22 314
14679.36 326
14680.51 320
14681.65 271
14682.80 303
14683.94 288
14685.09 287
14686.23 264
14687.38 266
14688.52 283
14689.67 302
14690.81 296
14691.96 268
14693.10 296
14694.25 264
14695.40 322
14696.54 313
14697.69 318
14698.83 277
14699.98 271
14701.12 282
14702.27 272
14703.41 289
14704.56 254
14705.71 281
14706.85 287
14708.00 274
14709.14 253
14710.29 281
14711.44 265
14712.58 281
14713.73 273
14714.87 284
14716.02 257
14717.17 284
14718.31 272
14719.46 281
14720.61 272
14721.75 243
14722.90 277
14724.05 264
14725.19 252
14726.34 238
14727.49 233
14728.63 274
14729.78 282
14730.93 246
14732.07 287
14733.22 316
14734.37 299
14735.51 277
14736.66 272
14737.81 273
14738.95 279
14740.10 285
14741.25 236
14742.40 262
14743.54 244
14744.69 262
14745.84 237
14746.99 260
14748.13 265
14749.28 239
14750.43 250
14751.58 247
14752.72 271
14753.87 280
14755.02 245
14756.17 256
14757.31 288
14758.46 278
14759.61 270
14760.76 263
14761.91 282
14763.05 264
14764.20 264
14765.35 225
14766.50 243
14767.65 259
14768.80 260
14769.94 267
14771.09 257
14772.24 234
14773.39 243
14774.54 261
14775.69 243
14776.83 248
14777.98 255
14779.13 253
14780.28 274
14781.43 277
14782.58 237
14783.73 266
14784.88 245
14786.03 265
14787.17 258
14788.32 256
14789.47 241
14790.62 237
14791.77 270
14792.92 256
14794.07 253
14795.22 237
14796.37 231
14797.52 249
14798.67 259
14799.82 219
14800.97 239
14802.12 234
14803.26 254
14804.41 251
14805.56 239
14806.71 245
14807.86 223
14809.01 233
14810.16 231
14811.31 246
14812.46 242
14813.61 260
14814.76 233
14815.91 235
14817.06 222
14818.21 238
14819.36 233
14820.51 219
14821.66 242
14822.82 245
14823.97 243
14825.12 239
14826.27 231
14827.42 240
14828.57 269
14829.72 222
14830.87 208
14832.02 222
14833.17 229
14834.32 212
14835.47 239
14836.62 242
14837.77 240
14838.93 280
14840.08 252
14841.23 208
14842.38 207
14843.53 225
14844.68 243
14845.83 211
14846.98 246
14848.14 197
14849.29 206
14850.44 257
14851.59 236
14852.74 242
14853.89 260
14855.04 258
14856.20 238
14857.35 228
14858.50 244
14859.65 239
14860.80 250
14861.96 234
14863.11 224
14864.26 261
14865.41 240
14866.56 239
14867.72 245
14868.87 225
14870.02 258
14871.17 272
14872.32 236
14873.48 251
14874.63 234
14875.78 265
14876.93 251
14878.09 223
14879.24 220
14880.39 233
14881.54 206
14882.70 221
14883.85 229
14885.00 237
14886.16 249
14887.31 229
14888.46 253
14889.61 258
14890.77 242
14891.92 243
14893.07 276
14894.23 229
14895.38 213
14896.53 245
14897.69 246
14898.84 233
14899.99 233
14901.15 257
14902.30 228
14903.45 228
14904.61 219
14905.76 223
14906.91 226
14908.07 241
14909.22 215
14910.38 217
14911.53 313
14912.68 235
14913.84 213
14914.99 258
14916.15 259
14917.30 251
14918.45 253
14919.61 224
14920.76 224
14921.92 212
14923.07 220
14924.22 243
14925.38 236
14926.53 251
14927.69 246
14928.84 241
14930.00 262
14931.15 235
14932.31 249
14933.46 218
14934.62 213
14935.77 229
14936.93 257
14938.08 260
14939.24 246
14940.39 268
14941.55 266
14942.70 252
14943.86 238
14945.01 234
14946.17 222
14947.32 223
14948.48 247
14949.63 243
14950.79 214
14951.94 208
14953.10 246
14954.25 241
14955.41 227
14956.56 247
14957.72 237
14958.88 263
14960.03 248
14961.19 253
14962.34 244
14963.50 237
14964.65 237
14965.81 230
14966.97 202
14968.12 243
14969.28 297
14970.43 260
14971.59 265
14972.75 232
14973.90 252
14975.06 252
14976.22 242
14977.37 213
14978.53 238
14979.69 262
14980.84 253
14982.00 216
14983.16 230
14984.31 245
14985.47 250
14986.63 255
14987.78 240
14988.94 224
14990.10 231
14991.25 248
14992.41 223
14993.57 191
14994.72 198
14995.88 243
14997.04 239
14998.20 212
14999.35 242
15000.51 233
15001.67 231
15002.82 220
15003.98 216
15005.14 241
15006.30 247
15007.45 255
15008.61 207
15009.77 208
15010.93 204
15012.09 231
15013.24 226
15014.40 232
15015.56 205
15016.72 196
15017.87 215
15019.03 233
15020.19 214
15021.35 241
15022.51 232
15023.67 195
15024.82 200
15025.98 235
15027.14 218
15028.30 237
15029.46 226
15030.62 250
15031.77 250
15032.93 237
15034.09 201
15035.25 216
15036.41 201
15037.57 198
15038.73 198
15039.88 207
15041.04 235
15042.20 237
15043.36 219
15044.52 216
15045.68 248
15046.84 194
15048.00 237
15049.16 196
15050.32 214
15051.47 246
15052.63 220
15053.79 217
15054.95 217
15056.11 218
15057.27 224
15058.43 188
15059.59 210
15060.75 227
15061.91 244
15063.07 217
15064.23 206
15065.39 204
15066.55 202
15067.71 218
15068.87 205
15070.03 220
15071.19 201
15072.35 200
15073.51 209
15074.67 218
15075.83 185
15076.99 190
15078.15 179
15079.31 225
15080.47 230
15081.63 178
15082.79 198
15083.95 190
15085.11 227
15086.27 216
15087.43 213
15088.59 216
15089.76 257
15090.92 245
15092.08 250
15093.24 186
15094.40 222
15095.56 243
15096.72 207
15097.88 185
15099.04 193
15100.20 209
15101.37 225
15102.53 207
15103.69 227
15104.85 192
15106.01 186
15107.17 229
15108.33 237
15109.50 227
15110.66 210
15111.82 217
15112.98 223
15114.14 201
15115.30 227
15116.47 220
15117.63 235
15118.79 198
15119.95 215
15121.11 210
15122.27 221
15123.44 202
15124.60 217
15125.76 225
15126.92 255
15128.09 199
15129.25 237
15130.41 207
15131.57 209
15132.73 192
15133.90 207
15135.06 205
15136.22 221
15137.38 241
15138.55 194
15139.71 217
15140.87 211
15142.04 212
15143.20 240
15144.36 217
15145.52 194
15146.69 208
15147.85 211
15149.01 202
15150.18 178
15151.34 207
15152.50 201
15153.67 215
15154.83 205
15155.99 224
15157.16 231
15158.32 192
15159.48 220
15160.65 217
15161.81 246
15162.97 201
15164.14 233
15165.30 235
15166.46 184
15167.63 212
15168.79 196
15169.95 222
15171.12 225
15172.28 229
15173.45 214
15174.61 197
15175.77 181
15176.94 209
15178.10 226
15179.27 232
15180.43 214
15181.60 192
15182.76 210
15183.92 214
15185.09 216
15186.25 221
15187.42 217
15188.58 189
15189.75 209
15190.91 200
15192.08 213
15193.24 236
15194.41 203
15195.57 219
15196.74 217
15197.90 207
15199.07 232
15200.23 255
15201.40 242
15202.56 235
15203.73 241
15204.89 219
15206.06 225
15207.22 226
15208.39 200
15209.55 222
15210.72 214
15211.88 199
15213.05 189
15214.21 245
15215.38 216
15216.54 225
15217.71 203
15218.88 213
15220.04 236
15221.21 252
15222.37 243
15223.54 231
15224.71 247
15225.87 229
15227.04 254
15228.20 241
15229.37 239
15230.54 244
15231.70 239
15232.87 218
15234.03 252
15235.20 266
15236.37 243
15237.53 272
15238.70 232
15239.87 232
15241.03 253
15242.20 233
15243.37 221
15244.53 214
15245.70 261
15246.87 248
15248.03 236
15249.20 231
15250.37 243
15251.53 240
15252.70 221
15253.87 220
15255.04 205
15256.20 220
15257.37 212
15258.54 228
15259.70 208
15260.87 213
15262.04 233
15263.21 248
15264.37 218
15265.54 209
15266.71 205
15267.88 225
15269.04 243
15270.21 243
15271.38 209
15272.55 213
15273.72 220
15274.88 188
15276.05 211
15277.22 204
15278.39 209
15279.56 225
15280.72 185
15281.89 209
15283.06 205
15284.23 227
15285.40 216
15286.56 195
15287.73 221
15288.90 235
15290.07 256
15291.24 248
15292.41 216
15293.58 208
15294.74 235
15295.91 241
15297.08 237
15298.25 185
15299.42 204
15300.59 196
15301.76 215
15302.93 227
15304.09 207
15305.26 227
15306.43 234
15307.60 225
15308.77 234
15309.94 243
15311.11 234
15312.28 245
15313.45 235
15314.62 204
15315.79 225
15316.96 256
15318.13 217
15319.30 203
15320.46 244
15321.63 209
15322.80 213
15323.97 206
15325.14 214
15326.31 188
15327.48 214
15328.65 235
15329.82 197
15330.99 227
15332.16 223
15333.33 203
15334.50 245
15335.67 237
15336.84 241
15338.01 186
15339.18 204
15340.36 214
15341.53 210
15342.70 218
15343.87 212
15345.04 207
15346.21 215
15347.38 193
15348.55 209
15349.72 200
15350.89 209
15352.06 223
15353.23 217
15354.40 228
15355.57 239
15356.75 221
15357.92 208
15359.09 194
15360.26 201
15361.43 206
15362.60 197
15363.77 200
15364.94 182
15366.11 198
15367.29 241
15368.46 243
15369.63 238
15370.80 215
15371.97 212
15373.14 226
15374.32 253
15375.49 213
15376.66 191
15377.83 204
15379.00 208
15380.17 200
15381.35 209
15382.52 216
15383.69 227
15384.86 239
15386.03 227
15387.21 196
15388.38 231
15389.55 222
15390.72 217
15391.90 195
15393.07 194
15394.24 207
15395.41 203
15396.59 210
15397.76 202
15398.93 207
15400.10 231
15401.28 210
15402.45 219
15403.62 218
15404.79 230
15405.97 227
15407.14 230
15408.31 215
15409.49 212
15410.66 212
15411.83 221
15413.01 205
15414.18 166
15415.35 219
15416.53 249
15417.70 223
15418.87 220
15420.05 205
15421.22 194
15422.39 254
15423.57 227
15424.74 223
15425.91 187
15427.09 191
15428.26 227
15429.43 220
15430.61 187
15431.78 231
15432.96 227
15434.13 228
15435.30 213
15436.48 195
15437.65 231
15438.83 227
15440.00 222
15441.17 221
15442.35 200
15443.52 215
15444.70 197
15445.87 236
15447.05 186
15448.22 222
15449.40 231
15450.57 212
15451.75 208
15452.92 223
15454.09 209
15455.27 169
15456.44 196
15457.62 196
15458.79 198
15459.97 215
15461.14 209
15462.32 182
15463.49 208
15464.67 230
15465.84 213
15467.02 231
15468.19 206
15469.37 204
15470.55 212
15471.72 209
15472.90 215
15474.07 182
15475.25 209
15476.42 212
15477.60 195
15478.77 172
15479.95 199
15481.13 226
15482.30 225
15483.48 227
15484.65 219
15485.83 220
15487.00 191
15488.18 213
15489.36 235
15490.53 218
15491.71 203
15492.89 229
15494.06 215
15495.24 231
15496.41 218
15497.59 220
15498.77 208
15499.94 233
15501.12 237
15502.30 224
15503.47 195
15504.65 205
15505.83 242
15507.00 207
15508.18 211
15509.36 208
15510.53 214
15511.71 221
15512.89 217
15514.06 220
15515.24 215
15516.42 202
15517.60 198
15518.77 182
15519.95 181
15521.13 204
15522.30 227
15523.48 228
15524.66 199
15525.84 205
15527.01 195
15528.19 208
15529.37 240
15530.55 221
15531.73 208
15532.90 221
15534.08 234
15535.26 235
15536.44 220
15537.61 222
15538.79 231
15539.97 212
15541.15 239
15542.33 221
15543.50 232
15544.68 246
15545.86 236
15547.04 226
15548.22 206
15549.40 217
15550.57 248
15551.75 230
15552.93 239
15554.11 259
15555.29 223
15556.47 224
15557.65 202
15558.82 227
15560.00 247
15561.18 243
15562.36 220
15563.54 205
15564.72 222
15565.90 244
15567.08 227
15568.26 225
15569.43 249
15570.61 253
15571.79 230
15572.97 271
15574.15 234
15575.33 238
15576.51 233
15577.69 244
15578.87 217
15580.05 219
15581.23 249
15582.41 260
15583.59 226
15584.77 236
15585.95 257
15587.13 208
15588.31 244
15589.49 246
15590.67 258
15591.85 256
15593.03 237
15594.21 219
15595.39 238
15596.57 245
15597.75 225
15598.93 267
15600.11 227
15601.29 205
15602.47 273
15603.65 243
15604.83 261
15606.01 241
15607.19 231
15608.37 238
15609.55 231
15610.73 234
15611.91 266
15613.09 254
15614.27 267
15615.45 234
15616.64 280
15617.82 283
15619.00 283
15620.18 262
15621.36 254
15622.54 225
15623.72 295
15624.90 259
15626.08 241
15627.27 284
15628.45 291
15629.63 266
15630.81 271
15631.99 273
15633.17 291
15634.35 288
15635.54 281
15636.72 290
15637.90 252
15639.08 268
15640.26 262
15641.45 247
15642.63 268
15643.81 272
15644.99 287
15646.17 271
15647.36 275
15648.54 279
15649.72 308
15650.90 286
15652.08 322
15653.27 325
15654.45 287
15655.63 318
15656.81 329
15658.00 287
15659.18 294
15660.36 287
15661.54 284
15662.73 306
15663.91 311
15665.09 335
15666.27 361
15667.46 339
15668.64 306
15669.82 317
15671.01 301
15672.19 320
15673.37 343
15674.56 357
15675.74 349
15676.92 308
15678.10 322
15679.29 351
15680.47 308
15681.65 298
15682.84 312
15684.02 321
15685.21 341
15686.39 295
15687.57 323
15688.76 303
15689.94 317
15691.12 319
15692.31 320
15693.49 327
15694.67 311
15695.86 270
15697.04 291
15698.23 316
15699.41 323
15700.59 324
15701.78 296
15702.96 265
15704.15 322
15705.33 315
15706.52 273
15707.70 322
15708.88 340
15710.07 338
15711.25 315
15712.44 270
15713.62 307
15714.81 307
15715.99 318
15717.18 296
15718.36 300
15719.55 368
15720.73 382
15721.92 332
15723.10 321
15724.29 312
15725.47 324
15726.66 364
15727.84 337
15729.03 335
15730.21 357
15731.40 325
15732.58 355
15733.77 388
15734.95 371
15736.14 382
15737.32 324
15738.51 331
15739.69 366
15740.88 301
15742.07 325
15743.25 340
15744.44 313
15745.62 348
15746.81 334
15747.99 348
15749.18 340
15750.37 328
15751.55 316
15752.74 356
15753.93 337
15755.11 327
15756.30 320
15757.48 337
15758.67 331
15759.86 333
15761.04 337
15762.23 325
15763.42 331
15764.60 324
15765.79 366
15766.98 341
15768.16 330
15769.35 352
15770.54 349
15771.72 315
15772.91 328
15774.10 409
15775.28 360
15776.47 323
15777.66 330
15778.84 310
15780.03 314
15781.22 308
15782.41 311
15783.59 370
15784.78 326
15785.97 297
15787.15 297
15788.34 288
15789.53 343
15790.72 302
15791.90 312
15793.09 323
15794.28 315
15795.47 279
15796.65 310
15797.84 283
15799.03 319
15800.22 297
15801.41 289
15802.59 289
15803.78 267
15804.97 339
15806.16 318
15807.35 310
15808.53 311
15809.72 304
15810.91 278
15812.10 281
15813.29 302
15814.48 307
15815.66 294
15816.85 259
15818.04 303
15819.23 297
15820.42 274
15821.61 265
15822.80 319
15823.98 279
15825.17 264
15826.36 273
15827.55 288
15828.74 287
15829.93 300
15831.12 229
15832.31 270
15833.50 271
15834.69 277
15835.87 241
15837.06 252
15838.25 265
15839.44 236
15840.63 225
15841.82 245
15843.01 266
15844.20 290
15845.39 265
15846.58 268
15847.77 292
15848.96 265
15850.15 247
15851.34 292
15852.53 247
15853.72 243
15854.91 258
15856.10 244
15857.29 254
15858.48 274
15859.67 262
15860.86 273
15862.05 262
15863.24 232
15864.43 235
15865.62 229
15866.81 231
15868.00 281
15869.19 271
15870.38 269
15871.57 247
15872.76 237
15873.95 239
15875.14 272
15876.33 272
15877.52 274
15878.72 263
15879.91 285
15881.10 279
15882.29 286
15883.48 262
15884.67 238
15885.86 276
15887.05 296
15888.24 238
15889.43 253
15890.63 273
15891.82 268
15893.01 261
15894.20 210
15895.39 233
15896.58 251
15897.77 259
15898.97 276
15900.16 262
15901.35 263
15902.54 266
15903.73 263
15904.92 266
15906.12 250
15907.31 279
15908.50 262
15909.69 274
15910.88 261
15912.08 273
15913.27 280
15914.46 263
15915.65 275
15916.85 261
15918.04 276
15919.23 292
15920.42 250
15921.61 252
15922.81 231
15924.00 252
15925.19 269
15926.38 259
15927.58 272
15928.77 236
15929.96 295
15931.16 285
15932.35 280
15933.54 252
15934.73 263
15935.93 275
15937.12 260
15938.31 238
15939.51 249
15940.70 274
15941.89 258
15943.09 247
15944.28 241
15945.47 263
15946.67 242
15947.86 260
15949.05 255
15950.25 260
15951.44 273
15952.63 264
15953.83 248
15955.02 228
15956.21 239
15957.41 242
15958.60 223
15959.80 232
15960.99 226
15962.18 248
15963.38 240
15964.57 219
15965.77 271
15966.96 257
15968.15 268
15969.35 233
15970.54 242
15971.74 227
15972.93 204
15974.13 238
15975.32 239
15976.51 200
15977.71 192
15978.90 258
15980.10 205
15981.29 238
15982.49 262
15983.68 259
15984.88 209
15986.07 203
15987.27 244
15988.46 240
15989.66 234
15990.85 232
15992.05 208
15993.24 227
15994.44 216
15995.63 213
15996.83 207
15998.02 188
15999.22 228
16000.41 230
16001.61 227
16002.80 233
16004.00 216
16005.20 202
16006.39 245
16007.59 239
16008.78 223
16009.98 226
16011.17 226
16012.37 227
16013.57 215
16014.76 219
16015.96 223
16017.15 256
16018.35 222
16019.55 232
16020.74 215
16021.94 205
16023.13 214
16024.33 194
16025.53 216
16026.72 221
16027.92 244
16029.12 212
16030.31 220
16031.51 223
16032.71 194
16033.90 200
16035.10 213
16036.30 198
16037.49 201
16038.69 214
16039.89 222
16041.08 193
16042.28 196
16043.48 191
16044.67 211
16045.87 209
16047.07 240
16048.27 221
16049.46 207
16050.66 209
16051.86 187
16053.06 199
16054.25 194
16055.45 237
16056.65 200
16057.84 206
16059.04 227
16060.24 204
16061.44 210
16062.64 207
16063.83 242
16065.03 218
16066.23 231
16067.43 208
16068.62 211
16069.82 199
16071.02 212
16072.22 197
16073.42 220
16074.62 213
16075.81 200
16077.01 229
16078.21 219
16079.41 218
16080.61 251
16081.81 225
16083.00 199
16084.20 181
16085.40 188
16086.60 200
16087.80 216
16089.00 201
16090.20 203
16091.39 238
16092.59 208
16093.79 210
16094.99 232
16096.19 218
16097.39 220
16098.59 237
16099.79 190
16100.99 188
16102.19 212
16103.38 181
16104.58 192
16105.78 204
16106.98 234
16108.18 231
16109.38 187
16110.58 177
16111.78 213
16112.98 213
16114.18 205
16115.38 218
16116.58 201
16117.78 184
16118.98 187
16120.18 187
16121.38 196
16122.58 191
16123.78 189
16124.98 220
16126.18 194
16127.38 204
16128.58 184
16129.78 210
16130.98 206
16132.18 199
16133.38 216
16134.58 194
16135.78 198
16136.98 200
16138.18 169
16139.38 203
16140.58 201
16141.78 188
16142.98 233
16144.19 211
16145.39 193
16146.59 206
16147.79 181
16148.99 212
16150.19 215
16151.39 197
16152.59 190
16153.79 196
16154.99 181
16156.20 167
16157.40 184
16158.60 184
16159.80 189
16161.00 191
16162.20 229
16163.40 229
16164.61 192
16165.81 177
16167.01 187
16168.21 228
16169.41 212
16170.61 194
16171.82 206
16173.02 209
16174.22 208
16175.42 179
16176.62 182
16177.82 180
16179.03 197
16180.23 211
16181.43 189
16182.63 196
16183.84 202
16185.04 216
16186.24 205
16187.44 213
16188.65 228
16189.85 199
16191.05 211
16192.25 195
16193.46 188
16194.66 207
16195.86 232
16197.06 227
16198.27 198
16199.47 254
16200.67 230
16201.87 222
16203.08 218
16204.28 229
16205.48 205
16206.69 229
16207.89 239
16209.09 217
16210.30 206
16211.50 208
16212.70 243
16213.91 188
16215.11 185
16216.31 239
16217.52 239
16218.72 229
16219.92 228
16221.13 204
16222.33 194
16223.53 214
16224.74 210
16225.94 196
16227.15 181
16228.35 225
16229.55 225
16230.76 215
16231.96 219
16233.17 200
16234.37 229
16235.57 221
16236.78 204
16237.98 235
16239.19 218
16240.39 205
16241.60 229
16242.80 240
16244.00 202
16245.21 203
16246.41 234
16247.62 220
16248.82 220
16250.03 221
16251.23 233
16252.44 222
16253.64 226
16254.85 212
16256.05 239
16257.26 220
16258.46 209
16259.67 203
16260.87 220
16262.08 195
16263.28 189
16264.49 247
16265.69 232
16266.90 239
16268.10 241
16269.31 207
16270.51 235
16271.72 225
16272.93 245
16274.13 213
16275.34 192
16276.54 260
16277.75 240
16278.95 223
16280.16 204
16281.37 219
16282.57 257
16283.78 243
16284.98 250
16286.19 217
16287.40 291
16288.60 254
16289.81 244
16291.01 244
16292.22 279
16293.43 246
16294.63 257
16295.84 226
16297.05 242
16298.25 265
16299.46 229
16300.67 230
16301.87 262
16303.08 243
16304.29 234
16305.49 253
16306.70 228
16307.91 250
16309.11 265
16310.32 295
16311.53 250
16312.73 240
16313.94 246
16315.15 276
16316.36 234
16317.56 241
16318.77 213
16319.98 234
16321.19 254
16322.39 229
16323.60 233
16324.81 295
16326.02 282
16327.22 238
16328.43 273
16329.64 223
16330.85 231
16332.05 248
16333.26 221
16334.47 196
16335.68 235
16336.88 253
16338.09 222
16339.30 245
16340.51 222
16341.72 249
16342.93 240
16344.13 236
16345.34 224
16346.55 209
16347.76 229
16348.97 208
16350.18 235
16351.38 211
16352.59 216
16353.80 218
16355.01 227
16356.22 216
16357.43 182
16358.64 231
16359.84 191
16361.05 220
16362.26 196
16363.47 184
16364.68 227
16365.89 225
16367.10 213
16368.31 233
16369.52 213
16370.73 220
16371.93 209
16373.14 232
16374.35 204
16375.56 208
16376.77 212
16377.98 204
16379.19 187
16380.40 210
16381.61 211
16382.82 219
16384.03 181
16385.24 172
16386.45 217
16387.66 263
16388.87 211
16390.08 180
16391.29 190
16392.50 207
16393.71 217
16394.92 189
16396.13 178
16397.34 207
16398.55 210
16399.76 211
16400.97 224
16402.18 194
16403.39 213
16404.60 203
16405.81 221
16407.02 199
16408.23 201
16409.44 210
16410.65 203
16411.86 183
16413.08 181
16414.29 201
16415.50 200
16416.71 211
16417.92 199
16419.13 209
16420.34 208
16421.55 208
16422.76 176
16423.97 191
16425.19 184
16426.40 196
16427.61 215
16428.82 199
16430.03 190
16431.24 197
16432.45 210
16433.67 212
16434.88 218
16436.09 212
16437.30 209
16438.51 205
16439.72 215
16440.94 205
16442.15 189
16443.36 197
16444.57 194
16445.78 215
16446.99 213
16448.21 181
16449.42 187
16450.63 209
16451.84 198
16453.06 190
16454.27 194
16455.48 202
16456.69 205
16457.90 233
16459.12 185
16460.33 201
16461.54 216
16462.75 165
16463.97 199
16465.18 201
16466.39 194
16467.61 194
16468.82 182
16470.03 200
16471.24 187
16472.46 191
16473.67 197
16474.88 196
16476.10 171
16477.31 208
16478.52 212
16479.74 201
16480.95 180
16482.16 172
16483.38 171
16484.59 169
16485.80 199
16487.02 180
16488.23 186
16489.44 183
16490.66 179
16491.87 166
16493.08 163
16494.30 207
16495.51 218
16496.73 191
16497.94 177
16499.15 191
16500.37 217
16501.58 202
16502.80 193
16504.01 217
16505.22 196
16506.44 174
16507.65 172
16508.87 185
16510.08 174
16511.30 183
16512.51 202
16513.72 165
16514.94 189
16516.15 187
16517.37 220
16518.58 258
16519.80 187
16521.01 168
16522.23 172
16523.44 180
16524.66 209
16525.87 168
16527.09 168
16528.30 161
16529.52 185
16530.73 199
16531.95 182
16533.16 184
16534.38 183
16535.59 197
16536.81 174
16538.02 190
16539.24 180
16540.45 201
16541.67 182
16542.89 180
16544.10 208
16545.32 181
16546.53 204
16547.75 173
16548.96 191
16550.18 185
16551.40 183
16552.61 209
16553.83 197
16555.04 171
16556.26 206
16557.48 209
16558.69 177
16559.91 175
16561.12 178
16562.34 189
16563.56 205
16564.77 213
16565.99 182
16567.21 202
16568.42 185
16569.64 196
16570.86 187
16572.07 196
16573.29 192
16574.51 179
16575.72 185
16576.94 193
16578.16 179
16579.37 189
16580.59 196
16581.81 202
16583.02 201
16584.24 203
16585.46 203
16586.68 191
16587.89 160
16589.11 158
16590.33 200
16591.54 187
16592.76 181
16593.98 197
16595.20 209
16596.41 198
16597.63 188
16598.85 184
16600.07 213
16601.29 198
16602.50 194
16603.72 190
16604.94 184
16606.16 186
16607.37 183
16608.59 204
16609.81 218
16611.03 199
16612.25 192
16613.46 213
16614.68 155
16615.90 185
16617.12 192
16618.34 201
16619.56 188
16620.77 174
16621.99 177
16623.21 173
16624.43 193
16625.65 205
16626.87 185
16628.09 176
16629.30 190
16630.52 182
16631.74 219
16632.96 185
16634.18 208
16635.40 197
16636.62 184
16637.84 154
16639.06 157
16640.28 162
16641.49 169
16642.71 182
16643.93 177
16645.15 184
16646.37 164
16647.59 186
16648.81 183
16650.03 205
16651.25 188
16652.47 169
16653.69 180
16654.91 186
16656.13 182
16657.35 192
16658.57 155
16659.79 192
16661.01 184
16662.23 166
16663.45 200
16664.67 191
16665.89 196
16667.11 209
16668.33 193
16669.55 204
16670.77 189
16671.99 199
16673.21 203
16674.43 187
16675.65 214
16676.87 216
16678.09 196
16679.31 168
16680.53 195
16681.75 184
16682.97 183
16684.19 192
16685.42 168
16686.64 199
16687.86 185
16689.08 199
16690.30 153
16691.52 210
16692.74 202
16693.96 185
16695.18 193
16696.40 203
16697.63 194
16698.85 193
16700.07 197
16701.29 163
16702.51 185
16703.73 161
16704.95 178
16706.18 198
16707.40 201
16708.62 196
16709.84 184
16711.06 167
16712.28 178
16713.51 192
16714.73 180
16715.95 173
16717.17 189
16718.39 163
16719.62 150
16720.84 179
16722.06 196
16723.28 215
16724.50 182
16725.73 174
16726.95 190
16728.17 193
16729.39 142
16730.62 174
16731.84 207
16733.06 198
16734.28 160
16735.51 166
16736.73 188
16737.95 160
16739.18 200
16740.40 200
16741.62 192
16742.84 195
16744.07 190
16745.29 201
16746.51 191
16747.74 193
16748.96 213
16750.18 169
16751.41 165
16752.63 157
16753.85 186
16755.08 201
16756.30 171
16757.52 156
16758.75 184
16759.97 199
16761.19 180
16762.42 176
16763.64 182
16764.86 161
16766.09 167
16767.31 205
16768.54 184
16769.76 182
16770.98 197
16772.21 177
16773.43 154
16774.66 150
16775.88 157
16777.10 166
16778.33 160
16779.55 180
16780.78 173
16782.00 166
16783.22 191
16784.45 194
16785.67 200
16786.90 176
16788.12 180
16789.35 161
16790.57 158
16791.80 205
16793.02 168
16794.25 171
16795.47 194
16796.70 231
16797.92 187
16799.15 195
16800.37 184
16801.60 180
16802.82 180
16804.05 188
16805.27 163
16806.50 167
16807.72 184
16808.95 184
16810.17 185
16811.40 167
16812.62 157
16813.85 169
16815.07 169
16816.30 155
16817.53 182
16818.75 191
16819.98 151
16821.20 159
16822.43 199
16823.65 171
16824.88 161
16826.11 185
16827.33 165
16828.56 198
16829.78 186
16831.01 180
16832.24 187
16833.46 171
16834.69 163
16835.92 184
16837.14 175
16838.37 171
16839.60 169
16840.82 178
16842.05 176
16843.27 172
16844.50 167
16845.73 185
16846.96 168
16848.18 181
16849.41 202
16850.64 206
16851.86 160
16853.09 164
16854.32 193
16855.54 183
16856.77 184
16858.00 181
16859.22 193
16860.45 182
16861.68 193
16862.91 188
16864.13 199
16865.36 212
16866.59 211
16867.82 198
16869.04 204
16870.27 186
16871.50 208
16872.73 191
16873.95 201
16875.18 188
16876.41 206
16877.64 214
16878.87 196
16880.09 197
16881.32 202
16882.55 216
16883.78 196
16885.01 190
16886.23 199
16887.46 201
16888.69 240
16889.92 221
16891.15 203
16892.38 188
16893.60 190
16894.83 190
16896.06 208
16897.29 185
16898.52 224
16899.75 211
16900.98 213
16902.20 187
16903.43 201
16904.66 197
16905.89 214
16907.12 214
16908.35 194
16909.58 194
16910.81 208
16912.04 209
16913.26 206
16914.49 182
16915.72 161
16916.95 162
16918.18 227
16919.41 169
16920.64 169
16921.87 193
16923.10 210
16924.33 199
16925.56 184
16926.79 162
16928.02 187
16929.25 202
16930.48 198
16931.71 214
16932.94 225
16934.17 212
16935.40 216
16936.63 224
16937.86 208
16939.09 209
16940.32 203
16941.55 187
16942.78 174
16944.01 199
16945.24 184
16946.47 179
16947.70 187
16948.93 189
16950.16 194
16951.39 184
16952.62 169
16953.85 166
16955.08 175
16956.31 160
16957.54 164
16958.77 206
16960.01 218
16961.24 185
16962.47 172
16963.70 173
16964.93 199
16966.16 166
16967.39 184
16968.62 189
16969.85 173
16971.08 167
16972.32 186
16973.55 196
16974.78 197
16976.01 179
16977.24 196
16978.47 199
16979.70 186
16980.94 190
16982.17 216
16983.40 201
16984.63 194
16985.86 196
16987.10 209
16988.33 201
16989.56 165
16990.79 190
16992.02 203
16993.26 192
16994.49 154
16995.72 168
16996.95 179
16998.18 191
16999.42 168
17000.65 183
17001.88 186
17003.11 151
17004.35 190
17005.58 183
17006.81 187
17008.04 215
17009.28 179
17010.51 175
17011.74 172
17012.97 177
17014.21 193
17015.44 173
17016.67 192
17017.91 180
17019.14 177
17020.37 196
17021.60 201
17022.84 165
17024.07 177
17025.30 171
17026.54 189
17027.77 214
17029.00 160
17030.24 173
17031.47 200
17032.70 221
17033.94 171
17035.17 176
17036.41 183
17037.64 174
17038.87 170
17040.11 162
17041.34 171
17042.57 159
17043.81 167
17045.04 181
17046.28 167
17047.51 170
17048.74 167
17049.98 183
17051.21 192
17052.45 194
17053.68 196
17054.92 170
17056.15 162
17057.38 176
17058.62 183
17059.85 178
17061.09 165
17062.32 159
17063.56 183
17064.79 160
17066.03 154
17067.26 177
17068.50 182
17069.73 173
17070.97 180
17072.20 172
17073.44 181
17074.67 179
17075.91 160
17077.14 161
17078.38 217
17079.61 184
17080.85 157
17082.08 181
17083.32 185
17084.55 147
17085.79 168
17087.02 166
17088.26 196
17089.49 169
17090.73 170
17091.97 161
17093.20 188
17094.44 192
17095.67 192
17096.91 195
17098.14 165
17099.38 176
17100.62 166
17101.85 186
17103.09 168
17104.32 217
17105.56 174
17106.80 183
17108.03 161
17109.27 184
17110.51 206
17111.74 172
17112.98 152
17114.21 166
17115.45 172
17116.69 184
17117.92 167
17119.16 154
17120.40 178
17121.63 185
17122.87 204
17124.11 177
17125.34 127
17126.58 147
17127.82 193
17129.06 187
17130.29 171
17131.53 145
17132.77 203
17134.00 203
17135.24 160
17136.48 180
17137.72 177
17138.95 181
17140.19 181
17141.43 199
17142.67 185
17143.90 181
17145.14 196
17146.38 178
17147.62 166
17148.85 177
17150.09 177
17151.33 197
17152.57 161
17153.80 148
17155.04 180
17156.28 176
17157.52 163
17158.76 170
17159.99 163
17161.23 183
17162.47 151
17163.71 174
17164.95 158
17166.19 175
17167.42 161
17168.66 181
17169.90 180
17171.14 141
17172.38 163
17173.62 166
17174.86 186
17176.09 200
17177.33 172
17178.57 154
17179.81 156
17181.05 170
17182.29 182
17183.53 183
17184.77 167
17186.01 166
17187.24 195
17188.48 167
17189.72 178
17190.96 158
17192.20 173
17193.44 192
17194.68 185
17195.92 174
17197.16 164
17198.40 150
17199.64 169
17200.88 150
17202.12 172
17203.36 155
17204.60 154
17205.84 204
17207.08 198
17208.32 164
17209.56 167
17210.80 166
17212.04 177
17213.28 159
17214.52 163
17215.76 182
17217.00 196
17218.24 169
17219.48 165
17220.72 159
17221.96 180
17223.20 174
17224.44 189
17225.68 164
17226.92 164
17228.16 175
17229.40 181
17230.64 159
17231.88 174
17233.12 166
17234.36 187
17235.60 192
17236.85 158
17238.09 153
17239.33 158
17240.57 183
17241.81 175
17243.05 175
17244.29 161
17245.53 179
17246.77 182
17248.02 183
17249.26 167
17250.50 155
17251.74 176
17252.98 162
17254.22 157
17255.46 156
17256.71 170
17257.95 176
17259.19 175
17260.43 154
17261.67 164
17262.91 173
17264.16 177
17265.40 168
17266.64 141
17267.88 177
17269.12 176
17270.37 194
17271.61 208
17272.85 168
17274.09 161
17275.34 177
17276.58 174
17277.82 177
17279.06 162
17280.30 163
17281.55 169
17282.79 166
17284.03 162
17285.27 144
17286.52 182
17287.76 169
17289.00 155
17290.25 157
17291.49 152
17292.73 150
17293.97 178
17295.22 186
17296.46 183
17297.70 165
17298.95 138
17300.19 170
17301.43 148
17302.68 187
17303.92 163
17305.16 156
17306.41 176
17307.65 166
17308.89 156
17310.14 168
17311.38 157
17312.62 170
17313.87 167
17315.11 152
17316.36 167
17317.60 168
17318.84 178
17320.09 171
17321.33 155
17322.58 172
17323.82 148
17325.06 134
17326.31 176
17327.55 163
17328.80 148
17330.04 144
17331.28 162
17332.53 143
17333.77 147
17335.02 148
17336.26 165
17337.51 140
17338.75 149
17340.00 162
17341.24 152
17342.48 140
17343.73 147
17344.97 158
17346.22 157
17347.46 171
17348.71 163
17349.95 180
17351.20 149
17352.44 160
17353.69 166
17354.93 197
17356.18 170
17357.42 154
17358.67 153
17359.92 159
17361.16 177
17362.41 165
17363.65 150
17364.90 143
17366.14 139
17367.39 153
17368.63 140
17369.88 150
17371.13 142
17372.37 128
17373.62 157
17374.86 136
17376.11 148
17377.35 188
17378.60 174
17379.85 163
17381.09 154
17382.34 152
17383.59 143
17384.83 155
17386.08 169
17387.32 158
17388.57 177
17389.82 150
17391.06 157
17392.31 139
17393.56 157
17394.80 175
17396.05 166
17397.30 156
17398.54 133
17399.79 150
17401.04 168
17402.28 154
17403.53 186
17404.78 150
17406.02 192
17407.27 190
17408.52 204
17409.77 135
17411.01 150
17412.26 153
17413.51 153
17414.75 159
17416.00 158
17417.25 181
17418.50 155
17419.74 158
17420.99 156
17422.24 138
17423.49 143
17424.73 202
17425.98 143
17427.23 143
17428.48 151
17429.73 155
17430.97 169
17432.22 184
17433.47 175
17434.72 178
17435.97 167
17437.21 142
17438.46 143
17439.71 146
17440.96 129
17442.21 136
17443.45 191
17444.70 181
17445.95 173
17447.20 192
17448.45 174
17449.70 163
17450.95 169
17452.19 163
17453.44 153
17454.69 136
17455.94 160
17457.19 167
17458.44 172
17459.69 168
17460.94 155
17462.19 145
17463.43 160
17464.68 165
17465.93 163
17467.18 185
17468.43 166
17469.68 188
17470.93 162
17472.18 166
17473.43 163
17474.68 141
17475.93 151
17477.18 181
17478.43 175
17479.68 154
17480.93 164
17482.18 179
17483.43 152
17484.68 144
17485.93 144
17487.17 166
17488.42 158
17489.67 176
17490.92 144
17492.18 169
17493.43 188
17494.68 153
17495.93 150
17497.18 181
17498.43 159
17499.68 168
17500.93 161
17502.18 197
17503.43 189
17504.68 173
17505.93 161
17507.18 155
17508.43 149
17509.68 155
17510.93 176
17512.18 180
17513.43 168
17514.68 190
17515.94 175
17517.19 174
17518.44 162
17519.69 168
17520.94 172
17522.19 176
17523.44 179
17524.69 166
17525.94 170
17527.20 152
17528.45 182
17529.70 149
17530.95 165
17532.20 170
17533.45 174
17534.70 163
17535.96 194
17537.21 148
17538.46 151
17539.71 182
17540.96 150
17542.22 178
17543.47 159
17544.72 159
17545.97 145
17547.22 138
17548.48 168
17549.73 185
17550.98 193
17552.23 171
17553.48 167
17554.74 153
17555.99 178
17557.24 160
17558.49 165
17559.75 169
17561.00 160
17562.25 186
17563.50 178
17564.76 151
17566.01 171
17567.26 151
17568.52 188
17569.77 165
17571.02 166
17572.27 168
17573.53 153
17574.78 173
17576.03 171
17577.29 176
17578.54 171
17579.79 164
17581.05 156
17582.30 152
17583.55 168
17584.81 167
17586.06 161
17587.31 159
17588.57 171
17589.82 191
17591.07 182
17592.33 168
17593.58 155
17594.83 160
17596.09 171
17597.34 148
17598.60 159
17599.85 167
17601.10 184
17602.36 196
17603.61 170
17604.87 183
17606.12 162
17607.37 179
17608.63 155
17609.88 145
17611.14 154
17612.39 144
17613.65 160
17614.90 159
17616.16 156
17617.41 160
17618.66 175
17619.92 193
17621.17 149
17622.43 144
17623.68 156
17624.94 156
17626.19 182
17627.45 129
17628.70 172
17629.96 128
17631.21 140
17632.47 147
17633.72 133
17634.98 150
17636.23 155
17637.49 174
17638.74 150
17640.00 166
17641.26 148
17642.51 159
17643.77 166
17645.02 166
17646.28 145
17647.53 148
17648.79 166
17650.04 155
17651.30 155
17652.56 139
17653.81 167
17655.07 157
17656.32 142
17657.58 155
17658.84 142
17660.09 160
17661.35 160
17662.60 179
17663.86 185
17665.12 141
17666.37 129
17667.63 172
17668.89 160
17670.14 139
17671.40 144
17672.66 164
17673.91 147
17675.17 160
17676.43 151
17677.68 149
17678.94 156
17680.20 169
17681.45 189
17682.71 147
17683.97 148
17685.22 159
17686.48 144
17687.74 141
17688.99 167
17690.25 158
17691.51 165
17692.77 150
17694.02 168
17695.28 148
17696.54 139
17697.80 174
17699.05 163
17700.31 161
17701.57 158
17702.83 153
17704.08 157
17705.34 155
17706.60 115
17707.86 154
17709.11 159
17710.37 161
17711.63 138
17712.89 152
17714.15 160
17715.40 140
17716.66 158
17717.92 132
17719.18 141
17720.44 155
17721.70 166
17722.95 138
17724.21 149
17725.47 142
17726.73 150
17727.99 154
17729.25 149
17730.51 141
17731.76 167
17733.02 138
17734.28 160
17735.54 157
17736.80 136
17738.06 162
17739.32 156
17740.58 158
17741.83 157
17743.09 145
17744.35 153
17745.61 164
17746.87 148
17748.13 148
17749.39 161
17750.65 164
17751.91 147
17753.17 143
17754.43 199
17755.69 162
17756.95 157
17758.21 145
17759.47 165
17760.73 181
17761.98 166
17763.24 138
17764.50 149
17765.76 156
17767.02 163
17768.28 176
17769.54 165
17770.80 162
17772.06 168
17773.32 136
17774.58 136
17775.84 149
17777.11 137
17778.37 161
17779.63 176
17780.89 171
17782.15 160
17783.41 170
17784.67 146
17785.93 154
17787.19 149
17788.45 136
17789.71 146
17790.97 159
17792.23 171
17793.49 151
17794.75 145
17796.01 162
17797.28 159
17798.54 144
17799.80 164
17801.06 157
17802.32 141
17803.58 174
17804.84 137
17806.10 165
17807.37 140
17808.63 148
17809.89 136
17811.15 169
17812.41 128
17813.67 154
17814.93 148
17816.20 137
17817.46 166
17818.72 138
17819.98 145
17821.24 159
17822.50 144
17823.77 128
17825.03 119
17826.29 158
17827.55 152
17828.81 145
17830.08 162
17831.34 156
17832.60 174
17833.86 155
17835.13 135
17836.39 151
17837.65 130
17838.91 169
17840.18 144
17841.44 135
17842.70 161
17843.96 148
17845.23 149
17846.49 133
17847.75 139
17849.01 136
17850.28 146
17851.54 128
17852.80 128
17854.07 115
17855.33 142
17856.59 187
17857.86 155
17859.12 152
17860.38 167
17861.65 179
17862.91 141
17864.17 129
17865.44 130
17866.70 141
17867.96 127
17869.23 143
17870.49 160
17871.75 141
17873.02 135
17874.28 154
17875.54 155
17876.81 176
17878.07 188
17879.34 151
17880.60 157
17881.86 153
17883.13 123
17884.39 162
17885.66 135
17886.92 145
17888.18 133
17889.45 169
17890.71 181
17891.98 152
17893.24 135
17894.51 149
17895.77 124
17897.04 135
17898.30 156
17899.56 172
17900.83 159
17902.09 170
17903.36 167
17904.62 155
17905.89 145
17907.15 154
17908.42 168
17909.68 162
17910.95 165
17912.21 158
17913.48 159
17914.74 141
17916.01 135
17917.27 162
17918.54 175
17919.80 153
17921.07 147
17922.34 138
17923.60 162
17924.87 140
17926.13 128
17927.40 150
17928.66 166
17929.93 164
17931.19 156
17932.46 135
17933.73 158
17934.99 157
17936.26 203
17937.52 151
17938.79 176
17940.06 165
17941.32 188
17942.59 184
17943.85 166
17945.12 139
17946.39 138
17947.65 160
17948.92 141
17950.19 136
17951.45 151
17952.72 166
17953.99 138
17955.25 160
17956.52 174
17957.79 144
17959.05 142
17960.32 152
17961.59 163
17962.85 159
17964.12 158
17965.39 176
17966.65 156
17967.92 161
17969.19 157
17970.45 172
17971.72 166
17972.99 129
17974.26 140
17975.52 148
17976.79 145
17978.06 142
17979.33 161
17980.59 168
17981.86 145
17983.13 135
17984.40 138
17985.66 176
17986.93 167
17988.20 161
17989.47 147
17990.73 111
17992.00 154
17993.27 167
17994.54 150
17995.81 159
17997.07 124
17998.34 143
17999.61 152
18000.88 160
18002.15 160
18003.42 176
18004.68 182
18005.95 148
18007.22 168
18008.49 162
18009.76 132
18011.03 154
18012.30 160
18013.56 143
18014.83 141
18016.10 154
18017.37 150
18018.64 131
18019.91 133
18021.18 146
18022.45 155
18023.71 173
18024.98 158
18026.25 125
18027.52 163
18028.79 141
18030.06 146
18031.33 160
18032.60 160
18033.87 136
18035.14 169
18036.41 141
18037.68 141
18038.95 150
18040.22 154
18041.49 158
18042.76 134
18044.02 158
18045.29 167
18046.56 175
18047.83 133
18049.10 156
18050.37 148
18051.64 143
18052.91 152
18054.18 146
18055.45 142
18056.72 155
18057.99 193
18059.27 183
18060.54 167
18061.81 157
18063.08 167
18064.35 147
18065.62 146
18066.89 161
18068.16 166
18069.43 127
18070.70 131
18071.97 157
18073.24 159
18074.51 152
18075.78 138
18077.05 130
18078.32 150
18079.60 151
18080.87 154
18082.14 145
18083.41 140
18084.68 183
18085.95 139
18087.22 143
18088.49 158
18089.77 178
18091.04 174
18092.31 198
18093.58 149
18094.85 135
18096.12 129
18097.39 173
18098.67 162
18099.94 142
18101.21 122
18102.48 136
18103.75 142
18105.02 135
18106.30 160
18107.57 158
18108.84 137
18110.11 144
18111.38 142
18112.66 136
18113.93 145
18115.20 139
18116.47 149
18117.75 133
18119.02 166
18120.29 182
18121.56 171
18122.84 139
18124.11 141
18125.38 155
18126.65 145
18127.93 171
18129.20 143
18130.47 160
18131.74 181
18133.02 145
18134.29 149
18135.56 138
18136.84 161
18138.11 168
18139.38 131
18140.66 145
18141.93 120
18143.20 136
18144.48 151
18145.75 162
18147.02 141
18148.30 162
18149.57 157
18150.84 154
18152.12 154
18153.39 171
18154.66 152
18155.94 155
18157.21 165
18158.48 147
18159.76 157
18161.03 151
18162.31 160
18163.58 145
18164.85 116
18166.13 135
18167.40 149
18168.68 144
18169.95 150
18171.22 162
18172.50 186
18173.77 167
18175.05 163
18176.32 151
18177.60 175
18178.87 178
18180.15 145
18181.42 132
18182.69 159
18183.97 174
18185.24 163
18186.52 154
18187.79 133
18189.07 142
18190.34 159
18191.62 163
18192.89 139
18194.17 137
18195.44 143
18196.72 142
18197.99 155
18199.27 178
18200.54 150
18201.82 142
18203.09 139
18204.37 159
18205.65 144
18206.92 144
18208.20 146
18209.47 132
18210.75 153
18212.02 175
18213.30 139
18214.57 137
18215.85 138
18217.13 138
18218.40 164
18219.68 147
18220.95 124
18222.23 149
18223.51 152
18224.78 163
18226.06 151
18227.33 159
18228.61 135
18229.89 157
18231.16 160
18232.44 131
18233.72 132
18234.99 157
18236.27 163
18237.55 164
18238.82 138
18240.10 157
18241.38 143
18242.65 144
18243.93 143
18245.21 140
18246.48 158
18247.76 169
18249.04 159
18250.31 145
18251.59 135
18252.87 156
18254.15 155
18255.42 157
18256.70 170
18257.98 125
18259.25 154
18260.53 147
18261.81 143
18263.09 146
18264.36 168
18265.64 157
18266.92 151
18268.20 122
18269.47 149
18270.75 159
18272.03 140
18273.31 145
18274.59 131
18275.86 121
18277.14 159
18278.42 151
18279.70 140
18280.98 135
18282.25 144
18283.53 142
18284.81 161
18286.09 160
18287.37 151
18288.64 163
18289.92 154
18291.20 144
18292.48 151
18293.76 153
18295.04 167
18296.32 152
18297.59 133
18298.87 128
18300.15 162
18301.43 156
18302.71 136
18303.99 116
18305.27 143
18306.55 146
18307.83 135
18309.10 142
18310.38 132
18311.66 148
18312.94 143
18314.22 130
18315.50 142
18316.78 125
18318.06 134
18319.34 148
18320.62 164
18321.90 137
18323.18 159
18324.46 146
18325.74 157
18327.02 153
18328.30 137
18329.58 151
18330.86 168
18332.14 154
18333.41 139
18334.69 140
18335.97 147
18337.25 143
18338.54 174
18339.82 162
18341.10 131
18342.38 146
18343.66 147
18344.94 176
18346.22 151
18347.50 136
18348.78 130
18350.06 141
18351.34 142
18352.62 145
18353.90 131
18355.18 149
18356.46 178
18357.74 164
18359.02 149
18360.30 143
18361.58 156
18362.87 148
18364.15 154
18365.43 145
18366.71 131
18367.99 158
18369.27 182
18370.55 177
18371.83 148
18373.11 156
18374.40 142
18375.68 158
18376.96 171
18378.24 157
18379.52 159
18380.80 164
18382.08 162
18383.37 152
18384.65 180
18385.93 159
18387.21 166
18388.49 127
18389.78 137
18391.06 142
18392.34 142
18393.62 148
18394.90 148
18396.19 130
18397.47 154
18398.75 163
18400.03 156
18401.31 162
18402.60 171
18403.88 148
18405.16 161
18406.44 153
18407.73 159
18409.01 157
18410.29 142
18411.57 153
18412.86 146
18414.14 168
18415.42 161
18416.71 146
18417.99 178
18419.27 145
18420.55 153
18421.84 144
18423.12 145
18424.40 154
18425.69 133
18426.97 122
18428.25 119
18429.54 132
18430.82 143
18432.10 149
18433.39 178
18434.67 176
18435.95 137
18437.24 150
18438.52 156
18439.80 150
18441.09 148
18442.37 145
18443.66 146
18444.94 136
18446.22 148
18447.51 139
18448.79 157
18450.08 161
18451.36 172
18452.64 179
18453.93 138
18455.21 158
18456.50 164
18457.78 149
18459.06 127
18460.35 146
18461.63 156
18462.92 144
18464.20 147
18465.49 157
18466.77 135
18468.06 142
18469.34 158
18470.63 141
18471.91 136
18473.19 155
18474.48 152
18475.76 166
18477.05 150
18478.33 148
18479.62 149
18480.90 152
18482.19 145
18483.47 139
18484.76 161
18486.05 147
18487.33 137
18488.62 143
18489.90 149
18491.19 156
18492.47 155
18493.76 135
18495.04 135
18496.33 146
18497.61 132
18498.90 148
18500.19 162
18501.47 176
18502.76 137
18504.04 142
18505.33 114
18506.62 161
18507.90 116
18509.19 153
18510.47 137
18511.76 116
18513.05 148
18514.33 126
18515.62 128
18516.90 141
18518.19 152
18519.48 134
18520.76 134
18522.05 128
18523.34 144
18524.62 130
18525.91 151
18527.20 138
18528.48 130
18529.77 128
18531.06 142
18532.34 143
18533.63 141
18534.92 144
18536.21 155
18537.49 154
18538.78 151
18540.07 146
18541.35 126
18542.64 136
18543.93 126
18545.22 142
18546.50 143
18547.79 118
18549.08 140
18550.37 147
18551.65 143
18552.94 148
18554.23 130
18555.52 163
18556.80 142
18558.09 147
18559.38 140
18560.67 127
18561.95 163
18563.24 136
18564.53 159
18565.82 142
18567.11 152
18568.39 135
18569.68 130
18570.97 140
18572.26 135
18573.55 130
18574.84 156
18576.12 145
18577.41 161
18578.70 142
18579.99 131
18581.28 149
18582.57 123
18583.86 153
18585.14 151
18586.43 128
18587.72 157
18589.01 151
18590.30 150
18591.59 139
18592.88 140
18594.17 150
18595.46 158
18596.74 145
18598.03 144
18599.32 163
18600.61 144
18601.90 151
18603.19 153
18604.48 177
18605.77 159
18607.06 135
18608.35 148
18609.64 144
18610.93 153
18612.22 135
18613.51 167
18614.80 161
18616.09 162
18617.38 157
18618.67 164
18619.96 138
18621.25 136
18622.54 186
18623.83 169
18625.12 147
18626.41 137
18627.70 152
18628.99 169
18630.28 130
18631.57 154
18632.86 140
18634.15 150
18635.44 145
18636.73 148
18638.02 136
18639.31 142
18640.60 151
18641.89 143
18643.18 152
18644.47 162
18645.76 141
18647.06 155
18648.35 161
18649.64 144
18650.93 124
18652.22 157
18653.51 177
18654.80 161
18656.09 118
18657.38 120
18658.68 129
18659.97 154
18661.26 153
18662.55 141
18663.84 161
18665.13 151
18666.42 182
18667.72 156
18669.01 155
18670.30 142
18671.59 149
18672.88 151
18674.17 148
18675.47 143
18676.76 149
18678.05 165
18679.34 164
18680.63 159
18681.93 150
18683.22 135
18684.51 139
18685.80 138
18687.09 142
18688.39 181
18689.68 150
18690.97 143
18692.26 136
18693.56 151
18694.85 124
18696.14 147
18697.43 130
18698.73 135
18700.02 152
18701.31 141
18702.60 151
18703.90 154
18705.19 136
18706.48 159
18707.78 130
18709.07 138
18710.36 145
18711.66 156
18712.95 132
18714.24 130
18715.54 163
18716.83 133
18718.12 134
18719.42 151
18720.71 129
18722.00 135
18723.30 166
18724.59 162
18725.88 129
18727.18 141
18728.47 151
18729.76 171
18731.06 141
18732.35 155
18733.65 134
18734.94 152
18736.23 168
18737.53 166
18738.82 149
18740.12 165
18741.41 178
18742.70 166
18744.00 152
18745.29 141
18746.59 157
18747.88 173
18749.18 140
18750.47 120
18751.76 128
18753.06 148
18754.35 135
18755.65 133
18756.94 132
18758.24 158
18759.53 142
18760.83 148
18762.12 140
18763.42 124
18764.71 144
18766.01 144
18767.30 163
18768.60 125
18769.89 154
18771.19 153
18772.48 131
18773.78 134
18775.07 126
18776.37 148
18777.66 159
18778.96 120
18780.25 121
18781.55 142
18782.85 148
18784.14 124
18785.44 189
18786.73 154
18788.03 147
18789.32 149
18790.62 155
18791.92 145
18793.21 142
18794.51 164
18795.80 138
18797.10 147
18798.40 138
18799.69 148
18800.99 130
18802.28 125
18803.58 147
18804.88 137
18806.17 138
18807.47 131
18808.77 145
18810.06 135
18811.36 140
18812.66 145
18813.95 149
18815.25 145
18816.55 123
18817.84 126
18819.14 132
18820.44 127
18821.73 121
18823.03 147
18824.33 125
18825.62 153
18826.92 136
18828.22 144
18829.52 144
18830.81 118
18832.11 119
18833.41 135
18834.71 112
18836.00 130
18837.30 132
18838.60 147
18839.90 163
18841.19 127
18842.49 136
18843.79 128
18845.09 123
18846.38 141
18847.68 139
18848.98 120
18850.28 127
18851.58 130
18852.87 119
18854.17 155
18855.47 129
18856.77 157
18858.07 137
18859.36 150
18860.66 134
18861.96 104
18863.26 131
18864.56 155
18865.86 151
18867.15 114
18868.45 120
18869.75 142
18871.05 167
18872.35 133
18873.65 154
18874.95 145
18876.24 157
18877.54 154
18878.84 146
18880.14 130
18881.44 131
18882.74 136
18884.04 158
18885.34 130
18886.64 134
18887.94 135
18889.24 155
18890.53 133
18891.83 125
18893.13 144
18894.43 156
18895.73 127
18897.03 111
18898.33 120
18899.63 159
18900.93 138
18902.23 118
18903.53 126
18904.83 154
18906.13 139
18907.43 141
18908.73 140
18910.03 140
18911.33 123
18912.63 141
18913.93 124
18915.23 127
18916.53 126
18917.83 142
18919.13 104
18920.43 139
18921.73 127
18923.03 146
18924.33 113
18925.63 127
18926.93 137
18928.23 167
18929.53 158
18930.84 142
18932.14 143
18933.44 140
18934.74 153
18936.04 145
18937.34 137
18938.64 157
18939.94 163
18941.24 141
18942.54 161
18943.84 140
18945.15 133
18946.45 136
18947.75 138
18949.05 129
18950.35 149
18951.65 145
18952.95 152
18954.26 131
18955.56 113
18956.86 121
18958.16 130
18959.46 150
18960.76 158
18962.07 149
18963.37 138
18964.67 139
18965.97 127
18967.27 123
18968.57 125
18969.88 142
18971.18 139
18972.48 141
18973.78 122
18975.09 136
18976.39 133
18977.69 147
18978.99 141
18980.29 144
18981.60 132
18982.90 173
18984.20 153
18985.50 150
18986.81 145
18988.11 113
18989.41 128
18990.72 143
18992.02 118
18993.32 140
18994.62 114
18995.93 141
18997.23 130
18998.53 115
18999.84 108
19001.14 128
19002.44 161
19003.75 138
19005.05 119
19006.35 115
19007.66 130
19008.96 146
19010.26 136
19011.57 156
19012.87 127
19014.17 148
19015.48 152
19016.78 156
19018.08 110
19019.39 122
19020.69 160
19021.99 134
19023.30 115
19024.60 142
19025.91 140
19027.21 150
19028.51 147
19029.82 121
19031.12 143
19032.43 161
19033.73 119
19035.04 128
19036.34 122
19037.64 132
19038.95 154
19040.25 149
19041.56 140
19042.86 143
19044.17 151
19045.47 136
19046.78 149
19048.08 107
19049.39 119
19050.69 159
19052.00 144
19053.30 119
19054.61 102
19055.91 130
19057.22 138
19058.52 164
19059.83 133
19061.13 131
19062.44 154
19063.74 149
19065.05 151
19066.35 130
19067.66 120
19068.96 135
19070.27 124
19071.57 128
19072.88 138
19074.18 145
19075.49 134
19076.80 134
19078.10 127
19079.41 116
19080.71 139
19082.02 142
19083.33 142
19084.63 126
19085.94 127
19087.24 147
19088.55 145
19089.86 140
19091.16 121
19092.47 148
19093.77 159
19095.08 141
19096.39 126
19097.69 123
19099.00 136
19100.31 130
19101.61 140
19102.92 134
19104.23 123
19105.53 147
19106.84 127
19108.15 128
19109.45 156
19110.76 143
19112.07 123
19113.37 113
19114.68 140
19115.99 157
19117.30 137
19118.60 140
19119.91 157
19121.22 136
19122.52 158
19123.83 151
19125.14 139
19126.45 152
19127.75 161
19129.06 111
19130.37 144
19131.68 123
19132.98 122
19134.29 120
19135.60 104
19136.91 149
19138.22 159
19139.52 159
19140.83 159
19142.14 134
19143.45 119
19144.76 121
19146.06 145
19147.37 146
19148.68 133
19149.99 128
19151.30 147
19152.60 155
19153.91 139
19155.22 139
19156.53 125
19157.84 147
19159.15 146
19160.46 126
19161.76 131
19163.07 120
19164.38 125
19165.69 126
19167.00 122
19168.31 121
19169.62 140
19170.93 142
19172.23 136
19173.54 123
19174.85 134
19176.16 118
19177.47 134
19178.78 141
19180.09 119
19181.40 132
19182.71 163
19184.02 153
19185.33 142
19186.64 121
19187.95 140
19189.26 150
19190.57 146
19191.87 140
19193.18 137
19194.49 112
19195.80 151
19197.11 119
19198.42 109
19199.73 111
19201.04 114
19202.35 162
19203.66 142
19204.97 129
19206.28 138
19207.59 134
19208.90 142
19210.21 152
19211.53 135
19212.84 123
19214.15 116
19215.46 103
19216.77 151
19218.08 144
19219.39 141
19220.70 145
19222.01 136
19223.32 136
19224.63 127
19225.94 147
19227.25 156
19228.56 139
19229.87 130
19231.19 131
19232.50 138
19233.81 132
19235.12 156
19236.43 131
19237.74 140
19239.05 125
19240.36 159
19241.68 154
19242.99 128
19244.30 141
19245.61 141
19246.92 145
19248.23 126
19249.54 127
19250.86 148
19252.17 132
19253.48 147
19254.79 147
19256.10 130
19257.42 135
19258.73 140
19260.04 117
19261.35 133
19262.66 124
19263.98 130
19265.29 145
19266.60 133
19267.91 112
19269.22 130
19270.54 130
19271.85 122
19273.16 149
19274.47 133
19275.79 148
19277.10 149
19278.41 139
19279.72 140
19281.04 135
19282.35 147
19283.66 143
19284.98 153
19286.29 136
19287.60 123
19288.91 127
19290.23 116
19291.54 136
19292.85 131
19294.17 133
19295.48 127
19296.79 123
19298.11 132
19299.42 129
19300.73 130
19302.05 123
19303.36 133
19304.67 172
19305.99 139
19307.30 141
19308.61 152
19309.93 128
19311.24 115
19312.56 123
19313.87 159
19315.18 159
19316.50 114
19317.81 115
19319.13 142
19320.44 131
19321.75 131
19323.07 112
19324.38 142
19325.70 132
19327.01 114
19328.32 148
19329.64 117
19330.95 142
19332.27 138
19333.58 132
19334.90 123
19336.21 124
19337.53 125
19338.84 138
19340.16 142
19341.47 122
19342.79 133
19344.10 140
19345.42 129
19346.73 122
19348.05 127
19349.36 133
19350.68 125
19351.99 133
19353.31 129
19354.62 132
19355.94 141
19357.25 140
19358.57 128
19359.88 135
19361.20 145
19362.51 134
19363.83 164
19365.14 146
19366.46 141
19367.78 160
19369.09 125
19370.41 131
19371.72 143
19373.04 131
19374.35 131
19375.67 114
19376.99 129
19378.30 150
19379.62 133
19380.93 125
19382.25 116
19383.57 120
19384.88 125
19386.20 133
19387.52 152
19388.83 151
19390.15 127
19391.47 129
19392.78 144
19394.10 142
19395.42 118
19396.73 118
19398.05 120
19399.37 152
19400.68 146
19402.00 115
19403.32 137
19404.63 133
19405.95 139
19407.27 116
19408.58 123
19409.90 108
19411.22 140
19412.54 135
19413.85 152
19415.17 134
19416.49 147
19417.80 152
19419.12 143
19420.44 130
19421.76 154
19423.07 148
19424.39 152
19425.71 138
19427.03 149
19428.35 128
19429.66 130
19430.98 142
19432.30 140
19433.62 152
19434.93 156
19436.25 146
19437.57 178
19438.89 125
19440.21 133
19441.53 142
19442.84 133
19444.16 132
19445.48 134
19446.80 143
19448.12 134
19449.44 119
19450.75 128
19452.07 145
19453.39 154
19454.71 134
19456.03 122
19457.35 119
19458.67 148
19459.98 125
19461.30 142
19462.62 147
19463.94 138
19465.26 151
19466.58 135
19467.90 153
19469.22 141
19470.54 130
19471.86 144
19473.18 158
19474.49 148
19475.81 142
19477.13 137
19478.45 153
19479.77 164
19481.09 130
19482.41 109
19483.73 123
19485.05 151
19486.37 132
19487.69 117
19489.01 128
19490.33 146
19491.65 151
19492.97 149
19494.29 130
19495.61 151
19496.93 141
19498.25 129
19499.57 147
19500.89 148
19502.21 152
19503.53 155
19504.85 161
19506.17 126
19507.49 127
19508.81 133
19510.13 157
19511.45 151
19512.77 117
19514.09 147
19515.42 148
19516.74 150
19518.06 152
19519.38 128
19520.70 166
19522.02 146
19523.34 139
19524.66 155
19525.98 160
19527.30 149
19528.62 144
19529.95 132
19531.27 119
19532.59 122
19533.91 144
19535.23 128
19536.55 117
19537.87 129
19539.20 150
19540.52 128
19541.84 130
19543.16 133
19544.48 156
19545.80 118
19547.13 126
19548.45 151
19549.77 143
19551.09 145
19552.41 150
19553.74 105
19555.06 133
19556.38 126
19557.70 137
19559.02 138
19560.35 131
19561.67 130
19562.99 129
19564.31 137
19565.64 126
19566.96 151
19568.28 121
19569.60 148
19570.93 141
19572.25 143
19573.57 119
19574.89 144
19576.22 127
19577.54 127
19578.86 133
19580.18 114
19581.51 137
19582.83 149
19584.15 128
19585.48 122
19586.80 129
19588.12 128
19589.45 155
19590.77 135
19592.09 142
19593.42 140
19594.74 148
19596.06 116
19597.39 157
19598.71 136
19600.03 161
19601.36 133
19602.68 151
19604.00 154
19605.33 135
19606.65 175
19607.98 154
19609.30 131
19610.62 138
19611.95 144
19613.27 157
19614.60 155
19615.92 138
19617.24 145
19618.57 148
19619.89 110
19621.22 137
19622.54 138
19623.87 152
19625.19 145
19626.51 140
19627.84 151
19629.16 151
19630.49 115
19631.81 113
19633.14 132
19634.46 130
19635.79 131
19637.11 111
19638.44 119
19639.76 130
19641.09 167
19642.41 159
19643.74 142
19645.06 148
19646.39 155
19647.71 133
19649.04 138
19650.36 151
19651.69 159
19653.01 144
19654.34 140
19655.66 122
19656.99 130
19658.32 146
19659.64 136
19660.97 139
19662.29 140
19663.62 128
19664.94 142
19666.27 143
19667.60 141
19668.92 123
19670.25 104
19671.57 135
19672.90 147
19674.23 130
19675.55 119
19676.88 146
19678.20 137
19679.53 136
19680.86 120
19682.18 139
19683.51 137
19684.84 139
19686.16 166
19687.49 148
19688.82 128
19690.14 111
19691.47 141
19692.80 141
19694.12 147
19695.45 143
19696.78 123
19698.10 136
19699.43 140
19700.76 142
19702.08 141
19703.41 144
19704.74 138
19706.07 158
19707.39 130
19708.72 137
19710.05 127
19711.37 143
19712.70 131
19714.03 146
19715.36 118
19716.68 142
19718.01 134
19719.34 149
19720.67 158
19721.99 144
19723.32 148
19724.65 173
19725.98 157
19727.31 132
19728.63 127
19729.96 134
19731.29 148
19732.62 137
19733.95 156
19735.27 124
19736.60 124
19737.93 139
19739.26 116
19740.59 119
19741.92 119
19743.24 135
19744.57 129
19745.90 124
19747.23 110
19748.56 142
19749.89 120
19751.22 122
19752.54 114
19753.87 121
19755.20 145
19756.53 127
19757.86 139
19759.19 142
19760.52 121
19761.85 142
19763.18 133
19764.50 136
19765.83 128
19767.16 132
19768.49 140
19769.82 146
19771.15 125
19772.48 132
19773.81 146
19775.14 152
19776.47 104
19777.80 118
19779.13 116
19780.46 116
19781.79 136
19783.12 121
19784.45 122
19785.78 142
19787.11 150
19788.44 137
19789.77 112
19791.10 139
19792.43 131
19793.76 163
19795.09 146
19796.42 131
19797.75 118
19799.08 128
19800.41 134
19801.74 134
19803.07 134
19804.40 127
19805.73 161
19807.06 125
19808.39 118
19809.72 139
19811.05 136
19812.38 140
19813.71 144
19815.05 125
19816.38 149
19817.71 151
19819.04 153
19820.37 120
19821.70 125
19823.03 144
19824.36 137
19825.69 143
19827.03 127
19828.36 136
19829.69 136
19831.02 166
19832.35 126
19833.68 130
19835.01 135
19836.35 145
19837.68 142
19839.01 137
19840.34 119
19841.67 127
19843.00 138
19844.34 111
19845.67 112
19847.00 126
19848.33 153
19849.66 134
19851.00 128
19852.33 132
19853.66 140
19854.99 136
19856.32 119
19857.66 146
19858.99 127
19860.32 137
19861.65 137
19862.99 138
19864.32 103
19865.65 137
19866.98 156
19868.32 143
19869.65 137
19870.98 106
19872.31 114
19873.65 130
19874.98 140
19876.31 136
19877.65 132
19878.98 133
19880.31 149
19881.65 140
19882.98 130
19884.31 118
19885.64 133
19886.98 133
19888.31 142
19889.64 121
19890.98 151
19892.31 144
19893.64 130
19894.98 124
19896.31 132
19897.65 113
19898.98 152
19900.31 150
19901.65 139
19902.98 138
19904.31 148
19905.65 165
19906.98 107
19908.32 114
19909.65 128
19910.98 168
19912.32 148
19913.65 147
19914.99 138
19916.32 135
19917.66 171
19918.99 137
19920.32 128
19921.66 127
19922.99 109
19924.33 157
19925.66 120
19927.00 130
19928.33 142
19929.67 126
19931.00 156
19932.34 103
19933.67 123
19935.01 152
19936.34 164
19937.68 132
19939.01 114
19940.35 122
19941.68 118
19943.02 127
19944.35 114
19945.69 128
19947.02 126
19948.36 167
19949.69 136
19951.03 144
19952.36 120
19953.70 152
19955.03 157
19956.37 126
19957.71 127
19959.04 128
19960.38 133
19961.71 140
19963.05 123
19964.38 127
19965.72 133
19967.06 149
19968.39 158
19969.73 127
19971.06 135
19972.40 149
19973.74 163
19975.07 134
19976.41 120
19977.75 157
19979.08 140
19980.42 145
19981.75 165
19983.09 141
19984.43 130
19985.76 117
19987.10 132
19988.44 137
19989.77 139
19991.11 134
19992.45 142
19993.78 144
19995.12 137
19996.46 136
19997.80 119
19999.13 113
20000.47 120
20001.81 141
20003.14 139
20004.48 144
20005.82 118
20007.16 131
20008.49 149
20009.83 122
20011.17 137
20012.51 150
20013.84 178
20015.18 156
20016.52 146
20017.86 135
20019.19 136
20020.53 114
20021.87 127
20023.21 129
20024.55 134
20025.88 152
20027.22 116
20028.56 125
20029.90 98
20031.24 142
20032.57 135
20033.91 150
20035.25 148
20036.59 128
20037.93 137
20039.26 134
20040.60 139
20041.94 135
20043.28 157
20044.62 143
20045.96 162
20047.30 139
20048.63 122
20049.97 137
20051.31 136
20052.65 125
20053.99 133
20055.33 154
20056.67 135
20058.01 116
20059.35 119
20060.69 136
20062.02 123
20063.36 105
20064.70 109
20066.04 128
20067.38 132
20068.72 143
20070.06 117
20071.40 127
20072.74 135
20074.08 146
20075.42 123
20076.76 129
20078.10 114
20079.44 119
20080.78 134
20082.12 123
20083.46 135
20084.80 129
20086.14 138
20087.48 119
20088.82 129
20090.16 135
20091.50 129
20092.84 125
20094.18 142
20095.52 139
20096.86 155
20098.20 145
20099.54 169
20100.88 133
20102.22 126
20103.56 123
20104.90 141
20106.24 121
20107.58 134
20108.92 124
20110.26 94
20111.60 128
20112.95 127
20114.29 147
20115.63 138
20116.97 130
20118.31 133
20119.65 136
20120.99 147
20122.33 135
20123.67 159
20125.02 134
20126.36 123
20127.70 130
20129.04 129
20130.38 142
20131.72 149
20133.06 150
20134.41 132
20135.75 128
