# Supplementary material for: MALDI-TOF MS typing enables the classification of brewing yeasts of the genus Saccharomyces to major beer styles
Source: PLoS One. 2017 Aug 9;12(8):e0181694. doi: 10.1371/journal.pone.0181694 (PMC5549903; doi:10.1371/journal.pone.0181694)
Supplement: S3 File — The directory includes 90 raw files and was zipped to “.zip”; the folder has three strains with 30 spectra per strain; S1 Text explains the raw files with an example and Table 1 represents the yeast strains used within the experiment. (ZIP) [file pone.0181694.s006.zip › 7-9/30256-177-OG-Koe-Koe-YPG-18h-E-E_2015-07-13_3_0_B3_1.dat]

2000.66 994
2001.08 812
2001.50 878
2001.92 875
2002.34 864
2002.77 806
2003.19 859
2003.61 768
2004.03 820
2004.45 847
2004.88 859
2005.30 848
2005.72 897
2006.14 891
2006.56 850
2006.99 839
2007.41 931
2007.83 822
2008.25 857
2008.67 924
2009.10 900
2009.52 822
2009.94 853
2010.36 876
2010.79 869
2011.21 760
2011.63 920
2012.06 875
2012.48 802
2012.90 856
2013.32 823
2013.75 880
2014.17 816
2014.59 716
2015.02 747
2015.44 818
2015.86 875
2016.28 802
2016.71 810
2017.13 918
2017.55 747
2017.98 773
2018.40 686
2018.82 780
2019.25 802
2019.67 802
2020.09 935
2020.52 836
2020.94 896
2021.37 828
2021.79 916
2022.21 927
2022.64 753
2023.06 777
2023.48 821
2023.91 809
2024.33 826
2024.76 832
2025.18 879
2025.60 760
2026.03 909
2026.45 915
2026.88 875
2027.30 819
2027.73 764
2028.15 860
2028.57 815
2029.00 672
2029.42 768
2029.85 752
2030.27 740
2030.70 726
2031.12 735
2031.55 912
2031.97 933
2032.40 905
2032.82 963
2033.25 862
2033.67 840
2034.10 877
2034.52 866
2034.95 844
2035.37 822
2035.80 798
2036.22 829
2036.65 890
2037.07 890
2037.50 913
2037.92 818
2038.35 861
2038.77 804
2039.20 871
2039.63 871
2040.05 935
2040.48 990
2040.90 914
2041.33 867
2041.75 744
2042.18 745
2042.61 887
2043.03 845
2043.46 813
2043.88 881
2044.31 866
2044.74 868
2045.16 943
2045.59 873
2046.01 849
2046.44 711
2046.87 764
2047.29 888
2047.72 803
2048.15 807
2048.57 779
2049.00 891
2049.43 904
2049.85 806
2050.28 836
2050.71 962
2051.13 917
2051.56 858
2051.99 864
2052.41 870
2052.84 901
2053.27 931
2053.69 855
2054.12 795
2054.55 921
2054.98 855
2055.40 746
2055.83 869
2056.26 866
2056.68 818
2057.11 840
2057.54 800
2057.97 716
2058.39 807
2058.82 839
2059.25 843
2059.68 811
2060.11 855
2060.53 818
2060.96 907
2061.39 896
2061.82 735
2062.24 859
2062.67 851
2063.10 909
2063.53 832
2063.96 994
2064.39 1033
2064.81 919
2065.24 1110
2065.67 982
2066.10 905
2066.53 1113
2066.95 985
2067.38 910
2067.81 881
2068.24 820
2068.67 925
2069.10 792
2069.53 757
2069.96 771
2070.38 832
2070.81 850
2071.24 919
2071.67 916
2072.10 895
2072.53 958
2072.96 889
2073.39 783
2073.82 769
2074.24 921
2074.67 937
2075.10 827
2075.53 786
2075.96 845
2076.39 863
2076.82 921
2077.25 867
2077.68 922
2078.11 818
2078.54 931
2078.97 1008
2079.40 962
2079.83 862
2080.26 829
2080.69 928
2081.12 928
2081.55 874
2081.98 907
2082.41 918
2082.84 825
2083.27 870
2083.70 845
2084.13 815
2084.56 853
2084.99 981
2085.42 977
2085.85 824
2086.28 830
2086.71 823
2087.14 915
2087.57 887
2088.00 944
2088.43 874
2088.86 875
2089.29 896
2089.73 854
2090.16 953
2090.59 796
2091.02 769
2091.45 818
2091.88 878
2092.31 965
2092.74 914
2093.17 943
2093.60 846
2094.04 817
2094.47 744
2094.90 815
2095.33 822
2095.76 761
2096.19 789
2096.62 741
2097.06 769
2097.49 821
2097.92 849
2098.35 762
2098.78 864
2099.21 695
2099.65 806
2100.08 853
2100.51 959
2100.94 922
2101.37 806
2101.81 912
2102.24 857
2102.67 758
2103.10 807
2103.53 726
2103.97 768
2104.40 868
2104.83 1076
2105.26 833
2105.70 855
2106.13 744
2106.56 820
2106.99 878
2107.43 906
2107.86 1006
2108.29 961
2108.72 913
2109.16 927
2109.59 776
2110.02 748
2110.46 779
2110.89 832
2111.32 814
2111.75 807
2112.19 874
2112.62 922
2113.05 833
2113.49 800
2113.92 838
2114.35 801
2114.79 806
2115.22 840
2115.65 829
2116.09 798
2116.52 816
2116.95 881
2117.39 853
2117.82 839
2118.26 813
2118.69 819
2119.12 743
2119.56 692
2119.99 738
2120.42 714
2120.86 984
2121.29 924
2121.73 912
2122.16 786
2122.59 806
2123.03 731
2123.46 782
2123.90 867
2124.33 829
2124.77 860
2125.20 801
2125.64 733
2126.07 948
2126.50 793
2126.94 824
2127.37 786
2127.81 768
2128.24 810
2128.68 829
2129.11 857
2129.55 884
2129.98 847
2130.42 742
2130.85 801
2131.29 898
2131.72 841
2132.16 801
2132.59 950
2133.03 815
2133.46 947
2133.90 886
2134.33 712
2134.77 874
2135.20 834
2135.64 879
2136.08 935
2136.51 913
2136.95 973
2137.38 847
2137.82 1088
2138.25 1022
2138.69 903
2139.13 873
2139.56 858
2140.00 926
2140.43 959
2140.87 838
2141.31 802
2141.74 875
2142.18 798
2142.61 754
2143.05 854
2143.49 758
2143.92 885
2144.36 899
2144.80 881
2145.23 794
2145.67 766
2146.11 787
2146.54 777
2146.98 753
2147.42 954
2147.85 909
2148.29 804
2148.73 945
2149.16 1050
2149.60 967
2150.04 899
2150.47 885
2150.91 887
2151.35 897
2151.79 937
2152.22 902
2152.66 954
2153.10 887
2153.53 872
2153.97 829
2154.41 803
2154.85 830
2155.28 887
2155.72 894
2156.16 914
2156.60 850
2157.03 936
2157.47 976
2157.91 975
2158.35 903
2158.79 943
2159.22 798
2159.66 858
2160.10 865
2160.54 997
2160.98 964
2161.41 913
2161.85 795
2162.29 880
2162.73 937
2163.17 858
2163.60 864
2164.04 833
2164.48 884
2164.92 968
2165.36 924
2165.80 848
2166.24 815
2166.67 814
2167.11 878
2167.55 893
2167.99 978
2168.43 933
2168.87 862
2169.31 787
2169.75 857
2170.19 933
2170.62 896
2171.06 886
2171.50 948
2171.94 947
2172.38 1082
2172.82 1029
2173.26 1141
2173.70 1024
2174.14 1081
2174.58 1138
2175.02 1108
2175.46 1070
2175.90 1001
2176.34 1008
2176.78 1093
2177.22 984
2177.66 997
2178.10 991
2178.54 1077
2178.97 1063
2179.41 1111
2179.85 1066
2180.29 1017
2180.74 979
2181.18 864
2181.62 927
2182.06 797
2182.50 794
2182.94 783
2183.38 951
2183.82 910
2184.26 817
2184.70 766
2185.14 784
2185.58 716
2186.02 774
2186.46 852
2186.90 955
2187.34 862
2187.78 853
2188.22 867
2188.66 871
2189.11 825
2189.55 910
2189.99 836
2190.43 918
2190.87 835
2191.31 759
2191.75 837
2192.19 978
2192.63 1009
2193.08 841
2193.52 989
2193.96 1014
2194.40 1025
2194.84 1056
2195.28 1038
2195.72 970
2196.17 997
2196.61 951
2197.05 835
2197.49 973
2197.93 956
2198.37 977
2198.82 930
2199.26 860
2199.70 912
2200.14 934
2200.58 951
2201.03 951
2201.47 1049
2201.91 991
2202.35 1006
2202.80 939
2203.24 743
2203.68 774
2204.12 788
2204.57 927
2205.01 881
2205.45 850
2205.89 908
2206.34 916
2206.78 960
2207.22 1021
2207.66 966
2208.11 1032
2208.55 970
2208.99 902
2209.44 945
2209.88 997
2210.32 1040
2210.76 901
2211.21 936
2211.65 903
2212.09 837
2212.54 933
2212.98 906
2213.42 861
2213.87 959
2214.31 976
2214.75 955
2215.20 909
2215.64 877
2216.09 993
2216.53 895
2216.97 978
2217.42 1101
2217.86 1112
2218.30 982
2218.75 1041
2219.19 1028
2219.64 973
2220.08 898
2220.52 892
2220.97 900
2221.41 1001
2221.86 813
2222.30 953
2222.75 996
2223.19 885
2223.63 883
2224.08 818
2224.52 956
2224.97 844
2225.41 856
2225.86 1011
2226.30 1018
2226.75 992
2227.19 1035
2227.64 1070
2228.08 1003
2228.53 887
2228.97 920
2229.42 1018
2229.86 1082
2230.31 1000
2230.75 1010
2231.20 1071
2231.64 966
2232.09 1024
2232.53 1007
2232.98 942
2233.42 979
2233.87 957
2234.31 1068
2234.76 999
2235.20 997
2235.65 1014
2236.10 947
2236.54 943
2236.99 1058
2237.43 947
2237.88 865
2238.32 856
2238.77 847
2239.22 818
2239.66 755
2240.11 933
2240.55 950
2241.00 743
2241.45 758
2241.89 712
2242.34 840
2242.79 960
2243.23 886
2243.68 872
2244.12 993
2244.57 936
2245.02 849
2245.46 921
2245.91 972
2246.36 833
2246.80 882
2247.25 882
2247.70 858
2248.14 912
2248.59 957
2249.04 973
2249.49 883
2249.93 904
2250.38 853
2250.83 919
2251.27 866
2251.72 888
2252.17 912
2252.62 928
2253.06 825
2253.51 963
2253.96 852
2254.40 829
2254.85 768
2255.30 799
2255.75 852
2256.20 851
2256.64 866
2257.09 897
2257.54 864
2257.99 914
2258.43 982
2258.88 997
2259.33 903
2259.78 1070
2260.23 971
2260.67 1084
2261.12 1062
2261.57 1004
2262.02 1057
2262.47 1076
2262.92 1076
2263.36 1035
2263.81 1015
2264.26 1066
2264.71 1121
2265.16 1043
2265.61 1090
2266.05 1035
2266.50 1061
2266.95 1019
2267.40 1170
2267.85 1135
2268.30 1187
2268.75 1123
2269.20 1138
2269.65 1082
2270.09 1084
2270.54 1148
2270.99 997
2271.44 993
2271.89 977
2272.34 1092
2272.79 1008
2273.24 1069
2273.69 1074
2274.14 962
2274.59 942
2275.04 1003
2275.49 928
2275.94 1013
2276.38 957
2276.83 977
2277.28 849
2277.73 961
2278.18 910
2278.63 971
2279.08 1020
2279.53 927
2279.98 944
2280.43 967
2280.88 930
2281.33 860
2281.78 1040
2282.23 1046
2282.68 962
2283.13 945
2283.59 968
2284.04 935
2284.49 962
2284.94 943
2285.39 979
2285.84 950
2286.29 928
2286.74 992
2287.19 964
2287.64 1106
2288.09 1110
2288.54 1230
2288.99 1375
2289.44 1321
2289.89 1402
2290.35 1555
2290.80 1601
2291.25 1563
2291.70 1417
2292.15 1479
2292.60 1407
2293.05 1457
2293.50 1290
2293.96 1236
2294.41 1273
2294.86 1134
2295.31 1095
2295.76 1056
2296.21 1047
2296.66 1039
2297.12 1119
2297.57 1068
2298.02 1053
2298.47 1033
2298.92 1028
2299.38 917
2299.83 947
2300.28 864
2300.73 971
2301.18 894
2301.64 980
2302.09 1053
2302.54 960
2302.99 927
2303.44 899
2303.90 992
2304.35 932
2304.80 959
2305.25 1018
2305.71 1000
2306.16 1045
2306.61 924
2307.07 876
2307.52 1037
2307.97 946
2308.42 954
2308.88 1098
2309.33 1138
2309.78 1061
2310.23 1062
2310.69 1006
2311.14 1079
2311.59 1050
2312.05 1033
2312.50 1186
2312.95 1040
2313.41 947
2313.86 970
2314.31 941
2314.77 962
2315.22 950
2315.67 952
2316.13 1048
2316.58 967
2317.04 1058
2317.49 1034
2317.94 1010
2318.40 997
2318.85 1083
2319.30 1028
2319.76 1016
2320.21 1097
2320.67 1186
2321.12 1050
2321.57 1034
2322.03 948
2322.48 1021
2322.94 960
2323.39 926
2323.85 932
2324.30 1032
2324.75 1129
2325.21 1048
2325.66 931
2326.12 1079
2326.57 1097
2327.03 1050
2327.48 1075
2327.94 1181
2328.39 1137
2328.85 1184
2329.30 1277
2329.76 1151
2330.21 1281
2330.67 1298
2331.12 1004
2331.58 1071
2332.03 1099
2332.49 1057
2332.94 1107
2333.40 1104
2333.85 1062
2334.31 913
2334.76 926
2335.22 1021
2335.67 973
2336.13 1041
2336.58 1019
2337.04 982
2337.50 991
2337.95 1007
2338.41 1034
2338.86 1095
2339.32 1069
2339.77 1081
2340.23 1028
2340.69 1085
2341.14 1060
2341.60 1131
2342.05 1105
2342.51 984
2342.97 1023
2343.42 1063
2343.88 1145
2344.34 975
2344.79 1041
2345.25 979
2345.70 1059
2346.16 1082
2346.62 1127
2347.07 1078
2347.53 1031
2347.99 1047
2348.44 1022
2348.90 1012
2349.36 1057
2349.81 1126
2350.27 1080
2350.73 1147
2351.19 1071
2351.64 947
2352.10 982
2352.56 994
2353.01 1012
2353.47 961
2353.93 846
2354.39 862
2354.84 1028
2355.30 855
2355.76 920
2356.22 982
2356.67 1044
2357.13 946
2357.59 963
2358.05 1100
2358.50 963
2358.96 1075
2359.42 883
2359.88 885
2360.33 950
2360.79 1081
2361.25 1088
2361.71 1067
2362.17 1014
2362.62 952
2363.08 1030
2363.54 1013
2364.00 1016
2364.46 962
2364.92 963
2365.37 867
2365.83 897
2366.29 1047
2366.75 1031
2367.21 941
2367.67 970
2368.12 1006
2368.58 1055
2369.04 1066
2369.50 940
2369.96 1035
2370.42 1059
2370.88 1041
2371.34 986
2371.80 958
2372.25 1079
2372.71 1032
2373.17 1022
2373.63 1066
2374.09 1099
2374.55 954
2375.01 1024
2375.47 1059
2375.93 1138
2376.39 1012
2376.85 1052
2377.31 1123
2377.77 1102
2378.23 966
2378.69 919
2379.15 1037
2379.61 1077
2380.06 1079
2380.52 996
2380.98 1026
2381.44 933
2381.90 960
2382.36 926
2382.82 917
2383.28 1026
2383.74 889
2384.20 952
2384.67 1074
2385.13 1086
2385.59 959
2386.05 1108
2386.51 1044
2386.97 985
2387.43 1116
2387.89 1066
2388.35 1053
2388.81 1131
2389.27 986
2389.73 889
2390.19 979
2390.65 1000
2391.11 1053
2391.57 986
2392.03 1015
2392.50 1036
2392.96 991
2393.42 959
2393.88 1106
2394.34 978
2394.80 1049
2395.26 868
2395.72 990
2396.19 980
2396.65 961
2397.11 984
2397.57 1002
2398.03 932
2398.49 931
2398.95 1102
2399.42 1000
2399.88 929
2400.34 972
2400.80 960
2401.26 856
2401.73 1036
2402.19 984
2402.65 1075
2403.11 972
2403.57 857
2404.04 1031
2404.50 1041
2404.96 1011
2405.42 950
2405.88 883
2406.35 901
2406.81 906
2407.27 845
2407.73 1036
2408.20 998
2408.66 978
2409.12 954
2409.58 901
2410.05 939
2410.51 969
2410.97 1006
2411.43 867
2411.90 921
2412.36 1036
2412.82 953
2413.29 951
2413.75 1017
2414.21 965
2414.68 988
2415.14 963
2415.60 1000
2416.07 1030
2416.53 1146
2416.99 991
2417.46 1040
2417.92 1060
2418.38 1031
2418.85 1073
2419.31 1072
2419.77 1086
2420.24 1102
2420.70 1083
2421.16 1102
2421.63 1148
2422.09 1065
2422.56 1061
2423.02 964
2423.48 853
2423.95 939
2424.41 966
2424.88 937
2425.34 1061
2425.80 1013
2426.27 954
2426.73 979
2427.20 852
2427.66 964
2428.13 971
2428.59 983
2429.05 893
2429.52 906
2429.98 1001
2430.45 894
2430.91 947
2431.38 1123
2431.84 1074
2432.31 948
2432.77 896
2433.24 1094
2433.70 1151
2434.17 1064
2434.63 1048
2435.10 1050
2435.56 1097
2436.03 979
2436.49 980
2436.96 1033
2437.42 986
2437.89 1123
2438.35 1193
2438.82 1107
2439.28 1038
2439.75 1085
2440.22 1118
2440.68 1049
2441.15 978
2441.61 1139
2442.08 1215
2442.54 1061
2443.01 945
2443.48 959
2443.94 899
2444.41 1012
2444.87 1047
2445.34 878
2445.81 859
2446.27 886
2446.74 965
2447.20 949
2447.67 875
2448.14 953
2448.60 979
2449.07 964
2449.54 928
2450.00 713
2450.47 896
2450.94 1015
2451.40 867
2451.87 955
2452.34 1039
2452.80 953
2453.27 962
2453.74 906
2454.20 875
2454.67 898
2455.14 883
2455.60 896
2456.07 941
2456.54 981
2457.01 936
2457.47 924
2457.94 1031
2458.41 1010
2458.88 973
2459.34 981
2459.81 1010
2460.28 991
2460.74 916
2461.21 819
2461.68 853
2462.15 1027
2462.62 969
2463.08 1009
2463.55 902
2464.02 967
2464.49 927
2464.95 816
2465.42 901
2465.89 903
2466.36 862
2466.83 976
2467.30 885
2467.76 847
2468.23 915
2468.70 889
2469.17 880
2469.64 940
2470.10 947
2470.57 884
2471.04 914
2471.51 1002
2471.98 862
2472.45 853
2472.92 876
2473.39 1068
2473.85 924
2474.32 899
2474.79 983
2475.26 875
2475.73 1040
2476.20 838
2476.67 782
2477.14 916
2477.61 951
2478.07 1034
2478.54 1092
2479.01 897
2479.48 971
2479.95 1085
2480.42 906
2480.89 919
2481.36 848
2481.83 841
2482.30 838
2482.77 893
2483.24 957
2483.71 866
2484.18 913
2484.65 907
2485.12 1011
2485.59 1045
2486.06 1027
2486.53 1074
2487.00 1106
2487.47 966
2487.94 968
2488.41 977
2488.88 983
2489.35 995
2489.82 938
2490.29 956
2490.76 912
2491.23 1043
2491.70 965
2492.17 1076
2492.64 982
2493.11 1103
2493.58 1148
2494.05 1107
2494.52 1118
2494.99 1031
2495.47 878
2495.94 876
2496.41 882
2496.88 860
2497.35 806
2497.82 901
2498.29 852
2498.76 821
2499.23 936
2499.70 847
2500.18 850
2500.65 900
2501.12 844
2501.59 998
2502.06 1042
2502.53 952
2503.00 965
2503.48 1052
2503.95 943
2504.42 889
2504.89 1053
2505.36 958
2505.83 1004
2506.31 945
2506.78 957
2507.25 928
2507.72 979
2508.19 1036
2508.67 968
2509.14 1038
2509.61 1152
2510.08 1275
2510.56 1159
2511.03 1164
2511.50 1153
2511.97 1055
2512.44 1154
2512.92 1113
2513.39 956
2513.86 1076
2514.33 1013
2514.81 884
2515.28 994
2515.75 956
2516.23 991
2516.70 985
2517.17 1067
2517.64 1003
2518.12 940
2518.59 983
2519.06 1054
2519.54 952
2520.01 983
2520.48 977
2520.96 941
2521.43 923
2521.90 946
2522.38 893
2522.85 933
2523.32 913
2523.80 858
2524.27 1007
2524.74 982
2525.22 1070
2525.69 1039
2526.16 854
2526.64 946
2527.11 1059
2527.59 1077
2528.06 991
2528.53 1016
2529.01 892
2529.48 903
2529.96 1019
2530.43 1022
2530.90 1038
2531.38 1053
2531.85 1050
2532.33 1045
2532.80 990
2533.28 964
2533.75 1044
2534.22 1039
2534.70 1024
2535.17 1027
2535.65 943
2536.12 1038
2536.60 969
2537.07 931
2537.55 996
2538.02 1045
2538.50 829
2538.97 924
2539.45 1071
2539.92 1025
2540.40 1139
2540.87 1110
2541.35 1083
2541.82 929
2542.30 963
2542.77 983
2543.25 961
2543.72 951
2544.20 1033
2544.67 909
2545.15 1129
2545.62 1020
2546.10 1131
2546.58 1166
2547.05 1167
2547.53 1343
2548.00 1182
2548.48 1133
2548.95 1265
2549.43 1273
2549.91 1210
2550.38 1149
2550.86 1046
2551.33 1123
2551.81 1228
2552.29 1349
2552.76 1348
2553.24 1102
2553.72 1103
2554.19 1164
2554.67 1058
2555.14 1226
2555.62 1121
2556.10 1070
2556.57 1154
2557.05 1146
2557.53 1127
2558.00 1024
2558.48 951
2558.96 888
2559.43 1017
2559.91 1109
2560.39 1069
2560.87 1175
2561.34 1026
2561.82 964
2562.30 1094
2562.77 1067
2563.25 931
2563.73 891
2564.21 1025
2564.68 942
2565.16 923
2565.64 996
2566.11 872
2566.59 889
2567.07 871
2567.55 870
2568.03 958
2568.50 968
2568.98 949
2569.46 867
2569.94 930
2570.41 1029
2570.89 975
2571.37 935
2571.85 974
2572.33 986
2572.80 1027
2573.28 942
2573.76 1009
2574.24 996
2574.72 1026
2575.19 949
2575.67 918
2576.15 890
2576.63 951
2577.11 941
2577.59 963
2578.07 909
2578.54 938
2579.02 942
2579.50 930
2579.98 1111
2580.46 1118
2580.94 971
2581.42 1132
2581.90 1039
2582.37 1004
2582.85 988
2583.33 1054
2583.81 975
2584.29 947
2584.77 968
2585.25 982
2585.73 950
2586.21 1038
2586.69 973
2587.17 985
2587.65 1041
2588.13 950
2588.61 944
2589.08 1048
2589.56 1009
2590.04 1130
2590.52 1125
2591.00 990
2591.48 960
2591.96 897
2592.44 841
2592.92 942
2593.40 1111
2593.88 1076
2594.36 1053
2594.84 992
2595.32 987
2595.80 976
2596.28 875
2596.76 965
2597.24 951
2597.72 899
2598.21 944
2598.69 993
2599.17 895
2599.65 945
2600.13 935
2600.61 833
2601.09 861
2601.57 985
2602.05 1000
2602.53 940
2603.01 964
2603.49 980
2603.97 991
2604.45 965
2604.94 956
2605.42 1085
2605.90 1021
2606.38 1079
2606.86 1039
2607.34 977
2607.82 763
2608.30 1021
2608.79 1020
2609.27 988
2609.75 1001
2610.23 1077
2610.71 954
2611.19 1015
2611.68 906
2612.16 932
2612.64 926
2613.12 859
2613.60 1009
2614.08 1053
2614.57 998
2615.05 1025
2615.53 846
2616.01 911
2616.49 976
2616.98 979
2617.46 906
2617.94 968
2618.42 1038
2618.91 1096
2619.39 1045
2619.87 1002
2620.35 988
2620.84 974
2621.32 937
2621.80 855
2622.28 961
2622.77 983
2623.25 790
2623.73 984
2624.21 1051
2624.70 943
2625.18 1120
2625.66 938
2626.15 955
2626.63 954
2627.11 1040
2627.60 1014
2628.08 949
2628.56 962
2629.05 961
2629.53 930
2630.01 976
2630.50 1042
2630.98 1038
2631.46 1016
2631.95 1138
2632.43 989
2632.91 963
2633.40 1021
2633.88 952
2634.36 1000
2634.85 930
2635.33 1104
2635.82 1004
2636.30 920
2636.78 1033
2637.27 1059
2637.75 967
2638.24 973
2638.72 1015
2639.20 1013
2639.69 978
2640.17 897
2640.66 973
2641.14 973
2641.63 971
2642.11 1066
2642.60 1044
2643.08 895
2643.56 927
2644.05 976
2644.53 959
2645.02 907
2645.50 1004
2645.99 915
2646.47 914
2646.96 921
2647.44 1070
2647.93 939
2648.41 931
2648.90 998
2649.38 943
2649.87 877
2650.35 1014
2650.84 1116
2651.32 1086
2651.81 1118
2652.30 1100
2652.78 1089
2653.27 1035
2653.75 993
2654.24 988
2654.72 925
2655.21 1053
2655.69 1039
2656.18 1002
2656.67 1023
2657.15 995
2657.64 1078
2658.12 979
2658.61 995
2659.10 1042
2659.58 1059
2660.07 962
2660.55 1022
2661.04 957
2661.53 980
2662.01 1177
2662.50 1035
2662.99 978
2663.47 1044
2663.96 991
2664.44 1045
2664.93 1123
2665.42 1114
2665.90 986
2666.39 1126
2666.88 1165
2667.36 1179
2667.85 1086
2668.34 1015
2668.83 1052
2669.31 1088
2669.80 1128
2670.29 1180
2670.77 1192
2671.26 1367
2671.75 1223
2672.24 1188
2672.72 1172
2673.21 1256
2673.70 1401
2674.18 1493
2674.67 1454
2675.16 1355
2675.65 1342
2676.13 1279
2676.62 1247
2677.11 1352
2677.60 1317
2678.09 1391
2678.57 1283
2679.06 1313
2679.55 1277
2680.04 1192
2680.53 1147
2681.01 1169
2681.50 1122
2681.99 1360
2682.48 1348
2682.97 1230
2683.45 1198
2683.94 1247
2684.43 1164
2684.92 1131
2685.41 1065
2685.90 1063
2686.38 1076
2686.87 1161
2687.36 1068
2687.85 903
2688.34 1000
2688.83 1152
2689.32 1133
2689.81 1033
2690.29 1024
2690.78 960
2691.27 967
2691.76 993
2692.25 1197
2692.74 1027
2693.23 1027
2693.72 1152
2694.21 1189
2694.70 1035
2695.19 963
2695.68 1050
2696.16 1093
2696.65 1045
2697.14 1062
2697.63 1008
2698.12 1205
2698.61 964
2699.10 983
2699.59 993
2700.08 1174
2700.57 1043
2701.06 1059
2701.55 996
2702.04 965
2702.53 1029
2703.02 1042
2703.51 1037
2704.00 1054
2704.49 1220
2704.98 1120
2705.47 1137
2705.96 1050
2706.45 1143
2706.94 1177
2707.43 1088
2707.92 1049
2708.41 968
2708.91 900
2709.40 976
2709.89 1069
2710.38 1052
2710.87 963
2711.36 1062
2711.85 1014
2712.34 1020
2712.83 1047
2713.32 953
2713.81 1017
2714.30 997
2714.80 962
2715.29 1142
2715.78 1074
2716.27 1028
2716.76 918
2717.25 979
2717.74 979
2718.23 1032
2718.73 1000
2719.22 1039
2719.71 1117
2720.20 1058
2720.69 1064
2721.18 1094
2721.68 1181
2722.17 1284
2722.66 1146
2723.15 1096
2723.64 1067
2724.14 1043
2724.63 1156
2725.12 975
2725.61 983
2726.10 976
2726.60 1053
2727.09 974
2727.58 961
2728.07 982
2728.56 912
2729.06 892
2729.55 896
2730.04 851
2730.53 946
2731.03 923
2731.52 855
2732.01 896
2732.51 1075
2733.00 1052
2733.49 933
2733.98 889
2734.48 957
2734.97 1049
2735.46 1020
2735.96 1059
2736.45 1020
2736.94 1128
2737.43 988
2737.93 887
2738.42 1043
2738.91 1091
2739.41 1100
2739.90 1065
2740.39 1040
2740.89 992
2741.38 1041
2741.88 947
2742.37 972
2742.86 909
2743.36 887
2743.85 934
2744.34 920
2744.84 1069
2745.33 1047
2745.83 971
2746.32 959
2746.81 977
2747.31 1034
2747.80 958
2748.30 958
2748.79 884
2749.28 860
2749.78 875
2750.27 1002
2750.77 974
2751.26 970
2751.76 1004
2752.25 1095
2752.74 1028
2753.24 1074
2753.73 1153
2754.23 1032
2754.72 1072
2755.22 1060
2755.71 974
2756.21 932
2756.70 1124
2757.20 1158
2757.69 1007
2758.19 983
2758.68 960
2759.18 913
2759.67 985
2760.17 1064
2760.66 1012
2761.16 1072
2761.65 1007
2762.15 1042
2762.64 1005
2763.14 989
2763.64 1055
2764.13 983
2764.63 941
2765.12 896
2765.62 741
2766.11 905
2766.61 1026
2767.11 884
2767.60 941
2768.10 992
2768.59 961
2769.09 906
2769.59 1041
2770.08 1024
2770.58 1040
2771.07 994
2771.57 1126
2772.07 1124
2772.56 1084
2773.06 1016
2773.56 1199
2774.05 1236
2774.55 1272
2775.04 1205
2775.54 1244
2776.04 1336
2776.53 1255
2777.03 1340
2777.53 1263
2778.03 1111
2778.52 1083
2779.02 1208
2779.52 1032
2780.01 1074
2780.51 1105
2781.01 1067
2781.50 1154
2782.00 1107
2782.50 1041
2783.00 1078
2783.49 1001
2783.99 990
2784.49 1024
2784.99 1026
2785.48 1090
2785.98 1011
2786.48 947
2786.98 1097
2787.47 1065
2787.97 1055
2788.47 1090
2788.97 1071
2789.46 954
2789.96 941
2790.46 1006
2790.96 992
2791.46 1021
2791.95 996
2792.45 875
2792.95 917
2793.45 1048
2793.95 1062
2794.44 1169
2794.94 1142
2795.44 1282
2795.94 1327
2796.44 1232
2796.94 1335
2797.44 1428
2797.93 1408
2798.43 1374
2798.93 1426
2799.43 1166
2799.93 1138
2800.43 1152
2800.93 1262
2801.43 1106
2801.92 1104
2802.42 1163
2802.92 1187
2803.42 1064
2803.92 1056
2804.42 1133
2804.92 1060
2805.42 1150
2805.92 1160
2806.42 1147
2806.92 1270
2807.42 1341
2807.91 1152
2808.41 1106
2808.91 1236
2809.41 1347
2809.91 1386
2810.41 1263
2810.91 1292
2811.41 1141
2811.91 1109
2812.41 1150
2812.91 968
2813.41 982
2813.91 1085
2814.41 987
2814.91 1010
2815.41 974
2815.91 1087
2816.41 1013
2816.91 1052
2817.41 1034
2817.91 1056
2818.41 1187
2818.91 1272
2819.42 1076
2819.92 988
2820.42 1055
2820.92 1009
2821.42 971
2821.92 1170
2822.42 1077
2822.92 1151
2823.42 1100
2823.92 1097
2824.42 970
2824.92 1066
2825.42 1036
2825.93 1058
2826.43 1141
2826.93 1043
2827.43 931
2827.93 916
2828.43 954
2828.93 951
2829.43 939
2829.94 973
2830.44 1043
2830.94 1103
2831.44 1068
2831.94 1020
2832.44 1066
2832.95 1047
2833.45 1037
2833.95 996
2834.45 1079
2834.95 1024
2835.45 1000
2835.96 1054
2836.46 1078
2836.96 1102
2837.46 1089
2837.97 1100
2838.47 1062
2838.97 1186
2839.47 1145
2839.97 991
2840.48 1091
2840.98 1038
2841.48 966
2841.98 983
2842.49 1027
2842.99 1008
2843.49 1117
2843.99 1149
2844.50 1181
2845.00 944
2845.50 979
2846.01 1143
2846.51 1158
2847.01 1215
2847.51 1199
2848.02 1288
2848.52 1198
2849.02 1089
2849.53 1001
2850.03 1055
2850.53 1098
2851.04 1072
2851.54 986
2852.04 997
2852.55 1085
2853.05 1093
2853.55 964
2854.06 979
2854.56 1098
2855.06 972
2855.57 835
2856.07 964
2856.58 1036
2857.08 974
2857.58 1108
2858.09 1071
2858.59 991
2859.10 1091
2859.60 1043
2860.10 1042
2860.61 1106
2861.11 937
2861.62 945
2862.12 931
2862.62 1008
2863.13 1019
2863.63 1006
2864.14 1044
2864.64 1018
2865.15 1032
2865.65 1105
2866.16 1066
2866.66 933
2867.17 986
2867.67 1100
2868.18 1142
2868.68 1125
2869.19 1098
2869.69 1050
2870.20 1096
2870.70 1239
2871.21 1012
2871.71 1117
2872.22 1058
2872.72 995
2873.23 1065
2873.73 1049
2874.24 1138
2874.74 1182
2875.25 1120
2875.75 1129
2876.26 1102
2876.76 1152
2877.27 1201
2877.78 1355
2878.28 1384
2878.79 1200
2879.29 1106
2879.80 1043
2880.30 1194
2880.81 1093
2881.32 1123
2881.82 1102
2882.33 1299
2882.83 1225
2883.34 1201
2883.85 1191
2884.35 1183
2884.86 1173
2885.37 1122
2885.87 1255
2886.38 1319
2886.88 1268
2887.39 1382
2887.90 1262
2888.40 1254
2888.91 1292
2889.42 1193
2889.92 1216
2890.43 1107
2890.94 1225
2891.45 1219
2891.95 1215
2892.46 1134
2892.97 1096
2893.47 1251
2893.98 1144
2894.49 1168
2894.99 1205
2895.50 1213
2896.01 1232
2896.52 1335
2897.02 1311
2897.53 1170
2898.04 1212
2898.55 1225
2899.05 1235
2899.56 1076
2900.07 1081
2900.58 1179
2901.08 1249
2901.59 1220
2902.10 1279
2902.61 1205
2903.12 1090
2903.62 1138
2904.13 1186
2904.64 1190
2905.15 1126
2905.66 1287
2906.16 1199
2906.67 1114
2907.18 1096
2907.69 983
2908.20 1099
2908.71 1109
2909.21 1117
2909.72 972
2910.23 1018
2910.74 1135
2911.25 1065
2911.76 1027
2912.26 1098
2912.77 1061
2913.28 1219
2913.79 1190
2914.30 1143
2914.81 1054
2915.32 1100
2915.83 1048
2916.34 1039
2916.85 1042
2917.35 1052
2917.86 1047
2918.37 1083
2918.88 1027
2919.39 1014
2919.90 1158
2920.41 1165
2920.92 1212
2921.43 1175
2921.94 1138
2922.45 1215
2922.96 1275
2923.47 1542
2923.98 1336
2924.49 1380
2925.00 1450
2925.51 1435
2926.02 1304
2926.53 1332
2927.04 1457
2927.55 1461
2928.06 1280
2928.57 1149
2929.08 1131
2929.59 1073
2930.10 1052
2930.61 1128
2931.12 1140
2931.63 1025
2932.14 1267
2932.65 1215
2933.16 1133
2933.67 1134
2934.18 1225
2934.69 1264
2935.20 1224
2935.71 1200
2936.22 1040
2936.73 1177
2937.25 1117
2937.76 1120
2938.27 1101
2938.78 998
2939.29 1146
2939.80 1120
2940.31 1026
2940.82 1086
2941.33 1150
2941.85 1236
2942.36 1174
2942.87 1137
2943.38 1173
2943.89 1089
2944.40 1227
2944.91 1302
2945.43 1254
2945.94 1305
2946.45 1284
2946.96 1303
2947.47 1301
2947.98 1183
2948.50 1210
2949.01 1140
2949.52 1242
2950.03 1200
2950.54 1176
2951.06 1022
2951.57 1037
2952.08 1134
2952.59 1166
2953.10 1172
2953.62 1132
2954.13 1148
2954.64 1090
2955.15 1056
2955.67 964
2956.18 1099
2956.69 1091
2957.20 1071
2957.72 1093
2958.23 1055
2958.74 1142
2959.25 1170
2959.77 1127
2960.28 1173
2960.79 1292
2961.31 1128
2961.82 965
2962.33 1057
2962.85 1333
2963.36 1190
2963.87 1158
2964.39 984
2964.90 1042
2965.41 1144
2965.93 1074
2966.44 955
2966.95 1102
2967.47 1149
2967.98 1124
2968.49 1124
2969.01 1060
2969.52 1134
2970.03 1107
2970.55 978
2971.06 1015
2971.58 1025
2972.09 1069
2972.60 1187
2973.12 1072
2973.63 1144
2974.15 1121
2974.66 1243
2975.17 1280
2975.69 1143
2976.20 1222
2976.72 1108
2977.23 1081
2977.74 1054
2978.26 1184
2978.77 1184
2979.29 1126
2979.80 1106
2980.32 1030
2980.83 1327
2981.35 1212
2981.86 1251
2982.38 1343
2982.89 1177
2983.41 1254
2983.92 1276
2984.44 1228
2984.95 1314
2985.47 1410
2985.98 1331
2986.50 1301
2987.01 1262
2987.53 1099
2988.04 1287
2988.56 1254
2989.07 1262
2989.59 1193
2990.10 1373
2990.62 1350
2991.13 1368
2991.65 1478
2992.17 1299
2992.68 1318
2993.20 1509
2993.71 1418
2994.23 1317
2994.74 1372
2995.26 1465
2995.78 1425
2996.29 1483
2996.81 1632
2997.32 1515
2997.84 1545
2998.36 1510
2998.87 1549
2999.39 1593
2999.91 1561
3000.42 1574
3000.94 1548
3001.45 1645
3001.97 1851
3002.49 2199
3003.00 2236
3003.52 2194
3004.04 2369
3004.55 2555
3005.07 2742
3005.59 2509
3006.10 2423
3006.62 2068
3007.14 2100
3007.66 2032
3008.17 1866
3008.69 1788
3009.21 1558
3009.72 1393
3010.24 1368
3010.76 1433
3011.28 1398
3011.79 1358
3012.31 1299
3012.83 1189
3013.35 1280
3013.86 1193
3014.38 1126
3014.90 1296
3015.42 1237
3015.93 1293
3016.45 1382
3016.97 1304
3017.49 1299
3018.00 1487
3018.52 1409
3019.04 1391
3019.56 1254
3020.08 1306
3020.59 1349
3021.11 1315
3021.63 1374
3022.15 1345
3022.67 1254
3023.19 1341
3023.70 1282
3024.22 1179
3024.74 1218
3025.26 1317
3025.78 1287
3026.30 1227
3026.81 1151
3027.33 1260
3027.85 1208
3028.37 1196
3028.89 1265
3029.41 1209
3029.93 1263
3030.45 1135
3030.97 1211
3031.48 1245
3032.00 1193
3032.52 1174
3033.04 1282
3033.56 1224
3034.08 1281
3034.60 1225
3035.12 1120
3035.64 1166
3036.16 1253
3036.68 1204
3037.20 1190
3037.72 1111
3038.24 1198
3038.76 1193
3039.27 1151
3039.79 1145
3040.31 1104
3040.83 1039
3041.35 1217
3041.87 1265
3042.39 1210
3042.91 1167
3043.43 1199
3043.95 1194
3044.47 1119
3044.99 1208
3045.51 1205
3046.03 1113
3046.56 1227
3047.08 1094
3047.60 1151
3048.12 1201
3048.64 965
3049.16 1023
3049.68 1136
3050.20 1098
3050.72 1118
3051.24 1038
3051.76 1176
3052.28 1165
3052.80 1249
3053.32 1158
3053.84 1107
3054.37 1107
3054.89 1111
3055.41 1114
3055.93 1138
3056.45 1081
3056.97 1219
3057.49 1041
3058.01 1119
3058.53 1041
3059.06 1145
3059.58 1153
3060.10 1102
3060.62 1046
3061.14 1142
3061.66 1253
3062.19 1348
3062.71 1201
3063.23 1235
3063.75 1413
3064.27 1177
3064.79 1252
3065.32 1171
3065.84 1257
3066.36 1290
3066.88 1218
3067.40 1186
3067.93 1214
3068.45 1109
3068.97 1159
3069.49 1249
3070.02 1222
3070.54 1244
3071.06 1312
3071.58 1218
3072.10 1261
3072.63 1172
3073.15 1171
3073.67 1159
3074.20 1309
3074.72 1227
3075.24 1275
3075.76 1312
3076.29 1389
3076.81 1339
3077.33 1383
3077.86 1362
3078.38 1407
3078.90 1483
3079.42 1621
3079.95 1520
3080.47 1582
3080.99 1495
3081.52 1478
3082.04 1551
3082.56 1469
3083.09 1565
3083.61 1503
3084.13 1559
3084.66 1567
3085.18 1587
3085.71 1600
3086.23 1587
3086.75 1528
3087.28 1275
3087.80 1369
3088.32 1441
3088.85 1531
3089.37 1474
3089.90 1434
3090.42 1411
3090.94 1318
3091.47 1401
3091.99 1353
3092.52 1439
3093.04 1493
3093.57 1617
3094.09 1477
3094.61 1556
3095.14 1447
3095.66 1817
3096.19 1707
3096.71 1689
3097.24 1614
3097.76 1681
3098.29 1759
3098.81 1955
3099.34 2095
3099.86 2458
3100.39 2563
3100.91 3322
3101.44 3164
3101.96 3492
3102.49 4052
3103.01 4016
3103.54 4101
3104.06 3744
3104.59 3583
3105.11 3327
3105.64 2960
3106.16 2622
3106.69 2346
3107.21 2039
3107.74 2001
3108.26 1728
3108.79 1700
3109.32 1565
3109.84 1754
3110.37 1758
3110.89 1701
3111.42 1796
3111.94 1573
3112.47 1570
3113.00 1617
3113.52 1622
3114.05 1559
3114.57 1459
3115.10 1530
3115.63 1461
3116.15 1361
3116.68 1362
3117.21 1472
3117.73 1365
3118.26 1369
3118.78 1366
3119.31 1264
3119.84 1357
3120.36 1449
3120.89 1550
3121.42 1467
3121.94 1551
3122.47 1492
3123.00 1482
3123.52 1464
3124.05 1316
3124.58 1391
3125.11 1370
3125.63 1342
3126.16 1330
3126.69 1358
3127.21 1183
3127.74 1255
3128.27 1386
3128.80 1441
3129.32 1248
3129.85 1191
3130.38 1305
3130.91 1262
3131.43 1232
3131.96 1148
3132.49 1223
3133.02 1368
3133.54 1205
3134.07 1233
3134.60 1292
3135.13 1329
3135.65 1305
3136.18 1238
3136.71 1246
3137.24 1345
3137.77 1276
3138.29 1282
3138.82 1168
3139.35 1151
3139.88 1211
3140.41 1237
3140.94 1219
3141.46 1183
3141.99 1222
3142.52 1170
3143.05 1164
3143.58 1069
3144.11 1180
3144.64 1292
3145.16 1358
3145.69 1370
3146.22 1275
3146.75 1294
3147.28 1388
3147.81 1426
3148.34 1356
3148.87 1331
3149.40 1490
3149.92 1294
3150.45 1229
3150.98 1327
3151.51 1336
3152.04 1216
3152.57 1286
3153.10 1239
3153.63 1102
3154.16 1122
3154.69 1229
3155.22 1127
3155.75 1196
3156.28 1198
3156.81 1239
3157.34 1345
3157.87 1293
3158.40 1279
3158.93 1144
3159.46 1235
3159.99 1238
3160.52 1212
3161.05 1220
3161.58 1348
3162.11 1202
3162.64 1139
3163.17 1203
3163.70 1064
3164.23 1152
3164.76 1191
3165.29 1235
3165.82 1140
3166.35 1095
3166.88 1189
3167.41 1207
3167.94 1135
3168.47 1047
3169.00 1046
3169.53 1175
3170.06 1228
3170.59 1123
3171.12 1202
3171.65 1211
3172.19 1102
3172.72 1122
3173.25 1265
3173.78 1168
3174.31 1301
3174.84 1306
3175.37 1288
3175.90 1267
3176.44 1144
3176.97 1192
3177.50 1298
3178.03 1260
3178.56 1184
3179.09 1186
3179.62 1225
3180.16 1218
3180.69 1220
3181.22 1251
3181.75 1169
3182.28 1142
3182.81 1208
3183.35 1245
3183.88 1180
3184.41 1088
3184.94 1054
3185.47 1178
3186.01 1192
3186.54 1051
3187.07 1180
3187.60 1309
3188.14 1309
3188.67 1190
3189.20 1132
3189.73 1147
3190.26 1198
3190.80 1200
3191.33 1132
3191.86 1091
3192.39 1182
3192.93 1165
3193.46 1263
3193.99 1243
3194.53 1374
3195.06 1246
3195.59 1250
3196.12 1197
3196.66 1121
3197.19 1274
3197.72 1197
3198.26 1267
3198.79 1406
3199.32 1263
3199.86 1274
3200.39 1377
3200.92 1443
3201.46 1294
3201.99 1343
3202.52 1344
3203.06 1400
3203.59 1355
3204.12 1394
3204.66 1289
3205.19 1331
3205.73 1485
3206.26 1329
3206.79 1456
3207.33 1459
3207.86 1545
3208.39 1635
3208.93 1595
3209.46 1703
3210.00 1528
3210.53 1565
3211.07 1516
3211.60 1613
3212.13 1688
3212.67 1686
3213.20 1680
3213.74 1567
3214.27 1427
3214.81 1273
3215.34 1264
3215.88 1271
3216.41 1374
3216.94 1341
3217.48 1243
3218.01 1341
3218.55 1315
3219.08 1274
3219.62 1306
3220.15 1224
3220.69 1324
3221.22 1270
3221.76 1300
3222.29 1442
3222.83 1488
3223.36 1542
3223.90 1510
3224.43 1526
3224.97 1517
3225.51 1509
3226.04 1508
3226.58 1488
3227.11 1401
3227.65 1308
3228.18 1467
3228.72 1433
3229.25 1342
3229.79 1378
3230.33 1363
3230.86 1298
3231.40 1404
3231.93 1389
3232.47 1418
3233.01 1501
3233.54 1563
3234.08 1509
3234.61 1496
3235.15 1495
3235.69 1551
3236.22 1607
3236.76 1528
3237.30 1613
3237.83 1712
3238.37 1461
3238.91 1420
3239.44 1475
3239.98 1490
3240.51 1563
3241.05 1718
3241.59 1538
3242.13 1462
3242.66 1411
3243.20 1562
3243.74 1555
3244.27 1531
3244.81 1527
3245.35 1452
3245.88 1490
3246.42 1610
3246.96 1584
3247.50 1568
3248.03 1689
3248.57 1654
3249.11 1550
3249.64 1646
3250.18 1543
3250.72 1694
3251.26 1657
3251.79 1573
3252.33 1706
3252.87 1698
3253.41 1696
3253.95 1761
3254.48 1932
3255.02 1978
3255.56 1827
3256.10 1867
3256.64 1825
3257.17 1792
3257.71 1918
3258.25 1999
3258.79 1880
3259.33 2031
3259.86 2336
3260.40 2417
3260.94 2321
3261.48 2600
3262.02 2676
3262.56 2648
3263.09 2826
3263.63 2959
3264.17 3093
3264.71 3336
3265.25 3423
3265.79 3466
3266.33 3481
3266.87 3620
3267.40 3694
3267.94 3374
3268.48 2949
3269.02 3146
3269.56 2740
3270.10 2679
3270.64 2491
3271.18 2161
3271.72 1854
3272.26 1829
3272.80 1914
3273.33 1979
3273.87 1999
3274.41 1923
3274.95 1976
3275.49 1854
3276.03 1896
3276.57 1949
3277.11 1994
3277.65 1872
3278.19 1998
3278.73 1960
3279.27 1840
3279.81 2057
3280.35 1884
3280.89 1816
3281.43 1937
3281.97 1945
3282.51 1742
3283.05 1813
3283.59 1969
3284.13 1980
3284.67 1941
3285.21 2048
3285.75 2002
3286.29 1966
3286.83 2068
3287.37 2073
3287.91 2258
3288.45 2281
3289.00 2231
3289.54 2132
3290.08 2179
3290.62 2082
3291.16 2457
3291.70 2472
3292.24 2523
3292.78 2739
3293.32 2924
3293.86 3104
3294.40 3249
3294.95 3312
3295.49 3180
3296.03 3031
3296.57 3240
3297.11 3025
3297.65 2879
3298.19 2844
3298.74 2475
3299.28 2457
3299.82 2535
3300.36 2325
3300.90 2196
3301.44 2252
3301.98 2079
3302.53 2040
3303.07 2151
3303.61 2047
3304.15 2108
3304.69 1882
3305.24 1890
3305.78 1910
3306.32 1887
3306.86 1870
3307.40 2070
3307.95 1898
3308.49 2025
3309.03 2003
3309.57 1918
3310.12 1994
3310.66 1985
3311.20 1938
3311.74 1994
3312.29 1970
3312.83 1999
3313.37 2019
3313.91 2049
3314.46 2141
3315.00 2246
3315.54 2385
3316.09 2547
3316.63 2513
3317.17 2401
3317.71 2598
3318.26 2605
3318.80 2881
3319.34 2940
3319.89 2699
3320.43 2870
3320.97 3119
3321.52 2995
3322.06 2765
3322.60 2748
3323.15 2780
3323.69 2703
3324.23 2691
3324.78 2683
3325.32 2629
3325.86 2579
3326.41 2696
3326.95 2498
3327.50 2303
3328.04 2435
3328.58 2350
3329.13 2432
3329.67 2744
3330.22 3197
3330.76 3586
3331.30 4273
3331.85 5509
3332.39 6864
3332.94 8013
3333.48 9383
3334.03 10458
3334.57 11636
3335.11 12218
3335.66 12490
3336.20 12888
3336.75 12312
3337.29 11223
3337.84 10340
3338.38 8950
3338.93 7755
3339.47 6787
3340.02 5774
3340.56 4689
3341.11 3747
3341.65 3310
3342.20 2994
3342.74 2674
3343.29 2370
3343.83 2319
3344.38 2175
3344.92 2200
3345.47 2096
3346.01 1968
3346.56 2084
3347.10 2195
3347.65 2210
3348.19 2227
3348.74 2246
3349.29 2178
3349.83 2325
3350.38 2389
3350.92 2227
3351.47 2190
3352.01 2213
3352.56 2219
3353.11 2083
3353.65 2126
3354.20 2063
3354.74 2135
3355.29 2069
3355.84 1956
3356.38 1924
3356.93 1888
3357.47 1934
3358.02 1851
3358.57 1699
3359.11 1878
3359.66 1829
3360.21 1917
3360.75 1784
3361.30 1771
3361.85 1843
3362.39 1850
3362.94 1700
3363.49 1793
3364.03 1881
3364.58 1872
3365.13 1803
3365.67 1805
3366.22 1801
3366.77 1799
3367.31 1830
3367.86 1717
3368.41 1780
3368.96 1933
3369.50 1860
3370.05 2017
3370.60 2201
3371.15 2358
3371.69 2380
3372.24 2483
3372.79 2503
3373.34 2649
3373.88 2781
3374.43 2915
3374.98 2739
3375.53 2757
3376.07 2448
3376.62 2241
3377.17 2025
3377.72 2028
3378.27 1897
3378.81 1805
3379.36 1676
3379.91 1591
3380.46 1675
3381.01 1577
3381.55 1513
3382.10 1460
3382.65 1496
3383.20 1463
3383.75 1476
3384.30 1479
3384.84 1396
3385.39 1401
3385.94 1340
3386.49 1370
3387.04 1358
3387.59 1487
3388.14 1340
3388.69 1286
3389.23 1423
3389.78 1467
3390.33 1365
3390.88 1451
3391.43 1356
3391.98 1289
3392.53 1317
3393.08 1299
3393.63 1350
3394.18 1406
3394.72 1360
3395.27 1264
3395.82 1206
3396.37 1391
3396.92 1327
3397.47 1380
3398.02 1362
3398.57 1334
3399.12 1294
3399.67 1353
3400.22 1483
3400.77 1313
3401.32 1264
3401.87 1293
3402.42 1299
3402.97 1327
3403.52 1307
3404.07 1400
3404.62 1349
3405.17 1349
3405.72 1237
3406.27 1228
3406.82 1433
3407.37 1395
3407.92 1349
3408.47 1480
3409.02 1423
3409.57 1453
3410.12 1530
3410.67 1591
3411.22 1709
3411.78 1738
3412.33 1753
3412.88 1512
3413.43 1594
3413.98 1360
3414.53 1395
3415.08 1603
3415.63 1468
3416.18 1365
3416.73 1164
3417.28 1282
3417.84 1467
3418.39 1386
3418.94 1326
3419.49 1239
3420.04 1386
3420.59 1452
3421.14 1316
3421.69 1308
3422.25 1288
3422.80 1335
3423.35 1401
3423.90 1315
3424.45 1314
3425.00 1278
3425.56 1307
3426.11 1324
3426.66 1301
3427.21 1369
3427.76 1179
3428.32 1188
3428.87 1208
3429.42 1207
3429.97 1158
3430.52 1229
3431.08 1328
3431.63 1214
3432.18 1222
3432.73 1232
3433.29 1268
3433.84 1301
3434.39 1316
3434.94 1186
3435.50 1225
3436.05 1246
3436.60 1355
3437.15 1308
3437.71 1237
3438.26 1306
3438.81 1374
3439.37 1332
3439.92 1261
3440.47 1323
3441.02 1323
3441.58 1353
3442.13 1331
3442.68 1288
3443.24 1271
3443.79 1312
3444.34 1220
3444.90 1141
3445.45 1240
3446.00 1208
3446.56 1285
3447.11 1410
3447.66 1128
3448.22 1116
3448.77 1062
3449.33 1049
3449.88 1175
3450.43 1148
3450.99 1072
3451.54 1126
3452.09 1206
3452.65 1357
3453.20 1145
3453.76 1119
3454.31 1300
3454.86 1303
3455.42 1194
3455.97 1277
3456.53 1342
3457.08 1222
3457.64 1267
3458.19 1306
3458.75 1175
3459.30 1264
3459.85 1355
3460.41 1371
3460.96 1315
3461.52 1319
3462.07 1199
3462.63 1237
3463.18 1303
3463.74 1299
3464.29 1287
3464.85 1428
3465.40 1399
3465.96 1418
3466.51 1411
3467.07 1409
3467.62 1372
3468.18 1416
3468.73 1520
3469.29 1450
3469.84 1339
3470.40 1505
3470.95 1479
3471.51 1451
3472.07 1431
3472.62 1505
3473.18 1520
3473.73 1498
3474.29 1464
3474.84 1542
3475.40 1472
3475.96 1462
3476.51 1570
3477.07 1514
3477.62 1642
3478.18 1618
3478.74 1634
3479.29 1517
3479.85 1632
3480.40 1622
3480.96 1633
3481.52 1709
3482.07 1702
3482.63 1712
3483.19 1693
3483.74 1722
3484.30 1758
3484.86 1606
3485.41 1665
3485.97 1751
3486.53 1714
3487.08 1839
3487.64 1942
3488.20 2174
3488.75 2093
3489.31 2427
3489.87 2601
3490.42 2678
3490.98 2960
3491.54 2969
3492.09 3061
3492.65 3043
3493.21 2848
3493.77 3053
3494.32 2814
3494.88 2531
3495.44 2624
3496.00 2885
3496.55 3074
3497.11 3035
3497.67 3115
3498.23 3071
3498.78 3122
3499.34 3429
3499.90 3494
3500.46 3170
3501.01 3061
3501.57 3159
3502.13 3258
3502.69 3205
3503.25 3253
3503.80 3210
3504.36 3165
3504.92 3124
3505.48 3185
3506.04 3204
3506.60 2846
3507.15 2764
3507.71 2773
3508.27 2508
3508.83 2659
3509.39 2317
3509.95 2063
3510.50 2020
3511.06 1881
3511.62 1624
3512.18 1540
3512.74 1600
3513.30 1542
3513.86 1437
3514.42 1501
3514.98 1527
3515.53 1430
3516.09 1512
3516.65 1536
3517.21 1551
3517.77 1457
3518.33 1513
3518.89 1528
3519.45 1557
3520.01 1501
3520.57 1475
3521.13 1548
3521.69 1687
3522.25 1570
3522.81 1440
3523.36 1539
3523.92 1560
3524.48 1570
3525.04 1513
3525.60 1438
3526.16 1409
3526.72 1451
3527.28 1479
3527.84 1390
3528.40 1343
3528.96 1386
3529.52 1399
3530.08 1451
3530.64 1454
3531.20 1389
3531.76 1423
3532.32 1478
3532.89 1532
3533.45 1430
3534.01 1319
3534.57 1402
3535.13 1422
3535.69 1502
3536.25 1333
3536.81 1409
3537.37 1410
3537.93 1480
3538.49 1423
3539.05 1534
3539.61 1571
3540.17 1416
3540.74 1372
3541.30 1415
3541.86 1427
3542.42 1424
3542.98 1454
3543.54 1397
3544.10 1334
3544.66 1477
3545.22 1619
3545.79 1333
3546.35 1360
3546.91 1387
3547.47 1267
3548.03 1311
3548.59 1239
3549.16 1168
3549.72 1090
3550.28 1200
3550.84 1240
3551.40 1207
3551.96 1171
3552.53 1183
3553.09 1152
3553.65 1261
3554.21 1272
3554.77 1220
3555.34 1126
3555.90 1147
3556.46 1146
3557.02 1034
3557.59 1173
3558.15 1127
3558.71 1208
3559.27 1286
3559.84 1290
3560.40 1308
3560.96 1305
3561.52 1159
3562.09 1152
3562.65 1130
3563.21 1268
3563.77 1224
3564.34 1153
3564.90 1132
3565.46 1108
3566.03 1236
3566.59 1157
3567.15 1165
3567.72 1053
3568.28 1051
3568.84 1046
3569.41 1160
3569.97 1171
3570.53 1228
3571.10 1254
3571.66 1182
3572.22 1128
3572.79 1177
3573.35 1227
3573.91 1269
3574.48 1285
3575.04 1196
3575.60 1241
3576.17 1245
3576.73 1309
3577.30 1235
3577.86 1121
3578.42 1130
3578.99 1214
3579.55 1260
3580.12 1155
3580.68 1216
3581.24 1245
3581.81 1166
3582.37 1197
3582.94 1201
3583.50 1223
3584.07 1168
3584.63 963
3585.20 1043
3585.76 1040
3586.32 1048
3586.89 1083
3587.45 1194
3588.02 1148
3588.58 1130
3589.15 1196
3589.71 1190
3590.28 1233
3590.84 1259
3591.41 1204
3591.97 1228
3592.54 1161
3593.10 1244
3593.67 1166
3594.23 1090
3594.80 1226
3595.36 1263
3595.93 1301
3596.50 1222
3597.06 1201
3597.63 1187
3598.19 1235
3598.76 1223
3599.32 1215
3599.89 1137
3600.45 1145
3601.02 1285
3601.59 1238
3602.15 1283
3602.72 1180
3603.28 1059
3603.85 1066
3604.42 1179
3604.98 1119
3605.55 1132
3606.11 1071
3606.68 1100
3607.25 1009
3607.81 1036
3608.38 1052
3608.95 1115
3609.51 1180
3610.08 1112
3610.65 1081
3611.21 1094
3611.78 1166
3612.35 1115
3612.91 1311
3613.48 1370
3614.05 1408
3614.61 1490
3615.18 1430
3615.75 1643
3616.31 1737
3616.88 1788
3617.45 2036
3618.01 2068
3618.58 1816
3619.15 1755
3619.72 1869
3620.28 1843
3620.85 1835
3621.42 1632
3621.99 1404
3622.55 1379
3623.12 1267
3623.69 1305
3624.26 1138
3624.82 1149
3625.39 1062
3625.96 1081
3626.53 1211
3627.09 1185
3627.66 1126
3628.23 1149
3628.80 1112
3629.37 1012
3629.93 1261
3630.50 1221
3631.07 1165
3631.64 1209
3632.21 1063
3632.77 1165
3633.34 1009
3633.91 1040
3634.48 1175
3635.05 1230
3635.62 1218
3636.19 1232
3636.75 1277
3637.32 1276
3637.89 1191
3638.46 1218
3639.03 1279
3639.60 1472
3640.17 1538
3640.73 1541
3641.30 1465
3641.87 1347
3642.44 1466
3643.01 1392
3643.58 1361
3644.15 1397
3644.72 1312
3645.29 1441
3645.86 1461
3646.43 1379
3647.00 1363
3647.57 1360
3648.13 1388
3648.70 1327
3649.27 1352
3649.84 1237
3650.41 1295
3650.98 1349
3651.55 1364
3652.12 1426
3652.69 1416
3653.26 1355
3653.83 1288
3654.40 1402
3654.97 1408
3655.54 1403
3656.11 1530
3656.68 1595
3657.25 1411
3657.82 1373
3658.39 1480
3658.96 1580
3659.53 1618
3660.10 1428
3660.67 1428
3661.24 1373
3661.82 1401
3662.39 1342
3662.96 1497
3663.53 1482
3664.10 1258
3664.67 1337
3665.24 1318
3665.81 1244
3666.38 1324
3666.95 1172
3667.52 1146
3668.09 1251
3668.67 1223
3669.24 1139
3669.81 1121
3670.38 1223
3670.95 1258
3671.52 1170
3672.09 1271
3672.66 1105
3673.24 1330
3673.81 1403
3674.38 1470
3674.95 1358
3675.52 1214
3676.09 1242
3676.66 1294
3677.24 1276
3677.81 1287
3678.38 1382
3678.95 1251
3679.52 1327
3680.10 1258
3680.67 1223
3681.24 1187
3681.81 1240
3682.38 1294
3682.96 1170
3683.53 1225
3684.10 1309
3684.67 1419
3685.25 1338
3685.82 1288
3686.39 1319
3686.96 1515
3687.54 1473
3688.11 1412
3688.68 1513
3689.25 1651
3689.83 1519
3690.40 1242
3690.97 1353
3691.54 1401
3692.12 1424
3692.69 1427
3693.26 1301
3693.84 1185
3694.41 1263
3694.98 1179
3695.56 1156
3696.13 1228
3696.70 1184
3697.28 1110
3697.85 1346
3698.42 1392
3699.00 1237
3699.57 1188
3700.14 1240
3700.72 1209
3701.29 1267
3701.86 1267
3702.44 1194
3703.01 1209
3703.58 1232
3704.16 1187
3704.73 1267
3705.31 1225
3705.88 1232
3706.45 1392
3707.03 1252
3707.60 1176
3708.18 1296
3708.75 1328
3709.33 1250
3709.90 1149
3710.47 1304
3711.05 1281
3711.62 1204
3712.20 1156
3712.77 1051
3713.35 1204
3713.92 1234
3714.50 1111
3715.07 1255
3715.64 1240
3716.22 1114
3716.79 1154
3717.37 1062
3717.94 1145
3718.52 1235
3719.09 1235
3719.67 1069
3720.24 1104
3720.82 1074
3721.39 1118
3721.97 1206
3722.54 1182
3723.12 1062
3723.70 1175
3724.27 1172
3724.85 1111
3725.42 1068
3726.00 1086
3726.57 1168
3727.15 1150
3727.72 1256
3728.30 1176
3728.88 1245
3729.45 1376
3730.03 1472
3730.60 1438
3731.18 1417
3731.75 1432
3732.33 1478
3732.91 1403
3733.48 1325
3734.06 1455
3734.64 1444
3735.21 1340
3735.79 1172
3736.36 1281
3736.94 1285
3737.52 1192
3738.09 1135
3738.67 1123
3739.25 1203
3739.82 1275
3740.40 1230
3740.98 1159
3741.55 1018
3742.13 1098
3742.71 1267
3743.28 1225
3743.86 1056
3744.44 1121
3745.01 1137
3745.59 1160
3746.17 1146
3746.75 1184
3747.32 1062
3747.90 1099
3748.48 1177
3749.05 1133
3749.63 1048
3750.21 1021
3750.79 1057
3751.36 1086
3751.94 1052
3752.52 1162
3753.10 1083
3753.67 1197
3754.25 1134
3754.83 1199
3755.41 1118
3755.99 1104
3756.56 1302
3757.14 1105
3757.72 1108
3758.30 1136
3758.88 1122
3759.45 1147
3760.03 1069
3760.61 990
3761.19 1068
3761.77 1166
3762.35 1203
3762.92 1128
3763.50 1075
3764.08 1073
3764.66 1032
3765.24 1135
3765.82 1076
3766.39 1089
3766.97 1245
3767.55 1276
3768.13 1249
3768.71 1113
3769.29 1185
3769.87 1170
3770.45 1181
3771.03 1189
3771.60 1187
3772.18 1102
3772.76 1111
3773.34 1045
3773.92 1132
3774.50 1151
3775.08 1131
3775.66 1062
3776.24 1097
3776.82 1219
3777.40 1212
3777.98 1126
3778.56 1059
3779.14 1090
3779.72 1080
3780.30 1148
3780.88 1025
3781.46 1045
3782.04 1098
3782.61 1110
3783.19 1225
3783.77 1213
3784.35 1178
3784.93 1196
3785.52 1057
3786.10 1079
3786.68 1136
3787.26 1129
3787.84 1125
3788.42 1055
3789.00 1109
3789.58 1180
3790.16 1020
3790.74 1097
3791.32 1043
3791.90 945
3792.48 1130
3793.06 1176
3793.64 1209
3794.22 1113
3794.80 1066
3795.38 1116
3795.96 1088
3796.55 967
3797.13 1048
3797.71 1133
3798.29 1014
3798.87 1053
3799.45 1163
3800.03 1263
3800.61 1141
3801.19 1158
3801.78 1135
3802.36 1236
3802.94 1166
3803.52 1221
3804.10 1166
3804.68 1263
3805.27 1348
3805.85 1293
3806.43 1440
3807.01 1359
3807.59 1350
3808.17 1302
3808.76 1319
3809.34 1373
3809.92 1349
3810.50 1433
3811.08 1403
3811.67 1323
3812.25 1297
3812.83 1188
3813.41 1182
3814.00 1222
3814.58 1168
3815.16 1217
3815.74 1268
3816.32 1193
3816.91 1208
3817.49 1165
3818.07 1171
3818.66 1121
3819.24 1201
3819.82 1147
3820.40 1107
3820.99 1048
3821.57 1040
3822.15 999
3822.73 1043
3823.32 1096
3823.90 953
3824.48 992
3825.07 1056
3825.65 1142
3826.23 1063
3826.82 1104
3827.40 1143
3827.98 1147
3828.57 1142
3829.15 1055
3829.73 1040
3830.32 1151
3830.90 1079
3831.48 1194
3832.07 1189
3832.65 1151
3833.24 1140
3833.82 1019
3834.40 1052
3834.99 1065
3835.57 1018
3836.16 1118
3836.74 1056
3837.32 1097
3837.91 1164
3838.49 1031
3839.08 1064
3839.66 1076
3840.24 1124
3840.83 1045
3841.41 1054
3842.00 1087
3842.58 941
3843.17 1117
3843.75 1241
3844.34 1161
3844.92 1099
3845.51 1141
3846.09 1196
3846.67 1111
3847.26 1075
3847.84 1155
3848.43 1113
3849.01 1085
3849.60 1104
3850.18 1091
3850.77 1095
3851.35 1081
3851.94 995
3852.53 1144
3853.11 1231
3853.70 1057
3854.28 1090
3854.87 1036
3855.45 1194
3856.04 1250
3856.62 1276
3857.21 1268
3857.79 1288
3858.38 1506
3858.97 1493
3859.55 1642
3860.14 1572
3860.72 1597
3861.31 1629
3861.90 1640
3862.48 1777
3863.07 1662
3863.65 1668
3864.24 1595
3864.83 1414
3865.41 1314
3866.00 1249
3866.58 1132
3867.17 1278
3867.76 1226
3868.34 1080
3868.93 1349
3869.52 1070
3870.10 1136
3870.69 1150
3871.28 1164
3871.86 1190
3872.45 1149
3873.04 1187
3873.62 1076
3874.21 1160
3874.80 1066
3875.38 1150
3875.97 1231
3876.56 1194
3877.15 1309
3877.73 1151
3878.32 1032
3878.91 1122
3879.49 1122
3880.08 1100
3880.67 1134
3881.26 1065
3881.84 1065
3882.43 1088
3883.02 1162
3883.61 1086
3884.19 1142
3884.78 1167
3885.37 1110
3885.96 1109
3886.55 1117
3887.13 1111
3887.72 1081
3888.31 1129
3888.90 1152
3889.49 1137
3890.07 1199
3890.66 1253
3891.25 1266
3891.84 1315
3892.43 1241
3893.01 1325
3893.60 1275
3894.19 1342
3894.78 1204
3895.37 1298
3895.96 1329
3896.55 1226
3897.13 1272
3897.72 1270
3898.31 1238
3898.90 1247
3899.49 1310
3900.08 1162
3900.67 1272
3901.26 1146
3901.84 1163
3902.43 1008
3903.02 1020
3903.61 1047
3904.20 1064
3904.79 1134
3905.38 1201
3905.97 1170
3906.56 1127
3907.15 1063
3907.74 985
3908.33 1016
3908.92 1110
3909.50 1134
3910.09 1011
3910.68 954
3911.27 998
3911.86 965
3912.45 1034
3913.04 1036
3913.63 968
3914.22 1150
3914.81 1118
3915.40 1148
3915.99 1239
3916.58 1110
3917.17 1063
3917.76 1236
3918.35 1086
3918.94 1148
3919.53 1164
3920.12 1090
3920.72 981
3921.31 929
3921.90 1027
3922.49 1007
3923.08 1119
3923.67 1103
3924.26 1038
3924.85 1082
3925.44 1061
3926.03 1055
3926.62 1033
3927.21 1051
3927.80 970
3928.39 1083
3928.99 1059
3929.58 1172
3930.17 1013
3930.76 1044
3931.35 1071
3931.94 1128
3932.53 942
3933.12 936
3933.72 888
3934.31 935
3934.90 1027
3935.49 966
3936.08 1039
3936.67 1195
3937.26 1065
3937.86 990
3938.45 1057
3939.04 1157
3939.63 1141
3940.22 1121
3940.82 1155
3941.41 1109
3942.00 1045
3942.59 1077
3943.18 1085
3943.78 1006
3944.37 1006
3944.96 1141
3945.55 1126
3946.14 1193
3946.74 1094
3947.33 1054
3947.92 1045
3948.51 1025
3949.11 1018
3949.70 1005
3950.29 1033
3950.88 1054
3951.48 989
3952.07 1004
3952.66 1100
3953.26 1131
3953.85 1050
3954.44 1159
3955.03 1153
3955.63 1143
3956.22 1182
3956.81 1212
3957.41 1178
3958.00 1132
3958.59 1079
3959.19 1060
3959.78 1189
3960.37 1063
3960.97 1092
3961.56 1107
3962.15 1033
3962.75 1108
3963.34 1144
3963.93 1222
3964.53 1281
3965.12 1111
3965.72 1311
3966.31 1389
3966.90 1247
3967.50 1108
3968.09 1206
3968.69 1265
3969.28 1095
3969.87 1017
3970.47 1012
3971.06 1013
3971.66 1078
3972.25 1061
3972.85 1217
3973.44 1160
3974.03 1136
3974.63 1168
3975.22 1033
3975.82 1098
3976.41 1161
3977.01 1180
3977.60 1171
3978.20 1189
3978.79 1295
3979.39 1232
3979.98 1247
3980.58 1137
3981.17 1139
3981.77 1059
3982.36 1198
3982.96 1191
3983.55 1173
3984.15 1094
3984.74 1210
3985.34 1083
3985.93 1151
3986.53 1128
3987.12 1188
3987.72 1075
3988.31 1107
3988.91 1287
3989.50 1228
3990.10 1162
3990.70 1079
3991.29 1167
3991.89 1087
3992.48 1092
3993.08 1149
3993.67 1205
3994.27 1249
3994.87 1238
3995.46 1180
3996.06 1132
3996.65 1078
3997.25 1188
3997.85 1126
3998.44 1206
3999.04 1251
3999.64 1235
4000.23 1137
4000.83 1185
4001.43 1158
4002.02 1231
4002.62 1168
4003.21 1133
4003.81 1115
4004.41 1173
4005.00 1156
4005.60 1175
4006.20 1197
4006.80 1296
4007.39 1412
4007.99 1223
4008.59 1128
4009.18 1178
4009.78 1291
4010.38 1307
4010.97 1267
4011.57 1231
4012.17 1217
4012.77 1217
4013.36 1162
4013.96 1137
4014.56 1204
4015.16 1254
4015.75 1357
4016.35 1381
4016.95 1236
4017.55 1400
4018.14 1333
4018.74 1204
4019.34 1273
4019.94 1094
4020.54 1138
4021.13 1152
4021.73 1186
4022.33 1147
4022.93 1167
4023.53 1233
4024.12 1264
4024.72 1247
4025.32 1077
4025.92 1180
4026.52 1246
4027.12 1171
4027.71 1190
4028.31 1262
4028.91 1273
4029.51 1343
4030.11 1254
4030.71 1275
4031.31 1207
4031.90 1279
4032.50 1288
4033.10 1202
4033.70 1207
4034.30 1192
4034.90 1206
4035.50 1178
4036.10 1113
4036.70 991
4037.29 1107
4037.89 1077
4038.49 1208
4039.09 1040
4039.69 1027
4040.29 1083
4040.89 1129
4041.49 1183
4042.09 989
4042.69 1058
4043.29 1074
4043.89 1084
4044.49 957
4045.09 1041
4045.69 1014
4046.29 1109
4046.89 1110
4047.49 1028
4048.09 1086
4048.69 989
4049.29 1011
4049.89 1066
4050.49 1161
4051.09 1116
4051.69 1192
4052.29 1220
4052.89 1145
4053.49 1045
4054.09 1052
4054.69 1104
4055.29 1087
4055.89 989
4056.49 993
4057.09 947
4057.69 955
4058.29 984
4058.89 954
4059.49 1069
4060.09 1061
4060.70 1103
4061.30 1034
4061.90 1026
4062.50 979
4063.10 1042
4063.70 956
4064.30 899
4064.90 1024
4065.50 1069
4066.11 982
4066.71 937
4067.31 884
4067.91 991
4068.51 1022
4069.11 909
4069.71 897
4070.32 889
4070.92 888
4071.52 1030
4072.12 959
4072.72 948
4073.32 949
4073.93 949
4074.53 1019
4075.13 998
4075.73 1093
4076.33 994
4076.94 989
4077.54 972
4078.14 1017
4078.74 950
4079.34 972
4079.95 998
4080.55 1051
4081.15 1144
4081.75 978
4082.36 889
4082.96 988
4083.56 996
4084.16 1003
4084.77 953
4085.37 911
4085.97 929
4086.58 1050
4087.18 993
4087.78 1016
4088.38 991
4088.99 971
4089.59 943
4090.19 947
4090.80 998
4091.40 970
4092.00 1093
4092.61 1069
4093.21 957
4093.81 1119
4094.42 1011
4095.02 947
4095.62 1064
4096.23 977
4096.83 919
4097.43 925
4098.04 997
4098.64 924
4099.24 847
4099.85 926
4100.45 978
4101.06 933
4101.66 942
4102.26 966
4102.87 1013
4103.47 927
4104.08 919
4104.68 892
4105.28 954
4105.89 961
4106.49 1023
4107.10 1024
4107.70 1059
4108.31 945
4108.91 991
4109.51 999
4110.12 966
4110.72 929
4111.33 988
4111.93 939
4112.54 929
4113.14 889
4113.75 924
4114.35 967
4114.96 992
4115.56 985
4116.17 984
4116.77 1039
4117.38 1050
4117.98 1083
4118.59 1008
4119.19 963
4119.80 912
4120.40 1035
4121.01 944
4121.61 964
4122.22 879
4122.82 968
4123.43 983
4124.04 997
4124.64 884
4125.25 904
4125.85 906
4126.46 939
4127.06 928
4127.67 955
4128.28 1006
4128.88 977
4129.49 1020
4130.09 1112
4130.70 1098
4131.31 1105
4131.91 1074
4132.52 1181
4133.12 1234
4133.73 1157
4134.34 1100
4134.94 1108
4135.55 1132
4136.16 1102
4136.76 1065
4137.37 1115
4137.98 1109
4138.58 1237
4139.19 1176
4139.80 1094
4140.40 1160
4141.01 1167
4141.62 1177
4142.22 1075
4142.83 1145
4143.44 1161
4144.04 1137
4144.65 1153
4145.26 1065
4145.86 1013
4146.47 988
4147.08 1016
4147.69 989
4148.29 1042
4148.90 933
4149.51 1013
4150.12 849
4150.72 915
4151.33 961
4151.94 1016
4152.55 1057
4153.15 1035
4153.76 950
4154.37 992
4154.98 951
4155.59 1005
4156.19 1023
4156.80 909
4157.41 826
4158.02 948
4158.63 1030
4159.23 1098
4159.84 1060
4160.45 1097
4161.06 936
4161.67 1022
4162.28 1143
4162.88 1170
4163.49 1133
4164.10 1112
4164.71 1148
4165.32 1154
4165.93 1081
4166.53 1018
4167.14 1002
4167.75 1075
4168.36 989
4168.97 1064
4169.58 1079
4170.19 1051
4170.80 1061
4171.41 1027
4172.01 1015
4172.62 1002
4173.23 1081
4173.84 1157
4174.45 1118
4175.06 1145
4175.67 1144
4176.28 1100
4176.89 1139
4177.50 1085
4178.11 1174
4178.72 1161
4179.33 1179
4179.94 1111
4180.55 1003
4181.16 1150
4181.77 1114
4182.38 1097
4182.99 1035
4183.60 915
4184.21 1109
4184.82 1158
4185.43 1075
4186.04 1018
4186.65 1087
4187.26 995
4187.87 1012
4188.48 1108
4189.09 1093
4189.70 1039
4190.31 1097
4190.92 1099
4191.53 1092
4192.14 1150
4192.75 1259
4193.36 1189
4193.97 1123
4194.58 1248
4195.19 1318
4195.80 1279
4196.41 1214
4197.03 1139
4197.64 1149
4198.25 1051
4198.86 1037
4199.47 1025
4200.08 1066
4200.69 1108
4201.30 1099
4201.91 1077
4202.53 1075
4203.14 1086
4203.75 1043
4204.36 1128
4204.97 1232
4205.58 1170
4206.19 1054
4206.81 1093
4207.42 1099
4208.03 1054
4208.64 1131
4209.25 1181
4209.86 1153
4210.48 1105
4211.09 1138
4211.70 1038
4212.31 1014
4212.92 1208
4213.54 1172
4214.15 1195
4214.76 1107
4215.37 1175
4215.99 1280
4216.60 1396
4217.21 1461
4217.82 1409
4218.43 1377
4219.05 1452
4219.66 1384
4220.27 1400
4220.89 1654
4221.50 1604
4222.11 1699
4222.72 1559
4223.34 1545
4223.95 1673
4224.56 1613
4225.17 1677
4225.79 1685
4226.40 1617
4227.01 1585
4227.63 1513
4228.24 1549
4228.85 1465
4229.47 1624
4230.08 1639
4230.69 1534
4231.31 1503
4231.92 1598
4232.53 1658
4233.15 1557
4233.76 1658
4234.37 1772
4234.99 1721
4235.60 1772
4236.22 1597
4236.83 1646
4237.44 1526
4238.06 1531
4238.67 1532
4239.28 1250
4239.90 1241
4240.51 1232
4241.13 1358
4241.74 1336
4242.36 1108
4242.97 1169
4243.58 1218
4244.20 1229
4244.81 1233
4245.43 1338
4246.04 1332
4246.66 1272
4247.27 1225
4247.89 1150
4248.50 1102
4249.11 1158
4249.73 1223
4250.34 1175
4250.96 1233
4251.57 1241
4252.19 1268
4252.80 1296
4253.42 1266
4254.03 1202
4254.65 1159
4255.26 1059
4255.88 1059
4256.49 1074
4257.11 1047
4257.72 1148
4258.34 1155
4258.96 1099
4259.57 1220
4260.19 1149
4260.80 1229
4261.42 1246
4262.03 1088
4262.65 1080
4263.26 1188
4263.88 1207
4264.50 1183
4265.11 1220
4265.73 1126
4266.34 1179
4266.96 1146
4267.58 1209
4268.19 1132
4268.81 1195
4269.42 1145
4270.04 1226
4270.66 1098
4271.27 1074
4271.89 1110
4272.51 1128
4273.12 1076
4273.74 1183
4274.36 1283
4274.97 1304
4275.59 1240
4276.20 1187
4276.82 1132
4277.44 1117
4278.06 1083
4278.67 1075
4279.29 961
4279.91 1034
4280.52 1037
4281.14 1111
4281.76 1046
4282.37 1033
4282.99 1036
4283.61 1025
4284.23 1022
4284.84 1074
4285.46 1055
4286.08 1058
4286.69 1109
4287.31 968
4287.93 1033
4288.55 1012
4289.16 1060
4289.78 1023
4290.40 994
4291.02 1062
4291.64 1067
4292.25 937
4292.87 949
4293.49 988
4294.11 1104
4294.73 1034
4295.34 933
4295.96 1058
4296.58 1067
4297.20 994
4297.82 1017
4298.43 998
4299.05 1109
4299.67 1032
4300.29 977
4300.91 1092
4301.53 1026
4302.14 983
4302.76 1030
4303.38 1079
4304.00 991
4304.62 1090
4305.24 1017
4305.86 967
4306.48 1127
4307.09 1096
4307.71 988
4308.33 1036
4308.95 1121
4309.57 1178
4310.19 1063
4310.81 1217
4311.43 1163
4312.05 1098
4312.67 1084
4313.29 1043
4313.90 1005
4314.52 1056
4315.14 1031
4315.76 1033
4316.38 1030
4317.00 972
4317.62 1045
4318.24 1091
4318.86 1201
4319.48 1225
4320.10 1068
4320.72 1159
4321.34 1223
4321.96 1298
4322.58 1270
4323.20 1276
4323.82 1239
4324.44 1277
4325.06 1252
4325.68 1268
4326.30 1251
4326.92 1257
4327.54 1358
4328.16 1305
4328.78 1309
4329.40 1190
4330.02 1287
4330.64 1229
4331.27 1233
4331.89 1168
4332.51 1166
4333.13 1318
4333.75 1373
4334.37 1466
4334.99 1477
4335.61 1683
4336.23 1732
4336.85 1636
4337.47 1747
4338.09 1732
4338.72 1750
4339.34 1765
4339.96 1581
4340.58 1641
4341.20 1710
4341.82 1773
4342.44 1818
4343.07 2047
4343.69 2250
4344.31 2353
4344.93 2588
4345.55 2648
4346.17 2640
4346.79 2565
4347.42 2437
4348.04 2465
4348.66 2414
4349.28 2184
4349.90 2009
4350.53 1793
4351.15 1596
4351.77 1495
4352.39 1442
4353.01 1544
4353.64 1524
4354.26 1331
4354.88 1420
4355.50 1502
4356.13 1392
4356.75 1332
4357.37 1291
4357.99 1266
4358.62 1310
4359.24 1333
4359.86 1315
4360.48 1260
4361.11 1189
4361.73 1262
4362.35 1273
4362.98 1216
4363.60 1115
4364.22 1197
4364.84 1289
4365.47 1210
4366.09 1320
4366.71 1339
4367.34 1231
4367.96 1132
4368.58 1168
4369.21 1094
4369.83 1024
4370.45 1106
4371.08 1227
4371.70 1117
4372.32 1157
4372.95 1112
4373.57 1086
4374.20 1178
4374.82 1063
4375.44 994
4376.07 1143
4376.69 1234
4377.31 1140
4377.94 1056
4378.56 1238
4379.19 1180
4379.81 1191
4380.43 1192
4381.06 1119
4381.68 1106
4382.31 1329
4382.93 1208
4383.56 1222
4384.18 1040
4384.80 1100
4385.43 1122
4386.05 1156
4386.68 1056
4387.30 1131
4387.93 1106
4388.55 1129
4389.18 1109
4389.80 1084
4390.43 1003
4391.05 1056
4391.68 1047
4392.30 994
4392.93 1004
4393.55 1012
4394.18 1066
4394.80 1067
4395.43 1014
4396.05 982
4396.68 1009
4397.30 1021
4397.93 995
4398.55 945
4399.18 1011
4399.80 981
4400.43 1051
4401.06 1037
4401.68 1118
4402.31 1140
4402.93 1043
4403.56 1048
4404.18 1073
4404.81 957
4405.44 944
4406.06 1001
4406.69 980
4407.31 925
4407.94 1016
4408.57 1010
4409.19 1015
4409.82 1127
4410.45 1050
4411.07 1062
4411.70 1014
4412.32 1017
4412.95 1004
4413.58 1024
4414.20 1039
4414.83 1095
4415.46 1079
4416.08 993
4416.71 1016
4417.34 996
4417.96 951
4418.59 1024
4419.22 993
4419.84 1011
4420.47 1034
4421.10 1028
4421.73 995
4422.35 941
4422.98 961
4423.61 976
4424.23 974
4424.86 993
4425.49 901
4426.12 887
4426.74 1030
4427.37 1017
4428.00 958
4428.63 1047
4429.25 993
4429.88 961
4430.51 1048
4431.14 947
4431.77 969
4432.39 974
4433.02 936
4433.65 1131
4434.28 1130
4434.90 895
4435.53 877
4436.16 1089
4436.79 969
4437.42 960
4438.05 1131
4438.67 1004
4439.30 986
4439.93 1010
4440.56 1024
4441.19 1044
4441.82 1115
4442.44 965
4443.07 1014
4443.70 1042
4444.33 1023
4444.96 1043
4445.59 1070
4446.22 978
4446.85 1002
4447.47 1003
4448.10 1024
4448.73 1013
4449.36 1043
4449.99 1001
4450.62 933
4451.25 1036
4451.88 1082
4452.51 1129
4453.14 1042
4453.77 1073
4454.40 981
4455.02 954
4455.65 1057
4456.28 1057
4456.91 1055
4457.54 981
4458.17 1038
4458.80 961
4459.43 1008
4460.06 950
4460.69 806
4461.32 955
4461.95 958
4462.58 888
4463.21 943
4463.84 949
4464.47 1000
4465.10 953
4465.73 927
4466.36 963
4466.99 942
4467.62 918
4468.25 944
4468.88 1025
4469.51 1076
4470.14 926
4470.78 879
4471.41 963
4472.04 892
4472.67 895
4473.30 1030
4473.93 938
4474.56 939
4475.19 1012
4475.82 1093
4476.45 1058
4477.08 910
4477.71 950
4478.35 925
4478.98 976
4479.61 991
4480.24 977
4480.87 987
4481.50 976
4482.13 965
4482.76 918
4483.40 934
4484.03 997
4484.66 1084
4485.29 1023
4485.92 960
4486.55 1032
4487.19 1014
4487.82 887
4488.45 916
4489.08 1053
4489.71 970
4490.34 954
4490.98 929
4491.61 1054
4492.24 1070
4492.87 946
4493.50 865
4494.14 990
4494.77 1040
4495.40 1038
4496.03 1044
4496.67 902
4497.30 1008
4497.93 1031
4498.56 1088
4499.20 1173
4499.83 1133
4500.46 1307
4501.09 1272
4501.73 1339
4502.36 1204
4502.99 1127
4503.63 1212
4504.26 1092
4504.89 1072
4505.52 1056
4506.16 1154
4506.79 1150
4507.42 1059
4508.06 1053
4508.69 1012
4509.32 1012
4509.96 1029
4510.59 1075
4511.22 1091
4511.86 1015
4512.49 1063
4513.12 881
4513.76 919
4514.39 1109
4515.02 1095
4515.66 1115
4516.29 1101
4516.93 1039
4517.56 1058
4518.19 1026
4518.83 974
4519.46 985
4520.10 1060
4520.73 1098
4521.36 1036
4522.00 996
4522.63 1067
4523.27 1011
4523.90 1117
4524.54 1180
4525.17 1105
4525.80 1158
4526.44 1258
4527.07 1331
4527.71 1456
4528.34 1520
4528.98 1621
4529.61 1602
4530.25 1668
4530.88 1670
4531.52 1780
4532.15 1757
4532.79 1665
4533.42 1594
4534.06 1521
4534.69 1438
4535.33 1420
4535.96 1359
4536.60 1100
4537.23 1007
4537.87 1089
4538.50 1237
4539.14 1123
4539.77 1008
4540.41 1071
4541.04 1114
4541.68 1110
4542.31 921
4542.95 896
4543.59 1045
4544.22 1125
4544.86 1052
4545.49 1018
4546.13 1046
4546.77 1086
4547.40 1042
4548.04 1090
4548.67 1084
4549.31 1051
4549.95 1179
4550.58 1024
4551.22 1024
4551.85 997
4552.49 987
4553.13 1078
4553.76 985
4554.40 1027
4555.04 1034
4555.67 1001
4556.31 1063
4556.95 1064
4557.58 969
4558.22 959
4558.86 1004
4559.49 1149
4560.13 1115
4560.77 1016
4561.40 988
4562.04 1078
4562.68 1012
4563.31 1034
4563.95 1009
4564.59 1058
4565.23 997
4565.86 995
4566.50 1110
4567.14 1060
4567.77 1061
4568.41 1099
4569.05 1163
4569.69 1057
4570.32 980
4570.96 930
4571.60 1067
4572.24 1051
4572.88 1081
4573.51 1018
4574.15 987
4574.79 1062
4575.43 1007
4576.06 1023
4576.70 905
4577.34 1103
4577.98 1206
4578.62 1116
4579.26 1047
4579.89 921
4580.53 1004
4581.17 991
4581.81 998
4582.45 1103
4583.09 999
4583.72 990
4584.36 994
4585.00 1001
4585.64 1001
4586.28 1044
4586.92 1022
4587.56 1077
4588.19 1135
4588.83 1115
4589.47 1136
4590.11 1220
4590.75 1128
4591.39 1103
4592.03 1143
4592.67 1145
4593.31 1086
4593.95 1047
4594.58 1067
4595.22 1009
4595.86 1029
4596.50 1013
4597.14 1050
4597.78 1024
4598.42 1031
4599.06 1116
4599.70 1034
4600.34 981
4600.98 1029
4601.62 1104
4602.26 1042
4602.90 988
4603.54 1001
4604.18 1067
4604.82 1064
4605.46 1069
4606.10 1111
4606.74 1157
4607.38 1161
4608.02 1113
4608.66 1003
4609.30 1176
4609.94 1175
4610.58 1123
4611.22 1037
4611.86 1084
4612.50 1036
4613.14 1021
4613.78 944
4614.42 1045
4615.06 948
4615.70 1059
4616.35 1004
4616.99 934
4617.63 906
4618.27 911
4618.91 915
4619.55 941
4620.19 1001
4620.83 1043
4621.47 959
4622.11 921
4622.76 1013
4623.40 991
4624.04 987
4624.68 996
4625.32 1047
4625.96 1024
4626.60 1035
4627.25 1005
4627.89 1023
4628.53 1029
4629.17 987
4629.81 1023
4630.45 1034
4631.10 1075
4631.74 1011
4632.38 989
4633.02 1015
4633.66 1013
4634.30 1177
4634.95 1125
4635.59 1079
4636.23 1067
4636.87 1098
4637.52 1083
4638.16 1062
4638.80 1051
4639.44 1128
4640.08 1149
4640.73 1146
4641.37 1153
4642.01 1071
4642.66 1106
4643.30 1043
4643.94 1054
4644.58 888
4645.23 1008
4645.87 1011
4646.51 975
4647.15 1061
4647.80 1153
4648.44 1156
4649.08 1128
4649.73 1002
4650.37 1140
4651.01 1131
4651.66 1162
4652.30 1128
4652.94 1140
4653.59 1079
4654.23 1192
4654.87 1112
4655.52 1081
4656.16 951
4656.80 973
4657.45 1032
4658.09 1065
4658.73 1120
4659.38 994
4660.02 926
4660.67 926
4661.31 931
4661.95 956
4662.60 1027
4663.24 1043
4663.89 998
4664.53 894
4665.17 847
4665.82 886
4666.46 878
4667.11 970
4667.75 959
4668.40 930
4669.04 975
4669.68 913
4670.33 942
4670.97 1004
4671.62 909
4672.26 948
4672.91 1024
4673.55 956
4674.20 990
4674.84 976
4675.49 1088
4676.13 1179
4676.78 1028
4677.42 1017
4678.07 964
4678.71 1029
4679.36 1037
4680.00 1035
4680.65 1076
4681.29 1086
4681.94 1043
4682.58 1003
4683.23 1134
4683.87 1187
4684.52 1084
4685.16 1035
4685.81 1068
4686.46 1068
4687.10 992
4687.75 938
4688.39 1110
4689.04 971
4689.68 978
4690.33 969
4690.98 962
4691.62 1041
4692.27 967
4692.91 895
4693.56 1118
4694.21 1030
4694.85 998
4695.50 1025
4696.15 1034
4696.79 1076
4697.44 1159
4698.08 1174
4698.73 1192
4699.38 1118
4700.02 1069
4700.67 1127
4701.32 1024
4701.96 1046
4702.61 1009
4703.26 983
4703.90 927
4704.55 925
4705.20 1020
4705.84 941
4706.49 1078
4707.14 1147
4707.79 1036
4708.43 1004
4709.08 1041
4709.73 928
4710.37 978
4711.02 1144
4711.67 1111
4712.32 1018
4712.96 970
4713.61 946
4714.26 1050
4714.91 1106
4715.55 1035
4716.20 999
4716.85 981
4717.50 1035
4718.15 1152
4718.79 1125
4719.44 1150
4720.09 1128
4720.74 1022
4721.39 1043
4722.03 1076
4722.68 1137
4723.33 1129
4723.98 1083
4724.63 1167
4725.27 1057
4725.92 1102
4726.57 1212
4727.22 1084
4727.87 1079
4728.52 1084
4729.16 1063
4729.81 1008
4730.46 988
4731.11 1052
4731.76 1131
4732.41 1057
4733.06 919
4733.71 1043
4734.36 988
4735.00 951
4735.65 1041
4736.30 1066
4736.95 1054
4737.60 963
4738.25 1035
4738.90 996
4739.55 1046
4740.20 955
4740.85 985
4741.50 1020
4742.15 1155
4742.80 1141
4743.44 1097
4744.09 1027
4744.74 1039
4745.39 1042
4746.04 1038
4746.69 1061
4747.34 992
4747.99 1101
4748.64 1203
4749.29 1174
4749.94 1163
4750.59 1178
4751.24 1176
4751.89 1182
4752.54 1266
4753.19 1206
4753.84 1144
4754.49 1028
4755.14 1099
4755.79 1124
4756.44 1142
4757.10 1006
4757.75 1005
4758.40 1090
4759.05 1008
4759.70 1045
4760.35 1091
4761.00 1139
4761.65 1040
4762.30 1019
4762.95 1147
4763.60 1264
4764.25 1235
4764.90 1306
4765.56 1201
4766.21 1195
4766.86 1252
4767.51 1167
4768.16 1225
4768.81 1129
4769.46 1002
4770.11 1060
4770.77 1019
4771.42 1085
4772.07 1084
4772.72 934
4773.37 1009
4774.02 1064
4774.67 1135
4775.33 1174
4775.98 1105
4776.63 1068
4777.28 1090
4777.93 1097
4778.59 1193
4779.24 1185
4779.89 1120
4780.54 977
4781.19 1114
4781.85 1185
4782.50 1058
4783.15 1057
4783.80 1092
4784.46 1043
4785.11 1033
4785.76 967
4786.41 1062
4787.07 1090
4787.72 1052
4788.37 1033
4789.02 1117
4789.68 1057
4790.33 936
4790.98 913
4791.63 1020
4792.29 1139
4792.94 977
4793.59 946
4794.25 935
4794.90 933
4795.55 973
4796.21 1023
4796.86 1028
4797.51 999
4798.17 1051
4798.82 1022
4799.47 1005
4800.13 1093
4800.78 1105
4801.43 969
4802.09 1026
4802.74 1153
4803.39 1003
4804.05 943
4804.70 984
4805.35 956
4806.01 1041
4806.66 1002
4807.32 989
4807.97 976
4808.62 962
4809.28 1098
4809.93 1067
4810.59 964
4811.24 923
4811.89 1005
4812.55 1048
4813.20 1067
4813.86 1050
4814.51 1030
4815.17 1070
4815.82 1115
4816.48 1083
4817.13 965
4817.78 1081
4818.44 1155
4819.09 1075
4819.75 1094
4820.40 1039
4821.06 1165
4821.71 1097
4822.37 988
4823.02 1064
4823.68 1113
4824.33 1124
4824.99 1085
4825.64 1141
4826.30 1141
4826.95 1174
4827.61 1164
4828.26 1045
4828.92 1146
4829.58 1316
4830.23 1292
4830.89 1199
4831.54 1199
4832.20 1453
4832.85 1403
4833.51 1472
4834.16 1410
4834.82 1285
4835.48 1374
4836.13 1382
4836.79 1325
4837.44 1426
4838.10 1552
4838.76 1482
4839.41 1493
4840.07 1533
4840.72 1504
4841.38 1266
4842.04 1246
4842.69 1228
4843.35 1289
4844.01 1328
4844.66 1374
4845.32 1477
4845.98 1248
4846.63 1344
4847.29 1406
4847.95 1412
4848.60 1532
4849.26 1520
4849.92 1479
4850.57 1648
4851.23 1638
4851.89 1415
4852.54 1349
4853.20 1415
4853.86 1436
4854.51 1468
4855.17 1476
4855.83 1513
4856.49 1644
4857.14 1542
4857.80 1526
4858.46 1615
4859.12 1622
4859.77 1622
4860.43 1633
4861.09 1508
4861.75 1462
4862.40 1542
4863.06 1592
4863.72 1643
4864.38 1537
4865.03 1584
4865.69 1528
4866.35 1457
4867.01 1403
4867.67 1548
4868.32 1602
4868.98 1484
4869.64 1531
4870.30 1468
4870.96 1470
4871.62 1390
4872.27 1481
4872.93 1233
4873.59 1236
4874.25 1248
4874.91 1365
4875.57 1384
4876.22 1410
4876.88 1335
4877.54 1295
4878.20 1343
4878.86 1210
4879.52 1334
4880.18 1263
4880.84 1144
4881.49 1191
4882.15 1164
4882.81 1204
4883.47 1222
4884.13 1208
4884.79 1289
4885.45 1194
4886.11 1231
4886.77 1237
4887.43 1159
4888.09 1301
4888.75 1315
4889.41 1324
4890.07 1359
4890.72 1220
4891.38 1252
4892.04 1230
4892.70 1284
4893.36 1245
4894.02 1149
4894.68 1091
4895.34 1093
4896.00 1135
4896.66 1092
4897.32 1120
4897.98 1143
4898.64 1133
4899.30 1203
4899.96 1164
4900.62 1140
4901.28 1080
4901.94 1139
4902.60 1100
4903.27 1028
4903.93 1046
4904.59 1008
4905.25 992
4905.91 951
4906.57 969
4907.23 1064
4907.89 1085
4908.55 1095
4909.21 952
4909.87 1011
4910.53 1050
4911.19 1070
4911.85 921
4912.52 980
4913.18 1058
4913.84 969
4914.50 899
4915.16 1071
4915.82 1057
4916.48 971
4917.14 931
4917.81 969
4918.47 907
4919.13 971
4919.79 966
4920.45 994
4921.11 987
4921.77 936
4922.44 925
4923.10 969
4923.76 957
4924.42 986
4925.08 925
4925.75 931
4926.41 894
4927.07 952
4927.73 1001
4928.39 953
4929.06 877
4929.72 909
4930.38 898
4931.04 970
4931.71 956
4932.37 849
4933.03 906
4933.69 941
4934.36 927
4935.02 965
4935.68 904
4936.34 885
4937.01 955
4937.67 1028
4938.33 899
4938.99 922
4939.66 951
4940.32 1004
4940.98 1009
4941.65 1096
4942.31 1076
4942.97 1000
4943.63 940
4944.30 864
4944.96 945
4945.62 989
4946.29 1009
4946.95 923
4947.61 871
4948.28 913
4948.94 970
4949.61 952
4950.27 977
4950.93 967
4951.60 920
4952.26 892
4952.92 985
4953.59 1008
4954.25 975
4954.92 1006
4955.58 927
4956.24 936
4956.91 930
4957.57 899
4958.24 916
4958.90 902
4959.56 933
4960.23 980
4960.89 984
4961.56 1009
4962.22 988
4962.89 997
4963.55 933
4964.21 1099
4964.88 1054
4965.54 1020
4966.21 984
4966.87 966
4967.54 951
4968.20 986
4968.87 1010
4969.53 946
4970.20 1013
4970.86 1038
4971.53 921
4972.19 904
4972.86 969
4973.52 934
4974.19 902
4974.85 957
4975.52 964
4976.18 973
4976.85 867
4977.51 889
4978.18 948
4978.85 941
4979.51 914
4980.18 875
4980.84 869
4981.51 990
4982.17 965
4982.84 956
4983.50 831
4984.17 916
4984.84 1006
4985.50 915
4986.17 956
4986.83 941
4987.50 937
4988.17 959
4988.83 995
4989.50 955
4990.17 888
4990.83 815
4991.50 881
4992.16 894
4992.83 873
4993.50 888
4994.16 928
4994.83 846
4995.50 805
4996.16 859
4996.83 807
4997.50 820
4998.16 784
4998.83 815
4999.50 812
5000.16 771
5000.83 872
5001.50 982
5002.17 983
5002.83 915
5003.50 887
5004.17 994
5004.83 943
5005.50 870
5006.17 882
5006.84 913
5007.50 906
5008.17 863
5008.84 934
5009.51 916
5010.17 847
5010.84 924
5011.51 877
5012.18 916
5012.84 996
5013.51 913
5014.18 914
5014.85 896
5015.52 925
5016.18 1009
5016.85 865
5017.52 978
5018.19 996
5018.86 1031
5019.52 1145
5020.19 1181
5020.86 1050
5021.53 1212
5022.20 1231
5022.87 1219
5023.54 1255
5024.20 1092
5024.87 1072
5025.54 1060
5026.21 990
5026.88 978
5027.55 985
5028.22 1008
5028.88 972
5029.55 921
5030.22 879
5030.89 887
5031.56 889
5032.23 963
5032.90 930
5033.57 933
5034.24 895
5034.91 981
5035.58 1037
5036.25 929
5036.91 891
5037.58 906
5038.25 942
5038.92 874
5039.59 896
5040.26 854
5040.93 803
5041.60 838
5042.27 767
5042.94 836
5043.61 900
5044.28 886
5044.95 910
5045.62 929
5046.29 925
5046.96 900
5047.63 879
5048.30 872
5048.97 815
5049.64 847
5050.31 816
5050.98 804
5051.65 891
5052.32 915
5052.99 846
5053.66 814
5054.33 904
5055.00 925
5055.68 906
5056.35 935
5057.02 908
5057.69 871
5058.36 891
5059.03 995
5059.70 949
5060.37 902
5061.04 923
5061.71 929
5062.38 942
5063.06 912
5063.73 903
5064.40 918
5065.07 926
5065.74 945
5066.41 864
5067.08 946
5067.75 929
5068.43 924
5069.10 924
5069.77 826
5070.44 909
5071.11 921
5071.78 882
5072.46 879
5073.13 878
5073.80 833
5074.47 854
5075.14 894
5075.81 892
5076.49 958
5077.16 908
5077.83 951
5078.50 1062
5079.18 955
5079.85 972
5080.52 940
5081.19 914
5081.86 1008
5082.54 956
5083.21 919
5083.88 983
5084.55 882
5085.23 973
5085.90 937
5086.57 1008
5087.25 1021
5087.92 1090
5088.59 1032
5089.26 1041
5089.94 1013
5090.61 1022
5091.28 979
5091.96 926
5092.63 1058
5093.30 1101
5093.97 1011
5094.65 1011
5095.32 888
5095.99 927
5096.67 909
5097.34 896
5098.01 874
5098.69 945
5099.36 922
5100.04 927
5100.71 1028
5101.38 903
5102.06 900
5102.73 839
5103.40 862
5104.08 904
5104.75 921
5105.43 934
5106.10 1026
5106.77 982
5107.45 940
5108.12 922
5108.80 901
5109.47 950
5110.14 858
5110.82 857
5111.49 881
5112.17 852
5112.84 893
5113.52 894
5114.19 873
5114.87 1048
5115.54 970
5116.21 853
5116.89 880
5117.56 963
5118.24 1050
5118.91 1065
5119.59 1043
5120.26 900
5120.94 862
5121.61 902
5122.29 910
5122.96 956
5123.64 917
5124.31 946
5124.99 968
5125.66 958
5126.34 932
5127.01 842
5127.69 906
5128.37 957
5129.04 939
5129.72 973
5130.39 977
5131.07 948
5131.74 1000
5132.42 947
5133.09 906
5133.77 954
5134.45 940
5135.12 893
5135.80 860
5136.47 885
5137.15 894
5137.83 909
5138.50 939
5139.18 861
5139.85 1000
5140.53 933
5141.21 896
5141.88 941
5142.56 842
5143.24 863
5143.91 916
5144.59 834
5145.27 919
5145.94 946
5146.62 805
5147.30 841
5147.97 828
5148.65 890
5149.33 796
5150.00 751
5150.68 829
5151.36 889
5152.03 819
5152.71 883
5153.39 925
5154.07 905
5154.74 944
5155.42 873
5156.10 880
5156.77 841
5157.45 866
5158.13 857
5158.81 861
5159.48 984
5160.16 907
5160.84 848
5161.52 875
5162.19 803
5162.87 861
5163.55 899
5164.23 870
5164.91 865
5165.58 892
5166.26 907
5166.94 900
5167.62 875
5168.30 842
5168.97 870
5169.65 814
5170.33 848
5171.01 861
5171.69 873
5172.37 871
5173.04 814
5173.72 849
5174.40 857
5175.08 742
5175.76 851
5176.44 886
5177.11 877
5177.79 911
5178.47 866
5179.15 901
5179.83 791
5180.51 850
5181.19 963
5181.87 859
5182.55 859
5183.22 814
5183.90 931
5184.58 986
5185.26 854
5185.94 903
5186.62 841
5187.30 839
5187.98 812
5188.66 847
5189.34 871
5190.02 903
5190.70 886
5191.38 921
5192.06 859
5192.74 840
5193.42 764
5194.10 786
5194.78 874
5195.46 814
5196.14 841
5196.82 846
5197.50 812
5198.18 883
5198.86 851
5199.54 850
5200.22 814
5200.90 726
5201.58 859
5202.26 861
5202.94 833
5203.62 886
5204.30 908
5204.98 891
5205.66 817
5206.34 1012
5207.02 1099
5207.70 960
5208.38 991
5209.06 925
5209.74 976
5210.42 902
5211.10 845
5211.79 914
5212.47 935
5213.15 945
5213.83 938
5214.51 964
5215.19 896
5215.87 933
5216.55 1038
5217.23 966
5217.92 902
5218.60 888
5219.28 920
5219.96 945
5220.64 936
5221.32 846
5222.00 885
5222.69 973
5223.37 856
5224.05 814
5224.73 878
5225.41 903
5226.10 921
5226.78 957
5227.46 871
5228.14 848
5228.82 869
5229.51 923
5230.19 946
5230.87 875
5231.55 835
5232.23 882
5232.92 853
5233.60 923
5234.28 965
5234.96 949
5235.65 888
5236.33 904
5237.01 878
5237.69 909
5238.38 877
5239.06 879
5239.74 976
5240.42 1023
5241.11 972
5241.79 886
5242.47 798
5243.16 825
5243.84 862
5244.52 852
5245.21 786
5245.89 832
5246.57 933
5247.26 898
5247.94 865
5248.62 856
5249.31 990
5249.99 943
5250.67 899
5251.36 848
5252.04 992
5252.72 959
5253.41 882
5254.09 839
5254.77 875
5255.46 816
5256.14 881
5256.83 877
5257.51 884
5258.19 816
5258.88 910
5259.56 887
5260.25 840
5260.93 872
5261.61 884
5262.30 982
5262.98 960
5263.67 988
5264.35 985
5265.04 928
5265.72 939
5266.40 1008
5267.09 1028
5267.77 835
5268.46 850
5269.14 893
5269.83 961
5270.51 929
5271.20 828
5271.88 866
5272.57 897
5273.25 895
5273.94 864
5274.62 805
5275.31 849
5275.99 929
5276.68 931
5277.36 998
5278.05 1022
5278.73 987
5279.42 1205
5280.10 1048
5280.79 1094
5281.47 1070
5282.16 1007
5282.85 1049
5283.53 932
5284.22 953
5284.90 925
5285.59 1007
5286.27 979
5286.96 925
5287.65 864
5288.33 818
5289.02 933
5289.70 827
5290.39 854
5291.08 927
5291.76 948
5292.45 925
5293.13 1067
5293.82 999
5294.51 1012
5295.19 1019
5295.88 989
5296.57 990
5297.25 962
5297.94 978
5298.63 961
5299.31 966
5300.00 959
5300.69 951
5301.37 955
5302.06 1005
5302.75 996
5303.43 935
5304.12 970
5304.81 875
5305.49 874
5306.18 886
5306.87 849
5307.56 1023
5308.24 976
5308.93 856
5309.62 861
5310.30 1001
5310.99 1002
5311.68 984
5312.37 941
5313.05 964
5313.74 1003
5314.43 1000
5315.12 1041
5315.81 985
5316.49 959
5317.18 991
5317.87 934
5318.56 947
5319.24 986
5319.93 1005
5320.62 1033
5321.31 994
5322.00 1048
5322.68 1005
5323.37 1030
5324.06 1060
5324.75 1068
5325.44 1076
5326.13 1019
5326.81 1008
5327.50 1001
5328.19 1002
5328.88 1072
5329.57 996
5330.26 983
5330.95 951
5331.63 955
5332.32 1004
5333.01 977
5333.70 1017
5334.39 1076
5335.08 1124
5335.77 1085
5336.46 1056
5337.15 1025
5337.84 1149
5338.52 1155
5339.21 1118
5339.90 1152
5340.59 1065
5341.28 1047
5341.97 1022
5342.66 1055
5343.35 1121
5344.04 1142
5344.73 1284
5345.42 1228
5346.11 1305
5346.80 1248
5347.49 1343
5348.18 1396
5348.87 1506
5349.56 1575
5350.25 1706
5350.94 1565
5351.63 1475
5352.32 1577
5353.01 1464
5353.70 1351
5354.39 1275
5355.08 1185
5355.77 1122
5356.46 1025
5357.15 1039
5357.84 1009
5358.53 921
5359.22 866
5359.91 947
5360.60 940
5361.29 882
5361.98 995
5362.67 1016
5363.36 803
5364.06 883
5364.75 1022
5365.44 899
5366.13 853
5366.82 881
5367.51 899
5368.20 937
5368.89 861
5369.58 896
5370.27 852
5370.97 896
5371.66 931
5372.35 950
5373.04 926
5373.73 918
5374.42 923
5375.11 891
5375.81 854
5376.50 875
5377.19 892
5377.88 933
5378.57 934
5379.26 885
5379.96 897
5380.65 883
5381.34 914
5382.03 909
5382.72 885
5383.42 952
5384.11 878
5384.80 918
5385.49 955
5386.19 1093
5386.88 1086
5387.57 1082
5388.26 1068
5388.96 1101
5389.65 983
5390.34 1005
5391.03 1107
5391.73 1072
5392.42 1029
5393.11 983
5393.80 967
5394.50 956
5395.19 897
5395.88 967
5396.57 908
5397.27 927
5397.96 901
5398.65 944
5399.35 926
5400.04 994
5400.73 973
5401.43 878
5402.12 919
5402.81 873
5403.51 850
5404.20 854
5404.89 929
5405.59 928
5406.28 929
5406.97 965
5407.67 974
5408.36 976
5409.06 920
5409.75 891
5410.44 966
5411.14 893
5411.83 873
5412.52 829
5413.22 884
5413.91 931
5414.61 930
5415.30 864
5415.99 872
5416.69 854
5417.38 878
5418.08 836
5418.77 904
5419.47 972
5420.16 997
5420.86 1027
5421.55 986
5422.24 890
5422.94 922
5423.63 905
5424.33 863
5425.02 895
5425.72 941
5426.41 938
5427.11 925
5427.80 884
5428.50 889
5429.19 953
5429.89 957
5430.58 1020
5431.28 992
5431.97 922
5432.67 873
5433.36 948
5434.06 983
5434.75 975
5435.45 951
5436.15 918
5436.84 908
5437.54 1022
5438.23 1004
5438.93 1013
5439.62 1030
5440.32 1127
5441.01 1083
5441.71 1041
5442.41 1020
5443.10 1056
5443.80 1081
5444.49 1182
5445.19 1081
5445.89 1136
5446.58 1090
5447.28 1212
5447.98 1127
5448.67 1030
5449.37 1187
5450.06 1246
5450.76 1082
5451.46 974
5452.15 1058
5452.85 953
5453.55 1003
5454.24 1102
5454.94 1001
5455.64 995
5456.33 1036
5457.03 943
5457.73 1031
5458.42 1041
5459.12 1049
5459.82 1100
5460.51 1112
5461.21 1035
5461.91 1008
5462.61 1123
5463.30 1170
5464.00 1149
5464.70 1121
5465.40 1125
5466.09 1121
5466.79 1124
5467.49 1118
5468.18 1186
5468.88 1114
5469.58 1095
5470.28 1156
5470.98 1128
5471.67 1170
5472.37 1148
5473.07 1167
5473.77 1154
5474.46 1178
5475.16 1221
5475.86 1206
5476.56 1259
5477.26 1319
5477.95 1491
5478.65 1537
5479.35 1483
5480.05 1624
5480.75 1451
5481.45 1498
5482.14 1386
5482.84 1279
5483.54 1311
5484.24 1295
5484.94 1183
5485.64 1115
5486.34 1219
5487.03 1335
5487.73 1374
5488.43 1303
5489.13 1312
5489.83 1309
5490.53 1311
5491.23 1262
5491.93 1354
5492.63 1286
5493.33 1439
5494.02 1376
5494.72 1365
5495.42 1399
5496.12 1497
5496.82 1552
5497.52 1769
5498.22 1849
5498.92 1991
5499.62 1988
5500.32 1933
5501.02 1981
5501.72 2143
5502.42 1804
5503.12 1665
5503.82 1588
5504.52 1489
5505.22 1349
5505.92 1360
5506.62 1264
5507.32 1268
5508.02 1306
5508.72 1187
5509.42 1244
5510.12 1111
5510.82 1157
5511.52 1179
5512.22 1080
5512.92 1231
5513.62 1170
5514.32 1194
5515.02 1187
5515.72 1213
5516.42 1167
5517.12 1185
5517.82 1224
5518.52 1168
5519.22 1206
5519.93 1139
5520.63 1102
5521.33 1128
5522.03 1124
5522.73 1146
5523.43 1062
5524.13 1056
5524.83 1089
5525.53 1096
5526.23 1024
5526.94 893
5527.64 959
5528.34 964
5529.04 1018
5529.74 1009
5530.44 909
5531.14 1057
5531.85 945
5532.55 980
5533.25 1134
5533.95 1089
5534.65 1047
5535.35 1059
5536.06 1042
5536.76 1033
5537.46 1015
5538.16 935
5538.86 969
5539.57 975
5540.27 954
5540.97 975
5541.67 900
5542.37 870
5543.08 980
5543.78 987
5544.48 972
5545.18 1010
5545.89 1006
5546.59 1044
5547.29 991
5547.99 1008
5548.70 1009
5549.40 949
5550.10 961
5550.81 1020
5551.51 871
5552.21 910
5552.91 832
5553.62 848
5554.32 851
5555.02 935
5555.73 961
5556.43 904
5557.13 866
5557.84 850
5558.54 863
5559.24 824
5559.95 812
5560.65 899
5561.35 980
5562.06 987
5562.76 945
5563.46 1018
5564.17 990
5564.87 916
5565.57 955
5566.28 988
5566.98 958
5567.69 1013
5568.39 928
5569.09 937
5569.80 975
5570.50 916
5571.21 924
5571.91 936
5572.61 973
5573.32 979
5574.02 972
5574.73 1046
5575.43 1003
5576.14 883
5576.84 1003
5577.54 986
5578.25 969
5578.95 867
5579.66 838
5580.36 941
5581.07 972
5581.77 983
5582.48 937
5583.18 971
5583.89 926
5584.59 962
5585.30 944
5586.00 887
5586.71 891
5587.41 848
5588.12 918
5588.82 948
5589.53 910
5590.23 861
5590.94 870
5591.64 916
5592.35 857
5593.05 821
5593.76 851
5594.47 854
5595.17 888
5595.88 901
5596.58 908
5597.29 828
5597.99 922
5598.70 868
5599.41 836
5600.11 836
5600.82 876
5601.52 817
5602.23 857
5602.94 855
5603.64 851
5604.35 826
5605.05 951
5605.76 906
5606.47 841
5607.17 875
5607.88 844
5608.59 863
5609.29 933
5610.00 891
5610.70 821
5611.41 827
5612.12 928
5612.82 817
5613.53 865
5614.24 858
5614.95 886
5615.65 882
5616.36 845
5617.07 865
5617.77 887
5618.48 920
5619.19 876
5619.89 803
5620.60 880
5621.31 1007
5622.02 891
5622.72 881
5623.43 944
5624.14 931
5624.85 923
5625.55 850
5626.26 792
5626.97 930
5627.68 890
5628.38 832
5629.09 873
5629.80 827
5630.51 845
5631.21 963
5631.92 995
5632.63 946
5633.34 912
5634.05 896
5634.75 866
5635.46 851
5636.17 902
5636.88 1011
5637.59 1030
5638.30 990
5639.00 848
5639.71 763
5640.42 895
5641.13 836
5641.84 831
5642.55 892
5643.26 835
5643.96 913
5644.67 962
5645.38 919
5646.09 823
5646.80 833
5647.51 1037
5648.22 1025
5648.93 882
5649.64 855
5650.34 866
5651.05 903
5651.76 902
5652.47 937
5653.18 1032
5653.89 1054
5654.60 1009
5655.31 948
5656.02 1010
5656.73 908
5657.44 973
5658.15 1031
5658.86 941
5659.57 948
5660.28 958
5660.99 1005
5661.70 949
5662.41 908
5663.12 935
5663.83 871
5664.54 875
5665.25 900
5665.96 832
5666.67 890
5667.38 914
5668.09 923
5668.80 975
5669.51 969
5670.22 1010
5670.93 953
5671.64 977
5672.35 945
5673.06 887
5673.77 933
5674.48 901
5675.19 960
5675.90 928
5676.61 912
5677.32 957
5678.03 929
5678.74 849
5679.45 863
5680.17 913
5680.88 883
5681.59 986
5682.30 926
5683.01 958
5683.72 903
5684.43 813
5685.14 841
5685.85 862
5686.57 897
5687.28 915
5687.99 834
5688.70 880
5689.41 862
5690.12 853
5690.84 926
5691.55 876
5692.26 890
5692.97 907
5693.68 884
5694.39 936
5695.11 842
5695.82 843
5696.53 941
5697.24 882
5697.95 951
5698.67 851
5699.38 837
5700.09 778
5700.80 770
5701.51 833
5702.23 887
5702.94 852
5703.65 874
5704.36 804
5705.08 862
5705.79 877
5706.50 866
5707.21 773
5707.93 807
5708.64 902
5709.35 818
5710.07 896
5710.78 800
5711.49 866
5712.20 861
5712.92 856
5713.63 956
5714.34 863
5715.06 832
5715.77 777
5716.48 860
5717.20 788
5717.91 804
5718.62 819
5719.34 856
5720.05 867
5720.76 894
5721.48 863
5722.19 826
5722.90 883
5723.62 888
5724.33 957
5725.05 926
5725.76 984
5726.47 1045
5727.19 1042
5727.90 985
5728.61 1052
5729.33 974
5730.04 959
5730.76 970
5731.47 864
5732.19 941
5732.90 985
5733.61 932
5734.33 897
5735.04 955
5735.76 919
5736.47 889
5737.19 939
5737.90 971
5738.61 825
5739.33 876
5740.04 818
5740.76 927
5741.47 895
5742.19 855
5742.90 776
5743.62 809
5744.33 901
5745.05 935
5745.76 863
5746.48 923
5747.19 926
5747.91 1008
5748.62 920
5749.34 886
5750.05 1011
5750.77 1041
5751.49 1046
5752.20 989
5752.92 969
5753.63 966
5754.35 1001
5755.06 978
5755.78 1052
5756.49 995
5757.21 974
5757.93 1007
5758.64 1004
5759.36 884
5760.07 944
5760.79 943
5761.51 939
5762.22 953
5762.94 939
5763.65 926
5764.37 1023
5765.09 948
5765.80 949
5766.52 950
5767.24 928
5767.95 998
5768.67 950
5769.39 950
5770.10 1004
5770.82 1025
5771.53 940
5772.25 900
5772.97 816
5773.69 884
5774.40 884
5775.12 842
5775.84 903
5776.55 863
5777.27 959
5777.99 1042
5778.70 940
5779.42 932
5780.14 1032
5780.86 932
5781.57 904
5782.29 975
5783.01 962
5783.72 966
5784.44 941
5785.16 934
5785.88 890
5786.59 960
5787.31 1006
5788.03 1050
5788.75 1054
5789.47 1049
5790.18 1023
5790.90 1058
5791.62 1151
5792.34 1074
5793.06 1041
5793.77 1001
5794.49 1115
5795.21 1223
5795.93 1165
5796.65 1385
5797.36 1542
5798.08 1765
5798.80 1722
5799.52 1696
5800.24 1689
5800.96 1649
5801.67 1591
5802.39 1540
5803.11 1348
5803.83 1373
5804.55 1243
5805.27 1159
5805.99 1192
5806.71 1197
5807.42 1294
5808.14 1147
5808.86 1158
5809.58 1136
5810.30 1152
5811.02 1181
5811.74 1110
5812.46 1178
5813.18 1165
5813.90 1085
5814.62 1129
5815.34 1077
5816.05 969
5816.77 987
5817.49 1013
5818.21 1137
5818.93 1099
5819.65 1083
5820.37 1082
5821.09 1093
5821.81 1086
5822.53 1052
5823.25 937
5823.97 1038
5824.69 1026
5825.41 1068
5826.13 940
5826.85 979
5827.57 1045
5828.29 1008
5829.01 991
5829.73 1008
5830.45 1035
5831.17 976
5831.89 1052
5832.61 977
5833.33 1025
5834.05 1000
5834.78 1018
5835.50 1041
5836.22 1051
5836.94 926
5837.66 956
5838.38 1096
5839.10 1082
5839.82 988
5840.54 926
5841.26 1011
5841.98 1027
5842.70 939
5843.43 990
5844.15 937
5844.87 945
5845.59 1049
5846.31 1055
5847.03 994
5847.75 1040
5848.47 983
5849.20 885
5849.92 941
5850.64 986
5851.36 969
5852.08 942
5852.80 1052
5853.53 1028
5854.25 1027
5854.97 991
5855.69 1012
5856.41 919
5857.14 977
5857.86 978
5858.58 923
5859.30 967
5860.02 967
5860.75 924
5861.47 935
5862.19 861
5862.91 921
5863.64 1043
5864.36 968
5865.08 1003
5865.80 870
5866.52 889
5867.25 977
5867.97 926
5868.69 1025
5869.42 987
5870.14 1065
5870.86 1064
5871.58 967
5872.31 943
5873.03 951
5873.75 981
5874.48 964
5875.20 1064
5875.92 1059
5876.65 1072
5877.37 1133
5878.09 1051
5878.81 977
5879.54 933
5880.26 1029
5880.99 1002
5881.71 985
5882.43 951
5883.16 1041
5883.88 1048
5884.60 1038
5885.33 1075
5886.05 1079
5886.77 1042
5887.50 1058
5888.22 1058
5888.95 1077
5889.67 1115
5890.39 1073
5891.12 1010
5891.84 1035
5892.57 1037
5893.29 1065
5894.01 1038
5894.74 1118
5895.46 1061
5896.19 1028
5896.91 1044
5897.64 1052
5898.36 1030
5899.09 1060
5899.81 1085
5900.53 1042
5901.26 1105
5901.98 1114
5902.71 1175
5903.43 1172
5904.16 1170
5904.88 1237
5905.61 1186
5906.33 1114
5907.06 1080
5907.78 1240
5908.51 1242
5909.23 1205
5909.96 1121
5910.68 1180
5911.41 1333
5912.14 1333
5912.86 1194
5913.59 1162
5914.31 1204
5915.04 1309
5915.76 1302
5916.49 1259
5917.21 1206
5917.94 1175
5918.67 1341
5919.39 1227
5920.12 1193
5920.84 1458
5921.57 1375
5922.29 1305
5923.02 1331
5923.75 1390
5924.47 1383
5925.20 1325
5925.93 1357
5926.65 1337
5927.38 1302
5928.10 1364
5928.83 1289
5929.56 1473
5930.28 1463
5931.01 1465
5931.74 1493
5932.46 1513
5933.19 1407
5933.92 1474
5934.64 1525
5935.37 1603
5936.10 1584
5936.82 1657
5937.55 1584
5938.28 1629
5939.00 1740
5939.73 1610
5940.46 1575
5941.19 1604
5941.91 1753
5942.64 1729
5943.37 1713
5944.09 1678
5944.82 1719
5945.55 1732
5946.28 1917
5947.00 1875
5947.73 1871
5948.46 1852
5949.19 2079
5949.92 2061
5950.64 1965
5951.37 2196
5952.10 2004
5952.83 2173
5953.55 2236
5954.28 2204
5955.01 2145
5955.74 2038
5956.47 2040
5957.19 2071
5957.92 2137
5958.65 2066
5959.38 2162
5960.11 2147
5960.84 2093
5961.56 2106
5962.29 2328
5963.02 2441
5963.75 2356
5964.48 2629
5965.21 2639
5965.94 2923
5966.66 2928
5967.39 2774
5968.12 2726
5968.85 2660
5969.58 2569
5970.31 2679
5971.04 2660
5971.77 2636
5972.50 2522
5973.22 2466
5973.95 2530
5974.68 2451
5975.41 2500
5976.14 2714
5976.87 2754
5977.60 2784
5978.33 2735
5979.06 2689
5979.79 2665
5980.52 2758
5981.25 2919
5981.98 2805
5982.71 2950
5983.44 2808
5984.17 2955
5984.90 2921
5985.63 2737
5986.36 2806
5987.09 2817
5987.82 2811
5988.55 2994
5989.28 2964
5990.01 2862
5990.74 2919
5991.47 2898
5992.20 2992
5992.93 3239
5993.66 3066
5994.39 3204
5995.12 3141
5995.85 3320
5996.58 3223
5997.31 3295
5998.04 3264
5998.77 3141
5999.50 3150
6000.23 3066
6000.96 3103
6001.69 3104
6002.42 2984
6003.16 2955
6003.89 3056
6004.62 3055
6005.35 3013
6006.08 3141
6006.81 3194
6007.54 3385
6008.27 3838
6009.00 4412
6009.74 5095
6010.47 5587
6011.20 6146
6011.93 6753
6012.66 7096
6013.39 7222
6014.13 7254
6014.86 6957
6015.59 6537
6016.32 5613
6017.05 4982
6017.78 4468
6018.52 3916
6019.25 3470
6019.98 3148
6020.71 2863
6021.44 2701
6022.18 2508
6022.91 2478
6023.64 2372
6024.37 2202
6025.10 2227
6025.84 2151
6026.57 2131
6027.30 2163
6028.03 2205
6028.77 2164
6029.50 2090
6030.23 1999
6030.96 1946
6031.70 2079
6032.43 2019
6033.16 2017
6033.90 2016
6034.63 2119
6035.36 2028
6036.09 2032
6036.83 2049
6037.56 2085
6038.29 2082
6039.03 2149
6039.76 2116
6040.49 2243
6041.23 2252
6041.96 2442
6042.69 2419
6043.43 2380
6044.16 2372
6044.89 2444
6045.63 2287
6046.36 2174
6047.09 2353
6047.83 2425
6048.56 2557
6049.29 2626
6050.03 2774
6050.76 2756
6051.50 2838
6052.23 2725
6052.96 2929
6053.70 2856
6054.43 2629
6055.17 2685
6055.90 2610
6056.63 2436
6057.37 2297
6058.10 2294
6058.84 2278
6059.57 2398
6060.31 2406
6061.04 2252
6061.77 2214
6062.51 2197
6063.24 2221
6063.98 2322
6064.71 2204
6065.45 2146
6066.18 2085
6066.92 2210
6067.65 2105
6068.39 2050
6069.12 1941
6069.86 1989
6070.59 1982
6071.33 1920
6072.06 1937
6072.80 1848
6073.53 1991
6074.27 1873
6075.00 1762
6075.74 1848
6076.47 1928
6077.21 2055
6077.95 1971
6078.68 1835
6079.42 1840
6080.15 1898
6080.89 1712
6081.62 1788
6082.36 1812
6083.09 1753
6083.83 1716
6084.57 1676
6085.30 1800
6086.04 1729
6086.77 1577
6087.51 1711
6088.25 1705
6088.98 1642
6089.72 1699
6090.46 1797
6091.19 1721
6091.93 1787
6092.66 1663
6093.40 1741
6094.14 1759
6094.87 1842
6095.61 1725
6096.35 1633
6097.08 1618
6097.82 1609
6098.56 1669
6099.29 1616
6100.03 1545
6100.77 1640
6101.50 1571
6102.24 1588
6102.98 1620
6103.72 1643
6104.45 1725
6105.19 1630
6105.93 1575
6106.66 1554
6107.40 1659
6108.14 1595
6108.88 1661
6109.61 1696
6110.35 1617
6111.09 1562
6111.83 1636
6112.56 1690
6113.30 1824
6114.04 1738
6114.78 1703
6115.51 1803
6116.25 1725
6116.99 1655
6117.73 1660
6118.47 1688
6119.20 1773
6119.94 1646
6120.68 1775
6121.42 1802
6122.16 1726
6122.89 1741
6123.63 1654
6124.37 1696
6125.11 1789
6125.85 1816
6126.59 1829
6127.32 1833
6128.06 1787
6128.80 1833
6129.54 1780
6130.28 1937
6131.02 1953
6131.76 1817
6132.49 1846
6133.23 1792
6133.97 1866
6134.71 1927
6135.45 1827
6136.19 1950
6136.93 1743
6137.67 1807
6138.41 1784
6139.15 1879
6139.88 2021
6140.62 1934
6141.36 1893
6142.10 2056
6142.84 1872
6143.58 1884
6144.32 1986
6145.06 2010
6145.80 1965
6146.54 1976
6147.28 2143
6148.02 2094
6148.76 2028
6149.50 2041
6150.24 2023
6150.98 2128
6151.72 2122
6152.46 2120
6153.20 2140
6153.94 2127
6154.68 2206
6155.42 2360
6156.16 2353
6156.90 2336
6157.64 2306
6158.38 2359
6159.12 2250
6159.86 2408
6160.60 2294
6161.34 2397
6162.08 2566
6162.82 2663
6163.56 2774
6164.30 2991
6165.05 3023
6165.79 3053
6166.53 3143
6167.27 3161
6168.01 3158
6168.75 3204
6169.49 3046
6170.23 2898
6170.97 2948
6171.71 2907
6172.46 2862
6173.20 2785
6173.94 2908
6174.68 2924
6175.42 2803
6176.16 2885
6176.90 2849
6177.64 2937
6178.39 3025
6179.13 2951
6179.87 2933
6180.61 2944
6181.35 2933
6182.09 2820
6182.84 2979
6183.58 2889
6184.32 3095
6185.06 3059
6185.80 3163
6186.55 3135
6187.29 3116
6188.03 3222
6188.77 3351
6189.52 3524
6190.26 3518
6191.00 3367
6191.74 3549
6192.48 3639
6193.23 3598
6193.97 3620
6194.71 3757
6195.45 3713
6196.20 3667
6196.94 3762
6197.68 3567
6198.43 3549
6199.17 3506
6199.91 3528
6200.65 3706
6201.40 3710
6202.14 4210
6202.88 4824
6203.63 5223
6204.37 6165
6205.11 7027
6205.86 8202
6206.60 9585
6207.34 10528
6208.09 11615
6208.83 12139
6209.57 12020
6210.32 11714
6211.06 10610
6211.80 9515
6212.55 8420
6213.29 7142
6214.03 5858
6214.78 5062
6215.52 4230
6216.26 3787
6217.01 3306
6217.75 3213
6218.50 2999
6219.24 2891
6219.98 2960
6220.73 2905
6221.47 2724
6222.22 2811
6222.96 2812
6223.71 2932
6224.45 3014
6225.19 2925
6225.94 2805
6226.68 2633
6227.43 2524
6228.17 2317
6228.92 2200
6229.66 2182
6230.41 2127
6231.15 2129
6231.90 2068
6232.64 1999
6233.39 2047
6234.13 2183
6234.87 2125
6235.62 2007
6236.36 2018
6237.11 2104
6237.86 2175
6238.60 2181
6239.35 2236
6240.09 2074
6240.84 2117
6241.58 2258
6242.33 2390
6243.07 2444
6243.82 2567
6244.56 2611
6245.31 2722
6246.05 2791
6246.80 2956
6247.55 2845
6248.29 2714
6249.04 2974
6249.78 2856
6250.53 2742
6251.27 2638
6252.02 2533
6252.77 2455
6253.51 2407
6254.26 2276
6255.01 2211
6255.75 2119
6256.50 2152
6257.24 2394
6257.99 2264
6258.74 2201
6259.48 2256
6260.23 2197
6260.98 2200
6261.72 2174
6262.47 2056
6263.22 2134
6263.96 2087
6264.71 2056
6265.46 2038
6266.20 2034
6266.95 2088
6267.70 2019
6268.44 2053
6269.19 2144
6269.94 2155
6270.68 2111
6271.43 2029
6272.18 1903
6272.93 1923
6273.67 1992
6274.42 1879
6275.17 1922
6275.92 1970
6276.66 1963
6277.41 1905
6278.16 2019
6278.91 2035
6279.65 1821
6280.40 1930
6281.15 1789
6281.90 1779
6282.64 1722
6283.39 1777
6284.14 1784
6284.89 1774
6285.64 1746
6286.38 1748
6287.13 1789
6287.88 1788
6288.63 1839
6289.38 1688
6290.12 1744
6290.87 1746
6291.62 1715
6292.37 1675
6293.12 1612
6293.87 1661
6294.61 1642
6295.36 1575
6296.11 1646
6296.86 1641
6297.61 1512
6298.36 1550
6299.11 1609
6299.86 1640
6300.60 1557
6301.35 1586
6302.10 1526
6302.85 1467
6303.60 1542
6304.35 1589
6305.10 1525
6305.85 1506
6306.60 1482
6307.35 1585
6308.10 1481
6308.85 1491
6309.59 1503
6310.34 1494
6311.09 1426
6311.84 1473
6312.59 1473
6313.34 1436
6314.09 1491
6314.84 1579
6315.59 1501
6316.34 1453
6317.09 1484
6317.84 1545
6318.59 1537
6319.34 1481
6320.09 1443
6320.84 1473
6321.59 1403
6322.34 1402
6323.09 1477
6323.84 1438
6324.59 1406
6325.34 1361
6326.09 1279
6326.84 1388
6327.59 1330
6328.34 1299
6329.09 1355
6329.85 1401
6330.60 1412
6331.35 1281
6332.10 1276
6332.85 1204
6333.60 1268
6334.35 1337
6335.10 1307
6335.85 1303
6336.60 1361
6337.35 1346
6338.10 1297
6338.86 1344
6339.61 1340
6340.36 1228
6341.11 1274
6341.86 1279
6342.61 1310
6343.36 1317
6344.12 1341
6344.87 1374
6345.62 1291
6346.37 1313
6347.12 1368
6347.87 1458
6348.62 1400
6349.38 1368
6350.13 1320
6350.88 1283
6351.63 1379
6352.38 1395
6353.14 1434
6353.89 1363
6354.64 1404
6355.39 1422
6356.14 1399
6356.90 1258
6357.65 1179
6358.40 1192
6359.15 1229
6359.91 1259
6360.66 1266
6361.41 1307
6362.16 1246
6362.92 1165
6363.67 1282
6364.42 1309
6365.17 1191
6365.93 1222
6366.68 1222
6367.43 1227
6368.19 1206
6368.94 1269
6369.69 1299
6370.44 1273
6371.20 1344
6371.95 1273
6372.70 1281
6373.46 1177
6374.21 1183
6374.96 1199
6375.72 1215
6376.47 1203
6377.22 1219
6377.98 1212
6378.73 1208
6379.48 1217
6380.24 1218
6380.99 1211
6381.75 1167
6382.50 1227
6383.25 1273
6384.01 1259
6384.76 1285
6385.51 1306
6386.27 1207
6387.02 1347
6387.78 1322
6388.53 1227
6389.28 1189
6390.04 1270
6390.79 1208
6391.55 1339
6392.30 1282
6393.06 1264
6393.81 1193
6394.56 1205
6395.32 1319
6396.07 1258
6396.83 1131
6397.58 1235
6398.34 1239
6399.09 1186
6399.85 1164
6400.60 1173
6401.36 1166
6402.11 1224
6402.87 1188
6403.62 1087
6404.38 1197
6405.13 1313
6405.89 1322
6406.64 1356
6407.40 1249
6408.15 1224
6408.91 1289
6409.66 1279
6410.42 1282
6411.17 1309
6411.93 1314
6412.68 1248
6413.44 1250
6414.20 1314
6414.95 1223
6415.71 1235
6416.46 1275
6417.22 1226
6417.97 1233
6418.73 1235
6419.49 1284
6420.24 1314
6421.00 1351
6421.75 1339
6422.51 1299
6423.27 1274
6424.02 1230
6424.78 1196
6425.54 1237
6426.29 1334
6427.05 1247
6427.80 1368
6428.56 1251
6429.32 1225
6430.07 1275
6430.83 1313
6431.59 1332
6432.34 1385
6433.10 1349
6433.86 1308
6434.61 1425
6435.37 1377
6436.13 1369
6436.88 1235
6437.64 1360
6438.40 1385
6439.16 1374
6439.91 1367
6440.67 1369
6441.43 1313
6442.18 1366
6442.94 1385
6443.70 1349
6444.46 1373
6445.21 1468
6445.97 1456
6446.73 1375
6447.49 1410
6448.24 1463
6449.00 1502
6449.76 1498
6450.52 1453
6451.28 1440
6452.03 1360
6452.79 1508
6453.55 1444
6454.31 1418
6455.06 1482
6455.82 1523
6456.58 1609
6457.34 1641
6458.10 1594
6458.86 1595
6459.61 1520
6460.37 1735
6461.13 1749
6461.89 1578
6462.65 1692
6463.41 1632
6464.16 1635
6464.92 1626
6465.68 1711
6466.44 1803
6467.20 1808
6467.96 1716
6468.72 1852
6469.48 1792
6470.23 1747
6470.99 1756
6471.75 1833
6472.51 1790
6473.27 1872
6474.03 1873
6474.79 1918
6475.55 1960
6476.31 1864
6477.07 1794
6477.83 1933
6478.59 1873
6479.35 1963
6480.10 1843
6480.86 1934
6481.62 2007
6482.38 1943
6483.14 1955
6483.90 1981
6484.66 2188
6485.42 2289
6486.18 2193
6486.94 2165
6487.70 2250
6488.46 2296
6489.22 2260
6489.98 2291
6490.74 2271
6491.50 2394
6492.26 2458
6493.02 2470
6493.78 2484
6494.54 2555
6495.30 2607
6496.06 2659
6496.82 2781
6497.59 2589
6498.35 2648
6499.11 2696
6499.87 2611
6500.63 2694
6501.39 2617
6502.15 2628
6502.91 2677
6503.67 2836
6504.43 2809
6505.19 2820
6505.95 2792
6506.71 2990
6507.48 3040
6508.24 3023
6509.00 2977
6509.76 3134
6510.52 3179
6511.28 3074
6512.04 3024
6512.80 3077
6513.57 3082
6514.33 3085
6515.09 3075
6515.85 3064
6516.61 3168
6517.37 3312
6518.14 3416
6518.90 3430
6519.66 3473
6520.42 3536
6521.18 3666
6521.95 3673
6522.71 3848
6523.47 4077
6524.23 4663
6524.99 4534
6525.76 4488
6526.52 4802
6527.28 5081
6528.04 4960
6528.80 4961
6529.57 5015
6530.33 5057
6531.09 5296
6531.85 5638
6532.62 6180
6533.38 6984
6534.14 8357
6534.91 9110
6535.67 9490
6536.43 9672
6537.19 9530
6537.96 8776
6538.72 7791
6539.48 6991
6540.25 5903
6541.01 5145
6541.77 4520
6542.53 3883
6543.30 3510
6544.06 3334
6544.82 3030
6545.59 2885
6546.35 2906
6547.11 2787
6547.88 2551
6548.64 2598
6549.41 2583
6550.17 2622
6550.93 2604
6551.70 2660
6552.46 2558
6553.22 2474
6553.99 2422
6554.75 2344
6555.52 2321
6556.28 2218
6557.04 2381
6557.81 2432
6558.57 2587
6559.34 2582
6560.10 2553
6560.86 2745
6561.63 2784
6562.39 2785
6563.16 2933
6563.92 2728
6564.69 2743
6565.45 2824
6566.21 2792
6566.98 2732
6567.74 2849
6568.51 2644
6569.27 2765
6570.04 2823
6570.80 2893
6571.57 2945
6572.33 2889
6573.10 3114
6573.86 3166
6574.63 3274
6575.39 3488
6576.16 3409
6576.92 3110
6577.69 3273
6578.45 3425
6579.22 3375
6579.98 3227
6580.75 3296
6581.51 3279
6582.28 3232
6583.05 3016
6583.81 3013
6584.58 3077
6585.34 3072
6586.11 2958
6586.87 3053
6587.64 3026
6588.41 3153
6589.17 3200
6589.94 3298
6590.70 3663
6591.47 3812
6592.24 3794
6593.00 4020
6593.77 4059
6594.53 3998
6595.30 4176
6596.07 4113
6596.83 3927
6597.60 3706
6598.37 3430
6599.13 3130
6599.90 2886
6600.66 2840
6601.43 2779
6602.20 2560
6602.96 2460
6603.73 2417
6604.50 2300
6605.26 2187
6606.03 2309
6606.80 2303
6607.57 2302
6608.33 2238
6609.10 2175
6609.87 2211
6610.63 2279
6611.40 2146
6612.17 2161
6612.94 2182
6613.70 2131
6614.47 2083
6615.24 1878
6616.00 1940
6616.77 1940
6617.54 1998
6618.31 1939
6619.08 2010
6619.84 1991
6620.61 2022
6621.38 2025
6622.15 2007
6622.91 1976
6623.68 1889
6624.45 2010
6625.22 1870
6625.99 1986
6626.75 1942
6627.52 1925
6628.29 1963
6629.06 2113
6629.83 2056
6630.59 2120
6631.36 2243
6632.13 2374
6632.90 2410
6633.67 2480
6634.44 2446
6635.21 2449
6635.97 2324
6636.74 2286
6637.51 2215
6638.28 2093
6639.05 2068
6639.82 1935
6640.59 1887
6641.36 1842
6642.12 1897
6642.89 1816
6643.66 1811
6644.43 1846
6645.20 1757
6645.97 1716
6646.74 1708
6647.51 1790
6648.28 1679
6649.05 1783
6649.82 1796
6650.59 1759
6651.36 1744
6652.12 1845
6652.89 1661
6653.66 1828
6654.43 1874
6655.20 1783
6655.97 1744
6656.74 1710
6657.51 1696
6658.28 1592
6659.05 1614
6659.82 1717
6660.59 1696
6661.36 1595
6662.13 1487
6662.90 1519
6663.67 1654
6664.44 1544
6665.21 1598
6665.98 1610
6666.75 1626
6667.52 1584
6668.30 1588
6669.07 1634
6669.84 1681
6670.61 1617
6671.38 1530
6672.15 1632
6672.92 1556
6673.69 1596
6674.46 1637
6675.23 1631
6676.00 1554
6676.77 1596
6677.54 1538
6678.32 1693
6679.09 1653
6679.86 1684
6680.63 1759
6681.40 1738
6682.17 1776
6682.94 1755
6683.71 1729
6684.49 1780
6685.26 1775
6686.03 1728
6686.80 1688
6687.57 1634
6688.34 1630
6689.11 1629
6689.89 1591
6690.66 1442
6691.43 1603
6692.20 1555
6692.97 1498
6693.75 1467
6694.52 1420
6695.29 1459
6696.06 1453
6696.83 1435
6697.61 1425
6698.38 1401
6699.15 1438
6699.92 1394
6700.70 1416
6701.47 1352
6702.24 1434
6703.01 1389
6703.79 1370
6704.56 1460
6705.33 1444
6706.10 1407
6706.88 1345
6707.65 1342
6708.42 1375
6709.19 1403
6709.97 1384
6710.74 1442
6711.51 1357
6712.29 1378
6713.06 1279
6713.83 1333
6714.61 1390
6715.38 1290
6716.15 1268
6716.92 1273
6717.70 1359
6718.47 1337
6719.24 1337
6720.02 1280
6720.79 1220
6721.57 1294
6722.34 1295
6723.11 1343
6723.89 1258
6724.66 1281
6725.43 1313
6726.21 1434
6726.98 1430
6727.76 1292
6728.53 1348
6729.30 1322
6730.08 1237
6730.85 1371
6731.63 1415
6732.40 1269
6733.17 1341
6733.95 1426
6734.72 1422
6735.50 1584
6736.27 1484
6737.05 1496
6737.82 1422
6738.59 1408
6739.37 1378
6740.14 1381
6740.92 1419
6741.69 1460
6742.47 1322
6743.24 1488
6744.02 1595
6744.79 1574
6745.57 1414
6746.34 1374
6747.12 1421
6747.89 1495
6748.67 1534
6749.44 1601
6750.22 1663
6750.99 1845
6751.77 1757
6752.54 1782
6753.32 1784
6754.09 1769
6754.87 1697
6755.65 1561
6756.42 1372
6757.20 1437
6757.97 1422
6758.75 1426
6759.52 1394
6760.30 1295
6761.08 1315
6761.85 1308
6762.63 1319
6763.40 1263
6764.18 1194
6764.96 1272
6765.73 1387
6766.51 1282
6767.28 1366
6768.06 1341
6768.84 1288
6769.61 1231
6770.39 1287
6771.17 1252
6771.94 1307
6772.72 1312
6773.50 1284
6774.27 1254
6775.05 1164
6775.82 1276
6776.60 1250
6777.38 1354
6778.16 1208
6778.93 1218
6779.71 1330
6780.49 1300
6781.26 1233
6782.04 1253
6782.82 1299
6783.59 1298
6784.37 1164
6785.15 1240
6785.93 1263
6786.70 1225
6787.48 1108
6788.26 1157
6789.04 1147
6789.81 1102
6790.59 1213
6791.37 1132
6792.15 1197
6792.92 1122
6793.70 1193
6794.48 1158
6795.26 1245
6796.03 1204
6796.81 1193
6797.59 1182
6798.37 1118
6799.15 1144
6799.92 1109
6800.70 1311
6801.48 1208
6802.26 1233
6803.04 1290
6803.81 1314
6804.59 1335
6805.37 1253
6806.15 1238
6806.93 1196
6807.71 1190
6808.49 1165
6809.26 1263
6810.04 1181
6810.82 1165
6811.60 1230
6812.38 1276
6813.16 1140
6813.94 1157
6814.72 1240
6815.49 1091
6816.27 1240
6817.05 1131
6817.83 1081
6818.61 1209
6819.39 1249
6820.17 1174
6820.95 1179
6821.73 1222
6822.51 1273
6823.29 1220
6824.07 1145
6824.85 1113
6825.62 1167
6826.40 1273
6827.18 1187
6827.96 1180
6828.74 1187
6829.52 1144
6830.30 1129
6831.08 1126
6831.86 1084
6832.64 1088
6833.42 1234
6834.20 1290
6834.98 1217
6835.76 1211
6836.54 1259
6837.32 1236
6838.10 1199
6838.88 1162
6839.66 1117
6840.44 1118
6841.22 1099
6842.01 1129
6842.79 1149
6843.57 1256
6844.35 1350
6845.13 1348
6845.91 1463
6846.69 1416
6847.47 1479
6848.25 1592
6849.03 1776
6849.81 1918
6850.59 1912
6851.37 1924
6852.16 1912
6852.94 1931
6853.72 1772
6854.50 1640
6855.28 1494
6856.06 1523
6856.84 1478
6857.62 1446
6858.41 1306
6859.19 1305
6859.97 1369
6860.75 1410
6861.53 1352
6862.31 1312
6863.09 1323
6863.88 1346
6864.66 1272
6865.44 1420
6866.22 1446
6867.00 1448
6867.79 1411
6868.57 1350
6869.35 1377
6870.13 1428
6870.91 1438
6871.70 1467
6872.48 1439
6873.26 1386
6874.04 1369
6874.83 1397
6875.61 1397
6876.39 1405
6877.17 1512
6877.96 1602
6878.74 1565
6879.52 1468
6880.30 1460
6881.09 1526
6881.87 1639
6882.65 1686
6883.43 1740
6884.22 1944
6885.00 1918
6885.78 2003
6886.57 2140
6887.35 2293
6888.13 2266
6888.92 2279
6889.70 2145
6890.48 1970
6891.26 1847
6892.05 1883
6892.83 1828
6893.62 1759
6894.40 1556
6895.18 1648
6895.97 1589
6896.75 1615
6897.53 1628
6898.32 1680
6899.10 1648
6899.88 1699
6900.67 1748
6901.45 1690
6902.24 1728
6903.02 1780
6903.80 1749
6904.59 1654
6905.37 1752
6906.16 1729
6906.94 1605
6907.72 1532
6908.51 1643
6909.29 1700
6910.08 1638
6910.86 1772
6911.65 1672
6912.43 1700
6913.21 1641
6914.00 1564
6914.78 1664
6915.57 1697
6916.35 1686
6917.14 1587
6917.92 1626
6918.71 1719
6919.49 1813
6920.28 1750
6921.06 1763
6921.85 1690
6922.63 1690
6923.42 1782
6924.20 1809
6924.99 1720
6925.77 1822
6926.56 1846
6927.34 1809
6928.13 1801
6928.91 1859
6929.70 1976
6930.49 1891
6931.27 1946
6932.06 2040
6932.84 1959
6933.63 2042
6934.41 1956
6935.20 2011
6935.99 2157
6936.77 2177
6937.56 2098
6938.34 2144
6939.13 2105
6939.92 2149
6940.70 2194
6941.49 2244
6942.27 2314
6943.06 2449
6943.85 2344
6944.63 2485
6945.42 2442
6946.21 2450
6946.99 2442
6947.78 2437
6948.57 2399
6949.35 2424
6950.14 2440
6950.92 2316
6951.71 2368
6952.50 2441
6953.29 2457
6954.07 2571
6954.86 2670
6955.65 2686
6956.43 2676
6957.22 2766
6958.01 2702
6958.79 2726
6959.58 2655
6960.37 2625
6961.16 2606
6961.94 2667
6962.73 2637
6963.52 2640
6964.31 2709
6965.09 2707
6965.88 2738
6966.67 2972
6967.46 2941
6968.24 3028
6969.03 2946
6969.82 3028
6970.61 3021
6971.39 3098
6972.18 3225
6972.97 3090
6973.76 3293
6974.55 3196
6975.33 3075
6976.12 3162
6976.91 3331
6977.70 3295
6978.49 3525
6979.27 3836
6980.06 4027
6980.85 4549
6981.64 4941
6982.43 5568
6983.22 6136
6984.01 6744
6984.79 7059
6985.58 7339
6986.37 7356
6987.16 7014
6987.95 6550
6988.74 5802
6989.53 5151
6990.32 4534
6991.10 4217
6991.89 3871
6992.68 3674
6993.47 3814
6994.26 3961
6995.05 4244
6995.84 4831
6996.63 5180
6997.42 5510
6998.21 6084
6999.00 6441
6999.79 6606
7000.58 6492
7001.36 6255
7002.15 5800
7002.94 5252
7003.73 4571
7004.52 3971
7005.31 3522
7006.10 3131
7006.89 2864
7007.68 2652
7008.47 2419
7009.26 2365
7010.05 2326
7010.84 2408
7011.63 2436
7012.42 2412
7013.21 2370
7014.00 2464
7014.79 2407
7015.58 2419
7016.37 2298
7017.16 2119
7017.96 2251
7018.75 2108
7019.54 2116
7020.33 2085
7021.12 2154
7021.91 2223
7022.70 2191
7023.49 2071
7024.28 2144
7025.07 2282
7025.86 2298
7026.65 2155
7027.44 2085
7028.24 2083
7029.03 2049
7029.82 2000
7030.61 1969
7031.40 1943
7032.19 2004
7032.98 1904
7033.77 1912
7034.57 1998
7035.36 2002
7036.15 2092
7036.94 2144
7037.73 2094
7038.52 2141
7039.32 2051
7040.11 1991
7040.90 1992
7041.69 1971
7042.48 1986
7043.27 2047
7044.07 2031
7044.86 2035
7045.65 2070
7046.44 2082
7047.23 2137
7048.03 2266
7048.82 2120
7049.61 2213
7050.40 2250
7051.20 2052
7051.99 2066
7052.78 2088
7053.57 1985
7054.37 1863
7055.16 1751
7055.95 1823
7056.74 1786
7057.54 1823
7058.33 1831
7059.12 1713
7059.91 1688
7060.71 1723
7061.50 1824
7062.29 1781
7063.09 1757
7063.88 1892
7064.67 1762
7065.47 1789
7066.26 1727
7067.05 1828
7067.85 1747
7068.64 1577
7069.43 1626
7070.23 1561
7071.02 1648
7071.81 1699
7072.61 1687
7073.40 1647
7074.19 1611
7074.99 1582
7075.78 1495
7076.57 1511
7077.37 1513
7078.16 1538
7078.96 1467
7079.75 1384
7080.54 1454
7081.34 1455
7082.13 1575
7082.93 1542
7083.72 1530
7084.51 1550
7085.31 1568
7086.10 1777
7086.90 1676
7087.69 1619
7088.49 1699
7089.28 1679
7090.08 1656
7090.87 1524
7091.66 1438
7092.46 1433
7093.25 1352
7094.05 1253
7094.84 1260
7095.64 1340
7096.43 1295
7097.23 1286
7098.02 1239
7098.82 1233
7099.61 1276
7100.41 1221
7101.20 1265
7102.00 1099
7102.79 1144
7103.59 1162
7104.38 1122
7105.18 1110
7105.98 1112
7106.77 1155
7107.57 1141
7108.36 1077
7109.16 1163
7109.95 1037
7110.75 1067
7111.54 1095
7112.34 1116
7113.14 1166
7113.93 1158
7114.73 1023
7115.52 1103
7116.32 1113
7117.12 1165
7117.91 1154
7118.71 1016
7119.50 1033
7120.30 1070
7121.10 1058
7121.89 985
7122.69 1015
7123.49 960
7124.28 1021
7125.08 980
7125.88 1015
7126.67 1086
7127.47 1087
7128.27 1103
7129.06 1022
7129.86 1052
7130.66 1013
7131.45 1070
7132.25 1058
7133.05 1021
7133.84 1083
7134.64 1117
7135.44 1185
7136.23 1116
7137.03 1083
7137.83 1048
7138.63 988
7139.42 912
7140.22 1087
7141.02 1042
7141.82 986
7142.61 1008
7143.41 1085
7144.21 1033
7145.01 1011
7145.80 1038
7146.60 1000
7147.40 990
7148.20 963
7148.99 974
7149.79 950
7150.59 934
7151.39 953
7152.19 946
7152.98 932
7153.78 904
7154.58 923
7155.38 968
7156.18 974
7156.98 942
7157.77 929
7158.57 1004
7159.37 963
7160.17 1045
7160.97 887
7161.77 907
7162.56 848
7163.36 857
7164.16 873
7164.96 914
7165.76 967
7166.56 943
7167.36 951
7168.16 974
7168.95 876
7169.75 896
7170.55 929
7171.35 848
7172.15 812
7172.95 879
7173.75 919
7174.55 965
7175.35 905
7176.15 897
7176.95 912
7177.75 844
7178.55 907
7179.35 909
7180.14 798
7180.94 861
7181.74 943
7182.54 986
7183.34 1009
7184.14 912
7184.94 972
7185.74 1000
7186.54 972
7187.34 892
7188.14 897
7188.94 852
7189.74 905
7190.54 851
7191.34 888
7192.14 913
7192.94 812
7193.74 839
7194.54 759
7195.35 782
7196.15 814
7196.95 879
7197.75 905
7198.55 887
7199.35 864
7200.15 848
7200.95 804
7201.75 875
7202.55 802
7203.35 809
7204.15 826
7204.95 795
7205.75 856
7206.56 874
7207.36 876
7208.16 859
7208.96 851
7209.76 874
7210.56 840
7211.36 804
7212.16 855
7212.97 799
7213.77 855
7214.57 819
7215.37 817
7216.17 876
7216.97 891
7217.78 892
7218.58 914
7219.38 944
7220.18 851
7220.98 781
7221.78 875
7222.59 902
7223.39 873
7224.19 901
7224.99 809
7225.79 857
7226.60 927
7227.40 919
7228.20 927
7229.00 758
7229.81 801
7230.61 866
7231.41 821
7232.21 860
7233.02 911
7233.82 820
7234.62 880
7235.42 836
7236.23 785
7237.03 840
7237.83 968
7238.63 912
7239.44 960
7240.24 960
7241.04 1029
7241.85 908
7242.65 957
7243.45 1012
7244.26 1005
7245.06 943
7245.86 964
7246.67 926
7247.47 871
7248.27 896
7249.08 956
7249.88 971
7250.68 934
7251.49 955
7252.29 982
7253.09 1001
7253.90 979
7254.70 974
7255.50 1004
7256.31 998
7257.11 961
7257.92 976
7258.72 1012
7259.52 990
7260.33 1002
7261.13 1009
7261.94 944
7262.74 940
7263.54 1027
7264.35 1069
7265.15 1031
7265.96 1083
7266.76 1028
7267.57 1061
7268.37 1128
7269.18 1210
7269.98 1125
7270.78 1140
7271.59 1093
7272.39 1189
7273.20 1137
7274.00 1106
7274.81 1129
7275.61 1198
7276.42 1234
7277.22 1111
7278.03 1192
7278.83 1396
7279.64 1442
7280.44 1525
7281.25 1664
7282.05 1792
7282.86 1937
7283.66 1952
7284.47 2028
7285.28 2018
7286.08 2013
7286.89 1881
7287.69 1692
7288.50 1699
7289.30 1545
7290.11 1419
7290.91 1286
7291.72 1182
7292.53 1246
7293.33 1167
7294.14 1189
7294.94 1149
7295.75 1209
7296.56 1240
7297.36 1219
7298.17 1266
7298.97 1197
7299.78 1207
7300.59 1187
7301.39 1161
7302.20 1293
7303.01 1321
7303.81 1276
7304.62 1278
7305.43 1329
7306.23 1357
7307.04 1435
7307.85 1478
7308.65 1514
7309.46 1389
7310.27 1521
7311.07 1554
7311.88 1541
7312.69 1617
7313.49 1542
7314.30 1585
7315.11 1595
7315.91 1633
7316.72 1688
7317.53 1864
7318.34 1762
7319.14 1856
7319.95 1904
7320.76 1925
7321.57 1800
7322.37 1773
7323.18 1739
7323.99 1566
7324.80 1474
7325.60 1371
7326.41 1315
7327.22 1330
7328.03 1264
7328.83 1200
7329.64 1159
7330.45 1151
7331.26 1103
7332.07 1133
7332.87 1078
7333.68 1064
7334.49 1172
7335.30 1258
7336.11 1240
7336.92 1174
7337.72 1129
7338.53 1142
7339.34 1137
7340.15 1129
7340.96 1158
7341.77 1185
7342.57 1086
7343.38 1092
7344.19 1177
7345.00 1150
7345.81 1109
7346.62 1225
7347.43 1176
7348.24 1214
7349.05 1150
7349.85 1151
7350.66 1208
7351.47 1184
7352.28 1124
7353.09 1099
7353.90 1242
7354.71 1153
7355.52 1146
7356.33 1167
7357.14 1183
7357.95 1112
7358.76 1198
7359.57 1133
7360.38 1186
7361.18 1161
7361.99 1264
7362.80 1212
7363.61 1176
7364.42 1206
7365.23 1310
7366.04 1210
7366.85 1158
7367.66 1206
7368.47 1116
7369.28 1154
7370.09 1224
7370.90 1177
7371.71 1129
7372.52 1141
7373.33 1242
7374.14 1311
7374.96 1291
7375.77 1270
7376.58 1254
7377.39 1411
7378.20 1541
7379.01 1473
7379.82 1612
7380.63 1598
7381.44 1537
7382.25 1530
7383.06 1501
7383.87 1351
7384.68 1361
7385.49 1226
7386.31 1205
7387.12 1105
7387.93 1166
7388.74 1077
7389.55 1113
7390.36 1116
7391.17 1103
7391.98 1032
7392.79 1098
7393.61 1121
7394.42 1048
7395.23 1145
7396.04 1151
7396.85 1293
7397.66 1268
7398.48 1191
7399.29 1303
7400.10 1270
7400.91 1187
7401.72 1163
7402.53 1129
7403.35 1251
7404.16 1149
7404.97 1122
7405.78 1090
7406.59 1122
7407.41 1157
7408.22 1134
7409.03 1016
7409.84 1021
7410.66 1067
7411.47 926
7412.28 958
7413.09 888
7413.91 953
7414.72 1047
7415.53 994
7416.34 827
7417.16 846
7417.97 876
7418.78 868
7419.60 833
7420.41 867
7421.22 940
7422.03 918
7422.85 923
7423.66 829
7424.47 895
7425.29 863
7426.10 813
7426.91 864
7427.73 923
7428.54 933
7429.35 920
7430.17 820
7430.98 869
7431.79 832
7432.61 864
7433.42 806
7434.23 860
7435.05 848
7435.86 857
7436.67 924
7437.49 919
7438.30 897
7439.12 894
7439.93 810
7440.74 815
7441.56 844
7442.37 907
7443.19 914
7444.00 777
7444.82 856
7445.63 816
7446.44 830
7447.26 901
7448.07 931
7448.89 845
7449.70 844
7450.52 796
7451.33 798
7452.15 855
7452.96 789
7453.77 832
7454.59 809
7455.40 787
7456.22 852
7457.03 830
7457.85 799
7458.66 828
7459.48 808
7460.29 821
7461.11 795
7461.92 867
7462.74 871
7463.55 773
7464.37 773
7465.19 818
7466.00 824
7466.82 803
7467.63 772
7468.45 823
7469.26 866
7470.08 887
7470.89 811
7471.71 794
7472.53 786
7473.34 802
7474.16 739
7474.97 790
7475.79 775
7476.60 791
7477.42 731
7478.24 720
7479.05 771
7479.87 788
7480.69 810
7481.50 790
7482.32 745
7483.13 758
7483.95 719
7484.77 661
7485.58 693
7486.40 681
7487.22 700
7488.03 709
7488.85 703
7489.67 702
7490.48 672
7491.30 734
7492.12 696
7492.93 613
7493.75 722
7494.57 760
7495.38 802
7496.20 794
7497.02 771
7497.84 737
7498.65 728
7499.47 766
7500.29 737
7501.10 691
7501.92 679
7502.74 716
7503.56 660
7504.37 793
7505.19 775
7506.01 778
7506.83 729
7507.64 671
7508.46 665
7509.28 777
7510.10 766
7510.92 690
7511.73 711
7512.55 723
7513.37 709
7514.19 645
7515.01 636
7515.82 739
7516.64 729
7517.46 664
7518.28 666
7519.10 773
7519.91 736
7520.73 767
7521.55 733
7522.37 741
7523.19 746
7524.01 693
7524.83 733
7525.64 841
7526.46 720
7527.28 671
7528.10 708
7528.92 836
7529.74 767
7530.56 678
7531.38 647
7532.20 764
7533.01 742
7533.83 706
7534.65 706
7535.47 818
7536.29 793
7537.11 712
7537.93 779
7538.75 728
7539.57 677
7540.39 712
7541.21 755
7542.03 808
7542.85 769
7543.67 866
7544.49 793
7545.31 752
7546.12 731
7546.94 731
7547.76 834
7548.58 756
7549.40 741
7550.22 817
7551.04 789
7551.86 685
7552.68 661
7553.50 728
7554.33 721
7555.15 780
7555.97 739
7556.79 763
7557.61 734
7558.43 737
7559.25 676
7560.07 663
7560.89 689
7561.71 667
7562.53 702
7563.35 721
7564.17 744
7564.99 794
7565.81 779
7566.63 774
7567.45 774
7568.28 733
7569.10 761
7569.92 771
7570.74 799
7571.56 748
7572.38 709
7573.20 721
7574.02 738
7574.84 730
7575.67 618
7576.49 739
7577.31 679
7578.13 738
7578.95 726
7579.77 777
7580.60 805
7581.42 759
7582.24 706
7583.06 746
7583.88 729
7584.70 815
7585.53 786
7586.35 801
7587.17 813
7587.99 822
7588.81 808
7589.64 770
7590.46 741
7591.28 816
7592.10 884
7592.93 749
7593.75 765
7594.57 797
7595.39 765
7596.21 834
7597.04 784
7597.86 772
7598.68 752
7599.51 855
7600.33 890
7601.15 878
7601.97 793
7602.80 858
7603.62 896
7604.44 856
7605.27 920
7606.09 934
7606.91 823
7607.73 850
7608.56 902
7609.38 886
7610.20 880
7611.03 851
7611.85 843
7612.67 840
7613.50 811
7614.32 819
7615.14 851
7615.97 871
7616.79 855
7617.62 874
7618.44 830
7619.26 881
7620.09 818
7620.91 789
7621.73 816
7622.56 867
7623.38 853
7624.21 812
7625.03 824
7625.85 794
7626.68 889
7627.50 917
7628.33 857
7629.15 925
7629.98 939
7630.80 1003
7631.62 957
7632.45 900
7633.27 887
7634.10 898
7634.92 845
7635.75 780
7636.57 763
7637.40 734
7638.22 695
7639.05 757
7639.87 707
7640.70 686
7641.52 734
7642.35 682
7643.17 784
7644.00 786
7644.82 718
7645.65 763
7646.47 762
7647.30 755
7648.12 666
7648.95 642
7649.77 738
7650.60 771
7651.42 722
7652.25 718
7653.07 655
7653.90 677
7654.73 731
7655.55 688
7656.38 676
7657.20 678
7658.03 725
7658.85 685
7659.68 696
7660.51 743
7661.33 740
7662.16 721
7662.98 716
7663.81 649
7664.64 703
7665.46 701
7666.29 687
7667.12 627
7667.94 704
7668.77 798
7669.59 783
7670.42 701
7671.25 650
7672.07 688
7672.90 725
7673.73 635
7674.55 661
7675.38 630
7676.21 716
7677.03 659
7677.86 699
7678.69 708
7679.52 657
7680.34 611
7681.17 727
7682.00 671
7682.82 701
7683.65 708
7684.48 693
7685.31 632
7686.13 652
7686.96 698
7687.79 648
7688.62 607
7689.44 678
7690.27 676
7691.10 646
7691.93 633
7692.75 634
7693.58 665
7694.41 741
7695.24 677
7696.07 674
7696.89 687
7697.72 610
7698.55 660
7699.38 688
7700.21 712
7701.03 733
7701.86 707
7702.69 695
7703.52 667
7704.35 706
7705.17 618
7706.00 690
7706.83 740
7707.66 700
7708.49 698
7709.32 768
7710.15 718
7710.97 625
7711.80 618
7712.63 597
7713.46 655
7714.29 657
7715.12 614
7715.95 626
7716.78 674
7717.61 640
7718.44 706
7719.26 687
7720.09 624
7720.92 616
7721.75 634
7722.58 694
7723.41 640
7724.24 643
7725.07 651
7725.90 665
7726.73 655
7727.56 572
7728.39 573
7729.22 618
7730.05 672
7730.88 668
7731.71 722
7732.54 650
7733.37 711
7734.20 623
7735.03 634
7735.86 633
7736.69 683
7737.52 701
7738.35 658
7739.18 618
7740.01 593
7740.84 679
7741.67 680
7742.50 696
7743.33 626
7744.16 673
7744.99 661
7745.82 762
7746.65 799
7747.48 794
7748.31 794
7749.14 734
7749.97 685
7750.80 713
7751.64 711
7752.47 673
7753.30 699
7754.13 733
7754.96 709
7755.79 644
7756.62 694
7757.45 707
7758.28 628
7759.12 633
7759.95 643
7760.78 628
7761.61 592
7762.44 568
7763.27 584
7764.10 610
7764.94 637
7765.77 611
7766.60 598
7767.43 633
7768.26 584
7769.09 599
7769.93 577
7770.76 563
7771.59 601
7772.42 658
7773.25 694
7774.09 658
7774.92 621
7775.75 670
7776.58 690
7777.41 613
7778.25 570
7779.08 664
7779.91 627
7780.74 651
7781.58 676
7782.41 627
7783.24 739
7784.07 718
7784.91 721
7785.74 676
7786.57 669
7787.41 704
7788.24 713
7789.07 667
7789.90 628
7790.74 691
7791.57 695
7792.40 727
7793.24 636
7794.07 699
7794.90 760
7795.74 777
7796.57 719
7797.40 636
7798.24 637
7799.07 739
7799.90 710
7800.74 818
7801.57 728
7802.40 727
7803.24 644
7804.07 742
7804.90 688
7805.74 707
7806.57 664
7807.41 712
7808.24 805
7809.07 732
7809.91 727
7810.74 797
7811.58 774
7812.41 771
7813.24 853
7814.08 896
7814.91 928
7815.75 908
7816.58 841
7817.42 942
7818.25 847
7819.09 853
7819.92 822
7820.75 778
7821.59 806
7822.42 865
7823.26 942
7824.09 912
7824.93 855
7825.76 851
7826.60 903
7827.43 977
7828.27 975
7829.10 814
7829.94 890
7830.77 852
7831.61 885
7832.44 849
7833.28 900
7834.11 934
7834.95 888
7835.78 837
7836.62 840
7837.46 822
7838.29 822
7839.13 848
7839.96 832
7840.80 819
7841.63 699
7842.47 812
7843.31 756
7844.14 818
7844.98 745
7845.81 710
7846.65 721
7847.48 808
7848.32 773
7849.16 764
7849.99 794
7850.83 808
7851.67 747
7852.50 709
7853.34 725
7854.17 757
7855.01 821
7855.85 798
7856.68 742
7857.52 700
7858.36 834
7859.19 914
7860.03 752
7860.87 809
7861.70 708
7862.54 768
7863.38 794
7864.21 715
7865.05 728
7865.89 754
7866.73 731
7867.56 720
7868.40 852
7869.24 777
7870.07 817
7870.91 842
7871.75 772
7872.59 769
7873.42 850
7874.26 876
7875.10 843
7875.94 893
7876.77 880
7877.61 915
7878.45 883
7879.29 922
7880.12 905
7880.96 861
7881.80 889
7882.64 836
7883.48 809
7884.31 838
7885.15 917
7885.99 943
7886.83 897
7887.67 880
7888.50 917
7889.34 986
7890.18 924
7891.02 849
7891.86 868
7892.70 903
7893.53 856
7894.37 824
7895.21 845
7896.05 879
7896.89 879
7897.73 805
7898.57 818
7899.41 858
7900.24 946
7901.08 929
7901.92 888
7902.76 778
7903.60 781
7904.44 738
7905.28 780
7906.12 777
7906.96 765
7907.80 754
7908.63 778
7909.47 707
7910.31 745
7911.15 770
7911.99 801
7912.83 851
7913.67 968
7914.51 1042
7915.35 952
7916.19 1132
7917.03 1095
7917.87 1001
7918.71 1076
7919.55 1036
7920.39 970
7921.23 927
7922.07 910
7922.91 883
7923.75 885
7924.59 784
7925.43 766
7926.27 730
7927.11 703
7927.95 717
7928.79 706
7929.63 710
7930.47 741
7931.31 683
7932.15 701
7932.99 723
7933.83 685
7934.67 708
7935.52 712
7936.36 697
7937.20 718
7938.04 646
7938.88 635
7939.72 709
7940.56 703
7941.40 707
7942.24 678
7943.08 726
7943.92 715
7944.77 732
7945.61 721
7946.45 753
7947.29 761
7948.13 744
7948.97 743
7949.81 759
7950.66 843
7951.50 811
7952.34 701
7953.18 737
7954.02 701
7954.86 708
7955.71 773
7956.55 699
7957.39 709
7958.23 706
7959.07 737
7959.92 741
7960.76 718
7961.60 721
7962.44 681
7963.28 648
7964.13 754
7964.97 704
7965.81 692
7966.65 782
7967.50 748
7968.34 722
7969.18 785
7970.02 738
7970.87 668
7971.71 682
7972.55 673
7973.39 640
7974.24 637
7975.08 649
7975.92 687
7976.76 584
7977.61 634
7978.45 697
7979.29 702
7980.14 679
7980.98 660
7981.82 652
7982.67 731
7983.51 645
7984.35 649
7985.20 644
7986.04 589
7986.88 625
7987.73 680
7988.57 631
7989.41 680
7990.26 678
7991.10 657
7991.94 643
7992.79 621
7993.63 599
7994.48 560
7995.32 614
7996.16 648
7997.01 593
7997.85 540
7998.70 601
7999.54 627
8000.38 613
8001.23 657
8002.07 578
8002.92 582
8003.76 609
8004.61 592
8005.45 595
8006.29 639
8007.14 656
8007.98 649
8008.83 623
8009.67 620
8010.52 650
8011.36 664
8012.21 621
8013.05 649
8013.90 687
8014.74 659
8015.59 618
8016.43 603
8017.28 554
8018.12 589
8018.97 571
8019.81 592
8020.66 548
8021.50 533
8022.35 585
8023.19 622
8024.04 615
8024.88 589
8025.73 580
8026.57 557
8027.42 612
8028.27 608
8029.11 563
8029.96 599
8030.80 586
8031.65 579
8032.49 570
8033.34 529
8034.19 515
8035.03 587
8035.88 539
8036.72 558
8037.57 672
8038.42 598
8039.26 588
8040.11 556
8040.96 552
8041.80 573
8042.65 536
8043.49 551
8044.34 584
8045.19 531
8046.03 567
8046.88 612
8047.73 617
8048.57 557
8049.42 584
8050.27 590
8051.11 595
8051.96 548
8052.81 563
8053.66 585
8054.50 547
8055.35 529
8056.20 606
8057.04 603
8057.89 594
8058.74 572
8059.59 506
8060.43 509
8061.28 572
8062.13 577
8062.97 495
8063.82 541
8064.67 555
8065.52 505
8066.37 535
8067.21 549
8068.06 582
8068.91 494
8069.76 487
8070.60 518
8071.45 537
8072.30 586
8073.15 504
8074.00 509
8074.84 563
8075.69 560
8076.54 570
8077.39 531
8078.24 562
8079.08 551
8079.93 517
8080.78 487
8081.63 515
8082.48 548
8083.33 546
8084.18 594
8085.02 550
8085.87 563
8086.72 597
8087.57 588
8088.42 558
8089.27 530
8090.12 553
8090.97 572
8091.81 579
8092.66 539
8093.51 558
8094.36 563
8095.21 520
8096.06 494
8096.91 530
8097.76 476
8098.61 548
8099.46 564
8100.31 539
8101.16 502
8102.01 482
8102.86 555
8103.71 500
8104.55 483
8105.40 464
8106.25 539
8107.10 491
8107.95 464
8108.80 438
8109.65 518
8110.50 545
8111.35 497
8112.20 547
8113.05 557
8113.90 550
8114.75 522
8115.60 519
8116.45 472
8117.30 472
8118.16 588
8119.01 603
8119.86 530
8120.71 605
8121.56 544
8122.41 526
8123.26 569
8124.11 585
8124.96 523
8125.81 501
8126.66 506
8127.51 461
8128.36 454
8129.21 537
8130.06 579
8130.92 507
8131.77 504
8132.62 541
8133.47 536
8134.32 575
8135.17 558
8136.02 556
8136.87 608
8137.73 519
8138.58 566
8139.43 563
8140.28 593
8141.13 554
8141.98 597
8142.83 520
8143.69 634
8144.54 615
8145.39 594
8146.24 573
8147.09 542
8147.95 553
8148.80 587
8149.65 555
8150.50 542
8151.35 533
8152.21 528
8153.06 565
8153.91 696
8154.76 664
8155.61 621
8156.47 634
8157.32 636
8158.17 569
8159.02 531
8159.88 567
8160.73 550
8161.58 536
8162.44 527
8163.29 483
8164.14 499
8164.99 560
8165.85 555
8166.70 530
8167.55 528
8168.41 560
8169.26 512
8170.11 538
8170.96 501
8171.82 527
8172.67 556
8173.52 524
8174.38 552
8175.23 497
8176.08 497
8176.94 450
8177.79 485
8178.64 456
8179.50 487
8180.35 495
8181.21 539
8182.06 584
8182.91 548
8183.77 522
8184.62 531
8185.47 509
8186.33 496
8187.18 510
8188.04 497
8188.89 505
8189.74 551
8190.60 501
8191.45 513
8192.31 474
8193.16 452
8194.02 503
8194.87 468
8195.72 525
8196.58 538
8197.43 474
8198.29 441
8199.14 514
8200.00 526
8200.85 526
8201.71 485
8202.56 529
8203.42 536
8204.27 561
8205.13 553
8205.98 536
8206.84 516
8207.69 521
8208.55 479
8209.40 500
8210.26 453
8211.11 436
8211.97 515
8212.82 506
8213.68 476
8214.53 495
8215.39 513
8216.24 548
8217.10 531
8217.96 543
8218.81 532
8219.67 522
8220.52 608
8221.38 558
8222.23 532
8223.09 534
8223.95 536
8224.80 526
8225.66 553
8226.51 533
8227.37 516
8228.23 558
8229.08 619
8229.94 566
8230.79 568
8231.65 530
8232.51 547
8233.36 602
8234.22 573
8235.08 603
8235.93 490
8236.79 473
8237.65 573
8238.50 492
8239.36 462
8240.22 459
8241.07 568
8241.93 548
8242.79 512
8243.64 504
8244.50 531
8245.36 499
8246.21 514
8247.07 498
8247.93 505
8248.79 506
8249.64 549
8250.50 520
8251.36 530
8252.22 498
8253.07 568
8253.93 511
8254.79 480
8255.65 502
8256.50 505
8257.36 558
8258.22 522
8259.08 529
8259.93 528
8260.79 521
8261.65 514
8262.51 522
8263.37 494
8264.22 525
8265.08 528
8265.94 504
8266.80 474
8267.66 507
8268.51 517
8269.37 534
8270.23 478
8271.09 441
8271.95 503
8272.81 497
8273.66 477
8274.52 526
8275.38 501
8276.24 519
8277.10 532
8277.96 543
8278.82 519
8279.67 498
8280.53 460
8281.39 512
8282.25 519
8283.11 515
8283.97 527
8284.83 559
8285.69 581
8286.55 528
8287.41 483
8288.27 555
8289.12 569
8289.98 585
8290.84 527
8291.70 566
8292.56 570
8293.42 598
8294.28 577
8295.14 601
8296.00 553
8296.86 606
8297.72 550
8298.58 565
8299.44 514
8300.30 571
8301.16 561
8302.02 593
8302.88 587
8303.74 548
8304.60 601
8305.46 543
8306.32 475
8307.18 516
8308.04 520
8308.90 514
8309.76 532
8310.62 548
8311.48 542
8312.34 541
8313.20 555
8314.06 593
8314.92 592
8315.78 578
8316.65 555
8317.51 565
8318.37 545
8319.23 490
8320.09 582
8320.95 566
8321.81 534
8322.67 547
8323.53 574
8324.39 537
8325.26 533
8326.12 513
8326.98 555
8327.84 542
8328.70 570
8329.56 553
8330.42 543
8331.28 541
8332.15 540
8333.01 498
8333.87 511
8334.73 546
8335.59 556
8336.45 581
8337.32 555
8338.18 557
8339.04 563
8339.90 558
8340.76 574
8341.63 528
8342.49 564
8343.35 548
8344.21 564
8345.07 574
8345.94 557
8346.80 496
8347.66 547
8348.52 544
8349.39 537
8350.25 570
8351.11 597
8351.97 603
8352.84 585
8353.70 512
8354.56 516
8355.42 592
8356.29 540
8357.15 589
8358.01 594
8358.88 604
8359.74 620
8360.60 676
8361.46 655
8362.33 569
8363.19 622
8364.05 635
8364.92 601
8365.78 614
8366.64 642
8367.51 585
8368.37 548
8369.23 592
8370.10 575
8370.96 584
8371.82 593
8372.69 616
8373.55 629
8374.42 598
8375.28 628
8376.14 571
8377.01 618
8377.87 625
8378.73 602
8379.60 620
8380.46 697
8381.33 662
8382.19 696
8383.06 647
8383.92 651
8384.78 635
8385.65 621
8386.51 697
8387.38 644
8388.24 639
8389.11 690
8389.97 633
8390.83 669
8391.70 591
8392.56 633
8393.43 695
8394.29 684
8395.16 652
8396.02 666
8396.89 646
8397.75 624
8398.62 635
8399.48 716
8400.35 693
8401.21 687
8402.08 705
8402.94 705
8403.81 767
8404.67 787
8405.54 684
8406.40 679
8407.27 667
8408.14 693
8409.00 720
8409.87 725
8410.73 754
8411.60 826
8412.46 832
8413.33 879
8414.19 786
8415.06 710
8415.93 757
8416.79 850
8417.66 817
8418.52 758
8419.39 810
8420.26 871
8421.12 876
8421.99 906
8422.85 838
8423.72 873
8424.59 937
8425.45 934
8426.32 914
8427.19 807
8428.05 866
8428.92 902
8429.79 873
8430.65 946
8431.52 951
8432.39 1017
8433.25 1059
8434.12 987
8434.99 943
8435.85 994
8436.72 1118
8437.59 1118
8438.45 1077
8439.32 1118
8440.19 1156
8441.06 1245
8441.92 1333
8442.79 1287
8443.66 1175
8444.52 1163
8445.39 1186
8446.26 1178
8447.13 1179
8447.99 1131
8448.86 1203
8449.73 1295
8450.60 1250
8451.47 1339
8452.33 1326
8453.20 1527
8454.07 1632
8454.94 1807
8455.80 1882
8456.67 1847
8457.54 1816
8458.41 1821
8459.28 1814
8460.14 1589
8461.01 1436
8461.88 1530
8462.75 1421
8463.62 1369
8464.49 1444
8465.35 1633
8466.22 1750
8467.09 2001
8467.96 2393
8468.83 2589
8469.70 2676
8470.57 2703
8471.43 2621
8472.30 2493
8473.17 2186
8474.04 2038
8474.91 1802
8475.78 1459
8476.65 1220
8477.52 1209
8478.39 1114
8479.25 986
8480.12 1013
8480.99 1036
8481.86 1024
8482.73 954
8483.60 925
8484.47 944
8485.34 955
8486.21 937
8487.08 905
8487.95 938
8488.82 931
8489.69 878
8490.56 886
8491.43 890
8492.30 985
8493.17 965
8494.04 934
8494.91 896
8495.78 954
8496.65 901
8497.52 896
8498.39 901
8499.26 972
8500.13 946
8501.00 891
8501.87 949
8502.74 985
8503.61 991
8504.48 952
8505.35 964
8506.22 1035
8507.09 1014
8507.96 1031
8508.83 1043
8509.70 989
8510.57 1073
8511.44 1052
8512.31 1053
8513.19 1040
8514.06 1002
8514.93 999
8515.80 948
8516.67 924
8517.54 881
8518.41 868
8519.28 877
8520.15 914
8521.03 988
8521.90 938
8522.77 923
8523.64 1022
8524.51 1015
8525.38 972
8526.25 971
8527.13 960
8528.00 987
8528.87 987
8529.74 1067
8530.61 1073
8531.48 1014
8532.36 1083
8533.23 1075
8534.10 1023
8534.97 970
8535.84 1032
8536.72 1025
8537.59 975
8538.46 950
8539.33 1005
8540.20 1030
8541.08 974
8541.95 1008
8542.82 1072
8543.69 1013
8544.57 916
8545.44 1036
8546.31 1070
8547.18 956
8548.06 991
8548.93 1001
8549.80 964
8550.67 1063
8551.55 1103
8552.42 1091
8553.29 1083
8554.17 1127
8555.04 1034
8555.91 991
8556.79 1002
8557.66 996
8558.53 972
8559.41 933
8560.28 890
8561.15 932
8562.03 896
8562.90 865
8563.77 859
8564.65 889
8565.52 866
8566.39 818
8567.27 878
8568.14 861
8569.01 863
8569.89 840
8570.76 863
8571.64 869
8572.51 868
8573.38 818
8574.26 858
8575.13 808
8576.01 861
8576.88 829
8577.75 844
8578.63 799
8579.50 876
8580.38 828
8581.25 843
8582.12 900
8583.00 808
8583.87 800
8584.75 829
8585.62 923
8586.50 962
8587.37 888
8588.25 823
8589.12 782
8590.00 832
8590.87 885
8591.75 839
8592.62 860
8593.50 857
8594.37 850
8595.25 841
8596.12 869
8597.00 836
8597.87 832
8598.75 811
8599.62 821
8600.50 882
8601.37 913
8602.25 871
8603.12 898
8604.00 915
8604.87 884
8605.75 953
8606.63 950
8607.50 934
8608.38 952
8609.25 955
8610.13 957
8611.01 928
8611.88 991
8612.76 961
8613.63 921
8614.51 922
8615.39 943
8616.26 1037
8617.14 977
8618.01 877
8618.89 930
8619.77 966
8620.64 951
8621.52 935
8622.40 933
8623.27 1004
8624.15 1056
8625.03 1036
8625.90 1052
8626.78 997
8627.66 1160
8628.53 1146
8629.41 1119
8630.29 1211
8631.16 1032
8632.04 1044
8632.92 1123
8633.79 1137
8634.67 1131
8635.55 1106
8636.42 1112
8637.30 1144
8638.18 1203
8639.06 1158
8639.93 1204
8640.81 1271
8641.69 1249
8642.57 1206
8643.44 1148
8644.32 1202
8645.20 1328
8646.08 1260
8646.95 1291
8647.83 1254
8648.71 1298
8649.59 1304
8650.47 1357
8651.34 1328
8652.22 1246
8653.10 1319
8653.98 1293
8654.86 1314
8655.73 1381
8656.61 1415
8657.49 1325
8658.37 1356
8659.25 1446
8660.13 1472
8661.00 1355
8661.88 1384
8662.76 1395
8663.64 1449
8664.52 1375
8665.40 1286
8666.27 1345
8667.15 1427
8668.03 1473
8668.91 1598
8669.79 1706
8670.67 1865
8671.55 1968
8672.43 2075
8673.31 2222
8674.19 2127
8675.06 2148
8675.94 2202
8676.82 2032
8677.70 2064
8678.58 1876
8679.46 1885
8680.34 1770
8681.22 1566
8682.10 1480
8682.98 1455
8683.86 1508
8684.74 1600
8685.62 1733
8686.50 1826
8687.38 1945
8688.26 2056
8689.14 2413
8690.02 2722
8690.90 3025
8691.78 3354
8692.66 3322
8693.54 3293
8694.42 3210
8695.30 2825
8696.18 2382
8697.06 2129
8697.94 1957
8698.82 1810
8699.70 1701
8700.58 1452
8701.46 1449
8702.34 1526
8703.22 1451
8704.10 1373
8704.98 1216
8705.86 1233
8706.74 1214
8707.62 1094
8708.50 1107
8709.39 1173
8710.27 1110
8711.15 1018
8712.03 985
8712.91 1015
8713.79 1005
8714.67 1003
8715.55 939
8716.43 989
8717.32 958
8718.20 1011
8719.08 1059
8719.96 933
8720.84 868
8721.72 933
8722.60 966
8723.49 942
8724.37 1006
8725.25 992
8726.13 1018
8727.01 1040
8727.89 1080
8728.78 1115
8729.66 1086
8730.54 1157
8731.42 1094
8732.30 1039
8733.19 1026
8734.07 1099
8734.95 969
8735.83 991
8736.71 969
8737.60 927
8738.48 905
8739.36 920
8740.24 987
8741.13 991
8742.01 969
8742.89 862
8743.77 923
8744.66 967
8745.54 888
8746.42 928
8747.31 972
8748.19 986
8749.07 897
8749.95 857
8750.84 926
8751.72 984
8752.60 1011
8753.49 968
8754.37 934
8755.25 957
8756.14 1053
8757.02 930
8757.90 964
8758.79 940
8759.67 933
8760.55 981
8761.44 953
8762.32 995
8763.20 898
8764.09 910
8764.97 917
8765.85 930
8766.74 836
8767.62 895
8768.51 918
8769.39 915
8770.27 913
8771.16 925
8772.04 861
8772.93 843
8773.81 802
8774.69 840
8775.58 867
8776.46 878
8777.35 898
8778.23 775
8779.12 795
8780.00 728
8780.88 744
8781.77 789
8782.65 757
8783.54 777
8784.42 724
8785.31 761
8786.19 761
8787.08 772
8787.96 773
8788.85 757
8789.73 670
8790.62 744
8791.50 744
8792.39 747
8793.27 755
8794.16 754
8795.04 712
8795.93 757
8796.81 680
8797.70 707
8798.58 689
8799.47 640
8800.35 708
8801.24 659
8802.13 662
8803.01 753
8803.90 689
8804.78 684
8805.67 612
8806.55 706
8807.44 684
8808.33 694
8809.21 615
8810.10 665
8810.98 675
8811.87 656
8812.76 704
8813.64 660
8814.53 651
8815.41 605
8816.30 571
8817.19 570
8818.07 597
8818.96 595
8819.85 553
8820.73 625
8821.62 647
8822.51 583
8823.39 581
8824.28 626
8825.17 585
8826.05 596
8826.94 590
8827.83 571
8828.71 623
8829.60 652
8830.49 633
8831.37 624
8832.26 644
8833.15 634
8834.04 556
8834.92 559
8835.81 593
8836.70 668
8837.58 646
8838.47 634
8839.36 515
8840.25 591
8841.13 607
8842.02 587
8842.91 619
8843.80 583
8844.69 618
8845.57 615
8846.46 528
8847.35 549
8848.24 546
8849.12 517
8850.01 552
8850.90 519
8851.79 563
8852.68 557
8853.56 521
8854.45 484
8855.34 469
8856.23 550
8857.12 567
8858.01 560
8858.89 502
8859.78 503
8860.67 494
8861.56 495
8862.45 487
8863.34 575
8864.23 537
8865.12 499
8866.00 462
8866.89 470
8867.78 519
8868.67 543
8869.56 532
8870.45 496
8871.34 491
8872.23 488
8873.12 431
8874.00 473
8874.89 515
8875.78 481
8876.67 473
8877.56 465
8878.45 457
8879.34 518
8880.23 535
8881.12 504
8882.01 478
8882.90 524
8883.79 505
8884.68 501
8885.57 471
8886.46 491
8887.35 485
8888.24 456
8889.13 478
8890.02 462
8890.91 463
8891.80 460
8892.69 511
8893.58 512
8894.47 488
8895.36 479
8896.25 488
8897.14 494
8898.03 567
8898.92 554
8899.81 506
8900.70 480
8901.59 538
8902.48 485
8903.37 417
8904.26 458
8905.15 422
8906.05 437
8906.94 427
8907.83 427
8908.72 450
8909.61 467
8910.50 449
8911.39 444
8912.28 467
8913.17 457
8914.06 510
8914.96 460
8915.85 464
8916.74 517
8917.63 489
8918.52 501
8919.41 491
8920.30 487
8921.20 480
8922.09 516
8922.98 452
8923.87 413
8924.76 432
8925.65 481
8926.55 444
8927.44 441
8928.33 465
8929.22 465
8930.11 450
8931.01 473
8931.90 431
8932.79 440
8933.68 408
8934.57 446
8935.47 466
8936.36 458
8937.25 441
8938.14 416
8939.04 450
8939.93 444
8940.82 419
8941.71 434
8942.61 446
8943.50 448
8944.39 475
8945.28 412
8946.18 414
8947.07 455
8947.96 443
8948.86 432
8949.75 457
8950.64 456
8951.54 487
8952.43 517
8953.32 513
8954.21 467
8955.11 398
8956.00 434
8956.89 417
8957.79 450
8958.68 438
8959.57 415
8960.47 428
8961.36 476
8962.26 427
8963.15 438
8964.04 424
8964.94 423
8965.83 468
8966.72 462
8967.62 455
8968.51 488
8969.41 445
8970.30 416
8971.19 400
8972.09 463
8972.98 462
8973.88 459
8974.77 401
8975.67 419
8976.56 453
8977.45 479
8978.35 442
8979.24 426
8980.14 452
8981.03 432
8981.93 439
8982.82 432
8983.72 433
8984.61 450
8985.51 442
8986.40 472
8987.29 398
8988.19 465
8989.08 400
8989.98 385
8990.87 448
8991.77 510
8992.66 396
8993.56 429
8994.46 448
8995.35 395
8996.25 375
8997.14 402
8998.04 405
8998.93 382
8999.83 427
9000.72 401
9001.62 395
9002.51 430
9003.41 438
9004.31 440
9005.20 415
9006.10 482
9006.99 435
9007.89 416
9008.78 413
9009.68 408
9010.58 405
9011.47 418
9012.37 407
9013.27 428
9014.16 412
9015.06 452
9015.95 395
9016.85 436
9017.75 414
9018.64 394
9019.54 419
9020.44 396
9021.33 436
9022.23 369
9023.13 416
9024.02 456
9024.92 413
9025.82 404
9026.71 427
9027.61 433
9028.51 404
9029.40 402
9030.30 383
9031.20 380
9032.09 449
9032.99 461
9033.89 433
9034.79 392
9035.68 392
9036.58 425
9037.48 418
9038.38 432
9039.27 460
9040.17 461
9041.07 411
9041.97 388
9042.86 441
9043.76 425
9044.66 397
9045.56 370
9046.45 421
9047.35 428
9048.25 426
9049.15 414
9050.05 423
9050.94 436
9051.84 419
9052.74 445
9053.64 444
9054.54 448
9055.44 464
9056.33 415
9057.23 383
9058.13 432
9059.03 460
9059.93 426
9060.83 426
9061.72 434
9062.62 438
9063.52 464
9064.42 465
9065.32 352
9066.22 424
9067.12 491
9068.02 435
9068.91 439
9069.81 481
9070.71 466
9071.61 413
9072.51 410
9073.41 416
9074.31 466
9075.21 436
9076.11 421
9077.01 442
9077.91 452
9078.81 431
9079.71 466
9080.60 458
9081.50 422
9082.40 394
9083.30 438
9084.20 435
9085.10 425
9086.00 458
9086.90 472
9087.80 452
9088.70 437
9089.60 449
9090.50 435
9091.40 460
9092.30 450
9093.20 462
9094.10 389
9095.00 422
9095.90 426
9096.80 447
9097.70 456
9098.60 442
9099.50 410
9100.41 388
9101.31 391
9102.21 434
9103.11 425
9104.01 427
9104.91 373
9105.81 395
9106.71 461
9107.61 424
9108.51 440
9109.41 435
9110.31 396
9111.21 434
9112.12 421
9113.02 398
9113.92 379
9114.82 416
9115.72 399
9116.62 407
9117.52 401
9118.42 379
9119.33 401
9120.23 369
9121.13 410
9122.03 416
9122.93 467
9123.83 490
9124.74 454
9125.64 431
9126.54 412
9127.44 389
9128.34 446
9129.24 439
9130.15 414
9131.05 429
9131.95 414
9132.85 468
9133.75 400
9134.66 415
9135.56 431
9136.46 434
9137.36 429
9138.27 416
9139.17 402
9140.07 442
9140.97 464
9141.88 421
9142.78 392
9143.68 440
9144.58 424
9145.49 391
9146.39 418
9147.29 427
9148.20 455
9149.10 476
9150.00 427
9150.90 417
9151.81 448
9152.71 423
9153.61 404
9154.52 398
9155.42 421
9156.32 390
9157.23 396
9158.13 405
9159.03 415
9159.94 435
9160.84 419
9161.74 447
9162.65 426
9163.55 430
9164.45 427
9165.36 511
9166.26 486
9167.17 436
9168.07 440
9168.97 391
9169.88 379
9170.78 368
9171.69 394
9172.59 408
9173.49 417
9174.40 411
9175.30 422
9176.21 411
9177.11 449
9178.01 447
9178.92 416
9179.82 410
9180.73 448
9181.63 441
9182.54 479
9183.44 458
9184.35 436
9185.25 442
9186.16 447
9187.06 418
9187.97 387
9188.87 401
9189.78 452
9190.68 424
9191.59 397
9192.49 448
9193.40 429
9194.30 386
9195.21 426
9196.11 447
9197.02 467
9197.92 513
9198.83 422
9199.73 449
9200.64 482
9201.54 480
9202.45 501
9203.35 475
9204.26 440
9205.17 418
9206.07 472
9206.98 454
9207.88 415
9208.79 443
9209.69 458
9210.60 463
9211.51 432
9212.41 367
9213.32 426
9214.22 426
9215.13 417
9216.04 386
9216.94 447
9217.85 503
9218.76 476
9219.66 436
9220.57 442
9221.48 495
9222.38 508
9223.29 482
9224.20 434
9225.10 397
9226.01 435
9226.92 424
9227.82 451
9228.73 438
9229.64 394
9230.54 352
9231.45 438
9232.36 395
9233.26 425
9234.17 415
9235.08 403
9235.99 386
9236.89 420
9237.80 461
9238.71 406
9239.61 384
9240.52 431
9241.43 466
9242.34 447
9243.24 458
9244.15 407
9245.06 419
9245.97 413
9246.88 378
9247.78 441
9248.69 419
9249.60 429
9250.51 418
9251.41 417
9252.32 386
9253.23 432
9254.14 418
9255.05 455
9255.96 465
9256.86 434
9257.77 397
9258.68 384
9259.59 402
9260.50 413
9261.41 439
9262.31 403
9263.22 434
9264.13 452
9265.04 387
9265.95 371
9266.86 422
9267.77 414
9268.67 445
9269.58 437
9270.49 497
9271.40 472
9272.31 408
9273.22 402
9274.13 354
9275.04 394
9275.95 382
9276.86 415
9277.76 426
9278.67 382
9279.58 395
9280.49 441
9281.40 436
9282.31 413
9283.22 449
9284.13 456
9285.04 434
9285.95 428
9286.86 415
9287.77 445
9288.68 460
9289.59 447
9290.50 467
9291.41 457
9292.32 495
9293.23 450
9294.14 424
9295.05 458
9295.96 550
9296.87 466
9297.78 453
9298.69 424
9299.60 475
9300.51 434
9301.42 470
9302.33 437
9303.24 428
9304.15 492
9305.06 431
9305.97 452
9306.88 452
9307.80 474
9308.71 546
9309.62 514
9310.53 489
9311.44 531
9312.35 484
9313.26 500
9314.17 474
9315.08 457
9315.99 443
9316.91 479
9317.82 508
9318.73 467
9319.64 455
9320.55 495
9321.46 480
9322.37 461
9323.28 424
9324.20 465
9325.11 477
9326.02 453
9326.93 467
9327.84 444
9328.75 410
9329.67 451
9330.58 443
9331.49 478
9332.40 468
9333.31 431
9334.23 405
9335.14 437
9336.05 442
9336.96 492
9337.87 410
9338.79 465
9339.70 422
9340.61 438
9341.52 377
9342.44 473
9343.35 528
9344.26 514
9345.17 499
9346.09 473
9347.00 433
9347.91 494
9348.82 448
9349.74 460
9350.65 446
9351.56 475
9352.48 471
9353.39 419
9354.30 479
9355.21 509
9356.13 477
9357.04 430
9357.95 408
9358.87 422
9359.78 440
9360.69 517
9361.61 447
9362.52 430
9363.43 445
9364.35 517
9365.26 536
9366.18 468
9367.09 478
9368.00 412
9368.92 468
9369.83 503
9370.74 476
9371.66 439
9372.57 450
9373.49 472
9374.40 468
9375.31 466
9376.23 467
9377.14 424
9378.06 462
9378.97 498
9379.88 458
9380.80 530
9381.71 447
9382.63 491
9383.54 536
9384.46 556
9385.37 542
9386.29 542
9387.20 484
9388.11 482
9389.03 508
9389.94 539
9390.86 557
9391.77 537
9392.69 553
9393.60 604
9394.52 537
9395.43 527
9396.35 528
9397.26 474
9398.18 527
9399.09 529
9400.01 538
9400.92 555
9401.84 493
9402.76 535
9403.67 524
9404.59 505
9405.50 516
9406.42 530
9407.33 533
9408.25 510
9409.16 532
9410.08 533
9411.00 525
9411.91 558
9412.83 584
9413.74 601
9414.66 559
9415.58 542
9416.49 561
9417.41 553
9418.32 548
9419.24 541
9420.16 557
9421.07 561
9421.99 553
9422.91 570
9423.82 648
9424.74 531
9425.65 499
9426.57 542
9427.49 593
9428.40 495
9429.32 550
9430.24 567
9431.15 541
9432.07 589
9432.99 618
9433.90 590
9434.82 574
9435.74 616
9436.66 594
9437.57 604
9438.49 586
9439.41 566
9440.32 598
9441.24 628
9442.16 639
9443.08 576
9443.99 573
9444.91 616
9445.83 572
9446.75 584
9447.66 629
9448.58 644
9449.50 648
9450.42 678
9451.33 719
9452.25 782
9453.17 797
9454.09 694
9455.01 670
9455.92 698
9456.84 666
9457.76 693
9458.68 616
9459.60 605
9460.51 523
9461.43 572
9462.35 596
9463.27 554
9464.19 551
9465.11 572
9466.02 547
9466.94 509
9467.86 578
9468.78 569
9469.70 579
9470.62 554
9471.54 613
9472.46 577
9473.37 552
9474.29 591
9475.21 588
9476.13 583
9477.05 616
9477.97 588
9478.89 626
9479.81 624
9480.73 619
9481.65 561
9482.56 593
9483.48 587
9484.40 618
9485.32 615
9486.24 617
9487.16 658
9488.08 660
9489.00 569
9489.92 598
9490.84 588
9491.76 601
9492.68 626
9493.60 635
9494.52 615
9495.44 584
9496.36 595
9497.28 588
9498.20 554
9499.12 681
9500.04 619
9500.96 631
9501.88 647
9502.80 594
9503.72 549
9504.64 575
9505.56 606
9506.48 587
9507.40 615
9508.32 667
9509.24 633
9510.16 603
9511.08 676
9512.00 702
9512.93 681
9513.85 703
9514.77 670
9515.69 734
9516.61 751
9517.53 658
9518.45 733
9519.37 742
9520.29 717
9521.21 692
9522.14 700
9523.06 693
9523.98 699
9524.90 668
9525.82 699
9526.74 677
9527.66 825
9528.59 862
9529.51 898
9530.43 967
9531.35 931
9532.27 1016
9533.19 978
9534.11 971
9535.04 925
9535.96 900
9536.88 875
9537.80 784
9538.72 771
9539.65 718
9540.57 702
9541.49 728
9542.41 712
9543.34 661
9544.26 695
9545.18 669
9546.10 677
9547.02 726
9547.95 645
9548.87 629
9549.79 675
9550.71 714
9551.64 650
9552.56 682
9553.48 730
9554.41 696
9555.33 647
9556.25 700
9557.17 719
9558.10 711
9559.02 693
9559.94 679
9560.87 644
9561.79 661
9562.71 654
9563.64 625
9564.56 672
9565.48 671
9566.41 716
9567.33 660
9568.25 735
9569.18 661
9570.10 690
9571.02 618
9571.95 672
9572.87 624
9573.79 628
9574.72 642
9575.64 625
9576.56 647
9577.49 652
9578.41 689
9579.34 674
9580.26 685
9581.18 683
9582.11 683
9583.03 631
9583.96 671
9584.88 690
9585.81 693
9586.73 647
9587.65 668
9588.58 652
9589.50 676
9590.43 734
9591.35 742
9592.28 679
9593.20 680
9594.13 739
9595.05 709
9595.98 779
9596.90 726
9597.83 698
9598.75 731
9599.68 672
9600.60 694
9601.53 645
9602.45 769
9603.38 788
9604.30 770
9605.23 760
9606.15 816
9607.08 773
9608.00 849
9608.93 793
9609.85 865
9610.78 813
9611.70 813
9612.63 752
9613.55 752
9614.48 803
9615.41 779
9616.33 764
9617.26 756
9618.18 762
9619.11 753
9620.04 800
9620.96 898
9621.89 763
9622.81 768
9623.74 754
9624.67 834
9625.59 856
9626.52 907
9627.44 825
9628.37 813
9629.30 830
9630.22 865
9631.15 885
9632.08 866
9633.00 823
9633.93 900
9634.86 858
9635.78 895
9636.71 1000
9637.64 1019
9638.56 938
9639.49 894
9640.42 930
9641.34 910
9642.27 928
9643.20 963
9644.13 949
9645.05 994
9645.98 967
9646.91 994
9647.83 1023
9648.76 1064
9649.69 1096
9650.62 1095
9651.54 1029
9652.47 1049
9653.40 977
9654.33 934
9655.25 981
9656.18 1033
9657.11 1023
9658.04 949
9658.96 819
9659.89 931
9660.82 926
9661.75 1000
9662.68 940
9663.60 951
9664.53 996
9665.46 982
9666.39 1002
9667.32 959
9668.25 933
9669.17 977
9670.10 992
9671.03 1024
9671.96 982
9672.89 990
9673.82 1008
9674.74 1022
9675.67 1078
9676.60 1018
9677.53 981
9678.46 1046
9679.39 1036
9680.32 1003
9681.25 1084
9682.17 1010
9683.10 1022
9684.03 1040
9684.96 1037
9685.89 1053
9686.82 1083
9687.75 1061
9688.68 1153
9689.61 1045
9690.54 1050
9691.47 978
9692.40 1077
9693.33 1154
9694.25 1158
9695.18 1094
9696.11 1211
9697.04 1224
9697.97 1264
9698.90 1268
9699.83 1154
9700.76 1183
9701.69 1149
9702.62 1158
9703.55 1130
9704.48 1125
9705.41 1006
9706.34 1048
9707.27 1021
9708.20 1052
9709.13 1082
9710.06 1043
9710.99 1104
9711.92 1096
9712.85 1134
9713.78 1222
9714.71 1159
9715.65 1246
9716.58 1230
9717.51 1173
9718.44 1119
9719.37 1076
9720.30 1045
9721.23 1071
9722.16 1044
9723.09 994
9724.02 957
9724.95 935
9725.88 951
9726.82 940
9727.75 970
9728.68 1028
9729.61 964
9730.54 975
9731.47 1024
9732.40 1050
9733.33 1021
9734.27 970
9735.20 963
9736.13 1057
9737.06 952
9737.99 893
9738.92 884
9739.86 883
9740.79 785
9741.72 819
9742.65 880
9743.58 872
9744.51 848
9745.45 845
9746.38 884
9747.31 857
9748.24 794
9749.17 821
9750.11 870
9751.04 855
9751.97 828
9752.90 821
9753.84 807
9754.77 806
9755.70 764
9756.63 783
9757.57 794
9758.50 800
9759.43 793
9760.36 814
9761.30 778
9762.23 797
9763.16 781
9764.09 774
9765.03 760
9765.96 793
9766.89 819
9767.83 870
9768.76 841
9769.69 754
9770.63 764
9771.56 751
9772.49 818
9773.43 837
9774.36 920
9775.29 853
9776.23 927
9777.16 924
9778.09 905
9779.03 863
9779.96 969
9780.89 938
9781.83 884
9782.76 877
9783.70 820
9784.63 794
9785.56 784
9786.50 781
9787.43 753
9788.37 786
9789.30 759
9790.23 735
9791.17 693
9792.10 707
9793.04 702
9793.97 711
9794.90 713
9795.84 721
9796.77 673
9797.71 670
9798.64 732
9799.58 716
9800.51 731
9801.45 728
9802.38 752
9803.32 684
9804.25 656
9805.19 641
9806.12 649
9807.05 645
9807.99 583
9808.92 653
9809.86 652
9810.80 609
9811.73 633
9812.67 632
9813.60 602
9814.54 582
9815.47 629
9816.41 632
9817.34 693
9818.28 632
9819.21 615
9820.15 661
9821.08 640
9822.02 655
9822.96 626
9823.89 551
9824.83 600
9825.76 584
9826.70 568
9827.63 634
9828.57 618
9829.51 598
9830.44 650
9831.38 616
9832.31 577
9833.25 577
9834.19 533
9835.12 566
9836.06 608
9837.00 579
9837.93 595
9838.87 641
9839.81 640
9840.74 568
9841.68 630
9842.61 581
9843.55 586
9844.49 595
9845.43 592
9846.36 600
9847.30 551
9848.24 560
9849.17 583
9850.11 584
9851.05 559
9851.98 568
9852.92 607
9853.86 526
9854.79 582
9855.73 629
9856.67 623
9857.61 581
9858.54 533
9859.48 581
9860.42 595
9861.36 605
9862.29 574
9863.23 542
9864.17 579
9865.11 570
9866.04 575
9866.98 566
9867.92 587
9868.86 576
9869.80 512
9870.73 513
9871.67 582
9872.61 605
9873.55 582
9874.49 509
9875.42 547
9876.36 549
9877.30 563
9878.24 500
9879.18 573
9880.12 640
9881.05 654
9881.99 556
9882.93 537
9883.87 615
9884.81 567
9885.75 553
9886.69 539
9887.63 660
9888.56 635
9889.50 555
9890.44 486
9891.38 492
9892.32 519
9893.26 512
9894.20 522
9895.14 572
9896.08 559
9897.02 510
9897.95 491
9898.89 533
9899.83 510
9900.77 542
9901.71 578
9902.65 535
9903.59 543
9904.53 535
9905.47 555
9906.41 554
9907.35 523
9908.29 550
9909.23 531
9910.17 510
9911.11 570
9912.05 549
9912.99 541
9913.93 577
9914.87 562
9915.81 501
9916.75 507
9917.69 514
9918.63 523
9919.57 566
9920.51 577
9921.45 545
9922.39 560
9923.33 598
9924.27 617
9925.21 644
9926.15 728
9927.09 754
9928.03 764
9928.97 742
9929.92 723
9930.86 607
9931.80 639
9932.74 600
9933.68 553
9934.62 510
9935.56 498
9936.50 544
9937.44 470
9938.38 476
9939.33 460
9940.27 457
9941.21 505
9942.15 488
9943.09 515
9944.03 516
9944.97 496
9945.92 451
9946.86 496
9947.80 468
9948.74 442
9949.68 457
9950.62 436
9951.57 443
9952.51 435
9953.45 437
9954.39 436
9955.33 447
9956.28 427
9957.22 399
9958.16 445
9959.10 473
9960.04 454
9960.99 437
9961.93 459
9962.87 477
9963.81 468
9964.76 468
9965.70 428
9966.64 486
9967.58 521
9968.53 483
9969.47 429
9970.41 432
9971.35 469
9972.30 426
9973.24 454
9974.18 470
9975.13 423
9976.07 458
9977.01 444
9977.95 439
9978.90 472
9979.84 495
9980.78 432
9981.73 447
9982.67 450
9983.61 492
9984.56 492
9985.50 428
9986.44 414
9987.39 471
9988.33 483
9989.27 485
9990.22 466
9991.16 451
9992.11 451
9993.05 501
9993.99 446
9994.94 432
9995.88 428
9996.82 474
9997.77 477
9998.71 463
9999.66 431
10000.60 412
10001.55 436
10002.49 437
10003.43 459
10004.38 412
10005.32 450
10006.27 493
10007.21 441
10008.16 440
10009.10 451
10010.04 441
10010.99 432
10011.93 477
10012.88 447
10013.82 443
10014.77 469
10015.71 415
10016.66 364
10017.60 424
10018.55 477
10019.49 427
10020.44 418
10021.38 460
10022.33 484
10023.27 402
10024.22 413
10025.16 432
10026.11 427
10027.05 359
10028.00 390
10028.95 432
10029.89 520
10030.84 443
10031.78 412
10032.73 409
10033.67 398
10034.62 476
10035.57 451
10036.51 445
10037.46 399
10038.40 396
10039.35 387
10040.30 404
10041.24 432
10042.19 465
10043.13 466
10044.08 452
10045.03 482
10045.97 447
10046.92 429
10047.86 359
10048.81 351
10049.76 400
10050.70 413
10051.65 412
10052.60 425
10053.54 446
10054.49 443
10055.44 442
10056.38 451
10057.33 407
10058.28 361
10059.22 414
10060.17 436
10061.12 415
10062.07 432
10063.01 404
10063.96 398
10064.91 412
10065.85 375
10066.80 334
10067.75 398
10068.70 396
10069.64 419
10070.59 383
10071.54 389
10072.49 406
10073.43 401
10074.38 386
10075.33 391
10076.28 382
10077.22 358
10078.17 377
10079.12 382
10080.07 458
10081.02 440
10081.96 455
10082.91 424
10083.86 421
10084.81 444
10085.76 403
10086.70 379
10087.65 405
10088.60 410
10089.55 407
10090.50 352
10091.45 389
10092.39 460
10093.34 418
10094.29 421
10095.24 361
10096.19 354
10097.14 377
10098.09 438
10099.03 390
10099.98 366
10100.93 389
10101.88 404
10102.83 458
10103.78 393
10104.73 383
10105.68 384
10106.63 362
10107.58 418
10108.53 444
10109.47 386
10110.42 402
10111.37 427
10112.32 414
10113.27 327
10114.22 394
10115.17 393
10116.12 413
10117.07 419
10118.02 415
10118.97 406
10119.92 447
10120.87 426
10121.82 380
10122.77 384
10123.72 407
10124.67 408
10125.62 364
10126.57 447
10127.52 429
10128.47 404
10129.42 414
10130.37 440
10131.32 455
10132.27 470
10133.22 411
10134.17 428
10135.12 429
10136.07 392
10137.02 407
10137.97 396
10138.92 462
10139.87 449
10140.83 471
10141.78 396
10142.73 460
10143.68 430
10144.63 384
10145.58 407
10146.53 422
10147.48 476
10148.43 439
10149.38 417
10150.34 416
10151.29 419
10152.24 394
10153.19 403
10154.14 441
10155.09 438
10156.04 457
10156.99 436
10157.95 454
10158.90 480
10159.85 415
10160.80 474
10161.75 477
10162.70 430
10163.66 472
10164.61 444
10165.56 436
10166.51 468
10167.46 447
10168.42 443
10169.37 461
10170.32 478
10171.27 478
10172.23 451
10173.18 484
10174.13 438
10175.08 429
10176.03 404
10176.99 440
10177.94 504
10178.89 496
10179.84 492
10180.80 492
10181.75 438
10182.70 466
10183.66 480
10184.61 500
10185.56 479
10186.51 439
10187.47 531
10188.42 508
10189.37 473
10190.33 496
10191.28 507
10192.23 578
10193.19 581
10194.14 493
10195.09 476
10196.05 482
10197.00 509
10197.95 532
10198.91 515
10199.86 483
10200.81 530
10201.77 500
10202.72 558
10203.67 615
10204.63 573
10205.58 580
10206.53 587
10207.49 623
10208.44 674
10209.40 592
10210.35 584
10211.30 581
10212.26 531
10213.21 537
10214.17 511
10215.12 475
10216.08 480
10217.03 472
10217.98 427
10218.94 511
10219.89 525
10220.85 505
10221.80 512
10222.76 502
10223.71 515
10224.67 434
10225.62 421
10226.58 427
10227.53 448
10228.49 449
10229.44 457
10230.40 489
10231.35 511
10232.31 471
10233.26 495
10234.22 609
10235.17 594
10236.13 616
10237.08 569
10238.04 527
10238.99 531
10239.95 492
10240.90 443
10241.86 524
10242.81 440
10243.77 403
10244.72 409
10245.68 411
10246.64 421
10247.59 421
10248.55 450
10249.50 464
10250.46 411
10251.42 382
10252.37 427
10253.33 461
10254.28 435
10255.24 380
10256.20 372
10257.15 456
10258.11 416
10259.06 441
10260.02 417
10260.98 408
10261.93 401
10262.89 417
10263.85 403
10264.80 393
10265.76 382
10266.72 415
10267.67 423
10268.63 374
10269.59 407
10270.54 401
10271.50 349
10272.46 370
10273.41 376
10274.37 400
10275.33 404
10276.29 399
10277.24 381
10278.20 341
10279.16 345
10280.11 403
10281.07 370
10282.03 368
10282.99 375
10283.94 394
10284.90 382
10285.86 382
10286.82 406
10287.77 360
10288.73 434
10289.69 389
10290.65 402
10291.61 414
10292.56 424
10293.52 410
10294.48 342
10295.44 353
10296.39 389
10297.35 380
10298.31 388
10299.27 412
10300.23 441
10301.19 392
10302.14 415
10303.10 382
10304.06 404
10305.02 374
10305.98 388
10306.94 391
10307.89 346
10308.85 359
10309.81 362
10310.77 373
10311.73 391
10312.69 403
10313.65 426
10314.61 374
10315.57 412
10316.52 378
10317.48 375
10318.44 366
10319.40 417
10320.36 343
10321.32 359
10322.28 371
10323.24 353
10324.20 387
10325.16 425
10326.12 408
10327.08 364
10328.04 406
10328.99 440
10329.95 416
10330.91 400
10331.87 410
10332.83 423
10333.79 402
10334.75 367
10335.71 386
10336.67 396
10337.63 364
10338.59 329
10339.55 320
10340.51 338
10341.47 335
10342.43 394
10343.39 365
10344.35 369
10345.31 392
10346.27 365
10347.23 328
10348.20 372
10349.16 384
10350.12 361
10351.08 380
10352.04 442
10353.00 349
10353.96 352
10354.92 332
10355.88 369
10356.84 359
10357.80 393
10358.76 417
10359.72 327
10360.69 348
10361.65 356
10362.61 366
10363.57 367
10364.53 353
10365.49 366
10366.45 370
10367.41 334
10368.38 383
10369.34 402
10370.30 452
10371.26 345
10372.22 327
10373.18 324
10374.14 314
10375.11 357
10376.07 354
10377.03 347
10377.99 357
10378.95 391
10379.92 351
10380.88 385
10381.84 360
10382.80 367
10383.76 385
10384.73 371
10385.69 356
10386.65 353
10387.61 365
10388.57 318
10389.54 347
10390.50 371
10391.46 306
10392.42 324
10393.39 357
10394.35 376
10395.31 340
10396.27 311
10397.24 350
10398.20 397
10399.16 348
10400.13 345
10401.09 334
10402.05 361
10403.02 398
10403.98 371
10404.94 340
10405.90 333
10406.87 324
10407.83 354
10408.79 361
10409.76 363
10410.72 333
10411.68 380
10412.65 375
10413.61 412
10414.57 368
10415.54 362
10416.50 408
10417.47 407
10418.43 481
10419.39 435
10420.36 419
10421.32 423
10422.28 404
10423.25 342
10424.21 391
10425.18 369
10426.14 305
10427.10 319
10428.07 381
10429.03 356
10430.00 323
10430.96 363
10431.93 324
10432.89 314
10433.85 331
10434.82 340
10435.78 331
10436.75 335
10437.71 327
10438.68 359
10439.64 376
10440.61 331
10441.57 386
10442.54 335
10443.50 301
10444.47 317
10445.43 352
10446.40 291
10447.36 281
10448.33 309
10449.29 319
10450.26 340
10451.22 334
10452.19 355
10453.15 350
10454.12 341
10455.08 329
10456.05 328
10457.01 302
10457.98 306
10458.95 360
10459.91 306
10460.88 304
10461.84 297
10462.81 343
10463.77 304
10464.74 346
10465.71 306
10466.67 341
10467.64 330
10468.60 334
10469.57 313
10470.54 314
10471.50 341
10472.47 334
10473.44 325
10474.40 291
10475.37 274
10476.33 340
10477.30 394
10478.27 351
10479.23 370
10480.20 358
10481.17 349
10482.13 380
10483.10 345
10484.07 359
10485.03 302
10486.00 291
10486.97 370
10487.93 383
10488.90 369
10489.87 359
10490.84 358
10491.80 364
10492.77 340
10493.74 315
10494.70 351
10495.67 354
10496.64 277
10497.61 370
10498.57 337
10499.54 347
10500.51 329
10501.48 338
10502.44 396
10503.41 352
10504.38 352
10505.35 380
10506.31 374
10507.28 372
10508.25 381
10509.22 346
10510.19 371
10511.15 301
10512.12 388
10513.09 368
10514.06 338
10515.03 352
10516.00 319
10516.96 384
10517.93 359
10518.90 323
10519.87 327
10520.84 342
10521.81 354
10522.77 331
10523.74 326
10524.71 357
10525.68 390
10526.65 275
10527.62 294
10528.59 335
10529.56 313
10530.52 345
10531.49 385
10532.46 332
10533.43 310
10534.40 342
10535.37 326
10536.34 296
10537.31 353
10538.28 389
10539.25 394
10540.22 389
10541.18 368
10542.15 327
10543.12 360
10544.09 397
10545.06 341
10546.03 366
10547.00 410
10547.97 388
10548.94 385
10549.91 339
10550.88 336
10551.85 358
10552.82 335
10553.79 334
10554.76 361
10555.73 359
10556.70 399
10557.67 390
10558.64 380
10559.61 382
10560.58 389
10561.55 461
10562.52 444
10563.49 431
10564.46 435
10565.43 388
10566.40 381
10567.38 408
10568.35 414
10569.32 379
10570.29 354
10571.26 342
10572.23 322
10573.20 321
10574.17 358
10575.14 352
10576.11 350
10577.08 362
10578.06 333
10579.03 376
10580.00 349
10580.97 358
10581.94 380
10582.91 363
10583.88 391
10584.85 433
10585.83 397
10586.80 358
10587.77 376
10588.74 400
10589.71 428
10590.68 392
10591.66 323
10592.63 350
10593.60 369
10594.57 385
10595.54 391
10596.51 423
10597.49 371
10598.46 385
10599.43 381
10600.40 338
10601.37 406
10602.35 392
10603.32 366
10604.29 366
10605.26 343
10606.24 334
10607.21 310
10608.18 312
10609.15 332
10610.13 318
10611.10 350
10612.07 391
10613.04 394
10614.02 364
10614.99 384
10615.96 380
10616.94 387
10617.91 394
10618.88 370
10619.85 415
10620.83 356
10621.80 363
10622.77 388
10623.75 406
10624.72 376
10625.69 371
10626.67 374
10627.64 406
10628.61 349
10629.59 375
10630.56 387
10631.53 373
10632.51 375
10633.48 403
10634.46 394
10635.43 405
10636.40 382
10637.38 457
10638.35 525
10639.32 524
10640.30 539
10641.27 454
10642.25 463
10643.22 430
10644.19 420
10645.17 362
10646.14 336
10647.12 360
10648.09 353
10649.07 371
10650.04 338
10651.01 348
10651.99 355
10652.96 383
10653.94 368
10654.91 387
10655.89 339
10656.86 355
10657.84 367
10658.81 355
10659.79 372
10660.76 344
10661.74 355
10662.71 366
10663.69 374
10664.66 375
10665.64 380
10666.61 394
10667.59 337
10668.56 363
10669.54 353
10670.51 391
10671.49 354
10672.46 374
10673.44 429
10674.42 406
10675.39 381
10676.37 346
10677.34 334
10678.32 386
10679.29 349
10680.27 372
10681.25 420
10682.22 400
10683.20 349
10684.17 383
10685.15 385
10686.12 371
10687.10 333
10688.08 319
10689.05 353
10690.03 352
10691.01 409
10691.98 316
10692.96 356
10693.94 347
10694.91 355
10695.89 336
10696.86 344
10697.84 415
10698.82 393
10699.79 349
10700.77 366
10701.75 371
10702.72 324
10703.70 355
10704.68 338
10705.66 363
10706.63 355
10707.61 367
10708.59 366
10709.56 383
10710.54 374
10711.52 353
10712.50 358
10713.47 377
10714.45 348
10715.43 321
10716.41 359
10717.38 357
10718.36 351
10719.34 349
10720.32 355
10721.29 343
10722.27 329
10723.25 353
10724.23 352
10725.20 326
10726.18 359
10727.16 349
10728.14 349
10729.12 364
10730.09 389
10731.07 360
10732.05 338
10733.03 377
10734.01 388
10734.99 357
10735.96 360
10736.94 361
10737.92 336
10738.90 323
10739.88 396
10740.86 347
10741.83 330
10742.81 349
10743.79 367
10744.77 364
10745.75 320
10746.73 339
10747.71 375
10748.69 357
10749.67 341
10750.64 351
10751.62 362
10752.60 432
10753.58 368
10754.56 382
10755.54 380
10756.52 361
10757.50 363
10758.48 354
10759.46 351
10760.44 361
10761.42 369
10762.40 383
10763.38 331
10764.35 359
10765.33 365
10766.31 288
10767.29 320
10768.27 350
10769.25 388
10770.23 361
10771.21 364
10772.19 329
10773.17 370
10774.15 346
10775.13 375
10776.11 373
10777.09 368
10778.07 382
10779.05 369
10780.04 432
10781.02 440
10782.00 406
10782.98 373
10783.96 386
10784.94 364
10785.92 384
10786.90 336
10787.88 362
10788.86 401
10789.84 366
10790.82 414
10791.80 363
10792.78 385
10793.77 370
10794.75 374
10795.73 349
10796.71 365
10797.69 411
10798.67 357
10799.65 350
10800.63 376
10801.61 366
10802.60 342
10803.58 372
10804.56 396
10805.54 399
10806.52 355
10807.50 361
10808.49 391
10809.47 360
10810.45 366
10811.43 391
10812.41 372
10813.39 386
10814.38 366
10815.36 373
10816.34 385
10817.32 389
10818.30 348
10819.29 387
10820.27 385
10821.25 379
10822.23 374
10823.22 405
10824.20 407
10825.18 379
10826.16 435
10827.15 351
10828.13 379
10829.11 386
10830.09 331
10831.08 398
10832.06 400
10833.04 393
10834.02 394
10835.01 386
10835.99 388
10836.97 369
10837.96 360
10838.94 377
10839.92 408
10840.90 418
10841.89 372
10842.87 401
10843.85 389
10844.84 381
10845.82 395
10846.80 413
10847.79 408
10848.77 386
10849.76 395
10850.74 424
10851.72 426
10852.71 442
10853.69 436
10854.67 447
10855.66 441
10856.64 466
10857.62 460
10858.61 434
10859.59 449
10860.58 484
10861.56 454
10862.55 437
10863.53 450
10864.51 442
10865.50 492
10866.48 469
10867.47 465
10868.45 457
10869.44 512
10870.42 489
10871.40 411
10872.39 411
10873.37 460
10874.36 428
10875.34 456
10876.33 482
10877.31 463
10878.30 423
10879.28 441
10880.27 429
10881.25 458
10882.24 525
10883.22 517
10884.21 464
10885.19 469
10886.18 487
10887.16 544
10888.15 486
10889.13 487
10890.12 495
10891.10 551
10892.09 547
10893.07 527
10894.06 503
10895.05 537
10896.03 543
10897.02 516
10898.00 526
10898.99 529
10899.97 545
10900.96 509
10901.95 565
10902.93 538
10903.92 514
10904.90 509
10905.89 532
10906.88 531
10907.86 551
10908.85 507
10909.84 559
10910.82 572
10911.81 548
10912.79 601
10913.78 543
10914.77 574
10915.75 558
10916.74 595
10917.73 593
10918.71 580
10919.70 578
10920.69 581
10921.67 639
10922.66 603
10923.65 571
10924.63 599
10925.62 615
10926.61 615
10927.60 605
10928.58 569
10929.57 551
10930.56 553
10931.54 537
10932.53 576
10933.52 656
10934.51 620
10935.49 566
10936.48 545
10937.47 600
10938.46 600
10939.44 600
10940.43 623
10941.42 645
10942.41 655
10943.39 643
10944.38 653
10945.37 689
10946.36 570
10947.35 621
10948.33 647
10949.32 640
10950.31 580
10951.30 642
10952.29 682
10953.28 714
10954.26 784
10955.25 817
10956.24 852
10957.23 835
10958.22 873
10959.21 925
10960.19 877
10961.18 801
10962.17 839
10963.16 772
10964.15 754
10965.14 716
10966.13 695
10967.11 744
10968.10 685
10969.09 697
10970.08 657
10971.07 670
10972.06 669
10973.05 655
10974.04 632
10975.03 673
10976.02 643
10977.01 632
10978.00 631
10978.98 702
10979.97 720
10980.96 692
10981.95 759
10982.94 744
10983.93 695
10984.92 682
10985.91 662
10986.90 586
10987.89 639
10988.88 671
10989.87 683
10990.86 677
10991.85 735
10992.84 803
10993.83 846
10994.82 831
10995.81 940
10996.80 1037
10997.79 1097
10998.78 1101
10999.77 1109
11000.76 1082
11001.75 1069
11002.74 1038
11003.73 921
11004.72 870
11005.72 820
11006.71 780
11007.70 736
11008.69 683
11009.68 637
11010.67 591
11011.66 627
11012.65 625
11013.64 604
11014.63 652
11015.62 595
11016.61 597
11017.61 664
11018.60 621
11019.59 515
11020.58 531
11021.57 566
11022.56 575
11023.55 531
11024.55 595
11025.54 615
11026.53 590
11027.52 557
11028.51 594
11029.50 565
11030.49 580
11031.49 557
11032.48 565
11033.47 590
11034.46 546
11035.45 543
11036.45 604
11037.44 599
11038.43 595
11039.42 529
11040.41 512
11041.41 513
11042.40 530
11043.39 502
11044.38 506
11045.38 507
11046.37 490
11047.36 499
11048.35 506
11049.35 476
11050.34 512
11051.33 514
11052.32 481
11053.32 476
11054.31 489
11055.30 519
11056.30 515
11057.29 511
11058.28 515
11059.27 504
11060.27 517
11061.26 515
11062.25 514
11063.25 493
11064.24 513
11065.23 489
11066.23 523
11067.22 504
11068.21 515
11069.21 490
11070.20 454
11071.19 464
11072.19 462
11073.18 506
11074.17 460
11075.17 446
11076.16 468
11077.16 523
11078.15 498
11079.14 486
11080.14 463
11081.13 409
11082.13 448
11083.12 486
11084.11 478
11085.11 491
11086.10 467
11087.10 450
11088.09 415
11089.09 425
11090.08 435
11091.07 479
11092.07 434
11093.06 454
11094.06 448
11095.05 458
11096.05 439
11097.04 448
11098.04 465
11099.03 508
11100.03 477
11101.02 431
11102.02 444
11103.01 489
11104.01 416
11105.00 423
11106.00 463
11106.99 486
11107.99 505
11108.98 449
11109.98 450
11110.97 443
11111.97 363
11112.96 440
11113.96 393
11114.95 412
11115.95 404
11116.95 446
11117.94 426
11118.94 397
11119.93 404
11120.93 366
11121.92 388
11122.92 397
11123.92 424
11124.91 440
11125.91 402
11126.90 394
11127.90 395
11128.90 437
11129.89 417
11130.89 427
11131.89 433
11132.88 427
11133.88 386
11134.87 385
11135.87 378
11136.87 343
11137.86 404
11138.86 388
11139.86 346
11140.85 359
11141.85 346
11142.85 434
11143.84 459
11144.84 436
11145.84 458
11146.84 428
11147.83 411
11148.83 373
11149.83 399
11150.82 419
11151.82 412
11152.82 430
11153.82 407
11154.81 402
11155.81 404
11156.81 405
11157.80 416
11158.80 411
11159.80 460
11160.80 329
11161.79 354
11162.79 365
11163.79 360
11164.79 372
11165.79 358
11166.78 343
11167.78 397
11168.78 406
11169.78 354
11170.78 338
11171.77 385
11172.77 347
11173.77 376
11174.77 362
11175.77 329
11176.76 378
11177.76 412
11178.76 360
11179.76 333
11180.76 356
11181.76 439
11182.76 452
11183.75 367
11184.75 359
11185.75 356
11186.75 345
11187.75 354
11188.75 361
11189.75 350
11190.75 377
11191.74 412
11192.74 398
11193.74 407
11194.74 414
11195.74 421
11196.74 432
11197.74 390
11198.74 344
11199.74 338
11200.74 403
11201.74 370
11202.74 350
11203.74 376
11204.74 361
11205.73 410
11206.73 377
11207.73 376
11208.73 371
11209.73 364
11210.73 417
11211.73 412
11212.73 408
11213.73 373
11214.73 313
11215.73 370
11216.73 373
11217.73 379
11218.73 315
11219.73 341
11220.73 349
11221.73 374
11222.73 338
11223.74 327
11224.74 308
11225.74 362
11226.74 340
11227.74 401
11228.74 366
11229.74 372
11230.74 359
11231.74 308
11232.74 347
11233.74 371
11234.74 327
11235.74 333
11236.74 325
11237.75 368
11238.75 362
11239.75 397
11240.75 411
11241.75 401
11242.75 388
11243.75 324
11244.75 383
11245.76 341
11246.76 360
11247.76 397
11248.76 424
11249.76 430
11250.76 406
11251.76 384
11252.77 323
11253.77 352
11254.77 373
11255.77 374
11256.77 394
11257.78 393
11258.78 377
11259.78 337
11260.78 354
11261.78 343
11262.79 391
11263.79 367
11264.79 326
11265.79 358
11266.79 426
11267.80 370
11268.80 394
11269.80 429
11270.80 389
11271.81 360
11272.81 404
11273.81 405
11274.81 368
11275.82 376
11276.82 436
11277.82 436
11278.83 415
11279.83 399
11280.83 413
11281.83 416
11282.84 392
11283.84 373
11284.84 390
11285.85 372
11286.85 384
11287.85 399
11288.86 411
11289.86 388
11290.86 346
11291.87 347
11292.87 377
11293.87 400
11294.88 406
11295.88 361
11296.89 317
11297.89 373
11298.89 412
11299.90 386
11300.90 376
11301.90 347
11302.91 325
11303.91 335
11304.92 436
11305.92 379
11306.92 394
11307.93 369
11308.93 391
11309.94 425
11310.94 433
11311.95 447
11312.95 448
11313.95 422
11314.96 444
11315.96 418
11316.97 444
11317.97 412
11318.98 360
11319.98 389
11320.99 424
11321.99 449
11323.00 385
11324.00 372
11325.01 360
11326.01 371
11327.02 363
11328.02 373
11329.03 360
11330.03 421
11331.04 389
11332.04 363
11333.05 346
11334.05 386
11335.06 397
11336.06 392
11337.07 383
11338.07 416
11339.08 423
11340.09 305
11341.09 340
11342.10 313
11343.10 343
11344.11 347
11345.11 338
11346.12 317
11347.13 360
11348.13 401
11349.14 376
11350.14 357
11351.15 371
11352.16 350
11353.16 339
11354.17 379
11355.17 344
11356.18 413
11357.19 367
11358.19 357
11359.20 387
11360.21 334
11361.21 332
11362.22 369
11363.23 339
11364.23 351
11365.24 372
11366.25 350
11367.25 341
11368.26 389
11369.27 361
11370.27 345
11371.28 349
11372.29 353
11373.29 320
11374.30 349
11375.31 328
11376.32 344
11377.32 339
11378.33 331
11379.34 341
11380.35 333
11381.35 339
11382.36 364
11383.37 342
11384.38 355
11385.38 380
11386.39 384
11387.40 350
11388.41 323
11389.41 327
11390.42 334
11391.43 360
11392.44 344
11393.45 353
11394.45 328
11395.46 354
11396.47 358
11397.48 383
11398.49 344
11399.49 295
11400.50 294
11401.51 337
11402.52 336
11403.53 317
11404.54 369
11405.54 314
11406.55 362
11407.56 328
11408.57 348
11409.58 410
11410.59 342
11411.60 333
11412.61 333
11413.61 302
11414.62 361
11415.63 337
11416.64 320
11417.65 360
11418.66 354
11419.67 328
11420.68 322
11421.69 345
11422.70 324
11423.71 352
11424.71 317
11425.72 305
11426.73 370
11427.74 359
11428.75 336
11429.76 354
11430.77 345
11431.78 338
11432.79 331
11433.80 323
11434.81 350
11435.82 334
11436.83 313
11437.84 337
11438.85 348
11439.86 298
11440.87 319
11441.88 359
11442.89 334
11443.90 325
11444.91 324
11445.92 348
11446.93 350
11447.94 359
11448.95 364
11449.96 371
11450.97 373
11451.98 375
11452.99 368
11454.01 341
11455.02 347
11456.03 386
11457.04 337
11458.05 431
11459.06 339
11460.07 318
11461.08 362
11462.09 338
11463.10 391
11464.11 337
11465.13 371
11466.14 385
11467.15 380
11468.16 364
11469.17 376
11470.18 353
11471.19 344
11472.20 370
11473.22 366
11474.23 325
11475.24 320
11476.25 387
11477.26 358
11478.27 343
11479.29 379
11480.30 384
11481.31 365
11482.32 376
11483.33 375
11484.35 367
11485.36 355
11486.37 345
11487.38 307
11488.39 334
11489.41 320
11490.42 303
11491.43 327
11492.44 355
11493.46 328
11494.47 336
11495.48 367
11496.49 340
11497.51 374
11498.52 327
11499.53 381
11500.54 342
11501.56 419
11502.57 380
11503.58 350
11504.59 325
11505.61 353
11506.62 334
11507.63 328
11508.65 333
11509.66 348
11510.67 330
11511.69 354
11512.70 357
11513.71 433
11514.73 411
11515.74 411
11516.75 360
11517.77 353
11518.78 386
11519.79 402
11520.81 356
11521.82 374
11522.83 399
11523.85 428
11524.86 355
11525.88 346
11526.89 362
11527.90 386
11528.92 392
11529.93 375
11530.95 418
11531.96 361
11532.97 404
11533.99 408
11535.00 393
11536.02 375
11537.03 410
11538.05 388
11539.06 364
11540.07 417
11541.09 420
11542.10 417
11543.12 435
11544.13 385
11545.15 400
11546.16 408
11547.18 423
11548.19 396
11549.21 412
11550.22 373
11551.24 405
11552.25 415
11553.27 394
11554.28 402
11555.30 439
11556.31 443
11557.33 430
11558.34 411
11559.36 420
11560.37 466
11561.39 470
11562.40 420
11563.42 436
11564.43 436
11565.45 414
11566.47 473
11567.48 446
11568.50 516
11569.51 496
11570.53 496
11571.54 456
11572.56 432
11573.58 433
11574.59 443
11575.61 518
11576.62 514
11577.64 543
11578.66 500
11579.67 517
11580.69 570
11581.70 565
11582.72 564
11583.74 522
11584.75 555
11585.77 573
11586.79 546
11587.80 545
11588.82 607
11589.84 540
11590.85 570
11591.87 630
11592.89 673
11593.90 690
11594.92 771
11595.94 848
11596.95 992
11597.97 1006
11598.99 1101
11600.01 1065
11601.02 1039
11602.04 1013
11603.06 874
11604.07 730
11605.09 736
11606.11 674
11607.13 645
11608.14 577
11609.16 533
11610.18 510
11611.20 463
11612.21 476
11613.23 494
11614.25 473
11615.27 426
11616.29 410
11617.30 436
11618.32 467
11619.34 480
11620.36 465
11621.38 445
11622.39 437
11623.41 449
11624.43 433
11625.45 420
11626.47 371
11627.48 389
11628.50 424
11629.52 385
11630.54 403
11631.56 374
11632.58 415
11633.59 459
11634.61 418
11635.63 418
11636.65 462
11637.67 448
11638.69 414
11639.71 496
11640.73 395
11641.75 428
11642.76 444
11643.78 414
11644.80 363
11645.82 349
11646.84 400
11647.86 411
11648.88 381
11649.90 423
11650.92 397
11651.94 399
11652.96 378
11653.98 384
11655.00 372
11656.01 336
11657.03 343
11658.05 352
11659.07 350
11660.09 376
11661.11 400
11662.13 406
11663.15 421
11664.17 399
11665.19 389
11666.21 411
11667.23 401
11668.25 423
11669.27 363
11670.29 392
11671.31 423
11672.33 413
11673.35 413
11674.37 415
11675.39 384
11676.42 460
11677.44 462
11678.46 443
11679.48 431
11680.50 420
11681.52 483
11682.54 391
11683.56 403
11684.58 421
11685.60 417
11686.62 403
11687.64 401
11688.66 410
11689.69 401
11690.71 400
11691.73 390
11692.75 369
11693.77 406
11694.79 404
11695.81 391
11696.83 399
11697.85 357
11698.88 399
11699.90 438
11700.92 416
11701.94 445
11702.96 391
11703.98 391
11705.01 380
11706.03 396
11707.05 394
11708.07 351
11709.09 357
11710.12 361
11711.14 356
11712.16 395
11713.18 432
11714.20 403
11715.23 357
11716.25 424
11717.27 380
11718.29 323
11719.31 333
11720.34 401
11721.36 343
11722.38 316
11723.40 321
11724.43 373
11725.45 387
11726.47 398
11727.49 364
11728.52 358
11729.54 381
11730.56 373
11731.59 345
11732.61 356
11733.63 377
11734.65 350
11735.68 376
11736.70 353
11737.72 309
11738.75 357
11739.77 358
11740.79 302
11741.82 344
11742.84 364
11743.86 385
11744.89 352
11745.91 358
11746.93 320
11747.96 345
11748.98 376
11750.01 357
11751.03 362
11752.05 364
11753.08 390
11754.10 409
11755.12 377
11756.15 351
11757.17 326
11758.20 360
11759.22 382
11760.24 357
11761.27 343
11762.29 306
11763.32 356
11764.34 347
11765.37 325
11766.39 309
11767.41 337
11768.44 304
11769.46 297
11770.49 316
11771.51 374
11772.54 384
11773.56 322
11774.59 321
11775.61 335
11776.64 295
11777.66 341
11778.69 384
11779.71 382
11780.74 387
11781.76 324
11782.79 311
11783.81 346
11784.84 357
11785.86 361
11786.89 305
11787.91 329
11788.94 368
11789.96 295
11790.99 350
11792.01 346
11793.04 306
11794.07 349
11795.09 345
11796.12 316
11797.14 366
11798.17 360
11799.19 357
11800.22 372
11801.25 339
11802.27 333
11803.30 343
11804.32 379
11805.35 361
11806.38 362
11807.40 368
11808.43 336
11809.45 350
11810.48 391
11811.51 391
11812.53 338
11813.56 321
11814.59 354
11815.61 355
11816.64 395
11817.67 381
11818.69 318
11819.72 359
11820.75 374
11821.77 388
11822.80 373
11823.83 358
11824.85 359
11825.88 377
11826.91 406
11827.94 382
11828.96 421
11829.99 381
11831.02 377
11832.04 363
11833.07 388
11834.10 377
11835.13 393
11836.15 398
11837.18 376
11838.21 347
11839.24 373
11840.26 379
11841.29 379
11842.32 372
11843.35 391
11844.37 377
11845.40 390
11846.43 382
11847.46 396
11848.49 413
11849.51 430
11850.54 369
11851.57 373
11852.60 367
11853.63 416
11854.65 400
11855.68 443
11856.71 406
11857.74 377
11858.77 416
11859.80 443
11860.83 411
11861.85 429
11862.88 409
11863.91 395
11864.94 442
11865.97 425
11867.00 390
11868.03 433
11869.05 441
11870.08 438
11871.11 433
11872.14 479
11873.17 438
11874.20 412
11875.23 423
11876.26 426
11877.29 433
11878.32 443
11879.35 412
11880.38 413
11881.40 484
11882.43 473
11883.46 469
11884.49 472
11885.52 452
11886.55 449
11887.58 543
11888.61 498
11889.64 517
11890.67 467
11891.70 452
11892.73 442
11893.76 484
11894.79 462
11895.82 444
11896.85 522
11897.88 478
11898.91 537
11899.94 518
11900.97 508
11902.00 557
11903.03 577
11904.06 569
11905.09 527
11906.12 509
11907.15 499
11908.18 474
11909.22 498
11910.25 516
11911.28 532
11912.31 528
11913.34 518
11914.37 486
11915.40 510
11916.43 502
11917.46 483
11918.49 484
11919.52 522
11920.55 509
11921.59 490
11922.62 512
11923.65 557
11924.68 486
11925.71 535
11926.74 541
11927.77 587
11928.81 639
11929.84 705
11930.87 706
11931.90 651
11932.93 671
11933.96 685
11935.00 694
11936.03 665
11937.06 617
11938.09 576
11939.12 509
11940.15 519
11941.19 549
11942.22 484
11943.25 481
11944.28 462
11945.31 455
11946.35 427
11947.38 492
11948.41 514
11949.44 505
11950.48 438
11951.51 460
11952.54 419
11953.57 416
11954.61 402
11955.64 411
11956.67 441
11957.70 483
11958.74 443
11959.77 395
11960.80 482
11961.84 478
11962.87 433
11963.90 486
11964.93 426
11965.97 412
11967.00 430
11968.03 467
11969.07 504
11970.10 463
11971.13 432
11972.17 416
11973.20 432
11974.23 412
11975.27 412
11976.30 400
11977.33 455
11978.37 444
11979.40 447
11980.44 438
11981.47 487
11982.50 427
11983.54 376
11984.57 379
11985.60 443
11986.64 460
11987.67 431
11988.71 420
11989.74 465
11990.77 420
11991.81 428
11992.84 449
11993.88 457
11994.91 413
11995.95 435
11996.98 458
11998.02 386
11999.05 414
12000.08 446
12001.12 436
12002.15 470
12003.19 444
12004.22 473
12005.26 499
12006.29 450
12007.33 429
12008.36 491
12009.40 474
12010.43 462
12011.47 473
12012.50 479
12013.54 481
12014.57 529
12015.61 587
12016.64 526
12017.68 493
12018.71 489
12019.75 489
12020.78 513
12021.82 489
12022.86 482
12023.89 519
12024.93 474
12025.96 472
12027.00 483
12028.03 473
12029.07 492
12030.11 487
12031.14 466
12032.18 474
12033.21 482
12034.25 496
12035.29 490
12036.32 458
12037.36 457
12038.39 470
12039.43 507
12040.47 470
12041.50 482
12042.54 501
12043.58 554
12044.61 453
12045.65 458
12046.69 486
12047.72 513
12048.76 501
12049.80 470
12050.83 473
12051.87 466
12052.91 434
12053.94 483
12054.98 475
12056.02 496
12057.05 497
12058.09 497
12059.13 514
12060.16 474
12061.20 471
12062.24 487
12063.28 491
12064.31 474
12065.35 455
12066.39 426
12067.43 467
12068.46 471
12069.50 468
12070.54 477
12071.58 468
12072.61 485
12073.65 487
12074.69 547
12075.73 492
12076.76 509
12077.80 478
12078.84 492
12079.88 507
12080.92 478
12081.95 479
12082.99 446
12084.03 489
12085.07 534
12086.11 515
12087.15 475
12088.18 495
12089.22 525
12090.26 480
12091.30 488
12092.34 469
12093.38 499
12094.42 536
12095.45 543
12096.49 466
12097.53 509
12098.57 500
12099.61 549
12100.65 605
12101.69 613
12102.73 600
12103.76 658
12104.80 634
12105.84 636
12106.88 584
12107.92 555
12108.96 531
12110.00 489
12111.04 483
12112.08 501
12113.12 418
12114.16 387
12115.20 410
12116.24 408
12117.28 401
12118.32 459
12119.36 455
12120.40 416
12121.44 483
12122.47 443
12123.51 419
12124.55 461
12125.59 406
12126.63 400
12127.67 391
12128.71 383
12129.76 455
12130.80 453
12131.84 418
12132.88 410
12133.92 397
12134.96 419
12136.00 376
12137.04 406
12138.08 433
12139.12 378
12140.16 402
12141.20 414
12142.24 362
12143.28 356
12144.32 393
12145.36 378
12146.40 374
12147.44 353
12148.49 354
12149.53 381
12150.57 406
12151.61 412
12152.65 357
12153.69 351
12154.73 395
12155.77 384
12156.81 398
12157.86 352
12158.90 364
12159.94 362
12160.98 398
12162.02 376
12163.06 384
12164.10 359
12165.15 375
12166.19 343
12167.23 358
12168.27 384
12169.31 386
12170.36 384
12171.40 342
12172.44 351
12173.48 358
12174.52 393
12175.57 342
12176.61 380
12177.65 381
12178.69 417
12179.73 373
12180.78 372
12181.82 408
12182.86 408
12183.90 352
12184.95 347
12185.99 378
12187.03 397
12188.07 395
12189.12 358
12190.16 325
12191.20 390
12192.25 413
12193.29 358
12194.33 341
12195.37 326
12196.42 376
12197.46 321
12198.50 355
12199.55 352
12200.59 392
12201.63 418
12202.68 359
12203.72 316
12204.76 404
12205.81 373
12206.85 352
12207.89 371
12208.94 307
12209.98 389
12211.02 362
12212.07 390
12213.11 337
12214.16 350
12215.20 326
12216.24 397
12217.29 381
12218.33 361
12219.37 381
12220.42 336
12221.46 352
12222.51 377
12223.55 346
12224.60 313
12225.64 366
12226.68 337
12227.73 353
12228.77 334
12229.82 360
12230.86 353
12231.91 367
12232.95 335
12234.00 329
12235.04 347
12236.08 393
12237.13 355
12238.17 403
12239.22 365
12240.26 356
12241.31 368
12242.35 338
12243.40 336
12244.44 331
12245.49 348
12246.53 337
12247.58 342
12248.62 331
12249.67 337
12250.72 341
12251.76 346
12252.81 309
12253.85 332
12254.90 369
12255.94 339
12256.99 380
12258.03 371
12259.08 335
12260.13 346
12261.17 341
12262.22 328
12263.26 354
12264.31 326
12265.35 318
12266.40 322
12267.45 305
12268.49 334
12269.54 260
12270.59 317
12271.63 308
12272.68 303
12273.72 300
12274.77 358
12275.82 346
12276.86 321
12277.91 332
12278.96 308
12280.00 282
12281.05 345
12282.10 323
12283.14 279
12284.19 293
12285.24 316
12286.28 345
12287.33 330
12288.38 288
12289.42 319
12290.47 300
12291.52 313
12292.57 320
12293.61 284
12294.66 266
12295.71 282
12296.75 329
12297.80 328
12298.85 266
12299.90 294
12300.94 321
12301.99 294
12303.04 272
12304.09 314
12305.13 354
12306.18 334
12307.23 339
12308.28 360
12309.33 345
12310.37 295
12311.42 297
12312.47 343
12313.52 343
12314.57 311
12315.61 348
12316.66 304
12317.71 295
12318.76 286
12319.81 315
12320.85 294
12321.90 309
12322.95 342
12324.00 348
12325.05 329
12326.10 310
12327.15 318
12328.19 295
12329.24 298
12330.29 290
12331.34 343
12332.39 312
12333.44 307
12334.49 315
12335.54 323
12336.59 309
12337.63 306
12338.68 319
12339.73 322
12340.78 264
12341.83 278
12342.88 329
12343.93 335
12344.98 350
12346.03 298
12347.08 296
12348.13 322
12349.18 292
12350.23 280
12351.28 270
12352.33 284
12353.38 322
12354.43 338
12355.48 290
12356.52 331
12357.57 323
12358.62 328
12359.67 315
12360.72 309
12361.77 290
12362.82 330
12363.88 292
12364.93 281
12365.98 282
12367.03 273
12368.08 297
12369.13 326
12370.18 294
12371.23 281
12372.28 324
12373.33 335
12374.38 304
12375.43 277
12376.48 343
12377.53 303
12378.58 285
12379.63 319
12380.68 252
12381.73 271
12382.79 287
12383.84 302
12384.89 319
12385.94 300
12386.99 295
12388.04 337
12389.09 310
12390.14 296
12391.20 277
12392.25 312
12393.30 315
12394.35 318
12395.40 327
12396.45 304
12397.50 354
12398.56 356
12399.61 338
12400.66 355
12401.71 307
12402.76 299
12403.81 312
12404.87 323
12405.92 325
12406.97 310
12408.02 318
12409.07 362
12410.13 334
12411.18 350
12412.23 361
12413.28 318
12414.34 354
12415.39 349
12416.44 314
12417.49 348
12418.55 341
12419.60 330
12420.65 305
12421.70 324
12422.76 329
12423.81 340
12424.86 334
12425.91 341
12426.97 337
12428.02 287
12429.07 357
12430.13 330
12431.18 350
12432.23 354
12433.29 353
12434.34 359
12435.39 363
12436.44 351
12437.50 341
12438.55 361
12439.61 313
12440.66 304
12441.71 322
12442.77 336
12443.82 328
12444.87 334
12445.93 351
12446.98 390
12448.03 342
12449.09 375
12450.14 333
12451.20 350
12452.25 370
12453.30 367
12454.36 345
12455.41 334
12456.47 375
12457.52 376
12458.57 378
12459.63 363
12460.68 362
12461.74 322
12462.79 343
12463.85 347
12464.90 328
12465.95 319
12467.01 316
12468.06 335
12469.12 326
12470.17 332
12471.23 328
12472.28 384
12473.34 353
12474.39 366
12475.45 365
12476.50 379
12477.56 363
12478.61 358
12479.67 362
12480.72 408
12481.78 379
12482.83 420
12483.89 482
12484.94 420
12486.00 407
12487.05 437
12488.11 465
12489.17 446
12490.22 495
12491.28 556
12492.33 577
12493.39 636
12494.44 748
12495.50 733
12496.55 717
12497.61 673
12498.67 623
12499.72 658
12500.78 600
12501.83 510
12502.89 472
12503.95 470
12505.00 461
12506.06 413
12507.12 372
12508.17 402
12509.23 354
12510.28 387
12511.34 349
12512.40 321
12513.45 330
12514.51 339
12515.57 363
12516.62 380
12517.68 356
12518.74 331
12519.79 368
12520.85 363
12521.91 341
12522.96 343
12524.02 358
12525.08 352
12526.14 410
12527.19 384
12528.25 367
12529.31 341
12530.36 311
12531.42 330
12532.48 334
12533.54 383
12534.59 365
12535.65 351
12536.71 338
12537.77 354
12538.82 382
12539.88 344
12540.94 343
12542.00 347
12543.05 328
12544.11 316
12545.17 360
12546.23 338
12547.29 362
12548.34 344
12549.40 369
12550.46 361
12551.52 347
12552.58 402
12553.64 378
12554.69 417
12555.75 378
12556.81 357
12557.87 425
12558.93 423
12559.99 379
12561.04 368
12562.10 371
12563.16 410
12564.22 394
12565.28 386
12566.34 379
12567.40 412
12568.45 409
12569.51 377
12570.57 397
12571.63 401
12572.69 452
12573.75 443
12574.81 474
12575.87 443
12576.93 453
12577.99 444
12579.05 459
12580.11 437
12581.16 493
12582.22 426
12583.28 389
12584.34 393
12585.40 403
12586.46 386
12587.52 448
12588.58 456
12589.64 418
12590.70 443
12591.76 424
12592.82 451
12593.88 411
12594.94 401
12596.00 328
12597.06 414
12598.12 427
12599.18 403
12600.24 419
12601.30 408
12602.36 403
12603.42 385
12604.48 393
12605.54 389
12606.60 348
12607.66 347
12608.72 428
12609.79 422
12610.85 400
12611.91 387
12612.97 356
12614.03 376
12615.09 368
12616.15 359
12617.21 379
12618.27 367
12619.33 364
12620.39 360
12621.45 338
12622.52 340
12623.58 348
12624.64 374
12625.70 372
12626.76 390
12627.82 374
12628.88 325
12629.95 366
12631.01 405
12632.07 333
12633.13 333
12634.19 307
12635.25 352
12636.31 355
12637.38 370
12638.44 385
12639.50 312
12640.56 316
12641.62 328
12642.69 313
12643.75 332
12644.81 314
12645.87 334
12646.93 364
12648.00 350
12649.06 354
12650.12 332
12651.18 295
12652.25 342
12653.31 343
12654.37 343
12655.43 358
12656.50 343
12657.56 386
12658.62 342
12659.68 379
12660.75 349
12661.81 373
12662.87 380
12663.94 390
12665.00 341
12666.06 326
12667.12 344
12668.19 380
12669.25 386
12670.31 359
12671.38 328
12672.44 363
12673.50 412
12674.57 352
12675.63 325
12676.69 355
12677.76 370
12678.82 363
12679.88 352
12680.95 391
12682.01 329
12683.07 363
12684.14 317
12685.20 352
12686.27 341
12687.33 339
12688.39 346
12689.46 344
12690.52 321
12691.59 355
12692.65 349
12693.71 327
12694.78 350
12695.84 366
12696.91 328
12697.97 313
12699.04 301
12700.10 313
12701.16 287
12702.23 278
12703.29 313
12704.36 404
12705.42 383
12706.49 319
12707.55 328
12708.62 296
12709.68 301
12710.75 293
12711.81 307
12712.88 381
12713.94 314
12715.01 330
12716.07 333
12717.14 287
12718.20 313
12719.27 291
12720.33 296
12721.40 308
12722.46 313
12723.53 321
12724.59 315
12725.66 342
12726.72 322
12727.79 292
12728.86 317
12729.92 343
12730.99 306
12732.05 321
12733.12 310
12734.18 285
12735.25 306
12736.32 317
12737.38 299
12738.45 306
12739.51 317
12740.58 307
12741.65 285
12742.71 250
12743.78 268
12744.85 266
12745.91 317
12746.98 291
12748.04 260
12749.11 278
12750.18 313
12751.24 287
12752.31 266
12753.38 256
12754.44 255
12755.51 300
12756.58 267
12757.64 293
12758.71 288
12759.78 287
12760.85 300
12761.91 272
12762.98 252
12764.05 290
12765.11 306
12766.18 268
12767.25 287
12768.32 257
12769.38 287
12770.45 263
12771.52 258
12772.58 275
12773.65 287
12774.72 274
12775.79 260
12776.86 317
12777.92 294
12778.99 300
12780.06 325
12781.13 292
12782.19 254
12783.26 254
12784.33 283
12785.40 282
12786.47 275
12787.53 276
12788.60 249
12789.67 259
12790.74 260
12791.81 310
12792.87 260
12793.94 275
12795.01 258
12796.08 298
12797.15 244
12798.22 286
12799.29 273
12800.35 269
12801.42 254
12802.49 257
12803.56 245
12804.63 256
12805.70 250
12806.77 283
12807.84 254
12808.90 281
12809.97 285
12811.04 247
12812.11 289
12813.18 291
12814.25 253
12815.32 269
12816.39 312
12817.46 290
12818.53 296
12819.60 278
12820.67 273
12821.74 248
12822.81 275
12823.88 245
12824.94 297
12826.01 260
12827.08 243
12828.15 269
12829.22 270
12830.29 288
12831.36 283
12832.43 256
12833.50 277
12834.57 305
12835.64 271
12836.71 250
12837.78 239
12838.85 228
12839.92 281
12840.99 300
12842.07 296
12843.14 303
12844.21 261
12845.28 253
12846.35 287
12847.42 246
12848.49 279
12849.56 265
12850.63 296
12851.70 267
12852.77 269
12853.84 270
12854.91 256
12855.98 254
12857.06 251
12858.13 236
12859.20 244
12860.27 257
12861.34 256
12862.41 244
12863.48 237
12864.55 248
12865.62 230
12866.70 235
12867.77 258
12868.84 231
12869.91 235
12870.98 240
12872.05 228
12873.13 227
12874.20 246
12875.27 273
12876.34 290
12877.41 238
12878.48 224
12879.56 239
12880.63 241
12881.70 231
12882.77 231
12883.84 253
12884.92 285
12885.99 256
12887.06 236
12888.13 264
12889.21 270
12890.28 253
12891.35 242
12892.42 217
12893.50 226
12894.57 241
12895.64 231
12896.71 213
12897.79 254
12898.86 266
12899.93 208
12901.00 243
12902.08 249
12903.15 260
12904.22 236
12905.30 248
12906.37 228
12907.44 238
12908.52 236
12909.59 223
12910.66 240
12911.73 249
12912.81 211
12913.88 253
12914.96 241
12916.03 230
12917.10 245
12918.18 216
12919.25 238
12920.32 272
12921.40 234
12922.47 250
12923.54 236
12924.62 233
12925.69 237
12926.77 202
12927.84 270
12928.91 275
12929.99 231
12931.06 220
12932.14 248
12933.21 238
12934.28 220
12935.36 248
12936.43 287
12937.51 250
12938.58 256
12939.66 202
12940.73 238
12941.80 226
12942.88 231
12943.95 234
12945.03 225
12946.10 203
12947.18 207
12948.25 254
12949.33 247
12950.40 205
12951.48 253
12952.55 255
12953.63 245
12954.70 234
12955.78 223
12956.85 207
12957.93 215
12959.00 202
12960.08 241
12961.15 212
12962.23 217
12963.30 258
12964.38 214
12965.46 230
12966.53 250
12967.61 252
12968.68 238
12969.76 223
12970.83 230
12971.91 227
12972.99 243
12974.06 260
12975.14 252
12976.21 224
12977.29 242
12978.37 245
12979.44 243
12980.52 213
12981.59 241
12982.67 266
12983.75 244
12984.82 209
12985.90 216
12986.98 201
12988.05 226
12989.13 290
12990.20 255
12991.28 225
12992.36 204
12993.43 211
12994.51 291
12995.59 250
12996.67 252
12997.74 284
12998.82 258
12999.90 282
13000.97 286
13002.05 224
13003.13 273
13004.20 297
13005.28 268
13006.36 248
13007.44 293
13008.51 308
13009.59 304
13010.67 254
13011.75 264
13012.82 268
13013.90 281
13014.98 308
13016.06 283
13017.13 272
13018.21 215
13019.29 262
13020.37 253
13021.44 222
13022.52 262
13023.60 225
13024.68 256
13025.76 259
13026.83 278
13027.91 235
13028.99 263
13030.07 271
13031.15 221
13032.23 278
13033.30 239
13034.38 255
13035.46 251
13036.54 251
13037.62 316
13038.70 265
13039.77 257
13040.85 264
13041.93 291
13043.01 228
13044.09 324
13045.17 284
13046.25 243
13047.33 245
13048.40 266
13049.48 261
13050.56 249
13051.64 240
13052.72 242
13053.80 239
13054.88 254
13055.96 268
13057.04 229
13058.12 195
13059.20 216
13060.28 234
13061.36 256
13062.44 269
13063.51 226
13064.59 281
13065.67 261
13066.75 253
13067.83 279
13068.91 242
13069.99 222
13071.07 267
13072.15 247
13073.23 224
13074.31 276
13075.39 255
13076.47 246
13077.55 306
13078.63 249
13079.71 242
13080.79 256
13081.87 247
13082.96 237
13084.04 266
13085.12 250
13086.20 275
13087.28 223
13088.36 251
13089.44 237
13090.52 263
13091.60 285
13092.68 267
13093.76 271
13094.84 224
13095.92 244
13097.00 246
13098.09 244
13099.17 266
13100.25 257
13101.33 261
13102.41 253
13103.49 223
13104.57 256
13105.65 282
13106.74 239
13107.82 236
13108.90 270
13109.98 258
13111.06 236
13112.14 240
13113.22 234
13114.31 267
13115.39 260
13116.47 270
13117.55 257
13118.63 253
13119.72 264
13120.80 237
13121.88 219
13122.96 247
13124.04 269
13125.13 240
13126.21 231
13127.29 222
13128.37 249
13129.45 281
13130.54 247
13131.62 273
13132.70 287
13133.78 255
13134.87 263
13135.95 261
13137.03 234
13138.11 265
13139.20 260
13140.28 263
13141.36 261
13142.45 261
13143.53 281
13144.61 246
13145.69 222
13146.78 259
13147.86 265
13148.94 229
13150.03 245
13151.11 250
13152.19 250
13153.28 228
13154.36 247
13155.44 278
13156.53 263
13157.61 255
13158.69 280
13159.78 250
13160.86 237
13161.94 236
13163.03 283
13164.11 271
13165.20 259
13166.28 275
13167.36 242
13168.45 238
13169.53 236
13170.62 213
13171.70 237
13172.78 259
13173.87 272
13174.95 290
13176.04 295
13177.12 284
13178.21 302
13179.29 287
13180.37 214
13181.46 278
13182.54 244
13183.63 220
13184.71 231
13185.80 259
13186.88 263
13187.97 263
13189.05 260
13190.14 279
13191.22 267
13192.31 283
13193.39 289
13194.48 291
13195.56 252
13196.65 252
13197.73 311
13198.82 304
13199.90 277
13200.99 301
13202.07 304
13203.16 236
13204.24 243
13205.33 277
13206.41 281
13207.50 239
13208.58 246
13209.67 287
13210.76 281
13211.84 298
13212.93 322
13214.01 288
13215.10 326
13216.19 296
13217.27 254
13218.36 266
13219.44 260
13220.53 292
13221.62 265
13222.70 265
13223.79 283
13224.87 285
13225.96 266
13227.05 254
13228.13 225
13229.22 251
13230.31 283
13231.39 252
13232.48 262
13233.57 283
13234.65 305
13235.74 262
13236.83 253
13237.91 279
13239.00 291
13240.09 261
13241.17 288
13242.26 280
13243.35 288
13244.43 345
13245.52 357
13246.61 360
13247.70 321
13248.78 296
13249.87 303
13250.96 292
13252.05 292
13253.13 310
13254.22 285
13255.31 295
13256.39 305
13257.48 315
13258.57 295
13259.66 317
13260.75 293
13261.83 282
13262.92 307
13264.01 316
13265.10 373
13266.19 345
13267.27 305
13268.36 301
13269.45 328
13270.54 303
13271.63 316
13272.71 323
13273.80 343
13274.89 298
13275.98 314
13277.07 303
13278.16 329
13279.24 341
13280.33 280
13281.42 298
13282.51 290
13283.60 354
13284.69 336
13285.78 314
13286.86 302
13287.95 356
13289.04 294
13290.13 346
13291.22 327
13292.31 319
13293.40 345
13294.49 329
13295.58 327
13296.67 349
13297.76 293
13298.84 314
13299.93 307
13301.02 326
13302.11 331
13303.20 355
13304.29 353
13305.38 342
13306.47 364
13307.56 361
13308.65 371
13309.74 393
13310.83 394
13311.92 375
13313.01 397
13314.10 379
13315.19 337
13316.28 334
13317.37 348
13318.46 368
13319.55 364
13320.64 337
13321.73 349
13322.82 324
13323.91 326
13325.00 360
13326.09 350
13327.18 393
13328.27 415
13329.36 383
13330.45 358
13331.54 291
13332.64 336
13333.73 357
13334.82 332
13335.91 344
13337.00 359
13338.09 362
13339.18 355
13340.27 330
13341.36 361
13342.45 342
13343.54 385
13344.64 355
13345.73 334
13346.82 372
13347.91 382
13349.00 357
13350.09 368
13351.18 355
13352.28 392
13353.37 413
13354.46 417
13355.55 380
13356.64 358
13357.73 374
13358.83 380
13359.92 411
13361.01 394
13362.10 408
13363.19 392
13364.29 397
13365.38 388
13366.47 378
13367.56 395
13368.65 408
13369.75 392
13370.84 395
13371.93 377
13373.02 363
13374.12 388
13375.21 381
13376.30 358
13377.39 362
13378.49 360
13379.58 370
13380.67 342
13381.76 396
13382.86 373
13383.95 390
13385.04 419
13386.13 400
13387.23 383
13388.32 391
13389.41 316
13390.51 320
13391.60 328
13392.69 403
13393.79 389
13394.88 334
13395.97 324
13397.07 351
13398.16 390
13399.25 316
13400.35 348
13401.44 377
13402.53 357
13403.63 346
13404.72 328
13405.81 342
13406.91 383
13408.00 342
13409.10 368
13410.19 376
13411.28 380
13412.38 387
13413.47 368
13414.57 347
13415.66 362
13416.75 334
13417.85 349
13418.94 344
13420.04 350
13421.13 345
13422.22 381
13423.32 319
13424.41 345
13425.51 406
13426.60 381
13427.70 388
13428.79 346
13429.89 342
13430.98 330
13432.08 358
13433.17 338
13434.27 332
13435.36 344
13436.46 366
13437.55 374
13438.65 381
13439.74 373
13440.84 396
13441.93 354
13443.03 389
13444.12 359
13445.22 382
13446.31 374
13447.41 316
13448.50 404
13449.60 379
13450.69 361
13451.79 358
13452.89 385
13453.98 385
13455.08 392
13456.17 360
13457.27 363
13458.36 377
13459.46 386
13460.56 366
13461.65 384
13462.75 422
13463.84 411
13464.94 375
13466.04 376
13467.13 383
13468.23 432
13469.32 391
13470.42 390
13471.52 395
13472.61 388
13473.71 394
13474.81 379
13475.90 428
13477.00 382
13478.10 414
13479.19 417
13480.29 402
13481.39 402
13482.48 362
13483.58 372
13484.68 420
13485.77 434
13486.87 390
13487.97 423
13489.07 452
13490.16 410
13491.26 384
13492.36 399
13493.45 450
13494.55 419
13495.65 371
13496.75 465
13497.84 468
13498.94 538
13500.04 435
13501.14 474
13502.23 494
13503.33 511
13504.43 477
13505.53 451
13506.63 462
13507.72 453
13508.82 459
13509.92 418
13511.02 435
13512.12 434
13513.21 397
13514.31 374
13515.41 407
13516.51 397
13517.61 404
13518.70 405
13519.80 399
13520.90 433
13522.00 414
13523.10 357
13524.20 373
13525.30 362
13526.39 379
13527.49 395
13528.59 386
13529.69 350
13530.79 332
13531.89 365
13532.99 335
13534.09 399
13535.18 385
13536.28 344
13537.38 383
13538.48 331
13539.58 358
13540.68 325
13541.78 351
13542.88 341
13543.98 357
13545.08 371
13546.18 362
13547.28 363
13548.38 313
13549.48 362
13550.57 356
13551.67 311
13552.77 338
13553.87 346
13554.97 335
13556.07 307
13557.17 324
13558.27 320
13559.37 342
13560.47 381
13561.57 342
13562.67 336
13563.77 331
13564.87 346
13565.97 375
13567.07 370
13568.17 346
13569.28 343
13570.38 334
13571.48 334
13572.58 341
13573.68 354
13574.78 378
13575.88 311
13576.98 315
13578.08 330
13579.18 360
13580.28 368
13581.38 281
13582.48 371
13583.58 342
13584.69 370
13585.79 382
13586.89 368
13587.99 359
13589.09 381
13590.19 355
13591.29 374
13592.39 351
13593.49 308
13594.60 367
13595.70 376
13596.80 332
13597.90 342
13599.00 336
13600.10 332
13601.21 360
13602.31 370
13603.41 296
13604.51 370
13605.61 349
13606.71 337
13607.82 333
13608.92 324
13610.02 320
13611.12 346
13612.22 369
13613.33 363
13614.43 329
13615.53 336
13616.63 343
13617.74 337
13618.84 384
13619.94 391
13621.04 352
13622.15 337
13623.25 334
13624.35 345
13625.45 333
13626.56 373
13627.66 343
13628.76 289
13629.86 316
13630.97 322
13632.07 352
13633.17 374
13634.28 362
13635.38 398
13636.48 361
13637.59 366
13638.69 341
13639.79 347
13640.90 312
13642.00 337
13643.10 354
13644.21 314
13645.31 304
13646.41 330
13647.52 358
13648.62 347
13649.72 326
13650.83 307
13651.93 341
13653.03 348
13654.14 361
13655.24 338
13656.35 302
13657.45 317
13658.55 329
13659.66 284
13660.76 315
13661.87 317
13662.97 311
13664.07 362
13665.18 327
13666.28 335
13667.39 324
13668.49 327
13669.60 337
13670.70 342
13671.81 336
13672.91 389
13674.01 345
13675.12 320
13676.22 348
13677.33 376
13678.43 344
13679.54 344
13680.64 320
13681.75 352
13682.85 368
13683.96 353
13685.06 370
13686.17 361
13687.27 338
13688.38 324
13689.48 384
13690.59 395
13691.69 367
13692.80 383
13693.91 364
13695.01 346
13696.12 366
13697.22 357
13698.33 357
13699.43 395
13700.54 382
13701.64 361
13702.75 368
13703.86 414
13704.96 396
13706.07 370
13707.17 359
13708.28 411
13709.39 347
13710.49 376
13711.60 401
13712.70 363
13713.81 369
13714.92 335
13716.02 332
13717.13 416
13718.24 373
13719.34 355
13720.45 349
13721.56 381
13722.66 365
13723.77 378
13724.88 363
13725.98 423
13727.09 407
13728.20 413
13729.30 416
13730.41 488
13731.52 454
13732.62 418
13733.73 398
13734.84 359
13735.94 386
13737.05 432
13738.16 443
13739.27 452
13740.37 436
13741.48 407
13742.59 404
13743.70 415
13744.80 461
13745.91 422
13747.02 440
13748.13 416
13749.23 420
13750.34 488
13751.45 444
13752.56 475
13753.67 444
13754.77 430
13755.88 452
13756.99 464
13758.10 478
13759.21 493
13760.31 491
13761.42 518
13762.53 525
13763.64 501
13764.75 499
13765.85 532
13766.96 557
13768.07 554
13769.18 630
13770.29 642
13771.40 660
13772.51 657
13773.61 686
13774.72 726
13775.83 675
13776.94 669
13778.05 608
13779.16 591
13780.27 594
13781.38 497
13782.48 455
13783.59 493
13784.70 475
13785.81 485
13786.92 448
13788.03 432
13789.14 425
13790.25 443
13791.36 395
13792.47 426
13793.58 405
13794.69 434
13795.80 400
13796.91 382
13798.02 372
13799.13 396
13800.24 433
13801.35 427
13802.45 435
13803.56 447
13804.67 410
13805.78 405
13806.89 393
13808.00 414
13809.11 418
13810.22 424
13811.34 399
13812.45 397
13813.56 413
13814.67 414
13815.78 428
13816.89 400
13818.00 441
13819.11 478
13820.22 438
13821.33 394
13822.44 377
13823.55 383
13824.66 369
13825.77 410
13826.88 391
13827.99 377
13829.10 392
13830.22 363
13831.33 370
13832.44 384
13833.55 414
13834.66 392
13835.77 354
13836.88 390
13837.99 425
13839.10 409
13840.22 374
13841.33 379
13842.44 384
13843.55 348
13844.66 362
13845.77 342
13846.88 394
13848.00 395
13849.11 426
13850.22 449
13851.33 419
13852.44 386
13853.56 440
13854.67 406
13855.78 404
13856.89 422
13858.00 389
13859.12 392
13860.23 390
13861.34 383
13862.45 415
13863.56 437
13864.68 491
13865.79 469
13866.90 414
13868.01 448
13869.13 464
13870.24 426
13871.35 421
13872.46 443
13873.58 424
13874.69 446
13875.80 461
13876.91 437
13878.03 413
13879.14 384
13880.25 387
13881.37 407
13882.48 369
13883.59 406
13884.71 407
13885.82 428
13886.93 459
13888.05 373
13889.16 354
13890.27 420
13891.39 395
13892.50 402
13893.61 432
13894.73 437
13895.84 431
13896.95 417
13898.07 434
13899.18 418
13900.29 390
13901.41 439
13902.52 442
13903.64 451
13904.75 365
13905.86 392
13906.98 404
13908.09 419
13909.21 407
13910.32 395
13911.43 387
13912.55 385
13913.66 415
13914.78 344
13915.89 347
13917.01 337
13918.12 353
13919.24 367
13920.35 362
13921.46 366
13922.58 402
13923.69 378
13924.81 377
13925.92 320
13927.04 352
13928.15 382
13929.27 358
13930.38 312
13931.50 357
13932.61 418
13933.73 405
13934.84 382
13935.96 323
13937.07 356
13938.19 382
13939.30 378
13940.42 337
13941.54 353
13942.65 391
13943.77 363
13944.88 379
13946.00 370
13947.11 358
13948.23 379
13949.34 364
13950.46 391
13951.58 355
13952.69 328
13953.81 319
13954.92 328
13956.04 350
13957.16 366
13958.27 365
13959.39 324
13960.50 336
13961.62 335
13962.74 381
13963.85 361
13964.97 346
13966.09 356
13967.20 339
13968.32 326
13969.44 331
13970.55 394
13971.67 367
13972.79 324
13973.90 366
13975.02 382
13976.14 380
13977.25 369
13978.37 335
13979.49 334
13980.60 280
13981.72 361
13982.84 330
13983.95 317
13985.07 326
13986.19 349
13987.31 344
13988.42 371
13989.54 376
13990.66 353
13991.78 392
13992.89 388
13994.01 376
13995.13 325
13996.25 297
13997.36 326
13998.48 386
13999.60 366
14000.72 364
14001.83 385
14002.95 336
14004.07 385
14005.19 409
14006.31 343
14007.42 379
14008.54 408
14009.66 412
14010.78 372
14011.90 353
14013.02 360
14014.13 375
14015.25 365
14016.37 385
14017.49 383
14018.61 386
14019.73 399
14020.84 386
14021.96 401
14023.08 378
14024.20 405
14025.32 392
14026.44 361
14027.56 322
14028.68 352
14029.80 349
14030.91 350
14032.03 358
14033.15 341
14034.27 352
14035.39 335
14036.51 347
14037.63 366
14038.75 354
14039.87 342
14040.99 325
14042.11 305
14043.23 355
14044.35 382
14045.47 365
14046.58 341
14047.70 337
14048.82 353
14049.94 349
14051.06 364
14052.18 345
14053.30 312
14054.42 372
14055.54 328
14056.66 349
14057.78 339
14058.90 343
14060.02 311
14061.14 332
14062.26 361
14063.38 372
14064.51 349
14065.63 335
14066.75 364
14067.87 348
14068.99 415
14070.11 341
14071.23 349
14072.35 383
14073.47 368
14074.59 361
14075.71 327
14076.83 378
14077.95 375
14079.07 378
14080.19 395
14081.32 427
14082.44 363
14083.56 384
14084.68 365
14085.80 396
14086.92 389
14088.04 347
14089.16 358
14090.29 373
14091.41 421
14092.53 420
14093.65 340
14094.77 379
14095.89 416
14097.01 420
14098.14 445
14099.26 469
14100.38 422
14101.50 444
14102.62 408
14103.75 406
14104.87 384
14105.99 347
14107.11 367
14108.23 337
14109.36 366
14110.48 335
14111.60 326
14112.72 344
14113.84 357
14114.97 335
14116.09 329
14117.21 326
14118.33 350
14119.46 383
14120.58 336
14121.70 340
14122.82 342
14123.95 322
14125.07 330
14126.19 311
14127.32 356
14128.44 322
14129.56 297
14130.68 349
14131.81 296
14132.93 328
14134.05 389
14135.18 337
14136.30 313
14137.42 304
14138.55 326
14139.67 298
14140.79 298
14141.92 281
14143.04 308
14144.16 346
14145.29 317
14146.41 309
14147.54 296
14148.66 350
14149.78 340
14150.91 329
14152.03 305
14153.15 302
14154.28 322
14155.40 335
14156.53 303
14157.65 328
14158.77 324
14159.90 345
14161.02 298
14162.15 322
14163.27 319
14164.40 328
14165.52 317
14166.64 298
14167.77 313
14168.89 288
14170.02 291
14171.14 336
14172.27 311
14173.39 280
14174.52 292
14175.64 271
14176.77 279
14177.89 289
14179.02 292
14180.14 286
14181.27 308
14182.39 260
14183.52 223
14184.64 284
14185.77 308
14186.89 274
14188.02 264
14189.14 272
14190.27 274
14191.39 266
14192.52 296
14193.64 266
14194.77 276
14195.90 278
14197.02 306
14198.15 312
14199.27 261
14200.40 245
14201.52 289
14202.65 305
14203.78 271
14204.90 250
14206.03 276
14207.15 276
14208.28 290
14209.41 213
14210.53 251
14211.66 266
14212.78 266
14213.91 278
14215.04 250
14216.16 247
14217.29 259
14218.42 287
14219.54 253
14220.67 244
14221.80 278
14222.92 283
14224.05 267
14225.18 258
14226.30 241
14227.43 259
14228.56 254
14229.68 265
14230.81 271
14231.94 298
14233.06 259
14234.19 251
14235.32 266
14236.45 244
14237.57 244
14238.70 241
14239.83 265
14240.96 269
14242.08 258
14243.21 222
14244.34 242
14245.47 248
14246.59 224
14247.72 254
14248.85 250
14249.98 271
14251.10 223
14252.23 211
14253.36 265
14254.49 257
14255.62 258
14256.74 256
14257.87 265
14259.00 279
14260.13 280
14261.26 237
14262.38 220
14263.51 196
14264.64 248
14265.77 264
14266.90 251
14268.03 272
14269.15 216
14270.28 201
14271.41 226
14272.54 253
14273.67 223
14274.80 216
14275.93 196
14277.06 266
14278.18 239
14279.31 215
14280.44 230
14281.57 227
14282.70 279
14283.83 252
14284.96 256
14286.09 247
14287.22 229
14288.35 221
14289.48 220
14290.60 217
14291.73 246
14292.86 229
14293.99 226
14295.12 227
14296.25 219
14297.38 220
14298.51 245
14299.64 253
14300.77 208
14301.90 218
14303.03 251
14304.16 209
14305.29 232
14306.42 232
14307.55 189
14308.68 212
14309.81 240
14310.94 242
14312.07 214
14313.20 231
14314.33 233
14315.46 244
14316.59 232
14317.72 202
14318.85 229
14319.98 232
14321.11 226
14322.24 228
14323.38 218
14324.51 198
14325.64 226
14326.77 211
14327.90 190
14329.03 189
14330.16 211
14331.29 255
14332.42 227
14333.55 193
14334.68 222
14335.82 198
14336.95 185
14338.08 218
14339.21 200
14340.34 201
14341.47 189
14342.60 172
14343.73 184
14344.87 215
14346.00 243
14347.13 216
14348.26 222
14349.39 211
14350.52 203
14351.66 239
14352.79 204
14353.92 174
14355.05 194
14356.18 198
14357.32 232
14358.45 200
14359.58 211
14360.71 196
14361.84 185
14362.98 195
14364.11 206
14365.24 221
14366.37 193
14367.51 201
14368.64 219
14369.77 220
14370.90 225
14372.04 182
14373.17 212
14374.30 182
14375.43 186
14376.57 198
14377.70 201
14378.83 220
14379.97 198
14381.10 211
14382.23 191
14383.36 183
14384.50 211
14385.63 184
14386.76 207
14387.90 222
14389.03 239
14390.16 232
14391.30 216
14392.43 176
14393.56 208
14394.70 212
14395.83 222
14396.96 202
14398.10 210
14399.23 217
14400.37 183
14401.50 192
14402.63 198
14403.77 203
14404.90 196
14406.03 204
14407.17 211
14408.30 220
14409.44 259
14410.57 220
14411.70 204
14412.84 188
14413.97 198
14415.11 230
14416.24 195
14417.38 200
14418.51 177
14419.64 202
14420.78 185
14421.91 248
14423.05 195
14424.18 205
14425.32 235
14426.45 221
14427.59 215
14428.72 175
14429.86 183
14430.99 196
14432.13 182
14433.26 226
14434.40 226
14435.53 237
14436.67 197
14437.80 220
14438.94 212
14440.07 193
14441.21 193
14442.34 205
14443.48 192
14444.61 207
14445.75 235
14446.89 203
14448.02 195
14449.16 189
14450.29 212
14451.43 230
14452.56 202
14453.70 220
14454.84 234
14455.97 196
14457.11 222
14458.24 205
14459.38 192
14460.52 190
14461.65 179
14462.79 187
14463.92 186
14465.06 163
14466.20 169
14467.33 185
14468.47 218
14469.61 191
14470.74 180
14471.88 203
14473.02 219
14474.15 206
14475.29 180
14476.43 209
14477.56 182
14478.70 176
14479.84 173
14480.97 203
14482.11 172
14483.25 183
14484.38 170
14485.52 197
14486.66 182
14487.79 194
14488.93 183
14490.07 177
14491.21 189
14492.34 196
14493.48 186
14494.62 210
14495.76 211
14496.89 178
14498.03 207
14499.17 185
14500.31 197
14501.44 179
14502.58 181
14503.72 192
14504.86 195
14506.00 211
14507.13 214
14508.27 201
14509.41 187
14510.55 217
14511.69 208
14512.82 221
14513.96 172
14515.10 214
14516.24 228
14517.38 209
14518.51 212
14519.65 202
14520.79 208
14521.93 187
14523.07 202
14524.21 234
14525.35 212
14526.48 197
14527.62 199
14528.76 215
14529.90 242
14531.04 183
14532.18 208
14533.32 217
14534.46 212
14535.60 190
14536.73 216
14537.87 211
14539.01 209
14540.15 208
14541.29 213
14542.43 222
14543.57 255
14544.71 264
14545.85 222
14546.99 229
14548.13 260
14549.27 229
14550.41 224
14551.55 203
14552.69 234
14553.83 239
14554.97 218
14556.11 221
14557.25 224
14558.39 220
14559.53 249
14560.67 237
14561.81 235
14562.95 209
14564.09 210
14565.23 199
14566.37 223
14567.51 214
14568.65 191
14569.79 207
14570.93 205
14572.07 194
14573.21 220
14574.35 202
14575.49 228
14576.63 222
14577.77 223
14578.91 203
14580.05 212
14581.19 227
14582.33 202
14583.48 203
14584.62 240
14585.76 233
14586.90 239
14588.04 232
14589.18 220
14590.32 217
14591.46 224
14592.60 212
14593.75 221
14594.89 242
14596.03 238
14597.17 245
14598.31 263
14599.45 230
14600.59 248
14601.74 213
14602.88 233
14604.02 235
14605.16 247
14606.30 257
14607.44 217
14608.59 232
14609.73 256
14610.87 241
14612.01 259
14613.15 253
14614.30 251
14615.44 271
14616.58 234
14617.72 214
14618.87 269
14620.01 267
14621.15 239
14622.29 235
14623.44 266
14624.58 246
14625.72 234
14626.86 264
14628.01 265
14629.15 254
14630.29 258
14631.43 234
14632.58 266
14633.72 263
14634.86 245
14636.01 279
14637.15 316
14638.29 298
14639.44 240
14640.58 274
14641.72 242
14642.86 259
14644.01 275
14645.15 274
14646.29 237
14647.44 197
14648.58 213
14649.73 254
14650.87 233
14652.01 226
14653.16 229
14654.30 209
14655.44 234
14656.59 208
14657.73 201
14658.87 191
14660.02 201
14661.16 241
14662.31 213
14663.45 222
14664.59 241
14665.74 236
14666.88 231
14668.03 230
14669.17 186
14670.32 219
14671.46 194
14672.60 216
14673.75 213
14674.89 208
14676.04 201
14677.18 216
14678.33 232
14679.47 184
14680.62 210
14681.76 185
14682.91 200
14684.05 187
14685.20 185
14686.34 194
14687.49 207
14688.63 210
14689.78 210
14690.92 214
14692.07 207
14693.21 217
14694.36 207
14695.50 184
14696.65 179
14697.79 218
14698.94 206
14700.08 171
14701.23 220
14702.38 249
14703.52 211
14704.67 219
14705.81 193
14706.96 198
14708.10 227
14709.25 233
14710.40 184
14711.54 212
14712.69 218
14713.83 193
14714.98 168
14716.13 191
14717.27 196
14718.42 182
14719.56 213
14720.71 209
14721.86 205
14723.00 180
14724.15 187
14725.30 227
14726.44 192
14727.59 200
14728.74 181
14729.88 180
14731.03 207
14732.18 222
14733.32 251
14734.47 220
14735.62 216
14736.76 218
14737.91 223
14739.06 201
14740.20 233
14741.35 196
14742.50 204
14743.65 210
14744.79 188
14745.94 198
14747.09 185
14748.23 185
14749.38 200
14750.53 180
14751.68 204
14752.82 225
14753.97 207
14755.12 209
14756.27 222
14757.42 244
14758.56 219
14759.71 199
14760.86 219
14762.01 242
14763.15 211
14764.30 197
14765.45 212
14766.60 203
14767.75 205
14768.90 198
14770.04 198
14771.19 236
14772.34 219
14773.49 186
14774.64 234
14775.79 210
14776.93 224
14778.08 250
14779.23 224
14780.38 219
14781.53 212
14782.68 219
14783.83 228
14784.97 218
14786.12 233
14787.27 241
14788.42 230
14789.57 229
14790.72 250
14791.87 240
14793.02 194
14794.17 198
14795.32 198
14796.46 247
14797.61 309
14798.76 282
14799.91 268
14801.06 266
14802.21 232
14803.36 255
14804.51 271
14805.66 252
14806.81 234
14807.96 263
14809.11 222
14810.26 216
14811.41 243
14812.56 226
14813.71 234
14814.86 247
14816.01 262
14817.16 234
14818.31 202
14819.46 201
14820.61 233
14821.76 189
14822.91 247
14824.06 237
14825.21 226
14826.36 240
14827.51 205
14828.66 208
14829.81 233
14830.96 218
14832.11 232
14833.26 228
14834.42 198
14835.57 209
14836.72 206
14837.87 219
14839.02 182
14840.17 233
14841.32 211
14842.47 173
14843.62 181
14844.77 170
14845.92 175
14847.08 192
14848.23 179
14849.38 173
14850.53 175
14851.68 156
14852.83 172
14853.98 174
14855.14 189
14856.29 170
14857.44 182
14858.59 177
14859.74 160
14860.89 176
14862.05 185
14863.20 168
14864.35 179
14865.50 150
14866.65 154
14867.81 145
14868.96 153
14870.11 172
14871.26 169
14872.41 168
14873.57 138
14874.72 167
14875.87 188
14877.02 156
14878.18 168
14879.33 157
14880.48 157
14881.63 148
14882.79 183
14883.94 174
14885.09 209
14886.24 174
14887.40 140
14888.55 160
14889.70 155
14890.86 176
14892.01 166
14893.16 163
14894.31 178
14895.47 187
14896.62 176
14897.77 176
14898.93 163
14900.08 160
14901.23 162
14902.39 167
14903.54 166
14904.69 176
14905.85 190
14907.00 176
14908.16 185
14909.31 155
14910.46 174
14911.62 181
14912.77 191
14913.92 179
14915.08 160
14916.23 187
14917.39 206
14918.54 203
14919.69 186
14920.85 147
14922.00 165
14923.16 162
14924.31 189
14925.46 211
14926.62 185
14927.77 184
14928.93 175
14930.08 168
14931.24 158
14932.39 160
14933.55 192
14934.70 160
14935.85 188
14937.01 185
14938.16 177
14939.32 173
14940.47 172
14941.63 173
14942.78 183
14943.94 154
14945.09 165
14946.25 169
14947.40 200
14948.56 174
14949.71 183
14950.87 178
14952.03 140
14953.18 147
14954.34 148
14955.49 161
14956.65 143
14957.80 137
14958.96 166
14960.11 179
14961.27 150
14962.42 168
14963.58 156
14964.74 153
14965.89 163
14967.05 161
14968.20 180
14969.36 205
14970.52 193
14971.67 180
14972.83 171
14973.98 142
14975.14 145
14976.30 143
14977.45 138
14978.61 130
14979.77 150
14980.92 142
14982.08 153
14983.24 154
14984.39 136
14985.55 143
14986.70 162
14987.86 140
14989.02 155
14990.18 171
14991.33 137
14992.49 155
14993.65 121
14994.80 139
14995.96 176
14997.12 195
14998.27 148
14999.43 146
15000.59 133
15001.75 170
15002.90 162
15004.06 164
15005.22 163
15006.37 157
15007.53 181
15008.69 171
15009.85 161
15011.00 166
15012.16 182
15013.32 145
15014.48 185
15015.64 161
15016.79 178
15017.95 179
15019.11 155
15020.27 154
15021.43 138
15022.58 165
15023.74 166
15024.90 142
15026.06 146
15027.22 126
15028.37 139
15029.53 152
15030.69 171
15031.85 148
15033.01 149
15034.17 161
15035.32 166
15036.48 158
15037.64 145
15038.80 161
15039.96 142
15041.12 108
15042.28 112
15043.44 132
15044.59 180
15045.75 161
15046.91 150
15048.07 167
15049.23 150
15050.39 171
15051.55 130
15052.71 138
15053.87 162
15055.03 149
15056.19 147
15057.35 101
15058.50 112
15059.66 149
15060.82 161
15061.98 155
15063.14 139
15064.30 161
15065.46 133
15066.62 154
15067.78 133
15068.94 135
15070.10 148
15071.26 140
15072.42 142
15073.58 132
15074.74 137
15075.90 146
15077.06 181
15078.22 159
15079.38 115
15080.54 173
15081.70 161
15082.86 168
15084.02 147
15085.18 137
15086.34 134
15087.50 131
15088.67 131
15089.83 134
15090.99 135
15092.15 142
15093.31 155
15094.47 174
15095.63 135
15096.79 141
15097.95 136
15099.11 134
15100.27 146
15101.43 149
15102.60 159
15103.76 129
15104.92 141
15106.08 134
15107.24 150
15108.40 165
15109.56 142
15110.72 135
15111.89 149
15113.05 144
15114.21 144
15115.37 145
15116.53 137
15117.69 135
15118.86 157
15120.02 130
15121.18 150
15122.34 141
15123.50 155
15124.67 137
15125.83 121
15126.99 136
15128.15 142
15129.31 185
15130.48 159
15131.64 152
15132.80 130
15133.96 139
15135.13 149
15136.29 128
15137.45 142
15138.61 152
15139.78 189
15140.94 129
15142.10 138
15143.26 150
15144.43 159
15145.59 159
15146.75 142
15147.91 156
15149.08 141
15150.24 149
15151.40 126
15152.57 116
15153.73 131
15154.89 152
15156.06 167
15157.22 153
15158.38 149
15159.55 147
15160.71 149
15161.87 131
15163.04 173
15164.20 137
15165.36 170
15166.53 150
15167.69 141
15168.85 141
15170.02 142
15171.18 151
15172.35 153
15173.51 128
15174.67 159
15175.84 160
15177.00 161
15178.17 137
15179.33 159
15180.49 154
15181.66 172
15182.82 166
15183.99 141
15185.15 157
15186.31 176
15187.48 174
15188.64 143
15189.81 148
15190.97 126
15192.14 136
15193.30 164
15194.47 136
15195.63 135
15196.80 159
15197.96 171
15199.13 146
15200.29 177
15201.46 161
15202.62 139
15203.79 156
15204.95 156
15206.12 162
15207.28 133
15208.45 174
15209.61 131
15210.78 139
15211.94 159
15213.11 167
15214.27 188
15215.44 138
15216.60 171
15217.77 152
15218.93 179
15220.10 183
15221.27 158
15222.43 173
15223.60 162
15224.76 195
15225.93 182
15227.10 171
15228.26 197
15229.43 174
15230.59 159
15231.76 203
15232.93 212
15234.09 170
15235.26 193
15236.42 191
15237.59 179
15238.76 165
15239.92 187
15241.09 166
15242.26 177
15243.42 176
15244.59 148
15245.76 152
15246.92 162
15248.09 157
15249.26 151
15250.42 144
15251.59 148
15252.76 169
15253.92 166
15255.09 143
15256.26 149
15257.43 150
15258.59 159
15259.76 175
15260.93 165
15262.09 126
15263.26 162
15264.43 166
15265.60 150
15266.76 168
15267.93 154
15269.10 116
15270.27 129
15271.43 164
15272.60 174
15273.77 140
15274.94 122
15276.10 157
15277.27 169
15278.44 162
15279.61 144
15280.78 147
15281.94 132
15283.11 136
15284.28 171
15285.45 185
15286.62 166
15287.79 146
15288.95 151
15290.12 154
15291.29 138
15292.46 127
15293.63 145
15294.80 121
15295.96 131
15297.13 166
15298.30 183
15299.47 197
15300.64 159
15301.81 177
15302.98 177
15304.15 176
15305.31 192
15306.48 177
15307.65 146
15308.82 170
15309.99 160
15311.16 169
15312.33 165
15313.50 149
15314.67 188
15315.84 176
15317.01 161
15318.18 144
15319.34 185
15320.51 164
15321.68 148
15322.85 150
15324.02 155
15325.19 184
15326.36 188
15327.53 203
15328.70 193
15329.87 146
15331.04 151
15332.21 158
15333.38 161
15334.55 187
15335.72 162
15336.89 146
15338.06 145
15339.23 159
15340.40 180
15341.57 173
15342.74 165
15343.91 156
15345.08 163
15346.26 137
15347.43 142
15348.60 141
15349.77 161
15350.94 150
15352.11 140
15353.28 142
15354.45 146
15355.62 135
15356.79 153
15357.96 153
15359.13 149
15360.30 173
15361.48 162
15362.65 144
15363.82 119
15364.99 162
15366.16 143
15367.33 168
15368.50 142
15369.67 155
15370.85 185
15372.02 150
15373.19 144
15374.36 147
15375.53 138
15376.70 165
15377.88 155
15379.05 167
15380.22 174
15381.39 178
15382.56 145
15383.73 161
15384.91 146
15386.08 149
15387.25 150
15388.42 155
15389.59 151
15390.77 161
15391.94 132
15393.11 171
15394.28 129
15395.46 173
15396.63 167
15397.80 142
15398.97 144
15400.15 185
15401.32 190
15402.49 149
15403.66 134
15404.84 138
15406.01 147
15407.18 169
15408.36 162
15409.53 154
15410.70 151
15411.87 151
15413.05 120
15414.22 129
15415.39 131
15416.57 130
15417.74 133
15418.91 142
15420.09 138
15421.26 127
15422.43 169
15423.61 152
15424.78 194
15425.95 195
15427.13 152
15428.30 149
15429.47 153
15430.65 153
15431.82 176
15433.00 153
15434.17 147
15435.34 137
15436.52 155
15437.69 151
15438.87 143
15440.04 158
15441.21 177
15442.39 197
15443.56 130
15444.74 140
15445.91 152
15447.09 140
15448.26 126
15449.43 157
15450.61 140
15451.78 142
15452.96 168
15454.13 179
15455.31 162
15456.48 143
15457.66 164
15458.83 140
15460.01 136
15461.18 150
15462.36 160
15463.53 129
15464.71 155
15465.88 163
15467.06 163
15468.23 169
15469.41 160
15470.58 189
15471.76 167
15472.93 128
15474.11 172
15475.28 170
15476.46 142
15477.63 168
15478.81 175
15479.99 155
15481.16 170
15482.34 176
15483.51 145
15484.69 159
15485.86 152
15487.04 160
15488.22 153
15489.39 152
15490.57 153
15491.74 173
15492.92 175
15494.10 149
15495.27 161
15496.45 152
15497.62 153
15498.80 161
15499.98 152
15501.15 154
15502.33 195
15503.51 193
15504.68 161
15505.86 148
15507.04 158
15508.21 181
15509.39 160
15510.57 204
15511.74 139
15512.92 149
15514.10 177
15515.27 162
15516.45 144
15517.63 189
15518.81 159
15519.98 184
15521.16 184
15522.34 150
15523.51 194
15524.69 173
15525.87 160
15527.05 146
15528.22 143
15529.40 166
15530.58 181
15531.76 171
15532.93 144
15534.11 142
15535.29 197
15536.47 141
15537.64 182
15538.82 189
15540.00 166
15541.18 206
15542.36 175
15543.53 155
15544.71 189
15545.89 200
15547.07 189
15548.25 199
15549.43 158
15550.60 165
15551.78 180
15552.96 167
15554.14 193
15555.32 201
15556.50 147
15557.67 167
15558.85 179
15560.03 154
15561.21 190
15562.39 189
15563.57 187
15564.75 167
15565.93 168
15567.10 167
15568.28 161
15569.46 193
15570.64 187
15571.82 160
15573.00 168
15574.18 157
15575.36 171
15576.54 194
15577.72 184
15578.90 191
15580.08 200
15581.26 181
15582.43 167
15583.61 179
15584.79 175
15585.97 162
15587.15 161
15588.33 196
15589.51 195
15590.69 188
15591.87 189
15593.05 187
15594.23 178
15595.41 173
15596.59 200
15597.77 202
15598.95 199
15600.13 184
15601.31 210
15602.49 238
15603.67 189
15604.85 191
15606.03 183
15607.21 209
15608.40 223
15609.58 199
15610.76 190
15611.94 186
15613.12 186
15614.30 207
15615.48 222
15616.66 222
15617.84 211
15619.02 245
15620.20 205
15621.38 237
15622.56 192
15623.75 203
15624.93 194
15626.11 221
15627.29 221
15628.47 231
15629.65 223
15630.83 220
15632.01 231
15633.20 223
15634.38 260
15635.56 230
15636.74 244
15637.92 238
15639.10 217
15640.29 209
15641.47 234
15642.65 260
15643.83 203
15645.01 198
15646.19 229
15647.38 255
15648.56 257
15649.74 251
15650.92 236
15652.10 214
15653.29 234
15654.47 254
15655.65 251
15656.83 253
15658.02 236
15659.20 239
15660.38 251
15661.56 225
15662.75 240
15663.93 237
15665.11 247
15666.29 221
15667.48 237
15668.66 252
15669.84 244
15671.03 228
15672.21 290
15673.39 282
15674.57 267
15675.76 209
15676.94 227
15678.12 249
15679.31 228
15680.49 217
15681.67 222
15682.86 224
15684.04 214
15685.22 214
15686.41 220
15687.59 220
15688.77 224
15689.96 203
15691.14 227
15692.32 215
15693.51 218
15694.69 234
15695.88 206
15697.06 208
15698.24 238
15699.43 241
15700.61 229
15701.80 244
15702.98 208
15704.16 196
15705.35 216
15706.53 227
15707.72 254
15708.90 241
15710.09 246
15711.27 284
15712.45 251
15713.64 248
15714.82 226
15716.01 239
15717.19 215
15718.38 206
15719.56 226
15720.75 243
15721.93 221
15723.12 247
15724.30 228
15725.49 222
15726.67 239
15727.86 273
15729.04 229
15730.23 233
15731.41 222
15732.60 219
15733.78 195
15734.97 253
15736.15 249
15737.34 237
15738.52 275
15739.71 221
15740.89 230
15742.08 219
15743.27 234
15744.45 213
15745.64 247
15746.82 250
15748.01 254
15749.19 253
15750.38 276
15751.57 280
15752.75 252
15753.94 252
15755.12 265
15756.31 299
15757.50 235
15758.68 248
15759.87 243
15761.05 274
15762.24 254
15763.43 243
15764.61 249
15765.80 225
15766.99 247
15768.17 235
15769.36 222
15770.55 237
15771.73 247
15772.92 254
15774.11 240
15775.29 235
15776.48 236
15777.67 253
15778.85 218
15780.04 190
15781.23 242
15782.42 246
15783.60 223
15784.79 235
15785.98 254
15787.16 221
15788.35 233
15789.54 211
15790.73 239
15791.91 240
15793.10 216
15794.29 237
15795.48 251
15796.66 205
15797.85 179
15799.04 201
15800.23 221
15801.41 214
15802.60 212
15803.79 190
15804.98 208
15806.17 192
15807.35 225
15808.54 212
15809.73 156
15810.92 200
15812.11 198
15813.30 182
15814.48 194
15815.67 181
15816.86 172
15818.05 198
15819.24 216
15820.43 223
15821.61 222
15822.80 213
15823.99 192
15825.18 201
15826.37 195
15827.56 177
15828.75 183
15829.94 235
15831.12 182
15832.31 178
15833.50 181
15834.69 182
15835.88 160
15837.07 162
15838.26 192
15839.45 247
15840.64 186
15841.83 217
15843.02 181
15844.21 142
15845.39 182
15846.58 171
15847.77 183
15848.96 212
15850.15 209
15851.34 176
15852.53 195
15853.72 203
15854.91 189
15856.10 161
15857.29 178
15858.48 206
15859.67 186
15860.86 196
15862.05 181
15863.24 186
15864.43 215
15865.62 163
15866.81 164
15868.00 204
15869.19 211
15870.38 155
15871.57 182
15872.76 182
15873.96 157
15875.15 172
15876.34 169
15877.53 162
15878.72 147
15879.91 164
15881.10 186
15882.29 176
15883.48 195
15884.67 166
15885.86 165
15887.05 157
15888.25 182
15889.44 177
15890.63 186
15891.82 197
15893.01 185
15894.20 203
15895.39 178
15896.58 197
15897.78 199
15898.97 197
15900.16 198
15901.35 198
15902.54 222
15903.73 188
15904.92 208
15906.12 209
15907.31 212
15908.50 247
15909.69 235
15910.88 193
15912.08 197
15913.27 175
15914.46 179
15915.65 238
15916.84 200
15918.04 202
15919.23 221
15920.42 211
15921.61 194
15922.81 233
15924.00 173
15925.19 186
15926.38 184
15927.58 182
15928.77 166
15929.96 179
15931.15 187
15932.35 188
15933.54 205
15934.73 183
15935.92 217
15937.12 199
15938.31 171
15939.50 190
15940.70 171
15941.89 175
15943.08 187
15944.28 176
15945.47 174
15946.66 188
15947.86 167
15949.05 194
15950.24 190
15951.44 154
15952.63 162
15953.82 153
15955.02 189
15956.21 183
15957.40 162
15958.60 137
15959.79 150
15960.99 205
15962.18 167
15963.37 160
15964.57 151
15965.76 148
15966.96 140
15968.15 166
15969.34 175
15970.54 169
15971.73 137
15972.93 138
15974.12 138
15975.31 185
15976.51 165
15977.70 188
15978.90 177
15980.09 163
15981.29 144
15982.48 173
15983.68 180
15984.87 165
15986.07 157
15987.26 158
15988.46 145
15989.65 146
15990.85 168
15992.04 150
15993.24 158
15994.43 184
15995.63 166
15996.82 159
15998.02 150
15999.21 155
16000.41 157
16001.60 153
16002.80 182
16003.99 138
16005.19 123
16006.38 143
16007.58 114
16008.77 147
16009.97 165
16011.17 144
16012.36 143
16013.56 130
16014.75 128
16015.95 164
16017.14 182
16018.34 163
16019.54 154
16020.73 154
16021.93 161
16023.13 147
16024.32 145
16025.52 131
16026.71 156
16027.91 137
16029.11 128
16030.30 135
16031.50 135
16032.70 132
16033.89 137
16035.09 162
16036.29 136
16037.48 132
16038.68 144
16039.88 144
16041.07 135
16042.27 131
16043.47 143
16044.66 113
16045.86 151
16047.06 133
16048.25 131
16049.45 128
16050.65 159
16051.85 138
16053.04 137
16054.24 132
16055.44 154
16056.64 157
16057.83 168
16059.03 144
16060.23 114
16061.43 125
16062.62 148
16063.82 133
16065.02 143
16066.22 170
16067.41 152
16068.61 127
16069.81 136
16071.01 137
16072.21 164
16073.40 129
16074.60 146
16075.80 152
16077.00 156
16078.20 145
16079.39 122
16080.59 113
16081.79 129
16082.99 115
16084.19 110
16085.39 125
16086.58 125
16087.78 140
16088.98 114
16090.18 135
16091.38 127
16092.58 125
16093.78 138
16094.98 151
16096.17 124
16097.37 121
16098.57 124
16099.77 124
16100.97 130
16102.17 140
16103.37 129
16104.57 102
16105.77 108
16106.97 114
16108.17 108
16109.36 122
16110.56 137
16111.76 131
16112.96 151
16114.16 149
16115.36 166
16116.56 149
16117.76 138
16118.96 125
16120.16 117
16121.36 96
16122.56 107
16123.76 118
16124.96 129
16126.16 138
16127.36 121
16128.56 119
16129.76 144
16130.96 121
16132.16 116
16133.36 127
16134.56 111
16135.76 138
16136.96 110
16138.16 122
16139.36 129
16140.56 142
16141.76 147
16142.97 117
16144.17 122
16145.37 147
16146.57 129
16147.77 128
16148.97 130
16150.17 150
16151.37 158
16152.57 134
16153.77 142
16154.97 148
16156.18 135
16157.38 130
16158.58 168
16159.78 160
16160.98 185
16162.18 123
16163.38 128
16164.58 118
16165.79 128
16166.99 153
16168.19 145
16169.39 139
16170.59 128
16171.79 136
16173.00 132
16174.20 121
16175.40 135
16176.60 121
16177.80 120
16179.01 125
16180.21 146
16181.41 132
16182.61 124
16183.81 118
16185.02 148
16186.22 131
16187.42 133
16188.62 159
16189.82 122
16191.03 122
16192.23 144
16193.43 141
16194.63 108
16195.84 138
16197.04 128
16198.24 105
16199.45 136
16200.65 142
16201.85 112
16203.05 102
16204.26 130
16205.46 152
16206.66 143
16207.87 113
16209.07 137
16210.27 133
16211.48 142
16212.68 142
16213.88 160
16215.08 131
16216.29 145
16217.49 142
16218.70 118
16219.90 133
16221.10 155
16222.31 130
16223.51 139
16224.71 126
16225.92 129
16227.12 115
16228.32 117
16229.53 134
16230.73 137
16231.94 133
16233.14 122
16234.34 128
16235.55 130
16236.75 128
16237.96 132
16239.16 119
16240.36 129
16241.57 105
16242.77 129
16243.98 161
16245.18 164
16246.39 133
16247.59 121
16248.80 142
16250.00 135
16251.21 144
16252.41 158
16253.61 126
16254.82 140
16256.02 164
16257.23 122
16258.43 141
16259.64 168
16260.84 144
16262.05 152
16263.25 130
16264.46 151
16265.66 156
16266.87 145
16268.08 161
16269.28 160
16270.49 193
16271.69 171
16272.90 160
16274.10 149
16275.31 153
16276.51 130
16277.72 147
16278.92 138
16280.13 146
16281.34 133
16282.54 137
16283.75 129
16284.95 155
16286.16 152
16287.37 154
16288.57 141
16289.78 136
16290.98 180
16292.19 157
16293.40 158
16294.60 156
16295.81 159
16297.02 135
16298.22 175
16299.43 167
16300.63 166
16301.84 141
16303.05 146
16304.25 163
16305.46 153
16306.67 142
16307.87 138
16309.08 148
16310.29 163
16311.50 160
16312.70 120
16313.91 134
16315.12 154
16316.32 163
16317.53 120
16318.74 157
16319.94 161
16321.15 149
16322.36 165
16323.57 133
16324.77 116
16325.98 129
16327.19 167
16328.40 137
16329.60 140
16330.81 141
16332.02 147
16333.23 164
16334.43 157
16335.64 126
16336.85 124
16338.06 135
16339.27 123
16340.47 146
16341.68 126
16342.89 131
16344.10 156
16345.31 142
16346.51 113
16347.72 121
16348.93 156
16350.14 129
16351.35 138
16352.56 131
16353.77 123
16354.97 146
16356.18 149
16357.39 157
16358.60 144
16359.81 123
16361.02 130
16362.23 132
16363.43 145
16364.64 143
16365.85 167
16367.06 129
16368.27 138
16369.48 115
16370.69 138
16371.90 120
16373.11 157
16374.32 128
16375.53 158
16376.73 132
16377.94 129
16379.15 134
16380.36 151
16381.57 186
16382.78 158
16383.99 136
16385.20 133
16386.41 137
16387.62 141
16388.83 124
16390.04 142
16391.25 163
16392.46 148
16393.67 109
16394.88 123
16396.09 135
16397.30 142
16398.51 116
16399.72 121
16400.93 130
16402.14 133
16403.35 153
16404.56 155
16405.77 136
16406.98 125
16408.19 147
16409.40 144
16410.61 130
16411.82 117
16413.04 125
16414.25 130
16415.46 140
16416.67 153
16417.88 162
16419.09 150
16420.30 140
16421.51 117
16422.72 110
16423.93 121
16425.14 123
16426.36 143
16427.57 132
16428.78 110
16429.99 131
16431.20 153
16432.41 111
16433.62 132
16434.83 137
16436.05 113
16437.26 118
16438.47 152
16439.68 130
16440.89 128
16442.10 152
16443.32 152
16444.53 128
16445.74 120
16446.95 135
16448.16 142
16449.38 126
16450.59 118
16451.80 115
16453.01 140
16454.22 138
16455.44 130
16456.65 152
16457.86 129
16459.07 131
16460.29 130
16461.50 129
16462.71 130
16463.92 113
16465.14 129
16466.35 123
16467.56 136
16468.77 139
16469.99 138
16471.20 149
16472.41 136
16473.63 132
16474.84 118
16476.05 112
16477.26 124
16478.48 129
16479.69 121
16480.90 149
16482.12 129
16483.33 121
16484.54 116
16485.76 120
16486.97 144
16488.18 111
16489.40 109
16490.61 114
16491.82 110
16493.04 148
16494.25 117
16495.47 142
16496.68 118
16497.89 104
16499.11 105
16500.32 116
16501.53 138
16502.75 125
16503.96 151
16505.18 122
16506.39 110
16507.61 111
16508.82 121
16510.03 119
16511.25 105
16512.46 99
16513.68 105
16514.89 102
16516.11 107
16517.32 119
16518.53 117
16519.75 133
16520.96 121
16522.18 120
16523.39 118
16524.61 116
16525.82 146
16527.04 122
16528.25 129
16529.47 126
16530.68 133
16531.90 114
16533.11 155
16534.33 116
16535.54 101
16536.76 131
16537.97 124
16539.19 135
16540.40 121
16541.62 140
16542.84 120
16544.05 131
16545.27 114
16546.48 115
16547.70 126
16548.91 132
16550.13 97
16551.35 106
16552.56 109
16553.78 130
16554.99 135
16556.21 104
16557.42 117
16558.64 92
16559.86 107
16561.07 129
16562.29 98
16563.51 109
16564.72 136
16565.94 122
16567.15 130
16568.37 119
16569.59 109
16570.80 116
16572.02 114
16573.24 112
16574.45 136
16575.67 120
16576.89 132
16578.10 138
16579.32 124
16580.54 105
16581.75 129
16582.97 148
16584.19 113
16585.41 137
16586.62 125
16587.84 136
16589.06 124
16590.27 115
16591.49 130
16592.71 101
16593.93 105
16595.14 99
16596.36 110
16597.58 106
16598.80 129
16600.01 168
16601.23 116
16602.45 124
16603.67 138
16604.88 119
16606.10 114
16607.32 123
16608.54 98
16609.76 97
16610.97 92
16612.19 105
16613.41 122
16614.63 97
16615.85 85
16617.06 102
16618.28 106
16619.50 130
16620.72 120
16621.94 116
16623.16 113
16624.37 121
16625.59 108
16626.81 133
16628.03 121
16629.25 104
16630.47 136
16631.69 103
16632.90 127
16634.12 129
16635.34 111
16636.56 135
16637.78 113
16639.00 116
16640.22 121
16641.44 117
16642.66 134
16643.88 128
16645.09 144
16646.31 140
16647.53 104
16648.75 121
16649.97 111
16651.19 133
16652.41 143
16653.63 102
16654.85 116
16656.07 129
16657.29 86
16658.51 126
16659.73 115
16660.95 110
16662.17 105
16663.39 121
16664.61 141
16665.83 137
16667.05 104
16668.27 132
16669.49 90
16670.71 124
16671.93 98
16673.15 90
16674.37 117
16675.59 137
16676.81 115
16678.03 98
16679.25 110
16680.47 102
16681.69 97
16682.91 95
16684.13 105
16685.35 110
16686.58 121
16687.80 128
16689.02 117
16690.24 131
16691.46 121
16692.68 116
16693.90 143
16695.12 151
16696.34 113
16697.56 120
16698.79 129
16700.01 121
16701.23 111
16702.45 124
16703.67 102
16704.89 107
16706.11 115
16707.34 138
16708.56 130
16709.78 118
16711.00 123
16712.22 106
16713.44 111
16714.67 106
16715.89 145
16717.11 118
16718.33 117
16719.55 105
16720.78 93
16722.00 133
16723.22 112
16724.44 86
16725.66 100
16726.89 114
16728.11 131
16729.33 96
16730.55 99
16731.78 106
16733.00 115
16734.22 136
16735.44 114
16736.67 114
16737.89 113
16739.11 109
16740.33 102
16741.56 111
16742.78 93
16744.00 114
16745.22 130
16746.45 120
16747.67 142
16748.89 104
16750.12 113
16751.34 97
16752.56 107
16753.79 121
16755.01 114
16756.23 145
16757.46 111
16758.68 118
16759.90 106
16761.13 151
16762.35 117
16763.57 139
16764.80 128
16766.02 93
16767.24 105
16768.47 99
16769.69 107
16770.92 104
16772.14 93
16773.36 127
16774.59 148
16775.81 98
16777.04 110
16778.26 127
16779.48 139
16780.71 124
16781.93 113
16783.16 102
16784.38 129
16785.61 127
16786.83 125
16788.05 128
16789.28 118
16790.50 111
16791.73 140
16792.95 99
16794.18 126
16795.40 133
16796.63 113
16797.85 148
16799.08 131
16800.30 113
16801.53 130
16802.75 125
16803.98 125
16805.20 129
16806.43 121
16807.65 115
16808.88 105
16810.10 111
16811.33 97
16812.55 104
16813.78 114
16815.00 125
16816.23 116
16817.46 112
16818.68 101
16819.91 96
16821.13 129
16822.36 103
16823.58 115
16824.81 137
16826.04 107
16827.26 135
16828.49 126
16829.71 122
16830.94 132
16832.17 131
16833.39 112
16834.62 145
16835.84 138
16837.07 108
16838.30 137
16839.52 152
16840.75 146
16841.98 104
16843.20 116
16844.43 122
16845.66 111
16846.88 117
16848.11 113
16849.34 134
16850.56 127
16851.79 117
16853.02 128
16854.24 110
16855.47 144
16856.70 109
16857.92 137
16859.15 137
16860.38 145
16861.61 149
16862.83 101
16864.06 122
16865.29 126
16866.52 125
16867.74 142
16868.97 160
16870.20 134
16871.42 125
16872.65 138
16873.88 144
16875.11 141
16876.34 111
16877.56 137
16878.79 137
16880.02 145
16881.25 136
16882.47 151
16883.70 156
16884.93 181
16886.16 141
16887.39 134
16888.62 138
16889.84 166
16891.07 132
16892.30 148
16893.53 146
16894.76 174
16895.98 128
16897.21 108
16898.44 120
16899.67 124
16900.90 136
16902.13 145
16903.36 137
16904.59 129
16905.81 128
16907.04 137
16908.27 119
16909.50 132
16910.73 133
16911.96 147
16913.19 117
16914.42 134
16915.65 113
16916.88 106
16918.10 103
16919.33 113
16920.56 101
16921.79 138
16923.02 131
16924.25 98
16925.48 111
16926.71 113
16927.94 122
16929.17 138
16930.40 108
16931.63 88
16932.86 114
16934.09 116
16935.32 122
16936.55 158
16937.78 147
16939.01 139
16940.24 136
16941.47 90
16942.70 99
16943.93 106
16945.16 140
16946.39 138
16947.62 116
16948.85 105
16950.08 117
16951.31 107
16952.54 124
16953.77 112
16955.00 91
16956.23 127
16957.46 115
16958.69 117
16959.93 104
16961.16 115
16962.39 127
16963.62 134
16964.85 120
16966.08 109
16967.31 127
16968.54 121
16969.77 134
16971.00 103
16972.24 122
16973.47 137
16974.70 127
16975.93 133
16977.16 119
16978.39 95
16979.62 102
16980.85 121
16982.09 147
16983.32 154
16984.55 124
16985.78 116
16987.01 119
16988.24 129
16989.48 106
16990.71 89
16991.94 105
16993.17 130
16994.40 101
16995.64 119
16996.87 119
16998.10 104
16999.33 120
17000.57 125
17001.80 138
17003.03 138
17004.26 109
17005.49 112
17006.73 137
17007.96 115
17009.19 131
17010.42 104
17011.66 112
17012.89 127
17014.12 124
17015.36 123
17016.59 101
17017.82 110
17019.05 117
17020.29 125
17021.52 138
17022.75 106
17023.99 162
17025.22 98
17026.45 87
17027.69 117
17028.92 114
17030.15 136
17031.39 124
17032.62 108
17033.85 107
17035.09 149
17036.32 143
17037.55 111
17038.79 126
17040.02 118
17041.25 122
17042.49 112
17043.72 114
17044.96 119
17046.19 155
17047.42 107
17048.66 108
17049.89 115
17051.13 105
17052.36 93
17053.59 118
17054.83 112
17056.06 89
17057.30 118
17058.53 140
17059.77 116
17061.00 106
17062.23 106
17063.47 103
17064.70 102
17065.94 96
17067.17 126
17068.41 99
17069.64 100
17070.88 99
17072.11 104
17073.35 116
17074.58 97
17075.82 123
17077.05 118
17078.29 103
17079.52 91
17080.76 97
17081.99 123
17083.23 108
17084.46 98
17085.70 113
17086.93 111
17088.17 121
17089.40 95
17090.64 114
17091.88 105
17093.11 101
17094.35 100
17095.58 92
17096.82 95
17098.05 105
17099.29 100
17100.53 125
17101.76 123
17103.00 113
17104.23 119
17105.47 109
17106.71 124
17107.94 115
17109.18 93
17110.41 116
17111.65 127
17112.89 127
17114.12 116
17115.36 115
17116.60 112
17117.83 79
17119.07 99
17120.31 101
17121.54 114
17122.78 108
17124.02 94
17125.25 96
17126.49 90
17127.73 75
17128.96 100
17130.20 105
17131.44 101
17132.67 115
17133.91 114
17135.15 102
17136.39 82
17137.62 98
17138.86 85
17140.10 100
17141.33 109
17142.57 97
17143.81 81
17145.05 101
17146.28 100
17147.52 99
17148.76 126
17150.00 85
17151.24 112
17152.47 127
17153.71 97
17154.95 91
17156.19 105
17157.42 137
17158.66 124
17159.90 118
17161.14 113
17162.38 111
17163.61 103
17164.85 99
17166.09 106
17167.33 90
17168.57 91
17169.81 100
17171.04 87
17172.28 73
17173.52 106
17174.76 103
17176.00 104
17177.24 105
17178.48 136
17179.72 107
17180.95 96
17182.19 87
17183.43 141
17184.67 144
17185.91 103
17187.15 86
17188.39 89
17189.63 114
17190.87 119
17192.10 93
17193.34 104
17194.58 82
17195.82 104
17197.06 116
17198.30 80
17199.54 107
17200.78 115
17202.02 95
17203.26 97
17204.50 100
17205.74 96
17206.98 84
17208.22 84
17209.46 89
17210.70 132
17211.94 112
17213.18 112
17214.42 98
17215.66 90
17216.90 72
17218.14 92
17219.38 99
17220.62 100
17221.86 102
17223.10 95
17224.34 102
17225.58 80
17226.82 108
17228.06 94
17229.30 90
17230.54 105
17231.78 102
17233.02 133
17234.26 103
17235.50 113
17236.75 104
17237.99 106
17239.23 97
17240.47 97
17241.71 87
17242.95 91
17244.19 115
17245.43 99
17246.67 109
17247.92 93
17249.16 84
17250.40 92
17251.64 127
17252.88 104
17254.12 72
17255.36 106
17256.60 86
17257.85 98
17259.09 96
17260.33 109
17261.57 95
17262.81 104
17264.05 86
17265.30 76
17266.54 74
17267.78 97
17269.02 130
17270.26 112
17271.51 121
17272.75 112
17273.99 107
17275.23 108
17276.48 134
17277.72 93
17278.96 89
17280.20 90
17281.44 78
17282.69 93
17283.93 85
17285.17 81
17286.41 102
17287.66 101
17288.90 108
17290.14 111
17291.39 104
17292.63 124
17293.87 139
17295.11 105
17296.36 97
17297.60 101
17298.84 95
17300.09 93
17301.33 87
17302.57 100
17303.82 107
17305.06 116
17306.30 114
17307.55 100
17308.79 100
17310.03 94
17311.28 89
17312.52 97
17313.76 104
17315.01 90
17316.25 87
17317.49 105
17318.74 79
17319.98 102
17321.23 90
17322.47 82
17323.71 89
17324.96 79
17326.20 85
17327.45 93
17328.69 102
17329.93 125
17331.18 104
17332.42 85
17333.67 97
17334.91 97
17336.16 90
17337.40 115
17338.64 107
17339.89 100
17341.13 91
17342.38 96
17343.62 104
17344.87 117
17346.11 119
17347.36 92
17348.60 65
17349.85 80
17351.09 84
17352.34 125
17353.58 112
17354.83 104
17356.07 86
17357.32 115
17358.56 130
17359.81 96
17361.05 122
17362.30 104
17363.54 97
17364.79 75
17366.03 89
17367.28 102
17368.53 107
17369.77 93
17371.02 87
17372.26 112
17373.51 83
17374.75 83
17376.00 84
17377.25 84
17378.49 85
17379.74 98
17380.98 97
17382.23 107
17383.48 106
17384.72 103
17385.97 120
17387.21 122
17388.46 115
17389.71 103
17390.95 105
17392.20 102
17393.45 91
17394.69 93
17395.94 86
17397.19 101
17398.43 124
17399.68 111
17400.93 92
17402.17 76
17403.42 97
17404.67 86
17405.91 95
17407.16 75
17408.41 83
17409.65 97
17410.90 83
17412.15 69
17413.40 82
17414.64 95
17415.89 108
17417.14 100
17418.39 128
17419.63 114
17420.88 116
17422.13 90
17423.38 88
17424.62 75
17425.87 83
17427.12 76
17428.37 81
17429.61 92
17430.86 94
17432.11 102
17433.36 109
17434.60 100
17435.85 87
17437.10 90
17438.35 96
17439.60 92
17440.85 90
17442.09 104
17443.34 105
17444.59 103
17445.84 111
17447.09 101
17448.34 89
17449.58 114
17450.83 103
17452.08 109
17453.33 90
17454.58 89
17455.83 89
17457.08 99
17458.32 97
17459.57 74
17460.82 102
17462.07 107
17463.32 109
17464.57 93
17465.82 98
17467.07 90
17468.32 90
17469.57 86
17470.81 88
17472.06 95
17473.31 115
17474.56 126
17475.81 98
17477.06 83
17478.31 73
17479.56 76
17480.81 104
17482.06 107
17483.31 103
17484.56 79
17485.81 89
17487.06 100
17488.31 93
17489.56 98
17490.81 99
17492.06 95
17493.31 104
17494.56 106
17495.81 107
17497.06 82
17498.31 108
17499.56 127
17500.81 130
17502.06 132
17503.31 111
17504.56 112
17505.81 99
17507.06 108
17508.31 86
17509.56 99
17510.81 103
17512.06 114
17513.32 121
17514.57 103
17515.82 105
17517.07 101
17518.32 94
17519.57 98
17520.82 93
17522.07 99
17523.32 107
17524.57 111
17525.83 80
17527.08 86
17528.33 94
17529.58 91
17530.83 96
17532.08 96
17533.33 108
17534.59 105
17535.84 109
17537.09 95
17538.34 91
17539.59 95
17540.84 105
17542.10 105
17543.35 97
17544.60 110
17545.85 111
17547.10 82
17548.36 102
17549.61 86
17550.86 102
17552.11 110
17553.36 94
17554.62 73
17555.87 103
17557.12 116
17558.37 112
17559.63 90
17560.88 99
17562.13 93
17563.38 73
17564.64 99
17565.89 94
17567.14 109
17568.39 107
17569.65 89
17570.90 98
17572.15 80
17573.41 94
17574.66 110
17575.91 101
17577.16 119
17578.42 101
17579.67 89
17580.92 112
17582.18 126
17583.43 112
17584.68 92
17585.94 80
17587.19 110
17588.44 122
17589.70 92
17590.95 126
17592.20 107
17593.46 96
17594.71 95
17595.97 97
17597.22 104
17598.47 105
17599.73 110
17600.98 92
17602.23 94
17603.49 75
17604.74 104
17606.00 121
17607.25 106
17608.51 91
17609.76 138
17611.01 111
17612.27 90
17613.52 99
17614.78 100
17616.03 84
17617.29 93
17618.54 98
17619.79 99
17621.05 97
17622.30 102
17623.56 87
17624.81 90
17626.07 94
17627.32 104
17628.58 106
17629.83 110
17631.09 103
17632.34 88
17633.60 94
17634.85 93
17636.11 106
17637.36 109
17638.62 83
17639.87 92
17641.13 89
17642.39 85
17643.64 91
17644.90 95
17646.15 89
17647.41 81
17648.66 84
17649.92 99
17651.17 124
17652.43 103
17653.69 104
17654.94 114
17656.20 98
17657.45 127
17658.71 110
17659.97 113
17661.22 80
17662.48 71
17663.73 102
17664.99 101
17666.25 85
17667.50 80
17668.76 82
17670.02 100
17671.27 95
17672.53 106
17673.78 116
17675.04 101
17676.30 86
17677.55 110
17678.81 106
17680.07 90
17681.32 91
17682.58 89
17683.84 88
17685.10 86
17686.35 101
17687.61 92
17688.87 99
17690.12 93
17691.38 89
17692.64 78
17693.89 95
17695.15 96
17696.41 116
17697.67 95
17698.92 104
17700.18 97
17701.44 88
17702.70 92
17703.95 89
17705.21 113
17706.47 127
17707.73 108
17708.98 89
17710.24 106
17711.50 88
17712.76 85
17714.02 70
17715.27 80
17716.53 81
17717.79 103
17719.05 106
17720.31 109
17721.57 98
17722.82 122
17724.08 123
17725.34 123
17726.60 129
17727.86 90
17729.12 104
17730.37 102
17731.63 78
17732.89 113
17734.15 104
17735.41 88
17736.67 72
17737.93 76
17739.18 91
17740.44 100
17741.70 85
17742.96 89
17744.22 86
17745.48 104
17746.74 75
17748.00 84
17749.26 116
17750.52 95
17751.78 76
17753.04 80
17754.29 84
17755.55 90
17756.81 101
17758.07 100
17759.33 90
17760.59 98
17761.85 92
17763.11 83
17764.37 94
17765.63 95
17766.89 116
17768.15 97
17769.41 103
17770.67 103
17771.93 103
17773.19 75
17774.45 64
17775.71 100
17776.97 103
17778.23 99
17779.49 109
17780.75 101
17782.01 85
17783.27 101
17784.53 85
17785.79 85
17787.05 81
17788.31 72
17789.58 81
17790.84 78
17792.10 95
17793.36 81
17794.62 93
17795.88 80
17797.14 86
17798.40 73
17799.66 90
17800.92 90
17802.18 84
17803.45 99
17804.71 99
17805.97 115
17807.23 83
17808.49 93
17809.75 80
17811.01 64
17812.27 83
17813.54 91
17814.80 83
17816.06 74
17817.32 86
17818.58 88
17819.84 105
17821.11 98
17822.37 79
17823.63 96
17824.89 80
17826.15 75
17827.42 72
17828.68 100
17829.94 91
17831.20 79
17832.46 83
17833.73 77
17834.99 78
17836.25 82
17837.51 67
17838.78 87
17840.04 98
17841.30 95
17842.56 86
17843.83 98
17845.09 82
17846.35 83
17847.61 93
17848.88 80
17850.14 79
17851.40 96
17852.66 109
17853.93 84
17855.19 86
17856.45 77
17857.72 88
17858.98 77
17860.24 71
17861.51 93
17862.77 108
17864.03 102
17865.30 97
17866.56 114
17867.82 102
17869.09 80
17870.35 88
17871.61 95
17872.88 103
17874.14 102
17875.40 111
17876.67 105
17877.93 98
17879.20 131
17880.46 93
17881.72 105
17882.99 79
17884.25 97
17885.52 98
17886.78 100
17888.04 102
17889.31 86
17890.57 107
17891.84 85
17893.10 91
17894.36 82
17895.63 87
17896.89 95
17898.16 84
17899.42 91
17900.69 84
17901.95 91
17903.22 107
17904.48 76
17905.75 75
17907.01 82
17908.28 91
17909.54 98
17910.81 102
17912.07 85
17913.34 94
17914.60 87
17915.87 90
17917.13 89
17918.40 84
17919.66 122
17920.93 121
17922.19 95
17923.46 98
17924.72 90
17925.99 99
17927.25 98
17928.52 71
17929.79 63
17931.05 97
17932.32 88
17933.58 89
17934.85 80
17936.11 99
17937.38 86
17938.65 114
17939.91 95
17941.18 88
17942.44 98
17943.71 105
17944.98 116
17946.24 100
17947.51 110
17948.77 85
17950.04 114
17951.31 118
17952.57 100
17953.84 100
17955.11 86
17956.37 90
17957.64 80
17958.91 101
17960.17 89
17961.44 70
17962.71 88
17963.97 79
17965.24 99
17966.51 125
17967.77 98
17969.04 104
17970.31 87
17971.58 124
17972.84 130
17974.11 94
17975.38 91
17976.64 106
17977.91 96
17979.18 104
17980.45 89
17981.71 77
17982.98 69
17984.25 65
17985.52 100
17986.78 75
17988.05 62
17989.32 82
17990.59 66
17991.86 95
17993.12 113
17994.39 104
17995.66 95
17996.93 89
17998.20 111
17999.46 78
18000.73 83
18002.00 97
18003.27 95
18004.54 91
18005.80 80
18007.07 110
18008.34 86
18009.61 98
18010.88 105
18012.15 84
18013.42 106
18014.68 90
18015.95 80
18017.22 83
18018.49 92
18019.76 99
18021.03 113
18022.30 74
18023.57 84
18024.83 91
18026.10 65
18027.37 85
18028.64 72
18029.91 61
18031.18 76
18032.45 71
18033.72 68
18034.99 75
18036.26 84
18037.53 84
18038.80 94
18040.07 92
18041.34 74
18042.60 79
18043.87 84
18045.14 70
18046.41 84
18047.68 92
18048.95 95
18050.22 98
18051.49 85
18052.76 101
18054.03 76
18055.30 93
18056.57 92
18057.84 73
18059.11 82
18060.38 73
18061.65 103
18062.92 114
18064.20 92
18065.47 64
18066.74 77
18068.01 85
18069.28 97
18070.55 84
18071.82 81
18073.09 94
18074.36 104
18075.63 95
18076.90 99
18078.17 91
18079.44 96
18080.71 104
18081.99 110
18083.26 93
18084.53 96
18085.80 76
18087.07 97
18088.34 77
18089.61 110
18090.88 82
18092.15 79
18093.43 102
18094.70 86
18095.97 87
18097.24 94
18098.51 73
18099.78 90
18101.06 68
18102.33 107
18103.60 92
18104.87 85
18106.14 126
18107.41 88
18108.69 77
18109.96 73
18111.23 85
18112.50 102
18113.77 102
18115.05 89
18116.32 85
18117.59 106
18118.86 98
18120.14 94
18121.41 106
18122.68 86
18123.95 115
18125.23 106
18126.50 95
18127.77 83
18129.04 92
18130.32 86
18131.59 68
18132.86 70
18134.13 104
18135.41 100
18136.68 87
18137.95 73
18139.23 73
18140.50 90
18141.77 118
18143.05 70
18144.32 70
18145.59 75
18146.87 104
18148.14 108
18149.41 99
18150.69 95
18151.96 96
18153.23 121
18154.51 78
18155.78 71
18157.05 99
18158.33 88
18159.60 102
18160.88 90
18162.15 110
18163.42 96
18164.70 102
18165.97 78
18167.24 80
18168.52 88
18169.79 90
18171.07 97
18172.34 85
18173.62 101
18174.89 74
18176.16 87
18177.44 89
18178.71 84
18179.99 112
18181.26 80
18182.54 104
18183.81 100
18185.09 88
18186.36 74
18187.63 85
18188.91 76
18190.18 101
18191.46 81
18192.73 94
18194.01 94
18195.28 110
18196.56 92
18197.83 99
18199.11 99
18200.38 89
18201.66 91
18202.94 119
18204.21 79
18205.49 81
18206.76 113
18208.04 95
18209.31 101
18210.59 104
18211.86 100
18213.14 112
18214.41 91
18215.69 74
18216.97 83
18218.24 92
18219.52 92
18220.79 109
18222.07 86
18223.35 78
18224.62 94
18225.90 109
18227.17 96
18228.45 90
18229.73 82
18231.00 95
18232.28 80
18233.56 88
18234.83 74
18236.11 96
18237.38 88
18238.66 87
18239.94 86
18241.21 86
18242.49 88
18243.77 95
18245.04 85
18246.32 83
18247.60 107
18248.87 100
18250.15 111
18251.43 94
18252.71 89
18253.98 98
18255.26 101
18256.54 110
18257.81 92
18259.09 78
18260.37 88
18261.65 103
18262.92 100
18264.20 74
18265.48 75
18266.76 90
18268.03 81
18269.31 86
18270.59 89
18271.87 86
18273.14 79
18274.42 80
18275.70 64
18276.98 62
18278.26 88
18279.53 89
18280.81 83
18282.09 88
18283.37 108
18284.65 92
18285.92 68
18287.20 73
18288.48 97
18289.76 99
18291.04 73
18292.32 98
18293.59 77
18294.87 95
18296.15 97
18297.43 80
18298.71 103
18299.99 70
18301.27 85
18302.54 78
18303.82 84
18305.10 77
18306.38 101
18307.66 97
18308.94 90
18310.22 82
18311.50 80
18312.78 79
18314.06 88
18315.33 82
18316.61 82
18317.89 106
18319.17 86
18320.45 83
18321.73 100
18323.01 80
18324.29 98
18325.57 76
18326.85 84
18328.13 61
18329.41 78
18330.69 96
18331.97 87
18333.25 79
18334.53 87
18335.81 81
18337.09 73
18338.37 82
18339.65 80
18340.93 82
18342.21 84
18343.49 72
18344.77 88
18346.05 111
18347.33 109
18348.61 101
18349.89 87
18351.17 82
18352.45 83
18353.73 92
18355.01 72
18356.29 84
18357.57 97
18358.85 92
18360.14 93
18361.42 92
18362.70 78
18363.98 77
18365.26 108
18366.54 93
18367.82 90
18369.10 101
18370.38 81
18371.66 72
18372.95 104
18374.23 89
18375.51 88
18376.79 98
18378.07 102
18379.35 74
18380.63 94
18381.92 112
18383.20 89
18384.48 82
18385.76 80
18387.04 84
18388.32 87
18389.61 66
18390.89 68
18392.17 93
18393.45 84
18394.73 87
18396.02 74
18397.30 107
18398.58 104
18399.86 85
18401.14 84
18402.43 97
18403.71 92
18404.99 114
18406.27 134
18407.56 122
18408.84 78
18410.12 104
18411.40 99
18412.69 87
18413.97 101
18415.25 89
18416.53 78
18417.82 75
18419.10 69
18420.38 74
18421.67 100
18422.95 92
18424.23 72
18425.51 89
18426.80 83
18428.08 72
18429.36 98
18430.65 95
18431.93 77
18433.21 89
18434.50 109
18435.78 127
18437.06 96
18438.35 95
18439.63 87
18440.92 74
18442.20 83
18443.48 80
18444.77 91
18446.05 75
18447.33 92
18448.62 78
18449.90 56
18451.19 78
18452.47 57
18453.75 53
18455.04 67
18456.32 89
18457.61 103
18458.89 83
18460.17 109
18461.46 102
18462.74 82
18464.03 63
18465.31 89
18466.60 94
18467.88 91
18469.17 80
18470.45 84
18471.74 107
18473.02 84
18474.30 93
18475.59 87
18476.87 101
18478.16 100
18479.44 103
18480.73 97
18482.01 77
18483.30 81
18484.58 94
18485.87 95
18487.16 104
18488.44 93
18489.73 100
18491.01 103
18492.30 98
18493.58 92
18494.87 91
18496.15 121
18497.44 95
18498.72 85
18500.01 83
18501.30 77
18502.58 77
18503.87 82
18505.15 94
18506.44 92
18507.73 105
18509.01 109
18510.30 100
18511.58 109
18512.87 106
18514.16 106
18515.44 107
18516.73 111
18518.01 79
18519.30 89
18520.59 76
18521.87 89
18523.16 77
18524.45 103
18525.73 94
18527.02 103
18528.31 59
18529.59 74
18530.88 100
18532.17 94
18533.45 104
18534.74 107
18536.03 78
18537.31 70
18538.60 86
18539.89 95
18541.18 91
18542.46 70
18543.75 83
18545.04 61
18546.32 74
18547.61 83
18548.90 87
18550.19 93
18551.47 104
18552.76 92
18554.05 89
18555.34 90
18556.62 74
18557.91 96
18559.20 96
18560.49 83
18561.78 80
18563.06 87
18564.35 82
18565.64 92
18566.93 105
18568.22 85
18569.50 87
18570.79 96
18572.08 77
18573.37 86
18574.66 86
18575.94 79
18577.23 78
18578.52 88
18579.81 77
18581.10 63
18582.39 82
18583.68 87
18584.96 95
18586.25 99
18587.54 71
18588.83 91
18590.12 110
18591.41 96
18592.70 113
18593.99 126
18595.27 106
18596.56 123
18597.85 90
18599.14 83
18600.43 93
18601.72 127
18603.01 107
18604.30 105
18605.59 122
18606.88 136
18608.17 81
18609.46 122
18610.75 83
18612.04 93
18613.33 114
18614.62 116
18615.90 87
18617.19 99
18618.48 105
18619.77 93
18621.06 93
18622.35 74
18623.64 90
18624.93 88
18626.22 100
18627.51 103
18628.80 73
18630.09 93
18631.39 102
18632.68 110
18633.97 102
18635.26 95
18636.55 106
18637.84 101
18639.13 95
18640.42 106
18641.71 84
18643.00 76
18644.29 100
18645.58 83
18646.87 89
18648.16 80
18649.45 109
18650.74 112
18652.04 94
18653.33 80
18654.62 97
18655.91 73
18657.20 82
18658.49 102
18659.78 110
18661.07 126
18662.36 93
18663.66 72
18664.95 87
18666.24 85
18667.53 101
18668.82 99
18670.11 97
18671.41 88
18672.70 92
18673.99 94
18675.28 76
18676.57 87
18677.86 106
18679.16 103
18680.45 117
18681.74 105
18683.03 85
18684.32 90
18685.62 102
18686.91 103
18688.20 77
18689.49 92
18690.79 100
18692.08 110
18693.37 90
18694.66 100
18695.96 116
18697.25 70
18698.54 77
18699.83 97
18701.13 77
18702.42 84
18703.71 99
18705.00 67
18706.30 98
18707.59 93
18708.88 72
18710.18 85
18711.47 91
18712.76 114
18714.05 96
18715.35 107
18716.64 98
18717.93 82
18719.23 88
18720.52 90
18721.81 86
18723.11 98
18724.40 100
18725.69 97
18726.99 87
18728.28 81
18729.58 81
18730.87 81
18732.16 88
18733.46 96
18734.75 71
18736.04 79
18737.34 86
18738.63 81
18739.93 79
18741.22 75
18742.51 99
18743.81 104
18745.10 107
18746.40 94
18747.69 66
18748.99 77
18750.28 81
18751.58 80
18752.87 76
18754.16 118
18755.46 112
18756.75 118
18758.05 100
18759.34 85
18760.64 66
18761.93 100
18763.23 88
18764.52 103
18765.82 97
18767.11 94
18768.41 113
18769.70 99
18771.00 94
18772.29 62
18773.59 66
18774.88 95
18776.18 103
18777.47 91
18778.77 89
18780.06 66
18781.36 89
18782.65 77
18783.95 86
18785.25 90
18786.54 97
18787.84 122
18789.13 76
18790.43 62
18791.72 84
18793.02 81
18794.32 82
18795.61 105
18796.91 109
18798.20 119
18799.50 89
18800.80 85
18802.09 80
18803.39 75
18804.69 83
18805.98 92
18807.28 93
18808.57 88
18809.87 92
18811.17 86
18812.46 81
18813.76 71
18815.06 85
18816.35 93
18817.65 100
18818.95 91
18820.24 90
18821.54 78
18822.84 94
18824.13 99
18825.43 85
18826.73 86
18828.03 77
18829.32 71
18830.62 76
18831.92 82
18833.21 80
18834.51 84
18835.81 90
18837.11 90
18838.40 104
18839.70 87
18841.00 80
18842.30 82
18843.59 89
18844.89 89
18846.19 86
18847.49 82
18848.79 88
18850.08 88
18851.38 87
18852.68 90
18853.98 90
18855.27 93
18856.57 85
18857.87 82
18859.17 65
18860.47 84
18861.77 94
18863.06 88
18864.36 79
18865.66 130
18866.96 78
18868.26 85
18869.56 86
18870.85 74
18872.15 84
18873.45 84
18874.75 83
18876.05 80
18877.35 86
18878.65 78
18879.95 78
18881.24 79
18882.54 110
18883.84 103
18885.14 67
18886.44 85
18887.74 87
18889.04 69
18890.34 70
18891.64 66
18892.94 84
18894.24 84
18895.54 93
18896.84 96
18898.13 86
18899.43 95
18900.73 89
18902.03 98
18903.33 92
18904.63 76
18905.93 88
18907.23 83
18908.53 88
18909.83 66
18911.13 63
18912.43 87
18913.73 84
18915.03 100
18916.33 74
18917.63 83
18918.93 75
18920.23 84
18921.53 82
18922.83 108
18924.13 84
18925.43 71
18926.74 64
18928.04 113
18929.34 81
18930.64 68
18931.94 65
18933.24 68
18934.54 87
18935.84 95
18937.14 83
18938.44 78
18939.74 69
18941.04 76
18942.34 115
18943.65 91
18944.95 93
18946.25 89
18947.55 76
18948.85 81
18950.15 86
18951.45 80
18952.75 68
18954.06 81
18955.36 105
18956.66 83
18957.96 81
18959.26 71
18960.56 79
18961.87 81
18963.17 72
18964.47 87
18965.77 67
18967.07 71
18968.37 90
18969.68 65
18970.98 68
18972.28 75
18973.58 79
18974.88 105
18976.19 117
18977.49 74
18978.79 78
18980.09 80
18981.40 85
18982.70 101
18984.00 81
18985.30 103
18986.61 67
18987.91 78
18989.21 99
18990.51 78
18991.82 100
18993.12 76
18994.42 96
18995.73 74
18997.03 64
18998.33 92
18999.63 84
19000.94 74
19002.24 71
19003.54 98
19004.85 95
19006.15 69
19007.45 64
19008.76 82
19010.06 79
19011.36 79
19012.67 87
19013.97 78
19015.27 97
19016.58 96
19017.88 66
19019.18 83
19020.49 77
19021.79 79
19023.10 112
19024.40 102
19025.70 111
19027.01 102
19028.31 94
19029.62 100
19030.92 85
19032.22 94
19033.53 100
19034.83 71
19036.14 90
19037.44 99
19038.75 89
19040.05 92
19041.35 76
19042.66 76
19043.96 67
19045.27 71
19046.57 73
19047.88 118
19049.18 98
19050.49 82
19051.79 84
19053.10 90
19054.40 88
19055.71 75
19057.01 82
19058.32 99
19059.62 97
19060.93 94
19062.23 90
19063.54 88
19064.84 84
19066.15 117
19067.45 80
19068.76 96
19070.06 101
19071.37 88
19072.67 118
19073.98 79
19075.29 81
19076.59 103
19077.90 94
19079.20 96
19080.51 72
19081.81 78
19083.12 91
19084.43 84
19085.73 84
19087.04 90
19088.34 109
19089.65 104
19090.96 84
19092.26 78
19093.57 84
19094.87 80
19096.18 91
19097.49 60
19098.79 79
19100.10 81
19101.41 69
19102.71 70
19104.02 76
19105.33 54
19106.63 87
19107.94 84
19109.25 97
19110.55 65
19111.86 78
19113.17 79
19114.47 89
19115.78 89
19117.09 78
19118.40 90
19119.70 68
19121.01 68
19122.32 68
19123.62 93
19124.93 84
19126.24 88
19127.55 57
19128.85 61
19130.16 88
19131.47 103
19132.78 96
19134.08 77
19135.39 101
19136.70 85
19138.01 64
19139.32 70
19140.62 79
19141.93 80
19143.24 73
19144.55 69
19145.85 99
19147.16 87
19148.47 104
19149.78 87
19151.09 86
19152.40 88
19153.70 69
19155.01 100
19156.32 78
19157.63 80
19158.94 76
19160.25 80
19161.55 87
19162.86 97
19164.17 80
19165.48 77
19166.79 68
19168.10 88
19169.41 82
19170.72 85
19172.02 76
19173.33 98
19174.64 78
19175.95 86
19177.26 94
19178.57 109
19179.88 73
19181.19 80
19182.50 96
19183.81 106
19185.12 65
19186.43 75
19187.74 83
19189.05 79
19190.35 60
19191.66 78
19192.97 69
19194.28 96
19195.59 84
19196.90 78
19198.21 95
19199.52 95
19200.83 94
19202.14 77
19203.45 87
19204.76 100
19206.07 97
19207.38 84
19208.69 88
19210.00 81
19211.31 94
19212.62 114
19213.93 77
19215.24 70
19216.56 95
19217.87 103
19219.18 82
19220.49 88
19221.80 101
19223.11 63
19224.42 84
19225.73 91
19227.04 93
19228.35 75
19229.66 105
19230.97 98
19232.28 74
19233.60 65
19234.91 68
19236.22 72
19237.53 85
19238.84 86
19240.15 75
19241.46 67
19242.77 78
19244.09 87
19245.40 79
19246.71 107
19248.02 95
19249.33 91
19250.64 79
19251.95 83
19253.27 88
19254.58 79
19255.89 95
19257.20 81
19258.51 93
19259.83 76
19261.14 65
19262.45 83
19263.76 69
19265.07 95
19266.39 89
19267.70 117
19269.01 97
19270.32 78
19271.63 81
19272.95 105
19274.26 85
19275.57 97
19276.88 74
19278.20 80
19279.51 85
19280.82 87
19282.14 94
19283.45 75
19284.76 83
19286.07 97
19287.39 74
19288.70 80
19290.01 77
19291.33 74
19292.64 98
19293.95 85
19295.26 84
19296.58 78
19297.89 85
19299.20 91
19300.52 106
19301.83 74
19303.14 82
19304.46 106
19305.77 92
19307.09 102
19308.40 110
19309.71 80
19311.03 83
19312.34 85
19313.65 72
19314.97 77
19316.28 75
19317.60 64
19318.91 89
19320.22 83
19321.54 73
19322.85 78
19324.17 78
19325.48 102
19326.79 90
19328.11 91
19329.42 80
19330.74 63
19332.05 84
19333.37 67
19334.68 67
19335.99 84
19337.31 95
19338.62 86
19339.94 79
19341.25 92
19342.57 90
19343.88 85
19345.20 72
19346.51 74
19347.83 72
19349.14 69
19350.46 86
19351.77 81
19353.09 68
19354.40 71
19355.72 74
19357.03 89
19358.35 93
19359.66 96
19360.98 87
19362.29 82
19363.61 80
19364.93 88
19366.24 94
19367.56 96
19368.87 71
19370.19 72
19371.50 83
19372.82 67
19374.14 86
19375.45 101
19376.77 98
19378.08 101
19379.40 106
19380.72 79
19382.03 103
19383.35 82
19384.66 76
19385.98 88
19387.30 70
19388.61 55
19389.93 101
19391.25 88
19392.56 77
19393.88 93
19395.20 122
19396.51 82
19397.83 83
19399.15 68
19400.46 95
19401.78 84
19403.10 96
19404.41 83
19405.73 94
19407.05 91
19408.36 105
19409.68 88
19411.00 80
19412.31 83
19413.63 88
19414.95 92
19416.27 79
19417.58 77
19418.90 73
19420.22 73
19421.54 77
19422.85 78
19424.17 83
19425.49 91
19426.81 83
19428.12 97
19429.44 66
19430.76 82
19432.08 102
19433.40 78
19434.71 68
19436.03 75
19437.35 92
19438.67 97
19439.99 78
19441.30 75
19442.62 85
19443.94 97
19445.26 73
19446.58 74
19447.89 110
19449.21 94
19450.53 78
19451.85 70
19453.17 70
19454.49 82
19455.81 74
19457.12 86
19458.44 93
19459.76 81
19461.08 100
19462.40 101
19463.72 89
19465.04 94
19466.36 92
19467.68 94
19468.99 99
19470.31 109
19471.63 111
19472.95 91
19474.27 76
19475.59 100
19476.91 76
19478.23 65
19479.55 95
19480.87 100
19482.19 89
19483.51 100
19484.83 79
19486.15 85
19487.47 88
19488.79 92
19490.11 79
19491.43 69
19492.75 74
19494.07 106
19495.39 78
19496.71 82
19498.03 80
19499.35 81
19500.67 88
19501.99 88
19503.31 63
19504.63 66
19505.95 82
19507.27 71
19508.59 68
19509.91 72
19511.23 96
19512.55 106
19513.87 91
19515.19 102
19516.51 76
19517.83 71
19519.15 106
19520.47 85
19521.79 70
19523.12 87
19524.44 106
19525.76 77
19527.08 74
19528.40 88
19529.72 85
19531.04 75
19532.36 104
19533.68 100
19535.01 79
19536.33 72
19537.65 67
19538.97 71
19540.29 56
19541.61 78
19542.93 79
19544.26 75
19545.58 80
19546.90 66
19548.22 67
19549.54 84
19550.87 88
19552.19 59
19553.51 66
19554.83 80
19556.15 88
19557.47 93
19558.80 113
19560.12 66
19561.44 87
19562.76 63
19564.09 90
19565.41 80
19566.73 84
19568.05 96
19569.38 75
19570.70 75
19572.02 86
19573.34 74
19574.67 72
19575.99 95
19577.31 80
19578.63 85
19579.96 97
19581.28 101
19582.60 83
19583.93 63
19585.25 78
19586.57 86
19587.90 102
19589.22 105
19590.54 83
19591.86 82
19593.19 117
19594.51 88
19595.83 87
19597.16 96
19598.48 95
19599.81 93
19601.13 78
19602.45 64
19603.78 71
19605.10 80
19606.42 99
19607.75 92
19609.07 73
19610.40 66
19611.72 76
19613.04 90
19614.37 81
19615.69 92
19617.02 94
19618.34 82
19619.66 90
19620.99 85
19622.31 81
19623.64 75
19624.96 59
19626.29 82
19627.61 74
19628.93 80
19630.26 108
19631.58 67
19632.91 63
19634.23 73
19635.56 68
19636.88 87
19638.21 78
19639.53 97
19640.86 75
19642.18 85
19643.51 76
19644.83 89
19646.16 88
19647.48 92
19648.81 93
19650.13 77
19651.46 73
19652.78 81
19654.11 87
19655.43 73
19656.76 66
19658.08 81
19659.41 97
19660.74 81
19662.06 69
19663.39 92
19664.71 77
19666.04 72
19667.36 69
19668.69 77
19670.02 101
19671.34 81
19672.67 76
19673.99 105
19675.32 85
19676.65 67
19677.97 65
19679.30 86
19680.63 105
19681.95 83
19683.28 87
19684.60 83
19685.93 80
19687.26 93
19688.58 87
19689.91 85
19691.24 78
19692.56 79
19693.89 118
19695.22 110
19696.54 91
19697.87 80
19699.20 106
19700.52 101
19701.85 91
19703.18 75
19704.51 95
19705.83 75
19707.16 84
19708.49 75
19709.81 66
19711.14 81
19712.47 87
19713.80 77
19715.12 83
19716.45 58
19717.78 74
19719.11 95
19720.43 103
19721.76 75
19723.09 94
19724.42 90
19725.74 70
19727.07 84
19728.40 85
19729.73 97
19731.06 83
19732.38 111
19733.71 80
19735.04 81
19736.37 93
19737.70 87
19739.02 99
19740.35 97
19741.68 83
19743.01 82
19744.34 84
19745.67 98
19747.00 89
19748.32 59
19749.65 93
19750.98 85
19752.31 72
19753.64 74
19754.97 94
19756.30 98
19757.62 111
19758.95 105
19760.28 83
19761.61 104
19762.94 100
19764.27 92
19765.60 97
19766.93 71
19768.26 96
19769.59 100
19770.92 105
19772.25 77
19773.57 113
19774.90 103
19776.23 96
19777.56 85
19778.89 95
19780.22 110
19781.55 98
19782.88 110
19784.21 90
19785.54 86
19786.87 95
19788.20 111
19789.53 76
19790.86 67
19792.19 83
19793.52 97
19794.85 98
19796.18 85
19797.51 75
19798.84 101
19800.17 89
19801.50 56
19802.83 89
19804.16 93
19805.49 72
19806.82 78
19808.16 84
19809.49 79
19810.82 80
19812.15 90
19813.48 103
19814.81 73
19816.14 91
19817.47 103
19818.80 88
19820.13 76
19821.46 97
19822.79 108
19824.13 89
19825.46 83
19826.79 81
19828.12 80
19829.45 74
19830.78 76
19832.11 91
19833.44 82
19834.78 82
19836.11 98
19837.44 96
19838.77 92
19840.10 99
19841.43 86
19842.77 59
19844.10 78
19845.43 81
19846.76 80
19848.09 86
19849.42 79
19850.76 70
19852.09 59
19853.42 86
19854.75 69
19856.09 85
19857.42 86
19858.75 85
19860.08 81
19861.41 88
19862.75 93
19864.08 115
19865.41 86
19866.74 85
19868.08 94
19869.41 72
19870.74 82
19872.08 109
19873.41 87
19874.74 89
19876.07 65
19877.41 92
19878.74 88
19880.07 71
19881.41 103
19882.74 74
19884.07 81
19885.40 87
19886.74 56
19888.07 71
19889.40 94
19890.74 81
19892.07 69
19893.40 77
19894.74 96
19896.07 90
19897.41 98
19898.74 103
19900.07 65
19901.41 99
19902.74 116
19904.07 102
19905.41 91
19906.74 91
19908.08 92
19909.41 75
19910.74 115
19912.08 113
19913.41 75
19914.75 104
19916.08 105
19917.41 97
19918.75 98
19920.08 110
19921.42 92
19922.75 88
19924.09 90
19925.42 72
19926.76 90
19928.09 84
19929.42 85
19930.76 90
19932.09 101
19933.43 91
19934.76 95
19936.10 84
19937.43 108
19938.77 76
19940.10 73
19941.44 89
19942.77 103
19944.11 99
19945.44 91
19946.78 109
19948.11 93
19949.45 91
19950.79 80
19952.12 84
19953.46 76
19954.79 88
19956.13 98
19957.46 82
19958.80 85
19960.13 91
19961.47 105
19962.81 77
19964.14 90
19965.48 79
19966.81 82
19968.15 91
19969.49 88
19970.82 94
19972.16 86
19973.49 73
19974.83 97
19976.17 103
19977.50 120
19978.84 94
19980.18 87
19981.51 93
19982.85 85
19984.18 88
19985.52 76
19986.86 85
19988.19 90
19989.53 83
19990.87 74
19992.20 112
19993.54 94
19994.88 77
19996.21 83
19997.55 109
19998.89 106
20000.23 87
20001.56 87
20002.90 77
20004.24 91
20005.57 84
20006.91 85
20008.25 78
20009.59 77
20010.92 82
20012.26 92
20013.60 106
20014.94 105
20016.27 97
20017.61 90
20018.95 81
20020.29 95
20021.62 77
20022.96 74
20024.30 79
20025.64 92
20026.98 90
20028.31 95
20029.65 95
20030.99 64
20032.33 90
20033.67 88
20035.00 90
20036.34 105
20037.68 80
20039.02 66
20040.36 96
20041.70 98
20043.03 84
20044.37 83
20045.71 84
20047.05 88
20048.39 108
20049.73 84
20051.07 86
20052.41 97
20053.74 82
20055.08 76
20056.42 99
20057.76 128
20059.10 82
20060.44 82
20061.78 106
20063.12 74
20064.46 56
20065.80 61
20067.13 78
20068.47 103
20069.81 96
20071.15 80
20072.49 91
20073.83 79
20075.17 86
20076.51 69
20077.85 99
20079.19 110
20080.53 80
20081.87 83
20083.21 95
20084.55 109
20085.89 103
20087.23 84
20088.57 91
20089.91 96
20091.25 75
20092.59 74
20093.93 81
20095.27 80
20096.61 71
20097.95 88
20099.29 99
20100.63 81
20101.97 77
20103.31 66
20104.65 89
20105.99 79
20107.33 91
20108.67 114
20110.02 85
20111.36 82
20112.70 82
20114.04 104
20115.38 88
20116.72 88
20118.06 88
20119.40 91
20120.74 100
20122.08 88
20123.43 107
20124.77 75
20126.11 83
20127.45 86
20128.79 107
20130.13 90
20131.47 86
20132.81 87
20134.16 74
20135.50 72
20136.84 86
20138.18 92
20139.52 118
20140.86 92
20142.21 88
20143.55 83
20144.89 74
