# Supplementary material for: MALDI-TOF MS typing enables the classification of brewing yeasts of the genus Saccharomyces to major beer styles
Source: PLoS One. 2017 Aug 9;12(8):e0181694. doi: 10.1371/journal.pone.0181694 (PMC5549903; doi:10.1371/journal.pone.0181694)
Supplement: S4 File — The directory includes 90 raw files and was zipped to “.zip”; the folder has three strains with 30 spectra per strain; S1 Text explains the raw files with an example and Table 1 represents the yeast strains used within the experiment. (ZIP) [file pone.0181694.s007.zip]

Archive with 91 entries (90 files):
- 10-12/
- 10-12/30261-211-OG-Ale-Ale-YPG-18h-E-E_2015-07-13_1_0_B7_1.dat
- 10-12/30260-210-OG-Ale-Ale-YPG-18h-E-E_2015-08-06_1_0_D1_1.dat
- 10-12/30261-211-OG-Ale-Ale-YPG-18h-E-E_2015-07-08_1_0_A10_1.dat
- 10-12/30259-308-OG-Alt-Alt-YPG-18h-E-E_2015-07-23_1_0_B7_1.dat
- 10-12/30260-210-OG-Ale-Ale-YPG-18h-E-E_2015-08-10__0_D1_1.dat
- 10-12/30260-210-OG-Ale-Ale-YPG-18h-E-E_2015-07-30_1_0_A1_1.dat
- 10-12/30261-211-OG-Ale-Ale-YPG-18h-E-E_2015-07-17_3_0_B9_1.dat
- 10-12/30259-308-OG-Alt-Alt-YPG-18h-E-E_2015-07-16_1_0_B4_1.dat
- 10-12/30259-308-OG-Alt-Alt-YPG-18h-E-E_2015-07-23_2_0_B8_1.dat
- 10-12/30261-211-OG-Ale-Ale-YPG-18h-E-E_2015-07-07__0_A12_1.dat
- 10-12/30260-210-OG-Ale-Ale-YPG-18h-E-E_2015-08-07_2_0_D2_1.dat
- 10-12/30259-308-OG-Alt-Alt-YPG-18h-E-E_2015-07-15_1_0_B4_1.dat
- 10-12/30260-210-OG-Ale-Ale-YPG-18h-E-E_2015-07-30_3_0_A3_1.dat
- 10-12/30261-211-OG-Ale-Ale-YPG-18h-E-E_2015-07-08_3_0_A12_1.dat
- 10-12/30260-210-OG-Ale-Ale-YPG-18h-E-E_2015-08-11__0_A1_1.dat
- 10-12/30261-211-OG-Ale-Ale-YPG-18h-E-E_2015-07-09_3_0_B9_1.dat
- 10-12/30260-210-OG-Ale-Ale-YPG-18h-E-E_2015-08-12__0_E2_1.dat
- 10-12/30261-211-OG-Ale-Ale-YPG-18h-E-E_2015-07-14_1_0_E1_1.dat
- 10-12/30261-211-OG-Ale-Ale-YPG-18h-E-E_2015-07-09_2_0_B8_1.dat
- 10-12/30259-308-OG-Alt-Alt-YPG-18h-E-E_2015-07-22_3_0_F9_1.dat
- 10-12/30259-308-OG-Alt-Alt-YPG-18h-E-E_2015-07-16_2_0_B5_1.dat
- 10-12/30259-308-OG-Alt-Alt-YPG-18h-E-E_2015-07-17_2_0_B5_1.dat
- 10-12/30259-308-OG-Alt-Alt-YPG-18h-E-E_2015-07-24__0_A8_1.dat
- 10-12/30260-210-OG-Ale-Ale-YPG-18h-E-E_2015-08-04_3_0_B3_1.dat
- 10-12/30259-308-OG-Alt-Alt-YPG-18h-E-E_2015-07-16_3_0_B6_1.dat
- 10-12/30261-211-OG-Ale-Ale-YPG-18h-E-E_2015-07-13_2_0_B8_1.dat
- 10-12/30260-210-OG-Ale-Ale-YPG-18h-E-E_2015-07-29_3_0_A3_1.dat
- 10-12/30259-308-OG-Alt-Alt-YPG-18h-E-E_2015-07-13_1_0_B4_1.dat
- 10-12/30260-210-OG-Ale-Ale-YPG-18h-E-E_2015-08-07_1_0_D1_1.dat
- 10-12/30259-308-OG-Alt-Alt-YPG-18h-E-E_2015-07-21__0_B7_1.dat
- 10-12/30261-211-OG-Ale-Ale-YPG-18h-E-E_2015-07-06_1_0_A10_1.dat
- 10-12/30261-211-OG-Ale-Ale-YPG-18h-E-E_2015-07-10_2_0_A11_1.dat
- 10-12/30261-211-OG-Ale-Ale-YPG-18h-E-E_2015-07-06_2_0_A11_1.dat
- 10-12/30259-308-OG-Alt-Alt-YPG-18h-E-E_2015-07-17_1_0_B4_1.dat
- 10-12/30261-211-OG-Ale-Ale-YPG-18h-E-E_2015-07-17_2_0_B8_1.dat
- 10-12/30259-308-OG-Alt-Alt-YPG-18h-E-E_2015-07-14_1_0_D10_1.dat
- 10-12/30261-211-OG-Ale-Ale-YPG-18h-E-E_2015-07-15_1_0_B7_1.dat
- 10-12/30260-210-OG-Ale-Ale-YPG-18h-E-E_2015-08-10__0_D3_1.dat
- 10-12/30259-308-OG-Alt-Alt-YPG-18h-E-E_2015-07-14_3_0_D12_1.dat
- 10-12/30260-210-OG-Ale-Ale-YPG-18h-E-E_2015-07-29_2_0_A2_1.dat
- 10-12/30260-210-OG-Ale-Ale-YPG-18h-E-E_2015-07-29_1_0_A1_1.dat
- 10-12/30260-210-OG-Ale-Ale-YPG-18h-E-E_2015-07-27_2_0_A2_1.dat
- 10-12/30259-308-OG-Alt-Alt-YPG-18h-E-E_2015-07-13_2_0_B5_1.dat
- 10-12/30259-308-OG-Alt-Alt-YPG-18h-E-E_2015-07-15_3_0_B6_1.dat
- 10-12/30260-210-OG-Ale-Ale-YPG-18h-E-E_2015-07-28_3_0_D3_1.dat
- 10-12/30259-308-OG-Alt-Alt-YPG-18h-E-E_2015-07-22_1_0_F7_1.dat
- 10-12/30261-211-OG-Ale-Ale-YPG-18h-E-E_2015-07-17_1_0_B7_1.dat
- 10-12/30259-308-OG-Alt-Alt-YPG-18h-E-E_2015-07-21__0_B8_1.dat
- 10-12/30260-210-OG-Ale-Ale-YPG-18h-E-E_2015-08-12__0_E1_1.dat
- 10-12/30261-211-OG-Ale-Ale-YPG-18h-E-E_2015-07-07__0_A11_1.dat
- 10-12/30261-211-OG-Ale-Ale-YPG-18h-E-E_2015-07-06_3_0_A12_1.dat
- 10-12/30261-211-OG-Ale-Ale-YPG-18h-E-E_2015-07-16_1_0_B7_1.dat
- 10-12/30259-308-OG-Alt-Alt-YPG-18h-E-E_2015-07-20_1_0_B10_1.dat
- 10-12/30261-211-OG-Ale-Ale-YPG-18h-E-E_2015-07-10_1_0_A10_1.dat
- 10-12/30260-210-OG-Ale-Ale-YPG-18h-E-E_2015-07-27_1_0_A1_1.dat
- 10-12/30261-211-OG-Ale-Ale-YPG-18h-E-E_2015-07-16_2_0_B8_1.dat
- 10-12/30260-210-OG-Ale-Ale-YPG-18h-E-E_2015-08-12__0_E3_1.dat
- 10-12/30259-308-OG-Alt-Alt-YPG-18h-E-E_2015-07-20_2_0_B11_1.dat
- 10-12/30260-210-OG-Ale-Ale-YPG-18h-E-E_2015-07-27_3_0_A3_1.dat
- 10-12/30261-211-OG-Ale-Ale-YPG-18h-E-E_2015-07-08_2_0_A11_1.dat
- 10-12/30260-210-OG-Ale-Ale-YPG-18h-E-E_2015-08-04_1_0_B1_1.dat
- 10-12/30259-308-OG-Alt-Alt-YPG-18h-E-E_2015-07-15_2_0_B5_1.dat
- 10-12/30259-308-OG-Alt-Alt-YPG-18h-E-E_2015-07-20_3_0_B12_1.dat
- 10-12/30259-308-OG-Alt-Alt-YPG-18h-E-E_2015-07-13_3_0_B6_1.dat
- 10-12/30260-210-OG-Ale-Ale-YPG-18h-E-E_2015-08-11__0_A3_1.dat
- 10-12/30259-308-OG-Alt-Alt-YPG-18h-E-E_2015-07-14_2_0_D11_1.dat
- 10-12/30259-308-OG-Alt-Alt-YPG-18h-E-E_2015-07-17_3_0_B6_1.dat
- 10-12/30261-211-OG-Ale-Ale-YPG-18h-E-E_2015-07-15_3_0_B9_1.dat
- 10-12/30260-210-OG-Ale-Ale-YPG-18h-E-E_2015-08-06_3_0_D3_1.dat
- 10-12/30261-211-OG-Ale-Ale-YPG-18h-E-E_2015-07-15_2_0_B8_1.dat
- 10-12/30261-211-OG-Ale-Ale-YPG-18h-E-E_2015-07-16_3_0_B9_1.dat
- 10-12/30261-211-OG-Ale-Ale-YPG-18h-E-E_2015-07-14_3_0_E3_1.dat
- 10-12/30260-210-OG-Ale-Ale-YPG-18h-E-E_2015-07-30_2_0_A2_1.dat
- 10-12/30260-210-OG-Ale-Ale-YPG-18h-E-E_2015-07-28_2_0_D2_1.dat
- 10-12/30260-210-OG-Ale-Ale-YPG-18h-E-E_2015-07-28_1_0_D1_1.dat
- 10-12/30260-210-OG-Ale-Ale-YPG-18h-E-E_2015-08-04_2_0_B2_1.dat
- 10-12/30259-308-OG-Alt-Alt-YPG-18h-E-E_2015-07-24__0_A7_1.dat
- 10-12/30261-211-OG-Ale-Ale-YPG-18h-E-E_2015-07-10_3_0_A12_1.dat
- 10-12/30261-211-OG-Ale-Ale-YPG-18h-E-E_2015-07-14_2_0_E2_1.dat
- 10-12/30259-308-OG-Alt-Alt-YPG-18h-E-E_2015-07-24__0_A9_1.dat
- 10-12/30259-308-OG-Alt-Alt-YPG-18h-E-E_2015-07-22_2_0_F8_1.dat
- 10-12/30260-210-OG-Ale-Ale-YPG-18h-E-E_2015-08-07_3_0_D3_1.dat
- 10-12/30259-308-OG-Alt-Alt-YPG-18h-E-E_2015-07-21__0_B9_1.dat
- 10-12/30260-210-OG-Ale-Ale-YPG-18h-E-E_2015-08-11__0_A2_1.dat
- 10-12/30259-308-OG-Alt-Alt-YPG-18h-E-E_2015-07-23_3_0_B9_1.dat
- 10-12/30261-211-OG-Ale-Ale-YPG-18h-E-E_2015-07-07__0_A10_1.dat
- 10-12/30260-210-OG-Ale-Ale-YPG-18h-E-E_2015-08-06_2_0_D2_1.dat
- 10-12/30261-211-OG-Ale-Ale-YPG-18h-E-E_2015-07-13_3_0_B9_1.dat
- 10-12/30260-210-OG-Ale-Ale-YPG-18h-E-E_2015-08-10__0_D2_1.dat
- 10-12/30261-211-OG-Ale-Ale-YPG-18h-E-E_2015-07-09_1_0_B7_1.dat
