# Supplementary material for: MALDI-TOF MS typing enables the classification of brewing yeasts of the genus Saccharomyces to major beer styles
Source: PLoS One. 2017 Aug 9;12(8):e0181694. doi: 10.1371/journal.pone.0181694 (PMC5549903; doi:10.1371/journal.pone.0181694)
Supplement: S4 File — The directory includes 90 raw files and was zipped to “.zip”; the folder has three strains with 30 spectra per strain; S1 Text explains the raw files with an example and Table 1 represents the yeast strains used within the experiment. (ZIP) [file pone.0181694.s007.zip › 10-12/30261-211-OG-Ale-Ale-YPG-18h-E-E_2015-07-13_1_0_B7_1.dat]

2000.66 6006
2001.08 6207
2001.50 6179
2001.92 6018
2002.34 6149
2002.77 5968
2003.19 5839
2003.61 5452
2004.03 5856
2004.45 5858
2004.88 5696
2005.30 5863
2005.72 5994
2006.14 6358
2006.56 6491
2006.99 6257
2007.41 6407
2007.83 6624
2008.25 6566
2008.67 6579
2009.10 6671
2009.52 6213
2009.94 6257
2010.36 6349
2010.79 6276
2011.21 6262
2011.63 6181
2012.06 6003
2012.48 5537
2012.90 5732
2013.32 5854
2013.75 5624
2014.17 5867
2014.59 6041
2015.02 5801
2015.44 5944
2015.86 5995
2016.28 5937
2016.71 5745
2017.13 5894
2017.55 6048
2017.98 6135
2018.40 6268
2018.82 6351
2019.25 6438
2019.67 6379
2020.09 6408
2020.52 6329
2020.94 6351
2021.37 6548
2021.79 6256
2022.21 6160
2022.64 6397
2023.06 6708
2023.48 6234
2023.91 6386
2024.33 6303
2024.76 6035
2025.18 6057
2025.60 6076
2026.03 6118
2026.45 6057
2026.88 6347
2027.30 6046
2027.73 6181
2028.15 5927
2028.57 6101
2029.00 5797
2029.42 5658
2029.85 5774
2030.27 6051
2030.70 5943
2031.12 5906
2031.55 5875
2031.97 5745
2032.40 5960
2032.82 6081
2033.25 6167
2033.67 6441
2034.10 6412
2034.52 6041
2034.95 6190
2035.37 6354
2035.80 5874
2036.22 6114
2036.65 6195
2037.07 6115
2037.50 6455
2037.92 6270
2038.35 6244
2038.77 6584
2039.20 6280
2039.63 6403
2040.05 6403
2040.48 6787
2040.90 6616
2041.33 6338
2041.75 6070
2042.18 6028
2042.61 5907
2043.03 6154
2043.46 6048
2043.88 5973
2044.31 6097
2044.74 6049
2045.16 5782
2045.59 5805
2046.01 5885
2046.44 5748
2046.87 5502
2047.29 5777
2047.72 5868
2048.15 5883
2048.57 5961
2049.00 5716
2049.43 5710
2049.85 5620
2050.28 5870
2050.71 5730
2051.13 5477
2051.56 5402
2051.99 5524
2052.41 5761
2052.84 5478
2053.27 5826
2053.69 5891
2054.12 6032
2054.55 5593
2054.98 5543
2055.40 5445
2055.83 5741
2056.26 5786
2056.68 5629
2057.11 5771
2057.54 5902
2057.97 5699
2058.39 5700
2058.82 5654
2059.25 5915
2059.68 5789
2060.11 5892
2060.53 6252
2060.96 6126
2061.39 5736
2061.82 5670
2062.24 6016
2062.67 6126
2063.10 6080
2063.53 6106
2063.96 6094
2064.39 6307
2064.81 6276
2065.24 6009
2065.67 5968
2066.10 5946
2066.53 6100
2066.95 6444
2067.38 6491
2067.81 6304
2068.24 6215
2068.67 6325
2069.10 6170
2069.53 6111
2069.96 5488
2070.38 5495
2070.81 5593
2071.24 5560
2071.67 6261
2072.10 6127
2072.53 5743
2072.96 5957
2073.39 5945
2073.82 5943
2074.24 6044
2074.67 6093
2075.10 5836
2075.53 5892
2075.96 6097
2076.39 6169
2076.82 6229
2077.25 6362
2077.68 6199
2078.11 6050
2078.54 6013
2078.97 6038
2079.40 6253
2079.83 6175
2080.26 6806
2080.69 6789
2081.12 6626
2081.55 6476
2081.98 6292
2082.41 6333
2082.84 5909
2083.27 6121
2083.70 6268
2084.13 6407
2084.56 6199
2084.99 6100
2085.42 5919
2085.85 5776
2086.28 5789
2086.71 6020
2087.14 5820
2087.57 5919
2088.00 5899
2088.43 5804
2088.86 5794
2089.29 5939
2089.73 6226
2090.16 6089
2090.59 6004
2091.02 5993
2091.45 6082
2091.88 6145
2092.31 5986
2092.74 6160
2093.17 6003
2093.60 6149
2094.04 6071
2094.47 5823
2094.90 6180
2095.33 5963
2095.76 5967
2096.19 5888
2096.62 5802
2097.06 6182
2097.49 5891
2097.92 5835
2098.35 5669
2098.78 5697
2099.21 5855
2099.65 5803
2100.08 5486
2100.51 5510
2100.94 5225
2101.37 5418
2101.81 5703
2102.24 5700
2102.67 5656
2103.10 6002
2103.53 5970
2103.97 5895
2104.40 5822
2104.83 5951
2105.26 6169
2105.70 6136
2106.13 5783
2106.56 6007
2106.99 5944
2107.43 6070
2107.86 6126
2108.29 5958
2108.72 6107
2109.16 6129
2109.59 5768
2110.02 5794
2110.46 5833
2110.89 5983
2111.32 5814
2111.75 5794
2112.19 5473
2112.62 5627
2113.05 5674
2113.49 5615
2113.92 5732
2114.35 6050
2114.79 5746
2115.22 5657
2115.65 5661
2116.09 5507
2116.52 5274
2116.95 5831
2117.39 5699
2117.82 5703
2118.26 5683
2118.69 5640
2119.12 5830
2119.56 5892
2119.99 5644
2120.42 5972
2120.86 5801
2121.29 5906
2121.73 6128
2122.16 5655
2122.59 5738
2123.03 5662
2123.46 5994
2123.90 5999
2124.33 5820
2124.77 5632
2125.20 5709
2125.64 5966
2126.07 5562
2126.50 5275
2126.94 5390
2127.37 5658
2127.81 5649
2128.24 5584
2128.68 5757
2129.11 5926
2129.55 6365
2129.98 6263
2130.42 6461
2130.85 6470
2131.29 6156
2131.72 5906
2132.16 6358
2132.59 5992
2133.03 6200
2133.46 6568
2133.90 6746
2134.33 6970
2134.77 7320
2135.20 7345
2135.64 7303
2136.08 7344
2136.51 7326
2136.95 7214
2137.38 7458
2137.82 7035
2138.25 6736
2138.69 6783
2139.13 6495
2139.56 6392
2140.00 6400
2140.43 6285
2140.87 5674
2141.31 5901
2141.74 5963
2142.18 5554
2142.61 5865
2143.05 5648
2143.49 5723
2143.92 5483
2144.36 5313
2144.80 5358
2145.23 5645
2145.67 5640
2146.11 5598
2146.54 5841
2146.98 6204
2147.42 6079
2147.85 6162
2148.29 6489
2148.73 6483
2149.16 6727
2149.60 7082
2150.04 7188
2150.47 7086
2150.91 7308
2151.35 7794
2151.79 7320
2152.22 7002
2152.66 6898
2153.10 6864
2153.53 6856
2153.97 6437
2154.41 6603
2154.85 6487
2155.28 6665
2155.72 6277
2156.16 6285
2156.60 6115
2157.03 6219
2157.47 5981
2157.91 5958
2158.35 6048
2158.79 6111
2159.22 6190
2159.66 6107
2160.10 5916
2160.54 5989
2160.98 5895
2161.41 5746
2161.85 5991
2162.29 6202
2162.73 6373
2163.17 6231
2163.60 6077
2164.04 5970
2164.48 5966
2164.92 5837
2165.36 5832
2165.80 6244
2166.24 5953
2166.67 5818
2167.11 6023
2167.55 5944
2167.99 6029
2168.43 6202
2168.87 6082
2169.31 6235
2169.75 6146
2170.19 6156
2170.62 5973
2171.06 5940
2171.50 6374
2171.94 6132
2172.38 6548
2172.82 6684
2173.26 6699
2173.70 6902
2174.14 6697
2174.58 6722
2175.02 7186
2175.46 6872
2175.90 7111
2176.34 7037
2176.78 6624
2177.22 7136
2177.66 7174
2178.10 7026
2178.54 6908
2178.97 7067
2179.41 6844
2179.85 6623
2180.29 6415
2180.74 6245
2181.18 6407
2181.62 6105
2182.06 6355
2182.50 6046
2182.94 5857
2183.38 5726
2183.82 5619
2184.26 5620
2184.70 5725
2185.14 5435
2185.58 5488
2186.02 5811
2186.46 6016
2186.90 6140
2187.34 6451
2187.78 6800
2188.22 6629
2188.66 6867
2189.11 6911
2189.55 6756
2189.99 6831
2190.43 6852
2190.87 6696
2191.31 6588
2191.75 6951
2192.19 6824
2192.63 6526
2193.08 6747
2193.52 6768
2193.96 6898
2194.40 7019
2194.84 7175
2195.28 6880
2195.72 7223
2196.17 7081
2196.61 7094
2197.05 6750
2197.49 6784
2197.93 6458
2198.37 6199
2198.82 6481
2199.26 6432
2199.70 6467
2200.14 6434
2200.58 6014
2201.03 6094
2201.47 5938
2201.91 6434
2202.35 6500
2202.80 6195
2203.24 6043
2203.68 6178
2204.12 6412
2204.57 6406
2205.01 6499
2205.45 6640
2205.89 6499
2206.34 6622
2206.78 6653
2207.22 6546
2207.66 6567
2208.11 6809
2208.55 6808
2208.99 6476
2209.44 6654
2209.88 6804
2210.32 6709
2210.76 6731
2211.21 6681
2211.65 6688
2212.09 6631
2212.54 6483
2212.98 6186
2213.42 6154
2213.87 6085
2214.31 6231
2214.75 6138
2215.20 6203
2215.64 6197
2216.09 6137
2216.53 5857
2216.97 5897
2217.42 5631
2217.86 5896
2218.30 6016
2218.75 6077
2219.19 6086
2219.64 6036
2220.08 5906
2220.52 6130
2220.97 5908
2221.41 5965
2221.86 6354
2222.30 6284
2222.75 6506
2223.19 6499
2223.63 6804
2224.08 6912
2224.52 6726
2224.97 6816
2225.41 6908
2225.86 7302
2226.30 7709
2226.75 7510
2227.19 7727
2227.64 7437
2228.08 7579
2228.53 7103
2228.97 7343
2229.42 7184
2229.86 7274
2230.31 7382
2230.75 7860
2231.20 7844
2231.64 8110
2232.09 7824
2232.53 7396
2232.98 7278
2233.42 7567
2233.87 7944
2234.31 7593
2234.76 7703
2235.20 7438
2235.65 7062
2236.10 6972
2236.54 7018
2236.99 7038
2237.43 6598
2237.88 6281
2238.32 6310
2238.77 6540
2239.22 6504
2239.66 6561
2240.11 6667
2240.55 6559
2241.00 6218
2241.45 5938
2241.89 6000
2242.34 5916
2242.79 5992
2243.23 5885
2243.68 5695
2244.12 5815
2244.57 5802
2245.02 5915
2245.46 5972
2245.91 5801
2246.36 5610
2246.80 6048
2247.25 5882
2247.70 5774
2248.14 5801
2248.59 6032
2249.04 5859
2249.49 5899
2249.93 6141
2250.38 5996
2250.83 5741
2251.27 5942
2251.72 5921
2252.17 5795
2252.62 5850
2253.06 5938
2253.51 5949
2253.96 5970
2254.40 5961
2254.85 5966
2255.30 5738
2255.75 5719
2256.20 5405
2256.64 5533
2257.09 5300
2257.54 5029
2257.99 5420
2258.43 5528
2258.88 5695
2259.33 6025
2259.78 6188
2260.23 6079
2260.67 6192
2261.12 6559
2261.57 6552
2262.02 6604
2262.47 6759
2262.92 6920
2263.36 6997
2263.81 6910
2264.26 6882
2264.71 6585
2265.16 6726
2265.61 6781
2266.05 7036
2266.50 6800
2266.95 6977
2267.40 7273
2267.85 7452
2268.30 7516
2268.75 7598
2269.20 7560
2269.65 7407
2270.09 8111
2270.54 7569
2270.99 7879
2271.44 7736
2271.89 7237
2272.34 7681
2272.79 7601
2273.24 7597
2273.69 7300
2274.14 6884
2274.59 6636
2275.04 6573
2275.49 6220
2275.94 6096
2276.38 5918
2276.83 5854
2277.28 6227
2277.73 5851
2278.18 5674
2278.63 5714
2279.08 5521
2279.53 5924
2279.98 6121
2280.43 6320
2280.88 6157
2281.33 6174
2281.78 6210
2282.23 6473
2282.68 6117
2283.13 6030
2283.59 5893
2284.04 5983
2284.49 6050
2284.94 6028
2285.39 6370
2285.84 6445
2286.29 6371
2286.74 6571
2287.19 6837
2287.64 7108
2288.09 7471
2288.54 7984
2288.99 8368
2289.44 9114
2289.89 9546
2290.35 9983
2290.80 10724
2291.25 11124
2291.70 11493
2292.15 10865
2292.60 10690
2293.05 10563
2293.50 9954
2293.96 9926
2294.41 9180
2294.86 8472
2295.31 8492
2295.76 8277
2296.21 7808
2296.66 7677
2297.12 7285
2297.57 7029
2298.02 6976
2298.47 6454
2298.92 6608
2299.38 6649
2299.83 6496
2300.28 6434
2300.73 6234
2301.18 6148
2301.64 6376
2302.09 6294
2302.54 6406
2302.99 6294
2303.44 6082
2303.90 6265
2304.35 6211
2304.80 6271
2305.25 5975
2305.71 6352
2306.16 6421
2306.61 6688
2307.07 7125
2307.52 7011
2307.97 7365
2308.42 7564
2308.88 7768
2309.33 8128
2309.78 8733
2310.23 8623
2310.69 8745
2311.14 8146
2311.59 8117
2312.05 7946
2312.50 7757
2312.95 7648
2313.41 7338
2313.86 6966
2314.31 6895
2314.77 6701
2315.22 6297
2315.67 6248
2316.13 6137
2316.58 6474
2317.04 6675
2317.49 6556
2317.94 6377
2318.40 6608
2318.85 6546
2319.30 6830
2319.76 7083
2320.21 6969
2320.67 6777
2321.12 7007
2321.57 7081
2322.03 6558
2322.48 6707
2322.94 6595
2323.39 6627
2323.85 6413
2324.30 6607
2324.75 6502
2325.21 6759
2325.66 6665
2326.12 6616
2326.57 6857
2327.03 6790
2327.48 7359
2327.94 7507
2328.39 7442
2328.85 7757
2329.30 7807
2329.76 7865
2330.21 7557
2330.67 7346
2331.12 7461
2331.58 7641
2332.03 6921
2332.49 6545
2332.94 6616
2333.40 6891
2333.85 6855
2334.31 6711
2334.76 6662
2335.22 6274
2335.67 6464
2336.13 6283
2336.58 6458
2337.04 6601
2337.50 6596
2337.95 6586
2338.41 6469
2338.86 6742
2339.32 6524
2339.77 6418
2340.23 6411
2340.69 6323
2341.14 6272
2341.60 6653
2342.05 6550
2342.51 6825
2342.97 6755
2343.42 6626
2343.88 6563
2344.34 6520
2344.79 6904
2345.25 6976
2345.70 6722
2346.16 7081
2346.62 7176
2347.07 7414
2347.53 7369
2347.99 7074
2348.44 7289
2348.90 7479
2349.36 7105
2349.81 6923
2350.27 6691
2350.73 6568
2351.19 6609
2351.64 6452
2352.10 6525
2352.56 6326
2353.01 6247
2353.47 6315
2353.93 6459
2354.39 6112
2354.84 6459
2355.30 6294
2355.76 6341
2356.22 6253
2356.67 6243
2357.13 6451
2357.59 6512
2358.05 6525
2358.50 6667
2358.96 6924
2359.42 6827
2359.88 6405
2360.33 6783
2360.79 7079
2361.25 6625
2361.71 6736
2362.17 6565
2362.62 6506
2363.08 6157
2363.54 6456
2364.00 6596
2364.46 6561
2364.92 6625
2365.37 6883
2365.83 6368
2366.29 6391
2366.75 6349
2367.21 6516
2367.67 6282
2368.12 6545
2368.58 6975
2369.04 6824
2369.50 6705
2369.96 6232
2370.42 6199
2370.88 6185
2371.34 6231
2371.80 6231
2372.25 6142
2372.71 6350
2373.17 6538
2373.63 6644
2374.09 6727
2374.55 6916
2375.01 6681
2375.47 6530
2375.93 6887
2376.39 6950
2376.85 6831
2377.31 6763
2377.77 6867
2378.23 6483
2378.69 6565
2379.15 6778
2379.61 6860
2380.06 6808
2380.52 6811
2380.98 7029
2381.44 6536
2381.90 6759
2382.36 6296
2382.82 6414
2383.28 6405
2383.74 6158
2384.20 6260
2384.67 6471
2385.13 6615
2385.59 6022
2386.05 5938
2386.51 6228
2386.97 6370
2387.43 6596
2387.89 6510
2388.35 6543
2388.81 6490
2389.27 6999
2389.73 6764
2390.19 6804
2390.65 6781
2391.11 6657
2391.57 6911
2392.03 6959
2392.50 6502
2392.96 6820
2393.42 6722
2393.88 6352
2394.34 6044
2394.80 6111
2395.26 6100
2395.72 6283
2396.19 6014
2396.65 5965
2397.11 5982
2397.57 6136
2398.03 6105
2398.49 6393
2398.95 6181
2399.42 6057
2399.88 6138
2400.34 6144
2400.80 6244
2401.26 6084
2401.73 5811
2402.19 5993
2402.65 5949
2403.11 6100
2403.57 6118
2404.04 6050
2404.50 6155
2404.96 6325
2405.42 6153
2405.88 6380
2406.35 6635
2406.81 6440
2407.27 6373
2407.73 6131
2408.20 6041
2408.66 6183
2409.12 6272
2409.58 6011
2410.05 5838
2410.51 5839
2410.97 5814
2411.43 5709
2411.90 5905
2412.36 6193
2412.82 6363
2413.29 6467
2413.75 6130
2414.21 6207
2414.68 6771
2415.14 6813
2415.60 6863
2416.07 6739
2416.53 6693
2416.99 6903
2417.46 7306
2417.92 7546
2418.38 7935
2418.85 8082
2419.31 7541
2419.77 7791
2420.24 7859
2420.70 7636
2421.16 7318
2421.63 7083
2422.09 7202
2422.56 6794
2423.02 6816
2423.48 6721
2423.95 6808
2424.41 6575
2424.88 6634
2425.34 6619
2425.80 6512
2426.27 6399
2426.73 6297
2427.20 6216
2427.66 6258
2428.13 6125
2428.59 6313
2429.05 6118
2429.52 5872
2429.98 6311
2430.45 6497
2430.91 6307
2431.38 6320
2431.84 6303
2432.31 6387
2432.77 6565
2433.24 6575
2433.70 6508
2434.17 6478
2434.63 6310
2435.10 6587
2435.56 6788
2436.03 6789
2436.49 6499
2436.96 6492
2437.42 6669
2437.89 6899
2438.35 7068
2438.82 6881
2439.28 7191
2439.75 7373
2440.22 7540
2440.68 7700
2441.15 7556
2441.61 7453
2442.08 7509
2442.54 7274
2443.01 6894
2443.48 6923
2443.94 7001
2444.41 6885
2444.87 6614
2445.34 6496
2445.81 6210
2446.27 6186
2446.74 6447
2447.20 6349
2447.67 5930
2448.14 5879
2448.60 6099
2449.07 6010
2449.54 6048
2450.00 5921
2450.47 5911
2450.94 6052
2451.40 6264
2451.87 6235
2452.34 6320
2452.80 6152
2453.27 6133
2453.74 6238
2454.20 6340
2454.67 6352
2455.14 6103
2455.60 6107
2456.07 6132
2456.54 5976
2457.01 5912
2457.47 6187
2457.94 6088
2458.41 6168
2458.88 6308
2459.34 6234
2459.81 6095
2460.28 5961
2460.74 6104
2461.21 6057
2461.68 5983
2462.15 5815
2462.62 5973
2463.08 5864
2463.55 6082
2464.02 6394
2464.49 6673
2464.95 6537
2465.42 6626
2465.89 6449
2466.36 6537
2466.83 6602
2467.30 6598
2467.76 6516
2468.23 6264
2468.70 6715
2469.17 6307
2469.64 5976
2470.10 5752
2470.57 5941
2471.04 5947
2471.51 6177
2471.98 6007
2472.45 5798
2472.92 5514
2473.39 5478
2473.85 5626
2474.32 5674
2474.79 5849
2475.26 5706
2475.73 5813
2476.20 5467
2476.67 5554
2477.14 6233
2477.61 6208
2478.07 6121
2478.54 5644
2479.01 5772
2479.48 6230
2479.95 6086
2480.42 6030
2480.89 6110
2481.36 5740
2481.83 6092
2482.30 5993
2482.77 6109
2483.24 6195
2483.71 5863
2484.18 6128
2484.65 5940
2485.12 6442
2485.59 6656
2486.06 6621
2486.53 6792
2487.00 7083
2487.47 7125
2487.94 7098
2488.41 6898
2488.88 6957
2489.35 7222
2489.82 7006
2490.29 7344
2490.76 7131
2491.23 6991
2491.70 6786
2492.17 6763
2492.64 6942
2493.11 7089
2493.58 6989
2494.05 6900
2494.52 6950
2494.99 7003
2495.47 6884
2495.94 6664
2496.41 6823
2496.88 6706
2497.35 6748
2497.82 6567
2498.29 6298
2498.76 6038
2499.23 5913
2499.70 6056
2500.18 5956
2500.65 5866
2501.12 5540
2501.59 5560
2502.06 5582
2502.53 5723
2503.00 5832
2503.48 5767
2503.95 5985
2504.42 5909
2504.89 5887
2505.36 6238
2505.83 6268
2506.31 6342
2506.78 6677
2507.25 6808
2507.72 6709
2508.19 6972
2508.67 7376
2509.14 7268
2509.61 7409
2510.08 7265
2510.56 7666
2511.03 7678
2511.50 7918
2511.97 8072
2512.44 8049
2512.92 8177
2513.39 7872
2513.86 7902
2514.33 7703
2514.81 7701
2515.28 7426
2515.75 6882
2516.23 7119
2516.70 6897
2517.17 6756
2517.64 6740
2518.12 6531
2518.59 6758
2519.06 6667
2519.54 6555
2520.01 6443
2520.48 6400
2520.96 6285
2521.43 6398
2521.90 6486
2522.38 6148
2522.85 6220
2523.32 6341
2523.80 6165
2524.27 6157
2524.74 6383
2525.22 6187
2525.69 6368
2526.16 6148
2526.64 6058
2527.11 6448
2527.59 5922
2528.06 6101
2528.53 6391
2529.01 6230
2529.48 6426
2529.96 6613
2530.43 6464
2530.90 6683
2531.38 6575
2531.85 6411
2532.33 6438
2532.80 6652
2533.28 6481
2533.75 6771
2534.22 6616
2534.70 6281
2535.17 6312
2535.65 6227
2536.12 6341
2536.60 6339
2537.07 6471
2537.55 6493
2538.02 6497
2538.50 6556
2538.97 6621
2539.45 6730
2539.92 6391
2540.40 6125
2540.87 6465
2541.35 6251
2541.82 6381
2542.30 6375
2542.77 6355
2543.25 6370
2543.72 6752
2544.20 6614
2544.67 6814
2545.15 6656
2545.62 6293
2546.10 6908
2546.58 6984
2547.05 7127
2547.53 7528
2548.00 7340
2548.48 7343
2548.95 7597
2549.43 7660
2549.91 7680
2550.38 7777
2550.86 7675
2551.33 7948
2551.81 7974
2552.29 8205
2552.76 8007
2553.24 8094
2553.72 8055
2554.19 7993
2554.67 8228
2555.14 7819
2555.62 7381
2556.10 7504
2556.57 7464
2557.05 7435
2557.53 7179
2558.00 6884
2558.48 6613
2558.96 6592
2559.43 6512
2559.91 6775
2560.39 7010
2560.87 6680
2561.34 6737
2561.82 6907
2562.30 6879
2562.77 6852
2563.25 6865
2563.73 6992
2564.21 6639
2564.68 6439
2565.16 6659
2565.64 6372
2566.11 6442
2566.59 6261
2567.07 6337
2567.55 6249
2568.03 6257
2568.50 6410
2568.98 6148
2569.46 5888
2569.94 6002
2570.41 6064
2570.89 6026
2571.37 6162
2571.85 6126
2572.33 6161
2572.80 6213
2573.28 6059
2573.76 6222
2574.24 5897
2574.72 6056
2575.19 5827
2575.67 5896
2576.15 5798
2576.63 6212
2577.11 6046
2577.59 6110
2578.07 5991
2578.54 5779
2579.02 5861
2579.50 5923
2579.98 5983
2580.46 6200
2580.94 6048
2581.42 5962
2581.90 6022
2582.37 6216
2582.85 6113
2583.33 6225
2583.81 6316
2584.29 5935
2584.77 6051
2585.25 6055
2585.73 6322
2586.21 6223
2586.69 6330
2587.17 6435
2587.65 6132
2588.13 6205
2588.61 6356
2589.08 6627
2589.56 6580
2590.04 6416
2590.52 6306
2591.00 6788
2591.48 6615
2591.96 6722
2592.44 6684
2592.92 6645
2593.40 6517
2593.88 6665
2594.36 6510
2594.84 6507
2595.32 6379
2595.80 6058
2596.28 6189
2596.76 6411
2597.24 6435
2597.72 5819
2598.21 5669
2598.69 5760
2599.17 5980
2599.65 6000
2600.13 5932
2600.61 5907
2601.09 5950
2601.57 5919
2602.05 6202
2602.53 6540
2603.01 6458
2603.49 6622
2603.97 6362
2604.45 6676
2604.94 6423
2605.42 6280
2605.90 6473
2606.38 6779
2606.86 7092
2607.34 6870
2607.82 6393
2608.30 6642
2608.79 6628
2609.27 6324
2609.75 6456
2610.23 6349
2610.71 6296
2611.19 6341
2611.68 6144
2612.16 6057
2612.64 6306
2613.12 6101
2613.60 6088
2614.08 6059
2614.57 5976
2615.05 6012
2615.53 5949
2616.01 6047
2616.49 6477
2616.98 6223
2617.46 6335
2617.94 6566
2618.42 6597
2618.91 6154
2619.39 6505
2619.87 6462
2620.35 6481
2620.84 6211
2621.32 6117
2621.80 6311
2622.28 6314
2622.77 6254
2623.25 6157
2623.73 6302
2624.21 6205
2624.70 5929
2625.18 6027
2625.66 6278
2626.15 6338
2626.63 6372
2627.11 6507
2627.60 6332
2628.08 6364
2628.56 6400
2629.05 6506
2629.53 6460
2630.01 6224
2630.50 6255
2630.98 6520
2631.46 6715
2631.95 6671
2632.43 7066
2632.91 6773
2633.40 6517
2633.88 6382
2634.36 6423
2634.85 6601
2635.33 6747
2635.82 6595
2636.30 6243
2636.78 6558
2637.27 6342
2637.75 6144
2638.24 6570
2638.72 6586
2639.20 6882
2639.69 6625
2640.17 6587
2640.66 6832
2641.14 6820
2641.63 7042
2642.11 6848
2642.60 7127
2643.08 6991
2643.56 6944
2644.05 6560
2644.53 6660
2645.02 6486
2645.50 6368
2645.99 6641
2646.47 6576
2646.96 6130
2647.44 6299
2647.93 6235
2648.41 6291
2648.90 6380
2649.38 6502
2649.87 6473
2650.35 6276
2650.84 6366
2651.32 6231
2651.81 5732
2652.30 6104
2652.78 6332
2653.27 6128
2653.75 6143
2654.24 6228
2654.72 6375
2655.21 6170
2655.69 6525
2656.18 6385
2656.67 6402
2657.15 6208
2657.64 6150
2658.12 6185
2658.61 5956
2659.10 6438
2659.58 6091
2660.07 6086
2660.55 5981
2661.04 6156
2661.53 6249
2662.01 6173
2662.50 6420
2662.99 6240
2663.47 6111
2663.96 6488
2664.44 6628
2664.93 6435
2665.42 6050
2665.90 5996
2666.39 6297
2666.88 6019
2667.36 5977
2667.85 5880
2668.34 6282
2668.83 6246
2669.31 5933
2669.80 5777
2670.29 6036
2670.77 6310
2671.26 6247
2671.75 6483
2672.24 7102
2672.72 7255
2673.21 7362
2673.70 7684
2674.18 8219
2674.67 8640
2675.16 8769
2675.65 9025
2676.13 9026
2676.62 8592
2677.11 8723
2677.60 8281
2678.09 7999
2678.57 7904
2679.06 7763
2679.55 7357
2680.04 7188
2680.53 7375
2681.01 7134
2681.50 6940
2681.99 6930
2682.48 6855
2682.97 7054
2683.45 7332
2683.94 7035
2684.43 6655
2684.92 6378
2685.41 6595
2685.90 6852
2686.38 6710
2686.87 6891
2687.36 6699
2687.85 6416
2688.34 6494
2688.83 6533
2689.32 6377
2689.81 6674
2690.29 6347
2690.78 6292
2691.27 6484
2691.76 6547
2692.25 6633
2692.74 6361
2693.23 6036
2693.72 6157
2694.21 6363
2694.70 6439
2695.19 6642
2695.68 6509
2696.16 6793
2696.65 6763
2697.14 6708
2697.63 6777
2698.12 6641
2698.61 6686
2699.10 6522
2699.59 6644
2700.08 7036
2700.57 7020
2701.06 7166
2701.55 7002
2702.04 7298
2702.53 7346
2703.02 7030
2703.51 7100
2704.00 6963
2704.49 7097
2704.98 7186
2705.47 7067
2705.96 6822
2706.45 6549
2706.94 6431
2707.43 6310
2707.92 6480
2708.41 6450
2708.91 6346
2709.40 6295
2709.89 6320
2710.38 6256
2710.87 6178
2711.36 6118
2711.85 6293
2712.34 6340
2712.83 6404
2713.32 6424
2713.81 6686
2714.30 6414
2714.80 6486
2715.29 6380
2715.78 6405
2716.27 6211
2716.76 6253
2717.25 6139
2717.74 6023
2718.23 5892
2718.73 5925
2719.22 6279
2719.71 6347
2720.20 6596
2720.69 6387
2721.18 6424
2721.68 6805
2722.17 7000
2722.66 6697
2723.15 6618
2723.64 6864
2724.14 7106
2724.63 6808
2725.12 6563
2725.61 6532
2726.10 6648
2726.60 6062
2727.09 6109
2727.58 5901
2728.07 5930
2728.56 5894
2729.06 5874
2729.55 6144
2730.04 5988
2730.53 6144
2731.03 5908
2731.52 6399
2732.01 6743
2732.51 6507
2733.00 6566
2733.49 6634
2733.98 6583
2734.48 6906
2734.97 6885
2735.46 6552
2735.96 6666
2736.45 6430
2736.94 6611
2737.43 6734
2737.93 6308
2738.42 6479
2738.91 6786
2739.41 6504
2739.90 6435
2740.39 6179
2740.89 6097
2741.38 6216
2741.88 6502
2742.37 6045
2742.86 5819
2743.36 6080
2743.85 5975
2744.34 5973
2744.84 5798
2745.33 5923
2745.83 5812
2746.32 5930
2746.81 6077
2747.31 5809
2747.80 5952
2748.30 6107
2748.79 6189
2749.28 6356
2749.78 6472
2750.27 6350
2750.77 6299
2751.26 6434
2751.76 6339
2752.25 6283
2752.74 6335
2753.24 6412
2753.73 6223
2754.23 6097
2754.72 6110
2755.22 6181
2755.71 6314
2756.21 6554
2756.70 6593
2757.20 6577
2757.69 6574
2758.19 6297
2758.68 6238
2759.18 6473
2759.67 6179
2760.17 6243
2760.66 6442
2761.16 6543
2761.65 6308
2762.15 6352
2762.64 6173
2763.14 6219
2763.64 6226
2764.13 6104
2764.63 5856
2765.12 6375
2765.62 6431
2766.11 6115
2766.61 6594
2767.11 6494
2767.60 6373
2768.10 6486
2768.59 6187
2769.09 5939
2769.59 6143
2770.08 6236
2770.58 6105
2771.07 6362
2771.57 6341
2772.07 6854
2772.56 6961
2773.06 6864
2773.56 7179
2774.05 7392
2774.55 7946
2775.04 8253
2775.54 8394
2776.04 8524
2776.53 8971
2777.03 9246
2777.53 8494
2778.03 8591
2778.52 8363
2779.02 8049
2779.52 7797
2780.01 7580
2780.51 7337
2781.01 7493
2781.50 7168
2782.00 6669
2782.50 6650
2783.00 6669
2783.49 6577
2783.99 6445
2784.49 6210
2784.99 6196
2785.48 6419
2785.98 6473
2786.48 6558
2786.98 6351
2787.47 6334
2787.97 6253
2788.47 6376
2788.97 6520
2789.46 6203
2789.96 6034
2790.46 6153
2790.96 6134
2791.46 5913
2791.95 5949
2792.45 6180
2792.95 6093
2793.45 6348
2793.95 6362
2794.44 6463
2794.94 6581
2795.44 6934
2795.94 6994
2796.44 7346
2796.94 7283
2797.44 7252
2797.93 7313
2798.43 7024
2798.93 6924
2799.43 6851
2799.93 6427
2800.43 6519
2800.93 6577
2801.43 6536
2801.92 6625
2802.42 6517
2802.92 6601
2803.42 6616
2803.92 6806
2804.42 7003
2804.92 7166
2805.42 7318
2805.92 7654
2806.42 7843
2806.92 7571
2807.42 7870
2807.91 8241
2808.41 8027
2808.91 7958
2809.41 8098
2809.91 8143
2810.41 7951
2810.91 7517
2811.41 7573
2811.91 7231
2812.41 7277
2812.91 7186
2813.41 6985
2813.91 6811
2814.41 6659
2814.91 6927
2815.41 6852
2815.91 6888
2816.41 6905
2816.91 6738
2817.41 6465
2817.91 6916
2818.41 7069
2818.91 7071
2819.42 6920
2819.92 7381
2820.42 7249
2820.92 6870
2821.42 6678
2821.92 6733
2822.42 6671
2822.92 6434
2823.42 6323
2823.92 6223
2824.42 5991
2824.92 6166
2825.42 6071
2825.93 6067
2826.43 6004
2826.93 5882
2827.43 5987
2827.93 5695
2828.43 5950
2828.93 5956
2829.43 5956
2829.94 6159
2830.44 6084
2830.94 6078
2831.44 5921
2831.94 5929
2832.44 6096
2832.95 5987
2833.45 5961
2833.95 6026
2834.45 5905
2834.95 6005
2835.45 6082
2835.96 6315
2836.46 6165
2836.96 6096
2837.46 6339
2837.97 6653
2838.47 6580
2838.97 6718
2839.47 6668
2839.97 6647
2840.48 6338
2840.98 6460
2841.48 6650
2841.98 6459
2842.49 6409
2842.99 6495
2843.49 6385
2843.99 6615
2844.50 6881
2845.00 6861
2845.50 6873
2846.01 6952
2846.51 7510
2847.01 7522
2847.51 7508
2848.02 7610
2848.52 7736
2849.02 7928
2849.53 7835
2850.03 7423
2850.53 6909
2851.04 7244
2851.54 6949
2852.04 6803
2852.55 6580
2853.05 6388
2853.55 6633
2854.06 6278
2854.56 6274
2855.06 6452
2855.57 6157
2856.07 6269
2856.58 6171
2857.08 6095
2857.58 6087
2858.09 6137
2858.59 6167
2859.10 6377
2859.60 6343
2860.10 6287
2860.61 6462
2861.11 6364
2861.62 6060
2862.12 6202
2862.62 6000
2863.13 6184
2863.63 6262
2864.14 5831
2864.64 5742
2865.15 5703
2865.65 6046
2866.16 5877
2866.66 5871
2867.17 5655
2867.67 5838
2868.18 5925
2868.68 6234
2869.19 6235
2869.69 6195
2870.20 6083
2870.70 6376
2871.21 6665
2871.71 6847
2872.22 6678
2872.72 6706
2873.23 6734
2873.73 6577
2874.24 6539
2874.74 6596
2875.25 6743
2875.75 6860
2876.26 6756
2876.76 6636
2877.27 6618
2877.78 6588
2878.28 6222
2878.79 6237
2879.29 6272
2879.80 6546
2880.30 6748
2880.81 6472
2881.32 6777
2881.82 6462
2882.33 6267
2882.83 6239
2883.34 6460
2883.85 6565
2884.35 6879
2884.86 6734
2885.37 6817
2885.87 6906
2886.38 6639
2886.88 6723
2887.39 6905
2887.90 6733
2888.40 6636
2888.91 6549
2889.42 6637
2889.92 6788
2890.43 6567
2890.94 6283
2891.45 6673
2891.95 6694
2892.46 6922
2892.97 6504
2893.47 6560
2893.98 6664
2894.49 6703
2894.99 6909
2895.50 7159
2896.01 7305
2896.52 7073
2897.02 7190
2897.53 7463
2898.04 7561
2898.55 7521
2899.05 7913
2899.56 8060
2900.07 7782
2900.58 8315
2901.08 8874
2901.59 9327
2902.10 9246
2902.61 9330
2903.12 9405
2903.62 9312
2904.13 9211
2904.64 9102
2905.15 9022
2905.66 8779
2906.16 8898
2906.67 8354
2907.18 7921
2907.69 7995
2908.20 7611
2908.71 7430
2909.21 7724
2909.72 7177
2910.23 6864
2910.74 6891
2911.25 6746
2911.76 6760
2912.26 6366
2912.77 6540
2913.28 6819
2913.79 6792
2914.30 6823
2914.81 7147
2915.32 7010
2915.83 6487
2916.34 6615
2916.85 6541
2917.35 6476
2917.86 6564
2918.37 6595
2918.88 6486
2919.39 6554
2919.90 6692
2920.41 6415
2920.92 6541
2921.43 6680
2921.94 6721
2922.45 6722
2922.96 6645
2923.47 6663
2923.98 6774
2924.49 6564
2925.00 6815
2925.51 7142
2926.02 7025
2926.53 6629
2927.04 6465
2927.55 6661
2928.06 6774
2928.57 6484
2929.08 6101
2929.59 6060
2930.10 6278
2930.61 6269
2931.12 6215
2931.63 6300
2932.14 6093
2932.65 6255
2933.16 6166
2933.67 6306
2934.18 6366
2934.69 6004
2935.20 6232
2935.71 6613
2936.22 6745
2936.73 6689
2937.25 6764
2937.76 6808
2938.27 6758
2938.78 6723
2939.29 6662
2939.80 6839
2940.31 6651
2940.82 6846
2941.33 7112
2941.85 6654
2942.36 6754
2942.87 7366
2943.38 7635
2943.89 7414
2944.40 7400
2944.91 7786
2945.43 8232
2945.94 8206
2946.45 8144
2946.96 8199
2947.47 8162
2947.98 7810
2948.50 7642
2949.01 7632
2949.52 7181
2950.03 7077
2950.54 7018
2951.06 6900
2951.57 6642
2952.08 6433
2952.59 6470
2953.10 6253
2953.62 6445
2954.13 6111
2954.64 6156
2955.15 6243
2955.67 6352
2956.18 6286
2956.69 5988
2957.20 6082
2957.72 6068
2958.23 5959
2958.74 6102
2959.25 5995
2959.77 6151
2960.28 6106
2960.79 6136
2961.31 6218
2961.82 6394
2962.33 6366
2962.85 6751
2963.36 6407
2963.87 6522
2964.39 6284
2964.90 6153
2965.41 6104
2965.93 6046
2966.44 6113
2966.95 6043
2967.47 6087
2967.98 6065
2968.49 5942
2969.01 5723
2969.52 5801
2970.03 5818
2970.55 5973
2971.06 6167
2971.58 6091
2972.09 5907
2972.60 5803
2973.12 6073
2973.63 6226
2974.15 6159
2974.66 6042
2975.17 5956
2975.69 6231
2976.20 6488
2976.72 6375
2977.23 6018
2977.74 6179
2978.26 6354
2978.77 6209
2979.29 6346
2979.80 6228
2980.32 6060
2980.83 6145
2981.35 6425
2981.86 6591
2982.38 5997
2982.89 6248
2983.41 6356
2983.92 6532
2984.44 6742
2984.95 6512
2985.47 6704
2985.98 6756
2986.50 6759
2987.01 7021
2987.53 7054
2988.04 6985
2988.56 7002
2989.07 6601
2989.59 6794
2990.10 6647
2990.62 6479
2991.13 6726
2991.65 6475
2992.17 6508
2992.68 6837
2993.20 6731
2993.71 7058
2994.23 7053
2994.74 7346
2995.26 7334
2995.78 7577
2996.29 7932
2996.81 8459
2997.32 8290
2997.84 8039
2998.36 7934
2998.87 7795
2999.39 8167
2999.91 8277
3000.42 7948
3000.94 8215
3001.45 7957
3001.97 7837
3002.49 7953
3003.00 7768
3003.52 8046
3004.04 8611
3004.55 8961
3005.07 8643
3005.59 9206
3006.10 8909
3006.62 8836
3007.14 8168
3007.66 7796
3008.17 7808
3008.69 7582
3009.21 7140
3009.72 6745
3010.24 6790
3010.76 6872
3011.28 6388
3011.79 6417
3012.31 6278
3012.83 6543
3013.35 6621
3013.86 6753
3014.38 7006
3014.90 6980
3015.42 6837
3015.93 7035
3016.45 7095
3016.97 7466
3017.49 7302
3018.00 7466
3018.52 7721
3019.04 7713
3019.56 7872
3020.08 7932
3020.59 7627
3021.11 7476
3021.63 7215
3022.15 7330
3022.67 7328
3023.19 7125
3023.70 7388
3024.22 6836
3024.74 6962
3025.26 7298
3025.78 7047
3026.30 7058
3026.81 7112
3027.33 7066
3027.85 6945
3028.37 7024
3028.89 6819
3029.41 7041
3029.93 7139
3030.45 7233
3030.97 6855
3031.48 6782
3032.00 6772
3032.52 6974
3033.04 7001
3033.56 6933
3034.08 7079
3034.60 7258
3035.12 7206
3035.64 7278
3036.16 7091
3036.68 7018
3037.20 7159
3037.72 7151
3038.24 7288
3038.76 7096
3039.27 6995
3039.79 6917
3040.31 6711
3040.83 6954
3041.35 7005
3041.87 6667
3042.39 6362
3042.91 6147
3043.43 6476
3043.95 6881
3044.47 6919
3044.99 6563
3045.51 6519
3046.03 6575
3046.56 6641
3047.08 6769
3047.60 6886
3048.12 7266
3048.64 6637
3049.16 6719
3049.68 6701
3050.20 6590
3050.72 6510
3051.24 6499
3051.76 6496
3052.28 6525
3052.80 6420
3053.32 6245
3053.84 6120
3054.37 6418
3054.89 6601
3055.41 6359
3055.93 6219
3056.45 6381
3056.97 6329
3057.49 6718
3058.01 6617
3058.53 6597
3059.06 6417
3059.58 6522
3060.10 6297
3060.62 6263
3061.14 5781
3061.66 6213
3062.19 6333
3062.71 6165
3063.23 6289
3063.75 6296
3064.27 6344
3064.79 6447
3065.32 6678
3065.84 6579
3066.36 6689
3066.88 6797
3067.40 6564
3067.93 6803
3068.45 7021
3068.97 6564
3069.49 6405
3070.02 6550
3070.54 6266
3071.06 6249
3071.58 6227
3072.10 6337
3072.63 6255
3073.15 6421
3073.67 6472
3074.20 6378
3074.72 6399
3075.24 6726
3075.76 7305
3076.29 7229
3076.81 7201
3077.33 7698
3077.86 8241
3078.38 8470
3078.90 8507
3079.42 8660
3079.95 8658
3080.47 8629
3080.99 8438
3081.52 8701
3082.04 8608
3082.56 8422
3083.09 8256
3083.61 7922
3084.13 7572
3084.66 8047
3085.18 7485
3085.71 8244
3086.23 8086
3086.75 7619
3087.28 7678
3087.80 7335
3088.32 7329
3088.85 7442
3089.37 7258
3089.90 7281
3090.42 7188
3090.94 6717
3091.47 6881
3091.99 6747
3092.52 7178
3093.04 6797
3093.57 6731
3094.09 6892
3094.61 7116
3095.14 6993
3095.66 6993
3096.19 6972
3096.71 7019
3097.24 7035
3097.76 7363
3098.29 7399
3098.81 7506
3099.34 7284
3099.86 7695
3100.39 8127
3100.91 8369
3101.44 8994
3101.96 9827
3102.49 10281
3103.01 11274
3103.54 11156
3104.06 11060
3104.59 11367
3105.11 11066
3105.64 10371
3106.16 9555
3106.69 8726
3107.21 8364
3107.74 7861
3108.26 7569
3108.79 7360
3109.32 7071
3109.84 7148
3110.37 7038
3110.89 7253
3111.42 7276
3111.94 7003
3112.47 6890
3113.00 6907
3113.52 6771
3114.05 7031
3114.57 6997
3115.10 6956
3115.63 6675
3116.15 6593
3116.68 6185
3117.21 6313
3117.73 6426
3118.26 6348
3118.78 6555
3119.31 6395
3119.84 6516
3120.36 6625
3120.89 6740
3121.42 6517
3121.94 6446
3122.47 6653
3123.00 6692
3123.52 6736
3124.05 6615
3124.58 6845
3125.11 6774
3125.63 6723
3126.16 6750
3126.69 6838
3127.21 6807
3127.74 6880
3128.27 6822
3128.80 6585
3129.32 6830
3129.85 6650
3130.38 6592
3130.91 6626
3131.43 6282
3131.96 6311
3132.49 6451
3133.02 6253
3133.54 6465
3134.07 6289
3134.60 6455
3135.13 6106
3135.65 5996
3136.18 6153
3136.71 6276
3137.24 6257
3137.77 6405
3138.29 6531
3138.82 6302
3139.35 6423
3139.88 6332
3140.41 6356
3140.94 6200
3141.46 5993
3141.99 6124
3142.52 6599
3143.05 6675
3143.58 6750
3144.11 7112
3144.64 6901
3145.16 6947
3145.69 7789
3146.22 8296
3146.75 8234
3147.28 8333
3147.81 8524
3148.34 8619
3148.87 8524
3149.40 8547
3149.92 8353
3150.45 8241
3150.98 8357
3151.51 7612
3152.04 7172
3152.57 7115
3153.10 6775
3153.63 6560
3154.16 6791
3154.69 6799
3155.22 6382
3155.75 6546
3156.28 6646
3156.81 6706
3157.34 6927
3157.87 6822
3158.40 6638
3158.93 7074
3159.46 7113
3159.99 6950
3160.52 6775
3161.05 6949
3161.58 6719
3162.11 6899
3162.64 7197
3163.17 7052
3163.70 6739
3164.23 6599
3164.76 6654
3165.29 6535
3165.82 6656
3166.35 6432
3166.88 6347
3167.41 6208
3167.94 6466
3168.47 6394
3169.00 6383
3169.53 6405
3170.06 6245
3170.59 6392
3171.12 6261
3171.65 6338
3172.19 6176
3172.72 6327
3173.25 6693
3173.78 6842
3174.31 6812
3174.84 6729
3175.37 6784
3175.90 7060
3176.44 6582
3176.97 6738
3177.50 6793
3178.03 6760
3178.56 6992
3179.09 6861
3179.62 6723
3180.16 6599
3180.69 6493
3181.22 6649
3181.75 6529
3182.28 6401
3182.81 6540
3183.35 6588
3183.88 6558
3184.41 6227
3184.94 6338
3185.47 6343
3186.01 6371
3186.54 6460
3187.07 6593
3187.60 6190
3188.14 6325
3188.67 6335
3189.20 5959
3189.73 6371
3190.26 6527
3190.80 6131
3191.33 6269
3191.86 6434
3192.39 6238
3192.93 6042
3193.46 6383
3193.99 6372
3194.53 6028
3195.06 5871
3195.59 6253
3196.12 6320
3196.66 6214
3197.19 6344
3197.72 6360
3198.26 6494
3198.79 7000
3199.32 7053
3199.86 7109
3200.39 7185
3200.92 7319
3201.46 7694
3201.99 7864
3202.52 8048
3203.06 7974
3203.59 8000
3204.12 7779
3204.66 7435
3205.19 7353
3205.73 6948
3206.26 6839
3206.79 6885
3207.33 7189
3207.86 6962
3208.39 6588
3208.93 6979
3209.46 7515
3210.00 7510
3210.53 7481
3211.07 7583
3211.60 7571
3212.13 7579
3212.67 7524
3213.20 7595
3213.74 7529
3214.27 7529
3214.81 7336
3215.34 7522
3215.88 7351
3216.41 7308
3216.94 7746
3217.48 7887
3218.01 7669
3218.55 8001
3219.08 7923
3219.62 8167
3220.15 8297
3220.69 8267
3221.22 7926
3221.76 8036
3222.29 8427
3222.83 8530
3223.36 8326
3223.90 8482
3224.43 8505
3224.97 8526
3225.51 8524
3226.04 8694
3226.58 7919
3227.11 7842
3227.65 7532
3228.18 7216
3228.72 7057
3229.25 6758
3229.79 6604
3230.33 6351
3230.86 6507
3231.40 6521
3231.93 6316
3232.47 6455
3233.01 6623
3233.54 6523
3234.08 6469
3234.61 6316
3235.15 6650
3235.69 7155
3236.22 7207
3236.76 7136
3237.30 7041
3237.83 7581
3238.37 7926
3238.91 7895
3239.44 7900
3239.98 7976
3240.51 8020
3241.05 7360
3241.59 7231
3242.13 7089
3242.66 7290
3243.20 7091
3243.74 6910
3244.27 6524
3244.81 6481
3245.35 6566
3245.88 6382
3246.42 6349
3246.96 6528
3247.50 6692
3248.03 6577
3248.57 6846
3249.11 6845
3249.64 6611
3250.18 6559
3250.72 6916
3251.26 6850
3251.79 7133
3252.33 6969
3252.87 6726
3253.41 7044
3253.95 7238
3254.48 7585
3255.02 7463
3255.56 7527
3256.10 7541
3256.64 7720
3257.17 7542
3257.71 8080
3258.25 7935
3258.79 7516
3259.33 7957
3259.86 8406
3260.40 8580
3260.94 8505
3261.48 9094
3262.02 9356
3262.56 9200
3263.09 9323
3263.63 9626
3264.17 9780
3264.71 9819
3265.25 10121
3265.79 10004
3266.33 10255
3266.87 10342
3267.40 10349
3267.94 10459
3268.48 10278
3269.02 10150
3269.56 9589
3270.10 8831
3270.64 8406
3271.18 7570
3271.72 7368
3272.26 7344
3272.80 7074
3273.33 7187
3273.87 7349
3274.41 7271
3274.95 7206
3275.49 7299
3276.03 7261
3276.57 7310
3277.11 7395
3277.65 7297
3278.19 7645
3278.73 7558
3279.27 7537
3279.81 7688
3280.35 7969
3280.89 8001
3281.43 8102
3281.97 7717
3282.51 7779
3283.05 7775
3283.59 7861
3284.13 8141
3284.67 8409
3285.21 8558
3285.75 8665
3286.29 8355
3286.83 8184
3287.37 7974
3287.91 8423
3288.45 8448
3289.00 8091
3289.54 7988
3290.08 8019
3290.62 8337
3291.16 8111
3291.70 8273
3292.24 8512
3292.78 8826
3293.32 9068
3293.86 9396
3294.40 9861
3294.95 10414
3295.49 10462
3296.03 10544
3296.57 10393
3297.11 10664
3297.65 10380
3298.19 9533
3298.74 9518
3299.28 9177
3299.82 8907
3300.36 8943
3300.90 8310
3301.44 8464
3301.98 8150
3302.53 8079
3303.07 8151
3303.61 7838
3304.15 7776
3304.69 7902
3305.24 7864
3305.78 7767
3306.32 7437
3306.86 6858
3307.40 6857
3307.95 6979
3308.49 6769
3309.03 6775
3309.57 6942
3310.12 7238
3310.66 6898
3311.20 6722
3311.74 7047
3312.29 7261
3312.83 7236
3313.37 7322
3313.91 7517
3314.46 7555
3315.00 7353
3315.54 7292
3316.09 7664
3316.63 7698
3317.17 7490
3317.71 7601
3318.26 7296
3318.80 7237
3319.34 7238
3319.89 7314
3320.43 7353
3320.97 7270
3321.52 7378
3322.06 7469
3322.60 7184
3323.15 7299
3323.69 7312
3324.23 7280
3324.78 7255
3325.32 7206
3325.86 7460
3326.41 7288
3326.95 6889
3327.50 6848
3328.04 6611
3328.58 6743
3329.13 6593
3329.67 6494
3330.22 6494
3330.76 6772
3331.30 6759
3331.85 7085
3332.39 7003
3332.94 7297
3333.48 7678
3334.03 8084
3334.57 8065
3335.11 8566
3335.66 8789
3336.20 8812
3336.75 9114
3337.29 8799
3337.84 9117
3338.38 8595
3338.93 8757
3339.47 8444
3340.02 7649
3340.56 7748
3341.11 7519
3341.65 7374
3342.20 7160
3342.74 6939
3343.29 7219
3343.83 7200
3344.38 7186
3344.92 6950
3345.47 6598
3346.01 6916
3346.56 6661
3347.10 6779
3347.65 6863
3348.19 6743
3348.74 6691
3349.29 6665
3349.83 6414
3350.38 6452
3350.92 6529
3351.47 6842
3352.01 6787
3352.56 6763
3353.11 6570
3353.65 6314
3354.20 6270
3354.74 6444
3355.29 6135
3355.84 5846
3356.38 6198
3356.93 5827
3357.47 5916
3358.02 5943
3358.57 5683
3359.11 6041
3359.66 6176
3360.21 5829
3360.75 5934
3361.30 5712
3361.85 5543
3362.39 5861
3362.94 6129
3363.49 5903
3364.03 5864
3364.58 6014
3365.13 5813
3365.67 5861
3366.22 6046
3366.77 6274
3367.31 6166
3367.86 6296
3368.41 5694
3368.96 5899
3369.50 6233
3370.05 6305
3370.60 6021
3371.15 6299
3371.69 6201
3372.24 6347
3372.79 6318
3373.34 6508
3373.88 6299
3374.43 6004
3374.98 6421
3375.53 6041
3376.07 5869
3376.62 5819
3377.17 5590
3377.72 5692
3378.27 5637
3378.81 5755
3379.36 5568
3379.91 5891
3380.46 5510
3381.01 5310
3381.55 5415
3382.10 5493
3382.65 5553
3383.20 5484
3383.75 5557
3384.30 5824
3384.84 5354
3385.39 5473
3385.94 5800
3386.49 5803
3387.04 5875
3387.59 5892
3388.14 6111
3388.69 5724
3389.23 6031
3389.78 5800
3390.33 5840
3390.88 5880
3391.43 5492
3391.98 5609
3392.53 5812
3393.08 5768
3393.63 5823
3394.18 5590
3394.72 5776
3395.27 5624
3395.82 5662
3396.37 5597
3396.92 5692
3397.47 5864
3398.02 5805
3398.57 5709
3399.12 5715
3399.67 5505
3400.22 5786
3400.77 5821
3401.32 5642
3401.87 5873
3402.42 5653
3402.97 5526
3403.52 5829
3404.07 5654
3404.62 5486
3405.17 5568
3405.72 5520
3406.27 5433
3406.82 5567
3407.37 5641
3407.92 5451
3408.47 5435
3409.02 5741
3409.57 5441
3410.12 5544
3410.67 5228
3411.22 5369
3411.78 5724
3412.33 5666
3412.88 5623
3413.43 5669
3413.98 5626
3414.53 5595
3415.08 5618
3415.63 5902
3416.18 5516
3416.73 5647
3417.28 5630
3417.84 5617
3418.39 5739
3418.94 5642
3419.49 5702
3420.04 5702
3420.59 5599
3421.14 5666
3421.69 5913
3422.25 5997
3422.80 6191
3423.35 6468
3423.90 6784
3424.45 6233
3425.00 6325
3425.56 6547
3426.11 6463
3426.66 6403
3427.21 6208
3427.76 6012
3428.32 5942
3428.87 5793
3429.42 6101
3429.97 5947
3430.52 6067
3431.08 6229
3431.63 5851
3432.18 5981
3432.73 6011
3433.29 5927
3433.84 6007
3434.39 6004
3434.94 6189
3435.50 5970
3436.05 5964
3436.60 5806
3437.15 5930
3437.71 6196
3438.26 6059
3438.81 5952
3439.37 5947
3439.92 5976
3440.47 5845
3441.02 6177
3441.58 5991
3442.13 5976
3442.68 6047
3443.24 5850
3443.79 5667
3444.34 6316
3444.90 6134
3445.45 5979
3446.00 5748
3446.56 5907
3447.11 6047
3447.66 5742
3448.22 5550
3448.77 5544
3449.33 5603
3449.88 5801
3450.43 5654
3450.99 5530
3451.54 5461
3452.09 5458
3452.65 5560
3453.20 5492
3453.76 5574
3454.31 5558
3454.86 5539
3455.42 5620
3455.97 5489
3456.53 5672
3457.08 5564
3457.64 5567
3458.19 5497
3458.75 5674
3459.30 5986
3459.85 6093
3460.41 6145
3460.96 5816
3461.52 5554
3462.07 5724
3462.63 5896
3463.18 5765
3463.74 5891
3464.29 6283
3464.85 6301
3465.40 6047
3465.96 6213
3466.51 6068
3467.07 6135
3467.62 6184
3468.18 6023
3468.73 6381
3469.29 6517
3469.84 6419
3470.40 6345
3470.95 6297
3471.51 6355
3472.07 6359
3472.62 6390
3473.18 6214
3473.73 6240
3474.29 6393
3474.84 6337
3475.40 6606
3475.96 6706
3476.51 6502
3477.07 6447
3477.62 6662
3478.18 6798
3478.74 6784
3479.29 6947
3479.85 7237
3480.40 7094
3480.96 7129
3481.52 6954
3482.07 6695
3482.63 6886
3483.19 6653
3483.74 6629
3484.30 6349
3484.86 6599
3485.41 6392
3485.97 6501
3486.53 6734
3487.08 7112
3487.64 7127
3488.20 7360
3488.75 7518
3489.31 7600
3489.87 7915
3490.42 8455
3490.98 9025
3491.54 8836
3492.09 9118
3492.65 9212
3493.21 9321
3493.77 9409
3494.32 9291
3494.88 9224
3495.44 9258
3496.00 8841
3496.55 8949
3497.11 8919
3497.67 8806
3498.23 9268
3498.78 9723
3499.34 10140
3499.90 10262
3500.46 10605
3501.01 11328
3501.57 11859
3502.13 12094
3502.69 12884
3503.25 14012
3503.80 15259
3504.36 15875
3504.92 17264
3505.48 17731
3506.04 17809
3506.60 17509
3507.15 16105
3507.71 15584
3508.27 14730
3508.83 13160
3509.39 11871
3509.95 10643
3510.50 9756
3511.06 8965
3511.62 8066
3512.18 7548
3512.74 7174
3513.30 6957
3513.86 6788
3514.42 6801
3514.98 6546
3515.53 6296
3516.09 6421
3516.65 6538
3517.21 6506
3517.77 6499
3518.33 6502
3518.89 6986
3519.45 6615
3520.01 6699
3520.57 6855
3521.13 6896
3521.69 6935
3522.25 6705
3522.81 7053
3523.36 6795
3523.92 6536
3524.48 6510
3525.04 6140
3525.60 6160
3526.16 6274
3526.72 6177
3527.28 6040
3527.84 5927
3528.40 5761
3528.96 5961
3529.52 6490
3530.08 6032
3530.64 6363
3531.20 6450
3531.76 6501
3532.32 6496
3532.89 6553
3533.45 6615
3534.01 6860
3534.57 6911
3535.13 7215
3535.69 7469
3536.25 7493
3536.81 7604
3537.37 7308
3537.93 7180
3538.49 7218
3539.05 7596
3539.61 7559
3540.17 7006
3540.74 7079
3541.30 7204
3541.86 6922
3542.42 6888
3542.98 7002
3543.54 6982
3544.10 6997
3544.66 7113
3545.22 6728
3545.79 6478
3546.35 6376
3546.91 6187
3547.47 6135
3548.03 6152
3548.59 6113
3549.16 5931
3549.72 5690
3550.28 5710
3550.84 5779
3551.40 5680
3551.96 5832
3552.53 5694
3553.09 5627
3553.65 5638
3554.21 5772
3554.77 5964
3555.34 5800
3555.90 5666
3556.46 5800
3557.02 5787
3557.59 6148
3558.15 6125
3558.71 6124
3559.27 6284
3559.84 6187
3560.40 6276
3560.96 6320
3561.52 6352
3562.09 6321
3562.65 6115
3563.21 6123
3563.77 6113
3564.34 6136
3564.90 6158
3565.46 6034
3566.03 5879
3566.59 5811
3567.15 5871
3567.72 5920
3568.28 6151
3568.84 5839
3569.41 5676
3569.97 5838
3570.53 5867
3571.10 5867
3571.66 6084
3572.22 6086
3572.79 6363
3573.35 6185
3573.91 6444
3574.48 6513
3575.04 6559
3575.60 6709
3576.17 6953
3576.73 6890
3577.30 6594
3577.86 7089
3578.42 7170
3578.99 7068
3579.55 6680
3580.12 6608
3580.68 6530
3581.24 6178
3581.81 6255
3582.37 6017
3582.94 5896
3583.50 5795
3584.07 6026
3584.63 5628
3585.20 5594
3585.76 5916
3586.32 6050
3586.89 5913
3587.45 5858
3588.02 5713
3588.58 5481
3589.15 5538
3589.71 5487
3590.28 5402
3590.84 5694
3591.41 5656
3591.97 5926
3592.54 5916
3593.10 5734
3593.67 5779
3594.23 5753
3594.80 5912
3595.36 6005
3595.93 5968
3596.50 5903
3597.06 6054
3597.63 6187
3598.19 6054
3598.76 6141
3599.32 5974
3599.89 6339
3600.45 6292
3601.02 6302
3601.59 6209
3602.15 6338
3602.72 5925
3603.28 5844
3603.85 5916
3604.42 5851
3604.98 5791
3605.55 5756
3606.11 5581
3606.68 5615
3607.25 5535
3607.81 5411
3608.38 5370
3608.95 5216
3609.51 5443
3610.08 5300
3610.65 5186
3611.21 5427
3611.78 5425
3612.35 5387
3612.91 5356
3613.48 5506
3614.05 5755
3614.61 6113
3615.18 5950
3615.75 6548
3616.31 6627
3616.88 6805
3617.45 7253
3618.01 7654
3618.58 7814
3619.15 7390
3619.72 7711
3620.28 7681
3620.85 7174
3621.42 6748
3621.99 6866
3622.55 6450
3623.12 6101
3623.69 5877
3624.26 5417
3624.82 5354
3625.39 5084
3625.96 5232
3626.53 5195
3627.09 5231
3627.66 5318
3628.23 5234
3628.80 5276
3629.37 5542
3629.93 5349
3630.50 5498
3631.07 5591
3631.64 5612
3632.21 5646
3632.77 5600
3633.34 5685
3633.91 5433
3634.48 5457
3635.05 5580
3635.62 5477
3636.19 5317
3636.75 5280
3637.32 5238
3637.89 5838
3638.46 5951
3639.03 5629
3639.60 6004
3640.17 6065
3640.73 5767
3641.30 6096
3641.87 6409
3642.44 6432
3643.01 6689
3643.58 6275
3644.15 6479
3644.72 6266
3645.29 6184
3645.86 5978
3646.43 5958
3647.00 6228
3647.57 5856
3648.13 5708
3648.70 5780
3649.27 5988
3649.84 5897
3650.41 5975
3650.98 6027
3651.55 6060
3652.12 6140
3652.69 5977
3653.26 5824
3653.83 5813
3654.40 5945
3654.97 6099
3655.54 5925
3656.11 5765
3656.68 6041
3657.25 6308
3657.82 6338
3658.39 6349
3658.96 6283
3659.53 6269
3660.10 6237
3660.67 6498
3661.24 6473
3661.82 6291
3662.39 6028
3662.96 5865
3663.53 5415
3664.10 5662
3664.67 5888
3665.24 5582
3665.81 5374
3666.38 5240
3666.95 5204
3667.52 5298
3668.09 5487
3668.67 5344
3669.24 5249
3669.81 5272
3670.38 5340
3670.95 5458
3671.52 5834
3672.09 5832
3672.66 5778
3673.24 6206
3673.81 6344
3674.38 6353
3674.95 6146
3675.52 6625
3676.09 6621
3676.66 6560
3677.24 6432
3677.81 6159
3678.38 6177
3678.95 6042
3679.52 5924
3680.10 5843
3680.67 5756
3681.24 5732
3681.81 5665
3682.38 5587
3682.96 5586
3683.53 5465
3684.10 5477
3684.67 5580
3685.25 5744
3685.82 5389
3686.39 5245
3686.96 5450
3687.54 5838
3688.11 5962
3688.68 5905
3689.25 6182
3689.83 6136
3690.40 6094
3690.97 6286
3691.54 6115
3692.12 6140
3692.69 6154
3693.26 5953
3693.84 6170
3694.41 5868
3694.98 6025
3695.56 5988
3696.13 5740
3696.70 5586
3697.28 5887
3697.85 5897
3698.42 5905
3699.00 5820
3699.57 5657
3700.14 5556
3700.72 5669
3701.29 5623
3701.86 5822
3702.44 5671
3703.01 5565
3703.58 5606
3704.16 5895
3704.73 5709
3705.31 5662
3705.88 5590
3706.45 5662
3707.03 5713
3707.60 5666
3708.18 5667
3708.75 5680
3709.33 5535
3709.90 5570
3710.47 5807
3711.05 5979
3711.62 5699
3712.20 5626
3712.77 5561
3713.35 5836
3713.92 5702
3714.50 5716
3715.07 5875
3715.64 5505
3716.22 5679
3716.79 5984
3717.37 5700
3717.94 5777
3718.52 6305
3719.09 6126
3719.67 6199
3720.24 6278
3720.82 6218
3721.39 6315
3721.97 6338
3722.54 6073
3723.12 5484
3723.70 5446
3724.27 5408
3724.85 5456
3725.42 5637
3726.00 5434
3726.57 5267
3727.15 5300
3727.72 5453
3728.30 5788
3728.88 5451
3729.45 5708
3730.03 5981
3730.60 6134
3731.18 6120
3731.75 6215
3732.33 6292
3732.91 6043
3733.48 6184
3734.06 6057
3734.64 6041
3735.21 5955
3735.79 5810
3736.36 5552
3736.94 5587
3737.52 5569
3738.09 5648
3738.67 5929
3739.25 5920
3739.82 5716
3740.40 5745
3740.98 5512
3741.55 5270
3742.13 5238
3742.71 5395
3743.28 5654
3743.86 5707
3744.44 5688
3745.01 5458
3745.59 5419
3746.17 5631
3746.75 5816
3747.32 5666
3747.90 5422
3748.48 5626
3749.05 5492
3749.63 5382
3750.21 5418
3750.79 5690
3751.36 5601
3751.94 5614
3752.52 5265
3753.10 5450
3753.67 5485
3754.25 5072
3754.83 5246
3755.41 5354
3755.99 5088
3756.56 5192
3757.14 5508
3757.72 5597
3758.30 5500
3758.88 5336
3759.45 5277
3760.03 5548
3760.61 5736
3761.19 5812
3761.77 5866
3762.35 5984
3762.92 5903
3763.50 5655
3764.08 5699
3764.66 5477
3765.24 5543
3765.82 5485
3766.39 5488
3766.97 5594
3767.55 5280
3768.13 5217
3768.71 5221
3769.29 5039
3769.87 5168
3770.45 5342
3771.03 5151
3771.60 5197
3772.18 5291
3772.76 5308
3773.34 5189
3773.92 5105
3774.50 5341
3775.08 5169
3775.66 4977
3776.24 5192
3776.82 5195
3777.40 5075
3777.98 4875
3778.56 4842
3779.14 4769
3779.72 5006
3780.30 5082
3780.88 4968
3781.46 4866
3782.04 4916
3782.61 4942
3783.19 4874
3783.77 5204
3784.35 5048
3784.93 5009
3785.52 5099
3786.10 5123
3786.68 5185
3787.26 5201
3787.84 5142
3788.42 4933
3789.00 5294
3789.58 5359
3790.16 5446
3790.74 4939
3791.32 5032
3791.90 5116
3792.48 5285
3793.06 5169
3793.64 5083
3794.22 5322
3794.80 5369
3795.38 5197
3795.96 5370
3796.55 5236
3797.13 5133
3797.71 5127
3798.29 5113
3798.87 5307
3799.45 5311
3800.03 5252
3800.61 5404
3801.19 5424
3801.78 5317
3802.36 5611
3802.94 5611
3803.52 5682
3804.10 5772
3804.68 6006
3805.27 5993
3805.85 6305
3806.43 6344
3807.01 6395
3807.59 6938
3808.17 7421
3808.76 7340
3809.34 7109
3809.92 7440
3810.50 7364
3811.08 7378
3811.67 7090
3812.25 6868
3812.83 7079
3813.41 6616
3814.00 6552
3814.58 6267
3815.16 6381
3815.74 6574
3816.32 6276
3816.91 6241
3817.49 6176
3818.07 5934
3818.66 5723
3819.24 5504
3819.82 5180
3820.40 5153
3820.99 5388
3821.57 5138
3822.15 5229
3822.73 5191
3823.32 4997
3823.90 5039
3824.48 5046
3825.07 4694
3825.65 4857
3826.23 4827
3826.82 4688
3827.40 5039
3827.98 4782
3828.57 4910
3829.15 4870
3829.73 4890
3830.32 4825
3830.90 4919
3831.48 5052
3832.07 4966
3832.65 5263
3833.24 5081
3833.82 4915
3834.40 5129
3834.99 4998
3835.57 4944
3836.16 5219
3836.74 5352
3837.32 5072
3837.91 5235
3838.49 5305
3839.08 5001
3839.66 4760
3840.24 4996
3840.83 4938
3841.41 5081
3842.00 4980
3842.58 4841
3843.17 4799
3843.75 4952
3844.34 5275
3844.92 5032
3845.51 4933
3846.09 4928
3846.67 5105
3847.26 5062
3847.84 5154
3848.43 5057
3849.01 5070
3849.60 5113
3850.18 5155
3850.77 5190
3851.35 4972
3851.94 4824
3852.53 5006
3853.11 5219
3853.70 5100
3854.28 5114
3854.87 4973
3855.45 4998
3856.04 5091
3856.62 5007
3857.21 4993
3857.79 5033
3858.38 5107
3858.97 5450
3859.55 5686
3860.14 5687
3860.72 5846
3861.31 6024
3861.90 6048
3862.48 5914
3863.07 5932
3863.65 5832
3864.24 5820
3864.83 5764
3865.41 5639
3866.00 5736
3866.58 5817
3867.17 5711
3867.76 5305
3868.34 5527
3868.93 5660
3869.52 5529
3870.10 5332
3870.69 5338
3871.28 5302
3871.86 5284
3872.45 5564
3873.04 5726
3873.62 5621
3874.21 5543
3874.80 5725
3875.38 5802
3875.97 5754
3876.56 5833
3877.15 5982
3877.73 5818
3878.32 5913
3878.91 5841
3879.49 5598
3880.08 5390
3880.67 5285
3881.26 5413
3881.84 5203
3882.43 5118
3883.02 4900
3883.61 5019
3884.19 4937
3884.78 4920
3885.37 4714
3885.96 4839
3886.55 4980
3887.13 4990
3887.72 5017
3888.31 5343
3888.90 5423
3889.49 5238
3890.07 5318
3890.66 5460
3891.25 5435
3891.84 5647
3892.43 5761
3893.01 5713
3893.60 5704
3894.19 5606
3894.78 5695
3895.37 5472
3895.96 5371
3896.55 5644
3897.13 5514
3897.72 5349
3898.31 5149
3898.90 5297
3899.49 5325
3900.08 5606
3900.67 5734
3901.26 5273
3901.84 5045
3902.43 5195
3903.02 5410
3903.61 5360
3904.20 5066
3904.79 4959
3905.38 5083
3905.97 5097
3906.56 4829
3907.15 4735
3907.74 4755
3908.33 4922
3908.92 4814
3909.50 4519
3910.09 4690
3910.68 4584
3911.27 4386
3911.86 4552
3912.45 4611
3913.04 4483
3913.63 4423
3914.22 4788
3914.81 4423
3915.40 4402
3915.99 4526
3916.58 4745
3917.17 4883
3917.76 4963
3918.35 4989
3918.94 5045
3919.53 4859
3920.12 4952
3920.72 5031
3921.31 4889
3921.90 4832
3922.49 4976
3923.08 5139
3923.67 4840
3924.26 4652
3924.85 5012
3925.44 4792
3926.03 4821
3926.62 4725
3927.21 4577
3927.80 4806
3928.39 4639
3928.99 4654
3929.58 4672
3930.17 4680
3930.76 4667
3931.35 4640
3931.94 4460
3932.53 4425
3933.12 4417
3933.72 4367
3934.31 4543
3934.90 4571
3935.49 4654
3936.08 4700
3936.67 5064
3937.26 4911
3937.86 4897
3938.45 4778
3939.04 5011
3939.63 4998
3940.22 5342
3940.82 5417
3941.41 5480
3942.00 5386
3942.59 5435
3943.18 5481
3943.78 5243
3944.37 5093
3944.96 5152
3945.55 5225
3946.14 5015
3946.74 4919
3947.33 4865
3947.92 4781
3948.51 4825
3949.11 4758
3949.70 5002
3950.29 4920
3950.88 4918
3951.48 4693
3952.07 4556
3952.66 4522
3953.26 4759
3953.85 4902
3954.44 4811
3955.03 4981
3955.63 4962
3956.22 4921
3956.81 5017
3957.41 5247
3958.00 5250
3958.59 5326
3959.19 5264
3959.78 5163
3960.37 5242
3960.97 4996
3961.56 4883
3962.15 4835
3962.75 4627
3963.34 5172
3963.93 5209
3964.53 5031
3965.12 5139
3965.72 5304
3966.31 5054
3966.90 5034
3967.50 4899
3968.09 5097
3968.69 4881
3969.28 4799
3969.87 5070
3970.47 4834
3971.06 4728
3971.66 4936
3972.25 4523
3972.85 4499
3973.44 4310
3974.03 4352
3974.63 4547
3975.22 4519
3975.82 4425
3976.41 4567
3977.01 4697
3977.60 4888
3978.20 4763
3978.79 4785
3979.39 4881
3979.98 5003
3980.58 4897
3981.17 5126
3981.77 5110
3982.36 4752
3982.96 4772
3983.55 4758
3984.15 4881
3984.74 4916
3985.34 4786
3985.93 5072
3986.53 4978
3987.12 4777
3987.72 4987
3988.31 4960
3988.91 4966
3989.50 4908
3990.10 4983
3990.70 5241
3991.29 4928
3991.89 5320
3992.48 5416
3993.08 5371
3993.67 5531
3994.27 5416
3994.87 5873
3995.46 5879
3996.06 5949
3996.65 5908
3997.25 5887
3997.85 5741
3998.44 5439
3999.04 5434
3999.64 5503
4000.23 5435
4000.83 5411
4001.43 5239
4002.02 5151
4002.62 5041
4003.21 5205
4003.81 5276
4004.41 5459
4005.00 5522
4005.60 5473
4006.20 5556
4006.80 5732
4007.39 5593
4007.99 5832
4008.59 5737
4009.18 5395
4009.78 5657
4010.38 5698
4010.97 5314
4011.57 5373
4012.17 5466
4012.77 5426
4013.36 5337
4013.96 5129
4014.56 5306
4015.16 5115
4015.75 5032
4016.35 5087
4016.95 5190
4017.55 5078
4018.14 5021
4018.74 5032
4019.34 5061
4019.94 5080
4020.54 4935
4021.13 5060
4021.73 5170
4022.33 5262
4022.93 5006
4023.53 5400
4024.12 5464
4024.72 5519
4025.32 5639
4025.92 5772
4026.52 6247
4027.12 6396
4027.71 6503
4028.31 6552
4028.91 6703
4029.51 6231
4030.11 6222
4030.71 6520
4031.31 6202
4031.90 6047
4032.50 5750
4033.10 5279
4033.70 5293
4034.30 5576
4034.90 5435
4035.50 5263
4036.10 5404
4036.70 5306
4037.29 5216
4037.89 5265
4038.49 5445
4039.09 5331
4039.69 5259
4040.29 5520
4040.89 5505
4041.49 5374
4042.09 5346
4042.69 5318
4043.29 5232
4043.89 5062
4044.49 5051
4045.09 4980
4045.69 4995
4046.29 5163
4046.89 5086
4047.49 4905
4048.09 5483
4048.69 5286
4049.29 5179
4049.89 5250
4050.49 5223
4051.09 5360
4051.69 5685
4052.29 5529
4052.89 5536
4053.49 5557
4054.09 5454
4054.69 5403
4055.29 5413
4055.89 5137
4056.49 4906
4057.09 5108
4057.69 5127
4058.29 4639
4058.89 4879
4059.49 4971
4060.09 4735
4060.70 4686
4061.30 4806
4061.90 4573
4062.50 4995
4063.10 4844
4063.70 4673
4064.30 4691
4064.90 4772
4065.50 4807
4066.11 4452
4066.71 4775
4067.31 4814
4067.91 4880
4068.51 4805
4069.11 5101
4069.71 5026
4070.32 4999
4070.92 4749
4071.52 4741
4072.12 4638
4072.72 4735
4073.32 4740
4073.93 4665
4074.53 4777
4075.13 4653
4075.73 4755
4076.33 4699
4076.94 4663
4077.54 4665
4078.14 4455
4078.74 4566
4079.34 4536
4079.95 4592
4080.55 4648
4081.15 4718
4081.75 4718
4082.36 4941
4082.96 4785
4083.56 4657
4084.16 4754
4084.77 4749
4085.37 4846
4085.97 4609
4086.58 4391
4087.18 4600
4087.78 4628
4088.38 4620
4088.99 4352
4089.59 4464
4090.19 4462
4090.80 4447
4091.40 4374
4092.00 4425
4092.61 4568
4093.21 4581
4093.81 4533
4094.42 4494
4095.02 4599
4095.62 4466
4096.23 4536
4096.83 4491
4097.43 4648
4098.04 4425
4098.64 4497
4099.24 4613
4099.85 4577
4100.45 4608
4101.06 4439
4101.66 4512
4102.26 4433
4102.87 4338
4103.47 4421
4104.08 4432
4104.68 4477
4105.28 4490
4105.89 4504
4106.49 4402
4107.10 4358
4107.70 4396
4108.31 4547
4108.91 4438
4109.51 4230
4110.12 4299
4110.72 4310
4111.33 4567
4111.93 4382
4112.54 4481
4113.14 4571
4113.75 4653
4114.35 4536
4114.96 4413
4115.56 4601
4116.17 4760
4116.77 4755
4117.38 4571
4117.98 4733
4118.59 5060
4119.19 5020
4119.80 4728
4120.40 4911
4121.01 4998
4121.61 4959
4122.22 4815
4122.82 4872
4123.43 4695
4124.04 4927
4124.64 4834
4125.25 4863
4125.85 4881
4126.46 4669
4127.06 4679
4127.67 4810
4128.28 4796
4128.88 4895
4129.49 4642
4130.09 4845
4130.70 4977
4131.31 5182
4131.91 4962
4132.52 5209
4133.12 5012
4133.73 5083
4134.34 5059
4134.94 5297
4135.55 5385
4136.16 5461
4136.76 5684
4137.37 5833
4137.98 5754
4138.58 6053
4139.19 6157
4139.80 6276
4140.40 6464
4141.01 6627
4141.62 6517
4142.22 6776
4142.83 6487
4143.44 6540
4144.04 6300
4144.65 6173
4145.26 5717
4145.86 5735
4146.47 5731
4147.08 5153
4147.69 5117
4148.29 5149
4148.90 4928
4149.51 4937
4150.12 5039
4150.72 4761
4151.33 4874
4151.94 4955
4152.55 4799
4153.15 4838
4153.76 4800
4154.37 5034
4154.98 4988
4155.59 4861
4156.19 4619
4156.80 4799
4157.41 4751
4158.02 4639
4158.63 4613
4159.23 4795
4159.84 4743
4160.45 4590
4161.06 4778
4161.67 4736
4162.28 4958
4162.88 4996
4163.49 5292
4164.10 5461
4164.71 5245
4165.32 5186
4165.93 5275
4166.53 5671
4167.14 5196
4167.75 5346
4168.36 5239
4168.97 5371
4169.58 5399
4170.19 5299
4170.80 5172
4171.41 5242
4172.01 5241
4172.62 5385
4173.23 5393
4173.84 5343
4174.45 5533
4175.06 5315
4175.67 5080
4176.28 5416
4176.89 5687
4177.50 5651
4178.11 5448
4178.72 5463
4179.33 5466
4179.94 5173
4180.55 5218
4181.16 5271
4181.77 5237
4182.38 4980
4182.99 4799
4183.60 4956
4184.21 4900
4184.82 5104
4185.43 4897
4186.04 4862
4186.65 5070
4187.26 4777
4187.87 4737
4188.48 4670
4189.09 4776
4189.70 4991
4190.31 5031
4190.92 5550
4191.53 5637
4192.14 5800
4192.75 6248
4193.36 6453
4193.97 6834
4194.58 6813
4195.19 6910
4195.80 6888
4196.41 6860
4197.03 6688
4197.64 6926
4198.25 6508
4198.86 6215
4199.47 5712
4200.08 5731
4200.69 5782
4201.30 5580
4201.91 5546
4202.53 5356
4203.14 5513
4203.75 5161
4204.36 5036
4204.97 4884
4205.58 4874
4206.19 4896
4206.81 4775
4207.42 4757
4208.03 4552
4208.64 4724
4209.25 4695
4209.86 4644
4210.48 5034
4211.09 4740
4211.70 4911
4212.31 5089
4212.92 5037
4213.54 5218
4214.15 5189
4214.76 5211
4215.37 5202
4215.99 5664
4216.60 5719
4217.21 5908
4217.82 6320
4218.43 6507
4219.05 6379
4219.66 6641
4220.27 6763
4220.89 6842
4221.50 6745
4222.11 6638
4222.72 6493
4223.34 6043
4223.95 6021
4224.56 6229
4225.17 5991
4225.79 5954
4226.40 5849
4227.01 6007
4227.63 6065
4228.24 6372
4228.85 6295
4229.47 6731
4230.08 6442
4230.69 6591
4231.31 6647
4231.92 6459
4232.53 6737
4233.15 6838
4233.76 7068
4234.37 7095
4234.99 7098
4235.60 7230
4236.22 7198
4236.83 7099
4237.44 6581
4238.06 6413
4238.67 6070
4239.28 5865
4239.90 5499
4240.51 5411
4241.13 5365
4241.74 5163
4242.36 5123
4242.97 5277
4243.58 5060
4244.20 5257
4244.81 5454
4245.43 5793
4246.04 5714
4246.66 5438
4247.27 5742
4247.89 5754
4248.50 5897
4249.11 5927
4249.73 6047
4250.34 5871
4250.96 5795
4251.57 5653
4252.19 5681
4252.80 5739
4253.42 5568
4254.03 5541
4254.65 5322
4255.26 5174
4255.88 5224
4256.49 5358
4257.11 5182
4257.72 5460
4258.34 5221
4258.96 5257
4259.57 5137
4260.19 5110
4260.80 5028
4261.42 4888
4262.03 5007
4262.65 5027
4263.26 5051
4263.88 5063
4264.50 4826
4265.11 5070
4265.73 5277
4266.34 5227
4266.96 5274
4267.58 5325
4268.19 5281
4268.81 5262
4269.42 5430
4270.04 5081
4270.66 5193
4271.27 4760
4271.89 5088
4272.51 5052
4273.12 4880
4273.74 4825
4274.36 4660
4274.97 4788
4275.59 4694
4276.20 4567
4276.82 4854
4277.44 4893
4278.06 4877
4278.67 4603
4279.29 4723
4279.91 4330
4280.52 4471
4281.14 4606
4281.76 4558
4282.37 4498
4282.99 4578
4283.61 4795
4284.23 4730
4284.84 4597
4285.46 4632
4286.08 4423
4286.69 4764
4287.31 4546
4287.93 4417
4288.55 4563
4289.16 4643
4289.78 4602
4290.40 4530
4291.02 4550
4291.64 4227
4292.25 4308
4292.87 4367
4293.49 4397
4294.11 4134
4294.73 4278
4295.34 4333
4295.96 4483
4296.58 4458
4297.20 4354
4297.82 4374
4298.43 4623
4299.05 4645
4299.67 4624
4300.29 4827
4300.91 4779
4301.53 4791
4302.14 4927
4302.76 4708
4303.38 4694
4304.00 4669
4304.62 4531
4305.24 4747
4305.86 4708
4306.48 4747
4307.09 4753
4307.71 4601
4308.33 4436
4308.95 4228
4309.57 4262
4310.19 4524
4310.81 4313
4311.43 4328
4312.05 4411
4312.67 4183
4313.29 4316
4313.90 4293
4314.52 4319
4315.14 4273
4315.76 4305
4316.38 4215
4317.00 4288
4317.62 4494
4318.24 4219
4318.86 4364
4319.48 4395
4320.10 4503
4320.72 4453
4321.34 4398
4321.96 4514
4322.58 4427
4323.20 4386
4323.82 4159
4324.44 4398
4325.06 4480
4325.68 4455
4326.30 4327
4326.92 4357
4327.54 4478
4328.16 4346
4328.78 4152
4329.40 4133
4330.02 4121
4330.64 4356
4331.27 4121
4331.89 4110
4332.51 4022
4333.13 4192
4333.75 4136
4334.37 4217
4334.99 4277
4335.61 4273
4336.23 4272
4336.85 4232
4337.47 4377
4338.09 4254
4338.72 4285
4339.34 4354
4339.96 4498
4340.58 4509
4341.20 4505
4341.82 4614
4342.44 4869
4343.07 4634
4343.69 4819
4344.31 4696
4344.93 4964
4345.55 4905
4346.17 5247
4346.79 5476
4347.42 5358
4348.04 5548
4348.66 5606
4349.28 5321
4349.90 4991
4350.53 4703
4351.15 4580
4351.77 4632
4352.39 4276
4353.01 4309
4353.64 4503
4354.26 4393
4354.88 3953
4355.50 4102
4356.13 4403
4356.75 4249
4357.37 4261
4357.99 4356
4358.62 4200
4359.24 4426
4359.86 4263
4360.48 4061
4361.11 4312
4361.73 4464
4362.35 4331
4362.98 4280
4363.60 4158
4364.22 4299
4364.84 4376
4365.47 4373
4366.09 4373
4366.71 4409
4367.34 4116
4367.96 4182
4368.58 4482
4369.21 4001
4369.83 4022
4370.45 3984
4371.08 4178
4371.70 4047
4372.32 4063
4372.95 3995
4373.57 4008
4374.20 4097
4374.82 4060
4375.44 4323
4376.07 4313
4376.69 4267
4377.31 4257
4377.94 4405
4378.56 4443
4379.19 4611
4379.81 4522
4380.43 4439
4381.06 4497
4381.68 4385
4382.31 4637
4382.93 4322
4383.56 4335
4384.18 4496
4384.80 4531
4385.43 4419
4386.05 4483
4386.68 4541
4387.30 4536
4387.93 4265
4388.55 4378
4389.18 4309
4389.80 4336
4390.43 4453
4391.05 4379
4391.68 4379
4392.30 4416
4392.93 4423
4393.55 4512
4394.18 4381
4394.80 4324
4395.43 4275
4396.05 4193
4396.68 4344
4397.30 4339
4397.93 4625
4398.55 4694
4399.18 4510
4399.80 4563
4400.43 4452
4401.06 4585
4401.68 4345
4402.31 4238
4402.93 4377
4403.56 4361
4404.18 4541
4404.81 4287
4405.44 4225
4406.06 4209
4406.69 3949
4407.31 4228
4407.94 4096
4408.57 4186
4409.19 4208
4409.82 4248
4410.45 4047
4411.07 4234
4411.70 4199
4412.32 4172
4412.95 4223
4413.58 4491
4414.20 4332
4414.83 4524
4415.46 4406
4416.08 4448
4416.71 4444
4417.34 4273
4417.96 4391
4418.59 4554
4419.22 4372
4419.84 4273
4420.47 4496
4421.10 4469
4421.73 4324
4422.35 4254
4422.98 4101
4423.61 3967
4424.23 3769
4424.86 3964
4425.49 3813
4426.12 3764
4426.74 3821
4427.37 3926
4428.00 3892
4428.63 3828
4429.25 3758
4429.88 3809
4430.51 3896
4431.14 3654
4431.77 3748
4432.39 3755
4433.02 3770
4433.65 3978
4434.28 4019
4434.90 4110
4435.53 3949
4436.16 4147
4436.79 4295
4437.42 4194
4438.05 4024
4438.67 4225
4439.30 4197
4439.93 4033
4440.56 4144
4441.19 3859
4441.82 3660
4442.44 3883
4443.07 3854
4443.70 3875
4444.33 4000
4444.96 3901
4445.59 4005
4446.22 4131
4446.85 4242
4447.47 4180
4448.10 4187
4448.73 4407
4449.36 4336
4449.99 4386
4450.62 4256
4451.25 4133
4451.88 4237
4452.51 4248
4453.14 4130
4453.77 4009
4454.40 3967
4455.02 3948
4455.65 3989
4456.28 4095
4456.91 3959
4457.54 4012
4458.17 4095
4458.80 3730
4459.43 3630
4460.06 3946
4460.69 3731
4461.32 3640
4461.95 3547
4462.58 3548
4463.21 3545
4463.84 3740
4464.47 3725
4465.10 3727
4465.73 3574
4466.36 3565
4466.99 3596
4467.62 3604
4468.25 3671
4468.88 3828
4469.51 3719
4470.14 3782
4470.78 3778
4471.41 3776
4472.04 3783
4472.67 3541
4473.30 3413
4473.93 3527
4474.56 3826
4475.19 3785
4475.82 3586
4476.45 3479
4477.08 3631
4477.71 3690
4478.35 3898
4478.98 3873
4479.61 3722
4480.24 3597
4480.87 3731
4481.50 3981
4482.13 3946
4482.76 3895
4483.40 3791
4484.03 4029
4484.66 4004
4485.29 4068
4485.92 3820
4486.55 3796
4487.19 3911
4487.82 3750
4488.45 3770
4489.08 3637
4489.71 3644
4490.34 3675
4490.98 3738
4491.61 3587
4492.24 3573
4492.87 3667
4493.50 3768
4494.14 3680
4494.77 3634
4495.40 3766
4496.03 3882
4496.67 4009
4497.30 3831
4497.93 3860
4498.56 3809
4499.20 3864
4499.83 4277
4500.46 4184
4501.09 4255
4501.73 4434
4502.36 4624
4502.99 4757
4503.63 4903
4504.26 4889
4504.89 4572
4505.52 4602
4506.16 4366
4506.79 4195
4507.42 4216
4508.06 4167
4508.69 3959
4509.32 3965
4509.96 3844
4510.59 3766
4511.22 3781
4511.86 3650
4512.49 4088
4513.12 3851
4513.76 3923
4514.39 3824
4515.02 3770
4515.66 3880
4516.29 3825
4516.93 3922
4517.56 3781
4518.19 3692
4518.83 3682
4519.46 3702
4520.10 3562
4520.73 3765
4521.36 3988
4522.00 3741
4522.63 3698
4523.27 3713
4523.90 3791
4524.54 3874
4525.17 3795
4525.80 3870
4526.44 3953
4527.07 3908
4527.71 4187
4528.34 4287
4528.98 4465
4529.61 4511
4530.25 4717
4530.88 4849
4531.52 4899
4532.15 5041
4532.79 5017
4533.42 4751
4534.06 4610
4534.69 4643
4535.33 4621
4535.96 4293
4536.60 4292
4537.23 4152
4537.87 4014
4538.50 4066
4539.14 3858
4539.77 3629
4540.41 3588
4541.04 3743
4541.68 3764
4542.31 3646
4542.95 3745
4543.59 3798
4544.22 3901
4544.86 3825
4545.49 3879
4546.13 3710
4546.77 3644
4547.40 3731
4548.04 3718
4548.67 3310
4549.31 3225
4549.95 3442
4550.58 3838
4551.22 3847
4551.85 3709
4552.49 3731
4553.13 3735
4553.76 3848
4554.40 3854
4555.04 4056
4555.67 4046
4556.31 3783
4556.95 3701
4557.58 3850
4558.22 3501
4558.86 3622
4559.49 3681
4560.13 3539
4560.77 3677
4561.40 3594
4562.04 3373
4562.68 3368
4563.31 3630
4563.95 3620
4564.59 3551
4565.23 3709
4565.86 3824
4566.50 3911
4567.14 3803
4567.77 3859
4568.41 3954
4569.05 3756
4569.69 3816
4570.32 3950
4570.96 3763
4571.60 3591
4572.24 3785
4572.88 3623
4573.51 3618
4574.15 3619
4574.79 3667
4575.43 3616
4576.06 3548
4576.70 3690
4577.34 3726
4577.98 3462
4578.62 3572
4579.26 3591
4579.89 3717
4580.53 3746
4581.17 3481
4581.81 3663
4582.45 3740
4583.09 3751
4583.72 3480
4584.36 3526
4585.00 3671
4585.64 3668
4586.28 3789
4586.92 3579
4587.56 3530
4588.19 3402
4588.83 3426
4589.47 3556
4590.11 3645
4590.75 3555
4591.39 3698
4592.03 3584
4592.67 3720
4593.31 3530
4593.95 3527
4594.58 3610
4595.22 3469
4595.86 3333
4596.50 3447
4597.14 3653
4597.78 3560
4598.42 3518
4599.06 3543
4599.70 3565
4600.34 3605
4600.98 3664
4601.62 3655
4602.26 3856
4602.90 3966
4603.54 3907
4604.18 3975
4604.82 3977
4605.46 3955
4606.10 4065
4606.74 3859
4607.38 3931
4608.02 3864
4608.66 3913
4609.30 3924
4609.94 3808
4610.58 3848
4611.22 3874
4611.86 3908
4612.50 3818
4613.14 3895
4613.78 3783
4614.42 3806
4615.06 3646
4615.70 3597
4616.35 3861
4616.99 3525
4617.63 3682
4618.27 3794
4618.91 3450
4619.55 3593
4620.19 3570
4620.83 3533
4621.47 3412
4622.11 3503
4622.76 3532
4623.40 3369
4624.04 3365
4624.68 3371
4625.32 3433
4625.96 3352
4626.60 3389
4627.25 3252
4627.89 3270
4628.53 3525
4629.17 3435
4629.81 3340
4630.45 3362
4631.10 3408
4631.74 3476
4632.38 3453
4633.02 3532
4633.66 3598
4634.30 3582
4634.95 3624
4635.59 3699
4636.23 3479
4636.87 3614
4637.52 3777
4638.16 3678
4638.80 3576
4639.44 3882
4640.08 3993
4640.73 3826
4641.37 3679
4642.01 3512
4642.66 3571
4643.30 3625
4643.94 3729
4644.58 3734
4645.23 3670
4645.87 3616
4646.51 3725
4647.15 3516
4647.80 3560
4648.44 3651
4649.08 3595
4649.73 3560
4650.37 3581
4651.01 3393
4651.66 3314
4652.30 3387
4652.94 3424
4653.59 3461
4654.23 3567
4654.87 3661
4655.52 3615
4656.16 3451
4656.80 3334
4657.45 3585
4658.09 3738
4658.73 3642
4659.38 3707
4660.02 3782
4660.67 4050
4661.31 3850
4661.95 3750
4662.60 3692
4663.24 3959
4663.89 3707
4664.53 3655
4665.17 3521
4665.82 3613
4666.46 3446
4667.11 3385
4667.75 3514
4668.40 3533
4669.04 3163
4669.68 3179
4670.33 3151
4670.97 3264
4671.62 3278
4672.26 3014
4672.91 3246
4673.55 3326
4674.20 3307
4674.84 3195
4675.49 3500
4676.13 3530
4676.78 3427
4677.42 3288
4678.07 3273
4678.71 3652
4679.36 3595
4680.00 3479
4680.65 3599
4681.29 3580
4681.94 3673
4682.58 3671
4683.23 3567
4683.87 3617
4684.52 3720
4685.16 3552
4685.81 3676
4686.46 3663
4687.10 3579
4687.75 3459
4688.39 3567
4689.04 3422
4689.68 3264
4690.33 3364
4690.98 3167
4691.62 3188
4692.27 3321
4692.91 3321
4693.56 3369
4694.21 3453
4694.85 3582
4695.50 3537
4696.15 3715
4696.79 3682
4697.44 3417
4698.08 3415
4698.73 3741
4699.38 3733
4700.02 3818
4700.67 3714
4701.32 3620
4701.96 3617
4702.61 3469
4703.26 3256
4703.90 3366
4704.55 3452
4705.20 3487
4705.84 3579
4706.49 3627
4707.14 3449
4707.79 3572
4708.43 3851
4709.08 3859
4709.73 4112
4710.37 3901
4711.02 3652
4711.67 3682
4712.32 3758
4712.96 3445
4713.61 3533
4714.26 3442
4714.91 3554
4715.55 3757
4716.20 3324
4716.85 3341
4717.50 3356
4718.15 3216
4718.79 3295
4719.44 3322
4720.09 3540
4720.74 3620
4721.39 3479
4722.03 3422
4722.68 3562
4723.33 3524
4723.98 3514
4724.63 3615
4725.27 3624
4725.92 3857
4726.57 3769
4727.22 3784
4727.87 3944
4728.52 4012
4729.16 3897
4729.81 3740
4730.46 3646
4731.11 3440
4731.76 3472
4732.41 3139
4733.06 3224
4733.71 3184
4734.36 3239
4735.00 3405
4735.65 3432
4736.30 3453
4736.95 3561
4737.60 3658
4738.25 3640
4738.90 3639
4739.55 3455
4740.20 3424
4740.85 3530
4741.50 3766
4742.15 3752
4742.80 3703
4743.44 3530
4744.09 3765
4744.74 3951
4745.39 3845
4746.04 3832
4746.69 3976
4747.34 3751
4747.99 3841
4748.64 4019
4749.29 4281
4749.94 4199
4750.59 4248
4751.24 4548
4751.89 4461
4752.54 4649
4753.19 4603
4753.84 4451
4754.49 4440
4755.14 4388
4755.79 4441
4756.44 4086
4757.10 3867
4757.75 3591
4758.40 3446
4759.05 3435
4759.70 3425
4760.35 3390
4761.00 3364
4761.65 3139
4762.30 3302
4762.95 3578
4763.60 3194
4764.25 3288
4764.90 3375
4765.56 3402
4766.21 3467
4766.86 3317
4767.51 3329
4768.16 3185
4768.81 3336
4769.46 3424
4770.11 3492
4770.77 3394
4771.42 3384
4772.07 3199
4772.72 3313
4773.37 3205
4774.02 3410
4774.67 3185
4775.33 3205
4775.98 3379
4776.63 3353
4777.28 3340
4777.93 3379
4778.59 3572
4779.24 3390
4779.89 3307
4780.54 3416
4781.19 3354
4781.85 3439
4782.50 3630
4783.15 3561
4783.80 3447
4784.46 3485
4785.11 3498
4785.76 3387
4786.41 3386
4787.07 3323
4787.72 3323
4788.37 3391
4789.02 3343
4789.68 3289
4790.33 3326
4790.98 3467
4791.63 3367
4792.29 3319
4792.94 3276
4793.59 3234
4794.25 3413
4794.90 3323
4795.55 3168
4796.21 3308
4796.86 3157
4797.51 3073
4798.17 3219
4798.82 3254
4799.47 3106
4800.13 3116
4800.78 3139
4801.43 3057
4802.09 3381
4802.74 3392
4803.39 3140
4804.05 3221
4804.70 3124
4805.35 3132
4806.01 3255
4806.66 3371
4807.32 3349
4807.97 3254
4808.62 3184
4809.28 3109
4809.93 3127
4810.59 3387
4811.24 3342
4811.89 3258
4812.55 3099
4813.20 3404
4813.86 3368
4814.51 3313
4815.17 3373
4815.82 3454
4816.48 3679
4817.13 3752
4817.78 3545
4818.44 3852
4819.09 3974
4819.75 3852
4820.40 4113
4821.06 4189
4821.71 4051
4822.37 4268
4823.02 4367
4823.68 4367
4824.33 4287
4824.99 4404
4825.64 4710
4826.30 4771
4826.95 4655
4827.61 4562
4828.26 4594
4828.92 4345
4829.58 4162
4830.23 4272
4830.89 4154
4831.54 3986
4832.20 3981
4832.85 4098
4833.51 4133
4834.16 4181
4834.82 4083
4835.48 4160
4836.13 4057
4836.79 4094
4837.44 4081
4838.10 4125
4838.76 4016
4839.41 4151
4840.07 3991
4840.72 3925
4841.38 4016
4842.04 4038
4842.69 4120
4843.35 4064
4844.01 3968
4844.66 4029
4845.32 3958
4845.98 3935
4846.63 4112
4847.29 4115
4847.95 4020
4848.60 4180
4849.26 4127
4849.92 4123
4850.57 4037
4851.23 4046
4851.89 4230
4852.54 3953
4853.20 4007
4853.86 3991
4854.51 3762
4855.17 3894
4855.83 3968
4856.49 3948
4857.14 4039
4857.80 4019
4858.46 4038
4859.12 4008
4859.77 4037
4860.43 3838
4861.09 4212
4861.75 4334
4862.40 4244
4863.06 4274
4863.72 4394
4864.38 4343
4865.03 4398
4865.69 4501
4866.35 4380
4867.01 4502
4867.67 4609
4868.32 4495
4868.98 4249
4869.64 4201
4870.30 4080
4870.96 4153
4871.62 4076
4872.27 4117
4872.93 3988
4873.59 3785
4874.25 3933
4874.91 3806
4875.57 3809
4876.22 3719
4876.88 3851
4877.54 3880
4878.20 3656
4878.86 3685
4879.52 3760
4880.18 3534
4880.84 3538
4881.49 3512
4882.15 3513
4882.81 3560
4883.47 3638
4884.13 3454
4884.79 3524
4885.45 3365
4886.11 3426
4886.77 3452
4887.43 3499
4888.09 3525
4888.75 3761
4889.41 3671
4890.07 3912
4890.72 3965
4891.38 3983
4892.04 4071
4892.70 4020
4893.36 4113
4894.02 3950
4894.68 3890
4895.34 3986
4896.00 4168
4896.66 4155
4897.32 3967
4897.98 3991
4898.64 4128
4899.30 4378
4899.96 4147
4900.62 4110
4901.28 4006
4901.94 3859
4902.60 4178
4903.27 4107
4903.93 3955
4904.59 3748
4905.25 3682
4905.91 3707
4906.57 3743
4907.23 3636
4907.89 3702
4908.55 3811
4909.21 3742
4909.87 3610
4910.53 3520
4911.19 3567
4911.85 3573
4912.52 3610
4913.18 3543
4913.84 3281
4914.50 3366
4915.16 3248
4915.82 3133
4916.48 3257
4917.14 3061
4917.81 3127
4918.47 3122
4919.13 3095
4919.79 3183
4920.45 3186
4921.11 3220
4921.77 3230
4922.44 3261
4923.10 3087
4923.76 3196
4924.42 3267
4925.08 3300
4925.75 3305
4926.41 3256
4927.07 3143
4927.73 3186
4928.39 3343
4929.06 3202
4929.72 3164
4930.38 3139
4931.04 3240
4931.71 3319
4932.37 3288
4933.03 3241
4933.69 3187
4934.36 3161
4935.02 3223
4935.68 3273
4936.34 3406
4937.01 3513
4937.67 3446
4938.33 3247
4938.99 3274
4939.66 3244
4940.32 3122
4940.98 3048
4941.65 3335
4942.31 3196
4942.97 3193
4943.63 3228
4944.30 3163
4944.96 3065
4945.62 3014
4946.29 3011
4946.95 3184
4947.61 3325
4948.28 3174
4948.94 3142
4949.61 3311
4950.27 3043
4950.93 3009
4951.60 3072
4952.26 2995
4952.92 2991
4953.59 3172
4954.25 2959
4954.92 2958
4955.58 3199
4956.24 3011
4956.91 3131
4957.57 3132
4958.24 3008
4958.90 3150
4959.56 3263
4960.23 3364
4960.89 3326
4961.56 3302
4962.22 3402
4962.89 3675
4963.55 3877
4964.21 3795
4964.88 3620
4965.54 3742
4966.21 3769
4966.87 3504
4967.54 3679
4968.20 3607
4968.87 3444
4969.53 3394
4970.20 3345
4970.86 3531
4971.53 3443
4972.19 3444
4972.86 3429
4973.52 3368
4974.19 3294
4974.85 3512
4975.52 3574
4976.18 3578
4976.85 3487
4977.51 3459
4978.18 3254
4978.85 3349
4979.51 3084
4980.18 3458
4980.84 3219
4981.51 3345
4982.17 3340
4982.84 3385
4983.50 3409
4984.17 3383
4984.84 3496
4985.50 3667
4986.17 3654
4986.83 3705
4987.50 4035
4988.17 4413
4988.83 4318
4989.50 4213
4990.17 4230
4990.83 4211
4991.50 4019
4992.16 3975
4992.83 3888
4993.50 3599
4994.16 3423
4994.83 3364
4995.50 3311
4996.16 3207
4996.83 3202
4997.50 3098
4998.16 3146
4998.83 3195
4999.50 3009
5000.16 2935
5000.83 3070
5001.50 2942
5002.17 3103
5002.83 3179
5003.50 3040
5004.17 3102
5004.83 3052
5005.50 3080
5006.17 3124
5006.84 3138
5007.50 3105
5008.17 3030
5008.84 3080
5009.51 3125
5010.17 3078
5010.84 3199
5011.51 3078
5012.18 3170
5012.84 3021
5013.51 3096
5014.18 3219
5014.85 3170
5015.52 3244
5016.18 3081
5016.85 3231
5017.52 3273
5018.19 3292
5018.86 3394
5019.52 3391
5020.19 3632
5020.86 3442
5021.53 3506
5022.20 3589
5022.87 3603
5023.54 3832
5024.20 3664
5024.87 3543
5025.54 3431
5026.21 3448
5026.88 3459
5027.55 3483
5028.22 3692
5028.88 3556
5029.55 3378
5030.22 3252
5030.89 3009
5031.56 3005
5032.23 3057
5032.90 3109
5033.57 2965
5034.24 2942
5034.91 2973
5035.58 2950
5036.25 3180
5036.91 3018
5037.58 2944
5038.25 2991
5038.92 3067
5039.59 3068
5040.26 3058
5040.93 3152
5041.60 2995
5042.27 3108
5042.94 3213
5043.61 3274
5044.28 3273
5044.95 3360
5045.62 3426
5046.29 3315
5046.96 3348
5047.63 3375
5048.30 3332
5048.97 3278
5049.64 3328
5050.31 3100
5050.98 3030
5051.65 3272
5052.32 3204
5052.99 3411
5053.66 3319
5054.33 3360
5055.00 3423
5055.68 3339
5056.35 3130
5057.02 3138
5057.69 3149
5058.36 3284
5059.03 3331
5059.70 3081
5060.37 3223
5061.04 3202
5061.71 3253
5062.38 3134
5063.06 3128
5063.73 3247
5064.40 3219
5065.07 3228
5065.74 2998
5066.41 3051
5067.08 2996
5067.75 2929
5068.43 3083
5069.10 3141
5069.77 3084
5070.44 2903
5071.11 2860
5071.78 2998
5072.46 3056
5073.13 2815
5073.80 2860
5074.47 2960
5075.14 3049
5075.81 3055
5076.49 3107
5077.16 3117
5077.83 3095
5078.50 3201
5079.18 3156
5079.85 3426
5080.52 3381
5081.19 3457
5081.86 3641
5082.54 3669
5083.21 3472
5083.88 3486
5084.55 3375
5085.23 3185
5085.90 3249
5086.57 3276
5087.25 3296
5087.92 3267
5088.59 3324
5089.26 3367
5089.94 3479
5090.61 3530
5091.28 3711
5091.96 3630
5092.63 3603
5093.30 3576
5093.97 3598
5094.65 3559
5095.32 3487
5095.99 3425
5096.67 3313
5097.34 3291
5098.01 3351
5098.69 3294
5099.36 3158
5100.04 3268
5100.71 3152
5101.38 3177
5102.06 3239
5102.73 3228
5103.40 3051
5104.08 3051
5104.75 3179
5105.43 3130
5106.10 3208
5106.77 3097
5107.45 3015
5108.12 2916
5108.80 2889
5109.47 2956
5110.14 3056
5110.82 3132
5111.49 3005
5112.17 2952
5112.84 2938
5113.52 3053
5114.19 3014
5114.87 3129
5115.54 3111
5116.21 3004
5116.89 3040
5117.56 3155
5118.24 2932
5118.91 2935
5119.59 3035
5120.26 3019
5120.94 2922
5121.61 3010
5122.29 3009
5122.96 3169
5123.64 3202
5124.31 3113
5124.99 3148
5125.66 2998
5126.34 3220
5127.01 3055
5127.69 3019
5128.37 3136
5129.04 3249
5129.72 3125
5130.39 3148
5131.07 3105
5131.74 3000
5132.42 3136
5133.09 3296
5133.77 3372
5134.45 3343
5135.12 3348
5135.80 3319
5136.47 3378
5137.15 3479
5137.83 3635
5138.50 3587
5139.18 3722
5139.85 3716
5140.53 3923
5141.21 3752
5141.88 3645
5142.56 3306
5143.24 3187
5143.91 3135
5144.59 3064
5145.27 3000
5145.94 2978
5146.62 2862
5147.30 2760
5147.97 2830
5148.65 2815
5149.33 2787
5150.00 2899
5150.68 2889
5151.36 2826
5152.03 2799
5152.71 2999
5153.39 3060
5154.07 2889
5154.74 2955
5155.42 2903
5156.10 3027
5156.77 3006
5157.45 3005
5158.13 2741
5158.81 2941
5159.48 3005
5160.16 2887
5160.84 3025
5161.52 2988
5162.19 2933
5162.87 2949
5163.55 2897
5164.23 2759
5164.91 2898
5165.58 3107
5166.26 2852
5166.94 2930
5167.62 2876
5168.30 2990
5168.97 2954
5169.65 3009
5170.33 2997
5171.01 3010
5171.69 2810
5172.37 2835
5173.04 2699
5173.72 2758
5174.40 2812
5175.08 2753
5175.76 2882
5176.44 2890
5177.11 2833
5177.79 2947
5178.47 2892
5179.15 2901
5179.83 2955
5180.51 2898
5181.19 3051
5181.87 3007
5182.55 2931
5183.22 2813
5183.90 2933
5184.58 2975
5185.26 2978
5185.94 2690
5186.62 2673
5187.30 2839
5187.98 2809
5188.66 2697
5189.34 2782
5190.02 2561
5190.70 2612
5191.38 2691
5192.06 2789
5192.74 2750
5193.42 2767
5194.10 2753
5194.78 2794
5195.46 2792
5196.14 2878
5196.82 2838
5197.50 2794
5198.18 2655
5198.86 2829
5199.54 2982
5200.22 2888
5200.90 2816
5201.58 2943
5202.26 2911
5202.94 3026
5203.62 2936
5204.30 2897
5204.98 3052
5205.66 3058
5206.34 3206
5207.02 3223
5207.70 3173
5208.38 3251
5209.06 3225
5209.74 3352
5210.42 3321
5211.10 3527
5211.79 3374
5212.47 3165
5213.15 3132
5213.83 2963
5214.51 3101
5215.19 3191
5215.87 2859
5216.55 2732
5217.23 2714
5217.92 2933
5218.60 2991
5219.28 2998
5219.96 2989
5220.64 3000
5221.32 2973
5222.00 3046
5222.69 3025
5223.37 2953
5224.05 2838
5224.73 2913
5225.41 2865
5226.10 2870
5226.78 2964
5227.46 2824
5228.14 2734
5228.82 2725
5229.51 2817
5230.19 2920
5230.87 2843
5231.55 2883
5232.23 2921
5232.92 3013
5233.60 2960
5234.28 2908
5234.96 3073
5235.65 3048
5236.33 3039
5237.01 3118
5237.69 3257
5238.38 3102
5239.06 3206
5239.74 3136
5240.42 3029
5241.11 3111
5241.79 2962
5242.47 3061
5243.16 2917
5243.84 3033
5244.52 3134
5245.21 2938
5245.89 2858
5246.57 2747
5247.26 2679
5247.94 2821
5248.62 2871
5249.31 2659
5249.99 2677
5250.67 2700
5251.36 2695
5252.04 2713
5252.72 2676
5253.41 2634
5254.09 2587
5254.77 2596
5255.46 2495
5256.14 2593
5256.83 2772
5257.51 2689
5258.19 2569
5258.88 2751
5259.56 2722
5260.25 2770
5260.93 2828
5261.61 2926
5262.30 3052
5262.98 3182
5263.67 3068
5264.35 2978
5265.04 3081
5265.72 2899
5266.40 2992
5267.09 3048
5267.77 3096
5268.46 2984
5269.14 2971
5269.83 2955
5270.51 2819
5271.20 2949
5271.88 3103
5272.57 2875
5273.25 2808
5273.94 2748
5274.62 2809
5275.31 2849
5275.99 2852
5276.68 2927
5277.36 3002
5278.05 3104
5278.73 3075
5279.42 3154
5280.10 3286
5280.79 3424
5281.47 3315
5282.16 3249
5282.85 3399
5283.53 3530
5284.22 3384
5284.90 3191
5285.59 3110
5286.27 2960
5286.96 3056
5287.65 2936
5288.33 3008
5289.02 2935
5289.70 2907
5290.39 3005
5291.08 2920
5291.76 2810
5292.45 2775
5293.13 2898
5293.82 2853
5294.51 2867
5295.19 2895
5295.88 2977
5296.57 2882
5297.25 2793
5297.94 2872
5298.63 2815
5299.31 2832
5300.00 2889
5300.69 2806
5301.37 2810
5302.06 2701
5302.75 2777
5303.43 2859
5304.12 2861
5304.81 2809
5305.49 2796
5306.18 2719
5306.87 2624
5307.56 2757
5308.24 2727
5308.93 2846
5309.62 2844
5310.30 2739
5310.99 2748
5311.68 2681
5312.37 2911
5313.05 2637
5313.74 2736
5314.43 2748
5315.12 2655
5315.81 2782
5316.49 2767
5317.18 2846
5317.87 2772
5318.56 2833
5319.24 2719
5319.93 2799
5320.62 2922
5321.31 2874
5322.00 2792
5322.68 2725
5323.37 2687
5324.06 2606
5324.75 2602
5325.44 2632
5326.13 2595
5326.81 2609
5327.50 2788
5328.19 2885
5328.88 2829
5329.57 2742
5330.26 2787
5330.95 2946
5331.63 2957
5332.32 2856
5333.01 2924
5333.70 2983
5334.39 2930
5335.08 2787
5335.77 2761
5336.46 2684
5337.15 2805
5337.84 2771
5338.52 2716
5339.21 2689
5339.90 2691
5340.59 2660
5341.28 2635
5341.97 2587
5342.66 2595
5343.35 2678
5344.04 2798
5344.73 2752
5345.42 2791
5346.11 2845
5346.80 2990
5347.49 2991
5348.18 2975
5348.87 3182
5349.56 3310
5350.25 3300
5350.94 3242
5351.63 3307
5352.32 3254
5353.01 3135
5353.70 3185
5354.39 3042
5355.08 2914
5355.77 2898
5356.46 2805
5357.15 2736
5357.84 2619
5358.53 2690
5359.22 2742
5359.91 2861
5360.60 2754
5361.29 2726
5361.98 2648
5362.67 2863
5363.36 2851
5364.06 2747
5364.75 2568
5365.44 2617
5366.13 2762
5366.82 2553
5367.51 2702
5368.20 2809
5368.89 2888
5369.58 2619
5370.27 2918
5370.97 2943
5371.66 2913
5372.35 2962
5373.04 2875
5373.73 2935
5374.42 2745
5375.11 2837
5375.81 2721
5376.50 2818
5377.19 2904
5377.88 2971
5378.57 2976
5379.26 3070
5379.96 3130
5380.65 3023
5381.34 3196
5382.03 3148
5382.72 3037
5383.42 3001
5384.11 2920
5384.80 2908
5385.49 2838
5386.19 2799
5386.88 2863
5387.57 2994
5388.26 2812
5388.96 2864
5389.65 2952
5390.34 2921
5391.03 2977
5391.73 2798
5392.42 2855
5393.11 2931
5393.80 2681
5394.50 2627
5395.19 2824
5395.88 2699
5396.57 2681
5397.27 2761
5397.96 2672
5398.65 2686
5399.35 2812
5400.04 2635
5400.73 2554
5401.43 2598
5402.12 2598
5402.81 2516
5403.51 2550
5404.20 2577
5404.89 2637
5405.59 2731
5406.28 2790
5406.97 2872
5407.67 2913
5408.36 2892
5409.06 2795
5409.75 2785
5410.44 2675
5411.14 2724
5411.83 2602
5412.52 2629
5413.22 2667
5413.91 2562
5414.61 2734
5415.30 2693
5415.99 2714
5416.69 2794
5417.38 2797
5418.08 2777
5418.77 2871
5419.47 2857
5420.16 2843
5420.86 2787
5421.55 2634
5422.24 2718
5422.94 2927
5423.63 2916
5424.33 2798
5425.02 2742
5425.72 2645
5426.41 2635
5427.11 2658
5427.80 2721
5428.50 2660
5429.19 2567
5429.89 2587
5430.58 2542
5431.28 2716
5431.97 2594
5432.67 2711
5433.36 2647
5434.06 2791
5434.75 2696
5435.45 2536
5436.15 2640
5436.84 2698
5437.54 2686
5438.23 2734
5438.93 2724
5439.62 2727
5440.32 2764
5441.01 2739
5441.71 2723
5442.41 2708
5443.10 2721
5443.80 2797
5444.49 2978
5445.19 2880
5445.89 2896
5446.58 3213
5447.28 3207
5447.98 3059
5448.67 2880
5449.37 2907
5450.06 3214
5450.76 3189
5451.46 3009
5452.15 2884
5452.85 3077
5453.55 2721
5454.24 2714
5454.94 2777
5455.64 2712
5456.33 2754
5457.03 2748
5457.73 2765
5458.42 2603
5459.12 2680
5459.82 2593
5460.51 2567
5461.21 2709
5461.91 2808
5462.61 2671
5463.30 2899
5464.00 2943
5464.70 2846
5465.40 2760
5466.09 2764
5466.79 2829
5467.49 2813
5468.18 2979
5468.88 2936
5469.58 2907
5470.28 2727
5470.98 2776
5471.67 2858
5472.37 2918
5473.07 2746
5473.77 2615
5474.46 2590
5475.16 2683
5475.86 2709
5476.56 2618
5477.26 2517
5477.95 2695
5478.65 2849
5479.35 2898
5480.05 3062
5480.75 2803
5481.45 3012
5482.14 2817
5482.84 2911
5483.54 2933
5484.24 3139
5484.94 2980
5485.64 2934
5486.34 2827
5487.03 2779
5487.73 2924
5488.43 3087
5489.13 3033
5489.83 3042
5490.53 2883
5491.23 2901
5491.93 3103
5492.63 3171
5493.33 3124
5494.02 2994
5494.72 3094
5495.42 3037
5496.12 2939
5496.82 3094
5497.52 3194
5498.22 3372
5498.92 3362
5499.62 3214
5500.32 3542
5501.02 3506
5501.72 3707
5502.42 3575
5503.12 3531
5503.82 3507
5504.52 3653
5505.22 3782
5505.92 3734
5506.62 3978
5507.32 3989
5508.02 4040
5508.72 3986
5509.42 3761
5510.12 3659
5510.82 3510
5511.52 3608
5512.22 3363
5512.92 3303
5513.62 2981
5514.32 2927
5515.02 3072
5515.72 2875
5516.42 2787
5517.12 2913
5517.82 2965
5518.52 2986
5519.22 2926
5519.93 2975
5520.63 3051
5521.33 3027
5522.03 3124
5522.73 2856
5523.43 3027
5524.13 3037
5524.83 3051
5525.53 2993
5526.23 2932
5526.94 2845
5527.64 2924
5528.34 2838
5529.04 2774
5529.74 2708
5530.44 2712
5531.14 2830
5531.85 2787
5532.55 2760
5533.25 2738
5533.95 2744
5534.65 2848
5535.35 2737
5536.06 2519
5536.76 2632
5537.46 2654
5538.16 2871
5538.86 2654
5539.57 2736
5540.27 2734
5540.97 2737
5541.67 2578
5542.37 2870
5543.08 2766
5543.78 2734
5544.48 2742
5545.18 2722
5545.89 2709
5546.59 2865
5547.29 2738
5547.99 2785
5548.70 2831
5549.40 2882
5550.10 2825
5550.81 2578
5551.51 2706
5552.21 2746
5552.91 2557
5553.62 2655
5554.32 2625
5555.02 2648
5555.73 2633
5556.43 2594
5557.13 2532
5557.84 2532
5558.54 2509
5559.24 2532
5559.95 2467
5560.65 2470
5561.35 2601
5562.06 2680
5562.76 2733
5563.46 2595
5564.17 2725
5564.87 2684
5565.57 2651
5566.28 2512
5566.98 2666
5567.69 2521
5568.39 2466
5569.09 2465
5569.80 2493
5570.50 2505
5571.21 2348
5571.91 2362
5572.61 2526
5573.32 2613
5574.02 2638
5574.73 2552
5575.43 2602
5576.14 2500
5576.84 2658
5577.54 2654
5578.25 2587
5578.95 2737
5579.66 2553
5580.36 2425
5581.07 2525
5581.77 2524
5582.48 2431
5583.18 2387
5583.89 2503
5584.59 2474
5585.30 2606
5586.00 2530
5586.71 2444
5587.41 2336
5588.12 2546
5588.82 2630
5589.53 2552
5590.23 2466
5590.94 2479
5591.64 2515
5592.35 2402
5593.05 2316
5593.76 2519
5594.47 2530
5595.17 2461
5595.88 2485
5596.58 2529
5597.29 2490
5597.99 2395
5598.70 2425
5599.41 2455
5600.11 2352
5600.82 2413
5601.52 2553
5602.23 2406
5602.94 2348
5603.64 2483
5604.35 2395
5605.05 2145
5605.76 2240
5606.47 2167
5607.17 2240
5607.88 2428
5608.59 2166
5609.29 2203
5610.00 2319
5610.70 2328
5611.41 2451
5612.12 2490
5612.82 2552
5613.53 2490
5614.24 2542
5614.95 2498
5615.65 2525
5616.36 2459
5617.07 2300
5617.77 2256
5618.48 2470
5619.19 2412
5619.89 2255
5620.60 2259
5621.31 2272
5622.02 2323
5622.72 2280
5623.43 2329
5624.14 2279
5624.85 2417
5625.55 2383
5626.26 2357
5626.97 2409
5627.68 2459
5628.38 2396
5629.09 2279
5629.80 2255
5630.51 2382
5631.21 2394
5631.92 2213
5632.63 2355
5633.34 2371
5634.05 2382
5634.75 2356
5635.46 2385
5636.17 2299
5636.88 2483
5637.59 2425
5638.30 2617
5639.00 2523
5639.71 2462
5640.42 2515
5641.13 2572
5641.84 2590
5642.55 2503
5643.26 2446
5643.96 2559
5644.67 2466
5645.38 2474
5646.09 2436
5646.80 2319
5647.51 2322
5648.22 2465
5648.93 2555
5649.64 2515
5650.34 2378
5651.05 2356
5651.76 2482
5652.47 2438
5653.18 2401
5653.89 2420
5654.60 2521
5655.31 2397
5656.02 2401
5656.73 2441
5657.44 2508
5658.15 2514
5658.86 2422
5659.57 2569
5660.28 2557
5660.99 2557
5661.70 2425
5662.41 2354
5663.12 2340
5663.83 2474
5664.54 2358
5665.25 2346
5665.96 2312
5666.67 2255
5667.38 2363
5668.09 2420
5668.80 2412
5669.51 2516
5670.22 2471
5670.93 2332
5671.64 2532
5672.35 2509
5673.06 2411
5673.77 2408
5674.48 2459
5675.19 2490
5675.90 2335
5676.61 2422
5677.32 2326
5678.03 2337
5678.74 2302
5679.45 2283
5680.17 2167
5680.88 2226
5681.59 2355
5682.30 2374
5683.01 2253
5683.72 2398
5684.43 2362
5685.14 2416
5685.85 2462
5686.57 2496
5687.28 2461
5687.99 2452
5688.70 2546
5689.41 2468
5690.12 2489
5690.84 2261
5691.55 2393
5692.26 2398
5692.97 2403
5693.68 2350
5694.39 2333
5695.11 2523
5695.82 2418
5696.53 2301
5697.24 2560
5697.95 2356
5698.67 2304
5699.38 2335
5700.09 2302
5700.80 2197
5701.51 2301
5702.23 2329
5702.94 2255
5703.65 2432
5704.36 2298
5705.08 2394
5705.79 2444
5706.50 2420
5707.21 2336
5707.93 2297
5708.64 2289
5709.35 2260
5710.07 2344
5710.78 2226
5711.49 2149
5712.20 2088
5712.92 2068
5713.63 2237
5714.34 2342
5715.06 2281
5715.77 2423
5716.48 2420
5717.20 2379
5717.91 2472
5718.62 2253
5719.34 2216
5720.05 2351
5720.76 2413
5721.48 2354
5722.19 2460
5722.90 2349
5723.62 2288
5724.33 2325
5725.05 2438
5725.76 2462
5726.47 2610
5727.19 2561
5727.90 2582
5728.61 2779
5729.33 2697
5730.04 2655
5730.76 2843
5731.47 2753
5732.19 2598
5732.90 2562
5733.61 2537
5734.33 2403
5735.04 2442
5735.76 2424
5736.47 2393
5737.19 2165
5737.90 2260
5738.61 2246
5739.33 2255
5740.04 2341
5740.76 2346
5741.47 2321
5742.19 2426
5742.90 2368
5743.62 2346
5744.33 2327
5745.05 2418
5745.76 2393
5746.48 2411
5747.19 2371
5747.91 2460
5748.62 2368
5749.34 2406
5750.05 2421
5750.77 2473
5751.49 2379
5752.20 2355
5752.92 2527
5753.63 2501
5754.35 2564
5755.06 2646
5755.78 2434
5756.49 2309
5757.21 2283
5757.93 2410
5758.64 2498
5759.36 2547
5760.07 2445
5760.79 2420
5761.51 2542
5762.22 2576
5762.94 2608
5763.65 2694
5764.37 2606
5765.09 2621
5765.80 2710
5766.52 2831
5767.24 2804
5767.95 2583
5768.67 2624
5769.39 2718
5770.10 2504
5770.82 2478
5771.53 2417
5772.25 2487
5772.97 2486
5773.69 2491
5774.40 2414
5775.12 2598
5775.84 2650
5776.55 2649
5777.27 2692
5777.99 2515
5778.70 2520
5779.42 2640
5780.14 2678
5780.86 2732
5781.57 2849
5782.29 2841
5783.01 2824
5783.72 2864
5784.44 2665
5785.16 2576
5785.88 2803
5786.59 2642
5787.31 2565
5788.03 2505
5788.75 2640
5789.47 2616
5790.18 2736
5790.90 2728
5791.62 2764
5792.34 2786
5793.06 2988
5793.77 3011
5794.49 3015
5795.21 3093
5795.93 3029
5796.65 2951
5797.36 3096
5798.08 3410
5798.80 3538
5799.52 3481
5800.24 3697
5800.96 3724
5801.67 3987
5802.39 3922
5803.11 4025
5803.83 3852
5804.55 3783
5805.27 3628
5805.99 3482
5806.71 3216
5807.42 3112
5808.14 3081
5808.86 3194
5809.58 3207
5810.30 3096
5811.02 3111
5811.74 3169
5812.46 3155
5813.18 3150
5813.90 3182
5814.62 3507
5815.34 3874
5816.05 4193
5816.77 4512
5817.49 4815
5818.21 4853
5818.93 4673
5819.65 4649
5820.37 4468
5821.09 4048
5821.81 3986
5822.53 3602
5823.25 3395
5823.97 3474
5824.69 3351
5825.41 3245
5826.13 3205
5826.85 3282
5827.57 3288
5828.29 3195
5829.01 3275
5829.73 3242
5830.45 3352
5831.17 3288
5831.89 3171
5832.61 3140
5833.33 3267
5834.05 3281
5834.78 3209
5835.50 3220
5836.22 3090
5836.94 3035
5837.66 3142
5838.38 2987
5839.10 2955
5839.82 2914
5840.54 3031
5841.26 2881
5841.98 2871
5842.70 2732
5843.43 2690
5844.15 2859
5844.87 2792
5845.59 2698
5846.31 2572
5847.03 2660
5847.75 2770
5848.47 2625
5849.20 2556
5849.92 2597
5850.64 2715
5851.36 2730
5852.08 2733
5852.80 2796
5853.53 2734
5854.25 2708
5854.97 2708
5855.69 2539
5856.41 2462
5857.14 2615
5857.86 2703
5858.58 2767
5859.30 2568
5860.02 2579
5860.75 2529
5861.47 2635
5862.19 2482
5862.91 2459
5863.64 2437
5864.36 2527
5865.08 2488
5865.80 2478
5866.52 2601
5867.25 2536
5867.97 2460
5868.69 2460
5869.42 2475
5870.14 2506
5870.86 2532
5871.58 2572
5872.31 2517
5873.03 2572
5873.75 2527
5874.48 2505
5875.20 2669
5875.92 2520
5876.65 2515
5877.37 2497
5878.09 2611
5878.81 2630
5879.54 2654
5880.26 2506
5880.99 2367
5881.71 2547
5882.43 2669
5883.16 2445
5883.88 2539
5884.60 2615
5885.33 2631
5886.05 2596
5886.77 2746
5887.50 2783
5888.22 2707
5888.95 2733
5889.67 2624
5890.39 2516
5891.12 2557
5891.84 2384
5892.57 2477
5893.29 2469
5894.01 2346
5894.74 2370
5895.46 2405
5896.19 2374
5896.91 2380
5897.64 2417
5898.36 2466
5899.09 2555
5899.81 2512
5900.53 2630
5901.26 2660
5901.98 2710
5902.71 2744
5903.43 2613
5904.16 2493
5904.88 2531
5905.61 2640
5906.33 2619
5907.06 2462
5907.78 2514
5908.51 2464
5909.23 2506
5909.96 2544
5910.68 2478
5911.41 2354
5912.14 2432
5912.86 2496
5913.59 2363
5914.31 2480
5915.04 2444
5915.76 2344
5916.49 2420
5917.21 2397
5917.94 2569
5918.67 2362
5919.39 2415
5920.12 2520
5920.84 2544
5921.57 2521
5922.29 2572
5923.02 2455
5923.75 2345
5924.47 2550
5925.20 2483
5925.93 2443
5926.65 2471
5927.38 2493
5928.10 2524
5928.83 2494
5929.56 2526
5930.28 2549
5931.01 2709
5931.74 2700
5932.46 2758
5933.19 2709
5933.92 2714
5934.64 2728
5935.37 2778
5936.10 2877
5936.82 2957
5937.55 2954
5938.28 2876
5939.00 3041
5939.73 2719
5940.46 2840
5941.19 2939
5941.91 2827
5942.64 2752
5943.37 2895
5944.09 2829
5944.82 2880
5945.55 2944
5946.28 2771
5947.00 2876
5947.73 2807
5948.46 2697
5949.19 2887
5949.92 3183
5950.64 3201
5951.37 3237
5952.10 3020
5952.83 3013
5953.55 3057
5954.28 3104
5955.01 3193
5955.74 3242
5956.47 3232
5957.19 3159
5957.92 3116
5958.65 3254
5959.38 3223
5960.11 3296
5960.84 3300
5961.56 3260
5962.29 3304
5963.02 3221
5963.75 3084
5964.48 3326
5965.21 3422
5965.94 3706
5966.66 3651
5967.39 3583
5968.12 3464
5968.85 3635
5969.58 3618
5970.31 3776
5971.04 3779
5971.77 3596
5972.50 3565
5973.22 3677
5973.95 3406
5974.68 3459
5975.41 3555
5976.14 3601
5976.87 3668
5977.60 3688
5978.33 3680
5979.06 3451
5979.79 3592
5980.52 3908
5981.25 3837
5981.98 3764
5982.71 3810
5983.44 3807
5984.17 4063
5984.90 4175
5985.63 4104
5986.36 3969
5987.09 4039
5987.82 3951
5988.55 4139
5989.28 4124
5990.01 4022
5990.74 4029
5991.47 4048
5992.20 4147
5992.93 4145
5993.66 4176
5994.39 4402
5995.12 4443
5995.85 4406
5996.58 4204
5997.31 4122
5998.04 4187
5998.77 4279
5999.50 4313
6000.23 4312
6000.96 4230
6001.69 4005
6002.42 4160
6003.16 4100
6003.89 3980
6004.62 4003
6005.35 4052
6006.08 3953
6006.81 4121
6007.54 4390
6008.27 4427
6009.00 4895
6009.74 5600
6010.47 6104
6011.20 6468
6011.93 6858
6012.66 7354
6013.39 7672
6014.13 8024
6014.86 7930
6015.59 7666
6016.32 7409
6017.05 6910
6017.78 6320
6018.52 5727
6019.25 5167
6019.98 4555
6020.71 4249
6021.44 3968
6022.18 3768
6022.91 3693
6023.64 3628
6024.37 3466
6025.10 3365
6025.84 3341
6026.57 3227
6027.30 3470
6028.03 3292
6028.77 3223
6029.50 3250
6030.23 3259
6030.96 3187
6031.70 3320
6032.43 3177
6033.16 3018
6033.90 3112
6034.63 3181
6035.36 3061
6036.09 3081
6036.83 3240
6037.56 3278
6038.29 3226
6039.03 3088
6039.76 3287
6040.49 3253
6041.23 3231
6041.96 3189
6042.69 3211
6043.43 3185
6044.16 3311
6044.89 3497
6045.63 3453
6046.36 3519
6047.09 3560
6047.83 3690
6048.56 3517
6049.29 3426
6050.03 3511
6050.76 3763
6051.50 3763
6052.23 3790
6052.96 3744
6053.70 3909
6054.43 3778
6055.17 3561
6055.90 3606
6056.63 3518
6057.37 3398
6058.10 3292
6058.84 3434
6059.57 3336
6060.31 3248
6061.04 3336
6061.77 3125
6062.51 3242
6063.24 3360
6063.98 3461
6064.71 3304
6065.45 3284
6066.18 3279
6066.92 3117
6067.65 3105
6068.39 3078
6069.12 3030
6069.86 3097
6070.59 3038
6071.33 2924
6072.06 2829
6072.80 3007
6073.53 3077
6074.27 3136
6075.00 3217
6075.74 3036
6076.47 3029
6077.21 3165
6077.95 3037
6078.68 3122
6079.42 3008
6080.15 3068
6080.89 3077
6081.62 3208
6082.36 3133
6083.09 3142
6083.83 3088
6084.57 3153
6085.30 3028
6086.04 3061
6086.77 2879
6087.51 2943
6088.25 2915
6088.98 2972
6089.72 2956
6090.46 2863
6091.19 3085
6091.93 3148
6092.66 2920
6093.40 2880
6094.14 2956
6094.87 2986
6095.61 3011
6096.35 2836
6097.08 2825
6097.82 2807
6098.56 2862
6099.29 3011
6100.03 2976
6100.77 2727
6101.50 2860
6102.24 2775
6102.98 2713
6103.72 2666
6104.45 2714
6105.19 2702
6105.93 2637
6106.66 2733
6107.40 2711
6108.14 2621
6108.88 2542
6109.61 2593
6110.35 2759
6111.09 2736
6111.83 2710
6112.56 2661
6113.30 2681
6114.04 2660
6114.78 2783
6115.51 2816
6116.25 2868
6116.99 2730
6117.73 2877
6118.47 2840
6119.20 2897
6119.94 2680
6120.68 2718
6121.42 2810
6122.16 2744
6122.89 2750
6123.63 2711
6124.37 2610
6125.11 2713
6125.85 2842
6126.59 2938
6127.32 2919
6128.06 2913
6128.80 2811
6129.54 2845
6130.28 2856
6131.02 2823
6131.76 2878
6132.49 2855
6133.23 2973
6133.97 2879
6134.71 2855
6135.45 2865
6136.19 3034
6136.93 2906
6137.67 2964
6138.41 2898
6139.15 2878
6139.88 2884
6140.62 2931
6141.36 2974
6142.10 3031
6142.84 2848
6143.58 2881
6144.32 2937
6145.06 2805
6145.80 2880
6146.54 2962
6147.28 3046
6148.02 2961
6148.76 3058
6149.50 2945
6150.24 3037
6150.98 3000
6151.72 3067
6152.46 3156
6153.20 3231
6153.94 3202
6154.68 3125
6155.42 3193
6156.16 3268
6156.90 3147
6157.64 3342
6158.38 3294
6159.12 3285
6159.86 3304
6160.60 3453
6161.34 3352
6162.08 3349
6162.82 3427
6163.56 3522
6164.30 3703
6165.05 3665
6165.79 3869
6166.53 4045
6167.27 4155
6168.01 4263
6168.75 4219
6169.49 4203
6170.23 4185
6170.97 4284
6171.71 4599
6172.46 4439
6173.20 4476
6173.94 4467
6174.68 4307
6175.42 4543
6176.16 4285
6176.90 4263
6177.64 4130
6178.39 4058
6179.13 3855
6179.87 3807
6180.61 3679
6181.35 3824
6182.09 3870
6182.84 3864
6183.58 3926
6184.32 3984
6185.06 3890
6185.80 3884
6186.55 3753
6187.29 3754
6188.03 3878
6188.77 4066
6189.52 3943
6190.26 3931
6191.00 4053
6191.74 4201
6192.48 4010
6193.23 4086
6193.97 4340
6194.71 4440
6195.45 4381
6196.20 4340
6196.94 4549
6197.68 4471
6198.43 4571
6199.17 4612
6199.91 4548
6200.65 4605
6201.40 4669
6202.14 4727
6202.88 4846
6203.63 5225
6204.37 5536
6205.11 6257
6205.86 6881
6206.60 8061
6207.34 9550
6208.09 10632
6208.83 11981
6209.57 13030
6210.32 13220
6211.06 13039
6211.80 12174
6212.55 11412
6213.29 10137
6214.03 8775
6214.78 7794
6215.52 6603
6216.26 5865
6217.01 5295
6217.75 4811
6218.50 4387
6219.24 4281
6219.98 4074
6220.73 3900
6221.47 3924
6222.22 3915
6222.96 4093
6223.71 4518
6224.45 4550
6225.19 4543
6225.94 4323
6226.68 4237
6227.43 4160
6228.17 4221
6228.92 3992
6229.66 3856
6230.41 3726
6231.15 3679
6231.90 3620
6232.64 3412
6233.39 3428
6234.13 3379
6234.87 3415
6235.62 3422
6236.36 3374
6237.11 3366
6237.86 3213
6238.60 3313
6239.35 3398
6240.09 3387
6240.84 3449
6241.58 3399
6242.33 3316
6243.07 3550
6243.82 3681
6244.56 3680
6245.31 3797
6246.05 3981
6246.80 4336
6247.55 4377
6248.29 4424
6249.04 4340
6249.78 4225
6250.53 4189
6251.27 4436
6252.02 4017
6252.77 3824
6253.51 3680
6254.26 3707
6255.01 3810
6255.75 3680
6256.50 3503
6257.24 3603
6257.99 3655
6258.74 3626
6259.48 3560
6260.23 3554
6260.98 3589
6261.72 3509
6262.47 3546
6263.22 3430
6263.96 3417
6264.71 3495
6265.46 3537
6266.20 3533
6266.95 3574
6267.70 3436
6268.44 3421
6269.19 3557
6269.94 3637
6270.68 3525
6271.43 3357
6272.18 3475
6272.93 3543
6273.67 3629
6274.42 3563
6275.17 3684
6275.92 3983
6276.66 3895
6277.41 3989
6278.16 3904
6278.91 3934
6279.65 3848
6280.40 3740
6281.15 3675
6281.90 3533
6282.64 3512
6283.39 3331
6284.14 3388
6284.89 3260
6285.64 3207
6286.38 3327
6287.13 3254
6287.88 3361
6288.63 3366
6289.38 3367
6290.12 3284
6290.87 3226
6291.62 3154
6292.37 3061
6293.12 2980
6293.87 3010
6294.61 2882
6295.36 2981
6296.11 2939
6296.86 2974
6297.61 2876
6298.36 2761
6299.11 2976
6299.86 2937
6300.60 2847
6301.35 2880
6302.10 3068
6302.85 3116
6303.60 3173
6304.35 3110
6305.10 2980
6305.85 3027
6306.60 3105
6307.35 3176
6308.10 3016
6308.85 2940
6309.59 2980
6310.34 2980
6311.09 2949
6311.84 2964
6312.59 2826
6313.34 2888
6314.09 2939
6314.84 2840
6315.59 2857
6316.34 2982
6317.09 2837
6317.84 2844
6318.59 2855
6319.34 2858
6320.09 2896
6320.84 2897
6321.59 2853
6322.34 2653
6323.09 2592
6323.84 2645
6324.59 2650
6325.34 2607
6326.09 2575
6326.84 2562
6327.59 2653
6328.34 2713
6329.09 2668
6329.85 2531
6330.60 2525
6331.35 2574
6332.10 2683
6332.85 2562
6333.60 2529
6334.35 2566
6335.10 2600
6335.85 2421
6336.60 2475
6337.35 2476
6338.10 2527
6338.86 2506
6339.61 2540
6340.36 2473
6341.11 2532
6341.86 2425
6342.61 2429
6343.36 2507
6344.12 2347
6344.87 2499
6345.62 2564
6346.37 2596
6347.12 2617
6347.87 2501
6348.62 2451
6349.38 2513
6350.13 2643
6350.88 2576
6351.63 2485
6352.38 2587
6353.14 2658
6353.89 2640
6354.64 2569
6355.39 2702
6356.14 2567
6356.90 2526
6357.65 2566
6358.40 2541
6359.15 2391
6359.91 2318
6360.66 2458
6361.41 2397
6362.16 2404
6362.92 2513
6363.67 2410
6364.42 2269
6365.17 2474
6365.93 2460
6366.68 2436
6367.43 2426
6368.19 2340
6368.94 2455
6369.69 2521
6370.44 2395
6371.20 2422
6371.95 2543
6372.70 2459
6373.46 2348
6374.21 2419
6374.96 2506
6375.72 2458
6376.47 2385
6377.22 2418
6377.98 2401
6378.73 2456
6379.48 2468
6380.24 2400
6380.99 2362
6381.75 2466
6382.50 2706
6383.25 2593
6384.01 2739
6384.76 2572
6385.51 2372
6386.27 2490
6387.02 2463
6387.78 2404
6388.53 2359
6389.28 2328
6390.04 2337
6390.79 2268
6391.55 2265
6392.30 2289
6393.06 2319
6393.81 2391
6394.56 2374
6395.32 2323
6396.07 2263
6396.83 2379
6397.58 2347
6398.34 2278
6399.09 2343
6399.85 2324
6400.60 2341
6401.36 2364
6402.11 2225
6402.87 2264
6403.62 2330
6404.38 2261
6405.13 2203
6405.89 2233
6406.64 2250
6407.40 2351
6408.15 2462
6408.91 2280
6409.66 2452
6410.42 2360
6411.17 2304
6411.93 2362
6412.68 2384
6413.44 2438
6414.20 2396
6414.95 2356
6415.71 2607
6416.46 2395
6417.22 2354
6417.97 2411
6418.73 2488
6419.49 2336
6420.24 2269
6421.00 2351
6421.75 2250
6422.51 2331
6423.27 2410
6424.02 2383
6424.78 2503
6425.54 2401
6426.29 2301
6427.05 2252
6427.80 2306
6428.56 2379
6429.32 2272
6430.07 2285
6430.83 2248
6431.59 2440
6432.34 2422
6433.10 2377
6433.86 2363
6434.61 2376
6435.37 2423
6436.13 2435
6436.88 2388
6437.64 2408
6438.40 2393
6439.16 2422
6439.91 2444
6440.67 2296
6441.43 2405
6442.18 2416
6442.94 2338
6443.70 2487
6444.46 2474
6445.21 2320
6445.97 2325
6446.73 2374
6447.49 2324
6448.24 2394
6449.00 2353
6449.76 2415
6450.52 2429
6451.28 2440
6452.03 2540
6452.79 2434
6453.55 2318
6454.31 2362
6455.06 2401
6455.82 2496
6456.58 2537
6457.34 2442
6458.10 2492
6458.86 2537
6459.61 2571
6460.37 2624
6461.13 2429
6461.89 2470
6462.65 2528
6463.41 2565
6464.16 2597
6464.92 2602
6465.68 2400
6466.44 2566
6467.20 2676
6467.96 2644
6468.72 2612
6469.48 2582
6470.23 2667
6470.99 2554
6471.75 2679
6472.51 2789
6473.27 2919
6474.03 2742
6474.79 2743
6475.55 2672
6476.31 2756
6477.07 2998
6477.83 2821
6478.59 2827
6479.35 2808
6480.10 2836
6480.86 2868
6481.62 2813
6482.38 2986
6483.14 2816
6483.90 2894
6484.66 3012
6485.42 3093
6486.18 3197
6486.94 3119
6487.70 3122
6488.46 3051
6489.22 3055
6489.98 3177
6490.74 3203
6491.50 3271
6492.26 3329
6493.02 3245
6493.78 3434
6494.54 3555
6495.30 3543
6496.06 3474
6496.82 3517
6497.59 3517
6498.35 3313
6499.11 3432
6499.87 3454
6500.63 3379
6501.39 3480
6502.15 3351
6502.91 3481
6503.67 3540
6504.43 3610
6505.19 3695
6505.95 3764
6506.71 3644
6507.48 3710
6508.24 3736
6509.00 3856
6509.76 4018
6510.52 3955
6511.28 4013
6512.04 3903
6512.80 3922
6513.57 3964
6514.33 3811
6515.09 3898
6515.85 3941
6516.61 3822
6517.37 3945
6518.14 4259
6518.90 4366
6519.66 4025
6520.42 4196
6521.18 4549
6521.95 4418
6522.71 4623
6523.47 4905
6524.23 4839
6524.99 5262
6525.76 5670
6526.52 5808
6527.28 5981
6528.04 5925
6528.80 6097
6529.57 6215
6530.33 6029
6531.09 6010
6531.85 5983
6532.62 6161
6533.38 6596
6534.14 7038
6534.91 7667
6535.67 8264
6536.43 8761
6537.19 9302
6537.96 9408
6538.72 8997
6539.48 8383
6540.25 7899
6541.01 7077
6541.77 6054
6542.53 5222
6543.30 4940
6544.06 4621
6544.82 4199
6545.59 3926
6546.35 3759
6547.11 3742
6547.88 3655
6548.64 3646
6549.41 3700
6550.17 3815
6550.93 3649
6551.70 3599
6552.46 3682
6553.22 3678
6553.99 3611
6554.75 3540
6555.52 3590
6556.28 3729
6557.04 3621
6557.81 3537
6558.57 3593
6559.34 3651
6560.10 3800
6560.86 3793
6561.63 3797
6562.39 3865
6563.16 3868
6563.92 4149
6564.69 4177
6565.45 4138
6566.21 4208
6566.98 4202
6567.74 4276
6568.51 4167
6569.27 4193
6570.04 4167
6570.80 4345
6571.57 4318
6572.33 4319
6573.10 4410
6573.86 4453
6574.63 4621
6575.39 4808
6576.16 4668
6576.92 4801
6577.69 4862
6578.45 4742
6579.22 4776
6579.98 5032
6580.75 5057
6581.51 5138
6582.28 5166
6583.05 5256
6583.81 5483
6584.58 5489
6585.34 5337
6586.11 5350
6586.87 5234
6587.64 5263
6588.41 5033
6589.17 5085
6589.94 4900
6590.70 5088
6591.47 5249
6592.24 5564
6593.00 5813
6593.77 5942
6594.53 6014
6595.30 6339
6596.07 6207
6596.83 6115
6597.60 6025
6598.37 5758
6599.13 5316
6599.90 4948
6600.66 4715
6601.43 4424
6602.20 4266
6602.96 4024
6603.73 4002
6604.50 3870
6605.26 4057
6606.03 3797
6606.80 3874
6607.57 3957
6608.33 4149
6609.10 3967
6609.87 3985
6610.63 3935
6611.40 3688
6612.17 3760
6612.94 3743
6613.70 3820
6614.47 3875
6615.24 3802
6616.00 3782
6616.77 3785
6617.54 3838
6618.31 3698
6619.08 3712
6619.84 3914
6620.61 3961
6621.38 4092
6622.15 4124
6622.91 3983
6623.68 4056
6624.45 4035
6625.22 4014
6625.99 4069
6626.75 3917
6627.52 3769
6628.29 3883
6629.06 4007
6629.83 4039
6630.59 3925
6631.36 4199
6632.13 4447
6632.90 4426
6633.67 4662
6634.44 4894
6635.21 4927
6635.97 4723
6636.74 4750
6637.51 4615
6638.28 4542
6639.05 4352
6639.82 4188
6640.59 3838
6641.36 3787
6642.12 3763
6642.89 3454
6643.66 3567
6644.43 3480
6645.20 3530
6645.97 3531
6646.74 3443
6647.51 3391
6648.28 3536
6649.05 3686
6649.82 3819
6650.59 3857
6651.36 3730
6652.12 3691
6652.89 3626
6653.66 3531
6654.43 3472
6655.20 3449
6655.97 3406
6656.74 3354
6657.51 3458
6658.28 3163
6659.05 3270
6659.82 3138
6660.59 3285
6661.36 3470
6662.13 3519
6662.90 3707
6663.67 3852
6664.44 3882
6665.21 3944
6665.98 4155
6666.75 4091
6667.52 4037
6668.30 3951
6669.07 3846
6669.84 3828
6670.61 3606
6671.38 3462
6672.15 3444
6672.92 3472
6673.69 3479
6674.46 3450
6675.23 3468
6676.00 3361
6676.77 3272
6677.54 3080
6678.32 3049
6679.09 3048
6679.86 3099
6680.63 3031
6681.40 3152
6682.17 3176
6682.94 3385
6683.71 3465
6684.49 3303
6685.26 3520
6686.03 3699
6686.80 3827
6687.57 3768
6688.34 3677
6689.11 3573
6689.89 3516
6690.66 3283
6691.43 3221
6692.20 3152
6692.97 3216
6693.75 2933
6694.52 2779
6695.29 2888
6696.06 2873
6696.83 2899
6697.61 2855
6698.38 2732
6699.15 2807
6699.92 2930
6700.70 3024
6701.47 2950
6702.24 2967
6703.01 2790
6703.79 3024
6704.56 3109
6705.33 2952
6706.10 2976
6706.88 2904
6707.65 2794
6708.42 2663
6709.19 2716
6709.97 2680
6710.74 2665
6711.51 2775
6712.29 2809
6713.06 2609
6713.83 2616
6714.61 2859
6715.38 2762
6716.15 2851
6716.92 2668
6717.70 2728
6718.47 2710
6719.24 2627
6720.02 2584
6720.79 2780
6721.57 2718
6722.34 2573
6723.11 2524
6723.89 2489
6724.66 2564
6725.43 2726
6726.21 2636
6726.98 2522
6727.76 2640
6728.53 2562
6729.30 2638
6730.08 2709
6730.85 2630
6731.63 2661
6732.40 2704
6733.17 2681
6733.95 2693
6734.72 2627
6735.50 2641
6736.27 2707
6737.05 2759
6737.82 2723
6738.59 2650
6739.37 2541
6740.14 2687
6740.92 2625
6741.69 2853
6742.47 2788
6743.24 2715
6744.02 2769
6744.79 2876
6745.57 2738
6746.34 2935
6747.12 3083
6747.89 3001
6748.67 2887
6749.44 2946
6750.22 2975
6750.99 2997
6751.77 2836
6752.54 2797
6753.32 2773
6754.09 2666
6754.87 2574
6755.65 2491
6756.42 2412
6757.20 2449
6757.97 2385
6758.75 2499
6759.52 2463
6760.30 2529
6761.08 2530
6761.85 2331
6762.63 2693
6763.40 2751
6764.18 2636
6764.96 2554
6765.73 2527
6766.51 2555
6767.28 2651
6768.06 2523
6768.84 2443
6769.61 2482
6770.39 2493
6771.17 2414
6771.94 2512
6772.72 2448
6773.50 2527
6774.27 2649
6775.05 2477
6775.82 2576
6776.60 2796
6777.38 2856
6778.16 2865
6778.93 2822
6779.71 2986
6780.49 2873
6781.26 2838
6782.04 2795
6782.82 2661
6783.59 2570
6784.37 2555
6785.15 2538
6785.93 2432
6786.70 2445
6787.48 2430
6788.26 2409
6789.04 2406
6789.81 2147
6790.59 2243
6791.37 2350
6792.15 2379
6792.92 2260
6793.70 2088
6794.48 2201
6795.26 2159
6796.03 2242
6796.81 2216
6797.59 2260
6798.37 2205
6799.15 2315
6799.92 2206
6800.70 2179
6801.48 2104
6802.26 2223
6803.04 2195
6803.81 2298
6804.59 2331
6805.37 2151
6806.15 2079
6806.93 2167
6807.71 2190
6808.49 2325
6809.26 2217
6810.04 2174
6810.82 2265
6811.60 2214
6812.38 2219
6813.16 2279
6813.94 2247
6814.72 2136
6815.49 2224
6816.27 2161
6817.05 2179
6817.83 2260
6818.61 2157
6819.39 2228
6820.17 2480
6820.95 2287
6821.73 2168
6822.51 2084
6823.29 2253
6824.07 2255
6824.85 2073
6825.62 2193
6826.40 2150
6827.18 2035
6827.96 2267
6828.74 2188
6829.52 2129
6830.30 2164
6831.08 2144
6831.86 2183
6832.64 2106
6833.42 2108
6834.20 2192
6834.98 2238
6835.76 2273
6836.54 2157
6837.32 2144
6838.10 2278
6838.88 2282
6839.66 2213
6840.44 2066
6841.22 2205
6842.01 2262
6842.79 2142
6843.57 2271
6844.35 2185
6845.13 2363
6845.91 2325
6846.69 2347
6847.47 2536
6848.25 2630
6849.03 2768
6849.81 3072
6850.59 3170
6851.37 3250
6852.16 3400
6852.94 3273
6853.72 3116
6854.50 3118
6855.28 2831
6856.06 2797
6856.84 2589
6857.62 2476
6858.41 2461
6859.19 2535
6859.97 2292
6860.75 2288
6861.53 2224
6862.31 2292
6863.09 2359
6863.88 2410
6864.66 2360
6865.44 2252
6866.22 2167
6867.00 2265
6867.79 2380
6868.57 2377
6869.35 2303
6870.13 2257
6870.91 2273
6871.70 2205
6872.48 2268
6873.26 2243
6874.04 2053
6874.83 2314
6875.61 2226
6876.39 2088
6877.17 2232
6877.96 2133
6878.74 2248
6879.52 2333
6880.30 2274
6881.09 2302
6881.87 2358
6882.65 2345
6883.43 2332
6884.22 2381
6885.00 2414
6885.78 2528
6886.57 2442
6887.35 2536
6888.13 2658
6888.92 2693
6889.70 2621
6890.48 2619
6891.26 2447
6892.05 2561
6892.83 2450
6893.62 2417
6894.40 2377
6895.18 2401
6895.97 2336
6896.75 2322
6897.53 2224
6898.32 2269
6899.10 2311
6899.88 2414
6900.67 2536
6901.45 2231
6902.24 2188
6903.02 2207
6903.80 2271
6904.59 2336
6905.37 2402
6906.16 2238
6906.94 2218
6907.72 2287
6908.51 2257
6909.29 2290
6910.08 2189
6910.86 2262
6911.65 2162
6912.43 2013
6913.21 2074
6914.00 2231
6914.78 2312
6915.57 2291
6916.35 2177
6917.14 2299
6917.92 2253
6918.71 2352
6919.49 2363
6920.28 2487
6921.06 2556
6921.85 2552
6922.63 2633
6923.42 2573
6924.20 2503
6924.99 2502
6925.77 2454
6926.56 2431
6927.34 2425
6928.13 2345
6928.91 2312
6929.70 2235
6930.49 2246
6931.27 2268
6932.06 2162
6932.84 2161
6933.63 2179
6934.41 2299
6935.20 2315
6935.99 2319
6936.77 2275
6937.56 2373
6938.34 2285
6939.13 2383
6939.92 2405
6940.70 2392
6941.49 2347
6942.27 2298
6943.06 2304
6943.85 2338
6944.63 2441
6945.42 2392
6946.21 2346
6946.99 2429
6947.78 2572
6948.57 2589
6949.35 2552
6950.14 2482
6950.92 2419
6951.71 2487
6952.50 2474
6953.29 2470
6954.07 2447
6954.86 2451
6955.65 2392
6956.43 2550
6957.22 2562
6958.01 2497
6958.79 2641
6959.58 2713
6960.37 2644
6961.16 2618
6961.94 2715
6962.73 2703
6963.52 2676
6964.31 2821
6965.09 2862
6965.88 2913
6966.67 2954
6967.46 3043
6968.24 2940
6969.03 2955
6969.82 3044
6970.61 2900
6971.39 2933
6972.18 3028
6972.97 3038
6973.76 3023
6974.55 3032
6975.33 3088
6976.12 3051
6976.91 3109
6977.70 3224
6978.49 3262
6979.27 3358
6980.06 3619
6980.85 3712
6981.64 3889
6982.43 4201
6983.22 4454
6984.01 4834
6984.79 4892
6985.58 5125
6986.37 5371
6987.16 5472
6987.95 5417
6988.74 5105
6989.53 4824
6990.32 4478
6991.10 4002
6991.89 3825
6992.68 3393
6993.47 3429
6994.26 3347
6995.05 3347
6995.84 3338
6996.63 3398
6997.42 3740
6998.21 4083
6999.00 4620
6999.79 4915
7000.58 4938
7001.36 4760
7002.15 4686
7002.94 4495
7003.73 4268
7004.52 3825
7005.31 3457
7006.10 3201
7006.89 3011
7007.68 2936
7008.47 2751
7009.26 2483
7010.05 2454
7010.84 2538
7011.63 2502
7012.42 2451
7013.21 2437
7014.00 2488
7014.79 2459
7015.58 2598
7016.37 2591
7017.16 2531
7017.96 2513
7018.75 2626
7019.54 2431
7020.33 2418
7021.12 2513
7021.91 2553
7022.70 2468
7023.49 2455
7024.28 2538
7025.07 2482
7025.86 2462
7026.65 2428
7027.44 2584
7028.24 2509
7029.03 2384
7029.82 2376
7030.61 2417
7031.40 2383
7032.19 2205
7032.98 2288
7033.77 2231
7034.57 2414
7035.36 2337
7036.15 2255
7036.94 2364
7037.73 2338
7038.52 2360
7039.32 2440
7040.11 2689
7040.90 2601
7041.69 2430
7042.48 2532
7043.27 2544
7044.07 2545
7044.86 2504
7045.65 2356
7046.44 2465
7047.23 2321
7048.03 2487
7048.82 2502
7049.61 2480
7050.40 2710
7051.20 2628
7051.99 2645
7052.78 2535
7053.57 2401
7054.37 2281
7055.16 2303
7055.95 2331
7056.74 2242
7057.54 2376
7058.33 2394
7059.12 2225
7059.91 2165
7060.71 2328
7061.50 2260
7062.29 2180
7063.09 2257
7063.88 2227
7064.67 2140
7065.47 2188
7066.26 2341
7067.05 2160
7067.85 2249
7068.64 2198
7069.43 2312
7070.23 2204
7071.02 2087
7071.81 2251
7072.61 2076
7073.40 2105
7074.19 2355
7074.99 2114
7075.78 2164
7076.57 2200
7077.37 2022
7078.16 2088
7078.96 2093
7079.75 2159
7080.54 2130
7081.34 2057
7082.13 2125
7082.93 2122
7083.72 2219
7084.51 2089
7085.31 2058
7086.10 1939
7086.90 2036
7087.69 2028
7088.49 1932
7089.28 1931
7090.08 1929
7090.87 1979
7091.66 1939
7092.46 1996
7093.25 2132
7094.05 1926
7094.84 1900
7095.64 1910
7096.43 1962
7097.23 1964
7098.02 1933
7098.82 1904
7099.61 1940
7100.41 2000
7101.20 1927
7102.00 1972
7102.79 1900
7103.59 1973
7104.38 1875
7105.18 1962
7105.98 2002
7106.77 1949
7107.57 1913
7108.36 2047
7109.16 1948
7109.95 1818
7110.75 1754
7111.54 1784
7112.34 1834
7113.14 1759
7113.93 1849
7114.73 1971
7115.52 1887
7116.32 1767
7117.12 1853
7117.91 1842
7118.71 1967
7119.50 1972
7120.30 1875
7121.10 1924
7121.89 1936
7122.69 1990
7123.49 2051
7124.28 2094
7125.08 1866
7125.88 1828
7126.67 1994
7127.47 1911
7128.27 1792
7129.06 1762
7129.86 1837
7130.66 1928
7131.45 1788
7132.25 1668
7133.05 1680
7133.84 1757
7134.64 1871
7135.44 1866
7136.23 1825
7137.03 1823
7137.83 1895
7138.63 1854
7139.42 1777
7140.22 1761
7141.02 1780
7141.82 1803
7142.61 1821
7143.41 1865
7144.21 1792
7145.01 1819
7145.80 1839
7146.60 1756
7147.40 1731
7148.20 1804
7148.99 1849
7149.79 1854
7150.59 1729
7151.39 1814
7152.19 1765
7152.98 1723
7153.78 1719
7154.58 1825
7155.38 1728
7156.18 1793
7156.98 1793
7157.77 1835
7158.57 1837
7159.37 1807
7160.17 1742
7160.97 1832
7161.77 1752
7162.56 1792
7163.36 1823
7164.16 1850
7164.96 1849
7165.76 1767
7166.56 1820
7167.36 1809
7168.16 1721
7168.95 1795
7169.75 1748
7170.55 1862
7171.35 1888
7172.15 1796
7172.95 1816
7173.75 1826
7174.55 1645
7175.35 1734
7176.15 1725
7176.95 1672
7177.75 1715
7178.55 1723
7179.35 1787
7180.14 1775
7180.94 1885
7181.74 1884
7182.54 1900
7183.34 1924
7184.14 1918
7184.94 1917
7185.74 1935
7186.54 1895
7187.34 1815
7188.14 1980
7188.94 1843
7189.74 1776
7190.54 1798
7191.34 1764
7192.14 1816
7192.94 1732
7193.74 1726
7194.54 1659
7195.35 1674
7196.15 1710
7196.95 1716
7197.75 1696
7198.55 1720
7199.35 1734
7200.15 1778
7200.95 1791
7201.75 1766
7202.55 1809
7203.35 1750
7204.15 1719
7204.95 1675
7205.75 1718
7206.56 1683
7207.36 1746
7208.16 1720
7208.96 1629
7209.76 1628
7210.56 1769
7211.36 1627
7212.16 1684
7212.97 1714
7213.77 1698
7214.57 1712
7215.37 1677
7216.17 1667
7216.97 1677
7217.78 1683
7218.58 1700
7219.38 1711
7220.18 1698
7220.98 1877
7221.78 1709
7222.59 1784
7223.39 1833
7224.19 1819
7224.99 1832
7225.79 1855
7226.60 1751
7227.40 1708
7228.20 1766
7229.00 1735
7229.81 1666
7230.61 1656
7231.41 1721
7232.21 1702
7233.02 1774
7233.82 1875
7234.62 1785
7235.42 1744
7236.23 1822
7237.03 1835
7237.83 1897
7238.63 1850
7239.44 2012
7240.24 2048
7241.04 2023
7241.85 1962
7242.65 1890
7243.45 1953
7244.26 1926
7245.06 1836
7245.86 1797
7246.67 1808
7247.47 1771
7248.27 1802
7249.08 1843
7249.88 1875
7250.68 1742
7251.49 1833
7252.29 1897
7253.09 1978
7253.90 2033
7254.70 2030
7255.50 2009
7256.31 1890
7257.11 1939
7257.92 1794
7258.72 1901
7259.52 1991
7260.33 1971
7261.13 1995
7261.94 1957
7262.74 1893
7263.54 2045
7264.35 1957
7265.15 1919
7265.96 1965
7266.76 2109
7267.57 2068
7268.37 1974
7269.18 2126
7269.98 2073
7270.78 2111
7271.59 2259
7272.39 2247
7273.20 2064
7274.00 2160
7274.81 2250
7275.61 2198
7276.42 2228
7277.22 2143
7278.03 2302
7278.83 2476
7279.64 2473
7280.44 2681
7281.25 2810
7282.05 3001
7282.86 3225
7283.66 3837
7284.47 4017
7285.28 4338
7286.08 4312
7286.89 4225
7287.69 3966
7288.50 3801
7289.30 3384
7290.11 2984
7290.91 2794
7291.72 2590
7292.53 2416
7293.33 2281
7294.14 2386
7294.94 2163
7295.75 2198
7296.56 2241
7297.36 2289
7298.17 2227
7298.97 2213
7299.78 2487
7300.59 2351
7301.39 2281
7302.20 2330
7303.01 2319
7303.81 2434
7304.62 2532
7305.43 2497
7306.23 2475
7307.04 2332
7307.85 2545
7308.65 2487
7309.46 2488
7310.27 2591
7311.07 2713
7311.88 2576
7312.69 2619
7313.49 2658
7314.30 2635
7315.11 2727
7315.91 2715
7316.72 2664
7317.53 2809
7318.34 3016
7319.14 3287
7319.95 3451
7320.76 3676
7321.57 3775
7322.37 3878
7323.18 3755
7323.99 3482
7324.80 3388
7325.60 3185
7326.41 2969
7327.22 2793
7328.03 2641
7328.83 2304
7329.64 2395
7330.45 2269
7331.26 2199
7332.07 2185
7332.87 2210
7333.68 2119
7334.49 2168
7335.30 2130
7336.11 2175
7336.92 2133
7337.72 2120
7338.53 2162
7339.34 2243
7340.15 2267
7340.96 2275
7341.77 2176
7342.57 2153
7343.38 2116
7344.19 2152
7345.00 1998
7345.81 1983
7346.62 2008
7347.43 2091
7348.24 2154
7349.05 2128
7349.85 2101
7350.66 2116
7351.47 2012
7352.28 2084
7353.09 1950
7353.90 1953
7354.71 2073
7355.52 2113
7356.33 2127
7357.14 2185
7357.95 2320
7358.76 2211
7359.57 2127
7360.38 2207
7361.18 2314
7361.99 2294
7362.80 2247
7363.61 2255
7364.42 2399
7365.23 2159
7366.04 2277
7366.85 2278
7367.66 2244
7368.47 2275
7369.28 2320
7370.09 2220
7370.90 2243
7371.71 2070
7372.52 2135
7373.33 2203
7374.14 2301
7374.96 2275
7375.77 2314
7376.58 2359
7377.39 2449
7378.20 2665
7379.01 2565
7379.82 2645
7380.63 2833
7381.44 2876
7382.25 2968
7383.06 2978
7383.87 2949
7384.68 2763
7385.49 2517
7386.31 2534
7387.12 2537
7387.93 2283
7388.74 2231
7389.55 2179
7390.36 2065
7391.17 2083
7391.98 2113
7392.79 2053
7393.61 1988
7394.42 2066
7395.23 2102
7396.04 2233
7396.85 2254
7397.66 2353
7398.48 2346
7399.29 2490
7400.10 2533
7400.91 2653
7401.72 2634
7402.53 2589
7403.35 2426
7404.16 2474
7404.97 2368
7405.78 2315
7406.59 2208
7407.41 2113
7408.22 2049
7409.03 2048
7409.84 1924
7410.66 1970
7411.47 1974
7412.28 1918
7413.09 1889
7413.91 1795
7414.72 1758
7415.53 1791
7416.34 1791
7417.16 1936
7417.97 1782
7418.78 1765
7419.60 1858
7420.41 1827
7421.22 1796
7422.03 1858
7422.85 1726
7423.66 1804
7424.47 1713
7425.29 1642
7426.10 1745
7426.91 1768
7427.73 1730
7428.54 1641
7429.35 1711
7430.17 1723
7430.98 1847
7431.79 1786
7432.61 1757
7433.42 1774
7434.23 1783
7435.05 1728
7435.86 1829
7436.67 1765
7437.49 1785
7438.30 1790
7439.12 1851
7439.93 1913
7440.74 1928
7441.56 1815
7442.37 1785
7443.19 1727
7444.00 1790
7444.82 1786
7445.63 1858
7446.44 1742
7447.26 1754
7448.07 1842
7448.89 1715
7449.70 1764
7450.52 1648
7451.33 1771
7452.15 1708
7452.96 1621
7453.77 1819
7454.59 1756
7455.40 1758
7456.22 1777
7457.03 1694
7457.85 1662
7458.66 1716
7459.48 1711
7460.29 1793
7461.11 1713
7461.92 1686
7462.74 1689
7463.55 1677
7464.37 1730
7465.19 1766
7466.00 1729
7466.82 1760
7467.63 1743
7468.45 1842
7469.26 1830
7470.08 1891
7470.89 1841
7471.71 1781
7472.53 1786
7473.34 1828
7474.16 1616
7474.97 1641
7475.79 1520
7476.60 1601
7477.42 1757
7478.24 1662
7479.05 1597
7479.87 1660
7480.69 1642
7481.50 1685
7482.32 1492
7483.13 1537
7483.95 1587
7484.77 1562
7485.58 1582
7486.40 1652
7487.22 1515
7488.03 1542
7488.85 1617
7489.67 1552
7490.48 1571
7491.30 1547
7492.12 1572
7492.93 1588
7493.75 1625
7494.57 1606
7495.38 1602
7496.20 1492
7497.02 1493
7497.84 1490
7498.65 1556
7499.47 1514
7500.29 1549
7501.10 1553
7501.92 1488
7502.74 1537
7503.56 1528
7504.37 1471
7505.19 1557
7506.01 1516
7506.83 1557
7507.64 1571
7508.46 1638
7509.28 1506
7510.10 1608
7510.92 1552
7511.73 1409
7512.55 1535
7513.37 1687
7514.19 1548
7515.01 1555
7515.82 1580
7516.64 1558
7517.46 1555
7518.28 1490
7519.10 1552
7519.91 1532
7520.73 1553
7521.55 1603
7522.37 1565
7523.19 1482
7524.01 1522
7524.83 1605
7525.64 1534
7526.46 1447
7527.28 1568
7528.10 1524
7528.92 1494
7529.74 1537
7530.56 1479
7531.38 1577
7532.20 1602
7533.01 1668
7533.83 1633
7534.65 1614
7535.47 1503
7536.29 1564
7537.11 1601
7537.93 1607
7538.75 1471
7539.57 1496
7540.39 1561
7541.21 1586
7542.03 1624
7542.85 1678
7543.67 1596
7544.49 1633
7545.31 1629
7546.12 1605
7546.94 1577
7547.76 1651
7548.58 1647
7549.40 1590
7550.22 1522
7551.04 1557
7551.86 1621
7552.68 1583
7553.50 1630
7554.33 1605
7555.15 1602
7555.97 1677
7556.79 1684
7557.61 1649
7558.43 1715
7559.25 1790
7560.07 1736
7560.89 1742
7561.71 1735
7562.53 1694
7563.35 1644
7564.17 1519
7564.99 1628
7565.81 1757
7566.63 1647
7567.45 1674
7568.28 1651
7569.10 1613
7569.92 1652
7570.74 1609
7571.56 1583
7572.38 1600
7573.20 1750
7574.02 1688
7574.84 1610
7575.67 1557
7576.49 1614
7577.31 1742
7578.13 1651
7578.95 1680
7579.77 1560
7580.60 1604
7581.42 1576
7582.24 1605
7583.06 1739
7583.88 1630
7584.70 1662
7585.53 1659
7586.35 1726
7587.17 1778
7587.99 1802
7588.81 1687
7589.64 1786
7590.46 1698
7591.28 1762
7592.10 1672
7592.93 1701
7593.75 1681
7594.57 1714
7595.39 1712
7596.21 1724
7597.04 1762
7597.86 1718
7598.68 1746
7599.51 1711
7600.33 1792
7601.15 1871
7601.97 1856
7602.80 1958
7603.62 2003
7604.44 2047
7605.27 1964
7606.09 2123
7606.91 2055
7607.73 1913
7608.56 1911
7609.38 1800
7610.20 1860
7611.03 1840
7611.85 1799
7612.67 1850
7613.50 1829
7614.32 1769
7615.14 1814
7615.97 1843
7616.79 1742
7617.62 1827
7618.44 1868
7619.26 1957
7620.09 1877
7620.91 1719
7621.73 1779
7622.56 1781
7623.38 1774
7624.21 1879
7625.03 1749
7625.85 1758
7626.68 1953
7627.50 1993
7628.33 2022
7629.15 2068
7629.98 2217
7630.80 2132
7631.62 2336
7632.45 2430
7633.27 2527
7634.10 2345
7634.92 2205
7635.75 2129
7636.57 1906
7637.40 1855
7638.22 1761
7639.05 1766
7639.87 1793
7640.70 1611
7641.52 1604
7642.35 1546
7643.17 1562
7644.00 1519
7644.82 1418
7645.65 1580
7646.47 1601
7647.30 1588
7648.12 1588
7648.95 1536
7649.77 1570
7650.60 1538
7651.42 1595
7652.25 1533
7653.07 1473
7653.90 1553
7654.73 1513
7655.55 1500
7656.38 1508
7657.20 1507
7658.03 1539
7658.85 1601
7659.68 1622
7660.51 1551
7661.33 1573
7662.16 1528
7662.98 1546
7663.81 1493
7664.64 1489
7665.46 1544
7666.29 1535
7667.12 1477
7667.94 1566
7668.77 1542
7669.59 1464
7670.42 1580
7671.25 1603
7672.07 1569
7672.90 1536
7673.73 1515
7674.55 1463
7675.38 1483
7676.21 1389
7677.03 1383
7677.86 1378
7678.69 1490
7679.52 1501
7680.34 1505
7681.17 1446
7682.00 1508
7682.82 1464
7683.65 1430
7684.48 1456
7685.31 1485
7686.13 1578
7686.96 1648
7687.79 1555
7688.62 1485
7689.44 1434
7690.27 1457
7691.10 1489
7691.93 1503
7692.75 1514
7693.58 1443
7694.41 1524
7695.24 1460
7696.07 1420
7696.89 1502
7697.72 1588
7698.55 1525
7699.38 1507
7700.21 1551
7701.03 1534
7701.86 1552
7702.69 1469
7703.52 1506
7704.35 1642
7705.17 1618
7706.00 1553
7706.83 1490
7707.66 1540
7708.49 1583
7709.32 1464
7710.15 1435
7710.97 1465
7711.80 1548
7712.63 1487
7713.46 1457
7714.29 1478
7715.12 1480
7715.95 1438
7716.78 1521
7717.61 1419
7718.44 1462
7719.26 1537
7720.09 1505
7720.92 1548
7721.75 1565
7722.58 1446
7723.41 1390
7724.24 1561
7725.07 1503
7725.90 1471
7726.73 1527
7727.56 1508
7728.39 1481
7729.22 1370
7730.05 1520
7730.88 1460
7731.71 1430
7732.54 1480
7733.37 1448
7734.20 1379
7735.03 1409
7735.86 1425
7736.69 1444
7737.52 1602
7738.35 1429
7739.18 1438
7740.01 1453
7740.84 1409
7741.67 1503
7742.50 1497
7743.33 1571
7744.16 1679
7744.99 1841
7745.82 2032
7746.65 2085
7747.48 2296
7748.31 2455
7749.14 2401
7749.97 2399
7750.80 2215
7751.64 2032
7752.47 1900
7753.30 1871
7754.13 1679
7754.96 1595
7755.79 1450
7756.62 1476
7757.45 1454
7758.28 1391
7759.12 1444
7759.95 1465
7760.78 1487
7761.61 1411
7762.44 1455
7763.27 1448
7764.10 1510
7764.94 1520
7765.77 1552
7766.60 1532
7767.43 1464
7768.26 1484
7769.09 1464
7769.93 1244
7770.76 1274
7771.59 1326
7772.42 1262
7773.25 1315
7774.09 1294
7774.92 1228
7775.75 1414
7776.58 1423
7777.41 1370
7778.25 1433
7779.08 1392
7779.91 1387
7780.74 1410
7781.58 1393
7782.41 1401
7783.24 1503
7784.07 1463
7784.91 1533
7785.74 1483
7786.57 1533
7787.41 1574
7788.24 1518
7789.07 1567
7789.90 1530
7790.74 1431
7791.57 1414
7792.40 1432
7793.24 1474
7794.07 1400
7794.90 1346
7795.74 1373
7796.57 1368
7797.40 1409
7798.24 1389
7799.07 1437
7799.90 1433
7800.74 1411
7801.57 1443
7802.40 1456
7803.24 1381
7804.07 1417
7804.90 1423
7805.74 1366
7806.57 1335
7807.41 1406
7808.24 1405
7809.07 1449
7809.91 1399
7810.74 1442
7811.58 1492
7812.41 1381
7813.24 1435
7814.08 1408
7814.91 1425
7815.75 1407
7816.58 1491
7817.42 1512
7818.25 1551
7819.09 1505
7819.92 1415
7820.75 1475
7821.59 1372
7822.42 1396
7823.26 1343
7824.09 1306
7824.93 1359
7825.76 1401
7826.60 1445
7827.43 1473
7828.27 1467
7829.10 1367
7829.94 1349
7830.77 1375
7831.61 1333
7832.44 1340
7833.28 1347
7834.11 1303
7834.95 1419
7835.78 1381
7836.62 1426
7837.46 1413
7838.29 1363
7839.13 1321
7839.96 1320
7840.80 1319
7841.63 1325
7842.47 1326
7843.31 1344
7844.14 1434
7844.98 1466
7845.81 1435
7846.65 1452
7847.48 1331
7848.32 1356
7849.16 1452
7849.99 1410
7850.83 1410
7851.67 1456
7852.50 1424
7853.34 1448
7854.17 1379
7855.01 1356
7855.85 1443
7856.68 1454
7857.52 1406
7858.36 1472
7859.19 1445
7860.03 1460
7860.87 1477
7861.70 1460
7862.54 1472
7863.38 1429
7864.21 1421
7865.05 1383
7865.89 1334
7866.73 1394
7867.56 1288
7868.40 1227
7869.24 1313
7870.07 1340
7870.91 1377
7871.75 1376
7872.59 1407
7873.42 1429
7874.26 1384
7875.10 1433
7875.94 1386
7876.77 1393
7877.61 1389
7878.45 1440
7879.29 1351
7880.12 1312
7880.96 1411
7881.80 1435
7882.64 1363
7883.48 1264
7884.31 1396
7885.15 1369
7885.99 1390
7886.83 1361
7887.67 1404
7888.50 1330
7889.34 1323
7890.18 1435
7891.02 1472
7891.86 1496
7892.70 1517
7893.53 1506
7894.37 1480
7895.21 1567
7896.05 1491
7896.89 1516
7897.73 1467
7898.57 1526
7899.41 1589
7900.24 1652
7901.08 1647
7901.92 1740
7902.76 1763
7903.60 1823
7904.44 1720
7905.28 1589
7906.12 1630
7906.96 1589
7907.80 1559
7908.63 1597
7909.47 1589
7910.31 1560
7911.15 1566
7911.99 1557
7912.83 1599
7913.67 1597
7914.51 1608
7915.35 1748
7916.19 1762
7917.03 1865
7917.87 1843
7918.71 1873
7919.55 1807
7920.39 1797
7921.23 1694
7922.07 1602
7922.91 1508
7923.75 1390
7924.59 1364
7925.43 1417
7926.27 1356
7927.11 1359
7927.95 1360
7928.79 1440
7929.63 1365
7930.47 1337
7931.31 1405
7932.15 1412
7932.99 1395
7933.83 1320
7934.67 1254
7935.52 1317
7936.36 1387
7937.20 1342
7938.04 1263
7938.88 1315
7939.72 1317
7940.56 1304
7941.40 1343
7942.24 1282
7943.08 1361
7943.92 1453
7944.77 1390
7945.61 1328
7946.45 1342
7947.29 1353
7948.13 1255
7948.97 1257
7949.81 1303
7950.66 1250
7951.50 1261
7952.34 1284
7953.18 1312
7954.02 1249
7954.86 1310
7955.71 1319
7956.55 1378
7957.39 1260
7958.23 1378
7959.07 1373
7959.92 1371
7960.76 1466
7961.60 1293
7962.44 1287
7963.28 1416
7964.13 1420
7964.97 1372
7965.81 1288
7966.65 1317
7967.50 1331
7968.34 1393
7969.18 1324
7970.02 1350
7970.87 1266
7971.71 1293
7972.55 1346
7973.39 1242
7974.24 1296
7975.08 1343
7975.92 1326
7976.76 1305
7977.61 1251
7978.45 1343
7979.29 1359
7980.14 1312
7980.98 1363
7981.82 1289
7982.67 1340
7983.51 1412
7984.35 1388
7985.20 1320
7986.04 1267
7986.88 1297
7987.73 1319
7988.57 1371
7989.41 1372
7990.26 1397
7991.10 1393
7991.94 1485
7992.79 1445
7993.63 1305
7994.48 1317
7995.32 1339
7996.16 1234
7997.01 1169
7997.85 1291
7998.70 1207
7999.54 1206
8000.38 1235
8001.23 1235
8002.07 1274
8002.92 1273
8003.76 1172
8004.61 1144
8005.45 1201
8006.29 1105
8007.14 1214
8007.98 1268
8008.83 1257
8009.67 1211
8010.52 1171
8011.36 1317
8012.21 1327
8013.05 1249
8013.90 1253
8014.74 1238
8015.59 1286
8016.43 1308
8017.28 1154
8018.12 1203
8018.97 1282
8019.81 1176
8020.66 1103
8021.50 1089
8022.35 1186
8023.19 1235
8024.04 1172
8024.88 1249
8025.73 1292
8026.57 1311
8027.42 1292
8028.27 1204
8029.11 1245
8029.96 1212
8030.80 1242
8031.65 1329
8032.49 1230
8033.34 1232
8034.19 1210
8035.03 1270
8035.88 1185
8036.72 1259
8037.57 1246
8038.42 1173
8039.26 1192
8040.11 1150
8040.96 1199
8041.80 1136
8042.65 1202
8043.49 1242
8044.34 1187
8045.19 1157
8046.03 1178
8046.88 1295
8047.73 1259
8048.57 1227
8049.42 1175
8050.27 1191
8051.11 1202
8051.96 1208
8052.81 1111
8053.66 1242
8054.50 1181
8055.35 1121
8056.20 1148
8057.04 1084
8057.89 1138
8058.74 1217
8059.59 1229
8060.43 1200
8061.28 1136
8062.13 1175
8062.97 1234
8063.82 1227
8064.67 1247
8065.52 1291
8066.37 1188
8067.21 1204
8068.06 1186
8068.91 1166
8069.76 1178
8070.60 1168
8071.45 1176
8072.30 1189
8073.15 1221
8074.00 1168
8074.84 1112
8075.69 1197
8076.54 1270
8077.39 1237
8078.24 1123
8079.08 1206
8079.93 1208
8080.78 1184
8081.63 1247
8082.48 1201
8083.33 1183
8084.18 1204
8085.02 1208
8085.87 1187
8086.72 1239
8087.57 1150
8088.42 1176
8089.27 1181
8090.12 1184
8090.97 1191
8091.81 1183
8092.66 1165
8093.51 1222
8094.36 1221
8095.21 1204
8096.06 1290
8096.91 1203
8097.76 1314
8098.61 1333
8099.46 1098
8100.31 1195
8101.16 1167
8102.01 1143
8102.86 1215
8103.71 1222
8104.55 1169
8105.40 1123
8106.25 1266
8107.10 1200
8107.95 1204
8108.80 1166
8109.65 1234
8110.50 1255
8111.35 1156
8112.20 1191
8113.05 1213
8113.90 1223
8114.75 1188
8115.60 1282
8116.45 1140
8117.30 1161
8118.16 1218
8119.01 1204
8119.86 1282
8120.71 1224
8121.56 1212
8122.41 1296
8123.26 1292
8124.11 1220
8124.96 1241
8125.81 1306
8126.66 1333
8127.51 1334
8128.36 1260
8129.21 1304
8130.06 1294
8130.92 1288
8131.77 1301
8132.62 1331
8133.47 1315
8134.32 1356
8135.17 1408
8136.02 1380
8136.87 1395
8137.73 1458
8138.58 1405
8139.43 1348
8140.28 1445
8141.13 1428
8141.98 1460
8142.83 1545
8143.69 1547
8144.54 1532
8145.39 1487
8146.24 1473
8147.09 1461
8147.95 1334
8148.80 1371
8149.65 1415
8150.50 1319
8151.35 1249
8152.21 1313
8153.06 1340
8153.91 1440
8154.76 1421
8155.61 1352
8156.47 1364
8157.32 1324
8158.17 1309
8159.02 1330
8159.88 1326
8160.73 1384
8161.58 1284
8162.44 1338
8163.29 1361
8164.14 1336
8164.99 1324
8165.85 1293
8166.70 1265
8167.55 1310
8168.41 1263
8169.26 1336
8170.11 1395
8170.96 1289
8171.82 1382
8172.67 1357
8173.52 1379
8174.38 1250
8175.23 1320
8176.08 1314
8176.94 1239
8177.79 1208
8178.64 1294
8179.50 1307
8180.35 1231
8181.21 1268
8182.06 1212
8182.91 1225
8183.77 1322
8184.62 1273
8185.47 1157
8186.33 1110
8187.18 1204
8188.04 1181
8188.89 1178
8189.74 1131
8190.60 1215
8191.45 1200
8192.31 1190
8193.16 1202
8194.02 1163
8194.87 1180
8195.72 1245
8196.58 1276
8197.43 1241
8198.29 1281
8199.14 1224
8200.00 1198
8200.85 1209
8201.71 1265
8202.56 1223
8203.42 1213
8204.27 1202
8205.13 1256
8205.98 1202
8206.84 1197
8207.69 1287
8208.55 1339
8209.40 1264
8210.26 1267
8211.11 1238
8211.97 1282
8212.82 1282
8213.68 1239
8214.53 1206
8215.39 1143
8216.24 1206
8217.10 1168
8217.96 1190
8218.81 1270
8219.67 1321
8220.52 1219
8221.38 1217
8222.23 1292
8223.09 1306
8223.95 1238
8224.80 1288
8225.66 1321
8226.51 1287
8227.37 1225
8228.23 1282
8229.08 1332
8229.94 1248
8230.79 1242
8231.65 1213
8232.51 1236
8233.36 1234
8234.22 1188
8235.08 1205
8235.93 1227
8236.79 1122
8237.65 1156
8238.50 1162
8239.36 1196
8240.22 1162
8241.07 1158
8241.93 1257
8242.79 1222
8243.64 1239
8244.50 1251
8245.36 1153
8246.21 1179
8247.07 1259
8247.93 1270
8248.79 1252
8249.64 1253
8250.50 1259
8251.36 1294
8252.22 1254
8253.07 1232
8253.93 1352
8254.79 1336
8255.65 1307
8256.50 1256
8257.36 1271
8258.22 1239
8259.08 1228
8259.93 1267
8260.79 1281
8261.65 1265
8262.51 1210
8263.37 1217
8264.22 1203
8265.08 1192
8265.94 1189
8266.80 1222
8267.66 1299
8268.51 1188
8269.37 1229
8270.23 1294
8271.09 1250
8271.95 1167
8272.81 1189
8273.66 1206
8274.52 1161
8275.38 1196
8276.24 1232
8277.10 1364
8277.96 1299
8278.82 1261
8279.67 1287
8280.53 1277
8281.39 1266
8282.25 1297
8283.11 1250
8283.97 1182
8284.83 1230
8285.69 1173
8286.55 1261
8287.41 1303
8288.27 1328
8289.12 1290
8289.98 1299
8290.84 1259
8291.70 1280
8292.56 1262
8293.42 1217
8294.28 1211
8295.14 1303
8296.00 1356
8296.86 1417
8297.72 1500
8298.58 1340
8299.44 1350
8300.30 1334
8301.16 1421
8302.02 1454
8302.88 1498
8303.74 1424
8304.60 1483
8305.46 1458
8306.32 1442
8307.18 1466
8308.04 1449
8308.90 1535
8309.76 1368
8310.62 1443
8311.48 1481
8312.34 1496
8313.20 1596
8314.06 1686
8314.92 1661
8315.78 1724
8316.65 1724
8317.51 1723
8318.37 1718
8319.23 1582
8320.09 1610
8320.95 1598
8321.81 1574
8322.67 1430
8323.53 1343
8324.39 1413
8325.26 1338
8326.12 1249
8326.98 1427
8327.84 1349
8328.70 1313
8329.56 1315
8330.42 1315
8331.28 1400
8332.15 1364
8333.01 1332
8333.87 1329
8334.73 1376
8335.59 1393
8336.45 1257
8337.32 1289
8338.18 1279
8339.04 1343
8339.90 1354
8340.76 1372
8341.63 1351
8342.49 1403
8343.35 1435
8344.21 1461
8345.07 1578
8345.94 1556
8346.80 1529
8347.66 1480
8348.52 1455
8349.39 1391
8350.25 1425
8351.11 1314
8351.97 1284
8352.84 1307
8353.70 1382
8354.56 1249
8355.42 1343
8356.29 1380
8357.15 1423
8358.01 1447
8358.88 1360
8359.74 1338
8360.60 1326
8361.46 1341
8362.33 1353
8363.19 1336
8364.05 1336
8364.92 1297
8365.78 1340
8366.64 1347
8367.51 1360
8368.37 1382
8369.23 1291
8370.10 1336
8370.96 1360
8371.82 1521
8372.69 1532
8373.55 1363
8374.42 1417
8375.28 1380
8376.14 1371
8377.01 1403
8377.87 1489
8378.73 1402
8379.60 1477
8380.46 1469
8381.33 1493
8382.19 1519
8383.06 1467
8383.92 1516
8384.78 1486
8385.65 1518
8386.51 1572
8387.38 1578
8388.24 1520
8389.11 1453
8389.97 1424
8390.83 1452
8391.70 1573
8392.56 1518
8393.43 1533
8394.29 1497
8395.16 1448
8396.02 1539
8396.89 1588
8397.75 1492
8398.62 1553
8399.48 1525
8400.35 1602
8401.21 1570
8402.08 1554
8402.94 1544
8403.81 1569
8404.67 1574
8405.54 1477
8406.40 1528
8407.27 1583
8408.14 1532
8409.00 1466
8409.87 1513
8410.73 1624
8411.60 1649
8412.46 1656
8413.33 1644
8414.19 1679
8415.06 1674
8415.93 1680
8416.79 1613
8417.66 1677
8418.52 1710
8419.39 1654
8420.26 1643
8421.12 1628
8421.99 1635
8422.85 1774
8423.72 1859
8424.59 1715
8425.45 1752
8426.32 1904
8427.19 1911
8428.05 1876
8428.92 1929
8429.79 1876
8430.65 1913
8431.52 1918
8432.39 1913
8433.25 1925
8434.12 2038
8434.99 2016
8435.85 2019
8436.72 1942
8437.59 2084
8438.45 2223
8439.32 2244
8440.19 2171
8441.06 2319
8441.92 2393
8442.79 2268
8443.66 2317
8444.52 2433
8445.39 2317
8446.26 2372
8447.13 2241
8447.99 2191
8448.86 2370
8449.73 2372
8450.60 2372
8451.47 2517
8452.33 2654
8453.20 2859
8454.07 3080
8454.94 3403
8455.80 3908
8456.67 4186
8457.54 4476
8458.41 4652
8459.28 4723
8460.14 4410
8461.01 4157
8461.88 3743
8462.75 3439
8463.62 3157
8464.49 3153
8465.35 2806
8466.22 2898
8467.09 3022
8467.96 3185
8468.83 3575
8469.70 3872
8470.57 4310
8471.43 4300
8472.30 4257
8473.17 4197
8474.04 3765
8474.91 3619
8475.78 3292
8476.65 2801
8477.52 2700
8478.39 2611
8479.25 2392
8480.12 2306
8480.99 2196
8481.86 2021
8482.73 2065
8483.60 2027
8484.47 2085
8485.34 2024
8486.21 2005
8487.08 1994
8487.95 1948
8488.82 2042
8489.69 1909
8490.56 1863
8491.43 1942
8492.30 1929
8493.17 1923
8494.04 1948
8494.91 1965
8495.78 2003
8496.65 1937
8497.52 1935
8498.39 2010
8499.26 1846
8500.13 1912
8501.00 1814
8501.87 1822
8502.74 1831
8503.61 1956
8504.48 1901
8505.35 1919
8506.22 2036
8507.09 2126
8507.96 2171
8508.83 2066
8509.70 2214
8510.57 2084
8511.44 2001
8512.31 2066
8513.19 1986
8514.06 1874
8514.93 1909
8515.80 1817
8516.67 1946
8517.54 1926
8518.41 1781
8519.28 1831
8520.15 1850
8521.03 1801
8521.90 1823
8522.77 1831
8523.64 1803
8524.51 1843
8525.38 1896
8526.25 1838
8527.13 1897
8528.00 1883
8528.87 1968
8529.74 1876
8530.61 1829
8531.48 1834
8532.36 1920
8533.23 1814
8534.10 1946
8534.97 1875
8535.84 1910
8536.72 1924
8537.59 1915
8538.46 1951
8539.33 1928
8540.20 1969
8541.08 1939
8541.95 1765
8542.82 1764
8543.69 1847
8544.57 1885
8545.44 1879
8546.31 1770
8547.18 1825
8548.06 1829
8548.93 1882
8549.80 1833
8550.67 1920
8551.55 1885
8552.42 1945
8553.29 2061
8554.17 2070
8555.04 2118
8555.91 2046
8556.79 2060
8557.66 1933
8558.53 1934
8559.41 1789
8560.28 1763
8561.15 1711
8562.03 1670
8562.90 1726
8563.77 1678
8564.65 1613
8565.52 1590
8566.39 1579
8567.27 1505
8568.14 1538
8569.01 1515
8569.89 1495
8570.76 1543
8571.64 1546
8572.51 1435
8573.38 1470
8574.26 1519
8575.13 1491
8576.01 1497
8576.88 1479
8577.75 1512
8578.63 1432
8579.50 1410
8580.38 1412
8581.25 1421
8582.12 1383
8583.00 1362
8583.87 1375
8584.75 1334
8585.62 1318
8586.50 1387
8587.37 1359
8588.25 1428
8589.12 1453
8590.00 1398
8590.87 1433
8591.75 1452
8592.62 1481
8593.50 1516
8594.37 1423
8595.25 1475
8596.12 1476
8597.00 1462
8597.87 1450
8598.75 1389
8599.62 1475
8600.50 1487
8601.37 1450
8602.25 1487
8603.12 1371
8604.00 1409
8604.87 1462
8605.75 1448
8606.63 1381
8607.50 1409
8608.38 1409
8609.25 1400
8610.13 1343
8611.01 1377
8611.88 1488
8612.76 1444
8613.63 1376
8614.51 1388
8615.39 1421
8616.26 1360
8617.14 1445
8618.01 1373
8618.89 1353
8619.77 1332
8620.64 1337
8621.52 1437
8622.40 1339
8623.27 1391
8624.15 1326
8625.03 1358
8625.90 1347
8626.78 1296
8627.66 1380
8628.53 1496
8629.41 1439
8630.29 1366
8631.16 1436
8632.04 1458
8632.92 1484
8633.79 1313
8634.67 1348
8635.55 1429
8636.42 1438
8637.30 1401
8638.18 1416
8639.06 1455
8639.93 1469
8640.81 1537
8641.69 1497
8642.57 1485
8643.44 1473
8644.32 1502
8645.20 1499
8646.08 1479
8646.95 1470
8647.83 1397
8648.71 1379
8649.59 1370
8650.47 1420
8651.34 1424
8652.22 1394
8653.10 1499
8653.98 1492
8654.86 1399
8655.73 1353
8656.61 1501
8657.49 1469
8658.37 1382
8659.25 1455
8660.13 1387
8661.00 1451
8661.88 1403
8662.76 1431
8663.64 1431
8664.52 1370
8665.40 1340
8666.27 1463
8667.15 1400
8668.03 1329
8668.91 1378
8669.79 1432
8670.67 1425
8671.55 1480
8672.43 1550
8673.31 1586
8674.19 1572
8675.06 1602
8675.94 1592
8676.82 1557
8677.70 1672
8678.58 1613
8679.46 1669
8680.34 1616
8681.22 1578
8682.10 1508
8682.98 1502
8683.86 1477
8684.74 1512
8685.62 1500
8686.50 1539
8687.38 1580
8688.26 1626
8689.14 1704
8690.02 1891
8690.90 2043
8691.78 2069
8692.66 2226
8693.54 2408
8694.42 2294
8695.30 2298
8696.18 2154
8697.06 2030
8697.94 1888
8698.82 1693
8699.70 1645
8700.58 1563
8701.46 1498
8702.34 1439
8703.22 1334
8704.10 1448
8704.98 1483
8705.86 1396
8706.74 1343
8707.62 1362
8708.50 1403
8709.39 1356
8710.27 1392
8711.15 1442
8712.03 1445
8712.91 1409
8713.79 1394
8714.67 1386
8715.55 1352
8716.43 1390
8717.32 1451
8718.20 1414
8719.08 1409
8719.96 1425
8720.84 1438
8721.72 1434
8722.60 1361
8723.49 1364
8724.37 1374
8725.25 1408
8726.13 1489
8727.01 1551
8727.89 1560
8728.78 1650
8729.66 1532
8730.54 1636
8731.42 1609
8732.30 1592
8733.19 1604
8734.07 1526
8734.95 1462
8735.83 1457
8736.71 1500
8737.60 1489
8738.48 1480
8739.36 1425
8740.24 1376
8741.13 1433
8742.01 1468
8742.89 1498
8743.77 1450
8744.66 1479
8745.54 1497
8746.42 1552
8747.31 1486
8748.19 1471
8749.07 1485
8749.95 1565
8750.84 1555
8751.72 1496
8752.60 1544
8753.49 1569
8754.37 1584
8755.25 1594
8756.14 1719
8757.02 1775
8757.90 1950
8758.79 1886
8759.67 1959
8760.55 1982
8761.44 1915
8762.32 1873
8763.20 1721
8764.09 1751
8764.97 1724
8765.85 1748
8766.74 1857
8767.62 1614
8768.51 1599
8769.39 1665
8770.27 1730
8771.16 1801
8772.04 1819
8772.93 1838
8773.81 1628
8774.69 1699
8775.58 1676
8776.46 1664
8777.35 1771
8778.23 1777
8779.12 1768
8780.00 1716
8780.88 1918
8781.77 1937
8782.65 1996
8783.54 1990
8784.42 2037
8785.31 1886
8786.19 1877
8787.08 1791
8787.96 1770
8788.85 1652
8789.73 1558
8790.62 1510
8791.50 1517
8792.39 1449
8793.27 1492
8794.16 1527
8795.04 1612
8795.93 1694
8796.81 1736
8797.70 1633
8798.58 1682
8799.47 1693
8800.35 1664
8801.24 1689
8802.13 1643
8803.01 1609
8803.90 1577
8804.78 1464
8805.67 1400
8806.55 1395
8807.44 1378
8808.33 1357
8809.21 1425
8810.10 1332
8810.98 1317
8811.87 1432
8812.76 1404
8813.64 1432
8814.53 1398
8815.41 1403
8816.30 1319
8817.19 1354
8818.07 1439
8818.96 1364
8819.85 1310
8820.73 1261
8821.62 1264
8822.51 1295
8823.39 1226
8824.28 1281
8825.17 1284
8826.05 1269
8826.94 1227
8827.83 1182
8828.71 1179
8829.60 1118
8830.49 1264
8831.37 1242
8832.26 1194
8833.15 1238
8834.04 1197
8834.92 1220
8835.81 1331
8836.70 1304
8837.58 1231
8838.47 1264
8839.36 1349
8840.25 1231
8841.13 1315
8842.02 1287
8842.91 1170
8843.80 1282
8844.69 1265
8845.57 1264
8846.46 1224
8847.35 1221
8848.24 1250
8849.12 1165
8850.01 1179
8850.90 1173
8851.79 1164
8852.68 1133
8853.56 1164
8854.45 1148
8855.34 1143
8856.23 1204
8857.12 1201
8858.01 1154
8858.89 1202
8859.78 1258
8860.67 1225
8861.56 1175
8862.45 1221
8863.34 1177
8864.23 1173
8865.12 1146
8866.00 1095
8866.89 1168
8867.78 1085
8868.67 1012
8869.56 1125
8870.45 1095
8871.34 1105
8872.23 1065
8873.12 997
8874.00 1096
8874.89 1020
8875.78 1106
8876.67 1019
8877.56 1057
8878.45 1096
8879.34 1087
8880.23 1138
8881.12 1041
8882.01 1042
8882.90 1076
8883.79 1027
8884.68 996
8885.57 1033
8886.46 1043
8887.35 1033
8888.24 1018
8889.13 1085
8890.02 1022
8890.91 972
8891.80 1045
8892.69 1001
8893.58 1045
8894.47 993
8895.36 1038
8896.25 987
8897.14 1074
8898.03 1036
8898.92 1008
8899.81 1004
8900.70 1018
8901.59 1004
8902.48 956
8903.37 954
8904.26 975
8905.15 988
8906.05 1020
8906.94 933
8907.83 939
8908.72 952
8909.61 898
8910.50 966
8911.39 996
8912.28 926
8913.17 897
8914.06 966
8914.96 977
8915.85 927
8916.74 964
8917.63 904
8918.52 924
8919.41 1025
8920.30 986
8921.20 953
8922.09 939
8922.98 977
8923.87 952
8924.76 922
8925.65 929
8926.55 937
8927.44 956
8928.33 964
8929.22 990
8930.11 948
8931.01 932
8931.90 948
8932.79 929
8933.68 872
8934.57 951
8935.47 929
8936.36 926
8937.25 932
8938.14 897
8939.04 904
8939.93 868
8940.82 962
8941.71 965
8942.61 875
8943.50 906
8944.39 927
8945.28 865
8946.18 894
8947.07 881
8947.96 939
8948.86 909
8949.75 896
8950.64 888
8951.54 849
8952.43 871
8953.32 957
8954.21 891
8955.11 929
8956.00 922
8956.89 890
8957.79 894
8958.68 880
8959.57 962
8960.47 968
8961.36 871
8962.26 891
8963.15 933
8964.04 936
8964.94 933
8965.83 943
8966.72 998
8967.62 955
8968.51 906
8969.41 893
8970.30 967
8971.19 906
8972.09 893
8972.98 825
8973.88 832
8974.77 826
8975.67 853
8976.56 863
8977.45 875
8978.35 900
8979.24 857
8980.14 834
8981.03 848
8981.93 860
8982.82 820
8983.72 818
8984.61 845
8985.51 833
8986.40 870
8987.29 901
8988.19 829
8989.08 806
8989.98 806
8990.87 801
8991.77 838
8992.66 867
8993.56 909
8994.46 830
8995.35 871
8996.25 876
8997.14 813
8998.04 761
8998.93 857
8999.83 844
9000.72 831
9001.62 899
9002.51 938
9003.41 895
9004.31 870
9005.20 829
9006.10 782
9006.99 840
9007.89 871
9008.78 777
9009.68 774
9010.58 854
9011.47 819
9012.37 824
9013.27 841
9014.16 808
9015.06 763
9015.95 803
9016.85 811
9017.75 836
9018.64 820
9019.54 779
9020.44 865
9021.33 849
9022.23 801
9023.13 819
9024.02 832
9024.92 823
9025.82 781
9026.71 749
9027.61 764
9028.51 753
9029.40 787
9030.30 864
9031.20 796
9032.09 809
9032.99 807
9033.89 783
9034.79 873
9035.68 807
9036.58 825
9037.48 860
9038.38 890
9039.27 786
9040.17 814
9041.07 857
9041.97 787
9042.86 820
9043.76 858
9044.66 792
9045.56 803
9046.45 800
9047.35 779
9048.25 757
9049.15 781
9050.05 794
9050.94 833
9051.84 797
9052.74 795
9053.64 850
9054.54 748
9055.44 792
9056.33 814
9057.23 818
9058.13 805
9059.03 816
9059.93 777
9060.83 766
9061.72 809
9062.62 822
9063.52 829
9064.42 778
9065.32 759
9066.22 742
9067.12 789
9068.02 807
9068.91 770
9069.81 802
9070.71 860
9071.61 765
9072.51 784
9073.41 830
9074.31 852
9075.21 804
9076.11 807
9077.01 850
9077.91 777
9078.81 719
9079.71 749
9080.60 828
9081.50 814
9082.40 768
9083.30 793
9084.20 776
9085.10 771
9086.00 779
9086.90 793
9087.80 781
9088.70 808
9089.60 841
9090.50 819
9091.40 792
9092.30 703
9093.20 757
9094.10 782
9095.00 752
9095.90 763
9096.80 757
9097.70 697
9098.60 777
9099.50 799
9100.41 747
9101.31 765
9102.21 748
9103.11 780
9104.01 731
9104.91 775
9105.81 784
9106.71 823
9107.61 786
9108.51 808
9109.41 783
9110.31 766
9111.21 798
9112.12 751
9113.02 829
9113.92 800
9114.82 826
9115.72 842
9116.62 842
9117.52 814
9118.42 802
9119.33 774
9120.23 810
9121.13 806
9122.03 728
9122.93 751
9123.83 778
9124.74 819
9125.64 792
9126.54 817
9127.44 859
9128.34 806
9129.24 804
9130.15 812
9131.05 844
9131.95 796
9132.85 710
9133.75 781
9134.66 778
9135.56 800
9136.46 825
9137.36 840
9138.27 779
9139.17 795
9140.07 761
9140.97 780
9141.88 841
9142.78 825
9143.68 786
9144.58 838
9145.49 838
9146.39 785
9147.29 774
9148.20 716
9149.10 706
9150.00 791
9150.90 782
9151.81 784
9152.71 816
9153.61 780
9154.52 782
9155.42 771
9156.32 703
9157.23 792
9158.13 692
9159.03 697
9159.94 733
9160.84 729
9161.74 761
9162.65 798
9163.55 695
9164.45 732
9165.36 708
9166.26 760
9167.17 771
9168.07 781
9168.97 828
9169.88 807
9170.78 801
9171.69 772
9172.59 760
9173.49 748
9174.40 744
9175.30 740
9176.21 734
9177.11 805
9178.01 820
9178.92 796
9179.82 794
9180.73 778
9181.63 764
9182.54 760
9183.44 750
9184.35 857
9185.25 802
9186.16 800
9187.06 788
9187.97 765
9188.87 766
9189.78 818
9190.68 836
9191.59 805
9192.49 820
9193.40 832
9194.30 835
9195.21 816
9196.11 856
9197.02 850
9197.92 893
9198.83 931
9199.73 938
9200.64 1008
9201.54 998
9202.45 1015
9203.35 909
9204.26 865
9205.17 858
9206.07 853
9206.98 823
9207.88 798
9208.79 844
9209.69 900
9210.60 768
9211.51 812
9212.41 793
9213.32 847
9214.22 761
9215.13 792
9216.04 789
9216.94 731
9217.85 756
9218.76 757
9219.66 790
9220.57 755
9221.48 803
9222.38 759
9223.29 717
9224.20 690
9225.10 752
9226.01 770
9226.92 786
9227.82 754
9228.73 736
9229.64 653
9230.54 714
9231.45 708
9232.36 732
9233.26 690
9234.17 733
9235.08 702
9235.99 701
9236.89 748
9237.80 705
9238.71 692
9239.61 754
9240.52 686
9241.43 768
9242.34 794
9243.24 764
9244.15 753
9245.06 710
9245.97 722
9246.88 723
9247.78 734
9248.69 716
9249.60 691
9250.51 698
9251.41 749
9252.32 734
9253.23 683
9254.14 685
9255.05 694
9255.96 791
9256.86 738
9257.77 725
9258.68 661
9259.59 740
9260.50 834
9261.41 785
9262.31 707
9263.22 697
9264.13 759
9265.04 808
9265.95 757
9266.86 739
9267.77 759
9268.67 768
9269.58 795
9270.49 728
9271.40 747
9272.31 762
9273.22 725
9274.13 765
9275.04 818
9275.95 732
9276.86 752
9277.76 768
9278.67 716
9279.58 712
9280.49 720
9281.40 839
9282.31 808
9283.22 748
9284.13 793
9285.04 750
9285.95 793
9286.86 844
9287.77 770
9288.68 721
9289.59 776
9290.50 756
9291.41 772
9292.32 785
9293.23 760
9294.14 737
9295.05 817
9295.96 796
9296.87 740
9297.78 777
9298.69 759
9299.60 819
9300.51 824
9301.42 779
9302.33 745
9303.24 716
9304.15 745
9305.06 805
9305.97 808
9306.88 735
9307.80 765
9308.71 762
9309.62 712
9310.53 786
9311.44 858
9312.35 798
9313.26 799
9314.17 799
9315.08 836
9315.99 808
9316.91 785
9317.82 788
9318.73 786
9319.64 799
9320.55 782
9321.46 804
9322.37 807
9323.28 751
9324.20 739
9325.11 764
9326.02 817
9326.93 759
9327.84 729
9328.75 681
9329.67 773
9330.58 784
9331.49 813
9332.40 796
9333.31 832
9334.23 777
9335.14 718
9336.05 750
9336.96 706
9337.87 783
9338.79 806
9339.70 842
9340.61 852
9341.52 819
9342.44 783
9343.35 862
9344.26 834
9345.17 879
9346.09 786
9347.00 818
9347.91 767
9348.82 733
9349.74 810
9350.65 770
9351.56 825
9352.48 840
9353.39 789
9354.30 747
9355.21 798
9356.13 782
9357.04 810
9357.95 749
9358.87 772
9359.78 760
9360.69 813
9361.61 800
9362.52 761
9363.43 774
9364.35 793
9365.26 859
9366.18 796
9367.09 808
9368.00 786
9368.92 798
9369.83 811
9370.74 818
9371.66 848
9372.57 841
9373.49 849
9374.40 811
9375.31 794
9376.23 804
9377.14 829
9378.06 882
9378.97 807
9379.88 824
9380.80 819
9381.71 830
9382.63 860
9383.54 823
9384.46 811
9385.37 788
9386.29 869
9387.20 908
9388.11 898
9389.03 917
9389.94 919
9390.86 925
9391.77 858
9392.69 926
9393.60 983
9394.52 906
9395.43 907
9396.35 868
9397.26 1031
9398.18 980
9399.09 987
9400.01 899
9400.92 827
9401.84 854
9402.76 925
9403.67 825
9404.59 803
9405.50 799
9406.42 794
9407.33 790
9408.25 843
9409.16 820
9410.08 824
9411.00 865
9411.91 768
9412.83 854
9413.74 865
9414.66 815
9415.58 850
9416.49 864
9417.41 792
9418.32 808
9419.24 834
9420.16 911
9421.07 860
9421.99 815
9422.91 816
9423.82 863
9424.74 833
9425.65 880
9426.57 878
9427.49 840
9428.40 811
9429.32 842
9430.24 861
9431.15 874
9432.07 871
9432.99 938
9433.90 845
9434.82 884
9435.74 904
9436.66 891
9437.57 899
9438.49 975
9439.41 937
9440.32 903
9441.24 876
9442.16 868
9443.08 935
9443.99 970
9444.91 895
9445.83 935
9446.75 889
9447.66 937
9448.58 978
9449.50 970
9450.42 984
9451.33 1004
9452.25 1108
9453.17 1239
9454.09 1205
9455.01 1269
9455.92 1177
9456.84 1178
9457.76 1138
9458.68 1105
9459.60 981
9460.51 929
9461.43 915
9462.35 911
9463.27 923
9464.19 997
9465.11 904
9466.02 913
9466.94 919
9467.86 842
9468.78 800
9469.70 827
9470.62 914
9471.54 925
9472.46 870
9473.37 853
9474.29 854
9475.21 911
9476.13 814
9477.05 797
9477.97 820
9478.89 834
9479.81 872
9480.73 900
9481.65 894
9482.56 841
9483.48 934
9484.40 981
9485.32 960
9486.24 891
9487.16 939
9488.08 970
9489.00 933
9489.92 904
9490.84 818
9491.76 881
9492.68 907
9493.60 909
9494.52 861
9495.44 859
9496.36 848
9497.28 874
9498.20 862
9499.12 886
9500.04 842
9500.96 851
9501.88 915
9502.80 825
9503.72 851
9504.64 867
9505.56 810
9506.48 876
9507.40 927
9508.32 893
9509.24 861
9510.16 780
9511.08 809
9512.00 818
9512.93 840
9513.85 850
9514.77 912
9515.69 921
9516.61 875
9517.53 872
9518.45 811
9519.37 840
9520.29 879
9521.21 854
9522.14 883
9523.06 814
9523.98 831
9524.90 877
9525.82 862
9526.74 929
9527.66 880
9528.59 915
9529.51 973
9530.43 978
9531.35 972
9532.27 994
9533.19 962
9534.11 1021
9535.04 1104
9535.96 1052
9536.88 1056
9537.80 1060
9538.72 921
9539.65 921
9540.57 940
9541.49 894
9542.41 894
9543.34 920
9544.26 929
9545.18 930
9546.10 922
9547.02 877
9547.95 868
9548.87 876
9549.79 839
9550.71 848
9551.64 852
9552.56 842
9553.48 877
9554.41 853
9555.33 869
9556.25 900
9557.17 840
9558.10 869
9559.02 900
9559.94 893
9560.87 928
9561.79 897
9562.71 906
9563.64 954
9564.56 874
9565.48 913
9566.41 865
9567.33 835
9568.25 824
9569.18 831
9570.10 856
9571.02 911
9571.95 915
9572.87 924
9573.79 833
9574.72 895
9575.64 905
9576.56 911
9577.49 943
9578.41 869
9579.34 846
9580.26 880
9581.18 863
9582.11 848
9583.03 932
9583.96 930
9584.88 895
9585.81 836
9586.73 858
9587.65 910
9588.58 880
9589.50 900
9590.43 918
9591.35 887
9592.28 942
9593.20 982
9594.13 1052
9595.05 963
9595.98 1020
9596.90 1030
9597.83 898
9598.75 1030
9599.68 1012
9600.60 959
9601.53 965
9602.45 875
9603.38 978
9604.30 988
9605.23 1014
9606.15 1014
9607.08 1043
9608.00 1023
9608.93 1019
9609.85 1053
9610.78 1071
9611.70 1007
9612.63 1069
9613.55 1139
9614.48 1062
9615.41 1126
9616.33 1090
9617.26 1114
9618.18 1075
9619.11 1210
9620.04 1181
9620.96 1123
9621.89 1139
9622.81 1236
9623.74 1207
9624.67 1221
9625.59 1295
9626.52 1287
9627.44 1266
9628.37 1250
9629.30 1292
9630.22 1311
9631.15 1393
9632.08 1456
9633.00 1527
9633.93 1546
9634.86 1530
9635.78 1635
9636.71 1726
9637.64 1685
9638.56 1751
9639.49 1735
9640.42 1715
9641.34 1724
9642.27 1544
9643.20 1643
9644.13 1706
9645.05 1717
9645.98 1774
9646.91 2000
9647.83 2171
9648.76 2323
9649.69 2497
9650.62 2489
9651.54 2424
9652.47 2383
9653.40 2244
9654.33 2106
9655.25 1918
9656.18 1802
9657.11 1718
9658.04 1606
9658.96 1522
9659.89 1445
9660.82 1407
9661.75 1338
9662.68 1389
9663.60 1349
9664.53 1364
9665.46 1462
9666.39 1466
9667.32 1475
9668.25 1480
9669.17 1358
9670.10 1395
9671.03 1359
9671.96 1275
9672.89 1397
9673.82 1460
9674.74 1292
9675.67 1303
9676.60 1323
9677.53 1343
9678.46 1395
9679.39 1453
9680.32 1422
9681.25 1409
9682.17 1512
9683.10 1575
9684.03 1480
9684.96 1431
9685.89 1498
9686.82 1607
9687.75 1461
9688.68 1432
9689.61 1543
9690.54 1637
9691.47 1633
9692.40 1560
9693.33 1431
9694.25 1475
9695.18 1431
9696.11 1511
9697.04 1568
9697.97 1502
9698.90 1543
9699.83 1539
9700.76 1539
9701.69 1529
9702.62 1564
9703.55 1512
9704.48 1509
9705.41 1368
9706.34 1361
9707.27 1235
9708.20 1304
9709.13 1330
9710.06 1262
9710.99 1231
9711.92 1316
9712.85 1204
9713.78 1267
9714.71 1264
9715.65 1255
9716.58 1210
9717.51 1241
9718.44 1232
9719.37 1339
9720.30 1230
9721.23 1226
9722.16 1233
9723.09 1204
9724.02 1272
9724.95 1216
9725.88 1233
9726.82 1266
9727.75 1320
9728.68 1240
9729.61 1222
9730.54 1247
9731.47 1211
9732.40 1239
9733.33 1244
9734.27 1215
9735.20 1255
9736.13 1194
9737.06 1234
9737.99 1144
9738.92 1133
9739.86 1176
9740.79 1197
9741.72 1258
9742.65 1209
9743.58 1201
9744.51 1169
9745.45 1220
9746.38 1209
9747.31 1287
9748.24 1226
9749.17 1163
9750.11 1188
9751.04 1183
9751.97 1289
9752.90 1191
9753.84 1247
9754.77 1242
9755.70 1152
9756.63 1089
9757.57 1188
9758.50 1199
9759.43 1193
9760.36 1177
9761.30 1217
9762.23 1236
9763.16 1214
9764.09 1219
9765.03 1214
9765.96 1219
9766.89 1303
9767.83 1247
9768.76 1208
9769.69 1253
9770.63 1179
9771.56 1159
9772.49 1206
9773.43 1284
9774.36 1239
9775.29 1237
9776.23 1280
9777.16 1255
9778.09 1206
9779.03 1228
9779.96 1257
9780.89 1262
9781.83 1361
9782.76 1377
9783.70 1416
9784.63 1345
9785.56 1339
9786.50 1343
9787.43 1348
9788.37 1297
9789.30 1232
9790.23 1203
9791.17 1201
9792.10 1211
9793.04 1169
9793.97 1122
9794.90 1174
9795.84 1254
9796.77 1209
9797.71 1256
9798.64 1297
9799.58 1329
9800.51 1257
9801.45 1328
9802.38 1244
9803.32 1173
9804.25 1104
9805.19 1116
9806.12 1099
9807.05 1110
9807.99 1061
9808.92 1028
9809.86 1008
9810.80 957
9811.73 972
9812.67 1037
9813.60 981
9814.54 933
9815.47 1004
9816.41 1074
9817.34 1056
9818.28 969
9819.21 943
9820.15 925
9821.08 982
9822.02 1030
9822.96 949
9823.89 996
9824.83 921
9825.76 937
9826.70 956
9827.63 966
9828.57 915
9829.51 865
9830.44 946
9831.38 1002
9832.31 962
9833.25 918
9834.19 916
9835.12 920
9836.06 942
9837.00 965
9837.93 1065
9838.87 1016
9839.81 958
9840.74 908
9841.68 941
9842.61 948
9843.55 959
9844.49 946
9845.43 985
9846.36 965
9847.30 910
9848.24 941
9849.17 904
9850.11 937
9851.05 944
9851.98 934
9852.92 979
9853.86 963
9854.79 945
9855.73 983
9856.67 948
9857.61 971
9858.54 965
9859.48 1026
9860.42 1013
9861.36 944
9862.29 1018
9863.23 954
9864.17 995
9865.11 934
9866.04 967
9866.98 985
9867.92 953
9868.86 902
9869.80 985
9870.73 958
9871.67 953
9872.61 971
9873.55 977
9874.49 963
9875.42 908
9876.36 984
9877.30 948
9878.24 971
9879.18 947
9880.12 987
9881.05 957
9881.99 919
9882.93 967
9883.87 958
9884.81 937
9885.75 924
9886.69 1057
9887.63 1036
9888.56 929
9889.50 934
9890.44 896
9891.38 893
9892.32 907
9893.26 950
9894.20 928
9895.14 940
9896.08 929
9897.02 941
9897.95 970
9898.89 941
9899.83 932
9900.77 906
9901.71 987
9902.65 1005
9903.59 1047
9904.53 1011
9905.47 1008
9906.41 1049
9907.35 1038
9908.29 952
9909.23 950
9910.17 999
9911.11 1022
9912.05 973
9912.99 971
9913.93 983
9914.87 1022
9915.81 975
9916.75 924
9917.69 989
9918.63 984
9919.57 1098
9920.51 1043
9921.45 1100
9922.39 1185
9923.33 1345
9924.27 1453
9925.21 1654
9926.15 1789
9927.09 1930
9928.03 2051
9928.97 1990
9929.92 1948
9930.86 1706
9931.80 1593
9932.74 1416
9933.68 1342
9934.62 1150
9935.56 1095
9936.50 1083
9937.44 977
9938.38 926
9939.33 983
9940.27 970
9941.21 977
9942.15 890
9943.09 886
9944.03 975
9944.97 908
9945.92 886
9946.86 969
9947.80 950
9948.74 926
9949.68 888
9950.62 864
9951.57 856
9952.51 874
9953.45 887
9954.39 884
9955.33 865
9956.28 899
9957.22 845
9958.16 803
9959.10 863
9960.04 845
9960.99 815
9961.93 859
9962.87 947
9963.81 884
9964.76 931
9965.70 942
9966.64 914
9967.58 841
9968.53 888
9969.47 829
9970.41 825
9971.35 883
9972.30 849
9973.24 829
9974.18 818
9975.13 825
9976.07 858
9977.01 787
9977.95 810
9978.90 841
9979.84 839
9980.78 852
9981.73 848
9982.67 864
9983.61 814
9984.56 795
9985.50 738
9986.44 767
9987.39 818
9988.33 767
9989.27 803
9990.22 838
9991.16 814
9992.11 766
9993.05 835
9993.99 861
9994.94 798
9995.88 846
9996.82 863
9997.77 825
9998.71 794
9999.66 832
10000.60 840
10001.55 877
10002.49 828
10003.43 868
10004.38 859
10005.32 858
10006.27 845
10007.21 821
10008.16 861
10009.10 875
10010.04 828
10010.99 800
10011.93 798
10012.88 763
10013.82 811
10014.77 793
10015.71 811
10016.66 790
10017.60 782
10018.55 772
10019.49 810
10020.44 814
10021.38 779
10022.33 739
10023.27 704
10024.22 811
10025.16 802
10026.11 773
10027.05 717
10028.00 757
10028.95 753
10029.89 778
10030.84 737
10031.78 711
10032.73 728
10033.67 652
10034.62 728
10035.57 742
10036.51 697
10037.46 701
10038.40 732
10039.35 729
10040.30 684
10041.24 700
10042.19 699
10043.13 711
10044.08 723
10045.03 673
10045.97 678
10046.92 645
10047.86 631
10048.81 690
10049.76 685
10050.70 739
10051.65 690
10052.60 678
10053.54 716
10054.49 678
10055.44 691
10056.38 645
10057.33 735
10058.28 687
10059.22 680
10060.17 683
10061.12 688
10062.07 697
10063.01 778
10063.96 713
10064.91 694
10065.85 680
10066.80 654
10067.75 656
10068.70 650
10069.64 619
10070.59 699
10071.54 645
10072.49 683
10073.43 664
10074.38 727
10075.33 708
10076.28 680
10077.22 658
10078.17 660
10079.12 613
10080.07 618
10081.02 648
10081.96 574
10082.91 674
10083.86 679
10084.81 677
10085.76 700
10086.70 642
10087.65 642
10088.60 670
10089.55 664
10090.50 643
10091.45 680
10092.39 670
10093.34 644
10094.29 658
10095.24 652
10096.19 673
10097.14 629
10098.09 633
10099.03 644
10099.98 631
10100.93 684
10101.88 627
10102.83 622
10103.78 583
10104.73 610
10105.68 613
10106.63 622
10107.58 640
10108.53 651
10109.47 625
10110.42 572
10111.37 624
10112.32 587
10113.27 594
10114.22 599
10115.17 669
10116.12 668
10117.07 646
10118.02 650
10118.97 654
10119.92 578
10120.87 636
10121.82 619
10122.77 619
10123.72 655
10124.67 584
10125.62 590
10126.57 624
10127.52 578
10128.47 542
10129.42 586
10130.37 609
10131.32 590
10132.27 605
10133.22 571
10134.17 544
10135.12 603
10136.07 603
10137.02 614
10137.97 612
10138.92 548
10139.87 612
10140.83 606
10141.78 633
10142.73 609
10143.68 609
10144.63 629
10145.58 618
10146.53 611
10147.48 614
10148.43 648
10149.38 627
10150.34 597
10151.29 604
10152.24 601
10153.19 609
10154.14 596
10155.09 610
10156.04 581
10156.99 612
10157.95 661
10158.90 641
10159.85 597
10160.80 550
10161.75 556
10162.70 615
10163.66 606
10164.61 581
10165.56 593
10166.51 627
10167.46 592
10168.42 603
10169.37 578
10170.32 622
10171.27 609
10172.23 605
10173.18 656
10174.13 599
10175.08 618
10176.03 612
10176.99 556
10177.94 608
10178.89 614
10179.84 637
10180.80 616
10181.75 590
10182.70 642
10183.66 604
10184.61 571
10185.56 581
10186.51 572
10187.47 594
10188.42 578
10189.37 548
10190.33 628
10191.28 589
10192.23 565
10193.19 622
10194.14 606
10195.09 624
10196.05 618
10197.00 593
10197.95 563
10198.91 638
10199.86 639
10200.81 604
10201.77 624
10202.72 648
10203.67 648
10204.63 673
10205.58 708
10206.53 694
10207.49 634
10208.44 661
10209.40 642
10210.35 624
10211.30 684
10212.26 700
10213.21 663
10214.17 689
10215.12 685
10216.08 648
10217.03 645
10217.98 610
10218.94 618
10219.89 601
10220.85 602
10221.80 601
10222.76 568
10223.71 622
10224.67 631
10225.62 599
10226.58 623
10227.53 593
10228.49 616
10229.44 617
10230.40 616
10231.35 591
10232.31 604
10233.26 567
10234.22 629
10235.17 561
10236.13 599
10237.08 590
10238.04 616
10238.99 631
10239.95 637
10240.90 715
10241.86 649
10242.81 594
10243.77 628
10244.72 583
10245.68 545
10246.64 585
10247.59 600
10248.55 571
10249.50 656
10250.46 577
10251.42 610
10252.37 617
10253.33 571
10254.28 543
10255.24 533
10256.20 559
10257.15 587
10258.11 609
10259.06 553
10260.02 550
10260.98 605
10261.93 576
10262.89 576
10263.85 599
10264.80 604
10265.76 594
10266.72 555
10267.67 535
10268.63 587
10269.59 595
10270.54 576
10271.50 547
10272.46 562
10273.41 519
10274.37 600
10275.33 564
10276.29 591
10277.24 593
10278.20 560
10279.16 543
10280.11 545
10281.07 527
10282.03 612
10282.99 612
10283.94 609
10284.90 539
10285.86 537
10286.82 565
10287.77 546
10288.73 538
10289.69 575
10290.65 566
10291.61 589
10292.56 553
10293.52 607
10294.48 580
10295.44 625
10296.39 636
10297.35 605
10298.31 617
10299.27 559
10300.23 557
10301.19 572
10302.14 578
10303.10 536
10304.06 633
10305.02 589
10305.98 571
10306.94 537
10307.89 591
10308.85 619
10309.81 522
10310.77 534
10311.73 615
10312.69 680
10313.65 606
10314.61 567
10315.57 541
10316.52 534
10317.48 533
10318.44 538
10319.40 534
10320.36 578
10321.32 556
10322.28 605
10323.24 548
10324.20 550
10325.16 551
10326.12 572
10327.08 532
10328.04 552
10328.99 568
10329.95 531
10330.91 553
10331.87 595
10332.83 608
10333.79 497
10334.75 514
10335.71 552
10336.67 523
10337.63 545
10338.59 528
10339.55 500
10340.51 517
10341.47 558
10342.43 587
10343.39 555
10344.35 556
10345.31 522
10346.27 499
10347.23 534
10348.20 594
10349.16 530
10350.12 563
10351.08 584
10352.04 600
10353.00 525
10353.96 516
10354.92 533
10355.88 530
10356.84 509
10357.80 497
10358.76 579
10359.72 546
10360.69 555
10361.65 549
10362.61 502
10363.57 563
10364.53 570
10365.49 548
10366.45 554
10367.41 522
10368.38 554
10369.34 594
10370.30 600
10371.26 575
10372.22 599
10373.18 616
10374.14 600
10375.11 606
10376.07 592
10377.03 546
10377.99 540
10378.95 551
10379.92 582
10380.88 559
10381.84 514
10382.80 550
10383.76 506
10384.73 551
10385.69 583
10386.65 593
10387.61 576
10388.57 563
10389.54 577
10390.50 559
10391.46 529
10392.42 572
10393.39 583
10394.35 619
10395.31 552
10396.27 536
10397.24 620
10398.20 580
10399.16 610
10400.13 636
10401.09 609
10402.05 585
10403.02 558
10403.98 562
10404.94 609
10405.90 656
10406.87 604
10407.83 662
10408.79 646
10409.76 648
10410.72 634
10411.68 581
10412.65 653
10413.61 704
10414.57 731
10415.54 827
10416.50 870
10417.47 937
10418.43 1027
10419.39 940
10420.36 1005
10421.32 1003
10422.28 925
10423.25 876
10424.21 881
10425.18 729
10426.14 699
10427.10 699
10428.07 629
10429.03 598
10430.00 612
10430.96 645
10431.93 621
10432.89 613
10433.85 578
10434.82 598
10435.78 596
10436.75 596
10437.71 603
10438.68 580
10439.64 552
10440.61 561
10441.57 577
10442.54 541
10443.50 536
10444.47 490
10445.43 554
10446.40 504
10447.36 591
10448.33 527
10449.29 542
10450.26 574
10451.22 549
10452.19 544
10453.15 577
10454.12 606
10455.08 603
10456.05 576
10457.01 558
10457.98 575
10458.95 581
10459.91 607
10460.88 598
10461.84 565
10462.81 560
10463.77 532
10464.74 556
10465.71 552
10466.67 505
10467.64 548
10468.60 585
10469.57 574
10470.54 581
10471.50 541
10472.47 493
10473.44 524
10474.40 536
10475.37 543
10476.33 546
10477.30 526
10478.27 547
10479.23 548
10480.20 510
10481.17 459
10482.13 490
10483.10 554
10484.07 601
10485.03 538
10486.00 495
10486.97 541
10487.93 525
10488.90 541
10489.87 597
10490.84 550
10491.80 526
10492.77 585
10493.74 580
10494.70 523
10495.67 565
10496.64 602
10497.61 574
10498.57 600
10499.54 516
10500.51 546
10501.48 545
10502.44 551
10503.41 563
10504.38 546
10505.35 525
10506.31 532
10507.28 531
10508.25 541
10509.22 568
10510.19 544
10511.15 605
10512.12 535
10513.09 552
10514.06 598
10515.03 556
10516.00 543
10516.96 548
10517.93 530
10518.90 558
10519.87 568
10520.84 526
10521.81 509
10522.77 505
10523.74 509
10524.71 550
10525.68 530
10526.65 492
10527.62 527
10528.59 487
10529.56 503
10530.52 533
10531.49 585
10532.46 536
10533.43 489
10534.40 496
10535.37 483
10536.34 491
10537.31 485
10538.28 512
10539.25 497
10540.22 537
10541.18 507
10542.15 483
10543.12 469
10544.09 496
10545.06 530
10546.03 466
10547.00 487
10547.97 497
10548.94 540
10549.91 498
10550.88 473
10551.85 527
10552.82 521
10553.79 533
10554.76 487
10555.73 546
10556.70 523
10557.67 549
10558.64 546
10559.61 511
10560.58 522
10561.55 503
10562.52 558
10563.49 578
10564.46 551
10565.43 595
10566.40 528
10567.38 555
10568.35 546
10569.32 508
10570.29 496
10571.26 500
10572.23 522
10573.20 509
10574.17 496
10575.14 552
10576.11 503
10577.08 533
10578.06 517
10579.03 507
10580.00 505
10580.97 516
10581.94 519
10582.91 462
10583.88 428
10584.85 447
10585.83 461
10586.80 480
10587.77 449
10588.74 461
10589.71 477
10590.68 483
10591.66 522
10592.63 489
10593.60 454
10594.57 520
10595.54 510
10596.51 489
10597.49 471
10598.46 456
10599.43 449
10600.40 487
10601.37 448
10602.35 499
10603.32 440
10604.29 447
10605.26 455
10606.24 519
10607.21 496
10608.18 505
10609.15 570
10610.13 502
10611.10 473
10612.07 455
10613.04 502
10614.02 480
10614.99 471
10615.96 470
10616.94 468
10617.91 482
10618.88 476
10619.85 550
10620.83 547
10621.80 487
10622.77 570
10623.75 493
10624.72 494
10625.69 552
10626.67 476
10627.64 441
10628.61 489
10629.59 468
10630.56 450
10631.53 436
10632.51 453
10633.48 476
10634.46 488
10635.43 463
10636.40 424
10637.38 471
10638.35 484
10639.32 504
10640.30 509
10641.27 499
10642.25 489
10643.22 520
10644.19 453
10645.17 433
10646.14 489
10647.12 450
10648.09 439
10649.07 427
10650.04 459
10651.01 447
10651.99 510
10652.96 467
10653.94 421
10654.91 442
10655.89 501
10656.86 487
10657.84 496
10658.81 531
10659.79 478
10660.76 502
10661.74 462
10662.71 412
10663.69 407
10664.66 488
10665.64 485
10666.61 453
10667.59 458
10668.56 435
10669.54 470
10670.51 514
10671.49 474
10672.46 409
10673.44 374
10674.42 463
10675.39 452
10676.37 444
10677.34 485
10678.32 489
10679.29 490
10680.27 516
10681.25 461
10682.22 483
10683.20 441
10684.17 500
10685.15 467
10686.12 480
10687.10 417
10688.08 444
10689.05 449
10690.03 437
10691.01 473
10691.98 425
10692.96 433
10693.94 462
10694.91 410
10695.89 467
10696.86 449
10697.84 475
10698.82 481
10699.79 481
10700.77 460
10701.75 478
10702.72 493
10703.70 512
10704.68 449
10705.66 472
10706.63 502
10707.61 458
10708.59 414
10709.56 429
10710.54 517
10711.52 454
10712.50 459
10713.47 467
10714.45 464
10715.43 462
10716.41 427
10717.38 424
10718.36 434
10719.34 446
10720.32 413
10721.29 472
10722.27 409
10723.25 412
10724.23 418
10725.20 420
10726.18 467
10727.16 430
10728.14 451
10729.12 394
10730.09 429
10731.07 380
10732.05 446
10733.03 435
10734.01 422
10734.99 440
10735.96 501
10736.94 430
10737.92 439
10738.90 436
10739.88 414
10740.86 450
10741.83 503
10742.81 466
10743.79 447
10744.77 455
10745.75 460
10746.73 448
10747.71 455
10748.69 479
10749.67 463
10750.64 393
10751.62 431
10752.60 430
10753.58 398
10754.56 423
10755.54 407
10756.52 441
10757.50 441
10758.48 457
10759.46 431
10760.44 417
10761.42 400
10762.40 426
10763.38 447
10764.35 465
10765.33 467
10766.31 411
10767.29 396
10768.27 420
10769.25 418
10770.23 429
10771.21 456
10772.19 395
10773.17 422
10774.15 457
10775.13 444
10776.11 439
10777.09 468
10778.07 474
10779.05 428
10780.04 436
10781.02 408
10782.00 408
10782.98 443
10783.96 463
10784.94 441
10785.92 416
10786.90 422
10787.88 462
10788.86 459
10789.84 409
10790.82 387
10791.80 408
10792.78 436
10793.77 427
10794.75 450
10795.73 455
10796.71 441
10797.69 434
10798.67 372
10799.65 409
10800.63 449
10801.61 426
10802.60 438
10803.58 423
10804.56 421
10805.54 411
10806.52 417
10807.50 398
10808.49 426
10809.47 430
10810.45 462
10811.43 486
10812.41 433
10813.39 416
10814.38 403
10815.36 451
10816.34 468
10817.32 470
10818.30 444
10819.29 417
10820.27 444
10821.25 477
10822.23 435
10823.22 426
10824.20 461
10825.18 475
10826.16 415
10827.15 412
10828.13 404
10829.11 427
10830.09 433
10831.08 410
10832.06 428
10833.04 414
10834.02 433
10835.01 417
10835.99 409
10836.97 385
10837.96 412
10838.94 447
10839.92 417
10840.90 431
10841.89 439
10842.87 421
10843.85 420
10844.84 479
10845.82 448
10846.80 438
10847.79 421
10848.77 413
10849.76 460
10850.74 460
10851.72 475
10852.71 472
10853.69 447
10854.67 459
10855.66 449
10856.64 461
10857.62 494
10858.61 452
10859.59 437
10860.58 435
10861.56 437
10862.55 437
10863.53 446
10864.51 389
10865.50 393
10866.48 427
10867.47 458
10868.45 415
10869.44 405
10870.42 443
10871.40 454
10872.39 454
10873.37 456
10874.36 458
10875.34 460
10876.33 451
10877.31 455
10878.30 471
10879.28 464
10880.27 491
10881.25 486
10882.24 492
10883.22 481
10884.21 470
10885.19 471
10886.18 497
10887.16 470
10888.15 483
10889.13 491
10890.12 476
10891.10 537
10892.09 501
10893.07 480
10894.06 507
10895.05 497
10896.03 519
10897.02 510
10898.00 505
10898.99 459
10899.97 459
10900.96 470
10901.95 509
10902.93 503
10903.92 493
10904.90 485
10905.89 453
10906.88 496
10907.86 516
10908.85 486
10909.84 520
10910.82 494
10911.81 444
10912.79 463
10913.78 484
10914.77 487
10915.75 496
10916.74 445
10917.73 431
10918.71 470
10919.70 473
10920.69 467
10921.67 471
10922.66 498
10923.65 483
10924.63 549
10925.62 488
10926.61 544
10927.60 516
10928.58 483
10929.57 457
10930.56 507
10931.54 506
10932.53 520
10933.52 494
10934.51 519
10935.49 529
10936.48 502
10937.47 546
10938.46 499
10939.44 491
10940.43 499
10941.42 490
10942.41 517
10943.39 512
10944.38 517
10945.37 513
10946.36 470
10947.35 538
10948.33 525
10949.32 537
10950.31 543
10951.30 500
10952.29 598
10953.28 606
10954.26 514
10955.25 585
10956.24 580
10957.23 590
10958.22 598
10959.21 562
10960.19 531
10961.18 518
10962.17 608
10963.16 537
10964.15 572
10965.14 587
10966.13 526
10967.11 470
10968.10 504
10969.09 495
10970.08 540
10971.07 535
10972.06 515
10973.05 558
10974.04 514
10975.03 489
10976.02 516
10977.01 545
10978.00 569
10978.98 543
10979.97 561
10980.96 559
10981.95 535
10982.94 484
10983.93 464
10984.92 555
10985.91 559
10986.90 546
10987.89 525
10988.88 525
10989.87 507
10990.86 488
10991.85 527
10992.84 547
10993.83 564
10994.82 580
10995.81 603
10996.80 595
10997.79 625
10998.78 641
10999.77 640
11000.76 667
11001.75 675
11002.74 642
11003.73 593
11004.72 571
11005.72 590
11006.71 569
11007.70 580
11008.69 524
11009.68 478
11010.67 517
11011.66 589
11012.65 489
11013.64 520
11014.63 522
11015.62 547
11016.61 512
11017.61 502
11018.60 528
11019.59 525
11020.58 543
11021.57 477
11022.56 499
11023.55 503
11024.55 493
11025.54 525
11026.53 458
11027.52 476
11028.51 509
11029.50 513
11030.49 485
11031.49 463
11032.48 524
11033.47 487
11034.46 505
11035.45 491
11036.45 457
11037.44 479
11038.43 486
11039.42 498
11040.41 495
11041.41 484
11042.40 448
11043.39 491
11044.38 470
11045.38 467
11046.37 512
11047.36 460
11048.35 464
11049.35 500
11050.34 485
11051.33 458
11052.32 434
11053.32 479
11054.31 475
11055.30 457
11056.30 423
11057.29 432
11058.28 437
11059.27 411
11060.27 434
11061.26 466
11062.25 451
11063.25 500
11064.24 460
11065.23 421
11066.23 406
11067.22 482
11068.21 507
11069.21 469
11070.20 473
11071.19 442
11072.19 444
11073.18 492
11074.17 435
11075.17 479
11076.16 478
11077.16 456
11078.15 462
11079.14 487
11080.14 481
11081.13 483
11082.13 459
11083.12 448
11084.11 446
11085.11 464
11086.10 451
11087.10 417
11088.09 418
11089.09 469
11090.08 510
11091.07 509
11092.07 443
11093.06 441
11094.06 444
11095.05 444
11096.05 481
11097.04 445
11098.04 489
11099.03 449
11100.03 437
11101.02 429
11102.02 456
11103.01 430
11104.01 436
11105.00 477
11106.00 465
11106.99 423
11107.99 477
11108.98 488
11109.98 444
11110.97 457
11111.97 454
11112.96 496
11113.96 464
11114.95 440
11115.95 452
11116.95 435
11117.94 475
11118.94 428
11119.93 441
11120.93 472
11121.92 516
11122.92 478
11123.92 496
11124.91 512
11125.91 526
11126.90 473
11127.90 514
11128.90 523
11129.89 480
11130.89 463
11131.89 468
11132.88 457
11133.88 481
11134.87 503
11135.87 468
11136.87 414
11137.86 483
11138.86 392
11139.86 413
11140.85 421
11141.85 466
11142.85 483
11143.84 536
11144.84 508
11145.84 463
11146.84 463
11147.83 497
11148.83 509
11149.83 474
11150.82 454
11151.82 474
11152.82 453
11153.82 509
11154.81 478
11155.81 404
11156.81 478
11157.80 447
11158.80 419
11159.80 423
11160.80 433
11161.79 488
11162.79 447
11163.79 420
11164.79 418
11165.79 464
11166.78 468
11167.78 492
11168.78 448
11169.78 536
11170.78 530
11171.77 412
11172.77 466
11173.77 442
11174.77 406
11175.77 450
11176.76 401
11177.76 406
11178.76 444
11179.76 395
11180.76 450
11181.76 477
11182.76 439
11183.75 432
11184.75 451
11185.75 457
11186.75 409
11187.75 426
11188.75 423
11189.75 433
11190.75 433
11191.74 447
11192.74 440
11193.74 434
11194.74 446
11195.74 453
11196.74 431
11197.74 411
11198.74 469
11199.74 436
11200.74 466
11201.74 406
11202.74 376
11203.74 415
11204.74 444
11205.73 410
11206.73 368
11207.73 403
11208.73 477
11209.73 448
11210.73 422
11211.73 432
11212.73 405
11213.73 435
11214.73 446
11215.73 439
11216.73 408
11217.73 441
11218.73 438
11219.73 429
11220.73 455
11221.73 444
11222.73 446
11223.74 477
11224.74 470
11225.74 498
11226.74 412
11227.74 439
11228.74 451
11229.74 417
11230.74 413
11231.74 419
11232.74 409
11233.74 460
11234.74 458
11235.74 445
11236.74 473
11237.75 410
11238.75 434
11239.75 466
11240.75 447
11241.75 421
11242.75 454
11243.75 444
11244.75 501
11245.76 433
11246.76 454
11247.76 463
11248.76 488
11249.76 477
11250.76 446
11251.76 454
11252.77 421
11253.77 435
11254.77 458
11255.77 379
11256.77 393
11257.78 449
11258.78 462
11259.78 456
11260.78 456
11261.78 490
11262.79 435
11263.79 465
11264.79 477
11265.79 488
11266.79 494
11267.80 488
11268.80 476
11269.80 430
11270.80 418
11271.81 472
11272.81 488
11273.81 490
11274.81 422
11275.82 484
11276.82 510
11277.82 547
11278.83 553
11279.83 590
11280.83 553
11281.83 564
11282.84 504
11283.84 540
11284.84 504
11285.85 450
11286.85 475
11287.85 435
11288.86 488
11289.86 439
11290.86 439
11291.87 418
11292.87 427
11293.87 403
11294.88 398
11295.88 439
11296.89 498
11297.89 452
11298.89 485
11299.90 400
11300.90 440
11301.90 419
11302.91 456
11303.91 423
11304.92 419
11305.92 445
11306.92 472
11307.93 469
11308.93 448
11309.94 393
11310.94 441
11311.95 488
11312.95 486
11313.95 461
11314.96 519
11315.96 454
11316.97 422
11317.97 457
11318.98 451
11319.98 433
11320.99 440
11321.99 426
11323.00 415
11324.00 429
11325.01 389
11326.01 429
11327.02 439
11328.02 420
11329.03 412
11330.03 423
11331.04 397
11332.04 406
11333.05 364
11334.05 435
11335.06 444
11336.06 411
11337.07 474
11338.07 453
11339.08 462
11340.09 399
11341.09 422
11342.10 431
11343.10 443
11344.11 392
11345.11 428
11346.12 442
11347.13 418
11348.13 393
11349.14 415
11350.14 391
11351.15 411
11352.16 423
11353.16 448
11354.17 403
11355.17 409
11356.18 452
11357.19 465
11358.19 429
11359.20 420
11360.21 428
11361.21 452
11362.22 446
11363.23 406
11364.23 408
11365.24 411
11366.25 398
11367.25 414
11368.26 388
11369.27 393
11370.27 432
11371.28 385
11372.29 429
11373.29 432
11374.30 434
11375.31 391
11376.32 414
11377.32 422
11378.33 439
11379.34 462
11380.35 436
11381.35 428
11382.36 397
11383.37 409
11384.38 438
11385.38 469
11386.39 426
11387.40 412
11388.41 388
11389.41 425
11390.42 425
11391.43 419
11392.44 366
11393.45 388
11394.45 403
11395.46 409
11396.47 401
11397.48 380
11398.49 403
11399.49 403
11400.50 421
11401.51 410
11402.52 426
11403.53 397
11404.54 404
11405.54 436
11406.55 393
11407.56 360
11408.57 365
11409.58 368
11410.59 413
11411.60 404
11412.61 396
11413.61 386
11414.62 389
11415.63 431
11416.64 386
11417.65 387
11418.66 428
11419.67 350
11420.68 398
11421.69 397
11422.70 415
11423.71 415
11424.71 422
11425.72 402
11426.73 386
11427.74 367
11428.75 432
11429.76 479
11430.77 463
11431.78 404
11432.79 486
11433.80 410
11434.81 374
11435.82 379
11436.83 366
11437.84 400
11438.85 393
11439.86 418
11440.87 394
11441.88 432
11442.89 447
11443.90 439
11444.91 419
11445.92 435
11446.93 420
11447.94 395
11448.95 428
11449.96 410
11450.97 416
11451.98 442
11452.99 431
11454.01 436
11455.02 444
11456.03 394
11457.04 398
11458.05 428
11459.06 437
11460.07 426
11461.08 394
11462.09 425
11463.10 475
11464.11 451
11465.13 469
11466.14 471
11467.15 459
11468.16 447
11469.17 429
11470.18 418
11471.19 490
11472.20 461
11473.22 440
11474.23 450
11475.24 465
11476.25 491
11477.26 425
11478.27 414
11479.29 493
11480.30 441
11481.31 427
11482.32 438
11483.33 419
11484.35 445
11485.36 424
11486.37 467
11487.38 462
11488.39 422
11489.41 450
11490.42 469
11491.43 413
11492.44 403
11493.46 486
11494.47 472
11495.48 462
11496.49 442
11497.51 430
11498.52 445
11499.53 502
11500.54 451
11501.56 469
11502.57 435
11503.58 484
11504.59 454
11505.61 441
11506.62 467
11507.63 497
11508.65 487
11509.66 493
11510.67 477
11511.69 464
11512.70 455
11513.71 442
11514.73 474
11515.74 497
11516.75 509
11517.77 509
11518.78 465
11519.79 493
11520.81 518
11521.82 518
11522.83 495
11523.85 500
11524.86 515
11525.88 487
11526.89 539
11527.90 496
11528.92 442
11529.93 477
11530.95 483
11531.96 454
11532.97 475
11533.99 458
11535.00 465
11536.02 472
11537.03 457
11538.05 464
11539.06 448
11540.07 469
11541.09 506
11542.10 521
11543.12 482
11544.13 472
11545.15 485
11546.16 499
11547.18 507
11548.19 541
11549.21 562
11550.22 514
11551.24 515
11552.25 546
11553.27 499
11554.28 563
11555.30 550
11556.31 508
11557.33 542
11558.34 604
11559.36 559
11560.37 585
11561.39 567
11562.40 545
11563.42 536
11564.43 543
11565.45 550
11566.47 537
11567.48 595
11568.50 585
11569.51 574
11570.53 604
11571.54 597
11572.56 579
11573.58 565
11574.59 579
11575.61 593
11576.62 611
11577.64 578
11578.66 621
11579.67 646
11580.69 629
11581.70 654
11582.72 715
11583.74 675
11584.75 717
11585.77 716
11586.79 675
11587.80 749
11588.82 764
11589.84 763
11590.85 759
11591.87 732
11592.89 720
11593.90 798
11594.92 760
11595.94 792
11596.95 838
11597.97 837
11598.99 899
11600.01 980
11601.02 994
11602.04 972
11603.06 1144
11604.07 1160
11605.09 1084
11606.11 940
11607.13 1094
11608.14 1098
11609.16 996
11610.18 951
11611.20 914
11612.21 877
11613.23 814
11614.25 910
11615.27 851
11616.29 897
11617.30 825
11618.32 815
11619.34 851
11620.36 895
11621.38 862
11622.39 853
11623.41 897
11624.43 888
11625.45 945
11626.47 952
11627.48 984
11628.50 1045
11629.52 1123
11630.54 1167
11631.56 1255
11632.58 1342
11633.59 1390
11634.61 1468
11635.63 1413
11636.65 1401
11637.67 1327
11638.69 1216
11639.71 1133
11640.73 1108
11641.75 980
11642.76 906
11643.78 828
11644.80 778
11645.82 770
11646.84 728
11647.86 769
11648.88 713
11649.90 699
11650.92 736
11651.94 698
11652.96 695
11653.98 706
11655.00 630
11656.01 670
11657.03 641
11658.05 646
11659.07 675
11660.09 648
11661.11 649
11662.13 694
11663.15 622
11664.17 594
11665.19 600
11666.21 657
11667.23 676
11668.25 652
11669.27 664
11670.29 635
11671.31 620
11672.33 641
11673.35 646
11674.37 625
11675.39 654
11676.42 636
11677.44 632
11678.46 684
11679.48 639
11680.50 567
11681.52 588
11682.54 607
11683.56 584
11684.58 554
11685.60 647
11686.62 588
11687.64 587
11688.66 650
11689.69 596
11690.71 537
11691.73 551
11692.75 572
11693.77 593
11694.79 658
11695.81 609
11696.83 579
11697.85 581
11698.88 567
11699.90 564
11700.92 577
11701.94 567
11702.96 574
11703.98 606
11705.01 563
11706.03 588
11707.05 617
11708.07 611
11709.09 587
11710.12 623
11711.14 653
11712.16 600
11713.18 585
11714.20 605
11715.23 630
11716.25 554
11717.27 625
11718.29 588
11719.31 585
11720.34 656
11721.36 589
11722.38 538
11723.40 523
11724.43 552
11725.45 570
11726.47 590
11727.49 598
11728.52 532
11729.54 566
11730.56 548
11731.59 581
11732.61 598
11733.63 565
11734.65 572
11735.68 526
11736.70 560
11737.72 548
11738.75 552
11739.77 518
11740.79 543
11741.82 543
11742.84 550
11743.86 519
11744.89 612
11745.91 567
11746.93 529
11747.96 609
11748.98 508
11750.01 540
11751.03 514
11752.05 497
11753.08 500
11754.10 493
11755.12 514
11756.15 506
11757.17 485
11758.20 501
11759.22 502
11760.24 496
11761.27 462
11762.29 501
11763.32 520
11764.34 490
11765.37 467
11766.39 438
11767.41 466
11768.44 512
11769.46 483
11770.49 487
11771.51 514
11772.54 436
11773.56 473
11774.59 476
11775.61 454
11776.64 420
11777.66 453
11778.69 479
11779.71 514
11780.74 503
11781.76 488
11782.79 516
11783.81 468
11784.84 514
11785.86 478
11786.89 460
11787.91 521
11788.94 502
11789.96 494
11790.99 476
11792.01 454
11793.04 457
11794.07 451
11795.09 438
11796.12 465
11797.14 443
11798.17 443
11799.19 485
11800.22 475
11801.25 492
11802.27 435
11803.30 452
11804.32 450
11805.35 428
11806.38 411
11807.40 439
11808.43 429
11809.45 397
11810.48 441
11811.51 425
11812.53 445
11813.56 377
11814.59 403
11815.61 441
11816.64 445
11817.67 435
11818.69 448
11819.72 456
11820.75 438
11821.77 416
11822.80 409
11823.83 473
11824.85 433
11825.88 443
11826.91 430
11827.94 421
11828.96 424
11829.99 458
11831.02 385
11832.04 389
11833.07 381
11834.10 409
11835.13 419
11836.15 412
11837.18 399
11838.21 382
11839.24 405
11840.26 431
11841.29 400
11842.32 393
11843.35 394
11844.37 383
11845.40 379
11846.43 370
11847.46 374
11848.49 404
11849.51 404
11850.54 399
11851.57 377
11852.60 419
11853.63 399
11854.65 423
11855.68 423
11856.71 407
11857.74 407
11858.77 407
11859.80 429
11860.83 405
11861.85 411
11862.88 390
11863.91 422
11864.94 367
11865.97 371
11867.00 403
11868.03 454
11869.05 434
11870.08 401
11871.11 409
11872.14 454
11873.17 446
11874.20 416
11875.23 355
11876.26 393
11877.29 399
11878.32 417
11879.35 437
11880.38 410
11881.40 407
11882.43 393
11883.46 392
11884.49 404
11885.52 391
11886.55 382
11887.58 364
11888.61 470
11889.64 403
11890.67 374
11891.70 397
11892.73 386
11893.76 387
11894.79 411
11895.82 375
11896.85 399
11897.88 358
11898.91 354
11899.94 391
11900.97 418
11902.00 449
11903.03 418
11904.06 400
11905.09 435
11906.12 437
11907.15 411
11908.18 390
11909.22 414
11910.25 397
11911.28 374
11912.31 406
11913.34 386
11914.37 414
11915.40 422
11916.43 445
11917.46 404
11918.49 382
11919.52 411
11920.55 435
11921.59 425
11922.62 390
11923.65 397
11924.68 400
11925.71 361
11926.74 377
11927.77 412
11928.81 412
11929.84 456
11930.87 478
11931.90 435
11932.93 421
11933.96 476
11935.00 452
11936.03 410
11937.06 419
11938.09 417
11939.12 371
11940.15 336
11941.19 363
11942.22 402
11943.25 435
11944.28 427
11945.31 404
11946.35 409
11947.38 405
11948.41 409
11949.44 420
11950.48 412
11951.51 369
11952.54 360
11953.57 347
11954.61 385
11955.64 377
11956.67 390
11957.70 410
11958.74 361
11959.77 320
11960.80 336
11961.84 331
11962.87 366
11963.90 367
11964.93 409
11965.97 397
11967.00 377
11968.03 376
11969.07 354
11970.10 339
11971.13 345
11972.17 363
11973.20 400
11974.23 387
11975.27 340
11976.30 349
11977.33 303
11978.37 328
11979.40 363
11980.44 385
11981.47 379
11982.50 394
11983.54 380
11984.57 388
11985.60 359
11986.64 369
11987.67 418
11988.71 384
11989.74 351
11990.77 383
11991.81 404
11992.84 348
11993.88 384
11994.91 385
11995.95 384
11996.98 400
11998.02 420
11999.05 374
12000.08 360
12001.12 399
12002.15 384
12003.19 361
12004.22 403
12005.26 355
12006.29 351
12007.33 374
12008.36 327
12009.40 322
12010.43 347
12011.47 385
12012.50 424
12013.54 378
12014.57 376
12015.61 403
12016.64 403
12017.68 415
12018.71 399
12019.75 355
12020.78 388
12021.82 360
12022.86 359
12023.89 352
12024.93 376
12025.96 330
12027.00 332
12028.03 369
12029.07 377
12030.11 344
12031.14 366
12032.18 405
12033.21 401
12034.25 392
12035.29 363
12036.32 377
12037.36 351
12038.39 390
12039.43 364
12040.47 346
12041.50 408
12042.54 381
12043.58 362
12044.61 368
12045.65 381
12046.69 392
12047.72 353
12048.76 361
12049.80 376
12050.83 386
12051.87 388
12052.91 403
12053.94 392
12054.98 390
12056.02 421
12057.05 422
12058.09 394
12059.13 404
12060.16 396
12061.20 348
12062.24 355
12063.28 338
12064.31 360
12065.35 383
12066.39 368
12067.43 324
12068.46 379
12069.50 398
12070.54 347
12071.58 407
12072.61 373
12073.65 376
12074.69 375
12075.73 370
12076.76 358
12077.80 356
12078.84 369
12079.88 395
12080.92 345
12081.95 364
12082.99 387
12084.03 374
12085.07 388
12086.11 318
12087.15 368
12088.18 385
12089.22 400
12090.26 373
12091.30 363
12092.34 382
12093.38 385
12094.42 407
12095.45 353
12096.49 357
12097.53 354
12098.57 394
12099.61 437
12100.65 453
12101.69 428
12102.73 388
12103.76 420
12104.80 448
12105.84 394
12106.88 395
12107.92 413
12108.96 411
12110.00 383
12111.04 365
12112.08 389
12113.12 380
12114.16 338
12115.20 360
12116.24 396
12117.28 331
12118.32 363
12119.36 359
12120.40 364
12121.44 363
12122.47 342
12123.51 361
12124.55 333
12125.59 369
12126.63 385
12127.67 376
12128.71 388
12129.76 369
12130.80 361
12131.84 359
12132.88 364
12133.92 345
12134.96 354
12136.00 349
12137.04 344
12138.08 378
12139.12 375
12140.16 396
12141.20 361
12142.24 384
12143.28 356
12144.32 343
12145.36 342
12146.40 349
12147.44 361
12148.49 342
12149.53 357
12150.57 378
12151.61 367
12152.65 332
12153.69 334
12154.73 314
12155.77 344
12156.81 365
12157.86 374
12158.90 355
12159.94 346
12160.98 368
12162.02 350
12163.06 343
12164.10 356
12165.15 303
12166.19 328
12167.23 318
12168.27 296
12169.31 363
12170.36 341
12171.40 328
12172.44 365
12173.48 345
12174.52 318
12175.57 340
12176.61 312
12177.65 362
12178.69 372
12179.73 352
12180.78 375
12181.82 341
12182.86 335
12183.90 346
12184.95 345
12185.99 333
12187.03 334
12188.07 340
12189.12 371
12190.16 335
12191.20 344
12192.25 340
12193.29 341
12194.33 321
12195.37 347
12196.42 315
12197.46 343
12198.50 361
12199.55 344
12200.59 331
12201.63 342
12202.68 351
12203.72 356
12204.76 329
12205.81 332
12206.85 324
12207.89 336
12208.94 363
12209.98 323
12211.02 364
12212.07 333
12213.11 352
12214.16 343
12215.20 329
12216.24 322
12217.29 345
12218.33 328
12219.37 344
12220.42 392
12221.46 349
12222.51 366
12223.55 346
12224.60 305
12225.64 333
12226.68 325
12227.73 319
12228.77 346
12229.82 311
12230.86 343
12231.91 301
12232.95 307
12234.00 350
12235.04 329
12236.08 312
12237.13 305
12238.17 374
12239.22 323
12240.26 343
12241.31 332
12242.35 346
12243.40 373
12244.44 406
12245.49 389
12246.53 367
12247.58 374
12248.62 360
12249.67 390
12250.72 364
12251.76 368
12252.81 359
12253.85 344
12254.90 337
12255.94 314
12256.99 327
12258.03 327
12259.08 312
12260.13 323
12261.17 317
12262.22 340
12263.26 332
12264.31 311
12265.35 336
12266.40 303
12267.45 336
12268.49 332
12269.54 343
12270.59 324
12271.63 340
12272.68 348
12273.72 351
12274.77 332
12275.82 312
12276.86 313
12277.91 295
12278.96 312
12280.00 343
12281.05 324
12282.10 323
12283.14 368
12284.19 343
12285.24 342
12286.28 301
12287.33 276
12288.38 316
12289.42 299
12290.47 318
12291.52 298
12292.57 350
12293.61 351
12294.66 303
12295.71 273
12296.75 325
12297.80 310
12298.85 322
12299.90 290
12300.94 324
12301.99 277
12303.04 298
12304.09 347
12305.13 379
12306.18 290
12307.23 306
12308.28 326
12309.33 307
12310.37 301
12311.42 293
12312.47 271
12313.52 305
12314.57 309
12315.61 307
12316.66 313
12317.71 320
12318.76 337
12319.81 301
12320.85 254
12321.90 322
12322.95 320
12324.00 338
12325.05 377
12326.10 327
12327.15 348
12328.19 320
12329.24 295
12330.29 279
12331.34 319
12332.39 296
12333.44 306
12334.49 315
12335.54 293
12336.59 289
12337.63 286
12338.68 308
12339.73 348
12340.78 313
12341.83 319
12342.88 358
12343.93 357
12344.98 314
12346.03 286
12347.08 287
12348.13 331
12349.18 322
12350.23 266
12351.28 286
12352.33 347
12353.38 345
12354.43 362
12355.48 311
12356.52 282
12357.57 299
12358.62 357
12359.67 309
12360.72 298
12361.77 303
12362.82 312
12363.88 340
12364.93 292
12365.98 290
12367.03 355
12368.08 341
12369.13 297
12370.18 318
12371.23 298
12372.28 295
12373.33 272
12374.38 316
12375.43 336
12376.48 341
12377.53 320
12378.58 295
12379.63 314
12380.68 301
12381.73 319
12382.79 316
12383.84 292
12384.89 294
12385.94 334
12386.99 333
12388.04 311
12389.09 314
12390.14 351
12391.20 351
12392.25 323
12393.30 315
12394.35 298
12395.40 315
12396.45 352
12397.50 332
12398.56 337
12399.61 292
12400.66 298
12401.71 320
12402.76 309
12403.81 289
12404.87 305
12405.92 332
12406.97 321
12408.02 335
12409.07 279
12410.13 285
12411.18 349
12412.23 317
12413.28 328
12414.34 311
12415.39 329
12416.44 293
12417.49 274
12418.55 301
12419.60 320
12420.65 320
12421.70 338
12422.76 317
12423.81 338
12424.86 311
12425.91 296
12426.97 323
12428.02 334
12429.07 323
12430.13 304
12431.18 327
12432.23 301
12433.29 335
12434.34 310
12435.39 340
12436.44 336
12437.50 330
12438.55 304
12439.61 302
12440.66 315
12441.71 323
12442.77 272
12443.82 268
12444.87 332
12445.93 332
12446.98 317
12448.03 344
12449.09 336
12450.14 315
12451.20 290
12452.25 289
12453.30 304
12454.36 327
12455.41 285
12456.47 287
12457.52 315
12458.57 344
12459.63 305
12460.68 348
12461.74 296
12462.79 294
12463.85 330
12464.90 325
12465.95 340
12467.01 312
12468.06 320
12469.12 339
12470.17 298
12471.23 331
12472.28 325
12473.34 355
12474.39 330
12475.45 317
12476.50 359
12477.56 342
12478.61 348
12479.67 358
12480.72 385
12481.78 390
12482.83 363
12483.89 366
12484.94 385
12486.00 418
12487.05 403
12488.11 409
12489.17 412
12490.22 461
12491.28 453
12492.33 464
12493.39 493
12494.44 456
12495.50 506
12496.55 554
12497.61 494
12498.67 480
12499.72 488
12500.78 482
12501.83 443
12502.89 456
12503.95 406
12505.00 402
12506.06 378
12507.12 416
12508.17 381
12509.23 373
12510.28 349
12511.34 320
12512.40 298
12513.45 311
12514.51 314
12515.57 333
12516.62 342
12517.68 385
12518.74 351
12519.79 335
12520.85 344
12521.91 358
12522.96 351
12524.02 330
12525.08 324
12526.14 409
12527.19 386
12528.25 384
12529.31 348
12530.36 347
12531.42 342
12532.48 374
12533.54 361
12534.59 352
12535.65 363
12536.71 305
12537.77 322
12538.82 358
12539.88 347
12540.94 330
12542.00 350
12543.05 364
12544.11 331
12545.17 290
12546.23 349
12547.29 359
12548.34 326
12549.40 335
12550.46 363
12551.52 347
12552.58 364
12553.64 351
12554.69 323
12555.75 332
12556.81 385
12557.87 373
12558.93 358
12559.99 344
12561.04 329
12562.10 359
12563.16 333
12564.22 307
12565.28 323
12566.34 368
12567.40 419
12568.45 368
12569.51 405
12570.57 400
12571.63 410
12572.69 440
12573.75 410
12574.81 429
12575.87 454
12576.93 465
12577.99 478
12579.05 460
12580.11 427
12581.16 425
12582.22 387
12583.28 410
12584.34 359
12585.40 361
12586.46 421
12587.52 368
12588.58 338
12589.64 361
12590.70 361
12591.76 389
12592.82 336
12593.88 326
12594.94 327
12596.00 342
12597.06 344
12598.12 333
12599.18 360
12600.24 332
12601.30 315
12602.36 353
12603.42 368
12604.48 356
12605.54 331
12606.60 335
12607.66 348
12608.72 362
12609.79 374
12610.85 341
12611.91 335
12612.97 355
12614.03 312
12615.09 364
12616.15 345
12617.21 325
12618.27 351
12619.33 339
12620.39 289
12621.45 310
12622.52 355
12623.58 341
12624.64 342
12625.70 351
12626.76 321
12627.82 360
12628.88 336
12629.95 290
12631.01 286
12632.07 296
12633.13 322
12634.19 360
12635.25 316
12636.31 292
12637.38 322
12638.44 299
12639.50 341
12640.56 334
12641.62 313
12642.69 363
12643.75 343
12644.81 318
12645.87 297
12646.93 290
12648.00 348
12649.06 354
12650.12 345
12651.18 356
12652.25 337
12653.31 371
12654.37 417
12655.43 359
12656.50 359
12657.56 416
12658.62 379
12659.68 341
12660.75 327
12661.81 306
12662.87 314
12663.94 315
12665.00 314
12666.06 351
12667.12 292
12668.19 327
12669.25 313
12670.31 322
12671.38 328
12672.44 334
12673.50 356
12674.57 322
12675.63 242
12676.69 278
12677.76 302
12678.82 308
12679.88 306
12680.95 295
12682.01 301
12683.07 293
12684.14 323
12685.20 303
12686.27 314
12687.33 332
12688.39 356
12689.46 360
12690.52 309
12691.59 289
12692.65 350
12693.71 326
12694.78 314
12695.84 311
12696.91 275
12697.97 326
12699.04 310
12700.10 306
12701.16 321
12702.23 306
12703.29 300
12704.36 331
12705.42 270
12706.49 292
12707.55 313
12708.62 321
12709.68 321
12710.75 310
12711.81 306
12712.88 323
12713.94 316
12715.01 298
12716.07 292
12717.14 285
12718.20 289
12719.27 269
12720.33 266
12721.40 285
12722.46 311
12723.53 307
12724.59 311
12725.66 316
12726.72 304
12727.79 283
12728.86 311
12729.92 263
12730.99 339
12732.05 330
12733.12 345
12734.18 320
12735.25 302
12736.32 320
12737.38 313
12738.45 278
12739.51 279
12740.58 292
12741.65 282
12742.71 311
12743.78 276
12744.85 291
12745.91 301
12746.98 263
12748.04 267
12749.11 300
12750.18 314
12751.24 308
12752.31 268
12753.38 301
12754.44 279
12755.51 302
12756.58 268
12757.64 262
12758.71 303
12759.78 296
12760.85 291
12761.91 255
12762.98 278
12764.05 286
12765.11 271
12766.18 285
12767.25 302
12768.32 281
12769.38 280
12770.45 244
12771.52 274
12772.58 306
12773.65 280
12774.72 278
12775.79 273
12776.86 240
12777.92 262
12778.99 290
12780.06 275
12781.13 250
12782.19 275
12783.26 291
12784.33 266
12785.40 290
12786.47 268
12787.53 307
12788.60 326
12789.67 286
12790.74 296
12791.81 288
12792.87 281
12793.94 256
12795.01 301
12796.08 302
12797.15 311
12798.22 299
12799.29 261
12800.35 222
12801.42 230
12802.49 271
12803.56 246
12804.63 248
12805.70 241
12806.77 283
12807.84 267
12808.90 257
12809.97 235
12811.04 249
12812.11 275
12813.18 273
12814.25 246
12815.32 217
12816.39 264
12817.46 281
12818.53 261
12819.60 285
12820.67 276
12821.74 301
12822.81 272
12823.88 266
12824.94 239
12826.01 258
12827.08 279
12828.15 276
12829.22 261
12830.29 267
12831.36 257
12832.43 284
12833.50 272
12834.57 303
12835.64 269
12836.71 286
12837.78 253
12838.85 271
12839.92 228
12840.99 308
12842.07 267
12843.14 230
12844.21 223
12845.28 241
12846.35 247
12847.42 278
12848.49 299
12849.56 285
12850.63 257
12851.70 287
12852.77 266
12853.84 282
12854.91 248
12855.98 254
12857.06 255
12858.13 262
12859.20 273
12860.27 262
12861.34 252
12862.41 264
12863.48 267
12864.55 262
12865.62 257
12866.70 277
12867.77 251
12868.84 242
12869.91 256
12870.98 275
12872.05 286
12873.13 242
12874.20 231
12875.27 260
12876.34 250
12877.41 250
12878.48 216
12879.56 251
12880.63 262
12881.70 246
12882.77 247
12883.84 260
12884.92 260
12885.99 263
12887.06 270
12888.13 253
12889.21 252
12890.28 278
12891.35 229
12892.42 243
12893.50 249
12894.57 253
12895.64 250
12896.71 224
12897.79 229
12898.86 268
12899.93 283
12901.00 284
12902.08 266
12903.15 270
12904.22 261
12905.30 255
12906.37 273
12907.44 247
12908.52 227
12909.59 260
12910.66 289
12911.73 260
12912.81 267
12913.88 262
12914.96 260
12916.03 235
12917.10 245
12918.18 244
12919.25 240
12920.32 256
12921.40 235
12922.47 268
12923.54 237
12924.62 270
12925.69 231
12926.77 262
12927.84 250
12928.91 272
12929.99 279
12931.06 280
12932.14 243
12933.21 254
12934.28 237
12935.36 260
12936.43 248
12937.51 247
12938.58 239
12939.66 220
12940.73 218
12941.80 247
12942.88 213
12943.95 259
12945.03 227
12946.10 250
12947.18 292
12948.25 288
12949.33 231
12950.40 212
12951.48 238
12952.55 304
12953.63 248
12954.70 253
12955.78 241
12956.85 281
12957.93 243
12959.00 276
12960.08 252
12961.15 251
12962.23 262
12963.30 222
12964.38 260
12965.46 255
12966.53 272
12967.61 244
12968.68 262
12969.76 236
12970.83 226
12971.91 234
12972.99 247
12974.06 227
12975.14 227
12976.21 223
12977.29 229
12978.37 238
12979.44 256
12980.52 283
12981.59 274
12982.67 286
12983.75 248
12984.82 241
12985.90 248
12986.98 277
12988.05 257
12989.13 261
12990.20 257
12991.28 248
12992.36 243
12993.43 278
12994.51 260
12995.59 267
12996.67 261
12997.74 259
12998.82 238
12999.90 246
13000.97 272
13002.05 276
13003.13 260
13004.20 260
13005.28 259
13006.36 280
13007.44 242
13008.51 230
13009.59 279
13010.67 267
13011.75 253
13012.82 281
13013.90 248
13014.98 251
13016.06 262
13017.13 296
13018.21 269
13019.29 255
13020.37 265
13021.44 278
13022.52 284
13023.60 252
13024.68 291
13025.76 290
13026.83 272
13027.91 255
13028.99 231
13030.07 239
13031.15 266
13032.23 284
13033.30 280
13034.38 261
13035.46 243
13036.54 238
13037.62 242
13038.70 285
13039.77 272
13040.85 270
13041.93 280
13043.01 280
13044.09 258
13045.17 239
13046.25 227
13047.33 230
13048.40 250
13049.48 217
13050.56 266
13051.64 259
13052.72 256
13053.80 282
13054.88 244
13055.96 213
13057.04 256
13058.12 250
13059.20 250
13060.28 259
13061.36 232
13062.44 233
13063.51 235
13064.59 252
13065.67 322
13066.75 262
13067.83 258
13068.91 261
13069.99 246
13071.07 245
13072.15 225
13073.23 177
13074.31 227
13075.39 247
13076.47 262
13077.55 259
13078.63 220
13079.71 256
13080.79 286
13081.87 247
13082.96 227
13084.04 241
13085.12 219
13086.20 242
13087.28 232
13088.36 239
13089.44 276
13090.52 276
13091.60 243
13092.68 244
13093.76 268
13094.84 233
13095.92 266
13097.00 236
13098.09 257
13099.17 261
13100.25 276
13101.33 264
13102.41 235
13103.49 246
13104.57 227
13105.65 247
13106.74 255
13107.82 232
13108.90 245
13109.98 276
13111.06 224
13112.14 269
13113.22 264
13114.31 258
13115.39 265
13116.47 260
13117.55 257
13118.63 260
13119.72 290
13120.80 299
13121.88 277
13122.96 252
13124.04 246
13125.13 228
13126.21 228
13127.29 228
13128.37 236
13129.45 291
13130.54 255
13131.62 258
13132.70 225
13133.78 231
13134.87 231
13135.95 232
13137.03 245
13138.11 261
13139.20 240
13140.28 239
13141.36 249
13142.45 227
13143.53 234
13144.61 242
13145.69 239
13146.78 231
13147.86 228
13148.94 210
13150.03 226
13151.11 289
13152.19 296
13153.28 253
13154.36 225
13155.44 247
13156.53 225
13157.61 246
13158.69 260
13159.78 231
13160.86 241
13161.94 255
13163.03 259
13164.11 260
13165.20 288
13166.28 211
13167.36 200
13168.45 221
13169.53 231
13170.62 260
13171.70 248
13172.78 215
13173.87 208
13174.95 245
13176.04 250
13177.12 241
13178.21 250
13179.29 268
13180.37 253
13181.46 245
13182.54 276
13183.63 245
13184.71 288
13185.80 281
13186.88 265
13187.97 253
13189.05 283
13190.14 282
13191.22 256
13192.31 233
13193.39 205
13194.48 250
13195.56 247
13196.65 244
13197.73 237
13198.82 253
13199.90 259
13200.99 266
13202.07 248
13203.16 201
13204.24 237
13205.33 247
13206.41 270
13207.50 291
13208.58 219
13209.67 219
13210.76 235
13211.84 260
13212.93 243
13214.01 250
13215.10 236
13216.19 241
13217.27 274
13218.36 285
13219.44 265
13220.53 231
13221.62 232
13222.70 212
13223.79 232
13224.87 246
13225.96 217
13227.05 270
13228.13 269
13229.22 256
13230.31 240
13231.39 261
13232.48 294
13233.57 253
13234.65 247
13235.74 240
13236.83 217
13237.91 252
13239.00 237
13240.09 242
13241.17 242
13242.26 210
13243.35 258
13244.43 279
13245.52 241
13246.61 223
13247.70 264
13248.78 257
13249.87 272
13250.96 224
13252.05 217
13253.13 209
13254.22 248
13255.31 276
13256.39 223
13257.48 238
13258.57 267
13259.66 240
13260.75 234
13261.83 270
13262.92 287
13264.01 252
13265.10 247
13266.19 281
13267.27 239
13268.36 235
13269.45 231
13270.54 210
13271.63 253
13272.71 265
13273.80 262
13274.89 257
13275.98 252
13277.07 260
13278.16 240
13279.24 269
13280.33 259
13281.42 253
13282.51 256
13283.60 229
13284.69 260
13285.78 253
13286.86 269
13287.95 241
13289.04 235
13290.13 203
13291.22 236
13292.31 247
13293.40 242
13294.49 255
13295.58 262
13296.67 251
13297.76 224
13298.84 235
13299.93 229
13301.02 243
13302.11 267
13303.20 260
13304.29 211
13305.38 237
13306.47 233
13307.56 213
13308.65 258
13309.74 225
13310.83 272
13311.92 272
13313.01 222
13314.10 246
13315.19 213
13316.28 223
13317.37 230
13318.46 236
13319.55 222
13320.64 276
13321.73 246
13322.82 233
13323.91 236
13325.00 251
13326.09 244
13327.18 241
13328.27 230
13329.36 218
13330.45 240
13331.54 233
13332.64 276
13333.73 265
13334.82 260
13335.91 257
13337.00 241
13338.09 223
13339.18 274
13340.27 232
13341.36 264
13342.45 250
13343.54 249
13344.64 229
13345.73 262
13346.82 256
13347.91 241
13349.00 263
13350.09 264
13351.18 297
13352.28 261
13353.37 264
13354.46 277
13355.55 260
13356.64 253
13357.73 233
13358.83 240
13359.92 224
13361.01 203
13362.10 237
13363.19 265
13364.29 272
13365.38 235
13366.47 213
13367.56 243
13368.65 259
13369.75 231
13370.84 249
13371.93 267
13373.02 253
13374.12 262
13375.21 284
13376.30 206
13377.39 275
13378.49 244
13379.58 234
13380.67 227
13381.76 217
13382.86 235
13383.95 243
13385.04 221
13386.13 230
13387.23 241
13388.32 248
13389.41 230
13390.51 230
13391.60 212
13392.69 227
13393.79 227
13394.88 218
13395.97 236
13397.07 246
13398.16 214
13399.25 246
13400.35 249
13401.44 227
13402.53 250
13403.63 261
13404.72 229
13405.81 229
13406.91 244
13408.00 259
13409.10 254
13410.19 219
13411.28 241
13412.38 244
13413.47 221
13414.57 229
13415.66 240
13416.75 221
13417.85 255
13418.94 246
13420.04 243
13421.13 222
13422.22 241
13423.32 281
13424.41 236
13425.51 240
13426.60 245
13427.70 255
13428.79 234
13429.89 258
13430.98 265
13432.08 215
13433.17 226
13434.27 193
13435.36 241
13436.46 272
13437.55 242
13438.65 218
13439.74 230
13440.84 231
13441.93 232
13443.03 237
13444.12 237
13445.22 256
13446.31 271
13447.41 248
13448.50 269
13449.60 254
13450.69 247
13451.79 235
13452.89 230
13453.98 246
13455.08 227
13456.17 238
13457.27 213
13458.36 232
13459.46 216
13460.56 239
13461.65 231
13462.75 249
13463.84 236
13464.94 254
13466.04 248
13467.13 219
13468.23 239
13469.32 227
13470.42 223
13471.52 247
13472.61 228
13473.71 247
13474.81 245
13475.90 241
13477.00 258
13478.10 287
13479.19 261
13480.29 239
13481.39 263
13482.48 272
13483.58 267
13484.68 267
13485.77 258
13486.87 255
13487.97 258
13489.07 269
13490.16 258
13491.26 224
13492.36 250
13493.45 260
13494.55 248
13495.65 271
13496.75 251
13497.84 221
13498.94 227
13500.04 253
13501.14 234
13502.23 270
13503.33 281
13504.43 252
13505.53 256
13506.63 262
13507.72 214
13508.82 262
13509.92 272
13511.02 248
13512.12 263
13513.21 242
13514.31 258
13515.41 223
13516.51 245
13517.61 236
13518.70 234
13519.80 253
13520.90 224
13522.00 208
13523.10 217
13524.20 240
13525.30 233
13526.39 251
13527.49 256
13528.59 233
13529.69 261
13530.79 264
13531.89 241
13532.99 231
13534.09 248
13535.18 242
13536.28 256
13537.38 195
13538.48 239
13539.58 241
13540.68 236
13541.78 230
13542.88 199
13543.98 232
13545.08 237
13546.18 228
13547.28 241
13548.38 222
13549.48 245
13550.57 242
13551.67 232
13552.77 237
13553.87 215
13554.97 245
13556.07 256
13557.17 228
13558.27 240
13559.37 230
13560.47 223
13561.57 221
13562.67 237
13563.77 233
13564.87 211
13565.97 220
13567.07 245
13568.17 213
13569.28 233
13570.38 272
13571.48 199
13572.58 221
13573.68 247
13574.78 266
13575.88 262
13576.98 228
13578.08 231
13579.18 214
13580.28 220
13581.38 236
13582.48 225
13583.58 193
13584.69 247
13585.79 255
13586.89 224
13587.99 217
13589.09 222
13590.19 236
13591.29 212
13592.39 261
13593.49 233
13594.60 235
13595.70 224
13596.80 238
13597.90 226
13599.00 214
13600.10 222
13601.21 220
13602.31 235
13603.41 245
13604.51 263
13605.61 203
13606.71 226
13607.82 252
13608.92 248
13610.02 221
13611.12 232
13612.22 248
13613.33 200
13614.43 196
13615.53 248
13616.63 229
13617.74 238
13618.84 242
13619.94 211
13621.04 213
13622.15 231
13623.25 243
13624.35 241
13625.45 228
13626.56 231
13627.66 236
13628.76 220
13629.86 249
13630.97 228
13632.07 249
13633.17 239
13634.28 239
13635.38 209
13636.48 260
13637.59 198
13638.69 223
13639.79 221
13640.90 210
13642.00 218
13643.10 216
13644.21 227
13645.31 234
13646.41 279
13647.52 226
13648.62 217
13649.72 217
13650.83 212
13651.93 218
13653.03 221
13654.14 231
13655.24 222
13656.35 214
13657.45 228
13658.55 210
13659.66 196
13660.76 236
13661.87 252
13662.97 212
13664.07 225
13665.18 231
13666.28 240
13667.39 254
13668.49 214
13669.60 194
13670.70 221
13671.81 217
13672.91 246
13674.01 226
13675.12 196
13676.22 223
13677.33 228
13678.43 235
13679.54 201
13680.64 225
13681.75 219
13682.85 203
13683.96 220
13685.06 200
13686.17 213
13687.27 248
13688.38 257
13689.48 243
13690.59 235
13691.69 214
13692.80 224
13693.91 245
13695.01 228
13696.12 218
13697.22 236
13698.33 230
13699.43 221
13700.54 266
13701.64 265
13702.75 273
13703.86 233
13704.96 212
13706.07 253
13707.17 207
13708.28 197
13709.39 200
13710.49 249
13711.60 242
13712.70 231
13713.81 246
13714.92 278
13716.02 294
13717.13 240
13718.24 243
13719.34 251
13720.45 246
13721.56 215
13722.66 209
13723.77 220
13724.88 210
13725.98 260
13727.09 255
13728.20 272
13729.30 237
13730.41 261
13731.52 265
13732.62 269
13733.73 259
13734.84 229
13735.94 250
13737.05 224
13738.16 230
13739.27 248
13740.37 208
13741.48 224
13742.59 214
13743.70 250
13744.80 231
13745.91 219
13747.02 213
13748.13 225
13749.23 217
13750.34 248
13751.45 268
13752.56 229
13753.67 263
13754.77 276
13755.88 254
13756.99 277
13758.10 226
13759.21 237
13760.31 250
13761.42 234
13762.53 291
13763.64 275
13764.75 255
13765.85 260
13766.96 272
13768.07 280
13769.18 249
13770.29 246
13771.40 290
13772.51 269
13773.61 264
13774.72 252
13775.83 260
13776.94 277
13778.05 283
13779.16 261
13780.27 242
13781.38 260
13782.48 219
13783.59 235
13784.70 255
13785.81 286
13786.92 218
13788.03 236
13789.14 239
13790.25 267
13791.36 233
13792.47 246
13793.58 242
13794.69 226
13795.80 214
13796.91 229
13798.02 254
13799.13 254
13800.24 233
13801.35 225
13802.45 228
13803.56 232
13804.67 240
13805.78 246
13806.89 201
13808.00 235
13809.11 227
13810.22 239
13811.34 249
13812.45 235
13813.56 229
13814.67 238
13815.78 217
13816.89 232
13818.00 222
13819.11 188
13820.22 237
13821.33 213
13822.44 200
13823.55 216
13824.66 218
13825.77 201
13826.88 232
13827.99 218
13829.10 217
13830.22 189
13831.33 217
13832.44 221
13833.55 207
13834.66 213
13835.77 194
13836.88 228
13837.99 215
13839.10 232
13840.22 228
13841.33 214
13842.44 217
13843.55 226
13844.66 215
13845.77 216
13846.88 205
13848.00 207
13849.11 258
13850.22 232
13851.33 226
13852.44 205
13853.56 231
13854.67 218
13855.78 204
13856.89 246
13858.00 237
13859.12 249
13860.23 251
13861.34 262
13862.45 244
13863.56 211
13864.68 216
13865.79 230
13866.90 241
13868.01 229
13869.13 209
13870.24 231
13871.35 259
13872.46 240
13873.58 192
13874.69 237
13875.80 272
13876.91 243
13878.03 219
13879.14 224
13880.25 207
13881.37 246
13882.48 255
13883.59 258
13884.71 232
13885.82 215
13886.93 242
13888.05 225
13889.16 245
13890.27 222
13891.39 242
13892.50 244
13893.61 227
13894.73 278
13895.84 243
13896.95 211
13898.07 245
13899.18 213
13900.29 236
13901.41 233
13902.52 232
13903.64 252
13904.75 273
13905.86 206
13906.98 212
13908.09 224
13909.21 255
13910.32 214
13911.43 225
13912.55 220
13913.66 236
13914.78 216
13915.89 226
13917.01 236
13918.12 236
13919.24 210
13920.35 197
13921.46 208
13922.58 202
13923.69 190
13924.81 209
13925.92 201
13927.04 218
13928.15 215
13929.27 218
13930.38 234
13931.50 225
13932.61 220
13933.73 233
13934.84 217
13935.96 197
13937.07 182
13938.19 222
13939.30 203
13940.42 211
13941.54 224
13942.65 211
13943.77 212
13944.88 198
13946.00 212
13947.11 206
13948.23 193
13949.34 193
13950.46 189
13951.58 212
13952.69 210
13953.81 199
13954.92 199
13956.04 235
13957.16 234
13958.27 234
13959.39 214
13960.50 206
13961.62 221
13962.74 187
13963.85 208
13964.97 211
13966.09 162
13967.20 194
13968.32 227
13969.44 194
13970.55 192
13971.67 202
13972.79 214
13973.90 213
13975.02 197
13976.14 195
13977.25 193
13978.37 223
13979.49 239
13980.60 226
13981.72 197
13982.84 201
13983.95 228
13985.07 189
13986.19 202
13987.31 247
13988.42 219
13989.54 217
13990.66 252
13991.78 210
13992.89 209
13994.01 190
13995.13 213
13996.25 219
13997.36 215
13998.48 196
13999.60 216
14000.72 202
14001.83 206
14002.95 191
14004.07 166
14005.19 232
14006.31 220
14007.42 205
14008.54 187
14009.66 224
14010.78 245
14011.90 240
14013.02 223
14014.13 226
14015.25 224
14016.37 205
14017.49 194
14018.61 210
14019.73 217
14020.84 221
14021.96 227
14023.08 214
14024.20 237
14025.32 229
14026.44 190
14027.56 201
14028.68 204
14029.80 232
14030.91 200
14032.03 200
14033.15 186
14034.27 222
14035.39 246
14036.51 228
14037.63 225
14038.75 236
14039.87 237
14040.99 245
14042.11 240
14043.23 227
14044.35 212
14045.47 218
14046.58 220
14047.70 220
14048.82 207
14049.94 210
14051.06 200
14052.18 240
14053.30 219
14054.42 224
14055.54 216
14056.66 232
14057.78 232
14058.90 212
14060.02 254
14061.14 232
14062.26 239
14063.38 234
14064.51 189
14065.63 247
14066.75 211
14067.87 215
14068.99 221
14070.11 211
14071.23 214
14072.35 213
14073.47 260
14074.59 205
14075.71 224
14076.83 245
14077.95 238
14079.07 266
14080.19 232
14081.32 245
14082.44 194
14083.56 221
14084.68 239
14085.80 223
14086.92 191
14088.04 243
14089.16 230
14090.29 221
14091.41 233
14092.53 233
14093.65 252
14094.77 252
14095.89 239
14097.01 253
14098.14 237
14099.26 266
14100.38 251
14101.50 210
14102.62 250
14103.75 260
14104.87 287
14105.99 219
14107.11 209
14108.23 257
14109.36 204
14110.48 236
14111.60 244
14112.72 218
14113.84 199
14114.97 198
14116.09 211
14117.21 213
14118.33 205
14119.46 208
14120.58 189
14121.70 229
14122.82 213
14123.95 188
14125.07 210
14126.19 192
14127.32 248
14128.44 298
14129.56 254
14130.68 233
14131.81 182
14132.93 236
14134.05 222
14135.18 218
14136.30 227
14137.42 209
14138.55 186
14139.67 209
14140.79 212
14141.92 202
14143.04 240
14144.16 219
14145.29 217
14146.41 235
14147.54 243
14148.66 241
14149.78 194
14150.91 224
14152.03 233
14153.15 204
14154.28 204
14155.40 217
14156.53 199
14157.65 197
14158.77 189
14159.90 189
14161.02 186
14162.15 207
14163.27 223
14164.40 217
14165.52 223
14166.64 223
14167.77 191
14168.89 260
14170.02 229
14171.14 248
14172.27 232
14173.39 192
14174.52 188
14175.64 251
14176.77 240
14177.89 181
14179.02 215
14180.14 228
14181.27 189
14182.39 236
14183.52 224
14184.64 244
14185.77 218
14186.89 212
14188.02 211
14189.14 195
14190.27 218
14191.39 224
14192.52 225
14193.64 216
14194.77 203
14195.90 219
14197.02 201
14198.15 213
14199.27 206
14200.40 196
14201.52 241
14202.65 191
14203.78 187
14204.90 199
14206.03 218
14207.15 239
14208.28 209
14209.41 193
14210.53 224
14211.66 218
14212.78 241
14213.91 198
14215.04 192
14216.16 204
14217.29 216
14218.42 243
14219.54 215
14220.67 200
14221.80 217
14222.92 254
14224.05 213
14225.18 227
14226.30 189
14227.43 214
14228.56 245
14229.68 221
14230.81 205
14231.94 188
14233.06 223
14234.19 224
14235.32 191
14236.45 217
14237.57 208
14238.70 171
14239.83 210
14240.96 201
14242.08 211
14243.21 223
14244.34 211
14245.47 169
14246.59 189
14247.72 217
14248.85 225
14249.98 238
14251.10 244
14252.23 207
14253.36 195
14254.49 255
14255.62 223
14256.74 219
14257.87 189
14259.00 208
14260.13 188
14261.26 188
14262.38 169
14263.51 200
14264.64 200
14265.77 185
14266.90 185
14268.03 221
14269.15 206
14270.28 232
14271.41 211
14272.54 226
14273.67 204
14274.80 202
14275.93 208
14277.06 235
14278.18 201
14279.31 208
14280.44 215
14281.57 209
14282.70 208
14283.83 200
14284.96 188
14286.09 185
14287.22 207
14288.35 220
14289.48 205
14290.60 195
14291.73 180
14292.86 180
14293.99 186
14295.12 224
14296.25 234
14297.38 223
14298.51 211
14299.64 236
14300.77 214
14301.90 214
14303.03 200
14304.16 201
14305.29 242
14306.42 216
14307.55 209
14308.68 203
14309.81 187
14310.94 198
14312.07 200
14313.20 195
14314.33 180
14315.46 204
14316.59 168
14317.72 214
14318.85 212
14319.98 199
14321.11 173
14322.24 177
14323.38 197
14324.51 191
14325.64 226
14326.77 248
14327.90 242
14329.03 218
14330.16 198
14331.29 192
14332.42 166
14333.55 194
14334.68 188
14335.82 196
14336.95 176
14338.08 171
14339.21 187
14340.34 176
14341.47 182
14342.60 182
14343.73 172
14344.87 216
14346.00 199
14347.13 182
14348.26 179
14349.39 191
14350.52 181
14351.66 158
14352.79 204
14353.92 202
14355.05 162
14356.18 207
14357.32 171
14358.45 168
14359.58 197
14360.71 192
14361.84 202
14362.98 189
14364.11 153
14365.24 209
14366.37 201
14367.51 200
14368.64 223
14369.77 180
14370.90 199
14372.04 200
14373.17 192
14374.30 183
14375.43 212
14376.57 220
14377.70 210
14378.83 209
14379.97 220
14381.10 239
14382.23 210
14383.36 177
14384.50 220
14385.63 176
14386.76 210
14387.90 200
14389.03 183
14390.16 187
14391.30 207
14392.43 202
14393.56 188
14394.70 166
14395.83 198
14396.96 173
14398.10 232
14399.23 190
14400.37 210
14401.50 202
14402.63 203
14403.77 187
14404.90 186
14406.03 175
14407.17 174
14408.30 192
14409.44 208
14410.57 190
14411.70 184
14412.84 181
14413.97 191
14415.11 192
14416.24 184
14417.38 179
14418.51 188
14419.64 197
14420.78 177
14421.91 186
14423.05 177
14424.18 188
14425.32 189
14426.45 203
14427.59 182
14428.72 184
14429.86 188
14430.99 188
14432.13 236
14433.26 197
14434.40 185
14435.53 197
14436.67 197
14437.80 194
14438.94 178
14440.07 211
14441.21 192
14442.34 182
14443.48 212
14444.61 219
14445.75 175
14446.89 197
14448.02 194
14449.16 203
14450.29 211
14451.43 217
14452.56 206
14453.70 187
14454.84 210
14455.97 206
14457.11 204
14458.24 187
14459.38 205
14460.52 220
14461.65 201
14462.79 184
14463.92 192
14465.06 218
14466.20 223
14467.33 214
14468.47 220
14469.61 197
14470.74 200
14471.88 223
14473.02 225
14474.15 208
14475.29 259
14476.43 268
14477.56 237
14478.70 224
14479.84 190
14480.97 205
14482.11 230
14483.25 266
14484.38 236
14485.52 198
14486.66 191
14487.79 219
14488.93 217
14490.07 209
14491.21 185
14492.34 181
14493.48 210
14494.62 211
14495.76 220
14496.89 220
14498.03 189
14499.17 185
14500.31 216
14501.44 204
14502.58 211
14503.72 196
14504.86 188
14506.00 194
14507.13 189
14508.27 210
14509.41 197
14510.55 183
14511.69 199
14512.82 197
14513.96 187
14515.10 159
14516.24 180
14517.38 152
14518.51 202
14519.65 225
14520.79 186
14521.93 167
14523.07 179
14524.21 206
14525.35 176
14526.48 207
14527.62 209
14528.76 177
14529.90 175
14531.04 203
14532.18 191
14533.32 207
14534.46 220
14535.60 193
14536.73 186
14537.87 182
14539.01 188
14540.15 210
14541.29 204
14542.43 197
14543.57 206
14544.71 222
14545.85 218
14546.99 194
14548.13 215
14549.27 194
14550.41 200
14551.55 211
14552.69 183
14553.83 197
14554.97 219
14556.11 217
14557.25 245
14558.39 199
14559.53 208
14560.67 199
14561.81 187
14562.95 207
14564.09 187
14565.23 203
14566.37 233
14567.51 204
14568.65 183
14569.79 193
14570.93 200
14572.07 185
14573.21 161
14574.35 186
14575.49 208
14576.63 222
14577.77 172
14578.91 182
14580.05 187
14581.19 179
14582.33 209
14583.48 204
14584.62 206
14585.76 198
14586.90 228
14588.04 206
14589.18 191
14590.32 193
14591.46 248
14592.60 235
14593.75 218
14594.89 192
14596.03 209
14597.17 206
14598.31 213
14599.45 234
14600.59 216
14601.74 187
14602.88 206
14604.02 234
14605.16 235
14606.30 227
14607.44 193
14608.59 220
14609.73 212
14610.87 199
14612.01 196
14613.15 220
14614.30 243
14615.44 235
14616.58 201
14617.72 233
14618.87 225
14620.01 206
14621.15 212
14622.29 201
14623.44 216
14624.58 229
14625.72 237
14626.86 198
14628.01 209
14629.15 226
14630.29 221
14631.43 212
14632.58 281
14633.72 228
14634.86 245
14636.01 242
14637.15 226
14638.29 231
14639.44 235
14640.58 224
14641.72 209
14642.86 223
14644.01 223
14645.15 213
14646.29 216
14647.44 190
14648.58 219
14649.73 202
14650.87 186
14652.01 199
14653.16 203
14654.30 192
14655.44 198
14656.59 206
14657.73 199
14658.87 199
14660.02 225
14661.16 210
14662.31 215
14663.45 186
14664.59 204
14665.74 185
14666.88 176
14668.03 192
14669.17 180
14670.32 180
14671.46 203
14672.60 224
14673.75 182
14674.89 206
14676.04 184
14677.18 199
14678.33 185
14679.47 206
14680.62 176
14681.76 178
14682.91 168
14684.05 196
14685.20 216
14686.34 181
14687.49 182
14688.63 173
14689.78 189
14690.92 203
14692.07 186
14693.21 179
14694.36 202
14695.50 186
14696.65 197
14697.79 227
14698.94 157
14700.08 178
14701.23 169
14702.38 185
14703.52 198
14704.67 178
14705.81 164
14706.96 217
14708.10 185
14709.25 215
14710.40 219
14711.54 212
14712.69 199
14713.83 191
14714.98 184
14716.13 167
14717.27 160
14718.42 172
14719.56 170
14720.71 178
14721.86 204
14723.00 206
14724.15 201
14725.30 222
14726.44 170
14727.59 182
14728.74 170
14729.88 201
14731.03 192
14732.18 181
14733.32 175
14734.47 181
14735.62 206
14736.76 173
14737.91 189
14739.06 186
14740.20 204
14741.35 178
14742.50 201
14743.65 224
14744.79 220
14745.94 203
14747.09 189
14748.23 218
14749.38 209
14750.53 205
14751.68 182
14752.82 202
14753.97 209
14755.12 179
14756.27 187
14757.42 217
14758.56 201
14759.71 181
14760.86 198
14762.01 215
14763.15 211
14764.30 211
14765.45 201
14766.60 209
14767.75 183
14768.90 189
14770.04 190
14771.19 198
14772.34 183
14773.49 192
14774.64 203
14775.79 183
14776.93 198
14778.08 211
14779.23 193
14780.38 222
14781.53 178
14782.68 215
14783.83 213
14784.97 214
14786.12 211
14787.27 184
14788.42 206
14789.57 192
14790.72 174
14791.87 204
14793.02 216
14794.17 224
14795.32 185
14796.46 196
14797.61 201
14798.76 202
14799.91 213
14801.06 186
14802.21 171
14803.36 196
14804.51 200
14805.66 183
14806.81 187
14807.96 174
14809.11 175
14810.26 164
14811.41 186
14812.56 207
14813.71 176
14814.86 194
14816.01 191
14817.16 178
14818.31 179
14819.46 192
14820.61 184
14821.76 191
14822.91 182
14824.06 164
14825.21 170
14826.36 173
14827.51 182
14828.66 190
14829.81 164
14830.96 173
14832.11 179
14833.26 159
14834.42 151
14835.57 173
14836.72 195
14837.87 191
14839.02 201
14840.17 195
14841.32 171
14842.47 174
14843.62 153
14844.77 183
14845.92 155
14847.08 153
14848.23 156
14849.38 176
14850.53 149
14851.68 141
14852.83 192
14853.98 191
14855.14 177
14856.29 155
14857.44 157
14858.59 178
14859.74 198
14860.89 171
14862.05 189
14863.20 171
14864.35 156
14865.50 173
14866.65 203
14867.81 172
14868.96 172
14870.11 165
14871.26 243
14872.41 178
14873.57 176
14874.72 172
14875.87 187
14877.02 203
14878.18 175
14879.33 179
14880.48 169
14881.63 170
14882.79 146
14883.94 190
14885.09 166
14886.24 166
14887.40 180
14888.55 143
14889.70 186
14890.86 184
14892.01 180
14893.16 155
14894.31 156
14895.47 158
14896.62 164
14897.77 177
14898.93 150
14900.08 155
14901.23 161
14902.39 172
14903.54 203
14904.69 185
14905.85 170
14907.00 146
14908.16 167
14909.31 168
14910.46 171
14911.62 168
14912.77 183
14913.92 156
14915.08 163
14916.23 173
14917.39 150
14918.54 184
14919.69 173
14920.85 164
14922.00 148
14923.16 167
14924.31 194
14925.46 171
14926.62 143
14927.77 186
14928.93 196
14930.08 176
14931.24 166
14932.39 157
14933.55 181
14934.70 135
14935.85 134
14937.01 157
14938.16 157
14939.32 135
14940.47 161
14941.63 152
14942.78 142
14943.94 146
14945.09 144
14946.25 182
14947.40 182
14948.56 187
14949.71 145
14950.87 159
14952.03 148
14953.18 141
14954.34 157
14955.49 165
14956.65 159
14957.80 163
14958.96 156
14960.11 170
14961.27 162
14962.42 137
14963.58 142
14964.74 139
14965.89 156
14967.05 159
14968.20 166
14969.36 173
14970.52 166
14971.67 178
14972.83 167
14973.98 149
14975.14 143
14976.30 155
14977.45 143
14978.61 170
14979.77 173
14980.92 179
14982.08 143
14983.24 140
14984.39 150
14985.55 145
14986.70 162
14987.86 161
14989.02 149
14990.18 155
14991.33 151
14992.49 181
14993.65 139
14994.80 146
14995.96 158
14997.12 149
14998.27 177
14999.43 136
15000.59 172
15001.75 165
15002.90 164
15004.06 197
15005.22 142
15006.37 143
15007.53 162
15008.69 136
15009.85 134
15011.00 155
15012.16 127
15013.32 148
15014.48 147
15015.64 162
15016.79 149
15017.95 165
15019.11 176
15020.27 148
15021.43 179
15022.58 157
15023.74 171
15024.90 144
15026.06 146
15027.22 145
15028.37 156
15029.53 164
15030.69 176
15031.85 149
15033.01 197
15034.17 165
15035.32 148
15036.48 160
15037.64 141
15038.80 149
15039.96 173
15041.12 160
15042.28 143
15043.44 155
15044.59 146
15045.75 138
15046.91 118
15048.07 146
15049.23 156
15050.39 131
15051.55 150
15052.71 123
15053.87 115
15055.03 154
15056.19 152
15057.35 163
15058.50 144
15059.66 172
15060.82 147
15061.98 156
15063.14 162
15064.30 144
15065.46 135
15066.62 151
15067.78 150
15068.94 154
15070.10 147
15071.26 159
15072.42 173
15073.58 174
15074.74 171
15075.90 121
15077.06 137
15078.22 125
15079.38 140
15080.54 130
15081.70 143
15082.86 153
15084.02 144
15085.18 160
15086.34 156
15087.50 151
15088.67 132
15089.83 166
15090.99 159
15092.15 150
15093.31 154
15094.47 152
15095.63 177
15096.79 166
15097.95 145
15099.11 136
15100.27 128
15101.43 144
15102.60 146
15103.76 140
15104.92 152
15106.08 150
15107.24 160
15108.40 144
15109.56 123
15110.72 120
15111.89 136
15113.05 140
15114.21 139
15115.37 153
15116.53 145
15117.69 158
15118.86 132
15120.02 128
15121.18 138
15122.34 132
15123.50 135
15124.67 152
15125.83 123
15126.99 134
15128.15 148
15129.31 141
15130.48 133
15131.64 133
15132.80 153
15133.96 152
15135.13 162
15136.29 129
15137.45 165
15138.61 167
15139.78 127
15140.94 146
15142.10 146
15143.26 157
15144.43 127
15145.59 130
15146.75 136
15147.91 124
15149.08 126
15150.24 151
15151.40 130
15152.57 119
15153.73 130
15154.89 130
15156.06 111
15157.22 129
15158.38 142
15159.55 173
15160.71 144
15161.87 141
15163.04 129
15164.20 155
15165.36 165
15166.53 134
15167.69 143
15168.85 129
15170.02 124
15171.18 128
15172.35 120
15173.51 135
15174.67 129
15175.84 177
15177.00 162
15178.17 143
15179.33 146
15180.49 149
15181.66 156
15182.82 144
15183.99 150
15185.15 154
15186.31 123
15187.48 174
15188.64 151
15189.81 150
15190.97 158
15192.14 150
15193.30 176
15194.47 132
15195.63 160
15196.80 152
15197.96 157
15199.13 147
15200.29 133
15201.46 138
15202.62 132
15203.79 141
15204.95 147
15206.12 134
15207.28 139
15208.45 157
15209.61 169
15210.78 139
15211.94 164
15213.11 138
15214.27 123
15215.44 137
15216.60 135
15217.77 145
15218.93 149
15220.10 130
15221.27 160
15222.43 148
15223.60 141
15224.76 155
15225.93 153
15227.10 139
15228.26 120
15229.43 144
15230.59 122
15231.76 166
15232.93 147
15234.09 174
15235.26 138
15236.42 136
15237.59 150
15238.76 146
15239.92 136
15241.09 139
15242.26 140
15243.42 150
15244.59 165
15245.76 146
15246.92 137
15248.09 152
15249.26 142
15250.42 137
15251.59 164
15252.76 151
15253.92 164
15255.09 149
15256.26 138
15257.43 134
15258.59 149
15259.76 133
15260.93 133
15262.09 128
15263.26 137
15264.43 136
15265.60 129
15266.76 139
15267.93 116
15269.10 163
15270.27 128
15271.43 153
15272.60 127
15273.77 158
15274.94 140
15276.10 144
15277.27 159
15278.44 124
15279.61 125
15280.78 131
15281.94 131
15283.11 140
15284.28 141
15285.45 151
15286.62 153
15287.79 141
15288.95 139
15290.12 149
15291.29 152
15292.46 145
15293.63 142
15294.80 153
15295.96 136
15297.13 116
15298.30 134
15299.47 128
15300.64 131
15301.81 148
15302.98 149
15304.15 143
15305.31 135
15306.48 140
15307.65 141
15308.82 146
15309.99 148
15311.16 156
15312.33 160
15313.50 132
15314.67 114
15315.84 123
15317.01 118
15318.18 129
15319.34 165
15320.51 117
15321.68 122
15322.85 140
15324.02 148
15325.19 134
15326.36 125
15327.53 137
15328.70 146
15329.87 128
15331.04 124
15332.21 119
15333.38 131
15334.55 118
15335.72 147
15336.89 170
15338.06 143
15339.23 144
15340.40 116
15341.57 101
15342.74 127
15343.91 136
15345.08 138
15346.26 142
15347.43 155
15348.60 145
15349.77 139
15350.94 133
15352.11 151
15353.28 148
15354.45 137
15355.62 144
15356.79 151
15357.96 129
15359.13 132
15360.30 118
15361.48 147
15362.65 102
15363.82 120
15364.99 146
15366.16 133
15367.33 149
15368.50 150
15369.67 127
15370.85 139
15372.02 163
15373.19 119
15374.36 134
15375.53 162
15376.70 147
15377.88 150
15379.05 136
15380.22 161
15381.39 121
15382.56 125
15383.73 121
15384.91 157
15386.08 162
15387.25 138
15388.42 150
15389.59 155
15390.77 147
15391.94 151
15393.11 129
15394.28 145
15395.46 166
15396.63 130
15397.80 156
15398.97 137
15400.15 160
15401.32 157
15402.49 139
15403.66 139
15404.84 139
15406.01 135
15407.18 141
15408.36 139
15409.53 123
15410.70 150
15411.87 134
15413.05 141
15414.22 115
15415.39 122
15416.57 95
15417.74 128
15418.91 147
15420.09 119
15421.26 139
15422.43 117
15423.61 146
15424.78 143
15425.95 127
15427.13 139
15428.30 124
15429.47 161
15430.65 123
15431.82 122
15433.00 111
15434.17 141
15435.34 118
15436.52 117
15437.69 115
15438.87 135
15440.04 145
15441.21 139
15442.39 130
15443.56 128
15444.74 112
15445.91 117
15447.09 150
15448.26 157
15449.43 127
15450.61 140
15451.78 162
15452.96 134
15454.13 130
15455.31 132
15456.48 120
15457.66 134
15458.83 134
15460.01 142
15461.18 133
15462.36 152
15463.53 137
15464.71 176
15465.88 148
15467.06 144
15468.23 154
15469.41 118
15470.58 106
15471.76 115
15472.93 126
15474.11 132
15475.28 136
15476.46 126
15477.63 127
15478.81 138
15479.99 142
15481.16 138
15482.34 152
15483.51 123
15484.69 147
15485.86 135
15487.04 128
15488.22 129
15489.39 134
15490.57 141
15491.74 127
15492.92 140
15494.10 158
15495.27 152
15496.45 120
15497.62 135
15498.80 153
15499.98 146
15501.15 144
15502.33 155
15503.51 137
15504.68 148
15505.86 136
15507.04 142
15508.21 130
15509.39 128
15510.57 120
15511.74 137
15512.92 147
15514.10 140
15515.27 140
15516.45 150
15517.63 135
15518.81 151
15519.98 130
15521.16 120
15522.34 124
15523.51 143
15524.69 145
15525.87 143
15527.05 138
15528.22 135
15529.40 193
15530.58 133
15531.76 151
15532.93 126
15534.11 138
15535.29 146
15536.47 127
15537.64 140
15538.82 135
15540.00 142
15541.18 119
15542.36 106
15543.53 129
15544.71 171
15545.89 165
15547.07 151
15548.25 133
15549.43 113
15550.60 135
15551.78 145
15552.96 140
15554.14 138
15555.32 145
15556.50 119
15557.67 121
15558.85 131
15560.03 127
15561.21 111
15562.39 144
15563.57 106
15564.75 135
15565.93 138
15567.10 160
15568.28 139
15569.46 125
15570.64 120
15571.82 130
15573.00 129
15574.18 115
15575.36 137
15576.54 135
15577.72 134
15578.90 149
15580.08 117
15581.26 128
15582.43 158
15583.61 170
15584.79 131
15585.97 150
15587.15 141
15588.33 144
15589.51 154
15590.69 153
15591.87 116
15593.05 145
15594.23 145
15595.41 138
15596.59 138
15597.77 122
15598.95 115
15600.13 128
15601.31 137
15602.49 123
15603.67 143
15604.85 130
15606.03 147
15607.21 139
15608.40 158
15609.58 132
15610.76 154
15611.94 138
15613.12 136
15614.30 123
15615.48 136
15616.66 128
15617.84 148
15619.02 160
15620.20 155
15621.38 140
15622.56 136
15623.75 130
15624.93 122
15626.11 128
15627.29 137
15628.47 135
15629.65 153
15630.83 161
15632.01 143
15633.20 123
15634.38 138
15635.56 139
15636.74 149
15637.92 138
15639.10 127
15640.29 158
15641.47 134
15642.65 136
15643.83 118
15645.01 154
15646.19 158
15647.38 120
15648.56 156
15649.74 152
15650.92 170
15652.10 146
15653.29 139
15654.47 147
15655.65 161
15656.83 161
15658.02 142
15659.20 141
15660.38 157
15661.56 164
15662.75 146
15663.93 146
15665.11 174
15666.29 158
15667.48 104
15668.66 120
15669.84 164
15671.03 160
15672.21 182
15673.39 152
15674.57 159
15675.76 131
15676.94 156
15678.12 194
15679.31 171
15680.49 170
15681.67 159
15682.86 183
15684.04 164
15685.22 161
15686.41 140
15687.59 138
15688.77 164
15689.96 163
15691.14 145
15692.32 159
15693.51 134
15694.69 141
15695.88 138
15697.06 148
15698.24 155
15699.43 170
15700.61 177
15701.80 172
15702.98 146
15704.16 159
15705.35 151
15706.53 145
15707.72 148
15708.90 184
15710.09 173
15711.27 173
15712.45 199
15713.64 170
15714.82 166
15716.01 185
15717.19 169
15718.38 167
15719.56 194
15720.75 187
15721.93 166
15723.12 166
15724.30 168
15725.49 180
15726.67 152
15727.86 160
15729.04 155
15730.23 173
15731.41 154
15732.60 140
15733.78 150
15734.97 158
15736.15 180
15737.34 133
15738.52 133
15739.71 149
15740.89 149
15742.08 153
15743.27 159
15744.45 151
15745.64 113
15746.82 153
15748.01 157
15749.19 175
15750.38 183
15751.57 152
15752.75 137
15753.94 141
15755.12 133
15756.31 141
15757.50 174
15758.68 169
15759.87 146
15761.05 170
15762.24 150
15763.43 184
15764.61 169
15765.80 140
15766.99 150
15768.17 133
15769.36 154
15770.55 135
15771.73 134
15772.92 149
15774.11 157
15775.29 181
15776.48 151
15777.67 137
15778.85 136
15780.04 144
15781.23 173
15782.42 133
15783.60 122
15784.79 144
15785.98 142
15787.16 165
15788.35 150
15789.54 110
15790.73 140
15791.91 140
15793.10 154
15794.29 136
15795.48 125
15796.66 138
15797.85 186
15799.04 142
15800.23 129
15801.41 169
15802.60 172
15803.79 124
15804.98 143
15806.17 170
15807.35 144
15808.54 146
15809.73 146
15810.92 150
15812.11 127
15813.30 110
15814.48 128
15815.67 130
15816.86 118
15818.05 132
15819.24 148
15820.43 142
15821.61 133
15822.80 111
15823.99 115
15825.18 150
15826.37 138
15827.56 129
15828.75 149
15829.94 142
15831.12 181
15832.31 129
15833.50 133
15834.69 134
15835.88 149
15837.07 157
15838.26 131
15839.45 135
15840.64 124
15841.83 141
15843.02 134
15844.21 146
15845.39 168
15846.58 177
15847.77 160
15848.96 136
15850.15 130
15851.34 136
15852.53 154
15853.72 139
15854.91 125
15856.10 124
15857.29 122
15858.48 114
15859.67 120
15860.86 137
15862.05 136
15863.24 133
15864.43 148
15865.62 150
15866.81 135
15868.00 148
15869.19 137
15870.38 128
15871.57 140
15872.76 147
15873.96 157
15875.15 144
15876.34 142
15877.53 114
15878.72 136
15879.91 153
15881.10 144
15882.29 127
15883.48 111
15884.67 154
15885.86 126
15887.05 136
15888.25 143
15889.44 150
15890.63 146
15891.82 110
15893.01 147
15894.20 140
15895.39 143
15896.58 117
15897.78 121
15898.97 148
15900.16 126
15901.35 142
15902.54 157
15903.73 114
15904.92 127
15906.12 114
15907.31 163
15908.50 154
15909.69 148
15910.88 138
15912.08 121
15913.27 136
15914.46 136
15915.65 135
15916.84 133
15918.04 144
15919.23 117
15920.42 155
15921.61 154
15922.81 143
15924.00 111
15925.19 121
15926.38 147
15927.58 124
15928.77 127
15929.96 135
15931.15 136
15932.35 125
15933.54 109
15934.73 121
15935.92 123
15937.12 129
15938.31 128
15939.50 140
15940.70 145
15941.89 161
15943.08 128
15944.28 121
15945.47 117
15946.66 144
15947.86 131
15949.05 138
15950.24 127
15951.44 119
15952.63 120
15953.82 146
15955.02 111
15956.21 117
15957.40 159
15958.60 138
15959.79 122
15960.99 126
15962.18 131
15963.37 133
15964.57 122
15965.76 114
15966.96 139
15968.15 124
15969.34 121
15970.54 126
15971.73 116
15972.93 112
15974.12 121
15975.31 128
15976.51 120
15977.70 106
15978.90 117
15980.09 133
15981.29 144
15982.48 135
15983.68 121
15984.87 132
15986.07 125
15987.26 149
15988.46 129
15989.65 115
15990.85 105
15992.04 125
15993.24 120
15994.43 131
15995.63 125
15996.82 133
15998.02 150
15999.21 121
16000.41 139
16001.60 145
16002.80 120
16003.99 114
16005.19 130
16006.38 140
16007.58 147
16008.77 144
16009.97 114
16011.17 128
16012.36 123
16013.56 124
16014.75 121
16015.95 135
16017.14 112
16018.34 122
16019.54 107
16020.73 119
16021.93 124
16023.13 111
16024.32 126
16025.52 125
16026.71 102
16027.91 130
16029.11 150
16030.30 102
16031.50 158
16032.70 148
16033.89 121
16035.09 123
16036.29 109
16037.48 143
16038.68 124
16039.88 144
16041.07 132
16042.27 135
16043.47 125
16044.66 136
16045.86 109
16047.06 113
16048.25 129
16049.45 145
16050.65 129
16051.85 117
16053.04 104
16054.24 128
16055.44 128
16056.64 118
16057.83 130
16059.03 116
16060.23 116
16061.43 124
16062.62 117
16063.82 108
16065.02 94
16066.22 112
16067.41 129
16068.61 154
16069.81 134
16071.01 124
16072.21 120
16073.40 136
16074.60 107
16075.80 117
16077.00 117
16078.20 113
16079.39 128
16080.59 116
16081.79 99
16082.99 110
16084.19 120
16085.39 111
16086.58 99
16087.78 113
16088.98 127
16090.18 111
16091.38 113
16092.58 110
16093.78 119
16094.98 122
16096.17 141
16097.37 114
16098.57 123
16099.77 112
16100.97 133
16102.17 109
16103.37 106
16104.57 124
16105.77 94
16106.97 106
16108.17 103
16109.36 110
16110.56 95
16111.76 130
16112.96 134
16114.16 127
16115.36 131
16116.56 140
16117.76 127
16118.96 162
16120.16 124
16121.36 118
16122.56 123
16123.76 127
16124.96 141
16126.16 138
16127.36 130
16128.56 149
16129.76 124
16130.96 125
16132.16 128
16133.36 122
16134.56 132
16135.76 137
16136.96 138
16138.16 135
16139.36 112
16140.56 136
16141.76 125
16142.97 142
16144.17 124
16145.37 108
16146.57 134
16147.77 106
16148.97 117
16150.17 126
16151.37 145
16152.57 112
16153.77 105
16154.97 109
16156.18 98
16157.38 115
16158.58 125
16159.78 113
16160.98 120
16162.18 113
16163.38 128
16164.58 104
16165.79 99
16166.99 115
16168.19 103
16169.39 105
16170.59 103
16171.79 130
16173.00 121
16174.20 127
16175.40 129
16176.60 103
16177.80 113
16179.01 104
16180.21 122
16181.41 128
16182.61 122
16183.81 117
16185.02 140
16186.22 144
16187.42 102
16188.62 100
16189.82 128
16191.03 109
16192.23 125
16193.43 116
16194.63 130
16195.84 117
16197.04 133
16198.24 133
16199.45 129
16200.65 123
16201.85 131
16203.05 119
16204.26 117
16205.46 121
16206.66 121
16207.87 106
16209.07 121
16210.27 92
16211.48 132
16212.68 125
16213.88 119
16215.08 97
16216.29 104
16217.49 123
16218.70 118
16219.90 122
16221.10 120
16222.31 127
16223.51 100
16224.71 120
16225.92 117
16227.12 137
16228.32 127
16229.53 128
16230.73 116
16231.94 114
16233.14 145
16234.34 135
16235.55 127
16236.75 119
16237.96 142
16239.16 122
16240.36 113
16241.57 126
16242.77 123
16243.98 121
16245.18 127
16246.39 129
16247.59 129
16248.80 126
16250.00 121
16251.21 127
16252.41 109
16253.61 129
16254.82 116
16256.02 135
16257.23 141
16258.43 116
16259.64 129
16260.84 137
16262.05 146
16263.25 129
16264.46 117
16265.66 135
16266.87 123
16268.08 147
16269.28 141
16270.49 125
16271.69 129
16272.90 121
16274.10 121
16275.31 120
16276.51 123
16277.72 132
16278.92 123
16280.13 123
16281.34 122
16282.54 139
16283.75 140
16284.95 135
16286.16 132
16287.37 109
16288.57 142
16289.78 121
16290.98 135
16292.19 114
16293.40 117
16294.60 110
16295.81 118
16297.02 106
16298.22 121
16299.43 174
16300.63 121
16301.84 134
16303.05 124
16304.25 137
16305.46 139
16306.67 122
16307.87 128
16309.08 128
16310.29 106
16311.50 129
16312.70 111
16313.91 127
16315.12 135
16316.32 143
16317.53 148
16318.74 164
16319.94 132
16321.15 138
16322.36 123
16323.57 132
16324.77 136
16325.98 126
16327.19 124
16328.40 145
16329.60 147
16330.81 106
16332.02 115
16333.23 150
16334.43 125
16335.64 101
16336.85 146
16338.06 132
16339.27 113
16340.47 145
16341.68 135
16342.89 123
16344.10 112
16345.31 138
16346.51 132
16347.72 122
16348.93 123
16350.14 134
16351.35 123
16352.56 105
16353.77 116
16354.97 128
16356.18 98
16357.39 112
16358.60 118
16359.81 140
16361.02 134
16362.23 133
16363.43 131
16364.64 127
16365.85 110
16367.06 109
16368.27 123
16369.48 115
16370.69 128
16371.90 115
16373.11 100
16374.32 109
16375.53 140
16376.73 128
16377.94 136
16379.15 148
16380.36 146
16381.57 139
16382.78 120
16383.99 122
16385.20 133
16386.41 123
16387.62 124
16388.83 114
16390.04 116
16391.25 110
16392.46 136
16393.67 122
16394.88 136
16396.09 131
16397.30 127
16398.51 114
16399.72 115
16400.93 120
16402.14 114
16403.35 120
16404.56 114
16405.77 88
16406.98 137
16408.19 111
16409.40 109
16410.61 101
16411.82 105
16413.04 119
16414.25 104
16415.46 121
16416.67 120
16417.88 119
16419.09 125
16420.30 122
16421.51 101
16422.72 114
16423.93 125
16425.14 111
16426.36 99
16427.57 121
16428.78 135
16429.99 120
16431.20 125
16432.41 118
16433.62 104
16434.83 110
16436.05 120
16437.26 100
16438.47 96
16439.68 117
16440.89 118
16442.10 142
16443.32 118
16444.53 110
16445.74 121
16446.95 105
16448.16 107
16449.38 109
16450.59 127
16451.80 125
16453.01 134
16454.22 139
16455.44 134
16456.65 119
16457.86 115
16459.07 131
16460.29 126
16461.50 109
16462.71 113
16463.92 139
16465.14 117
16466.35 96
16467.56 95
16468.77 132
16469.99 126
16471.20 127
16472.41 117
16473.63 92
16474.84 131
16476.05 101
16477.26 121
16478.48 100
16479.69 114
16480.90 126
16482.12 101
16483.33 113
16484.54 89
16485.76 103
16486.97 96
16488.18 105
16489.40 72
16490.61 88
16491.82 105
16493.04 99
16494.25 99
16495.47 126
16496.68 95
16497.89 93
16499.11 114
16500.32 122
16501.53 117
16502.75 129
16503.96 100
16505.18 101
16506.39 103
16507.61 96
16508.82 130
16510.03 116
16511.25 138
16512.46 123
16513.68 115
16514.89 108
16516.11 98
16517.32 96
16518.53 98
16519.75 116
16520.96 125
16522.18 97
16523.39 114
16524.61 118
16525.82 114
16527.04 123
16528.25 118
16529.47 100
16530.68 105
16531.90 114
16533.11 115
16534.33 116
16535.54 126
16536.76 106
16537.97 102
16539.19 96
16540.40 117
16541.62 123
16542.84 109
16544.05 104
16545.27 110
16546.48 125
16547.70 117
16548.91 115
16550.13 120
16551.35 119
16552.56 118
16553.78 110
16554.99 101
16556.21 132
16557.42 107
16558.64 105
16559.86 110
16561.07 113
16562.29 110
16563.51 109
16564.72 135
16565.94 107
16567.15 107
16568.37 113
16569.59 94
16570.80 115
16572.02 107
16573.24 102
16574.45 124
16575.67 108
16576.89 114
16578.10 117
16579.32 115
16580.54 123
16581.75 112
16582.97 120
16584.19 99
16585.41 101
16586.62 109
16587.84 113
16589.06 131
16590.27 122
16591.49 86
16592.71 100
16593.93 98
16595.14 107
16596.36 103
16597.58 134
16598.80 111
16600.01 114
16601.23 122
16602.45 110
16603.67 80
16604.88 102
16606.10 128
16607.32 89
16608.54 117
16609.76 99
16610.97 112
16612.19 100
16613.41 113
16614.63 107
16615.85 99
16617.06 105
16618.28 112
16619.50 99
16620.72 105
16621.94 116
16623.16 113
16624.37 92
16625.59 103
16626.81 103
16628.03 121
16629.25 97
16630.47 114
16631.69 102
16632.90 128
16634.12 116
16635.34 96
16636.56 110
16637.78 116
16639.00 90
16640.22 111
16641.44 118
16642.66 111
16643.88 116
16645.09 101
16646.31 113
16647.53 144
16648.75 100
16649.97 92
16651.19 103
16652.41 100
16653.63 98
16654.85 97
16656.07 99
16657.29 106
16658.51 112
16659.73 103
16660.95 98
16662.17 102
16663.39 102
16664.61 96
16665.83 116
16667.05 129
16668.27 85
16669.49 85
16670.71 106
16671.93 98
16673.15 102
16674.37 110
16675.59 101
16676.81 89
16678.03 108
16679.25 91
16680.47 103
16681.69 86
16682.91 109
16684.13 107
16685.35 117
16686.58 101
16687.80 88
16689.02 103
16690.24 104
16691.46 103
16692.68 130
16693.90 127
16695.12 117
16696.34 98
16697.56 99
16698.79 75
16700.01 129
16701.23 119
16702.45 91
16703.67 108
16704.89 101
16706.11 117
16707.34 118
16708.56 126
16709.78 119
16711.00 101
16712.22 113
16713.44 106
16714.67 79
16715.89 90
16717.11 94
16718.33 110
16719.55 126
16720.78 101
16722.00 106
16723.22 100
16724.44 101
16725.66 103
16726.89 86
16728.11 108
16729.33 99
16730.55 125
16731.78 109
16733.00 96
16734.22 96
16735.44 95
16736.67 108
16737.89 96
16739.11 104
16740.33 100
16741.56 109
16742.78 88
16744.00 134
16745.22 96
16746.45 106
16747.67 107
16748.89 109
16750.12 99
16751.34 135
16752.56 130
16753.79 112
16755.01 118
16756.23 102
16757.46 86
16758.68 102
16759.90 100
16761.13 101
16762.35 89
16763.57 109
16764.80 98
16766.02 83
16767.24 114
16768.47 107
16769.69 100
16770.92 101
16772.14 95
16773.36 79
16774.59 90
16775.81 118
16777.04 131
16778.26 113
16779.48 91
16780.71 97
16781.93 98
16783.16 88
16784.38 111
16785.61 86
16786.83 77
16788.05 82
16789.28 111
16790.50 136
16791.73 105
16792.95 129
16794.18 101
16795.40 96
16796.63 88
16797.85 92
16799.08 101
16800.30 109
16801.53 98
16802.75 82
16803.98 98
16805.20 109
16806.43 114
16807.65 112
16808.88 114
16810.10 105
16811.33 92
16812.55 99
16813.78 98
16815.00 88
16816.23 106
16817.46 127
16818.68 102
16819.91 95
16821.13 122
16822.36 98
16823.58 114
16824.81 111
16826.04 118
16827.26 106
16828.49 94
16829.71 81
16830.94 102
16832.17 98
16833.39 98
16834.62 90
16835.84 91
16837.07 87
16838.30 113
16839.52 108
16840.75 100
16841.98 95
16843.20 100
16844.43 92
16845.66 97
16846.88 111
16848.11 94
16849.34 85
16850.56 75
16851.79 89
16853.02 82
16854.24 95
16855.47 80
16856.70 101
16857.92 111
16859.15 93
16860.38 116
16861.61 91
16862.83 84
16864.06 76
16865.29 70
16866.52 101
16867.74 92
16868.97 98
16870.20 101
16871.42 99
16872.65 97
16873.88 90
16875.11 93
16876.34 92
16877.56 109
16878.79 119
16880.02 105
16881.25 119
16882.47 111
16883.70 122
16884.93 112
16886.16 137
16887.39 115
16888.62 96
16889.84 105
16891.07 111
16892.30 109
16893.53 157
16894.76 128
16895.98 108
16897.21 120
16898.44 161
16899.67 119
16900.90 104
16902.13 99
16903.36 94
16904.59 103
16905.81 126
16907.04 102
16908.27 93
16909.50 100
16910.73 104
16911.96 92
16913.19 95
16914.42 100
16915.65 101
16916.88 101
16918.10 90
16919.33 98
16920.56 77
16921.79 92
16923.02 88
16924.25 82
16925.48 99
16926.71 79
16927.94 107
16929.17 92
16930.40 89
16931.63 119
16932.86 126
16934.09 109
16935.32 131
16936.55 87
16937.78 92
16939.01 100
16940.24 97
16941.47 78
16942.70 88
16943.93 103
16945.16 83
16946.39 74
16947.62 90
16948.85 92
16950.08 85
16951.31 92
16952.54 72
16953.77 81
16955.00 99
16956.23 89
16957.46 105
16958.69 112
16959.93 106
16961.16 110
16962.39 103
16963.62 74
16964.85 112
16966.08 95
16967.31 89
16968.54 92
16969.77 95
16971.00 94
16972.24 95
16973.47 75
16974.70 118
16975.93 122
16977.16 110
16978.39 96
16979.62 107
16980.85 116
16982.09 106
16983.32 82
16984.55 96
16985.78 107
16987.01 97
16988.24 96
16989.48 95
16990.71 93
16991.94 93
16993.17 129
16994.40 98
16995.64 94
16996.87 97
16998.10 110
16999.33 98
17000.57 112
17001.80 108
17003.03 87
17004.26 106
17005.49 91
17006.73 88
17007.96 115
17009.19 106
17010.42 110
17011.66 107
17012.89 108
17014.12 113
17015.36 104
17016.59 101
17017.82 129
17019.05 131
17020.29 91
17021.52 99
17022.75 82
17023.99 76
17025.22 98
17026.45 116
17027.69 107
17028.92 115
17030.15 87
17031.39 113
17032.62 109
17033.85 113
17035.09 97
17036.32 93
17037.55 101
17038.79 92
17040.02 100
17041.25 100
17042.49 94
17043.72 106
17044.96 84
17046.19 87
17047.42 101
17048.66 108
17049.89 87
17051.13 91
17052.36 81
17053.59 111
17054.83 116
17056.06 87
17057.30 89
17058.53 112
17059.77 86
17061.00 83
17062.23 116
17063.47 94
17064.70 105
17065.94 98
17067.17 81
17068.41 80
17069.64 78
17070.88 94
17072.11 97
17073.35 90
17074.58 77
17075.82 82
17077.05 105
17078.29 91
17079.52 103
17080.76 96
17081.99 82
17083.23 78
17084.46 77
17085.70 101
17086.93 94
17088.17 93
17089.40 81
17090.64 87
17091.88 99
17093.11 92
17094.35 96
17095.58 103
17096.82 103
17098.05 85
17099.29 107
17100.53 115
17101.76 107
17103.00 92
17104.23 82
17105.47 103
17106.71 93
17107.94 96
17109.18 99
17110.41 88
17111.65 95
17112.89 93
17114.12 97
17115.36 82
17116.60 91
17117.83 85
17119.07 85
17120.31 88
17121.54 114
17122.78 90
17124.02 87
17125.25 104
17126.49 84
17127.73 100
17128.96 86
17130.20 96
17131.44 89
17132.67 94
17133.91 96
17135.15 93
17136.39 89
17137.62 89
17138.86 119
17140.10 97
17141.33 93
17142.57 87
17143.81 88
17145.05 110
17146.28 121
17147.52 90
17148.76 96
17150.00 101
17151.24 97
17152.47 88
17153.71 82
17154.95 96
17156.19 84
17157.42 96
17158.66 82
17159.90 111
17161.14 106
17162.38 116
17163.61 98
17164.85 80
17166.09 63
17167.33 90
17168.57 85
17169.81 83
17171.04 79
17172.28 89
17173.52 90
17174.76 86
17176.00 96
17177.24 74
17178.48 95
17179.72 89
17180.95 99
17182.19 95
17183.43 99
17184.67 93
17185.91 90
17187.15 80
17188.39 71
17189.63 81
17190.87 88
17192.10 100
17193.34 71
17194.58 72
17195.82 89
17197.06 90
17198.30 109
17199.54 71
17200.78 90
17202.02 93
17203.26 101
17204.50 88
17205.74 64
17206.98 93
17208.22 70
17209.46 86
17210.70 107
17211.94 98
17213.18 98
17214.42 119
17215.66 110
17216.90 95
17218.14 74
17219.38 92
17220.62 82
17221.86 118
17223.10 92
17224.34 121
17225.58 90
17226.82 86
17228.06 80
17229.30 92
17230.54 87
17231.78 86
17233.02 115
17234.26 104
17235.50 94
17236.75 87
17237.99 69
17239.23 98
17240.47 88
17241.71 105
17242.95 94
17244.19 86
17245.43 85
17246.67 102
17247.92 92
17249.16 90
17250.40 83
17251.64 95
17252.88 83
17254.12 88
17255.36 82
17256.60 94
17257.85 70
17259.09 79
17260.33 94
17261.57 92
17262.81 89
17264.05 88
17265.30 87
17266.54 89
17267.78 115
17269.02 109
17270.26 88
17271.51 87
17272.75 79
17273.99 85
17275.23 93
17276.48 81
17277.72 92
17278.96 92
17280.20 88
17281.44 69
17282.69 85
17283.93 98
17285.17 106
17286.41 74
17287.66 94
17288.90 106
17290.14 96
17291.39 85
17292.63 81
17293.87 98
17295.11 78
17296.36 94
17297.60 77
17298.84 85
17300.09 88
17301.33 91
17302.57 98
17303.82 94
17305.06 66
17306.30 91
17307.55 82
17308.79 86
17310.03 80
17311.28 93
17312.52 83
17313.76 100
17315.01 95
17316.25 97
17317.49 77
17318.74 88
17319.98 91
17321.23 108
17322.47 100
17323.71 89
17324.96 95
17326.20 99
17327.45 89
17328.69 84
17329.93 123
17331.18 108
17332.42 94
17333.67 92
17334.91 101
17336.16 83
17337.40 92
17338.64 96
17339.89 74
17341.13 82
17342.38 92
17343.62 75
17344.87 86
17346.11 102
17347.36 108
17348.60 86
17349.85 79
17351.09 98
17352.34 104
17353.58 81
17354.83 103
17356.07 90
17357.32 87
17358.56 81
17359.81 74
17361.05 85
17362.30 98
17363.54 107
17364.79 82
17366.03 92
17367.28 99
17368.53 100
17369.77 99
17371.02 98
17372.26 107
17373.51 108
17374.75 123
17376.00 107
17377.25 86
17378.49 87
17379.74 83
17380.98 100
17382.23 102
17383.48 79
17384.72 101
17385.97 96
17387.21 94
17388.46 94
17389.71 95
17390.95 98
17392.20 106
17393.45 86
17394.69 96
17395.94 82
17397.19 76
17398.43 107
17399.68 80
17400.93 80
17402.17 96
17403.42 88
17404.67 112
17405.91 86
17407.16 92
17408.41 72
17409.65 102
17410.90 108
17412.15 86
17413.40 86
17414.64 93
17415.89 99
17417.14 97
17418.39 79
17419.63 80
17420.88 91
17422.13 82
17423.38 99
17424.62 73
17425.87 67
17427.12 78
17428.37 86
17429.61 97
17430.86 102
17432.11 124
17433.36 97
17434.60 94
17435.85 79
17437.10 83
17438.35 82
17439.60 87
17440.85 95
17442.09 88
17443.34 81
17444.59 82
17445.84 75
17447.09 79
17448.34 78
17449.58 88
17450.83 73
17452.08 69
17453.33 75
17454.58 84
17455.83 76
17457.08 78
17458.32 87
17459.57 85
17460.82 71
17462.07 86
17463.32 87
17464.57 79
17465.82 82
17467.07 93
17468.32 88
17469.57 96
17470.81 77
17472.06 104
17473.31 81
17474.56 81
17475.81 101
17477.06 85
17478.31 90
17479.56 105
17480.81 104
17482.06 87
17483.31 103
17484.56 98
17485.81 99
17487.06 99
17488.31 88
17489.56 95
17490.81 97
17492.06 83
17493.31 82
17494.56 78
17495.81 70
17497.06 88
17498.31 101
17499.56 105
17500.81 86
17502.06 93
17503.31 88
17504.56 101
17505.81 90
17507.06 73
17508.31 81
17509.56 114
17510.81 87
17512.06 72
17513.32 63
17514.57 90
17515.82 99
17517.07 109
17518.32 80
17519.57 63
17520.82 88
17522.07 83
17523.32 91
17524.57 66
17525.83 103
17527.08 102
17528.33 102
17529.58 94
17530.83 80
17532.08 113
17533.33 131
17534.59 123
17535.84 81
17537.09 88
17538.34 103
17539.59 101
17540.84 105
17542.10 80
17543.35 77
17544.60 98
17545.85 100
17547.10 81
17548.36 90
17549.61 57
17550.86 81
17552.11 83
17553.36 88
17554.62 76
17555.87 83
17557.12 99
17558.37 78
17559.63 90
17560.88 107
17562.13 95
17563.38 79
17564.64 108
17565.89 98
17567.14 96
17568.39 97
17569.65 100
17570.90 103
17572.15 86
17573.41 78
17574.66 94
17575.91 102
17577.16 90
17578.42 91
17579.67 88
17580.92 74
17582.18 74
17583.43 85
17584.68 90
17585.94 97
17587.19 91
17588.44 100
17589.70 103
17590.95 74
17592.20 80
17593.46 80
17594.71 94
17595.97 84
17597.22 90
17598.47 96
17599.73 86
17600.98 75
17602.23 83
17603.49 81
17604.74 80
17606.00 81
17607.25 94
17608.51 89
17609.76 85
17611.01 78
17612.27 78
17613.52 89
17614.78 94
17616.03 84
17617.29 88
17618.54 86
17619.79 89
17621.05 92
17622.30 87
17623.56 88
17624.81 83
17626.07 89
17627.32 85
17628.58 82
17629.83 91
17631.09 102
17632.34 82
17633.60 75
17634.85 84
17636.11 80
17637.36 82
17638.62 88
17639.87 70
17641.13 77
17642.39 73
17643.64 95
17644.90 90
17646.15 63
17647.41 67
17648.66 97
17649.92 77
17651.17 85
17652.43 104
17653.69 82
17654.94 83
17656.20 79
17657.45 91
17658.71 80
17659.97 80
17661.22 68
17662.48 72
17663.73 73
17664.99 93
17666.25 88
17667.50 90
17668.76 85
17670.02 93
17671.27 85
17672.53 107
17673.78 84
17675.04 74
17676.30 100
17677.55 95
17678.81 88
17680.07 102
17681.32 86
17682.58 83
17683.84 105
17685.10 83
17686.35 99
17687.61 101
17688.87 88
17690.12 82
17691.38 81
17692.64 70
17693.89 66
17695.15 91
17696.41 84
17697.67 114
17698.92 90
17700.18 94
17701.44 83
17702.70 77
17703.95 76
17705.21 99
17706.47 82
17707.73 56
17708.98 81
17710.24 76
17711.50 86
17712.76 88
17714.02 52
17715.27 80
17716.53 95
17717.79 77
17719.05 82
17720.31 79
17721.57 86
17722.82 86
17724.08 90
17725.34 81
17726.60 88
17727.86 87
17729.12 85
17730.37 97
17731.63 91
17732.89 71
17734.15 88
17735.41 80
17736.67 66
17737.93 73
17739.18 84
17740.44 86
17741.70 73
17742.96 66
17744.22 106
17745.48 104
17746.74 72
17748.00 65
17749.26 84
17750.52 79
17751.78 72
17753.04 65
17754.29 64
17755.55 86
17756.81 83
17758.07 73
17759.33 72
17760.59 88
17761.85 86
17763.11 64
17764.37 72
17765.63 111
17766.89 77
17768.15 87
17769.41 87
17770.67 103
17771.93 81
17773.19 96
17774.45 88
17775.71 76
17776.97 82
17778.23 75
17779.49 101
17780.75 112
17782.01 88
17783.27 99
17784.53 68
17785.79 80
17787.05 79
17788.31 78
17789.58 91
17790.84 72
17792.10 76
17793.36 66
17794.62 80
17795.88 80
17797.14 95
17798.40 75
17799.66 71
17800.92 75
17802.18 73
17803.45 73
17804.71 82
17805.97 79
17807.23 82
17808.49 71
17809.75 53
17811.01 80
17812.27 73
17813.54 93
17814.80 73
17816.06 62
17817.32 75
17818.58 82
17819.84 80
17821.11 72
17822.37 90
17823.63 82
17824.89 85
17826.15 75
17827.42 86
17828.68 68
17829.94 82
17831.20 85
17832.46 74
17833.73 104
17834.99 85
17836.25 74
17837.51 78
17838.78 67
17840.04 100
17841.30 86
17842.56 80
17843.83 62
17845.09 89
17846.35 81
17847.61 91
17848.88 90
17850.14 74
17851.40 78
17852.66 104
17853.93 94
17855.19 82
17856.45 89
17857.72 71
17858.98 74
17860.24 104
17861.51 95
17862.77 82
17864.03 74
17865.30 82
17866.56 64
17867.82 69
17869.09 74
17870.35 79
17871.61 85
17872.88 79
17874.14 87
17875.40 90
17876.67 70
17877.93 78
17879.20 88
17880.46 77
17881.72 82
17882.99 87
17884.25 81
17885.52 75
17886.78 75
17888.04 77
17889.31 62
17890.57 76
17891.84 63
17893.10 83
17894.36 86
17895.63 59
17896.89 82
17898.16 75
17899.42 81
17900.69 84
17901.95 99
17903.22 70
17904.48 58
17905.75 71
17907.01 97
17908.28 79
17909.54 70
17910.81 73
17912.07 73
17913.34 87
17914.60 79
17915.87 86
17917.13 63
17918.40 87
17919.66 77
17920.93 90
17922.19 71
17923.46 61
17924.72 78
17925.99 70
17927.25 73
17928.52 68
17929.79 79
17931.05 96
17932.32 74
17933.58 65
17934.85 53
17936.11 83
17937.38 76
17938.65 63
17939.91 65
17941.18 66
17942.44 62
17943.71 79
17944.98 72
17946.24 98
17947.51 87
17948.77 70
17950.04 73
17951.31 85
17952.57 94
17953.84 74
17955.11 71
17956.37 65
17957.64 83
17958.91 87
17960.17 73
17961.44 86
17962.71 97
17963.97 100
17965.24 62
17966.51 70
17967.77 58
17969.04 75
17970.31 79
17971.58 68
17972.84 57
17974.11 69
17975.38 82
17976.64 94
17977.91 73
17979.18 93
17980.45 77
17981.71 70
17982.98 63
17984.25 72
17985.52 73
17986.78 74
17988.05 74
17989.32 87
17990.59 72
17991.86 64
17993.12 75
17994.39 77
17995.66 74
17996.93 79
17998.20 77
17999.46 98
18000.73 85
18002.00 78
18003.27 64
18004.54 99
18005.80 82
18007.07 71
18008.34 74
18009.61 69
18010.88 71
18012.15 71
18013.42 81
18014.68 79
18015.95 71
18017.22 85
18018.49 79
18019.76 71
18021.03 76
18022.30 74
18023.57 82
18024.83 98
18026.10 65
18027.37 49
18028.64 74
18029.91 64
18031.18 82
18032.45 68
18033.72 81
18034.99 66
18036.26 78
18037.53 73
18038.80 66
18040.07 59
18041.34 69
18042.60 77
18043.87 94
18045.14 80
18046.41 80
18047.68 82
18048.95 84
18050.22 81
18051.49 83
18052.76 90
18054.03 80
18055.30 75
18056.57 80
18057.84 85
18059.11 69
18060.38 83
18061.65 73
18062.92 74
18064.20 99
18065.47 82
18066.74 75
18068.01 97
18069.28 83
18070.55 95
18071.82 77
18073.09 72
18074.36 89
18075.63 81
18076.90 97
18078.17 86
18079.44 79
18080.71 81
18081.99 78
18083.26 70
18084.53 76
18085.80 77
18087.07 78
18088.34 73
18089.61 74
18090.88 91
18092.15 102
18093.43 99
18094.70 79
18095.97 72
18097.24 82
18098.51 67
18099.78 89
18101.06 68
18102.33 66
18103.60 102
18104.87 73
18106.14 82
18107.41 89
18108.69 73
18109.96 84
18111.23 85
18112.50 77
18113.77 75
18115.05 81
18116.32 84
18117.59 74
18118.86 63
18120.14 66
18121.41 84
18122.68 86
18123.95 73
18125.23 75
18126.50 73
18127.77 69
18129.04 73
18130.32 70
18131.59 89
18132.86 83
18134.13 55
18135.41 47
18136.68 66
18137.95 82
18139.23 74
18140.50 70
18141.77 77
18143.05 74
18144.32 72
18145.59 74
18146.87 98
18148.14 89
18149.41 88
18150.69 73
18151.96 79
18153.23 92
18154.51 94
18155.78 96
18157.05 70
18158.33 56
18159.60 94
18160.88 91
18162.15 100
18163.42 67
18164.70 71
18165.97 87
18167.24 88
18168.52 66
18169.79 81
18171.07 78
18172.34 67
18173.62 61
18174.89 79
18176.16 58
18177.44 72
18178.71 72
18179.99 71
18181.26 70
18182.54 79
18183.81 61
18185.09 73
18186.36 54
18187.63 57
18188.91 95
18190.18 76
18191.46 76
18192.73 69
18194.01 75
18195.28 82
18196.56 65
18197.83 87
18199.11 81
18200.38 74
18201.66 95
18202.94 83
18204.21 89
18205.49 77
18206.76 59
18208.04 69
18209.31 70
18210.59 87
18211.86 99
18213.14 86
18214.41 76
18215.69 95
18216.97 75
18218.24 90
18219.52 81
18220.79 110
18222.07 69
18223.35 80
18224.62 75
18225.90 87
18227.17 78
18228.45 73
18229.73 91
18231.00 81
18232.28 76
18233.56 81
18234.83 70
18236.11 100
18237.38 80
18238.66 77
18239.94 68
18241.21 65
18242.49 80
18243.77 106
18245.04 99
18246.32 70
18247.60 66
18248.87 104
18250.15 90
18251.43 73
18252.71 82
18253.98 70
18255.26 62
18256.54 92
18257.81 89
18259.09 79
18260.37 88
18261.65 66
18262.92 77
18264.20 73
18265.48 71
18266.76 83
18268.03 64
18269.31 54
18270.59 75
18271.87 83
18273.14 67
18274.42 58
18275.70 67
18276.98 75
18278.26 73
18279.53 65
18280.81 81
18282.09 70
18283.37 71
18284.65 94
18285.92 71
18287.20 68
18288.48 65
18289.76 69
18291.04 68
18292.32 72
18293.59 56
18294.87 47
18296.15 69
18297.43 69
18298.71 62
18299.99 73
18301.27 70
18302.54 52
18303.82 64
18305.10 76
18306.38 97
18307.66 70
18308.94 67
18310.22 75
18311.50 62
18312.78 88
18314.06 76
18315.33 87
18316.61 106
18317.89 70
18319.17 78
18320.45 89
18321.73 91
18323.01 79
18324.29 49
18325.57 72
18326.85 60
18328.13 78
18329.41 87
18330.69 65
18331.97 65
18333.25 75
18334.53 70
18335.81 91
18337.09 63
18338.37 73
18339.65 93
18340.93 75
18342.21 56
18343.49 66
18344.77 81
18346.05 87
18347.33 85
18348.61 62
18349.89 62
18351.17 87
18352.45 96
18353.73 67
18355.01 57
18356.29 65
18357.57 67
18358.85 98
18360.14 71
18361.42 81
18362.70 62
18363.98 76
18365.26 105
18366.54 74
18367.82 73
18369.10 73
18370.38 81
18371.66 76
18372.95 71
18374.23 109
18375.51 70
18376.79 77
18378.07 79
18379.35 85
18380.63 62
18381.92 69
18383.20 61
18384.48 83
18385.76 63
18387.04 80
18388.32 78
18389.61 84
18390.89 79
18392.17 74
18393.45 87
18394.73 97
18396.02 67
18397.30 55
18398.58 68
18399.86 90
18401.14 73
18402.43 63
18403.71 70
18404.99 73
18406.27 86
18407.56 64
18408.84 54
18410.12 50
18411.40 59
18412.69 73
18413.97 65
18415.25 57
18416.53 69
18417.82 67
18419.10 79
18420.38 54
18421.67 70
18422.95 65
18424.23 80
18425.51 63
18426.80 65
18428.08 71
18429.36 72
18430.65 66
18431.93 82
18433.21 66
18434.50 61
18435.78 82
18437.06 73
18438.35 74
18439.63 79
18440.92 73
18442.20 58
18443.48 76
18444.77 70
18446.05 79
18447.33 94
18448.62 94
18449.90 76
18451.19 71
18452.47 74
18453.75 68
18455.04 58
18456.32 67
18457.61 54
18458.89 66
18460.17 81
18461.46 78
18462.74 56
18464.03 83
18465.31 92
18466.60 77
18467.88 96
18469.17 85
18470.45 76
18471.74 68
18473.02 86
18474.30 62
18475.59 103
18476.87 70
18478.16 84
18479.44 81
18480.73 70
18482.01 77
18483.30 66
18484.58 81
18485.87 61
18487.16 81
18488.44 64
18489.73 57
18491.01 58
18492.30 67
18493.58 67
18494.87 56
18496.15 58
18497.44 63
18498.72 57
18500.01 63
18501.30 79
18502.58 81
18503.87 94
18505.15 80
18506.44 74
18507.73 81
18509.01 87
18510.30 88
18511.58 89
18512.87 67
18514.16 80
18515.44 62
18516.73 74
18518.01 66
18519.30 81
18520.59 83
18521.87 83
18523.16 66
18524.45 72
18525.73 64
18527.02 70
18528.31 74
18529.59 68
18530.88 64
18532.17 86
18533.45 68
18534.74 68
18536.03 68
18537.31 73
18538.60 59
18539.89 71
18541.18 94
18542.46 59
18543.75 61
18545.04 89
18546.32 89
18547.61 64
18548.90 61
18550.19 77
18551.47 63
18552.76 74
18554.05 70
18555.34 61
18556.62 65
18557.91 70
18559.20 81
18560.49 52
18561.78 61
18563.06 77
18564.35 73
18565.64 80
18566.93 64
18568.22 81
18569.50 85
18570.79 90
18572.08 85
18573.37 74
18574.66 70
18575.94 68
18577.23 59
18578.52 76
18579.81 73
18581.10 66
18582.39 77
18583.68 80
18584.96 89
18586.25 59
18587.54 69
18588.83 80
18590.12 78
18591.41 70
18592.70 69
18593.99 84
18595.27 90
18596.56 70
18597.85 76
18599.14 59
18600.43 85
18601.72 74
18603.01 75
18604.30 84
18605.59 67
18606.88 76
18608.17 63
18609.46 71
18610.75 63
18612.04 54
18613.33 70
18614.62 79
18615.90 74
18617.19 53
18618.48 59
18619.77 49
18621.06 52
18622.35 65
18623.64 70
18624.93 97
18626.22 59
18627.51 62
18628.80 63
18630.09 42
18631.39 58
18632.68 84
18633.97 58
18635.26 69
18636.55 72
18637.84 63
18639.13 50
18640.42 65
18641.71 89
18643.00 84
18644.29 80
18645.58 72
18646.87 79
18648.16 79
18649.45 69
18650.74 54
18652.04 64
18653.33 79
18654.62 79
18655.91 94
18657.20 83
18658.49 76
18659.78 88
18661.07 80
18662.36 53
18663.66 63
18664.95 70
18666.24 74
18667.53 66
18668.82 60
18670.11 69
18671.41 53
18672.70 55
18673.99 63
18675.28 67
18676.57 66
18677.86 67
18679.16 71
18680.45 76
18681.74 83
18683.03 70
18684.32 59
18685.62 73
18686.91 89
18688.20 74
18689.49 81
18690.79 63
18692.08 63
18693.37 77
18694.66 65
18695.96 88
18697.25 77
18698.54 68
18699.83 76
18701.13 94
18702.42 76
18703.71 67
18705.00 81
18706.30 82
18707.59 77
18708.88 72
18710.18 77
18711.47 72
18712.76 77
18714.05 79
18715.35 70
18716.64 69
18717.93 88
18719.23 70
18720.52 57
18721.81 58
18723.11 67
18724.40 72
18725.69 74
18726.99 76
18728.28 61
18729.58 63
18730.87 81
18732.16 75
18733.46 60
18734.75 68
18736.04 61
18737.34 71
18738.63 67
18739.93 63
18741.22 54
18742.51 60
18743.81 64
18745.10 74
18746.40 55
18747.69 87
18748.99 80
18750.28 74
18751.58 64
18752.87 70
18754.16 73
18755.46 57
18756.75 62
18758.05 68
18759.34 77
18760.64 93
18761.93 68
18763.23 71
18764.52 76
18765.82 75
18767.11 75
18768.41 70
18769.70 61
18771.00 75
18772.29 79
18773.59 77
18774.88 74
18776.18 90
18777.47 81
18778.77 90
18780.06 80
18781.36 69
18782.65 78
18783.95 89
18785.25 62
18786.54 65
18787.84 72
18789.13 70
18790.43 86
18791.72 89
18793.02 76
18794.32 46
18795.61 57
18796.91 59
18798.20 75
18799.50 64
18800.80 80
18802.09 93
18803.39 63
18804.69 59
18805.98 68
18807.28 71
18808.57 78
18809.87 75
18811.17 75
18812.46 59
18813.76 78
18815.06 73
18816.35 96
18817.65 100
18818.95 77
18820.24 59
18821.54 68
18822.84 77
18824.13 67
18825.43 60
18826.73 63
18828.03 59
18829.32 51
18830.62 64
18831.92 69
18833.21 66
18834.51 59
18835.81 77
18837.11 65
18838.40 92
18839.70 79
18841.00 91
18842.30 51
18843.59 69
18844.89 56
18846.19 75
18847.49 65
18848.79 66
18850.08 71
18851.38 68
18852.68 69
18853.98 42
18855.27 45
18856.57 71
18857.87 79
18859.17 68
18860.47 57
18861.77 62
18863.06 82
18864.36 91
18865.66 68
18866.96 72
18868.26 71
18869.56 59
18870.85 69
18872.15 60
18873.45 61
18874.75 62
18876.05 64
18877.35 70
18878.65 91
18879.95 83
18881.24 69
18882.54 66
18883.84 80
18885.14 72
18886.44 64
18887.74 53
18889.04 67
18890.34 58
18891.64 86
18892.94 66
18894.24 82
18895.54 92
18896.84 62
18898.13 72
18899.43 72
18900.73 63
18902.03 85
18903.33 49
18904.63 61
18905.93 55
18907.23 64
18908.53 73
18909.83 69
18911.13 95
18912.43 49
18913.73 64
18915.03 93
18916.33 76
18917.63 73
18918.93 60
18920.23 70
18921.53 86
18922.83 69
18924.13 64
18925.43 81
18926.74 86
18928.04 59
18929.34 64
18930.64 52
18931.94 68
18933.24 66
18934.54 70
18935.84 61
18937.14 81
18938.44 67
18939.74 81
18941.04 58
18942.34 54
18943.65 64
18944.95 69
18946.25 77
18947.55 77
18948.85 74
18950.15 63
18951.45 52
18952.75 48
18954.06 41
18955.36 66
18956.66 59
18957.96 55
18959.26 72
18960.56 62
18961.87 70
18963.17 64
18964.47 67
18965.77 68
18967.07 68
18968.37 91
18969.68 74
18970.98 63
18972.28 68
18973.58 81
18974.88 68
18976.19 92
18977.49 80
18978.79 58
18980.09 65
18981.40 71
18982.70 58
18984.00 79
18985.30 84
18986.61 77
18987.91 51
18989.21 53
18990.51 51
18991.82 79
18993.12 72
18994.42 65
18995.73 70
18997.03 53
18998.33 67
18999.63 58
19000.94 57
19002.24 59
19003.54 60
19004.85 77
19006.15 90
19007.45 61
19008.76 70
19010.06 57
19011.36 56
19012.67 72
19013.97 56
19015.27 63
19016.58 68
19017.88 59
19019.18 68
19020.49 73
19021.79 83
19023.10 74
19024.40 80
19025.70 72
19027.01 52
19028.31 53
19029.62 71
19030.92 66
19032.22 73
19033.53 81
19034.83 76
19036.14 57
19037.44 61
19038.75 96
19040.05 62
19041.35 60
19042.66 66
19043.96 59
19045.27 60
19046.57 76
19047.88 69
19049.18 64
19050.49 65
19051.79 70
19053.10 62
19054.40 72
19055.71 78
19057.01 63
19058.32 80
19059.62 73
19060.93 65
19062.23 75
19063.54 74
19064.84 70
19066.15 104
19067.45 74
19068.76 75
19070.06 74
19071.37 72
19072.67 72
19073.98 69
19075.29 78
19076.59 63
19077.90 78
19079.20 63
19080.51 60
19081.81 71
19083.12 60
19084.43 75
19085.73 68
19087.04 65
19088.34 50
19089.65 77
19090.96 62
19092.26 53
19093.57 75
19094.87 58
19096.18 73
19097.49 80
19098.79 79
19100.10 80
19101.41 77
19102.71 70
19104.02 52
19105.33 60
19106.63 64
19107.94 69
19109.25 44
19110.55 43
19111.86 59
19113.17 48
19114.47 63
19115.78 65
19117.09 65
19118.40 68
19119.70 58
19121.01 90
19122.32 102
19123.62 66
19124.93 77
19126.24 79
19127.55 60
19128.85 78
19130.16 72
19131.47 70
19132.78 89
19134.08 62
19135.39 65
19136.70 74
19138.01 54
19139.32 70
19140.62 75
19141.93 58
19143.24 61
19144.55 68
19145.85 61
19147.16 66
19148.47 66
19149.78 78
19151.09 57
19152.40 62
19153.70 88
19155.01 73
19156.32 65
19157.63 56
19158.94 73
19160.25 60
19161.55 58
19162.86 65
19164.17 77
19165.48 64
19166.79 78
19168.10 67
19169.41 67
19170.72 64
19172.02 61
19173.33 72
19174.64 63
19175.95 65
19177.26 75
19178.57 59
19179.88 55
19181.19 62
19182.50 72
19183.81 74
19185.12 62
19186.43 71
19187.74 78
19189.05 87
19190.35 65
19191.66 67
19192.97 73
19194.28 69
19195.59 74
19196.90 55
19198.21 56
19199.52 47
19200.83 57
19202.14 69
19203.45 58
19204.76 45
19206.07 37
19207.38 69
19208.69 69
19210.00 48
19211.31 74
19212.62 53
19213.93 66
19215.24 76
19216.56 59
19217.87 69
19219.18 63
19220.49 71
19221.80 81
19223.11 82
19224.42 94
19225.73 80
19227.04 74
19228.35 62
19229.66 71
19230.97 65
19232.28 75
19233.60 62
19234.91 52
19236.22 57
19237.53 54
19238.84 69
19240.15 64
19241.46 69
19242.77 80
19244.09 79
19245.40 57
19246.71 92
19248.02 99
19249.33 74
19250.64 79
19251.95 68
19253.27 86
19254.58 81
19255.89 66
19257.20 66
19258.51 72
19259.83 70
19261.14 64
19262.45 66
19263.76 58
19265.07 75
19266.39 85
19267.70 70
19269.01 53
19270.32 65
19271.63 60
19272.95 74
19274.26 62
19275.57 61
19276.88 68
19278.20 86
19279.51 73
19280.82 53
19282.14 61
19283.45 56
19284.76 63
19286.07 75
19287.39 63
19288.70 56
19290.01 80
19291.33 105
19292.64 58
19293.95 74
19295.26 66
19296.58 71
19297.89 73
19299.20 56
19300.52 60
19301.83 63
19303.14 70
19304.46 73
19305.77 65
19307.09 60
19308.40 55
19309.71 75
19311.03 63
19312.34 68
19313.65 60
19314.97 55
19316.28 48
19317.60 60
19318.91 60
19320.22 64
19321.54 72
19322.85 62
19324.17 58
19325.48 60
19326.79 57
19328.11 48
19329.42 61
19330.74 62
19332.05 78
19333.37 64
19334.68 78
19335.99 73
19337.31 75
19338.62 67
19339.94 50
19341.25 38
19342.57 49
19343.88 61
19345.20 44
19346.51 72
19347.83 76
19349.14 71
19350.46 73
19351.77 58
19353.09 67
19354.40 55
19355.72 63
19357.03 66
19358.35 68
19359.66 58
19360.98 56
19362.29 66
19363.61 59
19364.93 39
19366.24 49
19367.56 61
19368.87 65
19370.19 51
19371.50 68
19372.82 50
19374.14 65
19375.45 64
19376.77 79
19378.08 65
19379.40 40
19380.72 69
19382.03 53
19383.35 44
19384.66 68
19385.98 70
19387.30 75
19388.61 62
19389.93 55
19391.25 69
19392.56 58
19393.88 58
19395.20 48
19396.51 56
19397.83 70
19399.15 69
19400.46 70
19401.78 70
19403.10 76
19404.41 68
19405.73 63
19407.05 43
19408.36 69
19409.68 82
19411.00 54
19412.31 53
19413.63 59
19414.95 58
19416.27 56
19417.58 65
19418.90 47
19420.22 60
19421.54 48
19422.85 50
19424.17 61
19425.49 49
19426.81 57
19428.12 62
19429.44 68
19430.76 73
19432.08 66
19433.40 57
19434.71 68
19436.03 67
19437.35 62
19438.67 61
19439.99 61
19441.30 48
19442.62 54
19443.94 55
19445.26 58
19446.58 51
19447.89 77
19449.21 62
19450.53 58
19451.85 46
19453.17 67
19454.49 71
19455.81 52
19457.12 51
19458.44 76
19459.76 72
19461.08 71
19462.40 60
19463.72 51
19465.04 59
19466.36 70
19467.68 63
19468.99 53
19470.31 66
19471.63 70
19472.95 80
19474.27 66
19475.59 61
19476.91 50
19478.23 73
19479.55 65
19480.87 60
19482.19 67
19483.51 72
19484.83 64
19486.15 72
19487.47 56
19488.79 47
19490.11 62
19491.43 61
19492.75 65
19494.07 62
19495.39 54
19496.71 55
19498.03 56
19499.35 43
19500.67 63
19501.99 55
19503.31 46
19504.63 68
19505.95 59
19507.27 63
19508.59 75
19509.91 85
19511.23 72
19512.55 63
19513.87 75
19515.19 65
19516.51 57
19517.83 50
19519.15 46
19520.47 41
19521.79 49
19523.12 53
19524.44 61
19525.76 43
19527.08 51
19528.40 37
19529.72 76
19531.04 61
19532.36 53
19533.68 53
19535.01 48
19536.33 54
19537.65 43
19538.97 68
19540.29 47
19541.61 62
19542.93 48
19544.26 51
19545.58 53
19546.90 53
19548.22 51
19549.54 59
19550.87 71
19552.19 64
19553.51 70
19554.83 60
19556.15 46
19557.47 60
19558.80 55
19560.12 60
19561.44 71
19562.76 69
19564.09 55
19565.41 45
19566.73 64
19568.05 60
19569.38 49
19570.70 64
19572.02 82
19573.34 78
19574.67 55
19575.99 60
19577.31 66
19578.63 63
19579.96 72
19581.28 50
19582.60 71
19583.93 60
19585.25 63
19586.57 62
19587.90 62
19589.22 60
19590.54 58
19591.86 74
19593.19 48
19594.51 60
19595.83 61
19597.16 59
19598.48 66
19599.81 55
19601.13 70
19602.45 50
19603.78 52
19605.10 45
19606.42 65
19607.75 46
19609.07 61
19610.40 61
19611.72 58
19613.04 62
19614.37 48
19615.69 52
19617.02 45
19618.34 61
19619.66 74
19620.99 58
19622.31 63
19623.64 62
19624.96 72
19626.29 64
19627.61 58
19628.93 64
19630.26 44
19631.58 49
19632.91 44
19634.23 63
19635.56 49
19636.88 48
19638.21 57
19639.53 87
19640.86 65
19642.18 61
19643.51 61
19644.83 53
19646.16 48
19647.48 64
19648.81 58
19650.13 62
19651.46 55
19652.78 57
19654.11 82
19655.43 60
19656.76 45
19658.08 40
19659.41 42
19660.74 58
19662.06 57
19663.39 54
19664.71 57
19666.04 59
19667.36 52
19668.69 52
19670.02 47
19671.34 73
19672.67 61
19673.99 73
19675.32 65
19676.65 70
19677.97 57
19679.30 73
19680.63 64
19681.95 46
19683.28 57
19684.60 52
19685.93 62
19687.26 51
19688.58 73
19689.91 55
19691.24 44
19692.56 49
19693.89 65
19695.22 44
19696.54 53
19697.87 59
19699.20 47
19700.52 52
19701.85 46
19703.18 50
19704.51 46
19705.83 62
19707.16 80
19708.49 51
19709.81 57
19711.14 43
19712.47 57
19713.80 62
19715.12 70
19716.45 54
19717.78 51
19719.11 54
19720.43 50
19721.76 50
19723.09 40
19724.42 54
19725.74 56
19727.07 72
19728.40 55
19729.73 49
19731.06 52
19732.38 48
19733.71 51
19735.04 47
19736.37 65
19737.70 51
19739.02 77
19740.35 47
19741.68 60
19743.01 55
19744.34 68
19745.67 80
19747.00 51
19748.32 52
19749.65 62
19750.98 53
19752.31 43
19753.64 40
19754.97 68
19756.30 67
19757.62 62
19758.95 63
19760.28 59
19761.61 55
19762.94 63
19764.27 62
19765.60 52
19766.93 57
19768.26 52
19769.59 55
19770.92 58
19772.25 69
19773.57 79
19774.90 83
19776.23 64
19777.56 53
19778.89 54
19780.22 49
19781.55 85
19782.88 68
19784.21 41
19785.54 38
19786.87 58
19788.20 48
19789.53 58
19790.86 54
19792.19 54
19793.52 64
19794.85 50
19796.18 47
19797.51 58
19798.84 47
19800.17 62
19801.50 70
19802.83 50
19804.16 59
19805.49 51
19806.82 47
19808.16 45
19809.49 50
19810.82 62
19812.15 56
19813.48 70
19814.81 67
19816.14 68
19817.47 59
19818.80 69
19820.13 69
19821.46 58
19822.79 54
19824.13 64
19825.46 64
19826.79 56
19828.12 55
19829.45 56
19830.78 82
19832.11 66
19833.44 77
19834.78 78
19836.11 69
19837.44 56
19838.77 67
19840.10 59
19841.43 60
19842.77 78
19844.10 65
19845.43 46
19846.76 62
19848.09 67
19849.42 55
19850.76 62
19852.09 44
19853.42 48
19854.75 52
19856.09 48
19857.42 75
19858.75 73
19860.08 55
19861.41 61
19862.75 58
19864.08 56
19865.41 67
19866.74 94
19868.08 64
19869.41 53
19870.74 51
19872.08 43
19873.41 54
19874.74 44
19876.07 67
19877.41 53
19878.74 49
19880.07 57
19881.41 49
19882.74 72
19884.07 58
19885.40 69
19886.74 94
19888.07 90
19889.40 70
19890.74 40
19892.07 76
19893.40 69
19894.74 55
19896.07 62
19897.41 58
19898.74 44
19900.07 53
19901.41 50
19902.74 64
19904.07 59
19905.41 62
19906.74 79
19908.08 68
19909.41 67
19910.74 69
19912.08 56
19913.41 52
19914.75 69
19916.08 53
19917.41 50
19918.75 48
19920.08 55
19921.42 66
19922.75 49
19924.09 63
19925.42 57
19926.76 57
19928.09 48
19929.42 59
19930.76 54
19932.09 81
19933.43 58
19934.76 53
19936.10 56
19937.43 59
19938.77 52
19940.10 56
19941.44 53
19942.77 61
19944.11 60
19945.44 49
19946.78 56
19948.11 39
19949.45 55
19950.79 58
19952.12 49
19953.46 78
19954.79 61
19956.13 45
19957.46 64
19958.80 67
19960.13 60
19961.47 42
19962.81 61
19964.14 49
19965.48 58
19966.81 56
19968.15 58
19969.49 54
19970.82 71
19972.16 55
19973.49 56
19974.83 69
19976.17 46
19977.50 89
19978.84 70
19980.18 71
19981.51 55
19982.85 64
19984.18 54
19985.52 78
19986.86 54
19988.19 47
19989.53 57
19990.87 61
19992.20 62
19993.54 55
19994.88 56
19996.21 69
19997.55 74
19998.89 68
20000.23 75
20001.56 54
20002.90 53
20004.24 53
20005.57 51
20006.91 67
20008.25 64
20009.59 62
20010.92 59
20012.26 54
20013.60 60
20014.94 63
20016.27 63
20017.61 63
20018.95 61
20020.29 59
20021.62 54
20022.96 56
20024.30 74
20025.64 63
20026.98 76
20028.31 57
20029.65 50
20030.99 42
20032.33 60
20033.67 59
20035.00 61
20036.34 83
20037.68 77
20039.02 47
20040.36 46
20041.70 44
20043.03 55
20044.37 67
20045.71 62
20047.05 49
20048.39 74
20049.73 57
20051.07 60
20052.41 46
20053.74 77
20055.08 50
20056.42 70
20057.76 63
20059.10 58
20060.44 64
20061.78 65
20063.12 58
20064.46 50
20065.80 53
20067.13 53
20068.47 68
20069.81 61
20071.15 40
20072.49 52
20073.83 46
20075.17 59
20076.51 56
20077.85 63
20079.19 57
20080.53 51
20081.87 54
20083.21 64
20084.55 64
20085.89 48
20087.23 59
20088.57 71
20089.91 65
20091.25 50
20092.59 68
20093.93 74
20095.27 65
20096.61 54
20097.95 57
20099.29 57
20100.63 85
20101.97 64
20103.31 59
20104.65 47
20105.99 58
20107.33 68
20108.67 62
20110.02 53
20111.36 58
20112.70 72
20114.04 67
20115.38 39
20116.72 56
20118.06 67
20119.40 71
20120.74 52
20122.08 54
20123.43 78
20124.77 88
20126.11 79
20127.45 60
20128.79 45
20130.13 51
20131.47 57
20132.81 58
20134.16 78
20135.50 66
20136.84 38
20138.18 61
20139.52 56
20140.86 64
20142.21 73
20143.55 70
20144.89 83
